# Supplementary material for: MALDI-TOF MS typing enables the classification of brewing yeasts of the genus Saccharomyces to major beer styles
Source: PLoS One. 2017 Aug 9;12(8):e0181694. doi: 10.1371/journal.pone.0181694 (PMC5549903; doi:10.1371/journal.pone.0181694)
Supplement: S7 File — The directory includes 90 raw files and was zipped to “.zip”; the folder has three strains with 30 spectra per strain; S1 Text explains the raw files with an example and Table 1 represents the yeast strains used within the experiment. (ZIP) [file pone.0181694.s010.zip › 19-21/30279-120-Lag-Lag-Lag-YPG-18h-E-E_2016-09-27_10_0_B12_1.dat]

1999.34 1462
1999.77 1535
2000.19 1603
2000.61 1714
2001.03 1572
2001.45 1520
2001.88 1561
2002.30 1570
2002.72 1449
2003.14 1424
2003.56 1495
2003.99 1552
2004.41 1512
2004.83 1471
2005.25 1460
2005.68 1502
2006.10 1453
2006.52 1469
2006.94 1491
2007.37 1496
2007.79 1499
2008.21 1593
2008.64 1577
2009.06 1564
2009.48 1436
2009.90 1492
2010.33 1492
2010.75 1431
2011.17 1421
2011.60 1441
2012.02 1413
2012.44 1429
2012.87 1396
2013.29 1322
2013.71 1363
2014.14 1362
2014.56 1398
2014.98 1417
2015.41 1370
2015.83 1369
2016.25 1439
2016.68 1543
2017.10 1504
2017.53 1512
2017.95 1457
2018.37 1489
2018.80 1585
2019.22 1515
2019.65 1496
2020.07 1484
2020.49 1529
2020.92 1434
2021.34 1514
2021.77 1492
2022.19 1490
2022.61 1474
2023.04 1545
2023.46 1418
2023.89 1407
2024.31 1392
2024.74 1385
2025.16 1353
2025.59 1396
2026.01 1439
2026.44 1491
2026.86 1527
2027.29 1446
2027.71 1430
2028.14 1514
2028.56 1484
2028.98 1496
2029.41 1442
2029.84 1495
2030.26 1490
2030.69 1462
2031.11 1433
2031.54 1445
2031.96 1458
2032.39 1438
2032.81 1502
2033.24 1485
2033.66 1464
2034.09 1463
2034.51 1523
2034.94 1453
2035.37 1426
2035.79 1578
2036.22 1512
2036.64 1518
2037.07 1458
2037.49 1496
2037.92 1503
2038.35 1456
2038.77 1558
2039.20 1504
2039.62 1462
2040.05 1541
2040.48 1530
2040.90 1544
2041.33 1507
2041.76 1429
2042.18 1490
2042.61 1542
2043.03 1474
2043.46 1462
2043.89 1438
2044.31 1375
2044.74 1457
2045.17 1352
2045.59 1445
2046.02 1427
2046.45 1349
2046.87 1416
2047.30 1440
2047.73 1453
2048.16 1477
2048.58 1434
2049.01 1396
2049.44 1390
2049.86 1398
2050.29 1314
2050.72 1309
2051.15 1359
2051.57 1324
2052.00 1387
2052.43 1431
2052.86 1335
2053.28 1314
2053.71 1298
2054.14 1336
2054.57 1330
2054.99 1391
2055.42 1396
2055.85 1580
2056.28 1518
2056.70 1565
2057.13 1542
2057.56 1581
2057.99 1569
2058.42 1493
2058.84 1440
2059.27 1471
2059.70 1489
2060.13 1529
2060.56 1432
2060.99 1449
2061.41 1477
2061.84 1494
2062.27 1501
2062.70 1479
2063.13 1479
2063.56 1506
2063.99 1614
2064.41 1753
2064.84 1870
2065.27 1809
2065.70 1770
2066.13 1768
2066.56 1830
2066.99 1860
2067.42 1741
2067.85 1661
2068.27 1556
2068.70 1537
2069.13 1604
2069.56 1533
2069.99 1408
2070.42 1415
2070.85 1454
2071.28 1501
2071.71 1417
2072.14 1506
2072.57 1464
2073.00 1530
2073.43 1527
2073.86 1468
2074.29 1518
2074.72 1496
2075.15 1592
2075.58 1587
2076.01 1626
2076.44 1574
2076.87 1523
2077.30 1527
2077.73 1600
2078.16 1535
2078.59 1463
2079.02 1529
2079.45 1489
2079.88 1512
2080.31 1482
2080.74 1468
2081.17 1470
2081.60 1413
2082.03 1409
2082.46 1425
2082.89 1390
2083.32 1372
2083.75 1362
2084.18 1427
2084.61 1426
2085.04 1400
2085.47 1437
2085.90 1523
2086.34 1595
2086.77 1528
2087.20 1494
2087.63 1499
2088.06 1436
2088.49 1557
2088.92 1516
2089.35 1441
2089.79 1445
2090.22 1362
2090.65 1399
2091.08 1408
2091.51 1416
2091.94 1379
2092.37 1359
2092.81 1386
2093.24 1362
2093.67 1380
2094.10 1419
2094.53 1357
2094.96 1339
2095.40 1331
2095.83 1348
2096.26 1386
2096.69 1343
2097.12 1290
2097.56 1317
2097.99 1291
2098.42 1377
2098.85 1306
2099.29 1326
2099.72 1244
2100.15 1310
2100.58 1355
2101.01 1256
2101.45 1268
2101.88 1365
2102.31 1310
2102.75 1281
2103.18 1289
2103.61 1331
2104.04 1340
2104.48 1329
2104.91 1353
2105.34 1428
2105.77 1395
2106.21 1446
2106.64 1408
2107.07 1411
2107.51 1369
2107.94 1403
2108.37 1465
2108.81 1452
2109.24 1342
2109.67 1408
2110.11 1402
2110.54 1346
2110.97 1380
2111.41 1379
2111.84 1359
2112.27 1374
2112.71 1364
2113.14 1379
2113.58 1331
2114.01 1289
2114.44 1301
2114.88 1311
2115.31 1292
2115.75 1290
2116.18 1243
2116.61 1254
2117.05 1239
2117.48 1279
2117.92 1312
2118.35 1280
2118.78 1294
2119.22 1308
2119.65 1301
2120.09 1335
2120.52 1369
2120.96 1345
2121.39 1373
2121.83 1354
2122.26 1354
2122.69 1365
2123.13 1436
2123.56 1417
2124.00 1378
2124.43 1383
2124.87 1365
2125.30 1390
2125.74 1441
2126.17 1428
2126.61 1316
2127.04 1365
2127.48 1434
2127.91 1375
2128.35 1273
2128.79 1328
2129.22 1320
2129.66 1426
2130.09 1443
2130.53 1429
2130.96 1439
2131.40 1506
2131.83 1485
2132.27 1457
2132.70 1427
2133.14 1416
2133.58 1384
2134.01 1333
2134.45 1365
2134.88 1328
2135.32 1350
2135.76 1354
2136.19 1418
2136.63 1422
2137.06 1463
2137.50 1446
2137.94 1397
2138.37 1448
2138.81 1392
2139.25 1372
2139.68 1417
2140.12 1414
2140.56 1371
2140.99 1257
2141.43 1270
2141.87 1319
2142.30 1360
2142.74 1408
2143.18 1339
2143.61 1241
2144.05 1285
2144.49 1374
2144.92 1276
2145.36 1360
2145.80 1388
2146.23 1384
2146.67 1352
2147.11 1319
2147.55 1355
2147.98 1369
2148.42 1380
2148.86 1407
2149.30 1441
2149.73 1510
2150.17 1516
2150.61 1523
2151.05 1531
2151.48 1580
2151.92 1646
2152.36 1552
2152.80 1453
2153.23 1436
2153.67 1486
2154.11 1439
2154.55 1396
2154.99 1397
2155.42 1483
2155.86 1485
2156.30 1472
2156.74 1548
2157.18 1576
2157.61 1533
2158.05 1524
2158.49 1551
2158.93 1509
2159.37 1500
2159.81 1486
2160.24 1538
2160.68 1571
2161.12 1497
2161.56 1578
2162.00 1498
2162.44 1445
2162.88 1424
2163.32 1404
2163.75 1405
2164.19 1508
2164.63 1491
2165.07 1519
2165.51 1507
2165.95 1498
2166.39 1501
2166.83 1462
2167.27 1373
2167.71 1414
2168.15 1529
2168.59 1452
2169.02 1429
2169.46 1446
2169.90 1480
2170.34 1386
2170.78 1429
2171.22 1438
2171.66 1516
2172.10 1446
2172.54 1402
2172.98 1461
2173.42 1557
2173.86 1554
2174.30 1496
2174.74 1539
2175.18 1612
2175.62 1673
2176.06 1667
2176.50 1586
2176.94 1562
2177.38 1543
2177.82 1516
2178.26 1641
2178.70 1561
2179.14 1542
2179.58 1511
2180.02 1517
2180.47 1532
2180.91 1506
2181.35 1450
2181.79 1438
2182.23 1383
2182.67 1391
2183.11 1473
2183.55 1425
2183.99 1399
2184.43 1330
2184.87 1283
2185.31 1351
2185.76 1332
2186.20 1349
2186.64 1555
2187.08 1492
2187.52 1506
2187.96 1500
2188.40 1456
2188.84 1526
2189.29 1634
2189.73 1636
2190.17 1610
2190.61 1537
2191.05 1411
2191.49 1544
2191.94 1539
2192.38 1546
2192.82 1515
2193.26 1628
2193.70 1509
2194.14 1568
2194.59 1644
2195.03 1679
2195.47 1676
2195.91 1668
2196.36 1712
2196.80 1697
2197.24 1597
2197.68 1641
2198.12 1608
2198.57 1559
2199.01 1478
2199.45 1429
2199.89 1406
2200.34 1505
2200.78 1454
2201.22 1386
2201.66 1400
2202.11 1448
2202.55 1502
2202.99 1485
2203.44 1469
2203.88 1530
2204.32 1466
2204.76 1477
2205.21 1524
2205.65 1532
2206.09 1510
2206.54 1537
2206.98 1514
2207.42 1586
2207.87 1502
2208.31 1577
2208.75 1658
2209.20 1528
2209.64 1485
2210.08 1520
2210.53 1570
2210.97 1532
2211.42 1573
2211.86 1606
2212.30 1565
2212.75 1556
2213.19 1564
2213.63 1471
2214.08 1574
2214.52 1565
2214.97 1536
2215.41 1466
2215.85 1495
2216.30 1412
2216.74 1470
2217.19 1473
2217.63 1386
2218.08 1396
2218.52 1370
2218.97 1455
2219.41 1425
2219.85 1499
2220.30 1437
2220.74 1554
2221.19 1609
2221.63 1601
2222.08 1609
2222.52 1633
2222.97 1637
2223.41 1633
2223.86 1727
2224.30 1717
2224.75 1740
2225.19 1721
2225.64 1702
2226.08 1654
2226.53 1709
2226.97 1700
2227.42 1726
2227.86 1632
2228.31 1700
2228.75 1730
2229.20 1692
2229.65 1705
2230.09 1638
2230.54 1669
2230.98 1765
2231.43 1794
2231.87 1805
2232.32 1888
2232.76 1917
2233.21 1875
2233.66 1846
2234.10 1821
2234.55 1756
2234.99 1732
2235.44 1716
2235.89 1608
2236.33 1659
2236.78 1655
2237.23 1648
2237.67 1614
2238.12 1627
2238.56 1600
2239.01 1592
2239.46 1452
2239.90 1420
2240.35 1363
2240.80 1460
2241.24 1423
2241.69 1407
2242.14 1300
2242.58 1303
2243.03 1380
2243.48 1374
2243.93 1333
2244.37 1352
2244.82 1340
2245.27 1316
2245.71 1313
2246.16 1333
2246.61 1353
2247.05 1341
2247.50 1352
2247.95 1368
2248.40 1342
2248.84 1406
2249.29 1402
2249.74 1377
2250.19 1419
2250.63 1439
2251.08 1467
2251.53 1571
2251.98 1549
2252.43 1476
2252.87 1490
2253.32 1488
2253.77 1398
2254.22 1435
2254.66 1412
2255.11 1388
2255.56 1388
2256.01 1388
2256.46 1415
2256.91 1344
2257.35 1245
2257.80 1331
2258.25 1308
2258.70 1239
2259.15 1303
2259.60 1296
2260.04 1355
2260.49 1356
2260.94 1342
2261.39 1357
2261.84 1413
2262.29 1464
2262.74 1455
2263.19 1449
2263.63 1470
2264.08 1527
2264.53 1476
2264.98 1509
2265.43 1530
2265.88 1524
2266.33 1569
2266.78 1485
2267.23 1562
2267.68 1662
2268.13 1594
2268.58 1731
2269.02 1695
2269.47 1782
2269.92 1833
2270.37 1827
2270.82 1956
2271.27 1973
2271.72 1984
2272.17 1861
2272.62 1919
2273.07 1820
2273.52 1818
2273.97 1788
2274.42 1764
2274.87 1738
2275.32 1672
2275.77 1750
2276.22 1757
2276.67 1690
2277.12 1735
2277.57 1722
2278.02 1650
2278.47 1632
2278.92 1554
2279.37 1526
2279.82 1524
2280.27 1463
2280.73 1504
2281.18 1448
2281.63 1439
2282.08 1483
2282.53 1411
2282.98 1363
2283.43 1337
2283.88 1421
2284.33 1396
2284.78 1386
2285.23 1406
2285.68 1393
2286.14 1378
2286.59 1360
2287.04 1420
2287.49 1437
2287.94 1448
2288.39 1554
2288.84 1625
2289.30 1714
2289.75 1838
2290.20 1808
2290.65 1928
2291.10 2000
2291.55 2004
2292.00 2085
2292.46 2082
2292.91 2156
2293.36 2037
2293.81 2012
2294.26 1990
2294.72 2071
2295.17 1958
2295.62 1917
2296.07 1898
2296.52 1869
2296.98 1851
2297.43 1657
2297.88 1592
2298.33 1567
2298.79 1598
2299.24 1525
2299.69 1508
2300.14 1435
2300.60 1378
2301.05 1369
2301.50 1443
2301.95 1368
2302.41 1337
2302.86 1368
2303.31 1333
2303.76 1398
2304.22 1328
2304.67 1311
2305.12 1377
2305.58 1341
2306.03 1356
2306.48 1370
2306.94 1325
2307.39 1411
2307.84 1530
2308.30 1566
2308.75 1430
2309.20 1506
2309.66 1471
2310.11 1582
2310.56 1732
2311.02 1715
2311.47 1667
2311.92 1593
2312.38 1666
2312.83 1601
2313.28 1609
2313.74 1617
2314.19 1514
2314.65 1472
2315.10 1496
2315.55 1518
2316.01 1607
2316.46 1612
2316.92 1623
2317.37 1579
2317.83 1657
2318.28 1690
2318.73 1632
2319.19 1676
2319.64 1720
2320.10 1745
2320.55 1720
2321.01 1690
2321.46 1715
2321.92 1628
2322.37 1691
2322.82 1606
2323.28 1661
2323.73 1668
2324.19 1790
2324.64 1961
2325.10 1979
2325.55 1966
2326.01 1918
2326.46 1883
2326.92 1918
2327.37 1927
2327.83 1871
2328.29 1829
2328.74 1692
2329.20 1634
2329.65 1569
2330.11 1563
2330.56 1549
2331.02 1523
2331.47 1538
2331.93 1521
2332.38 1536
2332.84 1512
2333.30 1515
2333.75 1430
2334.21 1480
2334.66 1483
2335.12 1524
2335.58 1492
2336.03 1396
2336.49 1423
2336.94 1493
2337.40 1400
2337.86 1449
2338.31 1435
2338.77 1426
2339.22 1461
2339.68 1435
2340.14 1418
2340.59 1414
2341.05 1400
2341.51 1413
2341.96 1436
2342.42 1512
2342.88 1429
2343.33 1411
2343.79 1413
2344.25 1391
2344.70 1423
2345.16 1539
2345.62 1533
2346.08 1539
2346.53 1527
2346.99 1508
2347.45 1533
2347.90 1558
2348.36 1547
2348.82 1647
2349.28 1589
2349.73 1599
2350.19 1474
2350.65 1511
2351.11 1514
2351.56 1421
2352.02 1497
2352.48 1395
2352.94 1431
2353.39 1391
2353.85 1388
2354.31 1331
2354.77 1441
2355.22 1381
2355.68 1330
2356.14 1398
2356.60 1354
2357.06 1340
2357.51 1321
2357.97 1340
2358.43 1458
2358.89 1440
2359.35 1428
2359.81 1452
2360.26 1386
2360.72 1468
2361.18 1580
2361.64 1468
2362.10 1456
2362.56 1441
2363.02 1417
2363.47 1468
2363.93 1440
2364.39 1478
2364.85 1550
2365.31 1579
2365.77 1592
2366.23 1669
2366.69 1667
2367.15 1770
2367.60 1691
2368.06 1632
2368.52 1606
2368.98 1571
2369.44 1570
2369.90 1515
2370.36 1511
2370.82 1487
2371.28 1384
2371.74 1349
2372.20 1390
2372.66 1434
2373.12 1491
2373.58 1462
2374.04 1433
2374.50 1451
2374.96 1526
2375.42 1513
2375.88 1480
2376.34 1435
2376.80 1541
2377.26 1527
2377.72 1451
2378.18 1417
2378.64 1437
2379.10 1473
2379.56 1475
2380.02 1476
2380.48 1397
2380.94 1368
2381.40 1400
2381.86 1384
2382.32 1333
2382.78 1438
2383.24 1497
2383.70 1442
2384.16 1406
2384.62 1414
2385.08 1413
2385.54 1454
2386.00 1433
2386.47 1475
2386.93 1398
2387.39 1428
2387.85 1414
2388.31 1437
2388.77 1511
2389.23 1443
2389.69 1454
2390.15 1473
2390.62 1522
2391.08 1587
2391.54 1574
2392.00 1561
2392.46 1487
2392.92 1444
2393.38 1415
2393.85 1364
2394.31 1354
2394.77 1409
2395.23 1391
2395.69 1332
2396.16 1481
2396.62 1437
2397.08 1450
2397.54 1372
2398.00 1437
2398.47 1375
2398.93 1377
2399.39 1402
2399.85 1429
2400.31 1490
2400.78 1440
2401.24 1380
2401.70 1439
2402.16 1356
2402.63 1271
2403.09 1368
2403.55 1399
2404.01 1423
2404.48 1275
2404.94 1329
2405.40 1380
2405.86 1375
2406.33 1362
2406.79 1368
2407.25 1356
2407.72 1371
2408.18 1324
2408.64 1378
2409.11 1403
2409.57 1352
2410.03 1314
2410.49 1350
2410.96 1370
2411.42 1368
2411.88 1365
2412.35 1337
2412.81 1338
2413.28 1314
2413.74 1281
2414.20 1340
2414.67 1346
2415.13 1406
2415.59 1377
2416.06 1444
2416.52 1535
2416.98 1651
2417.45 1655
2417.91 1651
2418.38 1579
2418.84 1488
2419.30 1621
2419.77 1648
2420.23 1605
2420.70 1653
2421.16 1584
2421.63 1484
2422.09 1460
2422.55 1447
2423.02 1426
2423.48 1377
2423.95 1460
2424.41 1476
2424.88 1439
2425.34 1455
2425.81 1376
2426.27 1353
2426.74 1327
2427.20 1338
2427.67 1292
2428.13 1281
2428.60 1226
2429.06 1218
2429.53 1269
2429.99 1297
2430.46 1312
2430.92 1237
2431.39 1218
2431.85 1254
2432.32 1289
2432.78 1314
2433.25 1400
2433.71 1338
2434.18 1373
2434.64 1381
2435.11 1437
2435.58 1538
2436.04 1517
2436.51 1376
2436.97 1440
2437.44 1475
2437.90 1487
2438.37 1491
2438.84 1518
2439.30 1527
2439.77 1540
2440.23 1609
2440.70 1464
2441.17 1537
2441.63 1509
2442.10 1492
2442.57 1455
2443.03 1427
2443.50 1449
2443.96 1456
2444.43 1456
2444.90 1445
2445.36 1383
2445.83 1377
2446.30 1364
2446.76 1341
2447.23 1353
2447.70 1334
2448.16 1318
2448.63 1404
2449.10 1397
2449.57 1471
2450.03 1385
2450.50 1347
2450.97 1369
2451.43 1359
2451.90 1295
2452.37 1307
2452.84 1367
2453.30 1301
2453.77 1286
2454.24 1251
2454.71 1296
2455.17 1285
2455.64 1364
2456.11 1335
2456.58 1430
2457.04 1369
2457.51 1293
2457.98 1298
2458.45 1338
2458.91 1370
2459.38 1342
2459.85 1290
2460.32 1207
2460.79 1337
2461.25 1324
2461.72 1259
2462.19 1361
2462.66 1368
2463.13 1355
2463.60 1294
2464.06 1332
2464.53 1405
2465.00 1351
2465.47 1335
2465.94 1308
2466.41 1315
2466.87 1323
2467.34 1314
2467.81 1326
2468.28 1396
2468.75 1332
2469.22 1280
2469.69 1296
2470.16 1338
2470.63 1320
2471.09 1322
2471.56 1292
2472.03 1185
2472.50 1283
2472.97 1317
2473.44 1325
2473.91 1274
2474.38 1258
2474.85 1258
2475.32 1271
2475.79 1233
2476.26 1291
2476.73 1311
2477.20 1365
2477.67 1357
2478.14 1284
2478.60 1283
2479.07 1238
2479.54 1282
2480.01 1342
2480.48 1286
2480.95 1319
2481.42 1276
2481.89 1188
2482.36 1227
2482.83 1243
2483.30 1213
2483.77 1271
2484.25 1183
2484.72 1307
2485.19 1319
2485.66 1404
2486.13 1464
2486.60 1426
2487.07 1486
2487.54 1492
2488.01 1513
2488.48 1465
2488.95 1441
2489.42 1374
2489.89 1338
2490.36 1405
2490.83 1395
2491.30 1358
2491.78 1337
2492.25 1427
2492.72 1468
2493.19 1438
2493.66 1445
2494.13 1462
2494.60 1580
2495.07 1572
2495.55 1525
2496.02 1490
2496.49 1468
2496.96 1358
2497.43 1358
2497.90 1364
2498.37 1409
2498.85 1369
2499.32 1309
2499.79 1273
2500.26 1351
2500.73 1268
2501.20 1281
2501.68 1314
2502.15 1318
2502.62 1279
2503.09 1346
2503.56 1314
2504.04 1307
2504.51 1279
2504.98 1372
2505.45 1281
2505.93 1352
2506.40 1396
2506.87 1306
2507.34 1351
2507.82 1377
2508.29 1422
2508.76 1390
2509.23 1498
2509.71 1432
2510.18 1493
2510.65 1565
2511.12 1679
2511.60 1798
2512.07 1785
2512.54 1635
2513.02 1725
2513.49 1800
2513.96 1857
2514.44 1749
2514.91 1731
2515.38 1645
2515.85 1555
2516.33 1538
2516.80 1526
2517.27 1530
2517.75 1442
2518.22 1403
2518.70 1374
2519.17 1503
2519.64 1572
2520.12 1537
2520.59 1507
2521.06 1458
2521.54 1401
2522.01 1446
2522.49 1384
2522.96 1383
2523.43 1426
2523.91 1362
2524.38 1387
2524.86 1393
2525.33 1401
2525.80 1366
2526.28 1283
2526.75 1300
2527.23 1309
2527.70 1315
2528.18 1370
2528.65 1373
2529.12 1331
2529.60 1370
2530.07 1404
2530.55 1349
2531.02 1368
2531.50 1416
2531.97 1365
2532.45 1433
2532.92 1418
2533.40 1382
2533.87 1427
2534.35 1416
2534.82 1497
2535.30 1348
2535.77 1356
2536.25 1365
2536.72 1396
2537.20 1376
2537.67 1382
2538.15 1394
2538.62 1403
2539.10 1429
2539.57 1382
2540.05 1490
2540.53 1487
2541.00 1499
2541.48 1438
2541.95 1413
2542.43 1455
2542.90 1460
2543.38 1451
2543.86 1362
2544.33 1427
2544.81 1408
2545.28 1389
2545.76 1487
2546.24 1512
2546.71 1504
2547.19 1612
2547.66 1645
2548.14 1684
2548.62 1721
2549.09 1801
2549.57 1716
2550.05 1731
2550.52 1712
2551.00 1768
2551.48 1746
2551.95 1766
2552.43 1672
2552.91 1680
2553.38 1676
2553.86 1614
2554.34 1652
2554.81 1636
2555.29 1568
2555.77 1535
2556.24 1467
2556.72 1417
2557.20 1364
2557.68 1392
2558.15 1364
2558.63 1350
2559.11 1331
2559.58 1346
2560.06 1359
2560.54 1321
2561.02 1335
2561.49 1279
2561.97 1300
2562.45 1277
2562.93 1293
2563.41 1266
2563.88 1204
2564.36 1283
2564.84 1270
2565.32 1241
2565.79 1251
2566.27 1321
2566.75 1285
2567.23 1314
2567.71 1348
2568.18 1333
2568.66 1231
2569.14 1331
2569.62 1220
2570.10 1210
2570.58 1307
2571.05 1300
2571.53 1273
2572.01 1196
2572.49 1169
2572.97 1181
2573.45 1320
2573.93 1326
2574.40 1308
2574.88 1302
2575.36 1285
2575.84 1349
2576.32 1373
2576.80 1269
2577.28 1269
2577.76 1337
2578.24 1449
2578.72 1385
2579.19 1468
2579.67 1350
2580.15 1349
2580.63 1365
2581.11 1369
2581.59 1290
2582.07 1244
2582.55 1351
2583.03 1301
2583.51 1288
2583.99 1305
2584.47 1286
2584.95 1177
2585.43 1209
2585.91 1184
2586.39 1191
2586.87 1229
2587.35 1185
2587.83 1256
2588.31 1275
2588.79 1384
2589.27 1371
2589.75 1314
2590.23 1295
2590.71 1211
2591.19 1211
2591.67 1219
2592.15 1250
2592.63 1271
2593.11 1347
2593.59 1258
2594.07 1231
2594.55 1279
2595.03 1206
2595.51 1284
2595.99 1189
2596.47 1170
2596.96 1131
2597.44 1177
2597.92 1161
2598.40 1191
2598.88 1179
2599.36 1177
2599.84 1248
2600.32 1134
2600.80 1284
2601.28 1245
2601.77 1237
2602.25 1249
2602.73 1244
2603.21 1334
2603.69 1389
2604.17 1348
2604.65 1341
2605.14 1357
2605.62 1312
2606.10 1318
2606.58 1371
2607.06 1427
2607.54 1404
2608.03 1346
2608.51 1299
2608.99 1285
2609.47 1342
2609.95 1304
2610.44 1299
2610.92 1279
2611.40 1330
2611.88 1295
2612.37 1258
2612.85 1178
2613.33 1151
2613.81 1198
2614.29 1245
2614.78 1271
2615.26 1213
2615.74 1198
2616.22 1278
2616.71 1240
2617.19 1180
2617.67 1245
2618.16 1258
2618.64 1275
2619.12 1293
2619.60 1275
2620.09 1285
2620.57 1334
2621.05 1333
2621.54 1327
2622.02 1307
2622.50 1344
2622.99 1384
2623.47 1404
2623.95 1328
2624.44 1312
2624.92 1346
2625.40 1343
2625.89 1423
2626.37 1448
2626.85 1441
2627.34 1370
2627.82 1334
2628.30 1356
2628.79 1417
2629.27 1382
2629.76 1349
2630.24 1435
2630.72 1352
2631.21 1324
2631.69 1362
2632.18 1357
2632.66 1407
2633.14 1349
2633.63 1330
2634.11 1351
2634.60 1309
2635.08 1277
2635.57 1248
2636.05 1319
2636.53 1264
2637.02 1230
2637.50 1287
2637.99 1239
2638.47 1302
2638.96 1235
2639.44 1251
2639.93 1273
2640.41 1296
2640.90 1236
2641.38 1261
2641.87 1277
2642.35 1317
2642.84 1330
2643.32 1341
2643.81 1352
2644.29 1334
2644.78 1288
2645.26 1208
2645.75 1243
2646.23 1294
2646.72 1243
2647.20 1257
2647.69 1285
2648.18 1231
2648.66 1299
2649.15 1300
2649.63 1314
2650.12 1345
2650.60 1404
2651.09 1309
2651.58 1268
2652.06 1293
2652.55 1329
2653.03 1308
2653.52 1311
2654.01 1421
2654.49 1304
2654.98 1327
2655.46 1305
2655.95 1341
2656.44 1323
2656.92 1357
2657.41 1320
2657.90 1359
2658.38 1364
2658.87 1275
2659.36 1296
2659.84 1327
2660.33 1288
2660.82 1210
2661.30 1260
2661.79 1351
2662.28 1295
2662.76 1274
2663.25 1387
2663.74 1361
2664.22 1338
2664.71 1354
2665.20 1347
2665.68 1341
2666.17 1308
2666.66 1310
2667.15 1283
2667.63 1244
2668.12 1196
2668.61 1290
2669.10 1287
2669.58 1271
2670.07 1294
2670.56 1267
2671.05 1298
2671.53 1274
2672.02 1337
2672.51 1324
2673.00 1428
2673.48 1484
2673.97 1400
2674.46 1419
2674.95 1415
2675.44 1502
2675.92 1516
2676.41 1416
2676.90 1427
2677.39 1380
2677.88 1468
2678.37 1447
2678.85 1375
2679.34 1285
2679.83 1335
2680.32 1395
2680.81 1305
2681.30 1282
2681.79 1283
2682.27 1319
2682.76 1294
2683.25 1308
2683.74 1334
2684.23 1377
2684.72 1349
2685.21 1316
2685.70 1335
2686.18 1338
2686.67 1236
2687.16 1245
2687.65 1218
2688.14 1262
2688.63 1299
2689.12 1307
2689.61 1323
2690.10 1386
2690.59 1292
2691.08 1303
2691.57 1446
2692.06 1318
2692.55 1381
2693.04 1425
2693.53 1397
2694.02 1442
2694.51 1421
2694.99 1408
2695.48 1446
2695.97 1422
2696.46 1415
2696.95 1480
2697.44 1442
2697.93 1408
2698.42 1389
2698.92 1355
2699.41 1347
2699.90 1328
2700.39 1327
2700.88 1374
2701.37 1297
2701.86 1266
2702.35 1298
2702.84 1307
2703.33 1232
2703.82 1222
2704.31 1300
2704.80 1401
2705.29 1335
2705.78 1284
2706.27 1294
2706.76 1305
2707.25 1410
2707.75 1398
2708.24 1313
2708.73 1320
2709.22 1288
2709.71 1306
2710.20 1316
2710.69 1313
2711.18 1228
2711.68 1342
2712.17 1332
2712.66 1256
2713.15 1267
2713.64 1301
2714.13 1336
2714.62 1361
2715.12 1376
2715.61 1340
2716.10 1253
2716.59 1223
2717.08 1297
2717.57 1285
2718.07 1196
2718.56 1264
2719.05 1202
2719.54 1253
2720.03 1298
2720.53 1342
2721.02 1408
2721.51 1518
2722.00 1539
2722.50 1486
2722.99 1488
2723.48 1543
2723.97 1431
2724.47 1474
2724.96 1484
2725.45 1373
2725.94 1365
2726.44 1310
2726.93 1301
2727.42 1285
2727.91 1366
2728.41 1346
2728.90 1357
2729.39 1357
2729.89 1325
2730.38 1370
2730.87 1350
2731.37 1344
2731.86 1369
2732.35 1412
2732.84 1381
2733.34 1433
2733.83 1440
2734.32 1437
2734.82 1442
2735.31 1381
2735.81 1485
2736.30 1451
2736.79 1421
2737.29 1461
2737.78 1507
2738.27 1485
2738.77 1502
2739.26 1525
2739.75 1539
2740.25 1522
2740.74 1445
2741.24 1463
2741.73 1428
2742.22 1476
2742.72 1409
2743.21 1350
2743.71 1326
2744.20 1323
2744.70 1283
2745.19 1341
2745.68 1317
2746.18 1314
2746.67 1255
2747.17 1251
2747.66 1307
2748.16 1381
2748.65 1422
2749.15 1259
2749.64 1261
2750.14 1345
2750.63 1287
2751.13 1238
2751.62 1267
2752.12 1245
2752.61 1251
2753.11 1227
2753.60 1218
2754.10 1207
2754.59 1234
2755.09 1310
2755.58 1263
2756.08 1321
2756.57 1309
2757.07 1292
2757.56 1311
2758.06 1306
2758.56 1295
2759.05 1308
2759.55 1297
2760.04 1226
2760.54 1287
2761.03 1283
2761.53 1286
2762.03 1301
2762.52 1344
2763.02 1270
2763.51 1271
2764.01 1247
2764.51 1285
2765.00 1224
2765.50 1175
2765.99 1188
2766.49 1234
2766.99 1276
2767.48 1293
2767.98 1210
2768.48 1262
2768.97 1289
2769.47 1268
2769.97 1219
2770.46 1290
2770.96 1284
2771.46 1321
2771.95 1339
2772.45 1282
2772.95 1307
2773.44 1264
2773.94 1332
2774.44 1272
2774.93 1274
2775.43 1312
2775.93 1264
2776.43 1295
2776.92 1314
2777.42 1335
2777.92 1236
2778.41 1318
2778.91 1327
2779.41 1397
2779.91 1362
2780.40 1285
2780.90 1263
2781.40 1222
2781.90 1178
2782.39 1270
2782.89 1377
2783.39 1290
2783.89 1237
2784.39 1244
2784.88 1319
2785.38 1380
2785.88 1303
2786.38 1343
2786.88 1356
2787.37 1346
2787.87 1340
2788.37 1309
2788.87 1270
2789.37 1285
2789.87 1363
2790.36 1320
2790.86 1305
2791.36 1346
2791.86 1290
2792.36 1246
2792.86 1289
2793.36 1255
2793.85 1318
2794.35 1397
2794.85 1373
2795.35 1339
2795.85 1314
2796.35 1318
2796.85 1459
2797.35 1423
2797.85 1385
2798.34 1422
2798.84 1369
2799.34 1333
2799.84 1358
2800.34 1393
2800.84 1365
2801.34 1383
2801.84 1343
2802.34 1291
2802.84 1263
2803.34 1315
2803.84 1328
2804.34 1320
2804.84 1280
2805.34 1197
2805.84 1238
2806.34 1292
2806.84 1356
2807.34 1446
2807.84 1443
2808.34 1491
2808.84 1547
2809.34 1644
2809.84 1551
2810.34 1559
2810.84 1610
2811.34 1614
2811.84 1681
2812.34 1599
2812.84 1670
2813.34 1584
2813.84 1499
2814.34 1543
2814.84 1509
2815.34 1378
2815.84 1407
2816.34 1386
2816.84 1392
2817.34 1336
2817.85 1290
2818.35 1366
2818.85 1311
2819.35 1335
2819.85 1330
2820.35 1292
2820.85 1293
2821.35 1281
2821.85 1256
2822.35 1255
2822.86 1295
2823.36 1251
2823.86 1218
2824.36 1284
2824.86 1233
2825.36 1213
2825.87 1216
2826.37 1223
2826.87 1255
2827.37 1292
2827.87 1249
2828.37 1266
2828.88 1183
2829.38 1209
2829.88 1233
2830.38 1219
2830.88 1192
2831.39 1155
2831.89 1200
2832.39 1210
2832.89 1157
2833.39 1161
2833.90 1254
2834.40 1219
2834.90 1229
2835.40 1210
2835.91 1139
2836.41 1221
2836.91 1265
2837.41 1252
2837.92 1262
2838.42 1239
2838.92 1218
2839.42 1257
2839.93 1229
2840.43 1263
2840.93 1282
2841.44 1311
2841.94 1291
2842.44 1250
2842.95 1277
2843.45 1205
2843.95 1241
2844.45 1286
2844.96 1285
2845.46 1261
2845.96 1325
2846.47 1309
2846.97 1284
2847.48 1375
2847.98 1362
2848.48 1358
2848.99 1355
2849.49 1325
2849.99 1347
2850.50 1348
2851.00 1361
2851.50 1351
2852.01 1315
2852.51 1273
2853.02 1205
2853.52 1280
2854.02 1274
2854.53 1254
2855.03 1257
2855.54 1289
2856.04 1284
2856.55 1263
2857.05 1283
2857.55 1215
2858.06 1224
2858.56 1185
2859.07 1271
2859.57 1340
2860.08 1311
2860.58 1258
2861.09 1329
2861.59 1278
2862.10 1204
2862.60 1287
2863.11 1267
2863.61 1269
2864.12 1262
2864.62 1314
2865.13 1378
2865.63 1425
2866.14 1403
2866.64 1271
2867.15 1344
2867.65 1343
2868.16 1260
2868.66 1352
2869.17 1306
2869.67 1358
2870.18 1327
2870.68 1389
2871.19 1381
2871.69 1390
2872.20 1435
2872.71 1488
2873.21 1452
2873.72 1471
2874.22 1377
2874.73 1440
2875.24 1488
2875.74 1372
2876.25 1297
2876.75 1301
2877.26 1313
2877.77 1354
2878.27 1324
2878.78 1263
2879.28 1217
2879.79 1223
2880.30 1272
2880.80 1294
2881.31 1230
2881.82 1204
2882.32 1260
2882.83 1278
2883.34 1253
2883.84 1253
2884.35 1290
2884.86 1325
2885.36 1299
2885.87 1398
2886.38 1387
2886.88 1400
2887.39 1446
2887.90 1394
2888.41 1445
2888.91 1444
2889.42 1497
2889.93 1513
2890.43 1521
2890.94 1476
2891.45 1541
2891.96 1529
2892.46 1459
2892.97 1477
2893.48 1491
2893.99 1441
2894.49 1532
2895.00 1594
2895.51 1565
2896.02 1650
2896.53 1602
2897.03 1530
2897.54 1629
2898.05 1576
2898.56 1478
2899.07 1501
2899.57 1481
2900.08 1433
2900.59 1402
2901.10 1423
2901.61 1477
2902.11 1431
2902.62 1374
2903.13 1474
2903.64 1472
2904.15 1443
2904.66 1325
2905.16 1380
2905.67 1393
2906.18 1344
2906.69 1447
2907.20 1471
2907.71 1458
2908.22 1364
2908.73 1322
2909.24 1376
2909.74 1362
2910.25 1277
2910.76 1242
2911.27 1227
2911.78 1278
2912.29 1269
2912.80 1326
2913.31 1375
2913.82 1420
2914.33 1302
2914.84 1337
2915.35 1317
2915.86 1313
2916.36 1255
2916.87 1324
2917.38 1290
2917.89 1367
2918.40 1412
2918.91 1434
2919.42 1376
2919.93 1338
2920.44 1281
2920.95 1247
2921.46 1308
2921.97 1327
2922.48 1308
2922.99 1406
2923.50 1367
2924.01 1332
2924.52 1406
2925.03 1380
2925.54 1361
2926.05 1354
2926.57 1351
2927.08 1319
2927.59 1278
2928.10 1250
2928.61 1321
2929.12 1239
2929.63 1324
2930.14 1308
2930.65 1227
2931.16 1178
2931.67 1205
2932.18 1209
2932.69 1174
2933.20 1258
2933.72 1232
2934.23 1312
2934.74 1267
2935.25 1250
2935.76 1307
2936.27 1394
2936.78 1361
2937.29 1399
2937.81 1340
2938.32 1363
2938.83 1349
2939.34 1414
2939.85 1418
2940.36 1401
2940.88 1496
2941.39 1434
2941.90 1406
2942.41 1478
2942.92 1413
2943.43 1353
2943.95 1433
2944.46 1436
2944.97 1369
2945.48 1418
2945.99 1365
2946.51 1424
2947.02 1452
2947.53 1381
2948.04 1358
2948.56 1377
2949.07 1341
2949.58 1331
2950.09 1233
2950.61 1260
2951.12 1293
2951.63 1270
2952.14 1229
2952.66 1274
2953.17 1282
2953.68 1222
2954.19 1278
2954.71 1355
2955.22 1295
2955.73 1328
2956.25 1391
2956.76 1373
2957.27 1360
2957.79 1384
2958.30 1375
2958.81 1469
2959.33 1431
2959.84 1453
2960.35 1486
2960.87 1446
2961.38 1344
2961.89 1352
2962.41 1504
2962.92 1485
2963.43 1356
2963.95 1447
2964.46 1475
2964.97 1384
2965.49 1343
2966.00 1437
2966.52 1356
2967.03 1315
2967.54 1366
2968.06 1368
2968.57 1282
2969.09 1295
2969.60 1306
2970.12 1308
2970.63 1310
2971.14 1277
2971.66 1253
2972.17 1291
2972.69 1374
2973.20 1396
2973.72 1342
2974.23 1368
2974.75 1499
2975.26 1436
2975.77 1375
2976.29 1482
2976.80 1425
2977.32 1451
2977.83 1542
2978.35 1441
2978.86 1480
2979.38 1594
2979.89 1485
2980.41 1491
2980.92 1565
2981.44 1557
2981.95 1593
2982.47 1633
2982.99 1593
2983.50 1587
2984.02 1654
2984.53 1690
2985.05 1782
2985.56 1752
2986.08 1733
2986.59 1730
2987.11 1702
2987.63 1789
2988.14 1862
2988.66 1897
2989.17 1881
2989.69 1907
2990.20 1829
2990.72 1807
2991.24 1951
2991.75 1848
2992.27 1872
2992.79 1753
2993.30 1722
2993.82 1808
2994.33 1851
2994.85 1788
2995.37 1890
2995.88 1987
2996.40 2038
2996.92 2150
2997.43 2167
2997.95 2207
2998.47 2308
2998.98 2391
2999.50 2472
3000.02 2420
3000.53 2404
3001.05 2564
3001.57 2679
3002.08 2964
3002.60 3353
3003.12 3809
3003.64 4342
3004.15 5085
3004.67 5554
3005.19 6003
3005.70 6343
3006.22 6357
3006.74 6271
3007.26 5916
3007.77 5515
3008.29 5019
3008.81 4318
3009.33 3690
3009.84 3232
3010.36 2825
3010.88 2604
3011.40 2303
3011.92 2179
3012.43 2137
3012.95 2052
3013.47 2052
3013.99 2089
3014.50 2053
3015.02 1893
3015.54 1922
3016.06 1914
3016.58 1898
3017.10 1853
3017.61 1866
3018.13 1817
3018.65 1873
3019.17 1852
3019.69 1840
3020.21 1894
3020.73 1849
3021.24 1853
3021.76 1834
3022.28 1874
3022.80 1923
3023.32 1872
3023.84 1917
3024.36 1896
3024.88 1849
3025.39 1876
3025.91 1779
3026.43 1844
3026.95 1873
3027.47 1876
3027.99 1799
3028.51 1687
3029.03 1687
3029.55 1710
3030.07 1653
3030.59 1605
3031.11 1590
3031.63 1605
3032.15 1612
3032.66 1676
3033.18 1690
3033.70 1558
3034.22 1582
3034.74 1582
3035.26 1528
3035.78 1629
3036.30 1615
3036.82 1551
3037.34 1523
3037.86 1597
3038.38 1608
3038.90 1548
3039.42 1587
3039.94 1580
3040.46 1548
3040.98 1542
3041.51 1552
3042.03 1607
3042.55 1583
3043.07 1639
3043.59 1592
3044.11 1580
3044.63 1590
3045.15 1516
3045.67 1453
3046.19 1568
3046.71 1620
3047.23 1603
3047.75 1569
3048.27 1566
3048.79 1575
3049.32 1504
3049.84 1557
3050.36 1511
3050.88 1460
3051.40 1602
3051.92 1481
3052.44 1435
3052.96 1514
3053.49 1508
3054.01 1522
3054.53 1445
3055.05 1501
3055.57 1542
3056.09 1551
3056.62 1579
3057.14 1585
3057.66 1640
3058.18 1653
3058.70 1616
3059.22 1597
3059.75 1651
3060.27 1718
3060.79 1755
3061.31 1651
3061.83 1634
3062.36 1785
3062.88 1856
3063.40 1633
3063.92 1742
3064.45 1731
3064.97 1773
3065.49 1840
3066.01 1814
3066.54 1938
3067.06 2078
3067.58 2097
3068.10 2045
3068.63 2136
3069.15 2125
3069.67 2167
3070.19 2187
3070.72 2116
3071.24 2013
3071.76 1943
3072.29 1890
3072.81 1966
3073.33 1966
3073.85 1765
3074.38 1743
3074.90 1809
3075.42 1835
3075.95 1848
3076.47 1930
3076.99 1925
3077.52 2141
3078.04 2195
3078.57 2121
3079.09 2297
3079.61 2468
3080.14 2418
3080.66 2365
3081.18 2433
3081.71 2589
3082.23 2464
3082.76 2457
3083.28 2419
3083.80 2428
3084.33 2392
3084.85 2421
3085.38 2403
3085.90 2317
3086.42 2338
3086.95 2417
3087.47 2439
3088.00 2689
3088.52 3031
3089.05 3331
3089.57 3592
3090.09 3897
3090.62 4109
3091.14 4121
3091.67 4252
3092.19 4197
3092.72 3956
3093.24 3741
3093.77 3477
3094.29 3287
3094.82 3164
3095.34 3057
3095.87 2838
3096.39 2971
3096.92 2968
3097.44 2915
3097.97 2976
3098.49 2953
3099.02 3045
3099.54 3225
3100.07 3312
3100.59 3843
3101.12 4337
3101.64 4914
3102.17 5951
3102.70 7151
3103.22 8085
3103.75 8623
3104.27 8731
3104.80 8848
3105.32 8188
3105.85 7412
3106.38 6618
3106.90 5588
3107.43 4807
3107.95 4076
3108.48 3519
3109.01 3234
3109.53 2875
3110.06 2757
3110.58 2580
3111.11 2438
3111.64 2314
3112.16 2384
3112.69 2377
3113.22 2247
3113.74 2263
3114.27 2183
3114.80 2083
3115.32 1987
3115.85 1944
3116.38 1872
3116.90 1892
3117.43 1915
3117.96 1835
3118.48 1801
3119.01 1847
3119.54 1878
3120.06 1941
3120.59 2026
3121.12 2136
3121.65 2213
3122.17 2201
3122.70 2216
3123.23 2191
3123.76 2175
3124.28 2154
3124.81 2025
3125.34 1983
3125.87 1913
3126.39 1923
3126.92 1867
3127.45 1849
3127.98 1771
3128.50 1785
3129.03 1752
3129.56 1640
3130.09 1615
3130.62 1657
3131.14 1667
3131.67 1618
3132.20 1607
3132.73 1569
3133.26 1512
3133.78 1599
3134.31 1622
3134.84 1540
3135.37 1561
3135.90 1607
3136.43 1593
3136.95 1582
3137.48 1524
3138.01 1567
3138.54 1520
3139.07 1584
3139.60 1542
3140.13 1475
3140.65 1476
3141.18 1481
3141.71 1521
3142.24 1499
3142.77 1458
3143.30 1508
3143.83 1467
3144.36 1423
3144.89 1420
3145.42 1520
3145.94 1468
3146.47 1539
3147.00 1595
3147.53 1519
3148.06 1598
3148.59 1624
3149.12 1561
3149.65 1579
3150.18 1623
3150.71 1576
3151.24 1596
3151.77 1675
3152.30 1607
3152.83 1548
3153.36 1585
3153.89 1527
3154.42 1479
3154.95 1546
3155.48 1565
3156.01 1576
3156.54 1539
3157.07 1563
3157.60 1559
3158.13 1567
3158.66 1645
3159.19 1576
3159.72 1601
3160.25 1665
3160.78 1598
3161.31 1621
3161.84 1585
3162.37 1533
3162.90 1588
3163.43 1551
3163.97 1533
3164.50 1464
3165.03 1459
3165.56 1514
3166.09 1519
3166.62 1504
3167.15 1473
3167.68 1496
3168.21 1448
3168.74 1384
3169.28 1449
3169.81 1412
3170.34 1465
3170.87 1425
3171.40 1320
3171.93 1412
3172.46 1401
3172.99 1379
3173.53 1485
3174.06 1504
3174.59 1507
3175.12 1513
3175.65 1536
3176.18 1588
3176.72 1593
3177.25 1525
3177.78 1560
3178.31 1464
3178.84 1439
3179.38 1368
3179.91 1401
3180.44 1423
3180.97 1404
3181.50 1400
3182.04 1305
3182.57 1370
3183.10 1296
3183.63 1261
3184.17 1356
3184.70 1294
3185.23 1285
3185.76 1315
3186.30 1274
3186.83 1303
3187.36 1343
3187.89 1335
3188.43 1374
3188.96 1402
3189.49 1371
3190.03 1306
3190.56 1309
3191.09 1401
3191.63 1301
3192.16 1361
3192.69 1305
3193.22 1301
3193.76 1313
3194.29 1350
3194.82 1425
3195.36 1367
3195.89 1334
3196.43 1369
3196.96 1466
3197.49 1393
3198.03 1315
3198.56 1476
3199.09 1412
3199.63 1383
3200.16 1428
3200.69 1453
3201.23 1430
3201.76 1460
3202.30 1481
3202.83 1436
3203.36 1490
3203.90 1537
3204.43 1519
3204.97 1484
3205.50 1421
3206.04 1530
3206.57 1482
3207.10 1546
3207.64 1578
3208.17 1641
3208.71 1628
3209.24 1690
3209.78 1735
3210.31 1755
3210.85 1852
3211.38 1910
3211.91 1849
3212.45 1828
3212.98 1818
3213.52 1785
3214.05 1719
3214.59 1715
3215.12 1621
3215.66 1528
3216.19 1541
3216.73 1537
3217.26 1449
3217.80 1434
3218.34 1405
3218.87 1373
3219.41 1395
3219.94 1385
3220.48 1391
3221.01 1473
3221.55 1553
3222.08 1454
3222.62 1492
3223.15 1591
3223.69 1666
3224.23 1742
3224.76 1760
3225.30 1800
3225.83 1764
3226.37 1750
3226.91 1788
3227.44 1747
3227.98 1768
3228.51 1785
3229.05 1680
3229.59 1655
3230.12 1687
3230.66 1615
3231.20 1582
3231.73 1667
3232.27 1703
3232.81 1572
3233.34 1664
3233.88 1632
3234.41 1635
3234.95 1669
3235.49 1711
3236.02 1729
3236.56 1750
3237.10 1916
3237.64 1951
3238.17 1909
3238.71 1881
3239.25 1950
3239.78 2039
3240.32 2053
3240.86 1864
3241.39 1847
3241.93 1797
3242.47 1886
3243.01 1894
3243.54 1781
3244.08 1865
3244.62 1950
3245.16 1841
3245.69 1875
3246.23 1964
3246.77 1958
3247.31 1970
3247.84 2049
3248.38 2056
3248.92 1995
3249.46 2194
3250.00 2398
3250.53 2465
3251.07 2673
3251.61 3025
3252.15 3486
3252.69 3875
3253.22 4072
3253.76 4311
3254.30 4636
3254.84 4623
3255.38 4381
3255.92 4168
3256.45 3818
3256.99 3586
3257.53 3303
3258.07 2923
3258.61 2897
3259.15 2864
3259.69 2826
3260.23 2817
3260.76 2794
3261.30 2918
3261.84 3206
3262.38 3305
3262.92 3527
3263.46 3550
3264.00 3678
3264.54 3845
3265.08 3936
3265.62 4024
3266.15 4205
3266.69 4251
3267.23 4520
3267.77 4631
3268.31 4515
3268.85 4510
3269.39 4148
3269.93 3887
3270.47 3684
3271.01 3376
3271.55 3116
3272.09 2726
3272.63 2591
3273.17 2491
3273.71 2379
3274.25 2232
3274.79 2179
3275.33 2301
3275.87 2265
3276.41 2188
3276.95 2101
3277.49 2167
3278.03 2199
3278.57 2069
3279.11 2118
3279.65 2214
3280.19 2146
3280.73 2229
3281.27 2289
3281.81 2221
3282.35 2214
3282.89 2175
3283.43 2055
3283.97 2099
3284.52 2119
3285.06 2113
3285.60 2142
3286.14 2138
3286.68 2179
3287.22 2161
3287.76 2202
3288.30 2278
3288.84 2117
3289.38 2252
3289.93 2231
3290.47 2292
3291.01 2296
3291.55 2378
3292.09 2482
3292.63 2537
3293.17 2782
3293.72 2891
3294.26 3031
3294.80 3208
3295.34 3617
3295.88 3735
3296.42 3859
3296.97 4017
3297.51 3898
3298.05 3906
3298.59 3728
3299.13 3433
3299.68 3360
3300.22 3125
3300.76 2962
3301.30 2837
3301.84 2639
3302.39 2506
3302.93 2498
3303.47 2417
3304.01 2421
3304.56 2333
3305.10 2211
3305.64 2404
3306.18 2238
3306.73 2310
3307.27 2247
3307.81 2328
3308.35 2327
3308.90 2402
3309.44 2401
3309.98 2529
3310.52 2477
3311.07 2459
3311.61 2662
3312.15 2577
3312.70 2557
3313.24 2516
3313.78 2484
3314.33 2478
3314.87 2560
3315.41 2633
3315.96 2578
3316.50 2704
3317.04 2887
3317.59 2990
3318.13 3097
3318.67 3271
3319.22 3301
3319.76 3294
3320.30 3357
3320.85 3356
3321.39 3442
3321.94 3240
3322.48 3338
3323.02 3084
3323.57 3113
3324.11 2985
3324.66 2941
3325.20 2959
3325.74 2842
3326.29 2764
3326.83 2690
3327.38 2752
3327.92 2679
3328.47 2574
3329.01 2625
3329.55 2671
3330.10 2670
3330.64 2670
3331.19 2906
3331.73 3193
3332.28 3828
3332.82 4650
3333.37 5626
3333.91 7156
3334.46 8917
3335.00 10647
3335.55 12281
3336.09 13742
3336.64 14408
3337.18 14418
3337.73 14358
3338.27 13412
3338.82 12273
3339.36 11094
3339.91 9650
3340.45 8198
3341.00 6952
3341.54 5813
3342.09 4722
3342.63 4097
3343.18 3590
3343.73 3150
3344.27 2797
3344.82 2510
3345.36 2401
3345.91 2383
3346.45 2345
3347.00 2273
3347.55 2257
3348.09 2220
3348.64 2190
3349.18 2146
3349.73 2109
3350.28 2019
3350.82 1975
3351.37 1923
3351.92 2015
3352.46 2000
3353.01 1968
3353.55 1961
3354.10 1966
3354.65 1922
3355.19 1844
3355.74 1906
3356.29 1860
3356.83 1894
3357.38 1895
3357.93 1940
3358.47 1888
3359.02 1930
3359.57 1954
3360.12 1880
3360.66 1893
3361.21 1857
3361.76 1902
3362.30 2021
3362.85 2022
3363.40 2004
3363.95 2042
3364.49 2012
3365.04 1972
3365.59 1921
3366.14 1933
3366.68 1935
3367.23 1912
3367.78 1933
3368.33 1915
3368.87 1886
3369.42 1911
3369.97 1873
3370.52 1897
3371.06 1904
3371.61 2031
3372.16 2212
3372.71 2345
3373.26 2313
3373.80 2397
3374.35 2467
3374.90 2508
3375.45 2555
3376.00 2422
3376.54 2254
3377.09 2234
3377.64 2137
3378.19 2009
3378.74 1798
3379.29 1771
3379.84 1666
3380.38 1701
3380.93 1757
3381.48 1700
3382.03 1612
3382.58 1661
3383.13 1644
3383.68 1626
3384.23 1586
3384.77 1530
3385.32 1522
3385.87 1526
3386.42 1569
3386.97 1497
3387.52 1468
3388.07 1460
3388.62 1535
3389.17 1458
3389.72 1509
3390.27 1499
3390.82 1544
3391.37 1631
3391.92 1477
3392.46 1520
3393.01 1521
3393.56 1565
3394.11 1523
3394.66 1499
3395.21 1521
3395.76 1597
3396.31 1577
3396.86 1574
3397.41 1625
3397.96 1641
3398.51 1688
3399.06 1566
3399.61 1599
3400.16 1634
3400.71 1607
3401.26 1625
3401.81 1649
3402.37 1550
3402.92 1463
3403.47 1497
3404.02 1539
3404.57 1438
3405.12 1441
3405.67 1421
3406.22 1467
3406.77 1452
3407.32 1450
3407.87 1448
3408.42 1447
3408.97 1304
3409.52 1380
3410.08 1450
3410.63 1553
3411.18 1647
3411.73 1638
3412.28 1822
3412.83 1751
3413.38 1727
3413.93 1699
3414.48 1673
3415.04 1668
3415.59 1586
3416.14 1714
3416.69 1754
3417.24 1705
3417.79 1728
3418.35 1760
3418.90 1704
3419.45 1793
3420.00 1789
3420.55 1764
3421.10 1795
3421.66 1698
3422.21 1696
3422.76 1729
3423.31 1763
3423.86 1774
3424.42 1831
3424.97 1902
3425.52 1810
3426.07 1868
3426.63 1945
3427.18 1939
3427.73 1790
3428.28 1679
3428.84 1658
3429.39 1595
3429.94 1572
3430.49 1554
3431.05 1491
3431.60 1500
3432.15 1425
3432.70 1441
3433.26 1477
3433.81 1473
3434.36 1569
3434.92 1528
3435.47 1575
3436.02 1532
3436.58 1526
3437.13 1539
3437.68 1571
3438.24 1626
3438.79 1579
3439.34 1606
3439.90 1579
3440.45 1523
3441.00 1528
3441.56 1550
3442.11 1487
3442.66 1542
3443.22 1488
3443.77 1483
3444.32 1462
3444.88 1483
3445.43 1507
3445.99 1445
3446.54 1498
3447.09 1521
3447.65 1448
3448.20 1403
3448.76 1390
3449.31 1468
3449.86 1504
3450.42 1382
3450.97 1435
3451.53 1445
3452.08 1372
3452.64 1314
3453.19 1349
3453.75 1364
3454.30 1437
3454.85 1422
3455.41 1376
3455.96 1471
3456.52 1442
3457.07 1468
3457.63 1514
3458.18 1471
3458.74 1462
3459.29 1447
3459.85 1498
3460.40 1443
3460.96 1477
3461.51 1613
3462.07 1582
3462.62 1530
3463.18 1625
3463.73 1606
3464.29 1625
3464.85 1638
3465.40 1615
3465.96 1542
3466.51 1596
3467.07 1653
3467.62 1612
3468.18 1646
3468.73 1708
3469.29 1695
3469.85 1746
3470.40 1799
3470.96 1834
3471.51 1932
3472.07 2038
3472.63 1966
3473.18 2052
3473.74 2094
3474.29 2057
3474.85 1991
3475.41 1996
3475.96 2004
3476.52 1964
3477.08 1914
3477.63 1900
3478.19 1839
3478.75 1951
3479.30 1979
3479.86 2036
3480.42 2051
3480.97 2173
3481.53 2235
3482.09 2294
3482.64 2247
3483.20 2129
3483.76 2242
3484.31 2371
3484.87 2447
3485.43 2475
3485.98 2465
3486.54 2592
3487.10 2598
3487.66 2721
3488.21 2814
3488.77 3199
3489.33 3614
3489.89 4545
3490.44 5543
3491.00 6731
3491.56 8015
3492.12 9179
3492.67 10453
3493.23 11096
3493.79 10962
3494.35 10424
3494.90 9723
3495.46 8720
3496.02 7409
3496.58 6403
3497.14 5404
3497.69 4308
3498.25 3874
3498.81 3647
3499.37 3291
3499.93 3127
3500.49 3081
3501.04 3088
3501.60 3083
3502.16 3189
3502.72 3392
3503.28 3615
3503.84 3944
3504.39 4161
3504.95 4401
3505.51 4558
3506.07 4703
3506.63 4695
3507.19 4631
3507.75 4343
3508.31 3996
3508.86 3629
3509.42 3276
3509.98 3208
3510.54 3008
3511.10 2791
3511.66 2688
3512.22 2549
3512.78 2414
3513.34 2280
3513.90 2233
3514.46 2066
3515.02 1942
3515.58 1801
3516.13 1763
3516.69 1769
3517.25 1737
3517.81 1744
3518.37 1805
3518.93 1747
3519.49 1723
3520.05 1646
3520.61 1705
3521.17 1694
3521.73 1640
3522.29 1784
3522.85 1786
3523.41 1766
3523.97 1759
3524.53 1771
3525.09 1816
3525.65 1764
3526.21 1773
3526.77 1755
3527.33 1689
3527.89 1763
3528.46 1798
3529.02 1697
3529.58 1703
3530.14 1744
3530.70 1770
3531.26 1772
3531.82 1740
3532.38 1754
3532.94 1811
3533.50 1767
3534.06 1860
3534.62 1830
3535.18 1757
3535.75 1782
3536.31 1761
3536.87 1800
3537.43 1610
3537.99 1679
3538.55 1638
3539.11 1614
3539.67 1600
3540.24 1625
3540.80 1599
3541.36 1545
3541.92 1623
3542.48 1581
3543.04 1581
3543.61 1640
3544.17 1737
3544.73 1733
3545.29 1701
3545.85 1565
3546.41 1631
3546.98 1588
3547.54 1622
3548.10 1676
3548.66 1691
3549.23 1550
3549.79 1537
3550.35 1565
3550.91 1493
3551.47 1480
3552.04 1430
3552.60 1426
3553.16 1403
3553.72 1409
3554.29 1282
3554.85 1316
3555.41 1404
3555.97 1381
3556.54 1427
3557.10 1390
3557.66 1397
3558.23 1357
3558.79 1397
3559.35 1446
3559.91 1452
3560.48 1461
3561.04 1552
3561.60 1561
3562.17 1527
3562.73 1474
3563.29 1486
3563.86 1524
3564.42 1623
3564.98 1566
3565.55 1551
3566.11 1578
3566.67 1579
3567.24 1647
3567.80 1542
3568.36 1534
3568.93 1497
3569.49 1472
3570.06 1489
3570.62 1400
3571.18 1367
3571.75 1401
3572.31 1433
3572.88 1439
3573.44 1567
3574.00 1671
3574.57 1851
3575.13 2004
3575.70 2226
3576.26 2458
3576.82 2594
3577.39 2786
3577.95 2823
3578.52 2877
3579.08 2908
3579.65 2865
3580.21 2754
3580.78 2574
3581.34 2392
3581.91 2186
3582.47 2073
3583.04 1946
3583.60 1894
3584.17 1743
3584.73 1590
3585.30 1519
3585.86 1466
3586.43 1424
3586.99 1444
3587.56 1392
3588.12 1291
3588.69 1349
3589.25 1391
3589.82 1390
3590.38 1349
3590.95 1362
3591.51 1373
3592.08 1331
3592.64 1371
3593.21 1269
3593.78 1356
3594.34 1371
3594.91 1421
3595.47 1395
3596.04 1380
3596.60 1432
3597.17 1399
3597.74 1487
3598.30 1554
3598.87 1536
3599.43 1473
3600.00 1460
3600.57 1434
3601.13 1415
3601.70 1389
3602.27 1414
3602.83 1311
3603.40 1236
3603.96 1287
3604.53 1343
3605.10 1337
3605.66 1372
3606.23 1351
3606.80 1276
3607.36 1219
3607.93 1235
3608.50 1216
3609.07 1174
3609.63 1159
3610.20 1175
3610.77 1222
3611.33 1218
3611.90 1144
3612.47 1184
3613.03 1206
3613.60 1234
3614.17 1280
3614.74 1224
3615.30 1273
3615.87 1256
3616.44 1317
3617.01 1299
3617.57 1381
3618.14 1413
3618.71 1328
3619.28 1400
3619.84 1453
3620.41 1460
3620.98 1482
3621.55 1509
3622.12 1467
3622.68 1348
3623.25 1312
3623.82 1343
3624.39 1304
3624.96 1222
3625.52 1245
3626.09 1216
3626.66 1284
3627.23 1264
3627.80 1200
3628.37 1183
3628.93 1189
3629.50 1149
3630.07 1157
3630.64 1223
3631.21 1241
3631.78 1203
3632.34 1237
3632.91 1237
3633.48 1306
3634.05 1271
3634.62 1188
3635.19 1225
3635.76 1217
3636.33 1243
3636.90 1312
3637.47 1292
3638.03 1248
3638.60 1224
3639.17 1289
3639.74 1245
3640.31 1328
3640.88 1403
3641.45 1410
3642.02 1484
3642.59 1506
3643.16 1584
3643.73 1619
3644.30 1524
3644.87 1494
3645.44 1387
3646.01 1361
3646.58 1383
3647.15 1342
3647.72 1256
3648.29 1269
3648.86 1267
3649.43 1311
3650.00 1236
3650.57 1327
3651.14 1432
3651.71 1451
3652.28 1473
3652.85 1565
3653.42 1472
3653.99 1544
3654.56 1625
3655.13 1638
3655.70 1524
3656.27 1554
3656.84 1511
3657.41 1471
3657.98 1472
3658.55 1516
3659.12 1486
3659.69 1530
3660.27 1536
3660.84 1513
3661.41 1510
3661.98 1441
3662.55 1501
3663.12 1481
3663.69 1447
3664.26 1585
3664.83 1596
3665.41 1645
3665.98 1782
3666.55 1900
3667.12 1776
3667.69 1741
3668.26 1737
3668.83 1603
3669.41 1644
3669.98 1588
3670.55 1449
3671.12 1356
3671.69 1365
3672.26 1378
3672.84 1433
3673.41 1474
3673.98 1480
3674.55 1529
3675.12 1596
3675.70 1557
3676.27 1580
3676.84 1482
3677.41 1618
3677.98 1622
3678.56 1628
3679.13 1584
3679.70 1532
3680.27 1527
3680.85 1491
3681.42 1452
3681.99 1464
3682.56 1373
3683.14 1355
3683.71 1407
3684.28 1275
3684.86 1257
3685.43 1294
3686.00 1276
3686.57 1329
3687.15 1311
3687.72 1263
3688.29 1323
3688.87 1450
3689.44 1514
3690.01 1572
3690.59 1608
3691.16 1562
3691.73 1662
3692.31 1651
3692.88 1553
3693.45 1539
3694.03 1476
3694.60 1427
3695.17 1418
3695.75 1386
3696.32 1286
3696.89 1266
3697.47 1316
3698.04 1213
3698.62 1192
3699.19 1221
3699.76 1257
3700.34 1267
3700.91 1287
3701.49 1288
3702.06 1323
3702.63 1322
3703.21 1356
3703.78 1321
3704.36 1400
3704.93 1405
3705.51 1353
3706.08 1355
3706.65 1411
3707.23 1451
3707.80 1470
3708.38 1415
3708.95 1493
3709.53 1466
3710.10 1458
3710.68 1474
3711.25 1409
3711.83 1381
3712.40 1364
3712.98 1321
3713.55 1319
3714.13 1240
3714.70 1256
3715.28 1246
3715.85 1260
3716.43 1228
3717.00 1264
3717.58 1188
3718.15 1216
3718.73 1138
3719.30 1195
3719.88 1160
3720.46 1246
3721.03 1290
3721.61 1264
3722.18 1140
3722.76 1115
3723.33 1252
3723.91 1212
3724.49 1140
3725.06 1186
3725.64 1206
3726.21 1114
3726.79 1168
3727.37 1197
3727.94 1199
3728.52 1170
3729.09 1190
3729.67 1238
3730.25 1238
3730.82 1284
3731.40 1388
3731.98 1360
3732.55 1349
3733.13 1345
3733.71 1391
3734.28 1434
3734.86 1417
3735.44 1367
3736.01 1404
3736.59 1369
3737.17 1318
3737.74 1247
3738.32 1331
3738.90 1330
3739.47 1176
3740.05 1222
3740.63 1241
3741.20 1150
3741.78 1186
3742.36 1214
3742.94 1188
3743.51 1214
3744.09 1118
3744.67 1114
3745.25 1112
3745.82 1135
3746.40 1219
3746.98 1146
3747.56 1126
3748.13 1122
3748.71 1160
3749.29 1202
3749.87 1180
3750.45 1075
3751.02 1124
3751.60 1185
3752.18 1129
3752.76 1146
3753.34 1186
3753.91 1161
3754.49 1137
3755.07 1172
3755.65 1168
3756.23 1077
3756.80 1126
3757.38 1227
3757.96 1219
3758.54 1148
3759.12 1148
3759.70 1279
3760.28 1308
3760.85 1250
3761.43 1298
3762.01 1244
3762.59 1274
3763.17 1269
3763.75 1225
3764.33 1214
3764.91 1191
3765.49 1210
3766.06 1247
3766.64 1275
3767.22 1171
3767.80 1228
3768.38 1258
3768.96 1252
3769.54 1177
3770.12 1192
3770.70 1234
3771.28 1271
3771.86 1254
3772.44 1158
3773.02 1181
3773.60 1209
3774.18 1208
3774.76 1203
3775.34 1213
3775.92 1167
3776.50 1221
3777.08 1202
3777.66 1181
3778.24 1112
3778.82 1250
3779.40 1304
3779.98 1337
3780.56 1224
3781.14 1155
3781.72 1167
3782.30 1188
3782.88 1158
3783.46 1171
3784.04 1135
3784.62 1130
3785.20 1203
3785.78 1167
3786.36 1092
3786.94 1051
3787.52 1124
3788.10 1150
3788.68 1133
3789.26 1105
3789.84 1109
3790.43 1077
3791.01 1106
3791.59 1064
3792.17 1090
3792.75 1075
3793.33 1102
3793.91 1154
3794.49 1184
3795.07 1129
3795.66 1121
3796.24 1222
3796.82 1185
3797.40 1177
3797.98 1211
3798.56 1155
3799.15 1151
3799.73 1247
3800.31 1309
3800.89 1320
3801.47 1323
3802.05 1395
3802.64 1387
3803.22 1328
3803.80 1432
3804.38 1340
3804.96 1391
3805.55 1386
3806.13 1295
3806.71 1304
3807.29 1400
3807.87 1369
3808.46 1489
3809.04 1528
3809.62 1738
3810.20 1649
3810.79 1589
3811.37 1621
3811.95 1579
3812.53 1529
3813.12 1505
3813.70 1549
3814.28 1611
3814.87 1646
3815.45 1605
3816.03 1589
3816.61 1616
3817.20 1494
3817.78 1425
3818.36 1468
3818.95 1356
3819.53 1341
3820.11 1308
3820.70 1327
3821.28 1325
3821.86 1319
3822.45 1413
3823.03 1405
3823.61 1329
3824.20 1366
3824.78 1335
3825.36 1292
3825.95 1310
3826.53 1335
3827.11 1261
3827.70 1313
3828.28 1236
3828.87 1202
3829.45 1202
3830.03 1225
3830.62 1284
3831.20 1236
3831.79 1204
3832.37 1253
3832.95 1269
3833.54 1293
3834.12 1253
3834.71 1294
3835.29 1212
3835.88 1250
3836.46 1324
3837.05 1246
3837.63 1232
3838.21 1213
3838.80 1267
3839.38 1294
3839.97 1155
3840.55 1157
3841.14 1232
3841.72 1185
3842.31 1145
3842.89 1149
3843.48 1198
3844.06 1200
3844.65 1219
3845.23 1237
3845.82 1148
3846.40 1245
3846.99 1288
3847.57 1275
3848.16 1203
3848.74 1301
3849.33 1227
3849.92 1212
3850.50 1173
3851.09 1202
3851.67 1249
3852.26 1260
3852.84 1291
3853.43 1291
3854.02 1205
3854.60 1176
3855.19 1161
3855.77 1142
3856.36 1126
3856.94 1150
3857.53 1061
3858.12 1078
3858.70 1184
3859.29 1191
3859.88 1173
3860.46 1205
3861.05 1306
3861.63 1129
3862.22 1177
3862.81 1289
3863.39 1281
3863.98 1294
3864.57 1311
3865.15 1272
3865.74 1236
3866.33 1210
3866.91 1213
3867.50 1190
3868.09 1144
3868.67 1191
3869.26 1177
3869.85 1200
3870.44 1091
3871.02 1165
3871.61 1201
3872.20 1144
3872.78 1146
3873.37 1184
3873.96 1175
3874.55 1196
3875.13 1192
3875.72 1231
3876.31 1269
3876.90 1235
3877.48 1204
3878.07 1128
3878.66 1209
3879.25 1230
3879.83 1187
3880.42 1131
3881.01 1179
3881.60 1117
3882.19 1134
3882.77 1155
3883.36 1130
3883.95 1135
3884.54 1182
3885.13 1144
3885.71 1148
3886.30 1184
3886.89 1179
3887.48 1213
3888.07 1192
3888.66 1223
3889.24 1252
3889.83 1309
3890.42 1329
3891.01 1323
3891.60 1283
3892.19 1340
3892.78 1361
3893.36 1341
3893.95 1346
3894.54 1286
3895.13 1362
3895.72 1315
3896.31 1227
3896.90 1232
3897.49 1150
3898.08 1176
3898.67 1242
3899.26 1153
3899.84 1106
3900.43 1122
3901.02 1151
3901.61 1140
3902.20 1165
3902.79 1149
3903.38 1167
3903.97 1169
3904.56 1157
3905.15 1185
3905.74 1185
3906.33 1233
3906.92 1275
3907.51 1214
3908.10 1255
3908.69 1275
3909.28 1330
3909.87 1312
3910.46 1332
3911.05 1272
3911.64 1240
3912.23 1196
3912.82 1149
3913.41 1119
3914.00 1157
3914.59 1097
3915.18 1095
3915.77 1068
3916.36 1163
3916.95 1157
3917.54 1113
3918.13 1083
3918.72 1160
3919.32 1159
3919.91 1167
3920.50 1163
3921.09 1206
3921.68 1212
3922.27 1204
3922.86 1140
3923.45 1079
3924.04 1151
3924.63 1137
3925.23 1065
3925.82 1133
3926.41 1152
3927.00 1087
3927.59 1103
3928.18 1079
3928.77 1122
3929.36 1051
3929.96 1037
3930.55 1087
3931.14 1044
3931.73 1021
3932.32 954
3932.91 976
3933.51 1036
3934.10 949
3934.69 867
3935.28 1015
3935.87 1049
3936.47 1093
3937.06 1086
3937.65 1034
3938.24 1094
3938.83 1046
3939.43 1064
3940.02 1077
3940.61 1148
3941.20 1159
3941.80 1182
3942.39 1185
3942.98 1257
3943.57 1232
3944.17 1132
3944.76 1164
3945.35 1161
3945.94 1159
3946.54 1176
3947.13 1058
3947.72 1072
3948.32 1080
3948.91 1086
3949.50 1069
3950.10 1056
3950.69 1054
3951.28 1059
3951.87 1057
3952.47 1091
3953.06 1093
3953.65 1078
3954.25 1068
3954.84 1110
3955.43 1092
3956.03 1135
3956.62 1189
3957.22 1184
3957.81 1218
3958.40 1230
3959.00 1277
3959.59 1293
3960.18 1269
3960.78 1268
3961.37 1209
3961.97 1186
3962.56 1206
3963.15 1208
3963.75 1200
3964.34 1271
3964.94 1288
3965.53 1314
3966.12 1343
3966.72 1406
3967.31 1425
3967.91 1517
3968.50 1531
3969.10 1542
3969.69 1567
3970.29 1509
3970.88 1530
3971.47 1330
3972.07 1279
3972.66 1257
3973.26 1290
3973.85 1303
3974.45 1251
3975.04 1276
3975.64 1304
3976.23 1212
3976.83 1203
3977.42 1352
3978.02 1339
3978.61 1400
3979.21 1353
3979.80 1250
3980.40 1200
3981.00 1197
3981.59 1172
3982.19 1152
3982.78 1212
3983.38 1175
3983.97 1159
3984.57 1173
3985.16 1250
3985.76 1206
3986.36 1228
3986.95 1287
3987.55 1222
3988.14 1209
3988.74 1271
3989.34 1225
3989.93 1302
3990.53 1244
3991.12 1235
3991.72 1233
3992.32 1232
3992.91 1371
3993.51 1394
3994.10 1328
3994.70 1393
3995.30 1368
3995.89 1295
3996.49 1342
3997.09 1342
3997.68 1241
3998.28 1284
3998.88 1379
3999.47 1348
4000.07 1294
4000.67 1290
4001.26 1332
4001.86 1321
4002.46 1264
4003.06 1257
4003.65 1261
4004.25 1298
4004.85 1257
4005.44 1235
4006.04 1267
4006.64 1216
4007.24 1264
4007.83 1254
4008.43 1114
4009.03 1186
4009.63 1196
4010.22 1167
4010.82 1135
4011.42 1193
4012.02 1186
4012.61 1174
4013.21 1193
4013.81 1230
4014.41 1078
4015.01 1048
4015.60 1154
4016.20 1119
4016.80 1093
4017.40 1204
4018.00 1118
4018.59 1182
4019.19 1187
4019.79 1251
4020.39 1280
4020.99 1275
4021.59 1244
4022.18 1212
4022.78 1123
4023.38 1167
4023.98 1165
4024.58 1145
4025.18 1173
4025.78 1185
4026.37 1155
4026.97 1142
4027.57 1172
4028.17 1232
4028.77 1219
4029.37 1229
4029.97 1261
4030.57 1243
4031.17 1244
4031.76 1197
4032.36 1158
4032.96 1249
4033.56 1179
4034.16 1175
4034.76 1333
4035.36 1286
4035.96 1189
4036.56 1193
4037.16 1244
4037.76 1204
4038.36 1166
4038.96 1114
4039.56 1102
4040.16 1136
4040.76 1037
4041.36 1076
4041.96 1066
4042.56 1048
4043.16 1003
4043.76 1093
4044.36 1070
4044.96 1011
4045.56 996
4046.16 1016
4046.76 1017
4047.36 1017
4047.96 990
4048.56 1064
4049.16 1039
4049.76 1038
4050.36 1041
4050.96 993
4051.56 1104
4052.16 1036
4052.76 1088
4053.36 1082
4053.97 1035
4054.57 1082
4055.17 1042
4055.77 998
4056.37 967
4056.97 992
4057.57 1037
4058.17 1016
4058.77 1024
4059.37 1007
4059.98 996
4060.58 1082
4061.18 1045
4061.78 1043
4062.38 1078
4062.98 1052
4063.58 1041
4064.19 1120
4064.79 1070
4065.39 1072
4065.99 1077
4066.59 1041
4067.19 1023
4067.80 1107
4068.40 1135
4069.00 1071
4069.60 1009
4070.20 1027
4070.81 1014
4071.41 1001
4072.01 1052
4072.61 1028
4073.21 1015
4073.82 1010
4074.42 984
4075.02 949
4075.62 985
4076.23 952
4076.83 989
4077.43 998
4078.03 970
4078.64 981
4079.24 938
4079.84 1010
4080.44 972
4081.05 959
4081.65 1019
4082.25 1120
4082.86 1049
4083.46 941
4084.06 951
4084.67 1034
4085.27 1014
4085.87 970
4086.47 1002
4087.08 930
4087.68 895
4088.28 932
4088.89 985
4089.49 1005
4090.09 1057
4090.70 986
4091.30 1003
4091.91 985
4092.51 967
4093.11 959
4093.72 1002
4094.32 1024
4094.92 1064
4095.53 1033
4096.13 1000
4096.74 1040
4097.34 999
4097.94 981
4098.55 1007
4099.15 1072
4099.76 1052
4100.36 1072
4100.97 1072
4101.57 1091
4102.17 1044
4102.78 1031
4103.38 1064
4103.99 1060
4104.59 1017
4105.20 990
4105.80 1008
4106.41 1020
4107.01 1018
4107.62 1024
4108.22 1056
4108.82 1020
4109.43 989
4110.03 1001
4110.64 990
4111.24 992
4111.85 954
4112.45 983
4113.06 1007
4113.67 1008
4114.27 1021
4114.88 1040
4115.48 993
4116.09 954
4116.69 985
4117.30 987
4117.90 1082
4118.51 1065
4119.11 990
4119.72 938
4120.33 904
4120.93 982
4121.54 991
4122.14 916
4122.75 963
4123.35 948
4123.96 1013
4124.57 1034
4125.17 992
4125.78 996
4126.39 974
4126.99 988
4127.60 1050
4128.20 951
4128.81 976
4129.42 1000
4130.02 1008
4130.63 1006
4131.24 1019
4131.84 1001
4132.45 1060
4133.06 1061
4133.66 1055
4134.27 1067
4134.88 1137
4135.48 1180
4136.09 1169
4136.70 1148
4137.30 1122
4137.91 1142
4138.52 1124
4139.12 1174
4139.73 1157
4140.34 1121
4140.95 1161
4141.55 1105
4142.16 1138
4142.77 1136
4143.38 1151
4143.98 1145
4144.59 1090
4145.20 1073
4145.81 1096
4146.41 1057
4147.02 1061
4147.63 1038
4148.24 1029
4148.84 1067
4149.45 1037
4150.06 1053
4150.67 972
4151.28 905
4151.88 948
4152.49 966
4153.10 959
4153.71 956
4154.32 909
4154.92 1003
4155.53 1034
4156.14 1049
4156.75 1005
4157.36 983
4157.97 1110
4158.57 1169
4159.18 1136
4159.79 1181
4160.40 1154
4161.01 1147
4161.62 1126
4162.23 1159
4162.84 1124
4163.44 1094
4164.05 1079
4164.66 1048
4165.27 1051
4165.88 1048
4166.49 1062
4167.10 1122
4167.71 1030
4168.32 1064
4168.93 1163
4169.54 1185
4170.15 1101
4170.75 1171
4171.36 1229
4171.97 1066
4172.58 1081
4173.19 1153
4173.80 1051
4174.41 1032
4175.02 1067
4175.63 1093
4176.24 1050
4176.85 1082
4177.46 1016
4178.07 1007
4178.68 1059
4179.29 1039
4179.90 966
4180.51 1025
4181.12 1034
4181.73 1032
4182.34 1032
4182.95 1033
4183.56 1064
4184.17 1021
4184.78 1013
4185.39 1018
4186.00 1059
4186.61 1000
4187.23 1026
4187.84 1023
4188.45 1023
4189.06 1008
4189.67 1068
4190.28 1031
4190.89 1081
4191.50 1140
4192.11 1103
4192.72 1161
4193.33 1187
4193.94 1264
4194.56 1283
4195.17 1282
4195.78 1378
4196.39 1403
4197.00 1396
4197.61 1363
4198.22 1316
4198.84 1241
4199.45 1195
4200.06 1169
4200.67 1111
4201.28 1070
4201.89 1131
4202.50 1120
4203.12 1080
4203.73 1022
4204.34 1004
4204.95 994
4205.56 985
4206.18 1035
4206.79 1068
4207.40 1112
4208.01 1064
4208.62 1112
4209.24 1139
4209.85 1172
4210.46 1165
4211.07 1166
4211.69 1239
4212.30 1213
4212.91 1233
4213.52 1250
4214.14 1259
4214.75 1282
4215.36 1220
4215.97 1169
4216.59 1215
4217.20 1242
4217.81 1211
4218.43 1190
4219.04 1234
4219.65 1216
4220.26 1224
4220.88 1266
4221.49 1305
4222.10 1214
4222.72 1259
4223.33 1270
4223.94 1336
4224.56 1295
4225.17 1317
4225.78 1411
4226.40 1522
4227.01 1658
4227.62 1840
4228.24 1991
4228.85 2104
4229.46 2238
4230.08 2323
4230.69 2187
4231.31 2078
4231.92 1971
4232.53 1815
4233.15 1648
4233.76 1583
4234.38 1582
4234.99 1497
4235.60 1468
4236.22 1405
4236.83 1378
4237.45 1383
4238.06 1366
4238.68 1330
4239.29 1268
4239.90 1219
4240.52 1260
4241.13 1293
4241.75 1315
4242.36 1359
4242.98 1339
4243.59 1371
4244.21 1366
4244.82 1297
4245.44 1351
4246.05 1424
4246.67 1326
4247.28 1313
4247.90 1360
4248.51 1392
4249.13 1378
4249.74 1300
4250.36 1333
4250.97 1291
4251.59 1258
4252.20 1215
4252.82 1211
4253.43 1214
4254.05 1197
4254.66 1186
4255.28 1293
4255.89 1246
4256.51 1141
4257.13 1210
4257.74 1211
4258.36 1152
4258.97 1171
4259.59 1208
4260.21 1251
4260.82 1252
4261.44 1289
4262.05 1435
4262.67 1501
4263.29 1577
4263.90 1509
4264.52 1599
4265.13 1622
4265.75 1629
4266.37 1536
4266.98 1511
4267.60 1527
4268.22 1345
4268.83 1304
4269.45 1373
4270.07 1300
4270.68 1209
4271.30 1255
4271.92 1296
4272.53 1189
4273.15 1216
4273.77 1220
4274.38 1244
4275.00 1172
4275.62 1231
4276.23 1281
4276.85 1252
4277.47 1285
4278.09 1360
4278.70 1315
4279.32 1310
4279.94 1262
4280.56 1301
4281.17 1226
4281.79 1233
4282.41 1204
4283.03 1186
4283.64 1193
4284.26 1153
4284.88 1088
4285.50 1080
4286.11 1081
4286.73 1121
4287.35 1129
4287.97 1106
4288.59 1077
4289.20 1090
4289.82 1113
4290.44 1094
4291.06 1057
4291.68 1085
4292.29 1075
4292.91 1095
4293.53 1053
4294.15 1024
4294.77 1078
4295.39 1130
4296.00 1115
4296.62 1140
4297.24 1115
4297.86 1068
4298.48 1163
4299.10 1129
4299.72 1103
4300.33 1122
4300.95 1095
4301.57 1128
4302.19 1099
4302.81 1134
4303.43 1067
4304.05 1062
4304.67 1054
4305.29 1095
4305.91 1136
4306.53 1140
4307.14 1175
4307.76 1200
4308.38 1176
4309.00 1080
4309.62 1169
4310.24 1114
4310.86 1130
4311.48 1138
4312.10 1105
4312.72 1154
4313.34 1189
4313.96 1153
4314.58 1198
4315.20 1151
4315.82 1200
4316.44 1147
4317.06 1098
4317.68 1133
4318.30 1225
4318.92 1148
4319.54 1118
4320.16 1174
4320.78 1179
4321.40 1167
4322.02 1162
4322.64 1233
4323.26 1167
4323.88 1231
4324.50 1292
4325.12 1315
4325.74 1317
4326.36 1449
4326.99 1445
4327.61 1478
4328.23 1520
4328.85 1549
4329.47 1579
4330.09 1648
4330.71 1693
4331.33 1699
4331.95 1930
4332.57 2083
4333.19 2094
4333.82 2281
4334.44 2373
4335.06 2295
4335.68 2349
4336.30 2353
4336.92 2417
4337.54 2410
4338.17 2532
4338.79 2394
4339.41 2391
4340.03 2343
4340.65 2403
4341.27 2269
4341.90 2195
4342.52 2112
4343.14 1990
4343.76 2054
4344.38 2263
4345.01 2401
4345.63 2774
4346.25 3247
4346.87 3641
4347.49 3727
4348.12 4008
4348.74 4124
4349.36 3625
4349.98 3466
4350.61 3248
4351.23 2911
4351.85 2575
4352.47 2332
4353.10 2156
4353.72 2013
4354.34 1830
4354.96 1723
4355.59 1758
4356.21 1718
4356.83 1608
4357.46 1565
4358.08 1501
4358.70 1550
4359.32 1426
4359.95 1475
4360.57 1487
4361.19 1447
4361.82 1512
4362.44 1531
4363.06 1419
4363.69 1428
4364.31 1373
4364.93 1363
4365.56 1383
4366.18 1421
4366.80 1412
4367.43 1276
4368.05 1329
4368.67 1394
4369.30 1366
4369.92 1257
4370.55 1345
4371.17 1260
4371.79 1297
4372.42 1274
4373.04 1238
4373.67 1114
4374.29 1111
4374.91 1134
4375.54 1259
4376.16 1250
4376.79 1254
4377.41 1315
4378.04 1245
4378.66 1243
4379.28 1320
4379.91 1312
4380.53 1352
4381.16 1455
4381.78 1367
4382.41 1347
4383.03 1338
4383.66 1322
4384.28 1300
4384.91 1334
4385.53 1357
4386.16 1290
4386.78 1223
4387.41 1226
4388.03 1270
4388.66 1197
4389.28 1206
4389.91 1181
4390.53 1159
4391.16 1174
4391.78 1100
4392.41 1131
4393.03 1169
4393.66 1113
4394.28 1171
4394.91 1262
4395.54 1276
4396.16 1204
4396.79 1154
4397.41 1107
4398.04 1155
4398.66 1234
4399.29 1248
4399.92 1249
4400.54 1232
4401.17 1193
4401.79 1244
4402.42 1233
4403.05 1170
4403.67 1191
4404.30 1129
4404.93 1151
4405.55 1196
4406.18 1170
4406.80 1090
4407.43 1124
4408.06 1107
4408.68 1077
4409.31 1164
4409.94 1177
4410.56 1141
4411.19 1107
4411.82 1133
4412.44 1092
4413.07 1133
4413.70 1150
4414.33 1196
4414.95 1135
4415.58 1108
4416.21 1128
4416.83 1105
4417.46 1092
4418.09 1091
4418.72 1087
4419.34 1095
4419.97 1088
4420.60 1084
4421.22 1052
4421.85 1042
4422.48 1023
4423.11 1039
4423.73 1039
4424.36 972
4424.99 1084
4425.62 1144
4426.25 1000
4426.87 1020
4427.50 1004
4428.13 1079
4428.76 981
4429.39 956
4430.01 965
4430.64 1012
4431.27 980
4431.90 1004
4432.53 984
4433.15 1011
4433.78 1019
4434.41 973
4435.04 1039
4435.67 974
4436.30 1047
4436.93 1038
4437.55 992
4438.18 1100
4438.81 1061
4439.44 1098
4440.07 1117
4440.70 1053
4441.33 1059
4441.96 1020
4442.58 1016
4443.21 1025
4443.84 1064
4444.47 1034
4445.10 1003
4445.73 1006
4446.36 1007
4446.99 1000
4447.62 1047
4448.25 1121
4448.88 1032
4449.51 1055
4450.14 1099
4450.76 1024
4451.39 981
4452.02 1115
4452.65 1128
4453.28 1072
4453.91 1102
4454.54 1149
4455.17 1290
4455.80 1201
4456.43 1208
4457.06 1252
4457.69 1267
4458.32 1310
4458.95 1301
4459.58 1256
4460.21 1270
4460.84 1217
4461.47 1123
4462.10 1031
4462.73 1076
4463.36 1022
4464.00 976
4464.63 976
4465.26 982
4465.89 1008
4466.52 948
4467.15 944
4467.78 1018
4468.41 1034
4469.04 1075
4469.67 1029
4470.30 1006
4470.93 1058
4471.56 1021
4472.20 1062
4472.83 1014
4473.46 937
4474.09 999
4474.72 994
4475.35 921
4475.98 905
4476.61 967
4477.25 953
4477.88 1011
4478.51 982
4479.14 981
4479.77 1016
4480.40 1057
4481.03 1089
4481.67 1062
4482.30 1036
4482.93 1098
4483.56 1103
4484.19 1092
4484.83 1163
4485.46 1127
4486.09 1129
4486.72 1064
4487.35 1115
4487.99 1142
4488.62 1093
4489.25 1090
4489.88 1044
4490.52 1024
4491.15 1062
4491.78 1077
4492.41 1054
4493.05 1027
4493.68 1088
4494.31 1148
4494.94 1140
4495.58 1045
4496.21 1023
4496.84 1016
4497.47 1004
4498.11 1028
4498.74 1099
4499.37 1219
4500.01 1203
4500.64 1281
4501.27 1390
4501.91 1433
4502.54 1541
4503.17 1619
4503.80 1660
4504.44 1595
4505.07 1519
4505.71 1463
4506.34 1444
4506.97 1377
4507.61 1283
4508.24 1287
4508.87 1276
4509.51 1185
4510.14 1292
4510.77 1249
4511.41 1194
4512.04 1247
4512.68 1232
4513.31 1181
4513.94 1110
4514.58 1111
4515.21 1171
4515.85 1094
4516.48 1041
4517.11 1056
4517.75 995
4518.38 1026
4519.02 1035
4519.65 994
4520.29 984
4520.92 1064
4521.55 1062
4522.19 1045
4522.82 1042
4523.46 1041
4524.09 1034
4524.73 1096
4525.36 1056
4526.00 1019
4526.63 992
4527.27 1022
4527.90 1028
4528.54 1024
4529.17 1054
4529.81 1080
4530.44 1059
4531.08 1055
4531.71 1149
4532.35 1153
4532.98 1079
4533.62 1110
4534.25 1128
4534.89 1116
4535.53 1100
4536.16 1040
4536.80 1029
4537.43 1022
4538.07 954
4538.70 1005
4539.34 1017
4539.98 999
4540.61 1011
4541.25 1025
4541.88 1057
4542.52 1045
4543.16 1087
4543.79 1026
4544.43 1023
4545.06 897
4545.70 983
4546.34 926
4546.97 948
4547.61 994
4548.25 1006
4548.88 971
4549.52 989
4550.15 988
4550.79 1061
4551.43 967
4552.06 954
4552.70 985
4553.34 1030
4553.97 1048
4554.61 991
4555.25 973
4555.89 947
4556.52 983
4557.16 969
4557.80 983
4558.43 1041
4559.07 1045
4559.71 986
4560.35 986
4560.98 995
4561.62 964
4562.26 913
4562.89 961
4563.53 942
4564.17 974
4564.81 941
4565.44 955
4566.08 955
4566.72 927
4567.36 985
4568.00 1027
4568.63 1005
4569.27 1008
4569.91 985
4570.55 944
4571.19 1059
4571.82 1062
4572.46 1025
4573.10 970
4573.74 968
4574.38 948
4575.01 945
4575.65 932
4576.29 929
4576.93 999
4577.57 1024
4578.21 1014
4578.84 978
4579.48 1007
4580.12 989
4580.76 997
4581.40 966
4582.04 978
4582.68 1013
4583.32 979
4583.95 1020
4584.59 1064
4585.23 1147
4585.87 1063
4586.51 1090
4587.15 1193
4587.79 1176
4588.43 1156
4589.07 1218
4589.71 1278
4590.35 1348
4590.99 1377
4591.62 1386
4592.26 1497
4592.90 1509
4593.54 1549
4594.18 1599
4594.82 1571
4595.46 1467
4596.10 1375
4596.74 1252
4597.38 1193
4598.02 1177
4598.66 1168
4599.30 1154
4599.94 1121
4600.58 1117
4601.22 1101
4601.86 1119
4602.50 1093
4603.14 1110
4603.78 1150
4604.42 1142
4605.06 1060
4605.70 1045
4606.34 1000
4606.98 1095
4607.62 1128
4608.27 1063
4608.91 1046
4609.55 1068
4610.19 1110
4610.83 1091
4611.47 1097
4612.11 1058
4612.75 1093
4613.39 1067
4614.03 1064
4614.67 1063
4615.31 1087
4615.96 1056
4616.60 1029
4617.24 977
4617.88 1037
4618.52 1025
4619.16 1030
4619.80 1005
4620.44 989
4621.09 977
4621.73 1029
4622.37 1007
4623.01 1058
4623.65 1006
4624.29 977
4624.94 996
4625.58 919
4626.22 1004
4626.86 1079
4627.50 1028
4628.15 1095
4628.79 1020
4629.43 975
4630.07 1028
4630.71 1110
4631.36 1117
4632.00 1146
4632.64 1221
4633.28 1268
4633.93 1310
4634.57 1313
4635.21 1310
4635.85 1323
4636.50 1346
4637.14 1369
4637.78 1349
4638.42 1460
4639.07 1443
4639.71 1476
4640.35 1497
4640.99 1488
4641.64 1433
4642.28 1396
4642.92 1381
4643.57 1244
4644.21 1265
4644.85 1158
4645.50 1182
4646.14 1203
4646.78 1184
4647.43 1149
4648.07 1049
4648.71 1126
4649.36 1095
4650.00 1118
4650.64 1119
4651.29 1134
4651.93 1118
4652.57 1104
4653.22 1087
4653.86 1077
4654.50 1084
4655.15 1046
4655.79 1120
4656.44 1100
4657.08 1051
4657.72 1039
4658.37 1011
4659.01 1008
4659.66 1061
4660.30 1101
4660.94 947
4661.59 945
4662.23 966
4662.88 959
4663.52 997
4664.17 971
4664.81 969
4665.46 976
4666.10 998
4666.74 937
4667.39 957
4668.03 968
4668.68 945
4669.32 999
4669.97 924
4670.61 926
4671.26 912
4671.90 943
4672.55 939
4673.19 978
4673.84 959
4674.48 984
4675.13 939
4675.77 995
4676.42 1010
4677.07 924
4677.71 1010
4678.36 1026
4679.00 1004
4679.65 1020
4680.29 1020
4680.94 964
4681.58 1068
4682.23 1082
4682.88 1045
4683.52 1035
4684.17 1060
4684.81 1056
4685.46 1043
4686.10 1028
4686.75 1095
4687.40 1097
4688.04 1092
4688.69 1112
4689.34 1197
4689.98 1146
4690.63 1176
4691.27 1239
4691.92 1220
4692.57 1250
4693.21 1294
4693.86 1312
4694.51 1299
4695.15 1161
4695.80 1193
4696.45 1210
4697.09 1220
4697.74 1314
4698.39 1346
4699.03 1367
4699.68 1386
4700.33 1405
4700.97 1492
4701.62 1531
4702.27 1521
4702.92 1419
4703.56 1316
4704.21 1299
4704.86 1171
4705.50 1167
4706.15 1151
4706.80 1183
4707.45 1115
4708.09 1140
4708.74 1170
4709.39 1152
4710.04 1084
4710.68 1148
4711.33 1140
4711.98 1133
4712.63 1124
4713.28 1186
4713.92 1159
4714.57 1212
4715.22 1196
4715.87 1177
4716.52 1131
4717.16 1116
4717.81 1130
4718.46 1148
4719.11 1168
4719.76 1143
4720.41 1189
4721.05 1254
4721.70 1300
4722.35 1285
4723.00 1348
4723.65 1385
4724.30 1339
4724.94 1287
4725.59 1309
4726.24 1330
4726.89 1213
4727.54 1231
4728.19 1299
4728.84 1267
4729.49 1213
4730.14 1233
4730.78 1189
4731.43 1133
4732.08 1096
4732.73 1150
4733.38 1160
4734.03 1161
4734.68 1105
4735.33 1076
4735.98 1110
4736.63 1073
4737.28 1112
4737.93 1176
4738.58 1150
4739.23 1127
4739.88 1254
4740.53 1191
4741.18 1187
4741.83 1175
4742.47 1227
4743.12 1274
4743.77 1188
4744.42 1153
4745.07 1179
4745.72 1113
4746.37 1093
4747.03 1116
4747.68 1139
4748.33 1139
4748.98 1071
4749.63 1127
4750.28 1201
4750.93 1153
4751.58 1190
4752.23 1259
4752.88 1284
4753.53 1277
4754.18 1320
4754.83 1267
4755.48 1262
4756.13 1252
4756.78 1282
4757.43 1209
4758.08 1176
4758.74 1206
4759.39 1183
4760.04 1224
4760.69 1255
4761.34 1289
4761.99 1350
4762.64 1355
4763.29 1353
4763.94 1375
4764.60 1345
4765.25 1362
4765.90 1268
4766.55 1192
4767.20 1099
4767.85 1138
4768.51 1106
4769.16 1053
4769.81 1117
4770.46 1222
4771.11 1114
4771.76 1173
4772.42 1210
4773.07 1165
4773.72 1126
4774.37 1143
4775.02 1134
4775.68 1164
4776.33 1131
4776.98 1114
4777.63 1106
4778.29 1104
4778.94 1152
4779.59 1129
4780.24 1150
4780.89 1094
4781.55 1150
4782.20 1112
4782.85 1130
4783.51 1101
4784.16 1140
4784.81 1131
4785.46 1123
4786.12 1113
4786.77 1138
4787.42 1149
4788.08 1161
4788.73 1161
4789.38 1165
4790.03 1189
4790.69 1218
4791.34 1268
4791.99 1254
4792.65 1244
4793.30 1264
4793.95 1217
4794.61 1226
4795.26 1164
4795.91 1160
4796.57 1195
4797.22 1263
4797.87 1210
4798.53 1254
4799.18 1243
4799.84 1234
4800.49 1349
4801.14 1386
4801.80 1447
4802.45 1451
4803.11 1448
4803.76 1438
4804.41 1418
4805.07 1404
4805.72 1321
4806.38 1303
4807.03 1299
4807.68 1264
4808.34 1300
4808.99 1334
4809.65 1322
4810.30 1284
4810.96 1269
4811.61 1250
4812.27 1309
4812.92 1259
4813.58 1252
4814.23 1289
4814.89 1241
4815.54 1310
4816.19 1375
4816.85 1349
4817.50 1326
4818.16 1365
4818.81 1377
4819.47 1389
4820.13 1444
4820.78 1480
4821.44 1464
4822.09 1481
4822.75 1535
4823.40 1651
4824.06 1671
4824.71 1707
4825.37 1761
4826.02 1737
4826.68 1731
4827.33 1648
4827.99 1534
4828.65 1505
4829.30 1513
4829.96 1593
4830.61 1571
4831.27 1544
4831.93 1509
4832.58 1470
4833.24 1538
4833.89 1484
4834.55 1514
4835.21 1546
4835.86 1587
4836.52 1770
4837.17 1782
4837.83 1731
4838.49 1676
4839.14 1674
4839.80 1809
4840.46 1772
4841.11 1788
4841.77 1799
4842.43 1842
4843.08 1823
4843.74 1872
4844.40 1958
4845.05 1946
4845.71 1947
4846.37 1843
4847.02 1891
4847.68 2042
4848.34 2147
4849.00 2143
4849.65 2263
4850.31 2400
4850.97 2547
4851.62 2662
4852.28 2506
4852.94 2508
4853.60 2481
4854.25 2522
4854.91 2361
4855.57 2311
4856.23 2310
4856.88 2435
4857.54 2521
4858.20 2668
4858.86 2797
4859.52 2967
4860.17 2979
4860.83 3024
4861.49 2786
4862.15 2572
4862.81 2448
4863.46 2347
4864.12 2244
4864.78 2129
4865.44 2209
4866.10 2242
4866.75 2179
4867.41 2229
4868.07 2243
4868.73 2239
4869.39 2077
4870.05 2211
4870.71 2116
4871.36 2128
4872.02 1950
4872.68 1941
4873.34 1962
4874.00 1959
4874.66 1883
4875.32 1844
4875.98 1892
4876.63 1869
4877.29 1853
4877.95 1895
4878.61 1829
4879.27 1825
4879.93 1836
4880.59 1968
4881.25 1958
4881.91 1897
4882.57 1822
4883.23 1812
4883.89 1707
4884.55 1702
4885.21 1652
4885.87 1704
4886.52 1613
4887.18 1605
4887.84 1660
4888.50 1569
4889.16 1567
4889.82 1558
4890.48 1648
4891.14 1667
4891.80 1559
4892.46 1560
4893.12 1621
4893.78 1589
4894.44 1601
4895.10 1601
4895.76 1570
4896.42 1487
4897.09 1395
4897.75 1393
4898.41 1442
4899.07 1512
4899.73 1489
4900.39 1563
4901.05 1517
4901.71 1455
4902.37 1546
4903.03 1412
4903.69 1455
4904.35 1408
4905.01 1408
4905.67 1391
4906.33 1306
4907.00 1329
4907.66 1323
4908.32 1321
4908.98 1337
4909.64 1277
4910.30 1343
4910.96 1366
4911.62 1286
4912.29 1273
4912.95 1312
4913.61 1308
4914.27 1227
4914.93 1209
4915.59 1236
4916.26 1266
4916.92 1206
4917.58 1200
4918.24 1161
4918.90 1139
4919.56 1167
4920.23 1177
4920.89 1217
4921.55 1176
4922.21 1208
4922.87 1194
4923.54 1214
4924.20 1170
4924.86 1236
4925.52 1192
4926.19 1234
4926.85 1188
4927.51 1112
4928.17 1138
4928.84 1120
4929.50 1185
4930.16 1209
4930.82 1163
4931.49 1195
4932.15 1172
4932.81 1160
4933.47 1145
4934.14 1192
4934.80 1112
4935.46 1125
4936.13 1099
4936.79 1086
4937.45 1108
4938.11 1110
4938.78 1162
4939.44 1124
4940.10 1092
4940.77 1166
4941.43 1095
4942.09 1084
4942.76 1139
4943.42 1133
4944.08 1073
4944.75 1017
4945.41 1029
4946.08 939
4946.74 948
4947.40 1005
4948.07 1030
4948.73 997
4949.39 1090
4950.06 1036
4950.72 1017
4951.39 991
4952.05 988
4952.71 1039
4953.38 1019
4954.04 1121
4954.71 1094
4955.37 1035
4956.04 1076
4956.70 1056
4957.36 1040
4958.03 1047
4958.69 1006
4959.36 1091
4960.02 1059
4960.69 1069
4961.35 1104
4962.02 1099
4962.68 1201
4963.35 1235
4964.01 1307
4964.68 1320
4965.34 1303
4966.01 1311
4966.67 1386
4967.34 1370
4968.00 1308
4968.67 1169
4969.33 1082
4970.00 1096
4970.66 1078
4971.33 1050
4971.99 1087
4972.66 1121
4973.32 1096
4973.99 1058
4974.66 1138
4975.32 1167
4975.99 1235
4976.65 1168
4977.32 1197
4977.98 1251
4978.65 1183
4979.32 1201
4979.98 1173
4980.65 1183
4981.31 1108
4981.98 1095
4982.65 1050
4983.31 1049
4983.98 1070
4984.64 1004
4985.31 940
4985.98 940
4986.64 957
4987.31 992
4987.98 961
4988.64 966
4989.31 967
4989.98 931
4990.64 941
4991.31 978
4991.98 1005
4992.64 950
4993.31 943
4993.98 993
4994.64 1033
4995.31 1036
4995.98 1031
4996.64 954
4997.31 897
4997.98 912
4998.65 955
4999.31 941
4999.98 942
5000.65 896
5001.31 903
5001.98 904
5002.65 846
5003.32 880
5003.98 888
5004.65 907
5005.32 932
5005.99 913
5006.66 889
5007.32 909
5007.99 923
5008.66 962
5009.33 961
5009.99 950
5010.66 932
5011.33 969
5012.00 977
5012.67 974
5013.33 889
5014.00 880
5014.67 871
5015.34 927
5016.01 919
5016.68 904
5017.34 936
5018.01 935
5018.68 903
5019.35 878
5020.02 980
5020.69 942
5021.36 874
5022.02 947
5022.69 940
5023.36 991
5024.03 990
5024.70 967
5025.37 953
5026.04 964
5026.71 906
5027.38 919
5028.05 929
5028.71 946
5029.38 895
5030.05 893
5030.72 903
5031.39 856
5032.06 862
5032.73 892
5033.40 933
5034.07 861
5034.74 913
5035.41 867
5036.08 942
5036.75 906
5037.42 835
5038.09 871
5038.76 835
5039.43 860
5040.10 880
5040.77 923
5041.44 888
5042.11 901
5042.78 911
5043.45 862
5044.12 930
5044.79 928
5045.46 889
5046.13 937
5046.80 908
5047.47 900
5048.14 900
5048.81 898
5049.48 937
5050.15 862
5050.82 898
5051.49 895
5052.16 906
5052.83 881
5053.51 873
5054.18 862
5054.85 852
5055.52 891
5056.19 887
5056.86 881
5057.53 913
5058.20 901
5058.87 872
5059.55 903
5060.22 873
5060.89 919
5061.56 907
5062.23 851
5062.90 834
5063.57 870
5064.25 856
5064.92 840
5065.59 877
5066.26 817
5066.93 903
5067.60 901
5068.28 888
5068.95 863
5069.62 910
5070.29 865
5070.96 875
5071.64 894
5072.31 863
5072.98 846
5073.65 921
5074.32 940
5075.00 881
5075.67 885
5076.34 919
5077.01 924
5077.69 903
5078.36 918
5079.03 1009
5079.70 974
5080.38 1012
5081.05 975
5081.72 958
5082.39 960
5083.07 1005
5083.74 980
5084.41 955
5085.09 923
5085.76 969
5086.43 979
5087.10 938
5087.78 921
5088.45 986
5089.12 970
5089.80 962
5090.47 979
5091.14 1101
5091.82 1110
5092.49 1181
5093.16 1171
5093.84 1115
5094.51 1131
5095.18 1101
5095.86 1052
5096.53 992
5097.21 978
5097.88 970
5098.55 1005
5099.23 910
5099.90 915
5100.57 1000
5101.25 1028
5101.92 958
5102.60 964
5103.27 931
5103.95 957
5104.62 989
5105.29 991
5105.97 1004
5106.64 1025
5107.32 1011
5107.99 986
5108.67 963
5109.34 940
5110.01 920
5110.69 925
5111.36 968
5112.04 936
5112.71 947
5113.39 1011
5114.06 999
5114.74 1001
5115.41 911
5116.09 954
5116.76 999
5117.44 1032
5118.11 1113
5118.79 1174
5119.46 1222
5120.14 1348
5120.81 1326
5121.49 1313
5122.16 1412
5122.84 1253
5123.52 1252
5124.19 1205
5124.87 1139
5125.54 1124
5126.22 1124
5126.89 1044
5127.57 1092
5128.24 1013
5128.92 968
5129.60 1010
5130.27 996
5130.95 956
5131.62 963
5132.30 951
5132.98 968
5133.65 965
5134.33 974
5135.01 983
5135.68 932
5136.36 984
5137.03 991
5137.71 939
5138.39 925
5139.06 977
5139.74 960
5140.42 974
5141.09 928
5141.77 958
5142.45 929
5143.12 890
5143.80 849
5144.48 862
5145.15 857
5145.83 808
5146.51 833
5147.18 882
5147.86 887
5148.54 888
5149.22 945
5149.89 883
5150.57 908
5151.25 881
5151.93 888
5152.60 847
5153.28 863
5153.96 928
5154.63 866
5155.31 913
5155.99 867
5156.67 902
5157.35 885
5158.02 885
5158.70 889
5159.38 896
5160.06 930
5160.73 954
5161.41 958
5162.09 935
5162.77 871
5163.45 885
5164.12 885
5164.80 899
5165.48 910
5166.16 879
5166.84 920
5167.52 935
5168.19 984
5168.87 902
5169.55 861
5170.23 862
5170.91 928
5171.59 876
5172.27 895
5172.94 880
5173.62 813
5174.30 849
5174.98 858
5175.66 880
5176.34 828
5177.02 810
5177.70 863
5178.38 838
5179.06 823
5179.73 876
5180.41 905
5181.09 894
5181.77 836
5182.45 882
5183.13 876
5183.81 875
5184.49 906
5185.17 839
5185.85 866
5186.53 882
5187.21 814
5187.89 859
5188.57 854
5189.25 856
5189.93 817
5190.61 811
5191.29 855
5191.97 819
5192.65 867
5193.33 909
5194.01 852
5194.69 821
5195.37 816
5196.05 845
5196.73 845
5197.41 853
5198.09 888
5198.77 891
5199.45 892
5200.13 852
5200.81 814
5201.49 855
5202.17 895
5202.85 886
5203.53 899
5204.21 883
5204.89 843
5205.58 857
5206.26 875
5206.94 924
5207.62 870
5208.30 901
5208.98 975
5209.66 937
5210.34 993
5211.02 972
5211.71 952
5212.39 937
5213.07 957
5213.75 966
5214.43 982
5215.11 1037
5215.79 1106
5216.48 1103
5217.16 1028
5217.84 1027
5218.52 1031
5219.20 1006
5219.88 955
5220.57 956
5221.25 977
5221.93 955
5222.61 1028
5223.29 1050
5223.98 1057
5224.66 1050
5225.34 1087
5226.02 995
5226.70 1012
5227.39 1003
5228.07 968
5228.75 979
5229.43 998
5230.12 932
5230.80 968
5231.48 904
5232.16 946
5232.85 942
5233.53 930
5234.21 962
5234.89 947
5235.58 1018
5236.26 992
5236.94 988
5237.63 969
5238.31 950
5238.99 967
5239.67 1009
5240.36 1004
5241.04 958
5241.72 1000
5242.41 975
5243.09 980
5243.77 962
5244.46 958
5245.14 986
5245.82 1045
5246.51 980
5247.19 973
5247.88 976
5248.56 1006
5249.24 952
5249.93 922
5250.61 974
5251.29 937
5251.98 949
5252.66 1079
5253.35 1100
5254.03 1015
5254.71 1063
5255.40 997
5256.08 991
5256.77 993
5257.45 973
5258.14 919
5258.82 923
5259.50 986
5260.19 1012
5260.87 1039
5261.56 1064
5262.24 998
5262.93 1066
5263.61 1104
5264.30 1080
5264.98 1037
5265.67 1033
5266.35 1047
5267.03 1026
5267.72 991
5268.40 1009
5269.09 1009
5269.77 994
5270.46 954
5271.14 1003
5271.83 1020
5272.52 992
5273.20 1026
5273.89 1006
5274.57 1004
5275.26 940
5275.94 928
5276.63 985
5277.31 989
5278.00 947
5278.68 965
5279.37 1013
5280.06 973
5280.74 1010
5281.43 1010
5282.11 988
5282.80 981
5283.48 1038
5284.17 1024
5284.86 1040
5285.54 1043
5286.23 999
5286.92 972
5287.60 878
5288.29 920
5288.97 925
5289.66 990
5290.35 989
5291.03 928
5291.72 928
5292.41 940
5293.09 981
5293.78 943
5294.47 935
5295.15 932
5295.84 917
5296.53 930
5297.21 995
5297.90 1028
5298.59 1125
5299.27 1098
5299.96 1075
5300.65 1113
5301.33 1120
5302.02 1095
5302.71 1048
5303.40 1152
5304.08 1137
5304.77 1210
5305.46 1203
5306.15 1291
5306.83 1223
5307.52 1192
5308.21 1216
5308.90 1192
5309.58 1214
5310.27 1159
5310.96 1208
5311.65 1281
5312.33 1266
5313.02 1194
5313.71 1268
5314.40 1195
5315.09 1243
5315.77 1232
5316.46 1249
5317.15 1243
5317.84 1164
5318.53 1181
5319.21 1215
5319.90 1283
5320.59 1283
5321.28 1297
5321.97 1271
5322.66 1348
5323.35 1300
5324.03 1321
5324.72 1200
5325.41 1173
5326.10 1123
5326.79 1141
5327.48 1072
5328.17 1074
5328.86 1052
5329.54 1009
5330.23 1065
5330.92 979
5331.61 965
5332.30 1007
5332.99 1004
5333.68 971
5334.37 1014
5335.06 976
5335.75 968
5336.44 939
5337.12 946
5337.81 1011
5338.50 947
5339.19 965
5339.88 1007
5340.57 936
5341.26 935
5341.95 957
5342.64 922
5343.33 898
5344.02 934
5344.71 912
5345.40 959
5346.09 1005
5346.78 947
5347.47 945
5348.16 955
5348.85 983
5349.54 942
5350.23 953
5350.92 1016
5351.61 980
5352.30 987
5352.99 1006
5353.68 971
5354.37 933
5355.07 970
5355.76 976
5356.45 863
5357.14 816
5357.83 856
5358.52 858
5359.21 858
5359.90 902
5360.59 892
5361.28 915
5361.97 967
5362.66 979
5363.36 920
5364.05 941
5364.74 978
5365.43 923
5366.12 943
5366.81 946
5367.50 856
5368.19 868
5368.89 871
5369.58 890
5370.27 833
5370.96 873
5371.65 845
5372.34 832
5373.04 856
5373.73 853
5374.42 871
5375.11 883
5375.80 922
5376.49 910
5377.19 905
5377.88 865
5378.57 897
5379.26 981
5379.96 930
5380.65 922
5381.34 888
5382.03 898
5382.72 870
5383.42 857
5384.11 859
5384.80 900
5385.49 925
5386.19 939
5386.88 890
5387.57 932
5388.26 970
5388.96 934
5389.65 942
5390.34 987
5391.04 972
5391.73 992
5392.42 1006
5393.12 973
5393.81 993
5394.50 968
5395.19 1005
5395.89 992
5396.58 929
5397.27 891
5397.97 902
5398.66 888
5399.35 962
5400.05 923
5400.74 928
5401.43 939
5402.13 948
5402.82 906
5403.52 894
5404.21 899
5404.90 879
5405.60 965
5406.29 919
5406.98 1014
5407.68 999
5408.37 1015
5409.07 1012
5409.76 944
5410.45 965
5411.15 925
5411.84 969
5412.54 997
5413.23 944
5413.93 1017
5414.62 957
5415.32 1033
5416.01 992
5416.70 938
5417.40 943
5418.09 973
5418.79 994
5419.48 999
5420.18 1021
5420.87 1116
5421.57 1058
5422.26 1093
5422.96 1100
5423.65 1114
5424.35 1099
5425.04 1036
5425.74 1075
5426.43 1043
5427.13 987
5427.82 1114
5428.52 1091
5429.21 1053
5429.91 979
5430.60 1065
5431.30 1110
5432.00 1064
5432.69 1029
5433.39 1060
5434.08 1092
5434.78 1130
5435.47 1061
5436.17 1087
5436.86 1213
5437.56 1166
5438.26 1231
5438.95 1215
5439.65 1141
5440.34 1158
5441.04 1185
5441.74 1182
5442.43 1134
5443.13 1169
5443.83 1203
5444.52 1190
5445.22 1247
5445.91 1406
5446.61 1581
5447.31 1637
5448.00 1847
5448.70 2002
5449.40 2057
5450.09 2035
5450.79 1972
5451.49 1882
5452.18 1832
5452.88 1644
5453.58 1649
5454.27 1512
5454.97 1507
5455.67 1390
5456.37 1327
5457.06 1305
5457.76 1267
5458.46 1237
5459.15 1273
5459.85 1330
5460.55 1347
5461.25 1295
5461.94 1365
5462.64 1371
5463.34 1414
5464.04 1372
5464.73 1336
5465.43 1401
5466.13 1377
5466.83 1254
5467.53 1257
5468.22 1321
5468.92 1372
5469.62 1387
5470.32 1288
5471.01 1316
5471.71 1459
5472.41 1517
5473.11 1470
5473.81 1457
5474.51 1505
5475.20 1598
5475.90 1640
5476.60 1683
5477.30 1645
5478.00 1829
5478.70 1921
5479.39 2132
5480.09 2382
5480.79 2605
5481.49 2839
5482.19 2898
5482.89 2883
5483.59 2774
5484.29 2675
5484.98 2535
5485.68 2349
5486.38 2219
5487.08 2055
5487.78 1955
5488.48 1856
5489.18 1803
5489.88 1843
5490.58 1841
5491.28 1826
5491.98 1851
5492.68 1934
5493.37 2005
5494.07 2007
5494.77 2003
5495.47 2120
5496.17 2126
5496.87 2105
5497.57 2194
5498.27 2333
5498.97 2365
5499.67 2562
5500.37 3079
5501.07 3429
5501.77 4056
5502.47 4380
5503.17 4401
5503.87 4293
5504.57 3993
5505.27 3433
5505.97 3117
5506.67 2707
5507.37 2337
5508.07 2116
5508.77 1886
5509.47 1919
5510.17 1808
5510.87 1674
5511.58 1664
5512.28 1645
5512.98 1705
5513.68 1645
5514.38 1652
5515.08 1674
5515.78 1668
5516.48 1596
5517.18 1708
5517.88 1662
5518.58 1642
5519.28 1558
5519.99 1581
5520.69 1607
5521.39 1642
5522.09 1542
5522.79 1441
5523.49 1448
5524.19 1440
5524.90 1396
5525.60 1342
5526.30 1391
5527.00 1331
5527.70 1238
5528.40 1199
5529.10 1253
5529.81 1165
5530.51 1194
5531.21 1222
5531.91 1233
5532.61 1174
5533.32 1196
5534.02 1134
5534.72 1214
5535.42 1195
5536.12 1160
5536.83 1228
5537.53 1135
5538.23 1149
5538.93 1098
5539.64 1169
5540.34 1210
5541.04 1205
5541.74 1204
5542.45 1198
5543.15 1177
5543.85 1136
5544.55 1120
5545.26 1189
5545.96 1065
5546.66 1096
5547.36 1065
5548.07 1036
5548.77 1092
5549.47 1124
5550.18 1099
5550.88 1096
5551.58 1080
5552.29 1104
5552.99 1109
5553.69 1019
5554.40 1089
5555.10 1117
5555.80 1098
5556.51 1141
5557.21 1072
5557.91 1049
5558.62 1103
5559.32 1134
5560.02 1162
5560.73 1086
5561.43 1119
5562.14 1087
5562.84 1100
5563.54 1193
5564.25 1204
5564.95 1131
5565.65 1121
5566.36 1126
5567.06 1124
5567.77 1171
5568.47 1130
5569.18 1142
5569.88 1092
5570.58 1047
5571.29 1046
5571.99 1018
5572.70 1085
5573.40 1091
5574.11 1141
5574.81 1159
5575.52 1159
5576.22 1113
5576.93 1107
5577.63 1096
5578.33 1157
5579.04 1134
5579.74 1141
5580.45 1084
5581.15 1073
5581.86 1041
5582.56 1083
5583.27 1079
5583.97 1126
5584.68 1073
5585.39 1058
5586.09 1037
5586.80 1014
5587.50 1034
5588.21 997
5588.91 999
5589.62 1025
5590.32 964
5591.03 1006
5591.73 995
5592.44 1011
5593.15 984
5593.85 993
5594.56 1023
5595.26 993
5595.97 1018
5596.68 1030
5597.38 988
5598.09 982
5598.79 950
5599.50 989
5600.21 1058
5600.91 909
5601.62 1012
5602.33 995
5603.03 952
5603.74 987
5604.44 988
5605.15 944
5605.86 991
5606.56 976
5607.27 948
5607.98 964
5608.68 987
5609.39 1025
5610.10 1003
5610.80 955
5611.51 951
5612.22 970
5612.93 963
5613.63 951
5614.34 984
5615.05 952
5615.75 964
5616.46 1007
5617.17 968
5617.88 963
5618.58 1030
5619.29 1006
5620.00 999
5620.71 1065
5621.41 1058
5622.12 1062
5622.83 1084
5623.54 1021
5624.24 1026
5624.95 1031
5625.66 1023
5626.37 1027
5627.08 1059
5627.78 1087
5628.49 1119
5629.20 1121
5629.91 1036
5630.62 1039
5631.32 1011
5632.03 1048
5632.74 1114
5633.45 1202
5634.16 1174
5634.86 1122
5635.57 1151
5636.28 1261
5636.99 1246
5637.70 1279
5638.41 1280
5639.12 1254
5639.82 1365
5640.53 1414
5641.24 1441
5641.95 1435
5642.66 1477
5643.37 1435
5644.08 1379
5644.79 1370
5645.50 1311
5646.21 1232
5646.91 1227
5647.62 1189
5648.33 1184
5649.04 1235
5649.75 1150
5650.46 1140
5651.17 1123
5651.88 1143
5652.59 1188
5653.30 1167
5654.01 1211
5654.72 1201
5655.43 1177
5656.14 1088
5656.85 1179
5657.56 1184
5658.27 1177
5658.98 1182
5659.69 1178
5660.40 1263
5661.11 1309
5661.82 1359
5662.53 1433
5663.24 1323
5663.95 1284
5664.66 1298
5665.37 1325
5666.08 1233
5666.79 1247
5667.50 1164
5668.21 1243
5668.92 1262
5669.63 1281
5670.34 1305
5671.05 1387
5671.76 1369
5672.47 1424
5673.18 1525
5673.89 1482
5674.61 1475
5675.32 1461
5676.03 1383
5676.74 1284
5677.45 1216
5678.16 1181
5678.87 1131
5679.58 1179
5680.29 1186
5681.01 1190
5681.72 1248
5682.43 1228
5683.14 1152
5683.85 1219
5684.56 1168
5685.27 1163
5685.99 1131
5686.70 1124
5687.41 1133
5688.12 1086
5688.83 1134
5689.54 1122
5690.26 1089
5690.97 1075
5691.68 1054
5692.39 1035
5693.10 1091
5693.82 1083
5694.53 1021
5695.24 991
5695.95 1042
5696.67 987
5697.38 1004
5698.09 1010
5698.80 1026
5699.51 1020
5700.23 1045
5700.94 1045
5701.65 987
5702.36 1012
5703.08 1022
5703.79 1056
5704.50 1023
5705.22 1041
5705.93 1059
5706.64 1055
5707.35 1051
5708.07 1049
5708.78 1003
5709.49 1036
5710.21 999
5710.92 1063
5711.63 1041
5712.35 965
5713.06 927
5713.77 951
5714.49 959
5715.20 920
5715.91 921
5716.63 909
5717.34 984
5718.05 932
5718.77 965
5719.48 922
5720.19 985
5720.91 931
5721.62 908
5722.34 958
5723.05 985
5723.76 939
5724.48 1034
5725.19 985
5725.91 972
5726.62 1067
5727.33 1083
5728.05 1035
5728.76 1086
5729.48 1117
5730.19 1108
5730.91 1031
5731.62 1037
5732.34 1015
5733.05 1023
5733.76 957
5734.48 976
5735.19 998
5735.91 970
5736.62 933
5737.34 945
5738.05 984
5738.77 903
5739.48 852
5740.20 942
5740.91 950
5741.63 927
5742.34 916
5743.06 926
5743.77 931
5744.49 936
5745.20 927
5745.92 919
5746.63 975
5747.35 882
5748.07 931
5748.78 949
5749.50 927
5750.21 908
5750.93 964
5751.64 934
5752.36 912
5753.07 979
5753.79 974
5754.51 954
5755.22 942
5755.94 971
5756.65 992
5757.37 1062
5758.09 1039
5758.80 1001
5759.52 1005
5760.24 998
5760.95 964
5761.67 938
5762.38 994
5763.10 987
5763.82 1011
5764.53 968
5765.25 1028
5765.97 988
5766.68 981
5767.40 1032
5768.12 1062
5768.83 1116
5769.55 1120
5770.27 1224
5770.98 1343
5771.70 1409
5772.42 1482
5773.13 1486
5773.85 1514
5774.57 1435
5775.29 1240
5776.00 1156
5776.72 1131
5777.44 1120
5778.16 1138
5778.87 1079
5779.59 1051
5780.31 1014
5781.03 1073
5781.74 1063
5782.46 1039
5783.18 1044
5783.90 1070
5784.61 1080
5785.33 1107
5786.05 1103
5786.77 1093
5787.48 1060
5788.20 1051
5788.92 1105
5789.64 1074
5790.36 1012
5791.08 991
5791.79 1013
5792.51 988
5793.23 1000
5793.95 988
5794.67 951
5795.38 921
5796.10 972
5796.82 1089
5797.54 1008
5798.26 976
5798.98 963
5799.70 988
5800.41 986
5801.13 1006
5801.85 990
5802.57 1010
5803.29 1034
5804.01 995
5804.73 1000
5805.45 1013
5806.17 1022
5806.89 1004
5807.60 980
5808.32 971
5809.04 937
5809.76 928
5810.48 942
5811.20 1039
5811.92 976
5812.64 938
5813.36 973
5814.08 980
5814.80 919
5815.52 939
5816.24 956
5816.96 920
5817.68 963
5818.40 961
5819.12 889
5819.84 888
5820.56 888
5821.28 964
5822.00 965
5822.72 1021
5823.44 1028
5824.16 960
5824.88 936
5825.60 1011
5826.32 994
5827.04 1014
5827.76 932
5828.48 928
5829.20 938
5829.92 934
5830.64 993
5831.36 999
5832.08 995
5832.80 953
5833.52 940
5834.25 1016
5834.97 1007
5835.69 995
5836.41 1016
5837.13 981
5837.85 986
5838.57 1005
5839.29 1024
5840.01 1115
5840.73 1054
5841.46 991
5842.18 990
5842.90 942
5843.62 914
5844.34 936
5845.06 978
5845.78 994
5846.51 942
5847.23 922
5847.95 941
5848.67 952
5849.39 967
5850.11 1017
5850.84 1030
5851.56 947
5852.28 985
5853.00 1016
5853.72 1027
5854.45 1040
5855.17 978
5855.89 1014
5856.61 988
5857.33 1037
5858.06 1047
5858.78 1025
5859.50 1073
5860.22 1047
5860.95 1045
5861.67 999
5862.39 1036
5863.11 987
5863.84 1018
5864.56 1059
5865.28 991
5866.01 956
5866.73 968
5867.45 992
5868.17 975
5868.90 1014
5869.62 1055
5870.34 968
5871.07 1019
5871.79 1053
5872.51 1002
5873.24 983
5873.96 1040
5874.68 1055
5875.41 1063
5876.13 1041
5876.85 1079
5877.58 1114
5878.30 1094
5879.02 1079
5879.75 1076
5880.47 1125
5881.19 1108
5881.92 1170
5882.64 1145
5883.37 1147
5884.09 1179
5884.81 1169
5885.54 1176
5886.26 1154
5886.99 1194
5887.71 1214
5888.43 1213
5889.16 1168
5889.88 1273
5890.61 1274
5891.33 1199
5892.05 1158
5892.78 1232
5893.50 1177
5894.23 1161
5894.95 1146
5895.68 1199
5896.40 1230
5897.13 1157
5897.85 1142
5898.58 1145
5899.30 1182
5900.03 1217
5900.75 1284
5901.48 1235
5902.20 1246
5902.93 1268
5903.65 1223
5904.38 1269
5905.10 1294
5905.83 1306
5906.55 1326
5907.28 1367
5908.00 1397
5908.73 1360
5909.45 1382
5910.18 1372
5910.90 1348
5911.63 1374
5912.36 1368
5913.08 1436
5913.81 1469
5914.53 1481
5915.26 1434
5915.98 1410
5916.71 1453
5917.44 1423
5918.16 1462
5918.89 1455
5919.61 1432
5920.34 1484
5921.07 1443
5921.79 1498
5922.52 1505
5923.25 1516
5923.97 1584
5924.70 1622
5925.42 1660
5926.15 1675
5926.88 1710
5927.60 1657
5928.33 1664
5929.06 1743
5929.78 1737
5930.51 1819
5931.24 1784
5931.96 1793
5932.69 1851
5933.42 1839
5934.15 1848
5934.87 1862
5935.60 1932
5936.33 1961
5937.05 1909
5937.78 1988
5938.51 1978
5939.24 2083
5939.96 2104
5940.69 2229
5941.42 2243
5942.14 2283
5942.87 2266
5943.60 2355
5944.33 2366
5945.06 2383
5945.78 2484
5946.51 2528
5947.24 2495
5947.97 2517
5948.69 2623
5949.42 2680
5950.15 2816
5950.88 2865
5951.61 3026
5952.33 3223
5953.06 3587
5953.79 3791
5954.52 4025
5955.25 4133
5955.98 4033
5956.70 4107
5957.43 3970
5958.16 3753
5958.89 3655
5959.62 3579
5960.35 3519
5961.07 3411
5961.80 3410
5962.53 3416
5963.26 3335
5963.99 3339
5964.72 3428
5965.45 3574
5966.18 3766
5966.90 3991
5967.63 4290
5968.36 4472
5969.09 4610
5969.82 4782
5970.55 4833
5971.28 4686
5972.01 4513
5972.74 4375
5973.47 4328
5974.20 4321
5974.93 4214
5975.66 4201
5976.39 4245
5977.12 4183
5977.84 4247
5978.57 4291
5979.30 4292
5980.03 4491
5980.76 4719
5981.49 4929
5982.22 4972
5982.95 5067
5983.68 5232
5984.41 5262
5985.14 5457
5985.87 5514
5986.60 5442
5987.33 5259
5988.06 5334
5988.79 5361
5989.53 5276
5990.26 5249
5990.99 5312
5991.72 5300
5992.45 5564
5993.18 5563
5993.91 5511
5994.64 5591
5995.37 5793
5996.10 5775
5996.83 5837
5997.56 6007
5998.29 6126
5999.02 6180
5999.75 5978
6000.49 6040
6001.22 5997
6001.95 6000
6002.68 5881
6003.41 5729
6004.14 5652
6004.87 5502
6005.60 5404
6006.34 5557
6007.07 5554
6007.80 5748
6008.53 6227
6009.26 6662
6009.99 7326
6010.72 8563
6011.46 10167
6012.19 11835
6012.92 13692
6013.65 15702
6014.38 17147
6015.12 18210
6015.85 18638
6016.58 18386
6017.31 17305
6018.04 15673
6018.78 14122
6019.51 12693
6020.24 10965
6020.97 9503
6021.70 7996
6022.44 6984
6023.17 6294
6023.90 5595
6024.63 5062
6025.37 4825
6026.10 4669
6026.83 4651
6027.56 4353
6028.30 4300
6029.03 4241
6029.76 4157
6030.50 4189
6031.23 4262
6031.96 4189
6032.69 4002
6033.43 3835
6034.16 3691
6034.89 3644
6035.63 3508
6036.36 3332
6037.09 3238
6037.83 3307
6038.56 3339
6039.29 3343
6040.03 3489
6040.76 3493
6041.49 3445
6042.23 3595
6042.96 3670
6043.69 3680
6044.43 3659
6045.16 3564
6045.90 3693
6046.63 3744
6047.36 3825
6048.10 3796
6048.83 3857
6049.57 3998
6050.30 4062
6051.03 4173
6051.77 4198
6052.50 4341
6053.24 4563
6053.97 4827
6054.70 4983
6055.44 4953
6056.17 4924
6056.91 4824
6057.64 4625
6058.38 4547
6059.11 4223
6059.85 4335
6060.58 4257
6061.32 4110
6062.05 4016
6062.79 4037
6063.52 3807
6064.26 3820
6064.99 3849
6065.72 3777
6066.46 3707
6067.20 3666
6067.93 3657
6068.67 3565
6069.40 3483
6070.14 3455
6070.87 3501
6071.61 3456
6072.34 3408
6073.08 3417
6073.81 3321
6074.55 3324
6075.28 3323
6076.02 3277
6076.76 3215
6077.49 3238
6078.23 3262
6078.96 3218
6079.70 3152
6080.43 3142
6081.17 3116
6081.91 3145
6082.64 3064
6083.38 3001
6084.11 2971
6084.85 3017
6085.59 3069
6086.32 2908
6087.06 2846
6087.80 2863
6088.53 2862
6089.27 2909
6090.00 2957
6090.74 2906
6091.48 3044
6092.21 3044
6092.95 3030
6093.69 3107
6094.42 3031
6095.16 3002
6095.90 3043
6096.63 3050
6097.37 3017
6098.11 2917
6098.85 2887
6099.58 2832
6100.32 2848
6101.06 2855
6101.79 2776
6102.53 2785
6103.27 2899
6104.01 2755
6104.74 2724
6105.48 2771
6106.22 2743
6106.96 2795
6107.69 2763
6108.43 2827
6109.17 2843
6109.91 2800
6110.64 2785
6111.38 2847
6112.12 2868
6112.86 2864
6113.59 2861
6114.33 3020
6115.07 3105
6115.81 3056
6116.55 3060
6117.28 3135
6118.02 3274
6118.76 3174
6119.50 3261
6120.24 3201
6120.98 3227
6121.71 3236
6122.45 3233
6123.19 3227
6123.93 3152
6124.67 3160
6125.41 3207
6126.15 3182
6126.88 3195
6127.62 3221
6128.36 3214
6129.10 3095
6129.84 3110
6130.58 3120
6131.32 3139
6132.06 3201
6132.80 3166
6133.53 3230
6134.27 3364
6135.01 3327
6135.75 3467
6136.49 3597
6137.23 3704
6137.97 3845
6138.71 4009
6139.45 4087
6140.19 4313
6140.93 4556
6141.67 4658
6142.41 4649
6143.15 4596
6143.89 4438
6144.63 4219
6145.37 4142
6146.11 4247
6146.85 4083
6147.59 3970
6148.33 3886
6149.07 3820
6149.81 3851
6150.55 3786
6151.29 3680
6152.03 3650
6152.77 3696
6153.51 3650
6154.25 3703
6154.99 3705
6155.73 3814
6156.47 3802
6157.21 3949
6157.95 3801
6158.69 3949
6159.43 3945
6160.17 3936
6160.91 4040
6161.65 4028
6162.39 4184
6163.13 4431
6163.88 4512
6164.62 4779
6165.36 4968
6166.10 5240
6166.84 5486
6167.58 5563
6168.32 5790
6169.06 5919
6169.80 5908
6170.55 5890
6171.29 5789
6172.03 5635
6172.77 5749
6173.51 5745
6174.25 5481
6174.99 5373
6175.74 5418
6176.48 5375
6177.22 5318
6177.96 5510
6178.70 5728
6179.44 5864
6180.19 6257
6180.93 6894
6181.67 7976
6182.41 8973
6183.15 10211
6183.90 11203
6184.64 11924
6185.38 12360
6186.12 12399
6186.87 12104
6187.61 11226
6188.35 10446
6189.09 9811
6189.84 8951
6190.58 8140
6191.32 7568
6192.06 7212
6192.81 7057
6193.55 6852
6194.29 6679
6195.03 6515
6195.78 6572
6196.52 6434
6197.26 6318
6198.01 6217
6198.75 6339
6199.49 6319
6200.23 6180
6200.98 6081
6201.72 6126
6202.46 6089
6203.21 6241
6203.95 6432
6204.69 6865
6205.44 7625
6206.18 8664
6206.92 10401
6207.67 12769
6208.41 15739
6209.15 19142
6209.90 22220
6210.64 24369
6211.39 25772
6212.13 25962
6212.87 25351
6213.62 23336
6214.36 20818
6215.11 18120
6215.85 15200
6216.59 12806
6217.34 10674
6218.08 9155
6218.83 7920
6219.57 6768
6220.31 6266
6221.06 5748
6221.80 5302
6222.55 5079
6223.29 4773
6224.04 4669
6224.78 4579
6225.53 4540
6226.27 4366
6227.02 4278
6227.76 4073
6228.50 3865
6229.25 3648
6229.99 3502
6230.74 3363
6231.48 3228
6232.23 3169
6232.97 3097
6233.72 3125
6234.46 3160
6235.21 3194
6235.96 3214
6236.70 3353
6237.45 3300
6238.19 3452
6238.94 3557
6239.68 3799
6240.43 4137
6241.17 4365
6241.92 4490
6242.66 4625
6243.41 4665
6244.16 4488
6244.90 4307
6245.65 4275
6246.39 4229
6247.14 4293
6247.88 4269
6248.63 4239
6249.38 4309
6250.12 4248
6250.87 4145
6251.62 4129
6252.36 4146
6253.11 3989
6253.85 3898
6254.60 3808
6255.35 3681
6256.09 3706
6256.84 3609
6257.59 3583
6258.33 3491
6259.08 3444
6259.83 3367
6260.57 3373
6261.32 3306
6262.07 3373
6262.81 3379
6263.56 3326
6264.31 3227
6265.05 3270
6265.80 3123
6266.55 3083
6267.30 3056
6268.04 3024
6268.79 2950
6269.54 2980
6270.28 3034
6271.03 3081
6271.78 3102
6272.53 3022
6273.27 2999
6274.02 3023
6274.77 2970
6275.52 2929
6276.26 2985
6277.01 3017
6277.76 3021
6278.51 3066
6279.25 2996
6280.00 2866
6280.75 2947
6281.50 2936
6282.25 2879
6282.99 2833
6283.74 2774
6284.49 2714
6285.24 2708
6285.99 2718
6286.74 2616
6287.48 2715
6288.23 2686
6288.98 2612
6289.73 2587
6290.48 2656
6291.23 2544
6291.97 2465
6292.72 2459
6293.47 2436
6294.22 2433
6294.97 2410
6295.72 2381
6296.47 2339
6297.22 2267
6297.96 2310
6298.71 2276
6299.46 2266
6300.21 2240
6300.96 2168
6301.71 2120
6302.46 2064
6303.21 2097
6303.96 2100
6304.71 2108
6305.46 2175
6306.21 2173
6306.96 2210
6307.71 2092
6308.45 2039
6309.20 2087
6309.95 2207
6310.70 2234
6311.45 2233
6312.20 2325
6312.95 2304
6313.70 2434
6314.45 2395
6315.20 2473
6315.95 2389
6316.70 2462
6317.45 2509
6318.20 2547
6318.95 2558
6319.70 2491
6320.45 2427
6321.20 2364
6321.95 2267
6322.70 2196
6323.46 2151
6324.21 2142
6324.96 2146
6325.71 2011
6326.46 2060
6327.21 2027
6327.96 2009
6328.71 2059
6329.46 2065
6330.21 2000
6330.96 2003
6331.71 2054
6332.46 2033
6333.21 1988
6333.97 1959
6334.72 1920
6335.47 1947
6336.22 1945
6336.97 1920
6337.72 1912
6338.47 1901
6339.22 1907
6339.98 1932
6340.73 1844
6341.48 1974
6342.23 2021
6342.98 2012
6343.73 1921
6344.49 1904
6345.24 1866
6345.99 1851
6346.74 1838
6347.49 1899
6348.24 1831
6349.00 1913
6349.75 1945
6350.50 1975
6351.25 2021
6352.01 2042
6352.76 2165
6353.51 2228
6354.26 2300
6355.01 2455
6355.77 2426
6356.52 2489
6357.27 2486
6358.02 2342
6358.78 2322
6359.53 2245
6360.28 2122
6361.03 2044
6361.79 2069
6362.54 1957
6363.29 1919
6364.05 2041
6364.80 2096
6365.55 2028
6366.30 2033
6367.06 2060
6367.81 2206
6368.56 2325
6369.32 2387
6370.07 2427
6370.82 2492
6371.58 2410
6372.33 2302
6373.08 2219
6373.84 2250
6374.59 2103
6375.34 2043
6376.10 1976
6376.85 2009
6377.60 1986
6378.36 2054
6379.11 1951
6379.87 1958
6380.62 2060
6381.37 2093
6382.13 2151
6382.88 2171
6383.64 2145
6384.39 2084
6385.14 2015
6385.90 1942
6386.65 1940
6387.41 1874
6388.16 1846
6388.91 1888
6389.67 1809
6390.42 1881
6391.18 1863
6391.93 1734
6392.69 1736
6393.44 1768
6394.20 1706
6394.95 1797
6395.71 1778
6396.46 1734
6397.21 1740
6397.97 1787
6398.72 1803
6399.48 1848
6400.23 1822
6400.99 1757
6401.74 1755
6402.50 1719
6403.26 1683
6404.01 1664
6404.77 1653
6405.52 1665
6406.28 1689
6407.03 1649
6407.79 1665
6408.54 1657
6409.30 1680
6410.05 1720
6410.81 1778
6411.56 1834
6412.32 1836
6413.08 1789
6413.83 1832
6414.59 1736
6415.34 1764
6416.10 1732
6416.86 1724
6417.61 1693
6418.37 1696
6419.12 1739
6419.88 1703
6420.64 1725
6421.39 1737
6422.15 1743
6422.91 1668
6423.66 1659
6424.42 1724
6425.17 1696
6425.93 1730
6426.69 1754
6427.44 1742
6428.20 1714
6428.96 1747
6429.71 1698
6430.47 1696
6431.23 1695
6431.98 1626
6432.74 1691
6433.50 1726
6434.26 1715
6435.01 1752
6435.77 1712
6436.53 1738
6437.28 1732
6438.04 1840
6438.80 1772
6439.56 1753
6440.31 1807
6441.07 1820
6441.83 1829
6442.59 1899
6443.34 1965
6444.10 1919
6444.86 1873
6445.62 1968
6446.37 2008
6447.13 1933
6447.89 1939
6448.65 1946
6449.40 1994
6450.16 2009
6450.92 1969
6451.68 1988
6452.44 2012
6453.19 1990
6453.95 1996
6454.71 2009
6455.47 1999
6456.23 1982
6456.99 1988
6457.74 2014
6458.50 2028
6459.26 2028
6460.02 1999
6460.78 2025
6461.54 2091
6462.30 2094
6463.05 2145
6463.81 2197
6464.57 2259
6465.33 2355
6466.09 2364
6466.85 2416
6467.61 2451
6468.37 2477
6469.13 2409
6469.88 2467
6470.64 2524
6471.40 2444
6472.16 2463
6472.92 2470
6473.68 2441
6474.44 2461
6475.20 2524
6475.96 2558
6476.72 2438
6477.48 2523
6478.24 2648
6479.00 2665
6479.76 2743
6480.52 2611
6481.28 2677
6482.04 2673
6482.80 2789
6483.56 2837
6484.32 2861
6485.08 2964
6485.84 2932
6486.60 2987
6487.36 3016
6488.12 3052
6488.88 3139
6489.64 3155
6490.40 3134
6491.16 3342
6491.92 3476
6492.68 3506
6493.44 3640
6494.20 3743
6494.96 3775
6495.72 3818
6496.48 3746
6497.24 3871
6498.00 3768
6498.76 3811
6499.52 3757
6500.28 3754
6501.05 3724
6501.81 3853
6502.57 3837
6503.33 3893
6504.09 4265
6504.85 4314
6505.61 4873
6506.37 5777
6507.13 6843
6507.90 8260
6508.66 9946
6509.42 11421
6510.18 12603
6510.94 13259
6511.70 13202
6512.46 12673
6513.23 11729
6513.99 10466
6514.75 9217
6515.51 8132
6516.27 7077
6517.03 6181
6517.80 5737
6518.56 5501
6519.32 5130
6520.08 4915
6520.84 4808
6521.61 4674
6522.37 4732
6523.13 4703
6523.89 4759
6524.66 4954
6525.42 5126
6526.18 5451
6526.94 5762
6527.71 6104
6528.47 6289
6529.23 6487
6529.99 6562
6530.76 6548
6531.52 6522
6532.28 6425
6533.04 6390
6533.81 6414
6534.57 6910
6535.33 7724
6536.10 8796
6536.86 9920
6537.62 10940
6538.38 11499
6539.15 12017
6539.91 11706
6540.67 11000
6541.44 9957
6542.20 8978
6542.96 7858
6543.73 6734
6544.49 6034
6545.25 5509
6546.02 5135
6546.78 4741
6547.55 4524
6548.31 4438
6549.07 4185
6549.84 4139
6550.60 4202
6551.36 4095
6552.13 4028
6552.89 3926
6553.66 3927
6554.42 3838
6555.18 3748
6555.95 3689
6556.71 3708
6557.48 3693
6558.24 3673
6559.01 3744
6559.77 3677
6560.53 3602
6561.30 3758
6562.06 3790
6562.83 3831
6563.59 4042
6564.36 4076
6565.12 4189
6565.89 4251
6566.65 4220
6567.42 4192
6568.18 4213
6568.95 4239
6569.71 4223
6570.48 4188
6571.24 4184
6572.01 4113
6572.77 4124
6573.54 4179
6574.30 4337
6575.07 4398
6575.83 4468
6576.60 4567
6577.36 4606
6578.13 4555
6578.89 4522
6579.66 4604
6580.42 4537
6581.19 4467
6581.96 4498
6582.72 4373
6583.49 4472
6584.25 4667
6585.02 4647
6585.78 4598
6586.55 4564
6587.32 4536
6588.08 4476
6588.85 4508
6589.61 4614
6590.38 4668
6591.15 4955
6591.91 5077
6592.68 5360
6593.45 5795
6594.21 6287
6594.98 6899
6595.74 7190
6596.51 7375
6597.28 7732
6598.04 7710
6598.81 7343
6599.58 7126
6600.34 6563
6601.11 6000
6601.88 5475
6602.64 5121
6603.41 4691
6604.18 4488
6604.95 4240
6605.71 4087
6606.48 3915
6607.25 3872
6608.01 3660
6608.78 3692
6609.55 3741
6610.32 3623
6611.08 3624
6611.85 3669
6612.62 3582
6613.38 3621
6614.15 3587
6614.92 3559
6615.69 3434
6616.46 3496
6617.22 3525
6617.99 3565
6618.76 3441
6619.53 3600
6620.29 3670
6621.06 3698
6621.83 3885
6622.60 3971
6623.37 3976
6624.13 4196
6624.90 4203
6625.67 4232
6626.44 4192
6627.21 4072
6627.98 3929
6628.74 3933
6629.51 3689
6630.28 3697
6631.05 3571
6631.82 3545
6632.59 3638
6633.35 3688
6634.12 3937
6634.89 4129
6635.66 4314
6636.43 4408
6637.20 4598
6637.97 4666
6638.74 4803
6639.51 4740
6640.27 4662
6641.04 4781
6641.81 4864
6642.58 4753
6643.35 4628
6644.12 4615
6644.89 4598
6645.66 4347
6646.43 4218
6647.20 3885
6647.97 3699
6648.74 3564
6649.51 3433
6650.28 3323
6651.05 3281
6651.82 3282
6652.58 3249
6653.35 3214
6654.12 3227
6654.89 3246
6655.66 3170
6656.43 3113
6657.20 3085
6657.97 3092
6658.74 3076
6659.51 2991
6660.28 3008
6661.05 2941
6661.83 2894
6662.60 2891
6663.37 2871
6664.14 2796
6664.91 2785
6665.68 2753
6666.45 2864
6667.22 2874
6667.99 2776
6668.76 2801
6669.53 2912
6670.30 2982
6671.07 2978
6671.84 2974
6672.61 3085
6673.38 3223
6674.16 3134
6674.93 3086
6675.70 3080
6676.47 3023
6677.24 3012
6678.01 3126
6678.78 3089
6679.55 3153
6680.33 3060
6681.10 3120
6681.87 3246
6682.64 3184
6683.41 3268
6684.18 3440
6684.95 3546
6685.73 3664
6686.50 3759
6687.27 3803
6688.04 3891
6688.81 3688
6689.58 3710
6690.36 3587
6691.13 3388
6691.90 3157
6692.67 3071
6693.44 3036
6694.22 2895
6694.99 2885
6695.76 2819
6696.53 2728
6697.31 2735
6698.08 2780
6698.85 2668
6699.62 2661
6700.40 2641
6701.17 2621
6701.94 2575
6702.71 2622
6703.49 2547
6704.26 2620
6705.03 2570
6705.80 2546
6706.58 2457
6707.35 2507
6708.12 2595
6708.90 2524
6709.67 2518
6710.44 2429
6711.22 2439
6711.99 2508
6712.76 2391
6713.54 2506
6714.31 2370
6715.08 2394
6715.86 2434
6716.63 2500
6717.40 2429
6718.18 2481
6718.95 2555
6719.72 2557
6720.50 2502
6721.27 2507
6722.04 2587
6722.82 2531
6723.59 2487
6724.37 2506
6725.14 2542
6725.91 2560
6726.69 2475
6727.46 2467
6728.24 2446
6729.01 2347
6729.78 2408
6730.56 2364
6731.33 2394
6732.11 2333
6732.88 2336
6733.66 2384
6734.43 2438
6735.20 2382
6735.98 2402
6736.75 2381
6737.53 2364
6738.30 2421
6739.08 2531
6739.85 2560
6740.63 2484
6741.40 2411
6742.18 2504
6742.95 2507
6743.73 2481
6744.50 2504
6745.28 2584
6746.05 2561
6746.83 2563
6747.60 2601
6748.38 2625
6749.15 2690
6749.93 2649
6750.70 2734
6751.48 2844
6752.25 2919
6753.03 3048
6753.81 3198
6754.58 3406
6755.36 3429
6756.13 3417
6756.91 3289
6757.68 3100
6758.46 3061
6759.24 2903
6760.01 2897
6760.79 2948
6761.56 2862
6762.34 2854
6763.12 2871
6763.89 2775
6764.67 2769
6765.44 2660
6766.22 2720
6767.00 2690
6767.77 2781
6768.55 2775
6769.33 2691
6770.10 2658
6770.88 2763
6771.66 2626
6772.43 2518
6773.21 2466
6773.99 2420
6774.76 2503
6775.54 2401
6776.32 2362
6777.09 2310
6777.87 2280
6778.65 2283
6779.42 2238
6780.20 2221
6780.98 2235
6781.76 2274
6782.53 2243
6783.31 2243
6784.09 2225
6784.87 2205
6785.64 2191
6786.42 2203
6787.20 2224
6787.98 2210
6788.75 2208
6789.53 2143
6790.31 2110
6791.09 2020
6791.86 2033
6792.64 2024
6793.42 2025
6794.20 2083
6794.98 2081
6795.75 2089
6796.53 2009
6797.31 2063
6798.09 1992
6798.87 1987
6799.64 2044
6800.42 2060
6801.20 2067
6801.98 2120
6802.76 2076
6803.54 2086
6804.31 2028
6805.09 2120
6805.87 2213
6806.65 2192
6807.43 2193
6808.21 2145
6808.99 2167
6809.76 2115
6810.54 2059
6811.32 2093
6812.10 2095
6812.88 2031
6813.66 2098
6814.44 2053
6815.22 2141
6816.00 2137
6816.78 2170
6817.55 2245
6818.33 2208
6819.11 2187
6819.89 2163
6820.67 2146
6821.45 2139
6822.23 2123
6823.01 2087
6823.79 2107
6824.57 2047
6825.35 2064
6826.13 2056
6826.91 2061
6827.69 2089
6828.47 2076
6829.25 2096
6830.03 2083
6830.81 2046
6831.59 2100
6832.37 2019
6833.15 2030
6833.93 1979
6834.71 2091
6835.49 2146
6836.27 2131
6837.05 2297
6837.83 2418
6838.61 2507
6839.39 2710
6840.17 2923
6840.95 2931
6841.73 2967
6842.51 2972
6843.29 2947
6844.08 2854
6844.86 2663
6845.64 2534
6846.42 2483
6847.20 2432
6847.98 2463
6848.76 2670
6849.54 2797
6850.32 3066
6851.10 3369
6851.89 3809
6852.67 4096
6853.45 4062
6854.23 3986
6855.01 3834
6855.79 3810
6856.57 3459
6857.35 3190
6858.14 2941
6858.92 2784
6859.70 2582
6860.48 2432
6861.26 2335
6862.04 2332
6862.83 2254
6863.61 2186
6864.39 2242
6865.17 2218
6865.95 2251
6866.74 2196
6867.52 2211
6868.30 2273
6869.08 2236
6869.86 2228
6870.65 2340
6871.43 2377
6872.21 2302
6872.99 2275
6873.78 2284
6874.56 2362
6875.34 2357
6876.12 2323
6876.91 2455
6877.69 2503
6878.47 2469
6879.25 2569
6880.04 2631
6880.82 2815
6881.60 3008
6882.39 3027
6883.17 3207
6883.95 3321
6884.74 3360
6885.52 3409
6886.30 3450
6887.08 3594
6887.87 3635
6888.65 3872
6889.43 4111
6890.22 4289
6891.00 4410
6891.78 4407
6892.57 4239
6893.35 4176
6894.14 3918
6894.92 3480
6895.70 3405
6896.49 3317
6897.27 3124
6898.05 2996
6898.84 2902
6899.62 2919
6900.41 2943
6901.19 2855
6901.97 2786
6902.76 2890
6903.54 2883
6904.33 2876
6905.11 2936
6905.89 2816
6906.68 2789
6907.46 2824
6908.25 2802
6909.03 2797
6909.82 2791
6910.60 2690
6911.39 2657
6912.17 2602
6912.96 2589
6913.74 2560
6914.52 2551
6915.31 2554
6916.09 2664
6916.88 2642
6917.66 2587
6918.45 2534
6919.23 2611
6920.02 2607
6920.80 2644
6921.59 2707
6922.37 2683
6923.16 2677
6923.95 2674
6924.73 2746
6925.52 2772
6926.30 2730
6927.09 2838
6927.87 2891
6928.66 2834
6929.44 2809
6930.23 2867
6931.01 2884
6931.80 2867
6932.59 2903
6933.37 2857
6934.16 2987
6934.94 3065
6935.73 3001
6936.52 3051
6937.30 3105
6938.09 3136
6938.87 3328
6939.66 3309
6940.45 3450
6941.23 3684
6942.02 4050
6942.81 4244
6943.59 4514
6944.38 4620
6945.16 4847
6945.95 4712
6946.74 4878
6947.52 4877
6948.31 5005
6949.10 5201
6949.88 5232
6950.67 5375
6951.46 5314
6952.25 5142
6953.03 5043
6953.82 4860
6954.61 4685
6955.39 4575
6956.18 4328
6956.97 4282
6957.75 4346
6958.54 4269
6959.33 4324
6960.12 4272
6960.90 4258
6961.69 4225
6962.48 4291
6963.27 4288
6964.05 4404
6964.84 4479
6965.63 4526
6966.42 4772
6967.20 5058
6967.99 5125
6968.78 5557
6969.57 5615
6970.36 5844
6971.14 6154
6971.93 6215
6972.72 6319
6973.51 6365
6974.30 6320
6975.08 6253
6975.87 6309
6976.66 6384
6977.45 6375
6978.24 6316
6979.03 6442
6979.81 6682
6980.60 7249
6981.39 7714
6982.18 8561
6982.97 9905
6983.76 12011
6984.55 14786
6985.34 17784
6986.12 21242
6986.91 24534
6987.70 26660
6988.49 27618
6989.28 27462
6990.07 25896
6990.86 23685
6991.65 20617
6992.44 17791
6993.23 15011
6994.01 12671
6994.80 10606
6995.59 9001
6996.38 7713
6997.17 6778
6997.96 5918
6998.75 5374
6999.54 4999
7000.33 4591
7001.12 4421
7001.91 4306
7002.70 4229
7003.49 4104
7004.28 3947
7005.07 3753
7005.86 3723
7006.65 3373
7007.44 3290
7008.23 3058
7009.02 2985
7009.81 2897
7010.60 2928
7011.39 2940
7012.18 3129
7012.97 3148
7013.76 3302
7014.55 3527
7015.34 3634
7016.13 3690
7016.92 3611
7017.71 3527
7018.50 3527
7019.29 3508
7020.08 3469
7020.88 3412
7021.67 3498
7022.46 3546
7023.25 3636
7024.04 3743
7024.83 3828
7025.62 3888
7026.41 3936
7027.20 3927
7027.99 3940
7028.79 3804
7029.58 3728
7030.37 3659
7031.16 3587
7031.95 3510
7032.74 3375
7033.53 3243
7034.33 3312
7035.12 3347
7035.91 3333
7036.70 3458
7037.49 3500
7038.28 3596
7039.08 3670
7039.87 3651
7040.66 3758
7041.45 3757
7042.24 3517
7043.04 3488
7043.83 3413
7044.62 3435
7045.41 3425
7046.20 3354
7047.00 3384
7047.79 3484
7048.58 3491
7049.37 3584
7050.17 3613
7050.96 3770
7051.75 4012
7052.54 3976
7053.34 3970
7054.13 3955
7054.92 3791
7055.71 3726
7056.51 3559
7057.30 3317
7058.09 3339
7058.89 3280
7059.68 3190
7060.47 3106
7061.26 3159
7062.06 3212
7062.85 3099
7063.64 3084
7064.44 3072
7065.23 3144
7066.02 3130
7066.82 3029
7067.61 2983
7068.40 2897
7069.20 2878
7069.99 2791
7070.78 2809
7071.58 2711
7072.37 2728
7073.17 2679
7073.96 2594
7074.75 2549
7075.55 2489
7076.34 2428
7077.13 2347
7077.93 2308
7078.72 2310
7079.52 2312
7080.31 2236
7081.10 2297
7081.90 2283
7082.69 2304
7083.49 2259
7084.28 2239
7085.08 2214
7085.87 2195
7086.67 2194
7087.46 2257
7088.25 2236
7089.05 2200
7089.84 2183
7090.64 2158
7091.43 2107
7092.23 2142
7093.02 2097
7093.82 2044
7094.61 1984
7095.41 1928
7096.20 1980
7097.00 2016
7097.79 2011
7098.59 1952
7099.38 1943
7100.18 1905
7100.97 1868
7101.77 1973
7102.56 1867
7103.36 1845
7104.15 1793
7104.95 1818
7105.75 1843
7106.54 1778
7107.34 1758
7108.13 1756
7108.93 1793
7109.72 1739
7110.52 1754
7111.32 1765
7112.11 1692
7112.91 1808
7113.70 1767
7114.50 1716
7115.30 1722
7116.09 1781
7116.89 1808
7117.68 1759
7118.48 1712
7119.28 1734
7120.07 1777
7120.87 1732
7121.67 1787
7122.46 1745
7123.26 1792
7124.06 1705
7124.85 1722
7125.65 1701
7126.45 1716
7127.24 1717
7128.04 1749
7128.84 1725
7129.63 1763
7130.43 1877
7131.23 1815
7132.02 1886
7132.82 1917
7133.62 1856
7134.41 1805
7135.21 1850
7136.01 1841
7136.81 1725
7137.60 1700
7138.40 1702
7139.20 1654
7140.00 1599
7140.79 1586
7141.59 1593
7142.39 1592
7143.19 1577
7143.98 1563
7144.78 1525
7145.58 1597
7146.38 1559
7147.18 1516
7147.97 1531
7148.77 1528
7149.57 1454
7150.37 1451
7151.17 1525
7151.96 1463
7152.76 1470
7153.56 1398
7154.36 1425
7155.16 1457
7155.95 1529
7156.75 1634
7157.55 1540
7158.35 1603
7159.15 1610
7159.95 1590
7160.75 1586
7161.54 1539
7162.34 1535
7163.14 1527
7163.94 1556
7164.74 1523
7165.54 1439
7166.34 1479
7167.14 1485
7167.93 1493
7168.73 1451
7169.53 1383
7170.33 1430
7171.13 1463
7171.93 1519
7172.73 1475
7173.53 1394
7174.33 1366
7175.13 1370
7175.93 1336
7176.73 1286
7177.53 1306
7178.33 1308
7179.13 1375
7179.93 1402
7180.73 1304
7181.53 1353
7182.32 1402
7183.12 1429
7183.92 1400
7184.72 1450
7185.52 1406
7186.32 1483
7187.12 1410
7187.92 1408
7188.72 1364
7189.53 1357
7190.33 1321
7191.13 1285
7191.93 1343
7192.73 1313
7193.53 1303
7194.33 1301
7195.13 1304
7195.93 1250
7196.73 1230
7197.53 1266
7198.33 1220
7199.13 1250
7199.93 1248
7200.73 1240
7201.53 1308
7202.33 1238
7203.14 1265
7203.94 1331
7204.74 1345
7205.54 1305
7206.34 1280
7207.14 1199
7207.94 1252
7208.74 1194
7209.55 1260
7210.35 1237
7211.15 1212
7211.95 1248
7212.75 1318
7213.55 1345
7214.35 1285
7215.16 1237
7215.96 1309
7216.76 1269
7217.56 1250
7218.36 1308
7219.16 1351
7219.97 1313
7220.77 1334
7221.57 1278
7222.37 1318
7223.17 1317
7223.98 1336
7224.78 1349
7225.58 1308
7226.38 1247
7227.19 1317
7227.99 1255
7228.79 1236
7229.59 1275
7230.40 1285
7231.20 1271
7232.00 1286
7232.80 1299
7233.61 1312
7234.41 1412
7235.21 1361
7236.01 1408
7236.82 1475
7237.62 1529
7238.42 1542
7239.23 1539
7240.03 1548
7240.83 1550
7241.63 1522
7242.44 1482
7243.24 1400
7244.04 1358
7244.85 1326
7245.65 1343
7246.45 1301
7247.26 1321
7248.06 1318
7248.86 1345
7249.67 1374
7250.47 1337
7251.28 1307
7252.08 1408
7252.88 1339
7253.69 1416
7254.49 1456
7255.29 1403
7256.10 1468
7256.90 1489
7257.71 1443
7258.51 1408
7259.31 1442
7260.12 1437
7260.92 1391
7261.73 1318
7262.53 1315
7263.34 1381
7264.14 1343
7264.94 1343
7265.75 1366
7266.55 1302
7267.36 1340
7268.16 1342
7268.97 1386
7269.77 1371
7270.58 1383
7271.38 1432
7272.19 1372
7272.99 1336
7273.80 1307
7274.60 1286
7275.41 1298
7276.21 1316
7277.02 1321
7277.82 1338
7278.63 1400
7279.43 1415
7280.24 1415
7281.04 1483
7281.85 1497
7282.65 1639
7283.46 1760
7284.26 1877
7285.07 2049
7285.87 2194
7286.68 2220
7287.49 2291
7288.29 2304
7289.10 2222
7289.90 2096
7290.71 1924
7291.52 1819
7292.32 1691
7293.13 1589
7293.93 1559
7294.74 1502
7295.55 1507
7296.35 1483
7297.16 1412
7297.96 1421
7298.77 1442
7299.58 1407
7300.38 1409
7301.19 1398
7302.00 1479
7302.80 1492
7303.61 1428
7304.42 1443
7305.22 1388
7306.03 1477
7306.84 1474
7307.64 1489
7308.45 1439
7309.26 1469
7310.06 1540
7310.87 1578
7311.68 1594
7312.48 1647
7313.29 1729
7314.10 1745
7314.90 1753
7315.71 1754
7316.52 1755
7317.33 1804
7318.13 1866
7318.94 2067
7319.75 2209
7320.56 2339
7321.36 2411
7322.17 2396
7322.98 2418
7323.79 2268
7324.59 2227
7325.40 2165
7326.21 1994
7327.02 1962
7327.83 1777
7328.63 1720
7329.44 1649
7330.25 1668
7331.06 1671
7331.87 1621
7332.67 1550
7333.48 1679
7334.29 1574
7335.10 1530
7335.91 1561
7336.72 1626
7337.52 1637
7338.33 1528
7339.14 1571
7339.95 1552
7340.76 1536
7341.57 1469
7342.38 1530
7343.18 1576
7343.99 1590
7344.80 1546
7345.61 1515
7346.42 1571
7347.23 1475
7348.04 1453
7348.85 1455
7349.66 1474
7350.46 1406
7351.27 1416
7352.08 1431
7352.89 1401
7353.70 1420
7354.51 1450
7355.32 1413
7356.13 1345
7356.94 1375
7357.75 1432
7358.56 1466
7359.37 1491
7360.18 1594
7360.99 1615
7361.80 1651
7362.61 1657
7363.42 1631
7364.23 1643
7365.04 1707
7365.85 1725
7366.66 1741
7367.47 1726
7368.28 1709
7369.09 1750
7369.90 1619
7370.71 1566
7371.52 1582
7372.33 1523
7373.14 1530
7373.95 1470
7374.76 1441
7375.57 1429
7376.38 1409
7377.19 1465
7378.00 1456
7378.81 1486
7379.62 1578
7380.43 1701
7381.24 1671
7382.06 1781
7382.87 1863
7383.68 1960
7384.49 1972
7385.30 1913
7386.11 1888
7386.92 1834
7387.73 1742
7388.54 1653
7389.36 1571
7390.17 1568
7390.98 1507
7391.79 1402
7392.60 1402
7393.41 1343
7394.22 1348
7395.04 1309
7395.85 1321
7396.66 1242
7397.47 1302
7398.28 1281
7399.09 1272
7399.91 1357
7400.72 1443
7401.53 1447
7402.34 1518
7403.15 1527
7403.97 1558
7404.78 1539
7405.59 1495
7406.40 1449
7407.21 1411
7408.03 1387
7408.84 1373
7409.65 1329
7410.46 1268
7411.28 1319
7412.09 1236
7412.90 1281
7413.71 1227
7414.53 1180
7415.34 1173
7416.15 1179
7416.96 1198
7417.78 1193
7418.59 1160
7419.40 1197
7420.22 1170
7421.03 1138
7421.84 1125
7422.66 1085
7423.47 1159
7424.28 1177
7425.09 1182
7425.91 1133
7426.72 1089
7427.53 1110
7428.35 1107
7429.16 1096
7429.98 1117
7430.79 1108
7431.60 1161
7432.42 1150
7433.23 1138
7434.04 1098
7434.86 1105
7435.67 1140
7436.48 1113
7437.30 1133
7438.11 1185
7438.93 1163
7439.74 1144
7440.55 1147
7441.37 1190
7442.18 1197
7443.00 1174
7443.81 1135
7444.63 1170
7445.44 1183
7446.25 1111
7447.07 1126
7447.88 1124
7448.70 1128
7449.51 1084
7450.33 1110
7451.14 1052
7451.96 1040
7452.77 1039
7453.59 1073
7454.40 1040
7455.22 1104
7456.03 1120
7456.85 1074
7457.66 1096
7458.48 1097
7459.29 1055
7460.11 1066
7460.92 1056
7461.74 1076
7462.55 1002
7463.37 971
7464.18 1018
7465.00 1084
7465.81 1111
7466.63 1073
7467.44 1116
7468.26 1071
7469.08 997
7469.89 1131
7470.71 1061
7471.52 1089
7472.34 1125
7473.15 1067
7473.97 1100
7474.79 1098
7475.60 1103
7476.42 1047
7477.23 1096
7478.05 1087
7478.87 1080
7479.68 1088
7480.50 1062
7481.32 1054
7482.13 1090
7482.95 1070
7483.76 1021
7484.58 1066
7485.40 1079
7486.21 1139
7487.03 1122
7487.85 1094
7488.66 1101
7489.48 1086
7490.30 1041
7491.11 1039
7491.93 1047
7492.75 1023
7493.57 1010
7494.38 1051
7495.20 999
7496.02 1036
7496.83 1063
7497.65 1036
7498.47 1006
7499.29 1014
7500.10 1036
7500.92 1056
7501.74 1113
7502.55 1078
7503.37 998
7504.19 1025
7505.01 1067
7505.83 1069
7506.64 999
7507.46 1038
7508.28 1027
7509.10 1013
7509.91 998
7510.73 1020
7511.55 986
7512.37 1004
7513.19 1020
7514.00 962
7514.82 942
7515.64 991
7516.46 979
7517.28 939
7518.10 949
7518.91 923
7519.73 961
7520.55 980
7521.37 1009
7522.19 986
7523.01 914
7523.82 942
7524.64 1012
7525.46 1012
7526.28 974
7527.10 992
7527.92 976
7528.74 1010
7529.56 977
7530.38 1013
7531.19 1007
7532.01 994
7532.83 955
7533.65 1068
7534.47 991
7535.29 992
7536.11 1011
7536.93 1012
7537.75 1011
7538.57 1018
7539.39 1021
7540.21 1001
7541.03 1015
7541.85 981
7542.67 1013
7543.48 970
7544.30 1061
7545.12 1071
7545.94 1037
7546.76 989
7547.58 987
7548.40 1002
7549.22 1059
7550.04 1035
7550.86 1054
7551.68 1004
7552.50 991
7553.32 980
7554.14 997
7554.97 970
7555.79 981
7556.61 976
7557.43 1012
7558.25 972
7559.07 1027
7559.89 1061
7560.71 1067
7561.53 1131
7562.35 1045
7563.17 1035
7563.99 1037
7564.81 1092
7565.63 1023
7566.45 993
7567.28 1017
7568.10 994
7568.92 1073
7569.74 1080
7570.56 1079
7571.38 1077
7572.20 1092
7573.02 1031
7573.84 1057
7574.67 1093
7575.49 1059
7576.31 1045
7577.13 1006
7577.95 1074
7578.77 1132
7579.60 1106
7580.42 1089
7581.24 1069
7582.06 1030
7582.88 1126
7583.70 1093
7584.53 1102
7585.35 1106
7586.17 1195
7586.99 1184
7587.81 1120
7588.64 1189
7589.46 1227
7590.28 1256
7591.10 1192
7591.93 1169
7592.75 1181
7593.57 1265
7594.39 1306
7595.22 1270
7596.04 1288
7596.86 1261
7597.68 1343
7598.51 1301
7599.33 1319
7600.15 1404
7600.97 1464
7601.80 1404
7602.62 1398
7603.44 1431
7604.27 1486
7605.09 1471
7605.91 1530
7606.73 1539
7607.56 1596
7608.38 1618
7609.20 1530
7610.03 1611
7610.85 1515
7611.67 1487
7612.50 1526
7613.32 1522
7614.15 1453
7614.97 1449
7615.79 1427
7616.62 1469
7617.44 1525
7618.26 1599
7619.09 1622
7619.91 1683
7620.73 1703
7621.56 1702
7622.38 1727
7623.21 1654
7624.03 1587
7624.85 1669
7625.68 1703
7626.50 1628
7627.33 1614
7628.15 1643
7628.98 1693
7629.80 1734
7630.62 1735
7631.45 1697
7632.27 1798
7633.10 1925
7633.92 1887
7634.75 1908
7635.57 1853
7636.40 1778
7637.22 1753
7638.05 1628
7638.87 1634
7639.70 1596
7640.52 1546
7641.35 1432
7642.17 1369
7643.00 1369
7643.82 1344
7644.65 1349
7645.47 1389
7646.30 1379
7647.12 1457
7647.95 1453
7648.77 1397
7649.60 1479
7650.42 1488
7651.25 1491
7652.08 1476
7652.90 1439
7653.73 1432
7654.55 1351
7655.38 1319
7656.20 1293
7657.03 1234
7657.86 1219
7658.68 1250
7659.51 1174
7660.33 1140
7661.16 1188
7661.99 1178
7662.81 1127
7663.64 1124
7664.46 1084
7665.29 1113
7666.12 1142
7666.94 1153
7667.77 1192
7668.60 1139
7669.42 1136
7670.25 1193
7671.08 1197
7671.90 1113
7672.73 1101
7673.56 1145
7674.38 1141
7675.21 1137
7676.04 1131
7676.86 1051
7677.69 1012
7678.52 1064
7679.34 1105
7680.17 1064
7681.00 1060
7681.83 1060
7682.65 1099
7683.48 1048
7684.31 1144
7685.13 1182
7685.96 1181
7686.79 1204
7687.62 1257
7688.44 1204
7689.27 1272
7690.10 1230
7690.93 1154
7691.76 1168
7692.58 1128
7693.41 1111
7694.24 1137
7695.07 1107
7695.89 1047
7696.72 1050
7697.55 1081
7698.38 1105
7699.21 1102
7700.03 1116
7700.86 1134
7701.69 1166
7702.52 1135
7703.35 1130
7704.18 1111
7705.00 1102
7705.83 1111
7706.66 1063
7707.49 1074
7708.32 1048
7709.15 1057
7709.98 1038
7710.80 996
7711.63 992
7712.46 1042
7713.29 1048
7714.12 1055
7714.95 1076
7715.78 1053
7716.61 1013
7717.44 986
7718.27 982
7719.09 1000
7719.92 1038
7720.75 1043
7721.58 1011
7722.41 995
7723.24 959
7724.07 951
7724.90 944
7725.73 936
7726.56 1029
7727.39 1028
7728.22 999
7729.05 1033
7729.88 1008
7730.71 1004
7731.54 1056
7732.37 1032
7733.20 1017
7734.03 992
7734.86 1035
7735.69 1026
7736.52 1003
7737.35 1028
7738.18 1023
7739.01 992
7739.84 990
7740.67 956
7741.50 993
7742.33 950
7743.16 954
7743.99 974
7744.82 918
7745.65 922
7746.48 963
7747.31 979
7748.14 951
7748.98 978
7749.81 1001
7750.64 987
7751.47 982
7752.30 998
7753.13 994
7753.96 982
7754.79 977
7755.62 952
7756.45 920
7757.29 970
7758.12 931
7758.95 924
7759.78 952
7760.61 953
7761.44 886
7762.27 926
7763.11 949
7763.94 932
7764.77 895
7765.60 925
7766.43 898
7767.26 988
7768.10 978
7768.93 960
7769.76 875
7770.59 894
7771.42 965
7772.26 963
7773.09 969
7773.92 963
7774.75 934
7775.58 909
7776.42 925
7777.25 1007
7778.08 935
7778.91 915
7779.75 923
7780.58 968
7781.41 970
7782.24 971
7783.08 944
7783.91 1000
7784.74 1001
7785.57 1014
7786.41 984
7787.24 993
7788.07 996
7788.91 942
7789.74 1005
7790.57 1034
7791.40 1006
7792.24 1046
7793.07 1001
7793.90 994
7794.74 1043
7795.57 1016
7796.40 1022
7797.24 1078
7798.07 1064
7798.90 1038
7799.74 1110
7800.57 1082
7801.40 1040
7802.24 1047
7803.07 1029
7803.91 1077
7804.74 1108
7805.57 1102
7806.41 1134
7807.24 1132
7808.07 1123
7808.91 1128
7809.74 1105
7810.58 1100
7811.41 1154
7812.25 1179
7813.08 1217
7813.91 1289
7814.75 1337
7815.58 1398
7816.42 1395
7817.25 1491
7818.09 1489
7818.92 1508
7819.75 1544
7820.59 1599
7821.42 1570
7822.26 1559
7823.09 1499
7823.93 1597
7824.76 1601
7825.60 1609
7826.43 1640
7827.27 1600
7828.10 1516
7828.94 1541
7829.77 1524
7830.61 1460
7831.44 1489
7832.28 1489
7833.11 1426
7833.95 1499
7834.78 1483
7835.62 1592
7836.46 1592
7837.29 1576
7838.13 1643
7838.96 1595
7839.80 1582
7840.63 1524
7841.47 1491
7842.31 1478
7843.14 1454
7843.98 1403
7844.81 1403
7845.65 1293
7846.48 1363
7847.32 1234
7848.16 1195
7848.99 1243
7849.83 1238
7850.67 1175
7851.50 1192
7852.34 1194
7853.17 1143
7854.01 1214
7854.85 1161
7855.68 1109
7856.52 1108
7857.36 1175
7858.19 1140
7859.03 1188
7859.87 1149
7860.70 1128
7861.54 1120
7862.38 1168
7863.21 1201
7864.05 1134
7864.89 1159
7865.73 1158
7866.56 1152
7867.40 1104
7868.24 1128
7869.07 1164
7869.91 1187
7870.75 1186
7871.59 1205
7872.42 1225
7873.26 1204
7874.10 1226
7874.94 1227
7875.77 1252
7876.61 1281
7877.45 1372
7878.29 1479
7879.12 1538
7879.96 1561
7880.80 1576
7881.64 1618
7882.47 1665
7883.31 1670
7884.15 1660
7884.99 1583
7885.83 1538
7886.67 1547
7887.50 1472
7888.34 1425
7889.18 1374
7890.02 1392
7890.86 1377
7891.69 1403
7892.53 1405
7893.37 1468
7894.21 1488
7895.05 1462
7895.89 1439
7896.73 1425
7897.57 1404
7898.40 1376
7899.24 1314
7900.08 1282
7900.92 1251
7901.76 1249
7902.60 1215
7903.44 1196
7904.28 1228
7905.12 1201
7905.95 1217
7906.79 1165
7907.63 1190
7908.47 1175
7909.31 1151
7910.15 1225
7910.99 1178
7911.83 1190
7912.67 1245
7913.51 1200
7914.35 1218
7915.19 1293
7916.03 1343
7916.87 1445
7917.71 1491
7918.55 1530
7919.39 1535
7920.23 1596
7921.07 1569
7921.91 1565
7922.75 1520
7923.59 1510
7924.43 1363
7925.27 1369
7926.11 1298
7926.95 1224
7927.79 1170
7928.63 1135
7929.47 1051
7930.31 1105
7931.15 1106
7931.99 1093
7932.83 1079
7933.67 1043
7934.51 1059
7935.35 1071
7936.19 1049
7937.04 1039
7937.88 995
7938.72 1018
7939.56 1083
7940.40 1059
7941.24 1039
7942.08 1041
7942.92 1043
7943.76 1016
7944.60 1022
7945.45 1029
7946.29 1082
7947.13 1159
7947.97 1112
7948.81 1104
7949.65 1062
7950.49 1123
7951.34 1098
7952.18 1079
7953.02 1149
7953.86 1204
7954.70 1187
7955.54 1223
7956.39 1289
7957.23 1329
7958.07 1252
7958.91 1373
7959.75 1341
7960.60 1319
7961.44 1232
7962.28 1217
7963.12 1235
7963.96 1168
7964.81 1210
7965.65 1217
7966.49 1255
7967.33 1322
7968.18 1392
7969.02 1426
7969.86 1445
7970.70 1468
7971.55 1425
7972.39 1364
7973.23 1377
7974.08 1359
7974.92 1310
7975.76 1216
7976.60 1157
7977.45 1124
7978.29 1164
7979.13 1138
7979.98 1102
7980.82 1058
7981.66 1062
7982.51 1039
7983.35 1048
7984.19 1048
7985.04 1052
7985.88 989
7986.72 992
7987.57 990
7988.41 1056
7989.25 986
7990.10 980
7990.94 940
7991.78 942
7992.63 933
7993.47 891
7994.32 881
7995.16 877
7996.00 893
7996.85 862
7997.69 856
7998.53 862
7999.38 830
8000.22 839
8001.07 920
8001.91 860
8002.76 823
8003.60 882
8004.44 843
8005.29 834
8006.13 841
8006.98 826
8007.82 788
8008.67 797
8009.51 723
8010.36 804
8011.20 810
8012.05 821
8012.89 803
8013.74 768
8014.58 809
8015.43 778
8016.27 800
8017.12 778
8017.96 765
8018.81 802
8019.65 766
8020.50 788
8021.34 769
8022.19 786
8023.03 773
8023.88 809
8024.72 777
8025.57 780
8026.41 749
8027.26 717
8028.11 757
8028.95 783
8029.80 767
8030.64 762
8031.49 811
8032.33 830
8033.18 828
8034.03 818
8034.87 818
8035.72 816
8036.56 748
8037.41 807
8038.26 823
8039.10 811
8039.95 784
8040.80 808
8041.64 801
8042.49 811
8043.33 844
8044.18 820
8045.03 827
8045.87 860
8046.72 824
8047.57 829
8048.41 815
8049.26 843
8050.11 820
8050.95 804
8051.80 810
8052.65 831
8053.49 807
8054.34 822
8055.19 806
8056.04 728
8056.88 709
8057.73 757
8058.58 763
8059.42 767
8060.27 738
8061.12 754
8061.97 730
8062.81 739
8063.66 749
8064.51 747
8065.36 720
8066.20 752
8067.05 716
8067.90 733
8068.75 726
8069.60 732
8070.44 731
8071.29 706
8072.14 725
8072.99 670
8073.84 649
8074.68 697
8075.53 668
8076.38 682
8077.23 710
8078.08 728
8078.92 699
8079.77 721
8080.62 721
8081.47 731
8082.32 757
8083.17 741
8084.02 703
8084.86 674
8085.71 708
8086.56 677
8087.41 684
8088.26 722
8089.11 769
8089.96 705
8090.81 650
8091.65 757
8092.50 702
8093.35 743
8094.20 708
8095.05 740
8095.90 735
8096.75 695
8097.60 697
8098.45 704
8099.30 754
8100.15 681
8101.00 743
8101.85 666
8102.70 685
8103.54 710
8104.39 667
8105.24 730
8106.09 698
8106.94 667
8107.79 734
8108.64 700
8109.49 723
8110.34 662
8111.19 699
8112.04 690
8112.89 687
8113.74 664
8114.59 692
8115.44 714
8116.29 712
8117.14 692
8117.99 755
8118.84 749
8119.70 737
8120.55 737
8121.40 762
8122.25 769
8123.10 768
8123.95 794
8124.80 781
8125.65 761
8126.50 717
8127.35 780
8128.20 831
8129.05 770
8129.90 789
8130.76 842
8131.61 785
8132.46 789
8133.31 814
8134.16 840
8135.01 868
8135.86 857
8136.71 891
8137.56 839
8138.42 809
8139.27 792
8140.12 802
8140.97 829
8141.82 769
8142.67 755
8143.53 748
8144.38 765
8145.23 758
8146.08 808
8146.93 829
8147.78 797
8148.64 770
8149.49 838
8150.34 843
8151.19 829
8152.05 785
8152.90 818
8153.75 896
8154.60 918
8155.45 913
8156.31 951
8157.16 979
8158.01 976
8158.86 952
8159.72 964
8160.57 915
8161.42 846
8162.27 870
8163.13 854
8163.98 827
8164.83 763
8165.69 734
8166.54 801
8167.39 804
8168.24 816
8169.10 767
8169.95 776
8170.80 808
8171.66 803
8172.51 756
8173.36 730
8174.22 736
8175.07 767
8175.92 756
8176.78 760
8177.63 660
8178.48 725
8179.34 732
8180.19 714
8181.04 703
8181.90 719
8182.75 706
8183.61 707
8184.46 717
8185.31 700
8186.17 713
8187.02 714
8187.87 696
8188.73 742
8189.58 726
8190.44 690
8191.29 675
8192.15 718
8193.00 689
8193.85 696
8194.71 720
8195.56 718
8196.42 714
8197.27 687
8198.13 690
8198.98 729
8199.84 678
8200.69 693
8201.55 718
8202.40 692
8203.25 657
8204.11 688
8204.96 673
8205.82 686
8206.67 685
8207.53 674
8208.38 672
8209.24 703
8210.09 709
8210.95 726
8211.81 684
8212.66 702
8213.52 736
8214.37 710
8215.23 675
8216.08 729
8216.94 725
8217.79 730
8218.65 702
8219.50 742
8220.36 763
8221.22 757
8222.07 742
8222.93 741
8223.78 714
8224.64 714
8225.50 713
8226.35 726
8227.21 746
8228.06 753
8228.92 689
8229.78 743
8230.63 750
8231.49 690
8232.34 700
8233.20 709
8234.06 696
8234.91 679
8235.77 672
8236.63 676
8237.48 677
8238.34 641
8239.20 670
8240.05 672
8240.91 684
8241.77 648
8242.62 651
8243.48 616
8244.34 675
8245.19 647
8246.05 681
8246.91 683
8247.77 686
8248.62 649
8249.48 659
8250.34 683
8251.20 726
8252.05 669
8252.91 698
8253.77 654
8254.62 695
8255.48 678
8256.34 674
8257.20 685
8258.06 667
8258.91 691
8259.77 676
8260.63 665
8261.49 654
8262.34 662
8263.20 638
8264.06 668
8264.92 718
8265.78 718
8266.63 691
8267.49 690
8268.35 699
8269.21 687
8270.07 663
8270.93 692
8271.78 702
8272.64 710
8273.50 721
8274.36 714
8275.22 742
8276.08 694
8276.93 731
8277.79 714
8278.65 737
8279.51 771
8280.37 790
8281.23 816
8282.09 780
8282.95 786
8283.81 811
8284.66 747
8285.52 742
8286.38 767
8287.24 764
8288.10 715
8288.96 698
8289.82 690
8290.68 721
8291.54 757
8292.40 711
8293.26 706
8294.12 724
8294.98 754
8295.84 749
8296.70 735
8297.56 758
8298.42 722
8299.28 729
8300.13 756
8300.99 766
8301.85 742
8302.71 754
8303.57 749
8304.43 714
8305.29 727
8306.16 768
8307.02 712
8307.88 715
8308.74 701
8309.60 700
8310.46 673
8311.32 708
8312.18 725
8313.04 689
8313.90 670
8314.76 722
8315.62 657
8316.48 671
8317.34 678
8318.20 675
8319.06 683
8319.92 714
8320.78 674
8321.65 700
8322.51 685
8323.37 686
8324.23 664
8325.09 682
8325.95 671
8326.81 685
8327.67 676
8328.53 660
8329.40 645
8330.26 666
8331.12 678
8331.98 688
8332.84 717
8333.70 715
8334.57 716
8335.43 684
8336.29 668
8337.15 716
8338.01 747
8338.87 675
8339.74 657
8340.60 699
8341.46 675
8342.32 678
8343.18 684
8344.05 668
8344.91 673
8345.77 685
8346.63 708
8347.49 706
8348.36 688
8349.22 708
8350.08 741
8350.94 787
8351.81 759
8352.67 684
8353.53 735
8354.39 725
8355.26 741
8356.12 670
8356.98 689
8357.85 740
8358.71 742
8359.57 701
8360.43 705
8361.30 702
8362.16 729
8363.02 752
8363.89 696
8364.75 693
8365.61 728
8366.48 715
8367.34 764
8368.20 720
8369.07 753
8369.93 767
8370.79 750
8371.66 712
8372.52 704
8373.38 709
8374.25 701
8375.11 729
8375.98 689
8376.84 699
8377.70 770
8378.57 770
8379.43 697
8380.30 712
8381.16 729
8382.02 723
8382.89 781
8383.75 763
8384.62 764
8385.48 740
8386.34 721
8387.21 798
8388.07 770
8388.94 748
8389.80 745
8390.67 791
8391.53 787
8392.40 776
8393.26 719
8394.13 745
8394.99 776
8395.85 800
8396.72 785
8397.58 749
8398.45 748
8399.31 809
8400.18 782
8401.04 819
8401.91 833
8402.77 848
8403.64 834
8404.50 807
8405.37 802
8406.24 787
8407.10 847
8407.97 832
8408.83 829
8409.70 893
8410.56 935
8411.43 923
8412.29 941
8413.16 933
8414.03 959
8414.89 952
8415.76 1012
8416.62 954
8417.49 944
8418.35 937
8419.22 986
8420.09 1004
8420.95 1039
8421.82 1026
8422.69 995
8423.55 1022
8424.42 1072
8425.28 1098
8426.15 1081
8427.02 1049
8427.88 1069
8428.75 1065
8429.62 1144
8430.48 1103
8431.35 1112
8432.22 1149
8433.08 1157
8433.95 1154
8434.82 1173
8435.68 1196
8436.55 1238
8437.42 1217
8438.28 1303
8439.15 1325
8440.02 1353
8440.89 1392
8441.75 1504
8442.62 1503
8443.49 1594
8444.35 1632
8445.22 1625
8446.09 1605
8446.96 1581
8447.82 1616
8448.69 1692
8449.56 1664
8450.43 1623
8451.29 1609
8452.16 1766
8453.03 1867
8453.90 2014
8454.76 2361
8455.63 2712
8456.50 3056
8457.37 3475
8458.24 3784
8459.10 3931
8459.97 3912
8460.84 3618
8461.71 3367
8462.58 3199
8463.45 2853
8464.31 2589
8465.18 2282
8466.05 2147
8466.92 1961
8467.79 1785
8468.66 1698
8469.52 1591
8470.39 1553
8471.26 1531
8472.13 1483
8473.00 1368
8473.87 1272
8474.74 1336
8475.61 1349
8476.47 1288
8477.34 1268
8478.21 1228
8479.08 1228
8479.95 1230
8480.82 1297
8481.69 1256
8482.56 1310
8483.43 1312
8484.30 1369
8485.17 1411
8486.04 1381
8486.91 1399
8487.78 1312
8488.64 1259
8489.51 1286
8490.38 1293
8491.25 1272
8492.12 1229
8492.99 1230
8493.86 1212
8494.73 1225
8495.60 1271
8496.47 1301
8497.34 1269
8498.21 1232
8499.08 1265
8499.95 1245
8500.82 1269
8501.69 1201
8502.56 1185
8503.43 1210
8504.30 1163
8505.17 1214
8506.05 1237
8506.92 1201
8507.79 1171
8508.66 1238
8509.53 1207
8510.40 1268
8511.27 1286
8512.14 1253
8513.01 1309
8513.88 1257
8514.75 1291
8515.62 1268
8516.49 1289
8517.37 1327
8518.24 1356
8519.11 1398
8519.98 1368
8520.85 1366
8521.72 1443
8522.59 1484
8523.46 1621
8524.33 1660
8525.21 1843
8526.08 2062
8526.95 2147
8527.82 2301
8528.69 2425
8529.56 2297
8530.44 2292
8531.31 2188
8532.18 2040
8533.05 1906
8533.92 1814
8534.80 1803
8535.67 1668
8536.54 1606
8537.41 1480
8538.28 1459
8539.16 1363
8540.03 1316
8540.90 1308
8541.77 1280
8542.64 1293
8543.52 1315
8544.39 1261
8545.26 1236
8546.13 1198
8547.01 1188
8547.88 1139
8548.75 1078
8549.62 1169
8550.50 1200
8551.37 1177
8552.24 1235
8553.12 1242
8553.99 1345
8554.86 1412
8555.73 1438
8556.61 1424
8557.48 1412
8558.35 1378
8559.23 1339
8560.10 1346
8560.97 1273
8561.85 1257
8562.72 1216
8563.59 1186
8564.47 1228
8565.34 1231
8566.21 1152
8567.09 1135
8567.96 1157
8568.83 1153
8569.71 1105
8570.58 1127
8571.46 1085
8572.33 1088
8573.20 1049
8574.08 1071
8574.95 1071
8575.83 1052
8576.70 1032
8577.57 1025
8578.45 1042
8579.32 1065
8580.20 1073
8581.07 1011
8581.94 1034
8582.82 1051
8583.69 1087
8584.57 1036
8585.44 1108
8586.32 1103
8587.19 1082
8588.07 1122
8588.94 1085
8589.82 1115
8590.69 1166
8591.57 1149
8592.44 1116
8593.32 1112
8594.19 1086
8595.07 1087
8595.94 1120
8596.82 1149
8597.69 1181
8598.57 1195
8599.44 1140
8600.32 1141
8601.19 1147
8602.07 1178
8602.94 1172
8603.82 1175
8604.69 1228
8605.57 1215
8606.44 1191
8607.32 1191
8608.20 1207
8609.07 1215
8609.95 1211
8610.82 1212
8611.70 1215
8612.57 1227
8613.45 1210
8614.33 1218
8615.20 1274
8616.08 1268
8616.95 1213
8617.83 1217
8618.71 1332
8619.58 1278
8620.46 1259
8621.34 1323
8622.21 1327
8623.09 1401
8623.97 1445
8624.84 1358
8625.72 1364
8626.59 1488
8627.47 1460
8628.35 1417
8629.22 1459
8630.10 1430
8630.98 1473
8631.86 1470
8632.73 1444
8633.61 1497
8634.49 1503
8635.36 1554
8636.24 1571
8637.12 1502
8637.99 1589
8638.87 1547
8639.75 1625
8640.63 1629
8641.50 1634
8642.38 1649
8643.26 1633
8644.14 1682
8645.01 1724
8645.89 1736
8646.77 1745
8647.65 1768
8648.52 1861
8649.40 1884
8650.28 1877
8651.16 1936
8652.04 1930
8652.91 1976
8653.79 1974
8654.67 2024
8655.55 2016
8656.43 2005
8657.30 2080
8658.18 2106
8659.06 2125
8659.94 2208
8660.82 2309
8661.70 2333
8662.57 2399
8663.45 2580
8664.33 2715
8665.21 2912
8666.09 3017
8666.97 3119
8667.85 3275
8668.72 3103
8669.60 3076
8670.48 3201
8671.36 3143
8672.24 3092
8673.12 3201
8674.00 3226
8674.88 3273
8675.76 3408
8676.63 3414
8677.51 3356
8678.39 3160
8679.27 3054
8680.15 3044
8681.03 2895
8681.91 2739
8682.79 2780
8683.67 2553
8684.55 2476
8685.43 2363
8686.31 2393
8687.19 2439
8688.07 2591
8688.95 2587
8689.83 2779
8690.71 3154
8691.59 3484
8692.47 3945
8693.35 4287
8694.23 4560
8695.11 4710
8695.99 4793
8696.87 4645
8697.75 4289
8698.63 3977
8699.51 3757
8700.39 3333
8701.27 3118
8702.15 2961
8703.03 2758
8703.91 2596
8704.79 2313
8705.67 2370
8706.55 2263
8707.43 2076
8708.31 1947
8709.19 1895
8710.07 1829
8710.96 1709
8711.84 1645
8712.72 1589
8713.60 1504
8714.48 1481
8715.36 1426
8716.24 1425
8717.12 1391
8718.00 1367
8718.89 1400
8719.77 1344
8720.65 1365
8721.53 1399
8722.41 1436
8723.29 1410
8724.17 1346
8725.06 1310
8725.94 1305
8726.82 1341
8727.70 1324
8728.58 1333
8729.46 1359
8730.35 1420
8731.23 1443
8732.11 1454
8732.99 1416
8733.87 1419
8734.76 1415
8735.64 1435
8736.52 1432
8737.40 1350
8738.29 1330
8739.17 1367
8740.05 1378
8740.93 1357
8741.81 1376
8742.70 1355
8743.58 1315
8744.46 1315
8745.34 1351
8746.23 1320
8747.11 1304
8747.99 1337
8748.88 1371
8749.76 1330
8750.64 1342
8751.52 1314
8752.41 1327
8753.29 1369
8754.17 1412
8755.06 1443
8755.94 1399
8756.82 1431
8757.71 1423
8758.59 1537
8759.47 1525
8760.36 1561
8761.24 1476
8762.12 1466
8763.01 1448
8763.89 1496
8764.77 1514
8765.66 1441
8766.54 1393
8767.42 1484
8768.31 1425
8769.19 1386
8770.08 1386
8770.96 1347
8771.84 1419
8772.73 1404
8773.61 1381
8774.50 1373
8775.38 1393
8776.26 1357
8777.15 1322
8778.03 1277
8778.92 1226
8779.80 1261
8780.69 1268
8781.57 1281
8782.46 1282
8783.34 1272
8784.22 1196
8785.11 1218
8785.99 1260
8786.88 1273
8787.76 1291
8788.65 1239
8789.53 1294
8790.42 1285
8791.30 1270
8792.19 1279
8793.07 1236
8793.96 1248
8794.84 1230
8795.73 1188
8796.61 1158
8797.50 1169
8798.38 1186
8799.27 1193
8800.15 1208
8801.04 1156
8801.93 1174
8802.81 1162
8803.70 1114
8804.58 1175
8805.47 1108
8806.35 1058
8807.24 1094
8808.12 1058
8809.01 1080
8809.90 1111
8810.78 1050
8811.67 1093
8812.55 1048
8813.44 1055
8814.33 1059
8815.21 1070
8816.10 1070
8816.98 1071
8817.87 1091
8818.76 1087
8819.64 1087
8820.53 1033
8821.42 1092
8822.30 1033
8823.19 1026
8824.08 976
8824.96 944
8825.85 1049
8826.74 979
8827.62 983
8828.51 994
8829.40 1007
8830.28 946
8831.17 902
8832.06 970
8832.94 962
8833.83 951
8834.72 908
8835.61 939
8836.49 911
8837.38 908
8838.27 903
8839.16 902
8840.04 863
8840.93 890
8841.82 881
8842.70 842
8843.59 829
8844.48 856
8845.37 875
8846.26 872
8847.14 845
8848.03 817
8848.92 839
8849.81 814
8850.69 839
8851.58 840
8852.47 791
8853.36 755
8854.25 790
8855.13 765
8856.02 760
8856.91 775
8857.80 779
8858.69 762
8859.58 770
8860.46 767
8861.35 796
8862.24 784
8863.13 753
8864.02 730
8864.91 798
8865.80 806
8866.68 816
8867.57 829
8868.46 781
8869.35 768
8870.24 789
8871.13 779
8872.02 784
8872.91 768
8873.80 742
8874.69 780
8875.57 763
8876.46 761
8877.35 761
8878.24 760
8879.13 731
8880.02 742
8880.91 703
8881.80 670
8882.69 719
8883.58 761
8884.47 773
8885.36 726
8886.25 705
8887.14 748
8888.03 740
8888.92 681
8889.81 713
8890.70 718
8891.59 749
8892.48 669
8893.37 635
8894.26 683
8895.15 687
8896.04 676
8896.93 677
8897.82 666
8898.71 677
8899.60 657
8900.49 674
8901.38 665
8902.27 617
8903.16 646
8904.05 682
8904.94 669
8905.83 592
8906.72 643
8907.61 651
8908.50 624
8909.40 624
8910.29 646
8911.18 651
8912.07 663
8912.96 627
8913.85 609
8914.74 625
8915.63 634
8916.52 640
8917.42 649
8918.31 598
8919.20 615
8920.09 633
8920.98 624
8921.87 611
8922.76 623
8923.66 606
8924.55 648
8925.44 652
8926.33 584
8927.22 610
8928.11 631
8929.01 596
8929.90 602
8930.79 598
8931.68 547
8932.57 597
8933.47 600
8934.36 608
8935.25 601
8936.14 594
8937.03 571
8937.93 588
8938.82 541
8939.71 559
8940.60 601
8941.50 603
8942.39 573
8943.28 566
8944.17 566
8945.07 598
8945.96 582
8946.85 638
8947.75 601
8948.64 570
8949.53 558
8950.42 593
8951.32 586
8952.21 567
8953.10 585
8954.00 577
8954.89 549
8955.78 567
8956.68 593
8957.57 608
8958.46 631
8959.36 572
8960.25 601
8961.14 569
8962.04 526
8962.93 552
8963.82 573
8964.72 590
8965.61 556
8966.50 565
8967.40 597
8968.29 592
8969.19 587
8970.08 584
8970.97 601
8971.87 626
8972.76 603
8973.66 590
8974.55 609
8975.44 619
8976.34 590
8977.23 571
8978.13 588
8979.02 612
8979.91 597
8980.81 604
8981.70 608
8982.60 559
8983.49 568
8984.39 549
8985.28 576
8986.18 594
8987.07 574
8987.97 632
8988.86 607
8989.76 596
8990.65 602
8991.55 597
8992.44 587
8993.34 553
8994.23 539
8995.13 609
8996.02 573
8996.92 574
8997.81 584
8998.71 573
8999.60 601
9000.50 596
9001.39 569
9002.29 578
9003.18 564
9004.08 566
9004.98 551
9005.87 564
9006.77 567
9007.66 524
9008.56 498
9009.45 522
9010.35 587
9011.25 542
9012.14 534
9013.04 548
9013.93 526
9014.83 556
9015.73 517
9016.62 529
9017.52 567
9018.42 571
9019.31 516
9020.21 517
9021.10 529
9022.00 527
9022.90 496
9023.79 529
9024.69 504
9025.59 529
9026.48 553
9027.38 568
9028.28 549
9029.17 525
9030.07 517
9030.97 549
9031.87 534
9032.76 488
9033.66 484
9034.56 536
9035.45 554
9036.35 563
9037.25 524
9038.15 508
9039.04 541
9039.94 575
9040.84 526
9041.73 509
9042.63 534
9043.53 492
9044.43 539
9045.33 559
9046.22 564
9047.12 558
9048.02 544
9048.92 563
9049.81 514
9050.71 528
9051.61 530
9052.51 555
9053.41 549
9054.30 537
9055.20 504
9056.10 540
9057.00 561
9057.90 553
9058.80 541
9059.69 544
9060.59 585
9061.49 572
9062.39 594
9063.29 555
9064.19 547
9065.08 525
9065.98 537
9066.88 530
9067.78 553
9068.68 550
9069.58 561
9070.48 588
9071.38 553
9072.27 558
9073.17 581
9074.07 590
9074.97 566
9075.87 542
9076.77 544
9077.67 577
9078.57 540
9079.47 588
9080.37 579
9081.27 504
9082.17 530
9083.07 547
9083.97 539
9084.87 551
9085.76 584
9086.66 582
9087.56 536
9088.46 555
9089.36 576
9090.26 563
9091.16 587
9092.06 575
9092.96 594
9093.86 572
9094.76 569
9095.66 622
9096.56 601
9097.46 581
9098.36 609
9099.26 605
9100.17 607
9101.07 598
9101.97 571
9102.87 615
9103.77 591
9104.67 579
9105.57 528
9106.47 551
9107.37 519
9108.27 558
9109.17 536
9110.07 569
9110.97 576
9111.87 563
9112.77 597
9113.68 594
9114.58 544
9115.48 559
9116.38 564
9117.28 535
9118.18 549
9119.08 520
9119.98 555
9120.89 576
9121.79 563
9122.69 553
9123.59 543
9124.49 585
9125.39 591
9126.29 557
9127.20 523
9128.10 556
9129.00 535
9129.90 556
9130.80 530
9131.71 556
9132.61 530
9133.51 525
9134.41 527
9135.31 510
9136.22 545
9137.12 535
9138.02 529
9138.92 522
9139.83 566
9140.73 577
9141.63 550
9142.53 515
9143.43 549
9144.34 514
9145.24 525
9146.14 553
9147.05 565
9147.95 542
9148.85 538
9149.75 522
9150.66 521
9151.56 534
9152.46 529
9153.37 556
9154.27 544
9155.17 567
9156.07 555
9156.98 565
9157.88 513
9158.78 543
9159.69 581
9160.59 575
9161.49 549
9162.40 527
9163.30 523
9164.20 532
9165.11 540
9166.01 570
9166.92 557
9167.82 549
9168.72 554
9169.63 532
9170.53 567
9171.43 589
9172.34 606
9173.24 578
9174.15 560
9175.05 544
9175.95 595
9176.86 571
9177.76 554
9178.67 536
9179.57 524
9180.48 544
9181.38 541
9182.28 541
9183.19 569
9184.09 533
9185.00 540
9185.90 556
9186.81 550
9187.71 581
9188.62 547
9189.52 564
9190.43 548
9191.33 572
9192.24 566
9193.14 557
9194.05 574
9194.95 577
9195.86 558
9196.76 562
9197.67 595
9198.57 565
9199.48 599
9200.38 601
9201.29 573
9202.19 575
9203.10 559
9204.00 614
9204.91 628
9205.81 598
9206.72 598
9207.63 585
9208.53 588
9209.44 565
9210.34 565
9211.25 574
9212.15 547
9213.06 602
9213.97 587
9214.87 568
9215.78 521
9216.68 556
9217.59 582
9218.50 580
9219.40 590
9220.31 631
9221.22 595
9222.12 560
9223.03 562
9223.94 574
9224.84 563
9225.75 573
9226.65 556
9227.56 592
9228.47 563
9229.37 497
9230.28 547
9231.19 541
9232.10 544
9233.00 496
9233.91 562
9234.82 537
9235.72 525
9236.63 521
9237.54 571
9238.44 564
9239.35 551
9240.26 555
9241.17 536
9242.07 550
9242.98 579
9243.89 560
9244.80 510
9245.70 531
9246.61 553
9247.52 525
9248.43 560
9249.33 561
9250.24 547
9251.15 540
9252.06 526
9252.97 530
9253.87 537
9254.78 536
9255.69 541
9256.60 523
9257.51 528
9258.41 483
9259.32 505
9260.23 532
9261.14 515
9262.05 518
9262.96 542
9263.86 524
9264.77 541
9265.68 525
9266.59 551
9267.50 531
9268.41 534
9269.32 567
9270.22 546
9271.13 498
9272.04 527
9272.95 523
9273.86 605
9274.77 568
9275.68 572
9276.59 578
9277.50 577
9278.40 585
9279.31 541
9280.22 520
9281.13 561
9282.04 532
9282.95 557
9283.86 565
9284.77 525
9285.68 560
9286.59 551
9287.50 563
9288.41 569
9289.32 577
9290.23 551
9291.14 591
9292.05 576
9292.96 550
9293.87 547
9294.78 558
9295.69 588
9296.60 589
9297.51 611
9298.42 618
9299.33 594
9300.24 619
9301.15 558
9302.06 588
9302.97 640
9303.88 595
9304.79 587
9305.70 605
9306.61 611
9307.52 628
9308.43 616
9309.34 615
9310.25 642
9311.16 649
9312.07 680
9312.98 668
9313.90 670
9314.81 683
9315.72 664
9316.63 630
9317.54 647
9318.45 656
9319.36 643
9320.27 635
9321.18 623
9322.10 639
9323.01 640
9323.92 614
9324.83 652
9325.74 644
9326.65 603
9327.56 562
9328.48 606
9329.39 625
9330.30 597
9331.21 593
9332.12 574
9333.03 651
9333.95 590
9334.86 673
9335.77 663
9336.68 604
9337.59 623
9338.51 640
9339.42 632
9340.33 632
9341.24 642
9342.15 616
9343.07 628
9343.98 632
9344.89 612
9345.80 609
9346.72 628
9347.63 632
9348.54 670
9349.45 631
9350.37 667
9351.28 639
9352.19 640
9353.11 641
9354.02 644
9354.93 632
9355.84 641
9356.76 637
9357.67 628
9358.58 575
9359.50 636
9360.41 614
9361.32 614
9362.24 628
9363.15 651
9364.06 640
9364.98 641
9365.89 640
9366.80 629
9367.72 647
9368.63 626
9369.54 624
9370.46 592
9371.37 592
9372.28 626
9373.20 634
9374.11 656
9375.03 664
9375.94 615
9376.85 638
9377.77 624
9378.68 639
9379.60 656
9380.51 668
9381.42 672
9382.34 659
9383.25 667
9384.17 665
9385.08 675
9386.00 682
9386.91 692
9387.82 699
9388.74 702
9389.65 698
9390.57 716
9391.48 731
9392.40 774
9393.31 723
9394.23 742
9395.14 751
9396.06 803
9396.97 770
9397.89 765
9398.80 745
9399.72 746
9400.63 735
9401.55 706
9402.46 749
9403.38 739
9404.29 752
9405.21 727
9406.12 720
9407.04 728
9407.95 747
9408.87 725
9409.79 700
9410.70 716
9411.62 721
9412.53 698
9413.45 698
9414.36 716
9415.28 705
9416.20 685
9417.11 707
9418.03 689
9418.94 721
9419.86 706
9420.78 759
9421.69 710
9422.61 725
9423.52 738
9424.44 710
9425.36 748
9426.27 754
9427.19 743
9428.11 745
9429.02 768
9429.94 750
9430.86 742
9431.77 746
9432.69 738
9433.61 744
9434.52 748
9435.44 767
9436.36 816
9437.27 771
9438.19 779
9439.11 800
9440.02 893
9440.94 906
9441.86 963
9442.78 1005
9443.69 1021
9444.61 968
9445.53 980
9446.44 1017
9447.36 1003
9448.28 983
9449.20 946
9450.11 857
9451.03 907
9451.95 890
9452.87 921
9453.78 914
9454.70 905
9455.62 944
9456.54 929
9457.46 885
9458.37 872
9459.29 856
9460.21 837
9461.13 856
9462.05 852
9462.96 813
9463.88 832
9464.80 781
9465.72 771
9466.64 863
9467.56 788
9468.47 769
9469.39 801
9470.31 808
9471.23 801
9472.15 778
9473.07 772
9473.98 765
9474.90 748
9475.82 735
9476.74 774
9477.66 815
9478.58 785
9479.50 839
9480.42 904
9481.34 867
9482.26 935
9483.17 902
9484.09 899
9485.01 852
9485.93 900
9486.85 896
9487.77 912
9488.69 852
9489.61 820
9490.53 807
9491.45 829
9492.37 807
9493.29 815
9494.21 799
9495.13 815
9496.05 782
9496.97 828
9497.89 849
9498.81 835
9499.73 822
9500.65 834
9501.57 776
9502.49 803
9503.41 842
9504.33 847
9505.25 791
9506.17 801
9507.09 849
9508.01 888
9508.93 860
9509.85 839
9510.77 867
9511.69 850
9512.61 867
9513.53 857
9514.45 883
9515.37 877
9516.29 875
9517.21 935
9518.13 989
9519.05 1033
9519.98 1045
9520.90 1097
9521.82 1085
9522.74 1149
9523.66 1175
9524.58 1093
9525.50 1165
9526.42 1127
9527.34 1158
9528.27 1073
9529.19 1069
9530.11 1064
9531.03 1027
9531.95 1023
9532.87 982
9533.79 956
9534.72 931
9535.64 933
9536.56 956
9537.48 932
9538.40 934
9539.32 957
9540.25 898
9541.17 871
9542.09 892
9543.01 877
9543.93 877
9544.86 937
9545.78 934
9546.70 918
9547.62 953
9548.55 952
9549.47 950
9550.39 973
9551.31 897
9552.24 982
9553.16 987
9554.08 960
9555.00 931
9555.93 969
9556.85 967
9557.77 929
9558.69 984
9559.62 990
9560.54 992
9561.46 976
9562.39 989
9563.31 971
9564.23 1015
9565.15 1015
9566.08 1044
9567.00 1029
9567.92 1085
9568.85 1076
9569.77 1033
9570.69 1023
9571.62 1033
9572.54 1041
9573.46 1099
9574.39 1095
9575.31 1064
9576.23 1068
9577.16 1082
9578.08 1137
9579.01 1107
9579.93 1168
9580.85 1170
9581.78 1147
9582.70 1144
9583.63 1190
9584.55 1151
9585.47 1165
9586.40 1163
9587.32 1170
9588.25 1205
9589.17 1123
9590.09 1132
9591.02 1147
9591.94 1162
9592.87 1170
9593.79 1237
9594.72 1168
9595.64 1191
9596.57 1218
9597.49 1263
9598.42 1323
9599.34 1352
9600.26 1366
9601.19 1378
9602.11 1365
9603.04 1365
9603.96 1400
9604.89 1403
9605.81 1415
9606.74 1372
9607.66 1323
9608.59 1301
9609.51 1328
9610.44 1374
9611.37 1394
9612.29 1337
9613.22 1316
9614.14 1297
9615.07 1300
9615.99 1258
9616.92 1246
9617.84 1298
9618.77 1256
9619.70 1336
9620.62 1330
9621.55 1303
9622.47 1293
9623.40 1271
9624.32 1273
9625.25 1372
9626.18 1331
9627.10 1344
9628.03 1356
9628.95 1357
9629.88 1433
9630.81 1429
9631.73 1472
9632.66 1404
9633.59 1376
9634.51 1343
9635.44 1351
9636.37 1492
9637.29 1549
9638.22 1501
9639.15 1562
9640.07 1588
9641.00 1541
9641.93 1578
9642.85 1600
9643.78 1670
9644.71 1706
9645.63 1695
9646.56 1779
9647.49 1787
9648.41 1812
9649.34 1793
9650.27 1757
9651.20 1753
9652.12 1735
9653.05 1774
9653.98 1758
9654.91 1763
9655.83 1740
9656.76 1774
9657.69 1728
9658.62 1710
9659.54 1750
9660.47 1780
9661.40 1732
9662.33 1673
9663.25 1678
9664.18 1685
9665.11 1726
9666.04 1764
9666.97 1801
9667.89 1813
9668.82 1725
9669.75 1804
9670.68 1904
9671.61 1883
9672.53 1857
9673.46 1924
9674.39 1949
9675.32 1990
9676.25 1917
9677.18 1912
9678.11 1973
9679.03 1998
9679.96 2080
9680.89 2138
9681.82 1993
9682.75 2076
9683.68 2078
9684.61 2105
9685.54 2081
9686.46 2125
9687.39 2184
9688.32 2250
9689.25 2205
9690.18 2303
9691.11 2250
9692.04 2247
9692.97 2257
9693.90 2247
9694.83 2235
9695.76 2289
9696.69 2378
9697.61 2454
9698.54 2526
9699.47 2627
9700.40 2705
9701.33 2748
9702.26 2751
9703.19 2753
9704.12 2722
9705.05 2576
9705.98 2522
9706.91 2469
9707.84 2427
9708.77 2370
9709.70 2332
9710.63 2372
9711.56 2389
9712.49 2349
9713.42 2436
9714.35 2474
9715.28 2478
9716.21 2564
9717.14 2571
9718.07 2567
9719.00 2413
9719.94 2379
9720.87 2389
9721.80 2295
9722.73 2162
9723.66 2089
9724.59 2025
9725.52 2009
9726.45 1972
9727.38 1880
9728.31 1865
9729.24 1885
9730.17 1819
9731.10 1793
9732.04 1776
9732.97 1791
9733.90 1840
9734.83 1816
9735.76 1749
9736.69 1731
9737.62 1733
9738.55 1740
9739.49 1701
9740.42 1678
9741.35 1605
9742.28 1632
9743.21 1601
9744.14 1592
9745.08 1548
9746.01 1551
9746.94 1490
9747.87 1464
9748.80 1439
9749.74 1468
9750.67 1512
9751.60 1447
9752.53 1400
9753.46 1448
9754.40 1374
9755.33 1440
9756.26 1408
9757.19 1359
9758.13 1362
9759.06 1382
9759.99 1392
9760.92 1407
9761.85 1424
9762.79 1403
9763.72 1384
9764.65 1371
9765.59 1401
9766.52 1354
9767.45 1389
9768.38 1408
9769.32 1442
9770.25 1472
9771.18 1399
9772.12 1450
9773.05 1459
9773.98 1438
9774.92 1392
9775.85 1452
9776.78 1442
9777.71 1413
9778.65 1493
9779.58 1470
9780.52 1460
9781.45 1492
9782.38 1521
9783.32 1498
9784.25 1458
9785.18 1496
9786.12 1465
9787.05 1459
9787.98 1456
9788.92 1438
9789.85 1398
9790.79 1387
9791.72 1378
9792.65 1347
9793.59 1366
9794.52 1342
9795.46 1425
9796.39 1337
9797.32 1369
9798.26 1389
9799.19 1411
9800.13 1415
9801.06 1465
9802.00 1355
9802.93 1347
9803.87 1389
9804.80 1320
9805.73 1302
9806.67 1231
9807.60 1266
9808.54 1166
9809.47 1214
9810.41 1146
9811.34 1190
9812.28 1183
9813.21 1170
9814.15 1126
9815.08 1130
9816.02 1139
9816.95 1105
9817.89 1093
9818.82 1110
9819.76 1058
9820.69 1080
9821.63 1136
9822.57 1057
9823.50 1060
9824.44 1007
9825.37 1016
9826.31 1061
9827.24 1062
9828.18 1066
9829.11 1064
9830.05 1018
9830.99 1088
9831.92 1052
9832.86 1034
9833.79 1020
9834.73 1016
9835.67 1051
9836.60 1031
9837.54 1019
9838.47 1068
9839.41 1053
9840.35 1022
9841.28 1023
9842.22 1032
9843.16 1055
9844.09 1038
9845.03 1060
9845.97 1053
9846.90 1045
9847.84 995
9848.78 1038
9849.71 1020
9850.65 1010
9851.59 1038
9852.52 1062
9853.46 1033
9854.40 1023
9855.33 1035
9856.27 987
9857.21 992
9858.14 977
9859.08 987
9860.02 941
9860.96 970
9861.89 1011
9862.83 971
9863.77 1024
9864.71 965
9865.64 935
9866.58 968
9867.52 927
9868.46 924
9869.39 930
9870.33 889
9871.27 942
9872.21 957
9873.15 962
9874.08 957
9875.02 955
9875.96 964
9876.90 905
9877.83 895
9878.77 898
9879.71 907
9880.65 894
9881.59 868
9882.53 910
9883.46 912
9884.40 922
9885.34 932
9886.28 915
9887.22 878
9888.16 888
9889.10 878
9890.03 886
9890.97 859
9891.91 908
9892.85 895
9893.79 867
9894.73 904
9895.67 879
9896.61 849
9897.54 883
9898.48 876
9899.42 854
9900.36 896
9901.30 859
9902.24 882
9903.18 932
9904.12 907
9905.06 873
9906.00 869
9906.94 879
9907.88 880
9908.82 919
9909.76 879
9910.70 868
9911.63 913
9912.57 918
9913.51 900
9914.45 869
9915.39 938
9916.33 914
9917.27 909
9918.21 879
9919.15 945
9920.09 925
9921.03 911
9921.97 974
9922.91 963
9923.85 1048
9924.79 1085
9925.74 1101
9926.68 1166
9927.62 1137
9928.56 1262
9929.50 1229
9930.44 1156
9931.38 1204
9932.32 1185
9933.26 1123
9934.20 1128
9935.14 1077
9936.08 1037
9937.02 1008
9937.96 941
9938.90 957
9939.85 914
9940.79 932
9941.73 947
9942.67 913
9943.61 867
9944.55 872
9945.49 924
9946.43 941
9947.38 953
9948.32 1022
9949.26 1114
9950.20 1148
9951.14 1151
9952.08 1141
9953.02 1150
9953.97 1150
9954.91 1173
9955.85 1104
9956.79 1067
9957.73 1048
9958.68 1040
9959.62 1012
9960.56 975
9961.50 905
9962.44 893
9963.39 905
9964.33 886
9965.27 839
9966.21 821
9967.15 865
9968.10 799
9969.04 781
9969.98 782
9970.92 750
9971.87 799
9972.81 767
9973.75 757
9974.69 729
9975.64 721
9976.58 744
9977.52 733
9978.47 691
9979.41 715
9980.35 772
9981.29 741
9982.24 758
9983.18 792
9984.12 755
9985.07 731
9986.01 689
9986.95 712
9987.90 729
9988.84 734
9989.78 716
9990.73 728
9991.67 701
9992.61 710
9993.56 678
9994.50 706
9995.44 676
9996.39 691
9997.33 726
9998.27 704
9999.22 711
10000.16 691
10001.11 682
10002.05 669
10002.99 678
10003.94 728
10004.88 752
10005.83 757
10006.77 693
10007.72 681
10008.66 700
10009.60 700
10010.55 699
10011.49 701
10012.44 701
10013.38 702
10014.33 673
10015.27 729
10016.21 644
10017.16 670
10018.10 694
10019.05 707
10019.99 676
10020.94 680
10021.88 672
10022.83 716
10023.77 693
10024.72 711
10025.66 666
10026.61 679
10027.55 669
10028.50 659
10029.44 679
10030.39 670
10031.33 671
10032.28 659
10033.23 677
10034.17 685
10035.12 665
10036.06 678
10037.01 645
10037.95 627
10038.90 657
10039.84 650
10040.79 641
10041.74 644
10042.68 667
10043.63 700
10044.57 635
10045.52 613
10046.47 674
10047.41 638
10048.36 646
10049.30 671
10050.25 646
10051.20 648
10052.14 633
10053.09 643
10054.04 675
10054.98 638
10055.93 656
10056.88 646
10057.82 643
10058.77 638
10059.72 662
10060.66 642
10061.61 626
10062.56 614
10063.50 632
10064.45 591
10065.40 576
10066.34 610
10067.29 634
10068.24 664
10069.18 612
10070.13 627
10071.08 614
10072.03 594
10072.97 631
10073.92 643
10074.87 600
10075.82 609
10076.76 595
10077.71 646
10078.66 625
10079.61 610
10080.55 592
10081.50 623
10082.45 636
10083.40 600
10084.34 603
10085.29 622
10086.24 624
10087.19 594
10088.14 602
10089.08 615
10090.03 574
10090.98 576
10091.93 587
10092.88 615
10093.83 607
10094.77 583
10095.72 581
10096.67 573
10097.62 613
10098.57 595
10099.52 546
10100.46 594
10101.41 607
10102.36 587
10103.31 589
10104.26 597
10105.21 588
10106.16 605
10107.11 597
10108.05 617
10109.00 575
10109.95 609
10110.90 612
10111.85 576
10112.80 577
10113.75 586
10114.70 595
10115.65 588
10116.60 579
10117.55 586
10118.50 618
10119.45 587
10120.39 580
10121.34 590
10122.29 588
10123.24 585
10124.19 593
10125.14 615
10126.09 599
10127.04 638
10127.99 614
10128.94 621
10129.89 619
10130.84 594
10131.79 615
10132.74 641
10133.69 668
10134.64 598
10135.59 608
10136.54 608
10137.49 619
10138.44 660
10139.39 622
10140.34 639
10141.30 626
10142.25 641
10143.20 648
10144.15 617
10145.10 674
10146.05 669
10147.00 653
10147.95 604
10148.90 659
10149.85 695
10150.80 658
10151.75 645
10152.70 647
10153.66 659
10154.61 680
10155.56 710
10156.51 662
10157.46 681
10158.41 724
10159.36 707
10160.31 721
10161.27 713
10162.22 683
10163.17 692
10164.12 785
10165.07 712
10166.02 719
10166.98 729
10167.93 719
10168.88 745
10169.83 733
10170.78 755
10171.73 743
10172.69 774
10173.64 791
10174.59 735
10175.54 790
10176.50 796
10177.45 796
10178.40 796
10179.35 830
10180.30 838
10181.26 773
10182.21 800
10183.16 839
10184.11 848
10185.07 831
10186.02 848
10186.97 884
10187.92 889
10188.88 832
10189.83 879
10190.78 846
10191.74 848
10192.69 818
10193.64 853
10194.59 882
10195.55 849
10196.50 831
10197.45 906
10198.41 885
10199.36 849
10200.31 890
10201.27 908
10202.22 947
10203.17 889
10204.13 948
10205.08 1002
10206.03 987
10206.99 982
10207.94 1001
10208.89 998
10209.85 1020
10210.80 1015
10211.76 1036
10212.71 963
10213.66 949
10214.62 983
10215.57 958
10216.53 979
10217.48 921
10218.43 957
10219.39 918
10220.34 925
10221.30 881
10222.25 852
10223.21 873
10224.16 852
10225.11 875
10226.07 861
10227.02 864
10227.98 834
10228.93 868
10229.89 872
10230.84 901
10231.80 929
10232.75 935
10233.71 964
10234.66 993
10235.62 1076
10236.57 1057
10237.53 1142
10238.48 1143
10239.44 1129
10240.39 1146
10241.35 1066
10242.30 1059
10243.26 1021
10244.21 996
10245.17 950
10246.12 904
10247.08 952
10248.03 845
10248.99 842
10249.94 835
10250.90 877
10251.86 866
10252.81 796
10253.77 819
10254.72 781
10255.68 813
10256.63 791
10257.59 751
10258.55 758
10259.50 746
10260.46 787
10261.41 739
10262.37 711
10263.33 701
10264.28 709
10265.24 722
10266.20 706
10267.15 705
10268.11 700
10269.07 711
10270.02 671
10270.98 710
10271.94 660
10272.89 681
10273.85 683
10274.81 683
10275.76 671
10276.72 667
10277.68 648
10278.63 670
10279.59 646
10280.55 684
10281.50 667
10282.46 656
10283.42 621
10284.38 632
10285.33 675
10286.29 652
10287.25 625
10288.20 631
10289.16 645
10290.12 608
10291.08 625
10292.03 643
10292.99 614
10293.95 630
10294.91 638
10295.86 659
10296.82 657
10297.78 658
10298.74 657
10299.70 635
10300.65 614
10301.61 641
10302.57 669
10303.53 640
10304.49 599
10305.44 635
10306.40 620
10307.36 625
10308.32 638
10309.28 633
10310.24 654
10311.19 646
10312.15 634
10313.11 643
10314.07 626
10315.03 631
10315.99 614
10316.95 652
10317.90 659
10318.86 618
10319.82 610
10320.78 630
10321.74 610
10322.70 654
10323.66 595
10324.62 603
10325.58 627
10326.54 641
10327.49 591
10328.45 586
10329.41 634
10330.37 642
10331.33 643
10332.29 609
10333.25 600
10334.21 564
10335.17 628
10336.13 642
10337.09 614
10338.05 630
10339.01 644
10339.97 627
10340.93 619
10341.89 576
10342.85 587
10343.81 595
10344.77 590
10345.73 588
10346.69 588
10347.65 574
10348.61 558
10349.57 578
10350.53 585
10351.49 561
10352.45 558
10353.41 588
10354.37 572
10355.33 558
10356.29 577
10357.25 550
10358.21 531
10359.17 551
10360.13 532
10361.09 550
10362.06 574
10363.02 547
10363.98 547
10364.94 544
10365.90 562
10366.86 573
10367.82 565
10368.78 567
10369.74 549
10370.70 534
10371.67 554
10372.63 522
10373.59 566
10374.55 570
10375.51 566
10376.47 579
10377.43 537
10378.40 513
10379.36 561
10380.32 591
10381.28 552
10382.24 543
10383.20 517
10384.17 533
10385.13 539
10386.09 556
10387.05 543
10388.01 544
10388.98 566
10389.94 553
10390.90 506
10391.86 492
10392.82 509
10393.79 515
10394.75 518
10395.71 497
10396.67 536
10397.64 530
10398.60 530
10399.56 545
10400.52 509
10401.49 501
10402.45 513
10403.41 528
10404.37 509
10405.34 525
10406.30 514
10407.26 515
10408.23 509
10409.19 491
10410.15 505
10411.11 546
10412.08 528
10413.04 535
10414.00 525
10414.97 544
10415.93 539
10416.89 563
10417.86 553
10418.82 546
10419.78 540
10420.75 568
10421.71 563
10422.68 573
10423.64 569
10424.60 551
10425.57 570
10426.53 579
10427.49 538
10428.46 543
10429.42 531
10430.39 518
10431.35 514
10432.31 528
10433.28 506
10434.24 496
10435.21 500
10436.17 482
10437.13 534
10438.10 505
10439.06 470
10440.03 484
10440.99 490
10441.96 478
10442.92 499
10443.89 445
10444.85 500
10445.82 473
10446.78 514
10447.74 484
10448.71 486
10449.67 481
10450.64 466
10451.60 485
10452.57 485
10453.53 499
10454.50 498
10455.46 538
10456.43 515
10457.39 447
10458.36 451
10459.33 470
10460.29 451
10461.26 455
10462.22 501
10463.19 471
10464.15 492
10465.12 462
10466.08 489
10467.05 457
10468.01 515
10468.98 510
10469.95 503
10470.91 491
10471.88 499
10472.84 467
10473.81 467
10474.78 506
10475.74 525
10476.71 528
10477.67 504
10478.64 508
10479.61 526
10480.57 497
10481.54 538
10482.51 541
10483.47 527
10484.44 570
10485.41 534
10486.37 500
10487.34 511
10488.30 493
10489.27 491
10490.24 465
10491.20 508
10492.17 507
10493.14 484
10494.11 468
10495.07 525
10496.04 494
10497.01 468
10497.97 462
10498.94 500
10499.91 515
10500.88 480
10501.84 511
10502.81 499
10503.78 483
10504.74 471
10505.71 472
10506.68 477
10507.65 507
10508.61 477
10509.58 509
10510.55 471
10511.52 456
10512.49 468
10513.45 476
10514.42 495
10515.39 497
10516.36 499
10517.32 489
10518.29 495
10519.26 459
10520.23 481
10521.20 490
10522.17 510
10523.13 466
10524.10 497
10525.07 490
10526.04 511
10527.01 453
10527.98 469
10528.94 461
10529.91 468
10530.88 490
10531.85 516
10532.82 485
10533.79 473
10534.76 490
10535.72 509
10536.69 559
10537.66 534
10538.63 523
10539.60 543
10540.57 532
10541.54 541
10542.51 544
10543.48 518
10544.45 545
10545.42 542
10546.38 540
10547.35 519
10548.32 480
10549.29 474
10550.26 516
10551.23 503
10552.20 488
10553.17 503
10554.14 517
10555.11 532
10556.08 524
10557.05 489
10558.02 510
10558.99 507
10559.96 554
10560.93 588
10561.90 525
10562.87 552
10563.84 605
10564.81 558
10565.78 517
10566.75 525
10567.72 603
10568.69 543
10569.66 553
10570.63 582
10571.60 554
10572.57 504
10573.54 518
10574.51 531
10575.48 536
10576.46 558
10577.43 515
10578.40 543
10579.37 483
10580.34 520
10581.31 508
10582.28 537
10583.25 524
10584.22 543
10585.19 526
10586.16 537
10587.14 533
10588.11 579
10589.08 561
10590.05 568
10591.02 571
10591.99 558
10592.96 534
10593.94 539
10594.91 557
10595.88 554
10596.85 602
10597.82 553
10598.79 535
10599.77 550
10600.74 603
10601.71 583
10602.68 579
10603.65 560
10604.62 597
10605.60 585
10606.57 620
10607.54 626
10608.51 577
10609.49 619
10610.46 639
10611.43 599
10612.40 636
10613.37 626
10614.35 643
10615.32 596
10616.29 584
10617.26 612
10618.24 618
10619.21 585
10620.18 580
10621.16 592
10622.13 667
10623.10 626
10624.07 642
10625.05 624
10626.02 605
10626.99 600
10627.97 561
10628.94 556
10629.91 581
10630.89 565
10631.86 569
10632.83 612
10633.80 633
10634.78 630
10635.75 630
10636.73 639
10637.70 667
10638.67 689
10639.65 697
10640.62 753
10641.59 721
10642.57 743
10643.54 727
10644.51 740
10645.49 666
10646.46 682
10647.44 655
10648.41 615
10649.38 608
10650.36 615
10651.33 598
10652.31 569
10653.28 531
10654.25 567
10655.23 546
10656.20 562
10657.18 555
10658.15 532
10659.13 525
10660.10 509
10661.08 520
10662.05 556
10663.03 518
10664.00 495
10664.97 513
10665.95 502
10666.92 555
10667.90 520
10668.87 505
10669.85 511
10670.82 514
10671.80 498
10672.77 514
10673.75 507
10674.72 499
10675.70 491
10676.68 460
10677.65 477
10678.63 494
10679.60 509
10680.58 538
10681.55 511
10682.53 509
10683.50 536
10684.48 498
10685.45 519
10686.43 527
10687.41 514
10688.38 518
10689.36 503
10690.33 529
10691.31 536
10692.29 529
10693.26 464
10694.24 502
10695.21 506
10696.19 525
10697.17 491
10698.14 494
10699.12 512
10700.10 511
10701.07 540
10702.05 537
10703.02 485
10704.00 502
10704.98 517
10705.95 503
10706.93 466
10707.91 484
10708.88 497
10709.86 467
10710.84 482
10711.82 503
10712.79 526
10713.77 495
10714.75 499
10715.72 486
10716.70 495
10717.68 488
10718.65 499
10719.63 511
10720.61 475
10721.59 481
10722.56 506
10723.54 522
10724.52 501
10725.50 458
10726.47 497
10727.45 488
10728.43 504
10729.41 500
10730.38 477
10731.36 474
10732.34 493
10733.32 482
10734.30 513
10735.27 488
10736.25 464
10737.23 509
10738.21 523
10739.19 504
10740.16 507
10741.14 528
10742.12 545
10743.10 514
10744.08 496
10745.06 531
10746.03 546
10747.01 526
10747.99 527
10748.97 490
10749.95 503
10750.93 522
10751.91 525
10752.88 524
10753.86 515
10754.84 493
10755.82 520
10756.80 527
10757.78 515
10758.76 476
10759.74 524
10760.72 536
10761.70 509
10762.67 508
10763.65 508
10764.63 536
10765.61 507
10766.59 533
10767.57 552
10768.55 533
10769.53 551
10770.51 541
10771.49 551
10772.47 518
10773.45 513
10774.43 500
10775.41 528
10776.39 542
10777.37 526
10778.35 542
10779.33 531
10780.31 575
10781.29 538
10782.27 522
10783.25 539
10784.23 562
10785.21 572
10786.19 538
10787.17 527
10788.15 517
10789.13 526
10790.11 528
10791.09 546
10792.07 537
10793.05 575
10794.03 526
10795.01 550
10795.99 505
10796.97 549
10797.96 524
10798.94 546
10799.92 508
10800.90 473
10801.88 509
10802.86 521
10803.84 523
10804.82 533
10805.80 536
10806.79 529
10807.77 529
10808.75 544
10809.73 560
10810.71 559
10811.69 516
10812.67 551
10813.65 537
10814.64 566
10815.62 549
10816.60 554
10817.58 541
10818.56 525
10819.54 575
10820.53 549
10821.51 532
10822.49 572
10823.47 549
10824.45 566
10825.44 571
10826.42 575
10827.40 557
10828.38 579
10829.37 589
10830.35 588
10831.33 608
10832.31 589
10833.29 573
10834.28 601
10835.26 564
10836.24 576
10837.22 618
10838.21 591
10839.19 565
10840.17 558
10841.16 578
10842.14 568
10843.12 604
10844.10 586
10845.09 610
10846.07 573
10847.05 591
10848.04 603
10849.02 606
10850.00 646
10850.99 632
10851.97 629
10852.95 678
10853.94 668
10854.92 629
10855.90 630
10856.89 612
10857.87 665
10858.85 645
10859.84 654
10860.82 653
10861.80 677
10862.79 657
10863.77 638
10864.76 662
10865.74 689
10866.72 707
10867.71 652
10868.69 725
10869.68 684
10870.66 671
10871.64 661
10872.63 678
10873.61 686
10874.60 735
10875.58 704
10876.56 696
10877.55 713
10878.53 733
10879.52 714
10880.50 728
10881.49 792
10882.47 749
10883.46 745
10884.44 743
10885.43 728
10886.41 711
10887.40 733
10888.38 807
10889.37 767
10890.35 758
10891.34 751
10892.32 751
10893.31 760
10894.29 790
10895.28 796
10896.26 820
10897.25 790
10898.23 802
10899.22 836
10900.20 835
10901.19 785
10902.17 840
10903.16 848
10904.15 855
10905.13 834
10906.12 869
10907.10 895
10908.09 883
10909.07 899
10910.06 895
10911.05 952
10912.03 942
10913.02 924
10914.00 936
10914.99 993
10915.98 935
10916.96 970
10917.95 957
10918.94 979
10919.92 1021
10920.91 1070
10921.89 1037
10922.88 1024
10923.87 981
10924.85 1076
10925.84 1040
10926.83 1013
10927.81 1021
10928.80 1057
10929.79 1085
10930.77 1043
10931.76 1077
10932.75 1080
10933.74 1116
10934.72 1110
10935.71 1090
10936.70 1110
10937.68 1087
10938.67 1106
10939.66 1154
10940.65 1179
10941.63 1164
10942.62 1208
10943.61 1212
10944.59 1249
10945.58 1315
10946.57 1282
10947.56 1272
10948.54 1255
10949.53 1272
10950.52 1294
10951.51 1361
10952.50 1486
10953.48 1512
10954.47 1545
10955.46 1646
10956.45 1680
10957.44 1753
10958.42 1819
10959.41 1828
10960.40 1880
10961.39 1924
10962.38 1925
10963.36 1889
10964.35 1849
10965.34 1765
10966.33 1705
10967.32 1669
10968.31 1646
10969.30 1605
10970.28 1607
10971.27 1579
10972.26 1482
10973.25 1436
10974.24 1442
10975.23 1461
10976.22 1428
10977.21 1429
10978.19 1430
10979.18 1452
10980.17 1448
10981.16 1411
10982.15 1406
10983.14 1460
10984.13 1509
10985.12 1474
10986.11 1421
10987.10 1483
10988.09 1480
10989.08 1532
10990.07 1563
10991.06 1583
10992.04 1568
10993.03 1620
10994.02 1786
10995.01 1866
10996.00 1964
10996.99 2027
10997.98 2241
10998.97 2341
10999.96 2477
11000.95 2443
11001.94 2460
11002.93 2521
11003.92 2438
11004.91 2338
11005.90 2267
11006.89 2183
11007.88 2080
11008.87 1976
11009.87 1853
11010.86 1669
11011.85 1582
11012.84 1559
11013.83 1520
11014.82 1476
11015.81 1411
11016.80 1384
11017.79 1331
11018.78 1331
11019.77 1242
11020.76 1228
11021.75 1186
11022.74 1116
11023.74 1116
11024.73 1140
11025.72 1063
11026.71 1039
11027.70 1011
11028.69 1022
11029.68 1003
11030.67 1001
11031.67 1014
11032.66 1002
11033.65 972
11034.64 990
11035.63 1029
11036.62 978
11037.61 920
11038.61 950
11039.60 1029
11040.59 936
11041.58 940
11042.57 973
11043.56 947
11044.56 942
11045.55 931
11046.54 936
11047.53 926
11048.53 950
11049.52 908
11050.51 939
11051.50 895
11052.49 903
11053.49 901
11054.48 931
11055.47 906
11056.46 897
11057.46 911
11058.45 893
11059.44 860
11060.43 875
11061.43 926
11062.42 874
11063.41 876
11064.41 932
11065.40 930
11066.39 947
11067.38 950
11068.38 845
11069.37 871
11070.36 849
11071.36 881
11072.35 917
11073.34 922
11074.34 899
11075.33 926
11076.32 908
11077.32 904
11078.31 854
11079.30 923
11080.30 941
11081.29 859
11082.28 858
11083.28 899
11084.27 937
11085.27 877
11086.26 860
11087.25 877
11088.25 863
11089.24 861
11090.24 830
11091.23 823
11092.22 841
11093.22 825
11094.21 812
11095.21 821
11096.20 803
11097.19 821
11098.19 787
11099.18 800
11100.18 807
11101.17 803
11102.17 787
11103.16 764
11104.16 769
11105.15 814
11106.15 807
11107.14 818
11108.13 819
11109.13 790
11110.12 809
11111.12 785
11112.11 816
11113.11 793
11114.10 800
11115.10 762
11116.09 751
11117.09 743
11118.09 776
11119.08 783
11120.08 765
11121.07 764
11122.07 782
11123.06 755
11124.06 755
11125.05 745
11126.05 765
11127.04 751
11128.04 751
11129.04 782
11130.03 739
11131.03 747
11132.02 763
11133.02 727
11134.02 717
11135.01 724
11136.01 717
11137.00 707
11138.00 720
11139.00 700
11139.99 734
11140.99 737
11141.98 750
11142.98 750
11143.98 717
11144.97 697
11145.97 693
11146.97 736
11147.96 739
11148.96 709
11149.96 719
11150.95 717
11151.95 726
11152.95 728
11153.94 728
11154.94 731
11155.94 731
11156.93 706
11157.93 716
11158.93 711
11159.93 707
11160.92 697
11161.92 709
11162.92 713
11163.92 662
11164.91 674
11165.91 671
11166.91 649
11167.90 705
11168.90 666
11169.90 636
11170.90 654
11171.90 699
11172.89 690
11173.89 667
11174.89 623
11175.89 660
11176.88 641
11177.88 652
11178.88 674
11179.88 651
11180.88 656
11181.87 680
11182.87 678
11183.87 689
11184.87 653
11185.87 663
11186.87 703
11187.86 664
11188.86 674
11189.86 658
11190.86 662
11191.86 681
11192.86 650
11193.86 662
11194.85 686
11195.85 707
11196.85 701
11197.85 673
11198.85 696
11199.85 675
11200.85 682
11201.85 698
11202.84 645
11203.84 681
11204.84 651
11205.84 711
11206.84 683
11207.84 745
11208.84 739
11209.84 725
11210.84 735
11211.84 713
11212.84 693
11213.84 704
11214.84 706
11215.84 706
11216.84 720
11217.84 692
11218.84 735
11219.84 688
11220.84 705
11221.84 669
11222.84 716
11223.84 687
11224.84 675
11225.84 690
11226.84 726
11227.84 744
11228.84 720
11229.84 713
11230.84 764
11231.84 719
11232.84 640
11233.84 726
11234.84 733
11235.84 733
11236.84 729
11237.84 693
11238.84 684
11239.84 691
11240.84 723
11241.84 702
11242.84 676
11243.84 689
11244.84 674
11245.85 698
11246.85 721
11247.85 746
11248.85 725
11249.85 759
11250.85 752
11251.85 744
11252.85 715
11253.86 720
11254.86 762
11255.86 738
11256.86 762
11257.86 713
11258.86 773
11259.86 761
11260.87 768
11261.87 792
11262.87 784
11263.87 815
11264.87 819
11265.87 801
11266.88 806
11267.88 835
11268.88 842
11269.88 812
11270.88 829
11271.89 863
11272.89 871
11273.89 891
11274.89 897
11275.90 884
11276.90 944
11277.90 896
11278.90 940
11279.90 966
11280.91 915
11281.91 931
11282.91 930
11283.92 914
11284.92 899
11285.92 888
11286.92 885
11287.93 811
11288.93 785
11289.93 791
11290.94 784
11291.94 793
11292.94 756
11293.94 791
11294.95 747
11295.95 761
11296.95 726
11297.96 761
11298.96 734
11299.96 721
11300.97 737
11301.97 720
11302.97 693
11303.98 710
11304.98 710
11305.98 662
11306.99 700
11307.99 696
11309.00 716
11310.00 706
11311.00 738
11312.01 739
11313.01 738
11314.02 732
11315.02 775
11316.02 721
11317.03 769
11318.03 751
11319.04 758
11320.04 777
11321.04 763
11322.05 770
11323.05 790
11324.06 818
11325.06 814
11326.07 823
11327.07 777
11328.08 745
11329.08 753
11330.09 758
11331.09 741
11332.10 785
11333.10 742
11334.10 737
11335.11 722
11336.11 762
11337.12 753
11338.12 765
11339.13 813
11340.14 821
11341.14 845
11342.15 829
11343.15 836
11344.16 794
11345.16 806
11346.17 853
11347.17 783
11348.18 740
11349.18 780
11350.19 720
11351.19 695
11352.20 706
11353.21 728
11354.21 716
11355.22 691
11356.22 684
11357.23 665
11358.24 672
11359.24 703
11360.25 683
11361.25 696
11362.26 654
11363.27 644
11364.27 687
11365.28 622
11366.28 646
11367.29 623
11368.30 658
11369.30 644
11370.31 577
11371.32 627
11372.32 620
11373.33 616
11374.34 587
11375.34 627
11376.35 618
11377.36 598
11378.36 610
11379.37 627
11380.38 632
11381.38 575
11382.39 575
11383.40 573
11384.41 591
11385.41 563
11386.42 581
11387.43 596
11388.43 619
11389.44 555
11390.45 586
11391.46 600
11392.46 574
11393.47 588
11394.48 582
11395.49 580
11396.49 566
11397.50 581
11398.51 566
11399.52 577
11400.53 587
11401.53 576
11402.54 568
11403.55 606
11404.56 574
11405.57 534
11406.57 534
11407.58 582
11408.59 558
11409.60 566
11410.61 557
11411.61 567
11412.62 582
11413.63 565
11414.64 562
11415.65 548
11416.66 575
11417.67 545
11418.67 598
11419.68 566
11420.69 568
11421.70 543
11422.71 544
11423.72 573
11424.73 528
11425.74 539
11426.74 579
11427.75 568
11428.76 527
11429.77 515
11430.78 493
11431.79 539
11432.80 510
11433.81 517
11434.82 495
11435.83 507
11436.84 522
11437.85 530
11438.86 513
11439.87 509
11440.88 509
11441.88 536
11442.89 557
11443.90 522
11444.91 515
11445.92 557
11446.93 498
11447.94 500
11448.95 515
11449.96 545
11450.97 521
11451.98 516
11452.99 515
11454.00 518
11455.01 519
11456.02 526
11457.04 504
11458.05 516
11459.06 497
11460.07 490
11461.08 522
11462.09 504
11463.10 510
11464.11 512
11465.12 519
11466.13 503
11467.14 512
11468.15 500
11469.16 516
11470.17 487
11471.18 504
11472.20 499
11473.21 472
11474.22 484
11475.23 483
11476.24 511
11477.25 539
11478.26 504
11479.27 524
11480.28 484
11481.30 507
11482.31 481
11483.32 488
11484.33 509
11485.34 497
11486.35 536
11487.37 515
11488.38 514
11489.39 490
11490.40 453
11491.41 490
11492.42 518
11493.44 494
11494.45 517
11495.46 501
11496.47 529
11497.48 503
11498.50 529
11499.51 508
11500.52 507
11501.53 512
11502.55 456
11503.56 520
11504.57 518
11505.58 516
11506.60 501
11507.61 513
11508.62 499
11509.63 503
11510.65 517
11511.66 535
11512.67 534
11513.68 549
11514.70 563
11515.71 560
11516.72 556
11517.74 565
11518.75 544
11519.76 503
11520.78 546
11521.79 570
11522.80 597
11523.81 566
11524.83 595
11525.84 578
11526.85 628
11527.87 626
11528.88 634
11529.90 600
11530.91 590
11531.92 660
11532.94 668
11533.95 721
11534.96 720
11535.98 742
11536.99 767
11538.01 782
11539.02 808
11540.03 849
11541.05 888
11542.06 861
11543.08 852
11544.09 768
11545.10 822
11546.12 824
11547.13 754
11548.15 721
11549.16 714
11550.18 660
11551.19 619
11552.20 639
11553.22 658
11554.23 613
11555.25 587
11556.26 576
11557.28 545
11558.29 552
11559.31 537
11560.32 536
11561.34 527
11562.35 511
11563.37 506
11564.38 488
11565.40 516
11566.41 488
11567.43 483
11568.44 464
11569.46 502
11570.47 471
11571.49 479
11572.50 463
11573.52 443
11574.53 461
11575.55 492
11576.57 505
11577.58 510
11578.60 513
11579.61 495
11580.63 474
11581.64 469
11582.66 471
11583.68 483
11584.69 483
11585.71 502
11586.72 474
11587.74 454
11588.76 473
11589.77 472
11590.79 431
11591.81 442
11592.82 461
11593.84 450
11594.85 457
11595.87 463
11596.89 515
11597.90 496
11598.92 500
11599.94 494
11600.95 495
11601.97 511
11602.99 503
11604.00 490
11605.02 493
11606.04 504
11607.05 471
11608.07 437
11609.09 454
11610.11 502
11611.12 496
11612.14 473
11613.16 483
11614.17 512
11615.19 488
11616.21 457
11617.23 467
11618.24 476
11619.26 480
11620.28 517
11621.30 465
11622.31 478
11623.33 490
11624.35 478
11625.37 478
11626.38 469
11627.40 464
11628.42 520
11629.44 473
11630.46 483
11631.47 470
11632.49 435
11633.51 457
11634.53 463
11635.55 465
11636.56 439
11637.58 462
11638.60 451
11639.62 437
11640.64 449
11641.66 432
11642.67 459
11643.69 484
11644.71 435
11645.73 468
11646.75 463
11647.77 454
11648.79 408
11649.80 437
11650.82 444
11651.84 448
11652.86 452
11653.88 453
11654.90 467
11655.92 461
11656.94 457
11657.96 440
11658.98 447
11660.00 444
11661.01 412
11662.03 436
11663.05 464
11664.07 444
11665.09 434
11666.11 450
11667.13 450
11668.15 430
11669.17 450
11670.19 450
11671.21 440
11672.23 448
11673.25 454
11674.27 438
11675.29 456
11676.31 428
11677.33 429
11678.35 422
11679.37 412
11680.39 445
11681.41 451
11682.43 442
11683.45 435
11684.47 438
11685.49 443
11686.51 424
11687.53 406
11688.55 440
11689.57 439
11690.59 432
11691.61 423
11692.63 429
11693.66 420
11694.68 417
11695.70 438
11696.72 431
11697.74 422
11698.76 408
11699.78 391
11700.80 402
11701.82 443
11702.84 448
11703.86 433
11704.89 437
11705.91 431
11706.93 433
11707.95 422
11708.97 423
11709.99 419
11711.01 413
11712.04 420
11713.06 459
11714.08 437
11715.10 424
11716.12 427
11717.14 436
11718.17 394
11719.19 419
11720.21 423
11721.23 417
11722.25 418
11723.28 423
11724.30 445
11725.32 451
11726.34 456
11727.36 439
11728.39 465
11729.41 446
11730.43 437
11731.45 467
11732.48 430
11733.50 452
11734.52 456
11735.54 450
11736.57 459
11737.59 445
11738.61 464
11739.63 454
11740.66 447
11741.68 425
11742.70 439
11743.72 453
11744.75 437
11745.77 436
11746.79 491
11747.82 448
11748.84 436
11749.86 445
11750.89 441
11751.91 432
11752.93 439
11753.96 470
11754.98 443
11756.00 443
11757.03 463
11758.05 461
11759.07 459
11760.10 461
11761.12 441
11762.14 451
11763.17 475
11764.19 479
11765.22 476
11766.24 463
11767.26 493
11768.29 496
11769.31 494
11770.34 464
11771.36 481
11772.38 505
11773.41 489
11774.43 506
11775.46 497
11776.48 505
11777.51 503
11778.53 505
11779.55 491
11780.58 494
11781.60 502
11782.63 496
11783.65 502
11784.68 514
11785.70 504
11786.73 513
11787.75 506
11788.78 512
11789.80 511
11790.83 476
11791.85 493
11792.88 523
11793.90 521
11794.93 521
11795.95 534
11796.98 498
11798.00 521
11799.03 511
11800.05 519
11801.08 548
11802.10 542
11803.13 519
11804.15 516
11805.18 522
11806.21 499
11807.23 492
11808.26 507
11809.28 517
11810.31 527
11811.33 519
11812.36 538
11813.39 522
11814.41 534
11815.44 524
11816.46 538
11817.49 517
11818.52 555
11819.54 543
11820.57 567
11821.59 561
11822.62 557
11823.65 576
11824.67 582
11825.70 583
11826.73 579
11827.75 579
11828.78 573
11829.81 554
11830.83 611
11831.86 608
11832.89 565
11833.91 584
11834.94 578
11835.97 614
11836.99 616
11838.02 596
11839.05 589
11840.08 593
11841.10 558
11842.13 616
11843.16 555
11844.18 604
11845.21 592
11846.24 584
11847.27 633
11848.29 613
11849.32 653
11850.35 621
11851.38 623
11852.40 643
11853.43 638
11854.46 661
11855.49 650
11856.51 646
11857.54 631
11858.57 663
11859.60 694
11860.63 649
11861.65 684
11862.68 684
11863.71 705
11864.74 676
11865.77 713
11866.80 677
11867.82 706
11868.85 717
11869.88 734
11870.91 727
11871.94 728
11872.97 761
11873.99 724
11875.02 731
11876.05 743
11877.08 732
11878.11 717
11879.14 747
11880.17 770
11881.20 771
11882.22 773
11883.25 777
11884.28 784
11885.31 804
11886.34 808
11887.37 823
11888.40 841
11889.43 850
11890.46 901
11891.49 892
11892.52 931
11893.55 931
11894.57 954
11895.60 955
11896.63 998
11897.66 1019
11898.69 1092
11899.72 1105
11900.75 1156
11901.78 1192
11902.81 1250
11903.84 1251
11904.87 1267
11905.90 1254
11906.93 1227
11907.96 1211
11908.99 1231
11910.02 1222
11911.05 1214
11912.08 1199
11913.11 1154
11914.14 1148
11915.17 1114
11916.20 1087
11917.23 1066
11918.26 1031
11919.29 1028
11920.33 995
11921.36 1030
11922.39 1062
11923.42 1045
11924.45 1017
11925.48 1001
11926.51 1075
11927.54 1100
11928.57 1083
11929.60 1143
11930.63 1156
11931.66 1149
11932.70 1166
11933.73 1182
11934.76 1143
11935.79 1104
11936.82 1176
11937.85 1128
11938.88 1062
11939.91 1034
11940.95 1058
11941.98 1029
11943.01 1026
11944.04 924
11945.07 939
11946.10 960
11947.14 895
11948.17 860
11949.20 811
11950.23 840
11951.26 848
11952.29 808
11953.33 794
11954.36 818
11955.39 788
11956.42 795
11957.46 803
11958.49 789
11959.52 791
11960.55 783
11961.58 781
11962.62 794
11963.65 789
11964.68 787
11965.71 766
11966.75 758
11967.78 785
11968.81 762
11969.84 775
11970.88 755
11971.91 762
11972.94 790
11973.98 776
11975.01 759
11976.04 807
11977.07 796
11978.11 774
11979.14 750
11980.17 778
11981.21 800
11982.24 758
11983.27 789
11984.31 779
11985.34 781
11986.37 836
11987.41 823
11988.44 829
11989.47 803
11990.51 803
11991.54 883
11992.58 858
11993.61 793
11994.64 835
11995.68 831
11996.71 842
11997.74 784
11998.78 834
11999.81 862
12000.85 824
12001.88 813
12002.91 829
12003.95 828
12004.98 836
12006.02 869
12007.05 894
12008.09 880
12009.12 866
12010.15 882
12011.19 902
12012.22 909
12013.26 914
12014.29 944
12015.33 908
12016.36 923
12017.40 958
12018.43 958
12019.47 949
12020.50 942
12021.54 961
12022.57 982
12023.61 961
12024.64 937
12025.68 967
12026.71 977
12027.75 991
12028.78 981
12029.82 984
12030.85 946
12031.89 966
12032.92 963
12033.96 976
12034.99 963
12036.03 979
12037.07 988
12038.10 995
12039.14 978
12040.17 974
12041.21 922
12042.24 974
12043.28 969
12044.32 958
12045.35 979
12046.39 999
12047.42 986
12048.46 986
12049.50 958
12050.53 992
12051.57 1010
12052.61 1047
12053.64 1041
12054.68 1040
12055.71 1096
12056.75 1015
12057.79 1040
12058.82 1090
12059.86 1073
12060.90 1028
12061.93 1041
12062.97 1045
12064.01 991
12065.04 960
12066.08 1018
12067.12 973
12068.15 937
12069.19 952
12070.23 907
12071.27 934
12072.30 881
12073.34 870
12074.38 869
12075.41 889
12076.45 888
12077.49 858
12078.53 856
12079.56 839
12080.60 888
12081.64 825
12082.68 850
12083.71 910
12084.75 913
12085.79 851
12086.83 878
12087.86 846
12088.90 805
12089.94 878
12090.98 874
12092.02 918
12093.05 898
12094.09 883
12095.13 939
12096.17 925
12097.21 950
12098.25 916
12099.28 921
12100.32 964
12101.36 983
12102.40 973
12103.44 943
12104.48 958
12105.51 994
12106.55 990
12107.59 932
12108.63 932
12109.67 900
12110.71 892
12111.75 921
12112.79 873
12113.82 854
12114.86 822
12115.90 786
12116.94 776
12117.98 778
12119.02 766
12120.06 758
12121.10 774
12122.14 730
12123.18 740
12124.22 723
12125.25 719
12126.29 750
12127.33 734
12128.37 709
12129.41 675
12130.45 696
12131.49 710
12132.53 689
12133.57 678
12134.61 684
12135.65 681
12136.69 667
12137.73 659
12138.77 695
12139.81 729
12140.85 675
12141.89 670
12142.93 691
12143.97 701
12145.01 716
12146.05 676
12147.09 680
12148.13 660
12149.17 621
12150.21 633
12151.25 654
12152.29 662
12153.34 597
12154.38 626
12155.42 657
12156.46 629
12157.50 659
12158.54 660
12159.58 648
12160.62 656
12161.66 625
12162.70 642
12163.74 654
12164.78 660
12165.83 651
12166.87 676
12167.91 651
12168.95 611
12169.99 629
12171.03 653
12172.07 660
12173.11 646
12174.16 639
12175.20 633
12176.24 641
12177.28 638
12178.32 649
12179.36 639
12180.41 626
12181.45 624
12182.49 623
12183.53 627
12184.57 625
12185.62 657
12186.66 636
12187.70 627
12188.74 657
12189.78 633
12190.83 612
12191.87 634
12192.91 621
12193.95 664
12195.00 621
12196.04 584
12197.08 582
12198.12 622
12199.17 669
12200.21 609
12201.25 616
12202.29 633
12203.34 652
12204.38 633
12205.42 616
12206.46 610
12207.51 617
12208.55 617
12209.59 625
12210.64 603
12211.68 570
12212.72 595
12213.77 620
12214.81 609
12215.85 601
12216.90 607
12217.94 635
12218.98 608
12220.03 625
12221.07 619
12222.11 596
12223.16 601
12224.20 602
12225.24 608
12226.29 622
12227.33 587
12228.37 650
12229.42 631
12230.46 593
12231.51 604
12232.55 569
12233.59 624
12234.64 589
12235.68 614
12236.73 599
12237.77 561
12238.82 589
12239.86 608
12240.90 607
12241.95 569
12242.99 603
12244.04 634
12245.08 618
12246.13 654
12247.17 586
12248.22 625
12249.26 623
12250.31 611
12251.35 588
12252.39 605
12253.44 586
12254.48 599
12255.53 574
12256.57 562
12257.62 543
12258.66 541
12259.71 569
12260.75 533
12261.80 561
12262.85 538
12263.89 544
12264.94 534
12265.98 522
12267.03 541
12268.07 515
12269.12 533
12270.16 550
12271.21 541
12272.25 542
12273.30 526
12274.35 507
12275.39 502
12276.44 518
12277.48 496
12278.53 502
12279.58 522
12280.62 527
12281.67 502
12282.71 517
12283.76 524
12284.81 512
12285.85 535
12286.90 497
12287.95 529
12288.99 515
12290.04 523
12291.08 526
12292.13 539
12293.18 517
12294.22 487
12295.27 504
12296.32 515
12297.36 472
12298.41 501
12299.46 542
12300.50 531
12301.55 496
12302.60 527
12303.65 510
12304.69 505
12305.74 500
12306.79 534
12307.83 525
12308.88 532
12309.93 499
12310.98 524
12312.02 497
12313.07 519
12314.12 483
12315.17 501
12316.21 535
12317.26 502
12318.31 492
12319.36 506
12320.40 479
12321.45 480
12322.50 513
12323.55 490
12324.60 471
12325.64 491
12326.69 472
12327.74 486
12328.79 498
12329.84 526
12330.88 519
12331.93 482
12332.98 494
12334.03 495
12335.08 490
12336.13 480
12337.17 455
12338.22 488
12339.27 479
12340.32 485
12341.37 482
12342.42 486
12343.47 496
12344.51 528
12345.56 532
12346.61 504
12347.66 489
12348.71 481
12349.76 492
12350.81 466
12351.86 471
12352.91 475
12353.95 509
12355.00 500
12356.05 485
12357.10 503
12358.15 513
12359.20 534
12360.25 508
12361.30 486
12362.35 534
12363.40 525
12364.45 469
12365.50 516
12366.55 529
12367.60 508
12368.65 537
12369.70 482
12370.75 537
12371.80 530
12372.85 494
12373.90 510
12374.95 522
12376.00 542
12377.05 534
12378.10 549
12379.15 520
12380.20 528
12381.25 495
12382.30 511
12383.35 544
12384.40 512
12385.45 520
12386.50 563
12387.55 580
12388.60 538
12389.65 554
12390.70 518
12391.75 529
12392.80 537
12393.86 549
12394.91 535
12395.96 564
12397.01 507
12398.06 552
12399.11 549
12400.16 505
12401.21 536
12402.26 558
12403.32 543
12404.37 549
12405.42 528
12406.47 536
12407.52 531
12408.57 525
12409.62 563
12410.68 553
12411.73 562
12412.78 565
12413.83 546
12414.88 569
12415.93 577
12416.99 571
12418.04 551
12419.09 561
12420.14 575
12421.19 575
12422.25 579
12423.30 578
12424.35 565
12425.40 592
12426.45 613
12427.51 619
12428.56 581
12429.61 607
12430.66 615
12431.72 624
12432.77 634
12433.82 630
12434.87 603
12435.93 597
12436.98 616
12438.03 603
12439.08 627
12440.14 624
12441.19 622
12442.24 641
12443.30 632
12444.35 616
12445.40 651
12446.45 665
12447.51 669
12448.56 682
12449.61 656
12450.67 676
12451.72 672
12452.77 671
12453.83 679
12454.88 700
12455.93 685
12456.99 743
12458.04 777
12459.10 757
12460.15 766
12461.20 789
12462.26 816
12463.31 792
12464.36 860
12465.42 898
12466.47 918
12467.53 998
12468.58 1041
12469.63 1140
12470.69 1210
12471.74 1279
12472.80 1334
12473.85 1394
12474.90 1504
12475.96 1596
12477.01 1604
12478.07 1619
12479.12 1596
12480.18 1605
12481.23 1545
12482.29 1492
12483.34 1454
12484.40 1382
12485.45 1368
12486.50 1315
12487.56 1179
12488.61 1164
12489.67 1133
12490.72 1120
12491.78 1030
12492.83 1021
12493.89 1017
12494.94 939
12496.00 942
12497.05 959
12498.11 911
12499.17 915
12500.22 849
12501.28 854
12502.33 798
12503.39 771
12504.44 808
12505.50 779
12506.55 821
12507.61 766
12508.67 728
12509.72 772
12510.78 779
12511.83 793
12512.89 771
12513.94 771
12515.00 764
12516.06 713
12517.11 712
12518.17 731
12519.22 756
12520.28 771
12521.34 733
12522.39 717
12523.45 716
12524.51 701
12525.56 735
12526.62 722
12527.68 701
12528.73 706
12529.79 723
12530.85 733
12531.90 700
12532.96 726
12534.02 715
12535.07 713
12536.13 723
12537.19 714
12538.24 745
12539.30 713
12540.36 754
12541.41 725
12542.47 752
12543.53 779
12544.59 774
12545.64 768
12546.70 800
12547.76 831
12548.82 818
12549.87 834
12550.93 845
12551.99 852
12553.05 818
12554.10 849
12555.16 874
12556.22 855
12557.28 905
12558.33 885
12559.39 871
12560.45 863
12561.51 861
12562.57 842
12563.62 846
12564.68 822
12565.74 829
12566.80 817
12567.86 805
12568.91 779
12569.97 805
12571.03 777
12572.09 800
12573.15 784
12574.21 772
12575.26 756
12576.32 774
12577.38 765
12578.44 756
12579.50 757
12580.56 749
12581.62 743
12582.68 717
12583.73 750
12584.79 762
12585.85 796
12586.91 711
12587.97 720
12589.03 739
12590.09 721
12591.15 691
12592.21 750
12593.27 756
12594.33 749
12595.38 738
12596.44 773
12597.50 762
12598.56 763
12599.62 746
12600.68 785
12601.74 740
12602.80 753
12603.86 742
12604.92 731
12605.98 755
12607.04 751
12608.10 765
12609.16 795
12610.22 820
12611.28 785
12612.34 790
12613.40 801
12614.46 849
12615.52 825
12616.58 806
12617.64 854
12618.70 850
12619.76 860
12620.82 850
12621.88 882
12622.94 862
12624.00 878
12625.07 945
12626.13 940
12627.19 932
12628.25 928
12629.31 910
12630.37 922
12631.43 926
12632.49 951
12633.55 988
12634.61 947
12635.67 947
12636.73 959
12637.80 926
12638.86 914
12639.92 889
12640.98 822
12642.04 802
12643.10 844
12644.16 805
12645.23 833
12646.29 833
12647.35 788
12648.41 793
12649.47 806
12650.53 769
12651.59 727
12652.66 728
12653.72 724
12654.78 757
12655.84 720
12656.90 755
12657.97 696
12659.03 714
12660.09 717
12661.15 723
12662.21 755
12663.28 758
12664.34 758
12665.40 721
12666.46 682
12667.53 729
12668.59 742
12669.65 762
12670.71 724
12671.78 744
12672.84 723
12673.90 751
12674.96 747
12676.03 755
12677.09 724
12678.15 741
12679.22 769
12680.28 767
12681.34 774
12682.40 742
12683.47 741
12684.53 751
12685.59 769
12686.66 753
12687.72 761
12688.78 725
12689.85 728
12690.91 780
12691.97 770
12693.04 803
12694.10 754
12695.16 819
12696.23 791
12697.29 802
12698.35 773
12699.42 814
12700.48 802
12701.55 792
12702.61 856
12703.67 858
12704.74 852
12705.80 833
12706.87 871
12707.93 853
12708.99 856
12710.06 876
12711.12 857
12712.19 875
12713.25 882
12714.32 858
12715.38 874
12716.44 879
12717.51 876
12718.57 917
12719.64 882
12720.70 866
12721.77 926
12722.83 925
12723.90 883
12724.96 893
12726.03 901
12727.09 1000
12728.16 981
12729.22 964
12730.29 931
12731.35 977
12732.42 986
12733.48 1006
12734.55 993
12735.61 998
12736.68 986
12737.74 976
12738.81 958
12739.87 936
12740.94 915
12742.00 945
12743.07 930
12744.14 912
12745.20 850
12746.27 824
12747.33 838
12748.40 810
12749.46 846
12750.53 833
12751.60 804
12752.66 837
12753.73 824
12754.79 806
12755.86 750
12756.93 756
12757.99 801
12759.06 797
12760.12 748
12761.19 749
12762.26 753
12763.32 727
12764.39 752
12765.46 743
12766.52 750
12767.59 729
12768.66 749
12769.72 727
12770.79 712
12771.86 694
12772.92 686
12773.99 668
12775.06 676
12776.12 676
12777.19 643
12778.26 685
12779.33 684
12780.39 638
12781.46 588
12782.53 647
12783.59 642
12784.66 646
12785.73 614
12786.80 633
12787.86 612
12788.93 626
12790.00 613
12791.07 599
12792.13 625
12793.20 657
12794.27 650
12795.34 630
12796.40 600
12797.47 623
12798.54 666
12799.61 634
12800.68 632
12801.74 628
12802.81 597
12803.88 613
12804.95 620
12806.02 602
12807.09 610
12808.15 599
12809.22 630
12810.29 586
12811.36 620
12812.43 642
12813.50 667
12814.56 637
12815.63 638
12816.70 635
12817.77 622
12818.84 631
12819.91 660
12820.98 628
12822.04 631
12823.11 617
12824.18 623
12825.25 601
12826.32 601
12827.39 628
12828.46 653
12829.53 636
12830.60 623
12831.67 619
12832.74 623
12833.81 611
12834.87 612
12835.94 594
12837.01 602
12838.08 557
12839.15 581
12840.22 592
12841.29 581
12842.36 577
12843.43 544
12844.50 567
12845.57 560
12846.64 584
12847.71 569
12848.78 535
12849.85 531
12850.92 507
12851.99 542
12853.06 537
12854.13 521
12855.20 527
12856.27 534
12857.34 526
12858.41 535
12859.48 513
12860.55 512
12861.62 521
12862.69 502
12863.77 529
12864.84 525
12865.91 493
12866.98 533
12868.05 495
12869.12 500
12870.19 465
12871.26 461
12872.33 515
12873.40 507
12874.47 503
12875.54 495
12876.62 479
12877.69 486
12878.76 469
12879.83 483
12880.90 497
12881.97 518
12883.04 487
12884.12 481
12885.19 467
12886.26 507
12887.33 472
12888.40 495
12889.47 489
12890.54 461
12891.62 441
12892.69 459
12893.76 469
12894.83 457
12895.90 454
12896.98 483
12898.05 482
12899.12 470
12900.19 457
12901.26 459
12902.34 463
12903.41 436
12904.48 476
12905.55 469
12906.63 473
12907.70 454
12908.77 432
12909.84 448
12910.92 446
12911.99 394
12913.06 434
12914.13 427
12915.21 426
12916.28 429
12917.35 416
12918.42 427
12919.50 441
12920.57 451
12921.64 426
12922.72 438
12923.79 442
12924.86 461
12925.94 426
12927.01 396
12928.08 383
12929.16 416
12930.23 421
12931.30 408
12932.38 433
12933.45 433
12934.52 401
12935.60 438
12936.67 415
12937.74 403
12938.82 394
12939.89 422
12940.97 418
12942.04 422
12943.11 404
12944.19 404
12945.26 425
12946.34 421
12947.41 417
12948.48 406
12949.56 390
12950.63 426
12951.71 420
12952.78 418
12953.85 384
12954.93 401
12956.00 420
12957.08 408
12958.15 425
12959.23 416
12960.30 415
12961.38 374
12962.45 414
12963.53 384
12964.60 389
12965.68 384
12966.75 426
12967.83 416
12968.90 378
12969.98 431
12971.05 414
12972.13 404
12973.20 406
12974.28 387
12975.35 404
12976.43 417
12977.50 423
12978.58 385
12979.65 429
12980.73 400
12981.80 427
12982.88 387
12983.95 385
12985.03 405
12986.11 393
12987.18 405
12988.26 391
12989.33 400
12990.41 398
12991.48 403
12992.56 405
12993.64 412
12994.71 414
12995.79 379
12996.86 422
12997.94 402
12999.02 444
13000.09 424
13001.17 418
13002.25 362
13003.32 420
13004.40 429
13005.48 421
13006.55 386
13007.63 437
13008.71 421
13009.78 406
13010.86 387
13011.94 402
13013.01 434
13014.09 404
13015.17 385
13016.24 398
13017.32 403
13018.40 374
13019.47 393
13020.55 414
13021.63 417
13022.71 427
13023.78 393
13024.86 422
13025.94 400
13027.01 393
13028.09 400
13029.17 394
13030.25 428
13031.32 458
13032.40 418
13033.48 388
13034.56 422
13035.64 410
13036.71 409
13037.79 432
13038.87 442
13039.95 438
13041.02 425
13042.10 408
13043.18 419
13044.26 420
13045.34 447
13046.41 414
13047.49 438
13048.57 425
13049.65 426
13050.73 437
13051.81 423
13052.88 413
13053.96 419
13055.04 462
13056.12 435
13057.20 402
13058.28 399
13059.36 438
13060.44 429
13061.51 440
13062.59 399
13063.67 408
13064.75 419
13065.83 416
13066.91 400
13067.99 400
13069.07 404
13070.15 400
13071.23 407
13072.30 408
13073.38 406
13074.46 403
13075.54 366
13076.62 394
13077.70 412
13078.78 417
13079.86 401
13080.94 430
13082.02 390
13083.10 419
13084.18 398
13085.26 405
13086.34 419
13087.42 397
13088.50 375
13089.58 403
13090.66 407
13091.74 427
13092.82 403
13093.90 409
13094.98 406
13096.06 418
13097.14 408
13098.22 414
13099.30 421
13100.38 412
13101.46 413
13102.54 403
13103.62 411
13104.70 443
13105.78 419
13106.86 415
13107.94 401
13109.03 416
13110.11 419
13111.19 405
13112.27 425
13113.35 421
13114.43 459
13115.51 454
13116.59 442
13117.67 430
13118.75 445
13119.84 447
13120.92 435
13122.00 453
13123.08 443
13124.16 460
13125.24 478
13126.32 461
13127.41 441
13128.49 448
13129.57 438
13130.65 448
13131.73 432
13132.81 450
13133.90 450
13134.98 421
13136.06 450
13137.14 449
13138.22 432
13139.30 436
13140.39 421
13141.47 430
13142.55 453
13143.63 429
13144.72 443
13145.80 449
13146.88 460
13147.96 414
13149.04 460
13150.13 447
13151.21 441
13152.29 419
13153.38 471
13154.46 456
13155.54 414
13156.62 433
13157.71 450
13158.79 458
13159.87 432
13160.95 454
13162.04 421
13163.12 464
13164.20 474
13165.29 440
13166.37 435
13167.45 426
13168.54 442
13169.62 446
13170.70 432
13171.79 463
13172.87 437
13173.95 459
13175.04 438
13176.12 445
13177.20 426
13178.29 488
13179.37 465
13180.45 467
13181.54 451
13182.62 434
13183.71 436
13184.79 416
13185.87 440
13186.96 472
13188.04 455
13189.13 447
13190.21 468
13191.29 476
13192.38 406
13193.46 458
13194.55 468
13195.63 477
13196.72 460
13197.80 448
13198.88 450
13199.97 468
13201.05 484
13202.14 481
13203.22 502
13204.31 483
13205.39 493
13206.48 503
13207.56 471
13208.65 459
13209.73 476
13210.82 464
13211.90 439
13212.99 470
13214.07 466
13215.16 470
13216.24 442
13217.33 466
13218.41 477
13219.50 457
13220.58 447
13221.67 454
13222.75 467
13223.84 500
13224.92 478
13226.01 479
13227.10 483
13228.18 493
13229.27 491
13230.35 494
13231.44 466
13232.52 494
13233.61 510
13234.70 504
13235.78 504
13236.87 504
13237.95 496
13239.04 506
13240.13 500
13241.21 487
13242.30 508
13243.39 475
13244.47 501
13245.56 489
13246.64 520
13247.73 490
13248.82 493
13249.90 522
13250.99 524
13252.08 518
13253.16 517
13254.25 516
13255.34 544
13256.42 539
13257.51 548
13258.60 525
13259.69 543
13260.77 539
13261.86 543
13262.95 519
13264.03 547
13265.12 544
13266.21 516
13267.30 543
13268.38 543
13269.47 556
13270.56 594
13271.64 599
13272.73 556
13273.82 574
13274.91 568
13275.99 579
13277.08 576
13278.17 549
13279.26 555
13280.35 575
13281.43 566
13282.52 585
13283.61 578
13284.70 629
13285.79 619
13286.87 612
13287.96 613
13289.05 619
13290.14 605
13291.23 645
13292.31 638
13293.40 602
13294.49 614
13295.58 641
13296.67 636
13297.76 630
13298.85 631
13299.93 653
13301.02 643
13302.11 675
13303.20 650
13304.29 673
13305.38 678
13306.47 677
13307.56 687
13308.64 676
13309.73 725
13310.82 693
13311.91 717
13313.00 711
13314.09 696
13315.18 737
13316.27 719
13317.36 721
13318.45 688
13319.54 697
13320.63 737
13321.72 756
13322.81 762
13323.89 759
13324.98 740
13326.07 727
13327.16 754
13328.25 767
13329.34 781
13330.43 785
13331.52 764
13332.61 791
13333.70 816
13334.79 815
13335.88 801
13336.97 789
13338.06 842
13339.15 841
13340.24 823
13341.33 839
13342.42 850
13343.52 859
13344.61 853
13345.70 832
13346.79 849
13347.88 795
13348.97 859
13350.06 841
13351.15 835
13352.24 862
13353.33 862
13354.42 898
13355.51 903
13356.60 923
13357.69 943
13358.79 919
13359.88 940
13360.97 934
13362.06 898
13363.15 944
13364.24 945
13365.33 938
13366.42 951
13367.51 963
13368.61 967
13369.70 980
13370.79 957
13371.88 970
13372.97 972
13374.06 921
13375.16 933
13376.25 921
13377.34 905
13378.43 881
13379.52 892
13380.61 889
13381.71 861
13382.80 842
13383.89 815
13384.98 823
13386.08 778
13387.17 795
13388.26 745
13389.35 769
13390.44 758
13391.54 777
13392.63 746
13393.72 747
13394.81 744
13395.91 715
13397.00 747
13398.09 753
13399.18 748
13400.28 719
13401.37 711
13402.46 716
13403.56 706
13404.65 717
13405.74 767
13406.83 715
13407.93 700
13409.02 679
13410.11 722
13411.21 748
13412.30 709
13413.39 724
13414.49 701
13415.58 741
13416.67 745
13417.77 729
13418.86 728
13419.95 724
13421.05 736
13422.14 709
13423.23 712
13424.33 738
13425.42 723
13426.52 753
13427.61 767
13428.70 769
13429.80 758
13430.89 739
13431.98 756
13433.08 755
13434.17 749
13435.27 741
13436.36 741
13437.46 782
13438.55 785
13439.64 745
13440.74 778
13441.83 795
13442.93 787
13444.02 791
13445.12 787
13446.21 808
13447.31 825
13448.40 806
13449.50 797
13450.59 817
13451.68 840
13452.78 850
13453.87 816
13454.97 812
13456.06 809
13457.16 840
13458.25 886
13459.35 888
13460.44 858
13461.54 865
13462.64 912
13463.73 944
13464.83 896
13465.92 874
13467.02 882
13468.11 886
13469.21 921
13470.30 890
13471.40 891
13472.49 913
13473.59 929
13474.69 922
13475.78 946
13476.88 916
13477.97 944
13479.07 930
13480.17 944
13481.26 939
13482.36 981
13483.45 983
13484.55 945
13485.65 985
13486.74 1023
13487.84 968
13488.93 1011
13490.03 1047
13491.13 1049
13492.22 1053
13493.32 1049
13494.42 1042
13495.51 1025
13496.61 1151
13497.71 1076
13498.80 1089
13499.90 1094
13501.00 1145
13502.09 1111
13503.19 1083
13504.29 1138
13505.38 1139
13506.48 1119
13507.58 1121
13508.68 1117
13509.77 1091
13510.87 1089
13511.97 1077
13513.07 1075
13514.16 1045
13515.26 1030
13516.36 994
13517.45 1029
13518.55 1051
13519.65 1008
13520.75 1022
13521.85 956
13522.94 1003
13524.04 941
13525.14 953
13526.24 935
13527.33 917
13528.43 920
13529.53 898
13530.63 867
13531.73 883
13532.82 877
13533.92 841
13535.02 847
13536.12 830
13537.22 814
13538.32 840
13539.41 836
13540.51 818
13541.61 790
13542.71 779
13543.81 775
13544.91 774
13546.00 804
13547.10 810
13548.20 788
13549.30 765
13550.40 743
13551.50 723
13552.60 721
13553.70 741
13554.80 737
13555.89 718
13556.99 701
13558.09 697
13559.19 723
13560.29 755
13561.39 716
13562.49 727
13563.59 712
13564.69 715
13565.79 685
13566.89 712
13567.99 696
13569.09 750
13570.19 704
13571.29 684
13572.39 714
13573.49 700
13574.59 708
13575.69 715
13576.79 674
13577.88 677
13578.98 709
13580.08 736
13581.19 745
13582.29 704
13583.39 704
13584.49 676
13585.59 712
13586.69 679
13587.79 728
13588.89 750
13589.99 725
13591.09 713
13592.19 717
13593.29 746
13594.39 742
13595.49 766
13596.59 743
13597.69 747
13598.79 747
13599.89 735
13600.99 723
13602.09 729
13603.20 742
13604.30 714
13605.40 715
13606.50 736
13607.60 708
13608.70 716
13609.80 705
13610.90 710
13612.01 760
13613.11 757
13614.21 697
13615.31 707
13616.41 708
13617.51 732
13618.61 738
13619.72 736
13620.82 770
13621.92 747
13623.02 740
13624.12 771
13625.22 737
13626.33 743
13627.43 723
13628.53 739
13629.63 749
13630.73 773
13631.84 782
13632.94 772
13634.04 774
13635.14 767
13636.25 781
13637.35 769
13638.45 743
13639.55 771
13640.65 755
13641.76 782
13642.86 765
13643.96 716
13645.07 735
13646.17 788
13647.27 738
13648.37 719
13649.48 711
13650.58 739
13651.68 721
13652.79 686
13653.89 731
13654.99 740
13656.09 735
13657.20 740
13658.30 738
13659.40 712
13660.51 686
13661.61 672
13662.71 728
13663.82 727
13664.92 723
13666.02 683
13667.13 674
13668.23 692
13669.34 696
13670.44 698
13671.54 694
13672.65 723
13673.75 689
13674.85 730
13675.96 672
13677.06 711
13678.17 731
13679.27 729
13680.37 683
13681.48 693
13682.58 692
13683.69 721
13684.79 688
13685.89 702
13687.00 694
13688.10 696
13689.21 727
13690.31 728
13691.42 699
13692.52 704
13693.63 708
13694.73 745
13695.84 751
13696.94 732
13698.05 724
13699.15 750
13700.25 751
13701.36 778
13702.46 757
13703.57 772
13704.67 714
13705.78 709
13706.89 782
13707.99 769
13709.10 797
13710.20 752
13711.31 761
13712.41 789
13713.52 750
13714.62 775
13715.73 785
13716.83 818
13717.94 841
13719.04 822
13720.15 835
13721.26 800
13722.36 863
13723.47 844
13724.57 873
13725.68 854
13726.79 857
13727.89 868
13729.00 874
13730.10 917
13731.21 944
13732.32 921
13733.42 914
13734.53 911
13735.63 919
13736.74 928
13737.85 903
13738.95 955
13740.06 979
13741.17 967
13742.27 1008
13743.38 1004
13744.49 1030
13745.59 1051
13746.70 1041
13747.81 1012
13748.91 1032
13750.02 1109
13751.13 1107
13752.23 1183
13753.34 1196
13754.45 1201
13755.56 1133
13756.66 1204
13757.77 1207
13758.88 1263
13759.98 1282
13761.09 1296
13762.20 1346
13763.31 1344
13764.41 1404
13765.52 1440
13766.63 1409
13767.74 1487
13768.84 1467
13769.95 1487
13771.06 1440
13772.17 1485
13773.28 1495
13774.38 1535
13775.49 1552
13776.60 1541
13777.71 1491
13778.82 1468
13779.92 1455
13781.03 1360
13782.14 1356
13783.25 1310
13784.36 1235
13785.46 1269
13786.57 1223
13787.68 1156
13788.79 1180
13789.90 1167
13791.01 1167
13792.12 1078
13793.22 1060
13794.33 1042
13795.44 1024
13796.55 994
13797.66 974
13798.77 970
13799.88 952
13800.99 928
13802.10 891
13803.20 891
13804.31 894
13805.42 890
13806.53 901
13807.64 862
13808.75 795
13809.86 846
13810.97 844
13812.08 843
13813.19 820
13814.30 823
13815.41 826
13816.52 824
13817.63 838
13818.74 828
13819.84 814
13820.95 800
13822.06 755
13823.17 761
13824.28 799
13825.39 760
13826.50 779
13827.61 785
13828.72 762
13829.83 766
13830.94 812
13832.05 773
13833.16 785
13834.28 771
13835.39 777
13836.50 781
13837.61 833
13838.72 799
13839.83 805
13840.94 762
13842.05 743
13843.16 764
13844.27 803
13845.38 780
13846.49 781
13847.60 802
13848.71 815
13849.82 785
13850.93 784
13852.05 808
13853.16 816
13854.27 840
13855.38 828
13856.49 774
13857.60 836
13858.71 837
13859.82 799
13860.94 844
13862.05 854
13863.16 840
13864.27 854
13865.38 831
13866.49 833
13867.60 824
13868.72 809
13869.83 853
13870.94 838
13872.05 863
13873.16 869
13874.27 890
13875.39 882
13876.50 905
13877.61 931
13878.72 866
13879.83 890
13880.95 944
13882.06 963
13883.17 977
13884.28 976
13885.40 952
13886.51 956
13887.62 994
13888.73 1020
13889.85 997
13890.96 1023
13892.07 1033
13893.18 1036
13894.30 1061
13895.41 1076
13896.52 1086
13897.63 1038
13898.75 1066
13899.86 1053
13900.97 1054
13902.09 1016
13903.20 1038
13904.31 996
13905.43 985
13906.54 946
13907.65 936
13908.77 952
13909.88 921
13910.99 927
13912.11 937
13913.22 912
13914.33 901
13915.45 876
13916.56 870
13917.67 900
13918.79 883
13919.90 861
13921.01 846
13922.13 821
13923.24 804
13924.36 790
13925.47 777
13926.58 781
13927.70 813
13928.81 769
13929.93 789
13931.04 775
13932.15 778
13933.27 797
13934.38 806
13935.50 775
13936.61 802
13937.73 766
13938.84 792
13939.95 803
13941.07 746
13942.18 750
13943.30 757
13944.41 743
13945.53 712
13946.64 709
13947.76 741
13948.87 758
13949.99 741
13951.10 730
13952.22 702
13953.33 682
13954.45 706
13955.56 706
13956.68 684
13957.79 691
13958.91 710
13960.02 743
13961.14 720
13962.25 695
13963.37 680
13964.49 699
13965.60 739
13966.72 689
13967.83 670
13968.95 683
13970.06 688
13971.18 684
13972.30 710
13973.41 704
13974.53 704
13975.64 667
13976.76 670
13977.88 714
13978.99 723
13980.11 673
13981.22 669
13982.34 706
13983.46 702
13984.57 722
13985.69 747
13986.80 718
13987.92 712
13989.04 753
13990.15 737
13991.27 718
13992.39 698
13993.50 762
13994.62 735
13995.74 706
13996.85 711
13997.97 715
13999.09 714
14000.21 740
14001.32 710
14002.44 728
14003.56 757
14004.67 751
14005.79 735
14006.91 742
14008.02 748
14009.14 732
14010.26 753
14011.38 721
14012.49 692
14013.61 739
14014.73 733
14015.85 747
14016.96 735
14018.08 701
14019.20 746
14020.32 720
14021.44 763
14022.55 743
14023.67 765
14024.79 748
14025.91 740
14027.02 754
14028.14 753
14029.26 777
14030.38 759
14031.50 772
14032.62 768
14033.73 745
14034.85 780
14035.97 806
14037.09 772
14038.21 793
14039.33 837
14040.44 791
14041.56 830
14042.68 800
14043.80 802
14044.92 806
14046.04 812
14047.16 815
14048.27 786
14049.39 810
14050.51 815
14051.63 820
14052.75 860
14053.87 886
14054.99 851
14056.11 879
14057.23 867
14058.35 886
14059.47 864
14060.59 886
14061.70 884
14062.82 927
14063.94 946
14065.06 957
14066.18 966
14067.30 991
14068.42 953
14069.54 982
14070.66 998
14071.78 995
14072.90 1037
14074.02 993
14075.14 953
14076.26 964
14077.38 976
14078.50 992
14079.62 985
14080.74 998
14081.86 989
14082.98 974
14084.10 986
14085.22 965
14086.34 997
14087.46 989
14088.58 1021
14089.70 1011
14090.82 990
14091.94 988
14093.07 941
14094.19 980
14095.31 973
14096.43 973
14097.55 980
14098.67 1001
14099.79 971
14100.91 932
14102.03 960
14103.15 965
14104.27 956
14105.39 962
14106.52 948
14107.64 939
14108.76 928
14109.88 909
14111.00 890
14112.12 895
14113.24 861
14114.37 850
14115.49 842
14116.61 813
14117.73 838
14118.85 837
14119.97 857
14121.10 806
14122.22 797
14123.34 786
14124.46 756
14125.58 760
14126.70 741
14127.83 752
14128.95 738
14130.07 751
14131.19 734
14132.32 789
14133.44 735
14134.56 762
14135.68 764
14136.80 764
14137.93 789
14139.05 743
14140.17 761
14141.29 742
14142.42 733
14143.54 737
14144.66 715
14145.78 716
14146.91 732
14148.03 744
14149.15 733
14150.28 713
14151.40 689
14152.52 716
14153.65 715
14154.77 690
14155.89 669
14157.01 715
14158.14 689
14159.26 687
14160.38 709
14161.51 705
14162.63 695
14163.75 705
14164.88 684
14166.00 689
14167.12 685
14168.25 714
14169.37 692
14170.50 708
14171.62 737
14172.74 686
14173.87 706
14174.99 673
14176.12 683
14177.24 671
14178.36 686
14179.49 689
14180.61 656
14181.74 668
14182.86 672
14183.98 663
14185.11 686
14186.23 707
14187.36 674
14188.48 638
14189.61 631
14190.73 642
14191.85 624
14192.98 625
14194.10 641
14195.23 667
14196.35 624
14197.48 625
14198.60 655
14199.73 643
14200.85 633
14201.98 610
14203.10 614
14204.23 629
14205.35 599
14206.48 625
14207.60 642
14208.73 586
14209.85 616
14210.98 587
14212.10 606
14213.23 622
14214.36 626
14215.48 597
14216.61 605
14217.73 589
14218.86 605
14219.98 577
14221.11 564
14222.23 573
14223.36 592
14224.49 577
14225.61 599
14226.74 540
14227.86 559
14228.99 581
14230.12 568
14231.24 549
14232.37 555
14233.49 575
14234.62 565
14235.75 568
14236.87 577
14238.00 592
14239.13 562
14240.25 585
14241.38 597
14242.51 609
14243.63 588
14244.76 585
14245.89 563
14247.01 561
14248.14 548
14249.27 550
14250.39 566
14251.52 567
14252.65 563
14253.77 546
14254.90 533
14256.03 539
14257.15 556
14258.28 555
14259.41 562
14260.54 545
14261.66 525
14262.79 559
14263.92 528
14265.05 511
14266.17 529
14267.30 506
14268.43 505
14269.56 522
14270.68 521
14271.81 506
14272.94 501
14274.07 520
14275.20 499
14276.32 534
14277.45 495
14278.58 518
14279.71 528
14280.83 476
14281.96 503
14283.09 499
14284.22 500
14285.35 488
14286.48 510
14287.60 519
14288.73 493
14289.86 473
14290.99 485
14292.12 461
14293.25 471
14294.38 451
14295.50 481
14296.63 500
14297.76 486
14298.89 496
14300.02 452
14301.15 466
14302.28 485
14303.41 498
14304.53 486
14305.66 481
14306.79 462
14307.92 506
14309.05 476
14310.18 465
14311.31 444
14312.44 462
14313.57 467
14314.70 475
14315.83 446
14316.96 461
14318.09 455
14319.22 476
14320.35 460
14321.48 465
14322.60 453
14323.73 454
14324.86 478
14325.99 455
14327.12 436
14328.25 462
14329.38 467
14330.51 446
14331.64 414
14332.77 429
14333.90 452
14335.03 460
14336.17 432
14337.30 405
14338.43 430
14339.56 440
14340.69 432
14341.82 427
14342.95 413
14344.08 421
14345.21 400
14346.34 449
14347.47 453
14348.60 430
14349.73 449
14350.86 423
14351.99 443
14353.12 468
14354.26 438
14355.39 417
14356.52 435
14357.65 440
14358.78 435
14359.91 428
14361.04 427
14362.17 428
14363.30 440
14364.44 438
14365.57 431
14366.70 414
14367.83 411
14368.96 424
14370.09 428
14371.23 453
14372.36 426
14373.49 424
14374.62 402
14375.75 418
14376.88 400
14378.02 421
14379.15 418
14380.28 426
14381.41 437
14382.54 453
14383.68 448
14384.81 456
14385.94 434
14387.07 451
14388.21 477
14389.34 468
14390.47 425
14391.60 433
14392.73 438
14393.87 426
14395.00 462
14396.13 449
14397.27 457
14398.40 449
14399.53 457
14400.66 457
14401.80 447
14402.93 445
14404.06 426
14405.19 429
14406.33 449
14407.46 461
14408.59 414
14409.73 449
14410.86 457
14411.99 441
14413.13 465
14414.26 488
14415.39 455
14416.53 445
14417.66 453
14418.79 453
14419.93 459
14421.06 463
14422.19 481
14423.33 485
14424.46 492
14425.60 492
14426.73 482
14427.86 474
14429.00 485
14430.13 480
14431.27 483
14432.40 500
14433.53 474
14434.67 486
14435.80 511
14436.94 492
14438.07 493
14439.21 500
14440.34 469
14441.47 494
14442.61 479
14443.74 490
14444.88 480
14446.01 484
14447.15 503
14448.28 490
14449.42 472
14450.55 517
14451.69 526
14452.82 483
14453.96 507
14455.09 483
14456.23 493
14457.36 510
14458.50 518
14459.63 502
14460.77 524
14461.90 492
14463.04 517
14464.17 529
14465.31 543
14466.44 530
14467.58 543
14468.71 514
14469.85 505
14470.98 526
14472.12 510
14473.26 548
14474.39 525
14475.53 517
14476.66 533
14477.80 543
14478.93 486
14480.07 489
14481.21 504
14482.34 523
14483.48 518
14484.61 511
14485.75 530
14486.89 534
14488.02 528
14489.16 510
14490.30 498
14491.43 511
14492.57 542
14493.70 522
14494.84 541
14495.98 515
14497.11 523
14498.25 536
14499.39 516
14500.52 527
14501.66 539
14502.80 531
14503.93 520
14505.07 541
14506.21 525
14507.35 546
14508.48 537
14509.62 507
14510.76 544
14511.89 577
14513.03 548
14514.17 495
14515.31 502
14516.44 541
14517.58 501
14518.72 506
14519.86 484
14520.99 502
14522.13 499
14523.27 500
14524.41 514
14525.54 489
14526.68 486
14527.82 487
14528.96 481
14530.09 459
14531.23 473
14532.37 464
14533.51 444
14534.65 488
14535.78 495
14536.92 483
14538.06 489
14539.20 469
14540.34 455
14541.48 463
14542.61 471
14543.75 466
14544.89 452
14546.03 481
14547.17 475
14548.31 466
14549.45 505
14550.58 479
14551.72 434
14552.86 468
14554.00 433
14555.14 458
14556.28 442
14557.42 474
14558.56 480
14559.70 455
14560.83 483
14561.97 450
14563.11 485
14564.25 463
14565.39 490
14566.53 490
14567.67 479
14568.81 451
14569.95 451
14571.09 449
14572.23 497
14573.37 458
14574.51 494
14575.65 466
14576.79 478
14577.93 506
14579.07 494
14580.21 487
14581.35 488
14582.49 514
14583.63 547
14584.77 500
14585.91 493
14587.05 486
14588.19 473
14589.33 544
14590.47 517
14591.61 495
14592.75 496
14593.89 506
14595.03 527
14596.17 512
14597.31 523
14598.45 520
14599.59 508
14600.73 525
14601.87 531
14603.01 546
14604.15 552
14605.29 534
14606.43 519
14607.58 585
14608.72 591
14609.86 533
14611.00 537
14612.14 558
14613.28 584
14614.42 566
14615.56 551
14616.70 574
14617.85 595
14618.99 544
14620.13 558
14621.27 596
14622.41 580
14623.55 627
14624.69 606
14625.84 621
14626.98 631
14628.12 627
14629.26 696
14630.40 662
14631.54 675
14632.69 690
14633.83 675
14634.97 669
14636.11 668
14637.25 661
14638.40 635
14639.54 637
14640.68 674
14641.82 651
14642.97 644
14644.11 611
14645.25 618
14646.39 612
14647.54 595
14648.68 557
14649.82 569
14650.96 580
14652.11 545
14653.25 555
14654.39 551
14655.53 575
14656.68 506
14657.82 510
14658.96 526
14660.11 532
14661.25 489
14662.39 477
14663.53 454
14664.68 498
14665.82 471
14666.96 439
14668.11 460
14669.25 487
14670.39 442
14671.54 440
14672.68 433
14673.82 443
14674.97 446
14676.11 441
14677.26 429
14678.40 419
14679.54 438
14680.69 443
14681.83 425
14682.97 434
14684.12 422
14685.26 437
14686.41 414
14687.55 419
14688.69 413
14689.84 390
14690.98 415
14692.13 398
14693.27 401
14694.42 386
14695.56 361
14696.70 386
14697.85 415
14698.99 421
14700.14 377
14701.28 373
14702.43 375
14703.57 364
14704.72 367
14705.86 382
14707.01 398
14708.15 376
14709.30 389
14710.44 380
14711.58 411
14712.73 388
14713.87 392
14715.02 361
14716.17 364
14717.31 377
14718.46 363
14719.60 359
14720.75 408
14721.89 364
14723.04 375
14724.18 378
14725.33 366
14726.47 379
14727.62 377
14728.76 377
14729.91 363
14731.06 387
14732.20 366
14733.35 367
14734.49 348
14735.64 363
14736.79 368
14737.93 375
14739.08 376
14740.22 387
14741.37 353
14742.52 347
14743.66 360
14744.81 355
14745.95 375
14747.10 357
14748.25 381
14749.39 366
14750.54 357
14751.69 345
14752.83 362
14753.98 374
14755.13 371
14756.27 372
14757.42 373
14758.57 367
14759.71 357
14760.86 379
14762.01 354
14763.15 360
14764.30 359
14765.45 358
14766.60 353
14767.74 348
14768.89 362
14770.04 369
14771.18 346
14772.33 312
14773.48 343
14774.63 337
14775.77 334
14776.92 323
14778.07 318
14779.22 341
14780.36 357
14781.51 375
14782.66 338
14783.81 326
14784.96 367
14786.10 332
14787.25 357
14788.40 346
14789.55 333
14790.70 347
14791.84 339
14792.99 309
14794.14 315
14795.29 315
14796.44 320
14797.58 324
14798.73 333
14799.88 309
14801.03 319
14802.18 339
14803.33 316
14804.48 314
14805.62 311
14806.77 321
14807.92 322
14809.07 333
14810.22 316
14811.37 310
14812.52 301
14813.67 312
14814.81 326
14815.96 295
14817.11 296
14818.26 306
14819.41 311
14820.56 317
14821.71 314
14822.86 322
14824.01 304
14825.16 324
14826.31 297
14827.46 298
14828.61 290
14829.76 306
14830.91 282
14832.06 313
14833.20 304
14834.35 281
14835.50 300
14836.65 303
14837.80 298
14838.95 295
14840.10 279
14841.25 291
14842.40 302
14843.55 311
14844.70 298
14845.85 289
14847.00 291
14848.15 298
14849.31 267
14850.46 290
14851.61 302
14852.76 292
14853.91 319
14855.06 295
14856.21 286
14857.36 277
14858.51 270
14859.66 294
14860.81 281
14861.96 308
14863.11 284
14864.26 288
14865.41 320
14866.57 289
14867.72 290
14868.87 313
14870.02 303
14871.17 275
14872.32 286
14873.47 294
14874.62 293
14875.77 275
14876.93 279
14878.08 272
14879.23 265
14880.38 272
14881.53 263
14882.68 287
14883.84 295
14884.99 280
14886.14 287
14887.29 291
14888.44 276
14889.59 286
14890.75 305
14891.90 299
14893.05 312
14894.20 312
14895.35 298
14896.51 289
14897.66 278
14898.81 277
14899.96 278
14901.12 301
14902.27 294
14903.42 282
14904.57 271
14905.73 274
14906.88 265
14908.03 292
14909.18 267
14910.34 274
14911.49 264
14912.64 276
14913.79 263
14914.95 274
14916.10 271
14917.25 283
14918.41 297
14919.56 264
14920.71 252
14921.87 275
14923.02 279
14924.17 275
14925.33 281
14926.48 260
14927.63 254
14928.79 270
14929.94 262
14931.09 276
14932.25 272
14933.40 269
14934.55 290
14935.71 286
14936.86 282
14938.01 288
14939.17 256
14940.32 271
14941.48 255
14942.63 290
14943.78 282
14944.94 295
14946.09 267
14947.25 251
14948.40 284
14949.55 285
14950.71 273
14951.86 270
14953.02 297
14954.17 247
14955.33 295
14956.48 272
14957.63 278
14958.79 269
14959.94 272
14961.10 284
14962.25 280
14963.41 268
14964.56 275
14965.72 282
14966.87 289
14968.03 268
14969.18 261
14970.34 273
14971.49 278
14972.65 269
14973.80 255
14974.96 310
14976.11 281
14977.27 296
14978.42 277
14979.58 275
14980.73 288
14981.89 267
14983.05 264
14984.20 272
14985.36 249
14986.51 264
14987.67 296
14988.82 278
14989.98 269
14991.13 268
14992.29 284
14993.45 275
14994.60 257
14995.76 277
14996.91 244
14998.07 264
14999.23 263
15000.38 273
15001.54 257
15002.70 255
15003.85 267
15005.01 270
15006.16 260
15007.32 282
15008.48 289
15009.63 279
15010.79 272
15011.95 285
15013.10 287
15014.26 268
15015.42 273
15016.57 281
15017.73 254
15018.89 253
15020.04 256
15021.20 250
15022.36 258
15023.52 254
15024.67 246
15025.83 245
15026.99 262
15028.14 258
15029.30 269
15030.46 257
15031.62 253
15032.77 241
15033.93 269
15035.09 278
15036.25 254
15037.40 247
15038.56 255
15039.72 266
15040.88 290
15042.03 255
15043.19 267
15044.35 269
15045.51 277
15046.67 283
15047.82 304
15048.98 261
15050.14 247
15051.30 251
15052.46 256
15053.61 261
15054.77 267
15055.93 281
15057.09 283
15058.25 263
15059.41 259
15060.56 262
15061.72 276
15062.88 269
15064.04 271
15065.20 238
15066.36 234
15067.52 301
15068.68 262
15069.83 257
15070.99 271
15072.15 269
15073.31 260
15074.47 247
15075.63 244
15076.79 268
15077.95 258
15079.11 254
15080.27 277
15081.43 289
15082.58 266
15083.74 254
15084.90 270
15086.06 281
15087.22 259
15088.38 275
15089.54 284
15090.70 256
15091.86 259
15093.02 257
15094.18 272
15095.34 253
15096.50 259
15097.66 260
15098.82 257
15099.98 247
15101.14 255
15102.30 260
15103.46 267
15104.62 263
15105.78 253
15106.94 274
15108.10 247
15109.26 264
15110.42 272
15111.58 299
15112.74 282
15113.90 278
15115.06 286
15116.22 269
15117.39 272
15118.55 286
15119.71 281
15120.87 267
15122.03 275
15123.19 274
15124.35 279
15125.51 278
15126.67 268
15127.83 283
15128.99 282
15130.16 285
15131.32 279
15132.48 295
15133.64 295
15134.80 285
15135.96 289
15137.12 310
15138.28 311
15139.45 267
15140.61 294
15141.77 291
15142.93 285
15144.09 291
15145.25 292
15146.42 300
15147.58 307
15148.74 277
15149.90 289
15151.06 314
15152.23 277
15153.39 298
15154.55 288
15155.71 285
15156.87 295
15158.04 282
15159.20 305
15160.36 264
15161.52 285
15162.69 295
15163.85 291
15165.01 292
15166.17 295
15167.34 299
15168.50 289
15169.66 285
15170.82 297
15171.99 302
15173.15 307
15174.31 299
15175.48 309
15176.64 311
15177.80 300
15178.96 301
15180.13 314
15181.29 319
15182.45 313
15183.62 329
15184.78 310
15185.94 313
15187.11 303
15188.27 287
15189.43 327
15190.60 290
15191.76 295
15192.92 330
15194.09 317
15195.25 316
15196.42 328
15197.58 335
15198.74 340
15199.91 329
15201.07 349
15202.23 342
15203.40 320
15204.56 326
15205.73 341
15206.89 326
15208.05 303
15209.22 304
15210.38 369
15211.55 337
15212.71 341
15213.88 335
15215.04 347
15216.21 353
15217.37 316
15218.53 320
15219.70 374
15220.86 348
15222.03 372
15223.19 379
15224.36 373
15225.52 371
15226.69 350
15227.85 364
15229.02 340
15230.18 341
15231.35 374
15232.51 388
15233.68 353
15234.84 356
15236.01 356
15237.17 364
15238.34 370
15239.50 370
15240.67 356
15241.83 374
15243.00 348
15244.17 363
15245.33 375
15246.50 376
15247.66 387
15248.83 389
15249.99 363
15251.16 351
15252.33 340
15253.49 361
15254.66 384
15255.82 358
15256.99 355
15258.16 338
15259.32 359
15260.49 357
15261.65 370
15262.82 353
15263.99 340
15265.15 333
15266.32 362
15267.49 360
15268.65 334
15269.82 321
15270.98 336
15272.15 332
15273.32 346
15274.48 337
15275.65 350
15276.82 356
15277.99 319
15279.15 325
15280.32 365
15281.49 335
15282.65 351
15283.82 338
15284.99 336
15286.15 325
15287.32 330
15288.49 335
15289.66 306
15290.82 327
15291.99 308
15293.16 328
15294.33 336
15295.49 299
15296.66 296
15297.83 323
15299.00 320
15300.16 311
15301.33 344
15302.50 329
15303.67 320
15304.83 323
15306.00 320
15307.17 314
15308.34 317
15309.51 345
15310.67 348
15311.84 322
15313.01 314
15314.18 326
15315.35 349
15316.52 330
15317.68 332
15318.85 319
15320.02 329
15321.19 299
15322.36 303
15323.53 300
15324.69 318
15325.86 335
15327.03 322
15328.20 313
15329.37 322
15330.54 299
15331.71 318
15332.88 351
15334.05 319
15335.21 310
15336.38 323
15337.55 329
15338.72 321
15339.89 328
15341.06 355
15342.23 337
15343.40 326
15344.57 296
15345.74 319
15346.91 328
15348.08 296
15349.25 332
15350.42 324
15351.58 349
15352.75 324
15353.92 341
15355.09 324
15356.26 341
15357.43 336
15358.60 365
15359.77 352
15360.94 343
15362.11 314
15363.28 357
15364.45 350
15365.62 356
15366.79 370
15367.96 342
15369.13 361
15370.31 364
15371.48 389
15372.65 380
15373.82 381
15374.99 359
15376.16 364
15377.33 338
15378.50 340
15379.67 341
15380.84 350
15382.01 343
15383.18 348
15384.35 348
15385.52 373
15386.69 358
15387.87 348
15389.04 358
15390.21 364
15391.38 338
15392.55 355
15393.72 341
15394.89 334
15396.06 305
15397.24 334
15398.41 337
15399.58 338
15400.75 314
15401.92 312
15403.09 307
15404.26 312
15405.44 296
15406.61 306
15407.78 321
15408.95 322
15410.12 315
15411.30 320
15412.47 295
15413.64 317
15414.81 309
15415.98 329
15417.16 302
15418.33 298
15419.50 336
15420.67 328
15421.84 287
15423.02 284
15424.19 309
15425.36 301
15426.53 307
15427.71 314
15428.88 290
15430.05 293
15431.22 320
15432.40 301
15433.57 299
15434.74 288
15435.92 294
15437.09 272
15438.26 304
15439.43 299
15440.61 289
15441.78 322
15442.95 288
15444.13 273
15445.30 281
15446.47 279
15447.65 271
15448.82 295
15449.99 267
15451.17 279
15452.34 286
15453.51 286
15454.69 271
15455.86 300
15457.03 274
15458.21 286
15459.38 275
15460.56 292
15461.73 306
15462.90 294
15464.08 278
15465.25 272
15466.43 275
15467.60 270
15468.77 309
15469.95 285
15471.12 287
15472.30 282
15473.47 284
15474.64 273
15475.82 282
15476.99 305
15478.17 311
15479.34 317
15480.52 274
15481.69 269
15482.87 284
15484.04 290
15485.22 281
15486.39 312
15487.56 293
15488.74 307
15489.91 295
15491.09 295
15492.26 279
15493.44 278
15494.61 292
15495.79 311
15496.96 298
15498.14 276
15499.32 280
15500.49 290
15501.67 296
15502.84 314
15504.02 315
15505.19 300
15506.37 297
15507.54 306
15508.72 290
15509.89 291
15511.07 295
15512.25 291
15513.42 267
15514.60 286
15515.77 281
15516.95 306
15518.13 314
15519.30 307
15520.48 280
15521.65 301
15522.83 301
15524.01 308
15525.18 304
15526.36 293
15527.53 298
15528.71 275
15529.89 326
15531.06 294
15532.24 297
15533.42 303
15534.59 304
15535.77 308
15536.95 287
15538.12 298
15539.30 317
15540.48 300
15541.65 325
15542.83 329
15544.01 292
15545.18 322
15546.36 303
15547.54 350
15548.72 326
15549.89 324
15551.07 303
15552.25 315
15553.42 319
15554.60 300
15555.78 344
15556.96 332
15558.13 334
15559.31 324
15560.49 352
15561.67 349
15562.84 321
15564.02 323
15565.20 354
15566.38 341
15567.56 333
15568.73 347
15569.91 364
15571.09 345
15572.27 325
15573.45 335
15574.62 373
15575.80 337
15576.98 342
15578.16 334
15579.34 354
15580.52 368
15581.69 340
15582.87 365
15584.05 340
15585.23 365
15586.41 365
15587.59 390
15588.76 355
15589.94 389
15591.12 364
15592.30 402
15593.48 376
15594.66 388
15595.84 405
15597.02 408
15598.20 424
15599.37 403
15600.55 395
15601.73 377
15602.91 416
15604.09 391
15605.27 419
15606.45 399
15607.63 401
15608.81 427
15609.99 410
15611.17 429
15612.35 415
15613.53 433
15614.71 442
15615.89 422
15617.07 410
15618.25 467
15619.43 436
15620.60 411
15621.78 416
15622.96 449
15624.14 451
15625.32 462
15626.50 458
15627.68 458
15628.87 468
15630.05 472
15631.23 483
15632.41 471
15633.59 487
15634.77 519
15635.95 494
15637.13 485
15638.31 492
15639.49 504
15640.67 536
15641.85 481
15643.03 480
15644.21 499
15645.39 490
15646.57 504
15647.75 527
15648.93 518
15650.12 497
15651.30 508
15652.48 513
15653.66 552
15654.84 513
15656.02 498
15657.20 487
15658.38 554
15659.56 501
15660.75 487
15661.93 534
15663.11 551
15664.29 516
15665.47 542
15666.65 541
15667.84 512
15669.02 485
15670.20 521
15671.38 542
15672.56 521
15673.74 511
15674.93 502
15676.11 508
15677.29 480
15678.47 503
15679.65 493
15680.84 470
15682.02 453
15683.20 481
15684.38 468
15685.56 455
15686.75 489
15687.93 458
15689.11 478
15690.29 450
15691.48 435
15692.66 424
15693.84 463
15695.02 457
15696.21 461
15697.39 472
15698.57 470
15699.76 443
15700.94 466
15702.12 476
15703.30 447
15704.49 444
15705.67 443
15706.85 451
15708.04 454
15709.22 464
15710.40 437
15711.59 464
15712.77 463
15713.95 476
15715.14 487
15716.32 487
15717.50 466
15718.69 463
15719.87 466
15721.05 499
15722.24 503
15723.42 476
15724.61 474
15725.79 474
15726.97 527
15728.16 487
15729.34 499
15730.53 484
15731.71 505
15732.89 514
15734.08 508
15735.26 502
15736.45 502
15737.63 486
15738.81 515
15740.00 516
15741.18 519
15742.37 559
15743.55 525
15744.74 542
15745.92 562
15747.11 577
15748.29 584
15749.48 572
15750.66 574
15751.84 597
15753.03 571
15754.21 588
15755.40 581
15756.58 595
15757.77 588
15758.95 592
15760.14 573
15761.32 558
15762.51 595
15763.70 579
15764.88 583
15766.07 570
15767.25 557
15768.44 563
15769.62 586
15770.81 573
15771.99 558
15773.18 548
15774.36 551
15775.55 550
15776.74 573
15777.92 541
15779.11 519
15780.29 570
15781.48 551
15782.67 558
15783.85 537
15785.04 496
15786.22 531
15787.41 554
15788.60 506
15789.78 510
15790.97 496
15792.15 497
15793.34 501
15794.53 514
15795.71 497
15796.90 499
15798.09 463
15799.27 490
15800.46 489
15801.65 449
15802.83 465
15804.02 461
15805.21 451
15806.39 445
15807.58 465
15808.77 441
15809.95 432
15811.14 427
15812.33 436
15813.52 452
15814.70 424
15815.89 434
15817.08 451
15818.26 415
15819.45 419
15820.64 426
15821.83 418
15823.01 442
15824.20 416
15825.39 431
15826.58 423
15827.76 430
15828.95 422
15830.14 410
15831.33 443
15832.52 439
15833.70 411
15834.89 414
15836.08 399
15837.27 379
15838.46 429
15839.64 386
15840.83 416
15842.02 407
15843.21 418
15844.40 394
15845.58 412
15846.77 398
15847.96 438
15849.15 395
15850.34 402
15851.53 424
15852.72 404
15853.90 401
15855.09 418
15856.28 407
15857.47 405
15858.66 438
15859.85 417
15861.04 418
15862.23 418
15863.41 394
15864.60 405
15865.79 422
15866.98 398
15868.17 403
15869.36 416
15870.55 401
15871.74 399
15872.93 418
15874.12 415
15875.31 432
15876.50 447
15877.69 411
15878.88 418
15880.06 446
15881.25 452
15882.44 440
15883.63 434
15884.82 432
15886.01 462
15887.20 419
15888.39 442
15889.58 462
15890.77 463
15891.96 453
15893.15 445
15894.34 466
15895.53 434
15896.72 470
15897.91 455
15899.10 473
15900.30 465
15901.49 442
15902.68 450
15903.87 489
15905.06 479
15906.25 452
15907.44 472
15908.63 479
15909.82 444
15911.01 480
15912.20 498
15913.39 461
15914.58 467
15915.77 471
15916.96 470
15918.16 482
15919.35 431
15920.54 439
15921.73 513
15922.92 493
15924.11 485
15925.30 477
15926.49 454
15927.69 453
15928.88 483
15930.07 479
15931.26 470
15932.45 495
15933.64 439
15934.84 453
15936.03 424
15937.22 465
15938.41 452
15939.60 460
15940.79 442
15941.99 443
15943.18 460
15944.37 448
15945.56 393
15946.75 375
15947.95 427
15949.14 399
15950.33 392
15951.52 394
15952.72 404
15953.91 401
15955.10 390
15956.29 363
15957.49 369
15958.68 378
15959.87 380
15961.06 354
15962.26 354
15963.45 353
15964.64 332
15965.83 356
15967.03 342
15968.22 333
15969.41 346
15970.61 348
15971.80 353
15972.99 321
15974.19 318
15975.38 340
15976.57 337
15977.76 302
15978.96 303
15980.15 302
15981.34 308
15982.54 280
15983.73 333
15984.93 315
15986.12 287
15987.31 305
15988.51 326
15989.70 294
15990.89 309
15992.09 322
15993.28 321
15994.48 329
15995.67 322
15996.86 300
15998.06 297
15999.25 285
16000.45 293
16001.64 289
16002.83 290
16004.03 289
16005.22 303
16006.42 300
16007.61 299
16008.81 286
16010.00 275
16011.19 299
16012.39 269
16013.58 265
16014.78 296
16015.97 286
16017.17 274
16018.36 255
16019.56 271
16020.75 279
16021.95 283
16023.14 277
16024.34 273
16025.53 278
16026.73 286
16027.92 282
16029.12 300
16030.31 282
16031.51 280
16032.70 294
16033.90 306
16035.09 295
16036.29 312
16037.48 310
16038.68 274
16039.88 261
16041.07 272
16042.27 287
16043.46 285
16044.66 286
16045.85 256
16047.05 274
16048.25 260
16049.44 251
16050.64 277
16051.83 285
16053.03 254
16054.23 249
16055.42 271
16056.62 273
16057.82 276
16059.01 276
16060.21 262
16061.40 261
16062.60 272
16063.80 251
16064.99 263
16066.19 257
16067.39 256
16068.58 261
16069.78 266
16070.98 261
16072.17 261
16073.37 270
16074.57 277
16075.76 272
16076.96 250
16078.16 242
16079.36 265
16080.55 270
16081.75 230
16082.95 235
16084.14 237
16085.34 256
16086.54 239
16087.74 252
16088.93 281
16090.13 255
16091.33 237
16092.53 237
16093.72 255
16094.92 272
16096.12 265
16097.32 240
16098.51 248
16099.71 246
16100.91 237
16102.11 245
16103.31 265
16104.50 250
16105.70 250
16106.90 222
16108.10 231
16109.30 242
16110.49 258
16111.69 229
16112.89 264
16114.09 249
16115.29 254
16116.49 260
16117.68 235
16118.88 258
16120.08 237
16121.28 235
16122.48 245
16123.68 251
16124.88 226
16126.08 251
16127.27 246
16128.47 248
16129.67 226
16130.87 245
16132.07 239
16133.27 216
16134.47 253
16135.67 230
16136.87 237
16138.07 240
16139.27 233
16140.46 218
16141.66 214
16142.86 218
16144.06 232
16145.26 231
16146.46 244
16147.66 246
16148.86 244
16150.06 242
16151.26 245
16152.46 236
16153.66 213
16154.86 228
16156.06 238
16157.26 235
16158.46 241
16159.66 234
16160.86 243
16162.06 251
16163.26 265
16164.46 220
16165.66 224
16166.86 237
16168.06 248
16169.26 252
16170.46 233
16171.66 220
16172.86 221
16174.06 227
16175.26 252
16176.47 246
16177.67 238
16178.87 229
16180.07 251
16181.27 238
16182.47 248
16183.67 230
16184.87 243
16186.07 244
16187.27 247
16188.47 256
16189.68 233
16190.88 236
16192.08 237
16193.28 242
16194.48 236
16195.68 248
16196.88 249
16198.08 267
16199.29 240
16200.49 249
16201.69 260
16202.89 235
16204.09 219
16205.29 254
16206.50 283
16207.70 268
16208.90 272
16210.10 294
16211.30 265
16212.51 244
16213.71 261
16214.91 267
16216.11 246
16217.31 245
16218.52 266
16219.72 259
16220.92 258
16222.12 258
16223.33 244
16224.53 248
16225.73 255
16226.93 261
16228.14 266
16229.34 260
16230.54 268
16231.74 271
16232.95 272
16234.15 262
16235.35 267
16236.56 265
16237.76 275
16238.96 279
16240.16 301
16241.37 284
16242.57 265
16243.77 282
16244.98 287
16246.18 292
16247.38 271
16248.59 263
16249.79 271
16250.99 271
16252.20 271
16253.40 256
16254.60 286
16255.81 275
16257.01 280
16258.22 298
16259.42 259
16260.62 308
16261.83 313
16263.03 284
16264.23 303
16265.44 294
16266.64 284
16267.85 287
16269.05 300
16270.25 297
16271.46 295
16272.66 289
16273.87 301
16275.07 348
16276.28 288
16277.48 291
16278.69 288
16279.89 273
16281.09 297
16282.30 313
16283.50 329
16284.71 308
16285.91 296
16287.12 277
16288.32 309
16289.53 284
16290.73 311
16291.94 297
16293.14 293
16294.35 303
16295.55 302
16296.76 315
16297.96 309
16299.17 299
16300.37 294
16301.58 313
16302.78 304
16303.99 294
16305.19 285
16306.40 307
16307.61 304
16308.81 292
16310.02 313
16311.22 287
16312.43 296
16313.63 273
16314.84 278
16316.05 289
16317.25 289
16318.46 297
16319.66 279
16320.87 290
16322.08 294
16323.28 283
16324.49 267
16325.69 283
16326.90 276
16328.11 268
16329.31 300
16330.52 288
16331.73 287
16332.93 267
16334.14 280
16335.35 249
16336.55 251
16337.76 254
16338.97 236
16340.17 260
16341.38 244
16342.59 258
16343.79 274
16345.00 249
16346.21 257
16347.41 244
16348.62 258
16349.83 258
16351.03 253
16352.24 255
16353.45 252
16354.66 252
16355.86 254
16357.07 247
16358.28 239
16359.49 260
16360.69 260
16361.90 240
16363.11 263
16364.32 235
16365.52 239
16366.73 241
16367.94 253
16369.15 264
16370.35 243
16371.56 225
16372.77 247
16373.98 251
16375.19 251
16376.39 244
16377.60 224
16378.81 226
16380.02 250
16381.23 230
16382.44 224
16383.64 225
16384.85 244
16386.06 241
16387.27 233
16388.48 259
16389.69 241
16390.90 251
16392.10 237
16393.31 240
16394.52 254
16395.73 231
16396.94 249
16398.15 238
16399.36 247
16400.57 249
16401.77 214
16402.98 227
16404.19 250
16405.40 249
16406.61 244
16407.82 222
16409.03 234
16410.24 213
16411.45 229
16412.66 226
16413.87 227
16415.08 250
16416.29 233
16417.50 224
16418.71 224
16419.92 209
16421.12 249
16422.33 249
16423.54 269
16424.75 245
16425.96 219
16427.17 242
16428.38 248
16429.59 238
16430.80 250
16432.01 216
16433.22 247
16434.43 232
16435.64 232
16436.86 222
16438.07 236
16439.28 240
16440.49 225
16441.70 218
16442.91 240
16444.12 236
16445.33 251
16446.54 221
16447.75 231
16448.96 238
16450.17 231
16451.38 229
16452.59 224
16453.80 224
16455.02 212
16456.23 232
16457.44 242
16458.65 235
16459.86 218
16461.07 241
16462.28 240
16463.49 236
16464.70 231
16465.92 231
16467.13 236
16468.34 234
16469.55 246
16470.76 217
16471.97 203
16473.19 231
16474.40 215
16475.61 224
16476.82 218
16478.03 228
16479.24 221
16480.46 206
16481.67 226
16482.88 211
16484.09 219
16485.30 226
16486.52 223
16487.73 221
16488.94 229
16490.15 224
16491.37 228
16492.58 228
16493.79 223
16495.00 215
16496.21 231
16497.43 211
16498.64 214
16499.85 220
16501.07 213
16502.28 225
16503.49 240
16504.70 218
16505.92 242
16507.13 231
16508.34 227
16509.56 212
16510.77 222
16511.98 230
16513.19 224
16514.41 231
16515.62 227
16516.83 229
16518.05 217
16519.26 227
16520.47 237
16521.69 210
16522.90 218
16524.11 244
16525.33 242
16526.54 227
16527.76 241
16528.97 213
16530.18 233
16531.40 208
16532.61 215
16533.82 220
16535.04 207
16536.25 226
16537.47 217
16538.68 229
16539.89 212
16541.11 231
16542.32 239
16543.54 238
16544.75 231
16545.97 220
16547.18 237
16548.39 271
16549.61 249
16550.82 231
16552.04 223
16553.25 238
16554.47 223
16555.68 245
16556.90 228
16558.11 249
16559.33 234
16560.54 242
16561.76 255
16562.97 214
16564.19 245
16565.40 232
16566.62 253
16567.83 240
16569.05 235
16570.26 245
16571.48 280
16572.69 233
16573.91 247
16575.12 239
16576.34 249
16577.55 251
16578.77 249
16579.98 215
16581.20 218
16582.42 226
16583.63 257
16584.85 241
16586.06 236
16587.28 252
16588.49 237
16589.71 211
16590.93 206
16592.14 217
16593.36 221
16594.57 205
16595.79 237
16597.01 243
16598.22 206
16599.44 203
16600.66 226
16601.87 224
16603.09 221
16604.30 229
16605.52 202
16606.74 232
16607.95 217
16609.17 216
16610.39 210
16611.60 215
16612.82 214
16614.04 211
16615.25 213
16616.47 199
16617.69 192
16618.91 219
16620.12 239
16621.34 209
16622.56 210
16623.77 199
16624.99 234
16626.21 219
16627.43 207
16628.64 230
16629.86 224
16631.08 206
16632.30 214
16633.51 216
16634.73 210
16635.95 194
16637.17 217
16638.38 220
16639.60 211
16640.82 194
16642.04 208
16643.26 207
16644.47 192
16645.69 220
16646.91 215
16648.13 221
16649.35 203
16650.56 213
16651.78 214
16653.00 202
16654.22 193
16655.44 222
16656.65 216
16657.87 219
16659.09 213
16660.31 192
16661.53 203
16662.75 186
16663.97 211
16665.18 193
16666.40 194
16667.62 194
16668.84 225
16670.06 203
16671.28 193
16672.50 197
16673.72 203
16674.94 204
16676.15 208
16677.37 200
16678.59 187
16679.81 200
16681.03 209
16682.25 194
16683.47 202
16684.69 223
16685.91 221
16687.13 216
16688.35 211
16689.57 186
16690.79 211
16692.01 202
16693.23 219
16694.45 214
16695.67 228
16696.89 194
16698.11 211
16699.33 195
16700.55 194
16701.77 208
16702.99 207
16704.21 195
16705.43 196
16706.65 222
16707.87 203
16709.09 182
16710.31 184
16711.53 211
16712.75 193
16713.97 191
16715.19 175
16716.41 175
16717.63 200
16718.85 180
16720.07 203
16721.29 185
16722.51 204
16723.73 195
16724.95 210
16726.18 195
16727.40 193
16728.62 205
16729.84 192
16731.06 200
16732.28 213
16733.50 192
16734.72 183
16735.94 187
16737.17 196
16738.39 186
16739.61 188
16740.83 204
16742.05 198
16743.27 178
16744.49 199
16745.72 196
16746.94 183
16748.16 197
16749.38 187
16750.60 190
16751.83 190
16753.05 194
16754.27 194
16755.49 195
16756.71 199
16757.94 178
16759.16 197
16760.38 185
16761.60 191
16762.82 203
16764.05 187
16765.27 186
16766.49 177
16767.71 196
16768.94 203
16770.16 210
16771.38 188
16772.60 181
16773.83 188
16775.05 196
16776.27 203
16777.49 187
16778.72 196
16779.94 184
16781.16 192
16782.39 192
16783.61 173
16784.83 198
16786.06 193
16787.28 192
16788.50 213
16789.73 192
16790.95 181
16792.17 188
16793.40 172
16794.62 193
16795.84 191
16797.07 184
16798.29 203
16799.51 207
16800.74 222
16801.96 207
16803.18 192
16804.41 174
16805.63 202
16806.86 210
16808.08 212
16809.30 223
16810.53 202
16811.75 207
16812.98 199
16814.20 189
16815.42 229
16816.65 191
16817.87 194
16819.10 203
16820.32 206
16821.54 198
16822.77 209
16823.99 204
16825.22 209
16826.44 190
16827.67 208
16828.89 195
16830.12 202
16831.34 202
16832.57 207
16833.79 221
16835.02 214
16836.24 195
16837.47 216
16838.69 224
16839.92 236
16841.14 229
16842.37 231
16843.59 235
16844.82 224
16846.04 222
16847.27 234
16848.49 253
16849.72 247
16850.94 213
16852.17 216
16853.39 246
16854.62 239
16855.85 227
16857.07 236
16858.30 257
16859.52 232
16860.75 232
16861.97 235
16863.20 238
16864.43 251
16865.65 245
16866.88 261
16868.10 266
16869.33 256
16870.56 269
16871.78 265
16873.01 290
16874.24 290
16875.46 274
16876.69 285
16877.92 270
16879.14 290
16880.37 270
16881.59 273
16882.82 271
16884.05 309
16885.27 294
16886.50 289
16887.73 299
16888.96 283
16890.18 277
16891.41 310
16892.64 279
16893.86 262
16895.09 280
16896.32 265
16897.54 268
16898.77 310
16900.00 293
16901.23 269
16902.45 261
16903.68 281
16904.91 283
16906.14 298
16907.36 269
16908.59 288
16909.82 273
16911.05 254
16912.27 228
16913.50 245
16914.73 251
16915.96 239
16917.19 250
16918.41 259
16919.64 260
16920.87 222
16922.10 252
16923.33 258
16924.55 252
16925.78 255
16927.01 255
16928.24 244
16929.47 262
16930.69 247
16931.92 224
16933.15 242
16934.38 251
16935.61 255
16936.84 262
16938.07 272
16939.29 217
16940.52 249
16941.75 238
16942.98 238
16944.21 236
16945.44 246
16946.67 251
16947.90 241
16949.13 226
16950.35 238
16951.58 223
16952.81 251
16954.04 226
16955.27 208
16956.50 225
16957.73 245
16958.96 241
16960.19 242
16961.42 238
16962.65 227
16963.88 232
16965.11 246
16966.34 235
16967.57 247
16968.80 219
16970.03 228
16971.26 221
16972.49 224
16973.72 223
16974.95 216
16976.18 235
16977.41 242
16978.64 259
16979.87 226
16981.10 206
16982.33 203
16983.56 215
16984.79 206
16986.02 193
16987.25 226
16988.48 223
16989.71 224
16990.94 213
16992.17 240
16993.40 217
16994.63 213
16995.86 218
16997.09 239
16998.32 218
16999.55 229
17000.79 215
17002.02 235
17003.25 227
17004.48 206
17005.71 214
17006.94 221
17008.17 223
17009.40 212
17010.63 214
17011.87 217
17013.10 201
17014.33 220
17015.56 215
17016.79 220
17018.02 206
17019.25 235
17020.49 203
17021.72 204
17022.95 225
17024.18 224
17025.41 226
17026.64 208
17027.88 200
17029.11 214
17030.34 202
17031.57 186
17032.80 213
17034.04 210
17035.27 194
17036.50 190
17037.73 215
17038.97 203
17040.20 188
17041.43 181
17042.66 191
17043.90 209
17045.13 182
17046.36 205
17047.59 218
17048.83 206
17050.06 200
17051.29 211
17052.52 205
17053.76 189
17054.99 188
17056.22 198
17057.46 205
17058.69 204
17059.92 192
17061.15 185
17062.39 205
17063.62 189
17064.85 204
17066.09 222
17067.32 193
17068.55 178
17069.79 208
17071.02 195
17072.25 187
17073.49 208
17074.72 204
17075.96 200
17077.19 179
17078.42 198
17079.66 201
17080.89 186
17082.12 187
17083.36 194
17084.59 189
17085.83 190
17087.06 192
17088.29 184
17089.53 187
17090.76 212
17092.00 177
17093.23 168
17094.46 185
17095.70 196
17096.93 184
17098.17 200
17099.40 188
17100.64 175
17101.87 190
17103.11 189
17104.34 177
17105.58 193
17106.81 194
17108.05 205
17109.28 197
17110.51 191
17111.75 196
17112.98 205
17114.22 208
17115.45 207
17116.69 183
17117.93 189
17119.16 192
17120.40 188
17121.63 190
17122.87 169
17124.10 180
17125.34 174
17126.57 198
17127.81 189
17129.04 203
17130.28 182
17131.51 186
17132.75 177
17133.99 163
17135.22 183
17136.46 187
17137.69 173
17138.93 166
17140.17 176
17141.40 193
17142.64 175
17143.87 184
17145.11 186
17146.35 190
17147.58 180
17148.82 181
17150.05 184
17151.29 188
17152.53 177
17153.76 196
17155.00 183
17156.24 179
17157.47 157
17158.71 173
17159.95 174
17161.18 187
17162.42 194
17163.66 204
17164.89 184
17166.13 182
17167.37 163
17168.60 179
17169.84 167
17171.08 177
17172.32 167
17173.55 188
17174.79 168
17176.03 190
17177.26 160
17178.50 171
17179.74 149
17180.98 163
17182.21 178
17183.45 171
17184.69 169
17185.93 179
17187.16 171
17188.40 169
17189.64 155
17190.88 177
17192.12 187
17193.35 169
17194.59 159
17195.83 161
17197.07 156
17198.31 159
17199.54 150
17200.78 166
17202.02 177
17203.26 189
17204.50 169
17205.73 170
17206.97 160
17208.21 176
17209.45 149
17210.69 159
17211.93 181
17213.17 172
17214.40 180
17215.64 162
17216.88 172
17218.12 176
17219.36 160
17220.60 175
17221.84 169
17223.08 162
17224.31 168
17225.55 134
17226.79 154
17228.03 173
17229.27 152
17230.51 147
17231.75 152
17232.99 163
17234.23 158
17235.47 152
17236.71 161
17237.95 138
17239.19 134
17240.43 154
17241.66 164
17242.90 171
17244.14 141
17245.38 169
17246.62 166
17247.86 170
17249.10 147
17250.34 151
17251.58 142
17252.82 152
17254.06 161
17255.30 158
17256.54 176
17257.78 158
17259.02 153
17260.26 152
17261.50 173
17262.74 146
17263.99 163
17265.23 140
17266.47 161
17267.71 142
17268.95 138
17270.19 147
17271.43 141
17272.67 159
17273.91 143
17275.15 145
17276.39 142
17277.63 152
17278.87 174
17280.11 140
17281.36 146
17282.60 164
17283.84 154
17285.08 152
17286.32 162
17287.56 166
17288.80 164
17290.04 161
17291.29 163
17292.53 178
17293.77 150
17295.01 141
17296.25 155
17297.49 173
17298.73 138
17299.98 135
17301.22 163
17302.46 169
17303.70 168
17304.94 155
17306.19 142
17307.43 154
17308.67 167
17309.91 152
17311.15 145
17312.40 151
17313.64 142
17314.88 160
17316.12 145
17317.37 154
17318.61 149
17319.85 172
17321.09 144
17322.33 142
17323.58 126
17324.82 132
17326.06 146
17327.31 170
17328.55 149
17329.79 159
17331.03 136
17332.28 143
17333.52 146
17334.76 162
17336.01 154
17337.25 128
17338.49 151
17339.73 141
17340.98 164
17342.22 152
17343.46 137
17344.71 128
17345.95 168
17347.19 155
17348.44 162
17349.68 139
17350.92 130
17352.17 148
17353.41 149
17354.66 146
17355.90 135
17357.14 165
17358.39 146
17359.63 152
17360.87 131
17362.12 154
17363.36 152
17364.61 149
17365.85 155
17367.09 163
17368.34 133
17369.58 143
17370.83 152
17372.07 169
17373.32 148
17374.56 156
17375.80 155
17377.05 148
17378.29 156
17379.54 146
17380.78 145
17382.03 147
17383.27 176
17384.52 141
17385.76 168
17387.01 167
17388.25 159
17389.50 158
17390.74 161
17391.99 155
17393.23 143
17394.48 150
17395.72 155
17396.97 164
17398.21 144
17399.46 160
17400.70 142
17401.95 148
17403.19 141
17404.44 170
17405.68 144
17406.93 149
17408.18 153
17409.42 155
17410.67 142
17411.91 162
17413.16 158
17414.40 136
17415.65 152
17416.90 146
17418.14 148
17419.39 142
17420.63 140
17421.88 150
17423.13 185
17424.37 140
17425.62 154
17426.86 132
17428.11 152
17429.36 150
17430.60 160
17431.85 158
17433.10 137
17434.34 149
17435.59 158
17436.84 149
17438.08 148
17439.33 154
17440.58 168
17441.82 169
17443.07 147
17444.32 152
17445.56 168
17446.81 158
17448.06 162
17449.30 187
17450.55 154
17451.80 161
17453.05 161
17454.29 150
17455.54 147
17456.79 153
17458.04 153
17459.28 149
17460.53 176
17461.78 148
17463.03 154
17464.27 152
17465.52 148
17466.77 150
17468.02 164
17469.26 167
17470.51 166
17471.76 161
17473.01 165
17474.25 166
17475.50 170
17476.75 160
17478.00 159
17479.25 167
17480.50 165
17481.74 165
17482.99 168
17484.24 174
17485.49 154
17486.74 152
17487.99 150
17489.23 144
17490.48 145
17491.73 156
17492.98 145
17494.23 153
17495.48 158
17496.73 154
17497.97 157
17499.22 142
17500.47 165
17501.72 171
17502.97 172
17504.22 140
17505.47 177
17506.72 165
17507.97 162
17509.22 162
17510.46 147
17511.71 153
17512.96 153
17514.21 138
17515.46 153
17516.71 159
17517.96 153
17519.21 168
17520.46 157
17521.71 162
17522.96 142
17524.21 170
17525.46 170
17526.71 174
17527.96 150
17529.21 166
17530.46 162
17531.71 154
17532.96 177
17534.21 153
17535.46 140
17536.71 158
17537.96 167
17539.21 166
17540.46 176
17541.71 161
17542.96 162
17544.21 170
17545.46 177
17546.71 182
17547.96 197
17549.21 172
17550.46 181
17551.71 177
17552.97 163
17554.22 185
17555.47 153
17556.72 191
17557.97 176
17559.22 180
17560.47 156
17561.72 174
17562.97 175
17564.22 164
17565.48 172
17566.73 182
17567.98 175
17569.23 188
17570.48 159
17571.73 159
17572.98 174
17574.24 175
17575.49 163
17576.74 164
17577.99 154
17579.24 163
17580.49 181
17581.75 176
17583.00 182
17584.25 160
17585.50 188
17586.75 181
17588.00 176
17589.26 170
17590.51 189
17591.76 181
17593.01 188
17594.27 195
17595.52 194
17596.77 162
17598.02 179
17599.27 190
17600.53 194
17601.78 184
17603.03 171
17604.28 171
17605.54 175
17606.79 186
17608.04 177
17609.30 188
17610.55 207
17611.80 176
17613.05 176
17614.31 193
17615.56 179
17616.81 170
17618.07 184
17619.32 179
17620.57 180
17621.83 181
17623.08 188
17624.33 198
17625.59 181
17626.84 171
17628.09 166
17629.35 170
17630.60 173
17631.85 187
17633.11 172
17634.36 172
17635.61 179
17636.87 204
17638.12 170
17639.38 167
17640.63 169
17641.88 204
17643.14 184
17644.39 190
17645.65 184
17646.90 175
17648.15 179
17649.41 187
17650.66 188
17651.92 167
17653.17 180
17654.42 175
17655.68 183
17656.93 172
17658.19 153
17659.44 192
17660.70 173
17661.95 174
17663.21 188
17664.46 166
17665.72 184
17666.97 167
17668.23 155
17669.48 167
17670.74 155
17671.99 174
17673.25 175
17674.50 182
17675.76 164
17677.01 172
17678.27 160
17679.52 176
17680.78 172
17682.03 154
17683.29 170
17684.54 164
17685.80 162
17687.05 162
17688.31 166
17689.57 148
17690.82 148
17692.08 134
17693.33 153
17694.59 138
17695.84 150
17697.10 156
17698.36 167
17699.61 169
17700.87 168
17702.12 157
17703.38 178
17704.64 165
17705.89 160
17707.15 160
17708.40 161
17709.66 170
17710.92 152
17712.17 164
17713.43 176
17714.69 166
17715.94 138
17717.20 165
17718.46 158
17719.71 170
17720.97 173
17722.23 149
17723.48 174
17724.74 162
17726.00 175
17727.25 161
17728.51 144
17729.77 172
17731.03 166
17732.28 151
17733.54 161
17734.80 167
17736.05 164
17737.31 152
17738.57 164
17739.83 158
17741.08 147
17742.34 158
17743.60 140
17744.86 162
17746.11 154
17747.37 178
17748.63 160
17749.89 158
17751.15 145
17752.40 138
17753.66 153
17754.92 153
17756.18 167
17757.43 157
17758.69 163
17759.95 154
17761.21 152
17762.47 122
17763.73 154
17764.98 139
17766.24 157
17767.50 148
17768.76 158
17770.02 149
17771.28 144
17772.53 137
17773.79 167
17775.05 160
17776.31 154
17777.57 131
17778.83 142
17780.09 144
17781.35 138
17782.60 141
17783.86 129
17785.12 163
17786.38 142
17787.64 137
17788.90 153
17790.16 139
17791.42 144
17792.68 144
17793.94 161
17795.20 167
17796.46 167
17797.72 148
17798.97 135
17800.23 147
17801.49 137
17802.75 147
17804.01 152
17805.27 170
17806.53 149
17807.79 139
17809.05 141
17810.31 163
17811.57 149
17812.83 147
17814.09 146
17815.35 137
17816.61 131
17817.87 150
17819.13 154
17820.39 128
17821.65 129
17822.91 159
17824.17 156
17825.43 141
17826.69 140
17827.96 125
17829.22 148
17830.48 139
17831.74 152
17833.00 142
17834.26 153
17835.52 144
17836.78 144
17838.04 137
17839.30 140
17840.56 142
17841.82 134
17843.09 148
17844.35 157
17845.61 132
17846.87 132
17848.13 142
17849.39 139
17850.65 140
17851.91 135
17853.18 122
17854.44 118
17855.70 163
17856.96 129
17858.22 142
17859.48 152
17860.74 145
17862.01 138
17863.27 140
17864.53 147
17865.79 138
17867.05 131
17868.32 136
17869.58 154
17870.84 121
17872.10 142
17873.36 134
17874.63 122
17875.89 127
17877.15 132
17878.41 132
17879.68 123
17880.94 141
17882.20 118
17883.46 130
17884.73 130
17885.99 150
17887.25 145
17888.51 128
17889.78 139
17891.04 133
17892.30 127
17893.56 139
17894.83 127
17896.09 142
17897.35 132
17898.62 151
17899.88 122
17901.14 125
17902.41 150
17903.67 138
17904.93 139
17906.20 142
17907.46 138
17908.72 133
17909.99 121
17911.25 125
17912.51 130
17913.78 139
17915.04 125
17916.30 165
17917.57 142
17918.83 133
17920.09 129
17921.36 144
17922.62 149
17923.89 128
17925.15 122
17926.41 145
17927.68 139
17928.94 133
17930.21 141
17931.47 152
17932.73 130
17934.00 139
17935.26 116
17936.53 122
17937.79 118
17939.06 130
17940.32 115
17941.59 142
17942.85 129
17944.11 143
17945.38 138
17946.64 151
17947.91 144
17949.17 136
17950.44 134
17951.70 132
17952.97 133
17954.23 117
17955.50 143
17956.76 140
17958.03 137
17959.29 129
17960.56 112
17961.82 145
17963.09 152
17964.35 121
17965.62 119
17966.89 137
17968.15 141
17969.42 126
17970.68 128
17971.95 137
17973.21 148
17974.48 145
17975.74 143
17977.01 136
17978.28 145
17979.54 137
17980.81 128
17982.07 127
17983.34 125
17984.61 126
17985.87 155
17987.14 120
17988.40 145
17989.67 135
17990.94 136
17992.20 138
17993.47 135
17994.74 143
17996.00 146
17997.27 107
17998.54 127
17999.80 122
18001.07 129
18002.34 135
18003.60 123
18004.87 148
18006.14 115
18007.40 143
18008.67 130
18009.94 129
18011.20 141
18012.47 147
18013.74 142
18015.00 130
18016.27 141
18017.54 151
18018.81 141
18020.07 152
18021.34 154
18022.61 137
18023.88 128
18025.14 132
18026.41 126
18027.68 121
18028.95 144
18030.21 132
18031.48 129
18032.75 119
18034.02 124
18035.28 133
18036.55 127
18037.82 129
18039.09 132
18040.36 139
18041.62 149
18042.89 141
18044.16 131
18045.43 147
18046.70 129
18047.97 151
18049.23 128
18050.50 144
18051.77 125
18053.04 134
18054.31 127
18055.58 130
18056.84 147
18058.11 142
18059.38 136
18060.65 151
18061.92 139
18063.19 154
18064.46 138
18065.73 122
18067.00 144
18068.26 135
18069.53 136
18070.80 161
18072.07 169
18073.34 138
18074.61 121
18075.88 145
18077.15 138
18078.42 142
18079.69 138
18080.96 134
18082.23 149
18083.50 141
18084.77 129
18086.03 146
18087.30 121
18088.57 126
18089.84 135
18091.11 143
18092.38 143
18093.65 135
18094.92 139
18096.19 110
18097.46 121
18098.73 136
18100.00 123
18101.27 136
18102.54 137
18103.81 136
18105.08 133
18106.35 138
18107.63 126
18108.90 156
18110.17 120
18111.44 120
18112.71 134
18113.98 139
18115.25 127
18116.52 139
18117.79 129
18119.06 136
18120.33 117
18121.60 140
18122.87 147
18124.14 151
18125.42 138
18126.69 140
18127.96 133
18129.23 139
18130.50 121
18131.77 136
18133.04 137
18134.31 137
18135.58 133
18136.86 123
18138.13 124
18139.40 142
18140.67 127
18141.94 136
18143.21 136
18144.49 129
18145.76 136
18147.03 131
18148.30 148
18149.57 121
18150.84 146
18152.12 135
18153.39 135
18154.66 134
18155.93 138
18157.20 148
18158.48 132
18159.75 143
18161.02 140
18162.29 126
18163.57 126
18164.84 147
18166.11 141
18167.38 155
18168.66 131
18169.93 107
18171.20 127
18172.47 135
18173.75 116
18175.02 129
18176.29 143
18177.56 121
18178.84 130
18180.11 125
18181.38 133
18182.66 139
18183.93 126
18185.20 150
18186.48 141
18187.75 117
18189.02 108
18190.30 117
18191.57 149
18192.84 114
18194.12 126
18195.39 122
18196.66 124
18197.94 139
18199.21 130
18200.48 144
18201.76 148
18203.03 133
18204.30 118
18205.58 135
18206.85 126
18208.13 123
18209.40 143
18210.67 138
18211.95 119
18213.22 125
18214.50 127
18215.77 138
18217.04 128
18218.32 147
18219.59 150
18220.87 112
18222.14 134
18223.42 138
18224.69 152
18225.97 134
18227.24 137
18228.51 142
18229.79 133
18231.06 131
18232.34 131
18233.61 137
18234.89 129
18236.16 145
18237.44 137
18238.71 145
18239.99 126
18241.26 124
18242.54 126
18243.81 139
18245.09 138
18246.36 142
18247.64 154
18248.91 135
18250.19 139
18251.47 119
18252.74 118
18254.02 135
18255.29 127
18256.57 146
18257.84 134
18259.12 141
18260.39 127
18261.67 144
18262.95 123
18264.22 132
18265.50 136
18266.77 134
18268.05 124
18269.33 131
18270.60 152
18271.88 153
18273.15 131
18274.43 135
18275.71 154
18276.98 149
18278.26 151
18279.54 130
18280.81 139
18282.09 130
18283.37 131
18284.64 132
18285.92 122
18287.20 132
18288.47 127
18289.75 147
18291.03 139
18292.30 124
18293.58 130
18294.86 145
18296.13 159
18297.41 125
18298.69 141
18299.96 146
18301.24 145
18302.52 145
18303.80 143
18305.07 124
18306.35 128
18307.63 133
18308.91 158
18310.18 174
18311.46 126
18312.74 131
18314.02 149
18315.29 128
18316.57 130
18317.85 125
18319.13 115
18320.40 130
18321.68 128
18322.96 139
18324.24 156
18325.52 140
18326.79 142
18328.07 150
18329.35 134
18330.63 127
18331.91 133
18333.19 137
18334.46 151
18335.74 149
18337.02 149
18338.30 151
18339.58 148
18340.86 147
18342.13 154
18343.41 131
18344.69 130
18345.97 159
18347.25 152
18348.53 159
18349.81 143
18351.09 142
18352.36 175
18353.64 122
18354.92 155
18356.20 160
18357.48 158
18358.76 132
18360.04 125
18361.32 153
18362.60 151
18363.88 150
18365.16 132
18366.44 123
18367.72 129
18369.00 143
18370.27 131
18371.55 136
18372.83 144
18374.11 144
18375.39 141
18376.67 139
18377.95 139
18379.23 143
18380.51 132
18381.79 142
18383.07 118
18384.35 138
18385.63 147
18386.91 138
18388.19 139
18389.47 147
18390.75 145
18392.03 131
18393.31 137
18394.60 138
18395.88 134
18397.16 142
18398.44 134
18399.72 139
18401.00 134
18402.28 128
18403.56 112
18404.84 143
18406.12 144
18407.40 146
18408.68 136
18409.96 144
18411.24 135
18412.53 132
18413.81 138
18415.09 137
18416.37 132
18417.65 151
18418.93 150
18420.21 130
18421.49 133
18422.78 134
18424.06 134
18425.34 121
18426.62 123
18427.90 134
18429.18 138
18430.46 118
18431.75 120
18433.03 149
18434.31 132
18435.59 145
18436.87 134
18438.16 130
18439.44 151
18440.72 126
18442.00 122
18443.28 132
18444.57 137
18445.85 136
18447.13 119
18448.41 137
18449.70 137
18450.98 134
18452.26 118
18453.54 138
18454.83 138
18456.11 123
18457.39 136
18458.67 147
18459.96 131
18461.24 138
18462.52 138
18463.80 133
18465.09 136
18466.37 117
18467.65 139
18468.94 137
18470.22 134
18471.50 129
18472.78 137
18474.07 115
18475.35 137
18476.63 124
18477.92 124
18479.20 132
18480.48 132
18481.77 135
18483.05 120
18484.34 119
18485.62 127
18486.90 143
18488.19 137
18489.47 145
18490.75 136
18492.04 140
18493.32 144
18494.61 148
18495.89 127
18497.17 122
18498.46 145
18499.74 111
18501.03 112
18502.31 140
18503.59 140
18504.88 126
18506.16 122
18507.45 116
18508.73 124
18510.02 139
18511.30 133
18512.58 144
18513.87 125
18515.15 118
18516.44 144
18517.72 145
18519.01 135
18520.29 115
18521.58 143
18522.86 126
18524.15 128
18525.43 133
18526.72 116
18528.00 146
18529.29 136
18530.57 142
18531.86 121
18533.14 119
18534.43 111
18535.71 131
18537.00 141
18538.28 126
18539.57 114
18540.86 147
18542.14 130
18543.43 130
18544.71 132
18546.00 130
18547.28 136
18548.57 145
18549.85 126
18551.14 120
18552.43 134
18553.71 117
18555.00 145
18556.28 133
18557.57 139
18558.86 122
18560.14 125
18561.43 126
18562.72 116
18564.00 120
18565.29 143
18566.57 141
18567.86 154
18569.15 132
18570.43 149
18571.72 128
18573.01 135
18574.29 124
18575.58 122
18576.87 137
18578.15 130
18579.44 135
18580.73 134
18582.01 127
18583.30 114
18584.59 125
18585.88 155
18587.16 132
18588.45 135
18589.74 123
18591.02 136
18592.31 139
18593.60 147
18594.89 144
18596.17 144
18597.46 136
18598.75 158
18600.04 148
18601.32 148
18602.61 136
18603.90 148
18605.19 147
18606.47 151
18607.76 144
18609.05 144
18610.34 143
18611.63 133
18612.91 138
18614.20 136
18615.49 154
18616.78 155
18618.07 151
18619.35 151
18620.64 130
18621.93 132
18623.22 144
18624.51 146
18625.80 133
18627.09 147
18628.37 140
18629.66 145
18630.95 128
18632.24 147
18633.53 154
18634.82 138
18636.11 136
18637.39 148
18638.68 141
18639.97 135
18641.26 144
18642.55 140
18643.84 140
18645.13 124
18646.42 146
18647.71 141
18649.00 156
18650.29 120
18651.58 137
18652.86 132
18654.15 151
18655.44 128
18656.73 133
18658.02 130
18659.31 154
18660.60 121
18661.89 143
18663.18 135
18664.47 130
18665.76 148
18667.05 162
18668.34 154
18669.63 157
18670.92 124
18672.21 138
18673.50 126
18674.79 117
18676.08 116
18677.37 137
18678.66 138
18679.95 137
18681.24 127
18682.53 129
18683.82 135
18685.11 130
18686.40 130
18687.69 118
18688.99 124
18690.28 123
18691.57 145
18692.86 135
18694.15 115
18695.44 137
18696.73 125
18698.02 123
18699.31 121
18700.60 132
18701.89 117
18703.19 133
18704.48 122
18705.77 122
18707.06 140
18708.35 128
18709.64 121
18710.93 112
18712.22 134
18713.52 135
18714.81 117
18716.10 127
18717.39 112
18718.68 118
18719.97 127
18721.27 118
18722.56 112
18723.85 126
18725.14 139
18726.43 127
18727.72 131
18729.02 118
18730.31 131
18731.60 121
18732.89 111
18734.19 126
18735.48 121
18736.77 128
18738.06 116
18739.35 125
18740.65 128
18741.94 118
18743.23 121
18744.52 127
18745.82 117
18747.11 118
18748.40 120
18749.70 126
18750.99 134
18752.28 136
18753.57 116
18754.87 133
18756.16 133
18757.45 129
18758.75 124
18760.04 114
18761.33 126
18762.63 117
18763.92 140
18765.21 103
18766.50 117
18767.80 111
18769.09 130
18770.38 129
18771.68 118
18772.97 134
18774.27 113
18775.56 121
18776.85 110
18778.15 125
18779.44 127
18780.73 120
18782.03 137
18783.32 130
18784.62 120
18785.91 103
18787.20 131
18788.50 133
18789.79 131
18791.09 100
18792.38 115
18793.67 115
18794.97 112
18796.26 131
18797.56 129
18798.85 94
18800.15 124
18801.44 121
18802.74 121
18804.03 122
18805.32 137
18806.62 118
18807.91 109
18809.21 123
18810.50 119
18811.80 126
18813.09 126
18814.39 118
18815.68 108
18816.98 129
18818.27 120
18819.57 114
18820.86 126
18822.16 113
18823.45 123
18824.75 133
18826.05 119
18827.34 122
18828.64 132
18829.93 120
18831.23 135
18832.52 108
18833.82 119
18835.11 114
18836.41 116
18837.71 135
18839.00 119
18840.30 124
18841.59 125
18842.89 126
18844.18 106
18845.48 119
18846.78 122
18848.07 113
18849.37 109
18850.67 121
18851.96 125
18853.26 109
18854.55 126
18855.85 115
18857.15 120
18858.44 119
18859.74 120
18861.04 138
18862.33 118
18863.63 120
18864.93 124
18866.22 122
18867.52 144
18868.82 120
18870.11 108
18871.41 120
18872.71 114
18874.00 117
18875.30 139
18876.60 137
18877.90 117
18879.19 124
18880.49 113
18881.79 124
18883.09 116
18884.38 122
18885.68 142
18886.98 118
18888.27 117
18889.57 150
18890.87 133
18892.17 141
18893.47 149
18894.76 118
18896.06 128
18897.36 125
18898.66 109
18899.95 132
18901.25 115
18902.55 109
18903.85 132
18905.15 138
18906.44 134
18907.74 116
18909.04 125
18910.34 111
18911.64 121
18912.94 116
18914.23 137
18915.53 109
18916.83 110
18918.13 120
18919.43 121
18920.73 121
18922.03 115
18923.32 126
18924.62 121
18925.92 111
18927.22 106
18928.52 131
18929.82 108
18931.12 137
18932.42 138
18933.72 117
18935.01 136
18936.31 128
18937.61 120
18938.91 110
18940.21 128
18941.51 132
18942.81 135
18944.11 128
18945.41 121
18946.71 127
18948.01 131
18949.31 113
18950.61 129
18951.91 107
18953.21 108
18954.51 129
18955.81 123
18957.11 108
18958.41 100
18959.71 106
18961.01 115
18962.31 109
18963.61 114
18964.91 109
18966.21 110
18967.51 121
18968.81 103
18970.11 119
18971.41 117
18972.71 132
18974.01 126
18975.31 119
18976.61 136
18977.91 121
18979.21 129
18980.51 121
18981.81 114
18983.11 108
18984.41 121
18985.71 107
18987.02 118
18988.32 104
18989.62 108
18990.92 116
18992.22 108
18993.52 117
18994.82 117
18996.12 119
18997.42 128
18998.73 122
19000.03 135
19001.33 133
19002.63 126
19003.93 113
19005.23 118
19006.53 127
19007.84 116
19009.14 134
19010.44 109
19011.74 119
19013.04 124
19014.34 123
19015.65 124
19016.95 115
19018.25 108
19019.55 125
19020.85 128
19022.16 113
19023.46 110
19024.76 132
19026.06 129
19027.37 112
19028.67 112
19029.97 117
19031.27 110
19032.57 120
19033.88 120
19035.18 110
19036.48 104
19037.79 138
19039.09 137
19040.39 130
19041.69 129
19043.00 121
19044.30 132
19045.60 138
19046.90 103
19048.21 113
19049.51 120
19050.81 118
19052.12 115
19053.42 112
19054.72 120
19056.03 127
19057.33 121
19058.63 120
19059.94 110
19061.24 102
19062.54 99
19063.85 102
19065.15 121
19066.45 119
19067.76 120
19069.06 110
19070.37 117
19071.67 114
19072.97 120
19074.28 130
19075.58 120
19076.88 112
19078.19 126
19079.49 109
19080.80 119
19082.10 114
19083.41 108
19084.71 131
19086.01 133
19087.32 122
19088.62 110
19089.93 112
19091.23 109
19092.54 119
19093.84 117
19095.14 106
19096.45 123
19097.75 138
19099.06 125
19100.36 108
19101.67 128
19102.97 135
19104.28 124
19105.58 113
19106.89 114
19108.19 113
19109.50 126
19110.80 123
19112.11 136
19113.41 110
19114.72 108
19116.02 118
19117.33 128
19118.64 128
19119.94 107
19121.25 124
19122.55 124
19123.86 128
19125.16 134
19126.47 134
19127.77 117
19129.08 126
19130.39 138
19131.69 129
19133.00 123
19134.30 130
19135.61 143
19136.92 136
19138.22 140
19139.53 116
19140.83 129
19142.14 119
19143.45 144
19144.75 114
19146.06 130
19147.37 131
19148.67 135
19149.98 142
19151.28 109
19152.59 115
19153.90 119
19155.20 122
19156.51 127
19157.82 125
19159.12 119
19160.43 111
19161.74 121
19163.05 125
19164.35 127
19165.66 110
19166.97 122
19168.27 111
19169.58 126
19170.89 127
19172.19 124
19173.50 134
19174.81 132
19176.12 118
19177.42 132
19178.73 111
19180.04 122
19181.35 125
19182.65 139
19183.96 127
19185.27 119
19186.58 121
19187.89 130
19189.19 118
19190.50 103
19191.81 108
19193.12 106
19194.42 112
19195.73 132
19197.04 118
19198.35 114
19199.66 128
19200.97 123
19202.27 109
19203.58 112
19204.89 102
19206.20 133
19207.51 132
19208.82 135
19210.12 134
19211.43 119
19212.74 117
19214.05 110
19215.36 117
19216.67 109
19217.98 111
19219.28 117
19220.59 106
19221.90 126
19223.21 122
19224.52 117
19225.83 106
19227.14 137
19228.45 107
19229.76 107
19231.07 132
19232.38 134
19233.68 124
19234.99 120
19236.30 109
19237.61 105
19238.92 130
19240.23 112
19241.54 104
19242.85 107
19244.16 108
19245.47 127
19246.78 134
19248.09 114
19249.40 113
19250.71 109
19252.02 128
19253.33 120
19254.64 99
19255.95 102
19257.26 119
19258.57 109
19259.88 124
19261.19 110
19262.50 119
19263.81 116
19265.12 129
19266.43 126
19267.74 117
19269.05 122
19270.36 123
19271.67 114
19272.99 115
19274.30 137
19275.61 108
19276.92 111
19278.23 110
19279.54 113
19280.85 126
19282.16 111
19283.47 108
19284.78 126
19286.09 115
19287.41 109
19288.72 110
19290.03 106
19291.34 138
19292.65 106
19293.96 107
19295.27 110
19296.58 115
19297.90 108
19299.21 116
19300.52 115
19301.83 116
19303.14 96
19304.45 116
19305.77 123
19307.08 112
19308.39 114
19309.70 108
19311.01 117
19312.33 100
19313.64 108
19314.95 103
19316.26 122
19317.57 120
19318.89 117
19320.20 97
19321.51 98
19322.82 107
19324.14 127
19325.45 117
19326.76 122
19328.07 110
19329.39 113
19330.70 119
19332.01 114
19333.32 111
19334.64 106
19335.95 113
19337.26 101
19338.58 109
19339.89 111
19341.20 98
19342.51 112
19343.83 119
19345.14 116
19346.45 111
19347.77 129
19349.08 119
19350.39 104
19351.71 106
19353.02 113
19354.33 114
19355.65 112
19356.96 113
19358.27 117
19359.59 108
19360.90 100
19362.21 114
19363.53 116
19364.84 108
19366.16 110
19367.47 137
19368.78 122
19370.10 120
19371.41 108
19372.73 120
19374.04 102
19375.35 115
19376.67 102
19377.98 125
19379.30 120
19380.61 117
19381.93 122
19383.24 126
19384.55 123
19385.87 102
19387.18 116
19388.50 111
19389.81 108
19391.13 99
19392.44 111
19393.76 116
19395.07 104
19396.39 102
19397.70 116
19399.02 126
19400.33 109
19401.65 115
19402.96 131
19404.28 115
19405.59 113
19406.91 127
19408.22 115
19409.54 114
19410.85 102
19412.17 114
19413.48 111
19414.80 101
19416.11 112
19417.43 131
19418.75 108
19420.06 120
19421.38 121
19422.69 123
19424.01 101
19425.32 123
19426.64 124
19427.96 115
19429.27 114
19430.59 105
19431.90 104
19433.22 117
19434.54 119
19435.85 107
19437.17 118
19438.49 110
19439.80 103
19441.12 104
19442.43 121
19443.75 108
19445.07 103
19446.38 130
19447.70 113
19449.02 131
19450.33 122
19451.65 128
19452.97 126
19454.28 85
19455.60 115
19456.92 131
19458.23 112
19459.55 128
19460.87 116
19462.19 123
19463.50 105
19464.82 123
19466.14 131
19467.45 119
19468.77 107
19470.09 115
19471.41 106
19472.72 123
19474.04 109
19475.36 91
19476.68 120
19477.99 114
19479.31 120
19480.63 116
19481.95 119
19483.27 110
19484.58 95
19485.90 95
19487.22 108
19488.54 140
19489.85 122
19491.17 130
19492.49 110
19493.81 108
19495.13 109
19496.45 127
19497.76 120
19499.08 105
19500.40 113
19501.72 111
19503.04 139
19504.36 121
19505.67 117
19506.99 119
19508.31 116
19509.63 104
19510.95 101
19512.27 111
19513.59 113
19514.91 122
19516.22 144
19517.54 114
19518.86 116
19520.18 132
19521.50 116
19522.82 119
19524.14 115
19525.46 121
19526.78 120
19528.10 116
19529.42 102
19530.74 122
19532.06 134
19533.37 113
19534.69 118
19536.01 124
19537.33 116
19538.65 114
19539.97 120
19541.29 105
19542.61 121
19543.93 107
19545.25 121
19546.57 101
19547.89 118
19549.21 110
19550.53 107
19551.85 113
19553.17 108
19554.49 132
19555.81 94
19557.13 115
19558.45 123
19559.77 123
19561.09 113
19562.41 96
19563.74 132
19565.06 116
19566.38 105
19567.70 116
19569.02 115
19570.34 121
19571.66 114
19572.98 98
19574.30 109
19575.62 115
19576.94 109
19578.26 129
19579.59 139
19580.91 111
19582.23 126
19583.55 111
19584.87 118
19586.19 98
19587.51 126
19588.83 122
19590.16 115
19591.48 112
19592.80 119
19594.12 124
19595.44 118
19596.76 129
19598.08 121
19599.41 129
19600.73 123
19602.05 96
19603.37 113
19604.69 101
19606.02 119
19607.34 113
19608.66 114
19609.98 121
19611.30 115
19612.63 120
19613.95 125
19615.27 117
19616.59 110
19617.91 138
19619.24 137
19620.56 122
19621.88 125
19623.20 128
19624.53 133
19625.85 120
19627.17 102
19628.50 111
19629.82 123
19631.14 127
19632.46 106
19633.79 113
19635.11 123
19636.43 122
19637.76 121
19639.08 134
19640.40 109
19641.72 130
19643.05 123
19644.37 135
19645.69 122
19647.02 118
19648.34 139
19649.66 109
19650.99 129
19652.31 111
19653.64 127
19654.96 133
19656.28 120
19657.61 108
19658.93 123
19660.25 126
19661.58 117
19662.90 124
19664.23 136
19665.55 105
19666.87 128
19668.20 130
19669.52 133
19670.85 129
19672.17 124
19673.49 110
19674.82 117
19676.14 119
19677.47 123
19678.79 126
19680.12 113
19681.44 129
19682.76 123
19684.09 136
19685.41 98
19686.74 104
19688.06 131
19689.39 117
19690.71 93
19692.04 121
19693.36 127
19694.69 142
19696.01 117
19697.34 139
19698.66 124
19699.99 121
19701.31 114
19702.64 144
19703.96 108
19705.29 109
19706.61 121
19707.94 123
19709.26 112
19710.59 102
19711.92 109
19713.24 102
19714.57 112
19715.89 95
19717.22 123
19718.54 118
19719.87 121
19721.20 120
19722.52 120
19723.85 126
19725.17 116
19726.50 139
19727.83 127
19729.15 116
19730.48 116
19731.80 116
19733.13 115
19734.46 119
19735.78 118
19737.11 131
19738.44 127
19739.76 113
19741.09 121
19742.41 116
19743.74 122
19745.07 124
19746.39 126
19747.72 114
19749.05 125
19750.37 103
19751.70 119
19753.03 93
19754.36 115
19755.68 126
19757.01 130
19758.34 127
19759.66 118
19760.99 119
19762.32 112
19763.65 110
19764.97 107
19766.30 129
19767.63 107
19768.95 127
19770.28 109
19771.61 116
19772.94 115
19774.27 107
19775.59 105
19776.92 107
19778.25 120
19779.58 124
19780.90 104
19782.23 112
19783.56 114
19784.89 116
19786.22 107
19787.54 126
19788.87 116
19790.20 111
19791.53 112
19792.86 112
19794.18 125
19795.51 115
19796.84 124
19798.17 102
19799.50 106
19800.83 105
19802.16 103
19803.48 116
19804.81 109
19806.14 116
19807.47 109
19808.80 108
19810.13 96
19811.46 120
19812.79 120
19814.11 128
19815.44 113
19816.77 100
19818.10 122
19819.43 134
19820.76 116
19822.09 122
19823.42 113
19824.75 108
19826.08 130
19827.41 121
19828.74 123
19830.07 116
19831.39 121
19832.72 117
19834.05 111
19835.38 109
19836.71 122
19838.04 103
19839.37 117
19840.70 111
19842.03 107
19843.36 130
19844.69 134
19846.02 126
19847.35 118
19848.68 128
19850.01 117
19851.34 104
19852.67 93
19854.00 103
19855.33 102
19856.66 113
19857.99 118
19859.33 118
19860.66 97
19861.99 120
19863.32 134
19864.65 120
19865.98 108
19867.31 122
19868.64 133
19869.97 114
19871.30 144
19872.63 116
19873.96 111
19875.29 114
19876.63 129
19877.96 114
19879.29 125
19880.62 95
19881.95 101
19883.28 108
19884.61 106
19885.94 111
19887.28 118
19888.61 127
19889.94 117
19891.27 102
19892.60 122
19893.93 127
19895.26 130
19896.60 124
19897.93 137
19899.26 120
19900.59 113
19901.92 116
19903.26 107
19904.59 118
19905.92 109
19907.25 119
19908.58 116
19909.92 118
19911.25 128
19912.58 128
19913.91 122
19915.24 116
19916.58 125
19917.91 125
19919.24 117
19920.57 102
19921.91 128
19923.24 104
19924.57 116
19925.91 108
19927.24 106
19928.57 114
19929.90 108
19931.24 118
19932.57 118
19933.90 122
19935.24 107
19936.57 131
19937.90 119
19939.23 118
19940.57 121
19941.90 128
19943.23 123
19944.57 109
19945.90 130
19947.23 112
19948.57 127
19949.90 114
19951.23 136
19952.57 127
19953.90 115
19955.24 112
19956.57 129
19957.90 120
19959.24 110
19960.57 124
19961.90 116
19963.24 115
19964.57 126
19965.91 103
19967.24 106
19968.58 125
19969.91 100
19971.24 122
19972.58 117
19973.91 121
19975.25 107
19976.58 144
19977.92 106
19979.25 111
19980.58 112
19981.92 127
19983.25 113
19984.59 117
19985.92 111
19987.26 120
19988.59 104
19989.93 107
19991.26 125
19992.60 113
19993.93 127
19995.27 113
19996.60 124
19997.94 115
19999.27 110
20000.61 104
20001.94 106
20003.28 127
20004.61 140
20005.95 108
20007.28 124
20008.62 110
20009.96 122
20011.29 111
20012.63 116
20013.96 113
20015.30 117
20016.63 133
20017.97 124
20019.30 117
20020.64 91
20021.98 110
20023.31 124
20024.65 139
20025.98 101
20027.32 103
20028.66 114
20029.99 122
20031.33 127
20032.67 115
20034.00 109
20035.34 116
20036.67 122
20038.01 122
20039.35 108
20040.68 117
20042.02 127
20043.36 116
20044.69 118
20046.03 103
20047.37 112
20048.70 108
20050.04 114
20051.38 124
20052.71 126
20054.05 122
20055.39 136
20056.73 137
20058.06 118
20059.40 133
20060.74 120
20062.07 136
20063.41 127
20064.75 123
20066.09 125
20067.42 125
20068.76 124
20070.10 118
20071.44 109
20072.77 111
20074.11 109
20075.45 108
20076.79 126
20078.13 120
20079.46 132
20080.80 107
20082.14 122
20083.48 133
20084.81 118
20086.15 123
20087.49 133
20088.83 117
20090.17 113
20091.51 113
20092.84 127
20094.18 128
20095.52 128
20096.86 132
20098.20 136
20099.54 149
20100.87 119
20102.21 118
20103.55 117
20104.89 122
20106.23 113
20107.57 111
20108.91 118
20110.25 124
20111.58 115
20112.92 121
20114.26 135
20115.60 116
20116.94 123
20118.28 119
20119.62 142
20120.96 119
20122.30 124
20123.64 123
20124.98 117
20126.31 141
20127.65 124
20128.99 136
