# Supplementary material for: MALDI-TOF MS typing enables the classification of brewing yeasts of the genus Saccharomyces to major beer styles
Source: PLoS One. 2017 Aug 9;12(8):e0181694. doi: 10.1371/journal.pone.0181694 (PMC5549903; doi:10.1371/journal.pone.0181694)
Supplement: S7 File — The directory includes 90 raw files and was zipped to “.zip”; the folder has three strains with 30 spectra per strain; S1 Text explains the raw files with an example and Table 1 represents the yeast strains used within the experiment. (ZIP) [file pone.0181694.s010.zip › 19-21/30280-128-Lag-Lag-Lag-YPG-18h-E-E_2016-09-22_5_0_C3_1.dat]

1999.90 1848
2000.32 1845
2000.75 1909
2001.17 1789
2001.59 1701
2002.01 1633
2002.43 1596
2002.86 1562
2003.28 1480
2003.70 1425
2004.12 1374
2004.54 1348
2004.97 1322
2005.39 1308
2005.81 1317
2006.23 1355
2006.66 1315
2007.08 1279
2007.50 1411
2007.92 1368
2008.35 1389
2008.77 1402
2009.19 1380
2009.61 1354
2010.04 1354
2010.46 1330
2010.88 1342
2011.31 1388
2011.73 1315
2012.15 1346
2012.57 1301
2013.00 1307
2013.42 1314
2013.84 1283
2014.27 1258
2014.69 1260
2015.11 1337
2015.54 1367
2015.96 1367
2016.38 1465
2016.81 1416
2017.23 1513
2017.65 1588
2018.08 1627
2018.50 1598
2018.93 1609
2019.35 1546
2019.77 1488
2020.20 1557
2020.62 1493
2021.04 1431
2021.47 1435
2021.89 1457
2022.32 1456
2022.74 1464
2023.17 1368
2023.59 1369
2024.01 1390
2024.44 1378
2024.86 1376
2025.29 1369
2025.71 1281
2026.14 1313
2026.56 1335
2026.98 1358
2027.41 1282
2027.83 1298
2028.26 1333
2028.68 1315
2029.11 1318
2029.53 1316
2029.96 1340
2030.38 1310
2030.81 1284
2031.23 1334
2031.66 1292
2032.08 1236
2032.51 1342
2032.93 1347
2033.36 1399
2033.78 1324
2034.21 1290
2034.63 1265
2035.06 1321
2035.49 1301
2035.91 1280
2036.34 1317
2036.76 1300
2037.19 1358
2037.61 1304
2038.04 1307
2038.47 1249
2038.89 1308
2039.32 1332
2039.74 1359
2040.17 1398
2040.59 1337
2041.02 1333
2041.45 1331
2041.87 1315
2042.30 1313
2042.73 1306
2043.15 1350
2043.58 1364
2044.00 1391
2044.43 1350
2044.86 1367
2045.28 1443
2045.71 1384
2046.14 1353
2046.56 1390
2046.99 1349
2047.42 1335
2047.84 1321
2048.27 1336
2048.70 1336
2049.12 1350
2049.55 1298
2049.98 1270
2050.40 1307
2050.83 1261
2051.26 1343
2051.69 1300
2052.11 1274
2052.54 1306
2052.97 1370
2053.40 1338
2053.82 1307
2054.25 1283
2054.68 1309
2055.10 1348
2055.53 1434
2055.96 1603
2056.39 1537
2056.82 1668
2057.24 1669
2057.67 1623
2058.10 1608
2058.53 1635
2058.95 1511
2059.38 1549
2059.81 1570
2060.24 1474
2060.67 1344
2061.09 1362
2061.52 1341
2061.95 1344
2062.38 1295
2062.81 1392
2063.24 1416
2063.66 1490
2064.09 1587
2064.52 1639
2064.95 1772
2065.38 1806
2065.81 1876
2066.24 1836
2066.66 1918
2067.09 1764
2067.52 1756
2067.95 1701
2068.38 1602
2068.81 1460
2069.24 1359
2069.67 1429
2070.10 1404
2070.52 1383
2070.95 1319
2071.38 1298
2071.81 1352
2072.24 1351
2072.67 1371
2073.10 1378
2073.53 1441
2073.96 1398
2074.39 1405
2074.82 1358
2075.25 1483
2075.68 1402
2076.11 1407
2076.54 1373
2076.97 1408
2077.40 1424
2077.83 1389
2078.26 1381
2078.69 1365
2079.12 1424
2079.55 1408
2079.98 1407
2080.41 1400
2080.84 1433
2081.27 1384
2081.70 1410
2082.13 1379
2082.56 1415
2082.99 1360
2083.42 1366
2083.85 1360
2084.28 1274
2084.71 1356
2085.14 1357
2085.57 1405
2086.00 1358
2086.43 1293
2086.86 1370
2087.29 1326
2087.73 1331
2088.16 1328
2088.59 1297
2089.02 1248
2089.45 1232
2089.88 1280
2090.31 1247
2090.74 1276
2091.17 1252
2091.61 1302
2092.04 1322
2092.47 1296
2092.90 1301
2093.33 1334
2093.76 1349
2094.19 1354
2094.63 1367
2095.06 1397
2095.49 1260
2095.92 1275
2096.35 1249
2096.78 1198
2097.22 1261
2097.65 1247
2098.08 1243
2098.51 1230
2098.94 1232
2099.38 1204
2099.81 1216
2100.24 1221
2100.67 1295
2101.11 1235
2101.54 1232
2101.97 1324
2102.40 1314
2102.83 1327
2103.27 1302
2103.70 1213
2104.13 1214
2104.56 1318
2105.00 1329
2105.43 1294
2105.86 1375
2106.30 1381
2106.73 1373
2107.16 1341
2107.59 1323
2108.03 1300
2108.46 1300
2108.89 1317
2109.33 1305
2109.76 1249
2110.19 1251
2110.63 1233
2111.06 1295
2111.49 1306
2111.93 1257
2112.36 1298
2112.79 1282
2113.23 1243
2113.66 1214
2114.09 1211
2114.53 1171
2114.96 1175
2115.40 1201
2115.83 1139
2116.26 1148
2116.70 1254
2117.13 1244
2117.56 1236
2118.00 1179
2118.43 1208
2118.87 1205
2119.30 1305
2119.73 1289
2120.17 1281
2120.60 1301
2121.04 1358
2121.47 1369
2121.91 1317
2122.34 1258
2122.78 1287
2123.21 1289
2123.64 1353
2124.08 1331
2124.51 1292
2124.95 1254
2125.38 1266
2125.82 1317
2126.25 1247
2126.69 1330
2127.12 1302
2127.56 1303
2127.99 1361
2128.43 1374
2128.86 1415
2129.30 1462
2129.73 1426
2130.17 1405
2130.60 1421
2131.04 1415
2131.47 1359
2131.91 1355
2132.35 1355
2132.78 1369
2133.22 1341
2133.65 1378
2134.09 1326
2134.52 1380
2134.96 1298
2135.40 1298
2135.83 1409
2136.27 1306
2136.70 1340
2137.14 1362
2137.57 1353
2138.01 1443
2138.45 1323
2138.88 1265
2139.32 1260
2139.76 1276
2140.19 1301
2140.63 1278
2141.06 1238
2141.50 1194
2141.94 1223
2142.37 1255
2142.81 1256
2143.25 1247
2143.68 1294
2144.12 1281
2144.56 1299
2144.99 1283
2145.43 1274
2145.87 1270
2146.30 1311
2146.74 1288
2147.18 1312
2147.62 1339
2148.05 1416
2148.49 1488
2148.93 1478
2149.36 1549
2149.80 1519
2150.24 1567
2150.68 1575
2151.11 1509
2151.55 1489
2151.99 1472
2152.43 1467
2152.86 1437
2153.30 1392
2153.74 1473
2154.18 1395
2154.61 1343
2155.05 1354
2155.49 1391
2155.93 1439
2156.37 1416
2156.80 1458
2157.24 1513
2157.68 1399
2158.12 1372
2158.56 1496
2158.99 1412
2159.43 1399
2159.87 1366
2160.31 1341
2160.75 1448
2161.19 1410
2161.62 1408
2162.06 1419
2162.50 1410
2162.94 1408
2163.38 1422
2163.82 1474
2164.26 1569
2164.69 1625
2165.13 1658
2165.57 1701
2166.01 1615
2166.45 1596
2166.89 1591
2167.33 1654
2167.77 1653
2168.21 1555
2168.65 1566
2169.08 1510
2169.52 1473
2169.96 1559
2170.40 1615
2170.84 1595
2171.28 1565
2171.72 1541
2172.16 1574
2172.60 1566
2173.04 1603
2173.48 1518
2173.92 1560
2174.36 1531
2174.80 1542
2175.24 1600
2175.68 1682
2176.12 1608
2176.56 1555
2177.00 1474
2177.44 1534
2177.88 1615
2178.32 1539
2178.76 1483
2179.20 1510
2179.64 1562
2180.08 1495
2180.52 1443
2180.96 1354
2181.40 1419
2181.84 1433
2182.28 1390
2182.72 1319
2183.16 1245
2183.60 1302
2184.04 1342
2184.48 1324
2184.93 1329
2185.37 1369
2185.81 1412
2186.25 1461
2186.69 1402
2187.13 1457
2187.57 1385
2188.01 1407
2188.45 1427
2188.89 1417
2189.34 1393
2189.78 1496
2190.22 1408
2190.66 1446
2191.10 1414
2191.54 1396
2191.98 1468
2192.43 1540
2192.87 1533
2193.31 1500
2193.75 1557
2194.19 1594
2194.63 1622
2195.08 1702
2195.52 1749
2195.96 1704
2196.40 1736
2196.84 1692
2197.29 1635
2197.73 1662
2198.17 1562
2198.61 1401
2199.06 1371
2199.50 1431
2199.94 1408
2200.38 1386
2200.82 1367
2201.27 1346
2201.71 1333
2202.15 1405
2202.59 1406
2203.04 1358
2203.48 1370
2203.92 1388
2204.37 1468
2204.81 1536
2205.25 1484
2205.69 1437
2206.14 1514
2206.58 1475
2207.02 1462
2207.47 1498
2207.91 1462
2208.35 1464
2208.80 1534
2209.24 1569
2209.68 1576
2210.13 1697
2210.57 1758
2211.01 1726
2211.46 1639
2211.90 1568
2212.34 1576
2212.79 1531
2213.23 1530
2213.67 1481
2214.12 1431
2214.56 1467
2215.01 1555
2215.45 1524
2215.89 1451
2216.34 1407
2216.78 1421
2217.23 1423
2217.67 1396
2218.11 1362
2218.56 1375
2219.00 1445
2219.45 1421
2219.89 1393
2220.34 1457
2220.78 1487
2221.22 1465
2221.67 1521
2222.11 1609
2222.56 1579
2223.00 1521
2223.45 1534
2223.89 1531
2224.34 1604
2224.78 1625
2225.23 1600
2225.67 1688
2226.12 1726
2226.56 1683
2227.01 1591
2227.45 1516
2227.90 1593
2228.34 1624
2228.79 1598
2229.23 1601
2229.68 1656
2230.12 1663
2230.57 1729
2231.01 1615
2231.46 1606
2231.90 1675
2232.35 1716
2232.80 1716
2233.24 1718
2233.69 1713
2234.13 1686
2234.58 1651
2235.02 1557
2235.47 1541
2235.92 1505
2236.36 1503
2236.81 1523
2237.25 1514
2237.70 1486
2238.15 1446
2238.59 1546
2239.04 1514
2239.49 1445
2239.93 1433
2240.38 1464
2240.82 1509
2241.27 1494
2241.72 1447
2242.16 1411
2242.61 1427
2243.06 1378
2243.50 1334
2243.95 1421
2244.40 1369
2244.84 1395
2245.29 1312
2245.74 1305
2246.19 1324
2246.63 1326
2247.08 1336
2247.53 1361
2247.97 1297
2248.42 1297
2248.87 1390
2249.32 1376
2249.76 1403
2250.21 1432
2250.66 1446
2251.10 1441
2251.55 1455
2252.00 1505
2252.45 1512
2252.89 1545
2253.34 1522
2253.79 1618
2254.24 1661
2254.69 1690
2255.13 1637
2255.58 1607
2256.03 1597
2256.48 1629
2256.93 1599
2257.37 1595
2257.82 1527
2258.27 1472
2258.72 1336
2259.17 1397
2259.61 1419
2260.06 1476
2260.51 1412
2260.96 1505
2261.41 1542
2261.86 1512
2262.31 1631
2262.75 1651
2263.20 1644
2263.65 1601
2264.10 1554
2264.55 1612
2265.00 1485
2265.45 1439
2265.90 1366
2266.34 1429
2266.79 1380
2267.24 1374
2267.69 1473
2268.14 1472
2268.59 1477
2269.04 1557
2269.49 1640
2269.94 1649
2270.39 1664
2270.84 1711
2271.29 1613
2271.74 1636
2272.18 1744
2272.63 1647
2273.08 1660
2273.53 1721
2273.98 1767
2274.43 1883
2274.88 1942
2275.33 1889
2275.78 1943
2276.23 1926
2276.68 2036
2277.13 2003
2277.58 2010
2278.03 1939
2278.48 1858
2278.93 1798
2279.38 1770
2279.83 1581
2280.28 1507
2280.73 1549
2281.19 1506
2281.64 1467
2282.09 1407
2282.54 1462
2282.99 1437
2283.44 1351
2283.89 1372
2284.34 1378
2284.79 1316
2285.24 1380
2285.69 1383
2286.14 1358
2286.59 1414
2287.04 1464
2287.50 1473
2287.95 1498
2288.40 1577
2288.85 1620
2289.30 1675
2289.75 1682
2290.20 1761
2290.65 1929
2291.11 1939
2291.56 2001
2292.01 1985
2292.46 2017
2292.91 1988
2293.36 1867
2293.82 1748
2294.27 1653
2294.72 1635
2295.17 1585
2295.62 1605
2296.07 1567
2296.53 1497
2296.98 1530
2297.43 1519
2297.88 1445
2298.33 1440
2298.79 1468
2299.24 1466
2299.69 1397
2300.14 1409
2300.60 1443
2301.05 1383
2301.50 1340
2301.95 1384
2302.41 1407
2302.86 1324
2303.31 1368
2303.76 1287
2304.22 1272
2304.67 1299
2305.12 1344
2305.57 1375
2306.03 1341
2306.48 1376
2306.93 1442
2307.39 1450
2307.84 1434
2308.29 1576
2308.75 1509
2309.20 1542
2309.65 1543
2310.11 1607
2310.56 1615
2311.01 1683
2311.47 1547
2311.92 1537
2312.37 1497
2312.83 1643
2313.28 1571
2313.73 1552
2314.19 1559
2314.64 1624
2315.09 1503
2315.55 1545
2316.00 1452
2316.46 1452
2316.91 1506
2317.36 1475
2317.82 1506
2318.27 1510
2318.73 1501
2319.18 1542
2319.63 1548
2320.09 1676
2320.54 1622
2321.00 1582
2321.45 1587
2321.91 1608
2322.36 1632
2322.82 1695
2323.27 1750
2323.72 1776
2324.18 2030
2324.63 1971
2325.09 2098
2325.54 2267
2326.00 2254
2326.45 2149
2326.91 2069
2327.36 1931
2327.82 1831
2328.27 1717
2328.73 1646
2329.18 1488
2329.64 1523
2330.09 1400
2330.55 1484
2331.00 1514
2331.46 1460
2331.92 1560
2332.37 1494
2332.83 1399
2333.28 1371
2333.74 1335
2334.19 1379
2334.65 1401
2335.10 1413
2335.56 1405
2336.02 1424
2336.47 1441
2336.93 1410
2337.38 1455
2337.84 1356
2338.30 1400
2338.75 1374
2339.21 1398
2339.66 1393
2340.12 1434
2340.58 1390
2341.03 1384
2341.49 1390
2341.95 1375
2342.40 1343
2342.86 1283
2343.32 1357
2343.77 1366
2344.23 1420
2344.68 1393
2345.14 1420
2345.60 1473
2346.06 1411
2346.51 1491
2346.97 1479
2347.43 1511
2347.88 1467
2348.34 1466
2348.80 1529
2349.25 1531
2349.71 1492
2350.17 1587
2350.63 1549
2351.08 1476
2351.54 1498
2352.00 1472
2352.46 1429
2352.91 1366
2353.37 1415
2353.83 1355
2354.29 1338
2354.74 1352
2355.20 1381
2355.66 1432
2356.12 1349
2356.57 1349
2357.03 1446
2357.49 1423
2357.95 1408
2358.41 1470
2358.86 1568
2359.32 1631
2359.78 1776
2360.24 1929
2360.70 1835
2361.15 2013
2361.61 2001
2362.07 1983
2362.53 1994
2362.99 1954
2363.45 1886
2363.91 1896
2364.36 1741
2364.82 1699
2365.28 1626
2365.74 1641
2366.20 1617
2366.66 1622
2367.12 1613
2367.57 1521
2368.03 1526
2368.49 1469
2368.95 1444
2369.41 1406
2369.87 1444
2370.33 1443
2370.79 1406
2371.25 1433
2371.71 1464
2372.17 1367
2372.63 1398
2373.09 1520
2373.54 1533
2374.00 1520
2374.46 1575
2374.92 1561
2375.38 1633
2375.84 1575
2376.30 1666
2376.76 1594
2377.22 1649
2377.68 1590
2378.14 1574
2378.60 1571
2379.06 1536
2379.52 1502
2379.98 1527
2380.44 1578
2380.90 1464
2381.36 1414
2381.82 1471
2382.28 1503
2382.74 1475
2383.20 1483
2383.66 1528
2384.12 1495
2384.59 1490
2385.05 1547
2385.51 1514
2385.97 1541
2386.43 1545
2386.89 1491
2387.35 1488
2387.81 1423
2388.27 1427
2388.73 1444
2389.19 1458
2389.65 1529
2390.12 1591
2390.58 1574
2391.04 1516
2391.50 1571
2391.96 1596
2392.42 1577
2392.88 1514
2393.34 1569
2393.81 1489
2394.27 1460
2394.73 1434
2395.19 1469
2395.65 1483
2396.11 1602
2396.57 1569
2397.04 1681
2397.50 1657
2397.96 1685
2398.42 1711
2398.88 1685
2399.35 1668
2399.81 1685
2400.27 1637
2400.73 1618
2401.19 1578
2401.66 1529
2402.12 1534
2402.58 1503
2403.04 1357
2403.51 1342
2403.97 1372
2404.43 1373
2404.89 1478
2405.36 1488
2405.82 1439
2406.28 1404
2406.74 1422
2407.21 1443
2407.67 1384
2408.13 1314
2408.59 1411
2409.06 1368
2409.52 1351
2409.98 1349
2410.45 1383
2410.91 1426
2411.37 1379
2411.84 1318
2412.30 1287
2412.76 1356
2413.23 1380
2413.69 1355
2414.15 1323
2414.62 1370
2415.08 1383
2415.54 1486
2416.01 1506
2416.47 1512
2416.93 1441
2417.40 1416
2417.86 1456
2418.32 1488
2418.79 1453
2419.25 1516
2419.72 1528
2420.18 1489
2420.64 1493
2421.11 1438
2421.57 1420
2422.04 1448
2422.50 1448
2422.96 1490
2423.43 1484
2423.89 1570
2424.36 1643
2424.82 1572
2425.29 1593
2425.75 1579
2426.22 1484
2426.68 1435
2427.15 1494
2427.61 1416
2428.07 1381
2428.54 1407
2429.00 1320
2429.47 1380
2429.93 1308
2430.40 1323
2430.86 1299
2431.33 1295
2431.79 1377
2432.26 1297
2432.72 1278
2433.19 1394
2433.65 1419
2434.12 1405
2434.59 1450
2435.05 1429
2435.52 1459
2435.98 1447
2436.45 1563
2436.91 1528
2437.38 1544
2437.84 1552
2438.31 1569
2438.78 1558
2439.24 1492
2439.71 1627
2440.17 1580
2440.64 1670
2441.10 1601
2441.57 1628
2442.04 1639
2442.50 1607
2442.97 1642
2443.44 1527
2443.90 1568
2444.37 1482
2444.83 1489
2445.30 1419
2445.77 1380
2446.23 1344
2446.70 1330
2447.17 1382
2447.63 1389
2448.10 1415
2448.57 1385
2449.03 1399
2449.50 1383
2449.97 1390
2450.43 1407
2450.90 1404
2451.37 1432
2451.83 1453
2452.30 1394
2452.77 1435
2453.24 1375
2453.70 1412
2454.17 1402
2454.64 1374
2455.10 1386
2455.57 1419
2456.04 1439
2456.51 1390
2456.97 1391
2457.44 1314
2457.91 1341
2458.38 1360
2458.84 1450
2459.31 1377
2459.78 1318
2460.25 1321
2460.72 1348
2461.18 1416
2461.65 1412
2462.12 1305
2462.59 1353
2463.06 1302
2463.52 1335
2463.99 1314
2464.46 1359
2464.93 1424
2465.40 1402
2465.86 1413
2466.33 1375
2466.80 1395
2467.27 1373
2467.74 1403
2468.21 1471
2468.68 1526
2469.14 1525
2469.61 1604
2470.08 1541
2470.55 1610
2471.02 1682
2471.49 1588
2471.96 1588
2472.43 1661
2472.90 1512
2473.36 1516
2473.83 1442
2474.30 1398
2474.77 1427
2475.24 1430
2475.71 1412
2476.18 1429
2476.65 1388
2477.12 1421
2477.59 1433
2478.06 1413
2478.53 1441
2479.00 1421
2479.47 1382
2479.94 1354
2480.41 1391
2480.87 1348
2481.34 1307
2481.81 1280
2482.28 1234
2482.75 1339
2483.22 1313
2483.69 1272
2484.16 1295
2484.63 1371
2485.10 1369
2485.57 1436
2486.05 1570
2486.52 1573
2486.99 1599
2487.46 1572
2487.93 1590
2488.40 1598
2488.87 1597
2489.34 1513
2489.81 1514
2490.28 1491
2490.75 1536
2491.22 1499
2491.69 1484
2492.16 1494
2492.63 1468
2493.10 1470
2493.58 1461
2494.05 1540
2494.52 1515
2494.99 1479
2495.46 1516
2495.93 1498
2496.40 1463
2496.87 1503
2497.34 1514
2497.82 1490
2498.29 1409
2498.76 1406
2499.23 1357
2499.70 1220
2500.17 1224
2500.64 1300
2501.12 1257
2501.59 1245
2502.06 1257
2502.53 1285
2503.00 1267
2503.48 1276
2503.95 1354
2504.42 1330
2504.89 1311
2505.36 1329
2505.84 1343
2506.31 1313
2506.78 1298
2507.25 1345
2507.72 1334
2508.20 1347
2508.67 1475
2509.14 1556
2509.61 1611
2510.09 1706
2510.56 1751
2511.03 1783
2511.50 1832
2511.98 1898
2512.45 1957
2512.92 1933
2513.40 1922
2513.87 1892
2514.34 1847
2514.81 1748
2515.29 1644
2515.76 1639
2516.23 1627
2516.71 1606
2517.18 1497
2517.65 1423
2518.13 1460
2518.60 1485
2519.07 1506
2519.55 1501
2520.02 1553
2520.49 1479
2520.97 1499
2521.44 1484
2521.91 1449
2522.39 1402
2522.86 1444
2523.34 1425
2523.81 1456
2524.28 1499
2524.76 1535
2525.23 1587
2525.70 1623
2526.18 1599
2526.65 1684
2527.13 1658
2527.60 1738
2528.08 1698
2528.55 1697
2529.02 1530
2529.50 1499
2529.97 1646
2530.45 1531
2530.92 1445
2531.40 1501
2531.87 1461
2532.34 1542
2532.82 1440
2533.29 1457
2533.77 1474
2534.24 1522
2534.72 1502
2535.19 1433
2535.67 1467
2536.14 1564
2536.62 1500
2537.09 1480
2537.57 1472
2538.04 1541
2538.52 1509
2538.99 1479
2539.47 1540
2539.94 1542
2540.42 1574
2540.90 1564
2541.37 1566
2541.85 1547
2542.32 1550
2542.80 1509
2543.27 1481
2543.75 1557
2544.22 1482
2544.70 1466
2545.18 1490
2545.65 1541
2546.13 1669
2546.60 1683
2547.08 1699
2547.56 1730
2548.03 1849
2548.51 1886
2548.98 1827
2549.46 1840
2549.94 1829
2550.41 1834
2550.89 1837
2551.37 1711
2551.84 1709
2552.32 1658
2552.80 1600
2553.27 1642
2553.75 1540
2554.23 1488
2554.70 1499
2555.18 1483
2555.66 1494
2556.13 1437
2556.61 1447
2557.09 1469
2557.56 1489
2558.04 1492
2558.52 1471
2558.99 1492
2559.47 1454
2559.95 1466
2560.43 1433
2560.90 1431
2561.38 1402
2561.86 1398
2562.33 1472
2562.81 1440
2563.29 1429
2563.77 1447
2564.25 1335
2564.72 1359
2565.20 1398
2565.68 1333
2566.16 1337
2566.63 1416
2567.11 1372
2567.59 1371
2568.07 1346
2568.55 1374
2569.02 1392
2569.50 1365
2569.98 1326
2570.46 1297
2570.94 1305
2571.41 1291
2571.89 1336
2572.37 1316
2572.85 1275
2573.33 1313
2573.81 1329
2574.28 1357
2574.76 1343
2575.24 1350
2575.72 1387
2576.20 1323
2576.68 1301
2577.16 1363
2577.64 1417
2578.11 1419
2578.59 1417
2579.07 1464
2579.55 1383
2580.03 1344
2580.51 1467
2580.99 1347
2581.47 1275
2581.95 1306
2582.43 1369
2582.91 1296
2583.39 1323
2583.86 1416
2584.34 1401
2584.82 1323
2585.30 1299
2585.78 1349
2586.26 1351
2586.74 1322
2587.22 1295
2587.70 1392
2588.18 1316
2588.66 1397
2589.14 1316
2589.62 1380
2590.10 1366
2590.58 1328
2591.06 1329
2591.54 1331
2592.02 1333
2592.50 1370
2592.98 1327
2593.46 1326
2593.94 1289
2594.42 1337
2594.90 1283
2595.38 1281
2595.86 1336
2596.35 1344
2596.83 1306
2597.31 1292
2597.79 1310
2598.27 1327
2598.75 1362
2599.23 1358
2599.71 1410
2600.19 1434
2600.67 1387
2601.15 1296
2601.63 1369
2602.12 1376
2602.60 1376
2603.08 1361
2603.56 1351
2604.04 1331
2604.52 1372
2605.00 1343
2605.48 1349
2605.97 1324
2606.45 1408
2606.93 1368
2607.41 1338
2607.89 1386
2608.37 1296
2608.86 1276
2609.34 1288
2609.82 1329
2610.30 1373
2610.78 1426
2611.26 1557
2611.75 1519
2612.23 1511
2612.71 1550
2613.19 1529
2613.68 1534
2614.16 1527
2614.64 1480
2615.12 1371
2615.60 1387
2616.09 1382
2616.57 1410
2617.05 1365
2617.53 1425
2618.02 1403
2618.50 1376
2618.98 1330
2619.46 1314
2619.95 1384
2620.43 1326
2620.91 1339
2621.40 1355
2621.88 1349
2622.36 1336
2622.85 1351
2623.33 1299
2623.81 1302
2624.29 1331
2624.78 1395
2625.26 1473
2625.74 1398
2626.23 1465
2626.71 1486
2627.19 1504
2627.68 1509
2628.16 1594
2628.64 1546
2629.13 1528
2629.61 1562
2630.10 1570
2630.58 1616
2631.06 1647
2631.55 1728
2632.03 1639
2632.51 1572
2633.00 1667
2633.48 1606
2633.97 1527
2634.45 1518
2634.94 1507
2635.42 1504
2635.90 1475
2636.39 1399
2636.87 1413
2637.36 1433
2637.84 1417
2638.33 1358
2638.81 1379
2639.29 1400
2639.78 1459
2640.26 1458
2640.75 1458
2641.23 1430
2641.72 1466
2642.20 1427
2642.69 1489
2643.17 1363
2643.66 1388
2644.14 1399
2644.63 1399
2645.11 1384
2645.60 1401
2646.08 1349
2646.57 1354
2647.05 1298
2647.54 1368
2648.02 1451
2648.51 1482
2648.99 1427
2649.48 1440
2649.97 1439
2650.45 1442
2650.94 1511
2651.42 1557
2651.91 1576
2652.39 1657
2652.88 1641
2653.37 1617
2653.85 1680
2654.34 1799
2654.82 1863
2655.31 1815
2655.80 1849
2656.28 1803
2656.77 1836
2657.25 1829
2657.74 1788
2658.23 1686
2658.71 1588
2659.20 1562
2659.69 1502
2660.17 1580
2660.66 1507
2661.14 1468
2661.63 1422
2662.12 1472
2662.60 1378
2663.09 1349
2663.58 1401
2664.06 1450
2664.55 1403
2665.04 1452
2665.53 1410
2666.01 1403
2666.50 1402
2666.99 1424
2667.47 1382
2667.96 1433
2668.45 1448
2668.94 1515
2669.42 1501
2669.91 1514
2670.40 1453
2670.88 1562
2671.37 1595
2671.86 1559
2672.35 1619
2672.83 1714
2673.32 1692
2673.81 1841
2674.30 1894
2674.79 1854
2675.27 1816
2675.76 1787
2676.25 1732
2676.74 1760
2677.23 1763
2677.71 1639
2678.20 1492
2678.69 1480
2679.18 1520
2679.67 1503
2680.15 1460
2680.64 1414
2681.13 1461
2681.62 1469
2682.11 1363
2682.60 1428
2683.08 1490
2683.57 1470
2684.06 1452
2684.55 1440
2685.04 1382
2685.53 1384
2686.02 1384
2686.51 1398
2686.99 1428
2687.48 1405
2687.97 1355
2688.46 1380
2688.95 1359
2689.44 1337
2689.93 1380
2690.42 1389
2690.91 1420
2691.40 1480
2691.89 1434
2692.38 1466
2692.87 1439
2693.35 1479
2693.84 1433
2694.33 1493
2694.82 1493
2695.31 1552
2695.80 1506
2696.29 1465
2696.78 1420
2697.27 1493
2697.76 1507
2698.25 1444
2698.74 1409
2699.23 1403
2699.72 1420
2700.21 1438
2700.70 1477
2701.19 1443
2701.68 1425
2702.17 1442
2702.66 1464
2703.15 1406
2703.64 1479
2704.13 1445
2704.62 1423
2705.12 1492
2705.61 1450
2706.10 1425
2706.59 1409
2707.08 1376
2707.57 1315
2708.06 1339
2708.55 1343
2709.04 1357
2709.53 1324
2710.02 1273
2710.51 1335
2711.01 1395
2711.50 1313
2711.99 1383
2712.48 1357
2712.97 1337
2713.46 1393
2713.95 1362
2714.44 1357
2714.94 1361
2715.43 1385
2715.92 1434
2716.41 1411
2716.90 1374
2717.39 1300
2717.89 1259
2718.38 1289
2718.87 1295
2719.36 1307
2719.85 1404
2720.34 1444
2720.84 1389
2721.33 1395
2721.82 1490
2722.31 1488
2722.80 1475
2723.30 1467
2723.79 1506
2724.28 1441
2724.77 1409
2725.27 1353
2725.76 1387
2726.25 1336
2726.74 1339
2727.24 1357
2727.73 1444
2728.22 1520
2728.71 1541
2729.21 1487
2729.70 1451
2730.19 1498
2730.69 1544
2731.18 1495
2731.67 1511
2732.16 1493
2732.66 1523
2733.15 1592
2733.64 1664
2734.14 1596
2734.63 1613
2735.12 1626
2735.62 1695
2736.11 1575
2736.60 1523
2737.10 1594
2737.59 1621
2738.08 1479
2738.58 1502
2739.07 1547
2739.56 1515
2740.06 1488
2740.55 1532
2741.05 1509
2741.54 1415
2742.03 1429
2742.53 1364
2743.02 1384
2743.52 1392
2744.01 1378
2744.50 1416
2745.00 1459
2745.49 1502
2745.99 1519
2746.48 1471
2746.97 1469
2747.47 1517
2747.96 1497
2748.46 1488
2748.95 1447
2749.45 1431
2749.94 1423
2750.44 1399
2750.93 1398
2751.43 1366
2751.92 1418
2752.42 1518
2752.91 1460
2753.41 1503
2753.90 1434
2754.40 1414
2754.89 1461
2755.39 1360
2755.88 1420
2756.38 1391
2756.87 1470
2757.37 1447
2757.86 1466
2758.36 1518
2758.85 1426
2759.35 1451
2759.84 1492
2760.34 1463
2760.83 1439
2761.33 1520
2761.83 1572
2762.32 1597
2762.82 1634
2763.31 1573
2763.81 1554
2764.30 1552
2764.80 1498
2765.30 1454
2765.79 1472
2766.29 1457
2766.78 1488
2767.28 1453
2767.78 1378
2768.27 1484
2768.77 1412
2769.27 1414
2769.76 1426
2770.26 1445
2770.76 1420
2771.25 1408
2771.75 1381
2772.24 1462
2772.74 1504
2773.24 1530
2773.73 1480
2774.23 1493
2774.73 1541
2775.23 1612
2775.72 1657
2776.22 1641
2776.72 1693
2777.21 1650
2777.71 1673
2778.21 1719
2778.70 1672
2779.20 1648
2779.70 1633
2780.20 1572
2780.69 1562
2781.19 1487
2781.69 1444
2782.19 1463
2782.68 1434
2783.18 1360
2783.68 1326
2784.18 1342
2784.67 1424
2785.17 1490
2785.67 1409
2786.17 1372
2786.67 1386
2787.16 1377
2787.66 1389
2788.16 1359
2788.66 1341
2789.16 1384
2789.65 1307
2790.15 1364
2790.65 1432
2791.15 1393
2791.65 1419
2792.15 1434
2792.64 1383
2793.14 1424
2793.64 1476
2794.14 1399
2794.64 1400
2795.14 1425
2795.64 1422
2796.13 1413
2796.63 1534
2797.13 1468
2797.63 1487
2798.13 1488
2798.63 1487
2799.13 1538
2799.63 1501
2800.13 1444
2800.62 1424
2801.12 1416
2801.62 1390
2802.12 1438
2802.62 1446
2803.12 1422
2803.62 1418
2804.12 1411
2804.62 1450
2805.12 1488
2805.62 1435
2806.12 1403
2806.62 1490
2807.12 1461
2807.62 1421
2808.12 1534
2808.62 1533
2809.12 1573
2809.62 1695
2810.12 1772
2810.62 1968
2811.12 2130
2811.62 2303
2812.12 2561
2812.62 2575
2813.12 2651
2813.62 2753
2814.12 2709
2814.62 2643
2815.12 2482
2815.62 2369
2816.12 2338
2816.62 2179
2817.12 1968
2817.62 1855
2818.12 1753
2818.62 1717
2819.12 1662
2819.63 1589
2820.13 1562
2820.63 1565
2821.13 1513
2821.63 1461
2822.13 1464
2822.63 1508
2823.13 1462
2823.63 1478
2824.13 1507
2824.64 1414
2825.14 1426
2825.64 1415
2826.14 1362
2826.64 1382
2827.14 1383
2827.64 1411
2828.15 1370
2828.65 1343
2829.15 1343
2829.65 1403
2830.15 1381
2830.65 1341
2831.16 1397
2831.66 1359
2832.16 1361
2832.66 1330
2833.16 1392
2833.67 1440
2834.17 1480
2834.67 1459
2835.17 1483
2835.68 1527
2836.18 1476
2836.68 1557
2837.18 1590
2837.68 1557
2838.19 1546
2838.69 1545
2839.19 1601
2839.70 1607
2840.20 1528
2840.70 1558
2841.20 1541
2841.71 1512
2842.21 1529
2842.71 1574
2843.21 1587
2843.72 1575
2844.22 1524
2844.72 1503
2845.23 1512
2845.73 1533
2846.23 1527
2846.74 1553
2847.24 1586
2847.74 1567
2848.25 1594
2848.75 1640
2849.25 1669
2849.76 1685
2850.26 1668
2850.76 1573
2851.27 1569
2851.77 1619
2852.28 1548
2852.78 1526
2853.28 1522
2853.79 1526
2854.29 1492
2854.79 1582
2855.30 1602
2855.80 1660
2856.31 1640
2856.81 1700
2857.31 1635
2857.82 1756
2858.32 1771
2858.83 1735
2859.33 1664
2859.84 1688
2860.34 1688
2860.85 1663
2861.35 1625
2861.85 1594
2862.36 1555
2862.86 1547
2863.37 1571
2863.87 1583
2864.38 1469
2864.88 1409
2865.39 1419
2865.89 1457
2866.40 1414
2866.90 1444
2867.41 1406
2867.91 1461
2868.42 1445
2868.92 1438
2869.43 1470
2869.93 1523
2870.44 1651
2870.94 1707
2871.45 1670
2871.96 1740
2872.46 1845
2872.97 1862
2873.47 1877
2873.98 1943
2874.48 1975
2874.99 1801
2875.49 1816
2876.00 1719
2876.51 1613
2877.01 1573
2877.52 1626
2878.02 1653
2878.53 1616
2879.04 1535
2879.54 1548
2880.05 1599
2880.55 1679
2881.06 1671
2881.57 1729
2882.07 1698
2882.58 1622
2883.09 1696
2883.59 1772
2884.10 1858
2884.61 1766
2885.11 1783
2885.62 1930
2886.13 1829
2886.63 1951
2887.14 1892
2887.65 1894
2888.15 1995
2888.66 1955
2889.17 1873
2889.67 1688
2890.18 1738
2890.69 1714
2891.20 1688
2891.70 1733
2892.21 1691
2892.72 1643
2893.22 1690
2893.73 1738
2894.24 1754
2894.75 1855
2895.25 1820
2895.76 1876
2896.27 1840
2896.78 1913
2897.29 1954
2897.79 1836
2898.30 1839
2898.81 1835
2899.32 1791
2899.82 1676
2900.33 1741
2900.84 1776
2901.35 1735
2901.86 1742
2902.36 1695
2902.87 1803
2903.38 1755
2903.89 1733
2904.40 1748
2904.91 1766
2905.41 1801
2905.92 1790
2906.43 1801
2906.94 1704
2907.45 1658
2907.96 1657
2908.47 1686
2908.97 1570
2909.48 1534
2909.99 1549
2910.50 1598
2911.01 1570
2911.52 1538
2912.03 1559
2912.54 1553
2913.05 1551
2913.55 1629
2914.06 1609
2914.57 1603
2915.08 1652
2915.59 1583
2916.10 1523
2916.61 1513
2917.12 1536
2917.63 1515
2918.14 1578
2918.65 1650
2919.16 1706
2919.67 1768
2920.18 1837
2920.69 1874
2921.20 1862
2921.71 1828
2922.22 1928
2922.73 1855
2923.24 1859
2923.75 1860
2924.26 1738
2924.77 1705
2925.28 1782
2925.79 1709
2926.30 1643
2926.81 1617
2927.32 1557
2927.83 1627
2928.34 1561
2928.85 1521
2929.36 1509
2929.87 1524
2930.38 1655
2930.89 1646
2931.40 1546
2931.91 1578
2932.42 1595
2932.93 1578
2933.45 1493
2933.96 1565
2934.47 1630
2934.98 1661
2935.49 1616
2936.00 1663
2936.51 1782
2937.02 1925
2937.53 1987
2938.04 2357
2938.56 2533
2939.07 3025
2939.58 3282
2940.09 3665
2940.60 4161
2941.11 4404
2941.62 4453
2942.14 4557
2942.65 4416
2943.16 4192
2943.67 3853
2944.18 3602
2944.70 3321
2945.21 2999
2945.72 2646
2946.23 2321
2946.74 2170
2947.26 1927
2947.77 1803
2948.28 1735
2948.79 1674
2949.30 1680
2949.82 1682
2950.33 1667
2950.84 1603
2951.35 1592
2951.87 1540
2952.38 1508
2952.89 1506
2953.40 1448
2953.92 1419
2954.43 1436
2954.94 1445
2955.45 1473
2955.97 1471
2956.48 1562
2956.99 1554
2957.51 1545
2958.02 1451
2958.53 1458
2959.04 1568
2959.56 1540
2960.07 1507
2960.58 1560
2961.10 1626
2961.61 1635
2962.12 1641
2962.64 1672
2963.15 1630
2963.66 1624
2964.18 1748
2964.69 1744
2965.21 1813
2965.72 1798
2966.23 1743
2966.75 1722
2967.26 1820
2967.77 1812
2968.29 1760
2968.80 1791
2969.32 1771
2969.83 1845
2970.34 1770
2970.86 1673
2971.37 1817
2971.89 1729
2972.40 1702
2972.91 1680
2973.43 1769
2973.94 1791
2974.46 1656
2974.97 1708
2975.49 1706
2976.00 1780
2976.52 1709
2977.03 1752
2977.55 1782
2978.06 1852
2978.57 1924
2979.09 2006
2979.60 2016
2980.12 2001
2980.63 1999
2981.15 1947
2981.66 2052
2982.18 2045
2982.69 2019
2983.21 1987
2983.73 1921
2984.24 1983
2984.76 1994
2985.27 2026
2985.79 2139
2986.30 2225
2986.82 2114
2987.33 2117
2987.85 2183
2988.36 2255
2988.88 2310
2989.40 2248
2989.91 2273
2990.43 2338
2990.94 2265
2991.46 2342
2991.97 2250
2992.49 2201
2993.01 2183
2993.52 2297
2994.04 2297
2994.55 2199
2995.07 2370
2995.59 2564
2996.10 2580
2996.62 2702
2997.14 2837
2997.65 3040
2998.17 2999
2998.69 2906
2999.20 2883
2999.72 2946
3000.24 2891
3000.75 2960
3001.27 3126
3001.79 3515
3002.30 4006
3002.82 4786
3003.34 5662
3003.85 6736
3004.37 7817
3004.89 8814
3005.40 9166
3005.92 9184
3006.44 8741
3006.96 7891
3007.47 7227
3007.99 6395
3008.51 5321
3009.03 4532
3009.54 3941
3010.06 3422
3010.58 3104
3011.10 2749
3011.61 2565
3012.13 2466
3012.65 2339
3013.17 2242
3013.68 2211
3014.20 2282
3014.72 2317
3015.24 2273
3015.76 2194
3016.27 2268
3016.79 2399
3017.31 2247
3017.83 2217
3018.35 2174
3018.86 2187
3019.38 2061
3019.90 2030
3020.42 2103
3020.94 2031
3021.46 2048
3021.97 2063
3022.49 2161
3023.01 2126
3023.53 2177
3024.05 2173
3024.57 2224
3025.09 2204
3025.61 2189
3026.12 2139
3026.64 2040
3027.16 2079
3027.68 2071
3028.20 1982
3028.72 1965
3029.24 1996
3029.76 1952
3030.28 1913
3030.80 1919
3031.32 1883
3031.84 1854
3032.35 1830
3032.87 1902
3033.39 1883
3033.91 1804
3034.43 1810
3034.95 1815
3035.47 1886
3035.99 1821
3036.51 1782
3037.03 1853
3037.55 1774
3038.07 1686
3038.59 1746
3039.11 1838
3039.63 1745
3040.15 1743
3040.67 1777
3041.19 1766
3041.71 1780
3042.23 1733
3042.75 1843
3043.27 1786
3043.79 1827
3044.31 1854
3044.83 1795
3045.35 1805
3045.87 1745
3046.40 1797
3046.92 1778
3047.44 1761
3047.96 1778
3048.48 1870
3049.00 1819
3049.52 1771
3050.04 1745
3050.56 1762
3051.08 1782
3051.60 1815
3052.12 1697
3052.65 1709
3053.17 1734
3053.69 1700
3054.21 1705
3054.73 1807
3055.25 1787
3055.77 1757
3056.30 1745
3056.82 1786
3057.34 1764
3057.86 1704
3058.38 1750
3058.90 1838
3059.42 1770
3059.95 1817
3060.47 1744
3060.99 1815
3061.51 1838
3062.03 1868
3062.56 1910
3063.08 1904
3063.60 1966
3064.12 1967
3064.64 1965
3065.17 2030
3065.69 2058
3066.21 2045
3066.73 2091
3067.26 2158
3067.78 2238
3068.30 2136
3068.82 2238
3069.35 2217
3069.87 2228
3070.39 2160
3070.91 2059
3071.44 2142
3071.96 2147
3072.48 2170
3073.01 2257
3073.53 2258
3074.05 2180
3074.57 2126
3075.10 2269
3075.62 2223
3076.14 2214
3076.67 2334
3077.19 2364
3077.71 2390
3078.24 2461
3078.76 2515
3079.28 2549
3079.81 2702
3080.33 2773
3080.85 2728
3081.38 2797
3081.90 2889
3082.42 2958
3082.95 2925
3083.47 2895
3084.00 2825
3084.52 2774
3085.04 2751
3085.57 2758
3086.09 2871
3086.62 2920
3087.14 3161
3087.66 3505
3088.19 4023
3088.71 4579
3089.24 5275
3089.76 5683
3090.29 5941
3090.81 6014
3091.33 5957
3091.86 5585
3092.38 5102
3092.91 4654
3093.43 4322
3093.96 3813
3094.48 3555
3095.01 3520
3095.53 3286
3096.06 3106
3096.58 3113
3097.11 3088
3097.63 2981
3098.16 3031
3098.68 3227
3099.21 3360
3099.73 3607
3100.26 4318
3100.78 5157
3101.31 6210
3101.83 7792
3102.36 8578
3102.88 9750
3103.41 10407
3103.93 10367
3104.46 9805
3104.99 8744
3105.51 7712
3106.04 6690
3106.56 5808
3107.09 4833
3107.61 4155
3108.14 3629
3108.67 3309
3109.19 3137
3109.72 3063
3110.24 2867
3110.77 2871
3111.30 2704
3111.82 2631
3112.35 2572
3112.87 2492
3113.40 2461
3113.93 2381
3114.45 2396
3114.98 2358
3115.51 2276
3116.03 2170
3116.56 2164
3117.09 2101
3117.61 2059
3118.14 2072
3118.67 2171
3119.19 2194
3119.72 2353
3120.25 2421
3120.77 2468
3121.30 2489
3121.83 2550
3122.35 2695
3122.88 2599
3123.41 2624
3123.94 2480
3124.46 2542
3124.99 2549
3125.52 2608
3126.05 2732
3126.57 2790
3127.10 2723
3127.63 2760
3128.16 2818
3128.68 2797
3129.21 2573
3129.74 2376
3130.27 2315
3130.79 2249
3131.32 2218
3131.85 2135
3132.38 2251
3132.91 2211
3133.43 2163
3133.96 2084
3134.49 2148
3135.02 2071
3135.55 1980
3136.07 2009
3136.60 1982
3137.13 2021
3137.66 2001
3138.19 1979
3138.72 1881
3139.24 1932
3139.77 1861
3140.30 1800
3140.83 1825
3141.36 1746
3141.89 1741
3142.42 1732
3142.95 1687
3143.47 1740
3144.00 1732
3144.53 1686
3145.06 1764
3145.59 1797
3146.12 1860
3146.65 1867
3147.18 1981
3147.71 2022
3148.24 2039
3148.76 2061
3149.29 2161
3149.82 2188
3150.35 2143
3150.88 2141
3151.41 2113
3151.94 2127
3152.47 2119
3153.00 1958
3153.53 1899
3154.06 1879
3154.59 1833
3155.12 1869
3155.65 1897
3156.18 1880
3156.71 1930
3157.24 1873
3157.77 1958
3158.30 2040
3158.83 2006
3159.36 2007
3159.89 2024
3160.42 1935
3160.95 1904
3161.48 1931
3162.01 1963
3162.54 1898
3163.07 1942
3163.60 2030
3164.13 1960
3164.66 1974
3165.20 1904
3165.73 1852
3166.26 1800
3166.79 1754
3167.32 1763
3167.85 1717
3168.38 1673
3168.91 1632
3169.44 1665
3169.97 1696
3170.50 1759
3171.04 1857
3171.57 1850
3172.10 1928
3172.63 2054
3173.16 2106
3173.69 2249
3174.22 2222
3174.75 2105
3175.29 2203
3175.82 2223
3176.35 2104
3176.88 2119
3177.41 2092
3177.94 2016
3178.48 1831
3179.01 1801
3179.54 1709
3180.07 1719
3180.60 1714
3181.14 1678
3181.67 1704
3182.20 1664
3182.73 1626
3183.26 1618
3183.80 1625
3184.33 1603
3184.86 1605
3185.39 1606
3185.93 1582
3186.46 1595
3186.99 1632
3187.52 1612
3188.06 1679
3188.59 1614
3189.12 1627
3189.65 1639
3190.19 1702
3190.72 1640
3191.25 1589
3191.79 1611
3192.32 1602
3192.85 1658
3193.38 1631
3193.92 1601
3194.45 1634
3194.98 1638
3195.52 1626
3196.05 1640
3196.58 1693
3197.12 1832
3197.65 1793
3198.18 1765
3198.72 1795
3199.25 1846
3199.78 1795
3200.32 1785
3200.85 1854
3201.39 1866
3201.92 1805
3202.45 1771
3202.99 1776
3203.52 1843
3204.05 1761
3204.59 1838
3205.12 1842
3205.66 1803
3206.19 1836
3206.72 1996
3207.26 2075
3207.79 2147
3208.33 2273
3208.86 2436
3209.40 2417
3209.93 2626
3210.47 2676
3211.00 2663
3211.53 2636
3212.07 2584
3212.60 2531
3213.14 2465
3213.67 2371
3214.21 2185
3214.74 2123
3215.28 2056
3215.81 1904
3216.35 1843
3216.88 1754
3217.42 1719
3217.95 1622
3218.49 1636
3219.02 1579
3219.56 1612
3220.09 1679
3220.63 1665
3221.16 1792
3221.70 1856
3222.23 1958
3222.77 2053
3223.31 2145
3223.84 2150
3224.38 2249
3224.91 2304
3225.45 2177
3225.98 2151
3226.52 2151
3227.06 2117
3227.59 2088
3228.13 2020
3228.66 2035
3229.20 1950
3229.74 1969
3230.27 1966
3230.81 1909
3231.34 1886
3231.88 1950
3232.42 1948
3232.95 1965
3233.49 2015
3234.03 1988
3234.56 2041
3235.10 1967
3235.64 1981
3236.17 2090
3236.71 2209
3237.25 2247
3237.78 2344
3238.32 2386
3238.86 2328
3239.39 2136
3239.93 2150
3240.47 2210
3241.00 2187
3241.54 2171
3242.08 2201
3242.61 2123
3243.15 2116
3243.69 2169
3244.23 2204
3244.76 2174
3245.30 2318
3245.84 2293
3246.38 2246
3246.91 2295
3247.45 2382
3247.99 2349
3248.53 2448
3249.06 2614
3249.60 3013
3250.14 3405
3250.68 4050
3251.21 4852
3251.75 5866
3252.29 6664
3252.83 7410
3253.37 7730
3253.90 7641
3254.44 7359
3254.98 6655
3255.52 5924
3256.06 5192
3256.60 4417
3257.13 3965
3257.67 3514
3258.21 3190
3258.75 3011
3259.29 2876
3259.83 2939
3260.36 3031
3260.90 3076
3261.44 3306
3261.98 3512
3262.52 3409
3263.06 3605
3263.60 3573
3264.14 3519
3264.68 3197
3265.21 3184
3265.75 2896
3266.29 2818
3266.83 2648
3267.37 2489
3267.91 2411
3268.45 2269
3268.99 2223
3269.53 2260
3270.07 2245
3270.61 2243
3271.15 2303
3271.69 2345
3272.23 2417
3272.76 2428
3273.30 2395
3273.84 2342
3274.38 2308
3274.92 2332
3275.46 2374
3276.00 2373
3276.54 2352
3277.08 2278
3277.62 2330
3278.16 2376
3278.70 2392
3279.24 2409
3279.78 2428
3280.32 2466
3280.86 2463
3281.41 2472
3281.95 2447
3282.49 2380
3283.03 2430
3283.57 2466
3284.11 2585
3284.65 2712
3285.19 2715
3285.73 2764
3286.27 2668
3286.81 2778
3287.35 2761
3287.89 2752
3288.43 2772
3288.97 2776
3289.52 2744
3290.06 2826
3290.60 2811
3291.14 2993
3291.68 3102
3292.22 3132
3292.76 3258
3293.30 3478
3293.85 3764
3294.39 4043
3294.93 4261
3295.47 4724
3296.01 5115
3296.55 5278
3297.09 5352
3297.64 5171
3298.18 4810
3298.72 4558
3299.26 4086
3299.80 3791
3300.34 3526
3300.89 3336
3301.43 3188
3301.97 3029
3302.51 2956
3303.06 2894
3303.60 2852
3304.14 2774
3304.68 2844
3305.22 2750
3305.77 2860
3306.31 2886
3306.85 2836
3307.39 2961
3307.94 3124
3308.48 3194
3309.02 3185
3309.56 3362
3310.11 3435
3310.65 3504
3311.19 3597
3311.74 3524
3312.28 3384
3312.82 3375
3313.36 3336
3313.91 3381
3314.45 3351
3314.99 3411
3315.54 3634
3316.08 3765
3316.62 3963
3317.17 4316
3317.71 4774
3318.25 5227
3318.80 5456
3319.34 5866
3319.88 6024
3320.43 5809
3320.97 5672
3321.51 5548
3322.06 5157
3322.60 4637
3323.14 4285
3323.69 3912
3324.23 3728
3324.78 3554
3325.32 3508
3325.86 3264
3326.41 3188
3326.95 3181
3327.50 3183
3328.04 3057
3328.59 3028
3329.13 3003
3329.67 3083
3330.22 3223
3330.76 3367
3331.31 3662
3331.85 4370
3332.40 5324
3332.94 6463
3333.49 8115
3334.03 9873
3334.57 11282
3335.12 12879
3335.66 13868
3336.21 14263
3336.75 14396
3337.30 14078
3337.84 12883
3338.39 11563
3338.93 10094
3339.48 8920
3340.02 7630
3340.57 6372
3341.11 5336
3341.66 4508
3342.20 3857
3342.75 3440
3343.30 3028
3343.84 2892
3344.39 2675
3344.93 2524
3345.48 2467
3346.02 2472
3346.57 2416
3347.11 2456
3347.66 2371
3348.21 2371
3348.75 2434
3349.30 2356
3349.84 2239
3350.39 2284
3350.94 2279
3351.48 2286
3352.03 2237
3352.57 2174
3353.12 2145
3353.67 2038
3354.21 2093
3354.76 2059
3355.31 2117
3355.85 2114
3356.40 2108
3356.95 2068
3357.49 2058
3358.04 2020
3358.59 2029
3359.13 2081
3359.68 2033
3360.23 2008
3360.77 2018
3361.32 2137
3361.87 2170
3362.41 2153
3362.96 2139
3363.51 2174
3364.05 2218
3364.60 2131
3365.15 2116
3365.70 2170
3366.24 2111
3366.79 2018
3367.34 2004
3367.89 2030
3368.43 1989
3368.98 2039
3369.53 2023
3370.08 2054
3370.62 2082
3371.17 2243
3371.72 2233
3372.27 2357
3372.81 2614
3373.36 2627
3373.91 2600
3374.46 2600
3375.01 2655
3375.55 2649
3376.10 2486
3376.65 2295
3377.20 2262
3377.75 2208
3378.30 2090
3378.84 1972
3379.39 1957
3379.94 1834
3380.49 1846
3381.04 1824
3381.59 1882
3382.13 1748
3382.68 1927
3383.23 1825
3383.78 1735
3384.33 1789
3384.88 1794
3385.43 1730
3385.98 1707
3386.52 1711
3387.07 1695
3387.62 1696
3388.17 1824
3388.72 1826
3389.27 1834
3389.82 1825
3390.37 1780
3390.92 1757
3391.47 1765
3392.02 1771
3392.57 1856
3393.12 1770
3393.66 1742
3394.21 1790
3394.76 1809
3395.31 1781
3395.86 1817
3396.41 1843
3396.96 1785
3397.51 1853
3398.06 1948
3398.61 1918
3399.16 1876
3399.71 1881
3400.26 1906
3400.81 1916
3401.36 1872
3401.91 1869
3402.46 1830
3403.01 1794
3403.56 1773
3404.11 1718
3404.66 1684
3405.21 1728
3405.77 1710
3406.32 1731
3406.87 1770
3407.42 1684
3407.97 1730
3408.52 1706
3409.07 1764
3409.62 1782
3410.17 1888
3410.72 1891
3411.27 1923
3411.82 1967
3412.37 2020
3412.93 1954
3413.48 1871
3414.03 1946
3414.58 1936
3415.13 2020
3415.68 2151
3416.23 2267
3416.78 2414
3417.34 2496
3417.89 2666
3418.44 2725
3418.99 2668
3419.54 2488
3420.09 2428
3420.65 2290
3421.20 2245
3421.75 2224
3422.30 2149
3422.85 2145
3423.40 2049
3423.96 2106
3424.51 1992
3425.06 2058
3425.61 2052
3426.17 1992
3426.72 1899
3427.27 1798
3427.82 1767
3428.37 1712
3428.93 1772
3429.48 1731
3430.03 1780
3430.58 1729
3431.14 1753
3431.69 1734
3432.24 1760
3432.79 1688
3433.35 1693
3433.90 1777
3434.45 1812
3435.01 1830
3435.56 1799
3436.11 1885
3436.66 1909
3437.22 1842
3437.77 1939
3438.32 1964
3438.88 1858
3439.43 1802
3439.98 1815
3440.54 1840
3441.09 1806
3441.64 1821
3442.20 1774
3442.75 1800
3443.30 1758
3443.86 1691
3444.41 1649
3444.96 1578
3445.52 1676
3446.07 1673
3446.63 1715
3447.18 1734
3447.73 1686
3448.29 1653
3448.84 1693
3449.40 1631
3449.95 1567
3450.50 1581
3451.06 1521
3451.61 1604
3452.17 1596
3452.72 1632
3453.27 1608
3453.83 1636
3454.38 1607
3454.94 1598
3455.49 1611
3456.05 1553
3456.60 1687
3457.16 1653
3457.71 1685
3458.27 1654
3458.82 1688
3459.38 1619
3459.93 1614
3460.49 1762
3461.04 1712
3461.60 1731
3462.15 1747
3462.71 1849
3463.26 1857
3463.82 1847
3464.37 1930
3464.93 1913
3465.48 1861
3466.04 1931
3466.59 1941
3467.15 1797
3467.70 1899
3468.26 2111
3468.81 2149
3469.37 2192
3469.93 2240
3470.48 2339
3471.04 2330
3471.59 2358
3472.15 2366
3472.70 2406
3473.26 2337
3473.82 2323
3474.37 2361
3474.93 2306
3475.48 2340
3476.04 2185
3476.60 2224
3477.15 2295
3477.71 2343
3478.27 2448
3478.82 2441
3479.38 2518
3479.93 2534
3480.49 2563
3481.05 2637
3481.60 2701
3482.16 2693
3482.72 2579
3483.27 2712
3483.83 2809
3484.39 2898
3484.95 2988
3485.50 3084
3486.06 3023
3486.62 3059
3487.17 3138
3487.73 3432
3488.29 3862
3488.84 4559
3489.40 5593
3489.96 7160
3490.52 8901
3491.07 10956
3491.63 12603
3492.19 13634
3492.75 13961
3493.30 13369
3493.86 12202
3494.42 10662
3494.98 9013
3495.53 7618
3496.09 6379
3496.65 5347
3497.21 4697
3497.77 4178
3498.32 3790
3498.88 3640
3499.44 3536
3500.00 3614
3500.56 3609
3501.11 3726
3501.67 4018
3502.23 4431
3502.79 4908
3503.35 5352
3503.91 5809
3504.46 6021
3505.02 6352
3505.58 6447
3506.14 6272
3506.70 5990
3507.26 5546
3507.81 5075
3508.37 4631
3508.93 4231
3509.49 4016
3510.05 3741
3510.61 3565
3511.17 3381
3511.73 3315
3512.29 3208
3512.85 3028
3513.40 2871
3513.96 2761
3514.52 2654
3515.08 2566
3515.64 2418
3516.20 2297
3516.76 2377
3517.32 2287
3517.88 2273
3518.44 2071
3519.00 2065
3519.56 2079
3520.12 2081
3520.68 2082
3521.24 2026
3521.80 2121
3522.36 2155
3522.92 2129
3523.48 2132
3524.04 2083
3524.60 2029
3525.16 2058
3525.72 2021
3526.28 2009
3526.84 2082
3527.40 2030
3527.96 2159
3528.52 2129
3529.08 2156
3529.64 2136
3530.20 2101
3530.76 2072
3531.32 2130
3531.88 2162
3532.44 2163
3533.00 2140
3533.56 2052
3534.12 2042
3534.68 2024
3535.25 2088
3535.81 2147
3536.37 2068
3536.93 2162
3537.49 2052
3538.05 2022
3538.61 2022
3539.17 1998
3539.73 2035
3540.30 2023
3540.86 2124
3541.42 2138
3541.98 2128
3542.54 2086
3543.10 2137
3543.66 2147
3544.23 2128
3544.79 2065
3545.35 2122
3545.91 2051
3546.47 1973
3547.03 2010
3547.60 2047
3548.16 2025
3548.72 1968
3549.28 1897
3549.84 1847
3550.41 1864
3550.97 1865
3551.53 1984
3552.09 1886
3552.65 1793
3553.22 1778
3553.78 1752
3554.34 1716
3554.90 1833
3555.47 1829
3556.03 1697
3556.59 1692
3557.15 1809
3557.72 1750
3558.28 1675
3558.84 1652
3559.41 1779
3559.97 1802
3560.53 1829
3561.09 1799
3561.66 1819
3562.22 1859
3562.78 1962
3563.35 2029
3563.91 2035
3564.47 2056
3565.04 2154
3565.60 2161
3566.16 2120
3566.73 2093
3567.29 2066
3567.85 2061
3568.42 2034
3568.98 1979
3569.54 1757
3570.11 1780
3570.67 1828
3571.23 1744
3571.80 1784
3572.36 1725
3572.93 1680
3573.49 1766
3574.05 1794
3574.62 1799
3575.18 1888
3575.75 1889
3576.31 1878
3576.87 1937
3577.44 1961
3578.00 2051
3578.57 2090
3579.13 1989
3579.70 1896
3580.26 1878
3580.82 1916
3581.39 1899
3581.95 1871
3582.52 1790
3583.08 1735
3583.65 1760
3584.21 1806
3584.78 1779
3585.34 1661
3585.91 1673
3586.47 1678
3587.04 1724
3587.60 1634
3588.17 1563
3588.73 1599
3589.30 1602
3589.86 1626
3590.43 1653
3590.99 1670
3591.56 1682
3592.12 1666
3592.69 1640
3593.25 1598
3593.82 1693
3594.39 1698
3594.95 1708
3595.52 1695
3596.08 1648
3596.65 1720
3597.21 1795
3597.78 1679
3598.35 1704
3598.91 1703
3599.48 1727
3600.04 1660
3600.61 1630
3601.18 1673
3601.74 1638
3602.31 1654
3602.87 1647
3603.44 1624
3604.01 1665
3604.57 1675
3605.14 1624
3605.71 1641
3606.27 1611
3606.84 1555
3607.41 1550
3607.97 1570
3608.54 1564
3609.11 1583
3609.67 1606
3610.24 1456
3610.81 1472
3611.37 1489
3611.94 1581
3612.51 1657
3613.07 1655
3613.64 1669
3614.21 1904
3614.78 2240
3615.34 2575
3615.91 2864
3616.48 3343
3617.04 3697
3617.61 3830
3618.18 4060
3618.75 4266
3619.31 4262
3619.88 3874
3620.45 3622
3621.02 3310
3621.58 3063
3622.15 2670
3622.72 2381
3623.29 2268
3623.86 2071
3624.42 1823
3624.99 1732
3625.56 1686
3626.13 1675
3626.70 1583
3627.26 1523
3627.83 1496
3628.40 1605
3628.97 1607
3629.54 1653
3630.11 1652
3630.67 1624
3631.24 1632
3631.81 1676
3632.38 1690
3632.95 1636
3633.52 1686
3634.08 1662
3634.65 1660
3635.22 1592
3635.79 1703
3636.36 1661
3636.93 1598
3637.50 1631
3638.07 1695
3638.64 1825
3639.20 1897
3639.77 1952
3640.34 1952
3640.91 2077
3641.48 2276
3642.05 2284
3642.62 2262
3643.19 2194
3643.76 2184
3644.33 2169
3644.90 2239
3645.47 2116
3646.04 2074
3646.61 2038
3647.18 2023
3647.75 2017
3648.32 1956
3648.89 1905
3649.46 1944
3650.03 1967
3650.60 2056
3651.17 1988
3651.74 2140
3652.31 2172
3652.88 2269
3653.45 2152
3654.02 2157
3654.59 2053
3655.16 2017
3655.73 1963
3656.30 1959
3656.87 2010
3657.44 1956
3658.01 2060
3658.58 2132
3659.15 2092
3659.72 2169
3660.29 2213
3660.86 2245
3661.43 2290
3662.00 2150
3662.58 2077
3663.15 2034
3663.72 2091
3664.29 2148
3664.86 2225
3665.43 2368
3666.00 2437
3666.57 2488
3667.14 2426
3667.72 2270
3668.29 2204
3668.86 2176
3669.43 2002
3670.00 1912
3670.57 1868
3671.14 1743
3671.72 1742
3672.29 1820
3672.86 1807
3673.43 1795
3674.00 1783
3674.57 1814
3675.15 1867
3675.72 1937
3676.29 1925
3676.86 1932
3677.43 1931
3678.01 1992
3678.58 2053
3679.15 1930
3679.72 1903
3680.30 1928
3680.87 1869
3681.44 1778
3682.01 1675
3682.58 1648
3683.16 1669
3683.73 1552
3684.30 1523
3684.88 1557
3685.45 1543
3686.02 1561
3686.59 1596
3687.17 1667
3687.74 1736
3688.31 1815
3688.88 1894
3689.46 2006
3690.03 2023
3690.60 2032
3691.18 2041
3691.75 1966
3692.32 1952
3692.90 1909
3693.47 1862
3694.04 1801
3694.62 1703
3695.19 1669
3695.76 1637
3696.34 1598
3696.91 1621
3697.48 1606
3698.06 1614
3698.63 1646
3699.21 1604
3699.78 1626
3700.35 1658
3700.93 1621
3701.50 1619
3702.08 1672
3702.65 1656
3703.22 1589
3703.80 1739
3704.37 1646
3704.95 1594
3705.52 1643
3706.09 1715
3706.67 1680
3707.24 1621
3707.82 1620
3708.39 1752
3708.97 1756
3709.54 1703
3710.12 1711
3710.69 1671
3711.26 1719
3711.84 1615
3712.41 1615
3712.99 1686
3713.56 1550
3714.14 1529
3714.71 1603
3715.29 1589
3715.86 1506
3716.44 1553
3717.01 1604
3717.59 1648
3718.16 1681
3718.74 1631
3719.32 1627
3719.89 1522
3720.47 1549
3721.04 1561
3721.62 1498
3722.19 1494
3722.77 1561
3723.34 1497
3723.92 1620
3724.49 1649
3725.07 1533
3725.65 1475
3726.22 1527
3726.80 1540
3727.37 1584
3727.95 1600
3728.53 1759
3729.10 1881
3729.68 1961
3730.25 2162
3730.83 2454
3731.41 2861
3731.98 3251
3732.56 3494
3733.14 3590
3733.71 3693
3734.29 3600
3734.87 3472
3735.44 3287
3736.02 3088
3736.60 2770
3737.17 2579
3737.75 2296
3738.33 2180
3738.90 1966
3739.48 1847
3740.06 1761
3740.63 1629
3741.21 1612
3741.79 1563
3742.36 1444
3742.94 1502
3743.52 1521
3744.10 1466
3744.67 1471
3745.25 1476
3745.83 1511
3746.40 1392
3746.98 1418
3747.56 1385
3748.14 1482
3748.71 1474
3749.29 1400
3749.87 1489
3750.45 1490
3751.03 1522
3751.60 1516
3752.18 1472
3752.76 1434
3753.34 1523
3753.92 1529
3754.49 1516
3755.07 1490
3755.65 1488
3756.23 1539
3756.81 1507
3757.38 1671
3757.96 1730
3758.54 1776
3759.12 1839
3759.70 1973
3760.28 1897
3760.85 1985
3761.43 1913
3762.01 1991
3762.59 2055
3763.17 1954
3763.75 1918
3764.33 1945
3764.91 1957
3765.48 1848
3766.06 1911
3766.64 1898
3767.22 1957
3767.80 1929
3768.38 1906
3768.96 1856
3769.54 1828
3770.12 1822
3770.70 1798
3771.28 1859
3771.85 1878
3772.43 1808
3773.01 1815
3773.59 1806
3774.17 1715
3774.75 1688
3775.33 1695
3775.91 1584
3776.49 1555
3777.07 1599
3777.65 1606
3778.23 1629
3778.81 1674
3779.39 1589
3779.97 1574
3780.55 1612
3781.13 1556
3781.71 1589
3782.29 1484
3782.87 1429
3783.45 1407
3784.03 1467
3784.61 1458
3785.19 1465
3785.77 1557
3786.35 1540
3786.93 1536
3787.51 1565
3788.10 1562
3788.68 1569
3789.26 1581
3789.84 1530
3790.42 1592
3791.00 1645
3791.58 1581
3792.16 1564
3792.74 1588
3793.32 1622
3793.90 1615
3794.48 1638
3795.07 1651
3795.65 1631
3796.23 1613
3796.81 1659
3797.39 1717
3797.97 1624
3798.55 1669
3799.14 1659
3799.72 1660
3800.30 1789
3800.88 1800
3801.46 1798
3802.04 1839
3802.62 1867
3803.21 1885
3803.79 1859
3804.37 1926
3804.95 1917
3805.53 1965
3806.12 2117
3806.70 2311
3807.28 2447
3807.86 2729
3808.44 2908
3809.03 2924
3809.61 2842
3810.19 2801
3810.77 2728
3811.36 2760
3811.94 2649
3812.52 2548
3813.10 2457
3813.69 2546
3814.27 2662
3814.85 2752
3815.43 2817
3816.02 2764
3816.60 2664
3817.18 2534
3817.77 2365
3818.35 2197
3818.93 2076
3819.51 2098
3820.10 2025
3820.68 1975
3821.26 1965
3821.85 1968
3822.43 1976
3823.01 2083
3823.60 2140
3824.18 2008
3824.76 2034
3825.35 1957
3825.93 1931
3826.51 1841
3827.10 1829
3827.68 1776
3828.27 1863
3828.85 1751
3829.43 1751
3830.02 1856
3830.60 1747
3831.18 1734
3831.77 1814
3832.35 1871
3832.94 1866
3833.52 1940
3834.10 1913
3834.69 1972
3835.27 1934
3835.86 1958
3836.44 1962
3837.03 1960
3837.61 1934
3838.19 1957
3838.78 1929
3839.36 1964
3839.95 1962
3840.53 1973
3841.12 1983
3841.70 2055
3842.29 2143
3842.87 2285
3843.46 2516
3844.04 2683
3844.63 3156
3845.21 3510
3845.80 3838
3846.38 3992
3846.97 3961
3847.55 3721
3848.14 3268
3848.72 2974
3849.31 2767
3849.89 2540
3850.48 2430
3851.06 2324
3851.65 2257
3852.23 2289
3852.82 2287
3853.41 2220
3853.99 2197
3854.58 2220
3855.16 2320
3855.75 2329
3856.33 2353
3856.92 2502
3857.51 2626
3858.09 2949
3858.68 3352
3859.26 3838
3859.85 4197
3860.44 4608
3861.02 5025
3861.61 5182
3862.20 5295
3862.78 5119
3863.37 4884
3863.95 4517
3864.54 4156
3865.13 3794
3865.71 3368
3866.30 3005
3866.89 2679
3867.47 2485
3868.06 2212
3868.65 2054
3869.23 2014
3869.82 2004
3870.41 2028
3870.99 2050
3871.58 2045
3872.17 2094
3872.76 2106
3873.34 2117
3873.93 2158
3874.52 2072
3875.10 1955
3875.69 1981
3876.28 1890
3876.87 1736
3877.45 1760
3878.04 1772
3878.63 1799
3879.22 1777
3879.80 1762
3880.39 1764
3880.98 1754
3881.57 1774
3882.15 1729
3882.74 1730
3883.33 1735
3883.92 1758
3884.51 1744
3885.09 1729
3885.68 1831
3886.27 1861
3886.86 1856
3887.45 2025
3888.04 2051
3888.62 2164
3889.21 2155
3889.80 2203
3890.39 2242
3890.98 2199
3891.57 2247
3892.15 2305
3892.74 2169
3893.33 2167
3893.92 2166
3894.51 2059
3895.10 1969
3895.69 1957
3896.28 1898
3896.86 1783
3897.45 1872
3898.04 1906
3898.63 1929
3899.22 1943
3899.81 1975
3900.40 1907
3900.99 1976
3901.58 1899
3902.17 1861
3902.76 1854
3903.34 1718
3903.93 1724
3904.52 1714
3905.11 1683
3905.70 1699
3906.29 1675
3906.88 1718
3907.47 1735
3908.06 1818
3908.65 1816
3909.24 1766
3909.83 1830
3910.42 1685
3911.01 1666
3911.60 1667
3912.19 1599
3912.78 1640
3913.37 1581
3913.96 1583
3914.55 1554
3915.14 1565
3915.73 1577
3916.32 1619
3916.91 1604
3917.50 1577
3918.09 1566
3918.68 1610
3919.28 1542
3919.87 1510
3920.46 1530
3921.05 1538
3921.64 1482
3922.23 1521
3922.82 1502
3923.41 1446
3924.00 1488
3924.59 1475
3925.18 1427
3925.77 1422
3926.37 1390
3926.96 1386
3927.55 1413
3928.14 1425
3928.73 1438
3929.32 1376
3929.91 1357
3930.51 1327
3931.10 1343
3931.69 1393
3932.28 1384
3932.87 1371
3933.46 1375
3934.05 1438
3934.65 1405
3935.24 1405
3935.83 1448
3936.42 1415
3937.01 1469
3937.61 1488
3938.20 1549
3938.79 1618
3939.38 1695
3939.97 1728
3940.57 1680
3941.16 1598
3941.75 1694
3942.34 1798
3942.94 1735
3943.53 1649
3944.12 1602
3944.71 1560
3945.31 1530
3945.90 1447
3946.49 1444
3947.08 1407
3947.68 1355
3948.27 1459
3948.86 1430
3949.45 1371
3950.05 1404
3950.64 1417
3951.23 1364
3951.83 1429
3952.42 1429
3953.01 1434
3953.61 1462
3954.20 1515
3954.79 1514
3955.39 1614
3955.98 1558
3956.57 1571
3957.17 1564
3957.76 1570
3958.35 1580
3958.95 1678
3959.54 1610
3960.13 1658
3960.73 1697
3961.32 1605
3961.92 1578
3962.51 1582
3963.10 1648
3963.70 1618
3964.29 1634
3964.88 1660
3965.48 1666
3966.07 1691
3966.67 1721
3967.26 1756
3967.86 1725
3968.45 1747
3969.04 1694
3969.64 1705
3970.23 1666
3970.83 1639
3971.42 1692
3972.02 1594
3972.61 1600
3973.21 1600
3973.80 1625
3974.40 1690
3974.99 1660
3975.58 1785
3976.18 1872
3976.77 1990
3977.37 2050
3977.96 2081
3978.56 1993
3979.15 1973
3979.75 1865
3980.35 1793
3980.94 1788
3981.54 1679
3982.13 1677
3982.73 1725
3983.32 1731
3983.92 1763
3984.51 1760
3985.11 1808
3985.70 1747
3986.30 1703
3986.90 1768
3987.49 1730
3988.09 1704
3988.68 1700
3989.28 1748
3989.87 1733
3990.47 1695
3991.07 1741
3991.66 1845
3992.26 1843
3992.85 1894
3993.45 1935
3994.05 1962
3994.64 1998
3995.24 1951
3995.84 1891
3996.43 1906
3997.03 1932
3997.62 1864
3998.22 1852
3998.82 1767
3999.41 1703
4000.01 1725
4000.61 1761
4001.20 1675
4001.80 1588
4002.40 1650
4003.00 1629
4003.59 1539
4004.19 1493
4004.79 1534
4005.38 1604
4005.98 1523
4006.58 1477
4007.17 1555
4007.77 1483
4008.37 1497
4008.97 1536
4009.56 1535
4010.16 1485
4010.76 1537
4011.36 1566
4011.95 1529
4012.55 1468
4013.15 1456
4013.75 1430
4014.34 1428
4014.94 1502
4015.54 1495
4016.14 1563
4016.74 1487
4017.33 1448
4017.93 1515
4018.53 1494
4019.13 1500
4019.73 1525
4020.32 1513
4020.92 1506
4021.52 1495
4022.12 1501
4022.72 1482
4023.32 1540
4023.91 1543
4024.51 1540
4025.11 1667
4025.71 1704
4026.31 1752
4026.91 1824
4027.51 1842
4028.10 1963
4028.70 1904
4029.30 1962
4029.90 1873
4030.50 1831
4031.10 1843
4031.70 1776
4032.30 1692
4032.90 1658
4033.49 1595
4034.09 1641
4034.69 1624
4035.29 1563
4035.89 1550
4036.49 1507
4037.09 1509
4037.69 1399
4038.29 1405
4038.89 1442
4039.49 1419
4040.09 1318
4040.69 1274
4041.29 1319
4041.89 1304
4042.49 1278
4043.09 1359
4043.69 1351
4044.29 1336
4044.89 1365
4045.49 1365
4046.09 1379
4046.69 1376
4047.29 1384
4047.89 1360
4048.49 1400
4049.09 1337
4049.69 1397
4050.29 1427
4050.89 1442
4051.49 1412
4052.09 1385
4052.69 1380
4053.29 1379
4053.89 1415
4054.49 1466
4055.09 1411
4055.69 1343
4056.30 1348
4056.90 1409
4057.50 1388
4058.10 1426
4058.70 1430
4059.30 1469
4059.90 1466
4060.50 1479
4061.10 1516
4061.71 1528
4062.31 1563
4062.91 1689
4063.51 1862
4064.11 1981
4064.71 2138
4065.31 2251
4065.92 2334
4066.52 2307
4067.12 2264
4067.72 2209
4068.32 2062
4068.92 1933
4069.53 1780
4070.13 1615
4070.73 1549
4071.33 1496
4071.93 1479
4072.54 1425
4073.14 1359
4073.74 1340
4074.34 1363
4074.94 1379
4075.55 1356
4076.15 1277
4076.75 1330
4077.35 1304
4077.96 1286
4078.56 1304
4079.16 1326
4079.76 1395
4080.37 1361
4080.97 1318
4081.57 1310
4082.17 1344
4082.78 1347
4083.38 1292
4083.98 1235
4084.59 1263
4085.19 1295
4085.79 1246
4086.39 1289
4087.00 1223
4087.60 1309
4088.20 1294
4088.81 1284
4089.41 1229
4090.01 1279
4090.62 1383
4091.22 1335
4091.82 1230
4092.43 1231
4093.03 1343
4093.63 1322
4094.24 1348
4094.84 1352
4095.45 1393
4096.05 1392
4096.65 1332
4097.26 1373
4097.86 1388
4098.47 1404
4099.07 1387
4099.67 1443
4100.28 1392
4100.88 1401
4101.49 1371
4102.09 1361
4102.69 1435
4103.30 1388
4103.90 1382
4104.51 1392
4105.11 1399
4105.72 1362
4106.32 1325
4106.93 1338
4107.53 1313
4108.13 1363
4108.74 1316
4109.34 1286
4109.95 1307
4110.55 1324
4111.16 1360
4111.76 1304
4112.37 1315
4112.97 1314
4113.58 1286
4114.18 1295
4114.79 1353
4115.39 1298
4116.00 1260
4116.60 1273
4117.21 1274
4117.82 1238
4118.42 1210
4119.03 1213
4119.63 1317
4120.24 1338
4120.84 1274
4121.45 1358
4122.05 1297
4122.66 1271
4123.27 1243
4123.87 1289
4124.48 1272
4125.08 1332
4125.69 1345
4126.30 1373
4126.90 1337
4127.51 1312
4128.11 1289
4128.72 1263
4129.33 1264
4129.93 1289
4130.54 1310
4131.15 1294
4131.75 1299
4132.36 1276
4132.96 1303
4133.57 1380
4134.18 1425
4134.78 1386
4135.39 1435
4136.00 1363
4136.60 1429
4137.21 1453
4137.82 1488
4138.43 1527
4139.03 1498
4139.64 1552
4140.25 1623
4140.85 1669
4141.46 1697
4142.07 1770
4142.68 1823
4143.28 1833
4143.89 1791
4144.50 1713
4145.10 1785
4145.71 1809
4146.32 1704
4146.93 1628
4147.53 1551
4148.14 1552
4148.75 1457
4149.36 1410
4149.97 1341
4150.57 1320
4151.18 1272
4151.79 1310
4152.40 1349
4153.00 1390
4153.61 1310
4154.22 1302
4154.83 1326
4155.44 1306
4156.05 1327
4156.65 1365
4157.26 1465
4157.87 1510
4158.48 1585
4159.09 1597
4159.70 1626
4160.30 1668
4160.91 1539
4161.52 1486
4162.13 1423
4162.74 1395
4163.35 1412
4163.96 1410
4164.56 1380
4165.17 1398
4165.78 1502
4166.39 1471
4167.00 1517
4167.61 1599
4168.22 1547
4168.83 1647
4169.44 1786
4170.05 1878
4170.66 1993
4171.26 2021
4171.87 2039
4172.48 2098
4173.09 2011
4173.70 2079
4174.31 2063
4174.92 1980
4175.53 1825
4176.14 1733
4176.75 1728
4177.36 1695
4177.97 1611
4178.58 1587
4179.19 1582
4179.80 1519
4180.41 1428
4181.02 1431
4181.63 1425
4182.24 1455
4182.85 1467
4183.46 1436
4184.07 1470
4184.68 1449
4185.29 1434
4185.90 1479
4186.51 1437
4187.12 1315
4187.73 1418
4188.34 1396
4188.95 1391
4189.56 1376
4190.18 1373
4190.79 1471
4191.40 1504
4192.01 1540
4192.62 1572
4193.23 1654
4193.84 1719
4194.45 1719
4195.06 1710
4195.67 1816
4196.28 1706
4196.90 1673
4197.51 1701
4198.12 1650
4198.73 1562
4199.34 1494
4199.95 1494
4200.56 1460
4201.18 1463
4201.79 1416
4202.40 1426
4203.01 1398
4203.62 1391
4204.23 1464
4204.85 1510
4205.46 1439
4206.07 1514
4206.68 1517
4207.29 1484
4207.90 1513
4208.52 1550
4209.13 1538
4209.74 1572
4210.35 1604
4210.97 1586
4211.58 1616
4212.19 1687
4212.80 1579
4213.41 1576
4214.03 1627
4214.64 1553
4215.25 1542
4215.86 1557
4216.48 1568
4217.09 1652
4217.70 1723
4218.32 1745
4218.93 1791
4219.54 1817
4220.15 1776
4220.77 1850
4221.38 1833
4221.99 1801
4222.61 1822
4223.22 1752
4223.83 1699
4224.44 1793
4225.06 1887
4225.67 2133
4226.28 2301
4226.90 2537
4227.51 2831
4228.13 2917
4228.74 3007
4229.35 3003
4229.97 2769
4230.58 2603
4231.19 2355
4231.81 2217
4232.42 1998
4233.03 1974
4233.65 1998
4234.26 1943
4234.88 1908
4235.49 1855
4236.10 1812
4236.72 1821
4237.33 1739
4237.95 1628
4238.56 1664
4239.17 1736
4239.79 1692
4240.40 1644
4241.02 1699
4241.63 1772
4242.25 1899
4242.86 1893
4243.48 1898
4244.09 1901
4244.71 1845
4245.32 1831
4245.93 1830
4246.55 1807
4247.16 1764
4247.78 1724
4248.39 1690
4249.01 1722
4249.62 1676
4250.24 1664
4250.85 1650
4251.47 1544
4252.08 1567
4252.70 1642
4253.32 1662
4253.93 1615
4254.55 1666
4255.16 1586
4255.78 1603
4256.39 1669
4257.01 1632
4257.62 1669
4258.24 1617
4258.85 1657
4259.47 1686
4260.09 1734
4260.70 1798
4261.32 1914
4261.93 1970
4262.55 2041
4263.17 2103
4263.78 2209
4264.40 2163
4265.01 2105
4265.63 2040
4266.25 1977
4266.86 1913
4267.48 1919
4268.10 1819
4268.71 1805
4269.33 1814
4269.94 1723
4270.56 1710
4271.18 1722
4271.79 1666
4272.41 1663
4273.03 1675
4273.64 1774
4274.26 1813
4274.88 1973
4275.49 2019
4276.11 2172
4276.73 2342
4277.35 2503
4277.96 2531
4278.58 2496
4279.20 2414
4279.81 2376
4280.43 2182
4281.05 2048
4281.67 1944
4282.28 1785
4282.90 1749
4283.52 1612
4284.14 1607
4284.75 1521
4285.37 1427
4285.99 1552
4286.61 1508
4287.22 1491
4287.84 1481
4288.46 1432
4289.08 1437
4289.70 1456
4290.31 1434
4290.93 1419
4291.55 1437
4292.17 1432
4292.79 1406
4293.40 1400
4294.02 1481
4294.64 1543
4295.26 1546
4295.88 1467
4296.50 1472
4297.11 1477
4297.73 1441
4298.35 1448
4298.97 1485
4299.59 1518
4300.21 1486
4300.83 1554
4301.44 1550
4302.06 1618
4302.68 1594
4303.30 1547
4303.92 1604
4304.54 1642
4305.16 1666
4305.78 1600
4306.40 1601
4307.02 1565
4307.63 1584
4308.25 1669
4308.87 1646
4309.49 1627
4310.11 1613
4310.73 1645
4311.35 1584
4311.97 1644
4312.59 1675
4313.21 1689
4313.83 1616
4314.45 1608
4315.07 1634
4315.69 1670
4316.31 1658
4316.93 1647
4317.55 1633
4318.17 1624
4318.79 1646
4319.41 1687
4320.03 1684
4320.65 1733
4321.27 1715
4321.89 1684
4322.51 1752
4323.13 1818
4323.75 1888
4324.37 2001
4324.99 1998
4325.61 2112
4326.23 2160
4326.85 2181
4327.47 2217
4328.09 2334
4328.71 2534
4329.33 2773
4329.96 3164
4330.58 3661
4331.20 4362
4331.82 5028
4332.44 5314
4333.06 5781
4333.68 5847
4334.30 5289
4334.92 4802
4335.54 4446
4336.17 3735
4336.79 3280
4337.41 3035
4338.03 2912
4338.65 2729
4339.27 2534
4339.89 2437
4340.52 2409
4341.14 2393
4341.76 2325
4342.38 2453
4343.00 2600
4343.62 2675
4344.25 2976
4344.87 3384
4345.49 3795
4346.11 4049
4346.73 4265
4347.36 4144
4347.98 3997
4348.60 3858
4349.22 3631
4349.84 3235
4350.47 3073
4351.09 2954
4351.71 2901
4352.33 2831
4352.96 2697
4353.58 2568
4354.20 2355
4354.82 2197
4355.45 1990
4356.07 1991
4356.69 1951
4357.31 1964
4357.94 1941
4358.56 1856
4359.18 1856
4359.81 1859
4360.43 1882
4361.05 1896
4361.68 1863
4362.30 1876
4362.92 1861
4363.55 1806
4364.17 1814
4364.79 1786
4365.42 1807
4366.04 1781
4366.66 1754
4367.29 1708
4367.91 1737
4368.53 1705
4369.16 1576
4369.78 1613
4370.40 1626
4371.03 1622
4371.65 1607
4372.27 1623
4372.90 1734
4373.52 1554
4374.15 1645
4374.77 1619
4375.39 1606
4376.02 1634
4376.64 1624
4377.27 1607
4377.89 1574
4378.52 1641
4379.14 1680
4379.76 1733
4380.39 1798
4381.01 1729
4381.64 1690
4382.26 1755
4382.89 1693
4383.51 1671
4384.14 1698
4384.76 1702
4385.39 1766
4386.01 1815
4386.64 1756
4387.26 1744
4387.89 1742
4388.51 1762
4389.14 1712
4389.76 1809
4390.39 1849
4391.01 1827
4391.64 1813
4392.26 1758
4392.89 1687
4393.51 1714
4394.14 1635
4394.76 1672
4395.39 1619
4396.01 1545
4396.64 1546
4397.26 1487
4397.89 1466
4398.52 1503
4399.14 1468
4399.77 1453
4400.39 1455
4401.02 1491
4401.65 1542
4402.27 1433
4402.90 1485
4403.52 1509
4404.15 1473
4404.78 1407
4405.40 1399
4406.03 1442
4406.65 1417
4407.28 1395
4407.91 1422
4408.53 1401
4409.16 1425
4409.79 1394
4410.41 1393
4411.04 1413
4411.67 1416
4412.29 1437
4412.92 1381
4413.55 1399
4414.17 1418
4414.80 1389
4415.43 1397
4416.05 1407
4416.68 1416
4417.31 1409
4417.94 1438
4418.56 1411
4419.19 1429
4419.82 1385
4420.44 1385
4421.07 1338
4421.70 1327
4422.33 1336
4422.95 1354
4423.58 1344
4424.21 1358
4424.84 1356
4425.46 1308
4426.09 1347
4426.72 1336
4427.35 1294
4427.97 1266
4428.60 1259
4429.23 1275
4429.86 1249
4430.49 1285
4431.11 1292
4431.74 1283
4432.37 1311
4433.00 1301
4433.63 1247
4434.26 1276
4434.88 1318
4435.51 1348
4436.14 1278
4436.77 1327
4437.40 1288
4438.03 1229
4438.65 1280
4439.28 1294
4439.91 1321
4440.54 1264
4441.17 1278
4441.80 1256
4442.43 1339
4443.06 1352
4443.68 1337
4444.31 1360
4444.94 1419
4445.57 1462
4446.20 1465
4446.83 1543
4447.46 1575
4448.09 1488
4448.72 1466
4449.35 1549
4449.98 1495
4450.61 1412
4451.24 1344
4451.86 1347
4452.49 1438
4453.12 1398
4453.75 1399
4454.38 1451
4455.01 1510
4455.64 1599
4456.27 1665
4456.90 1714
4457.53 1660
4458.16 1594
4458.79 1577
4459.42 1529
4460.05 1383
4460.68 1369
4461.31 1330
4461.94 1319
4462.57 1259
4463.20 1248
4463.83 1269
4464.46 1280
4465.09 1210
4465.72 1208
4466.36 1241
4466.99 1240
4467.62 1273
4468.25 1272
4468.88 1314
4469.51 1361
4470.14 1344
4470.77 1304
4471.40 1312
4472.03 1273
4472.66 1271
4473.29 1186
4473.93 1174
4474.56 1203
4475.19 1196
4475.82 1240
4476.45 1200
4477.08 1215
4477.71 1234
4478.34 1193
4478.98 1251
4479.61 1269
4480.24 1281
4480.87 1241
4481.50 1315
4482.13 1255
4482.76 1320
4483.40 1375
4484.03 1424
4484.66 1338
4485.29 1368
4485.92 1357
4486.56 1341
4487.19 1418
4487.82 1418
4488.45 1396
4489.08 1362
4489.72 1357
4490.35 1304
4490.98 1357
4491.61 1300
4492.25 1381
4492.88 1335
4493.51 1335
4494.14 1284
4494.78 1317
4495.41 1316
4496.04 1333
4496.67 1378
4497.31 1384
4497.94 1418
4498.57 1425
4499.20 1530
4499.84 1557
4500.47 1607
4501.10 1719
4501.74 1832
4502.37 1862
4503.00 1862
4503.64 1851
4504.27 1822
4504.90 1874
4505.53 1819
4506.17 1679
4506.80 1633
4507.43 1587
4508.07 1631
4508.70 1610
4509.34 1603
4509.97 1527
4510.60 1645
4511.24 1737
4511.87 1708
4512.50 1636
4513.14 1582
4513.77 1514
4514.41 1481
4515.04 1442
4515.67 1421
4516.31 1369
4516.94 1397
4517.58 1428
4518.21 1425
4518.84 1374
4519.48 1386
4520.11 1401
4520.75 1498
4521.38 1451
4522.02 1461
4522.65 1447
4523.28 1472
4523.92 1503
4524.55 1517
4525.19 1583
4525.82 1656
4526.46 1689
4527.09 1758
4527.73 1893
4528.36 2164
4529.00 2517
4529.63 2828
4530.27 3290
4530.90 3531
4531.54 3753
4532.17 3761
4532.81 3601
4533.44 3378
4534.08 3118
4534.71 2635
4535.35 2454
4535.99 2198
4536.62 2000
4537.26 1795
4537.89 1698
4538.53 1548
4539.16 1393
4539.80 1398
4540.43 1394
4541.07 1354
4541.71 1358
4542.34 1351
4542.98 1352
4543.61 1371
4544.25 1360
4544.89 1297
4545.52 1234
4546.16 1220
4546.79 1244
4547.43 1219
4548.07 1232
4548.70 1169
4549.34 1161
4549.98 1262
4550.61 1251
4551.25 1227
4551.89 1144
4552.52 1269
4553.16 1221
4553.80 1279
4554.43 1198
4555.07 1228
4555.71 1291
4556.34 1293
4556.98 1294
4557.62 1315
4558.25 1392
4558.89 1371
4559.53 1348
4560.16 1360
4560.80 1464
4561.44 1431
4562.08 1467
4562.71 1446
4563.35 1420
4563.99 1437
4564.63 1420
4565.26 1464
4565.90 1501
4566.54 1531
4567.18 1549
4567.81 1523
4568.45 1602
4569.09 1574
4569.73 1526
4570.36 1521
4571.00 1571
4571.64 1605
4572.28 1580
4572.92 1556
4573.55 1517
4574.19 1494
4574.83 1528
4575.47 1490
4576.11 1426
4576.75 1414
4577.38 1388
4578.02 1362
4578.66 1324
4579.30 1331
4579.94 1332
4580.58 1340
4581.21 1367
4581.85 1418
4582.49 1420
4583.13 1457
4583.77 1438
4584.41 1475
4585.05 1473
4585.69 1617
4586.32 1663
4586.96 1679
4587.60 1758
4588.24 1686
4588.88 1734
4589.52 1688
4590.16 1767
4590.80 1814
4591.44 1886
4592.08 1894
4592.72 1852
4593.36 1848
4594.00 1864
4594.63 1753
4595.27 1603
4595.91 1506
4596.55 1529
4597.19 1445
4597.83 1365
4598.47 1365
4599.11 1397
4599.75 1405
4600.39 1353
4601.03 1395
4601.67 1436
4602.31 1489
4602.95 1452
4603.59 1435
4604.23 1431
4604.87 1359
4605.51 1396
4606.15 1370
4606.79 1405
4607.43 1341
4608.08 1351
4608.72 1362
4609.36 1363
4610.00 1318
4610.64 1285
4611.28 1281
4611.92 1401
4612.56 1401
4613.20 1303
4613.84 1288
4614.48 1293
4615.12 1231
4615.76 1239
4616.41 1261
4617.05 1262
4617.69 1257
4618.33 1281
4618.97 1166
4619.61 1231
4620.25 1251
4620.89 1211
4621.54 1220
4622.18 1230
4622.82 1189
4623.46 1127
4624.10 1112
4624.74 1136
4625.38 1162
4626.03 1174
4626.67 1148
4627.31 1220
4627.95 1229
4628.59 1214
4629.24 1306
4629.88 1326
4630.52 1286
4631.16 1473
4631.80 1550
4632.45 1455
4633.09 1410
4633.73 1413
4634.37 1462
4635.02 1372
4635.66 1337
4636.30 1352
4636.94 1288
4637.58 1398
4638.23 1415
4638.87 1325
4639.51 1314
4640.16 1392
4640.80 1367
4641.44 1338
4642.08 1290
4642.73 1268
4643.37 1311
4644.01 1299
4644.66 1325
4645.30 1314
4645.94 1299
4646.58 1320
4647.23 1358
4647.87 1255
4648.51 1280
4649.16 1325
4649.80 1379
4650.44 1334
4651.09 1405
4651.73 1433
4652.37 1400
4653.02 1404
4653.66 1438
4654.31 1426
4654.95 1389
4655.59 1414
4656.24 1347
4656.88 1330
4657.52 1335
4658.17 1279
4658.81 1286
4659.46 1276
4660.10 1248
4660.75 1238
4661.39 1234
4662.03 1201
4662.68 1256
4663.32 1256
4663.97 1209
4664.61 1170
4665.26 1169
4665.90 1209
4666.54 1211
4667.19 1197
4667.83 1218
4668.48 1192
4669.12 1125
4669.77 1165
4670.41 1205
4671.06 1179
4671.70 1183
4672.35 1213
4672.99 1194
4673.64 1180
4674.28 1180
4674.93 1198
4675.57 1188
4676.22 1160
4676.86 1224
4677.51 1246
4678.15 1300
4678.80 1324
4679.44 1323
4680.09 1328
4680.73 1343
4681.38 1320
4682.03 1330
4682.67 1232
4683.32 1256
4683.96 1381
4684.61 1339
4685.25 1339
4685.90 1458
4686.55 1428
4687.19 1430
4687.84 1429
4688.48 1404
4689.13 1471
4689.78 1548
4690.42 1575
4691.07 1500
4691.72 1598
4692.36 1627
4693.01 1557
4693.65 1512
4694.30 1521
4694.95 1539
4695.59 1596
4696.24 1548
4696.89 1669
4697.53 1750
4698.18 1903
4698.83 1942
4699.47 1980
4700.12 1999
4700.77 1990
4701.41 1905
4702.06 1803
4702.71 1797
4703.36 1727
4704.00 1717
4704.65 1706
4705.30 1653
4705.94 1663
4706.59 1659
4707.24 1673
4707.89 1618
4708.53 1526
4709.18 1501
4709.83 1575
4710.48 1523
4711.12 1605
4711.77 1546
4712.42 1523
4713.07 1497
4713.71 1519
4714.36 1564
4715.01 1493
4715.66 1528
4716.31 1555
4716.95 1645
4717.60 1540
4718.25 1532
4718.90 1556
4719.55 1644
4720.19 1665
4720.84 1639
4721.49 1658
4722.14 1684
4722.79 1698
4723.44 1617
4724.08 1702
4724.73 1926
4725.38 2084
4726.03 2188
4726.68 2277
4727.33 2359
4727.98 2424
4728.63 2204
4729.27 2130
4729.92 1964
4730.57 1771
4731.22 1723
4731.87 1601
4732.52 1614
4733.17 1603
4733.82 1578
4734.47 1539
4735.12 1560
4735.77 1510
4736.41 1483
4737.06 1473
4737.71 1423
4738.36 1471
4739.01 1453
4739.66 1487
4740.31 1531
4740.96 1501
4741.61 1511
4742.26 1541
4742.91 1532
4743.56 1555
4744.21 1486
4744.86 1483
4745.51 1476
4746.16 1463
4746.81 1508
4747.46 1522
4748.11 1525
4748.76 1580
4749.41 1604
4750.06 1603
4750.71 1752
4751.36 1770
4752.01 1769
4752.66 1748
4753.31 1709
4753.96 1705
4754.61 1645
4755.26 1662
4755.92 1653
4756.57 1603
4757.22 1608
4757.87 1625
4758.52 1615
4759.17 1749
4759.82 1865
4760.47 1886
4761.12 1809
4761.77 1838
4762.42 1873
4763.08 1732
4763.73 1658
4764.38 1691
4765.03 1650
4765.68 1566
4766.33 1568
4766.98 1601
4767.64 1563
4768.29 1563
4768.94 1588
4769.59 1572
4770.24 1514
4770.89 1431
4771.54 1457
4772.20 1481
4772.85 1451
4773.50 1382
4774.15 1402
4774.80 1455
4775.46 1484
4776.11 1512
4776.76 1473
4777.41 1520
4778.06 1517
4778.72 1551
4779.37 1524
4780.02 1520
4780.67 1534
4781.33 1492
4781.98 1486
4782.63 1517
4783.28 1539
4783.94 1519
4784.59 1468
4785.24 1511
4785.89 1542
4786.55 1630
4787.20 1603
4787.85 1685
4788.51 1705
4789.16 1715
4789.81 1827
4790.46 1892
4791.12 1861
4791.77 1941
4792.42 1898
4793.08 1858
4793.73 1872
4794.38 1780
4795.04 1777
4795.69 1742
4796.34 1764
4797.00 1908
4797.65 2072
4798.30 2311
4798.96 2536
4799.61 2774
4800.27 2957
4800.92 2950
4801.57 2914
4802.23 2755
4802.88 2608
4803.53 2469
4804.19 2302
4804.84 2139
4805.50 1990
4806.15 1943
4806.81 1818
4807.46 1815
4808.11 1811
4808.77 1713
4809.42 1714
4810.08 1740
4810.73 1728
4811.39 1701
4812.04 1695
4812.69 1713
4813.35 1788
4814.00 1793
4814.66 1836
4815.31 1836
4815.97 1787
4816.62 1819
4817.28 1875
4817.93 1907
4818.59 1873
4819.24 1840
4819.90 1905
4820.55 2033
4821.21 2062
4821.86 2104
4822.52 2155
4823.17 2226
4823.83 2250
4824.48 2250
4825.14 2150
4825.79 2017
4826.45 1944
4827.11 1985
4827.76 1942
4828.42 1882
4829.07 1872
4829.73 1935
4830.38 1991
4831.04 1917
4831.70 1837
4832.35 1908
4833.01 2028
4833.66 2076
4834.32 2150
4834.98 2073
4835.63 2151
4836.29 2210
4836.94 2258
4837.60 2233
4838.26 2256
4838.91 2297
4839.57 2311
4840.23 2313
4840.88 2276
4841.54 2380
4842.20 2274
4842.85 2313
4843.51 2341
4844.17 2276
4844.82 2337
4845.48 2378
4846.14 2356
4846.79 2367
4847.45 2291
4848.11 2454
4848.76 2576
4849.42 2732
4850.08 2867
4850.73 2882
4851.39 2820
4852.05 2675
4852.71 2525
4853.36 2503
4854.02 2558
4854.68 2495
4855.34 2610
4855.99 2787
4856.65 2859
4857.31 3267
4857.97 3507
4858.62 3559
4859.28 3511
4859.94 3364
4860.60 3219
4861.25 2949
4861.91 2780
4862.57 2679
4863.23 2609
4863.89 2552
4864.54 2538
4865.20 2556
4865.86 2629
4866.52 2563
4867.18 2533
4867.84 2533
4868.49 2460
4869.15 2471
4869.81 2391
4870.47 2330
4871.13 2223
4871.79 2237
4872.44 2295
4873.10 2277
4873.76 2292
4874.42 2274
4875.08 2153
4875.74 2176
4876.40 2218
4877.06 2150
4877.72 2124
4878.37 2182
4879.03 2147
4879.69 2163
4880.35 2187
4881.01 2117
4881.67 2052
4882.33 1980
4882.99 2014
4883.65 2056
4884.31 2085
4884.97 2088
4885.63 2017
4886.29 1849
4886.95 1849
4887.61 1867
4888.26 1849
4888.92 1850
4889.58 1874
4890.24 1996
4890.90 1956
4891.56 2052
4892.22 2047
4892.88 1928
4893.54 2015
4894.20 1928
4894.86 1900
4895.52 1833
4896.18 1812
4896.84 1954
4897.51 2032
4898.17 2127
4898.83 2222
4899.49 2274
4900.15 2257
4900.81 2190
4901.47 2046
4902.13 1885
4902.79 1867
4903.45 1792
4904.11 1734
4904.77 1698
4905.43 1634
4906.09 1662
4906.75 1595
4907.41 1566
4908.08 1610
4908.74 1622
4909.40 1656
4910.06 1634
4910.72 1611
4911.38 1591
4912.04 1627
4912.70 1619
4913.37 1626
4914.03 1464
4914.69 1451
4915.35 1450
4916.01 1428
4916.67 1365
4917.33 1367
4918.00 1422
4918.66 1396
4919.32 1383
4919.98 1398
4920.64 1374
4921.31 1398
4921.97 1432
4922.63 1455
4923.29 1478
4923.95 1468
4924.62 1457
4925.28 1424
4925.94 1412
4926.60 1459
4927.26 1444
4927.93 1429
4928.59 1406
4929.25 1374
4929.91 1421
4930.58 1400
4931.24 1383
4931.90 1342
4932.56 1370
4933.23 1364
4933.89 1342
4934.55 1342
4935.22 1396
4935.88 1378
4936.54 1343
4937.20 1329
4937.87 1376
4938.53 1356
4939.19 1308
4939.86 1364
4940.52 1381
4941.18 1326
4941.85 1301
4942.51 1316
4943.17 1317
4943.84 1369
4944.50 1404
4945.16 1293
4945.83 1350
4946.49 1385
4947.15 1409
4947.82 1376
4948.48 1384
4949.15 1308
4949.81 1341
4950.47 1332
4951.14 1388
4951.80 1333
4952.47 1318
4953.13 1394
4953.79 1391
4954.46 1363
4955.12 1364
4955.79 1483
4956.45 1505
4957.11 1557
4957.78 1734
4958.44 1842
4959.11 1950
4959.77 2046
4960.44 2172
4961.10 2436
4961.77 2569
4962.43 2598
4963.10 2658
4963.76 2692
4964.42 2515
4965.09 2338
4965.75 2243
4966.42 1953
4967.08 1743
4967.75 1682
4968.41 1528
4969.08 1425
4969.74 1450
4970.41 1506
4971.08 1473
4971.74 1373
4972.41 1345
4973.07 1467
4973.74 1519
4974.40 1389
4975.07 1483
4975.73 1557
4976.40 1567
4977.06 1556
4977.73 1477
4978.40 1456
4979.06 1445
4979.73 1375
4980.39 1332
4981.06 1337
4981.73 1289
4982.39 1286
4983.06 1323
4983.72 1344
4984.39 1365
4985.06 1347
4985.72 1321
4986.39 1326
4987.05 1292
4987.72 1312
4988.39 1291
4989.05 1283
4989.72 1327
4990.39 1336
4991.05 1330
4991.72 1344
4992.39 1263
4993.05 1254
4993.72 1292
4994.39 1276
4995.05 1273
4995.72 1282
4996.39 1287
4997.05 1253
4997.72 1221
4998.39 1199
4999.06 1233
4999.72 1253
5000.39 1216
5001.06 1220
5001.73 1226
5002.39 1184
5003.06 1203
5003.73 1194
5004.39 1174
5005.06 1159
5005.73 1115
5006.40 1108
5007.07 1180
5007.73 1177
5008.40 1174
5009.07 1213
5009.74 1208
5010.40 1212
5011.07 1171
5011.74 1192
5012.41 1148
5013.08 1199
5013.74 1218
5014.41 1153
5015.08 1150
5015.75 1140
5016.42 1162
5017.09 1113
5017.75 1090
5018.42 1086
5019.09 1136
5019.76 1156
5020.43 1123
5021.10 1176
5021.76 1188
5022.43 1116
5023.10 1137
5023.77 1095
5024.44 1149
5025.11 1131
5025.78 1111
5026.45 1128
5027.12 1104
5027.78 1105
5028.45 1129
5029.12 1153
5029.79 1124
5030.46 1125
5031.13 1112
5031.80 1169
5032.47 1112
5033.14 1044
5033.81 1074
5034.48 1129
5035.15 1048
5035.82 1106
5036.49 1121
5037.16 1207
5037.83 1193
5038.50 1102
5039.16 1084
5039.83 1134
5040.50 1141
5041.17 1142
5041.84 1155
5042.51 1206
5043.18 1131
5043.85 1093
5044.52 1162
5045.20 1147
5045.87 1187
5046.54 1117
5047.21 1150
5047.88 1136
5048.55 1147
5049.22 1114
5049.89 1102
5050.56 1132
5051.23 1153
5051.90 1151
5052.57 1152
5053.24 1147
5053.91 1112
5054.58 1148
5055.25 1109
5055.92 1148
5056.60 1117
5057.27 1100
5057.94 1090
5058.61 1136
5059.28 1095
5059.95 1175
5060.62 1154
5061.29 1145
5061.96 1139
5062.64 1124
5063.31 1110
5063.98 1094
5064.65 1098
5065.32 1190
5065.99 1144
5066.66 1133
5067.34 1080
5068.01 1051
5068.68 1105
5069.35 1167
5070.02 1127
5070.70 1133
5071.37 1116
5072.04 1166
5072.71 1161
5073.38 1134
5074.06 1168
5074.73 1162
5075.40 1154
5076.07 1205
5076.74 1232
5077.42 1253
5078.09 1189
5078.76 1196
5079.43 1201
5080.11 1233
5080.78 1167
5081.45 1195
5082.12 1252
5082.80 1236
5083.47 1251
5084.14 1223
5084.82 1221
5085.49 1176
5086.16 1207
5086.83 1239
5087.51 1255
5088.18 1290
5088.85 1389
5089.53 1466
5090.20 1448
5090.87 1491
5091.55 1470
5092.22 1422
5092.89 1387
5093.57 1321
5094.24 1243
5094.91 1271
5095.59 1249
5096.26 1234
5096.93 1251
5097.61 1245
5098.28 1207
5098.96 1187
5099.63 1210
5100.30 1165
5100.98 1225
5101.65 1283
5102.32 1346
5103.00 1391
5103.67 1387
5104.35 1400
5105.02 1369
5105.70 1390
5106.37 1366
5107.04 1322
5107.72 1312
5108.39 1350
5109.07 1333
5109.74 1246
5110.42 1240
5111.09 1240
5111.77 1262
5112.44 1254
5113.11 1273
5113.79 1374
5114.46 1294
5115.14 1327
5115.81 1435
5116.49 1508
5117.16 1614
5117.84 1814
5118.51 1943
5119.19 1922
5119.86 1965
5120.54 1862
5121.21 1791
5121.89 1717
5122.57 1682
5123.24 1542
5123.92 1428
5124.59 1382
5125.27 1355
5125.94 1337
5126.62 1305
5127.29 1285
5127.97 1338
5128.64 1285
5129.32 1389
5130.00 1347
5130.67 1361
5131.35 1314
5132.02 1315
5132.70 1372
5133.38 1359
5134.05 1367
5134.73 1259
5135.40 1274
5136.08 1305
5136.76 1364
5137.43 1335
5138.11 1357
5138.79 1320
5139.46 1370
5140.14 1376
5140.82 1337
5141.49 1265
5142.17 1270
5142.85 1262
5143.52 1242
5144.20 1220
5144.88 1187
5145.55 1165
5146.23 1239
5146.91 1210
5147.58 1250
5148.26 1236
5148.94 1170
5149.61 1210
5150.29 1181
5150.97 1151
5151.65 1141
5152.32 1190
5153.00 1171
5153.68 1162
5154.36 1218
5155.03 1240
5155.71 1181
5156.39 1260
5157.07 1310
5157.74 1289
5158.42 1303
5159.10 1267
5159.78 1232
5160.45 1181
5161.13 1228
5161.81 1217
5162.49 1225
5163.17 1210
5163.84 1238
5164.52 1229
5165.20 1204
5165.88 1211
5166.56 1201
5167.24 1235
5167.91 1188
5168.59 1214
5169.27 1148
5169.95 1121
5170.63 1111
5171.31 1125
5171.98 1139
5172.66 1067
5173.34 1086
5174.02 1130
5174.70 1156
5175.38 1118
5176.06 1130
5176.74 1157
5177.41 1192
5178.09 1189
5178.77 1225
5179.45 1189
5180.13 1222
5180.81 1179
5181.49 1091
5182.17 1136
5182.85 1119
5183.53 1093
5184.21 1112
5184.89 1096
5185.57 1093
5186.24 1103
5186.92 1115
5187.60 1058
5188.28 1021
5188.96 1086
5189.64 1109
5190.32 1032
5191.00 1085
5191.68 1081
5192.36 1080
5193.04 1107
5193.72 1070
5194.40 1078
5195.08 1063
5195.76 1035
5196.44 1018
5197.12 1055
5197.80 1036
5198.48 1062
5199.16 1037
5199.84 1050
5200.52 1094
5201.21 1085
5201.89 1087
5202.57 1063
5203.25 1103
5203.93 1126
5204.61 1129
5205.29 1162
5205.97 1143
5206.65 1148
5207.33 1171
5208.01 1135
5208.69 1153
5209.37 1197
5210.06 1182
5210.74 1143
5211.42 1182
5212.10 1165
5212.78 1251
5213.46 1262
5214.14 1305
5214.82 1316
5215.51 1346
5216.19 1290
5216.87 1250
5217.55 1187
5218.23 1175
5218.91 1190
5219.60 1176
5220.28 1201
5220.96 1268
5221.64 1300
5222.32 1363
5223.00 1427
5223.69 1422
5224.37 1351
5225.05 1365
5225.73 1264
5226.41 1247
5227.10 1208
5227.78 1123
5228.46 1176
5229.14 1104
5229.83 1129
5230.51 1172
5231.19 1231
5231.87 1157
5232.56 1150
5233.24 1127
5233.92 1214
5234.60 1224
5235.29 1231
5235.97 1224
5236.65 1250
5237.34 1235
5238.02 1254
5238.70 1246
5239.38 1279
5240.07 1303
5240.75 1245
5241.43 1306
5242.12 1288
5242.80 1349
5243.48 1352
5244.17 1337
5244.85 1336
5245.53 1364
5246.22 1263
5246.90 1251
5247.58 1299
5248.27 1322
5248.95 1277
5249.63 1292
5250.32 1376
5251.00 1477
5251.69 1505
5252.37 1522
5253.05 1528
5253.74 1466
5254.42 1370
5255.11 1356
5255.79 1363
5256.47 1305
5257.16 1307
5257.84 1286
5258.53 1262
5259.21 1340
5259.89 1402
5260.58 1481
5261.26 1423
5261.95 1478
5262.63 1468
5263.32 1423
5264.00 1392
5264.69 1422
5265.37 1439
5266.06 1426
5266.74 1362
5267.43 1395
5268.11 1372
5268.79 1333
5269.48 1306
5270.16 1316
5270.85 1290
5271.53 1277
5272.22 1302
5272.91 1242
5273.59 1231
5274.28 1246
5274.96 1253
5275.65 1288
5276.33 1295
5277.02 1287
5277.70 1300
5278.39 1277
5279.07 1276
5279.76 1299
5280.45 1345
5281.13 1360
5281.82 1341
5282.50 1349
5283.19 1333
5283.87 1355
5284.56 1360
5285.25 1362
5285.93 1309
5286.62 1305
5287.30 1317
5287.99 1307
5288.68 1369
5289.36 1329
5290.05 1262
5290.74 1288
5291.42 1312
5292.11 1366
5292.79 1350
5293.48 1342
5294.17 1419
5294.85 1432
5295.54 1394
5296.23 1461
5296.91 1569
5297.60 1522
5298.29 1579
5298.98 1620
5299.66 1610
5300.35 1545
5301.04 1662
5301.72 1677
5302.41 1735
5303.10 1791
5303.78 1920
5304.47 2083
5305.16 2101
5305.85 2230
5306.53 2083
5307.22 2088
5307.91 2030
5308.60 2080
5309.28 1997
5309.97 1995
5310.66 2120
5311.35 2306
5312.03 2532
5312.72 2684
5313.41 2968
5314.10 3151
5314.79 3255
5315.47 3357
5316.16 3249
5316.85 3033
5317.54 2828
5318.23 2694
5318.91 2463
5319.60 2262
5320.29 2119
5320.98 2026
5321.67 1831
5322.36 1742
5323.04 1642
5323.73 1577
5324.42 1527
5325.11 1505
5325.80 1464
5326.49 1431
5327.18 1421
5327.86 1369
5328.55 1300
5329.24 1371
5329.93 1305
5330.62 1299
5331.31 1295
5332.00 1249
5332.69 1236
5333.38 1192
5334.06 1154
5334.75 1156
5335.44 1158
5336.13 1193
5336.82 1191
5337.51 1188
5338.20 1168
5338.89 1223
5339.58 1199
5340.27 1229
5340.96 1219
5341.65 1273
5342.34 1347
5343.03 1296
5343.72 1327
5344.41 1373
5345.10 1344
5345.79 1408
5346.48 1487
5347.17 1553
5347.86 1617
5348.55 1684
5349.24 1740
5349.93 1772
5350.62 1752
5351.31 1722
5352.00 1677
5352.69 1657
5353.38 1558
5354.07 1557
5354.76 1524
5355.45 1367
5356.14 1334
5356.83 1327
5357.52 1333
5358.21 1386
5358.90 1329
5359.59 1327
5360.29 1353
5360.98 1349
5361.67 1420
5362.36 1379
5363.05 1351
5363.74 1363
5364.43 1309
5365.12 1334
5365.81 1320
5366.50 1292
5367.20 1292
5367.89 1256
5368.58 1192
5369.27 1172
5369.96 1161
5370.65 1162
5371.34 1176
5372.04 1193
5372.73 1210
5373.42 1218
5374.11 1257
5374.80 1195
5375.49 1204
5376.19 1209
5376.88 1228
5377.57 1246
5378.26 1200
5378.95 1221
5379.65 1211
5380.34 1210
5381.03 1188
5381.72 1108
5382.42 1171
5383.11 1125
5383.80 1147
5384.49 1216
5385.19 1195
5385.88 1252
5386.57 1237
5387.26 1286
5387.96 1344
5388.65 1429
5389.34 1433
5390.03 1406
5390.73 1452
5391.42 1491
5392.11 1485
5392.80 1490
5393.50 1406
5394.19 1386
5394.88 1373
5395.58 1330
5396.27 1322
5396.96 1339
5397.66 1301
5398.35 1298
5399.04 1216
5399.74 1239
5400.43 1178
5401.12 1191
5401.82 1208
5402.51 1249
5403.20 1197
5403.90 1206
5404.59 1199
5405.29 1204
5405.98 1200
5406.67 1220
5407.37 1234
5408.06 1221
5408.75 1213
5409.45 1204
5410.14 1270
5410.84 1218
5411.53 1278
5412.23 1279
5412.92 1223
5413.61 1187
5414.31 1150
5415.00 1178
5415.70 1271
5416.39 1247
5417.09 1292
5417.78 1285
5418.47 1273
5419.17 1328
5419.86 1297
5420.56 1323
5421.25 1339
5421.95 1287
5422.64 1282
5423.34 1294
5424.03 1289
5424.73 1336
5425.42 1371
5426.12 1342
5426.81 1383
5427.51 1362
5428.20 1357
5428.90 1374
5429.59 1337
5430.29 1353
5430.99 1378
5431.68 1374
5432.38 1396
5433.07 1380
5433.77 1360
5434.46 1412
5435.16 1427
5435.85 1434
5436.55 1512
5437.25 1503
5437.94 1501
5438.64 1503
5439.33 1450
5440.03 1458
5440.73 1430
5441.42 1423
5442.12 1477
5442.81 1462
5443.51 1509
5444.21 1599
5444.90 1592
5445.60 1652
5446.29 1742
5446.99 1799
5447.69 1903
5448.38 1929
5449.08 1922
5449.78 1871
5450.47 1781
5451.17 1746
5451.87 1700
5452.56 1623
5453.26 1582
5453.96 1540
5454.65 1475
5455.35 1473
5456.05 1484
5456.75 1510
5457.44 1588
5458.14 1567
5458.84 1591
5459.53 1615
5460.23 1701
5460.93 1608
5461.63 1693
5462.32 1721
5463.02 1715
5463.72 1698
5464.42 1717
5465.11 1733
5465.81 1647
5466.51 1723
5467.21 1685
5467.90 1706
5468.60 1712
5469.30 1736
5470.00 1713
5470.70 1762
5471.39 1831
5472.09 1825
5472.79 1909
5473.49 1941
5474.19 1930
5474.88 1977
5475.58 1962
5476.28 2125
5476.98 2224
5477.68 2450
5478.38 2739
5479.07 3014
5479.77 3567
5480.47 3970
5481.17 3946
5481.87 3674
5482.57 3504
5483.27 3135
5483.96 2848
5484.66 2729
5485.36 2583
5486.06 2406
5486.76 2358
5487.46 2375
5488.16 2289
5488.86 2210
5489.56 2151
5490.26 2227
5490.96 2266
5491.65 2383
5492.35 2399
5493.05 2512
5493.75 2569
5494.45 2619
5495.15 2609
5495.85 2510
5496.55 2613
5497.25 2788
5497.95 3095
5498.65 3607
5499.35 4356
5500.05 4968
5500.75 5517
5501.45 5786
5502.15 5743
5502.85 5086
5503.55 4440
5504.25 3815
5504.95 3187
5505.65 2858
5506.35 2520
5507.05 2277
5507.75 2154
5508.45 2048
5509.15 2053
5509.85 2032
5510.55 1965
5511.25 2008
5511.95 2031
5512.65 1960
5513.35 1898
5514.05 1963
5514.76 2008
5515.46 2001
5516.16 1943
5516.86 1876
5517.56 1877
5518.26 1927
5518.96 1949
5519.66 1950
5520.36 1951
5521.06 1858
5521.77 1821
5522.47 1844
5523.17 1741
5523.87 1654
5524.57 1605
5525.27 1630
5525.97 1605
5526.67 1559
5527.38 1558
5528.08 1456
5528.78 1501
5529.48 1491
5530.18 1438
5530.88 1445
5531.59 1412
5532.29 1424
5532.99 1539
5533.69 1530
5534.39 1571
5535.10 1597
5535.80 1566
5536.50 1582
5537.20 1602
5537.90 1601
5538.61 1570
5539.31 1581
5540.01 1580
5540.71 1560
5541.42 1528
5542.12 1586
5542.82 1566
5543.52 1485
5544.23 1471
5544.93 1452
5545.63 1479
5546.33 1462
5547.04 1458
5547.74 1494
5548.44 1438
5549.15 1452
5549.85 1451
5550.55 1459
5551.26 1493
5551.96 1519
5552.66 1491
5553.36 1428
5554.07 1479
5554.77 1465
5555.47 1491
5556.18 1422
5556.88 1492
5557.58 1418
5558.29 1408
5558.99 1516
5559.70 1479
5560.40 1574
5561.10 1586
5561.81 1664
5562.51 1674
5563.21 1650
5563.92 1742
5564.62 1711
5565.33 1619
5566.03 1661
5566.73 1617
5567.44 1545
5568.14 1445
5568.85 1465
5569.55 1436
5570.25 1404
5570.96 1363
5571.66 1396
5572.37 1395
5573.07 1396
5573.78 1467
5574.48 1457
5575.19 1541
5575.89 1530
5576.59 1542
5577.30 1549
5578.00 1538
5578.71 1414
5579.41 1422
5580.12 1401
5580.82 1351
5581.53 1300
5582.23 1225
5582.94 1308
5583.64 1334
5584.35 1364
5585.05 1342
5585.76 1367
5586.46 1347
5587.17 1360
5587.88 1399
5588.58 1342
5589.29 1311
5589.99 1271
5590.70 1288
5591.40 1330
5592.11 1286
5592.81 1284
5593.52 1300
5594.23 1305
5594.93 1282
5595.64 1326
5596.34 1267
5597.05 1247
5597.76 1269
5598.46 1291
5599.17 1248
5599.87 1302
5600.58 1284
5601.29 1252
5601.99 1232
5602.70 1223
5603.41 1311
5604.11 1386
5604.82 1307
5605.52 1261
5606.23 1242
5606.94 1249
5607.64 1211
5608.35 1193
5609.06 1249
5609.76 1226
5610.47 1246
5611.18 1285
5611.88 1227
5612.59 1221
5613.30 1213
5614.01 1231
5614.71 1286
5615.42 1268
5616.13 1256
5616.83 1310
5617.54 1325
5618.25 1275
5618.96 1258
5619.66 1267
5620.37 1344
5621.08 1344
5621.79 1333
5622.49 1331
5623.20 1296
5623.91 1255
5624.62 1275
5625.32 1292
5626.03 1252
5626.74 1294
5627.45 1356
5628.16 1374
5628.86 1366
5629.57 1356
5630.28 1293
5630.99 1427
5631.70 1477
5632.40 1489
5633.11 1506
5633.82 1491
5634.53 1567
5635.24 1572
5635.95 1645
5636.65 1660
5637.36 1674
5638.07 1729
5638.78 1853
5639.49 1867
5640.20 1991
5640.91 2076
5641.61 1989
5642.32 2018
5643.03 1822
5643.74 1760
5644.45 1651
5645.16 1554
5645.87 1448
5646.58 1421
5647.29 1457
5648.00 1417
5648.70 1437
5649.41 1436
5650.12 1463
5650.83 1504
5651.54 1501
5652.25 1540
5652.96 1554
5653.67 1469
5654.38 1549
5655.09 1544
5655.80 1604
5656.51 1561
5657.22 1543
5657.93 1592
5658.64 1630
5659.35 1618
5660.06 1728
5660.77 1705
5661.48 1632
5662.19 1618
5662.90 1595
5663.61 1633
5664.32 1650
5665.03 1551
5665.74 1444
5666.45 1482
5667.16 1467
5667.87 1468
5668.58 1555
5669.29 1667
5670.00 1710
5670.71 1718
5671.42 1753
5672.13 1836
5672.84 1809
5673.56 1630
5674.27 1622
5674.98 1497
5675.69 1507
5676.40 1526
5677.11 1454
5677.82 1446
5678.53 1509
5679.24 1461
5679.95 1444
5680.67 1556
5681.38 1563
5682.09 1512
5682.80 1482
5683.51 1468
5684.22 1390
5684.93 1446
5685.65 1408
5686.36 1359
5687.07 1374
5687.78 1390
5688.49 1437
5689.20 1413
5689.92 1398
5690.63 1419
5691.34 1437
5692.05 1505
5692.76 1389
5693.47 1369
5694.19 1336
5694.90 1365
5695.61 1345
5696.32 1324
5697.04 1375
5697.75 1338
5698.46 1372
5699.17 1395
5699.89 1393
5700.60 1392
5701.31 1419
5702.02 1469
5702.74 1518
5703.45 1447
5704.16 1464
5704.87 1488
5705.59 1498
5706.30 1469
5707.01 1414
5707.72 1459
5708.44 1414
5709.15 1452
5709.86 1454
5710.58 1433
5711.29 1476
5712.00 1455
5712.72 1507
5713.43 1420
5714.14 1449
5714.86 1456
5715.57 1446
5716.28 1458
5717.00 1504
5717.71 1450
5718.42 1477
5719.14 1485
5719.85 1479
5720.56 1479
5721.28 1475
5721.99 1491
5722.71 1511
5723.42 1508
5724.13 1579
5724.85 1557
5725.56 1603
5726.28 1648
5726.99 1695
5727.70 1717
5728.42 1688
5729.13 1673
5729.85 1649
5730.56 1637
5731.28 1598
5731.99 1674
5732.70 1661
5733.42 1625
5734.13 1664
5734.85 1679
5735.56 1654
5736.28 1692
5736.99 1688
5737.71 1700
5738.42 1730
5739.14 1768
5739.85 1787
5740.57 1786
5741.28 1806
5742.00 1834
5742.71 1881
5743.43 1794
5744.14 1819
5744.86 1905
5745.57 1924
5746.29 1963
5747.00 2039
5747.72 2112
5748.43 2167
5749.15 2188
5749.87 2223
5750.58 2252
5751.30 2222
5752.01 2250
5752.73 2282
5753.44 2241
5754.16 2318
5754.88 2442
5755.59 2444
5756.31 2520
5757.02 2612
5757.74 2769
5758.46 2789
5759.17 2762
5759.89 2949
5760.60 3187
5761.32 3340
5762.04 3579
5762.75 3782
5763.47 3679
5764.19 3825
5764.90 3979
5765.62 4023
5766.34 4419
5767.05 5182
5767.77 6393
5768.49 8236
5769.20 10505
5769.92 12798
5770.64 14207
5771.35 14493
5772.07 13588
5772.79 11693
5773.50 9778
5774.22 7857
5774.94 6392
5775.65 5328
5776.37 4736
5777.09 4476
5777.81 4325
5778.52 4186
5779.24 4153
5779.96 4208
5780.68 4213
5781.39 4166
5782.11 4186
5782.83 4271
5783.55 4393
5784.26 4610
5784.98 4675
5785.70 4570
5786.42 4433
5787.14 4273
5787.85 4072
5788.57 3925
5789.29 3726
5790.01 3613
5790.73 3509
5791.44 3359
5792.16 3264
5792.88 3040
5793.60 2947
5794.32 2946
5795.03 2759
5795.75 2641
5796.47 2582
5797.19 2521
5797.91 2508
5798.63 2470
5799.35 2435
5800.06 2469
5800.78 2409
5801.50 2435
5802.22 2440
5802.94 2398
5803.66 2315
5804.38 2296
5805.10 2378
5805.82 2384
5806.53 2329
5807.25 2350
5807.97 2572
5808.69 2657
5809.41 2805
5810.13 2857
5810.85 2874
5811.57 2844
5812.29 2630
5813.01 2556
5813.73 2365
5814.45 2201
5815.17 2148
5815.89 2059
5816.61 2005
5817.33 2068
5818.05 2053
5818.77 2060
5819.49 2062
5820.20 2061
5820.92 2018
5821.64 2022
5822.36 2086
5823.09 2050
5823.81 2023
5824.53 1946
5825.25 1965
5825.97 2012
5826.69 1959
5827.41 2018
5828.13 2002
5828.85 1973
5829.57 1924
5830.29 1815
5831.01 1779
5831.73 1798
5832.45 1777
5833.17 1790
5833.89 1787
5834.61 1788
5835.33 1765
5836.05 1755
5836.78 1759
5837.50 1752
5838.22 1764
5838.94 1743
5839.66 1780
5840.38 1820
5841.10 1779
5841.82 1855
5842.54 1820
5843.27 1790
5843.99 1795
5844.71 1835
5845.43 1843
5846.15 1771
5846.87 1737
5847.59 1700
5848.32 1672
5849.04 1743
5849.76 1742
5850.48 1807
5851.20 1805
5851.93 1806
5852.65 1758
5853.37 1742
5854.09 1729
5854.81 1729
5855.54 1732
5856.26 1745
5856.98 1758
5857.70 1679
5858.42 1681
5859.15 1632
5859.87 1642
5860.59 1675
5861.31 1632
5862.04 1629
5862.76 1589
5863.48 1550
5864.20 1595
5864.93 1635
5865.65 1606
5866.37 1551
5867.10 1561
5867.82 1526
5868.54 1524
5869.26 1568
5869.99 1500
5870.71 1494
5871.43 1454
5872.16 1422
5872.88 1433
5873.60 1403
5874.33 1402
5875.05 1373
5875.77 1419
5876.50 1405
5877.22 1403
5877.94 1372
5878.67 1427
5879.39 1372
5880.11 1440
5880.84 1446
5881.56 1499
5882.28 1469
5883.01 1415
5883.73 1440
5884.46 1480
5885.18 1526
5885.90 1493
5886.63 1492
5887.35 1518
5888.08 1549
5888.80 1510
5889.52 1458
5890.25 1452
5890.97 1426
5891.70 1444
5892.42 1470
5893.15 1459
5893.87 1462
5894.59 1515
5895.32 1525
5896.04 1496
5896.77 1520
5897.49 1464
5898.22 1435
5898.94 1506
5899.67 1543
5900.39 1515
5901.12 1511
5901.84 1551
5902.57 1542
5903.29 1545
5904.02 1555
5904.74 1576
5905.47 1587
5906.19 1513
5906.92 1552
5907.64 1554
5908.37 1547
5909.09 1588
5909.82 1602
5910.55 1608
5911.27 1593
5912.00 1607
5912.72 1599
5913.45 1630
5914.17 1696
5914.90 1733
5915.63 1701
5916.35 1706
5917.08 1720
5917.80 1712
5918.53 1705
5919.25 1688
5919.98 1721
5920.71 1779
5921.43 1688
5922.16 1707
5922.89 1744
5923.61 1785
5924.34 1812
5925.06 1865
5925.79 1856
5926.52 1919
5927.24 1918
5927.97 1971
5928.70 1945
5929.42 1921
5930.15 1950
5930.88 2008
5931.60 1986
5932.33 2040
5933.06 2029
5933.78 2131
5934.51 2163
5935.24 2145
5935.97 2123
5936.69 2190
5937.42 2280
5938.15 2261
5938.87 2306
5939.60 2286
5940.33 2320
5941.06 2394
5941.78 2423
5942.51 2440
5943.24 2518
5943.97 2614
5944.69 2627
5945.42 2653
5946.15 2666
5946.88 2759
5947.60 2873
5948.33 2934
5949.06 2977
5949.79 3020
5950.52 3147
5951.24 3326
5951.97 3604
5952.70 3750
5953.43 3925
5954.16 3905
5954.88 3901
5955.61 3831
5956.34 3842
5957.07 3689
5957.80 3715
5958.53 3747
5959.25 3747
5959.98 3738
5960.71 3768
5961.44 3713
5962.17 3826
5962.90 3816
5963.63 3944
5964.36 4300
5965.08 4820
5965.81 5230
5966.54 5518
5967.27 5708
5968.00 5888
5968.73 5779
5969.46 5433
5970.19 5168
5970.92 5118
5971.65 4991
5972.37 4912
5973.10 4806
5973.83 4721
5974.56 4548
5975.29 4575
5976.02 4698
5976.75 4785
5977.48 4864
5978.21 4970
5978.94 5177
5979.67 5430
5980.40 5472
5981.13 5597
5981.86 5705
5982.59 5820
5983.32 5868
5984.05 5884
5984.78 5895
5985.51 5823
5986.24 5828
5986.97 5799
5987.70 5787
5988.43 5802
5989.16 5697
5989.89 5766
5990.62 5877
5991.35 5981
5992.08 6133
5992.81 6213
5993.54 6252
5994.27 6428
5995.00 6404
5995.74 6525
5996.47 6746
5997.20 6927
5997.93 6936
5998.66 6993
5999.39 6951
6000.12 6841
6000.85 6696
6001.58 6527
6002.31 6510
6003.04 6257
6003.78 6119
6004.51 6044
6005.24 5953
6005.97 5871
6006.70 6044
6007.43 6349
6008.16 6796
6008.90 7571
6009.63 9098
6010.36 11155
6011.09 13833
6011.82 16559
6012.55 19507
6013.29 22080
6014.02 23476
6014.75 23788
6015.48 23236
6016.21 21684
6016.95 19385
6017.68 16784
6018.41 14286
6019.14 12050
6019.87 10322
6020.61 8595
6021.34 7218
6022.07 6348
6022.80 5728
6023.54 5312
6024.27 5011
6025.00 4783
6025.73 4624
6026.47 4577
6027.20 4522
6027.93 4425
6028.66 4414
6029.40 4353
6030.13 4241
6030.86 4188
6031.59 4023
6032.33 3726
6033.06 3593
6033.79 3551
6034.53 3393
6035.26 3317
6035.99 3372
6036.73 3401
6037.46 3364
6038.19 3468
6038.93 3595
6039.66 3668
6040.39 3797
6041.13 3811
6041.86 3858
6042.59 3805
6043.33 3757
6044.06 3917
6044.79 4016
6045.53 3935
6046.26 4001
6047.00 4070
6047.73 4129
6048.46 4213
6049.20 4283
6049.93 4444
6050.67 4596
6051.40 4947
6052.13 5198
6052.87 5370
6053.60 5456
6054.34 5315
6055.07 5165
6055.81 4946
6056.54 4764
6057.27 4524
6058.01 4330
6058.74 4321
6059.48 4221
6060.21 4170
6060.95 4198
6061.68 4096
6062.42 4065
6063.15 4012
6063.89 3915
6064.62 3883
6065.36 3862
6066.09 3830
6066.83 3777
6067.56 3639
6068.30 3598
6069.03 3620
6069.77 3558
6070.50 3480
6071.24 3481
6071.97 3403
6072.71 3429
6073.44 3395
6074.18 3338
6074.91 3371
6075.65 3340
6076.39 3246
6077.12 3331
6077.86 3405
6078.59 3365
6079.33 3307
6080.06 3154
6080.80 3209
6081.54 3165
6082.27 3078
6083.01 3011
6083.74 2993
6084.48 2926
6085.22 2858
6085.95 2892
6086.69 2962
6087.42 2989
6088.16 3079
6088.90 3065
6089.63 3182
6090.37 3184
6091.11 3261
6091.84 3231
6092.58 3257
6093.32 3277
6094.05 3049
6094.79 3003
6095.53 2858
6096.26 2816
6097.00 2861
6097.74 2888
6098.47 2764
6099.21 2742
6099.95 2774
6100.69 2720
6101.42 2738
6102.16 2742
6102.90 2765
6103.63 2597
6104.37 2671
6105.11 2661
6105.85 2638
6106.58 2675
6107.32 2643
6108.06 2675
6108.80 2710
6109.53 2663
6110.27 2626
6111.01 2743
6111.75 2821
6112.49 2795
6113.22 2861
6113.96 2869
6114.70 2935
6115.44 2978
6116.17 3035
6116.91 3001
6117.65 2959
6118.39 2963
6119.13 2975
6119.87 2915
6120.60 2976
6121.34 2977
6122.08 3049
6122.82 3121
6123.56 3073
6124.30 3146
6125.03 3166
6125.77 3168
6126.51 3227
6127.25 3270
6127.99 3184
6128.73 3167
6129.47 3173
6130.21 3103
6130.94 3102
6131.68 3039
6132.42 3120
6133.16 3192
6133.90 3148
6134.64 3242
6135.38 3382
6136.12 3614
6136.86 3620
6137.60 3690
6138.34 3839
6139.08 4052
6139.81 4212
6140.55 4225
6141.29 4192
6142.03 4251
6142.77 4281
6143.51 4249
6144.25 4127
6144.99 4008
6145.73 3984
6146.47 3952
6147.21 3849
6147.95 3876
6148.69 3855
6149.43 3857
6150.17 3778
6150.91 3899
6151.65 3884
6152.39 3987
6153.13 3944
6153.87 4120
6154.61 4032
6155.35 4036
6156.09 4083
6156.83 4158
6157.58 4195
6158.32 4322
6159.06 4310
6159.80 4443
6160.54 4416
6161.28 4596
6162.02 4781
6162.76 4877
6163.50 5148
6164.24 5455
6164.98 5712
6165.72 6092
6166.46 6255
6167.21 6572
6167.95 6568
6168.69 6515
6169.43 6474
6170.17 6273
6170.91 6164
6171.65 5973
6172.39 5885
6173.14 5803
6173.88 5669
6174.62 5614
6175.36 5686
6176.10 5778
6176.84 5836
6177.59 6234
6178.33 6722
6179.07 7464
6179.81 8733
6180.55 10424
6181.30 12074
6182.04 13776
6182.78 15257
6183.52 16080
6184.26 16073
6185.01 15450
6185.75 14102
6186.49 12817
6187.23 11334
6187.97 10059
6188.72 8981
6189.46 8239
6190.20 7735
6190.94 7248
6191.69 6846
6192.43 6753
6193.17 6748
6193.92 6694
6194.66 6523
6195.40 6475
6196.14 6350
6196.89 6375
6197.63 6347
6198.37 6313
6199.12 6138
6199.86 6051
6200.60 6103
6201.34 6071
6202.09 6125
6202.83 6328
6203.57 6785
6204.32 7628
6205.06 9150
6205.80 11385
6206.55 14713
6207.29 18360
6208.03 22040
6208.78 25161
6209.52 26973
6210.27 27230
6211.01 26226
6211.75 24219
6212.50 21336
6213.24 17855
6213.98 15049
6214.73 12503
6215.47 10239
6216.22 8574
6216.96 7274
6217.71 6392
6218.45 5841
6219.19 5458
6219.94 5121
6220.68 5034
6221.43 4860
6222.17 4837
6222.92 4775
6223.66 4687
6224.40 4586
6225.15 4451
6225.89 4225
6226.64 4056
6227.38 3901
6228.13 3659
6228.87 3465
6229.62 3375
6230.36 3417
6231.11 3351
6231.85 3394
6232.60 3418
6233.34 3422
6234.09 3571
6234.83 3634
6235.58 3711
6236.32 3736
6237.07 3913
6237.81 4304
6238.56 4777
6239.30 5240
6240.05 5739
6240.80 5806
6241.54 5652
6242.29 5461
6243.03 5283
6243.78 5000
6244.52 5018
6245.27 4977
6246.02 5036
6246.76 4931
6247.51 4922
6248.25 4867
6249.00 4747
6249.75 4626
6250.49 4593
6251.24 4393
6251.98 4248
6252.73 4106
6253.48 4045
6254.22 3992
6254.97 3879
6255.72 3746
6256.46 3790
6257.21 3706
6257.95 3791
6258.70 3782
6259.45 3632
6260.19 3638
6260.94 3554
6261.69 3525
6262.43 3485
6263.18 3375
6263.93 3339
6264.68 3296
6265.42 3273
6266.17 3295
6266.92 3275
6267.66 3230
6268.41 3223
6269.16 3178
6269.91 3218
6270.65 3287
6271.40 3281
6272.15 3295
6272.89 3367
6273.64 3338
6274.39 3371
6275.14 3376
6275.88 3439
6276.63 3428
6277.38 3538
6278.13 3596
6278.88 3681
6279.62 3604
6280.37 3589
6281.12 3606
6281.87 3457
6282.62 3305
6283.36 3141
6284.11 3026
6284.86 2922
6285.61 2881
6286.36 2795
6287.10 2783
6287.85 2729
6288.60 2723
6289.35 2734
6290.10 2681
6290.85 2739
6291.59 2654
6292.34 2633
6293.09 2602
6293.84 2575
6294.59 2542
6295.34 2570
6296.09 2520
6296.84 2552
6297.58 2541
6298.33 2496
6299.08 2482
6299.83 2453
6300.58 2366
6301.33 2319
6302.08 2254
6302.83 2243
6303.58 2251
6304.33 2296
6305.08 2295
6305.83 2337
6306.58 2269
6307.32 2309
6308.07 2321
6308.82 2319
6309.57 2440
6310.32 2493
6311.07 2491
6311.82 2544
6312.57 2543
6313.32 2505
6314.07 2516
6314.82 2575
6315.57 2576
6316.32 2579
6317.07 2541
6317.82 2557
6318.57 2490
6319.32 2480
6320.07 2335
6320.82 2229
6321.57 2139
6322.32 2215
6323.07 2214
6323.82 2141
6324.58 2178
6325.33 2213
6326.08 2234
6326.83 2217
6327.58 2166
6328.33 2225
6329.08 2208
6329.83 2176
6330.58 2254
6331.33 2225
6332.08 2152
6332.83 2191
6333.58 2197
6334.34 2126
6335.09 2119
6335.84 2117
6336.59 2143
6337.34 2162
6338.09 2122
6338.84 2160
6339.59 2116
6340.35 2150
6341.10 2148
6341.85 2114
6342.60 2153
6343.35 2139
6344.10 2099
6344.86 2269
6345.61 2268
6346.36 2225
6347.11 2267
6347.86 2308
6348.62 2372
6349.37 2411
6350.12 2441
6350.87 2514
6351.62 2627
6352.38 2725
6353.13 2888
6353.88 2942
6354.63 2921
6355.38 2885
6356.14 2845
6356.89 2680
6357.64 2607
6358.39 2501
6359.15 2453
6359.90 2379
6360.65 2348
6361.40 2434
6362.16 2353
6362.91 2295
6363.66 2313
6364.42 2303
6365.17 2445
6365.92 2632
6366.67 2874
6367.43 3033
6368.18 3192
6368.93 3274
6369.69 3252
6370.44 3001
6371.19 2845
6371.95 2652
6372.70 2396
6373.45 2296
6374.21 2224
6374.96 2155
6375.71 2155
6376.47 2217
6377.22 2166
6377.98 2240
6378.73 2262
6379.48 2295
6380.24 2322
6380.99 2355
6381.74 2406
6382.50 2392
6383.25 2389
6384.01 2239
6384.76 2238
6385.51 2188
6386.27 2161
6387.02 2132
6387.78 2050
6388.53 2096
6389.29 2048
6390.04 2062
6390.79 2005
6391.55 1910
6392.30 1846
6393.06 1949
6393.81 1971
6394.57 1935
6395.32 1970
6396.08 1942
6396.83 1933
6397.59 1899
6398.34 1888
6399.10 1880
6399.85 1890
6400.61 1917
6401.36 1904
6402.12 1879
6402.87 1918
6403.63 1885
6404.38 1843
6405.14 1803
6405.89 1835
6406.65 1823
6407.40 1845
6408.16 1863
6408.91 1889
6409.67 1916
6410.43 1951
6411.18 1886
6411.94 1845
6412.69 1887
6413.45 1874
6414.20 1843
6414.96 1899
6415.72 1885
6416.47 1864
6417.23 1920
6417.98 1943
6418.74 1892
6419.50 1913
6420.25 1831
6421.01 1843
6421.77 1874
6422.52 1853
6423.28 1779
6424.03 1773
6424.79 1862
6425.55 1871
6426.30 1828
6427.06 1804
6427.82 1902
6428.57 1880
6429.33 1789
6430.09 1804
6430.84 1885
6431.60 1836
6432.36 1886
6433.11 1861
6433.87 1967
6434.63 1944
6435.39 1973
6436.14 1965
6436.90 1976
6437.66 1997
6438.41 1990
6439.17 2033
6439.93 2064
6440.69 2068
6441.44 2131
6442.20 2137
6442.96 2132
6443.72 2070
6444.47 2103
6445.23 2114
6445.99 2242
6446.75 2185
6447.50 2141
6448.26 2170
6449.02 2276
6449.78 2256
6450.54 2223
6451.29 2247
6452.05 2261
6452.81 2228
6453.57 2278
6454.33 2258
6455.08 2204
6455.84 2240
6456.60 2289
6457.36 2307
6458.12 2322
6458.88 2369
6459.64 2303
6460.39 2275
6461.15 2323
6461.91 2401
6462.67 2458
6463.43 2526
6464.19 2589
6464.95 2599
6465.70 2594
6466.46 2712
6467.22 2686
6467.98 2691
6468.74 2677
6469.50 2626
6470.26 2684
6471.02 2667
6471.78 2600
6472.54 2599
6473.30 2657
6474.05 2655
6474.81 2687
6475.57 2740
6476.33 2777
6477.09 2760
6477.85 2870
6478.61 2944
6479.37 3014
6480.13 3086
6480.89 3129
6481.65 3169
6482.41 3247
6483.17 3326
6483.93 3347
6484.69 3330
6485.45 3358
6486.21 3371
6486.97 3450
6487.73 3479
6488.49 3488
6489.25 3654
6490.01 3726
6490.77 3737
6491.53 3824
6492.29 3890
6493.05 3913
6493.81 3898
6494.57 3890
6495.33 3854
6496.10 3829
6496.86 3746
6497.62 3758
6498.38 3636
6499.14 3657
6499.90 3699
6500.66 3763
6501.42 3871
6502.18 4010
6502.94 4263
6503.70 4808
6504.47 5975
6505.23 7873
6505.99 10451
6506.75 13708
6507.51 16834
6508.27 19288
6509.03 20279
6509.79 20258
6510.56 19261
6511.32 17296
6512.08 14892
6512.84 12570
6513.60 10370
6514.36 8439
6515.13 6992
6515.89 5968
6516.65 5278
6517.41 4774
6518.17 4303
6518.94 4018
6519.70 3917
6520.46 3875
6521.22 3802
6521.98 3760
6522.75 3798
6523.51 3996
6524.27 4172
6525.03 4383
6525.79 4458
6526.56 4799
6527.32 4991
6528.08 5119
6528.84 5065
6529.61 4967
6530.37 4727
6531.13 4450
6531.90 4177
6532.66 3924
6533.42 3808
6534.18 3732
6534.95 3680
6535.71 3644
6536.47 3569
6537.24 3668
6538.00 3672
6538.76 3595
6539.53 3483
6540.29 3417
6541.05 3412
6541.82 3430
6542.58 3502
6543.34 3477
6544.11 3649
6544.87 3883
6545.63 4027
6546.40 4160
6547.16 4293
6547.92 4394
6548.69 4234
6549.45 4197
6550.21 4020
6550.98 3967
6551.74 3953
6552.51 3889
6553.27 3952
6554.03 3995
6554.80 4021
6555.56 4069
6556.33 4075
6557.09 4107
6557.85 4105
6558.62 4117
6559.38 4185
6560.15 4281
6560.91 4380
6561.68 4348
6562.44 4427
6563.21 4496
6563.97 4575
6564.74 4395
6565.50 4406
6566.26 4375
6567.03 4371
6567.79 4337
6568.56 4330
6569.32 4388
6570.09 4318
6570.85 4305
6571.62 4328
6572.38 4442
6573.15 4369
6573.91 4419
6574.68 4487
6575.44 4456
6576.21 4524
6576.98 4551
6577.74 4512
6578.51 4654
6579.27 4738
6580.04 4804
6580.80 4787
6581.57 4930
6582.33 5054
6583.10 5074
6583.87 5062
6584.63 5041
6585.40 5094
6586.16 5108
6586.93 4992
6587.70 4949
6588.46 4928
6589.23 4981
6589.99 5086
6590.76 5459
6591.53 5827
6592.29 6356
6593.06 7015
6593.82 7776
6594.59 8318
6595.36 8716
6596.12 8953
6596.89 8863
6597.66 8703
6598.42 8298
6599.19 7759
6599.96 7175
6600.72 6604
6601.49 6098
6602.26 5733
6603.02 5247
6603.79 4864
6604.56 4708
6605.33 4502
6606.09 4441
6606.86 4419
6607.63 4412
6608.39 4364
6609.16 4404
6609.93 4466
6610.70 4423
6611.46 4372
6612.23 4322
6613.00 4327
6613.77 4209
6614.53 4164
6615.30 4148
6616.07 4189
6616.84 4169
6617.60 4263
6618.37 4394
6619.14 4494
6619.91 4749
6620.68 5032
6621.44 5417
6622.21 5649
6622.98 5993
6623.75 6002
6624.52 5950
6625.28 5975
6626.05 5753
6626.82 5549
6627.59 5300
6628.36 5068
6629.13 4879
6629.89 4764
6630.66 4676
6631.43 4883
6632.20 5054
6632.97 5367
6633.74 5558
6634.51 5676
6635.27 5837
6636.04 5991
6636.81 6254
6637.58 6445
6638.35 6784
6639.12 7262
6639.89 7662
6640.66 8401
6641.43 9050
6642.19 9314
6642.96 9322
6643.73 9055
6644.50 8406
6645.27 7789
6646.04 6979
6646.81 6260
6647.58 5639
6648.35 5033
6649.12 4604
6649.89 4301
6650.66 4128
6651.43 3880
6652.20 3700
6652.97 3680
6653.74 3627
6654.51 3538
6655.28 3540
6656.05 3436
6656.82 3383
6657.59 3357
6658.36 3241
6659.13 3225
6659.90 3244
6660.67 3226
6661.44 3275
6662.21 3254
6662.98 3266
6663.75 3242
6664.52 3226
6665.29 3153
6666.06 3142
6666.83 3140
6667.60 3208
6668.37 3269
6669.14 3386
6669.91 3466
6670.68 3596
6671.46 3656
6672.23 3756
6673.00 3615
6673.77 3587
6674.54 3509
6675.31 3472
6676.08 3515
6676.85 3539
6677.62 3585
6678.40 3682
6679.17 3762
6679.94 3730
6680.71 3737
6681.48 3796
6682.25 3845
6683.02 3923
6683.80 3951
6684.57 4125
6685.34 4208
6686.11 4320
6686.88 4274
6687.65 4092
6688.43 3968
6689.20 3799
6689.97 3565
6690.74 3357
6691.51 3289
6692.29 3164
6693.06 3069
6693.83 3106
6694.60 3065
6695.37 2968
6696.15 2913
6696.92 2895
6697.69 2926
6698.46 2899
6699.24 2891
6700.01 2878
6700.78 2887
6701.55 2826
6702.33 2772
6703.10 2799
6703.87 2822
6704.64 2766
6705.42 2663
6706.19 2664
6706.96 2630
6707.74 2558
6708.51 2529
6709.28 2607
6710.06 2589
6710.83 2504
6711.60 2500
6712.37 2490
6713.15 2501
6713.92 2464
6714.69 2453
6715.47 2457
6716.24 2505
6717.01 2519
6717.79 2469
6718.56 2505
6719.34 2401
6720.11 2401
6720.88 2471
6721.66 2438
6722.43 2393
6723.20 2359
6723.98 2391
6724.75 2460
6725.53 2388
6726.30 2353
6727.07 2348
6727.85 2278
6728.62 2294
6729.40 2258
6730.17 2322
6730.95 2373
6731.72 2318
6732.49 2393
6733.27 2354
6734.04 2407
6734.82 2426
6735.59 2498
6736.37 2538
6737.14 2534
6737.92 2502
6738.69 2433
6739.47 2499
6740.24 2527
6741.01 2521
6741.79 2570
6742.56 2603
6743.34 2573
6744.11 2571
6744.89 2572
6745.67 2648
6746.44 2609
6747.22 2764
6747.99 2892
6748.77 2813
6749.54 2788
6750.32 2882
6751.09 2984
6751.87 3072
6752.64 3200
6753.42 3241
6754.19 3412
6754.97 3334
6755.75 3225
6756.52 3126
6757.30 3090
6758.07 3024
6758.85 2991
6759.63 2928
6760.40 3017
6761.18 2966
6761.95 2952
6762.73 2957
6763.51 2905
6764.28 2834
6765.06 2919
6765.83 3088
6766.61 3125
6767.39 3101
6768.16 3202
6768.94 3325
6769.72 3230
6770.49 3065
6771.27 2948
6772.05 2867
6772.82 2721
6773.60 2656
6774.38 2622
6775.15 2497
6775.93 2575
6776.71 2522
6777.48 2578
6778.26 2557
6779.04 2558
6779.82 2533
6780.59 2476
6781.37 2501
6782.15 2490
6782.92 2481
6783.70 2481
6784.48 2513
6785.26 2432
6786.03 2457
6786.81 2470
6787.59 2312
6788.37 2287
6789.14 2321
6789.92 2269
6790.70 2264
6791.48 2199
6792.25 2222
6793.03 2148
6793.81 2156
6794.59 2200
6795.37 2131
6796.14 2176
6796.92 2193
6797.70 2286
6798.48 2290
6799.26 2247
6800.04 2342
6800.81 2342
6801.59 2388
6802.37 2337
6803.15 2269
6803.93 2334
6804.71 2413
6805.48 2431
6806.26 2360
6807.04 2324
6807.82 2295
6808.60 2277
6809.38 2245
6810.16 2216
6810.94 2193
6811.71 2185
6812.49 2148
6813.27 2206
6814.05 2178
6814.83 2154
6815.61 2157
6816.39 2221
6817.17 2222
6817.95 2207
6818.73 2216
6819.51 2092
6820.29 2117
6821.07 2128
6821.84 2174
6822.62 2197
6823.40 2109
6824.18 2136
6824.96 2091
6825.74 2092
6826.52 2161
6827.30 2155
6828.08 2105
6828.86 2015
6829.64 2059
6830.42 2076
6831.20 2096
6831.98 2070
6832.76 2059
6833.54 2204
6834.32 2369
6835.10 2702
6835.88 3126
6836.66 3725
6837.44 4391
6838.22 5075
6839.01 5370
6839.79 5553
6840.57 5468
6841.35 5231
6842.13 4682
6842.91 4243
6843.69 3824
6844.47 3546
6845.25 3138
6846.03 2858
6846.81 2774
6847.59 2682
6848.37 2828
6849.16 2896
6849.94 3060
6850.72 3226
6851.50 3168
6852.28 3230
6853.06 3233
6853.84 3091
6854.62 2977
6855.41 2812
6856.19 2671
6856.97 2549
6857.75 2454
6858.53 2282
6859.31 2199
6860.10 2203
6860.88 2167
6861.66 2205
6862.44 2215
6863.22 2278
6864.00 2291
6864.79 2332
6865.57 2279
6866.35 2329
6867.13 2360
6867.91 2435
6868.70 2329
6869.48 2426
6870.26 2464
6871.04 2465
6871.83 2451
6872.61 2549
6873.39 2480
6874.17 2578
6874.96 2650
6875.74 2653
6876.52 2719
6877.30 2814
6878.09 2922
6878.87 3023
6879.65 3184
6880.43 3398
6881.22 3758
6882.00 3973
6882.78 4045
6883.57 4021
6884.35 3885
6885.13 3833
6885.92 3837
6886.70 4116
6887.48 4340
6888.27 4545
6889.05 4708
6889.83 4800
6890.62 4612
6891.40 4442
6892.18 4071
6892.97 3802
6893.75 3511
6894.53 3292
6895.32 3164
6896.10 3138
6896.88 3029
6897.67 2946
6898.45 2936
6899.24 2870
6900.02 2899
6900.80 2863
6901.59 2876
6902.37 2910
6903.16 2870
6903.94 2911
6904.73 2849
6905.51 2812
6906.29 2860
6907.08 2765
6907.86 2741
6908.65 2766
6909.43 2687
6910.22 2668
6911.00 2555
6911.79 2633
6912.57 2615
6913.35 2623
6914.14 2637
6914.92 2617
6915.71 2631
6916.49 2652
6917.28 2702
6918.06 2730
6918.85 2679
6919.63 2660
6920.42 2657
6921.20 2718
6921.99 2733
6922.78 2727
6923.56 2696
6924.35 2825
6925.13 2824
6925.92 2947
6926.70 3014
6927.49 3023
6928.27 2997
6929.06 3028
6929.84 3106
6930.63 3065
6931.42 3000
6932.20 2976
6932.99 3038
6933.77 3068
6934.56 3088
6935.35 3059
6936.13 3062
6936.92 3084
6937.70 3289
6938.49 3540
6939.28 3810
6940.06 3945
6940.85 4176
6941.63 4393
6942.42 4696
6943.21 4857
6943.99 4884
6944.78 4974
6945.57 5044
6946.35 5138
6947.14 5112
6947.93 5212
6948.71 5259
6949.50 5237
6950.29 5159
6951.07 5002
6951.86 4762
6952.65 4484
6953.44 4449
6954.22 4350
6955.01 4297
6955.80 4256
6956.58 4232
6957.37 4244
6958.16 4220
6958.95 4233
6959.73 4229
6960.52 4223
6961.31 4352
6962.09 4326
6962.88 4421
6963.67 4491
6964.46 4678
6965.25 4791
6966.03 5074
6966.82 5449
6967.61 5710
6968.40 5974
6969.18 6250
6969.97 6481
6970.76 6532
6971.55 6426
6972.34 6470
6973.12 6430
6973.91 6241
6974.70 6149
6975.49 6225
6976.28 6328
6977.07 6356
6977.85 6549
6978.64 6740
6979.43 7232
6980.22 8078
6981.01 9290
6981.80 11113
6982.59 13964
6983.37 17826
6984.16 22043
6984.95 25725
6985.74 28636
6986.53 30015
6987.32 29724
6988.11 28134
6988.90 25186
6989.69 21806
6990.47 18214
6991.26 15119
6992.05 12391
6992.84 10174
6993.63 8440
6994.42 7191
6995.21 6297
6996.00 5551
6996.79 5083
6997.58 4638
6998.37 4548
6999.16 4362
6999.95 4235
7000.74 4117
7001.53 4019
7002.32 3920
7003.11 3738
7003.90 3593
7004.69 3422
7005.48 3326
7006.27 3186
7007.06 3023
7007.85 2932
7008.64 2968
7009.43 2997
7010.22 3139
7011.01 3293
7011.80 3541
7012.59 3634
7013.38 3771
7014.17 3890
7014.96 3920
7015.75 3881
7016.54 3871
7017.33 3679
7018.12 3617
7018.91 3630
7019.70 3702
7020.49 3763
7021.28 3921
7022.07 4037
7022.87 4282
7023.66 4405
7024.45 4650
7025.24 4812
7026.03 4838
7026.82 4967
7027.61 4993
7028.40 4977
7029.19 4726
7029.99 4637
7030.78 4344
7031.57 4191
7032.36 4085
7033.15 3938
7033.94 3761
7034.74 3737
7035.53 3758
7036.32 3720
7037.11 3829
7037.90 3852
7038.69 3862
7039.49 3828
7040.28 3779
7041.07 3697
7041.86 3579
7042.65 3608
7043.45 3633
7044.24 3697
7045.03 3699
7045.82 3702
7046.61 3712
7047.41 3883
7048.20 4091
7048.99 4432
7049.78 4568
7050.58 4749
7051.37 4852
7052.16 4811
7052.95 4661
7053.75 4440
7054.54 4124
7055.33 3922
7056.13 3808
7056.92 3829
7057.71 3948
7058.50 3968
7059.30 4022
7060.09 3945
7060.88 3897
7061.68 3786
7062.47 3726
7063.26 3593
7064.06 3487
7064.85 3388
7065.64 3340
7066.44 3400
7067.23 3285
7068.02 3276
7068.82 3126
7069.61 3068
7070.40 2968
7071.20 2927
7071.99 2900
7072.78 2860
7073.58 2855
7074.37 2771
7075.17 2645
7075.96 2654
7076.75 2647
7077.55 2579
7078.34 2620
7079.14 2556
7079.93 2566
7080.72 2556
7081.52 2509
7082.31 2454
7083.11 2468
7083.90 2447
7084.70 2371
7085.49 2375
7086.28 2462
7087.08 2425
7087.87 2365
7088.67 2401
7089.46 2357
7090.26 2207
7091.05 2210
7091.85 2222
7092.64 2223
7093.44 2218
7094.23 2189
7095.03 2199
7095.82 2087
7096.62 2084
7097.41 2047
7098.21 2079
7099.00 2035
7099.80 2048
7100.59 2071
7101.39 2052
7102.18 2060
7102.98 2069
7103.77 2040
7104.57 1993
7105.37 1959
7106.16 1935
7106.96 1857
7107.75 1825
7108.55 1874
7109.34 1921
7110.14 1881
7110.94 1841
7111.73 1864
7112.53 1907
7113.32 1934
7114.12 1846
7114.92 1868
7115.71 1871
7116.51 1880
7117.30 1820
7118.10 1867
7118.90 1852
7119.69 1884
7120.49 1809
7121.29 1788
7122.08 1888
7122.88 1833
7123.68 1818
7124.47 1827
7125.27 1820
7126.07 1834
7126.86 1862
7127.66 1928
7128.46 1970
7129.25 2035
7130.05 2052
7130.85 2090
7131.64 2054
7132.44 2024
7133.24 2021
7134.04 1952
7134.83 1834
7135.63 1849
7136.43 1766
7137.23 1730
7138.02 1683
7138.82 1738
7139.62 1654
7140.42 1678
7141.21 1679
7142.01 1629
7142.81 1736
7143.61 1655
7144.40 1654
7145.20 1690
7146.00 1590
7146.80 1621
7147.59 1549
7148.39 1599
7149.19 1550
7149.99 1527
7150.79 1517
7151.59 1510
7152.38 1515
7153.18 1562
7153.98 1603
7154.78 1611
7155.58 1694
7156.38 1731
7157.17 1723
7157.97 1702
7158.77 1669
7159.57 1685
7160.37 1610
7161.17 1547
7161.97 1526
7162.76 1594
7163.56 1573
7164.36 1525
7165.16 1470
7165.96 1503
7166.76 1455
7167.56 1459
7168.36 1485
7169.16 1506
7169.96 1510
7170.75 1465
7171.55 1500
7172.35 1472
7173.15 1465
7173.95 1502
7174.75 1450
7175.55 1401
7176.35 1405
7177.15 1362
7177.95 1353
7178.75 1346
7179.55 1361
7180.35 1407
7181.15 1441
7181.95 1426
7182.75 1458
7183.55 1534
7184.35 1486
7185.15 1465
7185.95 1488
7186.75 1452
7187.55 1448
7188.35 1409
7189.15 1410
7189.95 1445
7190.75 1388
7191.55 1389
7192.35 1389
7193.15 1325
7193.95 1338
7194.75 1322
7195.55 1289
7196.35 1334
7197.15 1386
7197.95 1378
7198.76 1306
7199.56 1341
7200.36 1329
7201.16 1340
7201.96 1337
7202.76 1333
7203.56 1352
7204.36 1343
7205.16 1359
7205.96 1351
7206.77 1399
7207.57 1368
7208.37 1363
7209.17 1455
7209.97 1387
7210.77 1420
7211.57 1497
7212.38 1517
7213.18 1581
7213.98 1511
7214.78 1506
7215.58 1450
7216.38 1444
7217.19 1494
7217.99 1455
7218.79 1444
7219.59 1499
7220.39 1504
7221.20 1465
7222.00 1498
7222.80 1495
7223.60 1504
7224.40 1545
7225.21 1507
7226.01 1459
7226.81 1532
7227.61 1494
7228.42 1510
7229.22 1521
7230.02 1529
7230.82 1584
7231.63 1559
7232.43 1627
7233.23 1747
7234.03 1789
7234.84 1986
7235.64 2049
7236.44 2210
7237.25 2236
7238.05 2279
7238.85 2257
7239.65 2047
7240.46 2009
7241.26 1873
7242.06 1708
7242.87 1599
7243.67 1543
7244.47 1562
7245.28 1554
7246.08 1480
7246.88 1508
7247.69 1457
7248.49 1475
7249.30 1432
7250.10 1425
7250.90 1390
7251.71 1412
7252.51 1455
7253.31 1391
7254.12 1354
7254.92 1425
7255.73 1433
7256.53 1410
7257.33 1420
7258.14 1375
7258.94 1390
7259.75 1364
7260.55 1356
7261.35 1364
7262.16 1380
7262.96 1398
7263.77 1441
7264.57 1444
7265.38 1416
7266.18 1480
7266.99 1466
7267.79 1539
7268.59 1513
7269.40 1511
7270.20 1498
7271.01 1464
7271.81 1457
7272.62 1523
7273.42 1464
7274.23 1506
7275.03 1517
7275.84 1539
7276.64 1526
7277.45 1559
7278.25 1588
7279.06 1691
7279.86 1772
7280.67 1925
7281.48 2070
7282.28 2281
7283.09 2523
7283.89 2895
7284.70 3135
7285.50 3153
7286.31 3168
7287.11 3009
7287.92 2795
7288.73 2541
7289.53 2332
7290.34 2133
7291.14 1969
7291.95 1794
7292.76 1791
7293.56 1705
7294.37 1633
7295.17 1623
7295.98 1565
7296.79 1551
7297.59 1540
7298.40 1549
7299.21 1523
7300.01 1574
7300.82 1632
7301.62 1618
7302.43 1625
7303.24 1563
7304.04 1613
7304.85 1653
7305.66 1629
7306.46 1622
7307.27 1625
7308.08 1626
7308.89 1637
7309.69 1752
7310.50 1729
7311.31 1731
7312.11 1751
7312.92 1719
7313.73 1735
7314.53 1759
7315.34 1752
7316.15 1845
7316.96 2060
7317.76 2190
7318.57 2350
7319.38 2554
7320.19 2705
7320.99 2803
7321.80 2831
7322.61 2787
7323.42 2573
7324.22 2390
7325.03 2236
7325.84 2152
7326.65 1977
7327.46 1876
7328.26 1818
7329.07 1688
7329.88 1654
7330.69 1668
7331.50 1599
7332.30 1612
7333.11 1613
7333.92 1685
7334.73 1628
7335.54 1638
7336.35 1681
7337.15 1714
7337.96 1707
7338.77 1754
7339.58 1801
7340.39 1759
7341.20 1799
7342.01 1783
7342.82 1699
7343.62 1655
7344.43 1669
7345.24 1615
7346.05 1608
7346.86 1560
7347.67 1577
7348.48 1559
7349.29 1542
7350.10 1575
7350.91 1517
7351.71 1547
7352.52 1485
7353.33 1464
7354.14 1446
7354.95 1463
7355.76 1511
7356.57 1521
7357.38 1560
7358.19 1619
7359.00 1695
7359.81 1774
7360.62 1787
7361.43 1805
7362.24 1859
7363.05 1842
7363.86 1770
7364.67 1725
7365.48 1671
7366.29 1660
7367.10 1619
7367.91 1571
7368.72 1552
7369.53 1563
7370.34 1535
7371.15 1515
7371.96 1527
7372.77 1472
7373.58 1516
7374.39 1526
7375.20 1516
7376.01 1527
7376.82 1552
7377.63 1616
7378.45 1692
7379.26 1813
7380.07 1912
7380.88 2013
7381.69 2044
7382.50 2089
7383.31 2144
7384.12 2057
7384.93 1914
7385.74 1822
7386.56 1773
7387.37 1767
7388.18 1621
7388.99 1567
7389.80 1443
7390.61 1422
7391.42 1392
7392.24 1389
7393.05 1326
7393.86 1333
7394.67 1338
7395.48 1335
7396.29 1329
7397.10 1285
7397.92 1332
7398.73 1391
7399.54 1392
7400.35 1395
7401.16 1428
7401.98 1366
7402.79 1386
7403.60 1377
7404.41 1286
7405.23 1330
7406.04 1347
7406.85 1340
7407.66 1261
7408.47 1259
7409.29 1182
7410.10 1225
7410.91 1247
7411.72 1240
7412.54 1202
7413.35 1231
7414.16 1243
7414.98 1215
7415.79 1181
7416.60 1155
7417.41 1221
7418.23 1220
7419.04 1197
7419.85 1196
7420.67 1186
7421.48 1209
7422.29 1195
7423.11 1155
7423.92 1196
7424.73 1228
7425.54 1217
7426.36 1163
7427.17 1180
7427.99 1181
7428.80 1225
7429.61 1188
7430.43 1148
7431.24 1171
7432.05 1207
7432.87 1236
7433.68 1190
7434.49 1195
7435.31 1165
7436.12 1170
7436.94 1224
7437.75 1210
7438.56 1231
7439.38 1239
7440.19 1300
7441.01 1236
7441.82 1213
7442.64 1212
7443.45 1184
7444.26 1176
7445.08 1158
7445.89 1172
7446.71 1193
7447.52 1164
7448.34 1147
7449.15 1132
7449.97 1113
7450.78 1123
7451.59 1117
7452.41 1100
7453.22 1135
7454.04 1100
7454.85 1073
7455.67 1128
7456.48 1106
7457.30 1081
7458.11 1102
7458.93 1098
7459.74 1069
7460.56 1105
7461.38 1086
7462.19 1097
7463.01 1096
7463.82 1081
7464.64 1110
7465.45 1131
7466.27 1103
7467.08 1049
7467.90 1101
7468.72 1176
7469.53 1108
7470.35 1088
7471.16 1098
7471.98 1075
7472.79 1116
7473.61 1114
7474.43 1119
7475.24 1031
7476.06 1137
7476.87 1185
7477.69 1094
7478.51 1072
7479.32 1046
7480.14 1091
7480.96 1097
7481.77 1101
7482.59 1099
7483.41 1116
7484.22 1080
7485.04 1145
7485.85 1135
7486.67 1110
7487.49 1085
7488.31 1113
7489.12 1133
7489.94 1079
7490.76 1114
7491.57 1083
7492.39 1072
7493.21 1051
7494.02 1063
7494.84 1075
7495.66 1112
7496.48 1085
7497.29 1092
7498.11 1093
7498.93 1124
7499.74 1129
7500.56 1122
7501.38 1073
7502.20 1087
7503.01 1101
7503.83 1125
7504.65 1117
7505.47 1098
7506.29 1069
7507.10 1093
7507.92 1130
7508.74 1096
7509.56 1081
7510.37 1102
7511.19 1116
7512.01 1134
7512.83 1168
7513.65 1124
7514.47 1140
7515.28 1126
7516.10 1156
7516.92 1142
7517.74 1083
7518.56 1144
7519.38 1153
7520.19 1140
7521.01 1103
7521.83 1104
7522.65 1173
7523.47 1173
7524.29 1135
7525.11 1155
7525.92 1188
7526.74 1227
7527.56 1171
7528.38 1189
7529.20 1182
7530.02 1226
7530.84 1218
7531.66 1153
7532.48 1226
7533.30 1225
7534.12 1259
7534.93 1246
7535.75 1235
7536.57 1200
7537.39 1191
7538.21 1186
7539.03 1158
7539.85 1129
7540.67 1127
7541.49 1139
7542.31 1122
7543.13 1170
7543.95 1179
7544.77 1190
7545.59 1214
7546.41 1159
7547.23 1200
7548.05 1244
7548.87 1172
7549.69 1173
7550.51 1171
7551.33 1177
7552.15 1176
7552.97 1202
7553.79 1205
7554.61 1206
7555.43 1260
7556.25 1228
7557.07 1266
7557.89 1224
7558.71 1251
7559.53 1252
7560.36 1221
7561.18 1262
7562.00 1246
7562.82 1274
7563.64 1253
7564.46 1251
7565.28 1262
7566.10 1309
7566.92 1321
7567.74 1321
7568.56 1328
7569.39 1299
7570.21 1334
7571.03 1367
7571.85 1380
7572.67 1353
7573.49 1342
7574.31 1402
7575.14 1432
7575.96 1453
7576.78 1399
7577.60 1357
7578.42 1371
7579.24 1397
7580.06 1423
7580.89 1418
7581.71 1446
7582.53 1445
7583.35 1468
7584.17 1443
7585.00 1437
7585.82 1497
7586.64 1571
7587.46 1571
7588.29 1559
7589.11 1581
7589.93 1511
7590.75 1576
7591.57 1577
7592.40 1520
7593.22 1539
7594.04 1575
7594.86 1639
7595.69 1664
7596.51 1635
7597.33 1660
7598.15 1652
7598.98 1674
7599.80 1690
7600.62 1735
7601.45 1763
7602.27 1854
7603.09 1920
7603.92 1916
7604.74 1900
7605.56 1940
7606.38 1988
7607.21 1914
7608.03 1884
7608.85 1861
7609.68 1834
7610.50 1829
7611.32 1844
7612.15 1872
7612.97 1869
7613.80 1897
7614.62 1921
7615.44 2055
7616.27 2175
7617.09 2381
7617.91 2484
7618.74 2549
7619.56 2619
7620.39 2568
7621.21 2453
7622.03 2428
7622.86 2374
7623.68 2339
7624.51 2387
7625.33 2332
7626.15 2277
7626.98 2312
7627.80 2350
7628.63 2493
7629.45 2581
7630.28 2705
7631.10 2832
7631.93 2975
7632.75 2985
7633.58 2907
7634.40 2751
7635.22 2620
7636.05 2510
7636.87 2304
7637.70 2076
7638.52 1932
7639.35 1796
7640.17 1736
7641.00 1674
7641.82 1660
7642.65 1730
7643.47 1754
7644.30 1774
7645.13 1852
7645.95 1883
7646.78 1885
7647.60 1982
7648.43 2090
7649.25 2146
7650.08 2164
7650.90 2179
7651.73 2107
7652.55 2070
7653.38 1928
7654.21 1854
7655.03 1822
7655.86 1709
7656.68 1568
7657.51 1511
7658.34 1497
7659.16 1479
7659.99 1469
7660.81 1422
7661.64 1390
7662.47 1407
7663.29 1366
7664.12 1369
7664.95 1430
7665.77 1404
7666.60 1407
7667.42 1437
7668.25 1410
7669.08 1374
7669.90 1387
7670.73 1391
7671.56 1352
7672.38 1298
7673.21 1330
7674.04 1319
7674.87 1335
7675.69 1304
7676.52 1307
7677.35 1333
7678.17 1329
7679.00 1329
7679.83 1351
7680.65 1321
7681.48 1380
7682.31 1399
7683.14 1422
7683.96 1455
7684.79 1460
7685.62 1468
7686.45 1483
7687.27 1507
7688.10 1474
7688.93 1487
7689.76 1464
7690.58 1466
7691.41 1420
7692.24 1424
7693.07 1402
7693.90 1432
7694.72 1563
7695.55 1599
7696.38 1673
7697.21 1729
7698.04 1731
7698.86 1684
7699.69 1675
7700.52 1626
7701.35 1649
7702.18 1619
7703.01 1542
7703.83 1517
7704.66 1475
7705.49 1428
7706.32 1421
7707.15 1340
7707.98 1358
7708.81 1350
7709.63 1326
7710.46 1342
7711.29 1340
7712.12 1288
7712.95 1302
7713.78 1281
7714.61 1272
7715.44 1225
7716.27 1274
7717.10 1278
7717.93 1296
7718.75 1279
7719.58 1247
7720.41 1196
7721.24 1207
7722.07 1179
7722.90 1212
7723.73 1217
7724.56 1222
7725.39 1295
7726.22 1283
7727.05 1286
7727.88 1353
7728.71 1366
7729.54 1390
7730.37 1325
7731.20 1336
7732.03 1352
7732.86 1318
7733.69 1296
7734.52 1261
7735.35 1185
7736.18 1184
7737.01 1167
7737.84 1147
7738.67 1147
7739.50 1135
7740.33 1118
7741.16 1137
7741.99 1165
7742.82 1171
7743.65 1254
7744.48 1285
7745.31 1364
7746.14 1478
7746.98 1590
7747.81 1630
7748.64 1661
7749.47 1692
7750.30 1611
7751.13 1557
7751.96 1425
7752.79 1395
7753.62 1321
7754.45 1250
7755.29 1204
7756.12 1194
7756.95 1164
7757.78 1135
7758.61 1127
7759.44 1157
7760.27 1147
7761.11 1131
7761.94 1102
7762.77 1138
7763.60 1128
7764.43 1102
7765.26 1101
7766.10 1126
7766.93 1114
7767.76 1110
7768.59 1123
7769.42 1103
7770.26 1098
7771.09 1089
7771.92 1119
7772.75 1111
7773.58 1085
7774.42 1125
7775.25 1095
7776.08 1072
7776.91 1159
7777.75 1132
7778.58 1168
7779.41 1132
7780.24 1107
7781.08 1129
7781.91 1186
7782.74 1206
7783.57 1134
7784.41 1154
7785.24 1148
7786.07 1161
7786.91 1135
7787.74 1115
7788.57 1177
7789.40 1140
7790.24 1143
7791.07 1151
7791.90 1173
7792.74 1173
7793.57 1167
7794.40 1152
7795.24 1144
7796.07 1207
7796.90 1265
7797.74 1174
7798.57 1207
7799.40 1187
7800.24 1247
7801.07 1306
7801.91 1280
7802.74 1291
7803.57 1339
7804.41 1337
7805.24 1298
7806.07 1357
7806.91 1351
7807.74 1314
7808.58 1354
7809.41 1309
7810.25 1382
7811.08 1462
7811.91 1520
7812.75 1593
7813.58 1587
7814.42 1637
7815.25 1678
7816.09 1732
7816.92 1835
7817.75 1798
7818.59 1732
7819.42 1686
7820.26 1724
7821.09 1853
7821.93 1841
7822.76 1833
7823.60 1871
7824.43 1903
7825.27 1950
7826.10 1860
7826.94 1801
7827.77 1699
7828.61 1638
7829.44 1598
7830.28 1617
7831.11 1583
7831.95 1612
7832.78 1614
7833.62 1719
7834.46 1756
7835.29 1762
7836.13 1739
7836.96 1736
7837.80 1660
7838.63 1617
7839.47 1541
7840.31 1509
7841.14 1479
7841.98 1399
7842.81 1406
7843.65 1376
7844.48 1340
7845.32 1358
7846.16 1353
7846.99 1301
7847.83 1297
7848.67 1261
7849.50 1227
7850.34 1323
7851.17 1333
7852.01 1297
7852.85 1313
7853.68 1312
7854.52 1335
7855.36 1300
7856.19 1314
7857.03 1382
7857.87 1407
7858.70 1361
7859.54 1377
7860.38 1406
7861.21 1393
7862.05 1419
7862.89 1356
7863.72 1372
7864.56 1385
7865.40 1356
7866.24 1332
7867.07 1341
7867.91 1396
7868.75 1322
7869.59 1423
7870.42 1417
7871.26 1483
7872.10 1506
7872.94 1527
7873.77 1517
7874.61 1588
7875.45 1635
7876.29 1727
7877.12 1899
7877.96 2023
7878.80 1988
7879.64 2056
7880.47 2108
7881.31 2070
7882.15 2101
7882.99 2137
7883.83 2071
7884.66 1926
7885.50 1859
7886.34 1822
7887.18 1795
7888.02 1732
7888.86 1745
7889.69 1748
7890.53 1873
7891.37 1879
7892.21 1931
7893.05 1855
7893.89 1829
7894.73 1768
7895.56 1711
7896.40 1700
7897.24 1583
7898.08 1513
7898.92 1480
7899.76 1410
7900.60 1362
7901.44 1372
7902.28 1403
7903.12 1373
7903.95 1328
7904.79 1341
7905.63 1312
7906.47 1287
7907.31 1345
7908.15 1334
7908.99 1337
7909.83 1261
7910.67 1262
7911.51 1309
7912.35 1332
7913.19 1370
7914.03 1362
7914.87 1469
7915.71 1510
7916.55 1492
7917.39 1564
7918.23 1582
7919.07 1588
7919.91 1577
7920.75 1596
7921.59 1567
7922.43 1501
7923.27 1441
7924.11 1357
7924.95 1333
7925.79 1256
7926.63 1232
7927.47 1190
7928.31 1192
7929.15 1195
7929.99 1151
7930.83 1126
7931.67 1111
7932.51 1080
7933.35 1127
7934.19 1207
7935.04 1197
7935.88 1154
7936.72 1122
7937.56 1142
7938.40 1188
7939.24 1201
7940.08 1198
7940.92 1214
7941.76 1227
7942.60 1195
7943.45 1166
7944.29 1177
7945.13 1221
7945.97 1180
7946.81 1252
7947.65 1241
7948.49 1263
7949.34 1221
7950.18 1225
7951.02 1261
7951.86 1275
7952.70 1301
7953.54 1365
7954.39 1379
7955.23 1446
7956.07 1518
7956.91 1455
7957.75 1422
7958.60 1412
7959.44 1413
7960.28 1356
7961.12 1332
7961.96 1255
7962.81 1249
7963.65 1301
7964.49 1278
7965.33 1393
7966.18 1436
7967.02 1534
7967.86 1556
7968.70 1616
7969.55 1625
7970.39 1531
7971.23 1446
7972.08 1409
7972.92 1300
7973.76 1258
7974.60 1237
7975.45 1174
7976.29 1152
7977.13 1150
7977.98 1171
7978.82 1133
7979.66 1086
7980.51 1128
7981.35 1144
7982.19 1087
7983.04 1122
7983.88 1060
7984.72 1027
7985.57 1048
7986.41 1068
7987.25 1030
7988.10 1037
7988.94 1017
7989.78 988
7990.63 985
7991.47 1003
7992.32 994
7993.16 975
7994.00 945
7994.85 991
7995.69 1001
7996.54 993
7997.38 1005
7998.22 943
7999.07 996
7999.91 964
8000.76 958
8001.60 946
8002.45 904
8003.29 901
8004.13 938
8004.98 930
8005.82 897
8006.67 893
8007.51 904
8008.36 894
8009.20 878
8010.05 875
8010.89 858
8011.74 885
8012.58 901
8013.43 882
8014.27 889
8015.12 891
8015.96 873
8016.81 876
8017.65 867
8018.50 826
8019.34 810
8020.19 831
8021.03 856
8021.88 875
8022.72 848
8023.57 869
8024.41 891
8025.26 833
8026.11 858
8026.95 822
8027.80 849
8028.64 804
8029.49 841
8030.33 823
8031.18 817
8032.03 845
8032.87 847
8033.72 883
8034.56 868
8035.41 861
8036.26 854
8037.10 897
8037.95 841
8038.80 825
8039.64 873
8040.49 885
8041.34 835
8042.18 871
8043.03 895
8043.87 870
8044.72 788
8045.57 813
8046.41 842
8047.26 858
8048.11 870
8048.96 873
8049.80 889
8050.65 899
8051.50 897
8052.34 846
8053.19 828
8054.04 813
8054.88 850
8055.73 843
8056.58 818
8057.43 820
8058.27 813
8059.12 776
8059.97 810
8060.82 799
8061.66 781
8062.51 802
8063.36 818
8064.21 838
8065.05 809
8065.90 803
8066.75 778
8067.60 783
8068.44 777
8069.29 779
8070.14 773
8070.99 777
8071.84 800
8072.68 800
8073.53 805
8074.38 808
8075.23 803
8076.08 809
8076.93 812
8077.77 794
8078.62 795
8079.47 755
8080.32 750
8081.17 789
8082.02 784
8082.87 822
8083.71 803
8084.56 842
8085.41 795
8086.26 785
8087.11 796
8087.96 750
8088.81 780
8089.66 825
8090.51 763
8091.35 776
8092.20 763
8093.05 746
8093.90 765
8094.75 785
8095.60 814
8096.45 793
8097.30 786
8098.15 803
8099.00 767
8099.85 800
8100.70 808
8101.55 748
8102.40 764
8103.25 785
8104.10 794
8104.95 809
8105.80 799
8106.65 797
8107.50 759
8108.35 738
8109.20 763
8110.05 805
8110.90 797
8111.75 807
8112.60 841
8113.45 855
8114.30 802
8115.15 800
8116.00 784
8116.85 805
8117.70 836
8118.55 809
8119.40 823
8120.25 843
8121.10 887
8121.95 888
8122.80 866
8123.65 857
8124.50 847
8125.35 891
8126.20 873
8127.06 915
8127.91 929
8128.76 894
8129.61 902
8130.46 877
8131.31 899
8132.16 933
8133.01 919
8133.86 961
8134.72 1000
8135.57 997
8136.42 1013
8137.27 967
8138.12 933
8138.97 940
8139.83 929
8140.68 916
8141.53 934
8142.38 927
8143.23 925
8144.08 903
8144.94 964
8145.79 978
8146.64 939
8147.49 983
8148.34 1000
8149.20 1015
8150.05 1008
8150.90 998
8151.75 1049
8152.60 1064
8153.46 1079
8154.31 1164
8155.16 1249
8156.01 1305
8156.87 1338
8157.72 1263
8158.57 1221
8159.42 1163
8160.28 1063
8161.13 992
8161.98 1008
8162.84 957
8163.69 961
8164.54 930
8165.39 870
8166.25 875
8167.10 886
8167.95 904
8168.81 866
8169.66 871
8170.51 859
8171.37 881
8172.22 864
8173.07 886
8173.93 849
8174.78 855
8175.63 874
8176.49 842
8177.34 804
8178.19 792
8179.05 816
8179.90 794
8180.76 792
8181.61 824
8182.46 863
8183.32 770
8184.17 759
8185.02 815
8185.88 781
8186.73 786
8187.59 739
8188.44 811
8189.30 807
8190.15 804
8191.00 801
8191.86 773
8192.71 801
8193.57 810
8194.42 866
8195.28 820
8196.13 820
8196.99 795
8197.84 815
8198.69 813
8199.55 803
8200.40 820
8201.26 830
8202.11 765
8202.97 758
8203.82 783
8204.68 774
8205.53 788
8206.39 800
8207.24 787
8208.10 737
8208.95 742
8209.81 767
8210.67 806
8211.52 812
8212.38 776
8213.23 822
8214.09 841
8214.94 841
8215.80 820
8216.65 788
8217.51 838
8218.37 850
8219.22 835
8220.08 835
8220.93 832
8221.79 789
8222.64 827
8223.50 843
8224.36 810
8225.21 788
8226.07 792
8226.92 810
8227.78 786
8228.64 762
8229.49 744
8230.35 773
8231.21 792
8232.06 765
8232.92 768
8233.78 781
8234.63 754
8235.49 778
8236.35 752
8237.20 743
8238.06 722
8238.92 762
8239.77 767
8240.63 688
8241.49 732
8242.34 776
8243.20 736
8244.06 730
8244.91 743
8245.77 729
8246.63 693
8247.49 717
8248.34 750
8249.20 721
8250.06 739
8250.92 736
8251.77 714
8252.63 700
8253.49 713
8254.35 695
8255.20 758
8256.06 725
8256.92 712
8257.78 747
8258.63 761
8259.49 731
8260.35 735
8261.21 702
8262.07 739
8262.92 744
8263.78 789
8264.64 751
8265.50 704
8266.36 733
8267.22 766
8268.07 784
8268.93 749
8269.79 776
8270.65 743
8271.51 744
8272.37 777
8273.22 745
8274.08 747
8274.94 753
8275.80 769
8276.66 786
8277.52 757
8278.38 778
8279.24 784
8280.09 784
8280.95 765
8281.81 729
8282.67 817
8283.53 805
8284.39 791
8285.25 761
8286.11 766
8286.97 743
8287.83 738
8288.69 771
8289.55 741
8290.41 737
8291.26 777
8292.12 778
8292.98 788
8293.84 780
8294.70 809
8295.56 837
8296.42 799
8297.28 826
8298.14 796
8299.00 836
8299.86 807
8300.72 783
8301.58 820
8302.44 800
8303.30 793
8304.16 780
8305.02 767
8305.88 775
8306.74 781
8307.60 790
8308.46 752
8309.33 764
8310.19 779
8311.05 773
8311.91 776
8312.77 771
8313.63 750
8314.49 793
8315.35 763
8316.21 766
8317.07 793
8317.93 752
8318.79 769
8319.65 769
8320.52 758
8321.38 745
8322.24 814
8323.10 756
8323.96 751
8324.82 757
8325.68 730
8326.54 729
8327.41 746
8328.27 759
8329.13 741
8329.99 780
8330.85 758
8331.71 736
8332.57 760
8333.44 733
8334.30 776
8335.16 743
8336.02 721
8336.88 755
8337.75 776
8338.61 749
8339.47 742
8340.33 775
8341.19 754
8342.06 792
8342.92 760
8343.78 796
8344.64 820
8345.50 845
8346.37 807
8347.23 791
8348.09 785
8348.95 772
8349.82 771
8350.68 769
8351.54 777
8352.40 786
8353.27 791
8354.13 769
8354.99 765
8355.86 774
8356.72 783
8357.58 787
8358.45 768
8359.31 783
8360.17 799
8361.03 775
8361.90 777
8362.76 785
8363.62 815
8364.49 745
8365.35 795
8366.21 792
8367.08 834
8367.94 783
8368.80 792
8369.67 767
8370.53 769
8371.40 785
8372.26 811
8373.12 808
8373.99 812
8374.85 847
8375.71 839
8376.58 799
8377.44 825
8378.31 820
8379.17 858
8380.03 882
8380.90 870
8381.76 864
8382.63 843
8383.49 906
8384.36 909
8385.22 890
8386.08 884
8386.95 934
8387.81 960
8388.68 941
8389.54 893
8390.41 857
8391.27 891
8392.14 881
8393.00 896
8393.87 858
8394.73 899
8395.60 866
8396.46 887
8397.33 898
8398.19 913
8399.06 936
8399.92 932
8400.79 973
8401.65 952
8402.52 945
8403.38 917
8404.25 930
8405.11 930
8405.98 974
8406.84 978
8407.71 964
8408.58 964
8409.44 1008
8410.31 1040
8411.17 996
8412.04 1067
8412.90 1062
8413.77 1079
8414.64 1026
8415.50 1017
8416.37 1070
8417.23 1093
8418.10 1082
8418.97 1069
8419.83 1124
8420.70 1123
8421.56 1115
8422.43 1138
8423.30 1145
8424.16 1210
8425.03 1237
8425.90 1196
8426.76 1218
8427.63 1205
8428.50 1288
8429.36 1272
8430.23 1234
8431.10 1257
8431.96 1339
8432.83 1314
8433.70 1374
8434.56 1406
8435.43 1375
8436.30 1400
8437.16 1436
8438.03 1535
8438.90 1484
8439.77 1568
8440.63 1629
8441.50 1630
8442.37 1589
8443.24 1642
8444.10 1680
8444.97 1683
8445.84 1712
8446.71 1615
8447.57 1629
8448.44 1673
8449.31 1710
8450.18 1858
8451.04 1949
8451.91 2117
8452.78 2538
8453.65 2860
8454.52 3308
8455.38 3659
8456.25 4031
8457.12 4175
8457.99 4203
8458.86 4094
8459.72 3811
8460.59 3493
8461.46 3161
8462.33 2812
8463.20 2546
8464.07 2252
8464.93 2034
8465.80 1916
8466.67 1796
8467.54 1717
8468.41 1643
8469.28 1612
8470.15 1537
8471.02 1498
8471.88 1504
8472.75 1435
8473.62 1415
8474.49 1394
8475.36 1399
8476.23 1322
8477.10 1351
8477.97 1373
8478.84 1394
8479.71 1436
8480.58 1485
8481.44 1551
8482.31 1570
8483.18 1557
8484.05 1632
8484.92 1610
8485.79 1566
8486.66 1541
8487.53 1552
8488.40 1481
8489.27 1449
8490.14 1443
8491.01 1368
8491.88 1434
8492.75 1489
8493.62 1445
8494.49 1443
8495.36 1427
8496.23 1405
8497.10 1426
8497.97 1473
8498.84 1413
8499.71 1334
8500.58 1360
8501.45 1414
8502.32 1400
8503.19 1368
8504.06 1328
8504.93 1370
8505.80 1399
8506.67 1426
8507.55 1404
8508.42 1416
8509.29 1438
8510.16 1430
8511.03 1492
8511.90 1479
8512.77 1491
8513.64 1498
8514.51 1484
8515.38 1532
8516.25 1530
8517.13 1505
8518.00 1563
8518.87 1546
8519.74 1577
8520.61 1678
8521.48 1702
8522.35 1820
8523.23 1936
8524.10 2086
8524.97 2289
8525.84 2429
8526.71 2495
8527.58 2499
8528.46 2481
8529.33 2381
8530.20 2242
8531.07 2111
8531.94 1966
8532.81 1960
8533.69 1882
8534.56 1807
8535.43 1790
8536.30 1736
8537.18 1687
8538.05 1594
8538.92 1582
8539.79 1551
8540.66 1498
8541.54 1491
8542.41 1458
8543.28 1436
8544.15 1379
8545.03 1362
8545.90 1368
8546.77 1373
8547.64 1359
8548.52 1399
8549.39 1458
8550.26 1547
8551.14 1690
8552.01 1748
8552.88 1886
8553.76 2032
8554.63 2088
8555.50 2110
8556.37 2080
8557.25 2048
8558.12 1970
8558.99 1860
8559.87 1712
8560.74 1600
8561.61 1570
8562.49 1511
8563.36 1464
8564.24 1429
8565.11 1361
8565.98 1324
8566.86 1329
8567.73 1312
8568.60 1326
8569.48 1286
8570.35 1291
8571.23 1243
8572.10 1227
8572.97 1266
8573.85 1235
8574.72 1241
8575.60 1269
8576.47 1247
8577.34 1202
8578.22 1214
8579.09 1255
8579.97 1222
8580.84 1243
8581.72 1219
8582.59 1222
8583.47 1270
8584.34 1247
8585.21 1239
8586.09 1233
8586.96 1294
8587.84 1312
8588.71 1327
8589.59 1296
8590.46 1346
8591.34 1351
8592.21 1336
8593.09 1403
8593.96 1373
8594.84 1412
8595.71 1424
8596.59 1421
8597.46 1376
8598.34 1360
8599.22 1412
8600.09 1436
8600.97 1461
8601.84 1462
8602.72 1439
8603.59 1486
8604.47 1543
8605.34 1495
8606.22 1515
8607.10 1587
8607.97 1581
8608.85 1577
8609.72 1539
8610.60 1581
8611.47 1595
8612.35 1582
8613.23 1629
8614.10 1683
8614.98 1685
8615.86 1697
8616.73 1703
8617.61 1741
8618.48 1775
8619.36 1817
8620.24 1872
8621.11 1866
8621.99 1896
8622.87 1856
8623.74 1933
8624.62 1964
8625.50 1979
8626.37 1976
8627.25 1964
8628.13 1950
8629.00 1930
8629.88 1935
8630.76 1985
8631.64 1958
8632.51 2013
8633.39 1966
8634.27 1954
8635.14 1976
8636.02 1961
8636.90 2015
8637.78 2063
8638.65 2047
8639.53 2057
8640.41 2058
8641.29 2153
8642.16 2246
8643.04 2280
8643.92 2308
8644.80 2455
8645.67 2470
8646.55 2521
8647.43 2534
8648.31 2571
8649.18 2610
8650.06 2642
8650.94 2656
8651.82 2599
8652.70 2623
8653.58 2620
8654.45 2628
8655.33 2669
8656.21 2775
8657.09 2961
8657.97 3126
8658.84 3258
8659.72 3629
8660.60 4092
8661.48 4645
8662.36 5294
8663.24 5890
8664.12 6366
8664.99 6783
8665.87 6882
8666.75 6865
8667.63 6501
8668.51 6054
8669.39 5442
8670.27 4973
8671.15 4536
8672.03 4131
8672.91 3748
8673.78 3523
8674.66 3363
8675.54 3207
8676.42 3004
8677.30 2876
8678.18 2767
8679.06 2750
8679.94 2611
8680.82 2428
8681.70 2327
8682.58 2301
8683.46 2277
8684.34 2294
8685.22 2256
8686.10 2298
8686.98 2361
8687.86 2452
8688.74 2692
8689.62 2905
8690.50 3197
8691.38 3500
8692.26 3729
8693.14 3877
8694.02 3962
8694.90 3895
8695.78 3732
8696.66 3519
8697.54 3374
8698.42 3097
8699.30 3013
8700.18 2855
8701.06 2802
8701.94 2702
8702.82 2722
8703.70 2619
8704.58 2498
8705.46 2388
8706.34 2285
8707.23 2141
8708.11 2017
8708.99 1940
8709.87 1845
8710.75 1756
8711.63 1662
8712.51 1650
8713.39 1595
8714.27 1566
8715.16 1494
8716.04 1459
8716.92 1468
8717.80 1449
8718.68 1457
8719.56 1472
8720.44 1484
8721.33 1502
8722.21 1536
8723.09 1527
8723.97 1521
8724.85 1536
8725.73 1559
8726.62 1610
8727.50 1613
8728.38 1625
8729.26 1588
8730.14 1637
8731.03 1681
8731.91 1657
8732.79 1666
8733.67 1644
8734.55 1629
8735.44 1616
8736.32 1581
8737.20 1546
8738.08 1539
8738.97 1547
8739.85 1576
8740.73 1572
8741.61 1503
8742.50 1531
8743.38 1534
8744.26 1572
8745.14 1538
8746.03 1478
8746.91 1468
8747.79 1492
8748.68 1495
8749.56 1490
8750.44 1469
8751.33 1469
8752.21 1535
8753.09 1471
8753.97 1490
8754.86 1514
8755.74 1542
8756.62 1578
8757.51 1528
8758.39 1529
8759.28 1594
8760.16 1563
8761.04 1525
8761.93 1593
8762.81 1552
8763.69 1540
8764.58 1568
8765.46 1526
8766.34 1530
8767.23 1535
8768.11 1595
8769.00 1574
8769.88 1562
8770.76 1510
8771.65 1552
8772.53 1482
8773.42 1499
8774.30 1509
8775.19 1523
8776.07 1486
8776.95 1459
8777.84 1491
8778.72 1573
8779.61 1618
8780.49 1671
8781.38 1673
8782.26 1713
8783.15 1697
8784.03 1756
8784.92 1729
8785.80 1685
8786.69 1576
8787.57 1565
8788.46 1592
8789.34 1461
8790.23 1428
8791.11 1340
8792.00 1342
8792.88 1267
8793.77 1283
8794.65 1246
8795.54 1237
8796.42 1173
8797.31 1142
8798.19 1128
8799.08 1081
8799.96 1101
8800.85 1165
8801.74 1096
8802.62 1057
8803.51 1112
8804.39 1100
8805.28 1111
8806.16 1080
8807.05 1073
8807.94 1069
8808.82 1089
8809.71 1051
8810.59 1072
8811.48 1037
8812.37 1037
8813.25 1066
8814.14 1051
8815.03 1079
8815.91 1031
8816.80 986
8817.68 1028
8818.57 1026
8819.46 1049
8820.34 1071
8821.23 1068
8822.12 1029
8823.00 1024
8823.89 1028
8824.78 987
8825.66 998
8826.55 962
8827.44 1007
8828.33 993
8829.21 969
8830.10 976
8830.99 1037
8831.87 995
8832.76 959
8833.65 994
8834.54 1009
8835.42 1014
8836.31 1010
8837.20 960
8838.08 978
8838.97 983
8839.86 1021
8840.75 943
8841.64 961
8842.52 966
8843.41 911
8844.30 945
8845.19 943
8846.07 939
8846.96 947
8847.85 941
8848.74 940
8849.63 931
8850.51 948
8851.40 921
8852.29 914
8853.18 918
8854.07 879
8854.96 896
8855.84 888
8856.73 903
8857.62 922
8858.51 931
8859.40 913
8860.29 917
8861.17 900
8862.06 927
8862.95 937
8863.84 931
8864.73 935
8865.62 900
8866.51 885
8867.40 902
8868.29 882
8869.17 851
8870.06 886
8870.95 866
8871.84 856
8872.73 858
8873.62 821
8874.51 825
8875.40 860
8876.29 879
8877.18 851
8878.07 836
8878.96 845
8879.85 868
8880.74 803
8881.63 804
8882.51 817
8883.40 796
8884.29 796
8885.18 800
8886.07 771
8886.96 821
8887.85 820
8888.74 768
8889.63 772
8890.52 812
8891.41 775
8892.30 808
8893.19 742
8894.09 750
8894.98 760
8895.87 763
8896.76 752
8897.65 740
8898.54 729
8899.43 748
8900.32 785
8901.21 726
8902.10 723
8902.99 749
8903.88 706
8904.77 729
8905.66 710
8906.55 710
8907.44 722
8908.34 765
8909.23 720
8910.12 693
8911.01 738
8911.90 765
8912.79 725
8913.68 770
8914.57 778
8915.47 741
8916.36 701
8917.25 684
8918.14 722
8919.03 700
8919.92 734
8920.81 700
8921.71 711
8922.60 704
8923.49 662
8924.38 659
8925.27 692
8926.16 675
8927.06 728
8927.95 710
8928.84 679
8929.73 705
8930.62 657
8931.52 673
8932.41 684
8933.30 636
8934.19 635
8935.09 667
8935.98 655
8936.87 694
8937.76 690
8938.66 689
8939.55 650
8940.44 684
8941.33 671
8942.23 655
8943.12 630
8944.01 657
8944.90 660
8945.80 635
8946.69 628
8947.58 669
8948.48 667
8949.37 665
8950.26 661
8951.16 629
8952.05 664
8952.94 678
8953.84 692
8954.73 680
8955.62 697
8956.52 691
8957.41 686
8958.30 702
8959.20 668
8960.09 693
8960.98 677
8961.88 682
8962.77 671
8963.66 685
8964.56 693
8965.45 715
8966.35 681
8967.24 686
8968.13 681
8969.03 668
8969.92 692
8970.82 674
8971.71 667
8972.60 652
8973.50 655
8974.39 641
8975.29 657
8976.18 654
8977.08 648
8977.97 647
8978.87 636
8979.76 649
8980.65 634
8981.55 645
8982.44 620
8983.34 630
8984.23 640
8985.13 651
8986.02 608
8986.92 635
8987.81 628
8988.71 635
8989.60 612
8990.50 650
8991.39 633
8992.29 663
8993.18 677
8994.08 639
8994.97 619
8995.87 602
8996.76 629
8997.66 635
8998.56 634
8999.45 647
9000.35 626
9001.24 623
9002.14 607
9003.03 627
9003.93 661
9004.83 625
9005.72 619
9006.62 645
9007.51 599
9008.41 586
9009.31 611
9010.20 603
9011.10 600
9011.99 592
9012.89 605
9013.79 599
9014.68 586
9015.58 630
9016.48 599
9017.37 603
9018.27 632
9019.16 640
9020.06 656
9020.96 654
9021.85 603
9022.75 587
9023.65 630
9024.54 659
9025.44 647
9026.34 635
9027.24 627
9028.13 623
9029.03 609
9029.93 621
9030.82 625
9031.72 610
9032.62 607
9033.52 609
9034.41 594
9035.31 589
9036.21 616
9037.10 595
9038.00 609
9038.90 592
9039.80 614
9040.69 615
9041.59 626
9042.49 642
9043.39 645
9044.29 664
9045.18 617
9046.08 596
9046.98 648
9047.88 634
9048.78 598
9049.67 595
9050.57 591
9051.47 591
9052.37 624
9053.27 653
9054.16 595
9055.06 627
9055.96 660
9056.86 611
9057.76 604
9058.66 605
9059.55 636
9060.45 613
9061.35 658
9062.25 656
9063.15 661
9064.05 665
9064.95 663
9065.85 641
9066.74 638
9067.64 680
9068.54 653
9069.44 659
9070.34 645
9071.24 667
9072.14 671
9073.04 688
9073.94 646
9074.84 664
9075.74 668
9076.64 687
9077.53 656
9078.43 621
9079.33 656
9080.23 652
9081.13 660
9082.03 626
9082.93 671
9083.83 665
9084.73 663
9085.63 660
9086.53 651
9087.43 674
9088.33 684
9089.23 723
9090.13 682
9091.03 657
9091.93 660
9092.83 673
9093.73 664
9094.63 659
9095.53 702
9096.43 656
9097.33 662
9098.23 648
9099.13 634
9100.04 609
9100.94 701
9101.84 664
9102.74 642
9103.64 625
9104.54 623
9105.44 624
9106.34 655
9107.24 647
9108.14 643
9109.04 652
9109.94 651
9110.85 655
9111.75 667
9112.65 659
9113.55 656
9114.45 638
9115.35 639
9116.25 625
9117.15 662
9118.06 670
9118.96 679
9119.86 683
9120.76 631
9121.66 646
9122.56 672
9123.46 708
9124.37 695
9125.27 678
9126.17 679
9127.07 708
9127.97 669
9128.88 683
9129.78 673
9130.68 666
9131.58 653
9132.48 660
9133.39 645
9134.29 606
9135.19 658
9136.09 638
9137.00 643
9137.90 615
9138.80 621
9139.70 638
9140.61 666
9141.51 607
9142.41 639
9143.31 652
9144.22 648
9145.12 632
9146.02 612
9146.92 665
9147.83 624
9148.73 647
9149.63 632
9150.54 632
9151.44 634
9152.34 627
9153.25 641
9154.15 636
9155.05 613
9155.96 621
9156.86 659
9157.76 649
9158.67 635
9159.57 660
9160.47 649
9161.38 628
9162.28 627
9163.18 616
9164.09 628
9164.99 637
9165.90 635
9166.80 674
9167.70 664
9168.61 657
9169.51 667
9170.42 709
9171.32 646
9172.22 642
9173.13 673
9174.03 658
9174.94 651
9175.84 651
9176.74 673
9177.65 637
9178.55 601
9179.46 622
9180.36 645
9181.27 645
9182.17 628
9183.08 657
9183.98 655
9184.89 647
9185.79 639
9186.70 655
9187.60 649
9188.51 651
9189.41 636
9190.32 641
9191.22 678
9192.13 683
9193.03 656
9193.94 710
9194.84 736
9195.75 747
9196.65 750
9197.56 794
9198.46 808
9199.37 783
9200.27 806
9201.18 800
9202.08 774
9202.99 743
9203.90 771
9204.80 751
9205.71 717
9206.61 719
9207.52 653
9208.42 662
9209.33 638
9210.24 668
9211.14 662
9212.05 680
9212.95 667
9213.86 720
9214.77 688
9215.67 660
9216.58 690
9217.49 679
9218.39 678
9219.30 681
9220.21 694
9221.11 644
9222.02 637
9222.93 666
9223.83 654
9224.74 659
9225.65 642
9226.55 638
9227.46 644
9228.37 626
9229.27 647
9230.18 630
9231.09 634
9231.99 638
9232.90 640
9233.81 630
9234.72 627
9235.62 625
9236.53 629
9237.44 639
9238.34 661
9239.25 662
9240.16 625
9241.07 674
9241.97 658
9242.88 676
9243.79 624
9244.70 640
9245.61 674
9246.51 657
9247.42 649
9248.33 608
9249.24 654
9250.14 663
9251.05 658
9251.96 605
9252.87 630
9253.78 670
9254.69 653
9255.59 647
9256.50 639
9257.41 642
9258.32 680
9259.23 692
9260.14 666
9261.04 689
9261.95 702
9262.86 680
9263.77 673
9264.68 682
9265.59 695
9266.50 668
9267.40 638
9268.31 638
9269.22 656
9270.13 650
9271.04 627
9271.95 634
9272.86 649
9273.77 653
9274.68 656
9275.59 643
9276.49 673
9277.40 639
9278.31 632
9279.22 631
9280.13 664
9281.04 658
9281.95 685
9282.86 690
9283.77 662
9284.68 669
9285.59 692
9286.50 648
9287.41 666
9288.32 652
9289.23 630
9290.14 661
9291.05 659
9291.96 666
9292.87 702
9293.78 691
9294.69 637
9295.60 692
9296.51 676
9297.42 678
9298.33 694
9299.24 705
9300.15 702
9301.06 714
9301.97 735
9302.88 728
9303.79 715
9304.70 719
9305.61 684
9306.53 674
9307.44 709
9308.35 707
9309.26 750
9310.17 722
9311.08 775
9311.99 776
9312.90 734
9313.81 724
9314.72 755
9315.63 721
9316.55 703
9317.46 707
9318.37 721
9319.28 702
9320.19 708
9321.10 723
9322.01 724
9322.93 684
9323.84 714
9324.75 678
9325.66 659
9326.57 711
9327.48 712
9328.40 755
9329.31 699
9330.22 664
9331.13 716
9332.04 713
9332.96 727
9333.87 695
9334.78 664
9335.69 669
9336.60 706
9337.52 721
9338.43 700
9339.34 703
9340.25 737
9341.17 696
9342.08 701
9342.99 720
9343.90 713
9344.82 702
9345.73 752
9346.64 723
9347.55 693
9348.47 684
9349.38 707
9350.29 756
9351.21 725
9352.12 721
9353.03 704
9353.94 699
9354.86 694
9355.77 718
9356.68 732
9357.60 759
9358.51 764
9359.42 753
9360.34 749
9361.25 711
9362.16 709
9363.08 748
9363.99 743
9364.90 752
9365.82 746
9366.73 721
9367.65 716
9368.56 694
9369.47 704
9370.39 734
9371.30 753
9372.21 761
9373.13 744
9374.04 750
9374.96 759
9375.87 770
9376.79 777
9377.70 753
9378.61 769
9379.53 772
9380.44 776
9381.36 775
9382.27 777
9383.19 800
9384.10 783
9385.01 814
9385.93 799
9386.84 823
9387.76 837
9388.67 850
9389.59 887
9390.50 880
9391.42 928
9392.33 898
9393.25 890
9394.16 910
9395.08 947
9395.99 924
9396.91 964
9397.82 933
9398.74 914
9399.65 909
9400.57 892
9401.48 916
9402.40 894
9403.32 882
9404.23 854
9405.15 881
9406.06 879
9406.98 858
9407.89 906
9408.81 932
9409.73 879
9410.64 859
9411.56 885
9412.47 893
9413.39 908
9414.30 908
9415.22 892
9416.14 887
9417.05 909
9417.97 946
9418.89 892
9419.80 891
9420.72 932
9421.63 944
9422.55 874
9423.47 884
9424.38 909
9425.30 923
9426.22 940
9427.13 970
9428.05 961
9428.97 964
9429.88 1013
9430.80 972
9431.72 1031
9432.63 1030
9433.55 1045
9434.47 1039
9435.38 1112
9436.30 1139
9437.22 1184
9438.14 1211
9439.05 1192
9439.97 1187
9440.89 1243
9441.81 1264
9442.72 1211
9443.64 1229
9444.56 1242
9445.47 1218
9446.39 1297
9447.31 1294
9448.23 1354
9449.15 1474
9450.06 1525
9450.98 1690
9451.90 1714
9452.82 1838
9453.73 1869
9454.65 1957
9455.57 1902
9456.49 1852
9457.41 1707
9458.32 1620
9459.24 1483
9460.16 1365
9461.08 1249
9462.00 1180
9462.92 1089
9463.83 1037
9464.75 1020
9465.67 988
9466.59 942
9467.51 966
9468.43 998
9469.35 950
9470.26 957
9471.18 977
9472.10 937
9473.02 941
9473.94 933
9474.86 971
9475.78 933
9476.70 955
9477.62 953
9478.54 917
9479.45 959
9480.37 990
9481.29 1000
9482.21 1009
9483.13 990
9484.05 974
9484.97 991
9485.89 957
9486.81 977
9487.73 958
9488.65 971
9489.57 964
9490.49 983
9491.41 1019
9492.33 1002
9493.25 1002
9494.17 985
9495.09 998
9496.01 958
9496.93 920
9497.85 959
9498.77 951
9499.69 932
9500.61 968
9501.53 986
9502.45 1001
9503.37 1015
9504.29 971
9505.21 1017
9506.13 1012
9507.05 1070
9507.97 1042
9508.89 1066
9509.81 1080
9510.73 1046
9511.65 1102
9512.57 1068
9513.49 1100
9514.42 1114
9515.34 1160
9516.26 1173
9517.18 1196
9518.10 1251
9519.02 1307
9519.94 1291
9520.86 1291
9521.78 1338
9522.71 1340
9523.63 1395
9524.55 1394
9525.47 1351
9526.39 1352
9527.31 1323
9528.23 1323
9529.16 1353
9530.08 1313
9531.00 1290
9531.92 1334
9532.84 1278
9533.76 1330
9534.69 1309
9535.61 1314
9536.53 1315
9537.45 1303
9538.37 1260
9539.30 1230
9540.22 1194
9541.14 1189
9542.06 1180
9542.98 1140
9543.91 1179
9544.83 1159
9545.75 1150
9546.67 1127
9547.60 1136
9548.52 1152
9549.44 1136
9550.36 1195
9551.29 1188
9552.21 1190
9553.13 1254
9554.06 1194
9554.98 1210
9555.90 1189
9556.82 1218
9557.75 1256
9558.67 1235
9559.59 1217
9560.52 1216
9561.44 1239
9562.36 1271
9563.29 1289
9564.21 1286
9565.13 1305
9566.06 1336
9566.98 1309
9567.90 1282
9568.83 1323
9569.75 1309
9570.67 1281
9571.60 1283
9572.52 1308
9573.44 1326
9574.37 1344
9575.29 1405
9576.22 1438
9577.14 1473
9578.06 1508
9578.99 1517
9579.91 1548
9580.84 1554
9581.76 1556
9582.68 1588
9583.61 1532
9584.53 1526
9585.46 1540
9586.38 1556
9587.31 1513
9588.23 1487
9589.15 1476
9590.08 1500
9591.00 1571
9591.93 1599
9592.85 1593
9593.78 1670
9594.70 1661
9595.63 1790
9596.55 1962
9597.48 2092
9598.40 2187
9599.33 2256
9600.25 2253
9601.18 2317
9602.10 2297
9603.03 2268
9603.95 2092
9604.88 2041
9605.80 1919
9606.73 1811
9607.65 1684
9608.58 1591
9609.50 1620
9610.43 1574
9611.35 1459
9612.28 1462
9613.21 1478
9614.13 1454
9615.06 1465
9615.98 1466
9616.91 1429
9617.84 1419
9618.76 1455
9619.69 1441
9620.61 1456
9621.54 1454
9622.47 1452
9623.39 1486
9624.32 1497
9625.24 1457
9626.17 1488
9627.10 1571
9628.02 1512
9628.95 1515
9629.88 1499
9630.80 1556
9631.73 1591
9632.65 1523
9633.58 1560
9634.51 1583
9635.43 1603
9636.36 1638
9637.29 1621
9638.22 1651
9639.14 1701
9640.07 1734
9641.00 1767
9641.92 1740
9642.85 1792
9643.78 1898
9644.70 1895
9645.63 1880
9646.56 1843
9647.49 1934
9648.41 1935
9649.34 1877
9650.27 1818
9651.20 1791
9652.12 1728
9653.05 1809
9653.98 1818
9654.91 1740
9655.83 1684
9656.76 1708
9657.69 1754
9658.62 1813
9659.55 1735
9660.47 1773
9661.40 1822
9662.33 1850
9663.26 1827
9664.19 1849
9665.11 1856
9666.04 1884
9666.97 1944
9667.90 1913
9668.83 1901
9669.75 1950
9670.68 1971
9671.61 1953
9672.54 2005
9673.47 2040
9674.40 2074
9675.33 2068
9676.25 2105
9677.18 2143
9678.11 2131
9679.04 2120
9679.97 2182
9680.90 2165
9681.83 2206
9682.76 2215
9683.69 2272
9684.61 2185
9685.54 2200
9686.47 2220
9687.40 2192
9688.33 2248
9689.26 2173
9690.19 2162
9691.12 2161
9692.05 2222
9692.98 2302
9693.91 2190
9694.84 2180
9695.77 2239
9696.70 2304
9697.63 2358
9698.56 2419
9699.49 2460
9700.42 2429
9701.35 2474
9702.28 2412
9703.21 2409
9704.14 2285
9705.07 2195
9706.00 2226
9706.93 2189
9707.86 2168
9708.79 2129
9709.72 2181
9710.65 2209
9711.58 2190
9712.51 2313
9713.44 2353
9714.37 2447
9715.30 2468
9716.23 2436
9717.16 2389
9718.09 2409
9719.02 2433
9719.95 2340
9720.88 2191
9721.81 2152
9722.75 2042
9723.68 1979
9724.61 1917
9725.54 1830
9726.47 1827
9727.40 1769
9728.33 1776
9729.26 1798
9730.19 1786
9731.13 1803
9732.06 1793
9732.99 1785
9733.92 1796
9734.85 1774
9735.78 1768
9736.71 1730
9737.65 1656
9738.58 1681
9739.51 1667
9740.44 1637
9741.37 1671
9742.30 1631
9743.24 1628
9744.17 1597
9745.10 1607
9746.03 1533
9746.96 1541
9747.90 1528
9748.83 1551
9749.76 1522
9750.69 1523
9751.63 1545
9752.56 1554
9753.49 1525
9754.42 1487
9755.36 1456
9756.29 1470
9757.22 1486
9758.15 1483
9759.09 1521
9760.02 1489
9760.95 1474
9761.88 1434
9762.82 1448
9763.75 1478
9764.68 1447
9765.62 1483
9766.55 1508
9767.48 1572
9768.41 1576
9769.35 1588
9770.28 1577
9771.21 1549
9772.15 1553
9773.08 1542
9774.01 1551
9774.95 1566
9775.88 1517
9776.81 1485
9777.75 1509
9778.68 1541
9779.62 1511
9780.55 1505
9781.48 1479
9782.42 1530
9783.35 1553
9784.28 1521
9785.22 1493
9786.15 1546
9787.09 1534
9788.02 1512
9788.95 1463
9789.89 1397
9790.82 1479
9791.76 1430
9792.69 1422
9793.63 1425
9794.56 1469
9795.49 1562
9796.43 1560
9797.36 1583
9798.30 1648
9799.23 1640
9800.17 1616
9801.10 1610
9802.04 1541
9802.97 1508
9803.91 1417
9804.84 1407
9805.78 1323
9806.71 1338
9807.65 1275
9808.58 1226
9809.52 1194
9810.45 1205
9811.39 1174
9812.32 1150
9813.26 1136
9814.19 1105
9815.13 1142
9816.06 1102
9817.00 1109
9817.93 1118
9818.87 1105
9819.80 1097
9820.74 1126
9821.68 1089
9822.61 1083
9823.55 1046
9824.48 1049
9825.42 1074
9826.35 1035
9827.29 1095
9828.23 1023
9829.16 1029
9830.10 1055
9831.03 1023
9831.97 1021
9832.91 1034
9833.84 1061
9834.78 1068
9835.72 1058
9836.65 1006
9837.59 1033
9838.52 1046
9839.46 1037
9840.40 1088
9841.33 1032
9842.27 1061
9843.21 1068
9844.14 1058
9845.08 1035
9846.02 1023
9846.95 1029
9847.89 1064
9848.83 1052
9849.77 1064
9850.70 1062
9851.64 1103
9852.58 1078
9853.51 1114
9854.45 1091
9855.39 1072
9856.33 1092
9857.26 1047
9858.20 1081
9859.14 1079
9860.08 1017
9861.01 1063
9861.95 1042
9862.89 1026
9863.83 1022
9864.76 1024
9865.70 1029
9866.64 1003
9867.58 984
9868.51 996
9869.45 971
9870.39 1016
9871.33 974
9872.27 1024
9873.20 1028
9874.14 1030
9875.08 1038
9876.02 1020
9876.96 1035
9877.90 1036
9878.83 1054
9879.77 1053
9880.71 1023
9881.65 1004
9882.59 1010
9883.53 1001
9884.47 1018
9885.40 1002
9886.34 977
9887.28 1010
9888.22 1002
9889.16 974
9890.10 962
9891.04 1012
9891.98 991
9892.91 962
9893.85 963
9894.79 967
9895.73 972
9896.67 968
9897.61 987
9898.55 952
9899.49 980
9900.43 997
9901.37 993
9902.31 965
9903.25 990
9904.19 1000
9905.13 1021
9906.07 1042
9907.01 992
9907.95 980
9908.89 1019
9909.83 1026
9910.77 1031
9911.71 1033
9912.65 1051
9913.59 1028
9914.53 1051
9915.47 1065
9916.41 1013
9917.35 1055
9918.29 1069
9919.23 1107
9920.17 1147
9921.11 1202
9922.05 1297
9922.99 1348
9923.93 1482
9924.87 1534
9925.81 1560
9926.75 1640
9927.69 1700
9928.63 1679
9929.57 1649
9930.51 1591
9931.45 1503
9932.39 1456
9933.34 1359
9934.28 1281
9935.22 1274
9936.16 1167
9937.10 1098
9938.04 1025
9938.98 1017
9939.92 991
9940.87 948
9941.81 953
9942.75 948
9943.69 924
9944.63 992
9945.57 1053
9946.51 952
9947.46 988
9948.40 1049
9949.34 1027
9950.28 1111
9951.22 1129
9952.16 1129
9953.11 1139
9954.05 1118
9954.99 1050
9955.93 1031
9956.87 1000
9957.82 983
9958.76 961
9959.70 920
9960.64 902
9961.59 902
9962.53 888
9963.47 880
9964.41 862
9965.35 869
9966.30 889
9967.24 831
9968.18 824
9969.13 838
9970.07 838
9971.01 804
9971.95 780
9972.90 803
9973.84 787
9974.78 785
9975.73 805
9976.67 806
9977.61 762
9978.55 779
9979.50 759
9980.44 760
9981.38 786
9982.33 770
9983.27 724
9984.21 790
9985.16 743
9986.10 784
9987.04 771
9987.99 775
9988.93 810
9989.88 814
9990.82 791
9991.76 762
9992.71 791
9993.65 775
9994.59 788
9995.54 785
9996.48 782
9997.43 758
9998.37 772
9999.31 788
10000.26 806
10001.20 780
10002.15 760
10003.09 779
10004.04 767
10004.98 794
10005.92 781
10006.87 756
10007.81 759
10008.76 753
10009.70 756
10010.65 714
10011.59 736
10012.54 761
10013.48 767
10014.43 742
10015.37 736
10016.32 724
10017.26 732
10018.21 744
10019.15 764
10020.10 779
10021.04 743
10021.99 758
10022.93 763
10023.88 715
10024.82 699
10025.77 734
10026.71 746
10027.66 709
10028.60 713
10029.55 724
10030.49 720
10031.44 731
10032.39 727
10033.33 710
10034.28 745
10035.22 746
10036.17 759
10037.11 687
10038.06 709
10039.01 703
10039.95 668
10040.90 691
10041.84 679
10042.79 683
10043.74 679
10044.68 683
10045.63 664
10046.58 681
10047.52 696
10048.47 694
10049.41 663
10050.36 698
10051.31 673
10052.25 700
10053.20 726
10054.15 718
10055.09 705
10056.04 676
10056.99 695
10057.93 675
10058.88 676
10059.83 691
10060.78 681
10061.72 671
10062.67 705
10063.62 675
10064.56 702
10065.51 668
10066.46 649
10067.41 721
10068.35 698
10069.30 668
10070.25 668
10071.20 685
10072.14 680
10073.09 661
10074.04 652
10074.99 700
10075.93 696
10076.88 680
10077.83 695
10078.78 656
10079.72 663
10080.67 649
10081.62 682
10082.57 658
10083.52 669
10084.46 665
10085.41 709
10086.36 668
10087.31 668
10088.26 648
10089.21 654
10090.15 630
10091.10 628
10092.05 676
10093.00 664
10093.95 635
10094.90 682
10095.85 700
10096.79 707
10097.74 692
10098.69 715
10099.64 694
10100.59 659
10101.54 686
10102.49 696
10103.44 721
10104.39 690
10105.33 690
10106.28 670
10107.23 712
10108.18 642
10109.13 643
10110.08 642
10111.03 637
10111.98 670
10112.93 684
10113.88 701
10114.83 723
10115.78 703
10116.73 684
10117.68 669
10118.63 674
10119.58 712
10120.53 705
10121.48 719
10122.43 687
10123.38 709
10124.33 707
10125.28 713
10126.23 708
10127.18 682
10128.13 705
10129.08 706
10130.03 695
10130.98 685
10131.93 704
10132.88 705
10133.83 693
10134.78 702
10135.73 760
10136.68 740
10137.63 695
10138.58 706
10139.53 750
10140.48 751
10141.43 735
10142.38 733
10143.33 699
10144.29 716
10145.24 723
10146.19 697
10147.14 746
10148.09 760
10149.04 721
10149.99 738
10150.94 778
10151.89 743
10152.85 789
10153.80 802
10154.75 829
10155.70 809
10156.65 781
10157.60 776
10158.55 828
10159.51 802
10160.46 813
10161.41 833
10162.36 844
10163.31 835
10164.26 858
10165.22 820
10166.17 867
10167.12 874
10168.07 882
10169.02 880
10169.98 869
10170.93 873
10171.88 883
10172.83 893
10173.79 898
10174.74 915
10175.69 931
10176.64 955
10177.60 981
10178.55 967
10179.50 962
10180.45 944
10181.41 986
10182.36 969
10183.31 973
10184.26 935
10185.22 981
10186.17 946
10187.12 971
10188.08 956
10189.03 922
10189.98 960
10190.93 965
10191.89 922
10192.84 976
10193.79 946
10194.75 907
10195.70 904
10196.65 1010
10197.61 961
10198.56 970
10199.51 996
10200.47 1033
10201.42 1047
10202.38 1005
10203.33 1048
10204.28 1109
10205.24 1097
10206.19 1109
10207.14 1181
10208.10 1158
10209.05 1175
10210.01 1130
10210.96 1087
10211.91 1129
10212.87 1157
10213.82 1095
10214.78 1050
10215.73 1029
10216.69 993
10217.64 990
10218.59 1003
10219.55 983
10220.50 965
10221.46 928
10222.41 936
10223.37 968
10224.32 946
10225.28 944
10226.23 981
10227.19 953
10228.14 954
10229.10 1005
10230.05 1005
10231.01 1045
10231.96 1202
10232.92 1202
10233.87 1265
10234.83 1328
10235.78 1327
10236.74 1385
10237.69 1314
10238.65 1317
10239.60 1296
10240.56 1289
10241.51 1206
10242.47 1180
10243.42 1156
10244.38 1064
10245.34 1006
10246.29 939
10247.25 990
10248.20 935
10249.16 925
10250.11 929
10251.07 901
10252.03 855
10252.98 880
10253.94 883
10254.89 879
10255.85 867
10256.81 795
10257.76 799
10258.72 816
10259.68 803
10260.63 831
10261.59 804
10262.55 794
10263.50 755
10264.46 773
10265.41 765
10266.37 779
10267.33 788
10268.28 798
10269.24 794
10270.20 767
10271.16 828
10272.11 799
10273.07 831
10274.03 805
10274.98 808
10275.94 786
10276.90 774
10277.85 788
10278.81 769
10279.77 762
10280.73 768
10281.68 740
10282.64 746
10283.60 724
10284.56 755
10285.51 741
10286.47 736
10287.43 766
10288.39 754
10289.34 735
10290.30 803
10291.26 786
10292.22 823
10293.18 778
10294.13 802
10295.09 800
10296.05 805
10297.01 763
10297.97 817
10298.92 781
10299.88 774
10300.84 731
10301.80 729
10302.76 738
10303.72 748
10304.67 715
10305.63 745
10306.59 728
10307.55 707
10308.51 734
10309.47 731
10310.43 712
10311.38 762
10312.34 774
10313.30 753
10314.26 808
10315.22 757
10316.18 760
10317.14 775
10318.10 735
10319.06 748
10320.01 751
10320.97 735
10321.93 727
10322.89 724
10323.85 685
10324.81 704
10325.77 707
10326.73 709
10327.69 705
10328.65 749
10329.61 741
10330.57 717
10331.53 690
10332.49 680
10333.45 696
10334.41 691
10335.37 684
10336.33 680
10337.29 660
10338.25 657
10339.21 641
10340.17 619
10341.13 649
10342.09 626
10343.05 651
10344.01 659
10344.97 646
10345.93 651
10346.89 661
10347.85 664
10348.81 693
10349.77 663
10350.73 649
10351.69 644
10352.65 638
10353.61 618
10354.57 637
10355.53 629
10356.49 603
10357.46 611
10358.42 587
10359.38 622
10360.34 602
10361.30 611
10362.26 614
10363.22 601
10364.18 605
10365.14 583
10366.11 565
10367.07 571
10368.03 588
10368.99 578
10369.95 583
10370.91 601
10371.87 576
10372.84 600
10373.80 610
10374.76 599
10375.72 600
10376.68 605
10377.64 593
10378.61 594
10379.57 581
10380.53 583
10381.49 567
10382.45 609
10383.42 601
10384.38 607
10385.34 605
10386.30 591
10387.27 622
10388.23 568
10389.19 563
10390.15 553
10391.11 552
10392.08 523
10393.04 588
10394.00 563
10394.96 553
10395.93 605
10396.89 537
10397.85 517
10398.82 573
10399.78 600
10400.74 603
10401.70 591
10402.67 556
10403.63 549
10404.59 549
10405.56 577
10406.52 564
10407.48 541
10408.45 548
10409.41 539
10410.37 561
10411.34 576
10412.30 531
10413.26 545
10414.23 520
10415.19 555
10416.15 563
10417.12 565
10418.08 553
10419.04 575
10420.01 567
10420.97 555
10421.94 559
10422.90 562
10423.86 599
10424.83 533
10425.79 554
10426.76 559
10427.72 540
10428.68 535
10429.65 556
10430.61 610
10431.58 562
10432.54 552
10433.51 520
10434.47 538
10435.44 544
10436.40 518
10437.36 509
10438.33 506
10439.29 526
10440.26 517
10441.22 512
10442.19 508
10443.15 515
10444.12 507
10445.08 513
10446.05 512
10447.01 510
10447.98 505
10448.94 507
10449.91 553
10450.87 525
10451.84 509
10452.80 513
10453.77 529
10454.73 506
10455.70 493
10456.67 524
10457.63 555
10458.60 512
10459.56 538
10460.53 532
10461.49 555
10462.46 491
10463.43 535
10464.39 496
10465.36 536
10466.32 513
10467.29 572
10468.25 529
10469.22 518
10470.19 522
10471.15 514
10472.12 491
10473.09 533
10474.05 575
10475.02 547
10475.98 522
10476.95 542
10477.92 551
10478.88 554
10479.85 562
10480.82 555
10481.78 524
10482.75 535
10483.72 552
10484.68 534
10485.65 552
10486.62 551
10487.58 550
10488.55 561
10489.52 556
10490.49 527
10491.45 524
10492.42 514
10493.39 550
10494.35 544
10495.32 580
10496.29 564
10497.26 581
10498.22 538
10499.19 551
10500.16 588
10501.13 569
10502.09 594
10503.06 622
10504.03 606
10505.00 611
10505.96 575
10506.93 575
10507.90 569
10508.87 584
10509.84 621
10510.80 598
10511.77 565
10512.74 561
10513.71 551
10514.68 570
10515.64 572
10516.61 587
10517.58 540
10518.55 535
10519.52 507
10520.49 529
10521.45 510
10522.42 491
10523.39 526
10524.36 525
10525.33 539
10526.30 563
10527.27 536
10528.23 551
10529.20 548
10530.17 537
10531.14 552
10532.11 566
10533.08 564
10534.05 590
10535.02 569
10535.99 533
10536.96 563
10537.93 597
10538.89 587
10539.86 580
10540.83 559
10541.80 539
10542.77 572
10543.74 557
10544.71 550
10545.68 539
10546.65 565
10547.62 567
10548.59 576
10549.56 554
10550.53 569
10551.50 561
10552.47 542
10553.44 539
10554.41 534
10555.38 553
10556.35 552
10557.32 589
10558.29 600
10559.26 590
10560.23 596
10561.20 582
10562.17 601
10563.14 621
10564.11 638
10565.08 598
10566.05 584
10567.02 590
10567.99 630
10568.96 624
10569.93 632
10570.91 612
10571.88 606
10572.85 609
10573.82 606
10574.79 589
10575.76 606
10576.73 608
10577.70 641
10578.67 595
10579.64 598
10580.62 590
10581.59 583
10582.56 604
10583.53 636
10584.50 616
10585.47 627
10586.44 639
10587.42 626
10588.39 625
10589.36 610
10590.33 651
10591.30 693
10592.27 669
10593.25 679
10594.22 683
10595.19 650
10596.16 645
10597.13 710
10598.10 689
10599.08 717
10600.05 679
10601.02 688
10601.99 729
10602.97 708
10603.94 722
10604.91 761
10605.88 838
10606.85 849
10607.83 848
10608.80 876
10609.77 880
10610.74 859
10611.72 890
10612.69 888
10613.66 897
10614.64 831
10615.61 788
10616.58 796
10617.55 736
10618.53 741
10619.50 724
10620.47 677
10621.45 679
10622.42 673
10623.39 676
10624.37 621
10625.34 596
10626.31 628
10627.29 620
10628.26 611
10629.23 599
10630.21 624
10631.18 627
10632.15 610
10633.13 632
10634.10 614
10635.07 636
10636.05 641
10637.02 651
10638.00 669
10638.97 634
10639.94 651
10640.92 662
10641.89 663
10642.87 662
10643.84 652
10644.81 628
10645.79 622
10646.76 635
10647.74 612
10648.71 604
10649.68 593
10650.66 620
10651.63 591
10652.61 548
10653.58 565
10654.56 599
10655.53 584
10656.51 563
10657.48 572
10658.46 576
10659.43 563
10660.41 543
10661.38 540
10662.36 569
10663.33 531
10664.31 495
10665.28 524
10666.26 530
10667.23 586
10668.21 559
10669.18 544
10670.16 559
10671.13 536
10672.11 559
10673.08 571
10674.06 586
10675.03 567
10676.01 563
10676.99 577
10677.96 573
10678.94 563
10679.91 597
10680.89 592
10681.86 602
10682.84 579
10683.82 584
10684.79 583
10685.77 578
10686.74 575
10687.72 579
10688.70 616
10689.67 603
10690.65 562
10691.63 564
10692.60 531
10693.58 548
10694.55 558
10695.53 516
10696.51 540
10697.48 532
10698.46 542
10699.44 561
10700.41 536
10701.39 529
10702.37 580
10703.34 576
10704.32 543
10705.30 539
10706.27 546
10707.25 555
10708.23 560
10709.21 559
10710.18 545
10711.16 553
10712.14 576
10713.11 588
10714.09 550
10715.07 542
10716.05 559
10717.02 589
10718.00 579
10718.98 565
10719.96 539
10720.93 538
10721.91 549
10722.89 523
10723.87 530
10724.85 508
10725.82 521
10726.80 531
10727.78 534
10728.76 537
10729.74 556
10730.71 574
10731.69 607
10732.67 565
10733.65 531
10734.63 548
10735.60 531
10736.58 520
10737.56 529
10738.54 535
10739.52 584
10740.50 559
10741.48 561
10742.45 566
10743.43 555
10744.41 552
10745.39 560
10746.37 545
10747.35 546
10748.33 576
10749.31 570
10750.28 546
10751.26 570
10752.24 560
10753.22 534
10754.20 548
10755.18 545
10756.16 562
10757.14 572
10758.12 587
10759.10 578
10760.08 563
10761.06 601
10762.04 588
10763.01 553
10763.99 553
10764.97 550
10765.95 586
10766.93 581
10767.91 596
10768.89 556
10769.87 595
10770.85 588
10771.83 587
10772.81 605
10773.79 594
10774.77 594
10775.75 608
10776.73 647
10777.71 662
10778.69 634
10779.67 653
10780.65 669
10781.63 619
10782.62 651
10783.60 674
10784.58 642
10785.56 635
10786.54 662
10787.52 625
10788.50 631
10789.48 637
10790.46 594
10791.44 619
10792.42 626
10793.40 631
10794.38 616
10795.37 602
10796.35 598
10797.33 591
10798.31 578
10799.29 602
10800.27 603
10801.25 609
10802.23 586
10803.21 605
10804.20 599
10805.18 591
10806.16 581
10807.14 575
10808.12 606
10809.10 593
10810.09 571
10811.07 552
10812.05 590
10813.03 625
10814.01 627
10815.00 626
10815.98 644
10816.96 622
10817.94 620
10818.92 591
10819.91 603
10820.89 665
10821.87 643
10822.85 646
10823.83 641
10824.82 673
10825.80 641
10826.78 645
10827.76 621
10828.75 617
10829.73 654
10830.71 624
10831.69 616
10832.68 661
10833.66 665
10834.64 642
10835.63 673
10836.61 657
10837.59 633
10838.57 617
10839.56 658
10840.54 640
10841.52 627
10842.51 677
10843.49 705
10844.47 681
10845.46 688
10846.44 691
10847.42 707
10848.41 715
10849.39 710
10850.37 704
10851.36 724
10852.34 739
10853.32 736
10854.31 752
10855.29 766
10856.28 759
10857.26 754
10858.24 752
10859.23 753
10860.21 765
10861.20 739
10862.18 747
10863.16 714
10864.15 741
10865.13 748
10866.12 756
10867.10 751
10868.08 794
10869.07 781
10870.05 794
10871.04 740
10872.02 758
10873.01 740
10873.99 771
10874.98 784
10875.96 758
10876.95 789
10877.93 765
10878.92 798
10879.90 820
10880.89 804
10881.87 828
10882.86 789
10883.84 791
10884.83 821
10885.81 817
10886.80 810
10887.78 843
10888.77 822
10889.75 840
10890.74 827
10891.72 881
10892.71 880
10893.69 902
10894.68 871
10895.66 856
10896.65 868
10897.64 874
10898.62 874
10899.61 904
10900.59 902
10901.58 900
10902.56 943
10903.55 943
10904.54 954
10905.52 972
10906.51 970
10907.49 967
10908.48 976
10909.47 989
10910.45 974
10911.44 1005
10912.43 1013
10913.41 1048
10914.40 1049
10915.39 1034
10916.37 1074
10917.36 1062
10918.35 1069
10919.33 1104
10920.32 1096
10921.31 1139
10922.29 1096
10923.28 1125
10924.27 1148
10925.25 1143
10926.24 1138
10927.23 1130
10928.21 1133
10929.20 1126
10930.19 1148
10931.18 1180
10932.16 1179
10933.15 1185
10934.14 1168
10935.12 1157
10936.11 1245
10937.10 1226
10938.09 1238
10939.07 1277
10940.06 1299
10941.05 1270
10942.04 1294
10943.02 1333
10944.01 1363
10945.00 1346
10945.99 1382
10946.98 1424
10947.96 1499
10948.95 1502
10949.94 1513
10950.93 1577
10951.92 1654
10952.90 1724
10953.89 1777
10954.88 1850
10955.87 1915
10956.86 2012
10957.85 2010
10958.83 2068
10959.82 2082
10960.81 2100
10961.80 2070
10962.79 2084
10963.78 2005
10964.77 1922
10965.75 1904
10966.74 1824
10967.73 1786
10968.72 1656
10969.71 1640
10970.70 1550
10971.69 1579
10972.68 1515
10973.67 1450
10974.66 1451
10975.64 1476
10976.63 1420
10977.62 1419
10978.61 1472
10979.60 1476
10980.59 1495
10981.58 1494
10982.57 1535
10983.56 1499
10984.55 1564
10985.54 1558
10986.53 1620
10987.52 1620
10988.51 1608
10989.50 1660
10990.49 1728
10991.48 1847
10992.47 1897
10993.46 1995
10994.45 2100
10995.44 2242
10996.43 2364
10997.42 2428
10998.41 2488
10999.40 2585
11000.39 2609
11001.38 2641
11002.37 2618
11003.36 2579
11004.35 2491
11005.34 2372
11006.33 2307
11007.32 2233
11008.31 1990
11009.30 1836
11010.30 1684
11011.29 1586
11012.28 1496
11013.27 1441
11014.26 1326
11015.25 1271
11016.24 1245
11017.23 1198
11018.22 1193
11019.21 1214
11020.21 1142
11021.20 1099
11022.19 1108
11023.18 1130
11024.17 1094
11025.16 1100
11026.15 1106
11027.14 1114
11028.14 1103
11029.13 1082
11030.12 1091
11031.11 1078
11032.10 1102
11033.09 1104
11034.09 1061
11035.08 1091
11036.07 1071
11037.06 1102
11038.05 1090
11039.05 1087
11040.04 1100
11041.03 1061
11042.02 1049
11043.02 1048
11044.01 1046
11045.00 1047
11045.99 1073
11046.98 1056
11047.98 1029
11048.97 983
11049.96 969
11050.95 960
11051.95 992
11052.94 1011
11053.93 971
11054.93 976
11055.92 1006
11056.91 976
11057.90 994
11058.90 1029
11059.89 989
11060.88 984
11061.88 1033
11062.87 1030
11063.86 1019
11064.86 984
11065.85 1059
11066.84 1042
11067.84 1057
11068.83 1088
11069.82 1032
11070.82 1082
11071.81 1065
11072.80 1071
11073.80 1077
11074.79 1093
11075.78 1047
11076.78 1044
11077.77 1073
11078.77 1078
11079.76 1051
11080.75 1024
11081.75 1040
11082.74 1033
11083.74 1029
11084.73 1011
11085.72 999
11086.72 991
11087.71 976
11088.71 978
11089.70 978
11090.70 949
11091.69 962
11092.68 942
11093.68 941
11094.67 938
11095.67 943
11096.66 923
11097.66 903
11098.65 957
11099.65 914
11100.64 897
11101.64 876
11102.63 946
11103.63 921
11104.62 903
11105.62 881
11106.61 911
11107.61 887
11108.60 895
11109.60 909
11110.59 891
11111.59 881
11112.58 871
11113.58 881
11114.57 838
11115.57 865
11116.56 883
11117.56 884
11118.56 881
11119.55 930
11120.55 911
11121.54 880
11122.54 900
11123.54 945
11124.53 909
11125.53 906
11126.52 956
11127.52 927
11128.51 910
11129.51 911
11130.51 934
11131.50 925
11132.50 871
11133.50 858
11134.49 845
11135.49 834
11136.49 865
11137.48 861
11138.48 853
11139.47 812
11140.47 842
11141.47 856
11142.46 823
11143.46 853
11144.46 841
11145.46 841
11146.45 839
11147.45 865
11148.45 884
11149.44 895
11150.44 857
11151.44 864
11152.43 848
11153.43 840
11154.43 835
11155.43 828
11156.42 853
11157.42 832
11158.42 847
11159.42 839
11160.41 802
11161.41 798
11162.41 806
11163.41 805
11164.40 762
11165.40 781
11166.40 766
11167.40 767
11168.39 776
11169.39 773
11170.39 772
11171.39 792
11172.39 769
11173.38 753
11174.38 787
11175.38 748
11176.38 759
11177.38 795
11178.38 735
11179.37 727
11180.37 760
11181.37 768
11182.37 736
11183.37 732
11184.37 761
11185.37 748
11186.36 742
11187.36 786
11188.36 782
11189.36 774
11190.36 779
11191.36 743
11192.36 769
11193.36 768
11194.36 779
11195.35 792
11196.35 793
11197.35 766
11198.35 754
11199.35 783
11200.35 818
11201.35 818
11202.35 789
11203.35 816
11204.35 814
11205.35 809
11206.35 803
11207.35 785
11208.35 790
11209.35 776
11210.35 770
11211.35 817
11212.35 810
11213.35 785
11214.35 781
11215.34 776
11216.35 761
11217.35 790
11218.35 783
11219.35 793
11220.35 791
11221.35 797
11222.35 800
11223.35 773
11224.35 762
11225.35 783
11226.35 751
11227.35 778
11228.35 808
11229.35 812
11230.35 806
11231.35 816
11232.35 832
11233.35 821
11234.35 823
11235.35 811
11236.35 825
11237.36 819
11238.36 812
11239.36 790
11240.36 803
11241.36 864
11242.36 869
11243.36 826
11244.36 858
11245.36 828
11246.37 912
11247.37 868
11248.37 848
11249.37 862
11250.37 881
11251.37 889
11252.38 915
11253.38 901
11254.38 906
11255.38 878
11256.38 909
11257.38 984
11258.39 954
11259.39 956
11260.39 952
11261.39 966
11262.39 949
11263.40 943
11264.40 943
11265.40 946
11266.40 995
11267.40 1009
11268.41 1023
11269.41 1015
11270.41 1018
11271.41 1076
11272.42 1058
11273.42 1093
11274.42 1098
11275.42 1106
11276.43 1164
11277.43 1164
11278.43 1185
11279.44 1194
11280.44 1228
11281.44 1178
11282.44 1132
11283.45 1169
11284.45 1121
11285.45 1087
11286.46 1069
11287.46 1012
11288.46 997
11289.47 995
11290.47 968
11291.47 932
11292.48 911
11293.48 918
11294.48 917
11295.49 911
11296.49 889
11297.49 853
11298.50 877
11299.50 884
11300.51 880
11301.51 862
11302.51 894
11303.52 895
11304.52 907
11305.53 889
11306.53 870
11307.53 888
11308.54 889
11309.54 882
11310.55 912
11311.55 876
11312.55 912
11313.56 900
11314.56 959
11315.57 931
11316.57 943
11317.58 948
11318.58 979
11319.59 1006
11320.59 975
11321.59 988
11322.60 982
11323.60 980
11324.61 948
11325.61 956
11326.62 985
11327.62 950
11328.63 965
11329.63 938
11330.64 930
11331.64 926
11332.65 952
11333.65 975
11334.66 980
11335.67 978
11336.67 984
11337.68 1011
11338.68 1037
11339.69 1051
11340.69 1060
11341.70 1069
11342.70 1083
11343.71 1041
11344.72 1021
11345.72 1022
11346.73 1042
11347.73 1004
11348.74 1033
11349.74 974
11350.75 988
11351.76 955
11352.76 957
11353.77 930
11354.78 937
11355.78 972
11356.79 987
11357.79 995
11358.80 933
11359.81 925
11360.81 958
11361.82 928
11362.83 940
11363.83 925
11364.84 939
11365.85 917
11366.85 943
11367.86 971
11368.87 932
11369.87 960
11370.88 949
11371.89 978
11372.89 979
11373.90 966
11374.91 943
11375.92 948
11376.92 986
11377.93 997
11378.94 960
11379.94 974
11380.95 992
11381.96 963
11382.97 995
11383.97 981
11384.98 960
11385.99 948
11387.00 1006
11388.00 1006
11389.01 1013
11390.02 1000
11391.03 1019
11392.04 995
11393.04 1023
11394.05 998
11395.06 989
11396.07 1002
11397.08 1032
11398.08 979
11399.09 997
11400.10 1010
11401.11 1006
11402.12 1042
11403.12 1040
11404.13 1075
11405.14 1047
11406.15 1045
11407.16 1062
11408.17 1073
11409.18 1069
11410.18 1085
11411.19 1083
11412.20 1135
11413.21 1114
11414.22 1075
11415.23 1059
11416.24 1127
11417.25 1117
11418.25 1088
11419.26 1094
11420.27 1110
11421.28 1122
11422.29 1093
11423.30 1115
11424.31 1106
11425.32 1106
11426.33 1078
11427.34 1095
11428.35 1123
11429.36 1167
11430.37 1152
11431.38 1141
11432.39 1146
11433.39 1135
11434.40 1200
11435.41 1145
11436.42 1169
11437.43 1166
11438.44 1140
11439.45 1194
11440.46 1156
11441.47 1181
11442.48 1174
11443.49 1160
11444.50 1213
11445.51 1193
11446.52 1205
11447.53 1246
11448.55 1250
11449.56 1244
11450.57 1227
11451.58 1242
11452.59 1240
11453.60 1273
11454.61 1283
11455.62 1258
11456.63 1235
11457.64 1276
11458.65 1282
11459.66 1291
11460.67 1303
11461.68 1322
11462.69 1328
11463.71 1353
11464.72 1339
11465.73 1369
11466.74 1377
11467.75 1335
11468.76 1409
11469.77 1414
11470.78 1413
11471.80 1409
11472.81 1456
11473.82 1488
11474.83 1503
11475.84 1458
11476.85 1503
11477.86 1560
11478.88 1579
11479.89 1632
11480.90 1620
11481.91 1632
11482.92 1619
11483.93 1618
11484.95 1705
11485.96 1739
11486.97 1700
11487.98 1720
11489.00 1742
11490.01 1733
11491.02 1804
11492.03 1890
11493.04 1894
11494.06 1922
11495.07 1923
11496.08 1928
11497.09 2058
11498.11 2049
11499.12 2094
11500.13 2091
11501.14 2192
11502.16 2212
11503.17 2224
11504.18 2227
11505.20 2289
11506.21 2288
11507.22 2407
11508.23 2426
11509.25 2424
11510.26 2538
11511.27 2604
11512.29 2690
11513.30 2735
11514.31 2833
11515.33 2931
11516.34 3075
11517.35 3069
11518.37 3245
11519.38 3318
11520.39 3451
11521.41 3626
11522.42 3715
11523.43 3856
11524.45 3970
11525.46 4116
11526.47 4287
11527.49 4484
11528.50 4626
11529.52 4847
11530.53 5093
11531.54 5379
11532.56 5712
11533.57 5956
11534.59 6403
11535.60 6904
11536.62 7284
11537.63 7556
11538.64 7892
11539.66 8159
11540.67 8327
11541.69 8272
11542.70 8222
11543.72 7915
11544.73 7455
11545.75 7061
11546.76 6539
11547.77 5982
11548.79 5376
11549.80 4943
11550.82 4466
11551.83 3991
11552.85 3573
11553.86 3306
11554.88 3106
11555.89 2942
11556.91 2723
11557.92 2638
11558.94 2549
11559.95 2493
11560.97 2379
11561.99 2384
11563.00 2312
11564.02 2308
11565.03 2244
11566.05 2217
11567.06 2192
11568.08 2189
11569.09 2212
11570.11 2146
11571.13 2161
11572.14 2183
11573.16 2153
11574.17 2131
11575.19 2104
11576.20 2103
11577.22 2040
11578.24 2009
11579.25 2035
11580.27 1962
11581.29 1925
11582.30 1845
11583.32 1867
11584.33 1788
11585.35 1805
11586.37 1805
11587.38 1767
11588.40 1714
11589.42 1639
11590.43 1624
11591.45 1630
11592.47 1585
11593.48 1611
11594.50 1606
11595.52 1620
11596.53 1690
11597.55 1715
11598.57 1663
11599.58 1727
11600.60 1728
11601.62 1742
11602.64 1783
11603.65 1834
11604.67 1825
11605.69 1787
11606.70 1855
11607.72 1861
11608.74 1880
11609.76 1925
11610.77 1989
11611.79 1975
11612.81 1977
11613.83 2038
11614.84 2052
11615.86 2073
11616.88 2147
11617.90 2160
11618.92 2225
11619.93 2213
11620.95 2228
11621.97 2191
11622.99 2208
11624.01 2132
11625.02 2155
11626.04 2128
11627.06 2055
11628.08 2032
11629.10 2031
11630.11 1967
11631.13 1878
11632.15 1798
11633.17 1785
11634.19 1751
11635.21 1720
11636.23 1694
11637.24 1715
11638.26 1718
11639.28 1689
11640.30 1676
11641.32 1656
11642.34 1609
11643.36 1580
11644.38 1558
11645.39 1542
11646.41 1524
11647.43 1496
11648.45 1549
11649.47 1498
11650.49 1488
11651.51 1530
11652.53 1478
11653.55 1504
11654.57 1433
11655.59 1429
11656.61 1381
11657.63 1370
11658.65 1401
11659.67 1364
11660.69 1297
11661.70 1269
11662.72 1265
11663.74 1285
11664.76 1198
11665.78 1267
11666.80 1256
11667.82 1279
11668.84 1206
11669.86 1205
11670.88 1174
11671.90 1170
11672.92 1196
11673.95 1194
11674.97 1156
11675.99 1153
11677.01 1138
11678.03 1133
11679.05 1137
11680.07 1168
11681.09 1121
11682.11 1127
11683.13 1155
11684.15 1150
11685.17 1156
11686.19 1148
11687.21 1136
11688.23 1110
11689.25 1089
11690.28 1106
11691.30 1130
11692.32 1130
11693.34 1101
11694.36 1069
11695.38 1078
11696.40 1080
11697.42 1093
11698.44 1019
11699.47 1053
11700.49 1059
11701.51 1034
11702.53 1008
11703.55 995
11704.57 983
11705.60 1004
11706.62 978
11707.64 977
11708.66 955
11709.68 955
11710.70 987
11711.73 943
11712.75 880
11713.77 900
11714.79 916
11715.81 952
11716.84 897
11717.86 895
11718.88 879
11719.90 901
11720.92 862
11721.95 874
11722.97 873
11723.99 854
11725.01 883
11726.04 877
11727.06 832
11728.08 847
11729.11 835
11730.13 866
11731.15 834
11732.17 840
11733.20 800
11734.22 842
11735.24 817
11736.26 822
11737.29 823
11738.31 809
11739.33 809
11740.36 762
11741.38 767
11742.40 784
11743.43 747
11744.45 757
11745.47 758
11746.50 749
11747.52 765
11748.54 767
11749.57 774
11750.59 688
11751.62 690
11752.64 709
11753.66 707
11754.69 715
11755.71 721
11756.73 727
11757.76 724
11758.78 722
11759.81 728
11760.83 708
11761.85 707
11762.88 717
11763.90 736
11764.93 723
11765.95 732
11766.98 727
11768.00 725
11769.02 714
11770.05 735
11771.07 694
11772.10 685
11773.12 706
11774.15 691
11775.17 706
11776.20 688
11777.22 727
11778.25 729
11779.27 723
11780.30 671
11781.32 670
11782.35 670
11783.37 708
11784.40 692
11785.42 698
11786.45 659
11787.47 695
11788.50 699
11789.52 694
11790.55 697
11791.57 677
11792.60 713
11793.62 682
11794.65 660
11795.67 653
11796.70 677
11797.73 672
11798.75 700
11799.78 703
11800.80 667
11801.83 667
11802.85 683
11803.88 678
11804.91 658
11805.93 678
11806.96 685
11807.98 675
11809.01 671
11810.04 673
11811.06 644
11812.09 653
11813.12 669
11814.14 651
11815.17 658
11816.19 670
11817.22 667
11818.25 628
11819.27 680
11820.30 668
11821.33 662
11822.35 667
11823.38 672
11824.41 677
11825.44 663
11826.46 706
11827.49 667
11828.52 669
11829.54 692
11830.57 713
11831.60 681
11832.62 685
11833.65 692
11834.68 705
11835.71 666
11836.73 670
11837.76 698
11838.79 684
11839.82 700
11840.84 716
11841.87 736
11842.90 690
11843.93 706
11844.95 713
11845.98 692
11847.01 694
11848.04 665
11849.07 689
11850.09 739
11851.12 712
11852.15 684
11853.18 705
11854.21 705
11855.23 740
11856.26 701
11857.29 685
11858.32 720
11859.35 712
11860.38 738
11861.40 716
11862.43 737
11863.46 724
11864.49 719
11865.52 728
11866.55 751
11867.58 741
11868.60 712
11869.63 739
11870.66 751
11871.69 771
11872.72 768
11873.75 757
11874.78 736
11875.81 771
11876.84 789
11877.86 775
11878.89 803
11879.92 776
11880.95 751
11881.98 798
11883.01 808
11884.04 786
11885.07 805
11886.10 845
11887.13 849
11888.16 848
11889.19 851
11890.22 863
11891.25 895
11892.28 897
11893.31 913
11894.34 937
11895.37 918
11896.40 921
11897.43 941
11898.46 936
11899.49 998
11900.52 1023
11901.55 1008
11902.58 1031
11903.61 1059
11904.64 1072
11905.67 1112
11906.70 1113
11907.73 1112
11908.76 1108
11909.79 1099
11910.82 1036
11911.85 1049
11912.88 1053
11913.91 1012
11914.94 1006
11915.97 1006
11917.01 982
11918.04 1000
11919.07 971
11920.10 1018
11921.13 1069
11922.16 1090
11923.19 1111
11924.22 1144
11925.25 1180
11926.28 1195
11927.32 1256
11928.35 1290
11929.38 1355
11930.41 1423
11931.44 1441
11932.47 1423
11933.50 1395
11934.54 1418
11935.57 1331
11936.60 1314
11937.63 1330
11938.66 1329
11939.70 1214
11940.73 1173
11941.76 1118
11942.79 1053
11943.82 1020
11944.85 971
11945.89 937
11946.92 971
11947.95 922
11948.98 883
11950.02 874
11951.05 861
11952.08 836
11953.11 849
11954.15 839
11955.18 808
11956.21 844
11957.24 814
11958.28 809
11959.31 817
11960.34 795
11961.37 773
11962.41 825
11963.44 805
11964.47 816
11965.51 813
11966.54 852
11967.57 833
11968.60 812
11969.64 789
11970.67 795
11971.70 814
11972.74 794
11973.77 817
11974.80 814
11975.84 825
11976.87 842
11977.90 819
11978.94 805
11979.97 825
11981.00 803
11982.04 812
11983.07 811
11984.11 837
11985.14 860
11986.17 836
11987.21 870
11988.24 857
11989.28 842
11990.31 857
11991.34 846
11992.38 839
11993.41 845
11994.45 846
11995.48 800
11996.51 804
11997.55 883
11998.58 868
11999.62 860
12000.65 897
12001.69 907
12002.72 889
12003.76 880
12004.79 914
12005.82 929
12006.86 910
12007.89 944
12008.93 939
12009.96 942
12011.00 988
12012.03 959
12013.07 952
12014.10 974
12015.14 963
12016.17 978
12017.21 990
12018.24 975
12019.28 988
12020.32 1003
12021.35 982
12022.39 1035
12023.42 1022
12024.46 1017
12025.49 1049
12026.53 1035
12027.56 997
12028.60 1039
12029.64 1014
12030.67 1017
12031.71 1060
12032.74 1075
12033.78 1026
12034.81 1038
12035.85 1026
12036.89 1003
12037.92 1024
12038.96 1036
12039.99 1028
12041.03 990
12042.07 970
12043.10 987
12044.14 928
12045.18 939
12046.21 944
12047.25 943
12048.29 966
12049.32 940
12050.36 960
12051.40 963
12052.43 1007
12053.47 995
12054.51 978
12055.54 932
12056.58 980
12057.62 998
12058.65 976
12059.69 1017
12060.73 1018
12061.76 966
12062.80 949
12063.84 946
12064.88 960
12065.91 914
12066.95 922
12067.99 892
12069.03 881
12070.06 888
12071.10 898
12072.14 917
12073.18 918
12074.21 891
12075.25 857
12076.29 865
12077.33 906
12078.36 844
12079.40 844
12080.44 845
12081.48 864
12082.52 870
12083.55 929
12084.59 924
12085.63 875
12086.67 887
12087.71 909
12088.74 885
12089.78 884
12090.82 867
12091.86 854
12092.90 881
12093.94 859
12094.98 913
12096.01 942
12097.05 901
12098.09 967
12099.13 973
12100.17 932
12101.21 973
12102.25 988
12103.28 991
12104.32 1006
12105.36 992
12106.40 945
12107.44 963
12108.48 1007
12109.52 970
12110.56 912
12111.60 884
12112.64 912
12113.68 850
12114.72 822
12115.76 827
12116.79 801
12117.83 787
12118.87 789
12119.91 771
12120.95 772
12121.99 795
12123.03 754
12124.07 740
12125.11 756
12126.15 731
12127.19 728
12128.23 747
12129.27 726
12130.31 729
12131.35 707
12132.39 706
12133.43 714
12134.47 718
12135.51 729
12136.55 745
12137.59 726
12138.63 738
12139.67 728
12140.71 754
12141.76 775
12142.80 759
12143.84 708
12144.88 710
12145.92 711
12146.96 711
12148.00 717
12149.04 705
12150.08 699
12151.12 701
12152.16 675
12153.20 689
12154.25 679
12155.29 715
12156.33 709
12157.37 681
12158.41 688
12159.45 669
12160.49 667
12161.53 676
12162.58 654
12163.62 690
12164.66 655
12165.70 634
12166.74 650
12167.78 649
12168.82 626
12169.87 645
12170.91 641
12171.95 670
12172.99 687
12174.03 661
12175.08 667
12176.12 655
12177.16 637
12178.20 648
12179.24 678
12180.29 642
12181.33 671
12182.37 650
12183.41 648
12184.46 684
12185.50 673
12186.54 677
12187.58 681
12188.63 662
12189.67 630
12190.71 681
12191.75 692
12192.80 675
12193.84 658
12194.88 633
12195.92 609
12196.97 636
12198.01 651
12199.05 674
12200.10 650
12201.14 646
12202.18 646
12203.23 635
12204.27 635
12205.31 610
12206.36 638
12207.40 628
12208.44 618
12209.49 606
12210.53 609
12211.57 616
12212.62 618
12213.66 623
12214.70 656
12215.75 636
12216.79 631
12217.84 634
12218.88 626
12219.92 656
12220.97 616
12222.01 651
12223.06 621
12224.10 632
12225.14 665
12226.19 653
12227.23 649
12228.28 677
12229.32 647
12230.36 637
12231.41 634
12232.45 644
12233.50 622
12234.54 611
12235.59 607
12236.63 625
12237.68 658
12238.72 617
12239.77 653
12240.81 691
12241.86 676
12242.90 653
12243.94 652
12244.99 666
12246.03 646
12247.08 648
12248.13 650
12249.17 644
12250.22 652
12251.26 631
12252.31 638
12253.35 634
12254.40 648
12255.44 616
12256.49 565
12257.53 595
12258.58 602
12259.62 583
12260.67 574
12261.72 549
12262.76 560
12263.81 565
12264.85 533
12265.90 534
12266.94 537
12267.99 559
12269.04 558
12270.08 528
12271.13 558
12272.17 558
12273.22 546
12274.27 563
12275.31 550
12276.36 526
12277.41 525
12278.45 544
12279.50 528
12280.55 559
12281.59 539
12282.64 563
12283.69 550
12284.73 544
12285.78 561
12286.83 539
12287.87 523
12288.92 545
12289.97 553
12291.01 537
12292.06 541
12293.11 549
12294.15 544
12295.20 565
12296.25 531
12297.30 529
12298.34 547
12299.39 579
12300.44 550
12301.48 500
12302.53 516
12303.58 527
12304.63 554
12305.67 549
12306.72 527
12307.77 546
12308.82 530
12309.87 531
12310.91 512
12311.96 491
12313.01 532
12314.06 523
12315.10 540
12316.15 518
12317.20 511
12318.25 508
12319.30 535
12320.34 527
12321.39 496
12322.44 490
12323.49 514
12324.54 537
12325.59 543
12326.63 512
12327.68 508
12328.73 497
12329.78 503
12330.83 513
12331.88 536
12332.93 521
12333.98 503
12335.02 512
12336.07 499
12337.12 512
12338.17 483
12339.22 506
12340.27 494
12341.32 499
12342.37 499
12343.42 532
12344.47 524
12345.51 488
12346.56 516
12347.61 529
12348.66 500
12349.71 499
12350.76 502
12351.81 485
12352.86 502
12353.91 545
12354.96 518
12356.01 547
12357.06 529
12358.11 507
12359.16 527
12360.21 539
12361.26 554
12362.31 551
12363.36 556
12364.41 551
12365.46 518
12366.51 527
12367.56 527
12368.61 526
12369.66 547
12370.71 528
12371.76 580
12372.81 534
12373.86 517
12374.91 565
12375.96 560
12377.01 570
12378.06 540
12379.11 546
12380.17 544
12381.22 561
12382.27 561
12383.32 556
12384.37 560
12385.42 567
12386.47 567
12387.52 566
12388.57 548
12389.62 563
12390.67 518
12391.73 555
12392.78 553
12393.83 581
12394.88 588
12395.93 576
12396.98 535
12398.03 575
12399.09 578
12400.14 543
12401.19 551
12402.24 561
12403.29 564
12404.34 552
12405.40 564
12406.45 561
12407.50 580
12408.55 572
12409.60 607
12410.66 574
12411.71 594
12412.76 587
12413.81 623
12414.86 596
12415.92 639
12416.97 619
12418.02 625
12419.07 631
12420.13 597
12421.18 600
12422.23 606
12423.28 608
12424.34 628
12425.39 617
12426.44 602
12427.49 636
12428.55 628
12429.60 657
12430.65 649
12431.71 616
12432.76 647
12433.81 636
12434.86 647
12435.92 664
12436.97 655
12438.02 676
12439.08 676
12440.13 668
12441.18 666
12442.24 703
12443.29 688
12444.34 672
12445.40 720
12446.45 720
12447.50 715
12448.56 732
12449.61 707
12450.67 737
12451.72 730
12452.77 799
12453.83 817
12454.88 823
12455.94 840
12456.99 865
12458.04 828
12459.10 857
12460.15 946
12461.21 926
12462.26 951
12463.31 1000
12464.37 1006
12465.42 1080
12466.48 1176
12467.53 1188
12468.59 1236
12469.64 1294
12470.70 1385
12471.75 1492
12472.80 1568
12473.86 1608
12474.91 1709
12475.97 1744
12477.02 1780
12478.08 1818
12479.13 1845
12480.19 1798
12481.24 1763
12482.30 1754
12483.35 1662
12484.41 1561
12485.46 1569
12486.52 1446
12487.57 1351
12488.63 1282
12489.69 1219
12490.74 1126
12491.80 1083
12492.85 1009
12493.91 967
12494.96 913
12496.02 874
12497.07 852
12498.13 869
12499.19 869
12500.24 869
12501.30 858
12502.35 818
12503.41 810
12504.47 810
12505.52 798
12506.58 769
12507.63 768
12508.69 768
12509.75 779
12510.80 792
12511.86 781
12512.91 790
12513.97 806
12515.03 783
12516.08 777
12517.14 820
12518.20 798
12519.25 801
12520.31 816
12521.37 775
12522.42 775
12523.48 797
12524.54 817
12525.59 817
12526.65 783
12527.71 778
12528.77 741
12529.82 762
12530.88 773
12531.94 769
12532.99 767
12534.05 759
12535.11 784
12536.17 831
12537.22 799
12538.28 796
12539.34 809
12540.40 850
12541.45 853
12542.51 850
12543.57 821
12544.63 892
12545.68 927
12546.74 913
12547.80 904
12548.86 982
12549.92 978
12550.97 1019
12552.03 1064
12553.09 1057
12554.15 1063
12555.21 1061
12556.26 1119
12557.32 1133
12558.38 1108
12559.44 1111
12560.50 1099
12561.56 1091
12562.61 1055
12563.67 1071
12564.73 1019
12565.79 991
12566.85 950
12567.91 992
12568.97 943
12570.02 876
12571.08 865
12572.14 850
12573.20 839
12574.26 856
12575.32 857
12576.38 807
12577.44 807
12578.50 813
12579.56 836
12580.61 789
12581.67 769
12582.73 787
12583.79 785
12584.85 771
12585.91 802
12586.97 760
12588.03 781
12589.09 748
12590.15 749
12591.21 779
12592.27 792
12593.33 792
12594.39 770
12595.45 753
12596.51 790
12597.57 779
12598.63 781
12599.69 796
12600.75 767
12601.81 746
12602.87 760
12603.93 753
12604.99 768
12606.05 763
12607.11 785
12608.17 756
12609.23 757
12610.29 771
12611.35 777
12612.41 799
12613.47 766
12614.53 809
12615.59 831
12616.66 824
12617.72 806
12618.78 791
12619.84 815
12620.90 828
12621.96 855
12623.02 835
12624.08 873
12625.14 889
12626.20 889
12627.26 865
12628.33 850
12629.39 875
12630.45 908
12631.51 879
12632.57 902
12633.63 869
12634.69 874
12635.76 893
12636.82 849
12637.88 851
12638.94 831
12640.00 873
12641.06 806
12642.13 815
12643.19 799
12644.25 768
12645.31 763
12646.37 762
12647.44 769
12648.50 765
12649.56 752
12650.62 747
12651.68 776
12652.75 741
12653.81 751
12654.87 729
12655.93 765
12657.00 749
12658.06 728
12659.12 705
12660.18 778
12661.25 737
12662.31 739
12663.37 761
12664.43 760
12665.50 781
12666.56 736
12667.62 750
12668.69 775
12669.75 760
12670.81 753
12671.88 764
12672.94 729
12674.00 724
12675.06 765
12676.13 779
12677.19 771
12678.25 767
12679.32 779
12680.38 772
12681.44 786
12682.51 790
12683.57 807
12684.64 809
12685.70 815
12686.76 756
12687.83 789
12688.89 806
12689.95 851
12691.02 841
12692.08 820
12693.15 839
12694.21 851
12695.27 866
12696.34 877
12697.40 845
12698.47 874
12699.53 887
12700.59 934
12701.66 906
12702.72 943
12703.79 943
12704.85 929
12705.92 968
12706.98 975
12708.05 978
12709.11 966
12710.18 1016
12711.24 981
12712.30 970
12713.37 1010
12714.43 982
12715.50 971
12716.56 981
12717.63 978
12718.69 994
12719.76 986
12720.82 978
12721.89 969
12722.95 984
12724.02 1018
12725.09 997
12726.15 1030
12727.22 1091
12728.28 1094
12729.35 1108
12730.41 1115
12731.48 1159
12732.54 1142
12733.61 1140
12734.68 1174
12735.74 1182
12736.81 1185
12737.87 1148
12738.94 1143
12740.00 1130
12741.07 1069
12742.14 1035
12743.20 1014
12744.27 979
12745.33 950
12746.40 953
12747.47 873
12748.53 893
12749.60 827
12750.67 844
12751.73 816
12752.80 788
12753.87 823
12754.93 827
12756.00 778
12757.07 727
12758.13 717
12759.20 752
12760.27 755
12761.33 764
12762.40 749
12763.47 763
12764.53 752
12765.60 726
12766.67 752
12767.73 725
12768.80 706
12769.87 699
12770.94 705
12772.00 693
12773.07 687
12774.14 669
12775.21 698
12776.27 703
12777.34 707
12778.41 673
12779.48 650
12780.54 674
12781.61 639
12782.68 640
12783.75 612
12784.81 628
12785.88 640
12786.95 614
12788.02 650
12789.09 605
12790.15 614
12791.22 628
12792.29 620
12793.36 596
12794.43 588
12795.49 620
12796.56 651
12797.63 580
12798.70 608
12799.77 593
12800.84 616
12801.90 635
12802.97 590
12804.04 603
12805.11 585
12806.18 624
12807.25 617
12808.32 607
12809.39 600
12810.45 603
12811.52 637
12812.59 639
12813.66 609
12814.73 595
12815.80 605
12816.87 631
12817.94 596
12819.01 590
12820.08 623
12821.15 630
12822.21 636
12823.28 602
12824.35 627
12825.42 621
12826.49 629
12827.56 592
12828.63 606
12829.70 591
12830.77 591
12831.84 601
12832.91 579
12833.98 596
12835.05 590
12836.12 578
12837.19 582
12838.26 563
12839.33 558
12840.40 561
12841.47 589
12842.54 583
12843.61 562
12844.68 549
12845.75 551
12846.82 556
12847.89 532
12848.96 545
12850.03 539
12851.10 515
12852.18 512
12853.25 526
12854.32 513
12855.39 532
12856.46 558
12857.53 498
12858.60 533
12859.67 501
12860.74 506
12861.81 498
12862.88 510
12863.96 492
12865.03 535
12866.10 503
12867.17 481
12868.24 520
12869.31 509
12870.38 482
12871.45 495
12872.53 521
12873.60 510
12874.67 505
12875.74 472
12876.81 496
12877.88 477
12878.96 476
12880.03 465
12881.10 456
12882.17 476
12883.24 522
12884.31 490
12885.39 474
12886.46 503
12887.53 461
12888.60 436
12889.68 425
12890.75 443
12891.82 453
12892.89 449
12893.96 433
12895.04 431
12896.11 461
12897.18 436
12898.25 423
12899.33 425
12900.40 441
12901.47 424
12902.54 408
12903.62 453
12904.69 428
12905.76 434
12906.84 419
12907.91 392
12908.98 436
12910.06 411
12911.13 414
12912.20 420
12913.27 446
12914.35 450
12915.42 409
12916.49 404
12917.57 423
12918.64 408
12919.71 418
12920.79 410
12921.86 384
12922.94 402
12924.01 406
12925.08 449
12926.16 425
12927.23 426
12928.30 397
12929.38 410
12930.45 366
12931.53 376
12932.60 387
12933.67 393
12934.75 392
12935.82 380
12936.90 384
12937.97 389
12939.04 388
12940.12 397
12941.19 390
12942.27 385
12943.34 403
12944.42 416
12945.49 387
12946.56 383
12947.64 372
12948.71 399
12949.79 387
12950.86 376
12951.94 375
12953.01 383
12954.09 380
12955.16 372
12956.24 363
12957.31 370
12958.39 362
12959.46 390
12960.54 367
12961.61 375
12962.69 359
12963.76 359
12964.84 393
12965.91 392
12966.99 377
12968.07 383
12969.14 369
12970.22 408
12971.29 369
12972.37 375
12973.44 406
12974.52 355
12975.59 354
12976.67 366
12977.75 379
12978.82 384
12979.90 385
12980.97 371
12982.05 352
12983.13 365
12984.20 375
12985.28 379
12986.35 389
12987.43 399
12988.51 395
12989.58 398
12990.66 377
12991.74 390
12992.81 389
12993.89 369
12994.97 383
12996.04 379
12997.12 388
12998.20 379
12999.27 388
13000.35 389
13001.43 372
13002.50 376
13003.58 393
13004.66 380
13005.73 369
13006.81 384
13007.89 389
13008.97 412
13010.04 377
13011.12 390
13012.20 365
13013.27 378
13014.35 365
13015.43 364
13016.51 366
13017.58 367
13018.66 398
13019.74 375
13020.82 366
13021.89 370
13022.97 369
13024.05 392
13025.13 386
13026.21 406
13027.28 394
13028.36 381
13029.44 398
13030.52 370
13031.60 381
13032.67 388
13033.75 382
13034.83 408
13035.91 385
13036.99 365
13038.07 373
13039.14 366
13040.22 413
13041.30 419
13042.38 392
13043.46 390
13044.54 387
13045.62 409
13046.69 397
13047.77 368
13048.85 387
13049.93 401
13051.01 410
13052.09 404
13053.17 394
13054.25 411
13055.33 411
13056.40 384
13057.48 378
13058.56 393
13059.64 402
13060.72 396
13061.80 381
13062.88 396
13063.96 380
13065.04 389
13066.12 354
13067.20 348
13068.28 362
13069.36 378
13070.44 381
13071.52 382
13072.60 380
13073.68 379
13074.76 383
13075.84 354
13076.92 359
13078.00 385
13079.08 383
13080.16 398
13081.24 367
13082.32 358
13083.40 362
13084.48 374
13085.56 370
13086.64 390
13087.72 387
13088.80 385
13089.88 375
13090.96 407
13092.04 383
13093.12 390
13094.20 374
13095.28 397
13096.36 393
13097.44 412
13098.52 385
13099.61 399
13100.69 379
13101.77 421
13102.85 429
13103.93 398
13105.01 419
13106.09 415
13107.17 411
13108.25 380
13109.34 407
13110.42 404
13111.50 432
13112.58 437
13113.66 427
13114.74 408
13115.82 417
13116.91 436
13117.99 438
13119.07 418
13120.15 432
13121.23 429
13122.31 435
13123.40 413
13124.48 439
13125.56 433
13126.64 452
13127.72 450
13128.81 455
13129.89 464
13130.97 445
13132.05 451
13133.14 430
13134.22 382
13135.30 430
13136.38 442
13137.47 416
13138.55 425
13139.63 402
13140.71 409
13141.80 392
13142.88 415
13143.96 411
13145.04 415
13146.13 389
13147.21 371
13148.29 429
13149.38 410
13150.46 413
13151.54 400
13152.62 425
13153.71 424
13154.79 394
13155.87 409
13156.96 405
13158.04 417
13159.12 418
13160.21 407
13161.29 387
13162.37 396
13163.46 415
13164.54 427
13165.62 411
13166.71 396
13167.79 403
13168.88 425
13169.96 389
13171.04 408
13172.13 416
13173.21 407
13174.30 379
13175.38 405
13176.46 372
13177.55 382
13178.63 420
13179.72 400
13180.80 411
13181.88 404
13182.97 435
13184.05 407
13185.14 408
13186.22 412
13187.31 378
13188.39 375
13189.48 415
13190.56 396
13191.65 405
13192.73 427
13193.81 414
13194.90 403
13195.98 424
13197.07 419
13198.15 418
13199.24 420
13200.32 418
13201.41 428
13202.49 419
13203.58 404
13204.67 389
13205.75 398
13206.84 441
13207.92 422
13209.01 417
13210.09 409
13211.18 416
13212.26 401
13213.35 387
13214.43 426
13215.52 408
13216.61 414
13217.69 398
13218.78 394
13219.86 396
13220.95 420
13222.04 421
13223.12 423
13224.21 415
13225.29 416
13226.38 413
13227.47 433
13228.55 446
13229.64 450
13230.72 441
13231.81 424
13232.90 431
13233.98 436
13235.07 441
13236.16 428
13237.24 461
13238.33 455
13239.42 417
13240.50 421
13241.59 446
13242.68 436
13243.76 476
13244.85 441
13245.94 441
13247.02 455
13248.11 452
13249.20 473
13250.29 449
13251.37 446
13252.46 464
13253.55 454
13254.63 486
13255.72 463
13256.81 438
13257.90 446
13258.98 460
13260.07 478
13261.16 428
13262.25 461
13263.33 456
13264.42 455
13265.51 490
13266.60 497
13267.69 466
13268.77 491
13269.86 512
13270.95 497
13272.04 466
13273.13 481
13274.21 506
13275.30 502
13276.39 503
13277.48 516
13278.57 533
13279.65 547
13280.74 522
13281.83 534
13282.92 531
13284.01 544
13285.10 522
13286.19 515
13287.27 517
13288.36 517
13289.45 513
13290.54 535
13291.63 529
13292.72 526
13293.81 525
13294.90 549
13295.98 540
13297.07 538
13298.16 556
13299.25 542
13300.34 512
13301.43 543
13302.52 566
13303.61 550
13304.70 570
13305.79 585
13306.88 590
13307.97 568
13309.06 563
13310.15 584
13311.24 576
13312.32 602
13313.41 583
13314.50 606
13315.59 620
13316.68 576
13317.77 605
13318.86 628
13319.95 601
13321.04 625
13322.13 636
13323.22 639
13324.31 651
13325.40 632
13326.49 672
13327.58 645
13328.68 657
13329.77 678
13330.86 677
13331.95 697
13333.04 702
13334.13 736
13335.22 701
13336.31 688
13337.40 695
13338.49 711
13339.58 736
13340.67 732
13341.76 739
13342.85 761
13343.94 733
13345.04 700
13346.13 723
13347.22 736
13348.31 746
13349.40 723
13350.49 684
13351.58 713
13352.67 750
13353.77 738
13354.86 725
13355.95 740
13357.04 746
13358.13 782
13359.22 747
13360.31 728
13361.41 736
13362.50 726
13363.59 759
13364.68 771
13365.77 796
13366.87 803
13367.96 845
13369.05 819
13370.14 811
13371.23 854
13372.33 826
13373.42 826
13374.51 813
13375.60 790
13376.69 764
13377.79 739
13378.88 724
13379.97 731
13381.06 705
13382.16 663
13383.25 707
13384.34 650
13385.43 662
13386.53 622
13387.62 615
13388.71 615
13389.81 604
13390.90 604
13391.99 599
13393.08 578
13394.18 610
13395.27 615
13396.36 572
13397.46 557
13398.55 570
13399.64 578
13400.74 582
13401.83 543
13402.92 572
13404.02 551
13405.11 583
13406.20 567
13407.30 555
13408.39 577
13409.48 549
13410.58 556
13411.67 570
13412.77 564
13413.86 548
13414.95 581
13416.05 568
13417.14 551
13418.23 567
13419.33 555
13420.42 588
13421.52 584
13422.61 584
13423.71 567
13424.80 570
13425.89 574
13426.99 578
13428.08 588
13429.18 582
13430.27 597
13431.37 603
13432.46 588
13433.56 582
13434.65 579
13435.74 589
13436.84 632
13437.93 620
13439.03 605
13440.12 621
13441.22 621
13442.31 627
13443.41 586
13444.50 628
13445.60 642
13446.69 613
13447.79 620
13448.88 640
13449.98 626
13451.08 655
13452.17 659
13453.27 683
13454.36 673
13455.46 647
13456.55 639
13457.65 652
13458.74 690
13459.84 679
13460.94 682
13462.03 677
13463.13 718
13464.22 747
13465.32 699
13466.41 703
13467.51 699
13468.61 699
13469.70 683
13470.80 699
13471.90 718
13472.99 722
13474.09 712
13475.18 695
13476.28 740
13477.38 757
13478.47 758
13479.57 765
13480.67 718
13481.76 719
13482.86 729
13483.96 786
13485.05 771
13486.15 799
13487.25 776
13488.34 777
13489.44 785
13490.54 795
13491.63 825
13492.73 809
13493.83 801
13494.93 780
13496.02 799
13497.12 821
13498.22 855
13499.31 859
13500.41 828
13501.51 843
13502.61 875
13503.70 855
13504.80 852
13505.90 857
13507.00 809
13508.09 828
13509.19 824
13510.29 834
13511.39 819
13512.49 835
13513.58 851
13514.68 860
13515.78 857
13516.88 846
13517.98 792
13519.07 816
13520.17 807
13521.27 790
13522.37 832
13523.47 783
13524.57 787
13525.66 778
13526.76 763
13527.86 774
13528.96 785
13530.06 787
13531.16 747
13532.25 773
13533.35 741
13534.45 731
13535.55 715
13536.65 714
13537.75 724
13538.85 690
13539.95 713
13541.05 698
13542.14 664
13543.24 683
13544.34 634
13545.44 646
13546.54 645
13547.64 640
13548.74 604
13549.84 629
13550.94 621
13552.04 590
13553.14 589
13554.24 585
13555.34 570
13556.44 582
13557.54 587
13558.64 542
13559.74 568
13560.84 553
13561.94 548
13563.04 551
13564.13 585
13565.23 549
13566.34 555
13567.44 558
13568.54 539
13569.64 521
13570.74 568
13571.84 580
13572.94 576
13574.04 541
13575.14 543
13576.24 552
13577.34 535
13578.44 547
13579.54 541
13580.64 535
13581.74 544
13582.84 574
13583.94 556
13585.04 544
13586.14 557
13587.24 584
13588.35 540
13589.45 561
13590.55 560
13591.65 536
13592.75 514
13593.85 547
13594.95 556
13596.05 547
13597.15 551
13598.26 548
13599.36 572
13600.46 572
13601.56 567
13602.66 552
13603.76 523
13604.86 518
13605.97 569
13607.07 565
13608.17 592
13609.27 559
13610.37 560
13611.47 570
13612.58 550
13613.68 565
13614.78 544
13615.88 577
13616.98 557
13618.09 554
13619.19 540
13620.29 566
13621.39 555
13622.50 557
13623.60 553
13624.70 594
13625.80 583
13626.91 559
13628.01 571
13629.11 572
13630.21 571
13631.32 572
13632.42 561
13633.52 592
13634.62 560
13635.73 538
13636.83 561
13637.93 567
13639.04 574
13640.14 581
13641.24 568
13642.35 560
13643.45 538
13644.55 565
13645.65 563
13646.76 582
13647.86 550
13648.96 576
13650.07 559
13651.17 577
13652.28 570
13653.38 565
13654.48 586
13655.59 571
13656.69 554
13657.79 585
13658.90 552
13660.00 595
13661.11 571
13662.21 567
13663.31 569
13664.42 581
13665.52 570
13666.63 566
13667.73 569
13668.83 545
13669.94 540
13671.04 586
13672.15 591
13673.25 546
13674.36 566
13675.46 572
13676.56 581
13677.67 553
13678.77 580
13679.88 595
13680.98 566
13682.09 574
13683.19 586
13684.30 571
13685.40 578
13686.51 611
13687.61 594
13688.72 616
13689.82 615
13690.93 580
13692.03 588
13693.14 600
13694.24 595
13695.35 596
13696.45 588
13697.56 617
13698.66 624
13699.77 611
13700.87 619
13701.98 629
13703.09 586
13704.19 637
13705.30 639
13706.40 632
13707.51 652
13708.61 645
13709.72 679
13710.83 649
13711.93 673
13713.04 685
13714.14 688
13715.25 697
13716.36 694
13717.46 657
13718.57 680
13719.67 689
13720.78 741
13721.89 719
13722.99 723
13724.10 738
13725.21 781
13726.31 780
13727.42 758
13728.53 749
13729.63 762
13730.74 758
13731.85 763
13732.95 780
13734.06 778
13735.17 809
13736.27 787
13737.38 807
13738.49 805
13739.59 803
13740.70 820
13741.81 853
13742.92 879
13744.02 877
13745.13 886
13746.24 868
13747.35 912
13748.45 936
13749.56 931
13750.67 945
13751.78 986
13752.88 1013
13753.99 1027
13755.10 1038
13756.21 1072
13757.31 1117
13758.42 1150
13759.53 1133
13760.64 1151
13761.75 1190
13762.85 1242
13763.96 1226
13765.07 1253
13766.18 1297
13767.29 1261
13768.39 1291
13769.50 1281
13770.61 1255
13771.72 1275
13772.83 1285
13773.94 1288
13775.04 1244
13776.15 1250
13777.26 1206
13778.37 1179
13779.48 1194
13780.59 1182
13781.70 1163
13782.80 1066
13783.91 1036
13785.02 1054
13786.13 953
13787.24 950
13788.35 944
13789.46 869
13790.57 900
13791.68 863
13792.79 868
13793.90 794
13795.00 790
13796.11 758
13797.22 730
13798.33 744
13799.44 729
13800.55 709
13801.66 701
13802.77 691
13803.88 678
13804.99 680
13806.10 699
13807.21 666
13808.32 671
13809.43 651
13810.54 669
13811.65 673
13812.76 673
13813.87 658
13814.98 673
13816.09 644
13817.20 646
13818.31 661
13819.42 643
13820.53 669
13821.64 649
13822.75 671
13823.86 627
13824.97 621
13826.08 666
13827.19 640
13828.30 628
13829.41 624
13830.53 630
13831.64 643
13832.75 631
13833.86 641
13834.97 617
13836.08 631
13837.19 650
13838.30 622
13839.41 619
13840.52 622
13841.64 646
13842.75 623
13843.86 621
13844.97 634
13846.08 641
13847.19 656
13848.30 640
13849.41 636
13850.53 659
13851.64 645
13852.75 618
13853.86 653
13854.97 655
13856.08 660
13857.20 650
13858.31 666
13859.42 651
13860.53 651
13861.64 686
13862.76 642
13863.87 683
13864.98 679
13866.09 684
13867.20 688
13868.32 714
13869.43 684
13870.54 706
13871.65 684
13872.77 711
13873.88 692
13874.99 692
13876.10 706
13877.22 711
13878.33 701
13879.44 709
13880.55 733
13881.67 729
13882.78 742
13883.89 775
13885.01 727
13886.12 744
13887.23 788
13888.34 798
13889.46 806
13890.57 792
13891.68 802
13892.80 844
13893.91 829
13895.02 834
13896.14 880
13897.25 859
13898.36 841
13899.48 862
13900.59 864
13901.70 800
13902.82 819
13903.93 837
13905.05 793
13906.16 788
13907.27 794
13908.39 764
13909.50 752
13910.61 684
13911.73 742
13912.84 746
13913.96 692
13915.07 666
13916.19 676
13917.30 662
13918.41 641
13919.53 664
13920.64 645
13921.76 628
13922.87 648
13923.99 629
13925.10 619
13926.21 631
13927.33 619
13928.44 634
13929.56 661
13930.67 619
13931.79 628
13932.90 633
13934.02 644
13935.13 630
13936.25 616
13937.36 600
13938.48 609
13939.59 588
13940.71 595
13941.82 597
13942.94 595
13944.05 617
13945.17 586
13946.28 596
13947.40 582
13948.52 587
13949.63 545
13950.75 610
13951.86 579
13952.98 563
13954.09 562
13955.21 610
13956.32 582
13957.44 580
13958.56 614
13959.67 575
13960.79 576
13961.90 565
13963.02 573
13964.14 551
13965.25 582
13966.37 564
13967.48 603
13968.60 580
13969.72 567
13970.83 572
13971.95 648
13973.07 601
13974.18 573
13975.30 562
13976.42 574
13977.53 569
13978.65 579
13979.77 594
13980.88 585
13982.00 594
13983.12 588
13984.23 605
13985.35 584
13986.47 571
13987.58 573
13988.70 590
13989.82 610
13990.94 615
13992.05 589
13993.17 578
13994.29 593
13995.40 579
13996.52 594
13997.64 607
13998.76 578
13999.87 625
14000.99 588
14002.11 601
14003.23 606
14004.35 589
14005.46 604
14006.58 628
14007.70 601
14008.82 620
14009.93 620
14011.05 611
14012.17 610
14013.29 598
14014.41 596
14015.52 641
14016.64 619
14017.76 632
14018.88 578
14020.00 588
14021.12 591
14022.23 592
14023.35 637
14024.47 636
14025.59 640
14026.71 611
14027.83 606
14028.95 646
14030.06 648
14031.18 584
14032.30 627
14033.42 641
14034.54 650
14035.66 642
14036.78 630
14037.90 651
14039.02 663
14040.14 704
14041.25 681
14042.37 668
14043.49 678
14044.61 691
14045.73 668
14046.85 686
14047.97 685
14049.09 695
14050.21 727
14051.33 736
14052.45 719
14053.57 730
14054.69 746
14055.81 747
14056.93 778
14058.05 751
14059.17 754
14060.29 780
14061.41 813
14062.53 740
14063.65 780
14064.77 802
14065.89 887
14067.01 838
14068.13 827
14069.25 829
14070.37 847
14071.49 890
14072.61 871
14073.73 893
14074.85 869
14075.97 902
14077.09 925
14078.21 911
14079.33 908
14080.45 927
14081.57 949
14082.69 960
14083.82 919
14084.94 939
14086.06 925
14087.18 931
14088.30 920
14089.42 915
14090.54 922
14091.66 1004
14092.78 1002
14093.91 1034
14095.03 1013
14096.15 981
14097.27 1015
14098.39 1044
14099.51 995
14100.63 995
14101.76 1002
14102.88 992
14104.00 971
14105.12 1041
14106.24 1019
14107.36 970
14108.49 952
14109.61 971
14110.73 963
14111.85 932
14112.97 884
14114.10 897
14115.22 878
14116.34 872
14117.46 848
14118.58 829
14119.71 841
14120.83 808
14121.95 806
14123.07 777
14124.20 774
14125.32 748
14126.44 762
14127.56 752
14128.69 729
14129.81 726
14130.93 723
14132.06 722
14133.18 729
14134.30 699
14135.42 690
14136.55 650
14137.67 711
14138.79 680
14139.92 661
14141.04 650
14142.16 659
14143.29 670
14144.41 617
14145.53 641
14146.66 654
14147.78 609
14148.90 602
14150.03 640
14151.15 645
14152.27 638
14153.40 644
14154.52 639
14155.64 644
14156.77 663
14157.89 631
14159.02 644
14160.14 624
14161.26 640
14162.39 640
14163.51 638
14164.64 643
14165.76 633
14166.88 592
14168.01 625
14169.13 630
14170.26 608
14171.38 603
14172.51 596
14173.63 598
14174.75 623
14175.88 580
14177.00 604
14178.13 616
14179.25 583
14180.38 605
14181.50 623
14182.63 590
14183.75 594
14184.88 567
14186.00 572
14187.13 578
14188.25 568
14189.38 585
14190.50 563
14191.63 574
14192.75 584
14193.88 571
14195.00 566
14196.13 565
14197.25 568
14198.38 551
14199.50 537
14200.63 565
14201.76 567
14202.88 575
14204.01 548
14205.13 543
14206.26 532
14207.38 566
14208.51 549
14209.64 528
14210.76 544
14211.89 520
14213.01 516
14214.14 515
14215.27 505
14216.39 535
14217.52 515
14218.64 530
14219.77 498
14220.90 508
14222.02 514
14223.15 532
14224.28 506
14225.40 509
14226.53 538
14227.66 482
14228.78 486
14229.91 487
14231.04 501
14232.16 483
14233.29 488
14234.42 508
14235.54 505
14236.67 508
14237.80 485
14238.92 492
14240.05 467
14241.18 486
14242.31 518
14243.43 496
14244.56 480
14245.69 484
14246.82 536
14247.94 480
14249.07 494
14250.20 470
14251.33 459
14252.45 497
14253.58 478
14254.71 456
14255.84 468
14256.96 470
14258.09 491
14259.22 455
14260.35 436
14261.47 439
14262.60 449
14263.73 441
14264.86 440
14265.99 458
14267.12 452
14268.24 434
14269.37 435
14270.50 446
14271.63 428
14272.76 445
14273.89 394
14275.01 388
14276.14 387
14277.27 404
14278.40 434
14279.53 423
14280.66 433
14281.79 405
14282.91 407
14284.04 410
14285.17 405
14286.30 406
14287.43 418
14288.56 422
14289.69 404
14290.82 380
14291.95 407
14293.08 403
14294.20 406
14295.33 427
14296.46 381
14297.59 410
14298.72 408
14299.85 398
14300.98 384
14302.11 401
14303.24 390
14304.37 411
14305.50 398
14306.63 378
14307.76 368
14308.89 380
14310.02 400
14311.15 389
14312.28 380
14313.41 400
14314.54 365
14315.67 385
14316.80 373
14317.93 392
14319.06 384
14320.19 362
14321.32 374
14322.45 341
14323.58 357
14324.71 369
14325.84 372
14326.97 359
14328.10 371
14329.23 376
14330.36 361
14331.49 348
14332.62 375
14333.76 374
14334.89 370
14336.02 397
14337.15 367
14338.28 363
14339.41 360
14340.54 363
14341.67 343
14342.80 371
14343.93 381
14345.07 354
14346.20 371
14347.33 354
14348.46 371
14349.59 342
14350.72 364
14351.85 352
14352.99 362
14354.12 358
14355.25 353
14356.38 394
14357.51 342
14358.64 367
14359.78 405
14360.91 383
14362.04 349
14363.17 366
14364.30 378
14365.44 344
14366.57 372
14367.70 371
14368.83 359
14369.96 375
14371.10 387
14372.23 368
14373.36 367
14374.49 356
14375.63 394
14376.76 373
14377.89 368
14379.02 364
14380.16 369
14381.29 377
14382.42 360
14383.55 364
14384.69 380
14385.82 349
14386.95 380
14388.09 385
14389.22 405
14390.35 369
14391.49 397
14392.62 369
14393.75 373
14394.89 354
14396.02 396
14397.15 395
14398.28 396
14399.42 392
14400.55 375
14401.69 397
14402.82 391
14403.95 374
14405.09 396
14406.22 378
14407.35 394
14408.49 385
14409.62 394
14410.75 405
14411.89 399
14413.02 424
14414.16 404
14415.29 412
14416.42 403
14417.56 411
14418.69 418
14419.83 425
14420.96 423
14422.10 446
14423.23 425
14424.36 434
14425.50 434
14426.63 462
14427.77 429
14428.90 449
14430.04 463
14431.17 480
14432.31 447
14433.44 448
14434.58 471
14435.71 443
14436.85 465
14437.98 434
14439.12 437
14440.25 467
14441.39 457
14442.52 480
14443.66 471
14444.79 450
14445.93 482
14447.06 496
14448.20 460
14449.33 454
14450.47 511
14451.60 470
14452.74 475
14453.87 491
14455.01 514
14456.14 513
14457.28 513
14458.42 517
14459.55 493
14460.69 521
14461.82 518
14462.96 534
14464.10 544
14465.23 541
14466.37 542
14467.50 535
14468.64 540
14469.78 524
14470.91 546
14472.05 537
14473.18 564
14474.32 570
14475.46 571
14476.59 534
14477.73 519
14478.87 500
14480.00 517
14481.14 530
14482.28 476
14483.41 466
14484.55 455
14485.69 436
14486.82 401
14487.96 398
14489.10 429
14490.23 442
14491.37 405
14492.51 376
14493.65 385
14494.78 363
14495.92 395
14497.06 378
14498.19 396
14499.33 366
14500.47 375
14501.61 382
14502.74 365
14503.88 361
14505.02 371
14506.16 398
14507.29 365
14508.43 345
14509.57 354
14510.71 354
14511.85 354
14512.98 342
14514.12 339
14515.26 376
14516.40 344
14517.54 340
14518.67 363
14519.81 368
14520.95 355
14522.09 358
14523.23 347
14524.36 377
14525.50 344
14526.64 350
14527.78 356
14528.92 328
14530.06 353
14531.19 327
14532.33 327
14533.47 351
14534.61 366
14535.75 341
14536.89 325
14538.03 349
14539.17 372
14540.31 321
14541.44 326
14542.58 327
14543.72 338
14544.86 355
14546.00 368
14547.14 355
14548.28 366
14549.42 346
14550.56 330
14551.70 358
14552.84 376
14553.98 354
14555.12 381
14556.25 349
14557.39 368
14558.53 365
14559.67 350
14560.81 356
14561.95 374
14563.09 352
14564.23 346
14565.37 366
14566.51 387
14567.65 362
14568.79 360
14569.93 362
14571.07 363
14572.21 352
14573.35 363
14574.49 369
14575.63 355
14576.77 349
14577.92 365
14579.06 385
14580.20 367
14581.34 374
14582.48 379
14583.62 389
14584.76 399
14585.90 378
14587.04 387
14588.18 381
14589.32 354
14590.46 376
14591.60 388
14592.74 374
14593.89 394
14595.03 379
14596.17 381
14597.31 363
14598.45 373
14599.59 382
14600.73 379
14601.87 370
14603.02 407
14604.16 414
14605.30 364
14606.44 384
14607.58 403
14608.72 421
14609.86 411
14611.01 414
14612.15 393
14613.29 412
14614.43 405
14615.57 399
14616.72 402
14617.86 386
14619.00 418
14620.14 407
14621.28 413
14622.43 451
14623.57 437
14624.71 438
14625.85 428
14627.00 455
14628.14 456
14629.28 457
14630.42 464
14631.56 419
14632.71 447
14633.85 444
14634.99 457
14636.14 487
14637.28 468
14638.42 452
14639.56 453
14640.71 445
14641.85 442
14642.99 438
14644.14 432
14645.28 403
14646.42 418
14647.56 422
14648.71 408
14649.85 378
14650.99 372
14652.14 362
14653.28 368
14654.42 343
14655.57 341
14656.71 354
14657.85 345
14659.00 342
14660.14 365
14661.29 338
14662.43 335
14663.57 321
14664.72 332
14665.86 287
14667.00 333
14668.15 316
14669.29 336
14670.44 341
14671.58 293
14672.73 318
14673.87 316
14675.01 326
14676.16 323
14677.30 329
14678.45 315
14679.59 321
14680.74 322
14681.88 290
14683.02 330
14684.17 323
14685.31 320
14686.46 306
14687.60 306
14688.75 304
14689.89 310
14691.04 291
14692.18 297
14693.33 277
14694.47 287
14695.62 288
14696.76 298
14697.91 303
14699.05 288
14700.20 268
14701.34 285
14702.49 286
14703.63 310
14704.78 273
14705.92 292
14707.07 261
14708.22 269
14709.36 272
14710.51 277
14711.65 278
14712.80 274
14713.94 287
14715.09 273
14716.23 280
14717.38 258
14718.53 243
14719.67 262
14720.82 261
14721.96 252
14723.11 292
14724.26 301
14725.40 261
14726.55 264
14727.70 283
14728.84 306
14729.99 281
14731.13 277
14732.28 279
14733.43 289
14734.57 293
14735.72 300
14736.87 271
14738.01 259
14739.16 275
14740.31 282
14741.45 298
14742.60 275
14743.75 267
14744.89 276
14746.04 284
14747.19 280
14748.34 270
14749.48 305
14750.63 271
14751.78 257
14752.92 271
14754.07 280
14755.22 287
14756.37 266
14757.51 273
14758.66 254
14759.81 273
14760.96 253
14762.10 278
14763.25 287
14764.40 266
14765.55 288
14766.70 266
14767.84 268
14768.99 264
14770.14 280
14771.29 247
14772.43 267
14773.58 235
14774.73 259
14775.88 267
14777.03 267
14778.18 253
14779.32 264
14780.47 231
14781.62 261
14782.77 295
14783.92 264
14785.07 255
14786.21 245
14787.36 272
14788.51 262
14789.66 260
14790.81 245
14791.96 248
14793.11 239
14794.26 259
14795.40 267
14796.55 270
14797.70 259
14798.85 233
14800.00 262
14801.15 260
14802.30 243
14803.45 226
14804.60 228
14805.75 255
14806.90 251
14808.05 251
14809.19 229
14810.34 229
14811.49 220
14812.64 220
14813.79 239
14814.94 208
14816.09 240
14817.24 243
14818.39 221
14819.54 220
14820.69 230
14821.84 223
14822.99 245
14824.14 231
14825.29 235
14826.44 226
14827.59 217
14828.74 229
14829.89 230
14831.04 217
14832.19 238
14833.34 229
14834.49 219
14835.64 229
14836.79 233
14837.95 239
14839.10 236
14840.25 236
14841.40 234
14842.55 229
14843.70 220
14844.85 217
14846.00 242
14847.15 238
14848.30 250
14849.45 224
14850.60 215
14851.76 228
14852.91 230
14854.06 221
14855.21 213
14856.36 232
14857.51 228
14858.66 215
14859.81 222
14860.97 218
14862.12 229
14863.27 214
14864.42 204
14865.57 212
14866.72 216
14867.88 215
14869.03 217
14870.18 235
14871.33 224
14872.48 209
14873.64 224
14874.79 228
14875.94 236
14877.09 205
14878.24 216
14879.40 226
14880.55 243
14881.70 232
14882.85 220
14884.00 213
14885.16 222
14886.31 220
14887.46 228
14888.61 211
14889.77 208
14890.92 215
14892.07 218
14893.23 227
14894.38 212
14895.53 238
14896.68 237
14897.84 221
14898.99 212
14900.14 227
14901.30 245
14902.45 228
14903.60 214
14904.75 225
14905.91 215
14907.06 194
14908.21 204
14909.37 205
14910.52 227
14911.67 223
14912.83 213
14913.98 204
14915.14 203
14916.29 211
14917.44 228
14918.60 227
14919.75 215
14920.90 217
14922.06 215
14923.21 205
14924.37 213
14925.52 231
14926.67 227
14927.83 239
14928.98 216
14930.14 233
14931.29 215
14932.44 237
14933.60 198
14934.75 201
14935.91 226
14937.06 218
14938.22 228
14939.37 204
14940.52 214
14941.68 192
14942.83 228
14943.99 234
14945.14 202
14946.30 205
14947.45 221
14948.61 229
14949.76 210
14950.92 189
14952.07 202
14953.23 234
14954.38 222
14955.54 240
14956.69 217
14957.85 208
14959.00 213
14960.16 208
14961.31 201
14962.47 217
14963.62 227
14964.78 227
14965.94 223
14967.09 224
14968.25 210
14969.40 204
14970.56 236
14971.71 206
14972.87 217
14974.03 212
14975.18 219
14976.34 205
14977.49 216
14978.65 216
14979.81 215
14980.96 211
14982.12 204
14983.27 209
14984.43 220
14985.59 195
14986.74 197
14987.90 204
14989.06 208
14990.21 227
14991.37 203
14992.53 234
14993.68 188
14994.84 203
14996.00 196
14997.15 235
14998.31 215
14999.47 202
15000.62 214
15001.78 210
15002.94 216
15004.09 204
15005.25 225
15006.41 212
15007.56 202
15008.72 205
15009.88 201
15011.04 202
15012.19 208
15013.35 200
15014.51 187
15015.67 199
15016.82 200
15017.98 206
15019.14 185
15020.30 220
15021.45 219
15022.61 180
15023.77 191
15024.93 192
15026.08 192
15027.24 204
15028.40 190
15029.56 207
15030.72 200
15031.87 218
15033.03 189
15034.19 191
15035.35 208
15036.51 218
15037.67 198
15038.82 195
15039.98 209
15041.14 210
15042.30 234
15043.46 205
15044.62 200
15045.78 177
15046.93 196
15048.09 211
15049.25 195
15050.41 194
15051.57 187
15052.73 199
15053.89 197
15055.05 204
15056.20 208
15057.36 183
15058.52 187
15059.68 206
15060.84 191
15062.00 184
15063.16 185
15064.32 212
15065.48 214
15066.64 193
15067.80 206
15068.96 188
15070.12 196
15071.28 165
15072.44 204
15073.60 189
15074.76 196
15075.91 184
15077.07 208
15078.23 189
15079.39 184
15080.55 197
15081.71 198
15082.87 209
15084.03 197
15085.19 203
15086.35 183
15087.51 205
15088.68 187
15089.84 195
15091.00 182
15092.16 205
15093.32 206
15094.48 203
15095.64 188
15096.80 197
15097.96 200
15099.12 211
15100.28 167
15101.44 184
15102.60 202
15103.76 229
15104.92 204
15106.08 188
15107.25 214
15108.41 201
15109.57 204
15110.73 195
15111.89 203
15113.05 215
15114.21 218
15115.37 198
15116.54 205
15117.70 190
15118.86 210
15120.02 212
15121.18 197
15122.34 208
15123.50 220
15124.67 184
15125.83 207
15126.99 208
15128.15 221
15129.31 215
15130.47 216
15131.64 194
15132.80 194
15133.96 236
15135.12 203
15136.28 224
15137.45 192
15138.61 222
15139.77 194
15140.93 207
15142.10 200
15143.26 224
15144.42 216
15145.58 238
15146.75 226
15147.91 215
15149.07 229
15150.23 193
15151.40 227
15152.56 229
15153.72 214
15154.88 209
15156.05 220
15157.21 209
15158.37 203
15159.54 218
15160.70 213
15161.86 238
15163.03 214
15164.19 203
15165.35 202
15166.52 226
15167.68 240
15168.84 234
15170.01 210
15171.17 237
15172.33 230
15173.50 235
15174.66 237
15175.82 226
15176.99 215
15178.15 243
15179.31 244
15180.48 229
15181.64 221
15182.81 203
15183.97 229
15185.13 231
15186.30 235
15187.46 219
15188.63 247
15189.79 242
15190.95 245
15192.12 236
15193.28 244
15194.45 216
15195.61 254
15196.78 244
15197.94 234
15199.10 236
15200.27 239
15201.43 229
15202.60 237
15203.76 245
15204.93 222
15206.09 263
15207.26 257
15208.42 256
15209.59 235
15210.75 239
15211.92 249
15213.08 226
15214.25 248
15215.41 264
15216.58 251
15217.74 242
15218.91 235
15220.07 259
15221.24 240
15222.40 246
15223.57 262
15224.74 258
15225.90 247
15227.07 259
15228.23 263
15229.40 258
15230.56 275
15231.73 290
15232.89 289
15234.06 246
15235.23 276
15236.39 284
15237.56 261
15238.72 254
15239.89 248
15241.06 273
15242.22 264
15243.39 263
15244.56 294
15245.72 271
15246.89 270
15248.05 287
15249.22 261
15250.39 270
15251.55 244
15252.72 292
15253.89 308
15255.05 252
15256.22 269
15257.39 239
15258.55 279
15259.72 279
15260.89 284
15262.05 247
15263.22 234
15264.39 270
15265.56 233
15266.72 230
15267.89 251
15269.06 236
15270.22 224
15271.39 268
15272.56 241
15273.73 223
15274.89 206
15276.06 228
15277.23 242
15278.40 229
15279.56 229
15280.73 223
15281.90 230
15283.07 233
15284.23 231
15285.40 264
15286.57 232
15287.74 240
15288.91 226
15290.07 213
15291.24 238
15292.41 223
15293.58 234
15294.75 216
15295.92 243
15297.08 252
15298.25 226
15299.42 240
15300.59 230
15301.76 230
15302.93 226
15304.09 237
15305.26 226
15306.43 237
15307.60 218
15308.77 220
15309.94 237
15311.11 234
15312.28 229
15313.44 235
15314.61 251
15315.78 234
15316.95 240
15318.12 224
15319.29 235
15320.46 246
15321.63 222
15322.80 237
15323.97 252
15325.14 226
15326.30 245
15327.47 244
15328.64 267
15329.81 245
15330.98 212
15332.15 228
15333.32 260
15334.49 215
15335.66 261
15336.83 253
15338.00 243
15339.17 212
15340.34 223
15341.51 220
15342.68 217
15343.85 213
15345.02 241
15346.19 242
15347.36 241
15348.53 231
15349.70 252
15350.87 230
15352.04 233
15353.21 258
15354.38 267
15355.55 242
15356.72 247
15357.90 256
15359.07 283
15360.24 273
15361.41 292
15362.58 273
15363.75 273
15364.92 259
15366.09 264
15367.26 267
15368.43 253
15369.60 239
15370.77 270
15371.95 281
15373.12 279
15374.29 274
15375.46 268
15376.63 252
15377.80 262
15378.97 264
15380.15 269
15381.32 272
15382.49 267
15383.66 255
15384.83 238
15386.00 265
15387.17 279
15388.35 266
15389.52 248
15390.69 250
15391.86 240
15393.03 253
15394.21 249
15395.38 252
15396.55 242
15397.72 265
15398.89 260
15400.07 259
15401.24 247
15402.41 272
15403.58 250
15404.76 233
15405.93 248
15407.10 246
15408.27 251
15409.45 241
15410.62 242
15411.79 254
15412.96 240
15414.14 223
15415.31 218
15416.48 239
15417.66 240
15418.83 218
15420.00 213
15421.17 243
15422.35 212
15423.52 222
15424.69 212
15425.87 212
15427.04 231
15428.21 222
15429.39 227
15430.56 222
15431.73 246
15432.91 233
15434.08 234
15435.25 202
15436.43 210
15437.60 225
15438.77 223
15439.95 213
15441.12 223
15442.30 202
15443.47 218
15444.64 227
15445.82 231
15446.99 226
15448.17 220
15449.34 233
15450.51 229
15451.69 204
15452.86 210
15454.04 199
15455.21 205
15456.39 228
15457.56 230
15458.73 256
15459.91 236
15461.08 239
15462.26 243
15463.43 227
15464.61 223
15465.78 208
15466.96 202
15468.13 221
15469.31 223
15470.48 226
15471.66 212
15472.83 223
15474.01 230
15475.18 254
15476.36 217
15477.53 232
15478.71 220
15479.88 233
15481.06 219
15482.23 216
15483.41 220
15484.58 221
15485.76 205
15486.93 238
15488.11 220
15489.29 225
15490.46 241
15491.64 232
15492.81 248
15493.99 221
15495.16 216
15496.34 220
15497.52 240
15498.69 246
15499.87 207
15501.04 224
15502.22 251
15503.40 238
15504.57 227
15505.75 217
15506.92 238
15508.10 240
15509.28 215
15510.45 250
15511.63 254
15512.81 241
15513.98 228
15515.16 213
15516.34 192
15517.51 218
15518.69 255
15519.87 249
15521.04 263
15522.22 265
15523.40 250
15524.57 233
15525.75 257
15526.93 262
15528.11 245
15529.28 245
15530.46 235
15531.64 254
15532.81 238
15533.99 241
15535.17 240
15536.35 269
15537.52 253
15538.70 243
15539.88 255
15541.06 245
15542.23 261
15543.41 247
15544.59 258
15545.77 256
15546.95 237
15548.12 240
15549.30 249
15550.48 266
15551.66 252
15552.83 247
15554.01 263
15555.19 254
15556.37 274
15557.55 267
15558.73 302
15559.90 246
15561.08 260
15562.26 254
15563.44 277
15564.62 300
15565.80 286
15566.97 257
15568.15 281
15569.33 275
15570.51 281
15571.69 286
15572.87 265
15574.05 308
15575.23 297
15576.40 281
15577.58 276
15578.76 296
15579.94 273
15581.12 287
15582.30 294
15583.48 330
15584.66 311
15585.84 312
15587.02 317
15588.20 336
15589.38 341
15590.56 319
15591.73 334
15592.91 319
15594.09 332
15595.27 316
15596.45 315
15597.63 332
15598.81 333
15599.99 325
15601.17 328
15602.35 333
15603.53 327
15604.71 346
15605.89 345
15607.07 358
15608.25 374
15609.43 356
15610.61 326
15611.79 355
15612.97 374
15614.15 360
15615.33 379
15616.51 365
15617.69 373
15618.88 388
15620.06 403
15621.24 384
15622.42 384
15623.60 398
15624.78 400
15625.96 395
15627.14 382
15628.32 408
15629.50 390
15630.68 407
15631.86 440
15633.05 415
15634.23 409
15635.41 420
15636.59 416
15637.77 422
15638.95 437
15640.13 416
15641.31 437
15642.50 458
15643.68 445
15644.86 491
15646.04 448
15647.22 438
15648.40 457
15649.58 423
15650.77 431
15651.95 444
15653.13 430
15654.31 439
15655.49 417
15656.68 402
15657.86 453
15659.04 457
15660.22 474
15661.40 443
15662.59 461
15663.77 450
15664.95 404
15666.13 420
15667.32 438
15668.50 438
15669.68 439
15670.86 442
15672.05 442
15673.23 433
15674.41 446
15675.59 410
15676.78 424
15677.96 420
15679.14 436
15680.32 396
15681.51 433
15682.69 404
15683.87 388
15685.06 378
15686.24 417
15687.42 423
15688.61 402
15689.79 394
15690.97 392
15692.16 402
15693.34 419
15694.52 415
15695.71 422
15696.89 407
15698.07 437
15699.26 440
15700.44 415
15701.62 433
15702.81 429
15703.99 435
15705.17 438
15706.36 427
15707.54 418
15708.73 402
15709.91 447
15711.09 416
15712.28 416
15713.46 409
15714.65 453
15715.83 462
15717.02 456
15718.20 446
15719.38 461
15720.57 502
15721.75 446
15722.94 447
15724.12 455
15725.31 480
15726.49 489
15727.68 500
15728.86 475
15730.04 494
15731.23 521
15732.41 534
15733.60 504
15734.78 474
15735.97 477
15737.15 497
15738.34 495
15739.52 527
15740.71 547
15741.89 529
15743.08 531
15744.27 518
15745.45 559
15746.64 543
15747.82 541
15749.01 568
15750.19 585
15751.38 583
15752.56 576
15753.75 595
15754.93 595
15756.12 607
15757.31 570
15758.49 588
15759.68 585
15760.86 602
15762.05 587
15763.24 599
15764.42 581
15765.61 557
15766.79 574
15767.98 592
15769.17 589
15770.35 525
15771.54 566
15772.72 538
15773.91 542
15775.10 560
15776.28 539
15777.47 532
15778.66 521
15779.84 555
15781.03 547
15782.22 539
15783.40 504
15784.59 499
15785.78 499
15786.96 507
15788.15 504
15789.34 510
15790.53 496
15791.71 517
15792.90 471
15794.09 460
15795.27 469
15796.46 446
15797.65 407
15798.84 417
15800.02 432
15801.21 405
15802.40 431
15803.59 421
15804.77 408
15805.96 406
15807.15 421
15808.34 401
15809.52 389
15810.71 379
15811.90 383
15813.09 383
15814.28 392
15815.46 376
15816.65 380
15817.84 376
15819.03 350
15820.22 368
15821.40 378
15822.59 361
15823.78 375
15824.97 366
15826.16 361
15827.35 365
15828.53 363
15829.72 371
15830.91 353
15832.10 332
15833.29 383
15834.48 373
15835.67 378
15836.85 353
15838.04 355
15839.23 346
15840.42 349
15841.61 369
15842.80 347
15843.99 360
15845.18 352
15846.37 349
15847.55 369
15848.74 317
15849.93 359
15851.12 336
15852.31 347
15853.50 370
15854.69 335
15855.88 353
15857.07 334
15858.26 352
15859.45 340
15860.64 379
15861.83 354
15863.02 338
15864.21 367
15865.40 398
15866.59 356
15867.78 336
15868.97 362
15870.16 355
15871.35 366
15872.54 367
15873.73 370
15874.92 388
15876.11 355
15877.30 356
15878.49 391
15879.68 377
15880.87 381
15882.06 370
15883.25 364
15884.44 341
15885.63 385
15886.82 375
15888.01 358
15889.20 375
15890.39 348
15891.59 401
15892.78 387
15893.97 386
15895.16 396
15896.35 404
15897.54 397
15898.73 380
15899.92 395
15901.11 400
15902.30 406
15903.50 433
15904.69 404
15905.88 398
15907.07 383
15908.26 419
15909.45 396
15910.64 406
15911.84 399
15913.03 393
15914.22 419
15915.41 402
15916.60 403
15917.79 402
15918.99 389
15920.18 396
15921.37 418
15922.56 415
15923.75 375
15924.95 415
15926.14 402
15927.33 383
15928.52 388
15929.71 413
15930.91 383
15932.10 391
15933.29 398
15934.48 395
15935.68 390
15936.87 400
15938.06 364
15939.25 361
15940.45 384
15941.64 362
15942.83 350
15944.03 335
15945.22 344
15946.41 355
15947.60 315
15948.80 322
15949.99 314
15951.18 319
15952.38 324
15953.57 312
15954.76 288
15955.96 282
15957.15 277
15958.34 290
15959.54 285
15960.73 290
15961.92 282
15963.12 285
15964.31 245
15965.50 274
15966.70 286
15967.89 287
15969.08 263
15970.28 235
15971.47 258
15972.67 272
15973.86 252
15975.05 256
15976.25 263
15977.44 256
15978.64 275
15979.83 247
15981.02 255
15982.22 254
15983.41 268
15984.61 246
15985.80 264
15987.00 223
15988.19 248
15989.38 249
15990.58 253
15991.77 232
15992.97 244
15994.16 231
15995.36 235
15996.55 242
15997.75 239
15998.94 247
16000.14 242
16001.33 245
16002.53 227
16003.72 226
16004.92 243
16006.11 237
16007.31 222
16008.50 241
16009.70 235
16010.89 247
16012.09 242
16013.28 244
16014.48 243
16015.67 248
16016.87 229
16018.07 242
16019.26 220
16020.46 222
16021.65 234
16022.85 216
16024.04 223
16025.24 238
16026.44 227
16027.63 242
16028.83 263
16030.02 247
16031.22 248
16032.42 224
16033.61 228
16034.81 239
16036.00 237
16037.20 223
16038.40 213
16039.59 219
16040.79 237
16041.99 238
16043.18 216
16044.38 209
16045.58 213
16046.77 217
16047.97 221
16049.17 203
16050.36 218
16051.56 240
16052.76 244
16053.95 211
16055.15 232
16056.35 219
16057.54 237
16058.74 217
16059.94 200
16061.14 213
16062.33 197
16063.53 215
16064.73 200
16065.92 213
16067.12 194
16068.32 206
16069.52 205
16070.71 226
16071.91 183
16073.11 204
16074.31 201
16075.50 229
16076.70 204
16077.90 192
16079.10 211
16080.30 200
16081.49 210
16082.69 221
16083.89 201
16085.09 204
16086.29 195
16087.48 177
16088.68 199
16089.88 191
16091.08 209
16092.28 202
16093.48 204
16094.67 172
16095.87 199
16097.07 195
16098.27 208
16099.47 197
16100.67 191
16101.87 194
16103.06 199
16104.26 187
16105.46 199
16106.66 195
16107.86 198
16109.06 183
16110.26 194
16111.46 195
16112.66 197
16113.86 200
16115.05 202
16116.25 215
16117.45 200
16118.65 190
16119.85 210
16121.05 208
16122.25 210
16123.45 191
16124.65 183
16125.85 199
16127.05 190
16128.25 203
16129.45 224
16130.65 195
16131.85 200
16133.05 184
16134.25 192
16135.45 175
16136.65 192
16137.85 198
16139.05 210
16140.25 205
16141.45 219
16142.65 206
16143.85 193
16145.05 193
16146.25 203
16147.45 204
16148.65 190
16149.85 203
16151.05 203
16152.25 187
16153.45 187
16154.65 184
16155.85 206
16157.05 210
16158.25 179
16159.46 166
16160.66 183
16161.86 181
16163.06 185
16164.26 204
16165.46 200
16166.66 180
16167.86 210
16169.06 207
16170.27 195
16171.47 181
16172.67 202
16173.87 205
16175.07 194
16176.27 200
16177.47 208
16178.67 193
16179.88 199
16181.08 197
16182.28 188
16183.48 230
16184.68 228
16185.89 209
16187.09 206
16188.29 200
16189.49 191
16190.69 207
16191.90 210
16193.10 208
16194.30 192
16195.50 188
16196.70 205
16197.91 204
16199.11 193
16200.31 200
16201.51 210
16202.72 196
16203.92 219
16205.12 224
16206.32 221
16207.53 216
16208.73 220
16209.93 212
16211.13 220
16212.34 216
16213.54 203
16214.74 211
16215.95 200
16217.15 212
16218.35 222
16219.55 229
16220.76 226
16221.96 216
16223.16 213
16224.37 216
16225.57 251
16226.77 220
16227.98 225
16229.18 225
16230.38 214
16231.59 213
16232.79 220
16233.99 241
16235.20 238
16236.40 252
16237.61 243
16238.81 218
16240.01 233
16241.22 247
16242.42 237
16243.63 263
16244.83 258
16246.03 257
16247.24 246
16248.44 226
16249.65 246
16250.85 231
16252.05 273
16253.26 254
16254.46 221
16255.67 247
16256.87 254
16258.08 247
16259.28 246
16260.49 241
16261.69 252
16262.89 260
16264.10 286
16265.30 255
16266.51 257
16267.71 273
16268.92 263
16270.12 273
16271.33 284
16272.53 250
16273.74 255
16274.94 278
16276.15 271
16277.35 286
16278.56 260
16279.77 261
16280.97 269
16282.18 282
16283.38 250
16284.59 277
16285.79 287
16287.00 266
16288.20 274
16289.41 277
16290.61 286
16291.82 271
16293.03 287
16294.23 280
16295.44 267
16296.64 293
16297.85 298
16299.06 298
16300.26 301
16301.47 301
16302.67 316
16303.88 303
16305.09 303
16306.29 287
16307.50 293
16308.71 304
16309.91 286
16311.12 276
16312.33 270
16313.53 277
16314.74 299
16315.95 299
16317.15 264
16318.36 289
16319.57 282
16320.77 282
16321.98 272
16323.19 241
16324.39 273
16325.60 258
16326.81 262
16328.01 241
16329.22 243
16330.43 262
16331.64 240
16332.84 256
16334.05 233
16335.26 219
16336.47 232
16337.67 237
16338.88 226
16340.09 217
16341.30 239
16342.50 235
16343.71 232
16344.92 247
16346.13 236
16347.33 213
16348.54 214
16349.75 215
16350.96 235
16352.17 235
16353.37 215
16354.58 226
16355.79 216
16357.00 210
16358.21 234
16359.41 202
16360.62 212
16361.83 194
16363.04 212
16364.25 216
16365.46 222
16366.67 212
16367.87 193
16369.08 205
16370.29 222
16371.50 218
16372.71 201
16373.92 210
16375.13 177
16376.34 212
16377.54 204
16378.75 218
16379.96 192
16381.17 215
16382.38 213
16383.59 205
16384.80 193
16386.01 195
16387.22 226
16388.43 192
16389.64 217
16390.85 214
16392.05 209
16393.26 194
16394.47 199
16395.68 204
16396.89 208
16398.10 203
16399.31 206
16400.52 202
16401.73 197
16402.94 198
16404.15 203
16405.36 195
16406.57 202
16407.78 191
16408.99 188
16410.20 197
16411.41 213
16412.62 209
16413.83 206
16415.04 191
16416.25 176
16417.46 191
16418.67 193
16419.88 208
16421.10 197
16422.31 204
16423.52 202
16424.73 202
16425.94 212
16427.15 205
16428.36 203
16429.57 198
16430.78 208
16431.99 188
16433.20 208
16434.41 214
16435.63 208
16436.84 187
16438.05 194
16439.26 189
16440.47 199
16441.68 198
16442.89 191
16444.10 173
16445.32 190
16446.53 196
16447.74 191
16448.95 203
16450.16 184
16451.37 187
16452.59 180
16453.80 217
16455.01 200
16456.22 198
16457.43 177
16458.64 197
16459.86 192
16461.07 180
16462.28 194
16463.49 199
16464.70 197
16465.92 191
16467.13 192
16468.34 155
16469.55 164
16470.77 163
16471.98 173
16473.19 189
16474.40 197
16475.62 170
16476.83 167
16478.04 202
16479.25 169
16480.47 172
16481.68 158
16482.89 180
16484.11 189
16485.32 175
16486.53 192
16487.74 174
16488.96 204
16490.17 184
16491.38 185
16492.60 188
16493.81 164
16495.02 169
16496.24 194
16497.45 177
16498.66 171
16499.88 194
16501.09 194
16502.30 163
16503.52 171
16504.73 168
16505.94 169
16507.16 171
16508.37 166
16509.59 176
16510.80 164
16512.01 175
16513.23 183
16514.44 152
16515.66 172
16516.87 172
16518.08 191
16519.30 173
16520.51 192
16521.73 176
16522.94 165
16524.16 160
16525.37 171
16526.58 165
16527.80 182
16529.01 173
16530.23 166
16531.44 182
16532.66 162
16533.87 176
16535.09 165
16536.30 159
16537.52 169
16538.73 164
16539.95 159
16541.16 168
16542.38 167
16543.59 193
16544.81 171
16546.02 175
16547.24 179
16548.45 170
16549.67 181
16550.88 169
16552.10 168
16553.31 161
16554.53 175
16555.74 178
16556.96 189
16558.18 165
16559.39 186
16560.61 191
16561.82 196
16563.04 174
16564.25 176
16565.47 180
16566.69 172
16567.90 179
16569.12 169
16570.33 165
16571.55 174
16572.77 190
16573.98 174
16575.20 152
16576.41 175
16577.63 177
16578.85 176
16580.06 189
16581.28 176
16582.50 167
16583.71 176
16584.93 154
16586.15 153
16587.36 168
16588.58 171
16589.80 178
16591.01 157
16592.23 160
16593.45 158
16594.66 164
16595.88 155
16597.10 165
16598.32 167
16599.53 152
16600.75 178
16601.97 173
16603.18 156
16604.40 157
16605.62 168
16606.84 166
16608.05 139
16609.27 170
16610.49 167
16611.71 166
16612.92 154
16614.14 146
16615.36 137
16616.58 172
16617.79 146
16619.01 156
16620.23 137
16621.45 156
16622.67 137
16623.88 157
16625.10 142
16626.32 130
16627.54 159
16628.76 136
16629.97 170
16631.19 162
16632.41 150
16633.63 136
16634.85 153
16636.07 146
16637.29 156
16638.50 134
16639.72 138
16640.94 148
16642.16 150
16643.38 158
16644.60 160
16645.82 147
16647.03 136
16648.25 165
16649.47 136
16650.69 139
16651.91 148
16653.13 147
16654.35 137
16655.57 135
16656.79 152
16658.01 151
16659.23 176
16660.45 136
16661.66 153
16662.88 149
16664.10 162
16665.32 161
16666.54 140
16667.76 128
16668.98 154
16670.20 146
16671.42 155
16672.64 147
16673.86 133
16675.08 146
16676.30 141
16677.52 143
16678.74 127
16679.96 145
16681.18 154
16682.40 154
16683.62 139
16684.84 139
16686.06 126
16687.28 151
16688.50 140
16689.72 138
16690.94 115
16692.16 129
16693.39 122
16694.61 147
16695.83 144
16697.05 130
16698.27 153
16699.49 148
16700.71 162
16701.93 138
16703.15 138
16704.37 149
16705.59 157
16706.81 140
16708.04 147
16709.26 153
16710.48 141
16711.70 148
16712.92 146
16714.14 152
16715.36 149
16716.58 147
16717.81 146
16719.03 144
16720.25 130
16721.47 152
16722.69 135
16723.91 136
16725.14 123
16726.36 144
16727.58 148
16728.80 133
16730.02 159
16731.24 144
16732.47 135
16733.69 148
16734.91 149
16736.13 139
16737.36 157
16738.58 151
16739.80 140
16741.02 133
16742.24 136
16743.47 140
16744.69 142
16745.91 138
16747.13 151
16748.36 168
16749.58 156
16750.80 127
16752.02 127
16753.25 135
16754.47 149
16755.69 138
16756.92 112
16758.14 122
16759.36 142
16760.59 146
16761.81 141
16763.03 135
16764.25 133
16765.48 130
16766.70 146
16767.92 151
16769.15 138
16770.37 150
16771.59 159
16772.82 149
16774.04 141
16775.27 130
16776.49 135
16777.71 150
16778.94 152
16780.16 133
16781.38 146
16782.61 156
16783.83 136
16785.06 140
16786.28 148
16787.50 143
16788.73 134
16789.95 150
16791.18 164
16792.40 145
16793.62 147
16794.85 169
16796.07 155
16797.30 134
16798.52 139
16799.75 135
16800.97 139
16802.19 145
16803.42 150
16804.64 151
16805.87 142
16807.09 148
16808.32 151
16809.54 141
16810.77 146
16811.99 138
16813.22 161
16814.44 154
16815.67 176
16816.89 140
16818.12 155
16819.34 151
16820.57 149
16821.79 151
16823.02 149
16824.24 163
16825.47 143
16826.70 171
16827.92 146
16829.15 166
16830.37 158
16831.60 179
16832.82 157
16834.05 156
16835.27 169
16836.50 160
16837.73 158
16838.95 160
16840.18 147
16841.40 159
16842.63 180
16843.86 164
16845.08 179
16846.31 160
16847.53 163
16848.76 169
16849.99 168
16851.21 159
16852.44 161
16853.67 154
16854.89 173
16856.12 169
16857.35 157
16858.57 155
16859.80 166
16861.03 159
16862.25 174
16863.48 172
16864.71 181
16865.93 173
16867.16 157
16868.39 162
16869.61 172
16870.84 185
16872.07 187
16873.30 215
16874.52 189
16875.75 168
16876.98 165
16878.20 175
16879.43 190
16880.66 204
16881.89 195
16883.11 176
16884.34 190
16885.57 198
16886.80 179
16888.02 178
16889.25 182
16890.48 190
16891.71 199
16892.94 203
16894.16 191
16895.39 178
16896.62 174
16897.85 178
16899.08 176
16900.30 193
16901.53 179
16902.76 187
16903.99 196
16905.22 198
16906.45 195
16907.67 184
16908.90 194
16910.13 192
16911.36 177
16912.59 198
16913.82 192
16915.04 182
16916.27 188
16917.50 187
16918.73 184
16919.96 183
16921.19 181
16922.42 199
16923.65 180
16924.88 169
16926.10 189
16927.33 191
16928.56 206
16929.79 202
16931.02 191
16932.25 183
16933.48 170
16934.71 179
16935.94 164
16937.17 184
16938.40 207
16939.63 198
16940.86 207
16942.09 200
16943.32 199
16944.55 200
16945.78 178
16947.01 200
16948.24 193
16949.47 185
16950.70 191
16951.93 190
16953.16 196
16954.39 184
16955.62 180
16956.85 191
16958.08 209
16959.31 185
16960.54 192
16961.77 196
16963.00 194
16964.23 183
16965.46 182
16966.69 176
16967.92 203
16969.15 181
16970.38 188
16971.61 179
16972.84 185
16974.07 198
16975.30 204
16976.54 169
16977.77 182
16979.00 158
16980.23 180
16981.46 170
16982.69 162
16983.92 160
16985.15 186
16986.38 175
16987.62 163
16988.85 177
16990.08 170
16991.31 159
16992.54 165
16993.77 175
16995.00 167
16996.24 172
16997.47 149
16998.70 154
16999.93 145
17001.16 153
17002.39 178
17003.63 159
17004.86 162
17006.09 141
17007.32 168
17008.55 152
17009.79 152
17011.02 155
17012.25 170
17013.48 159
17014.72 164
17015.95 168
17017.18 150
17018.41 157
17019.64 155
17020.88 161
17022.11 160
17023.34 173
17024.58 162
17025.81 161
17027.04 139
17028.27 154
17029.51 168
17030.74 141
17031.97 143
17033.21 150
17034.44 145
17035.67 164
17036.90 167
17038.14 152
17039.37 155
17040.60 139
17041.84 148
17043.07 172
17044.30 168
17045.54 137
17046.77 139
17048.00 134
17049.24 158
17050.47 146
17051.70 158
17052.94 165
17054.17 174
17055.41 144
17056.64 160
17057.87 153
17059.11 144
17060.34 156
17061.58 150
17062.81 161
17064.04 159
17065.28 145
17066.51 154
17067.75 150
17068.98 131
17070.21 132
17071.45 151
17072.68 149
17073.92 152
17075.15 146
17076.39 160
17077.62 153
17078.86 160
17080.09 162
17081.33 157
17082.56 133
17083.80 138
17085.03 140
17086.26 147
17087.50 135
17088.73 158
17089.97 139
17091.20 132
17092.44 154
17093.68 142
17094.91 128
17096.15 135
17097.38 136
17098.62 132
17099.85 132
17101.09 140
17102.32 158
17103.56 130
17104.79 146
17106.03 132
17107.26 142
17108.50 151
17109.74 147
17110.97 146
17112.21 126
17113.44 126
17114.68 141
17115.92 135
17117.15 139
17118.39 127
17119.62 125
17120.86 126
17122.10 133
17123.33 146
17124.57 138
17125.80 143
17127.04 141
17128.28 137
17129.51 115
17130.75 149
17131.99 153
17133.22 156
17134.46 143
17135.70 141
17136.93 136
17138.17 160
17139.41 145
17140.64 140
17141.88 143
17143.12 127
17144.35 137
17145.59 140
17146.83 139
17148.07 131
17149.30 146
17150.54 145
17151.78 135
17153.02 133
17154.25 132
17155.49 134
17156.73 139
17157.96 132
17159.20 136
17160.44 138
17161.68 122
17162.92 126
17164.15 134
17165.39 132
17166.63 119
17167.87 125
17169.10 124
17170.34 145
17171.58 163
17172.82 148
17174.06 127
17175.29 131
17176.53 148
17177.77 129
17179.01 124
17180.25 111
17181.49 124
17182.72 137
17183.96 127
17185.20 108
17186.44 131
17187.68 118
17188.92 143
17190.15 136
17191.39 136
17192.63 131
17193.87 131
17195.11 128
17196.35 130
17197.59 116
17198.83 105
17200.07 126
17201.30 123
17202.54 117
17203.78 116
17205.02 119
17206.26 112
17207.50 132
17208.74 112
17209.98 116
17211.22 106
17212.46 101
17213.70 125
17214.94 140
17216.18 125
17217.42 123
17218.66 136
17219.90 116
17221.14 131
17222.38 112
17223.62 127
17224.86 120
17226.10 139
17227.34 148
17228.58 133
17229.82 119
17231.06 110
17232.30 130
17233.54 124
17234.78 125
17236.02 107
17237.26 130
17238.50 117
17239.74 119
17240.98 118
17242.22 134
17243.46 130
17244.70 118
17245.94 115
17247.18 131
17248.42 121
17249.66 127
17250.90 124
17252.14 132
17253.39 120
17254.63 97
17255.87 120
17257.11 123
17258.35 120
17259.59 133
17260.83 127
17262.07 121
17263.31 128
17264.56 119
17265.80 130
17267.04 113
17268.28 116
17269.52 125
17270.76 125
17272.00 115
17273.25 134
17274.49 128
17275.73 127
17276.97 131
17278.21 115
17279.45 112
17280.70 120
17281.94 128
17283.18 127
17284.42 127
17285.66 116
17286.91 110
17288.15 140
17289.39 109
17290.63 108
17291.88 107
17293.12 127
17294.36 102
17295.60 122
17296.85 114
17298.09 108
17299.33 118
17300.57 111
17301.82 116
17303.06 95
17304.30 102
17305.54 118
17306.79 114
17308.03 97
17309.27 114
17310.52 119
17311.76 124
17313.00 115
17314.25 108
17315.49 119
17316.73 116
17317.97 101
17319.22 101
17320.46 121
17321.71 119
17322.95 131
17324.19 115
17325.44 111
17326.68 108
17327.92 91
17329.17 118
17330.41 101
17331.65 116
17332.90 120
17334.14 103
17335.39 112
17336.63 112
17337.87 110
17339.12 114
17340.36 106
17341.61 117
17342.85 127
17344.09 115
17345.34 123
17346.58 118
17347.83 113
17349.07 103
17350.32 105
17351.56 107
17352.80 109
17354.05 103
17355.29 106
17356.54 114
17357.78 121
17359.03 98
17360.27 97
17361.52 110
17362.76 106
17364.01 110
17365.25 101
17366.50 94
17367.74 104
17368.99 105
17370.23 105
17371.48 113
17372.72 111
17373.97 114
17375.21 129
17376.46 117
17377.70 95
17378.95 102
17380.19 121
17381.44 113
17382.69 114
17383.93 102
17385.18 104
17386.42 129
17387.67 118
17388.91 100
17390.16 126
17391.41 106
17392.65 110
17393.90 111
17395.14 102
17396.39 108
17397.64 115
17398.88 108
17400.13 112
17401.37 108
17402.62 125
17403.87 110
17405.11 104
17406.36 114
17407.61 97
17408.85 105
17410.10 113
17411.35 94
17412.59 117
17413.84 106
17415.09 112
17416.33 102
17417.58 109
17418.83 106
17420.07 103
17421.32 106
17422.57 109
17423.82 110
17425.06 106
17426.31 131
17427.56 112
17428.80 104
17430.05 116
17431.30 121
17432.55 120
17433.79 111
17435.04 111
17436.29 121
17437.54 123
17438.78 103
17440.03 93
17441.28 111
17442.53 114
17443.77 118
17445.02 116
17446.27 126
17447.52 120
17448.77 114
17450.01 135
17451.26 118
17452.51 119
17453.76 113
17455.01 131
17456.25 121
17457.50 116
17458.75 119
17460.00 120
17461.25 93
17462.50 108
17463.74 101
17464.99 109
17466.24 112
17467.49 107
17468.74 110
17469.99 112
17471.24 129
17472.49 125
17473.73 119
17474.98 131
17476.23 133
17477.48 121
17478.73 118
17479.98 136
17481.23 119
17482.48 114
17483.73 136
17484.98 121
17486.23 116
17487.47 127
17488.72 110
17489.97 118
17491.22 127
17492.47 114
17493.72 112
17494.97 124
17496.22 125
17497.47 116
17498.72 131
17499.97 131
17501.22 127
17502.47 126
17503.72 136
17504.97 117
17506.22 117
17507.47 124
17508.72 128
17509.97 119
17511.22 113
17512.47 115
17513.72 117
17514.97 113
17516.22 118
17517.47 127
17518.72 111
17519.97 120
17521.22 137
17522.47 112
17523.72 119
17524.98 134
17526.23 111
17527.48 126
17528.73 143
17529.98 136
17531.23 126
17532.48 138
17533.73 128
17534.98 131
17536.23 116
17537.48 122
17538.74 122
17539.99 141
17541.24 142
17542.49 129
17543.74 112
17544.99 126
17546.24 135
17547.50 129
17548.75 127
17550.00 131
17551.25 135
17552.50 136
17553.75 135
17555.01 135
17556.26 132
17557.51 126
17558.76 126
17560.01 134
17561.26 118
17562.52 110
17563.77 128
17565.02 126
17566.27 140
17567.53 119
17568.78 128
17570.03 131
17571.28 119
17572.53 122
17573.79 103
17575.04 129
17576.29 118
17577.54 128
17578.80 115
17580.05 112
17581.30 128
17582.56 125
17583.81 115
17585.06 110
17586.31 119
17587.57 106
17588.82 131
17590.07 120
17591.33 126
17592.58 114
17593.83 131
17595.08 122
17596.34 134
17597.59 125
17598.84 123
17600.10 125
17601.35 129
17602.61 120
17603.86 116
17605.11 127
17606.37 115
17607.62 127
17608.87 105
17610.13 116
17611.38 154
17612.63 139
17613.89 127
17615.14 127
17616.40 135
17617.65 117
17618.90 127
17620.16 102
17621.41 134
17622.67 125
17623.92 120
17625.17 112
17626.43 117
17627.68 138
17628.94 127
17630.19 130
17631.45 138
17632.70 139
17633.96 130
17635.21 116
17636.47 136
17637.72 133
17638.97 117
17640.23 128
17641.48 126
17642.74 137
17643.99 150
17645.25 137
17646.50 116
17647.76 136
17649.01 121
17650.27 126
17651.52 119
17652.78 126
17654.04 118
17655.29 122
17656.55 125
17657.80 122
17659.06 116
17660.31 130
17661.57 125
17662.82 139
17664.08 137
17665.33 123
17666.59 110
17667.85 148
17669.10 134
17670.36 105
17671.61 126
17672.87 130
17674.13 148
17675.38 127
17676.64 128
17677.89 125
17679.15 131
17680.41 122
17681.66 123
17682.92 140
17684.18 132
17685.43 129
17686.69 126
17687.95 118
17689.20 124
17690.46 128
17691.71 120
17692.97 134
17694.23 119
17695.49 132
17696.74 143
17698.00 131
17699.26 127
17700.51 120
17701.77 138
17703.03 137
17704.28 144
17705.54 137
17706.80 147
17708.06 122
17709.31 120
17710.57 109
17711.83 124
17713.08 126
17714.34 135
17715.60 113
17716.86 120
17718.11 117
17719.37 134
17720.63 125
17721.89 127
17723.15 122
17724.40 124
17725.66 149
17726.92 137
17728.18 117
17729.43 124
17730.69 115
17731.95 128
17733.21 125
17734.47 122
17735.73 130
17736.98 109
17738.24 118
17739.50 114
17740.76 106
17742.02 116
17743.28 118
17744.53 104
17745.79 141
17747.05 138
17748.31 129
17749.57 133
17750.83 128
17752.09 140
17753.34 115
17754.60 122
17755.86 122
17757.12 107
17758.38 119
17759.64 117
17760.90 120
17762.16 130
17763.42 125
17764.68 115
17765.94 112
17767.19 108
17768.45 116
17769.71 115
17770.97 117
17772.23 105
17773.49 104
17774.75 115
17776.01 127
17777.27 104
17778.53 118
17779.79 101
17781.05 115
17782.31 112
17783.57 107
17784.83 119
17786.09 113
17787.35 125
17788.61 117
17789.87 125
17791.13 117
17792.39 116
17793.65 110
17794.91 109
17796.17 93
17797.43 106
17798.69 114
17799.95 135
17801.21 118
17802.47 116
17803.73 116
17805.00 130
17806.26 123
17807.52 117
17808.78 117
17810.04 122
17811.30 115
17812.56 102
17813.82 115
17815.08 103
17816.34 121
17817.60 109
17818.87 103
17820.13 97
17821.39 102
17822.65 105
17823.91 113
17825.17 97
17826.43 106
17827.69 112
17828.96 117
17830.22 102
17831.48 108
17832.74 107
17834.00 115
17835.26 108
17836.53 100
17837.79 112
17839.05 106
17840.31 114
17841.57 101
17842.84 101
17844.10 112
17845.36 102
17846.62 121
17847.88 119
17849.15 97
17850.41 103
17851.67 85
17852.93 116
17854.20 121
17855.46 99
17856.72 113
17857.98 99
17859.25 117
17860.51 99
17861.77 116
17863.03 124
17864.30 113
17865.56 111
17866.82 115
17868.09 101
17869.35 104
17870.61 99
17871.87 116
17873.14 117
17874.40 116
17875.66 97
17876.93 105
17878.19 120
17879.45 97
17880.72 96
17881.98 94
17883.24 120
17884.51 102
17885.77 102
17887.03 91
17888.30 111
17889.56 105
17890.83 107
17892.09 101
17893.35 114
17894.62 103
17895.88 109
17897.14 104
17898.41 105
17899.67 103
17900.94 102
17902.20 104
17903.46 122
17904.73 105
17905.99 104
17907.26 105
17908.52 123
17909.79 94
17911.05 109
17912.32 115
17913.58 110
17914.84 114
17916.11 89
17917.37 112
17918.64 110
17919.90 94
17921.17 108
17922.43 100
17923.70 124
17924.96 113
17926.23 113
17927.49 100
17928.76 101
17930.02 117
17931.29 101
17932.55 100
17933.82 99
17935.08 94
17936.35 106
17937.61 116
17938.88 110
17940.14 106
17941.41 111
17942.68 105
17943.94 115
17945.21 106
17946.47 101
17947.74 94
17949.00 120
17950.27 103
17951.54 118
17952.80 102
17954.07 107
17955.33 110
17956.60 97
17957.87 106
17959.13 116
17960.40 107
17961.66 106
17962.93 99
17964.20 104
17965.46 81
17966.73 102
17968.00 110
17969.26 128
17970.53 103
17971.80 109
17973.06 122
17974.33 107
17975.60 85
17976.86 98
17978.13 97
17979.40 98
17980.66 116
17981.93 108
17983.20 118
17984.46 114
17985.73 101
17987.00 96
17988.26 100
17989.53 103
17990.80 112
17992.07 112
17993.33 116
17994.60 112
17995.87 94
17997.14 104
17998.40 111
17999.67 102
18000.94 98
18002.21 128
18003.47 105
18004.74 118
18006.01 119
18007.28 142
18008.55 108
18009.81 114
18011.08 125
18012.35 103
18013.62 107
18014.89 103
18016.15 109
18017.42 94
18018.69 112
18019.96 117
18021.23 108
18022.49 98
18023.76 120
18025.03 121
18026.30 97
18027.57 99
18028.84 100
18030.11 124
18031.37 108
18032.64 111
18033.91 105
18035.18 107
18036.45 92
18037.72 123
18038.99 128
18040.26 128
18041.53 114
18042.79 118
18044.06 111
18045.33 130
18046.60 109
18047.87 117
18049.14 122
18050.41 101
18051.68 105
18052.95 102
18054.22 119
18055.49 121
18056.76 109
18058.03 108
18059.30 128
18060.57 118
18061.84 119
18063.11 93
18064.38 106
18065.65 98
18066.92 100
18068.19 109
18069.46 115
18070.73 114
18072.00 105
18073.27 103
18074.54 117
18075.81 107
18077.08 110
18078.35 106
18079.62 124
18080.89 110
18082.16 107
18083.43 104
18084.70 111
18085.97 110
18087.24 102
18088.51 109
18089.78 112
18091.05 103
18092.32 122
18093.59 108
18094.87 126
18096.14 98
18097.41 114
18098.68 119
18099.95 108
18101.22 104
18102.49 101
18103.76 111
18105.03 105
18106.31 112
18107.58 110
18108.85 101
18110.12 97
18111.39 115
18112.66 112
18113.93 99
18115.21 100
18116.48 124
18117.75 127
18119.02 99
18120.29 96
18121.56 115
18122.84 114
18124.11 124
18125.38 106
18126.65 112
18127.92 125
18129.20 120
18130.47 115
18131.74 96
18133.01 111
18134.29 111
18135.56 117
18136.83 104
18138.10 85
18139.38 125
18140.65 120
18141.92 112
18143.19 97
18144.47 104
18145.74 99
18147.01 124
18148.28 112
18149.56 102
18150.83 103
18152.10 110
18153.38 126
18154.65 110
18155.92 101
18157.19 94
18158.47 100
18159.74 114
18161.01 109
18162.29 103
18163.56 112
18164.83 90
18166.11 121
18167.38 110
18168.65 117
18169.93 114
18171.20 109
18172.48 108
18173.75 115
18175.02 108
18176.30 112
18177.57 116
18178.84 95
18180.12 92
18181.39 112
18182.67 117
18183.94 115
18185.21 110
18186.49 109
18187.76 120
18189.04 120
18190.31 117
18191.59 100
18192.86 103
18194.13 93
18195.41 103
18196.68 97
18197.96 104
18199.23 106
18200.51 101
18201.78 111
18203.06 104
18204.33 106
18205.61 93
18206.88 90
18208.16 123
18209.43 111
18210.71 114
18211.98 117
18213.26 127
18214.53 112
18215.81 96
18217.08 104
18218.36 100
18219.63 112
18220.91 113
18222.18 121
18223.46 120
18224.73 112
18226.01 115
18227.28 105
18228.56 106
18229.84 104
18231.11 115
18232.39 118
18233.66 115
18234.94 106
18236.21 102
18237.49 116
18238.77 119
18240.04 117
18241.32 113
18242.59 105
18243.87 102
18245.15 114
18246.42 107
18247.70 91
18248.98 115
18250.25 111
18251.53 115
18252.81 118
18254.08 96
18255.36 102
18256.63 114
18257.91 108
18259.19 111
18260.46 102
18261.74 100
18263.02 116
18264.30 113
18265.57 112
18266.85 118
18268.13 115
18269.40 117
18270.68 107
18271.96 124
18273.23 120
18274.51 108
18275.79 108
18277.07 99
18278.34 107
18279.62 124
18280.90 99
18282.18 100
18283.45 109
18284.73 107
18286.01 120
18287.29 96
18288.56 95
18289.84 99
18291.12 104
18292.40 108
18293.68 98
18294.95 91
18296.23 106
18297.51 128
18298.79 130
18300.07 96
18301.34 122
18302.62 114
18303.90 105
18305.18 122
18306.46 113
18307.74 110
18309.01 111
18310.29 117
18311.57 113
18312.85 111
18314.13 115
18315.41 135
18316.69 127
18317.96 112
18319.24 126
18320.52 100
18321.80 112
18323.08 123
18324.36 113
18325.64 102
18326.92 119
18328.20 124
18329.47 106
18330.75 90
18332.03 91
18333.31 123
18334.59 117
18335.87 98
18337.15 119
18338.43 116
18339.71 115
18340.99 108
18342.27 111
18343.55 109
18344.83 117
18346.11 123
18347.39 108
18348.67 119
18349.95 105
18351.23 121
18352.51 116
18353.79 99
18355.07 120
18356.35 124
18357.63 116
18358.91 100
18360.19 93
18361.47 107
18362.75 97
18364.03 96
18365.31 99
18366.59 97
18367.87 125
18369.15 112
18370.43 110
18371.71 84
18372.99 99
18374.27 115
18375.55 125
18376.83 95
18378.12 112
18379.40 107
18380.68 116
18381.96 94
18383.24 107
18384.52 96
18385.80 107
18387.08 106
18388.36 97
18389.65 89
18390.93 102
18392.21 114
18393.49 98
18394.77 118
18396.05 89
18397.33 89
18398.62 106
18399.90 106
18401.18 86
18402.46 95
18403.74 100
18405.02 102
18406.31 107
18407.59 103
18408.87 107
18410.15 95
18411.43 95
18412.72 112
18414.00 96
18415.28 107
18416.56 105
18417.84 93
18419.13 117
18420.41 111
18421.69 90
18422.97 107
18424.26 103
18425.54 91
18426.82 117
18428.10 101
18429.39 110
18430.67 100
18431.95 101
18433.23 106
18434.52 104
18435.80 105
18437.08 114
18438.37 107
18439.65 99
18440.93 108
18442.22 102
18443.50 117
18444.78 96
18446.06 113
18447.35 118
18448.63 99
18449.91 90
18451.20 102
18452.48 100
18453.76 99
18455.05 108
18456.33 119
18457.62 113
18458.90 102
18460.18 105
18461.47 101
18462.75 96
18464.03 95
18465.32 97
18466.60 103
18467.89 89
18469.17 103
18470.45 106
18471.74 111
18473.02 106
18474.31 100
18475.59 113
18476.88 122
18478.16 125
18479.44 108
18480.73 105
18482.01 110
18483.30 119
18484.58 111
18485.87 123
18487.15 110
18488.44 115
18489.72 116
18491.01 117
18492.29 107
18493.58 107
18494.86 102
18496.15 111
18497.43 120
18498.72 111
18500.00 95
18501.29 109
18502.57 95
18503.86 121
18505.14 103
18506.43 110
18507.71 117
18509.00 121
18510.28 118
18511.57 102
18512.85 111
18514.14 104
18515.42 108
18516.71 118
18518.00 127
18519.28 124
18520.57 116
18521.85 115
18523.14 117
18524.43 122
18525.71 106
18527.00 118
18528.28 114
18529.57 123
18530.86 113
18532.14 107
18533.43 105
18534.71 123
18536.00 112
18537.29 112
18538.57 110
18539.86 126
18541.15 107
18542.43 111
18543.72 117
18545.01 129
18546.29 105
18547.58 115
18548.87 108
18550.15 99
18551.44 118
18552.73 117
18554.01 91
18555.30 90
18556.59 96
18557.88 89
18559.16 104
18560.45 101
18561.74 94
18563.02 100
18564.31 98
18565.60 105
18566.89 98
18568.17 101
18569.46 100
18570.75 103
18572.04 103
18573.32 102
18574.61 109
18575.90 127
18577.19 119
18578.48 113
18579.76 99
18581.05 114
18582.34 132
18583.63 109
18584.92 116
18586.20 96
18587.49 109
18588.78 107
18590.07 121
18591.36 118
18592.64 107
18593.93 118
18595.22 116
18596.51 98
18597.80 107
18599.09 110
18600.38 114
18601.66 110
18602.95 117
18604.24 98
18605.53 113
18606.82 107
18608.11 96
18609.40 103
18610.69 117
18611.98 130
18613.26 101
18614.55 81
18615.84 107
18617.13 120
18618.42 106
18619.71 105
18621.00 116
18622.29 120
18623.58 114
18624.87 108
18626.16 107
18627.45 107
18628.74 114
18630.03 90
18631.32 108
18632.61 126
18633.89 109
18635.18 112
18636.47 109
18637.76 102
18639.05 103
18640.34 115
18641.63 106
18642.92 103
18644.21 107
18645.50 115
18646.79 96
18648.09 121
18649.38 104
18650.67 105
18651.96 107
18653.25 104
18654.54 101
18655.83 102
18657.12 110
18658.41 102
18659.70 94
18660.99 98
18662.28 95
18663.57 101
18664.86 98
18666.15 105
18667.44 109
18668.74 98
18670.03 97
18671.32 106
18672.61 110
18673.90 94
18675.19 113
18676.48 107
18677.77 95
18679.06 89
18680.36 105
18681.65 95
18682.94 94
18684.23 89
18685.52 98
18686.81 98
18688.11 104
18689.40 97
18690.69 102
18691.98 100
18693.27 98
18694.56 100
18695.86 87
18697.15 105
18698.44 106
18699.73 96
18701.02 98
18702.32 89
18703.61 99
18704.90 99
18706.19 99
18707.48 100
18708.78 109
18710.07 100
18711.36 85
18712.65 92
18713.95 96
18715.24 100
18716.53 86
18717.83 101
18719.12 87
18720.41 93
18721.70 94
18723.00 93
18724.29 103
18725.58 89
18726.87 102
18728.17 106
18729.46 99
18730.75 94
18732.05 88
18733.34 101
18734.63 92
18735.93 85
18737.22 100
18738.51 110
18739.81 100
18741.10 84
18742.39 90
18743.69 95
18744.98 95
18746.27 83
18747.57 88
18748.86 92
18750.16 96
18751.45 89
18752.74 97
18754.04 97
18755.33 88
18756.63 81
18757.92 98
18759.21 84
18760.51 90
18761.80 94
18763.10 100
18764.39 82
18765.69 94
18766.98 100
18768.27 122
18769.57 99
18770.86 100
18772.16 93
18773.45 83
18774.75 100
18776.04 99
18777.34 98
18778.63 92
18779.93 91
18781.22 88
18782.52 95
18783.81 79
18785.11 83
18786.40 90
18787.70 94
18788.99 87
18790.29 82
18791.58 83
18792.88 92
18794.17 96
18795.47 97
18796.76 87
18798.06 94
18799.35 90
18800.65 71
18801.94 95
18803.24 89
18804.54 82
18805.83 100
18807.13 87
18808.42 93
18809.72 77
18811.01 78
18812.31 97
18813.61 83
18814.90 77
18816.20 95
18817.49 100
18818.79 93
18820.09 94
18821.38 97
18822.68 91
18823.98 97
18825.27 80
18826.57 95
18827.87 90
18829.16 81
18830.46 109
18831.75 107
18833.05 104
18834.35 101
18835.64 98
18836.94 84
18838.24 102
18839.54 93
18840.83 84
18842.13 81
18843.43 99
18844.72 95
18846.02 85
18847.32 88
18848.61 84
18849.91 95
18851.21 88
18852.51 88
18853.80 101
18855.10 76
18856.40 99
18857.70 108
18858.99 91
18860.29 92
18861.59 102
18862.89 92
18864.18 91
18865.48 75
18866.78 90
18868.08 95
18869.38 99
18870.67 86
18871.97 103
18873.27 100
18874.57 95
18875.87 95
18877.16 83
18878.46 72
18879.76 92
18881.06 80
18882.36 81
18883.66 78
18884.95 83
18886.25 85
18887.55 85
18888.85 91
18890.15 82
18891.45 97
18892.75 91
18894.04 98
18895.34 67
18896.64 75
18897.94 122
18899.24 90
18900.54 102
18901.84 99
18903.14 93
18904.44 88
18905.74 78
18907.03 92
18908.33 85
18909.63 93
18910.93 90
18912.23 89
18913.53 83
18914.83 84
18916.13 93
18917.43 83
18918.73 97
18920.03 93
18921.33 87
18922.63 93
18923.93 93
18925.23 93
18926.53 94
18927.83 103
18929.13 90
18930.43 93
18931.73 93
18933.03 75
18934.33 75
18935.63 106
18936.93 77
18938.23 91
18939.53 90
18940.83 76
18942.13 78
18943.43 93
18944.73 87
18946.03 91
18947.33 91
18948.63 87
18949.93 75
18951.23 89
18952.53 93
18953.84 79
18955.14 78
18956.44 69
18957.74 85
18959.04 89
18960.34 103
18961.64 97
18962.94 71
18964.24 77
18965.54 79
18966.85 92
18968.15 78
18969.45 77
18970.75 81
18972.05 75
18973.35 83
18974.65 79
18975.96 91
18977.26 90
18978.56 80
18979.86 106
18981.16 86
18982.46 84
18983.77 70
18985.07 72
18986.37 99
18987.67 105
18988.97 78
18990.28 79
18991.58 73
18992.88 77
18994.18 71
18995.49 96
18996.79 72
18998.09 75
18999.39 70
19000.69 74
19002.00 100
19003.30 87
19004.60 93
19005.90 86
19007.21 80
19008.51 80
19009.81 92
19011.12 92
19012.42 87
19013.72 79
19015.02 81
19016.33 94
19017.63 86
19018.93 84
19020.24 93
19021.54 89
19022.84 93
19024.15 92
19025.45 82
19026.75 93
19028.06 94
19029.36 86
19030.66 92
19031.97 95
19033.27 90
19034.57 80
19035.88 93
19037.18 90
19038.48 82
19039.79 78
19041.09 94
19042.40 110
19043.70 84
19045.00 84
19046.31 84
19047.61 74
19048.92 91
19050.22 87
19051.52 90
19052.83 91
19054.13 105
19055.44 88
19056.74 85
19058.05 87
19059.35 94
19060.65 88
19061.96 94
19063.26 80
19064.57 83
19065.87 112
19067.18 100
19068.48 107
19069.79 89
19071.09 89
19072.40 92
19073.70 94
19075.01 88
19076.31 91
19077.62 86
19078.92 101
19080.23 83
19081.53 88
19082.84 79
19084.14 85
19085.45 102
19086.75 90
19088.06 87
19089.36 75
19090.67 89
19091.98 77
19093.28 93
19094.59 88
19095.89 75
19097.20 99
19098.50 96
19099.81 74
19101.12 78
19102.42 102
19103.73 97
19105.03 112
19106.34 93
19107.65 85
19108.95 82
19110.26 96
19111.56 103
19112.87 88
19114.18 110
19115.48 94
19116.79 82
19118.10 87
19119.40 95
19120.71 84
19122.02 93
19123.32 95
19124.63 92
19125.94 66
19127.24 88
19128.55 105
19129.86 84
19131.16 104
19132.47 106
19133.78 88
19135.08 98
19136.39 97
19137.70 99
19139.01 109
19140.31 83
19141.62 79
19142.93 87
19144.23 99
19145.54 94
19146.85 100
19148.16 89
19149.46 99
19150.77 91
19152.08 90
19153.39 85
19154.69 99
19156.00 93
19157.31 85
19158.62 96
19159.93 85
19161.23 94
19162.54 87
19163.85 90
19165.16 85
19166.47 93
19167.77 97
19169.08 107
19170.39 95
19171.70 89
19173.01 95
19174.32 89
19175.62 78
19176.93 92
19178.24 75
19179.55 85
19180.86 89
19182.17 72
19183.48 89
19184.78 99
19186.09 91
19187.40 73
19188.71 94
19190.02 88
19191.33 100
19192.64 88
19193.95 85
19195.26 84
19196.56 99
19197.87 86
19199.18 94
19200.49 108
19201.80 92
19203.11 94
19204.42 76
19205.73 83
19207.04 84
19208.35 79
19209.66 84
19210.97 77
19212.28 88
19213.59 87
19214.90 82
19216.21 84
19217.52 99
19218.83 96
19220.14 95
19221.45 91
19222.76 105
19224.07 85
19225.38 75
19226.69 83
19228.00 99
19229.31 84
19230.62 91
19231.93 78
19233.24 76
19234.55 89
19235.86 82
19237.17 88
19238.48 72
19239.79 81
19241.10 89
19242.41 94
19243.72 90
19245.03 83
19246.35 76
19247.66 82
19248.97 87
19250.28 103
19251.59 73
19252.90 75
19254.21 84
19255.52 81
19256.83 87
19258.14 85
19259.46 76
19260.77 85
19262.08 101
19263.39 89
19264.70 89
19266.01 81
19267.32 62
19268.64 95
19269.95 86
19271.26 76
19272.57 89
19273.88 80
19275.20 81
19276.51 78
19277.82 75
19279.13 71
19280.44 75
19281.75 100
19283.07 88
19284.38 84
19285.69 85
19287.00 72
19288.32 79
19289.63 87
19290.94 79
19292.25 83
19293.57 79
19294.88 101
19296.19 83
19297.50 68
19298.82 79
19300.13 65
19301.44 69
19302.75 98
19304.07 74
19305.38 82
19306.69 68
19308.01 88
19309.32 86
19310.63 82
19311.94 73
19313.26 88
19314.57 81
19315.88 70
19317.20 68
19318.51 73
19319.82 77
19321.14 84
19322.45 87
19323.76 84
19325.08 82
19326.39 79
19327.70 94
19329.02 79
19330.33 76
19331.65 67
19332.96 60
19334.27 91
19335.59 77
19336.90 83
19338.22 83
19339.53 78
19340.84 91
19342.16 84
19343.47 94
19344.79 76
19346.10 94
19347.41 83
19348.73 85
19350.04 71
19351.36 72
19352.67 83
19353.99 85
19355.30 78
19356.62 83
19357.93 85
19359.25 82
19360.56 90
19361.87 87
19363.19 90
19364.50 80
19365.82 68
19367.13 79
19368.45 91
19369.76 89
19371.08 91
19372.39 82
19373.71 100
19375.02 85
19376.34 93
19377.66 73
19378.97 86
19380.29 104
19381.60 88
19382.92 83
19384.23 58
19385.55 69
19386.86 84
19388.18 71
19389.50 72
19390.81 85
19392.13 75
19393.44 86
19394.76 88
19396.07 83
19397.39 78
19398.71 91
19400.02 78
19401.34 71
19402.65 74
19403.97 100
19405.29 103
19406.60 74
19407.92 73
19409.24 75
19410.55 82
19411.87 93
19413.19 72
19414.50 78
19415.82 87
19417.14 79
19418.45 78
19419.77 80
19421.09 79
19422.40 84
19423.72 86
19425.04 72
19426.35 92
19427.67 82
19428.99 76
19430.30 77
19431.62 57
19432.94 83
19434.26 88
19435.57 77
19436.89 72
19438.21 68
19439.53 80
19440.84 80
19442.16 84
19443.48 88
19444.80 97
19446.11 62
19447.43 86
19448.75 83
19450.07 76
19451.38 79
19452.70 89
19454.02 82
19455.34 84
19456.66 74
19457.97 74
19459.29 91
19460.61 100
19461.93 71
19463.25 102
19464.57 74
19465.88 86
19467.20 76
19468.52 80
19469.84 87
19471.16 78
19472.48 76
19473.79 91
19475.11 93
19476.43 80
19477.75 64
19479.07 80
19480.39 92
19481.71 74
19483.03 72
19484.34 75
19485.66 99
19486.98 74
19488.30 71
19489.62 91
19490.94 76
19492.26 84
19493.58 87
19494.90 85
19496.22 80
19497.54 73
19498.86 85
19500.18 78
19501.50 70
19502.81 89
19504.13 82
19505.45 71
19506.77 67
19508.09 72
19509.41 73
19510.73 78
19512.05 73
19513.37 83
19514.69 83
19516.01 66
19517.33 74
19518.65 75
19519.97 92
19521.29 85
19522.61 84
19523.93 77
19525.25 82
19526.57 84
19527.89 82
19529.22 64
19530.54 86
19531.86 96
19533.18 82
19534.50 70
19535.82 71
19537.14 71
19538.46 83
19539.78 73
19541.10 86
19542.42 84
19543.74 77
19545.06 75
19546.39 77
19547.71 70
19549.03 79
19550.35 71
19551.67 80
19552.99 64
19554.31 74
19555.63 73
19556.96 79
19558.28 77
19559.60 72
19560.92 70
19562.24 75
19563.56 92
19564.88 83
19566.21 70
19567.53 74
19568.85 77
19570.17 101
19571.49 91
19572.82 86
19574.14 81
19575.46 79
19576.78 92
19578.10 82
19579.43 97
19580.75 81
19582.07 73
19583.39 86
19584.72 100
19586.04 79
19587.36 78
19588.68 78
19590.01 83
19591.33 93
19592.65 79
19593.97 88
19595.30 85
19596.62 84
19597.94 72
19599.26 72
19600.59 83
19601.91 74
19603.23 76
19604.56 94
19605.88 99
19607.20 78
19608.53 83
19609.85 67
19611.17 77
19612.49 98
19613.82 87
19615.14 84
19616.47 74
19617.79 69
19619.11 75
19620.44 76
19621.76 79
19623.08 86
19624.41 78
19625.73 87
19627.05 67
19628.38 82
19629.70 73
19631.03 71
19632.35 77
19633.67 81
19635.00 78
19636.32 86
19637.65 80
19638.97 87
19640.29 68
19641.62 74
19642.94 86
19644.27 103
19645.59 86
19646.92 83
19648.24 61
19649.57 67
19650.89 86
19652.21 92
19653.54 86
19654.86 78
19656.19 85
19657.51 75
19658.84 77
19660.16 74
19661.49 81
19662.81 80
19664.14 90
19665.46 96
19666.79 89
19668.11 87
19669.44 87
19670.76 80
19672.09 88
19673.41 76
19674.74 83
19676.07 80
19677.39 86
19678.72 89
19680.04 70
19681.37 75
19682.69 91
19684.02 82
19685.34 64
19686.67 82
19688.00 83
19689.32 93
19690.65 84
19691.97 88
19693.30 94
19694.63 86
19695.95 89
19697.28 82
19698.60 80
19699.93 77
19701.26 85
19702.58 92
19703.91 73
19705.24 76
19706.56 87
19707.89 95
19709.22 75
19710.54 79
19711.87 80
19713.20 62
19714.52 96
19715.85 94
19717.18 78
19718.50 88
19719.83 95
19721.16 88
19722.48 96
19723.81 87
19725.14 79
19726.47 95
19727.79 92
19729.12 74
19730.45 84
19731.77 87
19733.10 86
19734.43 80
19735.76 80
19737.08 73
19738.41 85
19739.74 95
19741.07 75
19742.39 77
19743.72 75
19745.05 80
19746.38 76
19747.71 77
19749.03 89
19750.36 80
19751.69 82
19753.02 86
19754.35 72
19755.67 82
19757.00 80
19758.33 79
19759.66 80
19760.99 69
19762.31 82
19763.64 71
19764.97 86
19766.30 80
19767.63 69
19768.96 62
19770.29 78
19771.61 87
19772.94 77
19774.27 81
19775.60 88
19776.93 78
19778.26 92
19779.59 83
19780.92 81
19782.25 70
19783.57 78
19784.90 81
19786.23 87
19787.56 60
19788.89 98
19790.22 85
19791.55 87
19792.88 72
19794.21 79
19795.54 71
19796.87 77
19798.20 70
19799.53 64
19800.86 73
19802.19 81
19803.52 78
19804.85 80
19806.18 75
19807.50 79
19808.83 89
19810.16 81
19811.49 84
19812.82 77
19814.15 86
19815.49 73
19816.82 67
19818.15 82
19819.48 77
19820.81 83
19822.14 70
19823.47 66
19824.80 74
19826.13 80
19827.46 76
19828.79 82
19830.12 80
19831.45 67
19832.78 77
19834.11 78
19835.44 85
19836.77 71
19838.10 75
19839.44 67
19840.77 79
19842.10 100
19843.43 86
19844.76 84
19846.09 103
19847.42 100
19848.75 99
19850.08 74
19851.42 79
19852.75 81
19854.08 85
19855.41 93
19856.74 73
19858.07 78
19859.40 73
19860.74 90
19862.07 80
19863.40 76
19864.73 72
19866.06 59
19867.40 70
19868.73 69
19870.06 82
19871.39 87
19872.72 76
19874.06 71
19875.39 79
19876.72 87
19878.05 95
19879.38 92
19880.72 83
19882.05 84
19883.38 73
19884.71 73
19886.05 82
19887.38 97
19888.71 70
19890.04 87
19891.38 92
19892.71 91
19894.04 90
19895.38 59
19896.71 65
19898.04 70
19899.37 78
19900.71 86
19902.04 94
19903.37 81
19904.71 90
19906.04 73
19907.37 68
19908.71 80
19910.04 87
19911.37 85
19912.71 84
19914.04 78
19915.37 92
19916.71 81
19918.04 69
19919.37 77
19920.71 74
19922.04 73
19923.37 80
19924.71 82
19926.04 83
19927.38 93
19928.71 89
19930.04 78
19931.38 85
19932.71 77
19934.05 71
19935.38 70
19936.71 80
19938.05 88
19939.38 65
19940.72 80
19942.05 68
19943.39 73
19944.72 83
19946.06 81
19947.39 67
19948.72 96
19950.06 77
19951.39 76
19952.73 82
19954.06 70
19955.40 86
19956.73 83
19958.07 81
19959.40 81
19960.74 78
19962.07 98
19963.41 81
19964.74 97
19966.08 75
19967.41 85
19968.75 93
19970.08 79
19971.42 82
19972.76 77
19974.09 104
19975.43 100
19976.76 97
19978.10 87
19979.43 78
19980.77 90
19982.10 82
19983.44 99
19984.78 91
19986.11 84
19987.45 102
19988.78 81
19990.12 77
19991.46 94
19992.79 90
19994.13 96
19995.46 86
19996.80 78
19998.14 83
19999.47 95
20000.81 77
20002.15 70
20003.48 72
20004.82 83
20006.16 79
20007.49 83
20008.83 73
20010.17 91
20011.50 81
20012.84 65
20014.18 87
20015.51 80
20016.85 87
20018.19 87
20019.52 83
20020.86 71
20022.20 76
20023.53 72
20024.87 82
20026.21 79
20027.55 89
20028.88 66
20030.22 90
20031.56 88
20032.90 80
20034.23 81
20035.57 92
20036.91 71
20038.25 82
20039.58 86
20040.92 89
20042.26 73
20043.60 72
20044.93 82
20046.27 89
20047.61 70
20048.95 74
20050.29 87
20051.62 83
20052.96 75
20054.30 79
20055.64 78
20056.98 77
20058.32 77
20059.65 83
20060.99 59
20062.33 69
20063.67 99
20065.01 79
20066.35 81
20067.68 89
20069.02 92
20070.36 93
20071.70 82
20073.04 79
20074.38 82
20075.72 90
20077.06 84
20078.40 78
20079.73 72
20081.07 74
20082.41 72
20083.75 82
20085.09 96
20086.43 90
20087.77 83
20089.11 80
20090.45 84
20091.79 87
20093.13 82
20094.47 84
20095.81 92
20097.15 86
20098.48 92
20099.82 97
20101.16 79
20102.50 89
20103.84 75
20105.18 78
20106.52 83
20107.86 81
20109.20 100
20110.54 80
20111.88 89
20113.22 93
20114.56 90
20115.90 80
20117.24 83
20118.58 103
20119.93 83
20121.27 86
20122.61 75
20123.95 90
20125.29 93
20126.63 95
20127.97 81
20129.31 74
20130.65 81
20131.99 91
20133.33 99
20134.67 109
20136.01 79
