# Supplementary material for: MALDI-TOF MS typing enables the classification of brewing yeasts of the genus Saccharomyces to major beer styles
Source: PLoS One. 2017 Aug 9;12(8):e0181694. doi: 10.1371/journal.pone.0181694 (PMC5549903; doi:10.1371/journal.pone.0181694)
Supplement: S7 File — The directory includes 90 raw files and was zipped to “.zip”; the folder has three strains with 30 spectra per strain; S1 Text explains the raw files with an example and Table 1 represents the yeast strains used within the experiment. (ZIP) [file pone.0181694.s010.zip › 19-21/30278-69-Lag-Lag-Lag-YPG-18h-E-E_2016-09-22_6_0_B6_1.dat]

1999.90 1082
2000.32 1045
2000.75 1056
2001.17 1027
2001.59 1094
2002.01 1071
2002.43 1058
2002.86 1154
2003.28 1154
2003.70 1130
2004.12 1087
2004.54 1085
2004.97 1136
2005.39 1134
2005.81 1151
2006.23 1132
2006.66 1097
2007.08 1102
2007.50 1116
2007.92 1057
2008.35 1149
2008.77 1162
2009.19 1168
2009.61 1143
2010.04 1176
2010.46 1178
2010.88 1208
2011.31 1162
2011.73 1124
2012.15 1079
2012.57 1121
2013.00 1102
2013.42 1071
2013.84 1045
2014.27 1113
2014.69 1079
2015.11 1061
2015.54 1089
2015.96 1126
2016.38 1152
2016.81 1105
2017.23 1162
2017.65 1232
2018.08 1126
2018.50 1223
2018.93 1229
2019.35 1155
2019.77 1200
2020.20 1178
2020.62 1145
2021.04 1166
2021.47 1225
2021.89 1183
2022.32 1229
2022.74 1142
2023.17 1157
2023.59 1221
2024.01 1147
2024.44 1219
2024.86 1150
2025.29 1047
2025.71 1061
2026.14 1078
2026.56 1084
2026.98 1073
2027.41 1066
2027.83 1042
2028.26 1044
2028.68 1051
2029.11 1037
2029.53 991
2029.96 1060
2030.38 1045
2030.81 1003
2031.23 990
2031.66 944
2032.08 1014
2032.51 995
2032.93 1014
2033.36 1058
2033.78 1088
2034.21 1060
2034.63 1142
2035.06 1192
2035.49 1194
2035.91 1174
2036.34 1206
2036.76 1220
2037.19 1253
2037.61 1275
2038.04 1270
2038.47 1235
2038.89 1217
2039.32 1125
2039.74 1191
2040.17 1180
2040.59 1182
2041.02 1097
2041.45 1099
2041.87 1110
2042.30 1098
2042.73 1047
2043.15 1083
2043.58 1067
2044.00 1041
2044.43 1003
2044.86 965
2045.28 1031
2045.71 1037
2046.14 1097
2046.56 1110
2046.99 1060
2047.42 1016
2047.84 1053
2048.27 1092
2048.70 1008
2049.12 1006
2049.55 1106
2049.98 1128
2050.40 1066
2050.83 1031
2051.26 1075
2051.69 1058
2052.11 1056
2052.54 1087
2052.97 1043
2053.40 998
2053.82 992
2054.25 1061
2054.68 1058
2055.10 1070
2055.53 1033
2055.96 1093
2056.39 1057
2056.82 1056
2057.24 1071
2057.67 1062
2058.10 1123
2058.53 1063
2058.95 1062
2059.38 1085
2059.81 1067
2060.24 1070
2060.67 1089
2061.09 1056
2061.52 1121
2061.95 1129
2062.38 1130
2062.81 1070
2063.24 1132
2063.66 1268
2064.09 1194
2064.52 1192
2064.95 1221
2065.38 1267
2065.81 1246
2066.24 1203
2066.66 1159
2067.09 1138
2067.52 1104
2067.95 1152
2068.38 1157
2068.81 1156
2069.24 1040
2069.67 1043
2070.10 1047
2070.52 1065
2070.95 1068
2071.38 1057
2071.81 1017
2072.24 1128
2072.67 1097
2073.10 1036
2073.53 1028
2073.96 1076
2074.39 1151
2074.82 1170
2075.25 1208
2075.68 1148
2076.11 1141
2076.54 1141
2076.97 1232
2077.40 1223
2077.83 1171
2078.26 1234
2078.69 1122
2079.12 1235
2079.55 1211
2079.98 1191
2080.41 1207
2080.84 1278
2081.27 1209
2081.70 1177
2082.13 1137
2082.56 1172
2082.99 1147
2083.42 1096
2083.85 1100
2084.28 1128
2084.71 1160
2085.14 1133
2085.57 1137
2086.00 1159
2086.43 1174
2086.86 1137
2087.29 1116
2087.73 1143
2088.16 1099
2088.59 1057
2089.02 1133
2089.45 1167
2089.88 1202
2090.31 1098
2090.74 1095
2091.17 1081
2091.61 1073
2092.04 1046
2092.47 1054
2092.90 1119
2093.33 1101
2093.76 1133
2094.19 1062
2094.63 1146
2095.06 1148
2095.49 1117
2095.92 1168
2096.35 1094
2096.78 1073
2097.22 1056
2097.65 1093
2098.08 1084
2098.51 1066
2098.94 1040
2099.38 1027
2099.81 1046
2100.24 1100
2100.67 1083
2101.11 1026
2101.54 1115
2101.97 1096
2102.40 1032
2102.83 962
2103.27 1104
2103.70 1019
2104.13 1018
2104.56 1055
2105.00 1149
2105.43 1105
2105.86 1193
2106.30 1122
2106.73 1157
2107.16 1095
2107.59 1110
2108.03 1137
2108.46 1170
2108.89 1165
2109.33 1160
2109.76 1131
2110.19 1154
2110.63 1202
2111.06 1110
2111.49 1162
2111.93 1178
2112.36 1101
2112.79 1063
2113.23 1063
2113.66 1082
2114.09 1122
2114.53 1087
2114.96 1088
2115.40 1012
2115.83 1055
2116.26 1021
2116.70 1078
2117.13 1111
2117.56 1069
2118.00 992
2118.43 976
2118.87 1045
2119.30 1061
2119.73 1070
2120.17 1059
2120.60 1016
2121.04 1091
2121.47 1041
2121.91 1136
2122.34 1154
2122.78 1140
2123.21 1126
2123.64 1099
2124.08 1084
2124.51 1139
2124.95 1191
2125.38 1193
2125.82 1189
2126.25 1159
2126.69 1209
2127.12 1141
2127.56 1158
2127.99 1242
2128.43 1328
2128.86 1345
2129.30 1418
2129.73 1438
2130.17 1403
2130.60 1532
2131.04 1598
2131.47 1461
2131.91 1464
2132.35 1423
2132.78 1377
2133.22 1412
2133.65 1360
2134.09 1256
2134.52 1271
2134.96 1196
2135.40 1203
2135.83 1179
2136.27 1236
2136.70 1185
2137.14 1135
2137.57 1149
2138.01 1101
2138.45 1188
2138.88 1104
2139.32 1091
2139.76 1094
2140.19 1112
2140.63 1138
2141.06 1114
2141.50 1103
2141.94 1136
2142.37 1145
2142.81 1188
2143.25 1167
2143.68 1165
2144.12 1181
2144.56 1192
2144.99 1245
2145.43 1179
2145.87 1154
2146.30 1176
2146.74 1200
2147.18 1256
2147.62 1214
2148.05 1236
2148.49 1282
2148.93 1341
2149.36 1446
2149.80 1475
2150.24 1405
2150.68 1471
2151.11 1423
2151.55 1486
2151.99 1410
2152.43 1427
2152.86 1392
2153.30 1328
2153.74 1342
2154.18 1276
2154.61 1244
2155.05 1258
2155.49 1207
2155.93 1218
2156.37 1229
2156.80 1286
2157.24 1319
2157.68 1376
2158.12 1424
2158.56 1444
2158.99 1379
2159.43 1362
2159.87 1468
2160.31 1489
2160.75 1437
2161.19 1451
2161.62 1399
2162.06 1412
2162.50 1427
2162.94 1491
2163.38 1444
2163.82 1491
2164.26 1447
2164.69 1419
2165.13 1410
2165.57 1391
2166.01 1390
2166.45 1372
2166.89 1333
2167.33 1268
2167.77 1295
2168.21 1318
2168.65 1249
2169.08 1247
2169.52 1214
2169.96 1239
2170.40 1254
2170.84 1244
2171.28 1284
2171.72 1361
2172.16 1380
2172.60 1353
2173.04 1421
2173.48 1382
2173.92 1313
2174.36 1299
2174.80 1340
2175.24 1458
2175.68 1485
2176.12 1490
2176.56 1520
2177.00 1474
2177.44 1417
2177.88 1492
2178.32 1396
2178.76 1457
2179.20 1407
2179.64 1374
2180.08 1394
2180.52 1437
2180.96 1371
2181.40 1294
2181.84 1325
2182.28 1333
2182.72 1304
2183.16 1219
2183.60 1234
2184.04 1225
2184.48 1248
2184.93 1267
2185.37 1191
2185.81 1229
2186.25 1274
2186.69 1362
2187.13 1349
2187.57 1366
2188.01 1409
2188.45 1512
2188.89 1411
2189.34 1521
2189.78 1459
2190.22 1358
2190.66 1425
2191.10 1513
2191.54 1473
2191.98 1417
2192.43 1452
2192.87 1539
2193.31 1437
2193.75 1453
2194.19 1460
2194.63 1417
2195.08 1453
2195.52 1491
2195.96 1558
2196.40 1468
2196.84 1464
2197.29 1443
2197.73 1420
2198.17 1529
2198.61 1446
2199.06 1398
2199.50 1431
2199.94 1378
2200.38 1390
2200.82 1362
2201.27 1367
2201.71 1335
2202.15 1326
2202.59 1269
2203.04 1244
2203.48 1235
2203.92 1238
2204.37 1289
2204.81 1299
2205.25 1330
2205.69 1402
2206.14 1309
2206.58 1280
2207.02 1312
2207.47 1383
2207.91 1435
2208.35 1376
2208.80 1379
2209.24 1358
2209.68 1419
2210.13 1377
2210.57 1350
2211.01 1410
2211.46 1401
2211.90 1429
2212.34 1502
2212.79 1408
2213.23 1369
2213.67 1345
2214.12 1371
2214.56 1350
2215.01 1239
2215.45 1215
2215.89 1247
2216.34 1246
2216.78 1302
2217.23 1300
2217.67 1307
2218.11 1227
2218.56 1280
2219.00 1326
2219.45 1305
2219.89 1370
2220.34 1402
2220.78 1383
2221.22 1385
2221.67 1465
2222.11 1477
2222.56 1554
2223.00 1543
2223.45 1479
2223.89 1498
2224.34 1527
2224.78 1610
2225.23 1519
2225.67 1461
2226.12 1546
2226.56 1530
2227.01 1506
2227.45 1469
2227.90 1526
2228.34 1453
2228.79 1432
2229.23 1477
2229.68 1559
2230.12 1650
2230.57 1654
2231.01 1574
2231.46 1651
2231.90 1660
2232.35 1608
2232.80 1589
2233.24 1551
2233.69 1545
2234.13 1537
2234.58 1497
2235.02 1464
2235.47 1479
2235.92 1513
2236.36 1445
2236.81 1422
2237.25 1356
2237.70 1413
2238.15 1404
2238.59 1417
2239.04 1432
2239.49 1433
2239.93 1395
2240.38 1381
2240.82 1358
2241.27 1413
2241.72 1270
2242.16 1194
2242.61 1238
2243.06 1242
2243.50 1258
2243.95 1365
2244.40 1314
2244.84 1258
2245.29 1216
2245.74 1254
2246.19 1251
2246.63 1337
2247.08 1325
2247.53 1308
2247.97 1309
2248.42 1396
2248.87 1371
2249.32 1436
2249.76 1516
2250.21 1504
2250.66 1498
2251.10 1498
2251.55 1447
2252.00 1488
2252.45 1430
2252.89 1454
2253.34 1438
2253.79 1431
2254.24 1412
2254.69 1396
2255.13 1404
2255.58 1419
2256.03 1443
2256.48 1454
2256.93 1396
2257.37 1365
2257.82 1367
2258.27 1347
2258.72 1343
2259.17 1359
2259.61 1361
2260.06 1351
2260.51 1412
2260.96 1456
2261.41 1516
2261.86 1519
2262.31 1480
2262.75 1518
2263.20 1542
2263.65 1532
2264.10 1511
2264.55 1555
2265.00 1528
2265.45 1646
2265.90 1644
2266.34 1610
2266.79 1603
2267.24 1550
2267.69 1561
2268.14 1689
2268.59 1690
2269.04 1627
2269.49 1667
2269.94 1739
2270.39 1755
2270.84 1800
2271.29 1965
2271.74 1800
2272.18 1944
2272.63 1957
2273.08 1992
2273.53 2224
2273.98 2428
2274.43 2612
2274.88 3024
2275.33 3306
2275.78 3660
2276.23 3931
2276.68 4163
2277.13 4291
2277.58 4064
2278.03 4041
2278.48 3741
2278.93 3468
2279.38 3174
2279.83 2932
2280.28 2525
2280.73 2322
2281.19 2115
2281.64 1968
2282.09 1893
2282.54 1716
2282.99 1657
2283.44 1621
2283.89 1575
2284.34 1556
2284.79 1625
2285.24 1635
2285.69 1598
2286.14 1596
2286.59 1632
2287.04 1701
2287.50 1753
2287.95 1932
2288.40 2017
2288.85 2277
2289.30 2542
2289.75 2900
2290.20 3180
2290.65 3328
2291.11 3399
2291.56 3479
2292.01 3398
2292.46 3329
2292.91 3129
2293.36 3008
2293.82 2787
2294.27 2544
2294.72 2534
2295.17 2253
2295.62 2114
2296.07 2015
2296.53 1858
2296.98 1793
2297.43 1789
2297.88 1748
2298.33 1710
2298.79 1622
2299.24 1581
2299.69 1564
2300.14 1525
2300.60 1515
2301.05 1511
2301.50 1522
2301.95 1572
2302.41 1565
2302.86 1469
2303.31 1470
2303.76 1558
2304.22 1500
2304.67 1564
2305.12 1555
2305.57 1572
2306.03 1562
2306.48 1546
2306.93 1507
2307.39 1572
2307.84 1598
2308.29 1662
2308.75 1708
2309.20 1692
2309.65 1725
2310.11 1689
2310.56 1681
2311.01 1763
2311.47 1753
2311.92 1788
2312.37 1682
2312.83 1706
2313.28 1691
2313.73 1751
2314.19 1806
2314.64 1823
2315.09 1816
2315.55 1851
2316.00 1740
2316.46 1684
2316.91 1722
2317.36 1728
2317.82 1659
2318.27 1623
2318.73 1655
2319.18 1686
2319.63 1701
2320.09 1739
2320.54 1763
2321.00 1763
2321.45 1771
2321.91 1652
2322.36 1622
2322.82 1553
2323.27 1567
2323.72 1554
2324.18 1506
2324.63 1508
2325.09 1557
2325.54 1516
2326.00 1525
2326.45 1586
2326.91 1626
2327.36 1656
2327.82 1646
2328.27 1669
2328.73 1639
2329.18 1717
2329.64 1564
2330.09 1568
2330.55 1608
2331.00 1545
2331.46 1516
2331.92 1505
2332.37 1568
2332.83 1486
2333.28 1504
2333.74 1517
2334.19 1432
2334.65 1434
2335.10 1494
2335.56 1441
2336.02 1507
2336.47 1424
2336.93 1478
2337.38 1432
2337.84 1429
2338.30 1484
2338.75 1467
2339.21 1361
2339.66 1430
2340.12 1458
2340.58 1448
2341.03 1426
2341.49 1394
2341.95 1457
2342.40 1409
2342.86 1422
2343.32 1322
2343.77 1354
2344.23 1347
2344.68 1316
2345.14 1399
2345.60 1302
2346.06 1324
2346.51 1346
2346.97 1325
2347.43 1313
2347.88 1389
2348.34 1360
2348.80 1417
2349.25 1465
2349.71 1506
2350.17 1446
2350.63 1475
2351.08 1439
2351.54 1437
2352.00 1446
2352.46 1511
2352.91 1460
2353.37 1476
2353.83 1439
2354.29 1475
2354.74 1450
2355.20 1465
2355.66 1431
2356.12 1411
2356.57 1421
2357.03 1422
2357.49 1454
2357.95 1420
2358.41 1414
2358.86 1426
2359.32 1415
2359.78 1501
2360.24 1450
2360.70 1401
2361.15 1479
2361.61 1489
2362.07 1442
2362.53 1492
2362.99 1483
2363.45 1592
2363.91 1564
2364.36 1582
2364.82 1587
2365.28 1580
2365.74 1669
2366.20 1643
2366.66 1603
2367.12 1615
2367.57 1624
2368.03 1553
2368.49 1560
2368.95 1578
2369.41 1532
2369.87 1487
2370.33 1437
2370.79 1479
2371.25 1518
2371.71 1452
2372.17 1457
2372.63 1503
2373.09 1537
2373.54 1628
2374.00 1805
2374.46 1794
2374.92 1664
2375.38 1732
2375.84 1696
2376.30 1693
2376.76 1734
2377.22 1665
2377.68 1612
2378.14 1628
2378.60 1563
2379.06 1553
2379.52 1570
2379.98 1599
2380.44 1564
2380.90 1666
2381.36 1662
2381.82 1523
2382.28 1522
2382.74 1474
2383.20 1415
2383.66 1401
2384.12 1350
2384.59 1384
2385.05 1349
2385.51 1399
2385.97 1351
2386.43 1437
2386.89 1474
2387.35 1454
2387.81 1447
2388.27 1466
2388.73 1543
2389.19 1576
2389.65 1571
2390.12 1604
2390.58 1696
2391.04 1593
2391.50 1604
2391.96 1584
2392.42 1677
2392.88 1689
2393.34 1594
2393.81 1597
2394.27 1581
2394.73 1498
2395.19 1528
2395.65 1616
2396.11 1553
2396.57 1576
2397.04 1568
2397.50 1597
2397.96 1630
2398.42 1629
2398.88 1564
2399.35 1599
2399.81 1646
2400.27 1631
2400.73 1634
2401.19 1539
2401.66 1569
2402.12 1649
2402.58 1547
2403.04 1504
2403.51 1502
2403.97 1576
2404.43 1628
2404.89 1518
2405.36 1563
2405.82 1682
2406.28 1595
2406.74 1648
2407.21 1650
2407.67 1629
2408.13 1567
2408.59 1507
2409.06 1480
2409.52 1548
2409.98 1586
2410.45 1526
2410.91 1452
2411.37 1490
2411.84 1469
2412.30 1498
2412.76 1481
2413.23 1495
2413.69 1571
2414.15 1560
2414.62 1581
2415.08 1558
2415.54 1482
2416.01 1512
2416.47 1579
2416.93 1636
2417.40 1581
2417.86 1678
2418.32 1679
2418.79 1633
2419.25 1784
2419.72 1900
2420.18 1855
2420.64 1908
2421.11 2033
2421.57 1901
2422.04 1762
2422.50 1832
2422.96 1812
2423.43 1836
2423.89 1837
2424.36 1691
2424.82 1718
2425.29 1683
2425.75 1675
2426.22 1598
2426.68 1614
2427.15 1612
2427.61 1546
2428.07 1560
2428.54 1516
2429.00 1500
2429.47 1440
2429.93 1407
2430.40 1425
2430.86 1472
2431.33 1411
2431.79 1456
2432.26 1439
2432.72 1453
2433.19 1518
2433.65 1560
2434.12 1614
2434.59 1658
2435.05 1609
2435.52 1600
2435.98 1636
2436.45 1627
2436.91 1587
2437.38 1660
2437.84 1689
2438.31 1750
2438.78 1688
2439.24 1741
2439.71 1802
2440.17 1787
2440.64 1885
2441.10 1903
2441.57 1829
2442.04 1846
2442.50 1816
2442.97 1750
2443.44 1761
2443.90 1718
2444.37 1701
2444.83 1721
2445.30 1584
2445.77 1605
2446.23 1570
2446.70 1525
2447.17 1513
2447.63 1410
2448.10 1482
2448.57 1526
2449.03 1440
2449.50 1481
2449.97 1490
2450.43 1533
2450.90 1490
2451.37 1466
2451.83 1471
2452.30 1379
2452.77 1397
2453.24 1499
2453.70 1437
2454.17 1496
2454.64 1482
2455.10 1434
2455.57 1457
2456.04 1399
2456.51 1349
2456.97 1378
2457.44 1463
2457.91 1498
2458.38 1441
2458.84 1475
2459.31 1513
2459.78 1491
2460.25 1445
2460.72 1417
2461.18 1484
2461.65 1431
2462.12 1458
2462.59 1519
2463.06 1486
2463.52 1393
2463.99 1479
2464.46 1540
2464.93 1512
2465.40 1535
2465.86 1544
2466.33 1545
2466.80 1578
2467.27 1634
2467.74 1541
2468.21 1579
2468.68 1586
2469.14 1666
2469.61 1660
2470.08 1694
2470.55 1649
2471.02 1628
2471.49 1553
2471.96 1486
2472.43 1453
2472.90 1525
2473.36 1525
2473.83 1601
2474.30 1530
2474.77 1499
2475.24 1539
2475.71 1623
2476.18 1573
2476.65 1521
2477.12 1463
2477.59 1548
2478.06 1600
2478.53 1604
2479.00 1535
2479.47 1525
2479.94 1516
2480.41 1583
2480.87 1521
2481.34 1594
2481.81 1443
2482.28 1445
2482.75 1476
2483.22 1402
2483.69 1365
2484.16 1298
2484.63 1372
2485.10 1330
2485.57 1435
2486.05 1468
2486.52 1446
2486.99 1497
2487.46 1520
2487.93 1516
2488.40 1537
2488.87 1459
2489.34 1464
2489.81 1538
2490.28 1528
2490.75 1434
2491.22 1444
2491.69 1478
2492.16 1523
2492.63 1521
2493.10 1531
2493.58 1528
2494.05 1548
2494.52 1568
2494.99 1613
2495.46 1513
2495.93 1619
2496.40 1666
2496.87 1700
2497.34 1676
2497.82 1625
2498.29 1608
2498.76 1619
2499.23 1604
2499.70 1578
2500.17 1568
2500.64 1549
2501.12 1562
2501.59 1446
2502.06 1432
2502.53 1449
2503.00 1434
2503.48 1464
2503.95 1427
2504.42 1400
2504.89 1460
2505.36 1516
2505.84 1526
2506.31 1608
2506.78 1559
2507.25 1576
2507.72 1602
2508.20 1708
2508.67 1737
2509.14 1764
2509.61 1852
2510.09 1922
2510.56 1998
2511.03 2071
2511.50 2194
2511.98 2224
2512.45 2301
2512.92 2332
2513.40 2295
2513.87 2218
2514.34 2233
2514.81 2054
2515.29 1973
2515.76 1981
2516.23 1789
2516.71 1742
2517.18 1622
2517.65 1661
2518.13 1632
2518.60 1541
2519.07 1576
2519.55 1581
2520.02 1584
2520.49 1550
2520.97 1539
2521.44 1526
2521.91 1544
2522.39 1483
2522.86 1530
2523.34 1534
2523.81 1443
2524.28 1430
2524.76 1483
2525.23 1472
2525.70 1513
2526.18 1541
2526.65 1509
2527.13 1539
2527.60 1552
2528.08 1609
2528.55 1554
2529.02 1584
2529.50 1588
2529.97 1558
2530.45 1567
2530.92 1629
2531.40 1620
2531.87 1584
2532.34 1591
2532.82 1561
2533.29 1572
2533.77 1612
2534.24 1655
2534.72 1677
2535.19 1686
2535.67 1730
2536.14 1729
2536.62 1670
2537.09 1782
2537.57 1778
2538.04 1679
2538.52 1717
2538.99 1713
2539.47 1718
2539.94 1687
2540.42 1620
2540.90 1668
2541.37 1649
2541.85 1629
2542.32 1710
2542.80 1635
2543.27 1682
2543.75 1603
2544.22 1687
2544.70 1858
2545.18 1897
2545.65 1974
2546.13 2033
2546.60 2182
2547.08 2295
2547.56 2398
2548.03 2444
2548.51 2524
2548.98 2621
2549.46 2588
2549.94 2518
2550.41 2474
2550.89 2338
2551.37 2296
2551.84 2182
2552.32 2096
2552.80 2094
2553.27 2041
2553.75 2065
2554.23 2015
2554.70 1936
2555.18 1879
2555.66 1885
2556.13 1872
2556.61 1850
2557.09 1860
2557.56 1770
2558.04 1714
2558.52 1627
2558.99 1664
2559.47 1712
2559.95 1655
2560.43 1718
2560.90 1759
2561.38 1660
2561.86 1704
2562.33 1731
2562.81 1726
2563.29 1643
2563.77 1629
2564.25 1602
2564.72 1654
2565.20 1701
2565.68 1666
2566.16 1593
2566.63 1652
2567.11 1546
2567.59 1566
2568.07 1561
2568.55 1547
2569.02 1512
2569.50 1515
2569.98 1560
2570.46 1578
2570.94 1583
2571.41 1544
2571.89 1541
2572.37 1493
2572.85 1527
2573.33 1538
2573.81 1575
2574.28 1665
2574.76 1594
2575.24 1644
2575.72 1615
2576.20 1589
2576.68 1577
2577.16 1617
2577.64 1486
2578.11 1529
2578.59 1582
2579.07 1561
2579.55 1597
2580.03 1545
2580.51 1545
2580.99 1569
2581.47 1580
2581.95 1654
2582.43 1659
2582.91 1559
2583.39 1611
2583.86 1601
2584.34 1582
2584.82 1577
2585.30 1567
2585.78 1600
2586.26 1652
2586.74 1604
2587.22 1631
2587.70 1615
2588.18 1596
2588.66 1619
2589.14 1572
2589.62 1577
2590.10 1572
2590.58 1495
2591.06 1559
2591.54 1594
2592.02 1596
2592.50 1552
2592.98 1520
2593.46 1599
2593.94 1633
2594.42 1663
2594.90 1696
2595.38 1692
2595.86 1702
2596.35 1735
2596.83 1657
2597.31 1685
2597.79 1710
2598.27 1642
2598.75 1657
2599.23 1710
2599.71 1711
2600.19 1681
2600.67 1626
2601.15 1651
2601.63 1632
2602.12 1638
2602.60 1651
2603.08 1717
2603.56 1648
2604.04 1665
2604.52 1665
2605.00 1643
2605.48 1707
2605.97 1724
2606.45 1747
2606.93 1761
2607.41 1700
2607.89 1620
2608.37 1636
2608.86 1744
2609.34 1699
2609.82 1646
2610.30 1595
2610.78 1736
2611.26 1723
2611.75 1638
2612.23 1600
2612.71 1574
2613.19 1632
2613.68 1587
2614.16 1584
2614.64 1546
2615.12 1508
2615.60 1531
2616.09 1523
2616.57 1569
2617.05 1612
2617.53 1574
2618.02 1586
2618.50 1620
2618.98 1578
2619.46 1649
2619.95 1659
2620.43 1678
2620.91 1673
2621.40 1721
2621.88 1815
2622.36 1751
2622.85 1758
2623.33 1788
2623.81 1802
2624.29 1889
2624.78 1884
2625.26 1826
2625.74 1720
2626.23 1665
2626.71 1713
2627.19 1724
2627.68 1776
2628.16 1709
2628.64 1704
2629.13 1678
2629.61 1677
2630.10 1667
2630.58 1640
2631.06 1725
2631.55 1684
2632.03 1709
2632.51 1808
2633.00 1791
2633.48 1808
2633.97 1764
2634.45 1803
2634.94 1740
2635.42 1729
2635.90 1745
2636.39 1746
2636.87 1687
2637.36 1794
2637.84 1819
2638.33 1774
2638.81 1783
2639.29 1864
2639.78 1825
2640.26 1850
2640.75 1791
2641.23 1797
2641.72 1826
2642.20 1722
2642.69 1774
2643.17 1743
2643.66 1713
2644.14 1696
2644.63 1668
2645.11 1652
2645.60 1685
2646.08 1728
2646.57 1744
2647.05 1712
2647.54 1678
2648.02 1774
2648.51 1785
2648.99 1722
2649.48 1866
2649.97 1905
2650.45 1875
2650.94 1834
2651.42 1872
2651.91 1931
2652.39 1823
2652.88 1822
2653.37 1912
2653.85 1909
2654.34 1856
2654.82 1812
2655.31 1781
2655.80 1709
2656.28 1734
2656.77 1751
2657.25 1719
2657.74 1712
2658.23 1668
2658.71 1744
2659.20 1800
2659.69 1817
2660.17 1868
2660.66 1897
2661.14 1899
2661.63 1938
2662.12 1991
2662.60 2021
2663.09 2031
2663.58 2071
2664.06 2131
2664.55 2161
2665.04 2198
2665.53 2257
2666.01 2149
2666.50 2163
2666.99 2101
2667.47 2025
2667.96 1910
2668.45 1897
2668.94 1846
2669.42 1786
2669.91 1772
2670.40 1838
2670.88 1744
2671.37 1683
2671.86 1753
2672.35 1722
2672.83 1807
2673.32 1902
2673.81 1881
2674.30 1906
2674.79 1967
2675.27 2001
2675.76 2023
2676.25 2034
2676.74 2023
2677.23 1924
2677.71 1932
2678.20 1864
2678.69 1880
2679.18 1834
2679.67 1736
2680.15 1773
2680.64 1846
2681.13 1856
2681.62 1834
2682.11 1811
2682.60 1870
2683.08 1886
2683.57 1844
2684.06 1886
2684.55 1819
2685.04 1803
2685.53 1799
2686.02 1729
2686.51 1834
2686.99 1794
2687.48 1761
2687.97 1776
2688.46 1859
2688.95 1852
2689.44 1823
2689.93 1819
2690.42 1839
2690.91 1828
2691.40 1867
2691.89 1898
2692.38 1935
2692.87 1907
2693.35 1991
2693.84 1980
2694.33 1933
2694.82 2006
2695.31 2029
2695.80 2047
2696.29 2048
2696.78 2124
2697.27 2094
2697.76 2099
2698.25 2086
2698.74 2077
2699.23 2085
2699.72 2102
2700.21 2027
2700.70 2018
2701.19 1873
2701.68 1924
2702.17 1914
2702.66 1869
2703.15 1850
2703.64 1850
2704.13 1812
2704.62 1827
2705.12 1803
2705.61 1751
2706.10 1751
2706.59 1739
2707.08 1737
2707.57 1631
2708.06 1628
2708.55 1755
2709.04 1718
2709.53 1666
2710.02 1664
2710.51 1719
2711.01 1735
2711.50 1680
2711.99 1669
2712.48 1731
2712.97 1861
2713.46 1841
2713.95 1825
2714.44 1937
2714.94 1797
2715.43 1723
2715.92 1707
2716.41 1729
2716.90 1648
2717.39 1597
2717.89 1719
2718.38 1647
2718.87 1653
2719.36 1655
2719.85 1670
2720.34 1796
2720.84 1755
2721.33 1770
2721.82 1855
2722.31 1929
2722.80 2000
2723.30 1925
2723.79 1943
2724.28 1930
2724.77 1917
2725.27 1939
2725.76 1889
2726.25 1960
2726.74 1861
2727.24 1760
2727.73 1854
2728.22 1715
2728.71 1733
2729.21 1737
2729.70 1827
2730.19 1833
2730.69 1840
2731.18 1906
2731.67 1912
2732.16 1816
2732.66 1880
2733.15 1957
2733.64 1889
2734.14 1952
2734.63 2045
2735.12 2047
2735.62 2102
2736.11 1987
2736.60 2010
2737.10 2052
2737.59 2103
2738.08 2076
2738.58 2055
2739.07 2133
2739.56 2043
2740.06 2031
2740.55 2003
2741.05 1869
2741.54 1872
2742.03 1843
2742.53 1823
2743.02 1768
2743.52 1807
2744.01 1699
2744.50 1732
2745.00 1811
2745.49 1792
2745.99 1793
2746.48 1820
2746.97 1728
2747.47 1795
2747.96 1797
2748.46 1805
2748.95 1821
2749.45 1784
2749.94 1824
2750.44 1843
2750.93 1752
2751.43 1751
2751.92 1848
2752.42 1800
2752.91 1819
2753.41 1776
2753.90 1768
2754.40 1744
2754.89 1825
2755.39 1865
2755.88 1882
2756.38 1852
2756.87 1854
2757.37 1890
2757.86 1959
2758.36 1885
2758.85 1915
2759.35 1929
2759.84 1852
2760.34 1957
2760.83 2016
2761.33 2043
2761.83 1991
2762.32 2065
2762.82 2101
2763.31 2119
2763.81 2121
2764.30 2053
2764.80 2164
2765.30 2053
2765.79 2061
2766.29 2079
2766.78 2106
2767.28 2074
2767.78 2058
2768.27 2025
2768.77 1965
2769.27 1911
2769.76 1865
2770.26 1932
2770.76 1935
2771.25 1983
2771.75 1949
2772.24 1988
2772.74 1963
2773.24 1866
2773.73 1855
2774.23 1862
2774.73 1924
2775.23 1884
2775.72 1889
2776.22 1995
2776.72 2078
2777.21 2040
2777.71 1984
2778.21 1954
2778.70 1974
2779.20 1936
2779.70 1893
2780.20 2007
2780.69 1972
2781.19 1967
2781.69 2030
2782.19 2073
2782.68 2089
2783.18 2092
2783.68 2065
2784.18 2090
2784.67 2070
2785.17 2014
2785.67 2039
2786.17 2087
2786.67 2046
2787.16 1924
2787.66 1894
2788.16 1864
2788.66 1912
2789.16 1857
2789.65 1804
2790.15 1875
2790.65 1919
2791.15 1753
2791.65 1705
2792.15 1746
2792.64 1717
2793.14 1716
2793.64 1731
2794.14 1707
2794.64 1690
2795.14 1661
2795.64 1705
2796.13 1701
2796.63 1733
2797.13 1880
2797.63 1885
2798.13 1915
2798.63 1951
2799.13 1933
2799.63 1994
2800.13 1970
2800.62 1922
2801.12 1955
2801.62 1908
2802.12 1961
2802.62 1925
2803.12 1947
2803.62 2011
2804.12 2068
2804.62 2125
2805.12 2274
2805.62 2248
2806.12 2332
2806.62 2328
2807.12 2352
2807.62 2256
2808.12 2267
2808.62 2202
2809.12 2189
2809.62 2146
2810.12 2226
2810.62 2133
2811.12 2198
2811.62 2161
2812.12 2022
2812.62 1884
2813.12 1974
2813.62 1937
2814.12 1924
2814.62 1942
2815.12 1952
2815.62 1987
2816.12 1942
2816.62 1962
2817.12 1952
2817.62 1920
2818.12 1977
2818.62 1912
2819.12 1864
2819.63 1831
2820.13 1857
2820.63 1834
2821.13 1813
2821.63 1826
2822.13 1828
2822.63 1847
2823.13 1826
2823.63 1803
2824.13 1786
2824.64 1697
2825.14 1669
2825.64 1763
2826.14 1771
2826.64 1832
2827.14 1790
2827.64 1824
2828.15 1778
2828.65 1663
2829.15 1642
2829.65 1606
2830.15 1639
2830.65 1604
2831.16 1643
2831.66 1610
2832.16 1563
2832.66 1608
2833.16 1668
2833.67 1688
2834.17 1731
2834.67 1739
2835.17 1828
2835.68 1795
2836.18 1764
2836.68 1769
2837.18 1834
2837.68 1840
2838.19 1836
2838.69 1833
2839.19 1803
2839.70 1871
2840.20 1802
2840.70 1762
2841.20 1761
2841.71 1793
2842.21 1717
2842.71 1744
2843.21 1848
2843.72 1773
2844.22 1755
2844.72 1763
2845.23 1762
2845.73 1800
2846.23 1804
2846.74 1846
2847.24 1824
2847.74 1814
2848.25 1880
2848.75 1824
2849.25 1858
2849.76 1783
2850.26 1824
2850.76 1738
2851.27 1658
2851.77 1678
2852.28 1705
2852.78 1796
2853.28 1771
2853.79 1838
2854.29 1737
2854.79 1726
2855.30 1750
2855.80 1754
2856.31 1778
2856.81 1808
2857.31 1811
2857.82 1823
2858.32 1779
2858.83 1813
2859.33 1861
2859.84 1855
2860.34 1801
2860.85 1789
2861.35 1746
2861.85 1673
2862.36 1779
2862.86 1755
2863.37 1715
2863.87 1716
2864.38 1642
2864.88 1693
2865.39 1715
2865.89 1729
2866.40 1746
2866.90 1833
2867.41 1899
2867.91 1953
2868.42 1968
2868.92 2036
2869.43 2023
2869.93 2109
2870.44 1999
2870.94 2014
2871.45 1995
2871.96 1924
2872.46 1986
2872.97 1892
2873.47 1902
2873.98 1882
2874.48 1882
2874.99 1897
2875.49 1857
2876.00 1835
2876.51 1809
2877.01 1916
2877.52 1893
2878.02 1957
2878.53 1969
2879.04 1987
2879.54 1960
2880.05 1946
2880.55 1913
2881.06 1929
2881.57 1906
2882.07 1910
2882.58 1913
2883.09 1788
2883.59 1822
2884.10 1769
2884.61 1828
2885.11 1689
2885.62 1656
2886.13 1690
2886.63 1746
2887.14 1814
2887.65 1871
2888.15 1793
2888.66 1781
2889.17 1835
2889.67 1845
2890.18 1902
2890.69 1903
2891.20 1910
2891.70 1954
2892.21 1920
2892.72 1948
2893.22 1969
2893.73 1960
2894.24 1966
2894.75 1982
2895.25 1967
2895.76 1966
2896.27 2063
2896.78 2029
2897.29 2068
2897.79 2037
2898.30 2055
2898.81 2024
2899.32 1976
2899.82 2043
2900.33 1984
2900.84 1930
2901.35 1880
2901.86 1933
2902.36 1977
2902.87 2019
2903.38 2044
2903.89 1980
2904.40 1922
2904.91 1950
2905.41 2099
2905.92 2059
2906.43 1969
2906.94 2012
2907.45 2058
2907.96 1936
2908.47 1879
2908.97 1913
2909.48 1918
2909.99 1797
2910.50 1868
2911.01 1840
2911.52 1822
2912.03 1827
2912.54 1803
2913.05 1862
2913.55 1843
2914.06 1846
2914.57 1964
2915.08 1817
2915.59 1838
2916.10 1939
2916.61 1860
2917.12 1921
2917.63 2044
2918.14 2014
2918.65 1966
2919.16 1987
2919.67 2007
2920.18 2034
2920.69 2040
2921.20 2001
2921.71 2112
2922.22 2007
2922.73 1987
2923.24 2057
2923.75 2033
2924.26 2037
2924.77 2062
2925.28 2063
2925.79 2031
2926.30 2021
2926.81 1985
2927.32 1962
2927.83 1929
2928.34 1984
2928.85 1976
2929.36 1892
2929.87 1952
2930.38 1889
2930.89 1824
2931.40 1916
2931.91 1929
2932.42 1946
2932.93 1919
2933.45 1995
2933.96 2000
2934.47 2018
2934.98 1958
2935.49 2008
2936.00 2058
2936.51 2093
2937.02 2124
2937.53 2157
2938.04 2310
2938.56 2343
2939.07 2352
2939.58 2298
2940.09 2276
2940.60 2324
2941.11 2314
2941.62 2289
2942.14 2363
2942.65 2303
2943.16 2303
2943.67 2334
2944.18 2333
2944.70 2235
2945.21 2134
2945.72 2204
2946.23 2190
2946.74 2166
2947.26 2208
2947.77 2241
2948.28 2163
2948.79 2119
2949.30 2106
2949.82 2065
2950.33 2080
2950.84 1955
2951.35 1972
2951.87 1942
2952.38 1900
2952.89 1934
2953.40 1972
2953.92 1969
2954.43 1916
2954.94 1844
2955.45 1876
2955.97 1829
2956.48 1943
2956.99 1912
2957.51 1878
2958.02 1918
2958.53 1893
2959.04 1946
2959.56 1964
2960.07 2032
2960.58 2015
2961.10 1996
2961.61 2052
2962.12 2082
2962.64 2222
2963.15 2039
2963.66 2168
2964.18 2158
2964.69 2114
2965.21 2067
2965.72 1950
2966.23 2071
2966.75 1911
2967.26 1950
2967.77 2003
2968.29 1967
2968.80 1965
2969.32 1841
2969.83 1834
2970.34 1941
2970.86 2016
2971.37 2031
2971.89 1967
2972.40 2059
2972.91 1973
2973.43 2100
2973.94 2228
2974.46 2251
2974.97 2177
2975.49 2204
2976.00 2089
2976.52 2185
2977.03 2176
2977.55 2078
2978.06 2108
2978.57 2045
2979.09 1996
2979.60 2051
2980.12 2066
2980.63 1918
2981.15 1963
2981.66 1993
2982.18 2025
2982.69 1983
2983.21 1978
2983.73 1992
2984.24 1985
2984.76 2037
2985.27 2063
2985.79 2094
2986.30 2103
2986.82 2117
2987.33 2095
2987.85 2097
2988.36 2186
2988.88 2299
2989.40 2309
2989.91 2356
2990.43 2410
2990.94 2476
2991.46 2478
2991.97 2552
2992.49 2573
2993.01 2670
2993.52 2673
2994.04 2666
2994.55 2519
2995.07 2523
2995.59 2521
2996.10 2491
2996.62 2506
2997.14 2527
2997.65 2458
2998.17 2406
2998.69 2342
2999.20 2413
2999.72 2376
3000.24 2318
3000.75 2310
3001.27 2284
3001.79 2367
3002.30 2425
3002.82 2536
3003.34 2622
3003.85 2827
3004.37 2948
3004.89 3115
3005.40 3034
3005.92 3127
3006.44 3120
3006.96 2949
3007.47 2982
3007.99 2882
3008.51 2677
3009.03 2537
3009.54 2444
3010.06 2343
3010.58 2157
3011.10 2193
3011.61 2163
3012.13 2046
3012.65 2046
3013.17 1931
3013.68 1977
3014.20 1981
3014.72 2000
3015.24 1956
3015.76 1919
3016.27 2100
3016.79 2175
3017.31 2119
3017.83 2115
3018.35 2126
3018.86 2147
3019.38 2148
3019.90 2121
3020.42 2037
3020.94 2014
3021.46 1976
3021.97 2049
3022.49 2087
3023.01 2077
3023.53 2172
3024.05 2153
3024.57 2296
3025.09 2233
3025.61 2223
3026.12 2190
3026.64 2190
3027.16 2166
3027.68 2163
3028.20 2077
3028.72 2085
3029.24 2140
3029.76 2075
3030.28 2065
3030.80 2092
3031.32 2101
3031.84 2195
3032.35 2155
3032.87 2167
3033.39 2265
3033.91 2319
3034.43 2402
3034.95 2421
3035.47 2442
3035.99 2312
3036.51 2358
3037.03 2412
3037.55 2327
3038.07 2332
3038.59 2236
3039.11 2253
3039.63 2234
3040.15 2154
3040.67 2142
3041.19 2097
3041.71 2002
3042.23 2015
3042.75 1978
3043.27 2053
3043.79 1952
3044.31 2026
3044.83 1999
3045.35 1930
3045.87 1977
3046.40 1997
3046.92 2004
3047.44 1935
3047.96 2036
3048.48 2017
3049.00 1983
3049.52 2026
3050.04 2031
3050.56 2123
3051.08 2092
3051.60 2053
3052.12 2066
3052.65 2085
3053.17 2054
3053.69 1967
3054.21 1940
3054.73 2001
3055.25 1987
3055.77 2002
3056.30 1978
3056.82 1940
3057.34 1895
3057.86 1908
3058.38 1884
3058.90 1969
3059.42 2013
3059.95 1923
3060.47 1938
3060.99 1991
3061.51 2041
3062.03 2089
3062.56 2151
3063.08 2162
3063.60 2231
3064.12 2262
3064.64 2234
3065.17 2237
3065.69 2213
3066.21 2234
3066.73 2205
3067.26 2137
3067.78 2114
3068.30 2176
3068.82 2145
3069.35 2061
3069.87 2038
3070.39 2031
3070.91 2063
3071.44 2095
3071.96 2109
3072.48 2079
3073.01 2054
3073.53 2062
3074.05 2027
3074.57 2132
3075.10 2195
3075.62 2152
3076.14 2262
3076.67 2288
3077.19 2263
3077.71 2305
3078.24 2334
3078.76 2442
3079.28 2528
3079.81 2527
3080.33 2540
3080.85 2598
3081.38 2567
3081.90 2571
3082.42 2533
3082.95 2555
3083.47 2515
3084.00 2506
3084.52 2424
3085.04 2403
3085.57 2430
3086.09 2406
3086.62 2529
3087.14 2436
3087.66 2518
3088.19 2584
3088.71 2663
3089.24 2795
3089.76 2677
3090.29 2716
3090.81 2777
3091.33 2692
3091.86 2742
3092.38 2753
3092.91 2756
3093.43 2551
3093.96 2498
3094.48 2437
3095.01 2387
3095.53 2279
3096.06 2291
3096.58 2352
3097.11 2367
3097.63 2239
3098.16 2329
3098.68 2291
3099.21 2266
3099.73 2333
3100.26 2417
3100.78 2571
3101.31 2751
3101.83 2999
3102.36 3290
3102.88 3585
3103.41 3608
3103.93 3704
3104.46 3810
3104.99 3717
3105.51 3330
3106.04 3234
3106.56 2922
3107.09 2679
3107.61 2597
3108.14 2504
3108.67 2367
3109.19 2306
3109.72 2237
3110.24 2220
3110.77 2229
3111.30 2155
3111.82 2125
3112.35 2107
3112.87 2012
3113.40 2095
3113.93 2108
3114.45 2021
3114.98 1978
3115.51 2101
3116.03 2058
3116.56 2068
3117.09 2062
3117.61 2177
3118.14 2175
3118.67 2200
3119.19 2253
3119.72 2307
3120.25 2407
3120.77 2482
3121.30 2352
3121.83 2424
3122.35 2584
3122.88 2550
3123.41 2570
3123.94 2477
3124.46 2395
3124.99 2413
3125.52 2436
3126.05 2348
3126.57 2281
3127.10 2234
3127.63 2160
3128.16 2126
3128.68 2194
3129.21 2112
3129.74 2105
3130.27 2007
3130.79 1959
3131.32 1997
3131.85 1955
3132.38 2048
3132.91 1911
3133.43 1984
3133.96 1917
3134.49 2002
3135.02 1966
3135.55 1958
3136.07 2013
3136.60 1893
3137.13 1912
3137.66 1928
3138.19 1926
3138.72 1838
3139.24 1862
3139.77 1881
3140.30 1895
3140.83 1855
3141.36 1927
3141.89 1960
3142.42 2041
3142.95 1989
3143.47 2003
3144.00 1969
3144.53 1989
3145.06 2028
3145.59 2145
3146.12 2136
3146.65 2112
3147.18 2054
3147.71 2236
3148.24 2181
3148.76 2228
3149.29 2340
3149.82 2290
3150.35 2249
3150.88 2273
3151.41 2219
3151.94 2262
3152.47 2203
3153.00 2262
3153.53 2203
3154.06 2236
3154.59 2225
3155.12 2177
3155.65 2134
3156.18 2144
3156.71 2260
3157.24 2307
3157.77 2320
3158.30 2350
3158.83 2402
3159.36 2559
3159.89 2516
3160.42 2567
3160.95 2613
3161.48 2647
3162.01 2580
3162.54 2543
3163.07 2460
3163.60 2501
3164.13 2466
3164.66 2361
3165.20 2320
3165.73 2321
3166.26 2159
3166.79 2052
3167.32 2030
3167.85 2094
3168.38 2025
3168.91 2048
3169.44 2051
3169.97 2021
3170.50 2024
3171.04 2001
3171.57 2133
3172.10 2127
3172.63 2125
3173.16 2235
3173.69 2250
3174.22 2263
3174.75 2255
3175.29 2214
3175.82 2233
3176.35 2209
3176.88 2126
3177.41 2169
3177.94 2113
3178.48 2065
3179.01 2043
3179.54 2022
3180.07 2064
3180.60 2052
3181.14 1976
3181.67 2003
3182.20 2044
3182.73 1978
3183.26 2027
3183.80 1973
3184.33 2109
3184.86 2037
3185.39 2041
3185.93 2122
3186.46 2095
3186.99 2017
3187.52 2041
3188.06 2048
3188.59 2021
3189.12 2071
3189.65 2073
3190.19 2069
3190.72 2033
3191.25 2053
3191.79 2149
3192.32 2088
3192.85 2171
3193.38 2093
3193.92 2099
3194.45 2052
3194.98 2112
3195.52 2140
3196.05 2148
3196.58 2205
3197.12 2167
3197.65 2127
3198.18 2268
3198.72 2260
3199.25 2192
3199.78 2184
3200.32 2209
3200.85 2219
3201.39 2103
3201.92 2071
3202.45 2043
3202.99 2052
3203.52 2110
3204.05 1995
3204.59 2033
3205.12 1982
3205.66 2049
3206.19 2070
3206.72 2009
3207.26 2030
3207.79 2063
3208.33 2121
3208.86 2193
3209.40 2255
3209.93 2367
3210.47 2308
3211.00 2349
3211.53 2395
3212.07 2440
3212.60 2442
3213.14 2431
3213.67 2491
3214.21 2415
3214.74 2330
3215.28 2255
3215.81 2256
3216.35 2271
3216.88 2301
3217.42 2272
3217.95 2205
3218.49 2209
3219.02 2199
3219.56 2096
3220.09 2127
3220.63 2229
3221.16 2227
3221.70 2306
3222.23 2369
3222.77 2576
3223.31 2750
3223.84 2999
3224.38 3004
3224.91 3092
3225.45 3124
3225.98 3011
3226.52 3021
3227.06 2821
3227.59 2766
3228.13 2555
3228.66 2480
3229.20 2366
3229.74 2383
3230.27 2383
3230.81 2160
3231.34 2112
3231.88 2111
3232.42 2183
3232.95 2100
3233.49 2068
3234.03 2156
3234.56 2110
3235.10 2201
3235.64 2296
3236.17 2194
3236.71 2245
3237.25 2309
3237.78 2352
3238.32 2262
3238.86 2294
3239.39 2269
3239.93 2267
3240.47 2159
3241.00 2181
3241.54 2147
3242.08 2085
3242.61 2084
3243.15 2067
3243.69 2041
3244.23 2023
3244.76 2043
3245.30 2017
3245.84 1952
3246.38 2026
3246.91 2054
3247.45 2014
3247.99 2077
3248.53 2146
3249.06 2253
3249.60 2276
3250.14 2374
3250.68 2443
3251.21 2552
3251.75 2622
3252.29 2688
3252.83 2788
3253.37 2920
3253.90 3087
3254.44 3020
3254.98 2984
3255.52 3107
3256.06 2909
3256.60 2714
3257.13 2694
3257.67 2658
3258.21 2546
3258.75 2595
3259.29 2546
3259.83 2516
3260.36 2615
3260.90 2641
3261.44 2753
3261.98 2716
3262.52 2820
3263.06 2844
3263.60 2862
3264.14 2854
3264.68 2924
3265.21 2920
3265.75 3010
3266.29 2864
3266.83 2856
3267.37 2833
3267.91 2779
3268.45 2849
3268.99 2770
3269.53 2653
3270.07 2594
3270.61 2519
3271.15 2397
3271.69 2410
3272.23 2434
3272.76 2362
3273.30 2286
3273.84 2411
3274.38 2432
3274.92 2491
3275.46 2516
3276.00 2615
3276.54 2672
3277.08 2603
3277.62 2641
3278.16 2714
3278.70 2698
3279.24 2595
3279.78 2598
3280.32 2655
3280.86 2573
3281.41 2658
3281.95 2579
3282.49 2520
3283.03 2498
3283.57 2472
3284.11 2420
3284.65 2388
3285.19 2459
3285.73 2508
3286.27 2570
3286.81 2559
3287.35 2631
3287.89 2524
3288.43 2462
3288.97 2558
3289.52 2605
3290.06 2503
3290.60 2554
3291.14 2581
3291.68 2602
3292.22 2767
3292.76 2805
3293.30 2954
3293.85 2972
3294.39 3022
3294.93 3088
3295.47 3204
3296.01 3254
3296.55 3264
3297.09 3268
3297.64 3393
3298.18 3119
3298.72 2999
3299.26 2950
3299.80 2894
3300.34 2780
3300.89 2673
3301.43 2589
3301.97 2627
3302.51 2569
3303.06 2548
3303.60 2626
3304.14 2535
3304.68 2617
3305.22 2548
3305.77 2448
3306.31 2500
3306.85 2512
3307.39 2511
3307.94 2463
3308.48 2370
3309.02 2386
3309.56 2486
3310.11 2449
3310.65 2531
3311.19 2451
3311.74 2520
3312.28 2567
3312.82 2450
3313.36 2404
3313.91 2384
3314.45 2422
3314.99 2476
3315.54 2477
3316.08 2575
3316.62 2598
3317.17 2589
3317.71 2729
3318.25 2825
3318.80 2857
3319.34 2876
3319.88 2936
3320.43 3040
3320.97 3098
3321.51 3009
3322.06 3065
3322.60 2986
3323.14 2898
3323.69 2904
3324.23 2916
3324.78 2763
3325.32 2859
3325.86 2736
3326.41 2690
3326.95 2680
3327.50 2682
3328.04 2683
3328.59 2656
3329.13 2726
3329.67 2722
3330.22 2765
3330.76 2836
3331.31 3033
3331.85 3307
3332.40 3731
3332.94 4285
3333.49 4896
3334.03 5819
3334.57 6957
3335.12 7792
3335.66 8720
3336.21 9433
3336.75 9690
3337.30 9576
3337.84 9265
3338.39 8594
3338.93 7783
3339.48 6831
3340.02 6051
3340.57 5267
3341.11 4578
3341.66 4161
3342.20 3717
3342.75 3348
3343.30 3062
3343.84 2889
3344.39 2841
3344.93 2744
3345.48 2776
3346.02 2797
3346.57 2844
3347.11 2850
3347.66 2814
3348.21 2829
3348.75 2698
3349.30 2719
3349.84 2747
3350.39 2724
3350.94 2579
3351.48 2433
3352.03 2401
3352.57 2333
3353.12 2317
3353.67 2263
3354.21 2234
3354.76 2133
3355.31 2157
3355.85 2153
3356.40 2116
3356.95 2083
3357.49 2080
3358.04 2128
3358.59 2132
3359.13 2119
3359.68 2095
3360.23 2101
3360.77 2136
3361.32 2184
3361.87 2135
3362.41 2184
3362.96 2097
3363.51 2171
3364.05 2234
3364.60 2163
3365.15 2131
3365.70 2176
3366.24 2157
3366.79 2074
3367.34 2159
3367.89 2163
3368.43 2155
3368.98 2113
3369.53 2140
3370.08 2152
3370.62 2149
3371.17 2158
3371.72 2234
3372.27 2361
3372.81 2405
3373.36 2436
3373.91 2531
3374.46 2531
3375.01 2611
3375.55 2565
3376.10 2501
3376.65 2458
3377.20 2384
3377.75 2299
3378.30 2202
3378.84 2122
3379.39 2054
3379.94 2104
3380.49 2156
3381.04 2067
3381.59 1964
3382.13 1953
3382.68 1972
3383.23 1985
3383.78 2007
3384.33 1971
3384.88 1958
3385.43 1955
3385.98 2014
3386.52 2070
3387.07 2020
3387.62 2101
3388.17 2090
3388.72 2127
3389.27 2085
3389.82 2123
3390.37 2108
3390.92 2081
3391.47 2100
3392.02 2058
3392.57 2088
3393.12 2112
3393.66 2121
3394.21 2060
3394.76 2007
3395.31 1998
3395.86 1966
3396.41 1980
3396.96 2058
3397.51 2099
3398.06 2020
3398.61 2032
3399.16 2028
3399.71 2065
3400.26 2058
3400.81 2043
3401.36 2017
3401.91 1924
3402.46 1996
3403.01 1911
3403.56 1979
3404.11 1896
3404.66 1954
3405.21 1923
3405.77 1918
3406.32 1883
3406.87 1873
3407.42 1869
3407.97 1876
3408.52 1928
3409.07 2010
3409.62 1939
3410.17 2048
3410.72 2127
3411.27 2081
3411.82 2059
3412.37 2135
3412.93 2067
3413.48 2073
3414.03 2085
3414.58 2073
3415.13 2061
3415.68 2169
3416.23 2053
3416.78 2056
3417.34 1991
3417.89 1929
3418.44 1890
3418.99 1941
3419.54 1970
3420.09 1984
3420.65 1972
3421.20 1969
3421.75 1960
3422.30 2003
3422.85 1964
3423.40 1985
3423.96 2050
3424.51 2036
3425.06 2006
3425.61 1925
3426.17 1839
3426.72 1880
3427.27 1837
3427.82 1874
3428.37 1835
3428.93 1824
3429.48 1749
3430.03 1796
3430.58 1833
3431.14 1807
3431.69 1786
3432.24 1826
3432.79 1835
3433.35 1902
3433.90 1864
3434.45 1858
3435.01 1912
3435.56 1918
3436.11 1861
3436.66 2024
3437.22 1946
3437.77 1881
3438.32 1865
3438.88 1897
3439.43 1911
3439.98 1793
3440.54 1906
3441.09 1911
3441.64 1901
3442.20 1897
3442.75 1812
3443.30 1875
3443.86 1865
3444.41 1858
3444.96 1930
3445.52 1998
3446.07 1943
3446.63 1823
3447.18 1785
3447.73 1831
3448.29 1866
3448.84 1892
3449.40 1928
3449.95 1886
3450.50 1888
3451.06 1807
3451.61 1908
3452.17 1908
3452.72 1889
3453.27 1938
3453.83 1893
3454.38 1887
3454.94 1792
3455.49 1808
3456.05 1912
3456.60 1860
3457.16 1904
3457.71 1904
3458.27 1937
3458.82 1932
3459.38 1870
3459.93 1928
3460.49 1982
3461.04 1935
3461.60 1933
3462.15 1850
3462.71 1895
3463.26 1882
3463.82 1958
3464.37 1938
3464.93 1944
3465.48 2030
3466.04 1976
3466.59 1922
3467.15 1951
3467.70 1989
3468.26 1938
3468.81 1996
3469.37 2071
3469.93 2164
3470.48 2151
3471.04 2162
3471.59 2088
3472.15 2212
3472.70 2198
3473.26 2062
3473.82 2086
3474.37 2187
3474.93 2155
3475.48 2108
3476.04 2123
3476.60 2161
3477.15 2178
3477.71 2261
3478.27 2341
3478.82 2517
3479.38 2443
3479.93 2550
3480.49 2509
3481.05 2459
3481.60 2418
3482.16 2514
3482.72 2335
3483.27 2350
3483.83 2340
3484.39 2293
3484.95 2343
3485.50 2312
3486.06 2316
3486.62 2298
3487.17 2356
3487.73 2320
3488.29 2393
3488.84 2537
3489.40 2784
3489.96 3042
3490.52 3274
3491.07 3511
3491.63 3908
3492.19 3958
3492.75 4214
3493.30 4275
3493.86 4035
3494.42 3914
3494.98 3732
3495.53 3465
3496.09 3180
3496.65 2993
3497.21 2800
3497.77 2754
3498.32 2649
3498.88 2547
3499.44 2693
3500.00 2646
3500.56 2580
3501.11 2693
3501.67 2805
3502.23 2862
3502.79 2885
3503.35 2965
3503.91 3058
3504.46 3129
3505.02 3240
3505.58 3306
3506.14 3301
3506.70 3358
3507.26 3298
3507.81 3157
3508.37 3112
3508.93 2948
3509.49 2779
3510.05 2800
3510.61 2707
3511.17 2592
3511.73 2503
3512.29 2490
3512.85 2347
3513.40 2308
3513.96 2230
3514.52 2115
3515.08 2183
3515.64 2166
3516.20 2132
3516.76 2189
3517.32 2111
3517.88 2085
3518.44 2154
3519.00 2116
3519.56 2049
3520.12 2075
3520.68 2064
3521.24 2122
3521.80 2080
3522.36 2058
3522.92 2034
3523.48 2123
3524.04 2089
3524.60 2106
3525.16 2153
3525.72 2144
3526.28 2134
3526.84 2170
3527.40 2264
3527.96 2265
3528.52 2273
3529.08 2219
3529.64 2229
3530.20 2213
3530.76 2123
3531.32 2173
3531.88 2101
3532.44 2014
3533.00 1998
3533.56 2088
3534.12 2119
3534.68 2093
3535.25 2118
3535.81 2201
3536.37 2336
3536.93 2339
3537.49 2332
3538.05 2368
3538.61 2286
3539.17 2327
3539.73 2279
3540.30 2264
3540.86 2235
3541.42 2208
3541.98 2238
3542.54 2320
3543.10 2235
3543.66 2245
3544.23 2275
3544.79 2311
3545.35 2290
3545.91 2284
3546.47 2235
3547.03 2283
3547.60 2207
3548.16 2228
3548.72 2243
3549.28 2238
3549.84 2212
3550.41 2176
3550.97 2152
3551.53 2081
3552.09 2230
3552.65 2257
3553.22 2107
3553.78 2090
3554.34 2062
3554.90 2022
3555.47 2066
3556.03 2027
3556.59 2043
3557.15 1966
3557.72 1992
3558.28 1935
3558.84 1947
3559.41 2076
3559.97 2113
3560.53 2087
3561.09 2108
3561.66 2131
3562.22 2048
3562.78 2087
3563.35 2079
3563.91 2086
3564.47 2094
3565.04 2110
3565.60 2084
3566.16 2085
3566.73 2052
3567.29 2044
3567.85 2060
3568.42 1997
3568.98 2013
3569.54 2011
3570.11 1918
3570.67 1925
3571.23 1944
3571.80 1932
3572.36 1901
3572.93 1991
3573.49 2028
3574.05 2094
3574.62 2102
3575.18 2091
3575.75 2181
3576.31 2230
3576.87 2282
3577.44 2300
3578.00 2294
3578.57 2275
3579.13 2315
3579.70 2292
3580.26 2214
3580.82 2160
3581.39 2165
3581.95 2115
3582.52 2078
3583.08 2102
3583.65 2068
3584.21 2118
3584.78 2090
3585.34 2120
3585.91 2156
3586.47 2083
3587.04 2026
3587.60 1977
3588.17 2022
3588.73 2024
3589.30 1965
3589.86 1934
3590.43 1947
3590.99 1997
3591.56 1935
3592.12 1990
3592.69 2040
3593.25 2137
3593.82 2114
3594.39 2190
3594.95 2241
3595.52 2318
3596.08 2384
3596.65 2517
3597.21 2618
3597.78 2561
3598.35 2560
3598.91 2470
3599.48 2443
3600.04 2520
3600.61 2437
3601.18 2471
3601.74 2379
3602.31 2216
3602.87 2197
3603.44 2182
3604.01 2167
3604.57 2217
3605.14 2153
3605.71 2171
3606.27 2118
3606.84 2115
3607.41 2056
3607.97 2011
3608.54 2047
3609.11 1999
3609.67 1919
3610.24 2018
3610.81 1975
3611.37 1860
3611.94 1831
3612.51 1841
3613.07 1885
3613.64 1939
3614.21 1986
3614.78 2072
3615.34 2132
3615.91 2317
3616.48 2487
3617.04 2665
3617.61 2879
3618.18 2911
3618.75 3011
3619.31 3000
3619.88 2972
3620.45 2980
3621.02 2943
3621.58 2697
3622.15 2565
3622.72 2431
3623.29 2263
3623.86 2208
3624.42 2165
3624.99 1946
3625.56 1923
3626.13 1925
3626.70 1883
3627.26 1857
3627.83 1874
3628.40 1830
3628.97 1874
3629.54 1874
3630.11 1814
3630.67 1805
3631.24 1897
3631.81 1891
3632.38 1813
3632.95 1805
3633.52 1906
3634.08 1877
3634.65 1875
3635.22 1831
3635.79 1806
3636.36 1780
3636.93 1811
3637.50 1861
3638.07 1854
3638.64 1842
3639.20 1854
3639.77 1924
3640.34 1864
3640.91 1776
3641.48 1874
3642.05 1920
3642.62 1995
3643.19 1901
3643.76 1906
3644.33 1964
3644.90 1999
3645.47 1946
3646.04 1893
3646.61 1969
3647.18 1961
3647.75 1902
3648.32 1968
3648.89 1945
3649.46 1843
3650.03 1960
3650.60 1848
3651.17 1828
3651.74 1971
3652.31 1871
3652.88 1901
3653.45 1900
3654.02 1931
3654.59 2018
3655.16 1881
3655.73 1871
3656.30 1952
3656.87 2001
3657.44 1914
3658.01 1927
3658.58 1962
3659.15 1998
3659.72 1969
3660.29 1957
3660.86 1926
3661.43 1896
3662.00 1901
3662.58 1852
3663.15 1904
3663.72 1843
3664.29 1843
3664.86 1869
3665.43 1846
3666.00 1912
3666.57 1857
3667.14 1851
3667.72 1874
3668.29 1904
3668.86 1887
3669.43 1925
3670.00 1822
3670.57 1882
3671.14 1847
3671.72 1837
3672.29 1858
3672.86 1942
3673.43 1940
3674.00 2035
3674.57 1994
3675.15 2041
3675.72 2079
3676.29 2097
3676.86 2116
3677.43 2095
3678.01 2081
3678.58 2088
3679.15 2082
3679.72 1977
3680.30 1901
3680.87 1895
3681.44 1896
3682.01 1895
3682.58 1903
3683.16 1868
3683.73 1926
3684.30 1893
3684.88 1752
3685.45 1780
3686.02 1807
3686.59 1908
3687.17 1827
3687.74 1900
3688.31 1894
3688.88 1848
3689.46 1805
3690.03 1763
3690.60 1822
3691.18 1900
3691.75 1951
3692.32 1915
3692.90 1924
3693.47 1935
3694.04 1877
3694.62 1849
3695.19 1967
3695.76 1973
3696.34 1918
3696.91 1910
3697.48 1880
3698.06 1867
3698.63 1915
3699.21 1882
3699.78 1777
3700.35 1800
3700.93 1836
3701.50 1827
3702.08 1890
3702.65 1818
3703.22 1833
3703.80 1867
3704.37 1948
3704.95 1989
3705.52 1953
3706.09 1976
3706.67 1958
3707.24 2001
3707.82 2043
3708.39 2081
3708.97 2175
3709.54 2151
3710.12 2095
3710.69 2101
3711.26 2063
3711.84 2086
3712.41 2059
3712.99 1945
3713.56 1993
3714.14 1992
3714.71 1885
3715.29 1966
3715.86 2028
3716.44 1985
3717.01 1864
3717.59 1922
3718.16 1942
3718.74 1807
3719.32 1860
3719.89 1925
3720.47 1864
3721.04 1842
3721.62 1846
3722.19 1848
3722.77 1844
3723.34 1776
3723.92 1806
3724.49 1867
3725.07 1817
3725.65 1777
3726.22 1844
3726.80 1866
3727.37 1789
3727.95 1828
3728.53 1879
3729.10 1880
3729.68 1936
3730.25 2054
3730.83 2130
3731.41 2350
3731.98 2499
3732.56 2554
3733.14 2598
3733.71 2723
3734.29 2640
3734.87 2596
3735.44 2537
3736.02 2507
3736.60 2376
3737.17 2222
3737.75 2176
3738.33 2115
3738.90 2028
3739.48 2091
3740.06 2146
3740.63 2041
3741.21 1962
3741.79 1873
3742.36 1953
3742.94 1993
3743.52 1943
3744.10 1977
3744.67 1897
3745.25 1860
3745.83 1945
3746.40 1910
3746.98 1932
3747.56 1903
3748.14 1889
3748.71 1861
3749.29 1923
3749.87 1871
3750.45 1835
3751.03 1942
3751.60 1929
3752.18 1936
3752.76 1981
3753.34 2039
3753.92 2002
3754.49 1937
3755.07 1889
3755.65 1944
3756.23 1934
3756.81 1942
3757.38 2026
3757.96 1991
3758.54 1962
3759.12 1975
3759.70 1997
3760.28 2054
3760.85 2110
3761.43 2119
3762.01 2121
3762.59 2230
3763.17 2281
3763.75 2245
3764.33 2267
3764.91 2264
3765.48 2322
3766.06 2247
3766.64 2256
3767.22 2187
3767.80 2145
3768.38 2107
3768.96 2115
3769.54 2087
3770.12 2045
3770.70 2014
3771.28 1938
3771.85 1980
3772.43 1919
3773.01 1838
3773.59 1801
3774.17 1856
3774.75 1861
3775.33 1820
3775.91 1921
3776.49 1924
3777.07 1838
3777.65 1818
3778.23 1884
3778.81 1942
3779.39 1911
3779.97 1994
3780.55 1884
3781.13 1918
3781.71 1898
3782.29 1822
3782.87 1810
3783.45 1809
3784.03 1876
3784.61 1840
3785.19 1831
3785.77 1895
3786.35 1910
3786.93 1888
3787.51 1841
3788.10 1876
3788.68 1920
3789.26 1940
3789.84 1907
3790.42 1944
3791.00 1955
3791.58 1893
3792.16 1952
3792.74 1920
3793.32 1894
3793.90 1985
3794.48 1930
3795.07 1882
3795.65 1881
3796.23 1890
3796.81 1820
3797.39 1789
3797.97 1847
3798.55 1861
3799.14 1809
3799.72 1808
3800.30 1915
3800.88 1866
3801.46 1837
3802.04 1843
3802.62 1848
3803.21 1965
3803.79 1937
3804.37 1997
3804.95 1917
3805.53 1938
3806.12 2006
3806.70 2077
3807.28 2099
3807.86 2096
3808.44 2172
3809.03 2211
3809.61 2265
3810.19 2162
3810.77 2166
3811.36 2127
3811.94 2075
3812.52 2000
3813.10 2065
3813.69 1995
3814.27 1977
3814.85 2067
3815.43 2010
3816.02 1986
3816.60 1947
3817.18 1891
3817.77 1900
3818.35 1927
3818.93 1988
3819.51 1978
3820.10 1896
3820.68 1868
3821.26 1840
3821.85 1879
3822.43 1887
3823.01 1984
3823.60 1968
3824.18 1899
3824.76 1894
3825.35 1907
3825.93 1871
3826.51 1921
3827.10 1870
3827.68 1809
3828.27 1808
3828.85 1855
3829.43 1737
3830.02 1738
3830.60 1783
3831.18 1797
3831.77 1851
3832.35 1898
3832.94 1843
3833.52 1865
3834.10 1923
3834.69 1913
3835.27 2028
3835.86 2001
3836.44 2081
3837.03 2038
3837.61 2092
3838.19 2133
3838.78 2008
3839.36 1984
3839.95 1977
3840.53 1939
3841.12 1921
3841.70 1945
3842.29 1851
3842.87 1829
3843.46 1796
3844.04 1892
3844.63 1962
3845.21 1913
3845.80 1949
3846.38 1901
3846.97 1937
3847.55 1906
3848.14 1941
3848.72 1923
3849.31 1939
3849.89 1975
3850.48 2018
3851.06 1924
3851.65 2039
3852.23 2097
3852.82 2101
3853.41 2122
3853.99 2132
3854.58 2143
3855.16 2086
3855.75 2100
3856.33 2104
3856.92 2150
3857.51 2178
3858.09 2293
3858.68 2424
3859.26 2628
3859.85 2909
3860.44 3155
3861.02 3278
3861.61 3523
3862.20 3501
3862.78 3452
3863.37 3522
3863.95 3481
3864.54 3190
3865.13 2943
3865.71 2717
3866.30 2552
3866.89 2444
3867.47 2280
3868.06 2078
3868.65 2060
3869.23 2003
3869.82 1897
3870.41 1907
3870.99 1898
3871.58 1966
3872.17 1956
3872.76 1973
3873.34 1890
3873.93 1891
3874.52 1884
3875.10 1841
3875.69 1828
3876.28 1856
3876.87 1864
3877.45 1879
3878.04 1929
3878.63 1856
3879.22 1864
3879.80 1849
3880.39 1907
3880.98 1819
3881.57 1844
3882.15 1895
3882.74 1919
3883.33 1828
3883.92 1848
3884.51 1932
3885.09 1908
3885.68 1840
3886.27 1867
3886.86 1885
3887.45 1927
3888.04 1963
3888.62 1967
3889.21 1970
3889.80 2017
3890.39 1997
3890.98 1992
3891.57 1996
3892.15 1958
3892.74 2016
3893.33 1964
3893.92 1969
3894.51 1963
3895.10 1998
3895.69 1962
3896.28 1983
3896.86 2092
3897.45 2092
3898.04 2041
3898.63 1998
3899.22 2112
3899.81 2081
3900.40 2009
3900.99 2090
3901.58 2171
3902.17 2159
3902.76 2042
3903.34 2008
3903.93 1957
3904.52 1921
3905.11 1850
3905.70 1824
3906.29 1791
3906.88 1844
3907.47 1873
3908.06 1853
3908.65 1759
3909.24 1872
3909.83 1788
3910.42 1770
3911.01 1806
3911.60 1777
3912.19 1819
3912.78 1858
3913.37 1804
3913.96 1755
3914.55 1771
3915.14 1776
3915.73 1903
3916.32 1918
3916.91 1909
3917.50 1836
3918.09 1862
3918.68 1861
3919.28 1851
3919.87 1917
3920.46 1885
3921.05 1911
3921.64 1838
3922.23 1807
3922.82 1796
3923.41 1778
3924.00 1864
3924.59 1852
3925.18 1868
3925.77 1840
3926.37 1915
3926.96 1906
3927.55 1875
3928.14 1798
3928.73 1750
3929.32 1770
3929.91 1772
3930.51 1765
3931.10 1791
3931.69 1808
3932.28 1861
3932.87 1863
3933.46 1776
3934.05 1799
3934.65 1747
3935.24 1779
3935.83 1843
3936.42 1866
3937.01 1863
3937.61 1868
3938.20 1937
3938.79 1890
3939.38 1865
3939.97 2056
3940.57 2090
3941.16 2059
3941.75 2078
3942.34 2100
3942.94 2130
3943.53 2167
3944.12 2109
3944.71 2055
3945.31 2094
3945.90 1946
3946.49 1909
3947.08 1936
3947.68 1869
3948.27 1817
3948.86 1759
3949.45 1777
3950.05 1798
3950.64 1802
3951.23 1759
3951.83 1736
3952.42 1755
3953.01 1803
3953.61 1783
3954.20 1746
3954.79 1781
3955.39 1841
3955.98 1847
3956.57 1832
3957.17 1898
3957.76 1928
3958.35 1897
3958.95 1874
3959.54 1916
3960.13 1848
3960.73 1834
3961.32 1780
3961.92 1785
3962.51 1809
3963.10 1782
3963.70 1800
3964.29 1741
3964.88 1792
3965.48 1836
3966.07 1878
3966.67 1885
3967.26 1871
3967.86 1887
3968.45 1937
3969.04 1979
3969.64 1916
3970.23 1977
3970.83 1967
3971.42 1990
3972.02 1928
3972.61 1836
3973.21 1840
3973.80 1772
3974.40 1848
3974.99 1839
3975.58 1864
3976.18 1858
3976.77 1813
3977.37 1815
3977.96 1822
3978.56 1794
3979.15 1801
3979.75 1793
3980.35 1861
3980.94 1823
3981.54 1837
3982.13 1874
3982.73 1972
3983.32 1937
3983.92 1928
3984.51 1962
3985.11 1986
3985.70 1854
3986.30 1965
3986.90 1963
3987.49 1912
3988.09 1904
3988.68 1924
3989.28 1880
3989.87 1906
3990.47 1843
3991.07 1805
3991.66 1925
3992.26 1886
3992.85 1812
3993.45 1894
3994.05 1939
3994.64 1951
3995.24 1980
3995.84 1970
3996.43 2006
3997.03 2056
3997.62 2029
3998.22 1953
3998.82 2002
3999.41 1975
4000.01 2027
4000.61 1927
4001.20 1959
4001.80 2015
4002.40 1961
4003.00 1901
4003.59 1950
4004.19 1998
4004.79 2020
4005.38 2005
4005.98 1996
4006.58 2044
4007.17 2056
4007.77 2015
4008.37 1949
4008.97 1974
4009.56 1877
4010.16 1845
4010.76 1895
4011.36 1859
4011.95 1870
4012.55 1838
4013.15 1795
4013.75 1859
4014.34 1795
4014.94 1793
4015.54 1905
4016.14 1894
4016.74 1919
4017.33 1958
4017.93 1891
4018.53 1986
4019.13 1988
4019.73 1979
4020.32 1892
4020.92 1859
4021.52 1934
4022.12 1940
4022.72 1917
4023.32 2007
4023.91 2045
4024.51 2155
4025.11 2259
4025.71 2355
4026.31 2466
4026.91 2564
4027.51 2631
4028.10 2791
4028.70 2859
4029.30 2800
4029.90 2791
4030.50 2816
4031.10 2693
4031.70 2592
4032.30 2528
4032.90 2422
4033.49 2374
4034.09 2233
4034.69 2209
4035.29 2208
4035.89 2105
4036.49 2054
4037.09 2017
4037.69 2006
4038.29 1899
4038.89 1935
4039.49 1858
4040.09 1926
4040.69 1846
4041.29 1764
4041.89 1877
4042.49 1826
4043.09 1889
4043.69 1874
4044.29 1790
4044.89 1797
4045.49 1839
4046.09 1823
4046.69 1871
4047.29 1856
4047.89 1901
4048.49 1945
4049.09 2052
4049.69 2047
4050.29 2118
4050.89 2177
4051.49 2115
4052.09 2102
4052.69 2178
4053.29 2106
4053.89 2038
4054.49 2023
4055.09 2082
4055.69 2057
4056.30 1924
4056.90 1974
4057.50 1991
4058.10 1977
4058.70 2088
4059.30 2037
4059.90 2108
4060.50 2079
4061.10 2282
4061.71 2200
4062.31 2207
4062.91 2206
4063.51 2189
4064.11 2233
4064.71 2220
4065.31 2272
4065.92 2306
4066.52 2284
4067.12 2315
4067.72 2221
4068.32 2237
4068.92 2126
4069.53 2032
4070.13 1992
4070.73 1875
4071.33 1863
4071.93 1829
4072.54 1889
4073.14 1824
4073.74 1829
4074.34 1845
4074.94 1811
4075.55 1765
4076.15 1716
4076.75 1779
4077.35 1791
4077.96 1795
4078.56 1841
4079.16 2029
4079.76 1936
4080.37 1989
4080.97 2034
4081.57 2034
4082.17 2041
4082.78 2044
4083.38 2042
4083.98 1970
4084.59 1909
4085.19 1998
4085.79 1915
4086.39 1917
4087.00 1953
4087.60 1854
4088.20 1958
4088.81 2034
4089.41 1966
4090.01 1986
4090.62 1943
4091.22 1943
4091.82 1930
4092.43 1935
4093.03 1791
4093.63 1826
4094.24 1857
4094.84 1865
4095.45 1823
4096.05 1826
4096.65 1860
4097.26 1848
4097.86 1877
4098.47 1830
4099.07 1859
4099.67 1824
4100.28 1793
4100.88 1766
4101.49 1809
4102.09 1743
4102.69 1811
4103.30 1709
4103.90 1672
4104.51 1630
4105.11 1650
4105.72 1684
4106.32 1693
4106.93 1718
4107.53 1753
4108.13 1748
4108.74 1770
4109.34 1707
4109.95 1727
4110.55 1779
4111.16 1795
4111.76 1768
4112.37 1746
4112.97 1738
4113.58 1684
4114.18 1729
4114.79 1691
4115.39 1811
4116.00 1813
4116.60 1730
4117.21 1811
4117.82 1823
4118.42 1882
4119.03 1901
4119.63 1814
4120.24 1867
4120.84 1927
4121.45 1830
4122.05 1916
4122.66 1907
4123.27 1887
4123.87 1837
4124.48 1841
4125.08 1839
4125.69 1794
4126.30 1857
4126.90 1776
4127.51 1799
4128.11 1790
4128.72 1740
4129.33 1766
4129.93 1747
4130.54 1689
4131.15 1687
4131.75 1690
4132.36 1733
4132.96 1776
4133.57 1786
4134.18 1820
4134.78 1780
4135.39 1874
4136.00 1885
4136.60 1923
4137.21 1842
4137.82 1880
4138.43 1838
4139.03 1899
4139.64 1865
4140.25 1908
4140.85 1981
4141.46 1957
4142.07 1981
4142.68 2045
4143.28 2067
4143.89 2105
4144.50 2052
4145.10 2062
4145.71 1997
4146.32 1965
4146.93 1966
4147.53 1927
4148.14 1905
4148.75 1862
4149.36 1911
4149.97 1857
4150.57 1824
4151.18 1712
4151.79 1708
4152.40 1664
4153.00 1755
4153.61 1702
4154.22 1712
4154.83 1630
4155.44 1539
4156.05 1655
4156.65 1717
4157.26 1650
4157.87 1658
4158.48 1625
4159.09 1582
4159.70 1603
4160.30 1651
4160.91 1623
4161.52 1697
4162.13 1739
4162.74 1736
4163.35 1719
4163.96 1648
4164.56 1754
4165.17 1819
4165.78 1830
4166.39 1803
4167.00 1778
4167.61 1750
4168.22 1786
4168.83 1735
4169.44 1715
4170.05 1755
4170.66 1806
4171.26 1833
4171.87 1797
4172.48 1750
4173.09 1795
4173.70 1780
4174.31 1796
4174.92 1878
4175.53 1960
4176.14 1960
4176.75 1978
4177.36 2043
4177.97 1942
4178.58 1887
4179.19 1927
4179.80 1871
4180.41 1874
4181.02 1833
4181.63 1815
4182.24 1787
4182.85 1839
4183.46 1786
4184.07 1754
4184.68 1738
4185.29 1707
4185.90 1712
4186.51 1713
4187.12 1695
4187.73 1676
4188.34 1767
4188.95 1712
4189.56 1738
4190.18 1689
4190.79 1736
4191.40 1755
4192.01 1769
4192.62 1752
4193.23 1809
4193.84 1830
4194.45 1827
4195.06 1782
4195.67 1845
4196.28 1893
4196.90 1818
4197.51 1819
4198.12 1787
4198.73 1785
4199.34 1813
4199.95 1772
4200.56 1758
4201.18 1685
4201.79 1732
4202.40 1702
4203.01 1741
4203.62 1693
4204.23 1714
4204.85 1758
4205.46 1769
4206.07 1762
4206.68 1759
4207.29 1811
4207.90 1820
4208.52 1785
4209.13 1827
4209.74 1776
4210.35 1814
4210.97 1751
4211.58 1801
4212.19 1818
4212.80 1846
4213.41 1745
4214.03 1804
4214.64 1778
4215.25 1794
4215.86 1738
4216.48 1794
4217.09 1884
4217.70 1900
4218.32 1895
4218.93 1960
4219.54 1974
4220.15 1996
4220.77 2141
4221.38 2024
4221.99 1946
4222.61 1963
4223.22 1904
4223.83 1883
4224.44 1950
4225.06 1966
4225.67 1958
4226.28 1903
4226.90 1991
4227.51 2041
4228.13 2055
4228.74 2060
4229.35 2081
4229.97 2102
4230.58 2026
4231.19 2081
4231.81 2066
4232.42 1987
4233.03 2000
4233.65 1978
4234.26 1979
4234.88 2067
4235.49 2093
4236.10 1951
4236.72 1992
4237.33 2015
4237.95 1932
4238.56 1934
4239.17 1912
4239.79 1944
4240.40 1879
4241.02 1833
4241.63 1831
4242.25 1837
4242.86 1759
4243.48 1768
4244.09 1803
4244.71 1791
4245.32 1720
4245.93 1757
4246.55 1776
4247.16 1783
4247.78 1744
4248.39 1828
4249.01 1789
4249.62 1839
4250.24 1926
4250.85 1987
4251.47 1987
4252.08 1987
4252.70 1979
4253.32 2000
4253.93 1961
4254.55 1951
4255.16 1921
4255.78 1839
4256.39 1888
4257.01 1863
4257.62 1867
4258.24 1829
4258.85 1859
4259.47 1860
4260.09 1803
4260.70 1826
4261.32 1986
4261.93 2002
4262.55 2013
4263.17 2139
4263.78 2226
4264.40 2182
4265.01 2184
4265.63 2275
4266.25 2245
4266.86 2214
4267.48 2125
4268.10 2073
4268.71 2158
4269.33 1996
4269.94 2017
4270.56 1959
4271.18 1981
4271.79 1924
4272.41 1827
4273.03 1780
4273.64 1877
4274.26 1835
4274.88 1833
4275.49 1817
4276.11 1889
4276.73 1871
4277.35 1890
4277.96 1864
4278.58 1878
4279.20 1883
4279.81 1855
4280.43 1836
4281.05 1839
4281.67 1836
4282.28 1755
4282.90 1726
4283.52 1678
4284.14 1668
4284.75 1714
4285.37 1670
4285.99 1627
4286.61 1644
4287.22 1665
4287.84 1713
4288.46 1692
4289.08 1613
4289.70 1690
4290.31 1669
4290.93 1652
4291.55 1695
4292.17 1720
4292.79 1729
4293.40 1723
4294.02 1677
4294.64 1716
4295.26 1747
4295.88 1736
4296.50 1754
4297.11 1691
4297.73 1660
4298.35 1708
4298.97 1722
4299.59 1724
4300.21 1726
4300.83 1799
4301.44 1746
4302.06 1746
4302.68 1764
4303.30 1748
4303.92 1820
4304.54 1810
4305.16 1842
4305.78 1693
4306.40 1711
4307.02 1768
4307.63 1664
4308.25 1675
4308.87 1601
4309.49 1668
4310.11 1640
4310.73 1653
4311.35 1599
4311.97 1527
4312.59 1562
4313.21 1590
4313.83 1559
4314.45 1634
4315.07 1654
4315.69 1692
4316.31 1661
4316.93 1608
4317.55 1684
4318.17 1648
4318.79 1657
4319.41 1661
4320.03 1696
4320.65 1682
4321.27 1658
4321.89 1645
4322.51 1725
4323.13 1712
4323.75 1692
4324.37 1697
4324.99 1812
4325.61 1723
4326.23 1705
4326.85 1717
4327.47 1673
4328.09 1739
4328.71 1693
4329.33 1772
4329.96 1833
4330.58 1831
4331.20 1877
4331.82 1902
4332.44 1875
4333.06 1920
4333.68 2009
4334.30 2023
4334.92 1949
4335.54 1964
4336.17 2140
4336.79 2132
4337.41 2308
4338.03 2251
4338.65 2300
4339.27 2339
4339.89 2265
4340.52 2166
4341.14 2089
4341.76 2089
4342.38 2008
4343.00 2048
4343.62 2096
4344.25 2162
4344.87 2246
4345.49 2305
4346.11 2386
4346.73 2511
4347.36 2503
4347.98 2463
4348.60 2385
4349.22 2388
4349.84 2292
4350.47 2173
4351.09 2144
4351.71 2061
4352.33 2051
4352.96 1971
4353.58 1971
4354.20 1924
4354.82 1856
4355.45 1841
4356.07 1832
4356.69 1903
4357.31 1898
4357.94 1815
4358.56 1818
4359.18 1806
4359.81 1804
4360.43 1797
4361.05 1798
4361.68 1705
4362.30 1747
4362.92 1723
4363.55 1695
4364.17 1665
4364.79 1701
4365.42 1720
4366.04 1694
4366.66 1830
4367.29 1729
4367.91 1720
4368.53 1718
4369.16 1684
4369.78 1688
4370.40 1733
4371.03 1710
4371.65 1680
4372.27 1635
4372.90 1586
4373.52 1675
4374.15 1705
4374.77 1671
4375.39 1714
4376.02 1689
4376.64 1704
4377.27 1687
4377.89 1699
4378.52 1736
4379.14 1725
4379.76 1758
4380.39 1726
4381.01 1591
4381.64 1632
4382.26 1654
4382.89 1566
4383.51 1609
4384.14 1680
4384.76 1605
4385.39 1671
4386.01 1689
4386.64 1599
4387.26 1572
4387.89 1598
4388.51 1584
4389.14 1583
4389.76 1554
4390.39 1528
4391.01 1546
4391.64 1543
4392.26 1599
4392.89 1538
4393.51 1516
4394.14 1562
4394.76 1538
4395.39 1526
4396.01 1508
4396.64 1499
4397.26 1527
4397.89 1521
4398.52 1529
4399.14 1506
4399.77 1502
4400.39 1504
4401.02 1465
4401.65 1537
4402.27 1493
4402.90 1522
4403.52 1497
4404.15 1505
4404.78 1561
4405.40 1562
4406.03 1630
4406.65 1568
4407.28 1493
4407.91 1598
4408.53 1579
4409.16 1654
4409.79 1676
4410.41 1717
4411.04 1665
4411.67 1724
4412.29 1761
4412.92 1812
4413.55 1869
4414.17 1826
4414.80 1789
4415.43 1820
4416.05 1777
4416.68 1790
4417.31 1782
4417.94 1704
4418.56 1736
4419.19 1718
4419.82 1597
4420.44 1605
4421.07 1641
4421.70 1575
4422.33 1588
4422.95 1576
4423.58 1566
4424.21 1552
4424.84 1591
4425.46 1568
4426.09 1504
4426.72 1496
4427.35 1486
4427.97 1502
4428.60 1446
4429.23 1479
4429.86 1453
4430.49 1532
4431.11 1551
4431.74 1526
4432.37 1514
4433.00 1517
4433.63 1499
4434.26 1574
4434.88 1571
4435.51 1441
4436.14 1476
4436.77 1495
4437.40 1446
4438.03 1510
4438.65 1544
4439.28 1465
4439.91 1547
4440.54 1500
4441.17 1536
4441.80 1529
4442.43 1564
4443.06 1493
4443.68 1528
4444.31 1505
4444.94 1504
4445.57 1579
4446.20 1598
4446.83 1595
4447.46 1557
4448.09 1587
4448.72 1601
4449.35 1616
4449.98 1629
4450.61 1536
4451.24 1529
4451.86 1591
4452.49 1583
4453.12 1563
4453.75 1580
4454.38 1591
4455.01 1647
4455.64 1691
4456.27 1663
4456.90 1662
4457.53 1578
4458.16 1582
4458.79 1643
4459.42 1663
4460.05 1654
4460.68 1555
4461.31 1550
4461.94 1507
4462.57 1555
4463.20 1483
4463.83 1482
4464.46 1444
4465.09 1492
4465.72 1395
4466.36 1438
4466.99 1530
4467.62 1546
4468.25 1538
4468.88 1536
4469.51 1533
4470.14 1549
4470.77 1630
4471.40 1597
4472.03 1607
4472.66 1588
4473.29 1507
4473.93 1571
4474.56 1585
4475.19 1557
4475.82 1577
4476.45 1590
4477.08 1508
4477.71 1529
4478.34 1464
4478.98 1487
4479.61 1564
4480.24 1597
4480.87 1533
4481.50 1464
4482.13 1543
4482.76 1532
4483.40 1549
4484.03 1496
4484.66 1550
4485.29 1598
4485.92 1615
4486.56 1599
4487.19 1651
4487.82 1625
4488.45 1711
4489.08 1692
4489.72 1601
4490.35 1647
4490.98 1652
4491.61 1689
4492.25 1693
4492.88 1654
4493.51 1657
4494.14 1648
4494.78 1680
4495.41 1630
4496.04 1629
4496.67 1644
4497.31 1610
4497.94 1693
4498.57 1795
4499.20 1899
4499.84 2021
4500.47 2181
4501.10 2388
4501.74 2653
4502.37 2943
4503.00 3091
4503.64 3135
4504.27 3126
4504.90 3074
4505.53 2947
4506.17 2820
4506.80 2608
4507.43 2395
4508.07 2184
4508.70 2028
4509.34 1950
4509.97 1868
4510.60 1714
4511.24 1731
4511.87 1742
4512.50 1766
4513.14 1696
4513.77 1744
4514.41 1729
4515.04 1640
4515.67 1577
4516.31 1644
4516.94 1649
4517.58 1685
4518.21 1682
4518.84 1582
4519.48 1528
4520.11 1602
4520.75 1588
4521.38 1636
4522.02 1615
4522.65 1621
4523.28 1649
4523.92 1645
4524.55 1684
4525.19 1710
4525.82 1691
4526.46 1669
4527.09 1712
4527.73 1806
4528.36 1903
4529.00 1972
4529.63 2107
4530.27 2312
4530.90 2444
4531.54 2440
4532.17 2459
4532.81 2438
4533.44 2466
4534.08 2309
4534.71 2261
4535.35 2176
4535.99 2037
4536.62 1915
4537.26 1903
4537.89 1901
4538.53 1872
4539.16 1923
4539.80 1964
4540.43 1949
4541.07 1839
4541.71 1891
4542.34 1925
4542.98 1910
4543.61 1819
4544.25 1805
4544.89 1755
4545.52 1691
4546.16 1700
4546.79 1733
4547.43 1662
4548.07 1671
4548.70 1672
4549.34 1612
4549.98 1639
4550.61 1652
4551.25 1621
4551.89 1610
4552.52 1588
4553.16 1610
4553.80 1591
4554.43 1587
4555.07 1586
4555.71 1596
4556.34 1555
4556.98 1563
4557.62 1602
4558.25 1570
4558.89 1606
4559.53 1650
4560.16 1591
4560.80 1553
4561.44 1614
4562.08 1643
4562.71 1539
4563.35 1559
4563.99 1576
4564.63 1653
4565.26 1622
4565.90 1632
4566.54 1674
4567.18 1581
4567.81 1722
4568.45 1696
4569.09 1658
4569.73 1692
4570.36 1666
4571.00 1654
4571.64 1690
4572.28 1779
4572.92 1828
4573.55 1771
4574.19 1776
4574.83 1797
4575.47 1722
4576.11 1631
4576.75 1679
4577.38 1680
4578.02 1716
4578.66 1657
4579.30 1588
4579.94 1587
4580.58 1512
4581.21 1497
4581.85 1613
4582.49 1554
4583.13 1493
4583.77 1501
4584.41 1537
4585.05 1539
4585.69 1531
4586.32 1467
4586.96 1547
4587.60 1578
4588.24 1533
4588.88 1524
4589.52 1541
4590.16 1537
4590.80 1562
4591.44 1556
4592.08 1552
4592.72 1416
4593.36 1445
4594.00 1517
4594.63 1531
4595.27 1479
4595.91 1504
4596.55 1444
4597.19 1470
4597.83 1476
4598.47 1464
4599.11 1452
4599.75 1510
4600.39 1565
4601.03 1534
4601.67 1538
4602.31 1541
4602.95 1578
4603.59 1609
4604.23 1624
4604.87 1673
4605.51 1669
4606.15 1674
4606.79 1669
4607.43 1670
4608.08 1672
4608.72 1660
4609.36 1665
4610.00 1706
4610.64 1696
4611.28 1610
4611.92 1603
4612.56 1654
4613.20 1704
4613.84 1681
4614.48 1735
4615.12 1702
4615.76 1712
4616.41 1689
4617.05 1666
4617.69 1663
4618.33 1669
4618.97 1676
4619.61 1553
4620.25 1481
4620.89 1501
4621.54 1471
4622.18 1475
4622.82 1449
4623.46 1475
4624.10 1455
4624.74 1444
4625.38 1500
4626.03 1522
4626.67 1488
4627.31 1472
4627.95 1487
4628.59 1464
4629.24 1514
4629.88 1467
4630.52 1493
4631.16 1512
4631.80 1502
4632.45 1473
4633.09 1474
4633.73 1496
4634.37 1488
4635.02 1448
4635.66 1518
4636.30 1479
4636.94 1503
4637.58 1511
4638.23 1548
4638.87 1543
4639.51 1499
4640.16 1493
4640.80 1524
4641.44 1551
4642.08 1495
4642.73 1533
4643.37 1545
4644.01 1488
4644.66 1500
4645.30 1519
4645.94 1538
4646.58 1538
4647.23 1496
4647.87 1502
4648.51 1545
4649.16 1510
4649.80 1505
4650.44 1458
4651.09 1471
4651.73 1483
4652.37 1537
4653.02 1535
4653.66 1490
4654.31 1512
4654.95 1587
4655.59 1547
4656.24 1501
4656.88 1429
4657.52 1455
4658.17 1476
4658.81 1487
4659.46 1436
4660.10 1401
4660.75 1421
4661.39 1450
4662.03 1400
4662.68 1440
4663.32 1406
4663.97 1356
4664.61 1462
4665.26 1429
4665.90 1388
4666.54 1394
4667.19 1454
4667.83 1410
4668.48 1430
4669.12 1404
4669.77 1448
4670.41 1439
4671.06 1459
4671.70 1458
4672.35 1484
4672.99 1479
4673.64 1518
4674.28 1522
4674.93 1418
4675.57 1509
4676.22 1504
4676.86 1495
4677.51 1539
4678.15 1520
4678.80 1487
4679.44 1468
4680.09 1486
4680.73 1528
4681.38 1519
4682.03 1538
4682.67 1503
4683.32 1546
4683.96 1608
4684.61 1632
4685.25 1550
4685.90 1584
4686.55 1568
4687.19 1563
4687.84 1572
4688.48 1579
4689.13 1567
4689.78 1549
4690.42 1545
4691.07 1593
4691.72 1574
4692.36 1501
4693.01 1546
4693.65 1513
4694.30 1566
4694.95 1566
4695.59 1536
4696.24 1485
4696.89 1506
4697.53 1553
4698.18 1576
4698.83 1605
4699.47 1581
4700.12 1546
4700.77 1574
4701.41 1627
4702.06 1558
4702.71 1551
4703.36 1521
4704.00 1535
4704.65 1507
4705.30 1420
4705.94 1441
4706.59 1472
4707.24 1475
4707.89 1429
4708.53 1408
4709.18 1477
4709.83 1477
4710.48 1470
4711.12 1456
4711.77 1446
4712.42 1541
4713.07 1481
4713.71 1476
4714.36 1381
4715.01 1493
4715.66 1511
4716.31 1519
4716.95 1512
4717.60 1458
4718.25 1430
4718.90 1453
4719.55 1487
4720.19 1531
4720.84 1513
4721.49 1489
4722.14 1516
4722.79 1544
4723.44 1492
4724.08 1501
4724.73 1451
4725.38 1488
4726.03 1431
4726.68 1440
4727.33 1498
4727.98 1441
4728.63 1448
4729.27 1398
4729.92 1367
4730.57 1430
4731.22 1413
4731.87 1386
4732.52 1414
4733.17 1439
4733.82 1373
4734.47 1403
4735.12 1342
4735.77 1425
4736.41 1513
4737.06 1445
4737.71 1386
4738.36 1452
4739.01 1553
4739.66 1518
4740.31 1570
4740.96 1559
4741.61 1633
4742.26 1625
4742.91 1648
4743.56 1591
4744.21 1492
4744.86 1543
4745.51 1506
4746.16 1496
4746.81 1529
4747.46 1545
4748.11 1505
4748.76 1529
4749.41 1539
4750.06 1583
4750.71 1678
4751.36 1708
4752.01 1686
4752.66 1748
4753.31 1745
4753.96 1716
4754.61 1697
4755.26 1652
4755.92 1551
4756.57 1573
4757.22 1512
4757.87 1548
4758.52 1462
4759.17 1435
4759.82 1480
4760.47 1524
4761.12 1493
4761.77 1468
4762.42 1434
4763.08 1506
4763.73 1473
4764.38 1495
4765.03 1488
4765.68 1498
4766.33 1526
4766.98 1546
4767.64 1525
4768.29 1555
4768.94 1603
4769.59 1646
4770.24 1620
4770.89 1621
4771.54 1722
4772.20 1727
4772.85 1677
4773.50 1524
4774.15 1583
4774.80 1564
4775.46 1526
4776.11 1556
4776.76 1509
4777.41 1464
4778.06 1476
4778.72 1519
4779.37 1493
4780.02 1455
4780.67 1463
4781.33 1434
4781.98 1476
4782.63 1447
4783.28 1552
4783.94 1584
4784.59 1497
4785.24 1508
4785.89 1515
4786.55 1539
4787.20 1553
4787.85 1565
4788.51 1668
4789.16 1639
4789.81 1557
4790.46 1609
4791.12 1620
4791.77 1646
4792.42 1603
4793.08 1507
4793.73 1572
4794.38 1583
4795.04 1551
4795.69 1559
4796.34 1587
4797.00 1572
4797.65 1539
4798.30 1557
4798.96 1574
4799.61 1554
4800.27 1586
4800.92 1640
4801.57 1715
4802.23 1638
4802.88 1642
4803.53 1630
4804.19 1600
4804.84 1612
4805.50 1629
4806.15 1565
4806.81 1570
4807.46 1595
4808.11 1564
4808.77 1570
4809.42 1598
4810.08 1548
4810.73 1599
4811.39 1528
4812.04 1610
4812.69 1587
4813.35 1658
4814.00 1730
4814.66 1724
4815.31 1768
4815.97 1640
4816.62 1692
4817.28 1819
4817.93 1710
4818.59 1819
4819.24 1737
4819.90 1771
4820.55 1839
4821.21 1840
4821.86 1813
4822.52 1792
4823.17 1755
4823.83 1749
4824.48 1746
4825.14 1711
4825.79 1683
4826.45 1686
4827.11 1653
4827.76 1634
4828.42 1591
4829.07 1622
4829.73 1686
4830.38 1670
4831.04 1749
4831.70 1733
4832.35 1707
4833.01 1735
4833.66 1810
4834.32 1867
4834.98 1869
4835.63 1815
4836.29 1776
4836.94 1818
4837.60 1819
4838.26 1858
4838.91 1868
4839.57 1903
4840.23 1887
4840.88 1824
4841.54 1815
4842.20 1834
4842.85 1813
4843.51 1768
4844.17 1685
4844.82 1800
4845.48 1806
4846.14 1789
4846.79 1803
4847.45 1844
4848.11 1854
4848.76 1881
4849.42 1974
4850.08 2001
4850.73 1957
4851.39 1987
4852.05 1990
4852.71 1889
4853.36 1942
4854.02 1935
4854.68 1935
4855.34 2000
4855.99 2025
4856.65 2093
4857.31 2184
4857.97 2158
4858.62 2105
4859.28 2155
4859.94 2166
4860.60 2184
4861.25 2085
4861.91 1948
4862.57 1948
4863.23 1916
4863.89 1873
4864.54 1936
4865.20 1955
4865.86 1854
4866.52 1859
4867.18 1894
4867.84 1853
4868.49 1896
4869.15 1847
4869.81 1877
4870.47 1854
4871.13 1821
4871.79 1881
4872.44 1928
4873.10 1929
4873.76 1954
4874.42 1983
4875.08 1984
4875.74 1844
4876.40 1839
4877.06 1946
4877.72 1963
4878.37 1870
4879.03 1882
4879.69 1881
4880.35 1867
4881.01 1832
4881.67 1828
4882.33 1767
4882.99 1787
4883.65 1661
4884.31 1710
4884.97 1733
4885.63 1680
4886.29 1656
4886.95 1668
4887.61 1602
4888.26 1642
4888.92 1654
4889.58 1605
4890.24 1519
4890.90 1571
4891.56 1604
4892.22 1505
4892.88 1499
4893.54 1512
4894.20 1570
4894.86 1474
4895.52 1488
4896.18 1495
4896.84 1539
4897.51 1537
4898.17 1568
4898.83 1604
4899.49 1686
4900.15 1768
4900.81 1800
4901.47 1854
4902.13 1827
4902.79 1787
4903.45 1785
4904.11 1762
4904.77 1715
4905.43 1625
4906.09 1648
4906.75 1556
4907.41 1578
4908.08 1615
4908.74 1646
4909.40 1675
4910.06 1633
4910.72 1599
4911.38 1552
4912.04 1566
4912.70 1553
4913.37 1489
4914.03 1496
4914.69 1471
4915.35 1494
4916.01 1423
4916.67 1384
4917.33 1354
4918.00 1424
4918.66 1390
4919.32 1344
4919.98 1364
4920.64 1379
4921.31 1374
4921.97 1369
4922.63 1372
4923.29 1404
4923.95 1464
4924.62 1391
4925.28 1355
4925.94 1364
4926.60 1366
4927.26 1365
4927.93 1385
4928.59 1348
4929.25 1375
4929.91 1398
4930.58 1352
4931.24 1363
4931.90 1399
4932.56 1448
4933.23 1430
4933.89 1428
4934.55 1513
4935.22 1510
4935.88 1471
4936.54 1512
4937.20 1467
4937.87 1520
4938.53 1456
4939.19 1432
4939.86 1490
4940.52 1496
4941.18 1432
4941.85 1380
4942.51 1411
4943.17 1403
4943.84 1445
4944.50 1434
4945.16 1373
4945.83 1400
4946.49 1403
4947.15 1481
4947.82 1427
4948.48 1354
4949.15 1401
4949.81 1380
4950.47 1367
4951.14 1386
4951.80 1343
4952.47 1354
4953.13 1345
4953.79 1361
4954.46 1353
4955.12 1390
4955.79 1384
4956.45 1376
4957.11 1372
4957.78 1402
4958.44 1426
4959.11 1466
4959.77 1492
4960.44 1531
4961.10 1532
4961.77 1504
4962.43 1523
4963.10 1521
4963.76 1579
4964.42 1595
4965.09 1570
4965.75 1577
4966.42 1518
4967.08 1539
4967.75 1465
4968.41 1458
4969.08 1496
4969.74 1485
4970.41 1449
4971.08 1458
4971.74 1422
4972.41 1405
4973.07 1445
4973.74 1471
4974.40 1519
4975.07 1462
4975.73 1488
4976.40 1395
4977.06 1414
4977.73 1482
4978.40 1437
4979.06 1472
4979.73 1421
4980.39 1371
4981.06 1412
4981.73 1310
4982.39 1286
4983.06 1373
4983.72 1374
4984.39 1328
4985.06 1345
4985.72 1398
4986.39 1447
4987.05 1356
4987.72 1332
4988.39 1359
4989.05 1317
4989.72 1383
4990.39 1380
4991.05 1312
4991.72 1339
4992.39 1340
4993.05 1334
4993.72 1390
4994.39 1431
4995.05 1340
4995.72 1406
4996.39 1380
4997.05 1409
4997.72 1438
4998.39 1420
4999.06 1374
4999.72 1375
5000.39 1384
5001.06 1338
5001.73 1315
5002.39 1367
5003.06 1372
5003.73 1362
5004.39 1442
5005.06 1388
5005.73 1385
5006.40 1405
5007.07 1344
5007.73 1407
5008.40 1318
5009.07 1372
5009.74 1361
5010.40 1362
5011.07 1450
5011.74 1455
5012.41 1424
5013.08 1470
5013.74 1445
5014.41 1489
5015.08 1396
5015.75 1411
5016.42 1411
5017.09 1484
5017.75 1444
5018.42 1512
5019.09 1493
5019.76 1541
5020.43 1601
5021.10 1616
5021.76 1672
5022.43 1699
5023.10 1736
5023.77 1729
5024.44 1660
5025.11 1710
5025.78 1668
5026.45 1664
5027.12 1602
5027.78 1538
5028.45 1413
5029.12 1397
5029.79 1405
5030.46 1427
5031.13 1460
5031.80 1442
5032.47 1413
5033.14 1427
5033.81 1452
5034.48 1415
5035.15 1382
5035.82 1444
5036.49 1459
5037.16 1403
5037.83 1379
5038.50 1345
5039.16 1325
5039.83 1356
5040.50 1359
5041.17 1422
5041.84 1371
5042.51 1408
5043.18 1400
5043.85 1461
5044.52 1421
5045.20 1400
5045.87 1407
5046.54 1363
5047.21 1403
5047.88 1389
5048.55 1427
5049.22 1465
5049.89 1441
5050.56 1430
5051.23 1432
5051.90 1445
5052.57 1457
5053.24 1428
5053.91 1447
5054.58 1493
5055.25 1565
5055.92 1500
5056.60 1480
5057.27 1490
5057.94 1506
5058.61 1469
5059.28 1394
5059.95 1378
5060.62 1419
5061.29 1381
5061.96 1378
5062.64 1402
5063.31 1376
5063.98 1419
5064.65 1409
5065.32 1391
5065.99 1449
5066.66 1402
5067.34 1410
5068.01 1463
5068.68 1446
5069.35 1424
5070.02 1469
5070.70 1503
5071.37 1508
5072.04 1472
5072.71 1463
5073.38 1448
5074.06 1519
5074.73 1488
5075.40 1510
5076.07 1503
5076.74 1458
5077.42 1488
5078.09 1532
5078.76 1518
5079.43 1513
5080.11 1501
5080.78 1541
5081.45 1563
5082.12 1525
5082.80 1519
5083.47 1460
5084.14 1500
5084.82 1509
5085.49 1538
5086.16 1548
5086.83 1664
5087.51 1721
5088.18 1798
5088.85 1874
5089.53 2085
5090.20 2234
5090.87 2299
5091.55 2404
5092.22 2377
5092.89 2276
5093.57 2218
5094.24 2178
5094.91 2021
5095.59 1929
5096.26 1865
5096.93 1777
5097.61 1712
5098.28 1696
5098.96 1599
5099.63 1518
5100.30 1575
5100.98 1537
5101.65 1570
5102.32 1559
5103.00 1612
5103.67 1578
5104.35 1644
5105.02 1651
5105.70 1676
5106.37 1628
5107.04 1658
5107.72 1600
5108.39 1586
5109.07 1628
5109.74 1581
5110.42 1520
5111.09 1516
5111.77 1469
5112.44 1455
5113.11 1436
5113.79 1461
5114.46 1533
5115.14 1600
5115.81 1630
5116.49 1669
5117.16 1745
5117.84 1976
5118.51 1971
5119.19 2167
5119.86 2253
5120.54 2248
5121.21 2169
5121.89 2230
5122.57 2224
5123.24 2065
5123.92 1877
5124.59 1849
5125.27 1769
5125.94 1662
5126.62 1620
5127.29 1617
5127.97 1608
5128.64 1548
5129.32 1549
5130.00 1602
5130.67 1676
5131.35 1570
5132.02 1620
5132.70 1637
5133.38 1606
5134.05 1544
5134.73 1548
5135.40 1477
5136.08 1576
5136.76 1527
5137.43 1516
5138.11 1568
5138.79 1584
5139.46 1595
5140.14 1601
5140.82 1559
5141.49 1630
5142.17 1651
5142.85 1574
5143.52 1510
5144.20 1497
5144.88 1441
5145.55 1457
5146.23 1522
5146.91 1495
5147.58 1533
5148.26 1493
5148.94 1471
5149.61 1493
5150.29 1414
5150.97 1400
5151.65 1474
5152.32 1498
5153.00 1411
5153.68 1445
5154.36 1473
5155.03 1564
5155.71 1553
5156.39 1552
5157.07 1538
5157.74 1607
5158.42 1593
5159.10 1640
5159.78 1648
5160.45 1577
5161.13 1592
5161.81 1569
5162.49 1558
5163.17 1535
5163.84 1500
5164.52 1551
5165.20 1481
5165.88 1510
5166.56 1536
5167.24 1513
5167.91 1523
5168.59 1496
5169.27 1567
5169.95 1505
5170.63 1355
5171.31 1389
5171.98 1347
5172.66 1376
5173.34 1392
5174.02 1353
5174.70 1326
5175.38 1322
5176.06 1331
5176.74 1385
5177.41 1369
5178.09 1394
5178.77 1439
5179.45 1439
5180.13 1459
5180.81 1435
5181.49 1457
5182.17 1473
5182.85 1465
5183.53 1441
5184.21 1470
5184.89 1449
5185.57 1489
5186.24 1457
5186.92 1406
5187.60 1384
5188.28 1399
5188.96 1412
5189.64 1393
5190.32 1289
5191.00 1333
5191.68 1304
5192.36 1303
5193.04 1344
5193.72 1369
5194.40 1375
5195.08 1324
5195.76 1312
5196.44 1294
5197.12 1316
5197.80 1390
5198.48 1329
5199.16 1355
5199.84 1396
5200.52 1327
5201.21 1349
5201.89 1345
5202.57 1282
5203.25 1301
5203.93 1337
5204.61 1417
5205.29 1354
5205.97 1341
5206.65 1330
5207.33 1431
5208.01 1392
5208.69 1361
5209.37 1334
5210.06 1295
5210.74 1361
5211.42 1327
5212.10 1375
5212.78 1400
5213.46 1324
5214.14 1303
5214.82 1296
5215.51 1281
5216.19 1312
5216.87 1276
5217.55 1370
5218.23 1346
5218.91 1363
5219.60 1351
5220.28 1341
5220.96 1400
5221.64 1399
5222.32 1409
5223.00 1418
5223.69 1465
5224.37 1398
5225.05 1338
5225.73 1297
5226.41 1304
5227.10 1326
5227.78 1366
5228.46 1263
5229.14 1262
5229.83 1275
5230.51 1273
5231.19 1311
5231.87 1327
5232.56 1391
5233.24 1285
5233.92 1326
5234.60 1411
5235.29 1437
5235.97 1448
5236.65 1512
5237.34 1521
5238.02 1547
5238.70 1603
5239.38 1649
5240.07 1633
5240.75 1580
5241.43 1602
5242.12 1583
5242.80 1600
5243.48 1502
5244.17 1489
5244.85 1547
5245.53 1527
5246.22 1555
5246.90 1612
5247.58 1698
5248.27 1732
5248.95 1709
5249.63 1720
5250.32 1681
5251.00 1652
5251.69 1607
5252.37 1578
5253.05 1505
5253.74 1429
5254.42 1418
5255.11 1398
5255.79 1323
5256.47 1301
5257.16 1307
5257.84 1298
5258.53 1323
5259.21 1275
5259.89 1314
5260.58 1377
5261.26 1360
5261.95 1399
5262.63 1411
5263.32 1384
5264.00 1449
5264.69 1454
5265.37 1397
5266.06 1396
5266.74 1409
5267.43 1395
5268.11 1425
5268.79 1378
5269.48 1329
5270.16 1403
5270.85 1465
5271.53 1367
5272.22 1331
5272.91 1358
5273.59 1357
5274.28 1347
5274.96 1278
5275.65 1325
5276.33 1287
5277.02 1317
5277.70 1381
5278.39 1366
5279.07 1441
5279.76 1446
5280.45 1423
5281.13 1422
5281.82 1420
5282.50 1421
5283.19 1521
5283.87 1433
5284.56 1408
5285.25 1469
5285.93 1419
5286.62 1414
5287.30 1431
5287.99 1343
5288.68 1320
5289.36 1380
5290.05 1373
5290.74 1395
5291.42 1389
5292.11 1402
5292.79 1419
5293.48 1493
5294.17 1520
5294.85 1469
5295.54 1445
5296.23 1343
5296.91 1359
5297.60 1391
5298.29 1463
5298.98 1469
5299.66 1501
5300.35 1536
5301.04 1506
5301.72 1493
5302.41 1483
5303.10 1438
5303.78 1430
5304.47 1530
5305.16 1526
5305.85 1533
5306.53 1540
5307.22 1460
5307.91 1545
5308.60 1494
5309.28 1444
5309.97 1556
5310.66 1522
5311.35 1568
5312.03 1508
5312.72 1476
5313.41 1523
5314.10 1563
5314.79 1533
5315.47 1606
5316.16 1574
5316.85 1579
5317.54 1560
5318.23 1580
5318.91 1582
5319.60 1532
5320.29 1541
5320.98 1522
5321.67 1536
5322.36 1450
5323.04 1368
5323.73 1358
5324.42 1345
5325.11 1360
5325.80 1341
5326.49 1327
5327.18 1315
5327.86 1412
5328.55 1367
5329.24 1335
5329.93 1377
5330.62 1409
5331.31 1349
5332.00 1312
5332.69 1311
5333.38 1287
5334.06 1386
5334.75 1323
5335.44 1362
5336.13 1325
5336.82 1345
5337.51 1347
5338.20 1385
5338.89 1376
5339.58 1324
5340.27 1342
5340.96 1334
5341.65 1313
5342.34 1303
5343.03 1397
5343.72 1386
5344.41 1308
5345.10 1399
5345.79 1384
5346.48 1421
5347.17 1445
5347.86 1501
5348.55 1625
5349.24 1660
5349.93 1683
5350.62 1757
5351.31 1742
5352.00 1714
5352.69 1662
5353.38 1653
5354.07 1565
5354.76 1579
5355.45 1492
5356.14 1451
5356.83 1417
5357.52 1374
5358.21 1369
5358.90 1357
5359.59 1333
5360.29 1395
5360.98 1401
5361.67 1387
5362.36 1400
5363.05 1462
5363.74 1440
5364.43 1422
5365.12 1470
5365.81 1369
5366.50 1408
5367.20 1386
5367.89 1349
5368.58 1336
5369.27 1296
5369.96 1297
5370.65 1322
5371.34 1369
5372.04 1381
5372.73 1336
5373.42 1345
5374.11 1330
5374.80 1341
5375.49 1290
5376.19 1309
5376.88 1324
5377.57 1354
5378.26 1334
5378.95 1334
5379.65 1358
5380.34 1324
5381.03 1313
5381.72 1288
5382.42 1360
5383.11 1312
5383.80 1303
5384.49 1287
5385.19 1275
5385.88 1267
5386.57 1293
5387.26 1313
5387.96 1333
5388.65 1363
5389.34 1408
5390.03 1397
5390.73 1402
5391.42 1417
5392.11 1435
5392.80 1353
5393.50 1402
5394.19 1413
5394.88 1342
5395.58 1358
5396.27 1364
5396.96 1311
5397.66 1289
5398.35 1336
5399.04 1276
5399.74 1340
5400.43 1322
5401.12 1373
5401.82 1343
5402.51 1287
5403.20 1272
5403.90 1301
5404.59 1270
5405.29 1287
5405.98 1325
5406.67 1303
5407.37 1305
5408.06 1278
5408.75 1315
5409.45 1272
5410.14 1334
5410.84 1325
5411.53 1277
5412.23 1325
5412.92 1317
5413.61 1353
5414.31 1366
5415.00 1325
5415.70 1331
5416.39 1273
5417.09 1273
5417.78 1336
5418.47 1336
5419.17 1420
5419.86 1373
5420.56 1387
5421.25 1449
5421.95 1431
5422.64 1426
5423.34 1396
5424.03 1384
5424.73 1357
5425.42 1359
5426.12 1401
5426.81 1336
5427.51 1330
5428.20 1308
5428.90 1255
5429.59 1306
5430.29 1311
5430.99 1299
5431.68 1316
5432.38 1340
5433.07 1320
5433.77 1357
5434.46 1314
5435.16 1275
5435.85 1330
5436.55 1315
5437.25 1337
5437.94 1319
5438.64 1341
5439.33 1365
5440.03 1393
5440.73 1392
5441.42 1376
5442.12 1337
5442.81 1388
5443.51 1500
5444.21 1468
5444.90 1468
5445.60 1480
5446.29 1558
5446.99 1672
5447.69 1654
5448.38 1743
5449.08 1793
5449.78 1729
5450.47 1774
5451.17 1792
5451.87 1736
5452.56 1751
5453.26 1737
5453.96 1652
5454.65 1736
5455.35 1701
5456.05 1687
5456.75 1655
5457.44 1579
5458.14 1622
5458.84 1627
5459.53 1611
5460.23 1560
5460.93 1616
5461.63 1708
5462.32 1696
5463.02 1857
5463.72 1921
5464.42 1950
5465.11 1956
5465.81 1988
5466.51 1857
5467.21 1752
5467.90 1723
5468.60 1654
5469.30 1514
5470.00 1559
5470.70 1488
5471.39 1442
5472.09 1451
5472.79 1498
5473.49 1426
5474.19 1460
5474.88 1444
5475.58 1501
5476.28 1502
5476.98 1522
5477.68 1601
5478.38 1693
5479.07 1642
5479.77 1788
5480.47 1838
5481.17 1935
5481.87 1970
5482.57 1864
5483.27 1800
5483.96 1754
5484.66 1640
5485.36 1678
5486.06 1616
5486.76 1610
5487.46 1612
5488.16 1631
5488.86 1567
5489.56 1619
5490.26 1569
5490.96 1633
5491.65 1644
5492.35 1726
5493.05 1719
5493.75 1713
5494.45 1722
5495.15 1680
5495.85 1773
5496.55 1770
5497.25 1879
5497.95 1873
5498.65 1948
5499.35 2028
5500.05 2221
5500.75 2316
5501.45 2366
5502.15 2472
5502.85 2460
5503.55 2279
5504.25 2129
5504.95 2022
5505.65 1971
5506.35 1917
5507.05 1818
5507.75 1771
5508.45 1837
5509.15 1791
5509.85 1777
5510.55 1760
5511.25 1619
5511.95 1655
5512.65 1666
5513.35 1748
5514.05 1673
5514.76 1633
5515.46 1649
5516.16 1659
5516.86 1620
5517.56 1657
5518.26 1662
5518.96 1622
5519.66 1637
5520.36 1624
5521.06 1582
5521.77 1624
5522.47 1654
5523.17 1615
5523.87 1583
5524.57 1553
5525.27 1465
5525.97 1470
5526.67 1445
5527.38 1417
5528.08 1430
5528.78 1444
5529.48 1402
5530.18 1313
5530.88 1412
5531.59 1421
5532.29 1367
5532.99 1418
5533.69 1438
5534.39 1391
5535.10 1346
5535.80 1441
5536.50 1463
5537.20 1480
5537.90 1482
5538.61 1508
5539.31 1563
5540.01 1536
5540.71 1561
5541.42 1479
5542.12 1424
5542.82 1399
5543.52 1421
5544.23 1376
5544.93 1363
5545.63 1408
5546.33 1326
5547.04 1402
5547.74 1373
5548.44 1385
5549.15 1438
5549.85 1397
5550.55 1382
5551.26 1369
5551.96 1388
5552.66 1338
5553.36 1341
5554.07 1346
5554.77 1321
5555.47 1267
5556.18 1291
5556.88 1346
5557.58 1343
5558.29 1268
5558.99 1304
5559.70 1375
5560.40 1373
5561.10 1340
5561.81 1349
5562.51 1402
5563.21 1421
5563.92 1441
5564.62 1447
5565.33 1431
5566.03 1461
5566.73 1474
5567.44 1428
5568.14 1463
5568.85 1477
5569.55 1373
5570.25 1388
5570.96 1415
5571.66 1348
5572.37 1371
5573.07 1352
5573.78 1358
5574.48 1328
5575.19 1362
5575.89 1403
5576.59 1402
5577.30 1366
5578.00 1397
5578.71 1418
5579.41 1433
5580.12 1383
5580.82 1325
5581.53 1340
5582.23 1354
5582.94 1292
5583.64 1319
5584.35 1324
5585.05 1338
5585.76 1399
5586.46 1387
5587.17 1391
5587.88 1383
5588.58 1384
5589.29 1293
5589.99 1300
5590.70 1346
5591.40 1351
5592.11 1307
5592.81 1268
5593.52 1346
5594.23 1338
5594.93 1321
5595.64 1317
5596.34 1332
5597.05 1301
5597.76 1293
5598.46 1285
5599.17 1242
5599.87 1241
5600.58 1291
5601.29 1260
5601.99 1164
5602.70 1226
5603.41 1230
5604.11 1220
5604.82 1250
5605.52 1219
5606.23 1282
5606.94 1262
5607.64 1270
5608.35 1246
5609.06 1232
5609.76 1217
5610.47 1189
5611.18 1186
5611.88 1221
5612.59 1199
5613.30 1216
5614.01 1199
5614.71 1220
5615.42 1191
5616.13 1261
5616.83 1298
5617.54 1255
5618.25 1241
5618.96 1228
5619.66 1179
5620.37 1193
5621.08 1174
5621.79 1194
5622.49 1249
5623.20 1271
5623.91 1218
5624.62 1198
5625.32 1222
5626.03 1211
5626.74 1229
5627.45 1235
5628.16 1248
5628.86 1254
5629.57 1229
5630.28 1210
5630.99 1220
5631.70 1220
5632.40 1254
5633.11 1257
5633.82 1272
5634.53 1243
5635.24 1247
5635.95 1290
5636.65 1292
5637.36 1243
5638.07 1364
5638.78 1383
5639.49 1331
5640.20 1380
5640.91 1419
5641.61 1374
5642.32 1300
5643.03 1310
5643.74 1311
5644.45 1342
5645.16 1319
5645.87 1266
5646.58 1242
5647.29 1272
5648.00 1206
5648.70 1277
5649.41 1295
5650.12 1261
5650.83 1271
5651.54 1329
5652.25 1332
5652.96 1323
5653.67 1329
5654.38 1292
5655.09 1347
5655.80 1378
5656.51 1372
5657.22 1377
5657.93 1415
5658.64 1417
5659.35 1382
5660.06 1415
5660.77 1385
5661.48 1306
5662.19 1347
5662.90 1272
5663.61 1333
5664.32 1343
5665.03 1277
5665.74 1253
5666.45 1287
5667.16 1339
5667.87 1358
5668.58 1236
5669.29 1320
5670.00 1330
5670.71 1381
5671.42 1411
5672.13 1388
5672.84 1391
5673.56 1323
5674.27 1311
5674.98 1321
5675.69 1304
5676.40 1260
5677.11 1246
5677.82 1244
5678.53 1236
5679.24 1260
5679.95 1303
5680.67 1335
5681.38 1302
5682.09 1283
5682.80 1271
5683.51 1203
5684.22 1220
5684.93 1213
5685.65 1251
5686.36 1279
5687.07 1221
5687.78 1218
5688.49 1222
5689.20 1183
5689.92 1219
5690.63 1281
5691.34 1280
5692.05 1184
5692.76 1236
5693.47 1275
5694.19 1230
5694.90 1257
5695.61 1259
5696.32 1239
5697.04 1205
5697.75 1211
5698.46 1185
5699.17 1160
5699.89 1168
5700.60 1216
5701.31 1198
5702.02 1186
5702.74 1173
5703.45 1167
5704.16 1205
5704.87 1225
5705.59 1212
5706.30 1181
5707.01 1233
5707.72 1273
5708.44 1256
5709.15 1172
5709.86 1192
5710.58 1218
5711.29 1152
5712.00 1161
5712.72 1151
5713.43 1185
5714.14 1192
5714.86 1104
5715.57 1172
5716.28 1152
5717.00 1143
5717.71 1133
5718.42 1192
5719.14 1224
5719.85 1262
5720.56 1254
5721.28 1194
5721.99 1260
5722.71 1235
5723.42 1254
5724.13 1253
5724.85 1280
5725.56 1268
5726.28 1280
5726.99 1287
5727.70 1306
5728.42 1254
5729.13 1272
5729.85 1237
5730.56 1271
5731.28 1300
5731.99 1268
5732.70 1207
5733.42 1199
5734.13 1230
5734.85 1218
5735.56 1226
5736.28 1230
5736.99 1238
5737.71 1277
5738.42 1313
5739.14 1293
5739.85 1262
5740.57 1223
5741.28 1249
5742.00 1256
5742.71 1238
5743.43 1210
5744.14 1220
5744.86 1207
5745.57 1204
5746.29 1219
5747.00 1206
5747.72 1227
5748.43 1215
5749.15 1247
5749.87 1243
5750.58 1263
5751.30 1286
5752.01 1324
5752.73 1282
5753.44 1315
5754.16 1384
5754.88 1418
5755.59 1446
5756.31 1407
5757.02 1455
5757.74 1474
5758.46 1428
5759.17 1431
5759.89 1392
5760.60 1338
5761.32 1385
5762.04 1432
5762.75 1380
5763.47 1403
5764.19 1418
5764.90 1455
5765.62 1468
5766.34 1515
5767.05 1465
5767.77 1517
5768.49 1624
5769.20 1692
5769.92 1710
5770.64 1817
5771.35 1880
5772.07 1914
5772.79 1770
5773.50 1782
5774.22 1649
5774.94 1584
5775.65 1434
5776.37 1461
5777.09 1451
5777.81 1533
5778.52 1604
5779.24 1585
5779.96 1579
5780.68 1600
5781.39 1614
5782.11 1569
5782.83 1478
5783.55 1518
5784.26 1433
5784.98 1378
5785.70 1395
5786.42 1422
5787.14 1452
5787.85 1384
5788.57 1307
5789.29 1366
5790.01 1377
5790.73 1325
5791.44 1272
5792.16 1262
5792.88 1340
5793.60 1369
5794.32 1337
5795.03 1292
5795.75 1331
5796.47 1324
5797.19 1303
5797.91 1373
5798.63 1346
5799.35 1361
5800.06 1358
5800.78 1495
5801.50 1488
5802.22 1394
5802.94 1380
5803.66 1393
5804.38 1452
5805.10 1374
5805.82 1423
5806.53 1478
5807.25 1459
5807.97 1502
5808.69 1565
5809.41 1553
5810.13 1608
5810.85 1504
5811.57 1416
5812.29 1384
5813.01 1406
5813.73 1362
5814.45 1309
5815.17 1297
5815.89 1298
5816.61 1320
5817.33 1321
5818.05 1240
5818.77 1264
5819.49 1255
5820.20 1330
5820.92 1336
5821.64 1313
5822.36 1303
5823.09 1346
5823.81 1329
5824.53 1310
5825.25 1356
5825.97 1293
5826.69 1316
5827.41 1276
5828.13 1296
5828.85 1264
5829.57 1231
5830.29 1272
5831.01 1277
5831.73 1295
5832.45 1276
5833.17 1245
5833.89 1224
5834.61 1222
5835.33 1229
5836.05 1223
5836.78 1243
5837.50 1242
5838.22 1233
5838.94 1247
5839.66 1246
5840.38 1238
5841.10 1279
5841.82 1235
5842.54 1257
5843.27 1282
5843.99 1288
5844.71 1247
5845.43 1218
5846.15 1215
5846.87 1292
5847.59 1287
5848.32 1283
5849.04 1256
5849.76 1312
5850.48 1294
5851.20 1228
5851.93 1266
5852.65 1216
5853.37 1248
5854.09 1295
5854.81 1306
5855.54 1267
5856.26 1293
5856.98 1310
5857.70 1237
5858.42 1229
5859.15 1256
5859.87 1247
5860.59 1246
5861.31 1232
5862.04 1204
5862.76 1265
5863.48 1199
5864.20 1236
5864.93 1159
5865.65 1139
5866.37 1191
5867.10 1220
5867.82 1260
5868.54 1242
5869.26 1190
5869.99 1200
5870.71 1282
5871.43 1281
5872.16 1245
5872.88 1230
5873.60 1320
5874.33 1268
5875.05 1220
5875.77 1236
5876.50 1305
5877.22 1235
5877.94 1269
5878.67 1294
5879.39 1261
5880.11 1228
5880.84 1254
5881.56 1249
5882.28 1298
5883.01 1256
5883.73 1229
5884.46 1249
5885.18 1271
5885.90 1293
5886.63 1325
5887.35 1289
5888.08 1301
5888.80 1244
5889.52 1291
5890.25 1285
5890.97 1309
5891.70 1329
5892.42 1282
5893.15 1239
5893.87 1273
5894.59 1218
5895.32 1270
5896.04 1317
5896.77 1263
5897.49 1326
5898.22 1289
5898.94 1263
5899.67 1332
5900.39 1260
5901.12 1278
5901.84 1288
5902.57 1297
5903.29 1254
5904.02 1226
5904.74 1258
5905.47 1285
5906.19 1248
5906.92 1269
5907.64 1339
5908.37 1387
5909.09 1359
5909.82 1349
5910.55 1366
5911.27 1373
5912.00 1329
5912.72 1345
5913.45 1377
5914.17 1371
5914.90 1362
5915.63 1360
5916.35 1316
5917.08 1349
5917.80 1356
5918.53 1333
5919.25 1367
5919.98 1374
5920.71 1415
5921.43 1431
5922.16 1384
5922.89 1392
5923.61 1438
5924.34 1422
5925.06 1511
5925.79 1534
5926.52 1489
5927.24 1509
5927.97 1511
5928.70 1476
5929.42 1576
5930.15 1561
5930.88 1619
5931.60 1600
5932.33 1575
5933.06 1560
5933.78 1590
5934.51 1664
5935.24 1729
5935.97 1710
5936.69 1703
5937.42 1670
5938.15 1745
5938.87 1733
5939.60 1727
5940.33 1788
5941.06 1796
5941.78 1805
5942.51 1845
5943.24 1911
5943.97 1887
5944.69 1926
5945.42 1948
5946.15 1979
5946.88 2001
5947.60 1979
5948.33 1938
5949.06 1988
5949.79 2051
5950.52 2108
5951.24 2178
5951.97 2355
5952.70 2389
5953.43 2421
5954.16 2474
5954.88 2439
5955.61 2502
5956.34 2469
5957.07 2459
5957.80 2374
5958.53 2331
5959.25 2417
5959.98 2384
5960.71 2387
5961.44 2393
5962.17 2410
5962.90 2356
5963.63 2426
5964.36 2520
5965.08 2581
5965.81 2666
5966.54 2766
5967.27 2796
5968.00 2936
5968.73 2924
5969.46 2932
5970.19 2882
5970.92 2814
5971.65 2849
5972.37 2784
5973.10 2736
5973.83 2731
5974.56 2847
5975.29 2717
5976.02 2679
5976.75 2668
5977.48 2719
5978.21 2824
5978.94 2736
5979.67 2931
5980.40 2911
5981.13 2975
5981.86 3023
5982.59 3071
5983.32 3113
5984.05 3172
5984.78 3189
5985.51 3198
5986.24 3139
5986.97 3137
5987.70 3206
5988.43 3247
5989.16 3275
5989.89 3337
5990.62 3337
5991.35 3480
5992.08 3517
5992.81 3571
5993.54 3679
5994.27 3679
5995.00 3626
5995.74 3607
5996.47 3545
5997.20 3618
5997.93 3652
5998.66 3684
5999.39 3620
6000.12 3524
6000.85 3524
6001.58 3505
6002.31 3479
6003.04 3401
6003.78 3320
6004.51 3201
6005.24 3179
6005.97 3296
6006.70 3319
6007.43 3234
6008.16 3289
6008.90 3429
6009.63 3781
6010.36 4311
6011.09 5003
6011.82 5861
6012.55 6801
6013.29 7877
6014.02 8684
6014.75 9048
6015.48 9276
6016.21 8877
6016.95 8238
6017.68 7626
6018.41 6738
6019.14 5921
6019.87 5114
6020.61 4354
6021.34 3790
6022.07 3472
6022.80 3178
6023.54 2967
6024.27 2845
6025.00 2703
6025.73 2745
6026.47 2622
6027.20 2610
6027.93 2643
6028.66 2680
6029.40 2712
6030.13 2677
6030.86 2713
6031.59 2634
6032.33 2520
6033.06 2456
6033.79 2407
6034.53 2351
6035.26 2321
6035.99 2292
6036.73 2270
6037.46 2265
6038.19 2280
6038.93 2298
6039.66 2431
6040.39 2407
6041.13 2430
6041.86 2498
6042.59 2440
6043.33 2405
6044.06 2441
6044.79 2473
6045.53 2490
6046.26 2479
6047.00 2439
6047.73 2490
6048.46 2522
6049.20 2593
6049.93 2768
6050.67 2819
6051.40 2929
6052.13 2975
6052.87 3135
6053.60 3249
6054.34 3212
6055.07 3244
6055.81 3111
6056.54 3028
6057.27 2888
6058.01 2820
6058.74 2779
6059.48 2623
6060.21 2535
6060.95 2542
6061.68 2555
6062.42 2538
6063.15 2563
6063.89 2567
6064.62 2441
6065.36 2482
6066.09 2439
6066.83 2423
6067.56 2389
6068.30 2252
6069.03 2282
6069.77 2319
6070.50 2296
6071.24 2202
6071.97 2175
6072.71 2134
6073.44 2167
6074.18 2156
6074.91 2107
6075.65 2125
6076.39 2154
6077.12 2150
6077.86 2117
6078.59 2127
6079.33 2124
6080.06 2157
6080.80 2111
6081.54 2086
6082.27 2042
6083.01 1963
6083.74 2064
6084.48 2019
6085.22 1971
6085.95 1977
6086.69 2006
6087.42 2099
6088.16 2116
6088.90 2080
6089.63 2200
6090.37 2184
6091.11 2270
6091.84 2317
6092.58 2254
6093.32 2266
6094.05 2251
6094.79 2201
6095.53 2045
6096.26 2005
6097.00 1957
6097.74 1947
6098.47 1909
6099.21 1961
6099.95 1859
6100.69 1902
6101.42 1892
6102.16 1898
6102.90 1873
6103.63 1925
6104.37 1885
6105.11 1936
6105.85 1941
6106.58 1910
6107.32 1882
6108.06 1864
6108.80 1872
6109.53 1877
6110.27 1912
6111.01 1826
6111.75 1883
6112.49 1847
6113.22 1848
6113.96 1860
6114.70 1937
6115.44 1938
6116.17 1976
6116.91 2042
6117.65 1951
6118.39 1910
6119.13 1963
6119.87 1977
6120.60 2015
6121.34 1992
6122.08 1930
6122.82 1931
6123.56 2005
6124.30 1950
6125.03 1976
6125.77 1943
6126.51 1982
6127.25 2027
6127.99 1997
6128.73 2010
6129.47 2056
6130.21 2056
6130.94 2065
6131.68 2072
6132.42 2087
6133.16 2102
6133.90 2071
6134.64 2053
6135.38 2072
6136.12 2107
6136.86 2133
6137.60 2145
6138.34 2346
6139.08 2416
6139.81 2395
6140.55 2411
6141.29 2401
6142.03 2434
6142.77 2397
6143.51 2430
6144.25 2384
6144.99 2310
6145.73 2379
6146.47 2391
6147.21 2417
6147.95 2391
6148.69 2376
6149.43 2272
6150.17 2390
6150.91 2396
6151.65 2407
6152.39 2496
6153.13 2476
6153.87 2430
6154.61 2476
6155.35 2548
6156.09 2571
6156.83 2576
6157.58 2547
6158.32 2514
6159.06 2532
6159.80 2616
6160.54 2652
6161.28 2661
6162.02 2687
6162.76 2777
6163.50 2843
6164.24 2990
6164.98 3134
6165.72 3260
6166.46 3395
6167.21 3436
6167.95 3563
6168.69 3587
6169.43 3482
6170.17 3516
6170.91 3565
6171.65 3523
6172.39 3373
6173.14 3384
6173.88 3418
6174.62 3399
6175.36 3442
6176.10 3512
6176.84 3436
6177.59 3362
6178.33 3382
6179.07 3550
6179.81 3829
6180.55 4075
6181.30 4510
6182.04 4983
6182.78 5390
6183.52 5725
6184.26 5930
6185.01 5769
6185.75 5599
6186.49 5315
6187.23 5068
6187.97 4709
6188.72 4276
6189.46 4006
6190.20 3744
6190.94 3661
6191.69 3579
6192.43 3574
6193.17 3677
6193.92 3577
6194.66 3600
6195.40 3435
6196.14 3526
6196.89 3496
6197.63 3461
6198.37 3502
6199.12 3395
6199.86 3414
6200.60 3439
6201.34 3488
6202.09 3486
6202.83 3487
6203.57 3687
6204.32 3942
6205.06 4400
6205.80 5094
6206.55 6084
6207.29 7490
6208.03 8951
6208.78 10384
6209.52 11608
6210.27 12151
6211.01 12202
6211.75 11603
6212.50 10514
6213.24 9244
6213.98 7946
6214.73 6743
6215.47 5770
6216.22 4855
6216.96 4123
6217.71 3680
6218.45 3325
6219.19 3078
6219.94 2945
6220.68 2867
6221.43 2863
6222.17 2905
6222.92 2750
6223.66 2645
6224.40 2657
6225.15 2566
6225.89 2546
6226.64 2378
6227.38 2311
6228.13 2234
6228.87 2134
6229.62 2126
6230.36 2092
6231.11 2100
6231.85 2015
6232.60 2005
6233.34 2005
6234.09 2082
6234.83 2132
6235.58 2095
6236.32 2096
6237.07 2164
6237.81 2190
6238.56 2168
6239.30 2199
6240.05 2231
6240.80 2295
6241.54 2247
6242.29 2284
6243.03 2324
6243.78 2377
6244.52 2381
6245.27 2484
6246.02 2589
6246.76 2668
6247.51 2704
6248.25 2742
6249.00 2686
6249.75 2753
6250.49 2756
6251.24 2643
6251.98 2601
6252.73 2499
6253.48 2424
6254.22 2342
6254.97 2364
6255.72 2322
6256.46 2314
6257.21 2266
6257.95 2261
6258.70 2241
6259.45 2237
6260.19 2186
6260.94 2168
6261.69 2099
6262.43 2139
6263.18 2084
6263.93 2141
6264.68 2074
6265.42 1973
6266.17 1955
6266.92 2038
6267.66 1962
6268.41 1932
6269.16 1986
6269.91 2069
6270.65 2033
6271.40 1963
6272.15 1922
6272.89 1944
6273.64 1923
6274.39 1974
6275.14 2080
6275.88 2048
6276.63 2075
6277.38 2152
6278.13 2120
6278.88 2159
6279.62 2167
6280.37 2090
6281.12 1987
6281.87 1927
6282.62 1911
6283.36 1883
6284.11 1845
6284.86 1933
6285.61 1866
6286.36 1854
6287.10 1900
6287.85 1845
6288.60 1776
6289.35 1660
6290.10 1696
6290.85 1717
6291.59 1669
6292.34 1617
6293.09 1649
6293.84 1676
6294.59 1774
6295.34 1760
6296.09 1819
6296.84 1767
6297.58 1779
6298.33 1781
6299.08 1722
6299.83 1683
6300.58 1683
6301.33 1657
6302.08 1579
6302.83 1620
6303.58 1606
6304.33 1561
6305.08 1557
6305.83 1583
6306.58 1576
6307.32 1539
6308.07 1555
6308.82 1586
6309.57 1612
6310.32 1599
6311.07 1617
6311.82 1638
6312.57 1560
6313.32 1604
6314.07 1556
6314.82 1527
6315.57 1537
6316.32 1557
6317.07 1627
6317.82 1619
6318.57 1630
6319.32 1629
6320.07 1563
6320.82 1453
6321.57 1492
6322.32 1471
6323.07 1446
6323.82 1479
6324.58 1475
6325.33 1396
6326.08 1400
6326.83 1436
6327.58 1467
6328.33 1495
6329.08 1475
6329.83 1435
6330.58 1468
6331.33 1485
6332.08 1470
6332.83 1466
6333.58 1520
6334.34 1512
6335.09 1501
6335.84 1460
6336.59 1451
6337.34 1443
6338.09 1493
6338.84 1482
6339.59 1529
6340.35 1517
6341.10 1541
6341.85 1550
6342.60 1501
6343.35 1474
6344.10 1481
6344.86 1469
6345.61 1507
6346.36 1527
6347.11 1497
6347.86 1541
6348.62 1623
6349.37 1669
6350.12 1601
6350.87 1604
6351.62 1635
6352.38 1697
6353.13 1679
6353.88 1704
6354.63 1763
6355.38 1722
6356.14 1699
6356.89 1643
6357.64 1555
6358.39 1567
6359.15 1537
6359.90 1550
6360.65 1601
6361.40 1515
6362.16 1502
6362.91 1553
6363.66 1476
6364.42 1478
6365.17 1483
6365.92 1507
6366.67 1607
6367.43 1683
6368.18 1764
6368.93 1744
6369.69 1692
6370.44 1662
6371.19 1644
6371.95 1578
6372.70 1541
6373.45 1524
6374.21 1484
6374.96 1481
6375.71 1481
6376.47 1562
6377.22 1549
6377.98 1501
6378.73 1462
6379.48 1402
6380.24 1502
6380.99 1516
6381.74 1547
6382.50 1555
6383.25 1525
6384.01 1504
6384.76 1513
6385.51 1533
6386.27 1493
6387.02 1484
6387.78 1464
6388.53 1501
6389.29 1412
6390.04 1470
6390.79 1501
6391.55 1491
6392.30 1431
6393.06 1378
6393.81 1468
6394.57 1497
6395.32 1484
6396.08 1510
6396.83 1437
6397.59 1490
6398.34 1495
6399.10 1519
6399.85 1496
6400.61 1488
6401.36 1494
6402.12 1522
6402.87 1460
6403.63 1431
6404.38 1425
6405.14 1450
6405.89 1420
6406.65 1437
6407.40 1433
6408.16 1463
6408.91 1414
6409.67 1402
6410.43 1468
6411.18 1464
6411.94 1470
6412.69 1470
6413.45 1518
6414.20 1443
6414.96 1447
6415.72 1461
6416.47 1521
6417.23 1537
6417.98 1501
6418.74 1420
6419.50 1415
6420.25 1434
6421.01 1466
6421.77 1476
6422.52 1437
6423.28 1430
6424.03 1401
6424.79 1437
6425.55 1456
6426.30 1417
6427.06 1438
6427.82 1479
6428.57 1476
6429.33 1450
6430.09 1411
6430.84 1463
6431.60 1467
6432.36 1470
6433.11 1448
6433.87 1454
6434.63 1536
6435.39 1515
6436.14 1467
6436.90 1485
6437.66 1509
6438.41 1505
6439.17 1554
6439.93 1447
6440.69 1488
6441.44 1540
6442.20 1557
6442.96 1496
6443.72 1581
6444.47 1617
6445.23 1558
6445.99 1594
6446.75 1589
6447.50 1562
6448.26 1633
6449.02 1650
6449.78 1668
6450.54 1673
6451.29 1615
6452.05 1626
6452.81 1685
6453.57 1736
6454.33 1728
6455.08 1679
6455.84 1744
6456.60 1734
6457.36 1799
6458.12 1794
6458.88 1822
6459.64 1800
6460.39 1788
6461.15 1736
6461.91 1758
6462.67 1773
6463.43 1784
6464.19 1822
6464.95 1780
6465.70 1809
6466.46 1818
6467.22 1818
6467.98 1839
6468.74 1876
6469.50 1836
6470.26 1876
6471.02 1863
6471.78 1789
6472.54 1813
6473.30 1858
6474.05 1881
6474.81 1906
6475.57 1911
6476.33 1924
6477.09 1844
6477.85 2012
6478.61 1964
6479.37 1992
6480.13 1981
6480.89 2044
6481.65 2053
6482.41 2159
6483.17 2159
6483.93 2176
6484.69 2222
6485.45 2226
6486.21 2181
6486.97 2163
6487.73 2265
6488.49 2172
6489.25 2242
6490.01 2254
6490.77 2291
6491.53 2426
6492.29 2403
6493.05 2375
6493.81 2482
6494.57 2531
6495.33 2446
6496.10 2497
6496.86 2459
6497.62 2459
6498.38 2397
6499.14 2449
6499.90 2433
6500.66 2499
6501.42 2439
6502.18 2406
6502.94 2537
6503.70 2630
6504.47 2811
6505.23 3084
6505.99 3727
6506.75 4413
6507.51 5238
6508.27 6108
6509.03 6782
6509.79 7138
6510.56 7054
6511.32 6789
6512.08 6281
6512.84 5514
6513.60 4784
6514.36 4123
6515.13 3696
6515.89 3353
6516.65 3056
6517.41 2878
6518.17 2805
6518.94 2719
6519.70 2751
6520.46 2788
6521.22 2792
6521.98 2783
6522.75 2791
6523.51 2857
6524.27 2928
6525.03 3078
6525.79 3191
6526.56 3322
6527.32 3616
6528.08 3777
6528.84 3769
6529.61 3844
6530.37 3709
6531.13 3744
6531.90 3701
6532.66 3602
6533.42 3579
6534.18 3739
6534.95 4072
6535.71 4508
6536.47 4838
6537.24 5031
6538.00 4968
6538.76 4836
6539.53 4584
6540.29 4189
6541.05 3864
6541.82 3478
6542.58 3202
6543.34 2951
6544.11 2898
6544.87 2714
6545.63 2732
6546.40 2677
6547.16 2748
6547.92 2684
6548.69 2707
6549.45 2598
6550.21 2604
6550.98 2545
6551.74 2497
6552.51 2449
6553.27 2449
6554.03 2428
6554.80 2447
6555.56 2338
6556.33 2318
6557.09 2393
6557.85 2417
6558.62 2437
6559.38 2504
6560.15 2431
6560.91 2489
6561.68 2485
6562.44 2503
6563.21 2561
6563.97 2560
6564.74 2645
6565.50 2680
6566.26 2557
6567.03 2575
6567.79 2689
6568.56 2643
6569.32 2624
6570.09 2636
6570.85 2644
6571.62 2642
6572.38 2572
6573.15 2642
6573.91 2692
6574.68 2776
6575.44 2740
6576.21 2772
6576.98 2790
6577.74 2720
6578.51 2724
6579.27 2771
6580.04 2751
6580.80 2704
6581.57 2724
6582.33 2761
6583.10 2832
6583.87 2868
6584.63 2852
6585.40 2903
6586.16 2891
6586.93 2804
6587.70 2764
6588.46 2737
6589.23 2729
6589.99 2802
6590.76 2854
6591.53 2926
6592.29 3066
6593.06 3156
6593.82 3420
6594.59 3630
6595.36 3778
6596.12 3781
6596.89 3781
6597.66 3752
6598.42 3509
6599.19 3365
6599.96 3191
6600.72 3037
6601.49 2903
6602.26 2780
6603.02 2583
6603.79 2596
6604.56 2544
6605.33 2471
6606.09 2482
6606.86 2433
6607.63 2410
6608.39 2436
6609.16 2514
6609.93 2433
6610.70 2440
6611.46 2418
6612.23 2336
6613.00 2367
6613.77 2349
6614.53 2320
6615.30 2302
6616.07 2240
6616.84 2213
6617.60 2323
6618.37 2347
6619.14 2384
6619.91 2585
6620.68 2656
6621.44 2804
6622.21 2978
6622.98 3114
6623.75 3269
6624.52 3227
6625.28 3171
6626.05 3087
6626.82 2987
6627.59 2791
6628.36 2714
6629.13 2605
6629.89 2402
6630.66 2365
6631.43 2315
6632.20 2292
6632.97 2366
6633.74 2481
6634.51 2499
6635.27 2625
6636.04 2642
6636.81 2701
6637.58 2692
6638.35 2685
6639.12 2686
6639.89 2641
6640.66 2607
6641.43 2583
6642.19 2658
6642.96 2671
6643.73 2651
6644.50 2526
6645.27 2449
6646.04 2400
6646.81 2241
6647.58 2220
6648.35 2061
6649.12 1982
6649.89 1992
6650.66 1978
6651.43 1938
6652.20 1890
6652.97 1890
6653.74 1882
6654.51 1848
6655.28 1902
6656.05 1935
6656.82 1850
6657.59 1875
6658.36 1825
6659.13 1889
6659.90 1895
6660.67 1872
6661.44 1863
6662.21 1908
6662.98 1936
6663.75 1813
6664.52 1821
6665.29 1874
6666.06 1878
6666.83 1813
6667.60 1829
6668.37 1825
6669.14 1873
6669.91 1887
6670.68 1963
6671.46 2060
6672.23 2038
6673.00 2110
6673.77 1992
6674.54 1971
6675.31 1979
6676.08 1897
6676.85 1914
6677.62 1951
6678.40 1907
6679.17 1878
6679.94 1893
6680.71 1906
6681.48 1876
6682.25 1832
6683.02 1924
6683.80 1944
6684.57 2066
6685.34 2197
6686.11 2161
6686.88 2136
6687.65 2089
6688.43 2086
6689.20 1981
6689.97 1937
6690.74 1836
6691.51 1786
6692.29 1765
6693.06 1757
6693.83 1691
6694.60 1684
6695.37 1632
6696.15 1622
6696.92 1581
6697.69 1598
6698.46 1609
6699.24 1637
6700.01 1598
6700.78 1601
6701.55 1561
6702.33 1606
6703.10 1555
6703.87 1546
6704.64 1540
6705.42 1605
6706.19 1595
6706.96 1534
6707.74 1522
6708.51 1484
6709.28 1462
6710.06 1471
6710.83 1482
6711.60 1496
6712.37 1489
6713.15 1450
6713.92 1436
6714.69 1419
6715.47 1445
6716.24 1377
6717.01 1430
6717.79 1411
6718.56 1400
6719.34 1368
6720.11 1375
6720.88 1390
6721.66 1339
6722.43 1372
6723.20 1421
6723.98 1421
6724.75 1465
6725.53 1383
6726.30 1395
6727.07 1449
6727.85 1390
6728.62 1343
6729.40 1409
6730.17 1427
6730.95 1342
6731.72 1363
6732.49 1357
6733.27 1375
6734.04 1421
6734.82 1383
6735.59 1379
6736.37 1413
6737.14 1392
6737.92 1404
6738.69 1437
6739.47 1447
6740.24 1459
6741.01 1447
6741.79 1432
6742.56 1435
6743.34 1443
6744.11 1490
6744.89 1397
6745.67 1442
6746.44 1463
6747.22 1461
6747.99 1481
6748.77 1506
6749.54 1527
6750.32 1571
6751.09 1585
6751.87 1640
6752.64 1627
6753.42 1723
6754.19 1734
6754.97 1691
6755.75 1677
6756.52 1588
6757.30 1556
6758.07 1519
6758.85 1503
6759.63 1485
6760.40 1513
6761.18 1471
6761.95 1533
6762.73 1519
6763.51 1539
6764.28 1501
6765.06 1458
6765.83 1417
6766.61 1471
6767.39 1441
6768.16 1471
6768.94 1484
6769.72 1423
6770.49 1440
6771.27 1439
6772.05 1424
6772.82 1399
6773.60 1406
6774.38 1417
6775.15 1404
6775.93 1349
6776.71 1362
6777.48 1362
6778.26 1330
6779.04 1377
6779.82 1336
6780.59 1342
6781.37 1340
6782.15 1332
6782.92 1292
6783.70 1277
6784.48 1233
6785.26 1291
6786.03 1275
6786.81 1296
6787.59 1305
6788.37 1282
6789.14 1236
6789.92 1271
6790.70 1249
6791.48 1194
6792.25 1234
6793.03 1238
6793.81 1252
6794.59 1250
6795.37 1263
6796.14 1223
6796.92 1288
6797.70 1285
6798.48 1243
6799.26 1250
6800.04 1259
6800.81 1320
6801.59 1302
6802.37 1298
6803.15 1270
6803.93 1257
6804.71 1282
6805.48 1328
6806.26 1268
6807.04 1241
6807.82 1260
6808.60 1244
6809.38 1213
6810.16 1207
6810.94 1211
6811.71 1200
6812.49 1197
6813.27 1189
6814.05 1178
6814.83 1155
6815.61 1193
6816.39 1201
6817.17 1250
6817.95 1217
6818.73 1226
6819.51 1193
6820.29 1229
6821.07 1190
6821.84 1251
6822.62 1302
6823.40 1291
6824.18 1298
6824.96 1260
6825.74 1256
6826.52 1196
6827.30 1187
6828.08 1157
6828.86 1197
6829.64 1236
6830.42 1221
6831.20 1215
6831.98 1180
6832.76 1218
6833.54 1240
6834.32 1277
6835.10 1305
6835.88 1359
6836.66 1395
6837.44 1472
6838.22 1448
6839.01 1484
6839.79 1501
6840.57 1585
6841.35 1554
6842.13 1469
6842.91 1441
6843.69 1386
6844.47 1401
6845.25 1404
6846.03 1349
6846.81 1379
6847.59 1390
6848.37 1457
6849.16 1592
6849.94 1678
6850.72 1742
6851.50 1871
6852.28 1919
6853.06 1904
6853.84 1860
6854.62 1718
6855.41 1671
6856.19 1565
6856.97 1518
6857.75 1514
6858.53 1467
6859.31 1387
6860.10 1368
6860.88 1325
6861.66 1390
6862.44 1365
6863.22 1375
6864.00 1369
6864.79 1358
6865.57 1348
6866.35 1351
6867.13 1380
6867.91 1448
6868.70 1431
6869.48 1448
6870.26 1477
6871.04 1485
6871.83 1533
6872.61 1505
6873.39 1538
6874.17 1551
6874.96 1595
6875.74 1522
6876.52 1547
6877.30 1578
6878.09 1586
6878.87 1545
6879.65 1645
6880.43 1750
6881.22 1875
6882.00 1954
6882.78 2021
6883.57 2047
6884.35 2019
6885.13 2012
6885.92 1930
6886.70 1932
6887.48 1947
6888.27 1933
6889.05 1977
6889.83 2057
6890.62 1998
6891.40 2004
6892.18 1947
6892.97 1880
6893.75 1799
6894.53 1745
6895.32 1718
6896.10 1674
6896.88 1722
6897.67 1671
6898.45 1663
6899.24 1667
6900.02 1676
6900.80 1707
6901.59 1749
6902.37 1732
6903.16 1699
6903.94 1671
6904.73 1665
6905.51 1664
6906.29 1644
6907.08 1679
6907.86 1647
6908.65 1619
6909.43 1608
6910.22 1640
6911.00 1598
6911.79 1598
6912.57 1593
6913.35 1594
6914.14 1595
6914.92 1602
6915.71 1618
6916.49 1699
6917.28 1698
6918.06 1714
6918.85 1723
6919.63 1723
6920.42 1676
6921.20 1727
6921.99 1700
6922.78 1718
6923.56 1691
6924.35 1752
6925.13 1724
6925.92 1652
6926.70 1747
6927.49 1791
6928.27 1865
6929.06 1823
6929.84 1869
6930.63 1900
6931.42 1851
6932.20 1835
6932.99 1867
6933.77 1956
6934.56 2004
6935.35 1903
6936.13 1914
6936.92 1919
6937.70 1935
6938.49 1964
6939.28 2063
6940.06 2130
6940.85 2206
6941.63 2264
6942.42 2458
6943.21 2549
6943.99 2555
6944.78 2643
6945.57 2695
6946.35 2652
6947.14 2796
6947.93 2777
6948.71 2824
6949.50 2680
6950.29 2693
6951.07 2583
6951.86 2580
6952.65 2463
6953.44 2354
6954.22 2257
6955.01 2285
6955.80 2279
6956.58 2233
6957.37 2278
6958.16 2291
6958.95 2363
6959.73 2385
6960.52 2382
6961.31 2329
6962.09 2259
6962.88 2324
6963.67 2443
6964.46 2458
6965.25 2522
6966.03 2643
6966.82 2750
6967.61 2863
6968.40 2908
6969.18 2997
6969.97 3196
6970.76 3265
6971.55 3261
6972.34 3220
6973.12 3229
6973.91 3210
6974.70 3218
6975.49 3204
6976.28 3180
6977.07 3184
6977.85 3260
6978.64 3290
6979.43 3307
6980.22 3474
6981.01 3907
6981.80 4349
6982.59 5074
6983.37 6187
6984.16 7373
6984.95 8659
6985.74 9901
6986.53 10953
6987.32 11217
6988.11 10889
6988.90 10183
6989.69 9131
6990.47 7805
6991.26 6644
6992.05 5541
6992.84 4569
6993.63 3917
6994.42 3476
6995.21 3004
6996.00 2782
6996.79 2475
6997.58 2364
6998.37 2310
6999.16 2190
6999.95 2128
7000.74 2088
7001.53 2028
7002.32 2086
7003.11 2018
7003.90 2033
7004.69 1960
7005.48 1916
7006.27 1838
7007.06 1789
7007.85 1779
7008.64 1811
7009.43 1868
7010.22 1881
7011.01 1979
7011.80 2058
7012.59 2153
7013.38 2201
7014.17 2248
7014.96 2206
7015.75 2244
7016.54 2265
7017.33 2208
7018.12 2099
7018.91 2126
7019.70 2127
7020.49 2163
7021.28 2205
7022.07 2257
7022.87 2402
7023.66 2380
7024.45 2463
7025.24 2530
7026.03 2518
7026.82 2535
7027.61 2570
7028.40 2555
7029.19 2496
7029.99 2537
7030.78 2414
7031.57 2298
7032.36 2164
7033.15 2046
7033.94 2014
7034.74 2009
7035.53 1984
7036.32 1975
7037.11 1896
7037.90 1934
7038.69 1977
7039.49 1979
7040.28 1935
7041.07 2070
7041.86 2085
7042.65 2059
7043.45 2040
7044.24 2019
7045.03 2034
7045.82 2033
7046.61 2083
7047.41 2055
7048.20 1973
7048.99 2040
7049.78 2126
7050.58 2243
7051.37 2230
7052.16 2213
7052.95 2157
7053.75 2136
7054.54 2033
7055.33 2027
7056.13 1949
7056.92 1960
7057.71 1907
7058.50 1929
7059.30 1972
7060.09 1997
7060.88 1951
7061.68 1904
7062.47 1841
7063.26 1841
7064.06 1829
7064.85 1849
7065.64 1906
7066.44 1895
7067.23 1833
7068.02 1766
7068.82 1827
7069.61 1813
7070.40 1790
7071.20 1758
7071.99 1772
7072.78 1738
7073.58 1716
7074.37 1653
7075.17 1611
7075.96 1654
7076.75 1661
7077.55 1645
7078.34 1664
7079.14 1627
7079.93 1658
7080.72 1638
7081.52 1641
7082.31 1607
7083.11 1650
7083.90 1665
7084.70 1642
7085.49 1698
7086.28 1787
7087.08 1794
7087.87 1899
7088.67 1941
7089.46 1925
7090.26 1967
7091.05 1873
7091.85 1758
7092.64 1672
7093.44 1728
7094.23 1659
7095.03 1664
7095.82 1663
7096.62 1653
7097.41 1585
7098.21 1610
7099.00 1619
7099.80 1507
7100.59 1488
7101.39 1547
7102.18 1552
7102.98 1474
7103.77 1428
7104.57 1437
7105.37 1436
7106.16 1408
7106.96 1368
7107.75 1300
7108.55 1297
7109.34 1295
7110.14 1236
7110.94 1265
7111.73 1242
7112.53 1240
7113.32 1251
7114.12 1229
7114.92 1294
7115.71 1244
7116.51 1268
7117.30 1272
7118.10 1294
7118.90 1321
7119.69 1365
7120.49 1374
7121.29 1316
7122.08 1351
7122.88 1298
7123.68 1288
7124.47 1287
7125.27 1256
7126.07 1275
7126.86 1284
7127.66 1249
7128.46 1274
7129.25 1256
7130.05 1283
7130.85 1343
7131.64 1383
7132.44 1321
7133.24 1301
7134.04 1277
7134.83 1263
7135.63 1239
7136.43 1260
7137.23 1219
7138.02 1217
7138.82 1169
7139.62 1215
7140.42 1199
7141.21 1213
7142.01 1180
7142.81 1173
7143.61 1229
7144.40 1136
7145.20 1124
7146.00 1122
7146.80 1196
7147.59 1155
7148.39 1153
7149.19 1176
7149.99 1154
7150.79 1147
7151.59 1172
7152.38 1201
7153.18 1226
7153.98 1168
7154.78 1142
7155.58 1144
7156.38 1169
7157.17 1128
7157.97 1121
7158.77 1151
7159.57 1186
7160.37 1119
7161.17 1150
7161.97 1149
7162.76 1113
7163.56 1159
7164.36 1140
7165.16 1155
7165.96 1132
7166.76 1139
7167.56 1125
7168.36 1110
7169.16 1119
7169.96 1105
7170.75 1069
7171.55 1060
7172.35 1066
7173.15 1065
7173.95 1061
7174.75 1095
7175.55 1071
7176.35 1062
7177.15 1052
7177.95 1051
7178.75 1038
7179.55 1072
7180.35 1051
7181.15 1067
7181.95 1116
7182.75 1090
7183.55 1075
7184.35 1090
7185.15 1124
7185.95 1104
7186.75 1097
7187.55 1055
7188.35 1021
7189.15 981
7189.95 1002
7190.75 975
7191.55 1023
7192.35 1011
7193.15 977
7193.95 988
7194.75 1008
7195.55 982
7196.35 1015
7197.15 1041
7197.95 1028
7198.76 1058
7199.56 1089
7200.36 1011
7201.16 1026
7201.96 1046
7202.76 1049
7203.56 1031
7204.36 1032
7205.16 1036
7205.96 962
7206.77 977
7207.57 959
7208.37 971
7209.17 959
7209.97 1002
7210.77 1018
7211.57 1034
7212.38 943
7213.18 1027
7213.98 1008
7214.78 960
7215.58 993
7216.38 981
7217.19 968
7217.99 972
7218.79 1006
7219.59 1002
7220.39 922
7221.20 952
7222.00 988
7222.80 1028
7223.60 1043
7224.40 998
7225.21 1009
7226.01 1014
7226.81 1035
7227.61 1008
7228.42 1005
7229.22 1014
7230.02 963
7230.82 969
7231.63 974
7232.43 992
7233.23 980
7234.03 1035
7234.84 1055
7235.64 1057
7236.44 1080
7237.25 1161
7238.05 1196
7238.85 1121
7239.65 1167
7240.46 1157
7241.26 1074
7242.06 1060
7242.87 1077
7243.67 1033
7244.47 984
7245.28 986
7246.08 994
7246.88 975
7247.69 965
7248.49 992
7249.30 1022
7250.10 1015
7250.90 947
7251.71 943
7252.51 995
7253.31 977
7254.12 957
7254.92 934
7255.73 972
7256.53 1020
7257.33 955
7258.14 978
7258.94 987
7259.75 986
7260.55 1000
7261.35 985
7262.16 984
7262.96 972
7263.77 994
7264.57 966
7265.38 965
7266.18 923
7266.99 965
7267.79 971
7268.59 1000
7269.40 996
7270.20 1002
7271.01 966
7271.81 1003
7272.62 982
7273.42 978
7274.23 968
7275.03 996
7275.84 979
7276.64 1012
7277.45 1026
7278.25 1011
7279.06 1009
7279.86 1030
7280.67 1033
7281.48 1048
7282.28 1091
7283.09 1092
7283.89 1124
7284.70 1223
7285.50 1202
7286.31 1153
7287.11 1165
7287.92 1079
7288.73 1089
7289.53 1048
7290.34 1004
7291.14 1011
7291.95 984
7292.76 1012
7293.56 1001
7294.37 974
7295.17 961
7295.98 913
7296.79 927
7297.59 1017
7298.40 968
7299.21 937
7300.01 960
7300.82 1001
7301.62 990
7302.43 962
7303.24 938
7304.04 931
7304.85 999
7305.66 1006
7306.46 990
7307.27 1009
7308.08 1016
7308.89 1043
7309.69 1011
7310.50 1033
7311.31 1076
7312.11 1091
7312.92 1107
7313.73 1100
7314.53 1058
7315.34 1092
7316.15 1070
7316.96 1194
7317.76 1269
7318.57 1359
7319.38 1403
7320.19 1478
7320.99 1449
7321.80 1389
7322.61 1327
7323.42 1203
7324.22 1242
7325.03 1175
7325.84 1104
7326.65 1004
7327.46 1023
7328.26 1034
7329.07 1018
7329.88 1018
7330.69 966
7331.50 964
7332.30 968
7333.11 984
7333.92 989
7334.73 973
7335.54 953
7336.35 970
7337.15 1034
7337.96 1003
7338.77 1000
7339.58 1015
7340.39 997
7341.20 963
7342.01 983
7342.82 955
7343.62 961
7344.43 980
7345.24 944
7346.05 902
7346.86 902
7347.67 887
7348.48 935
7349.29 897
7350.10 925
7350.91 911
7351.71 915
7352.52 872
7353.33 832
7354.14 919
7354.95 930
7355.76 919
7356.57 895
7357.38 859
7358.19 872
7359.00 894
7359.81 918
7360.62 900
7361.43 908
7362.24 908
7363.05 903
7363.86 905
7364.67 905
7365.48 964
7366.29 923
7367.10 933
7367.91 930
7368.72 924
7369.53 929
7370.34 886
7371.15 911
7371.96 931
7372.77 920
7373.58 877
7374.39 849
7375.20 850
7376.01 866
7376.82 850
7377.63 915
7378.45 907
7379.26 898
7380.07 930
7380.88 989
7381.69 992
7382.50 938
7383.31 962
7384.12 919
7384.93 971
7385.74 935
7386.56 907
7387.37 892
7388.18 908
7388.99 867
7389.80 910
7390.61 824
7391.42 860
7392.24 874
7393.05 841
7393.86 866
7394.67 849
7395.48 854
7396.29 874
7397.10 836
7397.92 843
7398.73 829
7399.54 845
7400.35 880
7401.16 897
7401.98 910
7402.79 885
7403.60 898
7404.41 914
7405.23 934
7406.04 963
7406.85 905
7407.66 936
7408.47 886
7409.29 890
7410.10 894
7410.91 897
7411.72 890
7412.54 920
7413.35 907
7414.16 905
7414.98 878
7415.79 859
7416.60 871
7417.41 839
7418.23 845
7419.04 839
7419.85 799
7420.67 836
7421.48 839
7422.29 808
7423.11 821
7423.92 824
7424.73 810
7425.54 819
7426.36 881
7427.17 830
7427.99 852
7428.80 876
7429.61 825
7430.43 816
7431.24 800
7432.05 816
7432.87 804
7433.68 820
7434.49 799
7435.31 775
7436.12 809
7436.94 809
7437.75 793
7438.56 830
7439.38 830
7440.19 814
7441.01 827
7441.82 819
7442.64 831
7443.45 846
7444.26 807
7445.08 784
7445.89 829
7446.71 801
7447.52 780
7448.34 763
7449.15 816
7449.97 804
7450.78 811
7451.59 820
7452.41 795
7453.22 801
7454.04 811
7454.85 828
7455.67 802
7456.48 775
7457.30 830
7458.11 837
7458.93 775
7459.74 801
7460.56 766
7461.38 793
7462.19 769
7463.01 799
7463.82 769
7464.64 811
7465.45 827
7466.27 824
7467.08 819
7467.90 786
7468.72 785
7469.53 750
7470.35 820
7471.16 809
7471.98 775
7472.79 786
7473.61 791
7474.43 827
7475.24 831
7476.06 833
7476.87 811
7477.69 792
7478.51 819
7479.32 810
7480.14 791
7480.96 797
7481.77 831
7482.59 833
7483.41 818
7484.22 808
7485.04 818
7485.85 843
7486.67 788
7487.49 784
7488.31 799
7489.12 807
7489.94 799
7490.76 831
7491.57 765
7492.39 785
7493.21 772
7494.02 819
7494.84 812
7495.66 826
7496.48 766
7497.29 830
7498.11 850
7498.93 850
7499.74 818
7500.56 891
7501.38 812
7502.20 781
7503.01 819
7503.83 856
7504.65 845
7505.47 830
7506.29 827
7507.10 801
7507.92 830
7508.74 834
7509.56 823
7510.37 837
7511.19 812
7512.01 851
7512.83 806
7513.65 825
7514.47 800
7515.28 870
7516.10 848
7516.92 773
7517.74 771
7518.56 765
7519.38 790
7520.19 791
7521.01 748
7521.83 734
7522.65 754
7523.47 780
7524.29 811
7525.11 771
7525.92 798
7526.74 834
7527.56 830
7528.38 806
7529.20 811
7530.02 865
7530.84 834
7531.66 818
7532.48 850
7533.30 812
7534.12 813
7534.93 831
7535.75 819
7536.57 832
7537.39 845
7538.21 839
7539.03 791
7539.85 830
7540.67 870
7541.49 781
7542.31 749
7543.13 810
7543.95 825
7544.77 847
7545.59 836
7546.41 802
7547.23 794
7548.05 755
7548.87 823
7549.69 799
7550.51 793
7551.33 852
7552.15 838
7552.97 764
7553.79 769
7554.61 820
7555.43 850
7556.25 826
7557.07 845
7557.89 897
7558.71 895
7559.53 908
7560.36 914
7561.18 899
7562.00 897
7562.82 875
7563.64 861
7564.46 831
7565.28 831
7566.10 859
7566.92 843
7567.74 841
7568.56 817
7569.39 876
7570.21 866
7571.03 855
7571.85 807
7572.67 818
7573.49 860
7574.31 876
7575.14 853
7575.96 862
7576.78 878
7577.60 846
7578.42 880
7579.24 870
7580.06 873
7580.89 847
7581.71 880
7582.53 894
7583.35 896
7584.17 850
7585.00 843
7585.82 880
7586.64 841
7587.46 857
7588.29 835
7589.11 865
7589.93 888
7590.75 849
7591.57 888
7592.40 897
7593.22 893
7594.04 927
7594.86 911
7595.69 943
7596.51 894
7597.33 924
7598.15 902
7598.98 983
7599.80 984
7600.62 981
7601.45 979
7602.27 955
7603.09 1018
7603.92 1025
7604.74 1054
7605.56 1084
7606.38 1060
7607.21 1009
7608.03 1034
7608.85 1060
7609.68 1051
7610.50 1051
7611.32 1003
7612.15 970
7612.97 994
7613.80 976
7614.62 1045
7615.44 1057
7616.27 1072
7617.09 1127
7617.91 1147
7618.74 1104
7619.56 1104
7620.39 1112
7621.21 1121
7622.03 1092
7622.86 1063
7623.68 1034
7624.51 1000
7625.33 1023
7626.15 1033
7626.98 1041
7627.80 1065
7628.63 1026
7629.45 1085
7630.28 1137
7631.10 1167
7631.93 1127
7632.75 1163
7633.58 1130
7634.40 1109
7635.22 1064
7636.05 1034
7636.87 1070
7637.70 1043
7638.52 955
7639.35 1006
7640.17 905
7641.00 944
7641.82 974
7642.65 915
7643.47 952
7644.30 968
7645.13 983
7645.95 987
7646.78 1004
7647.60 1046
7648.43 1034
7649.25 1038
7650.08 1081
7650.90 1041
7651.73 1064
7652.55 1027
7653.38 1005
7654.21 942
7655.03 926
7655.86 920
7656.68 914
7657.51 890
7658.34 836
7659.16 855
7659.99 822
7660.81 822
7661.64 828
7662.47 845
7663.29 852
7664.12 811
7664.95 870
7665.77 905
7666.60 877
7667.42 825
7668.25 821
7669.08 817
7669.90 811
7670.73 807
7671.56 841
7672.38 801
7673.21 824
7674.04 838
7674.87 847
7675.69 831
7676.52 826
7677.35 846
7678.17 819
7679.00 829
7679.83 772
7680.65 829
7681.48 830
7682.31 814
7683.14 851
7683.96 869
7684.79 862
7685.62 848
7686.45 852
7687.27 892
7688.10 852
7688.93 858
7689.76 872
7690.58 842
7691.41 817
7692.24 833
7693.07 873
7693.90 850
7694.72 780
7695.55 820
7696.38 870
7697.21 880
7698.04 868
7698.86 894
7699.69 896
7700.52 868
7701.35 865
7702.18 848
7703.01 848
7703.83 848
7704.66 845
7705.49 850
7706.32 830
7707.15 827
7707.98 794
7708.81 784
7709.63 769
7710.46 821
7711.29 819
7712.12 848
7712.95 829
7713.78 808
7714.61 860
7715.44 865
7716.27 793
7717.10 759
7717.93 774
7718.75 801
7719.58 831
7720.41 784
7721.24 772
7722.07 811
7722.90 835
7723.73 790
7724.56 773
7725.39 803
7726.22 796
7727.05 786
7727.88 782
7728.71 777
7729.54 807
7730.37 802
7731.20 823
7732.03 826
7732.86 818
7733.69 819
7734.52 800
7735.35 786
7736.18 822
7737.01 793
7737.84 824
7738.67 801
7739.50 778
7740.33 756
7741.16 757
7741.99 747
7742.82 769
7743.65 792
7744.48 753
7745.31 775
7746.14 848
7746.98 897
7747.81 913
7748.64 973
7749.47 945
7750.30 942
7751.13 917
7751.96 906
7752.79 892
7753.62 845
7754.45 800
7755.29 810
7756.12 797
7756.95 755
7757.78 750
7758.61 755
7759.44 756
7760.27 763
7761.11 775
7761.94 799
7762.77 747
7763.60 754
7764.43 773
7765.26 775
7766.10 774
7766.93 791
7767.76 816
7768.59 787
7769.42 791
7770.26 823
7771.09 832
7771.92 812
7772.75 793
7773.58 742
7774.42 749
7775.25 799
7776.08 738
7776.91 743
7777.75 737
7778.58 692
7779.41 757
7780.24 767
7781.08 757
7781.91 731
7782.74 724
7783.57 768
7784.41 787
7785.24 791
7786.07 737
7786.91 746
7787.74 758
7788.57 737
7789.40 732
7790.24 741
7791.07 734
7791.90 753
7792.74 798
7793.57 756
7794.40 758
7795.24 735
7796.07 761
7796.90 780
7797.74 773
7798.57 733
7799.40 766
7800.24 798
7801.07 768
7801.91 806
7802.74 781
7803.57 804
7804.41 821
7805.24 809
7806.07 823
7806.91 826
7807.74 814
7808.58 803
7809.41 797
7810.25 831
7811.08 846
7811.91 837
7812.75 843
7813.58 860
7814.42 875
7815.25 892
7816.09 846
7816.92 912
7817.75 889
7818.59 874
7819.42 872
7820.26 896
7821.09 897
7821.93 938
7822.76 927
7823.60 944
7824.43 930
7825.27 938
7826.10 953
7826.94 956
7827.77 931
7828.61 898
7829.44 891
7830.28 891
7831.11 863
7831.95 878
7832.78 871
7833.62 859
7834.46 901
7835.29 957
7836.13 916
7836.96 884
7837.80 900
7838.63 879
7839.47 853
7840.31 861
7841.14 869
7841.98 874
7842.81 859
7843.65 876
7844.48 798
7845.32 869
7846.16 861
7846.99 842
7847.83 781
7848.67 803
7849.50 801
7850.34 768
7851.17 805
7852.01 832
7852.85 798
7853.68 874
7854.52 823
7855.36 842
7856.19 773
7857.03 780
7857.87 813
7858.70 862
7859.54 792
7860.38 796
7861.21 818
7862.05 876
7862.89 809
7863.72 797
7864.56 792
7865.40 829
7866.24 813
7867.07 815
7867.91 807
7868.75 834
7869.59 844
7870.42 828
7871.26 858
7872.10 873
7872.94 847
7873.77 878
7874.61 881
7875.45 891
7876.29 926
7877.12 891
7877.96 955
7878.80 987
7879.64 1006
7880.47 1043
7881.31 1058
7882.15 1098
7882.99 1087
7883.83 1088
7884.66 1100
7885.50 1022
7886.34 1015
7887.18 951
7888.02 960
7888.86 938
7889.69 910
7890.53 918
7891.37 976
7892.21 987
7893.05 951
7893.89 873
7894.73 911
7895.56 903
7896.40 884
7897.24 894
7898.08 876
7898.92 862
7899.76 806
7900.60 821
7901.44 818
7902.28 842
7903.12 782
7903.95 777
7904.79 828
7905.63 818
7906.47 872
7907.31 849
7908.15 827
7908.99 822
7909.83 817
7910.67 760
7911.51 802
7912.35 806
7913.19 796
7914.03 854
7914.87 884
7915.71 871
7916.55 935
7917.39 967
7918.23 1010
7919.07 1029
7919.91 1091
7920.75 997
7921.59 1009
7922.43 980
7923.27 933
7924.11 879
7924.95 873
7925.79 881
7926.63 837
7927.47 795
7928.31 843
7929.15 822
7929.99 821
7930.83 835
7931.67 792
7932.51 800
7933.35 786
7934.19 799
7935.04 812
7935.88 799
7936.72 777
7937.56 761
7938.40 787
7939.24 820
7940.08 810
7940.92 813
7941.76 800
7942.60 816
7943.45 851
7944.29 883
7945.13 918
7945.97 911
7946.81 863
7947.65 878
7948.49 872
7949.34 906
7950.18 894
7951.02 889
7951.86 894
7952.70 869
7953.54 858
7954.39 903
7955.23 905
7956.07 913
7956.91 931
7957.75 948
7958.60 877
7959.44 858
7960.28 919
7961.12 935
7961.96 918
7962.81 873
7963.65 845
7964.49 873
7965.33 865
7966.18 881
7967.02 963
7967.86 1013
7968.70 1046
7969.55 1007
7970.39 1035
7971.23 1004
7972.08 975
7972.92 920
7973.76 914
7974.60 1002
7975.45 958
7976.29 972
7977.13 904
7977.98 921
7978.82 891
7979.66 900
7980.51 868
7981.35 843
7982.19 814
7983.04 770
7983.88 774
7984.72 788
7985.57 773
7986.41 806
7987.25 815
7988.10 786
7988.94 774
7989.78 801
7990.63 751
7991.47 744
7992.32 782
7993.16 744
7994.00 749
7994.85 761
7995.69 752
7996.54 735
7997.38 717
7998.22 700
7999.07 759
7999.91 746
8000.76 752
8001.60 742
8002.45 732
8003.29 772
8004.13 713
8004.98 769
8005.82 734
8006.67 734
8007.51 740
8008.36 753
8009.20 718
8010.05 747
8010.89 725
8011.74 749
8012.58 745
8013.43 762
8014.27 790
8015.12 755
8015.96 728
8016.81 713
8017.65 716
8018.50 747
8019.34 690
8020.19 693
8021.03 762
8021.88 703
8022.72 712
8023.57 717
8024.41 692
8025.26 700
8026.11 693
8026.95 685
8027.80 675
8028.64 666
8029.49 683
8030.33 680
8031.18 732
8032.03 711
8032.87 717
8033.72 702
8034.56 659
8035.41 694
8036.26 702
8037.10 706
8037.95 681
8038.80 665
8039.64 670
8040.49 679
8041.34 645
8042.18 647
8043.03 646
8043.87 672
8044.72 645
8045.57 645
8046.41 668
8047.26 652
8048.11 643
8048.96 659
8049.80 668
8050.65 625
8051.50 670
8052.34 655
8053.19 688
8054.04 658
8054.88 678
8055.73 660
8056.58 663
8057.43 671
8058.27 645
8059.12 657
8059.97 642
8060.82 619
8061.66 650
8062.51 620
8063.36 634
8064.21 684
8065.05 667
8065.90 624
8066.75 598
8067.60 617
8068.44 608
8069.29 645
8070.14 641
8070.99 622
8071.84 649
8072.68 625
8073.53 649
8074.38 638
8075.23 629
8076.08 673
8076.93 649
8077.77 611
8078.62 643
8079.47 623
8080.32 651
8081.17 653
8082.02 659
8082.87 622
8083.71 602
8084.56 634
8085.41 639
8086.26 614
8087.11 596
8087.96 626
8088.81 602
8089.66 645
8090.51 646
8091.35 609
8092.20 622
8093.05 642
8093.90 662
8094.75 681
8095.60 649
8096.45 660
8097.30 629
8098.15 603
8099.00 614
8099.85 637
8100.70 591
8101.55 605
8102.40 625
8103.25 638
8104.10 641
8104.95 601
8105.80 673
8106.65 629
8107.50 618
8108.35 667
8109.20 626
8110.05 648
8110.90 609
8111.75 635
8112.60 574
8113.45 600
8114.30 614
8115.15 640
8116.00 663
8116.85 672
8117.70 618
8118.55 639
8119.40 638
8120.25 625
8121.10 638
8121.95 658
8122.80 676
8123.65 650
8124.50 638
8125.35 653
8126.20 647
8127.06 658
8127.91 636
8128.76 634
8129.61 638
8130.46 648
8131.31 661
8132.16 628
8133.01 617
8133.86 661
8134.72 673
8135.57 637
8136.42 647
8137.27 628
8138.12 615
8138.97 629
8139.83 651
8140.68 666
8141.53 630
8142.38 656
8143.23 653
8144.08 676
8144.94 629
8145.79 646
8146.64 696
8147.49 658
8148.34 675
8149.20 672
8150.05 675
8150.90 640
8151.75 613
8152.60 604
8153.46 635
8154.31 652
8155.16 689
8156.01 678
8156.87 690
8157.72 706
8158.57 699
8159.42 700
8160.28 665
8161.13 647
8161.98 661
8162.84 649
8163.69 674
8164.54 631
8165.39 629
8166.25 625
8167.10 610
8167.95 601
8168.81 620
8169.66 613
8170.51 611
8171.37 615
8172.22 603
8173.07 603
8173.93 602
8174.78 586
8175.63 599
8176.49 610
8177.34 629
8178.19 592
8179.05 612
8179.90 612
8180.76 628
8181.61 593
8182.46 591
8183.32 604
8184.17 617
8185.02 557
8185.88 595
8186.73 630
8187.59 628
8188.44 632
8189.30 617
8190.15 662
8191.00 633
8191.86 582
8192.71 612
8193.57 589
8194.42 576
8195.28 618
8196.13 623
8196.99 658
8197.84 634
8198.69 607
8199.55 625
8200.40 592
8201.26 572
8202.11 605
8202.97 617
8203.82 601
8204.68 598
8205.53 588
8206.39 594
8207.24 603
8208.10 632
8208.95 614
8209.81 582
8210.67 589
8211.52 612
8212.38 594
8213.23 595
8214.09 569
8214.94 610
8215.80 577
8216.65 623
8217.51 591
8218.37 576
8219.22 631
8220.08 623
8220.93 623
8221.79 572
8222.64 612
8223.50 599
8224.36 579
8225.21 591
8226.07 620
8226.92 593
8227.78 595
8228.64 590
8229.49 634
8230.35 629
8231.21 621
8232.06 582
8232.92 531
8233.78 563
8234.63 587
8235.49 571
8236.35 570
8237.20 600
8238.06 621
8238.92 629
8239.77 611
8240.63 571
8241.49 572
8242.34 614
8243.20 624
8244.06 583
8244.91 614
8245.77 623
8246.63 631
8247.49 605
8248.34 576
8249.20 614
8250.06 572
8250.92 591
8251.77 603
8252.63 622
8253.49 598
8254.35 612
8255.20 618
8256.06 622
8256.92 606
8257.78 602
8258.63 635
8259.49 619
8260.35 638
8261.21 594
8262.07 634
8262.92 674
8263.78 664
8264.64 652
8265.50 663
8266.36 664
8267.22 642
8268.07 639
8268.93 647
8269.79 632
8270.65 671
8271.51 743
8272.37 721
8273.22 659
8274.08 691
8274.94 661
8275.80 670
8276.66 690
8277.52 656
8278.38 652
8279.24 731
8280.09 714
8280.95 719
8281.81 679
8282.67 691
8283.53 717
8284.39 676
8285.25 662
8286.11 661
8286.97 656
8287.83 684
8288.69 654
8289.55 644
8290.41 652
8291.26 701
8292.12 721
8292.98 743
8293.84 719
8294.70 758
8295.56 766
8296.42 731
8297.28 748
8298.14 731
8299.00 738
8299.86 699
8300.72 714
8301.58 732
8302.44 711
8303.30 702
8304.16 738
8305.02 730
8305.88 709
8306.74 690
8307.60 716
8308.46 717
8309.33 683
8310.19 680
8311.05 699
8311.91 661
8312.77 687
8313.63 698
8314.49 683
8315.35 640
8316.21 662
8317.07 651
8317.93 650
8318.79 657
8319.65 662
8320.52 678
8321.38 680
8322.24 672
8323.10 653
8323.96 662
8324.82 676
8325.68 671
8326.54 678
8327.41 645
8328.27 638
8329.13 659
8329.99 678
8330.85 675
8331.71 669
8332.57 656
8333.44 687
8334.30 702
8335.16 673
8336.02 696
8336.88 698
8337.75 726
8338.61 697
8339.47 674
8340.33 674
8341.19 686
8342.06 721
8342.92 728
8343.78 733
8344.64 705
8345.50 748
8346.37 732
8347.23 724
8348.09 762
8348.95 755
8349.82 795
8350.68 786
8351.54 804
8352.40 842
8353.27 838
8354.13 810
8354.99 784
8355.86 745
8356.72 729
8357.58 724
8358.45 756
8359.31 756
8360.17 742
8361.03 753
8361.90 754
8362.76 720
8363.62 718
8364.49 714
8365.35 729
8366.21 733
8367.08 723
8367.94 689
8368.80 745
8369.67 769
8370.53 797
8371.40 745
8372.26 729
8373.12 744
8373.99 747
8374.85 779
8375.71 747
8376.58 782
8377.44 777
8378.31 769
8379.17 771
8380.03 774
8380.90 770
8381.76 780
8382.63 837
8383.49 813
8384.36 859
8385.22 863
8386.08 892
8386.95 864
8387.81 905
8388.68 931
8389.54 937
8390.41 916
8391.27 913
8392.14 841
8393.00 810
8393.87 864
8394.73 846
8395.60 847
8396.46 837
8397.33 892
8398.19 905
8399.06 910
8399.92 916
8400.79 1035
8401.65 1098
8402.52 1053
8403.38 1014
8404.25 1045
8405.11 992
8405.98 978
8406.84 932
8407.71 922
8408.58 913
8409.44 917
8410.31 879
8411.17 859
8412.04 902
8412.90 898
8413.77 910
8414.64 932
8415.50 869
8416.37 842
8417.23 854
8418.10 890
8418.97 855
8419.83 885
8420.70 891
8421.56 951
8422.43 988
8423.30 1030
8424.16 1001
8425.03 1052
8425.90 1074
8426.76 1144
8427.63 1124
8428.50 1122
8429.36 1089
8430.23 1116
8431.10 1071
8431.96 1021
8432.83 978
8433.70 992
8434.56 938
8435.43 959
8436.30 973
8437.16 967
8438.03 965
8438.90 996
8439.77 1029
8440.63 1063
8441.50 1057
8442.37 1077
8443.24 1097
8444.10 1027
8444.97 1089
8445.84 1081
8446.71 1113
8447.57 1059
8448.44 988
8449.31 1024
8450.18 1050
8451.04 1108
8451.91 1173
8452.78 1161
8453.65 1266
8454.52 1466
8455.38 1668
8456.25 1823
8457.12 1976
8457.99 2032
8458.86 2046
8459.72 1921
8460.59 1765
8461.46 1620
8462.33 1476
8463.20 1358
8464.07 1250
8464.93 1175
8465.80 1143
8466.67 1075
8467.54 1052
8468.41 1007
8469.28 1046
8470.15 993
8471.02 963
8471.88 991
8472.75 951
8473.62 964
8474.49 953
8475.36 951
8476.23 934
8477.10 941
8477.97 957
8478.84 945
8479.71 932
8480.58 923
8481.44 942
8482.31 970
8483.18 1003
8484.05 1009
8484.92 1008
8485.79 1003
8486.66 974
8487.53 1011
8488.40 992
8489.27 931
8490.14 936
8491.01 924
8491.88 914
8492.75 957
8493.62 935
8494.49 959
8495.36 990
8496.23 992
8497.10 1014
8497.97 986
8498.84 869
8499.71 906
8500.58 975
8501.45 913
8502.32 930
8503.19 944
8504.06 918
8504.93 958
8505.80 914
8506.67 909
8507.55 960
8508.42 930
8509.29 932
8510.16 988
8511.03 980
8511.90 979
8512.77 985
8513.64 968
8514.51 1026
8515.38 1008
8516.25 1021
8517.13 1009
8518.00 987
8518.87 1038
8519.74 1020
8520.61 1012
8521.48 1076
8522.35 1078
8523.23 1135
8524.10 1194
8524.97 1359
8525.84 1437
8526.71 1479
8527.58 1552
8528.46 1540
8529.33 1480
8530.20 1450
8531.07 1375
8531.94 1284
8532.81 1193
8533.69 1166
8534.56 1100
8535.43 1053
8536.30 1001
8537.18 962
8538.05 982
8538.92 998
8539.79 957
8540.66 905
8541.54 895
8542.41 893
8543.28 928
8544.15 893
8545.03 864
8545.90 903
8546.77 941
8547.64 887
8548.52 914
8549.39 932
8550.26 988
8551.14 955
8552.01 965
8552.88 975
8553.76 1030
8554.63 1045
8555.50 1029
8556.37 1010
8557.25 1017
8558.12 973
8558.99 957
8559.87 962
8560.74 947
8561.61 890
8562.49 882
8563.36 889
8564.24 883
8565.11 895
8565.98 888
8566.86 916
8567.73 877
8568.60 864
8569.48 872
8570.35 890
8571.23 861
8572.10 881
8572.97 876
8573.85 863
8574.72 891
8575.60 851
8576.47 831
8577.34 873
8578.22 836
8579.09 873
8579.97 868
8580.84 862
8581.72 847
8582.59 886
8583.47 893
8584.34 857
8585.21 880
8586.09 877
8586.96 889
8587.84 928
8588.71 904
8589.59 881
8590.46 930
8591.34 922
8592.21 925
8593.09 925
8593.96 947
8594.84 956
8595.71 938
8596.59 943
8597.46 929
8598.34 925
8599.22 982
8600.09 949
8600.97 945
8601.84 1019
8602.72 994
8603.59 956
8604.47 985
8605.34 982
8606.22 1016
8607.10 1022
8607.97 991
8608.85 980
8609.72 954
8610.60 1027
8611.47 1014
8612.35 1000
8613.23 950
8614.10 1022
8614.98 1031
8615.86 1003
8616.73 983
8617.61 1031
8618.48 1025
8619.36 1044
8620.24 1050
8621.11 1058
8621.99 1070
8622.87 1093
8623.74 1119
8624.62 1111
8625.50 1094
8626.37 1139
8627.25 1129
8628.13 1136
8629.00 1147
8629.88 1139
8630.76 1148
8631.64 1188
8632.51 1181
8633.39 1224
8634.27 1164
8635.14 1192
8636.02 1205
8636.90 1251
8637.78 1200
8638.65 1179
8639.53 1227
8640.41 1197
8641.29 1247
8642.16 1256
8643.04 1274
8643.92 1342
8644.80 1345
8645.67 1358
8646.55 1279
8647.43 1350
8648.31 1360
8649.18 1330
8650.06 1343
8650.94 1437
8651.82 1390
8652.70 1383
8653.58 1391
8654.45 1417
8655.33 1393
8656.21 1468
8657.09 1507
8657.97 1499
8658.84 1496
8659.72 1531
8660.60 1586
8661.48 1705
8662.36 1778
8663.24 1765
8664.12 1884
8664.99 1972
8665.87 2057
8666.75 2019
8667.63 1957
8668.51 1935
8669.39 1898
8670.27 1973
8671.15 2000
8672.03 2112
8672.91 2308
8673.78 2462
8674.66 2662
8675.54 2719
8676.42 2785
8677.30 2749
8678.18 2605
8679.06 2468
8679.94 2249
8680.82 2084
8681.70 1977
8682.58 1821
8683.46 1738
8684.34 1612
8685.22 1542
8686.10 1593
8686.98 1577
8687.86 1599
8688.74 1668
8689.62 1815
8690.50 2024
8691.38 2207
8692.26 2314
8693.14 2549
8694.02 2624
8694.90 2582
8695.78 2613
8696.66 2413
8697.54 2201
8698.42 2020
8699.30 1871
8700.18 1752
8701.06 1725
8701.94 1640
8702.82 1630
8703.70 1608
8704.58 1555
8705.46 1483
8706.34 1423
8707.23 1380
8708.11 1361
8708.99 1222
8709.87 1207
8710.75 1221
8711.63 1167
8712.51 1131
8713.39 1111
8714.27 1088
8715.16 1115
8716.04 1091
8716.92 1025
8717.80 1042
8718.68 1061
8719.56 1006
8720.44 1011
8721.33 1007
8722.21 1032
8723.09 1028
8723.97 1076
8724.85 1097
8725.73 1060
8726.62 1053
8727.50 1034
8728.38 1089
8729.26 1118
8730.14 1099
8731.03 1094
8731.91 1102
8732.79 1154
8733.67 1104
8734.55 1068
8735.44 1055
8736.32 1050
8737.20 1052
8738.08 1061
8738.97 1073
8739.85 1047
8740.73 1053
8741.61 1045
8742.50 1000
8743.38 1004
8744.26 1043
8745.14 1029
8746.03 1015
8746.91 1023
8747.79 1028
8748.68 1057
8749.56 1046
8750.44 1046
8751.33 1074
8752.21 1044
8753.09 1031
8753.97 1021
8754.86 1049
8755.74 1012
8756.62 1027
8757.51 1034
8758.39 1030
8759.28 1050
8760.16 1009
8761.04 989
8761.93 983
8762.81 995
8763.69 966
8764.58 981
8765.46 952
8766.34 964
8767.23 996
8768.11 1014
8769.00 1017
8769.88 971
8770.76 1006
8771.65 1011
8772.53 979
8773.42 983
8774.30 962
8775.19 956
8776.07 904
8776.95 900
8777.84 928
8778.72 931
8779.61 902
8780.49 928
8781.38 910
8782.26 927
8783.15 936
8784.03 986
8784.92 966
8785.80 930
8786.69 960
8787.57 881
8788.46 876
8789.34 896
8790.23 895
8791.11 864
8792.00 879
8792.88 856
8793.77 870
8794.65 849
8795.54 831
8796.42 823
8797.31 816
8798.19 833
8799.08 779
8799.96 787
8800.85 815
8801.74 803
8802.62 803
8803.51 806
8804.39 796
8805.28 797
8806.16 851
8807.05 790
8807.94 792
8808.82 785
8809.71 785
8810.59 776
8811.48 770
8812.37 794
8813.25 773
8814.14 754
8815.03 782
8815.91 780
8816.80 742
8817.68 772
8818.57 795
8819.46 792
8820.34 823
8821.23 800
8822.12 792
8823.00 784
8823.89 753
8824.78 769
8825.66 739
8826.55 692
8827.44 745
8828.33 756
8829.21 777
8830.10 789
8830.99 748
8831.87 702
8832.76 723
8833.65 694
8834.54 718
8835.42 706
8836.31 682
8837.20 665
8838.08 707
8838.97 664
8839.86 688
8840.75 690
8841.64 662
8842.52 668
8843.41 692
8844.30 661
8845.19 672
8846.07 654
8846.96 721
8847.85 671
8848.74 665
8849.63 669
8850.51 645
8851.40 662
8852.29 642
8853.18 656
8854.07 655
8854.96 612
8855.84 624
8856.73 620
8857.62 651
8858.51 601
8859.40 655
8860.29 667
8861.17 655
8862.06 658
8862.95 617
8863.84 610
8864.73 599
8865.62 588
8866.51 633
8867.40 672
8868.29 617
8869.17 623
8870.06 598
8870.95 612
8871.84 620
8872.73 603
8873.62 588
8874.51 606
8875.40 583
8876.29 559
8877.18 584
8878.07 580
8878.96 593
8879.85 602
8880.74 616
8881.63 579
8882.51 574
8883.40 563
8884.29 586
8885.18 584
8886.07 591
8886.96 608
8887.85 637
8888.74 596
8889.63 606
8890.52 573
8891.41 567
8892.30 577
8893.19 610
8894.09 564
8894.98 577
8895.87 603
8896.76 554
8897.65 563
8898.54 603
8899.43 572
8900.32 583
8901.21 549
8902.10 571
8902.99 557
8903.88 554
8904.77 574
8905.66 568
8906.55 570
8907.44 560
8908.34 562
8909.23 546
8910.12 586
8911.01 554
8911.90 530
8912.79 539
8913.68 534
8914.57 538
8915.47 556
8916.36 552
8917.25 554
8918.14 532
8919.03 535
8919.92 566
8920.81 570
8921.71 540
8922.60 519
8923.49 515
8924.38 521
8925.27 526
8926.16 520
8927.06 515
8927.95 531
8928.84 537
8929.73 528
8930.62 518
8931.52 505
8932.41 501
8933.30 475
8934.19 520
8935.09 505
8935.98 505
8936.87 526
8937.76 551
8938.66 539
8939.55 507
8940.44 568
8941.33 515
8942.23 538
8943.12 536
8944.01 494
8944.90 539
8945.80 529
8946.69 499
8947.58 486
8948.48 490
8949.37 523
8950.26 542
8951.16 528
8952.05 514
8952.94 549
8953.84 529
8954.73 519
8955.62 553
8956.52 542
8957.41 538
8958.30 541
8959.20 560
8960.09 524
8960.98 490
8961.88 523
8962.77 540
8963.66 532
8964.56 498
8965.45 509
8966.35 521
8967.24 556
8968.13 543
8969.03 530
8969.92 534
8970.82 545
8971.71 530
8972.60 527
8973.50 523
8974.39 540
8975.29 529
8976.18 510
8977.08 518
8977.97 521
8978.87 506
8979.76 491
8980.65 499
8981.55 511
8982.44 469
8983.34 509
8984.23 506
8985.13 535
8986.02 494
8986.92 505
8987.81 499
8988.71 498
8989.60 511
8990.50 520
8991.39 529
8992.29 529
8993.18 515
8994.08 522
8994.97 565
8995.87 534
8996.76 528
8997.66 533
8998.56 508
8999.45 496
9000.35 501
9001.24 490
9002.14 496
9003.03 488
9003.93 521
9004.83 523
9005.72 485
9006.62 493
9007.51 466
9008.41 498
9009.31 514
9010.20 493
9011.10 511
9011.99 513
9012.89 511
9013.79 504
9014.68 507
9015.58 467
9016.48 488
9017.37 485
9018.27 475
9019.16 478
9020.06 500
9020.96 493
9021.85 500
9022.75 529
9023.65 492
9024.54 470
9025.44 473
9026.34 509
9027.24 489
9028.13 485
9029.03 496
9029.93 481
9030.82 523
9031.72 522
9032.62 509
9033.52 484
9034.41 493
9035.31 513
9036.21 484
9037.10 493
9038.00 518
9038.90 538
9039.80 506
9040.69 486
9041.59 500
9042.49 489
9043.39 498
9044.29 514
9045.18 516
9046.08 502
9046.98 489
9047.88 489
9048.78 497
9049.67 494
9050.57 491
9051.47 493
9052.37 518
9053.27 518
9054.16 516
9055.06 543
9055.96 527
9056.86 511
9057.76 534
9058.66 519
9059.55 516
9060.45 533
9061.35 513
9062.25 521
9063.15 527
9064.05 546
9064.95 563
9065.85 539
9066.74 523
9067.64 532
9068.54 537
9069.44 516
9070.34 499
9071.24 507
9072.14 539
9073.04 523
9073.94 520
9074.84 518
9075.74 484
9076.64 518
9077.53 486
9078.43 518
9079.33 502
9080.23 479
9081.13 527
9082.03 500
9082.93 505
9083.83 537
9084.73 547
9085.63 562
9086.53 525
9087.43 523
9088.33 518
9089.23 505
9090.13 534
9091.03 518
9091.93 497
9092.83 514
9093.73 537
9094.63 516
9095.53 503
9096.43 487
9097.33 467
9098.23 513
9099.13 506
9100.04 484
9100.94 479
9101.84 489
9102.74 525
9103.64 515
9104.54 486
9105.44 493
9106.34 507
9107.24 522
9108.14 510
9109.04 487
9109.94 472
9110.85 510
9111.75 515
9112.65 526
9113.55 507
9114.45 526
9115.35 520
9116.25 488
9117.15 480
9118.06 503
9118.96 502
9119.86 495
9120.76 485
9121.66 509
9122.56 523
9123.46 511
9124.37 499
9125.27 489
9126.17 505
9127.07 512
9127.97 540
9128.88 514
9129.78 504
9130.68 478
9131.58 525
9132.48 531
9133.39 522
9134.29 495
9135.19 513
9136.09 514
9137.00 478
9137.90 497
9138.80 524
9139.70 537
9140.61 494
9141.51 504
9142.41 528
9143.31 514
9144.22 517
9145.12 483
9146.02 476
9146.92 489
9147.83 482
9148.73 508
9149.63 511
9150.54 506
9151.44 528
9152.34 520
9153.25 480
9154.15 512
9155.05 505
9155.96 503
9156.86 490
9157.76 461
9158.67 479
9159.57 510
9160.47 514
9161.38 519
9162.28 516
9163.18 495
9164.09 510
9164.99 523
9165.90 511
9166.80 517
9167.70 514
9168.61 515
9169.51 564
9170.42 517
9171.32 496
9172.22 529
9173.13 526
9174.03 505
9174.94 507
9175.84 526
9176.74 526
9177.65 505
9178.55 544
9179.46 532
9180.36 506
9181.27 510
9182.17 525
9183.08 514
9183.98 531
9184.89 525
9185.79 525
9186.70 521
9187.60 515
9188.51 500
9189.41 537
9190.32 541
9191.22 551
9192.13 503
9193.03 548
9193.94 541
9194.84 547
9195.75 551
9196.65 543
9197.56 521
9198.46 565
9199.37 587
9200.27 566
9201.18 584
9202.08 595
9202.99 598
9203.90 593
9204.80 598
9205.71 558
9206.61 518
9207.52 512
9208.42 510
9209.33 522
9210.24 520
9211.14 561
9212.05 535
9212.95 523
9213.86 503
9214.77 502
9215.67 527
9216.58 501
9217.49 540
9218.39 523
9219.30 534
9220.21 559
9221.11 517
9222.02 525
9222.93 564
9223.83 564
9224.74 518
9225.65 506
9226.55 541
9227.46 514
9228.37 536
9229.27 525
9230.18 516
9231.09 484
9231.99 498
9232.90 502
9233.81 508
9234.72 501
9235.62 524
9236.53 498
9237.44 495
9238.34 536
9239.25 521
9240.16 527
9241.07 522
9241.97 482
9242.88 483
9243.79 501
9244.70 481
9245.61 506
9246.51 510
9247.42 481
9248.33 438
9249.24 490
9250.14 520
9251.05 488
9251.96 506
9252.87 500
9253.78 505
9254.69 500
9255.59 507
9256.50 480
9257.41 507
9258.32 519
9259.23 497
9260.14 478
9261.04 495
9261.95 501
9262.86 521
9263.77 525
9264.68 492
9265.59 516
9266.50 525
9267.40 504
9268.31 499
9269.22 505
9270.13 486
9271.04 526
9271.95 459
9272.86 465
9273.77 477
9274.68 500
9275.59 500
9276.49 513
9277.40 547
9278.31 516
9279.22 521
9280.13 522
9281.04 501
9281.95 496
9282.86 509
9283.77 500
9284.68 526
9285.59 501
9286.50 504
9287.41 519
9288.32 542
9289.23 508
9290.14 474
9291.05 505
9291.96 485
9292.87 502
9293.78 488
9294.69 518
9295.60 534
9296.51 516
9297.42 527
9298.33 534
9299.24 569
9300.15 554
9301.06 601
9301.97 582
9302.88 542
9303.79 534
9304.70 512
9305.61 544
9306.53 544
9307.44 537
9308.35 561
9309.26 534
9310.17 553
9311.08 538
9311.99 562
9312.90 519
9313.81 550
9314.72 576
9315.63 557
9316.55 559
9317.46 558
9318.37 514
9319.28 534
9320.19 579
9321.10 544
9322.01 506
9322.93 479
9323.84 499
9324.75 503
9325.66 496
9326.57 484
9327.48 509
9328.40 517
9329.31 495
9330.22 475
9331.13 468
9332.04 482
9332.96 518
9333.87 519
9334.78 541
9335.69 517
9336.60 498
9337.52 521
9338.43 516
9339.34 484
9340.25 487
9341.17 491
9342.08 492
9342.99 468
9343.90 475
9344.82 469
9345.73 459
9346.64 448
9347.55 506
9348.47 523
9349.38 482
9350.29 504
9351.21 517
9352.12 541
9353.03 519
9353.94 520
9354.86 507
9355.77 507
9356.68 494
9357.60 454
9358.51 503
9359.42 508
9360.34 504
9361.25 519
9362.16 497
9363.08 515
9363.99 498
9364.90 534
9365.82 514
9366.73 515
9367.65 497
9368.56 504
9369.47 516
9370.39 503
9371.30 530
9372.21 556
9373.13 531
9374.04 544
9374.96 548
9375.87 535
9376.79 497
9377.70 512
9378.61 510
9379.53 492
9380.44 530
9381.36 513
9382.27 487
9383.19 514
9384.10 555
9385.01 538
9385.93 531
9386.84 550
9387.76 551
9388.67 508
9389.59 523
9390.50 543
9391.42 546
9392.33 549
9393.25 539
9394.16 543
9395.08 545
9395.99 527
9396.91 541
9397.82 511
9398.74 512
9399.65 531
9400.57 526
9401.48 548
9402.40 533
9403.32 527
9404.23 545
9405.15 498
9406.06 503
9406.98 512
9407.89 517
9408.81 503
9409.73 530
9410.64 522
9411.56 490
9412.47 504
9413.39 532
9414.30 519
9415.22 522
9416.14 499
9417.05 521
9417.97 510
9418.89 483
9419.80 533
9420.72 505
9421.63 524
9422.55 547
9423.47 542
9424.38 544
9425.30 546
9426.22 551
9427.13 552
9428.05 509
9428.97 509
9429.88 509
9430.80 486
9431.72 511
9432.63 523
9433.55 531
9434.47 528
9435.38 526
9436.30 514
9437.22 505
9438.14 517
9439.05 533
9439.97 564
9440.89 566
9441.81 556
9442.72 532
9443.64 548
9444.56 587
9445.47 570
9446.39 546
9447.31 525
9448.23 572
9449.15 554
9450.06 535
9450.98 535
9451.90 565
9452.82 570
9453.73 566
9454.65 570
9455.57 579
9456.49 570
9457.41 556
9458.32 564
9459.24 558
9460.16 558
9461.08 548
9462.00 545
9462.92 542
9463.83 546
9464.75 529
9465.67 514
9466.59 514
9467.51 529
9468.43 539
9469.35 504
9470.26 565
9471.18 576
9472.10 559
9473.02 578
9473.94 563
9474.86 520
9475.78 510
9476.70 532
9477.62 558
9478.54 560
9479.45 576
9480.37 581
9481.29 592
9482.21 635
9483.13 583
9484.05 573
9484.97 573
9485.89 571
9486.81 559
9487.73 568
9488.65 564
9489.57 536
9490.49 534
9491.41 562
9492.33 551
9493.25 540
9494.17 548
9495.09 527
9496.01 545
9496.93 525
9497.85 544
9498.77 558
9499.69 541
9500.61 534
9501.53 533
9502.45 572
9503.37 573
9504.29 547
9505.21 582
9506.13 592
9507.05 591
9507.97 587
9508.89 601
9509.81 580
9510.73 579
9511.65 576
9512.57 576
9513.49 609
9514.42 601
9515.34 607
9516.26 596
9517.18 594
9518.10 582
9519.02 552
9519.94 586
9520.86 629
9521.78 627
9522.71 596
9523.63 621
9524.55 635
9525.47 639
9526.39 667
9527.31 617
9528.23 616
9529.16 639
9530.08 604
9531.00 596
9531.92 560
9532.84 577
9533.76 599
9534.69 580
9535.61 584
9536.53 601
9537.45 636
9538.37 637
9539.30 620
9540.22 628
9541.14 604
9542.06 591
9542.98 632
9543.91 612
9544.83 621
9545.75 639
9546.67 659
9547.60 641
9548.52 679
9549.44 618
9550.36 608
9551.29 640
9552.21 651
9553.13 674
9554.06 651
9554.98 652
9555.90 656
9556.82 636
9557.75 679
9558.67 690
9559.59 646
9560.52 674
9561.44 701
9562.36 665
9563.29 657
9564.21 633
9565.13 659
9566.06 637
9566.98 668
9567.90 668
9568.83 664
9569.75 680
9570.67 669
9571.60 694
9572.52 682
9573.44 712
9574.37 731
9575.29 718
9576.22 716
9577.14 709
9578.06 744
9578.99 756
9579.91 751
9580.84 762
9581.76 763
9582.68 801
9583.61 756
9584.53 780
9585.46 757
9586.38 781
9587.31 732
9588.23 712
9589.15 715
9590.08 720
9591.00 724
9591.93 774
9592.85 748
9593.78 766
9594.70 771
9595.63 806
9596.55 796
9597.48 785
9598.40 833
9599.33 822
9600.25 852
9601.18 856
9602.10 830
9603.03 845
9603.95 855
9604.88 806
9605.80 780
9606.73 833
9607.65 817
9608.58 822
9609.50 846
9610.43 816
9611.35 814
9612.28 821
9613.21 868
9614.13 861
9615.06 869
9615.98 848
9616.91 833
9617.84 821
9618.76 837
9619.69 832
9620.61 803
9621.54 828
9622.47 836
9623.39 855
9624.32 858
9625.24 849
9626.17 857
9627.10 873
9628.02 887
9628.95 902
9629.88 883
9630.80 887
9631.73 827
9632.65 891
9633.58 922
9634.51 925
9635.43 914
9636.36 883
9637.29 889
9638.22 910
9639.14 932
9640.07 976
9641.00 977
9641.92 1019
9642.85 1050
9643.78 1044
9644.70 1085
9645.63 1076
9646.56 1058
9647.49 1070
9648.41 1053
9649.34 1023
9650.27 1037
9651.20 992
9652.12 1061
9653.05 1055
9653.98 1000
9654.91 1040
9655.83 1017
9656.76 981
9657.69 1013
9658.62 993
9659.55 971
9660.47 986
9661.40 973
9662.33 981
9663.26 979
9664.19 1003
9665.11 1049
9666.04 1034
9666.97 1047
9667.90 1026
9668.83 1064
9669.75 1060
9670.68 1080
9671.61 1065
9672.54 1092
9673.47 1070
9674.40 1095
9675.33 1072
9676.25 1096
9677.18 1144
9678.11 1131
9679.04 1088
9679.97 1122
9680.90 1109
9681.83 1129
9682.76 1112
9683.69 1142
9684.61 1138
9685.54 1128
9686.47 1125
9687.40 1152
9688.33 1130
9689.26 1134
9690.19 1130
9691.12 1174
9692.05 1161
9692.98 1149
9693.91 1170
9694.84 1186
9695.77 1250
9696.70 1290
9697.63 1348
9698.56 1391
9699.49 1372
9700.42 1466
9701.35 1437
9702.28 1437
9703.21 1425
9704.14 1393
9705.07 1295
9706.00 1277
9706.93 1243
9707.86 1216
9708.79 1163
9709.72 1185
9710.65 1191
9711.58 1254
9712.51 1304
9713.44 1302
9714.37 1332
9715.30 1372
9716.23 1383
9717.16 1370
9718.09 1386
9719.02 1356
9719.95 1282
9720.88 1293
9721.81 1204
9722.75 1136
9723.68 1092
9724.61 1065
9725.54 1065
9726.47 1003
9727.40 973
9728.33 990
9729.26 970
9730.19 929
9731.13 905
9732.06 957
9732.99 989
9733.92 984
9734.85 939
9735.78 955
9736.71 982
9737.65 986
9738.58 942
9739.51 954
9740.44 959
9741.37 937
9742.30 911
9743.24 912
9744.17 870
9745.10 867
9746.03 887
9746.96 898
9747.90 912
9748.83 880
9749.76 872
9750.69 880
9751.63 833
9752.56 837
9753.49 867
9754.42 826
9755.36 834
9756.29 862
9757.22 838
9758.15 827
9759.09 822
9760.02 809
9760.95 832
9761.88 849
9762.82 824
9763.75 808
9764.68 812
9765.62 818
9766.55 821
9767.48 846
9768.41 848
9769.35 847
9770.28 831
9771.21 832
9772.15 802
9773.08 806
9774.01 813
9774.95 831
9775.88 842
9776.81 843
9777.75 807
9778.68 816
9779.62 814
9780.55 794
9781.48 838
9782.42 801
9783.35 858
9784.28 860
9785.22 882
9786.15 859
9787.09 851
9788.02 865
9788.95 833
9789.89 783
9790.82 816
9791.76 786
9792.69 788
9793.63 789
9794.56 786
9795.49 814
9796.43 807
9797.36 784
9798.30 801
9799.23 790
9800.17 805
9801.10 817
9802.04 816
9802.97 804
9803.91 747
9804.84 751
9805.78 721
9806.71 694
9807.65 692
9808.58 715
9809.52 688
9810.45 687
9811.39 682
9812.32 633
9813.26 664
9814.19 648
9815.13 646
9816.06 682
9817.00 687
9817.93 679
9818.87 677
9819.80 682
9820.74 632
9821.68 622
9822.61 676
9823.55 668
9824.48 633
9825.42 670
9826.35 646
9827.29 638
9828.23 627
9829.16 625
9830.10 605
9831.03 646
9831.97 642
9832.91 595
9833.84 622
9834.78 651
9835.72 613
9836.65 627
9837.59 651
9838.52 645
9839.46 638
9840.40 609
9841.33 632
9842.27 636
9843.21 627
9844.14 665
9845.08 659
9846.02 617
9846.95 615
9847.89 669
9848.83 632
9849.77 608
9850.70 660
9851.64 654
9852.58 649
9853.51 666
9854.45 687
9855.39 683
9856.33 656
9857.26 679
9858.20 652
9859.14 632
9860.08 646
9861.01 649
9861.95 633
9862.89 647
9863.83 612
9864.76 594
9865.70 588
9866.64 598
9867.58 607
9868.51 646
9869.45 624
9870.39 600
9871.33 618
9872.27 618
9873.20 594
9874.14 579
9875.08 605
9876.02 607
9876.96 645
9877.90 594
9878.83 614
9879.77 629
9880.71 603
9881.65 626
9882.59 607
9883.53 585
9884.47 548
9885.40 580
9886.34 569
9887.28 583
9888.22 589
9889.16 573
9890.10 565
9891.04 532
9891.98 566
9892.91 588
9893.85 568
9894.79 572
9895.73 608
9896.67 548
9897.61 584
9898.55 598
9899.49 575
9900.43 565
9901.37 614
9902.31 584
9903.25 570
9904.19 566
9905.13 553
9906.07 579
9907.01 584
9907.95 573
9908.89 606
9909.83 590
9910.77 573
9911.71 594
9912.65 630
9913.59 609
9914.53 586
9915.47 579
9916.41 587
9917.35 600
9918.29 600
9919.23 618
9920.17 590
9921.11 600
9922.05 611
9922.99 644
9923.93 683
9924.87 682
9925.81 746
9926.75 771
9927.69 785
9928.63 754
9929.57 779
9930.51 761
9931.45 781
9932.39 754
9933.34 702
9934.28 662
9935.22 627
9936.16 624
9937.10 578
9938.04 584
9938.98 566
9939.92 555
9940.87 575
9941.81 550
9942.75 581
9943.69 570
9944.63 555
9945.57 536
9946.51 577
9947.46 569
9948.40 603
9949.34 617
9950.28 621
9951.22 637
9952.16 669
9953.11 621
9954.05 649
9954.99 637
9955.93 602
9956.87 601
9957.82 594
9958.76 585
9959.70 575
9960.64 568
9961.59 586
9962.53 527
9963.47 524
9964.41 549
9965.35 566
9966.30 546
9967.24 515
9968.18 498
9969.13 527
9970.07 540
9971.01 497
9971.95 521
9972.90 526
9973.84 526
9974.78 512
9975.73 504
9976.67 495
9977.61 484
9978.55 503
9979.50 497
9980.44 489
9981.38 477
9982.33 494
9983.27 507
9984.21 487
9985.16 485
9986.10 538
9987.04 515
9987.99 533
9988.93 525
9989.88 493
9990.82 513
9991.76 499
9992.71 514
9993.65 487
9994.59 506
9995.54 501
9996.48 496
9997.43 516
9998.37 502
9999.31 471
10000.26 518
10001.20 484
10002.15 496
10003.09 479
10004.04 498
10004.98 493
10005.92 528
10006.87 512
10007.81 470
10008.76 507
10009.70 466
10010.65 484
10011.59 504
10012.54 505
10013.48 484
10014.43 499
10015.37 502
10016.32 517
10017.26 509
10018.21 519
10019.15 505
10020.10 514
10021.04 487
10021.99 488
10022.93 510
10023.88 497
10024.82 520
10025.77 515
10026.71 511
10027.66 516
10028.60 514
10029.55 516
10030.49 491
10031.44 518
10032.39 508
10033.33 444
10034.28 464
10035.22 499
10036.17 495
10037.11 495
10038.06 457
10039.01 476
10039.95 482
10040.90 453
10041.84 461
10042.79 486
10043.74 475
10044.68 485
10045.63 491
10046.58 539
10047.52 475
10048.47 489
10049.41 495
10050.36 469
10051.31 452
10052.25 439
10053.20 471
10054.15 452
10055.09 468
10056.04 488
10056.99 461
10057.93 463
10058.88 465
10059.83 483
10060.78 457
10061.72 465
10062.67 463
10063.62 476
10064.56 446
10065.51 445
10066.46 438
10067.41 453
10068.35 440
10069.30 454
10070.25 448
10071.20 452
10072.14 454
10073.09 451
10074.04 485
10074.99 459
10075.93 440
10076.88 467
10077.83 467
10078.78 465
10079.72 461
10080.67 472
10081.62 452
10082.57 472
10083.52 443
10084.46 452
10085.41 469
10086.36 471
10087.31 461
10088.26 467
10089.21 455
10090.15 459
10091.10 466
10092.05 454
10093.00 449
10093.95 462
10094.90 478
10095.85 493
10096.79 481
10097.74 481
10098.69 489
10099.64 497
10100.59 468
10101.54 456
10102.49 463
10103.44 460
10104.39 471
10105.33 468
10106.28 454
10107.23 452
10108.18 495
10109.13 445
10110.08 489
10111.03 463
10111.98 466
10112.93 468
10113.88 477
10114.83 466
10115.78 461
10116.73 451
10117.68 450
10118.63 449
10119.58 463
10120.53 472
10121.48 487
10122.43 478
10123.38 475
10124.33 465
10125.28 464
10126.23 492
10127.18 499
10128.13 474
10129.08 463
10130.03 494
10130.98 463
10131.93 475
10132.88 482
10133.83 439
10134.78 470
10135.73 450
10136.68 462
10137.63 480
10138.58 492
10139.53 492
10140.48 492
10141.43 496
10142.38 510
10143.33 468
10144.29 509
10145.24 485
10146.19 468
10147.14 503
10148.09 499
10149.04 494
10149.99 485
10150.94 487
10151.89 495
10152.85 490
10153.80 475
10154.75 506
10155.70 531
10156.65 537
10157.60 506
10158.55 511
10159.51 524
10160.46 503
10161.41 492
10162.36 503
10163.31 528
10164.26 491
10165.22 499
10166.17 516
10167.12 480
10168.07 523
10169.02 506
10169.98 500
10170.93 532
10171.88 533
10172.83 537
10173.79 507
10174.74 539
10175.69 537
10176.64 560
10177.60 539
10178.55 539
10179.50 532
10180.45 540
10181.41 550
10182.36 518
10183.31 526
10184.26 509
10185.22 509
10186.17 529
10187.12 545
10188.08 549
10189.03 557
10189.98 555
10190.93 545
10191.89 546
10192.84 538
10193.79 528
10194.75 582
10195.70 574
10196.65 557
10197.61 521
10198.56 535
10199.51 541
10200.47 590
10201.42 549
10202.38 525
10203.33 574
10204.28 561
10205.24 554
10206.19 601
10207.14 574
10208.10 583
10209.05 581
10210.01 629
10210.96 655
10211.91 610
10212.87 582
10213.82 610
10214.78 569
10215.73 545
10216.69 577
10217.64 548
10218.59 543
10219.55 528
10220.50 550
10221.46 525
10222.41 553
10223.37 562
10224.32 520
10225.28 544
10226.23 520
10227.19 545
10228.14 547
10229.10 571
10230.05 568
10231.01 540
10231.96 547
10232.92 590
10233.87 609
10234.83 635
10235.78 635
10236.74 653
10237.69 638
10238.65 640
10239.60 654
10240.56 599
10241.51 596
10242.47 589
10243.42 598
10244.38 608
10245.34 548
10246.29 523
10247.25 489
10248.20 484
10249.16 502
10250.11 504
10251.07 491
10252.03 501
10252.98 492
10253.94 487
10254.89 504
10255.85 496
10256.81 516
10257.76 476
10258.72 459
10259.68 462
10260.63 498
10261.59 502
10262.55 473
10263.50 487
10264.46 457
10265.41 472
10266.37 494
10267.33 470
10268.28 491
10269.24 487
10270.20 470
10271.16 490
10272.11 490
10273.07 494
10274.03 474
10274.98 468
10275.94 511
10276.90 481
10277.85 482
10278.81 440
10279.77 468
10280.73 460
10281.68 443
10282.64 488
10283.60 454
10284.56 470
10285.51 478
10286.47 479
10287.43 476
10288.39 482
10289.34 475
10290.30 465
10291.26 478
10292.22 471
10293.18 470
10294.13 480
10295.09 517
10296.05 504
10297.01 499
10297.97 470
10298.92 458
10299.88 444
10300.84 459
10301.80 463
10302.76 500
10303.72 499
10304.67 477
10305.63 447
10306.59 458
10307.55 451
10308.51 462
10309.47 460
10310.43 458
10311.38 466
10312.34 450
10313.30 449
10314.26 489
10315.22 469
10316.18 462
10317.14 470
10318.10 489
10319.06 449
10320.01 453
10320.97 460
10321.93 467
10322.89 470
10323.85 428
10324.81 459
10325.77 495
10326.73 491
10327.69 471
10328.65 472
10329.61 450
10330.57 464
10331.53 459
10332.49 489
10333.45 496
10334.41 459
10335.37 459
10336.33 467
10337.29 454
10338.25 447
10339.21 437
10340.17 437
10341.13 444
10342.09 446
10343.05 469
10344.01 440
10344.97 449
10345.93 449
10346.89 453
10347.85 424
10348.81 423
10349.77 450
10350.73 454
10351.69 421
10352.65 434
10353.61 463
10354.57 455
10355.53 421
10356.49 422
10357.46 454
10358.42 426
10359.38 430
10360.34 450
10361.30 435
10362.26 424
10363.22 435
10364.18 428
10365.14 415
10366.11 435
10367.07 395
10368.03 419
10368.99 435
10369.95 397
10370.91 430
10371.87 415
10372.84 423
10373.80 429
10374.76 410
10375.72 415
10376.68 409
10377.64 420
10378.61 426
10379.57 411
10380.53 432
10381.49 434
10382.45 450
10383.42 400
10384.38 432
10385.34 422
10386.30 428
10387.27 427
10388.23 414
10389.19 420
10390.15 440
10391.11 428
10392.08 400
10393.04 430
10394.00 412
10394.96 429
10395.93 421
10396.89 429
10397.85 424
10398.82 426
10399.78 427
10400.74 430
10401.70 401
10402.67 390
10403.63 429
10404.59 459
10405.56 419
10406.52 401
10407.48 421
10408.45 427
10409.41 420
10410.37 431
10411.34 427
10412.30 457
10413.26 431
10414.23 430
10415.19 455
10416.15 442
10417.12 454
10418.08 456
10419.04 481
10420.01 454
10420.97 465
10421.94 480
10422.90 448
10423.86 437
10424.83 449
10425.79 444
10426.76 430
10427.72 432
10428.68 413
10429.65 410
10430.61 448
10431.58 433
10432.54 407
10433.51 425
10434.47 419
10435.44 428
10436.40 416
10437.36 403
10438.33 421
10439.29 445
10440.26 413
10441.22 412
10442.19 438
10443.15 451
10444.12 414
10445.08 428
10446.05 436
10447.01 420
10447.98 440
10448.94 443
10449.91 447
10450.87 401
10451.84 410
10452.80 431
10453.77 423
10454.73 435
10455.70 418
10456.67 432
10457.63 408
10458.60 425
10459.56 429
10460.53 397
10461.49 445
10462.46 400
10463.43 440
10464.39 449
10465.36 470
10466.32 403
10467.29 395
10468.25 436
10469.22 442
10470.19 477
10471.15 449
10472.12 422
10473.09 416
10474.05 446
10475.02 448
10475.98 425
10476.95 414
10477.92 414
10478.88 442
10479.85 464
10480.82 459
10481.78 446
10482.75 469
10483.72 467
10484.68 446
10485.65 465
10486.62 438
10487.58 474
10488.55 449
10489.52 444
10490.49 430
10491.45 445
10492.42 448
10493.39 421
10494.35 419
10495.32 441
10496.29 433
10497.26 459
10498.22 452
10499.19 436
10500.16 439
10501.13 475
10502.09 440
10503.06 462
10504.03 447
10505.00 460
10505.96 456
10506.93 457
10507.90 463
10508.87 462
10509.84 434
10510.80 428
10511.77 448
10512.74 418
10513.71 434
10514.68 438
10515.64 438
10516.61 442
10517.58 436
10518.55 444
10519.52 437
10520.49 416
10521.45 440
10522.42 455
10523.39 429
10524.36 438
10525.33 411
10526.30 422
10527.27 456
10528.23 449
10529.20 433
10530.17 435
10531.14 439
10532.11 467
10533.08 440
10534.05 429
10535.02 423
10535.99 453
10536.96 440
10537.93 434
10538.89 447
10539.86 439
10540.83 447
10541.80 462
10542.77 480
10543.74 438
10544.71 429
10545.68 418
10546.65 428
10547.62 412
10548.59 437
10549.56 431
10550.53 442
10551.50 430
10552.47 445
10553.44 473
10554.41 462
10555.38 475
10556.35 459
10557.32 452
10558.29 458
10559.26 475
10560.23 468
10561.20 468
10562.17 493
10563.14 481
10564.11 481
10565.08 482
10566.05 465
10567.02 477
10567.99 502
10568.96 486
10569.93 495
10570.91 469
10571.88 465
10572.85 515
10573.82 461
10574.79 459
10575.76 449
10576.73 427
10577.70 441
10578.67 468
10579.64 458
10580.62 448
10581.59 439
10582.56 478
10583.53 457
10584.50 445
10585.47 470
10586.44 459
10587.42 458
10588.39 464
10589.36 493
10590.33 490
10591.30 473
10592.27 481
10593.25 476
10594.22 479
10595.19 470
10596.16 517
10597.13 480
10598.10 502
10599.08 482
10600.05 507
10601.02 508
10601.99 481
10602.97 481
10603.94 508
10604.91 491
10605.88 514
10606.85 532
10607.83 530
10608.80 546
10609.77 529
10610.74 565
10611.72 555
10612.69 536
10613.66 547
10614.64 525
10615.61 516
10616.58 496
10617.55 489
10618.53 508
10619.50 499
10620.47 456
10621.45 470
10622.42 459
10623.39 448
10624.37 461
10625.34 469
10626.31 441
10627.29 433
10628.26 439
10629.23 464
10630.21 443
10631.18 432
10632.15 463
10633.13 485
10634.10 465
10635.07 451
10636.05 486
10637.02 469
10638.00 489
10638.97 472
10639.94 491
10640.92 466
10641.89 492
10642.87 497
10643.84 479
10644.81 459
10645.79 477
10646.76 474
10647.74 483
10648.71 441
10649.68 442
10650.66 455
10651.63 439
10652.61 442
10653.58 438
10654.56 432
10655.53 447
10656.51 421
10657.48 423
10658.46 440
10659.43 431
10660.41 428
10661.38 420
10662.36 422
10663.33 400
10664.31 424
10665.28 421
10666.26 456
10667.23 416
10668.21 426
10669.18 415
10670.16 418
10671.13 413
10672.11 430
10673.08 416
10674.06 440
10675.03 441
10676.01 456
10676.99 429
10677.96 411
10678.94 423
10679.91 419
10680.89 416
10681.86 441
10682.84 438
10683.82 446
10684.79 455
10685.77 418
10686.74 438
10687.72 421
10688.70 414
10689.67 413
10690.65 437
10691.63 407
10692.60 426
10693.58 414
10694.55 436
10695.53 420
10696.51 409
10697.48 419
10698.46 414
10699.44 425
10700.41 393
10701.39 397
10702.37 416
10703.34 434
10704.32 428
10705.30 443
10706.27 445
10707.25 406
10708.23 410
10709.21 433
10710.18 435
10711.16 410
10712.14 419
10713.11 422
10714.09 428
10715.07 433
10716.05 432
10717.02 435
10718.00 441
10718.98 406
10719.96 407
10720.93 430
10721.91 414
10722.89 396
10723.87 390
10724.85 405
10725.82 409
10726.80 448
10727.78 452
10728.76 437
10729.74 421
10730.71 406
10731.69 416
10732.67 412
10733.65 410
10734.63 401
10735.60 415
10736.58 419
10737.56 414
10738.54 449
10739.52 431
10740.50 431
10741.48 456
10742.45 428
10743.43 405
10744.41 437
10745.39 433
10746.37 412
10747.35 410
10748.33 424
10749.31 455
10750.28 443
10751.26 435
10752.24 432
10753.22 408
10754.20 396
10755.18 443
10756.16 437
10757.14 437
10758.12 424
10759.10 453
10760.08 451
10761.06 446
10762.04 439
10763.01 439
10763.99 444
10764.97 414
10765.95 390
10766.93 423
10767.91 421
10768.89 437
10769.87 434
10770.85 445
10771.83 495
10772.81 447
10773.79 414
10774.77 432
10775.75 457
10776.73 439
10777.71 467
10778.69 478
10779.67 463
10780.65 455
10781.63 463
10782.62 474
10783.60 465
10784.58 455
10785.56 460
10786.54 468
10787.52 493
10788.50 482
10789.48 450
10790.46 451
10791.44 460
10792.42 462
10793.40 488
10794.38 456
10795.37 460
10796.35 452
10797.33 472
10798.31 463
10799.29 443
10800.27 450
10801.25 467
10802.23 449
10803.21 429
10804.20 459
10805.18 482
10806.16 429
10807.14 439
10808.12 431
10809.10 445
10810.09 450
10811.07 448
10812.05 456
10813.03 464
10814.01 464
10815.00 459
10815.98 443
10816.96 444
10817.94 451
10818.92 467
10819.91 463
10820.89 446
10821.87 437
10822.85 471
10823.83 436
10824.82 447
10825.80 476
10826.78 467
10827.76 447
10828.75 466
10829.73 479
10830.71 503
10831.69 451
10832.68 444
10833.66 487
10834.64 472
10835.63 477
10836.61 509
10837.59 519
10838.57 514
10839.56 454
10840.54 450
10841.52 497
10842.51 461
10843.49 462
10844.47 488
10845.46 512
10846.44 499
10847.42 525
10848.41 495
10849.39 553
10850.37 527
10851.36 511
10852.34 511
10853.32 518
10854.31 511
10855.29 519
10856.28 539
10857.26 507
10858.24 544
10859.23 557
10860.21 529
10861.20 540
10862.18 538
10863.16 509
10864.15 520
10865.13 562
10866.12 541
10867.10 515
10868.08 548
10869.07 553
10870.05 526
10871.04 536
10872.02 535
10873.01 518
10873.99 519
10874.98 543
10875.96 542
10876.95 550
10877.93 542
10878.92 536
10879.90 554
10880.89 533
10881.87 545
10882.86 538
10883.84 593
10884.83 580
10885.81 609
10886.80 570
10887.78 589
10888.77 575
10889.75 579
10890.74 552
10891.72 553
10892.71 589
10893.69 575
10894.68 589
10895.66 591
10896.65 584
10897.64 593
10898.62 624
10899.61 615
10900.59 598
10901.58 578
10902.56 582
10903.55 631
10904.54 606
10905.52 661
10906.51 673
10907.49 635
10908.48 666
10909.47 611
10910.45 632
10911.44 655
10912.43 649
10913.41 643
10914.40 675
10915.39 662
10916.37 669
10917.36 712
10918.35 691
10919.33 667
10920.32 686
10921.31 656
10922.29 669
10923.28 661
10924.27 663
10925.25 699
10926.24 678
10927.23 691
10928.21 660
10929.20 710
10930.19 700
10931.18 677
10932.16 681
10933.15 682
10934.14 694
10935.12 712
10936.11 726
10937.10 698
10938.09 675
10939.07 687
10940.06 742
10941.05 750
10942.04 733
10943.02 747
10944.01 781
10945.00 755
10945.99 762
10946.98 816
10947.96 800
10948.95 796
10949.94 767
10950.93 843
10951.92 846
10952.90 835
10953.89 863
10954.88 884
10955.87 947
10956.86 935
10957.85 976
10958.83 1049
10959.82 1069
10960.81 1084
10961.80 1044
10962.79 1051
10963.78 991
10964.77 1031
10965.75 977
10966.74 920
10967.73 896
10968.72 889
10969.71 843
10970.70 870
10971.69 830
10972.68 823
10973.67 794
10974.66 817
10975.64 764
10976.63 746
10977.62 757
10978.61 762
10979.60 793
10980.59 799
10981.58 782
10982.57 825
10983.56 819
10984.55 824
10985.54 796
10986.53 811
10987.52 819
10988.51 865
10989.50 834
10990.49 841
10991.48 863
10992.47 881
10993.46 925
10994.45 995
10995.44 1008
10996.43 1082
10997.42 1185
10998.41 1256
10999.40 1239
11000.39 1310
11001.38 1345
11002.37 1322
11003.36 1275
11004.35 1233
11005.34 1178
11006.33 1087
11007.32 1054
11008.31 989
11009.30 923
11010.30 879
11011.29 829
11012.28 815
11013.27 779
11014.26 749
11015.25 722
11016.24 711
11017.23 712
11018.22 698
11019.21 687
11020.21 666
11021.20 656
11022.19 677
11023.18 641
11024.17 662
11025.16 637
11026.15 683
11027.14 685
11028.14 635
11029.13 638
11030.12 670
11031.11 644
11032.10 631
11033.09 669
11034.09 653
11035.08 622
11036.07 652
11037.06 656
11038.05 701
11039.05 669
11040.04 648
11041.03 676
11042.02 641
11043.02 644
11044.01 637
11045.00 607
11045.99 610
11046.98 612
11047.98 600
11048.97 585
11049.96 582
11050.95 552
11051.95 544
11052.94 588
11053.93 601
11054.93 576
11055.92 582
11056.91 589
11057.90 554
11058.90 613
11059.89 593
11060.88 581
11061.88 577
11062.87 555
11063.86 590
11064.86 603
11065.85 575
11066.84 569
11067.84 553
11068.83 593
11069.82 577
11070.82 583
11071.81 596
11072.80 599
11073.80 585
11074.79 597
11075.78 576
11076.78 559
11077.77 597
11078.77 574
11079.76 586
11080.75 601
11081.75 592
11082.74 601
11083.74 590
11084.73 565
11085.72 552
11086.72 591
11087.71 607
11088.71 576
11089.70 576
11090.70 552
11091.69 551
11092.68 574
11093.68 539
11094.67 553
11095.67 543
11096.66 529
11097.66 516
11098.65 542
11099.65 527
11100.64 522
11101.64 530
11102.63 514
11103.63 500
11104.62 511
11105.62 514
11106.61 538
11107.61 524
11108.60 517
11109.60 530
11110.59 534
11111.59 490
11112.58 536
11113.58 510
11114.57 521
11115.57 531
11116.56 493
11117.56 528
11118.56 506
11119.55 519
11120.55 508
11121.54 482
11122.54 470
11123.54 474
11124.53 497
11125.53 500
11126.52 511
11127.52 534
11128.51 517
11129.51 472
11130.51 505
11131.50 526
11132.50 454
11133.50 492
11134.49 498
11135.49 478
11136.49 499
11137.48 500
11138.48 468
11139.47 454
11140.47 485
11141.47 493
11142.46 506
11143.46 518
11144.46 475
11145.46 488
11146.45 479
11147.45 485
11148.45 486
11149.44 508
11150.44 512
11151.44 486
11152.43 482
11153.43 469
11154.43 456
11155.43 475
11156.42 485
11157.42 469
11158.42 466
11159.42 493
11160.41 491
11161.41 462
11162.41 423
11163.41 477
11164.40 462
11165.40 469
11166.40 485
11167.40 450
11168.39 438
11169.39 477
11170.39 470
11171.39 457
11172.39 478
11173.38 481
11174.38 487
11175.38 496
11176.38 469
11177.38 463
11178.38 436
11179.37 456
11180.37 447
11181.37 446
11182.37 449
11183.37 444
11184.37 452
11185.37 496
11186.36 480
11187.36 461
11188.36 465
11189.36 457
11190.36 464
11191.36 479
11192.36 438
11193.36 462
11194.36 468
11195.35 462
11196.35 455
11197.35 462
11198.35 464
11199.35 463
11200.35 457
11201.35 450
11202.35 467
11203.35 448
11204.35 445
11205.35 487
11206.35 492
11207.35 495
11208.35 481
11209.35 483
11210.35 478
11211.35 468
11212.35 497
11213.35 440
11214.35 482
11215.34 499
11216.35 488
11217.35 452
11218.35 471
11219.35 464
11220.35 480
11221.35 473
11222.35 475
11223.35 489
11224.35 496
11225.35 499
11226.35 476
11227.35 467
11228.35 457
11229.35 481
11230.35 473
11231.35 486
11232.35 470
11233.35 481
11234.35 481
11235.35 489
11236.35 464
11237.36 472
11238.36 486
11239.36 485
11240.36 483
11241.36 469
11242.36 488
11243.36 447
11244.36 459
11245.36 492
11246.37 512
11247.37 465
11248.37 498
11249.37 479
11250.37 468
11251.37 474
11252.38 487
11253.38 501
11254.38 507
11255.38 485
11256.38 498
11257.38 526
11258.39 486
11259.39 503
11260.39 484
11261.39 483
11262.39 523
11263.40 507
11264.40 527
11265.40 480
11266.40 492
11267.40 513
11268.41 546
11269.41 519
11270.41 534
11271.41 548
11272.42 576
11273.42 575
11274.42 533
11275.42 548
11276.43 564
11277.43 544
11278.43 542
11279.44 583
11280.44 560
11281.44 550
11282.44 574
11283.45 556
11284.45 503
11285.45 525
11286.46 521
11287.46 525
11288.46 519
11289.47 487
11290.47 474
11291.47 501
11292.48 483
11293.48 493
11294.48 489
11295.49 475
11296.49 505
11297.49 472
11298.50 420
11299.50 499
11300.51 496
11301.51 482
11302.51 500
11303.52 500
11304.52 475
11305.53 473
11306.53 471
11307.53 496
11308.54 463
11309.54 467
11310.55 502
11311.55 475
11312.55 445
11313.56 469
11314.56 476
11315.57 492
11316.57 485
11317.58 495
11318.58 514
11319.59 484
11320.59 512
11321.59 551
11322.60 502
11323.60 489
11324.61 530
11325.61 524
11326.62 502
11327.62 530
11328.63 517
11329.63 462
11330.64 474
11331.64 466
11332.65 481
11333.65 527
11334.66 485
11335.67 475
11336.67 491
11337.68 526
11338.68 491
11339.69 508
11340.69 506
11341.70 557
11342.70 529
11343.71 494
11344.72 500
11345.72 488
11346.73 477
11347.73 470
11348.74 459
11349.74 492
11350.75 486
11351.76 456
11352.76 475
11353.77 449
11354.78 492
11355.78 448
11356.79 453
11357.79 489
11358.80 455
11359.81 475
11360.81 489
11361.82 463
11362.83 452
11363.83 444
11364.84 468
11365.85 467
11366.85 488
11367.86 467
11368.87 500
11369.87 472
11370.88 461
11371.89 459
11372.89 462
11373.90 479
11374.91 459
11375.92 452
11376.92 463
11377.93 471
11378.94 470
11379.94 462
11380.95 449
11381.96 439
11382.97 483
11383.97 440
11384.98 473
11385.99 478
11387.00 441
11388.00 469
11389.01 446
11390.02 448
11391.03 435
11392.04 442
11393.04 455
11394.05 450
11395.06 416
11396.07 438
11397.08 459
11398.08 461
11399.09 467
11400.10 465
11401.11 457
11402.12 466
11403.12 473
11404.13 451
11405.14 456
11406.15 485
11407.16 473
11408.17 483
11409.18 491
11410.18 466
11411.19 475
11412.20 488
11413.21 487
11414.22 486
11415.23 465
11416.24 466
11417.25 436
11418.25 468
11419.26 479
11420.27 460
11421.28 455
11422.29 466
11423.30 476
11424.31 435
11425.32 438
11426.33 422
11427.34 467
11428.35 482
11429.36 485
11430.37 460
11431.38 451
11432.39 462
11433.39 484
11434.40 462
11435.41 456
11436.42 478
11437.43 489
11438.44 458
11439.45 449
11440.46 429
11441.47 469
11442.48 446
11443.49 476
11444.50 486
11445.51 468
11446.52 454
11447.53 475
11448.55 457
11449.56 466
11450.57 476
11451.58 469
11452.59 479
11453.60 471
11454.61 471
11455.62 468
11456.63 450
11457.64 460
11458.65 447
11459.66 448
11460.67 443
11461.68 474
11462.69 488
11463.71 493
11464.72 483
11465.73 472
11466.74 473
11467.75 458
11468.76 503
11469.77 493
11470.78 473
11471.80 488
11472.81 490
11473.82 526
11474.83 497
11475.84 494
11476.85 505
11477.86 511
11478.88 494
11479.89 491
11480.90 482
11481.91 513
11482.92 510
11483.93 485
11484.95 485
11485.96 467
11486.97 511
11487.98 492
11489.00 468
11490.01 482
11491.02 494
11492.03 491
11493.04 477
11494.06 498
11495.07 492
11496.08 475
11497.09 478
11498.11 501
11499.12 536
11500.13 534
11501.14 484
11502.16 495
11503.17 530
11504.18 522
11505.20 557
11506.21 519
11507.22 543
11508.23 560
11509.25 542
11510.26 589
11511.27 539
11512.29 565
11513.30 549
11514.31 509
11515.33 576
11516.34 578
11517.35 595
11518.37 576
11519.38 619
11520.39 628
11521.41 590
11522.42 598
11523.43 659
11524.45 623
11525.46 631
11526.47 641
11527.49 691
11528.50 685
11529.52 683
11530.53 674
11531.54 695
11532.56 754
11533.57 787
11534.59 811
11535.60 859
11536.62 883
11537.63 942
11538.64 974
11539.66 1001
11540.67 1008
11541.69 1049
11542.70 1053
11543.72 1023
11544.73 971
11545.75 919
11546.76 853
11547.77 777
11548.79 724
11549.80 723
11550.82 700
11551.83 653
11552.85 651
11553.86 593
11554.88 594
11555.89 581
11556.91 579
11557.92 526
11558.94 550
11559.95 563
11560.97 546
11561.99 512
11563.00 533
11564.02 518
11565.03 512
11566.05 531
11567.06 520
11568.08 518
11569.09 524
11570.11 503
11571.13 528
11572.14 543
11573.16 514
11574.17 505
11575.19 540
11576.20 522
11577.22 544
11578.24 528
11579.25 501
11580.27 515
11581.29 489
11582.30 522
11583.32 510
11584.33 522
11585.35 514
11586.37 476
11587.38 521
11588.40 527
11589.42 508
11590.43 465
11591.45 523
11592.47 507
11593.48 500
11594.50 516
11595.52 533
11596.53 540
11597.55 578
11598.57 528
11599.58 522
11600.60 585
11601.62 587
11602.64 587
11603.65 570
11604.67 543
11605.69 542
11606.70 537
11607.72 538
11608.74 522
11609.76 524
11610.77 535
11611.79 499
11612.81 484
11613.83 508
11614.84 533
11615.86 500
11616.88 488
11617.90 489
11618.92 485
11619.93 544
11620.95 515
11621.97 508
11622.99 511
11624.01 515
11625.02 511
11626.04 488
11627.06 490
11628.08 505
11629.10 482
11630.11 479
11631.13 479
11632.15 461
11633.17 457
11634.19 459
11635.21 472
11636.23 480
11637.24 504
11638.26 464
11639.28 450
11640.30 465
11641.32 456
11642.34 436
11643.36 453
11644.38 482
11645.39 496
11646.41 470
11647.43 461
11648.45 451
11649.47 466
11650.49 466
11651.51 501
11652.53 482
11653.55 451
11654.57 466
11655.59 463
11656.61 449
11657.63 464
11658.65 458
11659.67 449
11660.69 464
11661.70 440
11662.72 434
11663.74 428
11664.76 429
11665.78 440
11666.80 463
11667.82 459
11668.84 446
11669.86 453
11670.88 444
11671.90 419
11672.92 422
11673.95 422
11674.97 428
11675.99 437
11677.01 446
11678.03 465
11679.05 443
11680.07 444
11681.09 430
11682.11 424
11683.13 415
11684.15 437
11685.17 412
11686.19 398
11687.21 411
11688.23 451
11689.25 413
11690.28 440
11691.30 459
11692.32 448
11693.34 431
11694.36 424
11695.38 424
11696.40 408
11697.42 434
11698.44 438
11699.47 412
11700.49 425
11701.51 398
11702.53 399
11703.55 428
11704.57 422
11705.60 433
11706.62 432
11707.64 413
11708.66 410
11709.68 397
11710.70 410
11711.73 431
11712.75 429
11713.77 390
11714.79 394
11715.81 450
11716.84 420
11717.86 381
11718.88 400
11719.90 423
11720.92 388
11721.95 437
11722.97 388
11723.99 429
11725.01 416
11726.04 396
11727.06 376
11728.08 410
11729.11 413
11730.13 385
11731.15 407
11732.17 416
11733.20 419
11734.22 417
11735.24 447
11736.26 424
11737.29 400
11738.31 431
11739.33 447
11740.36 427
11741.38 405
11742.40 416
11743.43 404
11744.45 408
11745.47 430
11746.50 417
11747.52 419
11748.54 406
11749.57 410
11750.59 430
11751.62 396
11752.64 434
11753.66 425
11754.69 414
11755.71 420
11756.73 385
11757.76 431
11758.78 443
11759.81 417
11760.83 367
11761.85 385
11762.88 405
11763.90 417
11764.93 396
11765.95 416
11766.98 420
11768.00 408
11769.02 412
11770.05 398
11771.07 416
11772.10 421
11773.12 422
11774.15 390
11775.17 423
11776.20 424
11777.22 450
11778.25 440
11779.27 411
11780.30 415
11781.32 411
11782.35 435
11783.37 438
11784.40 425
11785.42 421
11786.45 413
11787.47 418
11788.50 439
11789.52 464
11790.55 432
11791.57 433
11792.60 423
11793.62 421
11794.65 436
11795.67 423
11796.70 463
11797.73 404
11798.75 429
11799.78 431
11800.80 452
11801.83 402
11802.85 395
11803.88 403
11804.91 423
11805.93 445
11806.96 468
11807.98 444
11809.01 422
11810.04 429
11811.06 434
11812.09 458
11813.12 498
11814.14 454
11815.17 459
11816.19 441
11817.22 439
11818.25 452
11819.27 475
11820.30 477
11821.33 462
11822.35 459
11823.38 436
11824.41 469
11825.44 474
11826.46 443
11827.49 481
11828.52 483
11829.54 464
11830.57 475
11831.60 486
11832.62 472
11833.65 461
11834.68 498
11835.71 498
11836.73 476
11837.76 466
11838.79 462
11839.82 468
11840.84 448
11841.87 450
11842.90 490
11843.93 486
11844.95 487
11845.98 475
11847.01 500
11848.04 476
11849.07 495
11850.09 468
11851.12 496
11852.15 506
11853.18 495
11854.21 525
11855.23 508
11856.26 519
11857.29 517
11858.32 531
11859.35 518
11860.38 532
11861.40 520
11862.43 536
11863.46 541
11864.49 528
11865.52 502
11866.55 555
11867.58 542
11868.60 570
11869.63 550
11870.66 586
11871.69 565
11872.72 524
11873.75 530
11874.78 529
11875.81 555
11876.84 544
11877.86 525
11878.89 546
11879.92 544
11880.95 572
11881.98 596
11883.01 554
11884.04 556
11885.07 574
11886.10 582
11887.13 604
11888.16 605
11889.19 628
11890.22 577
11891.25 627
11892.28 626
11893.31 619
11894.34 628
11895.37 637
11896.40 661
11897.43 675
11898.46 670
11899.49 721
11900.52 728
11901.55 772
11902.58 802
11903.61 787
11904.64 771
11905.67 816
11906.70 819
11907.73 815
11908.76 767
11909.79 744
11910.82 740
11911.85 753
11912.88 725
11913.91 742
11914.94 696
11915.97 660
11917.01 639
11918.04 619
11919.07 642
11920.10 651
11921.13 661
11922.16 651
11923.19 635
11924.22 659
11925.25 639
11926.28 721
11927.32 692
11928.35 721
11929.38 753
11930.41 745
11931.44 771
11932.47 788
11933.50 837
11934.54 797
11935.57 786
11936.60 756
11937.63 762
11938.66 738
11939.70 693
11940.73 679
11941.76 633
11942.79 651
11943.82 625
11944.85 598
11945.89 598
11946.92 585
11947.95 588
11948.98 576
11950.02 571
11951.05 581
11952.08 556
11953.11 542
11954.15 555
11955.18 555
11956.21 550
11957.24 569
11958.28 551
11959.31 559
11960.34 568
11961.37 586
11962.41 578
11963.44 574
11964.47 588
11965.51 586
11966.54 570
11967.57 569
11968.60 575
11969.64 586
11970.67 581
11971.70 598
11972.74 589
11973.77 578
11974.80 618
11975.84 623
11976.87 602
11977.90 597
11978.94 595
11979.97 609
11981.00 636
11982.04 615
11983.07 587
11984.11 604
11985.14 569
11986.17 610
11987.21 596
11988.24 606
11989.28 625
11990.31 620
11991.34 623
11992.38 622
11993.41 628
11994.45 627
11995.48 625
11996.51 596
11997.55 639
11998.58 633
11999.62 635
12000.65 631
12001.69 618
12002.72 629
12003.76 630
12004.79 615
12005.82 619
12006.86 604
12007.89 619
12008.93 634
12009.96 638
12011.00 622
12012.03 646
12013.07 664
12014.10 658
12015.14 681
12016.17 686
12017.21 699
12018.24 689
12019.28 691
12020.32 683
12021.35 657
12022.39 674
12023.42 663
12024.46 680
12025.49 681
12026.53 719
12027.56 712
12028.60 723
12029.64 705
12030.67 702
12031.71 669
12032.74 670
12033.78 688
12034.81 664
12035.85 673
12036.89 703
12037.92 705
12038.96 679
12039.99 670
12041.03 696
12042.07 708
12043.10 692
12044.14 727
12045.18 715
12046.21 716
12047.25 721
12048.29 698
12049.32 704
12050.36 713
12051.40 704
12052.43 738
12053.47 711
12054.51 758
12055.54 783
12056.58 757
12057.62 754
12058.65 791
12059.69 807
12060.73 816
12061.76 802
12062.80 778
12063.84 781
12064.88 756
12065.91 739
12066.95 741
12067.99 683
12069.03 703
12070.06 688
12071.10 689
12072.14 665
12073.18 681
12074.21 643
12075.25 656
12076.29 638
12077.33 675
12078.36 651
12079.40 621
12080.44 615
12081.48 649
12082.52 640
12083.55 615
12084.59 627
12085.63 614
12086.67 636
12087.71 653
12088.74 627
12089.78 636
12090.82 634
12091.86 645
12092.90 630
12093.94 647
12094.98 638
12096.01 640
12097.05 642
12098.09 614
12099.13 641
12100.17 641
12101.21 706
12102.25 702
12103.28 717
12104.32 701
12105.36 724
12106.40 725
12107.44 711
12108.48 688
12109.52 666
12110.56 634
12111.60 654
12112.64 634
12113.68 626
12114.72 572
12115.76 588
12116.79 575
12117.83 530
12118.87 550
12119.91 536
12120.95 546
12121.99 547
12123.03 513
12124.07 563
12125.11 525
12126.15 499
12127.19 504
12128.23 550
12129.27 538
12130.31 537
12131.35 493
12132.39 528
12133.43 525
12134.47 493
12135.51 517
12136.55 489
12137.59 505
12138.63 535
12139.67 520
12140.71 512
12141.76 517
12142.80 499
12143.84 509
12144.88 529
12145.92 484
12146.96 511
12148.00 523
12149.04 481
12150.08 484
12151.12 482
12152.16 470
12153.20 498
12154.25 497
12155.29 502
12156.33 506
12157.37 496
12158.41 471
12159.45 467
12160.49 472
12161.53 454
12162.58 464
12163.62 498
12164.66 487
12165.70 488
12166.74 466
12167.78 445
12168.82 447
12169.87 467
12170.91 473
12171.95 485
12172.99 479
12174.03 442
12175.08 449
12176.12 445
12177.16 485
12178.20 458
12179.24 485
12180.29 456
12181.33 433
12182.37 461
12183.41 451
12184.46 494
12185.50 473
12186.54 456
12187.58 451
12188.63 454
12189.67 459
12190.71 456
12191.75 454
12192.80 447
12193.84 439
12194.88 456
12195.92 472
12196.97 435
12198.01 446
12199.05 457
12200.10 425
12201.14 462
12202.18 464
12203.23 443
12204.27 448
12205.31 451
12206.36 450
12207.40 468
12208.44 439
12209.49 405
12210.53 456
12211.57 427
12212.62 399
12213.66 436
12214.70 425
12215.75 427
12216.79 421
12217.84 412
12218.88 410
12219.92 428
12220.97 407
12222.01 409
12223.06 405
12224.10 393
12225.14 427
12226.19 445
12227.23 446
12228.28 445
12229.32 420
12230.36 412
12231.41 400
12232.45 427
12233.50 431
12234.54 430
12235.59 414
12236.63 402
12237.68 401
12238.72 409
12239.77 384
12240.81 407
12241.86 410
12242.90 402
12243.94 389
12244.99 403
12246.03 405
12247.08 402
12248.13 405
12249.17 409
12250.22 404
12251.26 408
12252.31 386
12253.35 408
12254.40 399
12255.44 409
12256.49 396
12257.53 402
12258.58 405
12259.62 393
12260.67 407
12261.72 392
12262.76 381
12263.81 414
12264.85 392
12265.90 391
12266.94 381
12267.99 393
12269.04 407
12270.08 377
12271.13 397
12272.17 381
12273.22 426
12274.27 407
12275.31 393
12276.36 392
12277.41 362
12278.45 390
12279.50 373
12280.55 373
12281.59 384
12282.64 385
12283.69 376
12284.73 371
12285.78 362
12286.83 378
12287.87 353
12288.92 366
12289.97 373
12291.01 361
12292.06 390
12293.11 394
12294.15 369
12295.20 374
12296.25 355
12297.30 379
12298.34 369
12299.39 373
12300.44 371
12301.48 344
12302.53 400
12303.58 379
12304.63 398
12305.67 389
12306.72 372
12307.77 415
12308.82 382
12309.87 379
12310.91 390
12311.96 358
12313.01 380
12314.06 371
12315.10 382
12316.15 375
12317.20 370
12318.25 367
12319.30 363
12320.34 380
12321.39 350
12322.44 371
12323.49 337
12324.54 358
12325.59 348
12326.63 347
12327.68 359
12328.73 354
12329.78 341
12330.83 349
12331.88 362
12332.93 343
12333.98 351
12335.02 361
12336.07 333
12337.12 358
12338.17 324
12339.22 346
12340.27 362
12341.32 329
12342.37 356
12343.42 357
12344.47 381
12345.51 345
12346.56 358
12347.61 353
12348.66 365
12349.71 344
12350.76 365
12351.81 342
12352.86 315
12353.91 344
12354.96 333
12356.01 353
12357.06 349
12358.11 355
12359.16 368
12360.21 336
12361.26 349
12362.31 344
12363.36 350
12364.41 358
12365.46 343
12366.51 345
12367.56 349
12368.61 383
12369.66 365
12370.71 344
12371.76 358
12372.81 341
12373.86 340
12374.91 332
12375.96 381
12377.01 346
12378.06 349
12379.11 328
12380.17 361
12381.22 321
12382.27 315
12383.32 337
12384.37 355
12385.42 325
12386.47 345
12387.52 362
12388.57 334
12389.62 352
12390.67 348
12391.73 330
12392.78 338
12393.83 349
12394.88 326
12395.93 385
12396.98 380
12398.03 367
12399.09 347
12400.14 353
12401.19 359
12402.24 359
12403.29 358
12404.34 364
12405.40 401
12406.45 370
12407.50 342
12408.55 370
12409.60 361
12410.66 356
12411.71 359
12412.76 344
12413.81 316
12414.86 361
12415.92 362
12416.97 364
12418.02 344
12419.07 361
12420.13 363
12421.18 363
12422.23 361
12423.28 367
12424.34 384
12425.39 384
12426.44 365
12427.49 393
12428.55 351
12429.60 353
12430.65 368
12431.71 350
12432.76 383
12433.81 373
12434.86 380
12435.92 384
12436.97 374
12438.02 376
12439.08 379
12440.13 394
12441.18 374
12442.24 368
12443.29 378
12444.34 369
12445.40 374
12446.45 358
12447.50 384
12448.56 377
12449.61 363
12450.67 359
12451.72 388
12452.77 400
12453.83 398
12454.88 384
12455.94 382
12456.99 365
12458.04 374
12459.10 406
12460.15 388
12461.21 373
12462.26 386
12463.31 385
12464.37 378
12465.42 369
12466.48 388
12467.53 370
12468.59 348
12469.64 394
12470.70 399
12471.75 399
12472.80 423
12473.86 430
12474.91 408
12475.97 424
12477.02 434
12478.08 478
12479.13 477
12480.19 460
12481.24 428
12482.30 462
12483.35 454
12484.41 428
12485.46 448
12486.52 433
12487.57 414
12488.63 404
12489.69 423
12490.74 403
12491.80 416
12492.85 394
12493.91 416
12494.96 411
12496.02 397
12497.07 389
12498.13 390
12499.19 455
12500.24 397
12501.30 422
12502.35 399
12503.41 375
12504.47 374
12505.52 401
12506.58 414
12507.63 392
12508.69 408
12509.75 413
12510.80 447
12511.86 395
12512.91 385
12513.97 389
12515.03 400
12516.08 387
12517.14 421
12518.20 391
12519.25 411
12520.31 405
12521.37 417
12522.42 414
12523.48 422
12524.54 394
12525.59 408
12526.65 437
12527.71 420
12528.77 373
12529.82 389
12530.88 393
12531.94 401
12532.99 398
12534.05 408
12535.11 407
12536.17 408
12537.22 414
12538.28 389
12539.34 397
12540.40 393
12541.45 407
12542.51 387
12543.57 389
12544.63 381
12545.68 380
12546.74 399
12547.80 410
12548.86 417
12549.92 438
12550.97 432
12552.03 424
12553.09 411
12554.15 431
12555.21 434
12556.26 424
12557.32 447
12558.38 449
12559.44 432
12560.50 438
12561.56 413
12562.61 424
12563.67 429
12564.73 423
12565.79 405
12566.85 423
12567.91 410
12568.97 452
12570.02 420
12571.08 386
12572.14 428
12573.20 402
12574.26 404
12575.32 391
12576.38 414
12577.44 425
12578.50 413
12579.56 390
12580.61 416
12581.67 400
12582.73 391
12583.79 410
12584.85 437
12585.91 443
12586.97 427
12588.03 442
12589.09 467
12590.15 436
12591.21 439
12592.27 403
12593.33 414
12594.39 423
12595.45 410
12596.51 411
12597.57 449
12598.63 434
12599.69 419
12600.75 426
12601.81 418
12602.87 439
12603.93 437
12604.99 431
12606.05 432
12607.11 414
12608.17 444
12609.23 436
12610.29 444
12611.35 445
12612.41 482
12613.47 484
12614.53 460
12615.59 453
12616.66 471
12617.72 441
12618.78 468
12619.84 456
12620.90 477
12621.96 477
12623.02 474
12624.08 499
12625.14 519
12626.20 506
12627.26 487
12628.33 481
12629.39 486
12630.45 553
12631.51 508
12632.57 504
12633.63 534
12634.69 516
12635.76 531
12636.82 481
12637.88 556
12638.94 528
12640.00 488
12641.06 477
12642.13 443
12643.19 455
12644.25 461
12645.31 467
12646.37 482
12647.44 470
12648.50 452
12649.56 484
12650.62 468
12651.68 439
12652.75 448
12653.81 442
12654.87 440
12655.93 442
12657.00 441
12658.06 438
12659.12 451
12660.18 456
12661.25 454
12662.31 477
12663.37 465
12664.43 450
12665.50 443
12666.56 473
12667.62 475
12668.69 481
12669.75 457
12670.81 480
12671.88 481
12672.94 473
12674.00 473
12675.06 496
12676.13 460
12677.19 485
12678.25 501
12679.32 480
12680.38 470
12681.44 483
12682.51 468
12683.57 486
12684.64 481
12685.70 510
12686.76 512
12687.83 515
12688.89 516
12689.95 505
12691.02 463
12692.08 515
12693.15 509
12694.21 558
12695.27 511
12696.34 519
12697.40 515
12698.47 543
12699.53 538
12700.59 554
12701.66 541
12702.72 554
12703.79 522
12704.85 541
12705.92 555
12706.98 575
12708.05 571
12709.11 543
12710.18 560
12711.24 569
12712.30 582
12713.37 603
12714.43 607
12715.50 615
12716.56 592
12717.63 580
12718.69 590
12719.76 598
12720.82 596
12721.89 612
12722.95 604
12724.02 605
12725.09 597
12726.15 645
12727.22 660
12728.28 625
12729.35 634
12730.41 680
12731.48 651
12732.54 664
12733.61 693
12734.68 651
12735.74 689
12736.81 738
12737.87 724
12738.94 684
12740.00 679
12741.07 640
12742.14 636
12743.20 624
12744.27 622
12745.33 593
12746.40 583
12747.47 572
12748.53 561
12749.60 543
12750.67 547
12751.73 537
12752.80 519
12753.87 487
12754.93 483
12756.00 502
12757.07 503
12758.13 503
12759.20 504
12760.27 505
12761.33 466
12762.40 490
12763.47 499
12764.53 500
12765.60 499
12766.67 507
12767.73 498
12768.80 491
12769.87 517
12770.94 499
12772.00 489
12773.07 495
12774.14 457
12775.21 456
12776.27 456
12777.34 457
12778.41 450
12779.48 463
12780.54 463
12781.61 460
12782.68 461
12783.75 479
12784.81 478
12785.88 468
12786.95 445
12788.02 458
12789.09 461
12790.15 455
12791.22 453
12792.29 437
12793.36 418
12794.43 426
12795.49 437
12796.56 466
12797.63 433
12798.70 417
12799.77 440
12800.84 441
12801.90 438
12802.97 469
12804.04 447
12805.11 452
12806.18 427
12807.25 425
12808.32 434
12809.39 457
12810.45 433
12811.52 449
12812.59 441
12813.66 463
12814.73 464
12815.80 456
12816.87 440
12817.94 452
12819.01 446
12820.08 424
12821.15 475
12822.21 477
12823.28 463
12824.35 414
12825.42 439
12826.49 436
12827.56 447
12828.63 464
12829.70 413
12830.77 470
12831.84 466
12832.91 478
12833.98 464
12835.05 473
12836.12 446
12837.19 452
12838.26 476
12839.33 416
12840.40 405
12841.47 415
12842.54 393
12843.61 402
12844.68 429
12845.75 404
12846.82 410
12847.89 434
12848.96 420
12850.03 362
12851.10 390
12852.18 411
12853.25 439
12854.32 427
12855.39 397
12856.46 407
12857.53 428
12858.60 409
12859.67 396
12860.74 399
12861.81 390
12862.88 384
12863.96 397
12865.03 397
12866.10 349
12867.17 372
12868.24 381
12869.31 389
12870.38 386
12871.45 355
12872.53 394
12873.60 373
12874.67 370
12875.74 409
12876.81 398
12877.88 391
12878.96 377
12880.03 378
12881.10 379
12882.17 405
12883.24 384
12884.31 408
12885.39 389
12886.46 368
12887.53 374
12888.60 376
12889.68 366
12890.75 348
12891.82 366
12892.89 358
12893.96 332
12895.04 384
12896.11 338
12897.18 362
12898.25 350
12899.33 344
12900.40 362
12901.47 386
12902.54 326
12903.62 353
12904.69 329
12905.76 353
12906.84 362
12907.91 333
12908.98 347
12910.06 331
12911.13 332
12912.20 345
12913.27 345
12914.35 351
12915.42 332
12916.49 339
12917.57 349
12918.64 326
12919.71 350
12920.79 326
12921.86 342
12922.94 327
12924.01 304
12925.08 341
12926.16 365
12927.23 332
12928.30 297
12929.38 348
12930.45 313
12931.53 320
12932.60 320
12933.67 354
12934.75 337
12935.82 348
12936.90 330
12937.97 320
12939.04 331
12940.12 316
12941.19 319
12942.27 336
12943.34 322
12944.42 310
12945.49 315
12946.56 331
12947.64 282
12948.71 332
12949.79 319
12950.86 329
12951.94 313
12953.01 306
12954.09 304
12955.16 322
12956.24 308
12957.31 308
12958.39 317
12959.46 311
12960.54 333
12961.61 336
12962.69 343
12963.76 311
12964.84 338
12965.91 345
12966.99 310
12968.07 327
12969.14 312
12970.22 338
12971.29 327
12972.37 321
12973.44 309
12974.52 316
12975.59 319
12976.67 307
12977.75 293
12978.82 306
12979.90 317
12980.97 327
12982.05 302
12983.13 323
12984.20 300
12985.28 331
12986.35 312
12987.43 311
12988.51 311
12989.58 343
12990.66 330
12991.74 306
12992.81 312
12993.89 301
12994.97 317
12996.04 305
12997.12 330
12998.20 311
12999.27 303
13000.35 304
13001.43 336
13002.50 312
13003.58 297
13004.66 309
13005.73 334
13006.81 325
13007.89 335
13008.97 309
13010.04 318
13011.12 330
13012.20 310
13013.27 330
13014.35 345
13015.43 351
13016.51 317
13017.58 298
13018.66 318
13019.74 327
13020.82 327
13021.89 329
13022.97 324
13024.05 324
13025.13 304
13026.21 320
13027.28 326
13028.36 337
13029.44 335
13030.52 320
13031.60 318
13032.67 328
13033.75 325
13034.83 305
13035.91 331
13036.99 331
13038.07 327
13039.14 313
13040.22 307
13041.30 327
13042.38 329
13043.46 325
13044.54 329
13045.62 325
13046.69 345
13047.77 313
13048.85 321
13049.93 326
13051.01 330
13052.09 320
13053.17 318
13054.25 309
13055.33 307
13056.40 314
13057.48 331
13058.56 323
13059.64 339
13060.72 311
13061.80 320
13062.88 310
13063.96 296
13065.04 306
13066.12 320
13067.20 315
13068.28 336
13069.36 346
13070.44 337
13071.52 315
13072.60 335
13073.68 322
13074.76 329
13075.84 310
13076.92 305
13078.00 330
13079.08 324
13080.16 290
13081.24 309
13082.32 318
13083.40 296
13084.48 326
13085.56 324
13086.64 323
13087.72 284
13088.80 327
13089.88 353
13090.96 320
13092.04 331
13093.12 332
13094.20 336
13095.28 321
13096.36 333
13097.44 305
13098.52 325
13099.61 324
13100.69 345
13101.77 329
13102.85 318
13103.93 335
13105.01 308
13106.09 327
13107.17 302
13108.25 313
13109.34 337
13110.42 352
13111.50 331
13112.58 333
13113.66 331
13114.74 363
13115.82 334
13116.91 305
13117.99 339
13119.07 364
13120.15 361
13121.23 331
13122.31 340
13123.40 342
13124.48 354
13125.56 333
13126.64 332
13127.72 359
13128.81 377
13129.89 359
13130.97 353
13132.05 319
13133.14 326
13134.22 334
13135.30 361
13136.38 344
13137.47 332
13138.55 318
13139.63 341
13140.71 324
13141.80 314
13142.88 321
13143.96 354
13145.04 356
13146.13 340
13147.21 362
13148.29 331
13149.38 343
13150.46 341
13151.54 345
13152.62 341
13153.71 336
13154.79 355
13155.87 342
13156.96 344
13158.04 356
13159.12 338
13160.21 340
13161.29 332
13162.37 337
13163.46 350
13164.54 333
13165.62 338
13166.71 338
13167.79 358
13168.88 339
13169.96 344
13171.04 336
13172.13 341
13173.21 351
13174.30 354
13175.38 336
13176.46 341
13177.55 355
13178.63 344
13179.72 357
13180.80 335
13181.88 340
13182.97 316
13184.05 330
13185.14 359
13186.22 347
13187.31 351
13188.39 349
13189.48 355
13190.56 364
13191.65 350
13192.73 366
13193.81 384
13194.90 351
13195.98 354
13197.07 372
13198.15 351
13199.24 348
13200.32 349
13201.41 370
13202.49 332
13203.58 366
13204.67 357
13205.75 354
13206.84 359
13207.92 345
13209.01 365
13210.09 354
13211.18 368
13212.26 378
13213.35 376
13214.43 367
13215.52 364
13216.61 372
13217.69 354
13218.78 369
13219.86 354
13220.95 385
13222.04 346
13223.12 363
13224.21 338
13225.29 384
13226.38 379
13227.47 377
13228.55 397
13229.64 383
13230.72 394
13231.81 386
13232.90 382
13233.98 373
13235.07 384
13236.16 368
13237.24 374
13238.33 348
13239.42 413
13240.50 397
13241.59 375
13242.68 365
13243.76 366
13244.85 373
13245.94 368
13247.02 382
13248.11 395
13249.20 384
13250.29 403
13251.37 396
13252.46 397
13253.55 430
13254.63 402
13255.72 394
13256.81 377
13257.90 392
13258.98 408
13260.07 429
13261.16 407
13262.25 392
13263.33 398
13264.42 388
13265.51 411
13266.60 426
13267.69 424
13268.77 427
13269.86 423
13270.95 413
13272.04 422
13273.13 447
13274.21 440
13275.30 431
13276.39 429
13277.48 457
13278.57 413
13279.65 423
13280.74 433
13281.83 439
13282.92 470
13284.01 404
13285.10 452
13286.19 456
13287.27 444
13288.36 450
13289.45 466
13290.54 455
13291.63 464
13292.72 434
13293.81 457
13294.90 462
13295.98 451
13297.07 495
13298.16 473
13299.25 483
13300.34 468
13301.43 456
13302.52 482
13303.61 479
13304.70 478
13305.79 490
13306.88 486
13307.97 520
13309.06 514
13310.15 491
13311.24 485
13312.32 452
13313.41 489
13314.50 502
13315.59 504
13316.68 506
13317.77 504
13318.86 512
13319.95 498
13321.04 520
13322.13 524
13323.22 494
13324.31 501
13325.40 516
13326.49 540
13327.58 517
13328.68 481
13329.77 497
13330.86 488
13331.95 489
13333.04 524
13334.13 505
13335.22 530
13336.31 519
13337.40 569
13338.49 555
13339.58 527
13340.67 525
13341.76 518
13342.85 550
13343.94 508
13345.04 522
13346.13 546
13347.22 542
13348.31 550
13349.40 538
13350.49 550
13351.58 531
13352.67 520
13353.77 545
13354.86 504
13355.95 513
13357.04 552
13358.13 546
13359.22 536
13360.31 572
13361.41 570
13362.50 579
13363.59 580
13364.68 553
13365.77 584
13366.87 575
13367.96 582
13369.05 621
13370.14 622
13371.23 592
13372.33 580
13373.42 584
13374.51 590
13375.60 591
13376.69 582
13377.79 537
13378.88 554
13379.97 555
13381.06 525
13382.16 526
13383.25 537
13384.34 555
13385.43 528
13386.53 496
13387.62 512
13388.71 496
13389.81 486
13390.90 501
13391.99 504
13393.08 459
13394.18 467
13395.27 452
13396.36 457
13397.46 453
13398.55 493
13399.64 481
13400.74 462
13401.83 478
13402.92 459
13404.02 457
13405.11 437
13406.20 461
13407.30 478
13408.39 488
13409.48 481
13410.58 455
13411.67 463
13412.77 439
13413.86 443
13414.95 477
13416.05 474
13417.14 464
13418.23 445
13419.33 452
13420.42 458
13421.52 468
13422.61 476
13423.71 451
13424.80 445
13425.89 468
13426.99 467
13428.08 480
13429.18 467
13430.27 499
13431.37 464
13432.46 458
13433.56 485
13434.65 497
13435.74 480
13436.84 488
13437.93 487
13439.03 485
13440.12 496
13441.22 487
13442.31 471
13443.41 471
13444.50 473
13445.60 500
13446.69 515
13447.79 508
13448.88 481
13449.98 478
13451.08 511
13452.17 531
13453.27 494
13454.36 496
13455.46 492
13456.55 488
13457.65 516
13458.74 505
13459.84 523
13460.94 543
13462.03 527
13463.13 534
13464.22 496
13465.32 536
13466.41 515
13467.51 530
13468.61 537
13469.70 523
13470.80 501
13471.90 534
13472.99 529
13474.09 536
13475.18 527
13476.28 522
13477.38 542
13478.47 528
13479.57 535
13480.67 531
13481.76 510
13482.86 533
13483.96 529
13485.05 554
13486.15 551
13487.25 555
13488.34 553
13489.44 549
13490.54 552
13491.63 551
13492.73 533
13493.83 521
13494.93 549
13496.02 563
13497.12 575
13498.22 580
13499.31 583
13500.41 590
13501.51 567
13502.61 563
13503.70 578
13504.80 616
13505.90 603
13507.00 644
13508.09 599
13509.19 606
13510.29 583
13511.39 570
13512.49 592
13513.58 585
13514.68 586
13515.78 582
13516.88 578
13517.98 539
13519.07 525
13520.17 549
13521.27 551
13522.37 527
13523.47 558
13524.57 535
13525.66 529
13526.76 533
13527.86 519
13528.96 506
13530.06 515
13531.16 511
13532.25 522
13533.35 524
13534.45 473
13535.55 501
13536.65 508
13537.75 508
13538.85 518
13539.95 511
13541.05 493
13542.14 508
13543.24 460
13544.34 464
13545.44 464
13546.54 490
13547.64 478
13548.74 469
13549.84 472
13550.94 459
13552.04 421
13553.14 451
13554.24 432
13555.34 437
13556.44 465
13557.54 437
13558.64 452
13559.74 427
13560.84 435
13561.94 438
13563.04 427
13564.13 423
13565.23 430
13566.34 447
13567.44 421
13568.54 436
13569.64 419
13570.74 413
13571.84 446
13572.94 408
13574.04 438
13575.14 429
13576.24 422
13577.34 439
13578.44 459
13579.54 427
13580.64 433
13581.74 454
13582.84 463
13583.94 439
13585.04 433
13586.14 436
13587.24 412
13588.35 430
13589.45 434
13590.55 395
13591.65 433
13592.75 416
13593.85 423
13594.95 458
13596.05 438
13597.15 400
13598.26 406
13599.36 425
13600.46 410
13601.56 413
13602.66 445
13603.76 412
13604.86 437
13605.97 414
13607.07 425
13608.17 442
13609.27 480
13610.37 432
13611.47 404
13612.58 448
13613.68 459
13614.78 445
13615.88 454
13616.98 464
13618.09 422
13619.19 462
13620.29 436
13621.39 455
13622.50 446
13623.60 433
13624.70 450
13625.80 464
13626.91 420
13628.01 400
13629.11 445
13630.21 426
13631.32 435
13632.42 430
13633.52 428
13634.62 452
13635.73 425
13636.83 439
13637.93 444
13639.04 425
13640.14 430
13641.24 446
13642.35 430
13643.45 431
13644.55 435
13645.65 441
13646.76 451
13647.86 408
13648.96 427
13650.07 426
13651.17 419
13652.28 435
13653.38 423
13654.48 442
13655.59 435
13656.69 447
13657.79 438
13658.90 436
13660.00 421
13661.11 431
13662.21 453
13663.31 439
13664.42 414
13665.52 440
13666.63 426
13667.73 447
13668.83 440
13669.94 424
13671.04 456
13672.15 434
13673.25 432
13674.36 445
13675.46 438
13676.56 461
13677.67 452
13678.77 442
13679.88 449
13680.98 456
13682.09 411
13683.19 454
13684.30 462
13685.40 443
13686.51 439
13687.61 433
13688.72 434
13689.82 462
13690.93 461
13692.03 452
13693.14 451
13694.24 453
13695.35 461
13696.45 469
13697.56 471
13698.66 449
13699.77 471
13700.87 470
13701.98 475
13703.09 462
13704.19 472
13705.30 486
13706.40 485
13707.51 459
13708.61 468
13709.72 489
13710.83 486
13711.93 520
13713.04 498
13714.14 503
13715.25 500
13716.36 499
13717.46 524
13718.57 519
13719.67 491
13720.78 498
13721.89 502
13722.99 559
13724.10 531
13725.21 554
13726.31 562
13727.42 536
13728.53 542
13729.63 533
13730.74 534
13731.85 549
13732.95 522
13734.06 533
13735.17 544
13736.27 557
13737.38 526
13738.49 576
13739.59 583
13740.70 554
13741.81 571
13742.92 579
13744.02 577
13745.13 586
13746.24 607
13747.35 616
13748.45 631
13749.56 593
13750.67 609
13751.78 611
13752.88 622
13753.99 660
13755.10 663
13756.21 696
13757.31 711
13758.42 728
13759.53 748
13760.64 720
13761.75 774
13762.85 816
13763.96 805
13765.07 756
13766.18 752
13767.29 788
13768.39 772
13769.50 745
13770.61 763
13771.72 791
13772.83 782
13773.94 784
13775.04 728
13776.15 709
13777.26 721
13778.37 666
13779.48 692
13780.59 669
13781.70 658
13782.80 658
13783.91 643
13785.02 627
13786.13 575
13787.24 545
13788.35 562
13789.46 565
13790.57 552
13791.68 552
13792.79 536
13793.90 538
13795.00 519
13796.11 520
13797.22 500
13798.33 507
13799.44 486
13800.55 500
13801.66 504
13802.77 516
13803.88 473
13804.99 500
13806.10 470
13807.21 469
13808.32 475
13809.43 462
13810.54 454
13811.65 456
13812.76 492
13813.87 473
13814.98 485
13816.09 476
13817.20 470
13818.31 470
13819.42 445
13820.53 452
13821.64 438
13822.75 474
13823.86 455
13824.97 458
13826.08 456
13827.19 479
13828.30 472
13829.41 437
13830.53 441
13831.64 470
13832.75 463
13833.86 477
13834.97 434
13836.08 469
13837.19 490
13838.30 470
13839.41 421
13840.52 456
13841.64 458
13842.75 468
13843.86 472
13844.97 467
13846.08 450
13847.19 447
13848.30 457
13849.41 440
13850.53 474
13851.64 498
13852.75 469
13853.86 472
13854.97 439
13856.08 457
13857.20 478
13858.31 477
13859.42 486
13860.53 446
13861.64 452
13862.76 504
13863.87 469
13864.98 467
13866.09 488
13867.20 485
13868.32 474
13869.43 470
13870.54 453
13871.65 486
13872.77 450
13873.88 492
13874.99 476
13876.10 478
13877.22 484
13878.33 490
13879.44 453
13880.55 455
13881.67 467
13882.78 450
13883.89 464
13885.01 472
13886.12 489
13887.23 512
13888.34 503
13889.46 487
13890.57 479
13891.68 526
13892.80 525
13893.91 536
13895.02 511
13896.14 535
13897.25 550
13898.36 535
13899.48 524
13900.59 531
13901.70 520
13902.82 534
13903.93 528
13905.05 517
13906.16 481
13907.27 482
13908.39 479
13909.50 448
13910.61 477
13911.73 485
13912.84 480
13913.96 477
13915.07 426
13916.19 452
13917.30 445
13918.41 433
13919.53 439
13920.64 416
13921.76 425
13922.87 422
13923.99 425
13925.10 415
13926.21 388
13927.33 413
13928.44 441
13929.56 422
13930.67 417
13931.79 441
13932.90 438
13934.02 416
13935.13 414
13936.25 398
13937.36 424
13938.48 443
13939.59 424
13940.71 410
13941.82 402
13942.94 419
13944.05 444
13945.17 392
13946.28 390
13947.40 406
13948.52 399
13949.63 387
13950.75 404
13951.86 387
13952.98 394
13954.09 420
13955.21 408
13956.32 399
13957.44 378
13958.56 363
13959.67 397
13960.79 404
13961.90 401
13963.02 420
13964.14 380
13965.25 413
13966.37 378
13967.48 400
13968.60 401
13969.72 402
13970.83 405
13971.95 404
13973.07 378
13974.18 426
13975.30 392
13976.42 403
13977.53 383
13978.65 406
13979.77 440
13980.88 389
13982.00 414
13983.12 409
13984.23 413
13985.35 403
13986.47 388
13987.58 402
13988.70 427
13989.82 411
13990.94 403
13992.05 412
13993.17 417
13994.29 417
13995.40 437
13996.52 443
13997.64 415
13998.76 417
13999.87 415
14000.99 410
14002.11 410
14003.23 399
14004.35 399
14005.46 438
14006.58 392
14007.70 406
14008.82 418
14009.93 424
14011.05 428
14012.17 402
14013.29 411
14014.41 412
14015.52 420
14016.64 389
14017.76 405
14018.88 411
14020.00 399
14021.12 398
14022.23 406
14023.35 380
14024.47 394
14025.59 396
14026.71 386
14027.83 427
14028.95 386
14030.06 413
14031.18 425
14032.30 432
14033.42 429
14034.54 408
14035.66 437
14036.78 428
14037.90 427
14039.02 435
14040.14 428
14041.25 391
14042.37 430
14043.49 389
14044.61 405
14045.73 429
14046.85 437
14047.97 444
14049.09 417
14050.21 434
14051.33 434
14052.45 446
14053.57 445
14054.69 458
14055.81 445
14056.93 453
14058.05 441
14059.17 440
14060.29 420
14061.41 443
14062.53 458
14063.65 453
14064.77 460
14065.89 450
14067.01 449
14068.13 475
14069.25 473
14070.37 497
14071.49 501
14072.61 485
14073.73 505
14074.85 496
14075.97 500
14077.09 477
14078.21 493
14079.33 511
14080.45 485
14081.57 534
14082.69 496
14083.82 488
14084.94 500
14086.06 527
14087.18 498
14088.30 494
14089.42 536
14090.54 519
14091.66 522
14092.78 508
14093.91 538
14095.03 504
14096.15 508
14097.27 533
14098.39 512
14099.51 528
14100.63 531
14101.76 517
14102.88 528
14104.00 538
14105.12 493
14106.24 510
14107.36 495
14108.49 503
14109.61 468
14110.73 459
14111.85 468
14112.97 449
14114.10 444
14115.22 450
14116.34 455
14117.46 450
14118.58 414
14119.71 397
14120.83 425
14121.95 396
14123.07 425
14124.20 428
14125.32 417
14126.44 406
14127.56 437
14128.69 403
14129.81 391
14130.93 404
14132.06 417
14133.18 432
14134.30 377
14135.42 378
14136.55 398
14137.67 396
14138.79 378
14139.92 390
14141.04 365
14142.16 389
14143.29 402
14144.41 371
14145.53 386
14146.66 398
14147.78 387
14148.90 395
14150.03 376
14151.15 397
14152.27 381
14153.40 366
14154.52 391
14155.64 386
14156.77 382
14157.89 381
14159.02 378
14160.14 411
14161.26 413
14162.39 365
14163.51 387
14164.64 398
14165.76 370
14166.88 374
14168.01 390
14169.13 384
14170.26 373
14171.38 371
14172.51 386
14173.63 355
14174.75 379
14175.88 396
14177.00 383
14178.13 371
14179.25 375
14180.38 381
14181.50 378
14182.63 388
14183.75 390
14184.88 353
14186.00 378
14187.13 367
14188.25 375
14189.38 364
14190.50 358
14191.63 355
14192.75 354
14193.88 367
14195.00 378
14196.13 353
14197.25 381
14198.38 373
14199.50 352
14200.63 369
14201.76 373
14202.88 362
14204.01 342
14205.13 356
14206.26 326
14207.38 342
14208.51 368
14209.64 376
14210.76 359
14211.89 376
14213.01 381
14214.14 376
14215.27 371
14216.39 362
14217.52 345
14218.64 336
14219.77 354
14220.90 335
14222.02 387
14223.15 371
14224.28 357
14225.40 358
14226.53 363
14227.66 343
14228.78 345
14229.91 346
14231.04 335
14232.16 336
14233.29 336
14234.42 359
14235.54 349
14236.67 328
14237.80 335
14238.92 316
14240.05 306
14241.18 314
14242.31 323
14243.43 342
14244.56 343
14245.69 350
14246.82 345
14247.94 343
14249.07 342
14250.20 347
14251.33 330
14252.45 354
14253.58 338
14254.71 314
14255.84 296
14256.96 360
14258.09 366
14259.22 359
14260.35 341
14261.47 319
14262.60 335
14263.73 324
14264.86 334
14265.99 316
14267.12 298
14268.24 299
14269.37 320
14270.50 323
14271.63 320
14272.76 308
14273.89 312
14275.01 332
14276.14 302
14277.27 330
14278.40 333
14279.53 317
14280.66 306
14281.79 300
14282.91 309
14284.04 305
14285.17 296
14286.30 314
14287.43 310
14288.56 294
14289.69 320
14290.82 312
14291.95 303
14293.08 306
14294.20 308
14295.33 278
14296.46 299
14297.59 294
14298.72 306
14299.85 303
14300.98 300
14302.11 303
14303.24 315
14304.37 317
14305.50 325
14306.63 300
14307.76 317
14308.89 305
14310.02 296
14311.15 301
14312.28 296
14313.41 306
14314.54 303
14315.67 279
14316.80 280
14317.93 309
14319.06 293
14320.19 302
14321.32 299
14322.45 296
14323.58 293
14324.71 279
14325.84 284
14326.97 273
14328.10 300
14329.23 284
14330.36 294
14331.49 278
14332.62 310
14333.76 294
14334.89 298
14336.02 315
14337.15 301
14338.28 276
14339.41 302
14340.54 289
14341.67 290
14342.80 297
14343.93 308
14345.07 300
14346.20 284
14347.33 299
14348.46 308
14349.59 329
14350.72 289
14351.85 315
14352.99 307
14354.12 308
14355.25 297
14356.38 283
14357.51 273
14358.64 287
14359.78 302
14360.91 286
14362.04 279
14363.17 285
14364.30 299
14365.44 296
14366.57 297
14367.70 306
14368.83 289
14369.96 286
14371.10 288
14372.23 280
14373.36 303
14374.49 285
14375.63 299
14376.76 295
14377.89 282
14379.02 295
14380.16 307
14381.29 327
14382.42 287
14383.55 309
14384.69 285
14385.82 302
14386.95 308
14388.09 317
14389.22 296
14390.35 300
14391.49 276
14392.62 282
14393.75 295
14394.89 306
14396.02 290
14397.15 295
14398.28 317
14399.42 305
14400.55 301
14401.69 286
14402.82 285
14403.95 304
14405.09 321
14406.22 316
14407.35 323
14408.49 313
14409.62 310
14410.75 303
14411.89 304
14413.02 310
14414.16 313
14415.29 305
14416.42 324
14417.56 321
14418.69 314
14419.83 321
14420.96 349
14422.10 336
14423.23 321
14424.36 302
14425.50 310
14426.63 316
14427.77 327
14428.90 322
14430.04 329
14431.17 341
14432.31 347
14433.44 328
14434.58 330
14435.71 356
14436.85 333
14437.98 334
14439.12 335
14440.25 339
14441.39 307
14442.52 322
14443.66 300
14444.79 313
14445.93 288
14447.06 310
14448.20 331
14449.33 333
14450.47 335
14451.60 316
14452.74 311
14453.87 318
14455.01 324
14456.14 337
14457.28 324
14458.42 338
14459.55 341
14460.69 334
14461.82 345
14462.96 363
14464.10 376
14465.23 347
14466.37 348
14467.50 345
14468.64 364
14469.78 375
14470.91 357
14472.05 363
14473.18 386
14474.32 340
14475.46 344
14476.59 371
14477.73 347
14478.87 343
14480.00 354
14481.14 366
14482.28 349
14483.41 336
14484.55 334
14485.69 386
14486.82 363
14487.96 336
14489.10 340
14490.23 374
14491.37 340
14492.51 334
14493.65 368
14494.78 365
14495.92 362
14497.06 335
14498.19 321
14499.33 343
14500.47 340
14501.61 350
14502.74 344
14503.88 354
14505.02 363
14506.16 344
14507.29 370
14508.43 333
14509.57 338
14510.71 354
14511.85 341
14512.98 356
14514.12 344
14515.26 331
14516.40 359
14517.54 333
14518.67 341
14519.81 322
14520.95 312
14522.09 319
14523.23 294
14524.36 333
14525.50 330
14526.64 329
14527.78 320
14528.92 306
14530.06 309
14531.19 336
14532.33 340
14533.47 326
14534.61 303
14535.75 337
14536.89 330
14538.03 330
14539.17 316
14540.31 336
14541.44 327
14542.58 316
14543.72 314
14544.86 320
14546.00 335
14547.14 324
14548.28 328
14549.42 322
14550.56 341
14551.70 345
14552.84 353
14553.98 351
14555.12 345
14556.25 341
14557.39 354
14558.53 353
14559.67 342
14560.81 321
14561.95 336
14563.09 345
14564.23 355
14565.37 334
14566.51 347
14567.65 342
14568.79 331
14569.93 335
14571.07 331
14572.21 328
14573.35 336
14574.49 331
14575.63 341
14576.77 357
14577.92 357
14579.06 352
14580.20 346
14581.34 340
14582.48 352
14583.62 353
14584.76 387
14585.90 361
14587.04 379
14588.18 379
14589.32 378
14590.46 346
14591.60 329
14592.74 359
14593.89 369
14595.03 358
14596.17 365
14597.31 357
14598.45 392
14599.59 394
14600.73 377
14601.87 380
14603.02 338
14604.16 363
14605.30 400
14606.44 388
14607.58 378
14608.72 385
14609.86 392
14611.01 399
14612.15 382
14613.29 412
14614.43 391
14615.57 401
14616.72 370
14617.86 382
14619.00 403
14620.14 403
14621.28 406
14622.43 400
14623.57 439
14624.71 445
14625.85 426
14627.00 448
14628.14 465
14629.28 461
14630.42 463
14631.56 459
14632.71 461
14633.85 464
14634.99 464
14636.14 463
14637.28 444
14638.42 464
14639.56 482
14640.71 478
14641.85 438
14642.99 456
14644.14 439
14645.28 441
14646.42 436
14647.56 441
14648.71 417
14649.85 402
14650.99 386
14652.14 367
14653.28 375
14654.42 356
14655.57 359
14656.71 352
14657.85 350
14659.00 332
14660.14 344
14661.29 335
14662.43 316
14663.57 333
14664.72 329
14665.86 336
14667.00 336
14668.15 326
14669.29 323
14670.44 336
14671.58 325
14672.73 334
14673.87 305
14675.01 322
14676.16 309
14677.30 352
14678.45 312
14679.59 280
14680.74 296
14681.88 291
14683.02 309
14684.17 306
14685.31 289
14686.46 304
14687.60 320
14688.75 276
14689.89 274
14691.04 271
14692.18 305
14693.33 293
14694.47 276
14695.62 288
14696.76 309
14697.91 300
14699.05 286
14700.20 296
14701.34 308
14702.49 302
14703.63 296
14704.78 266
14705.92 255
14707.07 268
14708.22 314
14709.36 313
14710.51 310
14711.65 290
14712.80 291
14713.94 304
14715.09 318
14716.23 291
14717.38 279
14718.53 261
14719.67 279
14720.82 309
14721.96 292
14723.11 271
14724.26 304
14725.40 293
14726.55 286
14727.70 290
14728.84 284
14729.99 293
14731.13 302
14732.28 281
14733.43 281
14734.57 270
14735.72 288
14736.87 289
14738.01 271
14739.16 261
14740.31 270
14741.45 257
14742.60 288
14743.75 294
14744.89 274
14746.04 281
14747.19 282
14748.34 283
14749.48 280
14750.63 273
14751.78 259
14752.92 250
14754.07 255
14755.22 288
14756.37 277
14757.51 270
14758.66 285
14759.81 254
14760.96 260
14762.10 272
14763.25 254
14764.40 273
14765.55 267
14766.70 270
14767.84 248
14768.99 263
14770.14 276
14771.29 271
14772.43 276
14773.58 270
14774.73 273
14775.88 259
14777.03 256
14778.18 247
14779.32 269
14780.47 245
14781.62 247
14782.77 245
14783.92 243
14785.07 253
14786.21 255
14787.36 255
14788.51 254
14789.66 266
14790.81 266
14791.96 234
14793.11 228
14794.26 241
14795.40 242
14796.55 253
14797.70 253
14798.85 246
14800.00 229
14801.15 244
14802.30 239
14803.45 248
14804.60 218
14805.75 221
14806.90 227
14808.05 233
14809.19 243
14810.34 238
14811.49 239
14812.64 230
14813.79 228
14814.94 238
14816.09 226
14817.24 221
14818.39 236
14819.54 224
14820.69 257
14821.84 227
14822.99 220
14824.14 255
14825.29 230
14826.44 220
14827.59 218
14828.74 211
14829.89 252
14831.04 220
14832.19 218
14833.34 227
14834.49 245
14835.64 221
14836.79 225
14837.95 240
14839.10 236
14840.25 227
14841.40 206
14842.55 223
14843.70 221
14844.85 228
14846.00 222
14847.15 238
14848.30 227
14849.45 216
14850.60 221
14851.76 214
14852.91 224
14854.06 231
14855.21 201
14856.36 241
14857.51 245
14858.66 209
14859.81 231
14860.97 252
14862.12 238
14863.27 223
14864.42 224
14865.57 231
14866.72 232
14867.88 239
14869.03 205
14870.18 227
14871.33 236
14872.48 245
14873.64 220
14874.79 222
14875.94 201
14877.09 225
14878.24 223
14879.40 211
14880.55 229
14881.70 230
14882.85 236
14884.00 211
14885.16 218
14886.31 217
14887.46 187
14888.61 214
14889.77 219
14890.92 211
14892.07 208
14893.23 239
14894.38 232
14895.53 215
14896.68 217
14897.84 221
14898.99 224
14900.14 214
14901.30 233
14902.45 221
14903.60 213
14904.75 210
14905.91 215
14907.06 213
14908.21 238
14909.37 222
14910.52 210
14911.67 202
14912.83 236
14913.98 210
14915.14 212
14916.29 228
14917.44 228
14918.60 212
14919.75 210
14920.90 204
14922.06 204
14923.21 213
14924.37 223
14925.52 194
14926.67 201
14927.83 217
14928.98 214
14930.14 237
14931.29 222
14932.44 219
14933.60 233
14934.75 227
14935.91 202
14937.06 235
14938.22 223
14939.37 205
14940.52 185
14941.68 211
14942.83 224
14943.99 207
14945.14 202
14946.30 203
14947.45 210
14948.61 224
14949.76 219
14950.92 224
14952.07 209
14953.23 191
14954.38 220
14955.54 213
14956.69 204
14957.85 207
14959.00 232
14960.16 219
14961.31 221
14962.47 214
14963.62 222
14964.78 243
14965.94 218
14967.09 211
14968.25 218
14969.40 220
14970.56 240
14971.71 213
14972.87 198
14974.03 228
14975.18 232
14976.34 232
14977.49 212
14978.65 225
14979.81 232
14980.96 205
14982.12 210
14983.27 215
14984.43 228
14985.59 226
14986.74 224
14987.90 204
14989.06 220
14990.21 227
14991.37 228
14992.53 210
14993.68 240
14994.84 206
14996.00 207
14997.15 215
14998.31 215
14999.47 210
15000.62 216
15001.78 220
15002.94 231
15004.09 220
15005.25 216
15006.41 212
15007.56 221
15008.72 225
15009.88 220
15011.04 205
15012.19 201
15013.35 214
15014.51 206
15015.67 207
15016.82 209
15017.98 226
15019.14 209
15020.30 218
15021.45 198
15022.61 194
15023.77 216
15024.93 210
15026.08 224
15027.24 212
15028.40 205
15029.56 207
15030.72 234
15031.87 215
15033.03 219
15034.19 209
15035.35 226
15036.51 236
15037.67 225
15038.82 230
15039.98 221
15041.14 228
15042.30 209
15043.46 227
15044.62 218
15045.78 212
15046.93 198
15048.09 200
15049.25 199
15050.41 210
15051.57 222
15052.73 208
15053.89 220
15055.05 203
15056.20 204
15057.36 207
15058.52 201
15059.68 214
15060.84 246
15062.00 226
15063.16 227
15064.32 202
15065.48 195
15066.64 205
15067.80 210
15068.96 203
15070.12 201
15071.28 208
15072.44 202
15073.60 213
15074.76 210
15075.91 207
15077.07 235
15078.23 218
15079.39 193
15080.55 192
15081.71 211
15082.87 198
15084.03 228
15085.19 212
15086.35 214
15087.51 205
15088.68 220
15089.84 222
15091.00 200
15092.16 207
15093.32 215
15094.48 191
15095.64 220
15096.80 219
15097.96 212
15099.12 212
15100.28 219
15101.44 250
15102.60 205
15103.76 224
15104.92 224
15106.08 226
15107.25 228
15108.41 234
15109.57 216
15110.73 221
15111.89 211
15113.05 241
15114.21 229
15115.37 232
15116.54 231
15117.70 221
15118.86 225
15120.02 211
15121.18 198
15122.34 210
15123.50 213
15124.67 214
15125.83 238
15126.99 228
15128.15 219
15129.31 204
15130.47 238
15131.64 212
15132.80 208
15133.96 219
15135.12 230
15136.28 229
15137.45 233
15138.61 226
15139.77 249
15140.93 234
15142.10 227
15143.26 228
15144.42 239
15145.58 261
15146.75 223
15147.91 243
15149.07 230
15150.23 222
15151.40 218
15152.56 245
15153.72 223
15154.88 243
15156.05 229
15157.21 236
15158.37 227
15159.54 231
15160.70 240
15161.86 237
15163.03 216
15164.19 237
15165.35 234
15166.52 229
15167.68 226
15168.84 238
15170.01 226
15171.17 229
15172.33 236
15173.50 230
15174.66 248
15175.82 241
15176.99 237
15178.15 253
15179.31 263
15180.48 239
15181.64 249
15182.81 260
15183.97 259
15185.13 281
15186.30 243
15187.46 260
15188.63 257
15189.79 255
15190.95 266
15192.12 236
15193.28 254
15194.45 253
15195.61 254
15196.78 240
15197.94 245
15199.10 250
15200.27 266
15201.43 258
15202.60 243
15203.76 242
15204.93 258
15206.09 299
15207.26 250
15208.42 237
15209.59 252
15210.75 251
15211.92 275
15213.08 274
15214.25 243
15215.41 254
15216.58 272
15217.74 260
15218.91 252
15220.07 274
15221.24 274
15222.40 275
15223.57 255
15224.74 257
15225.90 268
15227.07 267
15228.23 273
15229.40 260
15230.56 252
15231.73 295
15232.89 272
15234.06 269
15235.23 297
15236.39 263
15237.56 261
15238.72 266
15239.89 265
15241.06 275
15242.22 279
15243.39 276
15244.56 273
15245.72 261
15246.89 273
15248.05 285
15249.22 286
15250.39 256
15251.55 283
15252.72 267
15253.89 274
15255.05 275
15256.22 282
15257.39 279
15258.55 247
15259.72 248
15260.89 247
15262.05 236
15263.22 223
15264.39 243
15265.56 239
15266.72 240
15267.89 239
15269.06 226
15270.22 236
15271.39 249
15272.56 264
15273.73 245
15274.89 234
15276.06 235
15277.23 246
15278.40 251
15279.56 257
15280.73 247
15281.90 227
15283.07 253
15284.23 230
15285.40 238
15286.57 232
15287.74 253
15288.91 243
15290.07 231
15291.24 250
15292.41 244
15293.58 279
15294.75 226
15295.92 221
15297.08 237
15298.25 238
15299.42 256
15300.59 247
15301.76 232
15302.93 228
15304.09 249
15305.26 250
15306.43 239
15307.60 259
15308.77 245
15309.94 246
15311.11 269
15312.28 250
15313.44 232
15314.61 231
15315.78 257
15316.95 257
15318.12 229
15319.29 216
15320.46 238
15321.63 253
15322.80 241
15323.97 223
15325.14 243
15326.30 248
15327.47 254
15328.64 239
15329.81 244
15330.98 234
15332.15 251
15333.32 245
15334.49 265
15335.66 248
15336.83 232
15338.00 264
15339.17 248
15340.34 213
15341.51 237
15342.68 244
15343.85 253
15345.02 242
15346.19 226
15347.36 248
15348.53 250
15349.70 231
15350.87 246
15352.04 249
15353.21 246
15354.38 250
15355.55 254
15356.72 230
15357.90 244
15359.07 235
15360.24 253
15361.41 226
15362.58 252
15363.75 244
15364.92 257
15366.09 257
15367.26 249
15368.43 237
15369.60 239
15370.77 227
15371.95 238
15373.12 244
15374.29 250
15375.46 237
15376.63 280
15377.80 249
15378.97 242
15380.15 231
15381.32 226
15382.49 229
15383.66 240
15384.83 233
15386.00 243
15387.17 238
15388.35 248
15389.52 239
15390.69 248
15391.86 234
15393.03 233
15394.21 258
15395.38 244
15396.55 255
15397.72 250
15398.89 237
15400.07 246
15401.24 278
15402.41 245
15403.58 230
15404.76 237
15405.93 237
15407.10 230
15408.27 224
15409.45 241
15410.62 219
15411.79 220
15412.96 228
15414.14 238
15415.31 243
15416.48 240
15417.66 241
15418.83 218
15420.00 231
15421.17 217
15422.35 230
15423.52 233
15424.69 238
15425.87 219
15427.04 230
15428.21 208
15429.39 232
15430.56 230
15431.73 213
15432.91 211
15434.08 235
15435.25 210
15436.43 211
15437.60 222
15438.77 243
15439.95 220
15441.12 241
15442.30 232
15443.47 221
15444.64 217
15445.82 213
15446.99 240
15448.17 218
15449.34 234
15450.51 233
15451.69 212
15452.86 228
15454.04 204
15455.21 216
15456.39 237
15457.56 234
15458.73 247
15459.91 218
15461.08 229
15462.26 216
15463.43 234
15464.61 224
15465.78 228
15466.96 206
15468.13 219
15469.31 223
15470.48 227
15471.66 229
15472.83 222
15474.01 214
15475.18 230
15476.36 242
15477.53 228
15478.71 234
15479.88 237
15481.06 239
15482.23 203
15483.41 202
15484.58 207
15485.76 213
15486.93 211
15488.11 223
15489.29 227
15490.46 227
15491.64 249
15492.81 216
15493.99 230
15495.16 236
15496.34 225
15497.52 217
15498.69 249
15499.87 261
15501.04 227
15502.22 215
15503.40 240
15504.57 222
15505.75 230
15506.92 229
15508.10 249
15509.28 229
15510.45 241
15511.63 244
15512.81 228
15513.98 241
15515.16 241
15516.34 219
15517.51 248
15518.69 259
15519.87 213
15521.04 218
15522.22 240
15523.40 235
15524.57 235
15525.75 231
15526.93 227
15528.11 249
15529.28 209
15530.46 217
15531.64 231
15532.81 234
15533.99 230
15535.17 230
15536.35 238
15537.52 230
15538.70 248
15539.88 199
15541.06 242
15542.23 214
15543.41 233
15544.59 226
15545.77 215
15546.95 240
15548.12 241
15549.30 280
15550.48 254
15551.66 236
15552.83 237
15554.01 234
15555.19 217
15556.37 208
15557.55 222
15558.73 229
15559.90 245
15561.08 250
15562.26 243
15563.44 237
15564.62 238
15565.80 237
15566.97 252
15568.15 259
15569.33 250
15570.51 231
15571.69 245
15572.87 230
15574.05 250
15575.23 235
15576.40 234
15577.58 248
15578.76 256
15579.94 255
15581.12 273
15582.30 249
15583.48 254
15584.66 264
15585.84 289
15587.02 267
15588.20 265
15589.38 239
15590.56 248
15591.73 252
15592.91 265
15594.09 229
15595.27 242
15596.45 251
15597.63 264
15598.81 252
15599.99 270
15601.17 267
15602.35 258
15603.53 260
15604.71 283
15605.89 248
15607.07 258
15608.25 266
15609.43 275
15610.61 263
15611.79 280
15612.97 251
15614.15 260
15615.33 283
15616.51 280
15617.69 278
15618.88 280
15620.06 281
15621.24 269
15622.42 306
15623.60 297
15624.78 274
15625.96 294
15627.14 309
15628.32 288
15629.50 279
15630.68 303
15631.86 266
15633.05 277
15634.23 252
15635.41 290
15636.59 298
15637.77 310
15638.95 298
15640.13 305
15641.31 290
15642.50 279
15643.68 317
15644.86 316
15646.04 304
15647.22 310
15648.40 300
15649.58 296
15650.77 314
15651.95 331
15653.13 321
15654.31 332
15655.49 314
15656.68 296
15657.86 308
15659.04 298
15660.22 283
15661.40 310
15662.59 347
15663.77 297
15664.95 305
15666.13 291
15667.32 313
15668.50 295
15669.68 312
15670.86 326
15672.05 303
15673.23 303
15674.41 282
15675.59 307
15676.78 301
15677.96 313
15679.14 309
15680.32 277
15681.51 284
15682.69 293
15683.87 290
15685.06 315
15686.24 283
15687.42 292
15688.61 310
15689.79 269
15690.97 285
15692.16 301
15693.34 323
15694.52 290
15695.71 321
15696.89 314
15698.07 309
15699.26 293
15700.44 305
15701.62 296
15702.81 303
15703.99 297
15705.17 331
15706.36 290
15707.54 277
15708.73 282
15709.91 296
15711.09 323
15712.28 309
15713.46 311
15714.65 302
15715.83 316
15717.02 297
15718.20 292
15719.38 308
15720.57 280
15721.75 320
15722.94 309
15724.12 309
15725.31 321
15726.49 286
15727.68 300
15728.86 322
15730.04 334
15731.23 343
15732.41 326
15733.60 324
15734.78 326
15735.97 329
15737.15 354
15738.34 326
15739.52 309
15740.71 295
15741.89 324
15743.08 338
15744.27 335
15745.45 350
15746.64 329
15747.82 343
15749.01 379
15750.19 354
15751.38 340
15752.56 358
15753.75 373
15754.93 369
15756.12 372
15757.31 335
15758.49 344
15759.68 390
15760.86 394
15762.05 358
15763.24 350
15764.42 349
15765.61 359
15766.79 371
15767.98 383
15769.17 360
15770.35 360
15771.54 356
15772.72 348
15773.91 332
15775.10 327
15776.28 333
15777.47 338
15778.66 358
15779.84 328
15781.03 326
15782.22 348
15783.40 333
15784.59 304
15785.78 283
15786.96 324
15788.15 308
15789.34 323
15790.53 336
15791.71 322
15792.90 320
15794.09 335
15795.27 346
15796.46 329
15797.65 277
15798.84 324
15800.02 323
15801.21 315
15802.40 313
15803.59 270
15804.77 294
15805.96 281
15807.15 290
15808.34 306
15809.52 307
15810.71 304
15811.90 313
15813.09 300
15814.28 285
15815.46 290
15816.65 289
15817.84 294
15819.03 295
15820.22 274
15821.40 265
15822.59 300
15823.78 290
15824.97 299
15826.16 301
15827.35 294
15828.53 281
15829.72 267
15830.91 279
15832.10 277
15833.29 301
15834.48 273
15835.67 284
15836.85 311
15838.04 283
15839.23 280
15840.42 279
15841.61 276
15842.80 258
15843.99 269
15845.18 280
15846.37 282
15847.55 269
15848.74 285
15849.93 316
15851.12 267
15852.31 269
15853.50 260
15854.69 255
15855.88 278
15857.07 289
15858.26 285
15859.45 281
15860.64 281
15861.83 276
15863.02 289
15864.21 291
15865.40 269
15866.59 299
15867.78 294
15868.97 283
15870.16 282
15871.35 291
15872.54 289
15873.73 300
15874.92 290
15876.11 286
15877.30 270
15878.49 272
15879.68 285
15880.87 284
15882.06 281
15883.25 295
15884.44 309
15885.63 282
15886.82 281
15888.01 305
15889.20 303
15890.39 318
15891.59 302
15892.78 299
15893.97 289
15895.16 299
15896.35 296
15897.54 288
15898.73 301
15899.92 286
15901.11 295
15902.30 281
15903.50 285
15904.69 310
15905.88 308
15907.07 307
15908.26 311
15909.45 317
15910.64 305
15911.84 286
15913.03 315
15914.22 326
15915.41 309
15916.60 295
15917.79 296
15918.99 282
15920.18 298
15921.37 325
15922.56 276
15923.75 310
15924.95 328
15926.14 317
15927.33 328
15928.52 315
15929.71 293
15930.91 306
15932.10 333
15933.29 322
15934.48 319
15935.68 301
15936.87 303
15938.06 322
15939.25 312
15940.45 317
15941.64 312
15942.83 329
15944.03 310
15945.22 307
15946.41 279
15947.60 267
15948.80 270
15949.99 273
15951.18 264
15952.38 273
15953.57 258
15954.76 266
15955.96 286
15957.15 258
15958.34 228
15959.54 242
15960.73 252
15961.92 259
15963.12 268
15964.31 239
15965.50 243
15966.70 245
15967.89 250
15969.08 238
15970.28 240
15971.47 233
15972.67 224
15973.86 241
15975.05 220
15976.25 205
15977.44 222
15978.64 249
15979.83 223
15981.02 212
15982.22 227
15983.41 228
15984.61 247
15985.80 220
15987.00 209
15988.19 227
15989.38 228
15990.58 217
15991.77 228
15992.97 230
15994.16 207
15995.36 190
15996.55 216
15997.75 219
15998.94 234
16000.14 225
16001.33 215
16002.53 182
16003.72 216
16004.92 200
16006.11 226
16007.31 234
16008.50 205
16009.70 231
16010.89 224
16012.09 223
16013.28 238
16014.48 217
16015.67 208
16016.87 211
16018.07 212
16019.26 224
16020.46 192
16021.65 211
16022.85 217
16024.04 218
16025.24 196
16026.44 199
16027.63 239
16028.83 216
16030.02 211
16031.22 203
16032.42 233
16033.61 230
16034.81 238
16036.00 219
16037.20 201
16038.40 215
16039.59 215
16040.79 212
16041.99 210
16043.18 185
16044.38 188
16045.58 185
16046.77 204
16047.97 210
16049.17 210
16050.36 209
16051.56 211
16052.76 203
16053.95 204
16055.15 198
16056.35 191
16057.54 201
16058.74 202
16059.94 208
16061.14 196
16062.33 228
16063.53 197
16064.73 213
16065.92 225
16067.12 183
16068.32 199
16069.52 231
16070.71 199
16071.91 203
16073.11 213
16074.31 184
16075.50 207
16076.70 206
16077.90 207
16079.10 202
16080.30 217
16081.49 203
16082.69 214
16083.89 176
16085.09 187
16086.29 214
16087.48 209
16088.68 203
16089.88 193
16091.08 190
16092.28 223
16093.48 218
16094.67 197
16095.87 188
16097.07 216
16098.27 209
16099.47 213
16100.67 188
16101.87 197
16103.06 192
16104.26 196
16105.46 193
16106.66 202
16107.86 188
16109.06 205
16110.26 221
16111.46 186
16112.66 199
16113.86 205
16115.05 194
16116.25 185
16117.45 195
16118.65 176
16119.85 188
16121.05 198
16122.25 204
16123.45 188
16124.65 188
16125.85 199
16127.05 184
16128.25 200
16129.45 184
16130.65 185
16131.85 180
16133.05 193
16134.25 188
16135.45 209
16136.65 182
16137.85 182
16139.05 172
16140.25 184
16141.45 189
16142.65 190
16143.85 189
16145.05 195
16146.25 183
16147.45 220
16148.65 213
16149.85 186
16151.05 187
16152.25 196
16153.45 172
16154.65 185
16155.85 198
16157.05 181
16158.25 202
16159.46 167
16160.66 186
16161.86 184
16163.06 193
16164.26 174
16165.46 187
16166.66 193
16167.86 200
16169.06 193
16170.27 176
16171.47 202
16172.67 198
16173.87 204
16175.07 202
16176.27 194
16177.47 180
16178.67 218
16179.88 216
16181.08 202
16182.28 181
16183.48 198
16184.68 186
16185.89 199
16187.09 208
16188.29 190
16189.49 191
16190.69 196
16191.90 194
16193.10 197
16194.30 201
16195.50 199
16196.70 194
16197.91 210
16199.11 205
16200.31 185
16201.51 207
16202.72 191
16203.92 190
16205.12 202
16206.32 213
16207.53 208
16208.73 200
16209.93 203
16211.13 184
16212.34 202
16213.54 192
16214.74 176
16215.95 209
16217.15 186
16218.35 201
16219.55 197
16220.76 194
16221.96 192
16223.16 215
16224.37 195
16225.57 194
16226.77 204
16227.98 195
16229.18 185
16230.38 189
16231.59 201
16232.79 197
16233.99 198
16235.20 184
16236.40 202
16237.61 216
16238.81 197
16240.01 194
16241.22 204
16242.42 216
16243.63 227
16244.83 221
16246.03 219
16247.24 203
16248.44 246
16249.65 209
16250.85 193
16252.05 191
16253.26 193
16254.46 212
16255.67 207
16256.87 195
16258.08 200
16259.28 216
16260.49 231
16261.69 232
16262.89 210
16264.10 224
16265.30 213
16266.51 216
16267.71 213
16268.92 185
16270.12 194
16271.33 199
16272.53 219
16273.74 219
16274.94 183
16276.15 175
16277.35 228
16278.56 215
16279.77 200
16280.97 195
16282.18 205
16283.38 215
16284.59 194
16285.79 218
16287.00 209
16288.20 199
16289.41 211
16290.61 202
16291.82 211
16293.03 229
16294.23 202
16295.44 208
16296.64 218
16297.85 204
16299.06 198
16300.26 216
16301.47 204
16302.67 221
16303.88 203
16305.09 204
16306.29 221
16307.50 183
16308.71 193
16309.91 210
16311.12 189
16312.33 207
16313.53 204
16314.74 198
16315.95 206
16317.15 191
16318.36 207
16319.57 200
16320.77 197
16321.98 208
16323.19 210
16324.39 187
16325.60 214
16326.81 198
16328.01 190
16329.22 189
16330.43 190
16331.64 193
16332.84 200
16334.05 185
16335.26 186
16336.47 203
16337.67 182
16338.88 195
16340.09 192
16341.30 193
16342.50 207
16343.71 197
16344.92 187
16346.13 187
16347.33 190
16348.54 219
16349.75 197
16350.96 208
16352.17 196
16353.37 180
16354.58 203
16355.79 184
16357.00 202
16358.21 190
16359.41 179
16360.62 212
16361.83 209
16363.04 200
16364.25 201
16365.46 203
16366.67 190
16367.87 195
16369.08 200
16370.29 194
16371.50 187
16372.71 171
16373.92 180
16375.13 190
16376.34 199
16377.54 184
16378.75 187
16379.96 192
16381.17 180
16382.38 181
16383.59 192
16384.80 189
16386.01 189
16387.22 198
16388.43 198
16389.64 198
16390.85 196
16392.05 193
16393.26 189
16394.47 183
16395.68 178
16396.89 191
16398.10 175
16399.31 164
16400.52 189
16401.73 191
16402.94 195
16404.15 181
16405.36 186
16406.57 186
16407.78 184
16408.99 169
16410.20 175
16411.41 197
16412.62 198
16413.83 215
16415.04 200
16416.25 191
16417.46 200
16418.67 188
16419.88 175
16421.10 185
16422.31 179
16423.52 188
16424.73 201
16425.94 177
16427.15 180
16428.36 198
16429.57 192
16430.78 193
16431.99 194
16433.20 193
16434.41 185
16435.63 191
16436.84 187
16438.05 174
16439.26 198
16440.47 195
16441.68 214
16442.89 189
16444.10 188
16445.32 178
16446.53 186
16447.74 184
16448.95 171
16450.16 207
16451.37 197
16452.59 188
16453.80 201
16455.01 193
16456.22 192
16457.43 159
16458.64 196
16459.86 199
16461.07 183
16462.28 179
16463.49 179
16464.70 174
16465.92 177
16467.13 190
16468.34 183
16469.55 182
16470.77 181
16471.98 191
16473.19 190
16474.40 188
16475.62 187
16476.83 176
16478.04 212
16479.25 211
16480.47 181
16481.68 196
16482.89 210
16484.11 187
16485.32 190
16486.53 179
16487.74 180
16488.96 181
16490.17 186
16491.38 181
16492.60 185
16493.81 189
16495.02 207
16496.24 202
16497.45 191
16498.66 192
16499.88 187
16501.09 180
16502.30 183
16503.52 187
16504.73 190
16505.94 196
16507.16 192
16508.37 195
16509.59 195
16510.80 194
16512.01 185
16513.23 161
16514.44 173
16515.66 165
16516.87 158
16518.08 194
16519.30 203
16520.51 185
16521.73 208
16522.94 181
16524.16 193
16525.37 190
16526.58 195
16527.80 175
16529.01 181
16530.23 189
16531.44 208
16532.66 181
16533.87 174
16535.09 196
16536.30 217
16537.52 204
16538.73 204
16539.95 195
16541.16 211
16542.38 215
16543.59 215
16544.81 214
16546.02 190
16547.24 188
16548.45 197
16549.67 218
16550.88 218
16552.10 200
16553.31 215
16554.53 199
16555.74 205
16556.96 212
16558.18 243
16559.39 207
16560.61 214
16561.82 201
16563.04 238
16564.25 212
16565.47 218
16566.69 238
16567.90 214
16569.12 196
16570.33 212
16571.55 215
16572.77 211
16573.98 227
16575.20 199
16576.41 231
16577.63 220
16578.85 195
16580.06 218
16581.28 223
16582.50 198
16583.71 212
16584.93 213
16586.15 207
16587.36 201
16588.58 220
16589.80 216
16591.01 218
16592.23 206
16593.45 201
16594.66 192
16595.88 204
16597.10 221
16598.32 188
16599.53 208
16600.75 181
16601.97 193
16603.18 200
16604.40 189
16605.62 215
16606.84 202
16608.05 201
16609.27 184
16610.49 209
16611.71 199
16612.92 204
16614.14 187
16615.36 205
16616.58 198
16617.79 183
16619.01 174
16620.23 179
16621.45 193
16622.67 197
16623.88 176
16625.10 184
16626.32 186
16627.54 175
16628.76 188
16629.97 175
16631.19 183
16632.41 192
16633.63 170
16634.85 186
16636.07 189
16637.29 165
16638.50 178
16639.72 204
16640.94 213
16642.16 161
16643.38 182
16644.60 185
16645.82 180
16647.03 171
16648.25 180
16649.47 208
16650.69 173
16651.91 178
16653.13 195
16654.35 198
16655.57 165
16656.79 169
16658.01 176
16659.23 180
16660.45 178
16661.66 196
16662.88 189
16664.10 172
16665.32 170
16666.54 177
16667.76 187
16668.98 171
16670.20 181
16671.42 176
16672.64 194
16673.86 183
16675.08 167
16676.30 179
16677.52 183
16678.74 183
16679.96 192
16681.18 195
16682.40 184
16683.62 178
16684.84 156
16686.06 186
16687.28 168
16688.50 181
16689.72 167
16690.94 176
16692.16 169
16693.39 183
16694.61 178
16695.83 192
16697.05 179
16698.27 171
16699.49 173
16700.71 173
16701.93 160
16703.15 186
16704.37 183
16705.59 166
16706.81 188
16708.04 183
16709.26 194
16710.48 162
16711.70 168
16712.92 193
16714.14 180
16715.36 161
16716.58 171
16717.81 187
16719.03 180
16720.25 192
16721.47 173
16722.69 177
16723.91 170
16725.14 173
16726.36 182
16727.58 174
16728.80 160
16730.02 172
16731.24 168
16732.47 177
16733.69 167
16734.91 160
16736.13 171
16737.36 176
16738.58 157
16739.80 155
16741.02 164
16742.24 185
16743.47 209
16744.69 160
16745.91 154
16747.13 159
16748.36 189
16749.58 196
16750.80 184
16752.02 144
16753.25 170
16754.47 173
16755.69 167
16756.92 162
16758.14 155
16759.36 151
16760.59 188
16761.81 179
16763.03 178
16764.25 170
16765.48 162
16766.70 154
16767.92 160
16769.15 164
16770.37 162
16771.59 168
16772.82 183
16774.04 171
16775.27 157
16776.49 161
16777.71 171
16778.94 166
16780.16 163
16781.38 183
16782.61 178
16783.83 171
16785.06 162
16786.28 170
16787.50 169
16788.73 177
16789.95 161
16791.18 184
16792.40 175
16793.62 185
16794.85 170
16796.07 185
16797.30 174
16798.52 168
16799.75 174
16800.97 178
16802.19 194
16803.42 174
16804.64 142
16805.87 159
16807.09 167
16808.32 154
16809.54 168
16810.77 161
16811.99 182
16813.22 170
16814.44 168
16815.67 174
16816.89 181
16818.12 164
16819.34 172
16820.57 183
16821.79 172
16823.02 154
16824.24 175
16825.47 159
16826.70 172
16827.92 160
16829.15 154
16830.37 165
16831.60 159
16832.82 177
16834.05 177
16835.27 158
16836.50 161
16837.73 168
16838.95 187
16840.18 165
16841.40 172
16842.63 168
16843.86 177
16845.08 158
16846.31 185
16847.53 189
16848.76 197
16849.99 182
16851.21 162
16852.44 183
16853.67 175
16854.89 192
16856.12 186
16857.35 170
16858.57 163
16859.80 175
16861.03 195
16862.25 182
16863.48 177
16864.71 161
16865.93 173
16867.16 175
16868.39 184
16869.61 185
16870.84 190
16872.07 210
16873.30 190
16874.52 190
16875.75 172
16876.98 206
16878.20 192
16879.43 209
16880.66 217
16881.89 160
16883.11 186
16884.34 205
16885.57 192
16886.80 199
16888.02 190
16889.25 208
16890.48 200
16891.71 217
16892.94 200
16894.16 197
16895.39 198
16896.62 190
16897.85 200
16899.08 213
16900.30 209
16901.53 206
16902.76 217
16903.99 172
16905.22 204
16906.45 200
16907.67 203
16908.90 175
16910.13 190
16911.36 184
16912.59 201
16913.82 188
16915.04 187
16916.27 189
16917.50 186
16918.73 192
16919.96 177
16921.19 188
16922.42 181
16923.65 184
16924.88 187
16926.10 202
16927.33 184
16928.56 188
16929.79 200
16931.02 191
16932.25 190
16933.48 169
16934.71 178
16935.94 199
16937.17 192
16938.40 182
16939.63 193
16940.86 208
16942.09 205
16943.32 200
16944.55 173
16945.78 184
16947.01 183
16948.24 186
16949.47 187
16950.70 183
16951.93 187
16953.16 184
16954.39 188
16955.62 219
16956.85 217
16958.08 179
16959.31 186
16960.54 193
16961.77 182
16963.00 172
16964.23 194
16965.46 186
16966.69 174
16967.92 168
16969.15 168
16970.38 199
16971.61 204
16972.84 182
16974.07 174
16975.30 199
16976.54 156
16977.77 180
16979.00 169
16980.23 181
16981.46 198
16982.69 175
16983.92 187
16985.15 163
16986.38 157
16987.62 156
16988.85 175
16990.08 194
16991.31 170
16992.54 170
16993.77 182
16995.00 168
16996.24 176
16997.47 172
16998.70 171
16999.93 175
17001.16 174
17002.39 169
17003.63 193
17004.86 172
17006.09 167
17007.32 183
17008.55 179
17009.79 169
17011.02 197
17012.25 185
17013.48 155
17014.72 172
17015.95 176
17017.18 177
17018.41 159
17019.64 164
17020.88 176
17022.11 163
17023.34 169
17024.58 178
17025.81 181
17027.04 167
17028.27 164
17029.51 162
17030.74 162
17031.97 158
17033.21 164
17034.44 162
17035.67 167
17036.90 162
17038.14 167
17039.37 172
17040.60 172
17041.84 165
17043.07 150
17044.30 164
17045.54 158
17046.77 169
17048.00 177
17049.24 149
17050.47 165
17051.70 158
17052.94 172
17054.17 172
17055.41 167
17056.64 142
17057.87 166
17059.11 158
17060.34 155
17061.58 159
17062.81 162
17064.04 156
17065.28 165
17066.51 163
17067.75 162
17068.98 173
17070.21 172
17071.45 156
17072.68 154
17073.92 155
17075.15 155
17076.39 174
17077.62 166
17078.86 147
17080.09 156
17081.33 174
17082.56 171
17083.80 157
17085.03 147
17086.26 150
17087.50 154
17088.73 149
17089.97 146
17091.20 156
17092.44 178
17093.68 163
17094.91 154
17096.15 173
17097.38 163
17098.62 167
17099.85 157
17101.09 165
17102.32 158
17103.56 170
17104.79 172
17106.03 151
17107.26 160
17108.50 170
17109.74 151
17110.97 155
17112.21 163
17113.44 146
17114.68 155
17115.92 158
17117.15 169
17118.39 162
17119.62 158
17120.86 171
17122.10 166
17123.33 155
17124.57 158
17125.80 162
17127.04 160
17128.28 179
17129.51 158
17130.75 157
17131.99 154
17133.22 156
17134.46 150
17135.70 173
17136.93 128
17138.17 165
17139.41 167
17140.64 156
17141.88 157
17143.12 142
17144.35 158
17145.59 168
17146.83 161
17148.07 169
17149.30 144
17150.54 146
17151.78 165
17153.02 167
17154.25 143
17155.49 156
17156.73 150
17157.96 146
17159.20 154
17160.44 145
17161.68 151
17162.92 163
17164.15 175
17165.39 156
17166.63 141
17167.87 139
17169.10 162
17170.34 155
17171.58 149
17172.82 148
17174.06 154
17175.29 165
17176.53 172
17177.77 155
17179.01 138
17180.25 152
17181.49 150
17182.72 143
17183.96 151
17185.20 149
17186.44 145
17187.68 163
17188.92 153
17190.15 154
17191.39 165
17192.63 141
17193.87 154
17195.11 156
17196.35 139
17197.59 156
17198.83 149
17200.07 158
17201.30 142
17202.54 151
17203.78 125
17205.02 142
17206.26 148
17207.50 149
17208.74 156
17209.98 138
17211.22 154
17212.46 144
17213.70 155
17214.94 166
17216.18 160
17217.42 157
17218.66 160
17219.90 161
17221.14 160
17222.38 170
17223.62 163
17224.86 150
17226.10 155
17227.34 154
17228.58 164
17229.82 140
17231.06 135
17232.30 152
17233.54 161
17234.78 157
17236.02 143
17237.26 145
17238.50 148
17239.74 168
17240.98 148
17242.22 157
17243.46 163
17244.70 162
17245.94 142
17247.18 159
17248.42 140
17249.66 164
17250.90 143
17252.14 151
17253.39 145
17254.63 136
17255.87 161
17257.11 133
17258.35 154
17259.59 147
17260.83 155
17262.07 152
17263.31 166
17264.56 158
17265.80 146
17267.04 141
17268.28 165
17269.52 157
17270.76 137
17272.00 150
17273.25 144
17274.49 166
17275.73 162
17276.97 141
17278.21 148
17279.45 154
17280.70 140
17281.94 153
17283.18 137
17284.42 145
17285.66 139
17286.91 148
17288.15 141
17289.39 166
17290.63 142
17291.88 140
17293.12 171
17294.36 161
17295.60 138
17296.85 145
17298.09 147
17299.33 151
17300.57 149
17301.82 135
17303.06 171
17304.30 159
17305.54 139
17306.79 147
17308.03 152
17309.27 144
17310.52 136
17311.76 161
17313.00 140
17314.25 148
17315.49 141
17316.73 166
17317.97 146
17319.22 129
17320.46 148
17321.71 152
17322.95 150
17324.19 149
17325.44 146
17326.68 145
17327.92 135
17329.17 132
17330.41 133
17331.65 154
17332.90 151
17334.14 169
17335.39 146
17336.63 127
17337.87 131
17339.12 126
17340.36 157
17341.61 135
17342.85 146
17344.09 140
17345.34 135
17346.58 149
17347.83 156
17349.07 169
17350.32 161
17351.56 133
17352.80 159
17354.05 127
17355.29 131
17356.54 151
17357.78 144
17359.03 149
17360.27 161
17361.52 145
17362.76 156
17364.01 170
17365.25 164
17366.50 142
17367.74 163
17368.99 160
17370.23 148
17371.48 144
17372.72 135
17373.97 149
17375.21 154
17376.46 134
17377.70 144
17378.95 142
17380.19 135
17381.44 136
17382.69 144
17383.93 175
17385.18 144
17386.42 168
17387.67 129
17388.91 142
17390.16 151
17391.41 157
17392.65 134
17393.90 158
17395.14 145
17396.39 157
17397.64 161
17398.88 149
17400.13 155
17401.37 141
17402.62 145
17403.87 149
17405.11 147
17406.36 147
17407.61 146
17408.85 138
17410.10 152
17411.35 147
17412.59 180
17413.84 169
17415.09 164
17416.33 160
17417.58 143
17418.83 149
17420.07 155
17421.32 141
17422.57 124
17423.82 143
17425.06 143
17426.31 136
17427.56 139
17428.80 136
17430.05 142
17431.30 158
17432.55 128
17433.79 149
17435.04 176
17436.29 160
17437.54 156
17438.78 137
17440.03 148
17441.28 147
17442.53 157
17443.77 155
17445.02 150
17446.27 167
17447.52 150
17448.77 171
17450.01 168
17451.26 164
17452.51 152
17453.76 159
17455.01 160
17456.25 148
17457.50 146
17458.75 170
17460.00 162
17461.25 162
17462.50 148
17463.74 148
17464.99 151
17466.24 156
17467.49 153
17468.74 149
17469.99 133
17471.24 145
17472.49 147
17473.73 164
17474.98 154
17476.23 164
17477.48 139
17478.73 153
17479.98 162
17481.23 156
17482.48 149
17483.73 156
17484.98 157
17486.23 152
17487.47 157
17488.72 163
17489.97 149
17491.22 185
17492.47 157
17493.72 160
17494.97 168
17496.22 164
17497.47 158
17498.72 156
17499.97 161
17501.22 153
17502.47 170
17503.72 149
17504.97 148
17506.22 152
17507.47 153
17508.72 154
17509.97 159
17511.22 155
17512.47 170
17513.72 163
17514.97 170
17516.22 170
17517.47 167
17518.72 168
17519.97 151
17521.22 149
17522.47 149
17523.72 154
17524.98 150
17526.23 151
17527.48 165
17528.73 154
17529.98 163
17531.23 172
17532.48 166
17533.73 165
17534.98 172
17536.23 159
17537.48 152
17538.74 170
17539.99 180
17541.24 165
17542.49 172
17543.74 161
17544.99 159
17546.24 184
17547.50 156
17548.75 157
17550.00 184
17551.25 151
17552.50 152
17553.75 165
17555.01 152
17556.26 162
17557.51 177
17558.76 165
17560.01 162
17561.26 172
17562.52 175
17563.77 185
17565.02 163
17566.27 186
17567.53 167
17568.78 156
17570.03 180
17571.28 176
17572.53 166
17573.79 155
17575.04 183
17576.29 159
17577.54 183
17578.80 172
17580.05 192
17581.30 191
17582.56 181
17583.81 157
17585.06 156
17586.31 168
17587.57 159
17588.82 177
17590.07 170
17591.33 182
17592.58 166
17593.83 187
17595.08 170
17596.34 158
17597.59 165
17598.84 176
17600.10 170
17601.35 166
17602.61 174
17603.86 153
17605.11 174
17606.37 171
17607.62 176
17608.87 171
17610.13 173
17611.38 172
17612.63 183
17613.89 191
17615.14 195
17616.40 182
17617.65 180
17618.90 176
17620.16 191
17621.41 192
17622.67 157
17623.92 185
17625.17 196
17626.43 194
17627.68 184
17628.94 182
17630.19 166
17631.45 176
17632.70 173
17633.96 173
17635.21 168
17636.47 188
17637.72 173
17638.97 177
17640.23 172
17641.48 169
17642.74 188
17643.99 177
17645.25 195
17646.50 198
17647.76 174
17649.01 181
17650.27 181
17651.52 178
17652.78 196
17654.04 183
17655.29 183
17656.55 176
17657.80 173
17659.06 175
17660.31 175
17661.57 178
17662.82 171
17664.08 201
17665.33 173
17666.59 182
17667.85 152
17669.10 186
17670.36 182
17671.61 157
17672.87 175
17674.13 162
17675.38 176
17676.64 171
17677.89 157
17679.15 164
17680.41 172
17681.66 173
17682.92 156
17684.18 156
17685.43 173
17686.69 141
17687.95 147
17689.20 159
17690.46 160
17691.71 143
17692.97 163
17694.23 172
17695.49 171
17696.74 164
17698.00 157
17699.26 184
17700.51 162
17701.77 162
17703.03 141
17704.28 152
17705.54 157
17706.80 149
17708.06 149
17709.31 153
17710.57 158
17711.83 162
17713.08 142
17714.34 141
17715.60 135
17716.86 151
17718.11 162
17719.37 167
17720.63 153
17721.89 169
17723.15 160
17724.40 142
17725.66 157
17726.92 147
17728.18 161
17729.43 156
17730.69 176
17731.95 145
17733.21 156
17734.47 149
17735.73 154
17736.98 146
17738.24 147
17739.50 166
17740.76 147
17742.02 142
17743.28 136
17744.53 140
17745.79 139
17747.05 160
17748.31 150
17749.57 159
17750.83 169
17752.09 157
17753.34 158
17754.60 158
17755.86 151
17757.12 157
17758.38 167
17759.64 159
17760.90 156
17762.16 150
17763.42 141
17764.68 146
17765.94 149
17767.19 167
17768.45 147
17769.71 143
17770.97 151
17772.23 139
17773.49 142
17774.75 169
17776.01 164
17777.27 175
17778.53 159
17779.79 133
17781.05 159
17782.31 140
17783.57 140
17784.83 140
17786.09 136
17787.35 151
17788.61 134
17789.87 138
17791.13 142
17792.39 133
17793.65 142
17794.91 146
17796.17 138
17797.43 136
17798.69 146
17799.95 145
17801.21 145
17802.47 142
17803.73 138
17805.00 146
17806.26 149
17807.52 141
17808.78 124
17810.04 137
17811.30 124
17812.56 142
17813.82 144
17815.08 141
17816.34 154
17817.60 136
17818.87 148
17820.13 137
17821.39 150
17822.65 149
17823.91 148
17825.17 156
17826.43 152
17827.69 131
17828.96 155
17830.22 135
17831.48 150
17832.74 151
17834.00 143
17835.26 142
17836.53 138
17837.79 138
17839.05 143
17840.31 135
17841.57 136
17842.84 143
17844.10 133
17845.36 139
17846.62 132
17847.88 135
17849.15 148
17850.41 129
17851.67 130
17852.93 141
17854.20 146
17855.46 139
17856.72 142
17857.98 134
17859.25 125
17860.51 126
17861.77 140
17863.03 131
17864.30 130
17865.56 138
17866.82 139
17868.09 129
17869.35 136
17870.61 136
17871.87 130
17873.14 136
17874.40 138
17875.66 131
17876.93 121
17878.19 126
17879.45 128
17880.72 141
17881.98 130
17883.24 158
17884.51 142
17885.77 142
17887.03 131
17888.30 127
17889.56 122
17890.83 130
17892.09 123
17893.35 138
17894.62 131
17895.88 148
17897.14 122
17898.41 117
17899.67 142
17900.94 137
17902.20 125
17903.46 140
17904.73 135
17905.99 123
17907.26 126
17908.52 137
17909.79 134
17911.05 152
17912.32 146
17913.58 136
17914.84 149
17916.11 122
17917.37 132
17918.64 152
17919.90 140
17921.17 168
17922.43 134
17923.70 129
17924.96 133
17926.23 141
17927.49 120
17928.76 137
17930.02 125
17931.29 113
17932.55 124
17933.82 132
17935.08 143
17936.35 144
17937.61 139
17938.88 134
17940.14 145
17941.41 144
17942.68 124
17943.94 124
17945.21 144
17946.47 143
17947.74 116
17949.00 133
17950.27 148
17951.54 118
17952.80 130
17954.07 134
17955.33 142
17956.60 146
17957.87 136
17959.13 136
17960.40 125
17961.66 141
17962.93 130
17964.20 141
17965.46 144
17966.73 139
17968.00 135
17969.26 146
17970.53 165
17971.80 140
17973.06 126
17974.33 121
17975.60 127
17976.86 139
17978.13 137
17979.40 139
17980.66 141
17981.93 143
17983.20 142
17984.46 129
17985.73 137
17987.00 121
17988.26 134
17989.53 124
17990.80 141
17992.07 147
17993.33 141
17994.60 128
17995.87 131
17997.14 153
17998.40 160
17999.67 154
18000.94 146
18002.21 141
18003.47 142
18004.74 130
18006.01 118
18007.28 128
18008.55 129
18009.81 138
18011.08 137
18012.35 125
18013.62 149
18014.89 145
18016.15 139
18017.42 157
18018.69 146
18019.96 152
18021.23 145
18022.49 138
18023.76 145
18025.03 134
18026.30 133
18027.57 148
18028.84 140
18030.11 149
18031.37 130
18032.64 137
18033.91 121
18035.18 134
18036.45 136
18037.72 122
18038.99 150
18040.26 149
18041.53 135
18042.79 111
18044.06 122
18045.33 138
18046.60 121
18047.87 108
18049.14 143
18050.41 144
18051.68 132
18052.95 126
18054.22 133
18055.49 133
18056.76 132
18058.03 134
18059.30 126
18060.57 136
18061.84 130
18063.11 130
18064.38 142
18065.65 141
18066.92 157
18068.19 148
18069.46 153
18070.73 144
18072.00 119
18073.27 128
18074.54 130
18075.81 119
18077.08 127
18078.35 130
18079.62 131
18080.89 136
18082.16 132
18083.43 121
18084.70 120
18085.97 127
18087.24 124
18088.51 130
18089.78 143
18091.05 122
18092.32 123
18093.59 121
18094.87 131
18096.14 131
18097.41 142
18098.68 138
18099.95 120
18101.22 126
18102.49 133
18103.76 119
18105.03 132
18106.31 129
18107.58 143
18108.85 124
18110.12 132
18111.39 123
18112.66 127
18113.93 119
18115.21 123
18116.48 153
18117.75 165
18119.02 140
18120.29 124
18121.56 136
18122.84 136
18124.11 112
18125.38 131
18126.65 135
18127.92 128
18129.20 152
18130.47 138
18131.74 137
18133.01 142
18134.29 121
18135.56 147
18136.83 145
18138.10 135
18139.38 122
18140.65 149
18141.92 140
18143.19 149
18144.47 130
18145.74 142
18147.01 133
18148.28 130
18149.56 140
18150.83 137
18152.10 150
18153.38 121
18154.65 135
18155.92 120
18157.19 147
18158.47 150
18159.74 120
18161.01 141
18162.29 138
18163.56 136
18164.83 136
18166.11 147
18167.38 120
18168.65 142
18169.93 140
18171.20 129
18172.48 150
18173.75 127
18175.02 145
18176.30 145
18177.57 125
18178.84 127
18180.12 130
18181.39 141
18182.67 155
18183.94 143
18185.21 137
18186.49 119
18187.76 141
18189.04 136
18190.31 132
18191.59 131
18192.86 136
18194.13 132
18195.41 131
18196.68 128
18197.96 143
18199.23 129
18200.51 125
18201.78 131
18203.06 145
18204.33 127
18205.61 140
18206.88 114
18208.16 127
18209.43 130
18210.71 140
18211.98 137
18213.26 128
18214.53 135
18215.81 139
18217.08 143
18218.36 122
18219.63 113
18220.91 110
18222.18 133
18223.46 132
18224.73 151
18226.01 127
18227.28 123
18228.56 124
18229.84 132
18231.11 131
18232.39 133
18233.66 125
18234.94 137
18236.21 141
18237.49 135
18238.77 145
18240.04 131
18241.32 130
18242.59 112
18243.87 133
18245.15 138
18246.42 155
18247.70 155
18248.98 131
18250.25 142
18251.53 147
18252.81 149
18254.08 123
18255.36 111
18256.63 120
18257.91 131
18259.19 151
18260.46 137
18261.74 110
18263.02 135
18264.30 134
18265.57 139
18266.85 125
18268.13 144
18269.40 136
18270.68 143
18271.96 142
18273.23 146
18274.51 147
18275.79 147
18277.07 132
18278.34 155
18279.62 136
18280.90 125
18282.18 140
18283.45 126
18284.73 149
18286.01 147
18287.29 138
18288.56 136
18289.84 152
18291.12 138
18292.40 138
18293.68 140
18294.95 136
18296.23 145
18297.51 127
18298.79 139
18300.07 120
18301.34 152
18302.62 126
18303.90 132
18305.18 145
18306.46 141
18307.74 139
18309.01 142
18310.29 143
18311.57 147
18312.85 139
18314.13 136
18315.41 128
18316.69 127
18317.96 133
18319.24 138
18320.52 134
18321.80 136
18323.08 139
18324.36 130
18325.64 141
18326.92 158
18328.20 144
18329.47 142
18330.75 129
18332.03 135
18333.31 152
18334.59 146
18335.87 142
18337.15 149
18338.43 138
18339.71 132
18340.99 135
18342.27 136
18343.55 154
18344.83 155
18346.11 131
18347.39 130
18348.67 156
18349.95 158
18351.23 138
18352.51 152
18353.79 139
18355.07 144
18356.35 161
18357.63 149
18358.91 133
18360.19 131
18361.47 126
18362.75 138
18364.03 141
18365.31 147
18366.59 134
18367.87 158
18369.15 149
18370.43 127
18371.71 141
18372.99 138
18374.27 139
18375.55 131
18376.83 145
18378.12 140
18379.40 122
18380.68 132
18381.96 124
18383.24 129
18384.52 131
18385.80 141
18387.08 134
18388.36 148
18389.65 145
18390.93 145
18392.21 130
18393.49 149
18394.77 143
18396.05 128
18397.33 123
18398.62 125
18399.90 133
18401.18 137
18402.46 128
18403.74 144
18405.02 129
18406.31 128
18407.59 136
18408.87 130
18410.15 149
18411.43 131
18412.72 129
18414.00 129
18415.28 158
18416.56 138
18417.84 137
18419.13 142
18420.41 131
18421.69 114
18422.97 148
18424.26 138
18425.54 130
18426.82 138
18428.10 141
18429.39 138
18430.67 135
18431.95 160
18433.23 132
18434.52 135
18435.80 118
18437.08 126
18438.37 114
18439.65 118
18440.93 112
18442.22 136
18443.50 124
18444.78 139
18446.06 124
18447.35 141
18448.63 135
18449.91 123
18451.20 132
18452.48 117
18453.76 130
18455.05 134
18456.33 135
18457.62 138
18458.90 134
18460.18 122
18461.47 119
18462.75 118
18464.03 134
18465.32 134
18466.60 114
18467.89 126
18469.17 132
18470.45 148
18471.74 152
18473.02 124
18474.31 127
18475.59 118
18476.88 127
18478.16 159
18479.44 138
18480.73 134
18482.01 136
18483.30 134
18484.58 135
18485.87 128
18487.15 150
18488.44 144
18489.72 127
18491.01 147
18492.29 132
18493.58 129
18494.86 151
18496.15 151
18497.43 139
18498.72 148
18500.00 141
18501.29 134
18502.57 139
18503.86 127
18505.14 130
18506.43 142
18507.71 137
18509.00 138
18510.28 142
18511.57 148
18512.85 115
18514.14 128
18515.42 150
18516.71 132
18518.00 142
18519.28 150
18520.57 127
18521.85 133
18523.14 147
18524.43 144
18525.71 131
18527.00 130
18528.28 142
18529.57 128
18530.86 125
18532.14 122
18533.43 132
18534.71 127
18536.00 129
18537.29 141
18538.57 143
18539.86 151
18541.15 148
18542.43 133
18543.72 133
18545.01 140
18546.29 148
18547.58 135
18548.87 134
18550.15 148
18551.44 129
18552.73 134
18554.01 129
18555.30 142
18556.59 135
18557.88 139
18559.16 134
18560.45 142
18561.74 142
18563.02 139
18564.31 147
18565.60 130
18566.89 131
18568.17 135
18569.46 142
18570.75 147
18572.04 140
18573.32 123
18574.61 114
18575.90 136
18577.19 145
18578.48 127
18579.76 140
18581.05 122
18582.34 127
18583.63 143
18584.92 153
18586.20 127
18587.49 126
18588.78 123
18590.07 125
18591.36 125
18592.64 126
18593.93 131
18595.22 130
18596.51 154
18597.80 118
18599.09 123
18600.38 136
18601.66 143
18602.95 148
18604.24 135
18605.53 133
18606.82 143
18608.11 139
18609.40 147
18610.69 123
18611.98 142
18613.26 154
18614.55 136
18615.84 142
18617.13 154
18618.42 156
18619.71 141
18621.00 153
18622.29 129
18623.58 121
18624.87 136
18626.16 132
18627.45 140
18628.74 128
18630.03 131
18631.32 143
18632.61 144
18633.89 131
18635.18 124
18636.47 129
18637.76 139
18639.05 138
18640.34 126
18641.63 131
18642.92 140
18644.21 145
18645.50 137
18646.79 117
18648.09 123
18649.38 135
18650.67 134
18651.96 166
18653.25 121
18654.54 130
18655.83 141
18657.12 130
18658.41 110
18659.70 125
18660.99 128
18662.28 135
18663.57 128
18664.86 135
18666.15 128
18667.44 127
18668.74 133
18670.03 140
18671.32 135
18672.61 123
18673.90 137
18675.19 134
18676.48 123
18677.77 120
18679.06 133
18680.36 130
18681.65 152
18682.94 143
18684.23 121
18685.52 131
18686.81 135
18688.11 111
18689.40 114
18690.69 142
18691.98 118
18693.27 133
18694.56 118
18695.86 143
18697.15 129
18698.44 116
18699.73 117
18701.02 127
18702.32 150
18703.61 130
18704.90 128
18706.19 133
18707.48 119
18708.78 128
18710.07 128
18711.36 126
18712.65 125
18713.95 126
18715.24 135
18716.53 121
18717.83 127
18719.12 116
18720.41 124
18721.70 126
18723.00 127
18724.29 131
18725.58 124
18726.87 133
18728.17 126
18729.46 117
18730.75 105
18732.05 131
18733.34 126
18734.63 119
18735.93 122
18737.22 128
18738.51 123
18739.81 126
18741.10 117
18742.39 115
18743.69 136
18744.98 130
18746.27 132
18747.57 117
18748.86 150
18750.16 124
18751.45 115
18752.74 126
18754.04 120
18755.33 131
18756.63 121
18757.92 128
18759.21 132
18760.51 102
18761.80 136
18763.10 123
18764.39 134
18765.69 123
18766.98 130
18768.27 115
18769.57 134
18770.86 121
18772.16 117
18773.45 129
18774.75 132
18776.04 123
18777.34 121
18778.63 126
18779.93 114
18781.22 117
18782.52 124
18783.81 125
18785.11 121
18786.40 103
18787.70 118
18788.99 121
18790.29 124
18791.58 133
18792.88 135
18794.17 128
18795.47 123
18796.76 105
18798.06 136
18799.35 124
18800.65 133
18801.94 116
18803.24 137
18804.54 136
18805.83 138
18807.13 152
18808.42 130
18809.72 127
18811.01 125
18812.31 133
18813.61 122
18814.90 125
18816.20 100
18817.49 121
18818.79 113
18820.09 115
18821.38 122
18822.68 116
18823.98 118
18825.27 125
18826.57 119
18827.87 129
18829.16 121
18830.46 126
18831.75 112
18833.05 134
18834.35 131
18835.64 133
18836.94 120
18838.24 120
18839.54 130
18840.83 128
18842.13 130
18843.43 137
18844.72 128
18846.02 114
18847.32 119
18848.61 127
18849.91 127
18851.21 117
18852.51 122
18853.80 119
18855.10 113
18856.40 116
18857.70 114
18858.99 124
18860.29 119
18861.59 130
18862.89 122
18864.18 100
18865.48 121
18866.78 116
18868.08 125
18869.38 131
18870.67 133
18871.97 120
18873.27 117
18874.57 115
18875.87 133
18877.16 123
18878.46 122
18879.76 118
18881.06 127
18882.36 126
18883.66 108
18884.95 137
18886.25 137
18887.55 142
18888.85 139
18890.15 119
18891.45 114
18892.75 132
18894.04 109
18895.34 124
18896.64 132
18897.94 120
18899.24 117
18900.54 139
18901.84 122
18903.14 144
18904.44 127
18905.74 120
18907.03 138
18908.33 129
18909.63 123
18910.93 114
18912.23 128
18913.53 138
18914.83 123
18916.13 122
18917.43 122
18918.73 118
18920.03 122
18921.33 135
18922.63 96
18923.93 120
18925.23 139
18926.53 136
18927.83 121
18929.13 141
18930.43 118
18931.73 119
18933.03 118
18934.33 117
18935.63 115
18936.93 114
18938.23 121
18939.53 123
18940.83 117
18942.13 115
18943.43 109
18944.73 102
18946.03 128
18947.33 124
18948.63 121
18949.93 112
18951.23 112
18952.53 120
18953.84 109
18955.14 110
18956.44 121
18957.74 132
18959.04 103
18960.34 118
18961.64 125
18962.94 139
18964.24 110
18965.54 120
18966.85 127
18968.15 113
18969.45 127
18970.75 118
18972.05 111
18973.35 120
18974.65 114
18975.96 116
18977.26 106
18978.56 111
18979.86 116
18981.16 120
18982.46 115
18983.77 123
18985.07 118
18986.37 118
18987.67 139
18988.97 128
18990.28 122
18991.58 125
18992.88 119
18994.18 120
18995.49 103
18996.79 105
18998.09 118
18999.39 110
19000.69 113
19002.00 129
19003.30 129
19004.60 137
19005.90 133
19007.21 133
19008.51 101
19009.81 133
19011.12 117
19012.42 123
19013.72 115
19015.02 118
19016.33 126
19017.63 124
19018.93 128
19020.24 129
19021.54 141
19022.84 124
19024.15 117
19025.45 120
19026.75 106
19028.06 114
19029.36 108
19030.66 122
19031.97 132
19033.27 126
19034.57 119
19035.88 118
19037.18 133
19038.48 123
19039.79 119
19041.09 111
19042.40 117
19043.70 130
19045.00 108
19046.31 123
19047.61 126
19048.92 114
19050.22 118
19051.52 121
19052.83 116
19054.13 98
19055.44 114
19056.74 114
19058.05 116
19059.35 118
19060.65 120
19061.96 113
19063.26 115
19064.57 122
19065.87 120
19067.18 111
19068.48 117
19069.79 113
19071.09 109
19072.40 115
19073.70 124
19075.01 117
19076.31 122
19077.62 106
19078.92 120
19080.23 108
19081.53 123
19082.84 109
19084.14 111
19085.45 118
19086.75 122
19088.06 111
19089.36 125
19090.67 97
19091.98 122
19093.28 118
19094.59 111
19095.89 138
19097.20 139
19098.50 116
19099.81 128
19101.12 130
19102.42 124
19103.73 117
19105.03 129
19106.34 131
19107.65 112
19108.95 131
19110.26 128
19111.56 121
19112.87 134
19114.18 116
19115.48 144
19116.79 118
19118.10 122
19119.40 125
19120.71 110
19122.02 123
19123.32 122
19124.63 115
19125.94 103
19127.24 109
19128.55 125
19129.86 113
19131.16 112
19132.47 116
19133.78 120
19135.08 133
19136.39 99
19137.70 111
19139.01 131
19140.31 129
19141.62 116
19142.93 131
19144.23 115
19145.54 117
19146.85 111
19148.16 131
19149.46 127
19150.77 130
19152.08 141
19153.39 111
19154.69 110
19156.00 103
19157.31 115
19158.62 93
19159.93 107
19161.23 114
19162.54 127
19163.85 123
19165.16 120
19166.47 112
19167.77 114
19169.08 126
19170.39 121
19171.70 127
19173.01 109
19174.32 121
19175.62 129
19176.93 127
19178.24 113
19179.55 118
19180.86 120
19182.17 144
19183.48 100
19184.78 111
19186.09 130
19187.40 131
19188.71 117
19190.02 111
19191.33 118
19192.64 127
19193.95 117
19195.26 115
19196.56 115
19197.87 124
19199.18 129
19200.49 131
19201.80 120
19203.11 98
19204.42 117
19205.73 124
19207.04 120
19208.35 111
19209.66 123
19210.97 126
19212.28 119
19213.59 103
19214.90 111
19216.21 114
19217.52 120
19218.83 125
19220.14 125
19221.45 124
19222.76 128
19224.07 123
19225.38 110
19226.69 98
19228.00 104
19229.31 113
19230.62 113
19231.93 108
19233.24 110
19234.55 125
19235.86 123
19237.17 110
19238.48 117
19239.79 114
19241.10 116
19242.41 114
19243.72 123
19245.03 117
19246.35 123
19247.66 108
19248.97 129
19250.28 120
19251.59 126
19252.90 113
19254.21 111
19255.52 126
19256.83 107
19258.14 110
19259.46 135
19260.77 126
19262.08 104
19263.39 123
19264.70 97
19266.01 124
19267.32 130
19268.64 115
19269.95 108
19271.26 105
19272.57 111
19273.88 114
19275.20 119
19276.51 117
19277.82 116
19279.13 107
19280.44 124
19281.75 121
19283.07 112
19284.38 128
19285.69 109
19287.00 106
19288.32 103
19289.63 111
19290.94 114
19292.25 111
19293.57 121
19294.88 138
19296.19 112
19297.50 117
19298.82 118
19300.13 126
19301.44 124
19302.75 122
19304.07 117
19305.38 123
19306.69 118
19308.01 114
19309.32 124
19310.63 114
19311.94 113
19313.26 126
19314.57 109
19315.88 110
19317.20 116
19318.51 129
19319.82 135
19321.14 113
19322.45 117
19323.76 120
19325.08 123
19326.39 110
19327.70 110
19329.02 103
19330.33 118
19331.65 110
19332.96 121
19334.27 130
19335.59 107
19336.90 118
19338.22 99
19339.53 110
19340.84 114
19342.16 111
19343.47 137
19344.79 114
19346.10 103
19347.41 118
19348.73 119
19350.04 131
19351.36 122
19352.67 124
19353.99 121
19355.30 115
19356.62 106
19357.93 123
19359.25 119
19360.56 94
19361.87 116
19363.19 122
19364.50 111
19365.82 113
19367.13 113
19368.45 110
19369.76 115
19371.08 131
19372.39 136
19373.71 126
19375.02 124
19376.34 112
19377.66 120
19378.97 115
19380.29 105
19381.60 120
19382.92 113
19384.23 118
19385.55 110
19386.86 116
19388.18 132
19389.50 124
19390.81 114
19392.13 133
19393.44 115
19394.76 128
19396.07 120
19397.39 104
19398.71 90
19400.02 101
19401.34 120
19402.65 106
19403.97 106
19405.29 104
19406.60 126
19407.92 113
19409.24 110
19410.55 113
19411.87 114
19413.19 125
19414.50 109
19415.82 119
19417.14 117
19418.45 119
19419.77 107
19421.09 112
19422.40 106
19423.72 108
19425.04 121
19426.35 113
19427.67 105
19428.99 113
19430.30 123
19431.62 102
19432.94 118
19434.26 112
19435.57 103
19436.89 107
19438.21 101
19439.53 116
19440.84 119
19442.16 112
19443.48 125
19444.80 98
19446.11 111
19447.43 113
19448.75 101
19450.07 114
19451.38 103
19452.70 96
19454.02 107
19455.34 112
19456.66 107
19457.97 118
19459.29 118
19460.61 123
19461.93 97
19463.25 94
19464.57 116
19465.88 140
19467.20 123
19468.52 109
19469.84 128
19471.16 125
19472.48 124
19473.79 115
19475.11 100
19476.43 108
19477.75 121
19479.07 124
19480.39 122
19481.71 106
19483.03 107
19484.34 105
19485.66 105
19486.98 113
19488.30 129
19489.62 129
19490.94 120
19492.26 108
19493.58 92
19494.90 110
19496.22 126
19497.54 136
19498.86 120
19500.18 117
19501.50 92
19502.81 125
19504.13 119
19505.45 122
19506.77 111
19508.09 120
19509.41 117
19510.73 124
19512.05 118
19513.37 118
19514.69 122
19516.01 105
19517.33 103
19518.65 105
19519.97 119
19521.29 107
19522.61 121
19523.93 121
19525.25 126
19526.57 108
19527.89 119
19529.22 97
19530.54 100
19531.86 113
19533.18 113
19534.50 112
19535.82 104
19537.14 112
19538.46 110
19539.78 128
19541.10 101
19542.42 96
19543.74 120
19545.06 112
19546.39 108
19547.71 126
19549.03 121
19550.35 106
19551.67 96
19552.99 106
19554.31 122
19555.63 117
19556.96 111
19558.28 101
19559.60 111
19560.92 129
19562.24 119
19563.56 119
19564.88 104
19566.21 104
19567.53 127
19568.85 121
19570.17 116
19571.49 101
19572.82 120
19574.14 130
19575.46 109
19576.78 109
19578.10 118
19579.43 125
19580.75 95
19582.07 107
19583.39 132
19584.72 113
19586.04 118
19587.36 108
19588.68 108
19590.01 113
19591.33 110
19592.65 109
19593.97 124
19595.30 108
19596.62 110
19597.94 112
19599.26 110
19600.59 104
19601.91 124
19603.23 112
19604.56 96
19605.88 103
19607.20 113
19608.53 112
19609.85 109
19611.17 120
19612.49 109
19613.82 118
19615.14 118
19616.47 119
19617.79 103
19619.11 101
19620.44 101
19621.76 104
19623.08 106
19624.41 100
19625.73 109
19627.05 115
19628.38 118
19629.70 105
19631.03 113
19632.35 109
19633.67 110
19635.00 125
19636.32 114
19637.65 103
19638.97 127
19640.29 112
19641.62 107
19642.94 112
19644.27 136
19645.59 118
19646.92 110
19648.24 101
19649.57 106
19650.89 104
19652.21 102
19653.54 111
19654.86 122
19656.19 99
19657.51 112
19658.84 110
19660.16 108
19661.49 115
19662.81 119
19664.14 127
19665.46 118
19666.79 116
19668.11 115
19669.44 118
19670.76 107
19672.09 142
19673.41 124
19674.74 113
19676.07 116
19677.39 123
19678.72 110
19680.04 134
19681.37 116
19682.69 103
19684.02 114
19685.34 116
19686.67 105
19688.00 120
19689.32 120
19690.65 117
19691.97 124
19693.30 140
19694.63 137
19695.95 120
19697.28 107
19698.60 105
19699.93 112
19701.26 103
19702.58 104
19703.91 88
19705.24 111
19706.56 104
19707.89 99
19709.22 120
19710.54 124
19711.87 106
19713.20 119
19714.52 111
19715.85 104
19717.18 115
19718.50 124
19719.83 120
19721.16 120
19722.48 116
19723.81 103
19725.14 113
19726.47 108
19727.79 106
19729.12 130
19730.45 120
19731.77 124
19733.10 114
19734.43 113
19735.76 129
19737.08 122
19738.41 122
19739.74 116
19741.07 103
19742.39 106
19743.72 117
19745.05 112
19746.38 110
19747.71 110
19749.03 95
19750.36 114
19751.69 125
19753.02 107
19754.35 99
19755.67 112
19757.00 103
19758.33 113
19759.66 112
19760.99 112
19762.31 125
19763.64 119
19764.97 95
19766.30 109
19767.63 115
19768.96 102
19770.29 118
19771.61 128
19772.94 123
19774.27 110
19775.60 106
19776.93 118
19778.26 139
19779.59 122
19780.92 115
19782.25 101
19783.57 100
19784.90 124
19786.23 113
19787.56 110
19788.89 103
19790.22 126
19791.55 122
19792.88 127
19794.21 125
19795.54 122
19796.87 125
19798.20 114
19799.53 109
19800.86 109
19802.19 92
19803.52 119
19804.85 116
19806.18 102
19807.50 105
19808.83 121
19810.16 116
19811.49 102
19812.82 115
19814.15 115
19815.49 122
19816.82 109
19818.15 108
19819.48 106
19820.81 107
19822.14 118
19823.47 113
19824.80 112
19826.13 107
19827.46 85
19828.79 117
19830.12 114
19831.45 100
19832.78 105
19834.11 90
19835.44 104
19836.77 109
19838.10 122
19839.44 98
19840.77 123
19842.10 112
19843.43 129
19844.76 117
19846.09 122
19847.42 119
19848.75 107
19850.08 124
19851.42 105
19852.75 93
19854.08 118
19855.41 109
19856.74 114
19858.07 116
19859.40 112
19860.74 108
19862.07 108
19863.40 127
19864.73 115
19866.06 112
19867.40 106
19868.73 102
19870.06 106
19871.39 90
19872.72 112
19874.06 118
19875.39 99
19876.72 124
19878.05 118
19879.38 102
19880.72 115
19882.05 102
19883.38 106
19884.71 106
19886.05 117
19887.38 105
19888.71 122
19890.04 107
19891.38 112
19892.71 122
19894.04 146
19895.38 122
19896.71 115
19898.04 113
19899.37 121
19900.71 118
19902.04 95
19903.37 104
19904.71 100
19906.04 98
19907.37 102
19908.71 102
19910.04 99
19911.37 95
19912.71 127
19914.04 105
19915.37 109
19916.71 107
19918.04 99
19919.37 143
19920.71 123
19922.04 108
19923.37 112
19924.71 118
19926.04 127
19927.38 116
19928.71 114
19930.04 99
19931.38 115
19932.71 118
19934.05 103
19935.38 105
19936.71 109
19938.05 123
19939.38 109
19940.72 106
19942.05 104
19943.39 97
19944.72 108
19946.06 111
19947.39 128
19948.72 116
19950.06 111
19951.39 123
19952.73 116
19954.06 114
19955.40 107
19956.73 106
19958.07 118
19959.40 118
19960.74 116
19962.07 94
19963.41 107
19964.74 130
19966.08 117
19967.41 123
19968.75 118
19970.08 104
19971.42 113
19972.76 109
19974.09 129
19975.43 112
19976.76 113
19978.10 126
19979.43 126
19980.77 112
19982.10 107
19983.44 113
19984.78 108
19986.11 105
19987.45 124
19988.78 110
19990.12 134
19991.46 121
19992.79 105
19994.13 111
19995.46 106
19996.80 97
19998.14 106
19999.47 109
20000.81 114
20002.15 113
20003.48 114
20004.82 118
20006.16 97
20007.49 123
20008.83 119
20010.17 100
20011.50 106
20012.84 117
20014.18 111
20015.51 105
20016.85 128
20018.19 138
20019.52 123
20020.86 122
20022.20 133
20023.53 106
20024.87 115
20026.21 115
20027.55 117
20028.88 121
20030.22 97
20031.56 103
20032.90 108
20034.23 114
20035.57 107
20036.91 119
20038.25 125
20039.58 106
20040.92 117
20042.26 126
20043.60 107
20044.93 103
20046.27 121
20047.61 109
20048.95 112
20050.29 104
20051.62 112
20052.96 118
20054.30 103
20055.64 115
20056.98 122
20058.32 124
20059.65 128
20060.99 120
20062.33 125
20063.67 114
20065.01 111
20066.35 112
20067.68 105
20069.02 110
20070.36 112
20071.70 109
20073.04 118
20074.38 103
20075.72 113
20077.06 111
20078.40 119
20079.73 107
20081.07 122
20082.41 129
20083.75 119
20085.09 117
20086.43 122
20087.77 111
20089.11 116
20090.45 120
20091.79 127
20093.13 111
20094.47 128
20095.81 117
20097.15 109
20098.48 120
20099.82 121
20101.16 121
20102.50 125
20103.84 103
20105.18 131
20106.52 127
20107.86 115
20109.20 108
20110.54 128
20111.88 115
20113.22 114
20114.56 126
20115.90 135
20117.24 123
20118.58 108
20119.93 121
20121.27 120
20122.61 95
20123.95 105
20125.29 107
20126.63 125
20127.97 120
20129.31 108
20130.65 85
20131.99 110
20133.33 111
20134.67 118
20136.01 103
