# Supplementary material for: MALDI-TOF MS typing enables the classification of brewing yeasts of the genus Saccharomyces to major beer styles
Source: PLoS One. 2017 Aug 9;12(8):e0181694. doi: 10.1371/journal.pone.0181694 (PMC5549903; doi:10.1371/journal.pone.0181694)
Supplement: S7 File — The directory includes 90 raw files and was zipped to “.zip”; the folder has three strains with 30 spectra per strain; S1 Text explains the raw files with an example and Table 1 represents the yeast strains used within the experiment. (ZIP) [file pone.0181694.s010.zip › 19-21/30278-69-Lag-Lag-Lag-YPG-18h-E-E_2016-09-27_10_0_B4_1.dat]

1999.34 695
1999.77 688
2000.19 680
2000.61 670
2001.03 672
2001.45 683
2001.88 666
2002.30 655
2002.72 628
2003.14 643
2003.56 580
2003.99 624
2004.41 605
2004.83 667
2005.25 592
2005.68 594
2006.10 601
2006.52 623
2006.94 728
2007.37 634
2007.79 657
2008.21 661
2008.64 601
2009.06 636
2009.48 649
2009.90 637
2010.33 664
2010.75 686
2011.17 695
2011.60 644
2012.02 607
2012.44 573
2012.87 568
2013.29 605
2013.71 619
2014.14 601
2014.56 614
2014.98 672
2015.41 657
2015.83 624
2016.25 651
2016.68 622
2017.10 637
2017.53 693
2017.95 711
2018.37 693
2018.80 766
2019.22 733
2019.65 719
2020.07 690
2020.49 727
2020.92 662
2021.34 686
2021.77 702
2022.19 643
2022.61 653
2023.04 595
2023.46 634
2023.89 670
2024.31 684
2024.74 615
2025.16 619
2025.59 620
2026.01 611
2026.44 621
2026.86 624
2027.29 629
2027.71 688
2028.14 673
2028.56 672
2028.98 630
2029.41 639
2029.84 599
2030.26 651
2030.69 650
2031.11 644
2031.54 668
2031.96 642
2032.39 627
2032.81 615
2033.24 643
2033.66 697
2034.09 659
2034.51 599
2034.94 635
2035.37 642
2035.79 631
2036.22 608
2036.64 621
2037.07 598
2037.49 580
2037.92 626
2038.35 637
2038.77 648
2039.20 605
2039.62 644
2040.05 644
2040.48 674
2040.90 581
2041.33 604
2041.76 598
2042.18 644
2042.61 617
2043.03 653
2043.46 633
2043.89 613
2044.31 547
2044.74 617
2045.17 620
2045.59 625
2046.02 639
2046.45 610
2046.87 688
2047.30 653
2047.73 664
2048.16 661
2048.58 668
2049.01 592
2049.44 570
2049.86 586
2050.29 636
2050.72 661
2051.15 630
2051.57 645
2052.00 602
2052.43 613
2052.86 599
2053.28 571
2053.71 582
2054.14 592
2054.57 667
2054.99 647
2055.42 590
2055.85 612
2056.28 674
2056.70 685
2057.13 658
2057.56 604
2057.99 584
2058.42 640
2058.84 649
2059.27 627
2059.70 574
2060.13 579
2060.56 585
2060.99 628
2061.41 655
2061.84 579
2062.27 660
2062.70 688
2063.13 652
2063.56 652
2063.99 639
2064.41 627
2064.84 716
2065.27 706
2065.70 684
2066.13 654
2066.56 674
2066.99 689
2067.42 719
2067.85 660
2068.27 679
2068.70 701
2069.13 667
2069.56 631
2069.99 570
2070.42 629
2070.85 615
2071.28 620
2071.71 611
2072.14 569
2072.57 610
2073.00 608
2073.43 645
2073.86 700
2074.29 651
2074.72 567
2075.15 610
2075.58 640
2076.01 605
2076.44 597
2076.87 625
2077.30 655
2077.73 650
2078.16 658
2078.59 712
2079.02 699
2079.45 717
2079.88 700
2080.31 708
2080.74 656
2081.17 650
2081.60 706
2082.03 648
2082.46 629
2082.89 541
2083.32 606
2083.75 659
2084.18 631
2084.61 619
2085.04 663
2085.47 675
2085.90 624
2086.34 619
2086.77 627
2087.20 618
2087.63 595
2088.06 659
2088.49 594
2088.92 640
2089.35 623
2089.79 613
2090.22 562
2090.65 635
2091.08 618
2091.51 667
2091.94 652
2092.37 604
2092.81 636
2093.24 624
2093.67 568
2094.10 618
2094.53 627
2094.96 614
2095.40 668
2095.83 601
2096.26 638
2096.69 631
2097.12 604
2097.56 610
2097.99 613
2098.42 593
2098.85 577
2099.29 579
2099.72 583
2100.15 567
2100.58 568
2101.01 632
2101.45 581
2101.88 591
2102.31 584
2102.75 558
2103.18 618
2103.61 635
2104.04 596
2104.48 602
2104.91 631
2105.34 571
2105.77 599
2106.21 653
2106.64 622
2107.07 689
2107.51 680
2107.94 675
2108.37 630
2108.81 547
2109.24 632
2109.67 613
2110.11 648
2110.54 636
2110.97 599
2111.41 589
2111.84 574
2112.27 632
2112.71 604
2113.14 560
2113.58 574
2114.01 561
2114.44 565
2114.88 507
2115.31 557
2115.75 587
2116.18 584
2116.61 611
2117.05 583
2117.48 578
2117.92 586
2118.35 542
2118.78 581
2119.22 561
2119.65 570
2120.09 602
2120.52 586
2120.96 603
2121.39 649
2121.83 632
2122.26 588
2122.69 635
2123.13 683
2123.56 639
2124.00 657
2124.43 629
2124.87 623
2125.30 641
2125.74 658
2126.17 705
2126.61 649
2127.04 663
2127.48 667
2127.91 613
2128.35 630
2128.79 644
2129.22 642
2129.66 608
2130.09 646
2130.53 611
2130.96 616
2131.40 637
2131.83 650
2132.27 640
2132.70 625
2133.14 607
2133.58 677
2134.01 709
2134.45 656
2134.88 663
2135.32 676
2135.76 665
2136.19 622
2136.63 649
2137.06 624
2137.50 589
2137.94 627
2138.37 650
2138.81 636
2139.25 673
2139.68 651
2140.12 571
2140.56 671
2140.99 692
2141.43 660
2141.87 630
2142.30 630
2142.74 602
2143.18 606
2143.61 597
2144.05 609
2144.49 612
2144.92 655
2145.36 677
2145.80 627
2146.23 606
2146.67 597
2147.11 624
2147.55 652
2147.98 712
2148.42 673
2148.86 679
2149.30 830
2149.73 839
2150.17 756
2150.61 822
2151.05 786
2151.48 750
2151.92 799
2152.36 812
2152.80 754
2153.23 751
2153.67 688
2154.11 679
2154.55 675
2154.99 675
2155.42 607
2155.86 639
2156.30 629
2156.74 638
2157.18 623
2157.61 647
2158.05 586
2158.49 621
2158.93 647
2159.37 674
2159.81 637
2160.24 685
2160.68 746
2161.12 675
2161.56 676
2162.00 703
2162.44 627
2162.88 673
2163.32 648
2163.75 705
2164.19 692
2164.63 664
2165.07 716
2165.51 660
2165.95 706
2166.39 698
2166.83 706
2167.27 713
2167.71 664
2168.15 660
2168.59 707
2169.02 744
2169.46 731
2169.90 623
2170.34 669
2170.78 739
2171.22 744
2171.66 711
2172.10 727
2172.54 693
2172.98 662
2173.42 735
2173.86 736
2174.30 697
2174.74 691
2175.18 689
2175.62 650
2176.06 711
2176.50 758
2176.94 701
2177.38 798
2177.82 798
2178.26 753
2178.70 793
2179.14 779
2179.58 827
2180.02 830
2180.47 818
2180.91 760
2181.35 732
2181.79 712
2182.23 681
2182.67 729
2183.11 709
2183.55 644
2183.99 652
2184.43 612
2184.87 611
2185.31 615
2185.76 686
2186.20 656
2186.64 690
2187.08 673
2187.52 713
2187.96 737
2188.40 685
2188.84 707
2189.29 725
2189.73 744
2190.17 746
2190.61 692
2191.05 716
2191.49 693
2191.94 686
2192.38 751
2192.82 729
2193.26 775
2193.70 823
2194.14 763
2194.59 811
2195.03 758
2195.47 711
2195.91 848
2196.36 768
2196.80 838
2197.24 787
2197.68 822
2198.12 773
2198.57 710
2199.01 670
2199.45 700
2199.89 736
2200.34 690
2200.78 694
2201.22 680
2201.66 676
2202.11 734
2202.55 719
2202.99 649
2203.44 672
2203.88 760
2204.32 766
2204.76 722
2205.21 762
2205.65 803
2206.09 779
2206.54 755
2206.98 733
2207.42 736
2207.87 749
2208.31 741
2208.75 720
2209.20 794
2209.64 738
2210.08 731
2210.53 745
2210.97 776
2211.42 740
2211.86 757
2212.30 733
2212.75 787
2213.19 735
2213.63 756
2214.08 689
2214.52 729
2214.97 663
2215.41 675
2215.85 702
2216.30 699
2216.74 707
2217.19 701
2217.63 688
2218.08 647
2218.52 791
2218.97 724
2219.41 673
2219.85 681
2220.30 725
2220.74 766
2221.19 757
2221.63 764
2222.08 764
2222.52 818
2222.97 808
2223.41 896
2223.86 874
2224.30 911
2224.75 879
2225.19 839
2225.64 888
2226.08 872
2226.53 888
2226.97 906
2227.42 891
2227.86 874
2228.31 873
2228.75 947
2229.20 914
2229.65 834
2230.09 826
2230.54 899
2230.98 955
2231.43 873
2231.87 889
2232.32 924
2232.76 1006
2233.21 1013
2233.66 1005
2234.10 1061
2234.55 979
2234.99 940
2235.44 930
2235.89 944
2236.33 923
2236.78 848
2237.23 871
2237.67 971
2238.12 869
2238.56 850
2239.01 812
2239.46 827
2239.90 777
2240.35 808
2240.80 796
2241.24 736
2241.69 728
2242.14 710
2242.58 655
2243.03 645
2243.48 670
2243.93 665
2244.37 629
2244.82 633
2245.27 660
2245.71 683
2246.16 684
2246.61 614
2247.05 679
2247.50 602
2247.95 598
2248.40 650
2248.84 631
2249.29 666
2249.74 767
2250.19 770
2250.63 770
2251.08 831
2251.53 743
2251.98 768
2252.43 741
2252.87 785
2253.32 814
2253.77 797
2254.22 751
2254.66 725
2255.11 742
2255.56 682
2256.01 755
2256.46 675
2256.91 658
2257.35 660
2257.80 661
2258.25 634
2258.70 632
2259.15 690
2259.60 645
2260.04 665
2260.49 628
2260.94 617
2261.39 692
2261.84 714
2262.29 723
2262.74 745
2263.19 727
2263.63 759
2264.08 803
2264.53 789
2264.98 751
2265.43 779
2265.88 750
2266.33 779
2266.78 781
2267.23 812
2267.68 854
2268.13 875
2268.58 842
2269.02 896
2269.47 929
2269.92 959
2270.37 1010
2270.82 1018
2271.27 967
2271.72 1011
2272.17 986
2272.62 976
2273.07 943
2273.52 940
2273.97 928
2274.42 893
2274.87 819
2275.32 833
2275.77 887
2276.22 883
2276.67 849
2277.12 765
2277.57 784
2278.02 855
2278.47 815
2278.92 837
2279.37 821
2279.82 787
2280.27 781
2280.73 760
2281.18 749
2281.63 713
2282.08 780
2282.53 735
2282.98 705
2283.43 740
2283.88 690
2284.33 735
2284.78 675
2285.23 721
2285.68 766
2286.14 690
2286.59 743
2287.04 752
2287.49 739
2287.94 767
2288.39 779
2288.84 864
2289.30 782
2289.75 800
2290.20 897
2290.65 973
2291.10 1004
2291.55 1001
2292.00 1021
2292.46 1094
2292.91 1036
2293.36 1098
2293.81 1004
2294.26 1010
2294.72 1066
2295.17 1043
2295.62 1043
2296.07 1063
2296.52 1059
2296.98 977
2297.43 920
2297.88 991
2298.33 884
2298.79 806
2299.24 849
2299.69 817
2300.14 759
2300.60 755
2301.05 756
2301.50 692
2301.95 681
2302.41 722
2302.86 703
2303.31 706
2303.76 733
2304.22 650
2304.67 667
2305.12 702
2305.58 692
2306.03 724
2306.48 725
2306.94 681
2307.39 753
2307.84 778
2308.30 741
2308.75 781
2309.20 849
2309.66 860
2310.11 899
2310.56 921
2311.02 919
2311.47 824
2311.92 838
2312.38 860
2312.83 881
2313.28 846
2313.74 866
2314.19 797
2314.65 789
2315.10 720
2315.55 787
2316.01 778
2316.46 776
2316.92 773
2317.37 763
2317.83 813
2318.28 790
2318.73 825
2319.19 896
2319.64 822
2320.10 906
2320.55 918
2321.01 834
2321.46 868
2321.92 918
2322.37 884
2322.82 887
2323.28 850
2323.73 837
2324.19 869
2324.64 878
2325.10 927
2325.55 919
2326.01 934
2326.46 883
2326.92 868
2327.37 883
2327.83 887
2328.29 846
2328.74 894
2329.20 844
2329.65 797
2330.11 874
2330.56 770
2331.02 792
2331.47 794
2331.93 742
2332.38 781
2332.84 730
2333.30 791
2333.75 866
2334.21 778
2334.66 751
2335.12 715
2335.58 770
2336.03 761
2336.49 698
2336.94 766
2337.40 767
2337.86 776
2338.31 753
2338.77 766
2339.22 809
2339.68 709
2340.14 762
2340.59 709
2341.05 766
2341.51 707
2341.96 717
2342.42 719
2342.88 775
2343.33 778
2343.79 803
2344.25 754
2344.70 767
2345.16 780
2345.62 807
2346.08 842
2346.53 848
2346.99 787
2347.45 739
2347.90 865
2348.36 775
2348.82 757
2349.28 775
2349.73 840
2350.19 866
2350.65 913
2351.11 845
2351.56 840
2352.02 838
2352.48 801
2352.94 776
2353.39 667
2353.85 692
2354.31 713
2354.77 682
2355.22 720
2355.68 704
2356.14 673
2356.60 667
2357.06 753
2357.51 768
2357.97 737
2358.43 707
2358.89 751
2359.35 770
2359.81 781
2360.26 737
2360.72 816
2361.18 876
2361.64 910
2362.10 895
2362.56 865
2363.02 945
2363.47 926
2363.93 882
2364.39 923
2364.85 908
2365.31 993
2365.77 963
2366.23 877
2366.69 885
2367.15 861
2367.60 891
2368.06 881
2368.52 824
2368.98 784
2369.44 800
2369.90 815
2370.36 833
2370.82 774
2371.28 777
2371.74 766
2372.20 726
2372.66 748
2373.12 729
2373.58 689
2374.04 770
2374.50 737
2374.96 697
2375.42 741
2375.88 733
2376.34 721
2376.80 709
2377.26 705
2377.72 718
2378.18 698
2378.64 713
2379.10 760
2379.56 727
2380.02 719
2380.48 658
2380.94 674
2381.40 752
2381.86 773
2382.32 721
2382.78 713
2383.24 752
2383.70 736
2384.16 772
2384.62 782
2385.08 709
2385.54 706
2386.00 742
2386.47 753
2386.93 715
2387.39 745
2387.85 749
2388.31 715
2388.77 705
2389.23 746
2389.69 797
2390.15 751
2390.62 765
2391.08 744
2391.54 799
2392.00 752
2392.46 788
2392.92 792
2393.38 752
2393.85 700
2394.31 660
2394.77 724
2395.23 734
2395.69 716
2396.16 781
2396.62 813
2397.08 731
2397.54 764
2398.00 821
2398.47 811
2398.93 804
2399.39 775
2399.85 764
2400.31 724
2400.78 750
2401.24 688
2401.70 709
2402.16 677
2402.63 664
2403.09 674
2403.55 628
2404.01 636
2404.48 657
2404.94 713
2405.40 688
2405.86 716
2406.33 655
2406.79 691
2407.25 719
2407.72 678
2408.18 708
2408.64 693
2409.11 744
2409.57 766
2410.03 657
2410.49 685
2410.96 685
2411.42 686
2411.88 696
2412.35 732
2412.81 656
2413.28 672
2413.74 674
2414.20 714
2414.67 691
2415.13 703
2415.59 764
2416.06 778
2416.52 742
2416.98 742
2417.45 749
2417.91 733
2418.38 796
2418.84 838
2419.30 830
2419.77 828
2420.23 788
2420.70 758
2421.16 801
2421.63 824
2422.09 830
2422.55 802
2423.02 811
2423.48 777
2423.95 764
2424.41 721
2424.88 721
2425.34 768
2425.81 786
2426.27 826
2426.74 790
2427.20 701
2427.67 688
2428.13 660
2428.60 607
2429.06 658
2429.53 676
2429.99 674
2430.46 666
2430.92 643
2431.39 701
2431.85 740
2432.32 722
2432.78 692
2433.25 695
2433.71 681
2434.18 630
2434.64 663
2435.11 698
2435.58 733
2436.04 737
2436.51 688
2436.97 727
2437.44 689
2437.90 773
2438.37 815
2438.84 799
2439.30 800
2439.77 843
2440.23 849
2440.70 985
2441.17 972
2441.63 964
2442.10 908
2442.57 871
2443.03 879
2443.50 904
2443.96 785
2444.43 794
2444.90 772
2445.36 787
2445.83 704
2446.30 727
2446.76 701
2447.23 762
2447.70 723
2448.16 720
2448.63 700
2449.10 718
2449.57 706
2450.03 760
2450.50 713
2450.97 711
2451.43 684
2451.90 711
2452.37 710
2452.84 665
2453.30 662
2453.77 739
2454.24 666
2454.71 635
2455.17 598
2455.64 682
2456.11 769
2456.58 754
2457.04 658
2457.51 644
2457.98 723
2458.45 717
2458.91 759
2459.38 679
2459.85 586
2460.32 623
2460.79 675
2461.25 740
2461.72 698
2462.19 731
2462.66 727
2463.13 698
2463.60 647
2464.06 716
2464.53 673
2465.00 712
2465.47 757
2465.94 737
2466.41 817
2466.87 745
2467.34 670
2467.81 708
2468.28 705
2468.75 699
2469.22 683
2469.69 681
2470.16 714
2470.63 713
2471.09 699
2471.56 661
2472.03 680
2472.50 727
2472.97 752
2473.44 741
2473.91 691
2474.38 655
2474.85 740
2475.32 693
2475.79 672
2476.26 626
2476.73 668
2477.20 698
2477.67 726
2478.14 708
2478.60 669
2479.07 720
2479.54 709
2480.01 656
2480.48 682
2480.95 675
2481.42 708
2481.89 780
2482.36 718
2482.83 682
2483.30 699
2483.77 708
2484.25 695
2484.72 696
2485.19 655
2485.66 723
2486.13 797
2486.60 766
2487.07 762
2487.54 788
2488.01 802
2488.48 816
2488.95 786
2489.42 793
2489.89 782
2490.36 781
2490.83 771
2491.30 735
2491.78 704
2492.25 696
2492.72 761
2493.19 770
2493.66 758
2494.13 766
2494.60 778
2495.07 750
2495.55 858
2496.02 781
2496.49 808
2496.96 775
2497.43 738
2497.90 754
2498.37 699
2498.85 716
2499.32 706
2499.79 722
2500.26 702
2500.73 641
2501.20 694
2501.68 727
2502.15 722
2502.62 688
2503.09 689
2503.56 637
2504.04 683
2504.51 682
2504.98 676
2505.45 634
2505.93 651
2506.40 639
2506.87 714
2507.34 793
2507.82 802
2508.29 805
2508.76 763
2509.23 779
2509.71 855
2510.18 854
2510.65 778
2511.12 819
2511.60 881
2512.07 910
2512.54 921
2513.02 915
2513.49 863
2513.96 794
2514.44 863
2514.91 832
2515.38 796
2515.85 796
2516.33 758
2516.80 744
2517.27 811
2517.75 739
2518.22 733
2518.70 753
2519.17 762
2519.64 755
2520.12 755
2520.59 777
2521.06 756
2521.54 778
2522.01 733
2522.49 755
2522.96 734
2523.43 796
2523.91 742
2524.38 706
2524.86 677
2525.33 718
2525.80 710
2526.28 726
2526.75 753
2527.23 666
2527.70 753
2528.18 721
2528.65 709
2529.12 750
2529.60 708
2530.07 675
2530.55 736
2531.02 719
2531.50 691
2531.97 703
2532.45 809
2532.92 727
2533.40 738
2533.87 751
2534.35 748
2534.82 793
2535.30 811
2535.77 715
2536.25 754
2536.72 735
2537.20 723
2537.67 730
2538.15 759
2538.62 762
2539.10 724
2539.57 721
2540.05 715
2540.53 759
2541.00 724
2541.48 804
2541.95 752
2542.43 771
2542.90 784
2543.38 733
2543.86 752
2544.33 717
2544.81 737
2545.28 789
2545.76 842
2546.24 792
2546.71 835
2547.19 850
2547.66 875
2548.14 929
2548.62 951
2549.09 1013
2549.57 941
2550.05 938
2550.52 983
2551.00 998
2551.48 980
2551.95 991
2552.43 928
2552.91 925
2553.38 911
2553.86 950
2554.34 892
2554.81 875
2555.29 966
2555.77 881
2556.24 812
2556.72 842
2557.20 834
2557.68 788
2558.15 765
2558.63 784
2559.11 800
2559.58 800
2560.06 752
2560.54 693
2561.02 770
2561.49 721
2561.97 718
2562.45 731
2562.93 743
2563.41 681
2563.88 639
2564.36 636
2564.84 642
2565.32 636
2565.79 681
2566.27 677
2566.75 661
2567.23 745
2567.71 661
2568.18 645
2568.66 706
2569.14 730
2569.62 669
2570.10 687
2570.58 688
2571.05 629
2571.53 680
2572.01 687
2572.49 690
2572.97 682
2573.45 737
2573.93 704
2574.40 712
2574.88 672
2575.36 671
2575.84 656
2576.32 683
2576.80 714
2577.28 708
2577.76 719
2578.24 717
2578.72 730
2579.19 789
2579.67 741
2580.15 647
2580.63 740
2581.11 746
2581.59 709
2582.07 672
2582.55 717
2583.03 722
2583.51 716
2583.99 664
2584.47 682
2584.95 744
2585.43 712
2585.91 688
2586.39 698
2586.87 666
2587.35 713
2587.83 728
2588.31 699
2588.79 659
2589.27 669
2589.75 714
2590.23 664
2590.71 719
2591.19 709
2591.67 734
2592.15 668
2592.63 718
2593.11 711
2593.59 718
2594.07 682
2594.55 718
2595.03 721
2595.51 664
2595.99 742
2596.47 683
2596.96 699
2597.44 625
2597.92 658
2598.40 652
2598.88 621
2599.36 613
2599.84 708
2600.32 711
2600.80 701
2601.28 683
2601.77 697
2602.25 695
2602.73 728
2603.21 763
2603.69 678
2604.17 685
2604.65 698
2605.14 705
2605.62 779
2606.10 757
2606.58 732
2607.06 747
2607.54 746
2608.03 790
2608.51 772
2608.99 790
2609.47 793
2609.95 752
2610.44 751
2610.92 773
2611.40 807
2611.88 787
2612.37 811
2612.85 779
2613.33 841
2613.81 830
2614.29 772
2614.78 741
2615.26 704
2615.74 666
2616.22 748
2616.71 703
2617.19 643
2617.67 681
2618.16 642
2618.64 728
2619.12 670
2619.60 665
2620.09 669
2620.57 708
2621.05 701
2621.54 687
2622.02 652
2622.50 748
2622.99 683
2623.47 708
2623.95 724
2624.44 688
2624.92 718
2625.40 750
2625.89 715
2626.37 692
2626.85 669
2627.34 694
2627.82 783
2628.30 732
2628.79 735
2629.27 744
2629.76 726
2630.24 675
2630.72 717
2631.21 754
2631.69 735
2632.18 740
2632.66 747
2633.14 773
2633.63 711
2634.11 773
2634.60 760
2635.08 702
2635.57 723
2636.05 695
2636.53 646
2637.02 680
2637.50 673
2637.99 718
2638.47 763
2638.96 730
2639.44 722
2639.93 753
2640.41 663
2640.90 698
2641.38 684
2641.87 773
2642.35 774
2642.84 711
2643.32 693
2643.81 744
2644.29 727
2644.78 724
2645.26 719
2645.75 682
2646.23 739
2646.72 786
2647.20 754
2647.69 722
2648.18 718
2648.66 667
2649.15 683
2649.63 732
2650.12 755
2650.60 738
2651.09 727
2651.58 795
2652.06 750
2652.55 729
2653.03 788
2653.52 817
2654.01 719
2654.49 742
2654.98 795
2655.46 766
2655.95 743
2656.44 745
2656.92 786
2657.41 781
2657.90 801
2658.38 806
2658.87 825
2659.36 757
2659.84 772
2660.33 860
2660.82 809
2661.30 786
2661.79 753
2662.28 743
2662.76 733
2663.25 728
2663.74 853
2664.22 772
2664.71 716
2665.20 704
2665.68 753
2666.17 737
2666.66 787
2667.15 788
2667.63 755
2668.12 755
2668.61 751
2669.10 785
2669.58 790
2670.07 771
2670.56 768
2671.05 799
2671.53 754
2672.02 831
2672.51 851
2673.00 829
2673.48 854
2673.97 861
2674.46 924
2674.95 891
2675.44 898
2675.92 982
2676.41 980
2676.90 884
2677.39 891
2677.88 894
2678.37 842
2678.85 815
2679.34 817
2679.83 858
2680.32 844
2680.81 844
2681.30 821
2681.79 770
2682.27 790
2682.76 858
2683.25 824
2683.74 882
2684.23 837
2684.72 816
2685.21 835
2685.70 792
2686.18 829
2686.67 863
2687.16 819
2687.65 800
2688.14 743
2688.63 743
2689.12 741
2689.61 769
2690.10 819
2690.59 725
2691.08 718
2691.57 742
2692.06 766
2692.55 761
2693.04 749
2693.53 774
2694.02 798
2694.51 786
2694.99 841
2695.48 854
2695.97 814
2696.46 824
2696.95 820
2697.44 871
2697.93 840
2698.42 807
2698.92 873
2699.41 873
2699.90 803
2700.39 815
2700.88 834
2701.37 872
2701.86 899
2702.35 850
2702.84 882
2703.33 837
2703.82 879
2704.31 888
2704.80 830
2705.29 852
2705.78 811
2706.27 819
2706.76 784
2707.25 766
2707.75 764
2708.24 735
2708.73 693
2709.22 766
2709.71 776
2710.20 748
2710.69 670
2711.18 720
2711.68 716
2712.17 759
2712.66 754
2713.15 762
2713.64 753
2714.13 760
2714.62 678
2715.12 769
2715.61 783
2716.10 765
2716.59 727
2717.08 747
2717.57 776
2718.07 735
2718.56 698
2719.05 732
2719.54 731
2720.03 755
2720.53 819
2721.02 757
2721.51 765
2722.00 799
2722.50 822
2722.99 778
2723.48 779
2723.97 850
2724.47 853
2724.96 806
2725.45 808
2725.94 804
2726.44 802
2726.93 746
2727.42 719
2727.91 761
2728.41 776
2728.90 770
2729.39 763
2729.89 785
2730.38 867
2730.87 807
2731.37 797
2731.86 839
2732.35 790
2732.84 826
2733.34 848
2733.83 887
2734.32 885
2734.82 877
2735.31 935
2735.81 931
2736.30 924
2736.79 904
2737.29 875
2737.78 900
2738.27 892
2738.77 823
2739.26 865
2739.75 845
2740.25 852
2740.74 764
2741.24 728
2741.73 773
2742.22 757
2742.72 795
2743.21 724
2743.71 762
2744.20 712
2744.70 703
2745.19 714
2745.68 691
2746.18 704
2746.67 699
2747.17 679
2747.66 731
2748.16 739
2748.65 681
2749.15 805
2749.64 794
2750.14 697
2750.63 733
2751.13 706
2751.62 733
2752.12 737
2752.61 741
2753.11 657
2753.60 707
2754.10 713
2754.59 794
2755.09 734
2755.58 707
2756.08 707
2756.57 713
2757.07 717
2757.56 725
2758.06 712
2758.56 744
2759.05 753
2759.55 745
2760.04 767
2760.54 689
2761.03 742
2761.53 710
2762.03 744
2762.52 707
2763.02 754
2763.51 730
2764.01 699
2764.51 685
2765.00 686
2765.50 760
2765.99 795
2766.49 729
2766.99 717
2767.48 716
2767.98 668
2768.48 750
2768.97 746
2769.47 766
2769.97 722
2770.46 738
2770.96 756
2771.46 733
2771.95 715
2772.45 799
2772.95 802
2773.44 740
2773.94 767
2774.44 726
2774.93 730
2775.43 729
2775.93 714
2776.43 799
2776.92 813
2777.42 786
2777.92 808
2778.41 714
2778.91 797
2779.41 761
2779.91 704
2780.40 754
2780.90 795
2781.40 754
2781.90 699
2782.39 656
2782.89 732
2783.39 722
2783.89 778
2784.39 768
2784.88 762
2785.38 773
2785.88 817
2786.38 820
2786.88 779
2787.37 858
2787.87 847
2788.37 861
2788.87 809
2789.37 739
2789.87 819
2790.36 823
2790.86 770
2791.36 805
2791.86 825
2792.36 824
2792.86 856
2793.36 843
2793.85 787
2794.35 787
2794.85 780
2795.35 786
2795.85 898
2796.35 909
2796.85 848
2797.35 918
2797.85 923
2798.34 904
2798.84 892
2799.34 909
2799.84 885
2800.34 842
2800.84 860
2801.34 863
2801.84 908
2802.34 895
2802.84 848
2803.34 784
2803.84 767
2804.34 755
2804.84 750
2805.34 737
2805.84 778
2806.34 867
2806.84 918
2807.34 918
2807.84 934
2808.34 976
2808.84 967
2809.34 984
2809.84 1046
2810.34 1040
2810.84 1002
2811.34 1009
2811.84 966
2812.34 988
2812.84 978
2813.34 954
2813.84 996
2814.34 939
2814.84 877
2815.34 883
2815.84 863
2816.34 919
2816.84 920
2817.34 925
2817.85 892
2818.35 869
2818.85 838
2819.35 855
2819.85 857
2820.35 889
2820.85 852
2821.35 778
2821.85 795
2822.35 797
2822.86 758
2823.36 870
2823.86 799
2824.36 723
2824.86 767
2825.36 765
2825.87 792
2826.37 802
2826.87 756
2827.37 716
2827.87 728
2828.37 710
2828.88 792
2829.38 757
2829.88 805
2830.38 793
2830.88 732
2831.39 732
2831.89 787
2832.39 727
2832.89 760
2833.39 833
2833.90 818
2834.40 869
2834.90 752
2835.40 765
2835.91 772
2836.41 767
2836.91 778
2837.41 804
2837.92 785
2838.42 881
2838.92 755
2839.42 724
2839.93 777
2840.43 769
2840.93 722
2841.44 785
2841.94 794
2842.44 796
2842.95 727
2843.45 718
2843.95 769
2844.45 788
2844.96 782
2845.46 763
2845.96 748
2846.47 760
2846.97 778
2847.48 778
2847.98 826
2848.48 828
2848.99 844
2849.49 753
2849.99 794
2850.50 719
2851.00 788
2851.50 780
2852.01 769
2852.51 758
2853.02 750
2853.52 807
2854.02 792
2854.53 764
2855.03 715
2855.54 786
2856.04 814
2856.55 806
2857.05 750
2857.55 812
2858.06 886
2858.56 845
2859.07 812
2859.57 863
2860.08 888
2860.58 814
2861.09 883
2861.59 848
2862.10 840
2862.60 902
2863.11 932
2863.61 898
2864.12 924
2864.62 906
2865.13 868
2865.63 786
2866.14 857
2866.64 840
2867.15 813
2867.65 785
2868.16 793
2868.66 860
2869.17 806
2869.67 875
2870.18 857
2870.68 850
2871.19 789
2871.69 810
2872.20 846
2872.71 804
2873.21 894
2873.72 898
2874.22 879
2874.73 829
2875.24 805
2875.74 756
2876.25 830
2876.75 811
2877.26 767
2877.77 767
2878.27 763
2878.78 748
2879.28 709
2879.79 798
2880.30 848
2880.80 774
2881.31 722
2881.82 742
2882.32 833
2882.83 825
2883.34 870
2883.84 800
2884.35 861
2884.86 899
2885.36 900
2885.87 967
2886.38 995
2886.88 983
2887.39 1034
2887.90 1022
2888.41 1030
2888.91 1116
2889.42 1138
2889.93 1155
2890.43 1072
2890.94 991
2891.45 1033
2891.96 1002
2892.46 984
2892.97 1025
2893.48 991
2893.99 976
2894.49 949
2895.00 952
2895.51 982
2896.02 914
2896.53 980
2897.03 1007
2897.54 950
2898.05 907
2898.56 917
2899.07 906
2899.57 923
2900.08 891
2900.59 844
2901.10 899
2901.61 894
2902.11 893
2902.62 837
2903.13 910
2903.64 876
2904.15 902
2904.66 942
2905.16 862
2905.67 923
2906.18 886
2906.69 881
2907.20 900
2907.71 888
2908.22 877
2908.73 906
2909.24 793
2909.74 842
2910.25 786
2910.76 738
2911.27 838
2911.78 785
2912.29 818
2912.80 796
2913.31 847
2913.82 828
2914.33 780
2914.84 721
2915.35 833
2915.86 850
2916.36 785
2916.87 851
2917.38 869
2917.89 830
2918.40 893
2918.91 894
2919.42 873
2919.93 934
2920.44 987
2920.95 951
2921.46 989
2921.97 976
2922.48 968
2922.99 1031
2923.50 1003
2924.01 1048
2924.52 1003
2925.03 1034
2925.54 1030
2926.05 1032
2926.57 1087
2927.08 1051
2927.59 1048
2928.10 982
2928.61 950
2929.12 890
2929.63 876
2930.14 841
2930.65 851
2931.16 828
2931.67 841
2932.18 812
2932.69 800
2933.20 799
2933.72 833
2934.23 762
2934.74 823
2935.25 855
2935.76 819
2936.27 813
2936.78 791
2937.29 864
2937.81 849
2938.32 798
2938.83 851
2939.34 852
2939.85 935
2940.36 1004
2940.88 1003
2941.39 1010
2941.90 1044
2942.41 1063
2942.92 1110
2943.43 1081
2943.95 1124
2944.46 1126
2944.97 1093
2945.48 1187
2945.99 1147
2946.51 1162
2947.02 1127
2947.53 1142
2948.04 1031
2948.56 1034
2949.07 1002
2949.58 892
2950.09 924
2950.61 930
2951.12 884
2951.63 875
2952.14 807
2952.66 830
2953.17 848
2953.68 846
2954.19 791
2954.71 810
2955.22 799
2955.73 783
2956.25 803
2956.76 790
2957.27 758
2957.79 755
2958.30 800
2958.81 843
2959.33 801
2959.84 887
2960.35 840
2960.87 884
2961.38 807
2961.89 752
2962.41 880
2962.92 883
2963.43 833
2963.95 911
2964.46 917
2964.97 874
2965.49 925
2966.00 859
2966.52 887
2967.03 882
2967.54 854
2968.06 850
2968.57 880
2969.09 896
2969.60 905
2970.12 909
2970.63 876
2971.14 843
2971.66 783
2972.17 855
2972.69 875
2973.20 825
2973.72 840
2974.23 825
2974.75 856
2975.26 890
2975.77 852
2976.29 890
2976.80 883
2977.32 953
2977.83 978
2978.35 965
2978.86 973
2979.38 989
2979.89 1055
2980.41 981
2980.92 1029
2981.44 1052
2981.95 1091
2982.47 1038
2982.99 1041
2983.50 1047
2984.02 990
2984.53 1014
2985.05 1051
2985.56 1009
2986.08 1072
2986.59 1136
2987.11 1068
2987.63 1054
2988.14 1047
2988.66 997
2989.17 1078
2989.69 1124
2990.20 1155
2990.72 1049
2991.24 993
2991.75 1054
2992.27 1052
2992.79 981
2993.30 1005
2993.82 1066
2994.33 1093
2994.85 1109
2995.37 1218
2995.88 1196
2996.40 1162
2996.92 1205
2997.43 1317
2997.95 1268
2998.47 1419
2998.98 1497
2999.50 1441
3000.02 1431
3000.53 1512
3001.05 1494
3001.57 1553
3002.08 1650
3002.60 1659
3003.12 1964
3003.64 2234
3004.15 2523
3004.67 2821
3005.19 2906
3005.70 3156
3006.22 3234
3006.74 3094
3007.26 3064
3007.77 2789
3008.29 2605
3008.81 2351
3009.33 2054
3009.84 1835
3010.36 1625
3010.88 1442
3011.40 1350
3011.92 1273
3012.43 1256
3012.95 1161
3013.47 1127
3013.99 1117
3014.50 1118
3015.02 1103
3015.54 1104
3016.06 1134
3016.58 1157
3017.10 1210
3017.61 1179
3018.13 1122
3018.65 1074
3019.17 1132
3019.69 1055
3020.21 1053
3020.73 1055
3021.24 1089
3021.76 1001
3022.28 1091
3022.80 1118
3023.32 1153
3023.84 1216
3024.36 1148
3024.88 1135
3025.39 1224
3025.91 1176
3026.43 1139
3026.95 1091
3027.47 1140
3027.99 1103
3028.51 1089
3029.03 1097
3029.55 1042
3030.07 1002
3030.59 969
3031.11 949
3031.63 982
3032.15 977
3032.66 920
3033.18 957
3033.70 1048
3034.22 955
3034.74 977
3035.26 961
3035.78 1003
3036.30 983
3036.82 972
3037.34 989
3037.86 1011
3038.38 967
3038.90 1027
3039.42 1008
3039.94 999
3040.46 977
3040.98 902
3041.51 927
3042.03 898
3042.55 908
3043.07 922
3043.59 949
3044.11 885
3044.63 927
3045.15 864
3045.67 902
3046.19 947
3046.71 983
3047.23 950
3047.75 883
3048.27 900
3048.79 934
3049.32 915
3049.84 951
3050.36 936
3050.88 916
3051.40 889
3051.92 877
3052.44 969
3052.96 912
3053.49 895
3054.01 909
3054.53 941
3055.05 925
3055.57 866
3056.09 941
3056.62 856
3057.14 832
3057.66 880
3058.18 849
3058.70 840
3059.22 861
3059.75 887
3060.27 878
3060.79 849
3061.31 974
3061.83 1046
3062.36 989
3062.88 907
3063.40 989
3063.92 979
3064.45 964
3064.97 1019
3065.49 1179
3066.01 1154
3066.54 1024
3067.06 1032
3067.58 1151
3068.10 1184
3068.63 1149
3069.15 1188
3069.67 1166
3070.19 1207
3070.72 1124
3071.24 1199
3071.76 1214
3072.29 1067
3072.81 1135
3073.33 1108
3073.85 1058
3074.38 994
3074.90 1115
3075.42 1118
3075.95 1141
3076.47 1143
3076.99 1226
3077.52 1308
3078.04 1425
3078.57 1369
3079.09 1425
3079.61 1524
3080.14 1524
3080.66 1453
3081.18 1435
3081.71 1462
3082.23 1447
3082.76 1420
3083.28 1513
3083.80 1480
3084.33 1413
3084.85 1359
3085.38 1358
3085.90 1301
3086.42 1264
3086.95 1354
3087.47 1355
3088.00 1297
3088.52 1522
3089.05 1744
3089.57 1797
3090.09 1869
3090.62 1973
3091.14 1937
3091.67 2013
3092.19 2002
3092.72 2044
3093.24 1904
3093.77 1756
3094.29 1743
3094.82 1760
3095.34 1645
3095.87 1597
3096.39 1654
3096.92 1770
3097.44 1731
3097.97 1784
3098.49 1774
3099.02 1771
3099.54 1860
3100.07 1976
3100.59 2069
3101.12 2399
3101.64 2577
3102.17 2970
3102.70 3344
3103.22 3638
3103.75 3939
3104.27 3854
3104.80 4103
3105.32 3835
3105.85 3457
3106.38 3131
3106.90 2703
3107.43 2422
3107.95 2112
3108.48 1882
3109.01 1690
3109.53 1570
3110.06 1495
3110.58 1346
3111.11 1291
3111.64 1164
3112.16 1199
3112.69 1200
3113.22 1213
3113.74 1183
3114.27 1255
3114.80 1168
3115.32 1160
3115.85 1149
3116.38 1092
3116.90 1035
3117.43 1027
3117.96 1041
3118.48 1049
3119.01 1104
3119.54 1149
3120.06 1185
3120.59 1143
3121.12 1251
3121.65 1213
3122.17 1261
3122.70 1280
3123.23 1282
3123.76 1231
3124.28 1240
3124.81 1186
3125.34 1156
3125.87 1140
3126.39 1143
3126.92 1088
3127.45 1074
3127.98 1059
3128.50 1007
3129.03 1024
3129.56 1054
3130.09 976
3130.62 977
3131.14 989
3131.67 928
3132.20 982
3132.73 989
3133.26 960
3133.78 939
3134.31 949
3134.84 964
3135.37 1013
3135.90 1016
3136.43 987
3136.95 980
3137.48 966
3138.01 967
3138.54 921
3139.07 960
3139.60 978
3140.13 989
3140.65 915
3141.18 905
3141.71 902
3142.24 834
3142.77 857
3143.30 871
3143.83 918
3144.36 894
3144.89 836
3145.42 839
3145.94 941
3146.47 974
3147.00 1005
3147.53 920
3148.06 972
3148.59 1030
3149.12 1080
3149.65 974
3150.18 1032
3150.71 1038
3151.24 969
3151.77 988
3152.30 1027
3152.83 905
3153.36 976
3153.89 968
3154.42 909
3154.95 929
3155.48 892
3156.01 963
3156.54 908
3157.07 926
3157.60 964
3158.13 951
3158.66 956
3159.19 844
3159.72 864
3160.25 852
3160.78 834
3161.31 864
3161.84 873
3162.37 885
3162.90 900
3163.43 958
3163.97 888
3164.50 904
3165.03 925
3165.56 903
3166.09 946
3166.62 866
3167.15 888
3167.68 871
3168.21 932
3168.74 848
3169.28 868
3169.81 932
3170.34 866
3170.87 920
3171.40 920
3171.93 881
3172.46 881
3172.99 883
3173.53 911
3174.06 944
3174.59 866
3175.12 888
3175.65 906
3176.18 895
3176.72 906
3177.25 930
3177.78 894
3178.31 868
3178.84 909
3179.38 893
3179.91 899
3180.44 834
3180.97 872
3181.50 836
3182.04 826
3182.57 884
3183.10 819
3183.63 886
3184.17 878
3184.70 832
3185.23 812
3185.76 756
3186.30 871
3186.83 849
3187.36 820
3187.89 839
3188.43 792
3188.96 841
3189.49 831
3190.03 853
3190.56 796
3191.09 773
3191.63 825
3192.16 830
3192.69 807
3193.22 880
3193.76 891
3194.29 799
3194.82 847
3195.36 828
3195.89 859
3196.43 896
3196.96 879
3197.49 864
3198.03 866
3198.56 920
3199.09 925
3199.63 895
3200.16 884
3200.69 826
3201.23 908
3201.76 933
3202.30 901
3202.83 1050
3203.36 976
3203.90 958
3204.43 916
3204.97 972
3205.50 955
3206.04 1010
3206.57 1058
3207.10 1085
3207.64 1111
3208.17 1182
3208.71 1138
3209.24 1207
3209.78 1272
3210.31 1351
3210.85 1287
3211.38 1307
3211.91 1356
3212.45 1295
3212.98 1164
3213.52 1234
3214.05 1161
3214.59 1136
3215.12 1087
3215.66 1044
3216.19 983
3216.73 1001
3217.26 930
3217.80 874
3218.34 828
3218.87 861
3219.41 914
3219.94 882
3220.48 874
3221.01 826
3221.55 869
3222.08 877
3222.62 946
3223.15 1015
3223.69 1036
3224.23 1082
3224.76 1041
3225.30 1098
3225.83 1167
3226.37 1061
3226.91 1112
3227.44 1129
3227.98 1089
3228.51 1006
3229.05 1043
3229.59 1051
3230.12 1015
3230.66 974
3231.20 962
3231.73 1062
3232.27 1036
3232.81 1068
3233.34 1079
3233.88 1110
3234.41 1097
3234.95 1107
3235.49 1107
3236.02 1126
3236.56 1187
3237.10 1224
3237.64 1317
3238.17 1254
3238.71 1226
3239.25 1340
3239.78 1249
3240.32 1252
3240.86 1145
3241.39 1169
3241.93 1184
3242.47 1127
3243.01 1110
3243.54 1168
3244.08 1103
3244.62 1117
3245.16 1161
3245.69 1141
3246.23 1222
3246.77 1242
3247.31 1192
3247.84 1253
3248.38 1284
3248.92 1283
3249.46 1338
3250.00 1453
3250.53 1701
3251.07 1728
3251.61 2000
3252.15 2286
3252.69 2542
3253.22 2604
3253.76 2935
3254.30 2969
3254.84 2993
3255.38 2817
3255.92 2786
3256.45 2550
3256.99 2268
3257.53 2083
3258.07 1978
3258.61 1827
3259.15 1732
3259.69 1752
3260.23 1639
3260.76 1762
3261.30 1836
3261.84 1877
3262.38 1949
3262.92 2055
3263.46 2140
3264.00 2224
3264.54 2176
3265.08 2295
3265.62 2382
3266.15 2465
3266.69 2499
3267.23 2421
3267.77 2410
3268.31 2404
3268.85 2349
3269.39 2221
3269.93 2194
3270.47 1940
3271.01 1839
3271.55 1724
3272.09 1622
3272.63 1583
3273.17 1568
3273.71 1433
3274.25 1459
3274.79 1426
3275.33 1461
3275.87 1470
3276.41 1423
3276.95 1351
3277.49 1418
3278.03 1401
3278.57 1407
3279.11 1398
3279.65 1464
3280.19 1459
3280.73 1493
3281.27 1400
3281.81 1393
3282.35 1392
3282.89 1417
3283.43 1397
3283.97 1375
3284.52 1344
3285.06 1336
3285.60 1339
3286.14 1306
3286.68 1418
3287.22 1400
3287.76 1414
3288.30 1423
3288.84 1438
3289.38 1457
3289.93 1477
3290.47 1511
3291.01 1585
3291.55 1623
3292.09 1860
3292.63 1955
3293.17 2005
3293.72 2001
3294.26 2262
3294.80 2553
3295.34 2539
3295.88 2645
3296.42 2838
3296.97 2817
3297.51 2775
3298.05 2642
3298.59 2468
3299.13 2322
3299.68 2314
3300.22 2279
3300.76 2028
3301.30 1935
3301.84 1824
3302.39 1706
3302.93 1789
3303.47 1701
3304.01 1645
3304.56 1650
3305.10 1664
3305.64 1649
3306.18 1617
3306.73 1510
3307.27 1655
3307.81 1716
3308.35 1768
3308.90 1757
3309.44 1801
3309.98 1767
3310.52 1862
3311.07 1823
3311.61 1936
3312.15 1909
3312.70 1852
3313.24 1789
3313.78 1919
3314.33 1894
3314.87 1916
3315.41 1888
3315.96 1994
3316.50 2071
3317.04 2206
3317.59 2326
3318.13 2297
3318.67 2360
3319.22 2491
3319.76 2618
3320.30 2860
3320.85 2808
3321.39 2747
3321.94 2796
3322.48 2765
3323.02 2660
3323.57 2689
3324.11 2634
3324.66 2518
3325.20 2394
3325.74 2406
3326.29 2380
3326.83 2318
3327.38 2316
3327.92 2346
3328.47 2370
3329.01 2362
3329.55 2329
3330.10 2443
3330.64 2480
3331.19 2729
3331.73 3164
3332.28 3995
3332.82 5262
3333.37 6867
3333.91 8694
3334.46 10791
3335.00 13109
3335.55 15117
3336.09 17157
3336.64 18788
3337.18 19157
3337.73 18723
3338.27 18141
3338.82 16648
3339.36 15103
3339.91 13231
3340.45 11157
3341.00 9140
3341.54 7574
3342.09 6123
3342.63 5006
3343.18 4128
3343.73 3342
3344.27 2846
3344.82 2517
3345.36 2263
3345.91 2167
3346.45 2004
3347.00 1968
3347.55 1871
3348.09 1844
3348.64 1798
3349.18 1683
3349.73 1591
3350.28 1537
3350.82 1457
3351.37 1434
3351.92 1461
3352.46 1441
3353.01 1368
3353.55 1318
3354.10 1315
3354.65 1344
3355.19 1357
3355.74 1360
3356.29 1395
3356.83 1499
3357.38 1476
3357.93 1387
3358.47 1464
3359.02 1472
3359.57 1480
3360.12 1403
3360.66 1405
3361.21 1462
3361.76 1462
3362.30 1441
3362.85 1476
3363.40 1537
3363.95 1581
3364.49 1694
3365.04 1638
3365.59 1618
3366.14 1588
3366.68 1630
3367.23 1550
3367.78 1570
3368.33 1474
3368.87 1430
3369.42 1438
3369.97 1432
3370.52 1553
3371.06 1564
3371.61 1637
3372.16 1747
3372.71 1848
3373.26 1963
3373.80 2091
3374.35 2120
3374.90 2132
3375.45 2183
3376.00 2144
3376.54 2118
3377.09 1957
3377.64 1809
3378.19 1779
3378.74 1656
3379.29 1578
3379.84 1438
3380.38 1362
3380.93 1348
3381.48 1315
3382.03 1217
3382.58 1262
3383.13 1193
3383.68 1161
3384.23 1161
3384.77 1087
3385.32 1168
3385.87 1113
3386.42 1111
3386.97 1105
3387.52 1144
3388.07 1106
3388.62 1046
3389.17 1055
3389.72 1046
3390.27 1090
3390.82 1073
3391.37 1053
3391.92 1034
3392.46 1012
3393.01 1022
3393.56 1101
3394.11 1170
3394.66 1128
3395.21 1152
3395.76 1177
3396.31 1170
3396.86 1237
3397.41 1258
3397.96 1273
3398.51 1270
3399.06 1304
3399.61 1318
3400.16 1328
3400.71 1238
3401.26 1281
3401.81 1249
3402.37 1298
3402.92 1211
3403.47 1089
3404.02 1051
3404.57 1043
3405.12 1025
3405.67 1026
3406.22 991
3406.77 965
3407.32 1030
3407.87 1019
3408.42 963
3408.97 1029
3409.52 1035
3410.08 1063
3410.63 1089
3411.18 1083
3411.73 1160
3412.28 1235
3412.83 1171
3413.38 1169
3413.93 1254
3414.48 1217
3415.04 1210
3415.59 1169
3416.14 1242
3416.69 1157
3417.24 1118
3417.79 1192
3418.35 1145
3418.90 1116
3419.45 1078
3420.00 1091
3420.55 1104
3421.10 1137
3421.66 1117
3422.21 1087
3422.76 1099
3423.31 990
3423.86 1059
3424.42 1197
3424.97 1138
3425.52 984
3426.07 1068
3426.63 1059
3427.18 988
3427.73 1030
3428.28 1051
3428.84 977
3429.39 952
3429.94 891
3430.49 913
3431.05 893
3431.60 911
3432.15 935
3432.70 924
3433.26 950
3433.81 947
3434.36 948
3434.92 857
3435.47 850
3436.02 972
3436.58 955
3437.13 995
3437.68 1053
3438.24 990
3438.79 972
3439.34 1019
3439.90 996
3440.45 986
3441.00 1012
3441.56 987
3442.11 958
3442.66 972
3443.22 945
3443.77 901
3444.32 948
3444.88 930
3445.43 936
3445.99 892
3446.54 901
3447.09 978
3447.65 933
3448.20 927
3448.76 958
3449.31 952
3449.86 1009
3450.42 954
3450.97 871
3451.53 881
3452.08 890
3452.64 913
3453.19 895
3453.75 821
3454.30 849
3454.85 868
3455.41 953
3455.96 926
3456.52 915
3457.07 966
3457.63 903
3458.18 920
3458.74 917
3459.29 886
3459.85 897
3460.40 863
3460.96 934
3461.51 987
3462.07 987
3462.62 974
3463.18 995
3463.73 983
3464.29 1005
3464.85 959
3465.40 955
3465.96 1098
3466.51 964
3467.07 989
3467.62 1046
3468.18 1062
3468.73 1033
3469.29 1098
3469.85 1174
3470.40 1125
3470.96 1066
3471.51 1130
3472.07 1162
3472.63 1186
3473.18 1203
3473.74 1196
3474.29 1172
3474.85 1135
3475.41 1123
3475.96 1142
3476.52 1167
3477.08 1112
3477.63 1180
3478.19 1138
3478.75 1188
3479.30 1196
3479.86 1253
3480.42 1284
3480.97 1333
3481.53 1309
3482.09 1340
3482.64 1359
3483.20 1343
3483.76 1408
3484.31 1409
3484.87 1342
3485.43 1339
3485.98 1449
3486.54 1486
3487.10 1465
3487.66 1425
3488.21 1565
3488.77 1810
3489.33 2111
3489.89 2464
3490.44 2930
3491.00 3503
3491.56 4030
3492.12 4438
3492.67 4894
3493.23 5274
3493.79 5227
3494.35 4990
3494.90 4846
3495.46 4417
3496.02 3820
3496.58 3241
3497.14 2766
3497.69 2455
3498.25 2187
3498.81 2018
3499.37 1840
3499.93 1681
3500.49 1748
3501.04 1725
3501.60 1883
3502.16 1901
3502.72 2037
3503.28 2092
3503.84 2092
3504.39 2276
3504.95 2417
3505.51 2475
3506.07 2520
3506.63 2483
3507.19 2466
3507.75 2288
3508.31 2141
3508.86 2236
3509.42 1984
3509.98 1803
3510.54 1767
3511.10 1667
3511.66 1585
3512.22 1478
3512.78 1423
3513.34 1450
3513.90 1324
3514.46 1230
3515.02 1248
3515.58 1153
3516.13 1114
3516.69 1060
3517.25 1021
3517.81 1049
3518.37 1032
3518.93 1117
3519.49 1053
3520.05 1082
3520.61 1115
3521.17 1144
3521.73 1158
3522.29 1250
3522.85 1256
3523.41 1314
3523.97 1344
3524.53 1353
3525.09 1357
3525.65 1368
3526.21 1342
3526.77 1399
3527.33 1393
3527.89 1349
3528.46 1371
3529.02 1235
3529.58 1201
3530.14 1214
3530.70 1213
3531.26 1129
3531.82 1121
3532.38 1122
3532.94 1061
3533.50 1079
3534.06 1085
3534.62 1071
3535.18 1095
3535.75 1045
3536.31 1087
3536.87 1127
3537.43 1042
3537.99 1006
3538.55 938
3539.11 1078
3539.67 1031
3540.24 1004
3540.80 966
3541.36 1048
3541.92 1012
3542.48 1039
3543.04 1028
3543.61 1103
3544.17 1108
3544.73 1160
3545.29 1091
3545.85 1056
3546.41 1058
3546.98 1045
3547.54 1035
3548.10 1019
3548.66 967
3549.23 1020
3549.79 1082
3550.35 1015
3550.91 970
3551.47 925
3552.04 905
3552.60 936
3553.16 915
3553.72 918
3554.29 886
3554.85 899
3555.41 931
3555.97 880
3556.54 871
3557.10 936
3557.66 936
3558.23 863
3558.79 854
3559.35 967
3559.91 942
3560.48 921
3561.04 967
3561.60 955
3562.17 1004
3562.73 973
3563.29 1059
3563.86 940
3564.42 1024
3564.98 1029
3565.55 1061
3566.11 1073
3566.67 1129
3567.24 1032
3567.80 1121
3568.36 1102
3568.93 1049
3569.49 1016
3570.06 999
3570.62 1026
3571.18 903
3571.75 936
3572.31 928
3572.88 950
3573.44 995
3574.00 1033
3574.57 1029
3575.13 1127
3575.70 1169
3576.26 1207
3576.82 1312
3577.39 1351
3577.95 1364
3578.52 1407
3579.08 1438
3579.65 1438
3580.21 1355
3580.78 1297
3581.34 1201
3581.91 1144
3582.47 1104
3583.04 1111
3583.60 976
3584.17 959
3584.73 945
3585.30 929
3585.86 852
3586.43 859
3586.99 809
3587.56 845
3588.12 858
3588.69 797
3589.25 769
3589.82 766
3590.38 793
3590.95 826
3591.51 818
3592.08 796
3592.64 776
3593.21 849
3593.78 828
3594.34 827
3594.91 896
3595.47 896
3596.04 957
3596.60 958
3597.17 963
3597.74 890
3598.30 938
3598.87 907
3599.43 887
3600.00 947
3600.57 985
3601.13 851
3601.70 849
3602.27 832
3602.83 855
3603.40 815
3603.96 818
3604.53 853
3605.10 842
3605.66 837
3606.23 767
3606.80 785
3607.36 812
3607.93 796
3608.50 772
3609.07 746
3609.63 757
3610.20 787
3610.77 758
3611.33 743
3611.90 742
3612.47 791
3613.03 835
3613.60 803
3614.17 877
3614.74 845
3615.30 845
3615.87 988
3616.44 1064
3617.01 1082
3617.57 1203
3618.14 1303
3618.71 1375
3619.28 1361
3619.84 1421
3620.41 1292
3620.98 1298
3621.55 1299
3622.12 1229
3622.68 1164
3623.25 1041
3623.82 986
3624.39 942
3624.96 959
3625.52 900
3626.09 857
3626.66 827
3627.23 773
3627.80 720
3628.37 766
3628.93 765
3629.50 743
3630.07 764
3630.64 723
3631.21 799
3631.78 855
3632.34 809
3632.91 814
3633.48 789
3634.05 791
3634.62 822
3635.19 839
3635.76 837
3636.33 755
3636.90 771
3637.47 862
3638.03 883
3638.60 902
3639.17 877
3639.74 923
3640.31 939
3640.88 956
3641.45 947
3642.02 1012
3642.59 951
3643.16 1048
3643.73 1038
3644.30 1051
3644.87 999
3645.44 992
3646.01 934
3646.58 878
3647.15 890
3647.72 897
3648.29 861
3648.86 858
3649.43 825
3650.00 844
3650.57 897
3651.14 931
3651.71 868
3652.28 926
3652.85 909
3653.42 871
3653.99 926
3654.56 943
3655.13 942
3655.70 920
3656.27 900
3656.84 997
3657.41 1041
3657.98 1000
3658.55 924
3659.12 961
3659.69 998
3660.27 968
3660.84 918
3661.41 914
3661.98 931
3662.55 958
3663.12 979
3663.69 919
3664.26 927
3664.83 989
3665.41 1006
3665.98 921
3666.55 966
3667.12 1036
3667.69 1054
3668.26 1047
3668.83 998
3669.41 1032
3669.98 992
3670.55 885
3671.12 910
3671.69 933
3672.26 933
3672.84 892
3673.41 822
3673.98 911
3674.55 931
3675.12 932
3675.70 958
3676.27 1012
3676.84 946
3677.41 927
3677.98 874
3678.56 875
3679.13 889
3679.70 926
3680.27 908
3680.85 890
3681.42 905
3681.99 864
3682.56 800
3683.14 734
3683.71 814
3684.28 813
3684.86 841
3685.43 799
3686.00 802
3686.57 786
3687.15 858
3687.72 793
3688.29 872
3688.87 915
3689.44 921
3690.01 1004
3690.59 1015
3691.16 972
3691.73 1005
3692.31 1025
3692.88 995
3693.45 994
3694.03 1028
3694.60 932
3695.17 932
3695.75 951
3696.32 889
3696.89 905
3697.47 855
3698.04 795
3698.62 817
3699.19 829
3699.76 836
3700.34 810
3700.91 777
3701.49 772
3702.06 813
3702.63 782
3703.21 805
3703.78 871
3704.36 778
3704.93 814
3705.51 852
3706.08 885
3706.65 836
3707.23 888
3707.80 960
3708.38 920
3708.95 901
3709.53 867
3710.10 946
3710.68 874
3711.25 913
3711.83 961
3712.40 947
3712.98 902
3713.55 867
3714.13 878
3714.70 882
3715.28 892
3715.85 826
3716.43 818
3717.00 844
3717.58 865
3718.15 843
3718.73 784
3719.30 808
3719.88 780
3720.46 743
3721.03 801
3721.61 778
3722.18 759
3722.76 754
3723.33 770
3723.91 839
3724.49 834
3725.06 791
3725.64 728
3726.21 798
3726.79 756
3727.37 733
3727.94 747
3728.52 744
3729.09 804
3729.67 851
3730.25 850
3730.82 823
3731.40 935
3731.98 972
3732.55 966
3733.13 1057
3733.71 1136
3734.28 1168
3734.86 1249
3735.44 1213
3736.01 1240
3736.59 1136
3737.17 1069
3737.74 1033
3738.32 910
3738.90 813
3739.47 859
3740.05 843
3740.63 723
3741.20 710
3741.78 800
3742.36 793
3742.94 795
3743.51 756
3744.09 789
3744.67 733
3745.25 766
3745.82 728
3746.40 790
3746.98 861
3747.56 812
3748.13 773
3748.71 728
3749.29 747
3749.87 793
3750.45 815
3751.02 754
3751.60 786
3752.18 768
3752.76 739
3753.34 723
3753.91 725
3754.49 743
3755.07 716
3755.65 781
3756.23 813
3756.80 721
3757.38 758
3757.96 820
3758.54 851
3759.12 843
3759.70 875
3760.28 917
3760.85 877
3761.43 878
3762.01 918
3762.59 876
3763.17 871
3763.75 867
3764.33 901
3764.91 831
3765.49 818
3766.06 822
3766.64 807
3767.22 872
3767.80 830
3768.38 822
3768.96 835
3769.54 843
3770.12 793
3770.70 803
3771.28 779
3771.86 760
3772.44 750
3773.02 803
3773.60 780
3774.18 787
3774.76 750
3775.34 718
3775.92 721
3776.50 735
3777.08 740
3777.66 765
3778.24 749
3778.82 741
3779.40 770
3779.98 789
3780.56 779
3781.14 737
3781.72 763
3782.30 754
3782.88 713
3783.46 734
3784.04 716
3784.62 751
3785.20 713
3785.78 745
3786.36 759
3786.94 753
3787.52 680
3788.10 714
3788.68 753
3789.26 736
3789.84 781
3790.43 779
3791.01 676
3791.59 688
3792.17 691
3792.75 686
3793.33 728
3793.91 703
3794.49 720
3795.07 733
3795.66 694
3796.24 692
3796.82 688
3797.40 726
3797.98 709
3798.56 736
3799.15 685
3799.73 738
3800.31 829
3800.89 772
3801.47 803
3802.05 785
3802.64 820
3803.22 848
3803.80 811
3804.38 760
3804.96 845
3805.55 842
3806.13 802
3806.71 804
3807.29 824
3807.87 864
3808.46 893
3809.04 925
3809.62 913
3810.20 932
3810.79 955
3811.37 934
3811.95 936
3812.53 927
3813.12 901
3813.70 926
3814.28 863
3814.87 847
3815.45 865
3816.03 896
3816.61 897
3817.20 946
3817.78 857
3818.36 828
3818.95 838
3819.53 756
3820.11 759
3820.70 766
3821.28 763
3821.86 788
3822.45 811
3823.03 804
3823.61 741
3824.20 826
3824.78 857
3825.36 874
3825.95 782
3826.53 777
3827.11 830
3827.70 804
3828.28 810
3828.87 778
3829.45 786
3830.03 820
3830.62 863
3831.20 859
3831.79 829
3832.37 860
3832.95 890
3833.54 879
3834.12 872
3834.71 822
3835.29 815
3835.88 866
3836.46 864
3837.05 890
3837.63 896
3838.21 823
3838.80 811
3839.38 821
3839.97 851
3840.55 817
3841.14 728
3841.72 774
3842.31 839
3842.89 796
3843.48 838
3844.06 832
3844.65 799
3845.23 848
3845.82 907
3846.40 922
3846.99 947
3847.57 1011
3848.16 983
3848.74 930
3849.33 946
3849.92 863
3850.50 879
3851.09 864
3851.67 852
3852.26 808
3852.84 871
3853.43 867
3854.02 864
3854.60 869
3855.19 873
3855.77 878
3856.36 848
3856.94 883
3857.53 915
3858.12 944
3858.70 940
3859.29 1152
3859.88 1214
3860.46 1370
3861.05 1385
3861.63 1400
3862.22 1514
3862.81 1512
3863.39 1536
3863.98 1553
3864.57 1560
3865.15 1437
3865.74 1329
3866.33 1296
3866.91 1243
3867.50 1125
3868.09 1106
3868.67 1074
3869.26 997
3869.85 959
3870.44 869
3871.02 850
3871.61 868
3872.20 883
3872.78 882
3873.37 850
3873.96 916
3874.55 913
3875.13 908
3875.72 952
3876.31 919
3876.90 911
3877.48 849
3878.07 856
3878.66 866
3879.25 822
3879.83 792
3880.42 909
3881.01 859
3881.60 852
3882.19 868
3882.77 828
3883.36 778
3883.95 762
3884.54 805
3885.13 829
3885.71 747
3886.30 711
3886.89 792
3887.48 847
3888.07 891
3888.66 855
3889.24 885
3889.83 882
3890.42 934
3891.01 904
3891.60 881
3892.19 862
3892.78 915
3893.36 915
3893.95 889
3894.54 841
3895.13 880
3895.72 871
3896.31 886
3896.90 828
3897.49 808
3898.08 773
3898.67 813
3899.26 798
3899.84 789
3900.43 811
3901.02 859
3901.61 870
3902.20 808
3902.79 754
3903.38 732
3903.97 773
3904.56 729
3905.15 721
3905.74 726
3906.33 748
3906.92 767
3907.51 779
3908.10 743
3908.69 797
3909.28 837
3909.87 750
3910.46 754
3911.05 770
3911.64 730
3912.23 768
3912.82 779
3913.41 732
3914.00 688
3914.59 756
3915.18 715
3915.77 664
3916.36 714
3916.95 696
3917.54 717
3918.13 750
3918.72 676
3919.32 748
3919.91 773
3920.50 734
3921.09 725
3921.68 688
3922.27 701
3922.86 693
3923.45 719
3924.04 695
3924.63 716
3925.23 716
3925.82 696
3926.41 683
3927.00 727
3927.59 652
3928.18 677
3928.77 759
3929.36 722
3929.96 662
3930.55 692
3931.14 729
3931.73 678
3932.32 689
3932.91 691
3933.51 769
3934.10 654
3934.69 629
3935.28 671
3935.87 660
3936.47 695
3937.06 672
3937.65 652
3938.24 664
3938.83 668
3939.43 710
3940.02 689
3940.61 696
3941.20 701
3941.80 745
3942.39 743
3942.98 745
3943.57 752
3944.17 731
3944.76 685
3945.35 723
3945.94 710
3946.54 731
3947.13 671
3947.72 653
3948.32 664
3948.91 665
3949.50 686
3950.10 639
3950.69 709
3951.28 756
3951.87 709
3952.47 622
3953.06 703
3953.65 671
3954.25 754
3954.84 772
3955.43 717
3956.03 767
3956.62 780
3957.22 808
3957.81 780
3958.40 742
3959.00 773
3959.59 827
3960.18 838
3960.78 819
3961.37 813
3961.97 809
3962.56 803
3963.15 815
3963.75 858
3964.34 826
3964.94 781
3965.53 793
3966.12 806
3966.72 878
3967.31 956
3967.91 938
3968.50 860
3969.10 920
3969.69 904
3970.29 907
3970.88 841
3971.47 852
3972.07 868
3972.66 777
3973.26 733
3973.85 781
3974.45 745
3975.04 772
3975.64 788
3976.23 866
3976.83 871
3977.42 963
3978.02 919
3978.61 930
3979.21 896
3979.80 876
3980.40 804
3981.00 852
3981.59 798
3982.19 890
3982.78 789
3983.38 780
3983.97 802
3984.57 762
3985.16 806
3985.76 813
3986.36 786
3986.95 831
3987.55 784
3988.14 885
3988.74 829
3989.34 761
3989.93 828
3990.53 828
3991.12 796
3991.72 745
3992.32 802
3992.91 802
3993.51 795
3994.10 787
3994.70 821
3995.30 831
3995.89 863
3996.49 881
3997.09 847
3997.68 851
3998.28 851
3998.88 897
3999.47 895
4000.07 901
4000.67 908
4001.26 923
4001.86 935
4002.46 919
4003.06 915
4003.65 883
4004.25 893
4004.85 857
4005.44 810
4006.04 839
4006.64 827
4007.24 784
4007.83 762
4008.43 817
4009.03 812
4009.63 775
4010.22 766
4010.82 740
4011.42 723
4012.02 814
4012.61 789
4013.21 738
4013.81 787
4014.41 832
4015.01 848
4015.60 839
4016.20 820
4016.80 829
4017.40 851
4018.00 952
4018.59 937
4019.19 948
4019.79 924
4020.39 915
4020.99 935
4021.59 906
4022.18 885
4022.78 839
4023.38 851
4023.98 769
4024.58 770
4025.18 812
4025.78 825
4026.37 763
4026.97 751
4027.57 803
4028.17 859
4028.77 904
4029.37 879
4029.97 881
4030.57 866
4031.17 855
4031.76 852
4032.36 830
4032.96 844
4033.56 854
4034.16 791
4034.76 704
4035.36 759
4035.96 840
4036.56 778
4037.16 725
4037.76 754
4038.36 767
4038.96 777
4039.56 803
4040.16 789
4040.76 732
4041.36 744
4041.96 762
4042.56 741
4043.16 725
4043.76 691
4044.36 687
4044.96 700
4045.56 696
4046.16 725
4046.76 653
4047.36 698
4047.96 681
4048.56 721
4049.16 717
4049.76 756
4050.36 769
4050.96 712
4051.56 674
4052.16 710
4052.76 728
4053.36 669
4053.97 719
4054.57 723
4055.17 745
4055.77 738
4056.37 700
4056.97 701
4057.57 707
4058.17 679
4058.77 692
4059.37 725
4059.98 712
4060.58 615
4061.18 744
4061.78 759
4062.38 670
4062.98 680
4063.58 731
4064.19 749
4064.79 786
4065.39 781
4065.99 765
4066.59 796
4067.19 875
4067.80 877
4068.40 835
4069.00 826
4069.60 794
4070.20 781
4070.81 789
4071.41 724
4072.01 713
4072.61 695
4073.21 720
4073.82 623
4074.42 657
4075.02 654
4075.62 710
4076.23 739
4076.83 678
4077.43 678
4078.03 695
4078.64 679
4079.24 661
4079.84 637
4080.44 659
4081.05 604
4081.65 606
4082.25 631
4082.86 632
4083.46 664
4084.06 649
4084.67 720
4085.27 622
4085.87 588
4086.47 625
4087.08 626
4087.68 608
4088.28 660
4088.89 662
4089.49 605
4090.09 568
4090.70 590
4091.30 656
4091.91 701
4092.51 685
4093.11 650
4093.72 631
4094.32 673
4094.92 677
4095.53 687
4096.13 677
4096.74 668
4097.34 712
4097.94 697
4098.55 736
4099.15 694
4099.76 682
4100.36 680
4100.97 658
4101.57 650
4102.17 645
4102.78 677
4103.38 664
4103.99 665
4104.59 667
4105.20 691
4105.80 628
4106.41 606
4107.01 611
4107.62 668
4108.22 653
4108.82 629
4109.43 661
4110.03 632
4110.64 608
4111.24 587
4111.85 601
4112.45 651
4113.06 621
4113.67 590
4114.27 642
4114.88 630
4115.48 616
4116.09 624
4116.69 643
4117.30 641
4117.90 682
4118.51 590
4119.11 600
4119.72 667
4120.33 656
4120.93 605
4121.54 629
4122.14 594
4122.75 631
4123.35 616
4123.96 625
4124.57 640
4125.17 683
4125.78 647
4126.39 655
4126.99 637
4127.60 616
4128.20 681
4128.81 672
4129.42 597
4130.02 643
4130.63 655
4131.24 666
4131.84 676
4132.45 676
4133.06 665
4133.66 699
4134.27 717
4134.88 682
4135.48 745
4136.09 774
4136.70 742
4137.30 748
4137.91 757
4138.52 787
4139.12 751
4139.73 733
4140.34 792
4140.95 777
4141.55 739
4142.16 704
4142.77 719
4143.38 719
4143.98 757
4144.59 767
4145.20 744
4145.81 721
4146.41 727
4147.02 709
4147.63 668
4148.24 645
4148.84 696
4149.45 732
4150.06 697
4150.67 648
4151.28 660
4151.88 616
4152.49 670
4153.10 660
4153.71 651
4154.32 688
4154.92 657
4155.53 666
4156.14 678
4156.75 643
4157.36 654
4157.97 691
4158.57 678
4159.18 674
4159.79 662
4160.40 664
4161.01 604
4161.62 649
4162.23 675
4162.84 675
4163.44 660
4164.05 636
4164.66 710
4165.27 669
4165.88 624
4166.49 719
4167.10 709
4167.71 697
4168.32 715
4168.93 715
4169.54 761
4170.15 853
4170.75 835
4171.36 834
4171.97 881
4172.58 888
4173.19 864
4173.80 907
4174.41 907
4175.02 834
4175.63 853
4176.24 785
4176.85 809
4177.46 794
4178.07 814
4178.68 747
4179.29 725
4179.90 668
4180.51 694
4181.12 617
4181.73 613
4182.34 586
4182.95 636
4183.56 636
4184.17 690
4184.78 701
4185.39 643
4186.00 670
4186.61 668
4187.23 645
4187.84 632
4188.45 639
4189.06 666
4189.67 622
4190.28 618
4190.89 672
4191.50 656
4192.11 677
4192.72 650
4193.33 734
4193.94 729
4194.56 721
4195.17 797
4195.78 766
4196.39 748
4197.00 747
4197.61 761
4198.22 742
4198.84 689
4199.45 682
4200.06 626
4200.67 703
4201.28 760
4201.89 679
4202.50 644
4203.12 672
4203.73 672
4204.34 645
4204.95 603
4205.56 733
4206.18 732
4206.79 646
4207.40 636
4208.01 683
4208.62 671
4209.24 707
4209.85 741
4210.46 709
4211.07 745
4211.69 745
4212.30 761
4212.91 715
4213.52 740
4214.14 756
4214.75 774
4215.36 761
4215.97 747
4216.59 762
4217.20 720
4217.81 762
4218.43 787
4219.04 820
4219.65 827
4220.26 914
4220.88 985
4221.49 941
4222.10 970
4222.72 1032
4223.33 1135
4223.94 1136
4224.56 1086
4225.17 1072
4225.78 1128
4226.40 1125
4227.01 1197
4227.62 1152
4228.24 1180
4228.85 1285
4229.46 1254
4230.08 1253
4230.69 1129
4231.31 1176
4231.92 1133
4232.53 1024
4233.15 1012
4233.76 892
4234.38 811
4234.99 811
4235.60 804
4236.22 790
4236.83 811
4237.45 778
4238.06 814
4238.68 817
4239.29 784
4239.90 818
4240.52 769
4241.13 740
4241.75 789
4242.36 791
4242.98 818
4243.59 783
4244.21 744
4244.82 833
4245.44 764
4246.05 772
4246.67 786
4247.28 776
4247.90 788
4248.51 786
4249.13 743
4249.74 776
4250.36 785
4250.97 797
4251.59 811
4252.20 749
4252.82 816
4253.43 742
4254.05 757
4254.66 758
4255.28 775
4255.89 755
4256.51 768
4257.13 744
4257.74 705
4258.36 797
4258.97 757
4259.59 832
4260.21 804
4260.82 819
4261.44 831
4262.05 917
4262.67 935
4263.29 946
4263.90 927
4264.52 955
4265.13 1062
4265.75 972
4266.37 1026
4266.98 982
4267.60 968
4268.22 968
4268.83 863
4269.45 816
4270.07 837
4270.68 819
4271.30 834
4271.92 826
4272.53 814
4273.15 811
4273.77 840
4274.38 805
4275.00 789
4275.62 809
4276.23 877
4276.85 892
4277.47 873
4278.09 841
4278.70 849
4279.32 855
4279.94 795
4280.56 816
4281.17 814
4281.79 818
4282.41 799
4283.03 761
4283.64 771
4284.26 715
4284.88 717
4285.50 756
4286.11 698
4286.73 707
4287.35 729
4287.97 690
4288.59 707
4289.20 708
4289.82 713
4290.44 658
4291.06 624
4291.68 646
4292.29 666
4292.91 664
4293.53 686
4294.15 685
4294.77 689
4295.39 693
4296.00 721
4296.62 709
4297.24 678
4297.86 683
4298.48 690
4299.10 707
4299.72 689
4300.33 757
4300.95 734
4301.57 740
4302.19 729
4302.81 785
4303.43 749
4304.05 695
4304.67 752
4305.29 706
4305.91 712
4306.53 726
4307.14 778
4307.76 747
4308.38 699
4309.00 738
4309.62 741
4310.24 668
4310.86 777
4311.48 766
4312.10 781
4312.72 781
4313.34 777
4313.96 764
4314.58 740
4315.20 759
4315.82 803
4316.44 761
4317.06 800
4317.68 818
4318.30 801
4318.92 831
4319.54 800
4320.16 796
4320.78 786
4321.40 770
4322.02 769
4322.64 827
4323.26 855
4323.88 875
4324.50 906
4325.12 906
4325.74 952
4326.36 918
4326.99 934
4327.61 903
4328.23 896
4328.85 881
4329.47 954
4330.09 970
4330.71 1047
4331.33 1064
4331.95 1112
4332.57 1147
4333.19 1237
4333.82 1275
4334.44 1349
4335.06 1380
4335.68 1438
4336.30 1459
4336.92 1546
4337.54 1572
4338.17 1627
4338.79 1637
4339.41 1703
4340.03 1642
4340.65 1499
4341.27 1522
4341.90 1374
4342.52 1360
4343.14 1283
4343.76 1316
4344.38 1381
4345.01 1570
4345.63 1761
4346.25 1884
4346.87 1982
4347.49 2113
4348.12 2217
4348.74 2227
4349.36 2096
4349.98 2039
4350.61 1891
4351.23 1841
4351.85 1700
4352.47 1473
4353.10 1328
4353.72 1268
4354.34 1196
4354.96 1154
4355.59 1158
4356.21 1090
4356.83 1086
4357.46 1044
4358.08 976
4358.70 1016
4359.32 970
4359.95 1050
4360.57 1056
4361.19 975
4361.82 1016
4362.44 1008
4363.06 950
4363.69 965
4364.31 926
4364.93 952
4365.56 972
4366.18 973
4366.80 986
4367.43 950
4368.05 931
4368.67 842
4369.30 906
4369.92 913
4370.55 881
4371.17 824
4371.79 865
4372.42 868
4373.04 815
4373.67 799
4374.29 812
4374.91 796
4375.54 804
4376.16 799
4376.79 840
4377.41 899
4378.04 924
4378.66 876
4379.28 828
4379.91 938
4380.53 914
4381.16 958
4381.78 943
4382.41 915
4383.03 926
4383.66 874
4384.28 878
4384.91 940
4385.53 924
4386.16 914
4386.78 896
4387.41 943
4388.03 936
4388.66 919
4389.28 955
4389.91 967
4390.53 1021
4391.16 1084
4391.78 1149
4392.41 1126
4393.03 1093
4393.66 1058
4394.28 1066
4394.91 1068
4395.54 1035
4396.16 1003
4396.79 953
4397.41 902
4398.04 890
4398.66 837
4399.29 811
4399.92 827
4400.54 818
4401.17 802
4401.79 869
4402.42 856
4403.05 853
4403.67 819
4404.30 809
4404.93 826
4405.55 778
4406.18 821
4406.80 819
4407.43 798
4408.06 845
4408.68 826
4409.31 774
4409.94 827
4410.56 809
4411.19 854
4411.82 811
4412.44 752
4413.07 791
4413.70 800
4414.33 784
4414.95 797
4415.58 700
4416.21 730
4416.83 778
4417.46 745
4418.09 744
4418.72 764
4419.34 746
4419.97 706
4420.60 682
4421.22 670
4421.85 655
4422.48 682
4423.11 652
4423.73 651
4424.36 650
4424.99 674
4425.62 673
4426.25 655
4426.87 662
4427.50 642
4428.13 656
4428.76 676
4429.39 652
4430.01 649
4430.64 655
4431.27 659
4431.90 673
4432.53 594
4433.15 663
4433.78 693
4434.41 706
4435.04 698
4435.67 672
4436.30 717
4436.93 751
4437.55 764
4438.18 715
4438.81 694
4439.44 693
4440.07 645
4440.70 662
4441.33 727
4441.96 677
4442.58 684
4443.21 688
4443.84 715
4444.47 691
4445.10 667
4445.73 687
4446.36 713
4446.99 708
4447.62 703
4448.25 710
4448.88 755
4449.51 692
4450.14 712
4450.76 691
4451.39 651
4452.02 642
4452.65 681
4453.28 693
4453.91 724
4454.54 708
4455.17 738
4455.80 714
4456.43 765
4457.06 754
4457.69 826
4458.32 826
4458.95 836
4459.58 858
4460.21 754
4460.84 728
4461.47 702
4462.10 721
4462.73 655
4463.36 644
4464.00 614
4464.63 671
4465.26 623
4465.89 628
4466.52 632
4467.15 636
4467.78 672
4468.41 673
4469.04 677
4469.67 614
4470.30 637
4470.93 546
4471.56 601
4472.20 579
4472.83 572
4473.46 591
4474.09 652
4474.72 656
4475.35 658
4475.98 648
4476.61 654
4477.25 626
4477.88 608
4478.51 677
4479.14 623
4479.77 657
4480.40 659
4481.03 655
4481.67 640
4482.30 687
4482.93 640
4483.56 641
4484.19 671
4484.83 719
4485.46 733
4486.09 715
4486.72 713
4487.35 710
4487.99 707
4488.62 685
4489.25 685
4489.88 688
4490.52 680
4491.15 693
4491.78 716
4492.41 698
4493.05 662
4493.68 639
4494.31 679
4494.94 677
4495.58 645
4496.21 667
4496.84 656
4497.47 690
4498.11 670
4498.74 660
4499.37 670
4500.01 727
4500.64 768
4501.27 859
4501.91 892
4502.54 883
4503.17 899
4503.80 933
4504.44 947
4505.07 881
4505.71 956
4506.34 869
4506.97 814
4507.61 816
4508.24 830
4508.87 739
4509.51 714
4510.14 799
4510.77 770
4511.41 755
4512.04 795
4512.68 752
4513.31 793
4513.94 786
4514.58 746
4515.21 696
4515.85 721
4516.48 717
4517.11 718
4517.75 724
4518.38 722
4519.02 729
4519.65 743
4520.29 703
4520.92 758
4521.55 672
4522.19 732
4522.82 736
4523.46 751
4524.09 771
4524.73 802
4525.36 740
4526.00 756
4526.63 768
4527.27 803
4527.90 859
4528.54 953
4529.17 1041
4529.81 1083
4530.44 1158
4531.08 1331
4531.71 1515
4532.35 1662
4532.98 1726
4533.62 1578
4534.25 1634
4534.89 1497
4535.53 1401
4536.16 1253
4536.80 1179
4537.43 1119
4538.07 1035
4538.70 868
4539.34 835
4539.98 770
4540.61 737
4541.25 702
4541.88 661
4542.52 662
4543.16 663
4543.79 636
4544.43 649
4545.06 691
4545.70 650
4546.34 673
4546.97 617
4547.61 689
4548.25 687
4548.88 660
4549.52 573
4550.15 645
4550.79 695
4551.43 617
4552.06 712
4552.70 681
4553.34 654
4553.97 678
4554.61 668
4555.25 698
4555.89 646
4556.52 619
4557.16 709
4557.80 736
4558.43 729
4559.07 639
4559.71 669
4560.35 632
4560.98 661
4561.62 699
4562.26 658
4562.89 694
4563.53 645
4564.17 659
4564.81 701
4565.44 683
4566.08 674
4566.72 664
4567.36 729
4568.00 763
4568.63 802
4569.27 825
4569.91 785
4570.55 802
4571.19 814
4571.82 770
4572.46 734
4573.10 783
4573.74 752
4574.38 791
4575.01 794
4575.65 752
4576.29 695
4576.93 634
4577.57 669
4578.21 665
4578.84 649
4579.48 709
4580.12 717
4580.76 662
4581.40 649
4582.04 699
4582.68 706
4583.32 704
4583.95 666
4584.59 696
4585.23 737
4585.87 768
4586.51 773
4587.15 812
4587.79 907
4588.43 929
4589.07 918
4589.71 901
4590.35 904
4590.99 914
4591.62 934
4592.26 902
4592.90 874
4593.54 858
4594.18 849
4594.82 793
4595.46 789
4596.10 740
4596.74 722
4597.38 746
4598.02 701
4598.66 743
4599.30 699
4599.94 687
4600.58 693
4601.22 700
4601.86 737
4602.50 683
4603.14 706
4603.78 694
4604.42 702
4605.06 643
4605.70 714
4606.34 664
4606.98 653
4607.62 675
4608.27 749
4608.91 715
4609.55 686
4610.19 710
4610.83 733
4611.47 746
4612.11 682
4612.75 685
4613.39 718
4614.03 731
4614.67 653
4615.31 653
4615.96 672
4616.60 749
4617.24 725
4617.88 711
4618.52 683
4619.16 715
4619.80 664
4620.44 640
4621.09 635
4621.73 640
4622.37 659
4623.01 653
4623.65 644
4624.29 637
4624.94 643
4625.58 633
4626.22 641
4626.86 631
4627.50 644
4628.15 641
4628.79 706
4629.43 671
4630.07 640
4630.71 706
4631.36 710
4632.00 709
4632.64 705
4633.28 743
4633.93 802
4634.57 807
4635.21 777
4635.85 782
4636.50 852
4637.14 834
4637.78 839
4638.42 876
4639.07 921
4639.71 884
4640.35 926
4640.99 886
4641.64 927
4642.28 915
4642.92 830
4643.57 805
4644.21 747
4644.85 764
4645.50 777
4646.14 712
4646.78 724
4647.43 701
4648.07 663
4648.71 747
4649.36 730
4650.00 798
4650.64 863
4651.29 851
4651.93 924
4652.57 995
4653.22 978
4653.86 1031
4654.50 1070
4655.15 1071
4655.79 1025
4656.44 920
4657.08 925
4657.72 831
4658.37 846
4659.01 803
4659.66 739
4660.30 734
4660.94 719
4661.59 682
4662.23 666
4662.88 667
4663.52 697
4664.17 636
4664.81 627
4665.46 591
4666.10 622
4666.74 694
4667.39 618
4668.03 584
4668.68 596
4669.32 623
4669.97 627
4670.61 624
4671.26 599
4671.90 623
4672.55 615
4673.19 598
4673.84 609
4674.48 618
4675.13 631
4675.77 584
4676.42 598
4677.07 578
4677.71 625
4678.36 615
4679.00 650
4679.65 673
4680.29 700
4680.94 655
4681.58 649
4682.23 676
4682.88 678
4683.52 682
4684.17 692
4684.81 679
4685.46 717
4686.10 742
4686.75 722
4687.40 694
4688.04 622
4688.69 692
4689.34 726
4689.98 705
4690.63 690
4691.27 723
4691.92 690
4692.57 676
4693.21 737
4693.86 707
4694.51 814
4695.15 764
4695.80 776
4696.45 792
4697.09 781
4697.74 734
4698.39 740
4699.03 693
4699.68 749
4700.33 750
4700.97 806
4701.62 787
4702.27 781
4702.92 814
4703.56 727
4704.21 666
4704.86 668
4705.50 687
4706.15 749
4706.80 701
4707.45 682
4708.09 670
4708.74 633
4709.39 675
4710.04 632
4710.68 662
4711.33 676
4711.98 684
4712.63 743
4713.28 675
4713.92 724
4714.57 695
4715.22 657
4715.87 651
4716.52 673
4717.16 656
4717.81 677
4718.46 670
4719.11 676
4719.76 746
4720.41 700
4721.05 683
4721.70 764
4722.35 685
4723.00 715
4723.65 697
4724.30 694
4724.94 776
4725.59 795
4726.24 727
4726.89 788
4727.54 770
4728.19 773
4728.84 807
4729.49 781
4730.14 737
4730.78 668
4731.43 689
4732.08 769
4732.73 687
4733.38 690
4734.03 653
4734.68 604
4735.33 643
4735.98 669
4736.63 626
4737.28 661
4737.93 700
4738.58 711
4739.23 682
4739.88 675
4740.53 737
4741.18 687
4741.83 769
4742.47 744
4743.12 763
4743.77 743
4744.42 746
4745.07 729
4745.72 716
4746.37 671
4747.03 691
4747.68 699
4748.33 673
4748.98 707
4749.63 752
4750.28 719
4750.93 721
4751.58 794
4752.23 776
4752.88 762
4753.53 772
4754.18 815
4754.83 756
4755.48 736
4756.13 777
4756.78 709
4757.43 717
4758.08 734
4758.74 745
4759.39 719
4760.04 772
4760.69 796
4761.34 804
4761.99 776
4762.64 812
4763.29 784
4763.94 812
4764.60 761
4765.25 765
4765.90 715
4766.55 742
4767.20 713
4767.85 691
4768.51 730
4769.16 749
4769.81 706
4770.46 783
4771.11 725
4771.76 720
4772.42 716
4773.07 704
4773.72 689
4774.37 725
4775.02 741
4775.68 718
4776.33 725
4776.98 673
4777.63 701
4778.29 809
4778.94 726
4779.59 709
4780.24 685
4780.89 722
4781.55 691
4782.20 756
4782.85 713
4783.51 746
4784.16 713
4784.81 711
4785.46 667
4786.12 693
4786.77 660
4787.42 704
4788.08 696
4788.73 740
4789.38 751
4790.03 747
4790.69 819
4791.34 735
4791.99 755
4792.65 822
4793.30 804
4793.95 777
4794.61 877
4795.26 863
4795.91 819
4796.57 718
4797.22 768
4797.87 777
4798.53 787
4799.18 845
4799.84 854
4800.49 893
4801.14 936
4801.80 1005
4802.45 943
4803.11 931
4803.76 823
4804.41 900
4805.07 912
4805.72 954
4806.38 859
4807.03 888
4807.68 874
4808.34 829
4808.99 818
4809.65 818
4810.30 814
4810.96 809
4811.61 823
4812.27 862
4812.92 917
4813.58 889
4814.23 847
4814.89 826
4815.54 809
4816.19 813
4816.85 920
4817.50 892
4818.16 913
4818.81 1020
4819.47 960
4820.13 914
4820.78 986
4821.44 1133
4822.09 1088
4822.75 1154
4823.40 1145
4824.06 1244
4824.71 1200
4825.37 1199
4826.02 1114
4826.68 1111
4827.33 1128
4827.99 1063
4828.65 1018
4829.30 942
4829.96 955
4830.61 1052
4831.27 1008
4831.93 992
4832.58 937
4833.24 972
4833.89 1021
4834.55 1048
4835.21 1053
4835.86 1103
4836.52 1124
4837.17 1159
4837.83 1246
4838.49 1217
4839.14 1221
4839.80 1233
4840.46 1214
4841.11 1214
4841.77 1182
4842.43 1177
4843.08 1209
4843.74 1152
4844.40 1160
4845.05 1182
4845.71 1183
4846.37 1209
4847.02 1164
4847.68 1251
4848.34 1274
4849.00 1259
4849.65 1350
4850.31 1610
4850.97 1709
4851.62 1701
4852.28 1693
4852.94 1639
4853.60 1700
4854.25 1647
4854.91 1530
4855.57 1437
4856.23 1446
4856.88 1478
4857.54 1557
4858.20 1744
4858.86 1815
4859.52 1873
4860.17 1896
4860.83 1839
4861.49 1804
4862.15 1755
4862.81 1614
4863.46 1525
4864.12 1392
4864.78 1330
4865.44 1326
4866.10 1414
4866.75 1409
4867.41 1407
4868.07 1327
4868.73 1326
4869.39 1330
4870.05 1329
4870.71 1284
4871.36 1256
4872.02 1291
4872.68 1215
4873.34 1184
4874.00 1174
4874.66 1178
4875.32 1191
4875.98 1173
4876.63 1156
4877.29 1093
4877.95 1120
4878.61 1164
4879.27 1160
4879.93 1113
4880.59 1192
4881.25 1178
4881.91 1176
4882.57 1050
4883.23 1056
4883.89 1023
4884.55 1070
4885.21 994
4885.87 992
4886.52 936
4887.18 956
4887.84 937
4888.50 956
4889.16 852
4889.82 899
4890.48 847
4891.14 893
4891.80 873
4892.46 892
4893.12 951
4893.78 979
4894.44 943
4895.10 891
4895.76 893
4896.42 855
4897.09 889
4897.75 828
4898.41 843
4899.07 869
4899.73 861
4900.39 892
4901.05 909
4901.71 879
4902.37 827
4903.03 897
4903.69 782
4904.35 788
4905.01 768
4905.67 792
4906.33 759
4907.00 754
4907.66 819
4908.32 806
4908.98 767
4909.64 814
4910.30 774
4910.96 758
4911.62 822
4912.29 821
4912.95 762
4913.61 750
4914.27 765
4914.93 756
4915.59 753
4916.26 718
4916.92 784
4917.58 728
4918.24 744
4918.90 678
4919.56 678
4920.23 745
4920.89 725
4921.55 742
4922.21 703
4922.87 701
4923.54 715
4924.20 743
4924.86 683
4925.52 682
4926.19 739
4926.85 766
4927.51 732
4928.17 758
4928.84 675
4929.50 701
4930.16 701
4930.82 640
4931.49 687
4932.15 665
4932.81 703
4933.47 697
4934.14 750
4934.80 654
4935.46 645
4936.13 661
4936.79 676
4937.45 675
4938.11 647
4938.78 687
4939.44 679
4940.10 712
4940.77 661
4941.43 663
4942.09 686
4942.76 626
4943.42 670
4944.08 698
4944.75 674
4945.41 672
4946.08 691
4946.74 669
4947.40 644
4948.07 655
4948.73 663
4949.39 649
4950.06 649
4950.72 595
4951.39 596
4952.05 617
4952.71 647
4953.38 616
4954.04 595
4954.71 612
4955.37 655
4956.04 671
4956.70 688
4957.36 647
4958.03 652
4958.69 675
4959.36 670
4960.02 738
4960.69 751
4961.35 773
4962.02 779
4962.68 823
4963.35 822
4964.01 915
4964.68 904
4965.34 881
4966.01 816
4966.67 805
4967.34 797
4968.00 740
4968.67 692
4969.33 708
4970.00 661
4970.66 689
4971.33 660
4971.99 583
4972.66 610
4973.32 618
4973.99 629
4974.66 623
4975.32 633
4975.99 687
4976.65 735
4977.32 739
4977.98 765
4978.65 719
4979.32 659
4979.98 648
4980.65 627
4981.31 638
4981.98 615
4982.65 588
4983.31 637
4983.98 651
4984.64 619
4985.31 601
4985.98 610
4986.64 629
4987.31 597
4987.98 624
4988.64 648
4989.31 672
4989.98 696
4990.64 636
4991.31 648
4991.98 641
4992.64 605
4993.31 617
4993.98 649
4994.64 570
4995.31 615
4995.98 627
4996.64 578
4997.31 554
4997.98 616
4998.65 596
4999.31 602
4999.98 608
5000.65 582
5001.31 531
5001.98 543
5002.65 581
5003.32 581
5003.98 566
5004.65 510
5005.32 593
5005.99 591
5006.66 592
5007.32 591
5007.99 520
5008.66 564
5009.33 564
5009.99 594
5010.66 617
5011.33 603
5012.00 631
5012.67 611
5013.33 651
5014.00 627
5014.67 633
5015.34 590
5016.01 628
5016.68 572
5017.34 608
5018.01 583
5018.68 585
5019.35 583
5020.02 609
5020.69 644
5021.36 621
5022.02 682
5022.69 645
5023.36 676
5024.03 707
5024.70 669
5025.37 696
5026.04 703
5026.71 743
5027.38 720
5028.05 649
5028.71 674
5029.38 627
5030.05 601
5030.72 576
5031.39 581
5032.06 625
5032.73 570
5033.40 581
5034.07 582
5034.74 576
5035.41 591
5036.08 557
5036.75 562
5037.42 566
5038.09 590
5038.76 564
5039.43 565
5040.10 593
5040.77 566
5041.44 595
5042.11 561
5042.78 633
5043.45 584
5044.12 586
5044.79 668
5045.46 619
5046.13 613
5046.80 669
5047.47 625
5048.14 652
5048.81 617
5049.48 595
5050.15 637
5050.82 608
5051.49 574
5052.16 589
5052.83 628
5053.51 590
5054.18 617
5054.85 569
5055.52 577
5056.19 566
5056.86 591
5057.53 602
5058.20 581
5058.87 581
5059.55 611
5060.22 603
5060.89 599
5061.56 601
5062.23 613
5062.90 598
5063.57 586
5064.25 593
5064.92 579
5065.59 608
5066.26 598
5066.93 580
5067.60 568
5068.28 541
5068.95 580
5069.62 563
5070.29 573
5070.96 526
5071.64 540
5072.31 555
5072.98 576
5073.65 568
5074.32 585
5075.00 591
5075.67 595
5076.34 592
5077.01 600
5077.69 618
5078.36 603
5079.03 604
5079.70 656
5080.38 690
5081.05 691
5081.72 633
5082.39 636
5083.07 588
5083.74 605
5084.41 639
5085.09 654
5085.76 630
5086.43 653
5087.10 655
5087.78 609
5088.45 673
5089.12 634
5089.80 689
5090.47 682
5091.14 689
5091.82 731
5092.49 736
5093.16 765
5093.84 743
5094.51 669
5095.18 647
5095.86 704
5096.53 621
5097.21 620
5097.88 570
5098.55 626
5099.23 622
5099.90 602
5100.57 634
5101.25 604
5101.92 610
5102.60 604
5103.27 633
5103.95 689
5104.62 643
5105.29 637
5105.97 694
5106.64 672
5107.32 655
5107.99 659
5108.67 655
5109.34 617
5110.01 584
5110.69 597
5111.36 663
5112.04 584
5112.71 629
5113.39 569
5114.06 589
5114.74 611
5115.41 655
5116.09 633
5116.76 636
5117.44 677
5118.11 657
5118.79 720
5119.46 712
5120.14 835
5120.81 860
5121.49 834
5122.16 837
5122.84 794
5123.52 758
5124.19 739
5124.87 704
5125.54 681
5126.22 732
5126.89 648
5127.57 627
5128.24 662
5128.92 625
5129.60 576
5130.27 589
5130.95 620
5131.62 638
5132.30 621
5132.98 652
5133.65 631
5134.33 591
5135.01 646
5135.68 628
5136.36 623
5137.03 594
5137.71 552
5138.39 620
5139.06 606
5139.74 614
5140.42 650
5141.09 626
5141.77 631
5142.45 591
5143.12 579
5143.80 524
5144.48 572
5145.15 608
5145.83 532
5146.51 587
5147.18 566
5147.86 538
5148.54 558
5149.22 542
5149.89 504
5150.57 539
5151.25 578
5151.93 534
5152.60 570
5153.28 537
5153.96 591
5154.63 574
5155.31 584
5155.99 560
5156.67 607
5157.35 614
5158.02 605
5158.70 606
5159.38 583
5160.06 559
5160.73 543
5161.41 609
5162.09 593
5162.77 573
5163.45 594
5164.12 578
5164.80 584
5165.48 574
5166.16 611
5166.84 646
5167.52 648
5168.19 586
5168.87 567
5169.55 583
5170.23 582
5170.91 583
5171.59 573
5172.27 560
5172.94 596
5173.62 561
5174.30 576
5174.98 577
5175.66 551
5176.34 541
5177.02 501
5177.70 544
5178.38 539
5179.06 584
5179.73 571
5180.41 570
5181.09 552
5181.77 542
5182.45 540
5183.13 563
5183.81 559
5184.49 549
5185.17 528
5185.85 523
5186.53 529
5187.21 551
5187.89 527
5188.57 522
5189.25 527
5189.93 519
5190.61 554
5191.29 551
5191.97 596
5192.65 576
5193.33 555
5194.01 514
5194.69 559
5195.37 495
5196.05 528
5196.73 550
5197.41 549
5198.09 542
5198.77 567
5199.45 558
5200.13 566
5200.81 540
5201.49 570
5202.17 564
5202.85 575
5203.53 590
5204.21 605
5204.89 582
5205.58 575
5206.26 584
5206.94 601
5207.62 588
5208.30 566
5208.98 601
5209.66 608
5210.34 579
5211.02 577
5211.71 536
5212.39 548
5213.07 655
5213.75 595
5214.43 610
5215.11 637
5215.79 640
5216.48 602
5217.16 555
5217.84 603
5218.52 594
5219.20 621
5219.88 602
5220.57 641
5221.25 635
5221.93 633
5222.61 650
5223.29 645
5223.98 673
5224.66 700
5225.34 713
5226.02 614
5226.70 620
5227.39 630
5228.07 625
5228.75 625
5229.43 604
5230.12 584
5230.80 591
5231.48 596
5232.16 557
5232.85 636
5233.53 630
5234.21 620
5234.89 628
5235.58 559
5236.26 590
5236.94 626
5237.63 624
5238.31 673
5238.99 631
5239.67 671
5240.36 668
5241.04 653
5241.72 613
5242.41 654
5243.09 652
5243.77 670
5244.46 673
5245.14 643
5245.82 651
5246.51 610
5247.19 653
5247.88 584
5248.56 621
5249.24 631
5249.93 649
5250.61 624
5251.29 637
5251.98 609
5252.66 613
5253.35 659
5254.03 679
5254.71 641
5255.40 638
5256.08 550
5256.77 548
5257.45 597
5258.14 585
5258.82 605
5259.50 611
5260.19 600
5260.87 624
5261.56 656
5262.24 634
5262.93 688
5263.61 700
5264.30 741
5264.98 693
5265.67 682
5266.35 679
5267.03 692
5267.72 716
5268.40 704
5269.09 676
5269.77 666
5270.46 672
5271.14 624
5271.83 675
5272.52 669
5273.20 650
5273.89 601
5274.57 643
5275.26 651
5275.94 581
5276.63 621
5277.31 599
5278.00 609
5278.68 650
5279.37 654
5280.06 679
5280.74 669
5281.43 662
5282.11 697
5282.80 661
5283.48 673
5284.17 699
5284.86 729
5285.54 702
5286.23 678
5286.92 639
5287.60 624
5288.29 673
5288.97 648
5289.66 631
5290.35 656
5291.03 638
5291.72 610
5292.41 588
5293.09 637
5293.78 641
5294.47 630
5295.15 651
5295.84 670
5296.53 655
5297.21 626
5297.90 712
5298.59 743
5299.27 744
5299.96 713
5300.65 683
5301.33 721
5302.02 760
5302.71 778
5303.40 774
5304.08 846
5304.77 826
5305.46 815
5306.15 920
5306.83 856
5307.52 881
5308.21 924
5308.90 854
5309.58 851
5310.27 854
5310.96 795
5311.65 844
5312.33 915
5313.02 899
5313.71 884
5314.40 946
5315.09 969
5315.77 990
5316.46 1100
5317.15 1092
5317.84 980
5318.53 974
5319.21 991
5319.90 949
5320.59 945
5321.28 896
5321.97 872
5322.66 900
5323.35 792
5324.03 864
5324.72 833
5325.41 798
5326.10 787
5326.79 715
5327.48 716
5328.17 716
5328.86 702
5329.54 666
5330.23 687
5330.92 682
5331.61 687
5332.30 696
5332.99 677
5333.68 700
5334.37 699
5335.06 709
5335.75 699
5336.44 684
5337.12 646
5337.81 679
5338.50 716
5339.19 705
5339.88 713
5340.57 647
5341.26 618
5341.95 681
5342.64 733
5343.33 710
5344.02 718
5344.71 702
5345.40 738
5346.09 743
5346.78 774
5347.47 807
5348.16 883
5348.85 886
5349.54 987
5350.23 1136
5350.92 1262
5351.61 1368
5352.30 1381
5352.99 1370
5353.68 1337
5354.37 1259
5355.07 1230
5355.76 1100
5356.45 1039
5357.14 963
5357.83 931
5358.52 783
5359.21 710
5359.90 757
5360.59 705
5361.28 716
5361.97 704
5362.66 704
5363.36 718
5364.05 722
5364.74 651
5365.43 643
5366.12 611
5366.81 612
5367.50 638
5368.19 603
5368.89 644
5369.58 611
5370.27 589
5370.96 595
5371.65 637
5372.34 605
5373.04 626
5373.73 639
5374.42 641
5375.11 649
5375.80 601
5376.49 636
5377.19 630
5377.88 678
5378.57 641
5379.26 626
5379.96 631
5380.65 650
5381.34 639
5382.03 598
5382.72 688
5383.42 661
5384.11 631
5384.80 644
5385.49 578
5386.19 635
5386.88 654
5387.57 698
5388.26 682
5388.96 676
5389.65 693
5390.34 684
5391.04 672
5391.73 742
5392.42 724
5393.12 704
5393.81 723
5394.50 682
5395.19 705
5395.89 719
5396.58 678
5397.27 696
5397.97 710
5398.66 701
5399.35 670
5400.05 639
5400.74 629
5401.43 681
5402.13 650
5402.82 681
5403.52 673
5404.21 643
5404.90 636
5405.60 661
5406.29 671
5406.98 637
5407.68 693
5408.37 655
5409.07 646
5409.76 657
5410.45 621
5411.15 697
5411.84 690
5412.54 671
5413.23 644
5413.93 638
5414.62 639
5415.32 674
5416.01 687
5416.70 695
5417.40 695
5418.09 672
5418.79 627
5419.48 651
5420.18 614
5420.87 663
5421.57 700
5422.26 734
5422.96 760
5423.65 723
5424.35 729
5425.04 742
5425.74 750
5426.43 733
5427.13 713
5427.82 710
5428.52 680
5429.21 708
5429.91 678
5430.60 712
5431.30 680
5432.00 675
5432.69 765
5433.39 778
5434.08 724
5434.78 683
5435.47 651
5436.17 688
5436.86 729
5437.56 660
5438.26 741
5438.95 730
5439.65 703
5440.34 740
5441.04 704
5441.74 727
5442.43 721
5443.13 730
5443.83 720
5444.52 798
5445.22 812
5445.91 859
5446.61 951
5447.31 1036
5448.00 1175
5448.70 1176
5449.40 1194
5450.09 1267
5450.79 1138
5451.49 1191
5452.18 1112
5452.88 1151
5453.58 1042
5454.27 960
5454.97 896
5455.67 895
5456.37 842
5457.06 776
5457.76 833
5458.46 779
5459.15 792
5459.85 842
5460.55 897
5461.25 907
5461.94 899
5462.64 855
5463.34 943
5464.04 857
5464.73 895
5465.43 873
5466.13 808
5466.83 859
5467.53 875
5468.22 892
5468.92 882
5469.62 866
5470.32 832
5471.01 855
5471.71 870
5472.41 856
5473.11 946
5473.81 974
5474.51 1019
5475.20 952
5475.90 954
5476.60 999
5477.30 1030
5478.00 1072
5478.70 1274
5479.39 1303
5480.09 1383
5480.79 1544
5481.49 1596
5482.19 1718
5482.89 1669
5483.59 1702
5484.29 1558
5484.98 1442
5485.68 1405
5486.38 1330
5487.08 1224
5487.78 1143
5488.48 1095
5489.18 1173
5489.88 1229
5490.58 1136
5491.28 1161
5491.98 1240
5492.68 1241
5493.37 1289
5494.07 1281
5494.77 1218
5495.47 1300
5496.17 1346
5496.87 1268
5497.57 1294
5498.27 1313
5498.97 1423
5499.67 1550
5500.37 1770
5501.07 1973
5501.77 2255
5502.47 2593
5503.17 2594
5503.87 2439
5504.57 2256
5505.27 2088
5505.97 1793
5506.67 1553
5507.37 1410
5508.07 1282
5508.77 1146
5509.47 1124
5510.17 1104
5510.87 1090
5511.58 1101
5512.28 1032
5512.98 1010
5513.68 1033
5514.38 1057
5515.08 1110
5515.78 1056
5516.48 996
5517.18 997
5517.88 1051
5518.58 988
5519.28 1071
5519.99 1045
5520.69 1094
5521.39 1027
5522.09 1069
5522.79 1011
5523.49 1026
5524.19 977
5524.90 927
5525.60 897
5526.30 890
5527.00 843
5527.70 862
5528.40 851
5529.10 849
5529.81 758
5530.51 800
5531.21 816
5531.91 825
5532.61 835
5533.32 816
5534.02 825
5534.72 882
5535.42 826
5536.12 776
5536.83 814
5537.53 802
5538.23 814
5538.93 885
5539.64 926
5540.34 887
5541.04 930
5541.74 859
5542.45 853
5543.15 819
5543.85 843
5544.55 805
5545.26 775
5545.96 845
5546.66 839
5547.36 833
5548.07 756
5548.77 773
5549.47 807
5550.18 752
5550.88 755
5551.58 749
5552.29 738
5552.99 772
5553.69 741
5554.40 780
5555.10 746
5555.80 748
5556.51 739
5557.21 738
5557.91 755
5558.62 725
5559.32 753
5560.02 754
5560.73 703
5561.43 769
5562.14 761
5562.84 738
5563.54 790
5564.25 735
5564.95 771
5565.65 813
5566.36 841
5567.06 831
5567.77 800
5568.47 838
5569.18 822
5569.88 778
5570.58 760
5571.29 800
5571.99 744
5572.70 777
5573.40 677
5574.11 682
5574.81 723
5575.52 734
5576.22 780
5576.93 795
5577.63 782
5578.33 740
5579.04 742
5579.74 738
5580.45 726
5581.15 716
5581.86 719
5582.56 690
5583.27 663
5583.97 685
5584.68 694
5585.39 656
5586.09 647
5586.80 625
5587.50 667
5588.21 680
5588.91 690
5589.62 655
5590.32 637
5591.03 682
5591.73 633
5592.44 671
5593.15 662
5593.85 712
5594.56 662
5595.26 667
5595.97 675
5596.68 723
5597.38 669
5598.09 613
5598.79 617
5599.50 654
5600.21 666
5600.91 633
5601.62 656
5602.33 634
5603.03 609
5603.74 641
5604.44 635
5605.15 626
5605.86 678
5606.56 636
5607.27 636
5607.98 602
5608.68 635
5609.39 634
5610.10 654
5610.80 670
5611.51 662
5612.22 633
5612.93 635
5613.63 670
5614.34 657
5615.05 650
5615.75 620
5616.46 630
5617.17 587
5617.88 610
5618.58 619
5619.29 658
5620.00 663
5620.71 673
5621.41 612
5622.12 666
5622.83 625
5623.54 611
5624.24 634
5624.95 622
5625.66 661
5626.37 656
5627.08 711
5627.78 678
5628.49 661
5629.20 643
5629.91 718
5630.62 725
5631.32 667
5632.03 703
5632.74 730
5633.45 718
5634.16 699
5634.86 717
5635.57 759
5636.28 803
5636.99 834
5637.70 826
5638.41 818
5639.12 870
5639.82 857
5640.53 868
5641.24 805
5641.95 858
5642.66 805
5643.37 826
5644.08 817
5644.79 816
5645.50 793
5646.21 783
5646.91 760
5647.62 769
5648.33 728
5649.04 778
5649.75 772
5650.46 746
5651.17 761
5651.88 757
5652.59 774
5653.30 743
5654.01 743
5654.72 769
5655.43 746
5656.14 785
5656.85 796
5657.56 790
5658.27 763
5658.98 772
5659.69 792
5660.40 841
5661.11 869
5661.82 850
5662.53 839
5663.24 907
5663.95 837
5664.66 859
5665.37 794
5666.08 747
5666.79 742
5667.50 740
5668.21 731
5668.92 779
5669.63 776
5670.34 749
5671.05 783
5671.76 890
5672.47 884
5673.18 826
5673.89 867
5674.61 875
5675.32 846
5676.03 832
5676.74 776
5677.45 755
5678.16 819
5678.87 796
5679.58 751
5680.29 761
5681.01 736
5681.72 802
5682.43 724
5683.14 713
5683.85 788
5684.56 759
5685.27 776
5685.99 771
5686.70 765
5687.41 695
5688.12 713
5688.83 709
5689.54 696
5690.26 693
5690.97 705
5691.68 708
5692.39 761
5693.10 736
5693.82 700
5694.53 639
5695.24 702
5695.95 679
5696.67 677
5697.38 657
5698.09 710
5698.80 701
5699.51 689
5700.23 639
5700.94 700
5701.65 702
5702.36 728
5703.08 717
5703.79 656
5704.50 693
5705.22 735
5705.93 758
5706.64 705
5707.35 707
5708.07 704
5708.78 712
5709.49 709
5710.21 721
5710.92 720
5711.63 735
5712.35 716
5713.06 674
5713.77 675
5714.49 660
5715.20 692
5715.91 667
5716.63 635
5717.34 661
5718.05 650
5718.77 703
5719.48 691
5720.19 681
5720.91 683
5721.62 647
5722.34 648
5723.05 672
5723.76 700
5724.48 758
5725.19 713
5725.91 717
5726.62 775
5727.33 864
5728.05 815
5728.76 856
5729.48 922
5730.19 840
5730.91 875
5731.62 877
5732.34 892
5733.05 805
5733.76 808
5734.48 808
5735.19 785
5735.91 784
5736.62 823
5737.34 799
5738.05 788
5738.77 806
5739.48 736
5740.20 688
5740.91 715
5741.63 720
5742.34 698
5743.06 746
5743.77 761
5744.49 750
5745.20 802
5745.92 781
5746.63 808
5747.35 799
5748.07 744
5748.78 770
5749.50 784
5750.21 786
5750.93 755
5751.64 835
5752.36 794
5753.07 875
5753.79 893
5754.51 875
5755.22 906
5755.94 902
5756.65 908
5757.37 870
5758.09 969
5758.80 1017
5759.52 992
5760.24 985
5760.95 1017
5761.67 970
5762.38 1047
5763.10 1080
5763.82 1029
5764.53 1079
5765.25 1111
5765.97 1137
5766.68 1084
5767.40 1146
5768.12 1261
5768.83 1372
5769.55 1471
5770.27 1713
5770.98 2121
5771.70 2516
5772.42 2556
5773.13 2555
5773.85 2383
5774.57 2080
5775.29 1864
5776.00 1762
5776.72 1478
5777.44 1307
5778.16 1223
5778.87 1197
5779.59 1179
5780.31 1116
5781.03 1137
5781.74 1108
5782.46 1216
5783.18 1167
5783.90 1184
5784.61 1183
5785.33 1193
5786.05 1199
5786.77 1212
5787.48 1165
5788.20 1175
5788.92 1164
5789.64 1133
5790.36 1099
5791.08 1134
5791.79 1107
5792.51 1005
5793.23 1024
5793.95 1058
5794.67 989
5795.38 1019
5796.10 981
5796.82 1023
5797.54 1061
5798.26 1012
5798.98 965
5799.70 1032
5800.41 1205
5801.13 1252
5801.85 1284
5802.57 1326
5803.29 1361
5804.01 1364
5804.73 1238
5805.45 1142
5806.17 1076
5806.89 1018
5807.60 1005
5808.32 985
5809.04 1007
5809.76 964
5810.48 942
5811.20 981
5811.92 1027
5812.64 969
5813.36 921
5814.08 882
5814.80 958
5815.52 917
5816.24 897
5816.96 951
5817.68 948
5818.40 879
5819.12 877
5819.84 901
5820.56 875
5821.28 900
5822.00 902
5822.72 838
5823.44 843
5824.16 849
5824.88 827
5825.60 829
5826.32 825
5827.04 828
5827.76 796
5828.48 871
5829.20 840
5829.92 799
5830.64 781
5831.36 827
5832.08 857
5832.80 813
5833.52 846
5834.25 818
5834.97 810
5835.69 841
5836.41 784
5837.13 805
5837.85 814
5838.57 769
5839.29 776
5840.01 756
5840.73 823
5841.46 803
5842.18 808
5842.90 797
5843.62 820
5844.34 786
5845.06 823
5845.78 775
5846.51 780
5847.23 804
5847.95 775
5848.67 790
5849.39 749
5850.11 732
5850.84 751
5851.56 747
5852.28 807
5853.00 834
5853.72 802
5854.45 773
5855.17 765
5855.89 782
5856.61 791
5857.33 815
5858.06 813
5858.78 769
5859.50 736
5860.22 748
5860.95 766
5861.67 763
5862.39 777
5863.11 793
5863.84 783
5864.56 731
5865.28 732
5866.01 786
5866.73 812
5867.45 726
5868.17 771
5868.90 777
5869.62 723
5870.34 727
5871.07 750
5871.79 721
5872.51 779
5873.24 763
5873.96 724
5874.68 755
5875.41 732
5876.13 738
5876.85 726
5877.58 778
5878.30 786
5879.02 816
5879.75 793
5880.47 760
5881.19 721
5881.92 766
5882.64 814
5883.37 882
5884.09 861
5884.81 873
5885.54 868
5886.26 831
5886.99 870
5887.71 854
5888.43 866
5889.16 892
5889.88 893
5890.61 843
5891.33 851
5892.05 880
5892.78 886
5893.50 808
5894.23 841
5894.95 846
5895.68 851
5896.40 867
5897.13 819
5897.85 844
5898.58 816
5899.30 785
5900.03 784
5900.75 838
5901.48 870
5902.20 859
5902.93 849
5903.65 891
5904.38 871
5905.10 889
5905.83 921
5906.55 920
5907.28 946
5908.00 873
5908.73 934
5909.45 915
5910.18 925
5910.90 958
5911.63 972
5912.36 927
5913.08 950
5913.81 983
5914.53 991
5915.26 1001
5915.98 971
5916.71 1047
5917.44 1008
5918.16 975
5918.89 969
5919.61 1001
5920.34 975
5921.07 1041
5921.79 1073
5922.52 1107
5923.25 1033
5923.97 1045
5924.70 1094
5925.42 1099
5926.15 1119
5926.88 1161
5927.60 1187
5928.33 1110
5929.06 1156
5929.78 1136
5930.51 1171
5931.24 1234
5931.96 1229
5932.69 1282
5933.42 1244
5934.15 1292
5934.87 1288
5935.60 1329
5936.33 1343
5937.05 1316
5937.78 1386
5938.51 1410
5939.24 1459
5939.96 1418
5940.69 1512
5941.42 1562
5942.14 1552
5942.87 1512
5943.60 1525
5944.33 1619
5945.06 1636
5945.78 1664
5946.51 1758
5947.24 1777
5947.97 1821
5948.69 1824
5949.42 1839
5950.15 1841
5950.88 1972
5951.61 2071
5952.33 2234
5953.06 2440
5953.79 2518
5954.52 2691
5955.25 2779
5955.98 2710
5956.70 2653
5957.43 2681
5958.16 2514
5958.89 2439
5959.62 2437
5960.35 2408
5961.07 2350
5961.80 2285
5962.53 2345
5963.26 2373
5963.99 2410
5964.72 2440
5965.45 2596
5966.18 2683
5966.90 2805
5967.63 3050
5968.36 3215
5969.09 3385
5969.82 3279
5970.55 3259
5971.28 3235
5972.01 3138
5972.74 3010
5973.47 2957
5974.20 2903
5974.93 2938
5975.66 2872
5976.39 2814
5977.12 2848
5977.84 2826
5978.57 2884
5979.30 2860
5980.03 3038
5980.76 3116
5981.49 3245
5982.22 3288
5982.95 3330
5983.68 3410
5984.41 3465
5985.14 3479
5985.87 3564
5986.60 3567
5987.33 3496
5988.06 3651
5988.79 3605
5989.53 3575
5990.26 3553
5990.99 3598
5991.72 3560
5992.45 3542
5993.18 3609
5993.91 3696
5994.64 3728
5995.37 3760
5996.10 3812
5996.83 3986
5997.56 3996
5998.29 4083
5999.02 4155
5999.75 4163
6000.49 4098
6001.22 3997
6001.95 4064
6002.68 3922
6003.41 3991
6004.14 3809
6004.87 3713
6005.60 3587
6006.34 3604
6007.07 3769
6007.80 3706
6008.53 3836
6009.26 4104
6009.99 4621
6010.72 5336
6011.46 6287
6012.19 7386
6012.92 8915
6013.65 10515
6014.38 11742
6015.12 12649
6015.85 13102
6016.58 13043
6017.31 12447
6018.04 11327
6018.78 10012
6019.51 8981
6020.24 7751
6020.97 6583
6021.70 5531
6022.44 4700
6023.17 4192
6023.90 3748
6024.63 3510
6025.37 3222
6026.10 3062
6026.83 2939
6027.56 2899
6028.30 2932
6029.03 2886
6029.76 2896
6030.50 2922
6031.23 2902
6031.96 2877
6032.69 2778
6033.43 2647
6034.16 2611
6034.89 2492
6035.63 2357
6036.36 2273
6037.09 2226
6037.83 2296
6038.56 2252
6039.29 2271
6040.03 2352
6040.76 2395
6041.49 2517
6042.23 2459
6042.96 2483
6043.69 2402
6044.43 2431
6045.16 2355
6045.90 2389
6046.63 2434
6047.36 2507
6048.10 2585
6048.83 2575
6049.57 2561
6050.30 2591
6051.03 2685
6051.77 2830
6052.50 3012
6053.24 2991
6053.97 3089
6054.70 3235
6055.44 3347
6056.17 3266
6056.91 3115
6057.64 2994
6058.38 2933
6059.11 2858
6059.85 2820
6060.58 2752
6061.32 2601
6062.05 2622
6062.79 2643
6063.52 2544
6064.26 2519
6064.99 2578
6065.72 2503
6066.46 2545
6067.20 2382
6067.93 2323
6068.67 2366
6069.40 2371
6070.14 2333
6070.87 2299
6071.61 2236
6072.34 2257
6073.08 2172
6073.81 2214
6074.55 2157
6075.28 2099
6076.02 2131
6076.76 2160
6077.49 2143
6078.23 2068
6078.96 2130
6079.70 2084
6080.43 2071
6081.17 2064
6081.91 1963
6082.64 1987
6083.38 2035
6084.11 1994
6084.85 1915
6085.59 1869
6086.32 1919
6087.06 1839
6087.80 1739
6088.53 1822
6089.27 1868
6090.00 1777
6090.74 1838
6091.48 1882
6092.21 1909
6092.95 1897
6093.69 1891
6094.42 1919
6095.16 1832
6095.90 1768
6096.63 1852
6097.37 1883
6098.11 1771
6098.85 1701
6099.58 1735
6100.32 1827
6101.06 1776
6101.79 1731
6102.53 1730
6103.27 1745
6104.01 1702
6104.74 1674
6105.48 1684
6106.22 1605
6106.96 1728
6107.69 1764
6108.43 1627
6109.17 1653
6109.91 1666
6110.64 1753
6111.38 1653
6112.12 1677
6112.86 1692
6113.59 1709
6114.33 1685
6115.07 1782
6115.81 1767
6116.55 1846
6117.28 1864
6118.02 1887
6118.76 1892
6119.50 1903
6120.24 1910
6120.98 1914
6121.71 1908
6122.45 1804
6123.19 1852
6123.93 1976
6124.67 1934
6125.41 1884
6126.15 1915
6126.88 1944
6127.62 1983
6128.36 1913
6129.10 1904
6129.84 1943
6130.58 1914
6131.32 1937
6132.06 1933
6132.80 1957
6133.53 1900
6134.27 1989
6135.01 2030
6135.75 2004
6136.49 2130
6137.23 2168
6137.97 2221
6138.71 2340
6139.45 2383
6140.19 2431
6140.93 2495
6141.67 2485
6142.41 2578
6143.15 2618
6143.89 2596
6144.63 2643
6145.37 2632
6146.11 2475
6146.85 2382
6147.59 2329
6148.33 2308
6149.07 2351
6149.81 2325
6150.55 2267
6151.29 2249
6152.03 2199
6152.77 2211
6153.51 2292
6154.25 2306
6154.99 2279
6155.73 2265
6156.47 2406
6157.21 2471
6157.95 2452
6158.69 2466
6159.43 2497
6160.17 2491
6160.91 2565
6161.65 2565
6162.39 2669
6163.13 2733
6163.88 2670
6164.62 2848
6165.36 2977
6166.10 3245
6166.84 3441
6167.58 3529
6168.32 3670
6169.06 3666
6169.80 3725
6170.55 3703
6171.29 3697
6172.03 3573
6172.77 3482
6173.51 3326
6174.25 3276
6174.99 3287
6175.74 3262
6176.48 3344
6177.22 3307
6177.96 3385
6178.70 3508
6179.44 3666
6180.19 3836
6180.93 4318
6181.67 4828
6182.41 5527
6183.15 6315
6183.90 6913
6184.64 7348
6185.38 7664
6186.12 7519
6186.87 7293
6187.61 6862
6188.35 6288
6189.09 5778
6189.84 5266
6190.58 4814
6191.32 4501
6192.06 4324
6192.81 4111
6193.55 4063
6194.29 4069
6195.03 4134
6195.78 3991
6196.52 3927
6197.26 3951
6198.01 3875
6198.75 3965
6199.49 3878
6200.23 3832
6200.98 3787
6201.72 3870
6202.46 3829
6203.21 3828
6203.95 3880
6204.69 4124
6205.44 4586
6206.18 5265
6206.92 6466
6207.67 8081
6208.41 9968
6209.15 12388
6209.90 14476
6210.64 16144
6211.39 16824
6212.13 16829
6212.87 16004
6213.62 14555
6214.36 12650
6215.11 10708
6215.85 8808
6216.59 7246
6217.34 6040
6218.08 5127
6218.83 4400
6219.57 3868
6220.31 3498
6221.06 3282
6221.80 3128
6222.55 3042
6223.29 2884
6224.04 2796
6224.78 2709
6225.53 2655
6226.27 2585
6227.02 2568
6227.76 2526
6228.50 2336
6229.25 2204
6229.99 2063
6230.74 1965
6231.48 1963
6232.23 1927
6232.97 1928
6233.72 1859
6234.46 1879
6235.21 1947
6235.96 1923
6236.70 1960
6237.45 2079
6238.19 2077
6238.94 2116
6239.68 2219
6240.43 2380
6241.17 2341
6241.92 2450
6242.66 2546
6243.41 2514
6244.16 2411
6244.90 2456
6245.65 2439
6246.39 2442
6247.14 2472
6247.88 2631
6248.63 2703
6249.38 2707
6250.12 2633
6250.87 2529
6251.62 2566
6252.36 2537
6253.11 2360
6253.85 2382
6254.60 2318
6255.35 2264
6256.09 2229
6256.84 2158
6257.59 2062
6258.33 2058
6259.08 2116
6259.83 2159
6260.57 2184
6261.32 2086
6262.07 2133
6262.81 2143
6263.56 2064
6264.31 2029
6265.05 1997
6265.80 1941
6266.55 1970
6267.30 1954
6268.04 1979
6268.79 1962
6269.54 1963
6270.28 2021
6271.03 1976
6271.78 1947
6272.53 1965
6273.27 1969
6274.02 1967
6274.77 1969
6275.52 2070
6276.26 2143
6277.01 2149
6277.76 2170
6278.51 2138
6279.25 2172
6280.00 2089
6280.75 2090
6281.50 2071
6282.25 2039
6282.99 1945
6283.74 1892
6284.49 1828
6285.24 1763
6285.99 1713
6286.74 1745
6287.48 1678
6288.23 1692
6288.98 1661
6289.73 1607
6290.48 1560
6291.23 1532
6291.97 1531
6292.72 1510
6293.47 1461
6294.22 1568
6294.97 1581
6295.72 1677
6296.47 1600
6297.22 1637
6297.96 1608
6298.71 1583
6299.46 1571
6300.21 1504
6300.96 1491
6301.71 1466
6302.46 1462
6303.21 1402
6303.96 1345
6304.71 1437
6305.46 1374
6306.21 1284
6306.96 1373
6307.71 1374
6308.45 1339
6309.20 1342
6309.95 1305
6310.70 1415
6311.45 1418
6312.20 1458
6312.95 1470
6313.70 1446
6314.45 1454
6315.20 1456
6315.95 1460
6316.70 1537
6317.45 1534
6318.20 1474
6318.95 1509
6319.70 1461
6320.45 1448
6321.20 1450
6321.95 1373
6322.70 1312
6323.46 1304
6324.21 1324
6324.96 1304
6325.71 1291
6326.46 1295
6327.21 1251
6327.96 1276
6328.71 1303
6329.46 1257
6330.21 1309
6330.96 1318
6331.71 1306
6332.46 1231
6333.21 1239
6333.97 1278
6334.72 1333
6335.47 1297
6336.22 1258
6336.97 1191
6337.72 1227
6338.47 1213
6339.22 1209
6339.98 1293
6340.73 1271
6341.48 1172
6342.23 1249
6342.98 1235
6343.73 1200
6344.49 1213
6345.24 1240
6345.99 1212
6346.74 1279
6347.49 1319
6348.24 1282
6349.00 1369
6349.75 1342
6350.50 1337
6351.25 1356
6352.01 1407
6352.76 1395
6353.51 1446
6354.26 1471
6355.01 1501
6355.77 1536
6356.52 1527
6357.27 1572
6358.02 1531
6358.78 1534
6359.53 1431
6360.28 1415
6361.03 1407
6361.79 1358
6362.54 1339
6363.29 1383
6364.05 1310
6364.80 1269
6365.55 1316
6366.30 1333
6367.06 1421
6367.81 1450
6368.56 1554
6369.32 1656
6370.07 1670
6370.82 1665
6371.58 1610
6372.33 1559
6373.08 1515
6373.84 1393
6374.59 1289
6375.34 1363
6376.10 1339
6376.85 1337
6377.60 1308
6378.36 1285
6379.11 1304
6379.87 1326
6380.62 1248
6381.37 1311
6382.13 1364
6382.88 1352
6383.64 1393
6384.39 1441
6385.14 1430
6385.90 1369
6386.65 1260
6387.41 1256
6388.16 1287
6388.91 1307
6389.67 1270
6390.42 1278
6391.18 1230
6391.93 1242
6392.69 1295
6393.44 1245
6394.20 1286
6394.95 1300
6395.71 1279
6396.46 1235
6397.21 1268
6397.97 1239
6398.72 1244
6399.48 1234
6400.23 1270
6400.99 1126
6401.74 1109
6402.50 1204
6403.26 1186
6404.01 1138
6404.77 1158
6405.52 1119
6406.28 1158
6407.03 1180
6407.79 1147
6408.54 1168
6409.30 1175
6410.05 1116
6410.81 1223
6411.56 1178
6412.32 1147
6413.08 1200
6413.83 1228
6414.59 1199
6415.34 1196
6416.10 1199
6416.86 1208
6417.61 1233
6418.37 1172
6419.12 1193
6419.88 1202
6420.64 1222
6421.39 1170
6422.15 1145
6422.91 1199
6423.66 1196
6424.42 1167
6425.17 1212
6425.93 1209
6426.69 1164
6427.44 1187
6428.20 1182
6428.96 1237
6429.71 1243
6430.47 1191
6431.23 1178
6431.98 1201
6432.74 1227
6433.50 1258
6434.26 1246
6435.01 1283
6435.77 1277
6436.53 1254
6437.28 1297
6438.04 1319
6438.80 1287
6439.56 1281
6440.31 1338
6441.07 1416
6441.83 1449
6442.59 1387
6443.34 1376
6444.10 1392
6444.86 1342
6445.62 1349
6446.37 1457
6447.13 1437
6447.89 1393
6448.65 1476
6449.40 1457
6450.16 1466
6450.92 1422
6451.68 1480
6452.44 1584
6453.19 1509
6453.95 1470
6454.71 1523
6455.47 1578
6456.23 1557
6456.99 1621
6457.74 1570
6458.50 1606
6459.26 1601
6460.02 1668
6460.78 1676
6461.54 1721
6462.30 1692
6463.05 1651
6463.81 1746
6464.57 1802
6465.33 1828
6466.09 1829
6466.85 1948
6467.61 1906
6468.37 1935
6469.13 1882
6469.88 1964
6470.64 1967
6471.40 1854
6472.16 1807
6472.92 1864
6473.68 1860
6474.44 1882
6475.20 1898
6475.96 1904
6476.72 1934
6477.48 1993
6478.24 1978
6479.00 2030
6479.76 2108
6480.52 2107
6481.28 2096
6482.04 2173
6482.80 2260
6483.56 2198
6484.32 2305
6485.08 2256
6485.84 2441
6486.60 2360
6487.36 2399
6488.12 2405
6488.88 2424
6489.64 2494
6490.40 2592
6491.16 2601
6491.92 2697
6492.68 2714
6493.44 2854
6494.20 2971
6494.96 2887
6495.72 2950
6496.48 3054
6497.24 2998
6498.00 2982
6498.76 3029
6499.52 2947
6500.28 3020
6501.05 2959
6501.81 2932
6502.57 2966
6503.33 3146
6504.09 3214
6504.85 3366
6505.61 3879
6506.37 4664
6507.13 5682
6507.90 7432
6508.66 9161
6509.42 10634
6510.18 11871
6510.94 12615
6511.70 12504
6512.46 11639
6513.23 10528
6513.99 9147
6514.75 7843
6515.51 6818
6516.27 5710
6517.03 5015
6517.80 4361
6518.56 3936
6519.32 3748
6520.08 3598
6520.84 3546
6521.61 3460
6522.37 3484
6523.13 3524
6523.89 3514
6524.66 3564
6525.42 3715
6526.18 3912
6526.94 4221
6527.71 4525
6528.47 4796
6529.23 5047
6529.99 5142
6530.76 5243
6531.52 5151
6532.28 4886
6533.04 4666
6533.81 4722
6534.57 5030
6535.33 5431
6536.10 6026
6536.86 6871
6537.62 7705
6538.38 8284
6539.15 8425
6539.91 8063
6540.67 7519
6541.44 6777
6542.20 5968
6542.96 5168
6543.73 4644
6544.49 4162
6545.25 3754
6546.02 3478
6546.78 3330
6547.55 3301
6548.31 3303
6549.07 3197
6549.84 3191
6550.60 3143
6551.36 3009
6552.13 3002
6552.89 2918
6553.66 2887
6554.42 2834
6555.18 2812
6555.95 2828
6556.71 2733
6557.48 2793
6558.24 2775
6559.01 2655
6559.77 2727
6560.53 2860
6561.30 2771
6562.06 2818
6562.83 2880
6563.59 2932
6564.36 2971
6565.12 3029
6565.89 3037
6566.65 3084
6567.42 3118
6568.18 3068
6568.95 3122
6569.71 3103
6570.48 3002
6571.24 3049
6572.01 3092
6572.77 3142
6573.54 3212
6574.30 3297
6575.07 3349
6575.83 3352
6576.60 3324
6577.36 3323
6578.13 3328
6578.89 3375
6579.66 3292
6580.42 3138
6581.19 3222
6581.96 3281
6582.72 3324
6583.49 3374
6584.25 3452
6585.02 3418
6585.78 3375
6586.55 3401
6587.32 3443
6588.08 3365
6588.85 3267
6589.61 3298
6590.38 3371
6591.15 3404
6591.91 3498
6592.68 3606
6593.45 3922
6594.21 4074
6594.98 4412
6595.74 4731
6596.51 4892
6597.28 5072
6598.04 5053
6598.81 4973
6599.58 4605
6600.34 4504
6601.11 4181
6601.88 3863
6602.64 3595
6603.41 3410
6604.18 3279
6604.95 3111
6605.71 3036
6606.48 2910
6607.25 2963
6608.01 2855
6608.78 2782
6609.55 2723
6610.32 2728
6611.08 2718
6611.85 2708
6612.62 2710
6613.38 2758
6614.15 2705
6614.92 2619
6615.69 2566
6616.46 2574
6617.22 2564
6617.99 2538
6618.76 2628
6619.53 2734
6620.29 2785
6621.06 2978
6621.83 3226
6622.60 3356
6623.37 3646
6624.13 3814
6624.90 3985
6625.67 3927
6626.44 3839
6627.21 3817
6627.98 3559
6628.74 3340
6629.51 3146
6630.28 2946
6631.05 2895
6631.82 2795
6632.59 2740
6633.35 2705
6634.12 2770
6634.89 2944
6635.66 3163
6636.43 3311
6637.20 3352
6637.97 3292
6638.74 3236
6639.51 3285
6640.27 3190
6641.04 3234
6641.81 3263
6642.58 3179
6643.35 3265
6644.12 3278
6644.89 3109
6645.66 2943
6646.43 2876
6647.20 2764
6647.97 2650
6648.74 2555
6649.51 2483
6650.28 2329
6651.05 2347
6651.82 2208
6652.58 2250
6653.35 2295
6654.12 2264
6654.89 2258
6655.66 2191
6656.43 2175
6657.20 2207
6657.97 2293
6658.74 2281
6659.51 2219
6660.28 2145
6661.05 2100
6661.83 2127
6662.60 2109
6663.37 2134
6664.14 2044
6664.91 2073
6665.68 2104
6666.45 2114
6667.22 1919
6667.99 1914
6668.76 1972
6669.53 2052
6670.30 2136
6671.07 2088
6671.84 2182
6672.61 2311
6673.38 2318
6674.16 2313
6674.93 2218
6675.70 2260
6676.47 2151
6677.24 2179
6678.01 2214
6678.78 2204
6679.55 2161
6680.33 2232
6681.10 2255
6681.87 2194
6682.64 2193
6683.41 2266
6684.18 2249
6684.95 2337
6685.73 2541
6686.50 2590
6687.27 2716
6688.04 2625
6688.81 2657
6689.58 2491
6690.36 2409
6691.13 2294
6691.90 2174
6692.67 2052
6693.44 2004
6694.22 1930
6694.99 1916
6695.76 1816
6696.53 1797
6697.31 1731
6698.08 1712
6698.85 1741
6699.62 1763
6700.40 1748
6701.17 1804
6701.94 1787
6702.71 1718
6703.49 1741
6704.26 1690
6705.03 1642
6705.80 1628
6706.58 1652
6707.35 1715
6708.12 1651
6708.90 1651
6709.67 1640
6710.44 1623
6711.22 1569
6711.99 1608
6712.76 1532
6713.54 1524
6714.31 1540
6715.08 1568
6715.86 1539
6716.63 1541
6717.40 1519
6718.18 1553
6718.95 1573
6719.72 1472
6720.50 1506
6721.27 1531
6722.04 1539
6722.82 1578
6723.59 1524
6724.37 1520
6725.14 1560
6725.91 1550
6726.69 1506
6727.46 1524
6728.24 1526
6729.01 1512
6729.78 1500
6730.56 1532
6731.33 1485
6732.11 1411
6732.88 1474
6733.66 1488
6734.43 1451
6735.20 1514
6735.98 1566
6736.75 1504
6737.53 1498
6738.30 1508
6739.08 1617
6739.85 1633
6740.63 1615
6741.40 1577
6742.18 1564
6742.95 1592
6743.73 1511
6744.50 1564
6745.28 1590
6746.05 1651
6746.83 1659
6747.60 1639
6748.38 1621
6749.15 1663
6749.93 1733
6750.70 1760
6751.48 1823
6752.25 1823
6753.03 1840
6753.81 1959
6754.58 2054
6755.36 2031
6756.13 2059
6756.91 1973
6757.68 1918
6758.46 1875
6759.24 1767
6760.01 1740
6760.79 1736
6761.56 1665
6762.34 1744
6763.12 1801
6763.89 1825
6764.67 1785
6765.44 1711
6766.22 1661
6767.00 1655
6767.77 1710
6768.55 1696
6769.33 1697
6770.10 1688
6770.88 1611
6771.66 1678
6772.43 1624
6773.21 1652
6773.99 1637
6774.76 1570
6775.54 1502
6776.32 1531
6777.09 1465
6777.87 1581
6778.65 1525
6779.42 1401
6780.20 1434
6780.98 1413
6781.76 1510
6782.53 1487
6783.31 1463
6784.09 1367
6784.87 1370
6785.64 1399
6786.42 1479
6787.20 1376
6787.98 1353
6788.75 1409
6789.53 1384
6790.31 1315
6791.09 1314
6791.86 1268
6792.64 1260
6793.42 1249
6794.20 1239
6794.98 1216
6795.75 1195
6796.53 1185
6797.31 1291
6798.09 1256
6798.87 1289
6799.64 1287
6800.42 1353
6801.20 1320
6801.98 1304
6802.76 1298
6803.54 1368
6804.31 1330
6805.09 1330
6805.87 1360
6806.65 1376
6807.43 1332
6808.21 1314
6808.99 1308
6809.76 1299
6810.54 1337
6811.32 1297
6812.10 1293
6812.88 1272
6813.66 1218
6814.44 1165
6815.22 1255
6816.00 1280
6816.78 1233
6817.55 1229
6818.33 1258
6819.11 1254
6819.89 1289
6820.67 1242
6821.45 1252
6822.23 1292
6823.01 1258
6823.79 1257
6824.57 1301
6825.35 1255
6826.13 1293
6826.91 1272
6827.69 1264
6828.47 1273
6829.25 1254
6830.03 1260
6830.81 1261
6831.59 1271
6832.37 1265
6833.15 1281
6833.93 1321
6834.71 1278
6835.49 1303
6836.27 1302
6837.05 1389
6837.83 1496
6838.61 1556
6839.39 1669
6840.17 1766
6840.95 1891
6841.73 1963
6842.51 1857
6843.29 1748
6844.08 1687
6844.86 1635
6845.64 1621
6846.42 1481
6847.20 1440
6847.98 1529
6848.76 1596
6849.54 1662
6850.32 1865
6851.10 2095
6851.89 2292
6852.67 2459
6853.45 2605
6854.23 2476
6855.01 2391
6855.79 2333
6856.57 2134
6857.35 1951
6858.14 1808
6858.92 1672
6859.70 1570
6860.48 1556
6861.26 1485
6862.04 1492
6862.83 1487
6863.61 1364
6864.39 1376
6865.17 1402
6865.95 1372
6866.74 1400
6867.52 1477
6868.30 1504
6869.08 1529
6869.86 1511
6870.65 1472
6871.43 1434
6872.21 1472
6872.99 1471
6873.78 1459
6874.56 1438
6875.34 1443
6876.12 1543
6876.91 1609
6877.69 1656
6878.47 1615
6879.25 1665
6880.04 1816
6880.82 1903
6881.60 2056
6882.39 2202
6883.17 2365
6883.95 2554
6884.74 2615
6885.52 2667
6886.30 2485
6887.08 2433
6887.87 2425
6888.65 2402
6889.43 2447
6890.22 2499
6891.00 2484
6891.78 2549
6892.57 2434
6893.35 2302
6894.14 2188
6894.92 2074
6895.70 2069
6896.49 1950
6897.27 1928
6898.05 1855
6898.84 1903
6899.62 1865
6900.41 1788
6901.19 1717
6901.97 1739
6902.76 1896
6903.54 1846
6904.33 1843
6905.11 1855
6905.89 1802
6906.68 1745
6907.46 1826
6908.25 1774
6909.03 1794
6909.82 1755
6910.60 1772
6911.39 1739
6912.17 1667
6912.96 1640
6913.74 1768
6914.52 1740
6915.31 1726
6916.09 1716
6916.88 1705
6917.66 1755
6918.45 1742
6919.23 1719
6920.02 1771
6920.80 1812
6921.59 1798
6922.37 1770
6923.16 1824
6923.95 1743
6924.73 1809
6925.52 1817
6926.30 1906
6927.09 1833
6927.87 1818
6928.66 1872
6929.44 1900
6930.23 1954
6931.01 1934
6931.80 1860
6932.59 1906
6933.37 1937
6934.16 1879
6934.94 1945
6935.73 1991
6936.52 2048
6937.30 1974
6938.09 2019
6938.87 2143
6939.66 2223
6940.45 2304
6941.23 2469
6942.02 2601
6942.81 2764
6943.59 2937
6944.38 3042
6945.16 3191
6945.95 3208
6946.74 3303
6947.52 3371
6948.31 3263
6949.10 3278
6949.88 3322
6950.67 3408
6951.46 3439
6952.25 3288
6953.03 3255
6953.82 3086
6954.61 2947
6955.39 2959
6956.18 2854
6956.97 2851
6957.75 2784
6958.54 2827
6959.33 2936
6960.12 2838
6960.90 2767
6961.69 2758
6962.48 2823
6963.27 2837
6964.05 2870
6964.84 2969
6965.63 3052
6966.42 3157
6967.20 3182
6967.99 3359
6968.78 3626
6969.57 3888
6970.36 4052
6971.14 4152
6971.93 4291
6972.72 4353
6973.51 4279
6974.30 4225
6975.08 4282
6975.87 4176
6976.66 4189
6977.45 4201
6978.24 4224
6979.03 4256
6979.81 4383
6980.60 4643
6981.39 5000
6982.18 5451
6982.97 6379
6983.76 7928
6984.55 9798
6985.34 12164
6986.12 14704
6986.91 17141
6987.70 18755
6988.49 19134
6989.28 18655
6990.07 17442
6990.86 15552
6991.65 13253
6992.44 11095
6993.23 9124
6994.01 7372
6994.80 6073
6995.59 5089
6996.38 4243
6997.17 3805
6997.96 3483
6998.75 3265
6999.54 3047
7000.33 2859
7001.12 2825
7001.91 2703
7002.70 2572
7003.49 2519
7004.28 2498
7005.07 2383
7005.86 2322
7006.65 2189
7007.44 2130
7008.23 2033
7009.02 1930
7009.81 1907
7010.60 1935
7011.39 2019
7012.18 2102
7012.97 2166
7013.76 2302
7014.55 2439
7015.34 2467
7016.13 2436
7016.92 2418
7017.71 2422
7018.50 2358
7019.29 2309
7020.08 2275
7020.88 2207
7021.67 2171
7022.46 2292
7023.25 2341
7024.04 2410
7024.83 2532
7025.62 2603
7026.41 2669
7027.20 2697
7027.99 2664
7028.79 2620
7029.58 2544
7030.37 2484
7031.16 2408
7031.95 2282
7032.74 2300
7033.53 2207
7034.33 2145
7035.12 2049
7035.91 2088
7036.70 2102
7037.49 2135
7038.28 2158
7039.08 2203
7039.87 2218
7040.66 2261
7041.45 2221
7042.24 2271
7043.04 2260
7043.83 2309
7044.62 2331
7045.41 2303
7046.20 2274
7047.00 2210
7047.79 2279
7048.58 2296
7049.37 2367
7050.17 2416
7050.96 2536
7051.75 2519
7052.54 2623
7053.34 2644
7054.13 2568
7054.92 2580
7055.71 2430
7056.51 2248
7057.30 2179
7058.09 2152
7058.89 2132
7059.68 2099
7060.47 2101
7061.26 2120
7062.06 2162
7062.85 2076
7063.64 2097
7064.44 2093
7065.23 2056
7066.02 2016
7066.82 2003
7067.61 1972
7068.40 1972
7069.20 1916
7069.99 1898
7070.78 1866
7071.58 1781
7072.37 1813
7073.17 1719
7073.96 1757
7074.75 1673
7075.55 1617
7076.34 1632
7077.13 1622
7077.93 1589
7078.72 1531
7079.52 1498
7080.31 1468
7081.10 1509
7081.90 1464
7082.69 1488
7083.49 1573
7084.28 1506
7085.08 1552
7085.87 1481
7086.67 1596
7087.46 1685
7088.25 1782
7089.05 1731
7089.84 1760
7090.64 1843
7091.43 1827
7092.23 1656
7093.02 1624
7093.82 1576
7094.61 1483
7095.41 1463
7096.20 1359
7097.00 1386
7097.79 1365
7098.59 1326
7099.38 1249
7100.18 1226
7100.97 1273
7101.77 1218
7102.56 1138
7103.36 1228
7104.15 1190
7104.95 1209
7105.75 1176
7106.54 1151
7107.34 1162
7108.13 1204
7108.93 1143
7109.72 1130
7110.52 1123
7111.32 1139
7112.11 1133
7112.91 1085
7113.70 1083
7114.50 1068
7115.30 1067
7116.09 1060
7116.89 1119
7117.68 1111
7118.48 1109
7119.28 1090
7120.07 1099
7120.87 1077
7121.67 1095
7122.46 1094
7123.26 1109
7124.06 1090
7124.85 1081
7125.65 1094
7126.45 1037
7127.24 1059
7128.04 1073
7128.84 1102
7129.63 1148
7130.43 1174
7131.23 1151
7132.02 1197
7132.82 1233
7133.62 1203
7134.41 1212
7135.21 1114
7136.01 1070
7136.81 1119
7137.60 1157
7138.40 1112
7139.20 1062
7140.00 1016
7140.79 1019
7141.59 1014
7142.39 974
7143.19 1000
7143.98 994
7144.78 1010
7145.58 962
7146.38 1003
7147.18 1027
7147.97 1037
7148.77 1005
7149.57 997
7150.37 935
7151.17 965
7151.96 960
7152.76 960
7153.56 937
7154.36 945
7155.16 952
7155.95 1008
7156.75 998
7157.55 1021
7158.35 1010
7159.15 956
7159.95 1022
7160.75 982
7161.54 1007
7162.34 976
7163.14 976
7163.94 1010
7164.74 991
7165.54 985
7166.34 1027
7167.14 1017
7167.93 1010
7168.73 972
7169.53 970
7170.33 979
7171.13 939
7171.93 927
7172.73 952
7173.53 935
7174.33 958
7175.13 911
7175.93 913
7176.73 907
7177.53 879
7178.33 900
7179.13 883
7179.93 878
7180.73 868
7181.53 862
7182.32 929
7183.12 975
7183.92 943
7184.72 925
7185.52 955
7186.32 916
7187.12 907
7187.92 914
7188.72 912
7189.53 821
7190.33 862
7191.13 868
7191.93 828
7192.73 833
7193.53 818
7194.33 842
7195.13 817
7195.93 803
7196.73 818
7197.53 799
7198.33 831
7199.13 798
7199.93 812
7200.73 900
7201.53 883
7202.33 906
7203.14 892
7203.94 893
7204.74 921
7205.54 936
7206.34 854
7207.14 844
7207.94 840
7208.74 863
7209.55 887
7210.35 887
7211.15 888
7211.95 858
7212.75 900
7213.55 910
7214.35 874
7215.16 894
7215.96 849
7216.76 840
7217.56 883
7218.36 911
7219.16 937
7219.97 944
7220.77 952
7221.57 993
7222.37 963
7223.17 988
7223.98 957
7224.78 922
7225.58 941
7226.38 954
7227.19 950
7227.99 907
7228.79 872
7229.59 882
7230.40 901
7231.20 908
7232.00 907
7232.80 918
7233.61 943
7234.41 992
7235.21 1063
7236.01 1155
7236.82 1244
7237.62 1303
7238.42 1389
7239.23 1423
7240.03 1388
7240.83 1333
7241.63 1279
7242.44 1208
7243.24 1149
7244.04 1073
7244.85 1131
7245.65 1059
7246.45 1016
7247.26 943
7248.06 939
7248.86 990
7249.67 1006
7250.47 944
7251.28 965
7252.08 933
7252.88 953
7253.69 985
7254.49 984
7255.29 1021
7256.10 995
7256.90 1031
7257.71 1014
7258.51 1027
7259.31 1049
7260.12 1021
7260.92 977
7261.73 1001
7262.53 979
7263.34 968
7264.14 988
7264.94 1044
7265.75 1044
7266.55 1074
7267.36 1061
7268.16 1095
7268.97 1093
7269.77 1115
7270.58 1134
7271.38 1114
7272.19 1152
7272.99 1093
7273.80 1105
7274.60 1107
7275.41 1116
7276.21 1116
7277.02 1153
7277.82 1138
7278.63 1154
7279.43 1170
7280.24 1136
7281.04 1159
7281.85 1290
7282.65 1444
7283.46 1616
7284.26 1763
7285.07 1984
7285.87 2146
7286.68 2212
7287.49 2281
7288.29 2252
7289.10 2102
7289.90 1948
7290.71 1693
7291.52 1537
7292.32 1445
7293.13 1326
7293.93 1282
7294.74 1191
7295.55 1122
7296.35 1097
7297.16 1084
7297.96 1082
7298.77 1088
7299.58 1177
7300.38 1114
7301.19 1137
7302.00 1102
7302.80 1060
7303.61 1148
7304.42 1109
7305.22 1086
7306.03 1106
7306.84 1180
7307.64 1116
7308.45 1126
7309.26 1148
7310.06 1133
7310.87 1223
7311.68 1319
7312.48 1345
7313.29 1336
7314.10 1329
7314.90 1370
7315.71 1328
7316.52 1351
7317.33 1389
7318.13 1416
7318.94 1568
7319.75 1747
7320.56 1887
7321.36 1971
7322.17 2118
7322.98 2114
7323.79 2131
7324.59 1929
7325.40 1824
7326.21 1704
7327.02 1528
7327.83 1461
7328.63 1374
7329.44 1266
7330.25 1213
7331.06 1225
7331.87 1126
7332.67 1139
7333.48 1118
7334.29 1156
7335.10 1145
7335.91 1115
7336.72 1119
7337.52 1149
7338.33 1197
7339.14 1201
7339.95 1320
7340.76 1360
7341.57 1373
7342.38 1362
7343.18 1345
7343.99 1342
7344.80 1312
7345.61 1243
7346.42 1196
7347.23 1183
7348.04 1086
7348.85 1057
7349.66 1070
7350.46 1068
7351.27 1043
7352.08 1026
7352.89 993
7353.70 988
7354.51 994
7355.32 955
7356.13 950
7356.94 992
7357.75 999
7358.56 1014
7359.37 965
7360.18 958
7360.99 994
7361.80 951
7362.61 974
7363.42 1049
7364.23 1019
7365.04 1048
7365.85 1036
7366.66 1057
7367.47 1113
7368.28 1061
7369.09 1059
7369.90 1026
7370.71 1092
7371.52 1092
7372.33 1021
7373.14 1010
7373.95 989
7374.76 994
7375.57 954
7376.38 964
7377.19 1008
7378.00 1019
7378.81 1055
7379.62 1082
7380.43 1174
7381.24 1258
7382.06 1353
7382.87 1363
7383.68 1354
7384.49 1318
7385.30 1336
7386.11 1271
7386.92 1245
7387.73 1136
7388.54 1092
7389.36 1023
7390.17 1021
7390.98 954
7391.79 926
7392.60 917
7393.41 918
7394.22 867
7395.04 883
7395.85 873
7396.66 858
7397.47 835
7398.28 865
7399.09 930
7399.91 903
7400.72 874
7401.53 923
7402.34 960
7403.15 987
7403.97 959
7404.78 950
7405.59 953
7406.40 942
7407.21 880
7408.03 872
7408.84 908
7409.65 852
7410.46 856
7411.28 850
7412.09 829
7412.90 825
7413.71 829
7414.53 806
7415.34 788
7416.15 762
7416.96 782
7417.78 760
7418.59 747
7419.40 752
7420.22 723
7421.03 737
7421.84 675
7422.66 712
7423.47 742
7424.28 684
7425.09 691
7425.91 740
7426.72 728
7427.53 703
7428.35 683
7429.16 677
7429.98 722
7430.79 700
7431.60 698
7432.42 714
7433.23 737
7434.04 725
7434.86 702
7435.67 714
7436.48 735
7437.30 685
7438.11 729
7438.93 777
7439.74 735
7440.55 701
7441.37 712
7442.18 770
7443.00 751
7443.81 709
7444.63 705
7445.44 737
7446.25 722
7447.07 725
7447.88 668
7448.70 719
7449.51 697
7450.33 683
7451.14 731
7451.96 723
7452.77 693
7453.59 674
7454.40 665
7455.22 674
7456.03 670
7456.85 673
7457.66 717
7458.48 665
7459.29 717
7460.11 714
7460.92 678
7461.74 688
7462.55 692
7463.37 660
7464.18 649
7465.00 673
7465.81 660
7466.63 685
7467.44 686
7468.26 650
7469.08 700
7469.89 670
7470.71 658
7471.52 721
7472.34 682
7473.15 706
7473.97 687
7474.79 687
7475.60 759
7476.42 677
7477.23 681
7478.05 704
7478.87 668
7479.68 695
7480.50 718
7481.32 713
7482.13 669
7482.95 718
7483.76 705
7484.58 681
7485.40 703
7486.21 677
7487.03 738
7487.85 698
7488.66 727
7489.48 693
7490.30 675
7491.11 691
7491.93 641
7492.75 611
7493.57 653
7494.38 709
7495.20 663
7496.02 672
7496.83 713
7497.65 677
7498.47 689
7499.29 703
7500.10 652
7500.92 701
7501.74 721
7502.55 642
7503.37 650
7504.19 602
7505.01 613
7505.83 650
7506.64 678
7507.46 610
7508.28 603
7509.10 621
7509.91 621
7510.73 633
7511.55 620
7512.37 611
7513.19 617
7514.00 631
7514.82 625
7515.64 668
7516.46 631
7517.28 600
7518.10 618
7518.91 590
7519.73 568
7520.55 596
7521.37 626
7522.19 630
7523.01 624
7523.82 615
7524.64 613
7525.46 665
7526.28 629
7527.10 646
7527.92 623
7528.74 616
7529.56 578
7530.38 626
7531.19 637
7532.01 655
7532.83 604
7533.65 635
7534.47 605
7535.29 599
7536.11 652
7536.93 638
7537.75 645
7538.57 605
7539.39 638
7540.21 614
7541.03 627
7541.85 597
7542.67 625
7543.48 604
7544.30 573
7545.12 631
7545.94 646
7546.76 674
7547.58 633
7548.40 639
7549.22 658
7550.04 666
7550.86 578
7551.68 608
7552.50 640
7553.32 600
7554.14 638
7554.97 631
7555.79 636
7556.61 638
7557.43 671
7558.25 664
7559.07 662
7559.89 702
7560.71 700
7561.53 626
7562.35 644
7563.17 673
7563.99 668
7564.81 666
7565.63 696
7566.45 649
7567.28 658
7568.10 622
7568.92 666
7569.74 687
7570.56 648
7571.38 640
7572.20 650
7573.02 686
7573.84 715
7574.67 672
7575.49 663
7576.31 648
7577.13 672
7577.95 650
7578.77 648
7579.60 672
7580.42 686
7581.24 677
7582.06 625
7582.88 651
7583.70 700
7584.53 669
7585.35 720
7586.17 704
7586.99 708
7587.81 687
7588.64 695
7589.46 720
7590.28 735
7591.10 729
7591.93 770
7592.75 749
7593.57 718
7594.39 722
7595.22 761
7596.04 796
7596.86 770
7597.68 811
7598.51 792
7599.33 814
7600.15 802
7600.97 846
7601.80 785
7602.62 844
7603.44 839
7604.27 860
7605.09 862
7605.91 926
7606.73 945
7607.56 949
7608.38 949
7609.20 913
7610.03 976
7610.85 945
7611.67 907
7612.50 903
7613.32 856
7614.15 858
7614.97 868
7615.79 867
7616.62 845
7617.44 888
7618.26 946
7619.09 1004
7619.91 989
7620.73 1052
7621.56 1037
7622.38 1059
7623.21 1028
7624.03 1005
7624.85 974
7625.68 973
7626.50 945
7627.33 982
7628.15 986
7628.98 976
7629.80 962
7630.62 975
7631.45 1002
7632.27 1043
7633.10 1064
7633.92 1038
7634.75 1097
7635.57 1071
7636.40 997
7637.22 929
7638.05 886
7638.87 858
7639.70 896
7640.52 869
7641.35 802
7642.17 813
7643.00 838
7643.82 858
7644.65 860
7645.47 853
7646.30 902
7647.12 937
7647.95 946
7648.77 960
7649.60 941
7650.42 996
7651.25 1001
7652.08 1004
7652.90 1013
7653.73 1021
7654.55 991
7655.38 964
7656.20 921
7657.03 819
7657.86 779
7658.68 809
7659.51 839
7660.33 786
7661.16 751
7661.99 766
7662.81 770
7663.64 729
7664.46 780
7665.29 738
7666.12 705
7666.94 772
7667.77 746
7668.60 756
7669.42 754
7670.25 761
7671.08 717
7671.90 722
7672.73 740
7673.56 719
7674.38 689
7675.21 697
7676.04 712
7676.86 717
7677.69 687
7678.52 706
7679.34 663
7680.17 688
7681.00 692
7681.83 688
7682.65 674
7683.48 698
7684.31 736
7685.13 746
7685.96 780
7686.79 792
7687.62 798
7688.44 749
7689.27 776
7690.10 776
7690.93 797
7691.76 760
7692.58 755
7693.41 773
7694.24 775
7695.07 754
7695.89 734
7696.72 726
7697.55 746
7698.38 779
7699.21 759
7700.03 798
7700.86 856
7701.69 834
7702.52 775
7703.35 776
7704.18 758
7705.00 760
7705.83 746
7706.66 739
7707.49 686
7708.32 684
7709.15 702
7709.98 668
7710.80 711
7711.63 712
7712.46 687
7713.29 685
7714.12 694
7714.95 693
7715.78 705
7716.61 707
7717.44 689
7718.27 687
7719.09 687
7719.92 646
7720.75 672
7721.58 670
7722.41 706
7723.24 647
7724.07 700
7724.90 727
7725.73 691
7726.56 701
7727.39 724
7728.22 785
7729.05 789
7729.88 775
7730.71 810
7731.54 826
7732.37 811
7733.20 803
7734.03 789
7734.86 751
7735.69 757
7736.52 719
7737.35 694
7738.18 688
7739.01 684
7739.84 681
7740.67 715
7741.50 651
7742.33 645
7743.16 643
7743.99 685
7744.82 695
7745.65 730
7746.48 776
7747.31 835
7748.14 911
7748.98 973
7749.81 1082
7750.64 1088
7751.47 1074
7752.30 1031
7753.13 949
7753.96 896
7754.79 870
7755.62 811
7756.45 733
7757.29 715
7758.12 703
7758.95 706
7759.78 713
7760.61 693
7761.44 650
7762.27 648
7763.11 643
7763.94 658
7764.77 639
7765.60 638
7766.43 646
7767.26 669
7768.10 610
7768.93 640
7769.76 586
7770.59 627
7771.42 613
7772.26 591
7773.09 617
7773.92 639
7774.75 624
7775.58 581
7776.42 628
7777.25 589
7778.08 628
7778.91 598
7779.75 650
7780.58 652
7781.41 618
7782.24 637
7783.08 680
7783.91 672
7784.74 641
7785.57 651
7786.41 682
7787.24 700
7788.07 650
7788.91 661
7789.74 663
7790.57 688
7791.40 651
7792.24 628
7793.07 635
7793.90 641
7794.74 666
7795.57 671
7796.40 670
7797.24 647
7798.07 678
7798.90 670
7799.74 722
7800.57 702
7801.40 704
7802.24 652
7803.07 709
7803.91 722
7804.74 730
7805.57 759
7806.41 686
7807.24 696
7808.07 737
7808.91 759
7809.74 742
7810.58 754
7811.41 748
7812.25 765
7813.08 772
7813.91 791
7814.75 789
7815.58 896
7816.42 910
7817.25 881
7818.09 895
7818.92 896
7819.75 910
7820.59 854
7821.42 894
7822.26 923
7823.09 949
7823.93 958
7824.76 1046
7825.60 1038
7826.43 997
7827.27 1001
7828.10 951
7828.94 918
7829.77 936
7830.61 968
7831.44 844
7832.28 818
7833.11 928
7833.95 891
7834.78 885
7835.62 937
7836.46 1004
7837.29 999
7838.13 960
7838.96 945
7839.80 968
7840.63 927
7841.47 847
7842.31 870
7843.14 859
7843.98 824
7844.81 806
7845.65 790
7846.48 734
7847.32 754
7848.16 790
7848.99 746
7849.83 723
7850.67 702
7851.50 718
7852.34 712
7853.17 729
7854.01 752
7854.85 686
7855.68 675
7856.52 679
7857.36 713
7858.19 719
7859.03 726
7859.87 693
7860.70 725
7861.54 732
7862.38 698
7863.21 723
7864.05 690
7864.89 742
7865.73 713
7866.56 678
7867.40 696
7868.24 698
7869.07 715
7869.91 686
7870.75 677
7871.59 664
7872.42 731
7873.26 724
7874.10 762
7874.94 775
7875.77 743
7876.61 758
7877.45 765
7878.29 771
7879.12 824
7879.96 895
7880.80 901
7881.64 933
7882.47 985
7883.31 1027
7884.15 945
7884.99 932
7885.83 933
7886.67 878
7887.50 891
7888.34 850
7889.18 845
7890.02 860
7890.86 837
7891.69 813
7892.53 786
7893.37 855
7894.21 901
7895.05 913
7895.89 905
7896.73 841
7897.57 844
7898.40 810
7899.24 734
7900.08 737
7900.92 710
7901.76 693
7902.60 759
7903.44 763
7904.28 736
7905.12 699
7905.95 740
7906.79 729
7907.63 725
7908.47 717
7909.31 718
7910.15 692
7910.99 715
7911.83 737
7912.67 746
7913.51 717
7914.35 778
7915.19 814
7916.03 871
7916.87 911
7917.71 969
7918.55 1024
7919.39 1075
7920.23 1063
7921.07 1115
7921.91 1054
7922.75 983
7923.59 958
7924.43 934
7925.27 864
7926.11 795
7926.95 757
7927.79 747
7928.63 740
7929.47 719
7930.31 728
7931.15 709
7931.99 687
7932.83 650
7933.67 660
7934.51 661
7935.35 699
7936.19 689
7937.04 644
7937.88 639
7938.72 657
7939.56 634
7940.40 648
7941.24 668
7942.08 603
7942.92 632
7943.76 687
7944.60 691
7945.45 664
7946.29 684
7947.13 713
7947.97 688
7948.81 707
7949.65 684
7950.49 687
7951.34 728
7952.18 664
7953.02 667
7953.86 704
7954.70 732
7955.54 736
7956.39 808
7957.23 838
7958.07 801
7958.91 774
7959.75 748
7960.60 784
7961.44 736
7962.28 757
7963.12 725
7963.96 741
7964.81 695
7965.65 693
7966.49 705
7967.33 779
7968.18 835
7969.02 870
7969.86 934
7970.70 938
7971.55 937
7972.39 815
7973.23 786
7974.08 775
7974.92 735
7975.76 718
7976.60 714
7977.45 636
7978.29 672
7979.13 713
7979.98 690
7980.82 646
7981.66 645
7982.51 637
7983.35 609
7984.19 607
7985.04 668
7985.88 633
7986.72 653
7987.57 598
7988.41 597
7989.25 621
7990.10 623
7990.94 610
7991.78 595
7992.63 581
7993.47 615
7994.32 578
7995.16 552
7996.00 522
7996.85 525
7997.69 566
7998.53 556
7999.38 540
8000.22 533
8001.07 552
8001.91 525
8002.76 501
8003.60 573
8004.44 573
8005.29 517
8006.13 566
8006.98 545
8007.82 529
8008.67 509
8009.51 496
8010.36 524
8011.20 466
8012.05 497
8012.89 507
8013.74 551
8014.58 475
8015.43 489
8016.27 493
8017.12 482
8017.96 515
8018.81 481
8019.65 460
8020.50 489
8021.34 486
8022.19 495
8023.03 476
8023.88 472
8024.72 504
8025.57 469
8026.41 467
8027.26 462
8028.11 491
8028.95 517
8029.80 455
8030.64 485
8031.49 481
8032.33 490
8033.18 506
8034.03 530
8034.87 500
8035.72 487
8036.56 486
8037.41 494
8038.26 523
8039.10 494
8039.95 481
8040.80 520
8041.64 538
8042.49 489
8043.33 524
8044.18 479
8045.03 547
8045.87 525
8046.72 512
8047.57 536
8048.41 512
8049.26 527
8050.11 506
8050.95 550
8051.80 507
8052.65 470
8053.49 475
8054.34 471
8055.19 464
8056.04 461
8056.88 426
8057.73 475
8058.58 462
8059.42 447
8060.27 406
8061.12 456
8061.97 431
8062.81 451
8063.66 477
8064.51 444
8065.36 421
8066.20 425
8067.05 432
8067.90 430
8068.75 460
8069.60 466
8070.44 429
8071.29 456
8072.14 425
8072.99 453
8073.84 409
8074.68 424
8075.53 443
8076.38 430
8077.23 431
8078.08 385
8078.92 477
8079.77 451
8080.62 400
8081.47 438
8082.32 433
8083.17 438
8084.02 415
8084.86 437
8085.71 450
8086.56 446
8087.41 422
8088.26 413
8089.11 453
8089.96 415
8090.81 435
8091.65 452
8092.50 436
8093.35 425
8094.20 465
8095.05 483
8095.90 457
8096.75 445
8097.60 441
8098.45 419
8099.30 433
8100.15 417
8101.00 416
8101.85 451
8102.70 421
8103.54 433
8104.39 450
8105.24 469
8106.09 452
8106.94 449
8107.79 429
8108.64 456
8109.49 468
8110.34 457
8111.19 434
8112.04 475
8112.89 465
8113.74 480
8114.59 464
8115.44 429
8116.29 457
8117.14 494
8117.99 509
8118.84 454
8119.70 472
8120.55 494
8121.40 483
8122.25 468
8123.10 509
8123.95 486
8124.80 509
8125.65 515
8126.50 499
8127.35 535
8128.20 477
8129.05 448
8129.90 473
8130.76 549
8131.61 518
8132.46 514
8133.31 507
8134.16 504
8135.01 504
8135.86 518
8136.71 525
8137.56 517
8138.42 483
8139.27 519
8140.12 483
8140.97 502
8141.82 460
8142.67 505
8143.53 488
8144.38 436
8145.23 473
8146.08 494
8146.93 448
8147.78 472
8148.64 524
8149.49 505
8150.34 499
8151.19 493
8152.05 507
8152.90 518
8153.75 508
8154.60 511
8155.45 508
8156.31 525
8157.16 541
8158.01 556
8158.86 571
8159.72 555
8160.57 519
8161.42 502
8162.27 519
8163.13 475
8163.98 470
8164.83 460
8165.69 464
8166.54 469
8167.39 466
8168.24 466
8169.10 450
8169.95 428
8170.80 465
8171.66 466
8172.51 469
8173.36 432
8174.22 433
8175.07 432
8175.92 446
8176.78 445
8177.63 473
8178.48 444
8179.34 432
8180.19 447
8181.04 420
8181.90 415
8182.75 416
8183.61 443
8184.46 422
8185.31 422
8186.17 397
8187.02 431
8187.87 410
8188.73 397
8189.58 374
8190.44 415
8191.29 428
8192.15 428
8193.00 409
8193.85 437
8194.71 444
8195.56 415
8196.42 415
8197.27 409
8198.13 405
8198.98 415
8199.84 431
8200.69 418
8201.55 425
8202.40 431
8203.25 473
8204.11 408
8204.96 387
8205.82 430
8206.67 421
8207.53 414
8208.38 389
8209.24 403
8210.09 405
8210.95 417
8211.81 434
8212.66 440
8213.52 457
8214.37 441
8215.23 435
8216.08 465
8216.94 457
8217.79 441
8218.65 448
8219.50 473
8220.36 468
8221.22 496
8222.07 479
8222.93 470
8223.78 479
8224.64 473
8225.50 474
8226.35 465
8227.21 443
8228.06 493
8228.92 480
8229.78 469
8230.63 466
8231.49 444
8232.34 451
8233.20 409
8234.06 421
8234.91 411
8235.77 425
8236.63 370
8237.48 402
8238.34 404
8239.20 409
8240.05 420
8240.91 425
8241.77 398
8242.62 426
8243.48 446
8244.34 414
8245.19 441
8246.05 386
8246.91 428
8247.77 431
8248.62 415
8249.48 441
8250.34 417
8251.20 410
8252.05 427
8252.91 422
8253.77 407
8254.62 419
8255.48 426
8256.34 445
8257.20 456
8258.06 473
8258.91 430
8259.77 452
8260.63 421
8261.49 456
8262.34 445
8263.20 443
8264.06 405
8264.92 390
8265.78 428
8266.63 436
8267.49 439
8268.35 435
8269.21 462
8270.07 420
8270.93 409
8271.78 423
8272.64 439
8273.50 448
8274.36 454
8275.22 437
8276.08 450
8276.93 446
8277.79 440
8278.65 486
8279.51 510
8280.37 478
8281.23 505
8282.09 501
8282.95 520
8283.81 506
8284.66 522
8285.52 492
8286.38 446
8287.24 467
8288.10 474
8288.96 444
8289.82 484
8290.68 438
8291.54 486
8292.40 460
8293.26 476
8294.12 498
8294.98 483
8295.84 499
8296.70 498
8297.56 506
8298.42 504
8299.28 490
8300.13 498
8300.99 535
8301.85 460
8302.71 465
8303.57 455
8304.43 438
8305.29 462
8306.16 486
8307.02 465
8307.88 462
8308.74 478
8309.60 450
8310.46 456
8311.32 442
8312.18 405
8313.04 485
8313.90 429
8314.76 398
8315.62 439
8316.48 476
8317.34 444
8318.20 447
8319.06 449
8319.92 435
8320.78 444
8321.65 427
8322.51 415
8323.37 406
8324.23 401
8325.09 447
8325.95 468
8326.81 456
8327.67 396
8328.53 420
8329.40 441
8330.26 450
8331.12 468
8331.98 442
8332.84 426
8333.70 462
8334.57 436
8335.43 441
8336.29 460
8337.15 418
8338.01 471
8338.87 498
8339.74 463
8340.60 433
8341.46 434
8342.32 492
8343.18 507
8344.05 514
8344.91 490
8345.77 486
8346.63 518
8347.49 457
8348.36 475
8349.22 455
8350.08 456
8350.94 443
8351.81 456
8352.67 463
8353.53 451
8354.39 479
8355.26 457
8356.12 466
8356.98 433
8357.85 423
8358.71 458
8359.57 464
8360.43 493
8361.30 501
8362.16 486
8363.02 498
8363.89 480
8364.75 450
8365.61 479
8366.48 436
8367.34 513
8368.20 490
8369.07 483
8369.93 447
8370.79 475
8371.66 517
8372.52 483
8373.38 442
8374.25 466
8375.11 503
8375.98 491
8376.84 464
8377.70 496
8378.57 487
8379.43 461
8380.30 486
8381.16 480
8382.02 485
8382.89 483
8383.75 523
8384.62 540
8385.48 474
8386.34 496
8387.21 554
8388.07 538
8388.94 515
8389.80 526
8390.67 513
8391.53 516
8392.40 494
8393.26 530
8394.13 535
8394.99 542
8395.85 500
8396.72 519
8397.58 524
8398.45 510
8399.31 565
8400.18 586
8401.04 549
8401.91 564
8402.77 588
8403.64 609
8404.50 625
8405.37 608
8406.24 566
8407.10 568
8407.97 566
8408.83 575
8409.70 578
8410.56 585
8411.43 578
8412.29 551
8413.16 616
8414.03 645
8414.89 596
8415.76 605
8416.62 633
8417.49 677
8418.35 624
8419.22 628
8420.09 651
8420.95 662
8421.82 630
8422.69 647
8423.55 643
8424.42 653
8425.28 679
8426.15 694
8427.02 724
8427.88 733
8428.75 723
8429.62 689
8430.48 693
8431.35 716
8432.22 778
8433.08 762
8433.95 781
8434.82 808
8435.68 765
8436.55 776
8437.42 864
8438.28 876
8439.15 850
8440.02 861
8440.89 944
8441.75 971
8442.62 889
8443.49 963
8444.35 963
8445.22 1081
8446.09 1019
8446.96 972
8447.82 997
8448.69 1064
8449.56 1078
8450.43 1074
8451.29 1082
8452.16 1180
8453.03 1207
8453.90 1274
8454.76 1422
8455.63 1694
8456.50 1830
8457.37 2116
8458.24 2308
8459.10 2436
8459.97 2402
8460.84 2263
8461.71 2082
8462.58 1916
8463.45 1743
8464.31 1561
8465.18 1429
8466.05 1311
8466.92 1187
8467.79 1107
8468.66 1035
8469.52 1015
8470.39 936
8471.26 934
8472.13 914
8473.00 875
8473.87 835
8474.74 825
8475.61 798
8476.47 811
8477.34 819
8478.21 836
8479.08 822
8479.95 847
8480.82 843
8481.69 862
8482.56 916
8483.43 975
8484.30 988
8485.17 978
8486.04 1007
8486.91 958
8487.78 967
8488.64 920
8489.51 960
8490.38 901
8491.25 881
8492.12 858
8492.99 858
8493.86 863
8494.73 865
8495.60 886
8496.47 926
8497.34 845
8498.21 879
8499.08 852
8499.95 832
8500.82 823
8501.69 811
8502.56 875
8503.43 817
8504.30 827
8505.17 809
8506.05 802
8506.92 837
8507.79 869
8508.66 877
8509.53 842
8510.40 871
8511.27 902
8512.14 875
8513.01 869
8513.88 894
8514.75 876
8515.62 893
8516.49 880
8517.37 896
8518.24 877
8519.11 963
8519.98 932
8520.85 1002
8521.72 1011
8522.59 1031
8523.46 1092
8524.33 1181
8525.21 1316
8526.08 1454
8526.95 1605
8527.82 1753
8528.69 1812
8529.56 1782
8530.44 1781
8531.31 1731
8532.18 1519
8533.05 1418
8533.92 1295
8534.80 1177
8535.67 1102
8536.54 1050
8537.41 1000
8538.28 954
8539.16 912
8540.03 957
8540.90 909
8541.77 866
8542.64 858
8543.52 856
8544.39 832
8545.26 885
8546.13 847
8547.01 837
8547.88 850
8548.75 808
8549.62 863
8550.50 840
8551.37 881
8552.24 865
8553.12 955
8553.99 945
8554.86 933
8555.73 960
8556.61 1015
8557.48 951
8558.35 923
8559.23 958
8560.10 921
8560.97 918
8561.85 876
8562.72 857
8563.59 844
8564.47 855
8565.34 806
8566.21 809
8567.09 810
8567.96 826
8568.83 802
8569.71 795
8570.58 803
8571.46 779
8572.33 792
8573.20 786
8574.08 731
8574.95 741
8575.83 749
8576.70 756
8577.57 769
8578.45 746
8579.32 771
8580.20 772
8581.07 808
8581.94 753
8582.82 794
8583.69 819
8584.57 798
8585.44 790
8586.32 816
8587.19 811
8588.07 829
8588.94 821
8589.82 779
8590.69 825
8591.57 867
8592.44 859
8593.32 812
8594.19 871
8595.07 874
8595.94 914
8596.82 847
8597.69 855
8598.57 857
8599.44 853
8600.32 899
8601.19 890
8602.07 900
8602.94 927
8603.82 895
8604.69 917
8605.57 938
8606.44 946
8607.32 934
8608.20 892
8609.07 991
8609.95 917
8610.82 960
8611.70 978
8612.57 983
8613.45 965
8614.33 972
8615.20 964
8616.08 952
8616.95 965
8617.83 1006
8618.71 1036
8619.58 999
8620.46 1045
8621.34 1017
8622.21 1058
8623.09 1100
8623.97 1133
8624.84 1102
8625.72 1083
8626.59 1043
8627.47 1156
8628.35 1209
8629.22 1160
8630.10 1201
8630.98 1156
8631.86 1197
8632.73 1216
8633.61 1230
8634.49 1241
8635.36 1234
8636.24 1278
8637.12 1256
8637.99 1255
8638.87 1254
8639.75 1271
8640.63 1316
8641.50 1290
8642.38 1321
8643.26 1390
8644.14 1416
8645.01 1433
8645.89 1419
8646.77 1467
8647.65 1516
8648.52 1558
8649.40 1515
8650.28 1517
8651.16 1579
8652.04 1589
8652.91 1584
8653.79 1607
8654.67 1622
8655.55 1695
8656.43 1668
8657.30 1688
8658.18 1679
8659.06 1764
8659.94 1831
8660.82 1902
8661.70 1926
8662.57 1979
8663.45 2135
8664.33 2273
8665.21 2382
8666.09 2454
8666.97 2565
8667.85 2628
8668.72 2637
8669.60 2599
8670.48 2613
8671.36 2580
8672.24 2600
8673.12 2754
8674.00 2812
8674.88 2987
8675.76 3137
8676.63 3182
8677.51 3251
8678.39 3186
8679.27 2994
8680.15 2779
8681.03 2640
8681.91 2468
8682.79 2305
8683.67 2092
8684.55 1957
8685.43 1887
8686.31 1837
8687.19 1886
8688.07 2002
8688.95 2054
8689.83 2129
8690.71 2417
8691.59 2695
8692.47 3111
8693.35 3378
8694.23 3725
8695.11 3812
8695.99 3866
8696.87 3771
8697.75 3477
8698.63 3190
8699.51 2928
8700.39 2560
8701.27 2369
8702.15 2186
8703.03 2088
8703.91 2006
8704.79 1932
8705.67 1839
8706.55 1714
8707.43 1651
8708.31 1631
8709.19 1496
8710.07 1387
8710.96 1387
8711.84 1336
8712.72 1297
8713.60 1293
8714.48 1266
8715.36 1218
8716.24 1233
8717.12 1192
8718.00 1179
8718.89 1133
8719.77 1124
8720.65 1139
8721.53 1121
8722.41 1125
8723.29 1101
8724.17 1151
8725.06 1112
8725.94 1146
8726.82 1170
8727.70 1188
8728.58 1137
8729.46 1208
8730.35 1176
8731.23 1274
8732.11 1242
8732.99 1275
8733.87 1279
8734.76 1276
8735.64 1313
8736.52 1233
8737.40 1224
8738.29 1265
8739.17 1215
8740.05 1203
8740.93 1226
8741.81 1238
8742.70 1192
8743.58 1229
8744.46 1313
8745.34 1261
8746.23 1233
8747.11 1250
8747.99 1227
8748.88 1198
8749.76 1199
8750.64 1212
8751.52 1227
8752.41 1269
8753.29 1242
8754.17 1317
8755.06 1288
8755.94 1283
8756.82 1358
8757.71 1456
8758.59 1419
8759.47 1411
8760.36 1413
8761.24 1482
8762.12 1449
8763.01 1386
8763.89 1420
8764.77 1444
8765.66 1425
8766.54 1410
8767.42 1394
8768.31 1400
8769.19 1397
8770.08 1413
8770.96 1422
8771.84 1404
8772.73 1388
8773.61 1393
8774.50 1346
8775.38 1394
8776.26 1338
8777.15 1380
8778.03 1373
8778.92 1401
8779.80 1508
8780.69 1569
8781.57 1739
8782.46 1927
8783.34 1988
8784.22 2059
8785.11 2155
8785.99 2133
8786.88 2139
8787.76 1994
8788.65 1868
8789.53 1742
8790.42 1594
8791.30 1497
8792.19 1334
8793.07 1252
8793.96 1225
8794.84 1158
8795.73 1144
8796.61 1158
8797.50 1117
8798.38 1025
8799.27 1034
8800.15 1058
8801.04 1025
8801.93 1000
8802.81 987
8803.70 1000
8804.58 960
8805.47 919
8806.35 959
8807.24 988
8808.12 897
8809.01 877
8809.90 867
8810.78 865
8811.67 875
8812.55 911
8813.44 872
8814.33 868
8815.21 882
8816.10 863
8816.98 885
8817.87 891
8818.76 905
8819.64 939
8820.53 926
8821.42 945
8822.30 947
8823.19 877
8824.08 886
8824.96 849
8825.85 826
8826.74 829
8827.62 838
8828.51 809
8829.40 748
8830.28 791
8831.17 840
8832.06 763
8832.94 720
8833.83 735
8834.72 756
8835.61 737
8836.49 775
8837.38 766
8838.27 747
8839.16 765
8840.04 810
8840.93 784
8841.82 760
8842.70 734
8843.59 748
8844.48 769
8845.37 742
8846.26 768
8847.14 788
8848.03 756
8848.92 770
8849.81 749
8850.69 739
8851.58 750
8852.47 736
8853.36 715
8854.25 694
8855.13 694
8856.02 713
8856.91 735
8857.80 703
8858.69 702
8859.58 708
8860.46 642
8861.35 666
8862.24 663
8863.13 708
8864.02 683
8864.91 665
8865.80 652
8866.68 689
8867.57 661
8868.46 695
8869.35 651
8870.24 672
8871.13 667
8872.02 624
8872.91 656
8873.80 622
8874.69 611
8875.57 612
8876.46 616
8877.35 585
8878.24 633
8879.13 597
8880.02 608
8880.91 592
8881.80 604
8882.69 564
8883.58 576
8884.47 571
8885.36 560
8886.25 577
8887.14 576
8888.03 550
8888.92 569
8889.81 571
8890.70 569
8891.59 578
8892.48 547
8893.37 523
8894.26 534
8895.15 541
8896.04 549
8896.93 505
8897.82 518
8898.71 547
8899.60 502
8900.49 470
8901.38 511
8902.27 484
8903.16 477
8904.05 507
8904.94 490
8905.83 483
8906.72 480
8907.61 486
8908.50 474
8909.40 449
8910.29 442
8911.18 463
8912.07 503
8912.96 470
8913.85 435
8914.74 489
8915.63 500
8916.52 462
8917.42 486
8918.31 493
8919.20 484
8920.09 442
8920.98 459
8921.87 459
8922.76 461
8923.66 458
8924.55 451
8925.44 434
8926.33 473
8927.22 453
8928.11 464
8929.01 497
8929.90 448
8930.79 466
8931.68 457
8932.57 470
8933.47 470
8934.36 465
8935.25 431
8936.14 461
8937.03 432
8937.93 458
8938.82 444
8939.71 442
8940.60 411
8941.50 432
8942.39 445
8943.28 394
8944.17 440
8945.07 426
8945.96 407
8946.85 430
8947.75 439
8948.64 417
8949.53 417
8950.42 401
8951.32 421
8952.21 422
8953.10 401
8954.00 440
8954.89 408
8955.78 421
8956.68 421
8957.57 412
8958.46 418
8959.36 425
8960.25 416
8961.14 434
8962.04 388
8962.93 432
8963.82 406
8964.72 446
8965.61 427
8966.50 414
8967.40 438
8968.29 439
8969.19 428
8970.08 408
8970.97 405
8971.87 410
8972.76 428
8973.66 432
8974.55 411
8975.44 385
8976.34 422
8977.23 421
8978.13 405
8979.02 395
8979.91 359
8980.81 405
8981.70 434
8982.60 401
8983.49 398
8984.39 397
8985.28 411
8986.18 384
8987.07 365
8987.97 385
8988.86 388
8989.76 408
8990.65 402
8991.55 414
8992.44 396
8993.34 440
8994.23 394
8995.13 392
8996.02 417
8996.92 376
8997.81 392
8998.71 379
8999.60 392
9000.50 389
9001.39 412
9002.29 363
9003.18 391
9004.08 378
9004.98 369
9005.87 373
9006.77 363
9007.66 335
9008.56 350
9009.45 409
9010.35 341
9011.25 350
9012.14 380
9013.04 372
9013.93 385
9014.83 392
9015.73 357
9016.62 372
9017.52 408
9018.42 391
9019.31 357
9020.21 361
9021.10 360
9022.00 370
9022.90 341
9023.79 356
9024.69 364
9025.59 330
9026.48 342
9027.38 372
9028.28 354
9029.17 346
9030.07 391
9030.97 382
9031.87 392
9032.76 375
9033.66 388
9034.56 368
9035.45 409
9036.35 384
9037.25 356
9038.15 377
9039.04 342
9039.94 364
9040.84 344
9041.73 360
9042.63 355
9043.53 400
9044.43 383
9045.33 406
9046.22 354
9047.12 376
9048.02 372
9048.92 388
9049.81 367
9050.71 380
9051.61 362
9052.51 377
9053.41 363
9054.30 387
9055.20 362
9056.10 343
9057.00 398
9057.90 393
9058.80 379
9059.69 379
9060.59 370
9061.49 370
9062.39 415
9063.29 358
9064.19 357
9065.08 399
9065.98 376
9066.88 378
9067.78 356
9068.68 377
9069.58 372
9070.48 429
9071.38 397
9072.27 392
9073.17 392
9074.07 389
9074.97 407
9075.87 387
9076.77 372
9077.67 396
9078.57 406
9079.47 421
9080.37 385
9081.27 392
9082.17 399
9083.07 374
9083.97 399
9084.87 344
9085.76 351
9086.66 359
9087.56 419
9088.46 379
9089.36 394
9090.26 412
9091.16 388
9092.06 376
9092.96 402
9093.86 412
9094.76 396
9095.66 425
9096.56 395
9097.46 405
9098.36 395
9099.26 418
9100.17 383
9101.07 375
9101.97 371
9102.87 381
9103.77 356
9104.67 373
9105.57 406
9106.47 379
9107.37 386
9108.27 392
9109.17 381
9110.07 380
9110.97 363
9111.87 353
9112.77 379
9113.68 383
9114.58 363
9115.48 350
9116.38 330
9117.28 357
9118.18 411
9119.08 416
9119.98 363
9120.89 385
9121.79 391
9122.69 351
9123.59 379
9124.49 377
9125.39 382
9126.29 393
9127.20 372
9128.10 369
9129.00 363
9129.90 354
9130.80 372
9131.71 354
9132.61 372
9133.51 385
9134.41 372
9135.31 331
9136.22 333
9137.12 367
9138.02 359
9138.92 394
9139.83 394
9140.73 358
9141.63 383
9142.53 380
9143.43 385
9144.34 400
9145.24 400
9146.14 371
9147.05 387
9147.95 373
9148.85 350
9149.75 356
9150.66 376
9151.56 407
9152.46 368
9153.37 358
9154.27 373
9155.17 385
9156.07 363
9156.98 368
9157.88 373
9158.78 401
9159.69 395
9160.59 370
9161.49 399
9162.40 416
9163.30 375
9164.20 371
9165.11 399
9166.01 352
9166.92 362
9167.82 364
9168.72 426
9169.63 432
9170.53 388
9171.43 399
9172.34 411
9173.24 427
9174.15 399
9175.05 363
9175.95 405
9176.86 409
9177.76 401
9178.67 385
9179.57 412
9180.48 396
9181.38 363
9182.28 386
9183.19 386
9184.09 415
9185.00 362
9185.90 378
9186.81 374
9187.71 404
9188.62 380
9189.52 391
9190.43 425
9191.33 399
9192.24 402
9193.14 415
9194.05 378
9194.95 384
9195.86 412
9196.76 397
9197.67 425
9198.57 393
9199.48 397
9200.38 443
9201.29 414
9202.19 401
9203.10 394
9204.00 394
9204.91 438
9205.81 446
9206.72 416
9207.63 406
9208.53 402
9209.44 422
9210.34 384
9211.25 400
9212.15 398
9213.06 383
9213.97 394
9214.87 388
9215.78 359
9216.68 395
9217.59 409
9218.50 418
9219.40 408
9220.31 418
9221.22 427
9222.12 411
9223.03 398
9223.94 430
9224.84 424
9225.75 424
9226.65 393
9227.56 367
9228.47 383
9229.37 413
9230.28 395
9231.19 373
9232.10 442
9233.00 414
9233.91 419
9234.82 420
9235.72 414
9236.63 423
9237.54 386
9238.44 426
9239.35 416
9240.26 418
9241.17 386
9242.07 417
9242.98 411
9243.89 419
9244.80 369
9245.70 397
9246.61 387
9247.52 439
9248.43 437
9249.33 413
9250.24 397
9251.15 379
9252.06 414
9252.97 404
9253.87 390
9254.78 372
9255.69 365
9256.60 426
9257.51 397
9258.41 377
9259.32 370
9260.23 410
9261.14 391
9262.05 382
9262.96 453
9263.86 432
9264.77 388
9265.68 399
9266.59 406
9267.50 423
9268.41 405
9269.32 409
9270.22 394
9271.13 424
9272.04 403
9272.95 406
9273.86 401
9274.77 397
9275.68 405
9276.59 423
9277.50 399
9278.40 430
9279.31 428
9280.22 430
9281.13 400
9282.04 421
9282.95 416
9283.86 380
9284.77 415
9285.68 404
9286.59 401
9287.50 426
9288.41 366
9289.32 403
9290.23 425
9291.14 410
9292.05 413
9292.96 409
9293.87 402
9294.78 396
9295.69 433
9296.60 464
9297.51 444
9298.42 465
9299.33 444
9300.24 443
9301.15 445
9302.06 481
9302.97 448
9303.88 482
9304.79 447
9305.70 439
9306.61 439
9307.52 432
9308.43 422
9309.34 460
9310.25 517
9311.16 557
9312.07 513
9312.98 504
9313.90 515
9314.81 516
9315.72 491
9316.63 460
9317.54 463
9318.45 438
9319.36 444
9320.27 452
9321.18 449
9322.10 407
9323.01 422
9323.92 438
9324.83 433
9325.74 427
9326.65 411
9327.56 434
9328.48 423
9329.39 419
9330.30 425
9331.21 423
9332.12 418
9333.03 470
9333.95 452
9334.86 423
9335.77 439
9336.68 439
9337.59 446
9338.51 432
9339.42 426
9340.33 422
9341.24 434
9342.15 415
9343.07 403
9343.98 423
9344.89 438
9345.80 435
9346.72 419
9347.63 461
9348.54 448
9349.45 442
9350.37 467
9351.28 477
9352.19 434
9353.11 439
9354.02 438
9354.93 443
9355.84 412
9356.76 436
9357.67 442
9358.58 439
9359.50 437
9360.41 440
9361.32 445
9362.24 439
9363.15 425
9364.06 456
9364.98 456
9365.89 428
9366.80 434
9367.72 413
9368.63 427
9369.54 395
9370.46 453
9371.37 427
9372.28 458
9373.20 428
9374.11 438
9375.03 439
9375.94 460
9376.85 458
9377.77 505
9378.68 446
9379.60 444
9380.51 429
9381.42 487
9382.34 502
9383.25 457
9384.17 457
9385.08 462
9386.00 461
9386.91 471
9387.82 444
9388.74 451
9389.65 497
9390.57 488
9391.48 526
9392.40 512
9393.31 503
9394.23 542
9395.14 557
9396.06 561
9396.97 565
9397.89 544
9398.80 549
9399.72 492
9400.63 501
9401.55 514
9402.46 493
9403.38 532
9404.29 477
9405.21 507
9406.12 481
9407.04 530
9407.95 500
9408.87 522
9409.79 497
9410.70 461
9411.62 485
9412.53 521
9413.45 473
9414.36 474
9415.28 465
9416.20 469
9417.11 469
9418.03 488
9418.94 520
9419.86 493
9420.78 453
9421.69 495
9422.61 550
9423.52 476
9424.44 486
9425.36 513
9426.27 535
9427.19 503
9428.11 514
9429.02 535
9429.94 489
9430.86 515
9431.77 519
9432.69 522
9433.61 470
9434.52 515
9435.44 517
9436.36 529
9437.27 513
9438.19 552
9439.11 560
9440.02 585
9440.94 600
9441.86 584
9442.78 635
9443.69 609
9444.61 652
9445.53 663
9446.44 651
9447.36 617
9448.28 621
9449.20 604
9450.11 631
9451.03 633
9451.95 576
9452.87 661
9453.78 691
9454.70 674
9455.62 685
9456.54 721
9457.46 717
9458.37 651
9459.29 616
9460.21 676
9461.13 641
9462.05 603
9462.96 626
9463.88 620
9464.80 587
9465.72 583
9466.64 555
9467.56 577
9468.47 546
9469.39 543
9470.31 570
9471.23 543
9472.15 552
9473.07 556
9473.98 572
9474.90 561
9475.82 584
9476.74 559
9477.66 568
9478.58 610
9479.50 602
9480.42 634
9481.34 650
9482.26 657
9483.17 671
9484.09 645
9485.01 669
9485.93 645
9486.85 631
9487.77 637
9488.69 609
9489.61 621
9490.53 605
9491.45 614
9492.37 601
9493.29 580
9494.21 562
9495.13 599
9496.05 573
9496.97 552
9497.89 557
9498.81 566
9499.73 563
9500.65 595
9501.57 590
9502.49 574
9503.41 599
9504.33 638
9505.25 613
9506.17 545
9507.09 557
9508.01 588
9508.93 602
9509.85 642
9510.77 621
9511.69 606
9512.61 589
9513.53 620
9514.45 642
9515.37 622
9516.29 636
9517.21 618
9518.13 679
9519.05 733
9519.98 739
9520.90 713
9521.82 762
9522.74 774
9523.66 801
9524.58 770
9525.50 795
9526.42 760
9527.34 773
9528.27 787
9529.19 776
9530.11 707
9531.03 725
9531.95 751
9532.87 759
9533.79 694
9534.72 693
9535.64 703
9536.56 715
9537.48 679
9538.40 681
9539.32 685
9540.25 691
9541.17 675
9542.09 641
9543.01 654
9543.93 725
9544.86 752
9545.78 725
9546.70 718
9547.62 695
9548.55 684
9549.47 716
9550.39 713
9551.31 680
9552.24 721
9553.16 695
9554.08 732
9555.00 709
9555.93 706
9556.85 723
9557.77 725
9558.69 734
9559.62 722
9560.54 767
9561.46 727
9562.39 705
9563.31 725
9564.23 773
9565.15 804
9566.08 785
9567.00 801
9567.92 794
9568.85 790
9569.77 791
9570.69 786
9571.62 790
9572.54 800
9573.46 811
9574.39 839
9575.31 820
9576.23 821
9577.16 856
9578.08 863
9579.01 848
9579.93 894
9580.85 928
9581.78 938
9582.70 895
9583.63 860
9584.55 910
9585.47 924
9586.40 962
9587.32 941
9588.25 955
9589.17 941
9590.09 911
9591.02 893
9591.94 873
9592.87 912
9593.79 972
9594.72 938
9595.64 952
9596.57 957
9597.49 999
9598.42 1055
9599.34 1025
9600.26 1047
9601.19 1071
9602.11 1145
9603.04 1144
9603.96 1130
9604.89 1068
9605.81 1118
9606.74 1097
9607.66 1084
9608.59 1116
9609.51 1031
9610.44 1038
9611.37 1041
9612.29 1080
9613.22 1043
9614.14 1028
9615.07 1027
9615.99 1030
9616.92 1017
9617.84 1078
9618.77 1032
9619.70 1069
9620.62 1056
9621.55 1045
9622.47 1059
9623.40 1093
9624.32 1121
9625.25 1071
9626.18 1117
9627.10 1100
9628.03 1100
9628.95 1070
9629.88 1141
9630.81 1189
9631.73 1189
9632.66 1190
9633.59 1173
9634.51 1183
9635.44 1184
9636.37 1186
9637.29 1198
9638.22 1266
9639.15 1259
9640.07 1330
9641.00 1313
9641.93 1391
9642.85 1455
9643.78 1483
9644.71 1550
9645.63 1526
9646.56 1521
9647.49 1530
9648.41 1514
9649.34 1492
9650.27 1497
9651.20 1554
9652.12 1438
9653.05 1453
9653.98 1391
9654.91 1461
9655.83 1422
9656.76 1388
9657.69 1403
9658.62 1391
9659.54 1441
9660.47 1395
9661.40 1364
9662.33 1376
9663.25 1470
9664.18 1420
9665.11 1383
9666.04 1397
9666.97 1408
9667.89 1447
9668.82 1471
9669.75 1475
9670.68 1513
9671.61 1540
9672.53 1579
9673.46 1549
9674.39 1539
9675.32 1567
9676.25 1569
9677.18 1589
9678.11 1653
9679.03 1592
9679.96 1601
9680.89 1653
9681.82 1680
9682.75 1687
9683.68 1640
9684.61 1732
9685.54 1690
9686.46 1700
9687.39 1722
9688.32 1730
9689.25 1710
9690.18 1769
9691.11 1775
9692.04 1743
9692.97 1733
9693.90 1759
9694.83 1811
9695.76 1826
9696.69 1849
9697.61 2040
9698.54 2104
9699.47 2221
9700.40 2275
9701.33 2315
9702.26 2293
9703.19 2305
9704.12 2363
9705.05 2258
9705.98 2089
9706.91 2009
9707.84 1914
9708.77 1889
9709.70 1906
9710.63 1781
9711.56 1855
9712.49 1943
9713.42 1900
9714.35 2001
9715.28 2027
9716.21 2033
9717.14 2125
9718.07 2172
9719.00 2139
9719.94 2126
9720.87 2002
9721.80 1905
9722.73 1842
9723.66 1723
9724.59 1615
9725.52 1577
9726.45 1418
9727.38 1455
9728.31 1458
9729.24 1365
9730.17 1339
9731.10 1366
9732.04 1383
9732.97 1353
9733.90 1332
9734.83 1317
9735.76 1298
9736.69 1357
9737.62 1336
9738.55 1337
9739.49 1315
9740.42 1295
9741.35 1251
9742.28 1170
9743.21 1142
9744.14 1201
9745.08 1154
9746.01 1168
9746.94 1159
9747.87 1124
9748.80 1092
9749.74 1147
9750.67 1164
9751.60 1141
9752.53 1104
9753.46 1069
9754.40 1069
9755.33 1023
9756.26 1020
9757.19 993
9758.13 969
9759.06 1011
9759.99 1001
9760.92 985
9761.85 1062
9762.79 1004
9763.72 987
9764.65 990
9765.59 1002
9766.52 965
9767.45 991
9768.38 997
9769.32 983
9770.25 971
9771.18 981
9772.12 1020
9773.05 1053
9773.98 985
9774.92 1029
9775.85 1036
9776.78 1030
9777.71 1019
9778.65 1013
9779.58 1019
9780.52 1042
9781.45 1069
9782.38 1017
9783.32 1030
9784.25 1016
9785.18 989
9786.12 1047
9787.05 1027
9787.98 1008
9788.92 1061
9789.85 1007
9790.79 936
9791.72 943
9792.65 952
9793.59 923
9794.52 924
9795.46 960
9796.39 930
9797.32 960
9798.26 984
9799.19 981
9800.13 1006
9801.06 975
9802.00 966
9802.93 981
9803.87 940
9804.80 945
9805.73 899
9806.67 884
9807.60 851
9808.54 820
9809.47 822
9810.41 812
9811.34 850
9812.28 795
9813.21 791
9814.15 798
9815.08 816
9816.02 735
9816.95 718
9817.89 776
9818.82 799
9819.76 747
9820.69 734
9821.63 727
9822.57 711
9823.50 711
9824.44 737
9825.37 764
9826.31 735
9827.24 734
9828.18 708
9829.11 744
9830.05 708
9830.99 730
9831.92 753
9832.86 730
9833.79 707
9834.73 688
9835.67 719
9836.60 688
9837.54 679
9838.47 718
9839.41 711
9840.35 715
9841.28 704
9842.22 707
9843.16 677
9844.09 702
9845.03 742
9845.97 778
9846.90 745
9847.84 726
9848.78 701
9849.71 672
9850.65 696
9851.59 713
9852.52 713
9853.46 719
9854.40 706
9855.33 713
9856.27 724
9857.21 716
9858.14 677
9859.08 684
9860.02 696
9860.96 679
9861.89 681
9862.83 670
9863.77 703
9864.71 653
9865.64 617
9866.58 653
9867.52 659
9868.46 627
9869.39 635
9870.33 630
9871.27 639
9872.21 628
9873.15 659
9874.08 634
9875.02 673
9875.96 626
9876.90 615
9877.83 621
9878.77 639
9879.71 648
9880.65 615
9881.59 631
9882.53 637
9883.46 626
9884.40 633
9885.34 623
9886.28 608
9887.22 609
9888.16 630
9889.10 613
9890.03 611
9890.97 592
9891.91 597
9892.85 612
9893.79 615
9894.73 568
9895.67 623
9896.61 632
9897.54 602
9898.48 612
9899.42 606
9900.36 584
9901.30 601
9902.24 599
9903.18 607
9904.12 560
9905.06 577
9906.00 599
9906.94 574
9907.88 538
9908.82 601
9909.76 602
9910.70 576
9911.63 595
9912.57 595
9913.51 625
9914.45 579
9915.39 583
9916.33 574
9917.27 566
9918.21 573
9919.15 585
9920.09 604
9921.03 623
9921.97 597
9922.91 609
9923.85 657
9924.79 701
9925.74 752
9926.68 793
9927.62 837
9928.56 859
9929.50 887
9930.44 870
9931.38 887
9932.32 829
9933.26 796
9934.20 759
9935.14 751
9936.08 705
9937.02 646
9937.96 661
9938.90 585
9939.85 598
9940.79 607
9941.73 573
9942.67 534
9943.61 543
9944.55 580
9945.49 559
9946.43 580
9947.38 607
9948.32 658
9949.26 694
9950.20 736
9951.14 713
9952.08 663
9953.02 721
9953.97 731
9954.91 686
9955.85 684
9956.79 698
9957.73 688
9958.68 628
9959.62 598
9960.56 561
9961.50 514
9962.44 513
9963.39 553
9964.33 531
9965.27 519
9966.21 515
9967.15 523
9968.10 534
9969.04 516
9969.98 492
9970.92 484
9971.87 479
9972.81 454
9973.75 473
9974.69 466
9975.64 463
9976.58 464
9977.52 480
9978.47 522
9979.41 510
9980.35 467
9981.29 495
9982.24 482
9983.18 486
9984.12 474
9985.07 479
9986.01 525
9986.95 492
9987.90 479
9988.84 488
9989.78 482
9990.73 514
9991.67 488
9992.61 458
9993.56 472
9994.50 529
9995.44 468
9996.39 480
9997.33 473
9998.27 427
9999.22 439
10000.16 468
10001.11 488
10002.05 443
10002.99 444
10003.94 473
10004.88 472
10005.83 471
10006.77 491
10007.72 509
10008.66 473
10009.60 457
10010.55 474
10011.49 477
10012.44 486
10013.38 477
10014.33 484
10015.27 502
10016.21 436
10017.16 456
10018.10 414
10019.05 478
10019.99 458
10020.94 482
10021.88 487
10022.83 473
10023.77 457
10024.72 453
10025.66 478
10026.61 452
10027.55 461
10028.50 469
10029.44 468
10030.39 426
10031.33 453
10032.28 423
10033.23 448
10034.17 456
10035.12 425
10036.06 453
10037.01 434
10037.95 439
10038.90 442
10039.84 456
10040.79 402
10041.74 404
10042.68 427
10043.63 425
10044.57 438
10045.52 412
10046.47 449
10047.41 453
10048.36 416
10049.30 419
10050.25 438
10051.20 429
10052.14 435
10053.09 438
10054.04 425
10054.98 427
10055.93 459
10056.88 454
10057.82 444
10058.77 445
10059.72 441
10060.66 431
10061.61 428
10062.56 408
10063.50 437
10064.45 432
10065.40 443
10066.34 427
10067.29 425
10068.24 416
10069.18 417
10070.13 435
10071.08 414
10072.03 411
10072.97 412
10073.92 420
10074.87 421
10075.82 408
10076.76 432
10077.71 443
10078.66 424
10079.61 457
10080.55 440
10081.50 405
10082.45 424
10083.40 403
10084.34 416
10085.29 420
10086.24 406
10087.19 414
10088.14 418
10089.08 387
10090.03 375
10090.98 418
10091.93 437
10092.88 396
10093.83 421
10094.77 427
10095.72 409
10096.67 402
10097.62 413
10098.57 427
10099.52 446
10100.46 446
10101.41 449
10102.36 432
10103.31 430
10104.26 410
10105.21 405
10106.16 439
10107.11 427
10108.05 443
10109.00 405
10109.95 400
10110.90 408
10111.85 441
10112.80 445
10113.75 428
10114.70 432
10115.65 427
10116.60 414
10117.55 424
10118.50 423
10119.45 439
10120.39 408
10121.34 413
10122.29 411
10123.24 453
10124.19 453
10125.14 434
10126.09 408
10127.04 444
10127.99 434
10128.94 429
10129.89 417
10130.84 445
10131.79 468
10132.74 442
10133.69 438
10134.64 442
10135.59 445
10136.54 456
10137.49 446
10138.44 450
10139.39 454
10140.34 492
10141.30 472
10142.25 486
10143.20 434
10144.15 440
10145.10 459
10146.05 436
10147.00 452
10147.95 478
10148.90 467
10149.85 480
10150.80 486
10151.75 483
10152.70 485
10153.66 452
10154.61 491
10155.56 495
10156.51 486
10157.46 493
10158.41 527
10159.36 481
10160.31 491
10161.27 498
10162.22 549
10163.17 499
10164.12 520
10165.07 494
10166.02 478
10166.98 465
10167.93 507
10168.88 556
10169.83 543
10170.78 503
10171.73 468
10172.69 511
10173.64 543
10174.59 525
10175.54 549
10176.50 558
10177.45 576
10178.40 511
10179.35 537
10180.30 578
10181.26 586
10182.21 565
10183.16 557
10184.11 591
10185.07 570
10186.02 571
10186.97 547
10187.92 540
10188.88 597
10189.83 572
10190.78 587
10191.74 542
10192.69 563
10193.64 568
10194.59 586
10195.55 548
10196.50 574
10197.45 569
10198.41 560
10199.36 569
10200.31 566
10201.27 575
10202.22 568
10203.17 573
10204.13 628
10205.08 635
10206.03 634
10206.99 641
10207.94 667
10208.89 655
10209.85 694
10210.80 692
10211.76 650
10212.71 656
10213.66 658
10214.62 629
10215.57 635
10216.53 643
10217.48 585
10218.43 594
10219.39 644
10220.34 576
10221.30 593
10222.25 596
10223.21 557
10224.16 554
10225.11 574
10226.07 546
10227.02 555
10227.98 602
10228.93 588
10229.89 611
10230.84 598
10231.80 612
10232.75 638
10233.71 664
10234.66 696
10235.62 718
10236.57 743
10237.53 798
10238.48 804
10239.44 771
10240.39 780
10241.35 760
10242.30 730
10243.26 697
10244.21 697
10245.17 666
10246.12 630
10247.08 595
10248.03 602
10248.99 575
10249.94 565
10250.90 518
10251.86 548
10252.81 538
10253.77 528
10254.72 510
10255.68 509
10256.63 545
10257.59 500
10258.55 522
10259.50 479
10260.46 447
10261.41 455
10262.37 472
10263.33 481
10264.28 466
10265.24 454
10266.20 446
10267.15 444
10268.11 440
10269.07 467
10270.02 466
10270.98 478
10271.94 444
10272.89 494
10273.85 459
10274.81 454
10275.76 483
10276.72 456
10277.68 468
10278.63 479
10279.59 426
10280.55 466
10281.50 445
10282.46 452
10283.42 456
10284.38 426
10285.33 457
10286.29 455
10287.25 448
10288.20 447
10289.16 468
10290.12 441
10291.08 433
10292.03 445
10292.99 424
10293.95 435
10294.91 446
10295.86 473
10296.82 420
10297.78 435
10298.74 442
10299.70 457
10300.65 461
10301.61 474
10302.57 422
10303.53 433
10304.49 420
10305.44 455
10306.40 459
10307.36 439
10308.32 451
10309.28 449
10310.24 490
10311.19 461
10312.15 481
10313.11 488
10314.07 440
10315.03 451
10315.99 457
10316.95 449
10317.90 467
10318.86 493
10319.82 482
10320.78 439
10321.74 419
10322.70 455
10323.66 488
10324.62 483
10325.58 448
10326.54 439
10327.49 424
10328.45 453
10329.41 461
10330.37 462
10331.33 481
10332.29 481
10333.25 446
10334.21 466
10335.17 454
10336.13 442
10337.09 459
10338.05 425
10339.01 417
10339.97 429
10340.93 432
10341.89 437
10342.85 374
10343.81 408
10344.77 416
10345.73 402
10346.69 436
10347.65 404
10348.61 417
10349.57 420
10350.53 412
10351.49 433
10352.45 392
10353.41 377
10354.37 389
10355.33 388
10356.29 395
10357.25 395
10358.21 423
10359.17 417
10360.13 366
10361.09 391
10362.06 361
10363.02 383
10363.98 375
10364.94 374
10365.90 349
10366.86 374
10367.82 407
10368.78 377
10369.74 356
10370.70 380
10371.67 407
10372.63 400
10373.59 399
10374.55 383
10375.51 385
10376.47 390
10377.43 365
10378.40 374
10379.36 379
10380.32 371
10381.28 378
10382.24 387
10383.20 397
10384.17 373
10385.13 401
10386.09 390
10387.05 377
10388.01 389
10388.98 355
10389.94 401
10390.90 388
10391.86 363
10392.82 424
10393.79 407
10394.75 383
10395.71 377
10396.67 380
10397.64 363
10398.60 362
10399.56 369
10400.52 394
10401.49 372
10402.45 346
10403.41 391
10404.37 400
10405.34 395
10406.30 340
10407.26 318
10408.23 397
10409.19 379
10410.15 372
10411.11 379
10412.08 366
10413.04 373
10414.00 383
10414.97 404
10415.93 384
10416.89 368
10417.86 387
10418.82 421
10419.78 430
10420.75 424
10421.71 403
10422.68 459
10423.64 428
10424.60 409
10425.57 397
10426.53 410
10427.49 369
10428.46 387
10429.42 410
10430.39 402
10431.35 407
10432.31 383
10433.28 379
10434.24 371
10435.21 338
10436.17 346
10437.13 373
10438.10 350
10439.06 369
10440.03 357
10440.99 322
10441.96 352
10442.92 326
10443.89 331
10444.85 348
10445.82 366
10446.78 381
10447.74 363
10448.71 358
10449.67 352
10450.64 339
10451.60 333
10452.57 327
10453.53 322
10454.50 320
10455.46 317
10456.43 329
10457.39 317
10458.36 349
10459.33 351
10460.29 368
10461.26 334
10462.22 330
10463.19 375
10464.15 339
10465.12 360
10466.08 379
10467.05 372
10468.01 393
10468.98 410
10469.95 365
10470.91 372
10471.88 364
10472.84 360
10473.81 341
10474.78 341
10475.74 361
10476.71 405
10477.67 388
10478.64 380
10479.61 364
10480.57 371
10481.54 378
10482.51 385
10483.47 402
10484.44 405
10485.41 372
10486.37 401
10487.34 381
10488.30 373
10489.27 360
10490.24 370
10491.20 384
10492.17 359
10493.14 362
10494.11 359
10495.07 385
10496.04 358
10497.01 371
10497.97 374
10498.94 350
10499.91 359
10500.88 404
10501.84 360
10502.81 322
10503.78 374
10504.74 391
10505.71 358
10506.68 358
10507.65 393
10508.61 377
10509.58 368
10510.55 364
10511.52 382
10512.49 368
10513.45 379
10514.42 378
10515.39 371
10516.36 359
10517.32 354
10518.29 370
10519.26 352
10520.23 356
10521.20 337
10522.17 363
10523.13 382
10524.10 366
10525.07 340
10526.04 349
10527.01 375
10527.98 385
10528.94 405
10529.91 373
10530.88 355
10531.85 363
10532.82 386
10533.79 397
10534.76 404
10535.72 395
10536.69 395
10537.66 384
10538.63 382
10539.60 404
10540.57 415
10541.54 423
10542.51 402
10543.48 384
10544.45 406
10545.42 352
10546.38 361
10547.35 409
10548.32 406
10549.29 391
10550.26 382
10551.23 365
10552.20 383
10553.17 391
10554.14 399
10555.11 407
10556.08 413
10557.05 424
10558.02 398
10558.99 404
10559.96 401
10560.93 430
10561.90 418
10562.87 426
10563.84 445
10564.81 425
10565.78 437
10566.75 442
10567.72 396
10568.69 426
10569.66 414
10570.63 413
10571.60 398
10572.57 415
10573.54 406
10574.51 397
10575.48 415
10576.46 402
10577.43 422
10578.40 391
10579.37 380
10580.34 383
10581.31 400
10582.28 388
10583.25 388
10584.22 405
10585.19 400
10586.16 444
10587.14 410
10588.11 415
10589.08 418
10590.05 405
10591.02 434
10591.99 422
10592.96 436
10593.94 430
10594.91 462
10595.88 440
10596.85 410
10597.82 402
10598.79 438
10599.77 427
10600.74 420
10601.71 456
10602.68 411
10603.65 427
10604.62 442
10605.60 490
10606.57 501
10607.54 495
10608.51 517
10609.49 549
10610.46 555
10611.43 573
10612.40 521
10613.37 538
10614.35 531
10615.32 525
10616.29 496
10617.26 500
10618.24 552
10619.21 434
10620.18 465
10621.16 496
10622.13 465
10623.10 470
10624.07 467
10625.05 450
10626.02 406
10626.99 418
10627.97 473
10628.94 451
10629.91 422
10630.89 414
10631.86 396
10632.83 437
10633.80 419
10634.78 447
10635.75 452
10636.73 427
10637.70 439
10638.67 483
10639.65 501
10640.62 500
10641.59 511
10642.57 537
10643.54 521
10644.51 481
10645.49 458
10646.46 432
10647.44 441
10648.41 434
10649.38 434
10650.36 431
10651.33 417
10652.31 438
10653.28 420
10654.25 433
10655.23 388
10656.20 388
10657.18 382
10658.15 386
10659.13 376
10660.10 385
10661.08 376
10662.05 381
10663.03 408
10664.00 394
10664.97 375
10665.95 390
10666.92 368
10667.90 366
10668.87 376
10669.85 367
10670.82 388
10671.80 407
10672.77 386
10673.75 386
10674.72 389
10675.70 390
10676.68 390
10677.65 393
10678.63 355
10679.60 408
10680.58 375
10681.55 410
10682.53 426
10683.50 399
10684.48 401
10685.45 379
10686.43 400
10687.41 398
10688.38 398
10689.36 364
10690.33 358
10691.31 345
10692.29 421
10693.26 388
10694.24 363
10695.21 367
10696.19 389
10697.17 401
10698.14 384
10699.12 354
10700.10 367
10701.07 398
10702.05 414
10703.02 368
10704.00 372
10704.98 373
10705.95 362
10706.93 347
10707.91 356
10708.88 356
10709.86 382
10710.84 400
10711.82 351
10712.79 355
10713.77 366
10714.75 402
10715.72 406
10716.70 381
10717.68 345
10718.65 388
10719.63 401
10720.61 412
10721.59 360
10722.56 364
10723.54 362
10724.52 371
10725.50 392
10726.47 351
10727.45 368
10728.43 358
10729.41 373
10730.38 354
10731.36 365
10732.34 380
10733.32 358
10734.30 372
10735.27 362
10736.25 363
10737.23 376
10738.21 356
10739.19 377
10740.16 398
10741.14 373
10742.12 407
10743.10 436
10744.08 361
10745.06 372
10746.03 417
10747.01 394
10747.99 370
10748.97 374
10749.95 361
10750.93 419
10751.91 372
10752.88 393
10753.86 380
10754.84 373
10755.82 387
10756.80 392
10757.78 409
10758.76 421
10759.74 379
10760.72 382
10761.70 373
10762.67 417
10763.65 403
10764.63 433
10765.61 408
10766.59 430
10767.57 360
10768.55 407
10769.53 411
10770.51 439
10771.49 419
10772.47 410
10773.45 429
10774.43 447
10775.41 431
10776.39 462
10777.37 445
10778.35 421
10779.33 438
10780.31 436
10781.29 461
10782.27 441
10783.25 415
10784.23 511
10785.21 442
10786.19 445
10787.17 474
10788.15 484
10789.13 441
10790.11 447
10791.09 469
10792.07 479
10793.05 456
10794.03 418
10795.01 442
10795.99 481
10796.97 453
10797.96 417
10798.94 423
10799.92 403
10800.90 383
10801.88 427
10802.86 455
10803.84 420
10804.82 425
10805.80 439
10806.79 426
10807.77 438
10808.75 409
10809.73 436
10810.71 443
10811.69 473
10812.67 460
10813.65 427
10814.64 447
10815.62 430
10816.60 468
10817.58 453
10818.56 430
10819.54 466
10820.53 422
10821.51 413
10822.49 419
10823.47 411
10824.45 433
10825.44 414
10826.42 439
10827.40 474
10828.38 458
10829.37 439
10830.35 436
10831.33 427
10832.31 442
10833.29 450
10834.28 450
10835.26 466
10836.24 461
10837.22 460
10838.21 461
10839.19 517
10840.17 481
10841.16 463
10842.14 446
10843.12 469
10844.10 487
10845.09 498
10846.07 470
10847.05 504
10848.04 474
10849.02 498
10850.00 479
10850.99 517
10851.97 519
10852.95 542
10853.94 522
10854.92 528
10855.90 500
10856.89 485
10857.87 492
10858.85 496
10859.84 532
10860.82 537
10861.80 552
10862.79 536
10863.77 531
10864.76 539
10865.74 577
10866.72 521
10867.71 560
10868.69 578
10869.68 545
10870.66 530
10871.64 547
10872.63 573
10873.61 565
10874.60 563
10875.58 568
10876.56 546
10877.55 569
10878.53 566
10879.52 572
10880.50 594
10881.49 587
10882.47 563
10883.46 573
10884.44 594
10885.43 564
10886.41 604
10887.40 624
10888.38 593
10889.37 590
10890.35 587
10891.34 634
10892.32 621
10893.31 613
10894.29 652
10895.28 650
10896.26 647
10897.25 642
10898.23 659
10899.22 658
10900.20 672
10901.19 707
10902.17 669
10903.16 655
10904.15 660
10905.13 635
10906.12 692
10907.10 683
10908.09 731
10909.07 707
10910.06 685
10911.05 674
10912.03 704
10913.02 715
10914.00 762
10914.99 745
10915.98 724
10916.96 753
10917.95 778
10918.94 845
10919.92 812
10920.91 804
10921.89 791
10922.88 812
10923.87 816
10924.85 746
10925.84 805
10926.83 837
10927.81 838
10928.80 832
10929.79 811
10930.77 847
10931.76 833
10932.75 877
10933.74 878
10934.72 796
10935.71 832
10936.70 901
10937.68 880
10938.67 872
10939.66 869
10940.65 913
10941.63 931
10942.62 939
10943.61 931
10944.59 894
10945.58 960
10946.57 1012
10947.56 995
10948.54 980
10949.53 1017
10950.52 1006
10951.51 1040
10952.50 1096
10953.48 1158
10954.47 1187
10955.46 1227
10956.45 1295
10957.44 1389
10958.42 1468
10959.41 1402
10960.40 1482
10961.39 1519
10962.38 1502
10963.36 1493
10964.35 1489
10965.34 1446
10966.33 1322
10967.32 1296
10968.31 1236
10969.30 1197
10970.28 1152
10971.27 1177
10972.26 1100
10973.25 1082
10974.24 1101
10975.23 1030
10976.22 1113
10977.21 1043
10978.19 1069
10979.18 1082
10980.17 1064
10981.16 1021
10982.15 1042
10983.14 1080
10984.13 1079
10985.12 1114
10986.11 1080
10987.10 1121
10988.09 1105
10989.08 1143
10990.07 1102
10991.06 1180
10992.04 1207
10993.03 1265
10994.02 1293
10995.01 1339
10996.00 1430
10996.99 1538
10997.98 1658
10998.97 1753
10999.96 1865
11000.95 1926
11001.94 2015
11002.93 1983
11003.92 1899
11004.91 1896
11005.90 1824
11006.89 1704
11007.88 1589
11008.87 1412
11009.87 1378
11010.86 1221
11011.85 1185
11012.84 1112
11013.83 1008
11014.82 968
11015.81 956
11016.80 875
11017.79 919
11018.78 917
11019.77 879
11020.76 846
11021.75 820
11022.74 816
11023.74 822
11024.73 835
11025.72 829
11026.71 804
11027.70 820
11028.69 815
11029.68 787
11030.67 768
11031.67 765
11032.66 763
11033.65 762
11034.64 737
11035.63 747
11036.62 777
11037.61 749
11038.61 765
11039.60 788
11040.59 761
11041.58 819
11042.57 737
11043.56 732
11044.56 743
11045.55 718
11046.54 726
11047.53 686
11048.53 701
11049.52 720
11050.51 706
11051.50 688
11052.49 697
11053.49 652
11054.48 695
11055.47 663
11056.46 680
11057.46 699
11058.45 717
11059.44 695
11060.43 690
11061.43 714
11062.42 715
11063.41 708
11064.41 735
11065.40 759
11066.39 708
11067.38 710
11068.38 672
11069.37 748
11070.36 721
11071.36 700
11072.35 692
11073.34 665
11074.34 683
11075.33 641
11076.32 705
11077.32 694
11078.31 724
11079.30 717
11080.30 734
11081.29 697
11082.28 675
11083.28 687
11084.27 700
11085.27 685
11086.26 660
11087.25 683
11088.25 681
11089.24 656
11090.24 660
11091.23 659
11092.22 656
11093.22 637
11094.21 652
11095.21 620
11096.20 622
11097.19 611
11098.19 636
11099.18 635
11100.18 608
11101.17 670
11102.17 584
11103.16 654
11104.16 626
11105.15 629
11106.15 602
11107.14 570
11108.13 593
11109.13 626
11110.12 615
11111.12 583
11112.11 591
11113.11 593
11114.10 567
11115.10 559
11116.09 587
11117.09 565
11118.09 579
11119.08 560
11120.08 543
11121.07 566
11122.07 572
11123.06 559
11124.06 513
11125.05 549
11126.05 549
11127.04 585
11128.04 550
11129.04 539
11130.03 550
11131.03 539
11132.02 531
11133.02 548
11134.02 532
11135.01 539
11136.01 506
11137.00 499
11138.00 512
11139.00 522
11139.99 533
11140.99 518
11141.98 518
11142.98 530
11143.98 548
11144.97 545
11145.97 548
11146.97 540
11147.96 548
11148.96 557
11149.96 547
11150.95 538
11151.95 531
11152.95 510
11153.94 487
11154.94 509
11155.94 527
11156.93 537
11157.93 518
11158.93 497
11159.93 483
11160.92 521
11161.92 505
11162.92 465
11163.92 490
11164.91 463
11165.91 490
11166.91 524
11167.90 507
11168.90 498
11169.90 481
11170.90 532
11171.90 512
11172.89 495
11173.89 515
11174.89 521
11175.89 502
11176.88 508
11177.88 470
11178.88 492
11179.88 477
11180.88 505
11181.87 513
11182.87 512
11183.87 441
11184.87 488
11185.87 518
11186.87 440
11187.86 476
11188.86 483
11189.86 509
11190.86 485
11191.86 498
11192.86 483
11193.86 518
11194.85 477
11195.85 495
11196.85 477
11197.85 453
11198.85 481
11199.85 500
11200.85 529
11201.85 528
11202.84 512
11203.84 500
11204.84 495
11205.84 538
11206.84 566
11207.84 569
11208.84 580
11209.84 583
11210.84 565
11211.84 529
11212.84 578
11213.84 551
11214.84 516
11215.84 524
11216.84 525
11217.84 504
11218.84 521
11219.84 552
11220.84 544
11221.84 531
11222.84 538
11223.84 511
11224.84 523
11225.84 564
11226.84 523
11227.84 481
11228.84 529
11229.84 542
11230.84 536
11231.84 525
11232.84 541
11233.84 553
11234.84 537
11235.84 575
11236.84 581
11237.84 567
11238.84 535
11239.84 530
11240.84 563
11241.84 551
11242.84 539
11243.84 521
11244.84 514
11245.85 519
11246.85 525
11247.85 569
11248.85 565
11249.85 596
11250.85 572
11251.85 556
11252.85 573
11253.86 573
11254.86 578
11255.86 596
11256.86 590
11257.86 592
11258.86 648
11259.86 585
11260.87 573
11261.87 580
11262.87 598
11263.87 580
11264.87 584
11265.87 618
11266.88 627
11267.88 635
11268.88 625
11269.88 616
11270.88 692
11271.89 681
11272.89 650
11273.89 690
11274.89 705
11275.90 670
11276.90 687
11277.90 684
11278.90 709
11279.90 700
11280.91 752
11281.91 759
11282.91 664
11283.92 654
11284.92 620
11285.92 643
11286.92 626
11287.93 599
11288.93 601
11289.93 586
11290.94 548
11291.94 533
11292.94 561
11293.94 549
11294.95 558
11295.95 578
11296.95 551
11297.96 541
11298.96 566
11299.96 527
11300.97 570
11301.97 572
11302.97 535
11303.98 573
11304.98 542
11305.98 557
11306.99 511
11307.99 524
11309.00 544
11310.00 563
11311.00 541
11312.01 568
11313.01 583
11314.02 572
11315.02 582
11316.02 599
11317.03 600
11318.03 644
11319.04 606
11320.04 633
11321.04 641
11322.05 618
11323.05 627
11324.06 616
11325.06 630
11326.07 589
11327.07 634
11328.08 621
11329.08 615
11330.09 552
11331.09 635
11332.10 578
11333.10 584
11334.10 582
11335.11 589
11336.11 590
11337.12 603
11338.12 615
11339.13 594
11340.14 661
11341.14 632
11342.15 666
11343.15 660
11344.16 660
11345.16 662
11346.17 710
11347.17 669
11348.18 635
11349.18 586
11350.19 592
11351.19 589
11352.20 535
11353.21 542
11354.21 585
11355.22 518
11356.22 510
11357.23 559
11358.24 584
11359.24 571
11360.25 530
11361.25 545
11362.26 584
11363.27 562
11364.27 590
11365.28 563
11366.28 563
11367.29 568
11368.30 577
11369.30 619
11370.31 539
11371.32 502
11372.32 538
11373.33 514
11374.34 522
11375.34 512
11376.35 527
11377.36 532
11378.36 543
11379.37 567
11380.38 550
11381.38 564
11382.39 524
11383.40 520
11384.41 529
11385.41 522
11386.42 554
11387.43 523
11388.43 503
11389.44 538
11390.45 539
11391.46 553
11392.46 540
11393.47 528
11394.48 508
11395.49 529
11396.49 521
11397.50 536
11398.51 536
11399.52 531
11400.53 532
11401.53 522
11402.54 555
11403.55 506
11404.56 559
11405.57 562
11406.57 573
11407.58 556
11408.59 557
11409.60 529
11410.61 550
11411.61 543
11412.62 564
11413.63 542
11414.64 552
11415.65 518
11416.66 502
11417.67 558
11418.67 524
11419.68 505
11420.69 529
11421.70 552
11422.71 560
11423.72 551
11424.73 546
11425.74 586
11426.74 541
11427.75 540
11428.76 544
11429.77 564
11430.78 529
11431.79 520
11432.80 532
11433.81 531
11434.82 575
11435.83 541
11436.84 567
11437.85 592
11438.86 561
11439.87 552
11440.88 555
11441.88 550
11442.89 582
11443.90 606
11444.91 583
11445.92 561
11446.93 520
11447.94 595
11448.95 574
11449.96 609
11450.97 591
11451.98 590
11452.99 561
11454.00 576
11455.01 568
11456.02 545
11457.04 567
11458.05 587
11459.06 587
11460.07 586
11461.08 564
11462.09 608
11463.10 576
11464.11 586
11465.12 603
11466.13 628
11467.14 606
11468.15 582
11469.16 624
11470.17 609
11471.18 610
11472.20 603
11473.21 632
11474.22 664
11475.23 659
11476.24 602
11477.25 637
11478.26 651
11479.27 638
11480.28 612
11481.30 654
11482.31 672
11483.32 657
11484.33 643
11485.34 683
11486.35 682
11487.37 688
11488.38 707
11489.39 684
11490.40 687
11491.41 715
11492.42 699
11493.44 703
11494.45 706
11495.46 714
11496.47 722
11497.48 766
11498.50 781
11499.51 756
11500.52 779
11501.53 799
11502.55 788
11503.56 799
11504.57 769
11505.58 793
11506.60 786
11507.61 810
11508.62 814
11509.63 822
11510.65 878
11511.66 838
11512.67 880
11513.68 871
11514.70 923
11515.71 921
11516.72 917
11517.74 931
11518.75 1028
11519.76 1004
11520.78 1074
11521.79 1088
11522.80 1144
11523.81 1181
11524.83 1146
11525.84 1156
11526.85 1187
11527.87 1265
11528.88 1268
11529.90 1283
11530.91 1379
11531.92 1412
11532.94 1452
11533.95 1548
11534.96 1641
11535.98 1734
11536.99 1885
11538.01 2029
11539.02 2219
11540.03 2305
11541.05 2355
11542.06 2401
11543.08 2405
11544.09 2374
11545.10 2219
11546.12 2118
11547.13 1968
11548.15 1778
11549.16 1644
11550.18 1531
11551.19 1380
11552.20 1290
11553.22 1157
11554.23 1112
11555.25 1032
11556.26 1009
11557.28 947
11558.29 972
11559.31 944
11560.32 944
11561.34 907
11562.35 890
11563.37 856
11564.38 878
11565.40 866
11566.41 854
11567.43 846
11568.44 878
11569.46 872
11570.47 880
11571.49 904
11572.50 914
11573.52 853
11574.53 878
11575.55 855
11576.57 822
11577.58 837
11578.60 846
11579.61 859
11580.63 870
11581.64 815
11582.66 839
11583.68 787
11584.69 793
11585.71 798
11586.72 815
11587.74 803
11588.76 789
11589.77 781
11590.79 848
11591.81 845
11592.82 854
11593.84 862
11594.85 916
11595.87 943
11596.89 980
11597.90 995
11598.92 1059
11599.94 1086
11600.95 1105
11601.97 1139
11602.99 1088
11604.00 1130
11605.02 1062
11606.04 1039
11607.05 980
11608.07 1010
11609.09 983
11610.11 943
11611.12 912
11612.14 876
11613.16 828
11614.17 864
11615.19 867
11616.21 856
11617.23 847
11618.24 846
11619.26 844
11620.28 848
11621.30 829
11622.31 838
11623.33 819
11624.35 790
11625.37 802
11626.38 768
11627.40 793
11628.42 820
11629.44 751
11630.46 765
11631.47 738
11632.49 735
11633.51 743
11634.53 747
11635.55 711
11636.56 715
11637.58 704
11638.60 718
11639.62 704
11640.64 697
11641.66 708
11642.67 701
11643.69 678
11644.71 629
11645.73 630
11646.75 661
11647.77 692
11648.79 653
11649.80 616
11650.82 639
11651.84 614
11652.86 654
11653.88 619
11654.90 587
11655.92 612
11656.94 604
11657.96 595
11658.98 616
11660.00 591
11661.01 615
11662.03 597
11663.05 575
11664.07 578
11665.09 575
11666.11 586
11667.13 615
11668.15 576
11669.17 585
11670.19 570
11671.21 562
11672.23 556
11673.25 593
11674.27 584
11675.29 549
11676.31 589
11677.33 545
11678.35 534
11679.37 561
11680.39 569
11681.41 561
11682.43 554
11683.45 577
11684.47 578
11685.49 538
11686.51 581
11687.53 566
11688.55 563
11689.57 587
11690.59 563
11691.61 575
11692.63 565
11693.66 546
11694.68 538
11695.70 551
11696.72 512
11697.74 539
11698.76 506
11699.78 536
11700.80 507
11701.82 535
11702.84 544
11703.86 532
11704.89 518
11705.91 505
11706.93 528
11707.95 481
11708.97 495
11709.99 511
11711.01 491
11712.04 493
11713.06 514
11714.08 491
11715.10 485
11716.12 498
11717.14 505
11718.17 513
11719.19 462
11720.21 484
11721.23 474
11722.25 497
11723.28 452
11724.30 444
11725.32 478
11726.34 490
11727.36 481
11728.39 492
11729.41 478
11730.43 473
11731.45 463
11732.48 487
11733.50 465
11734.52 471
11735.54 502
11736.57 475
11737.59 511
11738.61 486
11739.63 459
11740.66 481
11741.68 470
11742.70 487
11743.72 461
11744.75 491
11745.77 478
11746.79 448
11747.82 454
11748.84 501
11749.86 465
11750.89 445
11751.91 487
11752.93 467
11753.96 464
11754.98 429
11756.00 460
11757.03 461
11758.05 462
11759.07 463
11760.10 470
11761.12 474
11762.14 456
11763.17 424
11764.19 455
11765.22 485
11766.24 475
11767.26 458
11768.29 475
11769.31 451
11770.34 466
11771.36 489
11772.38 486
11773.41 463
11774.43 477
11775.46 470
11776.48 466
11777.51 441
11778.53 464
11779.55 467
11780.58 469
11781.60 456
11782.63 475
11783.65 465
11784.68 457
11785.70 482
11786.73 489
11787.75 474
11788.78 441
11789.80 474
11790.83 486
11791.85 486
11792.88 462
11793.90 471
11794.93 477
11795.95 458
11796.98 455
11798.00 463
11799.03 449
11800.05 467
11801.08 496
11802.10 475
11803.13 465
11804.15 478
11805.18 493
11806.21 494
11807.23 472
11808.26 490
11809.28 512
11810.31 484
11811.33 466
11812.36 475
11813.39 481
11814.41 498
11815.44 491
11816.46 472
11817.49 474
11818.52 496
11819.54 506
11820.57 509
11821.59 530
11822.62 522
11823.65 511
11824.67 533
11825.70 532
11826.73 533
11827.75 556
11828.78 568
11829.81 559
11830.83 566
11831.86 545
11832.89 578
11833.91 547
11834.94 529
11835.97 524
11836.99 528
11838.02 549
11839.05 536
11840.08 545
11841.10 540
11842.13 576
11843.16 568
11844.18 568
11845.21 588
11846.24 573
11847.27 586
11848.29 536
11849.32 616
11850.35 575
11851.38 582
11852.40 606
11853.43 608
11854.46 585
11855.49 572
11856.51 611
11857.54 615
11858.57 627
11859.60 647
11860.63 635
11861.65 620
11862.68 673
11863.71 649
11864.74 660
11865.77 670
11866.80 674
11867.82 660
11868.85 665
11869.88 659
11870.91 682
11871.94 708
11872.97 663
11873.99 714
11875.02 677
11876.05 661
11877.08 626
11878.11 663
11879.14 688
11880.17 706
11881.20 682
11882.22 710
11883.25 744
11884.28 738
11885.31 699
11886.34 766
11887.37 778
11888.40 768
11889.43 760
11890.46 798
11891.49 814
11892.52 780
11893.55 836
11894.57 832
11895.60 832
11896.63 857
11897.66 895
11898.69 957
11899.72 997
11900.75 1017
11901.78 1033
11902.81 1091
11903.84 1116
11904.87 1169
11905.90 1167
11906.93 1144
11907.96 1188
11908.99 1142
11910.02 1083
11911.05 1068
11912.08 1006
11913.11 1053
11914.14 961
11915.17 967
11916.20 950
11917.23 941
11918.26 894
11919.29 905
11920.33 913
11921.36 881
11922.39 884
11923.42 899
11924.45 927
11925.48 910
11926.51 912
11927.54 986
11928.57 1007
11929.60 1063
11930.63 1045
11931.66 1127
11932.70 1126
11933.73 1153
11934.76 1138
11935.79 1137
11936.82 1099
11937.85 996
11938.88 1047
11939.91 995
11940.95 959
11941.98 940
11943.01 869
11944.04 861
11945.07 842
11946.10 797
11947.14 785
11948.17 818
11949.20 751
11950.23 699
11951.26 697
11952.29 707
11953.33 676
11954.36 682
11955.39 711
11956.42 671
11957.46 695
11958.49 657
11959.52 652
11960.55 638
11961.58 668
11962.62 713
11963.65 688
11964.68 680
11965.71 708
11966.75 728
11967.78 710
11968.81 719
11969.84 692
11970.88 699
11971.91 691
11972.94 712
11973.98 730
11975.01 703
11976.04 727
11977.07 752
11978.11 735
11979.14 735
11980.17 716
11981.21 673
11982.24 702
11983.27 665
11984.31 728
11985.34 724
11986.37 722
11987.41 687
11988.44 755
11989.47 733
11990.51 733
11991.54 719
11992.58 727
11993.61 720
11994.64 794
11995.68 766
11996.71 770
11997.74 774
11998.78 785
11999.81 748
12000.85 733
12001.88 776
12002.91 781
12003.95 761
12004.98 761
12006.02 813
12007.05 788
12008.09 796
12009.12 847
12010.15 831
12011.19 822
12012.22 831
12013.26 840
12014.29 854
12015.33 849
12016.36 880
12017.40 835
12018.43 834
12019.47 891
12020.50 856
12021.54 893
12022.57 884
12023.61 853
12024.64 884
12025.68 901
12026.71 881
12027.75 856
12028.78 877
12029.82 907
12030.85 878
12031.89 868
12032.92 873
12033.96 854
12034.99 866
12036.03 907
12037.07 922
12038.10 886
12039.14 863
12040.17 846
12041.21 881
12042.24 892
12043.28 928
12044.32 863
12045.35 914
12046.39 940
12047.42 886
12048.46 913
12049.50 894
12050.53 927
12051.57 950
12052.61 970
12053.64 969
12054.68 1003
12055.71 1006
12056.75 1090
12057.79 1017
12058.82 1077
12059.86 1079
12060.90 1056
12061.93 1122
12062.97 1032
12064.01 1007
12065.04 960
12066.08 972
12067.12 954
12068.15 903
12069.19 930
12070.23 874
12071.27 881
12072.30 876
12073.34 852
12074.38 865
12075.41 839
12076.45 822
12077.49 793
12078.53 810
12079.56 802
12080.60 790
12081.64 815
12082.68 800
12083.71 785
12084.75 755
12085.79 796
12086.83 798
12087.86 812
12088.90 741
12089.94 759
12090.98 794
12092.02 794
12093.05 802
12094.09 777
12095.13 811
12096.17 806
12097.21 871
12098.25 842
12099.28 837
12100.32 856
12101.36 865
12102.40 869
12103.44 905
12104.48 918
12105.51 921
12106.55 906
12107.59 871
12108.63 889
12109.67 822
12110.71 841
12111.75 816
12112.79 765
12113.82 734
12114.86 749
12115.90 721
12116.94 728
12117.98 668
12119.02 677
12120.06 638
12121.10 647
12122.14 664
12123.18 623
12124.22 645
12125.25 614
12126.29 643
12127.33 635
12128.37 644
12129.41 610
12130.45 618
12131.49 640
12132.53 612
12133.57 593
12134.61 608
12135.65 586
12136.69 599
12137.73 616
12138.77 622
12139.81 593
12140.85 608
12141.89 620
12142.93 604
12143.97 618
12145.01 617
12146.05 623
12147.09 605
12148.13 596
12149.17 604
12150.21 590
12151.25 568
12152.29 611
12153.34 619
12154.38 577
12155.42 557
12156.46 545
12157.50 570
12158.54 587
12159.58 579
12160.62 577
12161.66 581
12162.70 552
12163.74 572
12164.78 557
12165.83 576
12166.87 577
12167.91 586
12168.95 555
12169.99 542
12171.03 525
12172.07 537
12173.11 565
12174.16 555
12175.20 523
12176.24 537
12177.28 575
12178.32 590
12179.36 568
12180.41 573
12181.45 573
12182.49 530
12183.53 559
12184.57 552
12185.62 569
12186.66 579
12187.70 554
12188.74 513
12189.78 552
12190.83 572
12191.87 549
12192.91 558
12193.95 525
12195.00 544
12196.04 495
12197.08 515
12198.12 510
12199.17 562
12200.21 534
12201.25 546
12202.29 526
12203.34 500
12204.38 501
12205.42 499
12206.46 515
12207.51 491
12208.55 526
12209.59 505
12210.64 504
12211.68 507
12212.72 504
12213.77 543
12214.81 524
12215.85 502
12216.90 532
12217.94 524
12218.98 499
12220.03 522
12221.07 514
12222.11 491
12223.16 532
12224.20 505
12225.24 504
12226.29 485
12227.33 498
12228.37 498
12229.42 494
12230.46 494
12231.51 463
12232.55 498
12233.59 493
12234.64 523
12235.68 511
12236.73 489
12237.77 489
12238.82 468
12239.86 491
12240.90 469
12241.95 478
12242.99 453
12244.04 461
12245.08 491
12246.13 502
12247.17 477
12248.22 484
12249.26 486
12250.31 487
12251.35 488
12252.39 459
12253.44 448
12254.48 456
12255.53 436
12256.57 435
12257.62 435
12258.66 411
12259.71 450
12260.75 453
12261.80 435
12262.85 436
12263.89 417
12264.94 451
12265.98 412
12267.03 423
12268.07 407
12269.12 413
12270.16 401
12271.21 413
12272.25 447
12273.30 423
12274.35 394
12275.39 419
12276.44 418
12277.48 418
12278.53 420
12279.58 443
12280.62 437
12281.67 376
12282.71 418
12283.76 420
12284.81 387
12285.85 390
12286.90 436
12287.95 428
12288.99 432
12290.04 407
12291.08 437
12292.13 407
12293.18 432
12294.22 408
12295.27 428
12296.32 401
12297.36 426
12298.41 418
12299.46 412
12300.50 404
12301.55 398
12302.60 395
12303.65 418
12304.69 421
12305.74 396
12306.79 402
12307.83 401
12308.88 434
12309.93 430
12310.98 439
12312.02 422
12313.07 422
12314.12 424
12315.17 410
12316.21 418
12317.26 435
12318.31 428
12319.36 410
12320.40 430
12321.45 385
12322.50 389
12323.55 377
12324.60 401
12325.64 400
12326.69 402
12327.74 362
12328.79 408
12329.84 376
12330.88 381
12331.93 398
12332.98 389
12334.03 392
12335.08 397
12336.13 375
12337.17 398
12338.22 370
12339.27 366
12340.32 375
12341.37 389
12342.42 381
12343.47 397
12344.51 391
12345.56 406
12346.61 404
12347.66 352
12348.71 362
12349.76 421
12350.81 386
12351.86 376
12352.91 413
12353.95 389
12355.00 392
12356.05 369
12357.10 386
12358.15 399
12359.20 368
12360.25 400
12361.30 363
12362.35 411
12363.40 404
12364.45 405
12365.50 429
12366.55 404
12367.60 413
12368.65 390
12369.70 410
12370.75 375
12371.80 390
12372.85 442
12373.90 421
12374.95 398
12376.00 398
12377.05 392
12378.10 442
12379.15 430
12380.20 418
12381.25 416
12382.30 390
12383.35 372
12384.40 396
12385.45 394
12386.50 424
12387.55 410
12388.60 411
12389.65 417
12390.70 397
12391.75 417
12392.80 409
12393.86 414
12394.91 427
12395.96 450
12397.01 427
12398.06 416
12399.11 403
12400.16 412
12401.21 454
12402.26 433
12403.32 410
12404.37 406
12405.42 419
12406.47 387
12407.52 391
12408.57 373
12409.62 412
12410.68 444
12411.73 415
12412.78 418
12413.83 439
12414.88 426
12415.93 404
12416.99 400
12418.04 398
12419.09 426
12420.14 461
12421.19 421
12422.25 448
12423.30 410
12424.35 427
12425.40 436
12426.45 461
12427.51 459
12428.56 441
12429.61 437
12430.66 441
12431.72 412
12432.77 393
12433.82 427
12434.87 411
12435.93 444
12436.98 433
12438.03 417
12439.08 424
12440.14 453
12441.19 470
12442.24 473
12443.30 470
12444.35 458
12445.40 473
12446.45 465
12447.51 462
12448.56 427
12449.61 446
12450.67 458
12451.72 474
12452.77 505
12453.83 492
12454.88 495
12455.93 482
12456.99 529
12458.04 536
12459.10 491
12460.15 535
12461.20 571
12462.26 538
12463.31 544
12464.36 551
12465.42 544
12466.47 602
12467.53 607
12468.58 656
12469.63 690
12470.69 722
12471.74 709
12472.80 757
12473.85 767
12474.90 818
12475.96 890
12477.01 905
12478.07 931
12479.12 945
12480.18 944
12481.23 953
12482.29 966
12483.34 877
12484.40 870
12485.45 818
12486.50 794
12487.56 735
12488.61 687
12489.67 686
12490.72 704
12491.78 653
12492.83 617
12493.89 579
12494.94 561
12496.00 547
12497.05 561
12498.11 554
12499.17 563
12500.22 538
12501.28 552
12502.33 536
12503.39 546
12504.44 570
12505.50 544
12506.55 524
12507.61 514
12508.67 561
12509.72 514
12510.78 532
12511.83 527
12512.89 548
12513.94 562
12515.00 557
12516.06 554
12517.11 546
12518.17 516
12519.22 511
12520.28 568
12521.34 566
12522.39 579
12523.45 548
12524.51 519
12525.56 532
12526.62 538
12527.68 563
12528.73 540
12529.79 507
12530.85 517
12531.90 528
12532.96 552
12534.02 522
12535.07 540
12536.13 532
12537.19 535
12538.24 519
12539.30 553
12540.36 572
12541.41 570
12542.47 558
12543.53 550
12544.59 585
12545.64 572
12546.70 616
12547.76 643
12548.82 579
12549.87 614
12550.93 632
12551.99 611
12553.05 607
12554.10 620
12555.16 652
12556.22 667
12557.28 666
12558.33 674
12559.39 699
12560.45 699
12561.51 640
12562.57 640
12563.62 648
12564.68 644
12565.74 621
12566.80 625
12567.86 598
12568.91 606
12569.97 599
12571.03 564
12572.09 553
12573.15 590
12574.21 615
12575.26 567
12576.32 558
12577.38 543
12578.44 582
12579.50 586
12580.56 573
12581.62 582
12582.68 577
12583.73 581
12584.79 542
12585.85 558
12586.91 583
12587.97 580
12589.03 526
12590.09 579
12591.15 551
12592.21 562
12593.27 561
12594.33 567
12595.38 553
12596.44 614
12597.50 581
12598.56 578
12599.62 569
12600.68 532
12601.74 539
12602.80 548
12603.86 583
12604.92 557
12605.98 556
12607.04 610
12608.10 609
12609.16 535
12610.22 575
12611.28 600
12612.34 608
12613.40 654
12614.46 614
12615.52 628
12616.58 646
12617.64 636
12618.70 632
12619.76 631
12620.82 681
12621.88 726
12622.94 683
12624.00 683
12625.07 718
12626.13 697
12627.19 738
12628.25 702
12629.31 705
12630.37 766
12631.43 776
12632.49 768
12633.55 749
12634.61 764
12635.67 725
12636.73 734
12637.80 742
12638.86 698
12639.92 664
12640.98 680
12642.04 683
12643.10 649
12644.16 682
12645.23 623
12646.29 605
12647.35 613
12648.41 612
12649.47 617
12650.53 579
12651.59 612
12652.66 588
12653.72 603
12654.78 582
12655.84 568
12656.90 565
12657.97 597
12659.03 619
12660.09 623
12661.15 577
12662.21 608
12663.28 607
12664.34 565
12665.40 602
12666.46 601
12667.53 570
12668.59 612
12669.65 602
12670.71 608
12671.78 583
12672.84 583
12673.90 620
12674.96 619
12676.03 601
12677.09 594
12678.15 638
12679.22 636
12680.28 619
12681.34 609
12682.40 664
12683.47 609
12684.53 622
12685.59 633
12686.66 650
12687.72 616
12688.78 642
12689.85 629
12690.91 655
12691.97 656
12693.04 638
12694.10 669
12695.16 672
12696.23 715
12697.29 695
12698.35 700
12699.42 693
12700.48 676
12701.55 697
12702.61 725
12703.67 742
12704.74 744
12705.80 727
12706.87 744
12707.93 759
12708.99 753
12710.06 768
12711.12 791
12712.19 796
12713.25 747
12714.32 795
12715.38 787
12716.44 777
12717.51 794
12718.57 765
12719.64 758
12720.70 766
12721.77 765
12722.83 809
12723.90 802
12724.96 807
12726.03 794
12727.09 829
12728.16 806
12729.22 832
12730.29 866
12731.35 882
12732.42 917
12733.48 920
12734.55 914
12735.61 887
12736.68 914
12737.74 930
12738.81 905
12739.87 917
12740.94 841
12742.00 859
12743.07 833
12744.14 793
12745.20 786
12746.27 769
12747.33 768
12748.40 700
12749.46 708
12750.53 697
12751.60 665
12752.66 634
12753.73 652
12754.79 618
12755.86 634
12756.93 655
12757.99 667
12759.06 616
12760.12 616
12761.19 615
12762.26 616
12763.32 610
12764.39 591
12765.46 600
12766.52 586
12767.59 579
12768.66 626
12769.72 591
12770.79 628
12771.86 587
12772.92 528
12773.99 584
12775.06 589
12776.12 563
12777.19 573
12778.26 574
12779.33 551
12780.39 543
12781.46 499
12782.53 531
12783.59 513
12784.66 527
12785.73 519
12786.80 521
12787.86 519
12788.93 518
12790.00 523
12791.07 504
12792.13 490
12793.20 517
12794.27 508
12795.34 529
12796.40 541
12797.47 532
12798.54 485
12799.61 495
12800.68 488
12801.74 490
12802.81 525
12803.88 528
12804.95 496
12806.02 497
12807.09 533
12808.15 536
12809.22 497
12810.29 503
12811.36 480
12812.43 512
12813.50 528
12814.56 490
12815.63 508
12816.70 509
12817.77 512
12818.84 539
12819.91 483
12820.98 522
12822.04 548
12823.11 526
12824.18 518
12825.25 500
12826.32 514
12827.39 541
12828.46 547
12829.53 529
12830.60 535
12831.67 487
12832.74 519
12833.81 528
12834.87 545
12835.94 553
12837.01 521
12838.08 534
12839.15 505
12840.22 495
12841.29 476
12842.36 481
12843.43 488
12844.50 490
12845.57 462
12846.64 470
12847.71 467
12848.78 475
12849.85 448
12850.92 465
12851.99 473
12853.06 472
12854.13 470
12855.20 445
12856.27 416
12857.34 420
12858.41 448
12859.48 459
12860.55 438
12861.62 399
12862.69 414
12863.77 393
12864.84 429
12865.91 439
12866.98 463
12868.05 432
12869.12 404
12870.19 386
12871.26 415
12872.33 421
12873.40 457
12874.47 416
12875.54 430
12876.62 398
12877.69 426
12878.76 413
12879.83 389
12880.90 419
12881.97 421
12883.04 395
12884.12 388
12885.19 390
12886.26 379
12887.33 415
12888.40 420
12889.47 394
12890.54 380
12891.62 412
12892.69 385
12893.76 377
12894.83 375
12895.90 360
12896.98 364
12898.05 372
12899.12 388
12900.19 351
12901.26 391
12902.34 351
12903.41 378
12904.48 368
12905.55 361
12906.63 364
12907.70 364
12908.77 364
12909.84 342
12910.92 382
12911.99 352
12913.06 348
12914.13 371
12915.21 362
12916.28 360
12917.35 382
12918.42 368
12919.50 352
12920.57 307
12921.64 356
12922.72 358
12923.79 346
12924.86 342
12925.94 343
12927.01 372
12928.08 346
12929.16 352
12930.23 364
12931.30 371
12932.38 368
12933.45 354
12934.52 356
12935.60 370
12936.67 349
12937.74 350
12938.82 350
12939.89 344
12940.97 352
12942.04 332
12943.11 327
12944.19 318
12945.26 321
12946.34 351
12947.41 354
12948.48 348
12949.56 341
12950.63 318
12951.71 332
12952.78 351
12953.85 347
12954.93 338
12956.00 362
12957.08 352
12958.15 346
12959.23 347
12960.30 347
12961.38 328
12962.45 370
12963.53 348
12964.60 320
12965.68 323
12966.75 331
12967.83 361
12968.90 331
12969.98 360
12971.05 351
12972.13 349
12973.20 349
12974.28 340
12975.35 346
12976.43 348
12977.50 329
12978.58 311
12979.65 330
12980.73 330
12981.80 362
12982.88 345
12983.95 356
12985.03 333
12986.11 327
12987.18 310
12988.26 362
12989.33 350
12990.41 349
12991.48 370
12992.56 356
12993.64 344
12994.71 365
12995.79 326
12996.86 368
12997.94 338
12999.02 356
13000.09 346
13001.17 361
13002.25 355
13003.32 341
13004.40 347
13005.48 315
13006.55 352
13007.63 381
13008.71 337
13009.78 319
13010.86 368
13011.94 356
13013.01 361
13014.09 337
13015.17 371
13016.24 375
13017.32 338
13018.40 344
13019.47 330
13020.55 362
13021.63 383
13022.71 335
13023.78 350
13024.86 353
13025.94 386
13027.01 368
13028.09 364
13029.17 367
13030.25 377
13031.32 364
13032.40 360
13033.48 356
13034.56 363
13035.64 376
13036.71 390
13037.79 361
13038.87 339
13039.95 341
13041.02 375
13042.10 365
13043.18 391
13044.26 374
13045.34 384
13046.41 358
13047.49 355
13048.57 402
13049.65 388
13050.73 382
13051.81 374
13052.88 369
13053.96 390
13055.04 346
13056.12 347
13057.20 342
13058.28 350
13059.36 351
13060.44 351
13061.51 388
13062.59 369
13063.67 351
13064.75 340
13065.83 356
13066.91 393
13067.99 370
13069.07 382
13070.15 373
13071.23 357
13072.30 374
13073.38 340
13074.46 338
13075.54 359
13076.62 332
13077.70 357
13078.78 334
13079.86 351
13080.94 360
13082.02 334
13083.10 360
13084.18 338
13085.26 360
13086.34 337
13087.42 343
13088.50 359
13089.58 348
13090.66 317
13091.74 353
13092.82 381
13093.90 341
13094.98 342
13096.06 345
13097.14 339
13098.22 327
13099.30 354
13100.38 349
13101.46 372
13102.54 384
13103.62 384
13104.70 370
13105.78 354
13106.86 370
13107.94 354
13109.03 398
13110.11 374
13111.19 379
13112.27 387
13113.35 374
13114.43 384
13115.51 408
13116.59 407
13117.67 382
13118.75 393
13119.84 389
13120.92 391
13122.00 395
13123.08 405
13124.16 399
13125.24 397
13126.32 392
13127.41 404
13128.49 391
13129.57 393
13130.65 384
13131.73 406
13132.81 373
13133.90 400
13134.98 386
13136.06 378
13137.14 377
13138.22 409
13139.30 391
13140.39 418
13141.47 427
13142.55 374
13143.63 361
13144.72 385
13145.80 373
13146.88 390
13147.96 379
13149.04 394
13150.13 409
13151.21 381
13152.29 379
13153.38 381
13154.46 386
13155.54 387
13156.62 380
13157.71 413
13158.79 406
13159.87 426
13160.95 407
13162.04 393
13163.12 387
13164.20 390
13165.29 378
13166.37 393
13167.45 371
13168.54 395
13169.62 385
13170.70 359
13171.79 348
13172.87 401
13173.95 373
13175.04 375
13176.12 399
13177.20 378
13178.29 359
13179.37 398
13180.45 402
13181.54 406
13182.62 394
13183.71 412
13184.79 394
13185.87 379
13186.96 401
13188.04 404
13189.13 406
13190.21 398
13191.29 418
13192.38 399
13193.46 416
13194.55 401
13195.63 405
13196.72 415
13197.80 371
13198.88 424
13199.97 415
13201.05 419
13202.14 406
13203.22 411
13204.31 414
13205.39 413
13206.48 417
13207.56 415
13208.65 423
13209.73 401
13210.82 391
13211.90 375
13212.99 411
13214.07 433
13215.16 419
13216.24 385
13217.33 410
13218.41 408
13219.50 427
13220.58 387
13221.67 407
13222.75 437
13223.84 400
13224.92 395
13226.01 420
13227.10 370
13228.18 428
13229.27 451
13230.35 441
13231.44 435
13232.52 418
13233.61 436
13234.70 447
13235.78 451
13236.87 424
13237.95 446
13239.04 468
13240.13 441
13241.21 457
13242.30 441
13243.39 426
13244.47 429
13245.56 453
13246.64 476
13247.73 449
13248.82 458
13249.90 444
13250.99 444
13252.08 465
13253.16 480
13254.25 458
13255.34 459
13256.42 445
13257.51 454
13258.60 490
13259.69 461
13260.77 474
13261.86 487
13262.95 516
13264.03 507
13265.12 456
13266.21 492
13267.30 551
13268.38 489
13269.47 534
13270.56 522
13271.64 538
13272.73 505
13273.82 541
13274.91 517
13275.99 517
13277.08 528
13278.17 532
13279.26 500
13280.35 500
13281.43 538
13282.52 572
13283.61 550
13284.70 535
13285.79 578
13286.87 556
13287.96 562
13289.05 574
13290.14 537
13291.23 556
13292.31 613
13293.40 571
13294.49 576
13295.58 577
13296.67 585
13297.76 565
13298.85 570
13299.93 590
13301.02 591
13302.11 605
13303.20 628
13304.29 633
13305.38 635
13306.47 647
13307.56 621
13308.64 635
13309.73 659
13310.82 680
13311.91 682
13313.00 675
13314.09 693
13315.18 687
13316.27 693
13317.36 691
13318.45 701
13319.54 679
13320.63 658
13321.72 652
13322.81 644
13323.89 719
13324.98 654
13326.07 679
13327.16 667
13328.25 699
13329.34 697
13330.43 701
13331.52 676
13332.61 662
13333.70 690
13334.79 734
13335.88 732
13336.97 728
13338.06 775
13339.15 730
13340.24 748
13341.33 751
13342.42 738
13343.52 751
13344.61 761
13345.70 725
13346.79 732
13347.88 727
13348.97 736
13350.06 733
13351.15 764
13352.24 756
13353.33 726
13354.42 745
13355.51 779
13356.60 735
13357.69 765
13358.79 751
13359.88 791
13360.97 759
13362.06 757
13363.15 796
13364.24 816
13365.33 880
13366.42 829
13367.51 847
13368.61 841
13369.70 851
13370.79 846
13371.88 874
13372.97 856
13374.06 865
13375.16 878
13376.25 826
13377.34 764
13378.43 777
13379.52 790
13380.61 745
13381.71 757
13382.80 763
13383.89 754
13384.98 700
13386.08 673
13387.17 674
13388.26 642
13389.35 650
13390.44 633
13391.54 665
13392.63 643
13393.72 647
13394.81 633
13395.91 643
13397.00 635
13398.09 628
13399.18 623
13400.28 590
13401.37 624
13402.46 608
13403.56 608
13404.65 608
13405.74 607
13406.83 576
13407.93 629
13409.02 611
13410.11 584
13411.21 636
13412.30 578
13413.39 589
13414.49 599
13415.58 608
13416.67 597
13417.77 583
13418.86 625
13419.95 589
13421.05 638
13422.14 579
13423.23 583
13424.33 626
13425.42 599
13426.52 583
13427.61 590
13428.70 643
13429.80 645
13430.89 634
13431.98 616
13433.08 632
13434.17 657
13435.27 647
13436.36 638
13437.46 600
13438.55 611
13439.64 634
13440.74 647
13441.83 646
13442.93 674
13444.02 678
13445.12 660
13446.21 613
13447.31 631
13448.40 677
13449.50 669
13450.59 674
13451.68 675
13452.78 668
13453.87 718
13454.97 675
13456.06 704
13457.16 693
13458.25 681
13459.35 693
13460.44 727
13461.54 715
13462.64 706
13463.73 699
13464.83 743
13465.92 709
13467.02 674
13468.11 704
13469.21 756
13470.30 735
13471.40 718
13472.49 709
13473.59 773
13474.69 725
13475.78 767
13476.88 756
13477.97 748
13479.07 728
13480.17 761
13481.26 805
13482.36 755
13483.45 725
13484.55 742
13485.65 772
13486.74 776
13487.84 757
13488.93 775
13490.03 797
13491.13 834
13492.22 807
13493.32 772
13494.42 806
13495.51 840
13496.61 835
13497.71 834
13498.80 832
13499.90 847
13501.00 855
13502.09 895
13503.19 902
13504.29 892
13505.38 949
13506.48 891
13507.58 891
13508.68 860
13509.77 840
13510.87 880
13511.97 889
13513.07 867
13514.16 858
13515.26 825
13516.36 839
13517.45 790
13518.55 807
13519.65 769
13520.75 789
13521.85 822
13522.94 757
13524.04 796
13525.14 725
13526.24 710
13527.33 743
13528.43 719
13529.53 714
13530.63 723
13531.73 710
13532.82 683
13533.92 677
13535.02 710
13536.12 693
13537.22 677
13538.32 717
13539.41 689
13540.51 652
13541.61 643
13542.71 635
13543.81 611
13544.91 601
13546.00 608
13547.10 606
13548.20 635
13549.30 623
13550.40 641
13551.50 621
13552.60 590
13553.70 593
13554.80 561
13555.89 564
13556.99 597
13558.09 580
13559.19 582
13560.29 563
13561.39 580
13562.49 581
13563.59 562
13564.69 566
13565.79 551
13566.89 609
13567.99 585
13569.09 535
13570.19 570
13571.29 565
13572.39 554
13573.49 544
13574.59 578
13575.69 557
13576.79 591
13577.88 590
13578.98 580
13580.08 567
13581.19 532
13582.29 524
13583.39 574
13584.49 582
13585.59 546
13586.69 543
13587.79 540
13588.89 548
13589.99 576
13591.09 549
13592.19 555
13593.29 564
13594.39 544
13595.49 567
13596.59 568
13597.69 540
13598.79 557
13599.89 566
13600.99 575
13602.09 558
13603.20 528
13604.30 574
13605.40 580
13606.50 576
13607.60 597
13608.70 572
13609.80 603
13610.90 556
13612.01 565
13613.11 594
13614.21 572
13615.31 567
13616.41 560
13617.51 584
13618.61 551
13619.72 564
13620.82 555
13621.92 567
13623.02 588
13624.12 561
13625.22 587
13626.33 567
13627.43 579
13628.53 580
13629.63 616
13630.73 632
13631.84 627
13632.94 591
13634.04 641
13635.14 607
13636.25 577
13637.35 575
13638.45 596
13639.55 603
13640.65 556
13641.76 540
13642.86 577
13643.96 604
13645.07 602
13646.17 601
13647.27 569
13648.37 567
13649.48 550
13650.58 565
13651.68 582
13652.79 583
13653.89 586
13654.99 561
13656.09 554
13657.20 560
13658.30 539
13659.40 542
13660.51 550
13661.61 589
13662.71 559
13663.82 584
13664.92 563
13666.02 574
13667.13 555
13668.23 579
13669.34 563
13670.44 559
13671.54 562
13672.65 562
13673.75 573
13674.85 558
13675.96 568
13677.06 579
13678.17 552
13679.27 594
13680.37 574
13681.48 572
13682.58 547
13683.69 527
13684.79 569
13685.89 543
13687.00 573
13688.10 571
13689.21 568
13690.31 588
13691.42 568
13692.52 608
13693.63 590
13694.73 638
13695.84 634
13696.94 622
13698.05 636
13699.15 647
13700.25 647
13701.36 639
13702.46 615
13703.57 612
13704.67 613
13705.78 621
13706.89 596
13707.99 639
13709.10 626
13710.20 646
13711.31 671
13712.41 668
13713.52 654
13714.62 622
13715.73 684
13716.83 696
13717.94 714
13719.04 717
13720.15 701
13721.26 681
13722.36 679
13723.47 678
13724.57 728
13725.68 712
13726.79 709
13727.89 742
13729.00 764
13730.10 794
13731.21 752
13732.32 805
13733.42 741
13734.53 797
13735.63 717
13736.74 766
13737.85 796
13738.95 801
13740.06 824
13741.17 812
13742.27 812
13743.38 833
13744.49 814
13745.59 829
13746.70 827
13747.81 893
13748.91 914
13750.02 881
13751.13 905
13752.23 917
13753.34 1006
13754.45 1000
13755.56 1011
13756.66 1015
13757.77 1097
13758.88 1131
13759.98 1182
13761.09 1216
13762.20 1214
13763.31 1225
13764.41 1238
13765.52 1273
13766.63 1248
13767.74 1275
13768.84 1259
13769.95 1266
13771.06 1227
13772.17 1182
13773.28 1169
13774.38 1167
13775.49 1178
13776.60 1107
13777.71 1104
13778.82 1063
13779.92 1069
13781.03 988
13782.14 982
13783.25 925
13784.36 918
13785.46 900
13786.57 895
13787.68 845
13788.79 864
13789.90 797
13791.01 796
13792.12 791
13793.22 741
13794.33 701
13795.44 747
13796.55 728
13797.66 709
13798.77 705
13799.88 679
13800.99 674
13802.10 678
13803.20 687
13804.31 676
13805.42 659
13806.53 626
13807.64 629
13808.75 617
13809.86 620
13810.97 593
13812.08 659
13813.19 657
13814.30 620
13815.41 619
13816.52 620
13817.63 612
13818.74 625
13819.84 604
13820.95 627
13822.06 624
13823.17 604
13824.28 581
13825.39 601
13826.50 642
13827.61 643
13828.72 600
13829.83 597
13830.94 586
13832.05 593
13833.16 609
13834.28 665
13835.39 634
13836.50 627
13837.61 630
13838.72 600
13839.83 582
13840.94 621
13842.05 605
13843.16 615
13844.27 614
13845.38 636
13846.49 650
13847.60 654
13848.71 591
13849.82 597
13850.93 637
13852.05 628
13853.16 584
13854.27 606
13855.38 630
13856.49 621
13857.60 632
13858.71 610
13859.82 623
13860.94 624
13862.05 647
13863.16 664
13864.27 673
13865.38 653
13866.49 667
13867.60 669
13868.72 635
13869.83 628
13870.94 658
13872.05 636
13873.16 634
13874.27 661
13875.39 669
13876.50 657
13877.61 650
13878.72 663
13879.83 674
13880.95 712
13882.06 692
13883.17 678
13884.28 703
13885.40 699
13886.51 689
13887.62 707
13888.73 742
13889.85 750
13890.96 762
13892.07 720
13893.18 745
13894.30 805
13895.41 766
13896.52 784
13897.63 816
13898.75 825
13899.86 814
13900.97 800
13902.09 784
13903.20 738
13904.31 728
13905.43 759
13906.54 704
13907.65 672
13908.77 645
13909.88 668
13910.99 638
13912.11 652
13913.22 635
13914.33 642
13915.45 620
13916.56 633
13917.67 626
13918.79 582
13919.90 611
13921.01 567
13922.13 571
13923.24 575
13924.36 569
13925.47 577
13926.58 576
13927.70 566
13928.81 584
13929.93 560
13931.04 556
13932.15 547
13933.27 573
13934.38 578
13935.50 574
13936.61 577
13937.73 591
13938.84 583
13939.95 560
13941.07 546
13942.18 581
13943.30 572
13944.41 554
13945.53 572
13946.64 538
13947.76 514
13948.87 561
13949.99 503
13951.10 509
13952.22 513
13953.33 500
13954.45 499
13955.56 516
13956.68 520
13957.79 537
13958.91 524
13960.02 469
13961.14 505
13962.25 546
13963.37 551
13964.49 522
13965.60 528
13966.72 500
13967.83 501
13968.95 526
13970.06 525
13971.18 545
13972.30 502
13973.41 510
13974.53 521
13975.64 531
13976.76 512
13977.88 518
13978.99 517
13980.11 522
13981.22 527
13982.34 530
13983.46 548
13984.57 505
13985.69 508
13986.80 531
13987.92 521
13989.04 552
13990.15 529
13991.27 546
13992.39 531
13993.50 543
13994.62 532
13995.74 500
13996.85 513
13997.97 499
13999.09 511
14000.21 485
14001.32 508
14002.44 530
14003.56 525
14004.67 515
14005.79 498
14006.91 500
14008.02 516
14009.14 556
14010.26 562
14011.38 515
14012.49 527
14013.61 533
14014.73 520
14015.85 527
14016.96 515
14018.08 537
14019.20 526
14020.32 529
14021.44 521
14022.55 521
14023.67 548
14024.79 550
14025.91 538
14027.02 517
14028.14 550
14029.26 532
14030.38 546
14031.50 549
14032.62 532
14033.73 513
14034.85 508
14035.97 501
14037.09 528
14038.21 533
14039.33 563
14040.44 551
14041.56 520
14042.68 557
14043.80 550
14044.92 563
14046.04 531
14047.16 559
14048.27 548
14049.39 539
14050.51 560
14051.63 589
14052.75 565
14053.87 581
14054.99 593
14056.11 596
14057.23 601
14058.35 614
14059.47 605
14060.59 617
14061.70 620
14062.82 614
14063.94 617
14065.06 635
14066.18 630
14067.30 640
14068.42 628
14069.54 630
14070.66 633
14071.78 632
14072.90 655
14074.02 629
14075.14 672
14076.26 686
14077.38 683
14078.50 684
14079.62 703
14080.74 694
14081.86 683
14082.98 689
14084.10 690
14085.22 658
14086.34 702
14087.46 728
14088.58 728
14089.70 718
14090.82 707
14091.94 740
14093.07 707
14094.19 717
14095.31 712
14096.43 744
14097.55 722
14098.67 705
14099.79 711
14100.91 735
14102.03 722
14103.15 734
14104.27 719
14105.39 695
14106.52 707
14107.64 686
14108.76 686
14109.88 675
14111.00 666
14112.12 648
14113.24 625
14114.37 671
14115.49 606
14116.61 599
14117.73 574
14118.85 569
14119.97 566
14121.10 592
14122.22 565
14123.34 593
14124.46 600
14125.58 569
14126.70 526
14127.83 540
14128.95 541
14130.07 574
14131.19 530
14132.32 556
14133.44 551
14134.56 496
14135.68 532
14136.80 514
14137.93 529
14139.05 497
14140.17 511
14141.29 519
14142.42 483
14143.54 461
14144.66 491
14145.78 523
14146.91 489
14148.03 520
14149.15 503
14150.28 486
14151.40 452
14152.52 467
14153.65 486
14154.77 515
14155.89 498
14157.01 499
14158.14 485
14159.26 514
14160.38 490
14161.51 444
14162.63 468
14163.75 476
14164.88 489
14166.00 470
14167.12 471
14168.25 474
14169.37 480
14170.50 460
14171.62 481
14172.74 504
14173.87 492
14174.99 470
14176.12 467
14177.24 481
14178.36 450
14179.49 445
14180.61 458
14181.74 471
14182.86 453
14183.98 477
14185.11 433
14186.23 436
14187.36 455
14188.48 472
14189.61 451
14190.73 445
14191.85 456
14192.98 471
14194.10 449
14195.23 437
14196.35 429
14197.48 441
14198.60 448
14199.73 468
14200.85 426
14201.98 433
14203.10 460
14204.23 458
14205.35 452
14206.48 418
14207.60 447
14208.73 460
14209.85 423
14210.98 421
14212.10 433
14213.23 407
14214.36 432
14215.48 467
14216.61 450
14217.73 434
14218.86 423
14219.98 446
14221.11 398
14222.23 408
14223.36 439
14224.49 470
14225.61 417
14226.74 421
14227.86 392
14228.99 425
14230.12 445
14231.24 435
14232.37 403
14233.49 375
14234.62 419
14235.75 404
14236.87 409
14238.00 418
14239.13 397
14240.25 394
14241.38 430
14242.51 392
14243.63 376
14244.76 385
14245.89 415
14247.01 369
14248.14 360
14249.27 399
14250.39 391
14251.52 384
14252.65 393
14253.77 397
14254.90 347
14256.03 395
14257.15 399
14258.28 385
14259.41 371
14260.54 430
14261.66 388
14262.79 375
14263.92 358
14265.05 332
14266.17 402
14267.30 367
14268.43 352
14269.56 346
14270.68 381
14271.81 365
14272.94 345
14274.07 326
14275.20 360
14276.32 371
14277.45 351
14278.58 386
14279.71 351
14280.83 337
14281.96 339
14283.09 378
14284.22 366
14285.35 363
14286.48 339
14287.60 360
14288.73 368
14289.86 332
14290.99 326
14292.12 361
14293.25 351
14294.38 337
14295.50 321
14296.63 351
14297.76 326
14298.89 339
14300.02 343
14301.15 357
14302.28 350
14303.41 320
14304.53 364
14305.66 327
14306.79 341
14307.92 344
14309.05 344
14310.18 352
14311.31 318
14312.44 317
14313.57 309
14314.70 328
14315.83 335
14316.96 341
14318.09 303
14319.22 311
14320.35 321
14321.48 344
14322.60 292
14323.73 306
14324.86 333
14325.99 328
14327.12 326
14328.25 336
14329.38 313
14330.51 325
14331.64 321
14332.77 316
14333.90 318
14335.03 339
14336.17 349
14337.30 323
14338.43 324
14339.56 316
14340.69 322
14341.82 307
14342.95 321
14344.08 298
14345.21 336
14346.34 326
14347.47 302
14348.60 312
14349.73 328
14350.86 327
14351.99 348
14353.12 324
14354.26 272
14355.39 291
14356.52 292
14357.65 338
14358.78 314
14359.91 327
14361.04 323
14362.17 303
14363.30 334
14364.44 324
14365.57 301
14366.70 332
14367.83 331
14368.96 311
14370.09 329
14371.23 349
14372.36 347
14373.49 300
14374.62 324
14375.75 315
14376.88 314
14378.02 308
14379.15 338
14380.28 305
14381.41 335
14382.54 312
14383.68 319
14384.81 301
14385.94 306
14387.07 320
14388.21 301
14389.34 356
14390.47 311
14391.60 326
14392.73 296
14393.87 324
14395.00 313
14396.13 313
14397.27 309
14398.40 343
14399.53 354
14400.66 312
14401.80 325
14402.93 337
14404.06 325
14405.19 311
14406.33 334
14407.46 331
14408.59 315
14409.73 318
14410.86 322
14411.99 330
14413.13 329
14414.26 342
14415.39 346
14416.53 328
14417.66 318
14418.79 343
14419.93 339
14421.06 335
14422.19 366
14423.33 348
14424.46 320
14425.60 360
14426.73 372
14427.86 348
14429.00 317
14430.13 359
14431.27 355
14432.40 368
14433.53 322
14434.67 342
14435.80 342
14436.94 329
14438.07 336
14439.21 371
14440.34 370
14441.47 348
14442.61 359
14443.74 363
14444.88 361
14446.01 345
14447.15 377
14448.28 364
14449.42 368
14450.55 374
14451.69 385
14452.82 374
14453.96 340
14455.09 349
14456.23 381
14457.36 365
14458.50 365
14459.63 364
14460.77 364
14461.90 391
14463.04 392
14464.17 368
14465.31 365
14466.44 406
14467.58 378
14468.71 382
14469.85 400
14470.98 403
14472.12 404
14473.26 419
14474.39 426
14475.53 416
14476.66 409
14477.80 385
14478.93 392
14480.07 379
14481.21 413
14482.34 417
14483.48 392
14484.61 378
14485.75 398
14486.89 377
14488.02 379
14489.16 365
14490.30 380
14491.43 352
14492.57 360
14493.70 388
14494.84 349
14495.98 360
14497.11 394
14498.25 395
14499.39 404
14500.52 411
14501.66 391
14502.80 358
14503.93 353
14505.07 378
14506.21 428
14507.35 385
14508.48 400
14509.62 395
14510.76 388
14511.89 365
14513.03 344
14514.17 347
14515.31 399
14516.44 390
14517.58 348
14518.72 379
14519.86 363
14520.99 348
14522.13 363
14523.27 355
14524.41 367
14525.54 388
14526.68 395
14527.82 388
14528.96 346
14530.09 339
14531.23 344
14532.37 369
14533.51 329
14534.65 341
14535.78 358
14536.92 347
14538.06 340
14539.20 334
14540.34 355
14541.48 352
14542.61 347
14543.75 327
14544.89 362
14546.03 351
14547.17 352
14548.31 362
14549.45 353
14550.58 338
14551.72 349
14552.86 359
14554.00 350
14555.14 337
14556.28 336
14557.42 371
14558.56 320
14559.70 334
14560.83 351
14561.97 348
14563.11 377
14564.25 375
14565.39 380
14566.53 372
14567.67 356
14568.81 349
14569.95 394
14571.09 373
14572.23 373
14573.37 378
14574.51 369
14575.65 384
14576.79 363
14577.93 395
14579.07 404
14580.21 375
14581.35 399
14582.49 404
14583.63 398
14584.77 376
14585.91 396
14587.05 390
14588.19 397
14589.33 398
14590.47 409
14591.61 418
14592.75 395
14593.89 421
14595.03 407
14596.17 440
14597.31 410
14598.45 400
14599.59 402
14600.73 436
14601.87 428
14603.01 432
14604.15 425
14605.29 450
14606.43 449
14607.58 448
14608.72 457
14609.86 460
14611.00 430
14612.14 425
14613.28 433
14614.42 434
14615.56 462
14616.70 464
14617.85 496
14618.99 468
14620.13 465
14621.27 482
14622.41 485
14623.55 501
14624.69 507
14625.84 504
14626.98 499
14628.12 534
14629.26 548
14630.40 566
14631.54 570
14632.69 562
14633.83 618
14634.97 601
14636.11 590
14637.25 567
14638.40 572
14639.54 570
14640.68 580
14641.82 573
14642.97 560
14644.11 544
14645.25 513
14646.39 521
14647.54 489
14648.68 461
14649.82 463
14650.96 436
14652.11 434
14653.25 407
14654.39 398
14655.53 389
14656.68 378
14657.82 399
14658.96 380
14660.11 418
14661.25 400
14662.39 370
14663.53 364
14664.68 362
14665.82 366
14666.96 378
14668.11 366
14669.25 338
14670.39 350
14671.54 342
14672.68 355
14673.82 345
14674.97 316
14676.11 327
14677.26 345
14678.40 334
14679.54 312
14680.69 328
14681.83 319
14682.97 299
14684.12 330
14685.26 332
14686.41 322
14687.55 327
14688.69 320
14689.84 327
14690.98 333
14692.13 309
14693.27 318
14694.42 312
14695.56 288
14696.70 300
14697.85 321
14698.99 311
14700.14 300
14701.28 307
14702.43 279
14703.57 282
14704.72 282
14705.86 309
14707.01 285
14708.15 304
14709.30 316
14710.44 309
14711.58 304
14712.73 297
14713.87 293
14715.02 307
14716.17 300
14717.31 297
14718.46 313
14719.60 276
14720.75 297
14721.89 310
14723.04 301
14724.18 298
14725.33 298
14726.47 294
14727.62 260
14728.76 276
14729.91 262
14731.06 289
14732.20 279
14733.35 284
14734.49 277
14735.64 262
14736.79 269
14737.93 284
14739.08 284
14740.22 263
14741.37 301
14742.52 296
14743.66 302
14744.81 283
14745.95 275
14747.10 261
14748.25 288
14749.39 260
14750.54 259
14751.69 262
14752.83 291
14753.98 258
14755.13 251
14756.27 273
14757.42 270
14758.57 263
14759.71 286
14760.86 273
14762.01 260
14763.15 263
14764.30 264
14765.45 257
14766.60 285
14767.74 281
14768.89 271
14770.04 291
14771.18 272
14772.33 279
14773.48 296
14774.63 270
14775.77 258
14776.92 255
14778.07 284
14779.22 248
14780.36 256
14781.51 231
14782.66 260
14783.81 273
14784.96 261
14786.10 263
14787.25 278
14788.40 265
14789.55 251
14790.70 269
14791.84 267
14792.99 230
14794.14 253
14795.29 258
14796.44 257
14797.58 240
14798.73 240
14799.88 237
14801.03 246
14802.18 242
14803.33 220
14804.48 244
14805.62 250
14806.77 253
14807.92 247
14809.07 241
14810.22 243
14811.37 206
14812.52 230
14813.67 240
14814.81 226
14815.96 210
14817.11 223
14818.26 239
14819.41 244
14820.56 229
14821.71 243
14822.86 227
14824.01 237
14825.16 263
14826.31 263
14827.46 224
14828.61 242
14829.76 230
14830.91 219
14832.06 207
14833.20 216
14834.35 220
14835.50 217
14836.65 229
14837.80 203
14838.95 218
14840.10 247
14841.25 241
14842.40 240
14843.55 238
14844.70 223
14845.85 215
14847.00 221
14848.15 193
14849.31 209
14850.46 212
14851.61 248
14852.76 219
14853.91 239
14855.06 173
14856.21 222
14857.36 225
14858.51 222
14859.66 232
14860.81 208
14861.96 226
14863.11 235
14864.26 225
14865.41 226
14866.57 206
14867.72 241
14868.87 213
14870.02 228
14871.17 238
14872.32 199
14873.47 207
14874.62 218
14875.77 248
14876.93 235
14878.08 217
14879.23 226
14880.38 244
14881.53 237
14882.68 201
14883.84 214
14884.99 222
14886.14 225
14887.29 232
14888.44 215
14889.59 197
14890.75 209
14891.90 198
14893.05 204
14894.20 228
14895.35 210
14896.51 213
14897.66 219
14898.81 203
14899.96 193
14901.12 197
14902.27 210
14903.42 217
14904.57 210
14905.73 214
14906.88 197
14908.03 228
14909.18 240
14910.34 217
14911.49 198
14912.64 237
14913.79 220
14914.95 205
14916.10 203
14917.25 204
14918.41 218
14919.56 191
14920.71 193
14921.87 202
14923.02 210
14924.17 208
14925.33 219
14926.48 206
14927.63 187
14928.79 181
14929.94 213
14931.09 204
14932.25 203
14933.40 202
14934.55 203
14935.71 226
14936.86 214
14938.01 226
14939.17 206
14940.32 204
14941.48 198
14942.63 188
14943.78 193
14944.94 209
14946.09 199
14947.25 187
14948.40 197
14949.55 231
14950.71 213
14951.86 210
14953.02 249
14954.17 201
14955.33 203
14956.48 214
14957.63 199
14958.79 202
14959.94 193
14961.10 202
14962.25 196
14963.41 192
14964.56 215
14965.72 187
14966.87 191
14968.03 202
14969.18 219
14970.34 211
14971.49 229
14972.65 215
14973.80 186
14974.96 204
14976.11 195
14977.27 206
14978.42 211
14979.58 207
14980.73 206
14981.89 218
14983.05 199
14984.20 218
14985.36 184
14986.51 193
14987.67 212
14988.82 210
14989.98 217
14991.13 201
14992.29 182
14993.45 202
14994.60 212
14995.76 185
14996.91 184
14998.07 193
14999.23 204
15000.38 195
15001.54 189
15002.70 208
15003.85 208
15005.01 208
15006.16 177
15007.32 194
15008.48 195
15009.63 196
15010.79 197
15011.95 207
15013.10 196
15014.26 193
15015.42 188
15016.57 187
15017.73 211
15018.89 194
15020.04 211
15021.20 213
15022.36 220
15023.52 195
15024.67 179
15025.83 207
15026.99 207
15028.14 204
15029.30 192
15030.46 201
15031.62 199
15032.77 203
15033.93 204
15035.09 220
15036.25 205
15037.40 203
15038.56 239
15039.72 213
15040.88 174
15042.03 193
15043.19 207
15044.35 202
15045.51 159
15046.67 174
15047.82 187
15048.98 187
15050.14 207
15051.30 187
15052.46 193
15053.61 203
15054.77 211
15055.93 201
15057.09 188
15058.25 203
15059.41 192
15060.56 202
15061.72 176
15062.88 183
15064.04 188
15065.20 205
15066.36 205
15067.52 184
15068.68 174
15069.83 166
15070.99 213
15072.15 186
15073.31 199
15074.47 216
15075.63 201
15076.79 216
15077.95 193
15079.11 177
15080.27 195
15081.43 225
15082.58 217
15083.74 196
15084.90 191
15086.06 201
15087.22 225
15088.38 198
15089.54 215
15090.70 195
15091.86 207
15093.02 225
15094.18 202
15095.34 191
15096.50 207
15097.66 182
15098.82 186
15099.98 199
15101.14 192
15102.30 197
15103.46 199
15104.62 202
15105.78 197
15106.94 194
15108.10 191
15109.26 209
15110.42 189
15111.58 205
15112.74 214
15113.90 220
15115.06 215
15116.22 209
15117.39 217
15118.55 200
15119.71 193
15120.87 206
15122.03 209
15123.19 197
15124.35 213
15125.51 206
15126.67 245
15127.83 203
15128.99 201
15130.16 196
15131.32 233
15132.48 222
15133.64 219
15134.80 233
15135.96 198
15137.12 211
15138.28 217
15139.45 214
15140.61 209
15141.77 204
15142.93 217
15144.09 243
15145.25 215
15146.42 244
15147.58 227
15148.74 233
15149.90 213
15151.06 192
15152.23 213
15153.39 214
15154.55 223
15155.71 225
15156.87 192
15158.04 206
15159.20 193
15160.36 221
15161.52 214
15162.69 204
15163.85 223
15165.01 231
15166.17 217
15167.34 218
15168.50 240
15169.66 229
15170.82 235
15171.99 254
15173.15 242
15174.31 221
15175.48 245
15176.64 232
15177.80 228
15178.96 248
15180.13 256
15181.29 251
15182.45 238
15183.62 272
15184.78 248
15185.94 243
15187.11 231
15188.27 253
15189.43 234
15190.60 237
15191.76 265
15192.92 260
15194.09 245
15195.25 265
15196.42 261
15197.58 268
15198.74 274
15199.91 270
15201.07 261
15202.23 264
15203.40 270
15204.56 239
15205.73 258
15206.89 241
15208.05 266
15209.22 256
15210.38 243
15211.55 258
15212.71 258
15213.88 240
15215.04 247
15216.21 281
15217.37 260
15218.53 265
15219.70 258
15220.86 288
15222.03 256
15223.19 253
15224.36 296
15225.52 279
15226.69 272
15227.85 279
15229.02 283
15230.18 288
15231.35 291
15232.51 276
15233.68 294
15234.84 339
15236.01 303
15237.17 299
15238.34 299
15239.50 309
15240.67 307
15241.83 293
15243.00 295
15244.17 300
15245.33 297
15246.50 269
15247.66 303
15248.83 315
15249.99 293
15251.16 288
15252.33 288
15253.49 280
15254.66 282
15255.82 274
15256.99 273
15258.16 272
15259.32 290
15260.49 272
15261.65 243
15262.82 281
15263.99 272
15265.15 252
15266.32 274
15267.49 241
15268.65 255
15269.82 246
15270.98 255
15272.15 263
15273.32 256
15274.48 244
15275.65 262
15276.82 248
15277.99 270
15279.15 260
15280.32 238
15281.49 264
15282.65 276
15283.82 270
15284.99 237
15286.15 267
15287.32 261
15288.49 263
15289.66 244
15290.82 237
15291.99 240
15293.16 256
15294.33 217
15295.49 257
15296.66 237
15297.83 230
15299.00 230
15300.16 239
15301.33 254
15302.50 240
15303.67 248
15304.83 263
15306.00 266
15307.17 257
15308.34 262
15309.51 253
15310.67 268
15311.84 291
15313.01 256
15314.18 256
15315.35 256
15316.52 276
15317.68 261
15318.85 239
15320.02 252
15321.19 262
15322.36 245
15323.53 266
15324.69 251
15325.86 251
15327.03 245
15328.20 258
15329.37 241
15330.54 252
15331.71 226
15332.88 275
15334.05 248
15335.21 225
15336.38 272
15337.55 227
15338.72 250
15339.89 242
15341.06 244
15342.23 248
15343.40 243
15344.57 261
15345.74 260
15346.91 241
15348.08 249
15349.25 256
15350.42 255
15351.58 263
15352.75 259
15353.92 264
15355.09 262
15356.26 230
15357.43 267
15358.60 274
15359.77 272
15360.94 269
15362.11 277
15363.28 268
15364.45 285
15365.62 255
15366.79 252
15367.96 251
15369.13 290
15370.31 273
15371.48 281
15372.65 253
15373.82 252
15374.99 288
15376.16 249
15377.33 219
15378.50 263
15379.67 243
15380.84 262
15382.01 274
15383.18 251
15384.35 247
15385.52 251
15386.69 247
15387.87 270
15389.04 240
15390.21 239
15391.38 245
15392.55 240
15393.72 267
15394.89 237
15396.06 246
15397.24 224
15398.41 256
15399.58 282
15400.75 271
15401.92 241
15403.09 272
15404.26 231
15405.44 214
15406.61 234
15407.78 227
15408.95 255
15410.12 234
15411.30 208
15412.47 204
15413.64 222
15414.81 198
15415.98 238
15417.16 242
15418.33 229
15419.50 248
15420.67 218
15421.84 251
15423.02 227
15424.19 220
15425.36 230
15426.53 218
15427.71 226
15428.88 246
15430.05 222
15431.22 223
15432.40 213
15433.57 236
15434.74 208
15435.92 204
15437.09 220
15438.26 215
15439.43 203
15440.61 199
15441.78 220
15442.95 189
15444.13 195
15445.30 221
15446.47 227
15447.65 201
15448.82 215
15449.99 204
15451.17 236
15452.34 222
15453.51 231
15454.69 234
15455.86 252
15457.03 225
15458.21 192
15459.38 208
15460.56 211
15461.73 225
15462.90 223
15464.08 192
15465.25 201
15466.43 213
15467.60 216
15468.77 228
15469.95 204
15471.12 225
15472.30 215
15473.47 230
15474.64 232
15475.82 220
15476.99 193
15478.17 211
15479.34 226
15480.52 237
15481.69 218
15482.87 210
15484.04 205
15485.22 229
15486.39 251
15487.56 210
15488.74 223
15489.91 227
15491.09 226
15492.26 200
15493.44 205
15494.61 226
15495.79 223
15496.96 232
15498.14 214
15499.32 204
15500.49 209
15501.67 237
15502.84 220
15504.02 237
15505.19 216
15506.37 214
15507.54 238
15508.72 218
15509.89 205
15511.07 206
15512.25 212
15513.42 232
15514.60 260
15515.77 229
15516.95 232
15518.13 214
15519.30 241
15520.48 227
15521.65 233
15522.83 228
15524.01 247
15525.18 238
15526.36 225
15527.53 230
15528.71 252
15529.89 235
15531.06 229
15532.24 226
15533.42 223
15534.59 235
15535.77 206
15536.95 236
15538.12 215
15539.30 222
15540.48 253
15541.65 273
15542.83 255
15544.01 272
15545.18 261
15546.36 250
15547.54 256
15548.72 238
15549.89 238
15551.07 241
15552.25 260
15553.42 251
15554.60 230
15555.78 233
15556.96 243
15558.13 254
15559.31 243
15560.49 265
15561.67 270
15562.84 257
15564.02 279
15565.20 256
15566.38 270
15567.56 240
15568.73 257
15569.91 265
15571.09 247
15572.27 255
15573.45 265
15574.62 267
15575.80 279
15576.98 264
15578.16 270
15579.34 289
15580.52 255
15581.69 276
15582.87 266
15584.05 268
15585.23 259
15586.41 266
15587.59 288
15588.76 280
15589.94 256
15591.12 261
15592.30 272
15593.48 294
15594.66 272
15595.84 277
15597.02 289
15598.20 257
15599.37 293
15600.55 279
15601.73 283
15602.91 307
15604.09 309
15605.27 321
15606.45 303
15607.63 295
15608.81 339
15609.99 311
15611.17 311
15612.35 309
15613.53 321
15614.71 336
15615.89 325
15617.07 359
15618.25 322
15619.43 326
15620.60 339
15621.78 339
15622.96 346
15624.14 326
15625.32 385
15626.50 385
15627.68 347
15628.87 348
15630.05 338
15631.23 340
15632.41 353
15633.59 362
15634.77 364
15635.95 340
15637.13 361
15638.31 371
15639.49 354
15640.67 357
15641.85 341
15643.03 365
15644.21 383
15645.39 377
15646.57 363
15647.75 395
15648.93 365
15650.12 359
15651.30 372
15652.48 413
15653.66 380
15654.84 389
15656.02 409
15657.20 389
15658.38 392
15659.56 392
15660.75 386
15661.93 417
15663.11 382
15664.29 376
15665.47 374
15666.65 388
15667.84 354
15669.02 356
15670.20 372
15671.38 370
15672.56 366
15673.74 379
15674.93 388
15676.11 357
15677.29 358
15678.47 349
15679.65 363
15680.84 366
15682.02 339
15683.20 345
15684.38 370
15685.56 359
15686.75 344
15687.93 352
15689.11 319
15690.29 344
15691.48 341
15692.66 313
15693.84 336
15695.02 326
15696.21 339
15697.39 347
15698.57 343
15699.76 353
15700.94 350
15702.12 354
15703.30 350
15704.49 352
15705.67 351
15706.85 330
15708.04 339
15709.22 358
15710.40 355
15711.59 332
15712.77 340
15713.95 365
15715.14 357
15716.32 353
15717.50 357
15718.69 377
15719.87 364
15721.05 345
15722.24 354
15723.42 353
15724.61 345
15725.79 355
15726.97 376
15728.16 378
15729.34 346
15730.53 342
15731.71 361
15732.89 345
15734.08 332
15735.26 349
15736.45 385
15737.63 378
15738.81 369
15740.00 355
15741.18 365
15742.37 384
15743.55 370
15744.74 374
15745.92 368
15747.11 387
15748.29 404
15749.48 400
15750.66 415
15751.84 394
15753.03 397
15754.21 428
15755.40 397
15756.58 385
15757.77 398
15758.95 400
15760.14 394
15761.32 395
15762.51 417
15763.70 418
15764.88 416
15766.07 376
15767.25 386
15768.44 409
15769.62 396
15770.81 413
15771.99 406
15773.18 415
15774.36 377
15775.55 398
15776.74 405
15777.92 384
15779.11 362
15780.29 385
15781.48 376
15782.67 369
15783.85 370
15785.04 387
15786.22 353
15787.41 363
15788.60 410
15789.78 398
15790.97 331
15792.15 349
15793.34 359
15794.53 385
15795.71 353
15796.90 378
15798.09 331
15799.27 329
15800.46 308
15801.65 347
15802.83 353
15804.02 324
15805.21 332
15806.39 318
15807.58 307
15808.77 341
15809.95 311
15811.14 329
15812.33 344
15813.52 340
15814.70 339
15815.89 307
15817.08 297
15818.26 300
15819.45 313
15820.64 345
15821.83 303
15823.01 311
15824.20 323
15825.39 324
15826.58 302
15827.76 305
15828.95 318
15830.14 314
15831.33 324
15832.52 319
15833.70 322
15834.89 289
15836.08 291
15837.27 295
15838.46 283
15839.64 322
15840.83 313
15842.02 309
15843.21 324
15844.40 316
15845.58 313
15846.77 316
15847.96 300
15849.15 308
15850.34 270
15851.53 300
15852.72 291
15853.90 334
15855.09 294
15856.28 321
15857.47 298
15858.66 288
15859.85 320
15861.04 315
15862.23 317
15863.41 280
15864.60 332
15865.79 308
15866.98 297
15868.17 302
15869.36 302
15870.55 305
15871.74 292
15872.93 283
15874.12 323
15875.31 305
15876.50 300
15877.69 333
15878.88 325
15880.06 329
15881.25 312
15882.44 348
15883.63 320
15884.82 311
15886.01 312
15887.20 324
15888.39 334
15889.58 302
15890.77 327
15891.96 346
15893.15 315
15894.34 318
15895.53 334
15896.72 363
15897.91 326
15899.10 305
15900.30 348
15901.49 320
15902.68 344
15903.87 326
15905.06 364
15906.25 342
15907.44 328
15908.63 354
15909.82 355
15911.01 376
15912.20 347
15913.39 388
15914.58 372
15915.77 357
15916.96 337
15918.16 381
15919.35 374
15920.54 337
15921.73 353
15922.92 329
15924.11 349
15925.30 349
15926.49 360
15927.69 375
15928.88 322
15930.07 333
15931.26 351
15932.45 364
15933.64 336
15934.84 359
15936.03 356
15937.22 377
15938.41 340
15939.60 327
15940.79 333
15941.99 332
15943.18 324
15944.37 337
15945.56 323
15946.75 289
15947.95 308
15949.14 307
15950.33 304
15951.52 298
15952.72 292
15953.91 305
15955.10 298
15956.29 275
15957.49 289
15958.68 274
15959.87 309
15961.06 298
15962.26 286
15963.45 289
15964.64 221
15965.83 270
15967.03 242
15968.22 242
15969.41 251
15970.61 242
15971.80 250
15972.99 258
15974.19 256
15975.38 242
15976.57 259
15977.76 246
15978.96 241
15980.15 249
15981.34 244
15982.54 223
15983.73 218
15984.93 242
15986.12 224
15987.31 212
15988.51 220
15989.70 252
15990.89 217
15992.09 237
15993.28 225
15994.48 238
15995.67 224
15996.86 237
15998.06 226
15999.25 216
16000.45 217
16001.64 229
16002.83 224
16004.03 236
16005.22 221
16006.42 220
16007.61 227
16008.81 217
16010.00 223
16011.19 229
16012.39 217
16013.58 204
16014.78 204
16015.97 210
16017.17 203
16018.36 193
16019.56 229
16020.75 238
16021.95 222
16023.14 213
16024.34 219
16025.53 233
16026.73 205
16027.92 207
16029.12 217
16030.31 215
16031.51 213
16032.70 208
16033.90 236
16035.09 209
16036.29 208
16037.48 231
16038.68 218
16039.88 183
16041.07 190
16042.27 218
16043.46 208
16044.66 214
16045.85 203
16047.05 222
16048.25 216
16049.44 195
16050.64 215
16051.83 177
16053.03 190
16054.23 179
16055.42 215
16056.62 202
16057.82 191
16059.01 208
16060.21 190
16061.40 196
16062.60 195
16063.80 187
16064.99 223
16066.19 202
16067.39 196
16068.58 207
16069.78 220
16070.98 195
16072.17 190
16073.37 196
16074.57 207
16075.76 198
16076.96 200
16078.16 203
16079.36 206
16080.55 194
16081.75 221
16082.95 224
16084.14 201
16085.34 193
16086.54 209
16087.74 187
16088.93 192
16090.13 172
16091.33 197
16092.53 180
16093.72 174
16094.92 188
16096.12 166
16097.32 191
16098.51 178
16099.71 186
16100.91 180
16102.11 188
16103.31 181
16104.50 190
16105.70 186
16106.90 186
16108.10 182
16109.30 182
16110.49 172
16111.69 159
16112.89 168
16114.09 185
16115.29 190
16116.49 164
16117.68 185
16118.88 182
16120.08 178
16121.28 205
16122.48 165
16123.68 200
16124.88 179
16126.08 181
16127.27 181
16128.47 207
16129.67 165
16130.87 182
16132.07 183
16133.27 190
16134.47 163
16135.67 176
16136.87 194
16138.07 170
16139.27 182
16140.46 182
16141.66 169
16142.86 172
16144.06 176
16145.26 174
16146.46 193
16147.66 175
16148.86 189
16150.06 171
16151.26 160
16152.46 171
16153.66 198
16154.86 190
16156.06 188
16157.26 160
16158.46 153
16159.66 172
16160.86 163
16162.06 185
16163.26 193
16164.46 177
16165.66 158
16166.86 183
16168.06 200
16169.26 170
16170.46 164
16171.66 177
16172.86 207
16174.06 170
16175.26 178
16176.47 158
16177.67 193
16178.87 183
16180.07 189
16181.27 180
16182.47 167
16183.67 173
16184.87 206
16186.07 181
16187.27 198
16188.47 181
16189.68 188
16190.88 206
16192.08 194
16193.28 168
16194.48 187
16195.68 182
16196.88 172
16198.08 184
16199.29 187
16200.49 198
16201.69 188
16202.89 204
16204.09 196
16205.29 190
16206.50 186
16207.70 172
16208.90 175
16210.10 198
16211.30 204
16212.51 211
16213.71 195
16214.91 184
16216.11 200
16217.31 186
16218.52 202
16219.72 217
16220.92 229
16222.12 184
16223.33 202
16224.53 204
16225.73 209
16226.93 169
16228.14 204
16229.34 190
16230.54 211
16231.74 230
16232.95 203
16234.15 193
16235.35 191
16236.56 232
16237.76 193
16238.96 207
16240.16 218
16241.37 202
16242.57 194
16243.77 196
16244.98 201
16246.18 217
16247.38 210
16248.59 217
16249.79 239
16250.99 213
16252.20 208
16253.40 233
16254.60 256
16255.81 204
16257.01 212
16258.22 219
16259.42 219
16260.62 245
16261.83 233
16263.03 228
16264.23 240
16265.44 216
16266.64 227
16267.85 225
16269.05 246
16270.25 246
16271.46 225
16272.66 218
16273.87 209
16275.07 223
16276.28 203
16277.48 235
16278.69 234
16279.89 211
16281.09 230
16282.30 217
16283.50 240
16284.71 244
16285.91 225
16287.12 204
16288.32 249
16289.53 228
16290.73 202
16291.94 212
16293.14 221
16294.35 233
16295.55 228
16296.76 221
16297.96 228
16299.17 220
16300.37 205
16301.58 204
16302.78 221
16303.99 241
16305.19 220
16306.40 218
16307.61 196
16308.81 206
16310.02 225
16311.22 205
16312.43 217
16313.63 224
16314.84 202
16316.05 200
16317.25 208
16318.46 226
16319.66 212
16320.87 235
16322.08 230
16323.28 206
16324.49 199
16325.69 211
16326.90 203
16328.11 196
16329.31 215
16330.52 205
16331.73 211
16332.93 188
16334.14 210
16335.35 202
16336.55 201
16337.76 159
16338.97 191
16340.17 204
16341.38 203
16342.59 213
16343.79 190
16345.00 196
16346.21 169
16347.41 175
16348.62 203
16349.83 189
16351.03 167
16352.24 204
16353.45 187
16354.66 194
16355.86 161
16357.07 176
16358.28 183
16359.49 188
16360.69 183
16361.90 183
16363.11 158
16364.32 165
16365.52 176
16366.73 158
16367.94 160
16369.15 187
16370.35 160
16371.56 173
16372.77 176
16373.98 162
16375.19 204
16376.39 180
16377.60 174
16378.81 179
16380.02 180
16381.23 204
16382.44 174
16383.64 168
16384.85 175
16386.06 174
16387.27 174
16388.48 177
16389.69 189
16390.90 168
16392.10 172
16393.31 177
16394.52 178
16395.73 158
16396.94 170
16398.15 196
16399.36 196
16400.57 183
16401.77 176
16402.98 185
16404.19 155
16405.40 188
16406.61 186
16407.82 173
16409.03 190
16410.24 159
16411.45 186
16412.66 156
16413.87 177
16415.08 165
16416.29 175
16417.50 173
16418.71 171
16419.92 189
16421.12 162
16422.33 182
16423.54 165
16424.75 176
16425.96 173
16427.17 196
16428.38 179
16429.59 175
16430.80 154
16432.01 193
16433.22 184
16434.43 195
16435.64 210
16436.86 179
16438.07 154
16439.28 153
16440.49 187
16441.70 164
16442.91 183
16444.12 178
16445.33 166
16446.54 166
16447.75 171
16448.96 190
16450.17 178
16451.38 167
16452.59 195
16453.80 193
16455.02 174
16456.23 159
16457.44 155
16458.65 150
16459.86 172
16461.07 199
16462.28 179
16463.49 168
16464.70 183
16465.92 154
16467.13 168
16468.34 166
16469.55 160
16470.76 177
16471.97 159
16473.19 164
16474.40 162
16475.61 192
16476.82 177
16478.03 177
16479.24 182
16480.46 170
16481.67 190
16482.88 168
16484.09 183
16485.30 169
16486.52 175
16487.73 160
16488.94 169
16490.15 183
16491.37 158
16492.58 153
16493.79 184
16495.00 159
16496.21 170
16497.43 191
16498.64 172
16499.85 151
16501.07 191
16502.28 161
16503.49 163
16504.70 173
16505.92 159
16507.13 197
16508.34 175
16509.56 193
16510.77 184
16511.98 187
16513.19 176
16514.41 185
16515.62 194
16516.83 168
16518.05 149
16519.26 162
16520.47 197
16521.69 179
16522.90 194
16524.11 175
16525.33 200
16526.54 160
16527.76 170
16528.97 157
16530.18 188
16531.40 184
16532.61 165
16533.82 185
16535.04 201
16536.25 169
16537.47 184
16538.68 192
16539.89 191
16541.11 177
16542.32 198
16543.54 206
16544.75 178
16545.97 196
16547.18 197
16548.39 202
16549.61 197
16550.82 192
16552.04 191
16553.25 184
16554.47 193
16555.68 186
16556.90 178
16558.11 195
16559.33 204
16560.54 190
16561.76 186
16562.97 205
16564.19 203
16565.40 180
16566.62 179
16567.83 157
16569.05 182
16570.26 194
16571.48 199
16572.69 195
16573.91 169
16575.12 198
16576.34 188
16577.55 196
16578.77 215
16579.98 216
16581.20 202
16582.42 180
16583.63 189
16584.85 198
16586.06 196
16587.28 200
16588.49 188
16589.71 197
16590.93 172
16592.14 184
16593.36 181
16594.57 189
16595.79 210
16597.01 192
16598.22 205
16599.44 194
16600.66 204
16601.87 189
16603.09 182
16604.30 173
16605.52 174
16606.74 208
16607.95 191
16609.17 172
16610.39 179
16611.60 178
16612.82 166
16614.04 168
16615.25 167
16616.47 181
16617.69 169
16618.91 169
16620.12 171
16621.34 171
16622.56 164
16623.77 165
16624.99 157
16626.21 168
16627.43 163
16628.64 166
16629.86 158
16631.08 137
16632.30 171
16633.51 143
16634.73 167
16635.95 169
16637.17 160
16638.38 160
16639.60 189
16640.82 157
16642.04 183
16643.26 167
16644.47 147
16645.69 138
16646.91 142
16648.13 154
16649.35 168
16650.56 158
16651.78 150
16653.00 150
16654.22 162
16655.44 169
16656.65 162
16657.87 146
16659.09 160
16660.31 175
16661.53 155
16662.75 174
16663.97 169
16665.18 180
16666.40 175
16667.62 171
16668.84 162
16670.06 172
16671.28 193
16672.50 162
16673.72 150
16674.94 177
16676.15 172
16677.37 158
16678.59 160
16679.81 171
16681.03 166
16682.25 166
16683.47 166
16684.69 174
16685.91 176
16687.13 167
16688.35 167
16689.57 167
16690.79 172
16692.01 166
16693.23 174
16694.45 158
16695.67 172
16696.89 175
16698.11 145
16699.33 170
16700.55 169
16701.77 170
16702.99 159
16704.21 157
16705.43 163
16706.65 163
16707.87 170
16709.09 166
16710.31 168
16711.53 153
16712.75 144
16713.97 157
16715.19 160
16716.41 158
16717.63 153
16718.85 173
16720.07 147
16721.29 164
16722.51 180
16723.73 160
16724.95 167
16726.18 160
16727.40 161
16728.62 159
16729.84 157
16731.06 155
16732.28 159
16733.50 147
16734.72 132
16735.94 154
16737.17 152
16738.39 138
16739.61 153
16740.83 162
16742.05 168
16743.27 180
16744.49 148
16745.72 139
16746.94 156
16748.16 175
16749.38 159
16750.60 143
16751.83 169
16753.05 160
16754.27 172
16755.49 162
16756.71 142
16757.94 144
16759.16 128
16760.38 141
16761.60 134
16762.82 157
16764.05 178
16765.27 152
16766.49 147
16767.71 165
16768.94 177
16770.16 167
16771.38 159
16772.60 174
16773.83 167
16775.05 172
16776.27 146
16777.49 153
16778.72 152
16779.94 152
16781.16 150
16782.39 161
16783.61 140
16784.83 162
16786.06 163
16787.28 151
16788.50 139
16789.73 153
16790.95 159
16792.17 155
16793.40 140
16794.62 149
16795.84 161
16797.07 158
16798.29 168
16799.51 161
16800.74 158
16801.96 168
16803.18 169
16804.41 151
16805.63 178
16806.86 166
16808.08 157
16809.30 147
16810.53 160
16811.75 170
16812.98 180
16814.20 162
16815.42 158
16816.65 164
16817.87 146
16819.10 158
16820.32 168
16821.54 177
16822.77 160
16823.99 157
16825.22 159
16826.44 164
16827.67 169
16828.89 172
16830.12 168
16831.34 154
16832.57 166
16833.79 161
16835.02 159
16836.24 172
16837.47 147
16838.69 182
16839.92 160
16841.14 170
16842.37 165
16843.59 158
16844.82 173
16846.04 179
16847.27 185
16848.49 173
16849.72 177
16850.94 175
16852.17 174
16853.39 174
16854.62 177
16855.85 179
16857.07 191
16858.30 179
16859.52 205
16860.75 173
16861.97 181
16863.20 198
16864.43 201
16865.65 204
16866.88 181
16868.10 188
16869.33 214
16870.56 210
16871.78 219
16873.01 230
16874.24 207
16875.46 194
16876.69 202
16877.92 186
16879.14 193
16880.37 215
16881.59 227
16882.82 215
16884.05 202
16885.27 209
16886.50 246
16887.73 235
16888.96 199
16890.18 198
16891.41 195
16892.64 203
16893.86 192
16895.09 242
16896.32 198
16897.54 217
16898.77 209
16900.00 211
16901.23 210
16902.45 188
16903.68 193
16904.91 194
16906.14 198
16907.36 189
16908.59 192
16909.82 206
16911.05 203
16912.27 200
16913.50 189
16914.73 210
16915.96 187
16917.19 177
16918.41 199
16919.64 202
16920.87 193
16922.10 169
16923.33 198
16924.55 199
16925.78 198
16927.01 191
16928.24 195
16929.47 188
16930.69 198
16931.92 204
16933.15 181
16934.38 189
16935.61 194
16936.84 177
16938.07 198
16939.29 179
16940.52 197
16941.75 187
16942.98 170
16944.21 188
16945.44 194
16946.67 181
16947.90 161
16949.13 187
16950.35 184
16951.58 194
16952.81 183
16954.04 202
16955.27 172
16956.50 189
16957.73 160
16958.96 192
16960.19 200
16961.42 183
16962.65 185
16963.88 185
16965.11 202
16966.34 181
16967.57 197
16968.80 189
16970.03 183
16971.26 176
16972.49 194
16973.72 202
16974.95 183
16976.18 161
16977.41 183
16978.64 162
16979.87 178
16981.10 175
16982.33 186
16983.56 157
16984.79 177
16986.02 160
16987.25 153
16988.48 167
16989.71 145
16990.94 166
16992.17 150
16993.40 163
16994.63 175
16995.86 157
16997.09 170
16998.32 190
16999.55 165
17000.79 165
17002.02 171
17003.25 192
17004.48 167
17005.71 166
17006.94 167
17008.17 174
17009.40 165
17010.63 171
17011.87 171
17013.10 161
17014.33 152
17015.56 186
17016.79 149
17018.02 156
17019.25 164
17020.49 172
17021.72 183
17022.95 155
17024.18 170
17025.41 141
17026.64 156
17027.88 153
17029.11 175
17030.34 160
17031.57 154
17032.80 172
17034.04 143
17035.27 132
17036.50 146
17037.73 138
17038.97 166
17040.20 162
17041.43 159
17042.66 170
17043.90 157
17045.13 166
17046.36 176
17047.59 152
17048.83 166
17050.06 159
17051.29 166
17052.52 147
17053.76 141
17054.99 157
17056.22 135
17057.46 144
17058.69 149
17059.92 147
17061.15 139
17062.39 145
17063.62 154
17064.85 182
17066.09 187
17067.32 156
17068.55 146
17069.79 153
17071.02 149
17072.25 142
17073.49 132
17074.72 159
17075.96 147
17077.19 153
17078.42 148
17079.66 157
17080.89 158
17082.12 139
17083.36 150
17084.59 164
17085.83 151
17087.06 156
17088.29 127
17089.53 143
17090.76 146
17092.00 161
17093.23 129
17094.46 171
17095.70 176
17096.93 162
17098.17 163
17099.40 154
17100.64 145
17101.87 150
17103.11 153
17104.34 154
17105.58 140
17106.81 140
17108.05 148
17109.28 143
17110.51 135
17111.75 144
17112.98 137
17114.22 145
17115.45 149
17116.69 154
17117.93 124
17119.16 134
17120.40 157
17121.63 147
17122.87 150
17124.10 144
17125.34 155
17126.57 157
17127.81 147
17129.04 145
17130.28 132
17131.51 136
17132.75 142
17133.99 142
17135.22 134
17136.46 152
17137.69 158
17138.93 147
17140.17 135
17141.40 133
17142.64 132
17143.87 116
17145.11 144
17146.35 149
17147.58 150
17148.82 148
17150.05 131
17151.29 142
17152.53 170
17153.76 161
17155.00 131
17156.24 127
17157.47 150
17158.71 160
17159.95 169
17161.18 146
17162.42 151
17163.66 129
17164.89 138
17166.13 156
17167.37 151
17168.60 139
17169.84 140
17171.08 151
17172.32 146
17173.55 137
17174.79 152
17176.03 128
17177.26 156
17178.50 135
17179.74 128
17180.98 136
17182.21 136
17183.45 160
17184.69 133
17185.93 149
17187.16 116
17188.40 144
17189.64 143
17190.88 137
17192.12 136
17193.35 129
17194.59 141
17195.83 127
17197.07 150
17198.31 136
17199.54 143
17200.78 149
17202.02 140
17203.26 128
17204.50 141
17205.73 136
17206.97 123
17208.21 128
17209.45 124
17210.69 145
17211.93 146
17213.17 142
17214.40 134
17215.64 141
17216.88 138
17218.12 123
17219.36 140
17220.60 143
17221.84 137
17223.08 176
17224.31 130
17225.55 123
17226.79 130
17228.03 118
17229.27 130
17230.51 133
17231.75 129
17232.99 155
17234.23 141
17235.47 106
17236.71 132
17237.95 143
17239.19 147
17240.43 130
17241.66 123
17242.90 128
17244.14 130
17245.38 118
17246.62 118
17247.86 112
17249.10 138
17250.34 137
17251.58 141
17252.82 146
17254.06 141
17255.30 146
17256.54 145
17257.78 134
17259.02 134
17260.26 137
17261.50 130
17262.74 157
17263.99 153
17265.23 119
17266.47 124
17267.71 127
17268.95 125
17270.19 137
17271.43 124
17272.67 124
17273.91 130
17275.15 129
17276.39 121
17277.63 105
17278.87 125
17280.11 123
17281.36 127
17282.60 113
17283.84 121
17285.08 125
17286.32 125
17287.56 138
17288.80 143
17290.04 136
17291.29 120
17292.53 126
17293.77 133
17295.01 123
17296.25 119
17297.49 106
17298.73 123
17299.98 145
17301.22 115
17302.46 126
17303.70 124
17304.94 135
17306.19 135
17307.43 144
17308.67 132
17309.91 142
17311.15 129
17312.40 131
17313.64 125
17314.88 122
17316.12 106
17317.37 141
17318.61 142
17319.85 125
17321.09 131
17322.33 130
17323.58 139
17324.82 121
17326.06 113
17327.31 127
17328.55 112
17329.79 119
17331.03 116
17332.28 152
17333.52 118
17334.76 120
17336.01 136
17337.25 135
17338.49 138
17339.73 124
17340.98 108
17342.22 118
17343.46 103
17344.71 128
17345.95 108
17347.19 118
17348.44 113
17349.68 121
17350.92 120
17352.17 127
17353.41 115
17354.66 130
17355.90 143
17357.14 123
17358.39 137
17359.63 127
17360.87 135
17362.12 116
17363.36 137
17364.61 120
17365.85 127
17367.09 131
17368.34 128
17369.58 119
17370.83 133
17372.07 140
17373.32 124
17374.56 125
17375.80 102
17377.05 122
17378.29 112
17379.54 132
17380.78 120
17382.03 127
17383.27 115
17384.52 120
17385.76 130
17387.01 132
17388.25 129
17389.50 131
17390.74 129
17391.99 136
17393.23 134
17394.48 141
17395.72 120
17396.97 106
17398.21 140
17399.46 98
17400.70 139
17401.95 137
17403.19 125
17404.44 141
17405.68 137
17406.93 132
17408.18 134
17409.42 140
17410.67 140
17411.91 135
17413.16 124
17414.40 142
17415.65 141
17416.90 129
17418.14 129
17419.39 139
17420.63 118
17421.88 132
17423.13 127
17424.37 133
17425.62 134
17426.86 122
17428.11 144
17429.36 157
17430.60 119
17431.85 118
17433.10 130
17434.34 137
17435.59 126
17436.84 138
17438.08 136
17439.33 123
17440.58 122
17441.82 137
17443.07 130
17444.32 131
17445.56 139
17446.81 146
17448.06 139
17449.30 130
17450.55 140
17451.80 164
17453.05 155
17454.29 136
17455.54 128
17456.79 131
17458.04 126
17459.28 134
17460.53 137
17461.78 128
17463.03 136
17464.27 132
17465.52 161
17466.77 165
17468.02 131
17469.26 134
17470.51 163
17471.76 149
17473.01 124
17474.25 136
17475.50 146
17476.75 145
17478.00 139
17479.25 127
17480.50 144
17481.74 133
17482.99 123
17484.24 131
17485.49 162
17486.74 148
17487.99 138
17489.23 155
17490.48 134
17491.73 137
17492.98 134
17494.23 163
17495.48 153
17496.73 141
17497.97 148
17499.22 153
17500.47 152
17501.72 136
17502.97 142
17504.22 144
17505.47 155
17506.72 146
17507.97 155
17509.22 129
17510.46 165
17511.71 152
17512.96 159
17514.21 156
17515.46 144
17516.71 157
17517.96 162
17519.21 147
17520.46 165
17521.71 148
17522.96 174
17524.21 151
17525.46 146
17526.71 164
17527.96 149
17529.21 139
17530.46 145
17531.71 152
17532.96 154
17534.21 162
17535.46 166
17536.71 154
17537.96 154
17539.21 136
17540.46 171
17541.71 170
17542.96 156
17544.21 134
17545.46 157
17546.71 150
17547.96 160
17549.21 163
17550.46 170
17551.71 182
17552.97 169
17554.22 169
17555.47 147
17556.72 145
17557.97 157
17559.22 163
17560.47 160
17561.72 141
17562.97 140
17564.22 163
17565.48 140
17566.73 161
17567.98 162
17569.23 158
17570.48 175
17571.73 139
17572.98 169
17574.24 168
17575.49 180
17576.74 145
17577.99 170
17579.24 145
17580.49 154
17581.75 149
17583.00 165
17584.25 159
17585.50 162
17586.75 158
17588.00 151
17589.26 166
17590.51 155
17591.76 176
17593.01 195
17594.27 179
17595.52 159
17596.77 155
17598.02 162
17599.27 153
17600.53 164
17601.78 173
17603.03 155
17604.28 173
17605.54 178
17606.79 147
17608.04 159
17609.30 171
17610.55 163
17611.80 161
17613.05 163
17614.31 169
17615.56 161
17616.81 152
17618.07 155
17619.32 179
17620.57 174
17621.83 175
17623.08 170
17624.33 179
17625.59 185
17626.84 169
17628.09 155
17629.35 167
17630.60 176
17631.85 159
17633.11 154
17634.36 161
17635.61 162
17636.87 160
17638.12 168
17639.38 177
17640.63 168
17641.88 151
17643.14 162
17644.39 157
17645.65 160
17646.90 147
17648.15 175
17649.41 160
17650.66 176
17651.92 151
17653.17 162
17654.42 152
17655.68 159
17656.93 161
17658.19 142
17659.44 136
17660.70 144
17661.95 178
17663.21 157
17664.46 146
17665.72 149
17666.97 161
17668.23 158
17669.48 147
17670.74 142
17671.99 134
17673.25 149
17674.50 147
17675.76 144
17677.01 124
17678.27 133
17679.52 141
17680.78 135
17682.03 129
17683.29 144
17684.54 161
17685.80 145
17687.05 143
17688.31 133
17689.57 131
17690.82 151
17692.08 155
17693.33 139
17694.59 136
17695.84 155
17697.10 143
17698.36 136
17699.61 130
17700.87 144
17702.12 148
17703.38 137
17704.64 149
17705.89 136
17707.15 152
17708.40 143
17709.66 150
17710.92 136
17712.17 145
17713.43 134
17714.69 130
17715.94 132
17717.20 150
17718.46 150
17719.71 128
17720.97 132
17722.23 144
17723.48 151
17724.74 140
17726.00 119
17727.25 136
17728.51 154
17729.77 153
17731.03 135
17732.28 136
17733.54 150
17734.80 144
17736.05 133
17737.31 116
17738.57 157
17739.83 146
17741.08 135
17742.34 154
17743.60 129
17744.86 122
17746.11 157
17747.37 153
17748.63 139
17749.89 142
17751.15 158
17752.40 126
17753.66 121
17754.92 156
17756.18 146
17757.43 149
17758.69 133
17759.95 123
17761.21 142
17762.47 146
17763.73 144
17764.98 156
17766.24 124
17767.50 154
17768.76 148
17770.02 145
17771.28 141
17772.53 114
17773.79 137
17775.05 143
17776.31 142
17777.57 144
17778.83 139
17780.09 130
17781.35 155
17782.60 141
17783.86 131
17785.12 124
17786.38 142
17787.64 154
17788.90 128
17790.16 132
17791.42 134
17792.68 151
17793.94 137
17795.20 129
17796.46 129
17797.72 118
17798.97 136
17800.23 129
17801.49 118
17802.75 131
17804.01 141
17805.27 127
17806.53 126
17807.79 130
17809.05 122
17810.31 134
17811.57 127
17812.83 121
17814.09 145
17815.35 121
17816.61 124
17817.87 139
17819.13 123
17820.39 112
17821.65 136
17822.91 140
17824.17 119
17825.43 135
17826.69 127
17827.96 127
17829.22 114
17830.48 133
17831.74 108
17833.00 127
17834.26 113
17835.52 122
17836.78 112
17838.04 112
17839.30 131
17840.56 126
17841.82 134
17843.09 135
17844.35 138
17845.61 130
17846.87 118
17848.13 120
17849.39 122
17850.65 122
17851.91 140
17853.18 128
17854.44 106
17855.70 135
17856.96 119
17858.22 116
17859.48 133
17860.74 106
17862.01 125
17863.27 121
17864.53 116
17865.79 119
17867.05 127
17868.32 121
17869.58 116
17870.84 132
17872.10 125
17873.36 99
17874.63 135
17875.89 136
17877.15 127
17878.41 126
17879.68 121
17880.94 115
17882.20 139
17883.46 129
17884.73 127
17885.99 127
17887.25 91
17888.51 130
17889.78 138
17891.04 122
17892.30 127
17893.56 128
17894.83 137
17896.09 131
17897.35 130
17898.62 137
17899.88 124
17901.14 114
17902.41 115
17903.67 134
17904.93 116
17906.20 102
17907.46 109
17908.72 115
17909.99 108
17911.25 121
17912.51 121
17913.78 125
17915.04 123
17916.30 121
17917.57 145
17918.83 135
17920.09 116
17921.36 110
17922.62 132
17923.89 117
17925.15 134
17926.41 116
17927.68 118
17928.94 114
17930.21 117
17931.47 119
17932.73 117
17934.00 119
17935.26 109
17936.53 119
17937.79 141
17939.06 133
17940.32 118
17941.59 130
17942.85 116
17944.11 123
17945.38 128
17946.64 139
17947.91 118
17949.17 124
17950.44 155
17951.70 157
17952.97 119
17954.23 118
17955.50 107
17956.76 118
17958.03 119
17959.29 111
17960.56 123
17961.82 120
17963.09 121
17964.35 125
17965.62 134
17966.89 122
17968.15 106
17969.42 108
17970.68 135
17971.95 123
17973.21 127
17974.48 122
17975.74 106
17977.01 125
17978.28 145
17979.54 130
17980.81 124
17982.07 134
17983.34 146
17984.61 135
17985.87 127
17987.14 121
17988.40 131
17989.67 132
17990.94 138
17992.20 137
17993.47 129
17994.74 127
17996.00 126
17997.27 129
17998.54 120
17999.80 134
18001.07 119
18002.34 122
18003.60 130
18004.87 127
18006.14 120
18007.40 125
18008.67 115
18009.94 113
18011.20 115
18012.47 100
18013.74 126
18015.00 105
18016.27 129
18017.54 130
18018.81 125
18020.07 140
18021.34 109
18022.61 115
18023.88 118
18025.14 124
18026.41 126
18027.68 116
18028.95 124
18030.21 118
18031.48 150
18032.75 136
18034.02 119
18035.28 117
18036.55 144
18037.82 113
18039.09 124
18040.36 130
18041.62 134
18042.89 125
18044.16 131
18045.43 140
18046.70 123
18047.97 117
18049.23 116
18050.50 137
18051.77 126
18053.04 137
18054.31 120
18055.58 138
18056.84 113
18058.11 110
18059.38 137
18060.65 134
18061.92 111
18063.19 114
18064.46 118
18065.73 142
18067.00 130
18068.26 120
18069.53 137
18070.80 130
18072.07 135
18073.34 144
18074.61 121
18075.88 120
18077.15 117
18078.42 142
18079.69 138
18080.96 129
18082.23 139
18083.50 122
18084.77 130
18086.03 140
18087.30 131
18088.57 149
18089.84 131
18091.11 148
18092.38 130
18093.65 123
18094.92 117
18096.19 126
18097.46 143
18098.73 124
18100.00 136
18101.27 141
18102.54 137
18103.81 119
18105.08 114
18106.35 137
18107.63 126
18108.90 147
18110.17 117
18111.44 129
18112.71 114
18113.98 119
18115.25 137
18116.52 129
18117.79 104
18119.06 133
18120.33 137
18121.60 143
18122.87 118
18124.14 117
18125.42 133
18126.69 154
18127.96 131
18129.23 141
18130.50 145
18131.77 136
18133.04 127
18134.31 128
18135.58 145
18136.86 121
18138.13 130
18139.40 140
18140.67 156
18141.94 130
18143.21 136
18144.49 132
18145.76 134
18147.03 126
18148.30 143
18149.57 139
18150.84 132
18152.12 117
18153.39 138
18154.66 154
18155.93 120
18157.20 124
18158.48 138
18159.75 148
18161.02 125
18162.29 132
18163.57 144
18164.84 118
18166.11 116
18167.38 134
18168.66 132
18169.93 111
18171.20 116
18172.47 126
18173.75 140
18175.02 142
18176.29 159
18177.56 127
18178.84 123
18180.11 120
18181.38 128
18182.66 122
18183.93 140
18185.20 126
18186.48 139
18187.75 141
18189.02 138
18190.30 136
18191.57 127
18192.84 133
18194.12 134
18195.39 139
18196.66 123
18197.94 133
18199.21 131
18200.48 135
18201.76 135
18203.03 143
18204.30 134
18205.58 127
18206.85 128
18208.13 121
18209.40 138
18210.67 139
18211.95 132
18213.22 131
18214.50 143
18215.77 133
18217.04 135
18218.32 150
18219.59 135
18220.87 119
18222.14 145
18223.42 114
18224.69 151
18225.97 128
18227.24 131
18228.51 127
18229.79 121
18231.06 134
18232.34 112
18233.61 132
18234.89 108
18236.16 129
18237.44 129
18238.71 128
18239.99 124
18241.26 130
18242.54 130
18243.81 139
18245.09 136
18246.36 126
18247.64 133
18248.91 124
18250.19 123
18251.47 142
18252.74 140
18254.02 139
18255.29 122
18256.57 133
18257.84 128
18259.12 143
18260.39 148
18261.67 140
18262.95 136
18264.22 142
18265.50 132
18266.77 120
18268.05 137
18269.33 127
18270.60 128
18271.88 126
18273.15 136
18274.43 141
18275.71 137
18276.98 142
18278.26 119
18279.54 151
18280.81 139
18282.09 140
18283.37 124
18284.64 145
18285.92 145
18287.20 142
18288.47 148
18289.75 141
18291.03 137
18292.30 145
18293.58 125
18294.86 130
18296.13 154
18297.41 144
18298.69 162
18299.96 120
18301.24 120
18302.52 119
18303.80 143
18305.07 121
18306.35 126
18307.63 127
18308.91 133
18310.18 129
18311.46 122
18312.74 137
18314.02 142
18315.29 132
18316.57 131
18317.85 127
18319.13 148
18320.40 146
18321.68 136
18322.96 131
18324.24 135
18325.52 150
18326.79 154
18328.07 124
18329.35 149
18330.63 163
18331.91 155
18333.19 133
18334.46 138
18335.74 135
18337.02 151
18338.30 145
18339.58 138
18340.86 156
18342.13 137
18343.41 162
18344.69 156
18345.97 149
18347.25 137
18348.53 139
18349.81 143
18351.09 137
18352.36 114
18353.64 140
18354.92 138
18356.20 148
18357.48 145
18358.76 146
18360.04 122
18361.32 127
18362.60 129
18363.88 131
18365.16 152
18366.44 128
18367.72 136
18369.00 143
18370.27 142
18371.55 115
18372.83 105
18374.11 143
18375.39 147
18376.67 117
18377.95 127
18379.23 134
18380.51 135
18381.79 129
18383.07 128
18384.35 135
18385.63 140
18386.91 129
18388.19 131
18389.47 142
18390.75 125
18392.03 149
18393.31 139
18394.60 118
18395.88 120
18397.16 151
18398.44 148
18399.72 120
18401.00 125
18402.28 126
18403.56 126
18404.84 137
18406.12 132
18407.40 154
18408.68 123
18409.96 151
18411.24 153
18412.53 130
18413.81 107
18415.09 133
18416.37 140
18417.65 145
18418.93 145
18420.21 132
18421.49 129
18422.78 130
18424.06 129
18425.34 119
18426.62 143
18427.90 149
18429.18 140
18430.46 111
18431.75 133
18433.03 133
18434.31 129
18435.59 136
18436.87 148
18438.16 141
18439.44 137
18440.72 135
18442.00 127
18443.28 128
18444.57 116
18445.85 140
18447.13 143
18448.41 128
18449.70 119
18450.98 124
18452.26 143
18453.54 122
18454.83 138
18456.11 116
18457.39 119
18458.67 115
18459.96 122
18461.24 110
18462.52 132
18463.80 149
18465.09 142
18466.37 133
18467.65 118
18468.94 148
18470.22 142
18471.50 131
18472.78 137
18474.07 123
18475.35 140
18476.63 136
18477.92 119
18479.20 129
18480.48 144
18481.77 144
18483.05 144
18484.34 152
18485.62 140
18486.90 143
18488.19 145
18489.47 133
18490.75 133
18492.04 120
18493.32 140
18494.61 138
18495.89 126
18497.17 122
18498.46 131
18499.74 132
18501.03 158
18502.31 162
18503.59 144
18504.88 126
18506.16 127
18507.45 149
18508.73 134
18510.02 124
18511.30 134
18512.58 148
18513.87 136
18515.15 138
18516.44 147
18517.72 121
18519.01 147
18520.29 139
18521.58 141
18522.86 139
18524.15 121
18525.43 144
18526.72 147
18528.00 132
18529.29 118
18530.57 122
18531.86 127
18533.14 143
18534.43 116
18535.71 136
18537.00 124
18538.28 115
18539.57 122
18540.86 128
18542.14 129
18543.43 124
18544.71 126
18546.00 134
18547.28 154
18548.57 126
18549.85 125
18551.14 124
18552.43 144
18553.71 140
18555.00 138
18556.28 125
18557.57 137
18558.86 143
18560.14 146
18561.43 137
18562.72 136
18564.00 140
18565.29 140
18566.57 162
18567.86 143
18569.15 126
18570.43 146
18571.72 145
18573.01 133
18574.29 133
18575.58 114
18576.87 123
18578.15 123
18579.44 137
18580.73 138
18582.01 123
18583.30 131
18584.59 135
18585.88 117
18587.16 139
18588.45 127
18589.74 147
18591.02 136
18592.31 140
18593.60 141
18594.89 148
18596.17 132
18597.46 151
18598.75 152
18600.04 143
18601.32 125
18602.61 144
18603.90 155
18605.19 147
18606.47 144
18607.76 156
18609.05 140
18610.34 150
18611.63 141
18612.91 141
18614.20 140
18615.49 137
18616.78 144
18618.07 147
18619.35 135
18620.64 129
18621.93 134
18623.22 128
18624.51 133
18625.80 145
18627.09 141
18628.37 150
18629.66 148
18630.95 151
18632.24 136
18633.53 135
18634.82 134
18636.11 174
18637.39 128
18638.68 110
18639.97 125
18641.26 153
18642.55 139
18643.84 130
18645.13 135
18646.42 129
18647.71 142
18649.00 121
18650.29 119
18651.58 133
18652.86 128
18654.15 94
18655.44 159
18656.73 126
18658.02 140
18659.31 128
18660.60 132
18661.89 128
18663.18 140
18664.47 137
18665.76 129
18667.05 125
18668.34 141
18669.63 105
18670.92 130
18672.21 122
18673.50 142
18674.79 137
18676.08 140
18677.37 105
18678.66 119
18679.95 111
18681.24 108
18682.53 93
18683.82 117
18685.11 134
18686.40 129
18687.69 117
18688.99 102
18690.28 122
18691.57 126
18692.86 90
18694.15 118
18695.44 123
18696.73 118
18698.02 115
18699.31 131
18700.60 114
18701.89 124
18703.19 125
18704.48 126
18705.77 121
18707.06 125
18708.35 114
18709.64 130
18710.93 126
18712.22 107
18713.52 134
18714.81 112
18716.10 115
18717.39 137
18718.68 114
18719.97 110
18721.27 110
18722.56 138
18723.85 116
18725.14 133
18726.43 124
18727.72 130
18729.02 99
18730.31 108
18731.60 116
18732.89 113
18734.19 130
18735.48 116
18736.77 134
18738.06 118
18739.35 113
18740.65 113
18741.94 109
18743.23 119
18744.52 123
18745.82 133
18747.11 130
18748.40 113
18749.70 120
18750.99 117
18752.28 132
18753.57 115
18754.87 115
18756.16 120
18757.45 119
18758.75 127
18760.04 103
18761.33 124
18762.63 133
18763.92 123
18765.21 132
18766.50 137
18767.80 120
18769.09 113
18770.38 130
18771.68 132
18772.97 107
18774.27 106
18775.56 117
18776.85 119
18778.15 124
18779.44 120
18780.73 131
18782.03 135
18783.32 122
18784.62 116
18785.91 117
18787.20 111
18788.50 124
18789.79 113
18791.09 121
18792.38 122
18793.67 118
18794.97 122
18796.26 118
18797.56 115
18798.85 100
18800.15 137
18801.44 120
18802.74 128
18804.03 127
18805.32 140
18806.62 117
18807.91 126
18809.21 105
18810.50 122
18811.80 109
18813.09 116
18814.39 133
18815.68 123
18816.98 117
18818.27 105
18819.57 120
18820.86 138
18822.16 122
18823.45 115
18824.75 131
18826.05 119
18827.34 120
18828.64 133
18829.93 109
18831.23 124
18832.52 122
18833.82 118
18835.11 129
18836.41 124
18837.71 106
18839.00 119
18840.30 129
18841.59 109
18842.89 127
18844.18 125
18845.48 119
18846.78 134
18848.07 121
18849.37 112
18850.67 125
18851.96 109
18853.26 111
18854.55 103
18855.85 103
18857.15 126
18858.44 144
18859.74 128
18861.04 134
18862.33 132
18863.63 124
18864.93 131
18866.22 118
18867.52 120
18868.82 109
18870.11 121
18871.41 102
18872.71 130
18874.00 132
18875.30 116
18876.60 133
18877.90 123
18879.19 118
18880.49 132
18881.79 120
18883.09 107
18884.38 120
18885.68 123
18886.98 120
18888.27 116
18889.57 126
18890.87 121
18892.17 140
18893.47 106
18894.76 122
18896.06 116
18897.36 125
18898.66 121
18899.95 117
18901.25 107
18902.55 115
18903.85 115
18905.15 121
18906.44 130
18907.74 110
18909.04 117
18910.34 112
18911.64 118
18912.94 127
18914.23 112
18915.53 127
18916.83 130
18918.13 123
18919.43 121
18920.73 124
18922.03 129
18923.32 129
18924.62 144
18925.92 109
18927.22 133
18928.52 120
18929.82 108
18931.12 133
18932.42 118
18933.72 115
18935.01 129
18936.31 118
18937.61 117
18938.91 103
18940.21 117
18941.51 125
18942.81 135
18944.11 119
18945.41 119
18946.71 121
18948.01 103
18949.31 117
18950.61 115
18951.91 108
18953.21 115
18954.51 130
18955.81 128
18957.11 111
18958.41 120
18959.71 110
18961.01 95
18962.31 129
18963.61 127
18964.91 112
18966.21 122
18967.51 118
18968.81 124
18970.11 115
18971.41 113
18972.71 113
18974.01 95
18975.31 110
18976.61 111
18977.91 121
18979.21 130
18980.51 115
18981.81 105
18983.11 114
18984.41 121
18985.71 118
18987.02 130
18988.32 114
18989.62 128
18990.92 110
18992.22 122
18993.52 112
18994.82 106
18996.12 119
18997.42 119
18998.73 128
19000.03 113
19001.33 111
19002.63 107
19003.93 128
19005.23 105
19006.53 122
19007.84 101
19009.14 107
19010.44 120
19011.74 106
19013.04 108
19014.34 106
19015.65 114
19016.95 110
19018.25 112
19019.55 115
19020.85 106
19022.16 105
19023.46 99
19024.76 116
19026.06 104
19027.37 105
19028.67 119
19029.97 116
19031.27 141
19032.57 118
19033.88 123
19035.18 105
19036.48 119
19037.79 102
19039.09 132
19040.39 106
19041.69 107
19043.00 110
19044.30 106
19045.60 115
19046.90 102
19048.21 114
19049.51 93
19050.81 104
19052.12 109
19053.42 115
19054.72 104
19056.03 116
19057.33 126
19058.63 125
19059.94 142
19061.24 135
19062.54 129
19063.85 130
19065.15 134
19066.45 107
19067.76 100
19069.06 107
19070.37 114
19071.67 111
19072.97 106
19074.28 117
19075.58 120
19076.88 112
19078.19 117
19079.49 101
19080.80 107
19082.10 127
19083.41 115
19084.71 133
19086.01 106
19087.32 120
19088.62 125
19089.93 124
19091.23 131
19092.54 119
19093.84 133
19095.14 131
19096.45 113
19097.75 109
19099.06 123
19100.36 113
19101.67 111
19102.97 127
19104.28 116
19105.58 99
19106.89 116
19108.19 111
19109.50 113
19110.80 101
19112.11 107
19113.41 120
19114.72 123
19116.02 94
19117.33 101
19118.64 106
19119.94 137
19121.25 121
19122.55 115
19123.86 127
19125.16 117
19126.47 127
19127.77 113
19129.08 123
19130.39 119
19131.69 106
19133.00 107
19134.30 107
19135.61 111
19136.92 121
19138.22 110
19139.53 121
19140.83 107
19142.14 125
19143.45 132
19144.75 121
19146.06 121
19147.37 120
19148.67 117
19149.98 129
19151.28 125
19152.59 121
19153.90 116
19155.20 114
19156.51 113
19157.82 109
19159.12 114
19160.43 124
19161.74 123
19163.05 125
19164.35 121
19165.66 113
19166.97 116
19168.27 112
19169.58 120
19170.89 127
19172.19 113
19173.50 111
19174.81 99
19176.12 137
19177.42 108
19178.73 106
19180.04 122
19181.35 136
19182.65 121
19183.96 113
19185.27 108
19186.58 127
19187.89 115
19189.19 123
19190.50 108
19191.81 128
19193.12 112
19194.42 103
19195.73 110
19197.04 119
19198.35 111
19199.66 111
19200.97 123
19202.27 126
19203.58 129
19204.89 106
19206.20 91
19207.51 129
19208.82 109
19210.12 121
19211.43 113
19212.74 105
19214.05 125
19215.36 127
19216.67 122
19217.98 122
19219.28 124
19220.59 125
19221.90 107
19223.21 110
19224.52 109
19225.83 133
19227.14 111
19228.45 124
19229.76 128
19231.07 109
19232.38 111
19233.68 122
19234.99 111
19236.30 95
19237.61 128
19238.92 110
19240.23 125
19241.54 108
19242.85 95
19244.16 117
19245.47 117
19246.78 123
19248.09 103
19249.40 107
19250.71 113
19252.02 104
19253.33 112
19254.64 118
19255.95 109
19257.26 119
19258.57 108
19259.88 136
19261.19 119
19262.50 111
19263.81 112
19265.12 107
19266.43 96
19267.74 133
19269.05 124
19270.36 119
19271.67 100
19272.99 103
19274.30 119
19275.61 103
19276.92 141
19278.23 127
19279.54 130
19280.85 126
19282.16 121
19283.47 102
19284.78 117
19286.09 117
19287.41 101
19288.72 90
19290.03 111
19291.34 129
19292.65 114
19293.96 125
19295.27 103
19296.58 115
19297.90 124
19299.21 107
19300.52 113
19301.83 96
19303.14 114
19304.45 122
19305.77 126
19307.08 126
19308.39 99
19309.70 115
19311.01 111
19312.33 115
19313.64 116
19314.95 132
19316.26 107
19317.57 102
19318.89 123
19320.20 113
19321.51 126
19322.82 117
19324.14 123
19325.45 107
19326.76 124
19328.07 106
19329.39 106
19330.70 109
19332.01 102
19333.32 107
19334.64 107
19335.95 89
19337.26 104
19338.58 121
19339.89 124
19341.20 125
19342.51 112
19343.83 119
19345.14 137
19346.45 122
19347.77 99
19349.08 104
19350.39 115
19351.71 129
19353.02 122
19354.33 127
19355.65 121
19356.96 121
19358.27 117
19359.59 113
19360.90 115
19362.21 104
19363.53 118
19364.84 117
19366.16 106
19367.47 109
19368.78 118
19370.10 102
19371.41 136
19372.73 113
19374.04 116
19375.35 112
19376.67 111
19377.98 122
19379.30 118
19380.61 116
19381.93 120
19383.24 127
19384.55 125
19385.87 126
19387.18 112
19388.50 118
19389.81 117
19391.13 124
19392.44 121
19393.76 106
19395.07 124
19396.39 113
19397.70 129
19399.02 124
19400.33 104
19401.65 105
19402.96 108
19404.28 121
19405.59 111
19406.91 104
19408.22 104
19409.54 114
19410.85 99
19412.17 103
19413.48 112
19414.80 107
19416.11 110
19417.43 116
19418.75 102
19420.06 107
19421.38 134
19422.69 132
19424.01 121
19425.32 123
19426.64 107
19427.96 96
19429.27 120
19430.59 112
19431.90 125
19433.22 99
19434.54 123
19435.85 104
19437.17 128
19438.49 106
19439.80 128
19441.12 103
19442.43 109
19443.75 105
19445.07 113
19446.38 108
19447.70 114
19449.02 109
19450.33 121
19451.65 113
19452.97 96
19454.28 103
19455.60 94
19456.92 127
19458.23 120
19459.55 110
19460.87 112
19462.19 97
19463.50 111
19464.82 114
19466.14 109
19467.45 119
19468.77 113
19470.09 103
19471.41 112
19472.72 116
19474.04 111
19475.36 119
19476.68 128
19477.99 122
19479.31 125
19480.63 123
19481.95 111
19483.27 113
19484.58 98
19485.90 118
19487.22 130
19488.54 112
19489.85 116
19491.17 115
19492.49 122
19493.81 130
19495.13 121
19496.45 122
19497.76 111
19499.08 114
19500.40 107
19501.72 139
19503.04 112
19504.36 127
19505.67 121
19506.99 114
19508.31 120
19509.63 114
19510.95 109
19512.27 97
19513.59 129
19514.91 119
19516.22 118
19517.54 116
19518.86 131
19520.18 114
19521.50 110
19522.82 116
19524.14 124
19525.46 132
19526.78 112
19528.10 122
19529.42 115
19530.74 116
19532.06 108
19533.37 112
19534.69 108
19536.01 109
19537.33 111
19538.65 104
19539.97 100
19541.29 90
19542.61 126
19543.93 132
19545.25 129
19546.57 115
19547.89 104
19549.21 121
19550.53 126
19551.85 106
19553.17 102
19554.49 117
19555.81 129
19557.13 104
19558.45 129
19559.77 117
19561.09 116
19562.41 116
19563.74 120
19565.06 111
19566.38 118
19567.70 107
19569.02 100
19570.34 108
19571.66 117
19572.98 120
19574.30 110
19575.62 125
19576.94 116
19578.26 117
19579.59 109
19580.91 130
19582.23 102
19583.55 116
19584.87 106
19586.19 110
19587.51 111
19588.83 83
19590.16 115
19591.48 115
19592.80 135
19594.12 116
19595.44 130
19596.76 100
19598.08 102
19599.41 105
19600.73 118
19602.05 108
19603.37 114
19604.69 124
19606.02 114
19607.34 99
19608.66 120
19609.98 116
19611.30 118
19612.63 100
19613.95 125
19615.27 122
19616.59 117
19617.91 116
19619.24 120
19620.56 119
19621.88 90
19623.20 108
19624.53 109
19625.85 122
19627.17 134
19628.50 106
19629.82 119
19631.14 111
19632.46 113
19633.79 109
19635.11 115
19636.43 88
19637.76 111
19639.08 103
19640.40 110
19641.72 105
19643.05 102
19644.37 114
19645.69 135
19647.02 118
19648.34 134
19649.66 119
19650.99 119
19652.31 114
19653.64 100
19654.96 103
19656.28 100
19657.61 125
19658.93 119
19660.25 103
19661.58 105
19662.90 111
19664.23 118
19665.55 127
19666.87 118
19668.20 155
19669.52 132
19670.85 104
19672.17 112
19673.49 121
19674.82 122
19676.14 118
19677.47 102
19678.79 116
19680.12 126
19681.44 129
19682.76 122
19684.09 117
19685.41 113
19686.74 131
19688.06 105
19689.39 121
19690.71 114
19692.04 116
19693.36 115
19694.69 126
19696.01 99
19697.34 106
19698.66 132
19699.99 127
19701.31 126
19702.64 115
19703.96 127
19705.29 115
19706.61 118
19707.94 141
19709.26 148
19710.59 116
19711.92 119
19713.24 116
19714.57 126
19715.89 124
19717.22 124
19718.54 113
19719.87 126
19721.20 96
19722.52 94
19723.85 133
19725.17 120
19726.50 109
19727.83 115
19729.15 98
19730.48 121
19731.80 107
19733.13 114
19734.46 131
19735.78 107
19737.11 116
19738.44 116
19739.76 96
19741.09 97
19742.41 112
19743.74 121
19745.07 116
19746.39 121
19747.72 112
19749.05 126
19750.37 110
19751.70 104
19753.03 127
19754.36 126
19755.68 113
19757.01 128
19758.34 125
19759.66 122
19760.99 110
19762.32 106
19763.65 122
19764.97 113
19766.30 106
19767.63 130
19768.95 123
19770.28 95
19771.61 126
19772.94 104
19774.27 102
19775.59 122
19776.92 120
19778.25 109
19779.58 113
19780.90 134
19782.23 123
19783.56 117
19784.89 100
19786.22 110
19787.54 125
19788.87 88
19790.20 100
19791.53 122
19792.86 119
19794.18 123
19795.51 110
19796.84 129
19798.17 107
19799.50 105
19800.83 116
19802.16 126
19803.48 118
19804.81 101
19806.14 113
19807.47 123
19808.80 105
19810.13 104
19811.46 99
19812.79 96
19814.11 109
19815.44 119
19816.77 108
19818.10 98
19819.43 105
19820.76 105
19822.09 115
19823.42 117
19824.75 105
19826.08 121
19827.41 126
19828.74 112
19830.07 100
19831.39 115
19832.72 118
19834.05 114
19835.38 119
19836.71 130
19838.04 98
19839.37 104
19840.70 122
19842.03 114
19843.36 82
19844.69 104
19846.02 96
19847.35 117
19848.68 124
19850.01 113
19851.34 107
19852.67 111
19854.00 106
19855.33 114
19856.66 101
19857.99 107
19859.33 98
19860.66 106
19861.99 115
19863.32 96
19864.65 118
19865.98 124
19867.31 139
19868.64 118
19869.97 120
19871.30 109
19872.63 99
19873.96 116
19875.29 119
19876.63 131
19877.96 123
19879.29 94
19880.62 104
19881.95 113
19883.28 111
19884.61 101
19885.94 105
19887.28 121
19888.61 108
19889.94 115
19891.27 119
19892.60 115
19893.93 93
19895.26 110
19896.60 108
19897.93 114
19899.26 119
19900.59 111
19901.92 115
19903.26 94
19904.59 110
19905.92 116
19907.25 135
19908.58 116
19909.92 106
19911.25 115
19912.58 118
19913.91 122
19915.24 130
19916.58 133
19917.91 117
19919.24 110
19920.57 120
19921.91 109
19923.24 112
19924.57 116
19925.91 101
19927.24 111
19928.57 118
19929.90 113
19931.24 103
19932.57 101
19933.90 120
19935.24 115
19936.57 118
19937.90 103
19939.23 105
19940.57 107
19941.90 132
19943.23 112
19944.57 107
19945.90 118
19947.23 111
19948.57 95
19949.90 118
19951.23 112
19952.57 112
19953.90 130
19955.24 101
19956.57 135
19957.90 121
19959.24 135
19960.57 125
19961.90 133
19963.24 110
19964.57 121
19965.91 121
19967.24 117
19968.58 131
19969.91 128
19971.24 123
19972.58 106
19973.91 115
19975.25 128
19976.58 124
19977.92 108
19979.25 111
19980.58 133
19981.92 113
19983.25 115
19984.59 128
19985.92 123
19987.26 114
19988.59 112
19989.93 114
19991.26 121
19992.60 110
19993.93 103
19995.27 127
19996.60 115
19997.94 115
19999.27 105
20000.61 125
20001.94 127
20003.28 116
20004.61 138
20005.95 115
20007.28 126
20008.62 122
20009.96 124
20011.29 133
20012.63 107
20013.96 106
20015.30 118
20016.63 124
20017.97 110
20019.30 110
20020.64 130
20021.98 109
20023.31 101
20024.65 126
20025.98 121
20027.32 124
20028.66 91
20029.99 132
20031.33 118
20032.67 111
20034.00 117
20035.34 132
20036.67 114
20038.01 107
20039.35 113
20040.68 116
20042.02 133
20043.36 110
20044.69 126
20046.03 109
20047.37 128
20048.70 134
20050.04 122
20051.38 109
20052.71 131
20054.05 123
20055.39 119
20056.73 136
20058.06 124
20059.40 126
20060.74 106
20062.07 122
20063.41 124
20064.75 109
20066.09 120
20067.42 118
20068.76 110
20070.10 135
20071.44 141
20072.77 116
20074.11 125
20075.45 124
20076.79 122
20078.13 124
20079.46 117
20080.80 115
20082.14 110
20083.48 113
20084.81 127
20086.15 119
20087.49 140
20088.83 134
20090.17 127
20091.51 121
20092.84 123
20094.18 150
20095.52 112
20096.86 120
20098.20 106
20099.54 120
20100.87 110
20102.21 120
20103.55 121
20104.89 104
20106.23 146
20107.57 116
20108.91 136
20110.25 131
20111.58 118
20112.92 111
20114.26 113
20115.60 135
20116.94 117
20118.28 129
20119.62 117
20120.96 117
20122.30 130
20123.64 137
20124.98 139
20126.31 115
20127.65 141
20128.99 137
