# Supplementary material for: MALDI-TOF MS typing enables the classification of brewing yeasts of the genus Saccharomyces to major beer styles
Source: PLoS One. 2017 Aug 9;12(8):e0181694. doi: 10.1371/journal.pone.0181694 (PMC5549903; doi:10.1371/journal.pone.0181694)
Supplement: S7 File — The directory includes 90 raw files and was zipped to “.zip”; the folder has three strains with 30 spectra per strain; S1 Text explains the raw files with an example and Table 1 represents the yeast strains used within the experiment. (ZIP) [file pone.0181694.s010.zip › 19-21/30280-128-Lag-Lag-Lag-YPG-18h-E-E_2016-09-22_6_0_C6_1.dat]

1999.90 2778
2000.32 3107
2000.75 3306
2001.17 3482
2001.59 3293
2002.01 3239
2002.43 3052
2002.86 2794
2003.28 2647
2003.70 2491
2004.12 2418
2004.54 2187
2004.97 2184
2005.39 2210
2005.81 2277
2006.23 2242
2006.66 2193
2007.08 2118
2007.50 2081
2007.92 2132
2008.35 2171
2008.77 2140
2009.19 2227
2009.61 2296
2010.04 2279
2010.46 2347
2010.88 2357
2011.31 2251
2011.73 2198
2012.15 2158
2012.57 2133
2013.00 2069
2013.42 2138
2013.84 2198
2014.27 2049
2014.69 2065
2015.11 2078
2015.54 2168
2015.96 2180
2016.38 2269
2016.81 2295
2017.23 2370
2017.65 2398
2018.08 2446
2018.50 2493
2018.93 2428
2019.35 2417
2019.77 2450
2020.20 2488
2020.62 2449
2021.04 2447
2021.47 2382
2021.89 2380
2022.32 2318
2022.74 2191
2023.17 2178
2023.59 2246
2024.01 2199
2024.44 2068
2024.86 2107
2025.29 2052
2025.71 2116
2026.14 2190
2026.56 2143
2026.98 2076
2027.41 2129
2027.83 2112
2028.26 2099
2028.68 2021
2029.11 2140
2029.53 2185
2029.96 2204
2030.38 2059
2030.81 2031
2031.23 2045
2031.66 2066
2032.08 2022
2032.51 2061
2032.93 1984
2033.36 2031
2033.78 1989
2034.21 2001
2034.63 2096
2035.06 2122
2035.49 2190
2035.91 2113
2036.34 2025
2036.76 2005
2037.19 2084
2037.61 2179
2038.04 2148
2038.47 1982
2038.89 1972
2039.32 2129
2039.74 2105
2040.17 2052
2040.59 2087
2041.02 2059
2041.45 2079
2041.87 2123
2042.30 2038
2042.73 2049
2043.15 2105
2043.58 2155
2044.00 2239
2044.43 2161
2044.86 2151
2045.28 2253
2045.71 2286
2046.14 2212
2046.56 2169
2046.99 2142
2047.42 2297
2047.84 2267
2048.27 2219
2048.70 2149
2049.12 2147
2049.55 2150
2049.98 2122
2050.40 2105
2050.83 2095
2051.26 2050
2051.69 2046
2052.11 2041
2052.54 2104
2052.97 2181
2053.40 2156
2053.82 2119
2054.25 2171
2054.68 2059
2055.10 2031
2055.53 2205
2055.96 2333
2056.39 2320
2056.82 2507
2057.24 2598
2057.67 2901
2058.10 3010
2058.53 2745
2058.95 2570
2059.38 2589
2059.81 2480
2060.24 2385
2060.67 2367
2061.09 2337
2061.52 2301
2061.95 2266
2062.38 2338
2062.81 2283
2063.24 2209
2063.66 2320
2064.09 2556
2064.52 2666
2064.95 2843
2065.38 3005
2065.81 3316
2066.24 3670
2066.66 3662
2067.09 3754
2067.52 3425
2067.95 3276
2068.38 3088
2068.81 2850
2069.24 2658
2069.67 2466
2070.10 2386
2070.52 2263
2070.95 2217
2071.38 2150
2071.81 2155
2072.24 2150
2072.67 2084
2073.10 2064
2073.53 2083
2073.96 2157
2074.39 2230
2074.82 2225
2075.25 2318
2075.68 2393
2076.11 2272
2076.54 2216
2076.97 2276
2077.40 2209
2077.83 2196
2078.26 2161
2078.69 2162
2079.12 2171
2079.55 2202
2079.98 2250
2080.41 2229
2080.84 2244
2081.27 2222
2081.70 2293
2082.13 2279
2082.56 2251
2082.99 2305
2083.42 2221
2083.85 2220
2084.28 2219
2084.71 2172
2085.14 2116
2085.57 2124
2086.00 2127
2086.43 2264
2086.86 2231
2087.29 2191
2087.73 2167
2088.16 2080
2088.59 2025
2089.02 2103
2089.45 2101
2089.88 2021
2090.31 2004
2090.74 1986
2091.17 2016
2091.61 2063
2092.04 2087
2092.47 2103
2092.90 2141
2093.33 2058
2093.76 2053
2094.19 2028
2094.63 2142
2095.06 2129
2095.49 2036
2095.92 2025
2096.35 2049
2096.78 2009
2097.22 1998
2097.65 2023
2098.08 2003
2098.51 1943
2098.94 1959
2099.38 1953
2099.81 1912
2100.24 1917
2100.67 1908
2101.11 1935
2101.54 1951
2101.97 1974
2102.40 1972
2102.83 2035
2103.27 2090
2103.70 2020
2104.13 1952
2104.56 1925
2105.00 2007
2105.43 2120
2105.86 2061
2106.30 1981
2106.73 2076
2107.16 2178
2107.59 2206
2108.03 2137
2108.46 2171
2108.89 2045
2109.33 2099
2109.76 1975
2110.19 2030
2110.63 1995
2111.06 2038
2111.49 1974
2111.93 1914
2112.36 1966
2112.79 1998
2113.23 1963
2113.66 2018
2114.09 1983
2114.53 1974
2114.96 1961
2115.40 1953
2115.83 1854
2116.26 1788
2116.70 1855
2117.13 1822
2117.56 1848
2118.00 1936
2118.43 1913
2118.87 1910
2119.30 1937
2119.73 1919
2120.17 1976
2120.60 2001
2121.04 1881
2121.47 1920
2121.91 1957
2122.34 1956
2122.78 1993
2123.21 2022
2123.64 2075
2124.08 2057
2124.51 1969
2124.95 1982
2125.38 1996
2125.82 1875
2126.25 1936
2126.69 2018
2127.12 2009
2127.56 2040
2127.99 1940
2128.43 2063
2128.86 2127
2129.30 2195
2129.73 2272
2130.17 2248
2130.60 2283
2131.04 2256
2131.47 2169
2131.91 2221
2132.35 2260
2132.78 2202
2133.22 2200
2133.65 2168
2134.09 2132
2134.52 2174
2134.96 2167
2135.40 2164
2135.83 2163
2136.27 2253
2136.70 2217
2137.14 2140
2137.57 2239
2138.01 2187
2138.45 2120
2138.88 2076
2139.32 2044
2139.76 1984
2140.19 1939
2140.63 1920
2141.06 1928
2141.50 1952
2141.94 1980
2142.37 1888
2142.81 1988
2143.25 2008
2143.68 1946
2144.12 1994
2144.56 1963
2144.99 1965
2145.43 1932
2145.87 2044
2146.30 1949
2146.74 1940
2147.18 2004
2147.62 2059
2148.05 2075
2148.49 2086
2148.93 2226
2149.36 2322
2149.80 2338
2150.24 2389
2150.68 2348
2151.11 2392
2151.55 2390
2151.99 2378
2152.43 2279
2152.86 2301
2153.30 2331
2153.74 2267
2154.18 2329
2154.61 2214
2155.05 2251
2155.49 2165
2155.93 2155
2156.37 2160
2156.80 2133
2157.24 2207
2157.68 2256
2158.12 2267
2158.56 2114
2158.99 2137
2159.43 2219
2159.87 2173
2160.31 2123
2160.75 2137
2161.19 2125
2161.62 2129
2162.06 2195
2162.50 2256
2162.94 2159
2163.38 2176
2163.82 2254
2164.26 2404
2164.69 2391
2165.13 2556
2165.57 2703
2166.01 2712
2166.45 2854
2166.89 2919
2167.33 2811
2167.77 2687
2168.21 2530
2168.65 2593
2169.08 2553
2169.52 2561
2169.96 2443
2170.40 2483
2170.84 2379
2171.28 2439
2171.72 2487
2172.16 2552
2172.60 2479
2173.04 2436
2173.48 2508
2173.92 2423
2174.36 2454
2174.80 2497
2175.24 2499
2175.68 2568
2176.12 2604
2176.56 2654
2177.00 2544
2177.44 2509
2177.88 2469
2178.32 2471
2178.76 2397
2179.20 2375
2179.64 2342
2180.08 2306
2180.52 2318
2180.96 2348
2181.40 2356
2181.84 2316
2182.28 2314
2182.72 2250
2183.16 2197
2183.60 2223
2184.04 2146
2184.48 2135
2184.93 2217
2185.37 2106
2185.81 2058
2186.25 2127
2186.69 2111
2187.13 2208
2187.57 2207
2188.01 2307
2188.45 2286
2188.89 2252
2189.34 2329
2189.78 2267
2190.22 2248
2190.66 2299
2191.10 2289
2191.54 2283
2191.98 2302
2192.43 2320
2192.87 2218
2193.31 2309
2193.75 2409
2194.19 2530
2194.63 2718
2195.08 2831
2195.52 2978
2195.96 2911
2196.40 2941
2196.84 2945
2197.29 2833
2197.73 2754
2198.17 2592
2198.61 2552
2199.06 2438
2199.50 2369
2199.94 2300
2200.38 2211
2200.82 2188
2201.27 2152
2201.71 2237
2202.15 2179
2202.59 2209
2203.04 2218
2203.48 2232
2203.92 2363
2204.37 2461
2204.81 2439
2205.25 2426
2205.69 2493
2206.14 2402
2206.58 2469
2207.02 2490
2207.47 2459
2207.91 2407
2208.35 2445
2208.80 2531
2209.24 2536
2209.68 2693
2210.13 2760
2210.57 2858
2211.01 2882
2211.46 2790
2211.90 2824
2212.34 2774
2212.79 2658
2213.23 2622
2213.67 2425
2214.12 2475
2214.56 2466
2215.01 2407
2215.45 2312
2215.89 2223
2216.34 2282
2216.78 2381
2217.23 2285
2217.67 2230
2218.11 2122
2218.56 2136
2219.00 2099
2219.45 2250
2219.89 2293
2220.34 2310
2220.78 2310
2221.22 2224
2221.67 2292
2222.11 2336
2222.56 2380
2223.00 2388
2223.45 2405
2223.89 2487
2224.34 2503
2224.78 2437
2225.23 2559
2225.67 2594
2226.12 2491
2226.56 2509
2227.01 2501
2227.45 2545
2227.90 2513
2228.34 2543
2228.79 2545
2229.23 2413
2229.68 2610
2230.12 2607
2230.57 2648
2231.01 2696
2231.46 2670
2231.90 2679
2232.35 2684
2232.80 2774
2233.24 2702
2233.69 2705
2234.13 2636
2234.58 2541
2235.02 2473
2235.47 2456
2235.92 2460
2236.36 2349
2236.81 2330
2237.25 2425
2237.70 2365
2238.15 2310
2238.59 2300
2239.04 2325
2239.49 2337
2239.93 2287
2240.38 2389
2240.82 2385
2241.27 2351
2241.72 2343
2242.16 2258
2242.61 2193
2243.06 2235
2243.50 2175
2243.95 2123
2244.40 2101
2244.84 2139
2245.29 2143
2245.74 2117
2246.19 2072
2246.63 2081
2247.08 2045
2247.53 2181
2247.97 2176
2248.42 2084
2248.87 2122
2249.32 2122
2249.76 2196
2250.21 2197
2250.66 2277
2251.10 2238
2251.55 2207
2252.00 2330
2252.45 2402
2252.89 2439
2253.34 2429
2253.79 2485
2254.24 2531
2254.69 2608
2255.13 2571
2255.58 2496
2256.03 2504
2256.48 2448
2256.93 2431
2257.37 2385
2257.82 2297
2258.27 2299
2258.72 2209
2259.17 2251
2259.61 2282
2260.06 2258
2260.51 2293
2260.96 2375
2261.41 2388
2261.86 2470
2262.31 2623
2262.75 2707
2263.20 2706
2263.65 2699
2264.10 2671
2264.55 2734
2265.00 2484
2265.45 2425
2265.90 2411
2266.34 2246
2266.79 2319
2267.24 2213
2267.69 2147
2268.14 2285
2268.59 2287
2269.04 2368
2269.49 2400
2269.94 2447
2270.39 2624
2270.84 2619
2271.29 2624
2271.74 2665
2272.18 2678
2272.63 2604
2273.08 2581
2273.53 2689
2273.98 2714
2274.43 2630
2274.88 2770
2275.33 2933
2275.78 3076
2276.23 3201
2276.68 3328
2277.13 3339
2277.58 3319
2278.03 3253
2278.48 3032
2278.93 2979
2279.38 2855
2279.83 2718
2280.28 2523
2280.73 2437
2281.19 2403
2281.64 2434
2282.09 2327
2282.54 2297
2282.99 2188
2283.44 2209
2283.89 2213
2284.34 2110
2284.79 2168
2285.24 2202
2285.69 2199
2286.14 2237
2286.59 2210
2287.04 2136
2287.50 2190
2287.95 2238
2288.40 2348
2288.85 2286
2289.30 2490
2289.75 2617
2290.20 2776
2290.65 2863
2291.11 2931
2291.56 3084
2292.01 3085
2292.46 3103
2292.91 3056
2293.36 2976
2293.82 2870
2294.27 2745
2294.72 2688
2295.17 2651
2295.62 2563
2296.07 2466
2296.53 2521
2296.98 2480
2297.43 2342
2297.88 2312
2298.33 2284
2298.79 2308
2299.24 2322
2299.69 2241
2300.14 2187
2300.60 2147
2301.05 2093
2301.50 2116
2301.95 2103
2302.41 2038
2302.86 2018
2303.31 2106
2303.76 1998
2304.22 2035
2304.67 2061
2305.12 1997
2305.57 2081
2306.03 2187
2306.48 2088
2306.93 2088
2307.39 2091
2307.84 2166
2308.29 2278
2308.75 2282
2309.20 2312
2309.65 2361
2310.11 2504
2310.56 2530
2311.01 2501
2311.47 2597
2311.92 2644
2312.37 2578
2312.83 2553
2313.28 2513
2313.73 2483
2314.19 2525
2314.64 2480
2315.09 2397
2315.55 2344
2316.00 2325
2316.46 2387
2316.91 2306
2317.36 2333
2317.82 2336
2318.27 2346
2318.73 2418
2319.18 2493
2319.63 2493
2320.09 2522
2320.54 2467
2321.00 2523
2321.45 2548
2321.91 2541
2322.36 2567
2322.82 2565
2323.27 2607
2323.72 2734
2324.18 3006
2324.63 3266
2325.09 3707
2325.54 4046
2326.00 4240
2326.45 4538
2326.91 4471
2327.36 4456
2327.82 3943
2328.27 3531
2328.73 3295
2329.18 2976
2329.64 2700
2330.09 2524
2330.55 2466
2331.00 2345
2331.46 2239
2331.92 2258
2332.37 2309
2332.83 2282
2333.28 2217
2333.74 2194
2334.19 2232
2334.65 2183
2335.10 2355
2335.56 2306
2336.02 2272
2336.47 2250
2336.93 2303
2337.38 2202
2337.84 2239
2338.30 2271
2338.75 2247
2339.21 2359
2339.66 2343
2340.12 2270
2340.58 2266
2341.03 2293
2341.49 2192
2341.95 2211
2342.40 2173
2342.86 2152
2343.32 2148
2343.77 2122
2344.23 2147
2344.68 2218
2345.14 2378
2345.60 2249
2346.06 2235
2346.51 2227
2346.97 2199
2347.43 2218
2347.88 2224
2348.34 2300
2348.80 2410
2349.25 2411
2349.71 2297
2350.17 2358
2350.63 2324
2351.08 2319
2351.54 2327
2352.00 2248
2352.46 2310
2352.91 2143
2353.37 2180
2353.83 2188
2354.29 2168
2354.74 2175
2355.20 2084
2355.66 2050
2356.12 2120
2356.57 2103
2357.03 2099
2357.49 2125
2357.95 2233
2358.41 2218
2358.86 2263
2359.32 2392
2359.78 2554
2360.24 2721
2360.70 2791
2361.15 2971
2361.61 3067
2362.07 3081
2362.53 3173
2362.99 3184
2363.45 3111
2363.91 2944
2364.36 2897
2364.82 2782
2365.28 2760
2365.74 2661
2366.20 2622
2366.66 2575
2367.12 2550
2367.57 2440
2368.03 2376
2368.49 2369
2368.95 2398
2369.41 2454
2369.87 2232
2370.33 2288
2370.79 2265
2371.25 2210
2371.71 2203
2372.17 2315
2372.63 2385
2373.09 2356
2373.54 2424
2374.00 2446
2374.46 2481
2374.92 2461
2375.38 2594
2375.84 2595
2376.30 2654
2376.76 2577
2377.22 2590
2377.68 2523
2378.14 2415
2378.60 2407
2379.06 2462
2379.52 2446
2379.98 2388
2380.44 2372
2380.90 2356
2381.36 2352
2381.82 2313
2382.28 2310
2382.74 2362
2383.20 2339
2383.66 2251
2384.12 2285
2384.59 2337
2385.05 2350
2385.51 2294
2385.97 2284
2386.43 2261
2386.89 2290
2387.35 2207
2387.81 2281
2388.27 2229
2388.73 2272
2389.19 2288
2389.65 2354
2390.12 2348
2390.58 2381
2391.04 2449
2391.50 2402
2391.96 2414
2392.42 2452
2392.88 2436
2393.34 2431
2393.81 2420
2394.27 2332
2394.73 2292
2395.19 2285
2395.65 2257
2396.11 2316
2396.57 2336
2397.04 2424
2397.50 2605
2397.96 2584
2398.42 2698
2398.88 2809
2399.35 2741
2399.81 2719
2400.27 2736
2400.73 2703
2401.19 2644
2401.66 2517
2402.12 2362
2402.58 2279
2403.04 2228
2403.51 2245
2403.97 2243
2404.43 2277
2404.89 2222
2405.36 2198
2405.82 2240
2406.28 2191
2406.74 2205
2407.21 2255
2407.67 2235
2408.13 2225
2408.59 2198
2409.06 2145
2409.52 2172
2409.98 2089
2410.45 2078
2410.91 2081
2411.37 2097
2411.84 2077
2412.30 2083
2412.76 2057
2413.23 2049
2413.69 2168
2414.15 2148
2414.62 2141
2415.08 2204
2415.54 2161
2416.01 2183
2416.47 2225
2416.93 2287
2417.40 2259
2417.86 2255
2418.32 2271
2418.79 2251
2419.25 2254
2419.72 2291
2420.18 2311
2420.64 2454
2421.11 2377
2421.57 2260
2422.04 2273
2422.50 2312
2422.96 2414
2423.43 2396
2423.89 2406
2424.36 2317
2424.82 2406
2425.29 2474
2425.75 2477
2426.22 2491
2426.68 2480
2427.15 2436
2427.61 2417
2428.07 2357
2428.54 2229
2429.00 2189
2429.47 2232
2429.93 2197
2430.40 2027
2430.86 1993
2431.33 2070
2431.79 2084
2432.26 2016
2432.72 2069
2433.19 2090
2433.65 2138
2434.12 2128
2434.59 2176
2435.05 2253
2435.52 2352
2435.98 2302
2436.45 2353
2436.91 2269
2437.38 2316
2437.84 2332
2438.31 2422
2438.78 2441
2439.24 2397
2439.71 2477
2440.17 2414
2440.64 2443
2441.10 2437
2441.57 2391
2442.04 2451
2442.50 2527
2442.97 2503
2443.44 2514
2443.90 2533
2444.37 2470
2444.83 2449
2445.30 2320
2445.77 2265
2446.23 2193
2446.70 2061
2447.17 2144
2447.63 2168
2448.10 2081
2448.57 2124
2449.03 2145
2449.50 2098
2449.97 2063
2450.43 2097
2450.90 2199
2451.37 2306
2451.83 2153
2452.30 2184
2452.77 2181
2453.24 2142
2453.70 2186
2454.17 2209
2454.64 2141
2455.10 2205
2455.57 2181
2456.04 2179
2456.51 2077
2456.97 2085
2457.44 2208
2457.91 2143
2458.38 2089
2458.84 2117
2459.31 2071
2459.78 2027
2460.25 2094
2460.72 2180
2461.18 2141
2461.65 2133
2462.12 2113
2462.59 2096
2463.06 2000
2463.52 2081
2463.99 2081
2464.46 2064
2464.93 2127
2465.40 2200
2465.86 2140
2466.33 2154
2466.80 2149
2467.27 2110
2467.74 2221
2468.21 2279
2468.68 2252
2469.14 2278
2469.61 2345
2470.08 2338
2470.55 2343
2471.02 2449
2471.49 2533
2471.96 2474
2472.43 2473
2472.90 2426
2473.36 2359
2473.83 2360
2474.30 2362
2474.77 2338
2475.24 2248
2475.71 2204
2476.18 2171
2476.65 2256
2477.12 2307
2477.59 2310
2478.06 2257
2478.53 2263
2479.00 2298
2479.47 2217
2479.94 2195
2480.41 2246
2480.87 2173
2481.34 2133
2481.81 2099
2482.28 2086
2482.75 2091
2483.22 2004
2483.69 1972
2484.16 2050
2484.63 2082
2485.10 2059
2485.57 2071
2486.05 2188
2486.52 2272
2486.99 2350
2487.46 2418
2487.93 2541
2488.40 2462
2488.87 2520
2489.34 2419
2489.81 2348
2490.28 2347
2490.75 2361
2491.22 2236
2491.69 2305
2492.16 2210
2492.63 2215
2493.10 2222
2493.58 2179
2494.05 2130
2494.52 2098
2494.99 2145
2495.46 2241
2495.93 2268
2496.40 2190
2496.87 2211
2497.34 2186
2497.82 2220
2498.29 2255
2498.76 2287
2499.23 2209
2499.70 2088
2500.17 2020
2500.64 2018
2501.12 1985
2501.59 1937
2502.06 1903
2502.53 1934
2503.00 2003
2503.48 2001
2503.95 1910
2504.42 1981
2504.89 2051
2505.36 2049
2505.84 2019
2506.31 2017
2506.78 2093
2507.25 2027
2507.72 2157
2508.20 2152
2508.67 2178
2509.14 2246
2509.61 2278
2510.09 2435
2510.56 2380
2511.03 2593
2511.50 2896
2511.98 3004
2512.45 3097
2512.92 3205
2513.40 3231
2513.87 3112
2514.34 3115
2514.81 2974
2515.29 2878
2515.76 2725
2516.23 2586
2516.71 2508
2517.18 2495
2517.65 2468
2518.13 2315
2518.60 2335
2519.07 2302
2519.55 2267
2520.02 2338
2520.49 2274
2520.97 2323
2521.44 2358
2521.91 2358
2522.39 2274
2522.86 2259
2523.34 2266
2523.81 2170
2524.28 2247
2524.76 2282
2525.23 2347
2525.70 2426
2526.18 2482
2526.65 2492
2527.13 2481
2527.60 2558
2528.08 2698
2528.55 2616
2529.02 2609
2529.50 2519
2529.97 2460
2530.45 2378
2530.92 2421
2531.40 2455
2531.87 2401
2532.34 2426
2532.82 2462
2533.29 2478
2533.77 2494
2534.24 2479
2534.72 2432
2535.19 2297
2535.67 2243
2536.14 2439
2536.62 2395
2537.09 2490
2537.57 2556
2538.04 2622
2538.52 2630
2538.99 2574
2539.47 2619
2539.94 2609
2540.42 2594
2540.90 2860
2541.37 2812
2541.85 2859
2542.32 2820
2542.80 2730
2543.27 2709
2543.75 2692
2544.22 2551
2544.70 2548
2545.18 2644
2545.65 2565
2546.13 2659
2546.60 2733
2547.08 2952
2547.56 2965
2548.03 2966
2548.51 3058
2548.98 3072
2549.46 2942
2549.94 2907
2550.41 2901
2550.89 2846
2551.37 2842
2551.84 2766
2552.32 2700
2552.80 2543
2553.27 2550
2553.75 2462
2554.23 2442
2554.70 2418
2555.18 2407
2555.66 2314
2556.13 2331
2556.61 2361
2557.09 2353
2557.56 2290
2558.04 2364
2558.52 2296
2558.99 2341
2559.47 2398
2559.95 2341
2560.43 2266
2560.90 2273
2561.38 2280
2561.86 2194
2562.33 2210
2562.81 2220
2563.29 2254
2563.77 2162
2564.25 2144
2564.72 2191
2565.20 2178
2565.68 2168
2566.16 2268
2566.63 2278
2567.11 2228
2567.59 2214
2568.07 2193
2568.55 2122
2569.02 2079
2569.50 2064
2569.98 2083
2570.46 2079
2570.94 2052
2571.41 2091
2571.89 2076
2572.37 2045
2572.85 2069
2573.33 1996
2573.81 1964
2574.28 1991
2574.76 2042
2575.24 2161
2575.72 2062
2576.20 2172
2576.68 2182
2577.16 2150
2577.64 2226
2578.11 2154
2578.59 2130
2579.07 2124
2579.55 2194
2580.03 2142
2580.51 2153
2580.99 2208
2581.47 2187
2581.95 2008
2582.43 2042
2582.91 2092
2583.39 2110
2583.86 2074
2584.34 2089
2584.82 2041
2585.30 1998
2585.78 2030
2586.26 2022
2586.74 2034
2587.22 2141
2587.70 2168
2588.18 2193
2588.66 2089
2589.14 2103
2589.62 2065
2590.10 1994
2590.58 1966
2591.06 2098
2591.54 2082
2592.02 2092
2592.50 2044
2592.98 2053
2593.46 1960
2593.94 1952
2594.42 1967
2594.90 2049
2595.38 1975
2595.86 1980
2596.35 2034
2596.83 2029
2597.31 2102
2597.79 2071
2598.27 2082
2598.75 2029
2599.23 2090
2599.71 2109
2600.19 2091
2600.67 2087
2601.15 2107
2601.63 2127
2602.12 2108
2602.60 2106
2603.08 2072
2603.56 2038
2604.04 2024
2604.52 2054
2605.00 2091
2605.48 2075
2605.97 2107
2606.45 2166
2606.93 2118
2607.41 2156
2607.89 2034
2608.37 2063
2608.86 2067
2609.34 2025
2609.82 2122
2610.30 2139
2610.78 2142
2611.26 2194
2611.75 2208
2612.23 2276
2612.71 2251
2613.19 2308
2613.68 2282
2614.16 2243
2614.64 2255
2615.12 2284
2615.60 2242
2616.09 2144
2616.57 2101
2617.05 2105
2617.53 2149
2618.02 2166
2618.50 2122
2618.98 2186
2619.46 2171
2619.95 2157
2620.43 2108
2620.91 2076
2621.40 2062
2621.88 2072
2622.36 2018
2622.85 2051
2623.33 2054
2623.81 2159
2624.29 2110
2624.78 2102
2625.26 2089
2625.74 2152
2626.23 2150
2626.71 2185
2627.19 2256
2627.68 2257
2628.16 2289
2628.64 2256
2629.13 2321
2629.61 2382
2630.10 2460
2630.58 2455
2631.06 2513
2631.55 2558
2632.03 2656
2632.51 2647
2633.00 2635
2633.48 2615
2633.97 2461
2634.45 2462
2634.94 2326
2635.42 2381
2635.90 2358
2636.39 2238
2636.87 2270
2637.36 2153
2637.84 2260
2638.33 2361
2638.81 2226
2639.29 2145
2639.78 2050
2640.26 2147
2640.75 2239
2641.23 2220
2641.72 2295
2642.20 2329
2642.69 2199
2643.17 2222
2643.66 2249
2644.14 2205
2644.63 2138
2645.11 2139
2645.60 2174
2646.08 2164
2646.57 2078
2647.05 2114
2647.54 2089
2648.02 2181
2648.51 2137
2648.99 2109
2649.48 2209
2649.97 2308
2650.45 2215
2650.94 2280
2651.42 2344
2651.91 2279
2652.39 2313
2652.88 2407
2653.37 2401
2653.85 2581
2654.34 2609
2654.82 2749
2655.31 2887
2655.80 2998
2656.28 3046
2656.77 3056
2657.25 3018
2657.74 2912
2658.23 2820
2658.71 2700
2659.20 2644
2659.69 2586
2660.17 2472
2660.66 2328
2661.14 2298
2661.63 2333
2662.12 2277
2662.60 2284
2663.09 2220
2663.58 2150
2664.06 2136
2664.55 2187
2665.04 2368
2665.53 2346
2666.01 2313
2666.50 2264
2666.99 2298
2667.47 2265
2667.96 2296
2668.45 2307
2668.94 2416
2669.42 2320
2669.91 2301
2670.40 2365
2670.88 2425
2671.37 2473
2671.86 2456
2672.35 2414
2672.83 2531
2673.32 2641
2673.81 2670
2674.30 2733
2674.79 2757
2675.27 2803
2675.76 2749
2676.25 2801
2676.74 2723
2677.23 2579
2677.71 2490
2678.20 2458
2678.69 2428
2679.18 2445
2679.67 2294
2680.15 2255
2680.64 2217
2681.13 2213
2681.62 2265
2682.11 2262
2682.60 2212
2683.08 2347
2683.57 2167
2684.06 2194
2684.55 2212
2685.04 2204
2685.53 2189
2686.02 2194
2686.51 2192
2686.99 2143
2687.48 2085
2687.97 2119
2688.46 2057
2688.95 2053
2689.44 2184
2689.93 2184
2690.42 2199
2690.91 2167
2691.40 2143
2691.89 2171
2692.38 2224
2692.87 2324
2693.35 2246
2693.84 2300
2694.33 2338
2694.82 2370
2695.31 2372
2695.80 2337
2696.29 2261
2696.78 2294
2697.27 2259
2697.76 2301
2698.25 2281
2698.74 2139
2699.23 2249
2699.72 2311
2700.21 2215
2700.70 2149
2701.19 2224
2701.68 2210
2702.17 2123
2702.66 2156
2703.15 2227
2703.64 2225
2704.13 2248
2704.62 2203
2705.12 2175
2705.61 2169
2706.10 2221
2706.59 2214
2707.08 2189
2707.57 2133
2708.06 2121
2708.55 2200
2709.04 2140
2709.53 2103
2710.02 2183
2710.51 2116
2711.01 2189
2711.50 2195
2711.99 2084
2712.48 2051
2712.97 2174
2713.46 2138
2713.95 2113
2714.44 2161
2714.94 2157
2715.43 2223
2715.92 2169
2716.41 2125
2716.90 2077
2717.39 2059
2717.89 2013
2718.38 1989
2718.87 2031
2719.36 2044
2719.85 2092
2720.34 2076
2720.84 2140
2721.33 2140
2721.82 2260
2722.31 2346
2722.80 2326
2723.30 2339
2723.79 2342
2724.28 2330
2724.77 2289
2725.27 2199
2725.76 2214
2726.25 2158
2726.74 2056
2727.24 2065
2727.73 2172
2728.22 2117
2728.71 2169
2729.21 2245
2729.70 2288
2730.19 2386
2730.69 2315
2731.18 2290
2731.67 2382
2732.16 2439
2732.66 2381
2733.15 2322
2733.64 2357
2734.14 2389
2734.63 2401
2735.12 2440
2735.62 2481
2736.11 2520
2736.60 2531
2737.10 2580
2737.59 2647
2738.08 2643
2738.58 2630
2739.07 2579
2739.56 2495
2740.06 2478
2740.55 2516
2741.05 2376
2741.54 2374
2742.03 2301
2742.53 2200
2743.02 2234
2743.52 2250
2744.01 2239
2744.50 2219
2745.00 2295
2745.49 2294
2745.99 2241
2746.48 2267
2746.97 2424
2747.47 2432
2747.96 2445
2748.46 2434
2748.95 2582
2749.45 2501
2749.94 2464
2750.44 2483
2750.93 2341
2751.43 2309
2751.92 2218
2752.42 2211
2752.91 2195
2753.41 2192
2753.90 2175
2754.40 2168
2754.89 2203
2755.39 2183
2755.88 2174
2756.38 2283
2756.87 2309
2757.37 2241
2757.86 2300
2758.36 2198
2758.85 2199
2759.35 2226
2759.84 2264
2760.34 2322
2760.83 2470
2761.33 2409
2761.83 2542
2762.32 2513
2762.82 2515
2763.31 2563
2763.81 2590
2764.30 2459
2764.80 2488
2765.30 2477
2765.79 2420
2766.29 2370
2766.78 2296
2767.28 2296
2767.78 2293
2768.27 2236
2768.77 2254
2769.27 2138
2769.76 2140
2770.26 2188
2770.76 2135
2771.25 2209
2771.75 2215
2772.24 2226
2772.74 2324
2773.24 2213
2773.73 2258
2774.23 2365
2774.73 2342
2775.23 2442
2775.72 2553
2776.22 2564
2776.72 2621
2777.21 2703
2777.71 2689
2778.21 2694
2778.70 2621
2779.20 2616
2779.70 2638
2780.20 2549
2780.69 2565
2781.19 2355
2781.69 2365
2782.19 2356
2782.68 2308
2783.18 2275
2783.68 2165
2784.18 2191
2784.67 2195
2785.17 2257
2785.67 2215
2786.17 2234
2786.67 2184
2787.16 2214
2787.66 2286
2788.16 2279
2788.66 2215
2789.16 2195
2789.65 2037
2790.15 2082
2790.65 2067
2791.15 2205
2791.65 2147
2792.15 2104
2792.64 2113
2793.14 2074
2793.64 2135
2794.14 2139
2794.64 2189
2795.14 2192
2795.64 2272
2796.13 2204
2796.63 2249
2797.13 2209
2797.63 2187
2798.13 2197
2798.63 2301
2799.13 2289
2799.63 2294
2800.13 2282
2800.62 2157
2801.12 2123
2801.62 2168
2802.12 2246
2802.62 2246
2803.12 2149
2803.62 2149
2804.12 2276
2804.62 2317
2805.12 2302
2805.62 2253
2806.12 2292
2806.62 2252
2807.12 2386
2807.62 2451
2808.12 2404
2808.62 2517
2809.12 2532
2809.62 2611
2810.12 2738
2810.62 2872
2811.12 3146
2811.62 3364
2812.12 3709
2812.62 4089
2813.12 4394
2813.62 4531
2814.12 4634
2814.62 4572
2815.12 4511
2815.62 4239
2816.12 4273
2816.62 3884
2817.12 3589
2817.62 3451
2818.12 3244
2818.62 2992
2819.12 2845
2819.63 2804
2820.13 2637
2820.63 2448
2821.13 2444
2821.63 2426
2822.13 2415
2822.63 2347
2823.13 2283
2823.63 2249
2824.13 2322
2824.64 2290
2825.14 2234
2825.64 2256
2826.14 2241
2826.64 2259
2827.14 2308
2827.64 2304
2828.15 2195
2828.65 2118
2829.15 2176
2829.65 2151
2830.15 2245
2830.65 2134
2831.16 2205
2831.66 2181
2832.16 2158
2832.66 2119
2833.16 2161
2833.67 2168
2834.17 2175
2834.67 2245
2835.17 2218
2835.68 2215
2836.18 2260
2836.68 2373
2837.18 2462
2837.68 2415
2838.19 2277
2838.69 2316
2839.19 2412
2839.70 2389
2840.20 2408
2840.70 2422
2841.20 2413
2841.71 2438
2842.21 2502
2842.71 2494
2843.21 2425
2843.72 2457
2844.22 2403
2844.72 2418
2845.23 2408
2845.73 2350
2846.23 2363
2846.74 2469
2847.24 2475
2847.74 2454
2848.25 2627
2848.75 2707
2849.25 2729
2849.76 2728
2850.26 2889
2850.76 2876
2851.27 2883
2851.77 2737
2852.28 2675
2852.78 2545
2853.28 2502
2853.79 2430
2854.29 2424
2854.79 2388
2855.30 2359
2855.80 2481
2856.31 2524
2856.81 2609
2857.31 2672
2857.82 2710
2858.32 2859
2858.83 2987
2859.33 2995
2859.84 2814
2860.34 2775
2860.85 2835
2861.35 2720
2861.85 2649
2862.36 2521
2862.86 2513
2863.37 2464
2863.87 2352
2864.38 2233
2864.88 2210
2865.39 2233
2865.89 2262
2866.40 2096
2866.90 2180
2867.41 2188
2867.91 2144
2868.42 2200
2868.92 2293
2869.43 2347
2869.93 2357
2870.44 2424
2870.94 2512
2871.45 2611
2871.96 2623
2872.46 2735
2872.97 2773
2873.47 2855
2873.98 2856
2874.48 2934
2874.99 2866
2875.49 2883
2876.00 2919
2876.51 2850
2877.01 2725
2877.52 2669
2878.02 2679
2878.53 2630
2879.04 2504
2879.54 2518
2880.05 2499
2880.55 2490
2881.06 2677
2881.57 2651
2882.07 2627
2882.58 2777
2883.09 2837
2883.59 2891
2884.10 2919
2884.61 2937
2885.11 2929
2885.62 2877
2886.13 3070
2886.63 3310
2887.14 3476
2887.65 3169
2888.15 3324
2888.66 3172
2889.17 3073
2889.67 2994
2890.18 2965
2890.69 2992
2891.20 2868
2891.70 2833
2892.21 2815
2892.72 2748
2893.22 2747
2893.73 2681
2894.24 2666
2894.75 2775
2895.25 2782
2895.76 2813
2896.27 2878
2896.78 2957
2897.29 2992
2897.79 3031
2898.30 2918
2898.81 2926
2899.32 2849
2899.82 2762
2900.33 2664
2900.84 2784
2901.35 2699
2901.86 2772
2902.36 2760
2902.87 2744
2903.38 2737
2903.89 2718
2904.40 2740
2904.91 2707
2905.41 2678
2905.92 2791
2906.43 2832
2906.94 2691
2907.45 2691
2907.96 2743
2908.47 2660
2908.97 2695
2909.48 2662
2909.99 2543
2910.50 2494
2911.01 2525
2911.52 2508
2912.03 2407
2912.54 2514
2913.05 2555
2913.55 2496
2914.06 2530
2914.57 2558
2915.08 2485
2915.59 2564
2916.10 2532
2916.61 2496
2917.12 2483
2917.63 2425
2918.14 2542
2918.65 2601
2919.16 2658
2919.67 2696
2920.18 2755
2920.69 2751
2921.20 2801
2921.71 2862
2922.22 2961
2922.73 2981
2923.24 3013
2923.75 2992
2924.26 2863
2924.77 2734
2925.28 2809
2925.79 2774
2926.30 2745
2926.81 2735
2927.32 2604
2927.83 2523
2928.34 2550
2928.85 2633
2929.36 2635
2929.87 2539
2930.38 2639
2930.89 2558
2931.40 2552
2931.91 2591
2932.42 2506
2932.93 2441
2933.45 2508
2933.96 2514
2934.47 2438
2934.98 2480
2935.49 2546
2936.00 2542
2936.51 2579
2937.02 2618
2937.53 2816
2938.04 2980
2938.56 3314
2939.07 3892
2939.58 4468
2940.09 5043
2940.60 5902
2941.11 6564
2941.62 7129
2942.14 7534
2942.65 7725
2943.16 7610
2943.67 6986
2944.18 6470
2944.70 5946
2945.21 5307
2945.72 4709
2946.23 4190
2946.74 3825
2947.26 3449
2947.77 3143
2948.28 3072
2948.79 2859
2949.30 2851
2949.82 2735
2950.33 2569
2950.84 2487
2951.35 2538
2951.87 2470
2952.38 2329
2952.89 2364
2953.40 2363
2953.92 2346
2954.43 2274
2954.94 2239
2955.45 2325
2955.97 2268
2956.48 2265
2956.99 2304
2957.51 2263
2958.02 2366
2958.53 2268
2959.04 2351
2959.56 2308
2960.07 2367
2960.58 2342
2961.10 2452
2961.61 2450
2962.12 2447
2962.64 2475
2963.15 2535
2963.66 2645
2964.18 2637
2964.69 2639
2965.21 2687
2965.72 2735
2966.23 2706
2966.75 2678
2967.26 2732
2967.77 2709
2968.29 2751
2968.80 2760
2969.32 2796
2969.83 2697
2970.34 2703
2970.86 2754
2971.37 2737
2971.89 2691
2972.40 2690
2972.91 2755
2973.43 2726
2973.94 2720
2974.46 2733
2974.97 2825
2975.49 2874
2976.00 2809
2976.52 2728
2977.03 2754
2977.55 2850
2978.06 3030
2978.57 3004
2979.09 2988
2979.60 3132
2980.12 3164
2980.63 3111
2981.15 3243
2981.66 3380
2982.18 3350
2982.69 3385
2983.21 3285
2983.73 3206
2984.24 3311
2984.76 3326
2985.27 3247
2985.79 3349
2986.30 3437
2986.82 3452
2987.33 3355
2987.85 3484
2988.36 3628
2988.88 3499
2989.40 3704
2989.91 3763
2990.43 3722
2990.94 3836
2991.46 3857
2991.97 3778
2992.49 3662
2993.01 3729
2993.52 3667
2994.04 3594
2994.55 3740
2995.07 3867
2995.59 3988
2996.10 4006
2996.62 4241
2997.14 4632
2997.65 4713
2998.17 4791
2998.69 5050
2999.20 4928
2999.72 5086
3000.24 5138
3000.75 5072
3001.27 5049
3001.79 5110
3002.30 5408
3002.82 6098
3003.34 6999
3003.85 8192
3004.37 9911
3004.89 12168
3005.40 14158
3005.92 15644
3006.44 16535
3006.96 16255
3007.47 15250
3007.99 13823
3008.51 11823
3009.03 9994
3009.54 8379
3010.06 7030
3010.58 5925
3011.10 5091
3011.61 4635
3012.13 4387
3012.65 4114
3013.17 3894
3013.68 3781
3014.20 3792
3014.72 3712
3015.24 3643
3015.76 3781
3016.27 3590
3016.79 3646
3017.31 3679
3017.83 3611
3018.35 3663
3018.86 3517
3019.38 3372
3019.90 3427
3020.42 3382
3020.94 3299
3021.46 3259
3021.97 3206
3022.49 3376
3023.01 3398
3023.53 3453
3024.05 3671
3024.57 3708
3025.09 3665
3025.61 3703
3026.12 3615
3026.64 3614
3027.16 3638
3027.68 3490
3028.20 3423
3028.72 3355
3029.24 3408
3029.76 3263
3030.28 3246
3030.80 3208
3031.32 3135
3031.84 2999
3032.35 2954
3032.87 3062
3033.39 3007
3033.91 2958
3034.43 3015
3034.95 3084
3035.47 3029
3035.99 3024
3036.51 3138
3037.03 3069
3037.55 3131
3038.07 2935
3038.59 3053
3039.11 3076
3039.63 2841
3040.15 2798
3040.67 2780
3041.19 2730
3041.71 2826
3042.23 2774
3042.75 2781
3043.27 2859
3043.79 2957
3044.31 2926
3044.83 3027
3045.35 3058
3045.87 3082
3046.40 2999
3046.92 2970
3047.44 3019
3047.96 2937
3048.48 2971
3049.00 2897
3049.52 2809
3050.04 2947
3050.56 2844
3051.08 2669
3051.60 2770
3052.12 2760
3052.65 2774
3053.17 2763
3053.69 2742
3054.21 2802
3054.73 2785
3055.25 2750
3055.77 2830
3056.30 2812
3056.82 2821
3057.34 2870
3057.86 2933
3058.38 2934
3058.90 2944
3059.42 2936
3059.95 2997
3060.47 2956
3060.99 2907
3061.51 2860
3062.03 2901
3062.56 3010
3063.08 3078
3063.60 3052
3064.12 3061
3064.64 3061
3065.17 3127
3065.69 3289
3066.21 3327
3066.73 3417
3067.26 3481
3067.78 3532
3068.30 3633
3068.82 3502
3069.35 3551
3069.87 3694
3070.39 3733
3070.91 3644
3071.44 3522
3071.96 3548
3072.48 3568
3073.01 3546
3073.53 3663
3074.05 3543
3074.57 3654
3075.10 3612
3075.62 3649
3076.14 3586
3076.67 3709
3077.19 3814
3077.71 3834
3078.24 3926
3078.76 3924
3079.28 3951
3079.81 3978
3080.33 4200
3080.85 4283
3081.38 4393
3081.90 4605
3082.42 4613
3082.95 4715
3083.47 4980
3084.00 4823
3084.52 4784
3085.04 4609
3085.57 4619
3086.09 4547
3086.62 4380
3087.14 4542
3087.66 4696
3088.19 5189
3088.71 5956
3089.24 6897
3089.76 7924
3090.29 9058
3090.81 9918
3091.33 10738
3091.86 10841
3092.38 10102
3092.91 9271
3093.43 8196
3093.96 7353
3094.48 6639
3095.01 6135
3095.53 5801
3096.06 5565
3096.58 5225
3097.11 5155
3097.63 5212
3098.16 5188
3098.68 5120
3099.21 5177
3099.73 5341
3100.26 5585
3100.78 6270
3101.31 7391
3101.83 8861
3102.36 10798
3102.88 13130
3103.41 15233
3103.93 17108
3104.46 18221
3104.99 18178
3105.51 16945
3106.04 15046
3106.56 12744
3107.09 10526
3107.61 8636
3108.14 7359
3108.67 6357
3109.19 5578
3109.72 5163
3110.24 4986
3110.77 4801
3111.30 4709
3111.82 4538
3112.35 4494
3112.87 4418
3113.40 4266
3113.93 4157
3114.45 4103
3114.98 3973
3115.51 3838
3116.03 3704
3116.56 3698
3117.09 3565
3117.61 3417
3118.14 3464
3118.67 3461
3119.19 3417
3119.72 3585
3120.25 3611
3120.77 3638
3121.30 3916
3121.83 4031
3122.35 4211
3122.88 4272
3123.41 4341
3123.94 4343
3124.46 4258
3124.99 4259
3125.52 4339
3126.05 4380
3126.57 4405
3127.10 4566
3127.63 4711
3128.16 4692
3128.68 4663
3129.21 4428
3129.74 4310
3130.27 4288
3130.79 4000
3131.32 3796
3131.85 3699
3132.38 3570
3132.91 3503
3133.43 3426
3133.96 3456
3134.49 3374
3135.02 3428
3135.55 3437
3136.07 3481
3136.60 3531
3137.13 3452
3137.66 3406
3138.19 3502
3138.72 3483
3139.24 3391
3139.77 3277
3140.30 3134
3140.83 3128
3141.36 3015
3141.89 2804
3142.42 2807
3142.95 2836
3143.47 2815
3144.00 2910
3144.53 2863
3145.06 2863
3145.59 2893
3146.12 2967
3146.65 3008
3147.18 3105
3147.71 3171
3148.24 3198
3148.76 3336
3149.29 3420
3149.82 3481
3150.35 3572
3150.88 3522
3151.41 3518
3151.94 3427
3152.47 3413
3153.00 3381
3153.53 3272
3154.06 3184
3154.59 3204
3155.12 3176
3155.65 3140
3156.18 3229
3156.71 3289
3157.24 3292
3157.77 3152
3158.30 3177
3158.83 3248
3159.36 3281
3159.89 3338
3160.42 3246
3160.95 3321
3161.48 3363
3162.01 3399
3162.54 3374
3163.07 3360
3163.60 3231
3164.13 3202
3164.66 3223
3165.20 3164
3165.73 3065
3166.26 3013
3166.79 3063
3167.32 2938
3167.85 2929
3168.38 2882
3168.91 2752
3169.44 2762
3169.97 2682
3170.50 2762
3171.04 2867
3171.57 2791
3172.10 2961
3172.63 3137
3173.16 3356
3173.69 3460
3174.22 3514
3174.75 3622
3175.29 3669
3175.82 3636
3176.35 3734
3176.88 3759
3177.41 3609
3177.94 3447
3178.48 3266
3179.01 3164
3179.54 3134
3180.07 2905
3180.60 2862
3181.14 2810
3181.67 2766
3182.20 2784
3182.73 2794
3183.26 2674
3183.80 2678
3184.33 2581
3184.86 2616
3185.39 2581
3185.93 2620
3186.46 2636
3186.99 2555
3187.52 2536
3188.06 2630
3188.59 2653
3189.12 2600
3189.65 2632
3190.19 2591
3190.72 2625
3191.25 2654
3191.79 2631
3192.32 2622
3192.85 2632
3193.38 2561
3193.92 2565
3194.45 2622
3194.98 2711
3195.52 2625
3196.05 2594
3196.58 2620
3197.12 2706
3197.65 2826
3198.18 2908
3198.72 2932
3199.25 3046
3199.78 3015
3200.32 2962
3200.85 2948
3201.39 2933
3201.92 2945
3202.45 2960
3202.99 2938
3203.52 2824
3204.05 2854
3204.59 2812
3205.12 2767
3205.66 2808
3206.19 2830
3206.72 2917
3207.26 2886
3207.79 3040
3208.33 3253
3208.86 3457
3209.40 3526
3209.93 3740
3210.47 3988
3211.00 4055
3211.53 4065
3212.07 4126
3212.60 4240
3213.14 4097
3213.67 3898
3214.21 3719
3214.74 3673
3215.28 3415
3215.81 3227
3216.35 3034
3216.88 2952
3217.42 2892
3217.95 2787
3218.49 2785
3219.02 2667
3219.56 2791
3220.09 2698
3220.63 2737
3221.16 2756
3221.70 2709
3222.23 2857
3222.77 2992
3223.31 3193
3223.84 3292
3224.38 3492
3224.91 3503
3225.45 3616
3225.98 3704
3226.52 3713
3227.06 3647
3227.59 3587
3228.13 3462
3228.66 3303
3229.20 3194
3229.74 3203
3230.27 3097
3230.81 3102
3231.34 3076
3231.88 3087
3232.42 3108
3232.95 3205
3233.49 3185
3234.03 3252
3234.56 3282
3235.10 3221
3235.64 3186
3236.17 3235
3236.71 3348
3237.25 3510
3237.78 3547
3238.32 3709
3238.86 3893
3239.39 3719
3239.93 3693
3240.47 3731
3241.00 3562
3241.54 3429
3242.08 3507
3242.61 3518
3243.15 3453
3243.69 3420
3244.23 3401
3244.76 3439
3245.30 3515
3245.84 3594
3246.38 3487
3246.91 3477
3247.45 3610
3247.99 3635
3248.53 3675
3249.06 3799
3249.60 3913
3250.14 4115
3250.68 4436
3251.21 5034
3251.75 5800
3252.29 6844
3252.83 8100
3253.37 9342
3253.90 10293
3254.44 10697
3254.98 10304
3255.52 9647
3256.06 8834
3256.60 7887
3257.13 6710
3257.67 5834
3258.21 5138
3258.75 4727
3259.29 4440
3259.83 4285
3260.36 4237
3260.90 4376
3261.44 4559
3261.98 4882
3262.52 5209
3263.06 5467
3263.60 5722
3264.14 5795
3264.68 5881
3265.21 5476
3265.75 5259
3266.29 5042
3266.83 4620
3267.37 4321
3267.91 4156
3268.45 3954
3268.99 3737
3269.53 3654
3270.07 3552
3270.61 3556
3271.15 3433
3271.69 3547
3272.23 3656
3272.76 3773
3273.30 3664
3273.84 3822
3274.38 3813
3274.92 3880
3275.46 3902
3276.00 3804
3276.54 3735
3277.08 3726
3277.62 3676
3278.16 3712
3278.70 3808
3279.24 3764
3279.78 3657
3280.32 3757
3280.86 3891
3281.41 3846
3281.95 3769
3282.49 3687
3283.03 3768
3283.57 3767
3284.11 3955
3284.65 4212
3285.19 4304
3285.73 4390
3286.27 4480
3286.81 4616
3287.35 4689
3287.89 4787
3288.43 4856
3288.97 4710
3289.52 4542
3290.06 4536
3290.60 4526
3291.14 4563
3291.68 4542
3292.22 4574
3292.76 4652
3293.30 4848
3293.85 5121
3294.39 5528
3294.93 5974
3295.47 6658
3296.01 7222
3296.55 7763
3297.09 8408
3297.64 8797
3298.18 8673
3298.72 8362
3299.26 7769
3299.80 7202
3300.34 6501
3300.89 6043
3301.43 5611
3301.97 5241
3302.51 4979
3303.06 4902
3303.60 4796
3304.14 4690
3304.68 4649
3305.22 4515
3305.77 4480
3306.31 4576
3306.85 4535
3307.39 4573
3307.94 4662
3308.48 4821
3309.02 4957
3309.56 5147
3310.11 5350
3310.65 5552
3311.19 5677
3311.74 5713
3312.28 5802
3312.82 5647
3313.36 5441
3313.91 5343
3314.45 5251
3314.99 5383
3315.54 5433
3316.08 5605
3316.62 5852
3317.17 6257
3317.71 6741
3318.25 7231
3318.80 7666
3319.34 8310
3319.88 8863
3320.43 9563
3320.97 9944
3321.51 9752
3322.06 9408
3322.60 8662
3323.14 7828
3323.69 7199
3324.23 6529
3324.78 5857
3325.32 5288
3325.86 5031
3326.41 4941
3326.95 4971
3327.50 4789
3328.04 4588
3328.59 4466
3329.13 4549
3329.67 4424
3330.22 4303
3330.76 4390
3331.31 4505
3331.85 4769
3332.40 5231
3332.94 5829
3333.49 6945
3334.03 8360
3334.57 10291
3335.12 12097
3335.66 13715
3336.21 15151
3336.75 15925
3337.30 16117
3337.84 15695
3338.39 14795
3338.93 13457
3339.48 12203
3340.02 10763
3340.57 9060
3341.11 7795
3341.66 6775
3342.20 5956
3342.75 5317
3343.30 4802
3343.84 4387
3344.39 4000
3344.93 3805
3345.48 3838
3346.02 3604
3346.57 3613
3347.11 3523
3347.66 3541
3348.21 3583
3348.75 3621
3349.30 3489
3349.84 3490
3350.39 3659
3350.94 3669
3351.48 3627
3352.03 3511
3352.57 3571
3353.12 3594
3353.67 3554
3354.21 3425
3354.76 3292
3355.31 3226
3355.85 3120
3356.40 3133
3356.95 2997
3357.49 3077
3358.04 3059
3358.59 3030
3359.13 2868
3359.68 2937
3360.23 2992
3360.77 2951
3361.32 2973
3361.87 3038
3362.41 3055
3362.96 3028
3363.51 3098
3364.05 3146
3364.60 3148
3365.15 3116
3365.70 3064
3366.24 3025
3366.79 2965
3367.34 3002
3367.89 3005
3368.43 3018
3368.98 2961
3369.53 2875
3370.08 2914
3370.62 2991
3371.17 2996
3371.72 3113
3372.27 3315
3372.81 3385
3373.36 3462
3373.91 3544
3374.46 3574
3375.01 3732
3375.55 3671
3376.10 3548
3376.65 3418
3377.20 3305
3377.75 3200
3378.30 3074
3378.84 3117
3379.39 3036
3379.94 2843
3380.49 2903
3381.04 2924
3381.59 2991
3382.13 2864
3382.68 2830
3383.23 2915
3383.78 2908
3384.33 2939
3384.88 2891
3385.43 2730
3385.98 2687
3386.52 2662
3387.07 2684
3387.62 2774
3388.17 2826
3388.72 2764
3389.27 2802
3389.82 2886
3390.37 2905
3390.92 3006
3391.47 2901
3392.02 2852
3392.57 2882
3393.12 2906
3393.66 2849
3394.21 2872
3394.76 2810
3395.31 2764
3395.86 2686
3396.41 2736
3396.96 2686
3397.51 2749
3398.06 2797
3398.61 2839
3399.16 2866
3399.71 2941
3400.26 2951
3400.81 2899
3401.36 2910
3401.91 2773
3402.46 2679
3403.01 2734
3403.56 2652
3404.11 2631
3404.66 2657
3405.21 2776
3405.77 2751
3406.32 2700
3406.87 2684
3407.42 2677
3407.97 2753
3408.52 2764
3409.07 2816
3409.62 2768
3410.17 2770
3410.72 2920
3411.27 2843
3411.82 2898
3412.37 2922
3412.93 2967
3413.48 3116
3414.03 3029
3414.58 2983
3415.13 3025
3415.68 3144
3416.23 3106
3416.78 3358
3417.34 3507
3417.89 3756
3418.44 4227
3418.99 4436
3419.54 4546
3420.09 4637
3420.65 4428
3421.20 4222
3421.75 4088
3422.30 3733
3422.85 3465
3423.40 3353
3423.96 3396
3424.51 3378
3425.06 3319
3425.61 3410
3426.17 3471
3426.72 3460
3427.27 3352
3427.82 3238
3428.37 3092
3428.93 2941
3429.48 2827
3430.03 2847
3430.58 2790
3431.14 2721
3431.69 2721
3432.24 2727
3432.79 2742
3433.35 2878
3433.90 2815
3434.45 2758
3435.01 2737
3435.56 2748
3436.11 2923
3436.66 2929
3437.22 3021
3437.77 3060
3438.32 3212
3438.88 3192
3439.43 3221
3439.98 3092
3440.54 3092
3441.09 3056
3441.64 3006
3442.20 2984
3442.75 2963
3443.30 2948
3443.86 2947
3444.41 3039
3444.96 2948
3445.52 2913
3446.07 2859
3446.63 2939
3447.18 2779
3447.73 2749
3448.29 2723
3448.84 2689
3449.40 2702
3449.95 2640
3450.50 2683
3451.06 2627
3451.61 2624
3452.17 2527
3452.72 2603
3453.27 2663
3453.83 2575
3454.38 2587
3454.94 2587
3455.49 2545
3456.05 2609
3456.60 2600
3457.16 2596
3457.71 2633
3458.27 2661
3458.82 2680
3459.38 2663
3459.93 2788
3460.49 2850
3461.04 2903
3461.60 2867
3462.15 2919
3462.71 2993
3463.26 3052
3463.82 3059
3464.37 3124
3464.93 3078
3465.48 3177
3466.04 3095
3466.59 3096
3467.15 3156
3467.70 3155
3468.26 3239
3468.81 3295
3469.37 3326
3469.93 3452
3470.48 3612
3471.04 3831
3471.59 3982
3472.15 4077
3472.70 4133
3473.26 4160
3473.82 4089
3474.37 3948
3474.93 3799
3475.48 3890
3476.04 3706
3476.60 3669
3477.15 3606
3477.71 3564
3478.27 3801
3478.82 3880
3479.38 3923
3479.93 3862
3480.49 3974
3481.05 3942
3481.60 4068
3482.16 4244
3482.72 4236
3483.27 4381
3483.83 4526
3484.39 4684
3484.95 4734
3485.50 5031
3486.06 5211
3486.62 5237
3487.17 5466
3487.73 5685
3488.29 5785
3488.84 6263
3489.40 6966
3489.96 8260
3490.52 9812
3491.07 12383
3491.63 15297
3492.19 18586
3492.75 22029
3493.30 24144
3493.86 24532
3494.42 23719
3494.98 21744
3495.53 18452
3496.09 15215
3496.65 12419
3497.21 10127
3497.77 8471
3498.32 7455
3498.88 6783
3499.44 6526
3500.00 6467
3500.56 6590
3501.11 6758
3501.67 7218
3502.23 8114
3502.79 9183
3503.35 10755
3503.91 12819
3504.46 14952
3505.02 16764
3505.58 18068
3506.14 18822
3506.70 18836
3507.26 17927
3507.81 16642
3508.37 15132
3508.93 13419
3509.49 11505
3510.05 9895
3510.61 8805
3511.17 8001
3511.73 7251
3512.29 6606
3512.85 6375
3513.40 6201
3513.96 5968
3514.52 5628
3515.08 5261
3515.64 5018
3516.20 4614
3516.76 4410
3517.32 4273
3517.88 4173
3518.44 3935
3519.00 3771
3519.56 3690
3520.12 3522
3520.68 3572
3521.24 3400
3521.80 3410
3522.36 3429
3522.92 3378
3523.48 3413
3524.04 3420
3524.60 3545
3525.16 3591
3525.72 3592
3526.28 3682
3526.84 3726
3527.40 3663
3527.96 3741
3528.52 3648
3529.08 3809
3529.64 3855
3530.20 3953
3530.76 3979
3531.32 4035
3531.88 4156
3532.44 4287
3533.00 4254
3533.56 4377
3534.12 4549
3534.68 4536
3535.25 4478
3535.81 4470
3536.37 4409
3536.93 4391
3537.49 4141
3538.05 4112
3538.61 3910
3539.17 3783
3539.73 3741
3540.30 3622
3540.86 3698
3541.42 3669
3541.98 3689
3542.54 3758
3543.10 3840
3543.66 3944
3544.23 4018
3544.79 4032
3545.35 3983
3545.91 3952
3546.47 3772
3547.03 3716
3547.60 3656
3548.16 3541
3548.72 3444
3549.28 3431
3549.84 3294
3550.41 3234
3550.97 3275
3551.53 3265
3552.09 3234
3552.65 3168
3553.22 3147
3553.78 3090
3554.34 3007
3554.90 2998
3555.47 2829
3556.03 2914
3556.59 2892
3557.15 2841
3557.72 2862
3558.28 2808
3558.84 2830
3559.41 2932
3559.97 2922
3560.53 2946
3561.09 2924
3561.66 2915
3562.22 2967
3562.78 3094
3563.35 3171
3563.91 3266
3564.47 3361
3565.04 3422
3565.60 3566
3566.16 3574
3566.73 3672
3567.29 3784
3567.85 3739
3568.42 3546
3568.98 3439
3569.54 3371
3570.11 3236
3570.67 3161
3571.23 2943
3571.80 2888
3572.36 2876
3572.93 2815
3573.49 2924
3574.05 3009
3574.62 3065
3575.18 3069
3575.75 3175
3576.31 3393
3576.87 3562
3577.44 3782
3578.00 3847
3578.57 3815
3579.13 3796
3579.70 3780
3580.26 3661
3580.82 3554
3581.39 3482
3581.95 3365
3582.52 3299
3583.08 3265
3583.65 3188
3584.21 3185
3584.78 3026
3585.34 3043
3585.91 3000
3586.47 2930
3587.04 2830
3587.60 2920
3588.17 2784
3588.73 2680
3589.30 2664
3589.86 2696
3590.43 2572
3590.99 2676
3591.56 2610
3592.12 2590
3592.69 2620
3593.25 2727
3593.82 2715
3594.39 2714
3594.95 2728
3595.52 2666
3596.08 2691
3596.65 2758
3597.21 2787
3597.78 2809
3598.35 2824
3598.91 2735
3599.48 2765
3600.04 2849
3600.61 2703
3601.18 2659
3601.74 2683
3602.31 2736
3602.87 2788
3603.44 2695
3604.01 2721
3604.57 2671
3605.14 2731
3605.71 2781
3606.27 2866
3606.84 2789
3607.41 2679
3607.97 2695
3608.54 2616
3609.11 2637
3609.67 2527
3610.24 2561
3610.81 2485
3611.37 2572
3611.94 2439
3612.51 2536
3613.07 2505
3613.64 2650
3614.21 2783
3614.78 2893
3615.34 3242
3615.91 3648
3616.48 4119
3617.04 4909
3617.61 5705
3618.18 6561
3618.75 7224
3619.31 7574
3619.88 7355
3620.45 6941
3621.02 6657
3621.58 6010
3622.15 5553
3622.72 4871
3623.29 4278
3623.86 3890
3624.42 3455
3624.99 3153
3625.56 2901
3626.13 2827
3626.70 2672
3627.26 2609
3627.83 2559
3628.40 2536
3628.97 2613
3629.54 2591
3630.11 2551
3630.67 2717
3631.24 2767
3631.81 2869
3632.38 2895
3632.95 2938
3633.52 3006
3634.08 3205
3634.65 3193
3635.22 3165
3635.79 3169
3636.36 3071
3636.93 3028
3637.50 2926
3638.07 2899
3638.64 2905
3639.20 2867
3639.77 2966
3640.34 3056
3640.91 3226
3641.48 3489
3642.05 3689
3642.62 3910
3643.19 3943
3643.76 3975
3644.33 3873
3644.90 3832
3645.47 3581
3646.04 3520
3646.61 3513
3647.18 3445
3647.75 3336
3648.32 3324
3648.89 3289
3649.46 3306
3650.03 3281
3650.60 3226
3651.17 3243
3651.74 3322
3652.31 3528
3652.88 3694
3653.45 3846
3654.02 3914
3654.59 3970
3655.16 3925
3655.73 3655
3656.30 3620
3656.87 3462
3657.44 3360
3658.01 3433
3658.58 3423
3659.15 3486
3659.72 3521
3660.29 3701
3660.86 3777
3661.43 3733
3662.00 3800
3662.58 3828
3663.15 3525
3663.72 3552
3664.29 3533
3664.86 3642
3665.43 3610
3666.00 3864
3666.57 4144
3667.14 4544
3667.72 4564
3668.29 4496
3668.86 4457
3669.43 4135
3670.00 3798
3670.57 3571
3671.14 3318
3671.72 3193
3672.29 3122
3672.86 3086
3673.43 3032
3674.00 3023
3674.57 3078
3675.15 3185
3675.72 3255
3676.29 3263
3676.86 3266
3677.43 3213
3678.01 3296
3678.58 3243
3679.15 3258
3679.72 3292
3680.30 3340
3680.87 3372
3681.44 3352
3682.01 3257
3682.58 3117
3683.16 2962
3683.73 2868
3684.30 2630
3684.88 2660
3685.45 2683
3686.02 2544
3686.59 2550
3687.17 2670
3687.74 2629
3688.31 2865
3688.88 2907
3689.46 3161
3690.03 3296
3690.60 3417
3691.18 3573
3691.75 3625
3692.32 3592
3692.90 3535
3693.47 3387
3694.04 3319
3694.62 3116
3695.19 3083
3695.76 2874
3696.34 2815
3696.91 2864
3697.48 2774
3698.06 2714
3698.63 2691
3699.21 2668
3699.78 2562
3700.35 2568
3700.93 2680
3701.50 2685
3702.08 2812
3702.65 2796
3703.22 2784
3703.80 2818
3704.37 2851
3704.95 2755
3705.52 2716
3706.09 2840
3706.67 2738
3707.24 2692
3707.82 2733
3708.39 2691
3708.97 2615
3709.54 2722
3710.12 2651
3710.69 2592
3711.26 2626
3711.84 2571
3712.41 2575
3712.99 2573
3713.56 2612
3714.14 2610
3714.71 2642
3715.29 2633
3715.86 2582
3716.44 2644
3717.01 2654
3717.59 2597
3718.16 2631
3718.74 2664
3719.32 2673
3719.89 2678
3720.47 2671
3721.04 2624
3721.62 2580
3722.19 2529
3722.77 2622
3723.34 2457
3723.92 2488
3724.49 2450
3725.07 2415
3725.65 2393
3726.22 2451
3726.80 2408
3727.37 2339
3727.95 2404
3728.53 2459
3729.10 2551
3729.68 2576
3730.25 2915
3730.83 3186
3731.41 3542
3731.98 4038
3732.56 4760
3733.14 5455
3733.71 5893
3734.29 6032
3734.87 6160
3735.44 5810
3736.02 5576
3736.60 5242
3737.17 4773
3737.75 4286
3738.33 3921
3738.90 3644
3739.48 3356
3740.06 3093
3740.63 2917
3741.21 2825
3741.79 2665
3742.36 2546
3742.94 2509
3743.52 2467
3744.10 2396
3744.67 2381
3745.25 2344
3745.83 2438
3746.40 2390
3746.98 2328
3747.56 2249
3748.14 2336
3748.71 2365
3749.29 2262
3749.87 2317
3750.45 2372
3751.03 2272
3751.60 2348
3752.18 2302
3752.76 2262
3753.34 2288
3753.92 2337
3754.49 2319
3755.07 2257
3755.65 2338
3756.23 2442
3756.81 2490
3757.38 2502
3757.96 2572
3758.54 2624
3759.12 2821
3759.70 2810
3760.28 2994
3760.85 3164
3761.43 3247
3762.01 3242
3762.59 3241
3763.17 3335
3763.75 3265
3764.33 3214
3764.91 3121
3765.48 3197
3766.06 3213
3766.64 3138
3767.22 3056
3767.80 3048
3768.38 2958
3768.96 2895
3769.54 3037
3770.12 3067
3770.70 3159
3771.28 3169
3771.85 3072
3772.43 3224
3773.01 3223
3773.59 3063
3774.17 2973
3774.75 2863
3775.33 2931
3775.91 2818
3776.49 2697
3777.07 2680
3777.65 2663
3778.23 2696
3778.81 2657
3779.39 2699
3779.97 2743
3780.55 2647
3781.13 2718
3781.71 2645
3782.29 2620
3782.87 2569
3783.45 2473
3784.03 2495
3784.61 2476
3785.19 2541
3785.77 2543
3786.35 2459
3786.93 2495
3787.51 2623
3788.10 2656
3788.68 2739
3789.26 2761
3789.84 2731
3790.42 2697
3791.00 2726
3791.58 2714
3792.16 2843
3792.74 2833
3793.32 2843
3793.90 2887
3794.48 2953
3795.07 2967
3795.65 2924
3796.23 2907
3796.81 2937
3797.39 2974
3797.97 2991
3798.55 3014
3799.14 3019
3799.72 2995
3800.30 3072
3800.88 3081
3801.46 3234
3802.04 3368
3802.62 3430
3803.21 3454
3803.79 3522
3804.37 3562
3804.95 3423
3805.53 3418
3806.12 3601
3806.70 3661
3807.28 3961
3807.86 4244
3808.44 4758
3809.03 5182
3809.61 5519
3810.19 5875
3810.77 5857
3811.36 5716
3811.94 5501
3812.52 5076
3813.10 4793
3813.69 4793
3814.27 4877
3814.85 5077
3815.43 5389
3816.02 5616
3816.60 5809
3817.18 5759
3817.77 5753
3818.35 5391
3818.93 4983
3819.51 4424
3820.10 4188
3820.68 3865
3821.26 3757
3821.85 3765
3822.43 3705
3823.01 3816
3823.60 3888
3824.18 3998
3824.76 4041
3825.35 3968
3825.93 3919
3826.51 3728
3827.10 3742
3827.68 3586
3828.27 3385
3828.85 3266
3829.43 3117
3830.02 3182
3830.60 3187
3831.18 3175
3831.77 3147
3832.35 3102
3832.94 3143
3833.52 3181
3834.10 3186
3834.69 3245
3835.27 3269
3835.86 3400
3836.44 3402
3837.03 3386
3837.61 3423
3838.19 3341
3838.78 3358
3839.36 3335
3839.95 3234
3840.53 3324
3841.12 3421
3841.70 3378
3842.29 3403
3842.87 3519
3843.46 3597
3844.04 3774
3844.63 4144
3845.21 4539
3845.80 5370
3846.38 6010
3846.97 6833
3847.55 7259
3848.14 7233
3848.72 7071
3849.31 6342
3849.89 5738
3850.48 4999
3851.06 4585
3851.65 4365
3852.23 4033
3852.82 3888
3853.41 3819
3853.99 3800
3854.58 3829
3855.16 3891
3855.75 3844
3856.33 3971
3856.92 3931
3857.51 3944
3858.09 4229
3858.68 4533
3859.26 4939
3859.85 5473
3860.44 6375
3861.02 7178
3861.61 8001
3862.20 8487
3862.78 8640
3863.37 8503
3863.95 8403
3864.54 7725
3865.13 7110
3865.71 6511
3866.30 5857
3866.89 5056
3867.47 4679
3868.06 4304
3868.65 3834
3869.23 3565
3869.82 3401
3870.41 3276
3870.99 3260
3871.58 3208
3872.17 3255
3872.76 3379
3873.34 3411
3873.93 3494
3874.52 3589
3875.10 3465
3875.69 3350
3876.28 3300
3876.87 3151
3877.45 3041
3878.04 2933
3878.63 2903
3879.22 2932
3879.80 2887
3880.39 2864
3880.98 2849
3881.57 2829
3882.15 2849
3882.74 2830
3883.33 2737
3883.92 2752
3884.51 2648
3885.09 2712
3885.68 2641
3886.27 2672
3886.86 2815
3887.45 2804
3888.04 2835
3888.62 2951
3889.21 3192
3889.80 3357
3890.39 3419
3890.98 3401
3891.57 3418
3892.15 3358
3892.74 3443
3893.33 3344
3893.92 3279
3894.51 3247
3895.10 3116
3895.69 3061
3896.28 3050
3896.86 2987
3897.45 2905
3898.04 2895
3898.63 2973
3899.22 3045
3899.81 3156
3900.40 3099
3900.99 3098
3901.58 3133
3902.17 3003
3902.76 2938
3903.34 2982
3903.93 2908
3904.52 2827
3905.11 2737
3905.70 2702
3906.29 2763
3906.88 2804
3907.47 2804
3908.06 2855
3908.65 2823
3909.24 2943
3909.83 2965
3910.42 2837
3911.01 2739
3911.60 2716
3912.19 2692
3912.78 2664
3913.37 2607
3913.96 2582
3914.55 2479
3915.14 2463
3915.73 2542
3916.32 2502
3916.91 2448
3917.50 2464
3918.09 2445
3918.68 2407
3919.28 2321
3919.87 2316
3920.46 2364
3921.05 2453
3921.64 2382
3922.23 2324
3922.82 2342
3923.41 2244
3924.00 2327
3924.59 2306
3925.18 2274
3925.77 2207
3926.37 2219
3926.96 2240
3927.55 2243
3928.14 2167
3928.73 2189
3929.32 2157
3929.91 2199
3930.51 2084
3931.10 2079
3931.69 2140
3932.28 2100
3932.87 2094
3933.46 2156
3934.05 2079
3934.65 2156
3935.24 2130
3935.83 2149
3936.42 2239
3937.01 2239
3937.61 2268
3938.20 2387
3938.79 2429
3939.38 2481
3939.97 2504
3940.57 2567
3941.16 2691
3941.75 2689
3942.34 2772
3942.94 2857
3943.53 2823
3944.12 2816
3944.71 2706
3945.31 2644
3945.90 2564
3946.49 2555
3947.08 2514
3947.68 2463
3948.27 2385
3948.86 2267
3949.45 2176
3950.05 2162
3950.64 2137
3951.23 2182
3951.83 2291
3952.42 2257
3953.01 2218
3953.61 2240
3954.20 2300
3954.79 2303
3955.39 2289
3955.98 2328
3956.57 2315
3957.17 2279
3957.76 2325
3958.35 2384
3958.95 2436
3959.54 2470
3960.13 2539
3960.73 2531
3961.32 2563
3961.92 2568
3962.51 2531
3963.10 2526
3963.70 2606
3964.29 2467
3964.88 2506
3965.48 2532
3966.07 2617
3966.67 2783
3967.26 2805
3967.86 2871
3968.45 2834
3969.04 2892
3969.64 2982
3970.23 2887
3970.83 2847
3971.42 2743
3972.02 2674
3972.61 2594
3973.21 2595
3973.80 2557
3974.40 2543
3974.99 2479
3975.58 2644
3976.18 2776
3976.77 3043
3977.37 3160
3977.96 3296
3978.56 3537
3979.15 3594
3979.75 3488
3980.35 3398
3980.94 3194
3981.54 3107
3982.13 2950
3982.73 2936
3983.32 2922
3983.92 2885
3984.51 2840
3985.11 2896
3985.70 2905
3986.30 2787
3986.90 2862
3987.49 2908
3988.09 2747
3988.68 2820
3989.28 2716
3989.87 2721
3990.47 2702
3991.07 2704
3991.66 2620
3992.26 2708
3992.85 2770
3993.45 2890
3994.05 2882
3994.64 2888
3995.24 2933
3995.84 3022
3996.43 3012
3997.03 2972
3997.62 2923
3998.22 2909
3998.82 2987
3999.41 2841
4000.01 2800
4000.61 2705
4001.20 2674
4001.80 2589
4002.40 2534
4003.00 2510
4003.59 2506
4004.19 2493
4004.79 2364
4005.38 2416
4005.98 2400
4006.58 2512
4007.17 2584
4007.77 2562
4008.37 2447
4008.97 2431
4009.56 2416
4010.16 2480
4010.76 2488
4011.36 2438
4011.95 2460
4012.55 2597
4013.15 2560
4013.75 2495
4014.34 2409
4014.94 2366
4015.54 2344
4016.14 2395
4016.74 2495
4017.33 2380
4017.93 2338
4018.53 2453
4019.13 2428
4019.73 2365
4020.32 2433
4020.92 2528
4021.52 2475
4022.12 2443
4022.72 2489
4023.32 2536
4023.91 2518
4024.51 2468
4025.11 2484
4025.71 2567
4026.31 2671
4026.91 2835
4027.51 3084
4028.10 3228
4028.70 3454
4029.30 3620
4029.90 3716
4030.50 3588
4031.10 3409
4031.70 3382
4032.30 3278
4032.90 3142
4033.49 3015
4034.09 2925
4034.69 2829
4035.29 2766
4035.89 2639
4036.49 2654
4037.09 2617
4037.69 2547
4038.29 2406
4038.89 2283
4039.49 2237
4040.09 2236
4040.69 2167
4041.29 2162
4041.89 2161
4042.49 2161
4043.09 2121
4043.69 2085
4044.29 2131
4044.89 2131
4045.49 2144
4046.09 2155
4046.69 2155
4047.29 2133
4047.89 2178
4048.49 2177
4049.09 2109
4049.69 2137
4050.29 2232
4050.89 2305
4051.49 2245
4052.09 2282
4052.69 2250
4053.29 2117
4053.89 2125
4054.49 2204
4055.09 2197
4055.69 2287
4056.30 2178
4056.90 2174
4057.50 2189
4058.10 2171
4058.70 2226
4059.30 2230
4059.90 2249
4060.50 2299
4061.10 2321
4061.71 2400
4062.31 2379
4062.91 2421
4063.51 2670
4064.11 2764
4064.71 3028
4065.31 3425
4065.92 3592
4066.52 3708
4067.12 3739
4067.72 3719
4068.32 3682
4068.92 3465
4069.53 3282
4070.13 3031
4070.73 2841
4071.33 2782
4071.93 2532
4072.54 2466
4073.14 2371
4073.74 2216
4074.34 2189
4074.94 2136
4075.55 2115
4076.15 2160
4076.75 2192
4077.35 2218
4077.96 2169
4078.56 2122
4079.16 2067
4079.76 2078
4080.37 2048
4080.97 2021
4081.57 2083
4082.17 2030
4082.78 2064
4083.38 2052
4083.98 2070
4084.59 2051
4085.19 2056
4085.79 2000
4086.39 2048
4087.00 2036
4087.60 2001
4088.20 1958
4088.81 1953
4089.41 1972
4090.01 1998
4090.62 2067
4091.22 2091
4091.82 2019
4092.43 2023
4093.03 2005
4093.63 2088
4094.24 2083
4094.84 2117
4095.45 2112
4096.05 2118
4096.65 2175
4097.26 2189
4097.86 2257
4098.47 2251
4099.07 2222
4099.67 2185
4100.28 2163
4100.88 2178
4101.49 2164
4102.09 2126
4102.69 2221
4103.30 2128
4103.90 2202
4104.51 2198
4105.11 2213
4105.72 2207
4106.32 2216
4106.93 2143
4107.53 2102
4108.13 2111
4108.74 2126
4109.34 2010
4109.95 2104
4110.55 2005
4111.16 2030
4111.76 2075
4112.37 2030
4112.97 1972
4113.58 1916
4114.18 1970
4114.79 2033
4115.39 2010
4116.00 2026
4116.60 2051
4117.21 1960
4117.82 1918
4118.42 1919
4119.03 1947
4119.63 1987
4120.24 1990
4120.84 1917
4121.45 1928
4122.05 1919
4122.66 1982
4123.27 2014
4123.87 1986
4124.48 2000
4125.08 1998
4125.69 2015
4126.30 2024
4126.90 2015
4127.51 2041
4128.11 1992
4128.72 2003
4129.33 1990
4129.93 1999
4130.54 2025
4131.15 2060
4131.75 2054
4132.36 1961
4132.96 2022
4133.57 2074
4134.18 2075
4134.78 2133
4135.39 2220
4136.00 2219
4136.60 2282
4137.21 2276
4137.82 2260
4138.43 2262
4139.03 2333
4139.64 2284
4140.25 2374
4140.85 2534
4141.46 2551
4142.07 2677
4142.68 2818
4143.28 2884
4143.89 2849
4144.50 2879
4145.10 2884
4145.71 2897
4146.32 2893
4146.93 2824
4147.53 2735
4148.14 2575
4148.75 2511
4149.36 2362
4149.97 2277
4150.57 2270
4151.18 2138
4151.79 2124
4152.40 2055
4153.00 2012
4153.61 2090
4154.22 2151
4154.83 2098
4155.44 2140
4156.05 2094
4156.65 2075
4157.26 2084
4157.87 2183
4158.48 2196
4159.09 2237
4159.70 2429
4160.30 2505
4160.91 2618
4161.52 2566
4162.13 2605
4162.74 2583
4163.35 2400
4163.96 2378
4164.56 2260
4165.17 2283
4165.78 2217
4166.39 2235
4167.00 2253
4167.61 2275
4168.22 2437
4168.83 2474
4169.44 2510
4170.05 2530
4170.66 2767
4171.26 2837
4171.87 2978
4172.48 3153
4173.09 3297
4173.70 3280
4174.31 3203
4174.92 3183
4175.53 3046
4176.14 2866
4176.75 2900
4177.36 2823
4177.97 2657
4178.58 2492
4179.19 2424
4179.80 2396
4180.41 2387
4181.02 2348
4181.63 2266
4182.24 2292
4182.85 2272
4183.46 2173
4184.07 2244
4184.68 2212
4185.29 2201
4185.90 2331
4186.51 2328
4187.12 2337
4187.73 2263
4188.34 2268
4188.95 2275
4189.56 2217
4190.18 2099
4190.79 2082
4191.40 2192
4192.01 2244
4192.62 2405
4193.23 2409
4193.84 2493
4194.45 2608
4195.06 2718
4195.67 2774
4196.28 2658
4196.90 2693
4197.51 2701
4198.12 2545
4198.73 2438
4199.34 2353
4199.95 2379
4200.56 2330
4201.18 2297
4201.79 2272
4202.40 2195
4203.01 2180
4203.62 2189
4204.23 2187
4204.85 2173
4205.46 2233
4206.07 2221
4206.68 2308
4207.29 2377
4207.90 2403
4208.52 2424
4209.13 2416
4209.74 2468
4210.35 2505
4210.97 2476
4211.58 2555
4212.19 2587
4212.80 2538
4213.41 2570
4214.03 2500
4214.64 2585
4215.25 2594
4215.86 2549
4216.48 2526
4217.09 2653
4217.70 2664
4218.32 2713
4218.93 2696
4219.54 2800
4220.15 2991
4220.77 3014
4221.38 3000
4221.99 2893
4222.61 2901
4223.22 2911
4223.83 2741
4224.44 2831
4225.06 2812
4225.67 2829
4226.28 2972
4226.90 3127
4227.51 3559
4228.13 3895
4228.74 4521
4229.35 4904
4229.97 5154
4230.58 5116
4231.19 4803
4231.81 4363
4232.42 4037
4233.03 3819
4233.65 3548
4234.26 3403
4234.88 3238
4235.49 3110
4236.10 3183
4236.72 3130
4237.33 3121
4237.95 2992
4238.56 2967
4239.17 2908
4239.79 2818
4240.40 2870
4241.02 2860
4241.63 2904
4242.25 2883
4242.86 3016
4243.48 2894
4244.09 3036
4244.71 3097
4245.32 3116
4245.93 3190
4246.55 3151
4247.16 3129
4247.78 3087
4248.39 3020
4249.01 2963
4249.62 2881
4250.24 2790
4250.85 2725
4251.47 2703
4252.08 2556
4252.70 2598
4253.32 2645
4253.93 2503
4254.55 2569
4255.16 2572
4255.78 2612
4256.39 2603
4257.01 2579
4257.62 2610
4258.24 2652
4258.85 2643
4259.47 2680
4260.09 2778
4260.70 2772
4261.32 2768
4261.93 2913
4262.55 3002
4263.17 3152
4263.78 3300
4264.40 3458
4265.01 3500
4265.63 3469
4266.25 3469
4266.86 3379
4267.48 3268
4268.10 3140
4268.71 3101
4269.33 3052
4269.94 2981
4270.56 2917
4271.18 3003
4271.79 2817
4272.41 2804
4273.03 2793
4273.64 2747
4274.26 2919
4274.88 2995
4275.49 3001
4276.11 3206
4276.73 3510
4277.35 3960
4277.96 4384
4278.58 4670
4279.20 4758
4279.81 4677
4280.43 4562
4281.05 4319
4281.67 3949
4282.28 3505
4282.90 3212
4283.52 2938
4284.14 2803
4284.75 2703
4285.37 2585
4285.99 2606
4286.61 2575
4287.22 2464
4287.84 2412
4288.46 2439
4289.08 2420
4289.70 2354
4290.31 2370
4290.93 2367
4291.55 2355
4292.17 2402
4292.79 2373
4293.40 2356
4294.02 2315
4294.64 2199
4295.26 2392
4295.88 2466
4296.50 2392
4297.11 2355
4297.73 2412
4298.35 2386
4298.97 2343
4299.59 2360
4300.21 2360
4300.83 2415
4301.44 2441
4302.06 2421
4302.68 2472
4303.30 2502
4303.92 2509
4304.54 2539
4305.16 2627
4305.78 2589
4306.40 2681
4307.02 2664
4307.63 2510
4308.25 2529
4308.87 2481
4309.49 2486
4310.11 2523
4310.73 2460
4311.35 2612
4311.97 2578
4312.59 2504
4313.21 2517
4313.83 2566
4314.45 2459
4315.07 2467
4315.69 2536
4316.31 2616
4316.93 2598
4317.55 2512
4318.17 2508
4318.79 2488
4319.41 2483
4320.03 2483
4320.65 2425
4321.27 2443
4321.89 2498
4322.51 2483
4323.13 2548
4323.75 2612
4324.37 2686
4324.99 2696
4325.61 2827
4326.23 2917
4326.85 3027
4327.47 3081
4328.09 3184
4328.71 3163
4329.33 3230
4329.96 3331
4330.58 3708
4331.20 4131
4331.82 4636
4332.44 5497
4333.06 6421
4333.68 7228
4334.30 7635
4334.92 7712
4335.54 7425
4336.17 6782
4336.79 6040
4337.41 5132
4338.03 4579
4338.65 4121
4339.27 3862
4339.89 3640
4340.52 3579
4341.14 3452
4341.76 3260
4342.38 3358
4343.00 3193
4343.62 3366
4344.25 3521
4344.87 3674
4345.49 4072
4346.11 4366
4346.73 5010
4347.36 5381
4347.98 5864
4348.60 6002
4349.22 5854
4349.84 5487
4350.47 5001
4351.09 4634
4351.71 4327
4352.33 4070
4352.96 3920
4353.58 3825
4354.20 3655
4354.82 3484
4355.45 3323
4356.07 3058
4356.69 2811
4357.31 2828
4357.94 2870
4358.56 2824
4359.18 2768
4359.81 2790
4360.43 2765
4361.05 2814
4361.68 2771
4362.30 2705
4362.92 2771
4363.55 2611
4364.17 2570
4364.79 2624
4365.42 2577
4366.04 2641
4366.66 2582
4367.29 2572
4367.91 2560
4368.53 2591
4369.16 2531
4369.78 2481
4370.40 2466
4371.03 2429
4371.65 2402
4372.27 2349
4372.90 2413
4373.52 2383
4374.15 2403
4374.77 2361
4375.39 2365
4376.02 2370
4376.64 2412
4377.27 2417
4377.89 2368
4378.52 2451
4379.14 2628
4379.76 2612
4380.39 2650
4381.01 2762
4381.64 2682
4382.26 2677
4382.89 2748
4383.51 2747
4384.14 2651
4384.76 2734
4385.39 2650
4386.01 2605
4386.64 2639
4387.26 2600
4387.89 2590
4388.51 2565
4389.14 2478
4389.76 2418
4390.39 2555
4391.01 2721
4391.64 2683
4392.26 2778
4392.89 2748
4393.51 2851
4394.14 2801
4394.76 2764
4395.39 2634
4396.01 2605
4396.64 2643
4397.26 2566
4397.89 2486
4398.52 2413
4399.14 2325
4399.77 2296
4400.39 2274
4401.02 2337
4401.65 2278
4402.27 2206
4402.90 2174
4403.52 2206
4404.15 2228
4404.78 2223
4405.40 2244
4406.03 2215
4406.65 2257
4407.28 2341
4407.91 2274
4408.53 2228
4409.16 2245
4409.79 2214
4410.41 2200
4411.04 2205
4411.67 2178
4412.29 2181
4412.92 2172
4413.55 2112
4414.17 2182
4414.80 2101
4415.43 2122
4416.05 2093
4416.68 2118
4417.31 2116
4417.94 2194
4418.56 2189
4419.19 2119
4419.82 2087
4420.44 2131
4421.07 2073
4421.70 2144
4422.33 2100
4422.95 2019
4423.58 2040
4424.21 1987
4424.84 1956
4425.46 1998
4426.09 2045
4426.72 1912
4427.35 1984
4427.97 1918
4428.60 1948
4429.23 1953
4429.86 1887
4430.49 1906
4431.11 1942
4431.74 1893
4432.37 1943
4433.00 1916
4433.63 1972
4434.26 2008
4434.88 2001
4435.51 2087
4436.14 1948
4436.77 1890
4437.40 1907
4438.03 1887
4438.65 1906
4439.28 1996
4439.91 1887
4440.54 1878
4441.17 1900
4441.80 1959
4442.43 2031
4443.06 2003
4443.68 1990
4444.31 2149
4444.94 2043
4445.57 2080
4446.20 2209
4446.83 2249
4447.46 2364
4448.09 2387
4448.72 2294
4449.35 2276
4449.98 2337
4450.61 2283
4451.24 2270
4451.86 2119
4452.49 2132
4453.12 2112
4453.75 2174
4454.38 2155
4455.01 2243
4455.64 2227
4456.27 2365
4456.90 2443
4457.53 2669
4458.16 2697
4458.79 2646
4459.42 2629
4460.05 2697
4460.68 2423
4461.31 2273
4461.94 2138
4462.57 2074
4463.20 2103
4463.83 2081
4464.46 1982
4465.09 1944
4465.72 1974
4466.36 1941
4466.99 2007
4467.62 2020
4468.25 2066
4468.88 2054
4469.51 2004
4470.14 1997
4470.77 2065
4471.40 2041
4472.03 1964
4472.66 1953
4473.29 1924
4473.93 1970
4474.56 1944
4475.19 1940
4475.82 1986
4476.45 1933
4477.08 1860
4477.71 1844
4478.34 1919
4478.98 1871
4479.61 1866
4480.24 1901
4480.87 1893
4481.50 1924
4482.13 1897
4482.76 1973
4483.40 2065
4484.03 2036
4484.66 2030
4485.29 2150
4485.92 2138
4486.56 2202
4487.19 2211
4487.82 2208
4488.45 2213
4489.08 2169
4489.72 2146
4490.35 2140
4490.98 2183
4491.61 2253
4492.25 2071
4492.88 2074
4493.51 2133
4494.14 2152
4494.78 2131
4495.41 2192
4496.04 2157
4496.67 2019
4497.31 2085
4497.94 2131
4498.57 2125
4499.20 2225
4499.84 2344
4500.47 2400
4501.10 2565
4501.74 2728
4502.37 2904
4503.00 3135
4503.64 3246
4504.27 3297
4504.90 3252
4505.53 3070
4506.17 2948
4506.80 2802
4507.43 2798
4508.07 2699
4508.70 2614
4509.34 2534
4509.97 2579
4510.60 2545
4511.24 2625
4511.87 2583
4512.50 2616
4513.14 2562
4513.77 2627
4514.41 2433
4515.04 2436
4515.67 2373
4516.31 2357
4516.94 2265
4517.58 2235
4518.21 2224
4518.84 2307
4519.48 2184
4520.11 2130
4520.75 2173
4521.38 2088
4522.02 2198
4522.65 2210
4523.28 2226
4523.92 2219
4524.55 2236
4525.19 2249
4525.82 2258
4526.46 2398
4527.09 2390
4527.73 2442
4528.36 2537
4529.00 2846
4529.63 3217
4530.27 3640
4530.90 4252
4531.54 4648
4532.17 5083
4532.81 5331
4533.44 5453
4534.08 5310
4534.71 5017
4535.35 4432
4535.99 4020
4536.62 3574
4537.26 3124
4537.89 2862
4538.53 2661
4539.16 2462
4539.80 2292
4540.43 2152
4541.07 2079
4541.71 2037
4542.34 2086
4542.98 2147
4543.61 2085
4544.25 2012
4544.89 2014
4545.52 2011
4546.16 2027
4546.79 1990
4547.43 1910
4548.07 1899
4548.70 1884
4549.34 1778
4549.98 1765
4550.61 1835
4551.25 1811
4551.89 1789
4552.52 1814
4553.16 1840
4553.80 1839
4554.43 1852
4555.07 1888
4555.71 1900
4556.34 1915
4556.98 1980
4557.62 2013
4558.25 1951
4558.89 1983
4559.53 1959
4560.16 2094
4560.80 2072
4561.44 2105
4562.08 2107
4562.71 2119
4563.35 2163
4563.99 2180
4564.63 2193
4565.26 2125
4565.90 2174
4566.54 2140
4567.18 2223
4567.81 2194
4568.45 2286
4569.09 2357
4569.73 2366
4570.36 2317
4571.00 2309
4571.64 2252
4572.28 2381
4572.92 2392
4573.55 2397
4574.19 2407
4574.83 2327
4575.47 2312
4576.11 2272
4576.75 2226
4577.38 2234
4578.02 2235
4578.66 2148
4579.30 2138
4579.94 2085
4580.58 2060
4581.21 2118
4581.85 2148
4582.49 2165
4583.13 2174
4583.77 2261
4584.41 2189
4585.05 2222
4585.69 2331
4586.32 2315
4586.96 2448
4587.60 2479
4588.24 2689
4588.88 2774
4589.52 2910
4590.16 2934
4590.80 2980
4591.44 2970
4592.08 3008
4592.72 3210
4593.36 3354
4594.00 3403
4594.63 3318
4595.27 3133
4595.91 2991
4596.55 2777
4597.19 2545
4597.83 2430
4598.47 2415
4599.11 2322
4599.75 2240
4600.39 2171
4601.03 2189
4601.67 2282
4602.31 2304
4602.95 2347
4603.59 2351
4604.23 2433
4604.87 2341
4605.51 2240
4606.15 2278
4606.79 2243
4607.43 2245
4608.08 2249
4608.72 2150
4609.36 2172
4610.00 2060
4610.64 2023
4611.28 2103
4611.92 2166
4612.56 2155
4613.20 2094
4613.84 2054
4614.48 2043
4615.12 2045
4615.76 2013
4616.41 2050
4617.05 1969
4617.69 1982
4618.33 2016
4618.97 1967
4619.61 1970
4620.25 1972
4620.89 1885
4621.54 1796
4622.18 1829
4622.82 1853
4623.46 1810
4624.10 1856
4624.74 1811
4625.38 1740
4626.03 1813
4626.67 1827
4627.31 1865
4627.95 1835
4628.59 1915
4629.24 1847
4629.88 1857
4630.52 1863
4631.16 1843
4631.80 1858
4632.45 2103
4633.09 2091
4633.73 2160
4634.37 2221
4635.02 2201
4635.66 2146
4636.30 2139
4636.94 2170
4637.58 2161
4638.23 2186
4638.87 2122
4639.51 2108
4640.16 2065
4640.80 2059
4641.44 2050
4642.08 1996
4642.73 1992
4643.37 1956
4644.01 1986
4644.66 1952
4645.30 1950
4645.94 1961
4646.58 1962
4647.23 2025
4647.87 1997
4648.51 1915
4649.16 1974
4649.80 2022
4650.44 2059
4651.09 2071
4651.73 1984
4652.37 2074
4653.02 2070
4653.66 2148
4654.31 2108
4654.95 2061
4655.59 2120
4656.24 2072
4656.88 2010
4657.52 2038
4658.17 1993
4658.81 2001
4659.46 1992
4660.10 1885
4660.75 1908
4661.39 1906
4662.03 1912
4662.68 1871
4663.32 1881
4663.97 1889
4664.61 1864
4665.26 1872
4665.90 1863
4666.54 1777
4667.19 1836
4667.83 1819
4668.48 1785
4669.12 1755
4669.77 1776
4670.41 1823
4671.06 1755
4671.70 1747
4672.35 1819
4672.99 1787
4673.64 1818
4674.28 1850
4674.93 1833
4675.57 1780
4676.22 1827
4676.86 1877
4677.51 1890
4678.15 1976
4678.80 1965
4679.44 1973
4680.09 2005
4680.73 2072
4681.38 2067
4682.03 2111
4682.67 2078
4683.32 2030
4683.96 2102
4684.61 2136
4685.25 2133
4685.90 2153
4686.55 2135
4687.19 2149
4687.84 2204
4688.48 2213
4689.13 2165
4689.78 2159
4690.42 2276
4691.07 2461
4691.72 2422
4692.36 2477
4693.01 2512
4693.65 2565
4694.30 2477
4694.95 2511
4695.59 2459
4696.24 2482
4696.89 2532
4697.53 2549
4698.18 2662
4698.83 2810
4699.47 3004
4700.12 3174
4700.77 3340
4701.41 3397
4702.06 3342
4702.71 3341
4703.36 3312
4704.00 3011
4704.65 2877
4705.30 2877
4705.94 2885
4706.59 2918
4707.24 2882
4707.89 2894
4708.53 2767
4709.18 2695
4709.83 2591
4710.48 2528
4711.12 2479
4711.77 2415
4712.42 2439
4713.07 2455
4713.71 2488
4714.36 2425
4715.01 2362
4715.66 2461
4716.31 2459
4716.95 2478
4717.60 2417
4718.25 2394
4718.90 2322
4719.55 2487
4720.19 2514
4720.84 2593
4721.49 2605
4722.14 2707
4722.79 2750
4723.44 2691
4724.08 2653
4724.73 2742
4725.38 2806
4726.03 2898
4726.68 3072
4727.33 3348
4727.98 3562
4728.63 3718
4729.27 3789
4729.92 3658
4730.57 3506
4731.22 3219
4731.87 2876
4732.52 2772
4733.17 2543
4733.82 2496
4734.47 2489
4735.12 2352
4735.77 2379
4736.41 2362
4737.06 2345
4737.71 2278
4738.36 2267
4739.01 2341
4739.66 2319
4740.31 2323
4740.96 2429
4741.61 2360
4742.26 2497
4742.91 2459
4743.56 2383
4744.21 2405
4744.86 2364
4745.51 2305
4746.16 2393
4746.81 2382
4747.46 2324
4748.11 2320
4748.76 2382
4749.41 2478
4750.06 2466
4750.71 2604
4751.36 2722
4752.01 2730
4752.66 2811
4753.31 2875
4753.96 2840
4754.61 2720
4755.26 2662
4755.92 2642
4756.57 2628
4757.22 2550
4757.87 2492
4758.52 2469
4759.17 2488
4759.82 2535
4760.47 2470
4761.12 2675
4761.77 2734
4762.42 2760
4763.08 2874
4763.73 2845
4764.38 2748
4765.03 2643
4765.68 2481
4766.33 2399
4766.98 2422
4767.64 2447
4768.29 2566
4768.94 2478
4769.59 2382
4770.24 2280
4770.89 2305
4771.54 2266
4772.20 2243
4772.85 2276
4773.50 2187
4774.15 2199
4774.80 2246
4775.46 2173
4776.11 2247
4776.76 2254
4777.41 2255
4778.06 2253
4778.72 2257
4779.37 2215
4780.02 2189
4780.67 2259
4781.33 2246
4781.98 2280
4782.63 2318
4783.28 2386
4783.94 2367
4784.59 2278
4785.24 2263
4785.89 2287
4786.55 2351
4787.20 2418
4787.85 2465
4788.51 2503
4789.16 2597
4789.81 2677
4790.46 2776
4791.12 2757
4791.77 2819
4792.42 2765
4793.08 2813
4793.73 2812
4794.38 2721
4795.04 2690
4795.69 2671
4796.34 2739
4797.00 2748
4797.65 2761
4798.30 2760
4798.96 2977
4799.61 3241
4800.27 3627
4800.92 4036
4801.57 4318
4802.23 4450
4802.88 4595
4803.53 4428
4804.19 4225
4804.84 4023
4805.50 3642
4806.15 3457
4806.81 3177
4807.46 3028
4808.11 2849
4808.77 2854
4809.42 2673
4810.08 2723
4810.73 2600
4811.39 2618
4812.04 2627
4812.69 2670
4813.35 2665
4814.00 2714
4814.66 2674
4815.31 2701
4815.97 2772
4816.62 2835
4817.28 2768
4817.93 2836
4818.59 2776
4819.24 2809
4819.90 2853
4820.55 2918
4821.21 2870
4821.86 2991
4822.52 3219
4823.17 3338
4823.83 3313
4824.48 3288
4825.14 3400
4825.79 3527
4826.45 3374
4827.11 3313
4827.76 3250
4828.42 3105
4829.07 3038
4829.73 2985
4830.38 3011
4831.04 2856
4831.70 2941
4832.35 3073
4833.01 3099
4833.66 3057
4834.32 3214
4834.98 3212
4835.63 3229
4836.29 3287
4836.94 3367
4837.60 3436
4838.26 3474
4838.91 3526
4839.57 3488
4840.23 3547
4840.88 3614
4841.54 3597
4842.20 3520
4842.85 3496
4843.51 3608
4844.17 3560
4844.82 3489
4845.48 3529
4846.14 3426
4846.79 3526
4847.45 3668
4848.11 3692
4848.76 3662
4849.42 3783
4850.08 3949
4850.73 4128
4851.39 4233
4852.05 4345
4852.71 4346
4853.36 4401
4854.02 4240
4854.68 4218
4855.34 4000
4855.99 3855
4856.65 4032
4857.31 4285
4857.97 4496
4858.62 4876
4859.28 5262
4859.94 5443
4860.60 5431
4861.25 5291
4861.91 5124
4862.57 4743
4863.23 4426
4863.89 4188
4864.54 4030
4865.20 4017
4865.86 3991
4866.52 3985
4867.18 3987
4867.84 4074
4868.49 3957
4869.15 4008
4869.81 3896
4870.47 3866
4871.13 3762
4871.79 3683
4872.44 3602
4873.10 3620
4873.76 3654
4874.42 3521
4875.08 3522
4875.74 3541
4876.40 3438
4877.06 3568
4877.72 3482
4878.37 3473
4879.03 3439
4879.69 3547
4880.35 3556
4881.01 3579
4881.67 3456
4882.33 3490
4882.99 3349
4883.65 3337
4884.31 3264
4884.97 3255
4885.63 3317
4886.29 3336
4886.95 3270
4887.61 3217
4888.26 3213
4888.92 3188
4889.58 3102
4890.24 2992
4890.90 3011
4891.56 3072
4892.22 3105
4892.88 3145
4893.54 3180
4894.20 3206
4894.86 3218
4895.52 3209
4896.18 3197
4896.84 3184
4897.51 3206
4898.17 3166
4898.83 3406
4899.49 3561
4900.15 3755
4900.81 3892
4901.47 3889
4902.13 3875
4902.79 3668
4903.45 3478
4904.11 3262
4904.77 3024
4905.43 2868
4906.09 2725
4906.75 2671
4907.41 2707
4908.08 2673
4908.74 2600
4909.40 2610
4910.06 2634
4910.72 2556
4911.38 2589
4912.04 2539
4912.70 2533
4913.37 2541
4914.03 2525
4914.69 2555
4915.35 2497
4916.01 2367
4916.67 2336
4917.33 2361
4918.00 2311
4918.66 2289
4919.32 2249
4919.98 2197
4920.64 2283
4921.31 2223
4921.97 2214
4922.63 2239
4923.29 2184
4923.95 2180
4924.62 2253
4925.28 2227
4925.94 2179
4926.60 2164
4927.26 2291
4927.93 2101
4928.59 2184
4929.25 2175
4929.91 2187
4930.58 2136
4931.24 2167
4931.90 2092
4932.56 2125
4933.23 2224
4933.89 2225
4934.55 2063
4935.22 2118
4935.88 2111
4936.54 2112
4937.20 2159
4937.87 2137
4938.53 2179
4939.19 2114
4939.86 2157
4940.52 2127
4941.18 2162
4941.85 2097
4942.51 2087
4943.17 2095
4943.84 2049
4944.50 2064
4945.16 2026
4945.83 2095
4946.49 2027
4947.15 2052
4947.82 2037
4948.48 2030
4949.15 1999
4949.81 2091
4950.47 2075
4951.14 2031
4951.80 1989
4952.47 2037
4953.13 2062
4953.79 2133
4954.46 2048
4955.12 2116
4955.79 2160
4956.45 2139
4957.11 2162
4957.78 2252
4958.44 2341
4959.11 2414
4959.77 2656
4960.44 2897
4961.10 3029
4961.77 3216
4962.43 3518
4963.10 3655
4963.76 3696
4964.42 3888
4965.09 3961
4965.75 3905
4966.42 3696
4967.08 3581
4967.75 3244
4968.41 2950
4969.08 2670
4969.74 2510
4970.41 2409
4971.08 2313
4971.74 2215
4972.41 2164
4973.07 2173
4973.74 2199
4974.40 2242
4975.07 2245
4975.73 2196
4976.40 2290
4977.06 2403
4977.73 2420
4978.40 2399
4979.06 2297
4979.73 2269
4980.39 2209
4981.06 2292
4981.73 2267
4982.39 2139
4983.06 1989
4983.72 2013
4984.39 2023
4985.06 2066
4985.72 1988
4986.39 1999
4987.05 2029
4987.72 1958
4988.39 2001
4989.05 1911
4989.72 1947
4990.39 1995
4991.05 2050
4991.72 2011
4992.39 1980
4993.05 1996
4993.72 2006
4994.39 1982
4995.05 1915
4995.72 1848
4996.39 1842
4997.05 1898
4997.72 1885
4998.39 1886
4999.06 1825
4999.72 1805
5000.39 1885
5001.06 1923
5001.73 1915
5002.39 1846
5003.06 1795
5003.73 1837
5004.39 1838
5005.06 1727
5005.73 1738
5006.40 1755
5007.07 1736
5007.73 1684
5008.40 1737
5009.07 1737
5009.74 1726
5010.40 1794
5011.07 1774
5011.74 1785
5012.41 1666
5013.08 1653
5013.74 1655
5014.41 1684
5015.08 1708
5015.75 1758
5016.42 1718
5017.09 1696
5017.75 1688
5018.42 1675
5019.09 1669
5019.76 1666
5020.43 1653
5021.10 1718
5021.76 1682
5022.43 1715
5023.10 1764
5023.77 1692
5024.44 1678
5025.11 1710
5025.78 1699
5026.45 1773
5027.12 1667
5027.78 1711
5028.45 1731
5029.12 1701
5029.79 1714
5030.46 1685
5031.13 1690
5031.80 1697
5032.47 1618
5033.14 1668
5033.81 1710
5034.48 1731
5035.15 1674
5035.82 1651
5036.49 1685
5037.16 1665
5037.83 1686
5038.50 1620
5039.16 1665
5039.83 1723
5040.50 1713
5041.17 1725
5041.84 1735
5042.51 1771
5043.18 1726
5043.85 1779
5044.52 1756
5045.20 1728
5045.87 1662
5046.54 1671
5047.21 1740
5047.88 1712
5048.55 1712
5049.22 1671
5049.89 1679
5050.56 1732
5051.23 1781
5051.90 1714
5052.57 1763
5053.24 1788
5053.91 1768
5054.58 1684
5055.25 1650
5055.92 1710
5056.60 1675
5057.27 1617
5057.94 1647
5058.61 1668
5059.28 1723
5059.95 1643
5060.62 1710
5061.29 1671
5061.96 1696
5062.64 1712
5063.31 1632
5063.98 1746
5064.65 1720
5065.32 1679
5065.99 1685
5066.66 1639
5067.34 1676
5068.01 1673
5068.68 1704
5069.35 1689
5070.02 1673
5070.70 1609
5071.37 1683
5072.04 1635
5072.71 1656
5073.38 1713
5074.06 1782
5074.73 1756
5075.40 1770
5076.07 1810
5076.74 1753
5077.42 1783
5078.09 1780
5078.76 1920
5079.43 1908
5080.11 1863
5080.78 1942
5081.45 1937
5082.12 1915
5082.80 1886
5083.47 1853
5084.14 1797
5084.82 1900
5085.49 1861
5086.16 1769
5086.83 1758
5087.51 1870
5088.18 1888
5088.85 1917
5089.53 1961
5090.20 2121
5090.87 2173
5091.55 2190
5092.22 2243
5092.89 2228
5093.57 2167
5094.24 2252
5094.91 2133
5095.59 2108
5096.26 2054
5096.93 1922
5097.61 1892
5098.28 1871
5098.96 1851
5099.63 1836
5100.30 1835
5100.98 1829
5101.65 1780
5102.32 1913
5103.00 1878
5103.67 1839
5104.35 1934
5105.02 2072
5105.70 2102
5106.37 2111
5107.04 2120
5107.72 2143
5108.39 2165
5109.07 2031
5109.74 1983
5110.42 1918
5111.09 1907
5111.77 1912
5112.44 1883
5113.11 1910
5113.79 1920
5114.46 1908
5115.14 2003
5115.81 2046
5116.49 2065
5117.16 2202
5117.84 2351
5118.51 2498
5119.19 2810
5119.86 3036
5120.54 3249
5121.21 3205
5121.89 3148
5122.57 3007
5123.24 2911
5123.92 2767
5124.59 2621
5125.27 2409
5125.94 2268
5126.62 2155
5127.29 2160
5127.97 2101
5128.64 2025
5129.32 2073
5130.00 2101
5130.67 2056
5131.35 2058
5132.02 2047
5132.70 2068
5133.38 2089
5134.05 2054
5134.73 2127
5135.40 1979
5136.08 1969
5136.76 1960
5137.43 2038
5138.11 2071
5138.79 2153
5139.46 2162
5140.14 2119
5140.82 2085
5141.49 2108
5142.17 2105
5142.85 2074
5143.52 2051
5144.20 1911
5144.88 1796
5145.55 1916
5146.23 1863
5146.91 1853
5147.58 1847
5148.26 1805
5148.94 1803
5149.61 1867
5150.29 1893
5150.97 1873
5151.65 1835
5152.32 1844
5153.00 1788
5153.68 1769
5154.36 1784
5155.03 1747
5155.71 1750
5156.39 1733
5157.07 1747
5157.74 1757
5158.42 1869
5159.10 1908
5159.78 1962
5160.45 1973
5161.13 1933
5161.81 1824
5162.49 1783
5163.17 1809
5163.84 1794
5164.52 1720
5165.20 1755
5165.88 1746
5166.56 1760
5167.24 1756
5167.91 1767
5168.59 1804
5169.27 1760
5169.95 1764
5170.63 1745
5171.31 1724
5171.98 1711
5172.66 1630
5173.34 1657
5174.02 1634
5174.70 1627
5175.38 1663
5176.06 1691
5176.74 1751
5177.41 1746
5178.09 1755
5178.77 1663
5179.45 1686
5180.13 1770
5180.81 1765
5181.49 1737
5182.17 1719
5182.85 1749
5183.53 1800
5184.21 1722
5184.89 1611
5185.57 1603
5186.24 1681
5186.92 1608
5187.60 1576
5188.28 1622
5188.96 1623
5189.64 1589
5190.32 1619
5191.00 1637
5191.68 1609
5192.36 1572
5193.04 1572
5193.72 1585
5194.40 1590
5195.08 1514
5195.76 1584
5196.44 1569
5197.12 1616
5197.80 1683
5198.48 1606
5199.16 1627
5199.84 1633
5200.52 1676
5201.21 1652
5201.89 1614
5202.57 1675
5203.25 1637
5203.93 1662
5204.61 1644
5205.29 1641
5205.97 1659
5206.65 1717
5207.33 1696
5208.01 1747
5208.69 1701
5209.37 1712
5210.06 1740
5210.74 1731
5211.42 1872
5212.10 1776
5212.78 1751
5213.46 1806
5214.14 1835
5214.82 1747
5215.51 1855
5216.19 1922
5216.87 1956
5217.55 1903
5218.23 1937
5218.91 1946
5219.60 1927
5220.28 1916
5220.96 1887
5221.64 1862
5222.32 1899
5223.00 1904
5223.69 2008
5224.37 2130
5225.05 2114
5225.73 2098
5226.41 2089
5227.10 1957
5227.78 1933
5228.46 1882
5229.14 1881
5229.83 1820
5230.51 1792
5231.19 1778
5231.87 1828
5232.56 1776
5233.24 1781
5233.92 1841
5234.60 1768
5235.29 1851
5235.97 1805
5236.65 1891
5237.34 1871
5238.02 1857
5238.70 1923
5239.38 1959
5240.07 1983
5240.75 2012
5241.43 2002
5242.12 2044
5242.80 2074
5243.48 2099
5244.17 2061
5244.85 1972
5245.53 2040
5246.22 1967
5246.90 1911
5247.58 1938
5248.27 1948
5248.95 1971
5249.63 2012
5250.32 2018
5251.00 1984
5251.69 1965
5252.37 2139
5253.05 2191
5253.74 2254
5254.42 2346
5255.11 2321
5255.79 2212
5256.47 2156
5257.16 2137
5257.84 2024
5258.53 2023
5259.21 2028
5259.89 1916
5260.58 1914
5261.26 1976
5261.95 2061
5262.63 2183
5263.32 2250
5264.00 2243
5264.69 2287
5265.37 2219
5266.06 2136
5266.74 2124
5267.43 2133
5268.11 2075
5268.79 2043
5269.48 1996
5270.16 1963
5270.85 1920
5271.53 1939
5272.22 1982
5272.91 1895
5273.59 1876
5274.28 1928
5274.96 1942
5275.65 1895
5276.33 1902
5277.02 1911
5277.70 1827
5278.39 1908
5279.07 1886
5279.76 1882
5280.45 1927
5281.13 1919
5281.82 2089
5282.50 2041
5283.19 1966
5283.87 2005
5284.56 1988
5285.25 2075
5285.93 2038
5286.62 2036
5287.30 1979
5287.99 1901
5288.68 1874
5289.36 1908
5290.05 1886
5290.74 1890
5291.42 1968
5292.11 1931
5292.79 1981
5293.48 1990
5294.17 1943
5294.85 2042
5295.54 2007
5296.23 2001
5296.91 2130
5297.60 2142
5298.29 2103
5298.98 2265
5299.66 2256
5300.35 2340
5301.04 2406
5301.72 2338
5302.41 2408
5303.10 2414
5303.78 2561
5304.47 2678
5305.16 2907
5305.85 3065
5306.53 3201
5307.22 3330
5307.91 3385
5308.60 3407
5309.28 3306
5309.97 3149
5310.66 3095
5311.35 3103
5312.03 3103
5312.72 3354
5313.41 3643
5314.10 4081
5314.79 4367
5315.47 4634
5316.16 4793
5316.85 4858
5317.54 4848
5318.23 4499
5318.91 4283
5319.60 4005
5320.29 3711
5320.98 3390
5321.67 3169
5322.36 3059
5323.04 2894
5323.73 2620
5324.42 2522
5325.11 2397
5325.80 2239
5326.49 2185
5327.18 2176
5327.86 2186
5328.55 2063
5329.24 2055
5329.93 2042
5330.62 1964
5331.31 1927
5332.00 1923
5332.69 1869
5333.38 1875
5334.06 1878
5334.75 1863
5335.44 1793
5336.13 1795
5336.82 1815
5337.51 1767
5338.20 1807
5338.89 1815
5339.58 1796
5340.27 1759
5340.96 1739
5341.65 1860
5342.34 1886
5343.03 1831
5343.72 1882
5344.41 1933
5345.10 1946
5345.79 1976
5346.48 1990
5347.17 1991
5347.86 2078
5348.55 2238
5349.24 2208
5349.93 2350
5350.62 2458
5351.31 2567
5352.00 2564
5352.69 2577
5353.38 2453
5354.07 2365
5354.76 2347
5355.45 2284
5356.14 2166
5356.83 2082
5357.52 2060
5358.21 1934
5358.90 1939
5359.59 1876
5360.29 1932
5360.98 1939
5361.67 2018
5362.36 2068
5363.05 2090
5363.74 2069
5364.43 2005
5365.12 1989
5365.81 1894
5366.50 1845
5367.20 1833
5367.89 1837
5368.58 1763
5369.27 1789
5369.96 1780
5370.65 1758
5371.34 1794
5372.04 1737
5372.73 1729
5373.42 1717
5374.11 1748
5374.80 1768
5375.49 1718
5376.19 1741
5376.88 1743
5377.57 1713
5378.26 1695
5378.95 1736
5379.65 1738
5380.34 1779
5381.03 1654
5381.72 1675
5382.42 1630
5383.11 1694
5383.80 1701
5384.49 1712
5385.19 1652
5385.88 1661
5386.57 1728
5387.26 1797
5387.96 1782
5388.65 1759
5389.34 1865
5390.03 1948
5390.73 2009
5391.42 2075
5392.11 2076
5392.80 2074
5393.50 2001
5394.19 1997
5394.88 1930
5395.58 1916
5396.27 1947
5396.96 1918
5397.66 1926
5398.35 1843
5399.04 1830
5399.74 1799
5400.43 1811
5401.12 1764
5401.82 1771
5402.51 1754
5403.20 1701
5403.90 1625
5404.59 1731
5405.29 1738
5405.98 1810
5406.67 1827
5407.37 1792
5408.06 1791
5408.75 1723
5409.45 1760
5410.14 1767
5410.84 1791
5411.53 1802
5412.23 1787
5412.92 1817
5413.61 1777
5414.31 1783
5415.00 1784
5415.70 1775
5416.39 1767
5417.09 1822
5417.78 1916
5418.47 1823
5419.17 1880
5419.86 1842
5420.56 1909
5421.25 1945
5421.95 1917
5422.64 1946
5423.34 1964
5424.03 1969
5424.73 1980
5425.42 2043
5426.12 1967
5426.81 1958
5427.51 2019
5428.20 2039
5428.90 2048
5429.59 2017
5430.29 1976
5430.99 2011
5431.68 2115
5432.38 2127
5433.07 1999
5433.77 1963
5434.46 2022
5435.16 2002
5435.85 2008
5436.55 2084
5437.25 2160
5437.94 2127
5438.64 2280
5439.33 2309
5440.03 2273
5440.73 2206
5441.42 2183
5442.12 2139
5442.81 2082
5443.51 2098
5444.21 2135
5444.90 2145
5445.60 2180
5446.29 2280
5446.99 2415
5447.69 2456
5448.38 2567
5449.08 2694
5449.78 2597
5450.47 2557
5451.17 2668
5451.87 2619
5452.56 2494
5453.26 2478
5453.96 2406
5454.65 2354
5455.35 2239
5456.05 2177
5456.75 2146
5457.44 2228
5458.14 2208
5458.84 2243
5459.53 2295
5460.23 2258
5460.93 2338
5461.63 2354
5462.32 2381
5463.02 2466
5463.72 2496
5464.42 2581
5465.11 2629
5465.81 2613
5466.51 2633
5467.21 2564
5467.90 2562
5468.60 2551
5469.30 2472
5470.00 2575
5470.70 2490
5471.39 2524
5472.09 2646
5472.79 2642
5473.49 2758
5474.19 2792
5474.88 2822
5475.58 2998
5476.28 2976
5476.98 2950
5477.68 3047
5478.38 3164
5479.07 3532
5479.77 3887
5480.47 4402
5481.17 5023
5481.87 5427
5482.57 5694
5483.27 5778
5483.96 5449
5484.66 5091
5485.36 4676
5486.06 4294
5486.76 3982
5487.46 3705
5488.16 3612
5488.86 3618
5489.56 3490
5490.26 3486
5490.96 3450
5491.65 3449
5492.35 3462
5493.05 3581
5493.75 3701
5494.45 3860
5495.15 3955
5495.85 3934
5496.55 3844
5497.25 3896
5497.95 3974
5498.65 4105
5499.35 4445
5500.05 5026
5500.75 5814
5501.45 6930
5502.15 7979
5502.85 8638
5503.55 8741
5504.25 8296
5504.95 7462
5505.65 6451
5506.35 5565
5507.05 4838
5507.75 4229
5508.45 3921
5509.15 3553
5509.85 3354
5510.55 3132
5511.25 3095
5511.95 3061
5512.65 2986
5513.35 2947
5514.05 2883
5514.76 2910
5515.46 2946
5516.16 2990
5516.86 2989
5517.56 3030
5518.26 2962
5518.96 2936
5519.66 2954
5520.36 2928
5521.06 2905
5521.77 2954
5522.47 2852
5523.17 2823
5523.87 2757
5524.57 2589
5525.27 2553
5525.97 2386
5526.67 2354
5527.38 2264
5528.08 2296
5528.78 2285
5529.48 2271
5530.18 2247
5530.88 2232
5531.59 2236
5532.29 2221
5532.99 2231
5533.69 2197
5534.39 2232
5535.10 2259
5535.80 2280
5536.50 2249
5537.20 2257
5537.90 2260
5538.61 2230
5539.31 2241
5540.01 2262
5540.71 2372
5541.42 2366
5542.12 2393
5542.82 2396
5543.52 2287
5544.23 2219
5544.93 2164
5545.63 2143
5546.33 2144
5547.04 2124
5547.74 2034
5548.44 2115
5549.15 2118
5549.85 2122
5550.55 2121
5551.26 2163
5551.96 2173
5552.66 2135
5553.36 2156
5554.07 2155
5554.77 2120
5555.47 2129
5556.18 2089
5556.88 2111
5557.58 2034
5558.29 2150
5558.99 2062
5559.70 2112
5560.40 2112
5561.10 2109
5561.81 2171
5562.51 2273
5563.21 2372
5563.92 2474
5564.62 2568
5565.33 2544
5566.03 2492
5566.73 2374
5567.44 2473
5568.14 2321
5568.85 2201
5569.55 2176
5570.25 2157
5570.96 2042
5571.66 1973
5572.37 2017
5573.07 2021
5573.78 2041
5574.48 2137
5575.19 2127
5575.89 2156
5576.59 2195
5577.30 2189
5578.00 2263
5578.71 2315
5579.41 2278
5580.12 2183
5580.82 2207
5581.53 2140
5582.23 2082
5582.94 2045
5583.64 1985
5584.35 1898
5585.05 1944
5585.76 2006
5586.46 2034
5587.17 2029
5587.88 1935
5588.58 1955
5589.29 1979
5589.99 1966
5590.70 1939
5591.40 1928
5592.11 1964
5592.81 1982
5593.52 1942
5594.23 1829
5594.93 1895
5595.64 1949
5596.34 1966
5597.05 1856
5597.76 1795
5598.46 1843
5599.17 1841
5599.87 1815
5600.58 1813
5601.29 1856
5601.99 1835
5602.70 1822
5603.41 1871
5604.11 1829
5604.82 1866
5605.52 1833
5606.23 1869
5606.94 1875
5607.64 1847
5608.35 1828
5609.06 1799
5609.76 1754
5610.47 1785
5611.18 1794
5611.88 1787
5612.59 1787
5613.30 1780
5614.01 1723
5614.71 1791
5615.42 1827
5616.13 1862
5616.83 1831
5617.54 1823
5618.25 1871
5618.96 1862
5619.66 1861
5620.37 1848
5621.08 1805
5621.79 1779
5622.49 1805
5623.20 1772
5623.91 1789
5624.62 1774
5625.32 1830
5626.03 1856
5626.74 1918
5627.45 1954
5628.16 1915
5628.86 1862
5629.57 1920
5630.28 1978
5630.99 2034
5631.70 2093
5632.40 2020
5633.11 2057
5633.82 2094
5634.53 2045
5635.24 2100
5635.95 2099
5636.65 2238
5637.36 2304
5638.07 2327
5638.78 2388
5639.49 2560
5640.20 2651
5640.91 2788
5641.61 2907
5642.32 3120
5643.03 3214
5643.74 3067
5644.45 2901
5645.16 2757
5645.87 2596
5646.58 2454
5647.29 2346
5648.00 2250
5648.70 2207
5649.41 2132
5650.12 2123
5650.83 2109
5651.54 2177
5652.25 2212
5652.96 2118
5653.67 2200
5654.38 2201
5655.09 2276
5655.80 2351
5656.51 2357
5657.22 2260
5657.93 2281
5658.64 2384
5659.35 2373
5660.06 2325
5660.77 2347
5661.48 2543
5662.19 2481
5662.90 2478
5663.61 2392
5664.32 2383
5665.03 2355
5665.74 2334
5666.45 2344
5667.16 2220
5667.87 2233
5668.58 2179
5669.29 2204
5670.00 2162
5670.71 2281
5671.42 2373
5672.13 2428
5672.84 2534
5673.56 2549
5674.27 2546
5674.98 2489
5675.69 2442
5676.40 2247
5677.11 2197
5677.82 2131
5678.53 2126
5679.24 2212
5679.95 2088
5680.67 2021
5681.38 2103
5682.09 2211
5682.80 2126
5683.51 2146
5684.22 2075
5684.93 2138
5685.65 2097
5686.36 2065
5687.07 2056
5687.78 2059
5688.49 1985
5689.20 2043
5689.92 1982
5690.63 2048
5691.34 2008
5692.05 2037
5692.76 2096
5693.47 2084
5694.19 2095
5694.90 2077
5695.61 2038
5696.32 1999
5697.04 1997
5697.75 1934
5698.46 1894
5699.17 1975
5699.89 1989
5700.60 1890
5701.31 1927
5702.02 1971
5702.74 2048
5703.45 2050
5704.16 2006
5704.87 2007
5705.59 2117
5706.30 2061
5707.01 2155
5707.72 2197
5708.44 2148
5709.15 2085
5709.86 2108
5710.58 2136
5711.29 2120
5712.00 2030
5712.72 2027
5713.43 2046
5714.14 2046
5714.86 2102
5715.57 2086
5716.28 2117
5717.00 2071
5717.71 2143
5718.42 2159
5719.14 2128
5719.85 2147
5720.56 2202
5721.28 2177
5721.99 2270
5722.71 2239
5723.42 2216
5724.13 2259
5724.85 2313
5725.56 2336
5726.28 2309
5726.99 2276
5727.70 2261
5728.42 2337
5729.13 2299
5729.85 2380
5730.56 2374
5731.28 2381
5731.99 2385
5732.70 2430
5733.42 2331
5734.13 2364
5734.85 2423
5735.56 2487
5736.28 2451
5736.99 2404
5737.71 2547
5738.42 2475
5739.14 2438
5739.85 2511
5740.57 2584
5741.28 2579
5742.00 2663
5742.71 2587
5743.43 2571
5744.14 2660
5744.86 2769
5745.57 2826
5746.29 2818
5747.00 2928
5747.72 2847
5748.43 2964
5749.15 3013
5749.87 3096
5750.58 3196
5751.30 3269
5752.01 3220
5752.73 3245
5753.44 3315
5754.16 3308
5754.88 3309
5755.59 3278
5756.31 3394
5757.02 3620
5757.74 3720
5758.46 3820
5759.17 3979
5759.89 3994
5760.60 4148
5761.32 4377
5762.04 4573
5762.75 4720
5763.47 5079
5764.19 5387
5764.90 5673
5765.62 5638
5766.34 5759
5767.05 6056
5767.77 6328
5768.49 7095
5769.20 8296
5769.92 10308
5770.64 12912
5771.35 15857
5772.07 18476
5772.79 19716
5773.50 19439
5774.22 18116
5774.94 15777
5775.65 13159
5776.37 10819
5777.09 9125
5777.81 8143
5778.52 7363
5779.24 6822
5779.96 6531
5780.68 6415
5781.39 6262
5782.11 6054
5782.83 5987
5783.55 6074
5784.26 6213
5784.98 6268
5785.70 6338
5786.42 6470
5787.14 6471
5787.85 6444
5788.57 6279
5789.29 5902
5790.01 5766
5790.73 5558
5791.44 5455
5792.16 5297
5792.88 5158
5793.60 4869
5794.32 4667
5795.03 4454
5795.75 4269
5796.47 4085
5797.19 3949
5797.91 3899
5798.63 3886
5799.35 3745
5800.06 3703
5800.78 3623
5801.50 3584
5802.22 3524
5802.94 3493
5803.66 3609
5804.38 3579
5805.10 3482
5805.82 3395
5806.53 3453
5807.25 3360
5807.97 3351
5808.69 3426
5809.41 3563
5810.13 3567
5810.85 3747
5811.57 3866
5812.29 4006
5813.01 3937
5813.73 3819
5814.45 3628
5815.17 3504
5815.89 3296
5816.61 3135
5817.33 3038
5818.05 2999
5818.77 2920
5819.49 2892
5820.20 2860
5820.92 2849
5821.64 2793
5822.36 2846
5823.09 2872
5823.81 2847
5824.53 2743
5825.25 2778
5825.97 2819
5826.69 2814
5827.41 2773
5828.13 2814
5828.85 2732
5829.57 2698
5830.29 2779
5831.01 2800
5831.73 2712
5832.45 2688
5833.17 2650
5833.89 2564
5834.61 2580
5835.33 2547
5836.05 2472
5836.78 2481
5837.50 2494
5838.22 2528
5838.94 2457
5839.66 2490
5840.38 2442
5841.10 2424
5841.82 2417
5842.54 2466
5843.27 2476
5843.99 2456
5844.71 2438
5845.43 2573
5846.15 2500
5846.87 2448
5847.59 2404
5848.32 2414
5849.04 2469
5849.76 2479
5850.48 2460
5851.20 2448
5851.93 2486
5852.65 2474
5853.37 2379
5854.09 2405
5854.81 2480
5855.54 2462
5856.26 2468
5856.98 2494
5857.70 2488
5858.42 2472
5859.15 2465
5859.87 2374
5860.59 2353
5861.31 2349
5862.04 2224
5862.76 2252
5863.48 2271
5864.20 2245
5864.93 2244
5865.65 2233
5866.37 2218
5867.10 2188
5867.82 2203
5868.54 2219
5869.26 2170
5869.99 2212
5870.71 2140
5871.43 2222
5872.16 2184
5872.88 2143
5873.60 1975
5874.33 1998
5875.05 2096
5875.77 2029
5876.50 1940
5877.22 1977
5877.94 1955
5878.67 1920
5879.39 1995
5880.11 1955
5880.84 1924
5881.56 1970
5882.28 2006
5883.01 1999
5883.73 1985
5884.46 2045
5885.18 2060
5885.90 2125
5886.63 1983
5887.35 2061
5888.08 2127
5888.80 2098
5889.52 2085
5890.25 2043
5890.97 2009
5891.70 1981
5892.42 2030
5893.15 2000
5893.87 1975
5894.59 2022
5895.32 1992
5896.04 2030
5896.77 2056
5897.49 1975
5898.22 2055
5898.94 2062
5899.67 2033
5900.39 2043
5901.12 2032
5901.84 2020
5902.57 2059
5903.29 2104
5904.02 2082
5904.74 2044
5905.47 2139
5906.19 2119
5906.92 2125
5907.64 2119
5908.37 2156
5909.09 2222
5909.82 2098
5910.55 2114
5911.27 2152
5912.00 2152
5912.72 2143
5913.45 2160
5914.17 2120
5914.90 2155
5915.63 2104
5916.35 2168
5917.08 2225
5917.80 2298
5918.53 2231
5919.25 2233
5919.98 2230
5920.71 2245
5921.43 2269
5922.16 2350
5922.89 2309
5923.61 2285
5924.34 2252
5925.06 2295
5925.79 2390
5926.52 2396
5927.24 2363
5927.97 2510
5928.70 2492
5929.42 2544
5930.15 2579
5930.88 2578
5931.60 2545
5932.33 2592
5933.06 2599
5933.78 2639
5934.51 2676
5935.24 2753
5935.97 2733
5936.69 2751
5937.42 2858
5938.15 2783
5938.87 2982
5939.60 2972
5940.33 2922
5941.06 2953
5941.78 2999
5942.51 3146
5943.24 3213
5943.97 3183
5944.69 3295
5945.42 3398
5946.15 3538
5946.88 3572
5947.60 3657
5948.33 3716
5949.06 3664
5949.79 3832
5950.52 3931
5951.24 3983
5951.97 4156
5952.70 4324
5953.43 4579
5954.16 4918
5954.88 5116
5955.61 5226
5956.34 5367
5957.07 5039
5957.80 5031
5958.53 4971
5959.25 4952
5959.98 5014
5960.71 5010
5961.44 4801
5962.17 4876
5962.90 4944
5963.63 4948
5964.36 5061
5965.08 5229
5965.81 5494
5966.54 6065
5967.27 6625
5968.00 7252
5968.73 7667
5969.46 8031
5970.19 8046
5970.92 7923
5971.65 7470
5972.37 7060
5973.10 6769
5973.83 6558
5974.56 6336
5975.29 6170
5976.02 5875
5976.75 6015
5977.48 5945
5978.21 5908
5978.94 5997
5979.67 6175
5980.40 6393
5981.13 6538
5981.86 6897
5982.59 6997
5983.32 7125
5984.05 7294
5984.78 7138
5985.51 7259
5986.24 7430
5986.97 7424
5987.70 7481
5988.43 7343
5989.16 7263
5989.89 7298
5990.62 7219
5991.35 7266
5992.08 7434
5992.81 7511
5993.54 7470
5994.27 7583
5995.00 7807
5995.74 7964
5996.47 7956
5997.20 8175
5997.93 8353
5998.66 8379
5999.39 8360
6000.12 8224
6000.85 8246
6001.58 8118
6002.31 8134
6003.04 7888
6003.78 7748
6004.51 7556
6005.24 7468
6005.97 7358
6006.70 7274
6007.43 7361
6008.16 7567
6008.90 8008
6009.63 8395
6010.36 9321
6011.09 10918
6011.82 12953
6012.55 15479
6013.29 18707
6014.02 21770
6014.75 24224
6015.48 25568
6016.21 26266
6016.95 26062
6017.68 24628
6018.41 22789
6019.14 20370
6019.87 18157
6020.61 15874
6021.34 13572
6022.07 11794
6022.80 10294
6023.54 8993
6024.27 8102
6025.00 7473
6025.73 6911
6026.47 6514
6027.20 6177
6027.93 6058
6028.66 5984
6029.40 5770
6030.13 5793
6030.86 5618
6031.59 5507
6032.33 5325
6033.06 5152
6033.79 4961
6034.53 4726
6035.26 4587
6035.99 4532
6036.73 4309
6037.46 4215
6038.19 4328
6038.93 4358
6039.66 4494
6040.39 4559
6041.13 4615
6041.86 4622
6042.59 4811
6043.33 4735
6044.06 4708
6044.79 4905
6045.53 4865
6046.26 4924
6047.00 4880
6047.73 4971
6048.46 5091
6049.20 5125
6049.93 5147
6050.67 5300
6051.40 5514
6052.13 5754
6052.87 5934
6053.60 6285
6054.34 6449
6055.07 6637
6055.81 6610
6056.54 6530
6057.27 6372
6058.01 6146
6058.74 5970
6059.48 5717
6060.21 5527
6060.95 5411
6061.68 5310
6062.42 5292
6063.15 5192
6063.89 5111
6064.62 4980
6065.36 4843
6066.09 4858
6066.83 4729
6067.56 4645
6068.30 4631
6069.03 4557
6069.77 4480
6070.50 4465
6071.24 4507
6071.97 4417
6072.71 4302
6073.44 4251
6074.18 4298
6074.91 4295
6075.65 4235
6076.39 4251
6077.12 4155
6077.86 4111
6078.59 4121
6079.33 4086
6080.06 4106
6080.80 4143
6081.54 4149
6082.27 4035
6083.01 3926
6083.74 3883
6084.48 3751
6085.22 3787
6085.95 3704
6086.69 3765
6087.42 3701
6088.16 3717
6088.90 3714
6089.63 3796
6090.37 3872
6091.11 3995
6091.84 4000
6092.58 4129
6093.32 4310
6094.05 4262
6094.79 4110
6095.53 4067
6096.26 3931
6097.00 3866
6097.74 3863
6098.47 3664
6099.21 3525
6099.95 3524
6100.69 3475
6101.42 3450
6102.16 3451
6102.90 3439
6103.63 3408
6104.37 3434
6105.11 3498
6105.85 3403
6106.58 3332
6107.32 3363
6108.06 3302
6108.80 3291
6109.53 3231
6110.27 3284
6111.01 3277
6111.75 3281
6112.49 3382
6113.22 3550
6113.96 3552
6114.70 3531
6115.44 3589
6116.17 3683
6116.91 3849
6117.65 3764
6118.39 3831
6119.13 3902
6119.87 3896
6120.60 3899
6121.34 3829
6122.08 3753
6122.82 3793
6123.56 3744
6124.30 3878
6125.03 3962
6125.77 3930
6126.51 3955
6127.25 3958
6127.99 3913
6128.73 3860
6129.47 3869
6130.21 3933
6130.94 3917
6131.68 3897
6132.42 3813
6133.16 3821
6133.90 3848
6134.64 3917
6135.38 3952
6136.12 4042
6136.86 4116
6137.60 4328
6138.34 4396
6139.08 4622
6139.81 4790
6140.55 4936
6141.29 5012
6142.03 5109
6142.77 5196
6143.51 5176
6144.25 5151
6144.99 5046
6145.73 5058
6146.47 4945
6147.21 4916
6147.95 4887
6148.69 4818
6149.43 4723
6150.17 4666
6150.91 4605
6151.65 4648
6152.39 4779
6153.13 4845
6153.87 4738
6154.61 4759
6155.35 4806
6156.09 4875
6156.83 5006
6157.58 5076
6158.32 4970
6159.06 5044
6159.80 5187
6160.54 5166
6161.28 5233
6162.02 5328
6162.76 5500
6163.50 5666
6164.24 5922
6164.98 6112
6165.72 6445
6166.46 6860
6167.21 7119
6167.95 7220
6168.69 7432
6169.43 7679
6170.17 7514
6170.91 7380
6171.65 7315
6172.39 7274
6173.14 7218
6173.88 6914
6174.62 6847
6175.36 6822
6176.10 6700
6176.84 6803
6177.59 6766
6178.33 6997
6179.07 7321
6179.81 7922
6180.55 8663
6181.30 9733
6182.04 11391
6182.78 13147
6183.52 15118
6184.26 16675
6185.01 17859
6185.75 18114
6186.49 17447
6187.23 16670
6187.97 15663
6188.72 13982
6189.46 12646
6190.20 11658
6190.94 10629
6191.69 9912
6192.43 9411
6193.17 9039
6193.92 8557
6194.66 8376
6195.40 8212
6196.14 8013
6196.89 7817
6197.63 7702
6198.37 7660
6199.12 7512
6199.86 7520
6200.60 7388
6201.34 7364
6202.09 7457
6202.83 7384
6203.57 7530
6204.32 7653
6205.06 8179
6205.80 9060
6206.55 10645
6207.29 12849
6208.03 16106
6208.78 19837
6209.52 23659
6210.27 27177
6211.01 29758
6211.75 30461
6212.50 29738
6213.24 28076
6213.98 25380
6214.73 22457
6215.47 19412
6216.22 16409
6216.96 14032
6217.71 12041
6218.45 10572
6219.19 9240
6219.94 8319
6220.68 7720
6221.43 7065
6222.17 6670
6222.92 6530
6223.66 6312
6224.40 6175
6225.15 5994
6225.89 5820
6226.64 5705
6227.38 5607
6228.13 5320
6228.87 4989
6229.62 4950
6230.36 4758
6231.11 4535
6231.85 4337
6232.60 4270
6233.34 4276
6234.09 4427
6234.83 4371
6235.58 4437
6236.32 4463
6237.07 4527
6237.81 4586
6238.56 4696
6239.30 4955
6240.05 5397
6240.80 6025
6241.54 6599
6242.29 7047
6243.03 7243
6243.78 7126
6244.52 6962
6245.27 6728
6246.02 6440
6246.76 6526
6247.51 6403
6248.25 6315
6249.00 6225
6249.75 6095
6250.49 6018
6251.24 5831
6251.98 5702
6252.73 5547
6253.48 5450
6254.22 5195
6254.97 5054
6255.72 5063
6256.46 4955
6257.21 4896
6257.95 4851
6258.70 4736
6259.45 4747
6260.19 4593
6260.94 4611
6261.69 4557
6262.43 4542
6263.18 4444
6263.93 4480
6264.68 4356
6265.42 4344
6266.17 4324
6266.92 4200
6267.66 4124
6268.41 4040
6269.16 4129
6269.91 4093
6270.65 4166
6271.40 4172
6272.15 4216
6272.89 4200
6273.64 4292
6274.39 4349
6275.14 4321
6275.88 4430
6276.63 4468
6277.38 4505
6278.13 4676
6278.88 4744
6279.62 4792
6280.37 4832
6281.12 4939
6281.87 4919
6282.62 4768
6283.36 4711
6284.11 4533
6284.86 4293
6285.61 4030
6286.36 3987
6287.10 3868
6287.85 3775
6288.60 3789
6289.35 3679
6290.10 3650
6290.85 3600
6291.59 3501
6292.34 3346
6293.09 3344
6293.84 3371
6294.59 3345
6295.34 3347
6296.09 3372
6296.84 3457
6297.58 3495
6298.33 3492
6299.08 3401
6299.83 3327
6300.58 3342
6301.33 3272
6302.08 3208
6302.83 3042
6303.58 3050
6304.33 3023
6305.08 3102
6305.83 3026
6306.58 2972
6307.32 2996
6308.07 3028
6308.82 2975
6309.57 3017
6310.32 3087
6311.07 3111
6311.82 3165
6312.57 3259
6313.32 3265
6314.07 3390
6314.82 3371
6315.57 3383
6316.32 3299
6317.07 3222
6317.82 3293
6318.57 3389
6319.32 3409
6320.07 3348
6320.82 3276
6321.57 3181
6322.32 3130
6323.07 2936
6323.82 2981
6324.58 2882
6325.33 2888
6326.08 2953
6326.83 2981
6327.58 3034
6328.33 2985
6329.08 2901
6329.83 2945
6330.58 3051
6331.33 2991
6332.08 2975
6332.83 2935
6333.58 2913
6334.34 2920
6335.09 2867
6335.84 2877
6336.59 2882
6337.34 2813
6338.09 2876
6338.84 2818
6339.59 2808
6340.35 2748
6341.10 2802
6341.85 2780
6342.60 2814
6343.35 2740
6344.10 2710
6344.86 2843
6345.61 2895
6346.36 2821
6347.11 2842
6347.86 2923
6348.62 3067
6349.37 3104
6350.12 3108
6350.87 3211
6351.62 3237
6352.38 3312
6353.13 3424
6353.88 3528
6354.63 3719
6355.38 3774
6356.14 3792
6356.89 3841
6357.64 3826
6358.39 3757
6359.15 3524
6359.90 3412
6360.65 3303
6361.40 3234
6362.16 3205
6362.91 3153
6363.66 3098
6364.42 3171
6365.17 3220
6365.92 3201
6366.67 3218
6367.43 3359
6368.18 3557
6368.93 3931
6369.69 4005
6370.44 4232
6371.19 4352
6371.95 4234
6372.70 3954
6373.45 3787
6374.21 3474
6374.96 3237
6375.71 3148
6376.47 3053
6377.22 3028
6377.98 2996
6378.73 2987
6379.48 2953
6380.24 2967
6380.99 3003
6381.74 3061
6382.50 3072
6383.25 3068
6384.01 3068
6384.76 3098
6385.51 3058
6386.27 2917
6387.02 2901
6387.78 2865
6388.53 2784
6389.29 2825
6390.04 2782
6390.79 2640
6391.55 2595
6392.30 2628
6393.06 2565
6393.81 2586
6394.57 2560
6395.32 2573
6396.08 2610
6396.83 2594
6397.59 2652
6398.34 2594
6399.10 2558
6399.85 2558
6400.61 2602
6401.36 2518
6402.12 2438
6402.87 2427
6403.63 2416
6404.38 2452
6405.14 2437
6405.89 2423
6406.65 2431
6407.40 2457
6408.16 2395
6408.91 2399
6409.67 2487
6410.43 2485
6411.18 2530
6411.94 2546
6412.69 2619
6413.45 2628
6414.20 2637
6414.96 2610
6415.72 2537
6416.47 2505
6417.23 2477
6417.98 2481
6418.74 2559
6419.50 2587
6420.25 2461
6421.01 2478
6421.77 2464
6422.52 2383
6423.28 2394
6424.03 2361
6424.79 2340
6425.55 2312
6426.30 2310
6427.06 2303
6427.82 2294
6428.57 2271
6429.33 2300
6430.09 2273
6430.84 2301
6431.60 2352
6432.36 2289
6433.11 2346
6433.87 2333
6434.63 2307
6435.39 2397
6436.14 2342
6436.90 2383
6437.66 2366
6438.41 2404
6439.17 2444
6439.93 2480
6440.69 2481
6441.44 2463
6442.20 2452
6442.96 2472
6443.72 2514
6444.47 2509
6445.23 2563
6445.99 2592
6446.75 2604
6447.50 2489
6448.26 2518
6449.02 2523
6449.78 2525
6450.54 2551
6451.29 2520
6452.05 2528
6452.81 2477
6453.57 2474
6454.33 2525
6455.08 2602
6455.84 2623
6456.60 2628
6457.36 2662
6458.12 2608
6458.88 2690
6459.64 2651
6460.39 2641
6461.15 2634
6461.91 2688
6462.67 2714
6463.43 2753
6464.19 2767
6464.95 2749
6465.70 2797
6466.46 2857
6467.22 2893
6467.98 2935
6468.74 2835
6469.50 2855
6470.26 2950
6471.02 2898
6471.78 2842
6472.54 2860
6473.30 2916
6474.05 2875
6474.81 2862
6475.57 2887
6476.33 2905
6477.09 2925
6477.85 2990
6478.61 3059
6479.37 3083
6480.13 3013
6480.89 3139
6481.65 3201
6482.41 3197
6483.17 3262
6483.93 3339
6484.69 3415
6485.45 3495
6486.21 3478
6486.97 3526
6487.73 3560
6488.49 3575
6489.25 3670
6490.01 3707
6490.77 3778
6491.53 3660
6492.29 3819
6493.05 3804
6493.81 3826
6494.57 3907
6495.33 3921
6496.10 4002
6496.86 3894
6497.62 3905
6498.38 3937
6499.14 3843
6499.90 3813
6500.66 3898
6501.42 3893
6502.18 3929
6502.94 3963
6503.70 4084
6504.47 4342
6505.23 4790
6505.99 5497
6506.75 6862
6507.51 8880
6508.27 10953
6509.03 13331
6509.79 15328
6510.56 16565
6511.32 16761
6512.08 16267
6512.84 15050
6513.60 13589
6514.36 11930
6515.13 10281
6515.89 8883
6516.65 7710
6517.41 6807
6518.17 6061
6518.94 5528
6519.70 5081
6520.46 4791
6521.22 4575
6521.98 4379
6522.75 4319
6523.51 4335
6524.27 4409
6525.03 4495
6525.79 4580
6526.56 4765
6527.32 5091
6528.08 5250
6528.84 5533
6529.61 5771
6530.37 5657
6531.13 5572
6531.90 5560
6532.66 5337
6533.42 5002
6534.18 4681
6534.95 4585
6535.71 4406
6536.47 4326
6537.24 4130
6538.00 4101
6538.76 4087
6539.53 4071
6540.29 4039
6541.05 3930
6541.82 3877
6542.58 3792
6543.34 3782
6544.11 3756
6544.87 3811
6545.63 3913
6546.40 4022
6547.16 4062
6547.92 4235
6548.69 4342
6549.45 4447
6550.21 4435
6550.98 4393
6551.74 4361
6552.51 4280
6553.27 4289
6554.03 4264
6554.80 4241
6555.56 4287
6556.33 4310
6557.09 4361
6557.85 4337
6558.62 4320
6559.38 4361
6560.15 4476
6560.91 4536
6561.68 4569
6562.44 4685
6563.21 4860
6563.97 4842
6564.74 4849
6565.50 4887
6566.26 5036
6567.03 5018
6567.79 4878
6568.56 4838
6569.32 4965
6570.09 4837
6570.85 4789
6571.62 4833
6572.38 4807
6573.15 4848
6573.91 4870
6574.68 4833
6575.44 4849
6576.21 4803
6576.98 5012
6577.74 5048
6578.51 5069
6579.27 5077
6580.04 5157
6580.80 5235
6581.57 5425
6582.33 5406
6583.10 5572
6583.87 5786
6584.63 5855
6585.40 5869
6586.16 5841
6586.93 5675
6587.70 5671
6588.46 5665
6589.23 5631
6589.99 5700
6590.76 5809
6591.53 5854
6592.29 6127
6593.06 6589
6593.82 7237
6594.59 8024
6595.36 8634
6596.12 9261
6596.89 9658
6597.66 9935
6598.42 9938
6599.19 9986
6599.96 9744
6600.72 9377
6601.49 8682
6602.26 8243
6603.02 7731
6603.79 7235
6604.56 6722
6605.33 6322
6606.09 5955
6606.86 5764
6607.63 5478
6608.39 5470
6609.16 5604
6609.93 5545
6610.70 5477
6611.46 5254
6612.23 5317
6613.00 5363
6613.77 5286
6614.53 5258
6615.30 5257
6616.07 5219
6616.84 5164
6617.60 5127
6618.37 5151
6619.14 5234
6619.91 5337
6620.68 5471
6621.44 5723
6622.21 5965
6622.98 6267
6623.75 6535
6624.52 6807
6625.28 7159
6626.05 7159
6626.82 7216
6627.59 6930
6628.36 6778
6629.13 6489
6629.89 6211
6630.66 6077
6631.43 6065
6632.20 5877
6632.97 5986
6633.74 6207
6634.51 6285
6635.27 6710
6636.04 7046
6636.81 7230
6637.58 7493
6638.35 7682
6639.12 7902
6639.89 8153
6640.66 8793
6641.43 9255
6642.19 10106
6642.96 10533
6643.73 11031
6644.50 11247
6645.27 11015
6646.04 10600
6646.81 9840
6647.58 9019
6648.35 8221
6649.12 7474
6649.89 6848
6650.66 6231
6651.43 5796
6652.20 5422
6652.97 5117
6653.74 4981
6654.51 4819
6655.28 4721
6656.05 4580
6656.82 4379
6657.59 4313
6658.36 4254
6659.13 4203
6659.90 4176
6660.67 4231
6661.44 4181
6662.21 4075
6662.98 4008
6663.75 4085
6664.52 3984
6665.29 3922
6666.06 3963
6666.83 3979
6667.60 3954
6668.37 3956
6669.14 3980
6669.91 4131
6670.68 4232
6671.46 4419
6672.23 4565
6673.00 4565
6673.77 4661
6674.54 4649
6675.31 4656
6676.08 4586
6676.85 4457
6677.62 4498
6678.40 4418
6679.17 4548
6679.94 4555
6680.71 4578
6681.48 4731
6682.25 4707
6683.02 4763
6683.80 4795
6684.57 4797
6685.34 5061
6686.11 5275
6686.88 5366
6687.65 5412
6688.43 5452
6689.20 5394
6689.97 5252
6690.74 5093
6691.51 4843
6692.29 4638
6693.06 4365
6693.83 4211
6694.60 4149
6695.37 4081
6696.15 3937
6696.92 3860
6697.69 3828
6698.46 3812
6699.24 3785
6700.01 3789
6700.78 3675
6701.55 3639
6702.33 3633
6703.10 3554
6703.87 3569
6704.64 3622
6705.42 3675
6706.19 3583
6706.96 3551
6707.74 3526
6708.51 3346
6709.28 3320
6710.06 3357
6710.83 3356
6711.60 3298
6712.37 3286
6713.15 3257
6713.92 3228
6714.69 3164
6715.47 3239
6716.24 3136
6717.01 3128
6717.79 3190
6718.56 3210
6719.34 3241
6720.11 3245
6720.88 3240
6721.66 3166
6722.43 3147
6723.20 3203
6723.98 3125
6724.75 3181
6725.53 3230
6726.30 3152
6727.07 3077
6727.85 3122
6728.62 3151
6729.40 3089
6730.17 3079
6730.95 3070
6731.72 3093
6732.49 3112
6733.27 3055
6734.04 3104
6734.82 3081
6735.59 3113
6736.37 3144
6737.14 3187
6737.92 3245
6738.69 3252
6739.47 3313
6740.24 3372
6741.01 3389
6741.79 3422
6742.56 3323
6743.34 3368
6744.11 3467
6744.89 3432
6745.67 3501
6746.44 3524
6747.22 3425
6747.99 3480
6748.77 3591
6749.54 3581
6750.32 3588
6751.09 3687
6751.87 3864
6752.64 3981
6753.42 4020
6754.19 4158
6754.97 4207
6755.75 4291
6756.52 4354
6757.30 4314
6758.07 4303
6758.85 4156
6759.63 4085
6760.40 3984
6761.18 3969
6761.95 3993
6762.73 4009
6763.51 3974
6764.28 3929
6765.06 3941
6765.83 3918
6766.61 3878
6767.39 3928
6768.16 4123
6768.94 4158
6769.72 4310
6770.49 4291
6771.27 4256
6772.05 4154
6772.82 4072
6773.60 4009
6774.38 3808
6775.15 3668
6775.93 3621
6776.71 3611
6777.48 3570
6778.26 3538
6779.04 3495
6779.82 3450
6780.59 3479
6781.37 3472
6782.15 3396
6782.92 3408
6783.70 3344
6784.48 3384
6785.26 3359
6786.03 3290
6786.81 3340
6787.59 3291
6788.37 3216
6789.14 3232
6789.92 3202
6790.70 3197
6791.48 3146
6792.25 3044
6793.03 2971
6793.81 3020
6794.59 3019
6795.37 2970
6796.14 2916
6796.92 2823
6797.70 2886
6798.48 2987
6799.26 3032
6800.04 3062
6800.81 2974
6801.59 3018
6802.37 3071
6803.15 3082
6803.93 3024
6804.71 3074
6805.48 3020
6806.26 3140
6807.04 3107
6807.82 3174
6808.60 3170
6809.38 3136
6810.16 3031
6810.94 2996
6811.71 2985
6812.49 2978
6813.27 2954
6814.05 2941
6814.83 2946
6815.61 2863
6816.39 2920
6817.17 2841
6817.95 2807
6818.73 2868
6819.51 2901
6820.29 2952
6821.07 2934
6821.84 2932
6822.62 2827
6823.40 2891
6824.18 2790
6824.96 2873
6825.74 2805
6826.52 2788
6827.30 2806
6828.08 2796
6828.86 2798
6829.64 2793
6830.42 2854
6831.20 2844
6831.98 2896
6832.76 2793
6833.54 2853
6834.32 2914
6835.10 3010
6835.88 3157
6836.66 3433
6837.44 3848
6838.22 4522
6839.01 5168
6839.79 5864
6840.57 6332
6841.35 6592
6842.13 6708
6842.91 6386
6843.69 6049
6844.47 5714
6845.25 5187
6846.03 4851
6846.81 4402
6847.59 4116
6848.37 3951
6849.16 3807
6849.94 3882
6850.72 3974
6851.50 4033
6852.28 4161
6853.06 4255
6853.84 4216
6854.62 4255
6855.41 4120
6856.19 3963
6856.97 3787
6857.75 3701
6858.53 3432
6859.31 3356
6860.10 3296
6860.88 3197
6861.66 3198
6862.44 3156
6863.22 3021
6864.00 3005
6864.79 3053
6865.57 2965
6866.35 3015
6867.13 3049
6867.91 3070
6868.70 3160
6869.48 3182
6870.26 3321
6871.04 3320
6871.83 3238
6872.61 3201
6873.39 3248
6874.17 3287
6874.96 3388
6875.74 3287
6876.52 3474
6877.30 3617
6878.09 3640
6878.87 3713
6879.65 3815
6880.43 3969
6881.22 4277
6882.00 4549
6882.78 4845
6883.57 5080
6884.35 5443
6885.13 5367
6885.92 5400
6886.70 5331
6887.48 5475
6888.27 5661
6889.05 5815
6889.83 6063
6890.62 6272
6891.40 6520
6892.18 6553
6892.97 6265
6893.75 5960
6894.53 5733
6895.32 5233
6896.10 4958
6896.88 4752
6897.67 4545
6898.45 4371
6899.24 4219
6900.02 4120
6900.80 4041
6901.59 4040
6902.37 3927
6903.16 3876
6903.94 3799
6904.73 3874
6905.51 3796
6906.29 3779
6907.08 3692
6907.86 3688
6908.65 3676
6909.43 3583
6910.22 3607
6911.00 3584
6911.79 3564
6912.57 3484
6913.35 3373
6914.14 3354
6914.92 3339
6915.71 3313
6916.49 3391
6917.28 3350
6918.06 3354
6918.85 3334
6919.63 3308
6920.42 3331
6921.20 3324
6921.99 3372
6922.78 3363
6923.56 3427
6924.35 3442
6925.13 3432
6925.92 3420
6926.70 3468
6927.49 3572
6928.27 3659
6929.06 3719
6929.84 3690
6930.63 3703
6931.42 3768
6932.20 3678
6932.99 3607
6933.77 3660
6934.56 3672
6935.35 3766
6936.13 3715
6936.92 3737
6937.70 3746
6938.49 3818
6939.28 3963
6940.06 4101
6940.85 4287
6941.63 4521
6942.42 4711
6943.21 5011
6943.99 5240
6944.78 5506
6945.57 5679
6946.35 5776
6947.14 5718
6947.93 5853
6948.71 5752
6949.50 5776
6950.29 5900
6951.07 5825
6951.86 5762
6952.65 5690
6953.44 5659
6954.22 5544
6955.01 5482
6955.80 5349
6956.58 5264
6957.37 5065
6958.16 5110
6958.95 5060
6959.73 5075
6960.52 5100
6961.31 5051
6962.09 5106
6962.88 5225
6963.67 5329
6964.46 5342
6965.25 5370
6966.03 5587
6966.82 5674
6967.61 5997
6968.40 6305
6969.18 6642
6969.97 6813
6970.76 6958
6971.55 7235
6972.34 7418
6973.12 7462
6973.91 7432
6974.70 7275
6975.49 7461
6976.28 7316
6977.07 7280
6977.85 7550
6978.64 7596
6979.43 7741
6980.22 8029
6981.01 8632
6981.80 9388
6982.59 10689
6983.37 12594
6984.16 15219
6984.95 18771
6985.74 22514
6986.53 26408
6987.32 29513
6988.11 31197
6988.90 31540
6989.69 30764
6990.47 28783
6991.26 25892
6992.05 23220
6992.84 20081
6993.63 17200
6994.42 14683
6995.21 12510
6996.00 10965
6996.79 9508
6997.58 8381
6998.37 7587
6999.16 6852
6999.95 6375
7000.74 5996
7001.53 5670
7002.32 5603
7003.11 5320
7003.90 4937
7004.69 4906
7005.48 4847
7006.27 4618
7007.06 4393
7007.85 4194
7008.64 4051
7009.43 3839
7010.22 3837
7011.01 3823
7011.80 3899
7012.59 4038
7013.38 4148
7014.17 4285
7014.96 4439
7015.75 4495
7016.54 4504
7017.33 4495
7018.12 4445
7018.91 4536
7019.70 4437
7020.49 4371
7021.28 4427
7022.07 4501
7022.87 4753
7023.66 4821
7024.45 5011
7025.24 5235
7026.03 5443
7026.82 5536
7027.61 5699
7028.40 5967
7029.19 5988
7029.99 6147
7030.78 6220
7031.57 5994
7032.36 5811
7033.15 5614
7033.94 5443
7034.74 5195
7035.53 4952
7036.32 4841
7037.11 4873
7037.90 4922
7038.69 4900
7039.49 4917
7040.28 4933
7041.07 4911
7041.86 4868
7042.65 4830
7043.45 4743
7044.24 4664
7045.03 4663
7045.82 4704
7046.61 4740
7047.41 4802
7048.20 4830
7048.99 4891
7049.78 5041
7050.58 5262
7051.37 5635
7052.16 5939
7052.95 6184
7053.75 6137
7054.54 6075
7055.33 5990
7056.13 5757
7056.92 5501
7057.71 5242
7058.50 5074
7059.30 5073
7060.09 5112
7060.88 5168
7061.68 5135
7062.47 5136
7063.26 5026
7064.06 4783
7064.85 4684
7065.64 4556
7066.44 4530
7067.23 4516
7068.02 4357
7068.82 4228
7069.61 4164
7070.40 4129
7071.20 3989
7071.99 3864
7072.78 3742
7073.58 3654
7074.37 3660
7075.17 3529
7075.96 3494
7076.75 3377
7077.55 3356
7078.34 3340
7079.14 3273
7079.93 3224
7080.72 3285
7081.52 3259
7082.31 3167
7083.11 3154
7083.90 3059
7084.70 3107
7085.49 3085
7086.28 3051
7087.08 3015
7087.87 3010
7088.67 3037
7089.46 3014
7090.26 3016
7091.05 3011
7091.85 2931
7092.64 2904
7093.44 2843
7094.23 2796
7095.03 2727
7095.82 2691
7096.62 2693
7097.41 2719
7098.21 2582
7099.00 2555
7099.80 2629
7100.59 2577
7101.39 2610
7102.18 2514
7102.98 2549
7103.77 2545
7104.57 2535
7105.37 2544
7106.16 2489
7106.96 2470
7107.75 2480
7108.55 2403
7109.34 2382
7110.14 2432
7110.94 2428
7111.73 2421
7112.53 2375
7113.32 2326
7114.12 2312
7114.92 2385
7115.71 2351
7116.51 2302
7117.30 2308
7118.10 2319
7118.90 2358
7119.69 2353
7120.49 2343
7121.29 2383
7122.08 2344
7122.88 2279
7123.68 2351
7124.47 2337
7125.27 2286
7126.07 2269
7126.86 2337
7127.66 2373
7128.46 2349
7129.25 2398
7130.05 2432
7130.85 2495
7131.64 2530
7132.44 2546
7133.24 2542
7134.04 2552
7134.83 2411
7135.63 2421
7136.43 2414
7137.23 2344
7138.02 2297
7138.82 2295
7139.62 2274
7140.42 2267
7141.21 2261
7142.01 2207
7142.81 2195
7143.61 2148
7144.40 2137
7145.20 2081
7146.00 2050
7146.80 2002
7147.59 1995
7148.39 2019
7149.19 2031
7149.99 2013
7150.79 1983
7151.59 1944
7152.38 1886
7153.18 1927
7153.98 1908
7154.78 1958
7155.58 2022
7156.38 2057
7157.17 2063
7157.97 2037
7158.77 2126
7159.57 2126
7160.37 2095
7161.17 2015
7161.97 2060
7162.76 2057
7163.56 1917
7164.36 1929
7165.16 1874
7165.96 1875
7166.76 1898
7167.56 1818
7168.36 1809
7169.16 1835
7169.96 1864
7170.75 1816
7171.55 1843
7172.35 1837
7173.15 1905
7173.95 1849
7174.75 1828
7175.55 1813
7176.35 1754
7177.15 1837
7177.95 1778
7178.75 1773
7179.55 1723
7180.35 1767
7181.15 1804
7181.95 1827
7182.75 1845
7183.55 1799
7184.35 1828
7185.15 1828
7185.95 1824
7186.75 1896
7187.55 1830
7188.35 1858
7189.15 1851
7189.95 1827
7190.75 1802
7191.55 1776
7192.35 1783
7193.15 1743
7193.95 1751
7194.75 1733
7195.55 1715
7196.35 1716
7197.15 1706
7197.95 1717
7198.76 1785
7199.56 1749
7200.36 1720
7201.16 1759
7201.96 1720
7202.76 1695
7203.56 1703
7204.36 1701
7205.16 1696
7205.96 1725
7206.77 1654
7207.57 1663
7208.37 1718
7209.17 1771
7209.97 1758
7210.77 1755
7211.57 1760
7212.38 1821
7213.18 1869
7213.98 1837
7214.78 1893
7215.58 1941
7216.38 1963
7217.19 1945
7217.99 1973
7218.79 1921
7219.59 1910
7220.39 1933
7221.20 1889
7222.00 1936
7222.80 1905
7223.60 1921
7224.40 1913
7225.21 1985
7226.01 1956
7226.81 1939
7227.61 1964
7228.42 1956
7229.22 2009
7230.02 2005
7230.82 2040
7231.63 2030
7232.43 2023
7233.23 1985
7234.03 2082
7234.84 2183
7235.64 2302
7236.44 2423
7237.25 2496
7238.05 2718
7238.85 2830
7239.65 2894
7240.46 2806
7241.26 2646
7242.06 2559
7242.87 2442
7243.67 2305
7244.47 2227
7245.28 2170
7246.08 2067
7246.88 2026
7247.69 2017
7248.49 1961
7249.30 1920
7250.10 1880
7250.90 1882
7251.71 1875
7252.51 1837
7253.31 1784
7254.12 1783
7254.92 1816
7255.73 1799
7256.53 1806
7257.33 1824
7258.14 1767
7258.94 1800
7259.75 1798
7260.55 1806
7261.35 1807
7262.16 1797
7262.96 1839
7263.77 1797
7264.57 1794
7265.38 1797
7266.18 1853
7266.99 1855
7267.79 1818
7268.59 1829
7269.40 1842
7270.20 1888
7271.01 1875
7271.81 1897
7272.62 1876
7273.42 1858
7274.23 1844
7275.03 1826
7275.84 1875
7276.64 1863
7277.45 1894
7278.25 1926
7279.06 1902
7279.86 1962
7280.67 2006
7281.48 2113
7282.28 2246
7283.09 2396
7283.89 2769
7284.70 3122
7285.50 3329
7286.31 3592
7287.11 3754
7287.92 3742
7288.73 3657
7289.53 3495
7290.34 3363
7291.14 3073
7291.95 2865
7292.76 2658
7293.56 2462
7294.37 2336
7295.17 2231
7295.98 2174
7296.79 2120
7297.59 2078
7298.40 2039
7299.21 1976
7300.01 2007
7300.82 1983
7301.62 1968
7302.43 1970
7303.24 1948
7304.04 1991
7304.85 1949
7305.66 1963
7306.46 1981
7307.27 1997
7308.08 1972
7308.89 1967
7309.69 1961
7310.50 1984
7311.31 2010
7312.11 2040
7312.92 2049
7313.73 2086
7314.53 2130
7315.34 2063
7316.15 2059
7316.96 2149
7317.76 2189
7318.57 2348
7319.38 2466
7320.19 2631
7320.99 2863
7321.80 3121
7322.61 3272
7323.42 3227
7324.22 3145
7325.03 3056
7325.84 2859
7326.65 2805
7327.46 2692
7328.26 2593
7329.07 2435
7329.88 2272
7330.69 2228
7331.50 2176
7332.30 2099
7333.11 2095
7333.92 2115
7334.73 2020
7335.54 2101
7336.35 2053
7337.15 2102
7337.96 2134
7338.77 2102
7339.58 2150
7340.39 2145
7341.20 2116
7342.01 2227
7342.82 2157
7343.62 2168
7344.43 2166
7345.24 2112
7346.05 2107
7346.86 2071
7347.67 2019
7348.48 2043
7349.29 2004
7350.10 1977
7350.91 1953
7351.71 1940
7352.52 1907
7353.33 1854
7354.14 1829
7354.95 1877
7355.76 1916
7356.57 1880
7357.38 1891
7358.19 1915
7359.00 1945
7359.81 2058
7360.62 2086
7361.43 2164
7362.24 2198
7363.05 2326
7363.86 2239
7364.67 2249
7365.48 2224
7366.29 2180
7367.10 2221
7367.91 2143
7368.72 2147
7369.53 2095
7370.34 2017
7371.15 2032
7371.96 1945
7372.77 1912
7373.58 1952
7374.39 1903
7375.20 1873
7376.01 1875
7376.82 1902
7377.63 1898
7378.45 1952
7379.26 1992
7380.07 2022
7380.88 2175
7381.69 2347
7382.50 2393
7383.31 2514
7384.12 2522
7384.93 2565
7385.74 2569
7386.56 2458
7387.37 2400
7388.18 2341
7388.99 2156
7389.80 2073
7390.61 2014
7391.42 1946
7392.24 1871
7393.05 1763
7393.86 1798
7394.67 1812
7395.48 1782
7396.29 1682
7397.10 1691
7397.92 1689
7398.73 1633
7399.54 1667
7400.35 1674
7401.16 1704
7401.98 1713
7402.79 1738
7403.60 1776
7404.41 1678
7405.23 1630
7406.04 1620
7406.85 1582
7407.66 1571
7408.47 1575
7409.29 1590
7410.10 1581
7410.91 1572
7411.72 1568
7412.54 1570
7413.35 1522
7414.16 1494
7414.98 1486
7415.79 1487
7416.60 1456
7417.41 1497
7418.23 1490
7419.04 1462
7419.85 1486
7420.67 1513
7421.48 1507
7422.29 1469
7423.11 1456
7423.92 1514
7424.73 1488
7425.54 1473
7426.36 1474
7427.17 1472
7427.99 1448
7428.80 1462
7429.61 1438
7430.43 1467
7431.24 1463
7432.05 1485
7432.87 1485
7433.68 1432
7434.49 1431
7435.31 1477
7436.12 1447
7436.94 1420
7437.75 1418
7438.56 1435
7439.38 1407
7440.19 1450
7441.01 1455
7441.82 1450
7442.64 1468
7443.45 1500
7444.26 1487
7445.08 1413
7445.89 1463
7446.71 1458
7447.52 1382
7448.34 1396
7449.15 1423
7449.97 1420
7450.78 1398
7451.59 1397
7452.41 1385
7453.22 1409
7454.04 1382
7454.85 1369
7455.67 1437
7456.48 1415
7457.30 1424
7458.11 1430
7458.93 1451
7459.74 1431
7460.56 1422
7461.38 1429
7462.19 1416
7463.01 1404
7463.82 1359
7464.64 1422
7465.45 1399
7466.27 1381
7467.08 1430
7467.90 1378
7468.72 1319
7469.53 1387
7470.35 1384
7471.16 1396
7471.98 1376
7472.79 1405
7473.61 1375
7474.43 1382
7475.24 1431
7476.06 1463
7476.87 1455
7477.69 1421
7478.51 1472
7479.32 1424
7480.14 1383
7480.96 1436
7481.77 1429
7482.59 1440
7483.41 1440
7484.22 1457
7485.04 1432
7485.85 1409
7486.67 1399
7487.49 1420
7488.31 1458
7489.12 1405
7489.94 1434
7490.76 1435
7491.57 1408
7492.39 1420
7493.21 1390
7494.02 1414
7494.84 1381
7495.66 1424
7496.48 1413
7497.29 1448
7498.11 1441
7498.93 1427
7499.74 1413
7500.56 1389
7501.38 1407
7502.20 1406
7503.01 1391
7503.83 1415
7504.65 1409
7505.47 1461
7506.29 1437
7507.10 1431
7507.92 1412
7508.74 1391
7509.56 1420
7510.37 1454
7511.19 1416
7512.01 1413
7512.83 1427
7513.65 1368
7514.47 1438
7515.28 1463
7516.10 1473
7516.92 1454
7517.74 1466
7518.56 1464
7519.38 1499
7520.19 1458
7521.01 1427
7521.83 1465
7522.65 1464
7523.47 1496
7524.29 1479
7525.11 1517
7525.92 1516
7526.74 1597
7527.56 1549
7528.38 1624
7529.20 1606
7530.02 1598
7530.84 1578
7531.66 1609
7532.48 1577
7533.30 1572
7534.12 1624
7534.93 1646
7535.75 1649
7536.57 1621
7537.39 1713
7538.21 1668
7539.03 1618
7539.85 1607
7540.67 1600
7541.49 1571
7542.31 1599
7543.13 1583
7543.95 1628
7544.77 1593
7545.59 1642
7546.41 1642
7547.23 1647
7548.05 1676
7548.87 1576
7549.69 1577
7550.51 1653
7551.33 1648
7552.15 1617
7552.97 1618
7553.79 1691
7554.61 1629
7555.43 1652
7556.25 1709
7557.07 1667
7557.89 1690
7558.71 1654
7559.53 1650
7560.36 1696
7561.18 1729
7562.00 1789
7562.82 1766
7563.64 1782
7564.46 1824
7565.28 1837
7566.10 1849
7566.92 1833
7567.74 1801
7568.56 1880
7569.39 1851
7570.21 1871
7571.03 1857
7571.85 1879
7572.67 1877
7573.49 1928
7574.31 1902
7575.14 1934
7575.96 1998
7576.78 2055
7577.60 2041
7578.42 1979
7579.24 1991
7580.06 2051
7580.89 2017
7581.71 2066
7582.53 2090
7583.35 2068
7584.17 2092
7585.00 2117
7585.82 2135
7586.64 2172
7587.46 2216
7588.29 2212
7589.11 2268
7589.93 2284
7590.75 2357
7591.57 2356
7592.40 2430
7593.22 2395
7594.04 2422
7594.86 2445
7595.69 2359
7596.51 2417
7597.33 2438
7598.15 2458
7598.98 2537
7599.80 2492
7600.62 2580
7601.45 2571
7602.27 2667
7603.09 2676
7603.92 2659
7604.74 2802
7605.56 2948
7606.38 2985
7607.21 2959
7608.03 3003
7608.85 2932
7609.68 2982
7610.50 2971
7611.32 2865
7612.15 2826
7612.97 2875
7613.80 2920
7614.62 2975
7615.44 3016
7616.27 3103
7617.09 3240
7617.91 3400
7618.74 3632
7619.56 3875
7620.39 3946
7621.21 4112
7622.03 4181
7622.86 4094
7623.68 4024
7624.51 3901
7625.33 3949
7626.15 3823
7626.98 3708
7627.80 3733
7628.63 3839
7629.45 3825
7630.28 4047
7631.10 4263
7631.93 4414
7632.75 4618
7633.58 4854
7634.40 4964
7635.22 4961
7636.05 4856
7636.87 4690
7637.70 4416
7638.52 4105
7639.35 3805
7640.17 3474
7641.00 3215
7641.82 3036
7642.65 2829
7643.47 2749
7644.30 2832
7645.13 2740
7645.95 2827
7646.78 2919
7647.60 2948
7648.43 3047
7649.25 2973
7650.08 3012
7650.90 3057
7651.73 3053
7652.55 2985
7653.38 2997
7654.21 2843
7655.03 2776
7655.86 2652
7656.68 2545
7657.51 2484
7658.34 2405
7659.16 2239
7659.99 2181
7660.81 2147
7661.64 2125
7662.47 2074
7663.29 1981
7664.12 1907
7664.95 1949
7665.77 1907
7666.60 1951
7667.42 1953
7668.25 1959
7669.08 2006
7669.90 1954
7670.73 1999
7671.56 2011
7672.38 1946
7673.21 1919
7674.04 1971
7674.87 1939
7675.69 1857
7676.52 1830
7677.35 1872
7678.17 1869
7679.00 1825
7679.83 1876
7680.65 1824
7681.48 1828
7682.31 1875
7683.14 1830
7683.96 1930
7684.79 1976
7685.62 1989
7686.45 2063
7687.27 2131
7688.10 2155
7688.93 2112
7689.76 2107
7690.58 2093
7691.41 2056
7692.24 2028
7693.07 2068
7693.90 2086
7694.72 2053
7695.55 2006
7696.38 2099
7697.21 2164
7698.04 2148
7698.86 2203
7699.69 2327
7700.52 2372
7701.35 2341
7702.18 2375
7703.01 2254
7703.83 2254
7704.66 2219
7705.49 2120
7706.32 2032
7707.15 2013
7707.98 1994
7708.81 1913
7709.63 1871
7710.46 1864
7711.29 1872
7712.12 1852
7712.95 1799
7713.78 1801
7714.61 1785
7715.44 1735
7716.27 1750
7717.10 1717
7717.93 1710
7718.75 1708
7719.58 1700
7720.41 1761
7721.24 1694
7722.07 1676
7722.90 1677
7723.73 1651
7724.56 1628
7725.39 1635
7726.22 1581
7727.05 1635
7727.88 1681
7728.71 1672
7729.54 1656
7730.37 1679
7731.20 1695
7732.03 1717
7732.86 1724
7733.69 1714
7734.52 1696
7735.35 1666
7736.18 1615
7737.01 1612
7737.84 1601
7738.67 1481
7739.50 1565
7740.33 1577
7741.16 1541
7741.99 1483
7742.82 1466
7743.65 1464
7744.48 1511
7745.31 1557
7746.14 1578
7746.98 1693
7747.81 1817
7748.64 1947
7749.47 2043
7750.30 2025
7751.13 2044
7751.96 2000
7752.79 1969
7753.62 1874
7754.45 1877
7755.29 1810
7756.12 1723
7756.95 1665
7757.78 1610
7758.61 1571
7759.44 1490
7760.27 1533
7761.11 1543
7761.94 1423
7762.77 1432
7763.60 1414
7764.43 1436
7765.26 1436
7766.10 1419
7766.93 1434
7767.76 1408
7768.59 1383
7769.42 1442
7770.26 1395
7771.09 1387
7771.92 1396
7772.75 1403
7773.58 1415
7774.42 1350
7775.25 1378
7776.08 1414
7776.91 1437
7777.75 1449
7778.58 1430
7779.41 1424
7780.24 1464
7781.08 1444
7781.91 1419
7782.74 1490
7783.57 1415
7784.41 1446
7785.24 1451
7786.07 1419
7786.91 1403
7787.74 1503
7788.57 1498
7789.40 1541
7790.24 1501
7791.07 1464
7791.90 1488
7792.74 1457
7793.57 1452
7794.40 1485
7795.24 1472
7796.07 1489
7796.90 1519
7797.74 1481
7798.57 1523
7799.40 1527
7800.24 1544
7801.07 1617
7801.91 1580
7802.74 1556
7803.57 1596
7804.41 1620
7805.24 1689
7806.07 1594
7806.91 1644
7807.74 1713
7808.58 1722
7809.41 1711
7810.25 1665
7811.08 1687
7811.91 1796
7812.75 1864
7813.58 1911
7814.42 1897
7815.25 1919
7816.09 1962
7816.92 1983
7817.75 2033
7818.59 2169
7819.42 2118
7820.26 2111
7821.09 2164
7821.93 2148
7822.76 2122
7823.60 2269
7824.43 2328
7825.27 2380
7826.10 2375
7826.94 2326
7827.77 2368
7828.61 2321
7829.44 2223
7830.28 2171
7831.11 2178
7831.95 2088
7832.78 2118
7833.62 2022
7834.46 2059
7835.29 2155
7836.13 2221
7836.96 2173
7837.80 2208
7838.63 2142
7839.47 2138
7840.31 2091
7841.14 2011
7841.98 1972
7842.81 1925
7843.65 1879
7844.48 1812
7845.32 1756
7846.16 1805
7846.99 1760
7847.83 1718
7848.67 1692
7849.50 1728
7850.34 1762
7851.17 1690
7852.01 1648
7852.85 1606
7853.68 1654
7854.52 1740
7855.36 1725
7856.19 1688
7857.03 1711
7857.87 1665
7858.70 1709
7859.54 1741
7860.38 1757
7861.21 1763
7862.05 1788
7862.89 1852
7863.72 1814
7864.56 1807
7865.40 1752
7866.24 1726
7867.07 1705
7867.91 1735
7868.75 1727
7869.59 1796
7870.42 1841
7871.26 1824
7872.10 1829
7872.94 1839
7873.77 1855
7874.61 1865
7875.45 1916
7876.29 1982
7877.12 2020
7877.96 2120
7878.80 2316
7879.64 2352
7880.47 2533
7881.31 2680
7882.15 2762
7882.99 2808
7883.83 2816
7884.66 2871
7885.50 2901
7886.34 2847
7887.18 2723
7888.02 2577
7888.86 2506
7889.69 2340
7890.53 2318
7891.37 2294
7892.21 2332
7893.05 2348
7893.89 2316
7894.73 2344
7895.56 2336
7896.40 2317
7897.24 2258
7898.08 2250
7898.92 2182
7899.76 2077
7900.60 2035
7901.44 1948
7902.28 1887
7903.12 1862
7903.95 1812
7904.79 1847
7905.63 1737
7906.47 1711
7907.31 1730
7908.15 1697
7908.99 1719
7909.83 1739
7910.67 1712
7911.51 1712
7912.35 1680
7913.19 1690
7914.03 1664
7914.87 1754
7915.71 1751
7916.55 1803
7917.39 1856
7918.23 1909
7919.07 1934
7919.91 1908
7920.75 1987
7921.59 1973
7922.43 1951
7923.27 1965
7924.11 1892
7924.95 1813
7925.79 1784
7926.63 1780
7927.47 1699
7928.31 1695
7929.15 1713
7929.99 1676
7930.83 1619
7931.67 1577
7932.51 1567
7933.35 1546
7934.19 1573
7935.04 1534
7935.88 1552
7936.72 1552
7937.56 1511
7938.40 1552
7939.24 1566
7940.08 1521
7940.92 1518
7941.76 1579
7942.60 1613
7943.45 1605
7944.29 1626
7945.13 1584
7945.97 1594
7946.81 1551
7947.65 1593
7948.49 1613
7949.34 1678
7950.18 1689
7951.02 1663
7951.86 1677
7952.70 1704
7953.54 1742
7954.39 1738
7955.23 1858
7956.07 1850
7956.91 1935
7957.75 1928
7958.60 1984
7959.44 2002
7960.28 2063
7961.12 2015
7961.96 1959
7962.81 1995
7963.65 1997
7964.49 1906
7965.33 1897
7966.18 1889
7967.02 1953
7967.86 2029
7968.70 2183
7969.55 2265
7970.39 2369
7971.23 2422
7972.08 2304
7972.92 2272
7973.76 2233
7974.60 2069
7975.45 1992
7976.29 1855
7977.13 1774
7977.98 1701
7978.82 1680
7979.66 1701
7980.51 1667
7981.35 1559
7982.19 1539
7983.04 1529
7983.88 1507
7984.72 1475
7985.57 1431
7986.41 1466
7987.25 1468
7988.10 1452
7988.94 1434
7989.78 1453
7990.63 1350
7991.47 1361
7992.32 1384
7993.16 1328
7994.00 1331
7994.85 1305
7995.69 1339
7996.54 1327
7997.38 1338
7998.22 1293
7999.07 1272
7999.91 1243
8000.76 1261
8001.60 1256
8002.45 1264
8003.29 1205
8004.13 1198
8004.98 1244
8005.82 1245
8006.67 1201
8007.51 1211
8008.36 1163
8009.20 1146
8010.05 1175
8010.89 1153
8011.74 1147
8012.58 1173
8013.43 1195
8014.27 1164
8015.12 1095
8015.96 1118
8016.81 1175
8017.65 1182
8018.50 1145
8019.34 1126
8020.19 1129
8021.03 1127
8021.88 1106
8022.72 1115
8023.57 1115
8024.41 1120
8025.26 1124
8026.11 1120
8026.95 1112
8027.80 1089
8028.64 1083
8029.49 1126
8030.33 1130
8031.18 1103
8032.03 1128
8032.87 1159
8033.72 1144
8034.56 1133
8035.41 1092
8036.26 1107
8037.10 1106
8037.95 1123
8038.80 1149
8039.64 1154
8040.49 1128
8041.34 1119
8042.18 1118
8043.03 1101
8043.87 1109
8044.72 1168
8045.57 1160
8046.41 1138
8047.26 1128
8048.11 1108
8048.96 1139
8049.80 1149
8050.65 1111
8051.50 1135
8052.34 1117
8053.19 1074
8054.04 1102
8054.88 1125
8055.73 1098
8056.58 1071
8057.43 1077
8058.27 1097
8059.12 1134
8059.97 1074
8060.82 1035
8061.66 1016
8062.51 1034
8063.36 1032
8064.21 1056
8065.05 1028
8065.90 990
8066.75 1050
8067.60 1040
8068.44 1021
8069.29 1017
8070.14 982
8070.99 998
8071.84 990
8072.68 994
8073.53 989
8074.38 991
8075.23 964
8076.08 938
8076.93 1001
8077.77 1005
8078.62 987
8079.47 991
8080.32 1011
8081.17 1044
8082.02 1013
8082.87 1024
8083.71 1027
8084.56 995
8085.41 1001
8086.26 971
8087.11 1014
8087.96 1018
8088.81 1009
8089.66 1044
8090.51 1072
8091.35 1071
8092.20 1031
8093.05 1020
8093.90 1054
8094.75 1037
8095.60 997
8096.45 1051
8097.30 1032
8098.15 1027
8099.00 1022
8099.85 980
8100.70 957
8101.55 967
8102.40 961
8103.25 966
8104.10 987
8104.95 972
8105.80 988
8106.65 1010
8107.50 1025
8108.35 1019
8109.20 980
8110.05 1008
8110.90 989
8111.75 999
8112.60 1039
8113.45 1017
8114.30 1026
8115.15 1011
8116.00 991
8116.85 1027
8117.70 1049
8118.55 1084
8119.40 1052
8120.25 1042
8121.10 1045
8121.95 1047
8122.80 1071
8123.65 1067
8124.50 1112
8125.35 1104
8126.20 1041
8127.06 1117
8127.91 1107
8128.76 1127
8129.61 1146
8130.46 1135
8131.31 1127
8132.16 1114
8133.01 1154
8133.86 1220
8134.72 1256
8135.57 1249
8136.42 1275
8137.27 1250
8138.12 1270
8138.97 1296
8139.83 1261
8140.68 1234
8141.53 1231
8142.38 1201
8143.23 1189
8144.08 1157
8144.94 1245
8145.79 1197
8146.64 1190
8147.49 1233
8148.34 1245
8149.20 1234
8150.05 1309
8150.90 1355
8151.75 1309
8152.60 1320
8153.46 1336
8154.31 1291
8155.16 1377
8156.01 1428
8156.87 1550
8157.72 1547
8158.57 1560
8159.42 1569
8160.28 1547
8161.13 1521
8161.98 1456
8162.84 1404
8163.69 1412
8164.54 1345
8165.39 1276
8166.25 1217
8167.10 1171
8167.95 1173
8168.81 1193
8169.66 1082
8170.51 1058
8171.37 1115
8172.22 1115
8173.07 1116
8173.93 1087
8174.78 1068
8175.63 1047
8176.49 1090
8177.34 1143
8178.19 1093
8179.05 1102
8179.90 1051
8180.76 1053
8181.61 1042
8182.46 980
8183.32 991
8184.17 975
8185.02 1020
8185.88 987
8186.73 998
8187.59 997
8188.44 1020
8189.30 991
8190.15 1054
8191.00 956
8191.86 985
8192.71 1004
8193.57 1006
8194.42 1004
8195.28 1002
8196.13 997
8196.99 969
8197.84 1012
8198.69 959
8199.55 976
8200.40 1012
8201.26 1010
8202.11 927
8202.97 925
8203.82 951
8204.68 974
8205.53 956
8206.39 936
8207.24 978
8208.10 965
8208.95 950
8209.81 946
8210.67 996
8211.52 952
8212.38 975
8213.23 962
8214.09 958
8214.94 965
8215.80 985
8216.65 1028
8217.51 1010
8218.37 983
8219.22 955
8220.08 955
8220.93 946
8221.79 967
8222.64 1009
8223.50 1023
8224.36 1001
8225.21 986
8226.07 981
8226.92 993
8227.78 1022
8228.64 1016
8229.49 1019
8230.35 972
8231.21 934
8232.06 947
8232.92 981
8233.78 972
8234.63 954
8235.49 944
8236.35 932
8237.20 945
8238.06 921
8238.92 914
8239.77 914
8240.63 920
8241.49 900
8242.34 922
8243.20 897
8244.06 928
8244.91 896
8245.77 923
8246.63 889
8247.49 921
8248.34 899
8249.20 903
8250.06 880
8250.92 880
8251.77 886
8252.63 873
8253.49 867
8254.35 905
8255.20 889
8256.06 929
8256.92 941
8257.78 920
8258.63 896
8259.49 860
8260.35 864
8261.21 871
8262.07 917
8262.92 899
8263.78 867
8264.64 899
8265.50 899
8266.36 898
8267.22 923
8268.07 903
8268.93 946
8269.79 957
8270.65 958
8271.51 965
8272.37 961
8273.22 974
8274.08 959
8274.94 972
8275.80 961
8276.66 972
8277.52 991
8278.38 965
8279.24 980
8280.09 969
8280.95 929
8281.81 942
8282.67 994
8283.53 990
8284.39 985
8285.25 950
8286.11 934
8286.97 923
8287.83 915
8288.69 884
8289.55 935
8290.41 937
8291.26 934
8292.12 951
8292.98 911
8293.84 983
8294.70 954
8295.56 921
8296.42 961
8297.28 945
8298.14 920
8299.00 958
8299.86 955
8300.72 933
8301.58 929
8302.44 945
8303.30 930
8304.16 921
8305.02 944
8305.88 953
8306.74 921
8307.60 937
8308.46 940
8309.33 923
8310.19 915
8311.05 893
8311.91 911
8312.77 895
8313.63 928
8314.49 884
8315.35 901
8316.21 904
8317.07 900
8317.93 888
8318.79 872
8319.65 859
8320.52 884
8321.38 877
8322.24 922
8323.10 921
8323.96 867
8324.82 897
8325.68 900
8326.54 912
8327.41 931
8328.27 915
8329.13 883
8329.99 866
8330.85 856
8331.71 891
8332.57 847
8333.44 881
8334.30 924
8335.16 913
8336.02 903
8336.88 892
8337.75 887
8338.61 903
8339.47 939
8340.33 924
8341.19 919
8342.06 906
8342.92 911
8343.78 906
8344.64 894
8345.50 931
8346.37 969
8347.23 920
8348.09 934
8348.95 989
8349.82 943
8350.68 943
8351.54 957
8352.40 1004
8353.27 978
8354.13 961
8354.99 970
8355.86 948
8356.72 937
8357.58 991
8358.45 954
8359.31 947
8360.17 941
8361.03 927
8361.90 970
8362.76 983
8363.62 926
8364.49 927
8365.35 947
8366.21 947
8367.08 939
8367.94 921
8368.80 925
8369.67 966
8370.53 946
8371.40 928
8372.26 940
8373.12 957
8373.99 951
8374.85 947
8375.71 996
8376.58 967
8377.44 969
8378.31 937
8379.17 978
8380.03 998
8380.90 1018
8381.76 1033
8382.63 1045
8383.49 1068
8384.36 1030
8385.22 1024
8386.08 1051
8386.95 1056
8387.81 1103
8388.68 1105
8389.54 1070
8390.41 1075
8391.27 1106
8392.14 1094
8393.00 1084
8393.87 1108
8394.73 1090
8395.60 1104
8396.46 1080
8397.33 1088
8398.19 1098
8399.06 1107
8399.92 1095
8400.79 1081
8401.65 1090
8402.52 1119
8403.38 1127
8404.25 1140
8405.11 1105
8405.98 1150
8406.84 1171
8407.71 1141
8408.58 1196
8409.44 1218
8410.31 1240
8411.17 1145
8412.04 1170
8412.90 1262
8413.77 1249
8414.64 1219
8415.50 1252
8416.37 1288
8417.23 1302
8418.10 1299
8418.97 1331
8419.83 1286
8420.70 1348
8421.56 1287
8422.43 1346
8423.30 1444
8424.16 1395
8425.03 1367
8425.90 1387
8426.76 1416
8427.63 1474
8428.50 1509
8429.36 1547
8430.23 1533
8431.10 1528
8431.96 1571
8432.83 1516
8433.70 1568
8434.56 1671
8435.43 1610
8436.30 1635
8437.16 1699
8438.03 1724
8438.90 1706
8439.77 1781
8440.63 1813
8441.50 1825
8442.37 1829
8443.24 1912
8444.10 1938
8444.97 1963
8445.84 2052
8446.71 2001
8447.57 2022
8448.44 2027
8449.31 1989
8450.18 2078
8451.04 2142
8451.91 2213
8452.78 2320
8453.65 2517
8454.52 2801
8455.38 3156
8456.25 3436
8457.12 3863
8457.99 4275
8458.86 4557
8459.72 4657
8460.59 4640
8461.46 4470
8462.33 4174
8463.20 3920
8464.07 3700
8464.93 3419
8465.80 3144
8466.67 2859
8467.54 2740
8468.41 2560
8469.28 2449
8470.15 2327
8471.02 2209
8471.88 2133
8472.75 2104
8473.62 2016
8474.49 1959
8475.36 1919
8476.23 1927
8477.10 1857
8477.97 1802
8478.84 1788
8479.71 1825
8480.58 1892
8481.44 1930
8482.31 1936
8483.18 1990
8484.05 2042
8484.92 2006
8485.79 2058
8486.66 2046
8487.53 1982
8488.40 1983
8489.27 1947
8490.14 1898
8491.01 1851
8491.88 1799
8492.75 1840
8493.62 1744
8494.49 1755
8495.36 1776
8496.23 1773
8497.10 1808
8497.97 1826
8498.84 1812
8499.71 1779
8500.58 1770
8501.45 1716
8502.32 1702
8503.19 1692
8504.06 1667
8504.93 1659
8505.80 1639
8506.67 1667
8507.55 1703
8508.42 1721
8509.29 1660
8510.16 1735
8511.03 1752
8511.90 1766
8512.77 1792
8513.64 1747
8514.51 1760
8515.38 1815
8516.25 1845
8517.13 1806
8518.00 1909
8518.87 1858
8519.74 1902
8520.61 1895
8521.48 1919
8522.35 1993
8523.23 1993
8524.10 2130
8524.97 2304
8525.84 2365
8526.71 2510
8527.58 2607
8528.46 2650
8529.33 2753
8530.20 2708
8531.07 2561
8531.94 2585
8532.81 2628
8533.69 2571
8534.56 2397
8535.43 2365
8536.30 2320
8537.18 2231
8538.05 2226
8538.92 2202
8539.79 2213
8540.66 2159
8541.54 2110
8542.41 1992
8543.28 1957
8544.15 1942
8545.03 1902
8545.90 1818
8546.77 1790
8547.64 1752
8548.52 1844
8549.39 1857
8550.26 1901
8551.14 1918
8552.01 2027
8552.88 2115
8553.76 2283
8554.63 2463
8555.50 2618
8556.37 2760
8557.25 2919
8558.12 2998
8558.99 2990
8559.87 2760
8560.74 2649
8561.61 2512
8562.49 2430
8563.36 2242
8564.24 2032
8565.11 1993
8565.98 1942
8566.86 1884
8567.73 1742
8568.60 1734
8569.48 1643
8570.35 1662
8571.23 1643
8572.10 1585
8572.97 1538
8573.85 1524
8574.72 1514
8575.60 1526
8576.47 1526
8577.34 1492
8578.22 1457
8579.09 1424
8579.97 1430
8580.84 1427
8581.72 1436
8582.59 1464
8583.47 1427
8584.34 1418
8585.21 1428
8586.09 1449
8586.96 1476
8587.84 1480
8588.71 1479
8589.59 1487
8590.46 1450
8591.34 1484
8592.21 1472
8593.09 1550
8593.96 1525
8594.84 1523
8595.71 1570
8596.59 1588
8597.46 1584
8598.34 1607
8599.22 1541
8600.09 1596
8600.97 1652
8601.84 1663
8602.72 1586
8603.59 1564
8604.47 1559
8605.34 1661
8606.22 1644
8607.10 1693
8607.97 1632
8608.85 1668
8609.72 1703
8610.60 1703
8611.47 1699
8612.35 1705
8613.23 1732
8614.10 1744
8614.98 1748
8615.86 1779
8616.73 1810
8617.61 1819
8618.48 1801
8619.36 1855
8620.24 1903
8621.11 1934
8621.99 1913
8622.87 1988
8623.74 2010
8624.62 2037
8625.50 1999
8626.37 1976
8627.25 2029
8628.13 2021
8629.00 2024
8629.88 2019
8630.76 1990
8631.64 2006
8632.51 1996
8633.39 1996
8634.27 1957
8635.14 2050
8636.02 2049
8636.90 2039
8637.78 2020
8638.65 2141
8639.53 2124
8640.41 2065
8641.29 2125
8642.16 2059
8643.04 2154
8643.92 2184
8644.80 2187
8645.67 2210
8646.55 2248
8647.43 2364
8648.31 2422
8649.18 2464
8650.06 2395
8650.94 2464
8651.82 2541
8652.70 2565
8653.58 2548
8654.45 2495
8655.33 2546
8656.21 2639
8657.09 2572
8657.97 2579
8658.84 2697
8659.72 2826
8660.60 2985
8661.48 3291
8662.36 3576
8663.24 3901
8664.12 4367
8664.99 4710
8665.87 5262
8666.75 5467
8667.63 5702
8668.51 5810
8669.39 5717
8670.27 5551
8671.15 5216
8672.03 4927
8672.91 4578
8673.78 4137
8674.66 3953
8675.54 3756
8676.42 3550
8677.30 3362
8678.18 3146
8679.06 2983
8679.94 2789
8680.82 2724
8681.70 2570
8682.58 2467
8683.46 2467
8684.34 2371
8685.22 2321
8686.10 2274
8686.98 2256
8687.86 2271
8688.74 2307
8689.62 2441
8690.50 2517
8691.38 2707
8692.26 2861
8693.14 3052
8694.02 3170
8694.90 3353
8695.78 3510
8696.66 3459
8697.54 3492
8698.42 3385
8699.30 3199
8700.18 3073
8701.06 3020
8701.94 2873
8702.82 2780
8703.70 2726
8704.58 2652
8705.46 2597
8706.34 2475
8707.23 2385
8708.11 2280
8708.99 2233
8709.87 2136
8710.75 2120
8711.63 2043
8712.51 1922
8713.39 1844
8714.27 1794
8715.16 1777
8716.04 1669
8716.92 1662
8717.80 1614
8718.68 1628
8719.56 1623
8720.44 1563
8721.33 1554
8722.21 1623
8723.09 1608
8723.97 1625
8724.85 1585
8725.73 1602
8726.62 1624
8727.50 1647
8728.38 1682
8729.26 1665
8730.14 1636
8731.03 1638
8731.91 1706
8732.79 1694
8733.67 1628
8734.55 1689
8735.44 1743
8736.32 1724
8737.20 1663
8738.08 1691
8738.97 1681
8739.85 1686
8740.73 1663
8741.61 1666
8742.50 1645
8743.38 1657
8744.26 1630
8745.14 1628
8746.03 1618
8746.91 1647
8747.79 1681
8748.68 1655
8749.56 1647
8750.44 1608
8751.33 1599
8752.21 1583
8753.09 1627
8753.97 1660
8754.86 1662
8755.74 1651
8756.62 1736
8757.51 1741
8758.39 1781
8759.28 1818
8760.16 1828
8761.04 1878
8761.93 1896
8762.81 1928
8763.69 1873
8764.58 1868
8765.46 1845
8766.34 1910
8767.23 1903
8768.11 1824
8769.00 1830
8769.88 1832
8770.76 1819
8771.65 1791
8772.53 1776
8773.42 1734
8774.30 1769
8775.19 1779
8776.07 1652
8776.95 1649
8777.84 1691
8778.72 1704
8779.61 1735
8780.49 1752
8781.38 1830
8782.26 1791
8783.15 1874
8784.03 1897
8784.92 1946
8785.80 1942
8786.69 1989
8787.57 1937
8788.46 1903
8789.34 1915
8790.23 1877
8791.11 1790
8792.00 1807
8792.88 1748
8793.77 1704
8794.65 1556
8795.54 1562
8796.42 1522
8797.31 1439
8798.19 1472
8799.08 1408
8799.96 1389
8800.85 1367
8801.74 1343
8802.62 1282
8803.51 1240
8804.39 1289
8805.28 1290
8806.16 1310
8807.05 1315
8807.94 1305
8808.82 1260
8809.71 1215
8810.59 1221
8811.48 1228
8812.37 1197
8813.25 1223
8814.14 1214
8815.03 1245
8815.91 1265
8816.80 1266
8817.68 1248
8818.57 1287
8819.46 1209
8820.34 1179
8821.23 1244
8822.12 1236
8823.00 1220
8823.89 1225
8824.78 1191
8825.66 1157
8826.55 1148
8827.44 1200
8828.33 1179
8829.21 1164
8830.10 1218
8830.99 1180
8831.87 1192
8832.76 1183
8833.65 1182
8834.54 1194
8835.42 1140
8836.31 1113
8837.20 1169
8838.08 1146
8838.97 1116
8839.86 1179
8840.75 1173
8841.64 1120
8842.52 1186
8843.41 1166
8844.30 1122
8845.19 1135
8846.07 1102
8846.96 1128
8847.85 1119
8848.74 1073
8849.63 1108
8850.51 1092
8851.40 1107
8852.29 1099
8853.18 1067
8854.07 1041
8854.96 1059
8855.84 1042
8856.73 1026
8857.62 1002
8858.51 1014
8859.40 1033
8860.29 1003
8861.17 971
8862.06 1000
8862.95 1046
8863.84 1011
8864.73 986
8865.62 981
8866.51 1010
8867.40 998
8868.29 1007
8869.17 1000
8870.06 990
8870.95 996
8871.84 996
8872.73 1003
8873.62 995
8874.51 971
8875.40 976
8876.29 1027
8877.18 1020
8878.07 976
8878.96 935
8879.85 920
8880.74 913
8881.63 904
8882.51 907
8883.40 935
8884.29 917
8885.18 925
8886.07 908
8886.96 882
8887.85 923
8888.74 923
8889.63 955
8890.52 913
8891.41 892
8892.30 849
8893.19 871
8894.09 850
8894.98 873
8895.87 861
8896.76 856
8897.65 865
8898.54 852
8899.43 863
8900.32 851
8901.21 868
8902.10 820
8902.99 836
8903.88 848
8904.77 827
8905.66 851
8906.55 838
8907.44 835
8908.34 847
8909.23 787
8910.12 803
8911.01 854
8911.90 864
8912.79 819
8913.68 838
8914.57 893
8915.47 880
8916.36 870
8917.25 858
8918.14 886
8919.03 862
8919.92 899
8920.81 879
8921.71 829
8922.60 812
8923.49 776
8924.38 809
8925.27 800
8926.16 827
8927.06 806
8927.95 802
8928.84 792
8929.73 821
8930.62 802
8931.52 807
8932.41 780
8933.30 743
8934.19 750
8935.09 771
8935.98 763
8936.87 771
8937.76 805
8938.66 805
8939.55 775
8940.44 773
8941.33 781
8942.23 806
8943.12 795
8944.01 806
8944.90 788
8945.80 757
8946.69 764
8947.58 754
8948.48 763
8949.37 789
8950.26 798
8951.16 747
8952.05 734
8952.94 746
8953.84 741
8954.73 799
8955.62 769
8956.52 787
8957.41 779
8958.30 798
8959.20 780
8960.09 725
8960.98 767
8961.88 812
8962.77 755
8963.66 768
8964.56 767
8965.45 775
8966.35 768
8967.24 842
8968.13 803
8969.03 787
8969.92 772
8970.82 807
8971.71 836
8972.60 843
8973.50 784
8974.39 800
8975.29 776
8976.18 783
8977.08 781
8977.97 722
8978.87 738
8979.76 728
8980.65 744
8981.55 738
8982.44 769
8983.34 748
8984.23 726
8985.13 726
8986.02 731
8986.92 744
8987.81 686
8988.71 739
8989.60 779
8990.50 757
8991.39 734
8992.29 751
8993.18 770
8994.08 750
8994.97 713
8995.87 699
8996.76 727
8997.66 759
8998.56 744
8999.45 736
9000.35 702
9001.24 713
9002.14 728
9003.03 735
9003.93 745
9004.83 753
9005.72 725
9006.62 728
9007.51 723
9008.41 738
9009.31 747
9010.20 732
9011.10 704
9011.99 737
9012.89 706
9013.79 678
9014.68 668
9015.58 687
9016.48 674
9017.37 666
9018.27 698
9019.16 689
9020.06 757
9020.96 725
9021.85 681
9022.75 699
9023.65 724
9024.54 724
9025.44 708
9026.34 683
9027.24 718
9028.13 756
9029.03 706
9029.93 721
9030.82 691
9031.72 711
9032.62 710
9033.52 705
9034.41 727
9035.31 713
9036.21 694
9037.10 702
9038.00 732
9038.90 697
9039.80 688
9040.69 707
9041.59 693
9042.49 711
9043.39 709
9044.29 689
9045.18 649
9046.08 699
9046.98 722
9047.88 708
9048.78 720
9049.67 728
9050.57 681
9051.47 761
9052.37 720
9053.27 745
9054.16 719
9055.06 679
9055.96 733
9056.86 744
9057.76 755
9058.66 727
9059.55 753
9060.45 732
9061.35 761
9062.25 712
9063.15 776
9064.05 733
9064.95 734
9065.85 734
9066.74 718
9067.64 735
9068.54 750
9069.44 751
9070.34 742
9071.24 767
9072.14 766
9073.04 792
9073.94 745
9074.84 721
9075.74 741
9076.64 726
9077.53 749
9078.43 799
9079.33 761
9080.23 770
9081.13 781
9082.03 737
9082.93 752
9083.83 782
9084.73 795
9085.63 761
9086.53 740
9087.43 779
9088.33 778
9089.23 782
9090.13 806
9091.03 797
9091.93 780
9092.83 776
9093.73 816
9094.63 790
9095.53 790
9096.43 808
9097.33 767
9098.23 735
9099.13 749
9100.04 790
9100.94 786
9101.84 778
9102.74 782
9103.64 753
9104.54 704
9105.44 753
9106.34 792
9107.24 773
9108.14 765
9109.04 748
9109.94 778
9110.85 766
9111.75 754
9112.65 748
9113.55 786
9114.45 754
9115.35 757
9116.25 707
9117.15 721
9118.06 709
9118.96 736
9119.86 732
9120.76 730
9121.66 724
9122.56 754
9123.46 756
9124.37 759
9125.27 749
9126.17 741
9127.07 777
9127.97 771
9128.88 755
9129.78 783
9130.68 828
9131.58 787
9132.48 774
9133.39 742
9134.29 749
9135.19 770
9136.09 749
9137.00 710
9137.90 726
9138.80 694
9139.70 680
9140.61 700
9141.51 690
9142.41 694
9143.31 710
9144.22 707
9145.12 701
9146.02 702
9146.92 705
9147.83 751
9148.73 730
9149.63 670
9150.54 670
9151.44 709
9152.34 709
9153.25 717
9154.15 731
9155.05 710
9155.96 714
9156.86 703
9157.76 694
9158.67 712
9159.57 707
9160.47 713
9161.38 742
9162.28 744
9163.18 729
9164.09 719
9164.99 744
9165.90 717
9166.80 698
9167.70 711
9168.61 727
9169.51 737
9170.42 753
9171.32 764
9172.22 767
9173.13 755
9174.03 777
9174.94 735
9175.84 702
9176.74 726
9177.65 758
9178.55 712
9179.46 713
9180.36 715
9181.27 701
9182.17 718
9183.08 716
9183.98 708
9184.89 783
9185.79 751
9186.70 737
9187.60 736
9188.51 739
9189.41 723
9190.32 721
9191.22 736
9192.13 733
9193.03 741
9193.94 772
9194.84 741
9195.75 784
9196.65 778
9197.56 821
9198.46 865
9199.37 835
9200.27 847
9201.18 866
9202.08 870
9202.99 864
9203.90 885
9204.80 917
9205.71 906
9206.61 855
9207.52 843
9208.42 834
9209.33 830
9210.24 809
9211.14 771
9212.05 769
9212.95 768
9213.86 769
9214.77 754
9215.67 750
9216.58 775
9217.49 726
9218.39 739
9219.30 742
9220.21 803
9221.11 763
9222.02 760
9222.93 723
9223.83 712
9224.74 724
9225.65 769
9226.55 734
9227.46 699
9228.37 749
9229.27 704
9230.18 721
9231.09 693
9231.99 714
9232.90 703
9233.81 731
9234.72 724
9235.62 688
9236.53 673
9237.44 682
9238.34 702
9239.25 743
9240.16 727
9241.07 680
9241.97 694
9242.88 738
9243.79 728
9244.70 669
9245.61 685
9246.51 692
9247.42 729
9248.33 699
9249.24 696
9250.14 729
9251.05 688
9251.96 698
9252.87 734
9253.78 725
9254.69 671
9255.59 671
9256.50 729
9257.41 730
9258.32 694
9259.23 727
9260.14 691
9261.04 723
9261.95 715
9262.86 731
9263.77 722
9264.68 751
9265.59 735
9266.50 768
9267.40 791
9268.31 765
9269.22 732
9270.13 755
9271.04 740
9271.95 728
9272.86 730
9273.77 761
9274.68 775
9275.59 723
9276.49 757
9277.40 689
9278.31 743
9279.22 763
9280.13 713
9281.04 719
9281.95 693
9282.86 721
9283.77 734
9284.68 737
9285.59 736
9286.50 736
9287.41 706
9288.32 717
9289.23 762
9290.14 756
9291.05 786
9291.96 736
9292.87 751
9293.78 798
9294.69 766
9295.60 734
9296.51 754
9297.42 805
9298.33 808
9299.24 772
9300.15 772
9301.06 785
9301.97 765
9302.88 793
9303.79 834
9304.70 839
9305.61 821
9306.53 826
9307.44 799
9308.35 804
9309.26 828
9310.17 861
9311.08 880
9311.99 843
9312.90 856
9313.81 831
9314.72 863
9315.63 876
9316.55 878
9317.46 842
9318.37 799
9319.28 798
9320.19 856
9321.10 770
9322.01 800
9322.93 814
9323.84 826
9324.75 816
9325.66 796
9326.57 783
9327.48 771
9328.40 805
9329.31 805
9330.22 793
9331.13 777
9332.04 766
9332.96 789
9333.87 812
9334.78 822
9335.69 815
9336.60 764
9337.52 771
9338.43 782
9339.34 789
9340.25 788
9341.17 768
9342.08 774
9342.99 817
9343.90 843
9344.82 836
9345.73 819
9346.64 784
9347.55 816
9348.47 793
9349.38 814
9350.29 789
9351.21 796
9352.12 812
9353.03 803
9353.94 788
9354.86 782
9355.77 823
9356.68 816
9357.60 804
9358.51 820
9359.42 800
9360.34 829
9361.25 816
9362.16 808
9363.08 803
9363.99 789
9364.90 861
9365.82 850
9366.73 820
9367.65 836
9368.56 846
9369.47 845
9370.39 804
9371.30 843
9372.21 872
9373.13 842
9374.04 819
9374.96 839
9375.87 861
9376.79 878
9377.70 830
9378.61 844
9379.53 888
9380.44 828
9381.36 886
9382.27 850
9383.19 899
9384.10 920
9385.01 911
9385.93 914
9386.84 880
9387.76 940
9388.67 975
9389.59 970
9390.50 948
9391.42 992
9392.33 986
9393.25 991
9394.16 992
9395.08 1024
9395.99 1022
9396.91 1051
9397.82 1077
9398.74 1017
9399.65 987
9400.57 1043
9401.48 1046
9402.40 1040
9403.32 998
9404.23 1034
9405.15 1029
9406.06 971
9406.98 1002
9407.89 945
9408.81 984
9409.73 1018
9410.64 992
9411.56 987
9412.47 1008
9413.39 970
9414.30 1015
9415.22 1010
9416.14 999
9417.05 979
9417.97 1030
9418.89 1021
9419.80 1034
9420.72 1025
9421.63 1008
9422.55 1050
9423.47 1016
9424.38 1024
9425.30 1050
9426.22 1043
9427.13 1060
9428.05 1091
9428.97 1093
9429.88 1050
9430.80 1068
9431.72 1109
9432.63 1095
9433.55 1115
9434.47 1162
9435.38 1166
9436.30 1177
9437.22 1201
9438.14 1266
9439.05 1283
9439.97 1279
9440.89 1326
9441.81 1305
9442.72 1376
9443.64 1405
9444.56 1353
9445.47 1384
9446.39 1392
9447.31 1379
9448.23 1402
9449.15 1457
9450.06 1490
9450.98 1594
9451.90 1675
9452.82 1795
9453.73 1882
9454.65 1960
9455.57 2006
9456.49 2014
9457.41 2116
9458.32 2037
9459.24 1923
9460.16 1873
9461.08 1775
9462.00 1667
9462.92 1626
9463.83 1483
9464.75 1427
9465.67 1350
9466.59 1255
9467.51 1223
9468.43 1212
9469.35 1174
9470.26 1145
9471.18 1077
9472.10 1070
9473.02 1067
9473.94 1071
9474.86 1071
9475.78 1073
9476.70 1040
9477.62 1038
9478.54 1025
9479.45 1049
9480.37 1080
9481.29 1061
9482.21 1063
9483.13 1067
9484.05 1038
9484.97 1100
9485.89 1083
9486.81 1047
9487.73 1072
9488.65 1075
9489.57 1092
9490.49 1103
9491.41 1095
9492.33 1145
9493.25 1087
9494.17 1095
9495.09 1100
9496.01 1077
9496.93 1088
9497.85 1111
9498.77 1086
9499.69 1064
9500.61 1117
9501.53 1086
9502.45 1075
9503.37 1072
9504.29 1058
9505.21 1102
9506.13 1097
9507.05 1113
9507.97 1106
9508.89 1093
9509.81 1125
9510.73 1114
9511.65 1114
9512.57 1138
9513.49 1151
9514.42 1167
9515.34 1194
9516.26 1222
9517.18 1216
9518.10 1280
9519.02 1316
9519.94 1345
9520.86 1357
9521.78 1376
9522.71 1382
9523.63 1433
9524.55 1500
9525.47 1523
9526.39 1522
9527.31 1477
9528.23 1487
9529.16 1493
9530.08 1541
9531.00 1470
9531.92 1450
9532.84 1461
9533.76 1441
9534.69 1441
9535.61 1431
9536.53 1461
9537.45 1413
9538.37 1442
9539.30 1436
9540.22 1423
9541.14 1395
9542.06 1309
9542.98 1327
9543.91 1350
9544.83 1357
9545.75 1292
9546.67 1333
9547.60 1284
9548.52 1237
9549.44 1267
9550.36 1277
9551.29 1260
9552.21 1294
9553.13 1327
9554.06 1324
9554.98 1277
9555.90 1304
9556.82 1266
9557.75 1308
9558.67 1301
9559.59 1357
9560.52 1356
9561.44 1376
9562.36 1356
9563.29 1365
9564.21 1359
9565.13 1378
9566.06 1403
9566.98 1401
9567.90 1430
9568.83 1404
9569.75 1429
9570.67 1426
9571.60 1446
9572.52 1457
9573.44 1478
9574.37 1486
9575.29 1488
9576.22 1514
9577.14 1532
9578.06 1551
9578.99 1567
9579.91 1604
9580.84 1636
9581.76 1710
9582.68 1703
9583.61 1695
9584.53 1703
9585.46 1673
9586.38 1663
9587.31 1666
9588.23 1686
9589.15 1688
9590.08 1635
9591.00 1702
9591.93 1671
9592.85 1747
9593.78 1746
9594.70 1793
9595.63 1798
9596.55 1895
9597.48 1961
9598.40 2058
9599.33 2159
9600.25 2222
9601.18 2270
9602.10 2308
9603.03 2365
9603.95 2320
9604.88 2259
9605.80 2305
9606.73 2246
9607.65 2130
9608.58 2086
9609.50 2083
9610.43 1989
9611.35 1865
9612.28 1873
9613.21 1824
9614.13 1759
9615.06 1706
9615.98 1717
9616.91 1642
9617.84 1623
9618.76 1588
9619.69 1607
9620.61 1643
9621.54 1593
9622.47 1623
9623.39 1622
9624.32 1632
9625.24 1616
9626.17 1639
9627.10 1620
9628.02 1575
9628.95 1605
9629.88 1651
9630.80 1655
9631.73 1705
9632.65 1652
9633.58 1634
9634.51 1653
9635.43 1679
9636.36 1669
9637.29 1714
9638.22 1760
9639.14 1838
9640.07 1837
9641.00 1827
9641.92 1843
9642.85 1862
9643.78 1897
9644.70 1954
9645.63 1982
9646.56 1990
9647.49 2048
9648.41 2041
9649.34 2038
9650.27 2045
9651.20 2071
9652.12 2094
9653.05 1990
9653.98 1985
9654.91 1986
9655.83 2014
9656.76 2018
9657.69 2020
9658.62 2007
9659.55 1965
9660.47 2015
9661.40 2004
9662.33 2027
9663.26 2037
9664.19 2002
9665.11 2044
9666.04 2091
9666.97 2099
9667.90 2094
9668.83 2111
9669.75 2155
9670.68 2206
9671.61 2219
9672.54 2170
9673.47 2207
9674.40 2207
9675.33 2232
9676.25 2277
9677.18 2277
9678.11 2267
9679.04 2285
9679.97 2311
9680.90 2320
9681.83 2337
9682.76 2363
9683.69 2443
9684.61 2472
9685.54 2456
9686.47 2502
9687.40 2474
9688.33 2488
9689.26 2450
9690.19 2420
9691.12 2420
9692.05 2473
9692.98 2480
9693.91 2456
9694.84 2525
9695.77 2544
9696.70 2563
9697.63 2584
9698.56 2606
9699.49 2630
9700.42 2641
9701.35 2742
9702.28 2763
9703.21 2730
9704.14 2653
9705.07 2641
9706.00 2651
9706.93 2618
9707.86 2627
9708.79 2501
9709.72 2524
9710.65 2489
9711.58 2494
9712.51 2530
9713.44 2574
9714.37 2611
9715.30 2599
9716.23 2645
9717.16 2743
9718.09 2709
9719.02 2690
9719.95 2686
9720.88 2597
9721.81 2577
9722.75 2521
9723.68 2494
9724.61 2396
9725.54 2292
9726.47 2308
9727.40 2258
9728.33 2200
9729.26 2148
9730.19 2141
9731.13 2089
9732.06 2112
9732.99 2064
9733.92 2062
9734.85 2016
9735.78 1976
9736.71 2027
9737.65 2034
9738.58 2034
9739.51 2022
9740.44 1983
9741.37 1953
9742.30 1962
9743.24 1941
9744.17 1926
9745.10 1965
9746.03 1934
9746.96 1863
9747.90 1881
9748.83 1888
9749.76 1870
9750.69 1858
9751.63 1854
9752.56 1860
9753.49 1828
9754.42 1900
9755.36 1831
9756.29 1782
9757.22 1787
9758.15 1814
9759.09 1835
9760.02 1834
9760.95 1849
9761.88 1823
9762.82 1739
9763.75 1798
9764.68 1803
9765.62 1769
9766.55 1825
9767.48 1860
9768.41 1867
9769.35 1861
9770.28 1930
9771.21 1962
9772.15 1952
9773.08 1955
9774.01 1969
9774.95 1948
9775.88 1914
9776.81 1894
9777.75 1827
9778.68 1862
9779.62 1887
9780.55 1814
9781.48 1925
9782.42 1917
9783.35 1913
9784.28 1943
9785.22 1927
9786.15 1942
9787.09 1900
9788.02 1882
9788.95 1869
9789.89 1902
9790.82 1828
9791.76 1844
9792.69 1799
9793.63 1834
9794.56 1878
9795.49 1829
9796.43 1851
9797.36 1921
9798.30 1943
9799.23 2004
9800.17 2028
9801.10 2026
9802.04 2075
9802.97 2101
9803.91 2047
9804.84 1986
9805.78 1896
9806.71 1782
9807.65 1749
9808.58 1705
9809.52 1661
9810.45 1623
9811.39 1523
9812.32 1515
9813.26 1506
9814.19 1472
9815.13 1419
9816.06 1428
9817.00 1389
9817.93 1332
9818.87 1291
9819.80 1355
9820.74 1343
9821.68 1361
9822.61 1294
9823.55 1275
9824.48 1302
9825.42 1263
9826.35 1295
9827.29 1235
9828.23 1299
9829.16 1260
9830.10 1231
9831.03 1284
9831.97 1279
9832.91 1272
9833.84 1250
9834.78 1295
9835.72 1277
9836.65 1294
9837.59 1291
9838.52 1237
9839.46 1235
9840.40 1272
9841.33 1270
9842.27 1274
9843.21 1244
9844.14 1263
9845.08 1267
9846.02 1236
9846.95 1228
9847.89 1247
9848.83 1250
9849.77 1245
9850.70 1254
9851.64 1251
9852.58 1284
9853.51 1290
9854.45 1293
9855.39 1267
9856.33 1272
9857.26 1273
9858.20 1296
9859.14 1266
9860.08 1230
9861.01 1211
9861.95 1233
9862.89 1283
9863.83 1263
9864.76 1247
9865.70 1206
9866.64 1190
9867.58 1179
9868.51 1197
9869.45 1222
9870.39 1234
9871.33 1224
9872.27 1182
9873.20 1206
9874.14 1181
9875.08 1229
9876.02 1247
9876.96 1213
9877.90 1228
9878.83 1200
9879.77 1238
9880.71 1216
9881.65 1248
9882.59 1237
9883.53 1202
9884.47 1237
9885.40 1255
9886.34 1227
9887.28 1175
9888.22 1160
9889.16 1163
9890.10 1177
9891.04 1203
9891.98 1206
9892.91 1162
9893.85 1173
9894.79 1159
9895.73 1213
9896.67 1194
9897.61 1140
9898.55 1164
9899.49 1140
9900.43 1122
9901.37 1156
9902.31 1155
9903.25 1151
9904.19 1157
9905.13 1192
9906.07 1193
9907.01 1178
9907.95 1195
9908.89 1223
9909.83 1224
9910.77 1223
9911.71 1190
9912.65 1192
9913.59 1156
9914.53 1209
9915.47 1235
9916.41 1178
9917.35 1177
9918.29 1190
9919.23 1235
9920.17 1264
9921.11 1306
9922.05 1328
9922.99 1416
9923.93 1428
9924.87 1507
9925.81 1585
9926.75 1695
9927.69 1758
9928.63 1720
9929.57 1792
9930.51 1833
9931.45 1859
9932.39 1855
9933.34 1839
9934.28 1736
9935.22 1683
9936.16 1648
9937.10 1554
9938.04 1480
9938.98 1420
9939.92 1325
9940.87 1288
9941.81 1287
9942.75 1224
9943.69 1218
9944.63 1211
9945.57 1161
9946.51 1167
9947.46 1184
9948.40 1188
9949.34 1232
9950.28 1273
9951.22 1243
9952.16 1282
9953.11 1276
9954.05 1264
9954.99 1239
9955.93 1266
9956.87 1286
9957.82 1241
9958.76 1214
9959.70 1183
9960.64 1147
9961.59 1093
9962.53 1058
9963.47 1018
9964.41 1047
9965.35 1040
9966.30 1026
9967.24 1011
9968.18 999
9969.13 990
9970.07 983
9971.01 919
9971.95 936
9972.90 928
9973.84 894
9974.78 888
9975.73 891
9976.67 882
9977.61 893
9978.55 910
9979.50 904
9980.44 897
9981.38 899
9982.33 872
9983.27 864
9984.21 866
9985.16 864
9986.10 889
9987.04 915
9987.99 916
9988.93 918
9989.88 914
9990.82 940
9991.76 876
9992.71 879
9993.65 906
9994.59 871
9995.54 923
9996.48 888
9997.43 875
9998.37 877
9999.31 846
10000.26 866
10001.20 914
10002.15 885
10003.09 888
10004.04 913
10004.98 860
10005.92 855
10006.87 893
10007.81 870
10008.76 872
10009.70 857
10010.65 853
10011.59 872
10012.54 888
10013.48 902
10014.43 858
10015.37 900
10016.32 881
10017.26 866
10018.21 832
10019.15 822
10020.10 830
10021.04 838
10021.99 835
10022.93 825
10023.88 868
10024.82 836
10025.77 841
10026.71 817
10027.66 833
10028.60 817
10029.55 821
10030.49 819
10031.44 816
10032.39 837
10033.33 835
10034.28 791
10035.22 821
10036.17 776
10037.11 803
10038.06 824
10039.01 806
10039.95 776
10040.90 843
10041.84 874
10042.79 806
10043.74 798
10044.68 793
10045.63 808
10046.58 794
10047.52 805
10048.47 786
10049.41 768
10050.36 768
10051.31 755
10052.25 811
10053.20 785
10054.15 808
10055.09 762
10056.04 779
10056.99 770
10057.93 760
10058.88 742
10059.83 747
10060.78 770
10061.72 748
10062.67 746
10063.62 773
10064.56 743
10065.51 755
10066.46 769
10067.41 753
10068.35 772
10069.30 744
10070.25 755
10071.20 750
10072.14 746
10073.09 769
10074.04 741
10074.99 747
10075.93 791
10076.88 782
10077.83 778
10078.78 768
10079.72 736
10080.67 739
10081.62 746
10082.57 751
10083.52 737
10084.46 746
10085.41 731
10086.36 729
10087.31 753
10088.26 758
10089.21 749
10090.15 744
10091.10 739
10092.05 727
10093.00 797
10093.95 769
10094.90 745
10095.85 725
10096.79 745
10097.74 743
10098.69 798
10099.64 779
10100.59 738
10101.54 775
10102.49 767
10103.44 757
10104.39 823
10105.33 767
10106.28 795
10107.23 755
10108.18 767
10109.13 755
10110.08 757
10111.03 728
10111.98 762
10112.93 731
10113.88 734
10114.83 721
10115.78 779
10116.73 757
10117.68 745
10118.63 739
10119.58 759
10120.53 757
10121.48 757
10122.43 774
10123.38 770
10124.33 780
10125.28 739
10126.23 754
10127.18 770
10128.13 773
10129.08 778
10130.03 780
10130.98 781
10131.93 773
10132.88 779
10133.83 782
10134.78 805
10135.73 821
10136.68 834
10137.63 798
10138.58 821
10139.53 844
10140.48 810
10141.43 856
10142.38 801
10143.33 817
10144.29 837
10145.24 859
10146.19 826
10147.14 796
10148.09 845
10149.04 842
10149.99 842
10150.94 842
10151.89 825
10152.85 848
10153.80 891
10154.75 858
10155.70 893
10156.65 913
10157.60 886
10158.55 901
10159.51 903
10160.46 904
10161.41 931
10162.36 940
10163.31 946
10164.26 937
10165.22 919
10166.17 956
10167.12 997
10168.07 1023
10169.02 1001
10169.98 971
10170.93 989
10171.88 1006
10172.83 1016
10173.79 1045
10174.74 1041
10175.69 1030
10176.64 1054
10177.60 1079
10178.55 1061
10179.50 1105
10180.45 1094
10181.41 1075
10182.36 1107
10183.31 1073
10184.26 1057
10185.22 1091
10186.17 1042
10187.12 1077
10188.08 1079
10189.03 1091
10189.98 1132
10190.93 1119
10191.89 1097
10192.84 1065
10193.79 1042
10194.75 1060
10195.70 1069
10196.65 1116
10197.61 1118
10198.56 1093
10199.51 1097
10200.47 1119
10201.42 1178
10202.38 1207
10203.33 1172
10204.28 1167
10205.24 1174
10206.19 1153
10207.14 1217
10208.10 1201
10209.05 1289
10210.01 1304
10210.96 1297
10211.91 1288
10212.87 1344
10213.82 1282
10214.78 1272
10215.73 1262
10216.69 1224
10217.64 1207
10218.59 1171
10219.55 1177
10220.50 1138
10221.46 1153
10222.41 1178
10223.37 1204
10224.32 1120
10225.28 1075
10226.23 1083
10227.19 1142
10228.14 1119
10229.10 1135
10230.05 1197
10231.01 1172
10231.96 1212
10232.92 1278
10233.87 1326
10234.83 1348
10235.78 1375
10236.74 1480
10237.69 1501
10238.65 1554
10239.60 1562
10240.56 1563
10241.51 1573
10242.47 1527
10243.42 1484
10244.38 1492
10245.34 1416
10246.29 1383
10247.25 1310
10248.20 1220
10249.16 1248
10250.11 1222
10251.07 1225
10252.03 1141
10252.98 1115
10253.94 1096
10254.89 1103
10255.85 1044
10256.81 1004
10257.76 1011
10258.72 1017
10259.68 1005
10260.63 993
10261.59 930
10262.55 995
10263.50 986
10264.46 928
10265.41 920
10266.37 904
10267.33 927
10268.28 910
10269.24 903
10270.20 931
10271.16 914
10272.11 931
10273.07 941
10274.03 934
10274.98 937
10275.94 882
10276.90 933
10277.85 918
10278.81 944
10279.77 916
10280.73 954
10281.68 936
10282.64 894
10283.60 873
10284.56 856
10285.51 854
10286.47 872
10287.43 877
10288.39 859
10289.34 884
10290.30 859
10291.26 852
10292.22 816
10293.18 812
10294.13 859
10295.09 858
10296.05 879
10297.01 886
10297.97 879
10298.92 883
10299.88 876
10300.84 873
10301.80 848
10302.76 854
10303.72 843
10304.67 855
10305.63 819
10306.59 839
10307.55 854
10308.51 824
10309.47 865
10310.43 867
10311.38 844
10312.34 806
10313.30 819
10314.26 843
10315.22 848
10316.18 881
10317.14 797
10318.10 894
10319.06 855
10320.01 847
10320.97 810
10321.93 852
10322.89 828
10323.85 825
10324.81 806
10325.77 780
10326.73 771
10327.69 763
10328.65 817
10329.61 802
10330.57 797
10331.53 796
10332.49 763
10333.45 779
10334.41 792
10335.37 775
10336.33 776
10337.29 771
10338.25 769
10339.21 733
10340.17 717
10341.13 736
10342.09 739
10343.05 729
10344.01 731
10344.97 729
10345.93 730
10346.89 712
10347.85 738
10348.81 720
10349.77 725
10350.73 741
10351.69 736
10352.65 724
10353.61 692
10354.57 704
10355.53 726
10356.49 714
10357.46 719
10358.42 697
10359.38 691
10360.34 665
10361.30 685
10362.26 697
10363.22 708
10364.18 677
10365.14 667
10366.11 674
10367.07 658
10368.03 657
10368.99 644
10369.95 661
10370.91 636
10371.87 672
10372.84 621
10373.80 639
10374.76 642
10375.72 665
10376.68 673
10377.64 635
10378.61 646
10379.57 666
10380.53 624
10381.49 655
10382.45 646
10383.42 639
10384.38 624
10385.34 622
10386.30 607
10387.27 614
10388.23 638
10389.19 601
10390.15 593
10391.11 602
10392.08 603
10393.04 610
10394.00 640
10394.96 630
10395.93 634
10396.89 624
10397.85 616
10398.82 589
10399.78 582
10400.74 600
10401.70 585
10402.67 588
10403.63 602
10404.59 581
10405.56 622
10406.52 614
10407.48 616
10408.45 583
10409.41 611
10410.37 617
10411.34 606
10412.30 580
10413.26 614
10414.23 598
10415.19 568
10416.15 574
10417.12 567
10418.08 584
10419.04 578
10420.01 623
10420.97 587
10421.94 580
10422.90 564
10423.86 580
10424.83 608
10425.79 608
10426.76 602
10427.72 579
10428.68 594
10429.65 591
10430.61 571
10431.58 587
10432.54 603
10433.51 584
10434.47 594
10435.44 575
10436.40 550
10437.36 584
10438.33 568
10439.29 571
10440.26 561
10441.22 561
10442.19 592
10443.15 599
10444.12 577
10445.08 555
10446.05 550
10447.01 552
10447.98 566
10448.94 577
10449.91 575
10450.87 519
10451.84 575
10452.80 588
10453.77 553
10454.73 545
10455.70 556
10456.67 533
10457.63 549
10458.60 562
10459.56 586
10460.53 559
10461.49 555
10462.46 564
10463.43 567
10464.39 574
10465.36 562
10466.32 570
10467.29 554
10468.25 547
10469.22 543
10470.19 634
10471.15 595
10472.12 580
10473.09 582
10474.05 540
10475.02 554
10475.98 562
10476.95 571
10477.92 576
10478.88 576
10479.85 550
10480.82 602
10481.78 558
10482.75 581
10483.72 537
10484.68 553
10485.65 589
10486.62 581
10487.58 557
10488.55 552
10489.52 560
10490.49 589
10491.45 564
10492.42 588
10493.39 563
10494.35 560
10495.32 561
10496.29 561
10497.26 580
10498.22 587
10499.19 618
10500.16 580
10501.13 600
10502.09 572
10503.06 574
10504.03 583
10505.00 623
10505.96 602
10506.93 646
10507.90 624
10508.87 603
10509.84 613
10510.80 558
10511.77 605
10512.74 625
10513.71 624
10514.68 598
10515.64 585
10516.61 578
10517.58 575
10518.55 580
10519.52 578
10520.49 583
10521.45 541
10522.42 518
10523.39 532
10524.36 573
10525.33 578
10526.30 584
10527.27 564
10528.23 556
10529.20 535
10530.17 582
10531.14 555
10532.11 551
10533.08 569
10534.05 581
10535.02 581
10535.99 576
10536.96 566
10537.93 535
10538.89 573
10539.86 603
10540.83 601
10541.80 575
10542.77 565
10543.74 549
10544.71 597
10545.68 577
10546.65 576
10547.62 590
10548.59 597
10549.56 579
10550.53 586
10551.50 600
10552.47 612
10553.44 598
10554.41 553
10555.38 560
10556.35 598
10557.32 580
10558.29 588
10559.26 611
10560.23 602
10561.20 616
10562.17 625
10563.14 589
10564.11 624
10565.08 587
10566.05 569
10567.02 597
10567.99 653
10568.96 632
10569.93 632
10570.91 624
10571.88 638
10572.85 619
10573.82 629
10574.79 644
10575.76 652
10576.73 631
10577.70 626
10578.67 638
10579.64 665
10580.62 623
10581.59 597
10582.56 639
10583.53 620
10584.50 648
10585.47 657
10586.44 679
10587.42 650
10588.39 670
10589.36 670
10590.33 664
10591.30 651
10592.27 666
10593.25 660
10594.22 686
10595.19 697
10596.16 712
10597.13 723
10598.10 725
10599.08 704
10600.05 727
10601.02 714
10601.99 733
10602.97 740
10603.94 729
10604.91 759
10605.88 756
10606.85 785
10607.83 800
10608.80 825
10609.77 861
10610.74 889
10611.72 895
10612.69 922
10613.66 940
10614.64 901
10615.61 909
10616.58 870
10617.55 888
10618.53 878
10619.50 841
10620.47 823
10621.45 812
10622.42 789
10623.39 773
10624.37 742
10625.34 689
10626.31 698
10627.29 710
10628.26 676
10629.23 666
10630.21 669
10631.18 636
10632.15 648
10633.13 660
10634.10 668
10635.07 614
10636.05 626
10637.02 669
10638.00 666
10638.97 633
10639.94 688
10640.92 688
10641.89 690
10642.87 666
10643.84 674
10644.81 676
10645.79 693
10646.76 655
10647.74 674
10648.71 649
10649.68 682
10650.66 677
10651.63 667
10652.61 633
10653.58 678
10654.56 654
10655.53 615
10656.51 580
10657.48 623
10658.46 645
10659.43 630
10660.41 612
10661.38 597
10662.36 566
10663.33 582
10664.31 570
10665.28 553
10666.26 567
10667.23 605
10668.21 545
10669.18 560
10670.16 574
10671.13 592
10672.11 573
10673.08 578
10674.06 596
10675.03 593
10676.01 548
10676.99 540
10677.96 594
10678.94 625
10679.91 586
10680.89 563
10681.86 587
10682.84 600
10683.82 618
10684.79 587
10685.77 598
10686.74 588
10687.72 613
10688.70 620
10689.67 587
10690.65 579
10691.63 583
10692.60 601
10693.58 614
10694.55 562
10695.53 561
10696.51 589
10697.48 573
10698.46 572
10699.44 539
10700.41 554
10701.39 550
10702.37 566
10703.34 552
10704.32 552
10705.30 556
10706.27 576
10707.25 583
10708.23 598
10709.21 589
10710.18 552
10711.16 577
10712.14 582
10713.11 527
10714.09 560
10715.07 562
10716.05 553
10717.02 565
10718.00 547
10718.98 581
10719.96 557
10720.93 564
10721.91 551
10722.89 561
10723.87 568
10724.85 582
10725.82 600
10726.80 579
10727.78 534
10728.76 517
10729.74 548
10730.71 598
10731.69 598
10732.67 564
10733.65 566
10734.63 573
10735.60 590
10736.58 556
10737.56 561
10738.54 559
10739.52 587
10740.50 594
10741.48 569
10742.45 561
10743.43 557
10744.41 561
10745.39 581
10746.37 586
10747.35 579
10748.33 565
10749.31 586
10750.28 608
10751.26 629
10752.24 586
10753.22 608
10754.20 570
10755.18 575
10756.16 585
10757.14 571
10758.12 556
10759.10 561
10760.08 621
10761.06 606
10762.04 608
10763.01 597
10763.99 593
10764.97 616
10765.95 589
10766.93 548
10767.91 561
10768.89 585
10769.87 564
10770.85 584
10771.83 612
10772.81 564
10773.79 572
10774.77 615
10775.75 574
10776.73 612
10777.71 620
10778.69 591
10779.67 620
10780.65 620
10781.63 669
10782.62 630
10783.60 649
10784.58 674
10785.56 643
10786.54 670
10787.52 621
10788.50 628
10789.48 626
10790.46 663
10791.44 659
10792.42 660
10793.40 642
10794.38 602
10795.37 634
10796.35 649
10797.33 627
10798.31 626
10799.29 621
10800.27 592
10801.25 594
10802.23 639
10803.21 643
10804.20 578
10805.18 589
10806.16 632
10807.14 595
10808.12 594
10809.10 584
10810.09 604
10811.07 644
10812.05 612
10813.03 621
10814.01 597
10815.00 601
10815.98 600
10816.96 632
10817.94 633
10818.92 677
10819.91 654
10820.89 645
10821.87 648
10822.85 622
10823.83 634
10824.82 647
10825.80 642
10826.78 636
10827.76 627
10828.75 636
10829.73 643
10830.71 650
10831.69 679
10832.68 658
10833.66 663
10834.64 662
10835.63 646
10836.61 644
10837.59 632
10838.57 649
10839.56 643
10840.54 687
10841.52 675
10842.51 687
10843.49 669
10844.47 706
10845.46 690
10846.44 701
10847.42 724
10848.41 712
10849.39 747
10850.37 738
10851.36 745
10852.34 731
10853.32 727
10854.31 738
10855.29 759
10856.28 790
10857.26 742
10858.24 784
10859.23 771
10860.21 760
10861.20 772
10862.18 742
10863.16 777
10864.15 785
10865.13 777
10866.12 776
10867.10 783
10868.08 795
10869.07 770
10870.05 765
10871.04 753
10872.02 767
10873.01 754
10873.99 790
10874.98 762
10875.96 783
10876.95 764
10877.93 782
10878.92 804
10879.90 805
10880.89 800
10881.87 777
10882.86 768
10883.84 806
10884.83 820
10885.81 811
10886.80 827
10887.78 857
10888.77 857
10889.75 820
10890.74 867
10891.72 830
10892.71 826
10893.69 888
10894.68 904
10895.66 875
10896.65 876
10897.64 891
10898.62 927
10899.61 892
10900.59 907
10901.58 933
10902.56 897
10903.55 911
10904.54 927
10905.52 938
10906.51 940
10907.49 922
10908.48 1012
10909.47 1030
10910.45 1019
10911.44 1044
10912.43 1067
10913.41 1026
10914.40 1011
10915.39 1045
10916.37 1116
10917.36 1113
10918.35 1098
10919.33 1055
10920.32 1124
10921.31 1117
10922.29 1154
10923.28 1148
10924.27 1180
10925.25 1171
10926.24 1152
10927.23 1174
10928.21 1199
10929.20 1189
10930.19 1224
10931.18 1213
10932.16 1273
10933.15 1222
10934.14 1229
10935.12 1249
10936.11 1292
10937.10 1308
10938.09 1238
10939.07 1262
10940.06 1290
10941.05 1357
10942.04 1354
10943.02 1375
10944.01 1394
10945.00 1435
10945.99 1434
10946.98 1453
10947.96 1487
10948.95 1518
10949.94 1512
10950.93 1552
10951.92 1582
10952.90 1658
10953.89 1739
10954.88 1806
10955.87 1857
10956.86 1888
10957.85 1972
10958.83 2064
10959.82 2110
10960.81 2126
10961.80 2184
10962.79 2125
10963.78 2177
10964.77 2163
10965.75 2119
10966.74 2116
10967.73 2048
10968.72 2025
10969.71 1988
10970.70 1944
10971.69 1886
10972.68 1823
10973.67 1775
10974.66 1757
10975.64 1681
10976.63 1649
10977.62 1689
10978.61 1660
10979.60 1699
10980.59 1645
10981.58 1654
10982.57 1680
10983.56 1647
10984.55 1647
10985.54 1648
10986.53 1694
10987.52 1696
10988.51 1754
10989.50 1778
10990.49 1778
10991.48 1824
10992.47 1894
10993.46 1940
10994.45 2013
10995.44 2086
10996.43 2168
10997.42 2273
10998.41 2406
10999.40 2427
11000.39 2593
11001.38 2668
11002.37 2683
11003.36 2712
11004.35 2761
11005.34 2721
11006.33 2751
11007.32 2665
11008.31 2613
11009.30 2479
11010.30 2324
11011.29 2237
11012.28 2079
11013.27 2010
11014.26 1900
11015.25 1786
11016.24 1696
11017.23 1601
11018.22 1523
11019.21 1532
11020.21 1429
11021.20 1424
11022.19 1360
11023.18 1345
11024.17 1312
11025.16 1262
11026.15 1258
11027.14 1207
11028.14 1221
11029.13 1222
11030.12 1279
11031.11 1231
11032.10 1169
11033.09 1129
11034.09 1152
11035.08 1139
11036.07 1184
11037.06 1166
11038.05 1167
11039.05 1206
11040.04 1152
11041.03 1164
11042.02 1167
11043.02 1133
11044.01 1177
11045.00 1179
11045.99 1145
11046.98 1151
11047.98 1117
11048.97 1094
11049.96 1077
11050.95 1075
11051.95 1064
11052.94 1089
11053.93 1112
11054.93 1078
11055.92 1091
11056.91 1049
11057.90 1083
11058.90 1091
11059.89 1079
11060.88 1083
11061.88 1115
11062.87 1120
11063.86 1121
11064.86 1106
11065.85 1114
11066.84 1104
11067.84 1061
11068.83 1068
11069.82 1095
11070.82 1131
11071.81 1100
11072.80 1111
11073.80 1128
11074.79 1126
11075.78 1114
11076.78 1150
11077.77 1120
11078.77 1100
11079.76 1127
11080.75 1116
11081.75 1106
11082.74 1129
11083.74 1108
11084.73 1090
11085.72 1102
11086.72 1109
11087.71 1089
11088.71 1060
11089.70 1042
11090.70 1017
11091.69 1074
11092.68 1053
11093.68 1028
11094.67 1017
11095.67 1006
11096.66 990
11097.66 973
11098.65 1001
11099.65 1035
11100.64 1013
11101.64 1016
11102.63 980
11103.63 960
11104.62 941
11105.62 967
11106.61 976
11107.61 972
11108.60 974
11109.60 967
11110.59 1001
11111.59 988
11112.58 948
11113.58 959
11114.57 958
11115.57 976
11116.56 1012
11117.56 980
11118.56 1009
11119.55 946
11120.55 956
11121.54 981
11122.54 974
11123.54 968
11124.53 974
11125.53 1016
11126.52 1022
11127.52 1019
11128.51 1019
11129.51 990
11130.51 1004
11131.50 1059
11132.50 997
11133.50 1009
11134.49 1028
11135.49 1062
11136.49 1025
11137.48 1001
11138.48 961
11139.47 983
11140.47 956
11141.47 954
11142.46 971
11143.46 958
11144.46 966
11145.46 935
11146.45 924
11147.45 934
11148.45 953
11149.44 964
11150.44 946
11151.44 952
11152.43 984
11153.43 970
11154.43 993
11155.43 959
11156.42 999
11157.42 950
11158.42 936
11159.42 945
11160.41 938
11161.41 951
11162.41 921
11163.41 941
11164.40 903
11165.40 902
11166.40 886
11167.40 926
11168.39 889
11169.39 866
11170.39 891
11171.39 858
11172.39 842
11173.38 859
11174.38 855
11175.38 839
11176.38 839
11177.38 853
11178.38 838
11179.37 841
11180.37 829
11181.37 824
11182.37 840
11183.37 835
11184.37 801
11185.37 827
11186.36 815
11187.36 827
11188.36 853
11189.36 800
11190.36 834
11191.36 849
11192.36 814
11193.36 822
11194.36 816
11195.35 796
11196.35 834
11197.35 844
11198.35 871
11199.35 866
11200.35 825
11201.35 829
11202.35 887
11203.35 874
11204.35 829
11205.35 802
11206.35 807
11207.35 850
11208.35 862
11209.35 823
11210.35 851
11211.35 850
11212.35 869
11213.35 857
11214.35 848
11215.34 856
11216.35 868
11217.35 810
11218.35 849
11219.35 848
11220.35 849
11221.35 848
11222.35 840
11223.35 832
11224.35 859
11225.35 894
11226.35 884
11227.35 835
11228.35 862
11229.35 868
11230.35 869
11231.35 884
11232.35 873
11233.35 851
11234.35 890
11235.35 902
11236.35 890
11237.36 888
11238.36 862
11239.36 885
11240.36 891
11241.36 882
11242.36 929
11243.36 934
11244.36 878
11245.36 922
11246.37 909
11247.37 920
11248.37 926
11249.37 929
11250.37 939
11251.37 900
11252.38 960
11253.38 960
11254.38 967
11255.38 985
11256.38 992
11257.38 1005
11258.39 984
11259.39 1018
11260.39 1021
11261.39 1087
11262.39 1021
11263.40 1030
11264.40 1055
11265.40 1027
11266.40 1047
11267.40 1109
11268.41 1074
11269.41 1057
11270.41 1085
11271.41 1080
11272.42 1107
11273.42 1131
11274.42 1173
11275.42 1189
11276.43 1231
11277.43 1245
11278.43 1228
11279.44 1332
11280.44 1355
11281.44 1244
11282.44 1294
11283.45 1274
11284.45 1318
11285.45 1296
11286.46 1250
11287.46 1269
11288.46 1265
11289.47 1166
11290.47 1132
11291.47 1145
11292.48 1085
11293.48 1056
11294.48 1036
11295.49 1010
11296.49 989
11297.49 1003
11298.50 983
11299.50 946
11300.51 951
11301.51 942
11302.51 914
11303.52 939
11304.52 933
11305.53 945
11306.53 916
11307.53 893
11308.54 898
11309.54 938
11310.55 912
11311.55 934
11312.55 937
11313.56 916
11314.56 938
11315.57 923
11316.57 954
11317.58 953
11318.58 1016
11319.59 1012
11320.59 988
11321.59 956
11322.60 1005
11323.60 978
11324.61 1008
11325.61 986
11326.62 977
11327.62 989
11328.63 1003
11329.63 1002
11330.64 965
11331.64 1013
11332.65 1017
11333.65 983
11334.66 1016
11335.67 971
11336.67 999
11337.68 976
11338.68 1019
11339.69 1026
11340.69 1017
11341.70 1023
11342.70 1036
11343.71 1012
11344.72 1062
11345.72 1048
11346.73 1035
11347.73 1019
11348.74 1050
11349.74 1034
11350.75 1062
11351.76 1035
11352.76 1018
11353.77 1033
11354.78 1033
11355.78 967
11356.79 966
11357.79 986
11358.80 996
11359.81 948
11360.81 966
11361.82 962
11362.83 945
11363.83 946
11364.84 959
11365.85 927
11366.85 925
11367.86 949
11368.87 956
11369.87 956
11370.88 954
11371.89 940
11372.89 925
11373.90 976
11374.91 969
11375.92 970
11376.92 964
11377.93 969
11378.94 981
11379.94 963
11380.95 984
11381.96 985
11382.97 969
11383.97 949
11384.98 978
11385.99 1006
11387.00 985
11388.00 968
11389.01 1031
11390.02 1007
11391.03 1007
11392.04 1006
11393.04 990
11394.05 1025
11395.06 974
11396.07 1013
11397.08 1008
11398.08 1037
11399.09 999
11400.10 1004
11401.11 1010
11402.12 1006
11403.12 1021
11404.13 1071
11405.14 1022
11406.15 1013
11407.16 1073
11408.17 1070
11409.18 1042
11410.18 1057
11411.19 1084
11412.20 1065
11413.21 1076
11414.22 1069
11415.23 1026
11416.24 1046
11417.25 1056
11418.25 1120
11419.26 1086
11420.27 1075
11421.28 1105
11422.29 1122
11423.30 1091
11424.31 1094
11425.32 1065
11426.33 1100
11427.34 1152
11428.35 1120
11429.36 1138
11430.37 1114
11431.38 1117
11432.39 1111
11433.39 1139
11434.40 1172
11435.41 1183
11436.42 1136
11437.43 1134
11438.44 1133
11439.45 1147
11440.46 1145
11441.47 1229
11442.48 1188
11443.49 1164
11444.50 1142
11445.51 1239
11446.52 1214
11447.53 1184
11448.55 1206
11449.56 1209
11450.57 1234
11451.58 1203
11452.59 1235
11453.60 1229
11454.61 1257
11455.62 1251
11456.63 1280
11457.64 1252
11458.65 1275
11459.66 1291
11460.67 1302
11461.68 1302
11462.69 1266
11463.71 1328
11464.72 1314
11465.73 1335
11466.74 1365
11467.75 1338
11468.76 1329
11469.77 1388
11470.78 1344
11471.80 1384
11472.81 1438
11473.82 1437
11474.83 1455
11475.84 1465
11476.85 1472
11477.86 1502
11478.88 1515
11479.89 1529
11480.90 1516
11481.91 1570
11482.92 1578
11483.93 1614
11484.95 1610
11485.96 1619
11486.97 1673
11487.98 1692
11489.00 1672
11490.01 1728
11491.02 1708
11492.03 1722
11493.04 1812
11494.06 1861
11495.07 1876
11496.08 1932
11497.09 1962
11498.11 1968
11499.12 2032
11500.13 2046
11501.14 2049
11502.16 2097
11503.17 2151
11504.18 2149
11505.20 2203
11506.21 2227
11507.22 2294
11508.23 2294
11509.25 2347
11510.26 2415
11511.27 2458
11512.29 2555
11513.30 2588
11514.31 2644
11515.33 2772
11516.34 2776
11517.35 2787
11518.37 2985
11519.38 3091
11520.39 3163
11521.41 3368
11522.42 3377
11523.43 3557
11524.45 3697
11525.46 3735
11526.47 3908
11527.49 4019
11528.50 4192
11529.52 4392
11530.53 4648
11531.54 4817
11532.56 4927
11533.57 5244
11534.59 5575
11535.60 5927
11536.62 6277
11537.63 6428
11538.64 6695
11539.66 7049
11540.67 7398
11541.69 7568
11542.70 7630
11543.72 7707
11544.73 7775
11545.75 7700
11546.76 7504
11547.77 7271
11548.79 6818
11549.80 6580
11550.82 6188
11551.83 5708
11552.85 5408
11553.86 4996
11554.88 4708
11555.89 4287
11556.91 3992
11557.92 3632
11558.94 3425
11559.95 3191
11560.97 3095
11561.99 2923
11563.00 2794
11564.02 2669
11565.03 2497
11566.05 2473
11567.06 2391
11568.08 2348
11569.09 2266
11570.11 2302
11571.13 2254
11572.14 2189
11573.16 2165
11574.17 2168
11575.19 2126
11576.20 2132
11577.22 2088
11578.24 2034
11579.25 2036
11580.27 2025
11581.29 2014
11582.30 1981
11583.32 1963
11584.33 1940
11585.35 1909
11586.37 1893
11587.38 1870
11588.40 1865
11589.42 1789
11590.43 1789
11591.45 1790
11592.47 1772
11593.48 1705
11594.50 1721
11595.52 1673
11596.53 1657
11597.55 1661
11598.57 1732
11599.58 1723
11600.60 1671
11601.62 1710
11602.64 1729
11603.65 1734
11604.67 1771
11605.69 1782
11606.70 1806
11607.72 1834
11608.74 1803
11609.76 1857
11610.77 1875
11611.79 1830
11612.81 1874
11613.83 1892
11614.84 1939
11615.86 1972
11616.88 2001
11617.90 2014
11618.92 2061
11619.93 2102
11620.95 2133
11621.97 2174
11622.99 2166
11624.01 2124
11625.02 2129
11626.04 2132
11627.06 2095
11628.08 2059
11629.10 2026
11630.11 2016
11631.13 1987
11632.15 1953
11633.17 1906
11634.19 1876
11635.21 1809
11636.23 1810
11637.24 1804
11638.26 1793
11639.28 1729
11640.30 1719
11641.32 1717
11642.34 1642
11643.36 1665
11644.38 1677
11645.39 1656
11646.41 1634
11647.43 1616
11648.45 1564
11649.47 1578
11650.49 1534
11651.51 1514
11652.53 1529
11653.55 1494
11654.57 1494
11655.59 1478
11656.61 1487
11657.63 1446
11658.65 1430
11659.67 1445
11660.69 1425
11661.70 1351
11662.72 1324
11663.74 1351
11664.76 1332
11665.78 1294
11666.80 1327
11667.82 1302
11668.84 1326
11669.86 1288
11670.88 1229
11671.90 1194
11672.92 1221
11673.95 1276
11674.97 1181
11675.99 1208
11677.01 1154
11678.03 1181
11679.05 1159
11680.07 1158
11681.09 1164
11682.11 1173
11683.13 1159
11684.15 1141
11685.17 1137
11686.19 1174
11687.21 1137
11688.23 1134
11689.25 1128
11690.28 1133
11691.30 1110
11692.32 1058
11693.34 1104
11694.36 1089
11695.38 1093
11696.40 1081
11697.42 1061
11698.44 1080
11699.47 1044
11700.49 1049
11701.51 1043
11702.53 1032
11703.55 1027
11704.57 1003
11705.60 1022
11706.62 1031
11707.64 1046
11708.66 1041
11709.68 1030
11710.70 938
11711.73 940
11712.75 981
11713.77 946
11714.79 951
11715.81 920
11716.84 901
11717.86 912
11718.88 903
11719.90 881
11720.92 881
11721.95 906
11722.97 918
11723.99 898
11725.01 896
11726.04 853
11727.06 877
11728.08 866
11729.11 840
11730.13 857
11731.15 862
11732.17 831
11733.20 874
11734.22 867
11735.24 844
11736.26 814
11737.29 815
11738.31 801
11739.33 816
11740.36 806
11741.38 818
11742.40 820
11743.43 815
11744.45 825
11745.47 789
11746.50 781
11747.52 753
11748.54 752
11749.57 775
11750.59 747
11751.62 761
11752.64 736
11753.66 735
11754.69 728
11755.71 727
11756.73 721
11757.76 743
11758.78 763
11759.81 738
11760.83 700
11761.85 729
11762.88 763
11763.90 738
11764.93 717
11765.95 745
11766.98 716
11768.00 733
11769.02 728
11770.05 753
11771.07 691
11772.10 726
11773.12 732
11774.15 707
11775.17 729
11776.20 736
11777.22 693
11778.25 732
11779.27 687
11780.30 722
11781.32 722
11782.35 688
11783.37 678
11784.40 735
11785.42 700
11786.45 710
11787.47 684
11788.50 693
11789.52 723
11790.55 738
11791.57 702
11792.60 702
11793.62 676
11794.65 656
11795.67 661
11796.70 661
11797.73 662
11798.75 727
11799.78 667
11800.80 686
11801.83 671
11802.85 683
11803.88 668
11804.91 634
11805.93 664
11806.96 712
11807.98 693
11809.01 691
11810.04 668
11811.06 646
11812.09 661
11813.12 648
11814.14 658
11815.17 677
11816.19 674
11817.22 661
11818.25 662
11819.27 665
11820.30 658
11821.33 666
11822.35 677
11823.38 690
11824.41 683
11825.44 724
11826.46 704
11827.49 683
11828.52 692
11829.54 710
11830.57 738
11831.60 728
11832.62 720
11833.65 728
11834.68 742
11835.71 734
11836.73 735
11837.76 747
11838.79 696
11839.82 729
11840.84 727
11841.87 686
11842.90 690
11843.93 670
11844.95 682
11845.98 720
11847.01 730
11848.04 725
11849.07 733
11850.09 730
11851.12 702
11852.15 722
11853.18 758
11854.21 731
11855.23 709
11856.26 704
11857.29 725
11858.32 738
11859.35 752
11860.38 754
11861.40 757
11862.43 742
11863.46 755
11864.49 753
11865.52 749
11866.55 776
11867.58 769
11868.60 775
11869.63 789
11870.66 775
11871.69 790
11872.72 793
11873.75 836
11874.78 811
11875.81 787
11876.84 821
11877.86 823
11878.89 813
11879.92 826
11880.95 823
11881.98 883
11883.01 858
11884.04 899
11885.07 849
11886.10 870
11887.13 899
11888.16 908
11889.19 907
11890.22 923
11891.25 935
11892.28 946
11893.31 890
11894.34 952
11895.37 1010
11896.40 1045
11897.43 1033
11898.46 1046
11899.49 1042
11900.52 1053
11901.55 1046
11902.58 1081
11903.61 1121
11904.64 1119
11905.67 1157
11906.70 1154
11907.73 1175
11908.76 1185
11909.79 1154
11910.82 1222
11911.85 1213
11912.88 1181
11913.91 1180
11914.94 1202
11915.97 1190
11917.01 1186
11918.04 1205
11919.07 1187
11920.10 1191
11921.13 1201
11922.16 1173
11923.19 1203
11924.22 1248
11925.25 1277
11926.28 1291
11927.32 1320
11928.35 1359
11929.38 1398
11930.41 1465
11931.44 1482
11932.47 1559
11933.50 1536
11934.54 1577
11935.57 1585
11936.60 1537
11937.63 1560
11938.66 1581
11939.70 1513
11940.73 1507
11941.76 1441
11942.79 1421
11943.82 1345
11944.85 1240
11945.89 1221
11946.92 1199
11947.95 1149
11948.98 1088
11950.02 1110
11951.05 1050
11952.08 1011
11953.11 995
11954.15 995
11955.18 967
11956.21 952
11957.24 961
11958.28 930
11959.31 920
11960.34 909
11961.37 881
11962.41 886
11963.44 860
11964.47 890
11965.51 882
11966.54 869
11967.57 853
11968.60 876
11969.64 883
11970.67 895
11971.70 854
11972.74 869
11973.77 870
11974.80 865
11975.84 880
11976.87 872
11977.90 912
11978.94 883
11979.97 871
11981.00 887
11982.04 874
11983.07 858
11984.11 881
11985.14 938
11986.17 894
11987.21 893
11988.24 872
11989.28 947
11990.31 891
11991.34 884
11992.38 906
11993.41 950
11994.45 924
11995.48 878
11996.51 923
11997.55 950
11998.58 942
11999.62 925
12000.65 927
12001.69 925
12002.72 948
12003.76 959
12004.79 970
12005.82 995
12006.86 997
12007.89 973
12008.93 961
12009.96 990
12011.00 972
12012.03 967
12013.07 1026
12014.10 1049
12015.14 1003
12016.17 1039
12017.21 1070
12018.24 1091
12019.28 1051
12020.32 1068
12021.35 1077
12022.39 1085
12023.42 1066
12024.46 1106
12025.49 1119
12026.53 1127
12027.56 1109
12028.60 1085
12029.64 1127
12030.67 1173
12031.71 1180
12032.74 1136
12033.78 1138
12034.81 1109
12035.85 1151
12036.89 1130
12037.92 1152
12038.96 1137
12039.99 1152
12041.03 1155
12042.07 1151
12043.10 1076
12044.14 1053
12045.18 1103
12046.21 1069
12047.25 1025
12048.29 1009
12049.32 1060
12050.36 1060
12051.40 1083
12052.43 1041
12053.47 1009
12054.51 1029
12055.54 1025
12056.58 1040
12057.62 1043
12058.65 1062
12059.69 1027
12060.73 1033
12061.76 1060
12062.80 1034
12063.84 1000
12064.88 1013
12065.91 1046
12066.95 1014
12067.99 983
12069.03 1019
12070.06 1005
12071.10 947
12072.14 957
12073.18 959
12074.21 930
12075.25 915
12076.29 930
12077.33 933
12078.36 908
12079.40 904
12080.44 928
12081.48 921
12082.52 930
12083.55 907
12084.59 893
12085.63 915
12086.67 905
12087.71 903
12088.74 916
12089.78 907
12090.82 894
12091.86 903
12092.90 918
12093.94 940
12094.98 901
12096.01 920
12097.05 910
12098.09 899
12099.13 964
12100.17 967
12101.21 979
12102.25 975
12103.28 958
12104.32 1001
12105.36 989
12106.40 967
12107.44 925
12108.48 970
12109.52 947
12110.56 972
12111.60 972
12112.64 943
12113.68 923
12114.72 907
12115.76 898
12116.79 910
12117.83 877
12118.87 851
12119.91 860
12120.95 823
12121.99 842
12123.03 775
12124.07 786
12125.11 798
12126.15 768
12127.19 774
12128.23 755
12129.27 757
12130.31 746
12131.35 761
12132.39 711
12133.43 722
12134.47 717
12135.51 739
12136.55 712
12137.59 711
12138.63 719
12139.67 719
12140.71 692
12141.76 713
12142.80 741
12143.84 718
12144.88 704
12145.92 689
12146.96 719
12148.00 693
12149.04 708
12150.08 713
12151.12 675
12152.16 684
12153.20 667
12154.25 676
12155.29 712
12156.33 696
12157.37 688
12158.41 686
12159.45 710
12160.49 701
12161.53 686
12162.58 700
12163.62 640
12164.66 660
12165.70 673
12166.74 649
12167.78 669
12168.82 681
12169.87 662
12170.91 642
12171.95 658
12172.99 628
12174.03 647
12175.08 692
12176.12 668
12177.16 677
12178.20 655
12179.24 637
12180.29 651
12181.33 622
12182.37 647
12183.41 651
12184.46 636
12185.50 636
12186.54 643
12187.58 619
12188.63 652
12189.67 654
12190.71 665
12191.75 641
12192.80 650
12193.84 658
12194.88 650
12195.92 647
12196.97 629
12198.01 617
12199.05 622
12200.10 623
12201.14 602
12202.18 614
12203.23 635
12204.27 635
12205.31 641
12206.36 599
12207.40 599
12208.44 640
12209.49 611
12210.53 642
12211.57 623
12212.62 609
12213.66 618
12214.70 611
12215.75 618
12216.79 639
12217.84 638
12218.88 612
12219.92 606
12220.97 578
12222.01 581
12223.06 589
12224.10 605
12225.14 605
12226.19 596
12227.23 594
12228.28 602
12229.32 626
12230.36 597
12231.41 580
12232.45 601
12233.50 573
12234.54 609
12235.59 574
12236.63 578
12237.68 629
12238.72 613
12239.77 600
12240.81 599
12241.86 599
12242.90 626
12243.94 626
12244.99 619
12246.03 614
12247.08 624
12248.13 645
12249.17 641
12250.22 602
12251.26 599
12252.31 604
12253.35 624
12254.40 644
12255.44 625
12256.49 600
12257.53 621
12258.58 573
12259.62 579
12260.67 577
12261.72 578
12262.76 594
12263.81 598
12264.85 534
12265.90 553
12266.94 539
12267.99 561
12269.04 544
12270.08 537
12271.13 551
12272.17 562
12273.22 545
12274.27 554
12275.31 503
12276.36 544
12277.41 534
12278.45 521
12279.50 518
12280.55 539
12281.59 527
12282.64 549
12283.69 527
12284.73 532
12285.78 542
12286.83 533
12287.87 542
12288.92 550
12289.97 562
12291.01 526
12292.06 517
12293.11 543
12294.15 539
12295.20 528
12296.25 512
12297.30 514
12298.34 522
12299.39 523
12300.44 530
12301.48 518
12302.53 497
12303.58 498
12304.63 502
12305.67 493
12306.72 500
12307.77 520
12308.82 498
12309.87 479
12310.91 475
12311.96 503
12313.01 509
12314.06 483
12315.10 496
12316.15 477
12317.20 486
12318.25 503
12319.30 502
12320.34 496
12321.39 528
12322.44 485
12323.49 463
12324.54 478
12325.59 495
12326.63 488
12327.68 496
12328.73 486
12329.78 476
12330.83 477
12331.88 503
12332.93 496
12333.98 493
12335.02 483
12336.07 469
12337.12 503
12338.17 471
12339.22 484
12340.27 472
12341.32 476
12342.37 497
12343.42 514
12344.47 488
12345.51 476
12346.56 479
12347.61 493
12348.66 483
12349.71 507
12350.76 506
12351.81 495
12352.86 469
12353.91 498
12354.96 489
12356.01 517
12357.06 501
12358.11 464
12359.16 493
12360.21 501
12361.26 463
12362.31 470
12363.36 507
12364.41 511
12365.46 494
12366.51 480
12367.56 512
12368.61 526
12369.66 519
12370.71 512
12371.76 504
12372.81 516
12373.86 483
12374.91 529
12375.96 530
12377.01 500
12378.06 519
12379.11 512
12380.17 505
12381.22 510
12382.27 538
12383.32 512
12384.37 536
12385.42 511
12386.47 521
12387.52 535
12388.57 500
12389.62 549
12390.67 519
12391.73 514
12392.78 537
12393.83 536
12394.88 515
12395.93 536
12396.98 524
12398.03 508
12399.09 525
12400.14 525
12401.19 519
12402.24 520
12403.29 539
12404.34 522
12405.40 526
12406.45 530
12407.50 529
12408.55 524
12409.60 564
12410.66 547
12411.71 536
12412.76 552
12413.81 549
12414.86 569
12415.92 559
12416.97 568
12418.02 524
12419.07 550
12420.13 581
12421.18 572
12422.23 566
12423.28 546
12424.34 577
12425.39 582
12426.44 587
12427.49 588
12428.55 609
12429.60 599
12430.65 617
12431.71 615
12432.76 610
12433.81 588
12434.86 604
12435.92 621
12436.97 623
12438.02 645
12439.08 638
12440.13 651
12441.18 633
12442.24 624
12443.29 630
12444.34 652
12445.40 655
12446.45 643
12447.50 664
12448.56 687
12449.61 695
12450.67 708
12451.72 665
12452.77 704
12453.83 711
12454.88 730
12455.94 728
12456.99 721
12458.04 737
12459.10 737
12460.15 756
12461.21 820
12462.26 834
12463.31 872
12464.37 871
12465.42 894
12466.48 928
12467.53 992
12468.59 1013
12469.64 1094
12470.70 1147
12471.75 1216
12472.80 1249
12473.86 1277
12474.91 1362
12475.97 1431
12477.02 1456
12478.08 1467
12479.13 1503
12480.19 1570
12481.24 1616
12482.30 1605
12483.35 1579
12484.41 1555
12485.46 1539
12486.52 1512
12487.57 1487
12488.63 1471
12489.69 1372
12490.74 1298
12491.80 1238
12492.85 1206
12493.91 1103
12494.96 1077
12496.02 1077
12497.07 1037
12498.13 944
12499.19 928
12500.24 872
12501.30 876
12502.35 867
12503.41 825
12504.47 788
12505.52 808
12506.58 788
12507.63 793
12508.69 780
12509.75 724
12510.80 764
12511.86 766
12512.91 756
12513.97 734
12515.03 740
12516.08 744
12517.14 756
12518.20 745
12519.25 724
12520.31 711
12521.37 727
12522.42 759
12523.48 757
12524.54 714
12525.59 718
12526.65 755
12527.71 764
12528.77 739
12529.82 768
12530.88 740
12531.94 745
12532.99 755
12534.05 739
12535.11 731
12536.17 705
12537.22 736
12538.28 766
12539.34 749
12540.40 731
12541.45 771
12542.51 804
12543.57 801
12544.63 806
12545.68 796
12546.74 806
12547.80 818
12548.86 833
12549.92 882
12550.97 854
12552.03 876
12553.09 931
12554.15 968
12555.21 1001
12556.26 1031
12557.32 1010
12558.38 1001
12559.44 1027
12560.50 998
12561.56 1025
12562.61 1003
12563.67 999
12564.73 1002
12565.79 981
12566.85 965
12567.91 953
12568.97 951
12570.02 900
12571.08 908
12572.14 893
12573.20 900
12574.26 836
12575.32 828
12576.38 823
12577.44 784
12578.50 769
12579.56 780
12580.61 783
12581.67 780
12582.73 765
12583.79 809
12584.85 775
12585.91 756
12586.97 717
12588.03 726
12589.09 722
12590.15 733
12591.21 763
12592.27 759
12593.33 733
12594.39 720
12595.45 723
12596.51 733
12597.57 715
12598.63 713
12599.69 722
12600.75 713
12601.81 693
12602.87 720
12603.93 726
12604.99 741
12606.05 730
12607.11 678
12608.17 714
12609.23 710
12610.29 721
12611.35 728
12612.41 706
12613.47 745
12614.53 731
12615.59 716
12616.66 735
12617.72 755
12618.78 768
12619.84 808
12620.90 778
12621.96 792
12623.02 763
12624.08 809
12625.14 830
12626.20 790
12627.26 778
12628.33 794
12629.39 858
12630.45 821
12631.51 799
12632.57 837
12633.63 827
12634.69 826
12635.76 817
12636.82 785
12637.88 794
12638.94 790
12640.00 805
12641.06 792
12642.13 785
12643.19 791
12644.25 764
12645.31 743
12646.37 748
12647.44 738
12648.50 704
12649.56 720
12650.62 729
12651.68 700
12652.75 735
12653.81 724
12654.87 730
12655.93 699
12657.00 705
12658.06 747
12659.12 738
12660.18 739
12661.25 709
12662.31 683
12663.37 680
12664.43 686
12665.50 707
12666.56 708
12667.62 728
12668.69 733
12669.75 713
12670.81 702
12671.88 701
12672.94 720
12674.00 739
12675.06 730
12676.13 709
12677.19 717
12678.25 700
12679.32 707
12680.38 687
12681.44 726
12682.51 728
12683.57 687
12684.64 722
12685.70 734
12686.76 717
12687.83 727
12688.89 777
12689.95 771
12691.02 802
12692.08 752
12693.15 763
12694.21 776
12695.27 815
12696.34 809
12697.40 815
12698.47 801
12699.53 843
12700.59 873
12701.66 845
12702.72 847
12703.79 870
12704.85 878
12705.92 882
12706.98 893
12708.05 899
12709.11 953
12710.18 961
12711.24 960
12712.30 949
12713.37 927
12714.43 946
12715.50 972
12716.56 967
12717.63 960
12718.69 965
12719.76 977
12720.82 971
12721.89 979
12722.95 975
12724.02 982
12725.09 1013
12726.15 1000
12727.22 969
12728.28 1007
12729.35 1053
12730.41 1041
12731.48 1018
12732.54 1037
12733.61 1049
12734.68 1064
12735.74 1107
12736.81 1088
12737.87 1098
12738.94 1112
12740.00 1065
12741.07 1088
12742.14 1125
12743.20 1096
12744.27 1023
12745.33 998
12746.40 1013
12747.47 966
12748.53 960
12749.60 952
12750.67 927
12751.73 886
12752.80 853
12753.87 853
12754.93 807
12756.00 809
12757.07 803
12758.13 801
12759.20 790
12760.27 763
12761.33 720
12762.40 709
12763.47 716
12764.53 697
12765.60 724
12766.67 721
12767.73 729
12768.80 709
12769.87 701
12770.94 695
12772.00 650
12773.07 681
12774.14 685
12775.21 705
12776.27 726
12777.34 665
12778.41 653
12779.48 669
12780.54 675
12781.61 652
12782.68 625
12783.75 630
12784.81 645
12785.88 658
12786.95 627
12788.02 620
12789.09 584
12790.15 586
12791.22 597
12792.29 611
12793.36 603
12794.43 590
12795.49 581
12796.56 594
12797.63 563
12798.70 591
12799.77 621
12800.84 597
12801.90 590
12802.97 596
12804.04 581
12805.11 570
12806.18 593
12807.25 572
12808.32 575
12809.39 583
12810.45 619
12811.52 641
12812.59 603
12813.66 616
12814.73 617
12815.80 637
12816.87 610
12817.94 600
12819.01 615
12820.08 578
12821.15 627
12822.21 632
12823.28 637
12824.35 636
12825.42 647
12826.49 595
12827.56 609
12828.63 605
12829.70 626
12830.77 638
12831.84 629
12832.91 603
12833.98 614
12835.05 626
12836.12 586
12837.19 603
12838.26 593
12839.33 570
12840.40 581
12841.47 563
12842.54 562
12843.61 584
12844.68 564
12845.75 541
12846.82 571
12847.89 553
12848.96 554
12850.03 532
12851.10 519
12852.18 535
12853.25 533
12854.32 525
12855.39 522
12856.46 493
12857.53 469
12858.60 504
12859.67 486
12860.74 495
12861.81 483
12862.88 467
12863.96 489
12865.03 512
12866.10 492
12867.17 527
12868.24 476
12869.31 479
12870.38 484
12871.45 467
12872.53 461
12873.60 455
12874.67 445
12875.74 442
12876.81 447
12877.88 435
12878.96 461
12880.03 461
12881.10 504
12882.17 455
12883.24 443
12884.31 466
12885.39 473
12886.46 459
12887.53 434
12888.60 422
12889.68 445
12890.75 448
12891.82 463
12892.89 418
12893.96 424
12895.04 438
12896.11 451
12897.18 401
12898.25 405
12899.33 410
12900.40 428
12901.47 416
12902.54 397
12903.62 391
12904.69 425
12905.76 410
12906.84 385
12907.91 387
12908.98 407
12910.06 400
12911.13 384
12912.20 387
12913.27 380
12914.35 383
12915.42 390
12916.49 400
12917.57 375
12918.64 367
12919.71 381
12920.79 372
12921.86 386
12922.94 365
12924.01 393
12925.08 370
12926.16 379
12927.23 381
12928.30 351
12929.38 384
12930.45 383
12931.53 385
12932.60 383
12933.67 375
12934.75 369
12935.82 362
12936.90 367
12937.97 360
12939.04 374
12940.12 378
12941.19 366
12942.27 359
12943.34 328
12944.42 358
12945.49 379
12946.56 336
12947.64 345
12948.71 337
12949.79 340
12950.86 332
12951.94 328
12953.01 360
12954.09 354
12955.16 353
12956.24 354
12957.31 376
12958.39 373
12959.46 368
12960.54 354
12961.61 341
12962.69 342
12963.76 351
12964.84 350
12965.91 323
12966.99 341
12968.07 345
12969.14 359
12970.22 351
12971.29 350
12972.37 345
12973.44 356
12974.52 335
12975.59 357
12976.67 372
12977.75 356
12978.82 356
12979.90 318
12980.97 363
12982.05 327
12983.13 332
12984.20 342
12985.28 343
12986.35 351
12987.43 338
12988.51 328
12989.58 321
12990.66 326
12991.74 355
12992.81 353
12993.89 321
12994.97 355
12996.04 354
12997.12 350
12998.20 333
12999.27 346
13000.35 369
13001.43 356
13002.50 339
13003.58 327
13004.66 348
13005.73 335
13006.81 366
13007.89 344
13008.97 338
13010.04 391
13011.12 397
13012.20 342
13013.27 321
13014.35 337
13015.43 375
13016.51 354
13017.58 337
13018.66 334
13019.74 322
13020.82 340
13021.89 348
13022.97 328
13024.05 343
13025.13 327
13026.21 346
13027.28 338
13028.36 357
13029.44 328
13030.52 353
13031.60 345
13032.67 347
13033.75 322
13034.83 315
13035.91 338
13036.99 323
13038.07 333
13039.14 319
13040.22 349
13041.30 369
13042.38 386
13043.46 352
13044.54 330
13045.62 356
13046.69 344
13047.77 368
13048.85 338
13049.93 352
13051.01 376
13052.09 355
13053.17 384
13054.25 355
13055.33 326
13056.40 368
13057.48 367
13058.56 365
13059.64 346
13060.72 314
13061.80 347
13062.88 340
13063.96 354
13065.04 342
13066.12 340
13067.20 369
13068.28 355
13069.36 334
13070.44 348
13071.52 345
13072.60 333
13073.68 336
13074.76 349
13075.84 341
13076.92 325
13078.00 344
13079.08 341
13080.16 337
13081.24 333
13082.32 344
13083.40 373
13084.48 357
13085.56 334
13086.64 327
13087.72 349
13088.80 347
13089.88 348
13090.96 322
13092.04 353
13093.12 369
13094.20 350
13095.28 325
13096.36 358
13097.44 361
13098.52 348
13099.61 368
13100.69 344
13101.77 338
13102.85 371
13103.93 343
13105.01 349
13106.09 343
13107.17 366
13108.25 378
13109.34 389
13110.42 373
13111.50 344
13112.58 367
13113.66 364
13114.74 370
13115.82 366
13116.91 366
13117.99 368
13119.07 396
13120.15 356
13121.23 347
13122.31 370
13123.40 390
13124.48 380
13125.56 357
13126.64 371
13127.72 368
13128.81 388
13129.89 390
13130.97 392
13132.05 400
13133.14 401
13134.22 410
13135.30 414
13136.38 372
13137.47 372
13138.55 396
13139.63 388
13140.71 391
13141.80 382
13142.88 375
13143.96 384
13145.04 382
13146.13 394
13147.21 380
13148.29 369
13149.38 373
13150.46 390
13151.54 355
13152.62 347
13153.71 359
13154.79 387
13155.87 359
13156.96 358
13158.04 363
13159.12 392
13160.21 359
13161.29 362
13162.37 376
13163.46 371
13164.54 356
13165.62 369
13166.71 362
13167.79 360
13168.88 361
13169.96 349
13171.04 392
13172.13 379
13173.21 348
13174.30 352
13175.38 392
13176.46 383
13177.55 360
13178.63 365
13179.72 367
13180.80 326
13181.88 351
13182.97 360
13184.05 345
13185.14 367
13186.22 377
13187.31 382
13188.39 350
13189.48 334
13190.56 351
13191.65 390
13192.73 378
13193.81 371
13194.90 377
13195.98 370
13197.07 350
13198.15 355
13199.24 352
13200.32 386
13201.41 373
13202.49 379
13203.58 379
13204.67 362
13205.75 350
13206.84 365
13207.92 375
13209.01 378
13210.09 362
13211.18 394
13212.26 378
13213.35 363
13214.43 368
13215.52 348
13216.61 368
13217.69 367
13218.78 364
13219.86 386
13220.95 350
13222.04 344
13223.12 380
13224.21 386
13225.29 384
13226.38 387
13227.47 374
13228.55 390
13229.64 376
13230.72 366
13231.81 370
13232.90 404
13233.98 387
13235.07 385
13236.16 404
13237.24 397
13238.33 381
13239.42 379
13240.50 386
13241.59 403
13242.68 406
13243.76 410
13244.85 398
13245.94 402
13247.02 415
13248.11 431
13249.20 400
13250.29 421
13251.37 421
13252.46 428
13253.55 413
13254.63 434
13255.72 426
13256.81 414
13257.90 430
13258.98 442
13260.07 445
13261.16 440
13262.25 414
13263.33 437
13264.42 420
13265.51 422
13266.60 437
13267.69 437
13268.77 422
13269.86 462
13270.95 450
13272.04 451
13273.13 486
13274.21 471
13275.30 461
13276.39 467
13277.48 491
13278.57 501
13279.65 473
13280.74 492
13281.83 486
13282.92 492
13284.01 497
13285.10 463
13286.19 454
13287.27 522
13288.36 509
13289.45 497
13290.54 493
13291.63 529
13292.72 529
13293.81 524
13294.90 511
13295.98 518
13297.07 519
13298.16 515
13299.25 511
13300.34 528
13301.43 534
13302.52 500
13303.61 540
13304.70 557
13305.79 520
13306.88 539
13307.97 538
13309.06 566
13310.15 587
13311.24 552
13312.32 536
13313.41 582
13314.50 591
13315.59 580
13316.68 566
13317.77 592
13318.86 587
13319.95 604
13321.04 582
13322.13 598
13323.22 632
13324.31 617
13325.40 640
13326.49 633
13327.58 598
13328.68 629
13329.77 625
13330.86 676
13331.95 638
13333.04 661
13334.13 688
13335.22 701
13336.31 676
13337.40 667
13338.49 667
13339.58 677
13340.67 730
13341.76 723
13342.85 731
13343.94 718
13345.04 692
13346.13 698
13347.22 688
13348.31 699
13349.40 735
13350.49 703
13351.58 697
13352.67 731
13353.77 708
13354.86 719
13355.95 737
13357.04 734
13358.13 709
13359.22 753
13360.31 719
13361.41 734
13362.50 784
13363.59 721
13364.68 742
13365.77 782
13366.87 779
13367.96 774
13369.05 824
13370.14 840
13371.23 790
13372.33 819
13373.42 775
13374.51 792
13375.60 786
13376.69 785
13377.79 849
13378.88 756
13379.97 760
13381.06 769
13382.16 776
13383.25 746
13384.34 725
13385.43 684
13386.53 691
13387.62 663
13388.71 622
13389.81 636
13390.90 626
13391.99 587
13393.08 605
13394.18 563
13395.27 596
13396.36 590
13397.46 592
13398.55 578
13399.64 568
13400.74 572
13401.83 570
13402.92 539
13404.02 535
13405.11 570
13406.20 578
13407.30 531
13408.39 550
13409.48 550
13410.58 568
13411.67 557
13412.77 547
13413.86 543
13414.95 562
13416.05 541
13417.14 570
13418.23 546
13419.33 544
13420.42 550
13421.52 546
13422.61 564
13423.71 563
13424.80 574
13425.89 585
13426.99 563
13428.08 524
13429.18 531
13430.27 554
13431.37 582
13432.46 535
13433.56 551
13434.65 568
13435.74 580
13436.84 567
13437.93 608
13439.03 596
13440.12 575
13441.22 600
13442.31 571
13443.41 599
13444.50 563
13445.60 582
13446.69 591
13447.79 599
13448.88 605
13449.98 603
13451.08 603
13452.17 602
13453.27 627
13454.36 634
13455.46 590
13456.55 625
13457.65 643
13458.74 651
13459.84 636
13460.94 632
13462.03 687
13463.13 660
13464.22 657
13465.32 662
13466.41 689
13467.51 675
13468.61 670
13469.70 679
13470.80 666
13471.90 684
13472.99 688
13474.09 699
13475.18 677
13476.28 711
13477.38 718
13478.47 728
13479.57 699
13480.67 740
13481.76 727
13482.86 766
13483.96 737
13485.05 688
13486.15 764
13487.25 756
13488.34 759
13489.44 773
13490.54 775
13491.63 790
13492.73 775
13493.83 808
13494.93 781
13496.02 760
13497.12 851
13498.22 786
13499.31 786
13500.41 791
13501.51 848
13502.61 867
13503.70 849
13504.80 824
13505.90 864
13507.00 872
13508.09 909
13509.19 890
13510.29 841
13511.39 890
13512.49 836
13513.58 903
13514.68 876
13515.78 850
13516.88 797
13517.98 877
13519.07 876
13520.17 829
13521.27 807
13522.37 848
13523.47 839
13524.57 809
13525.66 843
13526.76 783
13527.86 820
13528.96 806
13530.06 761
13531.16 767
13532.25 789
13533.35 765
13534.45 761
13535.55 768
13536.65 758
13537.75 719
13538.85 753
13539.95 740
13541.05 721
13542.14 724
13543.24 716
13544.34 698
13545.44 683
13546.54 678
13547.64 699
13548.74 675
13549.84 638
13550.94 611
13552.04 616
13553.14 597
13554.24 602
13555.34 613
13556.44 619
13557.54 606
13558.64 596
13559.74 572
13560.84 576
13561.94 540
13563.04 547
13564.13 540
13565.23 567
13566.34 549
13567.44 541
13568.54 546
13569.64 545
13570.74 544
13571.84 565
13572.94 555
13574.04 532
13575.14 553
13576.24 537
13577.34 546
13578.44 535
13579.54 537
13580.64 547
13581.74 534
13582.84 539
13583.94 559
13585.04 544
13586.14 571
13587.24 540
13588.35 552
13589.45 565
13590.55 552
13591.65 537
13592.75 545
13593.85 551
13594.95 548
13596.05 547
13597.15 554
13598.26 545
13599.36 535
13600.46 574
13601.56 561
13602.66 546
13603.76 557
13604.86 555
13605.97 563
13607.07 546
13608.17 566
13609.27 561
13610.37 568
13611.47 533
13612.58 569
13613.68 556
13614.78 550
13615.88 559
13616.98 560
13618.09 562
13619.19 529
13620.29 572
13621.39 575
13622.50 552
13623.60 558
13624.70 550
13625.80 544
13626.91 559
13628.01 585
13629.11 594
13630.21 606
13631.32 588
13632.42 594
13633.52 583
13634.62 587
13635.73 568
13636.83 599
13637.93 603
13639.04 590
13640.14 568
13641.24 598
13642.35 585
13643.45 571
13644.55 544
13645.65 544
13646.76 521
13647.86 551
13648.96 566
13650.07 566
13651.17 576
13652.28 581
13653.38 571
13654.48 595
13655.59 560
13656.69 588
13657.79 598
13658.90 554
13660.00 588
13661.11 579
13662.21 591
13663.31 574
13664.42 574
13665.52 521
13666.63 553
13667.73 541
13668.83 574
13669.94 561
13671.04 534
13672.15 545
13673.25 542
13674.36 549
13675.46 552
13676.56 555
13677.67 563
13678.77 592
13679.88 589
13680.98 552
13682.09 555
13683.19 593
13684.30 569
13685.40 561
13686.51 576
13687.61 568
13688.72 590
13689.82 573
13690.93 582
13692.03 572
13693.14 582
13694.24 567
13695.35 586
13696.45 618
13697.56 579
13698.66 587
13699.77 625
13700.87 588
13701.98 610
13703.09 626
13704.19 598
13705.30 641
13706.40 646
13707.51 638
13708.61 624
13709.72 611
13710.83 646
13711.93 655
13713.04 667
13714.14 669
13715.25 673
13716.36 665
13717.46 672
13718.57 693
13719.67 660
13720.78 670
13721.89 712
13722.99 738
13724.10 710
13725.21 704
13726.31 742
13727.42 744
13728.53 742
13729.63 744
13730.74 758
13731.85 760
13732.95 766
13734.06 802
13735.17 786
13736.27 809
13737.38 815
13738.49 821
13739.59 822
13740.70 842
13741.81 829
13742.92 871
13744.02 825
13745.13 868
13746.24 887
13747.35 920
13748.45 910
13749.56 947
13750.67 957
13751.78 951
13752.88 990
13753.99 983
13755.10 1010
13756.21 1055
13757.31 1061
13758.42 1091
13759.53 1138
13760.64 1156
13761.75 1158
13762.85 1207
13763.96 1186
13765.07 1237
13766.18 1240
13767.29 1276
13768.39 1293
13769.50 1337
13770.61 1355
13771.72 1368
13772.83 1369
13773.94 1366
13775.04 1338
13776.15 1341
13777.26 1352
13778.37 1310
13779.48 1325
13780.59 1266
13781.70 1297
13782.80 1256
13783.91 1220
13785.02 1166
13786.13 1195
13787.24 1153
13788.35 1086
13789.46 1089
13790.57 1060
13791.68 1001
13792.79 989
13793.90 977
13795.00 932
13796.11 875
13797.22 853
13798.33 833
13799.44 768
13800.55 789
13801.66 797
13802.77 769
13803.88 749
13804.99 734
13806.10 746
13807.21 732
13808.32 720
13809.43 684
13810.54 687
13811.65 715
13812.76 695
13813.87 699
13814.98 655
13816.09 672
13817.20 659
13818.31 660
13819.42 631
13820.53 636
13821.64 651
13822.75 645
13823.86 600
13824.97 604
13826.08 641
13827.19 656
13828.30 663
13829.41 628
13830.53 608
13831.64 592
13832.75 576
13833.86 579
13834.97 630
13836.08 592
13837.19 592
13838.30 606
13839.41 607
13840.52 616
13841.64 603
13842.75 593
13843.86 590
13844.97 580
13846.08 637
13847.19 642
13848.30 631
13849.41 614
13850.53 615
13851.64 609
13852.75 613
13853.86 634
13854.97 600
13856.08 615
13857.20 625
13858.31 617
13859.42 651
13860.53 641
13861.64 609
13862.76 600
13863.87 613
13864.98 633
13866.09 628
13867.20 600
13868.32 629
13869.43 647
13870.54 628
13871.65 615
13872.77 623
13873.88 635
13874.99 628
13876.10 641
13877.22 638
13878.33 646
13879.44 662
13880.55 643
13881.67 657
13882.78 661
13883.89 677
13885.01 667
13886.12 686
13887.23 668
13888.34 669
13889.46 712
13890.57 705
13891.68 703
13892.80 723
13893.91 708
13895.02 751
13896.14 729
13897.25 743
13898.36 743
13899.48 728
13900.59 727
13901.70 779
13902.82 763
13903.93 754
13905.05 719
13906.16 703
13907.27 729
13908.39 715
13909.50 725
13910.61 690
13911.73 688
13912.84 695
13913.96 662
13915.07 626
13916.19 650
13917.30 659
13918.41 626
13919.53 636
13920.64 605
13921.76 608
13922.87 591
13923.99 592
13925.10 602
13926.21 585
13927.33 572
13928.44 583
13929.56 589
13930.67 620
13931.79 565
13932.90 568
13934.02 570
13935.13 602
13936.25 568
13937.36 576
13938.48 567
13939.59 585
13940.71 576
13941.82 573
13942.94 581
13944.05 529
13945.17 524
13946.28 551
13947.40 552
13948.52 537
13949.63 527
13950.75 507
13951.86 536
13952.98 524
13954.09 516
13955.21 529
13956.32 541
13957.44 502
13958.56 514
13959.67 521
13960.79 499
13961.90 547
13963.02 543
13964.14 506
13965.25 557
13966.37 514
13967.48 534
13968.60 554
13969.72 545
13970.83 537
13971.95 511
13973.07 523
13974.18 568
13975.30 542
13976.42 573
13977.53 534
13978.65 552
13979.77 523
13980.88 552
13982.00 524
13983.12 538
13984.23 592
13985.35 560
13986.47 545
13987.58 552
13988.70 549
13989.82 552
13990.94 545
13992.05 576
13993.17 557
13994.29 573
13995.40 565
13996.52 556
13997.64 561
13998.76 540
13999.87 556
14000.99 539
14002.11 531
14003.23 582
14004.35 589
14005.46 548
14006.58 564
14007.70 585
14008.82 591
14009.93 558
14011.05 559
14012.17 550
14013.29 563
14014.41 565
14015.52 574
14016.64 556
14017.76 550
14018.88 564
14020.00 574
14021.12 588
14022.23 576
14023.35 589
14024.47 578
14025.59 581
14026.71 588
14027.83 583
14028.95 584
14030.06 622
14031.18 633
14032.30 615
14033.42 603
14034.54 606
14035.66 632
14036.78 616
14037.90 612
14039.02 636
14040.14 634
14041.25 631
14042.37 645
14043.49 627
14044.61 662
14045.73 641
14046.85 663
14047.97 688
14049.09 622
14050.21 669
14051.33 698
14052.45 731
14053.57 718
14054.69 718
14055.81 724
14056.93 705
14058.05 740
14059.17 730
14060.29 753
14061.41 761
14062.53 776
14063.65 778
14064.77 785
14065.89 804
14067.01 787
14068.13 807
14069.25 846
14070.37 867
14071.49 854
14072.61 858
14073.73 839
14074.85 868
14075.97 880
14077.09 900
14078.21 890
14079.33 911
14080.45 927
14081.57 910
14082.69 937
14083.82 955
14084.94 1004
14086.06 931
14087.18 964
14088.30 987
14089.42 966
14090.54 978
14091.66 995
14092.78 995
14093.91 1025
14095.03 1007
14096.15 1014
14097.27 1003
14098.39 1034
14099.51 1039
14100.63 1028
14101.76 1040
14102.88 1026
14104.00 1051
14105.12 1054
14106.24 1059
14107.36 1078
14108.49 1065
14109.61 1070
14110.73 1031
14111.85 977
14112.97 995
14114.10 1040
14115.22 933
14116.34 928
14117.46 928
14118.58 906
14119.71 911
14120.83 897
14121.95 884
14123.07 835
14124.20 805
14125.32 811
14126.44 800
14127.56 789
14128.69 778
14129.81 773
14130.93 790
14132.06 742
14133.18 720
14134.30 717
14135.42 700
14136.55 690
14137.67 683
14138.79 668
14139.92 642
14141.04 660
14142.16 654
14143.29 648
14144.41 647
14145.53 608
14146.66 625
14147.78 639
14148.90 616
14150.03 616
14151.15 627
14152.27 590
14153.40 629
14154.52 594
14155.64 596
14156.77 602
14157.89 601
14159.02 604
14160.14 591
14161.26 595
14162.39 611
14163.51 630
14164.64 593
14165.76 582
14166.88 578
14168.01 594
14169.13 584
14170.26 611
14171.38 572
14172.51 582
14173.63 542
14174.75 552
14175.88 536
14177.00 551
14178.13 554
14179.25 580
14180.38 566
14181.50 522
14182.63 556
14183.75 542
14184.88 545
14186.00 534
14187.13 554
14188.25 532
14189.38 537
14190.50 534
14191.63 528
14192.75 532
14193.88 536
14195.00 509
14196.13 525
14197.25 514
14198.38 513
14199.50 554
14200.63 531
14201.76 531
14202.88 539
14204.01 521
14205.13 511
14206.26 491
14207.38 537
14208.51 539
14209.64 542
14210.76 522
14211.89 498
14213.01 489
14214.14 499
14215.27 509
14216.39 506
14217.52 487
14218.64 490
14219.77 493
14220.90 499
14222.02 487
14223.15 487
14224.28 482
14225.40 491
14226.53 500
14227.66 486
14228.78 475
14229.91 469
14231.04 466
14232.16 484
14233.29 482
14234.42 488
14235.54 475
14236.67 438
14237.80 465
14238.92 452
14240.05 479
14241.18 440
14242.31 452
14243.43 448
14244.56 439
14245.69 426
14246.82 446
14247.94 469
14249.07 442
14250.20 485
14251.33 472
14252.45 439
14253.58 458
14254.71 431
14255.84 435
14256.96 445
14258.09 430
14259.22 447
14260.35 454
14261.47 444
14262.60 418
14263.73 446
14264.86 427
14265.99 411
14267.12 414
14268.24 432
14269.37 424
14270.50 400
14271.63 399
14272.76 420
14273.89 400
14275.01 430
14276.14 404
14277.27 386
14278.40 409
14279.53 392
14280.66 410
14281.79 399
14282.91 400
14284.04 377
14285.17 411
14286.30 373
14287.43 392
14288.56 366
14289.69 392
14290.82 374
14291.95 385
14293.08 384
14294.20 367
14295.33 381
14296.46 389
14297.59 369
14298.72 384
14299.85 419
14300.98 375
14302.11 362
14303.24 352
14304.37 358
14305.50 350
14306.63 376
14307.76 344
14308.89 352
14310.02 352
14311.15 367
14312.28 369
14313.41 348
14314.54 364
14315.67 368
14316.80 359
14317.93 350
14319.06 350
14320.19 360
14321.32 337
14322.45 340
14323.58 338
14324.71 324
14325.84 313
14326.97 329
14328.10 339
14329.23 357
14330.36 342
14331.49 320
14332.62 354
14333.76 346
14334.89 346
14336.02 349
14337.15 329
14338.28 345
14339.41 315
14340.54 333
14341.67 355
14342.80 348
14343.93 348
14345.07 356
14346.20 323
14347.33 337
14348.46 350
14349.59 336
14350.72 342
14351.85 337
14352.99 322
14354.12 348
14355.25 345
14356.38 343
14357.51 334
14358.64 329
14359.78 356
14360.91 341
14362.04 361
14363.17 330
14364.30 346
14365.44 349
14366.57 329
14367.70 343
14368.83 329
14369.96 335
14371.10 348
14372.23 348
14373.36 348
14374.49 354
14375.63 341
14376.76 355
14377.89 356
14379.02 341
14380.16 366
14381.29 349
14382.42 339
14383.55 342
14384.69 337
14385.82 365
14386.95 374
14388.09 356
14389.22 345
14390.35 341
14391.49 358
14392.62 342
14393.75 358
14394.89 342
14396.02 362
14397.15 360
14398.28 363
14399.42 376
14400.55 350
14401.69 363
14402.82 374
14403.95 389
14405.09 382
14406.22 364
14407.35 356
14408.49 382
14409.62 372
14410.75 376
14411.89 362
14413.02 407
14414.16 386
14415.29 390
14416.42 375
14417.56 378
14418.69 373
14419.83 394
14420.96 391
14422.10 405
14423.23 428
14424.36 406
14425.50 421
14426.63 400
14427.77 426
14428.90 443
14430.04 453
14431.17 384
14432.31 423
14433.44 429
14434.58 435
14435.71 437
14436.85 423
14437.98 426
14439.12 439
14440.25 414
14441.39 462
14442.52 456
14443.66 420
14444.79 440
14445.93 433
14447.06 446
14448.20 441
14449.33 453
14450.47 444
14451.60 468
14452.74 450
14453.87 473
14455.01 468
14456.14 464
14457.28 482
14458.42 466
14459.55 478
14460.69 482
14461.82 497
14462.96 513
14464.10 493
14465.23 503
14466.37 492
14467.50 503
14468.64 506
14469.78 509
14470.91 508
14472.05 502
14473.18 523
14474.32 508
14475.46 500
14476.59 525
14477.73 515
14478.87 507
14480.00 522
14481.14 494
14482.28 479
14483.41 492
14484.55 461
14485.69 456
14486.82 472
14487.96 455
14489.10 442
14490.23 426
14491.37 411
14492.51 392
14493.65 380
14494.78 385
14495.92 366
14497.06 366
14498.19 373
14499.33 379
14500.47 368
14501.61 359
14502.74 371
14503.88 368
14505.02 357
14506.16 356
14507.29 324
14508.43 340
14509.57 330
14510.71 324
14511.85 351
14512.98 344
14514.12 350
14515.26 328
14516.40 314
14517.54 342
14518.67 319
14519.81 313
14520.95 285
14522.09 316
14523.23 330
14524.36 322
14525.50 281
14526.64 280
14527.78 299
14528.92 315
14530.06 326
14531.19 312
14532.33 331
14533.47 280
14534.61 310
14535.75 315
14536.89 319
14538.03 305
14539.17 295
14540.31 325
14541.44 308
14542.58 305
14543.72 302
14544.86 321
14546.00 326
14547.14 323
14548.28 313
14549.42 309
14550.56 299
14551.70 323
14552.84 339
14553.98 330
14555.12 324
14556.25 346
14557.39 328
14558.53 338
14559.67 335
14560.81 316
14561.95 324
14563.09 317
14564.23 319
14565.37 331
14566.51 341
14567.65 326
14568.79 323
14569.93 288
14571.07 311
14572.21 314
14573.35 332
14574.49 355
14575.63 343
14576.77 315
14577.92 314
14579.06 333
14580.20 343
14581.34 351
14582.48 343
14583.62 366
14584.76 325
14585.90 344
14587.04 337
14588.18 324
14589.32 316
14590.46 356
14591.60 352
14592.74 330
14593.89 352
14595.03 330
14596.17 364
14597.31 341
14598.45 337
14599.59 338
14600.73 381
14601.87 313
14603.02 345
14604.16 330
14605.30 367
14606.44 371
14607.58 365
14608.72 368
14609.86 378
14611.01 341
14612.15 331
14613.29 348
14614.43 376
14615.57 359
14616.72 365
14617.86 400
14619.00 365
14620.14 357
14621.28 374
14622.43 395
14623.57 355
14624.71 365
14625.85 380
14627.00 369
14628.14 378
14629.28 373
14630.42 382
14631.56 416
14632.71 399
14633.85 380
14634.99 387
14636.14 416
14637.28 383
14638.42 419
14639.56 432
14640.71 414
14641.85 401
14642.99 394
14644.14 389
14645.28 374
14646.42 390
14647.56 387
14648.71 352
14649.85 358
14650.99 390
14652.14 372
14653.28 364
14654.42 370
14655.57 332
14656.71 323
14657.85 336
14659.00 329
14660.14 329
14661.29 317
14662.43 305
14663.57 305
14664.72 278
14665.86 316
14667.00 283
14668.15 273
14669.29 278
14670.44 302
14671.58 302
14672.73 287
14673.87 278
14675.01 311
14676.16 261
14677.30 279
14678.45 272
14679.59 267
14680.74 283
14681.88 266
14683.02 261
14684.17 260
14685.31 255
14686.46 278
14687.60 291
14688.75 250
14689.89 278
14691.04 265
14692.18 261
14693.33 256
14694.47 260
14695.62 277
14696.76 257
14697.91 252
14699.05 240
14700.20 259
14701.34 241
14702.49 273
14703.63 256
14704.78 274
14705.92 260
14707.07 254
14708.22 244
14709.36 242
14710.51 250
14711.65 264
14712.80 283
14713.94 260
14715.09 255
14716.23 227
14717.38 231
14718.53 234
14719.67 268
14720.82 246
14721.96 217
14723.11 237
14724.26 232
14725.40 254
14726.55 230
14727.70 239
14728.84 232
14729.99 251
14731.13 237
14732.28 239
14733.43 252
14734.57 267
14735.72 258
14736.87 244
14738.01 267
14739.16 246
14740.31 227
14741.45 242
14742.60 240
14743.75 266
14744.89 242
14746.04 250
14747.19 248
14748.34 238
14749.48 235
14750.63 240
14751.78 248
14752.92 241
14754.07 235
14755.22 219
14756.37 244
14757.51 217
14758.66 233
14759.81 241
14760.96 230
14762.10 247
14763.25 228
14764.40 246
14765.55 216
14766.70 221
14767.84 224
14768.99 229
14770.14 217
14771.29 234
14772.43 226
14773.58 229
14774.73 235
14775.88 221
14777.03 236
14778.18 232
14779.32 229
14780.47 239
14781.62 226
14782.77 217
14783.92 236
14785.07 225
14786.21 227
14787.36 226
14788.51 217
14789.66 225
14790.81 224
14791.96 215
14793.11 213
14794.26 219
14795.40 228
14796.55 227
14797.70 216
14798.85 209
14800.00 204
14801.15 194
14802.30 210
14803.45 227
14804.60 196
14805.75 209
14806.90 246
14808.05 235
14809.19 193
14810.34 195
14811.49 192
14812.64 211
14813.79 216
14814.94 224
14816.09 217
14817.24 209
14818.39 194
14819.54 207
14820.69 202
14821.84 178
14822.99 206
14824.14 226
14825.29 214
14826.44 179
14827.59 220
14828.74 195
14829.89 201
14831.04 185
14832.19 172
14833.34 202
14834.49 188
14835.64 181
14836.79 200
14837.95 204
14839.10 200
14840.25 206
14841.40 198
14842.55 175
14843.70 181
14844.85 195
14846.00 172
14847.15 197
14848.30 200
14849.45 199
14850.60 206
14851.76 190
14852.91 197
14854.06 173
14855.21 163
14856.36 173
14857.51 177
14858.66 195
14859.81 190
14860.97 180
14862.12 200
14863.27 192
14864.42 186
14865.57 182
14866.72 195
14867.88 210
14869.03 169
14870.18 177
14871.33 201
14872.48 203
14873.64 181
14874.79 182
14875.94 203
14877.09 189
14878.24 200
14879.40 184
14880.55 184
14881.70 179
14882.85 179
14884.00 181
14885.16 194
14886.31 187
14887.46 190
14888.61 188
14889.77 190
14890.92 189
14892.07 186
14893.23 186
14894.38 179
14895.53 190
14896.68 177
14897.84 191
14898.99 191
14900.14 185
14901.30 205
14902.45 179
14903.60 182
14904.75 194
14905.91 192
14907.06 168
14908.21 173
14909.37 182
14910.52 175
14911.67 183
14912.83 191
14913.98 186
14915.14 182
14916.29 188
14917.44 170
14918.60 177
14919.75 182
14920.90 183
14922.06 159
14923.21 175
14924.37 173
14925.52 163
14926.67 201
14927.83 180
14928.98 185
14930.14 183
14931.29 169
14932.44 175
14933.60 190
14934.75 189
14935.91 175
14937.06 159
14938.22 167
14939.37 159
14940.52 173
14941.68 178
14942.83 180
14943.99 178
14945.14 187
14946.30 195
14947.45 170
14948.61 195
14949.76 179
14950.92 188
14952.07 191
14953.23 183
14954.38 157
14955.54 171
14956.69 190
14957.85 178
14959.00 182
14960.16 166
14961.31 177
14962.47 191
14963.62 176
14964.78 181
14965.94 180
14967.09 163
14968.25 185
14969.40 215
14970.56 179
14971.71 149
14972.87 189
14974.03 177
14975.18 169
14976.34 170
14977.49 158
14978.65 173
14979.81 191
14980.96 177
14982.12 166
14983.27 165
14984.43 196
14985.59 162
14986.74 172
14987.90 181
14989.06 181
14990.21 162
14991.37 172
14992.53 180
14993.68 160
14994.84 180
14996.00 184
14997.15 171
14998.31 177
14999.47 191
15000.62 181
15001.78 169
15002.94 159
15004.09 184
15005.25 190
15006.41 171
15007.56 155
15008.72 165
15009.88 166
15011.04 154
15012.19 174
15013.35 161
15014.51 170
15015.67 175
15016.82 165
15017.98 178
15019.14 176
15020.30 169
15021.45 163
15022.61 179
15023.77 172
15024.93 170
15026.08 197
15027.24 170
15028.40 155
15029.56 155
15030.72 160
15031.87 157
15033.03 180
15034.19 162
15035.35 176
15036.51 163
15037.67 150
15038.82 172
15039.98 175
15041.14 182
15042.30 166
15043.46 172
15044.62 175
15045.78 158
15046.93 155
15048.09 184
15049.25 194
15050.41 178
15051.57 167
15052.73 174
15053.89 160
15055.05 141
15056.20 162
15057.36 168
15058.52 152
15059.68 163
15060.84 172
15062.00 166
15063.16 162
15064.32 157
15065.48 170
15066.64 176
15067.80 156
15068.96 161
15070.12 181
15071.28 151
15072.44 169
15073.60 177
15074.76 177
15075.91 177
15077.07 179
15078.23 165
15079.39 160
15080.55 150
15081.71 161
15082.87 163
15084.03 163
15085.19 174
15086.35 167
15087.51 156
15088.68 158
15089.84 169
15091.00 164
15092.16 158
15093.32 184
15094.48 177
15095.64 174
15096.80 167
15097.96 171
15099.12 168
15100.28 163
15101.44 161
15102.60 166
15103.76 173
15104.92 168
15106.08 183
15107.25 176
15108.41 167
15109.57 165
15110.73 177
15111.89 191
15113.05 176
15114.21 178
15115.37 156
15116.54 165
15117.70 161
15118.86 178
15120.02 186
15121.18 202
15122.34 180
15123.50 182
15124.67 173
15125.83 170
15126.99 168
15128.15 177
15129.31 217
15130.47 181
15131.64 180
15132.80 171
15133.96 158
15135.12 151
15136.28 165
15137.45 155
15138.61 182
15139.77 193
15140.93 208
15142.10 174
15143.26 188
15144.42 179
15145.58 159
15146.75 171
15147.91 173
15149.07 184
15150.23 176
15151.40 174
15152.56 181
15153.72 172
15154.88 181
15156.05 181
15157.21 138
15158.37 188
15159.54 192
15160.70 169
15161.86 163
15163.03 191
15164.19 190
15165.35 183
15166.52 214
15167.68 188
15168.84 193
15170.01 186
15171.17 193
15172.33 182
15173.50 203
15174.66 183
15175.82 191
15176.99 198
15178.15 199
15179.31 199
15180.48 184
15181.64 204
15182.81 203
15183.97 200
15185.13 193
15186.30 212
15187.46 222
15188.63 186
15189.79 193
15190.95 205
15192.12 191
15193.28 228
15194.45 210
15195.61 200
15196.78 203
15197.94 223
15199.10 210
15200.27 206
15201.43 191
15202.60 216
15203.76 203
15204.93 223
15206.09 218
15207.26 207
15208.42 228
15209.59 221
15210.75 219
15211.92 218
15213.08 205
15214.25 212
15215.41 219
15216.58 214
15217.74 220
15218.91 219
15220.07 239
15221.24 232
15222.40 236
15223.57 211
15224.74 216
15225.90 233
15227.07 216
15228.23 230
15229.40 237
15230.56 221
15231.73 238
15232.89 217
15234.06 224
15235.23 214
15236.39 217
15237.56 250
15238.72 267
15239.89 270
15241.06 247
15242.22 246
15243.39 250
15244.56 237
15245.72 251
15246.89 256
15248.05 251
15249.22 249
15250.39 263
15251.55 233
15252.72 256
15253.89 236
15255.05 239
15256.22 226
15257.39 228
15258.55 242
15259.72 230
15260.89 221
15262.05 237
15263.22 235
15264.39 219
15265.56 240
15266.72 214
15267.89 230
15269.06 196
15270.22 210
15271.39 202
15272.56 221
15273.73 213
15274.89 192
15276.06 207
15277.23 203
15278.40 215
15279.56 198
15280.73 207
15281.90 205
15283.07 213
15284.23 189
15285.40 198
15286.57 209
15287.74 191
15288.91 176
15290.07 181
15291.24 193
15292.41 199
15293.58 225
15294.75 200
15295.92 207
15297.08 193
15298.25 213
15299.42 179
15300.59 181
15301.76 169
15302.93 210
15304.09 205
15305.26 202
15306.43 204
15307.60 199
15308.77 201
15309.94 222
15311.11 207
15312.28 188
15313.44 213
15314.61 209
15315.78 193
15316.95 204
15318.12 204
15319.29 229
15320.46 215
15321.63 201
15322.80 176
15323.97 198
15325.14 205
15326.30 226
15327.47 190
15328.64 238
15329.81 214
15330.98 222
15332.15 212
15333.32 223
15334.49 200
15335.66 208
15336.83 216
15338.00 212
15339.17 202
15340.34 218
15341.51 224
15342.68 255
15343.85 238
15345.02 225
15346.19 212
15347.36 228
15348.53 239
15349.70 238
15350.87 239
15352.04 239
15353.21 228
15354.38 224
15355.55 225
15356.72 225
15357.90 235
15359.07 260
15360.24 251
15361.41 256
15362.58 234
15363.75 244
15364.92 242
15366.09 234
15367.26 249
15368.43 272
15369.60 266
15370.77 269
15371.95 251
15373.12 257
15374.29 262
15375.46 256
15376.63 250
15377.80 264
15378.97 270
15380.15 254
15381.32 242
15382.49 253
15383.66 234
15384.83 238
15386.00 251
15387.17 231
15388.35 238
15389.52 266
15390.69 247
15391.86 234
15393.03 235
15394.21 233
15395.38 250
15396.55 250
15397.72 221
15398.89 213
15400.07 233
15401.24 237
15402.41 233
15403.58 237
15404.76 236
15405.93 234
15407.10 218
15408.27 213
15409.45 229
15410.62 225
15411.79 223
15412.96 212
15414.14 212
15415.31 216
15416.48 233
15417.66 214
15418.83 218
15420.00 209
15421.17 209
15422.35 197
15423.52 204
15424.69 192
15425.87 203
15427.04 219
15428.21 204
15429.39 205
15430.56 195
15431.73 197
15432.91 195
15434.08 201
15435.25 188
15436.43 185
15437.60 206
15438.77 191
15439.95 176
15441.12 186
15442.30 194
15443.47 196
15444.64 190
15445.82 201
15446.99 173
15448.17 183
15449.34 214
15450.51 209
15451.69 195
15452.86 191
15454.04 216
15455.21 200
15456.39 195
15457.56 194
15458.73 189
15459.91 179
15461.08 189
15462.26 200
15463.43 186
15464.61 174
15465.78 177
15466.96 191
15468.13 182
15469.31 197
15470.48 185
15471.66 195
15472.83 186
15474.01 197
15475.18 198
15476.36 198
15477.53 197
15478.71 220
15479.88 188
15481.06 184
15482.23 180
15483.41 182
15484.58 192
15485.76 199
15486.93 189
15488.11 211
15489.29 203
15490.46 196
15491.64 214
15492.81 196
15493.99 189
15495.16 192
15496.34 225
15497.52 212
15498.69 210
15499.87 200
15501.04 184
15502.22 202
15503.40 194
15504.57 212
15505.75 201
15506.92 189
15508.10 198
15509.28 196
15510.45 215
15511.63 210
15512.81 206
15513.98 202
15515.16 191
15516.34 202
15517.51 195
15518.69 192
15519.87 220
15521.04 204
15522.22 202
15523.40 201
15524.57 202
15525.75 200
15526.93 236
15528.11 207
15529.28 216
15530.46 212
15531.64 225
15532.81 208
15533.99 221
15535.17 203
15536.35 205
15537.52 217
15538.70 220
15539.88 227
15541.06 231
15542.23 228
15543.41 233
15544.59 226
15545.77 213
15546.95 253
15548.12 252
15549.30 252
15550.48 255
15551.66 251
15552.83 225
15554.01 236
15555.19 224
15556.37 238
15557.55 244
15558.73 235
15559.90 230
15561.08 228
15562.26 237
15563.44 216
15564.62 248
15565.80 225
15566.97 233
15568.15 228
15569.33 247
15570.51 240
15571.69 256
15572.87 237
15574.05 254
15575.23 264
15576.40 262
15577.58 259
15578.76 260
15579.94 262
15581.12 248
15582.30 270
15583.48 271
15584.66 254
15585.84 258
15587.02 258
15588.20 258
15589.38 260
15590.56 261
15591.73 265
15592.91 282
15594.09 276
15595.27 303
15596.45 311
15597.63 320
15598.81 306
15599.99 279
15601.17 284
15602.35 285
15603.53 312
15604.71 295
15605.89 318
15607.07 329
15608.25 330
15609.43 321
15610.61 317
15611.79 342
15612.97 336
15614.15 313
15615.33 363
15616.51 346
15617.69 325
15618.88 357
15620.06 351
15621.24 335
15622.42 322
15623.60 341
15624.78 369
15625.96 378
15627.14 365
15628.32 374
15629.50 358
15630.68 361
15631.86 397
15633.05 412
15634.23 371
15635.41 381
15636.59 387
15637.77 404
15638.95 403
15640.13 405
15641.31 407
15642.50 379
15643.68 396
15644.86 423
15646.04 393
15647.22 396
15648.40 390
15649.58 410
15650.77 410
15651.95 425
15653.13 405
15654.31 415
15655.49 403
15656.68 426
15657.86 396
15659.04 383
15660.22 419
15661.40 403
15662.59 396
15663.77 406
15664.95 435
15666.13 403
15667.32 389
15668.50 388
15669.68 385
15670.86 368
15672.05 410
15673.23 404
15674.41 387
15675.59 400
15676.78 360
15677.96 377
15679.14 377
15680.32 371
15681.51 359
15682.69 382
15683.87 360
15685.06 381
15686.24 413
15687.42 376
15688.61 378
15689.79 340
15690.97 373
15692.16 366
15693.34 352
15694.52 374
15695.71 389
15696.89 378
15698.07 366
15699.26 393
15700.44 396
15701.62 372
15702.81 394
15703.99 391
15705.17 383
15706.36 383
15707.54 355
15708.73 379
15709.91 407
15711.09 377
15712.28 408
15713.46 413
15714.65 404
15715.83 415
15717.02 427
15718.20 400
15719.38 419
15720.57 411
15721.75 391
15722.94 410
15724.12 439
15725.31 437
15726.49 448
15727.68 420
15728.86 449
15730.04 460
15731.23 472
15732.41 454
15733.60 456
15734.78 437
15735.97 456
15737.15 463
15738.34 450
15739.52 447
15740.71 516
15741.89 502
15743.08 482
15744.27 483
15745.45 518
15746.64 518
15747.82 509
15749.01 513
15750.19 544
15751.38 531
15752.56 489
15753.75 515
15754.93 551
15756.12 536
15757.31 574
15758.49 523
15759.68 543
15760.86 539
15762.05 542
15763.24 530
15764.42 545
15765.61 543
15766.79 545
15767.98 537
15769.17 519
15770.35 543
15771.54 566
15772.72 549
15773.91 544
15775.10 537
15776.28 545
15777.47 527
15778.66 497
15779.84 531
15781.03 512
15782.22 499
15783.40 511
15784.59 488
15785.78 455
15786.96 442
15788.15 472
15789.34 496
15790.53 461
15791.71 458
15792.90 450
15794.09 446
15795.27 455
15796.46 444
15797.65 424
15798.84 424
15800.02 421
15801.21 415
15802.40 384
15803.59 410
15804.77 390
15805.96 389
15807.15 401
15808.34 391
15809.52 412
15810.71 375
15811.90 400
15813.09 375
15814.28 363
15815.46 361
15816.65 377
15817.84 367
15819.03 366
15820.22 359
15821.40 376
15822.59 359
15823.78 354
15824.97 323
15826.16 317
15827.35 329
15828.53 344
15829.72 338
15830.91 333
15832.10 329
15833.29 367
15834.48 360
15835.67 359
15836.85 355
15838.04 346
15839.23 340
15840.42 359
15841.61 343
15842.80 342
15843.99 327
15845.18 346
15846.37 349
15847.55 335
15848.74 362
15849.93 358
15851.12 317
15852.31 338
15853.50 321
15854.69 335
15855.88 317
15857.07 333
15858.26 359
15859.45 352
15860.64 346
15861.83 343
15863.02 364
15864.21 362
15865.40 336
15866.59 360
15867.78 349
15868.97 336
15870.16 329
15871.35 324
15872.54 333
15873.73 383
15874.92 332
15876.11 356
15877.30 342
15878.49 358
15879.68 353
15880.87 378
15882.06 361
15883.25 363
15884.44 390
15885.63 379
15886.82 359
15888.01 374
15889.20 367
15890.39 373
15891.59 387
15892.78 400
15893.97 363
15895.16 384
15896.35 398
15897.54 392
15898.73 381
15899.92 371
15901.11 439
15902.30 429
15903.50 395
15904.69 375
15905.88 452
15907.07 439
15908.26 419
15909.45 441
15910.64 425
15911.84 427
15913.03 465
15914.22 411
15915.41 418
15916.60 421
15917.79 440
15918.99 436
15920.18 451
15921.37 416
15922.56 441
15923.75 438
15924.95 417
15926.14 445
15927.33 458
15928.52 436
15929.71 440
15930.91 425
15932.10 413
15933.29 459
15934.48 457
15935.68 442
15936.87 432
15938.06 390
15939.25 421
15940.45 429
15941.64 379
15942.83 393
15944.03 380
15945.22 383
15946.41 413
15947.60 382
15948.80 353
15949.99 338
15951.18 381
15952.38 391
15953.57 351
15954.76 315
15955.96 312
15957.15 318
15958.34 325
15959.54 308
15960.73 324
15961.92 303
15963.12 305
15964.31 288
15965.50 286
15966.70 308
15967.89 263
15969.08 278
15970.28 276
15971.47 260
15972.67 242
15973.86 275
15975.05 261
15976.25 248
15977.44 257
15978.64 273
15979.83 248
15981.02 249
15982.22 252
15983.41 230
15984.61 224
15985.80 241
15987.00 224
15988.19 229
15989.38 235
15990.58 219
15991.77 222
15992.97 216
15994.16 233
15995.36 245
15996.55 225
15997.75 224
15998.94 230
16000.14 221
16001.33 236
16002.53 250
16003.72 227
16004.92 232
16006.11 236
16007.31 245
16008.50 223
16009.70 217
16010.89 214
16012.09 198
16013.28 202
16014.48 215
16015.67 206
16016.87 200
16018.07 215
16019.26 186
16020.46 205
16021.65 206
16022.85 188
16024.04 199
16025.24 219
16026.44 215
16027.63 209
16028.83 210
16030.02 211
16031.22 219
16032.42 212
16033.61 203
16034.81 202
16036.00 224
16037.20 202
16038.40 192
16039.59 212
16040.79 216
16041.99 193
16043.18 202
16044.38 184
16045.58 208
16046.77 184
16047.97 209
16049.17 216
16050.36 178
16051.56 187
16052.76 203
16053.95 215
16055.15 212
16056.35 205
16057.54 192
16058.74 175
16059.94 186
16061.14 198
16062.33 198
16063.53 206
16064.73 209
16065.92 184
16067.12 187
16068.32 210
16069.52 197
16070.71 194
16071.91 203
16073.11 191
16074.31 198
16075.50 194
16076.70 199
16077.90 190
16079.10 192
16080.30 186
16081.49 195
16082.69 181
16083.89 183
16085.09 205
16086.29 194
16087.48 192
16088.68 172
16089.88 154
16091.08 173
16092.28 173
16093.48 181
16094.67 184
16095.87 171
16097.07 183
16098.27 187
16099.47 172
16100.67 177
16101.87 169
16103.06 166
16104.26 152
16105.46 170
16106.66 179
16107.86 164
16109.06 181
16110.26 166
16111.46 170
16112.66 161
16113.86 173
16115.05 169
16116.25 162
16117.45 181
16118.65 158
16119.85 164
16121.05 160
16122.25 177
16123.45 165
16124.65 164
16125.85 165
16127.05 150
16128.25 171
16129.45 170
16130.65 165
16131.85 161
16133.05 171
16134.25 164
16135.45 168
16136.65 153
16137.85 169
16139.05 171
16140.25 174
16141.45 162
16142.65 152
16143.85 149
16145.05 161
16146.25 166
16147.45 156
16148.65 152
16149.85 157
16151.05 177
16152.25 161
16153.45 194
16154.65 167
16155.85 181
16157.05 176
16158.25 173
16159.46 148
16160.66 166
16161.86 148
16163.06 160
16164.26 173
16165.46 160
16166.66 166
16167.86 149
16169.06 160
16170.27 145
16171.47 190
16172.67 158
16173.87 164
16175.07 145
16176.27 166
16177.47 181
16178.67 175
16179.88 171
16181.08 161
16182.28 196
16183.48 164
16184.68 171
16185.89 165
16187.09 152
16188.29 161
16189.49 185
16190.69 166
16191.90 162
16193.10 172
16194.30 173
16195.50 166
16196.70 174
16197.91 167
16199.11 151
16200.31 185
16201.51 185
16202.72 159
16203.92 155
16205.12 157
16206.32 173
16207.53 181
16208.73 178
16209.93 162
16211.13 172
16212.34 186
16213.54 177
16214.74 169
16215.95 181
16217.15 188
16218.35 201
16219.55 183
16220.76 189
16221.96 193
16223.16 184
16224.37 189
16225.57 192
16226.77 196
16227.98 169
16229.18 183
16230.38 201
16231.59 209
16232.79 196
16233.99 194
16235.20 193
16236.40 189
16237.61 212
16238.81 187
16240.01 223
16241.22 221
16242.42 225
16243.63 213
16244.83 219
16246.03 205
16247.24 216
16248.44 221
16249.65 185
16250.85 194
16252.05 225
16253.26 210
16254.46 220
16255.67 205
16256.87 238
16258.08 239
16259.28 239
16260.49 243
16261.69 239
16262.89 213
16264.10 217
16265.30 244
16266.51 228
16267.71 229
16268.92 241
16270.12 240
16271.33 262
16272.53 236
16273.74 256
16274.94 229
16276.15 240
16277.35 258
16278.56 249
16279.77 251
16280.97 242
16282.18 240
16283.38 253
16284.59 242
16285.79 235
16287.00 270
16288.20 245
16289.41 256
16290.61 260
16291.82 252
16293.03 245
16294.23 254
16295.44 249
16296.64 263
16297.85 271
16299.06 266
16300.26 239
16301.47 250
16302.67 278
16303.88 255
16305.09 240
16306.29 255
16307.50 264
16308.71 264
16309.91 245
16311.12 258
16312.33 256
16313.53 248
16314.74 276
16315.95 256
16317.15 263
16318.36 229
16319.57 239
16320.77 257
16321.98 228
16323.19 249
16324.39 227
16325.60 227
16326.81 228
16328.01 222
16329.22 206
16330.43 232
16331.64 239
16332.84 220
16334.05 213
16335.26 220
16336.47 224
16337.67 211
16338.88 202
16340.09 246
16341.30 202
16342.50 197
16343.71 201
16344.92 207
16346.13 201
16347.33 193
16348.54 175
16349.75 196
16350.96 181
16352.17 201
16353.37 188
16354.58 174
16355.79 183
16357.00 176
16358.21 185
16359.41 181
16360.62 166
16361.83 168
16363.04 183
16364.25 177
16365.46 176
16366.67 171
16367.87 182
16369.08 177
16370.29 187
16371.50 159
16372.71 157
16373.92 169
16375.13 171
16376.34 172
16377.54 151
16378.75 178
16379.96 172
16381.17 160
16382.38 157
16383.59 169
16384.80 158
16386.01 195
16387.22 188
16388.43 165
16389.64 152
16390.85 142
16392.05 188
16393.26 187
16394.47 177
16395.68 169
16396.89 171
16398.10 199
16399.31 162
16400.52 164
16401.73 155
16402.94 167
16404.15 177
16405.36 173
16406.57 174
16407.78 149
16408.99 148
16410.20 159
16411.41 146
16412.62 159
16413.83 158
16415.04 158
16416.25 165
16417.46 157
16418.67 151
16419.88 148
16421.10 153
16422.31 162
16423.52 183
16424.73 154
16425.94 153
16427.15 152
16428.36 181
16429.57 158
16430.78 153
16431.99 168
16433.20 178
16434.41 167
16435.63 133
16436.84 152
16438.05 155
16439.26 175
16440.47 168
16441.68 156
16442.89 176
16444.10 152
16445.32 163
16446.53 152
16447.74 152
16448.95 164
16450.16 157
16451.37 154
16452.59 146
16453.80 161
16455.01 149
16456.22 145
16457.43 170
16458.64 158
16459.86 152
16461.07 166
16462.28 154
16463.49 149
16464.70 139
16465.92 165
16467.13 160
16468.34 159
16469.55 173
16470.77 151
16471.98 159
16473.19 157
16474.40 166
16475.62 143
16476.83 121
16478.04 138
16479.25 153
16480.47 146
16481.68 145
16482.89 144
16484.11 152
16485.32 134
16486.53 161
16487.74 151
16488.96 150
16490.17 138
16491.38 145
16492.60 137
16493.81 139
16495.02 155
16496.24 132
16497.45 141
16498.66 127
16499.88 131
16501.09 131
16502.30 135
16503.52 127
16504.73 156
16505.94 138
16507.16 137
16508.37 144
16509.59 143
16510.80 128
16512.01 137
16513.23 132
16514.44 124
16515.66 122
16516.87 150
16518.08 127
16519.30 142
16520.51 146
16521.73 134
16522.94 122
16524.16 125
16525.37 132
16526.58 144
16527.80 142
16529.01 129
16530.23 149
16531.44 128
16532.66 146
16533.87 137
16535.09 134
16536.30 139
16537.52 147
16538.73 136
16539.95 146
16541.16 130
16542.38 134
16543.59 137
16544.81 134
16546.02 144
16547.24 133
16548.45 127
16549.67 141
16550.88 126
16552.10 121
16553.31 124
16554.53 134
16555.74 119
16556.96 122
16558.18 128
16559.39 113
16560.61 123
16561.82 148
16563.04 138
16564.25 147
16565.47 130
16566.69 139
16567.90 134
16569.12 139
16570.33 141
16571.55 144
16572.77 162
16573.98 119
16575.20 117
16576.41 154
16577.63 153
16578.85 127
16580.06 129
16581.28 138
16582.50 125
16583.71 134
16584.93 114
16586.15 131
16587.36 134
16588.58 128
16589.80 144
16591.01 142
16592.23 119
16593.45 118
16594.66 128
16595.88 136
16597.10 125
16598.32 119
16599.53 123
16600.75 120
16601.97 122
16603.18 126
16604.40 137
16605.62 140
16606.84 117
16608.05 117
16609.27 140
16610.49 124
16611.71 123
16612.92 120
16614.14 126
16615.36 128
16616.58 130
16617.79 130
16619.01 109
16620.23 108
16621.45 117
16622.67 139
16623.88 139
16625.10 119
16626.32 111
16627.54 116
16628.76 114
16629.97 103
16631.19 118
16632.41 122
16633.63 126
16634.85 122
16636.07 114
16637.29 116
16638.50 123
16639.72 126
16640.94 118
16642.16 111
16643.38 101
16644.60 96
16645.82 129
16647.03 116
16648.25 111
16649.47 98
16650.69 110
16651.91 107
16653.13 124
16654.35 102
16655.57 118
16656.79 119
16658.01 110
16659.23 122
16660.45 117
16661.66 125
16662.88 92
16664.10 121
16665.32 125
16666.54 127
16667.76 116
16668.98 110
16670.20 114
16671.42 123
16672.64 112
16673.86 121
16675.08 112
16676.30 110
16677.52 109
16678.74 118
16679.96 117
16681.18 106
16682.40 118
16683.62 124
16684.84 115
16686.06 106
16687.28 110
16688.50 119
16689.72 125
16690.94 107
16692.16 113
16693.39 118
16694.61 103
16695.83 111
16697.05 100
16698.27 111
16699.49 107
16700.71 114
16701.93 108
16703.15 120
16704.37 115
16705.59 96
16706.81 113
16708.04 101
16709.26 125
16710.48 114
16711.70 102
16712.92 110
16714.14 92
16715.36 114
16716.58 117
16717.81 118
16719.03 122
16720.25 109
16721.47 111
16722.69 113
16723.91 112
16725.14 107
16726.36 115
16727.58 108
16728.80 112
16730.02 115
16731.24 123
16732.47 114
16733.69 111
16734.91 121
16736.13 109
16737.36 112
16738.58 93
16739.80 107
16741.02 102
16742.24 110
16743.47 124
16744.69 103
16745.91 110
16747.13 120
16748.36 108
16749.58 96
16750.80 97
16752.02 127
16753.25 119
16754.47 109
16755.69 107
16756.92 95
16758.14 95
16759.36 101
16760.59 101
16761.81 114
16763.03 104
16764.25 113
16765.48 103
16766.70 101
16767.92 124
16769.15 90
16770.37 115
16771.59 104
16772.82 96
16774.04 107
16775.27 112
16776.49 120
16777.71 116
16778.94 101
16780.16 91
16781.38 129
16782.61 109
16783.83 116
16785.06 115
16786.28 93
16787.50 113
16788.73 107
16789.95 104
16791.18 111
16792.40 109
16793.62 106
16794.85 105
16796.07 119
16797.30 106
16798.52 125
16799.75 95
16800.97 111
16802.19 99
16803.42 112
16804.64 113
16805.87 111
16807.09 111
16808.32 99
16809.54 98
16810.77 119
16811.99 106
16813.22 109
16814.44 107
16815.67 105
16816.89 114
16818.12 108
16819.34 114
16820.57 113
16821.79 120
16823.02 119
16824.24 125
16825.47 110
16826.70 111
16827.92 131
16829.15 141
16830.37 118
16831.60 114
16832.82 121
16834.05 119
16835.27 130
16836.50 121
16837.73 123
16838.95 135
16840.18 110
16841.40 119
16842.63 126
16843.86 141
16845.08 135
16846.31 129
16847.53 128
16848.76 129
16849.99 135
16851.21 128
16852.44 136
16853.67 145
16854.89 121
16856.12 128
16857.35 147
16858.57 126
16859.80 147
16861.03 143
16862.25 130
16863.48 138
16864.71 146
16865.93 146
16867.16 132
16868.39 125
16869.61 134
16870.84 142
16872.07 155
16873.30 132
16874.52 140
16875.75 134
16876.98 136
16878.20 160
16879.43 157
16880.66 124
16881.89 156
16883.11 147
16884.34 153
16885.57 135
16886.80 149
16888.02 160
16889.25 156
16890.48 135
16891.71 151
16892.94 150
16894.16 161
16895.39 154
16896.62 142
16897.85 146
16899.08 149
16900.30 154
16901.53 163
16902.76 143
16903.99 147
16905.22 152
16906.45 158
16907.67 154
16908.90 144
16910.13 149
16911.36 161
16912.59 147
16913.82 142
16915.04 145
16916.27 164
16917.50 132
16918.73 154
16919.96 133
16921.19 151
16922.42 122
16923.65 150
16924.88 159
16926.10 143
16927.33 144
16928.56 142
16929.79 142
16931.02 166
16932.25 159
16933.48 159
16934.71 165
16935.94 184
16937.17 165
16938.40 147
16939.63 160
16940.86 148
16942.09 136
16943.32 170
16944.55 157
16945.78 146
16947.01 140
16948.24 141
16949.47 138
16950.70 152
16951.93 158
16953.16 150
16954.39 145
16955.62 146
16956.85 167
16958.08 153
16959.31 144
16960.54 176
16961.77 157
16963.00 161
16964.23 152
16965.46 133
16966.69 158
16967.92 149
16969.15 154
16970.38 151
16971.61 156
16972.84 148
16974.07 134
16975.30 157
16976.54 152
16977.77 144
16979.00 143
16980.23 167
16981.46 143
16982.69 131
16983.92 152
16985.15 130
16986.38 121
16987.62 118
16988.85 133
16990.08 125
16991.31 128
16992.54 133
16993.77 121
16995.00 130
16996.24 128
16997.47 132
16998.70 136
16999.93 138
17001.16 131
17002.39 121
17003.63 133
17004.86 119
17006.09 120
17007.32 107
17008.55 131
17009.79 135
17011.02 137
17012.25 140
17013.48 107
17014.72 115
17015.95 128
17017.18 122
17018.41 109
17019.64 133
17020.88 129
17022.11 131
17023.34 131
17024.58 101
17025.81 88
17027.04 117
17028.27 115
17029.51 116
17030.74 121
17031.97 125
17033.21 137
17034.44 131
17035.67 130
17036.90 112
17038.14 136
17039.37 127
17040.60 133
17041.84 117
17043.07 107
17044.30 117
17045.54 102
17046.77 122
17048.00 113
17049.24 117
17050.47 131
17051.70 110
17052.94 116
17054.17 120
17055.41 118
17056.64 128
17057.87 129
17059.11 132
17060.34 116
17061.58 115
17062.81 99
17064.04 107
17065.28 105
17066.51 119
17067.75 101
17068.98 122
17070.21 114
17071.45 115
17072.68 111
17073.92 133
17075.15 123
17076.39 117
17077.62 101
17078.86 113
17080.09 119
17081.33 121
17082.56 107
17083.80 104
17085.03 103
17086.26 107
17087.50 102
17088.73 108
17089.97 109
17091.20 116
17092.44 108
17093.68 108
17094.91 112
17096.15 98
17097.38 96
17098.62 95
17099.85 116
17101.09 105
17102.32 94
17103.56 115
17104.79 95
17106.03 105
17107.26 102
17108.50 92
17109.74 94
17110.97 104
17112.21 99
17113.44 103
17114.68 90
17115.92 106
17117.15 109
17118.39 91
17119.62 90
17120.86 108
17122.10 105
17123.33 98
17124.57 100
17125.80 89
17127.04 96
17128.28 95
17129.51 116
17130.75 110
17131.99 88
17133.22 97
17134.46 105
17135.70 114
17136.93 100
17138.17 92
17139.41 102
17140.64 104
17141.88 104
17143.12 87
17144.35 99
17145.59 108
17146.83 92
17148.07 85
17149.30 96
17150.54 100
17151.78 104
17153.02 113
17154.25 90
17155.49 100
17156.73 80
17157.96 101
17159.20 92
17160.44 96
17161.68 94
17162.92 92
17164.15 96
17165.39 100
17166.63 105
17167.87 93
17169.10 97
17170.34 99
17171.58 103
17172.82 97
17174.06 101
17175.29 112
17176.53 117
17177.77 104
17179.01 100
17180.25 97
17181.49 91
17182.72 103
17183.96 91
17185.20 91
17186.44 97
17187.68 103
17188.92 85
17190.15 95
17191.39 85
17192.63 80
17193.87 98
17195.11 105
17196.35 109
17197.59 106
17198.83 106
17200.07 86
17201.30 91
17202.54 84
17203.78 104
17205.02 93
17206.26 89
17207.50 95
17208.74 94
17209.98 88
17211.22 86
17212.46 86
17213.70 92
17214.94 116
17216.18 74
17217.42 73
17218.66 90
17219.90 89
17221.14 92
17222.38 88
17223.62 96
17224.86 84
17226.10 85
17227.34 98
17228.58 97
17229.82 91
17231.06 64
17232.30 98
17233.54 100
17234.78 82
17236.02 66
17237.26 75
17238.50 80
17239.74 89
17240.98 91
17242.22 93
17243.46 96
17244.70 92
17245.94 97
17247.18 85
17248.42 63
17249.66 84
17250.90 90
17252.14 94
17253.39 82
17254.63 81
17255.87 84
17257.11 95
17258.35 84
17259.59 79
17260.83 86
17262.07 85
17263.31 94
17264.56 94
17265.80 76
17267.04 78
17268.28 82
17269.52 73
17270.76 88
17272.00 106
17273.25 93
17274.49 74
17275.73 81
17276.97 91
17278.21 90
17279.45 82
17280.70 93
17281.94 94
17283.18 74
17284.42 69
17285.66 79
17286.91 88
17288.15 85
17289.39 74
17290.63 72
17291.88 70
17293.12 89
17294.36 94
17295.60 77
17296.85 89
17298.09 92
17299.33 89
17300.57 76
17301.82 73
17303.06 73
17304.30 68
17305.54 79
17306.79 80
17308.03 74
17309.27 78
17310.52 73
17311.76 90
17313.00 80
17314.25 77
17315.49 77
17316.73 71
17317.97 73
17319.22 68
17320.46 78
17321.71 88
17322.95 71
17324.19 74
17325.44 86
17326.68 83
17327.92 90
17329.17 78
17330.41 92
17331.65 77
17332.90 71
17334.14 95
17335.39 62
17336.63 71
17337.87 72
17339.12 91
17340.36 78
17341.61 61
17342.85 84
17344.09 77
17345.34 83
17346.58 71
17347.83 60
17349.07 71
17350.32 87
17351.56 71
17352.80 77
17354.05 74
17355.29 82
17356.54 85
17357.78 89
17359.03 72
17360.27 74
17361.52 82
17362.76 79
17364.01 65
17365.25 80
17366.50 87
17367.74 98
17368.99 81
17370.23 69
17371.48 76
17372.72 80
17373.97 65
17375.21 65
17376.46 69
17377.70 82
17378.95 74
17380.19 71
17381.44 78
17382.69 64
17383.93 70
17385.18 68
17386.42 89
17387.67 70
17388.91 68
17390.16 60
17391.41 65
17392.65 68
17393.90 67
17395.14 80
17396.39 79
17397.64 74
17398.88 77
17400.13 73
17401.37 72
17402.62 64
17403.87 68
17405.11 69
17406.36 78
17407.61 63
17408.85 74
17410.10 74
17411.35 70
17412.59 64
17413.84 74
17415.09 65
17416.33 69
17417.58 75
17418.83 76
17420.07 69
17421.32 65
17422.57 72
17423.82 72
17425.06 67
17426.31 64
17427.56 73
17428.80 85
17430.05 85
17431.30 81
17432.55 81
17433.79 85
17435.04 85
17436.29 71
17437.54 61
17438.78 77
17440.03 74
17441.28 79
17442.53 74
17443.77 77
17445.02 76
17446.27 77
17447.52 80
17448.77 73
17450.01 74
17451.26 69
17452.51 85
17453.76 71
17455.01 81
17456.25 82
17457.50 61
17458.75 93
17460.00 72
17461.25 74
17462.50 58
17463.74 86
17464.99 84
17466.24 72
17467.49 79
17468.74 75
17469.99 84
17471.24 69
17472.49 85
17473.73 75
17474.98 84
17476.23 97
17477.48 75
17478.73 72
17479.98 77
17481.23 78
17482.48 81
17483.73 75
17484.98 70
17486.23 90
17487.47 72
17488.72 88
17489.97 86
17491.22 76
17492.47 65
17493.72 94
17494.97 76
17496.22 79
17497.47 81
17498.72 79
17499.97 76
17501.22 84
17502.47 92
17503.72 76
17504.97 85
17506.22 88
17507.47 80
17508.72 82
17509.97 86
17511.22 83
17512.47 73
17513.72 81
17514.97 84
17516.22 78
17517.47 73
17518.72 82
17519.97 81
17521.22 76
17522.47 70
17523.72 80
17524.98 91
17526.23 84
17527.48 91
17528.73 77
17529.98 82
17531.23 101
17532.48 73
17533.73 88
17534.98 85
17536.23 81
17537.48 79
17538.74 99
17539.99 105
17541.24 67
17542.49 94
17543.74 82
17544.99 82
17546.24 73
17547.50 96
17548.75 85
17550.00 91
17551.25 89
17552.50 95
17553.75 74
17555.01 82
17556.26 86
17557.51 87
17558.76 84
17560.01 82
17561.26 88
17562.52 69
17563.77 86
17565.02 84
17566.27 78
17567.53 85
17568.78 94
17570.03 87
17571.28 81
17572.53 74
17573.79 82
17575.04 72
17576.29 83
17577.54 83
17578.80 79
17580.05 96
17581.30 100
17582.56 82
17583.81 83
17585.06 76
17586.31 85
17587.57 95
17588.82 89
17590.07 84
17591.33 89
17592.58 75
17593.83 82
17595.08 74
17596.34 88
17597.59 96
17598.84 88
17600.10 96
17601.35 72
17602.61 88
17603.86 83
17605.11 90
17606.37 100
17607.62 81
17608.87 96
17610.13 96
17611.38 93
17612.63 87
17613.89 86
17615.14 88
17616.40 72
17617.65 71
17618.90 82
17620.16 86
17621.41 87
17622.67 82
17623.92 72
17625.17 86
17626.43 87
17627.68 100
17628.94 92
17630.19 83
17631.45 97
17632.70 104
17633.96 91
17635.21 85
17636.47 106
17637.72 89
17638.97 95
17640.23 115
17641.48 95
17642.74 99
17643.99 97
17645.25 95
17646.50 116
17647.76 101
17649.01 92
17650.27 86
17651.52 97
17652.78 94
17654.04 98
17655.29 88
17656.55 96
17657.80 109
17659.06 92
17660.31 99
17661.57 84
17662.82 83
17664.08 90
17665.33 94
17666.59 102
17667.85 87
17669.10 103
17670.36 91
17671.61 109
17672.87 95
17674.13 83
17675.38 75
17676.64 96
17677.89 98
17679.15 99
17680.41 94
17681.66 90
17682.92 101
17684.18 95
17685.43 89
17686.69 100
17687.95 86
17689.20 95
17690.46 86
17691.71 69
17692.97 84
17694.23 96
17695.49 100
17696.74 100
17698.00 83
17699.26 84
17700.51 94
17701.77 87
17703.03 92
17704.28 83
17705.54 79
17706.80 84
17708.06 80
17709.31 88
17710.57 85
17711.83 91
17713.08 82
17714.34 86
17715.60 77
17716.86 87
17718.11 74
17719.37 86
17720.63 91
17721.89 82
17723.15 99
17724.40 95
17725.66 89
17726.92 73
17728.18 95
17729.43 87
17730.69 84
17731.95 80
17733.21 82
17734.47 92
17735.73 100
17736.98 76
17738.24 90
17739.50 89
17740.76 90
17742.02 87
17743.28 89
17744.53 86
17745.79 88
17747.05 102
17748.31 91
17749.57 102
17750.83 92
17752.09 78
17753.34 91
17754.60 98
17755.86 91
17757.12 65
17758.38 82
17759.64 84
17760.90 87
17762.16 92
17763.42 75
17764.68 99
17765.94 88
17767.19 89
17768.45 78
17769.71 92
17770.97 106
17772.23 78
17773.49 81
17774.75 87
17776.01 88
17777.27 65
17778.53 70
17779.79 89
17781.05 92
17782.31 97
17783.57 68
17784.83 85
17786.09 81
17787.35 83
17788.61 78
17789.87 76
17791.13 88
17792.39 74
17793.65 66
17794.91 64
17796.17 61
17797.43 78
17798.69 71
17799.95 66
17801.21 76
17802.47 83
17803.73 69
17805.00 88
17806.26 64
17807.52 76
17808.78 75
17810.04 75
17811.30 80
17812.56 74
17813.82 78
17815.08 75
17816.34 71
17817.60 68
17818.87 65
17820.13 59
17821.39 59
17822.65 73
17823.91 81
17825.17 86
17826.43 69
17827.69 67
17828.96 62
17830.22 77
17831.48 61
17832.74 67
17834.00 81
17835.26 80
17836.53 83
17837.79 56
17839.05 65
17840.31 70
17841.57 70
17842.84 63
17844.10 71
17845.36 76
17846.62 78
17847.88 77
17849.15 67
17850.41 57
17851.67 75
17852.93 62
17854.20 73
17855.46 77
17856.72 77
17857.98 73
17859.25 75
17860.51 73
17861.77 64
17863.03 65
17864.30 66
17865.56 65
17866.82 72
17868.09 63
17869.35 64
17870.61 74
17871.87 56
17873.14 69
17874.40 76
17875.66 59
17876.93 66
17878.19 71
17879.45 64
17880.72 63
17881.98 84
17883.24 62
17884.51 63
17885.77 72
17887.03 64
17888.30 73
17889.56 77
17890.83 58
17892.09 65
17893.35 80
17894.62 73
17895.88 75
17897.14 68
17898.41 67
17899.67 65
17900.94 63
17902.20 68
17903.46 70
17904.73 64
17905.99 71
17907.26 64
17908.52 74
17909.79 69
17911.05 79
17912.32 69
17913.58 62
17914.84 64
17916.11 83
17917.37 58
17918.64 63
17919.90 73
17921.17 63
17922.43 69
17923.70 70
17924.96 63
17926.23 60
17927.49 61
17928.76 66
17930.02 74
17931.29 59
17932.55 66
17933.82 67
17935.08 57
17936.35 66
17937.61 65
17938.88 71
17940.14 63
17941.41 66
17942.68 63
17943.94 69
17945.21 61
17946.47 64
17947.74 68
17949.00 70
17950.27 68
17951.54 61
17952.80 66
17954.07 54
17955.33 82
17956.60 74
17957.87 77
17959.13 60
17960.40 58
17961.66 77
17962.93 61
17964.20 56
17965.46 73
17966.73 85
17968.00 78
17969.26 69
17970.53 65
17971.80 64
17973.06 53
17974.33 64
17975.60 56
17976.86 77
17978.13 67
17979.40 60
17980.66 57
17981.93 68
17983.20 77
17984.46 53
17985.73 64
17987.00 70
17988.26 71
17989.53 64
17990.80 72
17992.07 60
17993.33 67
17994.60 64
17995.87 66
17997.14 56
17998.40 72
17999.67 78
18000.94 68
18002.21 55
18003.47 65
18004.74 69
18006.01 65
18007.28 66
18008.55 80
18009.81 66
18011.08 66
18012.35 78
18013.62 67
18014.89 73
18016.15 73
18017.42 57
18018.69 63
18019.96 57
18021.23 51
18022.49 81
18023.76 72
18025.03 82
18026.30 74
18027.57 85
18028.84 63
18030.11 74
18031.37 71
18032.64 63
18033.91 68
18035.18 76
18036.45 71
18037.72 69
18038.99 62
18040.26 65
18041.53 77
18042.79 73
18044.06 72
18045.33 70
18046.60 61
18047.87 58
18049.14 70
18050.41 73
18051.68 79
18052.95 76
18054.22 67
18055.49 72
18056.76 57
18058.03 65
18059.30 71
18060.57 67
18061.84 64
18063.11 79
18064.38 73
18065.65 71
18066.92 51
18068.19 68
18069.46 71
18070.73 69
18072.00 70
18073.27 77
18074.54 66
18075.81 58
18077.08 53
18078.35 65
18079.62 78
18080.89 71
18082.16 76
18083.43 72
18084.70 73
18085.97 50
18087.24 60
18088.51 56
18089.78 61
18091.05 70
18092.32 71
18093.59 64
18094.87 62
18096.14 54
18097.41 61
18098.68 76
18099.95 71
18101.22 81
18102.49 73
18103.76 72
18105.03 73
18106.31 77
18107.58 76
18108.85 74
18110.12 68
18111.39 74
18112.66 60
18113.93 57
18115.21 70
18116.48 72
18117.75 77
18119.02 63
18120.29 67
18121.56 81
18122.84 68
18124.11 72
18125.38 74
18126.65 59
18127.92 65
18129.20 74
18130.47 60
18131.74 83
18133.01 66
18134.29 69
18135.56 77
18136.83 64
18138.10 70
18139.38 76
18140.65 72
18141.92 66
18143.19 61
18144.47 72
18145.74 68
18147.01 76
18148.28 57
18149.56 70
18150.83 72
18152.10 80
18153.38 74
18154.65 71
18155.92 70
18157.19 67
18158.47 80
18159.74 74
18161.01 67
18162.29 68
18163.56 64
18164.83 88
18166.11 80
18167.38 68
18168.65 75
18169.93 81
18171.20 80
18172.48 62
18173.75 65
18175.02 62
18176.30 64
18177.57 66
18178.84 75
18180.12 63
18181.39 70
18182.67 74
18183.94 73
18185.21 57
18186.49 62
18187.76 74
18189.04 67
18190.31 73
18191.59 68
18192.86 80
18194.13 65
18195.41 58
18196.68 64
18197.96 69
18199.23 65
18200.51 79
18201.78 67
18203.06 71
18204.33 79
18205.61 74
18206.88 76
18208.16 73
18209.43 66
18210.71 64
18211.98 69
18213.26 66
18214.53 59
18215.81 65
18217.08 69
18218.36 59
18219.63 58
18220.91 62
18222.18 61
18223.46 66
18224.73 73
18226.01 73
18227.28 82
18228.56 71
18229.84 58
18231.11 59
18232.39 63
18233.66 73
18234.94 70
18236.21 60
18237.49 59
18238.77 70
18240.04 56
18241.32 52
18242.59 46
18243.87 65
18245.15 64
18246.42 64
18247.70 62
18248.98 57
18250.25 72
18251.53 58
18252.81 57
18254.08 72
18255.36 65
18256.63 65
18257.91 60
18259.19 58
18260.46 66
18261.74 58
18263.02 56
18264.30 65
18265.57 53
18266.85 57
18268.13 73
18269.40 61
18270.68 62
18271.96 61
18273.23 91
18274.51 74
18275.79 77
18277.07 53
18278.34 59
18279.62 57
18280.90 64
18282.18 64
18283.45 74
18284.73 61
18286.01 70
18287.29 71
18288.56 70
18289.84 65
18291.12 54
18292.40 65
18293.68 64
18294.95 73
18296.23 66
18297.51 66
18298.79 67
18300.07 68
18301.34 72
18302.62 81
18303.90 59
18305.18 57
18306.46 65
18307.74 72
18309.01 59
18310.29 61
18311.57 66
18312.85 71
18314.13 59
18315.41 68
18316.69 62
18317.96 71
18319.24 68
18320.52 73
18321.80 63
18323.08 73
18324.36 59
18325.64 64
18326.92 79
18328.20 75
18329.47 79
18330.75 78
18332.03 74
18333.31 85
18334.59 86
18335.87 66
18337.15 67
18338.43 79
18339.71 78
18340.99 66
18342.27 64
18343.55 69
18344.83 62
18346.11 67
18347.39 58
18348.67 77
18349.95 78
18351.23 62
18352.51 61
18353.79 79
18355.07 72
18356.35 83
18357.63 69
18358.91 86
18360.19 76
18361.47 76
18362.75 60
18364.03 59
18365.31 66
18366.59 59
18367.87 71
18369.15 78
18370.43 70
18371.71 68
18372.99 58
18374.27 75
18375.55 84
18376.83 84
18378.12 80
18379.40 65
18380.68 70
18381.96 55
18383.24 63
18384.52 74
18385.80 84
18387.08 77
18388.36 72
18389.65 63
18390.93 61
18392.21 60
18393.49 54
18394.77 63
18396.05 76
18397.33 64
18398.62 73
18399.90 83
18401.18 67
18402.46 51
18403.74 55
18405.02 57
18406.31 57
18407.59 78
18408.87 66
18410.15 70
18411.43 56
18412.72 56
18414.00 62
18415.28 67
18416.56 80
18417.84 66
18419.13 72
18420.41 74
18421.69 56
18422.97 73
18424.26 74
18425.54 56
18426.82 60
18428.10 76
18429.39 76
18430.67 68
18431.95 59
18433.23 62
18434.52 53
18435.80 66
18437.08 63
18438.37 71
18439.65 77
18440.93 68
18442.22 68
18443.50 67
18444.78 65
18446.06 54
18447.35 61
18448.63 63
18449.91 70
18451.20 59
18452.48 67
18453.76 73
18455.05 68
18456.33 68
18457.62 49
18458.90 60
18460.18 69
18461.47 63
18462.75 62
18464.03 81
18465.32 75
18466.60 64
18467.89 60
18469.17 67
18470.45 73
18471.74 77
18473.02 67
18474.31 75
18475.59 64
18476.88 67
18478.16 68
18479.44 72
18480.73 61
18482.01 63
18483.30 74
18484.58 54
18485.87 75
18487.15 69
18488.44 67
18489.72 64
18491.01 83
18492.29 72
18493.58 65
18494.86 67
18496.15 77
18497.43 76
18498.72 59
18500.00 66
18501.29 55
18502.57 61
18503.86 62
18505.14 65
18506.43 73
18507.71 60
18509.00 62
18510.28 71
18511.57 62
18512.85 71
18514.14 76
18515.42 64
18516.71 60
18518.00 65
18519.28 68
18520.57 54
18521.85 80
18523.14 77
18524.43 78
18525.71 71
18527.00 65
18528.28 76
18529.57 65
18530.86 81
18532.14 77
18533.43 79
18534.71 71
18536.00 76
18537.29 87
18538.57 66
18539.86 73
18541.15 65
18542.43 83
18543.72 82
18545.01 80
18546.29 63
18547.58 66
18548.87 70
18550.15 73
18551.44 75
18552.73 64
18554.01 48
18555.30 60
18556.59 80
18557.88 55
18559.16 58
18560.45 74
18561.74 74
18563.02 62
18564.31 64
18565.60 64
18566.89 80
18568.17 80
18569.46 68
18570.75 57
18572.04 62
18573.32 65
18574.61 61
18575.90 77
18577.19 55
18578.48 62
18579.76 70
18581.05 74
18582.34 59
18583.63 78
18584.92 79
18586.20 59
18587.49 67
18588.78 63
18590.07 83
18591.36 87
18592.64 79
18593.93 60
18595.22 71
18596.51 74
18597.80 62
18599.09 61
18600.38 65
18601.66 85
18602.95 78
18604.24 75
18605.53 71
18606.82 58
18608.11 70
18609.40 71
18610.69 72
18611.98 67
18613.26 62
18614.55 67
18615.84 60
18617.13 57
18618.42 65
18619.71 72
18621.00 62
18622.29 79
18623.58 58
18624.87 60
18626.16 63
18627.45 66
18628.74 70
18630.03 68
18631.32 82
18632.61 69
18633.89 59
18635.18 60
18636.47 66
18637.76 68
18639.05 62
18640.34 70
18641.63 69
18642.92 59
18644.21 62
18645.50 63
18646.79 71
18648.09 72
18649.38 60
18650.67 61
18651.96 50
18653.25 61
18654.54 58
18655.83 76
18657.12 59
18658.41 60
18659.70 55
18660.99 62
18662.28 59
18663.57 56
18664.86 61
18666.15 58
18667.44 79
18668.74 67
18670.03 58
18671.32 63
18672.61 48
18673.90 56
18675.19 56
18676.48 71
18677.77 71
18679.06 56
18680.36 61
18681.65 62
18682.94 65
18684.23 55
18685.52 61
18686.81 52
18688.11 57
18689.40 53
18690.69 68
18691.98 65
18693.27 70
18694.56 67
18695.86 56
18697.15 67
18698.44 56
18699.73 69
18701.02 51
18702.32 55
18703.61 63
18704.90 68
18706.19 54
18707.48 59
18708.78 61
18710.07 68
18711.36 72
18712.65 55
18713.95 61
18715.24 68
18716.53 59
18717.83 53
18719.12 57
18720.41 56
18721.70 70
18723.00 60
18724.29 65
18725.58 46
18726.87 63
18728.17 59
18729.46 56
18730.75 49
18732.05 60
18733.34 49
18734.63 63
18735.93 65
18737.22 66
18738.51 59
18739.81 61
18741.10 51
18742.39 50
18743.69 64
18744.98 57
18746.27 65
18747.57 55
18748.86 55
18750.16 60
18751.45 53
18752.74 68
18754.04 66
18755.33 79
18756.63 71
18757.92 71
18759.21 43
18760.51 51
18761.80 49
18763.10 54
18764.39 59
18765.69 53
18766.98 60
18768.27 58
18769.57 61
18770.86 56
18772.16 57
18773.45 50
18774.75 71
18776.04 59
18777.34 56
18778.63 64
18779.93 48
18781.22 49
18782.52 43
18783.81 56
18785.11 72
18786.40 61
18787.70 57
18788.99 58
18790.29 63
18791.58 57
18792.88 54
18794.17 60
18795.47 67
18796.76 54
18798.06 48
18799.35 53
18800.65 48
18801.94 64
18803.24 59
18804.54 72
18805.83 61
18807.13 63
18808.42 52
18809.72 65
18811.01 50
18812.31 48
18813.61 65
18814.90 70
18816.20 60
18817.49 49
18818.79 54
18820.09 57
18821.38 52
18822.68 55
18823.98 61
18825.27 52
18826.57 60
18827.87 55
18829.16 50
18830.46 62
18831.75 58
18833.05 51
18834.35 57
18835.64 62
18836.94 46
18838.24 47
18839.54 57
18840.83 65
18842.13 62
18843.43 57
18844.72 61
18846.02 50
18847.32 53
18848.61 54
18849.91 57
18851.21 52
18852.51 60
18853.80 51
18855.10 57
18856.40 69
18857.70 51
18858.99 70
18860.29 61
18861.59 43
18862.89 52
18864.18 39
18865.48 51
18866.78 49
18868.08 61
18869.38 57
18870.67 57
18871.97 57
18873.27 55
18874.57 62
18875.87 67
18877.16 55
18878.46 47
18879.76 52
18881.06 58
18882.36 51
18883.66 59
18884.95 62
18886.25 64
18887.55 51
18888.85 64
18890.15 57
18891.45 60
18892.75 65
18894.04 63
18895.34 68
18896.64 51
18897.94 36
18899.24 44
18900.54 52
18901.84 70
18903.14 60
18904.44 51
18905.74 50
18907.03 59
18908.33 63
18909.63 57
18910.93 49
18912.23 64
18913.53 64
18914.83 60
18916.13 45
18917.43 70
18918.73 53
18920.03 59
18921.33 63
18922.63 62
18923.93 57
18925.23 52
18926.53 56
18927.83 60
18929.13 43
18930.43 62
18931.73 63
18933.03 61
18934.33 41
18935.63 52
18936.93 59
18938.23 63
18939.53 53
18940.83 56
18942.13 43
18943.43 55
18944.73 64
18946.03 54
18947.33 54
18948.63 53
18949.93 61
18951.23 51
18952.53 50
18953.84 62
18955.14 61
18956.44 55
18957.74 49
18959.04 54
18960.34 48
18961.64 58
18962.94 51
18964.24 56
18965.54 48
18966.85 63
18968.15 54
18969.45 52
18970.75 52
18972.05 48
18973.35 60
18974.65 56
18975.96 53
18977.26 45
18978.56 56
18979.86 56
18981.16 62
18982.46 53
18983.77 41
18985.07 49
18986.37 51
18987.67 47
18988.97 52
18990.28 59
18991.58 57
18992.88 51
18994.18 50
18995.49 42
18996.79 50
18998.09 55
18999.39 61
19000.69 54
19002.00 53
19003.30 43
19004.60 53
19005.90 48
19007.21 42
19008.51 59
19009.81 38
19011.12 55
19012.42 57
19013.72 64
19015.02 39
19016.33 51
19017.63 50
19018.93 57
19020.24 54
19021.54 56
19022.84 46
19024.15 49
19025.45 47
19026.75 51
19028.06 58
19029.36 59
19030.66 55
19031.97 64
19033.27 50
19034.57 39
19035.88 46
19037.18 53
19038.48 52
19039.79 62
19041.09 48
19042.40 53
19043.70 41
19045.00 58
19046.31 54
19047.61 42
19048.92 47
19050.22 60
19051.52 56
19052.83 59
19054.13 50
19055.44 54
19056.74 52
19058.05 40
19059.35 43
19060.65 53
19061.96 54
19063.26 46
19064.57 48
19065.87 41
19067.18 57
19068.48 57
19069.79 61
19071.09 55
19072.40 64
19073.70 54
19075.01 66
19076.31 64
19077.62 62
19078.92 65
19080.23 47
19081.53 48
19082.84 55
19084.14 51
19085.45 59
19086.75 61
19088.06 46
19089.36 66
19090.67 55
19091.98 56
19093.28 52
19094.59 61
19095.89 54
19097.20 64
19098.50 56
19099.81 54
19101.12 69
19102.42 56
19103.73 50
19105.03 50
19106.34 59
19107.65 62
19108.95 58
19110.26 48
19111.56 50
19112.87 43
19114.18 56
19115.48 44
19116.79 45
19118.10 58
19119.40 51
19120.71 55
19122.02 45
19123.32 52
19124.63 54
19125.94 58
19127.24 61
19128.55 50
19129.86 47
19131.16 48
19132.47 49
19133.78 65
19135.08 60
19136.39 60
19137.70 60
19139.01 67
19140.31 61
19141.62 41
19142.93 41
19144.23 49
19145.54 63
19146.85 50
19148.16 49
19149.46 61
19150.77 62
19152.08 47
19153.39 57
19154.69 71
19156.00 65
19157.31 52
19158.62 64
19159.93 45
19161.23 68
19162.54 57
19163.85 51
19165.16 66
19166.47 71
19167.77 60
19169.08 65
19170.39 49
19171.70 53
19173.01 53
19174.32 57
19175.62 45
19176.93 54
19178.24 61
19179.55 47
19180.86 52
19182.17 63
19183.48 60
19184.78 52
19186.09 47
19187.40 50
19188.71 57
19190.02 52
19191.33 47
19192.64 45
19193.95 48
19195.26 59
19196.56 56
19197.87 50
19199.18 59
19200.49 60
19201.80 45
19203.11 59
19204.42 57
19205.73 36
19207.04 52
19208.35 39
19209.66 42
19210.97 57
19212.28 58
19213.59 54
19214.90 59
19216.21 44
19217.52 52
19218.83 50
19220.14 54
19221.45 54
19222.76 58
19224.07 48
19225.38 44
19226.69 62
19228.00 54
19229.31 53
19230.62 50
19231.93 49
19233.24 54
19234.55 51
19235.86 54
19237.17 42
19238.48 59
19239.79 55
19241.10 48
19242.41 50
19243.72 49
19245.03 60
19246.35 58
19247.66 58
19248.97 54
19250.28 48
19251.59 53
19252.90 51
19254.21 61
19255.52 49
19256.83 63
19258.14 58
19259.46 46
19260.77 61
19262.08 46
19263.39 50
19264.70 64
19266.01 55
19267.32 48
19268.64 51
19269.95 43
19271.26 54
19272.57 52
19273.88 58
19275.20 34
19276.51 46
19277.82 53
19279.13 50
19280.44 49
19281.75 63
19283.07 45
19284.38 48
19285.69 47
19287.00 47
19288.32 47
19289.63 59
19290.94 52
19292.25 50
19293.57 50
19294.88 45
19296.19 44
19297.50 49
19298.82 53
19300.13 42
19301.44 45
19302.75 49
19304.07 51
19305.38 57
19306.69 53
19308.01 51
19309.32 54
19310.63 58
19311.94 46
19313.26 48
19314.57 55
19315.88 50
19317.20 57
19318.51 48
19319.82 51
19321.14 60
19322.45 55
19323.76 53
19325.08 52
19326.39 43
19327.70 39
19329.02 48
19330.33 57
19331.65 45
19332.96 57
19334.27 49
19335.59 44
19336.90 44
19338.22 43
19339.53 37
19340.84 56
19342.16 45
19343.47 61
19344.79 62
19346.10 58
19347.41 56
19348.73 51
19350.04 47
19351.36 53
19352.67 57
19353.99 48
19355.30 52
19356.62 53
19357.93 45
19359.25 38
19360.56 47
19361.87 62
19363.19 41
19364.50 48
19365.82 54
19367.13 57
19368.45 55
19369.76 47
19371.08 42
19372.39 45
19373.71 47
19375.02 40
19376.34 47
19377.66 39
19378.97 44
19380.29 54
19381.60 39
19382.92 51
19384.23 38
19385.55 39
19386.86 39
19388.18 47
19389.50 29
19390.81 49
19392.13 44
19393.44 47
19394.76 55
19396.07 49
19397.39 43
19398.71 46
19400.02 65
19401.34 54
19402.65 48
19403.97 51
19405.29 45
19406.60 48
19407.92 52
19409.24 49
19410.55 46
19411.87 55
19413.19 46
19414.50 56
19415.82 49
19417.14 51
19418.45 43
19419.77 61
19421.09 52
19422.40 45
19423.72 56
19425.04 54
19426.35 53
19427.67 43
19428.99 45
19430.30 40
19431.62 50
19432.94 47
19434.26 47
19435.57 46
19436.89 50
19438.21 48
19439.53 56
19440.84 51
19442.16 43
19443.48 44
19444.80 47
19446.11 56
19447.43 38
19448.75 41
19450.07 42
19451.38 55
19452.70 60
19454.02 55
19455.34 43
19456.66 49
19457.97 49
19459.29 59
19460.61 50
19461.93 51
19463.25 58
19464.57 60
19465.88 57
19467.20 43
19468.52 51
19469.84 37
19471.16 47
19472.48 61
19473.79 48
19475.11 52
19476.43 49
19477.75 61
19479.07 59
19480.39 45
19481.71 45
19483.03 47
19484.34 58
19485.66 49
19486.98 41
19488.30 46
19489.62 45
19490.94 62
19492.26 64
19493.58 57
19494.90 51
19496.22 43
19497.54 52
19498.86 55
19500.18 43
19501.50 46
19502.81 52
19504.13 49
19505.45 45
19506.77 50
19508.09 42
19509.41 42
19510.73 50
19512.05 43
19513.37 55
19514.69 45
19516.01 42
19517.33 50
19518.65 54
19519.97 50
19521.29 42
19522.61 48
19523.93 46
19525.25 59
19526.57 51
19527.89 45
19529.22 42
19530.54 46
19531.86 46
19533.18 37
19534.50 45
19535.82 49
19537.14 57
19538.46 56
19539.78 40
19541.10 45
19542.42 47
19543.74 58
19545.06 39
19546.39 53
19547.71 54
19549.03 35
19550.35 44
19551.67 50
19552.99 44
19554.31 38
19555.63 54
19556.96 41
19558.28 54
19559.60 34
19560.92 59
19562.24 54
19563.56 36
19564.88 43
19566.21 45
19567.53 46
19568.85 51
19570.17 50
19571.49 44
19572.82 48
19574.14 45
19575.46 40
19576.78 49
19578.10 49
19579.43 55
19580.75 50
19582.07 53
19583.39 55
19584.72 43
19586.04 45
19587.36 34
19588.68 46
19590.01 49
19591.33 45
19592.65 46
19593.97 51
19595.30 41
19596.62 37
19597.94 51
19599.26 44
19600.59 47
19601.91 41
19603.23 52
19604.56 52
19605.88 50
19607.20 44
19608.53 50
19609.85 48
19611.17 47
19612.49 48
19613.82 45
19615.14 45
19616.47 39
19617.79 44
19619.11 46
19620.44 50
19621.76 52
19623.08 47
19624.41 57
19625.73 49
19627.05 49
19628.38 50
19629.70 42
19631.03 55
19632.35 45
19633.67 48
19635.00 37
19636.32 52
19637.65 50
19638.97 39
19640.29 45
19641.62 52
19642.94 45
19644.27 46
19645.59 44
19646.92 36
19648.24 39
19649.57 51
19650.89 46
19652.21 56
19653.54 48
19654.86 50
19656.19 55
19657.51 52
19658.84 44
19660.16 47
19661.49 51
19662.81 47
19664.14 55
19665.46 55
19666.79 43
19668.11 54
19669.44 52
19670.76 49
19672.09 55
19673.41 43
19674.74 54
19676.07 49
19677.39 49
19678.72 33
19680.04 42
19681.37 54
19682.69 56
19684.02 48
19685.34 37
19686.67 42
19688.00 45
19689.32 57
19690.65 53
19691.97 35
19693.30 40
19694.63 49
19695.95 46
19697.28 48
19698.60 38
19699.93 45
19701.26 53
19702.58 37
19703.91 47
19705.24 46
19706.56 55
19707.89 47
19709.22 42
19710.54 47
19711.87 44
19713.20 55
19714.52 49
19715.85 40
19717.18 36
19718.50 47
19719.83 59
19721.16 46
19722.48 35
19723.81 48
19725.14 33
19726.47 42
19727.79 43
19729.12 54
19730.45 53
19731.77 43
19733.10 43
19734.43 46
19735.76 46
19737.08 41
19738.41 41
19739.74 39
19741.07 45
19742.39 49
19743.72 55
19745.05 44
19746.38 40
19747.71 45
19749.03 56
19750.36 43
19751.69 50
19753.02 31
19754.35 59
19755.67 41
19757.00 43
19758.33 42
19759.66 41
19760.99 37
19762.31 46
19763.64 40
19764.97 47
19766.30 51
19767.63 45
19768.96 50
19770.29 66
19771.61 38
19772.94 52
19774.27 44
19775.60 36
19776.93 41
19778.26 35
19779.59 43
19780.92 41
19782.25 52
19783.57 51
19784.90 42
19786.23 42
19787.56 38
19788.89 41
19790.22 38
19791.55 42
19792.88 44
19794.21 45
19795.54 48
19796.87 51
19798.20 49
19799.53 58
19800.86 52
19802.19 50
19803.52 37
19804.85 45
19806.18 44
19807.50 54
19808.83 54
19810.16 53
19811.49 49
19812.82 47
19814.15 60
19815.49 59
19816.82 42
19818.15 46
19819.48 52
19820.81 46
19822.14 49
19823.47 46
19824.80 48
19826.13 43
19827.46 49
19828.79 53
19830.12 52
19831.45 52
19832.78 40
19834.11 45
19835.44 43
19836.77 42
19838.10 49
19839.44 47
19840.77 40
19842.10 52
19843.43 52
19844.76 58
19846.09 45
19847.42 40
19848.75 45
19850.08 54
19851.42 42
19852.75 50
19854.08 48
19855.41 49
19856.74 37
19858.07 41
19859.40 51
19860.74 43
19862.07 39
19863.40 55
19864.73 51
19866.06 52
19867.40 42
19868.73 54
19870.06 53
19871.39 49
19872.72 50
19874.06 35
19875.39 45
19876.72 45
19878.05 38
19879.38 49
19880.72 62
19882.05 44
19883.38 42
19884.71 42
19886.05 38
19887.38 35
19888.71 39
19890.04 55
19891.38 51
19892.71 47
19894.04 41
19895.38 45
19896.71 53
19898.04 49
19899.37 49
19900.71 45
19902.04 49
19903.37 42
19904.71 41
19906.04 45
19907.37 53
19908.71 43
19910.04 55
19911.37 44
19912.71 48
19914.04 55
19915.37 55
19916.71 48
19918.04 47
19919.37 53
19920.71 48
19922.04 56
19923.37 41
19924.71 46
19926.04 40
19927.38 52
19928.71 53
19930.04 60
19931.38 44
19932.71 51
19934.05 53
19935.38 50
19936.71 50
19938.05 47
19939.38 47
19940.72 46
19942.05 42
19943.39 52
19944.72 41
19946.06 34
19947.39 26
19948.72 50
19950.06 36
19951.39 59
19952.73 38
19954.06 46
19955.40 56
19956.73 46
19958.07 49
19959.40 53
19960.74 63
19962.07 59
19963.41 55
19964.74 51
19966.08 52
19967.41 44
19968.75 56
19970.08 48
19971.42 46
19972.76 44
19974.09 60
19975.43 44
19976.76 41
19978.10 58
19979.43 62
19980.77 63
19982.10 50
19983.44 49
19984.78 39
19986.11 40
19987.45 54
19988.78 49
19990.12 56
19991.46 51
19992.79 43
19994.13 43
19995.46 45
19996.80 48
19998.14 50
19999.47 47
20000.81 44
20002.15 47
20003.48 46
20004.82 56
20006.16 50
20007.49 44
20008.83 42
20010.17 55
20011.50 45
20012.84 52
20014.18 44
20015.51 45
20016.85 52
20018.19 49
20019.52 46
20020.86 48
20022.20 56
20023.53 53
20024.87 52
20026.21 44
20027.55 39
20028.88 58
20030.22 48
20031.56 62
20032.90 50
20034.23 48
20035.57 33
20036.91 50
20038.25 48
20039.58 38
20040.92 47
20042.26 52
20043.60 50
20044.93 57
20046.27 41
20047.61 54
20048.95 49
20050.29 57
20051.62 45
20052.96 53
20054.30 42
20055.64 64
20056.98 49
20058.32 41
20059.65 44
20060.99 49
20062.33 51
20063.67 48
20065.01 48
20066.35 50
20067.68 42
20069.02 58
20070.36 57
20071.70 50
20073.04 45
20074.38 51
20075.72 49
20077.06 55
20078.40 42
20079.73 47
20081.07 55
20082.41 50
20083.75 52
20085.09 54
20086.43 57
20087.77 45
20089.11 55
20090.45 50
20091.79 53
20093.13 45
20094.47 53
20095.81 42
20097.15 35
20098.48 36
20099.82 45
20101.16 47
20102.50 55
20103.84 54
20105.18 40
20106.52 52
20107.86 52
20109.20 51
20110.54 50
20111.88 45
20113.22 52
20114.56 50
20115.90 44
20117.24 42
20118.58 46
20119.93 58
20121.27 48
20122.61 41
20123.95 57
20125.29 48
20126.63 52
20127.97 53
20129.31 56
20130.65 47
20131.99 53
20133.33 45
20134.67 51
20136.01 61
