# Supplementary material for: MALDI-TOF MS typing enables the classification of brewing yeasts of the genus Saccharomyces to major beer styles
Source: PLoS One. 2017 Aug 9;12(8):e0181694. doi: 10.1371/journal.pone.0181694 (PMC5549903; doi:10.1371/journal.pone.0181694)
Supplement: S7 File — The directory includes 90 raw files and was zipped to “.zip”; the folder has three strains with 30 spectra per strain; S1 Text explains the raw files with an example and Table 1 represents the yeast strains used within the experiment. (ZIP) [file pone.0181694.s010.zip › 19-21/30279-120-Lag-Lag-Lag-YPG-18h-E-E_2016-09-22_5_0_B9_1.dat]

1999.90 797
2000.32 777
2000.75 791
2001.17 821
2001.59 778
2002.01 738
2002.43 740
2002.86 764
2003.28 771
2003.70 746
2004.12 757
2004.54 747
2004.97 706
2005.39 714
2005.81 733
2006.23 649
2006.66 681
2007.08 699
2007.50 704
2007.92 700
2008.35 745
2008.77 746
2009.19 734
2009.61 737
2010.04 714
2010.46 746
2010.88 773
2011.31 734
2011.73 689
2012.15 715
2012.57 693
2013.00 688
2013.42 709
2013.84 742
2014.27 707
2014.69 696
2015.11 697
2015.54 749
2015.96 675
2016.38 727
2016.81 784
2017.23 787
2017.65 741
2018.08 774
2018.50 773
2018.93 704
2019.35 777
2019.77 700
2020.20 739
2020.62 723
2021.04 769
2021.47 779
2021.89 725
2022.32 806
2022.74 741
2023.17 735
2023.59 742
2024.01 676
2024.44 735
2024.86 809
2025.29 714
2025.71 694
2026.14 756
2026.56 741
2026.98 746
2027.41 718
2027.83 665
2028.26 661
2028.68 678
2029.11 709
2029.53 688
2029.96 672
2030.38 658
2030.81 668
2031.23 675
2031.66 647
2032.08 690
2032.51 616
2032.93 640
2033.36 649
2033.78 659
2034.21 658
2034.63 658
2035.06 706
2035.49 688
2035.91 662
2036.34 658
2036.76 722
2037.19 680
2037.61 731
2038.04 696
2038.47 690
2038.89 682
2039.32 775
2039.74 741
2040.17 711
2040.59 757
2041.02 705
2041.45 688
2041.87 682
2042.30 734
2042.73 736
2043.15 745
2043.58 740
2044.00 667
2044.43 714
2044.86 727
2045.28 741
2045.71 717
2046.14 701
2046.56 751
2046.99 712
2047.42 704
2047.84 695
2048.27 702
2048.70 701
2049.12 707
2049.55 685
2049.98 688
2050.40 729
2050.83 694
2051.26 753
2051.69 690
2052.11 704
2052.54 735
2052.97 710
2053.40 741
2053.82 778
2054.25 723
2054.68 733
2055.10 666
2055.53 740
2055.96 753
2056.39 802
2056.82 758
2057.24 724
2057.67 776
2058.10 740
2058.53 774
2058.95 777
2059.38 739
2059.81 760
2060.24 731
2060.67 766
2061.09 699
2061.52 710
2061.95 789
2062.38 741
2062.81 714
2063.24 756
2063.66 745
2064.09 804
2064.52 817
2064.95 827
2065.38 814
2065.81 858
2066.24 804
2066.66 861
2067.09 844
2067.52 876
2067.95 847
2068.38 798
2068.81 758
2069.24 724
2069.67 726
2070.10 717
2070.52 654
2070.95 668
2071.38 717
2071.81 707
2072.24 750
2072.67 696
2073.10 665
2073.53 734
2073.96 704
2074.39 738
2074.82 705
2075.25 722
2075.68 671
2076.11 781
2076.54 817
2076.97 804
2077.40 796
2077.83 822
2078.26 825
2078.69 824
2079.12 754
2079.55 791
2079.98 775
2080.41 814
2080.84 849
2081.27 797
2081.70 748
2082.13 815
2082.56 823
2082.99 855
2083.42 838
2083.85 804
2084.28 778
2084.71 801
2085.14 848
2085.57 861
2086.00 878
2086.43 873
2086.86 830
2087.29 817
2087.73 902
2088.16 866
2088.59 886
2089.02 883
2089.45 819
2089.88 816
2090.31 762
2090.74 727
2091.17 755
2091.61 760
2092.04 763
2092.47 765
2092.90 762
2093.33 710
2093.76 792
2094.19 759
2094.63 760
2095.06 771
2095.49 731
2095.92 762
2096.35 780
2096.78 780
2097.22 769
2097.65 782
2098.08 782
2098.51 734
2098.94 746
2099.38 722
2099.81 707
2100.24 720
2100.67 729
2101.11 729
2101.54 710
2101.97 736
2102.40 741
2102.83 720
2103.27 636
2103.70 675
2104.13 743
2104.56 749
2105.00 696
2105.43 674
2105.86 682
2106.30 723
2106.73 733
2107.16 795
2107.59 783
2108.03 806
2108.46 799
2108.89 772
2109.33 791
2109.76 744
2110.19 784
2110.63 769
2111.06 715
2111.49 723
2111.93 693
2112.36 703
2112.79 696
2113.23 770
2113.66 741
2114.09 702
2114.53 691
2114.96 681
2115.40 671
2115.83 643
2116.26 619
2116.70 704
2117.13 683
2117.56 691
2118.00 673
2118.43 676
2118.87 624
2119.30 693
2119.73 702
2120.17 664
2120.60 694
2121.04 751
2121.47 757
2121.91 780
2122.34 771
2122.78 695
2123.21 739
2123.64 763
2124.08 743
2124.51 762
2124.95 702
2125.38 698
2125.82 734
2126.25 732
2126.69 765
2127.12 792
2127.56 805
2127.99 853
2128.43 891
2128.86 941
2129.30 1009
2129.73 949
2130.17 1034
2130.60 993
2131.04 944
2131.47 990
2131.91 1037
2132.35 1006
2132.78 941
2133.22 952
2133.65 925
2134.09 886
2134.52 898
2134.96 824
2135.40 798
2135.83 804
2136.27 811
2136.70 795
2137.14 820
2137.57 761
2138.01 775
2138.45 733
2138.88 753
2139.32 694
2139.76 729
2140.19 680
2140.63 668
2141.06 675
2141.50 662
2141.94 709
2142.37 723
2142.81 766
2143.25 748
2143.68 706
2144.12 716
2144.56 691
2144.99 686
2145.43 757
2145.87 760
2146.30 747
2146.74 743
2147.18 696
2147.62 755
2148.05 811
2148.49 840
2148.93 851
2149.36 894
2149.80 896
2150.24 935
2150.68 960
2151.11 942
2151.55 925
2151.99 897
2152.43 873
2152.86 889
2153.30 835
2153.74 809
2154.18 773
2154.61 787
2155.05 777
2155.49 783
2155.93 818
2156.37 802
2156.80 743
2157.24 819
2157.68 809
2158.12 765
2158.56 785
2158.99 769
2159.43 775
2159.87 759
2160.31 763
2160.75 779
2161.19 818
2161.62 779
2162.06 852
2162.50 866
2162.94 861
2163.38 875
2163.82 822
2164.26 910
2164.69 917
2165.13 895
2165.57 870
2166.01 902
2166.45 879
2166.89 889
2167.33 876
2167.77 920
2168.21 824
2168.65 788
2169.08 850
2169.52 829
2169.96 836
2170.40 812
2170.84 830
2171.28 843
2171.72 882
2172.16 874
2172.60 887
2173.04 893
2173.48 918
2173.92 896
2174.36 884
2174.80 799
2175.24 802
2175.68 902
2176.12 910
2176.56 836
2177.00 888
2177.44 861
2177.88 909
2178.32 952
2178.76 863
2179.20 828
2179.64 881
2180.08 956
2180.52 944
2180.96 976
2181.40 984
2181.84 921
2182.28 842
2182.72 859
2183.16 887
2183.60 910
2184.04 799
2184.48 764
2184.93 768
2185.37 757
2185.81 806
2186.25 853
2186.69 905
2187.13 874
2187.57 901
2188.01 909
2188.45 967
2188.89 934
2189.34 909
2189.78 958
2190.22 932
2190.66 912
2191.10 893
2191.54 940
2191.98 885
2192.43 834
2192.87 829
2193.31 836
2193.75 846
2194.19 967
2194.63 970
2195.08 883
2195.52 940
2195.96 995
2196.40 936
2196.84 942
2197.29 1002
2197.73 963
2198.17 971
2198.61 977
2199.06 887
2199.50 855
2199.94 827
2200.38 794
2200.82 812
2201.27 818
2201.71 836
2202.15 847
2202.59 848
2203.04 877
2203.48 872
2203.92 869
2204.37 867
2204.81 882
2205.25 877
2205.69 903
2206.14 947
2206.58 984
2207.02 942
2207.47 971
2207.91 952
2208.35 945
2208.80 972
2209.24 927
2209.68 881
2210.13 952
2210.57 923
2211.01 913
2211.46 949
2211.90 917
2212.34 944
2212.79 923
2213.23 924
2213.67 890
2214.12 901
2214.56 882
2215.01 871
2215.45 851
2215.89 806
2216.34 824
2216.78 820
2217.23 793
2217.67 758
2218.11 772
2218.56 788
2219.00 770
2219.45 814
2219.89 874
2220.34 833
2220.78 810
2221.22 798
2221.67 870
2222.11 846
2222.56 825
2223.00 891
2223.45 867
2223.89 875
2224.34 900
2224.78 900
2225.23 929
2225.67 969
2226.12 989
2226.56 976
2227.01 962
2227.45 940
2227.90 968
2228.34 1043
2228.79 976
2229.23 1060
2229.68 1157
2230.12 1140
2230.57 1106
2231.01 1174
2231.46 1188
2231.90 1168
2232.35 1116
2232.80 1107
2233.24 1052
2233.69 999
2234.13 1013
2234.58 1001
2235.02 1009
2235.47 863
2235.92 908
2236.36 969
2236.81 910
2237.25 953
2237.70 974
2238.15 989
2238.59 997
2239.04 962
2239.49 911
2239.93 921
2240.38 915
2240.82 869
2241.27 858
2241.72 797
2242.16 816
2242.61 787
2243.06 797
2243.50 868
2243.95 910
2244.40 815
2244.84 776
2245.29 768
2245.74 779
2246.19 794
2246.63 833
2247.08 802
2247.53 844
2247.97 848
2248.42 869
2248.87 866
2249.32 855
2249.76 896
2250.21 932
2250.66 862
2251.10 877
2251.55 884
2252.00 909
2252.45 967
2252.89 906
2253.34 889
2253.79 982
2254.24 926
2254.69 932
2255.13 911
2255.58 905
2256.03 894
2256.48 820
2256.93 833
2257.37 850
2257.82 843
2258.27 868
2258.72 840
2259.17 834
2259.61 844
2260.06 887
2260.51 902
2260.96 890
2261.41 911
2261.86 956
2262.31 1001
2262.75 1018
2263.20 1025
2263.65 1001
2264.10 1027
2264.55 1008
2265.00 991
2265.45 1035
2265.90 1087
2266.34 1073
2266.79 976
2267.24 1013
2267.69 1005
2268.14 998
2268.59 1030
2269.04 1015
2269.49 1065
2269.94 1098
2270.39 1142
2270.84 1114
2271.29 1163
2271.74 1167
2272.18 1233
2272.63 1260
2273.08 1219
2273.53 1283
2273.98 1461
2274.43 1558
2274.88 1712
2275.33 1755
2275.78 2006
2276.23 2152
2276.68 2220
2277.13 2202
2277.58 2157
2278.03 2158
2278.48 2062
2278.93 1913
2279.38 1774
2279.83 1616
2280.28 1423
2280.73 1369
2281.19 1245
2281.64 1167
2282.09 1085
2282.54 1088
2282.99 1082
2283.44 990
2283.89 985
2284.34 953
2284.79 908
2285.24 858
2285.69 889
2286.14 972
2286.59 931
2287.04 962
2287.50 990
2287.95 1001
2288.40 1136
2288.85 1286
2289.30 1479
2289.75 1566
2290.20 1648
2290.65 1813
2291.11 1890
2291.56 1861
2292.01 1840
2292.46 1881
2292.91 1765
2293.36 1689
2293.82 1691
2294.27 1496
2294.72 1389
2295.17 1308
2295.62 1264
2296.07 1153
2296.53 1143
2296.98 1071
2297.43 1065
2297.88 1069
2298.33 957
2298.79 977
2299.24 1024
2299.69 1046
2300.14 979
2300.60 899
2301.05 847
2301.50 901
2301.95 903
2302.41 873
2302.86 885
2303.31 850
2303.76 892
2304.22 942
2304.67 927
2305.12 922
2305.57 1014
2306.03 981
2306.48 922
2306.93 864
2307.39 966
2307.84 1039
2308.29 1040
2308.75 971
2309.20 1064
2309.65 1067
2310.11 1095
2310.56 1054
2311.01 1096
2311.47 1112
2311.92 1129
2312.37 1138
2312.83 1093
2313.28 1158
2313.73 1106
2314.19 1157
2314.64 1124
2315.09 1141
2315.55 1116
2316.00 1098
2316.46 1047
2316.91 1066
2317.36 1051
2317.82 1081
2318.27 1029
2318.73 1100
2319.18 1037
2319.63 1010
2320.09 999
2320.54 1102
2321.00 1051
2321.45 1110
2321.91 1067
2322.36 1072
2322.82 1012
2323.27 968
2323.72 923
2324.18 1002
2324.63 1021
2325.09 990
2325.54 1085
2326.00 1123
2326.45 1077
2326.91 982
2327.36 1080
2327.82 1067
2328.27 1075
2328.73 1042
2329.18 1001
2329.64 1023
2330.09 1071
2330.55 1045
2331.00 947
2331.46 943
2331.92 909
2332.37 912
2332.83 941
2333.28 974
2333.74 940
2334.19 865
2334.65 876
2335.10 883
2335.56 887
2336.02 916
2336.47 946
2336.93 857
2337.38 877
2337.84 928
2338.30 914
2338.75 884
2339.21 935
2339.66 1000
2340.12 944
2340.58 1004
2341.03 1005
2341.49 930
2341.95 1012
2342.40 930
2342.86 927
2343.32 956
2343.77 866
2344.23 923
2344.68 930
2345.14 915
2345.60 893
2346.06 855
2346.51 818
2346.97 917
2347.43 889
2347.88 921
2348.34 873
2348.80 868
2349.25 868
2349.71 950
2350.17 1000
2350.63 940
2351.08 991
2351.54 987
2352.00 938
2352.46 972
2352.91 931
2353.37 926
2353.83 965
2354.29 966
2354.74 970
2355.20 927
2355.66 904
2356.12 946
2356.57 957
2357.03 914
2357.49 903
2357.95 913
2358.41 932
2358.86 943
2359.32 862
2359.78 905
2360.24 1001
2360.70 1062
2361.15 1095
2361.61 994
2362.07 951
2362.53 951
2362.99 965
2363.45 933
2363.91 975
2364.36 983
2364.82 1003
2365.28 1009
2365.74 1032
2366.20 1028
2366.66 1039
2367.12 990
2367.57 988
2368.03 1003
2368.49 1024
2368.95 1049
2369.41 1090
2369.87 1036
2370.33 1009
2370.79 1038
2371.25 1069
2371.71 1118
2372.17 1075
2372.63 1170
2373.09 1205
2373.54 1238
2374.00 1320
2374.46 1387
2374.92 1337
2375.38 1395
2375.84 1381
2376.30 1367
2376.76 1244
2377.22 1239
2377.68 1282
2378.14 1161
2378.60 1093
2379.06 1082
2379.52 1092
2379.98 1121
2380.44 973
2380.90 975
2381.36 947
2381.82 946
2382.28 916
2382.74 935
2383.20 898
2383.66 891
2384.12 903
2384.59 912
2385.05 923
2385.51 850
2385.97 837
2386.43 821
2386.89 928
2387.35 880
2387.81 945
2388.27 957
2388.73 1051
2389.19 1019
2389.65 944
2390.12 969
2390.58 983
2391.04 982
2391.50 1020
2391.96 1073
2392.42 1112
2392.88 1065
2393.34 1008
2393.81 963
2394.27 999
2394.73 982
2395.19 990
2395.65 995
2396.11 934
2396.57 1021
2397.04 1015
2397.50 964
2397.96 990
2398.42 1037
2398.88 1039
2399.35 1029
2399.81 1008
2400.27 1031
2400.73 963
2401.19 1020
2401.66 958
2402.12 958
2402.58 948
2403.04 939
2403.51 929
2403.97 974
2404.43 1009
2404.89 1002
2405.36 916
2405.82 947
2406.28 920
2406.74 915
2407.21 982
2407.67 1030
2408.13 971
2408.59 994
2409.06 945
2409.52 921
2409.98 905
2410.45 880
2410.91 916
2411.37 947
2411.84 960
2412.30 910
2412.76 970
2413.23 957
2413.69 898
2414.15 1007
2414.62 988
2415.08 971
2415.54 902
2416.01 971
2416.47 987
2416.93 973
2417.40 1078
2417.86 1077
2418.32 1069
2418.79 974
2419.25 1000
2419.72 1025
2420.18 1048
2420.64 1028
2421.11 1037
2421.57 1033
2422.04 1070
2422.50 1071
2422.96 1023
2423.43 990
2423.89 1014
2424.36 1021
2424.82 966
2425.29 1000
2425.75 971
2426.22 947
2426.68 984
2427.15 967
2427.61 929
2428.07 943
2428.54 987
2429.00 879
2429.47 892
2429.93 859
2430.40 868
2430.86 884
2431.33 898
2431.79 842
2432.26 893
2432.72 887
2433.19 929
2433.65 979
2434.12 962
2434.59 990
2435.05 1027
2435.52 984
2435.98 999
2436.45 960
2436.91 939
2437.38 980
2437.84 967
2438.31 1038
2438.78 1040
2439.24 973
2439.71 1046
2440.17 1021
2440.64 1019
2441.10 1067
2441.57 1073
2442.04 1089
2442.50 1045
2442.97 995
2443.44 992
2443.90 973
2444.37 1019
2444.83 1001
2445.30 929
2445.77 938
2446.23 871
2446.70 867
2447.17 918
2447.63 897
2448.10 846
2448.57 885
2449.03 893
2449.50 944
2449.97 975
2450.43 905
2450.90 969
2451.37 968
2451.83 964
2452.30 931
2452.77 969
2453.24 991
2453.70 1005
2454.17 972
2454.64 965
2455.10 908
2455.57 925
2456.04 945
2456.51 924
2456.97 880
2457.44 898
2457.91 884
2458.38 892
2458.84 873
2459.31 897
2459.78 853
2460.25 837
2460.72 879
2461.18 849
2461.65 868
2462.12 848
2462.59 851
2463.06 896
2463.52 909
2463.99 896
2464.46 953
2464.93 896
2465.40 942
2465.86 933
2466.33 861
2466.80 935
2467.27 906
2467.74 876
2468.21 920
2468.68 915
2469.14 912
2469.61 923
2470.08 982
2470.55 947
2471.02 918
2471.49 1003
2471.96 917
2472.43 962
2472.90 965
2473.36 978
2473.83 994
2474.30 960
2474.77 1025
2475.24 993
2475.71 1059
2476.18 1050
2476.65 1089
2477.12 1103
2477.59 1049
2478.06 1045
2478.53 1027
2479.00 965
2479.47 968
2479.94 974
2480.41 977
2480.87 929
2481.34 943
2481.81 957
2482.28 965
2482.75 845
2483.22 852
2483.69 904
2484.16 883
2484.63 928
2485.10 929
2485.57 885
2486.05 887
2486.52 931
2486.99 965
2487.46 969
2487.93 933
2488.40 930
2488.87 969
2489.34 926
2489.81 950
2490.28 952
2490.75 977
2491.22 1019
2491.69 972
2492.16 986
2492.63 955
2493.10 927
2493.58 1047
2494.05 980
2494.52 986
2494.99 1059
2495.46 1030
2495.93 1046
2496.40 1042
2496.87 999
2497.34 1083
2497.82 1115
2498.29 1038
2498.76 1022
2499.23 1066
2499.70 1034
2500.17 913
2500.64 906
2501.12 931
2501.59 907
2502.06 889
2502.53 836
2503.00 820
2503.48 838
2503.95 920
2504.42 914
2504.89 868
2505.36 854
2505.84 915
2506.31 943
2506.78 1006
2507.25 1027
2507.72 994
2508.20 981
2508.67 993
2509.14 1108
2509.61 1197
2510.09 1161
2510.56 1220
2511.03 1340
2511.50 1422
2511.98 1444
2512.45 1640
2512.92 1670
2513.40 1628
2513.87 1608
2514.34 1536
2514.81 1525
2515.29 1386
2515.76 1337
2516.23 1247
2516.71 1167
2517.18 1113
2517.65 1055
2518.13 1088
2518.60 1063
2519.07 1013
2519.55 984
2520.02 912
2520.49 916
2520.97 952
2521.44 954
2521.91 958
2522.39 956
2522.86 999
2523.34 1003
2523.81 1000
2524.28 962
2524.76 952
2525.23 1034
2525.70 1032
2526.18 1014
2526.65 1054
2527.13 1033
2527.60 1023
2528.08 1082
2528.55 1044
2529.02 1114
2529.50 1036
2529.97 1073
2530.45 1000
2530.92 1002
2531.40 1048
2531.87 1053
2532.34 1092
2532.82 1054
2533.29 1073
2533.77 979
2534.24 991
2534.72 966
2535.19 1000
2535.67 1046
2536.14 1081
2536.62 1117
2537.09 1060
2537.57 1007
2538.04 1030
2538.52 992
2538.99 995
2539.47 1060
2539.94 1102
2540.42 1103
2540.90 1090
2541.37 1081
2541.85 1088
2542.32 1065
2542.80 1118
2543.27 1110
2543.75 1101
2544.22 1113
2544.70 1134
2545.18 1132
2545.65 1250
2546.13 1295
2546.60 1349
2547.08 1450
2547.56 1604
2548.03 1590
2548.51 1714
2548.98 1707
2549.46 1645
2549.94 1629
2550.41 1635
2550.89 1576
2551.37 1521
2551.84 1462
2552.32 1467
2552.80 1435
2553.27 1403
2553.75 1320
2554.23 1313
2554.70 1356
2555.18 1267
2555.66 1243
2556.13 1223
2556.61 1203
2557.09 1223
2557.56 1233
2558.04 1223
2558.52 1198
2558.99 1152
2559.47 1151
2559.95 1144
2560.43 1125
2560.90 1109
2561.38 1034
2561.86 1020
2562.33 1014
2562.81 951
2563.29 1018
2563.77 987
2564.25 985
2564.72 937
2565.20 988
2565.68 988
2566.16 929
2566.63 927
2567.11 979
2567.59 1025
2568.07 999
2568.55 959
2569.02 976
2569.50 990
2569.98 950
2570.46 944
2570.94 945
2571.41 964
2571.89 957
2572.37 1001
2572.85 1017
2573.33 927
2573.81 965
2574.28 956
2574.76 955
2575.24 934
2575.72 943
2576.20 1014
2576.68 999
2577.16 972
2577.64 982
2578.11 969
2578.59 993
2579.07 1012
2579.55 988
2580.03 997
2580.51 952
2580.99 1068
2581.47 988
2581.95 942
2582.43 981
2582.91 932
2583.39 962
2583.86 961
2584.34 969
2584.82 1013
2585.30 1009
2585.78 984
2586.26 1045
2586.74 1044
2587.22 1030
2587.70 979
2588.18 1020
2588.66 994
2589.14 1038
2589.62 980
2590.10 1017
2590.58 1024
2591.06 989
2591.54 996
2592.02 925
2592.50 958
2592.98 959
2593.46 935
2593.94 910
2594.42 965
2594.90 929
2595.38 967
2595.86 1014
2596.35 1002
2596.83 990
2597.31 951
2597.79 910
2598.27 965
2598.75 915
2599.23 917
2599.71 954
2600.19 968
2600.67 958
2601.15 902
2601.63 873
2602.12 902
2602.60 862
2603.08 926
2603.56 961
2604.04 883
2604.52 927
2605.00 953
2605.48 902
2605.97 887
2606.45 967
2606.93 956
2607.41 921
2607.89 870
2608.37 886
2608.86 920
2609.34 933
2609.82 860
2610.30 952
2610.78 953
2611.26 987
2611.75 932
2612.23 955
2612.71 1023
2613.19 966
2613.68 1006
2614.16 984
2614.64 970
2615.12 992
2615.60 971
2616.09 968
2616.57 1000
2617.05 998
2617.53 1008
2618.02 979
2618.50 1002
2618.98 1005
2619.46 1030
2619.95 953
2620.43 1009
2620.91 957
2621.40 982
2621.88 997
2622.36 991
2622.85 1030
2623.33 999
2623.81 960
2624.29 1040
2624.78 1068
2625.26 1050
2625.74 1047
2626.23 1030
2626.71 1123
2627.19 1121
2627.68 1068
2628.16 1069
2628.64 1033
2629.13 1062
2629.61 1083
2630.10 1107
2630.58 1124
2631.06 1113
2631.55 1146
2632.03 1143
2632.51 1163
2633.00 1320
2633.48 1212
2633.97 1190
2634.45 1118
2634.94 1137
2635.42 1123
2635.90 1029
2636.39 1069
2636.87 1063
2637.36 1154
2637.84 1148
2638.33 1088
2638.81 1091
2639.29 1055
2639.78 1015
2640.26 1042
2640.75 1037
2641.23 997
2641.72 1053
2642.20 1035
2642.69 1037
2643.17 972
2643.66 980
2644.14 1018
2644.63 957
2645.11 998
2645.60 958
2646.08 933
2646.57 1004
2647.05 1024
2647.54 1024
2648.02 1031
2648.51 1067
2648.99 1094
2649.48 1093
2649.97 1087
2650.45 1140
2650.94 1084
2651.42 1122
2651.91 1138
2652.39 1178
2652.88 1161
2653.37 1150
2653.85 1110
2654.34 1082
2654.82 1092
2655.31 1136
2655.80 1129
2656.28 1172
2656.77 1151
2657.25 1184
2657.74 1138
2658.23 1127
2658.71 1096
2659.20 1052
2659.69 1076
2660.17 1111
2660.66 1111
2661.14 1017
2661.63 1045
2662.12 1131
2662.60 1150
2663.09 1152
2663.58 1166
2664.06 1202
2664.55 1190
2665.04 1160
2665.53 1208
2666.01 1207
2666.50 1167
2666.99 1189
2667.47 1186
2667.96 1151
2668.45 1119
2668.94 1142
2669.42 1129
2669.91 1126
2670.40 1068
2670.88 1095
2671.37 1183
2671.86 1139
2672.35 1205
2672.83 1213
2673.32 1293
2673.81 1390
2674.30 1370
2674.79 1406
2675.27 1470
2675.76 1541
2676.25 1465
2676.74 1510
2677.23 1506
2677.71 1389
2678.20 1353
2678.69 1294
2679.18 1207
2679.67 1208
2680.15 1172
2680.64 1182
2681.13 1186
2681.62 1213
2682.11 1218
2682.60 1213
2683.08 1284
2683.57 1221
2684.06 1210
2684.55 1291
2685.04 1228
2685.53 1225
2686.02 1178
2686.51 1203
2686.99 1183
2687.48 1199
2687.97 1154
2688.46 1177
2688.95 1253
2689.44 1186
2689.93 1160
2690.42 1137
2690.91 1147
2691.40 1177
2691.89 1233
2692.38 1218
2692.87 1357
2693.35 1302
2693.84 1339
2694.33 1386
2694.82 1438
2695.31 1542
2695.80 1531
2696.29 1565
2696.78 1532
2697.27 1483
2697.76 1449
2698.25 1433
2698.74 1379
2699.23 1393
2699.72 1334
2700.21 1271
2700.70 1282
2701.19 1221
2701.68 1171
2702.17 1222
2702.66 1167
2703.15 1221
2703.64 1144
2704.13 1197
2704.62 1177
2705.12 1118
2705.61 1112
2706.10 1060
2706.59 1041
2707.08 1049
2707.57 1064
2708.06 1052
2708.55 1055
2709.04 1046
2709.53 1051
2710.02 1078
2710.51 1030
2711.01 1054
2711.50 1104
2711.99 1078
2712.48 1100
2712.97 1115
2713.46 1090
2713.95 1118
2714.44 1073
2714.94 1168
2715.43 1142
2715.92 1117
2716.41 1115
2716.90 1168
2717.39 1090
2717.89 1054
2718.38 1016
2718.87 962
2719.36 1008
2719.85 1039
2720.34 1061
2720.84 1185
2721.33 1231
2721.82 1282
2722.31 1279
2722.80 1405
2723.30 1470
2723.79 1503
2724.28 1466
2724.77 1518
2725.27 1430
2725.76 1416
2726.25 1294
2726.74 1305
2727.24 1247
2727.73 1227
2728.22 1219
2728.71 1218
2729.21 1199
2729.70 1232
2730.19 1274
2730.69 1348
2731.18 1298
2731.67 1275
2732.16 1344
2732.66 1358
2733.15 1391
2733.64 1418
2734.14 1369
2734.63 1375
2735.12 1457
2735.62 1344
2736.11 1380
2736.60 1338
2737.10 1487
2737.59 1504
2738.08 1524
2738.58 1491
2739.07 1531
2739.56 1438
2740.06 1512
2740.55 1453
2741.05 1338
2741.54 1349
2742.03 1339
2742.53 1341
2743.02 1242
2743.52 1233
2744.01 1242
2744.50 1153
2745.00 1130
2745.49 1194
2745.99 1154
2746.48 1132
2746.97 1058
2747.47 1110
2747.96 1161
2748.46 1178
2748.95 1199
2749.45 1120
2749.94 1094
2750.44 1113
2750.93 1101
2751.43 1085
2751.92 1106
2752.42 1163
2752.91 1165
2753.41 1158
2753.90 1089
2754.40 1130
2754.89 1219
2755.39 1146
2755.88 1146
2756.38 1186
2756.87 1163
2757.37 1145
2757.86 1171
2758.36 1210
2758.85 1152
2759.35 1084
2759.84 1155
2760.34 1141
2760.83 1212
2761.33 1228
2761.83 1203
2762.32 1268
2762.82 1301
2763.31 1295
2763.81 1280
2764.30 1329
2764.80 1309
2765.30 1230
2765.79 1222
2766.29 1320
2766.78 1337
2767.28 1241
2767.78 1237
2768.27 1199
2768.77 1226
2769.27 1214
2769.76 1177
2770.26 1141
2770.76 1141
2771.25 1096
2771.75 1114
2772.24 1143
2772.74 1190
2773.24 1172
2773.73 1266
2774.23 1267
2774.73 1277
2775.23 1309
2775.72 1329
2776.22 1339
2776.72 1374
2777.21 1446
2777.71 1436
2778.21 1377
2778.70 1366
2779.20 1332
2779.70 1344
2780.20 1358
2780.69 1337
2781.19 1226
2781.69 1250
2782.19 1217
2782.68 1164
2783.18 1197
2783.68 1257
2784.18 1180
2784.67 1140
2785.17 1168
2785.67 1208
2786.17 1179
2786.67 1134
2787.16 1112
2787.66 1116
2788.16 1124
2788.66 1160
2789.16 1174
2789.65 1158
2790.15 1066
2790.65 1044
2791.15 1178
2791.65 1160
2792.15 1144
2792.64 1156
2793.14 1103
2793.64 1084
2794.14 1117
2794.64 1138
2795.14 1119
2795.64 1047
2796.13 1167
2796.63 1168
2797.13 1184
2797.63 1279
2798.13 1286
2798.63 1262
2799.13 1322
2799.63 1314
2800.13 1248
2800.62 1223
2801.12 1219
2801.62 1245
2802.12 1220
2802.62 1224
2803.12 1210
2803.62 1261
2804.12 1325
2804.62 1257
2805.12 1318
2805.62 1409
2806.12 1409
2806.62 1444
2807.12 1471
2807.62 1438
2808.12 1431
2808.62 1418
2809.12 1406
2809.62 1350
2810.12 1257
2810.62 1265
2811.12 1318
2811.62 1335
2812.12 1367
2812.62 1288
2813.12 1305
2813.62 1326
2814.12 1221
2814.62 1203
2815.12 1236
2815.62 1216
2816.12 1202
2816.62 1235
2817.12 1199
2817.62 1112
2818.12 1126
2818.62 1181
2819.12 1163
2819.63 1099
2820.13 1071
2820.63 1126
2821.13 1066
2821.63 1203
2822.13 1095
2822.63 1027
2823.13 1045
2823.63 1092
2824.13 1126
2824.64 1176
2825.14 1077
2825.64 1103
2826.14 1132
2826.64 1093
2827.14 1043
2827.64 1099
2828.15 1098
2828.65 1052
2829.15 1018
2829.65 1060
2830.15 1136
2830.65 1042
2831.16 991
2831.66 979
2832.16 1016
2832.66 950
2833.16 1031
2833.67 995
2834.17 1008
2834.67 1086
2835.17 1081
2835.68 1081
2836.18 1049
2836.68 1103
2837.18 1120
2837.68 1123
2838.19 1121
2838.69 1124
2839.19 1093
2839.70 1160
2840.20 1118
2840.70 1089
2841.20 1094
2841.71 1079
2842.21 1115
2842.71 1096
2843.21 1053
2843.72 1077
2844.22 1028
2844.72 1189
2845.23 1074
2845.73 1126
2846.23 1169
2846.74 1112
2847.24 1148
2847.74 1200
2848.25 1191
2848.75 1176
2849.25 1153
2849.76 1195
2850.26 1179
2850.76 1128
2851.27 1162
2851.77 1085
2852.28 1090
2852.78 1067
2853.28 1074
2853.79 1075
2854.29 1045
2854.79 1084
2855.30 1086
2855.80 1070
2856.31 1093
2856.81 1097
2857.31 1130
2857.82 1185
2858.32 1140
2858.83 1150
2859.33 1181
2859.84 1154
2860.34 1114
2860.85 1116
2861.35 1161
2861.85 1165
2862.36 1124
2862.86 1037
2863.37 1066
2863.87 1034
2864.38 992
2864.88 1042
2865.39 1126
2865.89 1162
2866.40 1110
2866.90 1164
2867.41 1259
2867.91 1282
2868.42 1327
2868.92 1401
2869.43 1471
2869.93 1547
2870.44 1569
2870.94 1567
2871.45 1565
2871.96 1483
2872.46 1476
2872.97 1406
2873.47 1331
2873.98 1369
2874.48 1329
2874.99 1241
2875.49 1233
2876.00 1176
2876.51 1152
2877.01 1202
2877.52 1167
2878.02 1201
2878.53 1147
2879.04 1173
2879.54 1199
2880.05 1247
2880.55 1157
2881.06 1245
2881.57 1237
2882.07 1222
2882.58 1210
2883.09 1204
2883.59 1218
2884.10 1190
2884.61 1155
2885.11 1200
2885.62 1194
2886.13 1179
2886.63 1168
2887.14 1197
2887.65 1167
2888.15 1169
2888.66 1197
2889.17 1133
2889.67 1206
2890.18 1222
2890.69 1249
2891.20 1262
2891.70 1230
2892.21 1186
2892.72 1171
2893.22 1217
2893.73 1212
2894.24 1207
2894.75 1218
2895.25 1237
2895.76 1291
2896.27 1357
2896.78 1298
2897.29 1352
2897.79 1310
2898.30 1348
2898.81 1361
2899.32 1259
2899.82 1273
2900.33 1338
2900.84 1358
2901.35 1311
2901.86 1283
2902.36 1288
2902.87 1302
2903.38 1219
2903.89 1234
2904.40 1225
2904.91 1163
2905.41 1206
2905.92 1332
2906.43 1196
2906.94 1230
2907.45 1216
2907.96 1191
2908.47 1249
2908.97 1209
2909.48 1203
2909.99 1127
2910.50 1112
2911.01 1102
2911.52 1113
2912.03 1174
2912.54 1182
2913.05 1169
2913.55 1173
2914.06 1145
2914.57 1108
2915.08 1168
2915.59 1170
2916.10 1163
2916.61 1181
2917.12 1140
2917.63 1134
2918.14 1154
2918.65 1260
2919.16 1273
2919.67 1281
2920.18 1234
2920.69 1259
2921.20 1311
2921.71 1341
2922.22 1293
2922.73 1363
2923.24 1335
2923.75 1374
2924.26 1365
2924.77 1359
2925.28 1402
2925.79 1330
2926.30 1402
2926.81 1327
2927.32 1327
2927.83 1299
2928.34 1307
2928.85 1263
2929.36 1348
2929.87 1230
2930.38 1177
2930.89 1182
2931.40 1224
2931.91 1182
2932.42 1184
2932.93 1157
2933.45 1155
2933.96 1188
2934.47 1239
2934.98 1217
2935.49 1215
2936.00 1211
2936.51 1231
2937.02 1319
2937.53 1326
2938.04 1359
2938.56 1362
2939.07 1463
2939.58 1454
2940.09 1522
2940.60 1507
2941.11 1528
2941.62 1543
2942.14 1549
2942.65 1520
2943.16 1509
2943.67 1481
2944.18 1390
2944.70 1333
2945.21 1340
2945.72 1285
2946.23 1262
2946.74 1245
2947.26 1262
2947.77 1215
2948.28 1195
2948.79 1228
2949.30 1225
2949.82 1185
2950.33 1195
2950.84 1149
2951.35 1138
2951.87 1146
2952.38 1143
2952.89 1122
2953.40 1049
2953.92 1035
2954.43 1013
2954.94 999
2955.45 1073
2955.97 1098
2956.48 1140
2956.99 1200
2957.51 1131
2958.02 1129
2958.53 1149
2959.04 1185
2959.56 1203
2960.07 1194
2960.58 1160
2961.10 1196
2961.61 1199
2962.12 1202
2962.64 1287
2963.15 1342
2963.66 1236
2964.18 1275
2964.69 1297
2965.21 1221
2965.72 1209
2966.23 1178
2966.75 1199
2967.26 1185
2967.77 1237
2968.29 1209
2968.80 1110
2969.32 1065
2969.83 1087
2970.34 1138
2970.86 1155
2971.37 1156
2971.89 1156
2972.40 1133
2972.91 1158
2973.43 1155
2973.94 1207
2974.46 1246
2974.97 1202
2975.49 1211
2976.00 1270
2976.52 1248
2977.03 1195
2977.55 1193
2978.06 1175
2978.57 1162
2979.09 1228
2979.60 1227
2980.12 1197
2980.63 1185
2981.15 1197
2981.66 1225
2982.18 1295
2982.69 1192
2983.21 1234
2983.73 1211
2984.24 1237
2984.76 1244
2985.27 1282
2985.79 1372
2986.30 1392
2986.82 1415
2987.33 1351
2987.85 1411
2988.36 1433
2988.88 1386
2989.40 1439
2989.91 1509
2990.43 1564
2990.94 1556
2991.46 1641
2991.97 1683
2992.49 1610
2993.01 1626
2993.52 1657
2994.04 1612
2994.55 1640
2995.07 1572
2995.59 1578
2996.10 1610
2996.62 1649
2997.14 1696
2997.65 1630
2998.17 1694
2998.69 1746
2999.20 1736
2999.72 1668
3000.24 1696
3000.75 1683
3001.27 1633
3001.79 1718
3002.30 1789
3002.82 1889
3003.34 2025
3003.85 2255
3004.37 2631
3004.89 2801
3005.40 3089
3005.92 3272
3006.44 3293
3006.96 3063
3007.47 2825
3007.99 2772
3008.51 2565
3009.03 2191
3009.54 1977
3010.06 1835
3010.58 1672
3011.10 1587
3011.61 1388
3012.13 1415
3012.65 1459
3013.17 1374
3013.68 1380
3014.20 1346
3014.72 1331
3015.24 1388
3015.76 1414
3016.27 1383
3016.79 1367
3017.31 1426
3017.83 1361
3018.35 1391
3018.86 1333
3019.38 1335
3019.90 1395
3020.42 1421
3020.94 1358
3021.46 1276
3021.97 1261
3022.49 1343
3023.01 1385
3023.53 1412
3024.05 1437
3024.57 1423
3025.09 1371
3025.61 1336
3026.12 1396
3026.64 1399
3027.16 1359
3027.68 1359
3028.20 1319
3028.72 1290
3029.24 1354
3029.76 1311
3030.28 1327
3030.80 1343
3031.32 1269
3031.84 1266
3032.35 1355
3032.87 1419
3033.39 1447
3033.91 1419
3034.43 1431
3034.95 1479
3035.47 1479
3035.99 1532
3036.51 1502
3037.03 1396
3037.55 1392
3038.07 1446
3038.59 1399
3039.11 1375
3039.63 1351
3040.15 1342
3040.67 1365
3041.19 1303
3041.71 1247
3042.23 1234
3042.75 1269
3043.27 1296
3043.79 1317
3044.31 1305
3044.83 1308
3045.35 1318
3045.87 1371
3046.40 1327
3046.92 1296
3047.44 1324
3047.96 1312
3048.48 1338
3049.00 1290
3049.52 1310
3050.04 1284
3050.56 1298
3051.08 1296
3051.60 1298
3052.12 1299
3052.65 1324
3053.17 1295
3053.69 1289
3054.21 1248
3054.73 1221
3055.25 1281
3055.77 1305
3056.30 1257
3056.82 1262
3057.34 1226
3057.86 1153
3058.38 1202
3058.90 1221
3059.42 1234
3059.95 1237
3060.47 1214
3060.99 1197
3061.51 1261
3062.03 1300
3062.56 1426
3063.08 1411
3063.60 1371
3064.12 1397
3064.64 1390
3065.17 1368
3065.69 1407
3066.21 1394
3066.73 1413
3067.26 1446
3067.78 1399
3068.30 1410
3068.82 1376
3069.35 1348
3069.87 1404
3070.39 1325
3070.91 1261
3071.44 1377
3071.96 1445
3072.48 1347
3073.01 1369
3073.53 1356
3074.05 1287
3074.57 1337
3075.10 1436
3075.62 1443
3076.14 1509
3076.67 1497
3077.19 1505
3077.71 1556
3078.24 1511
3078.76 1541
3079.28 1543
3079.81 1531
3080.33 1594
3080.85 1566
3081.38 1627
3081.90 1541
3082.42 1642
3082.95 1676
3083.47 1644
3084.00 1599
3084.52 1582
3085.04 1646
3085.57 1648
3086.09 1615
3086.62 1534
3087.14 1575
3087.66 1611
3088.19 1701
3088.71 1806
3089.24 2013
3089.76 2111
3090.29 2174
3090.81 2240
3091.33 2339
3091.86 2368
3092.38 2163
3092.91 2077
3093.43 1983
3093.96 1803
3094.48 1777
3095.01 1769
3095.53 1794
3096.06 1662
3096.58 1553
3097.11 1565
3097.63 1620
3098.16 1707
3098.68 1707
3099.21 1752
3099.73 1765
3100.26 1865
3100.78 2037
3101.31 2355
3101.83 2687
3102.36 3038
3102.88 3420
3103.41 3835
3103.93 3955
3104.46 4017
3104.99 3805
3105.51 3580
3106.04 3041
3106.56 2814
3107.09 2434
3107.61 2062
3108.14 2011
3108.67 1772
3109.19 1717
3109.72 1696
3110.24 1709
3110.77 1650
3111.30 1617
3111.82 1554
3112.35 1574
3112.87 1547
3113.40 1491
3113.93 1528
3114.45 1465
3114.98 1463
3115.51 1406
3116.03 1504
3116.56 1435
3117.09 1400
3117.61 1383
3118.14 1446
3118.67 1442
3119.19 1425
3119.72 1438
3120.25 1503
3120.77 1534
3121.30 1628
3121.83 1728
3122.35 1745
3122.88 1709
3123.41 1652
3123.94 1687
3124.46 1572
3124.99 1526
3125.52 1562
3126.05 1487
3126.57 1435
3127.10 1422
3127.63 1409
3128.16 1437
3128.68 1420
3129.21 1380
3129.74 1442
3130.27 1412
3130.79 1335
3131.32 1363
3131.85 1282
3132.38 1304
3132.91 1370
3133.43 1324
3133.96 1401
3134.49 1348
3135.02 1368
3135.55 1413
3136.07 1359
3136.60 1327
3137.13 1314
3137.66 1358
3138.19 1343
3138.72 1354
3139.24 1347
3139.77 1314
3140.30 1307
3140.83 1258
3141.36 1245
3141.89 1250
3142.42 1257
3142.95 1223
3143.47 1286
3144.00 1243
3144.53 1220
3145.06 1286
3145.59 1284
3146.12 1299
3146.65 1406
3147.18 1404
3147.71 1479
3148.24 1605
3148.76 1554
3149.29 1592
3149.82 1631
3150.35 1633
3150.88 1662
3151.41 1634
3151.94 1602
3152.47 1499
3153.00 1472
3153.53 1440
3154.06 1460
3154.59 1422
3155.12 1421
3155.65 1345
3156.18 1444
3156.71 1475
3157.24 1482
3157.77 1499
3158.30 1514
3158.83 1576
3159.36 1606
3159.89 1686
3160.42 1716
3160.95 1636
3161.48 1645
3162.01 1678
3162.54 1616
3163.07 1645
3163.60 1585
3164.13 1565
3164.66 1546
3165.20 1525
3165.73 1492
3166.26 1369
3166.79 1380
3167.32 1331
3167.85 1350
3168.38 1273
3168.91 1262
3169.44 1282
3169.97 1308
3170.50 1370
3171.04 1374
3171.57 1419
3172.10 1480
3172.63 1485
3173.16 1545
3173.69 1611
3174.22 1635
3174.75 1644
3175.29 1638
3175.82 1627
3176.35 1673
3176.88 1513
3177.41 1478
3177.94 1415
3178.48 1330
3179.01 1322
3179.54 1307
3180.07 1283
3180.60 1263
3181.14 1217
3181.67 1166
3182.20 1188
3182.73 1236
3183.26 1237
3183.80 1243
3184.33 1216
3184.86 1267
3185.39 1242
3185.93 1289
3186.46 1244
3186.99 1276
3187.52 1314
3188.06 1264
3188.59 1325
3189.12 1311
3189.65 1279
3190.19 1300
3190.72 1391
3191.25 1353
3191.79 1308
3192.32 1321
3192.85 1335
3193.38 1359
3193.92 1330
3194.45 1375
3194.98 1409
3195.52 1382
3196.05 1408
3196.58 1373
3197.12 1365
3197.65 1404
3198.18 1392
3198.72 1451
3199.25 1445
3199.78 1492
3200.32 1469
3200.85 1429
3201.39 1440
3201.92 1483
3202.45 1461
3202.99 1398
3203.52 1442
3204.05 1467
3204.59 1397
3205.12 1349
3205.66 1368
3206.19 1377
3206.72 1485
3207.26 1538
3207.79 1507
3208.33 1578
3208.86 1588
3209.40 1563
3209.93 1752
3210.47 1914
3211.00 1909
3211.53 2056
3212.07 2079
3212.60 1959
3213.14 1906
3213.67 1857
3214.21 1778
3214.74 1725
3215.28 1672
3215.81 1613
3216.35 1548
3216.88 1508
3217.42 1499
3217.95 1439
3218.49 1424
3219.02 1464
3219.56 1434
3220.09 1432
3220.63 1405
3221.16 1551
3221.70 1594
3222.23 1811
3222.77 1820
3223.31 1989
3223.84 2129
3224.38 2317
3224.91 2379
3225.45 2354
3225.98 2393
3226.52 2281
3227.06 2150
3227.59 1999
3228.13 2065
3228.66 1936
3229.20 1685
3229.74 1606
3230.27 1592
3230.81 1495
3231.34 1495
3231.88 1536
3232.42 1564
3232.95 1511
3233.49 1544
3234.03 1614
3234.56 1595
3235.10 1622
3235.64 1723
3236.17 1716
3236.71 1706
3237.25 1664
3237.78 1624
3238.32 1698
3238.86 1747
3239.39 1656
3239.93 1560
3240.47 1560
3241.00 1581
3241.54 1553
3242.08 1572
3242.61 1469
3243.15 1526
3243.69 1547
3244.23 1488
3244.76 1541
3245.30 1539
3245.84 1544
3246.38 1541
3246.91 1595
3247.45 1575
3247.99 1581
3248.53 1643
3249.06 1771
3249.60 1764
3250.14 1891
3250.68 1863
3251.21 1971
3251.75 2279
3252.29 2565
3252.83 2667
3253.37 2994
3253.90 3008
3254.44 3078
3254.98 3008
3255.52 2819
3256.06 2602
3256.60 2522
3257.13 2454
3257.67 2266
3258.21 2121
3258.75 1992
3259.29 2023
3259.83 2032
3260.36 2136
3260.90 2224
3261.44 2283
3261.98 2495
3262.52 2612
3263.06 2706
3263.60 2726
3264.14 2830
3264.68 2806
3265.21 3014
3265.75 2961
3266.29 2886
3266.83 3036
3267.37 2982
3267.91 2998
3268.45 2982
3268.99 2816
3269.53 2433
3270.07 2368
3270.61 2253
3271.15 2132
3271.69 2049
3272.23 1966
3272.76 1908
3273.30 1936
3273.84 1829
3274.38 1917
3274.92 1888
3275.46 1994
3276.00 1993
3276.54 2025
3277.08 1955
3277.62 1978
3278.16 2019
3278.70 2086
3279.24 2073
3279.78 1974
3280.32 2006
3280.86 1957
3281.41 1984
3281.95 2003
3282.49 1910
3283.03 1886
3283.57 1855
3284.11 1963
3284.65 1977
3285.19 1991
3285.73 2158
3286.27 2137
3286.81 2104
3287.35 2124
3287.89 2104
3288.43 2017
3288.97 2068
3289.52 2173
3290.06 2146
3290.60 2100
3291.14 2060
3291.68 2183
3292.22 2309
3292.76 2380
3293.30 2573
3293.85 2745
3294.39 2917
3294.93 3193
3295.47 3367
3296.01 3540
3296.55 3697
3297.09 3608
3297.64 3498
3298.18 3426
3298.72 3272
3299.26 3034
3299.80 2937
3300.34 2849
3300.89 2563
3301.43 2455
3301.97 2417
3302.51 2306
3303.06 2276
3303.60 2204
3304.14 2138
3304.68 2166
3305.22 2105
3305.77 2149
3306.31 2140
3306.85 2014
3307.39 2016
3307.94 2071
3308.48 1991
3309.02 1998
3309.56 2026
3310.11 2096
3310.65 2092
3311.19 2036
3311.74 1978
3312.28 2149
3312.82 2106
3313.36 2117
3313.91 2152
3314.45 2081
3314.99 2192
3315.54 2256
3316.08 2198
3316.62 2338
3317.17 2497
3317.71 2650
3318.25 2714
3318.80 2999
3319.34 3065
3319.88 3059
3320.43 3245
3320.97 3315
3321.51 3318
3322.06 3282
3322.60 3181
3323.14 3128
3323.69 3030
3324.23 2970
3324.78 2810
3325.32 2764
3325.86 2820
3326.41 2681
3326.95 2572
3327.50 2604
3328.04 2680
3328.59 2698
3329.13 2579
3329.67 2550
3330.22 2710
3330.76 2886
3331.31 3153
3331.85 3680
3332.40 4356
3332.94 5392
3333.49 7051
3334.03 9272
3334.57 11494
3335.12 13749
3335.66 15862
3336.21 17745
3336.75 18690
3337.30 18657
3337.84 17612
3338.39 16191
3338.93 14399
3339.48 12453
3340.02 10485
3340.57 8502
3341.11 6817
3341.66 5659
3342.20 4616
3342.75 3904
3343.30 3402
3343.84 2973
3344.39 2730
3344.93 2555
3345.48 2456
3346.02 2491
3346.57 2383
3347.11 2380
3347.66 2395
3348.21 2417
3348.75 2369
3349.30 2361
3349.84 2341
3350.39 2227
3350.94 2108
3351.48 1997
3352.03 1874
3352.57 1907
3353.12 1884
3353.67 1870
3354.21 1832
3354.76 1908
3355.31 1888
3355.85 1835
3356.40 1836
3356.95 1941
3357.49 1986
3358.04 1870
3358.59 1925
3359.13 1934
3359.68 1947
3360.23 1903
3360.77 1805
3361.32 1880
3361.87 1931
3362.41 1862
3362.96 1908
3363.51 1871
3364.05 1927
3364.60 1930
3365.15 1881
3365.70 1899
3366.24 1859
3366.79 1860
3367.34 1760
3367.89 1813
3368.43 1803
3368.98 1815
3369.53 1836
3370.08 1837
3370.62 1951
3371.17 2007
3371.72 2160
3372.27 2307
3372.81 2497
3373.36 2731
3373.91 2794
3374.46 2898
3375.01 2923
3375.55 2958
3376.10 2911
3376.65 2768
3377.20 2553
3377.75 2385
3378.30 2178
3378.84 2066
3379.39 1887
3379.94 1810
3380.49 1721
3381.04 1694
3381.59 1547
3382.13 1495
3382.68 1512
3383.23 1551
3383.78 1489
3384.33 1460
3384.88 1495
3385.43 1483
3385.98 1522
3386.52 1482
3387.07 1444
3387.62 1476
3388.17 1476
3388.72 1487
3389.27 1554
3389.82 1511
3390.37 1450
3390.92 1451
3391.47 1483
3392.02 1498
3392.57 1473
3393.12 1509
3393.66 1499
3394.21 1526
3394.76 1485
3395.31 1516
3395.86 1560
3396.41 1581
3396.96 1517
3397.51 1590
3398.06 1645
3398.61 1667
3399.16 1610
3399.71 1567
3400.26 1554
3400.81 1570
3401.36 1563
3401.91 1522
3402.46 1540
3403.01 1492
3403.56 1462
3404.11 1430
3404.66 1387
3405.21 1433
3405.77 1412
3406.32 1426
3406.87 1293
3407.42 1359
3407.97 1396
3408.52 1452
3409.07 1498
3409.62 1540
3410.17 1524
3410.72 1604
3411.27 1641
3411.82 1704
3412.37 1800
3412.93 1680
3413.48 1596
3414.03 1645
3414.58 1676
3415.13 1694
3415.68 1503
3416.23 1453
3416.78 1437
3417.34 1382
3417.89 1420
3418.44 1429
3418.99 1357
3419.54 1360
3420.09 1401
3420.65 1317
3421.20 1280
3421.75 1309
3422.30 1371
3422.85 1399
3423.40 1369
3423.96 1374
3424.51 1433
3425.06 1422
3425.61 1322
3426.17 1321
3426.72 1307
3427.27 1289
3427.82 1250
3428.37 1245
3428.93 1207
3429.48 1173
3430.03 1165
3430.58 1244
3431.14 1241
3431.69 1274
3432.24 1237
3432.79 1284
3433.35 1213
3433.90 1222
3434.45 1242
3435.01 1307
3435.56 1367
3436.11 1308
3436.66 1333
3437.22 1309
3437.77 1387
3438.32 1375
3438.88 1259
3439.43 1349
3439.98 1339
3440.54 1389
3441.09 1296
3441.64 1267
3442.20 1322
3442.75 1260
3443.30 1253
3443.86 1212
3444.41 1222
3444.96 1267
3445.52 1234
3446.07 1160
3446.63 1274
3447.18 1246
3447.73 1227
3448.29 1265
3448.84 1222
3449.40 1202
3449.95 1241
3450.50 1288
3451.06 1215
3451.61 1165
3452.17 1247
3452.72 1252
3453.27 1227
3453.83 1211
3454.38 1200
3454.94 1196
3455.49 1270
3456.05 1268
3456.60 1272
3457.16 1363
3457.71 1266
3458.27 1336
3458.82 1307
3459.38 1336
3459.93 1311
3460.49 1266
3461.04 1323
3461.60 1343
3462.15 1343
3462.71 1281
3463.26 1338
3463.82 1329
3464.37 1321
3464.93 1349
3465.48 1335
3466.04 1362
3466.59 1325
3467.15 1271
3467.70 1311
3468.26 1349
3468.81 1415
3469.37 1425
3469.93 1540
3470.48 1501
3471.04 1461
3471.59 1560
3472.15 1531
3472.70 1574
3473.26 1574
3473.82 1574
3474.37 1518
3474.93 1517
3475.48 1515
3476.04 1542
3476.60 1521
3477.15 1499
3477.71 1559
3478.27 1739
3478.82 1797
3479.38 1808
3479.93 1826
3480.49 1828
3481.05 1854
3481.60 1750
3482.16 1790
3482.72 1815
3483.27 1786
3483.83 1865
3484.39 1804
3484.95 1843
3485.50 1779
3486.06 1770
3486.62 1843
3487.17 1811
3487.73 1816
3488.29 1932
3488.84 1962
3489.40 2254
3489.96 2602
3490.52 3031
3491.07 3591
3491.63 4037
3492.19 4412
3492.75 4876
3493.30 4814
3493.86 4720
3494.42 4577
3494.98 4085
3495.53 3524
3496.09 3178
3496.65 2749
3497.21 2523
3497.77 2349
3498.32 2280
3498.88 2176
3499.44 2207
3500.00 2209
3500.56 2136
3501.11 2198
3501.67 2320
3502.23 2364
3502.79 2351
3503.35 2402
3503.91 2465
3504.46 2527
3505.02 2583
3505.58 2586
3506.14 2612
3506.70 2638
3507.26 2484
3507.81 2444
3508.37 2333
3508.93 2231
3509.49 2213
3510.05 2173
3510.61 2051
3511.17 1970
3511.73 1952
3512.29 1930
3512.85 1846
3513.40 1842
3513.96 1790
3514.52 1793
3515.08 1705
3515.64 1611
3516.20 1471
3516.76 1468
3517.32 1489
3517.88 1432
3518.44 1467
3519.00 1473
3519.56 1464
3520.12 1476
3520.68 1448
3521.24 1433
3521.80 1472
3522.36 1469
3522.92 1515
3523.48 1528
3524.04 1460
3524.60 1471
3525.16 1444
3525.72 1577
3526.28 1591
3526.84 1552
3527.40 1569
3527.96 1518
3528.52 1532
3529.08 1559
3529.64 1531
3530.20 1407
3530.76 1425
3531.32 1457
3531.88 1443
3532.44 1468
3533.00 1423
3533.56 1461
3534.12 1509
3534.68 1475
3535.25 1461
3535.81 1562
3536.37 1593
3536.93 1579
3537.49 1603
3538.05 1633
3538.61 1597
3539.17 1569
3539.73 1639
3540.30 1563
3540.86 1573
3541.42 1606
3541.98 1561
3542.54 1625
3543.10 1604
3543.66 1636
3544.23 1707
3544.79 1746
3545.35 1668
3545.91 1696
3546.47 1609
3547.03 1568
3547.60 1571
3548.16 1538
3548.72 1548
3549.28 1559
3549.84 1497
3550.41 1499
3550.97 1505
3551.53 1496
3552.09 1440
3552.65 1426
3553.22 1445
3553.78 1362
3554.34 1354
3554.90 1402
3555.47 1357
3556.03 1325
3556.59 1326
3557.15 1303
3557.72 1284
3558.28 1262
3558.84 1377
3559.41 1347
3559.97 1364
3560.53 1403
3561.09 1330
3561.66 1324
3562.22 1396
3562.78 1438
3563.35 1369
3563.91 1375
3564.47 1388
3565.04 1459
3565.60 1409
3566.16 1382
3566.73 1370
3567.29 1366
3567.85 1340
3568.42 1283
3568.98 1300
3569.54 1298
3570.11 1330
3570.67 1312
3571.23 1305
3571.80 1326
3572.36 1326
3572.93 1312
3573.49 1402
3574.05 1426
3574.62 1444
3575.18 1582
3575.75 1619
3576.31 1737
3576.87 1849
3577.44 1896
3578.00 1889
3578.57 1817
3579.13 1850
3579.70 1812
3580.26 1783
3580.82 1619
3581.39 1596
3581.95 1577
3582.52 1541
3583.08 1521
3583.65 1552
3584.21 1407
3584.78 1388
3585.34 1384
3585.91 1309
3586.47 1324
3587.04 1225
3587.60 1259
3588.17 1266
3588.73 1240
3589.30 1172
3589.86 1174
3590.43 1255
3590.99 1212
3591.56 1254
3592.12 1239
3592.69 1302
3593.25 1284
3593.82 1271
3594.39 1348
3594.95 1363
3595.52 1396
3596.08 1397
3596.65 1493
3597.21 1524
3597.78 1558
3598.35 1534
3598.91 1580
3599.48 1582
3600.04 1577
3600.61 1521
3601.18 1543
3601.74 1486
3602.31 1430
3602.87 1436
3603.44 1443
3604.01 1424
3604.57 1426
3605.14 1395
3605.71 1370
3606.27 1368
3606.84 1404
3607.41 1369
3607.97 1312
3608.54 1239
3609.11 1278
3609.67 1316
3610.24 1277
3610.81 1267
3611.37 1298
3611.94 1265
3612.51 1275
3613.07 1294
3613.64 1300
3614.21 1364
3614.78 1470
3615.34 1614
3615.91 1816
3616.48 2117
3617.04 2362
3617.61 2569
3618.18 2751
3618.75 2950
3619.31 2948
3619.88 2860
3620.45 2679
3621.02 2547
3621.58 2397
3622.15 2142
3622.72 1956
3623.29 1857
3623.86 1683
3624.42 1540
3624.99 1430
3625.56 1371
3626.13 1382
3626.70 1322
3627.26 1273
3627.83 1170
3628.40 1229
3628.97 1279
3629.54 1271
3630.11 1226
3630.67 1234
3631.24 1251
3631.81 1288
3632.38 1271
3632.95 1215
3633.52 1203
3634.08 1234
3634.65 1183
3635.22 1223
3635.79 1216
3636.36 1194
3636.93 1201
3637.50 1222
3638.07 1255
3638.64 1253
3639.20 1188
3639.77 1181
3640.34 1239
3640.91 1253
3641.48 1322
3642.05 1382
3642.62 1375
3643.19 1327
3643.76 1337
3644.33 1357
3644.90 1406
3645.47 1466
3646.04 1403
3646.61 1326
3647.18 1357
3647.75 1428
3648.32 1339
3648.89 1358
3649.46 1388
3650.03 1340
3650.60 1346
3651.17 1307
3651.74 1251
3652.31 1353
3652.88 1370
3653.45 1423
3654.02 1382
3654.59 1359
3655.16 1414
3655.73 1329
3656.30 1369
3656.87 1357
3657.44 1333
3658.01 1357
3658.58 1337
3659.15 1346
3659.72 1371
3660.29 1407
3660.86 1334
3661.43 1302
3662.00 1348
3662.58 1333
3663.15 1291
3663.72 1311
3664.29 1338
3664.86 1329
3665.43 1331
3666.00 1345
3666.57 1462
3667.14 1366
3667.72 1352
3668.29 1349
3668.86 1314
3669.43 1330
3670.00 1272
3670.57 1236
3671.14 1280
3671.72 1313
3672.29 1307
3672.86 1364
3673.43 1354
3674.00 1338
3674.57 1386
3675.15 1412
3675.72 1495
3676.29 1467
3676.86 1513
3677.43 1511
3678.01 1456
3678.58 1383
3679.15 1451
3679.72 1363
3680.30 1282
3680.87 1319
3681.44 1289
3682.01 1307
3682.58 1263
3683.16 1168
3683.73 1161
3684.30 1152
3684.88 1129
3685.45 1188
3686.02 1125
3686.59 1133
3687.17 1162
3687.74 1159
3688.31 1224
3688.88 1195
3689.46 1232
3690.03 1237
3690.60 1243
3691.18 1256
3691.75 1238
3692.32 1243
3692.90 1344
3693.47 1270
3694.04 1248
3694.62 1245
3695.19 1259
3695.76 1171
3696.34 1175
3696.91 1193
3697.48 1288
3698.06 1225
3698.63 1153
3699.21 1125
3699.78 1105
3700.35 1155
3700.93 1168
3701.50 1243
3702.08 1203
3702.65 1225
3703.22 1253
3703.80 1175
3704.37 1241
3704.95 1261
3705.52 1264
3706.09 1267
3706.67 1250
3707.24 1319
3707.82 1251
3708.39 1292
3708.97 1328
3709.54 1374
3710.12 1388
3710.69 1396
3711.26 1385
3711.84 1319
3712.41 1349
3712.99 1332
3713.56 1238
3714.14 1311
3714.71 1242
3715.29 1245
3715.86 1267
3716.44 1233
3717.01 1240
3717.59 1231
3718.16 1216
3718.74 1152
3719.32 1153
3719.89 1169
3720.47 1209
3721.04 1207
3721.62 1160
3722.19 1185
3722.77 1236
3723.34 1103
3723.92 1115
3724.49 1175
3725.07 1170
3725.65 1138
3726.22 1099
3726.80 1199
3727.37 1132
3727.95 1143
3728.53 1194
3729.10 1321
3729.68 1353
3730.25 1449
3730.83 1605
3731.41 1690
3731.98 1776
3732.56 2007
3733.14 2027
3733.71 2237
3734.29 2195
3734.87 2186
3735.44 2126
3736.02 2039
3736.60 1938
3737.17 1774
3737.75 1713
3738.33 1535
3738.90 1469
3739.48 1493
3740.06 1368
3740.63 1391
3741.21 1325
3741.79 1247
3742.36 1224
3742.94 1262
3743.52 1256
3744.10 1219
3744.67 1168
3745.25 1236
3745.83 1229
3746.40 1233
3746.98 1163
3747.56 1206
3748.14 1189
3748.71 1232
3749.29 1218
3749.87 1203
3750.45 1270
3751.03 1249
3751.60 1244
3752.18 1233
3752.76 1157
3753.34 1202
3753.92 1228
3754.49 1167
3755.07 1111
3755.65 1168
3756.23 1184
3756.81 1192
3757.38 1238
3757.96 1243
3758.54 1285
3759.12 1263
3759.70 1314
3760.28 1325
3760.85 1321
3761.43 1353
3762.01 1397
3762.59 1454
3763.17 1426
3763.75 1423
3764.33 1426
3764.91 1473
3765.48 1455
3766.06 1459
3766.64 1474
3767.22 1512
3767.80 1441
3768.38 1384
3768.96 1377
3769.54 1371
3770.12 1363
3770.70 1344
3771.28 1260
3771.85 1281
3772.43 1326
3773.01 1291
3773.59 1249
3774.17 1231
3774.75 1230
3775.33 1220
3775.91 1216
3776.49 1243
3777.07 1242
3777.65 1268
3778.23 1302
3778.81 1355
3779.39 1324
3779.97 1381
3780.55 1284
3781.13 1276
3781.71 1305
3782.29 1329
3782.87 1299
3783.45 1208
3784.03 1170
3784.61 1217
3785.19 1172
3785.77 1203
3786.35 1193
3786.93 1200
3787.51 1244
3788.10 1214
3788.68 1207
3789.26 1211
3789.84 1251
3790.42 1288
3791.00 1225
3791.58 1341
3792.16 1273
3792.74 1266
3793.32 1229
3793.90 1257
3794.48 1225
3795.07 1243
3795.65 1188
3796.23 1187
3796.81 1275
3797.39 1226
3797.97 1197
3798.55 1218
3799.14 1220
3799.72 1238
3800.30 1236
3800.88 1203
3801.46 1327
3802.04 1274
3802.62 1371
3803.21 1351
3803.79 1362
3804.37 1433
3804.95 1428
3805.53 1358
3806.12 1390
3806.70 1454
3807.28 1459
3807.86 1507
3808.44 1557
3809.03 1630
3809.61 1693
3810.19 1587
3810.77 1543
3811.36 1584
3811.94 1604
3812.52 1550
3813.10 1501
3813.69 1468
3814.27 1422
3814.85 1464
3815.43 1501
3816.02 1441
3816.60 1403
3817.18 1423
3817.77 1428
3818.35 1448
3818.93 1390
3819.51 1378
3820.10 1341
3820.68 1297
3821.26 1397
3821.85 1454
3822.43 1370
3823.01 1365
3823.60 1355
3824.18 1298
3824.76 1317
3825.35 1300
3825.93 1301
3826.51 1306
3827.10 1304
3827.68 1321
3828.27 1263
3828.85 1222
3829.43 1251
3830.02 1244
3830.60 1244
3831.18 1248
3831.77 1237
3832.35 1281
3832.94 1278
3833.52 1338
3834.10 1390
3834.69 1398
3835.27 1371
3835.86 1393
3836.44 1429
3837.03 1394
3837.61 1423
3838.19 1415
3838.78 1393
3839.36 1367
3839.95 1315
3840.53 1339
3841.12 1411
3841.70 1332
3842.29 1312
3842.87 1268
3843.46 1356
3844.04 1470
3844.63 1387
3845.21 1365
3845.80 1417
3846.38 1581
3846.97 1522
3847.55 1432
3848.14 1442
3848.72 1418
3849.31 1395
3849.89 1423
3850.48 1424
3851.06 1319
3851.65 1437
3852.23 1505
3852.82 1427
3853.41 1436
3853.99 1408
3854.58 1414
3855.16 1463
3855.75 1431
3856.33 1419
3856.92 1533
3857.51 1593
3858.09 1711
3858.68 1962
3859.26 2403
3859.85 2728
3860.44 3254
3861.02 3533
3861.61 3821
3862.20 3911
3862.78 3965
3863.37 3883
3863.95 3747
3864.54 3411
3865.13 2991
3865.71 2711
3866.30 2446
3866.89 2130
3867.47 1866
3868.06 1747
3868.65 1636
3869.23 1532
3869.82 1468
3870.41 1441
3870.99 1433
3871.58 1379
3872.17 1459
3872.76 1505
3873.34 1414
3873.93 1415
3874.52 1475
3875.10 1371
3875.69 1371
3876.28 1371
3876.87 1391
3877.45 1330
3878.04 1276
3878.63 1314
3879.22 1274
3879.80 1190
3880.39 1210
3880.98 1192
3881.57 1219
3882.15 1241
3882.74 1262
3883.33 1220
3883.92 1200
3884.51 1193
3885.09 1248
3885.68 1278
3886.27 1318
3886.86 1384
3887.45 1387
3888.04 1337
3888.62 1395
3889.21 1474
3889.80 1517
3890.39 1478
3890.98 1606
3891.57 1529
3892.15 1523
3892.74 1553
3893.33 1597
3893.92 1576
3894.51 1521
3895.10 1534
3895.69 1492
3896.28 1437
3896.86 1411
3897.45 1471
3898.04 1593
3898.63 1540
3899.22 1682
3899.81 1636
3900.40 1620
3900.99 1632
3901.58 1621
3902.17 1649
3902.76 1552
3903.34 1446
3903.93 1486
3904.52 1460
3905.11 1443
3905.70 1363
3906.29 1352
3906.88 1316
3907.47 1329
3908.06 1377
3908.65 1326
3909.24 1284
3909.83 1357
3910.42 1263
3911.01 1263
3911.60 1291
3912.19 1242
3912.78 1231
3913.37 1269
3913.96 1238
3914.55 1267
3915.14 1222
3915.73 1243
3916.32 1231
3916.91 1184
3917.50 1181
3918.09 1222
3918.68 1230
3919.28 1264
3919.87 1202
3920.46 1173
3921.05 1162
3921.64 1141
3922.23 1189
3922.82 1143
3923.41 1140
3924.00 1169
3924.59 1164
3925.18 1139
3925.77 1247
3926.37 1204
3926.96 1223
3927.55 1238
3928.14 1195
3928.73 1156
3929.32 1194
3929.91 1165
3930.51 1110
3931.10 1139
3931.69 1138
3932.28 1129
3932.87 1144
3933.46 1174
3934.05 1181
3934.65 1129
3935.24 1165
3935.83 1155
3936.42 1126
3937.01 1215
3937.61 1248
3938.20 1227
3938.79 1293
3939.38 1331
3939.97 1369
3940.57 1406
3941.16 1457
3941.75 1474
3942.34 1469
3942.94 1485
3943.53 1478
3944.12 1494
3944.71 1433
3945.31 1433
3945.90 1346
3946.49 1355
3947.08 1263
3947.68 1267
3948.27 1181
3948.86 1158
3949.45 1175
3950.05 1178
3950.64 1169
3951.23 1152
3951.83 1163
3952.42 1146
3953.01 1238
3953.61 1240
3954.20 1226
3954.79 1215
3955.39 1187
3955.98 1163
3956.57 1175
3957.17 1166
3957.76 1274
3958.35 1197
3958.95 1204
3959.54 1324
3960.13 1267
3960.73 1260
3961.32 1226
3961.92 1235
3962.51 1161
3963.10 1233
3963.70 1257
3964.29 1244
3964.88 1268
3965.48 1297
3966.07 1281
3966.67 1367
3967.26 1443
3967.86 1368
3968.45 1419
3969.04 1405
3969.64 1397
3970.23 1382
3970.83 1319
3971.42 1302
3972.02 1304
3972.61 1335
3973.21 1306
3973.80 1254
3974.40 1273
3974.99 1226
3975.58 1287
3976.18 1302
3976.77 1304
3977.37 1315
3977.96 1354
3978.56 1334
3979.15 1299
3979.75 1331
3980.35 1303
3980.94 1278
3981.54 1292
3982.13 1305
3982.73 1316
3983.32 1278
3983.92 1274
3984.51 1304
3985.11 1237
3985.70 1283
3986.30 1345
3986.90 1402
3987.49 1327
3988.09 1280
3988.68 1333
3989.28 1297
3989.87 1299
3990.47 1309
3991.07 1300
3991.66 1332
3992.26 1322
3992.85 1321
3993.45 1345
3994.05 1371
3994.64 1351
3995.24 1386
3995.84 1371
3996.43 1334
3997.03 1350
3997.62 1355
3998.22 1318
3998.82 1341
3999.41 1358
4000.01 1402
4000.61 1324
4001.20 1322
4001.80 1347
4002.40 1313
4003.00 1285
4003.59 1324
4004.19 1312
4004.79 1335
4005.38 1278
4005.98 1334
4006.58 1361
4007.17 1351
4007.77 1411
4008.37 1385
4008.97 1359
4009.56 1325
4010.16 1288
4010.76 1268
4011.36 1195
4011.95 1206
4012.55 1293
4013.15 1270
4013.75 1299
4014.34 1297
4014.94 1330
4015.54 1432
4016.14 1383
4016.74 1365
4017.33 1430
4017.93 1452
4018.53 1438
4019.13 1417
4019.73 1438
4020.32 1436
4020.92 1409
4021.52 1482
4022.12 1427
4022.72 1379
4023.32 1414
4023.91 1441
4024.51 1430
4025.11 1510
4025.71 1591
4026.31 1666
4026.91 1903
4027.51 2005
4028.10 2086
4028.70 2211
4029.30 2286
4029.90 2307
4030.50 2180
4031.10 2065
4031.70 2032
4032.30 1973
4032.90 1907
4033.49 1830
4034.09 1780
4034.69 1660
4035.29 1621
4035.89 1601
4036.49 1566
4037.09 1534
4037.69 1407
4038.29 1346
4038.89 1347
4039.49 1245
4040.09 1248
4040.69 1218
4041.29 1218
4041.89 1248
4042.49 1187
4043.09 1214
4043.69 1205
4044.29 1211
4044.89 1213
4045.49 1197
4046.09 1245
4046.69 1216
4047.29 1164
4047.89 1255
4048.49 1317
4049.09 1345
4049.69 1319
4050.29 1406
4050.89 1376
4051.49 1392
4052.09 1356
4052.69 1387
4053.29 1347
4053.89 1303
4054.49 1335
4055.09 1259
4055.69 1310
4056.30 1284
4056.90 1293
4057.50 1339
4058.10 1336
4058.70 1397
4059.30 1349
4059.90 1332
4060.50 1369
4061.10 1409
4061.71 1536
4062.31 1570
4062.91 1697
4063.51 1651
4064.11 1674
4064.71 1742
4065.31 1723
4065.92 1741
4066.52 1753
4067.12 1759
4067.72 1671
4068.32 1575
4068.92 1583
4069.53 1519
4070.13 1471
4070.73 1393
4071.33 1316
4071.93 1279
4072.54 1245
4073.14 1207
4073.74 1179
4074.34 1146
4074.94 1124
4075.55 1126
4076.15 1075
4076.75 1142
4077.35 1124
4077.96 1081
4078.56 1096
4079.16 1163
4079.76 1122
4080.37 1160
4080.97 1121
4081.57 1122
4082.17 1171
4082.78 1235
4083.38 1171
4083.98 1192
4084.59 1159
4085.19 1126
4085.79 1121
4086.39 1134
4087.00 1158
4087.60 1200
4088.20 1253
4088.81 1205
4089.41 1269
4090.01 1192
4090.62 1197
4091.22 1234
4091.82 1198
4092.43 1199
4093.03 1198
4093.63 1169
4094.24 1134
4094.84 1173
4095.45 1183
4096.05 1214
4096.65 1221
4097.26 1198
4097.86 1234
4098.47 1287
4099.07 1241
4099.67 1218
4100.28 1259
4100.88 1195
4101.49 1138
4102.09 1182
4102.69 1191
4103.30 1158
4103.90 1162
4104.51 1128
4105.11 1096
4105.72 1112
4106.32 1143
4106.93 1102
4107.53 1154
4108.13 1111
4108.74 1060
4109.34 1085
4109.95 1111
4110.55 1169
4111.16 1079
4111.76 1129
4112.37 1086
4112.97 1068
4113.58 1087
4114.18 1102
4114.79 1079
4115.39 1130
4116.00 1107
4116.60 1117
4117.21 1142
4117.82 1161
4118.42 1183
4119.03 1184
4119.63 1178
4120.24 1167
4120.84 1179
4121.45 1170
4122.05 1130
4122.66 1104
4123.27 1111
4123.87 1093
4124.48 1161
4125.08 1168
4125.69 1104
4126.30 1053
4126.90 1090
4127.51 1127
4128.11 1118
4128.72 1112
4129.33 1089
4129.93 1069
4130.54 1163
4131.15 1157
4131.75 1126
4132.36 1059
4132.96 1126
4133.57 1119
4134.18 1219
4134.78 1207
4135.39 1204
4136.00 1247
4136.60 1243
4137.21 1258
4137.82 1194
4138.43 1226
4139.03 1258
4139.64 1237
4140.25 1310
4140.85 1350
4141.46 1378
4142.07 1361
4142.68 1426
4143.28 1406
4143.89 1368
4144.50 1453
4145.10 1399
4145.71 1441
4146.32 1407
4146.93 1298
4147.53 1254
4148.14 1187
4148.75 1247
4149.36 1202
4149.97 1111
4150.57 1104
4151.18 1107
4151.79 1098
4152.40 1065
4153.00 1056
4153.61 1030
4154.22 1066
4154.83 1069
4155.44 1036
4156.05 1039
4156.65 1045
4157.26 1004
4157.87 1033
4158.48 1024
4159.09 1048
4159.70 1080
4160.30 1088
4160.91 1087
4161.52 1121
4162.13 1143
4162.74 1123
4163.35 1089
4163.96 1051
4164.56 1100
4165.17 1136
4165.78 1085
4166.39 1144
4167.00 1218
4167.61 1181
4168.22 1183
4168.83 1195
4169.44 1160
4170.05 1097
4170.66 1164
4171.26 1154
4171.87 1159
4172.48 1155
4173.09 1161
4173.70 1263
4174.31 1304
4174.92 1344
4175.53 1282
4176.14 1269
4176.75 1278
4177.36 1266
4177.97 1255
4178.58 1312
4179.19 1240
4179.80 1211
4180.41 1139
4181.02 1170
4181.63 1123
4182.24 1023
4182.85 1117
4183.46 1101
4184.07 1072
4184.68 1074
4185.29 1129
4185.90 1142
4186.51 1094
4187.12 1016
4187.73 1057
4188.34 1047
4188.95 1074
4189.56 1092
4190.18 1080
4190.79 1107
4191.40 1123
4192.01 1120
4192.62 1138
4193.23 1261
4193.84 1308
4194.45 1293
4195.06 1274
4195.67 1262
4196.28 1295
4196.90 1235
4197.51 1226
4198.12 1201
4198.73 1183
4199.34 1153
4199.95 1118
4200.56 1144
4201.18 1078
4201.79 1124
4202.40 1132
4203.01 1097
4203.62 1108
4204.23 1168
4204.85 1126
4205.46 1127
4206.07 1133
4206.68 1224
4207.29 1209
4207.90 1268
4208.52 1161
4209.13 1109
4209.74 1181
4210.35 1232
4210.97 1205
4211.58 1177
4212.19 1259
4212.80 1199
4213.41 1206
4214.03 1160
4214.64 1183
4215.25 1166
4215.86 1159
4216.48 1192
4217.09 1262
4217.70 1256
4218.32 1268
4218.93 1309
4219.54 1354
4220.15 1356
4220.77 1386
4221.38 1407
4221.99 1452
4222.61 1450
4223.22 1423
4223.83 1442
4224.44 1465
4225.06 1469
4225.67 1458
4226.28 1408
4226.90 1498
4227.51 1558
4228.13 1690
4228.74 1831
4229.35 1801
4229.97 1757
4230.58 1703
4231.19 1714
4231.81 1621
4232.42 1503
4233.03 1451
4233.65 1499
4234.26 1409
4234.88 1473
4235.49 1423
4236.10 1388
4236.72 1353
4237.33 1318
4237.95 1415
4238.56 1354
4239.17 1316
4239.79 1259
4240.40 1298
4241.02 1288
4241.63 1203
4242.25 1175
4242.86 1206
4243.48 1210
4244.09 1262
4244.71 1206
4245.32 1225
4245.93 1278
4246.55 1233
4247.16 1268
4247.78 1259
4248.39 1310
4249.01 1294
4249.62 1203
4250.24 1269
4250.85 1318
4251.47 1321
4252.08 1275
4252.70 1252
4253.32 1265
4253.93 1291
4254.55 1254
4255.16 1311
4255.78 1236
4256.39 1195
4257.01 1213
4257.62 1231
4258.24 1293
4258.85 1253
4259.47 1256
4260.09 1252
4260.70 1319
4261.32 1380
4261.93 1396
4262.55 1399
4263.17 1461
4263.78 1556
4264.40 1665
4265.01 1689
4265.63 1643
4266.25 1639
4266.86 1596
4267.48 1502
4268.10 1522
4268.71 1519
4269.33 1406
4269.94 1405
4270.56 1391
4271.18 1316
4271.79 1340
4272.41 1327
4273.03 1355
4273.64 1282
4274.26 1330
4274.88 1402
4275.49 1396
4276.11 1466
4276.73 1492
4277.35 1439
4277.96 1479
4278.58 1496
4279.20 1549
4279.81 1511
4280.43 1427
4281.05 1473
4281.67 1369
4282.28 1329
4282.90 1243
4283.52 1219
4284.14 1170
4284.75 1148
4285.37 1149
4285.99 1128
4286.61 1117
4287.22 1100
4287.84 1115
4288.46 1130
4289.08 1155
4289.70 1105
4290.31 1067
4290.93 1118
4291.55 1145
4292.17 1155
4292.79 1203
4293.40 1237
4294.02 1201
4294.64 1201
4295.26 1163
4295.88 1198
4296.50 1214
4297.11 1204
4297.73 1160
4298.35 1211
4298.97 1201
4299.59 1144
4300.21 1225
4300.83 1194
4301.44 1215
4302.06 1246
4302.68 1201
4303.30 1261
4303.92 1227
4304.54 1216
4305.16 1279
4305.78 1248
4306.40 1193
4307.02 1173
4307.63 1165
4308.25 1199
4308.87 1160
4309.49 1168
4310.11 1142
4310.73 1161
4311.35 1098
4311.97 1114
4312.59 1120
4313.21 1072
4313.83 1187
4314.45 1185
4315.07 1213
4315.69 1204
4316.31 1184
4316.93 1134
4317.55 1160
4318.17 1171
4318.79 1262
4319.41 1229
4320.03 1208
4320.65 1240
4321.27 1157
4321.89 1184
4322.51 1187
4323.13 1230
4323.75 1187
4324.37 1205
4324.99 1291
4325.61 1347
4326.23 1394
4326.85 1351
4327.47 1276
4328.09 1329
4328.71 1354
4329.33 1380
4329.96 1388
4330.58 1497
4331.20 1539
4331.82 1640
4332.44 1744
4333.06 1735
4333.68 1791
4334.30 1849
4334.92 1826
4335.54 1870
4336.17 1929
4336.79 2031
4337.41 2246
4338.03 2276
4338.65 2324
4339.27 2214
4339.89 2189
4340.52 2034
4341.14 1938
4341.76 1937
4342.38 1808
4343.00 1777
4343.62 1764
4344.25 1866
4344.87 1977
4345.49 2185
4346.11 2404
4346.73 2713
4347.36 2787
4347.98 2870
4348.60 2673
4349.22 2455
4349.84 2389
4350.47 2233
4351.09 2107
4351.71 1961
4352.33 1873
4352.96 1817
4353.58 1869
4354.20 1684
4354.82 1651
4355.45 1555
4356.07 1539
4356.69 1520
4357.31 1581
4357.94 1493
4358.56 1384
4359.18 1363
4359.81 1385
4360.43 1403
4361.05 1398
4361.68 1376
4362.30 1339
4362.92 1437
4363.55 1323
4364.17 1371
4364.79 1366
4365.42 1306
4366.04 1419
4366.66 1370
4367.29 1379
4367.91 1397
4368.53 1337
4369.16 1304
4369.78 1207
4370.40 1231
4371.03 1162
4371.65 1237
4372.27 1180
4372.90 1235
4373.52 1246
4374.15 1179
4374.77 1256
4375.39 1201
4376.02 1226
4376.64 1239
4377.27 1236
4377.89 1152
4378.52 1168
4379.14 1207
4379.76 1268
4380.39 1233
4381.01 1218
4381.64 1254
4382.26 1214
4382.89 1175
4383.51 1123
4384.14 1144
4384.76 1250
4385.39 1204
4386.01 1190
4386.64 1151
4387.26 1138
4387.89 1097
4388.51 1118
4389.14 1083
4389.76 1128
4390.39 1136
4391.01 1143
4391.64 1086
4392.26 1110
4392.89 1136
4393.51 1212
4394.14 1151
4394.76 1127
4395.39 1137
4396.01 1067
4396.64 1123
4397.26 1117
4397.89 1111
4398.52 1075
4399.14 1029
4399.77 1026
4400.39 1144
4401.02 1169
4401.65 1112
4402.27 1095
4402.90 1103
4403.52 1173
4404.15 1161
4404.78 1114
4405.40 1123
4406.03 1091
4406.65 1119
4407.28 1113
4407.91 1153
4408.53 1184
4409.16 1203
4409.79 1167
4410.41 1176
4411.04 1153
4411.67 1251
4412.29 1223
4412.92 1195
4413.55 1200
4414.17 1201
4414.80 1268
4415.43 1276
4416.05 1269
4416.68 1225
4417.31 1238
4417.94 1190
4418.56 1177
4419.19 1230
4419.82 1116
4420.44 1131
4421.07 1160
4421.70 1114
4422.33 1126
4422.95 1116
4423.58 1073
4424.21 1064
4424.84 1043
4425.46 1027
4426.09 1040
4426.72 990
4427.35 973
4427.97 982
4428.60 980
4429.23 969
4429.86 1027
4430.49 1029
4431.11 1043
4431.74 968
4432.37 1018
4433.00 1000
4433.63 1031
4434.26 998
4434.88 985
4435.51 972
4436.14 1087
4436.77 1062
4437.40 1053
4438.03 1034
4438.65 1097
4439.28 1080
4439.91 1044
4440.54 1041
4441.17 1008
4441.80 1055
4442.43 992
4443.06 1024
4443.68 1018
4444.31 1077
4444.94 1058
4445.57 1088
4446.20 1092
4446.83 1094
4447.46 1107
4448.09 1116
4448.72 1125
4449.35 1130
4449.98 1108
4450.61 1066
4451.24 1182
4451.86 1088
4452.49 1096
4453.12 1097
4453.75 1138
4454.38 1161
4455.01 1127
4455.64 1235
4456.27 1285
4456.90 1271
4457.53 1244
4458.16 1302
4458.79 1273
4459.42 1290
4460.05 1172
4460.68 1134
4461.31 1080
4461.94 1069
4462.57 1077
4463.20 1014
4463.83 1062
4464.46 1030
4465.09 1039
4465.72 1037
4466.36 1026
4466.99 1043
4467.62 1058
4468.25 1130
4468.88 1072
4469.51 1138
4470.14 1175
4470.77 1182
4471.40 1158
4472.03 1163
4472.66 1118
4473.29 1147
4473.93 1111
4474.56 1096
4475.19 1042
4475.82 1087
4476.45 1019
4477.08 1058
4477.71 1109
4478.34 1039
4478.98 1006
4479.61 1067
4480.24 1097
4480.87 1077
4481.50 1113
4482.13 1063
4482.76 1100
4483.40 1147
4484.03 1120
4484.66 1143
4485.29 1116
4485.92 1130
4486.56 1168
4487.19 1080
4487.82 1130
4488.45 1185
4489.08 1222
4489.72 1213
4490.35 1158
4490.98 1196
4491.61 1184
4492.25 1180
4492.88 1182
4493.51 1183
4494.14 1185
4494.78 1109
4495.41 1164
4496.04 1192
4496.67 1200
4497.31 1165
4497.94 1250
4498.57 1258
4499.20 1304
4499.84 1402
4500.47 1584
4501.10 1755
4501.74 1929
4502.37 2094
4503.00 2274
4503.64 2325
4504.27 2311
4504.90 2196
4505.53 2215
4506.17 2042
4506.80 1866
4507.43 1807
4508.07 1648
4508.70 1538
4509.34 1453
4509.97 1451
4510.60 1397
4511.24 1394
4511.87 1383
4512.50 1381
4513.14 1310
4513.77 1280
4514.41 1312
4515.04 1271
4515.67 1246
4516.31 1281
4516.94 1276
4517.58 1224
4518.21 1170
4518.84 1158
4519.48 1234
4520.11 1249
4520.75 1279
4521.38 1311
4522.02 1203
4522.65 1218
4523.28 1280
4523.92 1312
4524.55 1346
4525.19 1418
4525.82 1356
4526.46 1448
4527.09 1553
4527.73 1699
4528.36 1914
4529.00 2135
4529.63 2470
4530.27 2815
4530.90 3231
4531.54 3508
4532.17 3624
4532.81 3712
4533.44 3663
4534.08 3390
4534.71 3036
4535.35 2797
4535.99 2448
4536.62 2152
4537.26 1894
4537.89 1691
4538.53 1601
4539.16 1517
4539.80 1497
4540.43 1424
4541.07 1413
4541.71 1410
4542.34 1328
4542.98 1307
4543.61 1365
4544.25 1321
4544.89 1320
4545.52 1284
4546.16 1317
4546.79 1378
4547.43 1256
4548.07 1232
4548.70 1227
4549.34 1238
4549.98 1278
4550.61 1283
4551.25 1248
4551.89 1235
4552.52 1210
4553.16 1226
4553.80 1173
4554.43 1191
4555.07 1185
4555.71 1201
4556.34 1145
4556.98 1161
4557.62 1164
4558.25 1145
4558.89 1138
4559.53 1237
4560.16 1212
4560.80 1283
4561.44 1327
4562.08 1276
4562.71 1308
4563.35 1274
4563.99 1272
4564.63 1312
4565.26 1316
4565.90 1285
4566.54 1331
4567.18 1386
4567.81 1379
4568.45 1448
4569.09 1465
4569.73 1499
4570.36 1549
4571.00 1498
4571.64 1556
4572.28 1557
4572.92 1410
4573.55 1428
4574.19 1360
4574.83 1369
4575.47 1361
4576.11 1340
4576.75 1253
4577.38 1303
4578.02 1292
4578.66 1187
4579.30 1193
4579.94 1200
4580.58 1176
4581.21 1162
4581.85 1225
4582.49 1141
4583.13 1154
4583.77 1183
4584.41 1166
4585.05 1204
4585.69 1110
4586.32 1174
4586.96 1164
4587.60 1150
4588.24 1182
4588.88 1219
4589.52 1180
4590.16 1260
4590.80 1274
4591.44 1312
4592.08 1270
4592.72 1333
4593.36 1370
4594.00 1346
4594.63 1323
4595.27 1252
4595.91 1179
4596.55 1201
4597.19 1176
4597.83 1122
4598.47 1127
4599.11 1189
4599.75 1219
4600.39 1177
4601.03 1132
4601.67 1178
4602.31 1146
4602.95 1131
4603.59 1197
4604.23 1145
4604.87 1227
4605.51 1235
4606.15 1215
4606.79 1216
4607.43 1235
4608.08 1218
4608.72 1201
4609.36 1206
4610.00 1212
4610.64 1211
4611.28 1172
4611.92 1111
4612.56 1178
4613.20 1198
4613.84 1287
4614.48 1249
4615.12 1238
4615.76 1263
4616.41 1307
4617.05 1217
4617.69 1249
4618.33 1174
4618.97 1203
4619.61 1125
4620.25 1059
4620.89 1063
4621.54 1113
4622.18 1029
4622.82 977
4623.46 975
4624.10 1033
4624.74 1004
4625.38 980
4626.03 1006
4626.67 1039
4627.31 1040
4627.95 982
4628.59 1071
4629.24 1075
4629.88 1024
4630.52 1059
4631.16 1085
4631.80 1115
4632.45 1127
4633.09 1089
4633.73 1180
4634.37 1232
4635.02 1151
4635.66 1055
4636.30 1139
4636.94 1154
4637.58 1172
4638.23 1150
4638.87 1241
4639.51 1270
4640.16 1269
4640.80 1269
4641.44 1206
4642.08 1223
4642.73 1182
4643.37 1134
4644.01 1129
4644.66 1044
4645.30 1073
4645.94 1136
4646.58 1111
4647.23 1013
4647.87 1051
4648.51 1098
4649.16 1099
4649.80 1133
4650.44 1090
4651.09 1073
4651.73 1066
4652.37 1126
4653.02 1146
4653.66 1041
4654.31 1098
4654.95 1094
4655.59 1141
4656.24 1076
4656.88 1021
4657.52 1005
4658.17 999
4658.81 972
4659.46 995
4660.10 991
4660.75 971
4661.39 954
4662.03 1023
4662.68 1033
4663.32 1011
4663.97 1001
4664.61 967
4665.26 902
4665.90 951
4666.54 955
4667.19 957
4667.83 1005
4668.48 982
4669.12 977
4669.77 923
4670.41 923
4671.06 921
4671.70 963
4672.35 998
4672.99 1003
4673.64 993
4674.28 1043
4674.93 1026
4675.57 1078
4676.22 1075
4676.86 1084
4677.51 1067
4678.15 1044
4678.80 1110
4679.44 1032
4680.09 1026
4680.73 1081
4681.38 1039
4682.03 1059
4682.67 1031
4683.32 1126
4683.96 1077
4684.61 1046
4685.25 1011
4685.90 1021
4686.55 1072
4687.19 1068
4687.84 1041
4688.48 1037
4689.13 1068
4689.78 1141
4690.42 1112
4691.07 1107
4691.72 1139
4692.36 1129
4693.01 1131
4693.65 1091
4694.30 1079
4694.95 1087
4695.59 1054
4696.24 1059
4696.89 1094
4697.53 1086
4698.18 1091
4698.83 1127
4699.47 1120
4700.12 1166
4700.77 1251
4701.41 1235
4702.06 1201
4702.71 1172
4703.36 1120
4704.00 1071
4704.65 1025
4705.30 1038
4705.94 1040
4706.59 1016
4707.24 1018
4707.89 1057
4708.53 1055
4709.18 1071
4709.83 1071
4710.48 1044
4711.12 1053
4711.77 1018
4712.42 1031
4713.07 1051
4713.71 1050
4714.36 1059
4715.01 1081
4715.66 1045
4716.31 1091
4716.95 1044
4717.60 1026
4718.25 1020
4718.90 1034
4719.55 1084
4720.19 1137
4720.84 1090
4721.49 1134
4722.14 1211
4722.79 1173
4723.44 1143
4724.08 1139
4724.73 1186
4725.38 1133
4726.03 1082
4726.68 1138
4727.33 1114
4727.98 1058
4728.63 1069
4729.27 1107
4729.92 1098
4730.57 1042
4731.22 1017
4731.87 1011
4732.52 1008
4733.17 1014
4733.82 976
4734.47 994
4735.12 998
4735.77 986
4736.41 992
4737.06 965
4737.71 1045
4738.36 1005
4739.01 1055
4739.66 1074
4740.31 1064
4740.96 1138
4741.61 1062
4742.26 1020
4742.91 1036
4743.56 1106
4744.21 1045
4744.86 1063
4745.51 1025
4746.16 1046
4746.81 1045
4747.46 1069
4748.11 1054
4748.76 1053
4749.41 1069
4750.06 1109
4750.71 1064
4751.36 1150
4752.01 1134
4752.66 1169
4753.31 1213
4753.96 1199
4754.61 1180
4755.26 1177
4755.92 1117
4756.57 1129
4757.22 1156
4757.87 1151
4758.52 1077
4759.17 1117
4759.82 1154
4760.47 1162
4761.12 1125
4761.77 1150
4762.42 1185
4763.08 1135
4763.73 1161
4764.38 1165
4765.03 1188
4765.68 1180
4766.33 1151
4766.98 1210
4767.64 1187
4768.29 1147
4768.94 1136
4769.59 1173
4770.24 1146
4770.89 1159
4771.54 1140
4772.20 1146
4772.85 1161
4773.50 1164
4774.15 1176
4774.80 1175
4775.46 1095
4776.11 1066
4776.76 1053
4777.41 1024
4778.06 1039
4778.72 1071
4779.37 1077
4780.02 1045
4780.67 1016
4781.33 1065
4781.98 1023
4782.63 1023
4783.28 1035
4783.94 1016
4784.59 1135
4785.24 1069
4785.89 1072
4786.55 1096
4787.20 1145
4787.85 1075
4788.51 1106
4789.16 1111
4789.81 1114
4790.46 1235
4791.12 1222
4791.77 1169
4792.42 1161
4793.08 1118
4793.73 1174
4794.38 1167
4795.04 1187
4795.69 1158
4796.34 1131
4797.00 1122
4797.65 1132
4798.30 1179
4798.96 1178
4799.61 1194
4800.27 1213
4800.92 1271
4801.57 1271
4802.23 1288
4802.88 1321
4803.53 1365
4804.19 1265
4804.84 1245
4805.50 1185
4806.15 1189
4806.81 1164
4807.46 1171
4808.11 1189
4808.77 1226
4809.42 1167
4810.08 1162
4810.73 1178
4811.39 1182
4812.04 1185
4812.69 1212
4813.35 1211
4814.00 1246
4814.66 1311
4815.31 1239
4815.97 1231
4816.62 1234
4817.28 1315
4817.93 1284
4818.59 1293
4819.24 1344
4819.90 1286
4820.55 1304
4821.21 1366
4821.86 1411
4822.52 1432
4823.17 1414
4823.83 1459
4824.48 1457
4825.14 1425
4825.79 1371
4826.45 1374
4827.11 1381
4827.76 1350
4828.42 1308
4829.07 1333
4829.73 1333
4830.38 1318
4831.04 1315
4831.70 1412
4832.35 1434
4833.01 1378
4833.66 1402
4834.32 1433
4834.98 1493
4835.63 1512
4836.29 1517
4836.94 1617
4837.60 1620
4838.26 1669
4838.91 1531
4839.57 1589
4840.23 1602
4840.88 1606
4841.54 1552
4842.20 1574
4842.85 1633
4843.51 1655
4844.17 1627
4844.82 1568
4845.48 1490
4846.14 1478
4846.79 1521
4847.45 1550
4848.11 1625
4848.76 1727
4849.42 1823
4850.08 1960
4850.73 2041
4851.39 2126
4852.05 2044
4852.71 2004
4853.36 1949
4854.02 1839
4854.68 1771
4855.34 1748
4855.99 1760
4856.65 1763
4857.31 1922
4857.97 2118
4858.62 2277
4859.28 2306
4859.94 2212
4860.60 2176
4861.25 2039
4861.91 1950
4862.57 1844
4863.23 1836
4863.89 1876
4864.54 1797
4865.20 1703
4865.86 1771
4866.52 1784
4867.18 1743
4867.84 1816
4868.49 1840
4869.15 1788
4869.81 1757
4870.47 1828
4871.13 1763
4871.79 1708
4872.44 1594
4873.10 1624
4873.76 1723
4874.42 1725
4875.08 1686
4875.74 1646
4876.40 1629
4877.06 1613
4877.72 1658
4878.37 1644
4879.03 1688
4879.69 1672
4880.35 1665
4881.01 1675
4881.67 1583
4882.33 1546
4882.99 1547
4883.65 1486
4884.31 1468
4884.97 1462
4885.63 1371
4886.29 1354
4886.95 1310
4887.61 1343
4888.26 1340
4888.92 1306
4889.58 1280
4890.24 1330
4890.90 1312
4891.56 1317
4892.22 1327
4892.88 1293
4893.54 1360
4894.20 1324
4894.86 1223
4895.52 1273
4896.18 1221
4896.84 1184
4897.51 1187
4898.17 1205
4898.83 1216
4899.49 1229
4900.15 1238
4900.81 1294
4901.47 1307
4902.13 1250
4902.79 1333
4903.45 1246
4904.11 1262
4904.77 1209
4905.43 1175
4906.09 1196
4906.75 1163
4907.41 1181
4908.08 1277
4908.74 1199
4909.40 1180
4910.06 1278
4910.72 1255
4911.38 1214
4912.04 1201
4912.70 1189
4913.37 1168
4914.03 1090
4914.69 1105
4915.35 1139
4916.01 1107
4916.67 1089
4917.33 1022
4918.00 1026
4918.66 1043
4919.32 1068
4919.98 1076
4920.64 1030
4921.31 1000
4921.97 1024
4922.63 1061
4923.29 1113
4923.95 1029
4924.62 1033
4925.28 984
4925.94 1058
4926.60 1079
4927.26 1054
4927.93 1062
4928.59 1043
4929.25 957
4929.91 992
4930.58 980
4931.24 970
4931.90 957
4932.56 1002
4933.23 1043
4933.89 1089
4934.55 1095
4935.22 1078
4935.88 1044
4936.54 1017
4937.20 1013
4937.87 1027
4938.53 1036
4939.19 1056
4939.86 1066
4940.52 1031
4941.18 1044
4941.85 995
4942.51 991
4943.17 1038
4943.84 1015
4944.50 1006
4945.16 996
4945.83 1004
4946.49 1012
4947.15 983
4947.82 934
4948.48 954
4949.15 1046
4949.81 1027
4950.47 988
4951.14 1023
4951.80 999
4952.47 1033
4953.13 1026
4953.79 1016
4954.46 976
4955.12 981
4955.79 909
4956.45 987
4957.11 1025
4957.78 989
4958.44 1055
4959.11 1083
4959.77 1103
4960.44 1114
4961.10 1165
4961.77 1205
4962.43 1294
4963.10 1267
4963.76 1262
4964.42 1245
4965.09 1288
4965.75 1219
4966.42 1171
4967.08 1145
4967.75 1058
4968.41 1054
4969.08 1041
4969.74 1012
4970.41 965
4971.08 1039
4971.74 1022
4972.41 1006
4973.07 1053
4973.74 1051
4974.40 1047
4975.07 1077
4975.73 1080
4976.40 1107
4977.06 1144
4977.73 1097
4978.40 1047
4979.06 993
4979.73 1008
4980.39 999
4981.06 987
4981.73 980
4982.39 976
4983.06 961
4983.72 1006
4984.39 983
4985.06 927
4985.72 974
4986.39 999
4987.05 1028
4987.72 990
4988.39 1014
4989.05 937
4989.72 969
4990.39 952
4991.05 991
4991.72 989
4992.39 991
4993.05 994
4993.72 980
4994.39 969
4995.05 1021
4995.72 1063
4996.39 1037
4997.05 1097
4997.72 1103
4998.39 1063
4999.06 1109
4999.72 1032
5000.39 1008
5001.06 1076
5001.73 1042
5002.39 996
5003.06 966
5003.73 934
5004.39 966
5005.06 933
5005.73 873
5006.40 957
5007.07 958
5007.73 931
5008.40 951
5009.07 953
5009.74 1006
5010.40 987
5011.07 1050
5011.74 989
5012.41 994
5013.08 987
5013.74 999
5014.41 993
5015.08 1012
5015.75 954
5016.42 981
5017.09 1015
5017.75 1019
5018.42 1028
5019.09 997
5019.76 1069
5020.43 1101
5021.10 1063
5021.76 1175
5022.43 1120
5023.10 1181
5023.77 1198
5024.44 1255
5025.11 1238
5025.78 1175
5026.45 1139
5027.12 1164
5027.78 1156
5028.45 1132
5029.12 1062
5029.79 1055
5030.46 1031
5031.13 1060
5031.80 1005
5032.47 1008
5033.14 1021
5033.81 1011
5034.48 1066
5035.15 1018
5035.82 1009
5036.49 971
5037.16 1000
5037.83 971
5038.50 974
5039.16 944
5039.83 992
5040.50 1002
5041.17 1012
5041.84 981
5042.51 1042
5043.18 1060
5043.85 1061
5044.52 1037
5045.20 969
5045.87 996
5046.54 999
5047.21 1000
5047.88 990
5048.55 1001
5049.22 1061
5049.89 1057
5050.56 1016
5051.23 988
5051.90 1049
5052.57 1068
5053.24 1121
5053.91 1096
5054.58 1108
5055.25 1118
5055.92 1101
5056.60 1118
5057.27 1028
5057.94 1044
5058.61 995
5059.28 1000
5059.95 1068
5060.62 1056
5061.29 1076
5061.96 1040
5062.64 1035
5063.31 1048
5063.98 978
5064.65 1051
5065.32 995
5065.99 989
5066.66 1003
5067.34 998
5068.01 996
5068.68 1012
5069.35 1055
5070.02 1069
5070.70 989
5071.37 1003
5072.04 1020
5072.71 1037
5073.38 1041
5074.06 1108
5074.73 1136
5075.40 1129
5076.07 1083
5076.74 1091
5077.42 1115
5078.09 1173
5078.76 1176
5079.43 1132
5080.11 1172
5080.78 1175
5081.45 1207
5082.12 1166
5082.80 1166
5083.47 1137
5084.14 1183
5084.82 1165
5085.49 1117
5086.16 1073
5086.83 1138
5087.51 1181
5088.18 1225
5088.85 1330
5089.53 1485
5090.20 1629
5090.87 1758
5091.55 1809
5092.22 1788
5092.89 1784
5093.57 1825
5094.24 1733
5094.91 1667
5095.59 1597
5096.26 1456
5096.93 1384
5097.61 1283
5098.28 1349
5098.96 1225
5099.63 1154
5100.30 1159
5100.98 1104
5101.65 1152
5102.32 1122
5103.00 1167
5103.67 1161
5104.35 1229
5105.02 1283
5105.70 1254
5106.37 1217
5107.04 1190
5107.72 1150
5108.39 1145
5109.07 1118
5109.74 1074
5110.42 1092
5111.09 1042
5111.77 1036
5112.44 1004
5113.11 1020
5113.79 1028
5114.46 1093
5115.14 1151
5115.81 1121
5116.49 1133
5117.16 1160
5117.84 1200
5118.51 1342
5119.19 1412
5119.86 1437
5120.54 1515
5121.21 1472
5121.89 1474
5122.57 1433
5123.24 1345
5123.92 1322
5124.59 1277
5125.27 1238
5125.94 1189
5126.62 1179
5127.29 1196
5127.97 1153
5128.64 1161
5129.32 1242
5130.00 1226
5130.67 1140
5131.35 1115
5132.02 1153
5132.70 1134
5133.38 1115
5134.05 1173
5134.73 1162
5135.40 1129
5136.08 1065
5136.76 1096
5137.43 1146
5138.11 1145
5138.79 1116
5139.46 1216
5140.14 1250
5140.82 1229
5141.49 1176
5142.17 1182
5142.85 1169
5143.52 1108
5144.20 1086
5144.88 1033
5145.55 1049
5146.23 1015
5146.91 1006
5147.58 1003
5148.26 1008
5148.94 1007
5149.61 976
5150.29 937
5150.97 972
5151.65 979
5152.32 927
5153.00 977
5153.68 951
5154.36 973
5155.03 990
5155.71 1021
5156.39 1003
5157.07 1092
5157.74 1110
5158.42 1109
5159.10 1077
5159.78 1084
5160.45 1068
5161.13 1020
5161.81 1054
5162.49 1015
5163.17 1015
5163.84 1014
5164.52 985
5165.20 968
5165.88 997
5166.56 980
5167.24 1057
5167.91 1044
5168.59 990
5169.27 1042
5169.95 1017
5170.63 953
5171.31 956
5171.98 966
5172.66 944
5173.34 907
5174.02 903
5174.70 964
5175.38 910
5176.06 910
5176.74 1033
5177.41 982
5178.09 1020
5178.77 991
5179.45 962
5180.13 1013
5180.81 1030
5181.49 983
5182.17 993
5182.85 973
5183.53 985
5184.21 977
5184.89 958
5185.57 980
5186.24 906
5186.92 915
5187.60 966
5188.28 901
5188.96 874
5189.64 843
5190.32 868
5191.00 894
5191.68 861
5192.36 877
5193.04 906
5193.72 897
5194.40 844
5195.08 855
5195.76 911
5196.44 928
5197.12 938
5197.80 907
5198.48 887
5199.16 933
5199.84 894
5200.52 902
5201.21 900
5201.89 897
5202.57 950
5203.25 916
5203.93 925
5204.61 921
5205.29 948
5205.97 970
5206.65 920
5207.33 921
5208.01 916
5208.69 881
5209.37 906
5210.06 952
5210.74 955
5211.42 949
5212.10 988
5212.78 983
5213.46 940
5214.14 911
5214.82 927
5215.51 980
5216.19 937
5216.87 946
5217.55 989
5218.23 988
5218.91 977
5219.60 979
5220.28 945
5220.96 953
5221.64 974
5222.32 1036
5223.00 1039
5223.69 1019
5224.37 965
5225.05 958
5225.73 954
5226.41 899
5227.10 900
5227.78 933
5228.46 983
5229.14 893
5229.83 908
5230.51 947
5231.19 937
5231.87 926
5232.56 921
5233.24 910
5233.92 932
5234.60 930
5235.29 938
5235.97 928
5236.65 980
5237.34 949
5238.02 949
5238.70 983
5239.38 996
5240.07 973
5240.75 1014
5241.43 1040
5242.12 1042
5242.80 1025
5243.48 1033
5244.17 1067
5244.85 1035
5245.53 1009
5246.22 1023
5246.90 994
5247.58 1035
5248.27 1081
5248.95 1087
5249.63 1087
5250.32 1035
5251.00 1008
5251.69 1073
5252.37 1084
5253.05 1123
5253.74 1094
5254.42 1013
5255.11 963
5255.79 989
5256.47 989
5257.16 971
5257.84 925
5258.53 910
5259.21 902
5259.89 950
5260.58 933
5261.26 946
5261.95 947
5262.63 1007
5263.32 1061
5264.00 1093
5264.69 996
5265.37 975
5266.06 991
5266.74 1024
5267.43 1044
5268.11 1001
5268.79 1005
5269.48 957
5270.16 963
5270.85 1054
5271.53 1012
5272.22 999
5272.91 969
5273.59 991
5274.28 995
5274.96 927
5275.65 936
5276.33 927
5277.02 957
5277.70 956
5278.39 968
5279.07 922
5279.76 923
5280.45 955
5281.13 1034
5281.82 951
5282.50 990
5283.19 1040
5283.87 1041
5284.56 976
5285.25 971
5285.93 974
5286.62 974
5287.30 926
5287.99 915
5288.68 977
5289.36 952
5290.05 963
5290.74 992
5291.42 975
5292.11 983
5292.79 1002
5293.48 957
5294.17 960
5294.85 984
5295.54 1008
5296.23 990
5296.91 1034
5297.60 1076
5298.29 1081
5298.98 1115
5299.66 1195
5300.35 1140
5301.04 1112
5301.72 1173
5302.41 1197
5303.10 1166
5303.78 1215
5304.47 1230
5305.16 1164
5305.85 1187
5306.53 1231
5307.22 1200
5307.91 1140
5308.60 1169
5309.28 1164
5309.97 1157
5310.66 1169
5311.35 1233
5312.03 1287
5312.72 1330
5313.41 1358
5314.10 1423
5314.79 1448
5315.47 1467
5316.16 1464
5316.85 1392
5317.54 1430
5318.23 1278
5318.91 1320
5319.60 1286
5320.29 1252
5320.98 1215
5321.67 1157
5322.36 1150
5323.04 1115
5323.73 1070
5324.42 1071
5325.11 1007
5325.80 971
5326.49 1001
5327.18 1016
5327.86 978
5328.55 1042
5329.24 1064
5329.93 1036
5330.62 1089
5331.31 1084
5332.00 1046
5332.69 1050
5333.38 1040
5334.06 1043
5334.75 1063
5335.44 1024
5336.13 1039
5336.82 1067
5337.51 983
5338.20 1022
5338.89 1029
5339.58 1019
5340.27 1009
5340.96 1002
5341.65 1000
5342.34 1074
5343.03 1046
5343.72 1007
5344.41 1048
5345.10 1086
5345.79 1101
5346.48 1115
5347.17 1174
5347.86 1224
5348.55 1328
5349.24 1430
5349.93 1590
5350.62 1670
5351.31 1822
5352.00 1792
5352.69 1787
5353.38 1718
5354.07 1591
5354.76 1490
5355.45 1349
5356.14 1235
5356.83 1205
5357.52 1132
5358.21 1073
5358.90 1029
5359.59 1059
5360.29 1106
5360.98 1077
5361.67 1169
5362.36 1085
5363.05 1147
5363.74 1151
5364.43 1171
5365.12 1056
5365.81 1032
5366.50 1021
5367.20 984
5367.89 985
5368.58 974
5369.27 954
5369.96 989
5370.65 970
5371.34 991
5372.04 1028
5372.73 1016
5373.42 1023
5374.11 1020
5374.80 1001
5375.49 977
5376.19 1020
5376.88 982
5377.57 1001
5378.26 1030
5378.95 1040
5379.65 982
5380.34 969
5381.03 992
5381.72 969
5382.42 970
5383.11 970
5383.80 942
5384.49 976
5385.19 1044
5385.88 1010
5386.57 1028
5387.26 999
5387.96 1071
5388.65 1057
5389.34 1072
5390.03 1104
5390.73 1101
5391.42 1147
5392.11 1127
5392.80 1167
5393.50 1031
5394.19 1087
5394.88 1101
5395.58 1056
5396.27 1047
5396.96 1066
5397.66 1029
5398.35 1049
5399.04 1051
5399.74 979
5400.43 981
5401.12 1000
5401.82 978
5402.51 923
5403.20 1013
5403.90 1010
5404.59 995
5405.29 969
5405.98 966
5406.67 1022
5407.37 1041
5408.06 988
5408.75 1000
5409.45 984
5410.14 964
5410.84 1026
5411.53 1002
5412.23 997
5412.92 983
5413.61 985
5414.31 1025
5415.00 1005
5415.70 983
5416.39 990
5417.09 945
5417.78 995
5418.47 972
5419.17 1015
5419.86 1084
5420.56 1008
5421.25 1019
5421.95 1082
5422.64 1079
5423.34 1053
5424.03 1024
5424.73 1036
5425.42 1044
5426.12 978
5426.81 989
5427.51 1011
5428.20 1038
5428.90 1055
5429.59 986
5430.29 946
5430.99 1009
5431.68 1037
5432.38 998
5433.07 1030
5433.77 994
5434.46 1042
5435.16 1006
5435.85 1000
5436.55 1039
5437.25 1027
5437.94 1026
5438.64 980
5439.33 1016
5440.03 1050
5440.73 1034
5441.42 1034
5442.12 1054
5442.81 1039
5443.51 1054
5444.21 1076
5444.90 1108
5445.60 1199
5446.29 1299
5446.99 1410
5447.69 1399
5448.38 1422
5449.08 1425
5449.78 1512
5450.47 1549
5451.17 1446
5451.87 1403
5452.56 1344
5453.26 1272
5453.96 1283
5454.65 1231
5455.35 1267
5456.05 1213
5456.75 1229
5457.44 1204
5458.14 1190
5458.84 1177
5459.53 1162
5460.23 1189
5460.93 1246
5461.63 1274
5462.32 1325
5463.02 1357
5463.72 1406
5464.42 1496
5465.11 1455
5465.81 1459
5466.51 1477
5467.21 1451
5467.90 1335
5468.60 1289
5469.30 1254
5470.00 1299
5470.70 1230
5471.39 1215
5472.09 1267
5472.79 1204
5473.49 1211
5474.19 1278
5474.88 1246
5475.58 1204
5476.28 1204
5476.98 1296
5477.68 1319
5478.38 1394
5479.07 1477
5479.77 1628
5480.47 1727
5481.17 1808
5481.87 1888
5482.57 1932
5483.27 1835
5483.96 1692
5484.66 1601
5485.36 1525
5486.06 1457
5486.76 1448
5487.46 1412
5488.16 1352
5488.86 1367
5489.56 1329
5490.26 1346
5490.96 1354
5491.65 1453
5492.35 1489
5493.05 1471
5493.75 1472
5494.45 1418
5495.15 1513
5495.85 1557
5496.55 1519
5497.25 1567
5497.95 1621
5498.65 1784
5499.35 1957
5500.05 2239
5500.75 2506
5501.45 2671
5502.15 2772
5502.85 2672
5503.55 2481
5504.25 2228
5504.95 1998
5505.65 1793
5506.35 1658
5507.05 1529
5507.75 1418
5508.45 1342
5509.15 1280
5509.85 1301
5510.55 1327
5511.25 1297
5511.95 1259
5512.65 1247
5513.35 1312
5514.05 1296
5514.76 1254
5515.46 1352
5516.16 1312
5516.86 1312
5517.56 1385
5518.26 1306
5518.96 1303
5519.66 1337
5520.36 1358
5521.06 1343
5521.77 1395
5522.47 1339
5523.17 1282
5523.87 1255
5524.57 1210
5525.27 1131
5525.97 1140
5526.67 1156
5527.38 1106
5528.08 1035
5528.78 1061
5529.48 1056
5530.18 1090
5530.88 1074
5531.59 1065
5532.29 1073
5532.99 1096
5533.69 1117
5534.39 1054
5535.10 1044
5535.80 1106
5536.50 1053
5537.20 1070
5537.90 1110
5538.61 1089
5539.31 1099
5540.01 1106
5540.71 1130
5541.42 1074
5542.12 1105
5542.82 1105
5543.52 1067
5544.23 1045
5544.93 1034
5545.63 1071
5546.33 1089
5547.04 1030
5547.74 1051
5548.44 1031
5549.15 1029
5549.85 1082
5550.55 1072
5551.26 1040
5551.96 1013
5552.66 987
5553.36 1035
5554.07 1008
5554.77 979
5555.47 1039
5556.18 1008
5556.88 937
5557.58 985
5558.29 1004
5558.99 1019
5559.70 994
5560.40 976
5561.10 1021
5561.81 1089
5562.51 1100
5563.21 1103
5563.92 1130
5564.62 1211
5565.33 1188
5566.03 1200
5566.73 1122
5567.44 1108
5568.14 1101
5568.85 1068
5569.55 1075
5570.25 1030
5570.96 1020
5571.66 1067
5572.37 1014
5573.07 1044
5573.78 1025
5574.48 987
5575.19 976
5575.89 1064
5576.59 1004
5577.30 990
5578.00 1001
5578.71 1013
5579.41 985
5580.12 942
5580.82 995
5581.53 986
5582.23 969
5582.94 928
5583.64 967
5584.35 984
5585.05 965
5585.76 1011
5586.46 970
5587.17 944
5587.88 961
5588.58 972
5589.29 1024
5589.99 1006
5590.70 950
5591.40 986
5592.11 966
5592.81 936
5593.52 918
5594.23 956
5594.93 922
5595.64 932
5596.34 906
5597.05 956
5597.76 957
5598.46 930
5599.17 847
5599.87 898
5600.58 900
5601.29 865
5601.99 887
5602.70 933
5603.41 921
5604.11 940
5604.82 942
5605.52 952
5606.23 936
5606.94 866
5607.64 908
5608.35 947
5609.06 957
5609.76 910
5610.47 912
5611.18 924
5611.88 928
5612.59 886
5613.30 913
5614.01 923
5614.71 910
5615.42 960
5616.13 926
5616.83 896
5617.54 888
5618.25 891
5618.96 924
5619.66 906
5620.37 924
5621.08 950
5621.79 861
5622.49 918
5623.20 903
5623.91 865
5624.62 889
5625.32 935
5626.03 909
5626.74 950
5627.45 926
5628.16 959
5628.86 942
5629.57 958
5630.28 955
5630.99 945
5631.70 936
5632.40 1007
5633.11 980
5633.82 977
5634.53 969
5635.24 981
5635.95 989
5636.65 1002
5637.36 1024
5638.07 1023
5638.78 1018
5639.49 1091
5640.20 1107
5640.91 1079
5641.61 1098
5642.32 1074
5643.03 1035
5643.74 1047
5644.45 1062
5645.16 992
5645.87 939
5646.58 967
5647.29 973
5648.00 947
5648.70 986
5649.41 1041
5650.12 1023
5650.83 988
5651.54 968
5652.25 1014
5652.96 980
5653.67 968
5654.38 996
5655.09 960
5655.80 1075
5656.51 1076
5657.22 1002
5657.93 1030
5658.64 1069
5659.35 1099
5660.06 1169
5660.77 1130
5661.48 1137
5662.19 1114
5662.90 1042
5663.61 1051
5664.32 1079
5665.03 1035
5665.74 1046
5666.45 1042
5667.16 1017
5667.87 996
5668.58 1057
5669.29 1092
5670.00 1130
5670.71 1190
5671.42 1200
5672.13 1236
5672.84 1221
5673.56 1147
5674.27 1086
5674.98 1097
5675.69 1038
5676.40 980
5677.11 1017
5677.82 1007
5678.53 1002
5679.24 984
5679.95 1008
5680.67 1076
5681.38 1010
5682.09 1019
5682.80 981
5683.51 1009
5684.22 1008
5684.93 980
5685.65 958
5686.36 929
5687.07 908
5687.78 883
5688.49 927
5689.20 977
5689.92 932
5690.63 958
5691.34 974
5692.05 996
5692.76 959
5693.47 926
5694.19 1011
5694.90 957
5695.61 964
5696.32 929
5697.04 933
5697.75 926
5698.46 927
5699.17 934
5699.89 941
5700.60 920
5701.31 940
5702.02 918
5702.74 933
5703.45 901
5704.16 932
5704.87 933
5705.59 948
5706.30 927
5707.01 930
5707.72 928
5708.44 934
5709.15 979
5709.86 940
5710.58 919
5711.29 926
5712.00 928
5712.72 884
5713.43 896
5714.14 899
5714.86 883
5715.57 892
5716.28 875
5717.00 939
5717.71 906
5718.42 898
5719.14 876
5719.85 913
5720.56 931
5721.28 917
5721.99 901
5722.71 945
5723.42 998
5724.13 995
5724.85 1014
5725.56 966
5726.28 1028
5726.99 983
5727.70 1026
5728.42 1036
5729.13 1038
5729.85 1023
5730.56 1066
5731.28 1057
5731.99 987
5732.70 1000
5733.42 943
5734.13 991
5734.85 978
5735.56 999
5736.28 1047
5736.99 968
5737.71 926
5738.42 975
5739.14 1020
5739.85 978
5740.57 942
5741.28 955
5742.00 975
5742.71 923
5743.43 964
5744.14 950
5744.86 940
5745.57 936
5746.29 920
5747.00 974
5747.72 940
5748.43 990
5749.15 935
5749.87 983
5750.58 1062
5751.30 1043
5752.01 1095
5752.73 1127
5753.44 1161
5754.16 1185
5754.88 1222
5755.59 1278
5756.31 1276
5757.02 1289
5757.74 1334
5758.46 1234
5759.17 1220
5759.89 1206
5760.60 1150
5761.32 1141
5762.04 1085
5762.75 1159
5763.47 1134
5764.19 1158
5764.90 1194
5765.62 1191
5766.34 1131
5767.05 1183
5767.77 1210
5768.49 1332
5769.20 1391
5769.92 1505
5770.64 1609
5771.35 1688
5772.07 1739
5772.79 1775
5773.50 1628
5774.22 1476
5774.94 1376
5775.65 1312
5776.37 1216
5777.09 1251
5777.81 1224
5778.52 1296
5779.24 1275
5779.96 1299
5780.68 1279
5781.39 1291
5782.11 1316
5782.83 1284
5783.55 1252
5784.26 1210
5784.98 1173
5785.70 1117
5786.42 1220
5787.14 1220
5787.85 1146
5788.57 1136
5789.29 1138
5790.01 1128
5790.73 1125
5791.44 1138
5792.16 1094
5792.88 1043
5793.60 1077
5794.32 1132
5795.03 1111
5795.75 1098
5796.47 1142
5797.19 1091
5797.91 1085
5798.63 1085
5799.35 1145
5800.06 1161
5800.78 1264
5801.50 1192
5802.22 1217
5802.94 1252
5803.66 1153
5804.38 1182
5805.10 1143
5805.82 1129
5806.53 1115
5807.25 1121
5807.97 1129
5808.69 1122
5809.41 1159
5810.13 1185
5810.85 1164
5811.57 1097
5812.29 1094
5813.01 1109
5813.73 1083
5814.45 988
5815.17 999
5815.89 1008
5816.61 1043
5817.33 1043
5818.05 1028
5818.77 995
5819.49 1012
5820.20 1002
5820.92 1049
5821.64 979
5822.36 1090
5823.09 1056
5823.81 1069
5824.53 1049
5825.25 1048
5825.97 1035
5826.69 1042
5827.41 1008
5828.13 1002
5828.85 976
5829.57 1017
5830.29 954
5831.01 954
5831.73 1002
5832.45 1025
5833.17 949
5833.89 926
5834.61 962
5835.33 920
5836.05 929
5836.78 963
5837.50 1001
5838.22 955
5838.94 928
5839.66 1007
5840.38 993
5841.10 957
5841.82 939
5842.54 974
5843.27 947
5843.99 935
5844.71 936
5845.43 995
5846.15 937
5846.87 953
5847.59 935
5848.32 969
5849.04 951
5849.76 971
5850.48 930
5851.20 952
5851.93 997
5852.65 999
5853.37 974
5854.09 974
5854.81 1016
5855.54 992
5856.26 1018
5856.98 1003
5857.70 968
5858.42 975
5859.15 989
5859.87 934
5860.59 926
5861.31 980
5862.04 1017
5862.76 924
5863.48 893
5864.20 956
5864.93 941
5865.65 953
5866.37 948
5867.10 974
5867.82 966
5868.54 979
5869.26 967
5869.99 972
5870.71 983
5871.43 958
5872.16 997
5872.88 1006
5873.60 1041
5874.33 974
5875.05 1005
5875.77 992
5876.50 982
5877.22 984
5877.94 999
5878.67 1042
5879.39 1053
5880.11 1041
5880.84 1039
5881.56 983
5882.28 1039
5883.01 1013
5883.73 1028
5884.46 1065
5885.18 1037
5885.90 1029
5886.63 1058
5887.35 1001
5888.08 988
5888.80 1003
5889.52 1038
5890.25 1070
5890.97 1064
5891.70 962
5892.42 1014
5893.15 998
5893.87 972
5894.59 992
5895.32 1027
5896.04 1013
5896.77 1001
5897.49 1016
5898.22 1028
5898.94 1041
5899.67 1049
5900.39 1068
5901.12 1059
5901.84 1012
5902.57 1052
5903.29 1049
5904.02 1040
5904.74 1034
5905.47 1045
5906.19 1099
5906.92 1079
5907.64 1065
5908.37 1088
5909.09 1037
5909.82 1122
5910.55 1096
5911.27 1120
5912.00 1131
5912.72 1127
5913.45 1131
5914.17 1136
5914.90 1164
5915.63 1159
5916.35 1103
5917.08 1130
5917.80 1158
5918.53 1214
5919.25 1218
5919.98 1246
5920.71 1202
5921.43 1197
5922.16 1219
5922.89 1247
5923.61 1247
5924.34 1273
5925.06 1295
5925.79 1295
5926.52 1296
5927.24 1295
5927.97 1358
5928.70 1382
5929.42 1328
5930.15 1438
5930.88 1372
5931.60 1375
5932.33 1420
5933.06 1427
5933.78 1474
5934.51 1461
5935.24 1506
5935.97 1453
5936.69 1474
5937.42 1547
5938.15 1576
5938.87 1614
5939.60 1618
5940.33 1675
5941.06 1646
5941.78 1694
5942.51 1717
5943.24 1755
5943.97 1785
5944.69 1730
5945.42 1816
5946.15 1805
5946.88 1850
5947.60 1959
5948.33 1980
5949.06 1989
5949.79 2023
5950.52 2081
5951.24 2097
5951.97 2328
5952.70 2447
5953.43 2704
5954.16 2920
5954.88 2881
5955.61 2693
5956.34 2728
5957.07 2715
5957.80 2530
5958.53 2311
5959.25 2278
5959.98 2375
5960.71 2341
5961.44 2313
5962.17 2295
5962.90 2313
5963.63 2311
5964.36 2396
5965.08 2512
5965.81 2677
5966.54 2808
5967.27 3104
5968.00 3321
5968.73 3365
5969.46 3229
5970.19 3217
5970.92 3173
5971.65 3061
5972.37 2901
5973.10 2775
5973.83 2849
5974.56 2832
5975.29 2729
5976.02 2751
5976.75 2670
5977.48 2626
5978.21 2753
5978.94 2813
5979.67 2956
5980.40 3049
5981.13 3052
5981.86 3129
5982.59 3172
5983.32 3217
5984.05 3276
5984.78 3271
5985.51 3353
5986.24 3402
5986.97 3246
5987.70 3304
5988.43 3365
5989.16 3337
5989.89 3380
5990.62 3361
5991.35 3467
5992.08 3605
5992.81 3572
5993.54 3665
5994.27 3820
5995.00 3735
5995.74 3730
5996.47 3739
5997.20 3822
5997.93 3906
5998.66 3863
5999.39 3939
6000.12 3924
6000.85 3751
6001.58 3729
6002.31 3649
6003.04 3589
6003.78 3468
6004.51 3433
6005.24 3487
6005.97 3394
6006.70 3292
6007.43 3311
6008.16 3439
6008.90 3702
6009.63 3999
6010.36 4590
6011.09 5314
6011.82 6491
6012.55 7917
6013.29 9333
6014.02 10278
6014.75 11092
6015.48 11389
6016.21 11160
6016.95 10321
6017.68 9368
6018.41 8282
6019.14 7135
6019.87 6060
6020.61 5177
6021.34 4491
6022.07 3995
6022.80 3606
6023.54 3333
6024.27 3042
6025.00 2945
6025.73 2894
6026.47 2847
6027.20 2716
6027.93 2753
6028.66 2810
6029.40 2815
6030.13 2871
6030.86 2929
6031.59 2976
6032.33 2905
6033.06 2708
6033.79 2544
6034.53 2507
6035.26 2405
6035.99 2270
6036.73 2199
6037.46 2222
6038.19 2204
6038.93 2287
6039.66 2319
6040.39 2386
6041.13 2324
6041.86 2402
6042.59 2453
6043.33 2533
6044.06 2486
6044.79 2480
6045.53 2444
6046.26 2482
6047.00 2536
6047.73 2536
6048.46 2547
6049.20 2613
6049.93 2700
6050.67 2842
6051.40 2937
6052.13 3133
6052.87 3419
6053.60 3569
6054.34 3539
6055.07 3584
6055.81 3380
6056.54 3188
6057.27 3046
6058.01 2949
6058.74 2711
6059.48 2672
6060.21 2605
6060.95 2531
6061.68 2551
6062.42 2530
6063.15 2472
6063.89 2506
6064.62 2404
6065.36 2343
6066.09 2360
6066.83 2305
6067.56 2360
6068.30 2313
6069.03 2212
6069.77 2186
6070.50 2123
6071.24 2070
6071.97 2149
6072.71 2125
6073.44 2066
6074.18 2026
6074.91 2024
6075.65 1953
6076.39 2031
6077.12 2037
6077.86 2026
6078.59 1995
6079.33 1992
6080.06 1977
6080.80 1953
6081.54 1892
6082.27 1913
6083.01 1908
6083.74 1824
6084.48 1801
6085.22 1764
6085.95 1801
6086.69 1841
6087.42 1820
6088.16 1891
6088.90 1930
6089.63 2041
6090.37 2182
6091.11 2205
6091.84 2276
6092.58 2255
6093.32 2231
6094.05 2186
6094.79 2107
6095.53 2067
6096.26 2009
6097.00 1879
6097.74 1815
6098.47 1742
6099.21 1735
6099.95 1746
6100.69 1716
6101.42 1599
6102.16 1688
6102.90 1693
6103.63 1715
6104.37 1700
6105.11 1718
6105.85 1666
6106.58 1676
6107.32 1661
6108.06 1589
6108.80 1577
6109.53 1690
6110.27 1670
6111.01 1619
6111.75 1637
6112.49 1689
6113.22 1656
6113.96 1686
6114.70 1711
6115.44 1750
6116.17 1889
6116.91 1886
6117.65 1883
6118.39 1849
6119.13 1900
6119.87 1874
6120.60 1800
6121.34 1838
6122.08 1780
6122.82 1789
6123.56 1788
6124.30 1752
6125.03 1742
6125.77 1821
6126.51 1819
6127.25 1779
6127.99 1871
6128.73 1843
6129.47 1874
6130.21 1834
6130.94 1858
6131.68 1903
6132.42 1885
6133.16 1865
6133.90 1802
6134.64 1887
6135.38 1915
6136.12 1926
6136.86 1971
6137.60 1993
6138.34 2117
6139.08 2113
6139.81 2126
6140.55 2252
6141.29 2266
6142.03 2213
6142.77 2195
6143.51 2289
6144.25 2282
6144.99 2136
6145.73 2175
6146.47 2149
6147.21 2093
6147.95 2184
6148.69 2161
6149.43 2150
6150.17 2215
6150.91 2217
6151.65 2192
6152.39 2221
6153.13 2273
6153.87 2236
6154.61 2306
6155.35 2312
6156.09 2290
6156.83 2353
6157.58 2359
6158.32 2429
6159.06 2413
6159.80 2473
6160.54 2509
6161.28 2523
6162.02 2440
6162.76 2545
6163.50 2671
6164.24 2797
6164.98 3001
6165.72 3058
6166.46 3190
6167.21 3423
6167.95 3505
6168.69 3529
6169.43 3445
6170.17 3389
6170.91 3409
6171.65 3469
6172.39 3272
6173.14 3112
6173.88 3091
6174.62 3066
6175.36 2978
6176.10 2959
6176.84 3002
6177.59 3089
6178.33 3187
6179.07 3342
6179.81 3571
6180.55 3923
6181.30 4400
6182.04 4960
6182.78 5629
6183.52 6038
6184.26 6416
6185.01 6308
6185.75 6219
6186.49 5974
6187.23 5381
6187.97 4876
6188.72 4523
6189.46 4183
6190.20 3924
6190.94 3790
6191.69 3709
6192.43 3581
6193.17 3650
6193.92 3608
6194.66 3616
6195.40 3588
6196.14 3513
6196.89 3484
6197.63 3399
6198.37 3287
6199.12 3279
6199.86 3241
6200.60 3195
6201.34 3289
6202.09 3356
6202.83 3312
6203.57 3419
6204.32 3655
6205.06 4091
6205.80 4699
6206.55 5711
6207.29 7168
6208.03 9179
6208.78 10960
6209.52 12644
6210.27 13603
6211.01 13783
6211.75 13256
6212.50 12244
6213.24 10719
6213.98 9090
6214.73 7655
6215.47 6387
6216.22 5367
6216.96 4453
6217.71 3831
6218.45 3361
6219.19 3026
6219.94 2857
6220.68 2822
6221.43 2810
6222.17 2709
6222.92 2685
6223.66 2653
6224.40 2577
6225.15 2468
6225.89 2337
6226.64 2295
6227.38 2227
6228.13 2121
6228.87 2011
6229.62 1980
6230.36 1877
6231.11 1790
6231.85 1874
6232.60 1870
6233.34 1853
6234.09 1790
6234.83 1858
6235.58 1892
6236.32 1928
6237.07 1950
6237.81 2045
6238.56 2022
6239.30 2092
6240.05 2014
6240.80 2096
6241.54 2135
6242.29 2185
6243.03 2153
6243.78 2220
6244.52 2256
6245.27 2375
6246.02 2478
6246.76 2550
6247.51 2634
6248.25 2712
6249.00 2720
6249.75 2695
6250.49 2622
6251.24 2470
6251.98 2443
6252.73 2386
6253.48 2258
6254.22 2233
6254.97 2141
6255.72 2092
6256.46 2035
6257.21 2019
6257.95 2003
6258.70 2040
6259.45 2006
6260.19 2015
6260.94 1910
6261.69 1909
6262.43 1982
6263.18 1938
6263.93 1937
6264.68 1875
6265.42 1861
6266.17 1856
6266.92 1833
6267.66 1868
6268.41 1868
6269.16 1858
6269.91 1825
6270.65 1878
6271.40 1882
6272.15 1848
6272.89 1887
6273.64 1862
6274.39 1817
6275.14 1872
6275.88 2031
6276.63 2001
6277.38 2054
6278.13 2019
6278.88 1993
6279.62 2010
6280.37 1966
6281.12 1876
6281.87 1806
6282.62 1780
6283.36 1712
6284.11 1672
6284.86 1646
6285.61 1584
6286.36 1624
6287.10 1574
6287.85 1535
6288.60 1563
6289.35 1570
6290.10 1498
6290.85 1548
6291.59 1497
6292.34 1531
6293.09 1554
6293.84 1542
6294.59 1560
6295.34 1597
6296.09 1602
6296.84 1604
6297.58 1606
6298.33 1618
6299.08 1614
6299.83 1501
6300.58 1504
6301.33 1441
6302.08 1329
6302.83 1393
6303.58 1370
6304.33 1307
6305.08 1333
6305.83 1414
6306.58 1407
6307.32 1408
6308.07 1349
6308.82 1368
6309.57 1368
6310.32 1395
6311.07 1350
6311.82 1392
6312.57 1363
6313.32 1359
6314.07 1381
6314.82 1352
6315.57 1376
6316.32 1427
6317.07 1478
6317.82 1410
6318.57 1397
6319.32 1406
6320.07 1380
6320.82 1305
6321.57 1273
6322.32 1230
6323.07 1206
6323.82 1207
6324.58 1259
6325.33 1318
6326.08 1251
6326.83 1305
6327.58 1283
6328.33 1339
6329.08 1303
6329.83 1283
6330.58 1231
6331.33 1278
6332.08 1319
6332.83 1306
6333.58 1281
6334.34 1306
6335.09 1292
6335.84 1329
6336.59 1308
6337.34 1284
6338.09 1322
6338.84 1349
6339.59 1285
6340.35 1265
6341.10 1248
6341.85 1240
6342.60 1308
6343.35 1296
6344.10 1310
6344.86 1330
6345.61 1310
6346.36 1380
6347.11 1354
6347.86 1389
6348.62 1507
6349.37 1547
6350.12 1498
6350.87 1553
6351.62 1561
6352.38 1580
6353.13 1542
6353.88 1550
6354.63 1618
6355.38 1581
6356.14 1505
6356.89 1515
6357.64 1484
6358.39 1449
6359.15 1438
6359.90 1304
6360.65 1309
6361.40 1272
6362.16 1280
6362.91 1225
6363.66 1304
6364.42 1271
6365.17 1309
6365.92 1328
6366.67 1339
6367.43 1452
6368.18 1571
6368.93 1519
6369.69 1534
6370.44 1612
6371.19 1549
6371.95 1451
6372.70 1397
6373.45 1316
6374.21 1260
6374.96 1240
6375.71 1250
6376.47 1264
6377.22 1277
6377.98 1272
6378.73 1328
6379.48 1314
6380.24 1289
6380.99 1343
6381.74 1325
6382.50 1336
6383.25 1425
6384.01 1397
6384.76 1363
6385.51 1342
6386.27 1340
6387.02 1333
6387.78 1312
6388.53 1323
6389.29 1369
6390.04 1317
6390.79 1370
6391.55 1304
6392.30 1316
6393.06 1323
6393.81 1338
6394.57 1289
6395.32 1275
6396.08 1286
6396.83 1243
6397.59 1241
6398.34 1278
6399.10 1278
6399.85 1321
6400.61 1277
6401.36 1261
6402.12 1309
6402.87 1260
6403.63 1286
6404.38 1275
6405.14 1249
6405.89 1287
6406.65 1301
6407.40 1315
6408.16 1255
6408.91 1309
6409.67 1294
6410.43 1361
6411.18 1358
6411.94 1364
6412.69 1257
6413.45 1254
6414.20 1262
6414.96 1264
6415.72 1265
6416.47 1259
6417.23 1281
6417.98 1273
6418.74 1301
6419.50 1241
6420.25 1247
6421.01 1264
6421.77 1214
6422.52 1335
6423.28 1248
6424.03 1245
6424.79 1278
6425.55 1310
6426.30 1321
6427.06 1279
6427.82 1263
6428.57 1291
6429.33 1268
6430.09 1283
6430.84 1283
6431.60 1340
6432.36 1297
6433.11 1371
6433.87 1339
6434.63 1313
6435.39 1307
6436.14 1351
6436.90 1348
6437.66 1311
6438.41 1317
6439.17 1392
6439.93 1359
6440.69 1343
6441.44 1335
6442.20 1365
6442.96 1432
6443.72 1474
6444.47 1439
6445.23 1407
6445.99 1402
6446.75 1419
6447.50 1434
6448.26 1472
6449.02 1546
6449.78 1541
6450.54 1487
6451.29 1496
6452.05 1528
6452.81 1518
6453.57 1488
6454.33 1490
6455.08 1601
6455.84 1579
6456.60 1576
6457.36 1555
6458.12 1545
6458.88 1593
6459.64 1610
6460.39 1598
6461.15 1612
6461.91 1648
6462.67 1651
6463.43 1642
6464.19 1666
6464.95 1783
6465.70 1804
6466.46 1771
6467.22 1796
6467.98 1764
6468.74 1800
6469.50 1768
6470.26 1771
6471.02 1765
6471.78 1797
6472.54 1834
6473.30 1834
6474.05 1899
6474.81 1857
6475.57 1858
6476.33 1898
6477.09 1987
6477.85 1926
6478.61 2022
6479.37 2013
6480.13 2110
6480.89 2142
6481.65 2177
6482.41 2193
6483.17 2115
6483.93 2208
6484.69 2287
6485.45 2227
6486.21 2275
6486.97 2209
6487.73 2279
6488.49 2279
6489.25 2327
6490.01 2369
6490.77 2384
6491.53 2482
6492.29 2546
6493.05 2548
6493.81 2680
6494.57 2689
6495.33 2653
6496.10 2742
6496.86 2709
6497.62 2748
6498.38 2714
6499.14 2705
6499.90 2619
6500.66 2607
6501.42 2663
6502.18 2668
6502.94 2723
6503.70 2838
6504.47 2980
6505.23 3342
6505.99 3959
6506.75 4943
6507.51 6099
6508.27 7274
6509.03 8316
6509.79 8868
6510.56 9040
6511.32 8483
6512.08 7823
6512.84 6860
6513.60 5964
6514.36 5224
6515.13 4582
6515.89 4072
6516.65 3701
6517.41 3442
6518.17 3275
6518.94 3204
6519.70 3137
6520.46 3171
6521.22 3137
6521.98 3217
6522.75 3183
6523.51 3189
6524.27 3162
6525.03 3415
6525.79 3611
6526.56 3851
6527.32 4124
6528.08 4356
6528.84 4635
6529.61 4714
6530.37 4510
6531.13 4315
6531.90 4281
6532.66 4312
6533.42 4431
6534.18 4676
6534.95 5306
6535.71 6233
6536.47 7021
6537.24 7734
6538.00 7952
6538.76 7825
6539.53 7374
6540.29 6663
6541.05 5785
6541.82 5029
6542.58 4429
6543.34 3916
6544.11 3569
6544.87 3384
6545.63 3184
6546.40 3246
6547.16 3157
6547.92 3168
6548.69 3075
6549.45 2963
6550.21 2926
6550.98 2814
6551.74 2810
6552.51 2787
6553.27 2719
6554.03 2692
6554.80 2668
6555.56 2657
6556.33 2612
6557.09 2524
6557.85 2591
6558.62 2611
6559.38 2639
6560.15 2577
6560.91 2687
6561.68 2768
6562.44 2844
6563.21 2892
6563.97 2992
6564.74 2905
6565.50 2942
6566.26 2919
6567.03 2948
6567.79 2955
6568.56 2921
6569.32 2886
6570.09 2822
6570.85 2803
6571.62 2948
6572.38 2958
6573.15 3005
6573.91 3160
6574.68 3167
6575.44 3188
6576.21 3207
6576.98 3286
6577.74 3210
6578.51 3237
6579.27 3189
6580.04 3121
6580.80 3151
6581.57 3185
6582.33 3227
6583.10 3194
6583.87 3245
6584.63 3191
6585.40 3153
6586.16 3219
6586.93 3196
6587.70 3105
6588.46 3073
6589.23 3084
6589.99 3189
6590.76 3154
6591.53 3208
6592.29 3463
6593.06 3782
6593.82 4144
6594.59 4566
6595.36 4947
6596.12 5086
6596.89 5113
6597.66 4996
6598.42 4912
6599.19 4453
6599.96 4180
6600.72 3965
6601.49 3533
6602.26 3358
6603.02 3091
6603.79 2910
6604.56 2781
6605.33 2655
6606.09 2607
6606.86 2540
6607.63 2466
6608.39 2485
6609.16 2453
6609.93 2414
6610.70 2438
6611.46 2473
6612.23 2441
6613.00 2482
6613.77 2439
6614.53 2420
6615.30 2423
6616.07 2313
6616.84 2351
6617.60 2277
6618.37 2288
6619.14 2354
6619.91 2431
6620.68 2555
6621.44 2605
6622.21 2761
6622.98 2859
6623.75 2910
6624.52 2890
6625.28 2927
6626.05 2914
6626.82 2761
6627.59 2674
6628.36 2527
6629.13 2480
6629.89 2513
6630.66 2388
6631.43 2386
6632.20 2437
6632.97 2475
6633.74 2626
6634.51 2726
6635.27 2893
6636.04 3015
6636.81 2984
6637.58 3021
6638.35 3004
6639.12 2999
6639.89 2947
6640.66 2910
6641.43 2851
6642.19 2942
6642.96 2999
6643.73 3005
6644.50 2878
6645.27 2785
6646.04 2637
6646.81 2604
6647.58 2438
6648.35 2266
6649.12 2178
6649.89 2138
6650.66 2061
6651.43 2072
6652.20 2059
6652.97 2001
6653.74 1998
6654.51 1954
6655.28 1969
6656.05 1911
6656.82 1928
6657.59 1934
6658.36 2001
6659.13 1982
6659.90 1900
6660.67 1975
6661.44 1947
6662.21 1981
6662.98 2018
6663.75 2002
6664.52 2002
6665.29 1952
6666.06 1930
6666.83 1943
6667.60 1924
6668.37 1958
6669.14 2030
6669.91 2038
6670.68 1965
6671.46 2064
6672.23 2155
6673.00 2136
6673.77 2152
6674.54 2138
6675.31 2134
6676.08 2094
6676.85 2046
6677.62 2009
6678.40 2030
6679.17 2037
6679.94 2027
6680.71 1977
6681.48 2084
6682.25 2121
6683.02 2156
6683.80 2192
6684.57 2365
6685.34 2403
6686.11 2553
6686.88 2604
6687.65 2629
6688.43 2618
6689.20 2460
6689.97 2219
6690.74 2125
6691.51 2060
6692.29 1979
6693.06 1863
6693.83 1856
6694.60 1781
6695.37 1735
6696.15 1737
6696.92 1669
6697.69 1629
6698.46 1699
6699.24 1671
6700.01 1699
6700.78 1693
6701.55 1730
6702.33 1714
6703.10 1649
6703.87 1654
6704.64 1602
6705.42 1615
6706.19 1661
6706.96 1618
6707.74 1622
6708.51 1570
6709.28 1657
6710.06 1582
6710.83 1566
6711.60 1570
6712.37 1566
6713.15 1521
6713.92 1519
6714.69 1443
6715.47 1456
6716.24 1441
6717.01 1479
6717.79 1435
6718.56 1444
6719.34 1452
6720.11 1445
6720.88 1435
6721.66 1465
6722.43 1426
6723.20 1465
6723.98 1480
6724.75 1585
6725.53 1474
6726.30 1405
6727.07 1447
6727.85 1465
6728.62 1433
6729.40 1455
6730.17 1446
6730.95 1372
6731.72 1441
6732.49 1460
6733.27 1437
6734.04 1455
6734.82 1538
6735.59 1496
6736.37 1478
6737.14 1510
6737.92 1513
6738.69 1488
6739.47 1484
6740.24 1536
6741.01 1478
6741.79 1487
6742.56 1484
6743.34 1499
6744.11 1516
6744.89 1540
6745.67 1583
6746.44 1550
6747.22 1544
6747.99 1563
6748.77 1584
6749.54 1602
6750.32 1675
6751.09 1637
6751.87 1674
6752.64 1779
6753.42 1833
6754.19 1982
6754.97 2066
6755.75 2030
6756.52 1906
6757.30 1773
6758.07 1788
6758.85 1693
6759.63 1689
6760.40 1684
6761.18 1716
6761.95 1725
6762.73 1752
6763.51 1611
6764.28 1668
6765.06 1568
6765.83 1550
6766.61 1569
6767.39 1624
6768.16 1547
6768.94 1544
6769.72 1580
6770.49 1610
6771.27 1538
6772.05 1495
6772.82 1504
6773.60 1490
6774.38 1417
6775.15 1448
6775.93 1446
6776.71 1436
6777.48 1384
6778.26 1372
6779.04 1383
6779.82 1391
6780.59 1387
6781.37 1387
6782.15 1328
6782.92 1341
6783.70 1339
6784.48 1319
6785.26 1367
6786.03 1338
6786.81 1310
6787.59 1236
6788.37 1284
6789.14 1288
6789.92 1257
6790.70 1275
6791.48 1230
6792.25 1226
6793.03 1227
6793.81 1242
6794.59 1217
6795.37 1181
6796.14 1185
6796.92 1259
6797.70 1184
6798.48 1208
6799.26 1234
6800.04 1257
6800.81 1238
6801.59 1275
6802.37 1208
6803.15 1217
6803.93 1317
6804.71 1240
6805.48 1270
6806.26 1303
6807.04 1265
6807.82 1309
6808.60 1266
6809.38 1240
6810.16 1247
6810.94 1178
6811.71 1213
6812.49 1229
6813.27 1211
6814.05 1183
6814.83 1190
6815.61 1247
6816.39 1230
6817.17 1211
6817.95 1229
6818.73 1237
6819.51 1232
6820.29 1166
6821.07 1212
6821.84 1258
6822.62 1310
6823.40 1228
6824.18 1203
6824.96 1193
6825.74 1186
6826.52 1185
6827.30 1251
6828.08 1227
6828.86 1154
6829.64 1131
6830.42 1163
6831.20 1164
6831.98 1194
6832.76 1186
6833.54 1130
6834.32 1161
6835.10 1152
6835.88 1188
6836.66 1225
6837.44 1278
6838.22 1475
6839.01 1516
6839.79 1533
6840.57 1538
6841.35 1593
6842.13 1558
6842.91 1535
6843.69 1429
6844.47 1336
6845.25 1315
6846.03 1355
6846.81 1346
6847.59 1332
6848.37 1396
6849.16 1500
6849.94 1684
6850.72 1857
6851.50 1923
6852.28 1953
6853.06 2029
6853.84 1982
6854.62 1851
6855.41 1763
6856.19 1679
6856.97 1583
6857.75 1503
6858.53 1470
6859.31 1435
6860.10 1376
6860.88 1325
6861.66 1357
6862.44 1330
6863.22 1339
6864.00 1347
6864.79 1394
6865.57 1345
6866.35 1412
6867.13 1441
6867.91 1433
6868.70 1434
6869.48 1424
6870.26 1443
6871.04 1432
6871.83 1482
6872.61 1462
6873.39 1518
6874.17 1495
6874.96 1447
6875.74 1461
6876.52 1492
6877.30 1572
6878.09 1575
6878.87 1571
6879.65 1652
6880.43 1679
6881.22 1827
6882.00 1926
6882.78 2026
6883.57 2030
6884.35 2104
6885.13 2101
6885.92 2062
6886.70 2087
6887.48 2228
6888.27 2427
6889.05 2669
6889.83 2777
6890.62 2764
6891.40 2752
6892.18 2556
6892.97 2341
6893.75 2135
6894.53 2005
6895.32 1935
6896.10 1811
6896.88 1792
6897.67 1827
6898.45 1798
6899.24 1723
6900.02 1724
6900.80 1707
6901.59 1729
6902.37 1802
6903.16 1772
6903.94 1766
6904.73 1758
6905.51 1789
6906.29 1726
6907.08 1712
6907.86 1718
6908.65 1743
6909.43 1731
6910.22 1626
6911.00 1632
6911.79 1612
6912.57 1581
6913.35 1641
6914.14 1577
6914.92 1552
6915.71 1594
6916.49 1660
6917.28 1595
6918.06 1604
6918.85 1656
6919.63 1670
6920.42 1701
6921.20 1678
6921.99 1655
6922.78 1629
6923.56 1707
6924.35 1698
6925.13 1727
6925.92 1803
6926.70 1821
6927.49 1858
6928.27 1835
6929.06 1857
6929.84 1862
6930.63 1850
6931.42 1809
6932.20 1854
6932.99 1864
6933.77 1886
6934.56 1905
6935.35 1890
6936.13 1916
6936.92 1941
6937.70 1934
6938.49 1993
6939.28 2122
6940.06 2198
6940.85 2311
6941.63 2516
6942.42 2623
6943.21 2733
6943.99 2824
6944.78 2887
6945.57 2867
6946.35 2874
6947.14 2924
6947.93 2965
6948.71 2952
6949.50 2983
6950.29 2990
6951.07 2913
6951.86 2793
6952.65 2797
6953.44 2685
6954.22 2574
6955.01 2542
6955.80 2488
6956.58 2531
6957.37 2502
6958.16 2523
6958.95 2468
6959.73 2534
6960.52 2557
6961.31 2578
6962.09 2619
6962.88 2616
6963.67 2582
6964.46 2703
6965.25 2721
6966.03 2752
6966.82 2830
6967.61 3093
6968.40 3250
6969.18 3345
6969.97 3436
6970.76 3535
6971.55 3617
6972.34 3640
6973.12 3651
6973.91 3621
6974.70 3590
6975.49 3459
6976.28 3454
6977.07 3577
6977.85 3583
6978.64 3748
6979.43 3858
6980.22 3979
6981.01 4240
6981.80 4683
6982.59 5497
6983.37 6700
6984.16 8150
6984.95 10067
6985.74 11715
6986.53 13304
6987.32 13907
6988.11 13797
6988.90 13000
6989.69 11782
6990.47 10241
6991.26 8683
6992.05 7127
6992.84 5937
6993.63 4868
6994.42 4210
6995.21 3613
6996.00 3177
6996.79 2895
6997.58 2696
6998.37 2533
6999.16 2397
6999.95 2380
7000.74 2367
7001.53 2330
7002.32 2270
7003.11 2217
7003.90 2134
7004.69 2124
7005.48 2046
7006.27 1998
7007.06 1984
7007.85 1872
7008.64 1863
7009.43 1872
7010.22 1938
7011.01 2019
7011.80 2109
7012.59 2181
7013.38 2187
7014.17 2293
7014.96 2402
7015.75 2407
7016.54 2335
7017.33 2237
7018.12 2277
7018.91 2323
7019.70 2263
7020.49 2281
7021.28 2361
7022.07 2468
7022.87 2538
7023.66 2622
7024.45 2712
7025.24 2822
7026.03 2832
7026.82 2935
7027.61 2957
7028.40 2966
7029.19 2875
7029.99 2824
7030.78 2761
7031.57 2664
7032.36 2592
7033.15 2403
7033.94 2309
7034.74 2232
7035.53 2161
7036.32 2293
7037.11 2306
7037.90 2292
7038.69 2401
7039.49 2417
7040.28 2369
7041.07 2357
7041.86 2212
7042.65 2261
7043.45 2181
7044.24 2173
7045.03 2177
7045.82 2175
7046.61 2217
7047.41 2188
7048.20 2145
7048.99 2275
7049.78 2359
7050.58 2437
7051.37 2479
7052.16 2475
7052.95 2460
7053.75 2407
7054.54 2296
7055.33 2253
7056.13 2224
7056.92 2163
7057.71 2063
7058.50 2082
7059.30 2105
7060.09 2095
7060.88 2087
7061.68 2170
7062.47 2083
7063.26 2084
7064.06 2077
7064.85 2049
7065.64 2039
7066.44 2126
7067.23 2048
7068.02 2011
7068.82 2023
7069.61 2049
7070.40 2027
7071.20 1992
7071.99 2008
7072.78 1933
7073.58 1899
7074.37 1894
7075.17 1841
7075.96 1865
7076.75 1805
7077.55 1775
7078.34 1791
7079.14 1750
7079.93 1837
7080.72 1864
7081.52 1807
7082.31 1756
7083.11 1807
7083.90 1808
7084.70 1889
7085.49 1850
7086.28 2136
7087.08 2290
7087.87 2421
7088.67 2599
7089.46 2708
7090.26 2735
7091.05 2612
7091.85 2489
7092.64 2360
7093.44 2152
7094.23 1978
7095.03 1963
7095.82 1821
7096.62 1758
7097.41 1691
7098.21 1665
7099.00 1623
7099.80 1532
7100.59 1585
7101.39 1616
7102.18 1572
7102.98 1473
7103.77 1449
7104.57 1475
7105.37 1426
7106.16 1414
7106.96 1374
7107.75 1348
7108.55 1340
7109.34 1343
7110.14 1285
7110.94 1288
7111.73 1316
7112.53 1280
7113.32 1283
7114.12 1241
7114.92 1304
7115.71 1285
7116.51 1288
7117.30 1342
7118.10 1316
7118.90 1350
7119.69 1328
7120.49 1397
7121.29 1321
7122.08 1304
7122.88 1337
7123.68 1391
7124.47 1361
7125.27 1333
7126.07 1321
7126.86 1375
7127.66 1370
7128.46 1381
7129.25 1434
7130.05 1391
7130.85 1374
7131.64 1399
7132.44 1384
7133.24 1338
7134.04 1279
7134.83 1286
7135.63 1288
7136.43 1270
7137.23 1229
7138.02 1224
7138.82 1238
7139.62 1239
7140.42 1188
7141.21 1189
7142.01 1190
7142.81 1192
7143.61 1197
7144.40 1204
7145.20 1186
7146.00 1186
7146.80 1164
7147.59 1148
7148.39 1218
7149.19 1183
7149.99 1167
7150.79 1155
7151.59 1147
7152.38 1144
7153.18 1172
7153.98 1182
7154.78 1184
7155.58 1169
7156.38 1121
7157.17 1194
7157.97 1179
7158.77 1140
7159.57 1133
7160.37 1065
7161.17 1104
7161.97 1119
7162.76 1102
7163.56 1094
7164.36 1085
7165.16 1145
7165.96 1148
7166.76 1119
7167.56 1129
7168.36 1097
7169.16 1041
7169.96 1052
7170.75 1058
7171.55 1061
7172.35 1009
7173.15 1079
7173.95 1059
7174.75 1030
7175.55 1002
7176.35 1019
7177.15 971
7177.95 947
7178.75 1003
7179.55 956
7180.35 985
7181.15 1037
7181.95 1019
7182.75 995
7183.55 1054
7184.35 1106
7185.15 1043
7185.95 1051
7186.75 1033
7187.55 1028
7188.35 996
7189.15 968
7189.95 956
7190.75 943
7191.55 928
7192.35 924
7193.15 893
7193.95 946
7194.75 938
7195.55 956
7196.35 912
7197.15 916
7197.95 908
7198.76 891
7199.56 891
7200.36 901
7201.16 903
7201.96 953
7202.76 964
7203.56 940
7204.36 918
7205.16 936
7205.96 916
7206.77 895
7207.57 906
7208.37 893
7209.17 915
7209.97 880
7210.77 868
7211.57 917
7212.38 932
7213.18 941
7213.98 975
7214.78 931
7215.58 938
7216.38 931
7217.19 926
7217.99 895
7218.79 879
7219.59 927
7220.39 946
7221.20 928
7222.00 955
7222.80 957
7223.60 950
7224.40 914
7225.21 929
7226.01 952
7226.81 949
7227.61 966
7228.42 941
7229.22 917
7230.02 888
7230.82 888
7231.63 896
7232.43 939
7233.23 901
7234.03 935
7234.84 947
7235.64 1011
7236.44 1017
7237.25 1037
7238.05 1033
7238.85 1034
7239.65 1052
7240.46 990
7241.26 952
7242.06 963
7242.87 967
7243.67 980
7244.47 962
7245.28 893
7246.08 916
7246.88 925
7247.69 921
7248.49 891
7249.30 896
7250.10 924
7250.90 933
7251.71 929
7252.51 937
7253.31 871
7254.12 910
7254.92 930
7255.73 937
7256.53 912
7257.33 972
7258.14 953
7258.94 928
7259.75 930
7260.55 902
7261.35 944
7262.16 908
7262.96 917
7263.77 897
7264.57 898
7265.38 893
7266.18 893
7266.99 874
7267.79 861
7268.59 904
7269.40 959
7270.20 908
7271.01 907
7271.81 907
7272.62 908
7273.42 921
7274.23 931
7275.03 904
7275.84 919
7276.64 918
7277.45 937
7278.25 903
7279.06 954
7279.86 980
7280.67 963
7281.48 986
7282.28 1051
7283.09 1131
7283.89 1221
7284.70 1276
7285.50 1365
7286.31 1392
7287.11 1356
7287.92 1352
7288.73 1284
7289.53 1209
7290.34 1135
7291.14 1040
7291.95 1017
7292.76 1007
7293.56 971
7294.37 937
7295.17 921
7295.98 921
7296.79 925
7297.59 930
7298.40 892
7299.21 923
7300.01 942
7300.82 910
7301.62 943
7302.43 962
7303.24 948
7304.04 977
7304.85 984
7305.66 947
7306.46 971
7307.27 900
7308.08 916
7308.89 986
7309.69 993
7310.50 1055
7311.31 1085
7312.11 1043
7312.92 1040
7313.73 1006
7314.53 1057
7315.34 1064
7316.15 1079
7316.96 1133
7317.76 1233
7318.57 1395
7319.38 1587
7320.19 1690
7320.99 1707
7321.80 1635
7322.61 1515
7323.42 1426
7324.22 1348
7325.03 1210
7325.84 1126
7326.65 1091
7327.46 1084
7328.26 1081
7329.07 1026
7329.88 997
7330.69 1022
7331.50 1008
7332.30 1026
7333.11 1027
7333.92 990
7334.73 1016
7335.54 1067
7336.35 1004
7337.15 1014
7337.96 1000
7338.77 1050
7339.58 1069
7340.39 1037
7341.20 1038
7342.01 1026
7342.82 1033
7343.62 965
7344.43 976
7345.24 927
7346.05 903
7346.86 924
7347.67 946
7348.48 926
7349.29 913
7350.10 897
7350.91 931
7351.71 922
7352.52 900
7353.33 897
7354.14 898
7354.95 890
7355.76 846
7356.57 863
7357.38 860
7358.19 833
7359.00 906
7359.81 880
7360.62 910
7361.43 922
7362.24 930
7363.05 964
7363.86 912
7364.67 969
7365.48 951
7366.29 952
7367.10 908
7367.91 909
7368.72 913
7369.53 909
7370.34 868
7371.15 895
7371.96 869
7372.77 861
7373.58 852
7374.39 814
7375.20 838
7376.01 813
7376.82 851
7377.63 819
7378.45 893
7379.26 891
7380.07 937
7380.88 987
7381.69 969
7382.50 971
7383.31 1007
7384.12 1006
7384.93 1039
7385.74 938
7386.56 932
7387.37 915
7388.18 912
7388.99 890
7389.80 826
7390.61 819
7391.42 799
7392.24 811
7393.05 822
7393.86 801
7394.67 765
7395.48 766
7396.29 807
7397.10 810
7397.92 805
7398.73 791
7399.54 765
7400.35 805
7401.16 835
7401.98 815
7402.79 814
7403.60 853
7404.41 805
7405.23 790
7406.04 740
7406.85 824
7407.66 831
7408.47 812
7409.29 817
7410.10 788
7410.91 797
7411.72 804
7412.54 805
7413.35 781
7414.16 785
7414.98 744
7415.79 761
7416.60 716
7417.41 707
7418.23 760
7419.04 734
7419.85 742
7420.67 767
7421.48 761
7422.29 744
7423.11 769
7423.92 767
7424.73 726
7425.54 748
7426.36 716
7427.17 761
7427.99 759
7428.80 777
7429.61 728
7430.43 712
7431.24 730
7432.05 763
7432.87 722
7433.68 702
7434.49 702
7435.31 734
7436.12 711
7436.94 718
7437.75 739
7438.56 728
7439.38 760
7440.19 740
7441.01 792
7441.82 767
7442.64 745
7443.45 755
7444.26 757
7445.08 747
7445.89 701
7446.71 753
7447.52 763
7448.34 742
7449.15 721
7449.97 748
7450.78 766
7451.59 713
7452.41 758
7453.22 743
7454.04 693
7454.85 730
7455.67 726
7456.48 779
7457.30 770
7458.11 715
7458.93 742
7459.74 766
7460.56 751
7461.38 725
7462.19 745
7463.01 731
7463.82 731
7464.64 738
7465.45 722
7466.27 726
7467.08 755
7467.90 776
7468.72 799
7469.53 777
7470.35 712
7471.16 792
7471.98 767
7472.79 774
7473.61 761
7474.43 811
7475.24 794
7476.06 770
7476.87 790
7477.69 776
7478.51 781
7479.32 787
7480.14 794
7480.96 779
7481.77 768
7482.59 795
7483.41 758
7484.22 791
7485.04 796
7485.85 757
7486.67 771
7487.49 737
7488.31 748
7489.12 751
7489.94 774
7490.76 735
7491.57 734
7492.39 741
7493.21 746
7494.02 743
7494.84 734
7495.66 759
7496.48 727
7497.29 768
7498.11 738
7498.93 738
7499.74 737
7500.56 788
7501.38 742
7502.20 754
7503.01 735
7503.83 767
7504.65 735
7505.47 738
7506.29 737
7507.10 754
7507.92 766
7508.74 796
7509.56 788
7510.37 733
7511.19 758
7512.01 743
7512.83 739
7513.65 732
7514.47 772
7515.28 769
7516.10 735
7516.92 719
7517.74 732
7518.56 765
7519.38 704
7520.19 694
7521.01 725
7521.83 733
7522.65 745
7523.47 760
7524.29 726
7525.11 766
7525.92 789
7526.74 763
7527.56 729
7528.38 771
7529.20 732
7530.02 746
7530.84 766
7531.66 786
7532.48 805
7533.30 792
7534.12 770
7534.93 801
7535.75 763
7536.57 791
7537.39 790
7538.21 794
7539.03 786
7539.85 756
7540.67 799
7541.49 766
7542.31 752
7543.13 827
7543.95 809
7544.77 817
7545.59 813
7546.41 767
7547.23 784
7548.05 784
7548.87 762
7549.69 820
7550.51 788
7551.33 805
7552.15 823
7552.97 797
7553.79 799
7554.61 824
7555.43 744
7556.25 786
7557.07 820
7557.89 871
7558.71 860
7559.53 846
7560.36 887
7561.18 884
7562.00 877
7562.82 899
7563.64 842
7564.46 823
7565.28 864
7566.10 784
7566.92 798
7567.74 823
7568.56 814
7569.39 820
7570.21 844
7571.03 814
7571.85 828
7572.67 853
7573.49 828
7574.31 831
7575.14 819
7575.96 822
7576.78 808
7577.60 836
7578.42 830
7579.24 845
7580.06 848
7580.89 848
7581.71 885
7582.53 840
7583.35 856
7584.17 846
7585.00 906
7585.82 901
7586.64 903
7587.46 923
7588.29 884
7589.11 895
7589.93 966
7590.75 920
7591.57 933
7592.40 921
7593.22 959
7594.04 951
7594.86 993
7595.69 943
7596.51 957
7597.33 1018
7598.15 1032
7598.98 1049
7599.80 1031
7600.62 1085
7601.45 1027
7602.27 1012
7603.09 1090
7603.92 1086
7604.74 1124
7605.56 1180
7606.38 1148
7607.21 1167
7608.03 1179
7608.85 1120
7609.68 1101
7610.50 1045
7611.32 1083
7612.15 1049
7612.97 1058
7613.80 1085
7614.62 1064
7615.44 1098
7616.27 1073
7617.09 1113
7617.91 1174
7618.74 1170
7619.56 1230
7620.39 1272
7621.21 1260
7622.03 1242
7622.86 1225
7623.68 1190
7624.51 1156
7625.33 1172
7626.15 1147
7626.98 1176
7627.80 1172
7628.63 1177
7629.45 1178
7630.28 1221
7631.10 1237
7631.93 1291
7632.75 1303
7633.58 1334
7634.40 1280
7635.22 1301
7636.05 1300
7636.87 1218
7637.70 1147
7638.52 1083
7639.35 1106
7640.17 1066
7641.00 975
7641.82 1000
7642.65 982
7643.47 1016
7644.30 1016
7645.13 1084
7645.95 1065
7646.78 1071
7647.60 1050
7648.43 1062
7649.25 1048
7650.08 1035
7650.90 1022
7651.73 1005
7652.55 995
7653.38 986
7654.21 985
7655.03 932
7655.86 926
7656.68 932
7657.51 876
7658.34 875
7659.16 874
7659.99 843
7660.81 858
7661.64 850
7662.47 844
7663.29 879
7664.12 899
7664.95 888
7665.77 879
7666.60 858
7667.42 898
7668.25 875
7669.08 885
7669.90 862
7670.73 864
7671.56 831
7672.38 823
7673.21 847
7674.04 818
7674.87 801
7675.69 828
7676.52 834
7677.35 857
7678.17 840
7679.00 831
7679.83 839
7680.65 837
7681.48 805
7682.31 855
7683.14 840
7683.96 844
7684.79 910
7685.62 948
7686.45 957
7687.27 947
7688.10 989
7688.93 925
7689.76 899
7690.58 862
7691.41 849
7692.24 826
7693.07 832
7693.90 828
7694.72 829
7695.55 859
7696.38 828
7697.21 867
7698.04 889
7698.86 923
7699.69 914
7700.52 888
7701.35 902
7702.18 919
7703.01 864
7703.83 880
7704.66 876
7705.49 834
7706.32 805
7707.15 816
7707.98 796
7708.81 770
7709.63 814
7710.46 795
7711.29 791
7712.12 792
7712.95 790
7713.78 775
7714.61 749
7715.44 754
7716.27 784
7717.10 828
7717.93 748
7718.75 701
7719.58 725
7720.41 751
7721.24 718
7722.07 732
7722.90 744
7723.73 723
7724.56 699
7725.39 731
7726.22 717
7727.05 722
7727.88 757
7728.71 762
7729.54 771
7730.37 775
7731.20 752
7732.03 760
7732.86 789
7733.69 770
7734.52 766
7735.35 763
7736.18 753
7737.01 722
7737.84 716
7738.67 717
7739.50 740
7740.33 733
7741.16 713
7741.99 751
7742.82 704
7743.65 718
7744.48 725
7745.31 742
7746.14 768
7746.98 786
7747.81 809
7748.64 832
7749.47 859
7750.30 837
7751.13 853
7751.96 842
7752.79 785
7753.62 789
7754.45 772
7755.29 742
7756.12 735
7756.95 748
7757.78 778
7758.61 742
7759.44 753
7760.27 771
7761.11 786
7761.94 782
7762.77 737
7763.60 745
7764.43 724
7765.26 712
7766.10 736
7766.93 774
7767.76 750
7768.59 752
7769.42 755
7770.26 758
7771.09 705
7771.92 752
7772.75 733
7773.58 729
7774.42 761
7775.25 747
7776.08 741
7776.91 709
7777.75 691
7778.58 714
7779.41 688
7780.24 707
7781.08 732
7781.91 672
7782.74 695
7783.57 691
7784.41 686
7785.24 682
7786.07 686
7786.91 707
7787.74 718
7788.57 696
7789.40 728
7790.24 738
7791.07 720
7791.90 725
7792.74 716
7793.57 710
7794.40 682
7795.24 701
7796.07 722
7796.90 723
7797.74 676
7798.57 745
7799.40 746
7800.24 769
7801.07 716
7801.91 756
7802.74 766
7803.57 776
7804.41 766
7805.24 776
7806.07 814
7806.91 779
7807.74 762
7808.58 777
7809.41 822
7810.25 830
7811.08 826
7811.91 842
7812.75 849
7813.58 888
7814.42 937
7815.25 934
7816.09 974
7816.92 938
7817.75 965
7818.59 993
7819.42 966
7820.26 953
7821.09 933
7821.93 916
7822.76 986
7823.60 1009
7824.43 1083
7825.27 1061
7826.10 1001
7826.94 964
7827.77 976
7828.61 985
7829.44 944
7830.28 904
7831.11 921
7831.95 927
7832.78 991
7833.62 958
7834.46 984
7835.29 999
7836.13 1002
7836.96 1015
7837.80 985
7838.63 1020
7839.47 998
7840.31 938
7841.14 925
7841.98 905
7842.81 899
7843.65 885
7844.48 872
7845.32 860
7846.16 846
7846.99 841
7847.83 829
7848.67 890
7849.50 827
7850.34 862
7851.17 818
7852.01 779
7852.85 785
7853.68 803
7854.52 843
7855.36 821
7856.19 836
7857.03 824
7857.87 825
7858.70 836
7859.54 843
7860.38 835
7861.21 807
7862.05 818
7862.89 832
7863.72 879
7864.56 873
7865.40 852
7866.24 890
7867.07 806
7867.91 844
7868.75 883
7869.59 860
7870.42 836
7871.26 853
7872.10 898
7872.94 888
7873.77 918
7874.61 919
7875.45 948
7876.29 960
7877.12 952
7877.96 1073
7878.80 1073
7879.64 1144
7880.47 1256
7881.31 1340
7882.15 1341
7882.99 1360
7883.83 1343
7884.66 1339
7885.50 1284
7886.34 1232
7887.18 1153
7888.02 1084
7888.86 1066
7889.69 1025
7890.53 1028
7891.37 1043
7892.21 1001
7893.05 999
7893.89 992
7894.73 943
7895.56 977
7896.40 957
7897.24 923
7898.08 950
7898.92 910
7899.76 874
7900.60 887
7901.44 861
7902.28 846
7903.12 822
7903.95 843
7904.79 823
7905.63 851
7906.47 844
7907.31 808
7908.15 802
7908.99 845
7909.83 862
7910.67 847
7911.51 839
7912.35 838
7913.19 836
7914.03 817
7914.87 898
7915.71 936
7916.55 969
7917.39 1033
7918.23 1080
7919.07 1065
7919.91 1096
7920.75 1117
7921.59 1106
7922.43 1057
7923.27 1023
7924.11 984
7924.95 946
7925.79 955
7926.63 887
7927.47 844
7928.31 822
7929.15 814
7929.99 812
7930.83 820
7931.67 838
7932.51 777
7933.35 804
7934.19 827
7935.04 851
7935.88 818
7936.72 809
7937.56 815
7938.40 832
7939.24 806
7940.08 813
7940.92 806
7941.76 841
7942.60 809
7943.45 775
7944.29 820
7945.13 882
7945.97 866
7946.81 839
7947.65 872
7948.49 872
7949.34 831
7950.18 849
7951.02 908
7951.86 906
7952.70 869
7953.54 924
7954.39 968
7955.23 1002
7956.07 978
7956.91 1014
7957.75 1031
7958.60 992
7959.44 1026
7960.28 969
7961.12 966
7961.96 946
7962.81 935
7963.65 958
7964.49 967
7965.33 973
7966.18 994
7967.02 1000
7967.86 1078
7968.70 1167
7969.55 1178
7970.39 1197
7971.23 1157
7972.08 1104
7972.92 1059
7973.76 992
7974.60 970
7975.45 950
7976.29 958
7977.13 920
7977.98 905
7978.82 904
7979.66 908
7980.51 855
7981.35 812
7982.19 831
7983.04 836
7983.88 836
7984.72 836
7985.57 773
7986.41 794
7987.25 761
7988.10 782
7988.94 786
7989.78 798
7990.63 737
7991.47 718
7992.32 729
7993.16 727
7994.00 740
7994.85 709
7995.69 760
7996.54 730
7997.38 705
7998.22 744
7999.07 725
7999.91 690
8000.76 698
8001.60 718
8002.45 692
8003.29 681
8004.13 677
8004.98 710
8005.82 682
8006.67 644
8007.51 649
8008.36 676
8009.20 661
8010.05 684
8010.89 662
8011.74 674
8012.58 688
8013.43 732
8014.27 725
8015.12 697
8015.96 656
8016.81 643
8017.65 661
8018.50 644
8019.34 645
8020.19 657
8021.03 638
8021.88 611
8022.72 613
8023.57 593
8024.41 594
8025.26 608
8026.11 635
8026.95 597
8027.80 586
8028.64 638
8029.49 653
8030.33 586
8031.18 605
8032.03 580
8032.87 633
8033.72 649
8034.56 668
8035.41 666
8036.26 643
8037.10 661
8037.95 619
8038.80 622
8039.64 625
8040.49 625
8041.34 624
8042.18 629
8043.03 628
8043.87 631
8044.72 626
8045.57 635
8046.41 580
8047.26 578
8048.11 616
8048.96 656
8049.80 612
8050.65 605
8051.50 596
8052.34 623
8053.19 649
8054.04 611
8054.88 590
8055.73 607
8056.58 594
8057.43 601
8058.27 603
8059.12 595
8059.97 576
8060.82 601
8061.66 579
8062.51 575
8063.36 551
8064.21 573
8065.05 599
8065.90 554
8066.75 572
8067.60 591
8068.44 559
8069.29 545
8070.14 565
8070.99 575
8071.84 578
8072.68 536
8073.53 554
8074.38 592
8075.23 563
8076.08 564
8076.93 537
8077.77 528
8078.62 573
8079.47 589
8080.32 545
8081.17 560
8082.02 560
8082.87 573
8083.71 589
8084.56 567
8085.41 575
8086.26 579
8087.11 546
8087.96 546
8088.81 539
8089.66 561
8090.51 570
8091.35 573
8092.20 568
8093.05 570
8093.90 508
8094.75 539
8095.60 540
8096.45 560
8097.30 576
8098.15 576
8099.00 561
8099.85 558
8100.70 550
8101.55 527
8102.40 553
8103.25 571
8104.10 529
8104.95 538
8105.80 532
8106.65 541
8107.50 543
8108.35 565
8109.20 532
8110.05 554
8110.90 527
8111.75 529
8112.60 525
8113.45 533
8114.30 539
8115.15 558
8116.00 553
8116.85 587
8117.70 559
8118.55 539
8119.40 558
8120.25 576
8121.10 577
8121.95 604
8122.80 610
8123.65 588
8124.50 543
8125.35 566
8126.20 563
8127.06 567
8127.91 567
8128.76 583
8129.61 583
8130.46 593
8131.31 567
8132.16 635
8133.01 606
8133.86 590
8134.72 603
8135.57 594
8136.42 581
8137.27 569
8138.12 582
8138.97 591
8139.83 612
8140.68 621
8141.53 543
8142.38 615
8143.23 580
8144.08 593
8144.94 556
8145.79 562
8146.64 547
8147.49 562
8148.34 602
8149.20 591
8150.05 617
8150.90 589
8151.75 576
8152.60 567
8153.46 563
8154.31 599
8155.16 651
8156.01 615
8156.87 670
8157.72 672
8158.57 630
8159.42 668
8160.28 622
8161.13 627
8161.98 588
8162.84 568
8163.69 580
8164.54 565
8165.39 565
8166.25 547
8167.10 574
8167.95 558
8168.81 481
8169.66 527
8170.51 535
8171.37 559
8172.22 558
8173.07 536
8173.93 511
8174.78 517
8175.63 565
8176.49 556
8177.34 519
8178.19 508
8179.05 489
8179.90 503
8180.76 512
8181.61 517
8182.46 550
8183.32 534
8184.17 509
8185.02 533
8185.88 509
8186.73 528
8187.59 540
8188.44 523
8189.30 564
8190.15 532
8191.00 557
8191.86 519
8192.71 524
8193.57 524
8194.42 524
8195.28 552
8196.13 551
8196.99 524
8197.84 521
8198.69 525
8199.55 544
8200.40 559
8201.26 530
8202.11 561
8202.97 546
8203.82 515
8204.68 515
8205.53 561
8206.39 548
8207.24 510
8208.10 513
8208.95 480
8209.81 551
8210.67 556
8211.52 519
8212.38 541
8213.23 557
8214.09 510
8214.94 543
8215.80 533
8216.65 564
8217.51 512
8218.37 547
8219.22 549
8220.08 543
8220.93 564
8221.79 563
8222.64 570
8223.50 543
8224.36 575
8225.21 566
8226.07 549
8226.92 537
8227.78 542
8228.64 542
8229.49 536
8230.35 525
8231.21 511
8232.06 527
8232.92 537
8233.78 539
8234.63 555
8235.49 547
8236.35 550
8237.20 532
8238.06 512
8238.92 551
8239.77 521
8240.63 506
8241.49 527
8242.34 561
8243.20 544
8244.06 573
8244.91 554
8245.77 504
8246.63 534
8247.49 503
8248.34 506
8249.20 520
8250.06 522
8250.92 534
8251.77 530
8252.63 516
8253.49 533
8254.35 534
8255.20 530
8256.06 543
8256.92 540
8257.78 541
8258.63 539
8259.49 536
8260.35 531
8261.21 555
8262.07 566
8262.92 541
8263.78 575
8264.64 590
8265.50 544
8266.36 575
8267.22 563
8268.07 603
8268.93 612
8269.79 582
8270.65 586
8271.51 606
8272.37 630
8273.22 599
8274.08 637
8274.94 638
8275.80 597
8276.66 601
8277.52 634
8278.38 667
8279.24 708
8280.09 698
8280.95 698
8281.81 690
8282.67 697
8283.53 676
8284.39 666
8285.25 676
8286.11 656
8286.97 621
8287.83 623
8288.69 606
8289.55 618
8290.41 618
8291.26 620
8292.12 634
8292.98 652
8293.84 680
8294.70 691
8295.56 703
8296.42 621
8297.28 644
8298.14 668
8299.00 616
8299.86 603
8300.72 633
8301.58 603
8302.44 612
8303.30 605
8304.16 584
8305.02 596
8305.88 624
8306.74 590
8307.60 585
8308.46 600
8309.33 615
8310.19 598
8311.05 569
8311.91 615
8312.77 587
8313.63 599
8314.49 588
8315.35 607
8316.21 612
8317.07 582
8317.93 621
8318.79 592
8319.65 605
8320.52 587
8321.38 588
8322.24 613
8323.10 623
8323.96 634
8324.82 595
8325.68 573
8326.54 600
8327.41 592
8328.27 589
8329.13 622
8329.99 601
8330.85 642
8331.71 643
8332.57 639
8333.44 626
8334.30 658
8335.16 620
8336.02 623
8336.88 601
8337.75 587
8338.61 607
8339.47 609
8340.33 592
8341.19 601
8342.06 646
8342.92 665
8343.78 674
8344.64 667
8345.50 721
8346.37 693
8347.23 725
8348.09 705
8348.95 754
8349.82 762
8350.68 751
8351.54 746
8352.40 769
8353.27 735
8354.13 778
8354.99 768
8355.86 696
8356.72 706
8357.58 705
8358.45 694
8359.31 651
8360.17 647
8361.03 655
8361.90 622
8362.76 598
8363.62 645
8364.49 661
8365.35 650
8366.21 611
8367.08 618
8367.94 656
8368.80 700
8369.67 689
8370.53 661
8371.40 647
8372.26 685
8373.12 668
8373.99 645
8374.85 630
8375.71 640
8376.58 671
8377.44 693
8378.31 698
8379.17 642
8380.03 688
8380.90 659
8381.76 676
8382.63 713
8383.49 729
8384.36 743
8385.22 737
8386.08 756
8386.95 797
8387.81 814
8388.68 778
8389.54 795
8390.41 788
8391.27 772
8392.14 789
8393.00 753
8393.87 713
8394.73 746
8395.60 747
8396.46 743
8397.33 770
8398.19 694
8399.06 725
8399.92 739
8400.79 744
8401.65 763
8402.52 775
8403.38 768
8404.25 770
8405.11 747
8405.98 765
8406.84 767
8407.71 816
8408.58 744
8409.44 717
8410.31 763
8411.17 772
8412.04 794
8412.90 730
8413.77 779
8414.64 773
8415.50 795
8416.37 801
8417.23 823
8418.10 826
8418.97 807
8419.83 843
8420.70 812
8421.56 844
8422.43 852
8423.30 859
8424.16 846
8425.03 859
8425.90 909
8426.76 953
8427.63 941
8428.50 961
8429.36 968
8430.23 977
8431.10 967
8431.96 960
8432.83 988
8433.70 1000
8434.56 958
8435.43 998
8436.30 953
8437.16 970
8438.03 999
8438.90 1015
8439.77 1081
8440.63 1062
8441.50 1105
8442.37 1115
8443.24 1151
8444.10 1152
8444.97 1087
8445.84 1109
8446.71 1167
8447.57 1118
8448.44 1151
8449.31 1160
8450.18 1169
8451.04 1200
8451.91 1269
8452.78 1261
8453.65 1355
8454.52 1581
8455.38 1807
8456.25 1970
8457.12 2171
8457.99 2334
8458.86 2405
8459.72 2345
8460.59 2180
8461.46 2098
8462.33 1889
8463.20 1763
8464.07 1584
8464.93 1455
8465.80 1377
8466.67 1292
8467.54 1239
8468.41 1185
8469.28 1180
8470.15 1152
8471.02 1096
8471.88 1092
8472.75 1070
8473.62 1018
8474.49 1048
8475.36 1014
8476.23 952
8477.10 972
8477.97 969
8478.84 1006
8479.71 995
8480.58 1025
8481.44 998
8482.31 1014
8483.18 1060
8484.05 1114
8484.92 1104
8485.79 1096
8486.66 1115
8487.53 1086
8488.40 1028
8489.27 1003
8490.14 1038
8491.01 1001
8491.88 980
8492.75 975
8493.62 1016
8494.49 1015
8495.36 1025
8496.23 1038
8497.10 982
8497.97 1064
8498.84 1003
8499.71 981
8500.58 970
8501.45 955
8502.32 962
8503.19 960
8504.06 962
8504.93 970
8505.80 954
8506.67 1012
8507.55 1002
8508.42 975
8509.29 987
8510.16 1024
8511.03 994
8511.90 990
8512.77 1011
8513.64 986
8514.51 1035
8515.38 1031
8516.25 1045
8517.13 1008
8518.00 1034
8518.87 1055
8519.74 1130
8520.61 1079
8521.48 1096
8522.35 1162
8523.23 1204
8524.10 1275
8524.97 1376
8525.84 1421
8526.71 1567
8527.58 1610
8528.46 1633
8529.33 1622
8530.20 1551
8531.07 1452
8531.94 1392
8532.81 1355
8533.69 1253
8534.56 1202
8535.43 1188
8536.30 1116
8537.18 1147
8538.05 1016
8538.92 1015
8539.79 1004
8540.66 1040
8541.54 1025
8542.41 969
8543.28 994
8544.15 958
8545.03 957
8545.90 959
8546.77 929
8547.64 961
8548.52 961
8549.39 981
8550.26 974
8551.14 965
8552.01 988
8552.88 1036
8553.76 1078
8554.63 1120
8555.50 1157
8556.37 1153
8557.25 1127
8558.12 1160
8558.99 1114
8559.87 1038
8560.74 1031
8561.61 948
8562.49 949
8563.36 966
8564.24 969
8565.11 932
8565.98 912
8566.86 923
8567.73 887
8568.60 855
8569.48 880
8570.35 891
8571.23 915
8572.10 917
8572.97 877
8573.85 879
8574.72 895
8575.60 906
8576.47 884
8577.34 878
8578.22 828
8579.09 885
8579.97 882
8580.84 873
8581.72 842
8582.59 859
8583.47 870
8584.34 881
8585.21 858
8586.09 859
8586.96 914
8587.84 922
8588.71 928
8589.59 937
8590.46 919
8591.34 917
8592.21 919
8593.09 985
8593.96 989
8594.84 965
8595.71 946
8596.59 969
8597.46 998
8598.34 965
8599.22 953
8600.09 1031
8600.97 1034
8601.84 1031
8602.72 1046
8603.59 1025
8604.47 1101
8605.34 1064
8606.22 993
8607.10 1020
8607.97 1052
8608.85 1073
8609.72 1087
8610.60 1069
8611.47 1098
8612.35 1044
8613.23 1073
8614.10 1080
8614.98 1041
8615.86 1055
8616.73 1112
8617.61 1078
8618.48 1098
8619.36 1129
8620.24 1167
8621.11 1157
8621.99 1175
8622.87 1180
8623.74 1153
8624.62 1198
8625.50 1231
8626.37 1266
8627.25 1289
8628.13 1270
8629.00 1255
8629.88 1278
8630.76 1277
8631.64 1299
8632.51 1290
8633.39 1355
8634.27 1365
8635.14 1346
8636.02 1369
8636.90 1353
8637.78 1412
8638.65 1395
8639.53 1380
8640.41 1382
8641.29 1392
8642.16 1404
8643.04 1471
8643.92 1477
8644.80 1495
8645.67 1502
8646.55 1516
8647.43 1516
8648.31 1550
8649.18 1672
8650.06 1630
8650.94 1572
8651.82 1675
8652.70 1650
8653.58 1655
8654.45 1679
8655.33 1662
8656.21 1677
8657.09 1786
8657.97 1801
8658.84 1820
8659.72 1846
8660.60 1957
8661.48 1950
8662.36 2051
8663.24 2055
8664.12 2152
8664.99 2267
8665.87 2332
8666.75 2416
8667.63 2492
8668.51 2424
8669.39 2408
8670.27 2494
8671.15 2494
8672.03 2561
8672.91 2635
8673.78 2841
8674.66 2973
8675.54 3203
8676.42 3299
8677.30 3226
8678.18 3209
8679.06 3102
8679.94 2767
8680.82 2645
8681.70 2473
8682.58 2204
8683.46 2124
8684.34 1959
8685.22 1921
8686.10 1920
8686.98 1901
8687.86 2013
8688.74 2061
8689.62 2210
8690.50 2389
8691.38 2567
8692.26 2802
8693.14 3200
8694.02 3294
8694.90 3331
8695.78 3384
8696.66 3161
8697.54 2940
8698.42 2818
8699.30 2577
8700.18 2289
8701.06 2109
8701.94 1948
8702.82 1948
8703.70 1909
8704.58 1872
8705.46 1781
8706.34 1771
8707.23 1672
8708.11 1574
8708.99 1467
8709.87 1444
8710.75 1407
8711.63 1356
8712.51 1304
8713.39 1252
8714.27 1194
8715.16 1184
8716.04 1193
8716.92 1171
8717.80 1149
8718.68 1144
8719.56 1119
8720.44 1112
8721.33 1097
8722.21 1099
8723.09 1101
8723.97 1104
8724.85 1106
8725.73 1086
8726.62 1125
8727.50 1080
8728.38 1106
8729.26 1145
8730.14 1165
8731.03 1110
8731.91 1150
8732.79 1171
8733.67 1203
8734.55 1199
8735.44 1190
8736.32 1206
8737.20 1161
8738.08 1139
8738.97 1127
8739.85 1130
8740.73 1129
8741.61 1101
8742.50 1104
8743.38 1112
8744.26 1136
8745.14 1053
8746.03 1066
8746.91 1023
8747.79 1048
8748.68 1074
8749.56 1069
8750.44 1065
8751.33 1095
8752.21 1080
8753.09 1072
8753.97 1089
8754.86 1098
8755.74 1099
8756.62 1114
8757.51 1101
8758.39 1095
8759.28 1126
8760.16 1106
8761.04 1109
8761.93 1095
8762.81 1116
8763.69 1096
8764.58 1114
8765.46 1025
8766.34 1060
8767.23 1091
8768.11 1093
8769.00 1074
8769.88 1095
8770.76 1085
8771.65 1025
8772.53 1060
8773.42 1041
8774.30 1053
8775.19 1043
8776.07 1028
8776.95 986
8777.84 990
8778.72 1050
8779.61 1034
8780.49 1005
8781.38 1035
8782.26 1041
8783.15 1040
8784.03 1020
8784.92 1059
8785.80 1075
8786.69 1023
8787.57 1054
8788.46 972
8789.34 1028
8790.23 948
8791.11 941
8792.00 1010
8792.88 1002
8793.77 931
8794.65 956
8795.54 942
8796.42 932
8797.31 896
8798.19 883
8799.08 884
8799.96 864
8800.85 901
8801.74 847
8802.62 823
8803.51 873
8804.39 858
8805.28 862
8806.16 891
8807.05 850
8807.94 854
8808.82 871
8809.71 869
8810.59 872
8811.48 849
8812.37 818
8813.25 785
8814.14 792
8815.03 807
8815.91 852
8816.80 898
8817.68 882
8818.57 874
8819.46 917
8820.34 920
8821.23 914
8822.12 953
8823.00 903
8823.89 873
8824.78 825
8825.66 853
8826.55 852
8827.44 804
8828.33 762
8829.21 765
8830.10 773
8830.99 776
8831.87 751
8832.76 770
8833.65 757
8834.54 774
8835.42 770
8836.31 762
8837.20 717
8838.08 710
8838.97 692
8839.86 646
8840.75 682
8841.64 677
8842.52 675
8843.41 689
8844.30 706
8845.19 659
8846.07 663
8846.96 682
8847.85 644
8848.74 663
8849.63 642
8850.51 637
8851.40 692
8852.29 690
8853.18 662
8854.07 693
8854.96 664
8855.84 635
8856.73 647
8857.62 641
8858.51 643
8859.40 632
8860.29 590
8861.17 639
8862.06 657
8862.95 643
8863.84 593
8864.73 641
8865.62 631
8866.51 634
8867.40 636
8868.29 615
8869.17 606
8870.06 620
8870.95 614
8871.84 624
8872.73 606
8873.62 595
8874.51 579
8875.40 537
8876.29 537
8877.18 593
8878.07 605
8878.96 554
8879.85 579
8880.74 543
8881.63 577
8882.51 606
8883.40 567
8884.29 592
8885.18 567
8886.07 566
8886.96 567
8887.85 604
8888.74 606
8889.63 576
8890.52 548
8891.41 555
8892.30 556
8893.19 588
8894.09 607
8894.98 615
8895.87 575
8896.76 558
8897.65 588
8898.54 556
8899.43 571
8900.32 530
8901.21 550
8902.10 543
8902.99 565
8903.88 534
8904.77 531
8905.66 561
8906.55 533
8907.44 520
8908.34 495
8909.23 506
8910.12 530
8911.01 549
8911.90 538
8912.79 532
8913.68 520
8914.57 521
8915.47 552
8916.36 529
8917.25 525
8918.14 511
8919.03 504
8919.92 516
8920.81 562
8921.71 540
8922.60 510
8923.49 520
8924.38 496
8925.27 486
8926.16 494
8927.06 521
8927.95 513
8928.84 488
8929.73 477
8930.62 496
8931.52 514
8932.41 515
8933.30 522
8934.19 529
8935.09 491
8935.98 482
8936.87 486
8937.76 542
8938.66 532
8939.55 476
8940.44 480
8941.33 476
8942.23 482
8943.12 456
8944.01 490
8944.90 489
8945.80 510
8946.69 470
8947.58 501
8948.48 530
8949.37 485
8950.26 488
8951.16 481
8952.05 465
8952.94 447
8953.84 500
8954.73 483
8955.62 455
8956.52 494
8957.41 461
8958.30 526
8959.20 474
8960.09 483
8960.98 491
8961.88 504
8962.77 478
8963.66 488
8964.56 503
8965.45 482
8966.35 492
8967.24 486
8968.13 471
8969.03 495
8969.92 511
8970.82 483
8971.71 476
8972.60 483
8973.50 476
8974.39 508
8975.29 493
8976.18 497
8977.08 517
8977.97 496
8978.87 456
8979.76 474
8980.65 496
8981.55 510
8982.44 509
8983.34 483
8984.23 494
8985.13 473
8986.02 466
8986.92 486
8987.81 467
8988.71 459
8989.60 464
8990.50 470
8991.39 468
8992.29 486
8993.18 483
8994.08 501
8994.97 504
8995.87 500
8996.76 487
8997.66 462
8998.56 461
8999.45 488
9000.35 488
9001.24 496
9002.14 486
9003.03 489
9003.93 514
9004.83 467
9005.72 455
9006.62 450
9007.51 451
9008.41 462
9009.31 449
9010.20 437
9011.10 407
9011.99 435
9012.89 455
9013.79 446
9014.68 439
9015.58 445
9016.48 470
9017.37 464
9018.27 437
9019.16 441
9020.06 441
9020.96 477
9021.85 477
9022.75 456
9023.65 460
9024.54 459
9025.44 476
9026.34 423
9027.24 416
9028.13 464
9029.03 466
9029.93 474
9030.82 452
9031.72 466
9032.62 458
9033.52 473
9034.41 422
9035.31 433
9036.21 431
9037.10 477
9038.00 461
9038.90 453
9039.80 447
9040.69 451
9041.59 470
9042.49 445
9043.39 474
9044.29 452
9045.18 488
9046.08 502
9046.98 458
9047.88 493
9048.78 472
9049.67 443
9050.57 480
9051.47 502
9052.37 463
9053.27 498
9054.16 496
9055.06 481
9055.96 435
9056.86 492
9057.76 498
9058.66 509
9059.55 499
9060.45 495
9061.35 485
9062.25 508
9063.15 490
9064.05 514
9064.95 493
9065.85 484
9066.74 478
9067.64 506
9068.54 506
9069.44 494
9070.34 483
9071.24 507
9072.14 476
9073.04 453
9073.94 492
9074.84 479
9075.74 486
9076.64 482
9077.53 500
9078.43 490
9079.33 489
9080.23 494
9081.13 509
9082.03 487
9082.93 526
9083.83 515
9084.73 519
9085.63 497
9086.53 464
9087.43 458
9088.33 487
9089.23 500
9090.13 479
9091.03 461
9091.93 474
9092.83 482
9093.73 511
9094.63 524
9095.53 486
9096.43 476
9097.33 480
9098.23 492
9099.13 520
9100.04 498
9100.94 496
9101.84 479
9102.74 470
9103.64 488
9104.54 492
9105.44 503
9106.34 500
9107.24 491
9108.14 487
9109.04 478
9109.94 497
9110.85 438
9111.75 481
9112.65 459
9113.55 476
9114.45 431
9115.35 457
9116.25 472
9117.15 441
9118.06 463
9118.96 474
9119.86 470
9120.76 471
9121.66 496
9122.56 509
9123.46 459
9124.37 448
9125.27 505
9126.17 494
9127.07 498
9127.97 457
9128.88 462
9129.78 460
9130.68 456
9131.58 468
9132.48 473
9133.39 435
9134.29 473
9135.19 471
9136.09 495
9137.00 508
9137.90 505
9138.80 504
9139.70 484
9140.61 505
9141.51 466
9142.41 452
9143.31 467
9144.22 467
9145.12 471
9146.02 458
9146.92 473
9147.83 472
9148.73 486
9149.63 459
9150.54 464
9151.44 490
9152.34 473
9153.25 475
9154.15 475
9155.05 472
9155.96 471
9156.86 474
9157.76 444
9158.67 491
9159.57 494
9160.47 480
9161.38 461
9162.28 454
9163.18 449
9164.09 492
9164.99 479
9165.90 516
9166.80 465
9167.70 474
9168.61 504
9169.51 518
9170.42 488
9171.32 456
9172.22 478
9173.13 459
9174.03 488
9174.94 437
9175.84 472
9176.74 488
9177.65 509
9178.55 458
9179.46 494
9180.36 480
9181.27 503
9182.17 494
9183.08 463
9183.98 498
9184.89 517
9185.79 514
9186.70 498
9187.60 475
9188.51 495
9189.41 500
9190.32 491
9191.22 506
9192.13 488
9193.03 489
9193.94 482
9194.84 496
9195.75 513
9196.65 486
9197.56 513
9198.46 512
9199.37 549
9200.27 529
9201.18 530
9202.08 536
9202.99 538
9203.90 540
9204.80 548
9205.71 487
9206.61 532
9207.52 506
9208.42 512
9209.33 483
9210.24 480
9211.14 469
9212.05 480
9212.95 459
9213.86 461
9214.77 510
9215.67 497
9216.58 480
9217.49 500
9218.39 496
9219.30 502
9220.21 486
9221.11 515
9222.02 485
9222.93 504
9223.83 477
9224.74 492
9225.65 473
9226.55 477
9227.46 470
9228.37 480
9229.27 462
9230.18 452
9231.09 473
9231.99 449
9232.90 512
9233.81 471
9234.72 453
9235.62 461
9236.53 501
9237.44 449
9238.34 466
9239.25 436
9240.16 478
9241.07 497
9241.97 483
9242.88 477
9243.79 489
9244.70 449
9245.61 454
9246.51 486
9247.42 430
9248.33 456
9249.24 453
9250.14 452
9251.05 440
9251.96 449
9252.87 427
9253.78 487
9254.69 426
9255.59 440
9256.50 453
9257.41 468
9258.32 470
9259.23 451
9260.14 453
9261.04 480
9261.95 467
9262.86 460
9263.77 453
9264.68 445
9265.59 466
9266.50 496
9267.40 456
9268.31 475
9269.22 456
9270.13 456
9271.04 463
9271.95 503
9272.86 476
9273.77 472
9274.68 498
9275.59 469
9276.49 484
9277.40 478
9278.31 451
9279.22 458
9280.13 481
9281.04 492
9281.95 448
9282.86 457
9283.77 461
9284.68 479
9285.59 472
9286.50 479
9287.41 450
9288.32 457
9289.23 466
9290.14 469
9291.05 478
9291.96 481
9292.87 490
9293.78 469
9294.69 449
9295.60 459
9296.51 472
9297.42 487
9298.33 502
9299.24 505
9300.15 492
9301.06 528
9301.97 485
9302.88 484
9303.79 520
9304.70 518
9305.61 479
9306.53 496
9307.44 498
9308.35 506
9309.26 508
9310.17 488
9311.08 500
9311.99 502
9312.90 543
9313.81 485
9314.72 498
9315.63 514
9316.55 522
9317.46 521
9318.37 516
9319.28 510
9320.19 501
9321.10 493
9322.01 492
9322.93 473
9323.84 453
9324.75 463
9325.66 460
9326.57 460
9327.48 497
9328.40 479
9329.31 455
9330.22 478
9331.13 533
9332.04 483
9332.96 461
9333.87 489
9334.78 471
9335.69 485
9336.60 472
9337.52 479
9338.43 482
9339.34 452
9340.25 455
9341.17 442
9342.08 470
9342.99 484
9343.90 486
9344.82 482
9345.73 493
9346.64 445
9347.55 491
9348.47 520
9349.38 508
9350.29 473
9351.21 472
9352.12 475
9353.03 505
9353.94 490
9354.86 468
9355.77 501
9356.68 536
9357.60 505
9358.51 498
9359.42 488
9360.34 496
9361.25 496
9362.16 511
9363.08 487
9363.99 499
9364.90 489
9365.82 505
9366.73 483
9367.65 475
9368.56 489
9369.47 509
9370.39 479
9371.30 484
9372.21 504
9373.13 477
9374.04 455
9374.96 481
9375.87 503
9376.79 488
9377.70 483
9378.61 472
9379.53 484
9380.44 470
9381.36 479
9382.27 508
9383.19 518
9384.10 543
9385.01 527
9385.93 523
9386.84 512
9387.76 503
9388.67 519
9389.59 538
9390.50 531
9391.42 549
9392.33 575
9393.25 518
9394.16 584
9395.08 580
9395.99 541
9396.91 532
9397.82 547
9398.74 561
9399.65 523
9400.57 540
9401.48 538
9402.40 531
9403.32 542
9404.23 518
9405.15 507
9406.06 510
9406.98 505
9407.89 473
9408.81 460
9409.73 491
9410.64 495
9411.56 519
9412.47 504
9413.39 505
9414.30 563
9415.22 526
9416.14 510
9417.05 526
9417.97 509
9418.89 516
9419.80 494
9420.72 487
9421.63 495
9422.55 503
9423.47 498
9424.38 496
9425.30 503
9426.22 515
9427.13 527
9428.05 523
9428.97 521
9429.88 529
9430.80 532
9431.72 548
9432.63 544
9433.55 531
9434.47 551
9435.38 565
9436.30 559
9437.22 542
9438.14 565
9439.05 549
9439.97 547
9440.89 562
9441.81 560
9442.72 622
9443.64 604
9444.56 575
9445.47 571
9446.39 597
9447.31 586
9448.23 597
9449.15 572
9450.06 590
9450.98 565
9451.90 592
9452.82 589
9453.73 598
9454.65 589
9455.57 618
9456.49 606
9457.41 593
9458.32 572
9459.24 556
9460.16 588
9461.08 550
9462.00 568
9462.92 528
9463.83 571
9464.75 574
9465.67 562
9466.59 531
9467.51 538
9468.43 563
9469.35 556
9470.26 569
9471.18 544
9472.10 559
9473.02 571
9473.94 589
9474.86 585
9475.78 570
9476.70 575
9477.62 538
9478.54 538
9479.45 569
9480.37 589
9481.29 580
9482.21 612
9483.13 607
9484.05 632
9484.97 572
9485.89 587
9486.81 611
9487.73 592
9488.65 611
9489.57 582
9490.49 588
9491.41 587
9492.33 543
9493.25 562
9494.17 589
9495.09 598
9496.01 583
9496.93 536
9497.85 528
9498.77 575
9499.69 590
9500.61 587
9501.53 556
9502.45 580
9503.37 586
9504.29 569
9505.21 594
9506.13 575
9507.05 590
9507.97 598
9508.89 605
9509.81 605
9510.73 627
9511.65 607
9512.57 569
9513.49 627
9514.42 576
9515.34 600
9516.26 637
9517.18 611
9518.10 617
9519.02 669
9519.94 666
9520.86 667
9521.78 666
9522.71 701
9523.63 689
9524.55 682
9525.47 709
9526.39 684
9527.31 727
9528.23 704
9529.16 650
9530.08 664
9531.00 642
9531.92 664
9532.84 648
9533.76 664
9534.69 675
9535.61 657
9536.53 676
9537.45 663
9538.37 671
9539.30 696
9540.22 689
9541.14 684
9542.06 676
9542.98 661
9543.91 669
9544.83 687
9545.75 639
9546.67 648
9547.60 688
9548.52 705
9549.44 697
9550.36 678
9551.29 680
9552.21 685
9553.13 669
9554.06 690
9554.98 696
9555.90 669
9556.82 715
9557.75 725
9558.67 733
9559.59 738
9560.52 748
9561.44 749
9562.36 747
9563.29 759
9564.21 747
9565.13 782
9566.06 777
9566.98 708
9567.90 746
9568.83 772
9569.75 796
9570.67 750
9571.60 796
9572.52 778
9573.44 783
9574.37 802
9575.29 812
9576.22 805
9577.14 798
9578.06 832
9578.99 810
9579.91 864
9580.84 856
9581.76 858
9582.68 867
9583.61 862
9584.53 870
9585.46 843
9586.38 835
9587.31 794
9588.23 844
9589.15 856
9590.08 838
9591.00 849
9591.93 839
9592.85 821
9593.78 854
9594.70 905
9595.63 904
9596.55 890
9597.48 921
9598.40 903
9599.33 925
9600.25 999
9601.18 1011
9602.10 1001
9603.03 987
9603.95 1021
9604.88 984
9605.80 1000
9606.73 943
9607.65 986
9608.58 927
9609.50 980
9610.43 934
9611.35 956
9612.28 924
9613.21 925
9614.13 902
9615.06 930
9615.98 961
9616.91 938
9617.84 991
9618.76 999
9619.69 985
9620.61 998
9621.54 1030
9622.47 1021
9623.39 992
9624.32 987
9625.24 1015
9626.17 1023
9627.10 1036
9628.02 996
9628.95 1024
9629.88 1029
9630.80 1025
9631.73 1011
9632.65 1037
9633.58 1029
9634.51 1046
9635.43 1058
9636.36 1085
9637.29 1128
9638.22 1061
9639.14 1118
9640.07 1133
9641.00 1107
9641.92 1148
9642.85 1220
9643.78 1208
9644.70 1253
9645.63 1256
9646.56 1237
9647.49 1281
9648.41 1266
9649.34 1232
9650.27 1294
9651.20 1320
9652.12 1340
9653.05 1328
9653.98 1267
9654.91 1266
9655.83 1231
9656.76 1254
9657.69 1280
9658.62 1255
9659.55 1239
9660.47 1195
9661.40 1190
9662.33 1233
9663.26 1254
9664.19 1274
9665.11 1253
9666.04 1288
9666.97 1329
9667.90 1289
9668.83 1322
9669.75 1308
9670.68 1336
9671.61 1345
9672.54 1325
9673.47 1334
9674.40 1347
9675.33 1397
9676.25 1429
9677.18 1395
9678.11 1404
9679.04 1442
9679.97 1444
9680.90 1475
9681.83 1481
9682.76 1439
9683.69 1493
9684.61 1531
9685.54 1478
9686.47 1501
9687.40 1490
9688.33 1535
9689.26 1571
9690.19 1466
9691.12 1479
9692.05 1465
9692.98 1544
9693.91 1544
9694.84 1595
9695.77 1646
9696.70 1748
9697.63 1723
9698.56 1845
9699.49 1958
9700.42 2005
9701.35 1988
9702.28 2122
9703.21 2106
9704.14 2053
9705.07 1908
9706.00 1847
9706.93 1786
9707.86 1661
9708.79 1665
9709.72 1611
9710.65 1627
9711.58 1645
9712.51 1643
9713.44 1640
9714.37 1712
9715.30 1768
9716.23 1818
9717.16 1836
9718.09 1752
9719.02 1771
9719.95 1758
9720.88 1736
9721.81 1684
9722.75 1573
9723.68 1544
9724.61 1458
9725.54 1362
9726.47 1368
9727.40 1324
9728.33 1302
9729.26 1291
9730.19 1278
9731.13 1215
9732.06 1253
9732.99 1285
9733.92 1300
9734.85 1282
9735.78 1272
9736.71 1287
9737.65 1288
9738.58 1255
9739.51 1278
9740.44 1259
9741.37 1178
9742.30 1174
9743.24 1104
9744.17 1090
9745.10 1120
9746.03 1077
9746.96 1100
9747.90 1068
9748.83 1048
9749.76 1043
9750.69 1029
9751.63 1018
9752.56 1010
9753.49 1027
9754.42 1033
9755.36 1045
9756.29 1023
9757.22 984
9758.15 985
9759.09 1011
9760.02 996
9760.95 1016
9761.88 995
9762.82 938
9763.75 1000
9764.68 981
9765.62 1030
9766.55 996
9767.48 966
9768.41 1003
9769.35 1014
9770.28 1019
9771.21 1011
9772.15 974
9773.08 1010
9774.01 990
9774.95 973
9775.88 995
9776.81 969
9777.75 976
9778.68 982
9779.62 1008
9780.55 1004
9781.48 989
9782.42 1000
9783.35 1016
9784.28 1022
9785.22 1037
9786.15 1025
9787.09 993
9788.02 940
9788.95 976
9789.89 923
9790.82 916
9791.76 947
9792.69 979
9793.63 935
9794.56 902
9795.49 898
9796.43 924
9797.36 918
9798.30 958
9799.23 963
9800.17 927
9801.10 965
9802.04 962
9802.97 949
9803.91 934
9804.84 943
9805.78 898
9806.71 904
9807.65 896
9808.58 853
9809.52 803
9810.45 807
9811.39 752
9812.32 780
9813.26 822
9814.19 796
9815.13 741
9816.06 762
9817.00 764
9817.93 789
9818.87 774
9819.80 764
9820.74 765
9821.68 758
9822.61 746
9823.55 717
9824.48 711
9825.42 688
9826.35 717
9827.29 747
9828.23 715
9829.16 700
9830.10 715
9831.03 722
9831.97 677
9832.91 690
9833.84 709
9834.78 720
9835.72 724
9836.65 693
9837.59 697
9838.52 733
9839.46 709
9840.40 706
9841.33 691
9842.27 699
9843.21 749
9844.14 708
9845.08 704
9846.02 705
9846.95 719
9847.89 711
9848.83 696
9849.77 671
9850.70 701
9851.64 692
9852.58 704
9853.51 701
9854.45 690
9855.39 692
9856.33 714
9857.26 715
9858.20 698
9859.14 675
9860.08 681
9861.01 690
9861.95 685
9862.89 665
9863.83 658
9864.76 696
9865.70 683
9866.64 671
9867.58 696
9868.51 648
9869.45 639
9870.39 636
9871.33 650
9872.27 662
9873.20 646
9874.14 670
9875.08 661
9876.02 673
9876.96 664
9877.90 650
9878.83 646
9879.77 661
9880.71 639
9881.65 648
9882.59 657
9883.53 656
9884.47 657
9885.40 642
9886.34 616
9887.28 589
9888.22 643
9889.16 629
9890.10 638
9891.04 623
9891.98 624
9892.91 620
9893.85 633
9894.79 615
9895.73 603
9896.67 610
9897.61 601
9898.55 610
9899.49 590
9900.43 613
9901.37 602
9902.31 608
9903.25 619
9904.19 604
9905.13 601
9906.07 610
9907.01 625
9907.95 637
9908.89 621
9909.83 598
9910.77 596
9911.71 635
9912.65 660
9913.59 624
9914.53 623
9915.47 625
9916.41 662
9917.35 624
9918.29 615
9919.23 619
9920.17 629
9921.11 658
9922.05 668
9922.99 662
9923.93 703
9924.87 695
9925.81 701
9926.75 786
9927.69 780
9928.63 802
9929.57 766
9930.51 769
9931.45 772
9932.39 753
9933.34 734
9934.28 714
9935.22 709
9936.16 690
9937.10 655
9938.04 636
9938.98 613
9939.92 631
9940.87 592
9941.81 563
9942.75 579
9943.69 632
9944.63 610
9945.57 627
9946.51 649
9947.46 630
9948.40 626
9949.34 665
9950.28 681
9951.22 735
9952.16 713
9953.11 726
9954.05 723
9954.99 695
9955.93 671
9956.87 696
9957.82 665
9958.76 631
9959.70 639
9960.64 617
9961.59 635
9962.53 610
9963.47 614
9964.41 577
9965.35 569
9966.30 557
9967.24 556
9968.18 535
9969.13 562
9970.07 566
9971.01 539
9971.95 513
9972.90 513
9973.84 534
9974.78 546
9975.73 514
9976.67 472
9977.61 503
9978.55 497
9979.50 518
9980.44 533
9981.38 528
9982.33 501
9983.27 507
9984.21 508
9985.16 511
9986.10 512
9987.04 503
9987.99 512
9988.93 543
9989.88 539
9990.82 556
9991.76 536
9992.71 521
9993.65 512
9994.59 511
9995.54 498
9996.48 505
9997.43 514
9998.37 523
9999.31 535
10000.26 530
10001.20 520
10002.15 512
10003.09 515
10004.04 527
10004.98 501
10005.92 511
10006.87 514
10007.81 520
10008.76 529
10009.70 514
10010.65 505
10011.59 505
10012.54 487
10013.48 501
10014.43 498
10015.37 485
10016.32 506
10017.26 503
10018.21 491
10019.15 498
10020.10 511
10021.04 517
10021.99 488
10022.93 488
10023.88 476
10024.82 506
10025.77 499
10026.71 515
10027.66 526
10028.60 508
10029.55 539
10030.49 523
10031.44 495
10032.39 474
10033.33 494
10034.28 505
10035.22 489
10036.17 496
10037.11 479
10038.06 430
10039.01 471
10039.95 457
10040.90 476
10041.84 471
10042.79 472
10043.74 456
10044.68 490
10045.63 464
10046.58 476
10047.52 495
10048.47 470
10049.41 477
10050.36 486
10051.31 466
10052.25 469
10053.20 471
10054.15 457
10055.09 432
10056.04 454
10056.99 461
10057.93 442
10058.88 444
10059.83 446
10060.78 452
10061.72 447
10062.67 460
10063.62 462
10064.56 447
10065.51 422
10066.46 443
10067.41 448
10068.35 434
10069.30 440
10070.25 444
10071.20 456
10072.14 448
10073.09 463
10074.04 418
10074.99 462
10075.93 440
10076.88 473
10077.83 454
10078.78 472
10079.72 465
10080.67 460
10081.62 471
10082.57 451
10083.52 441
10084.46 492
10085.41 481
10086.36 469
10087.31 485
10088.26 483
10089.21 464
10090.15 463
10091.10 452
10092.05 460
10093.00 457
10093.95 457
10094.90 444
10095.85 447
10096.79 480
10097.74 457
10098.69 438
10099.64 464
10100.59 457
10101.54 444
10102.49 440
10103.44 472
10104.39 437
10105.33 423
10106.28 440
10107.23 446
10108.18 467
10109.13 466
10110.08 478
10111.03 450
10111.98 498
10112.93 445
10113.88 466
10114.83 474
10115.78 455
10116.73 458
10117.68 471
10118.63 458
10119.58 464
10120.53 455
10121.48 422
10122.43 456
10123.38 474
10124.33 503
10125.28 473
10126.23 482
10127.18 471
10128.13 474
10129.08 506
10130.03 507
10130.98 468
10131.93 485
10132.88 484
10133.83 499
10134.78 483
10135.73 490
10136.68 472
10137.63 490
10138.58 502
10139.53 508
10140.48 493
10141.43 463
10142.38 470
10143.33 533
10144.29 497
10145.24 500
10146.19 509
10147.14 530
10148.09 516
10149.04 502
10149.99 499
10150.94 498
10151.89 518
10152.85 521
10153.80 501
10154.75 488
10155.70 526
10156.65 527
10157.60 514
10158.55 528
10159.51 541
10160.46 516
10161.41 533
10162.36 534
10163.31 542
10164.26 533
10165.22 533
10166.17 552
10167.12 551
10168.07 542
10169.02 548
10169.98 583
10170.93 542
10171.88 564
10172.83 554
10173.79 547
10174.74 548
10175.69 568
10176.64 573
10177.60 555
10178.55 565
10179.50 546
10180.45 594
10181.41 615
10182.36 612
10183.31 609
10184.26 607
10185.22 537
10186.17 557
10187.12 563
10188.08 591
10189.03 593
10189.98 617
10190.93 599
10191.89 581
10192.84 571
10193.79 627
10194.75 591
10195.70 615
10196.65 588
10197.61 572
10198.56 576
10199.51 588
10200.47 612
10201.42 599
10202.38 625
10203.33 633
10204.28 651
10205.24 641
10206.19 653
10207.14 669
10208.10 680
10209.05 661
10210.01 652
10210.96 678
10211.91 646
10212.87 662
10213.82 643
10214.78 620
10215.73 609
10216.69 605
10217.64 587
10218.59 590
10219.55 612
10220.50 598
10221.46 580
10222.41 608
10223.37 592
10224.32 569
10225.28 588
10226.23 588
10227.19 597
10228.14 556
10229.10 560
10230.05 575
10231.01 614
10231.96 609
10232.92 616
10233.87 649
10234.83 698
10235.78 664
10236.74 695
10237.69 688
10238.65 706
10239.60 748
10240.56 699
10241.51 692
10242.47 648
10243.42 639
10244.38 636
10245.34 628
10246.29 582
10247.25 574
10248.20 562
10249.16 547
10250.11 521
10251.07 542
10252.03 559
10252.98 547
10253.94 534
10254.89 529
10255.85 526
10256.81 538
10257.76 506
10258.72 510
10259.68 516
10260.63 519
10261.59 525
10262.55 503
10263.50 492
10264.46 506
10265.41 521
10266.37 509
10267.33 514
10268.28 479
10269.24 490
10270.20 514
10271.16 504
10272.11 486
10273.07 499
10274.03 518
10274.98 510
10275.94 529
10276.90 511
10277.85 499
10278.81 511
10279.77 522
10280.73 508
10281.68 447
10282.64 488
10283.60 489
10284.56 475
10285.51 477
10286.47 495
10287.43 453
10288.39 511
10289.34 493
10290.30 502
10291.26 512
10292.22 509
10293.18 521
10294.13 492
10295.09 502
10296.05 496
10297.01 483
10297.97 500
10298.92 484
10299.88 502
10300.84 504
10301.80 500
10302.76 477
10303.72 492
10304.67 493
10305.63 466
10306.59 457
10307.55 495
10308.51 458
10309.47 444
10310.43 488
10311.38 481
10312.34 475
10313.30 465
10314.26 465
10315.22 512
10316.18 497
10317.14 472
10318.10 457
10319.06 494
10320.01 465
10320.97 453
10321.93 463
10322.89 479
10323.85 480
10324.81 448
10325.77 506
10326.73 476
10327.69 457
10328.65 471
10329.61 488
10330.57 533
10331.53 492
10332.49 508
10333.45 497
10334.41 482
10335.37 466
10336.33 470
10337.29 460
10338.25 488
10339.21 455
10340.17 452
10341.13 490
10342.09 449
10343.05 462
10344.01 435
10344.97 409
10345.93 426
10346.89 440
10347.85 456
10348.81 433
10349.77 424
10350.73 413
10351.69 453
10352.65 465
10353.61 436
10354.57 420
10355.53 422
10356.49 418
10357.46 412
10358.42 427
10359.38 436
10360.34 452
10361.30 440
10362.26 404
10363.22 398
10364.18 423
10365.14 395
10366.11 429
10367.07 418
10368.03 409
10368.99 411
10369.95 449
10370.91 422
10371.87 426
10372.84 416
10373.80 415
10374.76 447
10375.72 412
10376.68 385
10377.64 393
10378.61 420
10379.57 402
10380.53 383
10381.49 405
10382.45 425
10383.42 401
10384.38 407
10385.34 433
10386.30 431
10387.27 408
10388.23 423
10389.19 413
10390.15 444
10391.11 446
10392.08 412
10393.04 425
10394.00 446
10394.96 430
10395.93 435
10396.89 402
10397.85 406
10398.82 404
10399.78 466
10400.74 426
10401.70 413
10402.67 425
10403.63 428
10404.59 424
10405.56 438
10406.52 402
10407.48 414
10408.45 414
10409.41 408
10410.37 423
10411.34 396
10412.30 430
10413.26 396
10414.23 416
10415.19 433
10416.15 416
10417.12 418
10418.08 439
10419.04 445
10420.01 436
10420.97 461
10421.94 461
10422.90 466
10423.86 433
10424.83 453
10425.79 454
10426.76 442
10427.72 452
10428.68 424
10429.65 408
10430.61 430
10431.58 418
10432.54 416
10433.51 390
10434.47 377
10435.44 404
10436.40 398
10437.36 424
10438.33 379
10439.29 401
10440.26 406
10441.22 423
10442.19 423
10443.15 427
10444.12 414
10445.08 400
10446.05 407
10447.01 419
10447.98 386
10448.94 390
10449.91 406
10450.87 369
10451.84 386
10452.80 414
10453.77 398
10454.73 392
10455.70 408
10456.67 410
10457.63 408
10458.60 389
10459.56 398
10460.53 430
10461.49 428
10462.46 426
10463.43 434
10464.39 424
10465.36 420
10466.32 407
10467.29 408
10468.25 404
10469.22 415
10470.19 417
10471.15 388
10472.12 411
10473.09 411
10474.05 412
10475.02 404
10475.98 386
10476.95 401
10477.92 422
10478.88 433
10479.85 442
10480.82 467
10481.78 476
10482.75 465
10483.72 461
10484.68 430
10485.65 440
10486.62 459
10487.58 455
10488.55 453
10489.52 424
10490.49 434
10491.45 413
10492.42 427
10493.39 413
10494.35 422
10495.32 457
10496.29 434
10497.26 418
10498.22 408
10499.19 424
10500.16 453
10501.13 431
10502.09 447
10503.06 427
10504.03 422
10505.00 419
10505.96 441
10506.93 428
10507.90 419
10508.87 425
10509.84 448
10510.80 448
10511.77 417
10512.74 439
10513.71 438
10514.68 447
10515.64 427
10516.61 441
10517.58 398
10518.55 409
10519.52 413
10520.49 433
10521.45 419
10522.42 399
10523.39 441
10524.36 445
10525.33 434
10526.30 423
10527.27 375
10528.23 430
10529.20 406
10530.17 411
10531.14 383
10532.11 404
10533.08 412
10534.05 418
10535.02 419
10535.99 395
10536.96 432
10537.93 454
10538.89 457
10539.86 449
10540.83 444
10541.80 440
10542.77 429
10543.74 422
10544.71 427
10545.68 421
10546.65 440
10547.62 432
10548.59 428
10549.56 438
10550.53 440
10551.50 445
10552.47 414
10553.44 422
10554.41 443
10555.38 439
10556.35 469
10557.32 431
10558.29 457
10559.26 466
10560.23 474
10561.20 454
10562.17 439
10563.14 453
10564.11 444
10565.08 481
10566.05 484
10567.02 457
10567.99 469
10568.96 465
10569.93 481
10570.91 448
10571.88 475
10572.85 449
10573.82 447
10574.79 443
10575.76 382
10576.73 407
10577.70 420
10578.67 439
10579.64 431
10580.62 443
10581.59 445
10582.56 443
10583.53 438
10584.50 433
10585.47 450
10586.44 439
10587.42 455
10588.39 457
10589.36 462
10590.33 430
10591.30 415
10592.27 452
10593.25 470
10594.22 492
10595.19 470
10596.16 456
10597.13 455
10598.10 452
10599.08 483
10600.05 504
10601.02 478
10601.99 478
10602.97 469
10603.94 465
10604.91 451
10605.88 464
10606.85 464
10607.83 477
10608.80 512
10609.77 519
10610.74 482
10611.72 500
10612.69 530
10613.66 490
10614.64 491
10615.61 476
10616.58 464
10617.55 463
10618.53 489
10619.50 491
10620.47 481
10621.45 479
10622.42 444
10623.39 456
10624.37 451
10625.34 454
10626.31 457
10627.29 452
10628.26 440
10629.23 468
10630.21 450
10631.18 455
10632.15 487
10633.13 488
10634.10 466
10635.07 453
10636.05 470
10637.02 493
10638.00 502
10638.97 520
10639.94 551
10640.92 531
10641.89 510
10642.87 501
10643.84 550
10644.81 502
10645.79 505
10646.76 472
10647.74 519
10648.71 478
10649.68 482
10650.66 460
10651.63 458
10652.61 444
10653.58 417
10654.56 417
10655.53 404
10656.51 432
10657.48 386
10658.46 394
10659.43 423
10660.41 439
10661.38 424
10662.36 407
10663.33 415
10664.31 415
10665.28 401
10666.26 383
10667.23 393
10668.21 409
10669.18 397
10670.16 407
10671.13 395
10672.11 393
10673.08 397
10674.06 408
10675.03 447
10676.01 395
10676.99 411
10677.96 434
10678.94 430
10679.91 423
10680.89 435
10681.86 406
10682.84 420
10683.82 405
10684.79 426
10685.77 418
10686.74 398
10687.72 427
10688.70 409
10689.67 396
10690.65 430
10691.63 407
10692.60 425
10693.58 419
10694.55 412
10695.53 432
10696.51 439
10697.48 436
10698.46 413
10699.44 443
10700.41 415
10701.39 422
10702.37 411
10703.34 424
10704.32 420
10705.30 425
10706.27 410
10707.25 410
10708.23 415
10709.21 391
10710.18 406
10711.16 416
10712.14 456
10713.11 417
10714.09 398
10715.07 413
10716.05 429
10717.02 399
10718.00 406
10718.98 409
10719.96 406
10720.93 407
10721.91 389
10722.89 404
10723.87 446
10724.85 452
10725.82 428
10726.80 431
10727.78 371
10728.76 378
10729.74 386
10730.71 429
10731.69 407
10732.67 412
10733.65 425
10734.63 418
10735.60 417
10736.58 420
10737.56 439
10738.54 432
10739.52 435
10740.50 397
10741.48 410
10742.45 401
10743.43 406
10744.41 413
10745.39 434
10746.37 452
10747.35 426
10748.33 447
10749.31 462
10750.28 418
10751.26 442
10752.24 441
10753.22 416
10754.20 431
10755.18 420
10756.16 466
10757.14 463
10758.12 408
10759.10 444
10760.08 406
10761.06 432
10762.04 459
10763.01 479
10763.99 484
10764.97 457
10765.95 471
10766.93 442
10767.91 433
10768.89 472
10769.87 453
10770.85 475
10771.83 483
10772.81 458
10773.79 450
10774.77 417
10775.75 416
10776.73 453
10777.71 475
10778.69 475
10779.67 497
10780.65 498
10781.63 464
10782.62 468
10783.60 493
10784.58 527
10785.56 513
10786.54 493
10787.52 470
10788.50 472
10789.48 499
10790.46 494
10791.44 496
10792.42 488
10793.40 454
10794.38 469
10795.37 463
10796.35 475
10797.33 454
10798.31 477
10799.29 451
10800.27 473
10801.25 484
10802.23 465
10803.21 480
10804.20 463
10805.18 453
10806.16 445
10807.14 446
10808.12 465
10809.10 460
10810.09 491
10811.07 434
10812.05 438
10813.03 459
10814.01 477
10815.00 484
10815.98 489
10816.96 454
10817.94 463
10818.92 464
10819.91 430
10820.89 426
10821.87 482
10822.85 506
10823.83 517
10824.82 496
10825.80 489
10826.78 480
10827.76 508
10828.75 485
10829.73 461
10830.71 476
10831.69 483
10832.68 464
10833.66 477
10834.64 477
10835.63 465
10836.61 496
10837.59 495
10838.57 476
10839.56 462
10840.54 470
10841.52 491
10842.51 503
10843.49 497
10844.47 504
10845.46 497
10846.44 489
10847.42 497
10848.41 514
10849.39 503
10850.37 529
10851.36 532
10852.34 539
10853.32 522
10854.31 525
10855.29 544
10856.28 542
10857.26 517
10858.24 559
10859.23 554
10860.21 542
10861.20 501
10862.18 526
10863.16 554
10864.15 564
10865.13 522
10866.12 538
10867.10 547
10868.08 530
10869.07 547
10870.05 534
10871.04 533
10872.02 558
10873.01 575
10873.99 592
10874.98 560
10875.96 552
10876.95 563
10877.93 600
10878.92 564
10879.90 570
10880.89 562
10881.87 574
10882.86 590
10883.84 601
10884.83 606
10885.81 608
10886.80 588
10887.78 575
10888.77 554
10889.75 548
10890.74 593
10891.72 591
10892.71 604
10893.69 631
10894.68 617
10895.66 634
10896.65 621
10897.64 620
10898.62 662
10899.61 639
10900.59 629
10901.58 611
10902.56 633
10903.55 606
10904.54 650
10905.52 683
10906.51 658
10907.49 687
10908.48 670
10909.47 687
10910.45 669
10911.44 694
10912.43 680
10913.41 709
10914.40 699
10915.39 668
10916.37 717
10917.36 723
10918.35 714
10919.33 723
10920.32 705
10921.31 706
10922.29 734
10923.28 734
10924.27 739
10925.25 717
10926.24 747
10927.23 779
10928.21 803
10929.20 737
10930.19 758
10931.18 730
10932.16 741
10933.15 762
10934.14 784
10935.12 765
10936.11 758
10937.10 799
10938.09 773
10939.07 746
10940.06 837
10941.05 824
10942.04 870
10943.02 853
10944.01 865
10945.00 856
10945.99 833
10946.98 851
10947.96 845
10948.95 881
10949.94 863
10950.93 897
10951.92 944
10952.90 1001
10953.89 980
10954.88 1058
10955.87 1045
10956.86 1121
10957.85 1155
10958.83 1190
10959.82 1149
10960.81 1177
10961.80 1223
10962.79 1176
10963.78 1183
10964.77 1209
10965.75 1171
10966.74 1116
10967.73 1102
10968.72 1045
10969.71 1027
10970.70 971
10971.69 938
10972.68 923
10973.67 957
10974.66 957
10975.64 910
10976.63 880
10977.62 894
10978.61 916
10979.60 902
10980.59 916
10981.58 923
10982.57 873
10983.56 916
10984.55 918
10985.54 962
10986.53 983
10987.52 947
10988.51 928
10989.50 978
10990.49 991
10991.48 996
10992.47 1029
10993.46 1049
10994.45 1084
10995.44 1152
10996.43 1198
10997.42 1258
10998.41 1319
10999.40 1401
11000.39 1458
11001.38 1491
11002.37 1533
11003.36 1549
11004.35 1550
11005.34 1504
11006.33 1476
11007.32 1363
11008.31 1262
11009.30 1241
11010.30 1171
11011.29 1070
11012.28 973
11013.27 930
11014.26 911
11015.25 871
11016.24 825
11017.23 774
11018.22 773
11019.21 748
11020.21 766
11021.20 719
11022.19 732
11023.18 708
11024.17 712
11025.16 708
11026.15 700
11027.14 660
11028.14 702
11029.13 706
11030.12 737
11031.11 709
11032.10 719
11033.09 703
11034.09 724
11035.08 697
11036.07 735
11037.06 711
11038.05 718
11039.05 722
11040.04 687
11041.03 719
11042.02 678
11043.02 735
11044.01 706
11045.00 721
11045.99 683
11046.98 688
11047.98 654
11048.97 640
11049.96 666
11050.95 676
11051.95 672
11052.94 658
11053.93 638
11054.93 663
11055.92 618
11056.91 611
11057.90 616
11058.90 633
11059.89 638
11060.88 639
11061.88 643
11062.87 616
11063.86 625
11064.86 624
11065.85 654
11066.84 622
11067.84 668
11068.83 670
11069.82 636
11070.82 629
11071.81 633
11072.80 664
11073.80 623
11074.79 674
11075.78 631
11076.78 648
11077.77 628
11078.77 635
11079.76 672
11080.75 647
11081.75 662
11082.74 641
11083.74 633
11084.73 605
11085.72 610
11086.72 605
11087.71 623
11088.71 592
11089.70 605
11090.70 609
11091.69 601
11092.68 634
11093.68 584
11094.67 559
11095.67 582
11096.66 589
11097.66 577
11098.65 604
11099.65 586
11100.64 584
11101.64 607
11102.63 620
11103.63 571
11104.62 561
11105.62 548
11106.61 583
11107.61 595
11108.60 546
11109.60 552
11110.59 551
11111.59 591
11112.58 568
11113.58 576
11114.57 521
11115.57 548
11116.56 532
11117.56 550
11118.56 550
11119.55 588
11120.55 559
11121.54 524
11122.54 537
11123.54 522
11124.53 544
11125.53 567
11126.52 562
11127.52 551
11128.51 509
11129.51 523
11130.51 535
11131.50 552
11132.50 526
11133.50 535
11134.49 561
11135.49 551
11136.49 528
11137.48 528
11138.48 525
11139.47 545
11140.47 572
11141.47 537
11142.46 513
11143.46 517
11144.46 533
11145.46 561
11146.45 543
11147.45 548
11148.45 560
11149.44 560
11150.44 524
11151.44 535
11152.43 531
11153.43 510
11154.43 480
11155.43 502
11156.42 537
11157.42 526
11158.42 533
11159.42 553
11160.41 551
11161.41 545
11162.41 533
11163.41 543
11164.40 529
11165.40 507
11166.40 518
11167.40 510
11168.39 527
11169.39 542
11170.39 508
11171.39 521
11172.39 515
11173.38 535
11174.38 538
11175.38 505
11176.38 491
11177.38 500
11178.38 478
11179.37 530
11180.37 498
11181.37 492
11182.37 505
11183.37 518
11184.37 515
11185.37 507
11186.36 491
11187.36 491
11188.36 522
11189.36 492
11190.36 519
11191.36 530
11192.36 533
11193.36 545
11194.36 544
11195.35 516
11196.35 533
11197.35 485
11198.35 510
11199.35 515
11200.35 475
11201.35 543
11202.35 519
11203.35 507
11204.35 514
11205.35 531
11206.35 499
11207.35 529
11208.35 530
11209.35 553
11210.35 523
11211.35 500
11212.35 556
11213.35 534
11214.35 497
11215.34 527
11216.35 529
11217.35 516
11218.35 506
11219.35 499
11220.35 509
11221.35 524
11222.35 496
11223.35 530
11224.35 552
11225.35 516
11226.35 525
11227.35 509
11228.35 546
11229.35 546
11230.35 549
11231.35 543
11232.35 526
11233.35 509
11234.35 538
11235.35 533
11236.35 536
11237.36 562
11238.36 529
11239.36 495
11240.36 508
11241.36 534
11242.36 500
11243.36 533
11244.36 516
11245.36 530
11246.37 508
11247.37 547
11248.37 539
11249.37 562
11250.37 559
11251.37 526
11252.38 553
11253.38 580
11254.38 574
11255.38 556
11256.38 567
11257.38 560
11258.39 550
11259.39 558
11260.39 528
11261.39 567
11262.39 559
11263.40 547
11264.40 586
11265.40 576
11266.40 580
11267.40 600
11268.41 563
11269.41 587
11270.41 549
11271.41 561
11272.42 568
11273.42 589
11274.42 584
11275.42 602
11276.43 630
11277.43 614
11278.43 605
11279.44 635
11280.44 629
11281.44 588
11282.44 633
11283.45 642
11284.45 632
11285.45 626
11286.46 602
11287.46 565
11288.46 541
11289.47 564
11290.47 585
11291.47 572
11292.48 567
11293.48 542
11294.48 534
11295.49 523
11296.49 528
11297.49 541
11298.50 525
11299.50 514
11300.51 517
11301.51 531
11302.51 526
11303.52 523
11304.52 538
11305.53 514
11306.53 526
11307.53 535
11308.54 567
11309.54 550
11310.55 543
11311.55 538
11312.55 539
11313.56 560
11314.56 532
11315.57 574
11316.57 597
11317.58 577
11318.58 557
11319.59 595
11320.59 578
11321.59 594
11322.60 610
11323.60 576
11324.61 575
11325.61 614
11326.62 590
11327.62 565
11328.63 547
11329.63 559
11330.64 555
11331.64 567
11332.65 568
11333.65 555
11334.66 537
11335.67 547
11336.67 595
11337.68 566
11338.68 566
11339.69 590
11340.69 583
11341.70 603
11342.70 604
11343.71 582
11344.72 571
11345.72 585
11346.73 593
11347.73 566
11348.74 568
11349.74 577
11350.75 558
11351.76 535
11352.76 506
11353.77 544
11354.78 544
11355.78 510
11356.79 473
11357.79 462
11358.80 509
11359.81 529
11360.81 501
11361.82 519
11362.83 518
11363.83 527
11364.84 503
11365.85 524
11366.85 510
11367.86 494
11368.87 479
11369.87 467
11370.88 471
11371.89 490
11372.89 485
11373.90 484
11374.91 456
11375.92 451
11376.92 454
11377.93 446
11378.94 490
11379.94 490
11380.95 493
11381.96 493
11382.97 478
11383.97 491
11384.98 452
11385.99 463
11387.00 479
11388.00 480
11389.01 456
11390.02 477
11391.03 452
11392.04 465
11393.04 461
11394.05 469
11395.06 469
11396.07 482
11397.08 471
11398.08 501
11399.09 501
11400.10 498
11401.11 487
11402.12 506
11403.12 455
11404.13 460
11405.14 502
11406.15 500
11407.16 472
11408.17 483
11409.18 495
11410.18 478
11411.19 490
11412.20 487
11413.21 460
11414.22 496
11415.23 521
11416.24 471
11417.25 492
11418.25 477
11419.26 469
11420.27 474
11421.28 482
11422.29 494
11423.30 493
11424.31 487
11425.32 466
11426.33 461
11427.34 470
11428.35 471
11429.36 460
11430.37 479
11431.38 474
11432.39 457
11433.39 497
11434.40 511
11435.41 491
11436.42 468
11437.43 490
11438.44 508
11439.45 483
11440.46 483
11441.47 489
11442.48 492
11443.49 493
11444.50 503
11445.51 510
11446.52 504
11447.53 490
11448.55 490
11449.56 496
11450.57 462
11451.58 488
11452.59 481
11453.60 485
11454.61 491
11455.62 469
11456.63 480
11457.64 493
11458.65 473
11459.66 473
11460.67 472
11461.68 461
11462.69 480
11463.71 455
11464.72 450
11465.73 482
11466.74 492
11467.75 488
11468.76 455
11469.77 467
11470.78 479
11471.80 494
11472.81 479
11473.82 467
11474.83 461
11475.84 474
11476.85 518
11477.86 473
11478.88 460
11479.89 474
11480.90 465
11481.91 517
11482.92 520
11483.93 506
11484.95 500
11485.96 494
11486.97 505
11487.98 499
11489.00 502
11490.01 502
11491.02 499
11492.03 509
11493.04 496
11494.06 498
11495.07 509
11496.08 508
11497.09 486
11498.11 508
11499.12 520
11500.13 529
11501.14 518
11502.16 542
11503.17 525
11504.18 548
11505.20 506
11506.21 525
11507.22 535
11508.23 548
11509.25 564
11510.26 559
11511.27 549
11512.29 530
11513.30 573
11514.31 572
11515.33 584
11516.34 586
11517.35 612
11518.37 601
11519.38 641
11520.39 617
11521.41 624
11522.42 655
11523.43 651
11524.45 659
11525.46 663
11526.47 678
11527.49 684
11528.50 712
11529.52 696
11530.53 736
11531.54 754
11532.56 768
11533.57 766
11534.59 827
11535.60 843
11536.62 921
11537.63 978
11538.64 995
11539.66 1017
11540.67 1066
11541.69 1102
11542.70 1086
11543.72 1093
11544.73 1052
11545.75 1018
11546.76 982
11547.77 938
11548.79 903
11549.80 826
11550.82 740
11551.83 697
11552.85 698
11553.86 665
11554.88 597
11555.89 616
11556.91 580
11557.92 573
11558.94 570
11559.95 567
11560.97 556
11561.99 539
11563.00 571
11564.02 566
11565.03 550
11566.05 544
11567.06 544
11568.08 583
11569.09 568
11570.11 539
11571.13 570
11572.14 556
11573.16 533
11574.17 549
11575.19 508
11576.20 548
11577.22 559
11578.24 575
11579.25 523
11580.27 548
11581.29 538
11582.30 535
11583.32 543
11584.33 571
11585.35 533
11586.37 532
11587.38 540
11588.40 531
11589.42 542
11590.43 555
11591.45 562
11592.47 556
11593.48 562
11594.50 561
11595.52 585
11596.53 574
11597.55 594
11598.57 622
11599.58 647
11600.60 640
11601.62 632
11602.64 648
11603.65 655
11604.67 673
11605.69 648
11606.70 622
11607.72 600
11608.74 620
11609.76 598
11610.77 559
11611.79 568
11612.81 556
11613.83 526
11614.84 510
11615.86 548
11616.88 540
11617.90 547
11618.92 536
11619.93 536
11620.95 543
11621.97 518
11622.99 519
11624.01 525
11625.02 528
11626.04 523
11627.06 517
11628.08 518
11629.10 515
11630.11 530
11631.13 499
11632.15 492
11633.17 481
11634.19 482
11635.21 500
11636.23 493
11637.24 500
11638.26 435
11639.28 457
11640.30 473
11641.32 460
11642.34 475
11643.36 484
11644.38 479
11645.39 467
11646.41 465
11647.43 470
11648.45 477
11649.47 428
11650.49 463
11651.51 438
11652.53 478
11653.55 468
11654.57 457
11655.59 441
11656.61 481
11657.63 489
11658.65 450
11659.67 456
11660.69 465
11661.70 439
11662.72 427
11663.74 433
11664.76 422
11665.78 455
11666.80 437
11667.82 443
11668.84 465
11669.86 443
11670.88 453
11671.90 460
11672.92 429
11673.95 441
11674.97 424
11675.99 413
11677.01 420
11678.03 413
11679.05 421
11680.07 421
11681.09 437
11682.11 445
11683.13 444
11684.15 410
11685.17 447
11686.19 439
11687.21 422
11688.23 427
11689.25 431
11690.28 414
11691.30 419
11692.32 412
11693.34 425
11694.36 459
11695.38 425
11696.40 431
11697.42 421
11698.44 437
11699.47 434
11700.49 414
11701.51 413
11702.53 429
11703.55 421
11704.57 432
11705.60 400
11706.62 404
11707.64 410
11708.66 433
11709.68 410
11710.70 438
11711.73 429
11712.75 418
11713.77 422
11714.79 414
11715.81 432
11716.84 423
11717.86 436
11718.88 421
11719.90 427
11720.92 436
11721.95 405
11722.97 414
11723.99 426
11725.01 399
11726.04 443
11727.06 424
11728.08 417
11729.11 405
11730.13 425
11731.15 417
11732.17 434
11733.20 419
11734.22 423
11735.24 446
11736.26 449
11737.29 478
11738.31 432
11739.33 436
11740.36 475
11741.38 451
11742.40 425
11743.43 432
11744.45 480
11745.47 446
11746.50 416
11747.52 458
11748.54 428
11749.57 436
11750.59 433
11751.62 459
11752.64 427
11753.66 419
11754.69 412
11755.71 439
11756.73 407
11757.76 422
11758.78 443
11759.81 427
11760.83 443
11761.85 437
11762.88 435
11763.90 437
11764.93 447
11765.95 459
11766.98 420
11768.00 429
11769.02 447
11770.05 441
11771.07 447
11772.10 447
11773.12 448
11774.15 433
11775.17 428
11776.20 429
11777.22 461
11778.25 459
11779.27 414
11780.30 428
11781.32 432
11782.35 447
11783.37 467
11784.40 461
11785.42 457
11786.45 484
11787.47 460
11788.50 477
11789.52 431
11790.55 421
11791.57 468
11792.60 438
11793.62 455
11794.65 444
11795.67 441
11796.70 445
11797.73 454
11798.75 474
11799.78 466
11800.80 455
11801.83 454
11802.85 463
11803.88 475
11804.91 470
11805.93 495
11806.96 501
11807.98 506
11809.01 471
11810.04 505
11811.06 500
11812.09 469
11813.12 483
11814.14 490
11815.17 486
11816.19 494
11817.22 459
11818.25 484
11819.27 491
11820.30 493
11821.33 495
11822.35 512
11823.38 524
11824.41 541
11825.44 511
11826.46 518
11827.49 464
11828.52 494
11829.54 499
11830.57 483
11831.60 486
11832.62 500
11833.65 516
11834.68 522
11835.71 542
11836.73 530
11837.76 534
11838.79 511
11839.82 541
11840.84 499
11841.87 529
11842.90 559
11843.93 528
11844.95 537
11845.98 566
11847.01 530
11848.04 541
11849.07 560
11850.09 584
11851.12 555
11852.15 581
11853.18 595
11854.21 605
11855.23 619
11856.26 577
11857.29 587
11858.32 614
11859.35 629
11860.38 605
11861.40 569
11862.43 609
11863.46 600
11864.49 633
11865.52 598
11866.55 606
11867.58 667
11868.60 649
11869.63 636
11870.66 659
11871.69 619
11872.72 612
11873.75 662
11874.78 642
11875.81 620
11876.84 642
11877.86 670
11878.89 651
11879.92 672
11880.95 663
11881.98 697
11883.01 690
11884.04 682
11885.07 690
11886.10 688
11887.13 705
11888.16 703
11889.19 730
11890.22 729
11891.25 763
11892.28 753
11893.31 786
11894.34 771
11895.37 797
11896.40 819
11897.43 837
11898.46 898
11899.49 864
11900.52 873
11901.55 946
11902.58 931
11903.61 983
11904.64 1018
11905.67 1022
11906.70 1060
11907.73 1066
11908.76 1051
11909.79 1031
11910.82 1026
11911.85 1000
11912.88 1002
11913.91 990
11914.94 951
11915.97 901
11917.01 872
11918.04 846
11919.07 819
11920.10 832
11921.13 815
11922.16 838
11923.19 838
11924.22 844
11925.25 829
11926.28 826
11927.32 860
11928.35 898
11929.38 911
11930.41 941
11931.44 930
11932.47 992
11933.50 956
11934.54 1004
11935.57 957
11936.60 963
11937.63 941
11938.66 920
11939.70 899
11940.73 887
11941.76 857
11942.79 825
11943.82 813
11944.85 791
11945.89 784
11946.92 741
11947.95 751
11948.98 711
11950.02 685
11951.05 697
11952.08 675
11953.11 693
11954.15 693
11955.18 716
11956.21 688
11957.24 672
11958.28 676
11959.31 675
11960.34 688
11961.37 714
11962.41 673
11963.44 698
11964.47 653
11965.51 667
11966.54 665
11967.57 675
11968.60 668
11969.64 690
11970.67 683
11971.70 697
11972.74 747
11973.77 711
11974.80 682
11975.84 667
11976.87 694
11977.90 697
11978.94 714
11979.97 717
11981.00 726
11982.04 708
11983.07 709
11984.11 754
11985.14 709
11986.17 704
11987.21 742
11988.24 730
11989.28 754
11990.31 754
11991.34 737
11992.38 729
11993.41 712
11994.45 729
11995.48 742
11996.51 755
11997.55 746
11998.58 771
11999.62 762
12000.65 761
12001.69 742
12002.72 756
12003.76 748
12004.79 771
12005.82 754
12006.86 799
12007.89 817
12008.93 808
12009.96 831
12011.00 803
12012.03 786
12013.07 817
12014.10 804
12015.14 823
12016.17 831
12017.21 813
12018.24 850
12019.28 859
12020.32 815
12021.35 824
12022.39 870
12023.42 836
12024.46 839
12025.49 845
12026.53 841
12027.56 829
12028.60 828
12029.64 847
12030.67 804
12031.71 804
12032.74 826
12033.78 825
12034.81 835
12035.85 875
12036.89 782
12037.92 801
12038.96 840
12039.99 814
12041.03 864
12042.07 840
12043.10 857
12044.14 844
12045.18 826
12046.21 851
12047.25 864
12048.29 883
12049.32 876
12050.36 887
12051.40 901
12052.43 895
12053.47 901
12054.51 967
12055.54 943
12056.58 929
12057.62 975
12058.65 972
12059.69 930
12060.73 969
12061.76 995
12062.80 987
12063.84 984
12064.88 973
12065.91 897
12066.95 879
12067.99 890
12069.03 885
12070.06 834
12071.10 804
12072.14 834
12073.18 799
12074.21 792
12075.25 793
12076.29 800
12077.33 753
12078.36 752
12079.40 777
12080.44 767
12081.48 729
12082.52 752
12083.55 746
12084.59 714
12085.63 706
12086.67 753
12087.71 777
12088.74 737
12089.78 759
12090.82 786
12091.86 779
12092.90 771
12093.94 814
12094.98 815
12096.01 782
12097.05 784
12098.09 815
12099.13 855
12100.17 825
12101.21 809
12102.25 859
12103.28 859
12104.32 891
12105.36 884
12106.40 910
12107.44 887
12108.48 899
12109.52 903
12110.56 882
12111.60 860
12112.64 803
12113.68 783
12114.72 749
12115.76 725
12116.79 687
12117.83 683
12118.87 698
12119.91 631
12120.95 646
12121.99 626
12123.03 625
12124.07 637
12125.11 634
12126.15 599
12127.19 620
12128.23 584
12129.27 605
12130.31 610
12131.35 598
12132.39 575
12133.43 565
12134.47 583
12135.51 602
12136.55 599
12137.59 573
12138.63 579
12139.67 590
12140.71 567
12141.76 597
12142.80 603
12143.84 617
12144.88 589
12145.92 574
12146.96 567
12148.00 579
12149.04 563
12150.08 555
12151.12 547
12152.16 556
12153.20 573
12154.25 547
12155.29 548
12156.33 550
12157.37 513
12158.41 535
12159.45 567
12160.49 527
12161.53 511
12162.58 552
12163.62 520
12164.66 542
12165.70 522
12166.74 507
12167.78 536
12168.82 549
12169.87 539
12170.91 520
12171.95 522
12172.99 567
12174.03 502
12175.08 488
12176.12 497
12177.16 493
12178.20 512
12179.24 522
12180.29 514
12181.33 494
12182.37 498
12183.41 504
12184.46 519
12185.50 524
12186.54 509
12187.58 494
12188.63 489
12189.67 513
12190.71 508
12191.75 515
12192.80 497
12193.84 480
12194.88 471
12195.92 487
12196.97 472
12198.01 496
12199.05 530
12200.10 511
12201.14 473
12202.18 484
12203.23 490
12204.27 469
12205.31 499
12206.36 506
12207.40 504
12208.44 489
12209.49 499
12210.53 467
12211.57 462
12212.62 469
12213.66 498
12214.70 470
12215.75 459
12216.79 445
12217.84 447
12218.88 466
12219.92 459
12220.97 443
12222.01 452
12223.06 440
12224.10 395
12225.14 432
12226.19 433
12227.23 454
12228.28 435
12229.32 460
12230.36 437
12231.41 448
12232.45 425
12233.50 438
12234.54 448
12235.59 456
12236.63 442
12237.68 430
12238.72 441
12239.77 426
12240.81 462
12241.86 419
12242.90 426
12243.94 437
12244.99 456
12246.03 435
12247.08 443
12248.13 471
12249.17 444
12250.22 424
12251.26 443
12252.31 440
12253.35 408
12254.40 449
12255.44 453
12256.49 405
12257.53 389
12258.58 426
12259.62 417
12260.67 418
12261.72 397
12262.76 386
12263.81 399
12264.85 396
12265.90 425
12266.94 385
12267.99 378
12269.04 369
12270.08 404
12271.13 382
12272.17 415
12273.22 396
12274.27 408
12275.31 391
12276.36 406
12277.41 394
12278.45 377
12279.50 429
12280.55 419
12281.59 395
12282.64 409
12283.69 383
12284.73 394
12285.78 423
12286.83 385
12287.87 376
12288.92 385
12289.97 375
12291.01 356
12292.06 356
12293.11 356
12294.15 379
12295.20 362
12296.25 371
12297.30 382
12298.34 369
12299.39 363
12300.44 378
12301.48 361
12302.53 389
12303.58 401
12304.63 397
12305.67 385
12306.72 364
12307.77 354
12308.82 382
12309.87 402
12310.91 376
12311.96 367
12313.01 401
12314.06 405
12315.10 382
12316.15 352
12317.20 386
12318.25 391
12319.30 381
12320.34 379
12321.39 361
12322.44 358
12323.49 376
12324.54 387
12325.59 374
12326.63 350
12327.68 364
12328.73 365
12329.78 377
12330.83 355
12331.88 333
12332.93 366
12333.98 358
12335.02 352
12336.07 353
12337.12 368
12338.17 371
12339.22 350
12340.27 350
12341.32 375
12342.37 359
12343.42 345
12344.47 361
12345.51 353
12346.56 382
12347.61 349
12348.66 360
12349.71 370
12350.76 358
12351.81 359
12352.86 366
12353.91 356
12354.96 366
12356.01 378
12357.06 388
12358.11 357
12359.16 348
12360.21 323
12361.26 356
12362.31 364
12363.36 351
12364.41 344
12365.46 332
12366.51 340
12367.56 327
12368.61 342
12369.66 364
12370.71 351
12371.76 317
12372.81 360
12373.86 344
12374.91 347
12375.96 362
12377.01 359
12378.06 370
12379.11 335
12380.17 391
12381.22 370
12382.27 358
12383.32 360
12384.37 370
12385.42 382
12386.47 336
12387.52 366
12388.57 363
12389.62 338
12390.67 391
12391.73 387
12392.78 350
12393.83 354
12394.88 345
12395.93 354
12396.98 338
12398.03 347
12399.09 369
12400.14 366
12401.19 360
12402.24 333
12403.29 338
12404.34 349
12405.40 361
12406.45 379
12407.50 372
12408.55 360
12409.60 367
12410.66 350
12411.71 385
12412.76 364
12413.81 363
12414.86 341
12415.92 370
12416.97 369
12418.02 372
12419.07 365
12420.13 386
12421.18 360
12422.23 399
12423.28 347
12424.34 363
12425.39 378
12426.44 383
12427.49 393
12428.55 397
12429.60 411
12430.65 403
12431.71 379
12432.76 388
12433.81 414
12434.86 397
12435.92 388
12436.97 394
12438.02 403
12439.08 414
12440.13 380
12441.18 390
12442.24 369
12443.29 388
12444.34 389
12445.40 372
12446.45 370
12447.50 364
12448.56 366
12449.61 376
12450.67 379
12451.72 392
12452.77 381
12453.83 376
12454.88 381
12455.94 377
12456.99 402
12458.04 394
12459.10 403
12460.15 412
12461.21 427
12462.26 417
12463.31 396
12464.37 387
12465.42 430
12466.48 428
12467.53 423
12468.59 424
12469.64 420
12470.70 448
12471.75 458
12472.80 468
12473.86 473
12474.91 492
12475.97 496
12477.02 513
12478.08 535
12479.13 554
12480.19 522
12481.24 538
12482.30 552
12483.35 527
12484.41 516
12485.46 494
12486.52 520
12487.57 480
12488.63 492
12489.69 438
12490.74 452
12491.80 446
12492.85 446
12493.91 419
12494.96 437
12496.02 426
12497.07 441
12498.13 435
12499.19 430
12500.24 431
12501.30 425
12502.35 402
12503.41 408
12504.47 423
12505.52 422
12506.58 408
12507.63 415
12508.69 421
12509.75 440
12510.80 423
12511.86 418
12512.91 429
12513.97 422
12515.03 436
12516.08 411
12517.14 411
12518.20 430
12519.25 414
12520.31 427
12521.37 441
12522.42 434
12523.48 445
12524.54 439
12525.59 461
12526.65 458
12527.71 447
12528.77 442
12529.82 457
12530.88 433
12531.94 444
12532.99 457
12534.05 442
12535.11 436
12536.17 440
12537.22 412
12538.28 422
12539.34 458
12540.40 437
12541.45 436
12542.51 446
12543.57 430
12544.63 446
12545.68 440
12546.74 457
12547.80 453
12548.86 486
12549.92 485
12550.97 471
12552.03 468
12553.09 485
12554.15 506
12555.21 496
12556.26 505
12557.32 483
12558.38 459
12559.44 465
12560.50 450
12561.56 474
12562.61 470
12563.67 460
12564.73 458
12565.79 465
12566.85 456
12567.91 449
12568.97 458
12570.02 443
12571.08 455
12572.14 455
12573.20 458
12574.26 430
12575.32 435
12576.38 455
12577.44 426
12578.50 440
12579.56 426
12580.61 424
12581.67 451
12582.73 440
12583.79 424
12584.85 450
12585.91 440
12586.97 453
12588.03 432
12589.09 432
12590.15 433
12591.21 445
12592.27 464
12593.33 465
12594.39 479
12595.45 454
12596.51 426
12597.57 459
12598.63 432
12599.69 468
12600.75 450
12601.81 431
12602.87 452
12603.93 449
12604.99 418
12606.05 460
12607.11 473
12608.17 462
12609.23 440
12610.29 435
12611.35 441
12612.41 447
12613.47 449
12614.53 439
12615.59 455
12616.66 460
12617.72 480
12618.78 469
12619.84 471
12620.90 476
12621.96 478
12623.02 484
12624.08 498
12625.14 475
12626.20 494
12627.26 503
12628.33 550
12629.39 559
12630.45 531
12631.51 522
12632.57 534
12633.63 526
12634.69 552
12635.76 548
12636.82 528
12637.88 525
12638.94 552
12640.00 536
12641.06 505
12642.13 532
12643.19 523
12644.25 502
12645.31 497
12646.37 479
12647.44 448
12648.50 479
12649.56 459
12650.62 470
12651.68 460
12652.75 464
12653.81 474
12654.87 488
12655.93 460
12657.00 427
12658.06 476
12659.12 451
12660.18 477
12661.25 477
12662.31 477
12663.37 476
12664.43 462
12665.50 477
12666.56 469
12667.62 486
12668.69 479
12669.75 486
12670.81 484
12671.88 484
12672.94 487
12674.00 485
12675.06 481
12676.13 468
12677.19 495
12678.25 489
12679.32 468
12680.38 513
12681.44 482
12682.51 485
12683.57 498
12684.64 525
12685.70 520
12686.76 469
12687.83 527
12688.89 501
12689.95 509
12691.02 504
12692.08 508
12693.15 529
12694.21 520
12695.27 545
12696.34 529
12697.40 522
12698.47 535
12699.53 530
12700.59 546
12701.66 545
12702.72 554
12703.79 561
12704.85 521
12705.92 554
12706.98 568
12708.05 579
12709.11 611
12710.18 571
12711.24 580
12712.30 559
12713.37 566
12714.43 566
12715.50 601
12716.56 602
12717.63 587
12718.69 584
12719.76 582
12720.82 602
12721.89 595
12722.95 591
12724.02 554
12725.09 602
12726.15 606
12727.22 609
12728.28 621
12729.35 610
12730.41 638
12731.48 640
12732.54 660
12733.61 659
12734.68 667
12735.74 684
12736.81 674
12737.87 703
12738.94 684
12740.00 643
12741.07 647
12742.14 649
12743.20 623
12744.27 616
12745.33 622
12746.40 578
12747.47 565
12748.53 575
12749.60 550
12750.67 545
12751.73 535
12752.80 558
12753.87 530
12754.93 525
12756.00 512
12757.07 517
12758.13 510
12759.20 523
12760.27 518
12761.33 507
12762.40 492
12763.47 479
12764.53 496
12765.60 490
12766.67 499
12767.73 501
12768.80 513
12769.87 499
12770.94 459
12772.00 471
12773.07 493
12774.14 475
12775.21 494
12776.27 505
12777.34 463
12778.41 461
12779.48 460
12780.54 467
12781.61 460
12782.68 441
12783.75 444
12784.81 466
12785.88 450
12786.95 468
12788.02 462
12789.09 460
12790.15 466
12791.22 436
12792.29 442
12793.36 455
12794.43 453
12795.49 468
12796.56 454
12797.63 444
12798.70 478
12799.77 470
12800.84 458
12801.90 462
12802.97 425
12804.04 451
12805.11 442
12806.18 442
12807.25 447
12808.32 463
12809.39 441
12810.45 441
12811.52 442
12812.59 448
12813.66 465
12814.73 455
12815.80 475
12816.87 442
12817.94 471
12819.01 459
12820.08 483
12821.15 481
12822.21 497
12823.28 488
12824.35 467
12825.42 478
12826.49 477
12827.56 487
12828.63 461
12829.70 450
12830.77 466
12831.84 444
12832.91 463
12833.98 469
12835.05 448
12836.12 444
12837.19 431
12838.26 438
12839.33 449
12840.40 429
12841.47 425
12842.54 430
12843.61 443
12844.68 423
12845.75 390
12846.82 398
12847.89 409
12848.96 421
12850.03 415
12851.10 370
12852.18 405
12853.25 382
12854.32 410
12855.39 382
12856.46 412
12857.53 383
12858.60 381
12859.67 394
12860.74 379
12861.81 390
12862.88 400
12863.96 399
12865.03 370
12866.10 368
12867.17 407
12868.24 390
12869.31 382
12870.38 377
12871.45 385
12872.53 368
12873.60 353
12874.67 380
12875.74 336
12876.81 341
12877.88 342
12878.96 385
12880.03 372
12881.10 356
12882.17 376
12883.24 354
12884.31 372
12885.39 387
12886.46 386
12887.53 349
12888.60 367
12889.68 387
12890.75 354
12891.82 384
12892.89 385
12893.96 353
12895.04 358
12896.11 365
12897.18 349
12898.25 355
12899.33 359
12900.40 361
12901.47 345
12902.54 353
12903.62 357
12904.69 375
12905.76 323
12906.84 333
12907.91 347
12908.98 332
12910.06 333
12911.13 333
12912.20 324
12913.27 317
12914.35 307
12915.42 334
12916.49 330
12917.57 320
12918.64 334
12919.71 355
12920.79 340
12921.86 304
12922.94 323
12924.01 321
12925.08 311
12926.16 329
12927.23 332
12928.30 340
12929.38 308
12930.45 333
12931.53 327
12932.60 330
12933.67 344
12934.75 346
12935.82 311
12936.90 325
12937.97 344
12939.04 321
12940.12 305
12941.19 309
12942.27 333
12943.34 313
12944.42 326
12945.49 324
12946.56 321
12947.64 315
12948.71 312
12949.79 324
12950.86 336
12951.94 310
12953.01 315
12954.09 310
12955.16 330
12956.24 329
12957.31 303
12958.39 322
12959.46 331
12960.54 319
12961.61 314
12962.69 318
12963.76 321
12964.84 331
12965.91 324
12966.99 320
12968.07 312
12969.14 341
12970.22 334
12971.29 331
12972.37 310
12973.44 285
12974.52 320
12975.59 326
12976.67 318
12977.75 314
12978.82 304
12979.90 314
12980.97 307
12982.05 300
12983.13 293
12984.20 332
12985.28 325
12986.35 322
12987.43 311
12988.51 309
12989.58 324
12990.66 332
12991.74 331
12992.81 319
12993.89 321
12994.97 314
12996.04 336
12997.12 346
12998.20 332
12999.27 313
13000.35 335
13001.43 345
13002.50 331
13003.58 332
13004.66 319
13005.73 316
13006.81 335
13007.89 324
13008.97 326
13010.04 315
13011.12 322
13012.20 342
13013.27 314
13014.35 300
13015.43 308
13016.51 313
13017.58 312
13018.66 320
13019.74 310
13020.82 335
13021.89 345
13022.97 336
13024.05 319
13025.13 347
13026.21 332
13027.28 311
13028.36 292
13029.44 337
13030.52 321
13031.60 331
13032.67 301
13033.75 317
13034.83 332
13035.91 340
13036.99 323
13038.07 337
13039.14 344
13040.22 338
13041.30 338
13042.38 335
13043.46 329
13044.54 330
13045.62 336
13046.69 345
13047.77 338
13048.85 321
13049.93 340
13051.01 338
13052.09 332
13053.17 344
13054.25 347
13055.33 351
13056.40 354
13057.48 320
13058.56 337
13059.64 324
13060.72 321
13061.80 343
13062.88 317
13063.96 315
13065.04 339
13066.12 321
13067.20 338
13068.28 330
13069.36 331
13070.44 330
13071.52 345
13072.60 332
13073.68 339
13074.76 346
13075.84 330
13076.92 324
13078.00 331
13079.08 322
13080.16 311
13081.24 305
13082.32 329
13083.40 358
13084.48 337
13085.56 311
13086.64 329
13087.72 318
13088.80 316
13089.88 328
13090.96 343
13092.04 351
13093.12 354
13094.20 351
13095.28 337
13096.36 324
13097.44 366
13098.52 386
13099.61 358
13100.69 348
13101.77 371
13102.85 343
13103.93 321
13105.01 323
13106.09 332
13107.17 345
13108.25 373
13109.34 367
13110.42 361
13111.50 354
13112.58 356
13113.66 364
13114.74 377
13115.82 343
13116.91 343
13117.99 329
13119.07 389
13120.15 383
13121.23 372
13122.31 366
13123.40 361
13124.48 372
13125.56 383
13126.64 367
13127.72 351
13128.81 346
13129.89 354
13130.97 387
13132.05 379
13133.14 373
13134.22 367
13135.30 361
13136.38 350
13137.47 340
13138.55 358
13139.63 371
13140.71 350
13141.80 358
13142.88 346
13143.96 345
13145.04 359
13146.13 364
13147.21 338
13148.29 351
13149.38 370
13150.46 354
13151.54 372
13152.62 373
13153.71 336
13154.79 346
13155.87 366
13156.96 383
13158.04 355
13159.12 363
13160.21 350
13161.29 365
13162.37 358
13163.46 375
13164.54 379
13165.62 350
13166.71 353
13167.79 355
13168.88 345
13169.96 359
13171.04 355
13172.13 364
13173.21 351
13174.30 363
13175.38 374
13176.46 377
13177.55 362
13178.63 354
13179.72 357
13180.80 343
13181.88 370
13182.97 350
13184.05 375
13185.14 386
13186.22 349
13187.31 344
13188.39 337
13189.48 365
13190.56 380
13191.65 353
13192.73 370
13193.81 361
13194.90 380
13195.98 368
13197.07 372
13198.15 363
13199.24 357
13200.32 378
13201.41 381
13202.49 403
13203.58 418
13204.67 412
13205.75 391
13206.84 376
13207.92 383
13209.01 416
13210.09 395
13211.18 346
13212.26 374
13213.35 397
13214.43 399
13215.52 388
13216.61 383
13217.69 404
13218.78 390
13219.86 401
13220.95 393
13222.04 399
13223.12 389
13224.21 417
13225.29 408
13226.38 392
13227.47 392
13228.55 414
13229.64 409
13230.72 398
13231.81 427
13232.90 421
13233.98 407
13235.07 386
13236.16 406
13237.24 404
13238.33 420
13239.42 430
13240.50 421
13241.59 440
13242.68 409
13243.76 396
13244.85 418
13245.94 438
13247.02 444
13248.11 429
13249.20 427
13250.29 415
13251.37 392
13252.46 410
13253.55 408
13254.63 421
13255.72 430
13256.81 435
13257.90 431
13258.98 405
13260.07 406
13261.16 422
13262.25 448
13263.33 440
13264.42 422
13265.51 446
13266.60 442
13267.69 447
13268.77 482
13269.86 443
13270.95 473
13272.04 479
13273.13 448
13274.21 460
13275.30 445
13276.39 469
13277.48 498
13278.57 456
13279.65 485
13280.74 484
13281.83 508
13282.92 498
13284.01 488
13285.10 515
13286.19 489
13287.27 491
13288.36 490
13289.45 505
13290.54 525
13291.63 491
13292.72 518
13293.81 518
13294.90 515
13295.98 517
13297.07 523
13298.16 521
13299.25 517
13300.34 509
13301.43 539
13302.52 536
13303.61 563
13304.70 536
13305.79 544
13306.88 558
13307.97 558
13309.06 559
13310.15 555
13311.24 550
13312.32 574
13313.41 560
13314.50 569
13315.59 561
13316.68 550
13317.77 578
13318.86 609
13319.95 614
13321.04 581
13322.13 566
13323.22 638
13324.31 564
13325.40 583
13326.49 606
13327.58 596
13328.68 591
13329.77 600
13330.86 578
13331.95 606
13333.04 617
13334.13 630
13335.22 633
13336.31 646
13337.40 644
13338.49 644
13339.58 656
13340.67 656
13341.76 645
13342.85 675
13343.94 669
13345.04 680
13346.13 676
13347.22 670
13348.31 719
13349.40 704
13350.49 686
13351.58 680
13352.67 697
13353.77 685
13354.86 686
13355.95 698
13357.04 711
13358.13 680
13359.22 662
13360.31 668
13361.41 743
13362.50 751
13363.59 728
13364.68 752
13365.77 776
13366.87 763
13367.96 729
13369.05 759
13370.14 769
13371.23 785
13372.33 791
13373.42 804
13374.51 782
13375.60 764
13376.69 733
13377.79 772
13378.88 776
13379.97 688
13381.06 702
13382.16 689
13383.25 667
13384.34 662
13385.43 675
13386.53 677
13387.62 645
13388.71 656
13389.81 637
13390.90 604
13391.99 578
13393.08 592
13394.18 587
13395.27 586
13396.36 585
13397.46 590
13398.55 579
13399.64 554
13400.74 543
13401.83 549
13402.92 528
13404.02 544
13405.11 544
13406.20 526
13407.30 533
13408.39 558
13409.48 591
13410.58 554
13411.67 570
13412.77 533
13413.86 565
13414.95 569
13416.05 586
13417.14 556
13418.23 545
13419.33 522
13420.42 560
13421.52 537
13422.61 519
13423.71 529
13424.80 564
13425.89 565
13426.99 549
13428.08 557
13429.18 564
13430.27 575
13431.37 571
13432.46 579
13433.56 584
13434.65 549
13435.74 540
13436.84 583
13437.93 566
13439.03 545
13440.12 566
13441.22 583
13442.31 572
13443.41 532
13444.50 558
13445.60 577
13446.69 611
13447.79 587
13448.88 597
13449.98 601
13451.08 590
13452.17 599
13453.27 612
13454.36 578
13455.46 641
13456.55 634
13457.65 622
13458.74 622
13459.84 616
13460.94 623
13462.03 641
13463.13 626
13464.22 627
13465.32 624
13466.41 622
13467.51 648
13468.61 621
13469.70 648
13470.80 650
13471.90 623
13472.99 622
13474.09 614
13475.18 637
13476.28 663
13477.38 649
13478.47 664
13479.57 654
13480.67 661
13481.76 702
13482.86 684
13483.96 709
13485.05 662
13486.15 649
13487.25 675
13488.34 697
13489.44 723
13490.54 705
13491.63 710
13492.73 718
13493.83 678
13494.93 701
13496.02 689
13497.12 707
13498.22 739
13499.31 731
13500.41 761
13501.51 741
13502.61 765
13503.70 750
13504.80 771
13505.90 785
13507.00 783
13508.09 798
13509.19 796
13510.29 746
13511.39 811
13512.49 802
13513.58 773
13514.68 766
13515.78 745
13516.88 734
13517.98 725
13519.07 720
13520.17 706
13521.27 723
13522.37 703
13523.47 681
13524.57 693
13525.66 683
13526.76 664
13527.86 664
13528.96 666
13530.06 639
13531.16 660
13532.25 645
13533.35 613
13534.45 575
13535.55 596
13536.65 577
13537.75 622
13538.85 614
13539.95 578
13541.05 588
13542.14 593
13543.24 570
13544.34 574
13545.44 567
13546.54 562
13547.64 582
13548.74 563
13549.84 507
13550.94 559
13552.04 531
13553.14 519
13554.24 541
13555.34 532
13556.44 540
13557.54 547
13558.64 530
13559.74 534
13560.84 497
13561.94 501
13563.04 509
13564.13 531
13565.23 493
13566.34 504
13567.44 475
13568.54 507
13569.64 500
13570.74 523
13571.84 530
13572.94 515
13574.04 513
13575.14 510
13576.24 483
13577.34 490
13578.44 486
13579.54 472
13580.64 506
13581.74 483
13582.84 487
13583.94 516
13585.04 506
13586.14 489
13587.24 507
13588.35 511
13589.45 491
13590.55 489
13591.65 534
13592.75 479
13593.85 486
13594.95 495
13596.05 524
13597.15 510
13598.26 494
13599.36 516
13600.46 520
13601.56 521
13602.66 503
13603.76 527
13604.86 508
13605.97 506
13607.07 527
13608.17 509
13609.27 525
13610.37 534
13611.47 507
13612.58 523
13613.68 536
13614.78 517
13615.88 514
13616.98 516
13618.09 504
13619.19 496
13620.29 539
13621.39 503
13622.50 541
13623.60 528
13624.70 542
13625.80 532
13626.91 535
13628.01 504
13629.11 503
13630.21 515
13631.32 555
13632.42 543
13633.52 491
13634.62 502
13635.73 491
13636.83 509
13637.93 538
13639.04 509
13640.14 503
13641.24 527
13642.35 524
13643.45 510
13644.55 518
13645.65 516
13646.76 524
13647.86 518
13648.96 502
13650.07 496
13651.17 486
13652.28 517
13653.38 496
13654.48 481
13655.59 507
13656.69 503
13657.79 497
13658.90 494
13660.00 509
13661.11 492
13662.21 515
13663.31 529
13664.42 540
13665.52 513
13666.63 505
13667.73 510
13668.83 516
13669.94 521
13671.04 503
13672.15 476
13673.25 479
13674.36 487
13675.46 493
13676.56 496
13677.67 513
13678.77 516
13679.88 524
13680.98 516
13682.09 533
13683.19 549
13684.30 517
13685.40 529
13686.51 507
13687.61 510
13688.72 499
13689.82 549
13690.93 539
13692.03 511
13693.14 518
13694.24 539
13695.35 542
13696.45 565
13697.56 532
13698.66 531
13699.77 530
13700.87 528
13701.98 519
13703.09 539
13704.19 554
13705.30 525
13706.40 550
13707.51 572
13708.61 551
13709.72 552
13710.83 552
13711.93 550
13713.04 576
13714.14 561
13715.25 593
13716.36 566
13717.46 577
13718.57 563
13719.67 635
13720.78 598
13721.89 590
13722.99 635
13724.10 637
13725.21 601
13726.31 600
13727.42 631
13728.53 661
13729.63 659
13730.74 658
13731.85 645
13732.95 645
13734.06 615
13735.17 657
13736.27 644
13737.38 651
13738.49 679
13739.59 674
13740.70 695
13741.81 689
13742.92 680
13744.02 659
13745.13 696
13746.24 699
13747.35 721
13748.45 750
13749.56 738
13750.67 751
13751.78 735
13752.88 757
13753.99 793
13755.10 785
13756.21 794
13757.31 784
13758.42 835
13759.53 868
13760.64 897
13761.75 867
13762.85 890
13763.96 901
13765.07 914
13766.18 936
13767.29 957
13768.39 991
13769.50 997
13770.61 962
13771.72 988
13772.83 1018
13773.94 1065
13775.04 1010
13776.15 1039
13777.26 1018
13778.37 995
13779.48 1020
13780.59 969
13781.70 935
13782.80 929
13783.91 903
13785.02 890
13786.13 863
13787.24 876
13788.35 859
13789.46 799
13790.57 772
13791.68 718
13792.79 718
13793.90 693
13795.00 676
13796.11 650
13797.22 649
13798.33 672
13799.44 664
13800.55 596
13801.66 604
13802.77 611
13803.88 588
13804.99 615
13806.10 580
13807.21 577
13808.32 590
13809.43 608
13810.54 605
13811.65 591
13812.76 596
13813.87 598
13814.98 582
13816.09 573
13817.20 554
13818.31 565
13819.42 560
13820.53 559
13821.64 573
13822.75 583
13823.86 580
13824.97 570
13826.08 550
13827.19 563
13828.30 575
13829.41 540
13830.53 534
13831.64 522
13832.75 548
13833.86 551
13834.97 540
13836.08 546
13837.19 506
13838.30 544
13839.41 569
13840.52 548
13841.64 537
13842.75 593
13843.86 561
13844.97 547
13846.08 537
13847.19 566
13848.30 558
13849.41 543
13850.53 535
13851.64 506
13852.75 522
13853.86 574
13854.97 580
13856.08 569
13857.20 564
13858.31 555
13859.42 550
13860.53 570
13861.64 576
13862.76 568
13863.87 557
13864.98 577
13866.09 582
13867.20 570
13868.32 537
13869.43 556
13870.54 554
13871.65 594
13872.77 593
13873.88 596
13874.99 586
13876.10 537
13877.22 557
13878.33 579
13879.44 592
13880.55 583
13881.67 602
13882.78 586
13883.89 580
13885.01 601
13886.12 611
13887.23 610
13888.34 624
13889.46 606
13890.57 610
13891.68 665
13892.80 618
13893.91 650
13895.02 636
13896.14 671
13897.25 688
13898.36 685
13899.48 658
13900.59 649
13901.70 642
13902.82 652
13903.93 640
13905.05 628
13906.16 637
13907.27 654
13908.39 630
13909.50 567
13910.61 584
13911.73 580
13912.84 580
13913.96 579
13915.07 563
13916.19 560
13917.30 597
13918.41 541
13919.53 550
13920.64 536
13921.76 539
13922.87 532
13923.99 532
13925.10 505
13926.21 523
13927.33 538
13928.44 514
13929.56 514
13930.67 521
13931.79 516
13932.90 510
13934.02 538
13935.13 534
13936.25 512
13937.36 521
13938.48 510
13939.59 532
13940.71 526
13941.82 516
13942.94 516
13944.05 548
13945.17 547
13946.28 537
13947.40 511
13948.52 496
13949.63 483
13950.75 505
13951.86 504
13952.98 496
13954.09 521
13955.21 485
13956.32 464
13957.44 476
13958.56 499
13959.67 522
13960.79 498
13961.90 474
13963.02 486
13964.14 474
13965.25 474
13966.37 488
13967.48 461
13968.60 477
13969.72 486
13970.83 487
13971.95 511
13973.07 503
13974.18 496
13975.30 475
13976.42 519
13977.53 499
13978.65 512
13979.77 490
13980.88 495
13982.00 495
13983.12 500
13984.23 485
13985.35 487
13986.47 483
13987.58 481
13988.70 503
13989.82 495
13990.94 511
13992.05 498
13993.17 506
13994.29 506
13995.40 501
13996.52 509
13997.64 492
13998.76 512
13999.87 509
14000.99 502
14002.11 510
14003.23 496
14004.35 508
14005.46 506
14006.58 489
14007.70 503
14008.82 511
14009.93 497
14011.05 500
14012.17 508
14013.29 506
14014.41 507
14015.52 505
14016.64 528
14017.76 503
14018.88 501
14020.00 504
14021.12 518
14022.23 519
14023.35 522
14024.47 526
14025.59 532
14026.71 492
14027.83 531
14028.95 522
14030.06 542
14031.18 517
14032.30 532
14033.42 539
14034.54 557
14035.66 551
14036.78 550
14037.90 511
14039.02 526
14040.14 529
14041.25 547
14042.37 558
14043.49 532
14044.61 533
14045.73 524
14046.85 528
14047.97 545
14049.09 578
14050.21 536
14051.33 582
14052.45 585
14053.57 575
14054.69 573
14055.81 581
14056.93 580
14058.05 625
14059.17 602
14060.29 606
14061.41 609
14062.53 604
14063.65 625
14064.77 641
14065.89 620
14067.01 605
14068.13 654
14069.25 687
14070.37 667
14071.49 654
14072.61 656
14073.73 664
14074.85 669
14075.97 655
14077.09 676
14078.21 680
14079.33 703
14080.45 662
14081.57 659
14082.69 681
14083.82 672
14084.94 678
14086.06 663
14087.18 686
14088.30 669
14089.42 654
14090.54 645
14091.66 619
14092.78 611
14093.91 658
14095.03 679
14096.15 653
14097.27 642
14098.39 663
14099.51 687
14100.63 682
14101.76 669
14102.88 651
14104.00 680
14105.12 672
14106.24 620
14107.36 636
14108.49 649
14109.61 632
14110.73 642
14111.85 616
14112.97 628
14114.10 629
14115.22 615
14116.34 564
14117.46 556
14118.58 556
14119.71 554
14120.83 564
14121.95 557
14123.07 572
14124.20 528
14125.32 528
14126.44 530
14127.56 568
14128.69 552
14129.81 542
14130.93 537
14132.06 570
14133.18 535
14134.30 506
14135.42 521
14136.55 515
14137.67 521
14138.79 510
14139.92 525
14141.04 532
14142.16 510
14143.29 521
14144.41 522
14145.53 522
14146.66 530
14147.78 516
14148.90 516
14150.03 509
14151.15 551
14152.27 516
14153.40 499
14154.52 495
14155.64 481
14156.77 489
14157.89 463
14159.02 482
14160.14 498
14161.26 499
14162.39 473
14163.51 495
14164.64 472
14165.76 493
14166.88 504
14168.01 494
14169.13 486
14170.26 507
14171.38 458
14172.51 505
14173.63 485
14174.75 483
14175.88 484
14177.00 478
14178.13 501
14179.25 459
14180.38 460
14181.50 482
14182.63 468
14183.75 495
14184.88 462
14186.00 465
14187.13 457
14188.25 455
14189.38 448
14190.50 482
14191.63 467
14192.75 442
14193.88 438
14195.00 461
14196.13 444
14197.25 462
14198.38 460
14199.50 456
14200.63 450
14201.76 408
14202.88 425
14204.01 452
14205.13 456
14206.26 418
14207.38 434
14208.51 460
14209.64 484
14210.76 438
14211.89 464
14213.01 442
14214.14 428
14215.27 451
14216.39 455
14217.52 453
14218.64 429
14219.77 434
14220.90 451
14222.02 471
14223.15 423
14224.28 429
14225.40 451
14226.53 422
14227.66 436
14228.78 441
14229.91 417
14231.04 421
14232.16 410
14233.29 413
14234.42 418
14235.54 409
14236.67 409
14237.80 396
14238.92 411
14240.05 399
14241.18 423
14242.31 409
14243.43 404
14244.56 392
14245.69 400
14246.82 398
14247.94 419
14249.07 387
14250.20 393
14251.33 403
14252.45 419
14253.58 406
14254.71 391
14255.84 395
14256.96 422
14258.09 421
14259.22 409
14260.35 384
14261.47 399
14262.60 405
14263.73 410
14264.86 402
14265.99 404
14267.12 386
14268.24 398
14269.37 403
14270.50 363
14271.63 391
14272.76 379
14273.89 385
14275.01 365
14276.14 370
14277.27 363
14278.40 384
14279.53 373
14280.66 364
14281.79 390
14282.91 375
14284.04 391
14285.17 373
14286.30 370
14287.43 378
14288.56 382
14289.69 356
14290.82 358
14291.95 355
14293.08 363
14294.20 371
14295.33 355
14296.46 374
14297.59 356
14298.72 360
14299.85 343
14300.98 334
14302.11 344
14303.24 355
14304.37 350
14305.50 350
14306.63 340
14307.76 364
14308.89 338
14310.02 331
14311.15 348
14312.28 380
14313.41 362
14314.54 344
14315.67 351
14316.80 340
14317.93 362
14319.06 356
14320.19 351
14321.32 346
14322.45 341
14323.58 361
14324.71 363
14325.84 338
14326.97 331
14328.10 346
14329.23 327
14330.36 345
14331.49 341
14332.62 368
14333.76 317
14334.89 341
14336.02 328
14337.15 321
14338.28 309
14339.41 345
14340.54 348
14341.67 354
14342.80 336
14343.93 340
14345.07 333
14346.20 338
14347.33 340
14348.46 337
14349.59 342
14350.72 330
14351.85 358
14352.99 343
14354.12 342
14355.25 323
14356.38 344
14357.51 329
14358.64 334
14359.78 338
14360.91 326
14362.04 327
14363.17 372
14364.30 343
14365.44 323
14366.57 311
14367.70 329
14368.83 334
14369.96 341
14371.10 334
14372.23 308
14373.36 310
14374.49 334
14375.63 355
14376.76 316
14377.89 339
14379.02 339
14380.16 325
14381.29 344
14382.42 321
14383.55 337
14384.69 342
14385.82 325
14386.95 300
14388.09 313
14389.22 334
14390.35 333
14391.49 305
14392.62 319
14393.75 293
14394.89 325
14396.02 321
14397.15 337
14398.28 335
14399.42 330
14400.55 342
14401.69 322
14402.82 316
14403.95 339
14405.09 345
14406.22 348
14407.35 337
14408.49 347
14409.62 338
14410.75 347
14411.89 355
14413.02 328
14414.16 326
14415.29 329
14416.42 323
14417.56 344
14418.69 354
14419.83 329
14420.96 339
14422.10 349
14423.23 347
14424.36 356
14425.50 358
14426.63 390
14427.77 376
14428.90 352
14430.04 369
14431.17 338
14432.31 353
14433.44 357
14434.58 364
14435.71 358
14436.85 337
14437.98 355
14439.12 352
14440.25 348
14441.39 370
14442.52 377
14443.66 364
14444.79 371
14445.93 364
14447.06 352
14448.20 347
14449.33 343
14450.47 333
14451.60 361
14452.74 358
14453.87 366
14455.01 354
14456.14 354
14457.28 352
14458.42 351
14459.55 335
14460.69 339
14461.82 373
14462.96 328
14464.10 326
14465.23 348
14466.37 363
14467.50 371
14468.64 371
14469.78 389
14470.91 357
14472.05 398
14473.18 394
14474.32 391
14475.46 369
14476.59 365
14477.73 384
14478.87 390
14480.00 390
14481.14 378
14482.28 362
14483.41 344
14484.55 380
14485.69 387
14486.82 376
14487.96 360
14489.10 349
14490.23 380
14491.37 364
14492.51 364
14493.65 358
14494.78 383
14495.92 367
14497.06 361
14498.19 379
14499.33 372
14500.47 361
14501.61 385
14502.74 383
14503.88 374
14505.02 385
14506.16 386
14507.29 365
14508.43 400
14509.57 382
14510.71 413
14511.85 402
14512.98 366
14514.12 363
14515.26 405
14516.40 371
14517.54 353
14518.67 400
14519.81 362
14520.95 348
14522.09 362
14523.23 349
14524.36 349
14525.50 323
14526.64 343
14527.78 369
14528.92 361
14530.06 361
14531.19 337
14532.33 366
14533.47 331
14534.61 347
14535.75 336
14536.89 352
14538.03 386
14539.17 363
14540.31 348
14541.44 355
14542.58 370
14543.72 356
14544.86 359
14546.00 357
14547.14 371
14548.28 360
14549.42 364
14550.56 358
14551.70 361
14552.84 363
14553.98 360
14555.12 398
14556.25 381
14557.39 385
14558.53 366
14559.67 378
14560.81 370
14561.95 351
14563.09 357
14564.23 346
14565.37 355
14566.51 348
14567.65 351
14568.79 364
14569.93 371
14571.07 391
14572.21 371
14573.35 382
14574.49 402
14575.63 382
14576.77 362
14577.92 361
14579.06 361
14580.20 376
14581.34 381
14582.48 385
14583.62 406
14584.76 365
14585.90 395
14587.04 382
14588.18 391
14589.32 404
14590.46 421
14591.60 414
14592.74 409
14593.89 396
14595.03 413
14596.17 420
14597.31 426
14598.45 425
14599.59 407
14600.73 426
14601.87 444
14603.02 431
14604.16 403
14605.30 414
14606.44 427
14607.58 450
14608.72 439
14609.86 453
14611.01 455
14612.15 488
14613.29 458
14614.43 453
14615.57 466
14616.72 437
14617.86 457
14619.00 452
14620.14 474
14621.28 457
14622.43 467
14623.57 487
14624.71 470
14625.85 462
14627.00 520
14628.14 498
14629.28 508
14630.42 524
14631.56 521
14632.71 532
14633.85 535
14634.99 550
14636.14 546
14637.28 559
14638.42 548
14639.56 540
14640.71 589
14641.85 570
14642.99 521
14644.14 518
14645.28 519
14646.42 533
14647.56 501
14648.71 517
14649.85 495
14650.99 481
14652.14 462
14653.28 478
14654.42 438
14655.57 440
14656.71 427
14657.85 400
14659.00 405
14660.14 396
14661.29 391
14662.43 402
14663.57 400
14664.72 370
14665.86 355
14667.00 334
14668.15 368
14669.29 346
14670.44 356
14671.58 360
14672.73 373
14673.87 357
14675.01 355
14676.16 360
14677.30 357
14678.45 338
14679.59 339
14680.74 348
14681.88 343
14683.02 343
14684.17 338
14685.31 352
14686.46 344
14687.60 338
14688.75 321
14689.89 316
14691.04 318
14692.18 304
14693.33 305
14694.47 309
14695.62 309
14696.76 300
14697.91 315
14699.05 303
14700.20 297
14701.34 324
14702.49 307
14703.63 337
14704.78 321
14705.92 315
14707.07 309
14708.22 318
14709.36 282
14710.51 311
14711.65 313
14712.80 315
14713.94 306
14715.09 302
14716.23 309
14717.38 289
14718.53 324
14719.67 301
14720.82 306
14721.96 309
14723.11 282
14724.26 304
14725.40 313
14726.55 313
14727.70 299
14728.84 303
14729.99 298
14731.13 297
14732.28 297
14733.43 292
14734.57 297
14735.72 303
14736.87 308
14738.01 307
14739.16 299
14740.31 312
14741.45 292
14742.60 303
14743.75 291
14744.89 299
14746.04 300
14747.19 312
14748.34 291
14749.48 287
14750.63 298
14751.78 282
14752.92 304
14754.07 293
14755.22 295
14756.37 284
14757.51 286
14758.66 289
14759.81 284
14760.96 261
14762.10 279
14763.25 288
14764.40 280
14765.55 274
14766.70 265
14767.84 258
14768.99 271
14770.14 283
14771.29 275
14772.43 277
14773.58 271
14774.73 288
14775.88 293
14777.03 291
14778.18 281
14779.32 270
14780.47 268
14781.62 278
14782.77 253
14783.92 279
14785.07 265
14786.21 268
14787.36 261
14788.51 249
14789.66 254
14790.81 277
14791.96 259
14793.11 259
14794.26 258
14795.40 238
14796.55 245
14797.70 241
14798.85 253
14800.00 247
14801.15 258
14802.30 243
14803.45 256
14804.60 253
14805.75 276
14806.90 259
14808.05 255
14809.19 260
14810.34 240
14811.49 266
14812.64 253
14813.79 245
14814.94 246
14816.09 253
14817.24 252
14818.39 254
14819.54 222
14820.69 243
14821.84 244
14822.99 265
14824.14 247
14825.29 246
14826.44 235
14827.59 256
14828.74 250
14829.89 239
14831.04 262
14832.19 265
14833.34 240
14834.49 228
14835.64 226
14836.79 238
14837.95 219
14839.10 236
14840.25 261
14841.40 214
14842.55 236
14843.70 249
14844.85 236
14846.00 226
14847.15 220
14848.30 251
14849.45 245
14850.60 234
14851.76 233
14852.91 247
14854.06 242
14855.21 240
14856.36 235
14857.51 250
14858.66 226
14859.81 230
14860.97 237
14862.12 239
14863.27 228
14864.42 217
14865.57 238
14866.72 223
14867.88 217
14869.03 221
14870.18 240
14871.33 217
14872.48 215
14873.64 214
14874.79 217
14875.94 200
14877.09 226
14878.24 231
14879.40 233
14880.55 223
14881.70 229
14882.85 234
14884.00 206
14885.16 219
14886.31 226
14887.46 230
14888.61 220
14889.77 245
14890.92 233
14892.07 237
14893.23 240
14894.38 257
14895.53 242
14896.68 244
14897.84 216
14898.99 236
14900.14 240
14901.30 233
14902.45 221
14903.60 221
14904.75 227
14905.91 202
14907.06 205
14908.21 219
14909.37 221
14910.52 225
14911.67 220
14912.83 241
14913.98 231
14915.14 233
14916.29 228
14917.44 230
14918.60 227
14919.75 214
14920.90 234
14922.06 222
14923.21 235
14924.37 203
14925.52 212
14926.67 233
14927.83 227
14928.98 219
14930.14 209
14931.29 220
14932.44 239
14933.60 217
14934.75 213
14935.91 206
14937.06 219
14938.22 219
14939.37 244
14940.52 229
14941.68 208
14942.83 221
14943.99 207
14945.14 230
14946.30 234
14947.45 217
14948.61 234
14949.76 221
14950.92 202
14952.07 214
14953.23 224
14954.38 235
14955.54 232
14956.69 220
14957.85 237
14959.00 234
14960.16 227
14961.31 220
14962.47 221
14963.62 213
14964.78 217
14965.94 218
14967.09 239
14968.25 221
14969.40 206
14970.56 213
14971.71 240
14972.87 219
14974.03 195
14975.18 208
14976.34 216
14977.49 230
14978.65 223
14979.81 226
14980.96 215
14982.12 210
14983.27 227
14984.43 201
14985.59 199
14986.74 198
14987.90 208
14989.06 224
14990.21 219
14991.37 220
14992.53 215
14993.68 205
14994.84 224
14996.00 214
14997.15 229
14998.31 223
14999.47 236
15000.62 209
15001.78 216
15002.94 211
15004.09 206
15005.25 216
15006.41 227
15007.56 217
15008.72 197
15009.88 218
15011.04 206
15012.19 214
15013.35 229
15014.51 234
15015.67 222
15016.82 238
15017.98 210
15019.14 205
15020.30 202
15021.45 232
15022.61 234
15023.77 207
15024.93 202
15026.08 206
15027.24 215
15028.40 224
15029.56 219
15030.72 235
15031.87 233
15033.03 226
15034.19 227
15035.35 219
15036.51 213
15037.67 209
15038.82 207
15039.98 212
15041.14 215
15042.30 209
15043.46 212
15044.62 223
15045.78 201
15046.93 192
15048.09 205
15049.25 217
15050.41 209
15051.57 188
15052.73 184
15053.89 231
15055.05 210
15056.20 223
15057.36 209
15058.52 233
15059.68 199
15060.84 224
15062.00 216
15063.16 218
15064.32 221
15065.48 213
15066.64 222
15067.80 213
15068.96 223
15070.12 235
15071.28 218
15072.44 214
15073.60 211
15074.76 226
15075.91 208
15077.07 217
15078.23 211
15079.39 216
15080.55 223
15081.71 240
15082.87 222
15084.03 232
15085.19 221
15086.35 221
15087.51 218
15088.68 211
15089.84 212
15091.00 207
15092.16 211
15093.32 220
15094.48 232
15095.64 241
15096.80 228
15097.96 221
15099.12 225
15100.28 221
15101.44 240
15102.60 226
15103.76 237
15104.92 220
15106.08 208
15107.25 210
15108.41 219
15109.57 204
15110.73 240
15111.89 219
15113.05 233
15114.21 226
15115.37 234
15116.54 231
15117.70 224
15118.86 234
15120.02 244
15121.18 241
15122.34 235
15123.50 227
15124.67 218
15125.83 254
15126.99 237
15128.15 219
15129.31 237
15130.47 231
15131.64 217
15132.80 217
15133.96 217
15135.12 242
15136.28 218
15137.45 240
15138.61 231
15139.77 244
15140.93 228
15142.10 233
15143.26 249
15144.42 228
15145.58 244
15146.75 228
15147.91 250
15149.07 246
15150.23 250
15151.40 247
15152.56 248
15153.72 251
15154.88 247
15156.05 267
15157.21 258
15158.37 272
15159.54 253
15160.70 252
15161.86 248
15163.03 248
15164.19 250
15165.35 253
15166.52 242
15167.68 251
15168.84 266
15170.01 241
15171.17 234
15172.33 246
15173.50 256
15174.66 266
15175.82 261
15176.99 256
15178.15 278
15179.31 279
15180.48 266
15181.64 248
15182.81 277
15183.97 287
15185.13 271
15186.30 279
15187.46 274
15188.63 261
15189.79 283
15190.95 280
15192.12 300
15193.28 292
15194.45 281
15195.61 289
15196.78 282
15197.94 276
15199.10 284
15200.27 294
15201.43 291
15202.60 300
15203.76 281
15204.93 298
15206.09 297
15207.26 277
15208.42 294
15209.59 287
15210.75 289
15211.92 286
15213.08 297
15214.25 271
15215.41 299
15216.58 294
15217.74 317
15218.91 309
15220.07 314
15221.24 295
15222.40 298
15223.57 305
15224.74 297
15225.90 293
15227.07 299
15228.23 312
15229.40 303
15230.56 312
15231.73 303
15232.89 313
15234.06 320
15235.23 331
15236.39 324
15237.56 318
15238.72 318
15239.89 322
15241.06 334
15242.22 332
15243.39 308
15244.56 296
15245.72 323
15246.89 350
15248.05 340
15249.22 322
15250.39 314
15251.55 325
15252.72 334
15253.89 315
15255.05 297
15256.22 317
15257.39 314
15258.55 294
15259.72 316
15260.89 306
15262.05 305
15263.22 302
15264.39 321
15265.56 305
15266.72 258
15267.89 297
15269.06 285
15270.22 280
15271.39 294
15272.56 272
15273.73 248
15274.89 282
15276.06 283
15277.23 279
15278.40 290
15279.56 287
15280.73 284
15281.90 279
15283.07 273
15284.23 267
15285.40 273
15286.57 262
15287.74 291
15288.91 302
15290.07 296
15291.24 271
15292.41 279
15293.58 277
15294.75 262
15295.92 279
15297.08 275
15298.25 273
15299.42 305
15300.59 267
15301.76 285
15302.93 286
15304.09 252
15305.26 276
15306.43 277
15307.60 253
15308.77 267
15309.94 293
15311.11 259
15312.28 290
15313.44 295
15314.61 277
15315.78 293
15316.95 297
15318.12 279
15319.29 265
15320.46 255
15321.63 257
15322.80 264
15323.97 264
15325.14 271
15326.30 271
15327.47 283
15328.64 267
15329.81 277
15330.98 270
15332.15 260
15333.32 263
15334.49 278
15335.66 278
15336.83 300
15338.00 303
15339.17 270
15340.34 281
15341.51 288
15342.68 258
15343.85 281
15345.02 288
15346.19 268
15347.36 299
15348.53 295
15349.70 289
15350.87 281
15352.04 305
15353.21 290
15354.38 304
15355.55 311
15356.72 305
15357.90 297
15359.07 295
15360.24 288
15361.41 303
15362.58 304
15363.75 300
15364.92 281
15366.09 297
15367.26 303
15368.43 299
15369.60 293
15370.77 293
15371.95 282
15373.12 311
15374.29 294
15375.46 307
15376.63 302
15377.80 290
15378.97 287
15380.15 327
15381.32 343
15382.49 309
15383.66 283
15384.83 282
15386.00 286
15387.17 293
15388.35 273
15389.52 305
15390.69 307
15391.86 282
15393.03 305
15394.21 270
15395.38 286
15396.55 261
15397.72 283
15398.89 273
15400.07 267
15401.24 267
15402.41 273
15403.58 279
15404.76 287
15405.93 276
15407.10 272
15408.27 266
15409.45 244
15410.62 261
15411.79 268
15412.96 255
15414.14 261
15415.31 250
15416.48 259
15417.66 267
15418.83 255
15420.00 256
15421.17 242
15422.35 239
15423.52 241
15424.69 259
15425.87 236
15427.04 220
15428.21 250
15429.39 227
15430.56 240
15431.73 256
15432.91 232
15434.08 235
15435.25 242
15436.43 258
15437.60 246
15438.77 235
15439.95 244
15441.12 222
15442.30 238
15443.47 231
15444.64 251
15445.82 247
15446.99 244
15448.17 241
15449.34 227
15450.51 242
15451.69 235
15452.86 257
15454.04 260
15455.21 257
15456.39 224
15457.56 224
15458.73 245
15459.91 222
15461.08 228
15462.26 235
15463.43 245
15464.61 246
15465.78 249
15466.96 241
15468.13 274
15469.31 252
15470.48 240
15471.66 227
15472.83 232
15474.01 250
15475.18 249
15476.36 237
15477.53 227
15478.71 241
15479.88 247
15481.06 255
15482.23 221
15483.41 253
15484.58 244
15485.76 264
15486.93 246
15488.11 238
15489.29 249
15490.46 217
15491.64 229
15492.81 253
15493.99 248
15495.16 241
15496.34 239
15497.52 248
15498.69 260
15499.87 246
15501.04 238
15502.22 254
15503.40 249
15504.57 249
15505.75 251
15506.92 243
15508.10 223
15509.28 234
15510.45 256
15511.63 260
15512.81 238
15513.98 264
15515.16 252
15516.34 239
15517.51 216
15518.69 246
15519.87 251
15521.04 251
15522.22 266
15523.40 241
15524.57 238
15525.75 247
15526.93 264
15528.11 275
15529.28 253
15530.46 241
15531.64 228
15532.81 247
15533.99 254
15535.17 255
15536.35 244
15537.52 236
15538.70 233
15539.88 232
15541.06 255
15542.23 246
15543.41 245
15544.59 263
15545.77 250
15546.95 259
15548.12 261
15549.30 269
15550.48 249
15551.66 248
15552.83 239
15554.01 250
15555.19 246
15556.37 251
15557.55 232
15558.73 252
15559.90 273
15561.08 274
15562.26 239
15563.44 259
15564.62 263
15565.80 300
15566.97 272
15568.15 260
15569.33 265
15570.51 261
15571.69 260
15572.87 271
15574.05 265
15575.23 268
15576.40 254
15577.58 259
15578.76 269
15579.94 282
15581.12 285
15582.30 274
15583.48 303
15584.66 287
15585.84 276
15587.02 280
15588.20 282
15589.38 269
15590.56 271
15591.73 277
15592.91 287
15594.09 275
15595.27 293
15596.45 295
15597.63 299
15598.81 303
15599.99 301
15601.17 275
15602.35 293
15603.53 315
15604.71 301
15605.89 299
15607.07 315
15608.25 317
15609.43 315
15610.61 295
15611.79 282
15612.97 311
15614.15 323
15615.33 314
15616.51 330
15617.69 326
15618.88 339
15620.06 314
15621.24 353
15622.42 334
15623.60 350
15624.78 342
15625.96 363
15627.14 325
15628.32 335
15629.50 335
15630.68 340
15631.86 350
15633.05 331
15634.23 339
15635.41 336
15636.59 354
15637.77 352
15638.95 340
15640.13 361
15641.31 373
15642.50 360
15643.68 360
15644.86 338
15646.04 361
15647.22 349
15648.40 391
15649.58 366
15650.77 332
15651.95 365
15653.13 377
15654.31 376
15655.49 377
15656.68 350
15657.86 357
15659.04 340
15660.22 351
15661.40 370
15662.59 376
15663.77 390
15664.95 384
15666.13 370
15667.32 363
15668.50 363
15669.68 371
15670.86 354
15672.05 364
15673.23 362
15674.41 365
15675.59 372
15676.78 348
15677.96 340
15679.14 352
15680.32 355
15681.51 345
15682.69 334
15683.87 351
15685.06 339
15686.24 340
15687.42 339
15688.61 370
15689.79 338
15690.97 337
15692.16 340
15693.34 366
15694.52 367
15695.71 354
15696.89 337
15698.07 332
15699.26 357
15700.44 326
15701.62 332
15702.81 361
15703.99 370
15705.17 346
15706.36 336
15707.54 319
15708.73 370
15709.91 345
15711.09 353
15712.28 353
15713.46 348
15714.65 354
15715.83 372
15717.02 376
15718.20 368
15719.38 346
15720.57 351
15721.75 392
15722.94 340
15724.12 356
15725.31 361
15726.49 387
15727.68 368
15728.86 373
15730.04 389
15731.23 369
15732.41 360
15733.60 365
15734.78 378
15735.97 385
15737.15 387
15738.34 388
15739.52 376
15740.71 378
15741.89 403
15743.08 373
15744.27 372
15745.45 401
15746.64 404
15747.82 385
15749.01 377
15750.19 407
15751.38 423
15752.56 432
15753.75 439
15754.93 401
15756.12 418
15757.31 428
15758.49 423
15759.68 442
15760.86 432
15762.05 450
15763.24 441
15764.42 431
15765.61 420
15766.79 424
15767.98 419
15769.17 399
15770.35 424
15771.54 425
15772.72 428
15773.91 410
15775.10 410
15776.28 411
15777.47 406
15778.66 421
15779.84 406
15781.03 369
15782.22 393
15783.40 394
15784.59 377
15785.78 383
15786.96 393
15788.15 381
15789.34 364
15790.53 380
15791.71 377
15792.90 341
15794.09 346
15795.27 367
15796.46 370
15797.65 353
15798.84 348
15800.02 351
15801.21 358
15802.40 346
15803.59 323
15804.77 368
15805.96 337
15807.15 323
15808.34 321
15809.52 332
15810.71 317
15811.90 324
15813.09 338
15814.28 349
15815.46 329
15816.65 347
15817.84 326
15819.03 325
15820.22 325
15821.40 341
15822.59 330
15823.78 344
15824.97 328
15826.16 309
15827.35 311
15828.53 304
15829.72 306
15830.91 351
15832.10 334
15833.29 343
15834.48 322
15835.67 315
15836.85 315
15838.04 330
15839.23 306
15840.42 296
15841.61 309
15842.80 311
15843.99 337
15845.18 330
15846.37 318
15847.55 348
15848.74 323
15849.93 323
15851.12 324
15852.31 320
15853.50 337
15854.69 322
15855.88 332
15857.07 320
15858.26 313
15859.45 337
15860.64 336
15861.83 339
15863.02 340
15864.21 323
15865.40 325
15866.59 325
15867.78 321
15868.97 323
15870.16 321
15871.35 352
15872.54 324
15873.73 337
15874.92 330
15876.11 341
15877.30 334
15878.49 313
15879.68 342
15880.87 362
15882.06 360
15883.25 353
15884.44 339
15885.63 366
15886.82 347
15888.01 344
15889.20 354
15890.39 334
15891.59 348
15892.78 353
15893.97 354
15895.16 346
15896.35 363
15897.54 368
15898.73 371
15899.92 347
15901.11 340
15902.30 374
15903.50 377
15904.69 357
15905.88 383
15907.07 399
15908.26 386
15909.45 399
15910.64 400
15911.84 386
15913.03 391
15914.22 392
15915.41 424
15916.60 382
15917.79 381
15918.99 415
15920.18 371
15921.37 417
15922.56 387
15923.75 387
15924.95 411
15926.14 400
15927.33 379
15928.52 373
15929.71 390
15930.91 388
15932.10 407
15933.29 379
15934.48 404
15935.68 409
15936.87 405
15938.06 394
15939.25 376
15940.45 379
15941.64 396
15942.83 380
15944.03 348
15945.22 365
15946.41 341
15947.60 366
15948.80 371
15949.99 369
15951.18 342
15952.38 329
15953.57 321
15954.76 329
15955.96 320
15957.15 284
15958.34 312
15959.54 311
15960.73 294
15961.92 310
15963.12 275
15964.31 281
15965.50 282
15966.70 272
15967.89 290
15969.08 262
15970.28 270
15971.47 274
15972.67 293
15973.86 272
15975.05 259
15976.25 268
15977.44 264
15978.64 288
15979.83 265
15981.02 259
15982.22 275
15983.41 264
15984.61 264
15985.80 261
15987.00 250
15988.19 243
15989.38 258
15990.58 262
15991.77 251
15992.97 232
15994.16 226
15995.36 236
15996.55 247
15997.75 228
15998.94 238
16000.14 252
16001.33 256
16002.53 246
16003.72 241
16004.92 231
16006.11 266
16007.31 267
16008.50 248
16009.70 230
16010.89 240
16012.09 228
16013.28 232
16014.48 240
16015.67 246
16016.87 254
16018.07 232
16019.26 240
16020.46 227
16021.65 229
16022.85 212
16024.04 231
16025.24 235
16026.44 236
16027.63 236
16028.83 249
16030.02 217
16031.22 247
16032.42 235
16033.61 233
16034.81 230
16036.00 242
16037.20 230
16038.40 229
16039.59 243
16040.79 241
16041.99 232
16043.18 237
16044.38 225
16045.58 228
16046.77 222
16047.97 238
16049.17 233
16050.36 206
16051.56 214
16052.76 226
16053.95 239
16055.15 222
16056.35 213
16057.54 218
16058.74 207
16059.94 228
16061.14 215
16062.33 214
16063.53 216
16064.73 222
16065.92 223
16067.12 215
16068.32 218
16069.52 215
16070.71 212
16071.91 211
16073.11 218
16074.31 192
16075.50 202
16076.70 222
16077.90 211
16079.10 202
16080.30 209
16081.49 205
16082.69 195
16083.89 208
16085.09 204
16086.29 225
16087.48 223
16088.68 226
16089.88 213
16091.08 208
16092.28 222
16093.48 223
16094.67 212
16095.87 208
16097.07 223
16098.27 218
16099.47 227
16100.67 211
16101.87 211
16103.06 211
16104.26 171
16105.46 198
16106.66 190
16107.86 222
16109.06 198
16110.26 187
16111.46 202
16112.66 194
16113.86 198
16115.05 207
16116.25 206
16117.45 211
16118.65 188
16119.85 191
16121.05 189
16122.25 194
16123.45 202
16124.65 200
16125.85 204
16127.05 190
16128.25 165
16129.45 188
16130.65 204
16131.85 217
16133.05 206
16134.25 203
16135.45 187
16136.65 197
16137.85 181
16139.05 207
16140.25 185
16141.45 188
16142.65 176
16143.85 193
16145.05 206
16146.25 165
16147.45 190
16148.65 187
16149.85 194
16151.05 200
16152.25 203
16153.45 189
16154.65 213
16155.85 195
16157.05 189
16158.25 185
16159.46 159
16160.66 179
16161.86 186
16163.06 204
16164.26 197
16165.46 188
16166.66 179
16167.86 202
16169.06 202
16170.27 183
16171.47 168
16172.67 199
16173.87 198
16175.07 180
16176.27 193
16177.47 177
16178.67 193
16179.88 178
16181.08 179
16182.28 178
16183.48 179
16184.68 202
16185.89 191
16187.09 180
16188.29 164
16189.49 176
16190.69 180
16191.90 176
16193.10 178
16194.30 192
16195.50 204
16196.70 202
16197.91 187
16199.11 185
16200.31 156
16201.51 183
16202.72 183
16203.92 185
16205.12 178
16206.32 178
16207.53 175
16208.73 183
16209.93 181
16211.13 200
16212.34 181
16213.54 189
16214.74 220
16215.95 203
16217.15 211
16218.35 198
16219.55 206
16220.76 212
16221.96 204
16223.16 201
16224.37 192
16225.57 187
16226.77 198
16227.98 241
16229.18 204
16230.38 206
16231.59 205
16232.79 208
16233.99 197
16235.20 206
16236.40 192
16237.61 218
16238.81 200
16240.01 211
16241.22 192
16242.42 210
16243.63 188
16244.83 202
16246.03 204
16247.24 197
16248.44 204
16249.65 218
16250.85 225
16252.05 202
16253.26 199
16254.46 221
16255.67 210
16256.87 211
16258.08 189
16259.28 219
16260.49 207
16261.69 215
16262.89 217
16264.10 193
16265.30 225
16266.51 222
16267.71 225
16268.92 198
16270.12 212
16271.33 211
16272.53 203
16273.74 185
16274.94 207
16276.15 207
16277.35 194
16278.56 193
16279.77 199
16280.97 199
16282.18 200
16283.38 207
16284.59 227
16285.79 210
16287.00 223
16288.20 223
16289.41 216
16290.61 222
16291.82 207
16293.03 227
16294.23 213
16295.44 214
16296.64 209
16297.85 202
16299.06 219
16300.26 203
16301.47 206
16302.67 219
16303.88 216
16305.09 212
16306.29 220
16307.50 223
16308.71 209
16309.91 204
16311.12 215
16312.33 198
16313.53 212
16314.74 202
16315.95 204
16317.15 216
16318.36 192
16319.57 207
16320.77 195
16321.98 197
16323.19 201
16324.39 209
16325.60 189
16326.81 192
16328.01 195
16329.22 203
16330.43 182
16331.64 180
16332.84 187
16334.05 176
16335.26 188
16336.47 212
16337.67 184
16338.88 189
16340.09 186
16341.30 193
16342.50 174
16343.71 176
16344.92 169
16346.13 187
16347.33 198
16348.54 173
16349.75 169
16350.96 208
16352.17 195
16353.37 187
16354.58 159
16355.79 173
16357.00 187
16358.21 175
16359.41 197
16360.62 194
16361.83 193
16363.04 181
16364.25 199
16365.46 188
16366.67 180
16367.87 185
16369.08 191
16370.29 184
16371.50 166
16372.71 191
16373.92 152
16375.13 202
16376.34 175
16377.54 190
16378.75 178
16379.96 179
16381.17 181
16382.38 187
16383.59 197
16384.80 186
16386.01 195
16387.22 177
16388.43 177
16389.64 186
16390.85 193
16392.05 184
16393.26 181
16394.47 193
16395.68 198
16396.89 183
16398.10 181
16399.31 168
16400.52 161
16401.73 173
16402.94 192
16404.15 181
16405.36 193
16406.57 182
16407.78 193
16408.99 189
16410.20 183
16411.41 206
16412.62 181
16413.83 173
16415.04 182
16416.25 192
16417.46 175
16418.67 192
16419.88 180
16421.10 181
16422.31 172
16423.52 196
16424.73 207
16425.94 200
16427.15 190
16428.36 172
16429.57 177
16430.78 170
16431.99 190
16433.20 188
16434.41 186
16435.63 185
16436.84 193
16438.05 190
16439.26 197
16440.47 188
16441.68 190
16442.89 190
16444.10 204
16445.32 200
16446.53 176
16447.74 173
16448.95 184
16450.16 190
16451.37 188
16452.59 187
16453.80 165
16455.01 184
16456.22 179
16457.43 170
16458.64 164
16459.86 183
16461.07 179
16462.28 185
16463.49 178
16464.70 197
16465.92 186
16467.13 198
16468.34 203
16469.55 181
16470.77 186
16471.98 174
16473.19 170
16474.40 188
16475.62 192
16476.83 176
16478.04 187
16479.25 185
16480.47 190
16481.68 201
16482.89 216
16484.11 203
16485.32 162
16486.53 172
16487.74 192
16488.96 183
16490.17 182
16491.38 177
16492.60 196
16493.81 222
16495.02 201
16496.24 197
16497.45 195
16498.66 208
16499.88 208
16501.09 179
16502.30 182
16503.52 185
16504.73 181
16505.94 186
16507.16 185
16508.37 181
16509.59 194
16510.80 171
16512.01 194
16513.23 199
16514.44 219
16515.66 186
16516.87 194
16518.08 198
16519.30 196
16520.51 205
16521.73 185
16522.94 189
16524.16 188
16525.37 188
16526.58 186
16527.80 197
16529.01 206
16530.23 207
16531.44 200
16532.66 215
16533.87 189
16535.09 215
16536.30 188
16537.52 198
16538.73 197
16539.95 198
16541.16 212
16542.38 197
16543.59 204
16544.81 208
16546.02 222
16547.24 219
16548.45 217
16549.67 200
16550.88 199
16552.10 219
16553.31 212
16554.53 215
16555.74 214
16556.96 221
16558.18 221
16559.39 222
16560.61 214
16561.82 215
16563.04 229
16564.25 213
16565.47 241
16566.69 225
16567.90 222
16569.12 220
16570.33 240
16571.55 239
16572.77 238
16573.98 230
16575.20 197
16576.41 222
16577.63 216
16578.85 221
16580.06 213
16581.28 224
16582.50 226
16583.71 215
16584.93 196
16586.15 197
16587.36 192
16588.58 199
16589.80 207
16591.01 205
16592.23 200
16593.45 191
16594.66 202
16595.88 198
16597.10 208
16598.32 221
16599.53 203
16600.75 212
16601.97 196
16603.18 200
16604.40 210
16605.62 210
16606.84 204
16608.05 192
16609.27 178
16610.49 187
16611.71 203
16612.92 180
16614.14 195
16615.36 172
16616.58 175
16617.79 199
16619.01 170
16620.23 167
16621.45 191
16622.67 179
16623.88 167
16625.10 157
16626.32 187
16627.54 182
16628.76 190
16629.97 186
16631.19 188
16632.41 178
16633.63 176
16634.85 171
16636.07 162
16637.29 176
16638.50 176
16639.72 198
16640.94 191
16642.16 178
16643.38 183
16644.60 191
16645.82 180
16647.03 166
16648.25 169
16649.47 183
16650.69 176
16651.91 190
16653.13 171
16654.35 178
16655.57 181
16656.79 185
16658.01 187
16659.23 181
16660.45 172
16661.66 161
16662.88 178
16664.10 180
16665.32 170
16666.54 182
16667.76 178
16668.98 170
16670.20 180
16671.42 161
16672.64 179
16673.86 153
16675.08 168
16676.30 188
16677.52 166
16678.74 193
16679.96 155
16681.18 195
16682.40 189
16683.62 189
16684.84 179
16686.06 164
16687.28 187
16688.50 175
16689.72 184
16690.94 205
16692.16 183
16693.39 183
16694.61 196
16695.83 182
16697.05 183
16698.27 178
16699.49 184
16700.71 189
16701.93 182
16703.15 165
16704.37 196
16705.59 186
16706.81 162
16708.04 170
16709.26 181
16710.48 173
16711.70 177
16712.92 175
16714.14 186
16715.36 178
16716.58 193
16717.81 160
16719.03 176
16720.25 185
16721.47 186
16722.69 173
16723.91 169
16725.14 190
16726.36 162
16727.58 162
16728.80 157
16730.02 159
16731.24 147
16732.47 162
16733.69 148
16734.91 172
16736.13 157
16737.36 170
16738.58 168
16739.80 180
16741.02 182
16742.24 176
16743.47 176
16744.69 182
16745.91 176
16747.13 154
16748.36 166
16749.58 183
16750.80 170
16752.02 176
16753.25 180
16754.47 165
16755.69 150
16756.92 161
16758.14 157
16759.36 146
16760.59 151
16761.81 166
16763.03 178
16764.25 163
16765.48 160
16766.70 156
16767.92 170
16769.15 162
16770.37 173
16771.59 157
16772.82 159
16774.04 169
16775.27 152
16776.49 167
16777.71 176
16778.94 144
16780.16 169
16781.38 164
16782.61 164
16783.83 156
16785.06 147
16786.28 149
16787.50 160
16788.73 148
16789.95 155
16791.18 180
16792.40 184
16793.62 172
16794.85 173
16796.07 151
16797.30 167
16798.52 176
16799.75 171
16800.97 157
16802.19 182
16803.42 167
16804.64 163
16805.87 157
16807.09 158
16808.32 202
16809.54 174
16810.77 175
16811.99 150
16813.22 161
16814.44 171
16815.67 176
16816.89 186
16818.12 181
16819.34 165
16820.57 179
16821.79 186
16823.02 183
16824.24 189
16825.47 157
16826.70 162
16827.92 190
16829.15 189
16830.37 186
16831.60 181
16832.82 174
16834.05 179
16835.27 190
16836.50 179
16837.73 171
16838.95 185
16840.18 181
16841.40 190
16842.63 206
16843.86 180
16845.08 197
16846.31 206
16847.53 206
16848.76 168
16849.99 184
16851.21 175
16852.44 189
16853.67 210
16854.89 200
16856.12 173
16857.35 175
16858.57 197
16859.80 191
16861.03 203
16862.25 168
16863.48 184
16864.71 206
16865.93 219
16867.16 204
16868.39 198
16869.61 180
16870.84 203
16872.07 201
16873.30 208
16874.52 207
16875.75 242
16876.98 217
16878.20 222
16879.43 214
16880.66 214
16881.89 224
16883.11 237
16884.34 228
16885.57 221
16886.80 230
16888.02 234
16889.25 237
16890.48 224
16891.71 248
16892.94 234
16894.16 241
16895.39 254
16896.62 243
16897.85 257
16899.08 241
16900.30 209
16901.53 228
16902.76 255
16903.99 219
16905.22 223
16906.45 219
16907.67 233
16908.90 236
16910.13 198
16911.36 198
16912.59 218
16913.82 235
16915.04 210
16916.27 180
16917.50 216
16918.73 197
16919.96 201
16921.19 215
16922.42 195
16923.65 206
16924.88 228
16926.10 207
16927.33 198
16928.56 205
16929.79 215
16931.02 207
16932.25 192
16933.48 184
16934.71 198
16935.94 192
16937.17 191
16938.40 218
16939.63 193
16940.86 210
16942.09 219
16943.32 216
16944.55 213
16945.78 204
16947.01 195
16948.24 207
16949.47 203
16950.70 197
16951.93 202
16953.16 206
16954.39 209
16955.62 201
16956.85 195
16958.08 181
16959.31 182
16960.54 194
16961.77 185
16963.00 172
16964.23 207
16965.46 196
16966.69 173
16967.92 190
16969.15 200
16970.38 195
16971.61 205
16972.84 185
16974.07 193
16975.30 180
16976.54 188
16977.77 180
16979.00 172
16980.23 188
16981.46 179
16982.69 187
16983.92 196
16985.15 186
16986.38 157
16987.62 176
16988.85 191
16990.08 193
16991.31 173
16992.54 174
16993.77 173
16995.00 198
16996.24 203
16997.47 191
16998.70 164
16999.93 177
17001.16 182
17002.39 185
17003.63 199
17004.86 180
17006.09 175
17007.32 170
17008.55 177
17009.79 172
17011.02 183
17012.25 176
17013.48 155
17014.72 181
17015.95 193
17017.18 199
17018.41 184
17019.64 182
17020.88 168
17022.11 168
17023.34 180
17024.58 203
17025.81 170
17027.04 189
17028.27 152
17029.51 161
17030.74 166
17031.97 154
17033.21 184
17034.44 179
17035.67 175
17036.90 172
17038.14 176
17039.37 175
17040.60 150
17041.84 160
17043.07 143
17044.30 161
17045.54 164
17046.77 155
17048.00 156
17049.24 133
17050.47 152
17051.70 172
17052.94 151
17054.17 159
17055.41 162
17056.64 168
17057.87 165
17059.11 153
17060.34 167
17061.58 157
17062.81 159
17064.04 157
17065.28 150
17066.51 151
17067.75 156
17068.98 168
17070.21 153
17071.45 142
17072.68 145
17073.92 139
17075.15 147
17076.39 135
17077.62 157
17078.86 161
17080.09 162
17081.33 162
17082.56 157
17083.80 166
17085.03 153
17086.26 164
17087.50 159
17088.73 168
17089.97 171
17091.20 134
17092.44 161
17093.68 151
17094.91 160
17096.15 148
17097.38 167
17098.62 161
17099.85 138
17101.09 145
17102.32 135
17103.56 133
17104.79 154
17106.03 156
17107.26 157
17108.50 145
17109.74 160
17110.97 172
17112.21 164
17113.44 143
17114.68 144
17115.92 155
17117.15 162
17118.39 161
17119.62 140
17120.86 158
17122.10 134
17123.33 139
17124.57 145
17125.80 154
17127.04 157
17128.28 150
17129.51 139
17130.75 158
17131.99 169
17133.22 154
17134.46 158
17135.70 135
17136.93 146
17138.17 160
17139.41 145
17140.64 155
17141.88 136
17143.12 141
17144.35 166
17145.59 150
17146.83 158
17148.07 132
17149.30 138
17150.54 170
17151.78 157
17153.02 166
17154.25 156
17155.49 157
17156.73 147
17157.96 133
17159.20 150
17160.44 150
17161.68 152
17162.92 150
17164.15 146
17165.39 147
17166.63 147
17167.87 153
17169.10 130
17170.34 139
17171.58 141
17172.82 142
17174.06 157
17175.29 160
17176.53 127
17177.77 138
17179.01 147
17180.25 150
17181.49 159
17182.72 135
17183.96 146
17185.20 143
17186.44 141
17187.68 131
17188.92 131
17190.15 166
17191.39 134
17192.63 146
17193.87 136
17195.11 152
17196.35 156
17197.59 151
17198.83 130
17200.07 123
17201.30 143
17202.54 150
17203.78 141
17205.02 131
17206.26 141
17207.50 142
17208.74 147
17209.98 134
17211.22 139
17212.46 127
17213.70 134
17214.94 146
17216.18 150
17217.42 136
17218.66 154
17219.90 131
17221.14 147
17222.38 159
17223.62 143
17224.86 138
17226.10 151
17227.34 175
17228.58 143
17229.82 138
17231.06 130
17232.30 153
17233.54 143
17234.78 143
17236.02 142
17237.26 140
17238.50 142
17239.74 138
17240.98 139
17242.22 121
17243.46 131
17244.70 140
17245.94 142
17247.18 146
17248.42 147
17249.66 142
17250.90 141
17252.14 135
17253.39 152
17254.63 160
17255.87 130
17257.11 147
17258.35 141
17259.59 151
17260.83 135
17262.07 140
17263.31 149
17264.56 131
17265.80 146
17267.04 146
17268.28 132
17269.52 146
17270.76 141
17272.00 134
17273.25 146
17274.49 147
17275.73 133
17276.97 137
17278.21 143
17279.45 134
17280.70 136
17281.94 136
17283.18 136
17284.42 141
17285.66 139
17286.91 148
17288.15 126
17289.39 116
17290.63 136
17291.88 134
17293.12 155
17294.36 130
17295.60 123
17296.85 129
17298.09 142
17299.33 155
17300.57 124
17301.82 117
17303.06 138
17304.30 130
17305.54 132
17306.79 142
17308.03 140
17309.27 149
17310.52 131
17311.76 144
17313.00 135
17314.25 129
17315.49 143
17316.73 131
17317.97 139
17319.22 122
17320.46 140
17321.71 152
17322.95 123
17324.19 136
17325.44 139
17326.68 122
17327.92 136
17329.17 141
17330.41 151
17331.65 147
17332.90 139
17334.14 143
17335.39 128
17336.63 151
17337.87 142
17339.12 150
17340.36 136
17341.61 130
17342.85 130
17344.09 137
17345.34 131
17346.58 143
17347.83 147
17349.07 153
17350.32 144
17351.56 140
17352.80 148
17354.05 151
17355.29 134
17356.54 150
17357.78 153
17359.03 142
17360.27 143
17361.52 129
17362.76 134
17364.01 127
17365.25 131
17366.50 144
17367.74 160
17368.99 137
17370.23 158
17371.48 145
17372.72 135
17373.97 145
17375.21 134
17376.46 154
17377.70 143
17378.95 133
17380.19 131
17381.44 134
17382.69 134
17383.93 135
17385.18 127
17386.42 148
17387.67 151
17388.91 161
17390.16 141
17391.41 133
17392.65 142
17393.90 144
17395.14 165
17396.39 137
17397.64 133
17398.88 133
17400.13 143
17401.37 148
17402.62 139
17403.87 145
17405.11 147
17406.36 143
17407.61 156
17408.85 137
17410.10 135
17411.35 139
17412.59 145
17413.84 146
17415.09 131
17416.33 141
17417.58 156
17418.83 150
17420.07 139
17421.32 136
17422.57 147
17423.82 146
17425.06 140
17426.31 136
17427.56 146
17428.80 163
17430.05 153
17431.30 154
17432.55 137
17433.79 139
17435.04 138
17436.29 129
17437.54 143
17438.78 134
17440.03 132
17441.28 142
17442.53 143
17443.77 145
17445.02 141
17446.27 145
17447.52 139
17448.77 134
17450.01 153
17451.26 148
17452.51 171
17453.76 136
17455.01 147
17456.25 164
17457.50 146
17458.75 164
17460.00 150
17461.25 144
17462.50 138
17463.74 160
17464.99 160
17466.24 139
17467.49 154
17468.74 149
17469.99 144
17471.24 150
17472.49 151
17473.73 144
17474.98 160
17476.23 151
17477.48 161
17478.73 154
17479.98 160
17481.23 156
17482.48 161
17483.73 150
17484.98 171
17486.23 161
17487.47 161
17488.72 153
17489.97 165
17491.22 155
17492.47 172
17493.72 148
17494.97 145
17496.22 156
17497.47 153
17498.72 159
17499.97 136
17501.22 150
17502.47 159
17503.72 159
17504.97 152
17506.22 145
17507.47 152
17508.72 161
17509.97 159
17511.22 166
17512.47 157
17513.72 156
17514.97 177
17516.22 162
17517.47 161
17518.72 169
17519.97 163
17521.22 162
17522.47 160
17523.72 186
17524.98 159
17526.23 153
17527.48 174
17528.73 149
17529.98 162
17531.23 145
17532.48 142
17533.73 174
17534.98 160
17536.23 163
17537.48 165
17538.74 176
17539.99 159
17541.24 152
17542.49 170
17543.74 158
17544.99 167
17546.24 158
17547.50 181
17548.75 167
17550.00 180
17551.25 218
17552.50 195
17553.75 186
17555.01 176
17556.26 176
17557.51 165
17558.76 176
17560.01 185
17561.26 176
17562.52 176
17563.77 181
17565.02 185
17566.27 186
17567.53 164
17568.78 171
17570.03 173
17571.28 168
17572.53 171
17573.79 166
17575.04 186
17576.29 160
17577.54 160
17578.80 178
17580.05 169
17581.30 161
17582.56 170
17583.81 172
17585.06 167
17586.31 166
17587.57 193
17588.82 179
17590.07 194
17591.33 182
17592.58 200
17593.83 185
17595.08 180
17596.34 171
17597.59 175
17598.84 165
17600.10 177
17601.35 181
17602.61 188
17603.86 186
17605.11 190
17606.37 187
17607.62 186
17608.87 184
17610.13 191
17611.38 184
17612.63 188
17613.89 187
17615.14 192
17616.40 197
17617.65 196
17618.90 199
17620.16 194
17621.41 182
17622.67 182
17623.92 199
17625.17 206
17626.43 188
17627.68 218
17628.94 190
17630.19 204
17631.45 202
17632.70 218
17633.96 185
17635.21 182
17636.47 197
17637.72 202
17638.97 207
17640.23 198
17641.48 187
17642.74 182
17643.99 188
17645.25 207
17646.50 196
17647.76 188
17649.01 218
17650.27 190
17651.52 192
17652.78 188
17654.04 207
17655.29 190
17656.55 187
17657.80 168
17659.06 176
17660.31 183
17661.57 165
17662.82 175
17664.08 173
17665.33 184
17666.59 168
17667.85 181
17669.10 170
17670.36 157
17671.61 169
17672.87 169
17674.13 171
17675.38 166
17676.64 172
17677.89 156
17679.15 173
17680.41 186
17681.66 176
17682.92 173
17684.18 172
17685.43 172
17686.69 157
17687.95 170
17689.20 150
17690.46 157
17691.71 178
17692.97 171
17694.23 157
17695.49 151
17696.74 148
17698.00 166
17699.26 136
17700.51 151
17701.77 155
17703.03 170
17704.28 155
17705.54 157
17706.80 157
17708.06 150
17709.31 152
17710.57 135
17711.83 132
17713.08 170
17714.34 153
17715.60 157
17716.86 154
17718.11 162
17719.37 166
17720.63 172
17721.89 152
17723.15 165
17724.40 166
17725.66 148
17726.92 161
17728.18 159
17729.43 166
17730.69 167
17731.95 152
17733.21 147
17734.47 159
17735.73 164
17736.98 146
17738.24 150
17739.50 151
17740.76 170
17742.02 159
17743.28 160
17744.53 146
17745.79 151
17747.05 157
17748.31 158
17749.57 140
17750.83 162
17752.09 154
17753.34 163
17754.60 149
17755.86 157
17757.12 150
17758.38 149
17759.64 159
17760.90 147
17762.16 150
17763.42 148
17764.68 148
17765.94 167
17767.19 163
17768.45 132
17769.71 165
17770.97 150
17772.23 124
17773.49 136
17774.75 127
17776.01 147
17777.27 152
17778.53 147
17779.79 152
17781.05 143
17782.31 164
17783.57 124
17784.83 135
17786.09 155
17787.35 130
17788.61 142
17789.87 136
17791.13 152
17792.39 134
17793.65 134
17794.91 145
17796.17 134
17797.43 146
17798.69 151
17799.95 132
17801.21 131
17802.47 129
17803.73 130
17805.00 128
17806.26 128
17807.52 134
17808.78 140
17810.04 153
17811.30 138
17812.56 128
17813.82 123
17815.08 136
17816.34 139
17817.60 140
17818.87 120
17820.13 124
17821.39 136
17822.65 146
17823.91 140
17825.17 120
17826.43 147
17827.69 138
17828.96 164
17830.22 150
17831.48 126
17832.74 132
17834.00 138
17835.26 136
17836.53 146
17837.79 126
17839.05 139
17840.31 127
17841.57 133
17842.84 108
17844.10 115
17845.36 145
17846.62 131
17847.88 116
17849.15 135
17850.41 137
17851.67 136
17852.93 123
17854.20 129
17855.46 131
17856.72 115
17857.98 115
17859.25 144
17860.51 132
17861.77 134
17863.03 124
17864.30 127
17865.56 133
17866.82 122
17868.09 124
17869.35 113
17870.61 120
17871.87 123
17873.14 118
17874.40 128
17875.66 123
17876.93 125
17878.19 133
17879.45 150
17880.72 130
17881.98 134
17883.24 149
17884.51 137
17885.77 140
17887.03 124
17888.30 132
17889.56 119
17890.83 116
17892.09 124
17893.35 117
17894.62 115
17895.88 125
17897.14 129
17898.41 135
17899.67 125
17900.94 123
17902.20 146
17903.46 121
17904.73 128
17905.99 129
17907.26 110
17908.52 136
17909.79 113
17911.05 128
17912.32 124
17913.58 118
17914.84 131
17916.11 116
17917.37 128
17918.64 110
17919.90 114
17921.17 121
17922.43 114
17923.70 123
17924.96 128
17926.23 140
17927.49 142
17928.76 123
17930.02 140
17931.29 135
17932.55 121
17933.82 112
17935.08 124
17936.35 133
17937.61 146
17938.88 122
17940.14 133
17941.41 122
17942.68 114
17943.94 124
17945.21 135
17946.47 101
17947.74 124
17949.00 140
17950.27 134
17951.54 146
17952.80 128
17954.07 145
17955.33 131
17956.60 137
17957.87 127
17959.13 124
17960.40 113
17961.66 112
17962.93 131
17964.20 118
17965.46 123
17966.73 125
17968.00 114
17969.26 137
17970.53 126
17971.80 123
17973.06 134
17974.33 144
17975.60 137
17976.86 126
17978.13 132
17979.40 129
17980.66 128
17981.93 126
17983.20 128
17984.46 125
17985.73 126
17987.00 130
17988.26 134
17989.53 113
17990.80 114
17992.07 125
17993.33 120
17994.60 125
17995.87 111
17997.14 137
17998.40 120
17999.67 136
18000.94 118
18002.21 122
18003.47 114
18004.74 129
18006.01 126
18007.28 136
18008.55 123
18009.81 130
18011.08 128
18012.35 139
18013.62 133
18014.89 125
18016.15 136
18017.42 111
18018.69 115
18019.96 119
18021.23 148
18022.49 108
18023.76 128
18025.03 131
18026.30 123
18027.57 109
18028.84 119
18030.11 131
18031.37 132
18032.64 125
18033.91 127
18035.18 126
18036.45 122
18037.72 124
18038.99 138
18040.26 133
18041.53 120
18042.79 116
18044.06 110
18045.33 123
18046.60 119
18047.87 123
18049.14 126
18050.41 118
18051.68 151
18052.95 121
18054.22 121
18055.49 126
18056.76 128
18058.03 140
18059.30 123
18060.57 114
18061.84 132
18063.11 148
18064.38 136
18065.65 118
18066.92 125
18068.19 118
18069.46 124
18070.73 128
18072.00 124
18073.27 108
18074.54 111
18075.81 117
18077.08 129
18078.35 129
18079.62 122
18080.89 124
18082.16 130
18083.43 122
18084.70 131
18085.97 110
18087.24 105
18088.51 122
18089.78 120
18091.05 127
18092.32 129
18093.59 116
18094.87 105
18096.14 129
18097.41 129
18098.68 142
18099.95 124
18101.22 135
18102.49 138
18103.76 121
18105.03 137
18106.31 119
18107.58 123
18108.85 131
18110.12 129
18111.39 123
18112.66 125
18113.93 125
18115.21 113
18116.48 131
18117.75 137
18119.02 98
18120.29 104
18121.56 130
18122.84 135
18124.11 125
18125.38 116
18126.65 132
18127.92 117
18129.20 131
18130.47 100
18131.74 124
18133.01 113
18134.29 123
18135.56 134
18136.83 116
18138.10 136
18139.38 122
18140.65 118
18141.92 109
18143.19 119
18144.47 129
18145.74 123
18147.01 124
18148.28 118
18149.56 128
18150.83 128
18152.10 128
18153.38 133
18154.65 114
18155.92 143
18157.19 125
18158.47 121
18159.74 111
18161.01 132
18162.29 150
18163.56 148
18164.83 116
18166.11 110
18167.38 120
18168.65 131
18169.93 134
18171.20 135
18172.48 122
18173.75 122
18175.02 139
18176.30 135
18177.57 118
18178.84 138
18180.12 139
18181.39 135
18182.67 138
18183.94 126
18185.21 127
18186.49 152
18187.76 128
18189.04 149
18190.31 114
18191.59 115
18192.86 143
18194.13 154
18195.41 124
18196.68 111
18197.96 128
18199.23 138
18200.51 121
18201.78 105
18203.06 106
18204.33 116
18205.61 135
18206.88 126
18208.16 122
18209.43 108
18210.71 125
18211.98 123
18213.26 128
18214.53 129
18215.81 118
18217.08 123
18218.36 121
18219.63 117
18220.91 123
18222.18 126
18223.46 135
18224.73 131
18226.01 122
18227.28 138
18228.56 120
18229.84 126
18231.11 127
18232.39 119
18233.66 107
18234.94 116
18236.21 129
18237.49 145
18238.77 132
18240.04 133
18241.32 119
18242.59 123
18243.87 152
18245.15 127
18246.42 147
18247.70 129
18248.98 136
18250.25 133
18251.53 130
18252.81 114
18254.08 132
18255.36 137
18256.63 131
18257.91 122
18259.19 130
18260.46 111
18261.74 129
18263.02 124
18264.30 131
18265.57 130
18266.85 133
18268.13 124
18269.40 108
18270.68 141
18271.96 130
18273.23 114
18274.51 123
18275.79 125
18277.07 134
18278.34 109
18279.62 126
18280.90 113
18282.18 115
18283.45 149
18284.73 122
18286.01 128
18287.29 132
18288.56 131
18289.84 131
18291.12 112
18292.40 110
18293.68 137
18294.95 136
18296.23 141
18297.51 149
18298.79 122
18300.07 134
18301.34 132
18302.62 126
18303.90 123
18305.18 120
18306.46 130
18307.74 140
18309.01 147
18310.29 132
18311.57 122
18312.85 121
18314.13 140
18315.41 145
18316.69 137
18317.96 136
18319.24 119
18320.52 134
18321.80 135
18323.08 117
18324.36 117
18325.64 137
18326.92 153
18328.20 128
18329.47 114
18330.75 140
18332.03 136
18333.31 129
18334.59 139
18335.87 132
18337.15 117
18338.43 129
18339.71 129
18340.99 114
18342.27 151
18343.55 123
18344.83 135
18346.11 144
18347.39 135
18348.67 129
18349.95 124
18351.23 133
18352.51 122
18353.79 124
18355.07 110
18356.35 114
18357.63 127
18358.91 121
18360.19 121
18361.47 123
18362.75 122
18364.03 131
18365.31 131
18366.59 132
18367.87 135
18369.15 119
18370.43 120
18371.71 140
18372.99 141
18374.27 145
18375.55 124
18376.83 136
18378.12 129
18379.40 117
18380.68 111
18381.96 137
18383.24 121
18384.52 127
18385.80 143
18387.08 123
18388.36 135
18389.65 119
18390.93 118
18392.21 110
18393.49 122
18394.77 124
18396.05 117
18397.33 100
18398.62 123
18399.90 121
18401.18 128
18402.46 139
18403.74 135
18405.02 134
18406.31 139
18407.59 138
18408.87 123
18410.15 139
18411.43 126
18412.72 110
18414.00 115
18415.28 113
18416.56 118
18417.84 130
18419.13 118
18420.41 115
18421.69 114
18422.97 110
18424.26 122
18425.54 111
18426.82 112
18428.10 109
18429.39 103
18430.67 124
18431.95 121
18433.23 107
18434.52 120
18435.80 107
18437.08 112
18438.37 118
18439.65 106
18440.93 138
18442.22 128
18443.50 116
18444.78 123
18446.06 136
18447.35 124
18448.63 135
18449.91 118
18451.20 105
18452.48 107
18453.76 114
18455.05 138
18456.33 120
18457.62 119
18458.90 131
18460.18 120
18461.47 123
18462.75 128
18464.03 131
18465.32 121
18466.60 124
18467.89 130
18469.17 130
18470.45 125
18471.74 125
18473.02 151
18474.31 121
18475.59 137
18476.88 135
18478.16 122
18479.44 117
18480.73 132
18482.01 123
18483.30 122
18484.58 125
18485.87 115
18487.15 123
18488.44 131
18489.72 118
18491.01 110
18492.29 118
18493.58 114
18494.86 116
18496.15 116
18497.43 109
18498.72 116
18500.00 111
18501.29 118
18502.57 115
18503.86 126
18505.14 127
18506.43 122
18507.71 166
18509.00 128
18510.28 112
18511.57 108
18512.85 117
18514.14 119
18515.42 114
18516.71 118
18518.00 101
18519.28 135
18520.57 140
18521.85 129
18523.14 115
18524.43 118
18525.71 134
18527.00 122
18528.28 131
18529.57 110
18530.86 113
18532.14 131
18533.43 135
18534.71 119
18536.00 118
18537.29 133
18538.57 111
18539.86 129
18541.15 129
18542.43 123
18543.72 121
18545.01 128
18546.29 123
18547.58 117
18548.87 101
18550.15 122
18551.44 116
18552.73 133
18554.01 105
18555.30 120
18556.59 127
18557.88 122
18559.16 138
18560.45 118
18561.74 126
18563.02 134
18564.31 123
18565.60 117
18566.89 129
18568.17 134
18569.46 135
18570.75 123
18572.04 131
18573.32 117
18574.61 104
18575.90 111
18577.19 117
18578.48 129
18579.76 115
18581.05 135
18582.34 123
18583.63 110
18584.92 122
18586.20 141
18587.49 120
18588.78 123
18590.07 116
18591.36 132
18592.64 124
18593.93 135
18595.22 136
18596.51 138
18597.80 123
18599.09 131
18600.38 121
18601.66 120
18602.95 130
18604.24 115
18605.53 138
18606.82 126
18608.11 116
18609.40 122
18610.69 120
18611.98 129
18613.26 135
18614.55 129
18615.84 147
18617.13 144
18618.42 131
18619.71 102
18621.00 123
18622.29 115
18623.58 146
18624.87 128
18626.16 123
18627.45 107
18628.74 131
18630.03 121
18631.32 118
18632.61 123
18633.89 116
18635.18 111
18636.47 131
18637.76 124
18639.05 121
18640.34 136
18641.63 117
18642.92 123
18644.21 116
18645.50 120
18646.79 109
18648.09 115
18649.38 130
18650.67 113
18651.96 125
18653.25 125
18654.54 122
18655.83 125
18657.12 121
18658.41 126
18659.70 134
18660.99 120
18662.28 132
18663.57 108
18664.86 120
18666.15 134
18667.44 126
18668.74 127
18670.03 119
18671.32 124
18672.61 113
18673.90 112
18675.19 123
18676.48 113
18677.77 119
18679.06 118
18680.36 146
18681.65 133
18682.94 117
18684.23 134
18685.52 114
18686.81 97
18688.11 103
18689.40 110
18690.69 120
18691.98 132
18693.27 125
18694.56 116
18695.86 112
18697.15 117
18698.44 127
18699.73 123
18701.02 111
18702.32 114
18703.61 104
18704.90 125
18706.19 107
18707.48 97
18708.78 121
18710.07 99
18711.36 118
18712.65 121
18713.95 97
18715.24 120
18716.53 130
18717.83 106
18719.12 116
18720.41 113
18721.70 119
18723.00 111
18724.29 110
18725.58 108
18726.87 113
18728.17 124
18729.46 92
18730.75 117
18732.05 98
18733.34 109
18734.63 95
18735.93 98
18737.22 103
18738.51 126
18739.81 136
18741.10 106
18742.39 94
18743.69 105
18744.98 130
18746.27 131
18747.57 126
18748.86 104
18750.16 98
18751.45 137
18752.74 128
18754.04 90
18755.33 103
18756.63 108
18757.92 113
18759.21 132
18760.51 105
18761.80 101
18763.10 118
18764.39 111
18765.69 116
18766.98 109
18768.27 106
18769.57 102
18770.86 122
18772.16 109
18773.45 117
18774.75 93
18776.04 115
18777.34 123
18778.63 121
18779.93 124
18781.22 110
18782.52 115
18783.81 111
18785.11 93
18786.40 104
18787.70 108
18788.99 115
18790.29 114
18791.58 102
18792.88 112
18794.17 119
18795.47 114
18796.76 115
18798.06 112
18799.35 105
18800.65 112
18801.94 115
18803.24 108
18804.54 119
18805.83 97
18807.13 100
18808.42 104
18809.72 110
18811.01 116
18812.31 117
18813.61 111
18814.90 116
18816.20 120
18817.49 102
18818.79 110
18820.09 105
18821.38 115
18822.68 123
18823.98 129
18825.27 129
18826.57 124
18827.87 122
18829.16 102
18830.46 127
18831.75 100
18833.05 124
18834.35 113
18835.64 113
18836.94 120
18838.24 112
18839.54 107
18840.83 122
18842.13 135
18843.43 100
18844.72 109
18846.02 106
18847.32 108
18848.61 116
18849.91 126
18851.21 109
18852.51 118
18853.80 115
18855.10 111
18856.40 108
18857.70 103
18858.99 125
18860.29 124
18861.59 114
18862.89 94
18864.18 95
18865.48 120
18866.78 120
18868.08 119
18869.38 118
18870.67 101
18871.97 127
18873.27 116
18874.57 127
18875.87 121
18877.16 121
18878.46 115
18879.76 102
18881.06 115
18882.36 114
18883.66 124
18884.95 111
18886.25 97
18887.55 108
18888.85 90
18890.15 97
18891.45 115
18892.75 99
18894.04 116
18895.34 103
18896.64 126
18897.94 117
18899.24 109
18900.54 122
18901.84 110
18903.14 103
18904.44 98
18905.74 102
18907.03 112
18908.33 114
18909.63 109
18910.93 92
18912.23 107
18913.53 133
18914.83 110
18916.13 116
18917.43 125
18918.73 113
18920.03 114
18921.33 109
18922.63 107
18923.93 110
18925.23 116
18926.53 122
18927.83 109
18929.13 117
18930.43 117
18931.73 113
18933.03 105
18934.33 111
18935.63 117
18936.93 102
18938.23 97
18939.53 111
18940.83 103
18942.13 111
18943.43 111
18944.73 116
18946.03 108
18947.33 125
18948.63 110
18949.93 108
18951.23 113
18952.53 103
18953.84 101
18955.14 116
18956.44 133
18957.74 123
18959.04 111
18960.34 100
18961.64 120
18962.94 116
18964.24 115
18965.54 111
18966.85 88
18968.15 109
18969.45 108
18970.75 107
18972.05 105
18973.35 113
18974.65 115
18975.96 118
18977.26 106
18978.56 112
18979.86 102
18981.16 110
18982.46 110
18983.77 118
18985.07 117
18986.37 116
18987.67 125
18988.97 113
18990.28 102
18991.58 102
18992.88 132
18994.18 117
18995.49 101
18996.79 105
18998.09 112
18999.39 87
19000.69 94
19002.00 98
19003.30 111
19004.60 123
19005.90 101
19007.21 101
19008.51 103
19009.81 107
19011.12 119
19012.42 121
19013.72 112
19015.02 111
19016.33 122
19017.63 114
19018.93 98
19020.24 90
19021.54 91
19022.84 104
19024.15 124
19025.45 125
19026.75 106
19028.06 116
19029.36 130
19030.66 104
19031.97 108
19033.27 104
19034.57 120
19035.88 117
19037.18 102
19038.48 112
19039.79 98
19041.09 113
19042.40 111
19043.70 111
19045.00 110
19046.31 116
19047.61 105
19048.92 116
19050.22 105
19051.52 97
19052.83 113
19054.13 109
19055.44 108
19056.74 124
19058.05 89
19059.35 107
19060.65 117
19061.96 96
19063.26 87
19064.57 117
19065.87 109
19067.18 107
19068.48 113
19069.79 113
19071.09 105
19072.40 107
19073.70 104
19075.01 113
19076.31 125
19077.62 123
19078.92 112
19080.23 128
19081.53 136
19082.84 116
19084.14 116
19085.45 124
19086.75 111
19088.06 94
19089.36 123
19090.67 96
19091.98 117
19093.28 105
19094.59 101
19095.89 106
19097.20 114
19098.50 102
19099.81 107
19101.12 114
19102.42 103
19103.73 122
19105.03 116
19106.34 109
19107.65 115
19108.95 104
19110.26 112
19111.56 119
19112.87 98
19114.18 114
19115.48 116
19116.79 113
19118.10 112
19119.40 105
19120.71 129
19122.02 119
19123.32 114
19124.63 101
19125.94 109
19127.24 104
19128.55 111
19129.86 130
19131.16 120
19132.47 120
19133.78 109
19135.08 123
19136.39 100
19137.70 106
19139.01 143
19140.31 106
19141.62 117
19142.93 117
19144.23 114
19145.54 114
19146.85 123
19148.16 121
19149.46 108
19150.77 102
19152.08 112
19153.39 112
19154.69 115
19156.00 90
19157.31 103
19158.62 101
19159.93 109
19161.23 113
19162.54 106
19163.85 124
19165.16 104
19166.47 116
19167.77 103
19169.08 105
19170.39 120
19171.70 113
19173.01 128
19174.32 118
19175.62 115
19176.93 108
19178.24 124
19179.55 111
19180.86 105
19182.17 108
19183.48 127
19184.78 122
19186.09 101
19187.40 120
19188.71 112
19190.02 117
19191.33 94
19192.64 122
19193.95 101
19195.26 107
19196.56 116
19197.87 127
19199.18 110
19200.49 117
19201.80 102
19203.11 109
19204.42 132
19205.73 111
19207.04 120
19208.35 91
19209.66 127
19210.97 126
19212.28 100
19213.59 97
19214.90 120
19216.21 110
19217.52 119
19218.83 121
19220.14 109
19221.45 113
19222.76 93
19224.07 111
19225.38 102
19226.69 87
19228.00 109
19229.31 127
19230.62 126
19231.93 112
19233.24 102
19234.55 115
19235.86 110
19237.17 130
19238.48 117
19239.79 107
19241.10 111
19242.41 99
19243.72 113
19245.03 113
19246.35 104
19247.66 103
19248.97 106
19250.28 97
19251.59 94
19252.90 102
19254.21 109
19255.52 100
19256.83 119
19258.14 113
19259.46 118
19260.77 117
19262.08 106
19263.39 109
19264.70 102
19266.01 100
19267.32 98
19268.64 103
19269.95 105
19271.26 109
19272.57 105
19273.88 122
19275.20 105
19276.51 104
19277.82 98
19279.13 94
19280.44 121
19281.75 114
19283.07 118
19284.38 119
19285.69 125
19287.00 108
19288.32 110
19289.63 93
19290.94 105
19292.25 102
19293.57 102
19294.88 95
19296.19 115
19297.50 105
19298.82 102
19300.13 123
19301.44 105
19302.75 111
19304.07 110
19305.38 104
19306.69 96
19308.01 99
19309.32 104
19310.63 113
19311.94 107
19313.26 114
19314.57 112
19315.88 106
19317.20 102
19318.51 105
19319.82 112
19321.14 115
19322.45 98
19323.76 111
19325.08 121
19326.39 109
19327.70 126
19329.02 112
19330.33 117
19331.65 101
19332.96 106
19334.27 102
19335.59 118
19336.90 110
19338.22 108
19339.53 98
19340.84 108
19342.16 105
19343.47 120
19344.79 104
19346.10 110
19347.41 105
19348.73 114
19350.04 112
19351.36 97
19352.67 101
19353.99 89
19355.30 109
19356.62 107
19357.93 104
19359.25 111
19360.56 102
19361.87 117
19363.19 90
19364.50 105
19365.82 119
19367.13 101
19368.45 101
19369.76 122
19371.08 116
19372.39 107
19373.71 112
19375.02 110
19376.34 103
19377.66 109
19378.97 122
19380.29 97
19381.60 114
19382.92 97
19384.23 102
19385.55 113
19386.86 103
19388.18 104
19389.50 100
19390.81 104
19392.13 122
19393.44 97
19394.76 111
19396.07 105
19397.39 107
19398.71 128
19400.02 104
19401.34 110
19402.65 93
19403.97 101
19405.29 110
19406.60 100
19407.92 97
19409.24 110
19410.55 100
19411.87 116
19413.19 121
19414.50 107
19415.82 96
19417.14 99
19418.45 90
19419.77 103
19421.09 112
19422.40 94
19423.72 99
19425.04 108
19426.35 122
19427.67 110
19428.99 109
19430.30 98
19431.62 114
19432.94 120
19434.26 107
19435.57 100
19436.89 97
19438.21 98
19439.53 100
19440.84 110
19442.16 108
19443.48 102
19444.80 111
19446.11 111
19447.43 100
19448.75 96
19450.07 103
19451.38 99
19452.70 104
19454.02 116
19455.34 110
19456.66 108
19457.97 97
19459.29 117
19460.61 109
19461.93 111
19463.25 100
19464.57 125
19465.88 113
19467.20 105
19468.52 96
19469.84 109
19471.16 119
19472.48 118
19473.79 131
19475.11 106
19476.43 116
19477.75 99
19479.07 107
19480.39 123
19481.71 111
19483.03 98
19484.34 110
19485.66 125
19486.98 115
19488.30 90
19489.62 119
19490.94 109
19492.26 85
19493.58 105
19494.90 97
19496.22 111
19497.54 108
19498.86 97
19500.18 106
19501.50 107
19502.81 100
19504.13 110
19505.45 109
19506.77 102
19508.09 98
19509.41 105
19510.73 105
19512.05 112
19513.37 120
19514.69 105
19516.01 110
19517.33 113
19518.65 130
19519.97 121
19521.29 109
19522.61 92
19523.93 127
19525.25 109
19526.57 93
19527.89 107
19529.22 97
19530.54 121
19531.86 98
19533.18 109
19534.50 114
19535.82 97
19537.14 113
19538.46 107
19539.78 118
19541.10 119
19542.42 94
19543.74 117
19545.06 97
19546.39 126
19547.71 116
19549.03 100
19550.35 115
19551.67 91
19552.99 109
19554.31 103
19555.63 109
19556.96 114
19558.28 103
19559.60 92
19560.92 100
19562.24 101
19563.56 127
19564.88 115
19566.21 110
19567.53 113
19568.85 110
19570.17 90
19571.49 100
19572.82 105
19574.14 91
19575.46 99
19576.78 112
19578.10 113
19579.43 106
19580.75 102
19582.07 103
19583.39 104
19584.72 115
19586.04 100
19587.36 100
19588.68 104
19590.01 98
19591.33 105
19592.65 95
19593.97 109
19595.30 105
19596.62 107
19597.94 99
19599.26 99
19600.59 95
19601.91 95
19603.23 113
19604.56 120
19605.88 100
19607.20 111
19608.53 108
19609.85 112
19611.17 120
19612.49 109
19613.82 103
19615.14 126
19616.47 123
19617.79 106
19619.11 111
19620.44 98
19621.76 113
19623.08 111
19624.41 104
19625.73 113
19627.05 115
19628.38 109
19629.70 115
19631.03 114
19632.35 83
19633.67 101
19635.00 106
19636.32 107
19637.65 118
19638.97 103
19640.29 107
19641.62 116
19642.94 111
19644.27 124
19645.59 99
19646.92 115
19648.24 116
19649.57 101
19650.89 105
19652.21 94
19653.54 114
19654.86 124
19656.19 108
19657.51 108
19658.84 109
19660.16 121
19661.49 122
19662.81 109
19664.14 107
19665.46 107
19666.79 117
19668.11 115
19669.44 115
19670.76 94
19672.09 103
19673.41 108
19674.74 116
19676.07 106
19677.39 115
19678.72 107
19680.04 108
19681.37 101
19682.69 96
19684.02 85
19685.34 89
19686.67 112
19688.00 119
19689.32 94
19690.65 115
19691.97 101
19693.30 111
19694.63 93
19695.95 103
19697.28 96
19698.60 112
19699.93 124
19701.26 96
19702.58 128
19703.91 109
19705.24 107
19706.56 112
19707.89 117
19709.22 99
19710.54 100
19711.87 114
19713.20 108
19714.52 94
19715.85 117
19717.18 114
19718.50 100
19719.83 118
19721.16 104
19722.48 107
19723.81 107
19725.14 94
19726.47 102
19727.79 102
19729.12 115
19730.45 120
19731.77 113
19733.10 108
19734.43 102
19735.76 99
19737.08 113
19738.41 108
19739.74 84
19741.07 108
19742.39 84
19743.72 88
19745.05 109
19746.38 122
19747.71 116
19749.03 95
19750.36 95
19751.69 109
19753.02 122
19754.35 110
19755.67 113
19757.00 100
19758.33 100
19759.66 114
19760.99 109
19762.31 111
19763.64 112
19764.97 103
19766.30 116
19767.63 130
19768.96 108
19770.29 111
19771.61 109
19772.94 111
19774.27 101
19775.60 99
19776.93 100
19778.26 95
19779.59 104
19780.92 116
19782.25 121
19783.57 109
19784.90 104
19786.23 102
19787.56 100
19788.89 103
19790.22 105
19791.55 98
19792.88 106
19794.21 108
19795.54 103
19796.87 103
19798.20 82
19799.53 87
19800.86 113
19802.19 104
19803.52 99
19804.85 103
19806.18 115
19807.50 104
19808.83 108
19810.16 106
19811.49 108
19812.82 114
19814.15 113
19815.49 98
19816.82 95
19818.15 104
19819.48 91
19820.81 109
19822.14 97
19823.47 103
19824.80 94
19826.13 107
19827.46 101
19828.79 110
19830.12 110
19831.45 96
19832.78 107
19834.11 110
19835.44 93
19836.77 87
19838.10 98
19839.44 99
19840.77 93
19842.10 91
19843.43 104
19844.76 105
19846.09 103
19847.42 108
19848.75 112
19850.08 97
19851.42 107
19852.75 112
19854.08 91
19855.41 113
19856.74 112
19858.07 111
19859.40 110
19860.74 101
19862.07 100
19863.40 108
19864.73 115
19866.06 122
19867.40 122
19868.73 108
19870.06 112
19871.39 119
19872.72 118
19874.06 106
19875.39 102
19876.72 104
19878.05 105
19879.38 86
19880.72 110
19882.05 97
19883.38 101
19884.71 90
19886.05 108
19887.38 109
19888.71 82
19890.04 95
19891.38 104
19892.71 91
19894.04 84
19895.38 101
19896.71 111
19898.04 103
19899.37 101
19900.71 97
19902.04 96
19903.37 99
19904.71 101
19906.04 116
19907.37 116
19908.71 106
19910.04 117
19911.37 111
19912.71 118
19914.04 108
19915.37 113
19916.71 94
19918.04 100
19919.37 111
19920.71 115
19922.04 102
19923.37 105
19924.71 111
19926.04 114
19927.38 110
19928.71 108
19930.04 119
19931.38 106
19932.71 115
19934.05 106
19935.38 106
19936.71 103
19938.05 114
19939.38 111
19940.72 89
19942.05 99
19943.39 124
19944.72 119
19946.06 139
19947.39 116
19948.72 118
19950.06 106
19951.39 108
19952.73 128
19954.06 122
19955.40 118
19956.73 96
19958.07 122
19959.40 118
19960.74 97
19962.07 98
19963.41 117
19964.74 126
19966.08 134
19967.41 102
19968.75 88
19970.08 92
19971.42 97
19972.76 112
19974.09 95
19975.43 115
19976.76 116
19978.10 120
19979.43 104
19980.77 109
19982.10 111
19983.44 126
19984.78 98
19986.11 104
19987.45 109
19988.78 112
19990.12 114
19991.46 102
19992.79 114
19994.13 108
19995.46 117
19996.80 110
19998.14 104
19999.47 116
20000.81 95
20002.15 112
20003.48 124
20004.82 119
20006.16 119
20007.49 117
20008.83 125
20010.17 123
20011.50 92
20012.84 105
20014.18 113
20015.51 119
20016.85 110
20018.19 99
20019.52 121
20020.86 135
20022.20 104
20023.53 94
20024.87 102
20026.21 95
20027.55 103
20028.88 106
20030.22 120
20031.56 121
20032.90 120
20034.23 122
20035.57 104
20036.91 126
20038.25 102
20039.58 95
20040.92 121
20042.26 115
20043.60 120
20044.93 116
20046.27 100
20047.61 113
20048.95 113
20050.29 113
20051.62 117
20052.96 107
20054.30 109
20055.64 117
20056.98 115
20058.32 114
20059.65 99
20060.99 106
20062.33 108
20063.67 131
20065.01 114
20066.35 112
20067.68 111
20069.02 105
20070.36 102
20071.70 116
20073.04 122
20074.38 137
20075.72 120
20077.06 108
20078.40 87
20079.73 91
20081.07 122
20082.41 113
20083.75 112
20085.09 127
20086.43 128
20087.77 122
20089.11 113
20090.45 112
20091.79 96
20093.13 111
20094.47 109
20095.81 113
20097.15 118
20098.48 108
20099.82 118
20101.16 101
20102.50 108
20103.84 109
20105.18 105
20106.52 118
20107.86 115
20109.20 106
20110.54 119
20111.88 114
20113.22 105
20114.56 106
20115.90 103
20117.24 96
20118.58 114
20119.93 129
20121.27 117
20122.61 116
20123.95 113
20125.29 112
20126.63 110
20127.97 116
20129.31 114
20130.65 101
20131.99 99
20133.33 104
20134.67 115
20136.01 120
