# Supplementary material for: MALDI-TOF MS typing enables the classification of brewing yeasts of the genus Saccharomyces to major beer styles
Source: PLoS One. 2017 Aug 9;12(8):e0181694. doi: 10.1371/journal.pone.0181694 (PMC5549903; doi:10.1371/journal.pone.0181694)
Supplement: S7 File — The directory includes 90 raw files and was zipped to “.zip”; the folder has three strains with 30 spectra per strain; S1 Text explains the raw files with an example and Table 1 represents the yeast strains used within the experiment. (ZIP) [file pone.0181694.s010.zip › 19-21/30279-120-Lag-Lag-Lag-YPG-18h-E-E_2016-09-23_7_0_B9_1.dat]

1999.90 1196
2000.32 1204
2000.75 1274
2001.17 1253
2001.59 1232
2002.01 1206
2002.43 1212
2002.86 1071
2003.28 1095
2003.70 1112
2004.12 1150
2004.54 1114
2004.97 1045
2005.39 1065
2005.81 1020
2006.23 1053
2006.66 976
2007.08 1020
2007.50 1016
2007.92 1029
2008.35 1009
2008.77 1077
2009.19 1030
2009.61 1005
2010.04 1058
2010.46 992
2010.88 988
2011.31 1074
2011.73 1058
2012.15 960
2012.57 995
2013.00 1053
2013.42 1036
2013.84 1042
2014.27 1041
2014.69 969
2015.11 1028
2015.54 1003
2015.96 958
2016.38 938
2016.81 1001
2017.23 1087
2017.65 1124
2018.08 1087
2018.50 1116
2018.93 1129
2019.35 1109
2019.77 1164
2020.20 1124
2020.62 1121
2021.04 1055
2021.47 1105
2021.89 1102
2022.32 1056
2022.74 1105
2023.17 1020
2023.59 968
2024.01 987
2024.44 983
2024.86 930
2025.29 932
2025.71 992
2026.14 969
2026.56 1015
2026.98 998
2027.41 993
2027.83 1014
2028.26 929
2028.68 940
2029.11 995
2029.53 968
2029.96 956
2030.38 991
2030.81 975
2031.23 1012
2031.66 1033
2032.08 1001
2032.51 1010
2032.93 1024
2033.36 971
2033.78 1022
2034.21 993
2034.63 1089
2035.06 1069
2035.49 1013
2035.91 1036
2036.34 1106
2036.76 994
2037.19 942
2037.61 977
2038.04 1052
2038.47 1001
2038.89 999
2039.32 1059
2039.74 1031
2040.17 973
2040.59 990
2041.02 983
2041.45 991
2041.87 956
2042.30 971
2042.73 955
2043.15 952
2043.58 1000
2044.00 990
2044.43 1038
2044.86 1021
2045.28 992
2045.71 1025
2046.14 1134
2046.56 1034
2046.99 1037
2047.42 958
2047.84 944
2048.27 927
2048.70 931
2049.12 951
2049.55 1080
2049.98 1006
2050.40 1022
2050.83 1039
2051.26 970
2051.69 1032
2052.11 1056
2052.54 1009
2052.97 1052
2053.40 1063
2053.82 981
2054.25 1025
2054.68 1016
2055.10 996
2055.53 993
2055.96 1074
2056.39 1165
2056.82 1141
2057.24 1143
2057.67 1135
2058.10 1115
2058.53 1193
2058.95 1133
2059.38 1100
2059.81 1143
2060.24 1152
2060.67 1122
2061.09 1098
2061.52 1085
2061.95 1012
2062.38 1031
2062.81 1097
2063.24 1088
2063.66 1081
2064.09 1123
2064.52 1146
2064.95 1218
2065.38 1301
2065.81 1305
2066.24 1405
2066.66 1377
2067.09 1318
2067.52 1338
2067.95 1267
2068.38 1224
2068.81 1216
2069.24 1162
2069.67 1098
2070.10 1112
2070.52 1054
2070.95 1061
2071.38 1059
2071.81 1025
2072.24 987
2072.67 1108
2073.10 982
2073.53 1061
2073.96 1033
2074.39 1108
2074.82 1064
2075.25 1100
2075.68 1045
2076.11 1090
2076.54 1147
2076.97 1100
2077.40 1090
2077.83 1112
2078.26 1149
2078.69 1104
2079.12 1112
2079.55 1117
2079.98 1134
2080.41 1148
2080.84 1139
2081.27 1133
2081.70 1071
2082.13 999
2082.56 1051
2082.99 1071
2083.42 1119
2083.85 1083
2084.28 1054
2084.71 1100
2085.14 1090
2085.57 1014
2086.00 1009
2086.43 1062
2086.86 1063
2087.29 1068
2087.73 1057
2088.16 1029
2088.59 1008
2089.02 976
2089.45 942
2089.88 983
2090.31 1034
2090.74 1077
2091.17 1054
2091.61 1017
2092.04 1059
2092.47 1029
2092.90 991
2093.33 981
2093.76 1042
2094.19 1067
2094.63 1042
2095.06 967
2095.49 973
2095.92 1026
2096.35 1060
2096.78 1024
2097.22 1029
2097.65 1046
2098.08 963
2098.51 970
2098.94 975
2099.38 996
2099.81 984
2100.24 966
2100.67 969
2101.11 977
2101.54 950
2101.97 949
2102.40 997
2102.83 954
2103.27 995
2103.70 991
2104.13 959
2104.56 999
2105.00 1036
2105.43 1100
2105.86 1037
2106.30 1015
2106.73 1016
2107.16 995
2107.59 1045
2108.03 1093
2108.46 1047
2108.89 996
2109.33 1094
2109.76 1108
2110.19 941
2110.63 1009
2111.06 1003
2111.49 960
2111.93 963
2112.36 972
2112.79 988
2113.23 1039
2113.66 1041
2114.09 953
2114.53 987
2114.96 992
2115.40 936
2115.83 979
2116.26 977
2116.70 928
2117.13 911
2117.56 1003
2118.00 947
2118.43 948
2118.87 875
2119.30 917
2119.73 977
2120.17 942
2120.60 907
2121.04 1008
2121.47 1015
2121.91 1047
2122.34 936
2122.78 964
2123.21 1019
2123.64 998
2124.08 999
2124.51 1003
2124.95 993
2125.38 984
2125.82 998
2126.25 986
2126.69 989
2127.12 974
2127.56 1024
2127.99 971
2128.43 1012
2128.86 1089
2129.30 1083
2129.73 1038
2130.17 1033
2130.60 1099
2131.04 1099
2131.47 1106
2131.91 1133
2132.35 1139
2132.78 1116
2133.22 1077
2133.65 1127
2134.09 1052
2134.52 1038
2134.96 1081
2135.40 1049
2135.83 1032
2136.27 1027
2136.70 960
2137.14 960
2137.57 1015
2138.01 1025
2138.45 980
2138.88 962
2139.32 999
2139.76 1032
2140.19 940
2140.63 960
2141.06 1066
2141.50 1024
2141.94 972
2142.37 974
2142.81 1016
2143.25 980
2143.68 934
2144.12 1024
2144.56 992
2144.99 996
2145.43 1045
2145.87 1005
2146.30 976
2146.74 948
2147.18 971
2147.62 984
2148.05 1046
2148.49 1116
2148.93 1050
2149.36 1106
2149.80 1158
2150.24 1186
2150.68 1204
2151.11 1106
2151.55 1178
2151.99 1142
2152.43 1127
2152.86 1129
2153.30 1091
2153.74 1085
2154.18 1028
2154.61 1055
2155.05 1127
2155.49 1119
2155.93 1066
2156.37 1064
2156.80 1103
2157.24 1115
2157.68 1154
2158.12 1123
2158.56 1024
2158.99 998
2159.43 1107
2159.87 1107
2160.31 1092
2160.75 1026
2161.19 1043
2161.62 992
2162.06 1019
2162.50 1036
2162.94 1025
2163.38 1043
2163.82 1095
2164.26 1125
2164.69 1067
2165.13 1149
2165.57 1173
2166.01 1231
2166.45 1220
2166.89 1242
2167.33 1179
2167.77 1161
2168.21 1164
2168.65 1130
2169.08 1141
2169.52 1190
2169.96 1188
2170.40 1140
2170.84 1148
2171.28 1203
2171.72 1255
2172.16 1221
2172.60 1235
2173.04 1240
2173.48 1158
2173.92 1183
2174.36 1214
2174.80 1327
2175.24 1297
2175.68 1361
2176.12 1311
2176.56 1301
2177.00 1318
2177.44 1300
2177.88 1315
2178.32 1196
2178.76 1176
2179.20 1215
2179.64 1158
2180.08 1223
2180.52 1157
2180.96 1173
2181.40 1147
2181.84 1103
2182.28 1037
2182.72 1012
2183.16 1027
2183.60 1032
2184.04 1029
2184.48 1075
2184.93 1054
2185.37 1122
2185.81 1085
2186.25 1084
2186.69 1105
2187.13 1079
2187.57 1122
2188.01 1109
2188.45 1130
2188.89 1143
2189.34 1097
2189.78 1090
2190.22 1088
2190.66 1109
2191.10 1032
2191.54 1118
2191.98 1104
2192.43 1072
2192.87 1140
2193.31 1106
2193.75 1123
2194.19 1161
2194.63 1133
2195.08 1267
2195.52 1286
2195.96 1278
2196.40 1223
2196.84 1277
2197.29 1263
2197.73 1254
2198.17 1165
2198.61 1117
2199.06 1132
2199.50 1089
2199.94 1126
2200.38 1013
2200.82 1020
2201.27 1024
2201.71 1110
2202.15 1017
2202.59 1002
2203.04 1068
2203.48 1036
2203.92 1062
2204.37 1063
2204.81 1058
2205.25 1064
2205.69 1129
2206.14 1148
2206.58 1063
2207.02 1117
2207.47 1199
2207.91 1128
2208.35 1146
2208.80 1127
2209.24 1117
2209.68 1165
2210.13 1071
2210.57 1093
2211.01 1158
2211.46 1151
2211.90 1104
2212.34 1155
2212.79 1127
2213.23 1136
2213.67 1133
2214.12 1177
2214.56 1063
2215.01 1126
2215.45 1095
2215.89 1101
2216.34 1074
2216.78 1085
2217.23 1123
2217.67 1138
2218.11 1135
2218.56 1056
2219.00 1092
2219.45 1076
2219.89 1084
2220.34 1095
2220.78 1063
2221.22 1098
2221.67 1125
2222.11 1121
2222.56 1174
2223.00 1226
2223.45 1182
2223.89 1137
2224.34 1161
2224.78 1232
2225.23 1182
2225.67 1228
2226.12 1226
2226.56 1168
2227.01 1125
2227.45 1182
2227.90 1156
2228.34 1211
2228.79 1171
2229.23 1080
2229.68 1180
2230.12 1168
2230.57 1285
2231.01 1311
2231.46 1316
2231.90 1263
2232.35 1198
2232.80 1266
2233.24 1246
2233.69 1281
2234.13 1267
2234.58 1224
2235.02 1205
2235.47 1155
2235.92 1151
2236.36 1188
2236.81 1115
2237.25 1133
2237.70 1133
2238.15 1065
2238.59 1055
2239.04 1115
2239.49 1103
2239.93 1091
2240.38 1049
2240.82 1041
2241.27 1091
2241.72 1150
2242.16 1058
2242.61 1091
2243.06 1100
2243.50 1046
2243.95 1043
2244.40 1040
2244.84 979
2245.29 945
2245.74 1003
2246.19 1002
2246.63 1025
2247.08 1029
2247.53 1003
2247.97 1010
2248.42 981
2248.87 1037
2249.32 1073
2249.76 1062
2250.21 1074
2250.66 1086
2251.10 1050
2251.55 1095
2252.00 1094
2252.45 1138
2252.89 1135
2253.34 1086
2253.79 1072
2254.24 1110
2254.69 1131
2255.13 1147
2255.58 1112
2256.03 1061
2256.48 1089
2256.93 1019
2257.37 1033
2257.82 1021
2258.27 1044
2258.72 1042
2259.17 1067
2259.61 1023
2260.06 1053
2260.51 1144
2260.96 1148
2261.41 1199
2261.86 1250
2262.31 1328
2262.75 1250
2263.20 1181
2263.65 1278
2264.10 1203
2264.55 1300
2265.00 1269
2265.45 1280
2265.90 1277
2266.34 1231
2266.79 1094
2267.24 1168
2267.69 1194
2268.14 1183
2268.59 1159
2269.04 1283
2269.49 1252
2269.94 1241
2270.39 1158
2270.84 1213
2271.29 1186
2271.74 1185
2272.18 1203
2272.63 1252
2273.08 1278
2273.53 1367
2273.98 1266
2274.43 1304
2274.88 1309
2275.33 1383
2275.78 1485
2276.23 1447
2276.68 1524
2277.13 1524
2277.58 1498
2278.03 1403
2278.48 1366
2278.93 1397
2279.38 1310
2279.83 1306
2280.28 1291
2280.73 1228
2281.19 1277
2281.64 1252
2282.09 1225
2282.54 1182
2282.99 1168
2283.44 1196
2283.89 1158
2284.34 1113
2284.79 1087
2285.24 1087
2285.69 1059
2286.14 1070
2286.59 1094
2287.04 1094
2287.50 1073
2287.95 1113
2288.40 1157
2288.85 1260
2289.30 1390
2289.75 1388
2290.20 1462
2290.65 1483
2291.11 1522
2291.56 1542
2292.01 1558
2292.46 1603
2292.91 1472
2293.36 1528
2293.82 1477
2294.27 1415
2294.72 1302
2295.17 1304
2295.62 1291
2296.07 1256
2296.53 1231
2296.98 1260
2297.43 1237
2297.88 1206
2298.33 1170
2298.79 1101
2299.24 1093
2299.69 1071
2300.14 1085
2300.60 1116
2301.05 1047
2301.50 1056
2301.95 1091
2302.41 1088
2302.86 1094
2303.31 1048
2303.76 1100
2304.22 1058
2304.67 986
2305.12 1037
2305.57 1052
2306.03 1012
2306.48 1034
2306.93 1053
2307.39 1070
2307.84 1160
2308.29 1190
2308.75 1184
2309.20 1227
2309.65 1227
2310.11 1191
2310.56 1153
2311.01 1201
2311.47 1273
2311.92 1248
2312.37 1224
2312.83 1214
2313.28 1243
2313.73 1250
2314.19 1279
2314.64 1236
2315.09 1148
2315.55 1116
2316.00 1236
2316.46 1154
2316.91 1149
2317.36 1136
2317.82 1241
2318.27 1210
2318.73 1201
2319.18 1267
2319.63 1213
2320.09 1227
2320.54 1205
2321.00 1179
2321.45 1212
2321.91 1201
2322.36 1181
2322.82 1184
2323.27 1236
2323.72 1309
2324.18 1306
2324.63 1344
2325.09 1505
2325.54 1542
2326.00 1608
2326.45 1727
2326.91 1696
2327.36 1488
2327.82 1543
2328.27 1427
2328.73 1354
2329.18 1312
2329.64 1291
2330.09 1258
2330.55 1232
2331.00 1238
2331.46 1246
2331.92 1191
2332.37 1177
2332.83 1182
2333.28 1088
2333.74 1090
2334.19 1179
2334.65 1146
2335.10 1166
2335.56 1073
2336.02 1082
2336.47 1059
2336.93 1144
2337.38 1108
2337.84 1145
2338.30 1199
2338.75 1187
2339.21 1205
2339.66 1143
2340.12 1226
2340.58 1224
2341.03 1283
2341.49 1240
2341.95 1215
2342.40 1222
2342.86 1237
2343.32 1161
2343.77 1189
2344.23 1203
2344.68 1196
2345.14 1195
2345.60 1205
2346.06 1199
2346.51 1217
2346.97 1182
2347.43 1173
2347.88 1238
2348.34 1193
2348.80 1127
2349.25 1207
2349.71 1303
2350.17 1242
2350.63 1187
2351.08 1187
2351.54 1136
2352.00 1095
2352.46 1173
2352.91 1115
2353.37 1157
2353.83 1058
2354.29 1102
2354.74 1135
2355.20 1107
2355.66 1112
2356.12 1090
2356.57 1064
2357.03 1053
2357.49 1113
2357.95 1083
2358.41 1140
2358.86 1130
2359.32 1191
2359.78 1150
2360.24 1215
2360.70 1208
2361.15 1259
2361.61 1278
2362.07 1235
2362.53 1164
2362.99 1183
2363.45 1183
2363.91 1165
2364.36 1170
2364.82 1150
2365.28 1202
2365.74 1194
2366.20 1199
2366.66 1178
2367.12 1196
2367.57 1218
2368.03 1183
2368.49 1176
2368.95 1212
2369.41 1228
2369.87 1144
2370.33 1185
2370.79 1157
2371.25 1086
2371.71 1062
2372.17 1084
2372.63 1103
2373.09 1142
2373.54 1169
2374.00 1141
2374.46 1121
2374.92 1221
2375.38 1216
2375.84 1253
2376.30 1137
2376.76 1147
2377.22 1192
2377.68 1267
2378.14 1179
2378.60 1237
2379.06 1132
2379.52 1204
2379.98 1286
2380.44 1239
2380.90 1234
2381.36 1205
2381.82 1173
2382.28 1168
2382.74 1154
2383.20 1108
2383.66 1093
2384.12 1142
2384.59 1166
2385.05 1219
2385.51 1113
2385.97 1094
2386.43 1111
2386.89 1107
2387.35 1090
2387.81 1075
2388.27 1037
2388.73 1062
2389.19 1150
2389.65 1156
2390.12 1134
2390.58 1134
2391.04 1158
2391.50 1163
2391.96 1186
2392.42 1176
2392.88 1149
2393.34 1097
2393.81 1068
2394.27 1148
2394.73 1047
2395.19 1109
2395.65 1116
2396.11 1047
2396.57 1068
2397.04 1152
2397.50 1202
2397.96 1196
2398.42 1140
2398.88 1195
2399.35 1145
2399.81 1100
2400.27 1086
2400.73 1049
2401.19 1026
2401.66 1101
2402.12 1112
2402.58 1101
2403.04 1040
2403.51 988
2403.97 1016
2404.43 1040
2404.89 1031
2405.36 1092
2405.82 1083
2406.28 1143
2406.74 1041
2407.21 1070
2407.67 1091
2408.13 1019
2408.59 1076
2409.06 990
2409.52 1044
2409.98 1074
2410.45 1044
2410.91 1096
2411.37 1044
2411.84 1099
2412.30 1026
2412.76 1037
2413.23 1038
2413.69 1050
2414.15 1093
2414.62 1075
2415.08 1023
2415.54 1056
2416.01 1118
2416.47 1209
2416.93 1182
2417.40 1215
2417.86 1287
2418.32 1240
2418.79 1203
2419.25 1203
2419.72 1281
2420.18 1265
2420.64 1296
2421.11 1184
2421.57 1267
2422.04 1272
2422.50 1287
2422.96 1250
2423.43 1270
2423.89 1227
2424.36 1214
2424.82 1228
2425.29 1265
2425.75 1157
2426.22 1095
2426.68 1176
2427.15 1154
2427.61 1182
2428.07 1132
2428.54 1181
2429.00 1103
2429.47 1064
2429.93 1113
2430.40 1097
2430.86 1064
2431.33 1108
2431.79 1069
2432.26 1093
2432.72 1018
2433.19 1097
2433.65 1082
2434.12 1073
2434.59 1103
2435.05 1086
2435.52 1099
2435.98 1145
2436.45 1161
2436.91 1108
2437.38 1172
2437.84 1239
2438.31 1232
2438.78 1166
2439.24 1199
2439.71 1285
2440.17 1287
2440.64 1306
2441.10 1274
2441.57 1253
2442.04 1307
2442.50 1314
2442.97 1256
2443.44 1281
2443.90 1278
2444.37 1185
2444.83 1132
2445.30 1137
2445.77 1054
2446.23 1094
2446.70 1121
2447.17 1104
2447.63 1088
2448.10 1036
2448.57 1029
2449.03 1050
2449.50 1080
2449.97 1093
2450.43 1023
2450.90 1066
2451.37 1105
2451.83 1161
2452.30 1104
2452.77 1091
2453.24 1025
2453.70 1024
2454.17 1107
2454.64 1058
2455.10 1062
2455.57 1053
2456.04 1082
2456.51 1056
2456.97 1119
2457.44 1162
2457.91 1092
2458.38 1129
2458.84 1075
2459.31 1089
2459.78 1035
2460.25 1109
2460.72 1060
2461.18 998
2461.65 1028
2462.12 1048
2462.59 1114
2463.06 1101
2463.52 1113
2463.99 1096
2464.46 1107
2464.93 1112
2465.40 1064
2465.86 1102
2466.33 1061
2466.80 1102
2467.27 1131
2467.74 1052
2468.21 1095
2468.68 1075
2469.14 1057
2469.61 1085
2470.08 1076
2470.55 1164
2471.02 1121
2471.49 1160
2471.96 1093
2472.43 1115
2472.90 1125
2473.36 1120
2473.83 1050
2474.30 1016
2474.77 1022
2475.24 1046
2475.71 1040
2476.18 1035
2476.65 1059
2477.12 1032
2477.59 1050
2478.06 1065
2478.53 1112
2479.00 1096
2479.47 1068
2479.94 1095
2480.41 1091
2480.87 1098
2481.34 1120
2481.81 1073
2482.28 1106
2482.75 1042
2483.22 1060
2483.69 1036
2484.16 1032
2484.63 1086
2485.10 1093
2485.57 1087
2486.05 1127
2486.52 1077
2486.99 1136
2487.46 1146
2487.93 1165
2488.40 1145
2488.87 1094
2489.34 1127
2489.81 1113
2490.28 1145
2490.75 1097
2491.22 1078
2491.69 1090
2492.16 1107
2492.63 1127
2493.10 1080
2493.58 1067
2494.05 1013
2494.52 1058
2494.99 1103
2495.46 1104
2495.93 1004
2496.40 1101
2496.87 1042
2497.34 1091
2497.82 1118
2498.29 1052
2498.76 1043
2499.23 1003
2499.70 1098
2500.17 1036
2500.64 1009
2501.12 998
2501.59 1049
2502.06 967
2502.53 1005
2503.00 1079
2503.48 1031
2503.95 1023
2504.42 1032
2504.89 1044
2505.36 999
2505.84 1011
2506.31 1099
2506.78 1075
2507.25 1101
2507.72 1071
2508.20 1068
2508.67 1115
2509.14 1133
2509.61 1175
2510.09 1202
2510.56 1213
2511.03 1306
2511.50 1310
2511.98 1298
2512.45 1317
2512.92 1303
2513.40 1304
2513.87 1309
2514.34 1336
2514.81 1259
2515.29 1279
2515.76 1203
2516.23 1223
2516.71 1156
2517.18 1161
2517.65 1141
2518.13 1084
2518.60 1146
2519.07 1161
2519.55 1183
2520.02 1118
2520.49 1153
2520.97 1156
2521.44 1162
2521.91 1117
2522.39 1137
2522.86 1148
2523.34 1065
2523.81 1165
2524.28 1125
2524.76 1127
2525.23 1063
2525.70 1152
2526.18 1151
2526.65 1121
2527.13 1186
2527.60 1186
2528.08 1205
2528.55 1260
2529.02 1227
2529.50 1219
2529.97 1128
2530.45 1225
2530.92 1257
2531.40 1170
2531.87 1261
2532.34 1116
2532.82 1108
2533.29 1188
2533.77 1168
2534.24 1138
2534.72 1123
2535.19 1179
2535.67 1164
2536.14 1074
2536.62 1123
2537.09 1124
2537.57 1124
2538.04 1142
2538.52 1133
2538.99 1184
2539.47 1139
2539.94 1213
2540.42 1166
2540.90 1127
2541.37 1219
2541.85 1224
2542.32 1106
2542.80 1110
2543.27 1220
2543.75 1238
2544.22 1130
2544.70 1095
2545.18 1225
2545.65 1142
2546.13 1199
2546.60 1269
2547.08 1292
2547.56 1325
2548.03 1314
2548.51 1350
2548.98 1399
2549.46 1388
2549.94 1443
2550.41 1432
2550.89 1380
2551.37 1386
2551.84 1363
2552.32 1374
2552.80 1373
2553.27 1355
2553.75 1308
2554.23 1337
2554.70 1308
2555.18 1281
2555.66 1334
2556.13 1301
2556.61 1266
2557.09 1268
2557.56 1288
2558.04 1267
2558.52 1240
2558.99 1262
2559.47 1279
2559.95 1096
2560.43 1113
2560.90 1103
2561.38 1114
2561.86 1127
2562.33 1083
2562.81 1091
2563.29 1073
2563.77 1025
2564.25 1077
2564.72 1057
2565.20 1090
2565.68 1047
2566.16 1058
2566.63 1111
2567.11 1066
2567.59 1075
2568.07 1105
2568.55 1059
2569.02 1040
2569.50 1034
2569.98 1004
2570.46 1040
2570.94 1003
2571.41 1045
2571.89 1051
2572.37 1055
2572.85 1022
2573.33 1033
2573.81 1038
2574.28 1035
2574.76 1027
2575.24 1020
2575.72 1118
2576.20 1057
2576.68 1073
2577.16 1091
2577.64 1101
2578.11 1105
2578.59 1074
2579.07 1033
2579.55 1051
2580.03 1092
2580.51 1067
2580.99 1139
2581.47 1083
2581.95 1061
2582.43 1089
2582.91 1061
2583.39 1084
2583.86 1070
2584.34 1038
2584.82 1076
2585.30 1085
2585.78 1072
2586.26 1082
2586.74 1085
2587.22 1133
2587.70 1124
2588.18 1114
2588.66 1096
2589.14 1097
2589.62 1039
2590.10 1049
2590.58 1018
2591.06 1094
2591.54 1019
2592.02 1066
2592.50 1085
2592.98 1073
2593.46 1027
2593.94 1042
2594.42 1069
2594.90 1031
2595.38 1062
2595.86 994
2596.35 1031
2596.83 1063
2597.31 1010
2597.79 1052
2598.27 1045
2598.75 1033
2599.23 1057
2599.71 1033
2600.19 1032
2600.67 1061
2601.15 1122
2601.63 1050
2602.12 1042
2602.60 1022
2603.08 1019
2603.56 1039
2604.04 1194
2604.52 1169
2605.00 1109
2605.48 1044
2605.97 992
2606.45 1001
2606.93 1041
2607.41 1074
2607.89 1058
2608.37 1033
2608.86 1038
2609.34 1051
2609.82 1083
2610.30 1091
2610.78 1081
2611.26 1117
2611.75 1113
2612.23 1060
2612.71 1041
2613.19 1060
2613.68 1087
2614.16 1089
2614.64 1157
2615.12 1069
2615.60 1051
2616.09 1050
2616.57 1091
2617.05 1061
2617.53 1045
2618.02 1063
2618.50 1065
2618.98 1043
2619.46 1060
2619.95 1116
2620.43 1077
2620.91 1072
2621.40 1020
2621.88 1012
2622.36 1047
2622.85 1041
2623.33 1014
2623.81 991
2624.29 1008
2624.78 968
2625.26 1053
2625.74 1068
2626.23 1082
2626.71 1081
2627.19 1080
2627.68 1111
2628.16 1063
2628.64 1034
2629.13 1030
2629.61 1054
2630.10 1098
2630.58 1141
2631.06 1090
2631.55 1082
2632.03 1117
2632.51 1199
2633.00 1271
2633.48 1165
2633.97 1104
2634.45 1123
2634.94 1103
2635.42 1113
2635.90 1032
2636.39 1050
2636.87 1018
2637.36 1003
2637.84 1032
2638.33 1030
2638.81 1025
2639.29 1094
2639.78 1081
2640.26 972
2640.75 983
2641.23 1080
2641.72 1069
2642.20 1064
2642.69 1065
2643.17 1180
2643.66 1133
2644.14 1140
2644.63 1105
2645.11 1038
2645.60 1078
2646.08 1065
2646.57 1045
2647.05 999
2647.54 1104
2648.02 1132
2648.51 1122
2648.99 1113
2649.48 1106
2649.97 1139
2650.45 1087
2650.94 1117
2651.42 1141
2651.91 1182
2652.39 1159
2652.88 1149
2653.37 1150
2653.85 1175
2654.34 1255
2654.82 1197
2655.31 1225
2655.80 1246
2656.28 1263
2656.77 1241
2657.25 1148
2657.74 1175
2658.23 1163
2658.71 1161
2659.20 1157
2659.69 1087
2660.17 1130
2660.66 1123
2661.14 1123
2661.63 1100
2662.12 1051
2662.60 1069
2663.09 1097
2663.58 1074
2664.06 1081
2664.55 1076
2665.04 1122
2665.53 1103
2666.01 1137
2666.50 1120
2666.99 1174
2667.47 1198
2667.96 1183
2668.45 1146
2668.94 1146
2669.42 1138
2669.91 1112
2670.40 1155
2670.88 1254
2671.37 1312
2671.86 1265
2672.35 1346
2672.83 1395
2673.32 1406
2673.81 1442
2674.30 1407
2674.79 1497
2675.27 1578
2675.76 1553
2676.25 1434
2676.74 1447
2677.23 1420
2677.71 1307
2678.20 1312
2678.69 1351
2679.18 1288
2679.67 1194
2680.15 1152
2680.64 1241
2681.13 1176
2681.62 1100
2682.11 1158
2682.60 1265
2683.08 1286
2683.57 1241
2684.06 1268
2684.55 1256
2685.04 1172
2685.53 1209
2686.02 1223
2686.51 1201
2686.99 1187
2687.48 1227
2687.97 1243
2688.46 1158
2688.95 1129
2689.44 1122
2689.93 1166
2690.42 1093
2690.91 1096
2691.40 1112
2691.89 1115
2692.38 1154
2692.87 1140
2693.35 1180
2693.84 1155
2694.33 1174
2694.82 1244
2695.31 1232
2695.80 1250
2696.29 1178
2696.78 1187
2697.27 1146
2697.76 1174
2698.25 1177
2698.74 1203
2699.23 1170
2699.72 1131
2700.21 1128
2700.70 1077
2701.19 1141
2701.68 1142
2702.17 1082
2702.66 1140
2703.15 1100
2703.64 1108
2704.13 1122
2704.62 1142
2705.12 1117
2705.61 1109
2706.10 1216
2706.59 1211
2707.08 1065
2707.57 1078
2708.06 1082
2708.55 1100
2709.04 1082
2709.53 1033
2710.02 1036
2710.51 1020
2711.01 1073
2711.50 1091
2711.99 1001
2712.48 1022
2712.97 1049
2713.46 1045
2713.95 1087
2714.44 1069
2714.94 1102
2715.43 1025
2715.92 975
2716.41 1052
2716.90 1102
2717.39 1071
2717.89 985
2718.38 1020
2718.87 1089
2719.36 1050
2719.85 1099
2720.34 1155
2720.84 1195
2721.33 1186
2721.82 1214
2722.31 1270
2722.80 1294
2723.30 1238
2723.79 1209
2724.28 1224
2724.77 1203
2725.27 1130
2725.76 1133
2726.25 1159
2726.74 1143
2727.24 1125
2727.73 1097
2728.22 1036
2728.71 1067
2729.21 1081
2729.70 1103
2730.19 1124
2730.69 1101
2731.18 1115
2731.67 1178
2732.16 1171
2732.66 1172
2733.15 1156
2733.64 1139
2734.14 1132
2734.63 1181
2735.12 1160
2735.62 1136
2736.11 1115
2736.60 1107
2737.10 1199
2737.59 1109
2738.08 1084
2738.58 1167
2739.07 1230
2739.56 1190
2740.06 1093
2740.55 1153
2741.05 1140
2741.54 1129
2742.03 1068
2742.53 1134
2743.02 1122
2743.52 1166
2744.01 1005
2744.50 1069
2745.00 1032
2745.49 1111
2745.99 1072
2746.48 1056
2746.97 1101
2747.47 1068
2747.96 1144
2748.46 1195
2748.95 1188
2749.45 1183
2749.94 1174
2750.44 1118
2750.93 1049
2751.43 1021
2751.92 1064
2752.42 1069
2752.91 1033
2753.41 1070
2753.90 1116
2754.40 1140
2754.89 1125
2755.39 1107
2755.88 1068
2756.38 1092
2756.87 1066
2757.37 1055
2757.86 1070
2758.36 1048
2758.85 1073
2759.35 1123
2759.84 1056
2760.34 1085
2760.83 1054
2761.33 1102
2761.83 1110
2762.32 1085
2762.82 1099
2763.31 1105
2763.81 1075
2764.30 1041
2764.80 1115
2765.30 1123
2765.79 1086
2766.29 1087
2766.78 1110
2767.28 1117
2767.78 1121
2768.27 1121
2768.77 1121
2769.27 1073
2769.76 1105
2770.26 1117
2770.76 1099
2771.25 1088
2771.75 1058
2772.24 1152
2772.74 1130
2773.24 1094
2773.73 1116
2774.23 1134
2774.73 1124
2775.23 1132
2775.72 1184
2776.22 1169
2776.72 1162
2777.21 1273
2777.71 1302
2778.21 1172
2778.70 1158
2779.20 1193
2779.70 1236
2780.20 1216
2780.69 1155
2781.19 1115
2781.69 1197
2782.19 1158
2782.68 1108
2783.18 1115
2783.68 1048
2784.18 1053
2784.67 1064
2785.17 1107
2785.67 1041
2786.17 1100
2786.67 1077
2787.16 1153
2787.66 1156
2788.16 1112
2788.66 1103
2789.16 1144
2789.65 1081
2790.15 1102
2790.65 1213
2791.15 1168
2791.65 1146
2792.15 1093
2792.64 1203
2793.14 1129
2793.64 1122
2794.14 1141
2794.64 1180
2795.14 1208
2795.64 1166
2796.13 1244
2796.63 1363
2797.13 1319
2797.63 1369
2798.13 1388
2798.63 1388
2799.13 1394
2799.63 1356
2800.13 1278
2800.62 1266
2801.12 1239
2801.62 1234
2802.12 1187
2802.62 1147
2803.12 1057
2803.62 1080
2804.12 1189
2804.62 1174
2805.12 1131
2805.62 1141
2806.12 1141
2806.62 1081
2807.12 1120
2807.62 1220
2808.12 1214
2808.62 1258
2809.12 1294
2809.62 1377
2810.12 1493
2810.62 1360
2811.12 1447
2811.62 1515
2812.12 1497
2812.62 1486
2813.12 1555
2813.62 1544
2814.12 1400
2814.62 1398
2815.12 1507
2815.62 1423
2816.12 1425
2816.62 1442
2817.12 1387
2817.62 1403
2818.12 1307
2818.62 1292
2819.12 1257
2819.63 1177
2820.13 1203
2820.63 1160
2821.13 1142
2821.63 1125
2822.13 1140
2822.63 1102
2823.13 1076
2823.63 1136
2824.13 1199
2824.64 1152
2825.14 1073
2825.64 1186
2826.14 1105
2826.64 1134
2827.14 1059
2827.64 1082
2828.15 1070
2828.65 1097
2829.15 1084
2829.65 1121
2830.15 1124
2830.65 1055
2831.16 1047
2831.66 990
2832.16 1068
2832.66 1067
2833.16 1030
2833.67 1104
2834.17 1105
2834.67 1137
2835.17 1147
2835.68 1199
2836.18 1132
2836.68 1170
2837.18 1235
2837.68 1252
2838.19 1185
2838.69 1170
2839.19 1221
2839.70 1252
2840.20 1255
2840.70 1189
2841.20 1213
2841.71 1192
2842.21 1205
2842.71 1165
2843.21 1151
2843.72 1129
2844.22 1198
2844.72 1153
2845.23 1179
2845.73 1214
2846.23 1284
2846.74 1290
2847.24 1244
2847.74 1256
2848.25 1282
2848.75 1332
2849.25 1376
2849.76 1330
2850.26 1319
2850.76 1368
2851.27 1246
2851.77 1223
2852.28 1304
2852.78 1233
2853.28 1171
2853.79 1147
2854.29 1185
2854.79 1180
2855.30 1106
2855.80 1069
2856.31 1091
2856.81 1152
2857.31 1093
2857.82 1155
2858.32 1191
2858.83 1165
2859.33 1210
2859.84 1246
2860.34 1279
2860.85 1177
2861.35 1143
2861.85 1235
2862.36 1211
2862.86 1137
2863.37 1192
2863.87 1197
2864.38 1164
2864.88 1193
2865.39 1102
2865.89 1154
2866.40 1108
2866.90 1063
2867.41 1108
2867.91 1057
2868.42 1073
2868.92 1124
2869.43 1168
2869.93 1147
2870.44 1173
2870.94 1239
2871.45 1211
2871.96 1225
2872.46 1205
2872.97 1311
2873.47 1291
2873.98 1264
2874.48 1252
2874.99 1351
2875.49 1348
2876.00 1268
2876.51 1279
2877.01 1269
2877.52 1254
2878.02 1194
2878.53 1168
2879.04 1259
2879.54 1248
2880.05 1197
2880.55 1242
2881.06 1277
2881.57 1346
2882.07 1279
2882.58 1387
2883.09 1392
2883.59 1363
2884.10 1440
2884.61 1442
2885.11 1446
2885.62 1372
2886.13 1429
2886.63 1474
2887.14 1494
2887.65 1398
2888.15 1430
2888.66 1505
2889.17 1539
2889.67 1591
2890.18 1613
2890.69 1521
2891.20 1459
2891.70 1454
2892.21 1393
2892.72 1419
2893.22 1480
2893.73 1381
2894.24 1404
2894.75 1429
2895.25 1496
2895.76 1500
2896.27 1617
2896.78 1626
2897.29 1577
2897.79 1569
2898.30 1676
2898.81 1526
2899.32 1546
2899.82 1426
2900.33 1342
2900.84 1364
2901.35 1390
2901.86 1348
2902.36 1390
2902.87 1287
2903.38 1355
2903.89 1250
2904.40 1333
2904.91 1289
2905.41 1255
2905.92 1183
2906.43 1232
2906.94 1250
2907.45 1164
2907.96 1173
2908.47 1184
2908.97 1112
2909.48 1176
2909.99 1215
2910.50 1197
2911.01 1183
2911.52 1141
2912.03 1137
2912.54 1229
2913.05 1202
2913.55 1214
2914.06 1185
2914.57 1179
2915.08 1171
2915.59 1194
2916.10 1198
2916.61 1268
2917.12 1287
2917.63 1233
2918.14 1257
2918.65 1242
2919.16 1272
2919.67 1249
2920.18 1276
2920.69 1320
2921.20 1240
2921.71 1338
2922.22 1424
2922.73 1377
2923.24 1418
2923.75 1537
2924.26 1533
2924.77 1596
2925.28 1644
2925.79 1514
2926.30 1568
2926.81 1639
2927.32 1552
2927.83 1531
2928.34 1538
2928.85 1480
2929.36 1325
2929.87 1286
2930.38 1272
2930.89 1223
2931.40 1162
2931.91 1136
2932.42 1184
2932.93 1120
2933.45 1120
2933.96 1095
2934.47 1050
2934.98 1133
2935.49 1198
2936.00 1175
2936.51 1177
2937.02 1202
2937.53 1303
2938.04 1399
2938.56 1353
2939.07 1429
2939.58 1575
2940.09 1632
2940.60 1640
2941.11 1794
2941.62 1872
2942.14 1883
2942.65 1787
2943.16 1810
2943.67 1788
2944.18 1743
2944.70 1681
2945.21 1577
2945.72 1547
2946.23 1531
2946.74 1459
2947.26 1363
2947.77 1340
2948.28 1318
2948.79 1229
2949.30 1223
2949.82 1213
2950.33 1136
2950.84 1149
2951.35 1165
2951.87 1133
2952.38 1108
2952.89 1114
2953.40 1167
2953.92 1138
2954.43 1090
2954.94 1162
2955.45 1191
2955.97 1199
2956.48 1129
2956.99 1155
2957.51 1182
2958.02 1189
2958.53 1274
2959.04 1187
2959.56 1137
2960.07 1089
2960.58 1229
2961.10 1294
2961.61 1255
2962.12 1216
2962.64 1261
2963.15 1227
2963.66 1327
2964.18 1410
2964.69 1334
2965.21 1342
2965.72 1369
2966.23 1381
2966.75 1334
2967.26 1354
2967.77 1205
2968.29 1320
2968.80 1331
2969.32 1229
2969.83 1171
2970.34 1196
2970.86 1242
2971.37 1210
2971.89 1241
2972.40 1221
2972.91 1242
2973.43 1243
2973.94 1160
2974.46 1182
2974.97 1232
2975.49 1301
2976.00 1286
2976.52 1251
2977.03 1250
2977.55 1260
2978.06 1241
2978.57 1206
2979.09 1237
2979.60 1271
2980.12 1358
2980.63 1342
2981.15 1369
2981.66 1374
2982.18 1320
2982.69 1368
2983.21 1377
2983.73 1410
2984.24 1424
2984.76 1476
2985.27 1464
2985.79 1422
2986.30 1476
2986.82 1579
2987.33 1601
2987.85 1573
2988.36 1623
2988.88 1604
2989.40 1535
2989.91 1574
2990.43 1617
2990.94 1511
2991.46 1610
2991.97 1537
2992.49 1597
2993.01 1498
2993.52 1504
2994.04 1550
2994.55 1548
2995.07 1531
2995.59 1621
2996.10 1728
2996.62 1855
2997.14 1890
2997.65 1981
2998.17 2001
2998.69 1994
2999.20 2104
2999.72 2124
3000.24 2049
3000.75 1987
3001.27 2106
3001.79 2115
3002.30 2347
3002.82 2638
3003.34 3122
3003.85 3648
3004.37 4378
3004.89 4933
3005.40 5391
3005.92 5568
3006.44 5722
3006.96 5617
3007.47 5193
3007.99 4535
3008.51 3951
3009.03 3549
3009.54 3008
3010.06 2608
3010.58 2260
3011.10 2023
3011.61 1855
3012.13 1849
3012.65 1851
3013.17 1677
3013.68 1631
3014.20 1687
3014.72 1662
3015.24 1619
3015.76 1623
3016.27 1626
3016.79 1551
3017.31 1523
3017.83 1641
3018.35 1550
3018.86 1519
3019.38 1556
3019.90 1645
3020.42 1599
3020.94 1592
3021.46 1527
3021.97 1554
3022.49 1581
3023.01 1721
3023.53 1675
3024.05 1612
3024.57 1717
3025.09 1787
3025.61 1761
3026.12 1700
3026.64 1607
3027.16 1549
3027.68 1615
3028.20 1585
3028.72 1547
3029.24 1423
3029.76 1453
3030.28 1374
3030.80 1386
3031.32 1351
3031.84 1383
3032.35 1384
3032.87 1378
3033.39 1417
3033.91 1413
3034.43 1459
3034.95 1492
3035.47 1441
3035.99 1457
3036.51 1446
3037.03 1411
3037.55 1442
3038.07 1470
3038.59 1450
3039.11 1320
3039.63 1308
3040.15 1306
3040.67 1294
3041.19 1275
3041.71 1318
3042.23 1285
3042.75 1285
3043.27 1293
3043.79 1343
3044.31 1372
3044.83 1360
3045.35 1343
3045.87 1280
3046.40 1304
3046.92 1244
3047.44 1294
3047.96 1314
3048.48 1299
3049.00 1274
3049.52 1306
3050.04 1320
3050.56 1315
3051.08 1287
3051.60 1209
3052.12 1216
3052.65 1263
3053.17 1304
3053.69 1241
3054.21 1288
3054.73 1232
3055.25 1211
3055.77 1298
3056.30 1332
3056.82 1351
3057.34 1267
3057.86 1242
3058.38 1233
3058.90 1299
3059.42 1378
3059.95 1262
3060.47 1261
3060.99 1308
3061.51 1279
3062.03 1331
3062.56 1318
3063.08 1334
3063.60 1324
3064.12 1410
3064.64 1395
3065.17 1407
3065.69 1419
3066.21 1461
3066.73 1521
3067.26 1477
3067.78 1512
3068.30 1528
3068.82 1484
3069.35 1403
3069.87 1413
3070.39 1479
3070.91 1506
3071.44 1452
3071.96 1454
3072.48 1489
3073.01 1487
3073.53 1476
3074.05 1489
3074.57 1501
3075.10 1460
3075.62 1498
3076.14 1516
3076.67 1566
3077.19 1668
3077.71 1657
3078.24 1616
3078.76 1605
3079.28 1657
3079.81 1785
3080.33 1751
3080.85 1722
3081.38 1764
3081.90 1785
3082.42 1742
3082.95 1795
3083.47 1888
3084.00 1947
3084.52 1803
3085.04 1776
3085.57 1748
3086.09 1772
3086.62 1834
3087.14 1926
3087.66 1996
3088.19 2089
3088.71 2347
3089.24 2563
3089.76 2852
3090.29 3017
3090.81 3287
3091.33 3222
3091.86 3175
3092.38 2990
3092.91 2750
3093.43 2729
3093.96 2426
3094.48 2324
3095.01 2235
3095.53 2183
3096.06 2105
3096.58 2030
3097.11 2102
3097.63 2098
3098.16 2057
3098.68 2190
3099.21 2220
3099.73 2370
3100.26 2573
3100.78 2894
3101.31 3468
3101.83 4248
3102.36 5139
3102.88 5610
3103.41 6391
3103.93 6746
3104.46 6818
3104.99 6241
3105.51 5697
3106.04 5034
3106.56 4408
3107.09 3864
3107.61 3178
3108.14 2889
3108.67 2583
3109.19 2354
3109.72 2217
3110.24 2220
3110.77 2123
3111.30 2140
3111.82 2099
3112.35 2030
3112.87 2023
3113.40 1950
3113.93 1861
3114.45 1819
3114.98 1786
3115.51 1823
3116.03 1783
3116.56 1655
3117.09 1592
3117.61 1562
3118.14 1599
3118.67 1599
3119.19 1642
3119.72 1622
3120.25 1724
3120.77 1741
3121.30 1852
3121.83 1908
3122.35 2007
3122.88 1912
3123.41 1937
3123.94 1902
3124.46 1771
3124.99 1757
3125.52 1812
3126.05 1742
3126.57 1650
3127.10 1697
3127.63 1628
3128.16 1586
3128.68 1580
3129.21 1611
3129.74 1544
3130.27 1578
3130.79 1498
3131.32 1554
3131.85 1473
3132.38 1451
3132.91 1449
3133.43 1522
3133.96 1582
3134.49 1563
3135.02 1450
3135.55 1416
3136.07 1487
3136.60 1491
3137.13 1384
3137.66 1447
3138.19 1498
3138.72 1441
3139.24 1457
3139.77 1399
3140.30 1421
3140.83 1379
3141.36 1362
3141.89 1406
3142.42 1342
3142.95 1341
3143.47 1334
3144.00 1323
3144.53 1312
3145.06 1320
3145.59 1280
3146.12 1404
3146.65 1476
3147.18 1457
3147.71 1477
3148.24 1453
3148.76 1470
3149.29 1522
3149.82 1553
3150.35 1517
3150.88 1530
3151.41 1523
3151.94 1538
3152.47 1483
3153.00 1498
3153.53 1412
3154.06 1432
3154.59 1411
3155.12 1460
3155.65 1431
3156.18 1357
3156.71 1365
3157.24 1398
3157.77 1436
3158.30 1391
3158.83 1452
3159.36 1438
3159.89 1377
3160.42 1433
3160.95 1369
3161.48 1447
3162.01 1485
3162.54 1401
3163.07 1446
3163.60 1437
3164.13 1452
3164.66 1374
3165.20 1378
3165.73 1390
3166.26 1394
3166.79 1360
3167.32 1270
3167.85 1312
3168.38 1286
3168.91 1280
3169.44 1265
3169.97 1330
3170.50 1345
3171.04 1320
3171.57 1360
3172.10 1327
3172.63 1372
3173.16 1417
3173.69 1478
3174.22 1565
3174.75 1570
3175.29 1571
3175.82 1520
3176.35 1593
3176.88 1569
3177.41 1449
3177.94 1501
3178.48 1459
3179.01 1378
3179.54 1343
3180.07 1296
3180.60 1289
3181.14 1274
3181.67 1334
3182.20 1330
3182.73 1312
3183.26 1277
3183.80 1241
3184.33 1250
3184.86 1311
3185.39 1258
3185.93 1253
3186.46 1251
3186.99 1239
3187.52 1244
3188.06 1225
3188.59 1305
3189.12 1265
3189.65 1252
3190.19 1208
3190.72 1248
3191.25 1247
3191.79 1246
3192.32 1267
3192.85 1280
3193.38 1302
3193.92 1297
3194.45 1318
3194.98 1312
3195.52 1246
3196.05 1325
3196.58 1349
3197.12 1293
3197.65 1402
3198.18 1434
3198.72 1383
3199.25 1379
3199.78 1318
3200.32 1382
3200.85 1332
3201.39 1424
3201.92 1387
3202.45 1346
3202.99 1385
3203.52 1380
3204.05 1407
3204.59 1433
3205.12 1458
3205.66 1485
3206.19 1469
3206.72 1580
3207.26 1592
3207.79 1673
3208.33 1688
3208.86 1750
3209.40 1853
3209.93 2011
3210.47 1999
3211.00 1977
3211.53 2003
3212.07 2017
3212.60 1979
3213.14 1926
3213.67 1897
3214.21 1732
3214.74 1715
3215.28 1653
3215.81 1630
3216.35 1495
3216.88 1447
3217.42 1445
3217.95 1448
3218.49 1399
3219.02 1373
3219.56 1318
3220.09 1340
3220.63 1430
3221.16 1428
3221.70 1376
3222.23 1419
3222.77 1522
3223.31 1523
3223.84 1579
3224.38 1667
3224.91 1730
3225.45 1685
3225.98 1693
3226.52 1654
3227.06 1644
3227.59 1731
3228.13 1646
3228.66 1535
3229.20 1585
3229.74 1588
3230.27 1594
3230.81 1492
3231.34 1562
3231.88 1596
3232.42 1598
3232.95 1714
3233.49 1720
3234.03 1786
3234.56 1735
3235.10 1740
3235.64 1826
3236.17 1719
3236.71 1712
3237.25 1896
3237.78 1821
3238.32 1799
3238.86 1889
3239.39 1847
3239.93 1847
3240.47 1851
3241.00 1818
3241.54 1685
3242.08 1759
3242.61 1826
3243.15 1840
3243.69 1868
3244.23 1829
3244.76 1912
3245.30 1827
3245.84 1849
3246.38 1923
3246.91 2016
3247.45 1953
3247.99 1865
3248.53 1991
3249.06 2072
3249.60 2110
3250.14 2279
3250.68 2574
3251.21 2939
3251.75 3314
3252.29 3597
3252.83 3949
3253.37 4380
3253.90 4413
3254.44 4482
3254.98 4349
3255.52 4085
3256.06 3829
3256.60 3631
3257.13 3123
3257.67 2851
3258.21 2716
3258.75 2584
3259.29 2576
3259.83 2590
3260.36 2725
3260.90 2908
3261.44 2971
3261.98 3218
3262.52 3590
3263.06 3714
3263.60 3806
3264.14 3920
3264.68 3991
3265.21 3974
3265.75 4129
3266.29 4328
3266.83 4233
3267.37 4448
3267.91 4439
3268.45 4333
3268.99 4113
3269.53 3925
3270.07 3502
3270.61 3251
3271.15 2892
3271.69 2627
3272.23 2449
3272.76 2392
3273.30 2398
3273.84 2255
3274.38 2158
3274.92 2093
3275.46 2165
3276.00 2218
3276.54 2185
3277.08 2205
3277.62 2074
3278.16 2076
3278.70 2176
3279.24 2193
3279.78 2185
3280.32 2160
3280.86 2197
3281.41 2179
3281.95 2114
3282.49 2185
3283.03 2188
3283.57 2233
3284.11 2207
3284.65 2227
3285.19 2274
3285.73 2365
3286.27 2442
3286.81 2330
3287.35 2297
3287.89 2319
3288.43 2271
3288.97 2377
3289.52 2413
3290.06 2447
3290.60 2500
3291.14 2448
3291.68 2583
3292.22 2762
3292.76 2885
3293.30 3028
3293.85 3213
3294.39 3521
3294.93 3931
3295.47 4236
3296.01 4398
3296.55 4597
3297.09 4633
3297.64 4598
3298.18 4433
3298.72 4153
3299.26 3798
3299.80 3501
3300.34 3290
3300.89 3053
3301.43 2721
3301.97 2736
3302.51 2740
3303.06 2616
3303.60 2512
3304.14 2531
3304.68 2457
3305.22 2484
3305.77 2500
3306.31 2411
3306.85 2370
3307.39 2487
3307.94 2517
3308.48 2531
3309.02 2564
3309.56 2575
3310.11 2591
3310.65 2648
3311.19 2748
3311.74 2697
3312.28 2644
3312.82 2675
3313.36 2718
3313.91 2718
3314.45 2657
3314.99 2678
3315.54 2843
3316.08 2982
3316.62 3168
3317.17 3413
3317.71 3571
3318.25 3761
3318.80 3886
3319.34 4136
3319.88 4256
3320.43 4258
3320.97 4199
3321.51 4210
3322.06 4077
3322.60 3888
3323.14 3815
3323.69 3733
3324.23 3530
3324.78 3447
3325.32 3349
3325.86 3301
3326.41 3285
3326.95 3140
3327.50 3103
3328.04 3165
3328.59 3164
3329.13 3124
3329.67 3151
3330.22 3302
3330.76 3540
3331.31 3976
3331.85 4604
3332.40 5827
3332.94 7752
3333.49 10211
3334.03 13423
3334.57 17039
3335.12 20387
3335.66 22489
3336.21 24476
3336.75 25382
3337.30 25442
3337.84 24324
3338.39 22328
3338.93 20138
3339.48 17260
3340.02 14510
3340.57 11756
3341.11 9883
3341.66 8112
3342.20 6418
3342.75 5296
3343.30 4645
3343.84 3980
3344.39 3566
3344.93 3197
3345.48 3049
3346.02 2857
3346.57 2670
3347.11 2694
3347.66 2713
3348.21 2599
3348.75 2554
3349.30 2603
3349.84 2511
3350.39 2468
3350.94 2406
3351.48 2456
3352.03 2408
3352.57 2411
3353.12 2372
3353.67 2566
3354.21 2467
3354.76 2432
3355.31 2339
3355.85 2348
3356.40 2366
3356.95 2341
3357.49 2362
3358.04 2399
3358.59 2348
3359.13 2341
3359.68 2259
3360.23 2261
3360.77 2253
3361.32 2293
3361.87 2394
3362.41 2301
3362.96 2273
3363.51 2336
3364.05 2352
3364.60 2343
3365.15 2369
3365.70 2368
3366.24 2286
3366.79 2245
3367.34 2250
3367.89 2196
3368.43 2213
3368.98 2213
3369.53 2318
3370.08 2366
3370.62 2483
3371.17 2651
3371.72 2820
3372.27 3227
3372.81 3496
3373.36 3929
3373.91 4158
3374.46 4228
3375.01 4315
3375.55 4149
3376.10 4016
3376.65 3701
3377.20 3468
3377.75 3197
3378.30 2833
3378.84 2589
3379.39 2443
3379.94 2280
3380.49 2120
3381.04 2042
3381.59 1983
3382.13 1946
3382.68 1932
3383.23 1888
3383.78 1905
3384.33 1766
3384.88 1695
3385.43 1726
3385.98 1777
3386.52 1741
3387.07 1688
3387.62 1640
3388.17 1593
3388.72 1631
3389.27 1750
3389.82 1684
3390.37 1694
3390.92 1708
3391.47 1714
3392.02 1690
3392.57 1690
3393.12 1707
3393.66 1733
3394.21 1683
3394.76 1753
3395.31 1788
3395.86 1810
3396.41 1902
3396.96 1868
3397.51 1823
3398.06 1911
3398.61 1940
3399.16 1949
3399.71 1927
3400.26 1864
3400.81 1878
3401.36 1789
3401.91 1763
3402.46 1805
3403.01 1767
3403.56 1756
3404.11 1705
3404.66 1732
3405.21 1696
3405.77 1552
3406.32 1556
3406.87 1592
3407.42 1630
3407.97 1546
3408.52 1627
3409.07 1736
3409.62 1803
3410.17 1848
3410.72 1978
3411.27 2062
3411.82 2051
3412.37 2148
3412.93 2234
3413.48 2241
3414.03 2115
3414.58 2060
3415.13 2110
3415.68 2025
3416.23 1923
3416.78 1913
3417.34 1882
3417.89 1782
3418.44 1720
3418.99 1704
3419.54 1708
3420.09 1712
3420.65 1693
3421.20 1538
3421.75 1648
3422.30 1612
3422.85 1665
3423.40 1649
3423.96 1686
3424.51 1694
3425.06 1730
3425.61 1704
3426.17 1686
3426.72 1794
3427.27 1611
3427.82 1542
3428.37 1568
3428.93 1428
3429.48 1440
3430.03 1373
3430.58 1435
3431.14 1424
3431.69 1412
3432.24 1453
3432.79 1413
3433.35 1407
3433.90 1440
3434.45 1462
3435.01 1420
3435.56 1400
3436.11 1499
3436.66 1442
3437.22 1481
3437.77 1492
3438.32 1499
3438.88 1517
3439.43 1636
3439.98 1531
3440.54 1407
3441.09 1500
3441.64 1492
3442.20 1462
3442.75 1574
3443.30 1486
3443.86 1516
3444.41 1511
3444.96 1486
3445.52 1410
3446.07 1358
3446.63 1372
3447.18 1359
3447.73 1340
3448.29 1369
3448.84 1348
3449.40 1372
3449.95 1371
3450.50 1290
3451.06 1324
3451.61 1290
3452.17 1278
3452.72 1335
3453.27 1349
3453.83 1397
3454.38 1335
3454.94 1318
3455.49 1311
3456.05 1343
3456.60 1365
3457.16 1348
3457.71 1310
3458.27 1333
3458.82 1321
3459.38 1319
3459.93 1330
3460.49 1358
3461.04 1389
3461.60 1486
3462.15 1515
3462.71 1442
3463.26 1471
3463.82 1435
3464.37 1359
3464.93 1443
3465.48 1400
3466.04 1481
3466.59 1518
3467.15 1437
3467.70 1462
3468.26 1554
3468.81 1537
3469.37 1614
3469.93 1631
3470.48 1602
3471.04 1719
3471.59 1814
3472.15 1732
3472.70 1836
3473.26 1835
3473.82 1794
3474.37 1794
3474.93 1697
3475.48 1631
3476.04 1614
3476.60 1624
3477.15 1682
3477.71 1744
3478.27 1813
3478.82 1831
3479.38 1810
3479.93 1903
3480.49 1917
3481.05 1966
3481.60 2019
3482.16 2050
3482.72 2078
3483.27 2047
3483.83 2045
3484.39 2112
3484.95 2208
3485.50 2101
3486.06 2235
3486.62 2286
3487.17 2253
3487.73 2252
3488.29 2431
3488.84 2821
3489.40 3119
3489.96 3750
3490.52 4925
3491.07 5802
3491.63 6831
3492.19 7896
3492.75 8720
3493.30 8994
3493.86 8742
3494.42 8258
3494.98 6983
3495.53 5954
3496.09 5051
3496.65 4242
3497.21 3623
3497.77 3087
3498.32 2770
3498.88 2708
3499.44 2603
3500.00 2585
3500.56 2548
3501.11 2525
3501.67 2586
3502.23 2648
3502.79 2788
3503.35 3045
3503.91 3172
3504.46 3386
3505.02 3640
3505.58 3726
3506.14 3736
3506.70 3702
3507.26 3588
3507.81 3358
3508.37 3212
3508.93 3029
3509.49 2893
3510.05 2701
3510.61 2599
3511.17 2608
3511.73 2596
3512.29 2400
3512.85 2359
3513.40 2282
3513.96 2136
3514.52 1981
3515.08 1953
3515.64 1913
3516.20 1843
3516.76 1803
3517.32 1765
3517.88 1786
3518.44 1773
3519.00 1670
3519.56 1646
3520.12 1657
3520.68 1617
3521.24 1677
3521.80 1714
3522.36 1722
3522.92 1809
3523.48 1775
3524.04 1758
3524.60 1779
3525.16 1782
3525.72 1757
3526.28 1703
3526.84 1776
3527.40 1642
3527.96 1611
3528.52 1698
3529.08 1612
3529.64 1607
3530.20 1611
3530.76 1568
3531.32 1577
3531.88 1615
3532.44 1646
3533.00 1551
3533.56 1548
3534.12 1539
3534.68 1599
3535.25 1589
3535.81 1586
3536.37 1613
3536.93 1600
3537.49 1543
3538.05 1501
3538.61 1581
3539.17 1576
3539.73 1545
3540.30 1700
3540.86 1734
3541.42 1636
3541.98 1668
3542.54 1794
3543.10 1776
3543.66 1808
3544.23 1916
3544.79 1843
3545.35 1813
3545.91 1764
3546.47 1762
3547.03 1649
3547.60 1671
3548.16 1614
3548.72 1609
3549.28 1634
3549.84 1560
3550.41 1534
3550.97 1482
3551.53 1419
3552.09 1385
3552.65 1417
3553.22 1376
3553.78 1410
3554.34 1401
3554.90 1321
3555.47 1362
3556.03 1376
3556.59 1342
3557.15 1329
3557.72 1298
3558.28 1326
3558.84 1381
3559.41 1379
3559.97 1441
3560.53 1414
3561.09 1404
3561.66 1361
3562.22 1440
3562.78 1497
3563.35 1399
3563.91 1503
3564.47 1514
3565.04 1560
3565.60 1526
3566.16 1541
3566.73 1529
3567.29 1464
3567.85 1506
3568.42 1510
3568.98 1428
3569.54 1435
3570.11 1373
3570.67 1410
3571.23 1428
3571.80 1423
3572.36 1287
3572.93 1320
3573.49 1451
3574.05 1580
3574.62 1645
3575.18 1820
3575.75 1959
3576.31 2217
3576.87 2309
3577.44 2358
3578.00 2435
3578.57 2448
3579.13 2421
3579.70 2328
3580.26 2139
3580.82 2031
3581.39 1935
3581.95 1853
3582.52 1736
3583.08 1585
3583.65 1447
3584.21 1560
3584.78 1428
3585.34 1400
3585.91 1413
3586.47 1378
3587.04 1346
3587.60 1304
3588.17 1329
3588.73 1321
3589.30 1298
3589.86 1256
3590.43 1270
3590.99 1245
3591.56 1237
3592.12 1292
3592.69 1282
3593.25 1282
3593.82 1272
3594.39 1259
3594.95 1266
3595.52 1245
3596.08 1329
3596.65 1236
3597.21 1307
3597.78 1308
3598.35 1329
3598.91 1367
3599.48 1297
3600.04 1277
3600.61 1357
3601.18 1404
3601.74 1276
3602.31 1257
3602.87 1243
3603.44 1244
3604.01 1264
3604.57 1284
3605.14 1230
3605.71 1294
3606.27 1245
3606.84 1256
3607.41 1236
3607.97 1265
3608.54 1185
3609.11 1163
3609.67 1240
3610.24 1277
3610.81 1256
3611.37 1197
3611.94 1166
3612.51 1197
3613.07 1266
3613.64 1276
3614.21 1429
3614.78 1535
3615.34 1675
3615.91 1841
3616.48 2180
3617.04 2540
3617.61 2717
3618.18 2943
3618.75 3085
3619.31 3012
3619.88 2935
3620.45 2905
3621.02 2706
3621.58 2423
3622.15 2279
3622.72 2046
3623.29 1817
3623.86 1675
3624.42 1530
3624.99 1428
3625.56 1365
3626.13 1368
3626.70 1299
3627.26 1285
3627.83 1231
3628.40 1211
3628.97 1200
3629.54 1178
3630.11 1212
3630.67 1299
3631.24 1269
3631.81 1155
3632.38 1214
3632.95 1164
3633.52 1194
3634.08 1174
3634.65 1180
3635.22 1265
3635.79 1186
3636.36 1199
3636.93 1176
3637.50 1196
3638.07 1237
3638.64 1276
3639.20 1284
3639.77 1300
3640.34 1428
3640.91 1431
3641.48 1509
3642.05 1543
3642.62 1618
3643.19 1673
3643.76 1648
3644.33 1622
3644.90 1545
3645.47 1577
3646.04 1545
3646.61 1529
3647.18 1507
3647.75 1424
3648.32 1443
3648.89 1410
3649.46 1498
3650.03 1566
3650.60 1491
3651.17 1583
3651.74 1641
3652.31 1640
3652.88 1750
3653.45 1835
3654.02 1815
3654.59 1836
3655.16 1838
3655.73 1822
3656.30 1844
3656.87 1824
3657.44 1760
3658.01 1727
3658.58 1775
3659.15 1841
3659.72 1805
3660.29 1822
3660.86 1831
3661.43 1796
3662.00 1884
3662.58 1769
3663.15 1719
3663.72 1625
3664.29 1734
3664.86 1809
3665.43 1828
3666.00 1891
3666.57 1931
3667.14 1982
3667.72 1992
3668.29 1982
3668.86 1851
3669.43 1747
3670.00 1678
3670.57 1648
3671.14 1569
3671.72 1499
3672.29 1527
3672.86 1591
3673.43 1537
3674.00 1537
3674.57 1589
3675.15 1446
3675.72 1484
3676.29 1535
3676.86 1499
3677.43 1513
3678.01 1577
3678.58 1463
3679.15 1521
3679.72 1556
3680.30 1519
3680.87 1486
3681.44 1533
3682.01 1504
3682.58 1416
3683.16 1384
3683.73 1368
3684.30 1347
3684.88 1301
3685.45 1268
3686.02 1290
3686.59 1319
3687.17 1389
3687.74 1348
3688.31 1383
3688.88 1442
3689.46 1557
3690.03 1565
3690.60 1628
3691.18 1628
3691.75 1615
3692.32 1590
3692.90 1556
3693.47 1535
3694.04 1501
3694.62 1366
3695.19 1340
3695.76 1353
3696.34 1355
3696.91 1293
3697.48 1259
3698.06 1282
3698.63 1301
3699.21 1316
3699.78 1361
3700.35 1207
3700.93 1255
3701.50 1295
3702.08 1274
3702.65 1355
3703.22 1369
3703.80 1263
3704.37 1237
3704.95 1294
3705.52 1298
3706.09 1292
3706.67 1313
3707.24 1314
3707.82 1310
3708.39 1383
3708.97 1358
3709.54 1368
3710.12 1364
3710.69 1319
3711.26 1323
3711.84 1393
3712.41 1241
3712.99 1231
3713.56 1257
3714.14 1244
3714.71 1192
3715.29 1249
3715.86 1207
3716.44 1237
3717.01 1271
3717.59 1189
3718.16 1266
3718.74 1302
3719.32 1242
3719.89 1149
3720.47 1238
3721.04 1231
3721.62 1246
3722.19 1213
3722.77 1159
3723.34 1200
3723.92 1202
3724.49 1176
3725.07 1102
3725.65 1126
3726.22 1186
3726.80 1115
3727.37 1124
3727.95 1139
3728.53 1213
3729.10 1208
3729.68 1260
3730.25 1407
3730.83 1530
3731.41 1627
3731.98 1789
3732.56 1917
3733.14 1966
3733.71 2037
3734.29 2070
3734.87 2032
3735.44 2054
3736.02 1892
3736.60 1832
3737.17 1702
3737.75 1522
3738.33 1484
3738.90 1396
3739.48 1315
3740.06 1233
3740.63 1218
3741.21 1225
3741.79 1304
3742.36 1233
3742.94 1113
3743.52 1144
3744.10 1159
3744.67 1152
3745.25 1074
3745.83 1087
3746.40 1214
3746.98 1234
3747.56 1186
3748.14 1114
3748.71 1115
3749.29 1157
3749.87 1163
3750.45 1110
3751.03 1011
3751.60 1091
3752.18 1107
3752.76 1126
3753.34 1104
3753.92 1112
3754.49 1135
3755.07 1122
3755.65 1192
3756.23 1144
3756.81 1163
3757.38 1225
3757.96 1200
3758.54 1229
3759.12 1369
3759.70 1329
3760.28 1302
3760.85 1322
3761.43 1416
3762.01 1332
3762.59 1334
3763.17 1411
3763.75 1400
3764.33 1388
3764.91 1348
3765.48 1282
3766.06 1337
3766.64 1365
3767.22 1370
3767.80 1379
3768.38 1350
3768.96 1332
3769.54 1355
3770.12 1307
3770.70 1333
3771.28 1402
3771.85 1354
3772.43 1398
3773.01 1364
3773.59 1323
3774.17 1251
3774.75 1245
3775.33 1286
3775.91 1248
3776.49 1176
3777.07 1187
3777.65 1157
3778.23 1252
3778.81 1281
3779.39 1226
3779.97 1234
3780.55 1227
3781.13 1195
3781.71 1225
3782.29 1257
3782.87 1201
3783.45 1226
3784.03 1252
3784.61 1232
3785.19 1179
3785.77 1217
3786.35 1234
3786.93 1321
3787.51 1283
3788.10 1238
3788.68 1218
3789.26 1263
3789.84 1209
3790.42 1223
3791.00 1170
3791.58 1218
3792.16 1206
3792.74 1257
3793.32 1359
3793.90 1309
3794.48 1291
3795.07 1326
3795.65 1325
3796.23 1319
3796.81 1331
3797.39 1317
3797.97 1314
3798.55 1341
3799.14 1304
3799.72 1402
3800.30 1410
3800.88 1481
3801.46 1582
3802.04 1735
3802.62 1775
3803.21 1736
3803.79 1742
3804.37 1666
3804.95 1552
3805.53 1543
3806.12 1606
3806.70 1687
3807.28 1734
3807.86 1844
3808.44 1890
3809.03 1998
3809.61 2015
3810.19 2000
3810.77 1998
3811.36 1943
3811.94 1875
3812.52 1754
3813.10 1851
3813.69 1864
3814.27 1882
3814.85 1987
3815.43 2124
3816.02 2059
3816.60 2000
3817.18 2124
3817.77 1969
3818.35 1760
3818.93 1679
3819.51 1607
3820.10 1595
3820.68 1598
3821.26 1570
3821.85 1656
3822.43 1678
3823.01 1732
3823.60 1700
3824.18 1681
3824.76 1634
3825.35 1574
3825.93 1625
3826.51 1613
3827.10 1471
3827.68 1463
3828.27 1443
3828.85 1401
3829.43 1390
3830.02 1434
3830.60 1457
3831.18 1399
3831.77 1416
3832.35 1394
3832.94 1362
3833.52 1343
3834.10 1445
3834.69 1454
3835.27 1396
3835.86 1422
3836.44 1452
3837.03 1489
3837.61 1379
3838.19 1391
3838.78 1356
3839.36 1328
3839.95 1336
3840.53 1411
3841.12 1387
3841.70 1424
3842.29 1462
3842.87 1483
3843.46 1563
3844.04 1693
3844.63 1716
3845.21 1758
3845.80 1940
3846.38 1963
3846.97 2030
3847.55 1916
3848.14 1843
3848.72 1777
3849.31 1669
3849.89 1609
3850.48 1593
3851.06 1486
3851.65 1480
3852.23 1429
3852.82 1498
3853.41 1424
3853.99 1540
3854.58 1505
3855.16 1505
3855.75 1515
3856.33 1601
3856.92 1621
3857.51 1617
3858.09 1693
3858.68 1985
3859.26 2222
3859.85 2484
3860.44 2775
3861.02 3096
3861.61 3182
3862.20 3256
3862.78 3203
3863.37 3242
3863.95 3078
3864.54 2809
3865.13 2671
3865.71 2573
3866.30 2341
3866.89 2038
3867.47 1900
3868.06 1845
3868.65 1663
3869.23 1651
3869.82 1536
3870.41 1530
3870.99 1497
3871.58 1505
3872.17 1554
3872.76 1477
3873.34 1530
3873.93 1550
3874.52 1523
3875.10 1567
3875.69 1540
3876.28 1515
3876.87 1412
3877.45 1409
3878.04 1351
3878.63 1334
3879.22 1289
3879.80 1349
3880.39 1294
3880.98 1332
3881.57 1298
3882.15 1296
3882.74 1273
3883.33 1258
3883.92 1199
3884.51 1211
3885.09 1250
3885.68 1286
3886.27 1292
3886.86 1230
3887.45 1330
3888.04 1451
3888.62 1456
3889.21 1504
3889.80 1560
3890.39 1490
3890.98 1539
3891.57 1541
3892.15 1545
3892.74 1502
3893.33 1510
3893.92 1457
3894.51 1458
3895.10 1359
3895.69 1393
3896.28 1354
3896.86 1345
3897.45 1318
3898.04 1361
3898.63 1359
3899.22 1395
3899.81 1482
3900.40 1441
3900.99 1432
3901.58 1441
3902.17 1402
3902.76 1418
3903.34 1402
3903.93 1342
3904.52 1324
3905.11 1250
3905.70 1279
3906.29 1293
3906.88 1283
3907.47 1324
3908.06 1327
3908.65 1329
3909.24 1330
3909.83 1350
3910.42 1283
3911.01 1352
3911.60 1282
3912.19 1179
3912.78 1157
3913.37 1190
3913.96 1184
3914.55 1180
3915.14 1201
3915.73 1243
3916.32 1235
3916.91 1240
3917.50 1286
3918.09 1244
3918.68 1192
3919.28 1216
3919.87 1196
3920.46 1216
3921.05 1180
3921.64 1152
3922.23 1223
3922.82 1222
3923.41 1200
3924.00 1207
3924.59 1148
3925.18 1185
3925.77 1179
3926.37 1126
3926.96 1136
3927.55 1143
3928.14 1082
3928.73 1085
3929.32 1087
3929.91 1126
3930.51 1080
3931.10 1019
3931.69 1053
3932.28 1060
3932.87 1088
3933.46 1075
3934.05 1078
3934.65 1086
3935.24 1077
3935.83 1086
3936.42 1145
3937.01 1112
3937.61 1157
3938.20 1153
3938.79 1184
3939.38 1156
3939.97 1141
3940.57 1243
3941.16 1195
3941.75 1208
3942.34 1222
3942.94 1263
3943.53 1173
3944.12 1164
3944.71 1195
3945.31 1170
3945.90 1189
3946.49 1185
3947.08 1165
3947.68 1090
3948.27 1113
3948.86 1055
3949.45 1069
3950.05 1082
3950.64 1077
3951.23 1108
3951.83 1070
3952.42 1063
3953.01 1047
3953.61 1129
3954.20 1170
3954.79 1133
3955.39 1108
3955.98 1137
3956.57 1212
3957.17 1200
3957.76 1297
3958.35 1230
3958.95 1275
3959.54 1197
3960.13 1294
3960.73 1295
3961.32 1272
3961.92 1337
3962.51 1297
3963.10 1264
3963.70 1311
3964.29 1281
3964.88 1264
3965.48 1390
3966.07 1370
3966.67 1425
3967.26 1642
3967.86 1635
3968.45 1638
3969.04 1679
3969.64 1629
3970.23 1539
3970.83 1409
3971.42 1348
3972.02 1295
3972.61 1382
3973.21 1300
3973.80 1254
3974.40 1317
3974.99 1277
3975.58 1333
3976.18 1456
3976.77 1597
3977.37 1682
3977.96 1667
3978.56 1649
3979.15 1652
3979.75 1511
3980.35 1549
3980.94 1487
3981.54 1390
3982.13 1415
3982.73 1412
3983.32 1464
3983.92 1372
3984.51 1374
3985.11 1428
3985.70 1376
3986.30 1361
3986.90 1373
3987.49 1327
3988.09 1279
3988.68 1310
3989.28 1325
3989.87 1255
3990.47 1263
3991.07 1228
3991.66 1312
3992.26 1288
3992.85 1240
3993.45 1326
3994.05 1408
3994.64 1324
3995.24 1360
3995.84 1421
3996.43 1381
3997.03 1334
3997.62 1363
3998.22 1400
3998.82 1334
3999.41 1343
4000.01 1353
4000.61 1377
4001.20 1392
4001.80 1395
4002.40 1320
4003.00 1273
4003.59 1277
4004.19 1300
4004.79 1252
4005.38 1263
4005.98 1345
4006.58 1307
4007.17 1311
4007.77 1334
4008.37 1382
4008.97 1283
4009.56 1196
4010.16 1302
4010.76 1237
4011.36 1250
4011.95 1279
4012.55 1247
4013.15 1234
4013.75 1205
4014.34 1216
4014.94 1339
4015.54 1435
4016.14 1385
4016.74 1351
4017.33 1493
4017.93 1496
4018.53 1506
4019.13 1540
4019.73 1627
4020.32 1528
4020.92 1469
4021.52 1359
4022.12 1426
4022.72 1327
4023.32 1259
4023.91 1327
4024.51 1336
4025.11 1296
4025.71 1266
4026.31 1317
4026.91 1288
4027.51 1327
4028.10 1467
4028.70 1482
4029.30 1414
4029.90 1446
4030.50 1460
4031.10 1490
4031.70 1410
4032.30 1412
4032.90 1396
4033.49 1427
4034.09 1364
4034.69 1375
4035.29 1433
4035.89 1480
4036.49 1393
4037.09 1308
4037.69 1289
4038.29 1301
4038.89 1250
4039.49 1258
4040.09 1185
4040.69 1150
4041.29 1176
4041.89 1191
4042.49 1096
4043.09 1131
4043.69 1108
4044.29 1100
4044.89 1127
4045.49 1128
4046.09 1104
4046.69 1115
4047.29 1159
4047.89 1139
4048.49 1150
4049.09 1115
4049.69 1123
4050.29 1091
4050.89 1096
4051.49 1124
4052.09 1104
4052.69 1048
4053.29 1072
4053.89 1080
4054.49 1108
4055.09 1128
4055.69 1147
4056.30 1128
4056.90 1082
4057.50 1051
4058.10 1069
4058.70 1061
4059.30 1015
4059.90 1058
4060.50 998
4061.10 1046
4061.71 1115
4062.31 1214
4062.91 1187
4063.51 1172
4064.11 1258
4064.71 1305
4065.31 1307
4065.92 1324
4066.52 1243
4067.12 1299
4067.72 1344
4068.32 1261
4068.92 1246
4069.53 1122
4070.13 1136
4070.73 1120
4071.33 1099
4071.93 1046
4072.54 999
4073.14 1018
4073.74 1072
4074.34 1037
4074.94 1013
4075.55 1015
4076.15 966
4076.75 1090
4077.35 1016
4077.96 985
4078.56 907
4079.16 950
4079.76 1031
4080.37 1008
4080.97 980
4081.57 1032
4082.17 1054
4082.78 1038
4083.38 999
4083.98 987
4084.59 968
4085.19 986
4085.79 1015
4086.39 1054
4087.00 1004
4087.60 993
4088.20 997
4088.81 1028
4089.41 1023
4090.01 998
4090.62 1087
4091.22 1083
4091.82 1000
4092.43 991
4093.03 1028
4093.63 1008
4094.24 957
4094.84 1036
4095.45 1065
4096.05 1090
4096.65 1033
4097.26 1039
4097.86 1013
4098.47 1031
4099.07 1058
4099.67 1076
4100.28 1067
4100.88 957
4101.49 1043
4102.09 1099
4102.69 1033
4103.30 996
4103.90 1018
4104.51 1065
4105.11 999
4105.72 915
4106.32 967
4106.93 958
4107.53 929
4108.13 972
4108.74 956
4109.34 970
4109.95 965
4110.55 956
4111.16 967
4111.76 958
4112.37 964
4112.97 987
4113.58 970
4114.18 960
4114.79 911
4115.39 962
4116.00 962
4116.60 1002
4117.21 1012
4117.82 972
4118.42 963
4119.03 975
4119.63 990
4120.24 1021
4120.84 937
4121.45 980
4122.05 994
4122.66 937
4123.27 961
4123.87 1034
4124.48 1042
4125.08 978
4125.69 1016
4126.30 1024
4126.90 962
4127.51 996
4128.11 1048
4128.72 960
4129.33 935
4129.93 976
4130.54 985
4131.15 1028
4131.75 959
4132.36 982
4132.96 1049
4133.57 1072
4134.18 1062
4134.78 1019
4135.39 1019
4136.00 1079
4136.60 1084
4137.21 1110
4137.82 1195
4138.43 1205
4139.03 1182
4139.64 1258
4140.25 1192
4140.85 1206
4141.46 1163
4142.07 1203
4142.68 1213
4143.28 1213
4143.89 1165
4144.50 1184
4145.10 1195
4145.71 1127
4146.32 1067
4146.93 1108
4147.53 1086
4148.14 1106
4148.75 1084
4149.36 1048
4149.97 1039
4150.57 1060
4151.18 1022
4151.79 1046
4152.40 1004
4153.00 981
4153.61 1062
4154.22 962
4154.83 978
4155.44 1023
4156.05 999
4156.65 1021
4157.26 1067
4157.87 1054
4158.48 1127
4159.09 1176
4159.70 1246
4160.30 1259
4160.91 1160
4161.52 1124
4162.13 1093
4162.74 1152
4163.35 1093
4163.96 1055
4164.56 1030
4165.17 1065
4165.78 1084
4166.39 1087
4167.00 1072
4167.61 1204
4168.22 1143
4168.83 1153
4169.44 1228
4170.05 1283
4170.66 1307
4171.26 1331
4171.87 1313
4172.48 1409
4173.09 1363
4173.70 1393
4174.31 1356
4174.92 1388
4175.53 1357
4176.14 1268
4176.75 1296
4177.36 1211
4177.97 1228
4178.58 1257
4179.19 1238
4179.80 1154
4180.41 1137
4181.02 1190
4181.63 1183
4182.24 1122
4182.85 1091
4183.46 1180
4184.07 1144
4184.68 1073
4185.29 1136
4185.90 1150
4186.51 1120
4187.12 1100
4187.73 1074
4188.34 1051
4188.95 1054
4189.56 1017
4190.18 1086
4190.79 1099
4191.40 1089
4192.01 1124
4192.62 1190
4193.23 1240
4193.84 1276
4194.45 1326
4195.06 1359
4195.67 1396
4196.28 1408
4196.90 1352
4197.51 1323
4198.12 1276
4198.73 1219
4199.34 1235
4199.95 1246
4200.56 1212
4201.18 1275
4201.79 1219
4202.40 1150
4203.01 1111
4203.62 1136
4204.23 1136
4204.85 1120
4205.46 1199
4206.07 1225
4206.68 1226
4207.29 1234
4207.90 1246
4208.52 1168
4209.13 1264
4209.74 1364
4210.35 1417
4210.97 1373
4211.58 1440
4212.19 1371
4212.80 1365
4213.41 1374
4214.03 1318
4214.64 1390
4215.25 1370
4215.86 1377
4216.48 1337
4217.09 1417
4217.70 1416
4218.32 1454
4218.93 1502
4219.54 1558
4220.15 1698
4220.77 1724
4221.38 1845
4221.99 1908
4222.61 1877
4223.22 1888
4223.83 1946
4224.44 2013
4225.06 2052
4225.67 2143
4226.28 2182
4226.90 2438
4227.51 2712
4228.13 3003
4228.74 2973
4229.35 3111
4229.97 3057
4230.58 2837
4231.19 2507
4231.81 2309
4232.42 2060
4233.03 1890
4233.65 1777
4234.26 1787
4234.88 1721
4235.49 1666
4236.10 1685
4236.72 1565
4237.33 1545
4237.95 1531
4238.56 1497
4239.17 1456
4239.79 1417
4240.40 1469
4241.02 1452
4241.63 1478
4242.25 1571
4242.86 1527
4243.48 1573
4244.09 1613
4244.71 1686
4245.32 1644
4245.93 1599
4246.55 1631
4247.16 1612
4247.78 1584
4248.39 1547
4249.01 1493
4249.62 1487
4250.24 1499
4250.85 1484
4251.47 1526
4252.08 1494
4252.70 1489
4253.32 1404
4253.93 1433
4254.55 1388
4255.16 1427
4255.78 1393
4256.39 1408
4257.01 1437
4257.62 1471
4258.24 1496
4258.85 1444
4259.47 1476
4260.09 1600
4260.70 1596
4261.32 1662
4261.93 1730
4262.55 1864
4263.17 2015
4263.78 2078
4264.40 1993
4265.01 2021
4265.63 1941
4266.25 1858
4266.86 1799
4267.48 1749
4268.10 1625
4268.71 1607
4269.33 1555
4269.94 1549
4270.56 1519
4271.18 1473
4271.79 1463
4272.41 1490
4273.03 1525
4273.64 1531
4274.26 1533
4274.88 1619
4275.49 1743
4276.11 1893
4276.73 1992
4277.35 2163
4277.96 2192
4278.58 2128
4279.20 2132
4279.81 2046
4280.43 1899
4281.05 1741
4281.67 1623
4282.28 1561
4282.90 1494
4283.52 1393
4284.14 1449
4284.75 1365
4285.37 1323
4285.99 1270
4286.61 1258
4287.22 1325
4287.84 1243
4288.46 1231
4289.08 1304
4289.70 1193
4290.31 1214
4290.93 1198
4291.55 1180
4292.17 1213
4292.79 1227
4293.40 1247
4294.02 1205
4294.64 1259
4295.26 1250
4295.88 1202
4296.50 1214
4297.11 1282
4297.73 1271
4298.35 1167
4298.97 1231
4299.59 1192
4300.21 1265
4300.83 1265
4301.44 1229
4302.06 1224
4302.68 1216
4303.30 1292
4303.92 1212
4304.54 1236
4305.16 1301
4305.78 1247
4306.40 1314
4307.02 1262
4307.63 1203
4308.25 1215
4308.87 1318
4309.49 1290
4310.11 1236
4310.73 1204
4311.35 1324
4311.97 1299
4312.59 1297
4313.21 1372
4313.83 1376
4314.45 1341
4315.07 1369
4315.69 1375
4316.31 1343
4316.93 1345
4317.55 1314
4318.17 1290
4318.79 1300
4319.41 1287
4320.03 1389
4320.65 1362
4321.27 1370
4321.89 1392
4322.51 1389
4323.13 1437
4323.75 1563
4324.37 1503
4324.99 1519
4325.61 1642
4326.23 1670
4326.85 1712
4327.47 1769
4328.09 1772
4328.71 1823
4329.33 1860
4329.96 1971
4330.58 2083
4331.20 2218
4331.82 2300
4332.44 2427
4333.06 2768
4333.68 2835
4334.30 2850
4334.92 2866
4335.54 2954
4336.17 3078
4336.79 3207
4337.41 3307
4338.03 3489
4338.65 3507
4339.27 3561
4339.89 3367
4340.52 3249
4341.14 2966
4341.76 2701
4342.38 2597
4343.00 2512
4343.62 2652
4344.25 2917
4344.87 3283
4345.49 3770
4346.11 4583
4346.73 5016
4347.36 5377
4347.98 5444
4348.60 5252
4349.22 4766
4349.84 4262
4350.47 3997
4351.09 3570
4351.71 3237
4352.33 2929
4352.96 2760
4353.58 2590
4354.20 2477
4354.82 2309
4355.45 2213
4356.07 2074
4356.69 2049
4357.31 2050
4357.94 1974
4358.56 1940
4359.18 1837
4359.81 1881
4360.43 1792
4361.05 1834
4361.68 1851
4362.30 1940
4362.92 1878
4363.55 1736
4364.17 1676
4364.79 1709
4365.42 1723
4366.04 1700
4366.66 1672
4367.29 1663
4367.91 1675
4368.53 1551
4369.16 1555
4369.78 1489
4370.40 1410
4371.03 1425
4371.65 1436
4372.27 1481
4372.90 1369
4373.52 1431
4374.15 1423
4374.77 1428
4375.39 1354
4376.02 1278
4376.64 1330
4377.27 1378
4377.89 1433
4378.52 1413
4379.14 1378
4379.76 1407
4380.39 1423
4381.01 1426
4381.64 1465
4382.26 1426
4382.89 1418
4383.51 1431
4384.14 1409
4384.76 1412
4385.39 1425
4386.01 1402
4386.64 1466
4387.26 1379
4387.89 1377
4388.51 1427
4389.14 1414
4389.76 1445
4390.39 1479
4391.01 1477
4391.64 1475
4392.26 1497
4392.89 1546
4393.51 1478
4394.14 1470
4394.76 1474
4395.39 1406
4396.01 1386
4396.64 1328
4397.26 1272
4397.89 1311
4398.52 1308
4399.14 1343
4399.77 1419
4400.39 1309
4401.02 1217
4401.65 1282
4402.27 1339
4402.90 1323
4403.52 1368
4404.15 1227
4404.78 1217
4405.40 1249
4406.03 1231
4406.65 1333
4407.28 1289
4407.91 1269
4408.53 1261
4409.16 1342
4409.79 1315
4410.41 1240
4411.04 1307
4411.67 1367
4412.29 1328
4412.92 1235
4413.55 1173
4414.17 1172
4414.80 1162
4415.43 1173
4416.05 1205
4416.68 1201
4417.31 1143
4417.94 1115
4418.56 1158
4419.19 1135
4419.82 1102
4420.44 1160
4421.07 1177
4421.70 1178
4422.33 1153
4422.95 1143
4423.58 1191
4424.21 1191
4424.84 1139
4425.46 1145
4426.09 1121
4426.72 1072
4427.35 1109
4427.97 1118
4428.60 1007
4429.23 1014
4429.86 1112
4430.49 1100
4431.11 1034
4431.74 1036
4432.37 1097
4433.00 1172
4433.63 1196
4434.26 1146
4434.88 1100
4435.51 1115
4436.14 1085
4436.77 1086
4437.40 1146
4438.03 1081
4438.65 1191
4439.28 1145
4439.91 1119
4440.54 1094
4441.17 1060
4441.80 1132
4442.43 1107
4443.06 1102
4443.68 1143
4444.31 1139
4444.94 1247
4445.57 1206
4446.20 1153
4446.83 1225
4447.46 1241
4448.09 1255
4448.72 1296
4449.35 1331
4449.98 1198
4450.61 1151
4451.24 1135
4451.86 1173
4452.49 1182
4453.12 1197
4453.75 1326
4454.38 1346
4455.01 1312
4455.64 1495
4456.27 1624
4456.90 1683
4457.53 1696
4458.16 1584
4458.79 1446
4459.42 1424
4460.05 1386
4460.68 1312
4461.31 1293
4461.94 1196
4462.57 1143
4463.20 1133
4463.83 1081
4464.46 1146
4465.09 1103
4465.72 1149
4466.36 1108
4466.99 1104
4467.62 1093
4468.25 1044
4468.88 1105
4469.51 1076
4470.14 1083
4470.77 1104
4471.40 1114
4472.03 1114
4472.66 1112
4473.29 1066
4473.93 1065
4474.56 1067
4475.19 1072
4475.82 1058
4476.45 1076
4477.08 1050
4477.71 1058
4478.34 1089
4478.98 1103
4479.61 1128
4480.24 1089
4480.87 1091
4481.50 1081
4482.13 1097
4482.76 1166
4483.40 1116
4484.03 1139
4484.66 1165
4485.29 1112
4485.92 1091
4486.56 1221
4487.19 1146
4487.82 1129
4488.45 1150
4489.08 1110
4489.72 1163
4490.35 1174
4490.98 1180
4491.61 1172
4492.25 1211
4492.88 1192
4493.51 1151
4494.14 1235
4494.78 1216
4495.41 1214
4496.04 1258
4496.67 1244
4497.31 1257
4497.94 1289
4498.57 1272
4499.20 1316
4499.84 1413
4500.47 1442
4501.10 1507
4501.74 1705
4502.37 1805
4503.00 1782
4503.64 1782
4504.27 1764
4504.90 1675
4505.53 1598
4506.17 1573
4506.80 1506
4507.43 1497
4508.07 1497
4508.70 1404
4509.34 1391
4509.97 1406
4510.60 1323
4511.24 1356
4511.87 1354
4512.50 1440
4513.14 1388
4513.77 1354
4514.41 1349
4515.04 1290
4515.67 1260
4516.31 1240
4516.94 1188
4517.58 1256
4518.21 1243
4518.84 1194
4519.48 1222
4520.11 1206
4520.75 1206
4521.38 1199
4522.02 1253
4522.65 1247
4523.28 1300
4523.92 1279
4524.55 1305
4525.19 1306
4525.82 1379
4526.46 1441
4527.09 1478
4527.73 1640
4528.36 1812
4529.00 2050
4529.63 2492
4530.27 2852
4530.90 3273
4531.54 3584
4532.17 3674
4532.81 3692
4533.44 3633
4534.08 3330
4534.71 2989
4535.35 2712
4535.99 2460
4536.62 2071
4537.26 1715
4537.89 1573
4538.53 1522
4539.16 1411
4539.80 1288
4540.43 1340
4541.07 1211
4541.71 1168
4542.34 1195
4542.98 1201
4543.61 1146
4544.25 1159
4544.89 1139
4545.52 1103
4546.16 1090
4546.79 1139
4547.43 1095
4548.07 1065
4548.70 1050
4549.34 1124
4549.98 1065
4550.61 1084
4551.25 1071
4551.89 1053
4552.52 1090
4553.16 1060
4553.80 1064
4554.43 1115
4555.07 1148
4555.71 1097
4556.34 1036
4556.98 1085
4557.62 1119
4558.25 1145
4558.89 1176
4559.53 1185
4560.16 1169
4560.80 1226
4561.44 1225
4562.08 1236
4562.71 1317
4563.35 1230
4563.99 1215
4564.63 1269
4565.26 1292
4565.90 1286
4566.54 1276
4567.18 1282
4567.81 1358
4568.45 1451
4569.09 1451
4569.73 1460
4570.36 1349
4571.00 1347
4571.64 1440
4572.28 1411
4572.92 1298
4573.55 1276
4574.19 1285
4574.83 1301
4575.47 1213
4576.11 1146
4576.75 1200
4577.38 1174
4578.02 1088
4578.66 1162
4579.30 1126
4579.94 1140
4580.58 1099
4581.21 1141
4581.85 1205
4582.49 1239
4583.13 1209
4583.77 1213
4584.41 1202
4585.05 1245
4585.69 1259
4586.32 1316
4586.96 1374
4587.60 1521
4588.24 1583
4588.88 1590
4589.52 1581
4590.16 1690
4590.80 1650
4591.44 1714
4592.08 1846
4592.72 1905
4593.36 1863
4594.00 1771
4594.63 1768
4595.27 1645
4595.91 1555
4596.55 1457
4597.19 1340
4597.83 1296
4598.47 1288
4599.11 1287
4599.75 1234
4600.39 1278
4601.03 1281
4601.67 1305
4602.31 1261
4602.95 1210
4603.59 1194
4604.23 1203
4604.87 1248
4605.51 1286
4606.15 1259
4606.79 1275
4607.43 1314
4608.08 1276
4608.72 1265
4609.36 1217
4610.00 1235
4610.64 1224
4611.28 1257
4611.92 1191
4612.56 1209
4613.20 1251
4613.84 1183
4614.48 1173
4615.12 1155
4615.76 1149
4616.41 1113
4617.05 1129
4617.69 1103
4618.33 1092
4618.97 1101
4619.61 1090
4620.25 1046
4620.89 1093
4621.54 1072
4622.18 1085
4622.82 1008
4623.46 1071
4624.10 1006
4624.74 955
4625.38 1094
4626.03 1083
4626.67 1078
4627.31 1080
4627.95 1070
4628.59 1143
4629.24 1143
4629.88 1214
4630.52 1191
4631.16 1214
4631.80 1267
4632.45 1395
4633.09 1417
4633.73 1442
4634.37 1406
4635.02 1363
4635.66 1321
4636.30 1354
4636.94 1440
4637.58 1451
4638.23 1512
4638.87 1529
4639.51 1454
4640.16 1471
4640.80 1495
4641.44 1557
4642.08 1427
4642.73 1424
4643.37 1336
4644.01 1234
4644.66 1250
4645.30 1224
4645.94 1224
4646.58 1216
4647.23 1210
4647.87 1189
4648.51 1173
4649.16 1156
4649.80 1148
4650.44 1136
4651.09 1159
4651.73 1227
4652.37 1296
4653.02 1259
4653.66 1292
4654.31 1354
4654.95 1281
4655.59 1222
4656.24 1229
4656.88 1173
4657.52 1136
4658.17 1132
4658.81 1082
4659.46 1075
4660.10 1071
4660.75 1068
4661.39 1026
4662.03 1091
4662.68 1077
4663.32 1052
4663.97 1056
4664.61 933
4665.26 1028
4665.90 1077
4666.54 1048
4667.19 1055
4667.83 1001
4668.48 1034
4669.12 1018
4669.77 959
4670.41 1025
4671.06 1070
4671.70 1005
4672.35 1054
4672.99 1049
4673.64 1016
4674.28 1075
4674.93 1055
4675.57 1067
4676.22 1100
4676.86 1110
4677.51 1098
4678.15 1068
4678.80 1067
4679.44 1180
4680.09 1179
4680.73 1192
4681.38 1191
4682.03 1183
4682.67 1131
4683.32 1130
4683.96 1099
4684.61 1112
4685.25 1117
4685.90 1101
4686.55 1161
4687.19 1208
4687.84 1203
4688.48 1198
4689.13 1288
4689.78 1373
4690.42 1428
4691.07 1497
4691.72 1571
4692.36 1591
4693.01 1525
4693.65 1530
4694.30 1339
4694.95 1385
4695.59 1424
4696.24 1360
4696.89 1364
4697.53 1383
4698.18 1490
4698.83 1503
4699.47 1631
4700.12 1758
4700.77 1884
4701.41 1839
4702.06 1636
4702.71 1505
4703.36 1530
4704.00 1427
4704.65 1391
4705.30 1382
4705.94 1351
4706.59 1291
4707.24 1281
4707.89 1255
4708.53 1313
4709.18 1328
4709.83 1297
4710.48 1244
4711.12 1323
4711.77 1321
4712.42 1304
4713.07 1366
4713.71 1383
4714.36 1381
4715.01 1266
4715.66 1271
4716.31 1308
4716.95 1317
4717.60 1244
4718.25 1213
4718.90 1255
4719.55 1361
4720.19 1333
4720.84 1352
4721.49 1392
4722.14 1373
4722.79 1436
4723.44 1409
4724.08 1338
4724.73 1389
4725.38 1412
4726.03 1408
4726.68 1414
4727.33 1400
4727.98 1366
4728.63 1407
4729.27 1228
4729.92 1224
4730.57 1296
4731.22 1189
4731.87 1183
4732.52 1225
4733.17 1205
4733.82 1187
4734.47 1205
4735.12 1239
4735.77 1164
4736.41 1109
4737.06 1121
4737.71 1164
4738.36 1198
4739.01 1192
4739.66 1242
4740.31 1272
4740.96 1286
4741.61 1352
4742.26 1312
4742.91 1286
4743.56 1284
4744.21 1285
4744.86 1232
4745.51 1191
4746.16 1196
4746.81 1192
4747.46 1181
4748.11 1240
4748.76 1236
4749.41 1212
4750.06 1236
4750.71 1223
4751.36 1281
4752.01 1269
4752.66 1287
4753.31 1362
4753.96 1382
4754.61 1380
4755.26 1295
4755.92 1279
4756.57 1313
4757.22 1306
4757.87 1366
4758.52 1333
4759.17 1367
4759.82 1456
4760.47 1459
4761.12 1619
4761.77 1673
4762.42 1624
4763.08 1665
4763.73 1531
4764.38 1509
4765.03 1471
4765.68 1345
4766.33 1357
4766.98 1308
4767.64 1262
4768.29 1276
4768.94 1259
4769.59 1301
4770.24 1243
4770.89 1245
4771.54 1272
4772.20 1256
4772.85 1211
4773.50 1229
4774.15 1304
4774.80 1313
4775.46 1237
4776.11 1195
4776.76 1221
4777.41 1269
4778.06 1253
4778.72 1253
4779.37 1213
4780.02 1214
4780.67 1186
4781.33 1252
4781.98 1255
4782.63 1212
4783.28 1245
4783.94 1276
4784.59 1283
4785.24 1213
4785.89 1133
4786.55 1186
4787.20 1240
4787.85 1245
4788.51 1191
4789.16 1239
4789.81 1280
4790.46 1350
4791.12 1410
4791.77 1341
4792.42 1339
4793.08 1278
4793.73 1338
4794.38 1285
4795.04 1280
4795.69 1372
4796.34 1266
4797.00 1306
4797.65 1356
4798.30 1379
4798.96 1506
4799.61 1526
4800.27 1619
4800.92 1699
4801.57 1748
4802.23 1745
4802.88 1700
4803.53 1695
4804.19 1630
4804.84 1544
4805.50 1423
4806.15 1490
4806.81 1521
4807.46 1436
4808.11 1396
4808.77 1438
4809.42 1459
4810.08 1429
4810.73 1411
4811.39 1364
4812.04 1452
4812.69 1416
4813.35 1486
4814.00 1415
4814.66 1519
4815.31 1522
4815.97 1445
4816.62 1498
4817.28 1483
4817.93 1511
4818.59 1517
4819.24 1525
4819.90 1563
4820.55 1561
4821.21 1564
4821.86 1690
4822.52 1776
4823.17 1882
4823.83 1921
4824.48 1922
4825.14 1954
4825.79 1846
4826.45 1840
4827.11 1838
4827.76 1820
4828.42 1815
4829.07 1792
4829.73 1866
4830.38 1722
4831.04 1750
4831.70 1765
4832.35 1804
4833.01 1817
4833.66 1846
4834.32 1956
4834.98 1922
4835.63 1990
4836.29 2137
4836.94 2190
4837.60 2204
4838.26 2208
4838.91 2150
4839.57 2185
4840.23 2234
4840.88 2202
4841.54 2160
4842.20 2174
4842.85 2172
4843.51 2173
4844.17 2231
4844.82 2256
4845.48 2301
4846.14 2249
4846.79 2246
4847.45 2310
4848.11 2403
4848.76 2523
4849.42 2753
4850.08 2945
4850.73 3196
4851.39 3371
4852.05 3306
4852.71 3201
4853.36 3041
4854.02 2866
4854.68 2666
4855.34 2643
4855.99 2624
4856.65 2830
4857.31 2937
4857.97 3266
4858.62 3466
4859.28 3654
4859.94 3581
4860.60 3395
4861.25 3253
4861.91 2950
4862.57 2762
4863.23 2579
4863.89 2571
4864.54 2572
4865.20 2546
4865.86 2562
4866.52 2529
4867.18 2640
4867.84 2751
4868.49 2723
4869.15 2773
4869.81 2654
4870.47 2563
4871.13 2365
4871.79 2320
4872.44 2337
4873.10 2169
4873.76 2211
4874.42 2198
4875.08 2149
4875.74 2135
4876.40 2105
4877.06 2026
4877.72 2078
4878.37 2252
4879.03 2284
4879.69 2277
4880.35 2314
4881.01 2303
4881.67 2246
4882.33 2061
4882.99 1967
4883.65 1878
4884.31 1885
4884.97 1891
4885.63 1912
4886.29 1878
4886.95 1933
4887.61 1934
4888.26 1856
4888.92 1888
4889.58 1878
4890.24 1909
4890.90 1902
4891.56 2051
4892.22 2026
4892.88 2016
4893.54 1932
4894.20 2051
4894.86 1829
4895.52 1757
4896.18 1710
4896.84 1718
4897.51 1698
4898.17 1738
4898.83 1897
4899.49 1971
4900.15 2012
4900.81 1962
4901.47 1926
4902.13 1943
4902.79 1806
4903.45 1737
4904.11 1647
4904.77 1605
4905.43 1547
4906.09 1494
4906.75 1456
4907.41 1480
4908.08 1420
4908.74 1454
4909.40 1404
4910.06 1411
4910.72 1450
4911.38 1448
4912.04 1500
4912.70 1479
4913.37 1432
4914.03 1402
4914.69 1340
4915.35 1363
4916.01 1321
4916.67 1284
4917.33 1394
4918.00 1312
4918.66 1304
4919.32 1229
4919.98 1301
4920.64 1271
4921.31 1279
4921.97 1314
4922.63 1267
4923.29 1221
4923.95 1177
4924.62 1162
4925.28 1217
4925.94 1294
4926.60 1247
4927.26 1274
4927.93 1280
4928.59 1262
4929.25 1168
4929.91 1238
4930.58 1234
4931.24 1247
4931.90 1222
4932.56 1230
4933.23 1284
4933.89 1195
4934.55 1202
4935.22 1148
4935.88 1158
4936.54 1206
4937.20 1212
4937.87 1165
4938.53 1162
4939.19 1137
4939.86 1150
4940.52 1194
4941.18 1251
4941.85 1277
4942.51 1125
4943.17 1123
4943.84 1200
4944.50 1199
4945.16 1169
4945.83 1161
4946.49 1067
4947.15 1166
4947.82 1140
4948.48 1147
4949.15 1116
4949.81 1171
4950.47 1128
4951.14 1128
4951.80 1112
4952.47 1111
4953.13 1103
4953.79 1145
4954.46 1134
4955.12 1111
4955.79 1166
4956.45 1168
4957.11 1228
4957.78 1230
4958.44 1308
4959.11 1350
4959.77 1428
4960.44 1455
4961.10 1538
4961.77 1546
4962.43 1615
4963.10 1718
4963.76 1661
4964.42 1658
4965.09 1666
4965.75 1649
4966.42 1586
4967.08 1426
4967.75 1371
4968.41 1437
4969.08 1266
4969.74 1248
4970.41 1282
4971.08 1197
4971.74 1209
4972.41 1218
4973.07 1236
4973.74 1219
4974.40 1289
4975.07 1323
4975.73 1369
4976.40 1383
4977.06 1421
4977.73 1460
4978.40 1492
4979.06 1440
4979.73 1416
4980.39 1320
4981.06 1268
4981.73 1197
4982.39 1212
4983.06 1191
4983.72 1216
4984.39 1249
4985.06 1184
4985.72 1170
4986.39 1169
4987.05 1229
4987.72 1224
4988.39 1197
4989.05 1198
4989.72 1182
4990.39 1111
4991.05 1169
4991.72 1137
4992.39 1136
4993.05 1161
4993.72 1084
4994.39 1078
4995.05 1065
4995.72 1015
4996.39 1068
4997.05 1098
4997.72 1053
4998.39 1066
4999.06 1050
4999.72 1062
5000.39 1078
5001.06 1057
5001.73 1037
5002.39 980
5003.06 1004
5003.73 1000
5004.39 1007
5005.06 957
5005.73 969
5006.40 968
5007.07 1008
5007.73 998
5008.40 1006
5009.07 955
5009.74 960
5010.40 1055
5011.07 1009
5011.74 967
5012.41 997
5013.08 985
5013.74 990
5014.41 973
5015.08 983
5015.75 932
5016.42 920
5017.09 976
5017.75 1046
5018.42 997
5019.09 954
5019.76 993
5020.43 1019
5021.10 1070
5021.76 1155
5022.43 1106
5023.10 1091
5023.77 1133
5024.44 1158
5025.11 1096
5025.78 1095
5026.45 1116
5027.12 1060
5027.78 978
5028.45 1001
5029.12 973
5029.79 923
5030.46 989
5031.13 990
5031.80 930
5032.47 949
5033.14 924
5033.81 910
5034.48 922
5035.15 925
5035.82 858
5036.49 921
5037.16 924
5037.83 926
5038.50 969
5039.16 889
5039.83 970
5040.50 952
5041.17 939
5041.84 990
5042.51 947
5043.18 913
5043.85 878
5044.52 936
5045.20 932
5045.87 955
5046.54 927
5047.21 978
5047.88 920
5048.55 962
5049.22 958
5049.89 952
5050.56 918
5051.23 952
5051.90 934
5052.57 904
5053.24 965
5053.91 898
5054.58 944
5055.25 939
5055.92 953
5056.60 971
5057.27 915
5057.94 929
5058.61 985
5059.28 927
5059.95 955
5060.62 982
5061.29 947
5061.96 957
5062.64 999
5063.31 1008
5063.98 1022
5064.65 1075
5065.32 1008
5065.99 1066
5066.66 992
5067.34 1006
5068.01 942
5068.68 1013
5069.35 887
5070.02 916
5070.70 979
5071.37 952
5072.04 982
5072.71 997
5073.38 1009
5074.06 975
5074.73 1050
5075.40 1100
5076.07 1089
5076.74 1095
5077.42 1116
5078.09 1169
5078.76 1274
5079.43 1253
5080.11 1269
5080.78 1223
5081.45 1185
5082.12 1227
5082.80 1186
5083.47 1143
5084.14 1137
5084.82 1131
5085.49 1131
5086.16 1155
5086.83 1125
5087.51 1114
5088.18 1148
5088.85 1153
5089.53 1214
5090.20 1263
5090.87 1247
5091.55 1286
5092.22 1259
5092.89 1238
5093.57 1302
5094.24 1165
5094.91 1176
5095.59 1166
5096.26 1155
5096.93 1065
5097.61 1095
5098.28 1108
5098.96 1009
5099.63 1081
5100.30 1087
5100.98 1124
5101.65 1105
5102.32 1149
5103.00 1153
5103.67 1092
5104.35 1218
5105.02 1201
5105.70 1164
5106.37 1141
5107.04 1131
5107.72 1128
5108.39 1071
5109.07 1053
5109.74 1085
5110.42 1053
5111.09 1058
5111.77 1057
5112.44 1052
5113.11 1074
5113.79 1079
5114.46 1041
5115.14 1071
5115.81 1136
5116.49 1143
5117.16 1264
5117.84 1323
5118.51 1427
5119.19 1582
5119.86 1657
5120.54 1687
5121.21 1537
5121.89 1500
5122.57 1471
5123.24 1442
5123.92 1399
5124.59 1430
5125.27 1386
5125.94 1305
5126.62 1262
5127.29 1172
5127.97 1214
5128.64 1199
5129.32 1187
5130.00 1173
5130.67 1193
5131.35 1168
5132.02 1194
5132.70 1181
5133.38 1254
5134.05 1221
5134.73 1212
5135.40 1210
5136.08 1143
5136.76 1085
5137.43 1133
5138.11 1163
5138.79 1154
5139.46 1231
5140.14 1205
5140.82 1130
5141.49 1168
5142.17 1157
5142.85 1150
5143.52 1034
5144.20 1020
5144.88 1037
5145.55 1079
5146.23 1049
5146.91 1057
5147.58 941
5148.26 904
5148.94 940
5149.61 1027
5150.29 989
5150.97 982
5151.65 969
5152.32 972
5153.00 986
5153.68 947
5154.36 959
5155.03 1003
5155.71 1013
5156.39 1025
5157.07 1035
5157.74 1049
5158.42 1066
5159.10 1006
5159.78 1037
5160.45 1013
5161.13 1008
5161.81 971
5162.49 1004
5163.17 968
5163.84 950
5164.52 949
5165.20 961
5165.88 1049
5166.56 1028
5167.24 1021
5167.91 1031
5168.59 996
5169.27 935
5169.95 949
5170.63 968
5171.31 953
5171.98 917
5172.66 977
5173.34 981
5174.02 930
5174.70 979
5175.38 969
5176.06 994
5176.74 933
5177.41 925
5178.09 959
5178.77 977
5179.45 938
5180.13 974
5180.81 919
5181.49 972
5182.17 1015
5182.85 974
5183.53 1012
5184.21 914
5184.89 875
5185.57 900
5186.24 897
5186.92 918
5187.60 928
5188.28 952
5188.96 893
5189.64 874
5190.32 919
5191.00 914
5191.68 936
5192.36 952
5193.04 946
5193.72 943
5194.40 921
5195.08 920
5195.76 953
5196.44 955
5197.12 946
5197.80 957
5198.48 948
5199.16 929
5199.84 925
5200.52 976
5201.21 1026
5201.89 926
5202.57 918
5203.25 1017
5203.93 1008
5204.61 1034
5205.29 998
5205.97 940
5206.65 994
5207.33 1028
5208.01 1006
5208.69 1073
5209.37 1130
5210.06 1079
5210.74 1105
5211.42 1154
5212.10 1104
5212.78 1175
5213.46 1211
5214.14 1194
5214.82 1209
5215.51 1207
5216.19 1176
5216.87 1242
5217.55 1199
5218.23 1227
5218.91 1185
5219.60 1162
5220.28 1114
5220.96 1114
5221.64 1174
5222.32 1310
5223.00 1375
5223.69 1337
5224.37 1362
5225.05 1350
5225.73 1296
5226.41 1253
5227.10 1176
5227.78 1129
5228.46 1102
5229.14 1064
5229.83 1077
5230.51 1046
5231.19 1068
5231.87 1114
5232.56 1089
5233.24 1080
5233.92 1099
5234.60 1172
5235.29 1110
5235.97 1082
5236.65 1047
5237.34 1118
5238.02 1141
5238.70 1136
5239.38 1082
5240.07 1135
5240.75 1115
5241.43 1126
5242.12 1091
5242.80 1090
5243.48 1123
5244.17 1129
5244.85 1066
5245.53 1036
5246.22 1072
5246.90 1088
5247.58 1094
5248.27 1045
5248.95 1036
5249.63 1062
5250.32 1181
5251.00 1222
5251.69 1246
5252.37 1305
5253.05 1414
5253.74 1336
5254.42 1333
5255.11 1359
5255.79 1245
5256.47 1189
5257.16 1120
5257.84 1114
5258.53 1115
5259.21 1097
5259.89 1099
5260.58 1141
5261.26 1157
5261.95 1205
5262.63 1266
5263.32 1268
5264.00 1220
5264.69 1161
5265.37 1155
5266.06 1170
5266.74 1198
5267.43 1119
5268.11 1151
5268.79 1138
5269.48 1119
5270.16 1130
5270.85 1148
5271.53 1091
5272.22 1097
5272.91 1113
5273.59 1094
5274.28 1086
5274.96 1075
5275.65 1075
5276.33 1133
5277.02 1072
5277.70 1114
5278.39 1120
5279.07 1066
5279.76 1136
5280.45 1074
5281.13 1114
5281.82 1174
5282.50 1161
5283.19 1194
5283.87 1220
5284.56 1152
5285.25 1123
5285.93 1104
5286.62 1081
5287.30 1102
5287.99 1103
5288.68 1074
5289.36 1066
5290.05 1046
5290.74 1060
5291.42 1163
5292.11 1105
5292.79 1115
5293.48 1110
5294.17 1108
5294.85 1091
5295.54 1158
5296.23 1190
5296.91 1280
5297.60 1292
5298.29 1256
5298.98 1292
5299.66 1281
5300.35 1435
5301.04 1373
5301.72 1444
5302.41 1416
5303.10 1441
5303.78 1448
5304.47 1589
5305.16 1620
5305.85 1633
5306.53 1720
5307.22 1573
5307.91 1535
5308.60 1555
5309.28 1529
5309.97 1582
5310.66 1661
5311.35 1773
5312.03 1930
5312.72 2043
5313.41 2111
5314.10 2114
5314.79 2164
5315.47 2099
5316.16 2078
5316.85 2011
5317.54 1921
5318.23 1863
5318.91 1841
5319.60 1801
5320.29 1693
5320.98 1758
5321.67 1715
5322.36 1717
5323.04 1547
5323.73 1513
5324.42 1390
5325.11 1355
5325.80 1351
5326.49 1324
5327.18 1282
5327.86 1267
5328.55 1302
5329.24 1237
5329.93 1219
5330.62 1184
5331.31 1210
5332.00 1174
5332.69 1214
5333.38 1234
5334.06 1256
5334.75 1259
5335.44 1233
5336.13 1227
5336.82 1179
5337.51 1143
5338.20 1220
5338.89 1161
5339.58 1134
5340.27 1233
5340.96 1251
5341.65 1198
5342.34 1205
5343.03 1239
5343.72 1227
5344.41 1256
5345.10 1297
5345.79 1364
5346.48 1371
5347.17 1389
5347.86 1506
5348.55 1685
5349.24 1850
5349.93 2058
5350.62 2160
5351.31 2164
5352.00 2306
5352.69 2223
5353.38 2143
5354.07 1975
5354.76 1839
5355.45 1671
5356.14 1519
5356.83 1394
5357.52 1329
5358.21 1262
5358.90 1222
5359.59 1206
5360.29 1189
5360.98 1140
5361.67 1185
5362.36 1143
5363.05 1134
5363.74 1105
5364.43 1190
5365.12 1089
5365.81 1070
5366.50 1071
5367.20 1066
5367.89 1019
5368.58 1015
5369.27 1074
5369.96 1007
5370.65 991
5371.34 1041
5372.04 1048
5372.73 1057
5373.42 1016
5374.11 1073
5374.80 1035
5375.49 1061
5376.19 1117
5376.88 1126
5377.57 1071
5378.26 996
5378.95 1004
5379.65 1044
5380.34 1016
5381.03 1106
5381.72 1013
5382.42 1002
5383.11 990
5383.80 1045
5384.49 1017
5385.19 1055
5385.88 1083
5386.57 1085
5387.26 1090
5387.96 1101
5388.65 1174
5389.34 1217
5390.03 1267
5390.73 1275
5391.42 1205
5392.11 1213
5392.80 1182
5393.50 1189
5394.19 1127
5394.88 1147
5395.58 1070
5396.27 1128
5396.96 1089
5397.66 1090
5398.35 1120
5399.04 1058
5399.74 1099
5400.43 1052
5401.12 1044
5401.82 1019
5402.51 1048
5403.20 1071
5403.90 1041
5404.59 1086
5405.29 1058
5405.98 1031
5406.67 1087
5407.37 1091
5408.06 1075
5408.75 1076
5409.45 1034
5410.14 1041
5410.84 1074
5411.53 1056
5412.23 1081
5412.92 1005
5413.61 1059
5414.31 1082
5415.00 1081
5415.70 1005
5416.39 1029
5417.09 1002
5417.78 998
5418.47 1055
5419.17 1044
5419.86 986
5420.56 1089
5421.25 1106
5421.95 1084
5422.64 1167
5423.34 1114
5424.03 1133
5424.73 1111
5425.42 1158
5426.12 1097
5426.81 1128
5427.51 1175
5428.20 1212
5428.90 1210
5429.59 1096
5430.29 1139
5430.99 1240
5431.68 1163
5432.38 1147
5433.07 1177
5433.77 1249
5434.46 1201
5435.16 1108
5435.85 1157
5436.55 1210
5437.25 1225
5437.94 1271
5438.64 1238
5439.33 1257
5440.03 1192
5440.73 1108
5441.42 1173
5442.12 1197
5442.81 1206
5443.51 1208
5444.21 1231
5444.90 1392
5445.60 1452
5446.29 1560
5446.99 1611
5447.69 1649
5448.38 1646
5449.08 1698
5449.78 1722
5450.47 1695
5451.17 1591
5451.87 1504
5452.56 1444
5453.26 1368
5453.96 1311
5454.65 1318
5455.35 1260
5456.05 1306
5456.75 1338
5457.44 1324
5458.14 1275
5458.84 1287
5459.53 1292
5460.23 1243
5460.93 1349
5461.63 1400
5462.32 1360
5463.02 1366
5463.72 1419
5464.42 1447
5465.11 1344
5465.81 1391
5466.51 1307
5467.21 1325
5467.90 1364
5468.60 1357
5469.30 1329
5470.00 1306
5470.70 1352
5471.39 1432
5472.09 1425
5472.79 1567
5473.49 1554
5474.19 1557
5474.88 1611
5475.58 1639
5476.28 1665
5476.98 1703
5477.68 1773
5478.38 1989
5479.07 2241
5479.77 2544
5480.47 2801
5481.17 2887
5481.87 3048
5482.57 2894
5483.27 2704
5483.96 2559
5484.66 2250
5485.36 2223
5486.06 2146
5486.76 2022
5487.46 1846
5488.16 1938
5488.86 1900
5489.56 1896
5490.26 1834
5490.96 1941
5491.65 1944
5492.35 1934
5493.05 2031
5493.75 2143
5494.45 2148
5495.15 2100
5495.85 2168
5496.55 2268
5497.25 2272
5497.95 2387
5498.65 2600
5499.35 2956
5500.05 3407
5500.75 4155
5501.45 4699
5502.15 4869
5502.85 4755
5503.55 4374
5504.25 3848
5504.95 3308
5505.65 2882
5506.35 2493
5507.05 2207
5507.75 2053
5508.45 1912
5509.15 1881
5509.85 1724
5510.55 1692
5511.25 1702
5511.95 1745
5512.65 1784
5513.35 1831
5514.05 1857
5514.76 1833
5515.46 1832
5516.16 1824
5516.86 1747
5517.56 1748
5518.26 1756
5518.96 1722
5519.66 1759
5520.36 1764
5521.06 1742
5521.77 1786
5522.47 1577
5523.17 1566
5523.87 1588
5524.57 1471
5525.27 1345
5525.97 1325
5526.67 1362
5527.38 1383
5528.08 1287
5528.78 1331
5529.48 1350
5530.18 1371
5530.88 1351
5531.59 1333
5532.29 1312
5532.99 1300
5533.69 1390
5534.39 1317
5535.10 1321
5535.80 1292
5536.50 1294
5537.20 1269
5537.90 1283
5538.61 1309
5539.31 1274
5540.01 1281
5540.71 1291
5541.42 1239
5542.12 1230
5542.82 1237
5543.52 1232
5544.23 1211
5544.93 1277
5545.63 1230
5546.33 1221
5547.04 1178
5547.74 1169
5548.44 1175
5549.15 1174
5549.85 1103
5550.55 1108
5551.26 1148
5551.96 1157
5552.66 1150
5553.36 1231
5554.07 1179
5554.77 1167
5555.47 1227
5556.18 1238
5556.88 1198
5557.58 1164
5558.29 1196
5558.99 1175
5559.70 1177
5560.40 1220
5561.10 1298
5561.81 1230
5562.51 1270
5563.21 1316
5563.92 1236
5564.62 1268
5565.33 1227
5566.03 1215
5566.73 1283
5567.44 1294
5568.14 1222
5568.85 1155
5569.55 1176
5570.25 1174
5570.96 1147
5571.66 1151
5572.37 1170
5573.07 1221
5573.78 1225
5574.48 1236
5575.19 1284
5575.89 1172
5576.59 1230
5577.30 1277
5578.00 1230
5578.71 1181
5579.41 1190
5580.12 1107
5580.82 1097
5581.53 1122
5582.23 1122
5582.94 1096
5583.64 1103
5584.35 1132
5585.05 1083
5585.76 1086
5586.46 1170
5587.17 1130
5587.88 1049
5588.58 1065
5589.29 1124
5589.99 1064
5590.70 1101
5591.40 1121
5592.11 1049
5592.81 1078
5593.52 1079
5594.23 1164
5594.93 1100
5595.64 1094
5596.34 1036
5597.05 1069
5597.76 1061
5598.46 1106
5599.17 1102
5599.87 1041
5600.58 1046
5601.29 1100
5601.99 1077
5602.70 1104
5603.41 1069
5604.11 1157
5604.82 1071
5605.52 1056
5606.23 1102
5606.94 1067
5607.64 1049
5608.35 1026
5609.06 1035
5609.76 1075
5610.47 1083
5611.18 1069
5611.88 994
5612.59 1032
5613.30 1074
5614.01 1026
5614.71 1000
5615.42 1127
5616.13 1106
5616.83 1050
5617.54 1116
5618.25 1144
5618.96 1169
5619.66 1133
5620.37 1113
5621.08 1124
5621.79 1114
5622.49 1099
5623.20 1093
5623.91 1073
5624.62 1156
5625.32 1190
5626.03 1175
5626.74 1124
5627.45 1157
5628.16 1147
5628.86 1230
5629.57 1236
5630.28 1209
5630.99 1228
5631.70 1283
5632.40 1299
5633.11 1236
5633.82 1335
5634.53 1438
5635.24 1376
5635.95 1363
5636.65 1384
5637.36 1388
5638.07 1560
5638.78 1618
5639.49 1572
5640.20 1594
5640.91 1664
5641.61 1686
5642.32 1693
5643.03 1671
5643.74 1586
5644.45 1539
5645.16 1384
5645.87 1319
5646.58 1281
5647.29 1210
5648.00 1215
5648.70 1229
5649.41 1220
5650.12 1320
5650.83 1265
5651.54 1278
5652.25 1290
5652.96 1284
5653.67 1302
5654.38 1248
5655.09 1286
5655.80 1301
5656.51 1227
5657.22 1283
5657.93 1398
5658.64 1422
5659.35 1496
5660.06 1448
5660.77 1533
5661.48 1570
5662.19 1568
5662.90 1602
5663.61 1573
5664.32 1463
5665.03 1445
5665.74 1430
5666.45 1344
5667.16 1349
5667.87 1341
5668.58 1396
5669.29 1446
5670.00 1497
5670.71 1515
5671.42 1578
5672.13 1655
5672.84 1618
5673.56 1684
5674.27 1583
5674.98 1470
5675.69 1384
5676.40 1342
5677.11 1284
5677.82 1288
5678.53 1320
5679.24 1276
5679.95 1286
5680.67 1406
5681.38 1345
5682.09 1351
5682.80 1338
5683.51 1384
5684.22 1341
5684.93 1305
5685.65 1260
5686.36 1316
5687.07 1286
5687.78 1326
5688.49 1268
5689.20 1263
5689.92 1208
5690.63 1238
5691.34 1231
5692.05 1243
5692.76 1251
5693.47 1205
5694.19 1194
5694.90 1194
5695.61 1175
5696.32 1165
5697.04 1180
5697.75 1139
5698.46 1138
5699.17 1112
5699.89 1064
5700.60 1116
5701.31 1143
5702.02 1161
5702.74 1151
5703.45 1056
5704.16 1110
5704.87 1117
5705.59 1125
5706.30 1121
5707.01 1145
5707.72 1136
5708.44 1162
5709.15 1089
5709.86 1078
5710.58 1051
5711.29 1100
5712.00 1073
5712.72 1085
5713.43 1061
5714.14 1150
5714.86 1127
5715.57 1082
5716.28 1021
5717.00 1127
5717.71 1090
5718.42 1074
5719.14 1120
5719.85 1111
5720.56 1087
5721.28 1139
5721.99 1243
5722.71 1075
5723.42 1091
5724.13 1159
5724.85 1225
5725.56 1247
5726.28 1271
5726.99 1254
5727.70 1321
5728.42 1367
5729.13 1293
5729.85 1302
5730.56 1244
5731.28 1247
5731.99 1224
5732.70 1243
5733.42 1246
5734.13 1178
5734.85 1170
5735.56 1220
5736.28 1194
5736.99 1189
5737.71 1182
5738.42 1207
5739.14 1202
5739.85 1203
5740.57 1161
5741.28 1213
5742.00 1269
5742.71 1214
5743.43 1221
5744.14 1202
5744.86 1190
5745.57 1157
5746.29 1150
5747.00 1172
5747.72 1259
5748.43 1231
5749.15 1264
5749.87 1266
5750.58 1315
5751.30 1378
5752.01 1407
5752.73 1376
5753.44 1453
5754.16 1433
5754.88 1590
5755.59 1696
5756.31 1683
5757.02 1690
5757.74 1605
5758.46 1600
5759.17 1538
5759.89 1615
5760.60 1573
5761.32 1572
5762.04 1639
5762.75 1670
5763.47 1735
5764.19 1920
5764.90 1927
5765.62 1922
5766.34 1991
5767.05 2113
5767.77 2236
5768.49 2647
5769.20 3273
5769.92 3979
5770.64 4676
5771.35 5037
5772.07 5336
5772.79 4946
5773.50 4366
5774.22 3822
5774.94 3155
5775.65 2656
5776.37 2404
5777.09 2186
5777.81 2147
5778.52 2063
5779.24 2013
5779.96 2123
5780.68 2052
5781.39 2006
5782.11 2071
5782.83 2173
5783.55 2139
5784.26 2129
5784.98 2254
5785.70 2140
5786.42 2191
5787.14 2172
5787.85 2130
5788.57 2099
5789.29 2102
5790.01 2146
5790.73 2094
5791.44 2068
5792.16 1924
5792.88 1832
5793.60 1813
5794.32 1835
5795.03 1774
5795.75 1704
5796.47 1834
5797.19 1850
5797.91 1878
5798.63 1982
5799.35 2133
5800.06 2328
5800.78 2555
5801.50 2898
5802.22 2849
5802.94 2725
5803.66 2527
5804.38 2383
5805.10 2190
5805.82 1911
5806.53 1812
5807.25 1777
5807.97 1748
5808.69 1767
5809.41 1650
5810.13 1672
5810.85 1708
5811.57 1712
5812.29 1590
5813.01 1547
5813.73 1598
5814.45 1552
5815.17 1577
5815.89 1527
5816.61 1459
5817.33 1474
5818.05 1435
5818.77 1492
5819.49 1476
5820.20 1418
5820.92 1422
5821.64 1421
5822.36 1422
5823.09 1439
5823.81 1436
5824.53 1393
5825.25 1298
5825.97 1363
5826.69 1316
5827.41 1332
5828.13 1325
5828.85 1323
5829.57 1375
5830.29 1370
5831.01 1290
5831.73 1279
5832.45 1214
5833.17 1164
5833.89 1217
5834.61 1209
5835.33 1253
5836.05 1290
5836.78 1230
5837.50 1239
5838.22 1213
5838.94 1232
5839.66 1189
5840.38 1165
5841.10 1168
5841.82 1311
5842.54 1215
5843.27 1187
5843.99 1221
5844.71 1239
5845.43 1250
5846.15 1195
5846.87 1214
5847.59 1213
5848.32 1215
5849.04 1156
5849.76 1158
5850.48 1208
5851.20 1224
5851.93 1228
5852.65 1207
5853.37 1224
5854.09 1243
5854.81 1229
5855.54 1216
5856.26 1226
5856.98 1182
5857.70 1205
5858.42 1223
5859.15 1140
5859.87 1127
5860.59 1127
5861.31 1150
5862.04 1145
5862.76 1157
5863.48 1165
5864.20 1149
5864.93 1136
5865.65 1168
5866.37 1192
5867.10 1171
5867.82 1189
5868.54 1144
5869.26 1164
5869.99 1138
5870.71 1198
5871.43 1175
5872.16 1209
5872.88 1153
5873.60 1165
5874.33 1151
5875.05 1125
5875.77 1144
5876.50 1145
5877.22 1183
5877.94 1240
5878.67 1238
5879.39 1264
5880.11 1204
5880.84 1240
5881.56 1204
5882.28 1252
5883.01 1225
5883.73 1173
5884.46 1309
5885.18 1258
5885.90 1226
5886.63 1212
5887.35 1209
5888.08 1280
5888.80 1218
5889.52 1241
5890.25 1221
5890.97 1190
5891.70 1163
5892.42 1202
5893.15 1246
5893.87 1205
5894.59 1212
5895.32 1226
5896.04 1223
5896.77 1238
5897.49 1181
5898.22 1234
5898.94 1193
5899.67 1205
5900.39 1254
5901.12 1263
5901.84 1261
5902.57 1171
5903.29 1223
5904.02 1211
5904.74 1260
5905.47 1278
5906.19 1275
5906.92 1277
5907.64 1261
5908.37 1320
5909.09 1308
5909.82 1272
5910.55 1304
5911.27 1316
5912.00 1352
5912.72 1324
5913.45 1340
5914.17 1406
5914.90 1358
5915.63 1395
5916.35 1411
5917.08 1409
5917.80 1401
5918.53 1373
5919.25 1381
5919.98 1423
5920.71 1369
5921.43 1402
5922.16 1395
5922.89 1453
5923.61 1453
5924.34 1530
5925.06 1523
5925.79 1488
5926.52 1595
5927.24 1633
5927.97 1623
5928.70 1564
5929.42 1619
5930.15 1678
5930.88 1660
5931.60 1721
5932.33 1729
5933.06 1707
5933.78 1744
5934.51 1864
5935.24 1853
5935.97 1782
5936.69 1874
5937.42 1948
5938.15 1872
5938.87 1991
5939.60 1961
5940.33 1932
5941.06 2029
5941.78 2080
5942.51 2075
5943.24 2122
5943.97 2215
5944.69 2260
5945.42 2316
5946.15 2392
5946.88 2383
5947.60 2361
5948.33 2423
5949.06 2468
5949.79 2593
5950.52 2863
5951.24 3085
5951.97 3422
5952.70 3830
5953.43 4216
5954.16 4308
5954.88 4450
5955.61 4237
5956.34 4103
5957.07 3827
5957.80 3542
5958.53 3310
5959.25 3180
5959.98 3117
5960.71 3123
5961.44 3075
5962.17 3049
5962.90 3148
5963.63 3193
5964.36 3240
5965.08 3391
5965.81 3676
5966.54 4095
5967.27 4435
5968.00 4653
5968.73 4712
5969.46 4594
5970.19 4473
5970.92 4220
5971.65 4090
5972.37 3845
5973.10 3817
5973.83 3821
5974.56 3675
5975.29 3643
5976.02 3598
5976.75 3487
5977.48 3485
5978.21 3603
5978.94 3726
5979.67 3854
5980.40 4013
5981.13 4004
5981.86 4134
5982.59 4194
5983.32 4321
5984.05 4283
5984.78 4228
5985.51 4258
5986.24 4297
5986.97 4261
5987.70 4196
5988.43 4244
5989.16 4233
5989.89 4246
5990.62 4184
5991.35 4234
5992.08 4331
5992.81 4381
5993.54 4378
5994.27 4387
5995.00 4557
5995.74 4542
5996.47 4648
5997.20 4761
5997.93 4828
5998.66 4833
5999.39 4775
6000.12 4799
6000.85 4824
6001.58 4671
6002.31 4620
6003.04 4641
6003.78 4405
6004.51 4467
6005.24 4403
6005.97 4415
6006.70 4547
6007.43 4485
6008.16 4755
6008.90 5238
6009.63 5856
6010.36 6908
6011.09 8370
6011.82 10068
6012.55 11871
6013.29 13479
6014.02 14573
6014.75 15148
6015.48 15397
6016.21 14681
6016.95 13687
6017.68 12450
6018.41 10923
6019.14 9530
6019.87 8269
6020.61 7271
6021.34 6252
6022.07 5646
6022.80 5058
6023.54 4564
6024.27 4259
6025.00 4147
6025.73 3952
6026.47 3900
6027.20 3820
6027.93 3905
6028.66 3958
6029.40 4020
6030.13 4184
6030.86 4236
6031.59 4089
6032.33 3941
6033.06 3826
6033.79 3503
6034.53 3329
6035.26 3238
6035.99 3183
6036.73 3053
6037.46 2981
6038.19 3148
6038.93 3144
6039.66 3193
6040.39 3164
6041.13 3194
6041.86 3305
6042.59 3323
6043.33 3277
6044.06 3356
6044.79 3282
6045.53 3373
6046.26 3433
6047.00 3489
6047.73 3516
6048.46 3535
6049.20 3640
6049.93 3800
6050.67 3935
6051.40 4068
6052.13 4369
6052.87 4696
6053.60 4964
6054.34 4910
6055.07 4810
6055.81 4607
6056.54 4452
6057.27 4208
6058.01 3933
6058.74 3650
6059.48 3585
6060.21 3444
6060.95 3382
6061.68 3301
6062.42 3285
6063.15 3191
6063.89 3225
6064.62 3139
6065.36 3087
6066.09 3043
6066.83 2959
6067.56 2971
6068.30 2958
6069.03 2845
6069.77 2868
6070.50 2895
6071.24 2699
6071.97 2818
6072.71 2842
6073.44 2737
6074.18 2652
6074.91 2678
6075.65 2643
6076.39 2620
6077.12 2659
6077.86 2635
6078.59 2599
6079.33 2602
6080.06 2550
6080.80 2514
6081.54 2533
6082.27 2475
6083.01 2372
6083.74 2321
6084.48 2272
6085.22 2268
6085.95 2249
6086.69 2217
6087.42 2239
6088.16 2306
6088.90 2256
6089.63 2364
6090.37 2406
6091.11 2371
6091.84 2417
6092.58 2416
6093.32 2441
6094.05 2398
6094.79 2270
6095.53 2230
6096.26 2208
6097.00 2233
6097.74 2123
6098.47 2146
6099.21 2102
6099.95 2112
6100.69 2127
6101.42 2152
6102.16 2155
6102.90 2077
6103.63 2064
6104.37 2102
6105.11 2099
6105.85 2041
6106.58 2022
6107.32 2035
6108.06 2039
6108.80 2034
6109.53 2087
6110.27 2133
6111.01 2184
6111.75 2117
6112.49 2158
6113.22 2127
6113.96 2116
6114.70 2188
6115.44 2281
6116.17 2392
6116.91 2315
6117.65 2261
6118.39 2271
6119.13 2238
6119.87 2283
6120.60 2257
6121.34 2156
6122.08 2233
6122.82 2251
6123.56 2226
6124.30 2236
6125.03 2223
6125.77 2274
6126.51 2246
6127.25 2265
6127.99 2334
6128.73 2309
6129.47 2311
6130.21 2202
6130.94 2215
6131.68 2267
6132.42 2220
6133.16 2243
6133.90 2296
6134.64 2294
6135.38 2352
6136.12 2281
6136.86 2280
6137.60 2381
6138.34 2551
6139.08 2607
6139.81 2701
6140.55 2721
6141.29 2654
6142.03 2674
6142.77 2748
6143.51 2804
6144.25 2666
6144.99 2606
6145.73 2643
6146.47 2586
6147.21 2606
6147.95 2655
6148.69 2639
6149.43 2552
6150.17 2537
6150.91 2610
6151.65 2579
6152.39 2624
6153.13 2646
6153.87 2670
6154.61 2770
6155.35 2776
6156.09 2842
6156.83 2915
6157.58 2864
6158.32 2907
6159.06 2884
6159.80 2903
6160.54 3024
6161.28 3037
6162.02 3033
6162.76 3232
6163.50 3283
6164.24 3405
6164.98 3525
6165.72 3766
6166.46 3986
6167.21 4048
6167.95 3992
6168.69 4097
6169.43 4056
6170.17 3955
6170.91 3894
6171.65 3807
6172.39 3699
6173.14 3726
6173.88 3738
6174.62 3668
6175.36 3713
6176.10 3770
6176.84 3727
6177.59 3869
6178.33 3995
6179.07 4282
6179.81 4705
6180.55 5291
6181.30 6080
6182.04 6756
6182.78 7551
6183.52 8323
6184.26 8480
6185.01 8247
6185.75 7871
6186.49 7596
6187.23 6985
6187.97 6350
6188.72 5797
6189.46 5441
6190.20 5016
6190.94 4894
6191.69 4707
6192.43 4609
6193.17 4480
6193.92 4549
6194.66 4366
6195.40 4384
6196.14 4330
6196.89 4229
6197.63 4276
6198.37 4260
6199.12 4209
6199.86 4223
6200.60 4196
6201.34 4240
6202.09 4230
6202.83 4288
6203.57 4585
6204.32 5090
6205.06 5890
6205.80 6895
6206.55 8515
6207.29 10707
6208.03 12931
6208.78 15249
6209.52 16943
6210.27 17881
6211.01 17828
6211.75 16985
6212.50 15383
6213.24 13561
6213.98 11531
6214.73 9820
6215.47 8259
6216.22 6896
6216.96 5954
6217.71 5234
6218.45 4644
6219.19 4234
6219.94 4063
6220.68 3865
6221.43 3684
6222.17 3559
6222.92 3505
6223.66 3518
6224.40 3481
6225.15 3376
6225.89 3201
6226.64 3057
6227.38 2963
6228.13 2923
6228.87 2742
6229.62 2608
6230.36 2516
6231.11 2525
6231.85 2562
6232.60 2452
6233.34 2486
6234.09 2603
6234.83 2612
6235.58 2719
6236.32 2730
6237.07 2781
6237.81 2903
6238.56 3060
6239.30 3412
6240.05 3709
6240.80 3929
6241.54 4071
6242.29 4072
6243.03 3906
6243.78 3702
6244.52 3573
6245.27 3532
6246.02 3562
6246.76 3675
6247.51 3705
6248.25 3604
6249.00 3574
6249.75 3506
6250.49 3515
6251.24 3347
6251.98 3194
6252.73 3131
6253.48 3144
6254.22 2986
6254.97 2963
6255.72 2949
6256.46 2948
6257.21 2883
6257.95 2728
6258.70 2747
6259.45 2703
6260.19 2689
6260.94 2718
6261.69 2744
6262.43 2745
6263.18 2522
6263.93 2588
6264.68 2603
6265.42 2498
6266.17 2513
6266.92 2479
6267.66 2509
6268.41 2589
6269.16 2660
6269.91 2630
6270.65 2670
6271.40 2638
6272.15 2610
6272.89 2603
6273.64 2634
6274.39 2501
6275.14 2564
6275.88 2673
6276.63 2694
6277.38 2667
6278.13 2790
6278.88 2795
6279.62 2751
6280.37 2724
6281.12 2633
6281.87 2613
6282.62 2489
6283.36 2361
6284.11 2423
6284.86 2359
6285.61 2276
6286.36 2231
6287.10 2221
6287.85 2157
6288.60 2150
6289.35 2108
6290.10 2175
6290.85 2121
6291.59 2114
6292.34 2012
6293.09 2074
6293.84 2078
6294.59 2088
6295.34 2123
6296.09 2055
6296.84 2026
6297.58 2029
6298.33 1987
6299.08 1956
6299.83 1974
6300.58 1946
6301.33 1965
6302.08 1924
6302.83 1927
6303.58 1909
6304.33 1953
6305.08 1897
6305.83 1889
6306.58 1899
6307.32 1970
6308.07 2028
6308.82 1995
6309.57 2008
6310.32 2056
6311.07 2088
6311.82 2132
6312.57 2098
6313.32 2121
6314.07 2164
6314.82 2284
6315.57 2304
6316.32 2348
6317.07 2429
6317.82 2505
6318.57 2373
6319.32 2312
6320.07 2193
6320.82 2075
6321.57 2015
6322.32 1922
6323.07 1830
6323.82 1896
6324.58 1856
6325.33 1846
6326.08 1795
6326.83 1809
6327.58 1811
6328.33 1844
6329.08 1853
6329.83 1843
6330.58 1822
6331.33 1905
6332.08 1864
6332.83 1793
6333.58 1766
6334.34 1859
6335.09 1878
6335.84 1874
6336.59 1812
6337.34 1787
6338.09 1829
6338.84 1806
6339.59 1848
6340.35 1858
6341.10 1851
6341.85 1882
6342.60 1874
6343.35 1834
6344.10 1799
6344.86 1768
6345.61 1841
6346.36 1810
6347.11 1792
6347.86 1849
6348.62 1879
6349.37 1927
6350.12 1905
6350.87 2034
6351.62 2067
6352.38 2006
6353.13 2202
6353.88 2292
6354.63 2367
6355.38 2369
6356.14 2373
6356.89 2356
6357.64 2301
6358.39 2220
6359.15 2167
6359.90 2107
6360.65 2038
6361.40 2031
6362.16 2001
6362.91 1955
6363.66 1932
6364.42 1996
6365.17 2057
6365.92 2149
6366.67 2449
6367.43 2630
6368.18 2783
6368.93 2940
6369.69 2915
6370.44 2748
6371.19 2654
6371.95 2539
6372.70 2451
6373.45 2238
6374.21 2153
6374.96 2061
6375.71 2092
6376.47 2063
6377.22 2027
6377.98 2128
6378.73 2107
6379.48 2072
6380.24 2052
6380.99 2118
6381.74 2126
6382.50 2151
6383.25 2050
6384.01 2010
6384.76 1960
6385.51 1989
6386.27 1941
6387.02 2000
6387.78 1914
6388.53 1931
6389.29 1948
6390.04 1917
6390.79 2001
6391.55 1929
6392.30 1893
6393.06 1856
6393.81 1838
6394.57 1889
6395.32 1837
6396.08 1779
6396.83 1737
6397.59 1690
6398.34 1658
6399.10 1695
6399.85 1713
6400.61 1689
6401.36 1668
6402.12 1727
6402.87 1724
6403.63 1757
6404.38 1741
6405.14 1613
6405.89 1592
6406.65 1640
6407.40 1678
6408.16 1732
6408.91 1811
6409.67 1911
6410.43 1914
6411.18 1981
6411.94 2033
6412.69 1928
6413.45 1876
6414.20 1802
6414.96 1789
6415.72 1857
6416.47 1785
6417.23 1788
6417.98 1876
6418.74 1873
6419.50 1789
6420.25 1773
6421.01 1770
6421.77 1785
6422.52 1759
6423.28 1687
6424.03 1765
6424.79 1721
6425.55 1700
6426.30 1674
6427.06 1646
6427.82 1632
6428.57 1680
6429.33 1672
6430.09 1641
6430.84 1605
6431.60 1614
6432.36 1621
6433.11 1716
6433.87 1636
6434.63 1658
6435.39 1699
6436.14 1738
6436.90 1659
6437.66 1685
6438.41 1670
6439.17 1715
6439.93 1718
6440.69 1785
6441.44 1818
6442.20 1769
6442.96 1769
6443.72 1747
6444.47 1824
6445.23 1764
6445.99 1819
6446.75 1774
6447.50 1809
6448.26 1803
6449.02 1769
6449.78 1803
6450.54 1803
6451.29 1795
6452.05 1826
6452.81 1845
6453.57 1871
6454.33 1854
6455.08 1855
6455.84 1903
6456.60 1868
6457.36 1845
6458.12 1851
6458.88 1871
6459.64 1917
6460.39 1950
6461.15 1961
6461.91 1952
6462.67 2030
6463.43 2009
6464.19 2174
6464.95 2117
6465.70 2191
6466.46 2212
6467.22 2121
6467.98 2205
6468.74 2249
6469.50 2192
6470.26 2237
6471.02 2206
6471.78 2178
6472.54 2247
6473.30 2237
6474.05 2226
6474.81 2290
6475.57 2254
6476.33 2286
6477.09 2260
6477.85 2314
6478.61 2387
6479.37 2426
6480.13 2451
6480.89 2458
6481.65 2455
6482.41 2568
6483.17 2578
6483.93 2581
6484.69 2626
6485.45 2664
6486.21 2654
6486.97 2715
6487.73 2722
6488.49 2756
6489.25 2807
6490.01 2926
6490.77 2969
6491.53 3066
6492.29 3157
6493.05 3179
6493.81 3328
6494.57 3393
6495.33 3383
6496.10 3371
6496.86 3410
6497.62 3436
6498.38 3326
6499.14 3384
6499.90 3362
6500.66 3312
6501.42 3442
6502.18 3430
6502.94 3539
6503.70 3660
6504.47 4049
6505.23 4876
6505.99 6003
6506.75 7246
6507.51 8720
6508.27 10092
6509.03 11097
6509.79 11458
6510.56 11279
6511.32 10687
6512.08 9683
6512.84 8426
6513.60 7528
6514.36 6572
6515.13 5812
6515.89 5289
6516.65 4889
6517.41 4530
6518.17 4276
6518.94 4085
6519.70 4119
6520.46 4127
6521.22 4073
6521.98 4043
6522.75 4128
6523.51 4210
6524.27 4459
6525.03 4726
6525.79 5039
6526.56 5198
6527.32 5673
6528.08 6020
6528.84 6195
6529.61 6300
6530.37 6178
6531.13 6108
6531.90 5915
6532.66 5932
6533.42 6167
6534.18 6697
6534.95 7655
6535.71 8738
6536.47 9552
6537.24 10085
6538.00 10212
6538.76 9665
6539.53 9055
6540.29 8090
6541.05 7145
6541.82 6199
6542.58 5574
6543.34 4983
6544.11 4501
6544.87 4371
6545.63 4234
6546.40 4093
6547.16 3958
6547.92 3857
6548.69 3834
6549.45 3745
6550.21 3635
6550.98 3573
6551.74 3542
6552.51 3365
6553.27 3383
6554.03 3424
6554.80 3386
6555.56 3304
6556.33 3314
6557.09 3244
6557.85 3212
6558.62 3311
6559.38 3341
6560.15 3322
6560.91 3395
6561.68 3528
6562.44 3580
6563.21 3666
6563.97 3684
6564.74 3794
6565.50 3748
6566.26 3860
6567.03 3809
6567.79 3817
6568.56 3765
6569.32 3700
6570.09 3671
6570.85 3673
6571.62 3747
6572.38 3829
6573.15 3935
6573.91 3969
6574.68 4042
6575.44 4065
6576.21 4134
6576.98 4169
6577.74 4190
6578.51 4122
6579.27 4134
6580.04 4191
6580.80 4227
6581.57 4258
6582.33 4205
6583.10 4302
6583.87 4331
6584.63 4205
6585.40 4149
6586.16 4151
6586.93 4156
6587.70 4063
6588.46 4064
6589.23 4031
6589.99 4169
6590.76 4326
6591.53 4538
6592.29 4790
6593.06 5315
6593.82 5864
6594.59 6470
6595.36 6718
6596.12 6931
6596.89 7031
6597.66 6724
6598.42 6552
6599.19 6174
6599.96 5711
6600.72 5314
6601.49 4934
6602.26 4545
6603.02 4215
6603.79 4020
6604.56 3733
6605.33 3619
6606.09 3519
6606.86 3418
6607.63 3400
6608.39 3436
6609.16 3366
6609.93 3314
6610.70 3245
6611.46 3273
6612.23 3354
6613.00 3330
6613.77 3285
6614.53 3200
6615.30 3125
6616.07 3081
6616.84 3099
6617.60 3138
6618.37 3085
6619.14 3219
6619.91 3260
6620.68 3376
6621.44 3463
6622.21 3623
6622.98 3792
6623.75 3767
6624.52 3813
6625.28 3908
6626.05 3852
6626.82 3786
6627.59 3663
6628.36 3466
6629.13 3445
6629.89 3364
6630.66 3348
6631.43 3380
6632.20 3444
6632.97 3584
6633.74 3763
6634.51 3930
6635.27 4034
6636.04 4213
6636.81 4255
6637.58 4347
6638.35 4276
6639.12 4224
6639.89 4320
6640.66 4263
6641.43 4369
6642.19 4386
6642.96 4347
6643.73 4235
6644.50 4060
6645.27 3979
6646.04 3715
6646.81 3516
6647.58 3373
6648.35 3130
6649.12 3092
6649.89 3028
6650.66 2927
6651.43 2865
6652.20 2784
6652.97 2796
6653.74 2782
6654.51 2765
6655.28 2728
6656.05 2738
6656.82 2752
6657.59 2717
6658.36 2752
6659.13 2741
6659.90 2710
6660.67 2698
6661.44 2743
6662.21 2728
6662.98 2653
6663.75 2651
6664.52 2650
6665.29 2687
6666.06 2685
6666.83 2742
6667.60 2671
6668.37 2761
6669.14 2691
6669.91 2838
6670.68 3012
6671.46 3057
6672.23 3077
6673.00 3083
6673.77 3043
6674.54 3043
6675.31 3006
6676.08 3045
6676.85 3023
6677.62 3008
6678.40 2982
6679.17 3012
6679.94 3050
6680.71 3049
6681.48 3113
6682.25 3172
6683.02 3170
6683.80 3385
6684.57 3546
6685.34 3873
6686.11 4058
6686.88 4203
6687.65 4211
6688.43 3947
6689.20 3662
6689.97 3504
6690.74 3317
6691.51 3106
6692.29 2892
6693.06 2833
6693.83 2717
6694.60 2694
6695.37 2480
6696.15 2533
6696.92 2513
6697.69 2555
6698.46 2569
6699.24 2526
6700.01 2496
6700.78 2545
6701.55 2540
6702.33 2478
6703.10 2529
6703.87 2454
6704.64 2459
6705.42 2463
6706.19 2326
6706.96 2447
6707.74 2388
6708.51 2308
6709.28 2298
6710.06 2302
6710.83 2284
6711.60 2299
6712.37 2224
6713.15 2290
6713.92 2117
6714.69 2162
6715.47 2141
6716.24 2097
6717.01 2139
6717.79 2165
6718.56 2155
6719.34 2135
6720.11 2156
6720.88 2242
6721.66 2164
6722.43 2121
6723.20 2102
6723.98 2071
6724.75 2135
6725.53 2174
6726.30 2209
6727.07 2130
6727.85 2125
6728.62 2123
6729.40 2151
6730.17 2123
6730.95 2098
6731.72 2202
6732.49 2206
6733.27 2240
6734.04 2277
6734.82 2232
6735.59 2301
6736.37 2274
6737.14 2286
6737.92 2388
6738.69 2348
6739.47 2367
6740.24 2386
6741.01 2379
6741.79 2405
6742.56 2464
6743.34 2453
6744.11 2389
6744.89 2502
6745.67 2522
6746.44 2514
6747.22 2499
6747.99 2512
6748.77 2525
6749.54 2538
6750.32 2689
6751.09 2786
6751.87 2941
6752.64 3168
6753.42 3333
6754.19 3547
6754.97 3543
6755.75 3469
6756.52 3354
6757.30 3245
6758.07 3138
6758.85 2957
6759.63 2923
6760.40 2987
6761.18 2852
6761.95 2884
6762.73 2838
6763.51 2743
6764.28 2708
6765.06 2586
6765.83 2612
6766.61 2634
6767.39 2586
6768.16 2640
6768.94 2644
6769.72 2632
6770.49 2524
6771.27 2580
6772.05 2539
6772.82 2441
6773.60 2359
6774.38 2338
6775.15 2279
6775.93 2283
6776.71 2249
6777.48 2253
6778.26 2217
6779.04 2280
6779.82 2257
6780.59 2239
6781.37 2270
6782.15 2252
6782.92 2258
6783.70 2235
6784.48 2251
6785.26 2187
6786.03 2147
6786.81 2144
6787.59 2109
6788.37 2101
6789.14 2093
6789.92 2151
6790.70 2026
6791.48 2009
6792.25 2078
6793.03 2066
6793.81 1943
6794.59 1983
6795.37 1911
6796.14 1943
6796.92 1952
6797.70 1907
6798.48 1955
6799.26 1950
6800.04 1954
6800.81 2087
6801.59 2059
6802.37 2053
6803.15 2062
6803.93 2069
6804.71 2009
6805.48 2057
6806.26 2127
6807.04 2191
6807.82 2146
6808.60 2095
6809.38 2065
6810.16 2051
6810.94 2095
6811.71 1977
6812.49 1983
6813.27 2038
6814.05 2065
6814.83 1990
6815.61 1977
6816.39 1992
6817.17 1945
6817.95 1937
6818.73 2008
6819.51 2064
6820.29 1997
6821.07 1980
6821.84 1983
6822.62 1872
6823.40 1931
6824.18 1969
6824.96 1888
6825.74 1896
6826.52 1971
6827.30 1901
6828.08 1894
6828.86 1896
6829.64 1897
6830.42 1889
6831.20 1895
6831.98 1868
6832.76 1883
6833.54 1801
6834.32 1823
6835.10 1904
6835.88 1973
6836.66 2097
6837.44 2177
6838.22 2243
6839.01 2412
6839.79 2472
6840.57 2465
6841.35 2435
6842.13 2386
6842.91 2276
6843.69 2258
6844.47 2133
6845.25 2165
6846.03 2157
6846.81 2205
6847.59 2327
6848.37 2419
6849.16 2742
6849.94 2979
6850.72 3087
6851.50 3226
6852.28 3339
6853.06 3298
6853.84 3196
6854.62 2959
6855.41 2853
6856.19 2689
6856.97 2505
6857.75 2359
6858.53 2238
6859.31 2210
6860.10 2231
6860.88 2101
6861.66 2076
6862.44 2061
6863.22 2052
6864.00 2023
6864.79 2072
6865.57 2077
6866.35 2092
6867.13 2185
6867.91 2190
6868.70 2122
6869.48 2116
6870.26 2135
6871.04 2178
6871.83 2154
6872.61 2252
6873.39 2321
6874.17 2280
6874.96 2282
6875.74 2307
6876.52 2311
6877.30 2386
6878.09 2425
6878.87 2529
6879.65 2627
6880.43 2839
6881.22 3054
6882.00 3255
6882.78 3259
6883.57 3382
6884.35 3485
6885.13 3359
6885.92 3557
6886.70 3757
6887.48 4083
6888.27 4374
6889.05 4656
6889.83 4812
6890.62 4823
6891.40 4611
6892.18 4314
6892.97 4016
6893.75 3691
6894.53 3354
6895.32 3165
6896.10 3022
6896.88 2821
6897.67 2897
6898.45 2749
6899.24 2706
6900.02 2706
6900.80 2723
6901.59 2703
6902.37 2681
6903.16 2666
6903.94 2718
6904.73 2637
6905.51 2655
6906.29 2603
6907.08 2560
6907.86 2581
6908.65 2664
6909.43 2646
6910.22 2526
6911.00 2462
6911.79 2434
6912.57 2435
6913.35 2356
6914.14 2356
6914.92 2406
6915.71 2392
6916.49 2415
6917.28 2402
6918.06 2389
6918.85 2388
6919.63 2335
6920.42 2384
6921.20 2436
6921.99 2406
6922.78 2396
6923.56 2433
6924.35 2511
6925.13 2503
6925.92 2624
6926.70 2597
6927.49 2653
6928.27 2602
6929.06 2577
6929.84 2586
6930.63 2577
6931.42 2556
6932.20 2559
6932.99 2585
6933.77 2699
6934.56 2670
6935.35 2742
6936.13 2618
6936.92 2644
6937.70 2862
6938.49 2974
6939.28 3075
6940.06 3125
6940.85 3282
6941.63 3505
6942.42 3689
6943.21 3786
6943.99 3801
6944.78 3831
6945.57 3907
6946.35 3918
6947.14 3977
6947.93 4186
6948.71 4390
6949.50 4712
6950.29 4467
6951.07 4314
6951.86 4269
6952.65 4118
6953.44 3983
6954.22 3937
6955.01 3743
6955.80 3716
6956.58 3592
6957.37 3602
6958.16 3510
6958.95 3454
6959.73 3454
6960.52 3500
6961.31 3557
6962.09 3625
6962.88 3683
6963.67 3706
6964.46 3732
6965.25 3905
6966.03 4017
6966.82 4273
6967.61 4413
6968.40 4642
6969.18 4717
6969.97 4865
6970.76 4976
6971.55 5060
6972.34 5105
6973.12 4995
6973.91 4951
6974.70 4928
6975.49 4832
6976.28 4915
6977.07 4966
6977.85 5102
6978.64 5298
6979.43 5652
6980.22 6058
6981.01 6780
6981.80 7653
6982.59 9055
6983.37 10873
6984.16 13190
6984.95 15804
6985.74 17997
6986.53 19356
6987.32 19526
6988.11 19117
6988.90 17898
6989.69 15922
6990.47 14026
6991.26 12166
6992.05 10257
6992.84 8611
6993.63 7324
6994.42 6316
6995.21 5466
6996.00 4965
6996.79 4547
6997.58 4235
6998.37 3982
6999.16 3758
6999.95 3743
7000.74 3573
7001.53 3496
7002.32 3457
7003.11 3384
7003.90 3325
7004.69 3215
7005.48 3071
7006.27 3002
7007.06 2815
7007.85 2803
7008.64 2792
7009.43 2871
7010.22 3072
7011.01 3110
7011.80 3238
7012.59 3340
7013.38 3458
7014.17 3463
7014.96 3390
7015.75 3448
7016.54 3472
7017.33 3397
7018.12 3275
7018.91 3226
7019.70 3276
7020.49 3289
7021.28 3504
7022.07 3536
7022.87 3637
7023.66 3706
7024.45 3830
7025.24 3978
7026.03 3987
7026.82 3937
7027.61 3905
7028.40 3852
7029.19 3813
7029.99 3729
7030.78 3691
7031.57 3560
7032.36 3519
7033.15 3390
7033.94 3321
7034.74 3372
7035.53 3501
7036.32 3608
7037.11 3781
7037.90 3928
7038.69 4019
7039.49 3992
7040.28 3886
7041.07 3582
7041.86 3561
7042.65 3708
7043.45 3604
7044.24 3506
7045.03 3490
7045.82 3408
7046.61 3471
7047.41 3465
7048.20 3689
7048.99 3760
7049.78 3977
7050.58 4238
7051.37 4459
7052.16 4575
7052.95 4556
7053.75 4309
7054.54 4029
7055.33 3811
7056.13 3673
7056.92 3594
7057.71 3418
7058.50 3478
7059.30 3393
7060.09 3301
7060.88 3317
7061.68 3343
7062.47 3351
7063.26 3210
7064.06 3199
7064.85 3146
7065.64 3144
7066.44 2951
7067.23 3014
7068.02 3105
7068.82 3036
7069.61 2864
7070.40 2826
7071.20 2878
7071.99 2891
7072.78 2788
7073.58 2771
7074.37 2645
7075.17 2625
7075.96 2601
7076.75 2540
7077.55 2590
7078.34 2504
7079.14 2523
7079.93 2495
7080.72 2519
7081.52 2592
7082.31 2537
7083.11 2534
7083.90 2442
7084.70 2530
7085.49 2676
7086.28 2764
7087.08 2820
7087.87 2971
7088.67 2968
7089.46 3082
7090.26 3018
7091.05 2901
7091.85 2769
7092.64 2658
7093.44 2601
7094.23 2525
7095.03 2448
7095.82 2287
7096.62 2178
7097.41 2211
7098.21 2169
7099.00 2151
7099.80 2114
7100.59 2134
7101.39 2076
7102.18 2038
7102.98 2076
7103.77 2063
7104.57 2027
7105.37 1971
7106.16 1920
7106.96 1864
7107.75 1819
7108.55 1849
7109.34 1916
7110.14 1879
7110.94 1839
7111.73 1870
7112.53 1871
7113.32 1879
7114.12 1794
7114.92 1818
7115.71 1864
7116.51 1854
7117.30 1901
7118.10 1901
7118.90 1869
7119.69 1837
7120.49 1823
7121.29 1804
7122.08 1887
7122.88 1874
7123.68 1841
7124.47 1865
7125.27 1866
7126.07 1795
7126.86 1885
7127.66 1886
7128.46 1845
7129.25 1906
7130.05 1943
7130.85 1831
7131.64 1919
7132.44 1931
7133.24 1912
7134.04 1811
7134.83 1830
7135.63 1783
7136.43 1778
7137.23 1730
7138.02 1695
7138.82 1713
7139.62 1664
7140.42 1662
7141.21 1610
7142.01 1619
7142.81 1586
7143.61 1677
7144.40 1663
7145.20 1567
7146.00 1572
7146.80 1635
7147.59 1583
7148.39 1560
7149.19 1557
7149.99 1539
7150.79 1514
7151.59 1553
7152.38 1502
7153.18 1499
7153.98 1537
7154.78 1547
7155.58 1558
7156.38 1611
7157.17 1611
7157.97 1599
7158.77 1595
7159.57 1568
7160.37 1519
7161.17 1554
7161.97 1592
7162.76 1505
7163.56 1503
7164.36 1549
7165.16 1534
7165.96 1505
7166.76 1522
7167.56 1532
7168.36 1453
7169.16 1474
7169.96 1481
7170.75 1445
7171.55 1432
7172.35 1425
7173.15 1450
7173.95 1436
7174.75 1389
7175.55 1375
7176.35 1313
7177.15 1322
7177.95 1293
7178.75 1324
7179.55 1336
7180.35 1401
7181.15 1447
7181.95 1466
7182.75 1452
7183.55 1416
7184.35 1396
7185.15 1377
7185.95 1363
7186.75 1414
7187.55 1389
7188.35 1416
7189.15 1390
7189.95 1311
7190.75 1292
7191.55 1285
7192.35 1280
7193.15 1305
7193.95 1309
7194.75 1306
7195.55 1328
7196.35 1349
7197.15 1290
7197.95 1261
7198.76 1316
7199.56 1375
7200.36 1321
7201.16 1305
7201.96 1305
7202.76 1270
7203.56 1275
7204.36 1267
7205.16 1255
7205.96 1258
7206.77 1270
7207.57 1342
7208.37 1365
7209.17 1317
7209.97 1310
7210.77 1379
7211.57 1370
7212.38 1402
7213.18 1368
7213.98 1398
7214.78 1423
7215.58 1355
7216.38 1369
7217.19 1408
7217.99 1412
7218.79 1406
7219.59 1434
7220.39 1436
7221.20 1430
7222.00 1416
7222.80 1463
7223.60 1424
7224.40 1431
7225.21 1425
7226.01 1410
7226.81 1441
7227.61 1431
7228.42 1395
7229.22 1329
7230.02 1312
7230.82 1361
7231.63 1398
7232.43 1425
7233.23 1500
7234.03 1477
7234.84 1534
7235.64 1601
7236.44 1656
7237.25 1703
7238.05 1715
7238.85 1786
7239.65 1649
7240.46 1615
7241.26 1599
7242.06 1509
7242.87 1549
7243.67 1481
7244.47 1472
7245.28 1409
7246.08 1482
7246.88 1515
7247.69 1501
7248.49 1501
7249.30 1499
7250.10 1567
7250.90 1554
7251.71 1536
7252.51 1526
7253.31 1539
7254.12 1575
7254.92 1604
7255.73 1665
7256.53 1679
7257.33 1666
7258.14 1630
7258.94 1601
7259.75 1545
7260.55 1516
7261.35 1496
7262.16 1473
7262.96 1466
7263.77 1462
7264.57 1491
7265.38 1520
7266.18 1494
7266.99 1512
7267.79 1543
7268.59 1564
7269.40 1555
7270.20 1529
7271.01 1573
7271.81 1571
7272.62 1502
7273.42 1507
7274.23 1532
7275.03 1505
7275.84 1546
7276.64 1594
7277.45 1613
7278.25 1509
7279.06 1548
7279.86 1574
7280.67 1647
7281.48 1728
7282.28 1857
7283.09 1995
7283.89 2235
7284.70 2388
7285.50 2514
7286.31 2551
7287.11 2538
7287.92 2434
7288.73 2312
7289.53 2145
7290.34 2017
7291.14 1859
7291.95 1770
7292.76 1780
7293.56 1633
7294.37 1585
7295.17 1619
7295.98 1592
7296.79 1603
7297.59 1607
7298.40 1589
7299.21 1641
7300.01 1621
7300.82 1633
7301.62 1640
7302.43 1596
7303.24 1661
7304.04 1729
7304.85 1727
7305.66 1638
7306.46 1680
7307.27 1728
7308.08 1809
7308.89 1809
7309.69 1867
7310.50 2023
7311.31 2073
7312.11 2096
7312.92 2107
7313.73 2087
7314.53 2107
7315.34 2181
7316.15 2131
7316.96 2291
7317.76 2513
7318.57 2847
7319.38 3192
7320.19 3475
7320.99 3511
7321.80 3505
7322.61 3430
7323.42 3194
7324.22 2931
7325.03 2759
7325.84 2561
7326.65 2380
7327.46 2219
7328.26 2128
7329.07 2029
7329.88 1852
7330.69 1895
7331.50 1847
7332.30 1853
7333.11 1861
7333.92 1837
7334.73 1806
7335.54 1855
7336.35 1905
7337.15 1825
7337.96 1757
7338.77 1858
7339.58 1982
7340.39 1883
7341.20 1967
7342.01 1947
7342.82 1930
7343.62 1886
7344.43 1821
7345.24 1771
7346.05 1696
7346.86 1755
7347.67 1642
7348.48 1677
7349.29 1598
7350.10 1586
7350.91 1546
7351.71 1511
7352.52 1440
7353.33 1486
7354.14 1465
7354.95 1501
7355.76 1526
7356.57 1513
7357.38 1538
7358.19 1615
7359.00 1585
7359.81 1633
7360.62 1640
7361.43 1689
7362.24 1697
7363.05 1699
7363.86 1721
7364.67 1685
7365.48 1670
7366.29 1661
7367.10 1700
7367.91 1653
7368.72 1656
7369.53 1600
7370.34 1609
7371.15 1588
7371.96 1501
7372.77 1546
7373.58 1515
7374.39 1442
7375.20 1443
7376.01 1492
7376.82 1515
7377.63 1615
7378.45 1623
7379.26 1702
7380.07 1799
7380.88 1831
7381.69 1931
7382.50 2040
7383.31 2028
7384.12 1913
7384.93 1872
7385.74 1772
7386.56 1681
7387.37 1586
7388.18 1628
7388.99 1515
7389.80 1492
7390.61 1494
7391.42 1457
7392.24 1397
7393.05 1335
7393.86 1342
7394.67 1386
7395.48 1378
7396.29 1368
7397.10 1406
7397.92 1414
7398.73 1444
7399.54 1441
7400.35 1445
7401.16 1484
7401.98 1585
7402.79 1572
7403.60 1528
7404.41 1479
7405.23 1435
7406.04 1451
7406.85 1478
7407.66 1421
7408.47 1368
7409.29 1390
7410.10 1402
7410.91 1298
7411.72 1290
7412.54 1240
7413.35 1221
7414.16 1229
7414.98 1184
7415.79 1212
7416.60 1161
7417.41 1152
7418.23 1165
7419.04 1140
7419.85 1140
7420.67 1192
7421.48 1210
7422.29 1150
7423.11 1120
7423.92 1076
7424.73 1135
7425.54 1072
7426.36 1126
7427.17 1151
7427.99 1120
7428.80 1097
7429.61 1101
7430.43 1111
7431.24 1109
7432.05 1032
7432.87 1117
7433.68 1103
7434.49 1091
7435.31 1115
7436.12 1085
7436.94 1131
7437.75 1116
7438.56 1147
7439.38 1157
7440.19 1164
7441.01 1140
7441.82 1101
7442.64 1127
7443.45 1112
7444.26 1107
7445.08 1112
7445.89 1099
7446.71 1096
7447.52 1136
7448.34 1123
7449.15 1113
7449.97 1097
7450.78 1095
7451.59 1083
7452.41 1088
7453.22 1034
7454.04 1060
7454.85 1086
7455.67 1072
7456.48 1087
7457.30 1071
7458.11 1128
7458.93 1095
7459.74 1121
7460.56 1101
7461.38 1140
7462.19 1135
7463.01 1064
7463.82 1136
7464.64 1141
7465.45 1088
7466.27 1083
7467.08 1115
7467.90 1199
7468.72 1078
7469.53 1052
7470.35 1103
7471.16 1175
7471.98 1118
7472.79 1126
7473.61 1168
7474.43 1156
7475.24 1165
7476.06 1189
7476.87 1152
7477.69 1105
7478.51 1154
7479.32 1159
7480.14 1127
7480.96 1092
7481.77 1109
7482.59 1122
7483.41 1095
7484.22 1102
7485.04 1104
7485.85 1094
7486.67 1165
7487.49 1118
7488.31 1095
7489.12 1055
7489.94 1094
7490.76 1085
7491.57 1051
7492.39 1117
7493.21 1089
7494.02 1139
7494.84 1121
7495.66 1069
7496.48 1066
7497.29 1088
7498.11 1133
7498.93 1038
7499.74 1087
7500.56 1111
7501.38 1091
7502.20 1072
7503.01 1048
7503.83 1101
7504.65 1081
7505.47 1113
7506.29 1131
7507.10 1123
7507.92 1115
7508.74 1100
7509.56 1062
7510.37 1095
7511.19 1062
7512.01 1073
7512.83 1095
7513.65 1129
7514.47 1090
7515.28 1080
7516.10 1079
7516.92 1073
7517.74 1064
7518.56 1030
7519.38 1028
7520.19 1040
7521.01 1021
7521.83 1033
7522.65 1041
7523.47 1044
7524.29 1019
7525.11 1005
7525.92 1067
7526.74 1097
7527.56 1124
7528.38 1133
7529.20 1076
7530.02 1059
7530.84 1103
7531.66 1146
7532.48 1146
7533.30 1145
7534.12 1126
7534.93 1058
7535.75 1078
7536.57 1088
7537.39 1095
7538.21 1131
7539.03 1090
7539.85 1108
7540.67 1116
7541.49 1092
7542.31 1045
7543.13 1132
7543.95 1095
7544.77 1119
7545.59 1182
7546.41 1129
7547.23 1106
7548.05 1079
7548.87 1078
7549.69 1205
7550.51 1142
7551.33 1159
7552.15 1071
7552.97 1095
7553.79 1133
7554.61 1161
7555.43 1132
7556.25 1223
7557.07 1163
7557.89 1162
7558.71 1184
7559.53 1208
7560.36 1175
7561.18 1177
7562.00 1209
7562.82 1198
7563.64 1292
7564.46 1258
7565.28 1232
7566.10 1268
7566.92 1231
7567.74 1290
7568.56 1214
7569.39 1224
7570.21 1228
7571.03 1282
7571.85 1272
7572.67 1307
7573.49 1265
7574.31 1263
7575.14 1303
7575.96 1340
7576.78 1370
7577.60 1283
7578.42 1252
7579.24 1318
7580.06 1335
7580.89 1321
7581.71 1346
7582.53 1285
7583.35 1374
7584.17 1396
7585.00 1403
7585.82 1426
7586.64 1435
7587.46 1499
7588.29 1475
7589.11 1520
7589.93 1527
7590.75 1566
7591.57 1636
7592.40 1590
7593.22 1540
7594.04 1596
7594.86 1605
7595.69 1662
7596.51 1722
7597.33 1714
7598.15 1739
7598.98 1710
7599.80 1770
7600.62 1825
7601.45 1839
7602.27 1894
7603.09 1954
7603.92 2074
7604.74 2172
7605.56 2247
7606.38 2248
7607.21 2305
7608.03 2285
7608.85 2174
7609.68 2098
7610.50 2028
7611.32 1879
7612.15 1864
7612.97 1962
7613.80 1882
7614.62 1922
7615.44 1964
7616.27 2027
7617.09 2180
7617.91 2227
7618.74 2388
7619.56 2463
7620.39 2468
7621.21 2506
7622.03 2418
7622.86 2350
7623.68 2325
7624.51 2366
7625.33 2305
7626.15 2197
7626.98 2286
7627.80 2257
7628.63 2339
7629.45 2318
7630.28 2338
7631.10 2472
7631.93 2574
7632.75 2631
7633.58 2595
7634.40 2520
7635.22 2395
7636.05 2415
7636.87 2205
7637.70 2137
7638.52 2073
7639.35 1877
7640.17 1827
7641.00 1856
7641.82 1777
7642.65 1743
7643.47 1846
7644.30 1873
7645.13 1886
7645.95 1950
7646.78 1987
7647.60 2001
7648.43 2056
7649.25 2015
7650.08 1972
7650.90 1965
7651.73 1907
7652.55 1786
7653.38 1825
7654.21 1778
7655.03 1669
7655.86 1649
7656.68 1554
7657.51 1530
7658.34 1528
7659.16 1493
7659.99 1457
7660.81 1444
7661.64 1410
7662.47 1403
7663.29 1448
7664.12 1443
7664.95 1368
7665.77 1391
7666.60 1382
7667.42 1438
7668.25 1456
7669.08 1432
7669.90 1406
7670.73 1394
7671.56 1431
7672.38 1426
7673.21 1445
7674.04 1344
7674.87 1412
7675.69 1419
7676.52 1369
7677.35 1363
7678.17 1401
7679.00 1375
7679.83 1371
7680.65 1426
7681.48 1440
7682.31 1497
7683.14 1550
7683.96 1683
7684.79 1804
7685.62 1919
7686.45 1895
7687.27 1899
7688.10 1765
7688.93 1712
7689.76 1710
7690.58 1686
7691.41 1585
7692.24 1538
7693.07 1508
7693.90 1502
7694.72 1535
7695.55 1553
7696.38 1494
7697.21 1547
7698.04 1649
7698.86 1731
7699.69 1707
7700.52 1687
7701.35 1635
7702.18 1641
7703.01 1610
7703.83 1627
7704.66 1587
7705.49 1472
7706.32 1393
7707.15 1392
7707.98 1366
7708.81 1368
7709.63 1372
7710.46 1325
7711.29 1298
7712.12 1303
7712.95 1324
7713.78 1268
7714.61 1262
7715.44 1298
7716.27 1268
7717.10 1271
7717.93 1280
7718.75 1205
7719.58 1178
7720.41 1240
7721.24 1201
7722.07 1181
7722.90 1224
7723.73 1254
7724.56 1242
7725.39 1206
7726.22 1167
7727.05 1177
7727.88 1215
7728.71 1278
7729.54 1249
7730.37 1192
7731.20 1175
7732.03 1217
7732.86 1175
7733.69 1142
7734.52 1150
7735.35 1157
7736.18 1141
7737.01 1156
7737.84 1086
7738.67 1120
7739.50 1130
7740.33 1146
7741.16 1119
7741.99 1124
7742.82 1173
7743.65 1197
7744.48 1195
7745.31 1222
7746.14 1260
7746.98 1340
7747.81 1435
7748.64 1456
7749.47 1474
7750.30 1405
7751.13 1363
7751.96 1338
7752.79 1328
7753.62 1273
7754.45 1223
7755.29 1229
7756.12 1225
7756.95 1189
7757.78 1178
7758.61 1194
7759.44 1165
7760.27 1144
7761.11 1129
7761.94 1116
7762.77 1135
7763.60 1081
7764.43 1080
7765.26 1125
7766.10 1112
7766.93 1072
7767.76 1074
7768.59 1092
7769.42 1136
7770.26 1119
7771.09 1118
7771.92 1079
7772.75 1088
7773.58 1112
7774.42 1150
7775.25 1097
7776.08 1156
7776.91 1073
7777.75 1099
7778.58 1079
7779.41 1078
7780.24 1098
7781.08 1097
7781.91 1111
7782.74 1123
7783.57 1140
7784.41 1164
7785.24 1144
7786.07 1145
7786.91 1117
7787.74 1130
7788.57 1160
7789.40 1164
7790.24 1126
7791.07 1109
7791.90 1099
7792.74 1184
7793.57 1233
7794.40 1175
7795.24 1171
7796.07 1180
7796.90 1199
7797.74 1213
7798.57 1276
7799.40 1277
7800.24 1275
7801.07 1261
7801.91 1268
7802.74 1259
7803.57 1271
7804.41 1312
7805.24 1316
7806.07 1325
7806.91 1286
7807.74 1310
7808.58 1331
7809.41 1380
7810.25 1425
7811.08 1414
7811.91 1469
7812.75 1521
7813.58 1603
7814.42 1656
7815.25 1713
7816.09 1733
7816.92 1747
7817.75 1682
7818.59 1780
7819.42 1817
7820.26 1818
7821.09 1873
7821.93 1821
7822.76 1914
7823.60 1973
7824.43 2023
7825.27 2028
7826.10 1995
7826.94 1926
7827.77 1946
7828.61 1848
7829.44 1733
7830.28 1701
7831.11 1800
7831.95 1857
7832.78 1916
7833.62 1871
7834.46 1949
7835.29 2098
7836.13 2100
7836.96 2109
7837.80 2101
7838.63 2052
7839.47 2001
7840.31 1847
7841.14 1746
7841.98 1738
7842.81 1719
7843.65 1669
7844.48 1585
7845.32 1538
7846.16 1490
7846.99 1484
7847.83 1512
7848.67 1515
7849.50 1433
7850.34 1435
7851.17 1428
7852.01 1424
7852.85 1487
7853.68 1424
7854.52 1449
7855.36 1460
7856.19 1457
7857.03 1467
7857.87 1443
7858.70 1476
7859.54 1411
7860.38 1408
7861.21 1431
7862.05 1474
7862.89 1444
7863.72 1441
7864.56 1442
7865.40 1404
7866.24 1374
7867.07 1398
7867.91 1404
7868.75 1480
7869.59 1519
7870.42 1522
7871.26 1519
7872.10 1567
7872.94 1633
7873.77 1598
7874.61 1662
7875.45 1727
7876.29 1845
7877.12 1940
7877.96 2107
7878.80 2202
7879.64 2216
7880.47 2285
7881.31 2260
7882.15 2244
7882.99 2189
7883.83 2100
7884.66 2059
7885.50 1989
7886.34 1900
7887.18 1811
7888.02 1771
7888.86 1750
7889.69 1748
7890.53 1804
7891.37 1881
7892.21 1894
7893.05 2043
7893.89 1923
7894.73 1961
7895.56 1885
7896.40 1827
7897.24 1786
7898.08 1742
7898.92 1633
7899.76 1635
7900.60 1655
7901.44 1576
7902.28 1514
7903.12 1555
7903.95 1475
7904.79 1449
7905.63 1468
7906.47 1493
7907.31 1443
7908.15 1488
7908.99 1494
7909.83 1449
7910.67 1527
7911.51 1463
7912.35 1502
7913.19 1566
7914.03 1569
7914.87 1623
7915.71 1720
7916.55 1772
7917.39 1827
7918.23 1825
7919.07 1849
7919.91 1934
7920.75 1912
7921.59 1929
7922.43 1829
7923.27 1737
7924.11 1641
7924.95 1590
7925.79 1536
7926.63 1555
7927.47 1503
7928.31 1393
7929.15 1410
7929.99 1405
7930.83 1406
7931.67 1383
7932.51 1316
7933.35 1303
7934.19 1381
7935.04 1386
7935.88 1350
7936.72 1365
7937.56 1356
7938.40 1355
7939.24 1320
7940.08 1358
7940.92 1362
7941.76 1352
7942.60 1363
7943.45 1338
7944.29 1348
7945.13 1428
7945.97 1440
7946.81 1444
7947.65 1478
7948.49 1465
7949.34 1481
7950.18 1529
7951.02 1568
7951.86 1579
7952.70 1627
7953.54 1656
7954.39 1710
7955.23 1778
7956.07 1900
7956.91 1905
7957.75 1956
7958.60 1899
7959.44 1859
7960.28 1836
7961.12 1814
7961.96 1802
7962.81 1760
7963.65 1795
7964.49 1819
7965.33 1803
7966.18 1884
7967.02 2075
7967.86 2218
7968.70 2396
7969.55 2385
7970.39 2398
7971.23 2308
7972.08 2142
7972.92 2068
7973.76 1878
7974.60 1836
7975.45 1743
7976.29 1645
7977.13 1574
7977.98 1501
7978.82 1471
7979.66 1462
7980.51 1393
7981.35 1423
7982.19 1425
7983.04 1394
7983.88 1365
7984.72 1332
7985.57 1321
7986.41 1331
7987.25 1340
7988.10 1288
7988.94 1279
7989.78 1229
7990.63 1217
7991.47 1179
7992.32 1181
7993.16 1214
7994.00 1234
7994.85 1145
7995.69 1191
7996.54 1120
7997.38 1125
7998.22 1087
7999.07 1164
7999.91 1062
8000.76 1107
8001.60 1166
8002.45 1104
8003.29 1055
8004.13 1033
8004.98 1063
8005.82 1029
8006.67 1049
8007.51 1026
8008.36 1045
8009.20 1004
8010.05 988
8010.89 956
8011.74 1007
8012.58 996
8013.43 970
8014.27 940
8015.12 959
8015.96 955
8016.81 883
8017.65 908
8018.50 873
8019.34 921
8020.19 931
8021.03 937
8021.88 917
8022.72 925
8023.57 893
8024.41 912
8025.26 919
8026.11 907
8026.95 893
8027.80 928
8028.64 929
8029.49 943
8030.33 948
8031.18 953
8032.03 949
8032.87 912
8033.72 941
8034.56 880
8035.41 888
8036.26 926
8037.10 911
8037.95 912
8038.80 925
8039.64 948
8040.49 951
8041.34 952
8042.18 897
8043.03 912
8043.87 892
8044.72 943
8045.57 872
8046.41 905
8047.26 909
8048.11 916
8048.96 905
8049.80 902
8050.65 860
8051.50 850
8052.34 899
8053.19 888
8054.04 884
8054.88 879
8055.73 886
8056.58 863
8057.43 833
8058.27 843
8059.12 876
8059.97 857
8060.82 793
8061.66 822
8062.51 809
8063.36 819
8064.21 859
8065.05 833
8065.90 834
8066.75 806
8067.60 796
8068.44 786
8069.29 805
8070.14 780
8070.99 733
8071.84 765
8072.68 783
8073.53 827
8074.38 756
8075.23 757
8076.08 788
8076.93 797
8077.77 792
8078.62 791
8079.47 778
8080.32 765
8081.17 751
8082.02 786
8082.87 817
8083.71 753
8084.56 764
8085.41 779
8086.26 762
8087.11 760
8087.96 822
8088.81 812
8089.66 789
8090.51 810
8091.35 787
8092.20 753
8093.05 764
8093.90 770
8094.75 787
8095.60 773
8096.45 774
8097.30 821
8098.15 830
8099.00 774
8099.85 741
8100.70 767
8101.55 791
8102.40 819
8103.25 757
8104.10 771
8104.95 799
8105.80 775
8106.65 786
8107.50 810
8108.35 827
8109.20 806
8110.05 767
8110.90 771
8111.75 786
8112.60 794
8113.45 776
8114.30 755
8115.15 797
8116.00 767
8116.85 747
8117.70 785
8118.55 806
8119.40 799
8120.25 774
8121.10 790
8121.95 829
8122.80 845
8123.65 808
8124.50 792
8125.35 809
8126.20 852
8127.06 836
8127.91 847
8128.76 851
8129.61 839
8130.46 833
8131.31 883
8132.16 867
8133.01 932
8133.86 947
8134.72 894
8135.57 953
8136.42 926
8137.27 882
8138.12 909
8138.97 885
8139.83 865
8140.68 872
8141.53 875
8142.38 855
8143.23 881
8144.08 868
8144.94 822
8145.79 833
8146.64 880
8147.49 907
8148.34 921
8149.20 891
8150.05 898
8150.90 923
8151.75 912
8152.60 955
8153.46 938
8154.31 929
8155.16 979
8156.01 1046
8156.87 1043
8157.72 1007
8158.57 991
8159.42 981
8160.28 924
8161.13 902
8161.98 921
8162.84 855
8163.69 862
8164.54 864
8165.39 815
8166.25 849
8167.10 803
8167.95 839
8168.81 781
8169.66 799
8170.51 802
8171.37 792
8172.22 803
8173.07 780
8173.93 778
8174.78 752
8175.63 754
8176.49 782
8177.34 778
8178.19 755
8179.05 764
8179.90 765
8180.76 730
8181.61 664
8182.46 696
8183.32 673
8184.17 725
8185.02 702
8185.88 692
8186.73 689
8187.59 719
8188.44 730
8189.30 741
8190.15 686
8191.00 733
8191.86 747
8192.71 711
8193.57 727
8194.42 745
8195.28 722
8196.13 709
8196.99 745
8197.84 724
8198.69 714
8199.55 730
8200.40 690
8201.26 682
8202.11 685
8202.97 699
8203.82 707
8204.68 736
8205.53 754
8206.39 710
8207.24 690
8208.10 722
8208.95 691
8209.81 703
8210.67 713
8211.52 755
8212.38 699
8213.23 726
8214.09 708
8214.94 759
8215.80 732
8216.65 762
8217.51 750
8218.37 739
8219.22 758
8220.08 729
8220.93 804
8221.79 744
8222.64 781
8223.50 755
8224.36 720
8225.21 720
8226.07 758
8226.92 715
8227.78 689
8228.64 734
8229.49 740
8230.35 726
8231.21 704
8232.06 737
8232.92 741
8233.78 741
8234.63 725
8235.49 686
8236.35 701
8237.20 684
8238.06 670
8238.92 705
8239.77 720
8240.63 722
8241.49 670
8242.34 710
8243.20 730
8244.06 724
8244.91 695
8245.77 745
8246.63 724
8247.49 698
8248.34 703
8249.20 697
8250.06 713
8250.92 705
8251.77 741
8252.63 711
8253.49 725
8254.35 683
8255.20 694
8256.06 702
8256.92 704
8257.78 711
8258.63 731
8259.49 722
8260.35 664
8261.21 739
8262.07 740
8262.92 741
8263.78 714
8264.64 759
8265.50 782
8266.36 787
8267.22 745
8268.07 729
8268.93 773
8269.79 735
8270.65 829
8271.51 788
8272.37 783
8273.22 765
8274.08 763
8274.94 809
8275.80 821
8276.66 809
8277.52 859
8278.38 881
8279.24 902
8280.09 946
8280.95 965
8281.81 918
8282.67 933
8283.53 933
8284.39 908
8285.25 878
8286.11 839
8286.97 884
8287.83 849
8288.69 837
8289.55 823
8290.41 852
8291.26 817
8292.12 841
8292.98 845
8293.84 889
8294.70 880
8295.56 865
8296.42 888
8297.28 876
8298.14 856
8299.00 839
8299.86 840
8300.72 851
8301.58 834
8302.44 765
8303.30 805
8304.16 791
8305.02 767
8305.88 791
8306.74 820
8307.60 796
8308.46 788
8309.33 789
8310.19 775
8311.05 765
8311.91 733
8312.77 752
8313.63 711
8314.49 799
8315.35 749
8316.21 786
8317.07 762
8317.93 714
8318.79 714
8319.65 735
8320.52 791
8321.38 743
8322.24 725
8323.10 753
8323.96 734
8324.82 775
8325.68 781
8326.54 767
8327.41 763
8328.27 772
8329.13 801
8329.99 765
8330.85 769
8331.71 770
8332.57 800
8333.44 752
8334.30 750
8335.16 802
8336.02 796
8336.88 752
8337.75 737
8338.61 755
8339.47 758
8340.33 751
8341.19 746
8342.06 760
8342.92 726
8343.78 788
8344.64 789
8345.50 764
8346.37 801
8347.23 793
8348.09 832
8348.95 818
8349.82 819
8350.68 823
8351.54 801
8352.40 824
8353.27 836
8354.13 847
8354.99 813
8355.86 833
8356.72 815
8357.58 787
8358.45 780
8359.31 763
8360.17 805
8361.03 812
8361.90 765
8362.76 742
8363.62 776
8364.49 818
8365.35 794
8366.21 802
8367.08 806
8367.94 846
8368.80 849
8369.67 794
8370.53 835
8371.40 790
8372.26 807
8373.12 821
8373.99 818
8374.85 843
8375.71 813
8376.58 812
8377.44 828
8378.31 833
8379.17 869
8380.03 857
8380.90 871
8381.76 835
8382.63 865
8383.49 811
8384.36 869
8385.22 860
8386.08 875
8386.95 907
8387.81 897
8388.68 891
8389.54 907
8390.41 892
8391.27 899
8392.14 917
8393.00 895
8393.87 954
8394.73 892
8395.60 917
8396.46 925
8397.33 955
8398.19 932
8399.06 963
8399.92 972
8400.79 971
8401.65 962
8402.52 970
8403.38 991
8404.25 961
8405.11 935
8405.98 996
8406.84 1011
8407.71 1048
8408.58 1059
8409.44 1046
8410.31 975
8411.17 1052
8412.04 1087
8412.90 1098
8413.77 1087
8414.64 1081
8415.50 1149
8416.37 1170
8417.23 1128
8418.10 1081
8418.97 1209
8419.83 1178
8420.70 1139
8421.56 1209
8422.43 1214
8423.30 1196
8424.16 1220
8425.03 1275
8425.90 1256
8426.76 1302
8427.63 1310
8428.50 1328
8429.36 1390
8430.23 1365
8431.10 1370
8431.96 1376
8432.83 1431
8433.70 1450
8434.56 1456
8435.43 1497
8436.30 1515
8437.16 1571
8438.03 1590
8438.90 1692
8439.77 1740
8440.63 1765
8441.50 1861
8442.37 1853
8443.24 1912
8444.10 2021
8444.97 2055
8445.84 2061
8446.71 2030
8447.57 2092
8448.44 2212
8449.31 2226
8450.18 2210
8451.04 2357
8451.91 2523
8452.78 2657
8453.65 2952
8454.52 3323
8455.38 3759
8456.25 4128
8457.12 4527
8457.99 4619
8458.86 4566
8459.72 4323
8460.59 4065
8461.46 3885
8462.33 3475
8463.20 3058
8464.07 2913
8464.93 2674
8465.80 2471
8466.67 2223
8467.54 2101
8468.41 1993
8469.28 1860
8470.15 1765
8471.02 1801
8471.88 1665
8472.75 1652
8473.62 1671
8474.49 1593
8475.36 1657
8476.23 1612
8477.10 1568
8477.97 1588
8478.84 1543
8479.71 1542
8480.58 1600
8481.44 1581
8482.31 1721
8483.18 1658
8484.05 1701
8484.92 1731
8485.79 1771
8486.66 1724
8487.53 1652
8488.40 1619
8489.27 1606
8490.14 1639
8491.01 1625
8491.88 1596
8492.75 1594
8493.62 1633
8494.49 1639
8495.36 1662
8496.23 1689
8497.10 1647
8497.97 1648
8498.84 1668
8499.71 1603
8500.58 1512
8501.45 1577
8502.32 1518
8503.19 1488
8504.06 1537
8504.93 1589
8505.80 1603
8506.67 1579
8507.55 1648
8508.42 1635
8509.29 1585
8510.16 1609
8511.03 1584
8511.90 1612
8512.77 1680
8513.64 1697
8514.51 1730
8515.38 1700
8516.25 1684
8517.13 1706
8518.00 1691
8518.87 1759
8519.74 1803
8520.61 1868
8521.48 1945
8522.35 2039
8523.23 2243
8524.10 2437
8524.97 2506
8525.84 2665
8526.71 2826
8527.58 2865
8528.46 2838
8529.33 2722
8530.20 2665
8531.07 2532
8531.94 2437
8532.81 2373
8533.69 2260
8534.56 2147
8535.43 2055
8536.30 1996
8537.18 1875
8538.05 1918
8538.92 1874
8539.79 1747
8540.66 1782
8541.54 1706
8542.41 1591
8543.28 1621
8544.15 1592
8545.03 1554
8545.90 1557
8546.77 1567
8547.64 1607
8548.52 1639
8549.39 1678
8550.26 1731
8551.14 1804
8552.01 1889
8552.88 2104
8553.76 2263
8554.63 2263
8555.50 2388
8556.37 2422
8557.25 2388
8558.12 2307
8558.99 2143
8559.87 2071
8560.74 1946
8561.61 1889
8562.49 1741
8563.36 1712
8564.24 1644
8565.11 1585
8565.98 1510
8566.86 1481
8567.73 1484
8568.60 1483
8569.48 1492
8570.35 1424
8571.23 1409
8572.10 1415
8572.97 1394
8573.85 1346
8574.72 1356
8575.60 1370
8576.47 1280
8577.34 1293
8578.22 1335
8579.09 1349
8579.97 1307
8580.84 1270
8581.72 1290
8582.59 1289
8583.47 1241
8584.34 1243
8585.21 1336
8586.09 1339
8586.96 1292
8587.84 1353
8588.71 1385
8589.59 1387
8590.46 1371
8591.34 1408
8592.21 1416
8593.09 1411
8593.96 1447
8594.84 1471
8595.71 1435
8596.59 1451
8597.46 1430
8598.34 1422
8599.22 1481
8600.09 1442
8600.97 1470
8601.84 1430
8602.72 1473
8603.59 1474
8604.47 1528
8605.34 1454
8606.22 1468
8607.10 1438
8607.97 1490
8608.85 1451
8609.72 1503
8610.60 1520
8611.47 1522
8612.35 1563
8613.23 1525
8614.10 1540
8614.98 1650
8615.86 1697
8616.73 1646
8617.61 1632
8618.48 1640
8619.36 1700
8620.24 1678
8621.11 1706
8621.99 1724
8622.87 1705
8623.74 1763
8624.62 1836
8625.50 1781
8626.37 1816
8627.25 1832
8628.13 1835
8629.00 1837
8629.88 1936
8630.76 1923
8631.64 1907
8632.51 1876
8633.39 1952
8634.27 1979
8635.14 1961
8636.02 1978
8636.90 1990
8637.78 2035
8638.65 2069
8639.53 2058
8640.41 2099
8641.29 2131
8642.16 2133
8643.04 2109
8643.92 2200
8644.80 2281
8645.67 2273
8646.55 2310
8647.43 2282
8648.31 2370
8649.18 2372
8650.06 2418
8650.94 2431
8651.82 2529
8652.70 2519
8653.58 2594
8654.45 2561
8655.33 2593
8656.21 2609
8657.09 2699
8657.97 2746
8658.84 2752
8659.72 2772
8660.60 2953
8661.48 3063
8662.36 3166
8663.24 3384
8664.12 3641
8664.99 3795
8665.87 3858
8666.75 3915
8667.63 3900
8668.51 3900
8669.39 3972
8670.27 4000
8671.15 3951
8672.03 4192
8672.91 4304
8673.78 4456
8674.66 4615
8675.54 4659
8676.42 4704
8677.30 4619
8678.18 4459
8679.06 4232
8679.94 4097
8680.82 3911
8681.70 3664
8682.58 3414
8683.46 3310
8684.34 3252
8685.22 3203
8686.10 3244
8686.98 3355
8687.86 3503
8688.74 3679
8689.62 3929
8690.50 4350
8691.38 4885
8692.26 5221
8693.14 5433
8694.02 5623
8694.90 5660
8695.78 5594
8696.66 5232
8697.54 4899
8698.42 4502
8699.30 4166
8700.18 3960
8701.06 3772
8701.94 3567
8702.82 3355
8703.70 3141
8704.58 2971
8705.46 2889
8706.34 2783
8707.23 2590
8708.11 2507
8708.99 2328
8709.87 2287
8710.75 2141
8711.63 2069
8712.51 1999
8713.39 1933
8714.27 1909
8715.16 1865
8716.04 1868
8716.92 1800
8717.80 1742
8718.68 1684
8719.56 1734
8720.44 1760
8721.33 1696
8722.21 1632
8723.09 1701
8723.97 1685
8724.85 1712
8725.73 1773
8726.62 1812
8727.50 1753
8728.38 1783
8729.26 1728
8730.14 1790
8731.03 1791
8731.91 1819
8732.79 1824
8733.67 1829
8734.55 1816
8735.44 1787
8736.32 1739
8737.20 1743
8738.08 1729
8738.97 1703
8739.85 1740
8740.73 1650
8741.61 1629
8742.50 1696
8743.38 1661
8744.26 1661
8745.14 1633
8746.03 1569
8746.91 1641
8747.79 1600
8748.68 1554
8749.56 1579
8750.44 1579
8751.33 1581
8752.21 1598
8753.09 1631
8753.97 1589
8754.86 1578
8755.74 1626
8756.62 1714
8757.51 1663
8758.39 1694
8759.28 1761
8760.16 1726
8761.04 1722
8761.93 1670
8762.81 1649
8763.69 1634
8764.58 1651
8765.46 1647
8766.34 1646
8767.23 1637
8768.11 1672
8769.00 1717
8769.88 1620
8770.76 1671
8771.65 1627
8772.53 1651
8773.42 1661
8774.30 1592
8775.19 1608
8776.07 1624
8776.95 1585
8777.84 1611
8778.72 1639
8779.61 1674
8780.49 1678
8781.38 1681
8782.26 1715
8783.15 1732
8784.03 1714
8784.92 1848
8785.80 1816
8786.69 1750
8787.57 1673
8788.46 1695
8789.34 1614
8790.23 1615
8791.11 1559
8792.00 1516
8792.88 1500
8793.77 1536
8794.65 1475
8795.54 1429
8796.42 1448
8797.31 1433
8798.19 1394
8799.08 1347
8799.96 1356
8800.85 1279
8801.74 1351
8802.62 1314
8803.51 1270
8804.39 1267
8805.28 1264
8806.16 1331
8807.05 1296
8807.94 1259
8808.82 1243
8809.71 1235
8810.59 1213
8811.48 1284
8812.37 1269
8813.25 1272
8814.14 1227
8815.03 1265
8815.91 1280
8816.80 1268
8817.68 1252
8818.57 1327
8819.46 1294
8820.34 1312
8821.23 1340
8822.12 1315
8823.00 1254
8823.89 1251
8824.78 1216
8825.66 1193
8826.55 1176
8827.44 1197
8828.33 1231
8829.21 1206
8830.10 1193
8830.99 1166
8831.87 1181
8832.76 1128
8833.65 1129
8834.54 1202
8835.42 1122
8836.31 1072
8837.20 1063
8838.08 1064
8838.97 1090
8839.86 1099
8840.75 1096
8841.64 1125
8842.52 1068
8843.41 1143
8844.30 1143
8845.19 1114
8846.07 1106
8846.96 1080
8847.85 1045
8848.74 1021
8849.63 1035
8850.51 1046
8851.40 1047
8852.29 1017
8853.18 1013
8854.07 965
8854.96 1005
8855.84 971
8856.73 977
8857.62 1014
8858.51 958
8859.40 942
8860.29 953
8861.17 987
8862.06 943
8862.95 974
8863.84 969
8864.73 995
8865.62 972
8866.51 1017
8867.40 977
8868.29 902
8869.17 881
8870.06 885
8870.95 896
8871.84 958
8872.73 878
8873.62 867
8874.51 881
8875.40 848
8876.29 834
8877.18 869
8878.07 850
8878.96 857
8879.85 852
8880.74 828
8881.63 853
8882.51 873
8883.40 876
8884.29 858
8885.18 855
8886.07 846
8886.96 890
8887.85 855
8888.74 831
8889.63 793
8890.52 832
8891.41 845
8892.30 799
8893.19 799
8894.09 795
8894.98 819
8895.87 833
8896.76 797
8897.65 809
8898.54 821
8899.43 774
8900.32 774
8901.21 779
8902.10 791
8902.99 766
8903.88 784
8904.77 780
8905.66 754
8906.55 752
8907.44 744
8908.34 779
8909.23 766
8910.12 769
8911.01 766
8911.90 776
8912.79 770
8913.68 809
8914.57 776
8915.47 745
8916.36 752
8917.25 777
8918.14 760
8919.03 764
8919.92 760
8920.81 740
8921.71 760
8922.60 741
8923.49 742
8924.38 748
8925.27 721
8926.16 741
8927.06 714
8927.95 693
8928.84 716
8929.73 700
8930.62 716
8931.52 686
8932.41 666
8933.30 697
8934.19 692
8935.09 697
8935.98 656
8936.87 680
8937.76 675
8938.66 668
8939.55 636
8940.44 688
8941.33 698
8942.23 680
8943.12 697
8944.01 750
8944.90 685
8945.80 636
8946.69 657
8947.58 642
8948.48 610
8949.37 629
8950.26 640
8951.16 680
8952.05 656
8952.94 642
8953.84 661
8954.73 647
8955.62 668
8956.52 674
8957.41 672
8958.30 697
8959.20 700
8960.09 716
8960.98 658
8961.88 683
8962.77 679
8963.66 662
8964.56 641
8965.45 667
8966.35 656
8967.24 686
8968.13 702
8969.03 645
8969.92 631
8970.82 687
8971.71 650
8972.60 640
8973.50 634
8974.39 651
8975.29 646
8976.18 671
8977.08 637
8977.97 673
8978.87 647
8979.76 672
8980.65 686
8981.55 661
8982.44 614
8983.34 673
8984.23 654
8985.13 655
8986.02 626
8986.92 661
8987.81 691
8988.71 672
8989.60 664
8990.50 661
8991.39 665
8992.29 667
8993.18 683
8994.08 652
8994.97 659
8995.87 634
8996.76 662
8997.66 676
8998.56 692
8999.45 682
9000.35 680
9001.24 616
9002.14 646
9003.03 627
9003.93 655
9004.83 625
9005.72 638
9006.62 644
9007.51 627
9008.41 639
9009.31 624
9010.20 631
9011.10 616
9011.99 592
9012.89 603
9013.79 571
9014.68 613
9015.58 616
9016.48 621
9017.37 593
9018.27 618
9019.16 617
9020.06 606
9020.96 632
9021.85 588
9022.75 605
9023.65 628
9024.54 661
9025.44 592
9026.34 606
9027.24 641
9028.13 642
9029.03 621
9029.93 614
9030.82 603
9031.72 632
9032.62 569
9033.52 598
9034.41 611
9035.31 595
9036.21 632
9037.10 584
9038.00 582
9038.90 608
9039.80 583
9040.69 605
9041.59 614
9042.49 611
9043.39 589
9044.29 593
9045.18 602
9046.08 604
9046.98 627
9047.88 598
9048.78 610
9049.67 654
9050.57 633
9051.47 673
9052.37 664
9053.27 662
9054.16 674
9055.06 648
9055.96 686
9056.86 685
9057.76 666
9058.66 672
9059.55 625
9060.45 666
9061.35 667
9062.25 649
9063.15 654
9064.05 662
9064.95 641
9065.85 660
9066.74 690
9067.64 676
9068.54 659
9069.44 622
9070.34 652
9071.24 647
9072.14 625
9073.04 655
9073.94 670
9074.84 682
9075.74 671
9076.64 648
9077.53 642
9078.43 706
9079.33 646
9080.23 608
9081.13 628
9082.03 661
9082.93 681
9083.83 693
9084.73 640
9085.63 708
9086.53 659
9087.43 702
9088.33 715
9089.23 688
9090.13 709
9091.03 732
9091.93 721
9092.83 751
9093.73 771
9094.63 746
9095.53 739
9096.43 715
9097.33 739
9098.23 718
9099.13 678
9100.04 702
9100.94 715
9101.84 733
9102.74 686
9103.64 708
9104.54 677
9105.44 723
9106.34 676
9107.24 689
9108.14 692
9109.04 671
9109.94 657
9110.85 644
9111.75 654
9112.65 681
9113.55 618
9114.45 616
9115.35 629
9116.25 633
9117.15 603
9118.06 624
9118.96 630
9119.86 635
9120.76 626
9121.66 661
9122.56 671
9123.46 608
9124.37 665
9125.27 645
9126.17 679
9127.07 658
9127.97 629
9128.88 633
9129.78 671
9130.68 645
9131.58 610
9132.48 603
9133.39 630
9134.29 654
9135.19 643
9136.09 631
9137.00 595
9137.90 627
9138.80 605
9139.70 599
9140.61 593
9141.51 628
9142.41 628
9143.31 601
9144.22 581
9145.12 610
9146.02 645
9146.92 637
9147.83 626
9148.73 641
9149.63 608
9150.54 605
9151.44 654
9152.34 620
9153.25 605
9154.15 625
9155.05 609
9155.96 593
9156.86 610
9157.76 597
9158.67 612
9159.57 626
9160.47 609
9161.38 651
9162.28 635
9163.18 647
9164.09 668
9164.99 654
9165.90 657
9166.80 627
9167.70 601
9168.61 647
9169.51 685
9170.42 696
9171.32 666
9172.22 632
9173.13 624
9174.03 631
9174.94 624
9175.84 659
9176.74 619
9177.65 627
9178.55 614
9179.46 647
9180.36 625
9181.27 612
9182.17 624
9183.08 640
9183.98 621
9184.89 656
9185.79 682
9186.70 642
9187.60 705
9188.51 650
9189.41 596
9190.32 649
9191.22 682
9192.13 685
9193.03 638
9193.94 694
9194.84 652
9195.75 656
9196.65 688
9197.56 677
9198.46 691
9199.37 703
9200.27 715
9201.18 720
9202.08 735
9202.99 687
9203.90 709
9204.80 705
9205.71 702
9206.61 721
9207.52 685
9208.42 694
9209.33 641
9210.24 616
9211.14 620
9212.05 653
9212.95 641
9213.86 599
9214.77 606
9215.67 630
9216.58 631
9217.49 647
9218.39 646
9219.30 640
9220.21 591
9221.11 604
9222.02 642
9222.93 589
9223.83 604
9224.74 637
9225.65 641
9226.55 643
9227.46 630
9228.37 609
9229.27 631
9230.18 631
9231.09 605
9231.99 619
9232.90 594
9233.81 656
9234.72 594
9235.62 611
9236.53 639
9237.44 625
9238.34 598
9239.25 618
9240.16 636
9241.07 587
9241.97 584
9242.88 555
9243.79 608
9244.70 615
9245.61 614
9246.51 644
9247.42 594
9248.33 587
9249.24 599
9250.14 595
9251.05 616
9251.96 635
9252.87 567
9253.78 568
9254.69 579
9255.59 596
9256.50 585
9257.41 596
9258.32 626
9259.23 634
9260.14 630
9261.04 618
9261.95 630
9262.86 634
9263.77 636
9264.68 589
9265.59 608
9266.50 619
9267.40 604
9268.31 603
9269.22 612
9270.13 600
9271.04 628
9271.95 613
9272.86 641
9273.77 604
9274.68 629
9275.59 629
9276.49 584
9277.40 581
9278.31 605
9279.22 593
9280.13 621
9281.04 635
9281.95 616
9282.86 598
9283.77 599
9284.68 628
9285.59 615
9286.50 627
9287.41 621
9288.32 626
9289.23 613
9290.14 647
9291.05 599
9291.96 592
9292.87 628
9293.78 620
9294.69 641
9295.60 632
9296.51 614
9297.42 624
9298.33 649
9299.24 683
9300.15 664
9301.06 703
9301.97 662
9302.88 670
9303.79 676
9304.70 683
9305.61 681
9306.53 646
9307.44 722
9308.35 727
9309.26 724
9310.17 706
9311.08 702
9311.99 757
9312.90 743
9313.81 728
9314.72 749
9315.63 725
9316.55 678
9317.46 705
9318.37 689
9319.28 673
9320.19 696
9321.10 687
9322.01 692
9322.93 663
9323.84 660
9324.75 696
9325.66 650
9326.57 668
9327.48 681
9328.40 675
9329.31 664
9330.22 645
9331.13 681
9332.04 668
9332.96 685
9333.87 674
9334.78 651
9335.69 704
9336.60 684
9337.52 654
9338.43 651
9339.34 676
9340.25 656
9341.17 662
9342.08 617
9342.99 659
9343.90 655
9344.82 689
9345.73 693
9346.64 665
9347.55 676
9348.47 718
9349.38 695
9350.29 696
9351.21 654
9352.12 679
9353.03 690
9353.94 682
9354.86 653
9355.77 651
9356.68 648
9357.60 678
9358.51 649
9359.42 589
9360.34 662
9361.25 688
9362.16 686
9363.08 693
9363.99 642
9364.90 645
9365.82 628
9366.73 639
9367.65 693
9368.56 663
9369.47 638
9370.39 685
9371.30 655
9372.21 671
9373.13 606
9374.04 671
9374.96 670
9375.87 675
9376.79 649
9377.70 667
9378.61 703
9379.53 678
9380.44 712
9381.36 686
9382.27 731
9383.19 728
9384.10 703
9385.01 726
9385.93 733
9386.84 744
9387.76 765
9388.67 734
9389.59 721
9390.50 790
9391.42 808
9392.33 788
9393.25 805
9394.16 802
9395.08 819
9395.99 833
9396.91 794
9397.82 765
9398.74 798
9399.65 768
9400.57 779
9401.48 778
9402.40 786
9403.32 778
9404.23 766
9405.15 715
9406.06 715
9406.98 718
9407.89 730
9408.81 759
9409.73 740
9410.64 774
9411.56 733
9412.47 696
9413.39 721
9414.30 713
9415.22 722
9416.14 710
9417.05 768
9417.97 767
9418.89 740
9419.80 773
9420.72 746
9421.63 769
9422.55 762
9423.47 778
9424.38 809
9425.30 819
9426.22 741
9427.13 766
9428.05 794
9428.97 783
9429.88 757
9430.80 801
9431.72 767
9432.63 762
9433.55 796
9434.47 821
9435.38 819
9436.30 851
9437.22 848
9438.14 888
9439.05 899
9439.97 862
9440.89 858
9441.81 877
9442.72 878
9443.64 965
9444.56 927
9445.47 905
9446.39 904
9447.31 934
9448.23 956
9449.15 927
9450.06 933
9450.98 925
9451.90 899
9452.82 918
9453.73 913
9454.65 921
9455.57 903
9456.49 937
9457.41 974
9458.32 884
9459.24 876
9460.16 852
9461.08 903
9462.00 905
9462.92 900
9463.83 883
9464.75 910
9465.67 872
9466.59 876
9467.51 832
9468.43 880
9469.35 828
9470.26 823
9471.18 839
9472.10 871
9473.02 863
9473.94 867
9474.86 832
9475.78 875
9476.70 871
9477.62 893
9478.54 868
9479.45 939
9480.37 959
9481.29 967
9482.21 964
9483.13 962
9484.05 972
9484.97 942
9485.89 956
9486.81 911
9487.73 926
9488.65 939
9489.57 849
9490.49 853
9491.41 849
9492.33 886
9493.25 889
9494.17 856
9495.09 837
9496.01 874
9496.93 891
9497.85 887
9498.77 848
9499.69 821
9500.61 898
9501.53 902
9502.45 894
9503.37 951
9504.29 930
9505.21 888
9506.13 891
9507.05 909
9507.97 922
9508.89 937
9509.81 956
9510.73 957
9511.65 953
9512.57 926
9513.49 932
9514.42 926
9515.34 967
9516.26 1035
9517.18 1070
9518.10 1096
9519.02 1145
9519.94 1191
9520.86 1226
9521.78 1295
9522.71 1251
9523.63 1349
9524.55 1327
9525.47 1289
9526.39 1256
9527.31 1225
9528.23 1225
9529.16 1213
9530.08 1185
9531.00 1102
9531.92 1139
9532.84 1119
9533.76 1092
9534.69 1080
9535.61 1039
9536.53 1043
9537.45 1050
9538.37 981
9539.30 1020
9540.22 959
9541.14 1005
9542.06 997
9542.98 1007
9543.91 1008
9544.83 998
9545.75 1034
9546.67 1014
9547.60 1017
9548.52 1063
9549.44 1063
9550.36 1046
9551.29 1075
9552.21 1037
9553.13 1004
9554.06 1036
9554.98 1050
9555.90 1069
9556.82 1129
9557.75 1097
9558.67 1115
9559.59 1079
9560.52 1079
9561.44 1098
9562.36 1090
9563.29 1128
9564.21 1095
9565.13 1130
9566.06 1119
9566.98 1108
9567.90 1035
9568.83 1089
9569.75 1103
9570.67 1103
9571.60 1131
9572.52 1113
9573.44 1111
9574.37 1187
9575.29 1148
9576.22 1122
9577.14 1172
9578.06 1205
9578.99 1224
9579.91 1210
9580.84 1259
9581.76 1198
9582.68 1248
9583.61 1254
9584.53 1217
9585.46 1266
9586.38 1202
9587.31 1215
9588.23 1293
9589.15 1296
9590.08 1240
9591.00 1226
9591.93 1228
9592.85 1272
9593.78 1275
9594.70 1334
9595.63 1356
9596.55 1348
9597.48 1339
9598.40 1431
9599.33 1460
9600.25 1422
9601.18 1484
9602.10 1462
9603.03 1490
9603.95 1455
9604.88 1388
9605.80 1424
9606.73 1438
9607.65 1462
9608.58 1440
9609.50 1424
9610.43 1396
9611.35 1417
9612.28 1366
9613.21 1373
9614.13 1378
9615.06 1338
9615.98 1341
9616.91 1378
9617.84 1373
9618.76 1379
9619.69 1421
9620.61 1414
9621.54 1431
9622.47 1444
9623.39 1455
9624.32 1437
9625.24 1485
9626.17 1495
9627.10 1533
9628.02 1527
9628.95 1522
9629.88 1471
9630.80 1526
9631.73 1495
9632.65 1499
9633.58 1583
9634.51 1603
9635.43 1540
9636.36 1576
9637.29 1664
9638.22 1682
9639.14 1712
9640.07 1704
9641.00 1686
9641.92 1743
9642.85 1768
9643.78 1772
9644.70 1848
9645.63 1896
9646.56 1908
9647.49 1952
9648.41 1908
9649.34 1902
9650.27 1884
9651.20 1899
9652.12 1891
9653.05 1863
9653.98 1881
9654.91 1961
9655.83 2011
9656.76 2011
9657.69 1995
9658.62 1762
9659.55 1852
9660.47 1907
9661.40 1874
9662.33 1818
9663.26 1851
9664.19 1929
9665.11 1935
9666.04 1929
9666.97 1942
9667.90 1979
9668.83 1988
9669.75 2033
9670.68 1966
9671.61 2036
9672.54 2097
9673.47 2042
9674.40 2079
9675.33 2088
9676.25 2182
9677.18 2168
9678.11 2200
9679.04 2222
9679.97 2213
9680.90 2294
9681.83 2278
9682.76 2222
9683.69 2318
9684.61 2346
9685.54 2308
9686.47 2318
9687.40 2337
9688.33 2358
9689.26 2378
9690.19 2461
9691.12 2476
9692.05 2485
9692.98 2468
9693.91 2512
9694.84 2599
9695.77 2685
9696.70 2756
9697.63 2785
9698.56 2905
9699.49 2952
9700.42 2989
9701.35 3016
9702.28 3041
9703.21 2936
9704.14 2923
9705.07 2815
9706.00 2762
9706.93 2654
9707.86 2643
9708.79 2634
9709.72 2550
9710.65 2549
9711.58 2522
9712.51 2634
9713.44 2603
9714.37 2599
9715.30 2626
9716.23 2707
9717.16 2665
9718.09 2645
9719.02 2628
9719.95 2530
9720.88 2496
9721.81 2414
9722.75 2273
9723.68 2192
9724.61 2219
9725.54 2127
9726.47 2131
9727.40 2131
9728.33 2034
9729.26 1990
9730.19 2024
9731.13 2020
9732.06 2035
9732.99 2002
9733.92 1962
9734.85 1982
9735.78 1963
9736.71 1954
9737.65 1986
9738.58 1902
9739.51 1850
9740.44 1892
9741.37 1819
9742.30 1818
9743.24 1800
9744.17 1821
9745.10 1731
9746.03 1716
9746.96 1735
9747.90 1699
9748.83 1700
9749.76 1668
9750.69 1712
9751.63 1653
9752.56 1644
9753.49 1625
9754.42 1619
9755.36 1608
9756.29 1604
9757.22 1563
9758.15 1607
9759.09 1620
9760.02 1597
9760.95 1611
9761.88 1633
9762.82 1627
9763.75 1638
9764.68 1590
9765.62 1566
9766.55 1648
9767.48 1623
9768.41 1640
9769.35 1610
9770.28 1638
9771.21 1584
9772.15 1669
9773.08 1654
9774.01 1616
9774.95 1606
9775.88 1571
9776.81 1651
9777.75 1634
9778.68 1666
9779.62 1671
9780.55 1763
9781.48 1723
9782.42 1696
9783.35 1757
9784.28 1739
9785.22 1723
9786.15 1677
9787.09 1689
9788.02 1657
9788.95 1615
9789.89 1665
9790.82 1596
9791.76 1631
9792.69 1548
9793.63 1553
9794.56 1531
9795.49 1565
9796.43 1578
9797.36 1602
9798.30 1679
9799.23 1704
9800.17 1640
9801.10 1644
9802.04 1646
9802.97 1567
9803.91 1506
9804.84 1496
9805.78 1458
9806.71 1387
9807.65 1362
9808.58 1392
9809.52 1335
9810.45 1300
9811.39 1240
9812.32 1191
9813.26 1191
9814.19 1222
9815.13 1170
9816.06 1178
9817.00 1175
9817.93 1192
9818.87 1164
9819.80 1148
9820.74 1146
9821.68 1117
9822.61 1084
9823.55 1097
9824.48 1122
9825.42 1165
9826.35 1094
9827.29 1127
9828.23 1111
9829.16 1109
9830.10 1093
9831.03 1098
9831.97 1085
9832.91 1107
9833.84 1098
9834.78 1092
9835.72 1065
9836.65 1085
9837.59 1069
9838.52 1091
9839.46 1097
9840.40 1029
9841.33 1085
9842.27 1057
9843.21 1086
9844.14 1094
9845.08 1082
9846.02 1070
9846.95 1036
9847.89 1040
9848.83 1042
9849.77 1070
9850.70 1068
9851.64 1094
9852.58 1120
9853.51 1060
9854.45 1049
9855.39 1101
9856.33 1093
9857.26 1077
9858.20 1039
9859.14 1062
9860.08 1065
9861.01 1045
9861.95 1054
9862.89 1052
9863.83 1046
9864.76 1040
9865.70 1007
9866.64 1034
9867.58 1040
9868.51 960
9869.45 999
9870.39 1023
9871.33 986
9872.27 1029
9873.20 1014
9874.14 966
9875.08 1000
9876.02 1011
9876.96 952
9877.90 987
9878.83 1021
9879.77 1036
9880.71 998
9881.65 966
9882.59 1006
9883.53 1000
9884.47 979
9885.40 971
9886.34 978
9887.28 988
9888.22 956
9889.16 1005
9890.10 1023
9891.04 978
9891.98 1000
9892.91 969
9893.85 967
9894.79 942
9895.73 947
9896.67 968
9897.61 971
9898.55 938
9899.49 903
9900.43 967
9901.37 967
9902.31 946
9903.25 946
9904.19 954
9905.13 949
9906.07 946
9907.01 992
9907.95 1030
9908.89 996
9909.83 952
9910.77 995
9911.71 977
9912.65 1005
9913.59 1013
9914.53 1008
9915.47 982
9916.41 999
9917.35 1059
9918.29 1098
9919.23 1063
9920.17 1050
9921.11 1064
9922.05 1100
9922.99 1159
9923.93 1191
9924.87 1191
9925.81 1265
9926.75 1309
9927.69 1342
9928.63 1287
9929.57 1271
9930.51 1322
9931.45 1248
9932.39 1215
9933.34 1195
9934.28 1153
9935.22 1116
9936.16 1130
9937.10 1131
9938.04 1074
9938.98 1071
9939.92 1027
9940.87 992
9941.81 1038
9942.75 998
9943.69 989
9944.63 994
9945.57 1094
9946.51 1123
9947.46 1122
9948.40 1121
9949.34 1209
9950.28 1213
9951.22 1234
9952.16 1188
9953.11 1227
9954.05 1243
9954.99 1160
9955.93 1190
9956.87 1150
9957.82 1103
9958.76 1122
9959.70 1069
9960.64 1051
9961.59 1012
9962.53 1016
9963.47 972
9964.41 921
9965.35 980
9966.30 925
9967.24 890
9968.18 852
9969.13 867
9970.07 888
9971.01 863
9971.95 838
9972.90 849
9973.84 850
9974.78 861
9975.73 834
9976.67 834
9977.61 835
9978.55 795
9979.50 828
9980.44 813
9981.38 826
9982.33 796
9983.27 807
9984.21 807
9985.16 822
9986.10 824
9987.04 825
9987.99 797
9988.93 808
9989.88 792
9990.82 795
9991.76 796
9992.71 783
9993.65 770
9994.59 760
9995.54 760
9996.48 776
9997.43 752
9998.37 770
9999.31 777
10000.26 751
10001.20 792
10002.15 751
10003.09 743
10004.04 759
10004.98 775
10005.92 760
10006.87 739
10007.81 748
10008.76 750
10009.70 759
10010.65 727
10011.59 778
10012.54 755
10013.48 750
10014.43 692
10015.37 765
10016.32 722
10017.26 702
10018.21 693
10019.15 719
10020.10 729
10021.04 739
10021.99 720
10022.93 714
10023.88 739
10024.82 731
10025.77 701
10026.71 731
10027.66 729
10028.60 722
10029.55 727
10030.49 724
10031.44 693
10032.39 691
10033.33 689
10034.28 731
10035.22 743
10036.17 729
10037.11 695
10038.06 709
10039.01 743
10039.95 740
10040.90 717
10041.84 701
10042.79 662
10043.74 684
10044.68 696
10045.63 668
10046.58 672
10047.52 694
10048.47 673
10049.41 650
10050.36 713
10051.31 686
10052.25 714
10053.20 714
10054.15 658
10055.09 672
10056.04 675
10056.99 665
10057.93 654
10058.88 650
10059.83 689
10060.78 690
10061.72 684
10062.67 681
10063.62 643
10064.56 673
10065.51 663
10066.46 667
10067.41 653
10068.35 684
10069.30 648
10070.25 657
10071.20 647
10072.14 650
10073.09 644
10074.04 657
10074.99 661
10075.93 657
10076.88 661
10077.83 658
10078.78 674
10079.72 677
10080.67 675
10081.62 656
10082.57 637
10083.52 636
10084.46 606
10085.41 644
10086.36 623
10087.31 646
10088.26 628
10089.21 634
10090.15 650
10091.10 658
10092.05 648
10093.00 657
10093.95 678
10094.90 633
10095.85 664
10096.79 688
10097.74 664
10098.69 660
10099.64 690
10100.59 716
10101.54 665
10102.49 631
10103.44 649
10104.39 639
10105.33 645
10106.28 656
10107.23 702
10108.18 711
10109.13 686
10110.08 642
10111.03 649
10111.98 688
10112.93 700
10113.88 704
10114.83 656
10115.78 660
10116.73 671
10117.68 671
10118.63 680
10119.58 673
10120.53 649
10121.48 694
10122.43 711
10123.38 694
10124.33 702
10125.28 710
10126.23 708
10127.18 669
10128.13 693
10129.08 709
10130.03 743
10130.98 699
10131.93 720
10132.88 769
10133.83 738
10134.78 722
10135.73 733
10136.68 686
10137.63 712
10138.58 753
10139.53 788
10140.48 754
10141.43 710
10142.38 755
10143.33 768
10144.29 771
10145.24 796
10146.19 776
10147.14 767
10148.09 776
10149.04 795
10149.99 808
10150.94 780
10151.89 805
10152.85 815
10153.80 804
10154.75 813
10155.70 855
10156.65 867
10157.60 855
10158.55 856
10159.51 891
10160.46 895
10161.41 887
10162.36 881
10163.31 849
10164.26 856
10165.22 859
10166.17 897
10167.12 877
10168.07 894
10169.02 886
10169.98 864
10170.93 917
10171.88 921
10172.83 935
10173.79 957
10174.74 968
10175.69 977
10176.64 973
10177.60 1033
10178.55 1071
10179.50 1068
10180.45 1025
10181.41 1065
10182.36 1060
10183.31 1010
10184.26 1012
10185.22 1037
10186.17 1048
10187.12 1085
10188.08 1093
10189.03 1046
10189.98 1060
10190.93 1093
10191.89 1053
10192.84 1084
10193.79 1126
10194.75 1069
10195.70 1062
10196.65 1042
10197.61 1062
10198.56 1118
10199.51 1112
10200.47 1119
10201.42 1112
10202.38 1143
10203.33 1190
10204.28 1192
10205.24 1179
10206.19 1233
10207.14 1254
10208.10 1236
10209.05 1233
10210.01 1308
10210.96 1267
10211.91 1247
10212.87 1245
10213.82 1200
10214.78 1174
10215.73 1144
10216.69 1198
10217.64 1171
10218.59 1108
10219.55 1100
10220.50 1027
10221.46 1052
10222.41 986
10223.37 1030
10224.32 1031
10225.28 1086
10226.23 1015
10227.19 1034
10228.14 1074
10229.10 1038
10230.05 1073
10231.01 1097
10231.96 1106
10232.92 1121
10233.87 1163
10234.83 1188
10235.78 1284
10236.74 1207
10237.69 1206
10238.65 1241
10239.60 1219
10240.56 1200
10241.51 1200
10242.47 1150
10243.42 1129
10244.38 1107
10245.34 1077
10246.29 1076
10247.25 1039
10248.20 1040
10249.16 955
10250.11 953
10251.07 956
10252.03 956
10252.98 944
10253.94 947
10254.89 901
10255.85 894
10256.81 891
10257.76 878
10258.72 825
10259.68 869
10260.63 876
10261.59 843
10262.55 850
10263.50 816
10264.46 791
10265.41 848
10266.37 831
10267.33 823
10268.28 792
10269.24 762
10270.20 803
10271.16 807
10272.11 785
10273.07 760
10274.03 748
10274.98 776
10275.94 743
10276.90 795
10277.85 798
10278.81 787
10279.77 761
10280.73 753
10281.68 778
10282.64 745
10283.60 754
10284.56 750
10285.51 707
10286.47 676
10287.43 727
10288.39 731
10289.34 731
10290.30 728
10291.26 767
10292.22 759
10293.18 763
10294.13 771
10295.09 730
10296.05 727
10297.01 740
10297.97 734
10298.92 735
10299.88 719
10300.84 726
10301.80 744
10302.76 752
10303.72 747
10304.67 707
10305.63 743
10306.59 738
10307.55 719
10308.51 714
10309.47 718
10310.43 699
10311.38 701
10312.34 691
10313.30 731
10314.26 728
10315.22 733
10316.18 711
10317.14 731
10318.10 706
10319.06 703
10320.01 727
10320.97 654
10321.93 718
10322.89 730
10323.85 715
10324.81 665
10325.77 692
10326.73 695
10327.69 722
10328.65 709
10329.61 696
10330.57 684
10331.53 676
10332.49 685
10333.45 662
10334.41 679
10335.37 674
10336.33 684
10337.29 628
10338.25 671
10339.21 629
10340.17 665
10341.13 674
10342.09 676
10343.05 658
10344.01 646
10344.97 685
10345.93 671
10346.89 685
10347.85 654
10348.81 631
10349.77 641
10350.73 631
10351.69 621
10352.65 643
10353.61 622
10354.57 618
10355.53 626
10356.49 645
10357.46 650
10358.42 620
10359.38 590
10360.34 613
10361.30 601
10362.26 576
10363.22 617
10364.18 582
10365.14 614
10366.11 592
10367.07 583
10368.03 615
10368.99 589
10369.95 579
10370.91 609
10371.87 593
10372.84 584
10373.80 562
10374.76 566
10375.72 590
10376.68 615
10377.64 592
10378.61 570
10379.57 592
10380.53 594
10381.49 636
10382.45 584
10383.42 586
10384.38 614
10385.34 595
10386.30 589
10387.27 581
10388.23 590
10389.19 548
10390.15 555
10391.11 569
10392.08 595
10393.04 593
10394.00 605
10394.96 545
10395.93 577
10396.89 553
10397.85 551
10398.82 563
10399.78 588
10400.74 552
10401.70 576
10402.67 565
10403.63 578
10404.59 566
10405.56 566
10406.52 573
10407.48 565
10408.45 575
10409.41 623
10410.37 586
10411.34 567
10412.30 569
10413.26 572
10414.23 576
10415.19 607
10416.15 656
10417.12 644
10418.08 629
10419.04 631
10420.01 634
10420.97 668
10421.94 609
10422.90 605
10423.86 624
10424.83 623
10425.79 588
10426.76 601
10427.72 583
10428.68 624
10429.65 577
10430.61 584
10431.58 576
10432.54 566
10433.51 589
10434.47 561
10435.44 565
10436.40 534
10437.36 588
10438.33 590
10439.29 582
10440.26 526
10441.22 536
10442.19 539
10443.15 562
10444.12 542
10445.08 547
10446.05 542
10447.01 547
10447.98 572
10448.94 551
10449.91 532
10450.87 516
10451.84 532
10452.80 540
10453.77 496
10454.73 516
10455.70 572
10456.67 536
10457.63 550
10458.60 586
10459.56 588
10460.53 544
10461.49 537
10462.46 537
10463.43 557
10464.39 555
10465.36 549
10466.32 501
10467.29 517
10468.25 556
10469.22 569
10470.19 580
10471.15 565
10472.12 547
10473.09 549
10474.05 561
10475.02 524
10475.98 508
10476.95 548
10477.92 557
10478.88 562
10479.85 544
10480.82 594
10481.78 591
10482.75 575
10483.72 609
10484.68 590
10485.65 566
10486.62 549
10487.58 539
10488.55 561
10489.52 569
10490.49 580
10491.45 570
10492.42 513
10493.39 553
10494.35 552
10495.32 574
10496.29 531
10497.26 537
10498.22 562
10499.19 559
10500.16 531
10501.13 535
10502.09 561
10503.06 566
10504.03 539
10505.00 560
10505.96 543
10506.93 567
10507.90 524
10508.87 542
10509.84 559
10510.80 583
10511.77 557
10512.74 518
10513.71 522
10514.68 504
10515.64 541
10516.61 528
10517.58 550
10518.55 513
10519.52 510
10520.49 549
10521.45 571
10522.42 545
10523.39 548
10524.36 550
10525.33 556
10526.30 521
10527.27 542
10528.23 535
10529.20 520
10530.17 526
10531.14 530
10532.11 547
10533.08 537
10534.05 541
10535.02 570
10535.99 548
10536.96 570
10537.93 547
10538.89 535
10539.86 568
10540.83 541
10541.80 585
10542.77 545
10543.74 547
10544.71 537
10545.68 554
10546.65 550
10547.62 568
10548.59 551
10549.56 560
10550.53 562
10551.50 574
10552.47 578
10553.44 564
10554.41 541
10555.38 566
10556.35 564
10557.32 574
10558.29 598
10559.26 590
10560.23 583
10561.20 595
10562.17 625
10563.14 620
10564.11 643
10565.08 587
10566.05 579
10567.02 586
10567.99 579
10568.96 580
10569.93 571
10570.91 611
10571.88 590
10572.85 589
10573.82 567
10574.79 606
10575.76 593
10576.73 574
10577.70 596
10578.67 569
10579.64 581
10580.62 573
10581.59 574
10582.56 569
10583.53 588
10584.50 563
10585.47 555
10586.44 586
10587.42 582
10588.39 590
10589.36 565
10590.33 579
10591.30 589
10592.27 588
10593.25 585
10594.22 590
10595.19 600
10596.16 588
10597.13 575
10598.10 616
10599.08 612
10600.05 597
10601.02 603
10601.99 635
10602.97 633
10603.94 629
10604.91 629
10605.88 638
10606.85 640
10607.83 658
10608.80 631
10609.77 666
10610.74 670
10611.72 630
10612.69 662
10613.66 653
10614.64 664
10615.61 666
10616.58 641
10617.55 665
10618.53 644
10619.50 619
10620.47 638
10621.45 683
10622.42 670
10623.39 676
10624.37 666
10625.34 695
10626.31 615
10627.29 645
10628.26 625
10629.23 632
10630.21 676
10631.18 634
10632.15 638
10633.13 653
10634.10 688
10635.07 681
10636.05 706
10637.02 660
10638.00 703
10638.97 734
10639.94 727
10640.92 741
10641.89 746
10642.87 722
10643.84 738
10644.81 691
10645.79 705
10646.76 711
10647.74 665
10648.71 645
10649.68 644
10650.66 664
10651.63 626
10652.61 604
10653.58 651
10654.56 634
10655.53 582
10656.51 583
10657.48 584
10658.46 551
10659.43 568
10660.41 568
10661.38 594
10662.36 526
10663.33 546
10664.31 565
10665.28 587
10666.26 561
10667.23 557
10668.21 525
10669.18 562
10670.16 548
10671.13 552
10672.11 535
10673.08 533
10674.06 550
10675.03 554
10676.01 537
10676.99 573
10677.96 595
10678.94 571
10679.91 546
10680.89 559
10681.86 570
10682.84 592
10683.82 600
10684.79 591
10685.77 587
10686.74 540
10687.72 551
10688.70 557
10689.67 570
10690.65 536
10691.63 518
10692.60 547
10693.58 551
10694.55 559
10695.53 573
10696.51 540
10697.48 515
10698.46 550
10699.44 534
10700.41 563
10701.39 563
10702.37 544
10703.34 512
10704.32 550
10705.30 558
10706.27 546
10707.25 571
10708.23 545
10709.21 517
10710.18 515
10711.16 528
10712.14 521
10713.11 560
10714.09 530
10715.07 547
10716.05 556
10717.02 572
10718.00 551
10718.98 546
10719.96 588
10720.93 530
10721.91 518
10722.89 527
10723.87 537
10724.85 557
10725.82 543
10726.80 568
10727.78 536
10728.76 518
10729.74 571
10730.71 552
10731.69 539
10732.67 552
10733.65 520
10734.63 557
10735.60 545
10736.58 548
10737.56 564
10738.54 495
10739.52 540
10740.50 525
10741.48 517
10742.45 540
10743.43 517
10744.41 557
10745.39 565
10746.37 563
10747.35 547
10748.33 560
10749.31 570
10750.28 564
10751.26 532
10752.24 531
10753.22 559
10754.20 542
10755.18 546
10756.16 533
10757.14 553
10758.12 569
10759.10 541
10760.08 546
10761.06 555
10762.04 545
10763.01 569
10763.99 569
10764.97 560
10765.95 572
10766.93 571
10767.91 559
10768.89 561
10769.87 591
10770.85 585
10771.83 579
10772.81 570
10773.79 603
10774.77 588
10775.75 610
10776.73 576
10777.71 612
10778.69 574
10779.67 617
10780.65 594
10781.63 627
10782.62 569
10783.60 573
10784.58 628
10785.56 632
10786.54 633
10787.52 622
10788.50 618
10789.48 634
10790.46 595
10791.44 600
10792.42 583
10793.40 644
10794.38 658
10795.37 637
10796.35 592
10797.33 566
10798.31 564
10799.29 568
10800.27 559
10801.25 570
10802.23 558
10803.21 576
10804.20 595
10805.18 581
10806.16 558
10807.14 597
10808.12 580
10809.10 581
10810.09 590
10811.07 602
10812.05 565
10813.03 586
10814.01 630
10815.00 594
10815.98 584
10816.96 618
10817.94 605
10818.92 610
10819.91 629
10820.89 618
10821.87 589
10822.85 593
10823.83 635
10824.82 623
10825.80 600
10826.78 597
10827.76 630
10828.75 600
10829.73 623
10830.71 613
10831.69 599
10832.68 569
10833.66 605
10834.64 594
10835.63 604
10836.61 613
10837.59 626
10838.57 604
10839.56 591
10840.54 614
10841.52 648
10842.51 631
10843.49 602
10844.47 587
10845.46 639
10846.44 617
10847.42 678
10848.41 657
10849.39 651
10850.37 659
10851.36 667
10852.34 633
10853.32 660
10854.31 686
10855.29 670
10856.28 674
10857.26 661
10858.24 721
10859.23 707
10860.21 702
10861.20 732
10862.18 714
10863.16 728
10864.15 706
10865.13 696
10866.12 708
10867.10 747
10868.08 729
10869.07 692
10870.05 713
10871.04 720
10872.02 714
10873.01 719
10873.99 734
10874.98 692
10875.96 744
10876.95 771
10877.93 757
10878.92 721
10879.90 742
10880.89 794
10881.87 794
10882.86 758
10883.84 734
10884.83 779
10885.81 768
10886.80 763
10887.78 823
10888.77 819
10889.75 824
10890.74 820
10891.72 805
10892.71 792
10893.69 779
10894.68 807
10895.66 805
10896.65 824
10897.64 839
10898.62 813
10899.61 849
10900.59 831
10901.58 835
10902.56 856
10903.55 900
10904.54 863
10905.52 856
10906.51 857
10907.49 904
10908.48 895
10909.47 918
10910.45 956
10911.44 916
10912.43 939
10913.41 895
10914.40 924
10915.39 926
10916.37 923
10917.36 933
10918.35 977
10919.33 940
10920.32 980
10921.31 962
10922.29 995
10923.28 992
10924.27 1009
10925.25 978
10926.24 1005
10927.23 1076
10928.21 1063
10929.20 1053
10930.19 1007
10931.18 1059
10932.16 1068
10933.15 1129
10934.14 1093
10935.12 1117
10936.11 1081
10937.10 1126
10938.09 1140
10939.07 1112
10940.06 1136
10941.05 1137
10942.04 1155
10943.02 1207
10944.01 1225
10945.00 1172
10945.99 1171
10946.98 1249
10947.96 1243
10948.95 1289
10949.94 1324
10950.93 1378
10951.92 1433
10952.90 1490
10953.89 1483
10954.88 1525
10955.87 1552
10956.86 1639
10957.85 1670
10958.83 1738
10959.82 1753
10960.81 1750
10961.80 1763
10962.79 1759
10963.78 1698
10964.77 1684
10965.75 1678
10966.74 1651
10967.73 1636
10968.72 1589
10969.71 1509
10970.70 1493
10971.69 1462
10972.68 1448
10973.67 1454
10974.66 1447
10975.64 1444
10976.63 1425
10977.62 1396
10978.61 1435
10979.60 1409
10980.59 1366
10981.58 1379
10982.57 1371
10983.56 1447
10984.55 1476
10985.54 1444
10986.53 1443
10987.52 1490
10988.51 1555
10989.50 1532
10990.49 1596
10991.48 1643
10992.47 1691
10993.46 1753
10994.45 1807
10995.44 1893
10996.43 2032
10997.42 2072
10998.41 2182
10999.40 2222
11000.39 2286
11001.38 2256
11002.37 2272
11003.36 2261
11004.35 2176
11005.34 2172
11006.33 2075
11007.32 2023
11008.31 1861
11009.30 1872
11010.30 1815
11011.29 1693
11012.28 1593
11013.27 1536
11014.26 1492
11015.25 1418
11016.24 1373
11017.23 1352
11018.22 1284
11019.21 1231
11020.21 1169
11021.20 1170
11022.19 1197
11023.18 1126
11024.17 1180
11025.16 1165
11026.15 1148
11027.14 1101
11028.14 1102
11029.13 1096
11030.12 1089
11031.11 1097
11032.10 1100
11033.09 1068
11034.09 1071
11035.08 1083
11036.07 1052
11037.06 1080
11038.05 1030
11039.05 1029
11040.04 1062
11041.03 1027
11042.02 1056
11043.02 1061
11044.01 1028
11045.00 1015
11045.99 1037
11046.98 946
11047.98 969
11048.97 987
11049.96 958
11050.95 957
11051.95 943
11052.94 963
11053.93 950
11054.93 991
11055.92 920
11056.91 939
11057.90 978
11058.90 966
11059.89 937
11060.88 939
11061.88 941
11062.87 959
11063.86 945
11064.86 957
11065.85 971
11066.84 991
11067.84 991
11068.83 999
11069.82 973
11070.82 939
11071.81 935
11072.80 944
11073.80 930
11074.79 950
11075.78 994
11076.78 965
11077.77 970
11078.77 892
11079.76 947
11080.75 979
11081.75 980
11082.74 931
11083.74 910
11084.73 933
11085.72 931
11086.72 949
11087.71 943
11088.71 913
11089.70 928
11090.70 933
11091.69 910
11092.68 875
11093.68 873
11094.67 914
11095.67 884
11096.66 900
11097.66 924
11098.65 932
11099.65 889
11100.64 836
11101.64 877
11102.63 885
11103.63 901
11104.62 883
11105.62 902
11106.61 859
11107.61 880
11108.60 884
11109.60 876
11110.59 878
11111.59 865
11112.58 823
11113.58 839
11114.57 851
11115.57 831
11116.56 825
11117.56 869
11118.56 853
11119.55 853
11120.55 867
11121.54 852
11122.54 875
11123.54 840
11124.53 831
11125.53 802
11126.52 822
11127.52 867
11128.51 854
11129.51 882
11130.51 863
11131.50 878
11132.50 824
11133.50 849
11134.49 832
11135.49 828
11136.49 831
11137.48 819
11138.48 829
11139.47 836
11140.47 824
11141.47 842
11142.46 824
11143.46 823
11144.46 812
11145.46 849
11146.45 864
11147.45 851
11148.45 839
11149.44 816
11150.44 856
11151.44 861
11152.43 845
11153.43 846
11154.43 850
11155.43 836
11156.42 830
11157.42 879
11158.42 824
11159.42 809
11160.41 814
11161.41 833
11162.41 800
11163.41 776
11164.40 807
11165.40 806
11166.40 834
11167.40 830
11168.39 780
11169.39 816
11170.39 813
11171.39 801
11172.39 784
11173.38 783
11174.38 787
11175.38 805
11176.38 790
11177.38 802
11178.38 799
11179.37 809
11180.37 813
11181.37 822
11182.37 820
11183.37 807
11184.37 795
11185.37 811
11186.36 879
11187.36 849
11188.36 817
11189.36 840
11190.36 851
11191.36 850
11192.36 845
11193.36 851
11194.36 864
11195.35 813
11196.35 830
11197.35 841
11198.35 824
11199.35 854
11200.35 864
11201.35 843
11202.35 858
11203.35 845
11204.35 850
11205.35 879
11206.35 870
11207.35 882
11208.35 886
11209.35 892
11210.35 871
11211.35 898
11212.35 906
11213.35 898
11214.35 903
11215.34 879
11216.35 923
11217.35 859
11218.35 891
11219.35 892
11220.35 878
11221.35 870
11222.35 832
11223.35 847
11224.35 847
11225.35 869
11226.35 884
11227.35 842
11228.35 802
11229.35 825
11230.35 784
11231.35 816
11232.35 800
11233.35 840
11234.35 852
11235.35 849
11236.35 839
11237.36 840
11238.36 917
11239.36 847
11240.36 830
11241.36 891
11242.36 887
11243.36 862
11244.36 888
11245.36 894
11246.37 897
11247.37 906
11248.37 889
11249.37 914
11250.37 941
11251.37 937
11252.38 921
11253.38 923
11254.38 929
11255.38 970
11256.38 937
11257.38 896
11258.39 944
11259.39 934
11260.39 936
11261.39 953
11262.39 911
11263.40 946
11264.40 953
11265.40 936
11266.40 936
11267.40 979
11268.41 961
11269.41 976
11270.41 988
11271.41 1049
11272.42 1040
11273.42 1057
11274.42 1056
11275.42 1101
11276.43 1087
11277.43 1126
11278.43 1075
11279.44 1086
11280.44 1086
11281.44 1090
11282.44 1112
11283.45 1091
11284.45 1081
11285.45 1060
11286.46 1022
11287.46 1014
11288.46 976
11289.47 1004
11290.47 983
11291.47 938
11292.48 933
11293.48 951
11294.48 931
11295.49 925
11296.49 935
11297.49 869
11298.50 879
11299.50 863
11300.51 872
11301.51 869
11302.51 862
11303.52 903
11304.52 848
11305.53 840
11306.53 879
11307.53 884
11308.54 901
11309.54 939
11310.55 892
11311.55 902
11312.55 919
11313.56 914
11314.56 926
11315.57 909
11316.57 934
11317.58 933
11318.58 967
11319.59 997
11320.59 964
11321.59 948
11322.60 961
11323.60 969
11324.61 991
11325.61 990
11326.62 957
11327.62 973
11328.63 956
11329.63 930
11330.64 926
11331.64 904
11332.65 937
11333.65 945
11334.66 899
11335.67 918
11336.67 923
11337.68 965
11338.68 969
11339.69 926
11340.69 947
11341.70 972
11342.70 1002
11343.71 978
11344.72 989
11345.72 989
11346.73 924
11347.73 959
11348.74 887
11349.74 895
11350.75 902
11351.76 870
11352.76 883
11353.77 883
11354.78 879
11355.78 863
11356.79 843
11357.79 864
11358.80 849
11359.81 844
11360.81 878
11361.82 829
11362.83 843
11363.83 825
11364.84 859
11365.85 831
11366.85 825
11367.86 810
11368.87 817
11369.87 838
11370.88 790
11371.89 839
11372.89 853
11373.90 809
11374.91 842
11375.92 785
11376.92 787
11377.93 815
11378.94 794
11379.94 829
11380.95 794
11381.96 782
11382.97 827
11383.97 804
11384.98 780
11385.99 812
11387.00 796
11388.00 706
11389.01 749
11390.02 761
11391.03 800
11392.04 757
11393.04 750
11394.05 767
11395.06 772
11396.07 783
11397.08 745
11398.08 765
11399.09 767
11400.10 794
11401.11 805
11402.12 809
11403.12 810
11404.13 821
11405.14 808
11406.15 809
11407.16 782
11408.17 775
11409.18 812
11410.18 851
11411.19 860
11412.20 844
11413.21 788
11414.22 799
11415.23 797
11416.24 810
11417.25 825
11418.25 839
11419.26 808
11420.27 814
11421.28 799
11422.29 812
11423.30 841
11424.31 805
11425.32 837
11426.33 843
11427.34 828
11428.35 867
11429.36 845
11430.37 796
11431.38 809
11432.39 838
11433.39 874
11434.40 829
11435.41 872
11436.42 834
11437.43 799
11438.44 787
11439.45 851
11440.46 860
11441.47 879
11442.48 853
11443.49 831
11444.50 821
11445.51 826
11446.52 808
11447.53 815
11448.55 814
11449.56 753
11450.57 827
11451.58 849
11452.59 857
11453.60 833
11454.61 840
11455.62 888
11456.63 853
11457.64 855
11458.65 838
11459.66 867
11460.67 867
11461.68 869
11462.69 841
11463.71 893
11464.72 863
11465.73 868
11466.74 855
11467.75 833
11468.76 860
11469.77 914
11470.78 879
11471.80 880
11472.81 863
11473.82 914
11474.83 899
11475.84 874
11476.85 925
11477.86 918
11478.88 897
11479.89 894
11480.90 920
11481.91 914
11482.92 938
11483.93 943
11484.95 977
11485.96 944
11486.97 943
11487.98 992
11489.00 979
11490.01 995
11491.02 1002
11492.03 1000
11493.04 1010
11494.06 1020
11495.07 1039
11496.08 1040
11497.09 1054
11498.11 1060
11499.12 1068
11500.13 1063
11501.14 1074
11502.16 1089
11503.17 1074
11504.18 1125
11505.20 1125
11506.21 1154
11507.22 1200
11508.23 1225
11509.25 1202
11510.26 1195
11511.27 1232
11512.29 1232
11513.30 1308
11514.31 1273
11515.33 1377
11516.34 1349
11517.35 1450
11518.37 1472
11519.38 1499
11520.39 1549
11521.41 1609
11522.42 1634
11523.43 1633
11524.45 1651
11525.46 1710
11526.47 1741
11527.49 1802
11528.50 1869
11529.52 1938
11530.53 2084
11531.54 2143
11532.56 2252
11533.57 2345
11534.59 2497
11535.60 2575
11536.62 2730
11537.63 2813
11538.64 2944
11539.66 3038
11540.67 3086
11541.69 3104
11542.70 3079
11543.72 2996
11544.73 2955
11545.75 2787
11546.76 2657
11547.77 2595
11548.79 2470
11549.80 2317
11550.82 2190
11551.83 2092
11552.85 1947
11553.86 1917
11554.88 1861
11555.89 1742
11556.91 1656
11557.92 1560
11558.94 1506
11559.95 1493
11560.97 1460
11561.99 1395
11563.00 1373
11564.02 1395
11565.03 1351
11566.05 1347
11567.06 1355
11568.08 1318
11569.09 1282
11570.11 1278
11571.13 1304
11572.14 1331
11573.16 1340
11574.17 1309
11575.19 1274
11576.20 1289
11577.22 1287
11578.24 1323
11579.25 1304
11580.27 1314
11581.29 1275
11582.30 1258
11583.32 1246
11584.33 1294
11585.35 1337
11586.37 1303
11587.38 1298
11588.40 1281
11589.42 1308
11590.43 1359
11591.45 1326
11592.47 1344
11593.48 1426
11594.50 1456
11595.52 1497
11596.53 1522
11597.55 1565
11598.57 1589
11599.58 1727
11600.60 1688
11601.62 1663
11602.64 1647
11603.65 1628
11604.67 1613
11605.69 1603
11606.70 1610
11607.72 1570
11608.74 1539
11609.76 1468
11610.77 1436
11611.79 1407
11612.81 1373
11613.83 1320
11614.84 1334
11615.86 1316
11616.88 1286
11617.90 1271
11618.92 1195
11619.93 1203
11620.95 1195
11621.97 1188
11622.99 1156
11624.01 1145
11625.02 1141
11626.04 1156
11627.06 1167
11628.08 1110
11629.10 1090
11630.11 1131
11631.13 1057
11632.15 1078
11633.17 1064
11634.19 1033
11635.21 1072
11636.23 1052
11637.24 1023
11638.26 1035
11639.28 1008
11640.30 1023
11641.32 1010
11642.34 989
11643.36 969
11644.38 968
11645.39 963
11646.41 949
11647.43 950
11648.45 957
11649.47 937
11650.49 947
11651.51 930
11652.53 893
11653.55 921
11654.57 901
11655.59 891
11656.61 851
11657.63 891
11658.65 909
11659.67 882
11660.69 874
11661.70 893
11662.72 904
11663.74 865
11664.76 885
11665.78 872
11666.80 865
11667.82 844
11668.84 876
11669.86 836
11670.88 821
11671.90 853
11672.92 849
11673.95 839
11674.97 875
11675.99 875
11677.01 866
11678.03 894
11679.05 858
11680.07 884
11681.09 874
11682.11 865
11683.13 815
11684.15 837
11685.17 837
11686.19 855
11687.21 795
11688.23 850
11689.25 817
11690.28 829
11691.30 842
11692.32 817
11693.34 810
11694.36 803
11695.38 776
11696.40 798
11697.42 749
11698.44 766
11699.47 779
11700.49 787
11701.51 764
11702.53 756
11703.55 784
11704.57 783
11705.60 738
11706.62 760
11707.64 764
11708.66 757
11709.68 735
11710.70 734
11711.73 749
11712.75 722
11713.77 741
11714.79 750
11715.81 727
11716.84 714
11717.86 718
11718.88 733
11719.90 738
11720.92 719
11721.95 709
11722.97 696
11723.99 733
11725.01 710
11726.04 689
11727.06 685
11728.08 698
11729.11 705
11730.13 705
11731.15 691
11732.17 707
11733.20 668
11734.22 679
11735.24 683
11736.26 718
11737.29 708
11738.31 713
11739.33 719
11740.36 668
11741.38 693
11742.40 685
11743.43 672
11744.45 689
11745.47 697
11746.50 695
11747.52 680
11748.54 664
11749.57 661
11750.59 712
11751.62 689
11752.64 688
11753.66 673
11754.69 650
11755.71 674
11756.73 651
11757.76 690
11758.78 638
11759.81 670
11760.83 692
11761.85 647
11762.88 657
11763.90 654
11764.93 687
11765.95 692
11766.98 672
11768.00 678
11769.02 725
11770.05 718
11771.07 696
11772.10 690
11773.12 685
11774.15 711
11775.17 696
11776.20 710
11777.22 665
11778.25 692
11779.27 713
11780.30 677
11781.32 678
11782.35 699
11783.37 661
11784.40 700
11785.42 716
11786.45 699
11787.47 701
11788.50 696
11789.52 738
11790.55 692
11791.57 680
11792.60 703
11793.62 702
11794.65 682
11795.67 695
11796.70 725
11797.73 726
11798.75 734
11799.78 733
11800.80 720
11801.83 714
11802.85 667
11803.88 672
11804.91 716
11805.93 715
11806.96 686
11807.98 707
11809.01 701
11810.04 687
11811.06 714
11812.09 716
11813.12 724
11814.14 709
11815.17 683
11816.19 711
11817.22 706
11818.25 746
11819.27 754
11820.30 715
11821.33 723
11822.35 793
11823.38 775
11824.41 714
11825.44 765
11826.46 742
11827.49 762
11828.52 758
11829.54 770
11830.57 816
11831.60 783
11832.62 802
11833.65 749
11834.68 770
11835.71 784
11836.73 793
11837.76 793
11838.79 810
11839.82 802
11840.84 786
11841.87 766
11842.90 768
11843.93 788
11844.95 794
11845.98 774
11847.01 794
11848.04 785
11849.07 827
11850.09 841
11851.12 783
11852.15 821
11853.18 841
11854.21 848
11855.23 826
11856.26 854
11857.29 857
11858.32 910
11859.35 892
11860.38 885
11861.40 879
11862.43 872
11863.46 890
11864.49 905
11865.52 917
11866.55 908
11867.58 911
11868.60 930
11869.63 951
11870.66 967
11871.69 956
11872.72 956
11873.75 939
11874.78 931
11875.81 979
11876.84 981
11877.86 990
11878.89 985
11879.92 982
11880.95 969
11881.98 998
11883.01 1004
11884.04 1046
11885.07 1128
11886.10 1097
11887.13 1103
11888.16 1105
11889.19 1139
11890.22 1128
11891.25 1157
11892.28 1180
11893.31 1180
11894.34 1215
11895.37 1223
11896.40 1252
11897.43 1296
11898.46 1283
11899.49 1404
11900.52 1456
11901.55 1512
11902.58 1545
11903.61 1561
11904.64 1588
11905.67 1594
11906.70 1528
11907.73 1583
11908.76 1556
11909.79 1590
11910.82 1586
11911.85 1547
11912.88 1504
11913.91 1509
11914.94 1474
11915.97 1448
11917.01 1373
11918.04 1400
11919.07 1356
11920.10 1369
11921.13 1324
11922.16 1296
11923.19 1387
11924.22 1393
11925.25 1420
11926.28 1393
11927.32 1383
11928.35 1408
11929.38 1440
11930.41 1497
11931.44 1462
11932.47 1495
11933.50 1515
11934.54 1475
11935.57 1430
11936.60 1380
11937.63 1415
11938.66 1424
11939.70 1313
11940.73 1306
11941.76 1314
11942.79 1313
11943.82 1303
11944.85 1240
11945.89 1218
11946.92 1198
11947.95 1156
11948.98 1127
11950.02 1122
11951.05 1088
11952.08 1065
11953.11 1055
11954.15 1030
11955.18 1038
11956.21 1062
11957.24 1050
11958.28 1023
11959.31 996
11960.34 1009
11961.37 1057
11962.41 1075
11963.44 1011
11964.47 988
11965.51 1005
11966.54 1024
11967.57 976
11968.60 1003
11969.64 1039
11970.67 1054
11971.70 1043
11972.74 1035
11973.77 1048
11974.80 1011
11975.84 1037
11976.87 1023
11977.90 1070
11978.94 1044
11979.97 1070
11981.00 1063
11982.04 1014
11983.07 1042
11984.11 1094
11985.14 1068
11986.17 1047
11987.21 1086
11988.24 1080
11989.28 1124
11990.31 1076
11991.34 1058
11992.38 1091
11993.41 1077
11994.45 1060
11995.48 1140
11996.51 1092
11997.55 1111
11998.58 1086
11999.62 1169
12000.65 1135
12001.69 1159
12002.72 1124
12003.76 1131
12004.79 1148
12005.82 1171
12006.86 1159
12007.89 1180
12008.93 1183
12009.96 1207
12011.00 1300
12012.03 1284
12013.07 1266
12014.10 1296
12015.14 1290
12016.17 1261
12017.21 1317
12018.24 1321
12019.28 1320
12020.32 1319
12021.35 1328
12022.39 1314
12023.42 1372
12024.46 1314
12025.49 1290
12026.53 1327
12027.56 1358
12028.60 1353
12029.64 1331
12030.67 1331
12031.71 1280
12032.74 1316
12033.78 1339
12034.81 1330
12035.85 1320
12036.89 1301
12037.92 1330
12038.96 1251
12039.99 1298
12041.03 1267
12042.07 1295
12043.10 1287
12044.14 1286
12045.18 1263
12046.21 1295
12047.25 1323
12048.29 1332
12049.32 1308
12050.36 1290
12051.40 1334
12052.43 1322
12053.47 1325
12054.51 1366
12055.54 1396
12056.58 1434
12057.62 1407
12058.65 1399
12059.69 1412
12060.73 1413
12061.76 1421
12062.80 1350
12063.84 1299
12064.88 1284
12065.91 1278
12066.95 1274
12067.99 1255
12069.03 1261
12070.06 1244
12071.10 1234
12072.14 1174
12073.18 1172
12074.21 1180
12075.25 1205
12076.29 1176
12077.33 1199
12078.36 1148
12079.40 1175
12080.44 1146
12081.48 1136
12082.52 1092
12083.55 1122
12084.59 1145
12085.63 1120
12086.67 1124
12087.71 1093
12088.74 1149
12089.78 1150
12090.82 1164
12091.86 1141
12092.90 1212
12093.94 1180
12094.98 1241
12096.01 1186
12097.05 1164
12098.09 1234
12099.13 1237
12100.17 1286
12101.21 1292
12102.25 1311
12103.28 1297
12104.32 1263
12105.36 1321
12106.40 1261
12107.44 1283
12108.48 1253
12109.52 1256
12110.56 1218
12111.60 1192
12112.64 1158
12113.68 1159
12114.72 1117
12115.76 1112
12116.79 1082
12117.83 1025
12118.87 1047
12119.91 1057
12120.95 988
12121.99 988
12123.03 944
12124.07 948
12125.11 935
12126.15 958
12127.19 920
12128.23 921
12129.27 887
12130.31 891
12131.35 908
12132.39 909
12133.43 922
12134.47 927
12135.51 881
12136.55 886
12137.59 884
12138.63 882
12139.67 867
12140.71 852
12141.76 868
12142.80 878
12143.84 871
12144.88 862
12145.92 863
12146.96 832
12148.00 876
12149.04 910
12150.08 849
12151.12 843
12152.16 825
12153.20 788
12154.25 807
12155.29 847
12156.33 795
12157.37 809
12158.41 797
12159.45 789
12160.49 767
12161.53 791
12162.58 775
12163.62 770
12164.66 753
12165.70 765
12166.74 781
12167.78 778
12168.82 784
12169.87 778
12170.91 788
12171.95 804
12172.99 781
12174.03 761
12175.08 818
12176.12 745
12177.16 767
12178.20 745
12179.24 752
12180.29 739
12181.33 754
12182.37 765
12183.41 748
12184.46 771
12185.50 757
12186.54 705
12187.58 737
12188.63 766
12189.67 715
12190.71 724
12191.75 739
12192.80 710
12193.84 696
12194.88 724
12195.92 750
12196.97 712
12198.01 745
12199.05 721
12200.10 705
12201.14 732
12202.18 734
12203.23 705
12204.27 720
12205.31 740
12206.36 696
12207.40 702
12208.44 715
12209.49 703
12210.53 724
12211.57 667
12212.62 689
12213.66 680
12214.70 691
12215.75 687
12216.79 694
12217.84 689
12218.88 641
12219.92 642
12220.97 660
12222.01 723
12223.06 680
12224.10 682
12225.14 676
12226.19 676
12227.23 685
12228.28 685
12229.32 660
12230.36 656
12231.41 682
12232.45 678
12233.50 660
12234.54 666
12235.59 666
12236.63 658
12237.68 704
12238.72 646
12239.77 669
12240.81 669
12241.86 632
12242.90 671
12243.94 652
12244.99 679
12246.03 670
12247.08 686
12248.13 652
12249.17 663
12250.22 672
12251.26 655
12252.31 628
12253.35 650
12254.40 645
12255.44 657
12256.49 671
12257.53 660
12258.58 608
12259.62 620
12260.67 659
12261.72 627
12262.76 605
12263.81 605
12264.85 597
12265.90 625
12266.94 642
12267.99 607
12269.04 621
12270.08 592
12271.13 599
12272.17 605
12273.22 586
12274.27 604
12275.31 558
12276.36 591
12277.41 608
12278.45 615
12279.50 589
12280.55 571
12281.59 585
12282.64 564
12283.69 606
12284.73 578
12285.78 560
12286.83 604
12287.87 577
12288.92 571
12289.97 589
12291.01 580
12292.06 559
12293.11 575
12294.15 541
12295.20 581
12296.25 581
12297.30 560
12298.34 586
12299.39 583
12300.44 568
12301.48 548
12302.53 557
12303.58 559
12304.63 572
12305.67 581
12306.72 563
12307.77 534
12308.82 606
12309.87 596
12310.91 594
12311.96 578
12313.01 544
12314.06 585
12315.10 607
12316.15 582
12317.20 558
12318.25 575
12319.30 573
12320.34 550
12321.39 576
12322.44 578
12323.49 612
12324.54 608
12325.59 562
12326.63 556
12327.68 570
12328.73 540
12329.78 537
12330.83 552
12331.88 555
12332.93 541
12333.98 543
12335.02 538
12336.07 543
12337.12 553
12338.17 526
12339.22 543
12340.27 556
12341.32 576
12342.37 550
12343.42 546
12344.47 573
12345.51 551
12346.56 571
12347.61 554
12348.66 544
12349.71 529
12350.76 554
12351.81 530
12352.86 527
12353.91 532
12354.96 517
12356.01 559
12357.06 543
12358.11 549
12359.16 573
12360.21 579
12361.26 585
12362.31 584
12363.36 577
12364.41 561
12365.46 540
12366.51 563
12367.56 550
12368.61 567
12369.66 562
12370.71 570
12371.76 575
12372.81 570
12373.86 589
12374.91 580
12375.96 574
12377.01 543
12378.06 581
12379.11 552
12380.17 553
12381.22 562
12382.27 561
12383.32 553
12384.37 542
12385.42 554
12386.47 551
12387.52 558
12388.57 566
12389.62 535
12390.67 556
12391.73 565
12392.78 551
12393.83 582
12394.88 556
12395.93 580
12396.98 558
12398.03 587
12399.09 582
12400.14 586
12401.19 586
12402.24 583
12403.29 584
12404.34 584
12405.40 609
12406.45 582
12407.50 601
12408.55 584
12409.60 593
12410.66 587
12411.71 589
12412.76 565
12413.81 612
12414.86 593
12415.92 581
12416.97 562
12418.02 619
12419.07 615
12420.13 604
12421.18 596
12422.23 617
12423.28 625
12424.34 622
12425.39 633
12426.44 662
12427.49 635
12428.55 620
12429.60 618
12430.65 606
12431.71 635
12432.76 641
12433.81 693
12434.86 664
12435.92 646
12436.97 652
12438.02 674
12439.08 655
12440.13 648
12441.18 639
12442.24 621
12443.29 708
12444.34 703
12445.40 689
12446.45 671
12447.50 683
12448.56 674
12449.61 693
12450.67 665
12451.72 691
12452.77 671
12453.83 723
12454.88 706
12455.94 729
12456.99 779
12458.04 764
12459.10 814
12460.15 780
12461.21 796
12462.26 799
12463.31 818
12464.37 869
12465.42 905
12466.48 973
12467.53 960
12468.59 1044
12469.64 1110
12470.70 1102
12471.75 1168
12472.80 1236
12473.86 1260
12474.91 1284
12475.97 1312
12477.02 1349
12478.08 1399
12479.13 1393
12480.19 1338
12481.24 1348
12482.30 1327
12483.35 1290
12484.41 1270
12485.46 1262
12486.52 1223
12487.57 1183
12488.63 1127
12489.69 1073
12490.74 1049
12491.80 1034
12492.85 1034
12493.91 1004
12494.96 1012
12496.02 934
12497.07 920
12498.13 900
12499.19 942
12500.24 885
12501.30 860
12502.35 877
12503.41 827
12504.47 830
12505.52 816
12506.58 816
12507.63 830
12508.69 828
12509.75 835
12510.80 843
12511.86 826
12512.91 861
12513.97 850
12515.03 837
12516.08 830
12517.14 848
12518.20 836
12519.25 804
12520.31 804
12521.37 808
12522.42 845
12523.48 850
12524.54 802
12525.59 811
12526.65 794
12527.71 792
12528.77 805
12529.82 804
12530.88 807
12531.94 848
12532.99 837
12534.05 818
12535.11 836
12536.17 817
12537.22 777
12538.28 828
12539.34 825
12540.40 885
12541.45 825
12542.51 826
12543.57 841
12544.63 877
12545.68 863
12546.74 890
12547.80 893
12548.86 914
12549.92 953
12550.97 961
12552.03 945
12553.09 929
12554.15 945
12555.21 974
12556.26 980
12557.32 973
12558.38 964
12559.44 961
12560.50 973
12561.56 995
12562.61 991
12563.67 901
12564.73 952
12565.79 928
12566.85 898
12567.91 927
12568.97 896
12570.02 926
12571.08 905
12572.14 889
12573.20 878
12574.26 907
12575.32 853
12576.38 867
12577.44 829
12578.50 841
12579.56 845
12580.61 852
12581.67 807
12582.73 829
12583.79 820
12584.85 828
12585.91 816
12586.97 821
12588.03 805
12589.09 831
12590.15 829
12591.21 802
12592.27 825
12593.33 844
12594.39 854
12595.45 812
12596.51 817
12597.57 802
12598.63 848
12599.69 822
12600.75 839
12601.81 849
12602.87 820
12603.93 835
12604.99 876
12606.05 872
12607.11 855
12608.17 851
12609.23 862
12610.29 866
12611.35 868
12612.41 917
12613.47 876
12614.53 892
12615.59 940
12616.66 937
12617.72 950
12618.78 969
12619.84 964
12620.90 954
12621.96 996
12623.02 1034
12624.08 1016
12625.14 995
12626.20 983
12627.26 993
12628.33 1054
12629.39 1052
12630.45 1132
12631.51 1094
12632.57 1095
12633.63 1081
12634.69 1066
12635.76 1069
12636.82 1084
12637.88 1082
12638.94 1050
12640.00 1034
12641.06 1004
12642.13 992
12643.19 1021
12644.25 955
12645.31 968
12646.37 947
12647.44 922
12648.50 936
12649.56 903
12650.62 926
12651.68 900
12652.75 879
12653.81 917
12654.87 888
12655.93 852
12657.00 812
12658.06 865
12659.12 874
12660.18 872
12661.25 851
12662.31 845
12663.37 842
12664.43 862
12665.50 839
12666.56 844
12667.62 832
12668.69 866
12669.75 871
12670.81 876
12671.88 880
12672.94 879
12674.00 886
12675.06 903
12676.13 911
12677.19 940
12678.25 948
12679.32 935
12680.38 905
12681.44 881
12682.51 917
12683.57 894
12684.64 892
12685.70 910
12686.76 950
12687.83 931
12688.89 938
12689.95 928
12691.02 911
12692.08 987
12693.15 940
12694.21 969
12695.27 937
12696.34 967
12697.40 992
12698.47 987
12699.53 994
12700.59 1036
12701.66 1024
12702.72 1000
12703.79 1050
12704.85 1020
12705.92 1021
12706.98 1021
12708.05 1021
12709.11 1085
12710.18 1091
12711.24 1070
12712.30 1103
12713.37 1107
12714.43 1101
12715.50 1100
12716.56 1114
12717.63 1131
12718.69 1136
12719.76 1152
12720.82 1159
12721.89 1151
12722.95 1119
12724.02 1130
12725.09 1133
12726.15 1130
12727.22 1193
12728.28 1230
12729.35 1265
12730.41 1251
12731.48 1213
12732.54 1274
12733.61 1282
12734.68 1224
12735.74 1237
12736.81 1247
12737.87 1233
12738.94 1244
12740.00 1247
12741.07 1192
12742.14 1222
12743.20 1164
12744.27 1208
12745.33 1192
12746.40 1146
12747.47 1158
12748.53 1115
12749.60 1103
12750.67 1060
12751.73 1024
12752.80 1051
12753.87 1038
12754.93 978
12756.00 999
12757.07 1004
12758.13 947
12759.20 922
12760.27 954
12761.33 931
12762.40 942
12763.47 905
12764.53 905
12765.60 908
12766.67 912
12767.73 885
12768.80 900
12769.87 893
12770.94 857
12772.00 860
12773.07 861
12774.14 880
12775.21 870
12776.27 806
12777.34 813
12778.41 836
12779.48 795
12780.54 808
12781.61 786
12782.68 827
12783.75 825
12784.81 799
12785.88 863
12786.95 813
12788.02 798
12789.09 824
12790.15 819
12791.22 788
12792.29 765
12793.36 748
12794.43 770
12795.49 779
12796.56 781
12797.63 754
12798.70 763
12799.77 768
12800.84 775
12801.90 757
12802.97 744
12804.04 806
12805.11 819
12806.18 779
12807.25 788
12808.32 801
12809.39 796
12810.45 816
12811.52 815
12812.59 810
12813.66 831
12814.73 837
12815.80 857
12816.87 823
12817.94 831
12819.01 812
12820.08 861
12821.15 843
12822.21 837
12823.28 804
12824.35 815
12825.42 832
12826.49 804
12827.56 809
12828.63 866
12829.70 864
12830.77 803
12831.84 804
12832.91 787
12833.98 800
12835.05 778
12836.12 742
12837.19 748
12838.26 785
12839.33 756
12840.40 732
12841.47 715
12842.54 713
12843.61 721
12844.68 755
12845.75 724
12846.82 688
12847.89 696
12848.96 678
12850.03 698
12851.10 677
12852.18 651
12853.25 660
12854.32 660
12855.39 667
12856.46 649
12857.53 664
12858.60 681
12859.67 631
12860.74 623
12861.81 648
12862.88 630
12863.96 629
12865.03 615
12866.10 614
12867.17 615
12868.24 630
12869.31 584
12870.38 578
12871.45 618
12872.53 578
12873.60 585
12874.67 616
12875.74 593
12876.81 585
12877.88 583
12878.96 577
12880.03 616
12881.10 582
12882.17 580
12883.24 558
12884.31 571
12885.39 577
12886.46 572
12887.53 551
12888.60 553
12889.68 578
12890.75 561
12891.82 576
12892.89 544
12893.96 553
12895.04 534
12896.11 531
12897.18 503
12898.25 550
12899.33 535
12900.40 543
12901.47 515
12902.54 557
12903.62 545
12904.69 527
12905.76 517
12906.84 543
12907.91 533
12908.98 523
12910.06 527
12911.13 552
12912.20 539
12913.27 509
12914.35 510
12915.42 535
12916.49 512
12917.57 532
12918.64 562
12919.71 531
12920.79 513
12921.86 540
12922.94 510
12924.01 509
12925.08 494
12926.16 473
12927.23 489
12928.30 512
12929.38 480
12930.45 503
12931.53 503
12932.60 520
12933.67 485
12934.75 481
12935.82 459
12936.90 456
12937.97 501
12939.04 469
12940.12 489
12941.19 494
12942.27 470
12943.34 498
12944.42 472
12945.49 480
12946.56 484
12947.64 451
12948.71 459
12949.79 471
12950.86 476
12951.94 465
12953.01 438
12954.09 476
12955.16 461
12956.24 460
12957.31 454
12958.39 442
12959.46 459
12960.54 458
12961.61 464
12962.69 485
12963.76 450
12964.84 470
12965.91 485
12966.99 464
12968.07 447
12969.14 435
12970.22 460
12971.29 450
12972.37 445
12973.44 473
12974.52 427
12975.59 444
12976.67 459
12977.75 451
12978.82 455
12979.90 439
12980.97 462
12982.05 484
12983.13 470
12984.20 438
12985.28 426
12986.35 451
12987.43 449
12988.51 469
12989.58 463
12990.66 447
12991.74 479
12992.81 457
12993.89 456
12994.97 459
12996.04 456
12997.12 462
12998.20 507
12999.27 482
13000.35 452
13001.43 437
13002.50 446
13003.58 462
13004.66 457
13005.73 444
13006.81 440
13007.89 437
13008.97 460
13010.04 472
13011.12 462
13012.20 442
13013.27 431
13014.35 485
13015.43 465
13016.51 426
13017.58 448
13018.66 444
13019.74 446
13020.82 458
13021.89 470
13022.97 462
13024.05 466
13025.13 462
13026.21 443
13027.28 468
13028.36 430
13029.44 469
13030.52 479
13031.60 463
13032.67 461
13033.75 473
13034.83 461
13035.91 459
13036.99 473
13038.07 481
13039.14 453
13040.22 482
13041.30 485
13042.38 491
13043.46 486
13044.54 453
13045.62 479
13046.69 485
13047.77 455
13048.85 466
13049.93 465
13051.01 486
13052.09 495
13053.17 489
13054.25 468
13055.33 463
13056.40 459
13057.48 502
13058.56 492
13059.64 452
13060.72 461
13061.80 456
13062.88 454
13063.96 491
13065.04 459
13066.12 461
13067.20 487
13068.28 446
13069.36 437
13070.44 449
13071.52 423
13072.60 455
13073.68 458
13074.76 476
13075.84 443
13076.92 482
13078.00 472
13079.08 454
13080.16 451
13081.24 453
13082.32 463
13083.40 470
13084.48 460
13085.56 441
13086.64 468
13087.72 433
13088.80 463
13089.88 466
13090.96 478
13092.04 437
13093.12 457
13094.20 450
13095.28 463
13096.36 444
13097.44 419
13098.52 459
13099.61 489
13100.69 486
13101.77 423
13102.85 465
13103.93 486
13105.01 478
13106.09 470
13107.17 503
13108.25 501
13109.34 486
13110.42 490
13111.50 481
13112.58 500
13113.66 467
13114.74 476
13115.82 513
13116.91 498
13117.99 486
13119.07 496
13120.15 486
13121.23 521
13122.31 526
13123.40 511
13124.48 512
13125.56 531
13126.64 529
13127.72 512
13128.81 507
13129.89 521
13130.97 509
13132.05 497
13133.14 515
13134.22 515
13135.30 512
13136.38 492
13137.47 559
13138.55 527
13139.63 527
13140.71 504
13141.80 462
13142.88 539
13143.96 509
13145.04 532
13146.13 520
13147.21 503
13148.29 481
13149.38 516
13150.46 495
13151.54 519
13152.62 493
13153.71 496
13154.79 498
13155.87 476
13156.96 475
13158.04 502
13159.12 502
13160.21 506
13161.29 487
13162.37 481
13163.46 524
13164.54 505
13165.62 534
13166.71 484
13167.79 497
13168.88 498
13169.96 527
13171.04 497
13172.13 484
13173.21 486
13174.30 486
13175.38 493
13176.46 503
13177.55 508
13178.63 498
13179.72 505
13180.80 495
13181.88 509
13182.97 453
13184.05 482
13185.14 492
13186.22 475
13187.31 490
13188.39 501
13189.48 503
13190.56 496
13191.65 505
13192.73 480
13193.81 527
13194.90 487
13195.98 497
13197.07 504
13198.15 496
13199.24 492
13200.32 512
13201.41 501
13202.49 505
13203.58 466
13204.67 517
13205.75 505
13206.84 519
13207.92 520
13209.01 508
13210.09 509
13211.18 496
13212.26 497
13213.35 494
13214.43 508
13215.52 510
13216.61 540
13217.69 520
13218.78 524
13219.86 533
13220.95 529
13222.04 509
13223.12 507
13224.21 513
13225.29 526
13226.38 541
13227.47 526
13228.55 535
13229.64 522
13230.72 552
13231.81 527
13232.90 535
13233.98 539
13235.07 569
13236.16 532
13237.24 579
13238.33 561
13239.42 570
13240.50 545
13241.59 569
13242.68 568
13243.76 533
13244.85 538
13245.94 553
13247.02 561
13248.11 547
13249.20 608
13250.29 571
13251.37 599
13252.46 581
13253.55 570
13254.63 591
13255.72 580
13256.81 602
13257.90 614
13258.98 621
13260.07 598
13261.16 618
13262.25 601
13263.33 612
13264.42 578
13265.51 564
13266.60 608
13267.69 595
13268.77 583
13269.86 562
13270.95 620
13272.04 603
13273.13 630
13274.21 629
13275.30 622
13276.39 630
13277.48 629
13278.57 626
13279.65 630
13280.74 640
13281.83 655
13282.92 665
13284.01 694
13285.10 632
13286.19 675
13287.27 719
13288.36 683
13289.45 680
13290.54 706
13291.63 695
13292.72 681
13293.81 702
13294.90 665
13295.98 676
13297.07 689
13298.16 707
13299.25 706
13300.34 730
13301.43 729
13302.52 752
13303.61 739
13304.70 718
13305.79 747
13306.88 760
13307.97 763
13309.06 777
13310.15 736
13311.24 756
13312.32 779
13313.41 816
13314.50 790
13315.59 804
13316.68 819
13317.77 831
13318.86 845
13319.95 812
13321.04 823
13322.13 854
13323.22 822
13324.31 841
13325.40 815
13326.49 817
13327.58 824
13328.68 851
13329.77 825
13330.86 883
13331.95 882
13333.04 892
13334.13 873
13335.22 852
13336.31 880
13337.40 878
13338.49 945
13339.58 910
13340.67 960
13341.76 928
13342.85 897
13343.94 934
13345.04 948
13346.13 956
13347.22 959
13348.31 949
13349.40 906
13350.49 947
13351.58 949
13352.67 954
13353.77 983
13354.86 996
13355.95 1021
13357.04 1009
13358.13 1008
13359.22 996
13360.31 1031
13361.41 1027
13362.50 1052
13363.59 1094
13364.68 1093
13365.77 1071
13366.87 1074
13367.96 1098
13369.05 1112
13370.14 1072
13371.23 1120
13372.33 1121
13373.42 1091
13374.51 1080
13375.60 1050
13376.69 1030
13377.79 1024
13378.88 1014
13379.97 1027
13381.06 1022
13382.16 966
13383.25 965
13384.34 935
13385.43 976
13386.53 889
13387.62 891
13388.71 902
13389.81 882
13390.90 871
13391.99 837
13393.08 896
13394.18 868
13395.27 842
13396.36 858
13397.46 857
13398.55 805
13399.64 784
13400.74 827
13401.83 803
13402.92 772
13404.02 792
13405.11 827
13406.20 781
13407.30 786
13408.39 827
13409.48 844
13410.58 793
13411.67 778
13412.77 816
13413.86 813
13414.95 786
13416.05 777
13417.14 779
13418.23 826
13419.33 763
13420.42 783
13421.52 797
13422.61 819
13423.71 810
13424.80 776
13425.89 795
13426.99 795
13428.08 842
13429.18 839
13430.27 842
13431.37 793
13432.46 815
13433.56 826
13434.65 825
13435.74 803
13436.84 800
13437.93 823
13439.03 808
13440.12 838
13441.22 832
13442.31 825
13443.41 856
13444.50 832
13445.60 888
13446.69 889
13447.79 850
13448.88 856
13449.98 871
13451.08 899
13452.17 921
13453.27 890
13454.36 860
13455.46 888
13456.55 864
13457.65 901
13458.74 900
13459.84 947
13460.94 911
13462.03 947
13463.13 956
13464.22 931
13465.32 939
13466.41 954
13467.51 940
13468.61 972
13469.70 977
13470.80 968
13471.90 976
13472.99 991
13474.09 957
13475.18 1018
13476.28 1004
13477.38 1012
13478.47 994
13479.57 1010
13480.67 1012
13481.76 1027
13482.86 1034
13483.96 1041
13485.05 1036
13486.15 1037
13487.25 1039
13488.34 1060
13489.44 1030
13490.54 1089
13491.63 1081
13492.73 1119
13493.83 1099
13494.93 1096
13496.02 1111
13497.12 1133
13498.22 1177
13499.31 1188
13500.41 1203
13501.51 1193
13502.61 1174
13503.70 1203
13504.80 1207
13505.90 1200
13507.00 1245
13508.09 1213
13509.19 1185
13510.29 1162
13511.39 1185
13512.49 1188
13513.58 1178
13514.68 1154
13515.78 1134
13516.88 1112
13517.98 1086
13519.07 1132
13520.17 1103
13521.27 1054
13522.37 1050
13523.47 1092
13524.57 1080
13525.66 1044
13526.76 1065
13527.86 1005
13528.96 1030
13530.06 1011
13531.16 1018
13532.25 962
13533.35 945
13534.45 962
13535.55 929
13536.65 906
13537.75 888
13538.85 879
13539.95 872
13541.05 890
13542.14 856
13543.24 852
13544.34 856
13545.44 841
13546.54 830
13547.64 800
13548.74 828
13549.84 825
13550.94 851
13552.04 825
13553.14 798
13554.24 792
13555.34 771
13556.44 759
13557.54 780
13558.64 796
13559.74 765
13560.84 806
13561.94 788
13563.04 771
13564.13 776
13565.23 741
13566.34 765
13567.44 737
13568.54 776
13569.64 764
13570.74 739
13571.84 752
13572.94 741
13574.04 783
13575.14 749
13576.24 759
13577.34 732
13578.44 758
13579.54 729
13580.64 747
13581.74 746
13582.84 748
13583.94 772
13585.04 743
13586.14 779
13587.24 792
13588.35 739
13589.45 765
13590.55 749
13591.65 756
13592.75 766
13593.85 802
13594.95 776
13596.05 782
13597.15 818
13598.26 797
13599.36 746
13600.46 772
13601.56 804
13602.66 774
13603.76 764
13604.86 785
13605.97 745
13607.07 780
13608.17 795
13609.27 775
13610.37 778
13611.47 798
13612.58 791
13613.68 789
13614.78 802
13615.88 783
13616.98 813
13618.09 783
13619.19 867
13620.29 818
13621.39 791
13622.50 769
13623.60 808
13624.70 769
13625.80 749
13626.91 792
13628.01 785
13629.11 797
13630.21 778
13631.32 842
13632.42 839
13633.52 804
13634.62 804
13635.73 805
13636.83 800
13637.93 808
13639.04 823
13640.14 828
13641.24 795
13642.35 833
13643.45 820
13644.55 816
13645.65 825
13646.76 834
13647.86 807
13648.96 775
13650.07 804
13651.17 789
13652.28 800
13653.38 798
13654.48 785
13655.59 783
13656.69 820
13657.79 782
13658.90 805
13660.00 788
13661.11 817
13662.21 826
13663.31 787
13664.42 790
13665.52 782
13666.63 784
13667.73 755
13668.83 784
13669.94 748
13671.04 726
13672.15 776
13673.25 785
13674.36 773
13675.46 761
13676.56 776
13677.67 799
13678.77 803
13679.88 800
13680.98 802
13682.09 796
13683.19 766
13684.30 806
13685.40 820
13686.51 762
13687.61 768
13688.72 799
13689.82 783
13690.93 778
13692.03 793
13693.14 813
13694.24 764
13695.35 812
13696.45 857
13697.56 822
13698.66 784
13699.77 784
13700.87 814
13701.98 862
13703.09 788
13704.19 822
13705.30 841
13706.40 824
13707.51 830
13708.61 837
13709.72 834
13710.83 797
13711.93 816
13713.04 865
13714.14 879
13715.25 890
13716.36 892
13717.46 839
13718.57 887
13719.67 892
13720.78 904
13721.89 928
13722.99 912
13724.10 899
13725.21 939
13726.31 953
13727.42 946
13728.53 939
13729.63 936
13730.74 954
13731.85 952
13732.95 939
13734.06 957
13735.17 995
13736.27 1052
13737.38 1049
13738.49 1048
13739.59 1020
13740.70 1056
13741.81 1054
13742.92 1048
13744.02 1059
13745.13 1090
13746.24 1078
13747.35 1112
13748.45 1092
13749.56 1158
13750.67 1189
13751.78 1191
13752.88 1207
13753.99 1225
13755.10 1238
13756.21 1257
13757.31 1284
13758.42 1317
13759.53 1320
13760.64 1327
13761.75 1347
13762.85 1461
13763.96 1479
13765.07 1487
13766.18 1497
13767.29 1522
13768.39 1544
13769.50 1541
13770.61 1584
13771.72 1591
13772.83 1586
13773.94 1551
13775.04 1551
13776.15 1572
13777.26 1537
13778.37 1596
13779.48 1563
13780.59 1523
13781.70 1451
13782.80 1404
13783.91 1414
13785.02 1386
13786.13 1316
13787.24 1334
13788.35 1292
13789.46 1259
13790.57 1239
13791.68 1213
13792.79 1202
13793.90 1161
13795.00 1106
13796.11 1104
13797.22 1085
13798.33 1077
13799.44 1047
13800.55 1054
13801.66 1052
13802.77 989
13803.88 958
13804.99 952
13806.10 961
13807.21 949
13808.32 933
13809.43 936
13810.54 947
13811.65 932
13812.76 932
13813.87 914
13814.98 861
13816.09 901
13817.20 882
13818.31 859
13819.42 892
13820.53 856
13821.64 863
13822.75 872
13823.86 886
13824.97 878
13826.08 889
13827.19 863
13828.30 847
13829.41 866
13830.53 839
13831.64 832
13832.75 847
13833.86 881
13834.97 853
13836.08 863
13837.19 844
13838.30 834
13839.41 860
13840.52 833
13841.64 830
13842.75 821
13843.86 840
13844.97 860
13846.08 887
13847.19 862
13848.30 876
13849.41 860
13850.53 875
13851.64 871
13852.75 854
13853.86 857
13854.97 887
13856.08 859
13857.20 859
13858.31 852
13859.42 871
13860.53 890
13861.64 879
13862.76 867
13863.87 878
13864.98 874
13866.09 900
13867.20 882
13868.32 881
13869.43 875
13870.54 907
13871.65 915
13872.77 911
13873.88 906
13874.99 855
13876.10 892
13877.22 912
13878.33 903
13879.44 916
13880.55 931
13881.67 967
13882.78 959
13883.89 969
13885.01 981
13886.12 962
13887.23 1018
13888.34 1043
13889.46 1030
13890.57 1050
13891.68 1022
13892.80 1055
13893.91 1079
13895.02 1048
13896.14 1079
13897.25 1111
13898.36 1068
13899.48 1057
13900.59 1093
13901.70 1080
13902.82 1084
13903.93 1035
13905.05 1012
13906.16 1028
13907.27 1029
13908.39 1006
13909.50 977
13910.61 1035
13911.73 961
13912.84 948
13913.96 937
13915.07 903
13916.19 916
13917.30 904
13918.41 893
13919.53 872
13920.64 905
13921.76 895
13922.87 899
13923.99 842
13925.10 881
13926.21 847
13927.33 865
13928.44 827
13929.56 868
13930.67 845
13931.79 843
13932.90 865
13934.02 832
13935.13 833
13936.25 816
13937.36 823
13938.48 884
13939.59 845
13940.71 836
13941.82 815
13942.94 793
13944.05 804
13945.17 762
13946.28 790
13947.40 803
13948.52 803
13949.63 804
13950.75 802
13951.86 799
13952.98 744
13954.09 797
13955.21 784
13956.32 780
13957.44 757
13958.56 744
13959.67 802
13960.79 768
13961.90 795
13963.02 794
13964.14 774
13965.25 803
13966.37 786
13967.48 754
13968.60 784
13969.72 793
13970.83 745
13971.95 801
13973.07 780
13974.18 790
13975.30 805
13976.42 758
13977.53 769
13978.65 757
13979.77 787
13980.88 758
13982.00 771
13983.12 790
13984.23 767
13985.35 817
13986.47 779
13987.58 783
13988.70 809
13989.82 801
13990.94 806
13992.05 806
13993.17 802
13994.29 808
13995.40 835
13996.52 822
13997.64 840
13998.76 819
13999.87 798
14000.99 831
14002.11 840
14003.23 837
14004.35 820
14005.46 827
14006.58 801
14007.70 806
14008.82 848
14009.93 814
14011.05 833
14012.17 810
14013.29 861
14014.41 854
14015.52 824
14016.64 838
14017.76 844
14018.88 854
14020.00 879
14021.12 850
14022.23 867
14023.35 875
14024.47 836
14025.59 856
14026.71 877
14027.83 886
14028.95 833
14030.06 851
14031.18 874
14032.30 853
14033.42 851
14034.54 891
14035.66 898
14036.78 954
14037.90 876
14039.02 942
14040.14 945
14041.25 919
14042.37 930
14043.49 961
14044.61 979
14045.73 929
14046.85 926
14047.97 917
14049.09 936
14050.21 967
14051.33 978
14052.45 969
14053.57 1018
14054.69 1018
14055.81 1052
14056.93 1055
14058.05 1018
14059.17 1033
14060.29 1079
14061.41 1112
14062.53 1091
14063.65 1091
14064.77 1084
14065.89 1110
14067.01 1097
14068.13 1139
14069.25 1184
14070.37 1145
14071.49 1188
14072.61 1168
14073.73 1204
14074.85 1234
14075.97 1258
14077.09 1232
14078.21 1187
14079.33 1216
14080.45 1196
14081.57 1199
14082.69 1175
14083.82 1213
14084.94 1224
14086.06 1211
14087.18 1145
14088.30 1157
14089.42 1180
14090.54 1194
14091.66 1198
14092.78 1190
14093.91 1192
14095.03 1223
14096.15 1242
14097.27 1195
14098.39 1207
14099.51 1237
14100.63 1174
14101.76 1187
14102.88 1217
14104.00 1162
14105.12 1217
14106.24 1169
14107.36 1112
14108.49 1193
14109.61 1168
14110.73 1108
14111.85 1121
14112.97 1144
14114.10 1088
14115.22 1070
14116.34 1073
14117.46 1030
14118.58 1049
14119.71 1009
14120.83 1028
14121.95 1055
14123.07 1022
14124.20 978
14125.32 988
14126.44 960
14127.56 944
14128.69 943
14129.81 955
14130.93 924
14132.06 940
14133.18 912
14134.30 935
14135.42 910
14136.55 925
14137.67 904
14138.79 923
14139.92 916
14141.04 897
14142.16 876
14143.29 878
14144.41 876
14145.53 860
14146.66 898
14147.78 891
14148.90 904
14150.03 875
14151.15 886
14152.27 901
14153.40 867
14154.52 844
14155.64 854
14156.77 866
14157.89 892
14159.02 854
14160.14 857
14161.26 879
14162.39 840
14163.51 831
14164.64 821
14165.76 846
14166.88 869
14168.01 807
14169.13 859
14170.26 904
14171.38 824
14172.51 868
14173.63 847
14174.75 833
14175.88 851
14177.00 846
14178.13 823
14179.25 824
14180.38 834
14181.50 852
14182.63 823
14183.75 819
14184.88 824
14186.00 795
14187.13 826
14188.25 801
14189.38 813
14190.50 813
14191.63 792
14192.75 776
14193.88 800
14195.00 760
14196.13 826
14197.25 772
14198.38 783
14199.50 808
14200.63 789
14201.76 765
14202.88 720
14204.01 696
14205.13 743
14206.26 741
14207.38 781
14208.51 769
14209.64 749
14210.76 752
14211.89 743
14213.01 753
14214.14 749
14215.27 782
14216.39 776
14217.52 742
14218.64 749
14219.77 712
14220.90 716
14222.02 742
14223.15 703
14224.28 695
14225.40 709
14226.53 678
14227.66 721
14228.78 726
14229.91 685
14231.04 685
14232.16 649
14233.29 684
14234.42 713
14235.54 722
14236.67 684
14237.80 700
14238.92 663
14240.05 698
14241.18 654
14242.31 686
14243.43 673
14244.56 690
14245.69 677
14246.82 673
14247.94 609
14249.07 659
14250.20 691
14251.33 676
14252.45 666
14253.58 646
14254.71 664
14255.84 671
14256.96 672
14258.09 645
14259.22 640
14260.35 651
14261.47 653
14262.60 656
14263.73 618
14264.86 634
14265.99 669
14267.12 640
14268.24 618
14269.37 616
14270.50 618
14271.63 630
14272.76 605
14273.89 583
14275.01 601
14276.14 619
14277.27 601
14278.40 575
14279.53 601
14280.66 588
14281.79 566
14282.91 604
14284.04 596
14285.17 635
14286.30 603
14287.43 611
14288.56 595
14289.69 604
14290.82 586
14291.95 590
14293.08 596
14294.20 585
14295.33 576
14296.46 608
14297.59 570
14298.72 571
14299.85 568
14300.98 557
14302.11 598
14303.24 550
14304.37 584
14305.50 575
14306.63 569
14307.76 558
14308.89 542
14310.02 566
14311.15 538
14312.28 523
14313.41 554
14314.54 577
14315.67 549
14316.80 560
14317.93 544
14319.06 530
14320.19 510
14321.32 541
14322.45 546
14323.58 516
14324.71 507
14325.84 517
14326.97 550
14328.10 520
14329.23 541
14330.36 548
14331.49 534
14332.62 521
14333.76 535
14334.89 536
14336.02 533
14337.15 526
14338.28 523
14339.41 522
14340.54 533
14341.67 532
14342.80 506
14343.93 483
14345.07 478
14346.20 532
14347.33 511
14348.46 516
14349.59 521
14350.72 542
14351.85 535
14352.99 487
14354.12 495
14355.25 523
14356.38 502
14357.51 513
14358.64 503
14359.78 495
14360.91 519
14362.04 490
14363.17 495
14364.30 504
14365.44 487
14366.57 479
14367.70 530
14368.83 528
14369.96 531
14371.10 502
14372.23 496
14373.36 524
14374.49 513
14375.63 521
14376.76 511
14377.89 508
14379.02 533
14380.16 524
14381.29 509
14382.42 535
14383.55 508
14384.69 541
14385.82 524
14386.95 497
14388.09 528
14389.22 530
14390.35 502
14391.49 525
14392.62 516
14393.75 511
14394.89 512
14396.02 543
14397.15 537
14398.28 544
14399.42 553
14400.55 561
14401.69 561
14402.82 557
14403.95 560
14405.09 525
14406.22 550
14407.35 539
14408.49 517
14409.62 521
14410.75 558
14411.89 536
14413.02 575
14414.16 567
14415.29 567
14416.42 553
14417.56 566
14418.69 561
14419.83 549
14420.96 564
14422.10 578
14423.23 574
14424.36 584
14425.50 573
14426.63 552
14427.77 571
14428.90 590
14430.04 607
14431.17 619
14432.31 602
14433.44 570
14434.58 564
14435.71 606
14436.85 598
14437.98 603
14439.12 582
14440.25 543
14441.39 574
14442.52 610
14443.66 617
14444.79 555
14445.93 568
14447.06 603
14448.20 582
14449.33 604
14450.47 617
14451.60 604
14452.74 623
14453.87 627
14455.01 623
14456.14 616
14457.28 615
14458.42 591
14459.55 614
14460.69 614
14461.82 640
14462.96 622
14464.10 625
14465.23 587
14466.37 623
14467.50 635
14468.64 663
14469.78 667
14470.91 637
14472.05 630
14473.18 640
14474.32 636
14475.46 631
14476.59 668
14477.73 617
14478.87 631
14480.00 607
14481.14 618
14482.28 635
14483.41 640
14484.55 639
14485.69 611
14486.82 625
14487.96 641
14489.10 604
14490.23 610
14491.37 625
14492.51 617
14493.65 628
14494.78 675
14495.92 634
14497.06 605
14498.19 684
14499.33 646
14500.47 670
14501.61 637
14502.74 627
14503.88 635
14505.02 633
14506.16 660
14507.29 646
14508.43 665
14509.57 640
14510.71 658
14511.85 622
14512.98 616
14514.12 663
14515.26 665
14516.40 638
14517.54 617
14518.67 651
14519.81 629
14520.95 639
14522.09 620
14523.23 625
14524.36 608
14525.50 584
14526.64 542
14527.78 572
14528.92 569
14530.06 618
14531.19 590
14532.33 622
14533.47 565
14534.61 570
14535.75 531
14536.89 562
14538.03 564
14539.17 582
14540.31 586
14541.44 561
14542.58 565
14543.72 577
14544.86 592
14546.00 575
14547.14 587
14548.28 562
14549.42 569
14550.56 556
14551.70 577
14552.84 557
14553.98 557
14555.12 531
14556.25 535
14557.39 539
14558.53 546
14559.67 547
14560.81 581
14561.95 549
14563.09 510
14564.23 558
14565.37 578
14566.51 548
14567.65 571
14568.79 585
14569.93 570
14571.07 551
14572.21 576
14573.35 576
14574.49 552
14575.63 567
14576.77 567
14577.92 555
14579.06 573
14580.20 610
14581.34 579
14582.48 581
14583.62 641
14584.76 581
14585.90 594
14587.04 598
14588.18 582
14589.32 588
14590.46 618
14591.60 594
14592.74 606
14593.89 619
14595.03 606
14596.17 621
14597.31 604
14598.45 613
14599.59 620
14600.73 629
14601.87 609
14603.02 636
14604.16 635
14605.30 652
14606.44 632
14607.58 680
14608.72 646
14609.86 647
14611.01 646
14612.15 649
14613.29 682
14614.43 656
14615.57 667
14616.72 661
14617.86 707
14619.00 670
14620.14 666
14621.28 717
14622.43 740
14623.57 753
14624.71 765
14625.85 738
14627.00 748
14628.14 764
14629.28 779
14630.42 817
14631.56 803
14632.71 786
14633.85 789
14634.99 830
14636.14 790
14637.28 793
14638.42 801
14639.56 790
14640.71 786
14641.85 771
14642.99 754
14644.14 756
14645.28 728
14646.42 723
14647.56 724
14648.71 719
14649.85 729
14650.99 732
14652.14 702
14653.28 694
14654.42 644
14655.57 660
14656.71 639
14657.85 612
14659.00 641
14660.14 613
14661.29 630
14662.43 601
14663.57 614
14664.72 558
14665.86 561
14667.00 597
14668.15 567
14669.29 549
14670.44 509
14671.58 511
14672.73 521
14673.87 514
14675.01 505
14676.16 508
14677.30 500
14678.45 509
14679.59 507
14680.74 502
14681.88 512
14683.02 505
14684.17 485
14685.31 499
14686.46 501
14687.60 483
14688.75 449
14689.89 463
14691.04 473
14692.18 463
14693.33 464
14694.47 470
14695.62 501
14696.76 473
14697.91 470
14699.05 465
14700.20 438
14701.34 443
14702.49 446
14703.63 479
14704.78 439
14705.92 448
14707.07 452
14708.22 472
14709.36 450
14710.51 475
14711.65 460
14712.80 429
14713.94 422
14715.09 443
14716.23 438
14717.38 436
14718.53 445
14719.67 449
14720.82 430
14721.96 450
14723.11 435
14724.26 453
14725.40 428
14726.55 435
14727.70 465
14728.84 463
14729.99 450
14731.13 410
14732.28 450
14733.43 433
14734.57 441
14735.72 441
14736.87 444
14738.01 427
14739.16 409
14740.31 394
14741.45 418
14742.60 418
14743.75 415
14744.89 430
14746.04 412
14747.19 411
14748.34 402
14749.48 421
14750.63 408
14751.78 412
14752.92 447
14754.07 434
14755.22 423
14756.37 432
14757.51 416
14758.66 438
14759.81 429
14760.96 421
14762.10 380
14763.25 392
14764.40 427
14765.55 390
14766.70 382
14767.84 372
14768.99 380
14770.14 384
14771.29 389
14772.43 401
14773.58 399
14774.73 376
14775.88 402
14777.03 395
14778.18 397
14779.32 383
14780.47 403
14781.62 392
14782.77 353
14783.92 415
14785.07 368
14786.21 398
14787.36 405
14788.51 378
14789.66 403
14790.81 386
14791.96 381
14793.11 385
14794.26 367
14795.40 358
14796.55 379
14797.70 383
14798.85 356
14800.00 387
14801.15 369
14802.30 361
14803.45 355
14804.60 362
14805.75 369
14806.90 364
14808.05 381
14809.19 359
14810.34 367
14811.49 367
14812.64 363
14813.79 353
14814.94 360
14816.09 355
14817.24 352
14818.39 365
14819.54 341
14820.69 353
14821.84 372
14822.99 361
14824.14 356
14825.29 349
14826.44 339
14827.59 368
14828.74 362
14829.89 351
14831.04 335
14832.19 324
14833.34 331
14834.49 332
14835.64 342
14836.79 342
14837.95 340
14839.10 345
14840.25 329
14841.40 313
14842.55 332
14843.70 317
14844.85 346
14846.00 343
14847.15 336
14848.30 328
14849.45 335
14850.60 331
14851.76 320
14852.91 321
14854.06 312
14855.21 317
14856.36 328
14857.51 335
14858.66 352
14859.81 333
14860.97 327
14862.12 335
14863.27 321
14864.42 342
14865.57 327
14866.72 351
14867.88 350
14869.03 342
14870.18 320
14871.33 330
14872.48 320
14873.64 332
14874.79 322
14875.94 327
14877.09 324
14878.24 320
14879.40 326
14880.55 316
14881.70 325
14882.85 340
14884.00 339
14885.16 311
14886.31 323
14887.46 324
14888.61 322
14889.77 315
14890.92 303
14892.07 317
14893.23 340
14894.38 307
14895.53 324
14896.68 323
14897.84 291
14898.99 309
14900.14 341
14901.30 304
14902.45 298
14903.60 310
14904.75 319
14905.91 321
14907.06 325
14908.21 332
14909.37 327
14910.52 318
14911.67 306
14912.83 302
14913.98 303
14915.14 292
14916.29 326
14917.44 346
14918.60 350
14919.75 303
14920.90 308
14922.06 300
14923.21 314
14924.37 331
14925.52 336
14926.67 303
14927.83 330
14928.98 326
14930.14 303
14931.29 311
14932.44 312
14933.60 311
14934.75 334
14935.91 350
14937.06 316
14938.22 320
14939.37 324
14940.52 354
14941.68 333
14942.83 336
14943.99 335
14945.14 325
14946.30 321
14947.45 314
14948.61 314
14949.76 342
14950.92 334
14952.07 316
14953.23 320
14954.38 302
14955.54 327
14956.69 317
14957.85 308
14959.00 309
14960.16 329
14961.31 333
14962.47 328
14963.62 327
14964.78 311
14965.94 318
14967.09 322
14968.25 344
14969.40 355
14970.56 352
14971.71 315
14972.87 343
14974.03 351
14975.18 307
14976.34 298
14977.49 337
14978.65 319
14979.81 333
14980.96 329
14982.12 330
14983.27 308
14984.43 325
14985.59 337
14986.74 341
14987.90 339
14989.06 305
14990.21 296
14991.37 317
14992.53 321
14993.68 305
14994.84 337
14996.00 326
14997.15 331
14998.31 305
14999.47 300
15000.62 318
15001.78 307
15002.94 307
15004.09 281
15005.25 309
15006.41 283
15007.56 313
15008.72 303
15009.88 316
15011.04 326
15012.19 310
15013.35 277
15014.51 318
15015.67 312
15016.82 306
15017.98 314
15019.14 298
15020.30 309
15021.45 295
15022.61 283
15023.77 297
15024.93 309
15026.08 298
15027.24 322
15028.40 284
15029.56 312
15030.72 303
15031.87 273
15033.03 302
15034.19 319
15035.35 310
15036.51 307
15037.67 312
15038.82 318
15039.98 282
15041.14 286
15042.30 284
15043.46 299
15044.62 308
15045.78 282
15046.93 324
15048.09 289
15049.25 286
15050.41 268
15051.57 300
15052.73 319
15053.89 321
15055.05 300
15056.20 329
15057.36 301
15058.52 291
15059.68 313
15060.84 317
15062.00 328
15063.16 314
15064.32 321
15065.48 311
15066.64 286
15067.80 303
15068.96 339
15070.12 316
15071.28 304
15072.44 299
15073.60 313
15074.76 312
15075.91 303
15077.07 297
15078.23 298
15079.39 310
15080.55 333
15081.71 325
15082.87 308
15084.03 291
15085.19 306
15086.35 307
15087.51 302
15088.68 319
15089.84 310
15091.00 301
15092.16 305
15093.32 306
15094.48 292
15095.64 328
15096.80 304
15097.96 282
15099.12 331
15100.28 325
15101.44 319
15102.60 315
15103.76 306
15104.92 313
15106.08 326
15107.25 307
15108.41 346
15109.57 312
15110.73 302
15111.89 310
15113.05 323
15114.21 326
15115.37 324
15116.54 328
15117.70 324
15118.86 303
15120.02 318
15121.18 321
15122.34 320
15123.50 322
15124.67 328
15125.83 343
15126.99 305
15128.15 327
15129.31 319
15130.47 324
15131.64 325
15132.80 351
15133.96 370
15135.12 339
15136.28 337
15137.45 348
15138.61 339
15139.77 320
15140.93 336
15142.10 336
15143.26 342
15144.42 317
15145.58 356
15146.75 352
15147.91 321
15149.07 360
15150.23 358
15151.40 351
15152.56 355
15153.72 328
15154.88 355
15156.05 375
15157.21 374
15158.37 353
15159.54 333
15160.70 372
15161.86 383
15163.03 366
15164.19 341
15165.35 368
15166.52 360
15167.68 353
15168.84 361
15170.01 381
15171.17 398
15172.33 372
15173.50 372
15174.66 381
15175.82 398
15176.99 413
15178.15 395
15179.31 390
15180.48 395
15181.64 407
15182.81 428
15183.97 396
15185.13 417
15186.30 424
15187.46 430
15188.63 415
15189.79 440
15190.95 439
15192.12 428
15193.28 414
15194.45 443
15195.61 426
15196.78 423
15197.94 478
15199.10 443
15200.27 434
15201.43 394
15202.60 439
15203.76 444
15204.93 436
15206.09 459
15207.26 455
15208.42 481
15209.59 458
15210.75 454
15211.92 454
15213.08 450
15214.25 441
15215.41 495
15216.58 482
15217.74 486
15218.91 449
15220.07 461
15221.24 496
15222.40 503
15223.57 490
15224.74 489
15225.90 481
15227.07 521
15228.23 547
15229.40 511
15230.56 515
15231.73 479
15232.89 521
15234.06 534
15235.23 529
15236.39 525
15237.56 502
15238.72 501
15239.89 520
15241.06 504
15242.22 523
15243.39 529
15244.56 535
15245.72 525
15246.89 515
15248.05 512
15249.22 516
15250.39 514
15251.55 505
15252.72 503
15253.89 486
15255.05 506
15256.22 496
15257.39 505
15258.55 477
15259.72 500
15260.89 483
15262.05 456
15263.22 446
15264.39 460
15265.56 468
15266.72 431
15267.89 468
15269.06 434
15270.22 480
15271.39 429
15272.56 433
15273.73 432
15274.89 417
15276.06 417
15277.23 456
15278.40 431
15279.56 425
15280.73 421
15281.90 419
15283.07 391
15284.23 399
15285.40 424
15286.57 426
15287.74 405
15288.91 396
15290.07 410
15291.24 408
15292.41 408
15293.58 376
15294.75 426
15295.92 425
15297.08 413
15298.25 404
15299.42 408
15300.59 386
15301.76 381
15302.93 420
15304.09 406
15305.26 417
15306.43 410
15307.60 423
15308.77 418
15309.94 409
15311.11 387
15312.28 418
15313.44 426
15314.61 430
15315.78 442
15316.95 433
15318.12 392
15319.29 398
15320.46 416
15321.63 411
15322.80 438
15323.97 446
15325.14 449
15326.30 434
15327.47 443
15328.64 461
15329.81 436
15330.98 408
15332.15 431
15333.32 434
15334.49 449
15335.66 465
15336.83 498
15338.00 446
15339.17 449
15340.34 428
15341.51 451
15342.68 453
15343.85 433
15345.02 460
15346.19 455
15347.36 504
15348.53 464
15349.70 488
15350.87 492
15352.04 509
15353.21 482
15354.38 466
15355.55 495
15356.72 522
15357.90 507
15359.07 502
15360.24 516
15361.41 535
15362.58 503
15363.75 504
15364.92 526
15366.09 502
15367.26 505
15368.43 560
15369.60 559
15370.77 560
15371.95 536
15373.12 562
15374.29 539
15375.46 540
15376.63 537
15377.80 555
15378.97 583
15380.15 525
15381.32 512
15382.49 553
15383.66 535
15384.83 506
15386.00 516
15387.17 499
15388.35 519
15389.52 506
15390.69 505
15391.86 493
15393.03 481
15394.21 500
15395.38 524
15396.55 485
15397.72 472
15398.89 490
15400.07 510
15401.24 472
15402.41 469
15403.58 480
15404.76 465
15405.93 434
15407.10 424
15408.27 458
15409.45 438
15410.62 448
15411.79 418
15412.96 431
15414.14 431
15415.31 427
15416.48 391
15417.66 427
15418.83 405
15420.00 409
15421.17 409
15422.35 400
15423.52 372
15424.69 391
15425.87 397
15427.04 408
15428.21 384
15429.39 383
15430.56 380
15431.73 406
15432.91 388
15434.08 376
15435.25 377
15436.43 367
15437.60 410
15438.77 398
15439.95 382
15441.12 383
15442.30 382
15443.47 386
15444.64 365
15445.82 337
15446.99 378
15448.17 369
15449.34 366
15450.51 365
15451.69 395
15452.86 385
15454.04 379
15455.21 364
15456.39 381
15457.56 384
15458.73 374
15459.91 385
15461.08 388
15462.26 386
15463.43 359
15464.61 382
15465.78 366
15466.96 390
15468.13 376
15469.31 364
15470.48 397
15471.66 360
15472.83 349
15474.01 363
15475.18 348
15476.36 375
15477.53 387
15478.71 375
15479.88 357
15481.06 376
15482.23 374
15483.41 382
15484.58 372
15485.76 353
15486.93 393
15488.11 384
15489.29 378
15490.46 381
15491.64 350
15492.81 340
15493.99 392
15495.16 370
15496.34 377
15497.52 377
15498.69 358
15499.87 364
15501.04 371
15502.22 364
15503.40 381
15504.57 393
15505.75 381
15506.92 364
15508.10 372
15509.28 407
15510.45 387
15511.63 412
15512.81 397
15513.98 388
15515.16 400
15516.34 357
15517.51 388
15518.69 365
15519.87 405
15521.04 358
15522.22 392
15523.40 375
15524.57 355
15525.75 371
15526.93 391
15528.11 411
15529.28 386
15530.46 395
15531.64 406
15532.81 391
15533.99 373
15535.17 408
15536.35 407
15537.52 385
15538.70 404
15539.88 413
15541.06 394
15542.23 398
15543.41 397
15544.59 401
15545.77 407
15546.95 406
15548.12 409
15549.30 423
15550.48 390
15551.66 386
15552.83 413
15554.01 405
15555.19 422
15556.37 416
15557.55 412
15558.73 411
15559.90 387
15561.08 420
15562.26 430
15563.44 405
15564.62 398
15565.80 434
15566.97 411
15568.15 461
15569.33 417
15570.51 444
15571.69 444
15572.87 475
15574.05 443
15575.23 434
15576.40 425
15577.58 456
15578.76 461
15579.94 450
15581.12 460
15582.30 471
15583.48 446
15584.66 481
15585.84 473
15587.02 470
15588.20 467
15589.38 487
15590.56 483
15591.73 468
15592.91 493
15594.09 479
15595.27 510
15596.45 509
15597.63 490
15598.81 513
15599.99 534
15601.17 562
15602.35 524
15603.53 508
15604.71 536
15605.89 534
15607.07 522
15608.25 582
15609.43 584
15610.61 555
15611.79 554
15612.97 565
15614.15 532
15615.33 577
15616.51 570
15617.69 567
15618.88 579
15620.06 579
15621.24 576
15622.42 594
15623.60 622
15624.78 613
15625.96 628
15627.14 598
15628.32 606
15629.50 652
15630.68 609
15631.86 644
15633.05 638
15634.23 630
15635.41 632
15636.59 656
15637.77 634
15638.95 678
15640.13 628
15641.31 641
15642.50 643
15643.68 706
15644.86 687
15646.04 665
15647.22 662
15648.40 698
15649.58 697
15650.77 682
15651.95 686
15653.13 692
15654.31 678
15655.49 686
15656.68 736
15657.86 688
15659.04 668
15660.22 702
15661.40 685
15662.59 692
15663.77 678
15664.95 690
15666.13 701
15667.32 683
15668.50 665
15669.68 655
15670.86 687
15672.05 681
15673.23 676
15674.41 668
15675.59 700
15676.78 670
15677.96 652
15679.14 646
15680.32 649
15681.51 660
15682.69 654
15683.87 651
15685.06 621
15686.24 653
15687.42 618
15688.61 670
15689.79 636
15690.97 618
15692.16 646
15693.34 616
15694.52 638
15695.71 658
15696.89 641
15698.07 658
15699.26 628
15700.44 631
15701.62 628
15702.81 634
15703.99 649
15705.17 627
15706.36 631
15707.54 608
15708.73 652
15709.91 639
15711.09 659
15712.28 621
15713.46 653
15714.65 674
15715.83 665
15717.02 682
15718.20 690
15719.38 676
15720.57 704
15721.75 716
15722.94 685
15724.12 705
15725.31 677
15726.49 665
15727.68 671
15728.86 689
15730.04 694
15731.23 702
15732.41 721
15733.60 753
15734.78 733
15735.97 730
15737.15 752
15738.34 730
15739.52 756
15740.71 772
15741.89 752
15743.08 794
15744.27 768
15745.45 788
15746.64 790
15747.82 807
15749.01 801
15750.19 829
15751.38 823
15752.56 838
15753.75 840
15754.93 814
15756.12 861
15757.31 841
15758.49 825
15759.68 849
15760.86 851
15762.05 859
15763.24 799
15764.42 786
15765.61 829
15766.79 867
15767.98 854
15769.17 837
15770.35 806
15771.54 869
15772.72 824
15773.91 826
15775.10 860
15776.28 825
15777.47 818
15778.66 828
15779.84 798
15781.03 811
15782.22 743
15783.40 779
15784.59 776
15785.78 758
15786.96 717
15788.15 747
15789.34 710
15790.53 753
15791.71 737
15792.90 724
15794.09 729
15795.27 725
15796.46 710
15797.65 712
15798.84 703
15800.02 698
15801.21 648
15802.40 703
15803.59 652
15804.77 694
15805.96 667
15807.15 700
15808.34 609
15809.52 661
15810.71 643
15811.90 634
15813.09 615
15814.28 602
15815.46 600
15816.65 594
15817.84 595
15819.03 606
15820.22 601
15821.40 600
15822.59 625
15823.78 602
15824.97 615
15826.16 587
15827.35 592
15828.53 617
15829.72 586
15830.91 585
15832.10 600
15833.29 611
15834.48 575
15835.67 625
15836.85 624
15838.04 589
15839.23 585
15840.42 628
15841.61 627
15842.80 620
15843.99 571
15845.18 607
15846.37 628
15847.55 633
15848.74 602
15849.93 644
15851.12 628
15852.31 630
15853.50 583
15854.69 585
15855.88 626
15857.07 638
15858.26 641
15859.45 582
15860.64 613
15861.83 598
15863.02 628
15864.21 641
15865.40 614
15866.59 649
15867.78 652
15868.97 638
15870.16 613
15871.35 629
15872.54 660
15873.73 658
15874.92 628
15876.11 620
15877.30 633
15878.49 652
15879.68 689
15880.87 667
15882.06 619
15883.25 642
15884.44 635
15885.63 646
15886.82 673
15888.01 645
15889.20 640
15890.39 679
15891.59 681
15892.78 638
15893.97 680
15895.16 667
15896.35 692
15897.54 667
15898.73 721
15899.92 744
15901.11 709
15902.30 697
15903.50 708
15904.69 735
15905.88 733
15907.07 706
15908.26 739
15909.45 743
15910.64 738
15911.84 776
15913.03 745
15914.22 759
15915.41 758
15916.60 770
15917.79 794
15918.99 746
15920.18 766
15921.37 790
15922.56 816
15923.75 787
15924.95 757
15926.14 788
15927.33 785
15928.52 775
15929.71 767
15930.91 755
15932.10 781
15933.29 772
15934.48 731
15935.68 711
15936.87 700
15938.06 744
15939.25 760
15940.45 712
15941.64 720
15942.83 729
15944.03 700
15945.22 684
15946.41 665
15947.60 671
15948.80 641
15949.99 660
15951.18 630
15952.38 640
15953.57 647
15954.76 599
15955.96 596
15957.15 594
15958.34 618
15959.54 575
15960.73 581
15961.92 555
15963.12 530
15964.31 527
15965.50 536
15966.70 480
15967.89 503
15969.08 483
15970.28 476
15971.47 481
15972.67 466
15973.86 485
15975.05 481
15976.25 482
15977.44 471
15978.64 464
15979.83 452
15981.02 471
15982.22 457
15983.41 474
15984.61 445
15985.80 432
15987.00 452
15988.19 448
15989.38 463
15990.58 458
15991.77 440
15992.97 439
15994.16 421
15995.36 403
15996.55 427
15997.75 413
15998.94 404
16000.14 394
16001.33 423
16002.53 425
16003.72 395
16004.92 388
16006.11 415
16007.31 420
16008.50 410
16009.70 441
16010.89 408
16012.09 386
16013.28 404
16014.48 402
16015.67 415
16016.87 391
16018.07 381
16019.26 418
16020.46 428
16021.65 386
16022.85 392
16024.04 371
16025.24 405
16026.44 391
16027.63 399
16028.83 402
16030.02 393
16031.22 400
16032.42 382
16033.61 380
16034.81 344
16036.00 386
16037.20 386
16038.40 389
16039.59 350
16040.79 364
16041.99 363
16043.18 361
16044.38 376
16045.58 400
16046.77 384
16047.97 379
16049.17 348
16050.36 355
16051.56 357
16052.76 355
16053.95 366
16055.15 382
16056.35 358
16057.54 340
16058.74 355
16059.94 374
16061.14 342
16062.33 339
16063.53 382
16064.73 359
16065.92 364
16067.12 384
16068.32 384
16069.52 351
16070.71 362
16071.91 357
16073.11 357
16074.31 352
16075.50 350
16076.70 339
16077.90 337
16079.10 356
16080.30 333
16081.49 329
16082.69 351
16083.89 358
16085.09 313
16086.29 330
16087.48 341
16088.68 318
16089.88 357
16091.08 325
16092.28 307
16093.48 311
16094.67 338
16095.87 326
16097.07 318
16098.27 332
16099.47 365
16100.67 332
16101.87 294
16103.06 291
16104.26 320
16105.46 328
16106.66 296
16107.86 289
16109.06 302
16110.26 308
16111.46 312
16112.66 308
16113.86 290
16115.05 326
16116.25 326
16117.45 330
16118.65 279
16119.85 301
16121.05 311
16122.25 292
16123.45 291
16124.65 308
16125.85 281
16127.05 293
16128.25 302
16129.45 298
16130.65 292
16131.85 282
16133.05 307
16134.25 291
16135.45 300
16136.65 296
16137.85 280
16139.05 276
16140.25 282
16141.45 334
16142.65 297
16143.85 304
16145.05 295
16146.25 263
16147.45 271
16148.65 282
16149.85 275
16151.05 286
16152.25 268
16153.45 285
16154.65 291
16155.85 288
16157.05 281
16158.25 280
16159.46 303
16160.66 290
16161.86 298
16163.06 312
16164.26 283
16165.46 289
16166.66 313
16167.86 327
16169.06 318
16170.27 307
16171.47 276
16172.67 266
16173.87 267
16175.07 262
16176.27 284
16177.47 275
16178.67 262
16179.88 273
16181.08 287
16182.28 305
16183.48 297
16184.68 284
16185.89 287
16187.09 297
16188.29 289
16189.49 307
16190.69 292
16191.90 298
16193.10 315
16194.30 273
16195.50 269
16196.70 272
16197.91 275
16199.11 295
16200.31 305
16201.51 257
16202.72 315
16203.92 275
16205.12 298
16206.32 297
16207.53 298
16208.73 295
16209.93 256
16211.13 270
16212.34 295
16213.54 288
16214.74 281
16215.95 274
16217.15 291
16218.35 289
16219.55 282
16220.76 296
16221.96 278
16223.16 294
16224.37 274
16225.57 306
16226.77 290
16227.98 298
16229.18 311
16230.38 317
16231.59 307
16232.79 301
16233.99 314
16235.20 300
16236.40 304
16237.61 300
16238.81 333
16240.01 300
16241.22 327
16242.42 294
16243.63 329
16244.83 326
16246.03 311
16247.24 337
16248.44 330
16249.65 308
16250.85 301
16252.05 322
16253.26 323
16254.46 307
16255.67 331
16256.87 345
16258.08 354
16259.28 351
16260.49 335
16261.69 335
16262.89 319
16264.10 333
16265.30 325
16266.51 321
16267.71 328
16268.92 324
16270.12 335
16271.33 310
16272.53 313
16273.74 341
16274.94 336
16276.15 366
16277.35 332
16278.56 371
16279.77 340
16280.97 349
16282.18 346
16283.38 362
16284.59 349
16285.79 318
16287.00 325
16288.20 330
16289.41 321
16290.61 329
16291.82 321
16293.03 337
16294.23 324
16295.44 321
16296.64 310
16297.85 331
16299.06 324
16300.26 326
16301.47 320
16302.67 307
16303.88 305
16305.09 344
16306.29 325
16307.50 334
16308.71 327
16309.91 350
16311.12 344
16312.33 309
16313.53 311
16314.74 341
16315.95 346
16317.15 313
16318.36 310
16319.57 296
16320.77 317
16321.98 336
16323.19 319
16324.39 286
16325.60 300
16326.81 309
16328.01 297
16329.22 293
16330.43 299
16331.64 295
16332.84 305
16334.05 308
16335.26 322
16336.47 311
16337.67 287
16338.88 289
16340.09 285
16341.30 268
16342.50 285
16343.71 305
16344.92 309
16346.13 289
16347.33 249
16348.54 266
16349.75 273
16350.96 286
16352.17 295
16353.37 290
16354.58 294
16355.79 271
16357.00 265
16358.21 261
16359.41 278
16360.62 275
16361.83 283
16363.04 280
16364.25 255
16365.46 282
16366.67 289
16367.87 269
16369.08 259
16370.29 273
16371.50 277
16372.71 274
16373.92 271
16375.13 274
16376.34 252
16377.54 272
16378.75 279
16379.96 284
16381.17 271
16382.38 280
16383.59 284
16384.80 264
16386.01 255
16387.22 265
16388.43 258
16389.64 270
16390.85 249
16392.05 259
16393.26 277
16394.47 301
16395.68 262
16396.89 262
16398.10 272
16399.31 261
16400.52 283
16401.73 260
16402.94 265
16404.15 278
16405.36 274
16406.57 256
16407.78 276
16408.99 286
16410.20 270
16411.41 247
16412.62 241
16413.83 262
16415.04 285
16416.25 288
16417.46 275
16418.67 273
16419.88 266
16421.10 279
16422.31 276
16423.52 265
16424.73 253
16425.94 276
16427.15 280
16428.36 274
16429.57 275
16430.78 249
16431.99 269
16433.20 266
16434.41 289
16435.63 278
16436.84 239
16438.05 274
16439.26 269
16440.47 245
16441.68 270
16442.89 280
16444.10 269
16445.32 277
16446.53 276
16447.74 281
16448.95 270
16450.16 267
16451.37 246
16452.59 273
16453.80 281
16455.01 268
16456.22 269
16457.43 275
16458.64 279
16459.86 269
16461.07 268
16462.28 268
16463.49 258
16464.70 254
16465.92 291
16467.13 254
16468.34 259
16469.55 264
16470.77 285
16471.98 254
16473.19 281
16474.40 242
16475.62 287
16476.83 284
16478.04 274
16479.25 271
16480.47 246
16481.68 270
16482.89 249
16484.11 265
16485.32 253
16486.53 252
16487.74 242
16488.96 252
16490.17 245
16491.38 269
16492.60 284
16493.81 281
16495.02 261
16496.24 263
16497.45 271
16498.66 268
16499.88 237
16501.09 258
16502.30 265
16503.52 269
16504.73 265
16505.94 258
16507.16 279
16508.37 281
16509.59 249
16510.80 253
16512.01 271
16513.23 278
16514.44 277
16515.66 259
16516.87 279
16518.08 283
16519.30 273
16520.51 283
16521.73 270
16522.94 247
16524.16 261
16525.37 288
16526.58 270
16527.80 284
16529.01 292
16530.23 278
16531.44 284
16532.66 279
16533.87 282
16535.09 296
16536.30 276
16537.52 273
16538.73 279
16539.95 279
16541.16 298
16542.38 279
16543.59 311
16544.81 283
16546.02 308
16547.24 300
16548.45 295
16549.67 312
16550.88 296
16552.10 286
16553.31 295
16554.53 323
16555.74 295
16556.96 297
16558.18 309
16559.39 328
16560.61 313
16561.82 322
16563.04 307
16564.25 310
16565.47 328
16566.69 288
16567.90 316
16569.12 304
16570.33 324
16571.55 313
16572.77 318
16573.98 315
16575.20 319
16576.41 316
16577.63 273
16578.85 309
16580.06 300
16581.28 289
16582.50 317
16583.71 306
16584.93 297
16586.15 322
16587.36 305
16588.58 310
16589.80 279
16591.01 283
16592.23 252
16593.45 290
16594.66 326
16595.88 259
16597.10 270
16598.32 278
16599.53 280
16600.75 295
16601.97 278
16603.18 266
16604.40 269
16605.62 264
16606.84 289
16608.05 292
16609.27 273
16610.49 281
16611.71 271
16612.92 263
16614.14 231
16615.36 268
16616.58 288
16617.79 254
16619.01 248
16620.23 232
16621.45 266
16622.67 249
16623.88 267
16625.10 257
16626.32 262
16627.54 260
16628.76 255
16629.97 254
16631.19 246
16632.41 247
16633.63 258
16634.85 245
16636.07 236
16637.29 254
16638.50 272
16639.72 248
16640.94 275
16642.16 235
16643.38 242
16644.60 238
16645.82 257
16647.03 269
16648.25 252
16649.47 245
16650.69 225
16651.91 262
16653.13 248
16654.35 239
16655.57 251
16656.79 255
16658.01 248
16659.23 239
16660.45 246
16661.66 244
16662.88 257
16664.10 262
16665.32 266
16666.54 245
16667.76 223
16668.98 230
16670.20 271
16671.42 275
16672.64 253
16673.86 242
16675.08 232
16676.30 258
16677.52 226
16678.74 240
16679.96 248
16681.18 238
16682.40 233
16683.62 217
16684.84 238
16686.06 257
16687.28 232
16688.50 231
16689.72 230
16690.94 225
16692.16 241
16693.39 236
16694.61 242
16695.83 230
16697.05 220
16698.27 244
16699.49 228
16700.71 218
16701.93 220
16703.15 243
16704.37 236
16705.59 224
16706.81 234
16708.04 268
16709.26 238
16710.48 234
16711.70 245
16712.92 221
16714.14 242
16715.36 224
16716.58 246
16717.81 238
16719.03 250
16720.25 228
16721.47 229
16722.69 229
16723.91 240
16725.14 226
16726.36 218
16727.58 236
16728.80 236
16730.02 239
16731.24 230
16732.47 219
16733.69 226
16734.91 237
16736.13 215
16737.36 217
16738.58 223
16739.80 219
16741.02 218
16742.24 239
16743.47 216
16744.69 236
16745.91 237
16747.13 254
16748.36 226
16749.58 237
16750.80 246
16752.02 238
16753.25 242
16754.47 215
16755.69 219
16756.92 242
16758.14 236
16759.36 223
16760.59 211
16761.81 220
16763.03 225
16764.25 220
16765.48 228
16766.70 229
16767.92 230
16769.15 249
16770.37 237
16771.59 220
16772.82 240
16774.04 224
16775.27 217
16776.49 220
16777.71 210
16778.94 219
16780.16 225
16781.38 231
16782.61 251
16783.83 229
16785.06 205
16786.28 225
16787.50 230
16788.73 228
16789.95 207
16791.18 218
16792.40 244
16793.62 241
16794.85 221
16796.07 217
16797.30 226
16798.52 244
16799.75 244
16800.97 222
16802.19 230
16803.42 250
16804.64 234
16805.87 237
16807.09 245
16808.32 256
16809.54 237
16810.77 231
16811.99 233
16813.22 250
16814.44 247
16815.67 243
16816.89 240
16818.12 228
16819.34 240
16820.57 241
16821.79 253
16823.02 249
16824.24 232
16825.47 223
16826.70 244
16827.92 249
16829.15 248
16830.37 259
16831.60 274
16832.82 245
16834.05 253
16835.27 256
16836.50 247
16837.73 260
16838.95 246
16840.18 252
16841.40 275
16842.63 275
16843.86 259
16845.08 263
16846.31 274
16847.53 291
16848.76 305
16849.99 298
16851.21 272
16852.44 307
16853.67 308
16854.89 310
16856.12 303
16857.35 297
16858.57 304
16859.80 298
16861.03 294
16862.25 305
16863.48 320
16864.71 300
16865.93 343
16867.16 325
16868.39 337
16869.61 315
16870.84 337
16872.07 350
16873.30 344
16874.52 338
16875.75 326
16876.98 338
16878.20 352
16879.43 353
16880.66 360
16881.89 341
16883.11 386
16884.34 343
16885.57 367
16886.80 384
16888.02 379
16889.25 373
16890.48 365
16891.71 353
16892.94 364
16894.16 368
16895.39 391
16896.62 392
16897.85 407
16899.08 372
16900.30 381
16901.53 396
16902.76 394
16903.99 386
16905.22 374
16906.45 361
16907.67 352
16908.90 372
16910.13 381
16911.36 362
16912.59 345
16913.82 351
16915.04 360
16916.27 344
16917.50 352
16918.73 347
16919.96 334
16921.19 336
16922.42 332
16923.65 339
16924.88 328
16926.10 295
16927.33 319
16928.56 331
16929.79 323
16931.02 340
16932.25 322
16933.48 316
16934.71 319
16935.94 293
16937.17 305
16938.40 312
16939.63 319
16940.86 312
16942.09 322
16943.32 310
16944.55 314
16945.78 291
16947.01 297
16948.24 278
16949.47 326
16950.70 330
16951.93 295
16953.16 304
16954.39 322
16955.62 297
16956.85 287
16958.08 286
16959.31 289
16960.54 304
16961.77 287
16963.00 284
16964.23 275
16965.46 281
16966.69 281
16967.92 277
16969.15 301
16970.38 289
16971.61 294
16972.84 285
16974.07 274
16975.30 261
16976.54 268
16977.77 292
16979.00 307
16980.23 294
16981.46 271
16982.69 285
16983.92 269
16985.15 282
16986.38 261
16987.62 278
16988.85 267
16990.08 259
16991.31 289
16992.54 279
16993.77 274
16995.00 263
16996.24 273
16997.47 274
16998.70 251
16999.93 243
17001.16 265
17002.39 279
17003.63 266
17004.86 259
17006.09 256
17007.32 269
17008.55 257
17009.79 265
17011.02 243
17012.25 250
17013.48 255
17014.72 280
17015.95 259
17017.18 242
17018.41 282
17019.64 266
17020.88 257
17022.11 251
17023.34 233
17024.58 264
17025.81 236
17027.04 233
17028.27 243
17029.51 250
17030.74 238
17031.97 239
17033.21 261
17034.44 259
17035.67 244
17036.90 246
17038.14 262
17039.37 244
17040.60 250
17041.84 247
17043.07 237
17044.30 253
17045.54 230
17046.77 253
17048.00 258
17049.24 238
17050.47 252
17051.70 213
17052.94 215
17054.17 223
17055.41 234
17056.64 241
17057.87 222
17059.11 206
17060.34 213
17061.58 225
17062.81 230
17064.04 210
17065.28 235
17066.51 231
17067.75 213
17068.98 233
17070.21 227
17071.45 248
17072.68 233
17073.92 226
17075.15 217
17076.39 191
17077.62 221
17078.86 232
17080.09 214
17081.33 205
17082.56 206
17083.80 196
17085.03 213
17086.26 199
17087.50 215
17088.73 203
17089.97 212
17091.20 200
17092.44 204
17093.68 208
17094.91 201
17096.15 212
17097.38 205
17098.62 220
17099.85 195
17101.09 205
17102.32 197
17103.56 200
17104.79 210
17106.03 211
17107.26 204
17108.50 196
17109.74 201
17110.97 201
17112.21 204
17113.44 188
17114.68 208
17115.92 203
17117.15 192
17118.39 195
17119.62 183
17120.86 196
17122.10 188
17123.33 217
17124.57 212
17125.80 200
17127.04 186
17128.28 194
17129.51 198
17130.75 196
17131.99 202
17133.22 214
17134.46 207
17135.70 201
17136.93 169
17138.17 175
17139.41 210
17140.64 186
17141.88 196
17143.12 190
17144.35 174
17145.59 197
17146.83 192
17148.07 183
17149.30 179
17150.54 190
17151.78 187
17153.02 193
17154.25 186
17155.49 204
17156.73 196
17157.96 189
17159.20 181
17160.44 184
17161.68 191
17162.92 187
17164.15 188
17165.39 214
17166.63 179
17167.87 193
17169.10 183
17170.34 191
17171.58 202
17172.82 173
17174.06 172
17175.29 198
17176.53 192
17177.77 194
17179.01 170
17180.25 177
17181.49 203
17182.72 177
17183.96 172
17185.20 177
17186.44 181
17187.68 159
17188.92 182
17190.15 179
17191.39 198
17192.63 170
17193.87 191
17195.11 158
17196.35 168
17197.59 165
17198.83 165
17200.07 183
17201.30 175
17202.54 179
17203.78 175
17205.02 164
17206.26 158
17207.50 170
17208.74 179
17209.98 158
17211.22 165
17212.46 161
17213.70 164
17214.94 185
17216.18 164
17217.42 179
17218.66 188
17219.90 176
17221.14 170
17222.38 176
17223.62 159
17224.86 175
17226.10 187
17227.34 192
17228.58 183
17229.82 182
17231.06 195
17232.30 162
17233.54 152
17234.78 161
17236.02 174
17237.26 171
17238.50 186
17239.74 208
17240.98 180
17242.22 157
17243.46 162
17244.70 165
17245.94 158
17247.18 160
17248.42 165
17249.66 172
17250.90 167
17252.14 166
17253.39 172
17254.63 195
17255.87 175
17257.11 176
17258.35 167
17259.59 181
17260.83 146
17262.07 166
17263.31 147
17264.56 189
17265.80 165
17267.04 170
17268.28 192
17269.52 176
17270.76 154
17272.00 159
17273.25 156
17274.49 166
17275.73 174
17276.97 150
17278.21 172
17279.45 176
17280.70 142
17281.94 162
17283.18 176
17284.42 161
17285.66 169
17286.91 163
17288.15 161
17289.39 168
17290.63 155
17291.88 185
17293.12 164
17294.36 163
17295.60 180
17296.85 176
17298.09 170
17299.33 161
17300.57 147
17301.82 188
17303.06 160
17304.30 173
17305.54 162
17306.79 145
17308.03 180
17309.27 163
17310.52 149
17311.76 161
17313.00 149
17314.25 159
17315.49 170
17316.73 146
17317.97 164
17319.22 170
17320.46 186
17321.71 151
17322.95 158
17324.19 166
17325.44 146
17326.68 154
17327.92 170
17329.17 172
17330.41 156
17331.65 176
17332.90 162
17334.14 168
17335.39 162
17336.63 153
17337.87 149
17339.12 163
17340.36 148
17341.61 158
17342.85 173
17344.09 178
17345.34 139
17346.58 147
17347.83 157
17349.07 170
17350.32 172
17351.56 166
17352.80 137
17354.05 160
17355.29 167
17356.54 160
17357.78 164
17359.03 136
17360.27 167
17361.52 172
17362.76 159
17364.01 160
17365.25 155
17366.50 173
17367.74 162
17368.99 168
17370.23 182
17371.48 165
17372.72 169
17373.97 171
17375.21 180
17376.46 179
17377.70 151
17378.95 144
17380.19 159
17381.44 165
17382.69 154
17383.93 156
17385.18 158
17386.42 143
17387.67 157
17388.91 174
17390.16 168
17391.41 149
17392.65 159
17393.90 158
17395.14 168
17396.39 167
17397.64 152
17398.88 146
17400.13 161
17401.37 170
17402.62 136
17403.87 159
17405.11 170
17406.36 153
17407.61 159
17408.85 164
17410.10 144
17411.35 155
17412.59 162
17413.84 153
17415.09 164
17416.33 148
17417.58 177
17418.83 154
17420.07 189
17421.32 155
17422.57 173
17423.82 163
17425.06 156
17426.31 156
17427.56 151
17428.80 148
17430.05 163
17431.30 157
17432.55 177
17433.79 141
17435.04 161
17436.29 178
17437.54 161
17438.78 155
17440.03 160
17441.28 166
17442.53 165
17443.77 171
17445.02 146
17446.27 175
17447.52 179
17448.77 163
17450.01 139
17451.26 171
17452.51 179
17453.76 184
17455.01 183
17456.25 154
17457.50 163
17458.75 178
17460.00 179
17461.25 164
17462.50 168
17463.74 155
17464.99 187
17466.24 193
17467.49 184
17468.74 167
17469.99 170
17471.24 163
17472.49 168
17473.73 155
17474.98 170
17476.23 171
17477.48 183
17478.73 192
17479.98 185
17481.23 169
17482.48 174
17483.73 165
17484.98 175
17486.23 183
17487.47 163
17488.72 170
17489.97 162
17491.22 178
17492.47 155
17493.72 147
17494.97 174
17496.22 166
17497.47 171
17498.72 161
17499.97 183
17501.22 166
17502.47 185
17503.72 167
17504.97 175
17506.22 163
17507.47 158
17508.72 178
17509.97 183
17511.22 168
17512.47 175
17513.72 199
17514.97 187
17516.22 174
17517.47 171
17518.72 185
17519.97 175
17521.22 196
17522.47 175
17523.72 185
17524.98 176
17526.23 193
17527.48 185
17528.73 189
17529.98 183
17531.23 180
17532.48 197
17533.73 196
17534.98 166
17536.23 178
17537.48 176
17538.74 193
17539.99 172
17541.24 165
17542.49 174
17543.74 191
17544.99 193
17546.24 189
17547.50 192
17548.75 195
17550.00 216
17551.25 204
17552.50 192
17553.75 182
17555.01 204
17556.26 206
17557.51 209
17558.76 197
17560.01 191
17561.26 199
17562.52 201
17563.77 210
17565.02 186
17566.27 199
17567.53 188
17568.78 209
17570.03 195
17571.28 196
17572.53 195
17573.79 197
17575.04 197
17576.29 200
17577.54 204
17578.80 204
17580.05 218
17581.30 196
17582.56 202
17583.81 196
17585.06 217
17586.31 208
17587.57 206
17588.82 219
17590.07 203
17591.33 211
17592.58 217
17593.83 217
17595.08 202
17596.34 227
17597.59 213
17598.84 212
17600.10 215
17601.35 216
17602.61 207
17603.86 228
17605.11 237
17606.37 213
17607.62 212
17608.87 217
17610.13 236
17611.38 230
17612.63 235
17613.89 224
17615.14 234
17616.40 233
17617.65 217
17618.90 239
17620.16 227
17621.41 218
17622.67 232
17623.92 210
17625.17 224
17626.43 225
17627.68 216
17628.94 216
17630.19 244
17631.45 235
17632.70 225
17633.96 222
17635.21 222
17636.47 228
17637.72 228
17638.97 241
17640.23 220
17641.48 235
17642.74 240
17643.99 246
17645.25 245
17646.50 238
17647.76 243
17649.01 247
17650.27 232
17651.52 232
17652.78 203
17654.04 196
17655.29 240
17656.55 226
17657.80 214
17659.06 238
17660.31 229
17661.57 208
17662.82 197
17664.08 242
17665.33 202
17666.59 217
17667.85 220
17669.10 197
17670.36 187
17671.61 213
17672.87 231
17674.13 192
17675.38 218
17676.64 214
17677.89 205
17679.15 222
17680.41 213
17681.66 217
17682.92 191
17684.18 199
17685.43 195
17686.69 198
17687.95 199
17689.20 183
17690.46 215
17691.71 177
17692.97 195
17694.23 193
17695.49 197
17696.74 200
17698.00 222
17699.26 213
17700.51 204
17701.77 180
17703.03 182
17704.28 198
17705.54 201
17706.80 193
17708.06 189
17709.31 191
17710.57 181
17711.83 183
17713.08 210
17714.34 202
17715.60 191
17716.86 192
17718.11 183
17719.37 185
17720.63 178
17721.89 171
17723.15 181
17724.40 211
17725.66 194
17726.92 210
17728.18 191
17729.43 198
17730.69 194
17731.95 209
17733.21 196
17734.47 186
17735.73 197
17736.98 198
17738.24 166
17739.50 184
17740.76 200
17742.02 199
17743.28 168
17744.53 172
17745.79 197
17747.05 182
17748.31 186
17749.57 183
17750.83 178
17752.09 190
17753.34 183
17754.60 197
17755.86 189
17757.12 176
17758.38 175
17759.64 210
17760.90 173
17762.16 175
17763.42 182
17764.68 173
17765.94 162
17767.19 151
17768.45 170
17769.71 184
17770.97 177
17772.23 172
17773.49 186
17774.75 201
17776.01 190
17777.27 182
17778.53 178
17779.79 176
17781.05 200
17782.31 173
17783.57 185
17784.83 180
17786.09 166
17787.35 185
17788.61 169
17789.87 169
17791.13 178
17792.39 181
17793.65 185
17794.91 183
17796.17 177
17797.43 177
17798.69 171
17799.95 187
17801.21 175
17802.47 169
17803.73 163
17805.00 163
17806.26 177
17807.52 186
17808.78 157
17810.04 168
17811.30 176
17812.56 166
17813.82 155
17815.08 153
17816.34 172
17817.60 171
17818.87 165
17820.13 145
17821.39 156
17822.65 168
17823.91 167
17825.17 155
17826.43 144
17827.69 175
17828.96 154
17830.22 164
17831.48 163
17832.74 142
17834.00 167
17835.26 155
17836.53 146
17837.79 154
17839.05 161
17840.31 156
17841.57 147
17842.84 168
17844.10 163
17845.36 149
17846.62 152
17847.88 163
17849.15 143
17850.41 161
17851.67 162
17852.93 149
17854.20 149
17855.46 146
17856.72 166
17857.98 149
17859.25 162
17860.51 160
17861.77 160
17863.03 169
17864.30 159
17865.56 161
17866.82 139
17868.09 155
17869.35 146
17870.61 142
17871.87 150
17873.14 150
17874.40 164
17875.66 152
17876.93 156
17878.19 134
17879.45 129
17880.72 133
17881.98 155
17883.24 150
17884.51 149
17885.77 124
17887.03 133
17888.30 155
17889.56 134
17890.83 143
17892.09 165
17893.35 151
17894.62 153
17895.88 155
17897.14 159
17898.41 159
17899.67 141
17900.94 129
17902.20 146
17903.46 145
17904.73 167
17905.99 128
17907.26 151
17908.52 152
17909.79 151
17911.05 144
17912.32 135
17913.58 134
17914.84 145
17916.11 161
17917.37 158
17918.64 132
17919.90 151
17921.17 147
17922.43 151
17923.70 161
17924.96 147
17926.23 158
17927.49 152
17928.76 135
17930.02 142
17931.29 129
17932.55 170
17933.82 158
17935.08 154
17936.35 140
17937.61 134
17938.88 131
17940.14 131
17941.41 146
17942.68 141
17943.94 133
17945.21 155
17946.47 137
17947.74 129
17949.00 157
17950.27 140
17951.54 150
17952.80 148
17954.07 120
17955.33 142
17956.60 145
17957.87 135
17959.13 150
17960.40 152
17961.66 164
17962.93 141
17964.20 136
17965.46 133
17966.73 154
17968.00 142
17969.26 152
17970.53 145
17971.80 146
17973.06 147
17974.33 152
17975.60 126
17976.86 136
17978.13 134
17979.40 150
17980.66 149
17981.93 132
17983.20 150
17984.46 157
17985.73 134
17987.00 137
17988.26 115
17989.53 136
17990.80 139
17992.07 151
17993.33 130
17994.60 135
17995.87 142
17997.14 143
17998.40 153
17999.67 132
18000.94 132
18002.21 131
18003.47 120
18004.74 136
18006.01 128
18007.28 147
18008.55 141
18009.81 153
18011.08 141
18012.35 141
18013.62 134
18014.89 130
18016.15 137
18017.42 136
18018.69 142
18019.96 142
18021.23 132
18022.49 147
18023.76 140
18025.03 149
18026.30 135
18027.57 124
18028.84 130
18030.11 145
18031.37 141
18032.64 159
18033.91 152
18035.18 166
18036.45 152
18037.72 142
18038.99 161
18040.26 172
18041.53 127
18042.79 142
18044.06 146
18045.33 142
18046.60 144
18047.87 154
18049.14 138
18050.41 154
18051.68 136
18052.95 149
18054.22 146
18055.49 138
18056.76 153
18058.03 157
18059.30 169
18060.57 152
18061.84 156
18063.11 138
18064.38 150
18065.65 152
18066.92 153
18068.19 157
18069.46 141
18070.73 143
18072.00 124
18073.27 151
18074.54 151
18075.81 166
18077.08 152
18078.35 152
18079.62 133
18080.89 158
18082.16 157
18083.43 133
18084.70 128
18085.97 150
18087.24 140
18088.51 153
18089.78 140
18091.05 157
18092.32 167
18093.59 155
18094.87 161
18096.14 142
18097.41 142
18098.68 135
18099.95 150
18101.22 157
18102.49 169
18103.76 133
18105.03 159
18106.31 153
18107.58 155
18108.85 149
18110.12 159
18111.39 132
18112.66 149
18113.93 135
18115.21 127
18116.48 162
18117.75 145
18119.02 154
18120.29 155
18121.56 149
18122.84 148
18124.11 146
18125.38 165
18126.65 171
18127.92 156
18129.20 148
18130.47 162
18131.74 151
18133.01 157
18134.29 157
18135.56 144
18136.83 148
18138.10 147
18139.38 159
18140.65 133
18141.92 145
18143.19 158
18144.47 148
18145.74 149
18147.01 149
18148.28 159
18149.56 155
18150.83 126
18152.10 174
18153.38 138
18154.65 149
18155.92 133
18157.19 146
18158.47 170
18159.74 160
18161.01 173
18162.29 158
18163.56 179
18164.83 154
18166.11 130
18167.38 149
18168.65 156
18169.93 130
18171.20 141
18172.48 136
18173.75 142
18175.02 149
18176.30 130
18177.57 134
18178.84 145
18180.12 139
18181.39 144
18182.67 136
18183.94 121
18185.21 159
18186.49 141
18187.76 139
18189.04 147
18190.31 154
18191.59 142
18192.86 138
18194.13 169
18195.41 135
18196.68 165
18197.96 143
18199.23 134
18200.51 143
18201.78 146
18203.06 137
18204.33 142
18205.61 147
18206.88 164
18208.16 156
18209.43 174
18210.71 148
18211.98 149
18213.26 143
18214.53 141
18215.81 145
18217.08 150
18218.36 140
18219.63 136
18220.91 166
18222.18 143
18223.46 134
18224.73 142
18226.01 131
18227.28 133
18228.56 144
18229.84 139
18231.11 141
18232.39 135
18233.66 135
18234.94 141
18236.21 139
18237.49 150
18238.77 163
18240.04 171
18241.32 145
18242.59 138
18243.87 145
18245.15 153
18246.42 143
18247.70 145
18248.98 154
18250.25 156
18251.53 142
18252.81 139
18254.08 129
18255.36 146
18256.63 155
18257.91 136
18259.19 142
18260.46 160
18261.74 134
18263.02 149
18264.30 152
18265.57 146
18266.85 153
18268.13 147
18269.40 157
18270.68 158
18271.96 148
18273.23 148
18274.51 150
18275.79 135
18277.07 130
18278.34 143
18279.62 144
18280.90 146
18282.18 135
18283.45 156
18284.73 145
18286.01 160
18287.29 171
18288.56 153
18289.84 152
18291.12 150
18292.40 145
18293.68 128
18294.95 151
18296.23 142
18297.51 148
18298.79 149
18300.07 131
18301.34 150
18302.62 137
18303.90 135
18305.18 137
18306.46 154
18307.74 154
18309.01 168
18310.29 135
18311.57 125
18312.85 137
18314.13 166
18315.41 145
18316.69 144
18317.96 151
18319.24 145
18320.52 161
18321.80 155
18323.08 140
18324.36 139
18325.64 148
18326.92 147
18328.20 151
18329.47 127
18330.75 150
18332.03 148
18333.31 155
18334.59 163
18335.87 160
18337.15 154
18338.43 151
18339.71 154
18340.99 156
18342.27 154
18343.55 145
18344.83 152
18346.11 155
18347.39 147
18348.67 144
18349.95 151
18351.23 164
18352.51 150
18353.79 142
18355.07 153
18356.35 151
18357.63 131
18358.91 133
18360.19 158
18361.47 143
18362.75 157
18364.03 175
18365.31 132
18366.59 159
18367.87 136
18369.15 140
18370.43 144
18371.71 155
18372.99 147
18374.27 142
18375.55 146
18376.83 139
18378.12 160
18379.40 153
18380.68 156
18381.96 141
18383.24 145
18384.52 147
18385.80 144
18387.08 148
18388.36 144
18389.65 156
18390.93 147
18392.21 136
18393.49 133
18394.77 159
18396.05 154
18397.33 146
18398.62 140
18399.90 148
18401.18 140
18402.46 132
18403.74 159
18405.02 162
18406.31 156
18407.59 140
18408.87 137
18410.15 139
18411.43 142
18412.72 149
18414.00 159
18415.28 136
18416.56 140
18417.84 126
18419.13 123
18420.41 127
18421.69 160
18422.97 152
18424.26 154
18425.54 162
18426.82 145
18428.10 139
18429.39 134
18430.67 145
18431.95 138
18433.23 135
18434.52 143
18435.80 147
18437.08 141
18438.37 131
18439.65 138
18440.93 156
18442.22 147
18443.50 142
18444.78 122
18446.06 151
18447.35 154
18448.63 136
18449.91 115
18451.20 138
18452.48 135
18453.76 151
18455.05 139
18456.33 127
18457.62 154
18458.90 148
18460.18 134
18461.47 120
18462.75 130
18464.03 146
18465.32 165
18466.60 157
18467.89 137
18469.17 118
18470.45 146
18471.74 146
18473.02 143
18474.31 143
18475.59 134
18476.88 147
18478.16 137
18479.44 167
18480.73 154
18482.01 163
18483.30 143
18484.58 154
18485.87 134
18487.15 148
18488.44 125
18489.72 149
18491.01 131
18492.29 138
18493.58 144
18494.86 131
18496.15 130
18497.43 139
18498.72 138
18500.00 145
18501.29 151
18502.57 136
18503.86 143
18505.14 149
18506.43 141
18507.71 144
18509.00 162
18510.28 154
18511.57 139
18512.85 145
18514.14 140
18515.42 127
18516.71 115
18518.00 157
18519.28 162
18520.57 152
18521.85 127
18523.14 153
18524.43 131
18525.71 126
18527.00 141
18528.28 142
18529.57 148
18530.86 145
18532.14 130
18533.43 132
18534.71 153
18536.00 138
18537.29 139
18538.57 143
18539.86 140
18541.15 142
18542.43 145
18543.72 161
18545.01 141
18546.29 147
18547.58 148
18548.87 160
18550.15 153
18551.44 173
18552.73 161
18554.01 161
18555.30 130
18556.59 150
18557.88 144
18559.16 136
18560.45 147
18561.74 159
18563.02 154
18564.31 139
18565.60 141
18566.89 162
18568.17 131
18569.46 156
18570.75 147
18572.04 140
18573.32 154
18574.61 140
18575.90 154
18577.19 153
18578.48 142
18579.76 148
18581.05 139
18582.34 139
18583.63 133
18584.92 132
18586.20 150
18587.49 154
18588.78 163
18590.07 128
18591.36 143
18592.64 141
18593.93 140
18595.22 139
18596.51 139
18597.80 148
18599.09 144
18600.38 161
18601.66 134
18602.95 139
18604.24 136
18605.53 160
18606.82 150
18608.11 148
18609.40 152
18610.69 163
18611.98 138
18613.26 164
18614.55 151
18615.84 159
18617.13 158
18618.42 157
18619.71 147
18621.00 168
18622.29 144
18623.58 146
18624.87 149
18626.16 131
18627.45 131
18628.74 154
18630.03 154
18631.32 160
18632.61 149
18633.89 181
18635.18 145
18636.47 140
18637.76 152
18639.05 178
18640.34 156
18641.63 152
18642.92 140
18644.21 160
18645.50 148
18646.79 146
18648.09 139
18649.38 154
18650.67 143
18651.96 148
18653.25 148
18654.54 154
18655.83 135
18657.12 145
18658.41 146
18659.70 150
18660.99 142
18662.28 138
18663.57 139
18664.86 142
18666.15 142
18667.44 139
18668.74 128
18670.03 134
18671.32 149
18672.61 143
18673.90 151
18675.19 138
18676.48 117
18677.77 126
18679.06 125
18680.36 146
18681.65 129
18682.94 152
18684.23 124
18685.52 140
18686.81 148
18688.11 126
18689.40 134
18690.69 141
18691.98 130
18693.27 116
18694.56 129
18695.86 150
18697.15 126
18698.44 141
18699.73 113
18701.02 131
18702.32 141
18703.61 143
18704.90 132
18706.19 130
18707.48 140
18708.78 126
18710.07 134
18711.36 138
18712.65 139
18713.95 137
18715.24 126
18716.53 112
18717.83 132
18719.12 141
18720.41 128
18721.70 131
18723.00 117
18724.29 123
18725.58 134
18726.87 123
18728.17 118
18729.46 121
18730.75 135
18732.05 131
18733.34 132
18734.63 134
18735.93 126
18737.22 136
18738.51 125
18739.81 133
18741.10 126
18742.39 125
18743.69 126
18744.98 130
18746.27 139
18747.57 133
18748.86 133
18750.16 128
18751.45 155
18752.74 131
18754.04 125
18755.33 138
18756.63 129
18757.92 116
18759.21 140
18760.51 142
18761.80 124
18763.10 146
18764.39 143
18765.69 116
18766.98 122
18768.27 125
18769.57 111
18770.86 131
18772.16 119
18773.45 147
18774.75 142
18776.04 119
18777.34 132
18778.63 124
18779.93 117
18781.22 114
18782.52 117
18783.81 132
18785.11 120
18786.40 132
18787.70 133
18788.99 137
18790.29 124
18791.58 123
18792.88 148
18794.17 128
18795.47 135
18796.76 131
18798.06 126
18799.35 147
18800.65 132
18801.94 131
18803.24 133
18804.54 134
18805.83 118
18807.13 139
18808.42 122
18809.72 134
18811.01 139
18812.31 141
18813.61 141
18814.90 130
18816.20 141
18817.49 147
18818.79 126
18820.09 139
18821.38 131
18822.68 118
18823.98 139
18825.27 119
18826.57 133
18827.87 144
18829.16 140
18830.46 126
18831.75 130
18833.05 146
18834.35 113
18835.64 125
18836.94 149
18838.24 117
18839.54 114
18840.83 142
18842.13 139
18843.43 151
18844.72 140
18846.02 126
18847.32 129
18848.61 128
18849.91 137
18851.21 127
18852.51 140
18853.80 120
18855.10 144
18856.40 141
18857.70 122
18858.99 111
18860.29 116
18861.59 136
18862.89 128
18864.18 134
18865.48 126
18866.78 134
18868.08 136
18869.38 135
18870.67 135
18871.97 142
18873.27 115
18874.57 123
18875.87 137
18877.16 136
18878.46 131
18879.76 121
18881.06 115
18882.36 126
18883.66 146
18884.95 145
18886.25 132
18887.55 122
18888.85 144
18890.15 150
18891.45 136
18892.75 142
18894.04 145
18895.34 158
18896.64 152
18897.94 127
18899.24 127
18900.54 139
18901.84 124
18903.14 135
18904.44 136
18905.74 125
18907.03 130
18908.33 138
18909.63 136
18910.93 130
18912.23 137
18913.53 133
18914.83 143
18916.13 112
18917.43 127
18918.73 145
18920.03 127
18921.33 146
18922.63 143
18923.93 125
18925.23 124
18926.53 123
18927.83 127
18929.13 126
18930.43 125
18931.73 138
18933.03 130
18934.33 135
18935.63 117
18936.93 146
18938.23 120
18939.53 136
18940.83 127
18942.13 130
18943.43 128
18944.73 136
18946.03 128
18947.33 109
18948.63 144
18949.93 119
18951.23 119
18952.53 142
18953.84 135
18955.14 122
18956.44 117
18957.74 108
18959.04 128
18960.34 142
18961.64 127
18962.94 142
18964.24 129
18965.54 127
18966.85 123
18968.15 113
18969.45 138
18970.75 135
18972.05 118
18973.35 133
18974.65 111
18975.96 117
18977.26 119
18978.56 118
18979.86 120
18981.16 125
18982.46 127
18983.77 116
18985.07 129
18986.37 129
18987.67 132
18988.97 127
18990.28 138
18991.58 147
18992.88 119
18994.18 122
18995.49 125
18996.79 108
18998.09 95
18999.39 94
19000.69 128
19002.00 143
19003.30 152
19004.60 122
19005.90 133
19007.21 129
19008.51 121
19009.81 115
19011.12 122
19012.42 130
19013.72 132
19015.02 132
19016.33 127
19017.63 121
19018.93 123
19020.24 132
19021.54 138
19022.84 143
19024.15 118
19025.45 131
19026.75 120
19028.06 129
19029.36 118
19030.66 121
19031.97 127
19033.27 131
19034.57 130
19035.88 112
19037.18 132
19038.48 117
19039.79 134
19041.09 121
19042.40 133
19043.70 122
19045.00 145
19046.31 134
19047.61 117
19048.92 125
19050.22 121
19051.52 120
19052.83 124
19054.13 142
19055.44 133
19056.74 126
19058.05 124
19059.35 119
19060.65 104
19061.96 129
19063.26 151
19064.57 133
19065.87 113
19067.18 144
19068.48 129
19069.79 135
19071.09 126
19072.40 129
19073.70 139
19075.01 117
19076.31 118
19077.62 141
19078.92 135
19080.23 123
19081.53 126
19082.84 141
19084.14 123
19085.45 121
19086.75 113
19088.06 118
19089.36 113
19090.67 120
19091.98 116
19093.28 120
19094.59 126
19095.89 107
19097.20 124
19098.50 136
19099.81 134
19101.12 126
19102.42 130
19103.73 144
19105.03 146
19106.34 128
19107.65 129
19108.95 124
19110.26 137
19111.56 116
19112.87 132
19114.18 124
19115.48 125
19116.79 143
19118.10 140
19119.40 132
19120.71 122
19122.02 120
19123.32 133
19124.63 130
19125.94 123
19127.24 117
19128.55 119
19129.86 119
19131.16 121
19132.47 134
19133.78 117
19135.08 120
19136.39 122
19137.70 117
19139.01 121
19140.31 137
19141.62 111
19142.93 118
19144.23 121
19145.54 113
19146.85 113
19148.16 137
19149.46 134
19150.77 140
19152.08 139
19153.39 132
19154.69 124
19156.00 123
19157.31 131
19158.62 113
19159.93 125
19161.23 126
19162.54 132
19163.85 125
19165.16 123
19166.47 134
19167.77 118
19169.08 117
19170.39 108
19171.70 137
19173.01 133
19174.32 124
19175.62 123
19176.93 123
19178.24 119
19179.55 133
19180.86 125
19182.17 127
19183.48 126
19184.78 119
19186.09 117
19187.40 129
19188.71 127
19190.02 136
19191.33 128
19192.64 111
19193.95 142
19195.26 130
19196.56 116
19197.87 114
19199.18 126
19200.49 113
19201.80 116
19203.11 104
19204.42 113
19205.73 132
19207.04 128
19208.35 112
19209.66 120
19210.97 108
19212.28 99
19213.59 126
19214.90 103
19216.21 121
19217.52 112
19218.83 130
19220.14 138
19221.45 122
19222.76 112
19224.07 114
19225.38 125
19226.69 124
19228.00 138
19229.31 123
19230.62 132
19231.93 130
19233.24 142
19234.55 124
19235.86 111
19237.17 117
19238.48 124
19239.79 113
19241.10 125
19242.41 139
19243.72 129
19245.03 116
19246.35 118
19247.66 121
19248.97 132
19250.28 113
19251.59 129
19252.90 119
19254.21 117
19255.52 122
19256.83 133
19258.14 142
19259.46 135
19260.77 131
19262.08 128
19263.39 139
19264.70 118
19266.01 121
19267.32 130
19268.64 120
19269.95 135
19271.26 136
19272.57 121
19273.88 119
19275.20 123
19276.51 126
19277.82 133
19279.13 129
19280.44 125
19281.75 115
19283.07 110
19284.38 132
19285.69 130
19287.00 117
19288.32 123
19289.63 117
19290.94 121
19292.25 126
19293.57 113
19294.88 109
19296.19 112
19297.50 138
19298.82 108
19300.13 93
19301.44 130
19302.75 132
19304.07 119
19305.38 112
19306.69 132
19308.01 119
19309.32 117
19310.63 126
19311.94 106
19313.26 115
19314.57 135
19315.88 124
19317.20 112
19318.51 107
19319.82 119
19321.14 118
19322.45 103
19323.76 105
19325.08 120
19326.39 110
19327.70 131
19329.02 112
19330.33 102
19331.65 120
19332.96 123
19334.27 108
19335.59 104
19336.90 103
19338.22 101
19339.53 119
19340.84 137
19342.16 111
19343.47 95
19344.79 107
19346.10 133
19347.41 123
19348.73 108
19350.04 101
19351.36 125
19352.67 122
19353.99 108
19355.30 98
19356.62 128
19357.93 111
19359.25 121
19360.56 120
19361.87 121
19363.19 124
19364.50 122
19365.82 111
19367.13 112
19368.45 105
19369.76 145
19371.08 116
19372.39 113
19373.71 117
19375.02 112
19376.34 121
19377.66 108
19378.97 118
19380.29 110
19381.60 118
19382.92 125
19384.23 119
19385.55 127
19386.86 128
19388.18 121
19389.50 106
19390.81 106
19392.13 119
19393.44 114
19394.76 120
19396.07 119
19397.39 120
19398.71 109
19400.02 111
19401.34 115
19402.65 107
19403.97 100
19405.29 98
19406.60 121
19407.92 121
19409.24 123
19410.55 127
19411.87 110
19413.19 127
19414.50 116
19415.82 99
19417.14 119
19418.45 133
19419.77 121
19421.09 125
19422.40 112
19423.72 117
19425.04 108
19426.35 127
19427.67 127
19428.99 123
19430.30 111
19431.62 132
19432.94 123
19434.26 110
19435.57 116
19436.89 120
19438.21 110
19439.53 110
19440.84 120
19442.16 124
19443.48 122
19444.80 114
19446.11 96
19447.43 109
19448.75 130
19450.07 130
19451.38 122
19452.70 120
19454.02 108
19455.34 111
19456.66 112
19457.97 106
19459.29 117
19460.61 124
19461.93 113
19463.25 119
19464.57 117
19465.88 112
19467.20 117
19468.52 118
19469.84 113
19471.16 109
19472.48 124
19473.79 119
19475.11 128
19476.43 120
19477.75 102
19479.07 106
19480.39 106
19481.71 102
19483.03 112
19484.34 101
19485.66 100
19486.98 113
19488.30 124
19489.62 123
19490.94 110
19492.26 119
19493.58 104
19494.90 129
19496.22 112
19497.54 128
19498.86 124
19500.18 102
19501.50 107
19502.81 118
19504.13 135
19505.45 118
19506.77 137
19508.09 121
19509.41 107
19510.73 109
19512.05 113
19513.37 105
19514.69 100
19516.01 116
19517.33 108
19518.65 102
19519.97 112
19521.29 105
19522.61 125
19523.93 120
19525.25 110
19526.57 103
19527.89 107
19529.22 110
19530.54 120
19531.86 117
19533.18 109
19534.50 101
19535.82 115
19537.14 105
19538.46 115
19539.78 134
19541.10 118
19542.42 124
19543.74 126
19545.06 123
19546.39 115
19547.71 101
19549.03 107
19550.35 133
19551.67 114
19552.99 124
19554.31 110
19555.63 111
19556.96 132
19558.28 124
19559.60 117
19560.92 126
19562.24 92
19563.56 113
19564.88 117
19566.21 115
19567.53 100
19568.85 128
19570.17 130
19571.49 133
19572.82 107
19574.14 99
19575.46 110
19576.78 121
19578.10 125
19579.43 109
19580.75 101
19582.07 113
19583.39 108
19584.72 107
19586.04 95
19587.36 114
19588.68 107
19590.01 130
19591.33 112
19592.65 121
19593.97 117
19595.30 118
19596.62 114
19597.94 122
19599.26 110
19600.59 112
19601.91 123
19603.23 119
19604.56 105
19605.88 132
19607.20 126
19608.53 133
19609.85 136
19611.17 116
19612.49 116
19613.82 124
19615.14 111
19616.47 124
19617.79 110
19619.11 135
19620.44 108
19621.76 126
19623.08 136
19624.41 117
19625.73 119
19627.05 130
19628.38 110
19629.70 113
19631.03 127
19632.35 121
19633.67 126
19635.00 119
19636.32 102
19637.65 118
19638.97 118
19640.29 104
19641.62 111
19642.94 124
19644.27 98
19645.59 120
19646.92 113
19648.24 101
19649.57 111
19650.89 120
19652.21 125
19653.54 126
19654.86 100
19656.19 106
19657.51 105
19658.84 94
19660.16 108
19661.49 106
19662.81 121
19664.14 122
19665.46 132
19666.79 114
19668.11 130
19669.44 123
19670.76 122
19672.09 95
19673.41 110
19674.74 112
19676.07 120
19677.39 131
19678.72 146
19680.04 108
19681.37 89
19682.69 113
19684.02 116
19685.34 136
19686.67 125
19688.00 124
19689.32 122
19690.65 135
19691.97 120
19693.30 114
19694.63 135
19695.95 125
19697.28 132
19698.60 127
19699.93 126
19701.26 123
19702.58 126
19703.91 149
19705.24 122
19706.56 128
19707.89 132
19709.22 115
19710.54 115
19711.87 122
19713.20 125
19714.52 128
19715.85 125
19717.18 125
19718.50 120
19719.83 126
19721.16 123
19722.48 113
19723.81 124
19725.14 118
19726.47 111
19727.79 140
19729.12 126
19730.45 109
19731.77 118
19733.10 126
19734.43 119
19735.76 107
19737.08 118
19738.41 113
19739.74 121
19741.07 104
19742.39 133
19743.72 118
19745.05 130
19746.38 117
19747.71 154
19749.03 129
19750.36 119
19751.69 127
19753.02 119
19754.35 133
19755.67 115
19757.00 120
19758.33 109
19759.66 109
19760.99 114
19762.31 127
19763.64 122
19764.97 114
19766.30 106
19767.63 109
19768.96 125
19770.29 145
19771.61 142
19772.94 121
19774.27 109
19775.60 123
19776.93 115
19778.26 131
19779.59 126
19780.92 122
19782.25 115
19783.57 115
19784.90 115
19786.23 119
19787.56 133
19788.89 119
19790.22 112
19791.55 112
19792.88 128
19794.21 115
19795.54 126
19796.87 120
19798.20 112
19799.53 118
19800.86 120
19802.19 112
19803.52 110
19804.85 122
19806.18 113
19807.50 110
19808.83 126
19810.16 133
19811.49 118
19812.82 131
19814.15 125
19815.49 115
19816.82 107
19818.15 110
19819.48 127
19820.81 138
19822.14 126
19823.47 124
19824.80 120
19826.13 121
19827.46 117
19828.79 119
19830.12 135
19831.45 126
19832.78 132
19834.11 140
19835.44 135
19836.77 119
19838.10 142
19839.44 134
19840.77 134
19842.10 127
19843.43 137
19844.76 119
19846.09 120
19847.42 124
19848.75 122
19850.08 114
19851.42 131
19852.75 122
19854.08 121
19855.41 127
19856.74 122
19858.07 144
19859.40 128
19860.74 131
19862.07 139
19863.40 145
19864.73 117
19866.06 132
19867.40 137
19868.73 129
19870.06 115
19871.39 117
19872.72 111
19874.06 132
19875.39 126
19876.72 119
19878.05 105
19879.38 110
19880.72 112
19882.05 133
19883.38 119
19884.71 115
19886.05 121
19887.38 113
19888.71 120
19890.04 119
19891.38 127
19892.71 133
19894.04 116
19895.38 126
19896.71 116
19898.04 136
19899.37 136
19900.71 136
19902.04 106
19903.37 121
19904.71 134
19906.04 130
19907.37 121
19908.71 105
19910.04 116
19911.37 120
19912.71 139
19914.04 121
19915.37 117
19916.71 116
19918.04 140
19919.37 134
19920.71 111
19922.04 109
19923.37 138
19924.71 141
19926.04 128
19927.38 104
19928.71 121
19930.04 118
19931.38 122
19932.71 121
19934.05 120
19935.38 123
19936.71 131
19938.05 134
19939.38 138
19940.72 121
19942.05 119
19943.39 130
19944.72 110
19946.06 121
19947.39 112
19948.72 127
19950.06 108
19951.39 103
19952.73 120
19954.06 120
19955.40 129
19956.73 131
19958.07 118
19959.40 131
19960.74 132
19962.07 119
19963.41 130
19964.74 111
19966.08 105
19967.41 120
19968.75 127
19970.08 114
19971.42 137
19972.76 129
19974.09 129
19975.43 119
19976.76 123
19978.10 134
19979.43 123
19980.77 108
19982.10 118
19983.44 146
19984.78 117
19986.11 131
19987.45 110
19988.78 132
19990.12 131
19991.46 102
19992.79 123
19994.13 118
19995.46 104
19996.80 133
19998.14 134
19999.47 119
20000.81 112
20002.15 107
20003.48 134
20004.82 144
20006.16 122
20007.49 142
20008.83 132
20010.17 122
20011.50 124
20012.84 123
20014.18 110
20015.51 123
20016.85 124
20018.19 135
20019.52 141
20020.86 127
20022.20 130
20023.53 122
20024.87 130
20026.21 129
20027.55 118
20028.88 118
20030.22 126
20031.56 149
20032.90 109
20034.23 125
20035.57 119
20036.91 135
20038.25 126
20039.58 116
20040.92 130
20042.26 128
20043.60 140
20044.93 112
20046.27 115
20047.61 119
20048.95 121
20050.29 129
20051.62 111
20052.96 123
20054.30 120
20055.64 132
20056.98 142
20058.32 137
20059.65 111
20060.99 114
20062.33 124
20063.67 141
20065.01 125
20066.35 139
20067.68 129
20069.02 136
20070.36 114
20071.70 139
20073.04 125
20074.38 116
20075.72 132
20077.06 146
20078.40 133
20079.73 126
20081.07 121
20082.41 133
20083.75 150
20085.09 110
20086.43 123
20087.77 114
20089.11 123
20090.45 127
20091.79 131
20093.13 130
20094.47 121
20095.81 135
20097.15 134
20098.48 127
20099.82 121
20101.16 140
20102.50 134
20103.84 129
20105.18 122
20106.52 123
20107.86 126
20109.20 140
20110.54 125
20111.88 139
20113.22 142
20114.56 137
20115.90 132
20117.24 146
20118.58 140
20119.93 115
20121.27 135
20122.61 145
20123.95 129
20125.29 113
20126.63 120
20127.97 134
20129.31 128
20130.65 140
20131.99 136
20133.33 129
20134.67 144
20136.01 124
