# Supplementary material for: MALDI-TOF MS typing enables the classification of brewing yeasts of the genus Saccharomyces to major beer styles
Source: PLoS One. 2017 Aug 9;12(8):e0181694. doi: 10.1371/journal.pone.0181694 (PMC5549903; doi:10.1371/journal.pone.0181694)
Supplement: S7 File — The directory includes 90 raw files and was zipped to “.zip”; the folder has three strains with 30 spectra per strain; S1 Text explains the raw files with an example and Table 1 represents the yeast strains used within the experiment. (ZIP) [file pone.0181694.s010.zip › 19-21/30280-128-Lag-Lag-Lag-YPG-18h-E-E_2016-09-27_9_0_C1_1.dat]

1999.34 1675
1999.77 1661
2000.19 1610
2000.61 1624
2001.03 1735
2001.45 1629
2001.88 1591
2002.30 1499
2002.72 1575
2003.14 1564
2003.56 1502
2003.99 1433
2004.41 1519
2004.83 1439
2005.25 1486
2005.68 1515
2006.10 1544
2006.52 1567
2006.94 1541
2007.37 1474
2007.79 1502
2008.21 1575
2008.64 1477
2009.06 1565
2009.48 1492
2009.90 1467
2010.33 1531
2010.75 1531
2011.17 1465
2011.60 1481
2012.02 1423
2012.44 1512
2012.87 1451
2013.29 1342
2013.71 1431
2014.14 1402
2014.56 1399
2014.98 1537
2015.41 1576
2015.83 1588
2016.25 1598
2016.68 1629
2017.10 1600
2017.53 1700
2017.95 1710
2018.37 1695
2018.80 1717
2019.22 1688
2019.65 1753
2020.07 1695
2020.49 1691
2020.92 1663
2021.34 1641
2021.77 1640
2022.19 1654
2022.61 1619
2023.04 1619
2023.46 1526
2023.89 1491
2024.31 1478
2024.74 1438
2025.16 1485
2025.59 1465
2026.01 1494
2026.44 1568
2026.86 1596
2027.29 1622
2027.71 1506
2028.14 1535
2028.56 1467
2028.98 1525
2029.41 1545
2029.84 1499
2030.26 1511
2030.69 1497
2031.11 1615
2031.54 1571
2031.96 1646
2032.39 1658
2032.81 1545
2033.24 1608
2033.66 1519
2034.09 1573
2034.51 1678
2034.94 1629
2035.37 1573
2035.79 1723
2036.22 1633
2036.64 1541
2037.07 1638
2037.49 1537
2037.92 1651
2038.35 1728
2038.77 1704
2039.20 1753
2039.62 1715
2040.05 1659
2040.48 1657
2040.90 1621
2041.33 1622
2041.76 1594
2042.18 1624
2042.61 1659
2043.03 1553
2043.46 1491
2043.89 1478
2044.31 1514
2044.74 1497
2045.17 1506
2045.59 1449
2046.02 1545
2046.45 1425
2046.87 1473
2047.30 1494
2047.73 1540
2048.16 1476
2048.58 1534
2049.01 1568
2049.44 1520
2049.86 1520
2050.29 1479
2050.72 1512
2051.15 1402
2051.57 1453
2052.00 1447
2052.43 1485
2052.86 1455
2053.28 1439
2053.71 1452
2054.14 1541
2054.57 1531
2054.99 1545
2055.42 1503
2055.85 1566
2056.28 1590
2056.70 1662
2057.13 1778
2057.56 1691
2057.99 1682
2058.42 1724
2058.84 1566
2059.27 1560
2059.70 1527
2060.13 1564
2060.56 1601
2060.99 1515
2061.41 1575
2061.84 1566
2062.27 1501
2062.70 1569
2063.13 1549
2063.56 1562
2063.99 1624
2064.41 1680
2064.84 1745
2065.27 1743
2065.70 1832
2066.13 1865
2066.56 1726
2066.99 1694
2067.42 1719
2067.85 1714
2068.27 1601
2068.70 1509
2069.13 1570
2069.56 1584
2069.99 1442
2070.42 1471
2070.85 1459
2071.28 1491
2071.71 1422
2072.14 1402
2072.57 1532
2073.00 1534
2073.43 1532
2073.86 1536
2074.29 1558
2074.72 1610
2075.15 1648
2075.58 1651
2076.01 1556
2076.44 1608
2076.87 1632
2077.30 1694
2077.73 1625
2078.16 1623
2078.59 1597
2079.02 1597
2079.45 1616
2079.88 1554
2080.31 1517
2080.74 1561
2081.17 1575
2081.60 1661
2082.03 1579
2082.46 1515
2082.89 1481
2083.32 1588
2083.75 1566
2084.18 1490
2084.61 1527
2085.04 1572
2085.47 1567
2085.90 1644
2086.34 1625
2086.77 1505
2087.20 1475
2087.63 1446
2088.06 1466
2088.49 1435
2088.92 1491
2089.35 1509
2089.79 1440
2090.22 1446
2090.65 1541
2091.08 1470
2091.51 1360
2091.94 1391
2092.37 1428
2092.81 1473
2093.24 1408
2093.67 1447
2094.10 1434
2094.53 1513
2094.96 1433
2095.40 1461
2095.83 1403
2096.26 1457
2096.69 1466
2097.12 1420
2097.56 1373
2097.99 1465
2098.42 1453
2098.85 1436
2099.29 1429
2099.72 1314
2100.15 1339
2100.58 1391
2101.01 1368
2101.45 1362
2101.88 1449
2102.31 1340
2102.75 1356
2103.18 1441
2103.61 1385
2104.04 1438
2104.48 1376
2104.91 1463
2105.34 1480
2105.77 1463
2106.21 1463
2106.64 1515
2107.07 1486
2107.51 1470
2107.94 1491
2108.37 1499
2108.81 1514
2109.24 1469
2109.67 1535
2110.11 1471
2110.54 1498
2110.97 1408
2111.41 1479
2111.84 1422
2112.27 1356
2112.71 1328
2113.14 1440
2113.58 1386
2114.01 1303
2114.44 1321
2114.88 1325
2115.31 1264
2115.75 1398
2116.18 1403
2116.61 1384
2117.05 1355
2117.48 1330
2117.92 1405
2118.35 1351
2118.78 1391
2119.22 1336
2119.65 1473
2120.09 1443
2120.52 1387
2120.96 1519
2121.39 1545
2121.83 1488
2122.26 1509
2122.69 1583
2123.13 1585
2123.56 1575
2124.00 1548
2124.43 1561
2124.87 1612
2125.30 1561
2125.74 1575
2126.17 1536
2126.61 1522
2127.04 1469
2127.48 1423
2127.91 1504
2128.35 1596
2128.79 1561
2129.22 1497
2129.66 1520
2130.09 1624
2130.53 1542
2130.96 1538
2131.40 1522
2131.83 1628
2132.27 1517
2132.70 1562
2133.14 1565
2133.58 1536
2134.01 1453
2134.45 1573
2134.88 1547
2135.32 1581
2135.76 1520
2136.19 1542
2136.63 1597
2137.06 1540
2137.50 1558
2137.94 1537
2138.37 1489
2138.81 1507
2139.25 1492
2139.68 1522
2140.12 1492
2140.56 1442
2140.99 1420
2141.43 1408
2141.87 1477
2142.30 1528
2142.74 1484
2143.18 1493
2143.61 1534
2144.05 1452
2144.49 1444
2144.92 1443
2145.36 1468
2145.80 1482
2146.23 1436
2146.67 1544
2147.11 1631
2147.55 1577
2147.98 1593
2148.42 1701
2148.86 1734
2149.30 1809
2149.73 1777
2150.17 1767
2150.61 1799
2151.05 1718
2151.48 1729
2151.92 1713
2152.36 1663
2152.80 1594
2153.23 1586
2153.67 1528
2154.11 1558
2154.55 1568
2154.99 1597
2155.42 1586
2155.86 1655
2156.30 1688
2156.74 1595
2157.18 1665
2157.61 1595
2158.05 1569
2158.49 1575
2158.93 1635
2159.37 1521
2159.81 1544
2160.24 1611
2160.68 1694
2161.12 1638
2161.56 1593
2162.00 1588
2162.44 1624
2162.88 1591
2163.32 1532
2163.75 1521
2164.19 1535
2164.63 1589
2165.07 1609
2165.51 1682
2165.95 1628
2166.39 1634
2166.83 1690
2167.27 1557
2167.71 1581
2168.15 1580
2168.59 1486
2169.02 1545
2169.46 1551
2169.90 1576
2170.34 1515
2170.78 1542
2171.22 1600
2171.66 1508
2172.10 1552
2172.54 1536
2172.98 1553
2173.42 1535
2173.86 1529
2174.30 1532
2174.74 1614
2175.18 1622
2175.62 1531
2176.06 1555
2176.50 1591
2176.94 1553
2177.38 1604
2177.82 1655
2178.26 1650
2178.70 1718
2179.14 1701
2179.58 1706
2180.02 1686
2180.47 1671
2180.91 1603
2181.35 1632
2181.79 1667
2182.23 1677
2182.67 1594
2183.11 1577
2183.55 1592
2183.99 1595
2184.43 1551
2184.87 1540
2185.31 1554
2185.76 1592
2186.20 1580
2186.64 1559
2187.08 1554
2187.52 1529
2187.96 1595
2188.40 1620
2188.84 1613
2189.29 1640
2189.73 1542
2190.17 1654
2190.61 1651
2191.05 1571
2191.49 1558
2191.94 1562
2192.38 1615
2192.82 1651
2193.26 1784
2193.70 1777
2194.14 1809
2194.59 1842
2195.03 1896
2195.47 1930
2195.91 1979
2196.36 1849
2196.80 1831
2197.24 1813
2197.68 1793
2198.12 1771
2198.57 1838
2199.01 1724
2199.45 1688
2199.89 1717
2200.34 1641
2200.78 1640
2201.22 1644
2201.66 1631
2202.11 1592
2202.55 1532
2202.99 1542
2203.44 1535
2203.88 1591
2204.32 1630
2204.76 1575
2205.21 1627
2205.65 1589
2206.09 1587
2206.54 1610
2206.98 1635
2207.42 1602
2207.87 1635
2208.31 1584
2208.75 1660
2209.20 1672
2209.64 1690
2210.08 1576
2210.53 1615
2210.97 1663
2211.42 1655
2211.86 1636
2212.30 1731
2212.75 1696
2213.19 1698
2213.63 1625
2214.08 1630
2214.52 1571
2214.97 1548
2215.41 1549
2215.85 1625
2216.30 1566
2216.74 1622
2217.19 1633
2217.63 1552
2218.08 1582
2218.52 1516
2218.97 1545
2219.41 1611
2219.85 1626
2220.30 1606
2220.74 1569
2221.19 1653
2221.63 1639
2222.08 1756
2222.52 1707
2222.97 1701
2223.41 1789
2223.86 1785
2224.30 1692
2224.75 1669
2225.19 1827
2225.64 1842
2226.08 1848
2226.53 1869
2226.97 1940
2227.42 1841
2227.86 1816
2228.31 1898
2228.75 1899
2229.20 1959
2229.65 1861
2230.09 1913
2230.54 1994
2230.98 2017
2231.43 1979
2231.87 2068
2232.32 2195
2232.76 2210
2233.21 2221
2233.66 2250
2234.10 2258
2234.55 2236
2234.99 2133
2235.44 2090
2235.89 2081
2236.33 2006
2236.78 1980
2237.23 1870
2237.67 1926
2238.12 1814
2238.56 1761
2239.01 1785
2239.46 1785
2239.90 1636
2240.35 1643
2240.80 1650
2241.24 1643
2241.69 1611
2242.14 1554
2242.58 1490
2243.03 1493
2243.48 1491
2243.93 1474
2244.37 1418
2244.82 1416
2245.27 1448
2245.71 1368
2246.16 1354
2246.61 1404
2247.05 1458
2247.50 1410
2247.95 1356
2248.40 1363
2248.84 1401
2249.29 1486
2249.74 1582
2250.19 1596
2250.63 1600
2251.08 1665
2251.53 1625
2251.98 1793
2252.43 1825
2252.87 1777
2253.32 1789
2253.77 1892
2254.22 1802
2254.66 1655
2255.11 1761
2255.56 1685
2256.01 1682
2256.46 1702
2256.91 1661
2257.35 1536
2257.80 1570
2258.25 1514
2258.70 1407
2259.15 1538
2259.60 1570
2260.04 1551
2260.49 1508
2260.94 1606
2261.39 1586
2261.84 1601
2262.29 1552
2262.74 1588
2263.19 1629
2263.63 1700
2264.08 1628
2264.53 1583
2264.98 1566
2265.43 1551
2265.88 1588
2266.33 1563
2266.78 1480
2267.23 1549
2267.68 1631
2268.13 1668
2268.58 1800
2269.02 1824
2269.47 1928
2269.92 2098
2270.37 2200
2270.82 2213
2271.27 2181
2271.72 2164
2272.17 2270
2272.62 2188
2273.07 2138
2273.52 2082
2273.97 2078
2274.42 2120
2274.87 2050
2275.32 1947
2275.77 1928
2276.22 1961
2276.67 1990
2277.12 1896
2277.57 1905
2278.02 1860
2278.47 1846
2278.92 1717
2279.37 1679
2279.82 1620
2280.27 1541
2280.73 1543
2281.18 1554
2281.63 1470
2282.08 1511
2282.53 1512
2282.98 1459
2283.43 1508
2283.88 1635
2284.33 1541
2284.78 1531
2285.23 1456
2285.68 1508
2286.14 1450
2286.59 1469
2287.04 1475
2287.49 1480
2287.94 1479
2288.39 1551
2288.84 1749
2289.30 1680
2289.75 1691
2290.20 1918
2290.65 1907
2291.10 1906
2291.55 1966
2292.00 2023
2292.46 2064
2292.91 1975
2293.36 2009
2293.81 1991
2294.26 2018
2294.72 1934
2295.17 1905
2295.62 1906
2296.07 1908
2296.52 1885
2296.98 1885
2297.43 1724
2297.88 1704
2298.33 1696
2298.79 1641
2299.24 1667
2299.69 1581
2300.14 1562
2300.60 1519
2301.05 1464
2301.50 1503
2301.95 1461
2302.41 1502
2302.86 1499
2303.31 1532
2303.76 1477
2304.22 1449
2304.67 1456
2305.12 1471
2305.58 1508
2306.03 1532
2306.48 1521
2306.94 1439
2307.39 1505
2307.84 1610
2308.30 1698
2308.75 1737
2309.20 1665
2309.66 1727
2310.11 1799
2310.56 1755
2311.02 1818
2311.47 1808
2311.92 1879
2312.38 1764
2312.83 1779
2313.28 1747
2313.74 1819
2314.19 1796
2314.65 1834
2315.10 1723
2315.55 1733
2316.01 1825
2316.46 1809
2316.92 1883
2317.37 1867
2317.83 1864
2318.28 1851
2318.73 1858
2319.19 1951
2319.64 1889
2320.10 1843
2320.55 1772
2321.01 1851
2321.46 1878
2321.92 1870
2322.37 1816
2322.82 1842
2323.28 1856
2323.73 1869
2324.19 1980
2324.64 2090
2325.10 2086
2325.55 2030
2326.01 1952
2326.46 1982
2326.92 2010
2327.37 2010
2327.83 1781
2328.29 1881
2328.74 1796
2329.20 1773
2329.65 1663
2330.11 1617
2330.56 1664
2331.02 1608
2331.47 1534
2331.93 1553
2332.38 1588
2332.84 1496
2333.30 1564
2333.75 1538
2334.21 1616
2334.66 1572
2335.12 1586
2335.58 1620
2336.03 1576
2336.49 1446
2336.94 1578
2337.40 1581
2337.86 1578
2338.31 1540
2338.77 1545
2339.22 1462
2339.68 1528
2340.14 1571
2340.59 1468
2341.05 1479
2341.51 1632
2341.96 1598
2342.42 1603
2342.88 1681
2343.33 1710
2343.79 1734
2344.25 1802
2344.70 1814
2345.16 1778
2345.62 1768
2346.08 1843
2346.53 1825
2346.99 1846
2347.45 1829
2347.90 1834
2348.36 1736
2348.82 1761
2349.28 1814
2349.73 1749
2350.19 1726
2350.65 1645
2351.11 1691
2351.56 1610
2352.02 1668
2352.48 1692
2352.94 1629
2353.39 1569
2353.85 1570
2354.31 1493
2354.77 1587
2355.22 1589
2355.68 1535
2356.14 1506
2356.60 1564
2357.06 1570
2357.51 1562
2357.97 1624
2358.43 1727
2358.89 1828
2359.35 1919
2359.81 1990
2360.26 2127
2360.72 2207
2361.18 2328
2361.64 2485
2362.10 2450
2362.56 2444
2363.02 2341
2363.47 2339
2363.93 2298
2364.39 2333
2364.85 2246
2365.31 2124
2365.77 2064
2366.23 1995
2366.69 1953
2367.15 1896
2367.60 1950
2368.06 1872
2368.52 1822
2368.98 1795
2369.44 1805
2369.90 1693
2370.36 1699
2370.82 1603
2371.28 1585
2371.74 1630
2372.20 1616
2372.66 1585
2373.12 1597
2373.58 1553
2374.04 1519
2374.50 1605
2374.96 1518
2375.42 1566
2375.88 1542
2376.34 1615
2376.80 1625
2377.26 1687
2377.72 1706
2378.18 1611
2378.64 1650
2379.10 1644
2379.56 1612
2380.02 1640
2380.48 1715
2380.94 1630
2381.40 1643
2381.86 1605
2382.32 1613
2382.78 1576
2383.24 1570
2383.70 1597
2384.16 1567
2384.62 1527
2385.08 1584
2385.54 1545
2386.00 1563
2386.47 1581
2386.93 1534
2387.39 1622
2387.85 1581
2388.31 1566
2388.77 1573
2389.23 1613
2389.69 1648
2390.15 1663
2390.62 1683
2391.08 1748
2391.54 1742
2392.00 1745
2392.46 1640
2392.92 1549
2393.38 1624
2393.85 1613
2394.31 1588
2394.77 1499
2395.23 1605
2395.69 1606
2396.16 1711
2396.62 1676
2397.08 1757
2397.54 1723
2398.00 1782
2398.47 1797
2398.93 1729
2399.39 1813
2399.85 1731
2400.31 1675
2400.78 1708
2401.24 1704
2401.70 1647
2402.16 1609
2402.63 1471
2403.09 1479
2403.55 1526
2404.01 1522
2404.48 1573
2404.94 1538
2405.40 1568
2405.86 1566
2406.33 1618
2406.79 1584
2407.25 1599
2407.72 1498
2408.18 1579
2408.64 1463
2409.11 1343
2409.57 1408
2410.03 1422
2410.49 1362
2410.96 1481
2411.42 1416
2411.88 1347
2412.35 1372
2412.81 1390
2413.28 1436
2413.74 1453
2414.20 1376
2414.67 1446
2415.13 1478
2415.59 1492
2416.06 1504
2416.52 1503
2416.98 1579
2417.45 1649
2417.91 1499
2418.38 1539
2418.84 1548
2419.30 1533
2419.77 1612
2420.23 1618
2420.70 1589
2421.16 1642
2421.63 1640
2422.09 1612
2422.55 1592
2423.02 1706
2423.48 1700
2423.95 1698
2424.41 1667
2424.88 1546
2425.34 1614
2425.81 1590
2426.27 1509
2426.74 1520
2427.20 1423
2427.67 1416
2428.13 1435
2428.60 1465
2429.06 1441
2429.53 1370
2429.99 1422
2430.46 1320
2430.92 1350
2431.39 1395
2431.85 1453
2432.32 1364
2432.78 1395
2433.25 1410
2433.71 1440
2434.18 1448
2434.64 1488
2435.11 1499
2435.58 1588
2436.04 1590
2436.51 1509
2436.97 1478
2437.44 1489
2437.90 1536
2438.37 1585
2438.84 1722
2439.30 1714
2439.77 1744
2440.23 1694
2440.70 1675
2441.17 1710
2441.63 1653
2442.10 1757
2442.57 1768
2443.03 1731
2443.50 1669
2443.96 1737
2444.43 1626
2444.90 1598
2445.36 1524
2445.83 1538
2446.30 1492
2446.76 1438
2447.23 1458
2447.70 1487
2448.16 1465
2448.63 1538
2449.10 1570
2449.57 1552
2450.03 1536
2450.50 1540
2450.97 1532
2451.43 1533
2451.90 1492
2452.37 1415
2452.84 1478
2453.30 1445
2453.77 1407
2454.24 1355
2454.71 1382
2455.17 1421
2455.64 1456
2456.11 1447
2456.58 1425
2457.04 1432
2457.51 1429
2457.98 1479
2458.45 1433
2458.91 1508
2459.38 1543
2459.85 1494
2460.32 1433
2460.79 1426
2461.25 1378
2461.72 1378
2462.19 1379
2462.66 1373
2463.13 1477
2463.60 1513
2464.06 1524
2464.53 1483
2465.00 1488
2465.47 1517
2465.94 1507
2466.41 1496
2466.87 1580
2467.34 1524
2467.81 1604
2468.28 1554
2468.75 1589
2469.22 1563
2469.69 1646
2470.16 1678
2470.63 1653
2471.09 1609
2471.56 1514
2472.03 1592
2472.50 1617
2472.97 1554
2473.44 1507
2473.91 1550
2474.38 1467
2474.85 1438
2475.32 1469
2475.79 1387
2476.26 1462
2476.73 1505
2477.20 1417
2477.67 1399
2478.14 1524
2478.60 1483
2479.07 1425
2479.54 1452
2480.01 1436
2480.48 1362
2480.95 1347
2481.42 1386
2481.89 1399
2482.36 1401
2482.83 1313
2483.30 1356
2483.77 1350
2484.25 1404
2484.72 1527
2485.19 1522
2485.66 1504
2486.13 1521
2486.60 1596
2487.07 1683
2487.54 1695
2488.01 1662
2488.48 1698
2488.95 1639
2489.42 1670
2489.89 1630
2490.36 1696
2490.83 1615
2491.30 1511
2491.78 1553
2492.25 1468
2492.72 1464
2493.19 1466
2493.66 1493
2494.13 1543
2494.60 1571
2495.07 1603
2495.55 1511
2496.02 1493
2496.49 1589
2496.96 1550
2497.43 1556
2497.90 1499
2498.37 1483
2498.85 1503
2499.32 1510
2499.79 1535
2500.26 1475
2500.73 1438
2501.20 1438
2501.68 1414
2502.15 1493
2502.62 1395
2503.09 1392
2503.56 1362
2504.04 1359
2504.51 1441
2504.98 1423
2505.45 1454
2505.93 1539
2506.40 1445
2506.87 1427
2507.34 1394
2507.82 1437
2508.29 1517
2508.76 1559
2509.23 1611
2509.71 1713
2510.18 1840
2510.65 1938
2511.12 1973
2511.60 2060
2512.07 2033
2512.54 2120
2513.02 2123
2513.49 2186
2513.96 2104
2514.44 1982
2514.91 2040
2515.38 1886
2515.85 1885
2516.33 1732
2516.80 1655
2517.27 1577
2517.75 1602
2518.22 1613
2518.70 1552
2519.17 1588
2519.64 1536
2520.12 1590
2520.59 1604
2521.06 1550
2521.54 1604
2522.01 1610
2522.49 1596
2522.96 1604
2523.43 1586
2523.91 1656
2524.38 1680
2524.86 1665
2525.33 1597
2525.80 1624
2526.28 1563
2526.75 1562
2527.23 1660
2527.70 1618
2528.18 1595
2528.65 1575
2529.12 1640
2529.60 1704
2530.07 1663
2530.55 1612
2531.02 1686
2531.50 1718
2531.97 1626
2532.45 1637
2532.92 1569
2533.40 1550
2533.87 1562
2534.35 1652
2534.82 1567
2535.30 1537
2535.77 1546
2536.25 1557
2536.72 1570
2537.20 1497
2537.67 1536
2538.15 1552
2538.62 1601
2539.10 1513
2539.57 1587
2540.05 1610
2540.53 1672
2541.00 1584
2541.48 1559
2541.95 1580
2542.43 1594
2542.90 1665
2543.38 1569
2543.86 1566
2544.33 1546
2544.81 1478
2545.28 1613
2545.76 1620
2546.24 1666
2546.71 1729
2547.19 1823
2547.66 1833
2548.14 1907
2548.62 1946
2549.09 1935
2549.57 1925
2550.05 1934
2550.52 2010
2551.00 1928
2551.48 1895
2551.95 1878
2552.43 1938
2552.91 1864
2553.38 1807
2553.86 1773
2554.34 1700
2554.81 1743
2555.29 1737
2555.77 1692
2556.24 1695
2556.72 1602
2557.20 1676
2557.68 1629
2558.15 1513
2558.63 1522
2559.11 1508
2559.58 1483
2560.06 1502
2560.54 1472
2561.02 1551
2561.49 1496
2561.97 1456
2562.45 1446
2562.93 1389
2563.41 1453
2563.88 1511
2564.36 1496
2564.84 1423
2565.32 1425
2565.79 1485
2566.27 1512
2566.75 1506
2567.23 1514
2567.71 1469
2568.18 1451
2568.66 1518
2569.14 1464
2569.62 1479
2570.10 1440
2570.58 1425
2571.05 1409
2571.53 1347
2572.01 1395
2572.49 1386
2572.97 1513
2573.45 1451
2573.93 1500
2574.40 1486
2574.88 1484
2575.36 1513
2575.84 1472
2576.32 1478
2576.80 1466
2577.28 1494
2577.76 1442
2578.24 1550
2578.72 1526
2579.19 1466
2579.67 1514
2580.15 1643
2580.63 1542
2581.11 1483
2581.59 1507
2582.07 1445
2582.55 1497
2583.03 1450
2583.51 1464
2583.99 1424
2584.47 1529
2584.95 1408
2585.43 1397
2585.91 1346
2586.39 1468
2586.87 1523
2587.35 1523
2587.83 1569
2588.31 1511
2588.79 1554
2589.27 1494
2589.75 1560
2590.23 1571
2590.71 1529
2591.19 1510
2591.67 1493
2592.15 1483
2592.63 1377
2593.11 1358
2593.59 1363
2594.07 1413
2594.55 1382
2595.03 1349
2595.51 1335
2595.99 1414
2596.47 1347
2596.96 1389
2597.44 1383
2597.92 1347
2598.40 1360
2598.88 1405
2599.36 1396
2599.84 1363
2600.32 1331
2600.80 1427
2601.28 1439
2601.77 1481
2602.25 1437
2602.73 1428
2603.21 1370
2603.69 1426
2604.17 1492
2604.65 1517
2605.14 1494
2605.62 1501
2606.10 1568
2606.58 1513
2607.06 1519
2607.54 1455
2608.03 1564
2608.51 1539
2608.99 1604
2609.47 1534
2609.95 1506
2610.44 1528
2610.92 1564
2611.40 1626
2611.88 1623
2612.37 1674
2612.85 1641
2613.33 1660
2613.81 1651
2614.29 1604
2614.78 1567
2615.26 1523
2615.74 1522
2616.22 1524
2616.71 1522
2617.19 1451
2617.67 1412
2618.16 1469
2618.64 1467
2619.12 1456
2619.60 1412
2620.09 1497
2620.57 1468
2621.05 1499
2621.54 1471
2622.02 1458
2622.50 1479
2622.99 1469
2623.47 1469
2623.95 1439
2624.44 1538
2624.92 1579
2625.40 1521
2625.89 1572
2626.37 1577
2626.85 1574
2627.34 1605
2627.82 1668
2628.30 1657
2628.79 1561
2629.27 1685
2629.76 1615
2630.24 1584
2630.72 1716
2631.21 1573
2631.69 1643
2632.18 1667
2632.66 1607
2633.14 1657
2633.63 1590
2634.11 1608
2634.60 1559
2635.08 1585
2635.57 1558
2636.05 1563
2636.53 1504
2637.02 1537
2637.50 1566
2637.99 1529
2638.47 1535
2638.96 1476
2639.44 1430
2639.93 1521
2640.41 1516
2640.90 1439
2641.38 1534
2641.87 1595
2642.35 1559
2642.84 1566
2643.32 1550
2643.81 1510
2644.29 1619
2644.78 1514
2645.26 1468
2645.75 1494
2646.23 1479
2646.72 1415
2647.20 1426
2647.69 1531
2648.18 1468
2648.66 1523
2649.15 1481
2649.63 1511
2650.12 1498
2650.60 1438
2651.09 1480
2651.58 1504
2652.06 1602
2652.55 1551
2653.03 1600
2653.52 1618
2654.01 1643
2654.49 1721
2654.98 1807
2655.46 1715
2655.95 1795
2656.44 1875
2656.92 1867
2657.41 1898
2657.90 1888
2658.38 1829
2658.87 1823
2659.36 1758
2659.84 1782
2660.33 1715
2660.82 1663
2661.30 1796
2661.79 1684
2662.28 1585
2662.76 1525
2663.25 1575
2663.74 1596
2664.22 1521
2664.71 1491
2665.20 1619
2665.68 1528
2666.17 1533
2666.66 1595
2667.15 1580
2667.63 1569
2668.12 1575
2668.61 1585
2669.10 1608
2669.58 1541
2670.07 1479
2670.56 1501
2671.05 1532
2671.53 1555
2672.02 1483
2672.51 1585
2673.00 1626
2673.48 1567
2673.97 1687
2674.46 1676
2674.95 1634
2675.44 1634
2675.92 1675
2676.41 1646
2676.90 1589
2677.39 1664
2677.88 1668
2678.37 1643
2678.85 1585
2679.34 1547
2679.83 1572
2680.32 1570
2680.81 1540
2681.30 1486
2681.79 1495
2682.27 1508
2682.76 1501
2683.25 1450
2683.74 1415
2684.23 1486
2684.72 1557
2685.21 1536
2685.70 1413
2686.18 1456
2686.67 1394
2687.16 1351
2687.65 1402
2688.14 1436
2688.63 1377
2689.12 1422
2689.61 1470
2690.10 1425
2690.59 1453
2691.08 1473
2691.57 1548
2692.06 1552
2692.55 1537
2693.04 1545
2693.53 1601
2694.02 1558
2694.51 1533
2694.99 1622
2695.48 1535
2695.97 1515
2696.46 1639
2696.95 1657
2697.44 1575
2697.93 1593
2698.42 1687
2698.92 1588
2699.41 1513
2699.90 1469
2700.39 1475
2700.88 1476
2701.37 1484
2701.86 1483
2702.35 1555
2702.84 1523
2703.33 1483
2703.82 1468
2704.31 1561
2704.80 1562
2705.29 1526
2705.78 1440
2706.27 1375
2706.76 1432
2707.25 1472
2707.75 1518
2708.24 1459
2708.73 1456
2709.22 1450
2709.71 1435
2710.20 1409
2710.69 1406
2711.18 1400
2711.68 1385
2712.17 1322
2712.66 1400
2713.15 1454
2713.64 1385
2714.13 1443
2714.62 1456
2715.12 1434
2715.61 1418
2716.10 1352
2716.59 1413
2717.08 1355
2717.57 1353
2718.07 1432
2718.56 1364
2719.05 1426
2719.54 1435
2720.03 1417
2720.53 1473
2721.02 1480
2721.51 1490
2722.00 1500
2722.50 1530
2722.99 1494
2723.48 1500
2723.97 1530
2724.47 1513
2724.96 1562
2725.45 1561
2725.94 1524
2726.44 1481
2726.93 1442
2727.42 1521
2727.91 1493
2728.41 1556
2728.90 1552
2729.39 1502
2729.89 1588
2730.38 1562
2730.87 1532
2731.37 1666
2731.86 1677
2732.35 1688
2732.84 1720
2733.34 1778
2733.83 1822
2734.32 1850
2734.82 1797
2735.31 1817
2735.81 1868
2736.30 1823
2736.79 1861
2737.29 1874
2737.78 1776
2738.27 1824
2738.77 1821
2739.26 1762
2739.75 1709
2740.25 1619
2740.74 1586
2741.24 1571
2741.73 1479
2742.22 1484
2742.72 1516
2743.21 1533
2743.71 1523
2744.20 1446
2744.70 1366
2745.19 1391
2745.68 1435
2746.18 1491
2746.67 1508
2747.17 1458
2747.66 1418
2748.16 1430
2748.65 1515
2749.15 1489
2749.64 1409
2750.14 1384
2750.63 1395
2751.13 1423
2751.62 1376
2752.12 1432
2752.61 1438
2753.11 1439
2753.60 1471
2754.10 1452
2754.59 1416
2755.09 1397
2755.58 1382
2756.08 1482
2756.57 1440
2757.07 1424
2757.56 1510
2758.06 1520
2758.56 1576
2759.05 1495
2759.55 1471
2760.04 1503
2760.54 1518
2761.03 1563
2761.53 1644
2762.03 1609
2762.52 1550
2763.02 1671
2763.51 1515
2764.01 1524
2764.51 1562
2765.00 1625
2765.50 1626
2765.99 1505
2766.49 1491
2766.99 1427
2767.48 1460
2767.98 1525
2768.48 1421
2768.97 1521
2769.47 1471
2769.97 1524
2770.46 1503
2770.96 1533
2771.46 1561
2771.95 1457
2772.45 1495
2772.95 1453
2773.44 1547
2773.94 1563
2774.44 1448
2774.93 1393
2775.43 1512
2775.93 1487
2776.43 1438
2776.92 1430
2777.42 1419
2777.92 1476
2778.41 1511
2778.91 1523
2779.41 1506
2779.91 1477
2780.40 1523
2780.90 1502
2781.40 1474
2781.90 1502
2782.39 1460
2782.89 1489
2783.39 1481
2783.89 1485
2784.39 1548
2784.88 1551
2785.38 1586
2785.88 1627
2786.38 1604
2786.88 1580
2787.37 1656
2787.87 1684
2788.37 1634
2788.87 1606
2789.37 1648
2789.87 1567
2790.36 1645
2790.86 1612
2791.36 1549
2791.86 1568
2792.36 1502
2792.86 1481
2793.36 1519
2793.85 1573
2794.35 1506
2794.85 1589
2795.35 1536
2795.85 1444
2796.35 1407
2796.85 1574
2797.35 1545
2797.85 1558
2798.34 1536
2798.84 1532
2799.34 1512
2799.84 1556
2800.34 1559
2800.84 1506
2801.34 1473
2801.84 1414
2802.34 1381
2802.84 1421
2803.34 1470
2803.84 1424
2804.34 1415
2804.84 1375
2805.34 1421
2805.84 1422
2806.34 1441
2806.84 1418
2807.34 1501
2807.84 1530
2808.34 1519
2808.84 1603
2809.34 1608
2809.84 1671
2810.34 1668
2810.84 1810
2811.34 1838
2811.84 1999
2812.34 2024
2812.84 2113
2813.34 2136
2813.84 2109
2814.34 2240
2814.84 2155
2815.34 2074
2815.84 2032
2816.34 1964
2816.84 1772
2817.34 1838
2817.85 1787
2818.35 1602
2818.85 1648
2819.35 1653
2819.85 1586
2820.35 1489
2820.85 1559
2821.35 1510
2821.85 1445
2822.35 1451
2822.86 1407
2823.36 1441
2823.86 1464
2824.36 1457
2824.86 1432
2825.36 1382
2825.87 1429
2826.37 1431
2826.87 1392
2827.37 1334
2827.87 1382
2828.37 1369
2828.88 1415
2829.38 1322
2829.88 1356
2830.38 1379
2830.88 1333
2831.39 1379
2831.89 1388
2832.39 1362
2832.89 1393
2833.39 1481
2833.90 1505
2834.40 1520
2834.90 1487
2835.40 1529
2835.91 1479
2836.41 1489
2836.91 1400
2837.41 1500
2837.92 1549
2838.42 1473
2838.92 1458
2839.42 1497
2839.93 1559
2840.43 1450
2840.93 1443
2841.44 1477
2841.94 1489
2842.44 1399
2842.95 1555
2843.45 1518
2843.95 1560
2844.45 1478
2844.96 1430
2845.46 1472
2845.96 1565
2846.47 1519
2846.97 1495
2847.48 1511
2847.98 1511
2848.48 1553
2848.99 1531
2849.49 1578
2849.99 1555
2850.50 1574
2851.00 1629
2851.50 1581
2852.01 1541
2852.51 1492
2853.02 1506
2853.52 1544
2854.02 1587
2854.53 1539
2855.03 1526
2855.54 1620
2856.04 1569
2856.55 1657
2857.05 1707
2857.55 1754
2858.06 1782
2858.56 1768
2859.07 1804
2859.57 1889
2860.08 1858
2860.58 1763
2861.09 1756
2861.59 1783
2862.10 1827
2862.60 1739
2863.11 1608
2863.61 1672
2864.12 1642
2864.62 1587
2865.13 1526
2865.63 1535
2866.14 1458
2866.64 1437
2867.15 1450
2867.65 1533
2868.16 1494
2868.66 1441
2869.17 1417
2869.67 1517
2870.18 1559
2870.68 1584
2871.19 1621
2871.69 1664
2872.20 1677
2872.71 1632
2873.21 1756
2873.72 1714
2874.22 1811
2874.73 1640
2875.24 1630
2875.74 1615
2876.25 1673
2876.75 1689
2877.26 1591
2877.77 1579
2878.27 1483
2878.78 1516
2879.28 1559
2879.79 1537
2880.30 1485
2880.80 1487
2881.31 1580
2881.82 1546
2882.32 1540
2882.83 1520
2883.34 1619
2883.84 1579
2884.35 1596
2884.86 1661
2885.36 1679
2885.87 1687
2886.38 1677
2886.88 1616
2887.39 1624
2887.90 1686
2888.41 1777
2888.91 1755
2889.42 1686
2889.93 1687
2890.43 1739
2890.94 1704
2891.45 1668
2891.96 1668
2892.46 1688
2892.97 1710
2893.48 1754
2893.99 1701
2894.49 1823
2895.00 1793
2895.51 1691
2896.02 1792
2896.53 1818
2897.03 1779
2897.54 1741
2898.05 1614
2898.56 1707
2899.07 1681
2899.57 1681
2900.08 1631
2900.59 1672
2901.10 1734
2901.61 1660
2902.11 1770
2902.62 1780
2903.13 1877
2903.64 1932
2904.15 1988
2904.66 2043
2905.16 2112
2905.67 2141
2906.18 2183
2906.69 2176
2907.20 2153
2907.71 2133
2908.22 2076
2908.73 2117
2909.24 1918
2909.74 1884
2910.25 1827
2910.76 1739
2911.27 1634
2911.78 1630
2912.29 1608
2912.80 1527
2913.31 1604
2913.82 1599
2914.33 1603
2914.84 1585
2915.35 1597
2915.86 1617
2916.36 1604
2916.87 1662
2917.38 1731
2917.89 1828
2918.40 1782
2918.91 1800
2919.42 1865
2919.93 2023
2920.44 2083
2920.95 2139
2921.46 2174
2921.97 2253
2922.48 2334
2922.99 2265
2923.50 2255
2924.01 2078
2924.52 2071
2925.03 2070
2925.54 1917
2926.05 1882
2926.57 1717
2927.08 1773
2927.59 1652
2928.10 1555
2928.61 1686
2929.12 1711
2929.63 1643
2930.14 1526
2930.65 1541
2931.16 1550
2931.67 1529
2932.18 1553
2932.69 1562
2933.20 1522
2933.72 1601
2934.23 1583
2934.74 1609
2935.25 1610
2935.76 1621
2936.27 1725
2936.78 1693
2937.29 1889
2937.81 1922
2938.32 1930
2938.83 2169
2939.34 2364
2939.85 2438
2940.36 2568
2940.88 2806
2941.39 2908
2941.90 2942
2942.41 2948
2942.92 2864
2943.43 2741
2943.95 2820
2944.46 2726
2944.97 2397
2945.48 2400
2945.99 2298
2946.51 2258
2947.02 2138
2947.53 1942
2948.04 1884
2948.56 1869
2949.07 1755
2949.58 1793
2950.09 1797
2950.61 1710
2951.12 1591
2951.63 1585
2952.14 1633
2952.66 1650
2953.17 1589
2953.68 1606
2954.19 1554
2954.71 1516
2955.22 1597
2955.73 1592
2956.25 1461
2956.76 1548
2957.27 1584
2957.79 1564
2958.30 1567
2958.81 1555
2959.33 1510
2959.84 1512
2960.35 1598
2960.87 1593
2961.38 1643
2961.89 1626
2962.41 1626
2962.92 1626
2963.43 1581
2963.95 1594
2964.46 1664
2964.97 1748
2965.49 1693
2966.00 1665
2966.52 1680
2967.03 1679
2967.54 1807
2968.06 1760
2968.57 1779
2969.09 1921
2969.60 1892
2970.12 1894
2970.63 1883
2971.14 1880
2971.66 1820
2972.17 1793
2972.69 1734
2973.20 1771
2973.72 1716
2974.23 1697
2974.75 1768
2975.26 1696
2975.77 1662
2976.29 1708
2976.80 1659
2977.32 1699
2977.83 1652
2978.35 1697
2978.86 1791
2979.38 1818
2979.89 1860
2980.41 1830
2980.92 1820
2981.44 1843
2981.95 1907
2982.47 1918
2982.99 1842
2983.50 1867
2984.02 1862
2984.53 2022
2985.05 1984
2985.56 2008
2986.08 2017
2986.59 2021
2987.11 2006
2987.63 2133
2988.14 2103
2988.66 2105
2989.17 2035
2989.69 2019
2990.20 2084
2990.72 2055
2991.24 2085
2991.75 2119
2992.27 2047
2992.79 1981
2993.30 2017
2993.82 2047
2994.33 2102
2994.85 2162
2995.37 2206
2995.88 2336
2996.40 2349
2996.92 2464
2997.43 2701
2997.95 2762
2998.47 2814
2998.98 2779
2999.50 2736
3000.02 2692
3000.53 2950
3001.05 3107
3001.57 3380
3002.08 3498
3002.60 3946
3003.12 4719
3003.64 5359
3004.15 6215
3004.67 6981
3005.19 7447
3005.70 7638
3006.22 7494
3006.74 7093
3007.26 6658
3007.77 6023
3008.29 5341
3008.81 4859
3009.33 4182
3009.84 3810
3010.36 3373
3010.88 2978
3011.40 2700
3011.92 2600
3012.43 2437
3012.95 2398
3013.47 2240
3013.99 2140
3014.50 2213
3015.02 2179
3015.54 2224
3016.06 2173
3016.58 2127
3017.10 2114
3017.61 2126
3018.13 2076
3018.65 2023
3019.17 1978
3019.69 2095
3020.21 2086
3020.73 2105
3021.24 2008
3021.76 2022
3022.28 2105
3022.80 2040
3023.32 2064
3023.84 2042
3024.36 2035
3024.88 1988
3025.39 2020
3025.91 2027
3026.43 2134
3026.95 2001
3027.47 1918
3027.99 1868
3028.51 1863
3029.03 1904
3029.55 1849
3030.07 1878
3030.59 1887
3031.11 1919
3031.63 1832
3032.15 1945
3032.66 1856
3033.18 1824
3033.70 1803
3034.22 1736
3034.74 1782
3035.26 1741
3035.78 1727
3036.30 1804
3036.82 1867
3037.34 1867
3037.86 1876
3038.38 1932
3038.90 1958
3039.42 1905
3039.94 1931
3040.46 1931
3040.98 1853
3041.51 1772
3042.03 1806
3042.55 1776
3043.07 1811
3043.59 1777
3044.11 1811
3044.63 1933
3045.15 1834
3045.67 1785
3046.19 1737
3046.71 1857
3047.23 1856
3047.75 1766
3048.27 1839
3048.79 1850
3049.32 1828
3049.84 1913
3050.36 1808
3050.88 1787
3051.40 1839
3051.92 1927
3052.44 1787
3052.96 1736
3053.49 1789
3054.01 1872
3054.53 1852
3055.05 1872
3055.57 1783
3056.09 1849
3056.62 1874
3057.14 1874
3057.66 1909
3058.18 1896
3058.70 1883
3059.22 1868
3059.75 1916
3060.27 1886
3060.79 1974
3061.31 1972
3061.83 1788
3062.36 1866
3062.88 1985
3063.40 1994
3063.92 2042
3064.45 2049
3064.97 2069
3065.49 2210
3066.01 2271
3066.54 2365
3067.06 2419
3067.58 2424
3068.10 2493
3068.63 2499
3069.15 2630
3069.67 2557
3070.19 2488
3070.72 2425
3071.24 2529
3071.76 2397
3072.29 2381
3072.81 2278
3073.33 2350
3073.85 2306
3074.38 2345
3074.90 2358
3075.42 2402
3075.95 2408
3076.47 2432
3076.99 2475
3077.52 2628
3078.04 2592
3078.57 2723
3079.09 2860
3079.61 2927
3080.14 3029
3080.66 3122
3081.18 3173
3081.71 3125
3082.23 2993
3082.76 2903
3083.28 2863
3083.80 2900
3084.33 2852
3084.85 2804
3085.38 2890
3085.90 2839
3086.42 2847
3086.95 3149
3087.47 3201
3088.00 3501
3088.52 4115
3089.05 4438
3089.57 4976
3090.09 5206
3090.62 5527
3091.14 5573
3091.67 5568
3092.19 5363
3092.72 4970
3093.24 4654
3093.77 4405
3094.29 4316
3094.82 4241
3095.34 3997
3095.87 3894
3096.39 3950
3096.92 3897
3097.44 3822
3097.97 3840
3098.49 3775
3099.02 3828
3099.54 4121
3100.07 4462
3100.59 4931
3101.12 5470
3101.64 6094
3102.17 7132
3102.70 8158
3103.22 8605
3103.75 9165
3104.27 8965
3104.80 8673
3105.32 8037
3105.85 7301
3106.38 6388
3106.90 5380
3107.43 4785
3107.95 4289
3108.48 3741
3109.01 3323
3109.53 3119
3110.06 2850
3110.58 2705
3111.11 2591
3111.64 2430
3112.16 2399
3112.69 2433
3113.22 2375
3113.74 2383
3114.27 2371
3114.80 2284
3115.32 2273
3115.85 2190
3116.38 2067
3116.90 2047
3117.43 2069
3117.96 2066
3118.48 2026
3119.01 1955
3119.54 2044
3120.06 2102
3120.59 2150
3121.12 2297
3121.65 2244
3122.17 2261
3122.70 2234
3123.23 2294
3123.76 2345
3124.28 2306
3124.81 2252
3125.34 2206
3125.87 2300
3126.39 2252
3126.92 2205
3127.45 2188
3127.98 2105
3128.50 2114
3129.03 2049
3129.56 2084
3130.09 2083
3130.62 2073
3131.14 1910
3131.67 1899
3132.20 1884
3132.73 1894
3133.26 1970
3133.78 1944
3134.31 1994
3134.84 1973
3135.37 2001
3135.90 1977
3136.43 1993
3136.95 1980
3137.48 2017
3138.01 1915
3138.54 1779
3139.07 1940
3139.60 1903
3140.13 1840
3140.65 1803
3141.18 1838
3141.71 1763
3142.24 1720
3142.77 1674
3143.30 1587
3143.83 1634
3144.36 1655
3144.89 1692
3145.42 1711
3145.94 1734
3146.47 1749
3147.00 1753
3147.53 1751
3148.06 1840
3148.59 1851
3149.12 1861
3149.65 1919
3150.18 1857
3150.71 1885
3151.24 1896
3151.77 1770
3152.30 1776
3152.83 1827
3153.36 1868
3153.89 1758
3154.42 1803
3154.95 1787
3155.48 1784
3156.01 1787
3156.54 1701
3157.07 1736
3157.60 1752
3158.13 1796
3158.66 1807
3159.19 1827
3159.72 1688
3160.25 1704
3160.78 1734
3161.31 1752
3161.84 1768
3162.37 1680
3162.90 1785
3163.43 1783
3163.97 1748
3164.50 1826
3165.03 1712
3165.56 1702
3166.09 1686
3166.62 1694
3167.15 1685
3167.68 1621
3168.21 1671
3168.74 1597
3169.28 1573
3169.81 1646
3170.34 1615
3170.87 1633
3171.40 1608
3171.93 1641
3172.46 1680
3172.99 1712
3173.53 1745
3174.06 1749
3174.59 1776
3175.12 1761
3175.65 1730
3176.18 1678
3176.72 1749
3177.25 1692
3177.78 1753
3178.31 1707
3178.84 1685
3179.38 1669
3179.91 1690
3180.44 1706
3180.97 1587
3181.50 1472
3182.04 1479
3182.57 1574
3183.10 1608
3183.63 1520
3184.17 1564
3184.70 1576
3185.23 1593
3185.76 1549
3186.30 1477
3186.83 1533
3187.36 1543
3187.89 1545
3188.43 1586
3188.96 1555
3189.49 1530
3190.03 1547
3190.56 1496
3191.09 1582
3191.63 1537
3192.16 1520
3192.69 1533
3193.22 1532
3193.76 1448
3194.29 1515
3194.82 1520
3195.36 1571
3195.89 1584
3196.43 1616
3196.96 1600
3197.49 1631
3198.03 1655
3198.56 1653
3199.09 1678
3199.63 1701
3200.16 1712
3200.69 1787
3201.23 1804
3201.76 1759
3202.30 1749
3202.83 1738
3203.36 1738
3203.90 1716
3204.43 1656
3204.97 1711
3205.50 1735
3206.04 1761
3206.57 1779
3207.10 1887
3207.64 1899
3208.17 1937
3208.71 2201
3209.24 2265
3209.78 2272
3210.31 2427
3210.85 2543
3211.38 2616
3211.91 2611
3212.45 2620
3212.98 2530
3213.52 2437
3214.05 2333
3214.59 2199
3215.12 2080
3215.66 2045
3216.19 1951
3216.73 1778
3217.26 1719
3217.80 1638
3218.34 1565
3218.87 1562
3219.41 1585
3219.94 1577
3220.48 1627
3221.01 1656
3221.55 1702
3222.08 1788
3222.62 1843
3223.15 1965
3223.69 1992
3224.23 2134
3224.76 2130
3225.30 2292
3225.83 2299
3226.37 2259
3226.91 2255
3227.44 2287
3227.98 2194
3228.51 2167
3229.05 2052
3229.59 2013
3230.12 1993
3230.66 1914
3231.20 1876
3231.73 1798
3232.27 1863
3232.81 1919
3233.34 1870
3233.88 1814
3234.41 1874
3234.95 1842
3235.49 1899
3236.02 1946
3236.56 2014
3237.10 2055
3237.64 2110
3238.17 2182
3238.71 2183
3239.25 2229
3239.78 2247
3240.32 2088
3240.86 1989
3241.39 2054
3241.93 2101
3242.47 2078
3243.01 1983
3243.54 1981
3244.08 1999
3244.62 2020
3245.16 1960
3245.69 1937
3246.23 2045
3246.77 2124
3247.31 2109
3247.84 2167
3248.38 2314
3248.92 2314
3249.46 2552
3250.00 2824
3250.53 3249
3251.07 3691
3251.61 4422
3252.15 5164
3252.69 5731
3253.22 6356
3253.76 6661
3254.30 6765
3254.84 6355
3255.38 5970
3255.92 5406
3256.45 4733
3256.99 4244
3257.53 3829
3258.07 3384
3258.61 3094
3259.15 2795
3259.69 2840
3260.23 2772
3260.76 2817
3261.30 2919
3261.84 2824
3262.38 2907
3262.92 2948
3263.46 2965
3264.00 2877
3264.54 2806
3265.08 2732
3265.62 2689
3266.15 2515
3266.69 2446
3267.23 2384
3267.77 2367
3268.31 2208
3268.85 2166
3269.39 2084
3269.93 2033
3270.47 1924
3271.01 1991
3271.55 2063
3272.09 2098
3272.63 2024
3273.17 2055
3273.71 2044
3274.25 2176
3274.79 2084
3275.33 2006
3275.87 2080
3276.41 2058
3276.95 2119
3277.49 2080
3278.03 2128
3278.57 2035
3279.11 2114
3279.65 2137
3280.19 2242
3280.73 2131
3281.27 2149
3281.81 2188
3282.35 2158
3282.89 2121
3283.43 2191
3283.97 2104
3284.52 2165
3285.06 2183
3285.60 2195
3286.14 2193
3286.68 2069
3287.22 2129
3287.76 2141
3288.30 2112
3288.84 2183
3289.38 2221
3289.93 2277
3290.47 2282
3291.01 2299
3291.55 2310
3292.09 2391
3292.63 2552
3293.17 2787
3293.72 2956
3294.26 3112
3294.80 3509
3295.34 3560
3295.88 3749
3296.42 4007
3296.97 4001
3297.51 4045
3298.05 3935
3298.59 3710
3299.13 3562
3299.68 3240
3300.22 3128
3300.76 2961
3301.30 2830
3301.84 2758
3302.39 2647
3302.93 2577
3303.47 2534
3304.01 2411
3304.56 2351
3305.10 2386
3305.64 2376
3306.18 2343
3306.73 2440
3307.27 2476
3307.81 2438
3308.35 2466
3308.90 2544
3309.44 2682
3309.98 2645
3310.52 2660
3311.07 2817
3311.61 2859
3312.15 2838
3312.70 2748
3313.24 2745
3313.78 2709
3314.33 2725
3314.87 2864
3315.41 2928
3315.96 2979
3316.50 3081
3317.04 3312
3317.59 3464
3318.13 3661
3318.67 3858
3319.22 4030
3319.76 4039
3320.30 4052
3320.85 4195
3321.39 3947
3321.94 3882
3322.48 3593
3323.02 3430
3323.57 3157
3324.11 3043
3324.66 2876
3325.20 2787
3325.74 2718
3326.29 2697
3326.83 2676
3327.38 2621
3327.92 2477
3328.47 2430
3329.01 2373
3329.55 2347
3330.10 2464
3330.64 2332
3331.19 2463
3331.73 2657
3332.28 3042
3332.82 3496
3333.37 4011
3333.91 4838
3334.46 5430
3335.00 6197
3335.55 6809
3336.09 7373
3336.64 7617
3337.18 7548
3337.73 7493
3338.27 7100
3338.82 6706
3339.36 6101
3339.91 5446
3340.45 4715
3341.00 4214
3341.54 3617
3342.09 3177
3342.63 2845
3343.18 2551
3343.73 2419
3344.27 2315
3344.82 2182
3345.36 2000
3345.91 2014
3346.45 1962
3347.00 1980
3347.55 2023
3348.09 2031
3348.64 1965
3349.18 2017
3349.73 2008
3350.28 2003
3350.82 1971
3351.37 1915
3351.92 1856
3352.46 1808
3353.01 1842
3353.55 1805
3354.10 1812
3354.65 1774
3355.19 1765
3355.74 1719
3356.29 1756
3356.83 1789
3357.38 1717
3357.93 1798
3358.47 1804
3359.02 1750
3359.57 1768
3360.12 1784
3360.66 1719
3361.21 1729
3361.76 1713
3362.30 1770
3362.85 1782
3363.40 1756
3363.95 1782
3364.49 1843
3365.04 1797
3365.59 1768
3366.14 1758
3366.68 1874
3367.23 1747
3367.78 1757
3368.33 1835
3368.87 1809
3369.42 1835
3369.97 1825
3370.52 1707
3371.06 1844
3371.61 1855
3372.16 1823
3372.71 1867
3373.26 1897
3373.80 1932
3374.35 1976
3374.90 1941
3375.45 1912
3376.00 1852
3376.54 1804
3377.09 1886
3377.64 1732
3378.19 1751
3378.74 1722
3379.29 1691
3379.84 1698
3380.38 1705
3380.93 1622
3381.48 1622
3382.03 1664
3382.58 1632
3383.13 1670
3383.68 1694
3384.23 1642
3384.77 1744
3385.32 1627
3385.87 1562
3386.42 1577
3386.97 1550
3387.52 1597
3388.07 1615
3388.62 1590
3389.17 1535
3389.72 1644
3390.27 1698
3390.82 1652
3391.37 1609
3391.92 1619
3392.46 1738
3393.01 1689
3393.56 1564
3394.11 1618
3394.66 1594
3395.21 1582
3395.76 1638
3396.31 1599
3396.86 1580
3397.41 1612
3397.96 1660
3398.51 1682
3399.06 1616
3399.61 1652
3400.16 1764
3400.71 1674
3401.26 1661
3401.81 1624
3402.37 1556
3402.92 1584
3403.47 1624
3404.02 1516
3404.57 1481
3405.12 1502
3405.67 1535
3406.22 1459
3406.77 1494
3407.32 1507
3407.87 1555
3408.42 1605
3408.97 1610
3409.52 1628
3410.08 1623
3410.63 1738
3411.18 1685
3411.73 1673
3412.28 1614
3412.83 1676
3413.38 1729
3413.93 1720
3414.48 1819
3415.04 1818
3415.59 1796
3416.14 1935
3416.69 1987
3417.24 2099
3417.79 2201
3418.35 2356
3418.90 2420
3419.45 2425
3420.00 2420
3420.55 2209
3421.10 2202
3421.66 2128
3422.21 2034
3422.76 2099
3423.31 1973
3423.86 1963
3424.42 1982
3424.97 1842
3425.52 1885
3426.07 1879
3426.63 1900
3427.18 1819
3427.73 1828
3428.28 1796
3428.84 1731
3429.39 1714
3429.94 1673
3430.49 1677
3431.05 1635
3431.60 1697
3432.15 1729
3432.70 1667
3433.26 1651
3433.81 1661
3434.36 1797
3434.92 1815
3435.47 1766
3436.02 1734
3436.58 1860
3437.13 1875
3437.68 1866
3438.24 1933
3438.79 1912
3439.34 1816
3439.90 1740
3440.45 1742
3441.00 1813
3441.56 1693
3442.11 1678
3442.66 1636
3443.22 1646
3443.77 1642
3444.32 1668
3444.88 1675
3445.43 1701
3445.99 1732
3446.54 1707
3447.09 1724
3447.65 1681
3448.20 1667
3448.76 1642
3449.31 1664
3449.86 1610
3450.42 1574
3450.97 1543
3451.53 1559
3452.08 1652
3452.64 1611
3453.19 1530
3453.75 1545
3454.30 1570
3454.85 1627
3455.41 1611
3455.96 1602
3456.52 1616
3457.07 1588
3457.63 1608
3458.18 1550
3458.74 1635
3459.29 1656
3459.85 1640
3460.40 1666
3460.96 1672
3461.51 1682
3462.07 1702
3462.62 1773
3463.18 1756
3463.73 1880
3464.29 1801
3464.85 1824
3465.40 1788
3465.96 1913
3466.51 1834
3467.07 1861
3467.62 1880
3468.18 2002
3468.73 2037
3469.29 2103
3469.85 2158
3470.40 2145
3470.96 2265
3471.51 2316
3472.07 2226
3472.63 2279
3473.18 2234
3473.74 2176
3474.29 2187
3474.85 2171
3475.41 2128
3475.96 2129
3476.52 2237
3477.08 2144
3477.63 2191
3478.19 2143
3478.75 2143
3479.30 2228
3479.86 2296
3480.42 2287
3480.97 2339
3481.53 2389
3482.09 2207
3482.64 2487
3483.20 2462
3483.76 2512
3484.31 2570
3484.87 2633
3485.43 2639
3485.98 2864
3486.54 2822
3487.10 3012
3487.66 3156
3488.21 3463
3488.77 4075
3489.33 4752
3489.89 5819
3490.44 7082
3491.00 8713
3491.56 10356
3492.12 11777
3492.67 12513
3493.23 13166
3493.79 12720
3494.35 11738
3494.90 10488
3495.46 9274
3496.02 7966
3496.58 6804
3497.14 5784
3497.69 4982
3498.25 4456
3498.81 3927
3499.37 3818
3499.93 3534
3500.49 3597
3501.04 3778
3501.60 3879
3502.16 4242
3502.72 4737
3503.28 5246
3503.84 5535
3504.39 5996
3504.95 6426
3505.51 6451
3506.07 6712
3506.63 6605
3507.19 6374
3507.75 5974
3508.31 5474
3508.86 5061
3509.42 4507
3509.98 4277
3510.54 3787
3511.10 3481
3511.66 3353
3512.22 3093
3512.78 2887
3513.34 2741
3513.90 2614
3514.46 2487
3515.02 2361
3515.58 2238
3516.13 2140
3516.69 2093
3517.25 2117
3517.81 2036
3518.37 2064
3518.93 1903
3519.49 1890
3520.05 1988
3520.61 1954
3521.17 1892
3521.73 1807
3522.29 1830
3522.85 1892
3523.41 1870
3523.97 1938
3524.53 1886
3525.09 1881
3525.65 1925
3526.21 1804
3526.77 1903
3527.33 1929
3527.89 1976
3528.46 2015
3529.02 1897
3529.58 1841
3530.14 1936
3530.70 1917
3531.26 1994
3531.82 2022
3532.38 1995
3532.94 1954
3533.50 1950
3534.06 1888
3534.62 1980
3535.18 2104
3535.75 1942
3536.31 1986
3536.87 2011
3537.43 1993
3537.99 1920
3538.55 1880
3539.11 1831
3539.67 1908
3540.24 1877
3540.80 1851
3541.36 1875
3541.92 1837
3542.48 1910
3543.04 1864
3543.61 1889
3544.17 1837
3544.73 1905
3545.29 2002
3545.85 1875
3546.41 1860
3546.98 1942
3547.54 1889
3548.10 1856
3548.66 1833
3549.23 1895
3549.79 1849
3550.35 1829
3550.91 1838
3551.47 1826
3552.04 1851
3552.60 1865
3553.16 1883
3553.72 1740
3554.29 1807
3554.85 1811
3555.41 1810
3555.97 1729
3556.54 1666
3557.10 1706
3557.66 1687
3558.23 1698
3558.79 1712
3559.35 1691
3559.91 1680
3560.48 1665
3561.04 1670
3561.60 1714
3562.17 1826
3562.73 1851
3563.29 1921
3563.86 1993
3564.42 1982
3564.98 2018
3565.55 2069
3566.11 2153
3566.67 2131
3567.24 2120
3567.80 2127
3568.36 1990
3568.93 1957
3569.49 2059
3570.06 1845
3570.62 1805
3571.18 1774
3571.75 1727
3572.31 1742
3572.88 1733
3573.44 1649
3574.00 1741
3574.57 1803
3575.13 1799
3575.70 1791
3576.26 1847
3576.82 1865
3577.39 1934
3577.95 1917
3578.52 1996
3579.08 1920
3579.65 1904
3580.21 1787
3580.78 1739
3581.34 1731
3581.91 1777
3582.47 1850
3583.04 1693
3583.60 1697
3584.17 1689
3584.73 1638
3585.30 1658
3585.86 1668
3586.43 1610
3586.99 1578
3587.56 1576
3588.12 1524
3588.69 1516
3589.25 1586
3589.82 1550
3590.38 1585
3590.95 1646
3591.51 1663
3592.08 1681
3592.64 1721
3593.21 1735
3593.78 1617
3594.34 1600
3594.91 1645
3595.47 1688
3596.04 1699
3596.60 1667
3597.17 1660
3597.74 1684
3598.30 1740
3598.87 1743
3599.43 1686
3600.00 1620
3600.57 1675
3601.13 1666
3601.70 1593
3602.27 1514
3602.83 1559
3603.40 1522
3603.96 1468
3604.53 1516
3605.10 1555
3605.66 1474
3606.23 1441
3606.80 1449
3607.36 1454
3607.93 1449
3608.50 1374
3609.07 1342
3609.63 1409
3610.20 1367
3610.77 1305
3611.33 1307
3611.90 1295
3612.47 1289
3613.03 1285
3613.60 1410
3614.17 1424
3614.74 1529
3615.30 1567
3615.87 1734
3616.44 1894
3617.01 2104
3617.57 2250
3618.14 2311
3618.71 2455
3619.28 2453
3619.84 2446
3620.41 2427
3620.98 2363
3621.55 2204
3622.12 2084
3622.68 1922
3623.25 1838
3623.82 1764
3624.39 1643
3624.96 1544
3625.52 1520
3626.09 1486
3626.66 1510
3627.23 1444
3627.80 1439
3628.37 1400
3628.93 1348
3629.50 1423
3630.07 1514
3630.64 1436
3631.21 1391
3631.78 1369
3632.34 1430
3632.91 1451
3633.48 1488
3634.05 1388
3634.62 1400
3635.19 1390
3635.76 1506
3636.33 1438
3636.90 1428
3637.47 1430
3638.03 1495
3638.60 1499
3639.17 1436
3639.74 1539
3640.31 1635
3640.88 1774
3641.45 1837
3642.02 1785
3642.59 1831
3643.16 1894
3643.73 1796
3644.30 1805
3644.87 1862
3645.44 1768
3646.01 1711
3646.58 1585
3647.15 1537
3647.72 1583
3648.29 1687
3648.86 1614
3649.43 1606
3650.00 1646
3650.57 1590
3651.14 1657
3651.71 1670
3652.28 1760
3652.85 1785
3653.42 1801
3653.99 1822
3654.56 1785
3655.13 1751
3655.70 1611
3656.27 1673
3656.84 1725
3657.41 1639
3657.98 1733
3658.55 1735
3659.12 1817
3659.69 1877
3660.27 1906
3660.84 1948
3661.41 1988
3661.98 1863
3662.55 1852
3663.12 1863
3663.69 1813
3664.26 1809
3664.83 1809
3665.41 1901
3665.98 1905
3666.55 1854
3667.12 1952
3667.69 1874
3668.26 1821
3668.83 1779
3669.41 1760
3669.98 1669
3670.55 1570
3671.12 1616
3671.69 1586
3672.26 1588
3672.84 1557
3673.41 1559
3673.98 1669
3674.55 1734
3675.12 1713
3675.70 1732
3676.27 1770
3676.84 1755
3677.41 1801
3677.98 1818
3678.56 1825
3679.13 1843
3679.70 1884
3680.27 1808
3680.85 1767
3681.42 1743
3681.99 1594
3682.56 1547
3683.14 1508
3683.71 1519
3684.28 1496
3684.86 1516
3685.43 1467
3686.00 1483
3686.57 1456
3687.15 1466
3687.72 1539
3688.29 1620
3688.87 1611
3689.44 1717
3690.01 1801
3690.59 1779
3691.16 1742
3691.73 1769
3692.31 1864
3692.88 1760
3693.45 1694
3694.03 1664
3694.60 1588
3695.17 1493
3695.75 1504
3696.32 1535
3696.89 1485
3697.47 1459
3698.04 1505
3698.62 1455
3699.19 1464
3699.76 1449
3700.34 1428
3700.91 1396
3701.49 1486
3702.06 1520
3702.63 1489
3703.21 1549
3703.78 1566
3704.36 1556
3704.93 1555
3705.51 1585
3706.08 1572
3706.65 1539
3707.23 1596
3707.80 1536
3708.38 1530
3708.95 1583
3709.53 1597
3710.10 1500
3710.68 1634
3711.25 1603
3711.83 1470
3712.40 1521
3712.98 1457
3713.55 1493
3714.13 1512
3714.70 1472
3715.28 1485
3715.85 1524
3716.43 1497
3717.00 1484
3717.58 1454
3718.15 1514
3718.73 1535
3719.30 1465
3719.88 1383
3720.46 1534
3721.03 1466
3721.61 1397
3722.18 1379
3722.76 1383
3723.33 1468
3723.91 1448
3724.49 1405
3725.06 1447
3725.64 1495
3726.21 1362
3726.79 1406
3727.37 1459
3727.94 1381
3728.52 1414
3729.09 1453
3729.67 1549
3730.25 1632
3730.82 1719
3731.40 1840
3731.98 2018
3732.55 2176
3733.13 2321
3733.71 2389
3734.28 2381
3734.86 2402
3735.44 2300
3736.01 2247
3736.59 2183
3737.17 2055
3737.74 2004
3738.32 1804
3738.90 1689
3739.47 1608
3740.05 1593
3740.63 1520
3741.20 1462
3741.78 1457
3742.36 1461
3742.94 1396
3743.51 1377
3744.09 1422
3744.67 1306
3745.25 1302
3745.82 1377
3746.40 1412
3746.98 1353
3747.56 1303
3748.13 1286
3748.71 1386
3749.29 1352
3749.87 1314
3750.45 1263
3751.02 1406
3751.60 1423
3752.18 1357
3752.76 1312
3753.34 1319
3753.91 1348
3754.49 1383
3755.07 1349
3755.65 1287
3756.23 1315
3756.80 1386
3757.38 1327
3757.96 1310
3758.54 1376
3759.12 1434
3759.70 1512
3760.28 1591
3760.85 1579
3761.43 1597
3762.01 1594
3762.59 1611
3763.17 1635
3763.75 1688
3764.33 1605
3764.91 1626
3765.49 1618
3766.06 1558
3766.64 1497
3767.22 1482
3767.80 1455
3768.38 1449
3768.96 1470
3769.54 1473
3770.12 1429
3770.70 1490
3771.28 1547
3771.86 1515
3772.44 1485
3773.02 1530
3773.60 1453
3774.18 1472
3774.76 1430
3775.34 1400
3775.92 1384
3776.50 1408
3777.08 1356
3777.66 1339
3778.24 1364
3778.82 1421
3779.40 1363
3779.98 1349
3780.56 1398
3781.14 1334
3781.72 1332
3782.30 1319
3782.88 1346
3783.46 1256
3784.04 1265
3784.62 1232
3785.20 1216
3785.78 1274
3786.36 1274
3786.94 1329
3787.52 1263
3788.10 1271
3788.68 1297
3789.26 1351
3789.84 1293
3790.43 1279
3791.01 1330
3791.59 1250
3792.17 1269
3792.75 1296
3793.33 1278
3793.91 1269
3794.49 1268
3795.07 1329
3795.66 1247
3796.24 1282
3796.82 1285
3797.40 1301
3797.98 1297
3798.56 1366
3799.15 1293
3799.73 1305
3800.31 1356
3800.89 1314
3801.47 1324
3802.05 1409
3802.64 1371
3803.22 1367
3803.80 1399
3804.38 1355
3804.96 1389
3805.55 1383
3806.13 1447
3806.71 1560
3807.29 1695
3807.87 1660
3808.46 1800
3809.04 1754
3809.62 1807
3810.20 1882
3810.79 1940
3811.37 1799
3811.95 1725
3812.53 1656
3813.12 1691
3813.70 1643
3814.28 1633
3814.87 1647
3815.45 1675
3816.03 1663
3816.61 1631
3817.20 1690
3817.78 1587
3818.36 1569
3818.95 1500
3819.53 1524
3820.11 1503
3820.70 1429
3821.28 1451
3821.86 1424
3822.45 1513
3823.03 1454
3823.61 1516
3824.20 1550
3824.78 1512
3825.36 1569
3825.95 1597
3826.53 1595
3827.11 1569
3827.70 1566
3828.28 1428
3828.87 1400
3829.45 1484
3830.03 1481
3830.62 1412
3831.20 1479
3831.79 1498
3832.37 1530
3832.95 1553
3833.54 1511
3834.12 1519
3834.71 1570
3835.29 1508
3835.88 1545
3836.46 1614
3837.05 1559
3837.63 1651
3838.21 1556
3838.80 1609
3839.38 1586
3839.97 1521
3840.55 1496
3841.14 1515
3841.72 1531
3842.31 1541
3842.89 1627
3843.48 1790
3844.06 1933
3844.65 2125
3845.23 2273
3845.82 2521
3846.40 2596
3846.99 2633
3847.57 2530
3848.16 2428
3848.74 2337
3849.33 2199
3849.92 2104
3850.50 1849
3851.09 1857
3851.67 1767
3852.26 1811
3852.84 1782
3853.43 1764
3854.02 1763
3854.60 1732
3855.19 1784
3855.77 1814
3856.36 1693
3856.94 1773
3857.53 1829
3858.12 1962
3858.70 2157
3859.29 2224
3859.88 2333
3860.46 2549
3861.05 2733
3861.63 2985
3862.22 2974
3862.81 3037
3863.39 2984
3863.98 2946
3864.57 2864
3865.15 2680
3865.74 2372
3866.33 2318
3866.91 2293
3867.50 2102
3868.09 1924
3868.67 1875
3869.26 1757
3869.85 1734
3870.44 1630
3871.02 1714
3871.61 1711
3872.20 1700
3872.78 1679
3873.37 1683
3873.96 1689
3874.55 1676
3875.13 1702
3875.72 1714
3876.31 1664
3876.90 1732
3877.48 1631
3878.07 1612
3878.66 1622
3879.25 1688
3879.83 1704
3880.42 1658
3881.01 1650
3881.60 1674
3882.19 1592
3882.77 1551
3883.36 1622
3883.95 1612
3884.54 1549
3885.13 1521
3885.71 1579
3886.30 1574
3886.89 1602
3887.48 1697
3888.07 1803
3888.66 1858
3889.24 1797
3889.83 1949
3890.42 1984
3891.01 1940
3891.60 1904
3892.19 2005
3892.78 1916
3893.36 1895
3893.95 1827
3894.54 1785
3895.13 1683
3895.72 1650
3896.31 1631
3896.90 1569
3897.49 1568
3898.08 1533
3898.67 1570
3899.26 1550
3899.84 1585
3900.43 1519
3901.02 1522
3901.61 1548
3902.20 1539
3902.79 1502
3903.38 1501
3903.97 1498
3904.56 1506
3905.15 1432
3905.74 1503
3906.33 1536
3906.92 1538
3907.51 1596
3908.10 1644
3908.69 1692
3909.28 1606
3909.87 1577
3910.46 1511
3911.05 1505
3911.64 1400
3912.23 1425
3912.82 1369
3913.41 1316
3914.00 1347
3914.59 1377
3915.18 1332
3915.77 1304
3916.36 1274
3916.95 1287
3917.54 1389
3918.13 1313
3918.72 1287
3919.32 1402
3919.91 1356
3920.50 1368
3921.09 1267
3921.68 1209
3922.27 1280
3922.86 1216
3923.45 1266
3924.04 1248
3924.63 1280
3925.23 1230
3925.82 1221
3926.41 1269
3927.00 1179
3927.59 1181
3928.18 1218
3928.77 1240
3929.36 1198
3929.96 1241
3930.55 1220
3931.14 1182
3931.73 1202
3932.32 1213
3932.91 1235
3933.51 1152
3934.10 1215
3934.69 1282
3935.28 1267
3935.87 1219
3936.47 1177
3937.06 1280
3937.65 1356
3938.24 1376
3938.83 1354
3939.43 1412
3940.02 1367
3940.61 1365
3941.20 1396
3941.80 1446
3942.39 1383
3942.98 1388
3943.57 1441
3944.17 1405
3944.76 1457
3945.35 1384
3945.94 1369
3946.54 1339
3947.13 1238
3947.72 1258
3948.32 1264
3948.91 1253
3949.50 1265
3950.10 1305
3950.69 1264
3951.28 1254
3951.87 1315
3952.47 1314
3953.06 1310
3953.65 1329
3954.25 1351
3954.84 1314
3955.43 1395
3956.03 1368
3956.62 1396
3957.22 1455
3957.81 1405
3958.40 1445
3959.00 1485
3959.59 1455
3960.18 1486
3960.78 1504
3961.37 1480
3961.97 1474
3962.56 1448
3963.15 1487
3963.75 1482
3964.34 1471
3964.94 1481
3965.53 1557
3966.12 1571
3966.72 1616
3967.31 1571
3967.91 1579
3968.50 1532
3969.10 1514
3969.69 1488
3970.29 1539
3970.88 1484
3971.47 1390
3972.07 1369
3972.66 1347
3973.26 1382
3973.85 1408
3974.45 1460
3975.04 1468
3975.64 1543
3976.23 1575
3976.83 1584
3977.42 1641
3978.02 1706
3978.61 1697
3979.21 1684
3979.80 1642
3980.40 1547
3981.00 1584
3981.59 1540
3982.19 1495
3982.78 1567
3983.38 1573
3983.97 1529
3984.57 1476
3985.16 1489
3985.76 1530
3986.36 1531
3986.95 1531
3987.55 1652
3988.14 1531
3988.74 1605
3989.34 1584
3989.93 1510
3990.53 1473
3991.12 1623
3991.72 1666
3992.32 1663
3992.91 1720
3993.51 1745
3994.10 1833
3994.70 1854
3995.30 1856
3995.89 1887
3996.49 1885
3997.09 1788
3997.68 1753
3998.28 1689
3998.88 1707
3999.47 1667
4000.07 1626
4000.67 1646
4001.26 1592
4001.86 1623
4002.46 1523
4003.06 1427
4003.65 1491
4004.25 1454
4004.85 1284
4005.44 1463
4006.04 1478
4006.64 1436
4007.24 1382
4007.83 1400
4008.43 1406
4009.03 1364
4009.63 1341
4010.22 1351
4010.82 1317
4011.42 1324
4012.02 1243
4012.61 1327
4013.21 1324
4013.81 1297
4014.41 1252
4015.01 1251
4015.60 1220
4016.20 1267
4016.80 1283
4017.40 1270
4018.00 1318
4018.59 1376
4019.19 1353
4019.79 1385
4020.39 1335
4020.99 1403
4021.59 1345
4022.18 1365
4022.78 1328
4023.38 1307
4023.98 1395
4024.58 1380
4025.18 1318
4025.78 1391
4026.37 1392
4026.97 1351
4027.57 1407
4028.17 1571
4028.77 1539
4029.37 1427
4029.97 1379
4030.57 1433
4031.17 1456
4031.76 1394
4032.36 1406
4032.96 1428
4033.56 1396
4034.16 1357
4034.76 1401
4035.36 1388
4035.96 1363
4036.56 1348
4037.16 1312
4037.76 1313
4038.36 1260
4038.96 1261
4039.56 1260
4040.16 1273
4040.76 1209
4041.36 1214
4041.96 1235
4042.56 1257
4043.16 1249
4043.76 1198
4044.36 1208
4044.96 1174
4045.56 1265
4046.16 1257
4046.76 1220
4047.36 1222
4047.96 1257
4048.56 1307
4049.16 1309
4049.76 1265
4050.36 1276
4050.96 1244
4051.56 1251
4052.16 1259
4052.76 1254
4053.36 1245
4053.97 1233
4054.57 1250
4055.17 1299
4055.77 1258
4056.37 1308
4056.97 1301
4057.57 1226
4058.17 1226
4058.77 1278
4059.37 1299
4059.98 1220
4060.58 1211
4061.18 1297
4061.78 1388
4062.38 1395
4062.98 1513
4063.58 1617
4064.19 1691
4064.79 1834
4065.39 1870
4065.99 1922
4066.59 2032
4067.19 2038
4067.80 1984
4068.40 1965
4069.00 1879
4069.60 1719
4070.20 1601
4070.81 1537
4071.41 1416
4072.01 1416
4072.61 1360
4073.21 1260
4073.82 1282
4074.42 1204
4075.02 1197
4075.62 1161
4076.23 1210
4076.83 1233
4077.43 1277
4078.03 1215
4078.64 1134
4079.24 1194
4079.84 1093
4080.44 1187
4081.05 1149
4081.65 1132
4082.25 1135
4082.86 1216
4083.46 1125
4084.06 1140
4084.67 1103
4085.27 1103
4085.87 1165
4086.47 1183
4087.08 1224
4087.68 1161
4088.28 1207
4088.89 1153
4089.49 1198
4090.09 1182
4090.70 1174
4091.30 1156
4091.91 1221
4092.51 1240
4093.11 1239
4093.72 1205
4094.32 1170
4094.92 1215
4095.53 1236
4096.13 1198
4096.74 1176
4097.34 1245
4097.94 1250
4098.55 1267
4099.15 1246
4099.76 1252
4100.36 1257
4100.97 1330
4101.57 1277
4102.17 1308
4102.78 1323
4103.38 1377
4103.99 1345
4104.59 1318
4105.20 1315
4105.80 1294
4106.41 1345
4107.01 1270
4107.62 1314
4108.22 1296
4108.82 1200
4109.43 1207
4110.03 1205
4110.64 1200
4111.24 1168
4111.85 1153
4112.45 1189
4113.06 1209
4113.67 1159
4114.27 1194
4114.88 1218
4115.48 1214
4116.09 1170
4116.69 1204
4117.30 1215
4117.90 1197
4118.51 1109
4119.11 1122
4119.72 1162
4120.33 1201
4120.93 1134
4121.54 1166
4122.14 1206
4122.75 1216
4123.35 1195
4123.96 1231
4124.57 1204
4125.17 1195
4125.78 1220
4126.39 1187
4126.99 1222
4127.60 1229
4128.20 1208
4128.81 1196
4129.42 1149
4130.02 1185
4130.63 1214
4131.24 1187
4131.84 1174
4132.45 1223
4133.06 1245
4133.66 1192
4134.27 1190
4134.88 1198
4135.48 1235
4136.09 1250
4136.70 1215
4137.30 1256
4137.91 1252
4138.52 1287
4139.12 1293
4139.73 1270
4140.34 1269
4140.95 1406
4141.55 1408
4142.16 1338
4142.77 1361
4143.38 1414
4143.98 1427
4144.59 1401
4145.20 1414
4145.81 1435
4146.41 1458
4147.02 1388
4147.63 1308
4148.24 1316
4148.84 1287
4149.45 1324
4150.06 1261
4150.67 1202
4151.28 1183
4151.88 1148
4152.49 1199
4153.10 1145
4153.71 1176
4154.32 1163
4154.92 1168
4155.53 1202
4156.14 1134
4156.75 1205
4157.36 1206
4157.97 1213
4158.57 1383
4159.18 1358
4159.79 1359
4160.40 1331
4161.01 1326
4161.62 1315
4162.23 1361
4162.84 1305
4163.44 1302
4164.05 1241
4164.66 1306
4165.27 1308
4165.88 1375
4166.49 1336
4167.10 1328
4167.71 1400
4168.32 1500
4168.93 1526
4169.54 1624
4170.15 1784
4170.75 1806
4171.36 1875
4171.97 1988
4172.58 2006
4173.19 2054
4173.80 2004
4174.41 1906
4175.02 1836
4175.63 1713
4176.24 1520
4176.85 1507
4177.46 1485
4178.07 1438
4178.68 1390
4179.29 1365
4179.90 1297
4180.51 1248
4181.12 1254
4181.73 1212
4182.34 1224
4182.95 1269
4183.56 1216
4184.17 1240
4184.78 1244
4185.39 1156
4186.00 1305
4186.61 1331
4187.23 1265
4187.84 1182
4188.45 1201
4189.06 1139
4189.67 1181
4190.28 1204
4190.89 1242
4191.50 1296
4192.11 1282
4192.72 1301
4193.33 1373
4193.94 1439
4194.56 1468
4195.17 1512
4195.78 1470
4196.39 1567
4197.00 1537
4197.61 1522
4198.22 1493
4198.84 1443
4199.45 1380
4200.06 1336
4200.67 1352
4201.28 1334
4201.89 1249
4202.50 1294
4203.12 1261
4203.73 1186
4204.34 1243
4204.95 1343
4205.56 1349
4206.18 1310
4206.79 1342
4207.40 1371
4208.01 1367
4208.62 1309
4209.24 1395
4209.85 1351
4210.46 1388
4211.07 1329
4211.69 1411
4212.30 1396
4212.91 1378
4213.52 1412
4214.14 1408
4214.75 1433
4215.36 1398
4215.97 1442
4216.59 1432
4217.20 1352
4217.81 1381
4218.43 1406
4219.04 1445
4219.65 1440
4220.26 1404
4220.88 1391
4221.49 1410
4222.10 1399
4222.72 1404
4223.33 1391
4223.94 1419
4224.56 1487
4225.17 1518
4225.78 1702
4226.40 1763
4227.01 1863
4227.62 2122
4228.24 2277
4228.85 2470
4229.46 2438
4230.08 2487
4230.69 2204
4231.31 2116
4231.92 1994
4232.53 1925
4233.15 1786
4233.76 1729
4234.38 1618
4234.99 1592
4235.60 1528
4236.22 1595
4236.83 1526
4237.45 1482
4238.06 1439
4238.68 1508
4239.29 1508
4239.90 1495
4240.52 1467
4241.13 1432
4241.75 1466
4242.36 1437
4242.98 1452
4243.59 1445
4244.21 1414
4244.82 1406
4245.44 1450
4246.05 1376
4246.67 1335
4247.28 1373
4247.90 1396
4248.51 1357
4249.13 1260
4249.74 1240
4250.36 1297
4250.97 1303
4251.59 1303
4252.20 1311
4252.82 1318
4253.43 1320
4254.05 1290
4254.66 1259
4255.28 1268
4255.89 1239
4256.51 1271
4257.13 1375
4257.74 1365
4258.36 1344
4258.97 1333
4259.59 1388
4260.21 1407
4260.82 1379
4261.44 1453
4262.05 1420
4262.67 1520
4263.29 1597
4263.90 1678
4264.52 1671
4265.13 1668
4265.75 1662
4266.37 1621
4266.98 1584
4267.60 1560
4268.22 1480
4268.83 1479
4269.45 1476
4270.07 1396
4270.68 1484
4271.30 1415
4271.92 1354
4272.53 1371
4273.15 1424
4273.77 1351
4274.38 1389
4275.00 1418
4275.62 1547
4276.23 1504
4276.85 1593
4277.47 1587
4278.09 1625
4278.70 1652
4279.32 1638
4279.94 1680
4280.56 1606
4281.17 1501
4281.79 1450
4282.41 1443
4283.03 1406
4283.64 1381
4284.26 1234
4284.88 1291
4285.50 1304
4286.11 1250
4286.73 1285
4287.35 1228
4287.97 1254
4288.59 1172
4289.20 1182
4289.82 1146
4290.44 1195
4291.06 1129
4291.68 1164
4292.29 1197
4292.91 1218
4293.53 1242
4294.15 1259
4294.77 1230
4295.39 1282
4296.00 1263
4296.62 1169
4297.24 1202
4297.86 1293
4298.48 1265
4299.10 1215
4299.72 1299
4300.33 1314
4300.95 1315
4301.57 1349
4302.19 1298
4302.81 1328
4303.43 1383
4304.05 1393
4304.67 1361
4305.29 1388
4305.91 1324
4306.53 1316
4307.14 1254
4307.76 1301
4308.38 1376
4309.00 1364
4309.62 1361
4310.24 1329
4310.86 1365
4311.48 1386
4312.10 1386
4312.72 1410
4313.34 1397
4313.96 1387
4314.58 1467
4315.20 1433
4315.82 1392
4316.44 1430
4317.06 1375
4317.68 1362
4318.30 1349
4318.92 1374
4319.54 1393
4320.16 1397
4320.78 1339
4321.40 1344
4322.02 1451
4322.64 1461
4323.26 1419
4323.88 1474
4324.50 1584
4325.12 1644
4325.74 1609
4326.36 1642
4326.99 1696
4327.61 1738
4328.23 1741
4328.85 1864
4329.47 1952
4330.09 2155
4330.71 2435
4331.33 2824
4331.95 3235
4332.57 3776
4333.19 3842
4333.82 4004
4334.44 3998
4335.06 3821
4335.68 3589
4336.30 3176
4336.92 2842
4337.54 2604
4338.17 2327
4338.79 2201
4339.41 2083
4340.03 1938
4340.65 1889
4341.27 1825
4341.90 1778
4342.52 1868
4343.14 1925
4343.76 2066
4344.38 2229
4345.01 2382
4345.63 2692
4346.25 2817
4346.87 2989
4347.49 3140
4348.12 3045
4348.74 2769
4349.36 2726
4349.98 2583
4350.61 2442
4351.23 2253
4351.85 2185
4352.47 2097
4353.10 1906
4353.72 1836
4354.34 1695
4354.96 1661
4355.59 1588
4356.21 1626
4356.83 1654
4357.46 1519
4358.08 1547
4358.70 1563
4359.32 1538
4359.95 1532
4360.57 1521
4361.19 1549
4361.82 1557
4362.44 1483
4363.06 1456
4363.69 1522
4364.31 1513
4364.93 1408
4365.56 1402
4366.18 1408
4366.80 1392
4367.43 1400
4368.05 1360
4368.67 1411
4369.30 1371
4369.92 1274
4370.55 1379
4371.17 1364
4371.79 1304
4372.42 1401
4373.04 1351
4373.67 1305
4374.29 1313
4374.91 1306
4375.54 1370
4376.16 1383
4376.79 1406
4377.41 1498
4378.04 1469
4378.66 1617
4379.28 1646
4379.91 1545
4380.53 1607
4381.16 1530
4381.78 1447
4382.41 1480
4383.03 1496
4383.66 1627
4384.28 1619
4384.91 1489
4385.53 1552
4386.16 1647
4386.78 1631
4387.41 1598
4388.03 1475
4388.66 1461
4389.28 1539
4389.91 1556
4390.53 1595
4391.16 1618
4391.78 1668
4392.41 1733
4393.03 1629
4393.66 1586
4394.28 1595
4394.91 1508
4395.54 1490
4396.16 1516
4396.79 1469
4397.41 1358
4398.04 1356
4398.66 1382
4399.29 1357
4399.92 1326
4400.54 1300
4401.17 1313
4401.79 1332
4402.42 1311
4403.05 1250
4403.67 1254
4404.30 1279
4404.93 1288
4405.55 1270
4406.18 1306
4406.80 1314
4407.43 1270
4408.06 1307
4408.68 1292
4409.31 1216
4409.94 1231
4410.56 1242
4411.19 1256
4411.82 1265
4412.44 1204
4413.07 1204
4413.70 1271
4414.33 1249
4414.95 1249
4415.58 1276
4416.21 1274
4416.83 1339
4417.46 1317
4418.09 1353
4418.72 1371
4419.34 1320
4419.97 1256
4420.60 1197
4421.22 1236
4421.85 1265
4422.48 1166
4423.11 1142
4423.73 1149
4424.36 1180
4424.99 1118
4425.62 1118
4426.25 1091
4426.87 1133
4427.50 1108
4428.13 1087
4428.76 1127
4429.39 1083
4430.01 1137
4430.64 1155
4431.27 1163
4431.90 1088
4432.53 1134
4433.15 1132
4433.78 1213
4434.41 1175
4435.04 1164
4435.67 1164
4436.30 1168
4436.93 1160
4437.55 1185
4438.18 1086
4438.81 1071
4439.44 1130
4440.07 1134
4440.70 1156
4441.33 1135
4441.96 1160
4442.58 1194
4443.21 1189
4443.84 1130
4444.47 1169
4445.10 1173
4445.73 1251
4446.36 1310
4446.99 1378
4447.62 1318
4448.25 1333
4448.88 1331
4449.51 1336
4450.14 1270
4450.76 1281
4451.39 1233
4452.02 1260
4452.65 1230
4453.28 1131
4453.91 1210
4454.54 1247
4455.17 1295
4455.80 1294
4456.43 1353
4457.06 1306
4457.69 1385
4458.32 1367
4458.95 1255
4459.58 1265
4460.21 1228
4460.84 1195
4461.47 1164
4462.10 1135
4462.73 1116
4463.36 1115
4464.00 1066
4464.63 1115
4465.26 1112
4465.89 1103
4466.52 1120
4467.15 1101
4467.78 1063
4468.41 1063
4469.04 1113
4469.67 1087
4470.30 1076
4470.93 1097
4471.56 1112
4472.20 1127
4472.83 1017
4473.46 1089
4474.09 1082
4474.72 1050
4475.35 1039
4475.98 1089
4476.61 1095
4477.25 1099
4477.88 1053
4478.51 1084
4479.14 1123
4479.77 1155
4480.40 1151
4481.03 1174
4481.67 1159
4482.30 1184
4482.93 1187
4483.56 1111
4484.19 1245
4484.83 1183
4485.46 1211
4486.09 1321
4486.72 1315
4487.35 1183
4487.99 1170
4488.62 1178
4489.25 1249
4489.88 1322
4490.52 1296
4491.15 1248
4491.78 1197
4492.41 1192
4493.05 1175
4493.68 1183
4494.31 1184
4494.94 1200
4495.58 1165
4496.21 1131
4496.84 1182
4497.47 1248
4498.11 1231
4498.74 1184
4499.37 1227
4500.01 1340
4500.64 1367
4501.27 1393
4501.91 1432
4502.54 1460
4503.17 1514
4503.80 1502
4504.44 1512
4505.07 1488
4505.71 1475
4506.34 1415
4506.97 1396
4507.61 1331
4508.24 1342
4508.87 1329
4509.51 1317
4510.14 1365
4510.77 1292
4511.41 1294
4512.04 1379
4512.68 1341
4513.31 1324
4513.94 1307
4514.58 1274
4515.21 1251
4515.85 1181
4516.48 1177
4517.11 1128
4517.75 1126
4518.38 1163
4519.02 1170
4519.65 1218
4520.29 1165
4520.92 1224
4521.55 1155
4522.19 1219
4522.82 1256
4523.46 1249
4524.09 1177
4524.73 1266
4525.36 1293
4526.00 1323
4526.63 1299
4527.27 1316
4527.90 1445
4528.54 1531
4529.17 1707
4529.81 1837
4530.44 1991
4531.08 2219
4531.71 2295
4532.35 2418
4532.98 2500
4533.62 2360
4534.25 2290
4534.89 2145
4535.53 2116
4536.16 2003
4536.80 1663
4537.43 1599
4538.07 1494
4538.70 1421
4539.34 1278
4539.98 1266
4540.61 1247
4541.25 1232
4541.88 1293
4542.52 1231
4543.16 1208
4543.79 1168
4544.43 1151
4545.06 1180
4545.70 1170
4546.34 1134
4546.97 1094
4547.61 1151
4548.25 1153
4548.88 1037
4549.52 1052
4550.15 1079
4550.79 1136
4551.43 1167
4552.06 1154
4552.70 1088
4553.34 1112
4553.97 1112
4554.61 1118
4555.25 1094
4555.89 1142
4556.52 1176
4557.16 1122
4557.80 1145
4558.43 1131
4559.07 1124
4559.71 1164
4560.35 1176
4560.98 1156
4561.62 1228
4562.26 1195
4562.89 1168
4563.53 1142
4564.17 1129
4564.81 1147
4565.44 1183
4566.08 1223
4566.72 1241
4567.36 1184
4568.00 1245
4568.63 1200
4569.27 1229
4569.91 1301
4570.55 1257
4571.19 1293
4571.82 1266
4572.46 1260
4573.10 1289
4573.74 1257
4574.38 1183
4575.01 1225
4575.65 1155
4576.29 1136
4576.93 1215
4577.57 1157
4578.21 1196
4578.84 1155
4579.48 1217
4580.12 1112
4580.76 1111
4581.40 1101
4582.04 1139
4582.68 1178
4583.32 1152
4583.95 1231
4584.59 1231
4585.23 1210
4585.87 1226
4586.51 1181
4587.15 1367
4587.79 1399
4588.43 1371
4589.07 1301
4589.71 1370
4590.35 1405
4590.99 1438
4591.62 1475
4592.26 1497
4592.90 1489
4593.54 1408
4594.18 1360
4594.82 1292
4595.46 1347
4596.10 1315
4596.74 1231
4597.38 1220
4598.02 1154
4598.66 1192
4599.30 1190
4599.94 1215
4600.58 1254
4601.22 1236
4601.86 1207
4602.50 1176
4603.14 1126
4603.78 1134
4604.42 1136
4605.06 1144
4605.70 1194
4606.34 1174
4606.98 1102
4607.62 1155
4608.27 1131
4608.91 1133
4609.55 1184
4610.19 1039
4610.83 1058
4611.47 1114
4612.11 1167
4612.75 1136
4613.39 1087
4614.03 1146
4614.67 1186
4615.31 1102
4615.96 1136
4616.60 1099
4617.24 1071
4617.88 1140
4618.52 1134
4619.16 1086
4619.80 1118
4620.44 1171
4621.09 1065
4621.73 1001
4622.37 1081
4623.01 1052
4623.65 1046
4624.29 1063
4624.94 1172
4625.58 1083
4626.22 999
4626.86 993
4627.50 1036
4628.15 1086
4628.79 1162
4629.43 1149
4630.07 1108
4630.71 1188
4631.36 1299
4632.00 1304
4632.64 1279
4633.28 1295
4633.93 1259
4634.57 1302
4635.21 1320
4635.85 1342
4636.50 1306
4637.14 1316
4637.78 1215
4638.42 1314
4639.07 1213
4639.71 1273
4640.35 1288
4640.99 1265
4641.64 1247
4642.28 1226
4642.92 1148
4643.57 1138
4644.21 1182
4644.85 1128
4645.50 1141
4646.14 1156
4646.78 1174
4647.43 1203
4648.07 1184
4648.71 1146
4649.36 1257
4650.00 1195
4650.64 1237
4651.29 1226
4651.93 1250
4652.57 1400
4653.22 1414
4653.86 1355
4654.50 1399
4655.15 1354
4655.79 1304
4656.44 1334
4657.08 1275
4657.72 1207
4658.37 1060
4659.01 1096
4659.66 1206
4660.30 1113
4660.94 1073
4661.59 1091
4662.23 1102
4662.88 1111
4663.52 1121
4664.17 1064
4664.81 1060
4665.46 1109
4666.10 1025
4666.74 995
4667.39 1042
4668.03 1104
4668.68 1052
4669.32 1074
4669.97 1023
4670.61 1132
4671.26 1016
4671.90 1014
4672.55 1090
4673.19 1065
4673.84 1086
4674.48 1097
4675.13 1072
4675.77 1095
4676.42 1064
4677.07 1039
4677.71 1123
4678.36 1123
4679.00 1184
4679.65 1211
4680.29 1095
4680.94 1069
4681.58 1133
4682.23 1197
4682.88 1210
4683.52 1167
4684.17 1133
4684.81 1166
4685.46 1233
4686.10 1191
4686.75 1221
4687.40 1269
4688.04 1272
4688.69 1284
4689.34 1231
4689.98 1196
4690.63 1236
4691.27 1306
4691.92 1307
4692.57 1237
4693.21 1296
4693.86 1278
4694.51 1248
4695.15 1291
4695.80 1241
4696.45 1316
4697.09 1386
4697.74 1384
4698.39 1411
4699.03 1456
4699.68 1448
4700.33 1520
4700.97 1468
4701.62 1466
4702.27 1464
4702.92 1427
4703.56 1453
4704.21 1401
4704.86 1319
4705.50 1313
4706.15 1317
4706.80 1343
4707.45 1295
4708.09 1306
4708.74 1357
4709.39 1253
4710.04 1242
4710.68 1254
4711.33 1265
4711.98 1310
4712.63 1259
4713.28 1286
4713.92 1289
4714.57 1269
4715.22 1247
4715.87 1329
4716.52 1267
4717.16 1302
4717.81 1352
4718.46 1330
4719.11 1355
4719.76 1346
4720.41 1388
4721.05 1459
4721.70 1457
4722.35 1410
4723.00 1552
4723.65 1548
4724.30 1479
4724.94 1561
4725.59 1728
4726.24 1808
4726.89 2006
4727.54 2064
4728.19 2077
4728.84 2150
4729.49 2004
4730.14 1795
4730.78 1745
4731.43 1684
4732.08 1611
4732.73 1548
4733.38 1464
4734.03 1416
4734.68 1403
4735.33 1405
4735.98 1356
4736.63 1301
4737.28 1347
4737.93 1410
4738.58 1397
4739.23 1400
4739.88 1347
4740.53 1391
4741.18 1355
4741.83 1364
4742.47 1323
4743.12 1291
4743.77 1456
4744.42 1384
4745.07 1404
4745.72 1445
4746.37 1343
4747.03 1405
4747.68 1372
4748.33 1366
4748.98 1415
4749.63 1483
4750.28 1496
4750.93 1620
4751.58 1645
4752.23 1706
4752.88 1659
4753.53 1669
4754.18 1650
4754.83 1619
4755.48 1609
4756.13 1564
4756.78 1504
4757.43 1531
4758.08 1598
4758.74 1513
4759.39 1505
4760.04 1586
4760.69 1596
4761.34 1661
4761.99 1628
4762.64 1621
4763.29 1659
4763.94 1597
4764.60 1574
4765.25 1535
4765.90 1472
4766.55 1494
4767.20 1433
4767.85 1494
4768.51 1385
4769.16 1447
4769.81 1452
4770.46 1312
4771.11 1370
4771.76 1464
4772.42 1382
4773.07 1386
4773.72 1409
4774.37 1316
4775.02 1358
4775.68 1391
4776.33 1368
4776.98 1307
4777.63 1329
4778.29 1357
4778.94 1412
4779.59 1275
4780.24 1271
4780.89 1446
4781.55 1358
4782.20 1402
4782.85 1397
4783.51 1363
4784.16 1370
4784.81 1349
4785.46 1372
4786.12 1468
4786.77 1358
4787.42 1406
4788.08 1497
4788.73 1500
4789.38 1494
4790.03 1568
4790.69 1618
4791.34 1655
4791.99 1606
4792.65 1623
4793.30 1654
4793.95 1667
4794.61 1664
4795.26 1613
4795.91 1620
4796.57 1688
4797.22 1628
4797.87 1723
4798.53 1852
4799.18 2047
4799.84 2282
4800.49 2447
4801.14 2595
4801.80 2631
4802.45 2650
4803.11 2571
4803.76 2423
4804.41 2212
4805.07 2194
4805.72 2068
4806.38 1880
4807.03 1798
4807.68 1689
4808.34 1626
4808.99 1635
4809.65 1627
4810.30 1621
4810.96 1489
4811.61 1493
4812.27 1553
4812.92 1531
4813.58 1519
4814.23 1563
4814.89 1588
4815.54 1649
4816.19 1622
4816.85 1548
4817.50 1604
4818.16 1667
4818.81 1635
4819.47 1650
4820.13 1643
4820.78 1712
4821.44 1801
4822.09 1818
4822.75 1872
4823.40 1971
4824.06 2003
4824.71 1912
4825.37 1925
4826.02 1905
4826.68 1810
4827.33 1761
4827.99 1725
4828.65 1739
4829.30 1736
4829.96 1717
4830.61 1701
4831.27 1709
4831.93 1717
4832.58 1739
4833.24 1749
4833.89 1763
4834.55 1792
4835.21 1895
4835.86 1875
4836.52 1879
4837.17 1918
4837.83 1877
4838.49 1935
4839.14 1943
4839.80 1948
4840.46 2022
4841.11 2035
4841.77 2078
4842.43 2048
4843.08 2091
4843.74 2070
4844.40 2035
4845.05 2081
4845.71 2055
4846.37 2023
4847.02 2015
4847.68 2093
4848.34 2161
4849.00 2235
4849.65 2374
4850.31 2479
4850.97 2437
4851.62 2499
4852.28 2573
4852.94 2573
4853.60 2504
4854.25 2326
4854.91 2296
4855.57 2388
4856.23 2516
4856.88 2832
4857.54 2972
4858.20 3183
4858.86 3349
4859.52 3456
4860.17 3372
4860.83 3126
4861.49 2941
4862.15 2697
4862.81 2555
4863.46 2503
4864.12 2397
4864.78 2413
4865.44 2366
4866.10 2339
4866.75 2325
4867.41 2387
4868.07 2335
4868.73 2434
4869.39 2339
4870.05 2296
4870.71 2193
4871.36 2110
4872.02 2081
4872.68 2032
4873.34 1986
4874.00 2034
4874.66 1925
4875.32 1928
4875.98 1900
4876.63 1789
4877.29 1781
4877.95 1902
4878.61 1853
4879.27 1935
4879.93 1882
4880.59 1788
4881.25 1819
4881.91 1775
4882.57 1794
4883.23 1697
4883.89 1714
4884.55 1771
4885.21 1651
4885.87 1610
4886.52 1597
4887.18 1594
4887.84 1564
4888.50 1624
4889.16 1543
4889.82 1602
4890.48 1568
4891.14 1496
4891.80 1552
4892.46 1459
4893.12 1469
4893.78 1481
4894.44 1539
4895.10 1528
4895.76 1510
4896.42 1473
4897.09 1432
4897.75 1475
4898.41 1592
4899.07 1605
4899.73 1559
4900.39 1586
4901.05 1579
4901.71 1567
4902.37 1585
4903.03 1558
4903.69 1484
4904.35 1478
4905.01 1429
4905.67 1398
4906.33 1427
4907.00 1369
4907.66 1482
4908.32 1510
4908.98 1378
4909.64 1387
4910.30 1380
4910.96 1298
4911.62 1344
4912.29 1353
4912.95 1370
4913.61 1331
4914.27 1248
4914.93 1290
4915.59 1311
4916.26 1237
4916.92 1255
4917.58 1233
4918.24 1242
4918.90 1234
4919.56 1229
4920.23 1319
4920.89 1244
4921.55 1262
4922.21 1348
4922.87 1385
4923.54 1263
4924.20 1294
4924.86 1294
4925.52 1295
4926.19 1246
4926.85 1258
4927.51 1279
4928.17 1262
4928.84 1220
4929.50 1268
4930.16 1310
4930.82 1272
4931.49 1244
4932.15 1312
4932.81 1279
4933.47 1206
4934.14 1251
4934.80 1221
4935.46 1181
4936.13 1153
4936.79 1168
4937.45 1156
4938.11 1253
4938.78 1307
4939.44 1200
4940.10 1126
4940.77 1193
4941.43 1149
4942.09 1164
4942.76 1195
4943.42 1168
4944.08 1178
4944.75 1186
4945.41 1228
4946.08 1239
4946.74 1226
4947.40 1234
4948.07 1185
4948.73 1194
4949.39 1190
4950.06 1144
4950.72 1132
4951.39 1215
4952.05 1218
4952.71 1159
4953.38 1120
4954.04 1119
4954.71 1140
4955.37 1203
4956.04 1176
4956.70 1192
4957.36 1208
4958.03 1391
4958.69 1343
4959.36 1498
4960.02 1614
4960.69 1743
4961.35 1804
4962.02 1850
4962.68 1971
4963.35 2032
4964.01 1996
4964.68 1958
4965.34 1844
4966.01 1712
4966.67 1653
4967.34 1638
4968.00 1562
4968.67 1447
4969.33 1331
4970.00 1273
4970.66 1305
4971.33 1280
4971.99 1178
4972.66 1221
4973.32 1315
4973.99 1262
4974.66 1253
4975.32 1232
4975.99 1280
4976.65 1263
4977.32 1255
4977.98 1272
4978.65 1260
4979.32 1215
4979.98 1163
4980.65 1143
4981.31 1134
4981.98 1139
4982.65 1076
4983.31 1144
4983.98 1135
4984.64 1109
4985.31 1099
4985.98 1082
4986.64 1120
4987.31 1110
4987.98 1083
4988.64 1152
4989.31 1169
4989.98 1197
4990.64 1147
4991.31 1135
4991.98 1129
4992.64 1142
4993.31 1130
4993.98 1118
4994.64 1143
4995.31 1134
4995.98 1098
4996.64 1093
4997.31 1147
4997.98 1113
4998.65 1111
4999.31 1111
4999.98 1129
5000.65 1089
5001.31 1028
5001.98 1077
5002.65 1061
5003.32 1068
5003.98 1097
5004.65 1106
5005.32 1096
5005.99 1033
5006.66 1025
5007.32 1010
5007.99 976
5008.66 1021
5009.33 1054
5009.99 1043
5010.66 1098
5011.33 1057
5012.00 1050
5012.67 1046
5013.33 1068
5014.00 1082
5014.67 1070
5015.34 1039
5016.01 1057
5016.68 1080
5017.34 996
5018.01 943
5018.68 1036
5019.35 1021
5020.02 1011
5020.69 978
5021.36 1024
5022.02 1047
5022.69 1045
5023.36 1137
5024.03 1106
5024.70 1019
5025.37 1023
5026.04 1016
5026.71 1072
5027.38 1028
5028.05 1012
5028.71 1010
5029.38 1013
5030.05 986
5030.72 978
5031.39 946
5032.06 986
5032.73 974
5033.40 1017
5034.07 1002
5034.74 999
5035.41 991
5036.08 1030
5036.75 1033
5037.42 1042
5038.09 1051
5038.76 1040
5039.43 1007
5040.10 1064
5040.77 1090
5041.44 1039
5042.11 994
5042.78 970
5043.45 1025
5044.12 1045
5044.79 1107
5045.46 1087
5046.13 1070
5046.80 1051
5047.47 1053
5048.14 1077
5048.81 1086
5049.48 1035
5050.15 1021
5050.82 1041
5051.49 1018
5052.16 1064
5052.83 1049
5053.51 985
5054.18 1036
5054.85 1047
5055.52 1126
5056.19 1072
5056.86 953
5057.53 965
5058.20 997
5058.87 1008
5059.55 996
5060.22 995
5060.89 1001
5061.56 989
5062.23 969
5062.90 959
5063.57 949
5064.25 961
5064.92 982
5065.59 965
5066.26 955
5066.93 1000
5067.60 973
5068.28 937
5068.95 940
5069.62 958
5070.29 1053
5070.96 1064
5071.64 1007
5072.31 966
5072.98 977
5073.65 1034
5074.32 1072
5075.00 1034
5075.67 1078
5076.34 1090
5077.01 1096
5077.69 1057
5078.36 1088
5079.03 1104
5079.70 1074
5080.38 1078
5081.05 1033
5081.72 1038
5082.39 979
5083.07 1031
5083.74 1061
5084.41 1033
5085.09 996
5085.76 982
5086.43 1036
5087.10 989
5087.78 1022
5088.45 1062
5089.12 1118
5089.80 1151
5090.47 1180
5091.14 1242
5091.82 1267
5092.49 1233
5093.16 1251
5093.84 1231
5094.51 1205
5095.18 1192
5095.86 1121
5096.53 1007
5097.21 1060
5097.88 1086
5098.55 1071
5099.23 1061
5099.90 1058
5100.57 1142
5101.25 1111
5101.92 1060
5102.60 1097
5103.27 1143
5103.95 1157
5104.62 1195
5105.29 1089
5105.97 1076
5106.64 1127
5107.32 1176
5107.99 1146
5108.67 1056
5109.34 1147
5110.01 1128
5110.69 1060
5111.36 1044
5112.04 1027
5112.71 1062
5113.39 999
5114.06 1070
5114.74 1137
5115.41 1095
5116.09 1185
5116.76 1213
5117.44 1254
5118.11 1378
5118.79 1459
5119.46 1536
5120.14 1583
5120.81 1506
5121.49 1520
5122.16 1429
5122.84 1360
5123.52 1255
5124.19 1291
5124.87 1264
5125.54 1157
5126.22 1142
5126.89 1128
5127.57 1136
5128.24 1104
5128.92 1087
5129.60 1155
5130.27 1150
5130.95 1131
5131.62 1191
5132.30 1177
5132.98 1152
5133.65 1207
5134.33 1146
5135.01 1160
5135.68 1123
5136.36 1159
5137.03 1088
5137.71 1112
5138.39 1079
5139.06 1100
5139.74 1076
5140.42 1131
5141.09 1178
5141.77 1110
5142.45 1034
5143.12 1097
5143.80 1059
5144.48 1092
5145.15 1079
5145.83 1037
5146.51 1037
5147.18 1048
5147.86 1069
5148.54 1001
5149.22 1023
5149.89 1036
5150.57 1061
5151.25 1012
5151.93 1026
5152.60 1045
5153.28 1061
5153.96 1069
5154.63 1062
5155.31 1014
5155.99 1060
5156.67 1119
5157.35 1137
5158.02 1155
5158.70 1149
5159.38 1223
5160.06 1191
5160.73 1109
5161.41 1065
5162.09 1078
5162.77 1098
5163.45 1113
5164.12 1089
5164.80 1054
5165.48 1082
5166.16 1106
5166.84 1105
5167.52 1110
5168.19 1060
5168.87 1069
5169.55 1007
5170.23 1056
5170.91 1077
5171.59 1079
5172.27 1064
5172.94 968
5173.62 996
5174.30 1048
5174.98 1034
5175.66 982
5176.34 1013
5177.02 1084
5177.70 1058
5178.38 1050
5179.06 1007
5179.73 1032
5180.41 1063
5181.09 1060
5181.77 1041
5182.45 1001
5183.13 1035
5183.81 1030
5184.49 1007
5185.17 968
5185.85 1006
5186.53 1009
5187.21 1028
5187.89 1023
5188.57 989
5189.25 982
5189.93 988
5190.61 1059
5191.29 1065
5191.97 971
5192.65 1011
5193.33 966
5194.01 985
5194.69 946
5195.37 949
5196.05 952
5196.73 999
5197.41 1026
5198.09 989
5198.77 994
5199.45 989
5200.13 968
5200.81 967
5201.49 957
5202.17 980
5202.85 990
5203.53 994
5204.21 1003
5204.89 990
5205.58 1035
5206.26 1010
5206.94 975
5207.62 1006
5208.30 998
5208.98 994
5209.66 1004
5210.34 1059
5211.02 1024
5211.71 1022
5212.39 1007
5213.07 987
5213.75 990
5214.43 988
5215.11 1072
5215.79 1065
5216.48 1090
5217.16 1093
5217.84 1102
5218.52 1056
5219.20 1052
5219.88 1091
5220.57 1095
5221.25 1120
5221.93 1052
5222.61 1069
5223.29 1105
5223.98 1099
5224.66 1107
5225.34 1095
5226.02 1072
5226.70 1090
5227.39 1071
5228.07 1073
5228.75 1082
5229.43 1029
5230.12 1019
5230.80 1061
5231.48 1076
5232.16 1107
5232.85 1106
5233.53 1099
5234.21 1102
5234.89 1096
5235.58 1027
5236.26 1107
5236.94 1184
5237.63 1156
5238.31 1230
5238.99 1216
5239.67 1262
5240.36 1279
5241.04 1317
5241.72 1353
5242.41 1304
5243.09 1296
5243.77 1254
5244.46 1258
5245.14 1295
5245.82 1206
5246.51 1250
5247.19 1216
5247.88 1265
5248.56 1164
5249.24 1081
5249.93 1101
5250.61 1191
5251.29 1238
5251.98 1166
5252.66 1176
5253.35 1120
5254.03 1086
5254.71 1089
5255.40 1097
5256.08 1093
5256.77 1058
5257.45 1072
5258.14 1051
5258.82 1079
5259.50 1027
5260.19 1092
5260.87 1092
5261.56 1079
5262.24 1131
5262.93 1189
5263.61 1231
5264.30 1151
5264.98 1187
5265.67 1133
5266.35 1219
5267.03 1150
5267.72 1163
5268.40 1163
5269.09 1126
5269.77 1152
5270.46 1122
5271.14 1130
5271.83 1139
5272.52 1144
5273.20 1135
5273.89 1134
5274.57 1082
5275.26 1072
5275.94 1128
5276.63 1112
5277.31 1111
5278.00 1120
5278.68 1132
5279.37 1163
5280.06 1209
5280.74 1241
5281.43 1239
5282.11 1256
5282.80 1302
5283.48 1330
5284.17 1280
5284.86 1358
5285.54 1273
5286.23 1224
5286.92 1194
5287.60 1165
5288.29 1202
5288.97 1231
5289.66 1254
5290.35 1213
5291.03 1149
5291.72 1140
5292.41 1151
5293.09 1156
5293.78 1167
5294.47 1186
5295.15 1216
5295.84 1250
5296.53 1258
5297.21 1255
5297.90 1301
5298.59 1343
5299.27 1353
5299.96 1323
5300.65 1354
5301.33 1379
5302.02 1428
5302.71 1417
5303.40 1492
5304.08 1587
5304.77 1697
5305.46 1758
5306.15 1921
5306.83 1976
5307.52 1933
5308.21 1887
5308.90 1877
5309.58 1817
5310.27 1726
5310.96 1791
5311.65 1891
5312.33 1893
5313.02 2053
5313.71 2191
5314.40 2526
5315.09 2679
5315.77 2760
5316.46 2762
5317.15 2645
5317.84 2540
5318.53 2487
5319.21 2362
5319.90 2147
5320.59 1979
5321.28 1855
5321.97 1762
5322.66 1626
5323.35 1591
5324.03 1528
5324.72 1390
5325.41 1381
5326.10 1359
5326.79 1316
5327.48 1340
5328.17 1268
5328.86 1225
5329.54 1223
5330.23 1183
5330.92 1156
5331.61 1089
5332.30 1131
5332.99 1184
5333.68 1132
5334.37 1079
5335.06 1066
5335.75 1053
5336.44 1089
5337.12 1057
5337.81 1097
5338.50 1119
5339.19 1159
5339.88 1081
5340.57 1139
5341.26 1112
5341.95 1138
5342.64 1186
5343.33 1232
5344.02 1203
5344.71 1226
5345.40 1194
5346.09 1258
5346.78 1312
5347.47 1300
5348.16 1326
5348.85 1332
5349.54 1400
5350.23 1495
5350.92 1593
5351.61 1495
5352.30 1473
5352.99 1449
5353.68 1452
5354.37 1447
5355.07 1325
5355.76 1319
5356.45 1227
5357.14 1169
5357.83 1165
5358.52 1195
5359.21 1200
5359.90 1194
5360.59 1261
5361.28 1219
5361.97 1285
5362.66 1250
5363.36 1273
5364.05 1318
5364.74 1264
5365.43 1241
5366.12 1251
5366.81 1216
5367.50 1192
5368.19 1208
5368.89 1147
5369.58 1148
5370.27 1084
5370.96 1053
5371.65 1079
5372.34 1098
5373.04 1063
5373.73 1060
5374.42 1067
5375.11 1103
5375.80 1093
5376.49 1058
5377.19 1080
5377.88 1105
5378.57 1107
5379.26 1067
5379.96 1085
5380.65 1024
5381.34 1059
5382.03 1046
5382.72 1056
5383.42 1045
5384.11 1038
5384.80 1065
5385.49 1041
5386.19 1069
5386.88 1122
5387.57 1082
5388.26 1136
5388.96 1134
5389.65 1154
5390.34 1213
5391.04 1260
5391.73 1275
5392.42 1218
5393.12 1169
5393.81 1252
5394.50 1229
5395.19 1220
5395.89 1213
5396.58 1161
5397.27 1179
5397.97 1217
5398.66 1192
5399.35 1156
5400.05 1084
5400.74 1126
5401.43 1111
5402.13 1116
5402.82 1080
5403.52 1168
5404.21 1083
5404.90 1150
5405.60 1154
5406.29 1178
5406.98 1115
5407.68 1086
5408.37 1139
5409.07 1096
5409.76 1115
5410.45 1103
5411.15 1080
5411.84 1087
5412.54 1102
5413.23 1098
5413.93 1096
5414.62 1158
5415.32 1116
5416.01 1131
5416.70 1140
5417.40 1139
5418.09 1169
5418.79 1161
5419.48 1180
5420.18 1270
5420.87 1194
5421.57 1248
5422.26 1285
5422.96 1367
5423.65 1363
5424.35 1331
5425.04 1246
5425.74 1258
5426.43 1273
5427.13 1313
5427.82 1322
5428.52 1325
5429.21 1362
5429.91 1312
5430.60 1326
5431.30 1262
5432.00 1302
5432.69 1340
5433.39 1273
5434.08 1323
5434.78 1258
5435.47 1187
5436.17 1240
5436.86 1278
5437.56 1332
5438.26 1326
5438.95 1326
5439.65 1365
5440.34 1379
5441.04 1303
5441.74 1303
5442.43 1227
5443.13 1294
5443.83 1323
5444.52 1409
5445.22 1498
5445.91 1570
5446.61 1683
5447.31 1786
5448.00 1917
5448.70 1873
5449.40 1918
5450.09 1841
5450.79 1862
5451.49 1842
5452.18 1724
5452.88 1652
5453.58 1550
5454.27 1461
5454.97 1417
5455.67 1394
5456.37 1372
5457.06 1332
5457.76 1373
5458.46 1393
5459.15 1458
5459.85 1425
5460.55 1353
5461.25 1416
5461.94 1412
5462.64 1480
5463.34 1440
5464.04 1411
5464.73 1426
5465.43 1494
5466.13 1502
5466.83 1526
5467.53 1543
5468.22 1462
5468.92 1418
5469.62 1406
5470.32 1495
5471.01 1451
5471.71 1538
5472.41 1518
5473.11 1622
5473.81 1670
5474.51 1696
5475.20 1710
5475.90 1678
5476.60 1816
5477.30 1869
5478.00 2025
5478.70 2268
5479.39 2526
5480.09 2804
5480.79 3123
5481.49 3232
5482.19 3259
5482.89 3053
5483.59 2821
5484.29 2580
5484.98 2635
5485.68 2347
5486.38 2235
5487.08 2141
5487.78 1978
5488.48 1985
5489.18 1914
5489.88 1841
5490.58 1945
5491.28 2004
5491.98 2011
5492.68 2042
5493.37 2133
5494.07 2216
5494.77 2132
5495.47 2137
5496.17 2251
5496.87 2265
5497.57 2377
5498.27 2469
5498.97 2808
5499.67 3204
5500.37 3791
5501.07 4278
5501.77 4713
5502.47 4936
5503.17 4749
5503.87 4302
5504.57 3794
5505.27 3282
5505.97 2870
5506.67 2520
5507.37 2266
5508.07 2107
5508.77 1910
5509.47 1840
5510.17 1773
5510.87 1738
5511.58 1719
5512.28 1678
5512.98 1686
5513.68 1712
5514.38 1712
5515.08 1734
5515.78 1765
5516.48 1765
5517.18 1718
5517.88 1676
5518.58 1694
5519.28 1584
5519.99 1654
5520.69 1675
5521.39 1682
5522.09 1649
5522.79 1656
5523.49 1533
5524.19 1505
5524.90 1562
5525.60 1461
5526.30 1439
5527.00 1373
5527.70 1425
5528.40 1301
5529.10 1305
5529.81 1312
5530.51 1325
5531.21 1392
5531.91 1373
5532.61 1395
5533.32 1279
5534.02 1326
5534.72 1404
5535.42 1417
5536.12 1421
5536.83 1398
5537.53 1324
5538.23 1318
5538.93 1416
5539.64 1351
5540.34 1373
5541.04 1390
5541.74 1418
5542.45 1339
5543.15 1350
5543.85 1344
5544.55 1342
5545.26 1357
5545.96 1308
5546.66 1331
5547.36 1306
5548.07 1298
5548.77 1332
5549.47 1388
5550.18 1305
5550.88 1217
5551.58 1250
5552.29 1284
5552.99 1274
5553.69 1307
5554.40 1316
5555.10 1342
5555.80 1252
5556.51 1258
5557.21 1306
5557.91 1246
5558.62 1182
5559.32 1226
5560.02 1250
5560.73 1281
5561.43 1298
5562.14 1371
5562.84 1423
5563.54 1416
5564.25 1385
5564.95 1459
5565.65 1513
5566.36 1430
5567.06 1373
5567.77 1315
5568.47 1345
5569.18 1280
5569.88 1256
5570.58 1244
5571.29 1246
5571.99 1226
5572.70 1256
5573.40 1308
5574.11 1299
5574.81 1312
5575.52 1326
5576.22 1303
5576.93 1284
5577.63 1283
5578.33 1277
5579.04 1279
5579.74 1230
5580.45 1188
5581.15 1179
5581.86 1203
5582.56 1254
5583.27 1240
5583.97 1179
5584.68 1185
5585.39 1226
5586.09 1185
5586.80 1232
5587.50 1195
5588.21 1194
5588.91 1165
5589.62 1160
5590.32 1143
5591.03 1122
5591.73 1193
5592.44 1205
5593.15 1148
5593.85 1205
5594.56 1211
5595.26 1138
5595.97 1120
5596.68 1146
5597.38 1121
5598.09 1101
5598.79 1154
5599.50 1107
5600.21 1089
5600.91 1077
5601.62 1087
5602.33 1060
5603.03 1079
5603.74 1107
5604.44 1079
5605.15 1108
5605.86 1139
5606.56 1137
5607.27 1103
5607.98 1071
5608.68 1096
5609.39 1113
5610.10 1127
5610.80 1108
5611.51 1085
5612.22 1092
5612.93 1083
5613.63 1072
5614.34 1124
5615.05 1119
5615.75 1157
5616.46 1124
5617.17 1151
5617.88 1139
5618.58 1139
5619.29 1125
5620.00 1193
5620.71 1164
5621.41 1096
5622.12 1089
5622.83 1099
5623.54 1124
5624.24 1086
5624.95 1112
5625.66 1137
5626.37 1155
5627.08 1145
5627.78 1129
5628.49 1139
5629.20 1180
5629.91 1140
5630.62 1183
5631.32 1224
5632.03 1207
5632.74 1178
5633.45 1235
5634.16 1288
5634.86 1280
5635.57 1219
5636.28 1326
5636.99 1301
5637.70 1341
5638.41 1376
5639.12 1354
5639.82 1385
5640.53 1458
5641.24 1415
5641.95 1419
5642.66 1465
5643.37 1366
5644.08 1363
5644.79 1296
5645.50 1322
5646.21 1288
5646.91 1323
5647.62 1349
5648.33 1266
5649.04 1169
5649.75 1190
5650.46 1245
5651.17 1299
5651.88 1301
5652.59 1252
5653.30 1242
5654.01 1306
5654.72 1314
5655.43 1323
5656.14 1288
5656.85 1346
5657.56 1356
5658.27 1291
5658.98 1294
5659.69 1316
5660.40 1386
5661.11 1384
5661.82 1352
5662.53 1409
5663.24 1411
5663.95 1397
5664.66 1316
5665.37 1308
5666.08 1309
5666.79 1331
5667.50 1349
5668.21 1258
5668.92 1323
5669.63 1364
5670.34 1442
5671.05 1558
5671.76 1595
5672.47 1647
5673.18 1692
5673.89 1624
5674.61 1525
5675.32 1436
5676.03 1390
5676.74 1362
5677.45 1295
5678.16 1267
5678.87 1253
5679.58 1320
5680.29 1331
5681.01 1283
5681.72 1296
5682.43 1336
5683.14 1243
5683.85 1241
5684.56 1282
5685.27 1275
5685.99 1231
5686.70 1205
5687.41 1193
5688.12 1282
5688.83 1247
5689.54 1241
5690.26 1271
5690.97 1258
5691.68 1278
5692.39 1255
5693.10 1277
5693.82 1263
5694.53 1317
5695.24 1256
5695.95 1200
5696.67 1236
5697.38 1223
5698.09 1258
5698.80 1266
5699.51 1254
5700.23 1224
5700.94 1256
5701.65 1237
5702.36 1286
5703.08 1377
5703.79 1340
5704.50 1329
5705.22 1347
5705.93 1334
5706.64 1368
5707.35 1363
5708.07 1376
5708.78 1402
5709.49 1362
5710.21 1370
5710.92 1365
5711.63 1371
5712.35 1276
5713.06 1312
5713.77 1307
5714.49 1297
5715.20 1276
5715.91 1389
5716.63 1403
5717.34 1320
5718.05 1290
5718.77 1338
5719.48 1335
5720.19 1369
5720.91 1295
5721.62 1304
5722.34 1405
5723.05 1462
5723.76 1448
5724.48 1440
5725.19 1447
5725.91 1547
5726.62 1512
5727.33 1477
5728.05 1498
5728.76 1498
5729.48 1560
5730.19 1577
5730.91 1556
5731.62 1533
5732.34 1528
5733.05 1599
5733.76 1577
5734.48 1519
5735.19 1550
5735.91 1544
5736.62 1521
5737.34 1618
5738.05 1622
5738.77 1632
5739.48 1642
5740.20 1642
5740.91 1646
5741.63 1652
5742.34 1729
5743.06 1759
5743.77 1727
5744.49 1714
5745.20 1761
5745.92 1829
5746.63 1845
5747.35 1855
5748.07 1975
5748.78 2000
5749.50 2047
5750.21 2053
5750.93 2114
5751.64 2128
5752.36 2093
5753.07 2134
5753.79 2057
5754.51 2174
5755.22 2201
5755.94 2258
5756.65 2311
5757.37 2309
5758.09 2366
5758.80 2458
5759.52 2531
5760.24 2646
5760.95 2763
5761.67 2974
5762.38 3093
5763.10 3253
5763.82 3367
5764.53 3420
5765.25 3464
5765.97 3568
5766.68 3971
5767.40 4444
5768.12 5142
5768.83 6448
5769.55 8262
5770.27 10223
5770.98 12192
5771.70 13525
5772.42 13334
5773.13 12426
5773.85 10999
5774.57 9029
5775.29 7480
5776.00 6295
5776.72 5299
5777.44 4692
5778.16 4185
5778.87 4016
5779.59 3897
5780.31 3730
5781.03 3825
5781.74 3794
5782.46 3882
5783.18 3951
5783.90 3970
5784.61 4161
5785.33 4117
5786.05 4213
5786.77 4201
5787.48 4037
5788.20 3835
5788.92 3678
5789.64 3485
5790.36 3387
5791.08 3229
5791.79 2991
5792.51 2971
5793.23 2830
5793.95 2667
5794.67 2629
5795.38 2681
5796.10 2544
5796.82 2567
5797.54 2443
5798.26 2400
5798.98 2361
5799.70 2321
5800.41 2286
5801.13 2304
5801.85 2203
5802.57 2148
5803.29 2189
5804.01 2203
5804.73 2132
5805.45 2167
5806.17 2140
5806.89 2153
5807.60 2212
5808.32 2231
5809.04 2246
5809.76 2355
5810.48 2463
5811.20 2608
5811.92 2669
5812.64 2547
5813.36 2485
5814.08 2286
5814.80 2186
5815.52 2135
5816.24 1968
5816.96 1908
5817.68 1945
5818.40 1885
5819.12 1915
5819.84 1838
5820.56 1762
5821.28 1901
5822.00 1887
5822.72 1970
5823.44 1909
5824.16 1891
5824.88 1863
5825.60 1865
5826.32 1890
5827.04 1794
5827.76 1799
5828.48 1898
5829.20 1749
5829.92 1731
5830.64 1830
5831.36 1822
5832.08 1775
5832.80 1778
5833.52 1796
5834.25 1797
5834.97 1735
5835.69 1750
5836.41 1793
5837.13 1682
5837.85 1657
5838.57 1680
5839.29 1717
5840.01 1585
5840.73 1639
5841.46 1715
5842.18 1698
5842.90 1690
5843.62 1725
5844.34 1768
5845.06 1745
5845.78 1669
5846.51 1705
5847.23 1716
5847.95 1638
5848.67 1600
5849.39 1632
5850.11 1716
5850.84 1680
5851.56 1675
5852.28 1693
5853.00 1782
5853.72 1795
5854.45 1711
5855.17 1741
5855.89 1691
5856.61 1703
5857.33 1753
5858.06 1756
5858.78 1674
5859.50 1596
5860.22 1621
5860.95 1576
5861.67 1587
5862.39 1569
5863.11 1550
5863.84 1601
5864.56 1663
5865.28 1581
5866.01 1589
5866.73 1604
5867.45 1555
5868.17 1519
5868.90 1516
5869.62 1484
5870.34 1442
5871.07 1501
5871.79 1461
5872.51 1392
5873.24 1401
5873.96 1423
5874.68 1397
5875.41 1368
5876.13 1424
5876.85 1394
5877.58 1388
5878.30 1407
5879.02 1399
5879.75 1364
5880.47 1443
5881.19 1525
5881.92 1418
5882.64 1424
5883.37 1506
5884.09 1530
5884.81 1533
5885.54 1530
5886.26 1490
5886.99 1498
5887.71 1549
5888.43 1455
5889.16 1444
5889.88 1506
5890.61 1540
5891.33 1528
5892.05 1461
5892.78 1452
5893.50 1481
5894.23 1498
5894.95 1494
5895.68 1529
5896.40 1477
5897.13 1441
5897.85 1483
5898.58 1442
5899.30 1491
5900.03 1499
5900.75 1492
5901.48 1515
5902.20 1614
5902.93 1567
5903.65 1576
5904.38 1584
5905.10 1603
5905.83 1692
5906.55 1656
5907.28 1728
5908.00 1670
5908.73 1632
5909.45 1689
5910.18 1647
5910.90 1681
5911.63 1678
5912.36 1720
5913.08 1723
5913.81 1688
5914.53 1728
5915.26 1687
5915.98 1738
5916.71 1750
5917.44 1780
5918.16 1807
5918.89 1799
5919.61 1829
5920.34 1817
5921.07 1818
5921.79 1842
5922.52 1845
5923.25 1862
5923.97 1856
5924.70 1951
5925.42 1923
5926.15 1995
5926.88 2032
5927.60 2046
5928.33 2032
5929.06 2029
5929.78 2029
5930.51 2055
5931.24 2098
5931.96 2051
5932.69 2127
5933.42 2106
5934.15 2131
5934.87 2143
5935.60 2230
5936.33 2258
5937.05 2276
5937.78 2343
5938.51 2417
5939.24 2455
5939.96 2455
5940.69 2500
5941.42 2521
5942.14 2542
5942.87 2680
5943.60 2784
5944.33 2809
5945.06 2799
5945.78 2949
5946.51 2962
5947.24 3040
5947.97 2973
5948.69 2983
5949.42 3104
5950.15 3273
5950.88 3408
5951.61 3449
5952.33 3579
5953.06 3708
5953.79 4007
5954.52 4075
5955.25 4066
5955.98 4084
5956.70 3988
5957.43 3962
5958.16 3964
5958.89 3964
5959.62 4013
5960.35 4016
5961.07 3990
5961.80 3996
5962.53 4030
5963.26 4171
5963.99 4220
5964.72 4336
5965.45 4754
5966.18 5151
5966.90 5249
5967.63 5742
5968.36 5989
5969.09 5918
5969.82 5913
5970.55 5784
5971.28 5628
5972.01 5541
5972.74 5461
5973.47 5366
5974.20 5155
5974.93 5148
5975.66 5126
5976.39 5266
5977.12 5369
5977.84 5425
5978.57 5606
5979.30 5666
5980.03 5850
5980.76 6049
5981.49 6316
5982.22 6406
5982.95 6554
5983.68 6630
5984.41 6768
5985.14 6769
5985.87 6846
5986.60 6711
5987.33 6710
5988.06 6852
5988.79 6838
5989.53 6754
5990.26 6790
5990.99 6747
5991.72 6893
5992.45 7005
5993.18 6986
5993.91 7209
5994.64 7407
5995.37 7614
5996.10 7690
5996.83 7886
5997.56 7714
5998.29 7846
5999.02 8039
5999.75 8055
6000.49 7948
6001.22 7665
6001.95 7457
6002.68 7384
6003.41 7350
6004.14 7147
6004.87 6880
6005.60 6716
6006.34 6843
6007.07 7052
6007.80 7385
6008.53 7988
6009.26 9158
6009.99 10559
6010.72 12694
6011.46 15155
6012.19 18165
6012.92 21132
6013.65 23554
6014.38 25488
6015.12 26232
6015.85 25617
6016.58 24305
6017.31 22442
6018.04 19875
6018.78 17223
6019.51 14849
6020.24 12653
6020.97 10673
6021.70 9141
6022.44 8100
6023.17 7144
6023.90 6394
6024.63 5926
6025.37 5524
6026.10 5295
6026.83 5061
6027.56 4965
6028.30 4817
6029.03 4782
6029.76 4800
6030.50 4814
6031.23 4578
6031.96 4346
6032.69 4241
6033.43 4114
6034.16 3954
6034.89 3680
6035.63 3631
6036.36 3601
6037.09 3596
6037.83 3714
6038.56 3811
6039.29 3841
6040.03 3933
6040.76 4097
6041.49 4273
6042.23 4148
6042.96 4167
6043.69 4381
6044.43 4376
6045.16 4418
6045.90 4428
6046.63 4407
6047.36 4514
6048.10 4363
6048.83 4483
6049.57 4624
6050.30 4709
6051.03 4988
6051.77 5169
6052.50 5305
6053.24 5553
6053.97 5766
6054.70 5792
6055.44 5641
6056.17 5454
6056.91 5385
6057.64 5296
6058.38 5156
6059.11 5060
6059.85 4973
6060.58 4983
6061.32 4917
6062.05 4788
6062.79 4769
6063.52 4774
6064.26 4672
6064.99 4552
6065.72 4495
6066.46 4544
6067.20 4427
6067.93 4332
6068.67 4332
6069.40 4292
6070.14 4288
6070.87 4166
6071.61 4117
6072.34 4069
6073.08 4012
6073.81 3937
6074.55 3915
6075.28 3831
6076.02 3967
6076.76 3918
6077.49 3959
6078.23 4013
6078.96 3849
6079.70 3854
6080.43 3861
6081.17 3733
6081.91 3693
6082.64 3584
6083.38 3516
6084.11 3442
6084.85 3406
6085.59 3420
6086.32 3389
6087.06 3298
6087.80 3306
6088.53 3308
6089.27 3415
6090.00 3516
6090.74 3479
6091.48 3415
6092.21 3417
6092.95 3492
6093.69 3550
6094.42 3574
6095.16 3448
6095.90 3401
6096.63 3373
6097.37 3425
6098.11 3357
6098.85 3434
6099.58 3334
6100.32 3322
6101.06 3225
6101.79 3258
6102.53 3256
6103.27 3208
6104.01 3305
6104.74 3263
6105.48 3238
6106.22 3139
6106.96 3209
6107.69 3281
6108.43 3204
6109.17 3293
6109.91 3295
6110.64 3287
6111.38 3436
6112.12 3430
6112.86 3441
6113.59 3400
6114.33 3522
6115.07 3584
6115.81 3680
6116.55 3647
6117.28 3735
6118.02 3778
6118.76 3731
6119.50 3613
6120.24 3641
6120.98 3709
6121.71 3687
6122.45 3689
6123.19 3741
6123.93 3756
6124.67 3762
6125.41 3765
6126.15 3936
6126.88 3875
6127.62 3870
6128.36 3893
6129.10 3845
6129.84 3767
6130.58 3781
6131.32 3786
6132.06 3792
6132.80 3917
6133.53 3921
6134.27 3964
6135.01 4169
6135.75 4406
6136.49 4570
6137.23 4761
6137.97 5098
6138.71 5401
6139.45 5621
6140.19 5780
6140.93 5944
6141.67 5965
6142.41 5918
6143.15 5998
6143.89 5868
6144.63 5660
6145.37 5396
6146.11 5201
6146.85 5025
6147.59 4876
6148.33 4773
6149.07 4618
6149.81 4609
6150.55 4717
6151.29 4652
6152.03 4575
6152.77 4674
6153.51 4604
6154.25 4749
6154.99 4714
6155.73 4741
6156.47 4927
6157.21 4993
6157.95 4932
6158.69 5036
6159.43 5036
6160.17 5048
6160.91 5137
6161.65 5212
6162.39 5304
6163.13 5455
6163.88 5810
6164.62 6145
6165.36 6472
6166.10 6806
6166.84 7089
6167.58 7271
6168.32 7486
6169.06 7603
6169.80 7674
6170.55 7470
6171.29 7406
6172.03 7273
6172.77 7071
6173.51 6993
6174.25 6863
6174.99 6853
6175.74 6803
6176.48 6865
6177.22 6838
6177.96 7144
6178.70 7513
6179.44 8214
6180.19 9247
6180.93 10902
6181.67 13107
6182.41 15409
6183.15 17353
6183.90 18931
6184.64 19854
6185.38 19734
6186.12 18880
6186.87 17575
6187.61 16071
6188.35 14204
6189.09 12518
6189.84 11257
6190.58 10137
6191.32 9383
6192.06 8858
6192.81 8456
6193.55 8419
6194.29 8172
6195.03 8002
6195.78 7881
6196.52 7847
6197.26 7728
6198.01 7648
6198.75 7582
6199.49 7600
6200.23 7464
6200.98 7326
6201.72 7283
6202.46 7238
6203.21 7514
6203.95 7625
6204.69 8240
6205.44 9521
6206.18 11600
6206.92 14485
6207.67 18367
6208.41 22945
6209.15 26932
6209.90 29901
6210.64 31620
6211.39 31896
6212.13 30670
6212.87 28732
6213.62 25527
6214.36 21968
6215.11 18297
6215.85 15316
6216.59 12813
6217.34 10606
6218.08 9027
6218.83 7938
6219.57 7200
6220.31 6687
6221.06 6141
6221.80 5973
6222.55 5771
6223.29 5545
6224.04 5498
6224.78 5358
6225.53 5196
6226.27 5051
6227.02 4938
6227.76 4638
6228.50 4339
6229.25 4127
6229.99 3908
6230.74 3846
6231.48 3792
6232.23 3754
6232.97 3805
6233.72 3887
6234.46 3861
6235.21 3770
6235.96 3874
6236.70 4122
6237.45 4302
6238.19 4546
6238.94 4744
6239.68 4997
6240.43 5553
6241.17 6006
6241.92 6199
6242.66 6078
6243.41 5845
6244.16 5730
6244.90 5434
6245.65 5245
6246.39 5210
6247.14 5291
6247.88 5193
6248.63 5132
6249.38 5033
6250.12 4878
6250.87 4801
6251.62 4628
6252.36 4645
6253.11 4568
6253.85 4474
6254.60 4375
6255.35 4256
6256.09 4345
6256.84 4230
6257.59 4158
6258.33 4137
6259.08 4127
6259.83 4079
6260.57 4066
6261.32 4081
6262.07 4069
6262.81 4048
6263.56 3943
6264.31 3849
6265.05 3894
6265.80 3827
6266.55 3710
6267.30 3675
6268.04 3649
6268.79 3614
6269.54 3565
6270.28 3666
6271.03 3728
6271.78 3780
6272.53 3735
6273.27 3733
6274.02 3703
6274.77 3721
6275.52 3800
6276.26 3761
6277.01 3829
6277.76 3869
6278.51 3859
6279.25 3923
6280.00 4009
6280.75 3948
6281.50 3953
6282.25 3915
6282.99 3758
6283.74 3608
6284.49 3455
6285.24 3364
6285.99 3328
6286.74 3193
6287.48 3211
6288.23 3175
6288.98 3156
6289.73 3034
6290.48 3068
6291.23 3049
6291.97 2936
6292.72 2933
6293.47 2859
6294.22 2759
6294.97 2823
6295.72 2760
6296.47 2807
6297.22 2866
6297.96 2794
6298.71 2780
6299.46 2692
6300.21 2579
6300.96 2590
6301.71 2555
6302.46 2470
6303.21 2468
6303.96 2514
6304.71 2513
6305.46 2534
6306.21 2509
6306.96 2532
6307.71 2547
6308.45 2532
6309.20 2563
6309.95 2599
6310.70 2633
6311.45 2596
6312.20 2633
6312.95 2674
6313.70 2736
6314.45 2635
6315.20 2734
6315.95 2732
6316.70 2761
6317.45 2867
6318.20 2764
6318.95 2790
6319.70 2736
6320.45 2610
6321.20 2421
6321.95 2385
6322.70 2401
6323.46 2378
6324.21 2357
6324.96 2336
6325.71 2385
6326.46 2355
6327.21 2297
6327.96 2407
6328.71 2388
6329.46 2356
6330.21 2388
6330.96 2377
6331.71 2283
6332.46 2248
6333.21 2244
6333.97 2255
6334.72 2236
6335.47 2269
6336.22 2284
6336.97 2287
6337.72 2278
6338.47 2240
6339.22 2166
6339.98 2199
6340.73 2189
6341.48 2156
6342.23 2133
6342.98 2121
6343.73 2100
6344.49 2128
6345.24 2067
6345.99 2098
6346.74 2155
6347.49 2178
6348.24 2285
6349.00 2256
6349.75 2265
6350.50 2288
6351.25 2329
6352.01 2423
6352.76 2426
6353.51 2633
6354.26 2721
6355.01 2763
6355.77 2851
6356.52 2852
6357.27 2787
6358.02 2729
6358.78 2575
6359.53 2512
6360.28 2396
6361.03 2386
6361.79 2268
6362.54 2201
6363.29 2190
6364.05 2208
6364.80 2218
6365.55 2118
6366.30 2191
6367.06 2345
6367.81 2455
6368.56 2459
6369.32 2553
6370.07 2456
6370.82 2537
6371.58 2428
6372.33 2324
6373.08 2238
6373.84 2144
6374.59 2163
6375.34 2117
6376.10 2157
6376.85 2127
6377.60 2038
6378.36 2181
6379.11 2137
6379.87 2239
6380.62 2357
6381.37 2305
6382.13 2276
6382.88 2300
6383.64 2244
6384.39 2236
6385.14 2213
6385.90 2197
6386.65 2127
6387.41 2087
6388.16 2089
6388.91 2155
6389.67 2054
6390.42 1992
6391.18 1979
6391.93 2046
6392.69 2010
6393.44 1931
6394.20 1969
6394.95 1966
6395.71 1991
6396.46 2041
6397.21 1986
6397.97 1926
6398.72 2047
6399.48 1961
6400.23 1968
6400.99 1978
6401.74 1931
6402.50 1885
6403.26 1880
6404.01 1875
6404.77 1894
6405.52 1890
6406.28 1841
6407.03 1847
6407.79 1855
6408.54 1803
6409.30 1833
6410.05 1904
6410.81 1874
6411.56 1910
6412.32 1875
6413.08 1868
6413.83 1821
6414.59 1877
6415.34 1909
6416.10 1877
6416.86 1906
6417.61 1900
6418.37 1896
6419.12 1948
6419.88 1823
6420.64 1878
6421.39 1859
6422.15 1881
6422.91 1861
6423.66 1947
6424.42 1901
6425.17 1851
6425.93 1909
6426.69 1899
6427.44 1921
6428.20 1874
6428.96 1936
6429.71 1926
6430.47 1819
6431.23 1965
6431.98 1984
6432.74 1972
6433.50 1966
6434.26 1945
6435.01 2023
6435.77 1992
6436.53 1991
6437.28 2114
6438.04 2083
6438.80 2161
6439.56 2225
6440.31 2167
6441.07 2133
6441.83 2210
6442.59 2242
6443.34 2246
6444.10 2299
6444.86 2341
6445.62 2275
6446.37 2287
6447.13 2333
6447.89 2368
6448.65 2346
6449.40 2405
6450.16 2441
6450.92 2409
6451.68 2310
6452.44 2325
6453.19 2360
6453.95 2410
6454.71 2369
6455.47 2440
6456.23 2554
6456.99 2514
6457.74 2458
6458.50 2515
6459.26 2494
6460.02 2573
6460.78 2479
6461.54 2506
6462.30 2669
6463.05 2656
6463.81 2710
6464.57 2794
6465.33 2858
6466.09 2935
6466.85 3027
6467.61 2975
6468.37 2993
6469.13 2901
6469.88 3001
6470.64 2959
6471.40 2966
6472.16 2953
6472.92 2988
6473.68 2964
6474.44 3068
6475.20 2980
6475.96 3023
6476.72 3105
6477.48 3207
6478.24 3195
6479.00 3118
6479.76 3257
6480.52 3360
6481.28 3423
6482.04 3470
6482.80 3649
6483.56 3708
6484.32 3767
6485.08 3699
6485.84 3784
6486.60 3861
6487.36 3918
6488.12 3944
6488.88 3999
6489.64 3969
6490.40 4086
6491.16 4247
6491.92 4271
6492.68 4394
6493.44 4412
6494.20 4457
6494.96 4404
6495.72 4555
6496.48 4349
6497.24 4368
6498.00 4295
6498.76 4312
6499.52 4339
6500.28 4303
6501.05 4340
6501.81 4354
6502.57 4405
6503.33 4538
6504.09 5066
6504.85 5956
6505.61 7636
6506.37 10106
6507.13 13511
6507.90 17288
6508.66 20893
6509.42 23824
6510.18 25219
6510.94 24904
6511.70 23366
6512.46 20941
6513.23 18013
6513.99 15144
6514.75 12622
6515.51 10341
6516.27 8609
6517.03 7329
6517.80 6345
6518.56 5658
6519.32 5142
6520.08 4794
6520.84 4633
6521.61 4398
6522.37 4384
6523.13 4387
6523.89 4468
6524.66 4627
6525.42 4795
6526.18 5086
6526.94 5163
6527.71 5257
6528.47 5474
6529.23 5358
6529.99 5235
6530.76 5012
6531.52 4812
6532.28 4602
6533.04 4256
6533.81 4141
6534.57 4008
6535.33 4030
6536.10 4075
6536.86 4132
6537.62 4149
6538.38 4063
6539.15 4084
6539.91 4065
6540.67 3985
6541.44 3804
6542.20 3693
6542.96 3653
6543.73 3690
6544.49 3798
6545.25 3885
6546.02 4038
6546.78 4213
6547.55 4282
6548.31 4411
6549.07 4419
6549.84 4377
6550.60 4420
6551.36 4356
6552.13 4263
6552.89 4259
6553.66 4220
6554.42 4248
6555.18 4298
6555.95 4364
6556.71 4416
6557.48 4416
6558.24 4423
6559.01 4556
6559.77 4574
6560.53 4625
6561.30 4695
6562.06 4732
6562.83 4829
6563.59 4696
6564.36 4797
6565.12 4756
6565.89 4637
6566.65 4690
6567.42 4648
6568.18 4645
6568.95 4780
6569.71 4755
6570.48 4673
6571.24 4761
6572.01 4825
6572.77 4698
6573.54 4723
6574.30 4778
6575.07 4754
6575.83 4742
6576.60 4821
6577.36 4945
6578.13 4948
6578.89 4941
6579.66 4920
6580.42 4882
6581.19 4973
6581.96 4970
6582.72 5080
6583.49 5191
6584.25 5076
6585.02 5141
6585.78 5082
6586.55 5100
6587.32 5216
6588.08 5107
6588.85 5137
6589.61 5254
6590.38 5588
6591.15 5756
6591.91 6075
6592.68 6506
6593.45 7117
6594.21 7713
6594.98 8422
6595.74 8972
6596.51 9300
6597.28 9210
6598.04 8999
6598.81 8746
6599.58 8303
6600.34 7774
6601.11 7323
6601.88 6646
6602.64 6196
6603.41 5928
6604.18 5459
6604.95 5114
6605.71 4877
6606.48 4726
6607.25 4664
6608.01 4586
6608.78 4664
6609.55 4561
6610.32 4603
6611.08 4596
6611.85 4579
6612.62 4522
6613.38 4509
6614.15 4444
6614.92 4326
6615.69 4282
6616.46 4373
6617.22 4380
6617.99 4401
6618.76 4565
6619.53 4697
6620.29 4881
6621.06 5081
6621.83 5358
6622.60 5601
6623.37 5878
6624.13 6114
6624.90 6027
6625.67 6025
6626.44 5831
6627.21 5755
6627.98 5522
6628.74 5371
6629.51 5072
6630.28 4924
6631.05 4781
6631.82 4904
6632.59 5052
6633.35 5261
6634.12 5545
6634.89 5973
6635.66 6250
6636.43 6385
6637.20 6613
6637.97 6782
6638.74 7050
6639.51 7343
6640.27 7621
6641.04 8110
6641.81 8560
6642.58 8906
6643.35 9118
6644.12 8903
6644.89 8539
6645.66 7971
6646.43 7329
6647.20 6606
6647.97 6045
6648.74 5626
6649.51 5089
6650.28 4617
6651.05 4357
6651.82 4197
6652.58 4052
6653.35 3981
6654.12 3881
6654.89 3902
6655.66 3860
6656.43 3780
6657.20 3724
6657.97 3681
6658.74 3626
6659.51 3569
6660.28 3439
6661.05 3473
6661.83 3399
6662.60 3383
6663.37 3359
6664.14 3345
6664.91 3279
6665.68 3329
6666.45 3321
6667.22 3333
6667.99 3277
6668.76 3326
6669.53 3369
6670.30 3493
6671.07 3602
6671.84 3668
6672.61 3735
6673.38 3654
6674.16 3650
6674.93 3688
6675.70 3618
6676.47 3621
6677.24 3659
6678.01 3715
6678.78 3674
6679.55 3806
6680.33 3843
6681.10 3833
6681.87 3827
6682.64 3828
6683.41 3881
6684.18 4015
6684.95 4126
6685.73 4226
6686.50 4299
6687.27 4227
6688.04 4163
6688.81 4096
6689.58 4005
6690.36 3817
6691.13 3644
6691.90 3495
6692.67 3410
6693.44 3392
6694.22 3341
6694.99 3226
6695.76 3222
6696.53 3180
6697.31 3161
6698.08 3093
6698.85 3110
6699.62 3113
6700.40 3063
6701.17 3057
6701.94 3030
6702.71 2989
6703.49 2976
6704.26 2950
6705.03 2843
6705.80 2880
6706.58 2934
6707.35 2875
6708.12 2862
6708.90 2799
6709.67 2809
6710.44 2775
6711.22 2796
6711.99 2759
6712.76 2797
6713.54 2751
6714.31 2760
6715.08 2808
6715.86 2823
6716.63 2824
6717.40 2737
6718.18 2809
6718.95 2848
6719.72 2881
6720.50 2950
6721.27 2904
6722.04 2898
6722.82 2959
6723.59 2924
6724.37 2914
6725.14 2921
6725.91 2790
6726.69 2811
6727.46 2750
6728.24 2719
6729.01 2651
6729.78 2623
6730.56 2603
6731.33 2612
6732.11 2663
6732.88 2647
6733.66 2659
6734.43 2676
6735.20 2685
6735.98 2715
6736.75 2725
6737.53 2759
6738.30 2773
6739.08 2755
6739.85 2848
6740.63 2876
6741.40 2863
6742.18 2830
6742.95 2862
6743.73 2976
6744.50 3077
6745.28 2937
6746.05 2991
6746.83 3065
6747.60 3126
6748.38 3167
6749.15 3110
6749.93 3229
6750.70 3367
6751.48 3366
6752.25 3408
6753.03 3562
6753.81 3735
6754.58 3701
6755.36 3620
6756.13 3648
6756.91 3585
6757.68 3504
6758.46 3369
6759.24 3301
6760.01 3334
6760.79 3379
6761.56 3393
6762.34 3376
6763.12 3338
6763.89 3379
6764.67 3392
6765.44 3281
6766.22 3369
6767.00 3487
6767.77 3765
6768.55 3877
6769.33 3790
6770.10 3775
6770.88 3609
6771.66 3517
6772.43 3275
6773.21 3114
6773.99 3083
6774.76 2969
6775.54 2933
6776.32 2860
6777.09 2839
6777.87 2762
6778.65 2755
6779.42 2743
6780.20 2678
6780.98 2667
6781.76 2644
6782.53 2741
6783.31 2674
6784.09 2637
6784.87 2620
6785.64 2630
6786.42 2645
6787.20 2538
6787.98 2589
6788.75 2627
6789.53 2487
6790.31 2498
6791.09 2461
6791.86 2413
6792.64 2281
6793.42 2350
6794.20 2322
6794.98 2398
6795.75 2384
6796.53 2337
6797.31 2412
6798.09 2362
6798.87 2338
6799.64 2365
6800.42 2398
6801.20 2460
6801.98 2433
6802.76 2476
6803.54 2508
6804.31 2420
6805.09 2406
6805.87 2449
6806.65 2415
6807.43 2415
6808.21 2434
6808.99 2348
6809.76 2429
6810.54 2376
6811.32 2417
6812.10 2415
6812.88 2433
6813.66 2344
6814.44 2346
6815.22 2389
6816.00 2426
6816.78 2418
6817.55 2418
6818.33 2455
6819.11 2428
6819.89 2446
6820.67 2466
6821.45 2531
6822.23 2512
6823.01 2491
6823.79 2456
6824.57 2402
6825.35 2399
6826.13 2417
6826.91 2445
6827.69 2400
6828.47 2388
6829.25 2430
6830.03 2306
6830.81 2321
6831.59 2335
6832.37 2396
6833.15 2420
6833.93 2463
6834.71 2589
6835.49 2753
6836.27 3153
6837.05 3823
6837.83 4751
6838.61 5551
6839.39 6274
6840.17 6821
6840.95 6984
6841.73 6773
6842.51 6335
6843.29 5747
6844.08 5107
6844.86 4605
6845.64 4109
6846.42 3733
6847.20 3489
6847.98 3329
6848.76 3227
6849.54 3303
6850.32 3483
6851.10 3729
6851.89 3926
6852.67 3966
6853.45 3956
6854.23 3755
6855.01 3527
6855.79 3240
6856.57 3181
6857.35 2981
6858.14 2742
6858.92 2580
6859.70 2467
6860.48 2468
6861.26 2539
6862.04 2422
6862.83 2339
6863.61 2326
6864.39 2367
6865.17 2440
6865.95 2473
6866.74 2458
6867.52 2495
6868.30 2623
6869.08 2591
6869.86 2510
6870.65 2548
6871.43 2557
6872.21 2534
6872.99 2576
6873.78 2634
6874.56 2777
6875.34 2693
6876.12 2805
6876.91 2836
6877.69 2902
6878.47 2994
6879.25 3012
6880.04 3119
6880.82 3297
6881.60 3476
6882.39 3727
6883.17 3917
6883.95 4040
6884.74 4139
6885.52 4050
6886.30 3971
6887.08 4030
6887.87 4189
6888.65 4331
6889.43 4622
6890.22 4659
6891.00 4593
6891.78 4587
6892.57 4274
6893.35 4083
6894.14 3889
6894.92 3650
6895.70 3474
6896.49 3335
6897.27 3374
6898.05 3221
6898.84 3261
6899.62 3161
6900.41 3150
6901.19 3063
6901.97 3140
6902.76 3145
6903.54 3109
6904.33 3071
6905.11 3044
6905.89 3024
6906.68 3052
6907.46 3044
6908.25 3011
6909.03 2835
6909.82 2838
6910.60 2856
6911.39 2825
6912.17 2846
6912.96 2896
6913.74 2891
6914.52 2930
6915.31 2884
6916.09 2935
6916.88 2996
6917.66 2974
6918.45 2852
6919.23 2901
6920.02 2893
6920.80 2862
6921.59 2941
6922.37 2903
6923.16 2960
6923.95 2985
6924.73 2979
6925.52 3104
6926.30 3178
6927.09 3241
6927.87 3243
6928.66 3286
6929.44 3341
6930.23 3369
6931.01 3356
6931.80 3348
6932.59 3380
6933.37 3388
6934.16 3404
6934.94 3440
6935.73 3381
6936.52 3470
6937.30 3492
6938.09 3677
6938.87 3838
6939.66 4019
6940.45 4284
6941.23 4639
6942.02 5035
6942.81 5173
6943.59 5524
6944.38 5749
6945.16 5934
6945.95 6052
6946.74 6032
6947.52 5951
6948.31 5803
6949.10 5656
6949.88 5715
6950.67 5683
6951.46 5607
6952.25 5490
6953.03 5304
6953.82 5085
6954.61 5109
6955.39 5091
6956.18 4988
6956.97 5014
6957.75 4914
6958.54 4939
6959.33 5035
6960.12 4974
6960.90 4943
6961.69 4994
6962.48 4972
6963.27 5099
6964.05 5118
6964.84 5252
6965.63 5433
6966.42 5793
6967.20 6082
6967.99 6477
6968.78 6917
6969.57 7241
6970.36 7593
6971.14 7653
6971.93 7815
6972.72 7870
6973.51 7950
6974.30 7776
6975.08 7778
6975.87 7663
6976.66 7609
6977.45 7616
6978.24 7781
6979.03 8087
6979.81 8446
6980.60 9154
6981.39 10253
6982.18 12007
6982.97 14868
6983.76 19045
6984.55 23777
6985.34 28944
6986.12 32782
6986.91 35505
6987.70 36672
6988.49 36204
6989.28 34584
6990.07 31584
6990.86 28013
6991.65 24164
6992.44 20232
6993.23 16518
6994.01 13451
6994.80 11282
6995.59 9591
6996.38 8251
6997.17 7314
6997.96 6522
6998.75 6021
6999.54 5620
7000.33 5406
7001.12 5235
7001.91 4974
7002.70 4858
7003.49 4813
7004.28 4540
7005.07 4197
7005.86 4043
7006.65 3626
7007.44 3473
7008.23 3319
7009.02 3250
7009.81 3144
7010.60 3221
7011.39 3464
7012.18 3626
7012.97 3848
7013.76 4047
7014.55 4269
7015.34 4361
7016.13 4417
7016.92 4329
7017.71 4185
7018.50 4042
7019.29 3902
7020.08 3893
7020.88 3840
7021.67 4014
7022.46 4009
7023.25 4048
7024.04 4302
7024.83 4397
7025.62 4522
7026.41 4578
7027.20 4647
7027.99 4674
7028.79 4761
7029.58 4688
7030.37 4609
7031.16 4442
7031.95 4239
7032.74 4113
7033.53 3988
7034.33 3869
7035.12 3808
7035.91 3790
7036.70 3768
7037.49 3796
7038.28 3875
7039.08 3891
7039.87 3965
7040.66 3941
7041.45 3949
7042.24 3868
7043.04 3868
7043.83 3843
7044.62 3750
7045.41 3823
7046.20 3863
7047.00 3979
7047.79 4057
7048.58 4139
7049.37 4161
7050.17 4381
7050.96 4665
7051.75 4893
7052.54 4826
7053.34 4857
7054.13 4662
7054.92 4544
7055.71 4297
7056.51 4119
7057.30 3995
7058.09 3938
7058.89 4016
7059.68 4052
7060.47 4020
7061.26 4040
7062.06 3876
7062.85 3726
7063.64 3682
7064.44 3724
7065.23 3600
7066.02 3533
7066.82 3545
7067.61 3455
7068.40 3440
7069.20 3290
7069.99 3198
7070.78 3084
7071.58 2998
7072.37 2920
7073.17 2899
7073.96 2894
7074.75 2919
7075.55 2851
7076.34 2825
7077.13 2682
7077.93 2631
7078.72 2618
7079.52 2497
7080.31 2565
7081.10 2574
7081.90 2590
7082.69 2562
7083.49 2527
7084.28 2423
7085.08 2427
7085.87 2456
7086.67 2423
7087.46 2435
7088.25 2438
7089.05 2400
7089.84 2392
7090.64 2408
7091.43 2371
7092.23 2399
7093.02 2293
7093.82 2179
7094.61 2194
7095.41 2186
7096.20 2177
7097.00 2181
7097.79 2139
7098.59 2075
7099.38 2029
7100.18 2041
7100.97 2027
7101.77 2030
7102.56 2036
7103.36 2078
7104.15 2014
7104.95 1989
7105.75 1974
7106.54 1929
7107.34 1903
7108.13 1893
7108.93 1892
7109.72 1887
7110.52 1932
7111.32 1901
7112.11 1868
7112.91 1891
7113.70 1930
7114.50 1914
7115.30 1935
7116.09 1910
7116.89 1930
7117.68 1894
7118.48 1892
7119.28 1837
7120.07 1850
7120.87 1914
7121.67 1876
7122.46 1827
7123.26 1857
7124.06 1837
7124.85 1877
7125.65 1796
7126.45 1813
7127.24 1826
7128.04 1887
7128.84 1933
7129.63 1997
7130.43 2036
7131.23 2106
7132.02 2123
7132.82 2115
7133.62 2148
7134.41 2110
7135.21 1971
7136.01 1966
7136.81 1874
7137.60 1848
7138.40 1846
7139.20 1794
7140.00 1790
7140.79 1753
7141.59 1733
7142.39 1729
7143.19 1694
7143.98 1691
7144.78 1702
7145.58 1669
7146.38 1671
7147.18 1649
7147.97 1649
7148.77 1620
7149.57 1622
7150.37 1620
7151.17 1567
7151.96 1580
7152.76 1586
7153.56 1590
7154.36 1610
7155.16 1730
7155.95 1805
7156.75 1801
7157.55 1800
7158.35 1839
7159.15 1852
7159.95 1855
7160.75 1816
7161.54 1784
7162.34 1691
7163.14 1698
7163.94 1654
7164.74 1648
7165.54 1634
7166.34 1616
7167.14 1623
7167.93 1576
7168.73 1558
7169.53 1562
7170.33 1539
7171.13 1575
7171.93 1479
7172.73 1580
7173.53 1497
7174.33 1493
7175.13 1515
7175.93 1505
7176.73 1475
7177.53 1497
7178.33 1475
7179.13 1414
7179.93 1463
7180.73 1444
7181.53 1454
7182.32 1517
7183.12 1572
7183.92 1613
7184.72 1610
7185.52 1556
7186.32 1523
7187.12 1485
7187.92 1541
7188.72 1451
7189.53 1415
7190.33 1381
7191.13 1398
7191.93 1354
7192.73 1365
7193.53 1359
7194.33 1339
7195.13 1359
7195.93 1391
7196.73 1382
7197.53 1321
7198.33 1293
7199.13 1440
7199.93 1448
7200.73 1337
7201.53 1339
7202.33 1393
7203.14 1401
7203.94 1441
7204.74 1460
7205.54 1430
7206.34 1442
7207.14 1379
7207.94 1368
7208.74 1371
7209.55 1412
7210.35 1420
7211.15 1402
7211.95 1416
7212.75 1428
7213.55 1459
7214.35 1470
7215.16 1403
7215.96 1357
7216.76 1416
7217.56 1467
7218.36 1469
7219.16 1422
7219.97 1418
7220.77 1484
7221.57 1491
7222.37 1500
7223.17 1465
7223.98 1455
7224.78 1433
7225.58 1450
7226.38 1442
7227.19 1470
7227.99 1444
7228.79 1437
7229.59 1432
7230.40 1552
7231.20 1540
7232.00 1501
7232.80 1588
7233.61 1690
7234.41 1721
7235.21 1853
7236.01 1978
7236.82 2104
7237.62 2171
7238.42 2196
7239.23 2142
7240.03 2055
7240.83 2011
7241.63 1832
7242.44 1850
7243.24 1753
7244.04 1628
7244.85 1636
7245.65 1595
7246.45 1615
7247.26 1510
7248.06 1554
7248.86 1470
7249.67 1485
7250.47 1514
7251.28 1487
7252.08 1467
7252.88 1459
7253.69 1421
7254.49 1435
7255.29 1391
7256.10 1440
7256.90 1442
7257.71 1436
7258.51 1443
7259.31 1441
7260.12 1399
7260.92 1468
7261.73 1436
7262.53 1439
7263.34 1499
7264.14 1446
7264.94 1529
7265.75 1579
7266.55 1581
7267.36 1552
7268.16 1518
7268.97 1574
7269.77 1549
7270.58 1571
7271.38 1547
7272.19 1613
7272.99 1588
7273.80 1588
7274.60 1574
7275.41 1538
7276.21 1550
7277.02 1588
7277.82 1618
7278.63 1682
7279.43 1661
7280.24 1739
7281.04 1872
7281.85 2056
7282.65 2250
7283.46 2463
7284.26 2812
7285.07 3141
7285.87 3415
7286.68 3500
7287.49 3501
7288.29 3251
7289.10 2965
7289.90 2689
7290.71 2528
7291.52 2281
7292.32 2092
7293.13 1942
7293.93 1919
7294.74 1788
7295.55 1769
7296.35 1685
7297.16 1731
7297.96 1710
7298.77 1666
7299.58 1606
7300.38 1613
7301.19 1653
7302.00 1738
7302.80 1709
7303.61 1753
7304.42 1715
7305.22 1766
7306.03 1765
7306.84 1730
7307.64 1801
7308.45 1888
7309.26 1846
7310.06 1750
7310.87 1810
7311.68 1856
7312.48 1802
7313.29 1839
7314.10 1886
7314.90 1899
7315.71 1890
7316.52 1956
7317.33 1982
7318.13 2133
7318.94 2281
7319.75 2535
7320.56 2814
7321.36 2960
7322.17 3081
7322.98 3100
7323.79 3160
7324.59 2985
7325.40 2783
7326.21 2612
7327.02 2399
7327.83 2229
7328.63 2166
7329.44 1994
7330.25 1944
7331.06 1827
7331.87 1821
7332.67 1778
7333.48 1685
7334.29 1797
7335.10 1778
7335.91 1794
7336.72 1781
7337.52 1717
7338.33 1761
7339.14 1873
7339.95 1887
7340.76 1906
7341.57 1940
7342.38 1949
7343.18 1927
7343.99 1953
7344.80 1844
7345.61 1789
7346.42 1830
7347.23 1825
7348.04 1719
7348.85 1668
7349.66 1713
7350.46 1717
7351.27 1653
7352.08 1606
7352.89 1639
7353.70 1622
7354.51 1630
7355.32 1642
7356.13 1654
7356.94 1661
7357.75 1746
7358.56 1784
7359.37 1808
7360.18 1828
7360.99 1976
7361.80 2076
7362.61 2082
7363.42 2068
7364.23 2022
7365.04 1957
7365.85 1934
7366.66 1923
7367.47 1869
7368.28 1771
7369.09 1828
7369.90 1796
7370.71 1693
7371.52 1732
7372.33 1745
7373.14 1672
7373.95 1625
7374.76 1652
7375.57 1698
7376.38 1714
7377.19 1728
7378.00 1763
7378.81 1878
7379.62 1970
7380.43 2090
7381.24 2171
7382.06 2307
7382.87 2421
7383.68 2404
7384.49 2344
7385.30 2306
7386.11 2228
7386.92 2068
7387.73 1940
7388.54 1849
7389.36 1768
7390.17 1694
7390.98 1619
7391.79 1551
7392.60 1573
7393.41 1543
7394.22 1500
7395.04 1506
7395.85 1466
7396.66 1445
7397.47 1449
7398.28 1450
7399.09 1466
7399.91 1516
7400.72 1520
7401.53 1493
7402.34 1570
7403.15 1537
7403.97 1472
7404.78 1481
7405.59 1449
7406.40 1411
7407.21 1451
7408.03 1440
7408.84 1415
7409.65 1358
7410.46 1406
7411.28 1414
7412.09 1430
7412.90 1359
7413.71 1362
7414.53 1320
7415.34 1385
7416.15 1334
7416.96 1343
7417.78 1307
7418.59 1351
7419.40 1291
7420.22 1276
7421.03 1263
7421.84 1216
7422.66 1259
7423.47 1296
7424.28 1271
7425.09 1246
7425.91 1281
7426.72 1304
7427.53 1320
7428.35 1328
7429.16 1358
7429.98 1357
7430.79 1349
7431.60 1302
7432.42 1315
7433.23 1267
7434.04 1301
7434.86 1303
7435.67 1314
7436.48 1300
7437.30 1299
7438.11 1334
7438.93 1288
7439.74 1325
7440.55 1362
7441.37 1338
7442.18 1325
7443.00 1315
7443.81 1333
7444.63 1289
7445.44 1240
7446.25 1264
7447.07 1241
7447.88 1280
7448.70 1206
7449.51 1160
7450.33 1203
7451.14 1244
7451.96 1193
7452.77 1184
7453.59 1225
7454.40 1219
7455.22 1215
7456.03 1204
7456.85 1200
7457.66 1239
7458.48 1204
7459.29 1165
7460.11 1205
7460.92 1197
7461.74 1192
7462.55 1218
7463.37 1159
7464.18 1181
7465.00 1181
7465.81 1148
7466.63 1172
7467.44 1157
7468.26 1179
7469.08 1177
7469.89 1146
7470.71 1200
7471.52 1157
7472.34 1157
7473.15 1110
7473.97 1149
7474.79 1144
7475.60 1150
7476.42 1113
7477.23 1077
7478.05 1088
7478.87 1099
7479.68 1176
7480.50 1174
7481.32 1147
7482.13 1142
7482.95 1141
7483.76 1164
7484.58 1164
7485.40 1208
7486.21 1156
7487.03 1194
7487.85 1195
7488.66 1174
7489.48 1117
7490.30 1172
7491.11 1163
7491.93 1093
7492.75 1112
7493.57 1133
7494.38 1090
7495.20 1082
7496.02 1107
7496.83 1146
7497.65 1155
7498.47 1185
7499.29 1128
7500.10 1081
7500.92 1148
7501.74 1133
7502.55 1104
7503.37 1162
7504.19 1101
7505.01 1160
7505.83 1174
7506.64 1149
7507.46 1102
7508.28 1082
7509.10 1082
7509.91 1074
7510.73 1105
7511.55 1111
7512.37 1083
7513.19 1106
7514.00 1115
7514.82 1096
7515.64 1157
7516.46 1154
7517.28 1138
7518.10 1124
7518.91 1157
7519.73 1159
7520.55 1156
7521.37 1154
7522.19 1156
7523.01 1163
7523.82 1207
7524.64 1180
7525.46 1254
7526.28 1304
7527.10 1232
7527.92 1219
7528.74 1245
7529.56 1154
7530.38 1173
7531.19 1176
7532.01 1138
7532.83 1162
7533.65 1248
7534.47 1220
7535.29 1169
7536.11 1122
7536.93 1139
7537.75 1146
7538.57 1139
7539.39 1123
7540.21 1139
7541.03 1120
7541.85 1117
7542.67 1136
7543.48 1075
7544.30 1111
7545.12 1119
7545.94 1083
7546.76 1102
7547.58 1123
7548.40 1127
7549.22 1114
7550.04 1094
7550.86 1075
7551.68 1046
7552.50 1100
7553.32 1098
7554.14 1125
7554.97 1089
7555.79 1096
7556.61 1067
7557.43 1064
7558.25 1105
7559.07 1118
7559.89 1081
7560.71 1090
7561.53 1149
7562.35 1114
7563.17 1118
7563.99 1166
7564.81 1136
7565.63 1110
7566.45 1104
7567.28 1119
7568.10 1090
7568.92 1107
7569.74 1121
7570.56 1118
7571.38 1122
7572.20 1163
7573.02 1159
7573.84 1146
7574.67 1084
7575.49 1133
7576.31 1196
7577.13 1135
7577.95 1164
7578.77 1159
7579.60 1171
7580.42 1196
7581.24 1179
7582.06 1192
7582.88 1198
7583.70 1139
7584.53 1168
7585.35 1199
7586.17 1250
7586.99 1204
7587.81 1141
7588.64 1184
7589.46 1179
7590.28 1262
7591.10 1247
7591.93 1211
7592.75 1204
7593.57 1248
7594.39 1247
7595.22 1280
7596.04 1249
7596.86 1218
7597.68 1236
7598.51 1281
7599.33 1314
7600.15 1270
7600.97 1267
7601.80 1310
7602.62 1313
7603.44 1397
7604.27 1408
7605.09 1454
7605.91 1398
7606.73 1355
7607.56 1417
7608.38 1394
7609.20 1374
7610.03 1314
7610.85 1344
7611.67 1308
7612.50 1357
7613.32 1330
7614.15 1448
7614.97 1388
7615.79 1447
7616.62 1503
7617.44 1500
7618.26 1604
7619.09 1737
7619.91 1701
7620.73 1745
7621.56 1732
7622.38 1730
7623.21 1682
7624.03 1646
7624.85 1645
7625.68 1642
7626.50 1588
7627.33 1630
7628.15 1709
7628.98 1662
7629.80 1686
7630.62 1782
7631.45 1885
7632.27 1902
7633.10 1946
7633.92 1945
7634.75 1879
7635.57 1863
7636.40 1724
7637.22 1648
7638.05 1588
7638.87 1539
7639.70 1466
7640.52 1396
7641.35 1319
7642.17 1358
7643.00 1320
7643.82 1322
7644.65 1361
7645.47 1439
7646.30 1496
7647.12 1549
7647.95 1530
7648.77 1639
7649.60 1711
7650.42 1742
7651.25 1764
7652.08 1838
7652.90 1825
7653.73 1799
7654.55 1742
7655.38 1628
7656.20 1526
7657.03 1404
7657.86 1322
7658.68 1375
7659.51 1323
7660.33 1296
7661.16 1299
7661.99 1242
7662.81 1238
7663.64 1273
7664.46 1263
7665.29 1305
7666.12 1267
7666.94 1304
7667.77 1216
7668.60 1177
7669.42 1186
7670.25 1190
7671.08 1179
7671.90 1181
7672.73 1199
7673.56 1160
7674.38 1105
7675.21 1101
7676.04 1139
7676.86 1155
7677.69 1164
7678.52 1157
7679.34 1180
7680.17 1168
7681.00 1196
7681.83 1202
7682.65 1212
7683.48 1158
7684.31 1242
7685.13 1240
7685.96 1214
7686.79 1292
7687.62 1289
7688.44 1250
7689.27 1330
7690.10 1303
7690.93 1255
7691.76 1239
7692.58 1241
7693.41 1255
7694.24 1299
7695.07 1313
7695.89 1320
7696.72 1416
7697.55 1425
7698.38 1502
7699.21 1516
7700.03 1503
7700.86 1493
7701.69 1472
7702.52 1425
7703.35 1336
7704.18 1298
7705.00 1273
7705.83 1245
7706.66 1197
7707.49 1244
7708.32 1267
7709.15 1206
7709.98 1161
7710.80 1159
7711.63 1204
7712.46 1201
7713.29 1203
7714.12 1244
7714.95 1179
7715.78 1148
7716.61 1176
7717.44 1164
7718.27 1185
7719.09 1108
7719.92 1124
7720.75 1140
7721.58 1161
7722.41 1151
7723.24 1162
7724.07 1197
7724.90 1215
7725.73 1221
7726.56 1238
7727.39 1291
7728.22 1334
7729.05 1339
7729.88 1366
7730.71 1366
7731.54 1384
7732.37 1358
7733.20 1294
7734.03 1292
7734.86 1237
7735.69 1259
7736.52 1205
7737.35 1196
7738.18 1147
7739.01 1149
7739.84 1080
7740.67 1108
7741.50 1117
7742.33 1127
7743.16 1164
7743.99 1148
7744.82 1166
7745.65 1290
7746.48 1380
7747.31 1482
7748.14 1591
7748.98 1606
7749.81 1619
7750.64 1627
7751.47 1622
7752.30 1522
7753.13 1487
7753.96 1362
7754.79 1235
7755.62 1198
7756.45 1211
7757.29 1194
7758.12 1110
7758.95 1075
7759.78 1084
7760.61 1121
7761.44 1066
7762.27 1074
7763.11 1010
7763.94 1078
7764.77 1089
7765.60 1089
7766.43 1050
7767.26 1044
7768.10 1071
7768.93 1009
7769.76 1053
7770.59 1029
7771.42 1048
7772.26 1065
7773.09 1057
7773.92 1057
7774.75 1129
7775.58 1093
7776.42 1097
7777.25 1081
7778.08 1032
7778.91 1114
7779.75 1119
7780.58 1045
7781.41 1033
7782.24 1054
7783.08 1119
7783.91 1106
7784.74 1031
7785.57 1070
7786.41 1094
7787.24 1068
7788.07 1057
7788.91 1091
7789.74 1109
7790.57 1073
7791.40 1078
7792.24 1062
7793.07 1085
7793.90 1087
7794.74 1117
7795.57 1142
7796.40 1077
7797.24 1139
7798.07 1161
7798.90 1080
7799.74 1136
7800.57 1143
7801.40 1223
7802.24 1196
7803.07 1237
7803.91 1229
7804.74 1172
7805.57 1185
7806.41 1215
7807.24 1206
7808.07 1186
7808.91 1203
7809.74 1176
7810.58 1250
7811.41 1293
7812.25 1275
7813.08 1323
7813.91 1407
7814.75 1468
7815.58 1551
7816.42 1555
7817.25 1620
7818.09 1570
7818.92 1650
7819.75 1591
7820.59 1602
7821.42 1552
7822.26 1633
7823.09 1647
7823.93 1637
7824.76 1713
7825.60 1767
7826.43 1711
7827.27 1615
7828.10 1558
7828.94 1526
7829.77 1509
7830.61 1449
7831.44 1421
7832.28 1391
7833.11 1451
7833.95 1466
7834.78 1476
7835.62 1487
7836.46 1471
7837.29 1503
7838.13 1431
7838.96 1416
7839.80 1387
7840.63 1356
7841.47 1289
7842.31 1331
7843.14 1246
7843.98 1213
7844.81 1227
7845.65 1209
7846.48 1188
7847.32 1167
7848.16 1143
7848.99 1167
7849.83 1157
7850.67 1131
7851.50 1185
7852.34 1149
7853.17 1087
7854.01 1116
7854.85 1106
7855.68 1122
7856.52 1121
7857.36 1153
7858.19 1137
7859.03 1146
7859.87 1192
7860.70 1180
7861.54 1151
7862.38 1172
7863.21 1165
7864.05 1173
7864.89 1187
7865.73 1126
7866.56 1101
7867.40 1118
7868.24 1118
7869.07 1163
7869.91 1193
7870.75 1212
7871.59 1202
7872.42 1218
7873.26 1183
7874.10 1209
7874.94 1217
7875.77 1232
7876.61 1283
7877.45 1280
7878.29 1339
7879.12 1457
7879.96 1474
7880.80 1482
7881.64 1510
7882.47 1559
7883.31 1542
7884.15 1593
7884.99 1469
7885.83 1449
7886.67 1427
7887.50 1390
7888.34 1354
7889.18 1319
7890.02 1290
7890.86 1355
7891.69 1374
7892.53 1401
7893.37 1366
7894.21 1355
7895.05 1342
7895.89 1287
7896.73 1268
7897.57 1310
7898.40 1189
7899.24 1178
7900.08 1242
7900.92 1174
7901.76 1156
7902.60 1124
7903.44 1151
7904.28 1153
7905.12 1154
7905.95 1145
7906.79 1119
7907.63 1160
7908.47 1174
7909.31 1162
7910.15 1188
7910.99 1116
7911.83 1128
7912.67 1180
7913.51 1152
7914.35 1234
7915.19 1267
7916.03 1389
7916.87 1406
7917.71 1450
7918.55 1505
7919.39 1547
7920.23 1544
7921.07 1484
7921.91 1411
7922.75 1349
7923.59 1330
7924.43 1290
7925.27 1148
7926.11 1160
7926.95 1188
7927.79 1122
7928.63 1054
7929.47 1044
7930.31 1066
7931.15 1048
7931.99 1039
7932.83 1031
7933.67 1063
7934.51 1051
7935.35 1024
7936.19 1019
7937.04 1053
7937.88 1043
7938.72 1044
7939.56 1056
7940.40 1033
7941.24 1058
7942.08 1040
7942.92 1029
7943.76 1040
7944.60 1050
7945.45 1051
7946.29 1090
7947.13 1077
7947.97 1049
7948.81 1045
7949.65 1040
7950.49 1035
7951.34 1007
7952.18 1005
7953.02 1117
7953.86 1049
7954.70 1132
7955.54 1127
7956.39 1124
7957.23 1127
7958.07 1169
7958.91 1124
7959.75 1104
7960.60 1107
7961.44 1125
7962.28 1166
7963.12 1116
7963.96 1112
7964.81 1063
7965.65 1084
7966.49 1165
7967.33 1223
7968.18 1242
7969.02 1297
7969.86 1337
7970.70 1291
7971.55 1215
7972.39 1209
7973.23 1148
7974.08 1133
7974.92 1090
7975.76 1051
7976.60 1034
7977.45 1046
7978.29 1022
7979.13 1050
7979.98 1043
7980.82 990
7981.66 1050
7982.51 1014
7983.35 962
7984.19 963
7985.04 961
7985.88 940
7986.72 909
7987.57 960
7988.41 912
7989.25 934
7990.10 929
7990.94 935
7991.78 894
7992.63 828
7993.47 908
7994.32 913
7995.16 867
7996.00 878
7996.85 925
7997.69 918
7998.53 833
7999.38 850
8000.22 870
8001.07 914
8001.91 886
8002.76 829
8003.60 872
8004.44 858
8005.29 892
8006.13 833
8006.98 807
8007.82 841
8008.67 858
8009.51 830
8010.36 870
8011.20 893
8012.05 868
8012.89 886
8013.74 887
8014.58 824
8015.43 784
8016.27 825
8017.12 835
8017.96 808
8018.81 836
8019.65 813
8020.50 796
8021.34 815
8022.19 833
8023.03 826
8023.88 807
8024.72 851
8025.57 793
8026.41 769
8027.26 826
8028.11 839
8028.95 893
8029.80 838
8030.64 808
8031.49 810
8032.33 869
8033.18 816
8034.03 789
8034.87 800
8035.72 829
8036.56 852
8037.41 852
8038.26 827
8039.10 833
8039.95 863
8040.80 867
8041.64 842
8042.49 831
8043.33 875
8044.18 892
8045.03 882
8045.87 866
8046.72 892
8047.57 888
8048.41 926
8049.26 892
8050.11 850
8050.95 905
8051.80 847
8052.65 822
8053.49 810
8054.34 845
8055.19 842
8056.04 841
8056.88 790
8057.73 790
8058.58 823
8059.42 846
8060.27 821
8061.12 796
8061.97 801
8062.81 846
8063.66 846
8064.51 839
8065.36 790
8066.20 777
8067.05 798
8067.90 774
8068.75 789
8069.60 788
8070.44 801
8071.29 797
8072.14 759
8072.99 763
8073.84 762
8074.68 742
8075.53 792
8076.38 802
8077.23 763
8078.08 752
8078.92 758
8079.77 771
8080.62 816
8081.47 800
8082.32 780
8083.17 729
8084.02 743
8084.86 786
8085.71 776
8086.56 804
8087.41 798
8088.26 789
8089.11 748
8089.96 758
8090.81 736
8091.65 733
8092.50 789
8093.35 819
8094.20 779
8095.05 759
8095.90 774
8096.75 773
8097.60 748
8098.45 765
8099.30 751
8100.15 801
8101.00 821
8101.85 755
8102.70 806
8103.54 818
8104.39 764
8105.24 756
8106.09 758
8106.94 789
8107.79 828
8108.64 750
8109.49 806
8110.34 812
8111.19 786
8112.04 836
8112.89 821
8113.74 827
8114.59 799
8115.44 779
8116.29 806
8117.14 811
8117.99 824
8118.84 825
8119.70 838
8120.55 799
8121.40 888
8122.25 865
8123.10 869
8123.95 857
8124.80 876
8125.65 929
8126.50 914
8127.35 862
8128.20 870
8129.05 864
8129.90 865
8130.76 905
8131.61 892
8132.46 914
8133.31 944
8134.16 955
8135.01 913
8135.86 932
8136.71 939
8137.56 953
8138.42 911
8139.27 937
8140.12 878
8140.97 899
8141.82 870
8142.67 864
8143.53 813
8144.38 940
8145.23 906
8146.08 942
8146.93 941
8147.78 918
8148.64 947
8149.49 968
8150.34 1034
8151.19 951
8152.05 930
8152.90 995
8153.75 1018
8154.60 1076
8155.45 1125
8156.31 1143
8157.16 1261
8158.01 1170
8158.86 1139
8159.72 1132
8160.57 1115
8161.42 1030
8162.27 991
8163.13 959
8163.98 953
8164.83 944
8165.69 909
8166.54 905
8167.39 865
8168.24 879
8169.10 896
8169.95 879
8170.80 880
8171.66 880
8172.51 889
8173.36 836
8174.22 856
8175.07 865
8175.92 843
8176.78 886
8177.63 853
8178.48 822
8179.34 804
8180.19 789
8181.04 809
8181.90 795
8182.75 792
8183.61 742
8184.46 817
8185.31 780
8186.17 775
8187.02 776
8187.87 764
8188.73 787
8189.58 815
8190.44 791
8191.29 792
8192.15 797
8193.00 810
8193.85 810
8194.71 772
8195.56 827
8196.42 780
8197.27 818
8198.13 835
8198.98 821
8199.84 805
8200.69 798
8201.55 800
8202.40 779
8203.25 805
8204.11 817
8204.96 810
8205.82 797
8206.67 785
8207.53 791
8208.38 800
8209.24 854
8210.09 850
8210.95 814
8211.81 855
8212.66 847
8213.52 838
8214.37 867
8215.23 875
8216.08 927
8216.94 886
8217.79 865
8218.65 882
8219.50 921
8220.36 908
8221.22 864
8222.07 894
8222.93 924
8223.78 911
8224.64 868
8225.50 846
8226.35 844
8227.21 862
8228.06 848
8228.92 862
8229.78 833
8230.63 875
8231.49 817
8232.34 816
8233.20 854
8234.06 818
8234.91 843
8235.77 834
8236.63 850
8237.48 828
8238.34 768
8239.20 786
8240.05 782
8240.91 759
8241.77 744
8242.62 747
8243.48 741
8244.34 770
8245.19 766
8246.05 735
8246.91 716
8247.77 739
8248.62 794
8249.48 753
8250.34 748
8251.20 751
8252.05 763
8252.91 758
8253.77 741
8254.62 750
8255.48 764
8256.34 750
8257.20 734
8258.06 756
8258.91 719
8259.77 740
8260.63 756
8261.49 759
8262.34 750
8263.20 722
8264.06 742
8264.92 728
8265.78 763
8266.63 721
8267.49 728
8268.35 777
8269.21 794
8270.07 758
8270.93 726
8271.78 791
8272.64 749
8273.50 736
8274.36 787
8275.22 742
8276.08 734
8276.93 755
8277.79 782
8278.65 760
8279.51 761
8280.37 796
8281.23 780
8282.09 786
8282.95 763
8283.81 780
8284.66 811
8285.52 774
8286.38 765
8287.24 767
8288.10 753
8288.96 770
8289.82 752
8290.68 758
8291.54 770
8292.40 753
8293.26 808
8294.12 806
8294.98 769
8295.84 781
8296.70 812
8297.56 780
8298.42 803
8299.28 812
8300.13 783
8300.99 777
8301.85 782
8302.71 771
8303.57 822
8304.43 802
8305.29 830
8306.16 861
8307.02 807
8307.88 788
8308.74 763
8309.60 758
8310.46 792
8311.32 788
8312.18 788
8313.04 829
8313.90 759
8314.76 782
8315.62 763
8316.48 802
8317.34 725
8318.20 753
8319.06 753
8319.92 780
8320.78 780
8321.65 759
8322.51 743
8323.37 778
8324.23 777
8325.09 775
8325.95 763
8326.81 774
8327.67 759
8328.53 757
8329.40 777
8330.26 780
8331.12 804
8331.98 782
8332.84 786
8333.70 833
8334.57 795
8335.43 761
8336.29 818
8337.15 811
8338.01 777
8338.87 822
8339.74 795
8340.60 828
8341.46 801
8342.32 832
8343.18 788
8344.05 832
8344.91 851
8345.77 834
8346.63 847
8347.49 875
8348.36 861
8349.22 885
8350.08 910
8350.94 833
8351.81 829
8352.67 833
8353.53 831
8354.39 839
8355.26 819
8356.12 809
8356.98 794
8357.85 812
8358.71 805
8359.57 819
8360.43 830
8361.30 838
8362.16 859
8363.02 832
8363.89 799
8364.75 814
8365.61 833
8366.48 869
8367.34 864
8368.20 846
8369.07 842
8369.93 876
8370.79 824
8371.66 846
8372.52 828
8373.38 807
8374.25 829
8375.11 815
8375.98 833
8376.84 814
8377.70 807
8378.57 851
8379.43 846
8380.30 870
8381.16 854
8382.02 853
8382.89 841
8383.75 875
8384.62 865
8385.48 877
8386.34 910
8387.21 910
8388.07 942
8388.94 911
8389.80 949
8390.67 938
8391.53 953
8392.40 879
8393.26 931
8394.13 941
8394.99 944
8395.85 964
8396.72 920
8397.58 922
8398.45 986
8399.31 988
8400.18 959
8401.04 962
8401.91 961
8402.77 953
8403.64 1005
8404.50 1017
8405.37 997
8406.24 1024
8407.10 1022
8407.97 1047
8408.83 1054
8409.70 1109
8410.56 1068
8411.43 1084
8412.29 1108
8413.16 1097
8414.03 1108
8414.89 1071
8415.76 1109
8416.62 1107
8417.49 1135
8418.35 1198
8419.22 1162
8420.09 1124
8420.95 1160
8421.82 1180
8422.69 1151
8423.55 1189
8424.42 1208
8425.28 1206
8426.15 1221
8427.02 1231
8427.88 1307
8428.75 1336
8429.62 1357
8430.48 1318
8431.35 1391
8432.22 1396
8433.08 1368
8433.95 1400
8434.82 1431
8435.68 1425
8436.55 1483
8437.42 1482
8438.28 1531
8439.15 1530
8440.02 1584
8440.89 1630
8441.75 1617
8442.62 1620
8443.49 1705
8444.35 1698
8445.22 1658
8446.09 1686
8446.96 1720
8447.82 1694
8448.69 1735
8449.56 1795
8450.43 1790
8451.29 1915
8452.16 2168
8453.03 2442
8453.90 2911
8454.76 3485
8455.63 4029
8456.50 4487
8457.37 4762
8458.24 4791
8459.10 4811
8459.97 4559
8460.84 4174
8461.71 3748
8462.58 3291
8463.45 2979
8464.31 2592
8465.18 2270
8466.05 2045
8466.92 1906
8467.79 1782
8468.66 1703
8469.52 1697
8470.39 1539
8471.26 1498
8472.13 1471
8473.00 1420
8473.87 1412
8474.74 1385
8475.61 1368
8476.47 1294
8477.34 1343
8478.21 1317
8479.08 1308
8479.95 1401
8480.82 1412
8481.69 1393
8482.56 1342
8483.43 1414
8484.30 1454
8485.17 1498
8486.04 1406
8486.91 1399
8487.78 1394
8488.64 1345
8489.51 1365
8490.38 1344
8491.25 1295
8492.12 1316
8492.99 1296
8493.86 1334
8494.73 1307
8495.60 1345
8496.47 1365
8497.34 1388
8498.21 1361
8499.08 1290
8499.95 1344
8500.82 1332
8501.69 1307
8502.56 1306
8503.43 1287
8504.30 1333
8505.17 1280
8506.05 1283
8506.92 1398
8507.79 1404
8508.66 1412
8509.53 1390
8510.40 1368
8511.27 1414
8512.14 1395
8513.01 1420
8513.88 1465
8514.75 1398
8515.62 1492
8516.49 1499
8517.37 1467
8518.24 1464
8519.11 1517
8519.98 1566
8520.85 1608
8521.72 1620
8522.59 1669
8523.46 1871
8524.33 2064
8525.21 2187
8526.08 2386
8526.95 2527
8527.82 2552
8528.69 2509
8529.56 2408
8530.44 2374
8531.31 2226
8532.18 2162
8533.05 2088
8533.92 1924
8534.80 1834
8535.67 1788
8536.54 1715
8537.41 1679
8538.28 1649
8539.16 1587
8540.03 1544
8540.90 1546
8541.77 1501
8542.64 1429
8543.52 1392
8544.39 1347
8545.26 1361
8546.13 1328
8547.01 1327
8547.88 1352
8548.75 1320
8549.62 1341
8550.50 1395
8551.37 1393
8552.24 1450
8553.12 1481
8553.99 1503
8554.86 1583
8555.73 1594
8556.61 1588
8557.48 1610
8558.35 1579
8559.23 1476
8560.10 1460
8560.97 1483
8561.85 1388
8562.72 1328
8563.59 1299
8564.47 1315
8565.34 1256
8566.21 1265
8567.09 1280
8567.96 1260
8568.83 1235
8569.71 1232
8570.58 1234
8571.46 1192
8572.33 1180
8573.20 1165
8574.08 1190
8574.95 1210
8575.83 1218
8576.70 1212
8577.57 1213
8578.45 1151
8579.32 1219
8580.20 1224
8581.07 1275
8581.94 1237
8582.82 1269
8583.69 1196
8584.57 1226
8585.44 1238
8586.32 1249
8587.19 1226
8588.07 1266
8588.94 1318
8589.82 1245
8590.69 1302
8591.57 1310
8592.44 1287
8593.32 1312
8594.19 1334
8595.07 1231
8595.94 1270
8596.82 1302
8597.69 1337
8598.57 1344
8599.44 1327
8600.32 1368
8601.19 1422
8602.07 1368
8602.94 1412
8603.82 1420
8604.69 1409
8605.57 1463
8606.44 1465
8607.32 1511
8608.20 1508
8609.07 1503
8609.95 1504
8610.82 1531
8611.70 1507
8612.57 1565
8613.45 1539
8614.33 1527
8615.20 1512
8616.08 1552
8616.95 1666
8617.83 1673
8618.71 1623
8619.58 1642
8620.46 1803
8621.34 1879
8622.21 1880
8623.09 1856
8623.97 1850
8624.84 1880
8625.72 1880
8626.59 1914
8627.47 1905
8628.35 1867
8629.22 1901
8630.10 1885
8630.98 1845
8631.86 1833
8632.73 1880
8633.61 1870
8634.49 1880
8635.36 1853
8636.24 1889
8637.12 1936
8637.99 1989
8638.87 2005
8639.75 2048
8640.63 2023
8641.50 2030
8642.38 2106
8643.26 2178
8644.14 2218
8645.01 2326
8645.89 2393
8646.77 2446
8647.65 2494
8648.52 2447
8649.40 2457
8650.28 2563
8651.16 2508
8652.04 2510
8652.91 2503
8653.79 2465
8654.67 2526
8655.55 2551
8656.43 2482
8657.30 2634
8658.18 2792
8659.06 2963
8659.94 3229
8660.82 3627
8661.70 4104
8662.57 4736
8663.45 5350
8664.33 5899
8665.21 6416
8666.09 6728
8666.97 6789
8667.85 6589
8668.72 6204
8669.60 5786
8670.48 5235
8671.36 4787
8672.24 4274
8673.12 3897
8674.00 3552
8674.88 3272
8675.76 3140
8676.63 3010
8677.51 2823
8678.39 2689
8679.27 2570
8680.15 2482
8681.03 2394
8681.91 2239
8682.79 2204
8683.67 2179
8684.55 2106
8685.43 2165
8686.31 2219
8687.19 2259
8688.07 2301
8688.95 2447
8689.83 2676
8690.71 2936
8691.59 3210
8692.47 3455
8693.35 3624
8694.23 3799
8695.11 3784
8695.99 3662
8696.87 3396
8697.75 3284
8698.63 3159
8699.51 2948
8700.39 2691
8701.27 2617
8702.15 2559
8703.03 2446
8703.91 2291
8704.79 2240
8705.67 2222
8706.55 2127
8707.43 1996
8708.31 1863
8709.19 1814
8710.07 1799
8710.96 1716
8711.84 1632
8712.72 1616
8713.60 1574
8714.48 1530
8715.36 1516
8716.24 1549
8717.12 1466
8718.00 1490
8718.89 1517
8719.77 1505
8720.65 1506
8721.53 1495
8722.41 1489
8723.29 1516
8724.17 1526
8725.06 1534
8725.94 1526
8726.82 1559
8727.70 1583
8728.58 1612
8729.46 1666
8730.35 1651
8731.23 1659
8732.11 1680
8732.99 1605
8733.87 1575
8734.76 1564
8735.64 1652
8736.52 1631
8737.40 1590
8738.29 1629
8739.17 1619
8740.05 1556
8740.93 1621
8741.81 1640
8742.70 1650
8743.58 1618
8744.46 1609
8745.34 1622
8746.23 1623
8747.11 1649
8747.99 1599
8748.88 1578
8749.76 1600
8750.64 1571
8751.52 1570
8752.41 1596
8753.29 1652
8754.17 1669
8755.06 1735
8755.94 1786
8756.82 1801
8757.71 1955
8758.59 1999
8759.47 1962
8760.36 1873
8761.24 1922
8762.12 1812
8763.01 1834
8763.89 1847
8764.77 1809
8765.66 1869
8766.54 1756
8767.42 1729
8768.31 1736
8769.19 1700
8770.08 1760
8770.96 1759
8771.84 1763
8772.73 1738
8773.61 1638
8774.50 1675
8775.38 1676
8776.26 1659
8777.15 1646
8778.03 1717
8778.92 1773
8779.80 1794
8780.69 1882
8781.57 1996
8782.46 2097
8783.34 2090
8784.22 2142
8785.11 2163
8785.99 2169
8786.88 2093
8787.76 2009
8788.65 1892
8789.53 1784
8790.42 1762
8791.30 1623
8792.19 1571
8793.07 1486
8793.96 1450
8794.84 1406
8795.73 1348
8796.61 1370
8797.50 1335
8798.38 1340
8799.27 1287
8800.15 1257
8801.04 1259
8801.93 1217
8802.81 1188
8803.70 1170
8804.58 1164
8805.47 1166
8806.35 1134
8807.24 1148
8808.12 1138
8809.01 1133
8809.90 1143
8810.78 1149
8811.67 1164
8812.55 1145
8813.44 1175
8814.33 1134
8815.21 1101
8816.10 1138
8816.98 1179
8817.87 1116
8818.76 1164
8819.64 1097
8820.53 1093
8821.42 1064
8822.30 1051
8823.19 1056
8824.08 1027
8824.96 1081
8825.85 1084
8826.74 1057
8827.62 1041
8828.51 1037
8829.40 1015
8830.28 1011
8831.17 1055
8832.06 1008
8832.94 1019
8833.83 1010
8834.72 1035
8835.61 1040
8836.49 1065
8837.38 1116
8838.27 1072
8839.16 1055
8840.04 1041
8840.93 1034
8841.82 1037
8842.70 1041
8843.59 1037
8844.48 1003
8845.37 993
8846.26 1009
8847.14 1024
8848.03 997
8848.92 999
8849.81 1000
8850.69 987
8851.58 1000
8852.47 952
8853.36 960
8854.25 963
8855.13 1033
8856.02 987
8856.91 977
8857.80 967
8858.69 983
8859.58 951
8860.46 976
8861.35 973
8862.24 969
8863.13 984
8864.02 1004
8864.91 973
8865.80 973
8866.68 940
8867.57 940
8868.46 966
8869.35 953
8870.24 919
8871.13 916
8872.02 930
8872.91 970
8873.80 968
8874.69 921
8875.57 968
8876.46 952
8877.35 970
8878.24 944
8879.13 899
8880.02 873
8880.91 893
8881.80 875
8882.69 862
8883.58 857
8884.47 860
8885.36 867
8886.25 888
8887.14 868
8888.03 867
8888.92 853
8889.81 843
8890.70 812
8891.59 810
8892.48 794
8893.37 776
8894.26 766
8895.15 783
8896.04 802
8896.93 775
8897.82 764
8898.71 762
8899.60 783
8900.49 775
8901.38 756
8902.27 797
8903.16 776
8904.05 797
8904.94 768
8905.83 760
8906.72 767
8907.61 754
8908.50 758
8909.40 769
8910.29 762
8911.18 768
8912.07 781
8912.96 783
8913.85 788
8914.74 776
8915.63 728
8916.52 754
8917.42 743
8918.31 745
8919.20 772
8920.09 778
8920.98 781
8921.87 793
8922.76 726
8923.66 760
8924.55 716
8925.44 726
8926.33 775
8927.22 707
8928.11 707
8929.01 715
8929.90 751
8930.79 755
8931.68 719
8932.57 716
8933.47 705
8934.36 739
8935.25 727
8936.14 713
8937.03 731
8937.93 696
8938.82 704
8939.71 690
8940.60 671
8941.50 699
8942.39 730
8943.28 701
8944.17 717
8945.07 686
8945.96 699
8946.85 636
8947.75 679
8948.64 689
8949.53 674
8950.42 711
8951.32 717
8952.21 693
8953.10 688
8954.00 714
8954.89 674
8955.78 704
8956.68 729
8957.57 714
8958.46 694
8959.36 705
8960.25 709
8961.14 662
8962.04 682
8962.93 677
8963.82 731
8964.72 725
8965.61 702
8966.50 733
8967.40 744
8968.29 745
8969.19 744
8970.08 746
8970.97 719
8971.87 678
8972.76 702
8973.66 712
8974.55 694
8975.44 735
8976.34 698
8977.23 692
8978.13 648
8979.02 665
8979.91 675
8980.81 665
8981.70 632
8982.60 672
8983.49 675
8984.39 672
8985.28 666
8986.18 662
8987.07 645
8987.97 687
8988.86 666
8989.76 671
8990.65 688
8991.55 678
8992.44 666
8993.34 670
8994.23 658
8995.13 668
8996.02 673
8996.92 681
8997.81 660
8998.71 672
8999.60 672
9000.50 659
9001.39 675
9002.29 684
9003.18 659
9004.08 675
9004.98 658
9005.87 633
9006.77 651
9007.66 683
9008.56 653
9009.45 643
9010.35 648
9011.25 672
9012.14 615
9013.04 654
9013.93 655
9014.83 663
9015.73 650
9016.62 661
9017.52 695
9018.42 667
9019.31 637
9020.21 661
9021.10 658
9022.00 675
9022.90 702
9023.79 717
9024.69 672
9025.59 698
9026.48 719
9027.38 727
9028.28 684
9029.17 669
9030.07 656
9030.97 682
9031.87 682
9032.76 655
9033.66 658
9034.56 636
9035.45 644
9036.35 662
9037.25 678
9038.15 644
9039.04 663
9039.94 672
9040.84 708
9041.73 696
9042.63 675
9043.53 660
9044.43 639
9045.33 671
9046.22 648
9047.12 691
9048.02 683
9048.92 680
9049.81 667
9050.71 669
9051.61 680
9052.51 663
9053.41 673
9054.30 678
9055.20 686
9056.10 686
9057.00 703
9057.90 678
9058.80 683
9059.69 676
9060.59 728
9061.49 736
9062.39 740
9063.29 734
9064.19 709
9065.08 748
9065.98 693
9066.88 673
9067.78 695
9068.68 705
9069.58 710
9070.48 677
9071.38 683
9072.27 694
9073.17 702
9074.07 698
9074.97 648
9075.87 655
9076.77 713
9077.67 704
9078.57 727
9079.47 730
9080.37 713
9081.27 700
9082.17 689
9083.07 706
9083.97 696
9084.87 693
9085.76 704
9086.66 715
9087.56 720
9088.46 704
9089.36 686
9090.26 706
9091.16 738
9092.06 743
9092.96 712
9093.86 748
9094.76 716
9095.66 730
9096.56 720
9097.46 695
9098.36 711
9099.26 638
9100.17 624
9101.07 712
9101.97 717
9102.87 688
9103.77 657
9104.67 684
9105.57 661
9106.47 692
9107.37 703
9108.27 685
9109.17 663
9110.07 664
9110.97 664
9111.87 654
9112.77 631
9113.68 656
9114.58 661
9115.48 640
9116.38 650
9117.28 648
9118.18 663
9119.08 677
9119.98 675
9120.89 678
9121.79 682
9122.69 735
9123.59 721
9124.49 704
9125.39 717
9126.29 752
9127.20 740
9128.10 729
9129.00 740
9129.90 721
9130.80 678
9131.71 672
9132.61 670
9133.51 675
9134.41 644
9135.31 632
9136.22 671
9137.12 677
9138.02 669
9138.92 633
9139.83 707
9140.73 699
9141.63 692
9142.53 654
9143.43 691
9144.34 675
9145.24 672
9146.14 681
9147.05 716
9147.95 665
9148.85 672
9149.75 701
9150.66 673
9151.56 700
9152.46 676
9153.37 698
9154.27 685
9155.17 693
9156.07 673
9156.98 650
9157.88 676
9158.78 648
9159.69 708
9160.59 728
9161.49 687
9162.40 673
9163.30 667
9164.20 696
9165.11 690
9166.01 673
9166.92 681
9167.82 730
9168.72 741
9169.63 737
9170.53 735
9171.43 705
9172.34 709
9173.24 737
9174.15 739
9175.05 685
9175.95 667
9176.86 708
9177.76 701
9178.67 688
9179.57 697
9180.48 695
9181.38 685
9182.28 722
9183.19 719
9184.09 705
9185.00 690
9185.90 728
9186.81 696
9187.71 697
9188.62 673
9189.52 684
9190.43 757
9191.33 740
9192.24 707
9193.14 728
9194.05 697
9194.95 727
9195.86 739
9196.76 703
9197.67 734
9198.57 717
9199.48 730
9200.38 740
9201.29 776
9202.19 813
9203.10 826
9204.00 798
9204.91 759
9205.81 778
9206.72 725
9207.63 740
9208.53 735
9209.44 736
9210.34 724
9211.25 727
9212.15 721
9213.06 729
9213.97 703
9214.87 691
9215.78 682
9216.68 708
9217.59 732
9218.50 708
9219.40 751
9220.31 703
9221.22 688
9222.12 710
9223.03 726
9223.94 691
9224.84 722
9225.75 691
9226.65 726
9227.56 737
9228.47 717
9229.37 659
9230.28 688
9231.19 697
9232.10 719
9233.00 697
9233.91 681
9234.82 655
9235.72 661
9236.63 700
9237.54 692
9238.44 751
9239.35 725
9240.26 683
9241.17 670
9242.07 712
9242.98 715
9243.89 715
9244.80 723
9245.70 698
9246.61 702
9247.52 726
9248.43 696
9249.33 697
9250.24 706
9251.15 701
9252.06 673
9252.97 727
9253.87 725
9254.78 752
9255.69 719
9256.60 699
9257.51 709
9258.41 741
9259.32 712
9260.23 719
9261.14 744
9262.05 724
9262.96 734
9263.86 779
9264.77 791
9265.68 784
9266.59 766
9267.50 801
9268.41 779
9269.32 766
9270.22 724
9271.13 723
9272.04 722
9272.95 690
9273.86 721
9274.77 698
9275.68 682
9276.59 656
9277.50 728
9278.40 732
9279.31 737
9280.22 751
9281.13 719
9282.04 722
9282.95 724
9283.86 716
9284.77 740
9285.68 727
9286.59 700
9287.50 698
9288.41 720
9289.32 693
9290.23 730
9291.14 786
9292.05 720
9292.96 708
9293.87 699
9294.78 722
9295.69 732
9296.60 752
9297.51 770
9298.42 806
9299.33 782
9300.24 785
9301.15 726
9302.06 773
9302.97 770
9303.88 788
9304.79 746
9305.70 783
9306.61 778
9307.52 812
9308.43 799
9309.34 781
9310.25 773
9311.16 823
9312.07 779
9312.98 770
9313.90 747
9314.81 774
9315.72 777
9316.63 741
9317.54 760
9318.45 721
9319.36 743
9320.27 764
9321.18 789
9322.10 772
9323.01 717
9323.92 741
9324.83 760
9325.74 748
9326.65 702
9327.56 726
9328.48 752
9329.39 787
9330.30 769
9331.21 716
9332.12 728
9333.03 741
9333.95 739
9334.86 726
9335.77 733
9336.68 746
9337.59 770
9338.51 770
9339.42 761
9340.33 799
9341.24 788
9342.15 801
9343.07 780
9343.98 766
9344.89 752
9345.80 759
9346.72 742
9347.63 751
9348.54 774
9349.45 775
9350.37 787
9351.28 766
9352.19 772
9353.11 760
9354.02 770
9354.93 800
9355.84 784
9356.76 792
9357.67 749
9358.58 758
9359.50 806
9360.41 835
9361.32 764
9362.24 805
9363.15 827
9364.06 807
9364.98 782
9365.89 783
9366.80 813
9367.72 803
9368.63 804
9369.54 807
9370.46 824
9371.37 834
9372.28 807
9373.20 794
9374.11 829
9375.03 832
9375.94 830
9376.85 829
9377.77 856
9378.68 864
9379.60 859
9380.51 863
9381.42 862
9382.34 882
9383.25 910
9384.17 898
9385.08 856
9386.00 900
9386.91 931
9387.82 891
9388.74 908
9389.65 961
9390.57 957
9391.48 968
9392.40 1008
9393.31 1024
9394.23 965
9395.14 966
9396.06 987
9396.97 1052
9397.89 1014
9398.80 967
9399.72 963
9400.63 977
9401.55 977
9402.46 1021
9403.38 1036
9404.29 982
9405.21 977
9406.12 942
9407.04 1002
9407.95 1030
9408.87 1030
9409.79 1027
9410.70 1000
9411.62 1037
9412.53 1029
9413.45 1045
9414.36 1032
9415.28 1012
9416.20 1026
9417.11 1034
9418.03 1030
9418.94 1061
9419.86 1049
9420.78 1044
9421.69 1061
9422.61 1018
9423.52 1054
9424.44 1135
9425.36 1073
9426.27 1099
9427.19 1126
9428.11 1125
9429.02 1108
9429.94 1109
9430.86 1161
9431.77 1185
9432.69 1189
9433.61 1238
9434.52 1256
9435.44 1289
9436.36 1298
9437.27 1358
9438.19 1339
9439.11 1383
9440.02 1421
9440.94 1420
9441.86 1423
9442.78 1434
9443.69 1430
9444.61 1439
9445.53 1486
9446.44 1488
9447.36 1474
9448.28 1558
9449.20 1695
9450.11 1865
9451.03 1949
9451.95 2118
9452.87 2259
9453.78 2331
9454.70 2461
9455.62 2449
9456.54 2349
9457.46 2259
9458.37 2084
9459.29 1927
9460.21 1818
9461.13 1671
9462.05 1562
9462.96 1508
9463.88 1399
9464.80 1287
9465.72 1226
9466.64 1197
9467.56 1173
9468.47 1148
9469.39 1124
9470.31 1172
9471.23 1090
9472.15 1141
9473.07 1103
9473.98 1105
9474.90 1059
9475.82 1018
9476.74 1053
9477.66 1076
9478.58 1082
9479.50 1030
9480.42 1083
9481.34 1127
9482.26 1122
9483.17 1132
9484.09 1099
9485.01 1118
9485.93 1117
9486.85 1090
9487.77 1106
9488.69 1111
9489.61 1137
9490.53 1115
9491.45 1146
9492.37 1092
9493.29 1104
9494.21 1099
9495.13 1135
9496.05 1102
9496.97 1123
9497.89 1164
9498.81 1162
9499.73 1123
9500.65 1159
9501.57 1146
9502.49 1194
9503.41 1226
9504.33 1228
9505.25 1199
9506.17 1172
9507.09 1179
9508.01 1182
9508.93 1179
9509.85 1219
9510.77 1215
9511.69 1244
9512.61 1254
9513.53 1285
9514.45 1310
9515.37 1311
9516.29 1338
9517.21 1412
9518.13 1437
9519.05 1515
9519.98 1578
9520.90 1609
9521.82 1653
9522.74 1663
9523.66 1660
9524.58 1651
9525.50 1690
9526.42 1681
9527.34 1669
9528.27 1679
9529.19 1665
9530.11 1626
9531.03 1582
9531.95 1608
9532.87 1613
9533.79 1617
9534.72 1557
9535.64 1606
9536.56 1573
9537.48 1556
9538.40 1490
9539.32 1487
9540.25 1496
9541.17 1495
9542.09 1436
9543.01 1397
9543.93 1349
9544.86 1331
9545.78 1333
9546.70 1334
9547.62 1355
9548.55 1325
9549.47 1342
9550.39 1383
9551.31 1347
9552.24 1379
9553.16 1406
9554.08 1461
9555.00 1442
9555.93 1368
9556.85 1406
9557.77 1410
9558.69 1414
9559.62 1439
9560.54 1471
9561.46 1444
9562.39 1438
9563.31 1446
9564.23 1485
9565.15 1454
9566.08 1448
9567.00 1450
9567.92 1452
9568.85 1480
9569.77 1515
9570.69 1525
9571.62 1489
9572.54 1495
9573.46 1497
9574.39 1554
9575.31 1589
9576.23 1610
9577.16 1687
9578.08 1693
9579.01 1672
9579.93 1783
9580.85 1730
9581.78 1754
9582.70 1706
9583.63 1781
9584.55 1816
9585.47 1771
9586.40 1739
9587.32 1798
9588.25 1804
9589.17 1721
9590.09 1775
9591.02 1846
9591.94 1895
9592.87 1898
9593.79 1913
9594.72 2015
9595.64 2179
9596.57 2240
9597.49 2405
9598.42 2612
9599.34 2707
9600.26 2712
9601.19 2746
9602.11 2705
9603.04 2652
9603.96 2586
9604.89 2548
9605.81 2461
9606.74 2301
9607.66 2227
9608.59 2085
9609.51 1985
9610.44 1926
9611.37 1891
9612.29 1839
9613.22 1797
9614.14 1788
9615.07 1790
9615.99 1772
9616.92 1635
9617.84 1760
9618.77 1772
9619.70 1732
9620.62 1717
9621.55 1721
9622.47 1748
9623.40 1735
9624.32 1752
9625.25 1802
9626.18 1805
9627.10 1840
9628.03 1832
9628.95 1849
9629.88 1855
9630.81 1787
9631.73 1815
9632.66 1887
9633.59 1912
9634.51 1917
9635.44 1890
9636.37 1944
9637.29 1979
9638.22 1966
9639.15 1964
9640.07 2038
9641.00 2130
9641.93 2204
9642.85 2173
9643.78 2172
9644.71 2223
9645.63 2257
9646.56 2246
9647.49 2200
9648.41 2217
9649.34 2240
9650.27 2178
9651.20 2167
9652.12 2124
9653.05 2190
9653.98 2165
9654.91 2197
9655.83 2192
9656.76 2156
9657.69 2166
9658.62 2242
9659.54 2201
9660.47 2155
9661.40 2209
9662.33 2234
9663.25 2173
9664.18 2197
9665.11 2218
9666.04 2192
9666.97 2243
9667.89 2309
9668.82 2339
9669.75 2397
9670.68 2368
9671.61 2403
9672.53 2446
9673.46 2411
9674.39 2421
9675.32 2479
9676.25 2509
9677.18 2577
9678.11 2571
9679.03 2590
9679.96 2608
9680.89 2646
9681.82 2659
9682.75 2697
9683.68 2717
9684.61 2685
9685.54 2678
9686.46 2724
9687.39 2652
9688.32 2632
9689.25 2664
9690.18 2712
9691.11 2629
9692.04 2605
9692.97 2677
9693.90 2704
9694.83 2708
9695.76 2825
9696.69 2838
9697.61 2852
9698.54 3018
9699.47 2980
9700.40 2982
9701.33 3049
9702.26 3020
9703.19 2924
9704.12 2972
9705.05 2919
9705.98 2827
9706.91 2795
9707.84 2711
9708.77 2761
9709.70 2701
9710.63 2872
9711.56 2879
9712.49 2934
9713.42 2935
9714.35 3014
9715.28 3101
9716.21 3095
9717.14 3161
9718.07 3077
9719.00 3098
9719.94 2939
9720.87 2799
9721.80 2735
9722.73 2605
9723.66 2543
9724.59 2384
9725.52 2306
9726.45 2308
9727.38 2211
9728.31 2171
9729.24 2195
9730.17 2133
9731.10 2159
9732.04 2175
9732.97 2096
9733.90 2103
9734.83 2125
9735.76 2147
9736.69 2048
9737.62 1965
9738.55 1978
9739.49 1982
9740.42 1957
9741.35 1939
9742.28 1876
9743.21 1829
9744.14 1862
9745.08 1745
9746.01 1777
9746.94 1811
9747.87 1750
9748.80 1758
9749.74 1727
9750.67 1676
9751.60 1672
9752.53 1594
9753.46 1625
9754.40 1648
9755.33 1593
9756.26 1595
9757.19 1532
9758.13 1556
9759.06 1543
9759.99 1543
9760.92 1529
9761.85 1530
9762.79 1538
9763.72 1553
9764.65 1575
9765.59 1600
9766.52 1618
9767.45 1585
9768.38 1571
9769.32 1627
9770.25 1637
9771.18 1589
9772.12 1610
9773.05 1560
9773.98 1520
9774.92 1539
9775.85 1524
9776.78 1551
9777.71 1555
9778.65 1542
9779.58 1568
9780.52 1558
9781.45 1570
9782.38 1554
9783.32 1611
9784.25 1550
9785.18 1630
9786.12 1590
9787.05 1555
9787.98 1520
9788.92 1541
9789.85 1494
9790.79 1487
9791.72 1499
9792.65 1463
9793.59 1413
9794.52 1483
9795.46 1437
9796.39 1516
9797.32 1548
9798.26 1593
9799.19 1507
9800.13 1565
9801.06 1536
9802.00 1506
9802.93 1442
9803.87 1483
9804.80 1502
9805.73 1457
9806.67 1372
9807.60 1349
9808.54 1321
9809.47 1336
9810.41 1287
9811.34 1272
9812.28 1318
9813.21 1298
9814.15 1251
9815.08 1204
9816.02 1230
9816.95 1246
9817.89 1244
9818.82 1222
9819.76 1196
9820.69 1209
9821.63 1221
9822.57 1220
9823.50 1209
9824.44 1175
9825.37 1201
9826.31 1162
9827.24 1177
9828.18 1173
9829.11 1167
9830.05 1183
9830.99 1200
9831.92 1178
9832.86 1162
9833.79 1158
9834.73 1181
9835.67 1200
9836.60 1168
9837.54 1160
9838.47 1152
9839.41 1193
9840.35 1171
9841.28 1164
9842.22 1161
9843.16 1171
9844.09 1195
9845.03 1198
9845.97 1138
9846.90 1165
9847.84 1171
9848.78 1149
9849.71 1167
9850.65 1166
9851.59 1173
9852.52 1204
9853.46 1209
9854.40 1141
9855.33 1148
9856.27 1128
9857.21 1133
9858.14 1104
9859.08 1143
9860.02 1130
9860.96 1113
9861.89 1107
9862.83 1068
9863.77 1080
9864.71 1059
9865.64 1051
9866.58 1070
9867.52 1070
9868.46 1092
9869.39 1079
9870.33 1057
9871.27 1055
9872.21 1025
9873.15 1083
9874.08 1095
9875.02 1052
9875.96 1031
9876.90 1056
9877.83 1009
9878.77 1020
9879.71 1028
9880.65 1055
9881.59 1081
9882.53 1034
9883.46 980
9884.40 1017
9885.34 1049
9886.28 1060
9887.22 1038
9888.16 1063
9889.10 1057
9890.03 1040
9890.97 1050
9891.91 1027
9892.85 1009
9893.79 1009
9894.73 1020
9895.67 1039
9896.61 1017
9897.54 982
9898.48 1021
9899.42 1029
9900.36 1015
9901.30 1056
9902.24 1027
9903.18 1048
9904.12 970
9905.06 993
9906.00 1028
9906.94 1007
9907.88 999
9908.82 1023
9909.76 1077
9910.70 1065
9911.63 1032
9912.57 1058
9913.51 1061
9914.45 1051
9915.39 1055
9916.33 1026
9917.27 1057
9918.21 1087
9919.15 1103
9920.09 1153
9921.03 1157
9921.97 1235
9922.91 1278
9923.85 1361
9924.79 1428
9925.74 1506
9926.68 1594
9927.62 1623
9928.56 1621
9929.50 1584
9930.44 1562
9931.38 1536
9932.32 1468
9933.26 1409
9934.20 1380
9935.14 1249
9936.08 1155
9937.02 1140
9937.96 1123
9938.90 1071
9939.85 1031
9940.79 1032
9941.73 1010
9942.67 995
9943.61 967
9944.55 991
9945.49 1009
9946.43 1067
9947.38 1056
9948.32 1048
9949.26 1065
9950.20 1102
9951.14 1166
9952.08 1155
9953.02 1089
9953.97 1108
9954.91 1038
9955.85 1103
9956.79 1076
9957.73 1016
9958.68 1041
9959.62 964
9960.56 934
9961.50 903
9962.44 884
9963.39 885
9964.33 846
9965.27 883
9966.21 896
9967.15 884
9968.10 840
9969.04 842
9969.98 852
9970.92 820
9971.87 837
9972.81 848
9973.75 817
9974.69 801
9975.64 802
9976.58 851
9977.52 802
9978.47 820
9979.41 812
9980.35 806
9981.29 769
9982.24 822
9983.18 829
9984.12 819
9985.07 809
9986.01 852
9986.95 818
9987.90 804
9988.84 837
9989.78 880
9990.73 844
9991.67 806
9992.61 806
9993.56 861
9994.50 824
9995.44 851
9996.39 847
9997.33 872
9998.27 888
9999.22 822
10000.16 776
10001.11 805
10002.05 843
10002.99 805
10003.94 857
10004.88 856
10005.83 843
10006.77 819
10007.72 846
10008.66 828
10009.60 863
10010.55 782
10011.49 846
10012.44 812
10013.38 809
10014.33 800
10015.27 800
10016.21 850
10017.16 767
10018.10 758
10019.05 788
10019.99 793
10020.94 777
10021.88 805
10022.83 790
10023.77 795
10024.72 791
10025.66 767
10026.61 790
10027.55 761
10028.50 794
10029.44 813
10030.39 833
10031.33 829
10032.28 836
10033.23 785
10034.17 759
10035.12 813
10036.06 792
10037.01 760
10037.95 799
10038.90 748
10039.84 719
10040.79 744
10041.74 699
10042.68 750
10043.63 738
10044.57 728
10045.52 765
10046.47 746
10047.41 727
10048.36 733
10049.30 778
10050.25 789
10051.20 698
10052.14 736
10053.09 734
10054.04 744
10054.98 744
10055.93 732
10056.88 734
10057.82 757
10058.77 757
10059.72 700
10060.66 749
10061.61 733
10062.56 772
10063.50 746
10064.45 777
10065.40 754
10066.34 745
10067.29 733
10068.24 707
10069.18 722
10070.13 684
10071.08 718
10072.03 719
10072.97 701
10073.92 705
10074.87 740
10075.82 741
10076.76 685
10077.71 728
10078.66 732
10079.61 746
10080.55 708
10081.50 706
10082.45 745
10083.40 712
10084.34 710
10085.29 750
10086.24 755
10087.19 705
10088.14 696
10089.08 731
10090.03 748
10090.98 767
10091.93 706
10092.88 750
10093.83 716
10094.77 734
10095.72 744
10096.67 749
10097.62 762
10098.57 728
10099.52 784
10100.46 726
10101.41 747
10102.36 740
10103.31 767
10104.26 748
10105.21 749
10106.16 729
10107.11 755
10108.05 765
10109.00 738
10109.95 769
10110.90 746
10111.85 721
10112.80 784
10113.75 762
10114.70 758
10115.65 718
10116.60 760
10117.55 754
10118.50 751
10119.45 755
10120.39 758
10121.34 746
10122.29 741
10123.24 714
10124.19 742
10125.14 760
10126.09 736
10127.04 745
10127.99 739
10128.94 747
10129.89 726
10130.84 735
10131.79 775
10132.74 723
10133.69 739
10134.64 731
10135.59 733
10136.54 768
10137.49 738
10138.44 733
10139.39 738
10140.34 740
10141.30 775
10142.25 755
10143.20 759
10144.15 767
10145.10 778
10146.05 737
10147.00 797
10147.95 766
10148.90 796
10149.85 822
10150.80 804
10151.75 810
10152.70 776
10153.66 757
10154.61 803
10155.56 815
10156.51 786
10157.46 793
10158.41 782
10159.36 795
10160.31 827
10161.27 836
10162.22 794
10163.17 782
10164.12 823
10165.07 811
10166.02 810
10166.98 798
10167.93 816
10168.88 869
10169.83 813
10170.78 838
10171.73 848
10172.69 853
10173.64 850
10174.59 853
10175.54 829
10176.50 799
10177.45 815
10178.40 886
10179.35 901
10180.30 911
10181.26 933
10182.21 911
10183.16 886
10184.11 875
10185.07 843
10186.02 874
10186.97 848
10187.92 841
10188.88 874
10189.83 845
10190.78 873
10191.74 872
10192.69 907
10193.64 917
10194.59 847
10195.55 859
10196.50 858
10197.45 861
10198.41 897
10199.36 902
10200.31 893
10201.27 903
10202.22 910
10203.17 913
10204.13 944
10205.08 932
10206.03 999
10206.99 996
10207.94 993
10208.89 973
10209.85 986
10210.80 975
10211.76 976
10212.71 993
10213.66 996
10214.62 1010
10215.57 903
10216.53 972
10217.48 937
10218.43 949
10219.39 882
10220.34 958
10221.30 920
10222.25 853
10223.21 878
10224.16 906
10225.11 901
10226.07 908
10227.02 899
10227.98 943
10228.93 986
10229.89 1048
10230.84 1040
10231.80 1078
10232.75 1102
10233.71 1143
10234.66 1212
10235.62 1248
10236.57 1286
10237.53 1247
10238.48 1250
10239.44 1261
10240.39 1226
10241.35 1164
10242.30 1158
10243.26 1148
10244.21 1088
10245.17 1040
10246.12 1044
10247.08 985
10248.03 927
10248.99 886
10249.94 901
10250.90 903
10251.86 970
10252.81 916
10253.77 869
10254.72 840
10255.68 861
10256.63 860
10257.59 891
10258.55 841
10259.50 822
10260.46 834
10261.41 802
10262.37 780
10263.33 773
10264.28 821
10265.24 826
10266.20 809
10267.15 800
10268.11 790
10269.07 809
10270.02 813
10270.98 825
10271.94 806
10272.89 823
10273.85 831
10274.81 803
10275.76 807
10276.72 766
10277.68 793
10278.63 791
10279.59 778
10280.55 766
10281.50 754
10282.46 770
10283.42 754
10284.38 794
10285.33 763
10286.29 820
10287.25 755
10288.20 779
10289.16 796
10290.12 799
10291.08 834
10292.03 811
10292.99 793
10293.95 827
10294.91 762
10295.86 776
10296.82 793
10297.78 789
10298.74 783
10299.70 823
10300.65 817
10301.61 781
10302.57 804
10303.53 763
10304.49 771
10305.44 769
10306.40 772
10307.36 803
10308.32 831
10309.28 806
10310.24 800
10311.19 803
10312.15 813
10313.11 808
10314.07 829
10315.03 851
10315.99 822
10316.95 832
10317.90 834
10318.86 851
10319.82 825
10320.78 799
10321.74 836
10322.70 831
10323.66 830
10324.62 748
10325.58 781
10326.54 783
10327.49 775
10328.45 802
10329.41 802
10330.37 858
10331.33 814
10332.29 798
10333.25 788
10334.21 774
10335.17 794
10336.13 758
10337.09 751
10338.05 751
10339.01 786
10339.97 721
10340.93 725
10341.89 704
10342.85 719
10343.81 744
10344.77 757
10345.73 725
10346.69 715
10347.65 727
10348.61 729
10349.57 727
10350.53 700
10351.49 721
10352.45 737
10353.41 723
10354.37 750
10355.33 745
10356.29 727
10357.25 690
10358.21 690
10359.17 698
10360.13 720
10361.09 683
10362.06 657
10363.02 670
10363.98 665
10364.94 681
10365.90 663
10366.86 689
10367.82 716
10368.78 695
10369.74 669
10370.70 690
10371.67 678
10372.63 677
10373.59 692
10374.55 708
10375.51 677
10376.47 666
10377.43 651
10378.40 633
10379.36 647
10380.32 658
10381.28 670
10382.24 674
10383.20 671
10384.17 646
10385.13 623
10386.09 675
10387.05 654
10388.01 674
10388.98 647
10389.94 651
10390.90 677
10391.86 641
10392.82 609
10393.79 640
10394.75 650
10395.71 648
10396.67 665
10397.64 645
10398.60 605
10399.56 619
10400.52 631
10401.49 630
10402.45 659
10403.41 636
10404.37 628
10405.34 609
10406.30 601
10407.26 605
10408.23 623
10409.19 614
10410.15 637
10411.11 625
10412.08 623
10413.04 600
10414.00 607
10414.97 623
10415.93 615
10416.89 603
10417.86 617
10418.82 585
10419.78 597
10420.75 599
10421.71 582
10422.68 602
10423.64 602
10424.60 564
10425.57 616
10426.53 589
10427.49 645
10428.46 631
10429.42 633
10430.39 618
10431.35 613
10432.31 616
10433.28 608
10434.24 604
10435.21 611
10436.17 608
10437.13 601
10438.10 572
10439.06 571
10440.03 614
10440.99 617
10441.96 575
10442.92 595
10443.89 600
10444.85 618
10445.82 586
10446.78 576
10447.74 608
10448.71 590
10449.67 617
10450.64 588
10451.60 596
10452.57 588
10453.53 608
10454.50 625
10455.46 642
10456.43 610
10457.39 612
10458.36 632
10459.33 601
10460.29 583
10461.26 611
10462.22 638
10463.19 607
10464.15 599
10465.12 603
10466.08 627
10467.05 631
10468.01 598
10468.98 596
10469.95 622
10470.91 625
10471.88 620
10472.84 604
10473.81 571
10474.78 561
10475.74 610
10476.71 597
10477.67 580
10478.64 619
10479.61 619
10480.57 641
10481.54 631
10482.51 603
10483.47 625
10484.44 624
10485.41 607
10486.37 569
10487.34 630
10488.30 631
10489.27 634
10490.24 665
10491.20 622
10492.17 629
10493.14 664
10494.11 647
10495.07 650
10496.04 650
10497.01 636
10497.97 644
10498.94 629
10499.91 617
10500.88 630
10501.84 674
10502.81 638
10503.78 653
10504.74 621
10505.71 688
10506.68 679
10507.65 694
10508.61 686
10509.58 643
10510.55 633
10511.52 615
10512.49 589
10513.45 609
10514.42 644
10515.39 626
10516.36 630
10517.32 631
10518.29 645
10519.26 597
10520.23 603
10521.20 571
10522.17 599
10523.13 622
10524.10 631
10525.07 590
10526.04 643
10527.01 649
10527.98 661
10528.94 623
10529.91 618
10530.88 615
10531.85 583
10532.82 636
10533.79 623
10534.76 618
10535.72 632
10536.69 639
10537.66 641
10538.63 665
10539.60 626
10540.57 646
10541.54 628
10542.51 613
10543.48 633
10544.45 636
10545.42 666
10546.38 607
10547.35 602
10548.32 611
10549.29 658
10550.26 619
10551.23 671
10552.20 665
10553.17 684
10554.14 678
10555.11 651
10556.08 645
10557.05 670
10558.02 654
10558.99 690
10559.96 689
10560.93 719
10561.90 725
10562.87 666
10563.84 671
10564.81 700
10565.78 683
10566.75 701
10567.72 677
10568.69 699
10569.66 698
10570.63 722
10571.60 692
10572.57 687
10573.54 711
10574.51 707
10575.48 649
10576.46 701
10577.43 698
10578.40 725
10579.37 708
10580.34 722
10581.31 737
10582.28 721
10583.25 750
10584.22 739
10585.19 724
10586.16 725
10587.14 744
10588.11 741
10589.08 754
10590.05 746
10591.02 779
10591.99 777
10592.96 807
10593.94 781
10594.91 785
10595.88 782
10596.85 752
10597.82 803
10598.79 833
10599.77 842
10600.74 861
10601.71 874
10602.68 844
10603.65 872
10604.62 921
10605.60 947
10606.57 996
10607.54 1078
10608.51 1083
10609.49 1125
10610.46 1110
10611.43 1125
10612.40 1092
10613.37 1125
10614.35 1061
10615.32 1025
10616.29 1027
10617.26 986
10618.24 899
10619.21 924
10620.18 882
10621.16 877
10622.13 841
10623.10 804
10624.07 840
10625.05 775
10626.02 765
10626.99 791
10627.97 811
10628.94 786
10629.91 751
10630.89 734
10631.86 740
10632.83 789
10633.80 795
10634.78 766
10635.75 820
10636.73 750
10637.70 803
10638.67 790
10639.65 808
10640.62 783
10641.59 828
10642.57 856
10643.54 830
10644.51 794
10645.49 803
10646.46 771
10647.44 758
10648.41 690
10649.38 727
10650.36 743
10651.33 715
10652.31 695
10653.28 719
10654.25 710
10655.23 671
10656.20 668
10657.18 675
10658.15 661
10659.13 647
10660.10 647
10661.08 654
10662.05 640
10663.03 636
10664.00 679
10664.97 649
10665.95 628
10666.92 627
10667.90 644
10668.87 683
10669.85 661
10670.82 631
10671.80 630
10672.77 652
10673.75 626
10674.72 662
10675.70 663
10676.68 646
10677.65 635
10678.63 640
10679.60 689
10680.58 638
10681.55 654
10682.53 660
10683.50 653
10684.48 670
10685.45 692
10686.43 656
10687.41 654
10688.38 666
10689.36 673
10690.33 637
10691.31 599
10692.29 660
10693.26 670
10694.24 667
10695.21 656
10696.19 654
10697.17 640
10698.14 670
10699.12 649
10700.10 645
10701.07 644
10702.05 644
10703.02 602
10704.00 645
10704.98 613
10705.95 604
10706.93 653
10707.91 635
10708.88 627
10709.86 638
10710.84 616
10711.82 600
10712.79 605
10713.77 596
10714.75 648
10715.72 651
10716.70 652
10717.68 646
10718.65 662
10719.63 626
10720.61 632
10721.59 627
10722.56 662
10723.54 646
10724.52 609
10725.50 637
10726.47 645
10727.45 622
10728.43 611
10729.41 612
10730.38 638
10731.36 639
10732.34 607
10733.32 605
10734.30 641
10735.27 621
10736.25 631
10737.23 633
10738.21 670
10739.19 635
10740.16 641
10741.14 649
10742.12 619
10743.10 627
10744.08 648
10745.06 642
10746.03 658
10747.01 676
10747.99 662
10748.97 633
10749.95 661
10750.93 647
10751.91 624
10752.88 624
10753.86 646
10754.84 618
10755.82 625
10756.80 638
10757.78 646
10758.76 660
10759.74 603
10760.72 609
10761.70 593
10762.67 612
10763.65 636
10764.63 648
10765.61 641
10766.59 655
10767.57 694
10768.55 674
10769.53 672
10770.51 678
10771.49 664
10772.47 615
10773.45 655
10774.43 648
10775.41 697
10776.39 705
10777.37 675
10778.35 687
10779.33 677
10780.31 682
10781.29 699
10782.27 652
10783.25 668
10784.23 712
10785.21 714
10786.19 701
10787.17 682
10788.15 689
10789.13 667
10790.11 688
10791.09 688
10792.07 664
10793.05 705
10794.03 710
10795.01 663
10795.99 674
10796.97 695
10797.96 712
10798.94 688
10799.92 676
10800.90 656
10801.88 635
10802.86 694
10803.84 675
10804.82 701
10805.80 693
10806.79 683
10807.77 690
10808.75 661
10809.73 689
10810.71 677
10811.69 671
10812.67 697
10813.65 725
10814.64 717
10815.62 676
10816.60 718
10817.58 747
10818.56 713
10819.54 742
10820.53 718
10821.51 731
10822.49 704
10823.47 719
10824.45 707
10825.44 722
10826.42 729
10827.40 723
10828.38 727
10829.37 743
10830.35 734
10831.33 711
10832.31 744
10833.29 762
10834.28 779
10835.26 795
10836.24 756
10837.22 772
10838.21 777
10839.19 786
10840.17 766
10841.16 796
10842.14 768
10843.12 809
10844.10 784
10845.09 774
10846.07 784
10847.05 818
10848.04 832
10849.02 818
10850.00 836
10850.99 893
10851.97 887
10852.95 889
10853.94 897
10854.92 888
10855.90 909
10856.89 949
10857.87 940
10858.85 899
10859.84 916
10860.82 895
10861.80 887
10862.79 857
10863.77 844
10864.76 885
10865.74 876
10866.72 895
10867.71 883
10868.69 859
10869.68 878
10870.66 897
10871.64 866
10872.63 893
10873.61 833
10874.60 864
10875.58 856
10876.56 870
10877.55 894
10878.53 902
10879.52 900
10880.50 930
10881.49 921
10882.47 957
10883.46 942
10884.44 896
10885.43 934
10886.41 985
10887.40 958
10888.38 911
10889.37 920
10890.35 918
10891.34 940
10892.32 1007
10893.31 969
10894.29 977
10895.28 976
10896.26 966
10897.25 1027
10898.23 1024
10899.22 1056
10900.20 1015
10901.19 986
10902.17 999
10903.16 1001
10904.15 1073
10905.13 1083
10906.12 1080
10907.10 1083
10908.09 1102
10909.07 1098
10910.06 1120
10911.05 1131
10912.03 1114
10913.02 1159
10914.00 1205
10914.99 1223
10915.98 1225
10916.96 1200
10917.95 1205
10918.94 1207
10919.92 1260
10920.91 1210
10921.89 1198
10922.88 1236
10923.87 1279
10924.85 1268
10925.84 1214
10926.83 1307
10927.81 1301
10928.80 1315
10929.79 1323
10930.77 1305
10931.76 1330
10932.75 1379
10933.74 1345
10934.72 1335
10935.71 1361
10936.70 1405
10937.68 1424
10938.67 1466
10939.66 1467
10940.65 1465
10941.63 1496
10942.62 1469
10943.61 1532
10944.59 1532
10945.58 1579
10946.57 1614
10947.56 1619
10948.54 1694
10949.53 1753
10950.52 1764
10951.51 1843
10952.50 1888
10953.48 2003
10954.47 2052
10955.46 2152
10956.45 2209
10957.44 2253
10958.42 2371
10959.41 2389
10960.40 2426
10961.39 2308
10962.38 2366
10963.36 2322
10964.35 2295
10965.34 2177
10966.33 2131
10967.32 2048
10968.31 1993
10969.30 1963
10970.28 1933
10971.27 1834
10972.26 1766
10973.25 1758
10974.24 1767
10975.23 1780
10976.22 1732
10977.21 1684
10978.19 1692
10979.18 1713
10980.17 1738
10981.16 1736
10982.15 1719
10983.14 1729
10984.13 1741
10985.12 1764
10986.11 1822
10987.10 1809
10988.09 1832
10989.08 1859
10990.07 1932
10991.06 1966
10992.04 2094
10993.03 2163
10994.02 2309
10995.01 2389
10996.00 2532
10996.99 2702
10997.98 2834
10998.97 3012
10999.96 3145
11000.95 3101
11001.94 3000
11002.93 2990
11003.92 2881
11004.91 2797
11005.90 2702
11006.89 2567
11007.88 2385
11008.87 2236
11009.87 2094
11010.86 1995
11011.85 1864
11012.84 1733
11013.83 1624
11014.82 1576
11015.81 1485
11016.80 1443
11017.79 1421
11018.78 1397
11019.77 1341
11020.76 1293
11021.75 1273
11022.74 1245
11023.74 1278
11024.73 1276
11025.72 1253
11026.71 1209
11027.70 1266
11028.69 1203
11029.68 1232
11030.67 1213
11031.67 1160
11032.66 1161
11033.65 1204
11034.64 1147
11035.63 1189
11036.62 1173
11037.61 1139
11038.61 1176
11039.60 1162
11040.59 1187
11041.58 1186
11042.57 1182
11043.56 1156
11044.56 1149
11045.55 1120
11046.54 1127
11047.53 1138
11048.53 1106
11049.52 1130
11050.51 1087
11051.50 1046
11052.49 1101
11053.49 1067
11054.48 1063
11055.47 1082
11056.46 1093
11057.46 1167
11058.45 1097
11059.44 1105
11060.43 1096
11061.43 1058
11062.42 1113
11063.41 1113
11064.41 1142
11065.40 1110
11066.39 1114
11067.38 1083
11068.38 1176
11069.37 1143
11070.36 1059
11071.36 1088
11072.35 1116
11073.34 1117
11074.34 1172
11075.33 1140
11076.32 1196
11077.32 1211
11078.31 1167
11079.30 1161
11080.30 1165
11081.29 1130
11082.28 1133
11083.28 1135
11084.27 1065
11085.27 1096
11086.26 1084
11087.25 1113
11088.25 1087
11089.24 1062
11090.24 1057
11091.23 1051
11092.22 1059
11093.22 1041
11094.21 1021
11095.21 994
11096.20 1010
11097.19 1017
11098.19 1056
11099.18 1032
11100.18 994
11101.17 973
11102.17 1036
11103.16 1028
11104.16 993
11105.15 957
11106.15 979
11107.14 987
11108.13 986
11109.13 958
11110.12 942
11111.12 948
11112.11 945
11113.11 926
11114.10 965
11115.10 941
11116.09 900
11117.09 944
11118.09 924
11119.08 948
11120.08 903
11121.07 976
11122.07 909
11123.06 919
11124.06 909
11125.05 954
11126.05 956
11127.04 933
11128.04 912
11129.04 937
11130.03 954
11131.03 926
11132.02 933
11133.02 874
11134.02 850
11135.01 845
11136.01 841
11137.00 865
11138.00 903
11139.00 921
11139.99 902
11140.99 871
11141.98 946
11142.98 883
11143.98 882
11144.97 865
11145.97 866
11146.97 912
11147.96 909
11148.96 914
11149.96 871
11150.95 923
11151.95 869
11152.95 873
11153.94 862
11154.94 850
11155.94 929
11156.93 911
11157.93 866
11158.93 856
11159.93 850
11160.92 824
11161.92 825
11162.92 800
11163.92 815
11164.91 801
11165.91 821
11166.91 817
11167.90 828
11168.90 831
11169.90 819
11170.90 825
11171.90 811
11172.89 789
11173.89 811
11174.89 780
11175.89 770
11176.88 783
11177.88 806
11178.88 820
11179.88 771
11180.88 818
11181.87 797
11182.87 788
11183.87 775
11184.87 806
11185.87 795
11186.87 797
11187.86 796
11188.86 771
11189.86 812
11190.86 788
11191.86 774
11192.86 809
11193.86 791
11194.85 755
11195.85 781
11196.85 796
11197.85 785
11198.85 832
11199.85 807
11200.85 817
11201.85 809
11202.84 826
11203.84 811
11204.84 764
11205.84 819
11206.84 778
11207.84 810
11208.84 823
11209.84 813
11210.84 837
11211.84 837
11212.84 806
11213.84 826
11214.84 838
11215.84 831
11216.84 807
11217.84 803
11218.84 785
11219.84 800
11220.84 829
11221.84 821
11222.84 817
11223.84 834
11224.84 814
11225.84 843
11226.84 827
11227.84 848
11228.84 843
11229.84 844
11230.84 748
11231.84 804
11232.84 817
11233.84 817
11234.84 810
11235.84 810
11236.84 852
11237.84 872
11238.84 848
11239.84 834
11240.84 861
11241.84 884
11242.84 860
11243.84 843
11244.84 858
11245.85 865
11246.85 891
11247.85 852
11248.85 865
11249.85 901
11250.85 907
11251.85 894
11252.85 914
11253.86 907
11254.86 953
11255.86 964
11256.86 904
11257.86 945
11258.86 952
11259.86 954
11260.87 943
11261.87 947
11262.87 963
11263.87 938
11264.87 952
11265.87 1006
11266.88 981
11267.88 967
11268.88 1063
11269.88 1072
11270.88 1036
11271.89 1054
11272.89 1071
11273.89 1074
11274.89 1098
11275.90 1134
11276.90 1147
11277.90 1102
11278.90 1095
11279.90 1141
11280.91 1181
11281.91 1116
11282.91 1085
11283.92 1095
11284.92 1092
11285.92 1012
11286.92 955
11287.93 996
11288.93 995
11289.93 953
11290.94 985
11291.94 980
11292.94 967
11293.94 941
11294.95 936
11295.95 947
11296.95 925
11297.96 937
11298.96 955
11299.96 963
11300.97 922
11301.97 958
11302.97 942
11303.98 940
11304.98 936
11305.98 910
11306.99 904
11307.99 956
11309.00 951
11310.00 957
11311.00 999
11312.01 951
11313.01 959
11314.02 981
11315.02 953
11316.02 979
11317.03 989
11318.03 1070
11319.04 1038
11320.04 1012
11321.04 1011
11322.05 1006
11323.05 1004
11324.06 1005
11325.06 998
11326.07 1004
11327.07 1020
11328.08 1021
11329.08 1051
11330.09 1082
11331.09 1033
11332.10 1064
11333.10 1047
11334.10 1091
11335.11 1112
11336.11 1152
11337.12 1119
11338.12 1096
11339.13 1142
11340.14 1161
11341.14 1198
11342.15 1173
11343.15 1223
11344.16 1193
11345.16 1177
11346.17 1192
11347.17 1161
11348.18 1131
11349.18 1137
11350.19 1158
11351.19 1060
11352.20 1083
11353.21 1059
11354.21 1036
11355.22 1048
11356.22 1057
11357.23 1093
11358.24 1063
11359.24 1041
11360.25 1068
11361.25 1087
11362.26 1078
11363.27 1063
11364.27 1045
11365.28 1056
11366.28 1089
11367.29 1040
11368.30 1025
11369.30 1064
11370.31 1066
11371.32 1075
11372.32 1055
11373.33 1087
11374.34 1082
11375.34 1056
11376.35 1048
11377.36 1098
11378.36 1093
11379.37 1088
11380.38 1124
11381.38 1130
11382.39 1108
11383.40 1064
11384.41 1137
11385.41 1172
11386.42 1197
11387.43 1153
11388.43 1181
11389.44 1163
11390.45 1140
11391.46 1158
11392.46 1140
11393.47 1151
11394.48 1173
11395.49 1204
11396.49 1180
11397.50 1189
11398.51 1193
11399.52 1238
11400.53 1210
11401.53 1180
11402.54 1224
11403.55 1242
11404.56 1223
11405.57 1219
11406.57 1211
11407.58 1257
11408.59 1289
11409.60 1307
11410.61 1237
11411.61 1284
11412.62 1284
11413.63 1282
11414.64 1294
11415.65 1245
11416.66 1283
11417.67 1283
11418.67 1289
11419.68 1329
11420.69 1294
11421.70 1325
11422.71 1301
11423.72 1270
11424.73 1311
11425.74 1354
11426.74 1363
11427.75 1322
11428.76 1319
11429.77 1307
11430.78 1348
11431.79 1370
11432.80 1376
11433.81 1345
11434.82 1367
11435.83 1413
11436.84 1399
11437.85 1386
11438.86 1419
11439.87 1419
11440.88 1397
11441.88 1404
11442.89 1376
11443.90 1397
11444.91 1428
11445.92 1448
11446.93 1396
11447.94 1424
11448.95 1463
11449.96 1462
11450.97 1511
11451.98 1484
11452.99 1449
11454.00 1475
11455.01 1508
11456.02 1500
11457.04 1492
11458.05 1566
11459.06 1534
11460.07 1563
11461.08 1585
11462.09 1595
11463.10 1607
11464.11 1654
11465.12 1611
11466.13 1651
11467.14 1630
11468.15 1700
11469.16 1713
11470.17 1727
11471.18 1765
11472.20 1806
11473.21 1803
11474.22 1792
11475.23 1768
11476.24 1833
11477.25 1861
11478.26 1854
11479.27 1912
11480.28 1911
11481.30 1960
11482.31 2011
11483.32 2021
11484.33 2034
11485.34 2097
11486.35 2180
11487.37 2151
11488.38 2156
11489.39 2242
11490.40 2226
11491.41 2263
11492.42 2304
11493.44 2309
11494.45 2430
11495.46 2504
11496.47 2504
11497.48 2544
11498.50 2592
11499.51 2604
11500.52 2655
11501.53 2690
11502.55 2693
11503.56 2716
11504.57 2806
11505.58 2900
11506.60 2889
11507.61 2914
11508.62 3028
11509.63 3147
11510.65 3226
11511.66 3311
11512.67 3374
11513.68 3523
11514.70 3672
11515.71 3750
11516.72 3871
11517.74 4037
11518.75 4087
11519.76 4346
11520.78 4491
11521.79 4662
11522.80 4858
11523.81 4935
11524.83 5089
11525.84 5314
11526.85 5509
11527.87 5728
11528.88 6096
11529.90 6442
11530.91 6807
11531.92 7113
11532.94 7518
11533.95 7960
11534.96 8551
11535.98 9209
11536.99 9740
11538.01 9963
11539.02 10253
11540.03 10498
11541.05 10589
11542.06 10482
11543.08 10271
11544.09 9941
11545.10 9546
11546.12 8902
11547.13 8299
11548.15 7808
11549.16 7235
11550.18 6538
11551.19 6011
11552.20 5563
11553.22 5092
11554.23 4734
11555.25 4369
11556.26 4022
11557.28 3766
11558.29 3595
11559.31 3444
11560.32 3407
11561.34 3202
11562.35 3103
11563.37 3038
11564.38 2943
11565.40 2929
11566.41 2912
11567.43 2843
11568.44 2793
11569.46 2790
11570.47 2729
11571.49 2697
11572.50 2692
11573.52 2647
11574.53 2626
11575.55 2516
11576.57 2465
11577.58 2455
11578.60 2337
11579.61 2307
11580.63 2312
11581.64 2293
11582.66 2287
11583.68 2198
11584.69 2110
11585.71 2129
11586.72 2040
11587.74 2012
11588.76 2026
11589.77 2011
11590.79 2025
11591.81 1971
11592.82 2007
11593.84 1983
11594.85 2005
11595.87 1985
11596.89 1958
11597.90 2015
11598.92 1999
11599.94 2085
11600.95 2032
11601.97 2087
11602.99 2156
11604.00 2144
11605.02 2173
11606.04 2165
11607.05 2188
11608.07 2248
11609.09 2297
11610.11 2311
11611.12 2339
11612.14 2373
11613.16 2355
11614.17 2435
11615.19 2479
11616.21 2536
11617.23 2541
11618.24 2608
11619.26 2621
11620.28 2713
11621.30 2677
11622.31 2690
11623.33 2597
11624.35 2627
11625.37 2598
11626.38 2655
11627.40 2558
11628.42 2474
11629.44 2423
11630.46 2397
11631.47 2348
11632.49 2355
11633.51 2271
11634.53 2239
11635.55 2150
11636.56 2150
11637.58 2077
11638.60 2086
11639.62 2127
11640.64 2039
11641.66 2026
11642.67 1999
11643.69 2000
11644.71 1939
11645.73 1920
11646.75 1883
11647.77 1891
11648.79 1899
11649.80 1861
11650.82 1857
11651.84 1785
11652.86 1813
11653.88 1786
11654.90 1726
11655.92 1734
11656.94 1737
11657.96 1690
11658.98 1698
11660.00 1629
11661.01 1640
11662.03 1574
11663.05 1537
11664.07 1571
11665.09 1543
11666.11 1521
11667.13 1482
11668.15 1522
11669.17 1509
11670.19 1505
11671.21 1479
11672.23 1502
11673.25 1450
11674.27 1461
11675.29 1429
11676.31 1401
11677.33 1394
11678.35 1380
11679.37 1407
11680.39 1416
11681.41 1371
11682.43 1361
11683.45 1413
11684.47 1347
11685.49 1337
11686.51 1354
11687.53 1332
11688.55 1329
11689.57 1309
11690.59 1299
11691.61 1275
11692.63 1338
11693.66 1347
11694.68 1279
11695.70 1226
11696.72 1218
11697.74 1235
11698.76 1232
11699.78 1218
11700.80 1234
11701.82 1211
11702.84 1226
11703.86 1166
11704.89 1200
11705.91 1212
11706.93 1180
11707.95 1180
11708.97 1160
11709.99 1153
11711.01 1145
11712.04 1129
11713.06 1109
11714.08 1158
11715.10 1104
11716.12 1144
11717.14 1147
11718.17 1111
11719.19 1117
11720.21 1062
11721.23 1069
11722.25 1057
11723.28 1061
11724.30 1003
11725.32 998
11726.34 1027
11727.36 1004
11728.39 1035
11729.41 1045
11730.43 1010
11731.45 972
11732.48 929
11733.50 975
11734.52 956
11735.54 982
11736.57 973
11737.59 921
11738.61 970
11739.63 967
11740.66 944
11741.68 940
11742.70 893
11743.72 913
11744.75 915
11745.77 886
11746.79 876
11747.82 863
11748.84 863
11749.86 867
11750.89 850
11751.91 859
11752.93 860
11753.96 880
11754.98 874
11756.00 889
11757.03 857
11758.05 801
11759.07 826
11760.10 857
11761.12 805
11762.14 796
11763.17 816
11764.19 870
11765.22 833
11766.24 821
11767.26 821
11768.29 804
11769.31 861
11770.34 859
11771.36 827
11772.38 803
11773.41 827
11774.43 838
11775.46 843
11776.48 835
11777.51 860
11778.53 801
11779.55 776
11780.58 829
11781.60 820
11782.63 784
11783.65 775
11784.68 829
11785.70 817
11786.73 839
11787.75 813
11788.78 815
11789.80 828
11790.83 824
11791.85 801
11792.88 806
11793.90 800
11794.93 793
11795.95 809
11796.98 792
11798.00 791
11799.03 790
11800.05 792
11801.08 790
11802.10 763
11803.13 778
11804.15 779
11805.18 824
11806.21 803
11807.23 784
11808.26 766
11809.28 762
11810.31 758
11811.33 765
11812.36 748
11813.39 765
11814.41 798
11815.44 804
11816.46 805
11817.49 802
11818.52 801
11819.54 801
11820.57 816
11821.59 773
11822.62 764
11823.65 764
11824.67 787
11825.70 807
11826.73 798
11827.75 824
11828.78 781
11829.81 792
11830.83 808
11831.86 781
11832.89 776
11833.91 772
11834.94 778
11835.97 823
11836.99 767
11838.02 760
11839.05 751
11840.08 819
11841.10 796
11842.13 742
11843.16 791
11844.18 777
11845.21 769
11846.24 766
11847.27 769
11848.29 792
11849.32 859
11850.35 842
11851.38 820
11852.40 836
11853.43 773
11854.46 794
11855.49 817
11856.51 813
11857.54 810
11858.57 823
11859.60 849
11860.63 868
11861.65 842
11862.68 840
11863.71 810
11864.74 834
11865.77 828
11866.80 866
11867.82 861
11868.85 894
11869.88 869
11870.91 862
11871.94 885
11872.97 869
11873.99 892
11875.02 874
11876.05 899
11877.08 882
11878.11 901
11879.14 881
11880.17 906
11881.20 923
11882.22 946
11883.25 944
11884.28 943
11885.31 988
11886.34 1025
11887.37 978
11888.40 957
11889.43 970
11890.46 1025
11891.49 1057
11892.52 1081
11893.55 1007
11894.57 1025
11895.60 1059
11896.63 1054
11897.66 1067
11898.69 1136
11899.72 1098
11900.75 1139
11901.78 1222
11902.81 1258
11903.84 1214
11904.87 1176
11905.90 1253
11906.93 1298
11907.96 1221
11908.99 1204
11910.02 1248
11911.05 1236
11912.08 1192
11913.11 1167
11914.14 1158
11915.17 1226
11916.20 1164
11917.23 1228
11918.26 1200
11919.29 1235
11920.33 1217
11921.36 1267
11922.39 1306
11923.42 1330
11924.45 1367
11925.48 1363
11926.51 1520
11927.54 1471
11928.57 1524
11929.60 1633
11930.63 1630
11931.66 1666
11932.70 1667
11933.73 1630
11934.76 1621
11935.79 1580
11936.82 1602
11937.85 1507
11938.88 1401
11939.91 1451
11940.95 1364
11941.98 1279
11943.01 1224
11944.04 1195
11945.07 1129
11946.10 1103
11947.14 1107
11948.17 1060
11949.20 1040
11950.23 996
11951.26 989
11952.29 956
11953.33 978
11954.36 968
11955.39 961
11956.42 939
11957.46 959
11958.49 927
11959.52 930
11960.55 949
11961.58 922
11962.62 917
11963.65 994
11964.68 990
11965.71 950
11966.75 917
11967.78 915
11968.81 937
11969.84 927
11970.88 938
11971.91 925
11972.94 958
11973.98 920
11975.01 928
11976.04 912
11977.07 937
11978.11 964
11979.14 896
11980.17 892
11981.21 895
11982.24 924
11983.27 916
11984.31 947
11985.34 946
11986.37 972
11987.41 952
11988.44 994
11989.47 948
11990.51 963
11991.54 963
11992.58 930
11993.61 943
11994.64 1029
11995.68 963
11996.71 973
11997.74 964
11998.78 990
11999.81 1009
12000.85 978
12001.88 1001
12002.91 969
12003.95 998
12004.98 1034
12006.02 1030
12007.05 998
12008.09 1028
12009.12 1013
12010.15 1056
12011.19 1033
12012.22 1036
12013.26 1047
12014.29 1092
12015.33 1065
12016.36 1084
12017.40 1078
12018.43 1070
12019.47 1116
12020.50 1069
12021.54 1126
12022.57 1075
12023.61 1086
12024.64 1100
12025.68 1120
12026.71 1104
12027.75 1078
12028.78 1107
12029.82 1095
12030.85 1106
12031.89 1122
12032.92 1123
12033.96 1112
12034.99 1175
12036.03 1142
12037.07 1120
12038.10 1095
12039.14 1117
12040.17 1092
12041.21 1155
12042.24 1125
12043.28 1111
12044.32 1103
12045.35 1114
12046.39 1101
12047.42 1073
12048.46 1114
12049.50 1106
12050.53 1118
12051.57 1136
12052.61 1183
12053.64 1171
12054.68 1213
12055.71 1208
12056.75 1220
12057.79 1180
12058.82 1234
12059.86 1177
12060.90 1197
12061.93 1204
12062.97 1165
12064.01 1166
12065.04 1164
12066.08 1155
12067.12 1128
12068.15 1140
12069.19 1113
12070.23 1119
12071.27 1099
12072.30 1050
12073.34 1069
12074.38 1057
12075.41 1073
12076.45 1065
12077.49 1078
12078.53 1089
12079.56 1090
12080.60 1020
12081.64 1056
12082.68 1068
12083.71 1082
12084.75 1048
12085.79 1082
12086.83 1091
12087.86 1110
12088.90 1076
12089.94 1078
12090.98 1124
12092.02 1140
12093.05 1182
12094.09 1199
12095.13 1147
12096.17 1169
12097.21 1188
12098.25 1165
12099.28 1229
12100.32 1264
12101.36 1262
12102.40 1252
12103.44 1267
12104.48 1224
12105.51 1223
12106.55 1190
12107.59 1184
12108.63 1158
12109.67 1156
12110.71 1139
12111.75 1112
12112.79 1105
12113.82 1065
12114.86 1055
12115.90 1023
12116.94 1000
12117.98 1023
12119.02 972
12120.06 933
12121.10 937
12122.14 933
12123.18 923
12124.22 890
12125.25 922
12126.29 915
12127.33 902
12128.37 852
12129.41 852
12130.45 885
12131.49 884
12132.53 863
12133.57 886
12134.61 882
12135.65 890
12136.69 891
12137.73 872
12138.77 873
12139.81 865
12140.85 874
12141.89 834
12142.93 848
12143.97 846
12145.01 859
12146.05 840
12147.09 871
12148.13 862
12149.17 854
12150.21 865
12151.25 839
12152.29 832
12153.34 836
12154.38 852
12155.42 821
12156.46 829
12157.50 786
12158.54 808
12159.58 853
12160.62 817
12161.66 807
12162.70 776
12163.74 823
12164.78 841
12165.83 871
12166.87 850
12167.91 831
12168.95 898
12169.99 864
12171.03 856
12172.07 835
12173.11 834
12174.16 883
12175.20 826
12176.24 857
12177.28 828
12178.32 841
12179.36 815
12180.41 832
12181.45 853
12182.49 782
12183.53 816
12184.57 795
12185.62 841
12186.66 823
12187.70 825
12188.74 875
12189.78 830
12190.83 841
12191.87 842
12192.91 868
12193.95 831
12195.00 824
12196.04 840
12197.08 854
12198.12 836
12199.17 853
12200.21 825
12201.25 804
12202.29 830
12203.34 826
12204.38 763
12205.42 824
12206.46 827
12207.51 832
12208.55 810
12209.59 765
12210.64 803
12211.68 826
12212.72 819
12213.77 817
12214.81 860
12215.85 816
12216.90 828
12217.94 768
12218.98 802
12220.03 786
12221.07 798
12222.11 846
12223.16 836
12224.20 792
12225.24 789
12226.29 818
12227.33 804
12228.37 786
12229.42 771
12230.46 816
12231.51 817
12232.55 806
12233.59 814
12234.64 787
12235.68 804
12236.73 828
12237.77 817
12238.82 810
12239.86 788
12240.90 793
12241.95 820
12242.99 792
12244.04 776
12245.08 806
12246.13 815
12247.17 787
12248.22 785
12249.26 778
12250.31 769
12251.35 762
12252.39 775
12253.44 767
12254.48 754
12255.53 757
12256.57 730
12257.62 714
12258.66 744
12259.71 733
12260.75 699
12261.80 729
12262.85 748
12263.89 718
12264.94 703
12265.98 730
12267.03 731
12268.07 707
12269.12 680
12270.16 689
12271.21 724
12272.25 710
12273.30 717
12274.35 666
12275.39 677
12276.44 675
12277.48 708
12278.53 695
12279.58 664
12280.62 718
12281.67 703
12282.71 662
12283.76 660
12284.81 676
12285.85 721
12286.90 675
12287.95 695
12288.99 729
12290.04 693
12291.08 676
12292.13 730
12293.18 701
12294.22 644
12295.27 692
12296.32 703
12297.36 719
12298.41 669
12299.46 722
12300.50 716
12301.55 693
12302.60 674
12303.65 662
12304.69 690
12305.74 681
12306.79 668
12307.83 654
12308.88 681
12309.93 671
12310.98 679
12312.02 674
12313.07 669
12314.12 670
12315.17 667
12316.21 683
12317.26 663
12318.31 654
12319.36 662
12320.40 680
12321.45 642
12322.50 635
12323.55 650
12324.60 663
12325.64 673
12326.69 647
12327.74 695
12328.79 647
12329.84 618
12330.88 658
12331.93 648
12332.98 659
12334.03 656
12335.08 660
12336.13 656
12337.17 635
12338.22 650
12339.27 655
12340.32 661
12341.37 652
12342.42 653
12343.47 637
12344.51 676
12345.56 639
12346.61 627
12347.66 682
12348.71 671
12349.76 658
12350.81 664
12351.86 671
12352.91 681
12353.95 680
12355.00 664
12356.05 702
12357.10 659
12358.15 667
12359.20 687
12360.25 678
12361.30 668
12362.35 684
12363.40 667
12364.45 700
12365.50 685
12366.55 721
12367.60 702
12368.65 678
12369.70 710
12370.75 713
12371.80 719
12372.85 690
12373.90 707
12374.95 707
12376.00 692
12377.05 678
12378.10 711
12379.15 704
12380.20 662
12381.25 691
12382.30 701
12383.35 678
12384.40 696
12385.45 693
12386.50 707
12387.55 719
12388.60 717
12389.65 712
12390.70 713
12391.75 712
12392.80 694
12393.86 711
12394.91 721
12395.96 705
12397.01 686
12398.06 731
12399.11 739
12400.16 698
12401.21 726
12402.26 725
12403.32 767
12404.37 714
12405.42 732
12406.47 756
12407.52 747
12408.57 744
12409.62 719
12410.68 753
12411.73 776
12412.78 794
12413.83 764
12414.88 732
12415.93 742
12416.99 754
12418.04 790
12419.09 767
12420.14 795
12421.19 827
12422.25 804
12423.30 800
12424.35 805
12425.40 801
12426.45 826
12427.51 828
12428.56 806
12429.61 829
12430.66 791
12431.72 831
12432.77 856
12433.82 867
12434.87 844
12435.93 842
12436.98 825
12438.03 862
12439.08 859
12440.14 883
12441.19 869
12442.24 865
12443.30 897
12444.35 888
12445.40 881
12446.45 910
12447.51 915
12448.56 953
12449.61 955
12450.67 953
12451.72 941
12452.77 1011
12453.83 1044
12454.88 1050
12455.93 1047
12456.99 1135
12458.04 1117
12459.10 1145
12460.15 1212
12461.20 1261
12462.26 1262
12463.31 1331
12464.36 1389
12465.42 1458
12466.47 1527
12467.53 1567
12468.58 1688
12469.63 1760
12470.69 1874
12471.74 1968
12472.80 2098
12473.85 2202
12474.90 2219
12475.96 2302
12477.01 2417
12478.07 2450
12479.12 2370
12480.18 2382
12481.23 2333
12482.29 2284
12483.34 2229
12484.40 2165
12485.45 2111
12486.50 1940
12487.56 1844
12488.61 1747
12489.67 1659
12490.72 1541
12491.78 1405
12492.83 1360
12493.89 1275
12494.94 1278
12496.00 1231
12497.05 1214
12498.11 1117
12499.17 1125
12500.22 1113
12501.28 1071
12502.33 1080
12503.39 1041
12504.44 1085
12505.50 1058
12506.55 1081
12507.61 981
12508.67 1002
12509.72 1018
12510.78 1024
12511.83 1012
12512.89 1004
12513.94 956
12515.00 966
12516.06 1022
12517.11 955
12518.17 943
12519.22 996
12520.28 1020
12521.34 934
12522.39 990
12523.45 950
12524.51 977
12525.56 964
12526.62 953
12527.68 966
12528.73 1022
12529.79 985
12530.85 930
12531.90 964
12532.96 992
12534.02 964
12535.07 996
12536.13 1004
12537.19 1001
12538.24 1063
12539.30 1051
12540.36 1041
12541.41 1067
12542.47 1075
12543.53 1070
12544.59 1086
12545.64 1112
12546.70 1188
12547.76 1225
12548.82 1208
12549.87 1247
12550.93 1273
12551.99 1356
12553.05 1327
12554.10 1424
12555.16 1369
12556.22 1332
12557.28 1385
12558.33 1444
12559.39 1413
12560.45 1399
12561.51 1419
12562.57 1365
12563.62 1333
12564.68 1338
12565.74 1288
12566.80 1243
12567.86 1238
12568.91 1162
12569.97 1180
12571.03 1117
12572.09 1107
12573.15 1051
12574.21 1059
12575.26 1054
12576.32 1052
12577.38 1047
12578.44 1047
12579.50 1004
12580.56 948
12581.62 1028
12582.68 1047
12583.73 1025
12584.79 1000
12585.85 1015
12586.91 968
12587.97 959
12589.03 935
12590.09 960
12591.15 979
12592.21 994
12593.27 974
12594.33 936
12595.38 972
12596.44 938
12597.50 951
12598.56 931
12599.62 949
12600.68 978
12601.74 975
12602.80 944
12603.86 940
12604.92 921
12605.98 930
12607.04 951
12608.10 979
12609.16 939
12610.22 921
12611.28 947
12612.34 961
12613.40 1011
12614.46 973
12615.52 985
12616.58 995
12617.64 979
12618.70 965
12619.76 1034
12620.82 1065
12621.88 1075
12622.94 1102
12624.00 1081
12625.07 1076
12626.13 1062
12627.19 1078
12628.25 1082
12629.31 1128
12630.37 1100
12631.43 1113
12632.49 1125
12633.55 1110
12634.61 1034
12635.67 1100
12636.73 1069
12637.80 1031
12638.86 1002
12639.92 1010
12640.98 1018
12642.04 1007
12643.10 994
12644.16 1017
12645.23 992
12646.29 943
12647.35 952
12648.41 879
12649.47 968
12650.53 909
12651.59 883
12652.66 899
12653.72 894
12654.78 896
12655.84 906
12656.90 900
12657.97 915
12659.03 915
12660.09 859
12661.15 886
12662.21 840
12663.28 872
12664.34 867
12665.40 889
12666.46 872
12667.53 831
12668.59 850
12669.65 842
12670.71 842
12671.78 849
12672.84 839
12673.90 846
12674.96 853
12676.03 820
12677.09 837
12678.15 842
12679.22 850
12680.28 815
12681.34 839
12682.40 846
12683.47 873
12684.53 854
12685.59 844
12686.66 854
12687.72 887
12688.78 856
12689.85 875
12690.91 901
12691.97 852
12693.04 883
12694.10 877
12695.16 901
12696.23 928
12697.29 923
12698.35 934
12699.42 894
12700.48 930
12701.55 963
12702.61 929
12703.67 955
12704.74 953
12705.80 971
12706.87 1010
12707.93 995
12708.99 958
12710.06 993
12711.12 997
12712.19 1016
12713.25 1002
12714.32 1044
12715.38 1011
12716.44 970
12717.51 1043
12718.57 988
12719.64 997
12720.70 991
12721.77 1003
12722.83 1015
12723.90 981
12724.96 1059
12726.03 1031
12727.09 1034
12728.16 996
12729.22 1025
12730.29 1035
12731.35 1052
12732.42 1036
12733.48 1057
12734.55 1100
12735.61 1078
12736.68 1070
12737.74 1074
12738.81 1080
12739.87 1032
12740.94 1026
12742.00 1031
12743.07 1037
12744.14 950
12745.20 942
12746.27 923
12747.33 860
12748.40 917
12749.46 904
12750.53 855
12751.60 880
12752.66 849
12753.73 841
12754.79 852
12755.86 811
12756.93 811
12757.99 792
12759.06 823
12760.12 795
12761.19 802
12762.26 808
12763.32 813
12764.39 788
12765.46 801
12766.52 810
12767.59 775
12768.66 761
12769.72 774
12770.79 755
12771.86 765
12772.92 770
12773.99 772
12775.06 763
12776.12 745
12777.19 725
12778.26 720
12779.33 753
12780.39 724
12781.46 690
12782.53 700
12783.59 675
12784.66 678
12785.73 700
12786.80 694
12787.86 717
12788.93 723
12790.00 699
12791.07 666
12792.13 653
12793.20 682
12794.27 682
12795.34 697
12796.40 686
12797.47 668
12798.54 692
12799.61 646
12800.68 671
12801.74 674
12802.81 665
12803.88 639
12804.95 645
12806.02 624
12807.09 646
12808.15 650
12809.22 654
12810.29 680
12811.36 656
12812.43 634
12813.50 677
12814.56 669
12815.63 655
12816.70 665
12817.77 695
12818.84 681
12819.91 669
12820.98 653
12822.04 680
12823.11 685
12824.18 625
12825.25 643
12826.32 675
12827.39 666
12828.46 646
12829.53 669
12830.60 646
12831.67 645
12832.74 660
12833.81 664
12834.87 668
12835.94 642
12837.01 673
12838.08 632
12839.15 644
12840.22 648
12841.29 637
12842.36 619
12843.43 612
12844.50 601
12845.57 588
12846.64 584
12847.71 584
12848.78 589
12849.85 606
12850.92 601
12851.99 590
12853.06 605
12854.13 605
12855.20 579
12856.27 609
12857.34 576
12858.41 616
12859.48 610
12860.55 613
12861.62 575
12862.69 555
12863.77 590
12864.84 564
12865.91 569
12866.98 533
12868.05 568
12869.12 579
12870.19 546
12871.26 554
12872.33 564
12873.40 530
12874.47 563
12875.54 584
12876.62 562
12877.69 538
12878.76 577
12879.83 561
12880.90 542
12881.97 537
12883.04 552
12884.12 537
12885.19 529
12886.26 543
12887.33 548
12888.40 553
12889.47 515
12890.54 563
12891.62 532
12892.69 524
12893.76 556
12894.83 552
12895.90 539
12896.98 559
12898.05 542
12899.12 532
12900.19 515
12901.26 514
12902.34 501
12903.41 567
12904.48 524
12905.55 547
12906.63 547
12907.70 541
12908.77 522
12909.84 503
12910.92 537
12911.99 507
12913.06 496
12914.13 514
12915.21 537
12916.28 487
12917.35 499
12918.42 524
12919.50 502
12920.57 497
12921.64 487
12922.72 525
12923.79 495
12924.86 505
12925.94 525
12927.01 513
12928.08 478
12929.16 500
12930.23 503
12931.30 482
12932.38 466
12933.45 493
12934.52 481
12935.60 475
12936.67 472
12937.74 489
12938.82 471
12939.89 462
12940.97 476
12942.04 485
12943.11 512
12944.19 499
12945.26 533
12946.34 483
12947.41 479
12948.48 508
12949.56 488
12950.63 510
12951.71 488
12952.78 484
12953.85 456
12954.93 498
12956.00 496
12957.08 521
12958.15 487
12959.23 485
12960.30 462
12961.38 488
12962.45 492
12963.53 467
12964.60 471
12965.68 462
12966.75 479
12967.83 485
12968.90 461
12969.98 503
12971.05 478
12972.13 501
12973.20 471
12974.28 487
12975.35 477
12976.43 449
12977.50 466
12978.58 473
12979.65 464
12980.73 438
12981.80 485
12982.88 483
12983.95 499
12985.03 485
12986.11 485
12987.18 481
12988.26 509
12989.33 509
12990.41 494
12991.48 486
12992.56 505
12993.64 496
12994.71 480
12995.79 506
12996.86 505
12997.94 488
12999.02 473
13000.09 514
13001.17 519
13002.25 496
13003.32 518
13004.40 494
13005.48 492
13006.55 508
13007.63 503
13008.71 509
13009.78 502
13010.86 522
13011.94 532
13013.01 495
13014.09 483
13015.17 494
13016.24 524
13017.32 539
13018.40 478
13019.47 504
13020.55 507
13021.63 485
13022.71 514
13023.78 496
13024.86 485
13025.94 494
13027.01 472
13028.09 507
13029.17 490
13030.25 495
13031.32 524
13032.40 508
13033.48 517
13034.56 488
13035.64 486
13036.71 486
13037.79 488
13038.87 485
13039.95 533
13041.02 530
13042.10 489
13043.18 537
13044.26 514
13045.34 500
13046.41 527
13047.49 468
13048.57 510
13049.65 504
13050.73 512
13051.81 545
13052.88 512
13053.96 485
13055.04 496
13056.12 503
13057.20 511
13058.28 526
13059.36 507
13060.44 504
13061.51 509
13062.59 479
13063.67 502
13064.75 502
13065.83 512
13066.91 497
13067.99 517
13069.07 520
13070.15 485
13071.23 478
13072.30 498
13073.38 502
13074.46 505
13075.54 490
13076.62 489
13077.70 483
13078.78 480
13079.86 518
13080.94 511
13082.02 508
13083.10 499
13084.18 514
13085.26 530
13086.34 510
13087.42 511
13088.50 533
13089.58 484
13090.66 484
13091.74 472
13092.82 501
13093.90 525
13094.98 511
13096.06 522
13097.14 474
13098.22 517
13099.30 512
13100.38 521
13101.46 500
13102.54 495
13103.62 503
13104.70 548
13105.78 531
13106.86 516
13107.94 495
13109.03 506
13110.11 523
13111.19 541
13112.27 532
13113.35 552
13114.43 504
13115.51 531
13116.59 520
13117.67 541
13118.75 553
13119.84 576
13120.92 555
13122.00 510
13123.08 553
13124.16 530
13125.24 538
13126.32 568
13127.41 568
13128.49 555
13129.57 559
13130.65 560
13131.73 550
13132.81 545
13133.90 514
13134.98 534
13136.06 529
13137.14 530
13138.22 536
13139.30 540
13140.39 567
13141.47 524
13142.55 535
13143.63 553
13144.72 549
13145.80 492
13146.88 511
13147.96 552
13149.04 532
13150.13 528
13151.21 537
13152.29 538
13153.38 551
13154.46 520
13155.54 536
13156.62 534
13157.71 532
13158.79 552
13159.87 526
13160.95 504
13162.04 517
13163.12 517
13164.20 563
13165.29 527
13166.37 522
13167.45 578
13168.54 539
13169.62 559
13170.70 536
13171.79 574
13172.87 542
13173.95 538
13175.04 545
13176.12 543
13177.20 537
13178.29 528
13179.37 523
13180.45 591
13181.54 552
13182.62 547
13183.71 526
13184.79 543
13185.87 539
13186.96 561
13188.04 549
13189.13 546
13190.21 535
13191.29 565
13192.38 567
13193.46 545
13194.55 552
13195.63 568
13196.72 543
13197.80 551
13198.88 534
13199.97 547
13201.05 548
13202.14 551
13203.22 525
13204.31 514
13205.39 530
13206.48 542
13207.56 531
13208.65 541
13209.73 545
13210.82 558
13211.90 548
13212.99 566
13214.07 541
13215.16 556
13216.24 554
13217.33 571
13218.41 556
13219.50 553
13220.58 533
13221.67 546
13222.75 549
13223.84 517
13224.92 552
13226.01 537
13227.10 549
13228.18 550
13229.27 563
13230.35 521
13231.44 530
13232.52 552
13233.61 545
13234.70 546
13235.78 555
13236.87 546
13237.95 597
13239.04 564
13240.13 551
13241.21 577
13242.30 523
13243.39 570
13244.47 545
13245.56 564
13246.64 587
13247.73 599
13248.82 594
13249.90 589
13250.99 582
13252.08 595
13253.16 587
13254.25 599
13255.34 557
13256.42 570
13257.51 592
13258.60 616
13259.69 571
13260.77 594
13261.86 576
13262.95 569
13264.03 609
13265.12 605
13266.21 592
13267.30 611
13268.38 631
13269.47 619
13270.56 613
13271.64 629
13272.73 659
13273.82 645
13274.91 653
13275.99 663
13277.08 681
13278.17 693
13279.26 647
13280.35 673
13281.43 682
13282.52 644
13283.61 668
13284.70 689
13285.79 689
13286.87 672
13287.96 690
13289.05 699
13290.14 689
13291.23 698
13292.31 676
13293.40 674
13294.49 726
13295.58 724
13296.67 688
13297.76 705
13298.85 747
13299.93 708
13301.02 765
13302.11 723
13303.20 731
13304.29 761
13305.38 775
13306.47 736
13307.56 765
13308.64 743
13309.73 748
13310.82 784
13311.91 776
13313.00 782
13314.09 770
13315.18 780
13316.27 783
13317.36 795
13318.45 783
13319.54 767
13320.63 778
13321.72 800
13322.81 794
13323.89 846
13324.98 857
13326.07 847
13327.16 834
13328.25 854
13329.34 859
13330.43 867
13331.52 877
13332.61 894
13333.70 904
13334.79 880
13335.88 899
13336.97 903
13338.06 923
13339.15 918
13340.24 974
13341.33 954
13342.42 948
13343.52 934
13344.61 931
13345.70 942
13346.79 958
13347.88 949
13348.97 933
13350.06 962
13351.15 897
13352.24 924
13353.33 912
13354.42 909
13355.51 950
13356.60 944
13357.69 965
13358.79 990
13359.88 963
13360.97 989
13362.06 1036
13363.15 1056
13364.24 1014
13365.33 1078
13366.42 1094
13367.51 1085
13368.61 1041
13369.70 1057
13370.79 1084
13371.88 1037
13372.97 1058
13374.06 1066
13375.16 1036
13376.25 1035
13377.34 970
13378.43 970
13379.52 936
13380.61 898
13381.71 916
13382.80 913
13383.89 866
13384.98 852
13386.08 841
13387.17 843
13388.26 795
13389.35 823
13390.44 833
13391.54 817
13392.63 807
13393.72 774
13394.81 758
13395.91 777
13397.00 758
13398.09 763
13399.18 757
13400.28 786
13401.37 747
13402.46 749
13403.56 750
13404.65 740
13405.74 776
13406.83 774
13407.93 788
13409.02 720
13410.11 714
13411.21 742
13412.30 771
13413.39 769
13414.49 740
13415.58 772
13416.67 774
13417.77 781
13418.86 764
13419.95 739
13421.05 752
13422.14 775
13423.23 807
13424.33 773
13425.42 778
13426.52 815
13427.61 802
13428.70 794
13429.80 777
13430.89 844
13431.98 836
13433.08 812
13434.17 790
13435.27 823
13436.36 797
13437.46 822
13438.55 843
13439.64 787
13440.74 831
13441.83 841
13442.93 831
13444.02 823
13445.12 809
13446.21 812
13447.31 832
13448.40 857
13449.50 849
13450.59 856
13451.68 908
13452.78 925
13453.87 837
13454.97 908
13456.06 889
13457.16 923
13458.25 929
13459.35 913
13460.44 880
13461.54 902
13462.64 943
13463.73 958
13464.83 965
13465.92 946
13467.02 957
13468.11 1014
13469.21 986
13470.30 967
13471.40 970
13472.49 968
13473.59 1005
13474.69 1014
13475.78 1036
13476.88 991
13477.97 1067
13479.07 1031
13480.17 1016
13481.26 1045
13482.36 1049
13483.45 1028
13484.55 1082
13485.65 1105
13486.74 1085
13487.84 1082
13488.93 1064
13490.03 1141
13491.13 1145
13492.22 1188
13493.32 1155
13494.42 1147
13495.51 1181
13496.61 1169
13497.71 1144
13498.80 1174
13499.90 1173
13501.00 1184
13502.09 1270
13503.19 1206
13504.29 1223
13505.38 1207
13506.48 1191
13507.58 1188
13508.68 1195
13509.77 1214
13510.87 1222
13511.97 1177
13513.07 1168
13514.16 1131
13515.26 1166
13516.36 1171
13517.45 1126
13518.55 1149
13519.65 1140
13520.75 1095
13521.85 1073
13522.94 1116
13524.04 1080
13525.14 1035
13526.24 1028
13527.33 1034
13528.43 1079
13529.53 1094
13530.63 1062
13531.73 1045
13532.82 1012
13533.92 1034
13535.02 1004
13536.12 1012
13537.22 1005
13538.32 990
13539.41 967
13540.51 953
13541.61 908
13542.71 938
13543.81 916
13544.91 909
13546.00 862
13547.10 846
13548.20 823
13549.30 809
13550.40 830
13551.50 854
13552.60 795
13553.70 810
13554.80 833
13555.89 859
13556.99 806
13558.09 797
13559.19 791
13560.29 825
13561.39 791
13562.49 779
13563.59 779
13564.69 774
13565.79 734
13566.89 763
13567.99 767
13569.09 779
13570.19 756
13571.29 770
13572.39 755
13573.49 773
13574.59 731
13575.69 730
13576.79 716
13577.88 774
13578.98 741
13580.08 775
13581.19 744
13582.29 732
13583.39 767
13584.49 786
13585.59 741
13586.69 762
13587.79 764
13588.89 793
13589.99 765
13591.09 768
13592.19 769
13593.29 771
13594.39 773
13595.49 746
13596.59 760
13597.69 736
13598.79 751
13599.89 781
13600.99 774
13602.09 761
13603.20 761
13604.30 781
13605.40 755
13606.50 733
13607.60 778
13608.70 775
13609.80 780
13610.90 761
13612.01 772
13613.11 795
13614.21 761
13615.31 792
13616.41 785
13617.51 758
13618.61 758
13619.72 783
13620.82 792
13621.92 784
13623.02 741
13624.12 768
13625.22 773
13626.33 762
13627.43 776
13628.53 774
13629.63 775
13630.73 760
13631.84 740
13632.94 752
13634.04 798
13635.14 752
13636.25 758
13637.35 804
13638.45 784
13639.55 795
13640.65 793
13641.76 781
13642.86 775
13643.96 781
13645.07 771
13646.17 750
13647.27 777
13648.37 767
13649.48 756
13650.58 768
13651.68 731
13652.79 747
13653.89 772
13654.99 770
13656.09 745
13657.20 714
13658.30 761
13659.40 773
13660.51 770
13661.61 761
13662.71 755
13663.82 742
13664.92 714
13666.02 751
13667.13 744
13668.23 717
13669.34 737
13670.44 718
13671.54 742
13672.65 722
13673.75 764
13674.85 753
13675.96 751
13677.06 753
13678.17 764
13679.27 756
13680.37 754
13681.48 771
13682.58 792
13683.69 745
13684.79 725
13685.89 792
13687.00 775
13688.10 743
13689.21 783
13690.31 791
13691.42 759
13692.52 750
13693.63 746
13694.73 772
13695.84 754
13696.94 782
13698.05 764
13699.15 768
13700.25 798
13701.36 825
13702.46 789
13703.57 787
13704.67 824
13705.78 799
13706.89 814
13707.99 817
13709.10 833
13710.20 856
13711.31 836
13712.41 838
13713.52 820
13714.62 841
13715.73 874
13716.83 877
13717.94 861
13719.04 934
13720.15 903
13721.26 879
13722.36 872
13723.47 895
13724.57 911
13725.68 913
13726.79 916
13727.89 916
13729.00 914
13730.10 918
13731.21 970
13732.32 958
13733.42 941
13734.53 992
13735.63 1003
13736.74 1002
13737.85 1026
13738.95 1038
13740.06 1085
13741.17 1086
13742.27 1073
13743.38 1079
13744.49 1069
13745.59 1079
13746.70 1118
13747.81 1149
13748.91 1199
13750.02 1224
13751.13 1198
13752.23 1254
13753.34 1291
13754.45 1299
13755.56 1376
13756.66 1356
13757.77 1386
13758.88 1426
13759.98 1425
13761.09 1460
13762.20 1487
13763.31 1523
13764.41 1529
13765.52 1525
13766.63 1535
13767.74 1593
13768.84 1557
13769.95 1550
13771.06 1524
13772.17 1525
13773.28 1600
13774.38 1564
13775.49 1498
13776.60 1457
13777.71 1502
13778.82 1465
13779.92 1380
13781.03 1389
13782.14 1359
13783.25 1288
13784.36 1250
13785.46 1226
13786.57 1173
13787.68 1151
13788.79 1120
13789.90 1097
13791.01 1028
13792.12 1040
13793.22 993
13794.33 969
13795.44 966
13796.55 962
13797.66 950
13798.77 910
13799.88 873
13800.99 843
13802.10 854
13803.20 862
13804.31 844
13805.42 837
13806.53 810
13807.64 844
13808.75 815
13809.86 793
13810.97 809
13812.08 771
13813.19 748
13814.30 780
13815.41 780
13816.52 708
13817.63 735
13818.74 750
13819.84 745
13820.95 749
13822.06 750
13823.17 759
13824.28 761
13825.39 756
13826.50 768
13827.61 780
13828.72 756
13829.83 729
13830.94 782
13832.05 737
13833.16 750
13834.28 761
13835.39 729
13836.50 728
13837.61 710
13838.72 738
13839.83 737
13840.94 732
13842.05 737
13843.16 740
13844.27 777
13845.38 776
13846.49 780
13847.60 788
13848.71 757
13849.82 774
13850.93 768
13852.05 798
13853.16 765
13854.27 754
13855.38 766
13856.49 812
13857.60 802
13858.71 777
13859.82 778
13860.94 811
13862.05 777
13863.16 767
13864.27 793
13865.38 806
13866.49 819
13867.60 819
13868.72 792
13869.83 810
13870.94 802
13872.05 827
13873.16 852
13874.27 772
13875.39 797
13876.50 818
13877.61 790
13878.72 805
13879.83 798
13880.95 809
13882.06 816
13883.17 813
13884.28 844
13885.40 842
13886.51 882
13887.62 900
13888.73 901
13889.85 919
13890.96 956
13892.07 902
13893.18 905
13894.30 922
13895.41 905
13896.52 964
13897.63 932
13898.75 960
13899.86 906
13900.97 919
13902.09 877
13903.20 901
13904.31 882
13905.43 850
13906.54 858
13907.65 883
13908.77 861
13909.88 866
13910.99 799
13912.11 786
13913.22 823
13914.33 808
13915.45 793
13916.56 791
13917.67 774
13918.79 755
13919.90 729
13921.01 774
13922.13 741
13923.24 758
13924.36 750
13925.47 752
13926.58 737
13927.70 745
13928.81 711
13929.93 721
13931.04 717
13932.15 760
13933.27 715
13934.38 704
13935.50 695
13936.61 681
13937.73 693
13938.84 710
13939.95 712
13941.07 734
13942.18 698
13943.30 702
13944.41 685
13945.53 684
13946.64 716
13947.76 697
13948.87 661
13949.99 656
13951.10 670
13952.22 680
13953.33 677
13954.45 674
13955.56 661
13956.68 710
13957.79 684
13958.91 679
13960.02 671
13961.14 679
13962.25 705
13963.37 663
13964.49 647
13965.60 684
13966.72 709
13967.83 696
13968.95 681
13970.06 698
13971.18 659
13972.30 662
13973.41 680
13974.53 674
13975.64 687
13976.76 682
13977.88 680
13978.99 675
13980.11 715
13981.22 686
13982.34 713
13983.46 679
13984.57 684
13985.69 714
13986.80 694
13987.92 663
13989.04 687
13990.15 713
13991.27 721
13992.39 686
13993.50 701
13994.62 658
13995.74 702
13996.85 673
13997.97 688
13999.09 689
14000.21 665
14001.32 698
14002.44 697
14003.56 709
14004.67 705
14005.79 660
14006.91 671
14008.02 685
14009.14 678
14010.26 655
14011.38 707
14012.49 718
14013.61 704
14014.73 674
14015.85 714
14016.96 680
14018.08 691
14019.20 706
14020.32 668
14021.44 675
14022.55 675
14023.67 705
14024.79 679
14025.91 691
14027.02 716
14028.14 717
14029.26 720
14030.38 724
14031.50 737
14032.62 720
14033.73 715
14034.85 734
14035.97 753
14037.09 724
14038.21 792
14039.33 788
14040.44 757
14041.56 733
14042.68 761
14043.80 754
14044.92 765
14046.04 785
14047.16 814
14048.27 819
14049.39 803
14050.51 808
14051.63 799
14052.75 827
14053.87 863
14054.99 868
14056.11 887
14057.23 890
14058.35 870
14059.47 859
14060.59 868
14061.70 908
14062.82 899
14063.94 905
14065.06 919
14066.18 965
14067.30 937
14068.42 948
14069.54 972
14070.66 985
14071.78 970
14072.90 989
14074.02 1009
14075.14 1002
14076.26 1032
14077.38 1031
14078.50 1052
14079.62 1025
14080.74 1051
14081.86 1022
14082.98 1079
14084.10 1074
14085.22 1018
14086.34 1087
14087.46 1073
14088.58 1053
14089.70 1067
14090.82 1091
14091.94 1098
14093.07 1152
14094.19 1164
14095.31 1115
14096.43 1124
14097.55 1206
14098.67 1164
14099.79 1162
14100.91 1115
14102.03 1119
14103.15 1157
14104.27 1163
14105.39 1164
14106.52 1125
14107.64 1067
14108.76 1086
14109.88 1100
14111.00 1115
14112.12 1057
14113.24 1030
14114.37 1021
14115.49 1008
14116.61 970
14117.73 943
14118.85 962
14119.97 940
14121.10 894
14122.22 920
14123.34 899
14124.46 917
14125.58 899
14126.70 865
14127.83 864
14128.95 848
14130.07 816
14131.19 829
14132.32 807
14133.44 769
14134.56 756
14135.68 759
14136.80 768
14137.93 792
14139.05 737
14140.17 737
14141.29 717
14142.42 755
14143.54 778
14144.66 767
14145.78 752
14146.91 730
14148.03 718
14149.15 758
14150.28 721
14151.40 684
14152.52 694
14153.65 711
14154.77 658
14155.89 677
14157.01 709
14158.14 705
14159.26 729
14160.38 709
14161.51 676
14162.63 660
14163.75 716
14164.88 685
14166.00 693
14167.12 667
14168.25 674
14169.37 657
14170.50 670
14171.62 689
14172.74 670
14173.87 680
14174.99 684
14176.12 671
14177.24 618
14178.36 654
14179.49 648
14180.61 639
14181.74 662
14182.86 656
14183.98 657
14185.11 680
14186.23 680
14187.36 662
14188.48 641
14189.61 644
14190.73 663
14191.85 590
14192.98 636
14194.10 637
14195.23 655
14196.35 652
14197.48 623
14198.60 636
14199.73 640
14200.85 593
14201.98 620
14203.10 672
14204.23 625
14205.35 596
14206.48 657
14207.60 652
14208.73 590
14209.85 633
14210.98 610
14212.10 595
14213.23 615
14214.36 632
14215.48 616
14216.61 613
14217.73 573
14218.86 590
14219.98 569
14221.11 552
14222.23 592
14223.36 576
14224.49 579
14225.61 552
14226.74 572
14227.86 553
14228.99 577
14230.12 586
14231.24 588
14232.37 569
14233.49 551
14234.62 583
14235.75 583
14236.87 562
14238.00 543
14239.13 545
14240.25 546
14241.38 563
14242.51 576
14243.63 585
14244.76 555
14245.89 553
14247.01 560
14248.14 567
14249.27 546
14250.39 540
14251.52 542
14252.65 529
14253.77 523
14254.90 541
14256.03 546
14257.15 539
14258.28 522
14259.41 497
14260.54 552
14261.66 554
14262.79 540
14263.92 536
14265.05 527
14266.17 505
14267.30 539
14268.43 535
14269.56 528
14270.68 496
14271.81 505
14272.94 548
14274.07 523
14275.20 521
14276.32 490
14277.45 537
14278.58 519
14279.71 491
14280.83 501
14281.96 512
14283.09 519
14284.22 504
14285.35 456
14286.48 490
14287.60 482
14288.73 481
14289.86 464
14290.99 464
14292.12 453
14293.25 506
14294.38 490
14295.50 440
14296.63 470
14297.76 490
14298.89 506
14300.02 495
14301.15 451
14302.28 456
14303.41 457
14304.53 449
14305.66 463
14306.79 440
14307.92 441
14309.05 447
14310.18 460
14311.31 477
14312.44 441
14313.57 444
14314.70 470
14315.83 461
14316.96 440
14318.09 465
14319.22 470
14320.35 473
14321.48 455
14322.60 448
14323.73 435
14324.86 438
14325.99 444
14327.12 432
14328.25 468
14329.38 443
14330.51 408
14331.64 429
14332.77 442
14333.90 431
14335.03 447
14336.17 446
14337.30 464
14338.43 436
14339.56 426
14340.69 429
14341.82 451
14342.95 465
14344.08 469
14345.21 459
14346.34 429
14347.47 417
14348.60 445
14349.73 439
14350.86 420
14351.99 448
14353.12 432
14354.26 451
14355.39 428
14356.52 456
14357.65 449
14358.78 434
14359.91 439
14361.04 453
14362.17 455
14363.30 431
14364.44 424
14365.57 445
14366.70 462
14367.83 432
14368.96 408
14370.09 425
14371.23 458
14372.36 440
14373.49 452
14374.62 456
14375.75 473
14376.88 465
14378.02 456
14379.15 496
14380.28 441
14381.41 450
14382.54 457
14383.68 446
14384.81 434
14385.94 474
14387.07 465
14388.21 469
14389.34 456
14390.47 457
14391.60 457
14392.73 464
14393.87 465
14395.00 436
14396.13 447
14397.27 439
14398.40 433
14399.53 463
14400.66 451
14401.80 449
14402.93 459
14404.06 455
14405.19 468
14406.33 476
14407.46 481
14408.59 475
14409.73 451
14410.86 483
14411.99 492
14413.13 479
14414.26 472
14415.39 493
14416.53 497
14417.66 519
14418.79 464
14419.93 494
14421.06 494
14422.19 487
14423.33 486
14424.46 496
14425.60 519
14426.73 502
14427.86 509
14429.00 508
14430.13 500
14431.27 529
14432.40 558
14433.53 546
14434.67 518
14435.80 556
14436.94 549
14438.07 517
14439.21 564
14440.34 548
14441.47 550
14442.61 557
14443.74 569
14444.88 556
14446.01 574
14447.15 554
14448.28 576
14449.42 562
14450.55 577
14451.69 575
14452.82 598
14453.96 580
14455.09 607
14456.23 574
14457.36 591
14458.50 676
14459.63 644
14460.77 651
14461.90 636
14463.04 646
14464.17 657
14465.31 653
14466.44 659
14467.58 643
14468.71 676
14469.85 696
14470.98 712
14472.12 671
14473.26 631
14474.39 634
14475.53 645
14476.66 639
14477.80 649
14478.93 601
14480.07 587
14481.21 580
14482.34 594
14483.48 594
14484.61 544
14485.75 552
14486.89 542
14488.02 501
14489.16 500
14490.30 512
14491.43 485
14492.57 470
14493.70 497
14494.84 450
14495.98 461
14497.11 493
14498.25 465
14499.39 442
14500.52 442
14501.66 440
14502.80 462
14503.93 461
14505.07 435
14506.21 429
14507.35 399
14508.48 415
14509.62 426
14510.76 397
14511.89 431
14513.03 421
14514.17 453
14515.31 408
14516.44 429
14517.58 450
14518.72 408
14519.86 410
14520.99 430
14522.13 424
14523.27 405
14524.41 418
14525.54 423
14526.68 403
14527.82 408
14528.96 404
14530.09 425
14531.23 419
14532.37 414
14533.51 424
14534.65 420
14535.78 427
14536.92 430
14538.06 418
14539.20 439
14540.34 432
14541.48 394
14542.61 420
14543.75 408
14544.89 428
14546.03 419
14547.17 397
14548.31 410
14549.45 425
14550.58 447
14551.72 449
14552.86 459
14554.00 419
14555.14 432
14556.28 450
14557.42 456
14558.56 442
14559.70 403
14560.83 423
14561.97 421
14563.11 464
14564.25 447
14565.39 453
14566.53 455
14567.67 450
14568.81 437
14569.95 435
14571.09 483
14572.23 474
14573.37 442
14574.51 466
14575.65 452
14576.79 474
14577.93 444
14579.07 443
14580.21 442
14581.35 459
14582.49 489
14583.63 471
14584.77 449
14585.91 450
14587.05 463
14588.19 501
14589.33 481
14590.47 470
14591.61 492
14592.75 481
14593.89 498
14595.03 498
14596.17 479
14597.31 509
14598.45 498
14599.59 505
14600.73 469
14601.87 489
14603.01 494
14604.15 493
14605.29 499
14606.43 450
14607.58 478
14608.72 482
14609.86 494
14611.00 517
14612.14 481
14613.28 493
14614.42 492
14615.56 501
14616.70 486
14617.85 493
14618.99 495
14620.13 501
14621.27 508
14622.41 518
14623.55 531
14624.69 527
14625.84 532
14626.98 518
14628.12 536
14629.26 562
14630.40 543
14631.54 547
14632.69 519
14633.83 527
14634.97 538
14636.11 555
14637.25 573
14638.40 556
14639.54 545
14640.68 534
14641.82 543
14642.97 535
14644.11 505
14645.25 496
14646.39 520
14647.54 487
14648.68 509
14649.82 494
14650.96 515
14652.11 512
14653.25 496
14654.39 471
14655.53 447
14656.68 451
14657.82 459
14658.96 456
14660.11 477
14661.25 437
14662.39 466
14663.53 435
14664.68 435
14665.82 420
14666.96 419
14668.11 421
14669.25 428
14670.39 445
14671.54 396
14672.68 406
14673.82 383
14674.97 419
14676.11 408
14677.26 423
14678.40 413
14679.54 398
14680.69 413
14681.83 421
14682.97 403
14684.12 355
14685.26 403
14686.41 378
14687.55 389
14688.69 406
14689.84 414
14690.98 400
14692.13 380
14693.27 381
14694.42 394
14695.56 373
14696.70 385
14697.85 417
14698.99 380
14700.14 371
14701.28 373
14702.43 394
14703.57 391
14704.72 406
14705.86 385
14707.01 390
14708.15 376
14709.30 367
14710.44 372
14711.58 373
14712.73 381
14713.87 348
14715.02 384
14716.17 372
14717.31 361
14718.46 370
14719.60 350
14720.75 342
14721.89 346
14723.04 388
14724.18 391
14725.33 380
14726.47 377
14727.62 379
14728.76 391
14729.91 377
14731.06 380
14732.20 386
14733.35 392
14734.49 383
14735.64 387
14736.79 356
14737.93 379
14739.08 367
14740.22 355
14741.37 355
14742.52 353
14743.66 346
14744.81 371
14745.95 399
14747.10 387
14748.25 376
14749.39 380
14750.54 366
14751.69 367
14752.83 347
14753.98 352
14755.13 359
14756.27 359
14757.42 377
14758.57 400
14759.71 390
14760.86 347
14762.01 356
14763.15 394
14764.30 342
14765.45 352
14766.60 347
14767.74 380
14768.89 348
14770.04 388
14771.18 344
14772.33 362
14773.48 352
14774.63 350
14775.77 359
14776.92 343
14778.07 350
14779.22 356
14780.36 364
14781.51 342
14782.66 342
14783.81 355
14784.96 354
14786.10 325
14787.25 327
14788.40 350
14789.55 330
14790.70 337
14791.84 366
14792.99 345
14794.14 354
14795.29 325
14796.44 347
14797.58 332
14798.73 323
14799.88 346
14801.03 333
14802.18 330
14803.33 343
14804.48 367
14805.62 337
14806.77 332
14807.92 340
14809.07 344
14810.22 329
14811.37 330
14812.52 314
14813.67 305
14814.81 328
14815.96 321
14817.11 323
14818.26 321
14819.41 307
14820.56 318
14821.71 342
14822.86 337
14824.01 300
14825.16 332
14826.31 306
14827.46 342
14828.61 313
14829.76 337
14830.91 308
14832.06 307
14833.20 318
14834.35 336
14835.50 297
14836.65 293
14837.80 315
14838.95 311
14840.10 325
14841.25 307
14842.40 321
14843.55 326
14844.70 312
14845.85 292
14847.00 315
14848.15 324
14849.31 326
14850.46 318
14851.61 278
14852.76 288
14853.91 340
14855.06 327
14856.21 334
14857.36 299
14858.51 306
14859.66 290
14860.81 298
14861.96 305
14863.11 303
14864.26 321
14865.41 313
14866.57 271
14867.72 324
14868.87 323
14870.02 329
14871.17 313
14872.32 290
14873.47 304
14874.62 297
14875.77 286
14876.93 295
14878.08 312
14879.23 305
14880.38 311
14881.53 312
14882.68 330
14883.84 315
14884.99 314
14886.14 301
14887.29 297
14888.44 307
14889.59 293
14890.75 287
14891.90 266
14893.05 297
14894.20 308
14895.35 301
14896.51 290
14897.66 281
14898.81 280
14899.96 286
14901.12 300
14902.27 288
14903.42 292
14904.57 282
14905.73 277
14906.88 295
14908.03 269
14909.18 264
14910.34 271
14911.49 319
14912.64 291
14913.79 275
14914.95 292
14916.10 283
14917.25 293
14918.41 284
14919.56 285
14920.71 297
14921.87 314
14923.02 291
14924.17 296
14925.33 289
14926.48 269
14927.63 272
14928.79 293
14929.94 300
14931.09 284
14932.25 276
14933.40 276
14934.55 273
14935.71 307
14936.86 291
14938.01 288
14939.17 298
14940.32 257
14941.48 294
14942.63 274
14943.78 289
14944.94 286
14946.09 299
14947.25 279
14948.40 310
14949.55 283
14950.71 294
14951.86 284
14953.02 308
14954.17 287
14955.33 309
14956.48 291
14957.63 296
14958.79 293
14959.94 292
14961.10 311
14962.25 294
14963.41 309
14964.56 313
14965.72 305
14966.87 272
14968.03 287
14969.18 287
14970.34 287
14971.49 274
14972.65 288
14973.80 290
14974.96 306
14976.11 281
14977.27 273
14978.42 281
14979.58 262
14980.73 280
14981.89 291
14983.05 291
14984.20 284
14985.36 282
14986.51 292
14987.67 286
14988.82 289
14989.98 275
14991.13 282
14992.29 274
14993.45 288
14994.60 268
14995.76 297
14996.91 285
14998.07 277
14999.23 281
15000.38 287
15001.54 289
15002.70 297
15003.85 268
15005.01 318
15006.16 293
15007.32 259
15008.48 286
15009.63 265
15010.79 276
15011.95 270
15013.10 266
15014.26 257
15015.42 258
15016.57 288
15017.73 282
15018.89 294
15020.04 289
15021.20 269
15022.36 289
15023.52 285
15024.67 276
15025.83 299
15026.99 275
15028.14 289
15029.30 251
15030.46 277
15031.62 279
15032.77 277
15033.93 281
15035.09 279
15036.25 269
15037.40 279
15038.56 269
15039.72 280
15040.88 264
15042.03 270
15043.19 282
15044.35 295
15045.51 279
15046.67 279
15047.82 256
15048.98 282
15050.14 247
15051.30 259
15052.46 276
15053.61 281
15054.77 299
15055.93 273
15057.09 307
15058.25 278
15059.41 262
15060.56 286
15061.72 260
15062.88 282
15064.04 265
15065.20 295
15066.36 270
15067.52 273
15068.68 281
15069.83 266
15070.99 292
15072.15 269
15073.31 283
15074.47 296
15075.63 278
15076.79 271
15077.95 274
15079.11 265
15080.27 278
15081.43 265
15082.58 263
15083.74 263
15084.90 266
15086.06 261
15087.22 291
15088.38 262
15089.54 252
15090.70 265
15091.86 278
15093.02 250
15094.18 269
15095.34 268
15096.50 260
15097.66 256
15098.82 270
15099.98 315
15101.14 278
15102.30 288
15103.46 276
15104.62 292
15105.78 269
15106.94 291
15108.10 284
15109.26 285
15110.42 283
15111.58 266
15112.74 272
15113.90 269
15115.06 299
15116.22 257
15117.39 261
15118.55 275
15119.71 304
15120.87 287
15122.03 285
15123.19 271
15124.35 278
15125.51 281
15126.67 293
15127.83 271
15128.99 272
15130.16 282
15131.32 309
15132.48 294
15133.64 286
15134.80 275
15135.96 265
15137.12 264
15138.28 277
15139.45 271
15140.61 261
15141.77 298
15142.93 300
15144.09 289
15145.25 263
15146.42 292
15147.58 306
15148.74 283
15149.90 275
15151.06 285
15152.23 313
15153.39 290
15154.55 252
15155.71 301
15156.87 274
15158.04 258
15159.20 286
15160.36 270
15161.52 308
15162.69 279
15163.85 299
15165.01 296
15166.17 281
15167.34 272
15168.50 285
15169.66 314
15170.82 293
15171.99 294
15173.15 280
15174.31 282
15175.48 261
15176.64 284
15177.80 300
15178.96 305
15180.13 299
15181.29 300
15182.45 302
15183.62 287
15184.78 275
15185.94 279
15187.11 287
15188.27 295
15189.43 297
15190.60 302
15191.76 298
15192.92 265
15194.09 291
15195.25 280
15196.42 305
15197.58 294
15198.74 277
15199.91 317
15201.07 318
15202.23 305
15203.40 336
15204.56 308
15205.73 304
15206.89 328
15208.05 315
15209.22 323
15210.38 305
15211.55 312
15212.71 296
15213.88 328
15215.04 294
15216.21 318
15217.37 308
15218.53 294
15219.70 302
15220.86 321
15222.03 310
15223.19 291
15224.36 310
15225.52 296
15226.69 320
15227.85 321
15229.02 330
15230.18 326
15231.35 285
15232.51 316
15233.68 329
15234.84 364
15236.01 325
15237.17 289
15238.34 343
15239.50 323
15240.67 316
15241.83 335
15243.00 346
15244.17 317
15245.33 358
15246.50 335
15247.66 332
15248.83 317
15249.99 312
15251.16 347
15252.33 341
15253.49 327
15254.66 314
15255.82 315
15256.99 335
15258.16 310
15259.32 315
15260.49 305
15261.65 315
15262.82 312
15263.99 316
15265.15 345
15266.32 306
15267.49 320
15268.65 298
15269.82 299
15270.98 289
15272.15 286
15273.32 287
15274.48 285
15275.65 293
15276.82 288
15277.99 295
15279.15 289
15280.32 280
15281.49 305
15282.65 297
15283.82 303
15284.99 287
15286.15 300
15287.32 282
15288.49 281
15289.66 309
15290.82 329
15291.99 299
15293.16 291
15294.33 294
15295.49 276
15296.66 279
15297.83 272
15299.00 293
15300.16 282
15301.33 306
15302.50 299
15303.67 326
15304.83 305
15306.00 298
15307.17 323
15308.34 295
15309.51 302
15310.67 287
15311.84 313
15313.01 301
15314.18 281
15315.35 312
15316.52 316
15317.68 293
15318.85 269
15320.02 322
15321.19 295
15322.36 269
15323.53 299
15324.69 295
15325.86 315
15327.03 285
15328.20 297
15329.37 304
15330.54 282
15331.71 295
15332.88 288
15334.05 304
15335.21 314
15336.38 310
15337.55 311
15338.72 323
15339.89 306
15341.06 299
15342.23 304
15343.40 321
15344.57 296
15345.74 294
15346.91 319
15348.08 309
15349.25 295
15350.42 329
15351.58 322
15352.75 316
15353.92 309
15355.09 309
15356.26 316
15357.43 331
15358.60 289
15359.77 315
15360.94 305
15362.11 302
15363.28 315
15364.45 278
15365.62 307
15366.79 316
15367.96 298
15369.13 335
15370.31 311
15371.48 320
15372.65 299
15373.82 292
15374.99 292
15376.16 309
15377.33 321
15378.50 314
15379.67 322
15380.84 296
15382.01 338
15383.18 318
15384.35 298
15385.52 310
15386.69 307
15387.87 310
15389.04 308
15390.21 320
15391.38 308
15392.55 310
15393.72 292
15394.89 330
15396.06 341
15397.24 317
15398.41 344
15399.58 304
15400.75 294
15401.92 286
15403.09 312
15404.26 312
15405.44 323
15406.61 302
15407.78 300
15408.95 292
15410.12 296
15411.30 298
15412.47 321
15413.64 272
15414.81 299
15415.98 300
15417.16 287
15418.33 280
15419.50 288
15420.67 301
15421.84 320
15423.02 306
15424.19 276
15425.36 291
15426.53 280
15427.71 288
15428.88 273
15430.05 272
15431.22 293
15432.40 289
15433.57 298
15434.74 300
15435.92 291
15437.09 283
15438.26 280
15439.43 292
15440.61 274
15441.78 291
15442.95 280
15444.13 277
15445.30 265
15446.47 244
15447.65 304
15448.82 267
15449.99 296
15451.17 290
15452.34 303
15453.51 294
15454.69 286
15455.86 298
15457.03 285
15458.21 299
15459.38 297
15460.56 272
15461.73 277
15462.90 295
15464.08 288
15465.25 280
15466.43 306
15467.60 299
15468.77 286
15469.95 295
15471.12 259
15472.30 264
15473.47 299
15474.64 282
15475.82 294
15476.99 268
15478.17 277
15479.34 291
15480.52 285
15481.69 286
15482.87 275
15484.04 274
15485.22 274
15486.39 282
15487.56 306
15488.74 270
15489.91 261
15491.09 264
15492.26 274
15493.44 285
15494.61 294
15495.79 300
15496.96 281
15498.14 277
15499.32 290
15500.49 307
15501.67 299
15502.84 289
15504.02 266
15505.19 286
15506.37 272
15507.54 284
15508.72 307
15509.89 267
15511.07 278
15512.25 304
15513.42 296
15514.60 274
15515.77 311
15516.95 289
15518.13 264
15519.30 261
15520.48 281
15521.65 286
15522.83 297
15524.01 304
15525.18 295
15526.36 325
15527.53 318
15528.71 307
15529.89 286
15531.06 297
15532.24 273
15533.42 293
15534.59 307
15535.77 300
15536.95 303
15538.12 309
15539.30 291
15540.48 303
15541.65 291
15542.83 310
15544.01 296
15545.18 299
15546.36 314
15547.54 342
15548.72 316
15549.89 279
15551.07 321
15552.25 322
15553.42 307
15554.60 329
15555.78 328
15556.96 311
15558.13 322
15559.31 331
15560.49 330
15561.67 312
15562.84 350
15564.02 341
15565.20 334
15566.38 328
15567.56 316
15568.73 311
15569.91 306
15571.09 316
15572.27 318
15573.45 349
15574.62 342
15575.80 330
15576.98 326
15578.16 339
15579.34 304
15580.52 320
15581.69 361
15582.87 351
15584.05 332
15585.23 353
15586.41 381
15587.59 356
15588.76 342
15589.94 346
15591.12 348
15592.30 327
15593.48 352
15594.66 363
15595.84 376
15597.02 365
15598.20 355
15599.37 377
15600.55 370
15601.73 381
15602.91 384
15604.09 403
15605.27 384
15606.45 398
15607.63 375
15608.81 390
15609.99 390
15611.17 407
15612.35 422
15613.53 420
15614.71 400
15615.89 405
15617.07 387
15618.25 402
15619.43 402
15620.60 393
15621.78 428
15622.96 407
15624.14 421
15625.32 390
15626.50 424
15627.68 421
15628.87 462
15630.05 429
15631.23 464
15632.41 413
15633.59 427
15634.77 450
15635.95 432
15637.13 460
15638.31 453
15639.49 456
15640.67 455
15641.85 437
15643.03 466
15644.21 474
15645.39 458
15646.57 482
15647.75 478
15648.93 468
15650.12 462
15651.30 468
15652.48 446
15653.66 449
15654.84 449
15656.02 430
15657.20 450
15658.38 473
15659.56 456
15660.75 457
15661.93 454
15663.11 468
15664.29 458
15665.47 455
15666.65 434
15667.84 454
15669.02 451
15670.20 458
15671.38 469
15672.56 434
15673.74 446
15674.93 452
15676.11 414
15677.29 429
15678.47 458
15679.65 442
15680.84 413
15682.02 398
15683.20 412
15684.38 404
15685.56 424
15686.75 441
15687.93 415
15689.11 436
15690.29 427
15691.48 426
15692.66 425
15693.84 434
15695.02 406
15696.21 442
15697.39 412
15698.57 433
15699.76 455
15700.94 428
15702.12 423
15703.30 419
15704.49 422
15705.67 431
15706.85 414
15708.04 367
15709.22 418
15710.40 419
15711.59 429
15712.77 406
15713.95 444
15715.14 440
15716.32 413
15717.50 450
15718.69 415
15719.87 405
15721.05 422
15722.24 442
15723.42 442
15724.61 412
15725.79 422
15726.97 455
15728.16 449
15729.34 454
15730.53 438
15731.71 456
15732.89 453
15734.08 456
15735.26 448
15736.45 439
15737.63 472
15738.81 462
15740.00 459
15741.18 487
15742.37 476
15743.55 480
15744.74 478
15745.92 485
15747.11 527
15748.29 497
15749.48 497
15750.66 518
15751.84 480
15753.03 500
15754.21 494
15755.40 513
15756.58 505
15757.77 514
15758.95 499
15760.14 511
15761.32 505
15762.51 508
15763.70 502
15764.88 519
15766.07 521
15767.25 520
15768.44 460
15769.62 462
15770.81 508
15771.99 489
15773.18 483
15774.36 480
15775.55 464
15776.74 453
15777.92 452
15779.11 484
15780.29 463
15781.48 469
15782.67 464
15783.85 449
15785.04 432
15786.22 430
15787.41 468
15788.60 443
15789.78 441
15790.97 416
15792.15 436
15793.34 443
15794.53 426
15795.71 440
15796.90 436
15798.09 412
15799.27 401
15800.46 418
15801.65 396
15802.83 393
15804.02 395
15805.21 386
15806.39 368
15807.58 390
15808.77 395
15809.95 400
15811.14 391
15812.33 371
15813.52 400
15814.70 372
15815.89 410
15817.08 382
15818.26 396
15819.45 400
15820.64 400
15821.83 348
15823.01 380
15824.20 379
15825.39 373
15826.58 357
15827.76 377
15828.95 352
15830.14 367
15831.33 373
15832.52 371
15833.70 368
15834.89 388
15836.08 365
15837.27 347
15838.46 359
15839.64 383
15840.83 361
15842.02 355
15843.21 340
15844.40 349
15845.58 360
15846.77 342
15847.96 373
15849.15 366
15850.34 353
15851.53 374
15852.72 362
15853.90 361
15855.09 384
15856.28 384
15857.47 374
15858.66 370
15859.85 350
15861.04 367
15862.23 366
15863.41 374
15864.60 359
15865.79 336
15866.98 336
15868.17 353
15869.36 382
15870.55 380
15871.74 379
15872.93 375
15874.12 383
15875.31 366
15876.50 372
15877.69 375
15878.88 381
15880.06 369
15881.25 387
15882.44 368
15883.63 387
15884.82 370
15886.01 382
15887.20 408
15888.39 363
15889.58 391
15890.77 388
15891.96 399
15893.15 376
15894.34 395
15895.53 383
15896.72 375
15897.91 387
15899.10 381
15900.30 386
15901.49 393
15902.68 415
15903.87 435
15905.06 436
15906.25 395
15907.44 418
15908.63 396
15909.82 421
15911.01 400
15912.20 401
15913.39 446
15914.58 439
15915.77 403
15916.96 403
15918.16 410
15919.35 416
15920.54 398
15921.73 377
15922.92 393
15924.11 428
15925.30 441
15926.49 421
15927.69 419
15928.88 373
15930.07 382
15931.26 409
15932.45 411
15933.64 407
15934.84 424
15936.03 434
15937.22 398
15938.41 398
15939.60 412
15940.79 405
15941.99 381
15943.18 380
15944.37 380
15945.56 360
15946.75 393
15947.95 336
15949.14 375
15950.33 388
15951.52 344
15952.72 337
15953.91 336
15955.10 344
15956.29 311
15957.49 306
15958.68 338
15959.87 335
15961.06 286
15962.26 307
15963.45 339
15964.64 298
15965.83 305
15967.03 293
15968.22 329
15969.41 329
15970.61 326
15971.80 314
15972.99 320
15974.19 289
15975.38 321
15976.57 316
15977.76 294
15978.96 294
15980.15 297
15981.34 311
15982.54 294
15983.73 302
15984.93 297
15986.12 293
15987.31 294
15988.51 308
15989.70 289
15990.89 307
15992.09 266
15993.28 286
15994.48 283
15995.67 288
15996.86 301
15998.06 299
15999.25 299
16000.45 285
16001.64 256
16002.83 259
16004.03 299
16005.22 292
16006.42 284
16007.61 264
16008.81 277
16010.00 291
16011.19 253
16012.39 257
16013.58 258
16014.78 286
16015.97 270
16017.17 276
16018.36 267
16019.56 276
16020.75 301
16021.95 289
16023.14 270
16024.34 284
16025.53 280
16026.73 271
16027.92 260
16029.12 263
16030.31 273
16031.51 285
16032.70 281
16033.90 297
16035.09 256
16036.29 288
16037.48 296
16038.68 273
16039.88 288
16041.07 249
16042.27 275
16043.46 289
16044.66 302
16045.85 254
16047.05 277
16048.25 271
16049.44 265
16050.64 266
16051.83 245
16053.03 287
16054.23 271
16055.42 266
16056.62 301
16057.82 284
16059.01 248
16060.21 256
16061.40 277
16062.60 268
16063.80 259
16064.99 281
16066.19 312
16067.39 277
16068.58 285
16069.78 270
16070.98 273
16072.17 271
16073.37 252
16074.57 269
16075.76 274
16076.96 253
16078.16 285
16079.36 258
16080.55 293
16081.75 262
16082.95 282
16084.14 254
16085.34 254
16086.54 274
16087.74 259
16088.93 258
16090.13 259
16091.33 270
16092.53 260
16093.72 261
16094.92 267
16096.12 262
16097.32 248
16098.51 254
16099.71 269
16100.91 239
16102.11 282
16103.31 293
16104.50 247
16105.70 247
16106.90 253
16108.10 278
16109.30 249
16110.49 277
16111.69 251
16112.89 257
16114.09 259
16115.29 275
16116.49 258
16117.68 274
16118.88 255
16120.08 259
16121.28 253
16122.48 229
16123.68 268
16124.88 286
16126.08 251
16127.27 254
16128.47 257
16129.67 233
16130.87 263
16132.07 273
16133.27 265
16134.47 250
16135.67 249
16136.87 252
16138.07 266
16139.27 263
16140.46 276
16141.66 271
16142.86 273
16144.06 261
16145.26 251
16146.46 261
16147.66 248
16148.86 262
16150.06 246
16151.26 269
16152.46 257
16153.66 266
16154.86 241
16156.06 269
16157.26 256
16158.46 235
16159.66 232
16160.86 280
16162.06 283
16163.26 243
16164.46 264
16165.66 270
16166.86 262
16168.06 275
16169.26 271
16170.46 280
16171.66 268
16172.86 266
16174.06 243
16175.26 219
16176.47 264
16177.67 266
16178.87 256
16180.07 271
16181.27 238
16182.47 267
16183.67 263
16184.87 258
16186.07 290
16187.27 255
16188.47 252
16189.68 288
16190.88 285
16192.08 270
16193.28 268
16194.48 286
16195.68 291
16196.88 282
16198.08 265
16199.29 284
16200.49 294
16201.69 279
16202.89 310
16204.09 278
16205.29 275
16206.50 275
16207.70 259
16208.90 275
16210.10 254
16211.30 291
16212.51 313
16213.71 288
16214.91 310
16216.11 292
16217.31 297
16218.52 299
16219.72 290
16220.92 294
16222.12 301
16223.33 311
16224.53 292
16225.73 293
16226.93 327
16228.14 293
16229.34 312
16230.54 298
16231.74 312
16232.95 320
16234.15 323
16235.35 321
16236.56 330
16237.76 297
16238.96 288
16240.16 323
16241.37 319
16242.57 330
16243.77 325
16244.98 320
16246.18 317
16247.38 338
16248.59 341
16249.79 370
16250.99 353
16252.20 322
16253.40 331
16254.60 355
16255.81 357
16257.01 337
16258.22 353
16259.42 338
16260.62 330
16261.83 329
16263.03 345
16264.23 348
16265.44 333
16266.64 342
16267.85 372
16269.05 351
16270.25 376
16271.46 353
16272.66 384
16273.87 372
16275.07 320
16276.28 360
16277.48 317
16278.69 325
16279.89 363
16281.09 374
16282.30 361
16283.50 362
16284.71 360
16285.91 363
16287.12 389
16288.32 388
16289.53 365
16290.73 344
16291.94 393
16293.14 368
16294.35 387
16295.55 359
16296.76 377
16297.96 365
16299.17 358
16300.37 395
16301.58 356
16302.78 389
16303.99 382
16305.19 376
16306.40 371
16307.61 403
16308.81 392
16310.02 403
16311.22 372
16312.43 367
16313.63 386
16314.84 414
16316.05 397
16317.25 378
16318.46 374
16319.66 382
16320.87 375
16322.08 377
16323.28 353
16324.49 334
16325.69 343
16326.90 330
16328.11 314
16329.31 315
16330.52 305
16331.73 355
16332.93 331
16334.14 321
16335.35 329
16336.55 293
16337.76 305
16338.97 308
16340.17 317
16341.38 301
16342.59 289
16343.79 282
16345.00 303
16346.21 300
16347.41 294
16348.62 303
16349.83 271
16351.03 303
16352.24 284
16353.45 284
16354.66 309
16355.86 301
16357.07 287
16358.28 279
16359.49 279
16360.69 262
16361.90 272
16363.11 311
16364.32 308
16365.52 296
16366.73 284
16367.94 283
16369.15 266
16370.35 257
16371.56 270
16372.77 255
16373.98 256
16375.19 283
16376.39 287
16377.60 283
16378.81 274
16380.02 287
16381.23 267
16382.44 269
16383.64 259
16384.85 283
16386.06 260
16387.27 271
16388.48 269
16389.69 255
16390.90 274
16392.10 246
16393.31 282
16394.52 292
16395.73 277
16396.94 250
16398.15 264
16399.36 315
16400.57 304
16401.77 257
16402.98 270
16404.19 270
16405.40 264
16406.61 252
16407.82 274
16409.03 286
16410.24 258
16411.45 282
16412.66 276
16413.87 257
16415.08 236
16416.29 262
16417.50 263
16418.71 256
16419.92 259
16421.12 263
16422.33 282
16423.54 267
16424.75 284
16425.96 277
16427.17 282
16428.38 240
16429.59 251
16430.80 242
16432.01 260
16433.22 249
16434.43 281
16435.64 274
16436.86 268
16438.07 250
16439.28 270
16440.49 287
16441.70 256
16442.91 266
16444.12 271
16445.33 272
16446.54 268
16447.75 263
16448.96 259
16450.17 253
16451.38 256
16452.59 247
16453.80 264
16455.02 267
16456.23 257
16457.44 254
16458.65 257
16459.86 258
16461.07 252
16462.28 255
16463.49 260
16464.70 249
16465.92 262
16467.13 248
16468.34 236
16469.55 231
16470.76 225
16471.97 227
16473.19 226
16474.40 229
16475.61 232
16476.82 250
16478.03 233
16479.24 278
16480.46 250
16481.67 221
16482.88 224
16484.09 233
16485.30 270
16486.52 229
16487.73 221
16488.94 218
16490.15 237
16491.37 249
16492.58 228
16493.79 253
16495.00 251
16496.21 236
16497.43 265
16498.64 229
16499.85 229
16501.07 221
16502.28 240
16503.49 258
16504.70 267
16505.92 219
16507.13 247
16508.34 257
16509.56 249
16510.77 229
16511.98 255
16513.19 249
16514.41 230
16515.62 248
16516.83 260
16518.05 233
16519.26 228
16520.47 273
16521.69 230
16522.90 239
16524.11 222
16525.33 220
16526.54 247
16527.76 249
16528.97 231
16530.18 227
16531.40 242
16532.61 231
16533.82 236
16535.04 247
16536.25 246
16537.47 226
16538.68 258
16539.89 220
16541.11 226
16542.32 211
16543.54 236
16544.75 262
16545.97 232
16547.18 252
16548.39 245
16549.61 236
16550.82 237
16552.04 237
16553.25 240
16554.47 245
16555.68 206
16556.90 241
16558.11 237
16559.33 239
16560.54 215
16561.76 247
16562.97 208
16564.19 223
16565.40 209
16566.62 227
16567.83 248
16569.05 221
16570.26 236
16571.48 237
16572.69 222
16573.91 238
16575.12 233
16576.34 218
16577.55 244
16578.77 221
16579.98 210
16581.20 241
16582.42 233
16583.63 216
16584.85 220
16586.06 240
16587.28 230
16588.49 215
16589.71 228
16590.93 219
16592.14 201
16593.36 232
16594.57 247
16595.79 237
16597.01 220
16598.22 239
16599.44 214
16600.66 222
16601.87 218
16603.09 234
16604.30 217
16605.52 208
16606.74 221
16607.95 235
16609.17 200
16610.39 223
16611.60 241
16612.82 228
16614.04 206
16615.25 210
16616.47 238
16617.69 235
16618.91 217
16620.12 214
16621.34 221
16622.56 231
16623.77 193
16624.99 208
16626.21 216
16627.43 200
16628.64 221
16629.86 231
16631.08 204
16632.30 198
16633.51 217
16634.73 221
16635.95 207
16637.17 202
16638.38 216
16639.60 232
16640.82 230
16642.04 214
16643.26 205
16644.47 210
16645.69 222
16646.91 224
16648.13 241
16649.35 227
16650.56 239
16651.78 232
16653.00 203
16654.22 238
16655.44 227
16656.65 200
16657.87 208
16659.09 213
16660.31 202
16661.53 235
16662.75 234
16663.97 218
16665.18 217
16666.40 203
16667.62 194
16668.84 211
16670.06 214
16671.28 211
16672.50 197
16673.72 221
16674.94 207
16676.15 190
16677.37 200
16678.59 211
16679.81 222
16681.03 217
16682.25 199
16683.47 205
16684.69 212
16685.91 191
16687.13 223
16688.35 197
16689.57 198
16690.79 224
16692.01 201
16693.23 203
16694.45 202
16695.67 200
16696.89 214
16698.11 219
16699.33 224
16700.55 204
16701.77 215
16702.99 201
16704.21 212
16705.43 202
16706.65 197
16707.87 194
16709.09 220
16710.31 227
16711.53 205
16712.75 206
16713.97 225
16715.19 201
16716.41 197
16717.63 218
16718.85 212
16720.07 212
16721.29 215
16722.51 198
16723.73 203
16724.95 214
16726.18 191
16727.40 209
16728.62 199
16729.84 213
16731.06 191
16732.28 204
16733.50 206
16734.72 197
16735.94 210
16737.17 213
16738.39 211
16739.61 221
16740.83 223
16742.05 199
16743.27 187
16744.49 222
16745.72 213
16746.94 220
16748.16 220
16749.38 215
16750.60 212
16751.83 218
16753.05 202
16754.27 215
16755.49 209
16756.71 207
16757.94 222
16759.16 198
16760.38 200
16761.60 197
16762.82 215
16764.05 203
16765.27 205
16766.49 205
16767.71 188
16768.94 233
16770.16 227
16771.38 198
16772.60 205
16773.83 219
16775.05 196
16776.27 204
16777.49 212
16778.72 202
16779.94 197
16781.16 218
16782.39 225
16783.61 185
16784.83 196
16786.06 195
16787.28 203
16788.50 205
16789.73 182
16790.95 209
16792.17 213
16793.40 214
16794.62 197
16795.84 209
16797.07 235
16798.29 224
16799.51 193
16800.74 225
16801.96 205
16803.18 213
16804.41 219
16805.63 220
16806.86 217
16808.08 207
16809.30 205
16810.53 207
16811.75 211
16812.98 221
16814.20 198
16815.42 203
16816.65 198
16817.87 182
16819.10 208
16820.32 203
16821.54 205
16822.77 228
16823.99 230
16825.22 204
16826.44 206
16827.67 207
16828.89 210
16830.12 192
16831.34 219
16832.57 221
16833.79 209
16835.02 210
16836.24 226
16837.47 213
16838.69 242
16839.92 216
16841.14 236
16842.37 222
16843.59 234
16844.82 233
16846.04 222
16847.27 259
16848.49 212
16849.72 231
16850.94 229
16852.17 226
16853.39 212
16854.62 225
16855.85 233
16857.07 240
16858.30 239
16859.52 246
16860.75 234
16861.97 264
16863.20 242
16864.43 252
16865.65 237
16866.88 230
16868.10 234
16869.33 255
16870.56 236
16871.78 223
16873.01 243
16874.24 233
16875.46 237
16876.69 219
16877.92 242
16879.14 245
16880.37 256
16881.59 231
16882.82 230
16884.05 250
16885.27 234
16886.50 257
16887.73 238
16888.96 246
16890.18 244
16891.41 240
16892.64 236
16893.86 217
16895.09 231
16896.32 223
16897.54 235
16898.77 223
16900.00 224
16901.23 212
16902.45 244
16903.68 240
16904.91 250
16906.14 239
16907.36 247
16908.59 262
16909.82 254
16911.05 254
16912.27 237
16913.50 246
16914.73 256
16915.96 214
16917.19 246
16918.41 227
16919.64 242
16920.87 248
16922.10 224
16923.33 256
16924.55 249
16925.78 220
16927.01 244
16928.24 243
16929.47 253
16930.69 232
16931.92 246
16933.15 235
16934.38 238
16935.61 261
16936.84 248
16938.07 245
16939.29 214
16940.52 228
16941.75 251
16942.98 248
16944.21 235
16945.44 246
16946.67 254
16947.90 231
16949.13 237
16950.35 232
16951.58 230
16952.81 250
16954.04 254
16955.27 229
16956.50 261
16957.73 230
16958.96 240
16960.19 260
16961.42 254
16962.65 228
16963.88 259
16965.11 250
16966.34 217
16967.57 256
16968.80 257
16970.03 223
16971.26 216
16972.49 214
16973.72 233
16974.95 230
16976.18 220
16977.41 226
16978.64 215
16979.87 232
16981.10 219
16982.33 253
16983.56 255
16984.79 245
16986.02 240
16987.25 235
16988.48 215
16989.71 233
16990.94 236
16992.17 213
16993.40 231
16994.63 214
16995.86 244
16997.09 226
16998.32 224
16999.55 211
17000.79 230
17002.02 213
17003.25 234
17004.48 241
17005.71 211
17006.94 231
17008.17 214
17009.40 199
17010.63 218
17011.87 218
17013.10 231
17014.33 230
17015.56 243
17016.79 218
17018.02 228
17019.25 239
17020.49 225
17021.72 225
17022.95 201
17024.18 228
17025.41 237
17026.64 241
17027.88 245
17029.11 213
17030.34 215
17031.57 203
17032.80 214
17034.04 202
17035.27 227
17036.50 224
17037.73 209
17038.97 223
17040.20 214
17041.43 225
17042.66 219
17043.90 225
17045.13 219
17046.36 229
17047.59 216
17048.83 222
17050.06 212
17051.29 216
17052.52 207
17053.76 219
17054.99 239
17056.22 220
17057.46 214
17058.69 225
17059.92 226
17061.15 220
17062.39 204
17063.62 231
17064.85 253
17066.09 212
17067.32 200
17068.55 210
17069.79 210
17071.02 229
17072.25 211
17073.49 242
17074.72 225
17075.96 194
17077.19 199
17078.42 204
17079.66 211
17080.89 243
17082.12 211
17083.36 227
17084.59 223
17085.83 213
17087.06 200
17088.29 210
17089.53 206
17090.76 226
17092.00 215
17093.23 206
17094.46 220
17095.70 226
17096.93 230
17098.17 195
17099.40 208
17100.64 236
17101.87 234
17103.11 224
17104.34 219
17105.58 215
17106.81 233
17108.05 208
17109.28 215
17110.51 219
17111.75 210
17112.98 205
17114.22 231
17115.45 215
17116.69 206
17117.93 210
17119.16 211
17120.40 213
17121.63 230
17122.87 216
17124.10 206
17125.34 223
17126.57 204
17127.81 212
17129.04 212
17130.28 211
17131.51 212
17132.75 205
17133.99 216
17135.22 209
17136.46 231
17137.69 217
17138.93 224
17140.17 223
17141.40 199
17142.64 214
17143.87 210
17145.11 202
17146.35 222
17147.58 223
17148.82 213
17150.05 223
17151.29 222
17152.53 217
17153.76 196
17155.00 198
17156.24 240
17157.47 230
17158.71 204
17159.95 197
17161.18 203
17162.42 202
17163.66 191
17164.89 217
17166.13 209
17167.37 200
17168.60 204
17169.84 209
17171.08 205
17172.32 218
17173.55 218
17174.79 220
17176.03 216
17177.26 231
17178.50 225
17179.74 216
17180.98 202
17182.21 194
17183.45 204
17184.69 192
17185.93 201
17187.16 221
17188.40 208
17189.64 228
17190.88 209
17192.12 206
17193.35 207
17194.59 216
17195.83 207
17197.07 222
17198.31 216
17199.54 179
17200.78 195
17202.02 208
17203.26 196
17204.50 193
17205.73 195
17206.97 197
17208.21 196
17209.45 185
17210.69 204
17211.93 190
17213.17 206
17214.40 205
17215.64 229
17216.88 206
17218.12 195
17219.36 185
17220.60 191
17221.84 203
17223.08 200
17224.31 192
17225.55 198
17226.79 204
17228.03 193
17229.27 175
17230.51 213
17231.75 189
17232.99 190
17234.23 176
17235.47 182
17236.71 188
17237.95 209
17239.19 203
17240.43 188
17241.66 196
17242.90 206
17244.14 204
17245.38 181
17246.62 186
17247.86 193
17249.10 200
17250.34 182
17251.58 209
17252.82 190
17254.06 182
17255.30 170
17256.54 174
17257.78 196
17259.02 185
17260.26 170
17261.50 201
17262.74 206
17263.99 202
17265.23 207
17266.47 205
17267.71 188
17268.95 201
17270.19 201
17271.43 203
17272.67 196
17273.91 181
17275.15 191
17276.39 182
17277.63 183
17278.87 181
17280.11 212
17281.36 194
17282.60 198
17283.84 211
17285.08 178
17286.32 185
17287.56 180
17288.80 200
17290.04 189
17291.29 207
17292.53 181
17293.77 196
17295.01 202
17296.25 179
17297.49 195
17298.73 193
17299.98 192
17301.22 198
17302.46 191
17303.70 197
17304.94 184
17306.19 191
17307.43 185
17308.67 190
17309.91 195
17311.15 202
17312.40 213
17313.64 199
17314.88 199
17316.12 176
17317.37 178
17318.61 196
17319.85 174
17321.09 198
17322.33 204
17323.58 188
17324.82 165
17326.06 182
17327.31 170
17328.55 192
17329.79 190
17331.03 193
17332.28 196
17333.52 175
17334.76 177
17336.01 203
17337.25 196
17338.49 184
17339.73 172
17340.98 218
17342.22 173
17343.46 172
17344.71 191
17345.95 189
17347.19 176
17348.44 179
17349.68 188
17350.92 183
17352.17 192
17353.41 204
17354.66 215
17355.90 193
17357.14 170
17358.39 169
17359.63 178
17360.87 174
17362.12 178
17363.36 196
17364.61 204
17365.85 165
17367.09 165
17368.34 185
17369.58 180
17370.83 191
17372.07 172
17373.32 198
17374.56 188
17375.80 201
17377.05 178
17378.29 197
17379.54 175
17380.78 175
17382.03 197
17383.27 197
17384.52 183
17385.76 183
17387.01 179
17388.25 212
17389.50 169
17390.74 163
17391.99 182
17393.23 188
17394.48 169
17395.72 202
17396.97 200
17398.21 182
17399.46 198
17400.70 189
17401.95 183
17403.19 174
17404.44 189
17405.68 185
17406.93 190
17408.18 166
17409.42 181
17410.67 184
17411.91 195
17413.16 188
17414.40 176
17415.65 202
17416.90 165
17418.14 192
17419.39 203
17420.63 207
17421.88 173
17423.13 187
17424.37 182
17425.62 187
17426.86 195
17428.11 206
17429.36 182
17430.60 174
17431.85 179
17433.10 183
17434.34 200
17435.59 177
17436.84 196
17438.08 196
17439.33 184
17440.58 185
17441.82 162
17443.07 186
17444.32 193
17445.56 194
17446.81 197
17448.06 211
17449.30 191
17450.55 188
17451.80 189
17453.05 206
17454.29 195
17455.54 207
17456.79 215
17458.04 226
17459.28 198
17460.53 191
17461.78 184
17463.03 188
17464.27 194
17465.52 210
17466.77 211
17468.02 179
17469.26 214
17470.51 207
17471.76 226
17473.01 214
17474.25 214
17475.50 188
17476.75 205
17478.00 230
17479.25 195
17480.50 201
17481.74 196
17482.99 215
17484.24 243
17485.49 206
17486.74 203
17487.99 207
17489.23 215
17490.48 218
17491.73 207
17492.98 210
17494.23 215
17495.48 223
17496.73 213
17497.97 214
17499.22 201
17500.47 214
17501.72 203
17502.97 209
17504.22 219
17505.47 239
17506.72 208
17507.97 212
17509.22 213
17510.46 228
17511.71 242
17512.96 238
17514.21 243
17515.46 225
17516.71 230
17517.96 231
17519.21 238
17520.46 231
17521.71 216
17522.96 213
17524.21 216
17525.46 228
17526.71 217
17527.96 224
17529.21 240
17530.46 235
17531.71 231
17532.96 215
17534.21 239
17535.46 223
17536.71 235
17537.96 248
17539.21 252
17540.46 232
17541.71 219
17542.96 230
17544.21 229
17545.46 237
17546.71 244
17547.96 243
17549.21 246
17550.46 230
17551.71 235
17552.97 221
17554.22 240
17555.47 225
17556.72 253
17557.97 246
17559.22 237
17560.47 239
17561.72 242
17562.97 230
17564.22 257
17565.48 224
17566.73 225
17567.98 244
17569.23 252
17570.48 236
17571.73 220
17572.98 199
17574.24 203
17575.49 229
17576.74 211
17577.99 245
17579.24 221
17580.49 220
17581.75 209
17583.00 210
17584.25 220
17585.50 229
17586.75 224
17588.00 239
17589.26 228
17590.51 207
17591.76 196
17593.01 203
17594.27 220
17595.52 205
17596.77 219
17598.02 233
17599.27 224
17600.53 235
17601.78 204
17603.03 186
17604.28 204
17605.54 210
17606.79 227
17608.04 219
17609.30 223
17610.55 212
17611.80 206
17613.05 208
17614.31 222
17615.56 209
17616.81 202
17618.07 219
17619.32 215
17620.57 227
17621.83 231
17623.08 199
17624.33 199
17625.59 221
17626.84 222
17628.09 212
17629.35 209
17630.60 237
17631.85 205
17633.11 180
17634.36 205
17635.61 205
17636.87 221
17638.12 223
17639.38 204
17640.63 229
17641.88 217
17643.14 233
17644.39 195
17645.65 196
17646.90 198
17648.15 215
17649.41 195
17650.66 192
17651.92 214
17653.17 244
17654.42 219
17655.68 220
17656.93 204
17658.19 223
17659.44 240
17660.70 229
17661.95 211
17663.21 241
17664.46 207
17665.72 237
17666.97 217
17668.23 234
17669.48 219
17670.74 232
17671.99 231
17673.25 226
17674.50 242
17675.76 236
17677.01 232
17678.27 223
17679.52 238
17680.78 234
17682.03 250
17683.29 216
17684.54 220
17685.80 252
17687.05 205
17688.31 219
17689.57 230
17690.82 225
17692.08 222
17693.33 224
17694.59 211
17695.84 229
17697.10 215
17698.36 215
17699.61 210
17700.87 245
17702.12 229
17703.38 228
17704.64 213
17705.89 225
17707.15 228
17708.40 218
17709.66 234
17710.92 222
17712.17 225
17713.43 212
17714.69 227
17715.94 210
17717.20 221
17718.46 232
17719.71 220
17720.97 227
17722.23 239
17723.48 240
17724.74 207
17726.00 204
17727.25 232
17728.51 225
17729.77 237
17731.03 220
17732.28 215
17733.54 227
17734.80 231
17736.05 217
17737.31 241
17738.57 242
17739.83 216
17741.08 222
17742.34 223
17743.60 215
17744.86 223
17746.11 224
17747.37 224
17748.63 216
17749.89 218
17751.15 220
17752.40 233
17753.66 213
17754.92 208
17756.18 223
17757.43 233
17758.69 233
17759.95 198
17761.21 209
17762.47 212
17763.73 208
17764.98 194
17766.24 230
17767.50 208
17768.76 194
17770.02 204
17771.28 196
17772.53 198
17773.79 207
17775.05 204
17776.31 204
17777.57 191
17778.83 201
17780.09 206
17781.35 231
17782.60 205
17783.86 210
17785.12 214
17786.38 191
17787.64 190
17788.90 195
17790.16 188
17791.42 181
17792.68 189
17793.94 195
17795.20 174
17796.46 197
17797.72 210
17798.97 198
17800.23 174
17801.49 201
17802.75 203
17804.01 211
17805.27 181
17806.53 162
17807.79 185
17809.05 202
17810.31 188
17811.57 202
17812.83 197
17814.09 199
17815.35 192
17816.61 223
17817.87 196
17819.13 171
17820.39 170
17821.65 199
17822.91 190
17824.17 188
17825.43 181
17826.69 202
17827.96 197
17829.22 181
17830.48 197
17831.74 176
17833.00 184
17834.26 188
17835.52 190
17836.78 188
17838.04 179
17839.30 204
17840.56 219
17841.82 199
17843.09 171
17844.35 174
17845.61 199
17846.87 194
17848.13 159
17849.39 174
17850.65 199
17851.91 171
17853.18 202
17854.44 181
17855.70 183
17856.96 188
17858.22 182
17859.48 171
17860.74 192
17862.01 165
17863.27 177
17864.53 198
17865.79 180
17867.05 165
17868.32 187
17869.58 168
17870.84 193
17872.10 192
17873.36 187
17874.63 189
17875.89 193
17877.15 179
17878.41 190
17879.68 175
17880.94 177
17882.20 178
17883.46 197
17884.73 168
17885.99 170
17887.25 180
17888.51 172
17889.78 176
17891.04 179
17892.30 201
17893.56 184
17894.83 175
17896.09 175
17897.35 181
17898.62 165
17899.88 187
17901.14 209
17902.41 203
17903.67 197
17904.93 199
17906.20 207
17907.46 173
17908.72 180
17909.99 182
17911.25 206
17912.51 171
17913.78 187
17915.04 190
17916.30 203
17917.57 171
17918.83 170
17920.09 184
17921.36 198
17922.62 195
17923.89 165
17925.15 200
17926.41 169
17927.68 183
17928.94 182
17930.21 177
17931.47 187
17932.73 188
17934.00 194
17935.26 174
17936.53 171
17937.79 175
17939.06 192
17940.32 193
17941.59 185
17942.85 196
17944.11 185
17945.38 174
17946.64 178
17947.91 186
17949.17 199
17950.44 188
17951.70 194
17952.97 173
17954.23 198
17955.50 167
17956.76 181
17958.03 190
17959.29 193
17960.56 187
17961.82 196
17963.09 202
17964.35 172
17965.62 171
17966.89 209
17968.15 186
17969.42 176
17970.68 164
17971.95 188
17973.21 183
17974.48 192
17975.74 176
17977.01 195
17978.28 200
17979.54 166
17980.81 195
17982.07 188
17983.34 180
17984.61 191
17985.87 188
17987.14 180
17988.40 190
17989.67 192
17990.94 199
17992.20 183
17993.47 181
17994.74 171
17996.00 201
17997.27 208
17998.54 210
17999.80 178
18001.07 198
18002.34 175
18003.60 173
18004.87 165
18006.14 215
18007.40 205
18008.67 182
18009.94 185
18011.20 162
18012.47 196
18013.74 201
18015.00 198
18016.27 206
18017.54 188
18018.81 171
18020.07 197
18021.34 206
18022.61 185
18023.88 224
18025.14 213
18026.41 201
18027.68 188
18028.95 207
18030.21 199
18031.48 184
18032.75 201
18034.02 187
18035.28 214
18036.55 194
18037.82 204
18039.09 207
18040.36 187
18041.62 213
18042.89 189
18044.16 201
18045.43 202
18046.70 199
18047.97 218
18049.23 199
18050.50 214
18051.77 192
18053.04 212
18054.31 208
18055.58 197
18056.84 184
18058.11 213
18059.38 207
18060.65 194
18061.92 253
18063.19 202
18064.46 198
18065.73 181
18067.00 208
18068.26 174
18069.53 193
18070.80 224
18072.07 218
18073.34 182
18074.61 198
18075.88 215
18077.15 213
18078.42 199
18079.69 195
18080.96 200
18082.23 184
18083.50 200
18084.77 186
18086.03 203
18087.30 226
18088.57 203
18089.84 210
18091.11 207
18092.38 214
18093.65 211
18094.92 205
18096.19 194
18097.46 192
18098.73 200
18100.00 221
18101.27 205
18102.54 215
18103.81 196
18105.08 218
18106.35 200
18107.63 213
18108.90 195
18110.17 189
18111.44 198
18112.71 206
18113.98 212
18115.25 206
18116.52 202
18117.79 208
18119.06 220
18120.33 189
18121.60 192
18122.87 213
18124.14 196
18125.42 214
18126.69 213
18127.96 187
18129.23 192
18130.50 198
18131.77 187
18133.04 197
18134.31 198
18135.58 203
18136.86 211
18138.13 221
18139.40 198
18140.67 219
18141.94 212
18143.21 212
18144.49 197
18145.76 212
18147.03 200
18148.30 209
18149.57 196
18150.84 213
18152.12 185
18153.39 197
18154.66 220
18155.93 207
18157.20 206
18158.48 202
18159.75 207
18161.02 192
18162.29 225
18163.57 200
18164.84 217
18166.11 199
18167.38 168
18168.66 213
18169.93 195
18171.20 204
18172.47 214
18173.75 202
18175.02 200
18176.29 176
18177.56 195
18178.84 195
18180.11 198
18181.38 188
18182.66 214
18183.93 213
18185.20 197
18186.48 208
18187.75 181
18189.02 207
18190.30 199
18191.57 207
18192.84 200
18194.12 195
18195.39 206
18196.66 187
18197.94 201
18199.21 187
18200.48 182
18201.76 201
18203.03 207
18204.30 197
18205.58 180
18206.85 192
18208.13 219
18209.40 195
18210.67 190
18211.95 177
18213.22 177
18214.50 202
18215.77 182
18217.04 180
18218.32 196
18219.59 201
18220.87 187
18222.14 199
18223.42 202
18224.69 186
18225.97 189
18227.24 197
18228.51 169
18229.79 191
18231.06 188
18232.34 202
18233.61 187
18234.89 182
18236.16 198
18237.44 201
18238.71 201
18239.99 171
18241.26 209
18242.54 199
18243.81 199
18245.09 187
18246.36 196
18247.64 187
18248.91 179
18250.19 181
18251.47 169
18252.74 210
18254.02 177
18255.29 188
18256.57 194
18257.84 197
18259.12 204
18260.39 202
18261.67 212
18262.95 190
18264.22 184
18265.50 201
18266.77 186
18268.05 197
18269.33 206
18270.60 176
18271.88 179
18273.15 209
18274.43 190
18275.71 179
18276.98 188
18278.26 204
18279.54 200
18280.81 206
18282.09 190
18283.37 189
18284.64 172
18285.92 205
18287.20 220
18288.47 216
18289.75 203
18291.03 194
18292.30 192
18293.58 178
18294.86 164
18296.13 195
18297.41 194
18298.69 190
18299.96 196
18301.24 205
18302.52 184
18303.80 195
18305.07 179
18306.35 210
18307.63 219
18308.91 213
18310.18 196
18311.46 209
18312.74 188
18314.02 202
18315.29 192
18316.57 180
18317.85 196
18319.13 199
18320.40 211
18321.68 209
18322.96 188
18324.24 195
18325.52 195
18326.79 180
18328.07 190
18329.35 191
18330.63 195
18331.91 195
18333.19 185
18334.46 189
18335.74 177
18337.02 178
18338.30 182
18339.58 202
18340.86 202
18342.13 207
18343.41 226
18344.69 210
18345.97 164
18347.25 184
18348.53 193
18349.81 227
18351.09 203
18352.36 181
18353.64 179
18354.92 191
18356.20 194
18357.48 185
18358.76 207
18360.04 195
18361.32 193
18362.60 182
18363.88 219
18365.16 192
18366.44 210
18367.72 193
18369.00 196
18370.27 187
18371.55 203
18372.83 197
18374.11 205
18375.39 194
18376.67 205
18377.95 190
18379.23 184
18380.51 187
18381.79 185
18383.07 168
18384.35 196
18385.63 192
18386.91 205
18388.19 209
18389.47 213
18390.75 196
18392.03 204
18393.31 179
18394.60 173
18395.88 204
18397.16 194
18398.44 193
18399.72 191
18401.00 186
18402.28 196
18403.56 182
18404.84 198
18406.12 196
18407.40 179
18408.68 193
18409.96 211
18411.24 176
18412.53 190
18413.81 188
18415.09 208
18416.37 197
18417.65 170
18418.93 188
18420.21 185
18421.49 181
18422.78 195
18424.06 219
18425.34 219
18426.62 195
18427.90 191
18429.18 197
18430.46 177
18431.75 169
18433.03 174
18434.31 197
18435.59 201
18436.87 193
18438.16 193
18439.44 191
18440.72 210
18442.00 188
18443.28 195
18444.57 201
18445.85 176
18447.13 195
18448.41 186
18449.70 181
18450.98 201
18452.26 188
18453.54 175
18454.83 200
18456.11 196
18457.39 214
18458.67 199
18459.96 202
18461.24 205
18462.52 223
18463.80 206
18465.09 192
18466.37 185
18467.65 185
18468.94 213
18470.22 190
18471.50 201
18472.78 208
18474.07 190
18475.35 190
18476.63 186
18477.92 195
18479.20 222
18480.48 207
18481.77 227
18483.05 220
18484.34 197
18485.62 182
18486.90 217
18488.19 222
18489.47 198
18490.75 214
18492.04 224
18493.32 202
18494.61 206
18495.89 201
18497.17 190
18498.46 207
18499.74 206
18501.03 220
18502.31 221
18503.59 207
18504.88 197
18506.16 218
18507.45 205
18508.73 213
18510.02 204
18511.30 204
18512.58 190
18513.87 220
18515.15 221
18516.44 222
18517.72 206
18519.01 213
18520.29 215
18521.58 217
18522.86 212
18524.15 208
18525.43 203
18526.72 206
18528.00 220
18529.29 228
18530.57 202
18531.86 185
18533.14 218
18534.43 223
18535.71 218
18537.00 202
18538.28 201
18539.57 207
18540.86 208
18542.14 201
18543.43 197
18544.71 211
18546.00 221
18547.28 212
18548.57 197
18549.85 207
18551.14 196
18552.43 208
18553.71 189
18555.00 207
18556.28 188
18557.57 205
18558.86 187
18560.14 205
18561.43 198
18562.72 185
18564.00 210
18565.29 188
18566.57 208
18567.86 205
18569.15 207
18570.43 168
18571.72 197
18573.01 191
18574.29 185
18575.58 188
18576.87 194
18578.15 192
18579.44 198
18580.73 196
18582.01 218
18583.30 180
18584.59 166
18585.88 171
18587.16 189
18588.45 186
18589.74 218
18591.02 201
18592.31 188
18593.60 220
18594.89 210
18596.17 199
18597.46 195
18598.75 204
18600.04 184
18601.32 199
18602.61 192
18603.90 181
18605.19 185
18606.47 204
18607.76 199
18609.05 191
18610.34 196
18611.63 183
18612.91 187
18614.20 207
18615.49 190
18616.78 196
18618.07 194
18619.35 203
18620.64 180
18621.93 198
18623.22 185
18624.51 181
18625.80 193
18627.09 170
18628.37 175
18629.66 199
18630.95 187
18632.24 178
18633.53 205
18634.82 210
18636.11 172
18637.39 193
18638.68 197
18639.97 193
18641.26 175
18642.55 194
18643.84 175
18645.13 185
18646.42 187
18647.71 184
18649.00 196
18650.29 197
18651.58 195
18652.86 188
18654.15 176
18655.44 179
18656.73 190
18658.02 195
18659.31 203
18660.60 196
18661.89 201
18663.18 185
18664.47 176
18665.76 148
18667.05 177
18668.34 188
18669.63 180
18670.92 175
18672.21 171
18673.50 193
18674.79 178
18676.08 200
18677.37 176
18678.66 198
18679.95 186
18681.24 187
18682.53 188
18683.82 185
18685.11 172
18686.40 160
18687.69 194
18688.99 197
18690.28 182
18691.57 156
18692.86 182
18694.15 176
18695.44 163
18696.73 194
18698.02 184
18699.31 190
18700.60 186
18701.89 185
18703.19 162
18704.48 188
18705.77 172
18707.06 185
18708.35 171
18709.64 167
18710.93 181
18712.22 183
18713.52 171
18714.81 163
18716.10 147
18717.39 165
18718.68 174
18719.97 175
18721.27 174
18722.56 169
18723.85 179
18725.14 169
18726.43 166
18727.72 166
18729.02 185
18730.31 167
18731.60 173
18732.89 166
18734.19 183
18735.48 155
18736.77 156
18738.06 157
18739.35 166
18740.65 174
18741.94 155
18743.23 165
18744.52 178
18745.82 162
18747.11 167
18748.40 162
18749.70 163
18750.99 169
18752.28 158
18753.57 187
18754.87 160
18756.16 163
18757.45 179
18758.75 164
18760.04 174
18761.33 171
18762.63 175
18763.92 170
18765.21 160
18766.50 159
18767.80 190
18769.09 173
18770.38 175
18771.68 184
18772.97 192
18774.27 185
18775.56 179
18776.85 152
18778.15 144
18779.44 156
18780.73 179
18782.03 179
18783.32 157
18784.62 169
18785.91 170
18787.20 158
18788.50 148
18789.79 153
18791.09 139
18792.38 158
18793.67 168
18794.97 136
18796.26 185
18797.56 170
18798.85 163
18800.15 166
18801.44 178
18802.74 165
18804.03 154
18805.32 151
18806.62 168
18807.91 174
18809.21 154
18810.50 161
18811.80 170
18813.09 169
18814.39 164
18815.68 163
18816.98 151
18818.27 162
18819.57 168
18820.86 179
18822.16 160
18823.45 162
18824.75 186
18826.05 156
18827.34 174
18828.64 151
18829.93 167
18831.23 178
18832.52 179
18833.82 174
18835.11 182
18836.41 164
18837.71 169
18839.00 174
18840.30 163
18841.59 157
18842.89 167
18844.18 151
18845.48 169
18846.78 143
18848.07 150
18849.37 159
18850.67 156
18851.96 151
18853.26 160
18854.55 147
18855.85 184
18857.15 185
18858.44 165
18859.74 164
18861.04 155
18862.33 166
18863.63 183
18864.93 168
18866.22 147
18867.52 170
18868.82 173
18870.11 149
18871.41 157
18872.71 181
18874.00 177
18875.30 159
18876.60 161
18877.90 155
18879.19 172
18880.49 172
18881.79 208
18883.09 180
18884.38 160
18885.68 160
18886.98 163
18888.27 160
18889.57 150
18890.87 158
18892.17 159
18893.47 183
18894.76 157
18896.06 132
18897.36 171
18898.66 171
18899.95 166
18901.25 163
18902.55 174
18903.85 174
18905.15 170
18906.44 168
18907.74 165
18909.04 144
18910.34 170
18911.64 153
18912.94 163
18914.23 155
18915.53 168
18916.83 153
18918.13 163
18919.43 164
18920.73 150
18922.03 157
18923.32 167
18924.62 175
18925.92 165
18927.22 173
18928.52 154
18929.82 168
18931.12 153
18932.42 176
18933.72 150
18935.01 163
18936.31 146
18937.61 144
18938.91 159
18940.21 170
18941.51 181
18942.81 147
18944.11 134
18945.41 151
18946.71 158
18948.01 162
18949.31 151
18950.61 162
18951.91 159
18953.21 147
18954.51 135
18955.81 163
18957.11 157
18958.41 155
18959.71 163
18961.01 167
18962.31 150
18963.61 167
18964.91 164
18966.21 165
18967.51 162
18968.81 174
18970.11 164
18971.41 190
18972.71 157
18974.01 150
18975.31 164
18976.61 170
18977.91 160
18979.21 157
18980.51 160
18981.81 159
18983.11 163
18984.41 164
18985.71 157
18987.02 144
18988.32 173
18989.62 155
18990.92 159
18992.22 150
18993.52 177
18994.82 187
18996.12 154
18997.42 147
18998.73 162
19000.03 159
19001.33 156
19002.63 138
19003.93 159
19005.23 181
19006.53 147
19007.84 164
19009.14 147
19010.44 171
19011.74 154
19013.04 172
19014.34 164
19015.65 171
19016.95 156
19018.25 182
19019.55 152
19020.85 128
19022.16 166
19023.46 148
19024.76 165
19026.06 132
19027.37 153
19028.67 156
19029.97 181
19031.27 153
19032.57 140
19033.88 152
19035.18 174
19036.48 147
19037.79 157
19039.09 140
19040.39 156
19041.69 147
19043.00 160
19044.30 164
19045.60 138
19046.90 163
19048.21 159
19049.51 162
19050.81 148
19052.12 164
19053.42 168
19054.72 171
19056.03 164
19057.33 175
19058.63 168
19059.94 159
19061.24 166
19062.54 160
19063.85 159
19065.15 148
19066.45 159
19067.76 146
19069.06 181
19070.37 147
19071.67 169
19072.97 184
19074.28 165
19075.58 170
19076.88 168
19078.19 144
19079.49 147
19080.80 151
19082.10 153
19083.41 165
19084.71 155
19086.01 178
19087.32 167
19088.62 161
19089.93 157
19091.23 164
19092.54 149
19093.84 182
19095.14 180
19096.45 167
19097.75 147
19099.06 155
19100.36 150
19101.67 173
19102.97 169
19104.28 160
19105.58 184
19106.89 175
19108.19 176
19109.50 151
19110.80 162
19112.11 151
19113.41 163
19114.72 185
19116.02 186
19117.33 191
19118.64 178
19119.94 168
19121.25 166
19122.55 157
19123.86 157
19125.16 158
19126.47 181
19127.77 168
19129.08 167
19130.39 187
19131.69 195
19133.00 165
19134.30 161
19135.61 186
19136.92 175
19138.22 161
19139.53 162
19140.83 158
19142.14 160
19143.45 179
19144.75 163
19146.06 166
19147.37 172
19148.67 177
19149.98 160
19151.28 156
19152.59 174
19153.90 169
19155.20 176
19156.51 160
19157.82 168
19159.12 152
19160.43 146
19161.74 165
19163.05 169
19164.35 173
19165.66 174
19166.97 150
19168.27 163
19169.58 166
19170.89 176
19172.19 170
19173.50 171
19174.81 183
19176.12 172
19177.42 166
19178.73 152
19180.04 162
19181.35 177
19182.65 154
19183.96 182
19185.27 155
19186.58 159
19187.89 157
19189.19 162
19190.50 157
19191.81 148
19193.12 174
19194.42 168
19195.73 171
19197.04 167
19198.35 163
19199.66 170
19200.97 168
19202.27 138
19203.58 157
19204.89 157
19206.20 158
19207.51 161
19208.82 171
19210.12 153
19211.43 162
19212.74 171
19214.05 149
19215.36 147
19216.67 145
19217.98 167
19219.28 176
19220.59 148
19221.90 150
19223.21 169
19224.52 163
19225.83 179
19227.14 153
19228.45 151
19229.76 151
19231.07 195
19232.38 181
19233.68 178
19234.99 146
19236.30 158
19237.61 166
19238.92 154
19240.23 156
19241.54 151
19242.85 178
19244.16 174
19245.47 160
19246.78 140
19248.09 162
19249.40 153
19250.71 154
19252.02 137
19253.33 156
19254.64 163
19255.95 163
19257.26 144
19258.57 145
19259.88 142
19261.19 168
19262.50 148
19263.81 146
19265.12 147
19266.43 148
19267.74 165
19269.05 153
19270.36 159
19271.67 147
19272.99 167
19274.30 157
19275.61 139
19276.92 144
19278.23 165
19279.54 161
19280.85 161
19282.16 161
19283.47 155
19284.78 155
19286.09 164
19287.41 164
19288.72 165
19290.03 153
19291.34 155
19292.65 177
19293.96 145
19295.27 133
19296.58 146
19297.90 145
19299.21 148
19300.52 150
19301.83 155
19303.14 142
19304.45 161
19305.77 154
19307.08 160
19308.39 161
19309.70 163
19311.01 170
19312.33 176
19313.64 155
19314.95 151
19316.26 143
19317.57 154
19318.89 152
19320.20 158
19321.51 165
19322.82 170
19324.14 160
19325.45 139
19326.76 142
19328.07 132
19329.39 156
19330.70 142
19332.01 162
19333.32 143
19334.64 135
19335.95 156
19337.26 164
19338.58 153
19339.89 163
19341.20 160
19342.51 166
19343.83 153
19345.14 153
19346.45 156
19347.77 149
19349.08 138
19350.39 145
19351.71 154
19353.02 157
19354.33 146
19355.65 136
19356.96 160
19358.27 142
19359.59 164
19360.90 162
19362.21 165
19363.53 140
19364.84 148
19366.16 148
19367.47 159
19368.78 148
19370.10 144
19371.41 166
19372.73 151
19374.04 141
19375.35 166
19376.67 150
19377.98 163
19379.30 148
19380.61 147
19381.93 145
19383.24 149
19384.55 133
19385.87 157
19387.18 151
19388.50 160
19389.81 164
19391.13 141
19392.44 138
19393.76 140
19395.07 137
19396.39 149
19397.70 168
19399.02 151
19400.33 171
19401.65 147
19402.96 155
19404.28 145
19405.59 152
19406.91 151
19408.22 156
19409.54 139
19410.85 152
19412.17 170
19413.48 171
19414.80 167
19416.11 149
19417.43 156
19418.75 166
19420.06 172
19421.38 156
19422.69 156
19424.01 156
19425.32 156
19426.64 156
19427.96 142
19429.27 146
19430.59 156
19431.90 180
19433.22 162
19434.54 154
19435.85 144
19437.17 132
19438.49 164
19439.80 167
19441.12 159
19442.43 147
19443.75 170
19445.07 159
19446.38 157
19447.70 170
19449.02 162
19450.33 169
19451.65 153
19452.97 145
19454.28 155
19455.60 159
19456.92 139
19458.23 163
19459.55 157
19460.87 166
19462.19 152
19463.50 164
19464.82 160
19466.14 155
19467.45 138
19468.77 144
19470.09 179
19471.41 216
19472.72 180
19474.04 151
19475.36 157
19476.68 165
19477.99 154
19479.31 158
19480.63 139
19481.95 136
19483.27 178
19484.58 165
19485.90 157
19487.22 139
19488.54 128
19489.85 130
19491.17 168
19492.49 168
19493.81 166
19495.13 129
19496.45 160
19497.76 150
19499.08 159
19500.40 140
19501.72 153
19503.04 162
19504.36 144
19505.67 134
19506.99 144
19508.31 160
19509.63 141
19510.95 155
19512.27 122
19513.59 146
19514.91 139
19516.22 172
19517.54 154
19518.86 145
19520.18 154
19521.50 142
19522.82 142
19524.14 150
19525.46 152
19526.78 141
19528.10 169
19529.42 134
19530.74 136
19532.06 137
19533.37 151
19534.69 152
19536.01 128
19537.33 148
19538.65 158
19539.97 128
19541.29 141
19542.61 141
19543.93 150
19545.25 126
19546.57 137
19547.89 137
19549.21 140
19550.53 150
19551.85 134
19553.17 130
19554.49 148
19555.81 147
19557.13 153
19558.45 148
19559.77 152
19561.09 147
19562.41 167
19563.74 155
19565.06 145
19566.38 162
19567.70 165
19569.02 143
19570.34 131
19571.66 146
19572.98 145
19574.30 133
19575.62 122
19576.94 127
19578.26 128
19579.59 154
19580.91 145
19582.23 132
19583.55 134
19584.87 135
19586.19 141
19587.51 149
19588.83 141
19590.16 167
19591.48 156
19592.80 157
19594.12 126
19595.44 137
19596.76 148
19598.08 176
19599.41 160
19600.73 158
19602.05 153
19603.37 136
19604.69 129
19606.02 152
19607.34 147
19608.66 152
19609.98 163
19611.30 141
19612.63 154
19613.95 145
19615.27 138
19616.59 152
19617.91 153
19619.24 153
19620.56 129
19621.88 155
19623.20 147
19624.53 130
19625.85 150
19627.17 156
19628.50 171
19629.82 152
19631.14 150
19632.46 154
19633.79 143
19635.11 157
19636.43 152
19637.76 154
19639.08 141
19640.40 146
19641.72 148
19643.05 156
19644.37 145
19645.69 169
19647.02 142
19648.34 153
19649.66 163
19650.99 142
19652.31 153
19653.64 153
19654.96 144
19656.28 142
19657.61 163
19658.93 145
19660.25 143
19661.58 150
19662.90 159
19664.23 132
19665.55 140
19666.87 147
19668.20 143
19669.52 136
19670.85 150
19672.17 143
19673.49 149
19674.82 146
19676.14 148
19677.47 155
19678.79 158
19680.12 161
19681.44 168
19682.76 179
19684.09 152
19685.41 142
19686.74 146
19688.06 147
19689.39 158
19690.71 163
19692.04 151
19693.36 146
19694.69 141
19696.01 145
19697.34 151
19698.66 130
19699.99 149
19701.31 148
19702.64 140
19703.96 143
19705.29 160
19706.61 150
19707.94 154
19709.26 127
19710.59 126
19711.92 142
19713.24 130
19714.57 127
19715.89 138
19717.22 169
19718.54 149
19719.87 149
19721.20 158
19722.52 174
19723.85 133
19725.17 146
19726.50 141
19727.83 151
19729.15 156
19730.48 138
19731.80 145
19733.13 139
19734.46 149
19735.78 145
19737.11 143
19738.44 162
19739.76 156
19741.09 147
19742.41 156
19743.74 144
19745.07 143
19746.39 153
19747.72 157
19749.05 168
19750.37 171
19751.70 156
19753.03 144
19754.36 140
19755.68 132
19757.01 138
19758.34 164
19759.66 149
19760.99 136
19762.32 145
19763.65 145
19764.97 149
19766.30 154
19767.63 163
19768.95 149
19770.28 144
19771.61 152
19772.94 138
19774.27 143
19775.59 135
19776.92 144
19778.25 133
19779.58 144
19780.90 146
19782.23 143
19783.56 141
19784.89 139
19786.22 144
19787.54 148
19788.87 170
19790.20 150
19791.53 145
19792.86 133
19794.18 143
19795.51 156
19796.84 133
19798.17 128
19799.50 137
19800.83 137
19802.16 146
19803.48 139
19804.81 140
19806.14 137
19807.47 133
19808.80 122
19810.13 148
19811.46 134
19812.79 148
19814.11 157
19815.44 133
19816.77 127
19818.10 128
19819.43 151
19820.76 155
19822.09 135
19823.42 134
19824.75 127
19826.08 140
19827.41 132
19828.74 140
19830.07 136
19831.39 153
19832.72 135
19834.05 147
19835.38 142
19836.71 157
19838.04 131
19839.37 148
19840.70 161
19842.03 155
19843.36 136
19844.69 136
19846.02 155
19847.35 136
19848.68 141
19850.01 162
19851.34 139
19852.67 142
19854.00 146
19855.33 155
19856.66 159
19857.99 143
19859.33 152
19860.66 143
19861.99 139
19863.32 141
19864.65 137
19865.98 133
19867.31 133
19868.64 157
19869.97 149
19871.30 152
19872.63 149
19873.96 138
19875.29 154
19876.63 133
19877.96 131
19879.29 144
19880.62 134
19881.95 142
19883.28 147
19884.61 150
19885.94 144
19887.28 133
19888.61 165
19889.94 156
19891.27 142
19892.60 133
19893.93 139
19895.26 150
19896.60 155
19897.93 160
19899.26 153
19900.59 143
19901.92 141
19903.26 137
19904.59 124
19905.92 153
19907.25 149
19908.58 146
19909.92 162
19911.25 137
19912.58 134
19913.91 156
19915.24 147
19916.58 139
19917.91 136
19919.24 159
19920.57 128
19921.91 135
19923.24 159
19924.57 154
19925.91 143
19927.24 141
19928.57 167
19929.90 162
19931.24 142
19932.57 166
19933.90 136
19935.24 133
19936.57 141
19937.90 154
19939.23 147
19940.57 132
19941.90 139
19943.23 141
19944.57 135
19945.90 149
19947.23 151
19948.57 135
19949.90 140
19951.23 136
19952.57 131
19953.90 147
19955.24 131
19956.57 139
19957.90 139
19959.24 160
19960.57 156
19961.90 126
19963.24 148
19964.57 131
19965.91 145
19967.24 171
19968.58 170
19969.91 163
19971.24 174
19972.58 151
19973.91 149
19975.25 152
19976.58 152
19977.92 158
19979.25 174
19980.58 155
19981.92 136
19983.25 172
19984.59 162
19985.92 159
19987.26 147
19988.59 153
19989.93 162
19991.26 165
19992.60 164
19993.93 152
19995.27 150
19996.60 151
19997.94 157
19999.27 171
20000.61 135
20001.94 138
20003.28 171
20004.61 146
20005.95 161
20007.28 148
20008.62 152
20009.96 155
20011.29 162
20012.63 156
20013.96 147
20015.30 159
20016.63 161
20017.97 156
20019.30 141
20020.64 146
20021.98 151
20023.31 169
20024.65 155
20025.98 146
20027.32 151
20028.66 168
20029.99 166
20031.33 161
20032.67 157
20034.00 158
20035.34 159
20036.67 130
20038.01 151
20039.35 173
20040.68 150
20042.02 151
20043.36 151
20044.69 186
20046.03 165
20047.37 182
20048.70 177
20050.04 135
20051.38 154
20052.71 170
20054.05 160
20055.39 147
20056.73 141
20058.06 153
20059.40 159
20060.74 136
20062.07 143
20063.41 157
20064.75 146
20066.09 162
20067.42 176
20068.76 145
20070.10 141
20071.44 168
20072.77 159
20074.11 145
20075.45 150
20076.79 144
20078.13 168
20079.46 147
20080.80 168
20082.14 146
20083.48 175
20084.81 150
20086.15 144
20087.49 146
20088.83 147
20090.17 162
20091.51 144
20092.84 162
20094.18 149
20095.52 149
20096.86 166
20098.20 149
20099.54 169
20100.87 159
20102.21 151
20103.55 147
20104.89 148
20106.23 176
20107.57 164
20108.91 150
20110.25 143
20111.58 146
20112.92 140
20114.26 132
20115.60 159
20116.94 168
20118.28 150
20119.62 147
20120.96 160
20122.30 159
20123.64 160
20124.98 134
20126.31 139
20127.65 174
20128.99 160
