# Supplementary material for: MALDI-TOF MS typing enables the classification of brewing yeasts of the genus Saccharomyces to major beer styles
Source: PLoS One. 2017 Aug 9;12(8):e0181694. doi: 10.1371/journal.pone.0181694 (PMC5549903; doi:10.1371/journal.pone.0181694)
Supplement: S7 File — The directory includes 90 raw files and was zipped to “.zip”; the folder has three strains with 30 spectra per strain; S1 Text explains the raw files with an example and Table 1 represents the yeast strains used within the experiment. (ZIP) [file pone.0181694.s010.zip › 19-21/30280-128-Lag-Lag-Lag-YPG-18h-E-E_2016-09-21_4_0_C4_1.dat]

1999.90 1597
2000.32 1618
2000.75 1619
2001.17 1549
2001.59 1549
2002.01 1553
2002.43 1594
2002.86 1534
2003.28 1472
2003.70 1389
2004.12 1436
2004.54 1391
2004.97 1364
2005.39 1407
2005.81 1465
2006.23 1437
2006.66 1431
2007.08 1433
2007.50 1420
2007.92 1425
2008.35 1504
2008.77 1460
2009.19 1500
2009.61 1498
2010.04 1464
2010.46 1492
2010.88 1490
2011.31 1456
2011.73 1459
2012.15 1438
2012.57 1389
2013.00 1380
2013.42 1413
2013.84 1437
2014.27 1364
2014.69 1410
2015.11 1461
2015.54 1537
2015.96 1470
2016.38 1568
2016.81 1563
2017.23 1527
2017.65 1706
2018.08 1663
2018.50 1664
2018.93 1604
2019.35 1623
2019.77 1620
2020.20 1640
2020.62 1598
2021.04 1640
2021.47 1561
2021.89 1600
2022.32 1579
2022.74 1513
2023.17 1526
2023.59 1563
2024.01 1485
2024.44 1479
2024.86 1504
2025.29 1501
2025.71 1440
2026.14 1519
2026.56 1469
2026.98 1498
2027.41 1488
2027.83 1385
2028.26 1512
2028.68 1436
2029.11 1370
2029.53 1345
2029.96 1370
2030.38 1336
2030.81 1412
2031.23 1420
2031.66 1366
2032.08 1351
2032.51 1359
2032.93 1375
2033.36 1390
2033.78 1468
2034.21 1510
2034.63 1479
2035.06 1445
2035.49 1459
2035.91 1563
2036.34 1572
2036.76 1504
2037.19 1531
2037.61 1576
2038.04 1530
2038.47 1545
2038.89 1534
2039.32 1488
2039.74 1532
2040.17 1473
2040.59 1552
2041.02 1561
2041.45 1477
2041.87 1481
2042.30 1482
2042.73 1403
2043.15 1404
2043.58 1382
2044.00 1386
2044.43 1478
2044.86 1436
2045.28 1453
2045.71 1510
2046.14 1536
2046.56 1467
2046.99 1389
2047.42 1452
2047.84 1511
2048.27 1469
2048.70 1468
2049.12 1490
2049.55 1443
2049.98 1384
2050.40 1421
2050.83 1374
2051.26 1429
2051.69 1432
2052.11 1463
2052.54 1437
2052.97 1374
2053.40 1452
2053.82 1389
2054.25 1363
2054.68 1410
2055.10 1409
2055.53 1470
2055.96 1471
2056.39 1471
2056.82 1486
2057.24 1479
2057.67 1534
2058.10 1483
2058.53 1497
2058.95 1403
2059.38 1452
2059.81 1504
2060.24 1463
2060.67 1459
2061.09 1510
2061.52 1522
2061.95 1554
2062.38 1541
2062.81 1534
2063.24 1611
2063.66 1619
2064.09 1621
2064.52 1563
2064.95 1618
2065.38 1597
2065.81 1712
2066.24 1651
2066.66 1631
2067.09 1583
2067.52 1657
2067.95 1603
2068.38 1586
2068.81 1480
2069.24 1484
2069.67 1466
2070.10 1386
2070.52 1343
2070.95 1353
2071.38 1349
2071.81 1381
2072.24 1381
2072.67 1399
2073.10 1374
2073.53 1401
2073.96 1454
2074.39 1494
2074.82 1509
2075.25 1465
2075.68 1540
2076.11 1548
2076.54 1543
2076.97 1483
2077.40 1505
2077.83 1551
2078.26 1555
2078.69 1585
2079.12 1565
2079.55 1602
2079.98 1548
2080.41 1592
2080.84 1635
2081.27 1605
2081.70 1548
2082.13 1528
2082.56 1545
2082.99 1629
2083.42 1637
2083.85 1649
2084.28 1575
2084.71 1555
2085.14 1590
2085.57 1514
2086.00 1560
2086.43 1581
2086.86 1606
2087.29 1587
2087.73 1518
2088.16 1561
2088.59 1554
2089.02 1505
2089.45 1533
2089.88 1503
2090.31 1579
2090.74 1518
2091.17 1536
2091.61 1511
2092.04 1537
2092.47 1516
2092.90 1529
2093.33 1656
2093.76 1673
2094.19 1624
2094.63 1604
2095.06 1676
2095.49 1719
2095.92 1711
2096.35 1607
2096.78 1613
2097.22 1652
2097.65 1584
2098.08 1598
2098.51 1565
2098.94 1470
2099.38 1517
2099.81 1506
2100.24 1392
2100.67 1439
2101.11 1484
2101.54 1450
2101.97 1368
2102.40 1439
2102.83 1425
2103.27 1410
2103.70 1469
2104.13 1442
2104.56 1498
2105.00 1581
2105.43 1550
2105.86 1572
2106.30 1644
2106.73 1658
2107.16 1654
2107.59 1583
2108.03 1590
2108.46 1629
2108.89 1614
2109.33 1544
2109.76 1564
2110.19 1627
2110.63 1543
2111.06 1498
2111.49 1534
2111.93 1505
2112.36 1497
2112.79 1499
2113.23 1521
2113.66 1420
2114.09 1461
2114.53 1504
2114.96 1487
2115.40 1486
2115.83 1485
2116.26 1460
2116.70 1463
2117.13 1426
2117.56 1419
2118.00 1403
2118.43 1420
2118.87 1465
2119.30 1475
2119.73 1535
2120.17 1453
2120.60 1489
2121.04 1489
2121.47 1535
2121.91 1549
2122.34 1560
2122.78 1562
2123.21 1509
2123.64 1529
2124.08 1503
2124.51 1458
2124.95 1530
2125.38 1568
2125.82 1698
2126.25 1618
2126.69 1666
2127.12 1730
2127.56 1763
2127.99 1815
2128.43 1889
2128.86 1980
2129.30 1933
2129.73 1989
2130.17 2082
2130.60 2003
2131.04 1967
2131.47 1981
2131.91 2008
2132.35 1799
2132.78 1830
2133.22 1836
2133.65 1765
2134.09 1828
2134.52 1791
2134.96 1746
2135.40 1709
2135.83 1704
2136.27 1757
2136.70 1607
2137.14 1673
2137.57 1646
2138.01 1599
2138.45 1554
2138.88 1557
2139.32 1555
2139.76 1561
2140.19 1557
2140.63 1542
2141.06 1483
2141.50 1611
2141.94 1663
2142.37 1550
2142.81 1599
2143.25 1554
2143.68 1604
2144.12 1646
2144.56 1631
2144.99 1586
2145.43 1578
2145.87 1630
2146.30 1701
2146.74 1698
2147.18 1615
2147.62 1690
2148.05 1765
2148.49 1818
2148.93 1883
2149.36 1892
2149.80 1913
2150.24 1931
2150.68 1904
2151.11 1933
2151.55 1956
2151.99 1856
2152.43 1877
2152.86 1879
2153.30 1865
2153.74 1813
2154.18 1779
2154.61 1755
2155.05 1740
2155.49 1648
2155.93 1757
2156.37 1774
2156.80 1746
2157.24 1786
2157.68 1887
2158.12 1913
2158.56 1889
2158.99 1962
2159.43 1893
2159.87 1988
2160.31 2057
2160.75 2030
2161.19 2057
2161.62 2052
2162.06 1997
2162.50 2040
2162.94 1904
2163.38 1961
2163.82 2019
2164.26 2018
2164.69 1939
2165.13 1901
2165.57 1930
2166.01 1879
2166.45 1842
2166.89 1842
2167.33 1805
2167.77 1770
2168.21 1826
2168.65 1847
2169.08 1814
2169.52 1823
2169.96 1998
2170.40 1963
2170.84 2012
2171.28 1976
2171.72 2040
2172.16 2099
2172.60 2064
2173.04 2099
2173.48 1889
2173.92 1940
2174.36 1853
2174.80 1848
2175.24 1855
2175.68 1863
2176.12 1859
2176.56 1944
2177.00 1902
2177.44 1942
2177.88 1916
2178.32 1921
2178.76 2056
2179.20 2109
2179.64 2062
2180.08 2013
2180.52 2016
2180.96 1932
2181.40 1966
2181.84 1943
2182.28 1950
2182.72 1811
2183.16 1739
2183.60 1769
2184.04 1790
2184.48 1706
2184.93 1720
2185.37 1743
2185.81 1743
2186.25 1764
2186.69 1820
2187.13 1870
2187.57 1833
2188.01 1924
2188.45 1914
2188.89 1874
2189.34 1857
2189.78 1845
2190.22 1898
2190.66 1895
2191.10 1958
2191.54 1849
2191.98 1823
2192.43 1855
2192.87 1862
2193.31 1894
2193.75 1950
2194.19 2069
2194.63 2128
2195.08 2245
2195.52 2301
2195.96 2307
2196.40 2329
2196.84 2312
2197.29 2350
2197.73 2239
2198.17 2095
2198.61 2051
2199.06 2077
2199.50 1941
2199.94 1920
2200.38 1894
2200.82 1826
2201.27 1768
2201.71 1843
2202.15 1831
2202.59 1834
2203.04 1845
2203.48 1873
2203.92 1856
2204.37 1904
2204.81 1906
2205.25 1913
2205.69 1980
2206.14 1925
2206.58 1942
2207.02 2002
2207.47 1940
2207.91 1957
2208.35 1919
2208.80 1946
2209.24 1938
2209.68 1928
2210.13 1917
2210.57 1915
2211.01 1947
2211.46 1892
2211.90 1896
2212.34 1907
2212.79 1968
2213.23 1921
2213.67 1938
2214.12 1872
2214.56 1931
2215.01 1788
2215.45 1822
2215.89 1765
2216.34 1767
2216.78 1785
2217.23 1794
2217.67 1706
2218.11 1720
2218.56 1743
2219.00 1772
2219.45 1799
2219.89 1796
2220.34 1850
2220.78 1810
2221.22 1853
2221.67 1829
2222.11 1903
2222.56 1944
2223.00 1956
2223.45 2037
2223.89 2096
2224.34 2104
2224.78 2194
2225.23 2230
2225.67 2250
2226.12 2235
2226.56 2284
2227.01 2294
2227.45 2244
2227.90 2241
2228.34 2288
2228.79 2319
2229.23 2293
2229.68 2258
2230.12 2378
2230.57 2368
2231.01 2371
2231.46 2374
2231.90 2353
2232.35 2314
2232.80 2314
2233.24 2222
2233.69 2145
2234.13 2071
2234.58 2088
2235.02 2065
2235.47 2106
2235.92 2011
2236.36 1989
2236.81 1974
2237.25 1982
2237.70 1968
2238.15 1925
2238.59 1993
2239.04 1954
2239.49 1913
2239.93 1855
2240.38 1808
2240.82 1808
2241.27 1815
2241.72 1765
2242.16 1763
2242.61 1783
2243.06 1724
2243.50 1709
2243.95 1799
2244.40 1776
2244.84 1843
2245.29 1835
2245.74 1773
2246.19 1838
2246.63 1827
2247.08 1854
2247.53 1853
2247.97 1852
2248.42 1796
2248.87 1849
2249.32 1899
2249.76 1998
2250.21 1917
2250.66 1992
2251.10 1981
2251.55 2065
2252.00 2007
2252.45 2053
2252.89 2069
2253.34 2117
2253.79 2082
2254.24 2088
2254.69 2129
2255.13 2160
2255.58 2158
2256.03 2114
2256.48 2038
2256.93 2043
2257.37 2009
2257.82 1874
2258.27 1863
2258.72 1920
2259.17 1924
2259.61 1951
2260.06 1997
2260.51 1992
2260.96 1995
2261.41 2085
2261.86 2065
2262.31 2051
2262.75 2120
2263.20 2122
2263.65 2059
2264.10 2063
2264.55 1977
2265.00 1916
2265.45 1933
2265.90 1979
2266.34 1999
2266.79 1967
2267.24 2022
2267.69 2116
2268.14 2090
2268.59 2049
2269.04 2175
2269.49 2263
2269.94 2268
2270.39 2296
2270.84 2338
2271.29 2387
2271.74 2534
2272.18 2660
2272.63 2762
2273.08 2916
2273.53 3162
2273.98 3435
2274.43 3726
2274.88 4217
2275.33 4559
2275.78 5025
2276.23 5225
2276.68 5231
2277.13 5376
2277.58 5125
2278.03 4836
2278.48 4539
2278.93 4221
2279.38 3666
2279.83 3349
2280.28 3198
2280.73 2921
2281.19 2618
2281.64 2489
2282.09 2304
2282.54 2204
2282.99 2051
2283.44 2046
2283.89 1970
2284.34 1994
2284.79 2037
2285.24 2064
2285.69 1958
2286.14 1872
2286.59 2024
2287.04 2009
2287.50 2112
2287.95 2292
2288.40 2546
2288.85 2670
2289.30 2840
2289.75 2980
2290.20 3195
2290.65 3437
2291.11 3449
2291.56 3356
2292.01 3473
2292.46 3302
2292.91 3203
2293.36 3065
2293.82 3010
2294.27 2887
2294.72 2620
2295.17 2552
2295.62 2506
2296.07 2396
2296.53 2293
2296.98 2166
2297.43 2160
2297.88 2120
2298.33 2242
2298.79 2140
2299.24 2027
2299.69 1999
2300.14 1987
2300.60 2018
2301.05 1989
2301.50 1938
2301.95 2000
2302.41 1999
2302.86 1944
2303.31 1994
2303.76 2069
2304.22 2016
2304.67 2032
2305.12 2018
2305.57 2020
2306.03 2063
2306.48 2012
2306.93 2072
2307.39 2077
2307.84 2137
2308.29 2095
2308.75 2154
2309.20 2251
2309.65 2194
2310.11 2196
2310.56 2255
2311.01 2297
2311.47 2295
2311.92 2267
2312.37 2269
2312.83 2269
2313.28 2280
2313.73 2283
2314.19 2244
2314.64 2192
2315.09 2138
2315.55 2103
2316.00 2146
2316.46 2115
2316.91 2058
2317.36 2058
2317.82 2061
2318.27 2057
2318.73 2048
2319.18 2207
2319.63 2190
2320.09 2179
2320.54 2095
2321.00 2164
2321.45 2221
2321.91 2079
2322.36 2108
2322.82 2036
2323.27 2026
2323.72 1970
2324.18 2022
2324.63 2048
2325.09 2055
2325.54 1994
2326.00 1975
2326.45 2046
2326.91 1983
2327.36 2024
2327.82 2047
2328.27 1979
2328.73 1976
2329.18 2020
2329.64 1927
2330.09 1885
2330.55 1896
2331.00 1901
2331.46 1856
2331.92 1867
2332.37 1827
2332.83 1832
2333.28 1863
2333.74 1939
2334.19 1948
2334.65 1813
2335.10 1886
2335.56 1889
2336.02 1934
2336.47 1903
2336.93 1921
2337.38 1891
2337.84 1914
2338.30 1892
2338.75 1878
2339.21 1856
2339.66 1815
2340.12 1821
2340.58 1855
2341.03 1904
2341.49 1775
2341.95 1870
2342.40 1856
2342.86 1788
2343.32 1826
2343.77 1847
2344.23 1816
2344.68 1802
2345.14 1817
2345.60 1795
2346.06 1836
2346.51 1894
2346.97 1808
2347.43 1802
2347.88 1834
2348.34 1879
2348.80 1882
2349.25 1929
2349.71 2032
2350.17 2054
2350.63 2051
2351.08 2040
2351.54 1983
2352.00 2017
2352.46 2035
2352.91 2031
2353.37 2036
2353.83 1962
2354.29 2015
2354.74 2059
2355.20 2021
2355.66 1963
2356.12 1977
2356.57 2007
2357.03 1959
2357.49 1982
2357.95 1950
2358.41 1999
2358.86 1991
2359.32 2025
2359.78 2006
2360.24 2085
2360.70 2127
2361.15 2149
2361.61 2215
2362.07 2207
2362.53 2175
2362.99 2245
2363.45 2243
2363.91 2144
2364.36 2195
2364.82 2228
2365.28 2173
2365.74 2174
2366.20 2144
2366.66 2148
2367.12 2128
2367.57 2022
2368.03 2044
2368.49 2031
2368.95 2005
2369.41 2113
2369.87 2123
2370.33 2150
2370.79 2184
2371.25 2211
2371.71 2330
2372.17 2422
2372.63 2457
2373.09 2488
2373.54 2593
2374.00 2619
2374.46 2622
2374.92 2618
2375.38 2618
2375.84 2591
2376.30 2524
2376.76 2513
2377.22 2308
2377.68 2374
2378.14 2339
2378.60 2246
2379.06 2221
2379.52 2224
2379.98 2223
2380.44 2236
2380.90 2156
2381.36 2176
2381.82 2128
2382.28 2177
2382.74 2078
2383.20 2044
2383.66 2017
2384.12 1966
2384.59 1929
2385.05 1995
2385.51 2009
2385.97 1972
2386.43 1868
2386.89 1956
2387.35 2009
2387.81 2057
2388.27 2070
2388.73 2099
2389.19 2129
2389.65 2178
2390.12 2250
2390.58 2222
2391.04 2303
2391.50 2268
2391.96 2210
2392.42 2199
2392.88 2302
2393.34 2259
2393.81 2187
2394.27 2226
2394.73 2223
2395.19 2146
2395.65 2165
2396.11 2147
2396.57 2297
2397.04 2334
2397.50 2426
2397.96 2427
2398.42 2491
2398.88 2518
2399.35 2499
2399.81 2456
2400.27 2510
2400.73 2472
2401.19 2498
2401.66 2375
2402.12 2273
2402.58 2268
2403.04 2239
2403.51 2202
2403.97 2243
2404.43 2204
2404.89 2200
2405.36 2240
2405.82 2289
2406.28 2290
2406.74 2297
2407.21 2177
2407.67 2249
2408.13 2218
2408.59 2119
2409.06 2105
2409.52 1995
2409.98 1983
2410.45 2005
2410.91 1963
2411.37 1936
2411.84 1966
2412.30 1952
2412.76 2011
2413.23 1986
2413.69 1950
2414.15 1968
2414.62 1955
2415.08 1995
2415.54 2074
2416.01 2054
2416.47 2017
2416.93 2105
2417.40 2149
2417.86 2200
2418.32 2241
2418.79 2264
2419.25 2387
2419.72 2450
2420.18 2501
2420.64 2553
2421.11 2504
2421.57 2391
2422.04 2423
2422.50 2437
2422.96 2339
2423.43 2294
2423.89 2248
2424.36 2292
2424.82 2160
2425.29 2144
2425.75 2125
2426.22 2047
2426.68 2101
2427.15 2097
2427.61 1926
2428.07 1939
2428.54 1883
2429.00 1919
2429.47 1904
2429.93 1861
2430.40 1921
2430.86 1907
2431.33 1934
2431.79 1917
2432.26 1924
2432.72 2012
2433.19 2040
2433.65 2010
2434.12 2049
2434.59 2134
2435.05 2059
2435.52 2088
2435.98 2194
2436.45 2142
2436.91 2167
2437.38 2167
2437.84 2192
2438.31 2147
2438.78 2147
2439.24 2190
2439.71 2184
2440.17 2164
2440.64 2261
2441.10 2254
2441.57 2171
2442.04 2313
2442.50 2278
2442.97 2185
2443.44 2103
2443.90 2039
2444.37 2001
2444.83 2112
2445.30 2051
2445.77 1941
2446.23 1880
2446.70 1943
2447.17 1934
2447.63 1926
2448.10 1878
2448.57 1912
2449.03 1951
2449.50 1995
2449.97 1995
2450.43 1912
2450.90 2005
2451.37 2095
2451.83 2021
2452.30 1986
2452.77 2078
2453.24 2021
2453.70 1950
2454.17 1985
2454.64 1912
2455.10 1893
2455.57 1851
2456.04 1758
2456.51 1852
2456.97 1858
2457.44 1890
2457.91 2003
2458.38 2004
2458.84 2032
2459.31 2018
2459.78 2001
2460.25 1938
2460.72 1974
2461.18 2096
2461.65 2058
2462.12 1997
2462.59 2052
2463.06 2028
2463.52 2003
2463.99 1902
2464.46 1944
2464.93 2023
2465.40 1940
2465.86 1963
2466.33 2006
2466.80 1977
2467.27 1974
2467.74 1978
2468.21 2077
2468.68 2024
2469.14 1998
2469.61 2130
2470.08 2178
2470.55 2132
2471.02 2149
2471.49 2125
2471.96 2176
2472.43 2130
2472.90 2139
2473.36 2057
2473.83 2099
2474.30 2039
2474.77 2130
2475.24 2166
2475.71 2062
2476.18 2104
2476.65 2126
2477.12 2073
2477.59 2027
2478.06 2114
2478.53 2091
2479.00 2011
2479.47 1980
2479.94 1948
2480.41 1984
2480.87 1992
2481.34 1901
2481.81 1864
2482.28 1822
2482.75 1830
2483.22 1867
2483.69 1888
2484.16 1901
2484.63 1940
2485.10 1840
2485.57 1796
2486.05 1895
2486.52 1911
2486.99 2019
2487.46 2051
2487.93 1989
2488.40 2083
2488.87 2061
2489.34 2031
2489.81 1959
2490.28 1945
2490.75 1929
2491.22 2037
2491.69 2095
2492.16 2064
2492.63 2088
2493.10 2091
2493.58 2130
2494.05 2148
2494.52 2124
2494.99 2143
2495.46 2188
2495.93 2283
2496.40 2311
2496.87 2278
2497.34 2289
2497.82 2283
2498.29 2206
2498.76 2138
2499.23 2104
2499.70 2202
2500.17 2095
2500.64 1958
2501.12 1924
2501.59 1977
2502.06 1951
2502.53 1960
2503.00 1867
2503.48 1879
2503.95 1903
2504.42 1950
2504.89 2059
2505.36 1934
2505.84 2063
2506.31 2069
2506.78 2126
2507.25 2125
2507.72 2327
2508.20 2422
2508.67 2291
2509.14 2406
2509.61 2625
2510.09 2716
2510.56 2959
2511.03 3049
2511.50 3172
2511.98 3328
2512.45 3407
2512.92 3435
2513.40 3313
2513.87 3024
2514.34 2939
2514.81 3011
2515.29 2931
2515.76 2651
2516.23 2494
2516.71 2368
2517.18 2272
2517.65 2212
2518.13 2177
2518.60 2201
2519.07 2172
2519.55 2096
2520.02 2084
2520.49 2065
2520.97 2058
2521.44 2040
2521.91 2151
2522.39 2179
2522.86 2091
2523.34 2049
2523.81 2024
2524.28 2051
2524.76 2028
2525.23 2130
2525.70 2236
2526.18 2280
2526.65 2257
2527.13 2236
2527.60 2279
2528.08 2287
2528.55 2296
2529.02 2327
2529.50 2286
2529.97 2272
2530.45 2335
2530.92 2254
2531.40 2270
2531.87 2229
2532.34 2265
2532.82 2222
2533.29 2178
2533.77 2215
2534.24 2262
2534.72 2196
2535.19 2210
2535.67 2304
2536.14 2284
2536.62 2286
2537.09 2273
2537.57 2266
2538.04 2221
2538.52 2241
2538.99 2254
2539.47 2281
2539.94 2205
2540.42 2175
2540.90 2187
2541.37 2173
2541.85 2195
2542.32 2208
2542.80 2160
2543.27 2225
2543.75 2216
2544.22 2403
2544.70 2532
2545.18 2708
2545.65 2981
2546.13 3096
2546.60 3195
2547.08 3433
2547.56 3554
2548.03 3611
2548.51 3627
2548.98 3616
2549.46 3593
2549.94 3419
2550.41 3199
2550.89 3150
2551.37 3127
2551.84 2915
2552.32 2748
2552.80 2723
2553.27 2706
2553.75 2616
2554.23 2522
2554.70 2514
2555.18 2411
2555.66 2410
2556.13 2429
2556.61 2385
2557.09 2376
2557.56 2349
2558.04 2331
2558.52 2289
2558.99 2363
2559.47 2356
2559.95 2186
2560.43 2310
2560.90 2252
2561.38 2261
2561.86 2160
2562.33 2220
2562.81 2159
2563.29 2164
2563.77 2134
2564.25 2156
2564.72 2202
2565.20 2249
2565.68 2159
2566.16 2224
2566.63 2170
2567.11 2222
2567.59 2145
2568.07 2168
2568.55 2204
2569.02 2169
2569.50 2116
2569.98 2107
2570.46 2041
2570.94 2003
2571.41 2100
2571.89 2090
2572.37 2037
2572.85 2078
2573.33 2128
2573.81 2149
2574.28 2139
2574.76 2051
2575.24 2121
2575.72 2172
2576.20 2132
2576.68 2062
2577.16 2085
2577.64 2183
2578.11 2199
2578.59 2096
2579.07 2064
2579.55 2072
2580.03 2054
2580.51 2059
2580.99 1961
2581.47 1996
2581.95 2047
2582.43 2130
2582.91 1981
2583.39 1962
2583.86 2041
2584.34 1944
2584.82 1998
2585.30 2139
2585.78 2068
2586.26 2057
2586.74 2106
2587.22 2085
2587.70 2179
2588.18 2159
2588.66 2146
2589.14 2111
2589.62 2091
2590.10 2083
2590.58 2019
2591.06 2065
2591.54 2117
2592.02 2086
2592.50 2098
2592.98 2085
2593.46 2055
2593.94 2043
2594.42 2080
2594.90 2005
2595.38 2008
2595.86 2177
2596.35 2175
2596.83 2144
2597.31 2070
2597.79 2099
2598.27 2106
2598.75 2149
2599.23 2157
2599.71 2126
2600.19 2093
2600.67 2063
2601.15 2111
2601.63 2133
2602.12 2128
2602.60 2045
2603.08 2105
2603.56 2083
2604.04 2096
2604.52 2179
2605.00 2059
2605.48 2123
2605.97 2191
2606.45 2080
2606.93 2132
2607.41 2231
2607.89 2246
2608.37 2077
2608.86 2223
2609.34 2160
2609.82 2201
2610.30 2243
2610.78 2179
2611.26 2222
2611.75 2157
2612.23 2204
2612.71 2233
2613.19 2116
2613.68 2146
2614.16 2140
2614.64 2086
2615.12 2185
2615.60 2164
2616.09 2153
2616.57 2252
2617.05 2196
2617.53 2236
2618.02 2160
2618.50 2237
2618.98 2176
2619.46 2220
2619.95 2217
2620.43 2262
2620.91 2224
2621.40 2262
2621.88 2279
2622.36 2285
2622.85 2307
2623.33 2345
2623.81 2351
2624.29 2371
2624.78 2341
2625.26 2348
2625.74 2382
2626.23 2368
2626.71 2341
2627.19 2254
2627.68 2273
2628.16 2258
2628.64 2312
2629.13 2365
2629.61 2376
2630.10 2452
2630.58 2508
2631.06 2507
2631.55 2559
2632.03 2707
2632.51 2590
2633.00 2732
2633.48 2682
2633.97 2676
2634.45 2598
2634.94 2617
2635.42 2533
2635.90 2505
2636.39 2485
2636.87 2429
2637.36 2450
2637.84 2521
2638.33 2431
2638.81 2395
2639.29 2422
2639.78 2407
2640.26 2318
2640.75 2312
2641.23 2329
2641.72 2307
2642.20 2300
2642.69 2276
2643.17 2257
2643.66 2236
2644.14 2227
2644.63 2168
2645.11 2169
2645.60 2215
2646.08 2228
2646.57 2241
2647.05 2233
2647.54 2316
2648.02 2313
2648.51 2398
2648.99 2404
2649.48 2456
2649.97 2498
2650.45 2497
2650.94 2423
2651.42 2451
2651.91 2561
2652.39 2580
2652.88 2542
2653.37 2579
2653.85 2578
2654.34 2612
2654.82 2536
2655.31 2522
2655.80 2548
2656.28 2507
2656.77 2469
2657.25 2411
2657.74 2490
2658.23 2463
2658.71 2517
2659.20 2493
2659.69 2552
2660.17 2681
2660.66 2667
2661.14 2729
2661.63 2744
2662.12 2661
2662.60 2748
2663.09 2768
2663.58 2764
2664.06 2715
2664.55 2706
2665.04 2711
2665.53 2670
2666.01 2645
2666.50 2557
2666.99 2537
2667.47 2516
2667.96 2468
2668.45 2387
2668.94 2322
2669.42 2256
2669.91 2245
2670.40 2237
2670.88 2268
2671.37 2226
2671.86 2326
2672.35 2441
2672.83 2436
2673.32 2575
2673.81 2559
2674.30 2600
2674.79 2735
2675.27 2796
2675.76 2814
2676.25 2762
2676.74 2650
2677.23 2680
2677.71 2630
2678.20 2529
2678.69 2532
2679.18 2446
2679.67 2404
2680.15 2397
2680.64 2354
2681.13 2492
2681.62 2527
2682.11 2522
2682.60 2438
2683.08 2462
2683.57 2383
2684.06 2420
2684.55 2353
2685.04 2318
2685.53 2466
2686.02 2412
2686.51 2458
2686.99 2438
2687.48 2431
2687.97 2403
2688.46 2333
2688.95 2388
2689.44 2462
2689.93 2471
2690.42 2440
2690.91 2522
2691.40 2606
2691.89 2648
2692.38 2737
2692.87 2808
2693.35 2906
2693.84 3027
2694.33 3122
2694.82 3308
2695.31 3297
2695.80 3209
2696.29 3197
2696.78 3222
2697.27 3174
2697.76 3165
2698.25 2973
2698.74 2932
2699.23 2875
2699.72 2745
2700.21 2654
2700.70 2609
2701.19 2477
2701.68 2450
2702.17 2404
2702.66 2388
2703.15 2405
2703.64 2323
2704.13 2284
2704.62 2273
2705.12 2383
2705.61 2367
2706.10 2294
2706.59 2351
2707.08 2248
2707.57 2234
2708.06 2308
2708.55 2313
2709.04 2263
2709.53 2239
2710.02 2298
2710.51 2295
2711.01 2399
2711.50 2345
2711.99 2478
2712.48 2461
2712.97 2523
2713.46 2563
2713.95 2549
2714.44 2458
2714.94 2548
2715.43 2523
2715.92 2407
2716.41 2440
2716.90 2378
2717.39 2298
2717.89 2307
2718.38 2339
2718.87 2328
2719.36 2232
2719.85 2227
2720.34 2400
2720.84 2631
2721.33 2681
2721.82 2792
2722.31 2917
2722.80 2992
2723.30 2990
2723.79 2976
2724.28 2917
2724.77 2862
2725.27 2846
2725.76 2786
2726.25 2697
2726.74 2708
2727.24 2756
2727.73 2615
2728.22 2540
2728.71 2580
2729.21 2670
2729.70 2657
2730.19 2675
2730.69 2670
2731.18 2747
2731.67 2807
2732.16 2761
2732.66 2789
2733.15 2845
2733.64 2938
2734.14 2905
2734.63 2947
2735.12 3059
2735.62 2935
2736.11 3102
2736.60 3138
2737.10 3208
2737.59 3207
2738.08 3224
2738.58 3163
2739.07 3083
2739.56 3026
2740.06 2992
2740.55 2991
2741.05 2751
2741.54 2716
2742.03 2654
2742.53 2711
2743.02 2545
2743.52 2460
2744.01 2424
2744.50 2383
2745.00 2425
2745.49 2400
2745.99 2376
2746.48 2439
2746.97 2460
2747.47 2497
2747.96 2453
2748.46 2441
2748.95 2527
2749.45 2366
2749.94 2425
2750.44 2419
2750.93 2346
2751.43 2385
2751.92 2418
2752.42 2377
2752.91 2369
2753.41 2409
2753.90 2572
2754.40 2492
2754.89 2610
2755.39 2580
2755.88 2629
2756.38 2524
2756.87 2496
2757.37 2557
2757.86 2486
2758.36 2510
2758.85 2593
2759.35 2571
2759.84 2648
2760.34 2715
2760.83 2753
2761.33 2868
2761.83 2917
2762.32 2907
2762.82 2943
2763.31 2941
2763.81 2918
2764.30 2768
2764.80 2860
2765.30 2835
2765.79 2744
2766.29 2634
2766.78 2609
2767.28 2594
2767.78 2475
2768.27 2477
2768.77 2455
2769.27 2507
2769.76 2413
2770.26 2560
2770.76 2600
2771.25 2526
2771.75 2546
2772.24 2586
2772.74 2537
2773.24 2571
2773.73 2535
2774.23 2607
2774.73 2617
2775.23 2742
2775.72 2791
2776.22 2721
2776.72 2743
2777.21 2813
2777.71 2745
2778.21 2788
2778.70 2740
2779.20 2704
2779.70 2660
2780.20 2652
2780.69 2565
2781.19 2468
2781.69 2489
2782.19 2569
2782.68 2668
2783.18 2626
2783.68 2647
2784.18 2587
2784.67 2653
2785.17 2611
2785.67 2594
2786.17 2575
2786.67 2649
2787.16 2564
2787.66 2480
2788.16 2517
2788.66 2525
2789.16 2573
2789.65 2512
2790.15 2415
2790.65 2399
2791.15 2411
2791.65 2350
2792.15 2410
2792.64 2359
2793.14 2282
2793.64 2214
2794.14 2289
2794.64 2276
2795.14 2264
2795.64 2289
2796.13 2361
2796.63 2439
2797.13 2428
2797.63 2408
2798.13 2338
2798.63 2351
2799.13 2392
2799.63 2404
2800.13 2434
2800.62 2430
2801.12 2385
2801.62 2450
2802.12 2454
2802.62 2652
2803.12 2717
2803.62 2718
2804.12 2876
2804.62 2924
2805.12 3017
2805.62 3150
2806.12 3148
2806.62 3188
2807.12 3156
2807.62 3041
2808.12 2984
2808.62 2884
2809.12 2909
2809.62 2868
2810.12 2922
2810.62 2898
2811.12 2967
2811.62 3057
2812.12 3125
2812.62 3234
2813.12 3262
2813.62 3195
2814.12 3183
2814.62 3069
2815.12 2983
2815.62 2914
2816.12 2823
2816.62 2650
2817.12 2683
2817.62 2700
2818.12 2608
2818.62 2570
2819.12 2587
2819.63 2611
2820.13 2562
2820.63 2554
2821.13 2448
2821.63 2434
2822.13 2353
2822.63 2436
2823.13 2303
2823.63 2299
2824.13 2347
2824.64 2321
2825.14 2433
2825.64 2336
2826.14 2277
2826.64 2311
2827.14 2354
2827.64 2288
2828.15 2268
2828.65 2159
2829.15 2152
2829.65 2194
2830.15 2207
2830.65 2184
2831.16 2249
2831.66 2189
2832.16 2161
2832.66 2182
2833.16 2189
2833.67 2196
2834.17 2368
2834.67 2360
2835.17 2369
2835.68 2365
2836.18 2396
2836.68 2438
2837.18 2388
2837.68 2426
2838.19 2361
2838.69 2323
2839.19 2396
2839.70 2363
2840.20 2374
2840.70 2322
2841.20 2362
2841.71 2387
2842.21 2381
2842.71 2360
2843.21 2308
2843.72 2368
2844.22 2375
2844.72 2346
2845.23 2379
2845.73 2394
2846.23 2440
2846.74 2485
2847.24 2388
2847.74 2447
2848.25 2520
2848.75 2421
2849.25 2330
2849.76 2334
2850.26 2359
2850.76 2381
2851.27 2341
2851.77 2374
2852.28 2423
2852.78 2360
2853.28 2319
2853.79 2301
2854.29 2334
2854.79 2423
2855.30 2408
2855.80 2477
2856.31 2548
2856.81 2555
2857.31 2629
2857.82 2723
2858.32 2754
2858.83 2841
2859.33 2741
2859.84 2711
2860.34 2632
2860.85 2588
2861.35 2578
2861.85 2499
2862.36 2383
2862.86 2409
2863.37 2364
2863.87 2339
2864.38 2276
2864.88 2282
2865.39 2243
2865.89 2249
2866.40 2298
2866.90 2417
2867.41 2412
2867.91 2440
2868.42 2510
2868.92 2684
2869.43 2565
2869.93 2535
2870.44 2684
2870.94 2684
2871.45 2528
2871.96 2575
2872.46 2545
2872.97 2522
2873.47 2589
2873.98 2696
2874.48 2662
2874.99 2611
2875.49 2612
2876.00 2554
2876.51 2620
2877.01 2633
2877.52 2672
2878.02 2691
2878.53 2627
2879.04 2684
2879.54 2656
2880.05 2665
2880.55 2549
2881.06 2488
2881.57 2502
2882.07 2534
2882.58 2436
2883.09 2388
2883.59 2487
2884.10 2463
2884.61 2335
2885.11 2299
2885.62 2354
2886.13 2258
2886.63 2221
2887.14 2311
2887.65 2366
2888.15 2357
2888.66 2378
2889.17 2374
2889.67 2480
2890.18 2397
2890.69 2440
2891.20 2420
2891.70 2470
2892.21 2556
2892.72 2594
2893.22 2583
2893.73 2653
2894.24 2601
2894.75 2585
2895.25 2628
2895.76 2655
2896.27 2658
2896.78 2655
2897.29 2618
2897.79 2628
2898.30 2608
2898.81 2572
2899.32 2586
2899.82 2566
2900.33 2563
2900.84 2460
2901.35 2487
2901.86 2532
2902.36 2530
2902.87 2560
2903.38 2607
2903.89 2638
2904.40 2620
2904.91 2645
2905.41 2648
2905.92 2643
2906.43 2573
2906.94 2697
2907.45 2690
2907.96 2601
2908.47 2556
2908.97 2510
2909.48 2498
2909.99 2524
2910.50 2466
2911.01 2507
2911.52 2489
2912.03 2479
2912.54 2519
2913.05 2433
2913.55 2441
2914.06 2471
2914.57 2443
2915.08 2484
2915.59 2473
2916.10 2523
2916.61 2529
2917.12 2580
2917.63 2656
2918.14 2672
2918.65 2778
2919.16 2850
2919.67 2940
2920.18 2898
2920.69 2848
2921.20 2902
2921.71 2936
2922.22 2931
2922.73 2859
2923.24 2833
2923.75 2773
2924.26 2775
2924.77 2857
2925.28 2714
2925.79 2702
2926.30 2622
2926.81 2541
2927.32 2668
2927.83 2608
2928.34 2596
2928.85 2591
2929.36 2630
2929.87 2714
2930.38 2615
2930.89 2714
2931.40 2661
2931.91 2612
2932.42 2641
2932.93 2607
2933.45 2608
2933.96 2716
2934.47 2787
2934.98 2721
2935.49 2710
2936.00 2770
2936.51 2971
2937.02 3054
2937.53 3175
2938.04 3348
2938.56 3586
2939.07 3910
2939.58 4105
2940.09 4441
2940.60 4555
2941.11 4788
2941.62 5010
2942.14 4886
2942.65 4688
2943.16 4660
2943.67 4313
2944.18 4063
2944.70 3896
2945.21 3565
2945.72 3435
2946.23 3272
2946.74 3097
2947.26 2948
2947.77 2864
2948.28 2900
2948.79 2731
2949.30 2703
2949.82 2744
2950.33 2684
2950.84 2686
2951.35 2578
2951.87 2621
2952.38 2627
2952.89 2540
2953.40 2519
2953.92 2483
2954.43 2356
2954.94 2418
2955.45 2438
2955.97 2433
2956.48 2424
2956.99 2414
2957.51 2469
2958.02 2428
2958.53 2435
2959.04 2446
2959.56 2436
2960.07 2490
2960.58 2550
2961.10 2557
2961.61 2622
2962.12 2625
2962.64 2609
2963.15 2660
2963.66 2767
2964.18 2707
2964.69 2706
2965.21 2676
2965.72 2643
2966.23 2653
2966.75 2571
2967.26 2526
2967.77 2544
2968.29 2656
2968.80 2687
2969.32 2648
2969.83 2574
2970.34 2684
2970.86 2654
2971.37 2663
2971.89 2667
2972.40 2618
2972.91 2675
2973.43 2740
2973.94 2694
2974.46 2655
2974.97 2728
2975.49 2767
2976.00 2766
2976.52 2807
2977.03 2755
2977.55 2711
2978.06 2736
2978.57 2690
2979.09 2717
2979.60 2740
2980.12 2696
2980.63 2670
2981.15 2712
2981.66 2621
2982.18 2681
2982.69 2681
2983.21 2586
2983.73 2700
2984.24 2686
2984.76 2800
2985.27 2755
2985.79 2704
2986.30 2731
2986.82 2749
2987.33 2842
2987.85 2935
2988.36 2926
2988.88 3051
2989.40 3171
2989.91 3231
2990.43 3363
2990.94 3418
2991.46 3640
2991.97 3793
2992.49 3783
2993.01 3872
2993.52 3828
2994.04 3711
2994.55 3698
2995.07 3559
2995.59 3496
2996.10 3473
2996.62 3483
2997.14 3445
2997.65 3508
2998.17 3436
2998.69 3336
2999.20 3435
2999.72 3355
3000.24 3239
3000.75 3248
3001.27 3221
3001.79 3343
3002.30 3480
3002.82 3578
3003.34 3947
3003.85 4137
3004.37 4212
3004.89 4296
3005.40 4402
3005.92 4473
3006.44 4374
3006.96 4213
3007.47 4036
3007.99 3612
3008.51 3294
3009.03 3084
3009.54 3089
3010.06 3052
3010.58 2807
3011.10 2785
3011.61 2624
3012.13 2653
3012.65 2614
3013.17 2573
3013.68 2579
3014.20 2641
3014.72 2586
3015.24 2696
3015.76 2655
3016.27 2672
3016.79 2687
3017.31 2748
3017.83 2747
3018.35 2724
3018.86 2653
3019.38 2663
3019.90 2826
3020.42 2770
3020.94 2782
3021.46 2675
3021.97 2702
3022.49 2646
3023.01 2660
3023.53 2701
3024.05 2683
3024.57 2609
3025.09 2688
3025.61 2706
3026.12 2721
3026.64 2698
3027.16 2649
3027.68 2663
3028.20 2613
3028.72 2570
3029.24 2516
3029.76 2601
3030.28 2648
3030.80 2643
3031.32 2747
3031.84 2793
3032.35 2838
3032.87 2840
3033.39 2920
3033.91 2994
3034.43 3039
3034.95 3027
3035.47 2959
3035.99 3024
3036.51 3001
3037.03 2971
3037.55 2899
3038.07 2864
3038.59 2776
3039.11 2667
3039.63 2708
3040.15 2644
3040.67 2535
3041.19 2537
3041.71 2548
3042.23 2588
3042.75 2628
3043.27 2580
3043.79 2510
3044.31 2627
3044.83 2596
3045.35 2636
3045.87 2681
3046.40 2657
3046.92 2641
3047.44 2677
3047.96 2637
3048.48 2688
3049.00 2712
3049.52 2799
3050.04 2755
3050.56 2675
3051.08 2707
3051.60 2723
3052.12 2659
3052.65 2548
3053.17 2547
3053.69 2537
3054.21 2571
3054.73 2594
3055.25 2583
3055.77 2530
3056.30 2546
3056.82 2510
3057.34 2528
3057.86 2578
3058.38 2575
3058.90 2607
3059.42 2562
3059.95 2593
3060.47 2679
3060.99 2670
3061.51 2691
3062.03 2824
3062.56 2804
3063.08 2775
3063.60 2914
3064.12 2941
3064.64 2840
3065.17 2825
3065.69 2844
3066.21 2846
3066.73 2904
3067.26 2877
3067.78 2788
3068.30 2785
3068.82 2754
3069.35 2750
3069.87 2717
3070.39 2713
3070.91 2788
3071.44 2770
3071.96 2825
3072.48 2911
3073.01 2994
3073.53 2978
3074.05 2950
3074.57 3080
3075.10 3034
3075.62 3003
3076.14 3062
3076.67 3181
3077.19 3156
3077.71 3107
3078.24 3291
3078.76 3213
3079.28 3199
3079.81 3138
3080.33 3149
3080.85 3127
3081.38 3160
3081.90 3137
3082.42 3199
3082.95 3174
3083.47 3246
3084.00 3219
3084.52 3196
3085.04 3243
3085.57 3305
3086.09 3201
3086.62 3259
3087.14 3318
3087.66 3453
3088.19 3578
3088.71 3787
3089.24 3951
3089.76 4102
3090.29 4386
3090.81 4433
3091.33 4422
3091.86 4270
3092.38 4140
3092.91 4042
3093.43 3902
3093.96 3681
3094.48 3503
3095.01 3376
3095.53 3278
3096.06 3207
3096.58 3103
3097.11 3173
3097.63 3090
3098.16 2966
3098.68 2984
3099.21 3050
3099.73 3168
3100.26 3396
3100.78 3705
3101.31 3946
3101.83 4314
3102.36 4699
3102.88 4915
3103.41 5101
3103.93 5052
3104.46 4823
3104.99 4498
3105.51 4174
3106.04 3997
3106.56 3645
3107.09 3430
3107.61 3345
3108.14 3197
3108.67 3068
3109.19 2968
3109.72 2883
3110.24 2929
3110.77 2906
3111.30 2901
3111.82 2909
3112.35 2810
3112.87 2843
3113.40 2772
3113.93 2838
3114.45 2802
3114.98 2757
3115.51 2814
3116.03 2799
3116.56 2859
3117.09 2869
3117.61 2903
3118.14 2997
3118.67 3017
3119.19 2992
3119.72 3063
3120.25 3189
3120.77 3251
3121.30 3132
3121.83 3355
3122.35 3513
3122.88 3445
3123.41 3472
3123.94 3533
3124.46 3586
3124.99 3748
3125.52 3886
3126.05 3937
3126.57 4122
3127.10 4126
3127.63 4146
3128.16 4105
3128.68 3905
3129.21 3691
3129.74 3653
3130.27 3570
3130.79 3363
3131.32 3159
3131.85 3129
3132.38 3070
3132.91 3071
3133.43 3115
3133.96 2977
3134.49 3026
3135.02 3093
3135.55 3017
3136.07 3033
3136.60 2853
3137.13 2861
3137.66 2883
3138.19 2899
3138.72 2696
3139.24 2713
3139.77 2642
3140.30 2695
3140.83 2638
3141.36 2667
3141.89 2661
3142.42 2661
3142.95 2644
3143.47 2669
3144.00 2675
3144.53 2654
3145.06 2722
3145.59 2741
3146.12 2790
3146.65 2885
3147.18 2953
3147.71 3054
3148.24 3131
3148.76 3139
3149.29 3092
3149.82 3225
3150.35 3200
3150.88 3157
3151.41 3145
3151.94 3149
3152.47 3111
3153.00 3017
3153.53 3017
3154.06 3073
3154.59 3001
3155.12 3073
3155.65 3145
3156.18 3152
3156.71 3160
3157.24 3321
3157.77 3366
3158.30 3352
3158.83 3498
3159.36 3561
3159.89 3745
3160.42 3749
3160.95 3816
3161.48 3935
3162.01 3950
3162.54 3990
3163.07 3925
3163.60 3735
3164.13 3710
3164.66 3556
3165.20 3423
3165.73 3352
3166.26 3161
3166.79 3073
3167.32 2987
3167.85 2917
3168.38 2857
3168.91 2798
3169.44 2823
3169.97 2799
3170.50 2902
3171.04 2977
3171.57 3001
3172.10 3179
3172.63 3379
3173.16 3397
3173.69 3498
3174.22 3546
3174.75 3518
3175.29 3322
3175.82 3235
3176.35 3224
3176.88 3113
3177.41 2922
3177.94 2905
3178.48 2797
3179.01 2798
3179.54 2798
3180.07 2737
3180.60 2687
3181.14 2663
3181.67 2649
3182.20 2622
3182.73 2643
3183.26 2634
3183.80 2638
3184.33 2588
3184.86 2670
3185.39 2748
3185.93 2731
3186.46 2746
3186.99 2859
3187.52 2815
3188.06 2779
3188.59 2797
3189.12 2766
3189.65 2782
3190.19 2684
3190.72 2721
3191.25 2727
3191.79 2774
3192.32 2788
3192.85 2745
3193.38 2754
3193.92 2807
3194.45 2833
3194.98 2855
3195.52 2814
3196.05 2806
3196.58 2854
3197.12 2809
3197.65 2876
3198.18 2930
3198.72 2876
3199.25 2905
3199.78 2968
3200.32 2909
3200.85 2871
3201.39 2896
3201.92 2920
3202.45 2810
3202.99 2772
3203.52 2750
3204.05 2701
3204.59 2804
3205.12 2704
3205.66 2736
3206.19 2761
3206.72 2869
3207.26 2917
3207.79 3028
3208.33 3242
3208.86 3315
3209.40 3507
3209.93 3656
3210.47 3782
3211.00 3761
3211.53 3780
3212.07 3786
3212.60 3750
3213.14 3614
3213.67 3480
3214.21 3424
3214.74 3257
3215.28 3144
3215.81 3062
3216.35 2910
3216.88 2963
3217.42 2922
3217.95 2946
3218.49 2945
3219.02 3014
3219.56 2960
3220.09 3016
3220.63 3057
3221.16 3190
3221.70 3336
3222.23 3602
3222.77 3883
3223.31 4092
3223.84 4318
3224.38 4484
3224.91 4536
3225.45 4363
3225.98 4346
3226.52 4298
3227.06 4021
3227.59 3790
3228.13 3614
3228.66 3388
3229.20 3189
3229.74 3147
3230.27 2989
3230.81 2839
3231.34 2835
3231.88 2739
3232.42 2758
3232.95 2767
3233.49 2753
3234.03 2804
3234.56 2915
3235.10 2871
3235.64 2938
3236.17 2921
3236.71 2992
3237.25 2888
3237.78 2945
3238.32 2959
3238.86 2987
3239.39 2957
3239.93 2953
3240.47 2938
3241.00 2839
3241.54 2821
3242.08 2725
3242.61 2704
3243.15 2717
3243.69 2754
3244.23 2684
3244.76 2609
3245.30 2742
3245.84 2796
3246.38 2740
3246.91 2777
3247.45 2804
3247.99 2833
3248.53 2919
3249.06 3065
3249.60 3171
3250.14 3288
3250.68 3602
3251.21 3911
3251.75 4113
3252.29 4200
3252.83 4317
3253.37 4623
3253.90 4532
3254.44 4414
3254.98 4322
3255.52 4062
3256.06 3857
3256.60 3727
3257.13 3445
3257.67 3275
3258.21 3239
3258.75 3168
3259.29 3266
3259.83 3204
3260.36 3213
3260.90 3221
3261.44 3338
3261.98 3420
3262.52 3428
3263.06 3449
3263.60 3497
3264.14 3361
3264.68 3383
3265.21 3322
3265.75 3242
3266.29 3088
3266.83 3092
3267.37 3063
3267.91 2991
3268.45 3011
3268.99 2841
3269.53 2785
3270.07 2845
3270.61 2906
3271.15 2892
3271.69 2961
3272.23 2924
3272.76 3024
3273.30 2989
3273.84 3143
3274.38 3258
3274.92 3264
3275.46 3420
3276.00 3446
3276.54 3489
3277.08 3405
3277.62 3501
3278.16 3390
3278.70 3461
3279.24 3491
3279.78 3348
3280.32 3352
3280.86 3314
3281.41 3274
3281.95 3228
3282.49 3142
3283.03 3278
3283.57 3246
3284.11 3315
3284.65 3345
3285.19 3339
3285.73 3512
3286.27 3475
3286.81 3497
3287.35 3558
3287.89 3554
3288.43 3450
3288.97 3462
3289.52 3441
3290.06 3319
3290.60 3373
3291.14 3523
3291.68 3637
3292.22 3675
3292.76 3806
3293.30 3885
3293.85 4129
3294.39 4334
3294.93 4374
3295.47 4574
3296.01 4659
3296.55 4616
3297.09 4529
3297.64 4402
3298.18 4251
3298.72 4121
3299.26 3850
3299.80 3756
3300.34 3648
3300.89 3413
3301.43 3445
3301.97 3370
3302.51 3258
3303.06 3281
3303.60 3274
3304.14 3284
3304.68 3186
3305.22 3237
3305.77 3073
3306.31 3012
3306.85 3081
3307.39 3085
3307.94 3035
3308.48 3001
3309.02 2995
3309.56 3055
3310.11 3074
3310.65 3035
3311.19 3023
3311.74 3061
3312.28 3047
3312.82 3122
3313.36 3236
3313.91 3254
3314.45 3126
3314.99 3205
3315.54 3346
3316.08 3417
3316.62 3427
3317.17 3682
3317.71 3719
3318.25 3817
3318.80 3924
3319.34 3995
3319.88 4195
3320.43 4082
3320.97 4045
3321.51 3995
3322.06 3901
3322.60 3741
3323.14 3641
3323.69 3575
3324.23 3649
3324.78 3550
3325.32 3510
3325.86 3561
3326.41 3550
3326.95 3426
3327.50 3487
3328.04 3475
3328.59 3390
3329.13 3401
3329.67 3463
3330.22 3378
3330.76 3457
3331.31 3623
3331.85 3938
3332.40 4352
3332.94 4942
3333.49 5759
3334.03 6385
3334.57 7282
3335.12 8166
3335.66 8754
3336.21 9010
3336.75 9027
3337.30 8964
3337.84 8488
3338.39 7770
3338.93 6967
3339.48 6245
3340.02 5467
3340.57 4840
3341.11 4442
3341.66 4008
3342.20 3762
3342.75 3566
3343.30 3420
3343.84 3161
3344.39 3145
3344.93 3187
3345.48 3158
3346.02 3154
3346.57 3299
3347.11 3344
3347.66 3291
3348.21 3248
3348.75 3215
3349.30 3204
3349.84 3260
3350.39 3135
3350.94 3042
3351.48 3112
3352.03 2919
3352.57 2830
3353.12 2840
3353.67 2737
3354.21 2777
3354.76 2695
3355.31 2666
3355.85 2744
3356.40 2699
3356.95 2755
3357.49 2710
3358.04 2635
3358.59 2603
3359.13 2599
3359.68 2604
3360.23 2641
3360.77 2630
3361.32 2686
3361.87 2651
3362.41 2638
3362.96 2678
3363.51 2735
3364.05 2698
3364.60 2609
3365.15 2632
3365.70 2659
3366.24 2596
3366.79 2560
3367.34 2604
3367.89 2637
3368.43 2571
3368.98 2620
3369.53 2559
3370.08 2649
3370.62 2627
3371.17 2672
3371.72 2600
3372.27 2689
3372.81 2738
3373.36 2838
3373.91 2784
3374.46 2882
3375.01 2780
3375.55 2775
3376.10 2765
3376.65 2676
3377.20 2580
3377.75 2579
3378.30 2507
3378.84 2510
3379.39 2525
3379.94 2443
3380.49 2348
3381.04 2360
3381.59 2433
3382.13 2411
3382.68 2403
3383.23 2411
3383.78 2422
3384.33 2404
3384.88 2527
3385.43 2556
3385.98 2518
3386.52 2527
3387.07 2577
3387.62 2590
3388.17 2648
3388.72 2650
3389.27 2572
3389.82 2611
3390.37 2618
3390.92 2593
3391.47 2561
3392.02 2533
3392.57 2577
3393.12 2544
3393.66 2500
3394.21 2494
3394.76 2535
3395.31 2566
3395.86 2547
3396.41 2494
3396.96 2539
3397.51 2557
3398.06 2633
3398.61 2643
3399.16 2582
3399.71 2585
3400.26 2586
3400.81 2576
3401.36 2620
3401.91 2706
3402.46 2646
3403.01 2673
3403.56 2653
3404.11 2742
3404.66 2749
3405.21 2712
3405.77 2649
3406.32 2729
3406.87 2751
3407.42 2733
3407.97 2702
3408.52 2689
3409.07 2710
3409.62 2725
3410.17 2697
3410.72 2724
3411.27 2744
3411.82 2639
3412.37 2712
3412.93 2675
3413.48 2688
3414.03 2652
3414.58 2719
3415.13 2774
3415.68 2786
3416.23 2824
3416.78 2810
3417.34 2814
3417.89 2833
3418.44 2830
3418.99 2759
3419.54 2780
3420.09 2692
3420.65 2614
3421.20 2609
3421.75 2547
3422.30 2539
3422.85 2602
3423.40 2630
3423.96 2647
3424.51 2559
3425.06 2477
3425.61 2488
3426.17 2415
3426.72 2422
3427.27 2442
3427.82 2454
3428.37 2412
3428.93 2455
3429.48 2486
3430.03 2460
3430.58 2426
3431.14 2462
3431.69 2524
3432.24 2585
3432.79 2541
3433.35 2595
3433.90 2613
3434.45 2584
3435.01 2620
3435.56 2608
3436.11 2722
3436.66 2626
3437.22 2680
3437.77 2614
3438.32 2627
3438.88 2675
3439.43 2584
3439.98 2610
3440.54 2637
3441.09 2601
3441.64 2583
3442.20 2516
3442.75 2532
3443.30 2572
3443.86 2534
3444.41 2441
3444.96 2417
3445.52 2528
3446.07 2460
3446.63 2416
3447.18 2399
3447.73 2425
3448.29 2418
3448.84 2449
3449.40 2451
3449.95 2453
3450.50 2420
3451.06 2501
3451.61 2473
3452.17 2400
3452.72 2532
3453.27 2546
3453.83 2536
3454.38 2559
3454.94 2558
3455.49 2593
3456.05 2622
3456.60 2574
3457.16 2640
3457.71 2631
3458.27 2633
3458.82 2667
3459.38 2687
3459.93 2657
3460.49 2551
3461.04 2566
3461.60 2565
3462.15 2588
3462.71 2604
3463.26 2508
3463.82 2688
3464.37 2614
3464.93 2571
3465.48 2657
3466.04 2725
3466.59 2739
3467.15 2687
3467.70 2709
3468.26 2882
3468.81 2815
3469.37 2779
3469.93 2854
3470.48 2916
3471.04 2851
3471.59 2876
3472.15 2936
3472.70 2913
3473.26 2904
3473.82 2876
3474.37 2825
3474.93 2791
3475.48 2815
3476.04 2794
3476.60 2879
3477.15 2951
3477.71 3047
3478.27 3127
3478.82 3296
3479.38 3386
3479.93 3335
3480.49 3211
3481.05 3230
3481.60 3082
3482.16 3144
3482.72 3270
3483.27 3180
3483.83 3131
3484.39 3144
3484.95 3191
3485.50 3213
3486.06 3133
3486.62 3195
3487.17 3276
3487.73 3433
3488.29 3533
3488.84 3690
3489.40 4195
3489.96 4606
3490.52 5135
3491.07 5661
3491.63 6010
3492.19 6216
3492.75 6462
3493.30 6253
3493.86 5946
3494.42 5692
3494.98 5050
3495.53 4694
3496.09 4589
3496.65 4321
3497.21 3948
3497.77 3973
3498.32 3869
3498.88 3887
3499.44 4019
3500.00 3998
3500.56 3928
3501.11 4053
3501.67 4276
3502.23 4499
3502.79 4561
3503.35 4784
3503.91 5076
3504.46 5322
3505.02 5339
3505.58 5286
3506.14 5282
3506.70 5219
3507.26 4902
3507.81 4579
3508.37 4334
3508.93 4171
3509.49 4024
3510.05 3891
3510.61 3741
3511.17 3622
3511.73 3539
3512.29 3507
3512.85 3496
3513.40 3403
3513.96 3472
3514.52 3485
3515.08 3468
3515.64 3461
3516.20 3385
3516.76 3446
3517.32 3534
3517.88 3381
3518.44 3412
3519.00 3311
3519.56 3187
3520.12 3145
3520.68 2981
3521.24 2937
3521.80 2865
3522.36 2923
3522.92 2877
3523.48 2851
3524.04 2839
3524.60 2915
3525.16 2939
3525.72 3028
3526.28 3143
3526.84 3234
3527.40 3185
3527.96 3165
3528.52 3185
3529.08 3041
3529.64 3005
3530.20 2996
3530.76 2967
3531.32 2919
3531.88 2959
3532.44 2894
3533.00 2876
3533.56 2877
3534.12 2921
3534.68 2957
3535.25 3015
3535.81 3091
3536.37 3081
3536.93 3156
3537.49 3178
3538.05 3066
3538.61 3099
3539.17 3159
3539.73 3027
3540.30 3042
3540.86 3053
3541.42 3092
3541.98 3134
3542.54 3032
3543.10 3037
3543.66 3141
3544.23 3163
3544.79 3220
3545.35 3282
3545.91 3239
3546.47 3231
3547.03 3148
3547.60 3084
3548.16 3155
3548.72 3148
3549.28 3188
3549.84 3075
3550.41 3097
3550.97 2981
3551.53 2887
3552.09 2963
3552.65 2963
3553.22 2897
3553.78 2786
3554.34 2756
3554.90 2754
3555.47 2685
3556.03 2732
3556.59 2733
3557.15 2683
3557.72 2729
3558.28 2710
3558.84 2812
3559.41 2740
3559.97 2807
3560.53 2856
3561.09 2822
3561.66 2769
3562.22 2909
3562.78 2886
3563.35 2811
3563.91 2807
3564.47 2855
3565.04 2952
3565.60 2863
3566.16 2908
3566.73 2935
3567.29 2871
3567.85 2955
3568.42 2951
3568.98 2899
3569.54 2799
3570.11 2802
3570.67 2868
3571.23 2852
3571.80 2832
3572.36 2767
3572.93 2786
3573.49 2725
3574.05 2708
3574.62 2733
3575.18 2769
3575.75 2750
3576.31 2818
3576.87 2807
3577.44 2744
3578.00 2795
3578.57 2735
3579.13 2836
3579.70 2771
3580.26 2845
3580.82 2817
3581.39 2873
3581.95 2810
3582.52 2933
3583.08 3015
3583.65 3008
3584.21 3104
3584.78 3184
3585.34 3113
3585.91 3021
3586.47 3003
3587.04 3016
3587.60 2923
3588.17 2882
3588.73 2856
3589.30 2824
3589.86 2790
3590.43 2817
3590.99 2914
3591.56 3001
3592.12 2831
3592.69 2997
3593.25 3097
3593.82 3196
3594.39 3232
3594.95 3424
3595.52 3483
3596.08 3564
3596.65 3696
3597.21 3702
3597.78 3581
3598.35 3515
3598.91 3411
3599.48 3417
3600.04 3427
3600.61 3192
3601.18 3195
3601.74 3275
3602.31 3200
3602.87 3199
3603.44 3260
3604.01 3267
3604.57 3164
3605.14 3217
3605.71 3168
3606.27 3159
3606.84 3145
3607.41 3027
3607.97 3046
3608.54 2965
3609.11 2913
3609.67 2926
3610.24 2854
3610.81 2839
3611.37 2817
3611.94 2746
3612.51 2820
3613.07 2965
3613.64 3110
3614.21 3346
3614.78 3819
3615.34 4315
3615.91 4966
3616.48 5698
3617.04 6506
3617.61 6930
3618.18 7188
3618.75 7359
3619.31 7138
3619.88 6686
3620.45 6255
3621.02 5799
3621.58 5075
3622.15 4589
3622.72 4013
3623.29 3699
3623.86 3467
3624.42 3189
3624.99 3053
3625.56 2915
3626.13 2815
3626.70 2709
3627.26 2676
3627.83 2674
3628.40 2699
3628.97 2734
3629.54 2735
3630.11 2745
3630.67 2657
3631.24 2642
3631.81 2686
3632.38 2612
3632.95 2599
3633.52 2570
3634.08 2548
3634.65 2637
3635.22 2647
3635.79 2606
3636.36 2581
3636.93 2553
3637.50 2593
3638.07 2593
3638.64 2631
3639.20 2683
3639.77 2646
3640.34 2735
3640.91 2803
3641.48 2757
3642.05 2830
3642.62 2928
3643.19 3041
3643.76 3035
3644.33 3108
3644.90 3182
3645.47 3231
3646.04 3253
3646.61 3261
3647.18 3116
3647.75 3193
3648.32 3229
3648.89 3182
3649.46 3146
3650.03 3029
3650.60 2879
3651.17 2897
3651.74 2897
3652.31 2905
3652.88 2839
3653.45 2863
3654.02 2851
3654.59 2810
3655.16 2822
3655.73 2878
3656.30 2827
3656.87 2927
3657.44 2911
3658.01 2935
3658.58 2804
3659.15 2851
3659.72 2826
3660.29 2730
3660.86 2760
3661.43 2746
3662.00 2636
3662.58 2609
3663.15 2640
3663.72 2627
3664.29 2671
3664.86 2656
3665.43 2612
3666.00 2589
3666.57 2566
3667.14 2651
3667.72 2619
3668.29 2564
3668.86 2514
3669.43 2537
3670.00 2547
3670.57 2541
3671.14 2640
3671.72 2677
3672.29 2692
3672.86 2768
3673.43 2777
3674.00 2890
3674.57 2923
3675.15 3071
3675.72 3108
3676.29 3097
3676.86 3115
3677.43 3061
3678.01 3070
3678.58 3044
3679.15 2894
3679.72 2763
3680.30 2804
3680.87 2743
3681.44 2714
3682.01 2758
3682.58 2621
3683.16 2584
3683.73 2597
3684.30 2617
3684.88 2508
3685.45 2527
3686.02 2594
3686.59 2516
3687.17 2542
3687.74 2558
3688.31 2691
3688.88 2708
3689.46 2602
3690.03 2653
3690.60 2712
3691.18 2710
3691.75 2773
3692.32 2760
3692.90 2783
3693.47 2846
3694.04 2799
3694.62 2852
3695.19 2832
3695.76 2777
3696.34 2726
3696.91 2641
3697.48 2644
3698.06 2628
3698.63 2562
3699.21 2563
3699.78 2531
3700.35 2504
3700.93 2556
3701.50 2607
3702.08 2605
3702.65 2728
3703.22 2774
3703.80 2799
3704.37 2827
3704.95 2744
3705.52 2788
3706.09 2779
3706.67 2841
3707.24 2844
3707.82 2822
3708.39 2822
3708.97 2814
3709.54 2828
3710.12 2769
3710.69 2763
3711.26 2723
3711.84 2805
3712.41 2772
3712.99 2744
3713.56 2696
3714.14 2718
3714.71 2799
3715.29 2765
3715.86 2744
3716.44 2725
3717.01 2740
3717.59 2616
3718.16 2634
3718.74 2677
3719.32 2632
3719.89 2614
3720.47 2622
3721.04 2613
3721.62 2708
3722.19 2681
3722.77 2652
3723.34 2758
3723.92 2761
3724.49 2595
3725.07 2648
3725.65 2670
3726.22 2570
3726.80 2644
3727.37 2775
3727.95 2880
3728.53 2957
3729.10 3235
3729.68 3636
3730.25 4171
3730.83 4772
3731.41 5317
3731.98 5848
3732.56 6447
3733.14 6925
3733.71 6944
3734.29 6784
3734.87 6578
3735.44 6196
3736.02 5744
3736.60 5321
3737.17 4666
3737.75 4203
3738.33 3766
3738.90 3436
3739.48 3120
3740.06 3006
3740.63 2979
3741.21 2849
3741.79 2748
3742.36 2768
3742.94 2609
3743.52 2628
3744.10 2681
3744.67 2624
3745.25 2533
3745.83 2593
3746.40 2614
3746.98 2660
3747.56 2628
3748.14 2646
3748.71 2644
3749.29 2709
3749.87 2663
3750.45 2659
3751.03 2794
3751.60 2859
3752.18 2800
3752.76 2995
3753.34 2957
3753.92 2817
3754.49 2856
3755.07 2843
3755.65 2823
3756.23 2829
3756.81 2966
3757.38 2926
3757.96 2941
3758.54 3063
3759.12 3140
3759.70 3275
3760.28 3456
3760.85 3575
3761.43 3483
3762.01 3630
3762.59 3622
3763.17 3642
3763.75 3668
3764.33 3601
3764.91 3576
3765.48 3407
3766.06 3433
3766.64 3428
3767.22 3324
3767.80 3179
3768.38 3218
3768.96 3187
3769.54 3128
3770.12 3092
3770.70 3097
3771.28 3010
3771.85 2943
3772.43 2858
3773.01 2821
3773.59 2823
3774.17 2816
3774.75 2757
3775.33 2686
3775.91 2612
3776.49 2665
3777.07 2762
3777.65 2599
3778.23 2651
3778.81 2537
3779.39 2589
3779.97 2620
3780.55 2547
3781.13 2511
3781.71 2565
3782.29 2610
3782.87 2568
3783.45 2574
3784.03 2534
3784.61 2664
3785.19 2597
3785.77 2624
3786.35 2616
3786.93 2694
3787.51 2751
3788.10 2779
3788.68 2755
3789.26 2769
3789.84 2766
3790.42 2686
3791.00 2763
3791.58 2703
3792.16 2734
3792.74 2644
3793.32 2659
3793.90 2699
3794.48 2642
3795.07 2595
3795.65 2583
3796.23 2551
3796.81 2514
3797.39 2516
3797.97 2501
3798.55 2582
3799.14 2545
3799.72 2515
3800.30 2593
3800.88 2578
3801.46 2582
3802.04 2650
3802.62 2637
3803.21 2659
3803.79 2588
3804.37 2624
3804.95 2631
3805.53 2682
3806.12 2856
3806.70 2849
3807.28 2975
3807.86 3011
3808.44 3093
3809.03 3106
3809.61 3076
3810.19 2990
3810.77 2934
3811.36 2925
3811.94 2940
3812.52 2913
3813.10 2823
3813.69 2718
3814.27 2758
3814.85 2701
3815.43 2781
3816.02 2800
3816.60 2793
3817.18 2841
3817.77 2809
3818.35 2858
3818.93 2813
3819.51 2741
3820.10 2760
3820.68 2688
3821.26 2629
3821.85 2700
3822.43 2653
3823.01 2688
3823.60 2667
3824.18 2727
3824.76 2685
3825.35 2631
3825.93 2671
3826.51 2736
3827.10 2620
3827.68 2610
3828.27 2624
3828.85 2601
3829.43 2658
3830.02 2678
3830.60 2673
3831.18 2655
3831.77 2771
3832.35 2894
3832.94 2876
3833.52 2910
3834.10 2916
3834.69 3173
3835.27 3166
3835.86 3281
3836.44 3311
3837.03 3272
3837.61 3258
3838.19 3180
3838.78 3197
3839.36 3143
3839.95 3123
3840.53 3110
3841.12 3134
3841.70 3026
3842.29 3115
3842.87 3069
3843.46 3047
3844.04 3114
3844.63 3171
3845.21 3257
3845.80 3172
3846.38 3276
3846.97 3220
3847.55 3060
3848.14 3162
3848.72 3236
3849.31 3249
3849.89 3136
3850.48 3061
3851.06 3163
3851.65 3174
3852.23 3130
3852.82 3058
3853.41 3110
3853.99 3154
3854.58 3210
3855.16 3333
3855.75 3429
3856.33 3650
3856.92 3959
3857.51 4454
3858.09 5327
3858.68 6268
3859.26 7469
3859.85 8680
3860.44 9707
3861.02 10626
3861.61 11360
3862.20 11220
3862.78 10885
3863.37 10246
3863.95 9451
3864.54 8339
3865.13 7359
3865.71 6309
3866.30 5507
3866.89 4791
3867.47 4286
3868.06 3893
3868.65 3592
3869.23 3389
3869.82 3264
3870.41 3147
3870.99 3062
3871.58 3083
3872.17 3110
3872.76 3114
3873.34 3166
3873.93 3038
3874.52 3036
3875.10 3088
3875.69 3013
3876.28 2967
3876.87 2894
3877.45 2960
3878.04 2937
3878.63 2934
3879.22 2872
3879.80 2942
3880.39 2888
3880.98 2974
3881.57 2940
3882.15 2872
3882.74 2870
3883.33 2859
3883.92 2954
3884.51 2902
3885.09 2973
3885.68 3032
3886.27 3086
3886.86 3147
3887.45 3289
3888.04 3460
3888.62 3445
3889.21 3539
3889.80 3697
3890.39 3702
3890.98 3709
3891.57 3698
3892.15 3645
3892.74 3638
3893.33 3618
3893.92 3507
3894.51 3480
3895.10 3435
3895.69 3314
3896.28 3392
3896.86 3411
3897.45 3500
3898.04 3556
3898.63 3599
3899.22 3613
3899.81 3524
3900.40 3626
3900.99 3569
3901.58 3419
3902.17 3303
3902.76 3287
3903.34 3145
3903.93 3003
3904.52 3027
3905.11 3015
3905.70 2973
3906.29 2873
3906.88 2894
3907.47 2889
3908.06 2838
3908.65 2718
3909.24 2810
3909.83 2724
3910.42 2732
3911.01 2688
3911.60 2755
3912.19 2707
3912.78 2751
3913.37 2731
3913.96 2788
3914.55 2717
3915.14 2777
3915.73 2756
3916.32 2818
3916.91 2796
3917.50 2701
3918.09 2737
3918.68 2796
3919.28 2674
3919.87 2580
3920.46 2674
3921.05 2692
3921.64 2604
3922.23 2637
3922.82 2626
3923.41 2607
3924.00 2658
3924.59 2641
3925.18 2641
3925.77 2580
3926.37 2519
3926.96 2515
3927.55 2590
3928.14 2581
3928.73 2610
3929.32 2556
3929.91 2594
3930.51 2519
3931.10 2470
3931.69 2522
3932.28 2567
3932.87 2589
3933.46 2518
3934.05 2529
3934.65 2495
3935.24 2619
3935.83 2526
3936.42 2572
3937.01 2628
3937.61 2614
3938.20 2752
3938.79 2791
3939.38 2856
3939.97 2956
3940.57 3073
3941.16 3129
3941.75 3153
3942.34 3071
3942.94 3090
3943.53 3222
3944.12 3076
3944.71 3043
3945.31 3047
3945.90 2962
3946.49 2851
3947.08 2707
3947.68 2637
3948.27 2629
3948.86 2527
3949.45 2543
3950.05 2559
3950.64 2419
3951.23 2517
3951.83 2546
3952.42 2541
3953.01 2542
3953.61 2565
3954.20 2568
3954.79 2621
3955.39 2616
3955.98 2670
3956.57 2695
3957.17 2658
3957.76 2704
3958.35 2654
3958.95 2746
3959.54 2671
3960.13 2712
3960.73 2611
3961.32 2559
3961.92 2628
3962.51 2527
3963.10 2489
3963.70 2493
3964.29 2539
3964.88 2545
3965.48 2613
3966.07 2626
3966.67 2605
3967.26 2682
3967.86 2683
3968.45 2727
3969.04 2728
3969.64 2693
3970.23 2628
3970.83 2636
3971.42 2653
3972.02 2597
3972.61 2646
3973.21 2676
3973.80 2682
3974.40 2687
3974.99 2710
3975.58 2687
3976.18 2726
3976.77 2871
3977.37 2901
3977.96 2857
3978.56 2911
3979.15 2962
3979.75 2910
3980.35 2821
3980.94 2793
3981.54 2801
3982.13 2747
3982.73 2833
3983.32 2785
3983.92 2718
3984.51 2884
3985.11 2937
3985.70 2832
3986.30 2736
3986.90 2775
3987.49 2706
3988.09 2727
3988.68 2713
3989.28 2733
3989.87 2676
3990.47 2630
3991.07 2762
3991.66 2849
3992.26 2999
3992.85 2991
3993.45 3054
3994.05 3167
3994.64 3092
3995.24 3140
3995.84 3139
3996.43 3078
3997.03 3006
3997.62 3070
3998.22 3008
3998.82 2920
3999.41 2880
4000.01 2757
4000.61 2852
4001.20 2757
4001.80 2713
4002.40 2647
4003.00 2818
4003.59 2904
4004.19 2903
4004.79 3035
4005.38 2969
4005.98 2955
4006.58 2944
4007.17 2886
4007.77 2915
4008.37 2874
4008.97 2708
4009.56 2663
4010.16 2658
4010.76 2679
4011.36 2730
4011.95 2758
4012.55 2774
4013.15 2793
4013.75 2775
4014.34 2794
4014.94 2834
4015.54 2814
4016.14 2824
4016.74 2862
4017.33 2902
4017.93 2800
4018.53 2710
4019.13 2802
4019.73 2686
4020.32 2755
4020.92 2795
4021.52 2780
4022.12 2968
4022.72 2993
4023.32 3105
4023.91 3177
4024.51 3413
4025.11 3553
4025.71 3858
4026.31 4244
4026.91 4666
4027.51 4997
4028.10 5160
4028.70 5291
4029.30 5349
4029.90 5146
4030.50 4862
4031.10 4610
4031.70 4247
4032.30 3915
4032.90 3564
4033.49 3377
4034.09 3243
4034.69 3079
4035.29 3027
4035.89 2974
4036.49 2888
4037.09 2777
4037.69 2754
4038.29 2691
4038.89 2567
4039.49 2578
4040.09 2538
4040.69 2513
4041.29 2468
4041.89 2500
4042.49 2592
4043.09 2504
4043.69 2546
4044.29 2567
4044.89 2650
4045.49 2536
4046.09 2648
4046.69 2739
4047.29 2779
4047.89 2834
4048.49 2924
4049.09 2942
4049.69 2970
4050.29 2966
4050.89 2916
4051.49 2892
4052.09 2996
4052.69 2983
4053.29 2959
4053.89 2898
4054.49 2902
4055.09 2849
4055.69 2865
4056.30 2900
4056.90 2999
4057.50 2914
4058.10 2894
4058.70 2923
4059.30 2906
4059.90 3003
4060.50 2988
4061.10 3028
4061.71 3268
4062.31 3343
4062.91 3376
4063.51 3502
4064.11 3594
4064.71 3927
4065.31 3980
4065.92 4003
4066.52 3895
4067.12 3871
4067.72 3731
4068.32 3668
4068.92 3501
4069.53 3415
4070.13 3116
4070.73 2953
4071.33 2892
4071.93 2764
4072.54 2626
4073.14 2527
4073.74 2497
4074.34 2520
4074.94 2457
4075.55 2482
4076.15 2496
4076.75 2488
4077.35 2500
4077.96 2513
4078.56 2456
4079.16 2478
4079.76 2524
4080.37 2676
4080.97 2641
4081.57 2627
4082.17 2576
4082.78 2585
4083.38 2585
4083.98 2466
4084.59 2582
4085.19 2515
4085.79 2578
4086.39 2548
4087.00 2503
4087.60 2503
4088.20 2536
4088.81 2480
4089.41 2503
4090.01 2548
4090.62 2553
4091.22 2534
4091.82 2482
4092.43 2492
4093.03 2500
4093.63 2481
4094.24 2431
4094.84 2462
4095.45 2498
4096.05 2442
4096.65 2438
4097.26 2535
4097.86 2475
4098.47 2473
4099.07 2477
4099.67 2465
4100.28 2463
4100.88 2416
4101.49 2400
4102.09 2413
4102.69 2484
4103.30 2467
4103.90 2496
4104.51 2420
4105.11 2431
4105.72 2496
4106.32 2437
4106.93 2420
4107.53 2387
4108.13 2359
4108.74 2300
4109.34 2308
4109.95 2324
4110.55 2417
4111.16 2320
4111.76 2309
4112.37 2275
4112.97 2294
4113.58 2340
4114.18 2328
4114.79 2302
4115.39 2286
4116.00 2366
4116.60 2385
4117.21 2406
4117.82 2431
4118.42 2491
4119.03 2408
4119.63 2429
4120.24 2481
4120.84 2350
4121.45 2389
4122.05 2371
4122.66 2380
4123.27 2427
4123.87 2347
4124.48 2350
4125.08 2401
4125.69 2365
4126.30 2396
4126.90 2357
4127.51 2349
4128.11 2378
4128.72 2352
4129.33 2350
4129.93 2350
4130.54 2371
4131.15 2421
4131.75 2489
4132.36 2473
4132.96 2450
4133.57 2418
4134.18 2501
4134.78 2550
4135.39 2550
4136.00 2532
4136.60 2599
4137.21 2587
4137.82 2629
4138.43 2635
4139.03 2679
4139.64 2773
4140.25 2930
4140.85 3025
4141.46 3080
4142.07 3182
4142.68 3217
4143.28 3297
4143.89 3261
4144.50 3234
4145.10 3220
4145.71 3187
4146.32 3046
4146.93 2964
4147.53 2868
4148.14 2736
4148.75 2701
4149.36 2767
4149.97 2585
4150.57 2597
4151.18 2552
4151.79 2486
4152.40 2412
4153.00 2368
4153.61 2374
4154.22 2284
4154.83 2333
4155.44 2313
4156.05 2296
4156.65 2303
4157.26 2152
4157.87 2146
4158.48 2234
4159.09 2200
4159.70 2213
4160.30 2252
4160.91 2304
4161.52 2266
4162.13 2265
4162.74 2239
4163.35 2355
4163.96 2348
4164.56 2318
4165.17 2397
4165.78 2372
4166.39 2452
4167.00 2424
4167.61 2438
4168.22 2431
4168.83 2558
4169.44 2556
4170.05 2705
4170.66 2697
4171.26 2685
4171.87 2795
4172.48 2845
4173.09 2861
4173.70 2857
4174.31 2955
4174.92 3000
4175.53 2999
4176.14 2796
4176.75 2817
4177.36 2761
4177.97 2661
4178.58 2678
4179.19 2607
4179.80 2620
4180.41 2549
4181.02 2549
4181.63 2518
4182.24 2505
4182.85 2465
4183.46 2432
4184.07 2477
4184.68 2360
4185.29 2473
4185.90 2450
4186.51 2378
4187.12 2404
4187.73 2374
4188.34 2393
4188.95 2446
4189.56 2450
4190.18 2351
4190.79 2347
4191.40 2461
4192.01 2537
4192.62 2570
4193.23 2639
4193.84 2688
4194.45 2663
4195.06 2658
4195.67 2580
4196.28 2553
4196.90 2505
4197.51 2396
4198.12 2474
4198.73 2413
4199.34 2397
4199.95 2415
4200.56 2391
4201.18 2391
4201.79 2404
4202.40 2414
4203.01 2443
4203.62 2424
4204.23 2509
4204.85 2614
4205.46 2707
4206.07 2813
4206.68 2793
4207.29 2864
4207.90 2860
4208.52 2760
4209.13 2772
4209.74 2721
4210.35 2704
4210.97 2653
4211.58 2599
4212.19 2564
4212.80 2536
4213.41 2542
4214.03 2547
4214.64 2480
4215.25 2473
4215.86 2462
4216.48 2511
4217.09 2520
4217.70 2506
4218.32 2514
4218.93 2562
4219.54 2637
4220.15 2564
4220.77 2510
4221.38 2412
4221.99 2416
4222.61 2392
4223.22 2407
4223.83 2397
4224.44 2406
4225.06 2479
4225.67 2538
4226.28 2599
4226.90 2728
4227.51 2824
4228.13 2882
4228.74 2958
4229.35 2999
4229.97 2943
4230.58 2885
4231.19 2844
4231.81 2742
4232.42 2784
4233.03 2727
4233.65 2624
4234.26 2753
4234.88 2833
4235.49 2709
4236.10 2759
4236.72 2749
4237.33 2693
4237.95 2601
4238.56 2614
4239.17 2594
4239.79 2472
4240.40 2539
4241.02 2466
4241.63 2492
4242.25 2401
4242.86 2489
4243.48 2483
4244.09 2436
4244.71 2482
4245.32 2492
4245.93 2510
4246.55 2572
4247.16 2462
4247.78 2483
4248.39 2531
4249.01 2649
4249.62 2619
4250.24 2582
4250.85 2592
4251.47 2709
4252.08 2622
4252.70 2551
4253.32 2678
4253.93 2628
4254.55 2574
4255.16 2574
4255.78 2546
4256.39 2493
4257.01 2478
4257.62 2486
4258.24 2577
4258.85 2668
4259.47 2707
4260.09 2764
4260.70 2764
4261.32 2830
4261.93 2847
4262.55 2944
4263.17 3020
4263.78 3072
4264.40 3128
4265.01 3104
4265.63 3065
4266.25 3037
4266.86 3091
4267.48 3087
4268.10 3006
4268.71 2936
4269.33 2929
4269.94 2930
4270.56 2909
4271.18 2823
4271.79 2806
4272.41 2956
4273.03 3015
4273.64 3167
4274.26 3225
4274.88 3355
4275.49 3566
4276.11 3571
4276.73 3848
4277.35 3923
4277.96 3970
4278.58 4051
4279.20 3940
4279.81 3969
4280.43 3734
4281.05 3500
4281.67 3217
4282.28 3105
4282.90 2972
4283.52 2859
4284.14 2695
4284.75 2516
4285.37 2420
4285.99 2419
4286.61 2346
4287.22 2371
4287.84 2412
4288.46 2364
4289.08 2329
4289.70 2354
4290.31 2350
4290.93 2347
4291.55 2356
4292.17 2345
4292.79 2305
4293.40 2372
4294.02 2390
4294.64 2379
4295.26 2336
4295.88 2261
4296.50 2274
4297.11 2328
4297.73 2361
4298.35 2339
4298.97 2383
4299.59 2515
4300.21 2546
4300.83 2631
4301.44 2614
4302.06 2679
4302.68 2669
4303.30 2703
4303.92 2632
4304.54 2633
4305.16 2677
4305.78 2596
4306.40 2541
4307.02 2576
4307.63 2522
4308.25 2528
4308.87 2523
4309.49 2445
4310.11 2398
4310.73 2368
4311.35 2412
4311.97 2368
4312.59 2347
4313.21 2424
4313.83 2458
4314.45 2401
4315.07 2425
4315.69 2465
4316.31 2449
4316.93 2455
4317.55 2401
4318.17 2415
4318.79 2387
4319.41 2317
4320.03 2271
4320.65 2371
4321.27 2302
4321.89 2309
4322.51 2285
4323.13 2351
4323.75 2339
4324.37 2371
4324.99 2407
4325.61 2463
4326.23 2477
4326.85 2442
4327.47 2446
4328.09 2443
4328.71 2532
4329.33 2504
4329.96 2569
4330.58 2749
4331.20 2859
4331.82 2987
4332.44 3147
4333.06 3116
4333.68 3042
4334.30 3112
4334.92 2968
4335.54 2800
4336.17 2746
4336.79 2711
4337.41 2640
4338.03 2693
4338.65 2596
4339.27 2539
4339.89 2564
4340.52 2584
4341.14 2564
4341.76 2631
4342.38 2752
4343.00 2837
4343.62 2913
4344.25 2949
4344.87 3108
4345.49 3187
4346.11 3357
4346.73 3393
4347.36 3428
4347.98 3313
4348.60 3236
4349.22 3168
4349.84 2948
4350.47 2828
4351.09 2741
4351.71 2691
4352.33 2624
4352.96 2621
4353.58 2526
4354.20 2470
4354.82 2520
4355.45 2584
4356.07 2600
4356.69 2587
4357.31 2669
4357.94 2688
4358.56 2740
4359.18 2717
4359.81 2679
4360.43 2613
4361.05 2621
4361.68 2600
4362.30 2501
4362.92 2427
4363.55 2400
4364.17 2400
4364.79 2429
4365.42 2346
4366.04 2338
4366.66 2253
4367.29 2255
4367.91 2260
4368.53 2234
4369.16 2254
4369.78 2290
4370.40 2278
4371.03 2230
4371.65 2268
4372.27 2293
4372.90 2390
4373.52 2386
4374.15 2349
4374.77 2361
4375.39 2286
4376.02 2318
4376.64 2376
4377.27 2305
4377.89 2338
4378.52 2327
4379.14 2355
4379.76 2354
4380.39 2402
4381.01 2341
4381.64 2266
4382.26 2285
4382.89 2311
4383.51 2334
4384.14 2346
4384.76 2364
4385.39 2351
4386.01 2274
4386.64 2274
4387.26 2271
4387.89 2278
4388.51 2295
4389.14 2258
4389.76 2250
4390.39 2236
4391.01 2238
4391.64 2219
4392.26 2234
4392.89 2233
4393.51 2271
4394.14 2307
4394.76 2237
4395.39 2189
4396.01 2179
4396.64 2180
4397.26 2209
4397.89 2241
4398.52 2257
4399.14 2213
4399.77 2181
4400.39 2260
4401.02 2169
4401.65 2192
4402.27 2198
4402.90 2171
4403.52 2180
4404.15 2196
4404.78 2215
4405.40 2179
4406.03 2218
4406.65 2283
4407.28 2302
4407.91 2231
4408.53 2278
4409.16 2254
4409.79 2295
4410.41 2309
4411.04 2365
4411.67 2453
4412.29 2504
4412.92 2495
4413.55 2640
4414.17 2663
4414.80 2612
4415.43 2624
4416.05 2552
4416.68 2470
4417.31 2470
4417.94 2410
4418.56 2327
4419.19 2273
4419.82 2206
4420.44 2185
4421.07 2176
4421.70 2134
4422.33 2100
4422.95 2114
4423.58 2038
4424.21 2011
4424.84 2048
4425.46 2096
4426.09 2098
4426.72 2038
4427.35 2033
4427.97 2026
4428.60 1968
4429.23 1969
4429.86 1983
4430.49 2021
4431.11 2022
4431.74 2043
4432.37 2014
4433.00 1987
4433.63 2025
4434.26 2092
4434.88 2067
4435.51 2068
4436.14 2093
4436.77 2071
4437.40 2135
4438.03 2058
4438.65 2071
4439.28 2003
4439.91 1992
4440.54 2088
4441.17 2062
4441.80 2076
4442.43 2115
4443.06 2114
4443.68 2185
4444.31 2192
4444.94 2252
4445.57 2251
4446.20 2243
4446.83 2215
4447.46 2307
4448.09 2246
4448.72 2216
4449.35 2197
4449.98 2225
4450.61 2187
4451.24 2181
4451.86 2188
4452.49 2137
4453.12 2178
4453.75 2155
4454.38 2133
4455.01 2123
4455.64 2195
4456.27 2251
4456.90 2232
4457.53 2162
4458.16 2144
4458.79 2173
4459.42 2157
4460.05 2103
4460.68 1997
4461.31 2052
4461.94 1959
4462.57 2009
4463.20 2096
4463.83 2019
4464.46 2016
4465.09 1975
4465.72 2068
4466.36 2097
4466.99 2092
4467.62 2199
4468.25 2174
4468.88 2178
4469.51 2278
4470.14 2282
4470.77 2278
4471.40 2225
4472.03 2226
4472.66 2190
4473.29 2201
4473.93 2206
4474.56 2142
4475.19 2186
4475.82 2153
4476.45 2060
4477.08 2019
4477.71 2077
4478.34 2064
4478.98 2119
4479.61 2093
4480.24 2100
4480.87 2117
4481.50 2102
4482.13 2090
4482.76 2145
4483.40 2192
4484.03 2251
4484.66 2246
4485.29 2269
4485.92 2254
4486.56 2283
4487.19 2307
4487.82 2325
4488.45 2358
4489.08 2380
4489.72 2416
4490.35 2401
4490.98 2433
4491.61 2320
4492.25 2352
4492.88 2288
4493.51 2287
4494.14 2279
4494.78 2349
4495.41 2394
4496.04 2352
4496.67 2270
4497.31 2377
4497.94 2448
4498.57 2605
4499.20 2822
4499.84 3027
4500.47 3434
4501.10 3725
4501.74 4136
4502.37 4403
4503.00 4470
4503.64 4481
4504.27 4383
4504.90 4210
4505.53 3938
4506.17 3724
4506.80 3516
4507.43 3304
4508.07 3079
4508.70 2856
4509.34 2752
4509.97 2707
4510.60 2667
4511.24 2576
4511.87 2489
4512.50 2571
4513.14 2563
4513.77 2562
4514.41 2471
4515.04 2473
4515.67 2465
4516.31 2458
4516.94 2478
4517.58 2467
4518.21 2436
4518.84 2497
4519.48 2489
4520.11 2539
4520.75 2499
4521.38 2475
4522.02 2577
4522.65 2701
4523.28 2655
4523.92 2604
4524.55 2727
4525.19 2838
4525.82 2846
4526.46 2937
4527.09 3202
4527.73 3604
4528.36 3995
4529.00 4667
4529.63 5318
4530.27 5859
4530.90 6300
4531.54 6772
4532.17 6756
4532.81 6568
4533.44 6202
4534.08 5669
4534.71 5140
4535.35 4538
4535.99 4018
4536.62 3674
4537.26 3460
4537.89 3206
4538.53 3101
4539.16 2940
4539.80 2839
4540.43 2780
4541.07 2790
4541.71 2782
4542.34 2727
4542.98 2685
4543.61 2659
4544.25 2593
4544.89 2550
4545.52 2438
4546.16 2386
4546.79 2243
4547.43 2284
4548.07 2246
4548.70 2184
4549.34 2186
4549.98 2205
4550.61 2209
4551.25 2199
4551.89 2227
4552.52 2245
4553.16 2274
4553.80 2288
4554.43 2230
4555.07 2249
4555.71 2322
4556.34 2373
4556.98 2430
4557.62 2455
4558.25 2516
4558.89 2533
4559.53 2638
4560.16 2687
4560.80 2690
4561.44 2558
4562.08 2636
4562.71 2653
4563.35 2582
4563.99 2631
4564.63 2620
4565.26 2559
4565.90 2625
4566.54 2700
4567.18 2773
4567.81 2706
4568.45 2737
4569.09 2802
4569.73 2910
4570.36 3030
4571.00 3054
4571.64 3142
4572.28 3131
4572.92 3184
4573.55 3270
4574.19 3276
4574.83 3151
4575.47 3042
4576.11 2868
4576.75 2741
4577.38 2618
4578.02 2544
4578.66 2473
4579.30 2406
4579.94 2326
4580.58 2281
4581.21 2221
4581.85 2267
4582.49 2275
4583.13 2223
4583.77 2283
4584.41 2294
4585.05 2275
4585.69 2299
4586.32 2308
4586.96 2241
4587.60 2282
4588.24 2311
4588.88 2198
4589.52 2245
4590.16 2288
4590.80 2268
4591.44 2179
4592.08 2196
4592.72 2230
4593.36 2230
4594.00 2191
4594.63 2183
4595.27 2188
4595.91 2172
4596.55 2183
4597.19 2177
4597.83 2172
4598.47 2184
4599.11 2226
4599.75 2249
4600.39 2326
4601.03 2410
4601.67 2438
4602.31 2515
4602.95 2619
4603.59 2620
4604.23 2675
4604.87 2738
4605.51 2739
4606.15 2749
4606.79 2678
4607.43 2567
4608.08 2476
4608.72 2531
4609.36 2487
4610.00 2458
4610.64 2479
4611.28 2426
4611.92 2438
4612.56 2564
4613.20 2623
4613.84 2642
4614.48 2685
4615.12 2730
4615.76 2713
4616.41 2704
4617.05 2638
4617.69 2503
4618.33 2461
4618.97 2417
4619.61 2197
4620.25 2128
4620.89 2108
4621.54 2035
4622.18 2028
4622.82 2015
4623.46 2033
4624.10 2021
4624.74 2007
4625.38 2085
4626.03 2061
4626.67 2097
4627.31 2081
4627.95 2073
4628.59 2079
4629.24 2115
4629.88 2143
4630.52 2124
4631.16 2163
4631.80 2163
4632.45 2144
4633.09 2104
4633.73 2087
4634.37 2090
4635.02 2149
4635.66 2102
4636.30 2127
4636.94 2069
4637.58 2083
4638.23 2064
4638.87 2102
4639.51 2156
4640.16 2080
4640.80 2063
4641.44 2059
4642.08 2065
4642.73 2013
4643.37 2096
4644.01 2131
4644.66 2172
4645.30 2148
4645.94 2122
4646.58 2161
4647.23 2097
4647.87 2199
4648.51 2189
4649.16 2221
4649.80 2190
4650.44 2206
4651.09 2241
4651.73 2182
4652.37 2193
4653.02 2189
4653.66 2151
4654.31 2166
4654.95 2173
4655.59 2135
4656.24 2048
4656.88 2027
4657.52 2046
4658.17 2114
4658.81 2053
4659.46 2045
4660.10 1998
4660.75 1996
4661.39 1973
4662.03 1933
4662.68 1917
4663.32 1896
4663.97 1844
4664.61 1917
4665.26 1959
4665.90 1974
4666.54 1882
4667.19 1988
4667.83 1910
4668.48 1913
4669.12 1956
4669.77 1896
4670.41 2010
4671.06 1998
4671.70 2005
4672.35 2042
4672.99 2004
4673.64 1993
4674.28 1957
4674.93 2041
4675.57 2002
4676.22 1994
4676.86 2057
4677.51 1986
4678.15 1992
4678.80 2073
4679.44 2139
4680.09 2096
4680.73 2128
4681.38 2136
4682.03 2099
4682.67 2127
4683.32 2080
4683.96 2120
4684.61 2148
4685.25 2101
4685.90 2119
4686.55 2147
4687.19 2223
4687.84 2244
4688.48 2225
4689.13 2225
4689.78 2184
4690.42 2207
4691.07 2209
4691.72 2211
4692.36 2181
4693.01 2088
4693.65 2161
4694.30 2166
4694.95 2153
4695.59 2105
4696.24 2099
4696.89 2170
4697.53 2122
4698.18 2166
4698.83 2237
4699.47 2214
4700.12 2199
4700.77 2230
4701.41 2247
4702.06 2258
4702.71 2246
4703.36 2114
4704.00 2116
4704.65 2125
4705.30 2133
4705.94 2098
4706.59 2094
4707.24 2092
4707.89 2085
4708.53 2067
4709.18 2086
4709.83 2166
4710.48 2084
4711.12 2112
4711.77 2098
4712.42 2122
4713.07 2082
4713.71 2087
4714.36 2116
4715.01 2075
4715.66 2050
4716.31 2008
4716.95 2001
4717.60 2033
4718.25 2108
4718.90 2133
4719.55 2081
4720.19 2116
4720.84 2116
4721.49 2157
4722.14 2134
4722.79 2171
4723.44 2158
4724.08 2128
4724.73 2117
4725.38 2157
4726.03 2203
4726.68 2262
4727.33 2255
4727.98 2200
4728.63 2135
4729.27 2141
4729.92 2046
4730.57 2119
4731.22 2050
4731.87 2050
4732.52 2019
4733.17 2074
4733.82 2090
4734.47 2017
4735.12 2055
4735.77 2005
4736.41 1992
4737.06 2026
4737.71 2085
4738.36 2130
4739.01 2160
4739.66 2171
4740.31 2097
4740.96 2186
4741.61 2182
4742.26 2203
4742.91 2140
4743.56 2105
4744.21 2106
4744.86 2148
4745.51 2146
4746.16 2121
4746.81 2138
4747.46 2217
4748.11 2284
4748.76 2406
4749.41 2585
4750.06 2691
4750.71 2863
4751.36 2892
4752.01 2876
4752.66 2928
4753.31 2832
4753.96 2846
4754.61 2729
4755.26 2633
4755.92 2601
4756.57 2519
4757.22 2474
4757.87 2489
4758.52 2480
4759.17 2501
4759.82 2536
4760.47 2558
4761.12 2478
4761.77 2381
4762.42 2443
4763.08 2305
4763.73 2304
4764.38 2230
4765.03 2199
4765.68 2172
4766.33 2183
4766.98 2177
4767.64 2097
4768.29 2161
4768.94 2184
4769.59 2201
4770.24 2215
4770.89 2256
4771.54 2342
4772.20 2219
4772.85 2244
4773.50 2174
4774.15 2170
4774.80 2179
4775.46 2186
4776.11 2149
4776.76 2045
4777.41 2081
4778.06 2079
4778.72 2084
4779.37 2074
4780.02 2099
4780.67 2116
4781.33 2181
4781.98 2230
4782.63 2167
4783.28 2230
4783.94 2235
4784.59 2294
4785.24 2338
4785.89 2426
4786.55 2449
4787.20 2611
4787.85 2601
4788.51 2741
4789.16 2640
4789.81 2697
4790.46 2725
4791.12 2697
4791.77 2598
4792.42 2582
4793.08 2588
4793.73 2569
4794.38 2486
4795.04 2524
4795.69 2436
4796.34 2488
4797.00 2474
4797.65 2446
4798.30 2512
4798.96 2531
4799.61 2694
4800.27 2674
4800.92 2796
4801.57 2800
4802.23 2786
4802.88 2793
4803.53 2711
4804.19 2577
4804.84 2491
4805.50 2534
4806.15 2492
4806.81 2397
4807.46 2368
4808.11 2433
4808.77 2373
4809.42 2257
4810.08 2291
4810.73 2315
4811.39 2279
4812.04 2369
4812.69 2419
4813.35 2326
4814.00 2371
4814.66 2396
4815.31 2361
4815.97 2380
4816.62 2403
4817.28 2417
4817.93 2451
4818.59 2447
4819.24 2389
4819.90 2469
4820.55 2539
4821.21 2439
4821.86 2473
4822.52 2469
4823.17 2495
4823.83 2463
4824.48 2501
4825.14 2395
4825.79 2289
4826.45 2403
4827.11 2308
4827.76 2373
4828.42 2386
4829.07 2382
4829.73 2428
4830.38 2443
4831.04 2453
4831.70 2439
4832.35 2434
4833.01 2475
4833.66 2478
4834.32 2538
4834.98 2534
4835.63 2547
4836.29 2654
4836.94 2610
4837.60 2612
4838.26 2671
4838.91 2686
4839.57 2606
4840.23 2657
4840.88 2638
4841.54 2687
4842.20 2629
4842.85 2610
4843.51 2614
4844.17 2631
4844.82 2674
4845.48 2671
4846.14 2687
4846.79 2567
4847.45 2547
4848.11 2626
4848.76 2597
4849.42 2674
4850.08 2665
4850.73 2666
4851.39 2612
4852.05 2597
4852.71 2543
4853.36 2580
4854.02 2579
4854.68 2624
4855.34 2782
4855.99 2717
4856.65 2845
4857.31 3010
4857.97 3098
4858.62 2988
4859.28 2961
4859.94 3045
4860.60 3036
4861.25 2909
4861.91 2854
4862.57 2740
4863.23 2707
4863.89 2743
4864.54 2794
4865.20 2681
4865.86 2727
4866.52 2695
4867.18 2696
4867.84 2653
4868.49 2691
4869.15 2700
4869.81 2633
4870.47 2664
4871.13 2747
4871.79 2847
4872.44 2876
4873.10 2872
4873.76 2796
4874.42 2848
4875.08 2833
4875.74 2738
4876.40 2630
4877.06 2705
4877.72 2734
4878.37 2651
4879.03 2658
4879.69 2680
4880.35 2674
4881.01 2630
4881.67 2462
4882.33 2453
4882.99 2482
4883.65 2469
4884.31 2509
4884.97 2373
4885.63 2326
4886.29 2278
4886.95 2276
4887.61 2192
4888.26 2232
4888.92 2275
4889.58 2220
4890.24 2230
4890.90 2262
4891.56 2278
4892.22 2201
4892.88 2171
4893.54 2038
4894.20 2080
4894.86 2082
4895.52 2106
4896.18 2134
4896.84 2197
4897.51 2231
4898.17 2303
4898.83 2297
4899.49 2437
4900.15 2505
4900.81 2479
4901.47 2612
4902.13 2615
4902.79 2518
4903.45 2508
4904.11 2422
4904.77 2396
4905.43 2311
4906.09 2313
4906.75 2257
4907.41 2304
4908.08 2318
4908.74 2327
4909.40 2287
4910.06 2325
4910.72 2270
4911.38 2287
4912.04 2132
4912.70 2161
4913.37 2121
4914.03 2098
4914.69 2107
4915.35 2063
4916.01 2056
4916.67 2051
4917.33 2047
4918.00 2011
4918.66 1937
4919.32 1962
4919.98 1895
4920.64 1936
4921.31 1905
4921.97 1915
4922.63 1995
4923.29 1956
4923.95 1915
4924.62 1939
4925.28 1892
4925.94 1965
4926.60 1957
4927.26 1918
4927.93 1932
4928.59 2002
4929.25 1926
4929.91 1978
4930.58 2000
4931.24 1991
4931.90 1982
4932.56 2045
4933.23 1991
4933.89 2072
4934.55 2010
4935.22 1974
4935.88 1971
4936.54 2042
4937.20 2041
4937.87 2043
4938.53 2027
4939.19 2038
4939.86 2041
4940.52 2041
4941.18 2036
4941.85 1979
4942.51 1959
4943.17 2014
4943.84 2018
4944.50 1953
4945.16 2033
4945.83 2082
4946.49 2041
4947.15 2029
4947.82 2011
4948.48 2014
4949.15 2033
4949.81 2039
4950.47 2010
4951.14 1958
4951.80 1959
4952.47 1988
4953.13 1966
4953.79 1951
4954.46 1882
4955.12 1976
4955.79 2103
4956.45 2070
4957.11 2101
4957.78 2228
4958.44 2305
4959.11 2491
4959.77 2751
4960.44 2902
4961.10 2871
4961.77 2901
4962.43 2867
4963.10 2852
4963.76 2763
4964.42 2667
4965.09 2500
4965.75 2363
4966.42 2240
4967.08 2147
4967.75 1998
4968.41 1992
4969.08 1978
4969.74 1926
4970.41 1938
4971.08 1940
4971.74 1902
4972.41 2026
4973.07 2036
4973.74 2031
4974.40 1996
4975.07 2036
4975.73 2057
4976.40 1962
4977.06 1953
4977.73 1917
4978.40 1909
4979.06 1927
4979.73 1931
4980.39 1879
4981.06 1905
4981.73 1933
4982.39 1934
4983.06 1895
4983.72 1853
4984.39 1989
4985.06 1913
4985.72 1905
4986.39 1891
4987.05 1912
4987.72 1912
4988.39 1924
4989.05 1883
4989.72 1937
4990.39 1946
4991.05 1966
4991.72 1993
4992.39 2033
4993.05 2025
4993.72 2057
4994.39 2109
4995.05 2121
4995.72 2100
4996.39 2073
4997.05 2133
4997.72 2103
4998.39 2083
4999.06 2052
4999.72 2036
5000.39 2029
5001.06 2028
5001.73 1961
5002.39 1948
5003.06 1944
5003.73 1997
5004.39 1911
5005.06 1870
5005.73 1922
5006.40 1913
5007.07 1876
5007.73 1866
5008.40 1850
5009.07 1971
5009.74 1920
5010.40 1928
5011.07 2017
5011.74 1967
5012.41 1951
5013.08 1940
5013.74 1953
5014.41 1967
5015.08 1979
5015.75 1937
5016.42 1961
5017.09 1844
5017.75 1860
5018.42 1925
5019.09 2043
5019.76 2111
5020.43 2052
5021.10 2152
5021.76 2167
5022.43 2098
5023.10 2132
5023.77 2221
5024.44 2216
5025.11 2245
5025.78 2205
5026.45 2156
5027.12 2178
5027.78 2099
5028.45 2081
5029.12 2050
5029.79 2009
5030.46 2003
5031.13 2023
5031.80 2050
5032.47 2040
5033.14 1985
5033.81 1969
5034.48 1991
5035.15 2084
5035.82 2052
5036.49 2017
5037.16 2030
5037.83 1996
5038.50 1966
5039.16 1986
5039.83 2034
5040.50 1983
5041.17 2069
5041.84 2016
5042.51 2041
5043.18 2096
5043.85 2161
5044.52 2117
5045.20 2119
5045.87 2143
5046.54 2175
5047.21 2185
5047.88 2180
5048.55 2189
5049.22 2249
5049.89 2240
5050.56 2313
5051.23 2304
5051.90 2303
5052.57 2352
5053.24 2410
5053.91 2426
5054.58 2374
5055.25 2325
5055.92 2225
5056.60 2243
5057.27 2188
5057.94 2157
5058.61 2098
5059.28 2177
5059.95 2174
5060.62 2178
5061.29 2130
5061.96 2067
5062.64 2049
5063.31 2081
5063.98 2091
5064.65 2018
5065.32 2033
5065.99 2090
5066.66 2089
5067.34 2047
5068.01 2104
5068.68 2100
5069.35 2069
5070.02 2135
5070.70 2129
5071.37 2122
5072.04 2179
5072.71 2131
5073.38 2240
5074.06 2304
5074.73 2298
5075.40 2301
5076.07 2357
5076.74 2376
5077.42 2330
5078.09 2324
5078.76 2273
5079.43 2375
5080.11 2396
5080.78 2411
5081.45 2343
5082.12 2378
5082.80 2377
5083.47 2299
5084.14 2295
5084.82 2252
5085.49 2238
5086.16 2356
5086.83 2465
5087.51 2533
5088.18 2681
5088.85 2948
5089.53 3218
5090.20 3465
5090.87 3558
5091.55 3668
5092.22 3710
5092.89 3505
5093.57 3492
5094.24 3326
5094.91 3049
5095.59 2929
5096.26 2844
5096.93 2708
5097.61 2535
5098.28 2502
5098.96 2515
5099.63 2420
5100.30 2438
5100.98 2425
5101.65 2427
5102.32 2475
5103.00 2572
5103.67 2568
5104.35 2572
5105.02 2567
5105.70 2549
5106.37 2450
5107.04 2370
5107.72 2413
5108.39 2283
5109.07 2149
5109.74 2213
5110.42 2236
5111.09 2119
5111.77 2200
5112.44 2227
5113.11 2239
5113.79 2331
5114.46 2395
5115.14 2461
5115.81 2615
5116.49 2788
5117.16 2998
5117.84 3332
5118.51 3606
5119.19 3746
5119.86 3683
5120.54 3600
5121.21 3467
5121.89 3438
5122.57 3175
5123.24 2934
5123.92 2768
5124.59 2570
5125.27 2448
5125.94 2450
5126.62 2426
5127.29 2480
5127.97 2322
5128.64 2370
5129.32 2465
5130.00 2513
5130.67 2506
5131.35 2521
5132.02 2463
5132.70 2524
5133.38 2461
5134.05 2394
5134.73 2341
5135.40 2333
5136.08 2348
5136.76 2336
5137.43 2315
5138.11 2377
5138.79 2364
5139.46 2368
5140.14 2309
5140.82 2391
5141.49 2338
5142.17 2300
5142.85 2296
5143.52 2234
5144.20 2146
5144.88 2053
5145.55 2181
5146.23 2204
5146.91 2130
5147.58 2035
5148.26 2059
5148.94 2091
5149.61 2070
5150.29 2078
5150.97 2106
5151.65 2070
5152.32 2017
5153.00 1981
5153.68 1996
5154.36 2003
5155.03 2101
5155.71 2169
5156.39 2228
5157.07 2179
5157.74 2217
5158.42 2190
5159.10 2219
5159.78 2242
5160.45 2215
5161.13 2169
5161.81 2207
5162.49 2182
5163.17 2200
5163.84 2119
5164.52 2235
5165.20 2207
5165.88 2195
5166.56 2187
5167.24 2134
5167.91 2109
5168.59 2115
5169.27 2133
5169.95 2074
5170.63 2002
5171.31 2003
5171.98 2024
5172.66 1991
5173.34 1970
5174.02 2018
5174.70 1990
5175.38 2056
5176.06 2089
5176.74 2002
5177.41 2046
5178.09 2064
5178.77 2049
5179.45 2075
5180.13 2056
5180.81 2089
5181.49 2061
5182.17 2033
5182.85 2107
5183.53 2038
5184.21 1980
5184.89 1953
5185.57 1962
5186.24 1942
5186.92 1953
5187.60 1910
5188.28 1940
5188.96 1957
5189.64 1904
5190.32 1981
5191.00 1864
5191.68 1820
5192.36 1835
5193.04 1839
5193.72 1883
5194.40 1852
5195.08 1908
5195.76 1878
5196.44 1832
5197.12 1978
5197.80 1977
5198.48 1850
5199.16 1929
5199.84 1968
5200.52 1961
5201.21 1963
5201.89 1945
5202.57 2012
5203.25 2005
5203.93 2036
5204.61 1997
5205.29 1968
5205.97 1990
5206.65 2015
5207.33 1970
5208.01 2007
5208.69 1976
5209.37 1929
5210.06 1926
5210.74 1903
5211.42 1945
5212.10 1867
5212.78 1860
5213.46 1805
5214.14 1829
5214.82 1824
5215.51 1773
5216.19 1798
5216.87 1792
5217.55 1864
5218.23 1857
5218.91 1852
5219.60 1915
5220.28 1900
5220.96 1920
5221.64 1947
5222.32 1906
5223.00 1876
5223.69 1882
5224.37 1875
5225.05 1877
5225.73 1887
5226.41 1887
5227.10 1808
5227.78 1819
5228.46 1914
5229.14 1838
5229.83 1868
5230.51 1925
5231.19 1921
5231.87 1895
5232.56 1863
5233.24 1932
5233.92 1989
5234.60 1948
5235.29 1925
5235.97 2087
5236.65 2125
5237.34 2157
5238.02 2160
5238.70 2250
5239.38 2252
5240.07 2231
5240.75 2312
5241.43 2426
5242.12 2478
5242.80 2474
5243.48 2598
5244.17 2485
5244.85 2469
5245.53 2474
5246.22 2475
5246.90 2442
5247.58 2394
5248.27 2338
5248.95 2318
5249.63 2242
5250.32 2203
5251.00 2159
5251.69 2220
5252.37 2157
5253.05 2081
5253.74 2079
5254.42 1999
5255.11 1926
5255.79 1854
5256.47 1920
5257.16 1860
5257.84 1916
5258.53 1974
5259.21 1949
5259.89 1982
5260.58 1966
5261.26 2023
5261.95 2097
5262.63 2222
5263.32 2175
5264.00 2179
5264.69 2172
5265.37 2182
5266.06 2203
5266.74 2172
5267.43 2119
5268.11 2049
5268.79 2010
5269.48 2060
5270.16 2038
5270.85 2034
5271.53 2023
5272.22 1998
5272.91 2023
5273.59 1983
5274.28 1979
5274.96 2028
5275.65 2030
5276.33 2071
5277.02 1929
5277.70 2005
5278.39 2093
5279.07 2065
5279.76 2108
5280.45 2207
5281.13 2206
5281.82 2243
5282.50 2262
5283.19 2224
5283.87 2246
5284.56 2249
5285.25 2183
5285.93 2127
5286.62 2007
5287.30 2058
5287.99 2027
5288.68 2019
5289.36 2088
5290.05 2066
5290.74 2071
5291.42 2058
5292.11 2051
5292.79 2119
5293.48 2205
5294.17 2192
5294.85 2219
5295.54 2145
5296.23 2218
5296.91 2233
5297.60 2281
5298.29 2258
5298.98 2242
5299.66 2281
5300.35 2258
5301.04 2296
5301.72 2284
5302.41 2307
5303.10 2357
5303.78 2393
5304.47 2458
5305.16 2487
5305.85 2486
5306.53 2536
5307.22 2550
5307.91 2537
5308.60 2482
5309.28 2522
5309.97 2623
5310.66 2628
5311.35 2789
5312.03 2995
5312.72 3265
5313.41 3526
5314.10 3716
5314.79 3851
5315.47 3876
5316.16 3894
5316.85 3814
5317.54 3649
5318.23 3353
5318.91 3191
5319.60 2980
5320.29 2732
5320.98 2616
5321.67 2423
5322.36 2337
5323.04 2188
5323.73 2143
5324.42 2094
5325.11 2105
5325.80 1994
5326.49 2016
5327.18 1970
5327.86 1943
5328.55 2054
5329.24 2034
5329.93 1996
5330.62 1976
5331.31 1976
5332.00 1887
5332.69 1906
5333.38 1960
5334.06 1951
5334.75 1919
5335.44 1979
5336.13 1991
5336.82 1955
5337.51 1958
5338.20 1947
5338.89 1930
5339.58 1972
5340.27 1963
5340.96 2022
5341.65 2015
5342.34 1985
5343.03 2026
5343.72 2007
5344.41 2021
5345.10 2091
5345.79 2184
5346.48 2292
5347.17 2324
5347.86 2413
5348.55 2639
5349.24 2656
5349.93 2740
5350.62 2845
5351.31 2753
5352.00 2712
5352.69 2782
5353.38 2617
5354.07 2393
5354.76 2334
5355.45 2270
5356.14 2260
5356.83 2215
5357.52 2165
5358.21 2130
5358.90 2154
5359.59 2209
5360.29 2244
5360.98 2274
5361.67 2235
5362.36 2236
5363.05 2231
5363.74 2231
5364.43 2188
5365.12 2087
5365.81 2064
5366.50 2001
5367.20 1943
5367.89 1954
5368.58 1904
5369.27 2005
5369.96 1912
5370.65 1932
5371.34 1930
5372.04 1974
5372.73 1985
5373.42 1958
5374.11 1949
5374.80 1933
5375.49 1979
5376.19 1960
5376.88 1908
5377.57 1968
5378.26 1967
5378.95 1911
5379.65 1953
5380.34 1933
5381.03 1935
5381.72 1890
5382.42 1882
5383.11 1892
5383.80 1936
5384.49 1925
5385.19 1953
5385.88 1957
5386.57 1964
5387.26 2046
5387.96 2159
5388.65 2197
5389.34 2258
5390.03 2262
5390.73 2236
5391.42 2190
5392.11 2173
5392.80 2177
5393.50 2113
5394.19 2075
5394.88 2042
5395.58 2013
5396.27 1979
5396.96 1938
5397.66 1962
5398.35 1926
5399.04 1895
5399.74 1949
5400.43 1954
5401.12 1957
5401.82 1915
5402.51 1930
5403.20 1943
5403.90 1915
5404.59 1929
5405.29 1956
5405.98 1960
5406.67 1862
5407.37 1860
5408.06 1915
5408.75 1934
5409.45 1955
5410.14 1903
5410.84 1868
5411.53 1945
5412.23 1900
5412.92 1958
5413.61 1873
5414.31 1859
5415.00 1911
5415.70 1956
5416.39 1920
5417.09 1939
5417.78 1937
5418.47 1986
5419.17 2032
5419.86 2017
5420.56 1996
5421.25 1996
5421.95 2042
5422.64 2018
5423.34 1983
5424.03 1954
5424.73 1966
5425.42 2020
5426.12 2059
5426.81 2036
5427.51 1995
5428.20 2017
5428.90 1928
5429.59 1936
5430.29 1943
5430.99 1972
5431.68 1976
5432.38 1923
5433.07 1966
5433.77 1955
5434.46 1928
5435.16 1964
5435.85 1963
5436.55 1951
5437.25 2011
5437.94 2019
5438.64 2042
5439.33 1948
5440.03 1845
5440.73 1994
5441.42 2054
5442.12 2137
5442.81 2023
5443.51 2010
5444.21 2111
5444.90 2204
5445.60 2273
5446.29 2352
5446.99 2416
5447.69 2464
5448.38 2526
5449.08 2527
5449.78 2550
5450.47 2522
5451.17 2445
5451.87 2348
5452.56 2330
5453.26 2371
5453.96 2333
5454.65 2270
5455.35 2199
5456.05 2182
5456.75 2207
5457.44 2209
5458.14 2172
5458.84 2188
5459.53 2248
5460.23 2305
5460.93 2307
5461.63 2459
5462.32 2502
5463.02 2583
5463.72 2565
5464.42 2627
5465.11 2640
5465.81 2610
5466.51 2568
5467.21 2431
5467.90 2272
5468.60 2296
5469.30 2209
5470.00 2201
5470.70 2147
5471.39 2119
5472.09 2075
5472.79 2057
5473.49 2073
5474.19 2100
5474.88 2091
5475.58 2157
5476.28 2211
5476.98 2277
5477.68 2300
5478.38 2450
5479.07 2589
5479.77 2686
5480.47 2704
5481.17 2892
5481.87 2759
5482.57 2654
5483.27 2596
5483.96 2460
5484.66 2407
5485.36 2414
5486.06 2428
5486.76 2416
5487.46 2325
5488.16 2327
5488.86 2223
5489.56 2270
5490.26 2335
5490.96 2397
5491.65 2331
5492.35 2363
5493.05 2462
5493.75 2516
5494.45 2441
5495.15 2419
5495.85 2474
5496.55 2541
5497.25 2551
5497.95 2705
5498.65 2808
5499.35 3058
5500.05 3237
5500.75 3402
5501.45 3488
5502.15 3540
5502.85 3421
5503.55 3133
5504.25 2846
5504.95 2740
5505.65 2511
5506.35 2564
5507.05 2421
5507.75 2409
5508.45 2426
5509.15 2285
5509.85 2288
5510.55 2245
5511.25 2216
5511.95 2227
5512.65 2245
5513.35 2305
5514.05 2308
5514.76 2315
5515.46 2225
5516.16 2278
5516.86 2245
5517.56 2253
5518.26 2238
5518.96 2312
5519.66 2413
5520.36 2401
5521.06 2260
5521.77 2276
5522.47 2266
5523.17 2291
5523.87 2230
5524.57 2181
5525.27 2103
5525.97 2044
5526.67 1997
5527.38 2045
5528.08 2007
5528.78 2005
5529.48 2005
5530.18 2003
5530.88 1959
5531.59 1955
5532.29 1942
5532.99 2037
5533.69 2003
5534.39 1981
5535.10 2013
5535.80 2094
5536.50 2074
5537.20 2069
5537.90 2113
5538.61 2112
5539.31 2113
5540.01 2107
5540.71 2087
5541.42 2088
5542.12 2050
5542.82 2018
5543.52 2018
5544.23 2025
5544.93 2098
5545.63 2095
5546.33 2090
5547.04 2168
5547.74 2179
5548.44 2130
5549.15 2213
5549.85 2170
5550.55 2096
5551.26 2069
5551.96 2172
5552.66 2040
5553.36 1968
5554.07 2001
5554.77 1998
5555.47 1902
5556.18 1909
5556.88 1861
5557.58 1875
5558.29 1947
5558.99 1948
5559.70 2167
5560.40 2259
5561.10 2313
5561.81 2476
5562.51 2537
5563.21 2541
5563.92 2562
5564.62 2607
5565.33 2511
5566.03 2447
5566.73 2204
5567.44 2147
5568.14 2084
5568.85 2101
5569.55 2020
5570.25 1911
5570.96 1905
5571.66 1967
5572.37 2003
5573.07 1926
5573.78 1967
5574.48 1993
5575.19 2080
5575.89 2103
5576.59 2090
5577.30 2035
5578.00 2025
5578.71 2016
5579.41 1978
5580.12 1914
5580.82 1853
5581.53 1922
5582.23 1903
5582.94 1836
5583.64 1933
5584.35 1915
5585.05 2033
5585.76 1997
5586.46 2103
5587.17 2096
5587.88 1993
5588.58 2025
5589.29 2044
5589.99 2013
5590.70 2003
5591.40 2033
5592.11 2097
5592.81 2100
5593.52 2127
5594.23 2181
5594.93 2042
5595.64 1980
5596.34 1879
5597.05 1929
5597.76 1840
5598.46 1839
5599.17 1862
5599.87 1861
5600.58 1775
5601.29 1752
5601.99 1830
5602.70 1847
5603.41 1830
5604.11 1794
5604.82 1827
5605.52 1727
5606.23 1776
5606.94 1762
5607.64 1740
5608.35 1795
5609.06 1794
5609.76 1861
5610.47 1853
5611.18 1830
5611.88 1779
5612.59 1905
5613.30 1788
5614.01 1749
5614.71 1755
5615.42 1697
5616.13 1785
5616.83 1797
5617.54 1704
5618.25 1777
5618.96 1734
5619.66 1687
5620.37 1726
5621.08 1702
5621.79 1697
5622.49 1711
5623.20 1698
5623.91 1649
5624.62 1658
5625.32 1694
5626.03 1742
5626.74 1738
5627.45 1696
5628.16 1729
5628.86 1794
5629.57 1812
5630.28 1809
5630.99 1768
5631.70 1797
5632.40 1814
5633.11 1767
5633.82 1802
5634.53 1846
5635.24 1839
5635.95 1864
5636.65 1803
5637.36 1867
5638.07 1852
5638.78 1906
5639.49 1860
5640.20 1900
5640.91 1889
5641.61 1975
5642.32 1875
5643.03 1868
5643.74 1887
5644.45 1875
5645.16 1830
5645.87 1802
5646.58 1702
5647.29 1704
5648.00 1736
5648.70 1761
5649.41 1694
5650.12 1831
5650.83 1796
5651.54 1792
5652.25 1849
5652.96 1834
5653.67 1767
5654.38 1742
5655.09 1751
5655.80 1790
5656.51 1838
5657.22 1847
5657.93 1900
5658.64 1874
5659.35 1824
5660.06 1814
5660.77 1760
5661.48 1785
5662.19 1765
5662.90 1752
5663.61 1810
5664.32 1782
5665.03 1782
5665.74 1798
5666.45 1765
5667.16 1867
5667.87 1800
5668.58 1851
5669.29 1884
5670.00 1983
5670.71 1900
5671.42 1892
5672.13 1896
5672.84 1859
5673.56 1816
5674.27 1788
5674.98 1797
5675.69 1741
5676.40 1795
5677.11 1782
5677.82 1828
5678.53 1756
5679.24 1812
5679.95 1810
5680.67 1880
5681.38 1791
5682.09 1780
5682.80 1783
5683.51 1805
5684.22 1748
5684.93 1746
5685.65 1753
5686.36 1731
5687.07 1691
5687.78 1696
5688.49 1794
5689.20 1753
5689.92 1832
5690.63 1898
5691.34 1919
5692.05 1930
5692.76 1996
5693.47 1976
5694.19 1899
5694.90 1796
5695.61 1840
5696.32 1810
5697.04 1764
5697.75 1706
5698.46 1618
5699.17 1629
5699.89 1701
5700.60 1665
5701.31 1674
5702.02 1686
5702.74 1719
5703.45 1756
5704.16 1708
5704.87 1760
5705.59 1779
5706.30 1766
5707.01 1727
5707.72 1787
5708.44 1763
5709.15 1753
5709.86 1734
5710.58 1720
5711.29 1696
5712.00 1632
5712.72 1649
5713.43 1644
5714.14 1743
5714.86 1709
5715.57 1659
5716.28 1740
5717.00 1735
5717.71 1687
5718.42 1752
5719.14 1729
5719.85 1827
5720.56 1864
5721.28 1833
5721.99 1887
5722.71 1901
5723.42 1869
5724.13 1930
5724.85 1867
5725.56 1883
5726.28 1820
5726.99 1779
5727.70 1812
5728.42 1865
5729.13 1862
5729.85 1820
5730.56 1852
5731.28 1841
5731.99 1855
5732.70 1920
5733.42 1860
5734.13 1868
5734.85 1804
5735.56 1907
5736.28 1901
5736.99 1896
5737.71 1915
5738.42 1924
5739.14 1978
5739.85 1974
5740.57 1875
5741.28 1920
5742.00 1859
5742.71 1833
5743.43 1867
5744.14 1831
5744.86 1873
5745.57 1891
5746.29 1966
5747.00 1900
5747.72 1942
5748.43 1946
5749.15 1944
5749.87 1986
5750.58 2004
5751.30 1995
5752.01 1981
5752.73 2035
5753.44 2068
5754.16 2180
5754.88 2178
5755.59 2154
5756.31 2163
5757.02 2242
5757.74 2237
5758.46 2232
5759.17 2243
5759.89 2254
5760.60 2334
5761.32 2397
5762.04 2410
5762.75 2532
5763.47 2468
5764.19 2580
5764.90 2634
5765.62 2642
5766.34 2647
5767.05 2815
5767.77 3114
5768.49 3408
5769.20 3698
5769.92 4042
5770.64 4357
5771.35 4414
5772.07 4399
5772.79 3846
5773.50 3534
5774.22 3204
5774.94 2920
5775.65 2893
5776.37 2849
5777.09 2919
5777.81 3074
5778.52 3163
5779.24 3231
5779.96 3212
5780.68 3152
5781.39 3114
5782.11 2959
5782.83 2829
5783.55 2721
5784.26 2684
5784.98 2628
5785.70 2570
5786.42 2458
5787.14 2373
5787.85 2384
5788.57 2362
5789.29 2321
5790.01 2261
5790.73 2178
5791.44 2190
5792.16 2191
5792.88 2075
5793.60 2093
5794.32 2131
5795.03 2137
5795.75 2125
5796.47 2132
5797.19 2132
5797.91 2202
5798.63 2202
5799.35 2143
5800.06 2164
5800.78 2216
5801.50 2161
5802.22 2132
5802.94 2109
5803.66 2119
5804.38 2175
5805.10 2203
5805.82 2203
5806.53 2186
5807.25 2236
5807.97 2328
5808.69 2344
5809.41 2318
5810.13 2345
5810.85 2252
5811.57 2239
5812.29 2116
5813.01 2134
5813.73 2089
5814.45 2079
5815.17 2092
5815.89 2034
5816.61 2084
5817.33 2062
5818.05 2081
5818.77 2137
5819.49 2043
5820.20 2075
5820.92 2114
5821.64 2181
5822.36 2213
5823.09 2184
5823.81 2233
5824.53 2188
5825.25 2123
5825.97 2134
5826.69 2167
5827.41 2089
5828.13 2013
5828.85 2001
5829.57 1957
5830.29 1877
5831.01 2000
5831.73 1982
5832.45 1882
5833.17 1916
5833.89 1963
5834.61 1939
5835.33 1882
5836.05 1888
5836.78 1912
5837.50 1923
5838.22 1926
5838.94 1916
5839.66 1882
5840.38 1927
5841.10 1919
5841.82 1861
5842.54 1890
5843.27 1908
5843.99 1840
5844.71 1916
5845.43 1950
5846.15 1869
5846.87 1903
5847.59 1929
5848.32 1909
5849.04 1928
5849.76 1896
5850.48 1926
5851.20 1912
5851.93 1925
5852.65 1914
5853.37 1925
5854.09 1925
5854.81 1940
5855.54 1872
5856.26 1895
5856.98 1904
5857.70 1892
5858.42 1898
5859.15 1947
5859.87 1922
5860.59 1807
5861.31 1868
5862.04 1898
5862.76 1883
5863.48 1888
5864.20 1840
5864.93 1869
5865.65 1856
5866.37 1871
5867.10 1820
5867.82 1866
5868.54 1906
5869.26 1883
5869.99 1874
5870.71 1841
5871.43 1926
5872.16 1875
5872.88 1822
5873.60 1879
5874.33 1888
5875.05 1848
5875.77 1895
5876.50 1803
5877.22 1743
5877.94 1809
5878.67 1832
5879.39 1811
5880.11 1828
5880.84 1781
5881.56 1818
5882.28 1793
5883.01 1848
5883.73 1908
5884.46 1846
5885.18 1857
5885.90 1843
5886.63 1828
5887.35 1877
5888.08 1888
5888.80 1846
5889.52 1856
5890.25 1883
5890.97 1958
5891.70 1934
5892.42 1908
5893.15 1873
5893.87 1893
5894.59 1966
5895.32 1977
5896.04 1947
5896.77 1881
5897.49 1908
5898.22 1868
5898.94 1873
5899.67 1882
5900.39 1838
5901.12 1845
5901.84 1882
5902.57 1939
5903.29 1950
5904.02 1902
5904.74 1920
5905.47 1926
5906.19 1972
5906.92 1936
5907.64 1970
5908.37 1923
5909.09 1950
5909.82 2033
5910.55 1971
5911.27 1986
5912.00 2007
5912.72 2051
5913.45 2014
5914.17 2033
5914.90 2045
5915.63 1984
5916.35 2012
5917.08 2102
5917.80 2064
5918.53 2074
5919.25 2064
5919.98 2117
5920.71 2155
5921.43 2109
5922.16 2146
5922.89 2190
5923.61 2149
5924.34 2157
5925.06 2232
5925.79 2299
5926.52 2248
5927.24 2290
5927.97 2228
5928.70 2291
5929.42 2333
5930.15 2322
5930.88 2375
5931.60 2346
5932.33 2381
5933.06 2373
5933.78 2425
5934.51 2451
5935.24 2488
5935.97 2626
5936.69 2590
5937.42 2615
5938.15 2612
5938.87 2618
5939.60 2656
5940.33 2707
5941.06 2688
5941.78 2729
5942.51 2712
5943.24 2740
5943.97 2850
5944.69 2864
5945.42 2879
5946.15 2924
5946.88 2951
5947.60 3042
5948.33 3031
5949.06 3032
5949.79 3120
5950.52 3183
5951.24 3295
5951.97 3423
5952.70 3449
5953.43 3530
5954.16 3528
5954.88 3501
5955.61 3574
5956.34 3511
5957.07 3553
5957.80 3661
5958.53 3691
5959.25 3626
5959.98 3584
5960.71 3674
5961.44 3670
5962.17 3649
5962.90 3859
5963.63 3949
5964.36 3989
5965.08 4233
5965.81 4331
5966.54 4528
5967.27 4488
5968.00 4575
5968.73 4614
5969.46 4565
5970.19 4297
5970.92 4323
5971.65 4430
5972.37 4366
5973.10 4377
5973.83 4307
5974.56 4324
5975.29 4336
5976.02 4349
5976.75 4409
5977.48 4466
5978.21 4466
5978.94 4562
5979.67 4639
5980.40 4773
5981.13 4770
5981.86 4821
5982.59 4961
5983.32 4997
5984.05 4979
5984.78 4916
5985.51 4961
5986.24 5069
5986.97 5075
5987.70 5195
5988.43 5254
5989.16 5460
5989.89 5694
5990.62 5972
5991.35 6195
5992.08 6427
5992.81 6669
5993.54 6612
5994.27 6589
5995.00 6490
5995.74 6272
5996.47 6074
5997.20 6073
5997.93 5956
5998.66 5836
5999.39 5746
6000.12 5615
6000.85 5403
6001.58 5322
6002.31 5178
6003.04 5083
6003.78 4948
6004.51 4910
6005.24 4955
6005.97 4892
6006.70 4953
6007.43 5151
6008.16 5385
6008.90 5803
6009.63 6531
6010.36 7650
6011.09 9003
6011.82 10480
6012.55 12119
6013.29 13352
6014.02 14101
6014.75 14202
6015.48 13539
6016.21 12915
6016.95 11701
6017.68 10188
6018.41 8989
6019.14 7794
6019.87 6724
6020.61 5883
6021.34 5318
6022.07 4873
6022.80 4602
6023.54 4380
6024.27 4164
6025.00 3970
6025.73 3847
6026.47 3822
6027.20 3850
6027.93 3787
6028.66 3763
6029.40 3767
6030.13 3719
6030.86 3777
6031.59 3684
6032.33 3531
6033.06 3386
6033.79 3419
6034.53 3387
6035.26 3359
6035.99 3295
6036.73 3340
6037.46 3271
6038.19 3414
6038.93 3516
6039.66 3486
6040.39 3507
6041.13 3620
6041.86 3688
6042.59 3640
6043.33 3701
6044.06 3698
6044.79 3625
6045.53 3649
6046.26 3638
6047.00 3654
6047.73 3670
6048.46 3630
6049.20 3753
6049.93 3921
6050.67 4016
6051.40 4148
6052.13 4269
6052.87 4379
6053.60 4442
6054.34 4416
6055.07 4336
6055.81 4222
6056.54 4163
6057.27 4002
6058.01 4019
6058.74 3890
6059.48 3845
6060.21 3890
6060.95 3730
6061.68 3727
6062.42 3754
6063.15 3762
6063.89 3711
6064.62 3681
6065.36 3624
6066.09 3671
6066.83 3543
6067.56 3512
6068.30 3477
6069.03 3523
6069.77 3483
6070.50 3511
6071.24 3453
6071.97 3413
6072.71 3409
6073.44 3307
6074.18 3363
6074.91 3359
6075.65 3403
6076.39 3404
6077.12 3321
6077.86 3293
6078.59 3296
6079.33 3197
6080.06 3172
6080.80 3157
6081.54 3048
6082.27 3080
6083.01 3121
6083.74 3089
6084.48 3068
6085.22 3054
6085.95 3005
6086.69 3072
6087.42 3096
6088.16 3179
6088.90 3261
6089.63 3490
6090.37 3619
6091.11 3600
6091.84 3609
6092.58 3643
6093.32 3534
6094.05 3318
6094.79 3240
6095.53 3149
6096.26 3048
6097.00 2883
6097.74 2893
6098.47 2866
6099.21 2810
6099.95 2759
6100.69 2704
6101.42 2713
6102.16 2805
6102.90 2751
6103.63 2776
6104.37 2723
6105.11 2692
6105.85 2622
6106.58 2672
6107.32 2684
6108.06 2698
6108.80 2757
6109.53 2703
6110.27 2685
6111.01 2690
6111.75 2734
6112.49 2752
6113.22 2856
6113.96 2860
6114.70 2865
6115.44 2947
6116.17 2926
6116.91 2932
6117.65 2932
6118.39 2930
6119.13 2937
6119.87 2896
6120.60 2935
6121.34 2906
6122.08 2930
6122.82 2852
6123.56 2959
6124.30 3010
6125.03 2994
6125.77 2989
6126.51 2996
6127.25 3020
6127.99 3039
6128.73 3101
6129.47 3079
6130.21 3097
6130.94 3114
6131.68 3190
6132.42 3162
6133.16 3127
6133.90 3202
6134.64 3315
6135.38 3330
6136.12 3345
6136.86 3460
6137.60 3508
6138.34 3602
6139.08 3632
6139.81 3737
6140.55 3728
6141.29 3755
6142.03 3856
6142.77 3892
6143.51 3778
6144.25 3810
6144.99 3698
6145.73 3610
6146.47 3589
6147.21 3670
6147.95 3657
6148.69 3641
6149.43 3583
6150.17 3633
6150.91 3633
6151.65 3674
6152.39 3777
6153.13 3725
6153.87 3820
6154.61 3880
6155.35 3967
6156.09 3994
6156.83 3987
6157.58 4021
6158.32 4067
6159.06 4099
6159.80 4105
6160.54 4112
6161.28 4157
6162.02 4265
6162.76 4419
6163.50 4668
6164.24 4869
6164.98 4982
6165.72 5226
6166.46 5290
6167.21 5544
6167.95 5550
6168.69 5544
6169.43 5437
6170.17 5429
6170.91 5227
6171.65 5202
6172.39 5170
6173.14 5120
6173.88 5146
6174.62 5084
6175.36 5192
6176.10 5172
6176.84 5197
6177.59 5388
6178.33 5667
6179.07 6066
6179.81 6812
6180.55 7686
6181.30 8700
6182.04 9536
6182.78 10271
6183.52 10653
6184.26 10570
6185.01 10342
6185.75 9718
6186.49 8725
6187.23 7937
6187.97 7330
6188.72 6696
6189.46 6165
6190.20 5916
6190.94 5718
6191.69 5726
6192.43 5674
6193.17 5438
6193.92 5460
6194.66 5299
6195.40 5375
6196.14 5225
6196.89 5181
6197.63 5203
6198.37 5048
6199.12 5091
6199.86 5023
6200.60 5069
6201.34 5056
6202.09 5108
6202.83 5320
6203.57 5639
6204.32 6119
6205.06 7049
6205.80 8283
6206.55 10218
6207.29 12518
6208.03 14495
6208.78 15942
6209.52 17107
6210.27 17177
6211.01 16496
6211.75 15065
6212.50 13353
6213.24 11542
6213.98 10022
6214.73 8389
6215.47 7241
6216.22 6362
6216.96 5580
6217.71 5073
6218.45 4741
6219.19 4479
6219.94 4489
6220.68 4241
6221.43 4175
6222.17 4144
6222.92 3997
6223.66 3998
6224.40 3891
6225.15 3818
6225.89 3672
6226.64 3561
6227.38 3417
6228.13 3341
6228.87 3176
6229.62 3089
6230.36 3080
6231.11 3073
6231.85 3143
6232.60 3110
6233.34 3097
6234.09 3207
6234.83 3275
6235.58 3349
6236.32 3349
6237.07 3339
6237.81 3339
6238.56 3409
6239.30 3481
6240.05 3459
6240.80 3508
6241.54 3710
6242.29 3829
6243.03 3915
6243.78 3949
6244.52 4117
6245.27 4192
6246.02 4150
6246.76 4180
6247.51 4191
6248.25 4097
6249.00 3975
6249.75 3887
6250.49 3864
6251.24 3801
6251.98 3715
6252.73 3540
6253.48 3504
6254.22 3460
6254.97 3407
6255.72 3390
6256.46 3304
6257.21 3290
6257.95 3227
6258.70 3185
6259.45 3238
6260.19 3216
6260.94 3208
6261.69 3227
6262.43 3162
6263.18 3123
6263.93 3083
6264.68 3045
6265.42 3000
6266.17 2944
6266.92 2931
6267.66 2868
6268.41 2941
6269.16 2942
6269.91 2939
6270.65 3003
6271.40 2904
6272.15 2928
6272.89 2908
6273.64 3049
6274.39 3046
6275.14 2985
6275.88 3032
6276.63 3117
6277.38 3110
6278.13 3095
6278.88 3040
6279.62 2996
6280.37 2940
6281.12 2916
6281.87 2880
6282.62 2732
6283.36 2717
6284.11 2663
6284.86 2608
6285.61 2630
6286.36 2632
6287.10 2622
6287.85 2549
6288.60 2556
6289.35 2558
6290.10 2582
6290.85 2500
6291.59 2491
6292.34 2554
6293.09 2510
6293.84 2544
6294.59 2536
6295.34 2542
6296.09 2562
6296.84 2497
6297.58 2469
6298.33 2530
6299.08 2433
6299.83 2423
6300.58 2394
6301.33 2414
6302.08 2364
6302.83 2294
6303.58 2309
6304.33 2346
6305.08 2390
6305.83 2388
6306.58 2373
6307.32 2296
6308.07 2324
6308.82 2304
6309.57 2397
6310.32 2376
6311.07 2379
6311.82 2351
6312.57 2341
6313.32 2384
6314.07 2349
6314.82 2331
6315.57 2278
6316.32 2342
6317.07 2385
6317.82 2313
6318.57 2296
6319.32 2268
6320.07 2174
6320.82 2229
6321.57 2139
6322.32 2122
6323.07 2208
6323.82 2178
6324.58 2181
6325.33 2134
6326.08 2144
6326.83 2177
6327.58 2165
6328.33 2179
6329.08 2128
6329.83 2173
6330.58 2140
6331.33 2064
6332.08 2103
6332.83 2138
6333.58 2086
6334.34 2128
6335.09 2119
6335.84 2179
6336.59 2093
6337.34 2108
6338.09 2117
6338.84 2138
6339.59 2178
6340.35 2148
6341.10 2162
6341.85 2091
6342.60 2116
6343.35 2132
6344.10 2153
6344.86 2195
6345.61 2260
6346.36 2287
6347.11 2360
6347.86 2395
6348.62 2454
6349.37 2533
6350.12 2492
6350.87 2505
6351.62 2515
6352.38 2442
6353.13 2367
6353.88 2448
6354.63 2456
6355.38 2329
6356.14 2358
6356.89 2269
6357.64 2289
6358.39 2228
6359.15 2166
6359.90 2204
6360.65 2145
6361.40 2104
6362.16 2126
6362.91 2102
6363.66 2134
6364.42 2145
6365.17 2136
6365.92 2145
6366.67 2201
6367.43 2200
6368.18 2202
6368.93 2155
6369.69 2145
6370.44 2183
6371.19 2145
6371.95 2076
6372.70 2063
6373.45 2094
6374.21 2078
6374.96 2051
6375.71 2053
6376.47 2061
6377.22 2102
6377.98 2131
6378.73 2185
6379.48 2071
6380.24 2143
6380.99 2091
6381.74 2065
6382.50 2071
6383.25 2052
6384.01 2104
6384.76 2116
6385.51 2112
6386.27 2087
6387.02 2016
6387.78 2039
6388.53 2031
6389.29 2026
6390.04 2014
6390.79 2057
6391.55 2004
6392.30 2004
6393.06 2015
6393.81 2110
6394.57 2072
6395.32 2051
6396.08 2102
6396.83 2202
6397.59 2158
6398.34 2123
6399.10 2123
6399.85 2133
6400.61 2132
6401.36 2096
6402.12 2072
6402.87 2078
6403.63 2072
6404.38 2054
6405.14 2057
6405.89 2120
6406.65 2074
6407.40 2038
6408.16 2082
6408.91 2027
6409.67 2014
6410.43 2024
6411.18 2006
6411.94 1968
6412.69 2011
6413.45 1944
6414.20 1964
6414.96 2006
6415.72 2070
6416.47 2059
6417.23 2043
6417.98 2014
6418.74 2000
6419.50 1947
6420.25 1989
6421.01 1964
6421.77 2008
6422.52 2004
6423.28 1991
6424.03 2065
6424.79 2016
6425.55 2012
6426.30 1983
6427.06 2039
6427.82 2031
6428.57 1999
6429.33 2072
6430.09 2091
6430.84 2079
6431.60 2044
6432.36 2075
6433.11 2117
6433.87 2091
6434.63 2085
6435.39 2136
6436.14 2163
6436.90 2183
6437.66 2232
6438.41 2211
6439.17 2281
6439.93 2309
6440.69 2202
6441.44 2287
6442.20 2308
6442.96 2310
6443.72 2297
6444.47 2310
6445.23 2348
6445.99 2399
6446.75 2403
6447.50 2458
6448.26 2469
6449.02 2601
6449.78 2572
6450.54 2530
6451.29 2497
6452.05 2519
6452.81 2463
6453.57 2521
6454.33 2464
6455.08 2494
6455.84 2510
6456.60 2542
6457.36 2527
6458.12 2464
6458.88 2450
6459.64 2506
6460.39 2594
6461.15 2537
6461.91 2629
6462.67 2703
6463.43 2648
6464.19 2642
6464.95 2710
6465.70 2740
6466.46 2787
6467.22 2724
6467.98 2728
6468.74 2762
6469.50 2749
6470.26 2753
6471.02 2838
6471.78 2763
6472.54 2762
6473.30 2748
6474.05 2789
6474.81 2867
6475.57 2884
6476.33 2862
6477.09 2889
6477.85 3032
6478.61 3033
6479.37 3101
6480.13 3154
6480.89 3161
6481.65 3268
6482.41 3244
6483.17 3336
6483.93 3355
6484.69 3501
6485.45 3536
6486.21 3473
6486.97 3520
6487.73 3475
6488.49 3491
6489.25 3526
6490.01 3524
6490.77 3592
6491.53 3701
6492.29 3651
6493.05 3663
6493.81 3690
6494.57 3591
6495.33 3536
6496.10 3577
6496.86 3605
6497.62 3572
6498.38 3473
6499.14 3551
6499.90 3495
6500.66 3548
6501.42 3584
6502.18 3673
6502.94 3839
6503.70 4274
6504.47 5049
6505.23 6347
6505.99 8020
6506.75 10172
6507.51 12363
6508.27 13707
6509.03 14522
6509.79 14557
6510.56 13582
6511.32 12259
6512.08 10744
6512.84 9003
6513.60 7587
6514.36 6435
6515.13 5502
6515.89 4842
6516.65 4336
6517.41 3960
6518.17 3808
6518.94 3664
6519.70 3593
6520.46 3518
6521.22 3532
6521.98 3416
6522.75 3445
6523.51 3471
6524.27 3533
6525.03 3643
6525.79 3760
6526.56 3798
6527.32 3899
6528.08 3834
6528.84 3737
6529.61 3683
6530.37 3638
6531.13 3544
6531.90 3460
6532.66 3354
6533.42 3371
6534.18 3317
6534.95 3292
6535.71 3328
6536.47 3363
6537.24 3479
6538.00 3468
6538.76 3328
6539.53 3303
6540.29 3176
6541.05 3255
6541.82 3163
6542.58 3106
6543.34 3199
6544.11 3292
6544.87 3425
6545.63 3557
6546.40 3677
6547.16 3644
6547.92 3690
6548.69 3661
6549.45 3611
6550.21 3511
6550.98 3585
6551.74 3481
6552.51 3550
6553.27 3612
6554.03 3567
6554.80 3501
6555.56 3557
6556.33 3635
6557.09 3685
6557.85 3745
6558.62 3697
6559.38 3785
6560.15 3719
6560.91 3793
6561.68 3783
6562.44 3871
6563.21 3852
6563.97 3728
6564.74 3686
6565.50 3703
6566.26 3746
6567.03 3744
6567.79 3688
6568.56 3700
6569.32 3704
6570.09 3736
6570.85 3694
6571.62 3718
6572.38 3714
6573.15 3732
6573.91 3725
6574.68 3787
6575.44 3747
6576.21 3726
6576.98 3829
6577.74 3903
6578.51 3795
6579.27 3846
6580.04 3833
6580.80 3984
6581.57 3999
6582.33 4019
6583.10 3994
6583.87 4010
6584.63 4004
6585.40 3999
6586.16 3947
6586.93 3941
6587.70 3885
6588.46 3779
6589.23 3945
6589.99 3933
6590.76 4213
6591.53 4423
6592.29 4753
6593.06 5005
6593.82 5232
6594.59 5546
6595.36 5593
6596.12 5776
6596.89 5922
6597.66 5882
6598.42 5731
6599.19 5582
6599.96 5267
6600.72 4920
6601.49 4566
6602.26 4390
6603.02 4150
6603.79 3952
6604.56 3773
6605.33 3765
6606.09 3679
6606.86 3589
6607.63 3566
6608.39 3548
6609.16 3491
6609.93 3530
6610.70 3440
6611.46 3397
6612.23 3365
6613.00 3376
6613.77 3474
6614.53 3393
6615.30 3406
6616.07 3370
6616.84 3331
6617.60 3520
6618.37 3501
6619.14 3558
6619.91 3630
6620.68 3886
6621.44 4066
6622.21 4289
6622.98 4208
6623.75 4210
6624.52 4200
6625.28 4231
6626.05 4096
6626.82 3969
6627.59 3932
6628.36 3735
6629.13 3608
6629.89 3613
6630.66 3578
6631.43 3594
6632.20 3658
6632.97 3795
6633.74 4005
6634.51 4030
6635.27 4233
6636.04 4310
6636.81 4410
6637.58 4503
6638.35 4609
6639.12 4839
6639.89 5036
6640.66 5273
6641.43 5378
6642.19 5446
6642.96 5496
6643.73 5357
6644.50 5049
6645.27 4756
6646.04 4319
6646.81 3999
6647.58 3713
6648.35 3593
6649.12 3393
6649.89 3256
6650.66 3120
6651.43 3028
6652.20 3091
6652.97 2965
6653.74 2918
6654.51 2888
6655.28 2931
6656.05 2871
6656.82 2803
6657.59 2860
6658.36 2826
6659.13 2781
6659.90 2887
6660.67 2970
6661.44 2962
6662.21 2966
6662.98 3003
6663.75 2912
6664.52 2877
6665.29 2821
6666.06 2800
6666.83 2782
6667.60 2821
6668.37 2818
6669.14 2825
6669.91 2981
6670.68 2981
6671.46 3034
6672.23 2995
6673.00 2923
6673.77 2870
6674.54 2923
6675.31 2867
6676.08 2802
6676.85 2827
6677.62 2847
6678.40 2923
6679.17 2926
6679.94 2885
6680.71 2887
6681.48 2939
6682.25 2978
6683.02 2957
6683.80 2965
6684.57 3039
6685.34 3230
6686.11 3265
6686.88 3201
6687.65 3128
6688.43 3001
6689.20 2867
6689.97 2820
6690.74 2688
6691.51 2694
6692.29 2613
6693.06 2621
6693.83 2580
6694.60 2553
6695.37 2488
6696.15 2534
6696.92 2483
6697.69 2511
6698.46 2531
6699.24 2499
6700.01 2421
6700.78 2526
6701.55 2447
6702.33 2422
6703.10 2449
6703.87 2467
6704.64 2373
6705.42 2332
6706.19 2301
6706.96 2323
6707.74 2384
6708.51 2268
6709.28 2262
6710.06 2294
6710.83 2191
6711.60 2209
6712.37 2212
6713.15 2246
6713.92 2235
6714.69 2196
6715.47 2193
6716.24 2125
6717.01 2163
6717.79 2143
6718.56 2181
6719.34 2075
6720.11 2073
6720.88 2090
6721.66 2058
6722.43 2057
6723.20 2016
6723.98 2033
6724.75 2050
6725.53 2006
6726.30 1998
6727.07 2018
6727.85 2029
6728.62 2057
6729.40 2037
6730.17 2035
6730.95 2091
6731.72 2048
6732.49 2105
6733.27 2099
6734.04 2131
6734.82 2061
6735.59 2058
6736.37 2076
6737.14 2087
6737.92 2070
6738.69 2102
6739.47 2093
6740.24 2097
6741.01 2158
6741.79 2181
6742.56 2152
6743.34 2126
6744.11 2175
6744.89 2212
6745.67 2172
6746.44 2207
6747.22 2227
6747.99 2220
6748.77 2257
6749.54 2252
6750.32 2300
6751.09 2333
6751.87 2342
6752.64 2357
6753.42 2498
6754.19 2464
6754.97 2501
6755.75 2361
6756.52 2316
6757.30 2374
6758.07 2348
6758.85 2281
6759.63 2269
6760.40 2283
6761.18 2277
6761.95 2232
6762.73 2264
6763.51 2190
6764.28 2220
6765.06 2285
6765.83 2300
6766.61 2250
6767.39 2245
6768.16 2349
6768.94 2270
6769.72 2336
6770.49 2257
6771.27 2264
6772.05 2209
6772.82 2133
6773.60 2079
6774.38 2116
6775.15 2081
6775.93 2103
6776.71 2056
6777.48 2073
6778.26 2036
6779.04 1999
6779.82 2078
6780.59 2090
6781.37 2093
6782.15 2064
6782.92 1971
6783.70 2043
6784.48 2017
6785.26 2005
6786.03 2041
6786.81 1985
6787.59 2035
6788.37 1955
6789.14 1923
6789.92 1919
6790.70 1926
6791.48 1915
6792.25 1870
6793.03 1855
6793.81 1901
6794.59 1852
6795.37 1876
6796.14 1875
6796.92 1933
6797.70 1973
6798.48 1880
6799.26 1945
6800.04 2040
6800.81 2071
6801.59 1999
6802.37 1880
6803.15 1940
6803.93 2002
6804.71 1941
6805.48 1944
6806.26 1899
6807.04 1895
6807.82 1957
6808.60 1908
6809.38 1913
6810.16 1873
6810.94 1912
6811.71 1946
6812.49 1842
6813.27 1845
6814.05 1893
6814.83 1883
6815.61 1819
6816.39 1872
6817.17 1850
6817.95 1864
6818.73 1943
6819.51 1976
6820.29 1952
6821.07 1907
6821.84 1912
6822.62 1953
6823.40 1940
6824.18 1889
6824.96 1890
6825.74 1901
6826.52 1873
6827.30 1885
6828.08 1876
6828.86 1909
6829.64 1875
6830.42 1827
6831.20 1827
6831.98 1920
6832.76 1977
6833.54 1942
6834.32 2005
6835.10 2152
6835.88 2381
6836.66 2697
6837.44 2948
6838.22 3196
6839.01 3373
6839.79 3523
6840.57 3491
6841.35 3269
6842.13 3075
6842.91 2816
6843.69 2617
6844.47 2497
6845.25 2340
6846.03 2281
6846.81 2204
6847.59 2144
6848.37 2235
6849.16 2314
6849.94 2400
6850.72 2431
6851.50 2533
6852.28 2513
6853.06 2412
6853.84 2325
6854.62 2247
6855.41 2276
6856.19 2214
6856.97 2140
6857.75 2168
6858.53 2092
6859.31 2031
6860.10 2019
6860.88 2002
6861.66 2013
6862.44 1955
6863.22 2004
6864.00 2040
6864.79 2082
6865.57 2016
6866.35 2059
6867.13 2125
6867.91 2125
6868.70 2170
6869.48 2179
6870.26 2237
6871.04 2252
6871.83 2162
6872.61 2242
6873.39 2275
6874.17 2313
6874.96 2316
6875.74 2289
6876.52 2267
6877.30 2320
6878.09 2388
6878.87 2470
6879.65 2617
6880.43 2713
6881.22 2785
6882.00 2821
6882.78 2836
6883.57 2844
6884.35 2865
6885.13 2769
6885.92 2797
6886.70 2903
6887.48 3071
6888.27 3123
6889.05 3259
6889.83 3219
6890.62 3193
6891.40 3071
6892.18 2962
6892.97 2810
6893.75 2700
6894.53 2656
6895.32 2565
6896.10 2563
6896.88 2618
6897.67 2554
6898.45 2580
6899.24 2591
6900.02 2607
6900.80 2641
6901.59 2620
6902.37 2602
6903.16 2618
6903.94 2602
6904.73 2550
6905.51 2552
6906.29 2556
6907.08 2448
6907.86 2468
6908.65 2524
6909.43 2478
6910.22 2463
6911.00 2433
6911.79 2392
6912.57 2376
6913.35 2432
6914.14 2543
6914.92 2471
6915.71 2478
6916.49 2506
6917.28 2578
6918.06 2617
6918.85 2604
6919.63 2547
6920.42 2562
6921.20 2600
6921.99 2691
6922.78 2596
6923.56 2524
6924.35 2697
6925.13 2720
6925.92 2753
6926.70 2784
6927.49 2885
6928.27 2968
6929.06 2961
6929.84 3022
6930.63 2996
6931.42 2949
6932.20 3051
6932.99 3002
6933.77 2919
6934.56 2820
6935.35 2888
6936.13 2964
6936.92 3082
6937.70 3125
6938.49 3236
6939.28 3335
6940.06 3495
6940.85 3682
6941.63 3864
6942.42 4022
6943.21 4032
6943.99 4162
6944.78 4225
6945.57 4203
6946.35 4202
6947.14 4132
6947.93 4061
6948.71 4102
6949.50 4046
6950.29 3886
6951.07 3794
6951.86 3709
6952.65 3703
6953.44 3649
6954.22 3628
6955.01 3617
6955.80 3670
6956.58 3699
6957.37 3737
6958.16 3712
6958.95 3745
6959.73 3732
6960.52 3734
6961.31 3741
6962.09 3775
6962.88 3874
6963.67 3997
6964.46 4030
6965.25 4113
6966.03 4404
6966.82 4599
6967.61 4771
6968.40 5053
6969.18 5212
6969.97 5202
6970.76 5309
6971.55 5283
6972.34 5268
6973.12 5270
6973.91 5229
6974.70 5180
6975.49 5130
6976.28 5174
6977.07 5205
6977.85 5225
6978.64 5479
6979.43 5755
6980.22 6279
6981.01 6987
6981.80 8191
6982.59 9993
6983.37 12165
6984.16 14603
6984.95 16911
6985.74 18414
6986.53 18984
6987.32 18572
6988.11 17086
6988.90 15319
6989.69 13480
6990.47 11400
6991.26 9615
6992.05 8056
6992.84 7037
6993.63 6070
6994.42 5333
6995.21 4808
6996.00 4401
6996.79 4218
6997.58 3976
6998.37 3831
6999.16 3751
6999.95 3645
7000.74 3614
7001.53 3493
7002.32 3466
7003.11 3414
7003.90 3250
7004.69 3120
7005.48 3127
7006.27 2992
7007.06 2943
7007.85 2900
7008.64 2953
7009.43 3064
7010.22 3125
7011.01 3255
7011.80 3485
7012.59 3589
7013.38 3642
7014.17 3699
7014.96 3657
7015.75 3638
7016.54 3609
7017.33 3403
7018.12 3438
7018.91 3380
7019.70 3335
7020.49 3440
7021.28 3471
7022.07 3682
7022.87 3747
7023.66 3910
7024.45 4086
7025.24 4354
7026.03 4742
7026.82 5094
7027.61 5316
7028.40 5410
7029.19 5325
7029.99 5165
7030.78 4920
7031.57 4617
7032.36 4334
7033.15 3956
7033.94 3665
7034.74 3527
7035.53 3401
7036.32 3293
7037.11 3187
7037.90 3191
7038.69 3125
7039.49 3070
7040.28 3108
7041.07 3106
7041.86 3032
7042.65 3067
7043.45 3089
7044.24 3037
7045.03 3042
7045.82 3015
7046.61 3068
7047.41 3086
7048.20 3139
7048.99 3222
7049.78 3183
7050.58 3255
7051.37 3250
7052.16 3181
7052.95 3168
7053.75 3075
7054.54 2988
7055.33 2974
7056.13 2951
7056.92 2932
7057.71 2962
7058.50 3075
7059.30 3017
7060.09 2931
7060.88 2940
7061.68 2822
7062.47 2804
7063.26 2783
7064.06 2853
7064.85 2772
7065.64 2750
7066.44 2799
7067.23 2725
7068.02 2716
7068.82 2727
7069.61 2637
7070.40 2639
7071.20 2568
7071.99 2589
7072.78 2566
7073.58 2581
7074.37 2550
7075.17 2527
7075.96 2505
7076.75 2524
7077.55 2475
7078.34 2456
7079.14 2430
7079.93 2502
7080.72 2499
7081.52 2510
7082.31 2438
7083.11 2421
7083.90 2420
7084.70 2332
7085.49 2338
7086.28 2363
7087.08 2344
7087.87 2325
7088.67 2312
7089.46 2271
7090.26 2244
7091.05 2245
7091.85 2195
7092.64 2177
7093.44 2189
7094.23 2180
7095.03 2224
7095.82 2197
7096.62 2273
7097.41 2247
7098.21 2174
7099.00 2159
7099.80 2193
7100.59 2197
7101.39 2184
7102.18 2149
7102.98 2110
7103.77 2164
7104.57 2119
7105.37 2126
7106.16 2136
7106.96 2135
7107.75 2094
7108.55 2066
7109.34 2040
7110.14 1978
7110.94 1952
7111.73 1916
7112.53 1942
7113.32 1944
7114.12 2009
7114.92 1962
7115.71 1941
7116.51 1922
7117.30 1934
7118.10 1998
7118.90 1975
7119.69 1996
7120.49 2013
7121.29 1941
7122.08 1871
7122.88 1887
7123.68 1920
7124.47 1826
7125.27 1809
7126.07 1828
7126.86 1835
7127.66 1830
7128.46 1878
7129.25 1884
7130.05 1867
7130.85 1912
7131.64 1927
7132.44 1947
7133.24 1885
7134.04 1840
7134.83 1851
7135.63 1831
7136.43 1800
7137.23 1838
7138.02 1829
7138.82 1752
7139.62 1718
7140.42 1714
7141.21 1753
7142.01 1730
7142.81 1722
7143.61 1696
7144.40 1668
7145.20 1618
7146.00 1638
7146.80 1626
7147.59 1675
7148.39 1672
7149.19 1639
7149.99 1659
7150.79 1592
7151.59 1667
7152.38 1658
7153.18 1667
7153.98 1696
7154.78 1660
7155.58 1705
7156.38 1667
7157.17 1639
7157.97 1660
7158.77 1625
7159.57 1662
7160.37 1650
7161.17 1586
7161.97 1589
7162.76 1570
7163.56 1577
7164.36 1576
7165.16 1586
7165.96 1593
7166.76 1610
7167.56 1578
7168.36 1572
7169.16 1573
7169.96 1556
7170.75 1569
7171.55 1574
7172.35 1568
7173.15 1549
7173.95 1522
7174.75 1534
7175.55 1511
7176.35 1497
7177.15 1515
7177.95 1530
7178.75 1558
7179.55 1541
7180.35 1589
7181.15 1590
7181.95 1542
7182.75 1585
7183.55 1551
7184.35 1595
7185.15 1502
7185.95 1507
7186.75 1533
7187.55 1477
7188.35 1460
7189.15 1406
7189.95 1453
7190.75 1460
7191.55 1489
7192.35 1454
7193.15 1497
7193.95 1416
7194.75 1398
7195.55 1459
7196.35 1451
7197.15 1457
7197.95 1481
7198.76 1466
7199.56 1511
7200.36 1496
7201.16 1549
7201.96 1508
7202.76 1476
7203.56 1495
7204.36 1478
7205.16 1441
7205.96 1442
7206.77 1394
7207.57 1436
7208.37 1435
7209.17 1415
7209.97 1426
7210.77 1512
7211.57 1495
7212.38 1465
7213.18 1476
7213.98 1523
7214.78 1504
7215.58 1464
7216.38 1392
7217.19 1447
7217.99 1486
7218.79 1434
7219.59 1411
7220.39 1417
7221.20 1491
7222.00 1447
7222.80 1418
7223.60 1488
7224.40 1447
7225.21 1462
7226.01 1444
7226.81 1442
7227.61 1461
7228.42 1475
7229.22 1439
7230.02 1395
7230.82 1417
7231.63 1457
7232.43 1458
7233.23 1489
7234.03 1524
7234.84 1523
7235.64 1547
7236.44 1671
7237.25 1647
7238.05 1629
7238.85 1629
7239.65 1598
7240.46 1558
7241.26 1531
7242.06 1516
7242.87 1479
7243.67 1512
7244.47 1476
7245.28 1423
7246.08 1369
7246.88 1364
7247.69 1396
7248.49 1367
7249.30 1382
7250.10 1387
7250.90 1424
7251.71 1432
7252.51 1385
7253.31 1364
7254.12 1382
7254.92 1316
7255.73 1348
7256.53 1343
7257.33 1320
7258.14 1332
7258.94 1419
7259.75 1389
7260.55 1349
7261.35 1384
7262.16 1378
7262.96 1367
7263.77 1389
7264.57 1372
7265.38 1388
7266.18 1418
7266.99 1391
7267.79 1336
7268.59 1351
7269.40 1444
7270.20 1389
7271.01 1365
7271.81 1389
7272.62 1434
7273.42 1415
7274.23 1440
7275.03 1418
7275.84 1449
7276.64 1452
7277.45 1430
7278.25 1477
7279.06 1467
7279.86 1474
7280.67 1531
7281.48 1655
7282.28 1692
7283.09 1822
7283.89 1813
7284.70 1919
7285.50 1933
7286.31 1866
7287.11 1882
7287.92 1820
7288.73 1706
7289.53 1635
7290.34 1537
7291.14 1484
7291.95 1477
7292.76 1391
7293.56 1471
7294.37 1426
7295.17 1382
7295.98 1425
7296.79 1416
7297.59 1410
7298.40 1396
7299.21 1399
7300.01 1398
7300.82 1436
7301.62 1397
7302.43 1395
7303.24 1373
7304.04 1373
7304.85 1368
7305.66 1439
7306.46 1408
7307.27 1347
7308.08 1402
7308.89 1458
7309.69 1414
7310.50 1422
7311.31 1425
7312.11 1408
7312.92 1400
7313.73 1435
7314.53 1446
7315.34 1473
7316.15 1490
7316.96 1574
7317.76 1686
7318.57 1714
7319.38 1816
7320.19 1794
7320.99 1740
7321.80 1671
7322.61 1583
7323.42 1592
7324.22 1559
7325.03 1474
7325.84 1470
7326.65 1428
7327.46 1454
7328.26 1393
7329.07 1468
7329.88 1444
7330.69 1438
7331.50 1433
7332.30 1344
7333.11 1418
7333.92 1377
7334.73 1383
7335.54 1417
7336.35 1423
7337.15 1421
7337.96 1445
7338.77 1385
7339.58 1423
7340.39 1408
7341.20 1359
7342.01 1368
7342.82 1392
7343.62 1423
7344.43 1404
7345.24 1405
7346.05 1411
7346.86 1346
7347.67 1323
7348.48 1349
7349.29 1384
7350.10 1378
7350.91 1317
7351.71 1342
7352.52 1324
7353.33 1345
7354.14 1361
7354.95 1330
7355.76 1364
7356.57 1348
7357.38 1372
7358.19 1387
7359.00 1451
7359.81 1408
7360.62 1361
7361.43 1463
7362.24 1491
7363.05 1406
7363.86 1413
7364.67 1443
7365.48 1435
7366.29 1412
7367.10 1389
7367.91 1407
7368.72 1427
7369.53 1341
7370.34 1365
7371.15 1324
7371.96 1294
7372.77 1358
7373.58 1364
7374.39 1276
7375.20 1301
7376.01 1304
7376.82 1316
7377.63 1352
7378.45 1412
7379.26 1476
7380.07 1459
7380.88 1494
7381.69 1563
7382.50 1532
7383.31 1538
7384.12 1490
7384.93 1497
7385.74 1500
7386.56 1389
7387.37 1347
7388.18 1382
7388.99 1356
7389.80 1365
7390.61 1292
7391.42 1324
7392.24 1311
7393.05 1273
7393.86 1314
7394.67 1243
7395.48 1249
7396.29 1242
7397.10 1233
7397.92 1288
7398.73 1254
7399.54 1242
7400.35 1231
7401.16 1239
7401.98 1275
7402.79 1290
7403.60 1234
7404.41 1237
7405.23 1212
7406.04 1236
7406.85 1237
7407.66 1261
7408.47 1265
7409.29 1213
7410.10 1201
7410.91 1271
7411.72 1251
7412.54 1210
7413.35 1289
7414.16 1272
7414.98 1256
7415.79 1217
7416.60 1201
7417.41 1208
7418.23 1234
7419.04 1243
7419.85 1242
7420.67 1235
7421.48 1193
7422.29 1198
7423.11 1220
7423.92 1217
7424.73 1204
7425.54 1183
7426.36 1256
7427.17 1252
7427.99 1228
7428.80 1255
7429.61 1199
7430.43 1183
7431.24 1149
7432.05 1189
7432.87 1206
7433.68 1187
7434.49 1235
7435.31 1182
7436.12 1138
7436.94 1172
7437.75 1093
7438.56 1181
7439.38 1173
7440.19 1184
7441.01 1232
7441.82 1236
7442.64 1205
7443.45 1180
7444.26 1246
7445.08 1263
7445.89 1211
7446.71 1256
7447.52 1174
7448.34 1168
7449.15 1139
7449.97 1230
7450.78 1192
7451.59 1179
7452.41 1172
7453.22 1160
7454.04 1206
7454.85 1190
7455.67 1177
7456.48 1167
7457.30 1200
7458.11 1187
7458.93 1178
7459.74 1175
7460.56 1158
7461.38 1162
7462.19 1156
7463.01 1144
7463.82 1126
7464.64 1169
7465.45 1131
7466.27 1146
7467.08 1178
7467.90 1189
7468.72 1153
7469.53 1149
7470.35 1164
7471.16 1141
7471.98 1188
7472.79 1186
7473.61 1230
7474.43 1159
7475.24 1201
7476.06 1221
7476.87 1180
7477.69 1192
7478.51 1200
7479.32 1260
7480.14 1221
7480.96 1232
7481.77 1245
7482.59 1227
7483.41 1214
7484.22 1209
7485.04 1245
7485.85 1219
7486.67 1222
7487.49 1260
7488.31 1179
7489.12 1163
7489.94 1180
7490.76 1248
7491.57 1203
7492.39 1146
7493.21 1200
7494.02 1225
7494.84 1230
7495.66 1202
7496.48 1195
7497.29 1191
7498.11 1178
7498.93 1181
7499.74 1159
7500.56 1199
7501.38 1229
7502.20 1202
7503.01 1196
7503.83 1195
7504.65 1229
7505.47 1236
7506.29 1196
7507.10 1232
7507.92 1246
7508.74 1213
7509.56 1220
7510.37 1272
7511.19 1242
7512.01 1250
7512.83 1217
7513.65 1228
7514.47 1248
7515.28 1228
7516.10 1222
7516.92 1234
7517.74 1222
7518.56 1219
7519.38 1202
7520.19 1182
7521.01 1175
7521.83 1239
7522.65 1186
7523.47 1221
7524.29 1234
7525.11 1222
7525.92 1250
7526.74 1232
7527.56 1229
7528.38 1283
7529.20 1283
7530.02 1285
7530.84 1277
7531.66 1247
7532.48 1246
7533.30 1224
7534.12 1195
7534.93 1242
7535.75 1289
7536.57 1244
7537.39 1259
7538.21 1323
7539.03 1262
7539.85 1254
7540.67 1301
7541.49 1261
7542.31 1246
7543.13 1206
7543.95 1227
7544.77 1219
7545.59 1234
7546.41 1180
7547.23 1201
7548.05 1161
7548.87 1209
7549.69 1194
7550.51 1199
7551.33 1226
7552.15 1202
7552.97 1189
7553.79 1209
7554.61 1240
7555.43 1273
7556.25 1297
7557.07 1316
7557.89 1328
7558.71 1318
7559.53 1350
7560.36 1288
7561.18 1364
7562.00 1348
7562.82 1348
7563.64 1317
7564.46 1286
7565.28 1283
7566.10 1267
7566.92 1227
7567.74 1274
7568.56 1261
7569.39 1244
7570.21 1291
7571.03 1291
7571.85 1307
7572.67 1291
7573.49 1319
7574.31 1318
7575.14 1285
7575.96 1343
7576.78 1371
7577.60 1311
7578.42 1345
7579.24 1340
7580.06 1295
7580.89 1325
7581.71 1364
7582.53 1300
7583.35 1289
7584.17 1299
7585.00 1291
7585.82 1324
7586.64 1325
7587.46 1322
7588.29 1341
7589.11 1370
7589.93 1297
7590.75 1304
7591.57 1345
7592.40 1329
7593.22 1304
7594.04 1322
7594.86 1361
7595.69 1381
7596.51 1375
7597.33 1396
7598.15 1379
7598.98 1389
7599.80 1374
7600.62 1411
7601.45 1385
7602.27 1355
7603.09 1345
7603.92 1392
7604.74 1424
7605.56 1376
7606.38 1356
7607.21 1395
7608.03 1405
7608.85 1360
7609.68 1320
7610.50 1367
7611.32 1413
7612.15 1434
7612.97 1450
7613.80 1492
7614.62 1541
7615.44 1542
7616.27 1584
7617.09 1613
7617.91 1614
7618.74 1600
7619.56 1626
7620.39 1652
7621.21 1640
7622.03 1626
7622.86 1612
7623.68 1560
7624.51 1532
7625.33 1571
7626.15 1564
7626.98 1611
7627.80 1623
7628.63 1564
7629.45 1605
7630.28 1644
7631.10 1739
7631.93 1710
7632.75 1697
7633.58 1703
7634.40 1646
7635.22 1637
7636.05 1606
7636.87 1532
7637.70 1537
7638.52 1494
7639.35 1439
7640.17 1404
7641.00 1418
7641.82 1405
7642.65 1397
7643.47 1402
7644.30 1431
7645.13 1437
7645.95 1466
7646.78 1494
7647.60 1491
7648.43 1553
7649.25 1599
7650.08 1624
7650.90 1637
7651.73 1664
7652.55 1620
7653.38 1541
7654.21 1499
7655.03 1546
7655.86 1462
7656.68 1481
7657.51 1455
7658.34 1369
7659.16 1331
7659.99 1319
7660.81 1332
7661.64 1289
7662.47 1273
7663.29 1318
7664.12 1299
7664.95 1323
7665.77 1337
7666.60 1299
7667.42 1326
7668.25 1294
7669.08 1271
7669.90 1249
7670.73 1284
7671.56 1329
7672.38 1305
7673.21 1251
7674.04 1233
7674.87 1274
7675.69 1252
7676.52 1228
7677.35 1268
7678.17 1297
7679.00 1257
7679.83 1284
7680.65 1294
7681.48 1281
7682.31 1263
7683.14 1266
7683.96 1293
7684.79 1305
7685.62 1334
7686.45 1335
7687.27 1358
7688.10 1392
7688.93 1354
7689.76 1329
7690.58 1348
7691.41 1340
7692.24 1353
7693.07 1414
7693.90 1370
7694.72 1412
7695.55 1475
7696.38 1551
7697.21 1593
7698.04 1625
7698.86 1654
7699.69 1629
7700.52 1631
7701.35 1537
7702.18 1490
7703.01 1461
7703.83 1430
7704.66 1420
7705.49 1371
7706.32 1354
7707.15 1326
7707.98 1343
7708.81 1311
7709.63 1338
7710.46 1262
7711.29 1263
7712.12 1334
7712.95 1381
7713.78 1312
7714.61 1266
7715.44 1265
7716.27 1267
7717.10 1267
7717.93 1253
7718.75 1232
7719.58 1228
7720.41 1248
7721.24 1248
7722.07 1220
7722.90 1235
7723.73 1232
7724.56 1235
7725.39 1288
7726.22 1279
7727.05 1266
7727.88 1271
7728.71 1291
7729.54 1330
7730.37 1283
7731.20 1311
7732.03 1292
7732.86 1307
7733.69 1285
7734.52 1297
7735.35 1281
7736.18 1235
7737.01 1236
7737.84 1222
7738.67 1216
7739.50 1224
7740.33 1226
7741.16 1219
7741.99 1207
7742.82 1297
7743.65 1281
7744.48 1333
7745.31 1442
7746.14 1514
7746.98 1515
7747.81 1531
7748.64 1535
7749.47 1552
7750.30 1568
7751.13 1488
7751.96 1443
7752.79 1416
7753.62 1375
7754.45 1316
7755.29 1273
7756.12 1245
7756.95 1217
7757.78 1250
7758.61 1208
7759.44 1228
7760.27 1163
7761.11 1210
7761.94 1222
7762.77 1195
7763.60 1239
7764.43 1255
7765.26 1313
7766.10 1349
7766.93 1382
7767.76 1400
7768.59 1372
7769.42 1357
7770.26 1368
7771.09 1350
7771.92 1327
7772.75 1292
7773.58 1240
7774.42 1257
7775.25 1322
7776.08 1261
7776.91 1234
7777.75 1232
7778.58 1276
7779.41 1230
7780.24 1200
7781.08 1216
7781.91 1143
7782.74 1190
7783.57 1178
7784.41 1202
7785.24 1142
7786.07 1165
7786.91 1201
7787.74 1216
7788.57 1176
7789.40 1205
7790.24 1180
7791.07 1188
7791.90 1194
7792.74 1175
7793.57 1136
7794.40 1220
7795.24 1230
7796.07 1215
7796.90 1200
7797.74 1206
7798.57 1289
7799.40 1236
7800.24 1228
7801.07 1226
7801.91 1210
7802.74 1217
7803.57 1209
7804.41 1194
7805.24 1225
7806.07 1230
7806.91 1251
7807.74 1267
7808.58 1317
7809.41 1264
7810.25 1281
7811.08 1320
7811.91 1324
7812.75 1326
7813.58 1332
7814.42 1381
7815.25 1420
7816.09 1457
7816.92 1424
7817.75 1451
7818.59 1461
7819.42 1413
7820.26 1445
7821.09 1431
7821.93 1437
7822.76 1475
7823.60 1470
7824.43 1506
7825.27 1466
7826.10 1457
7826.94 1411
7827.77 1424
7828.61 1391
7829.44 1346
7830.28 1340
7831.11 1341
7831.95 1385
7832.78 1344
7833.62 1342
7834.46 1409
7835.29 1435
7836.13 1365
7836.96 1345
7837.80 1339
7838.63 1294
7839.47 1309
7840.31 1297
7841.14 1290
7841.98 1292
7842.81 1254
7843.65 1305
7844.48 1292
7845.32 1258
7846.16 1227
7846.99 1216
7847.83 1214
7848.67 1214
7849.50 1234
7850.34 1232
7851.17 1224
7852.01 1273
7852.85 1272
7853.68 1251
7854.52 1238
7855.36 1239
7856.19 1292
7857.03 1296
7857.87 1274
7858.70 1277
7859.54 1324
7860.38 1311
7861.21 1291
7862.05 1325
7862.89 1334
7863.72 1270
7864.56 1264
7865.40 1279
7866.24 1345
7867.07 1329
7867.91 1328
7868.75 1306
7869.59 1326
7870.42 1329
7871.26 1360
7872.10 1336
7872.94 1351
7873.77 1388
7874.61 1354
7875.45 1369
7876.29 1424
7877.12 1452
7877.96 1573
7878.80 1629
7879.64 1734
7880.47 1737
7881.31 1898
7882.15 1948
7882.99 1863
7883.83 1884
7884.66 1832
7885.50 1727
7886.34 1623
7887.18 1570
7888.02 1499
7888.86 1482
7889.69 1472
7890.53 1444
7891.37 1502
7892.21 1489
7893.05 1436
7893.89 1467
7894.73 1446
7895.56 1432
7896.40 1382
7897.24 1317
7898.08 1322
7898.92 1330
7899.76 1299
7900.60 1260
7901.44 1279
7902.28 1300
7903.12 1253
7903.95 1263
7904.79 1242
7905.63 1229
7906.47 1290
7907.31 1246
7908.15 1207
7908.99 1183
7909.83 1194
7910.67 1240
7911.51 1216
7912.35 1253
7913.19 1283
7914.03 1271
7914.87 1334
7915.71 1362
7916.55 1379
7917.39 1385
7918.23 1459
7919.07 1493
7919.91 1487
7920.75 1444
7921.59 1409
7922.43 1384
7923.27 1356
7924.11 1312
7924.95 1317
7925.79 1241
7926.63 1258
7927.47 1260
7928.31 1180
7929.15 1205
7929.99 1232
7930.83 1180
7931.67 1216
7932.51 1208
7933.35 1192
7934.19 1161
7935.04 1189
7935.88 1185
7936.72 1226
7937.56 1185
7938.40 1209
7939.24 1232
7940.08 1265
7940.92 1272
7941.76 1245
7942.60 1227
7943.45 1267
7944.29 1284
7945.13 1297
7945.97 1280
7946.81 1242
7947.65 1295
7948.49 1280
7949.34 1301
7950.18 1271
7951.02 1265
7951.86 1275
7952.70 1271
7953.54 1282
7954.39 1302
7955.23 1287
7956.07 1311
7956.91 1292
7957.75 1298
7958.60 1289
7959.44 1323
7960.28 1261
7961.12 1294
7961.96 1263
7962.81 1245
7963.65 1267
7964.49 1296
7965.33 1368
7966.18 1413
7967.02 1406
7967.86 1413
7968.70 1479
7969.55 1399
7970.39 1351
7971.23 1424
7972.08 1410
7972.92 1374
7973.76 1323
7974.60 1294
7975.45 1267
7976.29 1260
7977.13 1257
7977.98 1242
7978.82 1262
7979.66 1221
7980.51 1223
7981.35 1239
7982.19 1206
7983.04 1209
7983.88 1220
7984.72 1197
7985.57 1200
7986.41 1216
7987.25 1188
7988.10 1155
7988.94 1159
7989.78 1158
7990.63 1136
7991.47 1136
7992.32 1157
7993.16 1142
7994.00 1136
7994.85 1093
7995.69 1102
7996.54 1126
7997.38 1140
7998.22 1153
7999.07 1115
7999.91 1146
8000.76 1153
8001.60 1137
8002.45 1126
8003.29 1171
8004.13 1168
8004.98 1112
8005.82 1130
8006.67 1126
8007.51 1083
8008.36 1134
8009.20 1181
8010.05 1140
8010.89 1227
8011.74 1195
8012.58 1207
8013.43 1166
8014.27 1179
8015.12 1192
8015.96 1174
8016.81 1144
8017.65 1073
8018.50 1089
8019.34 1116
8020.19 1088
8021.03 1069
8021.88 1100
8022.72 1110
8023.57 1063
8024.41 1017
8025.26 1029
8026.11 1039
8026.95 1018
8027.80 997
8028.64 1018
8029.49 1014
8030.33 1037
8031.18 1085
8032.03 1132
8032.87 1069
8033.72 1072
8034.56 1057
8035.41 1091
8036.26 1037
8037.10 1049
8037.95 1042
8038.80 1070
8039.64 1042
8040.49 1008
8041.34 1025
8042.18 1069
8043.03 1030
8043.87 1009
8044.72 1000
8045.57 1020
8046.41 1023
8047.26 1062
8048.11 1049
8048.96 1011
8049.80 989
8050.65 995
8051.50 996
8052.34 999
8053.19 986
8054.04 1005
8054.88 1006
8055.73 965
8056.58 944
8057.43 973
8058.27 1009
8059.12 1000
8059.97 990
8060.82 933
8061.66 973
8062.51 1005
8063.36 973
8064.21 981
8065.05 961
8065.90 1029
8066.75 990
8067.60 966
8068.44 958
8069.29 945
8070.14 957
8070.99 962
8071.84 999
8072.68 1015
8073.53 1001
8074.38 953
8075.23 939
8076.08 949
8076.93 988
8077.77 998
8078.62 984
8079.47 939
8080.32 948
8081.17 989
8082.02 1018
8082.87 988
8083.71 981
8084.56 1007
8085.41 940
8086.26 969
8087.11 955
8087.96 954
8088.81 944
8089.66 959
8090.51 976
8091.35 988
8092.20 971
8093.05 994
8093.90 974
8094.75 993
8095.60 965
8096.45 932
8097.30 987
8098.15 981
8099.00 963
8099.85 951
8100.70 992
8101.55 972
8102.40 996
8103.25 968
8104.10 969
8104.95 997
8105.80 964
8106.65 979
8107.50 997
8108.35 970
8109.20 997
8110.05 1013
8110.90 998
8111.75 1006
8112.60 1031
8113.45 1047
8114.30 1014
8115.15 998
8116.00 968
8116.85 952
8117.70 1004
8118.55 995
8119.40 980
8120.25 953
8121.10 971
8121.95 1002
8122.80 988
8123.65 985
8124.50 1008
8125.35 1002
8126.20 999
8127.06 1003
8127.91 987
8128.76 988
8129.61 971
8130.46 972
8131.31 1009
8132.16 1006
8133.01 1005
8133.86 988
8134.72 1034
8135.57 1002
8136.42 1018
8137.27 974
8138.12 985
8138.97 998
8139.83 983
8140.68 984
8141.53 983
8142.38 958
8143.23 997
8144.08 994
8144.94 959
8145.79 980
8146.64 986
8147.49 1004
8148.34 974
8149.20 1003
8150.05 985
8150.90 1008
8151.75 1068
8152.60 1047
8153.46 1053
8154.31 1115
8155.16 1145
8156.01 1090
8156.87 1092
8157.72 1132
8158.57 1104
8159.42 1067
8160.28 1042
8161.13 987
8161.98 983
8162.84 981
8163.69 997
8164.54 975
8165.39 940
8166.25 971
8167.10 964
8167.95 965
8168.81 946
8169.66 974
8170.51 932
8171.37 957
8172.22 978
8173.07 925
8173.93 994
8174.78 907
8175.63 948
8176.49 946
8177.34 933
8178.19 935
8179.05 947
8179.90 973
8180.76 948
8181.61 887
8182.46 888
8183.32 895
8184.17 949
8185.02 947
8185.88 929
8186.73 952
8187.59 990
8188.44 972
8189.30 935
8190.15 919
8191.00 899
8191.86 944
8192.71 917
8193.57 952
8194.42 1010
8195.28 990
8196.13 982
8196.99 971
8197.84 996
8198.69 967
8199.55 984
8200.40 983
8201.26 932
8202.11 964
8202.97 926
8203.82 933
8204.68 931
8205.53 904
8206.39 932
8207.24 972
8208.10 947
8208.95 945
8209.81 964
8210.67 926
8211.52 895
8212.38 929
8213.23 986
8214.09 949
8214.94 905
8215.80 935
8216.65 921
8217.51 929
8218.37 948
8219.22 928
8220.08 918
8220.93 967
8221.79 945
8222.64 943
8223.50 961
8224.36 980
8225.21 958
8226.07 944
8226.92 906
8227.78 913
8228.64 951
8229.49 930
8230.35 934
8231.21 899
8232.06 930
8232.92 938
8233.78 962
8234.63 952
8235.49 912
8236.35 906
8237.20 925
8238.06 911
8238.92 885
8239.77 926
8240.63 943
8241.49 927
8242.34 926
8243.20 914
8244.06 895
8244.91 891
8245.77 938
8246.63 917
8247.49 899
8248.34 915
8249.20 916
8250.06 917
8250.92 935
8251.77 936
8252.63 912
8253.49 928
8254.35 935
8255.20 915
8256.06 911
8256.92 880
8257.78 921
8258.63 909
8259.49 899
8260.35 925
8261.21 927
8262.07 915
8262.92 936
8263.78 927
8264.64 995
8265.50 1020
8266.36 1019
8267.22 1014
8268.07 1044
8268.93 1068
8269.79 1011
8270.65 1024
8271.51 1025
8272.37 1011
8273.22 999
8274.08 954
8274.94 950
8275.80 989
8276.66 965
8277.52 982
8278.38 973
8279.24 1011
8280.09 964
8280.95 940
8281.81 1001
8282.67 1052
8283.53 987
8284.39 999
8285.25 985
8286.11 1008
8286.97 1002
8287.83 973
8288.69 970
8289.55 953
8290.41 979
8291.26 990
8292.12 1002
8292.98 1010
8293.84 1028
8294.70 1016
8295.56 1001
8296.42 1046
8297.28 1016
8298.14 1039
8299.00 984
8299.86 1039
8300.72 1012
8301.58 995
8302.44 1036
8303.30 1005
8304.16 1001
8305.02 990
8305.88 1037
8306.74 1036
8307.60 963
8308.46 976
8309.33 1048
8310.19 1038
8311.05 1019
8311.91 1020
8312.77 980
8313.63 989
8314.49 1025
8315.35 1012
8316.21 1022
8317.07 1032
8317.93 956
8318.79 996
8319.65 1021
8320.52 1029
8321.38 1016
8322.24 989
8323.10 1027
8323.96 992
8324.82 976
8325.68 958
8326.54 1005
8327.41 1023
8328.27 986
8329.13 975
8329.99 1035
8330.85 1033
8331.71 1050
8332.57 1037
8333.44 1014
8334.30 1016
8335.16 1034
8336.02 1098
8336.88 1047
8337.75 1051
8338.61 1062
8339.47 1055
8340.33 1057
8341.19 1071
8342.06 1093
8342.92 1092
8343.78 1068
8344.64 1109
8345.50 1118
8346.37 1164
8347.23 1156
8348.09 1181
8348.95 1164
8349.82 1185
8350.68 1209
8351.54 1220
8352.40 1203
8353.27 1139
8354.13 1131
8354.99 1138
8355.86 1150
8356.72 1100
8357.58 1128
8358.45 1145
8359.31 1126
8360.17 1105
8361.03 1077
8361.90 1064
8362.76 1059
8363.62 1117
8364.49 1117
8365.35 1097
8366.21 1071
8367.08 1076
8367.94 1108
8368.80 1116
8369.67 1142
8370.53 1105
8371.40 1106
8372.26 1125
8373.12 1101
8373.99 1133
8374.85 1150
8375.71 1151
8376.58 1129
8377.44 1145
8378.31 1195
8379.17 1159
8380.03 1171
8380.90 1206
8381.76 1208
8382.63 1279
8383.49 1308
8384.36 1276
8385.22 1345
8386.08 1396
8386.95 1434
8387.81 1397
8388.68 1397
8389.54 1337
8390.41 1323
8391.27 1307
8392.14 1287
8393.00 1226
8393.87 1230
8394.73 1213
8395.60 1230
8396.46 1206
8397.33 1206
8398.19 1216
8399.06 1293
8399.92 1257
8400.79 1253
8401.65 1311
8402.52 1302
8403.38 1244
8404.25 1260
8405.11 1255
8405.98 1285
8406.84 1293
8407.71 1275
8408.58 1252
8409.44 1278
8410.31 1241
8411.17 1285
8412.04 1281
8412.90 1294
8413.77 1298
8414.64 1328
8415.50 1296
8416.37 1335
8417.23 1323
8418.10 1360
8418.97 1282
8419.83 1337
8420.70 1362
8421.56 1343
8422.43 1391
8423.30 1392
8424.16 1427
8425.03 1492
8425.90 1518
8426.76 1517
8427.63 1482
8428.50 1445
8429.36 1516
8430.23 1502
8431.10 1481
8431.96 1422
8432.83 1516
8433.70 1488
8434.56 1452
8435.43 1462
8436.30 1457
8437.16 1454
8438.03 1481
8438.90 1477
8439.77 1498
8440.63 1559
8441.50 1528
8442.37 1507
8443.24 1510
8444.10 1540
8444.97 1559
8445.84 1552
8446.71 1536
8447.57 1472
8448.44 1643
8449.31 1660
8450.18 1673
8451.04 1793
8451.91 1865
8452.78 2054
8453.65 2251
8454.52 2474
8455.38 2721
8456.25 2944
8457.12 2991
8457.99 2979
8458.86 2872
8459.72 2719
8460.59 2534
8461.46 2306
8462.33 2139
8463.20 1981
8464.07 1826
8464.93 1790
8465.80 1715
8466.67 1653
8467.54 1627
8468.41 1598
8469.28 1579
8470.15 1541
8471.02 1524
8471.88 1500
8472.75 1454
8473.62 1448
8474.49 1421
8475.36 1357
8476.23 1385
8477.10 1393
8477.97 1341
8478.84 1401
8479.71 1381
8480.58 1356
8481.44 1428
8482.31 1445
8483.18 1476
8484.05 1469
8484.92 1415
8485.79 1435
8486.66 1455
8487.53 1385
8488.40 1334
8489.27 1342
8490.14 1319
8491.01 1332
8491.88 1322
8492.75 1336
8493.62 1365
8494.49 1336
8495.36 1354
8496.23 1378
8497.10 1336
8497.97 1341
8498.84 1367
8499.71 1309
8500.58 1321
8501.45 1292
8502.32 1313
8503.19 1324
8504.06 1330
8504.93 1327
8505.80 1296
8506.67 1319
8507.55 1336
8508.42 1298
8509.29 1336
8510.16 1404
8511.03 1416
8511.90 1380
8512.77 1400
8513.64 1418
8514.51 1418
8515.38 1429
8516.25 1438
8517.13 1474
8518.00 1504
8518.87 1512
8519.74 1433
8520.61 1459
8521.48 1552
8522.35 1557
8523.23 1676
8524.10 1720
8524.97 1757
8525.84 1762
8526.71 1859
8527.58 1822
8528.46 1825
8529.33 1795
8530.20 1749
8531.07 1678
8531.94 1615
8532.81 1497
8533.69 1516
8534.56 1435
8535.43 1429
8536.30 1384
8537.18 1424
8538.05 1397
8538.92 1393
8539.79 1348
8540.66 1345
8541.54 1312
8542.41 1297
8543.28 1293
8544.15 1296
8545.03 1290
8545.90 1268
8546.77 1300
8547.64 1302
8548.52 1331
8549.39 1334
8550.26 1339
8551.14 1378
8552.01 1431
8552.88 1396
8553.76 1414
8554.63 1421
8555.50 1483
8556.37 1405
8557.25 1403
8558.12 1375
8558.99 1305
8559.87 1328
8560.74 1308
8561.61 1257
8562.49 1295
8563.36 1224
8564.24 1238
8565.11 1236
8565.98 1235
8566.86 1216
8567.73 1224
8568.60 1216
8569.48 1236
8570.35 1232
8571.23 1205
8572.10 1212
8572.97 1213
8573.85 1251
8574.72 1253
8575.60 1207
8576.47 1208
8577.34 1216
8578.22 1206
8579.09 1184
8579.97 1175
8580.84 1157
8581.72 1216
8582.59 1221
8583.47 1230
8584.34 1224
8585.21 1238
8586.09 1225
8586.96 1238
8587.84 1241
8588.71 1227
8589.59 1239
8590.46 1230
8591.34 1192
8592.21 1240
8593.09 1272
8593.96 1324
8594.84 1309
8595.71 1279
8596.59 1272
8597.46 1291
8598.34 1290
8599.22 1336
8600.09 1345
8600.97 1324
8601.84 1339
8602.72 1371
8603.59 1400
8604.47 1412
8605.34 1350
8606.22 1417
8607.10 1382
8607.97 1329
8608.85 1312
8609.72 1358
8610.60 1404
8611.47 1355
8612.35 1351
8613.23 1404
8614.10 1462
8614.98 1454
8615.86 1482
8616.73 1491
8617.61 1531
8618.48 1525
8619.36 1495
8620.24 1504
8621.11 1520
8621.99 1553
8622.87 1501
8623.74 1561
8624.62 1617
8625.50 1547
8626.37 1529
8627.25 1572
8628.13 1626
8629.00 1591
8629.88 1567
8630.76 1571
8631.64 1572
8632.51 1577
8633.39 1570
8634.27 1588
8635.14 1569
8636.02 1615
8636.90 1613
8637.78 1640
8638.65 1640
8639.53 1591
8640.41 1651
8641.29 1704
8642.16 1711
8643.04 1712
8643.92 1741
8644.80 1804
8645.67 1855
8646.55 1835
8647.43 1867
8648.31 1933
8649.18 1911
8650.06 1893
8650.94 1897
8651.82 1801
8652.70 1848
8653.58 1856
8654.45 1880
8655.33 1967
8656.21 1986
8657.09 1980
8657.97 2082
8658.84 2178
8659.72 2224
8660.60 2396
8661.48 2652
8662.36 2920
8663.24 3164
8664.12 3400
8664.99 3585
8665.87 3603
8666.75 3481
8667.63 3300
8668.51 3087
8669.39 2980
8670.27 2749
8671.15 2579
8672.03 2458
8672.91 2347
8673.78 2286
8674.66 2183
8675.54 2175
8676.42 2152
8677.30 2028
8678.18 1983
8679.06 1975
8679.94 1928
8680.82 1840
8681.70 1831
8682.58 1737
8683.46 1698
8684.34 1704
8685.22 1625
8686.10 1709
8686.98 1759
8687.86 1797
8688.74 1843
8689.62 1943
8690.50 2060
8691.38 2173
8692.26 2279
8693.14 2310
8694.02 2306
8694.90 2281
8695.78 2194
8696.66 2181
8697.54 2129
8698.42 2035
8699.30 1965
8700.18 1978
8701.06 2038
8701.94 2022
8702.82 2000
8703.70 1958
8704.58 1891
8705.46 1814
8706.34 1816
8707.23 1733
8708.11 1635
8708.99 1552
8709.87 1510
8710.75 1448
8711.63 1446
8712.51 1444
8713.39 1368
8714.27 1331
8715.16 1304
8716.04 1293
8716.92 1316
8717.80 1387
8718.68 1373
8719.56 1313
8720.44 1335
8721.33 1332
8722.21 1326
8723.09 1335
8723.97 1335
8724.85 1317
8725.73 1285
8726.62 1364
8727.50 1378
8728.38 1360
8729.26 1356
8730.14 1366
8731.03 1408
8731.91 1353
8732.79 1349
8733.67 1352
8734.55 1301
8735.44 1317
8736.32 1335
8737.20 1306
8738.08 1361
8738.97 1326
8739.85 1356
8740.73 1319
8741.61 1324
8742.50 1329
8743.38 1298
8744.26 1302
8745.14 1324
8746.03 1328
8746.91 1312
8747.79 1288
8748.68 1294
8749.56 1262
8750.44 1283
8751.33 1276
8752.21 1293
8753.09 1301
8753.97 1288
8754.86 1320
8755.74 1351
8756.62 1340
8757.51 1320
8758.39 1312
8759.28 1346
8760.16 1343
8761.04 1313
8761.93 1349
8762.81 1298
8763.69 1285
8764.58 1307
8765.46 1259
8766.34 1265
8767.23 1286
8768.11 1299
8769.00 1294
8769.88 1280
8770.76 1311
8771.65 1272
8772.53 1250
8773.42 1267
8774.30 1278
8775.19 1236
8776.07 1210
8776.95 1256
8777.84 1301
8778.72 1265
8779.61 1288
8780.49 1338
8781.38 1317
8782.26 1398
8783.15 1416
8784.03 1342
8784.92 1338
8785.80 1303
8786.69 1251
8787.57 1243
8788.46 1200
8789.34 1217
8790.23 1194
8791.11 1158
8792.00 1165
8792.88 1144
8793.77 1122
8794.65 1124
8795.54 1092
8796.42 1102
8797.31 1072
8798.19 1069
8799.08 1086
8799.96 1097
8800.85 1088
8801.74 1053
8802.62 1029
8803.51 1039
8804.39 1039
8805.28 1046
8806.16 1060
8807.05 1030
8807.94 1054
8808.82 1067
8809.71 1054
8810.59 1058
8811.48 1068
8812.37 1052
8813.25 997
8814.14 1035
8815.03 998
8815.91 998
8816.80 1016
8817.68 1019
8818.57 1006
8819.46 1023
8820.34 1053
8821.23 1021
8822.12 1040
8823.00 1073
8823.89 1025
8824.78 1001
8825.66 1024
8826.55 975
8827.44 1005
8828.33 999
8829.21 1017
8830.10 984
8830.99 972
8831.87 972
8832.76 991
8833.65 1000
8834.54 967
8835.42 976
8836.31 1017
8837.20 939
8838.08 976
8838.97 964
8839.86 958
8840.75 943
8841.64 928
8842.52 987
8843.41 953
8844.30 940
8845.19 970
8846.07 947
8846.96 941
8847.85 965
8848.74 949
8849.63 962
8850.51 948
8851.40 933
8852.29 910
8853.18 926
8854.07 982
8854.96 924
8855.84 928
8856.73 940
8857.62 905
8858.51 893
8859.40 892
8860.29 910
8861.17 924
8862.06 925
8862.95 974
8863.84 938
8864.73 945
8865.62 929
8866.51 946
8867.40 952
8868.29 931
8869.17 892
8870.06 919
8870.95 917
8871.84 883
8872.73 878
8873.62 909
8874.51 880
8875.40 888
8876.29 916
8877.18 879
8878.07 905
8878.96 917
8879.85 901
8880.74 901
8881.63 921
8882.51 912
8883.40 887
8884.29 905
8885.18 888
8886.07 891
8886.96 888
8887.85 857
8888.74 866
8889.63 875
8890.52 878
8891.41 888
8892.30 908
8893.19 899
8894.09 880
8894.98 873
8895.87 851
8896.76 857
8897.65 867
8898.54 860
8899.43 812
8900.32 797
8901.21 837
8902.10 835
8902.99 863
8903.88 807
8904.77 819
8905.66 874
8906.55 832
8907.44 815
8908.34 832
8909.23 851
8910.12 840
8911.01 851
8911.90 839
8912.79 839
8913.68 867
8914.57 875
8915.47 831
8916.36 817
8917.25 813
8918.14 854
8919.03 843
8919.92 806
8920.81 802
8921.71 833
8922.60 865
8923.49 835
8924.38 847
8925.27 821
8926.16 840
8927.06 833
8927.95 805
8928.84 806
8929.73 808
8930.62 813
8931.52 796
8932.41 810
8933.30 808
8934.19 826
8935.09 834
8935.98 810
8936.87 837
8937.76 816
8938.66 824
8939.55 836
8940.44 815
8941.33 816
8942.23 855
8943.12 846
8944.01 825
8944.90 837
8945.80 809
8946.69 856
8947.58 828
8948.48 810
8949.37 782
8950.26 848
8951.16 843
8952.05 819
8952.94 787
8953.84 801
8954.73 828
8955.62 813
8956.52 821
8957.41 820
8958.30 818
8959.20 857
8960.09 832
8960.98 852
8961.88 882
8962.77 844
8963.66 844
8964.56 839
8965.45 801
8966.35 849
8967.24 860
8968.13 826
8969.03 852
8969.92 816
8970.82 823
8971.71 812
8972.60 837
8973.50 835
8974.39 811
8975.29 827
8976.18 806
8977.08 837
8977.97 832
8978.87 776
8979.76 818
8980.65 800
8981.55 799
8982.44 829
8983.34 802
8984.23 790
8985.13 828
8986.02 826
8986.92 842
8987.81 831
8988.71 841
8989.60 807
8990.50 787
8991.39 839
8992.29 817
8993.18 822
8994.08 780
8994.97 776
8995.87 807
8996.76 811
8997.66 830
8998.56 844
8999.45 819
9000.35 840
9001.24 788
9002.14 779
9003.03 805
9003.93 845
9004.83 813
9005.72 838
9006.62 781
9007.51 802
9008.41 803
9009.31 822
9010.20 778
9011.10 803
9011.99 797
9012.89 811
9013.79 799
9014.68 803
9015.58 804
9016.48 809
9017.37 807
9018.27 779
9019.16 810
9020.06 821
9020.96 842
9021.85 847
9022.75 827
9023.65 833
9024.54 854
9025.44 856
9026.34 835
9027.24 805
9028.13 808
9029.03 778
9029.93 804
9030.82 815
9031.72 836
9032.62 808
9033.52 802
9034.41 814
9035.31 819
9036.21 813
9037.10 814
9038.00 814
9038.90 795
9039.80 816
9040.69 824
9041.59 799
9042.49 823
9043.39 793
9044.29 816
9045.18 836
9046.08 800
9046.98 797
9047.88 844
9048.78 802
9049.67 819
9050.57 805
9051.47 819
9052.37 843
9053.27 824
9054.16 833
9055.06 859
9055.96 851
9056.86 841
9057.76 841
9058.66 807
9059.55 810
9060.45 862
9061.35 885
9062.25 841
9063.15 834
9064.05 829
9064.95 865
9065.85 848
9066.74 874
9067.64 884
9068.54 852
9069.44 867
9070.34 843
9071.24 846
9072.14 866
9073.04 877
9073.94 847
9074.84 872
9075.74 858
9076.64 823
9077.53 874
9078.43 886
9079.33 901
9080.23 895
9081.13 861
9082.03 870
9082.93 911
9083.83 884
9084.73 933
9085.63 888
9086.53 884
9087.43 884
9088.33 887
9089.23 902
9090.13 893
9091.03 883
9091.93 876
9092.83 890
9093.73 841
9094.63 878
9095.53 848
9096.43 845
9097.33 827
9098.23 783
9099.13 858
9100.04 871
9100.94 845
9101.84 825
9102.74 818
9103.64 807
9104.54 836
9105.44 815
9106.34 778
9107.24 817
9108.14 801
9109.04 827
9109.94 826
9110.85 837
9111.75 817
9112.65 769
9113.55 824
9114.45 817
9115.35 841
9116.25 841
9117.15 854
9118.06 819
9118.96 828
9119.86 831
9120.76 807
9121.66 813
9122.56 852
9123.46 818
9124.37 805
9125.27 827
9126.17 829
9127.07 822
9127.97 835
9128.88 823
9129.78 803
9130.68 797
9131.58 814
9132.48 820
9133.39 794
9134.29 794
9135.19 801
9136.09 856
9137.00 847
9137.90 847
9138.80 833
9139.70 843
9140.61 839
9141.51 849
9142.41 854
9143.31 835
9144.22 802
9145.12 821
9146.02 821
9146.92 795
9147.83 813
9148.73 805
9149.63 825
9150.54 834
9151.44 846
9152.34 863
9153.25 823
9154.15 797
9155.05 836
9155.96 821
9156.86 810
9157.76 808
9158.67 836
9159.57 822
9160.47 834
9161.38 871
9162.28 859
9163.18 880
9164.09 839
9164.99 839
9165.90 896
9166.80 830
9167.70 833
9168.61 821
9169.51 816
9170.42 843
9171.32 814
9172.22 786
9173.13 823
9174.03 803
9174.94 843
9175.84 814
9176.74 816
9177.65 815
9178.55 785
9179.46 820
9180.36 794
9181.27 822
9182.17 847
9183.08 841
9183.98 792
9184.89 799
9185.79 815
9186.70 863
9187.60 828
9188.51 828
9189.41 847
9190.32 843
9191.22 825
9192.13 839
9193.03 820
9193.94 851
9194.84 833
9195.75 844
9196.65 894
9197.56 910
9198.46 913
9199.37 893
9200.27 923
9201.18 942
9202.08 919
9202.99 889
9203.90 916
9204.80 883
9205.71 880
9206.61 882
9207.52 866
9208.42 818
9209.33 837
9210.24 821
9211.14 863
9212.05 855
9212.95 836
9213.86 833
9214.77 864
9215.67 863
9216.58 843
9217.49 823
9218.39 840
9219.30 817
9220.21 829
9221.11 860
9222.02 824
9222.93 874
9223.83 861
9224.74 846
9225.65 896
9226.55 846
9227.46 835
9228.37 833
9229.27 837
9230.18 799
9231.09 796
9231.99 800
9232.90 809
9233.81 811
9234.72 778
9235.62 822
9236.53 803
9237.44 846
9238.34 808
9239.25 802
9240.16 825
9241.07 795
9241.97 809
9242.88 821
9243.79 845
9244.70 811
9245.61 819
9246.51 784
9247.42 814
9248.33 798
9249.24 765
9250.14 827
9251.05 780
9251.96 795
9252.87 782
9253.78 814
9254.69 801
9255.59 830
9256.50 826
9257.41 827
9258.32 827
9259.23 827
9260.14 826
9261.04 821
9261.95 787
9262.86 829
9263.77 838
9264.68 826
9265.59 814
9266.50 831
9267.40 836
9268.31 850
9269.22 807
9270.13 802
9271.04 833
9271.95 828
9272.86 826
9273.77 825
9274.68 842
9275.59 861
9276.49 834
9277.40 817
9278.31 846
9279.22 842
9280.13 820
9281.04 823
9281.95 830
9282.86 807
9283.77 816
9284.68 839
9285.59 786
9286.50 792
9287.41 793
9288.32 807
9289.23 800
9290.14 824
9291.05 813
9291.96 841
9292.87 823
9293.78 839
9294.69 860
9295.60 906
9296.51 894
9297.42 894
9298.33 921
9299.24 902
9300.15 917
9301.06 909
9301.97 885
9302.88 859
9303.79 917
9304.70 898
9305.61 878
9306.53 853
9307.44 837
9308.35 844
9309.26 909
9310.17 852
9311.08 858
9311.99 887
9312.90 861
9313.81 865
9314.72 830
9315.63 824
9316.55 846
9317.46 812
9318.37 848
9319.28 827
9320.19 811
9321.10 819
9322.01 822
9322.93 831
9323.84 820
9324.75 825
9325.66 813
9326.57 826
9327.48 806
9328.40 812
9329.31 826
9330.22 808
9331.13 815
9332.04 858
9332.96 840
9333.87 807
9334.78 829
9335.69 833
9336.60 842
9337.52 846
9338.43 833
9339.34 848
9340.25 783
9341.17 821
9342.08 810
9342.99 789
9343.90 869
9344.82 816
9345.73 864
9346.64 803
9347.55 817
9348.47 786
9349.38 838
9350.29 849
9351.21 871
9352.12 839
9353.03 855
9353.94 858
9354.86 866
9355.77 854
9356.68 868
9357.60 838
9358.51 817
9359.42 819
9360.34 820
9361.25 845
9362.16 832
9363.08 821
9363.99 810
9364.90 872
9365.82 836
9366.73 815
9367.65 809
9368.56 855
9369.47 831
9370.39 815
9371.30 841
9372.21 775
9373.13 813
9374.04 842
9374.96 871
9375.87 860
9376.79 857
9377.70 853
9378.61 857
9379.53 858
9380.44 816
9381.36 849
9382.27 871
9383.19 881
9384.10 825
9385.01 848
9385.93 854
9386.84 890
9387.76 909
9388.67 872
9389.59 878
9390.50 916
9391.42 894
9392.33 914
9393.25 914
9394.16 931
9395.08 943
9395.99 950
9396.91 900
9397.82 875
9398.74 874
9399.65 886
9400.57 903
9401.48 869
9402.40 888
9403.32 886
9404.23 907
9405.15 889
9406.06 872
9406.98 942
9407.89 902
9408.81 914
9409.73 868
9410.64 884
9411.56 934
9412.47 930
9413.39 923
9414.30 921
9415.22 927
9416.14 938
9417.05 935
9417.97 915
9418.89 906
9419.80 892
9420.72 914
9421.63 907
9422.55 924
9423.47 977
9424.38 937
9425.30 899
9426.22 886
9427.13 934
9428.05 914
9428.97 929
9429.88 955
9430.80 918
9431.72 949
9432.63 970
9433.55 1013
9434.47 972
9435.38 994
9436.30 1020
9437.22 1006
9438.14 1038
9439.05 1062
9439.97 1082
9440.89 1079
9441.81 1057
9442.72 1062
9443.64 1036
9444.56 1021
9445.47 1051
9446.39 1059
9447.31 1081
9448.23 1087
9449.15 1120
9450.06 1164
9450.98 1266
9451.90 1249
9452.82 1261
9453.73 1269
9454.65 1337
9455.57 1332
9456.49 1272
9457.41 1227
9458.32 1195
9459.24 1175
9460.16 1192
9461.08 1101
9462.00 1018
9462.92 1019
9463.83 1021
9464.75 972
9465.67 936
9466.59 943
9467.51 967
9468.43 996
9469.35 943
9470.26 962
9471.18 1003
9472.10 982
9473.02 984
9473.94 940
9474.86 977
9475.78 959
9476.70 954
9477.62 924
9478.54 977
9479.45 941
9480.37 977
9481.29 937
9482.21 978
9483.13 925
9484.05 925
9484.97 990
9485.89 970
9486.81 959
9487.73 945
9488.65 972
9489.57 970
9490.49 935
9491.41 956
9492.33 984
9493.25 966
9494.17 997
9495.09 990
9496.01 972
9496.93 969
9497.85 957
9498.77 980
9499.69 966
9500.61 987
9501.53 973
9502.45 988
9503.37 1020
9504.29 1015
9505.21 1004
9506.13 1010
9507.05 1001
9507.97 996
9508.89 984
9509.81 1038
9510.73 1003
9511.65 982
9512.57 1053
9513.49 1036
9514.42 1044
9515.34 1044
9516.26 1069
9517.18 1066
9518.10 1070
9519.02 1111
9519.94 1118
9520.86 1093
9521.78 1079
9522.71 1156
9523.63 1117
9524.55 1168
9525.47 1104
9526.39 1105
9527.31 1100
9528.23 1129
9529.16 1137
9530.08 1106
9531.00 1138
9531.92 1128
9532.84 1116
9533.76 1132
9534.69 1167
9535.61 1131
9536.53 1113
9537.45 1153
9538.37 1115
9539.30 1122
9540.22 1138
9541.14 1137
9542.06 1087
9542.98 1130
9543.91 1112
9544.83 1100
9545.75 1139
9546.67 1106
9547.60 1159
9548.52 1113
9549.44 1150
9550.36 1133
9551.29 1119
9552.21 1114
9553.13 1168
9554.06 1203
9554.98 1186
9555.90 1169
9556.82 1146
9557.75 1128
9558.67 1122
9559.59 1132
9560.52 1191
9561.44 1188
9562.36 1174
9563.29 1132
9564.21 1166
9565.13 1198
9566.06 1175
9566.98 1178
9567.90 1219
9568.83 1215
9569.75 1210
9570.67 1208
9571.60 1232
9572.52 1244
9573.44 1282
9574.37 1286
9575.29 1291
9576.22 1315
9577.14 1297
9578.06 1322
9578.99 1326
9579.91 1326
9580.84 1357
9581.76 1378
9582.68 1302
9583.61 1312
9584.53 1357
9585.46 1335
9586.38 1385
9587.31 1351
9588.23 1365
9589.15 1317
9590.08 1354
9591.00 1399
9591.93 1350
9592.85 1355
9593.78 1387
9594.70 1455
9595.63 1461
9596.55 1554
9597.48 1545
9598.40 1634
9599.33 1687
9600.25 1736
9601.18 1700
9602.10 1706
9603.03 1641
9603.95 1638
9604.88 1606
9605.80 1535
9606.73 1481
9607.65 1467
9608.58 1481
9609.50 1455
9610.43 1470
9611.35 1427
9612.28 1445
9613.21 1473
9614.13 1423
9615.06 1393
9615.98 1426
9616.91 1455
9617.84 1428
9618.76 1439
9619.69 1411
9620.61 1385
9621.54 1378
9622.47 1458
9623.39 1444
9624.32 1415
9625.24 1414
9626.17 1423
9627.10 1450
9628.02 1473
9628.95 1432
9629.88 1381
9630.80 1473
9631.73 1490
9632.65 1463
9633.58 1469
9634.51 1534
9635.43 1568
9636.36 1573
9637.29 1544
9638.22 1531
9639.14 1544
9640.07 1583
9641.00 1641
9641.92 1667
9642.85 1709
9643.78 1719
9644.70 1724
9645.63 1737
9646.56 1708
9647.49 1684
9648.41 1721
9649.34 1687
9650.27 1685
9651.20 1630
9652.12 1639
9653.05 1630
9653.98 1563
9654.91 1552
9655.83 1616
9656.76 1645
9657.69 1666
9658.62 1649
9659.55 1621
9660.47 1648
9661.40 1636
9662.33 1756
9663.26 1661
9664.19 1669
9665.11 1713
9666.04 1728
9666.97 1762
9667.90 1733
9668.83 1769
9669.75 1800
9670.68 1783
9671.61 1753
9672.54 1801
9673.47 1806
9674.40 1815
9675.33 1819
9676.25 1824
9677.18 1833
9678.11 1860
9679.04 1853
9679.97 1849
9680.90 1864
9681.83 1879
9682.76 1800
9683.69 1823
9684.61 1841
9685.54 1813
9686.47 1885
9687.40 1868
9688.33 1879
9689.26 1875
9690.19 1833
9691.12 1797
9692.05 1848
9692.98 1814
9693.91 1787
9694.84 1846
9695.77 1915
9696.70 1926
9697.63 1969
9698.56 1995
9699.49 1994
9700.42 1984
9701.35 2031
9702.28 2019
9703.21 2068
9704.14 2017
9705.07 1954
9706.00 1889
9706.93 1879
9707.86 1950
9708.79 1889
9709.72 1899
9710.65 1922
9711.58 1953
9712.51 2018
9713.44 2084
9714.37 2145
9715.30 2189
9716.23 2220
9717.16 2183
9718.09 2178
9719.02 2088
9719.95 2017
9720.88 1977
9721.81 1892
9722.75 1854
9723.68 1808
9724.61 1739
9725.54 1704
9726.47 1619
9727.40 1569
9728.33 1610
9729.26 1611
9730.19 1578
9731.13 1617
9732.06 1605
9732.99 1591
9733.92 1598
9734.85 1615
9735.78 1578
9736.71 1554
9737.65 1585
9738.58 1561
9739.51 1520
9740.44 1491
9741.37 1427
9742.30 1442
9743.24 1444
9744.17 1456
9745.10 1459
9746.03 1411
9746.96 1440
9747.90 1434
9748.83 1380
9749.76 1370
9750.69 1402
9751.63 1360
9752.56 1328
9753.49 1362
9754.42 1339
9755.36 1298
9756.29 1321
9757.22 1344
9758.15 1286
9759.09 1219
9760.02 1290
9760.95 1308
9761.88 1306
9762.82 1292
9763.75 1312
9764.68 1331
9765.62 1345
9766.55 1309
9767.48 1334
9768.41 1338
9769.35 1317
9770.28 1344
9771.21 1292
9772.15 1336
9773.08 1321
9774.01 1312
9774.95 1321
9775.88 1336
9776.81 1308
9777.75 1245
9778.68 1296
9779.62 1307
9780.55 1333
9781.48 1311
9782.42 1314
9783.35 1291
9784.28 1297
9785.22 1270
9786.15 1269
9787.09 1278
9788.02 1298
9788.95 1286
9789.89 1269
9790.82 1252
9791.76 1250
9792.69 1242
9793.63 1249
9794.56 1231
9795.49 1246
9796.43 1257
9797.36 1302
9798.30 1304
9799.23 1316
9800.17 1294
9801.10 1287
9802.04 1272
9802.97 1247
9803.91 1233
9804.84 1229
9805.78 1201
9806.71 1152
9807.65 1165
9808.58 1164
9809.52 1143
9810.45 1107
9811.39 1114
9812.32 1131
9813.26 1126
9814.19 1106
9815.13 1099
9816.06 1105
9817.00 1087
9817.93 1094
9818.87 1077
9819.80 1077
9820.74 1064
9821.68 1097
9822.61 1066
9823.55 1067
9824.48 1060
9825.42 1047
9826.35 1063
9827.29 1052
9828.23 1022
9829.16 1077
9830.10 1036
9831.03 1033
9831.97 1022
9832.91 1015
9833.84 1013
9834.78 991
9835.72 1016
9836.65 1009
9837.59 1024
9838.52 1016
9839.46 1026
9840.40 1013
9841.33 1040
9842.27 1006
9843.21 1029
9844.14 1006
9845.08 1003
9846.02 1013
9846.95 1022
9847.89 1021
9848.83 1038
9849.77 1057
9850.70 1039
9851.64 1057
9852.58 1004
9853.51 1053
9854.45 1049
9855.39 1048
9856.33 1005
9857.26 1021
9858.20 1006
9859.14 1058
9860.08 1048
9861.01 1050
9861.95 1021
9862.89 966
9863.83 981
9864.76 1010
9865.70 991
9866.64 992
9867.58 978
9868.51 1017
9869.45 1017
9870.39 1032
9871.33 1006
9872.27 1012
9873.20 1035
9874.14 1004
9875.08 1001
9876.02 998
9876.96 974
9877.90 966
9878.83 988
9879.77 1015
9880.71 1004
9881.65 1023
9882.59 970
9883.53 994
9884.47 995
9885.40 1009
9886.34 1009
9887.28 990
9888.22 974
9889.16 973
9890.10 958
9891.04 959
9891.98 937
9892.91 941
9893.85 965
9894.79 965
9895.73 927
9896.67 962
9897.61 954
9898.55 959
9899.49 975
9900.43 941
9901.37 949
9902.31 984
9903.25 954
9904.19 949
9905.13 972
9906.07 967
9907.01 966
9907.95 981
9908.89 979
9909.83 987
9910.77 976
9911.71 961
9912.65 919
9913.59 949
9914.53 994
9915.47 985
9916.41 954
9917.35 967
9918.29 970
9919.23 974
9920.17 996
9921.11 1061
9922.05 1098
9922.99 1095
9923.93 1156
9924.87 1169
9925.81 1252
9926.75 1245
9927.69 1339
9928.63 1285
9929.57 1223
9930.51 1240
9931.45 1177
9932.39 1135
9933.34 1147
9934.28 1062
9935.22 1054
9936.16 1025
9937.10 976
9938.04 953
9938.98 930
9939.92 961
9940.87 913
9941.81 922
9942.75 915
9943.69 899
9944.63 970
9945.57 951
9946.51 937
9947.46 982
9948.40 980
9949.34 1007
9950.28 993
9951.22 999
9952.16 1014
9953.11 933
9954.05 950
9954.99 949
9955.93 943
9956.87 943
9957.82 883
9958.76 886
9959.70 914
9960.64 889
9961.59 861
9962.53 829
9963.47 874
9964.41 871
9965.35 856
9966.30 836
9967.24 868
9968.18 890
9969.13 818
9970.07 838
9971.01 886
9971.95 840
9972.90 801
9973.84 829
9974.78 812
9975.73 809
9976.67 790
9977.61 823
9978.55 853
9979.50 839
9980.44 838
9981.38 839
9982.33 830
9983.27 835
9984.21 810
9985.16 826
9986.10 857
9987.04 869
9987.99 809
9988.93 849
9989.88 871
9990.82 845
9991.76 868
9992.71 874
9993.65 866
9994.59 832
9995.54 836
9996.48 836
9997.43 819
9998.37 796
9999.31 827
10000.26 874
10001.20 860
10002.15 807
10003.09 786
10004.04 825
10004.98 802
10005.92 816
10006.87 827
10007.81 844
10008.76 841
10009.70 854
10010.65 824
10011.59 841
10012.54 850
10013.48 851
10014.43 815
10015.37 835
10016.32 821
10017.26 813
10018.21 848
10019.15 825
10020.10 856
10021.04 816
10021.99 866
10022.93 838
10023.88 800
10024.82 807
10025.77 828
10026.71 852
10027.66 869
10028.60 834
10029.55 802
10030.49 827
10031.44 852
10032.39 835
10033.33 819
10034.28 811
10035.22 837
10036.17 833
10037.11 797
10038.06 806
10039.01 796
10039.95 811
10040.90 849
10041.84 824
10042.79 799
10043.74 809
10044.68 827
10045.63 823
10046.58 819
10047.52 792
10048.47 809
10049.41 779
10050.36 792
10051.31 813
10052.25 803
10053.20 828
10054.15 826
10055.09 813
10056.04 824
10056.99 773
10057.93 780
10058.88 798
10059.83 798
10060.78 810
10061.72 807
10062.67 831
10063.62 797
10064.56 800
10065.51 809
10066.46 805
10067.41 795
10068.35 805
10069.30 808
10070.25 823
10071.20 816
10072.14 818
10073.09 790
10074.04 781
10074.99 810
10075.93 809
10076.88 774
10077.83 770
10078.78 793
10079.72 769
10080.67 801
10081.62 779
10082.57 787
10083.52 800
10084.46 804
10085.41 799
10086.36 812
10087.31 811
10088.26 804
10089.21 804
10090.15 783
10091.10 830
10092.05 793
10093.00 801
10093.95 790
10094.90 810
10095.85 810
10096.79 788
10097.74 811
10098.69 827
10099.64 807
10100.59 813
10101.54 802
10102.49 777
10103.44 799
10104.39 816
10105.33 832
10106.28 833
10107.23 854
10108.18 831
10109.13 791
10110.08 771
10111.03 827
10111.98 833
10112.93 805
10113.88 764
10114.83 774
10115.78 762
10116.73 793
10117.68 767
10118.63 797
10119.58 803
10120.53 820
10121.48 789
10122.43 789
10123.38 787
10124.33 771
10125.28 811
10126.23 847
10127.18 814
10128.13 806
10129.08 797
10130.03 808
10130.98 797
10131.93 817
10132.88 818
10133.83 778
10134.78 822
10135.73 828
10136.68 813
10137.63 845
10138.58 863
10139.53 846
10140.48 792
10141.43 819
10142.38 816
10143.33 824
10144.29 829
10145.24 790
10146.19 806
10147.14 807
10148.09 860
10149.04 812
10149.99 802
10150.94 813
10151.89 872
10152.85 846
10153.80 881
10154.75 849
10155.70 837
10156.65 849
10157.60 861
10158.55 834
10159.51 867
10160.46 844
10161.41 838
10162.36 836
10163.31 849
10164.26 883
10165.22 848
10166.17 866
10167.12 887
10168.07 881
10169.02 874
10169.98 862
10170.93 877
10171.88 882
10172.83 900
10173.79 884
10174.74 861
10175.69 893
10176.64 897
10177.60 865
10178.55 880
10179.50 899
10180.45 884
10181.41 887
10182.36 903
10183.31 943
10184.26 900
10185.22 902
10186.17 907
10187.12 914
10188.08 903
10189.03 894
10189.98 899
10190.93 888
10191.89 885
10192.84 929
10193.79 921
10194.75 946
10195.70 930
10196.65 872
10197.61 927
10198.56 906
10199.51 900
10200.47 887
10201.42 915
10202.38 925
10203.33 951
10204.28 950
10205.24 942
10206.19 968
10207.14 950
10208.10 917
10209.05 942
10210.01 953
10210.96 943
10211.91 983
10212.87 967
10213.82 963
10214.78 921
10215.73 911
10216.69 935
10217.64 920
10218.59 928
10219.55 904
10220.50 888
10221.46 899
10222.41 865
10223.37 879
10224.32 881
10225.28 906
10226.23 914
10227.19 885
10228.14 911
10229.10 887
10230.05 934
10231.01 944
10231.96 977
10232.92 1046
10233.87 1068
10234.83 1079
10235.78 1060
10236.74 1040
10237.69 1082
10238.65 1065
10239.60 1037
10240.56 1031
10241.51 1052
10242.47 969
10243.42 947
10244.38 918
10245.34 925
10246.29 892
10247.25 889
10248.20 882
10249.16 884
10250.11 871
10251.07 858
10252.03 859
10252.98 839
10253.94 823
10254.89 842
10255.85 855
10256.81 893
10257.76 834
10258.72 808
10259.68 816
10260.63 793
10261.59 797
10262.55 801
10263.50 837
10264.46 851
10265.41 814
10266.37 834
10267.33 835
10268.28 843
10269.24 844
10270.20 845
10271.16 833
10272.11 827
10273.07 862
10274.03 837
10274.98 826
10275.94 858
10276.90 839
10277.85 837
10278.81 860
10279.77 872
10280.73 832
10281.68 825
10282.64 837
10283.60 843
10284.56 842
10285.51 826
10286.47 833
10287.43 852
10288.39 841
10289.34 872
10290.30 855
10291.26 910
10292.22 928
10293.18 894
10294.13 879
10295.09 891
10296.05 876
10297.01 858
10297.97 828
10298.92 856
10299.88 858
10300.84 842
10301.80 797
10302.76 810
10303.72 822
10304.67 788
10305.63 785
10306.59 806
10307.55 823
10308.51 822
10309.47 833
10310.43 796
10311.38 830
10312.34 831
10313.30 836
10314.26 820
10315.22 806
10316.18 804
10317.14 839
10318.10 817
10319.06 842
10320.01 883
10320.97 833
10321.93 830
10322.89 862
10323.85 827
10324.81 794
10325.77 844
10326.73 848
10327.69 859
10328.65 842
10329.61 817
10330.57 802
10331.53 861
10332.49 851
10333.45 824
10334.41 837
10335.37 855
10336.33 802
10337.29 837
10338.25 781
10339.21 814
10340.17 823
10341.13 788
10342.09 766
10343.05 779
10344.01 764
10344.97 854
10345.93 776
10346.89 765
10347.85 799
10348.81 796
10349.77 810
10350.73 813
10351.69 791
10352.65 770
10353.61 766
10354.57 765
10355.53 782
10356.49 762
10357.46 771
10358.42 775
10359.38 753
10360.34 777
10361.30 776
10362.26 786
10363.22 779
10364.18 747
10365.14 741
10366.11 763
10367.07 735
10368.03 795
10368.99 751
10369.95 774
10370.91 798
10371.87 800
10372.84 780
10373.80 752
10374.76 785
10375.72 753
10376.68 747
10377.64 743
10378.61 742
10379.57 708
10380.53 754
10381.49 718
10382.45 766
10383.42 764
10384.38 735
10385.34 725
10386.30 742
10387.27 721
10388.23 755
10389.19 763
10390.15 738
10391.11 749
10392.08 777
10393.04 761
10394.00 738
10394.96 733
10395.93 706
10396.89 701
10397.85 752
10398.82 741
10399.78 766
10400.74 781
10401.70 750
10402.67 746
10403.63 773
10404.59 753
10405.56 730
10406.52 718
10407.48 737
10408.45 739
10409.41 743
10410.37 712
10411.34 750
10412.30 731
10413.26 706
10414.23 737
10415.19 755
10416.15 750
10417.12 767
10418.08 771
10419.04 775
10420.01 794
10420.97 731
10421.94 757
10422.90 756
10423.86 735
10424.83 750
10425.79 740
10426.76 753
10427.72 779
10428.68 727
10429.65 731
10430.61 743
10431.58 746
10432.54 722
10433.51 716
10434.47 721
10435.44 776
10436.40 756
10437.36 722
10438.33 729
10439.29 739
10440.26 768
10441.22 724
10442.19 753
10443.15 743
10444.12 751
10445.08 763
10446.05 713
10447.01 698
10447.98 749
10448.94 731
10449.91 739
10450.87 746
10451.84 726
10452.80 732
10453.77 718
10454.73 734
10455.70 777
10456.67 761
10457.63 744
10458.60 781
10459.56 747
10460.53 747
10461.49 754
10462.46 751
10463.43 746
10464.39 743
10465.36 759
10466.32 737
10467.29 735
10468.25 743
10469.22 732
10470.19 731
10471.15 763
10472.12 776
10473.09 765
10474.05 801
10475.02 743
10475.98 789
10476.95 800
10477.92 819
10478.88 825
10479.85 776
10480.82 782
10481.78 801
10482.75 805
10483.72 762
10484.68 802
10485.65 816
10486.62 807
10487.58 799
10488.55 810
10489.52 806
10490.49 807
10491.45 823
10492.42 783
10493.39 781
10494.35 808
10495.32 821
10496.29 808
10497.26 844
10498.22 825
10499.19 853
10500.16 870
10501.13 892
10502.09 918
10503.06 929
10504.03 935
10505.00 934
10505.96 903
10506.93 941
10507.90 966
10508.87 902
10509.84 870
10510.80 840
10511.77 851
10512.74 811
10513.71 820
10514.68 834
10515.64 813
10516.61 819
10517.58 758
10518.55 765
10519.52 783
10520.49 775
10521.45 774
10522.42 800
10523.39 778
10524.36 756
10525.33 769
10526.30 795
10527.27 778
10528.23 757
10529.20 755
10530.17 817
10531.14 797
10532.11 782
10533.08 783
10534.05 789
10535.02 774
10535.99 762
10536.96 757
10537.93 765
10538.89 747
10539.86 731
10540.83 780
10541.80 788
10542.77 768
10543.74 786
10544.71 768
10545.68 779
10546.65 778
10547.62 777
10548.59 786
10549.56 793
10550.53 771
10551.50 761
10552.47 743
10553.44 768
10554.41 808
10555.38 775
10556.35 762
10557.32 773
10558.29 773
10559.26 806
10560.23 847
10561.20 823
10562.17 801
10563.14 835
10564.11 796
10565.08 826
10566.05 839
10567.02 804
10567.99 818
10568.96 815
10569.93 804
10570.91 840
10571.88 855
10572.85 814
10573.82 839
10574.79 821
10575.76 792
10576.73 822
10577.70 827
10578.67 805
10579.64 850
10580.62 861
10581.59 862
10582.56 826
10583.53 830
10584.50 833
10585.47 858
10586.44 866
10587.42 851
10588.39 832
10589.36 840
10590.33 884
10591.30 850
10592.27 849
10593.25 881
10594.22 867
10595.19 827
10596.16 854
10597.13 854
10598.10 839
10599.08 840
10600.05 844
10601.02 868
10601.99 890
10602.97 876
10603.94 920
10604.91 942
10605.88 949
10606.85 934
10607.83 1008
10608.80 996
10609.77 1008
10610.74 1027
10611.72 1044
10612.69 1045
10613.66 1000
10614.64 902
10615.61 913
10616.58 877
10617.55 870
10618.53 853
10619.50 834
10620.47 828
10621.45 823
10622.42 850
10623.39 818
10624.37 797
10625.34 794
10626.31 781
10627.29 796
10628.26 752
10629.23 791
10630.21 814
10631.18 826
10632.15 773
10633.13 781
10634.10 784
10635.07 791
10636.05 785
10637.02 801
10638.00 791
10638.97 828
10639.94 795
10640.92 792
10641.89 823
10642.87 764
10643.84 757
10644.81 780
10645.79 800
10646.76 776
10647.74 729
10648.71 783
10649.68 737
10650.66 750
10651.63 729
10652.61 730
10653.58 734
10654.56 745
10655.53 742
10656.51 752
10657.48 742
10658.46 718
10659.43 769
10660.41 761
10661.38 740
10662.36 730
10663.33 709
10664.31 731
10665.28 729
10666.26 715
10667.23 726
10668.21 729
10669.18 732
10670.16 740
10671.13 703
10672.11 729
10673.08 756
10674.06 720
10675.03 717
10676.01 718
10676.99 711
10677.96 761
10678.94 754
10679.91 748
10680.89 729
10681.86 766
10682.84 775
10683.82 719
10684.79 710
10685.77 719
10686.74 716
10687.72 710
10688.70 749
10689.67 724
10690.65 705
10691.63 717
10692.60 709
10693.58 711
10694.55 716
10695.53 721
10696.51 729
10697.48 720
10698.46 717
10699.44 713
10700.41 697
10701.39 714
10702.37 719
10703.34 709
10704.32 741
10705.30 734
10706.27 733
10707.25 731
10708.23 699
10709.21 697
10710.18 712
10711.16 723
10712.14 690
10713.11 680
10714.09 682
10715.07 728
10716.05 703
10717.02 720
10718.00 724
10718.98 676
10719.96 721
10720.93 711
10721.91 741
10722.89 714
10723.87 718
10724.85 732
10725.82 737
10726.80 748
10727.78 709
10728.76 688
10729.74 716
10730.71 726
10731.69 699
10732.67 698
10733.65 717
10734.63 707
10735.60 710
10736.58 699
10737.56 649
10738.54 710
10739.52 727
10740.50 756
10741.48 721
10742.45 691
10743.43 711
10744.41 693
10745.39 720
10746.37 746
10747.35 728
10748.33 752
10749.31 779
10750.28 737
10751.26 722
10752.24 674
10753.22 709
10754.20 716
10755.18 711
10756.16 724
10757.14 709
10758.12 750
10759.10 690
10760.08 714
10761.06 718
10762.04 732
10763.01 684
10763.99 717
10764.97 729
10765.95 702
10766.93 713
10767.91 740
10768.89 713
10769.87 724
10770.85 715
10771.83 739
10772.81 757
10773.79 740
10774.77 707
10775.75 734
10776.73 741
10777.71 757
10778.69 777
10779.67 747
10780.65 766
10781.63 757
10782.62 755
10783.60 769
10784.58 740
10785.56 752
10786.54 738
10787.52 745
10788.50 765
10789.48 757
10790.46 768
10791.44 744
10792.42 775
10793.40 790
10794.38 755
10795.37 757
10796.35 764
10797.33 787
10798.31 804
10799.29 745
10800.27 723
10801.25 737
10802.23 745
10803.21 743
10804.20 786
10805.18 784
10806.16 802
10807.14 766
10808.12 778
10809.10 782
10810.09 775
10811.07 729
10812.05 734
10813.03 780
10814.01 773
10815.00 743
10815.98 786
10816.96 796
10817.94 781
10818.92 804
10819.91 789
10820.89 792
10821.87 794
10822.85 782
10823.83 755
10824.82 775
10825.80 762
10826.78 796
10827.76 786
10828.75 775
10829.73 772
10830.71 817
10831.69 838
10832.68 825
10833.66 817
10834.64 823
10835.63 843
10836.61 802
10837.59 792
10838.57 822
10839.56 835
10840.54 815
10841.52 844
10842.51 837
10843.49 850
10844.47 839
10845.46 840
10846.44 848
10847.42 833
10848.41 873
10849.39 885
10850.37 858
10851.36 879
10852.34 936
10853.32 900
10854.31 903
10855.29 885
10856.28 889
10857.26 909
10858.24 907
10859.23 884
10860.21 928
10861.20 898
10862.18 903
10863.16 904
10864.15 888
10865.13 904
10866.12 933
10867.10 905
10868.08 908
10869.07 875
10870.05 866
10871.04 892
10872.02 915
10873.01 906
10873.99 924
10874.98 919
10875.96 892
10876.95 899
10877.93 937
10878.92 935
10879.90 896
10880.89 955
10881.87 956
10882.86 950
10883.84 957
10884.83 940
10885.81 954
10886.80 962
10887.78 955
10888.77 979
10889.75 933
10890.74 985
10891.72 987
10892.71 967
10893.69 959
10894.68 1000
10895.66 996
10896.65 1031
10897.64 961
10898.62 993
10899.61 1042
10900.59 1080
10901.58 1026
10902.56 980
10903.55 1012
10904.54 994
10905.52 1000
10906.51 1015
10907.49 1003
10908.48 1032
10909.47 1044
10910.45 1079
10911.44 1048
10912.43 1071
10913.41 1062
10914.40 1092
10915.39 1101
10916.37 1104
10917.36 1098
10918.35 1138
10919.33 1082
10920.32 1115
10921.31 1085
10922.29 1068
10923.28 1115
10924.27 1128
10925.25 1162
10926.24 1157
10927.23 1145
10928.21 1143
10929.20 1162
10930.19 1101
10931.18 1194
10932.16 1179
10933.15 1170
10934.14 1141
10935.12 1213
10936.11 1167
10937.10 1196
10938.09 1234
10939.07 1233
10940.06 1223
10941.05 1236
10942.04 1251
10943.02 1255
10944.01 1238
10945.00 1274
10945.99 1277
10946.98 1302
10947.96 1314
10948.95 1344
10949.94 1366
10950.93 1373
10951.92 1391
10952.90 1425
10953.89 1513
10954.88 1530
10955.87 1601
10956.86 1589
10957.85 1650
10958.83 1715
10959.82 1683
10960.81 1724
10961.80 1679
10962.79 1754
10963.78 1653
10964.77 1607
10965.75 1605
10966.74 1536
10967.73 1486
10968.72 1448
10969.71 1429
10970.70 1407
10971.69 1379
10972.68 1350
10973.67 1369
10974.66 1340
10975.64 1336
10976.63 1338
10977.62 1289
10978.61 1288
10979.60 1298
10980.59 1322
10981.58 1332
10982.57 1308
10983.56 1362
10984.55 1414
10985.54 1387
10986.53 1352
10987.52 1368
10988.51 1391
10989.50 1420
10990.49 1417
10991.48 1435
10992.47 1467
10993.46 1523
10994.45 1568
10995.44 1652
10996.43 1706
10997.42 1787
10998.41 1866
10999.40 1966
11000.39 1988
11001.38 1974
11002.37 1971
11003.36 1913
11004.35 1867
11005.34 1860
11006.33 1739
11007.32 1609
11008.31 1566
11009.30 1463
11010.30 1394
11011.29 1350
11012.28 1287
11013.27 1266
11014.26 1236
11015.25 1179
11016.24 1175
11017.23 1168
11018.22 1157
11019.21 1091
11020.21 1045
11021.20 1098
11022.19 1074
11023.18 1094
11024.17 1043
11025.16 1077
11026.15 1067
11027.14 1062
11028.14 1070
11029.13 1068
11030.12 1049
11031.11 1034
11032.10 1052
11033.09 1083
11034.09 1031
11035.08 1058
11036.07 1068
11037.06 1011
11038.05 996
11039.05 1042
11040.04 1038
11041.03 1037
11042.02 1008
11043.02 1036
11044.01 1042
11045.00 1031
11045.99 1039
11046.98 1012
11047.98 988
11048.97 980
11049.96 982
11050.95 963
11051.95 970
11052.94 976
11053.93 938
11054.93 938
11055.92 932
11056.91 915
11057.90 934
11058.90 961
11059.89 973
11060.88 991
11061.88 977
11062.87 979
11063.86 983
11064.86 940
11065.85 934
11066.84 984
11067.84 974
11068.83 970
11069.82 968
11070.82 966
11071.81 960
11072.80 925
11073.80 968
11074.79 968
11075.78 941
11076.78 957
11077.77 963
11078.77 1005
11079.76 1001
11080.75 974
11081.75 994
11082.74 953
11083.74 944
11084.73 940
11085.72 938
11086.72 923
11087.71 935
11088.71 948
11089.70 908
11090.70 916
11091.69 896
11092.68 931
11093.68 923
11094.67 919
11095.67 894
11096.66 908
11097.66 910
11098.65 841
11099.65 901
11100.64 920
11101.64 886
11102.63 887
11103.63 872
11104.62 897
11105.62 879
11106.61 857
11107.61 888
11108.60 881
11109.60 897
11110.59 874
11111.59 907
11112.58 938
11113.58 878
11114.57 857
11115.57 851
11116.56 876
11117.56 820
11118.56 838
11119.55 863
11120.55 858
11121.54 865
11122.54 837
11123.54 808
11124.53 834
11125.53 818
11126.52 841
11127.52 879
11128.51 836
11129.51 820
11130.51 834
11131.50 832
11132.50 824
11133.50 800
11134.49 800
11135.49 794
11136.49 832
11137.48 816
11138.48 766
11139.47 816
11140.47 801
11141.47 812
11142.46 808
11143.46 799
11144.46 769
11145.46 801
11146.45 822
11147.45 811
11148.45 842
11149.44 814
11150.44 810
11151.44 796
11152.43 788
11153.43 814
11154.43 805
11155.43 780
11156.42 811
11157.42 794
11158.42 771
11159.42 763
11160.41 760
11161.41 803
11162.41 791
11163.41 790
11164.40 793
11165.40 780
11166.40 792
11167.40 753
11168.39 745
11169.39 784
11170.39 802
11171.39 751
11172.39 764
11173.38 757
11174.38 774
11175.38 791
11176.38 781
11177.38 770
11178.38 765
11179.37 772
11180.37 765
11181.37 728
11182.37 756
11183.37 790
11184.37 793
11185.37 764
11186.36 787
11187.36 745
11188.36 765
11189.36 795
11190.36 761
11191.36 759
11192.36 783
11193.36 794
11194.36 805
11195.35 791
11196.35 752
11197.35 787
11198.35 772
11199.35 798
11200.35 773
11201.35 777
11202.35 742
11203.35 770
11204.35 783
11205.35 777
11206.35 753
11207.35 765
11208.35 802
11209.35 784
11210.35 799
11211.35 803
11212.35 813
11213.35 813
11214.35 775
11215.34 774
11216.35 763
11217.35 766
11218.35 778
11219.35 801
11220.35 779
11221.35 769
11222.35 800
11223.35 798
11224.35 775
11225.35 768
11226.35 781
11227.35 783
11228.35 773
11229.35 798
11230.35 802
11231.35 790
11232.35 775
11233.35 798
11234.35 793
11235.35 800
11236.35 787
11237.36 792
11238.36 806
11239.36 815
11240.36 808
11241.36 830
11242.36 792
11243.36 815
11244.36 827
11245.36 802
11246.37 790
11247.37 794
11248.37 786
11249.37 832
11250.37 819
11251.37 790
11252.38 803
11253.38 823
11254.38 824
11255.38 818
11256.38 827
11257.38 807
11258.39 818
11259.39 812
11260.39 863
11261.39 806
11262.39 837
11263.40 849
11264.40 857
11265.40 822
11266.40 887
11267.40 873
11268.41 866
11269.41 889
11270.41 891
11271.41 853
11272.42 893
11273.42 872
11274.42 912
11275.42 905
11276.43 910
11277.43 945
11278.43 951
11279.44 943
11280.44 940
11281.44 910
11282.44 910
11283.45 945
11284.45 884
11285.45 864
11286.46 887
11287.46 842
11288.46 835
11289.47 830
11290.47 828
11291.47 835
11292.48 816
11293.48 787
11294.48 794
11295.49 791
11296.49 838
11297.49 850
11298.50 843
11299.50 830
11300.51 815
11301.51 775
11302.51 797
11303.52 777
11304.52 804
11305.53 834
11306.53 798
11307.53 812
11308.54 779
11309.54 811
11310.55 801
11311.55 833
11312.55 813
11313.56 828
11314.56 824
11315.57 839
11316.57 823
11317.58 835
11318.58 834
11319.59 860
11320.59 859
11321.59 833
11322.60 828
11323.60 833
11324.61 829
11325.61 825
11326.62 818
11327.62 820
11328.63 861
11329.63 847
11330.64 833
11331.64 845
11332.65 864
11333.65 818
11334.66 858
11335.67 859
11336.67 834
11337.68 853
11338.68 878
11339.69 891
11340.69 894
11341.70 910
11342.70 893
11343.71 897
11344.72 943
11345.72 876
11346.73 845
11347.73 856
11348.74 878
11349.74 865
11350.75 846
11351.76 836
11352.76 868
11353.77 856
11354.78 836
11355.78 803
11356.79 857
11357.79 871
11358.80 852
11359.81 807
11360.81 840
11361.82 872
11362.83 842
11363.83 857
11364.84 851
11365.85 807
11366.85 827
11367.86 852
11368.87 843
11369.87 821
11370.88 819
11371.89 815
11372.89 854
11373.90 850
11374.91 833
11375.92 833
11376.92 841
11377.93 841
11378.94 846
11379.94 826
11380.95 873
11381.96 832
11382.97 849
11383.97 842
11384.98 841
11385.99 821
11387.00 846
11388.00 851
11389.01 845
11390.02 863
11391.03 859
11392.04 867
11393.04 841
11394.05 863
11395.06 890
11396.07 873
11397.08 829
11398.08 869
11399.09 878
11400.10 863
11401.11 866
11402.12 879
11403.12 863
11404.13 860
11405.14 873
11406.15 876
11407.16 886
11408.17 874
11409.18 876
11410.18 889
11411.19 885
11412.20 890
11413.21 912
11414.22 896
11415.23 874
11416.24 930
11417.25 926
11418.25 869
11419.26 899
11420.27 909
11421.28 883
11422.29 899
11423.30 885
11424.31 886
11425.32 902
11426.33 900
11427.34 888
11428.35 922
11429.36 858
11430.37 867
11431.38 895
11432.39 914
11433.39 910
11434.40 920
11435.41 905
11436.42 947
11437.43 976
11438.44 924
11439.45 881
11440.46 917
11441.47 927
11442.48 939
11443.49 967
11444.50 966
11445.51 978
11446.52 969
11447.53 943
11448.55 933
11449.56 953
11450.57 948
11451.58 985
11452.59 953
11453.60 947
11454.61 976
11455.62 970
11456.63 972
11457.64 971
11458.65 992
11459.66 999
11460.67 1012
11461.68 996
11462.69 969
11463.71 977
11464.72 1057
11465.73 1040
11466.74 1016
11467.75 1009
11468.76 1009
11469.77 1064
11470.78 1070
11471.80 1075
11472.81 1104
11473.82 1052
11474.83 1063
11475.84 1087
11476.85 1073
11477.86 1111
11478.88 1100
11479.89 1084
11480.90 1089
11481.91 1101
11482.92 1115
11483.93 1120
11484.95 1128
11485.96 1153
11486.97 1075
11487.98 1102
11489.00 1133
11490.01 1096
11491.02 1122
11492.03 1107
11493.04 1119
11494.06 1120
11495.07 1169
11496.08 1197
11497.09 1182
11498.11 1196
11499.12 1194
11500.13 1208
11501.14 1212
11502.16 1220
11503.17 1201
11504.18 1283
11505.20 1323
11506.21 1272
11507.22 1242
11508.23 1330
11509.25 1339
11510.26 1386
11511.27 1352
11512.29 1350
11513.30 1380
11514.31 1412
11515.33 1434
11516.34 1457
11517.35 1505
11518.37 1537
11519.38 1562
11520.39 1580
11521.41 1678
11522.42 1704
11523.43 1722
11524.45 1733
11525.46 1782
11526.47 1760
11527.49 1845
11528.50 1909
11529.52 1943
11530.53 2055
11531.54 2127
11532.56 2184
11533.57 2271
11534.59 2436
11535.60 2595
11536.62 2765
11537.63 2957
11538.64 3092
11539.66 3210
11540.67 3229
11541.69 3235
11542.70 3148
11543.72 3064
11544.73 2987
11545.75 2736
11546.76 2553
11547.77 2373
11548.79 2165
11549.80 2025
11550.82 1942
11551.83 1812
11552.85 1661
11553.86 1593
11554.88 1506
11555.89 1450
11556.91 1427
11557.92 1374
11558.94 1294
11559.95 1299
11560.97 1330
11561.99 1294
11563.00 1235
11564.02 1247
11565.03 1213
11566.05 1238
11567.06 1208
11568.08 1211
11569.09 1211
11570.11 1241
11571.13 1198
11572.14 1227
11573.16 1205
11574.17 1229
11575.19 1208
11576.20 1169
11577.22 1157
11578.24 1134
11579.25 1101
11580.27 1115
11581.29 1113
11582.30 1088
11583.32 1111
11584.33 1095
11585.35 1069
11586.37 1109
11587.38 1039
11588.40 1063
11589.42 1032
11590.43 1046
11591.45 1022
11592.47 1044
11593.48 1076
11594.50 1081
11595.52 1081
11596.53 1065
11597.55 1063
11598.57 1058
11599.58 1095
11600.60 1061
11601.62 1077
11602.64 1097
11603.65 1094
11604.67 1100
11605.69 1109
11606.70 1119
11607.72 1136
11608.74 1134
11609.76 1116
11610.77 1147
11611.79 1164
11612.81 1172
11613.83 1222
11614.84 1227
11615.86 1169
11616.88 1202
11617.90 1240
11618.92 1246
11619.93 1247
11620.95 1245
11621.97 1254
11622.99 1232
11624.01 1217
11625.02 1185
11626.04 1199
11627.06 1203
11628.08 1188
11629.10 1164
11630.11 1176
11631.13 1139
11632.15 1074
11633.17 1104
11634.19 1093
11635.21 1117
11636.23 1072
11637.24 1075
11638.26 1089
11639.28 1045
11640.30 1036
11641.32 1049
11642.34 1032
11643.36 1040
11644.38 1041
11645.39 1024
11646.41 1014
11647.43 1002
11648.45 994
11649.47 970
11650.49 972
11651.51 975
11652.53 996
11653.55 981
11654.57 957
11655.59 927
11656.61 955
11657.63 982
11658.65 937
11659.67 916
11660.69 923
11661.70 882
11662.72 881
11663.74 877
11664.76 888
11665.78 884
11666.80 890
11667.82 902
11668.84 852
11669.86 877
11670.88 841
11671.90 888
11672.92 890
11673.95 878
11674.97 837
11675.99 859
11677.01 860
11678.03 864
11679.05 857
11680.07 899
11681.09 878
11682.11 867
11683.13 868
11684.15 830
11685.17 861
11686.19 867
11687.21 819
11688.23 849
11689.25 879
11690.28 841
11691.30 850
11692.32 835
11693.34 821
11694.36 861
11695.38 846
11696.40 844
11697.42 840
11698.44 833
11699.47 791
11700.49 807
11701.51 805
11702.53 818
11703.55 799
11704.57 810
11705.60 780
11706.62 794
11707.64 811
11708.66 788
11709.68 787
11710.70 805
11711.73 820
11712.75 812
11713.77 796
11714.79 766
11715.81 738
11716.84 762
11717.86 774
11718.88 769
11719.90 807
11720.92 707
11721.95 773
11722.97 741
11723.99 754
11725.01 776
11726.04 736
11727.06 733
11728.08 765
11729.11 769
11730.13 763
11731.15 778
11732.17 754
11733.20 742
11734.22 746
11735.24 732
11736.26 757
11737.29 757
11738.31 774
11739.33 779
11740.36 773
11741.38 740
11742.40 734
11743.43 735
11744.45 710
11745.47 753
11746.50 750
11747.52 745
11748.54 735
11749.57 738
11750.59 716
11751.62 735
11752.64 721
11753.66 727
11754.69 721
11755.71 706
11756.73 685
11757.76 705
11758.78 724
11759.81 673
11760.83 707
11761.85 681
11762.88 705
11763.90 728
11764.93 743
11765.95 733
11766.98 730
11768.00 734
11769.02 721
11770.05 704
11771.07 711
11772.10 685
11773.12 713
11774.15 725
11775.17 741
11776.20 732
11777.22 740
11778.25 734
11779.27 720
11780.30 696
11781.32 710
11782.35 731
11783.37 720
11784.40 698
11785.42 748
11786.45 740
11787.47 725
11788.50 734
11789.52 748
11790.55 753
11791.57 742
11792.60 717
11793.62 760
11794.65 778
11795.67 725
11796.70 728
11797.73 722
11798.75 747
11799.78 741
11800.80 742
11801.83 710
11802.85 708
11803.88 756
11804.91 729
11805.93 753
11806.96 740
11807.98 748
11809.01 753
11810.04 721
11811.06 709
11812.09 707
11813.12 730
11814.14 745
11815.17 720
11816.19 715
11817.22 706
11818.25 743
11819.27 737
11820.30 744
11821.33 733
11822.35 752
11823.38 772
11824.41 775
11825.44 750
11826.46 746
11827.49 772
11828.52 786
11829.54 759
11830.57 745
11831.60 759
11832.62 787
11833.65 769
11834.68 734
11835.71 761
11836.73 761
11837.76 747
11838.79 731
11839.82 754
11840.84 726
11841.87 761
11842.90 747
11843.93 766
11844.95 745
11845.98 730
11847.01 787
11848.04 786
11849.07 771
11850.09 758
11851.12 804
11852.15 789
11853.18 780
11854.21 796
11855.23 821
11856.26 765
11857.29 807
11858.32 824
11859.35 806
11860.38 788
11861.40 837
11862.43 808
11863.46 813
11864.49 881
11865.52 829
11866.55 809
11867.58 827
11868.60 835
11869.63 832
11870.66 832
11871.69 819
11872.72 844
11873.75 856
11874.78 871
11875.81 872
11876.84 854
11877.86 867
11878.89 864
11879.92 860
11880.95 866
11881.98 874
11883.01 911
11884.04 894
11885.07 884
11886.10 900
11887.13 878
11888.16 880
11889.19 905
11890.22 933
11891.25 950
11892.28 948
11893.31 939
11894.34 938
11895.37 951
11896.40 929
11897.43 983
11898.46 982
11899.49 991
11900.52 1004
11901.55 997
11902.58 1028
11903.61 1023
11904.64 1061
11905.67 1036
11906.70 1101
11907.73 1092
11908.76 1084
11909.79 1059
11910.82 1095
11911.85 1059
11912.88 1076
11913.91 1066
11914.94 1062
11915.97 1049
11917.01 1020
11918.04 1025
11919.07 1000
11920.10 1014
11921.13 1020
11922.16 1043
11923.19 1045
11924.22 1081
11925.25 1097
11926.28 1140
11927.32 1146
11928.35 1210
11929.38 1275
11930.41 1295
11931.44 1281
11932.47 1288
11933.50 1277
11934.54 1247
11935.57 1239
11936.60 1231
11937.63 1214
11938.66 1211
11939.70 1180
11940.73 1115
11941.76 1089
11942.79 1080
11943.82 1000
11944.85 1003
11945.89 981
11946.92 960
11947.95 933
11948.98 911
11950.02 898
11951.05 917
11952.08 926
11953.11 878
11954.15 878
11955.18 842
11956.21 882
11957.24 883
11958.28 886
11959.31 877
11960.34 886
11961.37 900
11962.41 891
11963.44 863
11964.47 885
11965.51 873
11966.54 886
11967.57 902
11968.60 861
11969.64 877
11970.67 874
11971.70 901
11972.74 842
11973.77 856
11974.80 862
11975.84 881
11976.87 852
11977.90 882
11978.94 878
11979.97 851
11981.00 846
11982.04 880
11983.07 889
11984.11 883
11985.14 869
11986.17 870
11987.21 867
11988.24 897
11989.28 848
11990.31 849
11991.34 900
11992.38 887
11993.41 917
11994.45 933
11995.48 891
11996.51 914
11997.55 888
11998.58 902
11999.62 922
12000.65 919
12001.69 908
12002.72 901
12003.76 887
12004.79 906
12005.82 928
12006.86 946
12007.89 927
12008.93 941
12009.96 955
12011.00 938
12012.03 945
12013.07 946
12014.10 969
12015.14 974
12016.17 1043
12017.21 1000
12018.24 947
12019.28 943
12020.32 915
12021.35 934
12022.39 964
12023.42 998
12024.46 976
12025.49 959
12026.53 989
12027.56 987
12028.60 961
12029.64 961
12030.67 950
12031.71 1000
12032.74 993
12033.78 998
12034.81 989
12035.85 1018
12036.89 1016
12037.92 984
12038.96 957
12039.99 1005
12041.03 982
12042.07 967
12043.10 997
12044.14 958
12045.18 971
12046.21 971
12047.25 947
12048.29 920
12049.32 940
12050.36 945
12051.40 1040
12052.43 1017
12053.47 1019
12054.51 1016
12055.54 998
12056.58 1021
12057.62 1017
12058.65 992
12059.69 1017
12060.73 1031
12061.76 986
12062.80 987
12063.84 966
12064.88 992
12065.91 984
12066.95 962
12067.99 981
12069.03 932
12070.06 979
12071.10 975
12072.14 914
12073.18 935
12074.21 958
12075.25 934
12076.29 931
12077.33 920
12078.36 896
12079.40 925
12080.44 919
12081.48 918
12082.52 906
12083.55 909
12084.59 901
12085.63 936
12086.67 938
12087.71 928
12088.74 936
12089.78 973
12090.82 958
12091.86 939
12092.90 952
12093.94 966
12094.98 943
12096.01 979
12097.05 973
12098.09 957
12099.13 983
12100.17 1009
12101.21 1025
12102.25 1047
12103.28 1006
12104.32 1023
12105.36 1051
12106.40 1063
12107.44 1020
12108.48 1002
12109.52 986
12110.56 964
12111.60 931
12112.64 910
12113.68 922
12114.72 924
12115.76 900
12116.79 878
12117.83 889
12118.87 859
12119.91 839
12120.95 807
12121.99 808
12123.03 812
12124.07 793
12125.11 787
12126.15 795
12127.19 822
12128.23 791
12129.27 800
12130.31 781
12131.35 785
12132.39 785
12133.43 790
12134.47 767
12135.51 769
12136.55 786
12137.59 762
12138.63 763
12139.67 772
12140.71 793
12141.76 796
12142.80 782
12143.84 768
12144.88 745
12145.92 807
12146.96 804
12148.00 776
12149.04 735
12150.08 711
12151.12 712
12152.16 772
12153.20 760
12154.25 765
12155.29 747
12156.33 755
12157.37 751
12158.41 744
12159.45 724
12160.49 731
12161.53 723
12162.58 756
12163.62 709
12164.66 729
12165.70 727
12166.74 748
12167.78 758
12168.82 716
12169.87 725
12170.91 753
12171.95 724
12172.99 730
12174.03 729
12175.08 732
12176.12 721
12177.16 725
12178.20 713
12179.24 699
12180.29 725
12181.33 739
12182.37 700
12183.41 728
12184.46 720
12185.50 745
12186.54 727
12187.58 672
12188.63 694
12189.67 749
12190.71 737
12191.75 745
12192.80 731
12193.84 722
12194.88 691
12195.92 718
12196.97 694
12198.01 721
12199.05 720
12200.10 693
12201.14 705
12202.18 712
12203.23 684
12204.27 705
12205.31 702
12206.36 724
12207.40 693
12208.44 727
12209.49 721
12210.53 695
12211.57 689
12212.62 671
12213.66 668
12214.70 677
12215.75 703
12216.79 690
12217.84 685
12218.88 688
12219.92 659
12220.97 684
12222.01 699
12223.06 656
12224.10 709
12225.14 726
12226.19 707
12227.23 679
12228.28 698
12229.32 689
12230.36 710
12231.41 721
12232.45 693
12233.50 649
12234.54 672
12235.59 668
12236.63 679
12237.68 655
12238.72 631
12239.77 628
12240.81 688
12241.86 680
12242.90 649
12243.94 687
12244.99 683
12246.03 692
12247.08 675
12248.13 676
12249.17 705
12250.22 677
12251.26 657
12252.31 650
12253.35 614
12254.40 653
12255.44 694
12256.49 658
12257.53 654
12258.58 661
12259.62 650
12260.67 651
12261.72 637
12262.76 630
12263.81 645
12264.85 650
12265.90 643
12266.94 661
12267.99 636
12269.04 640
12270.08 646
12271.13 629
12272.17 645
12273.22 616
12274.27 630
12275.31 629
12276.36 644
12277.41 638
12278.45 630
12279.50 624
12280.55 602
12281.59 617
12282.64 620
12283.69 628
12284.73 627
12285.78 625
12286.83 629
12287.87 631
12288.92 648
12289.97 630
12291.01 614
12292.06 657
12293.11 624
12294.15 640
12295.20 614
12296.25 612
12297.30 601
12298.34 618
12299.39 611
12300.44 623
12301.48 623
12302.53 626
12303.58 629
12304.63 609
12305.67 580
12306.72 613
12307.77 632
12308.82 603
12309.87 619
12310.91 615
12311.96 610
12313.01 624
12314.06 599
12315.10 617
12316.15 612
12317.20 655
12318.25 632
12319.30 618
12320.34 591
12321.39 624
12322.44 634
12323.49 621
12324.54 628
12325.59 619
12326.63 606
12327.68 605
12328.73 582
12329.78 602
12330.83 602
12331.88 600
12332.93 595
12333.98 599
12335.02 592
12336.07 601
12337.12 601
12338.17 609
12339.22 595
12340.27 624
12341.32 586
12342.37 618
12343.42 631
12344.47 620
12345.51 596
12346.56 607
12347.61 583
12348.66 598
12349.71 615
12350.76 590
12351.81 570
12352.86 582
12353.91 603
12354.96 611
12356.01 606
12357.06 595
12358.11 609
12359.16 600
12360.21 585
12361.26 590
12362.31 577
12363.36 611
12364.41 616
12365.46 597
12366.51 600
12367.56 530
12368.61 595
12369.66 597
12370.71 605
12371.76 589
12372.81 574
12373.86 620
12374.91 617
12375.96 595
12377.01 561
12378.06 598
12379.11 600
12380.17 607
12381.22 615
12382.27 589
12383.32 583
12384.37 605
12385.42 610
12386.47 579
12387.52 617
12388.57 602
12389.62 616
12390.67 602
12391.73 599
12392.78 579
12393.83 616
12394.88 632
12395.93 613
12396.98 594
12398.03 613
12399.09 629
12400.14 622
12401.19 602
12402.24 610
12403.29 603
12404.34 615
12405.40 627
12406.45 609
12407.50 595
12408.55 603
12409.60 601
12410.66 598
12411.71 605
12412.76 606
12413.81 605
12414.86 587
12415.92 589
12416.97 616
12418.02 619
12419.07 649
12420.13 632
12421.18 618
12422.23 625
12423.28 618
12424.34 602
12425.39 618
12426.44 620
12427.49 628
12428.55 640
12429.60 625
12430.65 635
12431.71 634
12432.76 627
12433.81 617
12434.86 630
12435.92 627
12436.97 603
12438.02 606
12439.08 602
12440.13 642
12441.18 612
12442.24 632
12443.29 610
12444.34 601
12445.40 637
12446.45 649
12447.50 627
12448.56 600
12449.61 636
12450.67 648
12451.72 658
12452.77 643
12453.83 642
12454.88 646
12455.94 646
12456.99 655
12458.04 679
12459.10 649
12460.15 628
12461.21 672
12462.26 675
12463.31 663
12464.37 671
12465.42 656
12466.48 649
12467.53 679
12468.59 686
12469.64 683
12470.70 719
12471.75 715
12472.80 716
12473.86 741
12474.91 814
12475.97 811
12477.02 781
12478.08 788
12479.13 793
12480.19 777
12481.24 809
12482.30 790
12483.35 794
12484.41 779
12485.46 766
12486.52 763
12487.57 733
12488.63 708
12489.69 707
12490.74 726
12491.80 685
12492.85 653
12493.91 644
12494.96 663
12496.02 668
12497.07 658
12498.13 690
12499.19 699
12500.24 654
12501.30 654
12502.35 643
12503.41 630
12504.47 654
12505.52 687
12506.58 689
12507.63 690
12508.69 663
12509.75 661
12510.80 681
12511.86 649
12512.91 674
12513.97 662
12515.03 658
12516.08 644
12517.14 669
12518.20 681
12519.25 693
12520.31 652
12521.37 636
12522.42 677
12523.48 676
12524.54 650
12525.59 654
12526.65 657
12527.71 657
12528.77 650
12529.82 667
12530.88 656
12531.94 649
12532.99 642
12534.05 657
12535.11 689
12536.17 692
12537.22 656
12538.28 653
12539.34 674
12540.40 645
12541.45 658
12542.51 677
12543.57 674
12544.63 686
12545.68 693
12546.74 669
12547.80 677
12548.86 708
12549.92 666
12550.97 664
12552.03 701
12553.09 678
12554.15 715
12555.21 727
12556.26 726
12557.32 672
12558.38 703
12559.44 703
12560.50 711
12561.56 682
12562.61 659
12563.67 673
12564.73 670
12565.79 696
12566.85 702
12567.91 641
12568.97 691
12570.02 683
12571.08 663
12572.14 662
12573.20 647
12574.26 668
12575.32 620
12576.38 611
12577.44 659
12578.50 661
12579.56 651
12580.61 668
12581.67 621
12582.73 643
12583.79 669
12584.85 670
12585.91 642
12586.97 648
12588.03 662
12589.09 647
12590.15 656
12591.21 650
12592.27 665
12593.33 689
12594.39 676
12595.45 642
12596.51 667
12597.57 647
12598.63 628
12599.69 658
12600.75 646
12601.81 678
12602.87 644
12603.93 663
12604.99 644
12606.05 666
12607.11 652
12608.17 638
12609.23 656
12610.29 672
12611.35 657
12612.41 657
12613.47 680
12614.53 665
12615.59 630
12616.66 630
12617.72 661
12618.78 674
12619.84 678
12620.90 718
12621.96 668
12623.02 694
12624.08 653
12625.14 702
12626.20 686
12627.26 722
12628.33 686
12629.39 737
12630.45 724
12631.51 722
12632.57 719
12633.63 715
12634.69 699
12635.76 717
12636.82 715
12637.88 725
12638.94 719
12640.00 698
12641.06 675
12642.13 688
12643.19 695
12644.25 706
12645.31 674
12646.37 656
12647.44 676
12648.50 685
12649.56 681
12650.62 678
12651.68 672
12652.75 676
12653.81 660
12654.87 686
12655.93 694
12657.00 677
12658.06 651
12659.12 694
12660.18 672
12661.25 655
12662.31 665
12663.37 685
12664.43 700
12665.50 670
12666.56 668
12667.62 664
12668.69 670
12669.75 706
12670.81 661
12671.88 668
12672.94 676
12674.00 678
12675.06 691
12676.13 700
12677.19 688
12678.25 661
12679.32 675
12680.38 688
12681.44 699
12682.51 679
12683.57 671
12684.64 728
12685.70 672
12686.76 703
12687.83 703
12688.89 690
12689.95 726
12691.02 694
12692.08 734
12693.15 711
12694.21 736
12695.27 747
12696.34 712
12697.40 721
12698.47 729
12699.53 704
12700.59 718
12701.66 770
12702.72 746
12703.79 719
12704.85 781
12705.92 753
12706.98 766
12708.05 764
12709.11 756
12710.18 753
12711.24 804
12712.30 750
12713.37 770
12714.43 791
12715.50 782
12716.56 792
12717.63 771
12718.69 785
12719.76 759
12720.82 781
12721.89 802
12722.95 792
12724.02 779
12725.09 787
12726.15 812
12727.22 777
12728.28 806
12729.35 821
12730.41 820
12731.48 808
12732.54 830
12733.61 828
12734.68 834
12735.74 828
12736.81 858
12737.87 885
12738.94 811
12740.00 830
12741.07 807
12742.14 794
12743.20 775
12744.27 782
12745.33 790
12746.40 771
12747.47 735
12748.53 703
12749.60 719
12750.67 746
12751.73 725
12752.80 740
12753.87 726
12754.93 744
12756.00 738
12757.07 717
12758.13 686
12759.20 705
12760.27 681
12761.33 689
12762.40 712
12763.47 680
12764.53 668
12765.60 699
12766.67 702
12767.73 693
12768.80 707
12769.87 671
12770.94 664
12772.00 693
12773.07 647
12774.14 657
12775.21 667
12776.27 651
12777.34 678
12778.41 663
12779.48 688
12780.54 672
12781.61 636
12782.68 664
12783.75 681
12784.81 658
12785.88 695
12786.95 639
12788.02 637
12789.09 648
12790.15 651
12791.22 652
12792.29 647
12793.36 615
12794.43 617
12795.49 614
12796.56 656
12797.63 649
12798.70 642
12799.77 615
12800.84 617
12801.90 619
12802.97 622
12804.04 614
12805.11 661
12806.18 686
12807.25 660
12808.32 645
12809.39 645
12810.45 642
12811.52 625
12812.59 646
12813.66 660
12814.73 648
12815.80 658
12816.87 681
12817.94 675
12819.01 663
12820.08 665
12821.15 646
12822.21 651
12823.28 660
12824.35 642
12825.42 638
12826.49 649
12827.56 663
12828.63 665
12829.70 663
12830.77 684
12831.84 669
12832.91 670
12833.98 691
12835.05 638
12836.12 639
12837.19 648
12838.26 657
12839.33 638
12840.40 622
12841.47 615
12842.54 631
12843.61 615
12844.68 610
12845.75 606
12846.82 605
12847.89 621
12848.96 600
12850.03 588
12851.10 580
12852.18 582
12853.25 642
12854.32 602
12855.39 598
12856.46 571
12857.53 562
12858.60 589
12859.67 601
12860.74 585
12861.81 574
12862.88 581
12863.96 586
12865.03 574
12866.10 569
12867.17 582
12868.24 582
12869.31 575
12870.38 603
12871.45 578
12872.53 563
12873.60 591
12874.67 569
12875.74 588
12876.81 613
12877.88 591
12878.96 569
12880.03 609
12881.10 567
12882.17 548
12883.24 583
12884.31 563
12885.39 606
12886.46 563
12887.53 592
12888.60 571
12889.68 581
12890.75 590
12891.82 578
12892.89 537
12893.96 556
12895.04 579
12896.11 569
12897.18 574
12898.25 555
12899.33 520
12900.40 536
12901.47 571
12902.54 555
12903.62 560
12904.69 537
12905.76 554
12906.84 557
12907.91 529
12908.98 561
12910.06 554
12911.13 553
12912.20 560
12913.27 544
12914.35 578
12915.42 571
12916.49 515
12917.57 551
12918.64 535
12919.71 550
12920.79 523
12921.86 531
12922.94 540
12924.01 541
12925.08 536
12926.16 527
12927.23 555
12928.30 537
12929.38 550
12930.45 538
12931.53 538
12932.60 523
12933.67 524
12934.75 526
12935.82 523
12936.90 534
12937.97 531
12939.04 546
12940.12 538
12941.19 552
12942.27 498
12943.34 536
12944.42 549
12945.49 507
12946.56 509
12947.64 510
12948.71 516
12949.79 523
12950.86 528
12951.94 541
12953.01 514
12954.09 563
12955.16 529
12956.24 540
12957.31 512
12958.39 495
12959.46 500
12960.54 523
12961.61 513
12962.69 531
12963.76 505
12964.84 508
12965.91 537
12966.99 550
12968.07 534
12969.14 529
12970.22 502
12971.29 520
12972.37 523
12973.44 514
12974.52 521
12975.59 521
12976.67 527
12977.75 547
12978.82 511
12979.90 522
12980.97 529
12982.05 533
12983.13 529
12984.20 531
12985.28 523
12986.35 541
12987.43 508
12988.51 527
12989.58 509
12990.66 519
12991.74 522
12992.81 555
12993.89 550
12994.97 549
12996.04 525
12997.12 530
12998.20 558
12999.27 540
13000.35 528
13001.43 540
13002.50 536
13003.58 527
13004.66 531
13005.73 492
13006.81 526
13007.89 518
13008.97 527
13010.04 508
13011.12 522
13012.20 540
13013.27 539
13014.35 543
13015.43 550
13016.51 553
13017.58 506
13018.66 542
13019.74 530
13020.82 521
13021.89 520
13022.97 548
13024.05 567
13025.13 563
13026.21 543
13027.28 568
13028.36 548
13029.44 550
13030.52 537
13031.60 544
13032.67 540
13033.75 540
13034.83 523
13035.91 507
13036.99 525
13038.07 528
13039.14 535
13040.22 540
13041.30 517
13042.38 532
13043.46 549
13044.54 528
13045.62 554
13046.69 576
13047.77 550
13048.85 532
13049.93 564
13051.01 514
13052.09 532
13053.17 539
13054.25 533
13055.33 562
13056.40 543
13057.48 557
13058.56 532
13059.64 529
13060.72 543
13061.80 547
13062.88 541
13063.96 530
13065.04 516
13066.12 513
13067.20 563
13068.28 531
13069.36 538
13070.44 550
13071.52 573
13072.60 544
13073.68 528
13074.76 529
13075.84 535
13076.92 548
13078.00 516
13079.08 529
13080.16 533
13081.24 536
13082.32 499
13083.40 547
13084.48 525
13085.56 535
13086.64 550
13087.72 559
13088.80 531
13089.88 580
13090.96 569
13092.04 557
13093.12 535
13094.20 534
13095.28 540
13096.36 541
13097.44 541
13098.52 523
13099.61 524
13100.69 530
13101.77 519
13102.85 535
13103.93 549
13105.01 532
13106.09 540
13107.17 519
13108.25 526
13109.34 553
13110.42 537
13111.50 563
13112.58 553
13113.66 545
13114.74 538
13115.82 536
13116.91 546
13117.99 540
13119.07 558
13120.15 561
13121.23 560
13122.31 585
13123.40 563
13124.48 571
13125.56 543
13126.64 573
13127.72 564
13128.81 580
13129.89 563
13130.97 558
13132.05 553
13133.14 544
13134.22 562
13135.30 560
13136.38 581
13137.47 563
13138.55 569
13139.63 571
13140.71 570
13141.80 556
13142.88 569
13143.96 552
13145.04 563
13146.13 583
13147.21 571
13148.29 616
13149.38 594
13150.46 588
13151.54 571
13152.62 577
13153.71 551
13154.79 563
13155.87 563
13156.96 564
13158.04 568
13159.12 568
13160.21 553
13161.29 584
13162.37 601
13163.46 597
13164.54 593
13165.62 561
13166.71 550
13167.79 570
13168.88 622
13169.96 612
13171.04 571
13172.13 578
13173.21 586
13174.30 579
13175.38 588
13176.46 562
13177.55 578
13178.63 583
13179.72 597
13180.80 576
13181.88 569
13182.97 559
13184.05 580
13185.14 562
13186.22 573
13187.31 598
13188.39 587
13189.48 570
13190.56 564
13191.65 572
13192.73 577
13193.81 569
13194.90 575
13195.98 589
13197.07 575
13198.15 584
13199.24 602
13200.32 560
13201.41 565
13202.49 604
13203.58 579
13204.67 615
13205.75 573
13206.84 570
13207.92 594
13209.01 593
13210.09 596
13211.18 595
13212.26 592
13213.35 597
13214.43 594
13215.52 614
13216.61 563
13217.69 560
13218.78 577
13219.86 575
13220.95 597
13222.04 628
13223.12 619
13224.21 608
13225.29 597
13226.38 618
13227.47 630
13228.55 609
13229.64 624
13230.72 616
13231.81 624
13232.90 617
13233.98 628
13235.07 628
13236.16 627
13237.24 641
13238.33 615
13239.42 605
13240.50 592
13241.59 601
13242.68 624
13243.76 618
13244.85 604
13245.94 621
13247.02 620
13248.11 611
13249.20 632
13250.29 626
13251.37 635
13252.46 636
13253.55 650
13254.63 669
13255.72 649
13256.81 636
13257.90 623
13258.98 648
13260.07 638
13261.16 665
13262.25 652
13263.33 648
13264.42 629
13265.51 641
13266.60 637
13267.69 650
13268.77 631
13269.86 630
13270.95 679
13272.04 678
13273.13 649
13274.21 680
13275.30 678
13276.39 691
13277.48 669
13278.57 681
13279.65 674
13280.74 659
13281.83 662
13282.92 676
13284.01 671
13285.10 673
13286.19 681
13287.27 690
13288.36 687
13289.45 684
13290.54 692
13291.63 688
13292.72 691
13293.81 711
13294.90 699
13295.98 705
13297.07 712
13298.16 671
13299.25 707
13300.34 723
13301.43 710
13302.52 726
13303.61 708
13304.70 710
13305.79 756
13306.88 739
13307.97 739
13309.06 756
13310.15 728
13311.24 749
13312.32 768
13313.41 766
13314.50 750
13315.59 762
13316.68 785
13317.77 779
13318.86 785
13319.95 788
13321.04 773
13322.13 769
13323.22 787
13324.31 789
13325.40 798
13326.49 817
13327.58 797
13328.68 794
13329.77 814
13330.86 820
13331.95 822
13333.04 851
13334.13 845
13335.22 854
13336.31 886
13337.40 828
13338.49 896
13339.58 875
13340.67 861
13341.76 841
13342.85 862
13343.94 881
13345.04 866
13346.13 877
13347.22 876
13348.31 898
13349.40 825
13350.49 894
13351.58 890
13352.67 889
13353.77 881
13354.86 886
13355.95 883
13357.04 854
13358.13 856
13359.22 889
13360.31 901
13361.41 887
13362.50 909
13363.59 932
13364.68 912
13365.77 924
13366.87 932
13367.96 934
13369.05 932
13370.14 934
13371.23 925
13372.33 923
13373.42 921
13374.51 918
13375.60 903
13376.69 866
13377.79 870
13378.88 896
13379.97 866
13381.06 831
13382.16 821
13383.25 840
13384.34 816
13385.43 827
13386.53 770
13387.62 784
13388.71 766
13389.81 762
13390.90 768
13391.99 796
13393.08 739
13394.18 729
13395.27 738
13396.36 768
13397.46 752
13398.55 744
13399.64 709
13400.74 713
13401.83 731
13402.92 734
13404.02 759
13405.11 725
13406.20 727
13407.30 759
13408.39 759
13409.48 746
13410.58 711
13411.67 728
13412.77 714
13413.86 742
13414.95 736
13416.05 766
13417.14 729
13418.23 708
13419.33 700
13420.42 735
13421.52 753
13422.61 734
13423.71 730
13424.80 724
13425.89 741
13426.99 761
13428.08 755
13429.18 757
13430.27 754
13431.37 737
13432.46 745
13433.56 762
13434.65 767
13435.74 765
13436.84 756
13437.93 754
13439.03 751
13440.12 751
13441.22 769
13442.31 773
13443.41 741
13444.50 756
13445.60 782
13446.69 780
13447.79 750
13448.88 776
13449.98 773
13451.08 788
13452.17 760
13453.27 783
13454.36 770
13455.46 752
13456.55 746
13457.65 768
13458.74 768
13459.84 769
13460.94 775
13462.03 820
13463.13 807
13464.22 802
13465.32 811
13466.41 806
13467.51 791
13468.61 791
13469.70 822
13470.80 803
13471.90 803
13472.99 835
13474.09 830
13475.18 809
13476.28 822
13477.38 792
13478.47 842
13479.57 845
13480.67 810
13481.76 842
13482.86 842
13483.96 832
13485.05 849
13486.15 862
13487.25 860
13488.34 822
13489.44 844
13490.54 861
13491.63 893
13492.73 872
13493.83 893
13494.93 925
13496.02 894
13497.12 892
13498.22 879
13499.31 938
13500.41 891
13501.51 894
13502.61 922
13503.70 924
13504.80 885
13505.90 915
13507.00 926
13508.09 946
13509.19 900
13510.29 908
13511.39 870
13512.49 879
13513.58 879
13514.68 858
13515.78 863
13516.88 886
13517.98 876
13519.07 846
13520.17 865
13521.27 880
13522.37 894
13523.47 895
13524.57 872
13525.66 848
13526.76 834
13527.86 808
13528.96 862
13530.06 863
13531.16 871
13532.25 843
13533.35 805
13534.45 818
13535.55 825
13536.65 852
13537.75 815
13538.85 874
13539.95 794
13541.05 786
13542.14 759
13543.24 813
13544.34 811
13545.44 750
13546.54 767
13547.64 767
13548.74 756
13549.84 771
13550.94 747
13552.04 737
13553.14 742
13554.24 702
13555.34 722
13556.44 725
13557.54 711
13558.64 729
13559.74 715
13560.84 676
13561.94 691
13563.04 690
13564.13 694
13565.23 732
13566.34 733
13567.44 703
13568.54 698
13569.64 694
13570.74 682
13571.84 706
13572.94 690
13574.04 706
13575.14 672
13576.24 695
13577.34 699
13578.44 672
13579.54 688
13580.64 688
13581.74 676
13582.84 674
13583.94 679
13585.04 714
13586.14 703
13587.24 670
13588.35 667
13589.45 680
13590.55 695
13591.65 693
13592.75 690
13593.85 670
13594.95 650
13596.05 691
13597.15 709
13598.26 680
13599.36 667
13600.46 710
13601.56 695
13602.66 680
13603.76 668
13604.86 694
13605.97 671
13607.07 700
13608.17 698
13609.27 698
13610.37 681
13611.47 684
13612.58 697
13613.68 721
13614.78 693
13615.88 722
13616.98 681
13618.09 689
13619.19 716
13620.29 700
13621.39 693
13622.50 694
13623.60 696
13624.70 703
13625.80 681
13626.91 713
13628.01 722
13629.11 694
13630.21 689
13631.32 683
13632.42 663
13633.52 685
13634.62 702
13635.73 674
13636.83 687
13637.93 683
13639.04 685
13640.14 692
13641.24 679
13642.35 676
13643.45 693
13644.55 671
13645.65 686
13646.76 671
13647.86 705
13648.96 690
13650.07 698
13651.17 702
13652.28 693
13653.38 711
13654.48 722
13655.59 695
13656.69 664
13657.79 685
13658.90 685
13660.00 676
13661.11 694
13662.21 673
13663.31 692
13664.42 712
13665.52 699
13666.63 689
13667.73 695
13668.83 670
13669.94 687
13671.04 716
13672.15 711
13673.25 662
13674.36 701
13675.46 690
13676.56 659
13677.67 693
13678.77 707
13679.88 725
13680.98 687
13682.09 707
13683.19 717
13684.30 708
13685.40 682
13686.51 705
13687.61 699
13688.72 712
13689.82 685
13690.93 740
13692.03 704
13693.14 700
13694.24 691
13695.35 712
13696.45 732
13697.56 708
13698.66 725
13699.77 747
13700.87 768
13701.98 754
13703.09 734
13704.19 743
13705.30 732
13706.40 736
13707.51 765
13708.61 777
13709.72 768
13710.83 777
13711.93 743
13713.04 787
13714.14 782
13715.25 792
13716.36 781
13717.46 779
13718.57 770
13719.67 793
13720.78 779
13721.89 772
13722.99 785
13724.10 779
13725.21 832
13726.31 813
13727.42 798
13728.53 817
13729.63 828
13730.74 829
13731.85 852
13732.95 869
13734.06 866
13735.17 827
13736.27 806
13737.38 866
13738.49 866
13739.59 855
13740.70 872
13741.81 857
13742.92 851
13744.02 857
13745.13 856
13746.24 916
13747.35 931
13748.45 940
13749.56 911
13750.67 932
13751.78 946
13752.88 964
13753.99 974
13755.10 996
13756.21 1024
13757.31 1037
13758.42 1057
13759.53 1060
13760.64 1052
13761.75 1091
13762.85 1109
13763.96 1159
13765.07 1092
13766.18 1160
13767.29 1161
13768.39 1154
13769.50 1140
13770.61 1154
13771.72 1128
13772.83 1102
13773.94 1142
13775.04 1172
13776.15 1149
13777.26 1124
13778.37 1079
13779.48 1074
13780.59 1101
13781.70 1049
13782.80 1037
13783.91 1028
13785.02 983
13786.13 979
13787.24 943
13788.35 936
13789.46 904
13790.57 900
13791.68 889
13792.79 849
13793.90 839
13795.00 829
13796.11 832
13797.22 823
13798.33 782
13799.44 779
13800.55 793
13801.66 800
13802.77 787
13803.88 745
13804.99 725
13806.10 747
13807.21 764
13808.32 761
13809.43 714
13810.54 727
13811.65 742
13812.76 711
13813.87 740
13814.98 707
13816.09 711
13817.20 731
13818.31 713
13819.42 734
13820.53 716
13821.64 715
13822.75 683
13823.86 717
13824.97 709
13826.08 702
13827.19 720
13828.30 735
13829.41 722
13830.53 723
13831.64 701
13832.75 712
13833.86 756
13834.97 707
13836.08 690
13837.19 707
13838.30 687
13839.41 694
13840.52 679
13841.64 703
13842.75 706
13843.86 711
13844.97 701
13846.08 710
13847.19 700
13848.30 721
13849.41 750
13850.53 718
13851.64 724
13852.75 718
13853.86 702
13854.97 693
13856.08 718
13857.20 718
13858.31 732
13859.42 695
13860.53 701
13861.64 701
13862.76 719
13863.87 729
13864.98 764
13866.09 727
13867.20 714
13868.32 703
13869.43 742
13870.54 735
13871.65 730
13872.77 745
13873.88 766
13874.99 750
13876.10 720
13877.22 724
13878.33 760
13879.44 743
13880.55 735
13881.67 727
13882.78 724
13883.89 741
13885.01 720
13886.12 708
13887.23 726
13888.34 759
13889.46 783
13890.57 766
13891.68 777
13892.80 794
13893.91 791
13895.02 810
13896.14 809
13897.25 772
13898.36 812
13899.48 807
13900.59 794
13901.70 806
13902.82 764
13903.93 769
13905.05 778
13906.16 791
13907.27 779
13908.39 734
13909.50 754
13910.61 741
13911.73 743
13912.84 696
13913.96 704
13915.07 727
13916.19 721
13917.30 695
13918.41 683
13919.53 704
13920.64 679
13921.76 684
13922.87 702
13923.99 669
13925.10 677
13926.21 641
13927.33 656
13928.44 667
13929.56 658
13930.67 660
13931.79 672
13932.90 660
13934.02 691
13935.13 684
13936.25 678
13937.36 668
13938.48 649
13939.59 640
13940.71 650
13941.82 680
13942.94 667
13944.05 664
13945.17 651
13946.28 659
13947.40 659
13948.52 675
13949.63 667
13950.75 650
13951.86 643
13952.98 659
13954.09 680
13955.21 678
13956.32 639
13957.44 665
13958.56 662
13959.67 651
13960.79 616
13961.90 627
13963.02 641
13964.14 654
13965.25 663
13966.37 651
13967.48 641
13968.60 649
13969.72 648
13970.83 631
13971.95 664
13973.07 664
13974.18 647
13975.30 649
13976.42 652
13977.53 656
13978.65 677
13979.77 671
13980.88 675
13982.00 637
13983.12 601
13984.23 626
13985.35 646
13986.47 645
13987.58 657
13988.70 649
13989.82 651
13990.94 648
13992.05 659
13993.17 654
13994.29 630
13995.40 629
13996.52 644
13997.64 652
13998.76 632
13999.87 664
14000.99 639
14002.11 660
14003.23 639
14004.35 685
14005.46 680
14006.58 671
14007.70 644
14008.82 630
14009.93 673
14011.05 644
14012.17 635
14013.29 655
14014.41 662
14015.52 683
14016.64 672
14017.76 670
14018.88 659
14020.00 633
14021.12 645
14022.23 685
14023.35 672
14024.47 644
14025.59 651
14026.71 633
14027.83 664
14028.95 662
14030.06 683
14031.18 658
14032.30 649
14033.42 686
14034.54 678
14035.66 622
14036.78 667
14037.90 669
14039.02 666
14040.14 672
14041.25 693
14042.37 693
14043.49 719
14044.61 693
14045.73 650
14046.85 673
14047.97 703
14049.09 695
14050.21 707
14051.33 691
14052.45 697
14053.57 705
14054.69 704
14055.81 726
14056.93 706
14058.05 722
14059.17 731
14060.29 735
14061.41 747
14062.53 737
14063.65 712
14064.77 724
14065.89 750
14067.01 756
14068.13 684
14069.25 764
14070.37 760
14071.49 754
14072.61 777
14073.73 790
14074.85 816
14075.97 797
14077.09 791
14078.21 811
14079.33 800
14080.45 763
14081.57 796
14082.69 797
14083.82 784
14084.94 790
14086.06 784
14087.18 817
14088.30 823
14089.42 787
14090.54 820
14091.66 822
14092.78 811
14093.91 806
14095.03 830
14096.15 855
14097.27 860
14098.39 874
14099.51 846
14100.63 824
14101.76 851
14102.88 832
14104.00 830
14105.12 819
14106.24 815
14107.36 802
14108.49 825
14109.61 846
14110.73 835
14111.85 803
14112.97 806
14114.10 803
14115.22 793
14116.34 793
14117.46 768
14118.58 722
14119.71 768
14120.83 744
14121.95 721
14123.07 769
14124.20 751
14125.32 719
14126.44 702
14127.56 704
14128.69 708
14129.81 716
14130.93 688
14132.06 684
14133.18 695
14134.30 695
14135.42 675
14136.55 652
14137.67 661
14138.79 690
14139.92 701
14141.04 703
14142.16 675
14143.29 663
14144.41 675
14145.53 670
14146.66 652
14147.78 662
14148.90 663
14150.03 682
14151.15 666
14152.27 671
14153.40 642
14154.52 658
14155.64 663
14156.77 651
14157.89 647
14159.02 674
14160.14 653
14161.26 668
14162.39 637
14163.51 646
14164.64 657
14165.76 646
14166.88 651
14168.01 632
14169.13 629
14170.26 622
14171.38 625
14172.51 641
14173.63 660
14174.75 693
14175.88 666
14177.00 616
14178.13 635
14179.25 627
14180.38 663
14181.50 620
14182.63 637
14183.75 607
14184.88 613
14186.00 581
14187.13 582
14188.25 607
14189.38 618
14190.50 618
14191.63 622
14192.75 626
14193.88 622
14195.00 615
14196.13 591
14197.25 615
14198.38 605
14199.50 616
14200.63 624
14201.76 590
14202.88 580
14204.01 609
14205.13 623
14206.26 582
14207.38 603
14208.51 574
14209.64 589
14210.76 576
14211.89 571
14213.01 594
14214.14 572
14215.27 590
14216.39 588
14217.52 636
14218.64 611
14219.77 581
14220.90 593
14222.02 586
14223.15 589
14224.28 580
14225.40 577
14226.53 572
14227.66 582
14228.78 579
14229.91 553
14231.04 581
14232.16 567
14233.29 573
14234.42 551
14235.54 533
14236.67 563
14237.80 583
14238.92 574
14240.05 566
14241.18 539
14242.31 528
14243.43 585
14244.56 572
14245.69 546
14246.82 563
14247.94 556
14249.07 568
14250.20 572
14251.33 551
14252.45 537
14253.58 522
14254.71 556
14255.84 529
14256.96 536
14258.09 537
14259.22 565
14260.35 546
14261.47 554
14262.60 553
14263.73 547
14264.86 516
14265.99 529
14267.12 541
14268.24 533
14269.37 560
14270.50 538
14271.63 526
14272.76 553
14273.89 546
14275.01 556
14276.14 512
14277.27 523
14278.40 543
14279.53 516
14280.66 514
14281.79 529
14282.91 537
14284.04 562
14285.17 534
14286.30 510
14287.43 528
14288.56 566
14289.69 541
14290.82 504
14291.95 488
14293.08 502
14294.20 533
14295.33 520
14296.46 526
14297.59 480
14298.72 516
14299.85 494
14300.98 524
14302.11 496
14303.24 476
14304.37 531
14305.50 508
14306.63 519
14307.76 483
14308.89 485
14310.02 502
14311.15 517
14312.28 502
14313.41 486
14314.54 512
14315.67 508
14316.80 495
14317.93 494
14319.06 476
14320.19 491
14321.32 515
14322.45 514
14323.58 507
14324.71 496
14325.84 490
14326.97 497
14328.10 489
14329.23 496
14330.36 526
14331.49 481
14332.62 493
14333.76 504
14334.89 487
14336.02 491
14337.15 500
14338.28 492
14339.41 483
14340.54 495
14341.67 478
14342.80 485
14343.93 480
14345.07 504
14346.20 517
14347.33 511
14348.46 481
14349.59 472
14350.72 503
14351.85 475
14352.99 491
14354.12 499
14355.25 491
14356.38 480
14357.51 501
14358.64 487
14359.78 502
14360.91 496
14362.04 511
14363.17 517
14364.30 497
14365.44 498
14366.57 498
14367.70 520
14368.83 499
14369.96 488
14371.10 499
14372.23 492
14373.36 511
14374.49 470
14375.63 497
14376.76 494
14377.89 476
14379.02 497
14380.16 480
14381.29 475
14382.42 489
14383.55 498
14384.69 485
14385.82 490
14386.95 499
14388.09 492
14389.22 484
14390.35 490
14391.49 520
14392.62 499
14393.75 483
14394.89 496
14396.02 523
14397.15 509
14398.28 522
14399.42 519
14400.55 500
14401.69 500
14402.82 486
14403.95 496
14405.09 517
14406.22 499
14407.35 508
14408.49 496
14409.62 498
14410.75 508
14411.89 532
14413.02 529
14414.16 517
14415.29 500
14416.42 512
14417.56 529
14418.69 499
14419.83 510
14420.96 520
14422.10 526
14423.23 512
14424.36 549
14425.50 526
14426.63 525
14427.77 534
14428.90 494
14430.04 532
14431.17 542
14432.31 519
14433.44 525
14434.58 536
14435.71 513
14436.85 536
14437.98 539
14439.12 517
14440.25 530
14441.39 523
14442.52 499
14443.66 507
14444.79 515
14445.93 493
14447.06 535
14448.20 512
14449.33 521
14450.47 559
14451.60 541
14452.74 535
14453.87 517
14455.01 545
14456.14 565
14457.28 541
14458.42 523
14459.55 562
14460.69 559
14461.82 603
14462.96 582
14464.10 577
14465.23 606
14466.37 577
14467.50 581
14468.64 568
14469.78 567
14470.91 586
14472.05 577
14473.18 577
14474.32 570
14475.46 587
14476.59 546
14477.73 561
14478.87 551
14480.00 556
14481.14 554
14482.28 554
14483.41 551
14484.55 554
14485.69 513
14486.82 525
14487.96 548
14489.10 519
14490.23 526
14491.37 503
14492.51 519
14493.65 504
14494.78 494
14495.92 494
14497.06 488
14498.19 533
14499.33 518
14500.47 496
14501.61 508
14502.74 480
14503.88 514
14505.02 487
14506.16 483
14507.29 532
14508.43 503
14509.57 494
14510.71 486
14511.85 478
14512.98 495
14514.12 490
14515.26 480
14516.40 511
14517.54 483
14518.67 499
14519.81 503
14520.95 486
14522.09 502
14523.23 495
14524.36 480
14525.50 490
14526.64 488
14527.78 469
14528.92 483
14530.06 520
14531.19 490
14532.33 489
14533.47 499
14534.61 485
14535.75 496
14536.89 507
14538.03 467
14539.17 492
14540.31 505
14541.44 515
14542.58 486
14543.72 499
14544.86 494
14546.00 494
14547.14 504
14548.28 503
14549.42 504
14550.56 498
14551.70 489
14552.84 497
14553.98 485
14555.12 482
14556.25 510
14557.39 516
14558.53 508
14559.67 548
14560.81 508
14561.95 531
14563.09 544
14564.23 514
14565.37 492
14566.51 516
14567.65 533
14568.79 521
14569.93 515
14571.07 515
14572.21 493
14573.35 526
14574.49 503
14575.63 507
14576.77 511
14577.92 539
14579.06 540
14580.20 527
14581.34 507
14582.48 522
14583.62 534
14584.76 511
14585.90 530
14587.04 540
14588.18 520
14589.32 512
14590.46 519
14591.60 526
14592.74 544
14593.89 538
14595.03 521
14596.17 563
14597.31 553
14598.45 494
14599.59 525
14600.73 540
14601.87 560
14603.02 554
14604.16 512
14605.30 548
14606.44 512
14607.58 575
14608.72 545
14609.86 553
14611.01 524
14612.15 559
14613.29 593
14614.43 552
14615.57 551
14616.72 554
14617.86 563
14619.00 558
14620.14 568
14621.28 589
14622.43 550
14623.57 586
14624.71 599
14625.85 588
14627.00 588
14628.14 584
14629.28 597
14630.42 601
14631.56 606
14632.71 627
14633.85 622
14634.99 623
14636.14 629
14637.28 605
14638.42 629
14639.56 650
14640.71 618
14641.85 589
14642.99 585
14644.14 605
14645.28 610
14646.42 588
14647.56 565
14648.71 580
14649.85 577
14650.99 552
14652.14 539
14653.28 536
14654.42 515
14655.57 500
14656.71 528
14657.85 511
14659.00 540
14660.14 529
14661.29 503
14662.43 513
14663.57 504
14664.72 512
14665.86 494
14667.00 500
14668.15 509
14669.29 503
14670.44 476
14671.58 469
14672.73 507
14673.87 493
14675.01 476
14676.16 503
14677.30 467
14678.45 446
14679.59 447
14680.74 474
14681.88 477
14683.02 460
14684.17 467
14685.31 470
14686.46 468
14687.60 478
14688.75 481
14689.89 442
14691.04 461
14692.18 466
14693.33 475
14694.47 468
14695.62 479
14696.76 447
14697.91 471
14699.05 473
14700.20 436
14701.34 457
14702.49 441
14703.63 455
14704.78 464
14705.92 465
14707.07 447
14708.22 442
14709.36 466
14710.51 444
14711.65 468
14712.80 459
14713.94 475
14715.09 490
14716.23 464
14717.38 457
14718.53 437
14719.67 466
14720.82 497
14721.96 457
14723.11 469
14724.26 470
14725.40 455
14726.55 461
14727.70 464
14728.84 437
14729.99 471
14731.13 471
14732.28 474
14733.43 461
14734.57 457
14735.72 430
14736.87 442
14738.01 477
14739.16 474
14740.31 455
14741.45 453
14742.60 458
14743.75 475
14744.89 460
14746.04 465
14747.19 462
14748.34 469
14749.48 452
14750.63 453
14751.78 443
14752.92 444
14754.07 464
14755.22 463
14756.37 456
14757.51 465
14758.66 453
14759.81 440
14760.96 451
14762.10 470
14763.25 456
14764.40 463
14765.55 450
14766.70 447
14767.84 439
14768.99 440
14770.14 433
14771.29 440
14772.43 431
14773.58 449
14774.73 438
14775.88 419
14777.03 455
14778.18 423
14779.32 432
14780.47 464
14781.62 449
14782.77 425
14783.92 415
14785.07 423
14786.21 436
14787.36 421
14788.51 445
14789.66 444
14790.81 436
14791.96 445
14793.11 415
14794.26 433
14795.40 421
14796.55 418
14797.70 434
14798.85 425
14800.00 398
14801.15 406
14802.30 410
14803.45 420
14804.60 422
14805.75 447
14806.90 420
14808.05 424
14809.19 429
14810.34 412
14811.49 411
14812.64 404
14813.79 420
14814.94 426
14816.09 431
14817.24 411
14818.39 409
14819.54 402
14820.69 396
14821.84 399
14822.99 404
14824.14 394
14825.29 412
14826.44 419
14827.59 390
14828.74 423
14829.89 412
14831.04 407
14832.19 440
14833.34 409
14834.49 419
14835.64 400
14836.79 398
14837.95 405
14839.10 395
14840.25 403
14841.40 404
14842.55 392
14843.70 376
14844.85 398
14846.00 424
14847.15 413
14848.30 404
14849.45 398
14850.60 410
14851.76 409
14852.91 415
14854.06 398
14855.21 387
14856.36 408
14857.51 406
14858.66 411
14859.81 410
14860.97 389
14862.12 397
14863.27 420
14864.42 406
14865.57 394
14866.72 383
14867.88 419
14869.03 412
14870.18 392
14871.33 404
14872.48 398
14873.64 419
14874.79 400
14875.94 378
14877.09 376
14878.24 390
14879.40 399
14880.55 383
14881.70 369
14882.85 403
14884.00 381
14885.16 390
14886.31 385
14887.46 374
14888.61 378
14889.77 386
14890.92 372
14892.07 378
14893.23 380
14894.38 364
14895.53 384
14896.68 393
14897.84 389
14898.99 389
14900.14 383
14901.30 420
14902.45 411
14903.60 439
14904.75 415
14905.91 401
14907.06 399
14908.21 388
14909.37 395
14910.52 401
14911.67 364
14912.83 359
14913.98 377
14915.14 402
14916.29 397
14917.44 405
14918.60 375
14919.75 385
14920.90 372
14922.06 387
14923.21 376
14924.37 400
14925.52 392
14926.67 380
14927.83 402
14928.98 403
14930.14 423
14931.29 383
14932.44 404
14933.60 386
14934.75 403
14935.91 384
14937.06 371
14938.22 360
14939.37 388
14940.52 387
14941.68 384
14942.83 398
14943.99 387
14945.14 393
14946.30 396
14947.45 391
14948.61 369
14949.76 402
14950.92 399
14952.07 401
14953.23 383
14954.38 390
14955.54 375
14956.69 396
14957.85 385
14959.00 378
14960.16 407
14961.31 388
14962.47 402
14963.62 380
14964.78 383
14965.94 395
14967.09 404
14968.25 371
14969.40 389
14970.56 382
14971.71 398
14972.87 381
14974.03 406
14975.18 398
14976.34 388
14977.49 416
14978.65 387
14979.81 373
14980.96 384
14982.12 398
14983.27 419
14984.43 399
14985.59 368
14986.74 369
14987.90 370
14989.06 366
14990.21 389
14991.37 371
14992.53 382
14993.68 416
14994.84 393
14996.00 409
14997.15 388
14998.31 400
14999.47 416
15000.62 369
15001.78 376
15002.94 395
15004.09 413
15005.25 385
15006.41 388
15007.56 385
15008.72 346
15009.88 376
15011.04 371
15012.19 400
15013.35 372
15014.51 368
15015.67 379
15016.82 368
15017.98 371
15019.14 408
15020.30 390
15021.45 394
15022.61 359
15023.77 376
15024.93 372
15026.08 383
15027.24 404
15028.40 412
15029.56 406
15030.72 379
15031.87 376
15033.03 371
15034.19 381
15035.35 413
15036.51 406
15037.67 406
15038.82 371
15039.98 367
15041.14 381
15042.30 400
15043.46 373
15044.62 355
15045.78 382
15046.93 377
15048.09 367
15049.25 400
15050.41 372
15051.57 391
15052.73 384
15053.89 366
15055.05 384
15056.20 398
15057.36 390
15058.52 387
15059.68 387
15060.84 377
15062.00 384
15063.16 359
15064.32 351
15065.48 376
15066.64 416
15067.80 385
15068.96 371
15070.12 385
15071.28 374
15072.44 378
15073.60 388
15074.76 373
15075.91 396
15077.07 384
15078.23 382
15079.39 351
15080.55 362
15081.71 371
15082.87 372
15084.03 377
15085.19 388
15086.35 387
15087.51 390
15088.68 402
15089.84 396
15091.00 392
15092.16 370
15093.32 382
15094.48 382
15095.64 389
15096.80 367
15097.96 392
15099.12 396
15100.28 391
15101.44 414
15102.60 404
15103.76 402
15104.92 370
15106.08 404
15107.25 394
15108.41 371
15109.57 385
15110.73 383
15111.89 385
15113.05 388
15114.21 378
15115.37 389
15116.54 364
15117.70 394
15118.86 413
15120.02 386
15121.18 418
15122.34 397
15123.50 419
15124.67 396
15125.83 381
15126.99 374
15128.15 403
15129.31 442
15130.47 375
15131.64 378
15132.80 396
15133.96 418
15135.12 381
15136.28 388
15137.45 371
15138.61 373
15139.77 406
15140.93 408
15142.10 383
15143.26 393
15144.42 409
15145.58 395
15146.75 370
15147.91 357
15149.07 399
15150.23 391
15151.40 407
15152.56 384
15153.72 413
15154.88 410
15156.05 424
15157.21 385
15158.37 412
15159.54 414
15160.70 406
15161.86 428
15163.03 417
15164.19 411
15165.35 420
15166.52 407
15167.68 372
15168.84 394
15170.01 412
15171.17 401
15172.33 381
15173.50 413
15174.66 398
15175.82 418
15176.99 410
15178.15 434
15179.31 435
15180.48 411
15181.64 414
15182.81 433
15183.97 405
15185.13 399
15186.30 411
15187.46 398
15188.63 415
15189.79 419
15190.95 409
15192.12 414
15193.28 431
15194.45 419
15195.61 441
15196.78 413
15197.94 437
15199.10 418
15200.27 394
15201.43 412
15202.60 428
15203.76 444
15204.93 398
15206.09 402
15207.26 405
15208.42 391
15209.59 408
15210.75 425
15211.92 422
15213.08 401
15214.25 420
15215.41 422
15216.58 438
15217.74 426
15218.91 418
15220.07 406
15221.24 411
15222.40 453
15223.57 425
15224.74 419
15225.90 420
15227.07 427
15228.23 418
15229.40 438
15230.56 419
15231.73 448
15232.89 423
15234.06 406
15235.23 432
15236.39 427
15237.56 460
15238.72 446
15239.89 430
15241.06 446
15242.22 466
15243.39 439
15244.56 457
15245.72 460
15246.89 446
15248.05 427
15249.22 455
15250.39 429
15251.55 450
15252.72 423
15253.89 436
15255.05 456
15256.22 418
15257.39 426
15258.55 416
15259.72 432
15260.89 421
15262.05 412
15263.22 441
15264.39 452
15265.56 425
15266.72 443
15267.89 447
15269.06 445
15270.22 432
15271.39 411
15272.56 403
15273.73 443
15274.89 433
15276.06 440
15277.23 426
15278.40 389
15279.56 413
15280.73 441
15281.90 417
15283.07 414
15284.23 401
15285.40 402
15286.57 433
15287.74 395
15288.91 418
15290.07 406
15291.24 423
15292.41 419
15293.58 407
15294.75 388
15295.92 409
15297.08 405
15298.25 439
15299.42 395
15300.59 392
15301.76 413
15302.93 414
15304.09 414
15305.26 424
15306.43 403
15307.60 411
15308.77 433
15309.94 412
15311.11 400
15312.28 428
15313.44 408
15314.61 406
15315.78 435
15316.95 446
15318.12 430
15319.29 440
15320.46 415
15321.63 407
15322.80 404
15323.97 422
15325.14 411
15326.30 405
15327.47 404
15328.64 415
15329.81 431
15330.98 417
15332.15 435
15333.32 434
15334.49 425
15335.66 391
15336.83 400
15338.00 413
15339.17 410
15340.34 406
15341.51 410
15342.68 409
15343.85 435
15345.02 410
15346.19 413
15347.36 438
15348.53 423
15349.70 430
15350.87 400
15352.04 407
15353.21 415
15354.38 434
15355.55 409
15356.72 408
15357.90 406
15359.07 410
15360.24 429
15361.41 419
15362.58 438
15363.75 421
15364.92 437
15366.09 415
15367.26 414
15368.43 412
15369.60 414
15370.77 437
15371.95 445
15373.12 422
15374.29 413
15375.46 418
15376.63 417
15377.80 416
15378.97 416
15380.15 418
15381.32 418
15382.49 430
15383.66 415
15384.83 415
15386.00 426
15387.17 422
15388.35 405
15389.52 426
15390.69 425
15391.86 402
15393.03 386
15394.21 424
15395.38 410
15396.55 408
15397.72 439
15398.89 449
15400.07 422
15401.24 417
15402.41 413
15403.58 397
15404.76 386
15405.93 395
15407.10 415
15408.27 394
15409.45 422
15410.62 428
15411.79 385
15412.96 398
15414.14 411
15415.31 404
15416.48 400
15417.66 420
15418.83 390
15420.00 400
15421.17 391
15422.35 419
15423.52 406
15424.69 414
15425.87 399
15427.04 422
15428.21 406
15429.39 409
15430.56 399
15431.73 377
15432.91 399
15434.08 402
15435.25 392
15436.43 380
15437.60 411
15438.77 413
15439.95 399
15441.12 405
15442.30 392
15443.47 392
15444.64 396
15445.82 411
15446.99 388
15448.17 401
15449.34 381
15450.51 426
15451.69 404
15452.86 392
15454.04 404
15455.21 415
15456.39 400
15457.56 391
15458.73 424
15459.91 418
15461.08 374
15462.26 394
15463.43 390
15464.61 406
15465.78 407
15466.96 428
15468.13 396
15469.31 366
15470.48 401
15471.66 407
15472.83 407
15474.01 379
15475.18 385
15476.36 397
15477.53 404
15478.71 387
15479.88 404
15481.06 414
15482.23 418
15483.41 409
15484.58 398
15485.76 413
15486.93 396
15488.11 416
15489.29 411
15490.46 405
15491.64 400
15492.81 411
15493.99 394
15495.16 403
15496.34 390
15497.52 409
15498.69 404
15499.87 387
15501.04 381
15502.22 367
15503.40 394
15504.57 424
15505.75 403
15506.92 429
15508.10 414
15509.28 408
15510.45 399
15511.63 392
15512.81 369
15513.98 387
15515.16 400
15516.34 383
15517.51 393
15518.69 408
15519.87 395
15521.04 391
15522.22 394
15523.40 421
15524.57 403
15525.75 393
15526.93 400
15528.11 424
15529.28 405
15530.46 420
15531.64 402
15532.81 376
15533.99 405
15535.17 413
15536.35 424
15537.52 413
15538.70 422
15539.88 406
15541.06 411
15542.23 399
15543.41 387
15544.59 395
15545.77 405
15546.95 423
15548.12 411
15549.30 410
15550.48 429
15551.66 440
15552.83 406
15554.01 400
15555.19 407
15556.37 408
15557.55 401
15558.73 394
15559.90 430
15561.08 446
15562.26 425
15563.44 423
15564.62 410
15565.80 433
15566.97 426
15568.15 406
15569.33 435
15570.51 422
15571.69 425
15572.87 452
15574.05 416
15575.23 432
15576.40 451
15577.58 448
15578.76 405
15579.94 417
15581.12 434
15582.30 442
15583.48 456
15584.66 445
15585.84 446
15587.02 430
15588.20 452
15589.38 458
15590.56 424
15591.73 430
15592.91 424
15594.09 466
15595.27 446
15596.45 455
15597.63 453
15598.81 465
15599.99 479
15601.17 451
15602.35 442
15603.53 460
15604.71 484
15605.89 462
15607.07 473
15608.25 467
15609.43 452
15610.61 462
15611.79 462
15612.97 451
15614.15 464
15615.33 470
15616.51 476
15617.69 468
15618.88 450
15620.06 446
15621.24 499
15622.42 491
15623.60 468
15624.78 455
15625.96 476
15627.14 484
15628.32 495
15629.50 489
15630.68 468
15631.86 502
15633.05 485
15634.23 481
15635.41 479
15636.59 487
15637.77 505
15638.95 511
15640.13 494
15641.31 495
15642.50 501
15643.68 497
15644.86 479
15646.04 510
15647.22 495
15648.40 492
15649.58 499
15650.77 512
15651.95 513
15653.13 505
15654.31 507
15655.49 519
15656.68 549
15657.86 528
15659.04 529
15660.22 528
15661.40 539
15662.59 542
15663.77 527
15664.95 529
15666.13 533
15667.32 533
15668.50 517
15669.68 494
15670.86 515
15672.05 502
15673.23 486
15674.41 517
15675.59 465
15676.78 497
15677.96 497
15679.14 489
15680.32 513
15681.51 516
15682.69 497
15683.87 498
15685.06 515
15686.24 525
15687.42 521
15688.61 479
15689.79 505
15690.97 488
15692.16 483
15693.34 479
15694.52 486
15695.71 509
15696.89 498
15698.07 480
15699.26 500
15700.44 501
15701.62 509
15702.81 498
15703.99 499
15705.17 512
15706.36 518
15707.54 487
15708.73 517
15709.91 518
15711.09 494
15712.28 495
15713.46 505
15714.65 496
15715.83 532
15717.02 514
15718.20 507
15719.38 558
15720.57 545
15721.75 521
15722.94 481
15724.12 501
15725.31 518
15726.49 547
15727.68 543
15728.86 557
15730.04 537
15731.23 533
15732.41 552
15733.60 536
15734.78 523
15735.97 527
15737.15 532
15738.34 531
15739.52 558
15740.71 586
15741.89 527
15743.08 546
15744.27 559
15745.45 574
15746.64 562
15747.82 570
15749.01 569
15750.19 607
15751.38 547
15752.56 572
15753.75 604
15754.93 570
15756.12 563
15757.31 549
15758.49 571
15759.68 619
15760.86 619
15762.05 573
15763.24 604
15764.42 612
15765.61 590
15766.79 602
15767.98 559
15769.17 550
15770.35 576
15771.54 597
15772.72 567
15773.91 562
15775.10 557
15776.28 534
15777.47 522
15778.66 533
15779.84 547
15781.03 546
15782.22 549
15783.40 547
15784.59 529
15785.78 551
15786.96 537
15788.15 518
15789.34 542
15790.53 511
15791.71 527
15792.90 518
15794.09 520
15795.27 497
15796.46 525
15797.65 501
15798.84 493
15800.02 497
15801.21 492
15802.40 508
15803.59 502
15804.77 472
15805.96 467
15807.15 461
15808.34 460
15809.52 470
15810.71 479
15811.90 469
15813.09 490
15814.28 492
15815.46 511
15816.65 453
15817.84 459
15819.03 439
15820.22 457
15821.40 440
15822.59 438
15823.78 466
15824.97 476
15826.16 466
15827.35 469
15828.53 461
15829.72 484
15830.91 469
15832.10 478
15833.29 467
15834.48 449
15835.67 471
15836.85 481
15838.04 487
15839.23 486
15840.42 478
15841.61 464
15842.80 483
15843.99 437
15845.18 474
15846.37 459
15847.55 467
15848.74 468
15849.93 458
15851.12 434
15852.31 448
15853.50 470
15854.69 455
15855.88 468
15857.07 498
15858.26 484
15859.45 481
15860.64 460
15861.83 456
15863.02 470
15864.21 489
15865.40 468
15866.59 460
15867.78 472
15868.97 466
15870.16 480
15871.35 464
15872.54 480
15873.73 479
15874.92 478
15876.11 516
15877.30 477
15878.49 467
15879.68 457
15880.87 471
15882.06 491
15883.25 480
15884.44 458
15885.63 464
15886.82 485
15888.01 464
15889.20 486
15890.39 465
15891.59 462
15892.78 452
15893.97 472
15895.16 487
15896.35 460
15897.54 498
15898.73 529
15899.92 491
15901.11 465
15902.30 460
15903.50 473
15904.69 519
15905.88 516
15907.07 493
15908.26 475
15909.45 489
15910.64 505
15911.84 490
15913.03 496
15914.22 514
15915.41 490
15916.60 512
15917.79 503
15918.99 472
15920.18 491
15921.37 510
15922.56 497
15923.75 512
15924.95 504
15926.14 523
15927.33 492
15928.52 514
15929.71 494
15930.91 516
15932.10 507
15933.29 485
15934.48 510
15935.68 486
15936.87 490
15938.06 479
15939.25 508
15940.45 486
15941.64 497
15942.83 484
15944.03 477
15945.22 483
15946.41 469
15947.60 463
15948.80 478
15949.99 453
15951.18 473
15952.38 460
15953.57 433
15954.76 424
15955.96 436
15957.15 424
15958.34 441
15959.54 456
15960.73 436
15961.92 433
15963.12 442
15964.31 424
15965.50 413
15966.70 404
15967.89 416
15969.08 436
15970.28 387
15971.47 406
15972.67 400
15973.86 390
15975.05 409
15976.25 376
15977.44 392
15978.64 397
15979.83 404
15981.02 396
15982.22 394
15983.41 394
15984.61 401
15985.80 418
15987.00 430
15988.19 404
15989.38 397
15990.58 420
15991.77 378
15992.97 401
15994.16 368
15995.36 390
15996.55 386
15997.75 399
15998.94 387
16000.14 406
16001.33 397
16002.53 395
16003.72 401
16004.92 402
16006.11 405
16007.31 390
16008.50 378
16009.70 410
16010.89 393
16012.09 380
16013.28 393
16014.48 375
16015.67 377
16016.87 370
16018.07 354
16019.26 388
16020.46 385
16021.65 386
16022.85 398
16024.04 379
16025.24 383
16026.44 396
16027.63 356
16028.83 422
16030.02 405
16031.22 389
16032.42 398
16033.61 392
16034.81 379
16036.00 397
16037.20 369
16038.40 372
16039.59 369
16040.79 369
16041.99 402
16043.18 393
16044.38 383
16045.58 374
16046.77 383
16047.97 387
16049.17 367
16050.36 392
16051.56 395
16052.76 374
16053.95 384
16055.15 391
16056.35 383
16057.54 368
16058.74 371
16059.94 378
16061.14 361
16062.33 372
16063.53 363
16064.73 354
16065.92 357
16067.12 373
16068.32 381
16069.52 366
16070.71 375
16071.91 375
16073.11 378
16074.31 365
16075.50 377
16076.70 356
16077.90 357
16079.10 372
16080.30 369
16081.49 364
16082.69 369
16083.89 364
16085.09 372
16086.29 383
16087.48 366
16088.68 406
16089.88 382
16091.08 357
16092.28 366
16093.48 386
16094.67 388
16095.87 382
16097.07 359
16098.27 369
16099.47 372
16100.67 392
16101.87 367
16103.06 390
16104.26 378
16105.46 390
16106.66 359
16107.86 381
16109.06 391
16110.26 365
16111.46 348
16112.66 337
16113.86 374
16115.05 385
16116.25 379
16117.45 369
16118.65 357
16119.85 363
16121.05 372
16122.25 375
16123.45 353
16124.65 364
16125.85 364
16127.05 362
16128.25 346
16129.45 360
16130.65 360
16131.85 341
16133.05 358
16134.25 361
16135.45 383
16136.65 376
16137.85 371
16139.05 367
16140.25 367
16141.45 359
16142.65 341
16143.85 349
16145.05 353
16146.25 376
16147.45 366
16148.65 357
16149.85 371
16151.05 362
16152.25 360
16153.45 372
16154.65 351
16155.85 378
16157.05 361
16158.25 352
16159.46 341
16160.66 348
16161.86 358
16163.06 394
16164.26 374
16165.46 351
16166.66 349
16167.86 358
16169.06 363
16170.27 371
16171.47 343
16172.67 345
16173.87 342
16175.07 363
16176.27 377
16177.47 378
16178.67 366
16179.88 383
16181.08 377
16182.28 365
16183.48 354
16184.68 355
16185.89 350
16187.09 374
16188.29 355
16189.49 355
16190.69 356
16191.90 357
16193.10 356
16194.30 380
16195.50 378
16196.70 374
16197.91 360
16199.11 390
16200.31 357
16201.51 355
16202.72 355
16203.92 373
16205.12 381
16206.32 346
16207.53 357
16208.73 375
16209.93 391
16211.13 370
16212.34 373
16213.54 382
16214.74 377
16215.95 386
16217.15 361
16218.35 362
16219.55 361
16220.76 379
16221.96 380
16223.16 390
16224.37 366
16225.57 393
16226.77 402
16227.98 393
16229.18 379
16230.38 388
16231.59 364
16232.79 381
16233.99 376
16235.20 347
16236.40 368
16237.61 388
16238.81 389
16240.01 385
16241.22 390
16242.42 387
16243.63 400
16244.83 391
16246.03 369
16247.24 382
16248.44 379
16249.65 394
16250.85 360
16252.05 380
16253.26 375
16254.46 403
16255.67 378
16256.87 383
16258.08 381
16259.28 403
16260.49 369
16261.69 381
16262.89 415
16264.10 407
16265.30 395
16266.51 400
16267.71 429
16268.92 437
16270.12 394
16271.33 397
16272.53 388
16273.74 389
16274.94 391
16276.15 423
16277.35 390
16278.56 405
16279.77 423
16280.97 401
16282.18 406
16283.38 385
16284.59 398
16285.79 405
16287.00 447
16288.20 381
16289.41 402
16290.61 378
16291.82 387
16293.03 414
16294.23 400
16295.44 416
16296.64 451
16297.85 408
16299.06 424
16300.26 374
16301.47 387
16302.67 399
16303.88 395
16305.09 408
16306.29 400
16307.50 389
16308.71 407
16309.91 417
16311.12 405
16312.33 412
16313.53 422
16314.74 409
16315.95 400
16317.15 390
16318.36 379
16319.57 390
16320.77 395
16321.98 407
16323.19 400
16324.39 383
16325.60 377
16326.81 400
16328.01 382
16329.22 376
16330.43 372
16331.64 377
16332.84 395
16334.05 375
16335.26 373
16336.47 384
16337.67 391
16338.88 386
16340.09 363
16341.30 372
16342.50 390
16343.71 372
16344.92 369
16346.13 361
16347.33 376
16348.54 379
16349.75 391
16350.96 373
16352.17 380
16353.37 359
16354.58 359
16355.79 368
16357.00 341
16358.21 366
16359.41 378
16360.62 383
16361.83 379
16363.04 347
16364.25 356
16365.46 372
16366.67 356
16367.87 379
16369.08 361
16370.29 349
16371.50 368
16372.71 359
16373.92 355
16375.13 351
16376.34 362
16377.54 360
16378.75 364
16379.96 357
16381.17 344
16382.38 338
16383.59 346
16384.80 362
16386.01 380
16387.22 353
16388.43 371
16389.64 350
16390.85 332
16392.05 379
16393.26 348
16394.47 363
16395.68 369
16396.89 368
16398.10 345
16399.31 380
16400.52 363
16401.73 370
16402.94 360
16404.15 360
16405.36 356
16406.57 361
16407.78 345
16408.99 339
16410.20 370
16411.41 333
16412.62 341
16413.83 357
16415.04 360
16416.25 363
16417.46 364
16418.67 352
16419.88 346
16421.10 368
16422.31 371
16423.52 331
16424.73 351
16425.94 344
16427.15 338
16428.36 368
16429.57 354
16430.78 359
16431.99 348
16433.20 375
16434.41 358
16435.63 367
16436.84 332
16438.05 339
16439.26 361
16440.47 352
16441.68 365
16442.89 362
16444.10 352
16445.32 344
16446.53 348
16447.74 342
16448.95 340
16450.16 329
16451.37 351
16452.59 339
16453.80 358
16455.01 350
16456.22 346
16457.43 319
16458.64 355
16459.86 344
16461.07 344
16462.28 336
16463.49 309
16464.70 342
16465.92 336
16467.13 325
16468.34 370
16469.55 362
16470.77 318
16471.98 338
16473.19 346
16474.40 372
16475.62 372
16476.83 335
16478.04 338
16479.25 344
16480.47 328
16481.68 348
16482.89 353
16484.11 355
16485.32 372
16486.53 337
16487.74 338
16488.96 334
16490.17 352
16491.38 356
16492.60 350
16493.81 369
16495.02 366
16496.24 329
16497.45 346
16498.66 347
16499.88 336
16501.09 331
16502.30 327
16503.52 338
16504.73 314
16505.94 310
16507.16 324
16508.37 341
16509.59 346
16510.80 362
16512.01 362
16513.23 353
16514.44 383
16515.66 365
16516.87 346
16518.08 346
16519.30 334
16520.51 325
16521.73 362
16522.94 343
16524.16 346
16525.37 361
16526.58 347
16527.80 360
16529.01 321
16530.23 353
16531.44 342
16532.66 334
16533.87 354
16535.09 343
16536.30 350
16537.52 352
16538.73 361
16539.95 351
16541.16 349
16542.38 369
16543.59 338
16544.81 367
16546.02 349
16547.24 359
16548.45 368
16549.67 344
16550.88 352
16552.10 347
16553.31 324
16554.53 330
16555.74 358
16556.96 366
16558.18 375
16559.39 353
16560.61 340
16561.82 374
16563.04 367
16564.25 361
16565.47 351
16566.69 358
16567.90 354
16569.12 352
16570.33 342
16571.55 360
16572.77 318
16573.98 338
16575.20 369
16576.41 354
16577.63 348
16578.85 346
16580.06 383
16581.28 361
16582.50 372
16583.71 343
16584.93 344
16586.15 360
16587.36 354
16588.58 343
16589.80 343
16591.01 348
16592.23 341
16593.45 339
16594.66 333
16595.88 322
16597.10 332
16598.32 332
16599.53 346
16600.75 335
16601.97 344
16603.18 342
16604.40 341
16605.62 337
16606.84 341
16608.05 365
16609.27 322
16610.49 335
16611.71 313
16612.92 314
16614.14 326
16615.36 336
16616.58 339
16617.79 344
16619.01 347
16620.23 346
16621.45 337
16622.67 343
16623.88 335
16625.10 342
16626.32 346
16627.54 338
16628.76 322
16629.97 334
16631.19 305
16632.41 343
16633.63 332
16634.85 319
16636.07 324
16637.29 322
16638.50 327
16639.72 328
16640.94 359
16642.16 332
16643.38 334
16644.60 317
16645.82 307
16647.03 331
16648.25 308
16649.47 318
16650.69 343
16651.91 305
16653.13 311
16654.35 327
16655.57 361
16656.79 327
16658.01 309
16659.23 339
16660.45 338
16661.66 337
16662.88 332
16664.10 337
16665.32 324
16666.54 339
16667.76 335
16668.98 325
16670.20 306
16671.42 306
16672.64 328
16673.86 326
16675.08 337
16676.30 338
16677.52 363
16678.74 337
16679.96 328
16681.18 329
16682.40 334
16683.62 338
16684.84 343
16686.06 314
16687.28 307
16688.50 327
16689.72 338
16690.94 361
16692.16 339
16693.39 357
16694.61 317
16695.83 356
16697.05 331
16698.27 317
16699.49 353
16700.71 351
16701.93 369
16703.15 322
16704.37 327
16705.59 322
16706.81 331
16708.04 325
16709.26 317
16710.48 320
16711.70 317
16712.92 334
16714.14 342
16715.36 332
16716.58 320
16717.81 324
16719.03 325
16720.25 317
16721.47 329
16722.69 327
16723.91 327
16725.14 311
16726.36 329
16727.58 326
16728.80 317
16730.02 316
16731.24 336
16732.47 325
16733.69 315
16734.91 333
16736.13 329
16737.36 321
16738.58 340
16739.80 300
16741.02 301
16742.24 344
16743.47 339
16744.69 313
16745.91 332
16747.13 325
16748.36 333
16749.58 334
16750.80 333
16752.02 337
16753.25 331
16754.47 336
16755.69 321
16756.92 344
16758.14 323
16759.36 309
16760.59 352
16761.81 321
16763.03 321
16764.25 331
16765.48 303
16766.70 318
16767.92 312
16769.15 335
16770.37 327
16771.59 338
16772.82 344
16774.04 330
16775.27 334
16776.49 317
16777.71 335
16778.94 330
16780.16 312
16781.38 306
16782.61 320
16783.83 336
16785.06 323
16786.28 319
16787.50 328
16788.73 320
16789.95 329
16791.18 314
16792.40 319
16793.62 322
16794.85 316
16796.07 316
16797.30 317
16798.52 335
16799.75 335
16800.97 341
16802.19 324
16803.42 333
16804.64 297
16805.87 336
16807.09 343
16808.32 322
16809.54 349
16810.77 345
16811.99 329
16813.22 326
16814.44 300
16815.67 310
16816.89 303
16818.12 329
16819.34 358
16820.57 327
16821.79 352
16823.02 324
16824.24 340
16825.47 355
16826.70 327
16827.92 323
16829.15 328
16830.37 319
16831.60 320
16832.82 342
16834.05 311
16835.27 316
16836.50 341
16837.73 339
16838.95 329
16840.18 321
16841.40 346
16842.63 330
16843.86 325
16845.08 323
16846.31 313
16847.53 339
16848.76 334
16849.99 337
16851.21 337
16852.44 316
16853.67 307
16854.89 338
16856.12 330
16857.35 327
16858.57 367
16859.80 347
16861.03 340
16862.25 341
16863.48 315
16864.71 331
16865.93 321
16867.16 354
16868.39 352
16869.61 326
16870.84 311
16872.07 344
16873.30 356
16874.52 354
16875.75 312
16876.98 336
16878.20 356
16879.43 329
16880.66 331
16881.89 343
16883.11 350
16884.34 327
16885.57 340
16886.80 318
16888.02 352
16889.25 344
16890.48 353
16891.71 353
16892.94 356
16894.16 368
16895.39 368
16896.62 350
16897.85 342
16899.08 341
16900.30 323
16901.53 350
16902.76 347
16903.99 357
16905.22 364
16906.45 357
16907.67 329
16908.90 352
16910.13 339
16911.36 346
16912.59 360
16913.82 353
16915.04 338
16916.27 328
16917.50 342
16918.73 326
16919.96 342
16921.19 324
16922.42 330
16923.65 335
16924.88 328
16926.10 340
16927.33 352
16928.56 324
16929.79 341
16931.02 344
16932.25 335
16933.48 322
16934.71 329
16935.94 346
16937.17 350
16938.40 336
16939.63 317
16940.86 339
16942.09 330
16943.32 344
16944.55 344
16945.78 345
16947.01 367
16948.24 339
16949.47 347
16950.70 355
16951.93 326
16953.16 345
16954.39 345
16955.62 321
16956.85 338
16958.08 348
16959.31 333
16960.54 342
16961.77 332
16963.00 354
16964.23 335
16965.46 323
16966.69 314
16967.92 327
16969.15 351
16970.38 343
16971.61 347
16972.84 332
16974.07 325
16975.30 349
16976.54 342
16977.77 331
16979.00 309
16980.23 325
16981.46 323
16982.69 322
16983.92 312
16985.15 317
16986.38 301
16987.62 317
16988.85 323
16990.08 316
16991.31 317
16992.54 344
16993.77 350
16995.00 343
16996.24 326
16997.47 314
16998.70 309
16999.93 314
17001.16 317
17002.39 316
17003.63 310
17004.86 319
17006.09 327
17007.32 337
17008.55 324
17009.79 332
17011.02 345
17012.25 328
17013.48 334
17014.72 291
17015.95 294
17017.18 321
17018.41 327
17019.64 335
17020.88 289
17022.11 318
17023.34 314
17024.58 325
17025.81 338
17027.04 316
17028.27 300
17029.51 331
17030.74 330
17031.97 338
17033.21 303
17034.44 341
17035.67 313
17036.90 341
17038.14 304
17039.37 288
17040.60 323
17041.84 340
17043.07 315
17044.30 327
17045.54 323
17046.77 310
17048.00 326
17049.24 307
17050.47 309
17051.70 307
17052.94 320
17054.17 316
17055.41 325
17056.64 336
17057.87 320
17059.11 346
17060.34 316
17061.58 308
17062.81 312
17064.04 301
17065.28 313
17066.51 311
17067.75 300
17068.98 311
17070.21 313
17071.45 320
17072.68 299
17073.92 330
17075.15 307
17076.39 312
17077.62 315
17078.86 313
17080.09 312
17081.33 319
17082.56 300
17083.80 334
17085.03 319
17086.26 317
17087.50 310
17088.73 306
17089.97 315
17091.20 305
17092.44 291
17093.68 293
17094.91 310
17096.15 308
17097.38 311
17098.62 300
17099.85 309
17101.09 320
17102.32 318
17103.56 316
17104.79 309
17106.03 294
17107.26 299
17108.50 302
17109.74 286
17110.97 320
17112.21 278
17113.44 312
17114.68 331
17115.92 313
17117.15 303
17118.39 326
17119.62 316
17120.86 308
17122.10 325
17123.33 315
17124.57 306
17125.80 325
17127.04 301
17128.28 302
17129.51 298
17130.75 308
17131.99 325
17133.22 316
17134.46 314
17135.70 294
17136.93 312
17138.17 306
17139.41 283
17140.64 311
17141.88 306
17143.12 305
17144.35 301
17145.59 328
17146.83 299
17148.07 318
17149.30 292
17150.54 320
17151.78 307
17153.02 327
17154.25 290
17155.49 305
17156.73 309
17157.96 307
17159.20 293
17160.44 304
17161.68 306
17162.92 310
17164.15 307
17165.39 312
17166.63 311
17167.87 308
17169.10 313
17170.34 308
17171.58 290
17172.82 305
17174.06 314
17175.29 294
17176.53 305
17177.77 333
17179.01 314
17180.25 288
17181.49 292
17182.72 303
17183.96 298
17185.20 309
17186.44 280
17187.68 298
17188.92 307
17190.15 326
17191.39 284
17192.63 289
17193.87 299
17195.11 293
17196.35 297
17197.59 322
17198.83 296
17200.07 302
17201.30 301
17202.54 280
17203.78 287
17205.02 298
17206.26 298
17207.50 300
17208.74 296
17209.98 316
17211.22 318
17212.46 284
17213.70 306
17214.94 294
17216.18 297
17217.42 306
17218.66 285
17219.90 290
17221.14 294
17222.38 302
17223.62 329
17224.86 310
17226.10 300
17227.34 280
17228.58 289
17229.82 296
17231.06 290
17232.30 291
17233.54 313
17234.78 304
17236.02 299
17237.26 289
17238.50 292
17239.74 313
17240.98 297
17242.22 309
17243.46 293
17244.70 312
17245.94 302
17247.18 306
17248.42 294
17249.66 300
17250.90 302
17252.14 298
17253.39 295
17254.63 303
17255.87 283
17257.11 271
17258.35 290
17259.59 306
17260.83 301
17262.07 287
17263.31 288
17264.56 269
17265.80 278
17267.04 279
17268.28 275
17269.52 305
17270.76 286
17272.00 273
17273.25 293
17274.49 300
17275.73 297
17276.97 302
17278.21 285
17279.45 284
17280.70 299
17281.94 292
17283.18 295
17284.42 277
17285.66 281
17286.91 298
17288.15 286
17289.39 311
17290.63 296
17291.88 281
17293.12 309
17294.36 291
17295.60 288
17296.85 294
17298.09 294
17299.33 305
17300.57 293
17301.82 293
17303.06 306
17304.30 305
17305.54 285
17306.79 300
17308.03 296
17309.27 270
17310.52 269
17311.76 306
17313.00 293
17314.25 276
17315.49 267
17316.73 298
17317.97 305
17319.22 283
17320.46 274
17321.71 280
17322.95 316
17324.19 302
17325.44 263
17326.68 277
17327.92 300
17329.17 296
17330.41 307
17331.65 299
17332.90 279
17334.14 302
17335.39 296
17336.63 281
17337.87 298
17339.12 320
17340.36 311
17341.61 283
17342.85 298
17344.09 293
17345.34 271
17346.58 310
17347.83 318
17349.07 300
17350.32 290
17351.56 270
17352.80 276
17354.05 273
17355.29 259
17356.54 291
17357.78 298
17359.03 310
17360.27 306
17361.52 290
17362.76 277
17364.01 286
17365.25 295
17366.50 281
17367.74 283
17368.99 287
17370.23 273
17371.48 252
17372.72 274
17373.97 275
17375.21 298
17376.46 294
17377.70 285
17378.95 277
17380.19 275
17381.44 301
17382.69 297
17383.93 297
17385.18 309
17386.42 281
17387.67 278
17388.91 284
17390.16 283
17391.41 292
17392.65 308
17393.90 294
17395.14 299
17396.39 303
17397.64 305
17398.88 289
17400.13 295
17401.37 309
17402.62 313
17403.87 301
17405.11 293
17406.36 268
17407.61 289
17408.85 302
17410.10 277
17411.35 281
17412.59 286
17413.84 277
17415.09 268
17416.33 291
17417.58 277
17418.83 267
17420.07 295
17421.32 284
17422.57 288
17423.82 292
17425.06 273
17426.31 305
17427.56 290
17428.80 288
17430.05 291
17431.30 307
17432.55 295
17433.79 304
17435.04 287
17436.29 276
17437.54 296
17438.78 298
17440.03 288
17441.28 288
17442.53 294
17443.77 286
17445.02 302
17446.27 302
17447.52 313
17448.77 282
17450.01 303
17451.26 301
17452.51 273
17453.76 275
17455.01 289
17456.25 287
17457.50 302
17458.75 295
17460.00 303
17461.25 274
17462.50 267
17463.74 293
17464.99 285
17466.24 288
17467.49 295
17468.74 290
17469.99 292
17471.24 264
17472.49 266
17473.73 293
17474.98 307
17476.23 301
17477.48 300
17478.73 311
17479.98 308
17481.23 283
17482.48 270
17483.73 303
17484.98 298
17486.23 313
17487.47 284
17488.72 304
17489.97 276
17491.22 261
17492.47 301
17493.72 269
17494.97 289
17496.22 312
17497.47 295
17498.72 310
17499.97 314
17501.22 293
17502.47 313
17503.72 327
17504.97 306
17506.22 304
17507.47 294
17508.72 297
17509.97 290
17511.22 303
17512.47 308
17513.72 294
17514.97 279
17516.22 301
17517.47 293
17518.72 298
17519.97 302
17521.22 306
17522.47 295
17523.72 310
17524.98 304
17526.23 327
17527.48 303
17528.73 285
17529.98 322
17531.23 312
17532.48 306
17533.73 296
17534.98 296
17536.23 343
17537.48 328
17538.74 307
17539.99 299
17541.24 315
17542.49 306
17543.74 313
17544.99 309
17546.24 301
17547.50 295
17548.75 330
17550.00 322
17551.25 302
17552.50 311
17553.75 289
17555.01 312
17556.26 292
17557.51 292
17558.76 289
17560.01 313
17561.26 294
17562.52 282
17563.77 314
17565.02 281
17566.27 313
17567.53 296
17568.78 269
17570.03 275
17571.28 291
17572.53 324
17573.79 287
17575.04 287
17576.29 300
17577.54 301
17578.80 315
17580.05 295
17581.30 303
17582.56 294
17583.81 303
17585.06 295
17586.31 308
17587.57 308
17588.82 302
17590.07 331
17591.33 309
17592.58 295
17593.83 326
17595.08 310
17596.34 314
17597.59 286
17598.84 310
17600.10 315
17601.35 306
17602.61 295
17603.86 315
17605.11 290
17606.37 314
17607.62 316
17608.87 316
17610.13 312
17611.38 316
17612.63 303
17613.89 290
17615.14 303
17616.40 296
17617.65 300
17618.90 312
17620.16 299
17621.41 313
17622.67 321
17623.92 294
17625.17 301
17626.43 299
17627.68 313
17628.94 302
17630.19 305
17631.45 327
17632.70 314
17633.96 329
17635.21 295
17636.47 322
17637.72 310
17638.97 293
17640.23 303
17641.48 296
17642.74 303
17643.99 305
17645.25 321
17646.50 306
17647.76 317
17649.01 291
17650.27 285
17651.52 306
17652.78 294
17654.04 306
17655.29 291
17656.55 305
17657.80 304
17659.06 289
17660.31 291
17661.57 279
17662.82 293
17664.08 320
17665.33 318
17666.59 317
17667.85 299
17669.10 280
17670.36 280
17671.61 287
17672.87 311
17674.13 299
17675.38 295
17676.64 309
17677.89 301
17679.15 320
17680.41 303
17681.66 306
17682.92 306
17684.18 280
17685.43 300
17686.69 298
17687.95 286
17689.20 291
17690.46 289
17691.71 288
17692.97 277
17694.23 300
17695.49 271
17696.74 278
17698.00 315
17699.26 282
17700.51 302
17701.77 281
17703.03 291
17704.28 295
17705.54 309
17706.80 318
17708.06 306
17709.31 292
17710.57 309
17711.83 304
17713.08 272
17714.34 286
17715.60 296
17716.86 277
17718.11 283
17719.37 292
17720.63 271
17721.89 310
17723.15 308
17724.40 295
17725.66 297
17726.92 314
17728.18 289
17729.43 292
17730.69 304
17731.95 314
17733.21 322
17734.47 294
17735.73 307
17736.98 302
17738.24 286
17739.50 310
17740.76 282
17742.02 295
17743.28 294
17744.53 301
17745.79 292
17747.05 312
17748.31 297
17749.57 288
17750.83 290
17752.09 279
17753.34 291
17754.60 298
17755.86 302
17757.12 281
17758.38 289
17759.64 290
17760.90 287
17762.16 287
17763.42 285
17764.68 281
17765.94 298
17767.19 304
17768.45 312
17769.71 307
17770.97 294
17772.23 309
17773.49 313
17774.75 287
17776.01 296
17777.27 307
17778.53 282
17779.79 261
17781.05 270
17782.31 279
17783.57 303
17784.83 290
17786.09 271
17787.35 264
17788.61 278
17789.87 280
17791.13 289
17792.39 300
17793.65 318
17794.91 314
17796.17 288
17797.43 276
17798.69 306
17799.95 274
17801.21 272
17802.47 303
17803.73 273
17805.00 289
17806.26 300
17807.52 282
17808.78 282
17810.04 287
17811.30 283
17812.56 275
17813.82 288
17815.08 287
17816.34 293
17817.60 305
17818.87 273
17820.13 283
17821.39 280
17822.65 277
17823.91 316
17825.17 271
17826.43 292
17827.69 293
17828.96 280
17830.22 294
17831.48 293
17832.74 276
17834.00 289
17835.26 300
17836.53 272
17837.79 270
17839.05 281
17840.31 289
17841.57 269
17842.84 264
17844.10 275
17845.36 272
17846.62 291
17847.88 276
17849.15 289
17850.41 284
17851.67 299
17852.93 293
17854.20 288
17855.46 285
17856.72 290
17857.98 293
17859.25 281
17860.51 291
17861.77 279
17863.03 291
17864.30 292
17865.56 295
17866.82 287
17868.09 287
17869.35 289
17870.61 293
17871.87 298
17873.14 284
17874.40 296
17875.66 293
17876.93 284
17878.19 290
17879.45 294
17880.72 270
17881.98 295
17883.24 263
17884.51 282
17885.77 272
17887.03 277
17888.30 280
17889.56 283
17890.83 292
17892.09 296
17893.35 282
17894.62 279
17895.88 282
17897.14 285
17898.41 272
17899.67 287
17900.94 284
17902.20 268
17903.46 283
17904.73 288
17905.99 286
17907.26 280
17908.52 285
17909.79 286
17911.05 294
17912.32 301
17913.58 281
17914.84 282
17916.11 293
17917.37 261
17918.64 294
17919.90 284
17921.17 300
17922.43 292
17923.70 288
17924.96 277
17926.23 263
17927.49 278
17928.76 273
17930.02 291
17931.29 275
17932.55 296
17933.82 303
17935.08 290
17936.35 275
17937.61 288
17938.88 283
17940.14 276
17941.41 299
17942.68 303
17943.94 276
17945.21 281
17946.47 294
17947.74 278
17949.00 276
17950.27 284
17951.54 285
17952.80 268
17954.07 280
17955.33 283
17956.60 277
17957.87 279
17959.13 286
17960.40 276
17961.66 295
17962.93 295
17964.20 285
17965.46 263
17966.73 303
17968.00 288
17969.26 260
17970.53 260
17971.80 287
17973.06 292
17974.33 266
17975.60 271
17976.86 316
17978.13 272
17979.40 277
17980.66 269
17981.93 275
17983.20 320
17984.46 281
17985.73 290
17987.00 286
17988.26 303
17989.53 311
17990.80 301
17992.07 274
17993.33 289
17994.60 281
17995.87 283
17997.14 286
17998.40 265
17999.67 290
18000.94 284
18002.21 290
18003.47 285
18004.74 264
18006.01 293
18007.28 286
18008.55 269
18009.81 272
18011.08 290
18012.35 286
18013.62 302
18014.89 273
18016.15 253
18017.42 288
18018.69 293
18019.96 267
18021.23 265
18022.49 278
18023.76 274
18025.03 299
18026.30 281
18027.57 289
18028.84 261
18030.11 289
18031.37 296
18032.64 275
18033.91 278
18035.18 282
18036.45 287
18037.72 272
18038.99 253
18040.26 289
18041.53 283
18042.79 316
18044.06 287
18045.33 273
18046.60 284
18047.87 253
18049.14 275
18050.41 273
18051.68 283
18052.95 284
18054.22 283
18055.49 286
18056.76 287
18058.03 279
18059.30 272
18060.57 270
18061.84 282
18063.11 295
18064.38 284
18065.65 296
18066.92 281
18068.19 275
18069.46 298
18070.73 271
18072.00 283
18073.27 271
18074.54 310
18075.81 288
18077.08 292
18078.35 269
18079.62 257
18080.89 297
18082.16 288
18083.43 286
18084.70 285
18085.97 270
18087.24 300
18088.51 290
18089.78 282
18091.05 275
18092.32 286
18093.59 294
18094.87 293
18096.14 273
18097.41 277
18098.68 295
18099.95 278
18101.22 258
18102.49 292
18103.76 290
18105.03 306
18106.31 264
18107.58 276
18108.85 272
18110.12 298
18111.39 286
18112.66 281
18113.93 267
18115.21 281
18116.48 289
18117.75 295
18119.02 300
18120.29 285
18121.56 251
18122.84 277
18124.11 286
18125.38 289
18126.65 306
18127.92 298
18129.20 282
18130.47 287
18131.74 268
18133.01 277
18134.29 292
18135.56 286
18136.83 285
18138.10 289
18139.38 291
18140.65 266
18141.92 274
18143.19 273
18144.47 286
18145.74 299
18147.01 275
18148.28 295
18149.56 266
18150.83 274
18152.10 281
18153.38 264
18154.65 303
18155.92 281
18157.19 301
18158.47 292
18159.74 294
18161.01 300
18162.29 287
18163.56 292
18164.83 282
18166.11 283
18167.38 265
18168.65 280
18169.93 273
18171.20 286
18172.48 274
18173.75 290
18175.02 283
18176.30 270
18177.57 295
18178.84 300
18180.12 273
18181.39 303
18182.67 283
18183.94 271
18185.21 289
18186.49 273
18187.76 279
18189.04 283
18190.31 262
18191.59 278
18192.86 279
18194.13 278
18195.41 286
18196.68 303
18197.96 285
18199.23 300
18200.51 307
18201.78 284
18203.06 288
18204.33 269
18205.61 261
18206.88 265
18208.16 266
18209.43 271
18210.71 257
18211.98 258
18213.26 294
18214.53 257
18215.81 272
18217.08 290
18218.36 272
18219.63 284
18220.91 298
18222.18 267
18223.46 267
18224.73 276
18226.01 258
18227.28 265
18228.56 269
18229.84 299
18231.11 250
18232.39 266
18233.66 290
18234.94 261
18236.21 264
18237.49 251
18238.77 282
18240.04 285
18241.32 262
18242.59 262
18243.87 275
18245.15 276
18246.42 279
18247.70 296
18248.98 286
18250.25 272
18251.53 277
18252.81 292
18254.08 284
18255.36 280
18256.63 277
18257.91 282
18259.19 301
18260.46 287
18261.74 282
18263.02 280
18264.30 292
18265.57 300
18266.85 283
18268.13 284
18269.40 268
18270.68 290
18271.96 303
18273.23 283
18274.51 284
18275.79 282
18277.07 288
18278.34 257
18279.62 257
18280.90 279
18282.18 280
18283.45 295
18284.73 271
18286.01 284
18287.29 264
18288.56 275
18289.84 275
18291.12 256
18292.40 281
18293.68 251
18294.95 274
18296.23 293
18297.51 279
18298.79 277
18300.07 281
18301.34 311
18302.62 280
18303.90 298
18305.18 279
18306.46 291
18307.74 308
18309.01 292
18310.29 278
18311.57 287
18312.85 282
18314.13 275
18315.41 260
18316.69 276
18317.96 288
18319.24 301
18320.52 279
18321.80 304
18323.08 290
18324.36 273
18325.64 294
18326.92 265
18328.20 292
18329.47 267
18330.75 282
18332.03 280
18333.31 283
18334.59 302
18335.87 287
18337.15 292
18338.43 272
18339.71 287
18340.99 262
18342.27 292
18343.55 281
18344.83 251
18346.11 266
18347.39 274
18348.67 267
18349.95 287
18351.23 276
18352.51 272
18353.79 300
18355.07 269
18356.35 273
18357.63 262
18358.91 290
18360.19 282
18361.47 279
18362.75 267
18364.03 261
18365.31 284
18366.59 289
18367.87 265
18369.15 287
18370.43 268
18371.71 271
18372.99 264
18374.27 272
18375.55 280
18376.83 277
18378.12 291
18379.40 288
18380.68 275
18381.96 259
18383.24 260
18384.52 273
18385.80 292
18387.08 276
18388.36 263
18389.65 282
18390.93 283
18392.21 270
18393.49 284
18394.77 276
18396.05 279
18397.33 277
18398.62 295
18399.90 275
18401.18 273
18402.46 281
18403.74 278
18405.02 303
18406.31 273
18407.59 275
18408.87 251
18410.15 267
18411.43 279
18412.72 273
18414.00 255
18415.28 256
18416.56 262
18417.84 269
18419.13 283
18420.41 275
18421.69 285
18422.97 272
18424.26 288
18425.54 292
18426.82 266
18428.10 260
18429.39 276
18430.67 273
18431.95 271
18433.23 268
18434.52 271
18435.80 278
18437.08 255
18438.37 267
18439.65 301
18440.93 286
18442.22 296
18443.50 278
18444.78 263
18446.06 287
18447.35 303
18448.63 293
18449.91 267
18451.20 285
18452.48 266
18453.76 287
18455.05 273
18456.33 266
18457.62 262
18458.90 255
18460.18 294
18461.47 254
18462.75 267
18464.03 271
18465.32 264
18466.60 276
18467.89 276
18469.17 295
18470.45 268
18471.74 269
18473.02 280
18474.31 289
18475.59 263
18476.88 262
18478.16 288
18479.44 289
18480.73 279
18482.01 294
18483.30 251
18484.58 283
18485.87 294
18487.15 258
18488.44 298
18489.72 286
18491.01 301
18492.29 294
18493.58 296
18494.86 301
18496.15 294
18497.43 273
18498.72 289
18500.00 285
18501.29 266
18502.57 264
18503.86 292
18505.14 285
18506.43 286
18507.71 282
18509.00 279
18510.28 280
18511.57 275
18512.85 279
18514.14 271
18515.42 288
18516.71 284
18518.00 268
18519.28 271
18520.57 269
18521.85 283
18523.14 272
18524.43 270
18525.71 272
18527.00 280
18528.28 296
18529.57 285
18530.86 283
18532.14 281
18533.43 283
18534.71 277
18536.00 295
18537.29 280
18538.57 298
18539.86 288
18541.15 290
18542.43 287
18543.72 276
18545.01 285
18546.29 271
18547.58 286
18548.87 285
18550.15 259
18551.44 278
18552.73 278
18554.01 293
18555.30 265
18556.59 291
18557.88 287
18559.16 261
18560.45 265
18561.74 284
18563.02 291
18564.31 273
18565.60 273
18566.89 291
18568.17 264
18569.46 275
18570.75 274
18572.04 258
18573.32 254
18574.61 278
18575.90 291
18577.19 268
18578.48 285
18579.76 258
18581.05 276
18582.34 272
18583.63 257
18584.92 271
18586.20 277
18587.49 284
18588.78 284
18590.07 295
18591.36 269
18592.64 266
18593.93 294
18595.22 282
18596.51 289
18597.80 280
18599.09 278
18600.38 270
18601.66 268
18602.95 250
18604.24 279
18605.53 285
18606.82 282
18608.11 292
18609.40 274
18610.69 275
18611.98 276
18613.26 289
18614.55 281
18615.84 279
18617.13 270
18618.42 285
18619.71 283
18621.00 279
18622.29 253
18623.58 248
18624.87 285
18626.16 284
18627.45 278
18628.74 300
18630.03 282
18631.32 280
18632.61 263
18633.89 265
18635.18 284
18636.47 294
18637.76 306
18639.05 286
18640.34 294
18641.63 284
18642.92 284
18644.21 288
18645.50 270
18646.79 280
18648.09 276
18649.38 254
18650.67 269
18651.96 296
18653.25 275
18654.54 278
18655.83 294
18657.12 276
18658.41 269
18659.70 267
18660.99 278
18662.28 291
18663.57 284
18664.86 285
18666.15 259
18667.44 275
18668.74 270
18670.03 262
18671.32 282
18672.61 262
18673.90 265
18675.19 268
18676.48 287
18677.77 260
18679.06 262
18680.36 264
18681.65 248
18682.94 283
18684.23 274
18685.52 273
18686.81 255
18688.11 266
18689.40 256
18690.69 256
18691.98 252
18693.27 279
18694.56 249
18695.86 267
18697.15 249
18698.44 271
18699.73 270
18701.02 263
18702.32 290
18703.61 281
18704.90 256
18706.19 262
18707.48 266
18708.78 260
18710.07 280
18711.36 267
18712.65 261
18713.95 276
18715.24 279
18716.53 261
18717.83 261
18719.12 251
18720.41 269
18721.70 269
18723.00 258
18724.29 275
18725.58 264
18726.87 264
18728.17 250
18729.46 264
18730.75 257
18732.05 288
18733.34 275
18734.63 283
18735.93 268
18737.22 258
18738.51 279
18739.81 247
18741.10 273
18742.39 258
18743.69 261
18744.98 262
18746.27 272
18747.57 282
18748.86 266
18750.16 264
18751.45 263
18752.74 268
18754.04 281
18755.33 264
18756.63 258
18757.92 269
18759.21 288
18760.51 283
18761.80 267
18763.10 292
18764.39 273
18765.69 259
18766.98 275
18768.27 268
18769.57 284
18770.86 274
18772.16 251
18773.45 251
18774.75 269
18776.04 279
18777.34 272
18778.63 261
18779.93 267
18781.22 254
18782.52 258
18783.81 246
18785.11 256
18786.40 245
18787.70 257
18788.99 277
18790.29 269
18791.58 258
18792.88 267
18794.17 275
18795.47 273
18796.76 282
18798.06 260
18799.35 274
18800.65 252
18801.94 247
18803.24 271
18804.54 245
18805.83 248
18807.13 263
18808.42 250
18809.72 241
18811.01 264
18812.31 274
18813.61 259
18814.90 243
18816.20 264
18817.49 253
18818.79 250
18820.09 246
18821.38 265
18822.68 255
18823.98 260
18825.27 288
18826.57 245
18827.87 262
18829.16 271
18830.46 285
18831.75 268
18833.05 260
18834.35 270
18835.64 251
18836.94 256
18838.24 234
18839.54 248
18840.83 267
18842.13 254
18843.43 279
18844.72 279
18846.02 234
18847.32 251
18848.61 261
18849.91 273
18851.21 281
18852.51 263
18853.80 271
18855.10 269
18856.40 278
18857.70 272
18858.99 261
18860.29 249
18861.59 266
18862.89 253
18864.18 274
18865.48 269
18866.78 257
18868.08 246
18869.38 266
18870.67 253
18871.97 256
18873.27 238
18874.57 263
18875.87 260
18877.16 260
18878.46 268
18879.76 297
18881.06 271
18882.36 262
18883.66 258
18884.95 261
18886.25 250
18887.55 259
18888.85 263
18890.15 285
18891.45 241
18892.75 270
18894.04 280
18895.34 270
18896.64 271
18897.94 266
18899.24 259
18900.54 258
18901.84 268
18903.14 276
18904.44 256
18905.74 273
18907.03 250
18908.33 274
18909.63 275
18910.93 257
18912.23 246
18913.53 279
18914.83 256
18916.13 266
18917.43 272
18918.73 276
18920.03 266
18921.33 260
18922.63 260
18923.93 265
18925.23 247
18926.53 268
18927.83 270
18929.13 277
18930.43 271
18931.73 276
18933.03 261
18934.33 280
18935.63 256
18936.93 252
18938.23 259
18939.53 261
18940.83 302
18942.13 272
18943.43 241
18944.73 256
18946.03 268
18947.33 269
18948.63 252
18949.93 248
18951.23 231
18952.53 252
18953.84 250
18955.14 244
18956.44 256
18957.74 252
18959.04 249
18960.34 271
18961.64 256
18962.94 267
18964.24 260
18965.54 256
18966.85 236
18968.15 243
18969.45 251
18970.75 256
18972.05 257
18973.35 242
18974.65 243
18975.96 272
18977.26 255
18978.56 266
18979.86 252
18981.16 261
18982.46 255
18983.77 263
18985.07 262
18986.37 255
18987.67 245
18988.97 249
18990.28 254
18991.58 263
18992.88 250
18994.18 251
18995.49 247
18996.79 262
18998.09 249
18999.39 270
19000.69 270
19002.00 263
19003.30 246
19004.60 262
19005.90 264
19007.21 262
19008.51 254
19009.81 250
19011.12 249
19012.42 247
19013.72 225
19015.02 270
19016.33 273
19017.63 255
19018.93 265
19020.24 261
19021.54 250
19022.84 265
19024.15 253
19025.45 257
19026.75 277
19028.06 273
19029.36 256
19030.66 246
19031.97 248
19033.27 248
19034.57 256
19035.88 283
19037.18 243
19038.48 266
19039.79 268
19041.09 239
19042.40 254
19043.70 250
19045.00 262
19046.31 269
19047.61 261
19048.92 261
19050.22 256
19051.52 255
19052.83 235
19054.13 264
19055.44 261
19056.74 271
19058.05 266
19059.35 259
19060.65 244
19061.96 264
19063.26 260
19064.57 284
19065.87 265
19067.18 287
19068.48 265
19069.79 256
19071.09 259
19072.40 262
19073.70 273
19075.01 267
19076.31 245
19077.62 254
19078.92 264
19080.23 240
19081.53 261
19082.84 241
19084.14 259
19085.45 257
19086.75 263
19088.06 267
19089.36 271
19090.67 275
19091.98 270
19093.28 254
19094.59 275
19095.89 274
19097.20 266
19098.50 269
19099.81 267
19101.12 254
19102.42 261
19103.73 270
19105.03 248
19106.34 258
19107.65 265
19108.95 264
19110.26 258
19111.56 260
19112.87 248
19114.18 262
19115.48 265
19116.79 255
19118.10 247
19119.40 229
19120.71 249
19122.02 257
19123.32 253
19124.63 252
19125.94 255
19127.24 256
19128.55 257
19129.86 265
19131.16 273
19132.47 241
19133.78 276
19135.08 257
19136.39 263
19137.70 269
19139.01 261
19140.31 258
19141.62 282
19142.93 274
19144.23 255
19145.54 283
19146.85 262
19148.16 252
19149.46 258
19150.77 247
19152.08 259
19153.39 267
19154.69 240
19156.00 252
19157.31 255
19158.62 249
19159.93 274
19161.23 235
19162.54 238
19163.85 258
19165.16 247
19166.47 257
19167.77 273
19169.08 254
19170.39 259
19171.70 250
19173.01 241
19174.32 258
19175.62 269
19176.93 269
19178.24 261
19179.55 238
19180.86 266
19182.17 260
19183.48 252
19184.78 244
19186.09 254
19187.40 258
19188.71 255
19190.02 241
19191.33 237
19192.64 241
19193.95 276
19195.26 255
19196.56 268
19197.87 236
19199.18 249
19200.49 288
19201.80 248
19203.11 241
19204.42 225
19205.73 234
19207.04 271
19208.35 244
19209.66 228
19210.97 231
19212.28 241
19213.59 239
19214.90 225
19216.21 248
19217.52 260
19218.83 260
19220.14 270
19221.45 264
19222.76 243
19224.07 240
19225.38 248
19226.69 263
19228.00 253
19229.31 240
19230.62 247
19231.93 240
19233.24 239
19234.55 256
19235.86 261
19237.17 256
19238.48 252
19239.79 246
19241.10 249
19242.41 268
19243.72 241
19245.03 236
19246.35 260
19247.66 267
19248.97 243
19250.28 239
19251.59 249
19252.90 246
19254.21 248
19255.52 265
19256.83 250
19258.14 254
19259.46 257
19260.77 262
19262.08 249
19263.39 243
19264.70 242
19266.01 242
19267.32 242
19268.64 258
19269.95 240
19271.26 266
19272.57 241
19273.88 238
19275.20 275
19276.51 253
19277.82 247
19279.13 244
19280.44 244
19281.75 246
19283.07 256
19284.38 252
19285.69 268
19287.00 268
19288.32 259
19289.63 247
19290.94 252
19292.25 253
19293.57 243
19294.88 249
19296.19 271
19297.50 233
19298.82 254
19300.13 250
19301.44 269
19302.75 254
19304.07 237
19305.38 236
19306.69 235
19308.01 249
19309.32 253
19310.63 249
19311.94 233
19313.26 244
19314.57 256
19315.88 260
19317.20 254
19318.51 251
19319.82 286
19321.14 254
19322.45 260
19323.76 260
19325.08 245
19326.39 240
19327.70 245
19329.02 249
19330.33 245
19331.65 263
19332.96 256
19334.27 226
19335.59 254
19336.90 241
19338.22 256
19339.53 254
19340.84 254
19342.16 245
19343.47 242
19344.79 262
19346.10 252
19347.41 267
19348.73 246
19350.04 250
19351.36 231
19352.67 242
19353.99 252
19355.30 253
19356.62 256
19357.93 224
19359.25 254
19360.56 239
19361.87 250
19363.19 245
19364.50 256
19365.82 268
19367.13 259
19368.45 263
19369.76 262
19371.08 258
19372.39 224
19373.71 234
19375.02 244
19376.34 245
19377.66 260
19378.97 235
19380.29 244
19381.60 219
19382.92 242
19384.23 234
19385.55 239
19386.86 243
19388.18 241
19389.50 235
19390.81 254
19392.13 246
19393.44 255
19394.76 247
19396.07 252
19397.39 260
19398.71 258
19400.02 243
19401.34 251
19402.65 262
19403.97 226
19405.29 237
19406.60 272
19407.92 262
19409.24 243
19410.55 239
19411.87 246
19413.19 245
19414.50 245
19415.82 256
19417.14 246
19418.45 252
19419.77 265
19421.09 253
19422.40 228
19423.72 259
19425.04 237
19426.35 256
19427.67 248
19428.99 229
19430.30 236
19431.62 239
19432.94 233
19434.26 250
19435.57 229
19436.89 239
19438.21 252
19439.53 234
19440.84 269
19442.16 236
19443.48 240
19444.80 256
19446.11 274
19447.43 246
19448.75 237
19450.07 251
19451.38 262
19452.70 261
19454.02 244
19455.34 256
19456.66 251
19457.97 252
19459.29 267
19460.61 243
19461.93 254
19463.25 261
19464.57 249
19465.88 253
19467.20 249
19468.52 251
19469.84 236
19471.16 238
19472.48 273
19473.79 245
19475.11 247
19476.43 263
19477.75 256
19479.07 248
19480.39 263
19481.71 243
19483.03 240
19484.34 245
19485.66 256
19486.98 238
19488.30 243
19489.62 242
19490.94 261
19492.26 258
19493.58 249
19494.90 244
19496.22 254
19497.54 254
19498.86 237
19500.18 219
19501.50 241
19502.81 252
19504.13 239
19505.45 277
19506.77 257
19508.09 239
19509.41 253
19510.73 248
19512.05 247
19513.37 253
19514.69 232
19516.01 266
19517.33 263
19518.65 259
19519.97 230
19521.29 258
19522.61 252
19523.93 247
19525.25 251
19526.57 247
19527.89 240
19529.22 257
19530.54 226
19531.86 251
19533.18 244
19534.50 244
19535.82 269
19537.14 244
19538.46 259
19539.78 247
19541.10 273
19542.42 251
19543.74 237
19545.06 262
19546.39 254
19547.71 244
19549.03 242
19550.35 254
19551.67 245
19552.99 240
19554.31 266
19555.63 252
19556.96 239
19558.28 237
19559.60 273
19560.92 234
19562.24 227
19563.56 237
19564.88 236
19566.21 239
19567.53 232
19568.85 250
19570.17 231
19571.49 223
19572.82 238
19574.14 253
19575.46 258
19576.78 253
19578.10 234
19579.43 256
19580.75 227
19582.07 251
19583.39 256
19584.72 261
19586.04 269
19587.36 254
19588.68 255
19590.01 253
19591.33 234
19592.65 258
19593.97 265
19595.30 237
19596.62 227
19597.94 237
19599.26 220
19600.59 269
19601.91 254
19603.23 251
19604.56 255
19605.88 256
19607.20 260
19608.53 257
19609.85 248
19611.17 278
19612.49 262
19613.82 245
19615.14 239
19616.47 250
19617.79 251
19619.11 244
19620.44 243
19621.76 264
19623.08 241
19624.41 248
19625.73 258
19627.05 244
19628.38 255
19629.70 267
19631.03 258
19632.35 247
19633.67 246
19635.00 244
19636.32 246
19637.65 247
19638.97 243
19640.29 247
19641.62 228
19642.94 256
19644.27 252
19645.59 247
19646.92 221
19648.24 258
19649.57 243
19650.89 249
19652.21 259
19653.54 252
19654.86 264
19656.19 252
19657.51 235
19658.84 257
19660.16 247
19661.49 255
19662.81 242
19664.14 233
19665.46 246
19666.79 249
19668.11 241
19669.44 229
19670.76 241
19672.09 260
19673.41 252
19674.74 251
19676.07 264
19677.39 260
19678.72 244
19680.04 257
19681.37 283
19682.69 277
19684.02 280
19685.34 252
19686.67 239
19688.00 249
19689.32 250
19690.65 257
19691.97 235
19693.30 240
19694.63 248
19695.95 257
19697.28 237
19698.60 237
19699.93 257
19701.26 260
19702.58 255
19703.91 245
19705.24 240
19706.56 247
19707.89 254
19709.22 246
19710.54 230
19711.87 258
19713.20 242
19714.52 257
19715.85 272
19717.18 261
19718.50 258
19719.83 265
19721.16 242
19722.48 245
19723.81 255
19725.14 254
19726.47 256
19727.79 258
19729.12 247
19730.45 266
19731.77 253
19733.10 244
19734.43 247
19735.76 241
19737.08 243
19738.41 242
19739.74 257
19741.07 259
19742.39 243
19743.72 228
19745.05 224
19746.38 249
19747.71 253
19749.03 252
19750.36 238
19751.69 225
19753.02 252
19754.35 237
19755.67 239
19757.00 247
19758.33 247
19759.66 263
19760.99 238
19762.31 242
19763.64 218
19764.97 260
19766.30 272
19767.63 255
19768.96 245
19770.29 261
19771.61 269
19772.94 261
19774.27 256
19775.60 239
19776.93 255
19778.26 251
19779.59 252
19780.92 245
19782.25 255
19783.57 241
19784.90 251
19786.23 254
19787.56 243
19788.89 232
19790.22 251
19791.55 244
19792.88 227
19794.21 245
19795.54 246
19796.87 253
19798.20 251
19799.53 247
19800.86 229
19802.19 245
19803.52 229
19804.85 275
19806.18 247
19807.50 231
19808.83 241
19810.16 239
19811.49 248
19812.82 232
19814.15 228
19815.49 236
19816.82 213
19818.15 252
19819.48 258
19820.81 238
19822.14 258
19823.47 226
19824.80 246
19826.13 262
19827.46 263
19828.79 253
19830.12 256
19831.45 261
19832.78 255
19834.11 239
19835.44 252
19836.77 271
19838.10 256
19839.44 226
19840.77 250
19842.10 239
19843.43 230
19844.76 219
19846.09 241
19847.42 245
19848.75 250
19850.08 252
19851.42 250
19852.75 219
19854.08 231
19855.41 264
19856.74 233
19858.07 246
19859.40 240
19860.74 263
19862.07 226
19863.40 225
19864.73 254
19866.06 245
19867.40 256
19868.73 245
19870.06 237
19871.39 253
19872.72 246
19874.06 244
19875.39 230
19876.72 265
19878.05 248
19879.38 261
19880.72 240
19882.05 215
19883.38 213
19884.71 230
19886.05 233
19887.38 237
19888.71 232
19890.04 253
19891.38 217
19892.71 251
19894.04 237
19895.38 245
19896.71 253
19898.04 225
19899.37 240
19900.71 249
19902.04 249
19903.37 241
19904.71 247
19906.04 226
19907.37 237
19908.71 258
19910.04 254
19911.37 238
19912.71 250
19914.04 266
19915.37 262
19916.71 253
19918.04 240
19919.37 240
19920.71 261
19922.04 252
19923.37 249
19924.71 245
19926.04 232
19927.38 254
19928.71 235
19930.04 246
19931.38 245
19932.71 261
19934.05 246
19935.38 266
19936.71 238
19938.05 238
19939.38 247
19940.72 253
19942.05 248
19943.39 237
19944.72 245
19946.06 252
19947.39 255
19948.72 256
19950.06 250
19951.39 239
19952.73 259
19954.06 274
19955.40 250
19956.73 203
19958.07 251
19959.40 255
19960.74 246
19962.07 251
19963.41 252
19964.74 245
19966.08 260
19967.41 238
19968.75 251
19970.08 267
19971.42 257
19972.76 251
19974.09 253
19975.43 277
19976.76 257
19978.10 248
19979.43 254
19980.77 251
19982.10 244
19983.44 279
19984.78 265
19986.11 245
19987.45 238
19988.78 262
19990.12 274
19991.46 264
19992.79 246
19994.13 260
19995.46 255
19996.80 248
19998.14 255
19999.47 247
20000.81 239
20002.15 241
20003.48 257
20004.82 247
20006.16 237
20007.49 245
20008.83 242
20010.17 252
20011.50 229
20012.84 249
20014.18 239
20015.51 259
20016.85 250
20018.19 252
20019.52 241
20020.86 262
20022.20 252
20023.53 256
20024.87 256
20026.21 243
20027.55 242
20028.88 245
20030.22 220
20031.56 241
20032.90 239
20034.23 240
20035.57 243
20036.91 256
20038.25 255
20039.58 247
20040.92 253
20042.26 253
20043.60 258
20044.93 228
20046.27 242
20047.61 249
20048.95 273
20050.29 253
20051.62 222
20052.96 263
20054.30 248
20055.64 229
20056.98 226
20058.32 254
20059.65 266
20060.99 263
20062.33 242
20063.67 263
20065.01 236
20066.35 250
20067.68 248
20069.02 250
20070.36 241
20071.70 240
20073.04 228
20074.38 262
20075.72 243
20077.06 250
20078.40 247
20079.73 226
20081.07 226
20082.41 244
20083.75 249
20085.09 257
20086.43 265
20087.77 249
20089.11 257
20090.45 257
20091.79 268
20093.13 244
20094.47 254
20095.81 236
20097.15 253
20098.48 245
20099.82 237
20101.16 263
20102.50 244
20103.84 243
20105.18 230
20106.52 244
20107.86 231
20109.20 243
20110.54 236
20111.88 239
20113.22 238
20114.56 253
20115.90 237
20117.24 240
20118.58 232
20119.93 256
20121.27 253
20122.61 257
20123.95 280
20125.29 244
20126.63 230
20127.97 271
20129.31 250
20130.65 262
20131.99 245
20133.33 239
20134.67 249
20136.01 266
20137.35 223
20138.69 217
