# Supplementary material for: MALDI-TOF MS typing enables the classification of brewing yeasts of the genus Saccharomyces to major beer styles
Source: PLoS One. 2017 Aug 9;12(8):e0181694. doi: 10.1371/journal.pone.0181694 (PMC5549903; doi:10.1371/journal.pone.0181694)
Supplement: S7 File — The directory includes 90 raw files and was zipped to “.zip”; the folder has three strains with 30 spectra per strain; S1 Text explains the raw files with an example and Table 1 represents the yeast strains used within the experiment. (ZIP) [file pone.0181694.s010.zip › 19-21/30280-128-Lag-Lag-Lag-YPG-18h-E-E_2016-09-22_5_0_C1_1.dat]

1999.90 1975
2000.32 2040
2000.75 2058
2001.17 1925
2001.59 1886
2002.01 1902
2002.43 1782
2002.86 1730
2003.28 1654
2003.70 1639
2004.12 1606
2004.54 1590
2004.97 1568
2005.39 1499
2005.81 1527
2006.23 1560
2006.66 1555
2007.08 1524
2007.50 1559
2007.92 1526
2008.35 1564
2008.77 1629
2009.19 1629
2009.61 1584
2010.04 1562
2010.46 1535
2010.88 1509
2011.31 1554
2011.73 1595
2012.15 1592
2012.57 1531
2013.00 1489
2013.42 1558
2013.84 1527
2014.27 1484
2014.69 1596
2015.11 1597
2015.54 1620
2015.96 1663
2016.38 1750
2016.81 1740
2017.23 1747
2017.65 1798
2018.08 1794
2018.50 1800
2018.93 1843
2019.35 1899
2019.77 1861
2020.20 1771
2020.62 1774
2021.04 1757
2021.47 1695
2021.89 1569
2022.32 1550
2022.74 1617
2023.17 1593
2023.59 1598
2024.01 1538
2024.44 1550
2024.86 1480
2025.29 1567
2025.71 1572
2026.14 1498
2026.56 1438
2026.98 1466
2027.41 1539
2027.83 1553
2028.26 1506
2028.68 1501
2029.11 1530
2029.53 1559
2029.96 1494
2030.38 1464
2030.81 1517
2031.23 1589
2031.66 1567
2032.08 1542
2032.51 1517
2032.93 1541
2033.36 1517
2033.78 1513
2034.21 1484
2034.63 1520
2035.06 1537
2035.49 1627
2035.91 1544
2036.34 1516
2036.76 1466
2037.19 1490
2037.61 1533
2038.04 1509
2038.47 1514
2038.89 1505
2039.32 1515
2039.74 1570
2040.17 1531
2040.59 1533
2041.02 1476
2041.45 1530
2041.87 1556
2042.30 1507
2042.73 1498
2043.15 1539
2043.58 1564
2044.00 1565
2044.43 1509
2044.86 1530
2045.28 1597
2045.71 1582
2046.14 1543
2046.56 1545
2046.99 1591
2047.42 1551
2047.84 1555
2048.27 1526
2048.70 1535
2049.12 1530
2049.55 1509
2049.98 1470
2050.40 1485
2050.83 1498
2051.26 1502
2051.69 1514
2052.11 1440
2052.54 1452
2052.97 1492
2053.40 1518
2053.82 1548
2054.25 1522
2054.68 1577
2055.10 1627
2055.53 1735
2055.96 1724
2056.39 1844
2056.82 1814
2057.24 1838
2057.67 1907
2058.10 1777
2058.53 1758
2058.95 1858
2059.38 1716
2059.81 1643
2060.24 1580
2060.67 1572
2061.09 1631
2061.52 1654
2061.95 1630
2062.38 1607
2062.81 1640
2063.24 1705
2063.66 1750
2064.09 1885
2064.52 1978
2064.95 2083
2065.38 2193
2065.81 2228
2066.24 2217
2066.66 2129
2067.09 2046
2067.52 1950
2067.95 1877
2068.38 1780
2068.81 1667
2069.24 1617
2069.67 1569
2070.10 1585
2070.52 1567
2070.95 1568
2071.38 1498
2071.81 1521
2072.24 1572
2072.67 1534
2073.10 1497
2073.53 1619
2073.96 1657
2074.39 1617
2074.82 1641
2075.25 1708
2075.68 1652
2076.11 1657
2076.54 1614
2076.97 1547
2077.40 1634
2077.83 1608
2078.26 1605
2078.69 1605
2079.12 1652
2079.55 1635
2079.98 1616
2080.41 1652
2080.84 1626
2081.27 1512
2081.70 1615
2082.13 1646
2082.56 1686
2082.99 1598
2083.42 1624
2083.85 1657
2084.28 1597
2084.71 1575
2085.14 1562
2085.57 1503
2086.00 1552
2086.43 1469
2086.86 1570
2087.29 1540
2087.73 1517
2088.16 1471
2088.59 1490
2089.02 1478
2089.45 1512
2089.88 1467
2090.31 1397
2090.74 1417
2091.17 1502
2091.61 1553
2092.04 1520
2092.47 1455
2092.90 1539
2093.33 1593
2093.76 1585
2094.19 1534
2094.63 1543
2095.06 1454
2095.49 1466
2095.92 1526
2096.35 1514
2096.78 1487
2097.22 1471
2097.65 1433
2098.08 1450
2098.51 1450
2098.94 1468
2099.38 1459
2099.81 1442
2100.24 1385
2100.67 1405
2101.11 1416
2101.54 1384
2101.97 1403
2102.40 1424
2102.83 1486
2103.27 1491
2103.70 1479
2104.13 1412
2104.56 1494
2105.00 1494
2105.43 1516
2105.86 1474
2106.30 1479
2106.73 1518
2107.16 1563
2107.59 1568
2108.03 1466
2108.46 1458
2108.89 1477
2109.33 1431
2109.76 1382
2110.19 1355
2110.63 1440
2111.06 1444
2111.49 1419
2111.93 1446
2112.36 1422
2112.79 1452
2113.23 1429
2113.66 1457
2114.09 1467
2114.53 1387
2114.96 1417
2115.40 1395
2115.83 1361
2116.26 1326
2116.70 1310
2117.13 1392
2117.56 1360
2118.00 1355
2118.43 1457
2118.87 1461
2119.30 1466
2119.73 1451
2120.17 1498
2120.60 1503
2121.04 1537
2121.47 1512
2121.91 1513
2122.34 1498
2122.78 1476
2123.21 1535
2123.64 1496
2124.08 1436
2124.51 1528
2124.95 1500
2125.38 1446
2125.82 1427
2126.25 1449
2126.69 1514
2127.12 1440
2127.56 1453
2127.99 1480
2128.43 1460
2128.86 1564
2129.30 1649
2129.73 1661
2130.17 1653
2130.60 1689
2131.04 1652
2131.47 1581
2131.91 1510
2132.35 1534
2132.78 1619
2133.22 1663
2133.65 1620
2134.09 1585
2134.52 1506
2134.96 1562
2135.40 1531
2135.83 1598
2136.27 1579
2136.70 1547
2137.14 1537
2137.57 1531
2138.01 1539
2138.45 1515
2138.88 1527
2139.32 1460
2139.76 1505
2140.19 1511
2140.63 1408
2141.06 1419
2141.50 1485
2141.94 1445
2142.37 1337
2142.81 1380
2143.25 1437
2143.68 1416
2144.12 1450
2144.56 1458
2144.99 1468
2145.43 1465
2145.87 1457
2146.30 1523
2146.74 1454
2147.18 1487
2147.62 1504
2148.05 1578
2148.49 1673
2148.93 1681
2149.36 1572
2149.80 1720
2150.24 1722
2150.68 1711
2151.11 1717
2151.55 1722
2151.99 1698
2152.43 1707
2152.86 1605
2153.30 1544
2153.74 1561
2154.18 1618
2154.61 1596
2155.05 1531
2155.49 1564
2155.93 1625
2156.37 1612
2156.80 1662
2157.24 1637
2157.68 1612
2158.12 1582
2158.56 1623
2158.99 1578
2159.43 1611
2159.87 1586
2160.31 1555
2160.75 1509
2161.19 1556
2161.62 1604
2162.06 1594
2162.50 1496
2162.94 1625
2163.38 1671
2163.82 1729
2164.26 1796
2164.69 1828
2165.13 1798
2165.57 1965
2166.01 1957
2166.45 1881
2166.89 1914
2167.33 1878
2167.77 1879
2168.21 1810
2168.65 1780
2169.08 1753
2169.52 1747
2169.96 1759
2170.40 1714
2170.84 1667
2171.28 1797
2171.72 1821
2172.16 1772
2172.60 1803
2173.04 1708
2173.48 1738
2173.92 1775
2174.36 1694
2174.80 1729
2175.24 1768
2175.68 1784
2176.12 1726
2176.56 1734
2177.00 1732
2177.44 1757
2177.88 1596
2178.32 1582
2178.76 1655
2179.20 1668
2179.64 1663
2180.08 1684
2180.52 1642
2180.96 1618
2181.40 1623
2181.84 1715
2182.28 1652
2182.72 1562
2183.16 1590
2183.60 1558
2184.04 1490
2184.48 1428
2184.93 1535
2185.37 1521
2185.81 1510
2186.25 1506
2186.69 1505
2187.13 1444
2187.57 1509
2188.01 1586
2188.45 1636
2188.89 1586
2189.34 1597
2189.78 1627
2190.22 1565
2190.66 1517
2191.10 1526
2191.54 1618
2191.98 1662
2192.43 1599
2192.87 1658
2193.31 1729
2193.75 1798
2194.19 1762
2194.63 1854
2195.08 1860
2195.52 1863
2195.96 1901
2196.40 1888
2196.84 1874
2197.29 1781
2197.73 1769
2198.17 1704
2198.61 1625
2199.06 1613
2199.50 1612
2199.94 1548
2200.38 1503
2200.82 1549
2201.27 1580
2201.71 1594
2202.15 1556
2202.59 1649
2203.04 1599
2203.48 1636
2203.92 1685
2204.37 1720
2204.81 1610
2205.25 1634
2205.69 1656
2206.14 1670
2206.58 1643
2207.02 1581
2207.47 1705
2207.91 1667
2208.35 1712
2208.80 1735
2209.24 1791
2209.68 1797
2210.13 1801
2210.57 1805
2211.01 1792
2211.46 1748
2211.90 1770
2212.34 1757
2212.79 1778
2213.23 1779
2213.67 1703
2214.12 1752
2214.56 1677
2215.01 1717
2215.45 1703
2215.89 1694
2216.34 1671
2216.78 1592
2217.23 1582
2217.67 1552
2218.11 1573
2218.56 1581
2219.00 1520
2219.45 1599
2219.89 1679
2220.34 1592
2220.78 1615
2221.22 1674
2221.67 1691
2222.11 1770
2222.56 1740
2223.00 1663
2223.45 1750
2223.89 1723
2224.34 1750
2224.78 1818
2225.23 1856
2225.67 1895
2226.12 1927
2226.56 1875
2227.01 1822
2227.45 1835
2227.90 1853
2228.34 1840
2228.79 1870
2229.23 1939
2229.68 1900
2230.12 1896
2230.57 1923
2231.01 1955
2231.46 2038
2231.90 1978
2232.35 1950
2232.80 1951
2233.24 1863
2233.69 1815
2234.13 1839
2234.58 1798
2235.02 1760
2235.47 1766
2235.92 1662
2236.36 1650
2236.81 1717
2237.25 1694
2237.70 1714
2238.15 1700
2238.59 1683
2239.04 1747
2239.49 1674
2239.93 1654
2240.38 1675
2240.82 1616
2241.27 1688
2241.72 1704
2242.16 1667
2242.61 1615
2243.06 1528
2243.50 1495
2243.95 1450
2244.40 1473
2244.84 1544
2245.29 1562
2245.74 1525
2246.19 1528
2246.63 1465
2247.08 1462
2247.53 1507
2247.97 1475
2248.42 1570
2248.87 1555
2249.32 1576
2249.76 1638
2250.21 1712
2250.66 1696
2251.10 1684
2251.55 1694
2252.00 1698
2252.45 1710
2252.89 1811
2253.34 1825
2253.79 1839
2254.24 1832
2254.69 1774
2255.13 1842
2255.58 1872
2256.03 1830
2256.48 1804
2256.93 1771
2257.37 1714
2257.82 1676
2258.27 1686
2258.72 1610
2259.17 1631
2259.61 1673
2260.06 1659
2260.51 1744
2260.96 1728
2261.41 1835
2261.86 1874
2262.31 1902
2262.75 1895
2263.20 1828
2263.65 1834
2264.10 1809
2264.55 1736
2265.00 1733
2265.45 1654
2265.90 1599
2266.34 1621
2266.79 1659
2267.24 1666
2267.69 1642
2268.14 1648
2268.59 1763
2269.04 1817
2269.49 1819
2269.94 1829
2270.39 1865
2270.84 1921
2271.29 1933
2271.74 1861
2272.18 1903
2272.63 1917
2273.08 1915
2273.53 1926
2273.98 2088
2274.43 2062
2274.88 2224
2275.33 2312
2275.78 2319
2276.23 2345
2276.68 2307
2277.13 2342
2277.58 2285
2278.03 2304
2278.48 2194
2278.93 2097
2279.38 1939
2279.83 1945
2280.28 1825
2280.73 1744
2281.19 1683
2281.64 1589
2282.09 1643
2282.54 1638
2282.99 1588
2283.44 1563
2283.89 1601
2284.34 1660
2284.79 1551
2285.24 1504
2285.69 1519
2286.14 1502
2286.59 1597
2287.04 1569
2287.50 1599
2287.95 1712
2288.40 1831
2288.85 1893
2289.30 1903
2289.75 1953
2290.20 2034
2290.65 2047
2291.11 2164
2291.56 2120
2292.01 2066
2292.46 2091
2292.91 2014
2293.36 1961
2293.82 1959
2294.27 1900
2294.72 1846
2295.17 1854
2295.62 1844
2296.07 1765
2296.53 1684
2296.98 1746
2297.43 1727
2297.88 1688
2298.33 1642
2298.79 1663
2299.24 1564
2299.69 1605
2300.14 1636
2300.60 1536
2301.05 1511
2301.50 1545
2301.95 1518
2302.41 1486
2302.86 1407
2303.31 1422
2303.76 1489
2304.22 1513
2304.67 1508
2305.12 1437
2305.57 1434
2306.03 1505
2306.48 1484
2306.93 1484
2307.39 1565
2307.84 1598
2308.29 1691
2308.75 1720
2309.20 1746
2309.65 1715
2310.11 1796
2310.56 1743
2311.01 1785
2311.47 1814
2311.92 1814
2312.37 1849
2312.83 1845
2313.28 1809
2313.73 1764
2314.19 1695
2314.64 1724
2315.09 1713
2315.55 1705
2316.00 1688
2316.46 1660
2316.91 1698
2317.36 1655
2317.82 1721
2318.27 1680
2318.73 1737
2319.18 1751
2319.63 1732
2320.09 1743
2320.54 1721
2321.00 1788
2321.45 1840
2321.91 1808
2322.36 1800
2322.82 1862
2323.27 1912
2323.72 2064
2324.18 2072
2324.63 2190
2325.09 2289
2325.54 2515
2326.00 2387
2326.45 2282
2326.91 2243
2327.36 2165
2327.82 1982
2328.27 1915
2328.73 1900
2329.18 1800
2329.64 1719
2330.09 1720
2330.55 1694
2331.00 1620
2331.46 1557
2331.92 1603
2332.37 1652
2332.83 1589
2333.28 1527
2333.74 1550
2334.19 1564
2334.65 1605
2335.10 1599
2335.56 1514
2336.02 1523
2336.47 1536
2336.93 1657
2337.38 1562
2337.84 1598
2338.30 1578
2338.75 1580
2339.21 1526
2339.66 1591
2340.12 1576
2340.58 1535
2341.03 1581
2341.49 1529
2341.95 1557
2342.40 1543
2342.86 1576
2343.32 1508
2343.77 1569
2344.23 1628
2344.68 1585
2345.14 1583
2345.60 1606
2346.06 1578
2346.51 1580
2346.97 1632
2347.43 1651
2347.88 1725
2348.34 1721
2348.80 1629
2349.25 1612
2349.71 1684
2350.17 1662
2350.63 1616
2351.08 1649
2351.54 1678
2352.00 1593
2352.46 1524
2352.91 1547
2353.37 1533
2353.83 1500
2354.29 1555
2354.74 1554
2355.20 1551
2355.66 1523
2356.12 1495
2356.57 1495
2357.03 1575
2357.49 1613
2357.95 1634
2358.41 1669
2358.86 1829
2359.32 1950
2359.78 1991
2360.24 2070
2360.70 2096
2361.15 2172
2361.61 2146
2362.07 2159
2362.53 2228
2362.99 2102
2363.45 2048
2363.91 1989
2364.36 1958
2364.82 1898
2365.28 1842
2365.74 1827
2366.20 1700
2366.66 1763
2367.12 1715
2367.57 1666
2368.03 1680
2368.49 1658
2368.95 1595
2369.41 1643
2369.87 1631
2370.33 1658
2370.79 1607
2371.25 1543
2371.71 1559
2372.17 1537
2372.63 1550
2373.09 1649
2373.54 1687
2374.00 1768
2374.46 1760
2374.92 1837
2375.38 1848
2375.84 1788
2376.30 1771
2376.76 1739
2377.22 1685
2377.68 1754
2378.14 1777
2378.60 1688
2379.06 1676
2379.52 1635
2379.98 1692
2380.44 1681
2380.90 1636
2381.36 1624
2381.82 1695
2382.28 1673
2382.74 1651
2383.20 1662
2383.66 1553
2384.12 1631
2384.59 1651
2385.05 1663
2385.51 1519
2385.97 1622
2386.43 1610
2386.89 1585
2387.35 1609
2387.81 1640
2388.27 1636
2388.73 1673
2389.19 1738
2389.65 1722
2390.12 1716
2390.58 1755
2391.04 1787
2391.50 1686
2391.96 1718
2392.42 1707
2392.88 1730
2393.34 1664
2393.81 1671
2394.27 1715
2394.73 1629
2395.19 1616
2395.65 1641
2396.11 1634
2396.57 1709
2397.04 1783
2397.50 1822
2397.96 1892
2398.42 1877
2398.88 1898
2399.35 1971
2399.81 1899
2400.27 1912
2400.73 1797
2401.19 1766
2401.66 1771
2402.12 1705
2402.58 1684
2403.04 1718
2403.51 1699
2403.97 1639
2404.43 1626
2404.89 1584
2405.36 1561
2405.82 1571
2406.28 1593
2406.74 1622
2407.21 1611
2407.67 1584
2408.13 1512
2408.59 1491
2409.06 1560
2409.52 1531
2409.98 1454
2410.45 1428
2410.91 1411
2411.37 1460
2411.84 1464
2412.30 1487
2412.76 1526
2413.23 1437
2413.69 1541
2414.15 1511
2414.62 1511
2415.08 1530
2415.54 1619
2416.01 1615
2416.47 1707
2416.93 1662
2417.40 1674
2417.86 1601
2418.32 1521
2418.79 1566
2419.25 1559
2419.72 1657
2420.18 1653
2420.64 1605
2421.11 1603
2421.57 1617
2422.04 1641
2422.50 1593
2422.96 1679
2423.43 1704
2423.89 1754
2424.36 1715
2424.82 1693
2425.29 1742
2425.75 1666
2426.22 1653
2426.68 1691
2427.15 1608
2427.61 1643
2428.07 1613
2428.54 1543
2429.00 1475
2429.47 1527
2429.93 1505
2430.40 1501
2430.86 1517
2431.33 1494
2431.79 1437
2432.26 1472
2432.72 1498
2433.19 1468
2433.65 1510
2434.12 1517
2434.59 1611
2435.05 1590
2435.52 1633
2435.98 1639
2436.45 1711
2436.91 1680
2437.38 1617
2437.84 1663
2438.31 1797
2438.78 1837
2439.24 1790
2439.71 1761
2440.17 1757
2440.64 1818
2441.10 1879
2441.57 1797
2442.04 1716
2442.50 1804
2442.97 1716
2443.44 1693
2443.90 1632
2444.37 1599
2444.83 1658
2445.30 1575
2445.77 1563
2446.23 1524
2446.70 1443
2447.17 1504
2447.63 1542
2448.10 1517
2448.57 1476
2449.03 1543
2449.50 1593
2449.97 1500
2450.43 1570
2450.90 1523
2451.37 1514
2451.83 1488
2452.30 1449
2452.77 1508
2453.24 1568
2453.70 1515
2454.17 1476
2454.64 1466
2455.10 1439
2455.57 1465
2456.04 1455
2456.51 1470
2456.97 1462
2457.44 1518
2457.91 1502
2458.38 1473
2458.84 1464
2459.31 1439
2459.78 1456
2460.25 1502
2460.72 1531
2461.18 1400
2461.65 1522
2462.12 1499
2462.59 1506
2463.06 1508
2463.52 1550
2463.99 1506
2464.46 1544
2464.93 1550
2465.40 1556
2465.86 1542
2466.33 1507
2466.80 1537
2467.27 1522
2467.74 1607
2468.21 1641
2468.68 1664
2469.14 1691
2469.61 1735
2470.08 1771
2470.55 1776
2471.02 1829
2471.49 1851
2471.96 1840
2472.43 1754
2472.90 1673
2473.36 1686
2473.83 1679
2474.30 1684
2474.77 1608
2475.24 1654
2475.71 1605
2476.18 1576
2476.65 1615
2477.12 1604
2477.59 1605
2478.06 1554
2478.53 1601
2479.00 1615
2479.47 1607
2479.94 1593
2480.41 1590
2480.87 1529
2481.34 1565
2481.81 1469
2482.28 1438
2482.75 1407
2483.22 1431
2483.69 1472
2484.16 1482
2484.63 1554
2485.10 1542
2485.57 1665
2486.05 1701
2486.52 1796
2486.99 1761
2487.46 1818
2487.93 1766
2488.40 1774
2488.87 1764
2489.34 1724
2489.81 1670
2490.28 1663
2490.75 1712
2491.22 1648
2491.69 1640
2492.16 1626
2492.63 1693
2493.10 1593
2493.58 1660
2494.05 1638
2494.52 1693
2494.99 1705
2495.46 1584
2495.93 1598
2496.40 1720
2496.87 1617
2497.34 1570
2497.82 1564
2498.29 1488
2498.76 1515
2499.23 1506
2499.70 1364
2500.17 1395
2500.64 1409
2501.12 1427
2501.59 1426
2502.06 1403
2502.53 1367
2503.00 1369
2503.48 1425
2503.95 1418
2504.42 1463
2504.89 1437
2505.36 1481
2505.84 1467
2506.31 1549
2506.78 1559
2507.25 1582
2507.72 1605
2508.20 1579
2508.67 1616
2509.14 1606
2509.61 1705
2510.09 1844
2510.56 2020
2511.03 2043
2511.50 2124
2511.98 2102
2512.45 2153
2512.92 2152
2513.40 2097
2513.87 2080
2514.34 2036
2514.81 1982
2515.29 1911
2515.76 1756
2516.23 1740
2516.71 1705
2517.18 1781
2517.65 1767
2518.13 1657
2518.60 1701
2519.07 1663
2519.55 1684
2520.02 1717
2520.49 1711
2520.97 1631
2521.44 1657
2521.91 1638
2522.39 1574
2522.86 1545
2523.34 1605
2523.81 1628
2524.28 1606
2524.76 1664
2525.23 1792
2525.70 1822
2526.18 1737
2526.65 1834
2527.13 1834
2527.60 1818
2528.08 1898
2528.55 1827
2529.02 1772
2529.50 1747
2529.97 1802
2530.45 1711
2530.92 1689
2531.40 1647
2531.87 1672
2532.34 1688
2532.82 1675
2533.29 1634
2533.77 1616
2534.24 1647
2534.72 1640
2535.19 1578
2535.67 1589
2536.14 1684
2536.62 1647
2537.09 1632
2537.57 1651
2538.04 1685
2538.52 1645
2538.99 1678
2539.47 1801
2539.94 1798
2540.42 1746
2540.90 1720
2541.37 1734
2541.85 1734
2542.32 1744
2542.80 1696
2543.27 1577
2543.75 1681
2544.22 1637
2544.70 1642
2545.18 1757
2545.65 1762
2546.13 1774
2546.60 1855
2547.08 1911
2547.56 1967
2548.03 1968
2548.51 2029
2548.98 2018
2549.46 2024
2549.94 1980
2550.41 1981
2550.89 1980
2551.37 1911
2551.84 1849
2552.32 1845
2552.80 1794
2553.27 1731
2553.75 1765
2554.23 1729
2554.70 1725
2555.18 1659
2555.66 1634
2556.13 1615
2556.61 1696
2557.09 1683
2557.56 1636
2558.04 1595
2558.52 1691
2558.99 1648
2559.47 1609
2559.95 1607
2560.43 1572
2560.90 1588
2561.38 1527
2561.86 1536
2562.33 1561
2562.81 1540
2563.29 1593
2563.77 1589
2564.25 1544
2564.72 1574
2565.20 1509
2565.68 1539
2566.16 1489
2566.63 1542
2567.11 1492
2567.59 1545
2568.07 1508
2568.55 1485
2569.02 1494
2569.50 1470
2569.98 1491
2570.46 1458
2570.94 1393
2571.41 1371
2571.89 1434
2572.37 1428
2572.85 1414
2573.33 1399
2573.81 1371
2574.28 1448
2574.76 1508
2575.24 1492
2575.72 1505
2576.20 1522
2576.68 1527
2577.16 1496
2577.64 1516
2578.11 1511
2578.59 1567
2579.07 1491
2579.55 1480
2580.03 1475
2580.51 1523
2580.99 1544
2581.47 1488
2581.95 1439
2582.43 1478
2582.91 1480
2583.39 1477
2583.86 1468
2584.34 1460
2584.82 1466
2585.30 1573
2585.78 1528
2586.26 1503
2586.74 1539
2587.22 1509
2587.70 1562
2588.18 1539
2588.66 1470
2589.14 1532
2589.62 1468
2590.10 1419
2590.58 1463
2591.06 1412
2591.54 1443
2592.02 1494
2592.50 1392
2592.98 1483
2593.46 1462
2593.94 1451
2594.42 1506
2594.90 1457
2595.38 1549
2595.86 1446
2596.35 1454
2596.83 1421
2597.31 1454
2597.79 1483
2598.27 1541
2598.75 1499
2599.23 1519
2599.71 1527
2600.19 1529
2600.67 1570
2601.15 1520
2601.63 1446
2602.12 1539
2602.60 1493
2603.08 1518
2603.56 1469
2604.04 1435
2604.52 1464
2605.00 1542
2605.48 1519
2605.97 1405
2606.45 1437
2606.93 1453
2607.41 1465
2607.89 1423
2608.37 1494
2608.86 1497
2609.34 1519
2609.82 1565
2610.30 1553
2610.78 1573
2611.26 1549
2611.75 1666
2612.23 1632
2612.71 1636
2613.19 1658
2613.68 1702
2614.16 1587
2614.64 1566
2615.12 1494
2615.60 1535
2616.09 1553
2616.57 1499
2617.05 1462
2617.53 1496
2618.02 1461
2618.50 1510
2618.98 1514
2619.46 1467
2619.95 1447
2620.43 1387
2620.91 1421
2621.40 1468
2621.88 1467
2622.36 1465
2622.85 1484
2623.33 1497
2623.81 1433
2624.29 1429
2624.78 1528
2625.26 1562
2625.74 1541
2626.23 1508
2626.71 1569
2627.19 1601
2627.68 1602
2628.16 1547
2628.64 1671
2629.13 1671
2629.61 1857
2630.10 1961
2630.58 1887
2631.06 1863
2631.55 1869
2632.03 1828
2632.51 1790
2633.00 1812
2633.48 1782
2633.97 1728
2634.45 1657
2634.94 1674
2635.42 1607
2635.90 1525
2636.39 1535
2636.87 1536
2637.36 1569
2637.84 1623
2638.33 1555
2638.81 1578
2639.29 1612
2639.78 1576
2640.26 1529
2640.75 1576
2641.23 1593
2641.72 1520
2642.20 1563
2642.69 1566
2643.17 1645
2643.66 1633
2644.14 1579
2644.63 1573
2645.11 1563
2645.60 1493
2646.08 1480
2646.57 1510
2647.05 1511
2647.54 1562
2648.02 1577
2648.51 1563
2648.99 1645
2649.48 1547
2649.97 1548
2650.45 1578
2650.94 1687
2651.42 1680
2651.91 1627
2652.39 1697
2652.88 1770
2653.37 1833
2653.85 1946
2654.34 1999
2654.82 2068
2655.31 2037
2655.80 2046
2656.28 2053
2656.77 1962
2657.25 1911
2657.74 1895
2658.23 1846
2658.71 1777
2659.20 1734
2659.69 1738
2660.17 1687
2660.66 1593
2661.14 1592
2661.63 1543
2662.12 1590
2662.60 1642
2663.09 1616
2663.58 1591
2664.06 1589
2664.55 1563
2665.04 1606
2665.53 1610
2666.01 1668
2666.50 1628
2666.99 1633
2667.47 1653
2667.96 1627
2668.45 1656
2668.94 1725
2669.42 1658
2669.91 1659
2670.40 1762
2670.88 1716
2671.37 1754
2671.86 1763
2672.35 1784
2672.83 1857
2673.32 1904
2673.81 1972
2674.30 2004
2674.79 1994
2675.27 1992
2675.76 2003
2676.25 1944
2676.74 1867
2677.23 1778
2677.71 1651
2678.20 1652
2678.69 1611
2679.18 1542
2679.67 1543
2680.15 1552
2680.64 1587
2681.13 1603
2681.62 1523
2682.11 1626
2682.60 1644
2683.08 1534
2683.57 1605
2684.06 1549
2684.55 1560
2685.04 1516
2685.53 1516
2686.02 1498
2686.51 1510
2686.99 1516
2687.48 1525
2687.97 1506
2688.46 1473
2688.95 1490
2689.44 1487
2689.93 1499
2690.42 1515
2690.91 1596
2691.40 1562
2691.89 1575
2692.38 1569
2692.87 1614
2693.35 1614
2693.84 1631
2694.33 1636
2694.82 1671
2695.31 1685
2695.80 1678
2696.29 1635
2696.78 1647
2697.27 1618
2697.76 1509
2698.25 1525
2698.74 1531
2699.23 1538
2699.72 1509
2700.21 1499
2700.70 1525
2701.19 1491
2701.68 1534
2702.17 1599
2702.66 1625
2703.15 1661
2703.64 1657
2704.13 1566
2704.62 1570
2705.12 1611
2705.61 1506
2706.10 1502
2706.59 1482
2707.08 1520
2707.57 1415
2708.06 1446
2708.55 1496
2709.04 1442
2709.53 1496
2710.02 1428
2710.51 1487
2711.01 1550
2711.50 1456
2711.99 1463
2712.48 1508
2712.97 1552
2713.46 1536
2713.95 1495
2714.44 1513
2714.94 1531
2715.43 1473
2715.92 1459
2716.41 1420
2716.90 1437
2717.39 1415
2717.89 1386
2718.38 1404
2718.87 1433
2719.36 1415
2719.85 1461
2720.34 1511
2720.84 1511
2721.33 1562
2721.82 1636
2722.31 1583
2722.80 1598
2723.30 1592
2723.79 1522
2724.28 1588
2724.77 1551
2725.27 1480
2725.76 1503
2726.25 1432
2726.74 1443
2727.24 1482
2727.73 1461
2728.22 1497
2728.71 1568
2729.21 1636
2729.70 1639
2730.19 1662
2730.69 1592
2731.18 1605
2731.67 1639
2732.16 1661
2732.66 1679
2733.15 1720
2733.64 1769
2734.14 1739
2734.63 1687
2735.12 1791
2735.62 1750
2736.11 1750
2736.60 1759
2737.10 1765
2737.59 1747
2738.08 1774
2738.58 1697
2739.07 1653
2739.56 1685
2740.06 1650
2740.55 1597
2741.05 1557
2741.54 1507
2742.03 1585
2742.53 1531
2743.02 1555
2743.52 1556
2744.01 1538
2744.50 1628
2745.00 1629
2745.49 1659
2745.99 1659
2746.48 1527
2746.97 1553
2747.47 1723
2747.96 1630
2748.46 1544
2748.95 1642
2749.45 1640
2749.94 1560
2750.44 1518
2750.93 1552
2751.43 1554
2751.92 1573
2752.42 1582
2752.91 1612
2753.41 1538
2753.90 1570
2754.40 1590
2754.89 1595
2755.39 1637
2755.88 1570
2756.38 1507
2756.87 1549
2757.37 1536
2757.86 1557
2758.36 1655
2758.85 1540
2759.35 1544
2759.84 1551
2760.34 1626
2760.83 1754
2761.33 1780
2761.83 1774
2762.32 1682
2762.82 1774
2763.31 1706
2763.81 1725
2764.30 1691
2764.80 1717
2765.30 1711
2765.79 1735
2766.29 1657
2766.78 1648
2767.28 1550
2767.78 1562
2768.27 1542
2768.77 1513
2769.27 1551
2769.76 1534
2770.26 1575
2770.76 1562
2771.25 1583
2771.75 1579
2772.24 1557
2772.74 1675
2773.24 1701
2773.73 1634
2774.23 1673
2774.73 1749
2775.23 1825
2775.72 1895
2776.22 1860
2776.72 1760
2777.21 1823
2777.71 1778
2778.21 1804
2778.70 1751
2779.20 1719
2779.70 1741
2780.20 1655
2780.69 1650
2781.19 1586
2781.69 1592
2782.19 1652
2782.68 1636
2783.18 1548
2783.68 1568
2784.18 1503
2784.67 1525
2785.17 1520
2785.67 1520
2786.17 1543
2786.67 1564
2787.16 1505
2787.66 1521
2788.16 1455
2788.66 1469
2789.16 1498
2789.65 1506
2790.15 1460
2790.65 1460
2791.15 1456
2791.65 1513
2792.15 1521
2792.64 1492
2793.14 1552
2793.64 1486
2794.14 1487
2794.64 1524
2795.14 1493
2795.64 1496
2796.13 1581
2796.63 1580
2797.13 1568
2797.63 1489
2798.13 1575
2798.63 1563
2799.13 1541
2799.63 1487
2800.13 1590
2800.62 1598
2801.12 1585
2801.62 1458
2802.12 1481
2802.62 1538
2803.12 1593
2803.62 1588
2804.12 1518
2804.62 1524
2805.12 1549
2805.62 1552
2806.12 1547
2806.62 1590
2807.12 1669
2807.62 1757
2808.12 1713
2808.62 1795
2809.12 1913
2809.62 1903
2810.12 2045
2810.62 2374
2811.12 2493
2811.62 2664
2812.12 2859
2812.62 3069
2813.12 3117
2813.62 3210
2814.12 3057
2814.62 2951
2815.12 2869
2815.62 2672
2816.12 2511
2816.62 2319
2817.12 2163
2817.62 2034
2818.12 1841
2818.62 1733
2819.12 1723
2819.63 1745
2820.13 1650
2820.63 1609
2821.13 1674
2821.63 1640
2822.13 1672
2822.63 1563
2823.13 1643
2823.63 1562
2824.13 1557
2824.64 1535
2825.14 1552
2825.64 1548
2826.14 1505
2826.64 1499
2827.14 1529
2827.64 1485
2828.15 1436
2828.65 1503
2829.15 1443
2829.65 1454
2830.15 1483
2830.65 1520
2831.16 1528
2831.66 1475
2832.16 1404
2832.66 1451
2833.16 1481
2833.67 1601
2834.17 1564
2834.67 1560
2835.17 1595
2835.68 1600
2836.18 1620
2836.68 1634
2837.18 1660
2837.68 1678
2838.19 1646
2838.69 1743
2839.19 1731
2839.70 1735
2840.20 1688
2840.70 1779
2841.20 1719
2841.71 1698
2842.21 1725
2842.71 1721
2843.21 1689
2843.72 1664
2844.22 1713
2844.72 1737
2845.23 1709
2845.73 1689
2846.23 1736
2846.74 1754
2847.24 1798
2847.74 1813
2848.25 1861
2848.75 1917
2849.25 1890
2849.76 1883
2850.26 1861
2850.76 1848
2851.27 1787
2851.77 1727
2852.28 1697
2852.78 1681
2853.28 1751
2853.79 1766
2854.29 1733
2854.79 1770
2855.30 1815
2855.80 1799
2856.31 1937
2856.81 1900
2857.31 1957
2857.82 1968
2858.32 1989
2858.83 1950
2859.33 2000
2859.84 2004
2860.34 1923
2860.85 1820
2861.35 1808
2861.85 1780
2862.36 1735
2862.86 1642
2863.37 1566
2863.87 1582
2864.38 1613
2864.88 1562
2865.39 1532
2865.89 1510
2866.40 1547
2866.90 1492
2867.41 1518
2867.91 1510
2868.42 1587
2868.92 1575
2869.43 1645
2869.93 1700
2870.44 1726
2870.94 1768
2871.45 1802
2871.96 1940
2872.46 1930
2872.97 1991
2873.47 1979
2873.98 1939
2874.48 1962
2874.99 2004
2875.49 1948
2876.00 1891
2876.51 1864
2877.01 1868
2877.52 1834
2878.02 1777
2878.53 1738
2879.04 1779
2879.54 1645
2880.05 1709
2880.55 1768
2881.06 1779
2881.57 1859
2882.07 1888
2882.58 1855
2883.09 1912
2883.59 1833
2884.10 1849
2884.61 1887
2885.11 1973
2885.62 2068
2886.13 2091
2886.63 2103
2887.14 2122
2887.65 2055
2888.15 2064
2888.66 1986
2889.17 1937
2889.67 1888
2890.18 1960
2890.69 1931
2891.20 1849
2891.70 1816
2892.21 1770
2892.72 1774
2893.22 1793
2893.73 1834
2894.24 1859
2894.75 1865
2895.25 1959
2895.76 1881
2896.27 1938
2896.78 1921
2897.29 1958
2897.79 1935
2898.30 1871
2898.81 1896
2899.32 1848
2899.82 1855
2900.33 1887
2900.84 1917
2901.35 1935
2901.86 1844
2902.36 1861
2902.87 1890
2903.38 1887
2903.89 1911
2904.40 1870
2904.91 1924
2905.41 1830
2905.92 1815
2906.43 1861
2906.94 1888
2907.45 1949
2907.96 1832
2908.47 1763
2908.97 1685
2909.48 1709
2909.99 1672
2910.50 1704
2911.01 1662
2911.52 1735
2912.03 1741
2912.54 1730
2913.05 1760
2913.55 1709
2914.06 1738
2914.57 1718
2915.08 1699
2915.59 1712
2916.10 1766
2916.61 1759
2917.12 1788
2917.63 1783
2918.14 1695
2918.65 1762
2919.16 1743
2919.67 1839
2920.18 1865
2920.69 1946
2921.20 1977
2921.71 2044
2922.22 2057
2922.73 2061
2923.24 2038
2923.75 1970
2924.26 1986
2924.77 1967
2925.28 1905
2925.79 1851
2926.30 1791
2926.81 1725
2927.32 1692
2927.83 1756
2928.34 1740
2928.85 1763
2929.36 1746
2929.87 1775
2930.38 1765
2930.89 1766
2931.40 1727
2931.91 1701
2932.42 1700
2932.93 1647
2933.45 1669
2933.96 1662
2934.47 1682
2934.98 1805
2935.49 1859
2936.00 1834
2936.51 1994
2937.02 2054
2937.53 2229
2938.04 2592
2938.56 2936
2939.07 3423
2939.58 3913
2940.09 4444
2940.60 4874
2941.11 5158
2941.62 5119
2942.14 5159
2942.65 4935
2943.16 4660
2943.67 4370
2944.18 4098
2944.70 3654
2945.21 3138
2945.72 2736
2946.23 2516
2946.74 2347
2947.26 2174
2947.77 2031
2948.28 1970
2948.79 1902
2949.30 1881
2949.82 1795
2950.33 1788
2950.84 1699
2951.35 1707
2951.87 1690
2952.38 1624
2952.89 1612
2953.40 1558
2953.92 1534
2954.43 1511
2954.94 1507
2955.45 1453
2955.97 1558
2956.48 1594
2956.99 1581
2957.51 1589
2958.02 1583
2958.53 1623
2959.04 1680
2959.56 1659
2960.07 1684
2960.58 1666
2961.10 1752
2961.61 1742
2962.12 1778
2962.64 1810
2963.15 1795
2963.66 1855
2964.18 1935
2964.69 1924
2965.21 1905
2965.72 1802
2966.23 1899
2966.75 1946
2967.26 1905
2967.77 1952
2968.29 1936
2968.80 1968
2969.32 1951
2969.83 1894
2970.34 1903
2970.86 1939
2971.37 1990
2971.89 2002
2972.40 1849
2972.91 1916
2973.43 1937
2973.94 1857
2974.46 1890
2974.97 1934
2975.49 1901
2976.00 1871
2976.52 1985
2977.03 1951
2977.55 1994
2978.06 2001
2978.57 2115
2979.09 2178
2979.60 2148
2980.12 2223
2980.63 2210
2981.15 2179
2981.66 2187
2982.18 2128
2982.69 2100
2983.21 2219
2983.73 2227
2984.24 2213
2984.76 2186
2985.27 2292
2985.79 2271
2986.30 2331
2986.82 2322
2987.33 2326
2987.85 2355
2988.36 2448
2988.88 2403
2989.40 2381
2989.91 2312
2990.43 2351
2990.94 2400
2991.46 2399
2991.97 2459
2992.49 2316
2993.01 2371
2993.52 2445
2994.04 2429
2994.55 2445
2995.07 2533
2995.59 2629
2996.10 2742
2996.62 2778
2997.14 2987
2997.65 3087
2998.17 3184
2998.69 3140
2999.20 3141
2999.72 3104
3000.24 3118
3000.75 3274
3001.27 3292
3001.79 3825
3002.30 4451
3002.82 5245
3003.34 6405
3003.85 7388
3004.37 8345
3004.89 9308
3005.40 9656
3005.92 9619
3006.44 9075
3006.96 8367
3007.47 7570
3007.99 6631
3008.51 5537
3009.03 4780
3009.54 3904
3010.06 3449
3010.58 3084
3011.10 2850
3011.61 2627
3012.13 2523
3012.65 2521
3013.17 2446
3013.68 2442
3014.20 2448
3014.72 2363
3015.24 2386
3015.76 2449
3016.27 2450
3016.79 2346
3017.31 2432
3017.83 2337
3018.35 2262
3018.86 2320
3019.38 2353
3019.90 2262
3020.42 2270
3020.94 2269
3021.46 2329
3021.97 2243
3022.49 2339
3023.01 2340
3023.53 2326
3024.05 2432
3024.57 2491
3025.09 2403
3025.61 2286
3026.12 2329
3026.64 2402
3027.16 2210
3027.68 2275
3028.20 2273
3028.72 2184
3029.24 2144
3029.76 2090
3030.28 2069
3030.80 2024
3031.32 2040
3031.84 2032
3032.35 2122
3032.87 2084
3033.39 2048
3033.91 2000
3034.43 2045
3034.95 1978
3035.47 1998
3035.99 2050
3036.51 1950
3037.03 2014
3037.55 2066
3038.07 1927
3038.59 1962
3039.11 1885
3039.63 1942
3040.15 1915
3040.67 1875
3041.19 1888
3041.71 1872
3042.23 1972
3042.75 2073
3043.27 2050
3043.79 2034
3044.31 2041
3044.83 1987
3045.35 1982
3045.87 1966
3046.40 1907
3046.92 1944
3047.44 1962
3047.96 1958
3048.48 1920
3049.00 1917
3049.52 1952
3050.04 1935
3050.56 1954
3051.08 1897
3051.60 1892
3052.12 1899
3052.65 1902
3053.17 1931
3053.69 1900
3054.21 1905
3054.73 1861
3055.25 1897
3055.77 1866
3056.30 1879
3056.82 1905
3057.34 1948
3057.86 1948
3058.38 1894
3058.90 1899
3059.42 1917
3059.95 1939
3060.47 1902
3060.99 1970
3061.51 1933
3062.03 1988
3062.56 2014
3063.08 1982
3063.60 2038
3064.12 2023
3064.64 1980
3065.17 2066
3065.69 2155
3066.21 2145
3066.73 2205
3067.26 2244
3067.78 2319
3068.30 2228
3068.82 2309
3069.35 2298
3069.87 2262
3070.39 2250
3070.91 2253
3071.44 2233
3071.96 2252
3072.48 2203
3073.01 2360
3073.53 2402
3074.05 2381
3074.57 2375
3075.10 2369
3075.62 2327
3076.14 2314
3076.67 2407
3077.19 2532
3077.71 2565
3078.24 2546
3078.76 2666
3079.28 2650
3079.81 2691
3080.33 2834
3080.85 2760
3081.38 2866
3081.90 3004
3082.42 3014
3082.95 3038
3083.47 2942
3084.00 2899
3084.52 2841
3085.04 2799
3085.57 2872
3086.09 2999
3086.62 3146
3087.14 3323
3087.66 3787
3088.19 4253
3088.71 4947
3089.24 5539
3089.76 5996
3090.29 6093
3090.81 6243
3091.33 6143
3091.86 5801
3092.38 5113
3092.91 4568
3093.43 4339
3093.96 3835
3094.48 3598
3095.01 3424
3095.53 3369
3096.06 3274
3096.58 3184
3097.11 3204
3097.63 3236
3098.16 3242
3098.68 3406
3099.21 3649
3099.73 4166
3100.26 4804
3100.78 5719
3101.31 6770
3101.83 8029
3102.36 9180
3102.88 9973
3103.41 10515
3103.93 10526
3104.46 9854
3104.99 8846
3105.51 7729
3106.04 6476
3106.56 5511
3107.09 4859
3107.61 4217
3108.14 3707
3108.67 3326
3109.19 3216
3109.72 3162
3110.24 2979
3110.77 2895
3111.30 2738
3111.82 2729
3112.35 2660
3112.87 2624
3113.40 2615
3113.93 2458
3114.45 2481
3114.98 2374
3115.51 2423
3116.03 2330
3116.56 2339
3117.09 2361
3117.61 2251
3118.14 2153
3118.67 2284
3119.19 2317
3119.72 2509
3120.25 2568
3120.77 2621
3121.30 2629
3121.83 2729
3122.35 2912
3122.88 2973
3123.41 2853
3123.94 2906
3124.46 2933
3124.99 3021
3125.52 3033
3126.05 3055
3126.57 3077
3127.10 3150
3127.63 3076
3128.16 3036
3128.68 2918
3129.21 2883
3129.74 2717
3130.27 2588
3130.79 2409
3131.32 2306
3131.85 2240
3132.38 2255
3132.91 2330
3133.43 2244
3133.96 2246
3134.49 2287
3135.02 2284
3135.55 2273
3136.07 2190
3136.60 2145
3137.13 2166
3137.66 2101
3138.19 2037
3138.72 2031
3139.24 1975
3139.77 1959
3140.30 1872
3140.83 1917
3141.36 1908
3141.89 1895
3142.42 1925
3142.95 1831
3143.47 1816
3144.00 1827
3144.53 1864
3145.06 1918
3145.59 1941
3146.12 1952
3146.65 1984
3147.18 2075
3147.71 2124
3148.24 2140
3148.76 2153
3149.29 2214
3149.82 2224
3150.35 2286
3150.88 2226
3151.41 2167
3151.94 2240
3152.47 2181
3153.00 2159
3153.53 2111
3154.06 2113
3154.59 2164
3155.12 2086
3155.65 2051
3156.18 2103
3156.71 2065
3157.24 2014
3157.77 2132
3158.30 2136
3158.83 2138
3159.36 2156
3159.89 2097
3160.42 2040
3160.95 2036
3161.48 2150
3162.01 2229
3162.54 2222
3163.07 2188
3163.60 2204
3164.13 2151
3164.66 2146
3165.20 1996
3165.73 2008
3166.26 2030
3166.79 1947
3167.32 1913
3167.85 1850
3168.38 1837
3168.91 1792
3169.44 1812
3169.97 1918
3170.50 1986
3171.04 2082
3171.57 2176
3172.10 2201
3172.63 2194
3173.16 2355
3173.69 2460
3174.22 2447
3174.75 2450
3175.29 2484
3175.82 2359
3176.35 2327
3176.88 2239
3177.41 2160
3177.94 2011
3178.48 1987
3179.01 1939
3179.54 1827
3180.07 1848
3180.60 1769
3181.14 1695
3181.67 1753
3182.20 1807
3182.73 1754
3183.26 1731
3183.80 1755
3184.33 1675
3184.86 1713
3185.39 1652
3185.93 1725
3186.46 1719
3186.99 1701
3187.52 1689
3188.06 1745
3188.59 1756
3189.12 1747
3189.65 1745
3190.19 1758
3190.72 1795
3191.25 1710
3191.79 1734
3192.32 1768
3192.85 1666
3193.38 1731
3193.92 1809
3194.45 1831
3194.98 1758
3195.52 1780
3196.05 1838
3196.58 1882
3197.12 1892
3197.65 1981
3198.18 1941
3198.72 1957
3199.25 1940
3199.78 1957
3200.32 2008
3200.85 1924
3201.39 1948
3201.92 1879
3202.45 1855
3202.99 1907
3203.52 1962
3204.05 2021
3204.59 1927
3205.12 1828
3205.66 1997
3206.19 2061
3206.72 2124
3207.26 2175
3207.79 2308
3208.33 2455
3208.86 2534
3209.40 2697
3209.93 2696
3210.47 2722
3211.00 2790
3211.53 2702
3212.07 2621
3212.60 2624
3213.14 2559
3213.67 2408
3214.21 2330
3214.74 2193
3215.28 2044
3215.81 1974
3216.35 1928
3216.88 1806
3217.42 1854
3217.95 1778
3218.49 1713
3219.02 1759
3219.56 1850
3220.09 1812
3220.63 1848
3221.16 1959
3221.70 2092
3222.23 2147
3222.77 2171
3223.31 2220
3223.84 2295
3224.38 2346
3224.91 2271
3225.45 2313
3225.98 2297
3226.52 2325
3227.06 2377
3227.59 2212
3228.13 2119
3228.66 2097
3229.20 2021
3229.74 2055
3230.27 2142
3230.81 2017
3231.34 2010
3231.88 2036
3232.42 2121
3232.95 2140
3233.49 2180
3234.03 2175
3234.56 2110
3235.10 2187
3235.64 2155
3236.17 2193
3236.71 2281
3237.25 2354
3237.78 2335
3238.32 2350
3238.86 2324
3239.39 2381
3239.93 2438
3240.47 2298
3241.00 2179
3241.54 2217
3242.08 2260
3242.61 2229
3243.15 2286
3243.69 2372
3244.23 2313
3244.76 2292
3245.30 2374
3245.84 2388
3246.38 2407
3246.91 2484
3247.45 2481
3247.99 2553
3248.53 2715
3249.06 2936
3249.60 3338
3250.14 3905
3250.68 4470
3251.21 5384
3251.75 6307
3252.29 7486
3252.83 7883
3253.37 7980
3253.90 7939
3254.44 7702
3254.98 6941
3255.52 6105
3256.06 5289
3256.60 4580
3257.13 3940
3257.67 3501
3258.21 3244
3258.75 3038
3259.29 3024
3259.83 3063
3260.36 3186
3260.90 3229
3261.44 3393
3261.98 3483
3262.52 3535
3263.06 3544
3263.60 3646
3264.14 3486
3264.68 3427
3265.21 3319
3265.75 3007
3266.29 2822
3266.83 2630
3267.37 2538
3267.91 2463
3268.45 2375
3268.99 2404
3269.53 2303
3270.07 2361
3270.61 2460
3271.15 2524
3271.69 2473
3272.23 2539
3272.76 2579
3273.30 2487
3273.84 2446
3274.38 2543
3274.92 2547
3275.46 2482
3276.00 2409
3276.54 2435
3277.08 2461
3277.62 2383
3278.16 2416
3278.70 2379
3279.24 2465
3279.78 2481
3280.32 2437
3280.86 2451
3281.41 2432
3281.95 2431
3282.49 2492
3283.03 2492
3283.57 2560
3284.11 2612
3284.65 2680
3285.19 2735
3285.73 2876
3286.27 2824
3286.81 2832
3287.35 2916
3287.89 2842
3288.43 2906
3288.97 2895
3289.52 2908
3290.06 2996
3290.60 2942
3291.14 3062
3291.68 3158
3292.22 3270
3292.76 3380
3293.30 3613
3293.85 3871
3294.39 4192
3294.93 4490
3295.47 4893
3296.01 5135
3296.55 5074
3297.09 4930
3297.64 4949
3298.18 4729
3298.72 4314
3299.26 3976
3299.80 3861
3300.34 3574
3300.89 3275
3301.43 3184
3301.97 3155
3302.51 2968
3303.06 2941
3303.60 2888
3304.14 2854
3304.68 2894
3305.22 2820
3305.77 2778
3306.31 2746
3306.85 2869
3307.39 2965
3307.94 3019
3308.48 3149
3309.02 3201
3309.56 3372
3310.11 3512
3310.65 3548
3311.19 3342
3311.74 3368
3312.28 3171
3312.82 3311
3313.36 3394
3313.91 3375
3314.45 3369
3314.99 3530
3315.54 3667
3316.08 3863
3316.62 4095
3317.17 4336
3317.71 4708
3318.25 5140
3318.80 5413
3319.34 5576
3319.88 5703
3320.43 5695
3320.97 5458
3321.51 5122
3322.06 4843
3322.60 4395
3323.14 4142
3323.69 3829
3324.23 3589
3324.78 3399
3325.32 3351
3325.86 3292
3326.41 3188
3326.95 3198
3327.50 3070
3328.04 3042
3328.59 2988
3329.13 2961
3329.67 3045
3330.22 3148
3330.76 3419
3331.31 4024
3331.85 4748
3332.40 5853
3332.94 7220
3333.49 8762
3334.03 10480
3334.57 12102
3335.12 13571
3335.66 14475
3336.21 14644
3336.75 14341
3337.30 13453
3337.84 12450
3338.39 11230
3338.93 9794
3339.48 8454
3340.02 7077
3340.57 6003
3341.11 5091
3341.66 4293
3342.20 3741
3342.75 3372
3343.30 2981
3343.84 2804
3344.39 2640
3344.93 2612
3345.48 2541
3346.02 2504
3346.57 2400
3347.11 2488
3347.66 2433
3348.21 2419
3348.75 2494
3349.30 2424
3349.84 2364
3350.39 2439
3350.94 2391
3351.48 2290
3352.03 2318
3352.57 2265
3353.12 2332
3353.67 2156
3354.21 2149
3354.76 2207
3355.31 2211
3355.85 2196
3356.40 2214
3356.95 2192
3357.49 2115
3358.04 2113
3358.59 2136
3359.13 2096
3359.68 2124
3360.23 2154
3360.77 2168
3361.32 2208
3361.87 2253
3362.41 2220
3362.96 2231
3363.51 2235
3364.05 2230
3364.60 2225
3365.15 2260
3365.70 2204
3366.24 2190
3366.79 2092
3367.34 2080
3367.89 2083
3368.43 2115
3368.98 2112
3369.53 2144
3370.08 2311
3370.62 2317
3371.17 2301
3371.72 2492
3372.27 2562
3372.81 2792
3373.36 2917
3373.91 2942
3374.46 2820
3375.01 2861
3375.55 2858
3376.10 2714
3376.65 2588
3377.20 2426
3377.75 2274
3378.30 2160
3378.84 2028
3379.39 1965
3379.94 1970
3380.49 1926
3381.04 2002
3381.59 2012
3382.13 1910
3382.68 1860
3383.23 1884
3383.78 1852
3384.33 1884
3384.88 1825
3385.43 1832
3385.98 1808
3386.52 1814
3387.07 1836
3387.62 1792
3388.17 1875
3388.72 1912
3389.27 1858
3389.82 1899
3390.37 1955
3390.92 1942
3391.47 1865
3392.02 1888
3392.57 1849
3393.12 1891
3393.66 1810
3394.21 1747
3394.76 1803
3395.31 1863
3395.86 1907
3396.41 1939
3396.96 1872
3397.51 1897
3398.06 1915
3398.61 1894
3399.16 2032
3399.71 1959
3400.26 2028
3400.81 1953
3401.36 1997
3401.91 1938
3402.46 1937
3403.01 1852
3403.56 1881
3404.11 1791
3404.66 1790
3405.21 1748
3405.77 1758
3406.32 1788
3406.87 1799
3407.42 1817
3407.97 1881
3408.52 1867
3409.07 1818
3409.62 1930
3410.17 1935
3410.72 2031
3411.27 2046
3411.82 2093
3412.37 2086
3412.93 2065
3413.48 2019
3414.03 2134
3414.58 2151
3415.13 2219
3415.68 2268
3416.23 2364
3416.78 2533
3417.34 2702
3417.89 2733
3418.44 2777
3418.99 2734
3419.54 2603
3420.09 2567
3420.65 2488
3421.20 2428
3421.75 2295
3422.30 2191
3422.85 2148
3423.40 2174
3423.96 2182
3424.51 2163
3425.06 2270
3425.61 2102
3426.17 2046
3426.72 2059
3427.27 1938
3427.82 1861
3428.37 1900
3428.93 1848
3429.48 1785
3430.03 1776
3430.58 1832
3431.14 1751
3431.69 1790
3432.24 1839
3432.79 1881
3433.35 1931
3433.90 1987
3434.45 1978
3435.01 1897
3435.56 1926
3436.11 1949
3436.66 2003
3437.22 2033
3437.77 2078
3438.32 2051
3438.88 2019
3439.43 1967
3439.98 1939
3440.54 1886
3441.09 1905
3441.64 1823
3442.20 1798
3442.75 1766
3443.30 1806
3443.86 1779
3444.41 1712
3444.96 1707
3445.52 1682
3446.07 1700
3446.63 1644
3447.18 1742
3447.73 1722
3448.29 1719
3448.84 1697
3449.40 1690
3449.95 1655
3450.50 1696
3451.06 1679
3451.61 1626
3452.17 1690
3452.72 1679
3453.27 1692
3453.83 1680
3454.38 1687
3454.94 1686
3455.49 1764
3456.05 1757
3456.60 1751
3457.16 1716
3457.71 1767
3458.27 1749
3458.82 1780
3459.38 1727
3459.93 1754
3460.49 1804
3461.04 1870
3461.60 1858
3462.15 1869
3462.71 1860
3463.26 1917
3463.82 2022
3464.37 1968
3464.93 1952
3465.48 1984
3466.04 1936
3466.59 1981
3467.15 2015
3467.70 2041
3468.26 2052
3468.81 2271
3469.37 2322
3469.93 2278
3470.48 2375
3471.04 2406
3471.59 2488
3472.15 2524
3472.70 2386
3473.26 2460
3473.82 2435
3474.37 2370
3474.93 2346
3475.48 2240
3476.04 2275
3476.60 2306
3477.15 2333
3477.71 2391
3478.27 2515
3478.82 2527
3479.38 2601
3479.93 2555
3480.49 2611
3481.05 2639
3481.60 2676
3482.16 2720
3482.72 2828
3483.27 2853
3483.83 2911
3484.39 3032
3484.95 3077
3485.50 3094
3486.06 3111
3486.62 3104
3487.17 3396
3487.73 3835
3488.29 4256
3488.84 5186
3489.40 6322
3489.96 7999
3490.52 9970
3491.07 11712
3491.63 13175
3492.19 14030
3492.75 14275
3493.30 13226
3493.86 12023
3494.42 10447
3494.98 9080
3495.53 7429
3496.09 6153
3496.65 5141
3497.21 4516
3497.77 4063
3498.32 3809
3498.88 3649
3499.44 3593
3500.00 3672
3500.56 3837
3501.11 4039
3501.67 4277
3502.23 4648
3502.79 5030
3503.35 5558
3503.91 6151
3504.46 6412
3505.02 6458
3505.58 6632
3506.14 6455
3506.70 6124
3507.26 5665
3507.81 5255
3508.37 4936
3508.93 4564
3509.49 4243
3510.05 3949
3510.61 3793
3511.17 3657
3511.73 3622
3512.29 3421
3512.85 3284
3513.40 3189
3513.96 3079
3514.52 2824
3515.08 2657
3515.64 2519
3516.20 2480
3516.76 2392
3517.32 2304
3517.88 2218
3518.44 2359
3519.00 2246
3519.56 2100
3520.12 2127
3520.68 2205
3521.24 2203
3521.80 2101
3522.36 2205
3522.92 2148
3523.48 2191
3524.04 2210
3524.60 2138
3525.16 2083
3525.72 2160
3526.28 2171
3526.84 2116
3527.40 2213
3527.96 2254
3528.52 2238
3529.08 2225
3529.64 2280
3530.20 2232
3530.76 2251
3531.32 2168
3531.88 2180
3532.44 2205
3533.00 2234
3533.56 2251
3534.12 2261
3534.68 2153
3535.25 2167
3535.81 2146
3536.37 2156
3536.93 2131
3537.49 2052
3538.05 2119
3538.61 2173
3539.17 2126
3539.73 2139
3540.30 2193
3540.86 2178
3541.42 2282
3541.98 2269
3542.54 2292
3543.10 2249
3543.66 2263
3544.23 2283
3544.79 2354
3545.35 2286
3545.91 2158
3546.47 2190
3547.03 2103
3547.60 2196
3548.16 2177
3548.72 2124
3549.28 2060
3549.84 2059
3550.41 2079
3550.97 1995
3551.53 2062
3552.09 2049
3552.65 1958
3553.22 1902
3553.78 1906
3554.34 1863
3554.90 1845
3555.47 1901
3556.03 1893
3556.59 1862
3557.15 1815
3557.72 1794
3558.28 1760
3558.84 1821
3559.41 1790
3559.97 1816
3560.53 1857
3561.09 1851
3561.66 1918
3562.22 1944
3562.78 2009
3563.35 2141
3563.91 2225
3564.47 2293
3565.04 2294
3565.60 2319
3566.16 2367
3566.73 2273
3567.29 2130
3567.85 2133
3568.42 2087
3568.98 2021
3569.54 1983
3570.11 1917
3570.67 1851
3571.23 1827
3571.80 1795
3572.36 1802
3572.93 1825
3573.49 1838
3574.05 1871
3574.62 1937
3575.18 2010
3575.75 2042
3576.31 2091
3576.87 2091
3577.44 2088
3578.00 2051
3578.57 2120
3579.13 2090
3579.70 2059
3580.26 2004
3580.82 2010
3581.39 1957
3581.95 1897
3582.52 1859
3583.08 1835
3583.65 1867
3584.21 1870
3584.78 1873
3585.34 1840
3585.91 1822
3586.47 1764
3587.04 1742
3587.60 1768
3588.17 1720
3588.73 1738
3589.30 1705
3589.86 1799
3590.43 1690
3590.99 1774
3591.56 1757
3592.12 1725
3592.69 1776
3593.25 1771
3593.82 1733
3594.39 1796
3594.95 1882
3595.52 1876
3596.08 1783
3596.65 1827
3597.21 1823
3597.78 1821
3598.35 1789
3598.91 1799
3599.48 1754
3600.04 1789
3600.61 1801
3601.18 1809
3601.74 1773
3602.31 1783
3602.87 1679
3603.44 1690
3604.01 1776
3604.57 1759
3605.14 1738
3605.71 1715
3606.27 1809
3606.84 1749
3607.41 1730
3607.97 1657
3608.54 1673
3609.11 1628
3609.67 1666
3610.24 1606
3610.81 1623
3611.37 1625
3611.94 1658
3612.51 1716
3613.07 1764
3613.64 1945
3614.21 2095
3614.78 2372
3615.34 2750
3615.91 3215
3616.48 3724
3617.04 4038
3617.61 4320
3618.18 4515
3618.75 4551
3619.31 4432
3619.88 4154
3620.45 3754
3621.02 3399
3621.58 3022
3622.15 2750
3622.72 2546
3623.29 2312
3623.86 2126
3624.42 1935
3624.99 1806
3625.56 1763
3626.13 1649
3626.70 1684
3627.26 1653
3627.83 1696
3628.40 1627
3628.97 1661
3629.54 1690
3630.11 1679
3630.67 1683
3631.24 1728
3631.81 1640
3632.38 1666
3632.95 1780
3633.52 1689
3634.08 1695
3634.65 1652
3635.22 1615
3635.79 1633
3636.36 1745
3636.93 1772
3637.50 1690
3638.07 1770
3638.64 1780
3639.20 1901
3639.77 1969
3640.34 2083
3640.91 2255
3641.48 2336
3642.05 2397
3642.62 2355
3643.19 2368
3643.76 2333
3644.33 2209
3644.90 2208
3645.47 2184
3646.04 2153
3646.61 2159
3647.18 2052
3647.75 2052
3648.32 2063
3648.89 2044
3649.46 2046
3650.03 2037
3650.60 2118
3651.17 2202
3651.74 2211
3652.31 2285
3652.88 2282
3653.45 2209
3654.02 2226
3654.59 2234
3655.16 2232
3655.73 2164
3656.30 2147
3656.87 2146
3657.44 2203
3658.01 2254
3658.58 2242
3659.15 2302
3659.72 2406
3660.29 2309
3660.86 2273
3661.43 2235
3662.00 2213
3662.58 2100
3663.15 2086
3663.72 2116
3664.29 2154
3664.86 2237
3665.43 2365
3666.00 2419
3666.57 2499
3667.14 2378
3667.72 2197
3668.29 2112
3668.86 2019
3669.43 1957
3670.00 1889
3670.57 1946
3671.14 1840
3671.72 1854
3672.29 1848
3672.86 1878
3673.43 1892
3674.00 1849
3674.57 1893
3675.15 1951
3675.72 1970
3676.29 1975
3676.86 2015
3677.43 2056
3678.01 2136
3678.58 2120
3679.15 2072
3679.72 2084
3680.30 2077
3680.87 1977
3681.44 1871
3682.01 1859
3682.58 1744
3683.16 1768
3683.73 1695
3684.30 1731
3684.88 1636
3685.45 1711
3686.02 1748
3686.59 1683
3687.17 1753
3687.74 1810
3688.31 1885
3688.88 2014
3689.46 2085
3690.03 2102
3690.60 2054
3691.18 2071
3691.75 1990
3692.32 2029
3692.90 1863
3693.47 1821
3694.04 1902
3694.62 1854
3695.19 1842
3695.76 1762
3696.34 1789
3696.91 1752
3697.48 1701
3698.06 1633
3698.63 1731
3699.21 1702
3699.78 1696
3700.35 1685
3700.93 1751
3701.50 1774
3702.08 1738
3702.65 1721
3703.22 1737
3703.80 1756
3704.37 1689
3704.95 1849
3705.52 1812
3706.09 1818
3706.67 1760
3707.24 1803
3707.82 1747
3708.39 1754
3708.97 1750
3709.54 1663
3710.12 1705
3710.69 1792
3711.26 1747
3711.84 1722
3712.41 1762
3712.99 1661
3713.56 1664
3714.14 1678
3714.71 1703
3715.29 1706
3715.86 1722
3716.44 1696
3717.01 1765
3717.59 1820
3718.16 1722
3718.74 1698
3719.32 1711
3719.89 1632
3720.47 1638
3721.04 1651
3721.62 1665
3722.19 1636
3722.77 1639
3723.34 1595
3723.92 1562
3724.49 1603
3725.07 1600
3725.65 1582
3726.22 1643
3726.80 1677
3727.37 1673
3727.95 1685
3728.53 1871
3729.10 2064
3729.68 2247
3730.25 2473
3730.83 2848
3731.41 3213
3731.98 3565
3732.56 3659
3733.14 4037
3733.71 4083
3734.29 3931
3734.87 3693
3735.44 3485
3736.02 3232
3736.60 2881
3737.17 2619
3737.75 2433
3738.33 2148
3738.90 1962
3739.48 1916
3740.06 1821
3740.63 1744
3741.21 1680
3741.79 1618
3742.36 1634
3742.94 1598
3743.52 1585
3744.10 1520
3744.67 1500
3745.25 1596
3745.83 1570
3746.40 1546
3746.98 1457
3747.56 1524
3748.14 1558
3748.71 1521
3749.29 1501
3749.87 1534
3750.45 1582
3751.03 1557
3751.60 1614
3752.18 1582
3752.76 1564
3753.34 1574
3753.92 1579
3754.49 1534
3755.07 1499
3755.65 1602
3756.23 1641
3756.81 1695
3757.38 1693
3757.96 1754
3758.54 1880
3759.12 1943
3759.70 1971
3760.28 2067
3760.85 2076
3761.43 2092
3762.01 2138
3762.59 2089
3763.17 2104
3763.75 2100
3764.33 2058
3764.91 2045
3765.48 2041
3766.06 2053
3766.64 1934
3767.22 1921
3767.80 1931
3768.38 1951
3768.96 1903
3769.54 1990
3770.12 1972
3770.70 2011
3771.28 1956
3771.85 1979
3772.43 1947
3773.01 1922
3773.59 1876
3774.17 1872
3774.75 1807
3775.33 1679
3775.91 1679
3776.49 1655
3777.07 1704
3777.65 1662
3778.23 1629
3778.81 1722
3779.39 1712
3779.97 1643
3780.55 1571
3781.13 1609
3781.71 1554
3782.29 1604
3782.87 1628
3783.45 1515
3784.03 1496
3784.61 1543
3785.19 1640
3785.77 1649
3786.35 1607
3786.93 1564
3787.51 1572
3788.10 1654
3788.68 1651
3789.26 1583
3789.84 1589
3790.42 1646
3791.00 1639
3791.58 1729
3792.16 1670
3792.74 1685
3793.32 1671
3793.90 1711
3794.48 1725
3795.07 1711
3795.65 1767
3796.23 1774
3796.81 1704
3797.39 1716
3797.97 1755
3798.55 1717
3799.14 1736
3799.72 1669
3800.30 1683
3800.88 1704
3801.46 1767
3802.04 1841
3802.62 1776
3803.21 1827
3803.79 1897
3804.37 1932
3804.95 1933
3805.53 2075
3806.12 2300
3806.70 2431
3807.28 2630
3807.86 2755
3808.44 2863
3809.03 2868
3809.61 2763
3810.19 2802
3810.77 2686
3811.36 2613
3811.94 2536
3812.52 2483
3813.10 2492
3813.69 2430
3814.27 2425
3814.85 2499
3815.43 2511
3816.02 2519
3816.60 2342
3817.18 2320
3817.77 2184
3818.35 2073
3818.93 2020
3819.51 1942
3820.10 1868
3820.68 1905
3821.26 1978
3821.85 2004
3822.43 2034
3823.01 2056
3823.60 2104
3824.18 2074
3824.76 1983
3825.35 2031
3825.93 1958
3826.51 1909
3827.10 1924
3827.68 1806
3828.27 1857
3828.85 1840
3829.43 1809
3830.02 1865
3830.60 1774
3831.18 1791
3831.77 1852
3832.35 1869
3832.94 1856
3833.52 1891
3834.10 1985
3834.69 1977
3835.27 2003
3835.86 2033
3836.44 2014
3837.03 1936
3837.61 2045
3838.19 2053
3838.78 2059
3839.36 2011
3839.95 2055
3840.53 2083
3841.12 2005
3841.70 2082
3842.29 2248
3842.87 2365
3843.46 2758
3844.04 3131
3844.63 3474
3845.21 3806
3845.80 3938
3846.38 4036
3846.97 3706
3847.55 3385
3848.14 3237
3848.72 2901
3849.31 2758
3849.89 2569
3850.48 2455
3851.06 2414
3851.65 2419
3852.23 2342
3852.82 2295
3853.41 2308
3853.99 2364
3854.58 2374
3855.16 2380
3855.75 2424
3856.33 2586
3856.92 2661
3857.51 2987
3858.09 3282
3858.68 3661
3859.26 4213
3859.85 4871
3860.44 5316
3861.02 5592
3861.61 5778
3862.20 5681
3862.78 5596
3863.37 5180
3863.95 4797
3864.54 4285
3865.13 3824
3865.71 3368
3866.30 3045
3866.89 2852
3867.47 2611
3868.06 2455
3868.65 2314
3869.23 2256
3869.82 2127
3870.41 2204
3870.99 2150
3871.58 2155
3872.17 2220
3872.76 2333
3873.34 2208
3873.93 2153
3874.52 2206
3875.10 2113
3875.69 1954
3876.28 1894
3876.87 1859
3877.45 1905
3878.04 1948
3878.63 1897
3879.22 1915
3879.80 1791
3880.39 1921
3880.98 1860
3881.57 1829
3882.15 1813
3882.74 1851
3883.33 1814
3883.92 1830
3884.51 1846
3885.09 1879
3885.68 1946
3886.27 1901
3886.86 1994
3887.45 2044
3888.04 2137
3888.62 2265
3889.21 2326
3889.80 2290
3890.39 2432
3890.98 2350
3891.57 2324
3892.15 2307
3892.74 2271
3893.33 2254
3893.92 2129
3894.51 2106
3895.10 1983
3895.69 1990
3896.28 1978
3896.86 1988
3897.45 1972
3898.04 2036
3898.63 2048
3899.22 2127
3899.81 2074
3900.40 2106
3900.99 2074
3901.58 2058
3902.17 1949
3902.76 1902
3903.34 1899
3903.93 1827
3904.52 1817
3905.11 1788
3905.70 1815
3906.29 1832
3906.88 1822
3907.47 1902
3908.06 1883
3908.65 1782
3909.24 1771
3909.83 1848
3910.42 1733
3911.01 1686
3911.60 1687
3912.19 1648
3912.78 1664
3913.37 1650
3913.96 1598
3914.55 1629
3915.14 1605
3915.73 1603
3916.32 1667
3916.91 1694
3917.50 1618
3918.09 1544
3918.68 1589
3919.28 1642
3919.87 1603
3920.46 1561
3921.05 1543
3921.64 1554
3922.23 1512
3922.82 1578
3923.41 1610
3924.00 1509
3924.59 1514
3925.18 1480
3925.77 1433
3926.37 1574
3926.96 1512
3927.55 1500
3928.14 1518
3928.73 1492
3929.32 1443
3929.91 1408
3930.51 1387
3931.10 1417
3931.69 1390
3932.28 1362
3932.87 1425
3933.46 1419
3934.05 1405
3934.65 1420
3935.24 1450
3935.83 1444
3936.42 1511
3937.01 1620
3937.61 1526
3938.20 1611
3938.79 1697
3939.38 1737
3939.97 1756
3940.57 1776
3941.16 1804
3941.75 1882
3942.34 1788
3942.94 1756
3943.53 1751
3944.12 1659
3944.71 1694
3945.31 1620
3945.90 1562
3946.49 1576
3947.08 1554
3947.68 1489
3948.27 1473
3948.86 1456
3949.45 1441
3950.05 1521
3950.64 1439
3951.23 1473
3951.83 1400
3952.42 1478
3953.01 1532
3953.61 1484
3954.20 1497
3954.79 1519
3955.39 1559
3955.98 1571
3956.57 1605
3957.17 1676
3957.76 1740
3958.35 1708
3958.95 1653
3959.54 1639
3960.13 1683
3960.73 1677
3961.32 1649
3961.92 1697
3962.51 1633
3963.10 1685
3963.70 1727
3964.29 1747
3964.88 1765
3965.48 1736
3966.07 1755
3966.67 1856
3967.26 1834
3967.86 1825
3968.45 1800
3969.04 1757
3969.64 1699
3970.23 1639
3970.83 1589
3971.42 1500
3972.02 1466
3972.61 1595
3973.21 1636
3973.80 1642
3974.40 1657
3974.99 1757
3975.58 1832
3976.18 1898
3976.77 2053
3977.37 2036
3977.96 1961
3978.56 2025
3979.15 1893
3979.75 1828
3980.35 1787
3980.94 1762
3981.54 1782
3982.13 1720
3982.73 1789
3983.32 1792
3983.92 1845
3984.51 1851
3985.11 1748
3985.70 1829
3986.30 1778
3986.90 1833
3987.49 1812
3988.09 1805
3988.68 1728
3989.28 1733
3989.87 1727
3990.47 1797
3991.07 1786
3991.66 1874
3992.26 1830
3992.85 1859
3993.45 1998
3994.05 1958
3994.64 1977
3995.24 2015
3995.84 1901
3996.43 1917
3997.03 1899
3997.62 1840
3998.22 1859
3998.82 1842
3999.41 1829
4000.01 1861
4000.61 1808
4001.20 1638
4001.80 1637
4002.40 1662
4003.00 1679
4003.59 1619
4004.19 1605
4004.79 1581
4005.38 1569
4005.98 1548
4006.58 1556
4007.17 1531
4007.77 1534
4008.37 1537
4008.97 1581
4009.56 1563
4010.16 1558
4010.76 1639
4011.36 1602
4011.95 1573
4012.55 1559
4013.15 1502
4013.75 1587
4014.34 1563
4014.94 1505
4015.54 1580
4016.14 1601
4016.74 1628
4017.33 1618
4017.93 1571
4018.53 1607
4019.13 1628
4019.73 1574
4020.32 1589
4020.92 1561
4021.52 1540
4022.12 1543
4022.72 1563
4023.32 1611
4023.91 1668
4024.51 1720
4025.11 1758
4025.71 1763
4026.31 1761
4026.91 1923
4027.51 1963
4028.10 1943
4028.70 2040
4029.30 2045
4029.90 1927
4030.50 1858
4031.10 1841
4031.70 1798
4032.30 1825
4032.90 1783
4033.49 1761
4034.09 1713
4034.69 1659
4035.29 1636
4035.89 1635
4036.49 1568
4037.09 1531
4037.69 1502
4038.29 1456
4038.89 1364
4039.49 1393
4040.09 1370
4040.69 1327
4041.29 1389
4041.89 1385
4042.49 1390
4043.09 1398
4043.69 1404
4044.29 1391
4044.89 1398
4045.49 1422
4046.09 1465
4046.69 1467
4047.29 1498
4047.89 1451
4048.49 1502
4049.09 1518
4049.69 1433
4050.29 1491
4050.89 1424
4051.49 1424
4052.09 1462
4052.69 1473
4053.29 1482
4053.89 1508
4054.49 1505
4055.09 1474
4055.69 1479
4056.30 1482
4056.90 1475
4057.50 1423
4058.10 1446
4058.70 1445
4059.30 1520
4059.90 1504
4060.50 1531
4061.10 1505
4061.71 1610
4062.31 1777
4062.91 1938
4063.51 2052
4064.11 2184
4064.71 2304
4065.31 2366
4065.92 2492
4066.52 2440
4067.12 2311
4067.72 2208
4068.32 2118
4068.92 1979
4069.53 1876
4070.13 1717
4070.73 1575
4071.33 1579
4071.93 1529
4072.54 1420
4073.14 1451
4073.74 1379
4074.34 1400
4074.94 1359
4075.55 1374
4076.15 1404
4076.75 1418
4077.35 1413
4077.96 1420
4078.56 1342
4079.16 1382
4079.76 1383
4080.37 1343
4080.97 1336
4081.57 1371
4082.17 1376
4082.78 1398
4083.38 1420
4083.98 1371
4084.59 1263
4085.19 1264
4085.79 1302
4086.39 1335
4087.00 1295
4087.60 1267
4088.20 1348
4088.81 1356
4089.41 1355
4090.01 1312
4090.62 1321
4091.22 1381
4091.82 1391
4092.43 1421
4093.03 1416
4093.63 1427
4094.24 1468
4094.84 1407
4095.45 1461
4096.05 1448
4096.65 1449
4097.26 1413
4097.86 1472
4098.47 1499
4099.07 1503
4099.67 1476
4100.28 1482
4100.88 1461
4101.49 1440
4102.09 1462
4102.69 1507
4103.30 1529
4103.90 1513
4104.51 1466
4105.11 1440
4105.72 1508
4106.32 1514
4106.93 1420
4107.53 1449
4108.13 1469
4108.74 1441
4109.34 1408
4109.95 1344
4110.55 1340
4111.16 1319
4111.76 1301
4112.37 1325
4112.97 1289
4113.58 1301
4114.18 1371
4114.79 1340
4115.39 1313
4116.00 1295
4116.60 1319
4117.21 1343
4117.82 1357
4118.42 1305
4119.03 1300
4119.63 1320
4120.24 1347
4120.84 1368
4121.45 1347
4122.05 1326
4122.66 1416
4123.27 1383
4123.87 1403
4124.48 1373
4125.08 1349
4125.69 1293
4126.30 1360
4126.90 1335
4127.51 1405
4128.11 1331
4128.72 1410
4129.33 1382
4129.93 1367
4130.54 1380
4131.15 1370
4131.75 1416
4132.36 1404
4132.96 1383
4133.57 1412
4134.18 1464
4134.78 1426
4135.39 1470
4136.00 1453
4136.60 1478
4137.21 1526
4137.82 1598
4138.43 1578
4139.03 1584
4139.64 1618
4140.25 1707
4140.85 1812
4141.46 1824
4142.07 1903
4142.68 1928
4143.28 1936
4143.89 1862
4144.50 1832
4145.10 1817
4145.71 1796
4146.32 1731
4146.93 1688
4147.53 1654
4148.14 1491
4148.75 1482
4149.36 1489
4149.97 1414
4150.57 1399
4151.18 1437
4151.79 1351
4152.40 1369
4153.00 1394
4153.61 1372
4154.22 1305
4154.83 1362
4155.44 1429
4156.05 1436
4156.65 1447
4157.26 1507
4157.87 1596
4158.48 1585
4159.09 1586
4159.70 1639
4160.30 1649
4160.91 1582
4161.52 1553
4162.13 1524
4162.74 1506
4163.35 1450
4163.96 1440
4164.56 1492
4165.17 1483
4165.78 1556
4166.39 1543
4167.00 1573
4167.61 1612
4168.22 1710
4168.83 1840
4169.44 1900
4170.05 2025
4170.66 2210
4171.26 2243
4171.87 2265
4172.48 2244
4173.09 2269
4173.70 2088
4174.31 1979
4174.92 1931
4175.53 1901
4176.14 1784
4176.75 1809
4177.36 1726
4177.97 1642
4178.58 1629
4179.19 1554
4179.80 1565
4180.41 1525
4181.02 1515
4181.63 1513
4182.24 1512
4182.85 1508
4183.46 1461
4184.07 1571
4184.68 1487
4185.29 1517
4185.90 1414
4186.51 1384
4187.12 1438
4187.73 1494
4188.34 1426
4188.95 1437
4189.56 1429
4190.18 1420
4190.79 1490
4191.40 1589
4192.01 1574
4192.62 1642
4193.23 1705
4193.84 1729
4194.45 1788
4195.06 1764
4195.67 1788
4196.28 1786
4196.90 1667
4197.51 1693
4198.12 1621
4198.73 1543
4199.34 1564
4199.95 1457
4200.56 1401
4201.18 1407
4201.79 1456
4202.40 1443
4203.01 1427
4203.62 1474
4204.23 1457
4204.85 1517
4205.46 1585
4206.07 1513
4206.68 1560
4207.29 1592
4207.90 1546
4208.52 1576
4209.13 1617
4209.74 1596
4210.35 1646
4210.97 1645
4211.58 1608
4212.19 1674
4212.80 1677
4213.41 1631
4214.03 1641
4214.64 1689
4215.25 1667
4215.86 1677
4216.48 1747
4217.09 1744
4217.70 1780
4218.32 1838
4218.93 1850
4219.54 1863
4220.15 1916
4220.77 1795
4221.38 1796
4221.99 1850
4222.61 1755
4223.22 1739
4223.83 1768
4224.44 1799
4225.06 1952
4225.67 2075
4226.28 2319
4226.90 2488
4227.51 2618
4228.13 2802
4228.74 2772
4229.35 2787
4229.97 2522
4230.58 2370
4231.19 2252
4231.81 2153
4232.42 1968
4233.03 1910
4233.65 1902
4234.26 1797
4234.88 1717
4235.49 1802
4236.10 1818
4236.72 1745
4237.33 1724
4237.95 1723
4238.56 1681
4239.17 1698
4239.79 1703
4240.40 1700
4241.02 1698
4241.63 1820
4242.25 1887
4242.86 1888
4243.48 1885
4244.09 1862
4244.71 1924
4245.32 1875
4245.93 1810
4246.55 1786
4247.16 1700
4247.78 1714
4248.39 1758
4249.01 1715
4249.62 1671
4250.24 1709
4250.85 1664
4251.47 1674
4252.08 1662
4252.70 1691
4253.32 1613
4253.93 1606
4254.55 1583
4255.16 1624
4255.78 1601
4256.39 1661
4257.01 1568
4257.62 1610
4258.24 1670
4258.85 1669
4259.47 1743
4260.09 1763
4260.70 1844
4261.32 1851
4261.93 1993
4262.55 2071
4263.17 2107
4263.78 2026
4264.40 2030
4265.01 2009
4265.63 1949
4266.25 1835
4266.86 1857
4267.48 1830
4268.10 1779
4268.71 1840
4269.33 1769
4269.94 1742
4270.56 1691
4271.18 1653
4271.79 1665
4272.41 1655
4273.03 1770
4273.64 1768
4274.26 1834
4274.88 1980
4275.49 2126
4276.11 2225
4276.73 2437
4277.35 2559
4277.96 2435
4278.58 2427
4279.20 2348
4279.81 2240
4280.43 2068
4281.05 1915
4281.67 1852
4282.28 1763
4282.90 1666
4283.52 1617
4284.14 1520
4284.75 1570
4285.37 1596
4285.99 1518
4286.61 1497
4287.22 1485
4287.84 1466
4288.46 1417
4289.08 1474
4289.70 1449
4290.31 1415
4290.93 1414
4291.55 1458
4292.17 1436
4292.79 1435
4293.40 1332
4294.02 1406
4294.64 1484
4295.26 1441
4295.88 1481
4296.50 1523
4297.11 1556
4297.73 1501
4298.35 1499
4298.97 1455
4299.59 1489
4300.21 1536
4300.83 1576
4301.44 1608
4302.06 1581
4302.68 1608
4303.30 1592
4303.92 1591
4304.54 1617
4305.16 1637
4305.78 1648
4306.40 1638
4307.02 1636
4307.63 1562
4308.25 1535
4308.87 1539
4309.49 1528
4310.11 1592
4310.73 1642
4311.35 1668
4311.97 1611
4312.59 1614
4313.21 1630
4313.83 1704
4314.45 1640
4315.07 1599
4315.69 1664
4316.31 1640
4316.93 1615
4317.55 1576
4318.17 1565
4318.79 1626
4319.41 1612
4320.03 1600
4320.65 1664
4321.27 1650
4321.89 1659
4322.51 1712
4323.13 1739
4323.75 1855
4324.37 1923
4324.99 1979
4325.61 2049
4326.23 2036
4326.85 1996
4327.47 2101
4328.09 2201
4328.71 2426
4329.33 2652
4329.96 3030
4330.58 3556
4331.20 3981
4331.82 4645
4332.44 4841
4333.06 4953
4333.68 4830
4334.30 4311
4334.92 4023
4335.54 3620
4336.17 3263
4336.79 2869
4337.41 2675
4338.03 2580
4338.65 2457
4339.27 2348
4339.89 2261
4340.52 2323
4341.14 2223
4341.76 2287
4342.38 2319
4343.00 2472
4343.62 2621
4344.25 2913
4344.87 3181
4345.49 3621
4346.11 3764
4346.73 3782
4347.36 3858
4347.98 3686
4348.60 3403
4349.22 3268
4349.84 3151
4350.47 2966
4351.09 2796
4351.71 2801
4352.33 2642
4352.96 2421
4353.58 2255
4354.20 2125
4354.82 2033
4355.45 2033
4356.07 2065
4356.69 1942
4357.31 1939
4357.94 1855
4358.56 1882
4359.18 1894
4359.81 1891
4360.43 1934
4361.05 1787
4361.68 1780
4362.30 1857
4362.92 1789
4363.55 1706
4364.17 1736
4364.79 1734
4365.42 1785
4366.04 1742
4366.66 1748
4367.29 1797
4367.91 1667
4368.53 1657
4369.16 1610
4369.78 1524
4370.40 1589
4371.03 1581
4371.65 1680
4372.27 1614
4372.90 1620
4373.52 1586
4374.15 1512
4374.77 1577
4375.39 1513
4376.02 1566
4376.64 1582
4377.27 1610
4377.89 1618
4378.52 1561
4379.14 1608
4379.76 1676
4380.39 1672
4381.01 1628
4381.64 1645
4382.26 1640
4382.89 1694
4383.51 1675
4384.14 1665
4384.76 1671
4385.39 1655
4386.01 1691
4386.64 1650
4387.26 1720
4387.89 1701
4388.51 1675
4389.14 1685
4389.76 1757
4390.39 1795
4391.01 1756
4391.64 1792
4392.26 1854
4392.89 1758
4393.51 1734
4394.14 1596
4394.76 1538
4395.39 1501
4396.01 1494
4396.64 1487
4397.26 1474
4397.89 1465
4398.52 1522
4399.14 1473
4399.77 1427
4400.39 1444
4401.02 1423
4401.65 1374
4402.27 1383
4402.90 1402
4403.52 1439
4404.15 1428
4404.78 1407
4405.40 1414
4406.03 1457
4406.65 1400
4407.28 1386
4407.91 1441
4408.53 1378
4409.16 1381
4409.79 1346
4410.41 1418
4411.04 1444
4411.67 1387
4412.29 1338
4412.92 1350
4413.55 1430
4414.17 1432
4414.80 1398
4415.43 1428
4416.05 1400
4416.68 1412
4417.31 1375
4417.94 1396
4418.56 1418
4419.19 1458
4419.82 1379
4420.44 1399
4421.07 1446
4421.70 1406
4422.33 1358
4422.95 1309
4423.58 1295
4424.21 1295
4424.84 1269
4425.46 1264
4426.09 1291
4426.72 1231
4427.35 1247
4427.97 1265
4428.60 1267
4429.23 1250
4429.86 1284
4430.49 1308
4431.11 1264
4431.74 1282
4432.37 1262
4433.00 1279
4433.63 1238
4434.26 1259
4434.88 1293
4435.51 1325
4436.14 1348
4436.77 1301
4437.40 1281
4438.03 1261
4438.65 1226
4439.28 1304
4439.91 1280
4440.54 1294
4441.17 1254
4441.80 1253
4442.43 1351
4443.06 1329
4443.68 1364
4444.31 1437
4444.94 1437
4445.57 1458
4446.20 1469
4446.83 1572
4447.46 1534
4448.09 1465
4448.72 1415
4449.35 1365
4449.98 1449
4450.61 1446
4451.24 1432
4451.86 1356
4452.49 1337
4453.12 1402
4453.75 1436
4454.38 1462
4455.01 1589
4455.64 1616
4456.27 1607
4456.90 1593
4457.53 1554
4458.16 1510
4458.79 1447
4459.42 1417
4460.05 1383
4460.68 1296
4461.31 1273
4461.94 1310
4462.57 1208
4463.20 1193
4463.83 1196
4464.46 1197
4465.09 1208
4465.72 1238
4466.36 1242
4466.99 1248
4467.62 1234
4468.25 1279
4468.88 1321
4469.51 1344
4470.14 1296
4470.77 1285
4471.40 1268
4472.03 1286
4472.66 1239
4473.29 1241
4473.93 1243
4474.56 1241
4475.19 1237
4475.82 1199
4476.45 1207
4477.08 1210
4477.71 1199
4478.34 1219
4478.98 1234
4479.61 1250
4480.24 1305
4480.87 1314
4481.50 1230
4482.13 1293
4482.76 1319
4483.40 1336
4484.03 1374
4484.66 1385
4485.29 1323
4485.92 1383
4486.56 1397
4487.19 1409
4487.82 1411
4488.45 1377
4489.08 1345
4489.72 1378
4490.35 1369
4490.98 1310
4491.61 1311
4492.25 1290
4492.88 1276
4493.51 1283
4494.14 1327
4494.78 1335
4495.41 1307
4496.04 1331
4496.67 1352
4497.31 1331
4497.94 1365
4498.57 1515
4499.20 1500
4499.84 1642
4500.47 1770
4501.10 1754
4501.74 1791
4502.37 1776
4503.00 1775
4503.64 1725
4504.27 1744
4504.90 1769
4505.53 1733
4506.17 1542
4506.80 1630
4507.43 1619
4508.07 1574
4508.70 1528
4509.34 1500
4509.97 1536
4510.60 1589
4511.24 1546
4511.87 1587
4512.50 1562
4513.14 1519
4513.77 1503
4514.41 1400
4515.04 1377
4515.67 1395
4516.31 1404
4516.94 1355
4517.58 1421
4518.21 1327
4518.84 1316
4519.48 1396
4520.11 1421
4520.75 1417
4521.38 1390
4522.02 1473
4522.65 1468
4523.28 1465
4523.92 1493
4524.55 1574
4525.19 1554
4525.82 1635
4526.46 1709
4527.09 1984
4527.73 2202
4528.36 2551
4529.00 2847
4529.63 3289
4530.27 3645
4530.90 3901
4531.54 3943
4532.17 3898
4532.81 3705
4533.44 3411
4534.08 3169
4534.71 2768
4535.35 2420
4535.99 2134
4536.62 1938
4537.26 1755
4537.89 1638
4538.53 1564
4539.16 1489
4539.80 1388
4540.43 1422
4541.07 1411
4541.71 1318
4542.34 1323
4542.98 1387
4543.61 1293
4544.25 1218
4544.89 1259
4545.52 1268
4546.16 1230
4546.79 1251
4547.43 1224
4548.07 1148
4548.70 1180
4549.34 1171
4549.98 1218
4550.61 1238
4551.25 1250
4551.89 1262
4552.52 1255
4553.16 1292
4553.80 1221
4554.43 1245
4555.07 1229
4555.71 1287
4556.34 1248
4556.98 1283
4557.62 1344
4558.25 1349
4558.89 1405
4559.53 1441
4560.16 1371
4560.80 1384
4561.44 1477
4562.08 1502
4562.71 1481
4563.35 1498
4563.99 1460
4564.63 1568
4565.26 1456
4565.90 1520
4566.54 1527
4567.18 1560
4567.81 1581
4568.45 1608
4569.09 1703
4569.73 1660
4570.36 1665
4571.00 1638
4571.64 1658
4572.28 1625
4572.92 1606
4573.55 1631
4574.19 1602
4574.83 1499
4575.47 1514
4576.11 1487
4576.75 1462
4577.38 1437
4578.02 1417
4578.66 1401
4579.30 1383
4579.94 1333
4580.58 1316
4581.21 1383
4581.85 1407
4582.49 1354
4583.13 1391
4583.77 1415
4584.41 1468
4585.05 1491
4585.69 1544
4586.32 1588
4586.96 1648
4587.60 1687
4588.24 1694
4588.88 1678
4589.52 1714
4590.16 1769
4590.80 1777
4591.44 1812
4592.08 1854
4592.72 1753
4593.36 1729
4594.00 1689
4594.63 1609
4595.27 1518
4595.91 1486
4596.55 1392
4597.19 1406
4597.83 1334
4598.47 1329
4599.11 1393
4599.75 1382
4600.39 1448
4601.03 1425
4601.67 1436
4602.31 1445
4602.95 1443
4603.59 1442
4604.23 1417
4604.87 1429
4605.51 1409
4606.15 1430
4606.79 1426
4607.43 1407
4608.08 1411
4608.72 1376
4609.36 1335
4610.00 1344
4610.64 1351
4611.28 1368
4611.92 1394
4612.56 1376
4613.20 1355
4613.84 1396
4614.48 1335
4615.12 1321
4615.76 1301
4616.41 1270
4617.05 1222
4617.69 1273
4618.33 1290
4618.97 1212
4619.61 1215
4620.25 1203
4620.89 1175
4621.54 1163
4622.18 1163
4622.82 1149
4623.46 1151
4624.10 1167
4624.74 1175
4625.38 1162
4626.03 1156
4626.67 1136
4627.31 1178
4627.95 1228
4628.59 1279
4629.24 1277
4629.88 1311
4630.52 1368
4631.16 1409
4631.80 1529
4632.45 1535
4633.09 1534
4633.73 1517
4634.37 1411
4635.02 1439
4635.66 1413
4636.30 1408
4636.94 1381
4637.58 1395
4638.23 1400
4638.87 1348
4639.51 1312
4640.16 1379
4640.80 1374
4641.44 1387
4642.08 1295
4642.73 1339
4643.37 1312
4644.01 1321
4644.66 1302
4645.30 1272
4645.94 1340
4646.58 1304
4647.23 1274
4647.87 1314
4648.51 1277
4649.16 1335
4649.80 1327
4650.44 1347
4651.09 1374
4651.73 1413
4652.37 1430
4653.02 1451
4653.66 1430
4654.31 1452
4654.95 1416
4655.59 1331
4656.24 1287
4656.88 1287
4657.52 1302
4658.17 1292
4658.81 1322
4659.46 1303
4660.10 1263
4660.75 1304
4661.39 1312
4662.03 1270
4662.68 1235
4663.32 1233
4663.97 1219
4664.61 1218
4665.26 1189
4665.90 1225
4666.54 1219
4667.19 1193
4667.83 1139
4668.48 1180
4669.12 1230
4669.77 1195
4670.41 1205
4671.06 1203
4671.70 1254
4672.35 1206
4672.99 1205
4673.64 1220
4674.28 1150
4674.93 1219
4675.57 1230
4676.22 1262
4676.86 1261
4677.51 1319
4678.15 1358
4678.80 1348
4679.44 1345
4680.09 1379
4680.73 1329
4681.38 1287
4682.03 1352
4682.67 1292
4683.32 1336
4683.96 1336
4684.61 1310
4685.25 1350
4685.90 1366
4686.55 1360
4687.19 1370
4687.84 1422
4688.48 1436
4689.13 1490
4689.78 1472
4690.42 1484
4691.07 1536
4691.72 1489
4692.36 1497
4693.01 1539
4693.65 1541
4694.30 1549
4694.95 1528
4695.59 1570
4696.24 1507
4696.89 1614
4697.53 1703
4698.18 1756
4698.83 1810
4699.47 1749
4700.12 1715
4700.77 1750
4701.41 1683
4702.06 1622
4702.71 1606
4703.36 1568
4704.00 1572
4704.65 1600
4705.30 1527
4705.94 1545
4706.59 1579
4707.24 1556
4707.89 1443
4708.53 1400
4709.18 1497
4709.83 1467
4710.48 1456
4711.12 1454
4711.77 1433
4712.42 1468
4713.07 1496
4713.71 1503
4714.36 1498
4715.01 1487
4715.66 1447
4716.31 1471
4716.95 1506
4717.60 1579
4718.25 1620
4718.90 1604
4719.55 1635
4720.19 1625
4720.84 1744
4721.49 1708
4722.14 1638
4722.79 1746
4723.44 1764
4724.08 1828
4724.73 1936
4725.38 2138
4726.03 2256
4726.68 2400
4727.33 2467
4727.98 2342
4728.63 2218
4729.27 2100
4729.92 1920
4730.57 1765
4731.22 1630
4731.87 1595
4732.52 1547
4733.17 1557
4733.82 1488
4734.47 1474
4735.12 1474
4735.77 1468
4736.41 1428
4737.06 1413
4737.71 1478
4738.36 1512
4739.01 1485
4739.66 1490
4740.31 1522
4740.96 1534
4741.61 1515
4742.26 1452
4742.91 1523
4743.56 1517
4744.21 1475
4744.86 1501
4745.51 1518
4746.16 1476
4746.81 1482
4747.46 1537
4748.11 1550
4748.76 1582
4749.41 1639
4750.06 1617
4750.71 1699
4751.36 1767
4752.01 1772
4752.66 1739
4753.31 1701
4753.96 1659
4754.61 1694
4755.26 1698
4755.92 1573
4756.57 1646
4757.22 1596
4757.87 1652
4758.52 1712
4759.17 1751
4759.82 1829
4760.47 1947
4761.12 1914
4761.77 1884
4762.42 1847
4763.08 1746
4763.73 1628
4764.38 1656
4765.03 1621
4765.68 1630
4766.33 1632
4766.98 1653
4767.64 1646
4768.29 1537
4768.94 1632
4769.59 1583
4770.24 1475
4770.89 1455
4771.54 1423
4772.20 1458
4772.85 1434
4773.50 1504
4774.15 1546
4774.80 1453
4775.46 1393
4776.11 1452
4776.76 1481
4777.41 1489
4778.06 1518
4778.72 1450
4779.37 1485
4780.02 1475
4780.67 1486
4781.33 1574
4781.98 1579
4782.63 1505
4783.28 1470
4783.94 1521
4784.59 1557
4785.24 1523
4785.89 1540
4786.55 1666
4787.20 1718
4787.85 1770
4788.51 1781
4789.16 1808
4789.81 1875
4790.46 1911
4791.12 1840
4791.77 1913
4792.42 1849
4793.08 1822
4793.73 1723
4794.38 1706
4795.04 1754
4795.69 1849
4796.34 1867
4797.00 1983
4797.65 2149
4798.30 2321
4798.96 2724
4799.61 2979
4800.27 2915
4800.92 3058
4801.57 2850
4802.23 2732
4802.88 2636
4803.53 2466
4804.19 2158
4804.84 1960
4805.50 1960
4806.15 1811
4806.81 1833
4807.46 1763
4808.11 1745
4808.77 1695
4809.42 1645
4810.08 1668
4810.73 1644
4811.39 1755
4812.04 1725
4812.69 1714
4813.35 1806
4814.00 1781
4814.66 1731
4815.31 1695
4815.97 1702
4816.62 1698
4817.28 1807
4817.93 1855
4818.59 1898
4819.24 1937
4819.90 2003
4820.55 2050
4821.21 2103
4821.86 2133
4822.52 2107
4823.17 2311
4823.83 2230
4824.48 2079
4825.14 2111
4825.79 1977
4826.45 1968
4827.11 1885
4827.76 1961
4828.42 1894
4829.07 1795
4829.73 1846
4830.38 1978
4831.04 1967
4831.70 2000
4832.35 1961
4833.01 1998
4833.66 2036
4834.32 2052
4834.98 2063
4835.63 2143
4836.29 2158
4836.94 2166
4837.60 2201
4838.26 2295
4838.91 2269
4839.57 2258
4840.23 2292
4840.88 2276
4841.54 2246
4842.20 2261
4842.85 2261
4843.51 2317
4844.17 2195
4844.82 2203
4845.48 2247
4846.14 2238
4846.79 2251
4847.45 2363
4848.11 2527
4848.76 2519
4849.42 2573
4850.08 2677
4850.73 2770
4851.39 2700
4852.05 2660
4852.71 2599
4853.36 2527
4854.02 2506
4854.68 2500
4855.34 2612
4855.99 2796
4856.65 3058
4857.31 3359
4857.97 3464
4858.62 3462
4859.28 3266
4859.94 3086
4860.60 2959
4861.25 2822
4861.91 2711
4862.57 2462
4863.23 2430
4863.89 2421
4864.54 2387
4865.20 2339
4865.86 2384
4866.52 2544
4867.18 2452
4867.84 2406
4868.49 2365
4869.15 2358
4869.81 2305
4870.47 2268
4871.13 2260
4871.79 2299
4872.44 2195
4873.10 2123
4873.76 2118
4874.42 2129
4875.08 2094
4875.74 2052
4876.40 2074
4877.06 2061
4877.72 2087
4878.37 2105
4879.03 2177
4879.69 2193
4880.35 2090
4881.01 1981
4881.67 1925
4882.33 1946
4882.99 1911
4883.65 1903
4884.31 1911
4884.97 1924
4885.63 1965
4886.29 1914
4886.95 1805
4887.61 1835
4888.26 1828
4888.92 1814
4889.58 1837
4890.24 1840
4890.90 1814
4891.56 1873
4892.22 1904
4892.88 1866
4893.54 1858
4894.20 1803
4894.86 1873
4895.52 1938
4896.18 1831
4896.84 1887
4897.51 2056
4898.17 2138
4898.83 2094
4899.49 2127
4900.15 2079
4900.81 2050
4901.47 1961
4902.13 1768
4902.79 1762
4903.45 1740
4904.11 1675
4904.77 1665
4905.43 1566
4906.09 1611
4906.75 1623
4907.41 1609
4908.08 1562
4908.74 1540
4909.40 1529
4910.06 1582
4910.72 1516
4911.38 1523
4912.04 1573
4912.70 1600
4913.37 1527
4914.03 1527
4914.69 1476
4915.35 1433
4916.01 1418
4916.67 1429
4917.33 1454
4918.00 1467
4918.66 1447
4919.32 1411
4919.98 1372
4920.64 1377
4921.31 1373
4921.97 1379
4922.63 1394
4923.29 1328
4923.95 1337
4924.62 1354
4925.28 1406
4925.94 1441
4926.60 1370
4927.26 1385
4927.93 1324
4928.59 1355
4929.25 1418
4929.91 1456
4930.58 1396
4931.24 1446
4931.90 1365
4932.56 1341
4933.23 1388
4933.89 1377
4934.55 1370
4935.22 1356
4935.88 1372
4936.54 1383
4937.20 1343
4937.87 1348
4938.53 1365
4939.19 1320
4939.86 1287
4940.52 1282
4941.18 1323
4941.85 1311
4942.51 1346
4943.17 1313
4943.84 1340
4944.50 1331
4945.16 1329
4945.83 1284
4946.49 1309
4947.15 1351
4947.82 1358
4948.48 1329
4949.15 1309
4949.81 1366
4950.47 1343
4951.14 1367
4951.80 1366
4952.47 1352
4953.13 1328
4953.79 1368
4954.46 1354
4955.12 1396
4955.79 1376
4956.45 1433
4957.11 1561
4957.78 1758
4958.44 1889
4959.11 2097
4959.77 2317
4960.44 2356
4961.10 2483
4961.77 2548
4962.43 2565
4963.10 2515
4963.76 2319
4964.42 2293
4965.09 2103
4965.75 1956
4966.42 1768
4967.08 1677
4967.75 1555
4968.41 1507
4969.08 1419
4969.74 1368
4970.41 1331
4971.08 1330
4971.74 1427
4972.41 1431
4973.07 1360
4973.74 1453
4974.40 1489
4975.07 1531
4975.73 1510
4976.40 1540
4977.06 1485
4977.73 1436
4978.40 1391
4979.06 1378
4979.73 1355
4980.39 1280
4981.06 1303
4981.73 1259
4982.39 1253
4983.06 1266
4983.72 1346
4984.39 1346
4985.06 1299
4985.72 1321
4986.39 1345
4987.05 1339
4987.72 1341
4988.39 1322
4989.05 1330
4989.72 1227
4990.39 1282
4991.05 1291
4991.72 1344
4992.39 1308
4993.05 1281
4993.72 1241
4994.39 1224
4995.05 1265
4995.72 1280
4996.39 1288
4997.05 1299
4997.72 1277
4998.39 1281
4999.06 1242
4999.72 1219
5000.39 1237
5001.06 1208
5001.73 1192
5002.39 1167
5003.06 1147
5003.73 1104
5004.39 1144
5005.06 1149
5005.73 1133
5006.40 1163
5007.07 1173
5007.73 1154
5008.40 1177
5009.07 1168
5009.74 1162
5010.40 1151
5011.07 1190
5011.74 1191
5012.41 1182
5013.08 1132
5013.74 1121
5014.41 1106
5015.08 1165
5015.75 1115
5016.42 1052
5017.09 1067
5017.75 1085
5018.42 1121
5019.09 1058
5019.76 1141
5020.43 1160
5021.10 1121
5021.76 1109
5022.43 1108
5023.10 1201
5023.77 1142
5024.44 1085
5025.11 1148
5025.78 1185
5026.45 1133
5027.12 1128
5027.78 1149
5028.45 1154
5029.12 1080
5029.79 1095
5030.46 1128
5031.13 1114
5031.80 1131
5032.47 1142
5033.14 1061
5033.81 1096
5034.48 1126
5035.15 1096
5035.82 1054
5036.49 1103
5037.16 1120
5037.83 1144
5038.50 1137
5039.16 1163
5039.83 1106
5040.50 1092
5041.17 1135
5041.84 1136
5042.51 1189
5043.18 1169
5043.85 1126
5044.52 1113
5045.20 1168
5045.87 1175
5046.54 1134
5047.21 1153
5047.88 1152
5048.55 1138
5049.22 1137
5049.89 1136
5050.56 1133
5051.23 1140
5051.90 1132
5052.57 1117
5053.24 1158
5053.91 1156
5054.58 1172
5055.25 1125
5055.92 1087
5056.60 1085
5057.27 1053
5057.94 1097
5058.61 1100
5059.28 1108
5059.95 1115
5060.62 1084
5061.29 1117
5061.96 1137
5062.64 1101
5063.31 1137
5063.98 1086
5064.65 1157
5065.32 1055
5065.99 1096
5066.66 1132
5067.34 1111
5068.01 1094
5068.68 1119
5069.35 1093
5070.02 1101
5070.70 1100
5071.37 1097
5072.04 1164
5072.71 1121
5073.38 1124
5074.06 1184
5074.73 1143
5075.40 1154
5076.07 1171
5076.74 1263
5077.42 1215
5078.09 1240
5078.76 1167
5079.43 1138
5080.11 1183
5080.78 1173
5081.45 1195
5082.12 1176
5082.80 1226
5083.47 1225
5084.14 1222
5084.82 1182
5085.49 1170
5086.16 1117
5086.83 1235
5087.51 1321
5088.18 1312
5088.85 1326
5089.53 1440
5090.20 1421
5090.87 1385
5091.55 1428
5092.22 1434
5092.89 1421
5093.57 1313
5094.24 1269
5094.91 1271
5095.59 1231
5096.26 1277
5096.93 1215
5097.61 1221
5098.28 1257
5098.96 1221
5099.63 1245
5100.30 1203
5100.98 1269
5101.65 1328
5102.32 1293
5103.00 1362
5103.67 1412
5104.35 1389
5105.02 1349
5105.70 1322
5106.37 1336
5107.04 1263
5107.72 1262
5108.39 1278
5109.07 1312
5109.74 1273
5110.42 1238
5111.09 1289
5111.77 1274
5112.44 1260
5113.11 1271
5113.79 1273
5114.46 1278
5115.14 1411
5115.81 1506
5116.49 1679
5117.16 1764
5117.84 1902
5118.51 1924
5119.19 1970
5119.86 1903
5120.54 1837
5121.21 1743
5121.89 1667
5122.57 1520
5123.24 1426
5123.92 1350
5124.59 1256
5125.27 1266
5125.94 1268
5126.62 1242
5127.29 1264
5127.97 1319
5128.64 1359
5129.32 1360
5130.00 1317
5130.67 1271
5131.35 1341
5132.02 1334
5132.70 1321
5133.38 1274
5134.05 1311
5134.73 1343
5135.40 1349
5136.08 1329
5136.76 1380
5137.43 1380
5138.11 1328
5138.79 1291
5139.46 1315
5140.14 1306
5140.82 1259
5141.49 1269
5142.17 1303
5142.85 1236
5143.52 1189
5144.20 1220
5144.88 1249
5145.55 1175
5146.23 1178
5146.91 1186
5147.58 1218
5148.26 1194
5148.94 1152
5149.61 1187
5150.29 1219
5150.97 1185
5151.65 1224
5152.32 1190
5153.00 1209
5153.68 1196
5154.36 1187
5155.03 1195
5155.71 1228
5156.39 1265
5157.07 1243
5157.74 1268
5158.42 1291
5159.10 1263
5159.78 1257
5160.45 1225
5161.13 1185
5161.81 1219
5162.49 1182
5163.17 1174
5163.84 1170
5164.52 1195
5165.20 1206
5165.88 1178
5166.56 1115
5167.24 1152
5167.91 1117
5168.59 1126
5169.27 1098
5169.95 1104
5170.63 1133
5171.31 1094
5171.98 1119
5172.66 1093
5173.34 1080
5174.02 1099
5174.70 1167
5175.38 1180
5176.06 1271
5176.74 1274
5177.41 1139
5178.09 1186
5178.77 1195
5179.45 1163
5180.13 1177
5180.81 1180
5181.49 1177
5182.17 1139
5182.85 1158
5183.53 1118
5184.21 1090
5184.89 1047
5185.57 1041
5186.24 1067
5186.92 1086
5187.60 1084
5188.28 1129
5188.96 1109
5189.64 1144
5190.32 1088
5191.00 1121
5191.68 1082
5192.36 1103
5193.04 1046
5193.72 1024
5194.40 1047
5195.08 1076
5195.76 1075
5196.44 1056
5197.12 1062
5197.80 1022
5198.48 1074
5199.16 1081
5199.84 1083
5200.52 1043
5201.21 1057
5201.89 1061
5202.57 1072
5203.25 1116
5203.93 1155
5204.61 1068
5205.29 1131
5205.97 1123
5206.65 1114
5207.33 1136
5208.01 1195
5208.69 1167
5209.37 1196
5210.06 1143
5210.74 1120
5211.42 1206
5212.10 1203
5212.78 1180
5213.46 1223
5214.14 1168
5214.82 1242
5215.51 1297
5216.19 1227
5216.87 1242
5217.55 1202
5218.23 1217
5218.91 1178
5219.60 1196
5220.28 1169
5220.96 1211
5221.64 1243
5222.32 1284
5223.00 1340
5223.69 1274
5224.37 1236
5225.05 1227
5225.73 1204
5226.41 1185
5227.10 1178
5227.78 1168
5228.46 1190
5229.14 1220
5229.83 1228
5230.51 1169
5231.19 1163
5231.87 1181
5232.56 1169
5233.24 1212
5233.92 1212
5234.60 1243
5235.29 1221
5235.97 1261
5236.65 1259
5237.34 1222
5238.02 1310
5238.70 1351
5239.38 1344
5240.07 1329
5240.75 1254
5241.43 1300
5242.12 1306
5242.80 1320
5243.48 1327
5244.17 1284
5244.85 1315
5245.53 1303
5246.22 1268
5246.90 1276
5247.58 1226
5248.27 1257
5248.95 1283
5249.63 1339
5250.32 1356
5251.00 1421
5251.69 1451
5252.37 1401
5253.05 1451
5253.74 1436
5254.42 1395
5255.11 1316
5255.79 1321
5256.47 1267
5257.16 1250
5257.84 1265
5258.53 1261
5259.21 1328
5259.89 1376
5260.58 1485
5261.26 1474
5261.95 1399
5262.63 1419
5263.32 1440
5264.00 1446
5264.69 1385
5265.37 1380
5266.06 1327
5266.74 1306
5267.43 1302
5268.11 1322
5268.79 1316
5269.48 1264
5270.16 1277
5270.85 1295
5271.53 1227
5272.22 1254
5272.91 1253
5273.59 1154
5274.28 1256
5274.96 1285
5275.65 1261
5276.33 1273
5277.02 1309
5277.70 1258
5278.39 1295
5279.07 1261
5279.76 1321
5280.45 1304
5281.13 1331
5281.82 1362
5282.50 1354
5283.19 1303
5283.87 1284
5284.56 1320
5285.25 1318
5285.93 1262
5286.62 1230
5287.30 1302
5287.99 1303
5288.68 1291
5289.36 1327
5290.05 1323
5290.74 1352
5291.42 1350
5292.11 1328
5292.79 1353
5293.48 1382
5294.17 1332
5294.85 1399
5295.54 1393
5296.23 1495
5296.91 1488
5297.60 1445
5298.29 1502
5298.98 1586
5299.66 1540
5300.35 1588
5301.04 1670
5301.72 1758
5302.41 1808
5303.10 1866
5303.78 2055
5304.47 2099
5305.16 2138
5305.85 2148
5306.53 2070
5307.22 2029
5307.91 2035
5308.60 2028
5309.28 1947
5309.97 2092
5310.66 2224
5311.35 2410
5312.03 2706
5312.72 2930
5313.41 3211
5314.10 3326
5314.79 3355
5315.47 3378
5316.16 3207
5316.85 2965
5317.54 2758
5318.23 2529
5318.91 2365
5319.60 2240
5320.29 2041
5320.98 1908
5321.67 1740
5322.36 1551
5323.04 1450
5323.73 1482
5324.42 1471
5325.11 1439
5325.80 1383
5326.49 1305
5327.18 1302
5327.86 1301
5328.55 1274
5329.24 1239
5329.93 1250
5330.62 1249
5331.31 1252
5332.00 1226
5332.69 1194
5333.38 1199
5334.06 1222
5334.75 1176
5335.44 1218
5336.13 1239
5336.82 1228
5337.51 1132
5338.20 1169
5338.89 1241
5339.58 1233
5340.27 1288
5340.96 1270
5341.65 1280
5342.34 1337
5343.03 1388
5343.72 1329
5344.41 1369
5345.10 1408
5345.79 1452
5346.48 1454
5347.17 1568
5347.86 1659
5348.55 1711
5349.24 1730
5349.93 1830
5350.62 1817
5351.31 1774
5352.00 1710
5352.69 1697
5353.38 1640
5354.07 1559
5354.76 1471
5355.45 1433
5356.14 1404
5356.83 1342
5357.52 1304
5358.21 1338
5358.90 1313
5359.59 1341
5360.29 1380
5360.98 1426
5361.67 1414
5362.36 1343
5363.05 1317
5363.74 1296
5364.43 1205
5365.12 1239
5365.81 1236
5366.50 1169
5367.20 1197
5367.89 1126
5368.58 1185
5369.27 1183
5369.96 1168
5370.65 1165
5371.34 1229
5372.04 1175
5372.73 1196
5373.42 1199
5374.11 1157
5374.80 1155
5375.49 1137
5376.19 1119
5376.88 1221
5377.57 1227
5378.26 1170
5378.95 1148
5379.65 1182
5380.34 1196
5381.03 1172
5381.72 1165
5382.42 1199
5383.11 1138
5383.80 1171
5384.49 1182
5385.19 1180
5385.88 1214
5386.57 1309
5387.26 1411
5387.96 1389
5388.65 1358
5389.34 1458
5390.03 1463
5390.73 1469
5391.42 1471
5392.11 1444
5392.80 1371
5393.50 1293
5394.19 1282
5394.88 1343
5395.58 1328
5396.27 1269
5396.96 1244
5397.66 1203
5398.35 1225
5399.04 1194
5399.74 1166
5400.43 1187
5401.12 1215
5401.82 1175
5402.51 1177
5403.20 1196
5403.90 1144
5404.59 1162
5405.29 1201
5405.98 1165
5406.67 1240
5407.37 1233
5408.06 1175
5408.75 1180
5409.45 1217
5410.14 1176
5410.84 1183
5411.53 1227
5412.23 1126
5412.92 1199
5413.61 1251
5414.31 1221
5415.00 1220
5415.70 1208
5416.39 1279
5417.09 1297
5417.78 1280
5418.47 1227
5419.17 1344
5419.86 1325
5420.56 1287
5421.25 1302
5421.95 1307
5422.64 1328
5423.34 1298
5424.03 1291
5424.73 1303
5425.42 1297
5426.12 1342
5426.81 1363
5427.51 1376
5428.20 1319
5428.90 1336
5429.59 1348
5430.29 1298
5430.99 1294
5431.68 1316
5432.38 1378
5433.07 1368
5433.77 1342
5434.46 1407
5435.16 1404
5435.85 1425
5436.55 1505
5437.25 1440
5437.94 1396
5438.64 1383
5439.33 1388
5440.03 1380
5440.73 1291
5441.42 1287
5442.12 1417
5442.81 1471
5443.51 1533
5444.21 1535
5444.90 1688
5445.60 1755
5446.29 1758
5446.99 1856
5447.69 1837
5448.38 1859
5449.08 1757
5449.78 1774
5450.47 1753
5451.17 1642
5451.87 1580
5452.56 1505
5453.26 1477
5453.96 1521
5454.65 1507
5455.35 1439
5456.05 1472
5456.75 1486
5457.44 1577
5458.14 1525
5458.84 1461
5459.53 1591
5460.23 1597
5460.93 1660
5461.63 1626
5462.32 1620
5463.02 1629
5463.72 1629
5464.42 1720
5465.11 1662
5465.81 1648
5466.51 1615
5467.21 1569
5467.90 1599
5468.60 1558
5469.30 1643
5470.00 1723
5470.70 1730
5471.39 1749
5472.09 1813
5472.79 1776
5473.49 1775
5474.19 1773
5474.88 1861
5475.58 1899
5476.28 1975
5476.98 2235
5477.68 2530
5478.38 2808
5479.07 3141
5479.77 3323
5480.47 3307
5481.17 3224
5481.87 3088
5482.57 2867
5483.27 2613
5483.96 2415
5484.66 2358
5485.36 2308
5486.06 2154
5486.76 2109
5487.46 2152
5488.16 2065
5488.86 2088
5489.56 2110
5490.26 2179
5490.96 2166
5491.65 2167
5492.35 2246
5493.05 2287
5493.75 2368
5494.45 2403
5495.15 2283
5495.85 2395
5496.55 2463
5497.25 2713
5497.95 3157
5498.65 3806
5499.35 4484
5500.05 4886
5500.75 5305
5501.45 5290
5502.15 4700
5502.85 4129
5503.55 3559
5504.25 3104
5504.95 2667
5505.65 2420
5506.35 2334
5507.05 2133
5507.75 1980
5508.45 1954
5509.15 1896
5509.85 1866
5510.55 1858
5511.25 1872
5511.95 1898
5512.65 1854
5513.35 1838
5514.05 1874
5514.76 1838
5515.46 1851
5516.16 1805
5516.86 1766
5517.56 1858
5518.26 1932
5518.96 1914
5519.66 1900
5520.36 1909
5521.06 1831
5521.77 1776
5522.47 1694
5523.17 1553
5523.87 1523
5524.57 1537
5525.27 1598
5525.97 1548
5526.67 1420
5527.38 1457
5528.08 1443
5528.78 1467
5529.48 1481
5530.18 1455
5530.88 1459
5531.59 1480
5532.29 1475
5532.99 1470
5533.69 1497
5534.39 1486
5535.10 1439
5535.80 1499
5536.50 1546
5537.20 1552
5537.90 1617
5538.61 1636
5539.31 1570
5540.01 1550
5540.71 1553
5541.42 1530
5542.12 1512
5542.82 1432
5543.52 1439
5544.23 1484
5544.93 1412
5545.63 1367
5546.33 1372
5547.04 1441
5547.74 1399
5548.44 1452
5549.15 1490
5549.85 1450
5550.55 1426
5551.26 1462
5551.96 1487
5552.66 1439
5553.36 1413
5554.07 1454
5554.77 1393
5555.47 1340
5556.18 1429
5556.88 1421
5557.58 1438
5558.29 1459
5558.99 1483
5559.70 1529
5560.40 1524
5561.10 1532
5561.81 1638
5562.51 1749
5563.21 1712
5563.92 1677
5564.62 1698
5565.33 1559
5566.03 1603
5566.73 1471
5567.44 1484
5568.14 1477
5568.85 1416
5569.55 1340
5570.25 1332
5570.96 1371
5571.66 1372
5572.37 1408
5573.07 1465
5573.78 1521
5574.48 1504
5575.19 1464
5575.89 1486
5576.59 1528
5577.30 1539
5578.00 1454
5578.71 1407
5579.41 1417
5580.12 1417
5580.82 1357
5581.53 1311
5582.23 1306
5582.94 1253
5583.64 1264
5584.35 1257
5585.05 1305
5585.76 1265
5586.46 1299
5587.17 1280
5587.88 1247
5588.58 1252
5589.29 1257
5589.99 1238
5590.70 1311
5591.40 1285
5592.11 1324
5592.81 1289
5593.52 1314
5594.23 1348
5594.93 1298
5595.64 1279
5596.34 1298
5597.05 1208
5597.76 1249
5598.46 1245
5599.17 1203
5599.87 1246
5600.58 1251
5601.29 1247
5601.99 1243
5602.70 1284
5603.41 1280
5604.11 1275
5604.82 1216
5605.52 1211
5606.23 1265
5606.94 1221
5607.64 1238
5608.35 1224
5609.06 1230
5609.76 1251
5610.47 1223
5611.18 1220
5611.88 1261
5612.59 1231
5613.30 1237
5614.01 1294
5614.71 1305
5615.42 1231
5616.13 1289
5616.83 1260
5617.54 1244
5618.25 1260
5618.96 1283
5619.66 1265
5620.37 1210
5621.08 1208
5621.79 1227
5622.49 1258
5623.20 1291
5623.91 1300
5624.62 1288
5625.32 1298
5626.03 1302
5626.74 1279
5627.45 1309
5628.16 1295
5628.86 1282
5629.57 1352
5630.28 1388
5630.99 1329
5631.70 1384
5632.40 1404
5633.11 1458
5633.82 1493
5634.53 1502
5635.24 1581
5635.95 1613
5636.65 1655
5637.36 1696
5638.07 1844
5638.78 1959
5639.49 1967
5640.20 2105
5640.91 2046
5641.61 1997
5642.32 1900
5643.03 1727
5643.74 1613
5644.45 1592
5645.16 1538
5645.87 1507
5646.58 1485
5647.29 1437
5648.00 1405
5648.70 1433
5649.41 1457
5650.12 1465
5650.83 1475
5651.54 1475
5652.25 1430
5652.96 1555
5653.67 1537
5654.38 1492
5655.09 1523
5655.80 1597
5656.51 1582
5657.22 1679
5657.93 1670
5658.64 1684
5659.35 1655
5660.06 1670
5660.77 1664
5661.48 1711
5662.19 1645
5662.90 1615
5663.61 1572
5664.32 1548
5665.03 1492
5665.74 1492
5666.45 1455
5667.16 1427
5667.87 1495
5668.58 1601
5669.29 1627
5670.00 1774
5670.71 1744
5671.42 1714
5672.13 1780
5672.84 1708
5673.56 1699
5674.27 1576
5674.98 1492
5675.69 1420
5676.40 1436
5677.11 1394
5677.82 1379
5678.53 1447
5679.24 1447
5679.95 1467
5680.67 1470
5681.38 1390
5682.09 1431
5682.80 1390
5683.51 1446
5684.22 1423
5684.93 1438
5685.65 1402
5686.36 1390
5687.07 1418
5687.78 1350
5688.49 1378
5689.20 1390
5689.92 1333
5690.63 1413
5691.34 1397
5692.05 1430
5692.76 1393
5693.47 1437
5694.19 1399
5694.90 1372
5695.61 1328
5696.32 1362
5697.04 1366
5697.75 1312
5698.46 1385
5699.17 1348
5699.89 1342
5700.60 1400
5701.31 1457
5702.02 1431
5702.74 1487
5703.45 1480
5704.16 1464
5704.87 1462
5705.59 1406
5706.30 1388
5707.01 1410
5707.72 1467
5708.44 1467
5709.15 1405
5709.86 1473
5710.58 1487
5711.29 1441
5712.00 1418
5712.72 1404
5713.43 1430
5714.14 1426
5714.86 1485
5715.57 1440
5716.28 1436
5717.00 1445
5717.71 1450
5718.42 1484
5719.14 1481
5719.85 1510
5720.56 1477
5721.28 1461
5721.99 1525
5722.71 1495
5723.42 1558
5724.13 1583
5724.85 1597
5725.56 1561
5726.28 1558
5726.99 1636
5727.70 1664
5728.42 1652
5729.13 1650
5729.85 1657
5730.56 1628
5731.28 1575
5731.99 1631
5732.70 1596
5733.42 1628
5734.13 1653
5734.85 1717
5735.56 1716
5736.28 1683
5736.99 1683
5737.71 1679
5738.42 1722
5739.14 1689
5739.85 1823
5740.57 1766
5741.28 1774
5742.00 1841
5742.71 1812
5743.43 1900
5744.14 1863
5744.86 1884
5745.57 1909
5746.29 1852
5747.00 1996
5747.72 2127
5748.43 2081
5749.15 2151
5749.87 2114
5750.58 2228
5751.30 2194
5752.01 2180
5752.73 2278
5753.44 2306
5754.16 2336
5754.88 2432
5755.59 2478
5756.31 2538
5757.02 2576
5757.74 2639
5758.46 2810
5759.17 2916
5759.89 3071
5760.60 3273
5761.32 3443
5762.04 3605
5762.75 3682
5763.47 3794
5764.19 3860
5764.90 4023
5765.62 4421
5766.34 5126
5767.05 6289
5767.77 7928
5768.49 10031
5769.20 12184
5769.92 13750
5770.64 14020
5771.35 13217
5772.07 11541
5772.79 9553
5773.50 7821
5774.22 6376
5774.94 5550
5775.65 4918
5776.37 4476
5777.09 4327
5777.81 4154
5778.52 4158
5779.24 4063
5779.96 4106
5780.68 4219
5781.39 4163
5782.11 4295
5782.83 4362
5783.55 4471
5784.26 4454
5784.98 4370
5785.70 4290
5786.42 4232
5787.14 4089
5787.85 3879
5788.57 3736
5789.29 3808
5790.01 3698
5790.73 3429
5791.44 3222
5792.16 3123
5792.88 3023
5793.60 2889
5794.32 2820
5795.03 2790
5795.75 2658
5796.47 2604
5797.19 2555
5797.91 2574
5798.63 2572
5799.35 2538
5800.06 2506
5800.78 2507
5801.50 2511
5802.22 2454
5802.94 2459
5803.66 2380
5804.38 2324
5805.10 2285
5805.82 2435
5806.53 2531
5807.25 2565
5807.97 2811
5808.69 2827
5809.41 2841
5810.13 2839
5810.85 2885
5811.57 2689
5812.29 2425
5813.01 2270
5813.73 2180
5814.45 2095
5815.17 2014
5815.89 2017
5816.61 2059
5817.33 1985
5818.05 1985
5818.77 2008
5819.49 2017
5820.20 2007
5820.92 2022
5821.64 2023
5822.36 2002
5823.09 1990
5823.81 1978
5824.53 1964
5825.25 1976
5825.97 1938
5826.69 1930
5827.41 1945
5828.13 1911
5828.85 1963
5829.57 1945
5830.29 1867
5831.01 1885
5831.73 1840
5832.45 1880
5833.17 1787
5833.89 1760
5834.61 1760
5835.33 1708
5836.05 1711
5836.78 1717
5837.50 1693
5838.22 1681
5838.94 1772
5839.66 1742
5840.38 1784
5841.10 1778
5841.82 1831
5842.54 1793
5843.27 1871
5843.99 1821
5844.71 1823
5845.43 1692
5846.15 1707
5846.87 1680
5847.59 1686
5848.32 1734
5849.04 1674
5849.76 1718
5850.48 1739
5851.20 1707
5851.93 1717
5852.65 1770
5853.37 1719
5854.09 1671
5854.81 1681
5855.54 1721
5856.26 1782
5856.98 1704
5857.70 1670
5858.42 1695
5859.15 1589
5859.87 1593
5860.59 1554
5861.31 1611
5862.04 1633
5862.76 1630
5863.48 1670
5864.20 1610
5864.93 1589
5865.65 1560
5866.37 1544
5867.10 1509
5867.82 1498
5868.54 1507
5869.26 1455
5869.99 1487
5870.71 1425
5871.43 1392
5872.16 1434
5872.88 1396
5873.60 1406
5874.33 1375
5875.05 1400
5875.77 1390
5876.50 1393
5877.22 1432
5877.94 1423
5878.67 1431
5879.39 1444
5880.11 1414
5880.84 1439
5881.56 1443
5882.28 1444
5883.01 1484
5883.73 1465
5884.46 1452
5885.18 1462
5885.90 1479
5886.63 1482
5887.35 1474
5888.08 1470
5888.80 1422
5889.52 1448
5890.25 1414
5890.97 1473
5891.70 1465
5892.42 1413
5893.15 1470
5893.87 1443
5894.59 1383
5895.32 1419
5896.04 1417
5896.77 1437
5897.49 1449
5898.22 1535
5898.94 1459
5899.67 1478
5900.39 1508
5901.12 1497
5901.84 1540
5902.57 1530
5903.29 1533
5904.02 1523
5904.74 1529
5905.47 1570
5906.19 1579
5906.92 1587
5907.64 1607
5908.37 1570
5909.09 1536
5909.82 1555
5910.55 1668
5911.27 1602
5912.00 1569
5912.72 1646
5913.45 1650
5914.17 1597
5914.90 1635
5915.63 1667
5916.35 1629
5917.08 1632
5917.80 1618
5918.53 1589
5919.25 1648
5919.98 1701
5920.71 1640
5921.43 1652
5922.16 1699
5922.89 1751
5923.61 1757
5924.34 1716
5925.06 1727
5925.79 1824
5926.52 1726
5927.24 1811
5927.97 1822
5928.70 1853
5929.42 1888
5930.15 1880
5930.88 1940
5931.60 1913
5932.33 1916
5933.06 1988
5933.78 2042
5934.51 1965
5935.24 2054
5935.97 2021
5936.69 2112
5937.42 2189
5938.15 2200
5938.87 2211
5939.60 2236
5940.33 2295
5941.06 2393
5941.78 2384
5942.51 2319
5943.24 2442
5943.97 2540
5944.69 2535
5945.42 2477
5946.15 2569
5946.88 2644
5947.60 2623
5948.33 2807
5949.06 2872
5949.79 2960
5950.52 3149
5951.24 3315
5951.97 3491
5952.70 3547
5953.43 3593
5954.16 3627
5954.88 3541
5955.61 3581
5956.34 3480
5957.07 3506
5957.80 3497
5958.53 3508
5959.25 3448
5959.98 3551
5960.71 3510
5961.44 3544
5962.17 3600
5962.90 3647
5963.63 3957
5964.36 4257
5965.08 4597
5965.81 4956
5966.54 5220
5967.27 5258
5968.00 5192
5968.73 5025
5969.46 4877
5970.19 4779
5970.92 4663
5971.65 4602
5972.37 4487
5973.10 4418
5973.83 4385
5974.56 4414
5975.29 4475
5976.02 4460
5976.75 4517
5977.48 4715
5978.21 4925
5978.94 5070
5979.67 5267
5980.40 5505
5981.13 5656
5981.86 5661
5982.59 5625
5983.32 5730
5984.05 5779
5984.78 5662
5985.51 5608
5986.24 5597
5986.97 5649
5987.70 5605
5988.43 5595
5989.16 5699
5989.89 5798
5990.62 5968
5991.35 5960
5992.08 6113
5992.81 6158
5993.54 6336
5994.27 6414
5995.00 6506
5995.74 6584
5996.47 6644
5997.20 6720
5997.93 6769
5998.66 6664
5999.39 6594
6000.12 6544
6000.85 6375
6001.58 6231
6002.31 6039
6003.04 5862
6003.78 5894
6004.51 5953
6005.24 5842
6005.97 5938
6006.70 6196
6007.43 6720
6008.16 7613
6008.90 9078
6009.63 10944
6010.36 13455
6011.09 16698
6011.82 19762
6012.55 22006
6013.29 23339
6014.02 23572
6014.75 22903
6015.48 21207
6016.21 19218
6016.95 16834
6017.68 14359
6018.41 12341
6019.14 10396
6019.87 8882
6020.61 7610
6021.34 6540
6022.07 5971
6022.80 5464
6023.54 5106
6024.27 4779
6025.00 4601
6025.73 4564
6026.47 4502
6027.20 4344
6027.93 4303
6028.66 4288
6029.40 4223
6030.13 4141
6030.86 3996
6031.59 3779
6032.33 3682
6033.06 3474
6033.79 3333
6034.53 3327
6035.26 3287
6035.99 3395
6036.73 3373
6037.46 3434
6038.19 3528
6038.93 3590
6039.66 3688
6040.39 3814
6041.13 3751
6041.86 3921
6042.59 3939
6043.33 3832
6044.06 3846
6044.79 3824
6045.53 3898
6046.26 4039
6047.00 3989
6047.73 4091
6048.46 4395
6049.20 4506
6049.93 4759
6050.67 5171
6051.40 5281
6052.13 5282
6052.87 5382
6053.60 5303
6054.34 5081
6055.07 4927
6055.81 4824
6056.54 4647
6057.27 4463
6058.01 4381
6058.74 4205
6059.48 4255
6060.21 4156
6060.95 4052
6061.68 3899
6062.42 3940
6063.15 3930
6063.89 3801
6064.62 3747
6065.36 3744
6066.09 3693
6066.83 3663
6067.56 3590
6068.30 3517
6069.03 3386
6069.77 3435
6070.50 3461
6071.24 3417
6071.97 3377
6072.71 3314
6073.44 3282
6074.18 3276
6074.91 3343
6075.65 3305
6076.39 3250
6077.12 3249
6077.86 3314
6078.59 3325
6079.33 3258
6080.06 3110
6080.80 3172
6081.54 3079
6082.27 2981
6083.01 2940
6083.74 2883
6084.48 2839
6085.22 2861
6085.95 2937
6086.69 2929
6087.42 2969
6088.16 3064
6088.90 3168
6089.63 3202
6090.37 3273
6091.11 3318
6091.84 3266
6092.58 3215
6093.32 3127
6094.05 3080
6094.79 3086
6095.53 2943
6096.26 2832
6097.00 2890
6097.74 2807
6098.47 2801
6099.21 2683
6099.95 2662
6100.69 2695
6101.42 2659
6102.16 2621
6102.90 2556
6103.63 2606
6104.37 2554
6105.11 2546
6105.85 2581
6106.58 2641
6107.32 2615
6108.06 2620
6108.80 2676
6109.53 2677
6110.27 2606
6111.01 2681
6111.75 2754
6112.49 2740
6113.22 2841
6113.96 2742
6114.70 2790
6115.44 2903
6116.17 2889
6116.91 2914
6117.65 2883
6118.39 2867
6119.13 2852
6119.87 2903
6120.60 2882
6121.34 2976
6122.08 2985
6122.82 3013
6123.56 3076
6124.30 3046
6125.03 3024
6125.77 3116
6126.51 3012
6127.25 3052
6127.99 3056
6128.73 2996
6129.47 3013
6130.21 3030
6130.94 3020
6131.68 3026
6132.42 3047
6133.16 3088
6133.90 3216
6134.64 3340
6135.38 3351
6136.12 3390
6136.86 3583
6137.60 3752
6138.34 3905
6139.08 3984
6139.81 3955
6140.55 4027
6141.29 4022
6142.03 3936
6142.77 3891
6143.51 3901
6144.25 3776
6144.99 3754
6145.73 3625
6146.47 3648
6147.21 3689
6147.95 3706
6148.69 3686
6149.43 3760
6150.17 3758
6150.91 3784
6151.65 3728
6152.39 3758
6153.13 3781
6153.87 3847
6154.61 3960
6155.35 4009
6156.09 3993
6156.83 4143
6157.58 4245
6158.32 4166
6159.06 4201
6159.80 4212
6160.54 4333
6161.28 4438
6162.02 4729
6162.76 5008
6163.50 5279
6164.24 5616
6164.98 5889
6165.72 6128
6166.46 6161
6167.21 6273
6167.95 6237
6168.69 6050
6169.43 6024
6170.17 5878
6170.91 5770
6171.65 5598
6172.39 5498
6173.14 5415
6173.88 5424
6174.62 5479
6175.36 5441
6176.10 5703
6176.84 6080
6177.59 6448
6178.33 7247
6179.07 8595
6179.81 10238
6180.55 11853
6181.30 13519
6182.04 14757
6182.78 15367
6183.52 15441
6184.26 14807
6185.01 13613
6185.75 12405
6186.49 10976
6187.23 9796
6187.97 8878
6188.72 8055
6189.46 7434
6190.20 7111
6190.94 6778
6191.69 6620
6192.43 6540
6193.17 6414
6193.92 6182
6194.66 6178
6195.40 6250
6196.14 6086
6196.89 6007
6197.63 5904
6198.37 5903
6199.12 5949
6199.86 5821
6200.60 5790
6201.34 6031
6202.09 6214
6202.83 6749
6203.57 7518
6204.32 8944
6205.06 11251
6205.80 14444
6206.55 17937
6207.29 21554
6208.03 24237
6208.78 25868
6209.52 26126
6210.27 24984
6211.01 22950
6211.75 20091
6212.50 17018
6213.24 14438
6213.98 12257
6214.73 10081
6215.47 8484
6216.22 7415
6216.96 6632
6217.71 5981
6218.45 5639
6219.19 5381
6219.94 5261
6220.68 5046
6221.43 4949
6222.17 4828
6222.92 4836
6223.66 4652
6224.40 4489
6225.15 4371
6225.89 4149
6226.64 3956
6227.38 3656
6228.13 3514
6228.87 3430
6229.62 3367
6230.36 3406
6231.11 3468
6231.85 3461
6232.60 3439
6233.34 3508
6234.09 3565
6234.83 3730
6235.58 3801
6236.32 3990
6237.07 4213
6237.81 4555
6238.56 5022
6239.30 5349
6240.05 5490
6240.80 5528
6241.54 5450
6242.29 5196
6243.03 5034
6243.78 5010
6244.52 5042
6245.27 5096
6246.02 5148
6246.76 5071
6247.51 5007
6248.25 4867
6249.00 4674
6249.75 4598
6250.49 4387
6251.24 4226
6251.98 4036
6252.73 4008
6253.48 3894
6254.22 3824
6254.97 3835
6255.72 3725
6256.46 3783
6257.21 3743
6257.95 3659
6258.70 3670
6259.45 3659
6260.19 3604
6260.94 3521
6261.69 3457
6262.43 3495
6263.18 3445
6263.93 3335
6264.68 3240
6265.42 3165
6266.17 3116
6266.92 3177
6267.66 3209
6268.41 3228
6269.16 3242
6269.91 3292
6270.65 3292
6271.40 3316
6272.15 3300
6272.89 3315
6273.64 3404
6274.39 3490
6275.14 3519
6275.88 3618
6276.63 3658
6277.38 3596
6278.13 3617
6278.88 3603
6279.62 3511
6280.37 3400
6281.12 3380
6281.87 3259
6282.62 3044
6283.36 2951
6284.11 2945
6284.86 2962
6285.61 2924
6286.36 2890
6287.10 2862
6287.85 2785
6288.60 2784
6289.35 2713
6290.10 2662
6290.85 2648
6291.59 2659
6292.34 2599
6293.09 2554
6293.84 2564
6294.59 2557
6295.34 2536
6296.09 2493
6296.84 2483
6297.58 2453
6298.33 2397
6299.08 2377
6299.83 2340
6300.58 2319
6301.33 2300
6302.08 2271
6302.83 2306
6303.58 2280
6304.33 2247
6305.08 2310
6305.83 2365
6306.58 2342
6307.32 2364
6308.07 2344
6308.82 2384
6309.57 2383
6310.32 2365
6311.07 2457
6311.82 2441
6312.57 2454
6313.32 2393
6314.07 2418
6314.82 2537
6315.57 2546
6316.32 2542
6317.07 2403
6317.82 2376
6318.57 2346
6319.32 2233
6320.07 2225
6320.82 2192
6321.57 2169
6322.32 2093
6323.07 2109
6323.82 2163
6324.58 2126
6325.33 2143
6326.08 2139
6326.83 2171
6327.58 2156
6328.33 2153
6329.08 2158
6329.83 2138
6330.58 2119
6331.33 2124
6332.08 2111
6332.83 2147
6333.58 2123
6334.34 2096
6335.09 2086
6335.84 2073
6336.59 2100
6337.34 2088
6338.09 2072
6338.84 2120
6339.59 2130
6340.35 2063
6341.10 2052
6341.85 2043
6342.60 2050
6343.35 2123
6344.10 2093
6344.86 2097
6345.61 2150
6346.36 2181
6347.11 2227
6347.86 2337
6348.62 2339
6349.37 2410
6350.12 2481
6350.87 2607
6351.62 2706
6352.38 2712
6353.13 2786
6353.88 2793
6354.63 2811
6355.38 2765
6356.14 2680
6356.89 2563
6357.64 2453
6358.39 2396
6359.15 2322
6359.90 2292
6360.65 2255
6361.40 2214
6362.16 2234
6362.91 2266
6363.66 2286
6364.42 2368
6365.17 2577
6365.92 2848
6366.67 2991
6367.43 3093
6368.18 3121
6368.93 3043
6369.69 2945
6370.44 2763
6371.19 2559
6371.95 2433
6372.70 2309
6373.45 2198
6374.21 2171
6374.96 2163
6375.71 2170
6376.47 2171
6377.22 2113
6377.98 2129
6378.73 2183
6379.48 2284
6380.24 2282
6380.99 2344
6381.74 2299
6382.50 2275
6383.25 2240
6384.01 2231
6384.76 2152
6385.51 2129
6386.27 2107
6387.02 2124
6387.78 2020
6388.53 1995
6389.29 2005
6390.04 1951
6390.79 1870
6391.55 1936
6392.30 1946
6393.06 1969
6393.81 1894
6394.57 1917
6395.32 1857
6396.08 1820
6396.83 1904
6397.59 1948
6398.34 1950
6399.10 1871
6399.85 1832
6400.61 1813
6401.36 1925
6402.12 1842
6402.87 1870
6403.63 1821
6404.38 1803
6405.14 1771
6405.89 1763
6406.65 1810
6407.40 1826
6408.16 1879
6408.91 1860
6409.67 1896
6410.43 1906
6411.18 1847
6411.94 1834
6412.69 1807
6413.45 1831
6414.20 1863
6414.96 1883
6415.72 1900
6416.47 1865
6417.23 1862
6417.98 1884
6418.74 1813
6419.50 1772
6420.25 1775
6421.01 1898
6421.77 1856
6422.52 1802
6423.28 1808
6424.03 1737
6424.79 1744
6425.55 1797
6426.30 1834
6427.06 1801
6427.82 1794
6428.57 1770
6429.33 1781
6430.09 1785
6430.84 1864
6431.60 1849
6432.36 1946
6433.11 1892
6433.87 1923
6434.63 1897
6435.39 1903
6436.14 1867
6436.90 1857
6437.66 2001
6438.41 2001
6439.17 1948
6439.93 1992
6440.69 2030
6441.44 2027
6442.20 2114
6442.96 2106
6443.72 2046
6444.47 2109
6445.23 2032
6445.99 2173
6446.75 2182
6447.50 2209
6448.26 2223
6449.02 2159
6449.78 2169
6450.54 2115
6451.29 2171
6452.05 2140
6452.81 2161
6453.57 2231
6454.33 2193
6455.08 2181
6455.84 2164
6456.60 2218
6457.36 2248
6458.12 2224
6458.88 2254
6459.64 2314
6460.39 2337
6461.15 2406
6461.91 2453
6462.67 2428
6463.43 2556
6464.19 2576
6464.95 2612
6465.70 2628
6466.46 2652
6467.22 2599
6467.98 2601
6468.74 2604
6469.50 2638
6470.26 2586
6471.02 2516
6471.78 2510
6472.54 2588
6473.30 2627
6474.05 2587
6474.81 2703
6475.57 2707
6476.33 2709
6477.09 2747
6477.85 2758
6478.61 2854
6479.37 2929
6480.13 3022
6480.89 2979
6481.65 3093
6482.41 3161
6483.17 3186
6483.93 3200
6484.69 3235
6485.45 3243
6486.21 3285
6486.97 3273
6487.73 3372
6488.49 3435
6489.25 3492
6490.01 3513
6490.77 3716
6491.53 3733
6492.29 3784
6493.05 3716
6493.81 3739
6494.57 3713
6495.33 3583
6496.10 3555
6496.86 3563
6497.62 3554
6498.38 3519
6499.14 3578
6499.90 3577
6500.66 3672
6501.42 3856
6502.18 4229
6502.94 4810
6503.70 6009
6504.47 8143
6505.23 10869
6505.99 14125
6506.75 17092
6507.51 19397
6508.27 20525
6509.03 20329
6509.79 18857
6510.56 16858
6511.32 14654
6512.08 12291
6512.84 10252
6513.60 8525
6514.36 7075
6515.13 5978
6515.89 5213
6516.65 4737
6517.41 4403
6518.17 4078
6518.94 3897
6519.70 3789
6520.46 3672
6521.22 3764
6521.98 3748
6522.75 3812
6523.51 3973
6524.27 4141
6525.03 4338
6525.79 4573
6526.56 4753
6527.32 4719
6528.08 4649
6528.84 4545
6529.61 4403
6530.37 4102
6531.13 3933
6531.90 3802
6532.66 3666
6533.42 3713
6534.18 3618
6534.95 3584
6535.71 3658
6536.47 3604
6537.24 3572
6538.00 3537
6538.76 3421
6539.53 3279
6540.29 3319
6541.05 3351
6541.82 3365
6542.58 3507
6543.34 3705
6544.11 3832
6544.87 4039
6545.63 4266
6546.40 4431
6547.16 4348
6547.92 4232
6548.69 4195
6549.45 4066
6550.21 3977
6550.98 3973
6551.74 3897
6552.51 3872
6553.27 3823
6554.03 3779
6554.80 3947
6555.56 3915
6556.33 3910
6557.09 3968
6557.85 4003
6558.62 3939
6559.38 3973
6560.15 4005
6560.91 4010
6561.68 4130
6562.44 4157
6563.21 4226
6563.97 4221
6564.74 4166
6565.50 4180
6566.26 4156
6567.03 4147
6567.79 4147
6568.56 4135
6569.32 4219
6570.09 4185
6570.85 4113
6571.62 4134
6572.38 4176
6573.15 4218
6573.91 4198
6574.68 4193
6575.44 4227
6576.21 4273
6576.98 4301
6577.74 4456
6578.51 4468
6579.27 4472
6580.04 4507
6580.80 4708
6581.57 4827
6582.33 4822
6583.10 4836
6583.87 4792
6584.63 4746
6585.40 4840
6586.16 4776
6586.93 4632
6587.70 4549
6588.46 4671
6589.23 4872
6589.99 5196
6590.76 5550
6591.53 6081
6592.29 6644
6593.06 7259
6593.82 7643
6594.59 7955
6595.36 8187
6596.12 8144
6596.89 8036
6597.66 7659
6598.42 7319
6599.19 6773
6599.96 6134
6600.72 5839
6601.49 5443
6602.26 4964
6603.02 4737
6603.79 4482
6604.56 4405
6605.33 4235
6606.09 4274
6606.86 4247
6607.63 4171
6608.39 4224
6609.16 4131
6609.93 4146
6610.70 4111
6611.46 4082
6612.23 4071
6613.00 3985
6613.77 3953
6614.53 3940
6615.30 3886
6616.07 3868
6616.84 4053
6617.60 4052
6618.37 4211
6619.14 4490
6619.91 4625
6620.68 4979
6621.44 5204
6622.21 5355
6622.98 5523
6623.75 5578
6624.52 5514
6625.28 5188
6626.05 5066
6626.82 4874
6627.59 4693
6628.36 4492
6629.13 4644
6629.89 4488
6630.66 4570
6631.43 4762
6632.20 5013
6632.97 5291
6633.74 5404
6634.51 5567
6635.27 5732
6636.04 5842
6636.81 5968
6637.58 6251
6638.35 6553
6639.12 7254
6639.89 7751
6640.66 8189
6641.43 8424
6642.19 8406
6642.96 8170
6643.73 7617
6644.50 7028
6645.27 6426
6646.04 5766
6646.81 5154
6647.58 4638
6648.35 4287
6649.12 4087
6649.89 3867
6650.66 3766
6651.43 3684
6652.20 3628
6652.97 3567
6653.74 3493
6654.51 3344
6655.28 3273
6656.05 3247
6656.82 3236
6657.59 3084
6658.36 3147
6659.13 3158
6659.90 3149
6660.67 3150
6661.44 3172
6662.21 3155
6662.98 3100
6663.75 3082
6664.52 3014
6665.29 3005
6666.06 3089
6666.83 3202
6667.60 3307
6668.37 3304
6669.14 3362
6669.91 3319
6670.68 3357
6671.46 3401
6672.23 3466
6673.00 3365
6673.77 3366
6674.54 3322
6675.31 3328
6676.08 3425
6676.85 3549
6677.62 3553
6678.40 3564
6679.17 3578
6679.94 3617
6680.71 3640
6681.48 3690
6682.25 3680
6683.02 3777
6683.80 3812
6684.57 3941
6685.34 4049
6686.11 3960
6686.88 3859
6687.65 3678
6688.43 3466
6689.20 3318
6689.97 3155
6690.74 3090
6691.51 3018
6692.29 2921
6693.06 2855
6693.83 2847
6694.60 2806
6695.37 2785
6696.15 2763
6696.92 2769
6697.69 2796
6698.46 2701
6699.24 2685
6700.01 2653
6700.78 2649
6701.55 2603
6702.33 2573
6703.10 2598
6703.87 2667
6704.64 2598
6705.42 2532
6706.19 2582
6706.96 2546
6707.74 2452
6708.51 2457
6709.28 2394
6710.06 2435
6710.83 2340
6711.60 2332
6712.37 2352
6713.15 2338
6713.92 2355
6714.69 2327
6715.47 2329
6716.24 2360
6717.01 2334
6717.79 2354
6718.56 2351
6719.34 2337
6720.11 2325
6720.88 2261
6721.66 2349
6722.43 2333
6723.20 2248
6723.98 2249
6724.75 2234
6725.53 2276
6726.30 2214
6727.07 2220
6727.85 2194
6728.62 2211
6729.40 2143
6730.17 2163
6730.95 2159
6731.72 2182
6732.49 2181
6733.27 2234
6734.04 2158
6734.82 2281
6735.59 2350
6736.37 2369
6737.14 2273
6737.92 2309
6738.69 2337
6739.47 2380
6740.24 2409
6741.01 2338
6741.79 2351
6742.56 2345
6743.34 2357
6744.11 2464
6744.89 2492
6745.67 2523
6746.44 2570
6747.22 2569
6747.99 2594
6748.77 2594
6749.54 2665
6750.32 2753
6751.09 2760
6751.87 2895
6752.64 2919
6753.42 2912
6754.19 2901
6754.97 2907
6755.75 2916
6756.52 2881
6757.30 2741
6758.07 2775
6758.85 2742
6759.63 2725
6760.40 2665
6761.18 2628
6761.95 2585
6762.73 2567
6763.51 2729
6764.28 2697
6765.06 2668
6765.83 2766
6766.61 2969
6767.39 2925
6768.16 2855
6768.94 2835
6769.72 2763
6770.49 2648
6771.27 2554
6772.05 2533
6772.82 2471
6773.60 2435
6774.38 2426
6775.15 2402
6775.93 2438
6776.71 2446
6777.48 2460
6778.26 2419
6779.04 2439
6779.82 2484
6780.59 2419
6781.37 2404
6782.15 2347
6782.92 2318
6783.70 2342
6784.48 2369
6785.26 2374
6786.03 2434
6786.81 2321
6787.59 2321
6788.37 2282
6789.14 2187
6789.92 2177
6790.70 2154
6791.48 2174
6792.25 2133
6793.03 2075
6793.81 2094
6794.59 2150
6795.37 2179
6796.14 2150
6796.92 2172
6797.70 2221
6798.48 2225
6799.26 2260
6800.04 2263
6800.81 2292
6801.59 2263
6802.37 2289
6803.15 2316
6803.93 2296
6804.71 2231
6805.48 2262
6806.26 2269
6807.04 2229
6807.82 2196
6808.60 2150
6809.38 2117
6810.16 2139
6810.94 2110
6811.71 2118
6812.49 2129
6813.27 2105
6814.05 2049
6814.83 2139
6815.61 2062
6816.39 2091
6817.17 2081
6817.95 2031
6818.73 2074
6819.51 2083
6820.29 2081
6821.07 2109
6821.84 2098
6822.62 2153
6823.40 2152
6824.18 2034
6824.96 2053
6825.74 2036
6826.52 2075
6827.30 2091
6828.08 2057
6828.86 2087
6829.64 2052
6830.42 2024
6831.20 2079
6831.98 2190
6832.76 2244
6833.54 2426
6834.32 2741
6835.10 3177
6835.88 3785
6836.66 4551
6837.44 5131
6838.22 5401
6839.01 5517
6839.79 5419
6840.57 5130
6841.35 4694
6842.13 4202
6842.91 3681
6843.69 3381
6844.47 3051
6845.25 2859
6846.03 2817
6846.81 2780
6847.59 2801
6848.37 2979
6849.16 3176
6849.94 3260
6850.72 3253
6851.50 3225
6852.28 3207
6853.06 3025
6853.84 2903
6854.62 2793
6855.41 2635
6856.19 2499
6856.97 2429
6857.75 2334
6858.53 2237
6859.31 2148
6860.10 2169
6860.88 2154
6861.66 2130
6862.44 2110
6863.22 2147
6864.00 2186
6864.79 2244
6865.57 2272
6866.35 2329
6867.13 2315
6867.91 2371
6868.70 2388
6869.48 2323
6870.26 2256
6871.04 2304
6871.83 2407
6872.61 2463
6873.39 2482
6874.17 2528
6874.96 2586
6875.74 2675
6876.52 2702
6877.30 2784
6878.09 2968
6878.87 3085
6879.65 3250
6880.43 3426
6881.22 3493
6882.00 3635
6882.78 3609
6883.57 3548
6884.35 3537
6885.13 3618
6885.92 3799
6886.70 4058
6887.48 4254
6888.27 4417
6889.05 4321
6889.83 4105
6890.62 3999
6891.40 3747
6892.18 3447
6892.97 3261
6893.75 3148
6894.53 3044
6895.32 2966
6896.10 2875
6896.88 2820
6897.67 2813
6898.45 2807
6899.24 2759
6900.02 2837
6900.80 2811
6901.59 2778
6902.37 2716
6903.16 2730
6903.94 2685
6904.73 2715
6905.51 2707
6906.29 2673
6907.08 2642
6907.86 2597
6908.65 2622
6909.43 2593
6910.22 2520
6911.00 2546
6911.79 2542
6912.57 2524
6913.35 2577
6914.14 2647
6914.92 2612
6915.71 2588
6916.49 2595
6917.28 2610
6918.06 2615
6918.85 2665
6919.63 2586
6920.42 2522
6921.20 2596
6921.99 2578
6922.78 2664
6923.56 2718
6924.35 2774
6925.13 2842
6925.92 2882
6926.70 2969
6927.49 2889
6928.27 2911
6929.06 2885
6929.84 2998
6930.63 2963
6931.42 2920
6932.20 2895
6932.99 2877
6933.77 2908
6934.56 2988
6935.35 3015
6936.13 3118
6936.92 3221
6937.70 3307
6938.49 3512
6939.28 3771
6940.06 4067
6940.85 4270
6941.63 4455
6942.42 4609
6943.21 4690
6943.99 4720
6944.78 4781
6945.57 4864
6946.35 4890
6947.14 4958
6947.93 5013
6948.71 4991
6949.50 4905
6950.29 4840
6951.07 4599
6951.86 4502
6952.65 4336
6953.44 4217
6954.22 4155
6955.01 4093
6955.80 4087
6956.58 4167
6957.37 4094
6958.16 4133
6958.95 4137
6959.73 4118
6960.52 4092
6961.31 4186
6962.09 4425
6962.88 4553
6963.67 4611
6964.46 4812
6965.25 5134
6966.03 5414
6966.82 5689
6967.61 5957
6968.40 6099
6969.18 6321
6969.97 6302
6970.76 6273
6971.55 6321
6972.34 6219
6973.12 6138
6973.91 6019
6974.70 6047
6975.49 6175
6976.28 6320
6977.07 6520
6977.85 6806
6978.64 7281
6979.43 8115
6980.22 9422
6981.01 11565
6981.80 14692
6982.59 18557
6983.37 22466
6984.16 25594
6984.95 27670
6985.74 28591
6986.53 27966
6987.32 26035
6988.11 23578
6988.90 20294
6989.69 17257
6990.47 14443
6991.26 12127
6992.05 10089
6992.84 8496
6993.63 7334
6994.42 6387
6995.21 5709
6996.00 5196
6996.79 4785
6997.58 4469
6998.37 4433
6999.16 4259
6999.95 4137
7000.74 4045
7001.53 3996
7002.32 3805
7003.11 3585
7003.90 3461
7004.69 3344
7005.48 3243
7006.27 3037
7007.06 3019
7007.85 3065
7008.64 3138
7009.43 3294
7010.22 3412
7011.01 3520
7011.80 3732
7012.59 3796
7013.38 3860
7014.17 3958
7014.96 3878
7015.75 3735
7016.54 3630
7017.33 3626
7018.12 3587
7018.91 3744
7019.70 3898
7020.49 4055
7021.28 4221
7022.07 4468
7022.87 4695
7023.66 4808
7024.45 4956
7025.24 5005
7026.03 5220
7026.82 5075
7027.61 4928
7028.40 4926
7029.19 4726
7029.99 4338
7030.78 4182
7031.57 4044
7032.36 3833
7033.15 3661
7033.94 3567
7034.74 3593
7035.53 3551
7036.32 3658
7037.11 3619
7037.90 3612
7038.69 3507
7039.49 3490
7040.28 3455
7041.07 3461
7041.86 3454
7042.65 3367
7043.45 3460
7044.24 3465
7045.03 3439
7045.82 3474
7046.61 3704
7047.41 3921
7048.20 4080
7048.99 4229
7049.78 4288
7050.58 4441
7051.37 4347
7052.16 4213
7052.95 3980
7053.75 3777
7054.54 3628
7055.33 3600
7056.13 3652
7056.92 3652
7057.71 3669
7058.50 3717
7059.30 3696
7060.09 3637
7060.88 3658
7061.68 3499
7062.47 3424
7063.26 3400
7064.06 3295
7064.85 3191
7065.64 3249
7066.44 3182
7067.23 3055
7068.02 2971
7068.82 3020
7069.61 2870
7070.40 2769
7071.20 2766
7071.99 2656
7072.78 2652
7073.58 2599
7074.37 2570
7075.17 2590
7075.96 2569
7076.75 2496
7077.55 2517
7078.34 2468
7079.14 2443
7079.93 2416
7080.72 2450
7081.52 2454
7082.31 2376
7083.11 2354
7083.90 2355
7084.70 2388
7085.49 2322
7086.28 2409
7087.08 2394
7087.87 2399
7088.67 2316
7089.46 2212
7090.26 2202
7091.05 2176
7091.85 2150
7092.64 2167
7093.44 2145
7094.23 2200
7095.03 2173
7095.82 2066
7096.62 2001
7097.41 2030
7098.21 2057
7099.00 2037
7099.80 1987
7100.59 2008
7101.39 1994
7102.18 2028
7102.98 2032
7103.77 1968
7104.57 1926
7105.37 1847
7106.16 1917
7106.96 1885
7107.75 1840
7108.55 1892
7109.34 1866
7110.14 1855
7110.94 1862
7111.73 1869
7112.53 1848
7113.32 1854
7114.12 1900
7114.92 1875
7115.71 1850
7116.51 1808
7117.30 1842
7118.10 1831
7118.90 1829
7119.69 1782
7120.49 1784
7121.29 1800
7122.08 1753
7122.88 1775
7123.68 1819
7124.47 1827
7125.27 1850
7126.07 1826
7126.86 1825
7127.66 1902
7128.46 1971
7129.25 1986
7130.05 2016
7130.85 2009
7131.64 1969
7132.44 1891
7133.24 1872
7134.04 1854
7134.83 1798
7135.63 1781
7136.43 1788
7137.23 1727
7138.02 1793
7138.82 1713
7139.62 1735
7140.42 1715
7141.21 1628
7142.01 1656
7142.81 1641
7143.61 1644
7144.40 1657
7145.20 1615
7146.00 1553
7146.80 1554
7147.59 1532
7148.39 1538
7149.19 1523
7149.99 1535
7150.79 1540
7151.59 1556
7152.38 1543
7153.18 1607
7153.98 1665
7154.78 1702
7155.58 1734
7156.38 1703
7157.17 1693
7157.97 1724
7158.77 1733
7159.57 1651
7160.37 1606
7161.17 1543
7161.97 1570
7162.76 1527
7163.56 1445
7164.36 1471
7165.16 1481
7165.96 1469
7166.76 1489
7167.56 1521
7168.36 1495
7169.16 1493
7169.96 1499
7170.75 1456
7171.55 1447
7172.35 1432
7173.15 1489
7173.95 1441
7174.75 1427
7175.55 1414
7176.35 1380
7177.15 1431
7177.95 1406
7178.75 1444
7179.55 1451
7180.35 1407
7181.15 1418
7181.95 1443
7182.75 1574
7183.55 1599
7184.35 1578
7185.15 1521
7185.95 1451
7186.75 1496
7187.55 1465
7188.35 1398
7189.15 1419
7189.95 1415
7190.75 1401
7191.55 1388
7192.35 1351
7193.15 1358
7193.95 1351
7194.75 1367
7195.55 1324
7196.35 1358
7197.15 1357
7197.95 1338
7198.76 1387
7199.56 1341
7200.36 1323
7201.16 1356
7201.96 1356
7202.76 1375
7203.56 1362
7204.36 1381
7205.16 1328
7205.96 1326
7206.77 1406
7207.57 1382
7208.37 1411
7209.17 1414
7209.97 1490
7210.77 1492
7211.57 1516
7212.38 1488
7213.18 1498
7213.98 1522
7214.78 1544
7215.58 1505
7216.38 1481
7217.19 1456
7217.99 1491
7218.79 1492
7219.59 1550
7220.39 1509
7221.20 1505
7222.00 1476
7222.80 1489
7223.60 1480
7224.40 1459
7225.21 1491
7226.01 1474
7226.81 1498
7227.61 1529
7228.42 1493
7229.22 1480
7230.02 1479
7230.82 1545
7231.63 1670
7232.43 1736
7233.23 1826
7234.03 1997
7234.84 2093
7235.64 2137
7236.44 2215
7237.25 2194
7238.05 2084
7238.85 2015
7239.65 1914
7240.46 1772
7241.26 1711
7242.06 1651
7242.87 1619
7243.67 1570
7244.47 1539
7245.28 1514
7246.08 1509
7246.88 1479
7247.69 1465
7248.49 1408
7249.30 1435
7250.10 1422
7250.90 1417
7251.71 1459
7252.51 1470
7253.31 1429
7254.12 1408
7254.92 1466
7255.73 1394
7256.53 1381
7257.33 1388
7258.14 1429
7258.94 1359
7259.75 1405
7260.55 1376
7261.35 1402
7262.16 1395
7262.96 1387
7263.77 1466
7264.57 1482
7265.38 1479
7266.18 1456
7266.99 1446
7267.79 1489
7268.59 1482
7269.40 1437
7270.20 1463
7271.01 1553
7271.81 1488
7272.62 1476
7273.42 1532
7274.23 1552
7275.03 1568
7275.84 1570
7276.64 1555
7277.45 1600
7278.25 1624
7279.06 1738
7279.86 1862
7280.67 2047
7281.48 2355
7282.28 2636
7283.09 2954
7283.89 3012
7284.70 3008
7285.50 3011
7286.31 2794
7287.11 2679
7287.92 2555
7288.73 2289
7289.53 2038
7290.34 1911
7291.14 1816
7291.95 1721
7292.76 1637
7293.56 1570
7294.37 1534
7295.17 1545
7295.98 1526
7296.79 1524
7297.59 1570
7298.40 1535
7299.21 1587
7300.01 1562
7300.82 1545
7301.62 1555
7302.43 1571
7303.24 1604
7304.04 1601
7304.85 1675
7305.66 1535
7306.46 1561
7307.27 1608
7308.08 1621
7308.89 1572
7309.69 1642
7310.50 1631
7311.31 1683
7312.11 1651
7312.92 1675
7313.73 1704
7314.53 1791
7315.34 1841
7316.15 1961
7316.96 2144
7317.76 2278
7318.57 2493
7319.38 2637
7320.19 2633
7320.99 2729
7321.80 2620
7322.61 2478
7323.42 2379
7324.22 2261
7325.03 2109
7325.84 1960
7326.65 1949
7327.46 1809
7328.26 1708
7329.07 1647
7329.88 1617
7330.69 1582
7331.50 1589
7332.30 1605
7333.11 1585
7333.92 1544
7334.73 1635
7335.54 1613
7336.35 1694
7337.15 1687
7337.96 1706
7338.77 1750
7339.58 1728
7340.39 1746
7341.20 1734
7342.01 1681
7342.82 1649
7343.62 1661
7344.43 1657
7345.24 1580
7346.05 1521
7346.86 1471
7347.67 1490
7348.48 1512
7349.29 1499
7350.10 1519
7350.91 1494
7351.71 1469
7352.52 1508
7353.33 1450
7354.14 1450
7354.95 1511
7355.76 1544
7356.57 1576
7357.38 1686
7358.19 1696
7359.00 1793
7359.81 1797
7360.62 1850
7361.43 1883
7362.24 1804
7363.05 1789
7363.86 1767
7364.67 1702
7365.48 1687
7366.29 1614
7367.10 1629
7367.91 1640
7368.72 1626
7369.53 1515
7370.34 1528
7371.15 1564
7371.96 1544
7372.77 1540
7373.58 1546
7374.39 1559
7375.20 1488
7376.01 1546
7376.82 1628
7377.63 1782
7378.45 1928
7379.26 1981
7380.07 2046
7380.88 2025
7381.69 2062
7382.50 2047
7383.31 2016
7384.12 1886
7384.93 1860
7385.74 1788
7386.56 1654
7387.37 1601
7388.18 1573
7388.99 1546
7389.80 1454
7390.61 1432
7391.42 1395
7392.24 1341
7393.05 1352
7393.86 1309
7394.67 1323
7395.48 1355
7396.29 1382
7397.10 1367
7397.92 1347
7398.73 1420
7399.54 1381
7400.35 1388
7401.16 1389
7401.98 1332
7402.79 1339
7403.60 1351
7404.41 1367
7405.23 1316
7406.04 1268
7406.85 1291
7407.66 1289
7408.47 1250
7409.29 1230
7410.10 1267
7410.91 1315
7411.72 1302
7412.54 1262
7413.35 1241
7414.16 1252
7414.98 1201
7415.79 1198
7416.60 1252
7417.41 1266
7418.23 1210
7419.04 1235
7419.85 1198
7420.67 1169
7421.48 1189
7422.29 1214
7423.11 1189
7423.92 1212
7424.73 1206
7425.54 1185
7426.36 1185
7427.17 1232
7427.99 1197
7428.80 1195
7429.61 1148
7430.43 1178
7431.24 1175
7432.05 1194
7432.87 1151
7433.68 1205
7434.49 1222
7435.31 1212
7436.12 1211
7436.94 1255
7437.75 1231
7438.56 1266
7439.38 1211
7440.19 1229
7441.01 1198
7441.82 1179
7442.64 1196
7443.45 1148
7444.26 1091
7445.08 1123
7445.89 1142
7446.71 1174
7447.52 1149
7448.34 1099
7449.15 1090
7449.97 1140
7450.78 1121
7451.59 1083
7452.41 1149
7453.22 1143
7454.04 1172
7454.85 1180
7455.67 1110
7456.48 1128
7457.30 1111
7458.11 1059
7458.93 1090
7459.74 1111
7460.56 1059
7461.38 1093
7462.19 1118
7463.01 1103
7463.82 1107
7464.64 1105
7465.45 1050
7466.27 1095
7467.08 1111
7467.90 1081
7468.72 1063
7469.53 1100
7470.35 1087
7471.16 1074
7471.98 1081
7472.79 1121
7473.61 1150
7474.43 1128
7475.24 1102
7476.06 1114
7476.87 1150
7477.69 1120
7478.51 1150
7479.32 1106
7480.14 1076
7480.96 1115
7481.77 1122
7482.59 1070
7483.41 1106
7484.22 1087
7485.04 1090
7485.85 1124
7486.67 1103
7487.49 1075
7488.31 1066
7489.12 1054
7489.94 1090
7490.76 1076
7491.57 1124
7492.39 1075
7493.21 1078
7494.02 1086
7494.84 1077
7495.66 1084
7496.48 1106
7497.29 1126
7498.11 1104
7498.93 1101
7499.74 1089
7500.56 1107
7501.38 1077
7502.20 1096
7503.01 1144
7503.83 1115
7504.65 1141
7505.47 1110
7506.29 1083
7507.10 1105
7507.92 1066
7508.74 1034
7509.56 1043
7510.37 1058
7511.19 1089
7512.01 1088
7512.83 1086
7513.65 1083
7514.47 1119
7515.28 1058
7516.10 1092
7516.92 1069
7517.74 1104
7518.56 1105
7519.38 1128
7520.19 1088
7521.01 1097
7521.83 1101
7522.65 1148
7523.47 1197
7524.29 1184
7525.11 1196
7525.92 1135
7526.74 1123
7527.56 1218
7528.38 1201
7529.20 1153
7530.02 1188
7530.84 1216
7531.66 1183
7532.48 1192
7533.30 1270
7534.12 1211
7534.93 1157
7535.75 1155
7536.57 1151
7537.39 1164
7538.21 1177
7539.03 1187
7539.85 1143
7540.67 1166
7541.49 1171
7542.31 1159
7543.13 1158
7543.95 1203
7544.77 1181
7545.59 1176
7546.41 1173
7547.23 1158
7548.05 1172
7548.87 1126
7549.69 1163
7550.51 1163
7551.33 1158
7552.15 1167
7552.97 1151
7553.79 1141
7554.61 1139
7555.43 1203
7556.25 1159
7557.07 1192
7557.89 1219
7558.71 1211
7559.53 1229
7560.36 1246
7561.18 1222
7562.00 1275
7562.82 1273
7563.64 1239
7564.46 1225
7565.28 1222
7566.10 1204
7566.92 1229
7567.74 1216
7568.56 1233
7569.39 1228
7570.21 1254
7571.03 1273
7571.85 1276
7572.67 1324
7573.49 1261
7574.31 1342
7575.14 1282
7575.96 1285
7576.78 1341
7577.60 1283
7578.42 1323
7579.24 1344
7580.06 1360
7580.89 1336
7581.71 1250
7582.53 1305
7583.35 1374
7584.17 1400
7585.00 1389
7585.82 1407
7586.64 1406
7587.46 1407
7588.29 1487
7589.11 1461
7589.93 1436
7590.75 1456
7591.57 1450
7592.40 1462
7593.22 1496
7594.04 1452
7594.86 1528
7595.69 1565
7596.51 1549
7597.33 1575
7598.15 1579
7598.98 1603
7599.80 1582
7600.62 1625
7601.45 1727
7602.27 1731
7603.09 1730
7603.92 1684
7604.74 1684
7605.56 1725
7606.38 1677
7607.21 1711
7608.03 1729
7608.85 1681
7609.68 1661
7610.50 1645
7611.32 1662
7612.15 1701
7612.97 1779
7613.80 1840
7614.62 1858
7615.44 1941
7616.27 2109
7617.09 2190
7617.91 2228
7618.74 2277
7619.56 2218
7620.39 2189
7621.21 2118
7622.03 2088
7622.86 2124
7623.68 2064
7624.51 2065
7625.33 2070
7626.15 2101
7626.98 2092
7627.80 2213
7628.63 2309
7629.45 2379
7630.28 2505
7631.10 2553
7631.93 2573
7632.75 2479
7633.58 2382
7634.40 2225
7635.22 2128
7636.05 2011
7636.87 1903
7637.70 1825
7638.52 1736
7639.35 1685
7640.17 1629
7641.00 1608
7641.82 1607
7642.65 1637
7643.47 1756
7644.30 1744
7645.13 1805
7645.95 1871
7646.78 1993
7647.60 2018
7648.43 2073
7649.25 2028
7650.08 1974
7650.90 2014
7651.73 1922
7652.55 1875
7653.38 1780
7654.21 1716
7655.03 1595
7655.86 1618
7656.68 1519
7657.51 1494
7658.34 1461
7659.16 1387
7659.99 1359
7660.81 1403
7661.64 1370
7662.47 1343
7663.29 1410
7664.12 1370
7664.95 1416
7665.77 1369
7666.60 1394
7667.42 1373
7668.25 1374
7669.08 1334
7669.90 1312
7670.73 1261
7671.56 1216
7672.38 1242
7673.21 1249
7674.04 1309
7674.87 1290
7675.69 1275
7676.52 1266
7677.35 1317
7678.17 1248
7679.00 1250
7679.83 1285
7680.65 1304
7681.48 1307
7682.31 1319
7683.14 1403
7683.96 1376
7684.79 1392
7685.62 1395
7686.45 1388
7687.27 1383
7688.10 1411
7688.93 1383
7689.76 1355
7690.58 1403
7691.41 1383
7692.24 1352
7693.07 1459
7693.90 1467
7694.72 1503
7695.55 1588
7696.38 1651
7697.21 1646
7698.04 1672
7698.86 1636
7699.69 1606
7700.52 1545
7701.35 1487
7702.18 1524
7703.01 1426
7703.83 1463
7704.66 1359
7705.49 1277
7706.32 1297
7707.15 1295
7707.98 1276
7708.81 1312
7709.63 1309
7710.46 1252
7711.29 1248
7712.12 1257
7712.95 1234
7713.78 1210
7714.61 1237
7715.44 1205
7716.27 1205
7717.10 1233
7717.93 1239
7718.75 1222
7719.58 1228
7720.41 1176
7721.24 1196
7722.07 1264
7722.90 1258
7723.73 1227
7724.56 1225
7725.39 1262
7726.22 1323
7727.05 1343
7727.88 1309
7728.71 1363
7729.54 1341
7730.37 1339
7731.20 1316
7732.03 1344
7732.86 1208
7733.69 1263
7734.52 1254
7735.35 1233
7736.18 1204
7737.01 1159
7737.84 1144
7738.67 1179
7739.50 1147
7740.33 1181
7741.16 1182
7741.99 1201
7742.82 1281
7743.65 1362
7744.48 1415
7745.31 1505
7746.14 1559
7746.98 1599
7747.81 1628
7748.64 1636
7749.47 1583
7750.30 1534
7751.13 1463
7751.96 1359
7752.79 1311
7753.62 1214
7754.45 1169
7755.29 1132
7756.12 1154
7756.95 1147
7757.78 1121
7758.61 1143
7759.44 1107
7760.27 1110
7761.11 1101
7761.94 1154
7762.77 1077
7763.60 1063
7764.43 1105
7765.26 1090
7766.10 1071
7766.93 1140
7767.76 1123
7768.59 1109
7769.42 1122
7770.26 1087
7771.09 1056
7771.92 1111
7772.75 1141
7773.58 1126
7774.42 1109
7775.25 1149
7776.08 1136
7776.91 1112
7777.75 1118
7778.58 1099
7779.41 1129
7780.24 1098
7781.08 1110
7781.91 1132
7782.74 1144
7783.57 1080
7784.41 1148
7785.24 1161
7786.07 1121
7786.91 1136
7787.74 1178
7788.57 1140
7789.40 1140
7790.24 1183
7791.07 1177
7791.90 1187
7792.74 1189
7793.57 1136
7794.40 1151
7795.24 1164
7796.07 1179
7796.90 1215
7797.74 1185
7798.57 1220
7799.40 1282
7800.24 1241
7801.07 1276
7801.91 1279
7802.74 1294
7803.57 1252
7804.41 1286
7805.24 1317
7806.07 1304
7806.91 1298
7807.74 1303
7808.58 1312
7809.41 1419
7810.25 1434
7811.08 1453
7811.91 1507
7812.75 1588
7813.58 1642
7814.42 1612
7815.25 1690
7816.09 1693
7816.92 1691
7817.75 1654
7818.59 1643
7819.42 1664
7820.26 1643
7821.09 1734
7821.93 1814
7822.76 1812
7823.60 1841
7824.43 1807
7825.27 1800
7826.10 1777
7826.94 1644
7827.77 1632
7828.61 1586
7829.44 1591
7830.28 1576
7831.11 1631
7831.95 1585
7832.78 1607
7833.62 1654
7834.46 1667
7835.29 1674
7836.13 1626
7836.96 1574
7837.80 1485
7838.63 1486
7839.47 1416
7840.31 1387
7841.14 1411
7841.98 1377
7842.81 1388
7843.65 1381
7844.48 1323
7845.32 1337
7846.16 1340
7846.99 1371
7847.83 1292
7848.67 1264
7849.50 1249
7850.34 1293
7851.17 1292
7852.01 1288
7852.85 1397
7853.68 1325
7854.52 1290
7855.36 1323
7856.19 1330
7857.03 1374
7857.87 1431
7858.70 1394
7859.54 1400
7860.38 1412
7861.21 1379
7862.05 1362
7862.89 1386
7863.72 1413
7864.56 1348
7865.40 1393
7866.24 1382
7867.07 1368
7867.91 1426
7868.75 1429
7869.59 1445
7870.42 1468
7871.26 1453
7872.10 1476
7872.94 1553
7873.77 1558
7874.61 1642
7875.45 1796
7876.29 1936
7877.12 1991
7877.96 2034
7878.80 2044
7879.64 2120
7880.47 2154
7881.31 2063
7882.15 2060
7882.99 1992
7883.83 1920
7884.66 1841
7885.50 1791
7886.34 1723
7887.18 1731
7888.02 1726
7888.86 1764
7889.69 1802
7890.53 1889
7891.37 1899
7892.21 1897
7893.05 1853
7893.89 1778
7894.73 1663
7895.56 1606
7896.40 1581
7897.24 1562
7898.08 1517
7898.92 1490
7899.76 1444
7900.60 1414
7901.44 1406
7902.28 1428
7903.12 1365
7903.95 1335
7904.79 1374
7905.63 1389
7906.47 1379
7907.31 1365
7908.15 1363
7908.99 1362
7909.83 1360
7910.67 1343
7911.51 1360
7912.35 1395
7913.19 1423
7914.03 1489
7914.87 1456
7915.71 1544
7916.55 1644
7917.39 1665
7918.23 1670
7919.07 1646
7919.91 1665
7920.75 1621
7921.59 1522
7922.43 1495
7923.27 1413
7924.11 1340
7924.95 1322
7925.79 1280
7926.63 1230
7927.47 1238
7928.31 1227
7929.15 1196
7929.99 1210
7930.83 1165
7931.67 1188
7932.51 1160
7933.35 1176
7934.19 1176
7935.04 1147
7935.88 1140
7936.72 1147
7937.56 1193
7938.40 1204
7939.24 1183
7940.08 1164
7940.92 1195
7941.76 1233
7942.60 1206
7943.45 1188
7944.29 1162
7945.13 1241
7945.97 1224
7946.81 1193
7947.65 1241
7948.49 1263
7949.34 1214
7950.18 1260
7951.02 1277
7951.86 1303
7952.70 1338
7953.54 1403
7954.39 1435
7955.23 1456
7956.07 1460
7956.91 1437
7957.75 1354
7958.60 1358
7959.44 1322
7960.28 1313
7961.12 1311
7961.96 1266
7962.81 1310
7963.65 1323
7964.49 1352
7965.33 1371
7966.18 1368
7967.02 1454
7967.86 1454
7968.70 1388
7969.55 1304
7970.39 1299
7971.23 1277
7972.08 1244
7972.92 1230
7973.76 1195
7974.60 1139
7975.45 1108
7976.29 1112
7977.13 1070
7977.98 1100
7978.82 1081
7979.66 1067
7980.51 1048
7981.35 1077
7982.19 1081
7983.04 1068
7983.88 1054
7984.72 1012
7985.57 991
7986.41 1005
7987.25 1022
7988.10 1016
7988.94 1000
7989.78 981
7990.63 968
7991.47 997
7992.32 985
7993.16 971
7994.00 955
7994.85 945
7995.69 926
7996.54 927
7997.38 917
7998.22 960
7999.07 954
7999.91 917
8000.76 895
8001.60 920
8002.45 846
8003.29 866
8004.13 909
8004.98 867
8005.82 842
8006.67 867
8007.51 844
8008.36 863
8009.20 854
8010.05 847
8010.89 821
8011.74 832
8012.58 857
8013.43 889
8014.27 861
8015.12 880
8015.96 848
8016.81 862
8017.65 905
8018.50 840
8019.34 889
8020.19 872
8021.03 822
8021.88 847
8022.72 827
8023.57 832
8024.41 870
8025.26 836
8026.11 867
8026.95 841
8027.80 789
8028.64 813
8029.49 837
8030.33 837
8031.18 821
8032.03 813
8032.87 831
8033.72 822
8034.56 809
8035.41 803
8036.26 836
8037.10 885
8037.95 858
8038.80 875
8039.64 867
8040.49 832
8041.34 862
8042.18 841
8043.03 836
8043.87 835
8044.72 845
8045.57 873
8046.41 839
8047.26 835
8048.11 834
8048.96 869
8049.80 848
8050.65 834
8051.50 851
8052.34 893
8053.19 864
8054.04 837
8054.88 845
8055.73 824
8056.58 809
8057.43 853
8058.27 793
8059.12 792
8059.97 820
8060.82 827
8061.66 791
8062.51 806
8063.36 804
8064.21 829
8065.05 787
8065.90 754
8066.75 779
8067.60 759
8068.44 753
8069.29 746
8070.14 788
8070.99 775
8071.84 805
8072.68 766
8073.53 764
8074.38 762
8075.23 786
8076.08 793
8076.93 785
8077.77 755
8078.62 759
8079.47 797
8080.32 780
8081.17 815
8082.02 760
8082.87 742
8083.71 772
8084.56 768
8085.41 771
8086.26 810
8087.11 778
8087.96 798
8088.81 794
8089.66 772
8090.51 760
8091.35 734
8092.20 806
8093.05 778
8093.90 786
8094.75 749
8095.60 739
8096.45 723
8097.30 786
8098.15 774
8099.00 761
8099.85 760
8100.70 749
8101.55 812
8102.40 788
8103.25 777
8104.10 775
8104.95 771
8105.80 779
8106.65 784
8107.50 793
8108.35 776
8109.20 784
8110.05 826
8110.90 809
8111.75 787
8112.60 765
8113.45 772
8114.30 788
8115.15 779
8116.00 784
8116.85 820
8117.70 841
8118.55 874
8119.40 833
8120.25 853
8121.10 880
8121.95 910
8122.80 897
8123.65 826
8124.50 865
8125.35 863
8126.20 901
8127.06 861
8127.91 871
8128.76 927
8129.61 937
8130.46 924
8131.31 909
8132.16 903
8133.01 907
8133.86 923
8134.72 884
8135.57 901
8136.42 900
8137.27 869
8138.12 858
8138.97 887
8139.83 905
8140.68 861
8141.53 870
8142.38 872
8143.23 932
8144.08 929
8144.94 913
8145.79 933
8146.64 893
8147.49 911
8148.34 991
8149.20 946
8150.05 968
8150.90 985
8151.75 1075
8152.60 1171
8153.46 1120
8154.31 1118
8155.16 1211
8156.01 1188
8156.87 1113
8157.72 1072
8158.57 1060
8159.42 1046
8160.28 992
8161.13 936
8161.98 900
8162.84 889
8163.69 883
8164.54 879
8165.39 889
8166.25 870
8167.10 873
8167.95 877
8168.81 865
8169.66 843
8170.51 836
8171.37 862
8172.22 851
8173.07 839
8173.93 852
8174.78 820
8175.63 809
8176.49 814
8177.34 793
8178.19 756
8179.05 766
8179.90 760
8180.76 774
8181.61 776
8182.46 757
8183.32 793
8184.17 761
8185.02 741
8185.88 783
8186.73 784
8187.59 777
8188.44 780
8189.30 747
8190.15 764
8191.00 802
8191.86 837
8192.71 789
8193.57 807
8194.42 849
8195.28 820
8196.13 805
8196.99 768
8197.84 749
8198.69 776
8199.55 758
8200.40 781
8201.26 724
8202.11 811
8202.97 764
8203.82 775
8204.68 791
8205.53 774
8206.39 780
8207.24 779
8208.10 784
8208.95 790
8209.81 794
8210.67 792
8211.52 788
8212.38 816
8213.23 804
8214.09 802
8214.94 821
8215.80 898
8216.65 865
8217.51 821
8218.37 849
8219.22 841
8220.08 823
8220.93 828
8221.79 800
8222.64 788
8223.50 816
8224.36 804
8225.21 839
8226.07 832
8226.92 779
8227.78 796
8228.64 786
8229.49 760
8230.35 779
8231.21 760
8232.06 760
8232.92 779
8233.78 759
8234.63 734
8235.49 736
8236.35 765
8237.20 768
8238.06 738
8238.92 740
8239.77 727
8240.63 727
8241.49 716
8242.34 720
8243.20 717
8244.06 738
8244.91 746
8245.77 696
8246.63 739
8247.49 694
8248.34 704
8249.20 739
8250.06 718
8250.92 738
8251.77 726
8252.63 705
8253.49 730
8254.35 713
8255.20 733
8256.06 746
8256.92 707
8257.78 738
8258.63 734
8259.49 724
8260.35 706
8261.21 703
8262.07 715
8262.92 691
8263.78 724
8264.64 694
8265.50 706
8266.36 757
8267.22 765
8268.07 740
8268.93 723
8269.79 760
8270.65 776
8271.51 773
8272.37 745
8273.22 749
8274.08 742
8274.94 731
8275.80 757
8276.66 737
8277.52 769
8278.38 768
8279.24 761
8280.09 775
8280.95 746
8281.81 727
8282.67 741
8283.53 758
8284.39 750
8285.25 743
8286.11 791
8286.97 782
8287.83 732
8288.69 744
8289.55 746
8290.41 791
8291.26 789
8292.12 739
8292.98 764
8293.84 737
8294.70 797
8295.56 766
8296.42 777
8297.28 714
8298.14 747
8299.00 736
8299.86 742
8300.72 756
8301.58 770
8302.44 729
8303.30 750
8304.16 745
8305.02 766
8305.88 777
8306.74 742
8307.60 771
8308.46 731
8309.33 760
8310.19 767
8311.05 738
8311.91 769
8312.77 731
8313.63 704
8314.49 716
8315.35 738
8316.21 745
8317.07 714
8317.93 720
8318.79 741
8319.65 743
8320.52 750
8321.38 741
8322.24 730
8323.10 731
8323.96 708
8324.82 707
8325.68 728
8326.54 741
8327.41 752
8328.27 719
8329.13 723
8329.99 745
8330.85 761
8331.71 719
8332.57 718
8333.44 732
8334.30 717
8335.16 716
8336.02 765
8336.88 725
8337.75 738
8338.61 779
8339.47 766
8340.33 745
8341.19 781
8342.06 767
8342.92 816
8343.78 791
8344.64 798
8345.50 743
8346.37 770
8347.23 791
8348.09 778
8348.95 778
8349.82 773
8350.68 764
8351.54 789
8352.40 785
8353.27 797
8354.13 768
8354.99 751
8355.86 778
8356.72 809
8357.58 768
8358.45 755
8359.31 758
8360.17 780
8361.03 806
8361.90 744
8362.76 755
8363.62 802
8364.49 802
8365.35 794
8366.21 800
8367.08 770
8367.94 780
8368.80 745
8369.67 757
8370.53 784
8371.40 784
8372.26 799
8373.12 817
8373.99 787
8374.85 772
8375.71 798
8376.58 798
8377.44 824
8378.31 810
8379.17 837
8380.03 809
8380.90 842
8381.76 855
8382.63 837
8383.49 857
8384.36 848
8385.22 853
8386.08 907
8386.95 882
8387.81 867
8388.68 883
8389.54 841
8390.41 861
8391.27 884
8392.14 873
8393.00 859
8393.87 918
8394.73 857
8395.60 882
8396.46 876
8397.33 859
8398.19 873
8399.06 877
8399.92 882
8400.79 895
8401.65 906
8402.52 945
8403.38 914
8404.25 935
8405.11 930
8405.98 957
8406.84 977
8407.71 980
8408.58 964
8409.44 979
8410.31 1014
8411.17 1007
8412.04 1040
8412.90 1017
8413.77 1033
8414.64 1000
8415.50 990
8416.37 987
8417.23 1027
8418.10 1044
8418.97 1037
8419.83 1050
8420.70 1065
8421.56 1092
8422.43 1099
8423.30 1140
8424.16 1135
8425.03 1132
8425.90 1127
8426.76 1181
8427.63 1216
8428.50 1265
8429.36 1232
8430.23 1224
8431.10 1257
8431.96 1277
8432.83 1269
8433.70 1279
8434.56 1294
8435.43 1345
8436.30 1371
8437.16 1441
8438.03 1487
8438.90 1532
8439.77 1526
8440.63 1505
8441.50 1598
8442.37 1581
8443.24 1550
8444.10 1604
8444.97 1590
8445.84 1635
8446.71 1652
8447.57 1642
8448.44 1656
8449.31 1765
8450.18 1962
8451.04 2235
8451.91 2476
8452.78 2862
8453.65 3368
8454.52 3672
8455.38 3840
8456.25 3808
8457.12 3735
8457.99 3555
8458.86 3314
8459.72 2993
8460.59 2765
8461.46 2494
8462.33 2302
8463.20 2053
8464.07 1936
8464.93 1812
8465.80 1720
8466.67 1647
8467.54 1560
8468.41 1502
8469.28 1465
8470.15 1448
8471.02 1389
8471.88 1410
8472.75 1343
8473.62 1369
8474.49 1425
8475.36 1406
8476.23 1392
8477.10 1387
8477.97 1432
8478.84 1472
8479.71 1532
8480.58 1532
8481.44 1534
8482.31 1541
8483.18 1554
8484.05 1566
8484.92 1531
8485.79 1511
8486.66 1463
8487.53 1388
8488.40 1398
8489.27 1357
8490.14 1414
8491.01 1418
8491.88 1450
8492.75 1448
8493.62 1447
8494.49 1383
8495.36 1433
8496.23 1453
8497.10 1375
8497.97 1445
8498.84 1333
8499.71 1316
8500.58 1310
8501.45 1299
8502.32 1353
8503.19 1332
8504.06 1282
8504.93 1285
8505.80 1328
8506.67 1359
8507.55 1390
8508.42 1387
8509.29 1349
8510.16 1302
8511.03 1355
8511.90 1369
8512.77 1424
8513.64 1464
8514.51 1404
8515.38 1435
8516.25 1492
8517.13 1454
8518.00 1525
8518.87 1538
8519.74 1557
8520.61 1667
8521.48 1708
8522.35 1917
8523.23 2098
8524.10 2211
8524.97 2176
8525.84 2224
8526.71 2207
8527.58 2128
8528.46 2066
8529.33 1929
8530.20 1877
8531.07 1824
8531.94 1739
8532.81 1754
8533.69 1718
8534.56 1630
8535.43 1557
8536.30 1652
8537.18 1584
8538.05 1479
8538.92 1442
8539.79 1399
8540.66 1420
8541.54 1365
8542.41 1320
8543.28 1318
8544.15 1326
8545.03 1323
8545.90 1331
8546.77 1336
8547.64 1382
8548.52 1462
8549.39 1487
8550.26 1579
8551.14 1715
8552.01 1772
8552.88 1901
8553.76 1921
8554.63 1905
8555.50 1882
8556.37 1801
8557.25 1725
8558.12 1607
8558.99 1560
8559.87 1471
8560.74 1449
8561.61 1443
8562.49 1391
8563.36 1348
8564.24 1357
8565.11 1263
8565.98 1266
8566.86 1262
8567.73 1218
8568.60 1225
8569.48 1241
8570.35 1193
8571.23 1178
8572.10 1203
8572.97 1251
8573.85 1246
8574.72 1210
8575.60 1185
8576.47 1164
8577.34 1159
8578.22 1163
8579.09 1192
8579.97 1193
8580.84 1161
8581.72 1158
8582.59 1224
8583.47 1248
8584.34 1185
8585.21 1223
8586.09 1200
8586.96 1174
8587.84 1225
8588.71 1213
8589.59 1222
8590.46 1262
8591.34 1288
8592.21 1294
8593.09 1273
8593.96 1244
8594.84 1271
8595.71 1312
8596.59 1323
8597.46 1320
8598.34 1349
8599.22 1382
8600.09 1313
8600.97 1359
8601.84 1353
8602.72 1338
8603.59 1402
8604.47 1416
8605.34 1412
8606.22 1350
8607.10 1455
8607.97 1439
8608.85 1448
8609.72 1465
8610.60 1492
8611.47 1479
8612.35 1492
8613.23 1496
8614.10 1523
8614.98 1545
8615.86 1522
8616.73 1603
8617.61 1631
8618.48 1688
8619.36 1708
8620.24 1719
8621.11 1715
8621.99 1729
8622.87 1744
8623.74 1756
8624.62 1752
8625.50 1715
8626.37 1754
8627.25 1703
8628.13 1766
8629.00 1746
8629.88 1809
8630.76 1782
8631.64 1708
8632.51 1752
8633.39 1825
8634.27 1833
8635.14 1821
8636.02 1828
8636.90 1800
8637.78 1890
8638.65 1900
8639.53 1946
8640.41 1952
8641.29 2023
8642.16 2083
8643.04 2104
8643.92 2183
8644.80 2214
8645.67 2235
8646.55 2244
8647.43 2297
8648.31 2319
8649.18 2305
8650.06 2335
8650.94 2284
8651.82 2295
8652.70 2299
8653.58 2340
8654.45 2446
8655.33 2484
8656.21 2605
8657.09 2722
8657.97 2936
8658.84 3352
8659.72 3757
8660.60 4311
8661.48 4797
8662.36 5194
8663.24 5631
8664.12 5790
8664.99 5703
8665.87 5547
8666.75 5353
8667.63 4886
8668.51 4424
8669.39 3982
8670.27 3616
8671.15 3408
8672.03 3279
8672.91 3031
8673.78 2932
8674.66 2783
8675.54 2621
8676.42 2553
8677.30 2378
8678.18 2362
8679.06 2281
8679.94 2197
8680.82 2156
8681.70 2110
8682.58 2089
8683.46 2092
8684.34 2056
8685.22 2101
8686.10 2225
8686.98 2335
8687.86 2526
8688.74 2713
8689.62 2976
8690.50 3152
8691.38 3278
8692.26 3382
8693.14 3317
8694.02 3189
8694.90 3174
8695.78 2944
8696.66 2756
8697.54 2659
8698.42 2648
8699.30 2648
8700.18 2572
8701.06 2552
8701.94 2479
8702.82 2392
8703.70 2291
8704.58 2287
8705.46 2112
8706.34 1992
8707.23 1900
8708.11 1799
8708.99 1698
8709.87 1627
8710.75 1577
8711.63 1543
8712.51 1548
8713.39 1488
8714.27 1452
8715.16 1426
8716.04 1423
8716.92 1397
8717.80 1398
8718.68 1413
8719.56 1435
8720.44 1425
8721.33 1436
8722.21 1423
8723.09 1429
8723.97 1475
8724.85 1474
8725.73 1523
8726.62 1577
8727.50 1596
8728.38 1587
8729.26 1577
8730.14 1625
8731.03 1584
8731.91 1583
8732.79 1548
8733.67 1539
8734.55 1516
8735.44 1470
8736.32 1515
8737.20 1495
8738.08 1446
8738.97 1465
8739.85 1485
8740.73 1532
8741.61 1473
8742.50 1441
8743.38 1426
8744.26 1451
8745.14 1430
8746.03 1365
8746.91 1373
8747.79 1411
8748.68 1368
8749.56 1393
8750.44 1447
8751.33 1386
8752.21 1438
8753.09 1436
8753.97 1423
8754.86 1457
8755.74 1453
8756.62 1426
8757.51 1471
8758.39 1484
8759.28 1470
8760.16 1475
8761.04 1470
8761.93 1499
8762.81 1429
8763.69 1416
8764.58 1459
8765.46 1470
8766.34 1459
8767.23 1442
8768.11 1454
8769.00 1424
8769.88 1413
8770.76 1400
8771.65 1370
8772.53 1372
8773.42 1370
8774.30 1396
8775.19 1432
8776.07 1411
8776.95 1471
8777.84 1533
8778.72 1619
8779.61 1651
8780.49 1689
8781.38 1698
8782.26 1702
8783.15 1731
8784.03 1619
8784.92 1616
8785.80 1595
8786.69 1480
8787.57 1409
8788.46 1336
8789.34 1304
8790.23 1280
8791.11 1248
8792.00 1239
8792.88 1162
8793.77 1184
8794.65 1152
8795.54 1139
8796.42 1126
8797.31 1050
8798.19 1125
8799.08 1119
8799.96 1040
8800.85 1026
8801.74 1045
8802.62 1026
8803.51 1014
8804.39 1051
8805.28 1009
8806.16 1027
8807.05 1061
8807.94 1076
8808.82 1037
8809.71 1009
8810.59 977
8811.48 989
8812.37 1010
8813.25 1028
8814.14 1024
8815.03 1038
8815.91 1023
8816.80 1049
8817.68 992
8818.57 971
8819.46 1016
8820.34 1007
8821.23 960
8822.12 959
8823.00 1003
8823.89 970
8824.78 968
8825.66 948
8826.55 966
8827.44 979
8828.33 963
8829.21 944
8830.10 947
8830.99 931
8831.87 928
8832.76 956
8833.65 948
8834.54 946
8835.42 987
8836.31 984
8837.20 922
8838.08 948
8838.97 962
8839.86 987
8840.75 999
8841.64 983
8842.52 966
8843.41 944
8844.30 941
8845.19 946
8846.07 924
8846.96 916
8847.85 913
8848.74 917
8849.63 906
8850.51 900
8851.40 891
8852.29 881
8853.18 866
8854.07 881
8854.96 925
8855.84 912
8856.73 884
8857.62 908
8858.51 944
8859.40 905
8860.29 894
8861.17 877
8862.06 900
8862.95 837
8863.84 856
8864.73 885
8865.62 856
8866.51 854
8867.40 813
8868.29 809
8869.17 817
8870.06 835
8870.95 879
8871.84 860
8872.73 831
8873.62 828
8874.51 799
8875.40 837
8876.29 824
8877.18 769
8878.07 816
8878.96 834
8879.85 797
8880.74 785
8881.63 781
8882.51 786
8883.40 828
8884.29 796
8885.18 775
8886.07 772
8886.96 774
8887.85 763
8888.74 740
8889.63 775
8890.52 742
8891.41 722
8892.30 723
8893.19 724
8894.09 755
8894.98 743
8895.87 740
8896.76 737
8897.65 747
8898.54 742
8899.43 706
8900.32 714
8901.21 689
8902.10 684
8902.99 686
8903.88 680
8904.77 670
8905.66 706
8906.55 740
8907.44 680
8908.34 707
8909.23 748
8910.12 754
8911.01 742
8911.90 782
8912.79 745
8913.68 727
8914.57 699
8915.47 692
8916.36 703
8917.25 686
8918.14 703
8919.03 724
8919.92 714
8920.81 705
8921.71 730
8922.60 713
8923.49 721
8924.38 695
8925.27 676
8926.16 703
8927.06 671
8927.95 684
8928.84 681
8929.73 676
8930.62 692
8931.52 674
8932.41 687
8933.30 676
8934.19 680
8935.09 661
8935.98 701
8936.87 639
8937.76 633
8938.66 612
8939.55 650
8940.44 644
8941.33 664
8942.23 676
8943.12 634
8944.01 643
8944.90 658
8945.80 682
8946.69 669
8947.58 652
8948.48 662
8949.37 663
8950.26 659
8951.16 662
8952.05 648
8952.94 677
8953.84 660
8954.73 666
8955.62 654
8956.52 656
8957.41 656
8958.30 667
8959.20 662
8960.09 656
8960.98 694
8961.88 695
8962.77 704
8963.66 689
8964.56 675
8965.45 669
8966.35 678
8967.24 674
8968.13 692
8969.03 642
8969.92 655
8970.82 655
8971.71 697
8972.60 637
8973.50 625
8974.39 644
8975.29 634
8976.18 647
8977.08 642
8977.97 627
8978.87 635
8979.76 596
8980.65 609
8981.55 656
8982.44 617
8983.34 641
8984.23 633
8985.13 608
8986.02 643
8986.92 625
8987.81 643
8988.71 603
8989.60 653
8990.50 641
8991.39 655
8992.29 624
8993.18 597
8994.08 612
8994.97 641
8995.87 694
8996.76 658
8997.66 622
8998.56 628
8999.45 627
9000.35 619
9001.24 628
9002.14 600
9003.03 584
9003.93 604
9004.83 593
9005.72 619
9006.62 589
9007.51 569
9008.41 601
9009.31 617
9010.20 594
9011.10 599
9011.99 634
9012.89 615
9013.79 603
9014.68 615
9015.58 587
9016.48 608
9017.37 617
9018.27 585
9019.16 599
9020.06 615
9020.96 670
9021.85 618
9022.75 619
9023.65 602
9024.54 624
9025.44 627
9026.34 647
9027.24 616
9028.13 644
9029.03 615
9029.93 627
9030.82 639
9031.72 617
9032.62 614
9033.52 612
9034.41 606
9035.31 614
9036.21 633
9037.10 606
9038.00 606
9038.90 582
9039.80 624
9040.69 607
9041.59 653
9042.49 619
9043.39 608
9044.29 611
9045.18 598
9046.08 640
9046.98 639
9047.88 628
9048.78 630
9049.67 630
9050.57 639
9051.47 626
9052.37 632
9053.27 619
9054.16 610
9055.06 631
9055.96 646
9056.86 617
9057.76 601
9058.66 676
9059.55 676
9060.45 654
9061.35 638
9062.25 649
9063.15 638
9064.05 652
9064.95 617
9065.85 639
9066.74 682
9067.64 683
9068.54 670
9069.44 639
9070.34 613
9071.24 658
9072.14 649
9073.04 615
9073.94 622
9074.84 611
9075.74 638
9076.64 648
9077.53 580
9078.43 626
9079.33 629
9080.23 677
9081.13 655
9082.03 651
9082.93 661
9083.83 633
9084.73 669
9085.63 648
9086.53 677
9087.43 700
9088.33 678
9089.23 683
9090.13 662
9091.03 669
9091.93 664
9092.83 652
9093.73 642
9094.63 685
9095.53 667
9096.43 650
9097.33 699
9098.23 646
9099.13 670
9100.04 674
9100.94 637
9101.84 661
9102.74 644
9103.64 654
9104.54 647
9105.44 659
9106.34 655
9107.24 654
9108.14 613
9109.04 658
9109.94 649
9110.85 636
9111.75 622
9112.65 605
9113.55 621
9114.45 674
9115.35 633
9116.25 606
9117.15 661
9118.06 622
9118.96 663
9119.86 667
9120.76 657
9121.66 692
9122.56 691
9123.46 697
9124.37 680
9125.27 671
9126.17 661
9127.07 643
9127.97 648
9128.88 639
9129.78 674
9130.68 638
9131.58 619
9132.48 630
9133.39 637
9134.29 616
9135.19 645
9136.09 654
9137.00 623
9137.90 652
9138.80 634
9139.70 629
9140.61 641
9141.51 642
9142.41 612
9143.31 638
9144.22 607
9145.12 621
9146.02 621
9146.92 625
9147.83 623
9148.73 604
9149.63 602
9150.54 622
9151.44 611
9152.34 651
9153.25 651
9154.15 627
9155.05 641
9155.96 638
9156.86 641
9157.76 641
9158.67 650
9159.57 621
9160.47 659
9161.38 639
9162.28 615
9163.18 653
9164.09 686
9164.99 679
9165.90 672
9166.80 660
9167.70 686
9168.61 693
9169.51 634
9170.42 628
9171.32 657
9172.22 649
9173.13 648
9174.03 619
9174.94 652
9175.84 648
9176.74 654
9177.65 643
9178.55 614
9179.46 623
9180.36 656
9181.27 630
9182.17 625
9183.08 609
9183.98 645
9184.89 627
9185.79 655
9186.70 623
9187.60 630
9188.51 643
9189.41 664
9190.32 692
9191.22 670
9192.13 665
9193.03 653
9193.94 737
9194.84 742
9195.75 709
9196.65 715
9197.56 733
9198.46 790
9199.37 805
9200.27 788
9201.18 803
9202.08 790
9202.99 756
9203.90 741
9204.80 725
9205.71 686
9206.61 683
9207.52 654
9208.42 655
9209.33 693
9210.24 704
9211.14 658
9212.05 642
9212.95 666
9213.86 642
9214.77 660
9215.67 672
9216.58 630
9217.49 637
9218.39 680
9219.30 671
9220.21 638
9221.11 627
9222.02 666
9222.93 664
9223.83 642
9224.74 642
9225.65 650
9226.55 636
9227.46 652
9228.37 612
9229.27 653
9230.18 670
9231.09 627
9231.99 647
9232.90 604
9233.81 573
9234.72 625
9235.62 624
9236.53 632
9237.44 659
9238.34 640
9239.25 660
9240.16 631
9241.07 615
9241.97 640
9242.88 660
9243.79 655
9244.70 631
9245.61 627
9246.51 600
9247.42 593
9248.33 618
9249.24 673
9250.14 633
9251.05 651
9251.96 679
9252.87 660
9253.78 627
9254.69 647
9255.59 653
9256.50 651
9257.41 659
9258.32 632
9259.23 633
9260.14 660
9261.04 671
9261.95 670
9262.86 676
9263.77 698
9264.68 685
9265.59 653
9266.50 625
9267.40 642
9268.31 641
9269.22 664
9270.13 644
9271.04 656
9271.95 634
9272.86 613
9273.77 627
9274.68 653
9275.59 627
9276.49 631
9277.40 638
9278.31 642
9279.22 638
9280.13 618
9281.04 661
9281.95 665
9282.86 647
9283.77 637
9284.68 679
9285.59 647
9286.50 640
9287.41 625
9288.32 661
9289.23 655
9290.14 672
9291.05 658
9291.96 643
9292.87 693
9293.78 699
9294.69 709
9295.60 673
9296.51 687
9297.42 712
9298.33 677
9299.24 681
9300.15 723
9301.06 697
9301.97 722
9302.88 726
9303.79 767
9304.70 703
9305.61 754
9306.53 752
9307.44 721
9308.35 733
9309.26 725
9310.17 745
9311.08 769
9311.99 766
9312.90 706
9313.81 707
9314.72 710
9315.63 689
9316.55 736
9317.46 697
9318.37 700
9319.28 692
9320.19 721
9321.10 659
9322.01 716
9322.93 715
9323.84 703
9324.75 690
9325.66 684
9326.57 682
9327.48 683
9328.40 698
9329.31 677
9330.22 685
9331.13 705
9332.04 702
9332.96 680
9333.87 680
9334.78 662
9335.69 680
9336.60 678
9337.52 717
9338.43 716
9339.34 720
9340.25 726
9341.17 676
9342.08 697
9342.99 717
9343.90 696
9344.82 701
9345.73 710
9346.64 707
9347.55 749
9348.47 732
9349.38 693
9350.29 699
9351.21 687
9352.12 718
9353.03 728
9353.94 685
9354.86 670
9355.77 726
9356.68 747
9357.60 719
9358.51 711
9359.42 731
9360.34 739
9361.25 726
9362.16 720
9363.08 704
9363.99 701
9364.90 733
9365.82 723
9366.73 709
9367.65 727
9368.56 777
9369.47 793
9370.39 724
9371.30 712
9372.21 760
9373.13 779
9374.04 775
9374.96 776
9375.87 762
9376.79 781
9377.70 771
9378.61 752
9379.53 750
9380.44 741
9381.36 812
9382.27 780
9383.19 815
9384.10 805
9385.01 822
9385.93 838
9386.84 832
9387.76 877
9388.67 863
9389.59 896
9390.50 880
9391.42 885
9392.33 905
9393.25 888
9394.16 863
9395.08 918
9395.99 897
9396.91 920
9397.82 883
9398.74 886
9399.65 859
9400.57 886
9401.48 885
9402.40 840
9403.32 857
9404.23 849
9405.15 841
9406.06 835
9406.98 854
9407.89 886
9408.81 866
9409.73 886
9410.64 899
9411.56 874
9412.47 916
9413.39 889
9414.30 881
9415.22 878
9416.14 902
9417.05 897
9417.97 894
9418.89 899
9419.80 914
9420.72 890
9421.63 936
9422.55 937
9423.47 936
9424.38 935
9425.30 959
9426.22 911
9427.13 989
9428.05 994
9428.97 989
9429.88 1016
9430.80 1004
9431.72 1038
9432.63 1030
9433.55 1059
9434.47 1062
9435.38 1117
9436.30 1143
9437.22 1138
9438.14 1142
9439.05 1189
9439.97 1213
9440.89 1250
9441.81 1261
9442.72 1230
9443.64 1228
9444.56 1218
9445.47 1272
9446.39 1320
9447.31 1371
9448.23 1500
9449.15 1577
9450.06 1707
9450.98 1762
9451.90 1828
9452.82 1880
9453.73 1875
9454.65 1792
9455.57 1695
9456.49 1598
9457.41 1486
9458.32 1422
9459.24 1309
9460.16 1243
9461.08 1189
9462.00 1114
9462.92 1047
9463.83 997
9464.75 1038
9465.67 1026
9466.59 960
9467.51 967
9468.43 948
9469.35 980
9470.26 978
9471.18 926
9472.10 923
9473.02 921
9473.94 919
9474.86 926
9475.78 939
9476.70 981
9477.62 968
9478.54 931
9479.45 978
9480.37 974
9481.29 983
9482.21 986
9483.13 991
9484.05 999
9484.97 1001
9485.89 1027
9486.81 991
9487.73 941
9488.65 928
9489.57 971
9490.49 948
9491.41 927
9492.33 965
9493.25 975
9494.17 959
9495.09 979
9496.01 1019
9496.93 1004
9497.85 970
9498.77 996
9499.69 994
9500.61 952
9501.53 1005
9502.45 1008
9503.37 994
9504.29 976
9505.21 1014
9506.13 988
9507.05 1012
9507.97 1040
9508.89 1042
9509.81 1001
9510.73 1077
9511.65 1127
9512.57 1108
9513.49 1141
9514.42 1152
9515.34 1146
9516.26 1224
9517.18 1245
9518.10 1280
9519.02 1329
9519.94 1360
9520.86 1354
9521.78 1329
9522.71 1354
9523.63 1353
9524.55 1344
9525.47 1312
9526.39 1308
9527.31 1275
9528.23 1292
9529.16 1348
9530.08 1321
9531.00 1262
9531.92 1276
9532.84 1282
9533.76 1265
9534.69 1259
9535.61 1276
9536.53 1222
9537.45 1206
9538.37 1215
9539.30 1148
9540.22 1136
9541.14 1122
9542.06 1065
9542.98 1079
9543.91 1090
9544.83 1090
9545.75 1128
9546.67 1123
9547.60 1090
9548.52 1122
9549.44 1160
9550.36 1131
9551.29 1134
9552.21 1197
9553.13 1167
9554.06 1166
9554.98 1217
9555.90 1191
9556.82 1215
9557.75 1225
9558.67 1236
9559.59 1211
9560.52 1252
9561.44 1210
9562.36 1235
9563.29 1228
9564.21 1232
9565.13 1248
9566.06 1223
9566.98 1248
9567.90 1303
9568.83 1278
9569.75 1285
9570.67 1286
9571.60 1343
9572.52 1355
9573.44 1354
9574.37 1388
9575.29 1446
9576.22 1470
9577.14 1462
9578.06 1470
9578.99 1502
9579.91 1535
9580.84 1527
9581.76 1486
9582.68 1476
9583.61 1453
9584.53 1462
9585.46 1458
9586.38 1430
9587.31 1442
9588.23 1478
9589.15 1490
9590.08 1506
9591.00 1503
9591.93 1590
9592.85 1692
9593.78 1740
9594.70 1835
9595.63 1926
9596.55 2021
9597.48 2097
9598.40 2133
9599.33 2160
9600.25 2145
9601.18 2063
9602.10 1994
9603.03 1970
9603.95 1861
9604.88 1763
9605.80 1690
9606.73 1667
9607.65 1606
9608.58 1551
9609.50 1535
9610.43 1442
9611.35 1434
9612.28 1479
9613.21 1390
9614.13 1406
9615.06 1416
9615.98 1381
9616.91 1423
9617.84 1418
9618.76 1390
9619.69 1436
9620.61 1397
9621.54 1412
9622.47 1437
9623.39 1392
9624.32 1430
9625.24 1436
9626.17 1427
9627.10 1449
9628.02 1472
9628.95 1509
9629.88 1540
9630.80 1493
9631.73 1507
9632.65 1575
9633.58 1550
9634.51 1584
9635.43 1545
9636.36 1630
9637.29 1617
9638.22 1656
9639.14 1665
9640.07 1695
9641.00 1734
9641.92 1746
9642.85 1766
9643.78 1772
9644.70 1773
9645.63 1811
9646.56 1737
9647.49 1762
9648.41 1770
9649.34 1773
9650.27 1748
9651.20 1714
9652.12 1726
9653.05 1689
9653.98 1640
9654.91 1673
9655.83 1726
9656.76 1699
9657.69 1737
9658.62 1673
9659.55 1740
9660.47 1731
9661.40 1799
9662.33 1801
9663.26 1776
9664.19 1825
9665.11 1838
9666.04 1847
9666.97 1872
9667.90 1861
9668.83 1916
9669.75 1941
9670.68 1916
9671.61 1923
9672.54 1923
9673.47 1966
9674.40 1943
9675.33 1980
9676.25 2070
9677.18 2047
9678.11 2049
9679.04 2066
9679.97 2083
9680.90 2119
9681.83 2137
9682.76 2082
9683.69 2095
9684.61 2112
9685.54 2134
9686.47 2093
9687.40 2111
9688.33 2084
9689.26 2090
9690.19 2095
9691.12 2140
9692.05 2106
9692.98 2156
9693.91 2147
9694.84 2206
9695.77 2253
9696.70 2297
9697.63 2314
9698.56 2272
9699.49 2277
9700.42 2285
9701.35 2291
9702.28 2237
9703.21 2162
9704.14 2135
9705.07 2121
9706.00 2126
9706.93 2119
9707.86 2111
9708.79 2121
9709.72 2148
9710.65 2216
9711.58 2251
9712.51 2280
9713.44 2318
9714.37 2346
9715.30 2400
9716.23 2357
9717.16 2297
9718.09 2207
9719.02 2101
9719.95 2063
9720.88 1953
9721.81 1918
9722.75 1891
9723.68 1849
9724.61 1799
9725.54 1746
9726.47 1736
9727.40 1728
9728.33 1754
9729.26 1749
9730.19 1782
9731.13 1767
9732.06 1728
9732.99 1697
9733.92 1700
9734.85 1677
9735.78 1685
9736.71 1644
9737.65 1657
9738.58 1598
9739.51 1612
9740.44 1575
9741.37 1546
9742.30 1562
9743.24 1520
9744.17 1535
9745.10 1568
9746.03 1599
9746.96 1546
9747.90 1572
9748.83 1517
9749.76 1503
9750.69 1482
9751.63 1455
9752.56 1438
9753.49 1433
9754.42 1417
9755.36 1454
9756.29 1405
9757.22 1407
9758.15 1380
9759.09 1383
9760.02 1398
9760.95 1409
9761.88 1438
9762.82 1435
9763.75 1435
9764.68 1434
9765.62 1449
9766.55 1463
9767.48 1462
9768.41 1483
9769.35 1463
9770.28 1464
9771.21 1472
9772.15 1467
9773.08 1444
9774.01 1412
9774.95 1491
9775.88 1504
9776.81 1511
9777.75 1489
9778.68 1501
9779.62 1481
9780.55 1490
9781.48 1477
9782.42 1500
9783.35 1479
9784.28 1406
9785.22 1418
9786.15 1474
9787.09 1414
9788.02 1417
9788.95 1406
9789.89 1396
9790.82 1414
9791.76 1447
9792.69 1424
9793.63 1449
9794.56 1513
9795.49 1573
9796.43 1571
9797.36 1533
9798.30 1507
9799.23 1532
9800.17 1499
9801.10 1435
9802.04 1368
9802.97 1341
9803.91 1325
9804.84 1282
9805.78 1275
9806.71 1210
9807.65 1181
9808.58 1167
9809.52 1153
9810.45 1147
9811.39 1106
9812.32 1064
9813.26 1066
9814.19 1063
9815.13 1080
9816.06 1033
9817.00 1056
9817.93 1059
9818.87 1056
9819.80 1053
9820.74 1048
9821.68 1043
9822.61 1060
9823.55 1052
9824.48 1057
9825.42 1049
9826.35 1033
9827.29 1023
9828.23 1029
9829.16 1044
9830.10 1044
9831.03 1039
9831.97 1069
9832.91 1014
9833.84 1044
9834.78 1029
9835.72 1012
9836.65 1074
9837.59 1068
9838.52 1046
9839.46 1041
9840.40 1045
9841.33 1062
9842.27 1002
9843.21 1045
9844.14 1036
9845.08 1033
9846.02 1037
9846.95 1052
9847.89 1036
9848.83 1047
9849.77 1070
9850.70 1047
9851.64 1032
9852.58 1017
9853.51 1016
9854.45 1036
9855.39 1039
9856.33 1054
9857.26 1039
9858.20 1000
9859.14 999
9860.08 994
9861.01 997
9861.95 997
9862.89 996
9863.83 959
9864.76 1004
9865.70 1016
9866.64 977
9867.58 1009
9868.51 988
9869.45 999
9870.39 956
9871.33 1008
9872.27 988
9873.20 1043
9874.14 1018
9875.08 1039
9876.02 1037
9876.96 1040
9877.90 983
9878.83 978
9879.77 1017
9880.71 974
9881.65 971
9882.59 953
9883.53 962
9884.47 945
9885.40 953
9886.34 958
9887.28 926
9888.22 980
9889.16 963
9890.10 927
9891.04 948
9891.98 955
9892.91 957
9893.85 951
9894.79 954
9895.73 925
9896.67 953
9897.61 900
9898.55 940
9899.49 940
9900.43 934
9901.37 919
9902.31 979
9903.25 976
9904.19 965
9905.13 939
9906.07 983
9907.01 1013
9907.95 985
9908.89 993
9909.83 975
9910.77 1004
9911.71 1003
9912.65 988
9913.59 960
9914.53 963
9915.47 1005
9916.41 1030
9917.35 1057
9918.29 1105
9919.23 1091
9920.17 1141
9921.11 1254
9922.05 1358
9922.99 1420
9923.93 1478
9924.87 1473
9925.81 1469
9926.75 1504
9927.69 1502
9928.63 1481
9929.57 1405
9930.51 1341
9931.45 1286
9932.39 1232
9933.34 1181
9934.28 1097
9935.22 1087
9936.16 1031
9937.10 1031
9938.04 1000
9938.98 922
9939.92 915
9940.87 959
9941.81 941
9942.75 924
9943.69 956
9944.63 962
9945.57 982
9946.51 1057
9947.46 1036
9948.40 1065
9949.34 1112
9950.28 1100
9951.22 1032
9952.16 1006
9953.11 989
9954.05 984
9954.99 977
9955.93 942
9956.87 923
9957.82 898
9958.76 895
9959.70 869
9960.64 826
9961.59 834
9962.53 834
9963.47 867
9964.41 829
9965.35 832
9966.30 846
9967.24 820
9968.18 799
9969.13 755
9970.07 805
9971.01 772
9971.95 740
9972.90 747
9973.84 748
9974.78 712
9975.73 742
9976.67 716
9977.61 728
9978.55 717
9979.50 751
9980.44 742
9981.38 744
9982.33 732
9983.27 732
9984.21 697
9985.16 713
9986.10 771
9987.04 800
9987.99 778
9988.93 745
9989.88 761
9990.82 799
9991.76 756
9992.71 774
9993.65 749
9994.59 766
9995.54 736
9996.48 751
9997.43 758
9998.37 727
9999.31 763
10000.26 742
10001.20 758
10002.15 743
10003.09 778
10004.04 737
10004.98 743
10005.92 733
10006.87 745
10007.81 756
10008.76 774
10009.70 742
10010.65 726
10011.59 719
10012.54 720
10013.48 722
10014.43 747
10015.37 722
10016.32 736
10017.26 729
10018.21 756
10019.15 760
10020.10 754
10021.04 684
10021.99 718
10022.93 710
10023.88 705
10024.82 698
10025.77 720
10026.71 717
10027.66 703
10028.60 720
10029.55 749
10030.49 754
10031.44 702
10032.39 703
10033.33 726
10034.28 738
10035.22 734
10036.17 731
10037.11 680
10038.06 733
10039.01 676
10039.95 704
10040.90 724
10041.84 700
10042.79 695
10043.74 682
10044.68 699
10045.63 719
10046.58 691
10047.52 666
10048.47 674
10049.41 665
10050.36 675
10051.31 679
10052.25 686
10053.20 681
10054.15 671
10055.09 691
10056.04 715
10056.99 683
10057.93 677
10058.88 674
10059.83 656
10060.78 665
10061.72 677
10062.67 711
10063.62 645
10064.56 658
10065.51 660
10066.46 688
10067.41 673
10068.35 657
10069.30 672
10070.25 642
10071.20 650
10072.14 678
10073.09 662
10074.04 690
10074.99 683
10075.93 656
10076.88 672
10077.83 692
10078.78 688
10079.72 678
10080.67 675
10081.62 671
10082.57 672
10083.52 692
10084.46 641
10085.41 658
10086.36 679
10087.31 629
10088.26 652
10089.21 668
10090.15 681
10091.10 662
10092.05 677
10093.00 677
10093.95 691
10094.90 723
10095.85 705
10096.79 726
10097.74 704
10098.69 676
10099.64 654
10100.59 696
10101.54 671
10102.49 656
10103.44 685
10104.39 655
10105.33 709
10106.28 630
10107.23 669
10108.18 679
10109.13 679
10110.08 639
10111.03 651
10111.98 722
10112.93 689
10113.88 672
10114.83 679
10115.78 683
10116.73 696
10117.68 724
10118.63 709
10119.58 701
10120.53 679
10121.48 643
10122.43 689
10123.38 660
10124.33 713
10125.28 693
10126.23 671
10127.18 672
10128.13 674
10129.08 691
10130.03 713
10130.98 695
10131.93 699
10132.88 714
10133.83 717
10134.78 772
10135.73 753
10136.68 749
10137.63 745
10138.58 756
10139.53 747
10140.48 757
10141.43 758
10142.38 750
10143.33 768
10144.29 741
10145.24 760
10146.19 772
10147.14 778
10148.09 767
10149.04 770
10149.99 793
10150.94 767
10151.89 803
10152.85 786
10153.80 790
10154.75 765
10155.70 779
10156.65 784
10157.60 833
10158.55 802
10159.51 854
10160.46 799
10161.41 806
10162.36 836
10163.31 850
10164.26 853
10165.22 856
10166.17 858
10167.12 853
10168.07 851
10169.02 886
10169.98 906
10170.93 904
10171.88 898
10172.83 902
10173.79 922
10174.74 958
10175.69 955
10176.64 998
10177.60 952
10178.55 941
10179.50 957
10180.45 981
10181.41 983
10182.36 933
10183.31 948
10184.26 971
10185.22 950
10186.17 963
10187.12 949
10188.08 937
10189.03 944
10189.98 937
10190.93 925
10191.89 923
10192.84 943
10193.79 900
10194.75 938
10195.70 957
10196.65 983
10197.61 973
10198.56 981
10199.51 1009
10200.47 1019
10201.42 1039
10202.38 1114
10203.33 1096
10204.28 1125
10205.24 1188
10206.19 1093
10207.14 1131
10208.10 1156
10209.05 1152
10210.01 1136
10210.96 1079
10211.91 1056
10212.87 1041
10213.82 1081
10214.78 1017
10215.73 1020
10216.69 983
10217.64 943
10218.59 954
10219.55 930
10220.50 939
10221.46 923
10222.41 968
10223.37 987
10224.32 963
10225.28 996
10226.23 1024
10227.19 1050
10228.14 1051
10229.10 1057
10230.05 1124
10231.01 1190
10231.96 1221
10232.92 1244
10233.87 1293
10234.83 1319
10235.78 1330
10236.74 1296
10237.69 1267
10238.65 1251
10239.60 1253
10240.56 1195
10241.51 1138
10242.47 1048
10243.42 1017
10244.38 980
10245.34 988
10246.29 956
10247.25 936
10248.20 939
10249.16 980
10250.11 912
10251.07 900
10252.03 890
10252.98 868
10253.94 879
10254.89 898
10255.85 839
10256.81 844
10257.76 838
10258.72 835
10259.68 799
10260.63 787
10261.59 811
10262.55 821
10263.50 826
10264.46 805
10265.41 799
10266.37 799
10267.33 838
10268.28 796
10269.24 807
10270.20 796
10271.16 823
10272.11 846
10273.07 805
10274.03 792
10274.98 789
10275.94 788
10276.90 764
10277.85 771
10278.81 726
10279.77 747
10280.73 789
10281.68 798
10282.64 788
10283.60 787
10284.56 777
10285.51 825
10286.47 807
10287.43 786
10288.39 828
10289.34 809
10290.30 782
10291.26 807
10292.22 771
10293.18 798
10294.13 805
10295.09 777
10296.05 770
10297.01 763
10297.97 791
10298.92 740
10299.88 756
10300.84 708
10301.80 743
10302.76 714
10303.72 742
10304.67 745
10305.63 757
10306.59 775
10307.55 751
10308.51 791
10309.47 749
10310.43 768
10311.38 769
10312.34 791
10313.30 804
10314.26 785
10315.22 740
10316.18 766
10317.14 795
10318.10 766
10319.06 744
10320.01 733
10320.97 746
10321.93 750
10322.89 712
10323.85 710
10324.81 709
10325.77 707
10326.73 674
10327.69 709
10328.65 685
10329.61 702
10330.57 723
10331.53 714
10332.49 661
10333.45 649
10334.41 662
10335.37 714
10336.33 698
10337.29 686
10338.25 651
10339.21 671
10340.17 686
10341.13 634
10342.09 663
10343.05 686
10344.01 679
10344.97 682
10345.93 652
10346.89 663
10347.85 672
10348.81 669
10349.77 703
10350.73 663
10351.69 664
10352.65 633
10353.61 615
10354.57 614
10355.53 632
10356.49 627
10357.46 605
10358.42 606
10359.38 623
10360.34 642
10361.30 614
10362.26 612
10363.22 620
10364.18 637
10365.14 643
10366.11 640
10367.07 592
10368.03 622
10368.99 611
10369.95 645
10370.91 647
10371.87 629
10372.84 579
10373.80 591
10374.76 609
10375.72 572
10376.68 587
10377.64 591
10378.61 615
10379.57 601
10380.53 609
10381.49 608
10382.45 589
10383.42 574
10384.38 589
10385.34 614
10386.30 573
10387.27 605
10388.23 574
10389.19 584
10390.15 563
10391.11 583
10392.08 585
10393.04 594
10394.00 553
10394.96 574
10395.93 599
10396.89 570
10397.85 562
10398.82 572
10399.78 549
10400.74 574
10401.70 559
10402.67 559
10403.63 589
10404.59 578
10405.56 564
10406.52 591
10407.48 558
10408.45 566
10409.41 577
10410.37 571
10411.34 536
10412.30 544
10413.26 553
10414.23 550
10415.19 575
10416.15 572
10417.12 541
10418.08 579
10419.04 574
10420.01 565
10420.97 565
10421.94 549
10422.90 575
10423.86 587
10424.83 568
10425.79 528
10426.76 519
10427.72 571
10428.68 553
10429.65 556
10430.61 527
10431.58 511
10432.54 547
10433.51 537
10434.47 572
10435.44 547
10436.40 536
10437.36 548
10438.33 522
10439.29 531
10440.26 527
10441.22 527
10442.19 524
10443.15 530
10444.12 508
10445.08 536
10446.05 551
10447.01 524
10447.98 527
10448.94 508
10449.91 487
10450.87 492
10451.84 521
10452.80 530
10453.77 562
10454.73 524
10455.70 531
10456.67 545
10457.63 515
10458.60 561
10459.56 536
10460.53 539
10461.49 555
10462.46 547
10463.43 560
10464.39 542
10465.36 508
10466.32 514
10467.29 550
10468.25 553
10469.22 550
10470.19 548
10471.15 549
10472.12 516
10473.09 562
10474.05 515
10475.02 529
10475.98 520
10476.95 527
10477.92 528
10478.88 537
10479.85 555
10480.82 544
10481.78 526
10482.75 553
10483.72 569
10484.68 532
10485.65 565
10486.62 580
10487.58 564
10488.55 596
10489.52 536
10490.49 539
10491.45 555
10492.42 586
10493.39 555
10494.35 599
10495.32 598
10496.29 578
10497.26 552
10498.22 558
10499.19 587
10500.16 600
10501.13 615
10502.09 610
10503.06 566
10504.03 606
10505.00 587
10505.96 568
10506.93 563
10507.90 534
10508.87 558
10509.84 570
10510.80 555
10511.77 548
10512.74 556
10513.71 529
10514.68 527
10515.64 581
10516.61 562
10517.58 535
10518.55 549
10519.52 565
10520.49 533
10521.45 540
10522.42 528
10523.39 547
10524.36 522
10525.33 541
10526.30 518
10527.27 557
10528.23 549
10529.20 557
10530.17 562
10531.14 550
10532.11 574
10533.08 548
10534.05 553
10535.02 569
10535.99 570
10536.96 569
10537.93 580
10538.89 557
10539.86 557
10540.83 573
10541.80 568
10542.77 551
10543.74 539
10544.71 551
10545.68 546
10546.65 568
10547.62 579
10548.59 553
10549.56 560
10550.53 562
10551.50 551
10552.47 585
10553.44 551
10554.41 569
10555.38 590
10556.35 598
10557.32 581
10558.29 576
10559.26 622
10560.23 604
10561.20 620
10562.17 599
10563.14 604
10564.11 591
10565.08 580
10566.05 613
10567.02 609
10567.99 620
10568.96 598
10569.93 608
10570.91 622
10571.88 624
10572.85 614
10573.82 617
10574.79 623
10575.76 601
10576.73 543
10577.70 547
10578.67 643
10579.64 648
10580.62 611
10581.59 621
10582.56 592
10583.53 610
10584.50 615
10585.47 619
10586.44 612
10587.42 636
10588.39 643
10589.36 652
10590.33 651
10591.30 657
10592.27 624
10593.25 668
10594.22 691
10595.19 693
10596.16 666
10597.13 664
10598.10 685
10599.08 713
10600.05 732
10601.02 761
10601.99 786
10602.97 794
10603.94 807
10604.91 822
10605.88 853
10606.85 913
10607.83 916
10608.80 912
10609.77 857
10610.74 900
10611.72 861
10612.69 833
10613.66 808
10614.64 815
10615.61 754
10616.58 732
10617.55 733
10618.53 691
10619.50 691
10620.47 636
10621.45 680
10622.42 664
10623.39 673
10624.37 663
10625.34 616
10626.31 635
10627.29 610
10628.26 639
10629.23 643
10630.21 609
10631.18 622
10632.15 640
10633.13 645
10634.10 648
10635.07 628
10636.05 632
10637.02 669
10638.00 645
10638.97 684
10639.94 670
10640.92 647
10641.89 669
10642.87 672
10643.84 643
10644.81 659
10645.79 666
10646.76 647
10647.74 632
10648.71 608
10649.68 593
10650.66 618
10651.63 626
10652.61 621
10653.58 598
10654.56 569
10655.53 578
10656.51 567
10657.48 590
10658.46 535
10659.43 547
10660.41 570
10661.38 574
10662.36 576
10663.33 602
10664.31 589
10665.28 584
10666.26 593
10667.23 547
10668.21 534
10669.18 542
10670.16 590
10671.13 561
10672.11 578
10673.08 559
10674.06 561
10675.03 592
10676.01 552
10676.99 560
10677.96 610
10678.94 572
10679.91 555
10680.89 575
10681.86 569
10682.84 605
10683.82 576
10684.79 549
10685.77 632
10686.74 554
10687.72 551
10688.70 543
10689.67 547
10690.65 561
10691.63 571
10692.60 582
10693.58 570
10694.55 581
10695.53 593
10696.51 582
10697.48 588
10698.46 554
10699.44 542
10700.41 552
10701.39 569
10702.37 561
10703.34 556
10704.32 582
10705.30 582
10706.27 586
10707.25 572
10708.23 568
10709.21 547
10710.18 584
10711.16 598
10712.14 584
10713.11 559
10714.09 562
10715.07 562
10716.05 577
10717.02 585
10718.00 551
10718.98 566
10719.96 543
10720.93 557
10721.91 558
10722.89 563
10723.87 553
10724.85 540
10725.82 529
10726.80 532
10727.78 548
10728.76 573
10729.74 562
10730.71 545
10731.69 553
10732.67 565
10733.65 545
10734.63 541
10735.60 525
10736.58 550
10737.56 571
10738.54 541
10739.52 530
10740.50 510
10741.48 538
10742.45 573
10743.43 558
10744.41 559
10745.39 565
10746.37 548
10747.35 563
10748.33 555
10749.31 564
10750.28 544
10751.26 565
10752.24 563
10753.22 564
10754.20 561
10755.18 558
10756.16 594
10757.14 566
10758.12 556
10759.10 557
10760.08 557
10761.06 556
10762.04 575
10763.01 590
10763.99 555
10764.97 590
10765.95 591
10766.93 594
10767.91 586
10768.89 624
10769.87 597
10770.85 615
10771.83 644
10772.81 635
10773.79 644
10774.77 652
10775.75 625
10776.73 625
10777.71 602
10778.69 616
10779.67 642
10780.65 631
10781.63 653
10782.62 611
10783.60 607
10784.58 624
10785.56 625
10786.54 629
10787.52 602
10788.50 601
10789.48 599
10790.46 612
10791.44 612
10792.42 620
10793.40 583
10794.38 598
10795.37 598
10796.35 597
10797.33 594
10798.31 588
10799.29 590
10800.27 594
10801.25 565
10802.23 599
10803.21 587
10804.20 616
10805.18 588
10806.16 566
10807.14 542
10808.12 561
10809.10 583
10810.09 642
10811.07 635
10812.05 597
10813.03 606
10814.01 608
10815.00 596
10815.98 601
10816.96 625
10817.94 642
10818.92 595
10819.91 618
10820.89 619
10821.87 614
10822.85 605
10823.83 660
10824.82 633
10825.80 644
10826.78 617
10827.76 612
10828.75 627
10829.73 657
10830.71 601
10831.69 644
10832.68 675
10833.66 667
10834.64 640
10835.63 638
10836.61 657
10837.59 644
10838.57 656
10839.56 659
10840.54 676
10841.52 668
10842.51 678
10843.49 698
10844.47 709
10845.46 695
10846.44 688
10847.42 704
10848.41 686
10849.39 705
10850.37 751
10851.36 718
10852.34 714
10853.32 732
10854.31 681
10855.29 711
10856.28 732
10857.26 775
10858.24 732
10859.23 699
10860.21 741
10861.20 717
10862.18 721
10863.16 716
10864.15 731
10865.13 719
10866.12 727
10867.10 706
10868.08 707
10869.07 734
10870.05 743
10871.04 760
10872.02 746
10873.01 760
10873.99 769
10874.98 736
10875.96 755
10876.95 753
10877.93 746
10878.92 731
10879.90 756
10880.89 777
10881.87 771
10882.86 781
10883.84 768
10884.83 761
10885.81 794
10886.80 780
10887.78 774
10888.77 772
10889.75 810
10890.74 830
10891.72 848
10892.71 850
10893.69 809
10894.68 815
10895.66 802
10896.65 839
10897.64 865
10898.62 871
10899.61 883
10900.59 895
10901.58 911
10902.56 919
10903.55 885
10904.54 900
10905.52 899
10906.51 927
10907.49 912
10908.48 967
10909.47 967
10910.45 962
10911.44 994
10912.43 989
10913.41 1011
10914.40 979
10915.39 984
10916.37 1008
10917.36 1023
10918.35 1052
10919.33 1063
10920.32 1023
10921.31 1033
10922.29 1062
10923.28 1008
10924.27 1048
10925.25 1053
10926.24 1067
10927.23 1072
10928.21 1119
10929.20 1117
10930.19 1119
10931.18 1106
10932.16 1132
10933.15 1131
10934.14 1126
10935.12 1099
10936.11 1144
10937.10 1188
10938.09 1173
10939.07 1219
10940.06 1210
10941.05 1223
10942.04 1262
10943.02 1258
10944.01 1272
10945.00 1259
10945.99 1329
10946.98 1336
10947.96 1376
10948.95 1448
10949.94 1504
10950.93 1562
10951.92 1578
10952.90 1679
10953.89 1735
10954.88 1765
10955.87 1819
10956.86 1855
10957.85 1844
10958.83 1807
10959.82 1820
10960.81 1795
10961.80 1766
10962.79 1737
10963.78 1692
10964.77 1716
10965.75 1614
10966.74 1598
10967.73 1550
10968.72 1487
10969.71 1467
10970.70 1391
10971.69 1418
10972.68 1401
10973.67 1388
10974.66 1384
10975.64 1353
10976.63 1337
10977.62 1392
10978.61 1369
10979.60 1406
10980.59 1414
10981.58 1435
10982.57 1444
10983.56 1482
10984.55 1498
10985.54 1505
10986.53 1509
10987.52 1574
10988.51 1643
10989.50 1684
10990.49 1766
10991.48 1867
10992.47 1888
10993.46 1927
10994.45 2099
10995.44 2212
10996.43 2319
10997.42 2406
10998.41 2413
10999.40 2383
11000.39 2339
11001.38 2354
11002.37 2239
11003.36 2159
11004.35 2087
11005.34 1962
11006.33 1798
11007.32 1756
11008.31 1605
11009.30 1536
11010.30 1449
11011.29 1384
11012.28 1290
11013.27 1261
11014.26 1209
11015.25 1190
11016.24 1143
11017.23 1160
11018.22 1154
11019.21 1099
11020.21 1099
11021.20 1084
11022.19 1104
11023.18 1098
11024.17 1099
11025.16 1052
11026.15 1047
11027.14 1053
11028.14 1085
11029.13 1047
11030.12 1061
11031.11 1074
11032.10 1058
11033.09 1070
11034.09 1071
11035.08 1079
11036.07 1067
11037.06 1064
11038.05 1047
11039.05 1037
11040.04 1075
11041.03 1037
11042.02 1025
11043.02 1010
11044.01 1022
11045.00 1007
11045.99 1022
11046.98 995
11047.98 992
11048.97 1017
11049.96 994
11050.95 959
11051.95 947
11052.94 953
11053.93 959
11054.93 984
11055.92 1010
11056.91 976
11057.90 969
11058.90 970
11059.89 953
11060.88 981
11061.88 1017
11062.87 973
11063.86 958
11064.86 986
11065.85 978
11066.84 1004
11067.84 989
11068.83 1005
11069.82 1034
11070.82 1015
11071.81 1019
11072.80 1049
11073.80 1023
11074.79 1031
11075.78 1035
11076.78 980
11077.77 1031
11078.77 1044
11079.76 1008
11080.75 1029
11081.75 993
11082.74 1009
11083.74 976
11084.73 946
11085.72 989
11086.72 971
11087.71 986
11088.71 939
11089.70 918
11090.70 880
11091.69 906
11092.68 923
11093.68 897
11094.67 896
11095.67 887
11096.66 901
11097.66 881
11098.65 905
11099.65 892
11100.64 898
11101.64 890
11102.63 895
11103.63 845
11104.62 886
11105.62 873
11106.61 886
11107.61 894
11108.60 861
11109.60 897
11110.59 874
11111.59 856
11112.58 879
11113.58 891
11114.57 892
11115.57 880
11116.56 882
11117.56 906
11118.56 899
11119.55 892
11120.55 874
11121.54 917
11122.54 909
11123.54 894
11124.53 925
11125.53 932
11126.52 923
11127.52 950
11128.51 902
11129.51 921
11130.51 923
11131.50 897
11132.50 892
11133.50 842
11134.49 863
11135.49 871
11136.49 862
11137.48 864
11138.48 873
11139.47 875
11140.47 883
11141.47 892
11142.46 865
11143.46 889
11144.46 883
11145.46 918
11146.45 859
11147.45 892
11148.45 905
11149.44 907
11150.44 839
11151.44 850
11152.43 838
11153.43 836
11154.43 851
11155.43 853
11156.42 854
11157.42 861
11158.42 855
11159.42 829
11160.41 807
11161.41 803
11162.41 805
11163.41 804
11164.40 815
11165.40 783
11166.40 787
11167.40 800
11168.39 769
11169.39 765
11170.39 754
11171.39 759
11172.39 756
11173.38 763
11174.38 778
11175.38 733
11176.38 759
11177.38 749
11178.38 769
11179.37 740
11180.37 738
11181.37 763
11182.37 745
11183.37 759
11184.37 754
11185.37 750
11186.36 724
11187.36 750
11188.36 767
11189.36 771
11190.36 756
11191.36 770
11192.36 794
11193.36 773
11194.36 776
11195.35 751
11196.35 764
11197.35 756
11198.35 748
11199.35 767
11200.35 767
11201.35 777
11202.35 814
11203.35 793
11204.35 762
11205.35 798
11206.35 800
11207.35 772
11208.35 780
11209.35 802
11210.35 821
11211.35 809
11212.35 818
11213.35 816
11214.35 799
11215.34 789
11216.35 812
11217.35 786
11218.35 794
11219.35 787
11220.35 804
11221.35 808
11222.35 827
11223.35 822
11224.35 812
11225.35 809
11226.35 825
11227.35 835
11228.35 825
11229.35 823
11230.35 820
11231.35 875
11232.35 840
11233.35 829
11234.35 798
11235.35 827
11236.35 842
11237.36 853
11238.36 892
11239.36 867
11240.36 876
11241.36 891
11242.36 862
11243.36 872
11244.36 871
11245.36 890
11246.37 853
11247.37 868
11248.37 913
11249.37 904
11250.37 906
11251.37 918
11252.38 902
11253.38 929
11254.38 917
11255.38 889
11256.38 925
11257.38 925
11258.39 959
11259.39 946
11260.39 952
11261.39 946
11262.39 1006
11263.40 993
11264.40 975
11265.40 1055
11266.40 1046
11267.40 1068
11268.41 1091
11269.41 1099
11270.41 1088
11271.41 1136
11272.42 1188
11273.42 1176
11274.42 1165
11275.42 1186
11276.43 1220
11277.43 1258
11278.43 1248
11279.44 1191
11280.44 1215
11281.44 1227
11282.44 1182
11283.45 1184
11284.45 1084
11285.45 1063
11286.46 1045
11287.46 1023
11288.46 996
11289.47 941
11290.47 948
11291.47 910
11292.48 915
11293.48 894
11294.48 928
11295.49 913
11296.49 899
11297.49 903
11298.50 907
11299.50 876
11300.51 887
11301.51 871
11302.51 894
11303.52 859
11304.52 860
11305.53 907
11306.53 895
11307.53 900
11308.54 901
11309.54 919
11310.55 937
11311.55 946
11312.55 950
11313.56 933
11314.56 916
11315.57 958
11316.57 975
11317.58 997
11318.58 1007
11319.59 979
11320.59 1000
11321.59 1005
11322.60 987
11323.60 1002
11324.61 993
11325.61 985
11326.62 981
11327.62 979
11328.63 977
11329.63 993
11330.64 988
11331.64 969
11332.65 994
11333.65 955
11334.66 989
11335.67 1001
11336.67 1005
11337.68 1015
11338.68 1056
11339.69 1087
11340.69 1082
11341.70 1047
11342.70 1027
11343.71 1012
11344.72 992
11345.72 1021
11346.73 1042
11347.73 1008
11348.74 1018
11349.74 1008
11350.75 949
11351.76 965
11352.76 947
11353.77 941
11354.78 978
11355.78 952
11356.79 976
11357.79 991
11358.80 998
11359.81 992
11360.81 993
11361.82 965
11362.83 972
11363.83 949
11364.84 966
11365.85 962
11366.85 942
11367.86 982
11368.87 982
11369.87 964
11370.88 979
11371.89 921
11372.89 944
11373.90 977
11374.91 935
11375.92 964
11376.92 992
11377.93 990
11378.94 952
11379.94 984
11380.95 998
11381.96 984
11382.97 985
11383.97 978
11384.98 1005
11385.99 1015
11387.00 1010
11388.00 998
11389.01 1036
11390.02 1039
11391.03 1037
11392.04 1007
11393.04 994
11394.05 1032
11395.06 1041
11396.07 1007
11397.08 1031
11398.08 1021
11399.09 1044
11400.10 1025
11401.11 1025
11402.12 1035
11403.12 1079
11404.13 1087
11405.14 1061
11406.15 1063
11407.16 1056
11408.17 1085
11409.18 1066
11410.18 1054
11411.19 1089
11412.20 1108
11413.21 1075
11414.22 1030
11415.23 1071
11416.24 1087
11417.25 1089
11418.25 1090
11419.26 1117
11420.27 1099
11421.28 1105
11422.29 1105
11423.30 1142
11424.31 1110
11425.32 1099
11426.33 1113
11427.34 1125
11428.35 1126
11429.36 1162
11430.37 1146
11431.38 1168
11432.39 1141
11433.39 1178
11434.40 1144
11435.41 1126
11436.42 1152
11437.43 1199
11438.44 1234
11439.45 1186
11440.46 1180
11441.47 1202
11442.48 1191
11443.49 1151
11444.50 1155
11445.51 1157
11446.52 1227
11447.53 1218
11448.55 1223
11449.56 1246
11450.57 1277
11451.58 1249
11452.59 1232
11453.60 1247
11454.61 1270
11455.62 1240
11456.63 1261
11457.64 1224
11458.65 1280
11459.66 1306
11460.67 1336
11461.68 1306
11462.69 1302
11463.71 1325
11464.72 1310
11465.73 1342
11466.74 1359
11467.75 1390
11468.76 1429
11469.77 1423
11470.78 1420
11471.80 1458
11472.81 1447
11473.82 1397
11474.83 1475
11475.84 1501
11476.85 1517
11477.86 1538
11478.88 1511
11479.89 1555
11480.90 1603
11481.91 1590
11482.92 1599
11483.93 1624
11484.95 1679
11485.96 1641
11486.97 1708
11487.98 1749
11489.00 1748
11490.01 1785
11491.02 1896
11492.03 1902
11493.04 1862
11494.06 1900
11495.07 2006
11496.08 1968
11497.09 2005
11498.11 2019
11499.12 2035
11500.13 2089
11501.14 2175
11502.16 2211
11503.17 2239
11504.18 2260
11505.20 2296
11506.21 2354
11507.22 2439
11508.23 2461
11509.25 2508
11510.26 2573
11511.27 2590
11512.29 2683
11513.30 2831
11514.31 2932
11515.33 3062
11516.34 3166
11517.35 3273
11518.37 3334
11519.38 3446
11520.39 3627
11521.41 3696
11522.42 3808
11523.43 3978
11524.45 4106
11525.46 4321
11526.47 4467
11527.49 4766
11528.50 5003
11529.52 5272
11530.53 5612
11531.54 5874
11532.56 6270
11533.57 6509
11534.59 6874
11535.60 7322
11536.62 7666
11537.63 7884
11538.64 7834
11539.66 7626
11540.67 7545
11541.69 7399
11542.70 7022
11543.72 6574
11544.73 6256
11545.75 5857
11546.76 5368
11547.77 4814
11548.79 4399
11549.80 4046
11550.82 3726
11551.83 3422
11552.85 3162
11553.86 2963
11554.88 2786
11555.89 2690
11556.91 2564
11557.92 2496
11558.94 2417
11559.95 2407
11560.97 2397
11561.99 2333
11563.00 2279
11564.02 2291
11565.03 2203
11566.05 2204
11567.06 2206
11568.08 2192
11569.09 2162
11570.11 2178
11571.13 2157
11572.14 2157
11573.16 2159
11574.17 2099
11575.19 2104
11576.20 2052
11577.22 2096
11578.24 2006
11579.25 1971
11580.27 1956
11581.29 1943
11582.30 1885
11583.32 1868
11584.33 1895
11585.35 1798
11586.37 1781
11587.38 1750
11588.40 1689
11589.42 1677
11590.43 1705
11591.45 1679
11592.47 1675
11593.48 1689
11594.50 1700
11595.52 1713
11596.53 1735
11597.55 1756
11598.57 1792
11599.58 1804
11600.60 1800
11601.62 1830
11602.64 1836
11603.65 1856
11604.67 1844
11605.69 1878
11606.70 1895
11607.72 1917
11608.74 1970
11609.76 2001
11610.77 2042
11611.79 2068
11612.81 2080
11613.83 2102
11614.84 2078
11615.86 2143
11616.88 2199
11617.90 2229
11618.92 2223
11619.93 2196
11620.95 2203
11621.97 2124
11622.99 2112
11624.01 2108
11625.02 2012
11626.04 1952
11627.06 1931
11628.08 1855
11629.10 1796
11630.11 1828
11631.13 1785
11632.15 1713
11633.17 1707
11634.19 1689
11635.21 1725
11636.23 1686
11637.24 1655
11638.26 1617
11639.28 1600
11640.30 1583
11641.32 1595
11642.34 1537
11643.36 1529
11644.38 1549
11645.39 1565
11646.41 1513
11647.43 1505
11648.45 1510
11649.47 1527
11650.49 1512
11651.51 1460
11652.53 1405
11653.55 1429
11654.57 1392
11655.59 1379
11656.61 1354
11657.63 1403
11658.65 1362
11659.67 1342
11660.69 1264
11661.70 1271
11662.72 1259
11663.74 1253
11664.76 1248
11665.78 1252
11666.80 1233
11667.82 1218
11668.84 1208
11669.86 1195
11670.88 1163
11671.90 1189
11672.92 1187
11673.95 1167
11674.97 1161
11675.99 1187
11677.01 1122
11678.03 1151
11679.05 1175
11680.07 1168
11681.09 1164
11682.11 1149
11683.13 1154
11684.15 1089
11685.17 1105
11686.19 1152
11687.21 1111
11688.23 1144
11689.25 1094
11690.28 1045
11691.30 1068
11692.32 1100
11693.34 1079
11694.36 1070
11695.38 1049
11696.40 1036
11697.42 1066
11698.44 1061
11699.47 1047
11700.49 1016
11701.51 992
11702.53 979
11703.55 966
11704.57 954
11705.60 975
11706.62 981
11707.64 950
11708.66 964
11709.68 995
11710.70 955
11711.73 932
11712.75 902
11713.77 947
11714.79 923
11715.81 938
11716.84 925
11717.86 933
11718.88 904
11719.90 881
11720.92 859
11721.95 868
11722.97 864
11723.99 868
11725.01 883
11726.04 864
11727.06 870
11728.08 875
11729.11 859
11730.13 884
11731.15 823
11732.17 877
11733.20 831
11734.22 846
11735.24 808
11736.26 805
11737.29 826
11738.31 793
11739.33 785
11740.36 815
11741.38 770
11742.40 761
11743.43 741
11744.45 775
11745.47 748
11746.50 728
11747.52 725
11748.54 751
11749.57 752
11750.59 733
11751.62 756
11752.64 737
11753.66 754
11754.69 713
11755.71 714
11756.73 741
11757.76 716
11758.78 702
11759.81 720
11760.83 702
11761.85 676
11762.88 687
11763.90 751
11764.93 747
11765.95 692
11766.98 713
11768.00 710
11769.02 704
11770.05 695
11771.07 728
11772.10 706
11773.12 711
11774.15 745
11775.17 732
11776.20 719
11777.22 682
11778.25 669
11779.27 679
11780.30 702
11781.32 681
11782.35 702
11783.37 710
11784.40 681
11785.42 677
11786.45 707
11787.47 704
11788.50 699
11789.52 648
11790.55 701
11791.57 692
11792.60 677
11793.62 669
11794.65 705
11795.67 672
11796.70 664
11797.73 691
11798.75 665
11799.78 661
11800.80 703
11801.83 695
11802.85 674
11803.88 669
11804.91 700
11805.93 689
11806.96 692
11807.98 658
11809.01 652
11810.04 683
11811.06 676
11812.09 661
11813.12 661
11814.14 654
11815.17 679
11816.19 639
11817.22 657
11818.25 652
11819.27 695
11820.30 662
11821.33 684
11822.35 708
11823.38 714
11824.41 685
11825.44 680
11826.46 677
11827.49 670
11828.52 662
11829.54 670
11830.57 681
11831.60 674
11832.62 694
11833.65 670
11834.68 666
11835.71 678
11836.73 654
11837.76 679
11838.79 665
11839.82 675
11840.84 694
11841.87 690
11842.90 674
11843.93 669
11844.95 691
11845.98 681
11847.01 678
11848.04 670
11849.07 689
11850.09 661
11851.12 680
11852.15 690
11853.18 687
11854.21 681
11855.23 674
11856.26 713
11857.29 737
11858.32 695
11859.35 698
11860.38 688
11861.40 697
11862.43 711
11863.46 702
11864.49 716
11865.52 756
11866.55 734
11867.58 727
11868.60 743
11869.63 687
11870.66 703
11871.69 715
11872.72 706
11873.75 734
11874.78 745
11875.81 739
11876.84 768
11877.86 778
11878.89 748
11879.92 771
11880.95 772
11881.98 815
11883.01 776
11884.04 789
11885.07 782
11886.10 797
11887.13 828
11888.16 824
11889.19 834
11890.22 851
11891.25 853
11892.28 858
11893.31 857
11894.34 860
11895.37 867
11896.40 881
11897.43 863
11898.46 908
11899.49 935
11900.52 930
11901.55 946
11902.58 955
11903.61 990
11904.64 1029
11905.67 982
11906.70 1011
11907.73 996
11908.76 953
11909.79 995
11910.82 993
11911.85 963
11912.88 942
11913.91 940
11914.94 982
11915.97 971
11917.01 963
11918.04 956
11919.07 1010
11920.10 1019
11921.13 1032
11922.16 1087
11923.19 1103
11924.22 1108
11925.25 1187
11926.28 1221
11927.32 1190
11928.35 1243
11929.38 1196
11930.41 1256
11931.44 1215
11932.47 1217
11933.50 1206
11934.54 1151
11935.57 1163
11936.60 1139
11937.63 1103
11938.66 1059
11939.70 1025
11940.73 989
11941.76 979
11942.79 930
11943.82 906
11944.85 877
11945.89 834
11946.92 837
11947.95 863
11948.98 837
11950.02 819
11951.05 832
11952.08 836
11953.11 810
11954.15 819
11955.18 767
11956.21 788
11957.24 842
11958.28 817
11959.31 781
11960.34 794
11961.37 792
11962.41 805
11963.44 791
11964.47 782
11965.51 799
11966.54 844
11967.57 837
11968.60 780
11969.64 783
11970.67 789
11971.70 820
11972.74 788
11973.77 813
11974.80 798
11975.84 768
11976.87 806
11977.90 810
11978.94 773
11979.97 780
11981.00 812
11982.04 804
11983.07 785
11984.11 777
11985.14 801
11986.17 788
11987.21 810
11988.24 818
11989.28 836
11990.31 869
11991.34 837
11992.38 852
11993.41 825
11994.45 851
11995.48 812
11996.51 841
11997.55 856
11998.58 885
11999.62 871
12000.65 845
12001.69 868
12002.72 895
12003.76 875
12004.79 850
12005.82 868
12006.86 885
12007.89 892
12008.93 890
12009.96 898
12011.00 926
12012.03 953
12013.07 966
12014.10 933
12015.14 930
12016.17 986
12017.21 1003
12018.24 967
12019.28 959
12020.32 939
12021.35 920
12022.39 971
12023.42 1015
12024.46 958
12025.49 961
12026.53 942
12027.56 996
12028.60 983
12029.64 981
12030.67 967
12031.71 962
12032.74 1001
12033.78 985
12034.81 967
12035.85 975
12036.89 985
12037.92 962
12038.96 980
12039.99 924
12041.03 944
12042.07 932
12043.10 908
12044.14 945
12045.18 949
12046.21 934
12047.25 937
12048.29 932
12049.32 938
12050.36 947
12051.40 928
12052.43 944
12053.47 910
12054.51 989
12055.54 955
12056.58 952
12057.62 926
12058.65 931
12059.69 922
12060.73 955
12061.76 914
12062.80 888
12063.84 913
12064.88 921
12065.91 879
12066.95 872
12067.99 846
12069.03 860
12070.06 866
12071.10 870
12072.14 842
12073.18 832
12074.21 803
12075.25 817
12076.29 857
12077.33 852
12078.36 857
12079.40 852
12080.44 811
12081.48 829
12082.52 859
12083.55 859
12084.59 830
12085.63 844
12086.67 865
12087.71 852
12088.74 891
12089.78 891
12090.82 883
12091.86 920
12092.90 884
12093.94 876
12094.98 884
12096.01 917
12097.05 894
12098.09 909
12099.13 937
12100.17 959
12101.21 928
12102.25 958
12103.28 940
12104.32 933
12105.36 946
12106.40 905
12107.44 896
12108.48 900
12109.52 867
12110.56 844
12111.60 838
12112.64 830
12113.68 806
12114.72 798
12115.76 783
12116.79 770
12117.83 768
12118.87 735
12119.91 755
12120.95 765
12121.99 710
12123.03 734
12124.07 724
12125.11 751
12126.15 732
12127.19 740
12128.23 709
12129.27 696
12130.31 710
12131.35 715
12132.39 709
12133.43 697
12134.47 711
12135.51 719
12136.55 680
12137.59 695
12138.63 698
12139.67 704
12140.71 729
12141.76 700
12142.80 709
12143.84 697
12144.88 673
12145.92 665
12146.96 673
12148.00 692
12149.04 704
12150.08 679
12151.12 681
12152.16 688
12153.20 675
12154.25 669
12155.29 656
12156.33 655
12157.37 650
12158.41 649
12159.45 638
12160.49 626
12161.53 641
12162.58 649
12163.62 662
12164.66 662
12165.70 650
12166.74 666
12167.78 650
12168.82 652
12169.87 653
12170.91 657
12171.95 630
12172.99 670
12174.03 666
12175.08 655
12176.12 668
12177.16 687
12178.20 674
12179.24 640
12180.29 654
12181.33 635
12182.37 642
12183.41 657
12184.46 645
12185.50 641
12186.54 634
12187.58 691
12188.63 656
12189.67 645
12190.71 633
12191.75 643
12192.80 668
12193.84 654
12194.88 629
12195.92 643
12196.97 612
12198.01 630
12199.05 649
12200.10 622
12201.14 614
12202.18 619
12203.23 634
12204.27 630
12205.31 626
12206.36 603
12207.40 630
12208.44 661
12209.49 631
12210.53 640
12211.57 637
12212.62 626
12213.66 639
12214.70 638
12215.75 620
12216.79 598
12217.84 603
12218.88 604
12219.92 591
12220.97 593
12222.01 588
12223.06 609
12224.10 626
12225.14 629
12226.19 612
12227.23 664
12228.28 636
12229.32 616
12230.36 621
12231.41 606
12232.45 624
12233.50 609
12234.54 642
12235.59 616
12236.63 595
12237.68 624
12238.72 647
12239.77 679
12240.81 616
12241.86 609
12242.90 641
12243.94 636
12244.99 640
12246.03 639
12247.08 637
12248.13 643
12249.17 638
12250.22 625
12251.26 601
12252.31 609
12253.35 589
12254.40 585
12255.44 564
12256.49 604
12257.53 578
12258.58 594
12259.62 558
12260.67 543
12261.72 566
12262.76 570
12263.81 562
12264.85 513
12265.90 545
12266.94 556
12267.99 533
12269.04 537
12270.08 531
12271.13 533
12272.17 541
12273.22 511
12274.27 530
12275.31 536
12276.36 525
12277.41 554
12278.45 523
12279.50 565
12280.55 573
12281.59 550
12282.64 569
12283.69 531
12284.73 548
12285.78 532
12286.83 531
12287.87 539
12288.92 547
12289.97 566
12291.01 546
12292.06 532
12293.11 560
12294.15 518
12295.20 535
12296.25 520
12297.30 545
12298.34 537
12299.39 560
12300.44 549
12301.48 532
12302.53 515
12303.58 529
12304.63 523
12305.67 501
12306.72 531
12307.77 512
12308.82 526
12309.87 500
12310.91 513
12311.96 501
12313.01 541
12314.06 512
12315.10 526
12316.15 508
12317.20 508
12318.25 493
12319.30 521
12320.34 519
12321.39 487
12322.44 500
12323.49 516
12324.54 504
12325.59 494
12326.63 523
12327.68 499
12328.73 511
12329.78 537
12330.83 536
12331.88 502
12332.93 521
12333.98 495
12335.02 510
12336.07 512
12337.12 502
12338.17 504
12339.22 523
12340.27 501
12341.32 525
12342.37 514
12343.42 509
12344.47 493
12345.51 508
12346.56 515
12347.61 502
12348.66 500
12349.71 484
12350.76 509
12351.81 494
12352.86 523
12353.91 508
12354.96 534
12356.01 536
12357.06 516
12358.11 515
12359.16 542
12360.21 512
12361.26 521
12362.31 537
12363.36 545
12364.41 524
12365.46 535
12366.51 528
12367.56 544
12368.61 540
12369.66 544
12370.71 561
12371.76 554
12372.81 570
12373.86 546
12374.91 536
12375.96 533
12377.01 516
12378.06 542
12379.11 543
12380.17 560
12381.22 531
12382.27 534
12383.32 537
12384.37 539
12385.42 561
12386.47 541
12387.52 540
12388.57 553
12389.62 533
12390.67 533
12391.73 530
12392.78 545
12393.83 545
12394.88 515
12395.93 536
12396.98 558
12398.03 572
12399.09 551
12400.14 554
12401.19 533
12402.24 540
12403.29 582
12404.34 575
12405.40 575
12406.45 566
12407.50 587
12408.55 609
12409.60 630
12410.66 578
12411.71 560
12412.76 576
12413.81 584
12414.86 581
12415.92 582
12416.97 590
12418.02 611
12419.07 638
12420.13 653
12421.18 626
12422.23 622
12423.28 608
12424.34 620
12425.39 622
12426.44 611
12427.49 624
12428.55 631
12429.60 601
12430.65 625
12431.71 624
12432.76 657
12433.81 623
12434.86 643
12435.92 661
12436.97 659
12438.02 681
12439.08 682
12440.13 692
12441.18 678
12442.24 706
12443.29 697
12444.34 668
12445.40 712
12446.45 711
12447.50 721
12448.56 758
12449.61 730
12450.67 784
12451.72 802
12452.77 801
12453.83 800
12454.88 840
12455.94 856
12456.99 865
12458.04 888
12459.10 897
12460.15 939
12461.21 981
12462.26 996
12463.31 1031
12464.37 1108
12465.42 1161
12466.48 1193
12467.53 1257
12468.59 1325
12469.64 1376
12470.70 1441
12471.75 1549
12472.80 1597
12473.86 1637
12474.91 1674
12475.97 1666
12477.02 1701
12478.08 1744
12479.13 1735
12480.19 1612
12481.24 1544
12482.30 1486
12483.35 1426
12484.41 1330
12485.46 1287
12486.52 1243
12487.57 1169
12488.63 1095
12489.69 1061
12490.74 1011
12491.80 952
12492.85 934
12493.91 887
12494.96 888
12496.02 870
12497.07 846
12498.13 829
12499.19 806
12500.24 799
12501.30 804
12502.35 823
12503.41 836
12504.47 784
12505.52 762
12506.58 772
12507.63 791
12508.69 800
12509.75 814
12510.80 804
12511.86 810
12512.91 777
12513.97 791
12515.03 829
12516.08 808
12517.14 802
12518.20 797
12519.25 760
12520.31 803
12521.37 806
12522.42 811
12523.48 786
12524.54 772
12525.59 773
12526.65 763
12527.71 771
12528.77 787
12529.82 768
12530.88 782
12531.94 770
12532.99 765
12534.05 801
12535.11 815
12536.17 808
12537.22 825
12538.28 843
12539.34 839
12540.40 817
12541.45 812
12542.51 835
12543.57 903
12544.63 903
12545.68 897
12546.74 936
12547.80 993
12548.86 972
12549.92 1003
12550.97 1011
12552.03 1034
12553.09 1051
12554.15 1067
12555.21 1054
12556.26 1041
12557.32 1049
12558.38 1096
12559.44 1052
12560.50 1041
12561.56 989
12562.61 991
12563.67 957
12564.73 916
12565.79 912
12566.85 915
12567.91 891
12568.97 855
12570.02 835
12571.08 874
12572.14 824
12573.20 801
12574.26 778
12575.32 816
12576.38 788
12577.44 787
12578.50 796
12579.56 807
12580.61 785
12581.67 803
12582.73 784
12583.79 778
12584.85 780
12585.91 792
12586.97 791
12588.03 777
12589.09 718
12590.15 748
12591.21 812
12592.27 789
12593.33 777
12594.39 770
12595.45 757
12596.51 741
12597.57 763
12598.63 755
12599.69 724
12600.75 751
12601.81 788
12602.87 735
12603.93 734
12604.99 763
12606.05 779
12607.11 774
12608.17 783
12609.23 751
12610.29 791
12611.35 815
12612.41 806
12613.47 841
12614.53 813
12615.59 856
12616.66 820
12617.72 810
12618.78 837
12619.84 829
12620.90 853
12621.96 857
12623.02 871
12624.08 878
12625.14 885
12626.20 842
12627.26 829
12628.33 844
12629.39 854
12630.45 854
12631.51 859
12632.57 833
12633.63 868
12634.69 825
12635.76 808
12636.82 809
12637.88 805
12638.94 771
12640.00 814
12641.06 807
12642.13 747
12643.19 779
12644.25 742
12645.31 757
12646.37 731
12647.44 768
12648.50 757
12649.56 731
12650.62 712
12651.68 756
12652.75 741
12653.81 757
12654.87 734
12655.93 726
12657.00 766
12658.06 741
12659.12 741
12660.18 755
12661.25 733
12662.31 710
12663.37 741
12664.43 726
12665.50 776
12666.56 756
12667.62 719
12668.69 766
12669.75 742
12670.81 781
12671.88 739
12672.94 783
12674.00 747
12675.06 759
12676.13 772
12677.19 776
12678.25 771
12679.32 770
12680.38 745
12681.44 750
12682.51 783
12683.57 809
12684.64 763
12685.70 776
12686.76 830
12687.83 823
12688.89 813
12689.95 802
12691.02 854
12692.08 840
12693.15 856
12694.21 842
12695.27 850
12696.34 851
12697.40 881
12698.47 897
12699.53 910
12700.59 937
12701.66 963
12702.72 957
12703.79 957
12704.85 921
12705.92 977
12706.98 941
12708.05 937
12709.11 960
12710.18 936
12711.24 964
12712.30 965
12713.37 994
12714.43 988
12715.50 989
12716.56 992
12717.63 987
12718.69 999
12719.76 973
12720.82 1003
12721.89 959
12722.95 1023
12724.02 1066
12725.09 1057
12726.15 1084
12727.22 1099
12728.28 1091
12729.35 1144
12730.41 1159
12731.48 1134
12732.54 1138
12733.61 1137
12734.68 1148
12735.74 1141
12736.81 1079
12737.87 1106
12738.94 1083
12740.00 1046
12741.07 1030
12742.14 1001
12743.20 975
12744.27 930
12745.33 921
12746.40 900
12747.47 865
12748.53 845
12749.60 837
12750.67 801
12751.73 826
12752.80 823
12753.87 805
12754.93 800
12756.00 762
12757.07 769
12758.13 789
12759.20 768
12760.27 726
12761.33 756
12762.40 739
12763.47 732
12764.53 757
12765.60 749
12766.67 752
12767.73 703
12768.80 754
12769.87 724
12770.94 727
12772.00 720
12773.07 691
12774.14 675
12775.21 683
12776.27 684
12777.34 661
12778.41 633
12779.48 630
12780.54 632
12781.61 621
12782.68 638
12783.75 632
12784.81 636
12785.88 632
12786.95 622
12788.02 625
12789.09 620
12790.15 608
12791.22 568
12792.29 612
12793.36 637
12794.43 640
12795.49 597
12796.56 575
12797.63 590
12798.70 608
12799.77 604
12800.84 620
12801.90 575
12802.97 588
12804.04 611
12805.11 601
12806.18 603
12807.25 611
12808.32 611
12809.39 642
12810.45 633
12811.52 624
12812.59 638
12813.66 658
12814.73 628
12815.80 634
12816.87 627
12817.94 640
12819.01 646
12820.08 641
12821.15 622
12822.21 585
12823.28 595
12824.35 599
12825.42 613
12826.49 636
12827.56 627
12828.63 592
12829.70 567
12830.77 598
12831.84 627
12832.91 611
12833.98 561
12835.05 581
12836.12 608
12837.19 589
12838.26 568
12839.33 588
12840.40 552
12841.47 559
12842.54 563
12843.61 541
12844.68 539
12845.75 531
12846.82 530
12847.89 531
12848.96 546
12850.03 552
12851.10 537
12852.18 531
12853.25 511
12854.32 536
12855.39 525
12856.46 537
12857.53 546
12858.60 549
12859.67 522
12860.74 525
12861.81 536
12862.88 505
12863.96 500
12865.03 483
12866.10 509
12867.17 512
12868.24 485
12869.31 472
12870.38 494
12871.45 502
12872.53 500
12873.60 508
12874.67 502
12875.74 475
12876.81 495
12877.88 478
12878.96 469
12880.03 477
12881.10 474
12882.17 478
12883.24 483
12884.31 482
12885.39 483
12886.46 487
12887.53 450
12888.60 445
12889.68 440
12890.75 451
12891.82 446
12892.89 438
12893.96 452
12895.04 433
12896.11 451
12897.18 449
12898.25 425
12899.33 453
12900.40 446
12901.47 440
12902.54 445
12903.62 415
12904.69 417
12905.76 429
12906.84 425
12907.91 412
12908.98 417
12910.06 403
12911.13 436
12912.20 437
12913.27 439
12914.35 426
12915.42 417
12916.49 424
12917.57 420
12918.64 416
12919.71 427
12920.79 404
12921.86 448
12922.94 400
12924.01 396
12925.08 425
12926.16 386
12927.23 405
12928.30 407
12929.38 399
12930.45 420
12931.53 416
12932.60 403
12933.67 378
12934.75 384
12935.82 410
12936.90 414
12937.97 407
12939.04 405
12940.12 378
12941.19 401
12942.27 399
12943.34 390
12944.42 407
12945.49 410
12946.56 376
12947.64 382
12948.71 402
12949.79 377
12950.86 411
12951.94 419
12953.01 403
12954.09 386
12955.16 397
12956.24 391
12957.31 404
12958.39 362
12959.46 374
12960.54 393
12961.61 397
12962.69 376
12963.76 384
12964.84 382
12965.91 389
12966.99 385
12968.07 385
12969.14 377
12970.22 392
12971.29 394
12972.37 391
12973.44 376
12974.52 391
12975.59 391
12976.67 408
12977.75 394
12978.82 369
12979.90 353
12980.97 392
12982.05 378
12983.13 399
12984.20 379
12985.28 377
12986.35 394
12987.43 377
12988.51 362
12989.58 366
12990.66 380
12991.74 387
12992.81 394
12993.89 397
12994.97 405
12996.04 382
12997.12 384
12998.20 368
12999.27 388
13000.35 385
13001.43 383
13002.50 390
13003.58 395
13004.66 386
13005.73 354
13006.81 380
13007.89 385
13008.97 393
13010.04 383
13011.12 411
13012.20 378
13013.27 385
13014.35 410
13015.43 413
13016.51 396
13017.58 390
13018.66 394
13019.74 368
13020.82 381
13021.89 389
13022.97 382
13024.05 388
13025.13 393
13026.21 390
13027.28 373
13028.36 384
13029.44 396
13030.52 429
13031.60 379
13032.67 376
13033.75 394
13034.83 387
13035.91 371
13036.99 413
13038.07 394
13039.14 390
13040.22 407
13041.30 413
13042.38 397
13043.46 366
13044.54 393
13045.62 390
13046.69 397
13047.77 391
13048.85 383
13049.93 396
13051.01 375
13052.09 360
13053.17 387
13054.25 375
13055.33 385
13056.40 381
13057.48 382
13058.56 376
13059.64 370
13060.72 363
13061.80 383
13062.88 381
13063.96 389
13065.04 375
13066.12 371
13067.20 370
13068.28 386
13069.36 398
13070.44 384
13071.52 393
13072.60 396
13073.68 426
13074.76 410
13075.84 383
13076.92 368
13078.00 375
13079.08 400
13080.16 346
13081.24 390
13082.32 380
13083.40 402
13084.48 402
13085.56 391
13086.64 381
13087.72 388
13088.80 366
13089.88 393
13090.96 390
13092.04 365
13093.12 385
13094.20 373
13095.28 377
13096.36 377
13097.44 398
13098.52 400
13099.61 404
13100.69 423
13101.77 416
13102.85 407
13103.93 405
13105.01 389
13106.09 385
13107.17 409
13108.25 409
13109.34 412
13110.42 419
13111.50 392
13112.58 413
13113.66 420
13114.74 416
13115.82 420
13116.91 415
13117.99 451
13119.07 439
13120.15 389
13121.23 406
13122.31 455
13123.40 438
13124.48 425
13125.56 443
13126.64 427
13127.72 434
13128.81 415
13129.89 416
13130.97 442
13132.05 443
13133.14 424
13134.22 436
13135.30 398
13136.38 388
13137.47 400
13138.55 395
13139.63 403
13140.71 403
13141.80 387
13142.88 410
13143.96 396
13145.04 396
13146.13 421
13147.21 400
13148.29 420
13149.38 415
13150.46 423
13151.54 425
13152.62 430
13153.71 410
13154.79 403
13155.87 404
13156.96 399
13158.04 412
13159.12 403
13160.21 410
13161.29 412
13162.37 409
13163.46 407
13164.54 434
13165.62 417
13166.71 411
13167.79 393
13168.88 397
13169.96 388
13171.04 398
13172.13 424
13173.21 390
13174.30 423
13175.38 386
13176.46 395
13177.55 403
13178.63 405
13179.72 375
13180.80 406
13181.88 407
13182.97 386
13184.05 359
13185.14 382
13186.22 378
13187.31 386
13188.39 384
13189.48 402
13190.56 368
13191.65 405
13192.73 391
13193.81 396
13194.90 408
13195.98 392
13197.07 407
13198.15 398
13199.24 430
13200.32 403
13201.41 396
13202.49 384
13203.58 400
13204.67 401
13205.75 394
13206.84 407
13207.92 413
13209.01 391
13210.09 389
13211.18 396
13212.26 387
13213.35 404
13214.43 408
13215.52 416
13216.61 405
13217.69 408
13218.78 403
13219.86 405
13220.95 407
13222.04 416
13223.12 403
13224.21 422
13225.29 438
13226.38 427
13227.47 419
13228.55 408
13229.64 410
13230.72 425
13231.81 446
13232.90 445
13233.98 442
13235.07 418
13236.16 416
13237.24 406
13238.33 425
13239.42 440
13240.50 434
13241.59 425
13242.68 434
13243.76 458
13244.85 445
13245.94 435
13247.02 443
13248.11 430
13249.20 421
13250.29 438
13251.37 452
13252.46 447
13253.55 436
13254.63 440
13255.72 450
13256.81 442
13257.90 455
13258.98 441
13260.07 474
13261.16 462
13262.25 438
13263.33 460
13264.42 479
13265.51 455
13266.60 476
13267.69 460
13268.77 481
13269.86 466
13270.95 483
13272.04 448
13273.13 464
13274.21 476
13275.30 512
13276.39 500
13277.48 484
13278.57 490
13279.65 472
13280.74 535
13281.83 517
13282.92 506
13284.01 499
13285.10 509
13286.19 491
13287.27 497
13288.36 534
13289.45 502
13290.54 515
13291.63 516
13292.72 509
13293.81 507
13294.90 487
13295.98 514
13297.07 497
13298.16 524
13299.25 585
13300.34 506
13301.43 529
13302.52 509
13303.61 533
13304.70 562
13305.79 533
13306.88 529
13307.97 508
13309.06 530
13310.15 532
13311.24 537
13312.32 539
13313.41 568
13314.50 558
13315.59 558
13316.68 547
13317.77 589
13318.86 586
13319.95 596
13321.04 608
13322.13 622
13323.22 607
13324.31 609
13325.40 644
13326.49 620
13327.58 631
13328.68 613
13329.77 616
13330.86 649
13331.95 647
13333.04 632
13334.13 643
13335.22 656
13336.31 670
13337.40 710
13338.49 671
13339.58 645
13340.67 693
13341.76 683
13342.85 635
13343.94 636
13345.04 677
13346.13 688
13347.22 704
13348.31 680
13349.40 664
13350.49 657
13351.58 683
13352.67 672
13353.77 630
13354.86 651
13355.95 689
13357.04 726
13358.13 706
13359.22 696
13360.31 720
13361.41 712
13362.50 730
13363.59 734
13364.68 739
13365.77 732
13366.87 749
13367.96 783
13369.05 754
13370.14 719
13371.23 705
13372.33 718
13373.42 733
13374.51 716
13375.60 684
13376.69 667
13377.79 676
13378.88 626
13379.97 648
13381.06 662
13382.16 644
13383.25 587
13384.34 582
13385.43 593
13386.53 583
13387.62 566
13388.71 563
13389.81 550
13390.90 541
13391.99 563
13393.08 560
13394.18 559
13395.27 518
13396.36 508
13397.46 554
13398.55 538
13399.64 542
13400.74 545
13401.83 562
13402.92 531
13404.02 576
13405.11 538
13406.20 536
13407.30 527
13408.39 503
13409.48 549
13410.58 560
13411.67 535
13412.77 503
13413.86 535
13414.95 548
13416.05 532
13417.14 516
13418.23 533
13419.33 549
13420.42 536
13421.52 538
13422.61 546
13423.71 549
13424.80 515
13425.89 550
13426.99 565
13428.08 542
13429.18 526
13430.27 546
13431.37 561
13432.46 521
13433.56 564
13434.65 586
13435.74 568
13436.84 572
13437.93 580
13439.03 593
13440.12 544
13441.22 552
13442.31 577
13443.41 549
13444.50 565
13445.60 562
13446.69 586
13447.79 565
13448.88 588
13449.98 577
13451.08 600
13452.17 617
13453.27 616
13454.36 598
13455.46 588
13456.55 592
13457.65 586
13458.74 650
13459.84 592
13460.94 611
13462.03 643
13463.13 629
13464.22 635
13465.32 609
13466.41 634
13467.51 699
13468.61 670
13469.70 661
13470.80 625
13471.90 644
13472.99 651
13474.09 632
13475.18 611
13476.28 658
13477.38 636
13478.47 660
13479.57 670
13480.67 665
13481.76 661
13482.86 677
13483.96 677
13485.05 693
13486.15 718
13487.25 715
13488.34 720
13489.44 733
13490.54 721
13491.63 726
13492.73 697
13493.83 713
13494.93 744
13496.02 749
13497.12 751
13498.22 765
13499.31 748
13500.41 746
13501.51 724
13502.61 762
13503.70 779
13504.80 790
13505.90 776
13507.00 767
13508.09 774
13509.19 782
13510.29 746
13511.39 727
13512.49 767
13513.58 708
13514.68 730
13515.78 746
13516.88 735
13517.98 713
13519.07 695
13520.17 688
13521.27 713
13522.37 703
13523.47 702
13524.57 716
13525.66 678
13526.76 687
13527.86 721
13528.96 704
13530.06 670
13531.16 691
13532.25 720
13533.35 705
13534.45 664
13535.55 683
13536.65 662
13537.75 642
13538.85 651
13539.95 656
13541.05 635
13542.14 572
13543.24 586
13544.34 584
13545.44 555
13546.54 607
13547.64 572
13548.74 565
13549.84 557
13550.94 549
13552.04 561
13553.14 531
13554.24 531
13555.34 538
13556.44 564
13557.54 536
13558.64 530
13559.74 523
13560.84 523
13561.94 552
13563.04 538
13564.13 518
13565.23 505
13566.34 541
13567.44 477
13568.54 470
13569.64 502
13570.74 503
13571.84 520
13572.94 494
13574.04 513
13575.14 520
13576.24 520
13577.34 491
13578.44 541
13579.54 504
13580.64 526
13581.74 484
13582.84 506
13583.94 475
13585.04 508
13586.14 513
13587.24 544
13588.35 519
13589.45 510
13590.55 507
13591.65 514
13592.75 484
13593.85 503
13594.95 520
13596.05 502
13597.15 527
13598.26 500
13599.36 532
13600.46 539
13601.56 551
13602.66 537
13603.76 553
13604.86 528
13605.97 504
13607.07 545
13608.17 512
13609.27 511
13610.37 544
13611.47 549
13612.58 514
13613.68 528
13614.78 539
13615.88 527
13616.98 523
13618.09 526
13619.19 522
13620.29 516
13621.39 533
13622.50 531
13623.60 511
13624.70 544
13625.80 577
13626.91 548
13628.01 507
13629.11 522
13630.21 549
13631.32 522
13632.42 529
13633.52 521
13634.62 517
13635.73 531
13636.83 534
13637.93 504
13639.04 524
13640.14 552
13641.24 540
13642.35 523
13643.45 504
13644.55 561
13645.65 542
13646.76 553
13647.86 512
13648.96 526
13650.07 549
13651.17 544
13652.28 543
13653.38 554
13654.48 507
13655.59 517
13656.69 562
13657.79 528
13658.90 519
13660.00 522
13661.11 540
13662.21 498
13663.31 526
13664.42 526
13665.52 534
13666.63 550
13667.73 548
13668.83 549
13669.94 552
13671.04 552
13672.15 574
13673.25 536
13674.36 525
13675.46 529
13676.56 522
13677.67 565
13678.77 550
13679.88 562
13680.98 562
13682.09 522
13683.19 557
13684.30 513
13685.40 536
13686.51 544
13687.61 550
13688.72 533
13689.82 565
13690.93 566
13692.03 571
13693.14 563
13694.24 567
13695.35 582
13696.45 555
13697.56 585
13698.66 580
13699.77 577
13700.87 583
13701.98 599
13703.09 609
13704.19 585
13705.30 580
13706.40 618
13707.51 620
13708.61 626
13709.72 653
13710.83 621
13711.93 617
13713.04 627
13714.14 643
13715.25 673
13716.36 686
13717.46 689
13718.57 647
13719.67 686
13720.78 695
13721.89 687
13722.99 681
13724.10 667
13725.21 634
13726.31 720
13727.42 726
13728.53 688
13729.63 750
13730.74 737
13731.85 743
13732.95 716
13734.06 712
13735.17 717
13736.27 746
13737.38 744
13738.49 754
13739.59 785
13740.70 805
13741.81 809
13742.92 840
13744.02 817
13745.13 826
13746.24 835
13747.35 868
13748.45 906
13749.56 872
13750.67 898
13751.78 924
13752.88 946
13753.99 938
13755.10 959
13756.21 1010
13757.31 1025
13758.42 1033
13759.53 1032
13760.64 1060
13761.75 1079
13762.85 1105
13763.96 1112
13765.07 1118
13766.18 1113
13767.29 1141
13768.39 1199
13769.50 1183
13770.61 1152
13771.72 1141
13772.83 1160
13773.94 1128
13775.04 1054
13776.15 1096
13777.26 1035
13778.37 1019
13779.48 1027
13780.59 1009
13781.70 976
13782.80 879
13783.91 863
13785.02 895
13786.13 812
13787.24 786
13788.35 761
13789.46 764
13790.57 764
13791.68 780
13792.79 728
13793.90 708
13795.00 721
13796.11 719
13797.22 693
13798.33 674
13799.44 692
13800.55 684
13801.66 706
13802.77 693
13803.88 652
13804.99 682
13806.10 639
13807.21 670
13808.32 651
13809.43 613
13810.54 637
13811.65 645
13812.76 631
13813.87 649
13814.98 624
13816.09 627
13817.20 635
13818.31 629
13819.42 611
13820.53 610
13821.64 659
13822.75 662
13823.86 613
13824.97 613
13826.08 613
13827.19 624
13828.30 588
13829.41 631
13830.53 589
13831.64 589
13832.75 625
13833.86 653
13834.97 636
13836.08 610
13837.19 627
13838.30 625
13839.41 634
13840.52 642
13841.64 641
13842.75 684
13843.86 629
13844.97 649
13846.08 653
13847.19 647
13848.30 626
13849.41 642
13850.53 633
13851.64 644
13852.75 626
13853.86 622
13854.97 641
13856.08 664
13857.20 660
13858.31 658
13859.42 645
13860.53 667
13861.64 657
13862.76 658
13863.87 655
13864.98 685
13866.09 682
13867.20 677
13868.32 664
13869.43 652
13870.54 690
13871.65 696
13872.77 710
13873.88 674
13874.99 701
13876.10 700
13877.22 714
13878.33 704
13879.44 698
13880.55 711
13881.67 718
13882.78 749
13883.89 735
13885.01 766
13886.12 758
13887.23 753
13888.34 787
13889.46 782
13890.57 778
13891.68 808
13892.80 817
13893.91 833
13895.02 829
13896.14 790
13897.25 789
13898.36 814
13899.48 821
13900.59 773
13901.70 791
13902.82 779
13903.93 756
13905.05 734
13906.16 732
13907.27 714
13908.39 732
13909.50 741
13910.61 696
13911.73 669
13912.84 669
13913.96 655
13915.07 665
13916.19 642
13917.30 639
13918.41 629
13919.53 590
13920.64 608
13921.76 625
13922.87 627
13923.99 600
13925.10 640
13926.21 631
13927.33 592
13928.44 605
13929.56 583
13930.67 595
13931.79 591
13932.90 581
13934.02 588
13935.13 617
13936.25 610
13937.36 601
13938.48 568
13939.59 590
13940.71 589
13941.82 570
13942.94 557
13944.05 550
13945.17 583
13946.28 543
13947.40 574
13948.52 553
13949.63 579
13950.75 575
13951.86 581
13952.98 558
13954.09 577
13955.21 578
13956.32 583
13957.44 568
13958.56 549
13959.67 575
13960.79 575
13961.90 564
13963.02 561
13964.14 599
13965.25 530
13966.37 574
13967.48 580
13968.60 581
13969.72 584
13970.83 608
13971.95 569
13973.07 567
13974.18 553
13975.30 560
13976.42 562
13977.53 556
13978.65 584
13979.77 563
13980.88 586
13982.00 580
13983.12 566
13984.23 585
13985.35 620
13986.47 584
13987.58 574
13988.70 596
13989.82 553
13990.94 562
13992.05 573
13993.17 583
13994.29 548
13995.40 583
13996.52 556
13997.64 564
13998.76 547
13999.87 576
14000.99 566
14002.11 570
14003.23 574
14004.35 576
14005.46 560
14006.58 550
14007.70 558
14008.82 567
14009.93 580
14011.05 551
14012.17 591
14013.29 562
14014.41 591
14015.52 597
14016.64 588
14017.76 591
14018.88 609
14020.00 564
14021.12 603
14022.23 567
14023.35 568
14024.47 573
14025.59 615
14026.71 560
14027.83 574
14028.95 573
14030.06 587
14031.18 603
14032.30 629
14033.42 586
14034.54 581
14035.66 603
14036.78 608
14037.90 604
14039.02 623
14040.14 636
14041.25 616
14042.37 641
14043.49 623
14044.61 631
14045.73 648
14046.85 644
14047.97 630
14049.09 626
14050.21 626
14051.33 641
14052.45 678
14053.57 670
14054.69 705
14055.81 694
14056.93 690
14058.05 697
14059.17 729
14060.29 710
14061.41 727
14062.53 698
14063.65 754
14064.77 735
14065.89 732
14067.01 742
14068.13 739
14069.25 786
14070.37 791
14071.49 782
14072.61 771
14073.73 756
14074.85 786
14075.97 800
14077.09 791
14078.21 787
14079.33 777
14080.45 813
14081.57 822
14082.69 789
14083.82 816
14084.94 813
14086.06 823
14087.18 821
14088.30 831
14089.42 832
14090.54 839
14091.66 865
14092.78 844
14093.91 882
14095.03 880
14096.15 880
14097.27 873
14098.39 862
14099.51 885
14100.63 873
14101.76 868
14102.88 892
14104.00 856
14105.12 849
14106.24 820
14107.36 807
14108.49 774
14109.61 816
14110.73 797
14111.85 765
14112.97 739
14114.10 757
14115.22 739
14116.34 703
14117.46 711
14118.58 725
14119.71 718
14120.83 708
14121.95 685
14123.07 691
14124.20 652
14125.32 665
14126.44 670
14127.56 665
14128.69 647
14129.81 679
14130.93 626
14132.06 655
14133.18 648
14134.30 591
14135.42 608
14136.55 605
14137.67 620
14138.79 638
14139.92 622
14141.04 614
14142.16 616
14143.29 613
14144.41 582
14145.53 570
14146.66 574
14147.78 576
14148.90 594
14150.03 561
14151.15 605
14152.27 564
14153.40 565
14154.52 569
14155.64 558
14156.77 561
14157.89 589
14159.02 557
14160.14 578
14161.26 578
14162.39 577
14163.51 575
14164.64 560
14165.76 565
14166.88 554
14168.01 563
14169.13 582
14170.26 527
14171.38 548
14172.51 556
14173.63 559
14174.75 564
14175.88 531
14177.00 528
14178.13 530
14179.25 530
14180.38 540
14181.50 546
14182.63 531
14183.75 523
14184.88 556
14186.00 533
14187.13 502
14188.25 516
14189.38 511
14190.50 495
14191.63 517
14192.75 510
14193.88 515
14195.00 490
14196.13 490
14197.25 520
14198.38 529
14199.50 489
14200.63 512
14201.76 491
14202.88 512
14204.01 493
14205.13 502
14206.26 489
14207.38 506
14208.51 506
14209.64 503
14210.76 495
14211.89 512
14213.01 500
14214.14 473
14215.27 499
14216.39 479
14217.52 479
14218.64 482
14219.77 453
14220.90 476
14222.02 469
14223.15 469
14224.28 474
14225.40 452
14226.53 455
14227.66 467
14228.78 478
14229.91 457
14231.04 477
14232.16 437
14233.29 475
14234.42 446
14235.54 436
14236.67 478
14237.80 487
14238.92 454
14240.05 467
14241.18 451
14242.31 454
14243.43 482
14244.56 457
14245.69 451
14246.82 446
14247.94 452
14249.07 444
14250.20 441
14251.33 437
14252.45 451
14253.58 455
14254.71 428
14255.84 424
14256.96 462
14258.09 407
14259.22 425
14260.35 452
14261.47 440
14262.60 437
14263.73 439
14264.86 424
14265.99 421
14267.12 442
14268.24 439
14269.37 406
14270.50 396
14271.63 433
14272.76 431
14273.89 412
14275.01 414
14276.14 410
14277.27 407
14278.40 428
14279.53 394
14280.66 427
14281.79 404
14282.91 386
14284.04 389
14285.17 396
14286.30 410
14287.43 398
14288.56 381
14289.69 381
14290.82 372
14291.95 407
14293.08 362
14294.20 372
14295.33 402
14296.46 396
14297.59 399
14298.72 385
14299.85 378
14300.98 367
14302.11 387
14303.24 369
14304.37 390
14305.50 418
14306.63 378
14307.76 378
14308.89 358
14310.02 359
14311.15 375
14312.28 368
14313.41 397
14314.54 384
14315.67 379
14316.80 398
14317.93 359
14319.06 389
14320.19 360
14321.32 379
14322.45 377
14323.58 348
14324.71 376
14325.84 365
14326.97 380
14328.10 373
14329.23 367
14330.36 343
14331.49 364
14332.62 350
14333.76 346
14334.89 368
14336.02 360
14337.15 352
14338.28 360
14339.41 339
14340.54 383
14341.67 372
14342.80 361
14343.93 357
14345.07 351
14346.20 367
14347.33 364
14348.46 365
14349.59 371
14350.72 347
14351.85 334
14352.99 345
14354.12 368
14355.25 369
14356.38 345
14357.51 365
14358.64 368
14359.78 368
14360.91 365
14362.04 380
14363.17 372
14364.30 388
14365.44 377
14366.57 367
14367.70 365
14368.83 353
14369.96 361
14371.10 390
14372.23 380
14373.36 356
14374.49 368
14375.63 363
14376.76 357
14377.89 364
14379.02 390
14380.16 418
14381.29 366
14382.42 398
14383.55 383
14384.69 402
14385.82 366
14386.95 381
14388.09 380
14389.22 382
14390.35 382
14391.49 387
14392.62 413
14393.75 376
14394.89 380
14396.02 384
14397.15 395
14398.28 415
14399.42 399
14400.55 401
14401.69 410
14402.82 389
14403.95 402
14405.09 396
14406.22 403
14407.35 387
14408.49 425
14409.62 405
14410.75 431
14411.89 413
14413.02 413
14414.16 452
14415.29 439
14416.42 414
14417.56 416
14418.69 441
14419.83 456
14420.96 444
14422.10 460
14423.23 457
14424.36 447
14425.50 452
14426.63 455
14427.77 430
14428.90 453
14430.04 462
14431.17 454
14432.31 467
14433.44 432
14434.58 460
14435.71 446
14436.85 465
14437.98 483
14439.12 472
14440.25 471
14441.39 498
14442.52 511
14443.66 471
14444.79 489
14445.93 496
14447.06 474
14448.20 457
14449.33 488
14450.47 503
14451.60 521
14452.74 545
14453.87 539
14455.01 527
14456.14 524
14457.28 519
14458.42 539
14459.55 541
14460.69 514
14461.82 514
14462.96 558
14464.10 581
14465.23 543
14466.37 585
14467.50 563
14468.64 577
14469.78 557
14470.91 530
14472.05 547
14473.18 520
14474.32 515
14475.46 503
14476.59 511
14477.73 514
14478.87 482
14480.00 489
14481.14 470
14482.28 473
14483.41 421
14484.55 430
14485.69 423
14486.82 441
14487.96 413
14489.10 430
14490.23 432
14491.37 403
14492.51 392
14493.65 396
14494.78 406
14495.92 397
14497.06 428
14498.19 412
14499.33 373
14500.47 374
14501.61 367
14502.74 376
14503.88 380
14505.02 364
14506.16 371
14507.29 383
14508.43 346
14509.57 364
14510.71 387
14511.85 373
14512.98 345
14514.12 360
14515.26 351
14516.40 366
14517.54 362
14518.67 343
14519.81 346
14520.95 378
14522.09 344
14523.23 332
14524.36 354
14525.50 345
14526.64 339
14527.78 348
14528.92 353
14530.06 349
14531.19 358
14532.33 331
14533.47 334
14534.61 355
14535.75 353
14536.89 361
14538.03 350
14539.17 354
14540.31 359
14541.44 339
14542.58 353
14543.72 360
14544.86 361
14546.00 333
14547.14 343
14548.28 366
14549.42 336
14550.56 358
14551.70 362
14552.84 351
14553.98 368
14555.12 352
14556.25 357
14557.39 377
14558.53 354
14559.67 369
14560.81 376
14561.95 370
14563.09 351
14564.23 351
14565.37 365
14566.51 359
14567.65 381
14568.79 360
14569.93 361
14571.07 370
14572.21 371
14573.35 361
14574.49 388
14575.63 336
14576.77 354
14577.92 349
14579.06 367
14580.20 371
14581.34 366
14582.48 363
14583.62 365
14584.76 364
14585.90 353
14587.04 381
14588.18 398
14589.32 383
14590.46 367
14591.60 339
14592.74 374
14593.89 391
14595.03 374
14596.17 360
14597.31 361
14598.45 391
14599.59 384
14600.73 348
14601.87 354
14603.02 390
14604.16 408
14605.30 398
14606.44 387
14607.58 373
14608.72 374
14609.86 399
14611.01 371
14612.15 384
14613.29 356
14614.43 383
14615.57 393
14616.72 379
14617.86 387
14619.00 399
14620.14 389
14621.28 392
14622.43 386
14623.57 386
14624.71 403
14625.85 406
14627.00 412
14628.14 427
14629.28 421
14630.42 424
14631.56 438
14632.71 452
14633.85 420
14634.99 373
14636.14 412
14637.28 443
14638.42 414
14639.56 422
14640.71 416
14641.85 407
14642.99 423
14644.14 393
14645.28 391
14646.42 394
14647.56 396
14648.71 356
14649.85 353
14650.99 372
14652.14 346
14653.28 335
14654.42 338
14655.57 350
14656.71 358
14657.85 344
14659.00 341
14660.14 329
14661.29 313
14662.43 312
14663.57 352
14664.72 320
14665.86 335
14667.00 345
14668.15 316
14669.29 325
14670.44 313
14671.58 329
14672.73 340
14673.87 313
14675.01 307
14676.16 319
14677.30 313
14678.45 329
14679.59 325
14680.74 322
14681.88 300
14683.02 306
14684.17 295
14685.31 300
14686.46 274
14687.60 272
14688.75 275
14689.89 310
14691.04 292
14692.18 303
14693.33 296
14694.47 277
14695.62 302
14696.76 290
14697.91 283
14699.05 280
14700.20 297
14701.34 280
14702.49 312
14703.63 296
14704.78 290
14705.92 262
14707.07 283
14708.22 287
14709.36 271
14710.51 292
14711.65 281
14712.80 270
14713.94 282
14715.09 302
14716.23 277
14717.38 275
14718.53 269
14719.67 277
14720.82 285
14721.96 271
14723.11 285
14724.26 285
14725.40 271
14726.55 276
14727.70 274
14728.84 262
14729.99 280
14731.13 278
14732.28 282
14733.43 253
14734.57 260
14735.72 276
14736.87 266
14738.01 262
14739.16 260
14740.31 277
14741.45 283
14742.60 263
14743.75 267
14744.89 271
14746.04 280
14747.19 252
14748.34 257
14749.48 298
14750.63 280
14751.78 279
14752.92 298
14754.07 264
14755.22 281
14756.37 306
14757.51 269
14758.66 275
14759.81 282
14760.96 277
14762.10 265
14763.25 265
14764.40 268
14765.55 247
14766.70 260
14767.84 271
14768.99 249
14770.14 248
14771.29 261
14772.43 269
14773.58 284
14774.73 257
14775.88 243
14777.03 246
14778.18 266
14779.32 259
14780.47 261
14781.62 254
14782.77 262
14783.92 253
14785.07 253
14786.21 243
14787.36 257
14788.51 253
14789.66 249
14790.81 281
14791.96 244
14793.11 261
14794.26 260
14795.40 255
14796.55 258
14797.70 265
14798.85 269
14800.00 256
14801.15 257
14802.30 252
14803.45 227
14804.60 216
14805.75 240
14806.90 254
14808.05 249
14809.19 249
14810.34 243
14811.49 246
14812.64 228
14813.79 269
14814.94 228
14816.09 221
14817.24 239
14818.39 255
14819.54 274
14820.69 258
14821.84 230
14822.99 257
14824.14 246
14825.29 234
14826.44 243
14827.59 238
14828.74 236
14829.89 231
14831.04 228
14832.19 223
14833.34 243
14834.49 235
14835.64 227
14836.79 263
14837.95 259
14839.10 270
14840.25 235
14841.40 227
14842.55 231
14843.70 225
14844.85 225
14846.00 223
14847.15 209
14848.30 236
14849.45 251
14850.60 226
14851.76 214
14852.91 219
14854.06 235
14855.21 247
14856.36 228
14857.51 219
14858.66 225
14859.81 234
14860.97 245
14862.12 221
14863.27 226
14864.42 211
14865.57 225
14866.72 234
14867.88 229
14869.03 246
14870.18 242
14871.33 244
14872.48 237
14873.64 233
14874.79 206
14875.94 218
14877.09 216
14878.24 239
14879.40 239
14880.55 238
14881.70 236
14882.85 229
14884.00 218
14885.16 223
14886.31 233
14887.46 215
14888.61 252
14889.77 218
14890.92 215
14892.07 232
14893.23 230
14894.38 217
14895.53 194
14896.68 192
14897.84 237
14898.99 210
14900.14 222
14901.30 224
14902.45 207
14903.60 221
14904.75 218
14905.91 234
14907.06 200
14908.21 217
14909.37 231
14910.52 223
14911.67 222
14912.83 225
14913.98 217
14915.14 210
14916.29 221
14917.44 223
14918.60 227
14919.75 219
14920.90 215
14922.06 229
14923.21 227
14924.37 212
14925.52 230
14926.67 228
14927.83 218
14928.98 219
14930.14 225
14931.29 232
14932.44 238
14933.60 232
14934.75 218
14935.91 230
14937.06 202
14938.22 223
14939.37 210
14940.52 229
14941.68 250
14942.83 243
14943.99 232
14945.14 226
14946.30 201
14947.45 236
14948.61 235
14949.76 232
14950.92 224
14952.07 217
14953.23 207
14954.38 203
14955.54 218
14956.69 232
14957.85 237
14959.00 229
14960.16 207
14961.31 213
14962.47 224
14963.62 212
14964.78 216
14965.94 231
14967.09 208
14968.25 213
14969.40 222
14970.56 228
14971.71 225
14972.87 196
14974.03 209
14975.18 240
14976.34 207
14977.49 236
14978.65 219
14979.81 210
14980.96 207
14982.12 217
14983.27 201
14984.43 211
14985.59 206
14986.74 212
14987.90 224
14989.06 196
14990.21 217
14991.37 201
14992.53 226
14993.68 211
14994.84 209
14996.00 213
14997.15 222
14998.31 211
14999.47 213
15000.62 188
15001.78 199
15002.94 215
15004.09 209
15005.25 209
15006.41 196
15007.56 206
15008.72 181
15009.88 198
15011.04 206
15012.19 189
15013.35 198
15014.51 206
15015.67 189
15016.82 185
15017.98 215
15019.14 219
15020.30 201
15021.45 221
15022.61 209
15023.77 228
15024.93 230
15026.08 217
15027.24 207
15028.40 220
15029.56 210
15030.72 218
15031.87 206
15033.03 211
15034.19 218
15035.35 212
15036.51 214
15037.67 203
15038.82 199
15039.98 204
15041.14 206
15042.30 217
15043.46 221
15044.62 223
15045.78 210
15046.93 216
15048.09 189
15049.25 234
15050.41 195
15051.57 213
15052.73 223
15053.89 203
15055.05 214
15056.20 207
15057.36 202
15058.52 214
15059.68 200
15060.84 218
15062.00 217
15063.16 202
15064.32 209
15065.48 192
15066.64 193
15067.80 192
15068.96 220
15070.12 196
15071.28 218
15072.44 222
15073.60 223
15074.76 219
15075.91 202
15077.07 219
15078.23 198
15079.39 200
15080.55 210
15081.71 205
15082.87 220
15084.03 209
15085.19 207
15086.35 203
15087.51 200
15088.68 202
15089.84 202
15091.00 204
15092.16 213
15093.32 209
15094.48 206
15095.64 200
15096.80 218
15097.96 208
15099.12 206
15100.28 225
15101.44 210
15102.60 211
15103.76 230
15104.92 236
15106.08 211
15107.25 236
15108.41 222
15109.57 230
15110.73 225
15111.89 236
15113.05 217
15114.21 236
15115.37 223
15116.54 244
15117.70 227
15118.86 224
15120.02 220
15121.18 220
15122.34 225
15123.50 222
15124.67 222
15125.83 213
15126.99 214
15128.15 214
15129.31 206
15130.47 231
15131.64 228
15132.80 213
15133.96 219
15135.12 201
15136.28 209
15137.45 222
15138.61 233
15139.77 201
15140.93 220
15142.10 225
15143.26 221
15144.42 231
15145.58 228
15146.75 221
15147.91 204
15149.07 238
15150.23 240
15151.40 235
15152.56 221
15153.72 228
15154.88 219
15156.05 237
15157.21 222
15158.37 249
15159.54 236
15160.70 232
15161.86 212
15163.03 206
15164.19 228
15165.35 211
15166.52 227
15167.68 226
15168.84 230
15170.01 247
15171.17 243
15172.33 255
15173.50 251
15174.66 235
15175.82 260
15176.99 261
15178.15 248
15179.31 237
15180.48 222
15181.64 249
15182.81 247
15183.97 237
15185.13 251
15186.30 264
15187.46 242
15188.63 251
15189.79 238
15190.95 241
15192.12 232
15193.28 248
15194.45 278
15195.61 266
15196.78 221
15197.94 261
15199.10 238
15200.27 255
15201.43 249
15202.60 240
15203.76 235
15204.93 227
15206.09 262
15207.26 243
15208.42 245
15209.59 242
15210.75 257
15211.92 277
15213.08 250
15214.25 275
15215.41 268
15216.58 272
15217.74 242
15218.91 263
15220.07 262
15221.24 245
15222.40 261
15223.57 286
15224.74 235
15225.90 281
15227.07 257
15228.23 270
15229.40 273
15230.56 257
15231.73 280
15232.89 272
15234.06 299
15235.23 286
15236.39 279
15237.56 259
15238.72 290
15239.89 275
15241.06 275
15242.22 255
15243.39 286
15244.56 247
15245.72 261
15246.89 283
15248.05 274
15249.22 276
15250.39 283
15251.55 284
15252.72 263
15253.89 251
15255.05 252
15256.22 259
15257.39 266
15258.55 269
15259.72 246
15260.89 260
15262.05 253
15263.22 261
15264.39 261
15265.56 234
15266.72 242
15267.89 260
15269.06 232
15270.22 243
15271.39 259
15272.56 264
15273.73 263
15274.89 243
15276.06 240
15277.23 228
15278.40 236
15279.56 243
15280.73 245
15281.90 238
15283.07 244
15284.23 257
15285.40 237
15286.57 250
15287.74 258
15288.91 233
15290.07 231
15291.24 223
15292.41 237
15293.58 260
15294.75 247
15295.92 248
15297.08 251
15298.25 239
15299.42 237
15300.59 239
15301.76 231
15302.93 233
15304.09 242
15305.26 245
15306.43 226
15307.60 224
15308.77 229
15309.94 255
15311.11 251
15312.28 244
15313.44 234
15314.61 239
15315.78 247
15316.95 240
15318.12 236
15319.29 227
15320.46 223
15321.63 239
15322.80 217
15323.97 221
15325.14 247
15326.30 241
15327.47 236
15328.64 246
15329.81 225
15330.98 248
15332.15 243
15333.32 253
15334.49 255
15335.66 247
15336.83 257
15338.00 250
15339.17 234
15340.34 242
15341.51 247
15342.68 244
15343.85 253
15345.02 262
15346.19 275
15347.36 268
15348.53 240
15349.70 227
15350.87 250
15352.04 239
15353.21 274
15354.38 265
15355.55 269
15356.72 265
15357.90 245
15359.07 264
15360.24 298
15361.41 266
15362.58 277
15363.75 265
15364.92 250
15366.09 253
15367.26 252
15368.43 256
15369.60 263
15370.77 273
15371.95 275
15373.12 263
15374.29 269
15375.46 261
15376.63 252
15377.80 266
15378.97 258
15380.15 264
15381.32 266
15382.49 249
15383.66 244
15384.83 268
15386.00 244
15387.17 236
15388.35 255
15389.52 241
15390.69 260
15391.86 240
15393.03 243
15394.21 262
15395.38 269
15396.55 256
15397.72 222
15398.89 253
15400.07 252
15401.24 245
15402.41 239
15403.58 235
15404.76 252
15405.93 278
15407.10 243
15408.27 229
15409.45 228
15410.62 248
15411.79 257
15412.96 257
15414.14 228
15415.31 248
15416.48 246
15417.66 230
15418.83 228
15420.00 240
15421.17 239
15422.35 233
15423.52 235
15424.69 221
15425.87 237
15427.04 252
15428.21 225
15429.39 238
15430.56 239
15431.73 245
15432.91 252
15434.08 246
15435.25 244
15436.43 233
15437.60 256
15438.77 238
15439.95 229
15441.12 228
15442.30 236
15443.47 232
15444.64 241
15445.82 217
15446.99 233
15448.17 232
15449.34 240
15450.51 220
15451.69 237
15452.86 233
15454.04 224
15455.21 229
15456.39 245
15457.56 232
15458.73 237
15459.91 226
15461.08 242
15462.26 224
15463.43 219
15464.61 206
15465.78 236
15466.96 228
15468.13 236
15469.31 226
15470.48 242
15471.66 230
15472.83 234
15474.01 238
15475.18 220
15476.36 236
15477.53 231
15478.71 238
15479.88 241
15481.06 230
15482.23 234
15483.41 241
15484.58 233
15485.76 230
15486.93 222
15488.11 243
15489.29 254
15490.46 236
15491.64 223
15492.81 223
15493.99 260
15495.16 257
15496.34 250
15497.52 246
15498.69 234
15499.87 244
15501.04 247
15502.22 248
15503.40 246
15504.57 244
15505.75 244
15506.92 248
15508.10 240
15509.28 240
15510.45 233
15511.63 255
15512.81 242
15513.98 254
15515.16 245
15516.34 243
15517.51 263
15518.69 239
15519.87 229
15521.04 249
15522.22 271
15523.40 275
15524.57 269
15525.75 232
15526.93 244
15528.11 297
15529.28 265
15530.46 257
15531.64 238
15532.81 253
15533.99 256
15535.17 255
15536.35 250
15537.52 269
15538.70 277
15539.88 270
15541.06 274
15542.23 252
15543.41 274
15544.59 265
15545.77 266
15546.95 266
15548.12 286
15549.30 265
15550.48 272
15551.66 264
15552.83 275
15554.01 270
15555.19 261
15556.37 267
15557.55 283
15558.73 293
15559.90 272
15561.08 288
15562.26 305
15563.44 266
15564.62 276
15565.80 286
15566.97 301
15568.15 306
15569.33 309
15570.51 300
15571.69 268
15572.87 305
15574.05 302
15575.23 325
15576.40 319
15577.58 316
15578.76 316
15579.94 329
15581.12 287
15582.30 303
15583.48 354
15584.66 321
15585.84 327
15587.02 324
15588.20 350
15589.38 323
15590.56 328
15591.73 350
15592.91 328
15594.09 329
15595.27 348
15596.45 354
15597.63 345
15598.81 355
15599.99 343
15601.17 332
15602.35 357
15603.53 392
15604.71 355
15605.89 366
15607.07 370
15608.25 353
15609.43 363
15610.61 388
15611.79 386
15612.97 378
15614.15 388
15615.33 388
15616.51 396
15617.69 406
15618.88 410
15620.06 396
15621.24 409
15622.42 412
15623.60 387
15624.78 398
15625.96 424
15627.14 417
15628.32 444
15629.50 449
15630.68 435
15631.86 410
15633.05 440
15634.23 463
15635.41 452
15636.59 450
15637.77 442
15638.95 464
15640.13 412
15641.31 443
15642.50 452
15643.68 458
15644.86 454
15646.04 434
15647.22 462
15648.40 450
15649.58 442
15650.77 474
15651.95 458
15653.13 460
15654.31 485
15655.49 453
15656.68 459
15657.86 434
15659.04 452
15660.22 456
15661.40 455
15662.59 431
15663.77 456
15664.95 484
15666.13 452
15667.32 437
15668.50 468
15669.68 436
15670.86 445
15672.05 434
15673.23 433
15674.41 420
15675.59 447
15676.78 426
15677.96 419
15679.14 407
15680.32 407
15681.51 427
15682.69 440
15683.87 422
15685.06 416
15686.24 428
15687.42 440
15688.61 430
15689.79 406
15690.97 394
15692.16 398
15693.34 405
15694.52 408
15695.71 414
15696.89 414
15698.07 421
15699.26 423
15700.44 438
15701.62 447
15702.81 428
15703.99 442
15705.17 455
15706.36 432
15707.54 441
15708.73 424
15709.91 472
15711.09 473
15712.28 472
15713.46 470
15714.65 459
15715.83 466
15717.02 472
15718.20 487
15719.38 480
15720.57 482
15721.75 487
15722.94 486
15724.12 488
15725.31 516
15726.49 486
15727.68 519
15728.86 509
15730.04 500
15731.23 511
15732.41 508
15733.60 527
15734.78 517
15735.97 540
15737.15 541
15738.34 518
15739.52 544
15740.71 534
15741.89 552
15743.08 579
15744.27 559
15745.45 589
15746.64 585
15747.82 599
15749.01 581
15750.19 588
15751.38 579
15752.56 579
15753.75 610
15754.93 590
15756.12 586
15757.31 578
15758.49 576
15759.68 605
15760.86 622
15762.05 640
15763.24 608
15764.42 620
15765.61 615
15766.79 579
15767.98 579
15769.17 604
15770.35 550
15771.54 561
15772.72 580
15773.91 591
15775.10 551
15776.28 560
15777.47 577
15778.66 553
15779.84 572
15781.03 537
15782.22 529
15783.40 524
15784.59 497
15785.78 525
15786.96 532
15788.15 491
15789.34 505
15790.53 483
15791.71 460
15792.90 467
15794.09 474
15795.27 461
15796.46 469
15797.65 446
15798.84 443
15800.02 461
15801.21 436
15802.40 417
15803.59 427
15804.77 443
15805.96 423
15807.15 422
15808.34 403
15809.52 405
15810.71 408
15811.90 401
15813.09 377
15814.28 400
15815.46 396
15816.65 392
15817.84 386
15819.03 406
15820.22 412
15821.40 382
15822.59 406
15823.78 403
15824.97 386
15826.16 375
15827.35 386
15828.53 387
15829.72 377
15830.91 385
15832.10 373
15833.29 396
15834.48 434
15835.67 394
15836.85 387
15838.04 366
15839.23 380
15840.42 401
15841.61 430
15842.80 391
15843.99 363
15845.18 378
15846.37 379
15847.55 377
15848.74 352
15849.93 399
15851.12 387
15852.31 380
15853.50 365
15854.69 380
15855.88 379
15857.07 377
15858.26 382
15859.45 401
15860.64 389
15861.83 400
15863.02 383
15864.21 395
15865.40 385
15866.59 377
15867.78 354
15868.97 372
15870.16 397
15871.35 403
15872.54 376
15873.73 382
15874.92 372
15876.11 383
15877.30 381
15878.49 376
15879.68 390
15880.87 377
15882.06 374
15883.25 369
15884.44 377
15885.63 409
15886.82 425
15888.01 408
15889.20 408
15890.39 373
15891.59 393
15892.78 398
15893.97 411
15895.16 398
15896.35 418
15897.54 403
15898.73 403
15899.92 411
15901.11 416
15902.30 413
15903.50 414
15904.69 410
15905.88 419
15907.07 399
15908.26 382
15909.45 414
15910.64 441
15911.84 449
15913.03 454
15914.22 453
15915.41 439
15916.60 436
15917.79 407
15918.99 412
15920.18 405
15921.37 410
15922.56 407
15923.75 409
15924.95 414
15926.14 408
15927.33 386
15928.52 391
15929.71 388
15930.91 395
15932.10 379
15933.29 409
15934.48 351
15935.68 364
15936.87 350
15938.06 332
15939.25 372
15940.45 369
15941.64 343
15942.83 331
15944.03 324
15945.22 310
15946.41 315
15947.60 306
15948.80 319
15949.99 316
15951.18 300
15952.38 305
15953.57 323
15954.76 307
15955.96 276
15957.15 274
15958.34 325
15959.54 286
15960.73 277
15961.92 278
15963.12 295
15964.31 277
15965.50 281
15966.70 286
15967.89 291
15969.08 300
15970.28 282
15971.47 285
15972.67 289
15973.86 281
15975.05 257
15976.25 279
15977.44 281
15978.64 282
15979.83 261
15981.02 262
15982.22 264
15983.41 249
15984.61 276
15985.80 279
15987.00 260
15988.19 250
15989.38 263
15990.58 251
15991.77 226
15992.97 226
15994.16 229
15995.36 257
15996.55 274
15997.75 248
15998.94 241
16000.14 234
16001.33 238
16002.53 259
16003.72 257
16004.92 254
16006.11 235
16007.31 260
16008.50 267
16009.70 258
16010.89 265
16012.09 246
16013.28 242
16014.48 255
16015.67 241
16016.87 248
16018.07 240
16019.26 254
16020.46 231
16021.65 247
16022.85 253
16024.04 227
16025.24 260
16026.44 248
16027.63 234
16028.83 230
16030.02 232
16031.22 236
16032.42 224
16033.61 227
16034.81 238
16036.00 222
16037.20 232
16038.40 227
16039.59 227
16040.79 240
16041.99 244
16043.18 242
16044.38 235
16045.58 225
16046.77 231
16047.97 254
16049.17 229
16050.36 251
16051.56 196
16052.76 229
16053.95 241
16055.15 225
16056.35 209
16057.54 226
16058.74 242
16059.94 196
16061.14 205
16062.33 240
16063.53 239
16064.73 228
16065.92 236
16067.12 234
16068.32 247
16069.52 209
16070.71 236
16071.91 191
16073.11 218
16074.31 223
16075.50 224
16076.70 199
16077.90 210
16079.10 207
16080.30 215
16081.49 223
16082.69 217
16083.89 195
16085.09 199
16086.29 204
16087.48 188
16088.68 220
16089.88 207
16091.08 190
16092.28 210
16093.48 199
16094.67 184
16095.87 191
16097.07 185
16098.27 194
16099.47 188
16100.67 199
16101.87 183
16103.06 200
16104.26 203
16105.46 208
16106.66 200
16107.86 186
16109.06 192
16110.26 198
16111.46 191
16112.66 208
16113.86 188
16115.05 204
16116.25 210
16117.45 184
16118.65 193
16119.85 196
16121.05 197
16122.25 190
16123.45 202
16124.65 180
16125.85 207
16127.05 198
16128.25 198
16129.45 226
16130.65 198
16131.85 188
16133.05 199
16134.25 193
16135.45 191
16136.65 200
16137.85 208
16139.05 200
16140.25 201
16141.45 205
16142.65 174
16143.85 203
16145.05 193
16146.25 198
16147.45 182
16148.65 198
16149.85 180
16151.05 202
16152.25 210
16153.45 182
16154.65 191
16155.85 182
16157.05 213
16158.25 212
16159.46 192
16160.66 186
16161.86 215
16163.06 209
16164.26 205
16165.46 199
16166.66 206
16167.86 225
16169.06 212
16170.27 176
16171.47 189
16172.67 196
16173.87 196
16175.07 192
16176.27 203
16177.47 198
16178.67 216
16179.88 199
16181.08 193
16182.28 200
16183.48 207
16184.68 220
16185.89 202
16187.09 197
16188.29 223
16189.49 213
16190.69 218
16191.90 213
16193.10 206
16194.30 200
16195.50 211
16196.70 205
16197.91 213
16199.11 231
16200.31 199
16201.51 225
16202.72 216
16203.92 206
16205.12 222
16206.32 211
16207.53 201
16208.73 222
16209.93 227
16211.13 226
16212.34 220
16213.54 220
16214.74 220
16215.95 232
16217.15 230
16218.35 248
16219.55 233
16220.76 209
16221.96 226
16223.16 252
16224.37 209
16225.57 236
16226.77 215
16227.98 234
16229.18 229
16230.38 225
16231.59 216
16232.79 213
16233.99 225
16235.20 243
16236.40 250
16237.61 255
16238.81 244
16240.01 239
16241.22 245
16242.42 228
16243.63 233
16244.83 255
16246.03 225
16247.24 226
16248.44 242
16249.65 237
16250.85 262
16252.05 236
16253.26 242
16254.46 243
16255.67 261
16256.87 270
16258.08 259
16259.28 283
16260.49 263
16261.69 266
16262.89 255
16264.10 252
16265.30 259
16266.51 255
16267.71 285
16268.92 264
16270.12 277
16271.33 257
16272.53 265
16273.74 244
16274.94 262
16276.15 259
16277.35 261
16278.56 270
16279.77 283
16280.97 276
16282.18 257
16283.38 265
16284.59 293
16285.79 286
16287.00 266
16288.20 284
16289.41 292
16290.61 272
16291.82 271
16293.03 275
16294.23 296
16295.44 273
16296.64 269
16297.85 290
16299.06 318
16300.26 306
16301.47 293
16302.67 289
16303.88 267
16305.09 288
16306.29 294
16307.50 303
16308.71 294
16309.91 276
16311.12 282
16312.33 267
16313.53 274
16314.74 284
16315.95 268
16317.15 260
16318.36 278
16319.57 273
16320.77 254
16321.98 249
16323.19 250
16324.39 258
16325.60 251
16326.81 254
16328.01 249
16329.22 264
16330.43 256
16331.64 254
16332.84 237
16334.05 227
16335.26 241
16336.47 239
16337.67 242
16338.88 221
16340.09 243
16341.30 236
16342.50 236
16343.71 213
16344.92 239
16346.13 237
16347.33 209
16348.54 229
16349.75 226
16350.96 227
16352.17 225
16353.37 237
16354.58 237
16355.79 214
16357.00 195
16358.21 211
16359.41 205
16360.62 217
16361.83 225
16363.04 225
16364.25 237
16365.46 223
16366.67 206
16367.87 211
16369.08 212
16370.29 201
16371.50 238
16372.71 196
16373.92 211
16375.13 214
16376.34 192
16377.54 213
16378.75 210
16379.96 237
16381.17 210
16382.38 220
16383.59 193
16384.80 216
16386.01 211
16387.22 222
16388.43 209
16389.64 217
16390.85 239
16392.05 227
16393.26 224
16394.47 191
16395.68 208
16396.89 217
16398.10 222
16399.31 203
16400.52 202
16401.73 196
16402.94 209
16404.15 216
16405.36 213
16406.57 207
16407.78 205
16408.99 212
16410.20 210
16411.41 204
16412.62 172
16413.83 209
16415.04 225
16416.25 189
16417.46 217
16418.67 205
16419.88 211
16421.10 210
16422.31 214
16423.52 203
16424.73 212
16425.94 220
16427.15 189
16428.36 195
16429.57 178
16430.78 207
16431.99 194
16433.20 190
16434.41 194
16435.63 216
16436.84 205
16438.05 201
16439.26 195
16440.47 198
16441.68 205
16442.89 207
16444.10 220
16445.32 191
16446.53 199
16447.74 187
16448.95 196
16450.16 190
16451.37 217
16452.59 200
16453.80 192
16455.01 208
16456.22 200
16457.43 208
16458.64 191
16459.86 184
16461.07 187
16462.28 205
16463.49 224
16464.70 192
16465.92 185
16467.13 178
16468.34 190
16469.55 186
16470.77 179
16471.98 174
16473.19 190
16474.40 204
16475.62 178
16476.83 165
16478.04 183
16479.25 198
16480.47 182
16481.68 171
16482.89 162
16484.11 189
16485.32 179
16486.53 163
16487.74 188
16488.96 174
16490.17 167
16491.38 209
16492.60 170
16493.81 168
16495.02 182
16496.24 200
16497.45 178
16498.66 176
16499.88 180
16501.09 174
16502.30 186
16503.52 186
16504.73 179
16505.94 185
16507.16 176
16508.37 163
16509.59 183
16510.80 180
16512.01 171
16513.23 180
16514.44 204
16515.66 179
16516.87 176
16518.08 176
16519.30 161
16520.51 188
16521.73 191
16522.94 194
16524.16 179
16525.37 174
16526.58 171
16527.80 180
16529.01 183
16530.23 195
16531.44 196
16532.66 194
16533.87 176
16535.09 180
16536.30 169
16537.52 185
16538.73 172
16539.95 190
16541.16 192
16542.38 191
16543.59 195
16544.81 185
16546.02 194
16547.24 180
16548.45 177
16549.67 174
16550.88 198
16552.10 180
16553.31 178
16554.53 186
16555.74 179
16556.96 172
16558.18 169
16559.39 180
16560.61 185
16561.82 160
16563.04 177
16564.25 157
16565.47 191
16566.69 180
16567.90 180
16569.12 180
16570.33 179
16571.55 186
16572.77 174
16573.98 171
16575.20 185
16576.41 190
16577.63 176
16578.85 183
16580.06 189
16581.28 181
16582.50 161
16583.71 172
16584.93 190
16586.15 192
16587.36 177
16588.58 180
16589.80 187
16591.01 182
16592.23 163
16593.45 182
16594.66 174
16595.88 158
16597.10 180
16598.32 152
16599.53 174
16600.75 173
16601.97 191
16603.18 184
16604.40 178
16605.62 178
16606.84 163
16608.05 181
16609.27 176
16610.49 166
16611.71 167
16612.92 155
16614.14 174
16615.36 159
16616.58 179
16617.79 165
16619.01 148
16620.23 163
16621.45 158
16622.67 154
16623.88 155
16625.10 160
16626.32 174
16627.54 167
16628.76 142
16629.97 167
16631.19 160
16632.41 173
16633.63 169
16634.85 167
16636.07 163
16637.29 163
16638.50 167
16639.72 166
16640.94 148
16642.16 165
16643.38 170
16644.60 162
16645.82 150
16647.03 148
16648.25 151
16649.47 152
16650.69 162
16651.91 152
16653.13 149
16654.35 160
16655.57 162
16656.79 173
16658.01 159
16659.23 162
16660.45 162
16661.66 159
16662.88 149
16664.10 142
16665.32 147
16666.54 159
16667.76 132
16668.98 145
16670.20 133
16671.42 147
16672.64 151
16673.86 148
16675.08 142
16676.30 160
16677.52 146
16678.74 166
16679.96 149
16681.18 157
16682.40 169
16683.62 145
16684.84 146
16686.06 160
16687.28 157
16688.50 151
16689.72 171
16690.94 164
16692.16 155
16693.39 167
16694.61 156
16695.83 148
16697.05 149
16698.27 150
16699.49 167
16700.71 163
16701.93 154
16703.15 145
16704.37 125
16705.59 149
16706.81 179
16708.04 160
16709.26 159
16710.48 135
16711.70 165
16712.92 166
16714.14 136
16715.36 147
16716.58 158
16717.81 153
16719.03 150
16720.25 143
16721.47 142
16722.69 146
16723.91 163
16725.14 156
16726.36 138
16727.58 143
16728.80 137
16730.02 151
16731.24 153
16732.47 131
16733.69 158
16734.91 158
16736.13 155
16737.36 140
16738.58 161
16739.80 167
16741.02 138
16742.24 163
16743.47 137
16744.69 149
16745.91 165
16747.13 169
16748.36 176
16749.58 149
16750.80 167
16752.02 155
16753.25 168
16754.47 149
16755.69 148
16756.92 156
16758.14 140
16759.36 136
16760.59 161
16761.81 147
16763.03 139
16764.25 166
16765.48 148
16766.70 149
16767.92 150
16769.15 135
16770.37 151
16771.59 141
16772.82 135
16774.04 148
16775.27 162
16776.49 145
16777.71 158
16778.94 168
16780.16 138
16781.38 147
16782.61 141
16783.83 145
16785.06 158
16786.28 156
16787.50 136
16788.73 158
16789.95 157
16791.18 170
16792.40 174
16793.62 145
16794.85 144
16796.07 144
16797.30 144
16798.52 143
16799.75 147
16800.97 156
16802.19 166
16803.42 177
16804.64 162
16805.87 154
16807.09 157
16808.32 156
16809.54 158
16810.77 168
16811.99 162
16813.22 162
16814.44 147
16815.67 154
16816.89 157
16818.12 177
16819.34 156
16820.57 149
16821.79 177
16823.02 172
16824.24 158
16825.47 164
16826.70 174
16827.92 173
16829.15 156
16830.37 166
16831.60 161
16832.82 168
16834.05 172
16835.27 160
16836.50 150
16837.73 168
16838.95 163
16840.18 163
16841.40 155
16842.63 163
16843.86 170
16845.08 164
16846.31 145
16847.53 140
16848.76 169
16849.99 185
16851.21 180
16852.44 182
16853.67 195
16854.89 187
16856.12 198
16857.35 178
16858.57 161
16859.80 181
16861.03 189
16862.25 185
16863.48 180
16864.71 172
16865.93 187
16867.16 204
16868.39 200
16869.61 203
16870.84 200
16872.07 210
16873.30 193
16874.52 193
16875.75 170
16876.98 184
16878.20 192
16879.43 204
16880.66 187
16881.89 222
16883.11 181
16884.34 175
16885.57 208
16886.80 202
16888.02 200
16889.25 217
16890.48 193
16891.71 181
16892.94 192
16894.16 188
16895.39 205
16896.62 198
16897.85 196
16899.08 223
16900.30 196
16901.53 199
16902.76 202
16903.99 198
16905.22 213
16906.45 183
16907.67 189
16908.90 197
16910.13 200
16911.36 199
16912.59 200
16913.82 207
16915.04 183
16916.27 190
16917.50 217
16918.73 185
16919.96 189
16921.19 198
16922.42 196
16923.65 182
16924.88 188
16926.10 190
16927.33 210
16928.56 196
16929.79 195
16931.02 176
16932.25 191
16933.48 201
16934.71 188
16935.94 204
16937.17 195
16938.40 181
16939.63 184
16940.86 198
16942.09 206
16943.32 189
16944.55 191
16945.78 207
16947.01 197
16948.24 201
16949.47 199
16950.70 191
16951.93 222
16953.16 192
16954.39 183
16955.62 188
16956.85 190
16958.08 192
16959.31 181
16960.54 211
16961.77 195
16963.00 197
16964.23 182
16965.46 186
16966.69 197
16967.92 192
16969.15 184
16970.38 175
16971.61 184
16972.84 201
16974.07 184
16975.30 176
16976.54 201
16977.77 168
16979.00 176
16980.23 186
16981.46 166
16982.69 182
16983.92 166
16985.15 181
16986.38 164
16987.62 164
16988.85 183
16990.08 161
16991.31 182
16992.54 182
16993.77 178
16995.00 172
16996.24 162
16997.47 144
16998.70 158
16999.93 181
17001.16 157
17002.39 165
17003.63 178
17004.86 171
17006.09 150
17007.32 171
17008.55 168
17009.79 176
17011.02 201
17012.25 174
17013.48 160
17014.72 140
17015.95 161
17017.18 159
17018.41 171
17019.64 183
17020.88 164
17022.11 177
17023.34 164
17024.58 157
17025.81 155
17027.04 156
17028.27 170
17029.51 158
17030.74 163
17031.97 157
17033.21 176
17034.44 164
17035.67 164
17036.90 178
17038.14 156
17039.37 152
17040.60 190
17041.84 159
17043.07 141
17044.30 172
17045.54 166
17046.77 149
17048.00 157
17049.24 149
17050.47 163
17051.70 170
17052.94 166
17054.17 157
17055.41 124
17056.64 151
17057.87 152
17059.11 158
17060.34 160
17061.58 159
17062.81 157
17064.04 169
17065.28 155
17066.51 152
17067.75 143
17068.98 165
17070.21 161
17071.45 184
17072.68 148
17073.92 161
17075.15 144
17076.39 159
17077.62 153
17078.86 141
17080.09 151
17081.33 170
17082.56 153
17083.80 163
17085.03 146
17086.26 145
17087.50 184
17088.73 148
17089.97 165
17091.20 160
17092.44 151
17093.68 139
17094.91 155
17096.15 141
17097.38 160
17098.62 136
17099.85 156
17101.09 159
17102.32 144
17103.56 156
17104.79 151
17106.03 154
17107.26 145
17108.50 160
17109.74 133
17110.97 140
17112.21 163
17113.44 151
17114.68 152
17115.92 145
17117.15 152
17118.39 165
17119.62 160
17120.86 141
17122.10 148
17123.33 138
17124.57 150
17125.80 146
17127.04 132
17128.28 138
17129.51 157
17130.75 141
17131.99 151
17133.22 156
17134.46 146
17135.70 163
17136.93 161
17138.17 141
17139.41 125
17140.64 144
17141.88 147
17143.12 143
17144.35 147
17145.59 162
17146.83 160
17148.07 155
17149.30 140
17150.54 151
17151.78 146
17153.02 145
17154.25 142
17155.49 140
17156.73 155
17157.96 149
17159.20 149
17160.44 136
17161.68 131
17162.92 136
17164.15 153
17165.39 140
17166.63 142
17167.87 132
17169.10 137
17170.34 134
17171.58 142
17172.82 109
17174.06 141
17175.29 123
17176.53 140
17177.77 129
17179.01 138
17180.25 150
17181.49 147
17182.72 144
17183.96 123
17185.20 142
17186.44 134
17187.68 130
17188.92 139
17190.15 142
17191.39 126
17192.63 140
17193.87 140
17195.11 130
17196.35 116
17197.59 136
17198.83 136
17200.07 132
17201.30 127
17202.54 116
17203.78 141
17205.02 143
17206.26 126
17207.50 120
17208.74 138
17209.98 130
17211.22 139
17212.46 150
17213.70 128
17214.94 151
17216.18 119
17217.42 115
17218.66 139
17219.90 130
17221.14 122
17222.38 134
17223.62 132
17224.86 129
17226.10 115
17227.34 120
17228.58 116
17229.82 127
17231.06 135
17232.30 143
17233.54 140
17234.78 113
17236.02 110
17237.26 117
17238.50 123
17239.74 124
17240.98 120
17242.22 122
17243.46 130
17244.70 130
17245.94 124
17247.18 140
17248.42 149
17249.66 127
17250.90 135
17252.14 118
17253.39 135
17254.63 128
17255.87 129
17257.11 129
17258.35 121
17259.59 114
17260.83 106
17262.07 122
17263.31 122
17264.56 129
17265.80 127
17267.04 130
17268.28 128
17269.52 129
17270.76 140
17272.00 128
17273.25 134
17274.49 121
17275.73 135
17276.97 117
17278.21 113
17279.45 113
17280.70 122
17281.94 112
17283.18 125
17284.42 114
17285.66 134
17286.91 116
17288.15 140
17289.39 138
17290.63 139
17291.88 130
17293.12 120
17294.36 133
17295.60 118
17296.85 117
17298.09 115
17299.33 128
17300.57 114
17301.82 117
17303.06 105
17304.30 117
17305.54 125
17306.79 114
17308.03 118
17309.27 130
17310.52 119
17311.76 109
17313.00 130
17314.25 128
17315.49 114
17316.73 115
17317.97 113
17319.22 117
17320.46 132
17321.71 134
17322.95 138
17324.19 126
17325.44 110
17326.68 121
17327.92 116
17329.17 119
17330.41 132
17331.65 112
17332.90 129
17334.14 122
17335.39 117
17336.63 115
17337.87 114
17339.12 118
17340.36 116
17341.61 119
17342.85 108
17344.09 107
17345.34 121
17346.58 120
17347.83 121
17349.07 118
17350.32 116
17351.56 125
17352.80 106
17354.05 97
17355.29 109
17356.54 107
17357.78 118
17359.03 120
17360.27 113
17361.52 119
17362.76 119
17364.01 132
17365.25 116
17366.50 103
17367.74 118
17368.99 124
17370.23 107
17371.48 115
17372.72 121
17373.97 103
17375.21 113
17376.46 112
17377.70 87
17378.95 114
17380.19 125
17381.44 121
17382.69 119
17383.93 108
17385.18 108
17386.42 123
17387.67 122
17388.91 120
17390.16 107
17391.41 110
17392.65 132
17393.90 126
17395.14 111
17396.39 113
17397.64 112
17398.88 105
17400.13 105
17401.37 95
17402.62 108
17403.87 112
17405.11 118
17406.36 116
17407.61 100
17408.85 109
17410.10 119
17411.35 121
17412.59 102
17413.84 105
17415.09 103
17416.33 114
17417.58 123
17418.83 122
17420.07 112
17421.32 125
17422.57 111
17423.82 130
17425.06 120
17426.31 113
17427.56 106
17428.80 123
17430.05 144
17431.30 114
17432.55 101
17433.79 127
17435.04 105
17436.29 105
17437.54 108
17438.78 119
17440.03 115
17441.28 125
17442.53 100
17443.77 126
17445.02 120
17446.27 118
17447.52 125
17448.77 114
17450.01 98
17451.26 110
17452.51 136
17453.76 115
17455.01 119
17456.25 111
17457.50 109
17458.75 116
17460.00 109
17461.25 129
17462.50 111
17463.74 110
17464.99 140
17466.24 135
17467.49 118
17468.74 123
17469.99 124
17471.24 114
17472.49 122
17473.73 130
17474.98 123
17476.23 135
17477.48 125
17478.73 137
17479.98 123
17481.23 125
17482.48 131
17483.73 124
17484.98 117
17486.23 119
17487.47 134
17488.72 121
17489.97 124
17491.22 126
17492.47 131
17493.72 135
17494.97 131
17496.22 122
17497.47 142
17498.72 139
17499.97 138
17501.22 106
17502.47 124
17503.72 135
17504.97 135
17506.22 122
17507.47 120
17508.72 136
17509.97 131
17511.22 131
17512.47 125
17513.72 132
17514.97 125
17516.22 135
17517.47 128
17518.72 134
17519.97 130
17521.22 125
17522.47 144
17523.72 126
17524.98 127
17526.23 126
17527.48 127
17528.73 126
17529.98 138
17531.23 134
17532.48 120
17533.73 131
17534.98 122
17536.23 150
17537.48 127
17538.74 129
17539.99 130
17541.24 136
17542.49 143
17543.74 152
17544.99 125
17546.24 138
17547.50 141
17548.75 136
17550.00 126
17551.25 138
17552.50 116
17553.75 137
17555.01 126
17556.26 126
17557.51 126
17558.76 129
17560.01 136
17561.26 126
17562.52 129
17563.77 122
17565.02 145
17566.27 152
17567.53 147
17568.78 146
17570.03 156
17571.28 129
17572.53 137
17573.79 131
17575.04 122
17576.29 153
17577.54 129
17578.80 130
17580.05 113
17581.30 142
17582.56 126
17583.81 123
17585.06 127
17586.31 143
17587.57 131
17588.82 135
17590.07 122
17591.33 126
17592.58 145
17593.83 124
17595.08 124
17596.34 139
17597.59 129
17598.84 137
17600.10 135
17601.35 125
17602.61 134
17603.86 135
17605.11 150
17606.37 142
17607.62 142
17608.87 109
17610.13 130
17611.38 142
17612.63 149
17613.89 140
17615.14 129
17616.40 149
17617.65 139
17618.90 120
17620.16 125
17621.41 148
17622.67 142
17623.92 139
17625.17 132
17626.43 131
17627.68 121
17628.94 144
17630.19 151
17631.45 132
17632.70 149
17633.96 137
17635.21 142
17636.47 160
17637.72 122
17638.97 135
17640.23 126
17641.48 142
17642.74 135
17643.99 134
17645.25 139
17646.50 142
17647.76 137
17649.01 126
17650.27 134
17651.52 161
17652.78 149
17654.04 134
17655.29 119
17656.55 117
17657.80 118
17659.06 129
17660.31 136
17661.57 137
17662.82 133
17664.08 137
17665.33 149
17666.59 122
17667.85 131
17669.10 140
17670.36 123
17671.61 129
17672.87 138
17674.13 133
17675.38 139
17676.64 126
17677.89 138
17679.15 131
17680.41 115
17681.66 122
17682.92 137
17684.18 137
17685.43 128
17686.69 146
17687.95 145
17689.20 135
17690.46 151
17691.71 129
17692.97 122
17694.23 139
17695.49 131
17696.74 142
17698.00 133
17699.26 127
17700.51 130
17701.77 133
17703.03 125
17704.28 145
17705.54 147
17706.80 154
17708.06 156
17709.31 140
17710.57 145
17711.83 170
17713.08 146
17714.34 117
17715.60 135
17716.86 139
17718.11 140
17719.37 139
17720.63 152
17721.89 149
17723.15 170
17724.40 137
17725.66 127
17726.92 137
17728.18 123
17729.43 143
17730.69 163
17731.95 144
17733.21 150
17734.47 130
17735.73 135
17736.98 121
17738.24 140
17739.50 158
17740.76 143
17742.02 140
17743.28 121
17744.53 121
17745.79 132
17747.05 138
17748.31 141
17749.57 139
17750.83 152
17752.09 136
17753.34 140
17754.60 147
17755.86 136
17757.12 134
17758.38 145
17759.64 123
17760.90 145
17762.16 123
17763.42 117
17764.68 119
17765.94 113
17767.19 138
17768.45 144
17769.71 139
17770.97 129
17772.23 120
17773.49 105
17774.75 130
17776.01 130
17777.27 144
17778.53 137
17779.79 122
17781.05 130
17782.31 133
17783.57 134
17784.83 139
17786.09 111
17787.35 108
17788.61 120
17789.87 110
17791.13 130
17792.39 121
17793.65 139
17794.91 121
17796.17 129
17797.43 130
17798.69 132
17799.95 127
17801.21 119
17802.47 128
17803.73 123
17805.00 119
17806.26 121
17807.52 123
17808.78 113
17810.04 134
17811.30 137
17812.56 106
17813.82 141
17815.08 127
17816.34 125
17817.60 109
17818.87 117
17820.13 104
17821.39 97
17822.65 121
17823.91 112
17825.17 108
17826.43 126
17827.69 132
17828.96 127
17830.22 112
17831.48 111
17832.74 120
17834.00 122
17835.26 100
17836.53 120
17837.79 151
17839.05 118
17840.31 133
17841.57 125
17842.84 123
17844.10 127
17845.36 111
17846.62 113
17847.88 119
17849.15 115
17850.41 102
17851.67 121
17852.93 123
17854.20 124
17855.46 114
17856.72 115
17857.98 125
17859.25 121
17860.51 118
17861.77 123
17863.03 121
17864.30 114
17865.56 116
17866.82 119
17868.09 130
17869.35 114
17870.61 124
17871.87 112
17873.14 109
17874.40 125
17875.66 110
17876.93 119
17878.19 111
17879.45 129
17880.72 109
17881.98 107
17883.24 111
17884.51 123
17885.77 122
17887.03 95
17888.30 109
17889.56 111
17890.83 102
17892.09 112
17893.35 109
17894.62 126
17895.88 130
17897.14 126
17898.41 103
17899.67 102
17900.94 112
17902.20 114
17903.46 107
17904.73 131
17905.99 116
17907.26 104
17908.52 124
17909.79 117
17911.05 112
17912.32 117
17913.58 129
17914.84 128
17916.11 109
17917.37 118
17918.64 116
17919.90 132
17921.17 115
17922.43 115
17923.70 109
17924.96 133
17926.23 111
17927.49 110
17928.76 108
17930.02 100
17931.29 136
17932.55 108
17933.82 128
17935.08 115
17936.35 116
17937.61 107
17938.88 122
17940.14 115
17941.41 107
17942.68 120
17943.94 137
17945.21 121
17946.47 106
17947.74 114
17949.00 121
17950.27 105
17951.54 114
17952.80 112
17954.07 106
17955.33 120
17956.60 124
17957.87 121
17959.13 122
17960.40 112
17961.66 124
17962.93 105
17964.20 113
17965.46 114
17966.73 114
17968.00 105
17969.26 125
17970.53 116
17971.80 102
17973.06 119
17974.33 116
17975.60 126
17976.86 105
17978.13 125
17979.40 116
17980.66 112
17981.93 129
17983.20 101
17984.46 125
17985.73 102
17987.00 113
17988.26 107
17989.53 110
17990.80 106
17992.07 124
17993.33 125
17994.60 121
17995.87 105
17997.14 109
17998.40 130
17999.67 116
18000.94 121
18002.21 111
18003.47 102
18004.74 113
18006.01 118
18007.28 128
18008.55 100
18009.81 134
18011.08 126
18012.35 114
18013.62 125
18014.89 106
18016.15 111
18017.42 106
18018.69 107
18019.96 112
18021.23 98
18022.49 116
18023.76 112
18025.03 124
18026.30 101
18027.57 104
18028.84 121
18030.11 125
18031.37 131
18032.64 124
18033.91 104
18035.18 98
18036.45 111
18037.72 111
18038.99 121
18040.26 109
18041.53 117
18042.79 112
18044.06 110
18045.33 106
18046.60 107
18047.87 98
18049.14 104
18050.41 125
18051.68 127
18052.95 91
18054.22 102
18055.49 127
18056.76 128
18058.03 102
18059.30 123
18060.57 133
18061.84 131
18063.11 120
18064.38 130
18065.65 120
18066.92 100
18068.19 122
18069.46 96
18070.73 133
18072.00 122
18073.27 113
18074.54 136
18075.81 114
18077.08 129
18078.35 105
18079.62 108
18080.89 115
18082.16 130
18083.43 136
18084.70 117
18085.97 126
18087.24 113
18088.51 119
18089.78 120
18091.05 114
18092.32 113
18093.59 103
18094.87 109
18096.14 122
18097.41 145
18098.68 123
18099.95 108
18101.22 114
18102.49 109
18103.76 117
18105.03 121
18106.31 122
18107.58 124
18108.85 117
18110.12 125
18111.39 103
18112.66 114
18113.93 121
18115.21 138
18116.48 117
18117.75 117
18119.02 117
18120.29 131
18121.56 121
18122.84 108
18124.11 128
18125.38 114
18126.65 126
18127.92 129
18129.20 113
18130.47 115
18131.74 124
18133.01 108
18134.29 126
18135.56 115
18136.83 120
18138.10 116
18139.38 121
18140.65 110
18141.92 112
18143.19 126
18144.47 117
18145.74 131
18147.01 103
18148.28 113
18149.56 119
18150.83 110
18152.10 112
18153.38 131
18154.65 108
18155.92 125
18157.19 114
18158.47 135
18159.74 136
18161.01 121
18162.29 137
18163.56 104
18164.83 134
18166.11 116
18167.38 128
18168.65 133
18169.93 128
18171.20 116
18172.48 126
18173.75 111
18175.02 117
18176.30 125
18177.57 118
18178.84 118
18180.12 104
18181.39 104
18182.67 129
18183.94 114
18185.21 121
18186.49 116
18187.76 104
18189.04 111
18190.31 97
18191.59 102
18192.86 110
18194.13 136
18195.41 117
18196.68 134
18197.96 118
18199.23 123
18200.51 108
18201.78 118
18203.06 117
18204.33 105
18205.61 107
18206.88 115
18208.16 105
18209.43 104
18210.71 124
18211.98 138
18213.26 120
18214.53 124
18215.81 115
18217.08 114
18218.36 123
18219.63 108
18220.91 114
18222.18 118
18223.46 119
18224.73 116
18226.01 109
18227.28 125
18228.56 109
18229.84 100
18231.11 108
18232.39 121
18233.66 98
18234.94 111
18236.21 118
18237.49 119
18238.77 94
18240.04 108
18241.32 114
18242.59 117
18243.87 125
18245.15 107
18246.42 120
18247.70 99
18248.98 129
18250.25 126
18251.53 115
18252.81 109
18254.08 125
18255.36 125
18256.63 118
18257.91 113
18259.19 112
18260.46 112
18261.74 125
18263.02 114
18264.30 120
18265.57 113
18266.85 119
18268.13 130
18269.40 121
18270.68 118
18271.96 124
18273.23 129
18274.51 112
18275.79 106
18277.07 101
18278.34 115
18279.62 123
18280.90 122
18282.18 114
18283.45 127
18284.73 113
18286.01 130
18287.29 112
18288.56 98
18289.84 116
18291.12 110
18292.40 124
18293.68 127
18294.95 119
18296.23 129
18297.51 146
18298.79 130
18300.07 123
18301.34 117
18302.62 119
18303.90 117
18305.18 115
18306.46 121
18307.74 107
18309.01 105
18310.29 123
18311.57 120
18312.85 122
18314.13 129
18315.41 106
18316.69 129
18317.96 113
18319.24 118
18320.52 122
18321.80 115
18323.08 121
18324.36 132
18325.64 124
18326.92 116
18328.20 126
18329.47 126
18330.75 107
18332.03 125
18333.31 123
18334.59 119
18335.87 122
18337.15 104
18338.43 133
18339.71 112
18340.99 121
18342.27 128
18343.55 125
18344.83 116
18346.11 103
18347.39 116
18348.67 116
18349.95 122
18351.23 109
18352.51 118
18353.79 116
18355.07 129
18356.35 98
18357.63 107
18358.91 113
18360.19 120
18361.47 114
18362.75 114
18364.03 106
18365.31 109
18366.59 150
18367.87 128
18369.15 111
18370.43 108
18371.71 121
18372.99 103
18374.27 109
18375.55 102
18376.83 126
18378.12 110
18379.40 101
18380.68 102
18381.96 115
18383.24 100
18384.52 110
18385.80 121
18387.08 112
18388.36 108
18389.65 112
18390.93 126
18392.21 105
18393.49 105
18394.77 116
18396.05 116
18397.33 105
18398.62 106
18399.90 106
18401.18 121
18402.46 107
18403.74 99
18405.02 105
18406.31 112
18407.59 112
18408.87 113
18410.15 113
18411.43 102
18412.72 118
18414.00 99
18415.28 116
18416.56 114
18417.84 117
18419.13 107
18420.41 112
18421.69 122
18422.97 97
18424.26 101
18425.54 115
18426.82 115
18428.10 120
18429.39 98
18430.67 106
18431.95 101
18433.23 109
18434.52 107
18435.80 119
18437.08 100
18438.37 111
18439.65 114
18440.93 121
18442.22 106
18443.50 111
18444.78 123
18446.06 103
18447.35 100
18448.63 107
18449.91 116
18451.20 111
18452.48 118
18453.76 112
18455.05 109
18456.33 100
18457.62 103
18458.90 82
18460.18 104
18461.47 119
18462.75 110
18464.03 122
18465.32 102
18466.60 116
18467.89 132
18469.17 104
18470.45 116
18471.74 121
18473.02 105
18474.31 105
18475.59 102
18476.88 100
18478.16 127
18479.44 106
18480.73 118
18482.01 111
18483.30 124
18484.58 112
18485.87 112
18487.15 135
18488.44 114
18489.72 130
18491.01 119
18492.29 117
18493.58 116
18494.86 119
18496.15 111
18497.43 131
18498.72 120
18500.00 128
18501.29 123
18502.57 133
18503.86 118
18505.14 116
18506.43 134
18507.71 115
18509.00 116
18510.28 112
18511.57 138
18512.85 130
18514.14 125
18515.42 129
18516.71 131
18518.00 121
18519.28 129
18520.57 114
18521.85 106
18523.14 109
18524.43 122
18525.71 136
18527.00 124
18528.28 116
18529.57 119
18530.86 127
18532.14 117
18533.43 123
18534.71 120
18536.00 123
18537.29 126
18538.57 130
18539.86 114
18541.15 116
18542.43 121
18543.72 126
18545.01 114
18546.29 105
18547.58 115
18548.87 103
18550.15 112
18551.44 113
18552.73 117
18554.01 106
18555.30 128
18556.59 113
18557.88 129
18559.16 123
18560.45 124
18561.74 131
18563.02 121
18564.31 128
18565.60 120
18566.89 118
18568.17 112
18569.46 121
18570.75 119
18572.04 121
18573.32 123
18574.61 119
18575.90 105
18577.19 116
18578.48 110
18579.76 97
18581.05 119
18582.34 130
18583.63 122
18584.92 123
18586.20 133
18587.49 127
18588.78 130
18590.07 120
18591.36 107
18592.64 116
18593.93 128
18595.22 109
18596.51 107
18597.80 117
18599.09 125
18600.38 114
18601.66 130
18602.95 111
18604.24 135
18605.53 130
18606.82 125
18608.11 100
18609.40 108
18610.69 116
18611.98 123
18613.26 106
18614.55 128
18615.84 126
18617.13 121
18618.42 139
18619.71 130
18621.00 111
18622.29 109
18623.58 112
18624.87 134
18626.16 115
18627.45 124
18628.74 119
18630.03 126
18631.32 113
18632.61 105
18633.89 115
18635.18 114
18636.47 126
18637.76 110
18639.05 122
18640.34 110
18641.63 103
18642.92 109
18644.21 102
18645.50 116
18646.79 119
18648.09 132
18649.38 111
18650.67 123
18651.96 99
18653.25 117
18654.54 119
18655.83 101
18657.12 107
18658.41 121
18659.70 109
18660.99 112
18662.28 105
18663.57 89
18664.86 100
18666.15 114
18667.44 94
18668.74 118
18670.03 118
18671.32 108
18672.61 104
18673.90 106
18675.19 91
18676.48 102
18677.77 106
18679.06 116
18680.36 109
18681.65 89
18682.94 97
18684.23 102
18685.52 115
18686.81 102
18688.11 94
18689.40 104
18690.69 82
18691.98 113
18693.27 106
18694.56 98
18695.86 111
18697.15 99
18698.44 105
18699.73 110
18701.02 94
18702.32 99
18703.61 101
18704.90 89
18706.19 91
18707.48 107
18708.78 99
18710.07 107
18711.36 97
18712.65 88
18713.95 91
18715.24 105
18716.53 110
18717.83 111
18719.12 97
18720.41 105
18721.70 110
18723.00 121
18724.29 101
18725.58 110
18726.87 113
18728.17 90
18729.46 110
18730.75 98
18732.05 114
18733.34 106
18734.63 103
18735.93 113
18737.22 107
18738.51 110
18739.81 104
18741.10 101
18742.39 114
18743.69 111
18744.98 106
18746.27 113
18747.57 107
18748.86 111
18750.16 109
18751.45 107
18752.74 95
18754.04 100
18755.33 111
18756.63 105
18757.92 112
18759.21 93
18760.51 95
18761.80 104
18763.10 111
18764.39 92
18765.69 117
18766.98 103
18768.27 113
18769.57 99
18770.86 89
18772.16 106
18773.45 111
18774.75 102
18776.04 96
18777.34 81
18778.63 102
18779.93 105
18781.22 99
18782.52 105
18783.81 95
18785.11 102
18786.40 108
18787.70 90
18788.99 99
18790.29 114
18791.58 113
18792.88 123
18794.17 103
18795.47 92
18796.76 100
18798.06 112
18799.35 97
18800.65 83
18801.94 94
18803.24 104
18804.54 101
18805.83 105
18807.13 79
18808.42 80
18809.72 89
18811.01 112
18812.31 109
18813.61 102
18814.90 108
18816.20 101
18817.49 101
18818.79 100
18820.09 99
18821.38 68
18822.68 96
18823.98 94
18825.27 122
18826.57 100
18827.87 114
18829.16 101
18830.46 83
18831.75 94
18833.05 106
18834.35 108
18835.64 86
18836.94 99
18838.24 81
18839.54 103
18840.83 96
18842.13 92
18843.43 103
18844.72 111
18846.02 79
18847.32 93
18848.61 82
18849.91 113
18851.21 104
18852.51 98
18853.80 81
18855.10 88
18856.40 98
18857.70 91
18858.99 101
18860.29 106
18861.59 95
18862.89 85
18864.18 94
18865.48 101
18866.78 113
18868.08 101
18869.38 99
18870.67 97
18871.97 111
18873.27 105
18874.57 102
18875.87 90
18877.16 94
18878.46 89
18879.76 91
18881.06 94
18882.36 90
18883.66 104
18884.95 95
18886.25 105
18887.55 90
18888.85 113
18890.15 113
18891.45 104
18892.75 104
18894.04 95
18895.34 92
18896.64 103
18897.94 104
18899.24 106
18900.54 108
18901.84 109
18903.14 105
18904.44 100
18905.74 99
18907.03 99
18908.33 90
18909.63 109
18910.93 98
18912.23 97
18913.53 92
18914.83 98
18916.13 105
18917.43 102
18918.73 89
18920.03 104
18921.33 96
18922.63 93
18923.93 90
18925.23 105
18926.53 97
18927.83 104
18929.13 107
18930.43 103
18931.73 87
18933.03 87
18934.33 90
18935.63 89
18936.93 101
18938.23 92
18939.53 101
18940.83 104
18942.13 109
18943.43 83
18944.73 91
18946.03 101
18947.33 104
18948.63 126
18949.93 103
18951.23 101
18952.53 89
18953.84 100
18955.14 99
18956.44 96
18957.74 85
18959.04 83
18960.34 94
18961.64 81
18962.94 81
18964.24 99
18965.54 90
18966.85 99
18968.15 85
18969.45 89
18970.75 86
18972.05 99
18973.35 109
18974.65 98
18975.96 101
18977.26 80
18978.56 85
18979.86 102
18981.16 83
18982.46 92
18983.77 101
18985.07 102
18986.37 97
18987.67 96
18988.97 93
18990.28 97
18991.58 105
18992.88 90
18994.18 79
18995.49 83
18996.79 80
18998.09 87
18999.39 88
19000.69 96
19002.00 95
19003.30 94
19004.60 101
19005.90 95
19007.21 104
19008.51 96
19009.81 92
19011.12 104
19012.42 86
19013.72 79
19015.02 97
19016.33 94
19017.63 97
19018.93 93
19020.24 102
19021.54 85
19022.84 93
19024.15 95
19025.45 87
19026.75 105
19028.06 101
19029.36 97
19030.66 96
19031.97 97
19033.27 90
19034.57 101
19035.88 93
19037.18 88
19038.48 99
19039.79 103
19041.09 103
19042.40 99
19043.70 107
19045.00 98
19046.31 94
19047.61 93
19048.92 98
19050.22 97
19051.52 83
19052.83 97
19054.13 93
19055.44 91
19056.74 101
19058.05 87
19059.35 100
19060.65 93
19061.96 89
19063.26 90
19064.57 96
19065.87 96
19067.18 110
19068.48 86
19069.79 93
19071.09 90
19072.40 103
19073.70 91
19075.01 84
19076.31 78
19077.62 109
19078.92 100
19080.23 98
19081.53 86
19082.84 90
19084.14 98
19085.45 105
19086.75 104
19088.06 107
19089.36 83
19090.67 94
19091.98 93
19093.28 96
19094.59 81
19095.89 89
19097.20 91
19098.50 95
19099.81 99
19101.12 95
19102.42 82
19103.73 95
19105.03 107
19106.34 100
19107.65 109
19108.95 92
19110.26 113
19111.56 86
19112.87 102
19114.18 115
19115.48 105
19116.79 107
19118.10 99
19119.40 97
19120.71 95
19122.02 103
19123.32 101
19124.63 95
19125.94 107
19127.24 113
19128.55 114
19129.86 98
19131.16 104
19132.47 96
19133.78 101
19135.08 87
19136.39 97
19137.70 92
19139.01 108
19140.31 101
19141.62 93
19142.93 97
19144.23 105
19145.54 98
19146.85 102
19148.16 115
19149.46 97
19150.77 98
19152.08 104
19153.39 89
19154.69 95
19156.00 101
19157.31 100
19158.62 86
19159.93 87
19161.23 101
19162.54 82
19163.85 93
19165.16 109
19166.47 102
19167.77 94
19169.08 113
19170.39 99
19171.70 110
19173.01 92
19174.32 99
19175.62 105
19176.93 84
19178.24 100
19179.55 87
19180.86 95
19182.17 100
19183.48 87
19184.78 96
19186.09 102
19187.40 90
19188.71 97
19190.02 93
19191.33 107
19192.64 82
19193.95 92
19195.26 90
19196.56 86
19197.87 88
19199.18 107
19200.49 107
19201.80 87
19203.11 85
19204.42 79
19205.73 87
19207.04 100
19208.35 93
19209.66 83
19210.97 83
19212.28 88
19213.59 98
19214.90 104
19216.21 99
19217.52 87
19218.83 99
19220.14 75
19221.45 97
19222.76 83
19224.07 82
19225.38 79
19226.69 86
19228.00 84
19229.31 79
19230.62 91
19231.93 78
19233.24 106
19234.55 84
19235.86 98
19237.17 81
19238.48 104
19239.79 92
19241.10 105
19242.41 94
19243.72 98
19245.03 92
19246.35 93
19247.66 91
19248.97 100
19250.28 88
19251.59 109
19252.90 112
19254.21 89
19255.52 105
19256.83 88
19258.14 91
19259.46 86
19260.77 90
19262.08 97
19263.39 88
19264.70 95
19266.01 90
19267.32 103
19268.64 108
19269.95 80
19271.26 101
19272.57 84
19273.88 96
19275.20 100
19276.51 91
19277.82 98
19279.13 108
19280.44 92
19281.75 111
19283.07 93
19284.38 99
19285.69 72
19287.00 83
19288.32 85
19289.63 100
19290.94 81
19292.25 88
19293.57 99
19294.88 97
19296.19 96
19297.50 82
19298.82 103
19300.13 93
19301.44 89
19302.75 77
19304.07 91
19305.38 79
19306.69 70
19308.01 90
19309.32 106
19310.63 92
19311.94 80
19313.26 87
19314.57 78
19315.88 82
19317.20 95
19318.51 85
19319.82 85
19321.14 70
19322.45 78
19323.76 100
19325.08 95
19326.39 71
19327.70 92
19329.02 79
19330.33 83
19331.65 99
19332.96 95
19334.27 96
19335.59 98
19336.90 89
19338.22 94
19339.53 94
19340.84 87
19342.16 90
19343.47 73
19344.79 87
19346.10 85
19347.41 98
19348.73 103
19350.04 82
19351.36 82
19352.67 76
19353.99 102
19355.30 75
19356.62 86
19357.93 81
19359.25 108
19360.56 86
19361.87 87
19363.19 83
19364.50 94
19365.82 81
19367.13 76
19368.45 104
19369.76 83
19371.08 91
19372.39 70
19373.71 88
19375.02 88
19376.34 88
19377.66 94
19378.97 91
19380.29 95
19381.60 70
19382.92 85
19384.23 92
19385.55 100
19386.86 82
19388.18 90
19389.50 97
19390.81 88
19392.13 76
19393.44 87
19394.76 69
19396.07 92
19397.39 84
19398.71 94
19400.02 84
19401.34 90
19402.65 79
19403.97 95
19405.29 89
19406.60 88
19407.92 83
19409.24 74
19410.55 77
19411.87 86
19413.19 85
19414.50 82
19415.82 94
19417.14 93
19418.45 101
19419.77 88
19421.09 89
19422.40 92
19423.72 94
19425.04 77
19426.35 86
19427.67 80
19428.99 82
19430.30 95
19431.62 78
19432.94 84
19434.26 94
19435.57 89
19436.89 82
19438.21 90
19439.53 76
19440.84 98
19442.16 86
19443.48 94
19444.80 94
19446.11 85
19447.43 90
19448.75 97
19450.07 92
19451.38 88
19452.70 93
19454.02 71
19455.34 88
19456.66 86
19457.97 84
19459.29 102
19460.61 86
19461.93 81
19463.25 97
19464.57 87
19465.88 94
19467.20 88
19468.52 78
19469.84 82
19471.16 78
19472.48 96
19473.79 82
19475.11 79
19476.43 95
19477.75 85
19479.07 98
19480.39 92
19481.71 108
19483.03 97
19484.34 84
19485.66 74
19486.98 82
19488.30 78
19489.62 82
19490.94 80
19492.26 92
19493.58 96
19494.90 97
19496.22 88
19497.54 92
19498.86 82
19500.18 79
19501.50 86
19502.81 96
19504.13 94
19505.45 85
19506.77 85
19508.09 96
19509.41 100
19510.73 93
19512.05 91
19513.37 103
19514.69 82
19516.01 78
19517.33 81
19518.65 87
19519.97 91
19521.29 81
19522.61 88
19523.93 85
19525.25 89
19526.57 86
19527.89 93
19529.22 100
19530.54 81
19531.86 96
19533.18 94
19534.50 96
19535.82 94
19537.14 80
19538.46 93
19539.78 95
19541.10 78
19542.42 79
19543.74 79
19545.06 72
19546.39 78
19547.71 74
19549.03 82
19550.35 87
19551.67 102
19552.99 93
19554.31 86
19555.63 80
19556.96 91
19558.28 90
19559.60 80
19560.92 92
19562.24 96
19563.56 83
19564.88 92
19566.21 80
19567.53 89
19568.85 73
19570.17 87
19571.49 76
19572.82 67
19574.14 88
19575.46 79
19576.78 87
19578.10 97
19579.43 77
19580.75 88
19582.07 71
19583.39 80
19584.72 89
19586.04 77
19587.36 86
19588.68 87
19590.01 85
19591.33 93
19592.65 70
19593.97 90
19595.30 79
19596.62 83
19597.94 81
19599.26 91
19600.59 87
19601.91 87
19603.23 75
19604.56 78
19605.88 91
19607.20 78
19608.53 85
19609.85 77
19611.17 85
19612.49 85
19613.82 91
19615.14 86
19616.47 66
19617.79 87
19619.11 102
19620.44 85
19621.76 95
19623.08 91
19624.41 84
19625.73 83
19627.05 96
19628.38 94
19629.70 91
19631.03 89
19632.35 71
19633.67 97
19635.00 72
19636.32 82
19637.65 83
19638.97 92
19640.29 105
19641.62 87
19642.94 83
19644.27 79
19645.59 96
19646.92 93
19648.24 111
19649.57 96
19650.89 80
19652.21 86
19653.54 98
19654.86 94
19656.19 67
19657.51 84
19658.84 81
19660.16 76
19661.49 98
19662.81 95
19664.14 94
19665.46 96
19666.79 91
19668.11 75
19669.44 92
19670.76 92
19672.09 94
19673.41 88
19674.74 79
19676.07 70
19677.39 96
19678.72 106
19680.04 80
19681.37 91
19682.69 92
19684.02 86
19685.34 89
19686.67 97
19688.00 91
19689.32 81
19690.65 83
19691.97 88
19693.30 100
19694.63 93
19695.95 89
19697.28 78
19698.60 89
19699.93 77
19701.26 78
19702.58 87
19703.91 92
19705.24 98
19706.56 76
19707.89 83
19709.22 90
19710.54 80
19711.87 99
19713.20 77
19714.52 78
19715.85 81
19717.18 102
19718.50 91
19719.83 81
19721.16 90
19722.48 89
19723.81 91
19725.14 91
19726.47 83
19727.79 78
19729.12 94
19730.45 97
19731.77 77
19733.10 81
19734.43 92
19735.76 89
19737.08 84
19738.41 101
19739.74 73
19741.07 90
19742.39 76
19743.72 84
19745.05 89
19746.38 80
19747.71 79
19749.03 82
19750.36 94
19751.69 91
19753.02 82
19754.35 90
19755.67 101
19757.00 105
19758.33 105
19759.66 71
19760.99 86
19762.31 87
19763.64 86
19764.97 83
19766.30 82
19767.63 98
19768.96 95
19770.29 90
19771.61 71
19772.94 82
19774.27 84
19775.60 88
19776.93 85
19778.26 78
19779.59 88
19780.92 90
19782.25 94
19783.57 76
19784.90 79
19786.23 93
19787.56 95
19788.89 90
19790.22 93
19791.55 85
19792.88 93
19794.21 96
19795.54 78
19796.87 78
19798.20 83
19799.53 70
19800.86 94
19802.19 95
19803.52 74
19804.85 70
19806.18 67
19807.50 75
19808.83 67
19810.16 84
19811.49 95
19812.82 76
19814.15 88
19815.49 76
19816.82 96
19818.15 84
19819.48 83
19820.81 94
19822.14 86
19823.47 73
19824.80 82
19826.13 69
19827.46 82
19828.79 95
19830.12 78
19831.45 88
19832.78 81
19834.11 75
19835.44 75
19836.77 91
19838.10 86
19839.44 94
19840.77 76
19842.10 81
19843.43 99
19844.76 92
19846.09 100
19847.42 99
19848.75 92
19850.08 82
19851.42 92
19852.75 89
19854.08 98
19855.41 100
19856.74 94
19858.07 97
19859.40 84
19860.74 97
19862.07 81
19863.40 108
19864.73 88
19866.06 87
19867.40 81
19868.73 87
19870.06 86
19871.39 96
19872.72 81
19874.06 104
19875.39 86
19876.72 85
19878.05 99
19879.38 66
19880.72 77
19882.05 72
19883.38 81
19884.71 90
19886.05 82
19887.38 91
19888.71 88
19890.04 93
19891.38 86
19892.71 89
19894.04 81
19895.38 83
19896.71 100
19898.04 83
19899.37 84
19900.71 77
19902.04 75
19903.37 94
19904.71 71
19906.04 69
19907.37 87
19908.71 83
19910.04 88
19911.37 77
19912.71 97
19914.04 83
19915.37 86
19916.71 91
19918.04 86
19919.37 95
19920.71 85
19922.04 72
19923.37 87
19924.71 82
19926.04 91
19927.38 83
19928.71 86
19930.04 100
19931.38 94
19932.71 88
19934.05 90
19935.38 93
19936.71 86
19938.05 94
19939.38 90
19940.72 96
19942.05 93
19943.39 92
19944.72 78
19946.06 78
19947.39 83
19948.72 90
19950.06 86
19951.39 81
19952.73 91
19954.06 96
19955.40 89
19956.73 98
19958.07 85
19959.40 92
19960.74 108
19962.07 95
19963.41 107
19964.74 88
19966.08 71
19967.41 98
19968.75 104
19970.08 97
19971.42 89
19972.76 96
19974.09 92
19975.43 92
19976.76 102
19978.10 85
19979.43 85
19980.77 98
19982.10 86
19983.44 105
19984.78 80
19986.11 83
19987.45 81
19988.78 94
19990.12 83
19991.46 86
19992.79 86
19994.13 82
19995.46 91
19996.80 89
19998.14 96
19999.47 99
20000.81 103
20002.15 99
20003.48 93
20004.82 90
20006.16 99
20007.49 100
20008.83 84
20010.17 107
20011.50 97
20012.84 90
20014.18 94
20015.51 86
20016.85 99
20018.19 105
20019.52 102
20020.86 86
20022.20 101
20023.53 110
20024.87 94
20026.21 81
20027.55 79
20028.88 83
20030.22 89
20031.56 101
20032.90 100
20034.23 91
20035.57 96
20036.91 82
20038.25 95
20039.58 84
20040.92 90
20042.26 89
20043.60 100
20044.93 88
20046.27 94
20047.61 100
20048.95 102
20050.29 90
20051.62 93
20052.96 97
20054.30 88
20055.64 86
20056.98 87
20058.32 91
20059.65 94
20060.99 93
20062.33 82
20063.67 102
20065.01 81
20066.35 76
20067.68 89
20069.02 92
20070.36 78
20071.70 89
20073.04 84
20074.38 88
20075.72 94
20077.06 91
20078.40 91
20079.73 72
20081.07 85
20082.41 106
20083.75 95
20085.09 90
20086.43 90
20087.77 89
20089.11 89
20090.45 111
20091.79 100
20093.13 89
20094.47 85
20095.81 101
20097.15 93
20098.48 88
20099.82 105
20101.16 101
20102.50 90
20103.84 89
20105.18 85
20106.52 107
20107.86 105
20109.20 97
20110.54 89
20111.88 101
20113.22 112
20114.56 109
20115.90 79
20117.24 108
20118.58 92
20119.93 85
20121.27 88
20122.61 89
20123.95 90
20125.29 101
20126.63 100
20127.97 97
20129.31 100
20130.65 98
20131.99 107
20133.33 91
20134.67 107
20136.01 73
