# Supplementary material for: MALDI-TOF MS typing enables the classification of brewing yeasts of the genus Saccharomyces to major beer styles
Source: PLoS One. 2017 Aug 9;12(8):e0181694. doi: 10.1371/journal.pone.0181694 (PMC5549903; doi:10.1371/journal.pone.0181694)
Supplement: S7 File — The directory includes 90 raw files and was zipped to “.zip”; the folder has three strains with 30 spectra per strain; S1 Text explains the raw files with an example and Table 1 represents the yeast strains used within the experiment. (ZIP) [file pone.0181694.s010.zip › 19-21/30278-69-Lag-Lag-Lag-YPG-18h-E-E_2016-09-21_3_0_B2_1.dat]

1999.90 1161
2000.32 1253
2000.75 1237
2001.17 1169
2001.59 1164
2002.01 1172
2002.43 1172
2002.86 1074
2003.28 1151
2003.70 1159
2004.12 1183
2004.54 1147
2004.97 1132
2005.39 1116
2005.81 1128
2006.23 1173
2006.66 1188
2007.08 1134
2007.50 1209
2007.92 1207
2008.35 1183
2008.77 1176
2009.19 1205
2009.61 1147
2010.04 1179
2010.46 1137
2010.88 1149
2011.31 1145
2011.73 1067
2012.15 1115
2012.57 1106
2013.00 1082
2013.42 1081
2013.84 1083
2014.27 1114
2014.69 1105
2015.11 1135
2015.54 1163
2015.96 1180
2016.38 1163
2016.81 1196
2017.23 1248
2017.65 1192
2018.08 1213
2018.50 1265
2018.93 1240
2019.35 1202
2019.77 1284
2020.20 1234
2020.62 1339
2021.04 1275
2021.47 1261
2021.89 1275
2022.32 1209
2022.74 1176
2023.17 1182
2023.59 1141
2024.01 1148
2024.44 1158
2024.86 1214
2025.29 1100
2025.71 1044
2026.14 1098
2026.56 1115
2026.98 1105
2027.41 1134
2027.83 1149
2028.26 1126
2028.68 1132
2029.11 1144
2029.53 1081
2029.96 1097
2030.38 1075
2030.81 1056
2031.23 1112
2031.66 1046
2032.08 1086
2032.51 1160
2032.93 1156
2033.36 1138
2033.78 1123
2034.21 1136
2034.63 1152
2035.06 1109
2035.49 1109
2035.91 1198
2036.34 1208
2036.76 1116
2037.19 1219
2037.61 1226
2038.04 1145
2038.47 1181
2038.89 1220
2039.32 1183
2039.74 1178
2040.17 1188
2040.59 1151
2041.02 1169
2041.45 1100
2041.87 1115
2042.30 1199
2042.73 1185
2043.15 1133
2043.58 1177
2044.00 1171
2044.43 1113
2044.86 1136
2045.28 1155
2045.71 1206
2046.14 1203
2046.56 1226
2046.99 1230
2047.42 1140
2047.84 1099
2048.27 1170
2048.70 1185
2049.12 1128
2049.55 1179
2049.98 1259
2050.40 1228
2050.83 1153
2051.26 1116
2051.69 1059
2052.11 1106
2052.54 1108
2052.97 1112
2053.40 1138
2053.82 1109
2054.25 1124
2054.68 1099
2055.10 1102
2055.53 1105
2055.96 1128
2056.39 1161
2056.82 1165
2057.24 1207
2057.67 1194
2058.10 1191
2058.53 1153
2058.95 1197
2059.38 1183
2059.81 1213
2060.24 1151
2060.67 1160
2061.09 1178
2061.52 1165
2061.95 1190
2062.38 1145
2062.81 1184
2063.24 1234
2063.66 1279
2064.09 1226
2064.52 1204
2064.95 1281
2065.38 1244
2065.81 1244
2066.24 1331
2066.66 1221
2067.09 1226
2067.52 1182
2067.95 1260
2068.38 1202
2068.81 1132
2069.24 1127
2069.67 1209
2070.10 1111
2070.52 1149
2070.95 1172
2071.38 1091
2071.81 1123
2072.24 1105
2072.67 1101
2073.10 1133
2073.53 1147
2073.96 1128
2074.39 1191
2074.82 1215
2075.25 1176
2075.68 1184
2076.11 1183
2076.54 1193
2076.97 1144
2077.40 1137
2077.83 1305
2078.26 1261
2078.69 1203
2079.12 1258
2079.55 1282
2079.98 1257
2080.41 1259
2080.84 1276
2081.27 1380
2081.70 1311
2082.13 1318
2082.56 1249
2082.99 1249
2083.42 1262
2083.85 1260
2084.28 1246
2084.71 1157
2085.14 1194
2085.57 1254
2086.00 1184
2086.43 1158
2086.86 1159
2087.29 1194
2087.73 1187
2088.16 1217
2088.59 1206
2089.02 1164
2089.45 1163
2089.88 1143
2090.31 1140
2090.74 1188
2091.17 1205
2091.61 1201
2092.04 1229
2092.47 1273
2092.90 1225
2093.33 1223
2093.76 1208
2094.19 1177
2094.63 1210
2095.06 1221
2095.49 1185
2095.92 1252
2096.35 1150
2096.78 1169
2097.22 1101
2097.65 1142
2098.08 1136
2098.51 1141
2098.94 1172
2099.38 1133
2099.81 1113
2100.24 1144
2100.67 1116
2101.11 1081
2101.54 1122
2101.97 1092
2102.40 1133
2102.83 1104
2103.27 1132
2103.70 1106
2104.13 1126
2104.56 1112
2105.00 1155
2105.43 1159
2105.86 1225
2106.30 1214
2106.73 1156
2107.16 1149
2107.59 1182
2108.03 1196
2108.46 1178
2108.89 1175
2109.33 1183
2109.76 1154
2110.19 1109
2110.63 1107
2111.06 1121
2111.49 1129
2111.93 1109
2112.36 1064
2112.79 1126
2113.23 1084
2113.66 1114
2114.09 1111
2114.53 1101
2114.96 1086
2115.40 1042
2115.83 1062
2116.26 1141
2116.70 1072
2117.13 1057
2117.56 1118
2118.00 1179
2118.43 1185
2118.87 1130
2119.30 1127
2119.73 1149
2120.17 1207
2120.60 1149
2121.04 1117
2121.47 1143
2121.91 1163
2122.34 1171
2122.78 1178
2123.21 1149
2123.64 1154
2124.08 1164
2124.51 1192
2124.95 1147
2125.38 1220
2125.82 1183
2126.25 1162
2126.69 1223
2127.12 1205
2127.56 1163
2127.99 1157
2128.43 1174
2128.86 1095
2129.30 1174
2129.73 1235
2130.17 1225
2130.60 1239
2131.04 1215
2131.47 1225
2131.91 1210
2132.35 1257
2132.78 1229
2133.22 1188
2133.65 1161
2134.09 1165
2134.52 1285
2134.96 1215
2135.40 1175
2135.83 1217
2136.27 1247
2136.70 1253
2137.14 1176
2137.57 1236
2138.01 1202
2138.45 1168
2138.88 1135
2139.32 1179
2139.76 1108
2140.19 1135
2140.63 1112
2141.06 1131
2141.50 1175
2141.94 1151
2142.37 1184
2142.81 1161
2143.25 1172
2143.68 1212
2144.12 1171
2144.56 1217
2144.99 1135
2145.43 1069
2145.87 1135
2146.30 1195
2146.74 1284
2147.18 1227
2147.62 1292
2148.05 1320
2148.49 1378
2148.93 1399
2149.36 1415
2149.80 1442
2150.24 1450
2150.68 1490
2151.11 1482
2151.55 1416
2151.99 1415
2152.43 1320
2152.86 1287
2153.30 1305
2153.74 1307
2154.18 1352
2154.61 1227
2155.05 1236
2155.49 1235
2155.93 1260
2156.37 1216
2156.80 1204
2157.24 1156
2157.68 1181
2158.12 1107
2158.56 1201
2158.99 1216
2159.43 1188
2159.87 1209
2160.31 1202
2160.75 1180
2161.19 1186
2161.62 1158
2162.06 1175
2162.50 1177
2162.94 1220
2163.38 1225
2163.82 1265
2164.26 1351
2164.69 1296
2165.13 1177
2165.57 1225
2166.01 1301
2166.45 1300
2166.89 1249
2167.33 1201
2167.77 1284
2168.21 1260
2168.65 1266
2169.08 1234
2169.52 1279
2169.96 1263
2170.40 1226
2170.84 1297
2171.28 1325
2171.72 1291
2172.16 1230
2172.60 1314
2173.04 1354
2173.48 1302
2173.92 1279
2174.36 1264
2174.80 1275
2175.24 1347
2175.68 1329
2176.12 1368
2176.56 1417
2177.00 1405
2177.44 1436
2177.88 1443
2178.32 1409
2178.76 1343
2179.20 1322
2179.64 1384
2180.08 1369
2180.52 1305
2180.96 1268
2181.40 1286
2181.84 1280
2182.28 1237
2182.72 1219
2183.16 1232
2183.60 1208
2184.04 1161
2184.48 1107
2184.93 1196
2185.37 1202
2185.81 1184
2186.25 1252
2186.69 1318
2187.13 1303
2187.57 1333
2188.01 1297
2188.45 1365
2188.89 1415
2189.34 1411
2189.78 1307
2190.22 1298
2190.66 1289
2191.10 1304
2191.54 1310
2191.98 1301
2192.43 1311
2192.87 1325
2193.31 1331
2193.75 1295
2194.19 1327
2194.63 1318
2195.08 1418
2195.52 1390
2195.96 1383
2196.40 1361
2196.84 1364
2197.29 1367
2197.73 1341
2198.17 1290
2198.61 1320
2199.06 1287
2199.50 1267
2199.94 1203
2200.38 1173
2200.82 1203
2201.27 1240
2201.71 1264
2202.15 1254
2202.59 1206
2203.04 1218
2203.48 1236
2203.92 1268
2204.37 1294
2204.81 1309
2205.25 1301
2205.69 1320
2206.14 1332
2206.58 1363
2207.02 1296
2207.47 1326
2207.91 1292
2208.35 1333
2208.80 1359
2209.24 1347
2209.68 1355
2210.13 1355
2210.57 1412
2211.01 1367
2211.46 1305
2211.90 1418
2212.34 1360
2212.79 1393
2213.23 1374
2213.67 1340
2214.12 1346
2214.56 1361
2215.01 1311
2215.45 1292
2215.89 1264
2216.34 1275
2216.78 1309
2217.23 1297
2217.67 1242
2218.11 1238
2218.56 1308
2219.00 1340
2219.45 1351
2219.89 1313
2220.34 1325
2220.78 1355
2221.22 1363
2221.67 1363
2222.11 1408
2222.56 1451
2223.00 1429
2223.45 1454
2223.89 1431
2224.34 1457
2224.78 1510
2225.23 1482
2225.67 1546
2226.12 1499
2226.56 1495
2227.01 1548
2227.45 1472
2227.90 1466
2228.34 1466
2228.79 1399
2229.23 1463
2229.68 1525
2230.12 1546
2230.57 1569
2231.01 1464
2231.46 1443
2231.90 1492
2232.35 1493
2232.80 1527
2233.24 1464
2233.69 1430
2234.13 1452
2234.58 1424
2235.02 1451
2235.47 1460
2235.92 1413
2236.36 1427
2236.81 1473
2237.25 1392
2237.70 1446
2238.15 1510
2238.59 1431
2239.04 1389
2239.49 1350
2239.93 1378
2240.38 1385
2240.82 1363
2241.27 1374
2241.72 1381
2242.16 1281
2242.61 1292
2243.06 1352
2243.50 1276
2243.95 1269
2244.40 1270
2244.84 1210
2245.29 1207
2245.74 1265
2246.19 1256
2246.63 1281
2247.08 1279
2247.53 1271
2247.97 1278
2248.42 1303
2248.87 1283
2249.32 1262
2249.76 1315
2250.21 1350
2250.66 1336
2251.10 1350
2251.55 1378
2252.00 1344
2252.45 1378
2252.89 1366
2253.34 1428
2253.79 1369
2254.24 1399
2254.69 1362
2255.13 1364
2255.58 1375
2256.03 1348
2256.48 1306
2256.93 1311
2257.37 1351
2257.82 1289
2258.27 1311
2258.72 1273
2259.17 1277
2259.61 1349
2260.06 1328
2260.51 1303
2260.96 1337
2261.41 1353
2261.86 1392
2262.31 1396
2262.75 1420
2263.20 1453
2263.65 1480
2264.10 1509
2264.55 1396
2265.00 1434
2265.45 1424
2265.90 1418
2266.34 1491
2266.79 1396
2267.24 1430
2267.69 1459
2268.14 1460
2268.59 1505
2269.04 1524
2269.49 1545
2269.94 1541
2270.39 1641
2270.84 1624
2271.29 1590
2271.74 1580
2272.18 1561
2272.63 1553
2273.08 1604
2273.53 1588
2273.98 1609
2274.43 1662
2274.88 1624
2275.33 1676
2275.78 1690
2276.23 1714
2276.68 1755
2277.13 1650
2277.58 1668
2278.03 1677
2278.48 1561
2278.93 1555
2279.38 1592
2279.83 1505
2280.28 1470
2280.73 1460
2281.19 1428
2281.64 1384
2282.09 1389
2282.54 1398
2282.99 1427
2283.44 1384
2283.89 1397
2284.34 1321
2284.79 1299
2285.24 1364
2285.69 1340
2286.14 1359
2286.59 1404
2287.04 1404
2287.50 1465
2287.95 1475
2288.40 1629
2288.85 1698
2289.30 1813
2289.75 1817
2290.20 1798
2290.65 1815
2291.11 1909
2291.56 1933
2292.01 1944
2292.46 1976
2292.91 1808
2293.36 1718
2293.82 1714
2294.27 1691
2294.72 1615
2295.17 1620
2295.62 1592
2296.07 1624
2296.53 1539
2296.98 1578
2297.43 1487
2297.88 1477
2298.33 1540
2298.79 1444
2299.24 1445
2299.69 1412
2300.14 1400
2300.60 1370
2301.05 1367
2301.50 1309
2301.95 1347
2302.41 1348
2302.86 1333
2303.31 1368
2303.76 1314
2304.22 1265
2304.67 1296
2305.12 1308
2305.57 1348
2306.03 1349
2306.48 1335
2306.93 1385
2307.39 1457
2307.84 1454
2308.29 1513
2308.75 1497
2309.20 1511
2309.65 1499
2310.11 1513
2310.56 1567
2311.01 1576
2311.47 1586
2311.92 1566
2312.37 1523
2312.83 1472
2313.28 1467
2313.73 1478
2314.19 1442
2314.64 1466
2315.09 1448
2315.55 1461
2316.00 1476
2316.46 1415
2316.91 1350
2317.36 1405
2317.82 1449
2318.27 1508
2318.73 1442
2319.18 1446
2319.63 1444
2320.09 1499
2320.54 1557
2321.00 1515
2321.45 1507
2321.91 1562
2322.36 1509
2322.82 1474
2323.27 1482
2323.72 1450
2324.18 1453
2324.63 1552
2325.09 1539
2325.54 1470
2326.00 1503
2326.45 1484
2326.91 1494
2327.36 1466
2327.82 1377
2328.27 1365
2328.73 1374
2329.18 1439
2329.64 1409
2330.09 1432
2330.55 1408
2331.00 1366
2331.46 1343
2331.92 1324
2332.37 1314
2332.83 1362
2333.28 1407
2333.74 1387
2334.19 1349
2334.65 1315
2335.10 1368
2335.56 1355
2336.02 1341
2336.47 1298
2336.93 1344
2337.38 1308
2337.84 1356
2338.30 1407
2338.75 1441
2339.21 1407
2339.66 1361
2340.12 1349
2340.58 1349
2341.03 1482
2341.49 1499
2341.95 1461
2342.40 1475
2342.86 1350
2343.32 1375
2343.77 1456
2344.23 1436
2344.68 1487
2345.14 1427
2345.60 1516
2346.06 1497
2346.51 1546
2346.97 1539
2347.43 1583
2347.88 1559
2348.34 1584
2348.80 1531
2349.25 1574
2349.71 1491
2350.17 1494
2350.63 1508
2351.08 1507
2351.54 1444
2352.00 1383
2352.46 1425
2352.91 1426
2353.37 1399
2353.83 1364
2354.29 1360
2354.74 1368
2355.20 1394
2355.66 1400
2356.12 1363
2356.57 1359
2357.03 1422
2357.49 1439
2357.95 1476
2358.41 1501
2358.86 1545
2359.32 1551
2359.78 1613
2360.24 1556
2360.70 1582
2361.15 1653
2361.61 1640
2362.07 1673
2362.53 1602
2362.99 1617
2363.45 1600
2363.91 1661
2364.36 1565
2364.82 1556
2365.28 1588
2365.74 1620
2366.20 1606
2366.66 1656
2367.12 1609
2367.57 1472
2368.03 1464
2368.49 1570
2368.95 1581
2369.41 1477
2369.87 1449
2370.33 1431
2370.79 1451
2371.25 1444
2371.71 1358
2372.17 1389
2372.63 1410
2373.09 1428
2373.54 1382
2374.00 1376
2374.46 1355
2374.92 1397
2375.38 1449
2375.84 1431
2376.30 1427
2376.76 1496
2377.22 1406
2377.68 1427
2378.14 1404
2378.60 1362
2379.06 1420
2379.52 1428
2379.98 1405
2380.44 1444
2380.90 1484
2381.36 1419
2381.82 1470
2382.28 1433
2382.74 1423
2383.20 1441
2383.66 1467
2384.12 1426
2384.59 1376
2385.05 1395
2385.51 1342
2385.97 1391
2386.43 1429
2386.89 1452
2387.35 1368
2387.81 1315
2388.27 1387
2388.73 1435
2389.19 1496
2389.65 1431
2390.12 1486
2390.58 1453
2391.04 1479
2391.50 1455
2391.96 1462
2392.42 1450
2392.88 1447
2393.34 1346
2393.81 1431
2394.27 1422
2394.73 1433
2395.19 1459
2395.65 1437
2396.11 1485
2396.57 1499
2397.04 1465
2397.50 1508
2397.96 1489
2398.42 1490
2398.88 1477
2399.35 1500
2399.81 1537
2400.27 1523
2400.73 1441
2401.19 1405
2401.66 1445
2402.12 1394
2402.58 1388
2403.04 1437
2403.51 1391
2403.97 1406
2404.43 1423
2404.89 1473
2405.36 1491
2405.82 1465
2406.28 1428
2406.74 1484
2407.21 1429
2407.67 1371
2408.13 1357
2408.59 1438
2409.06 1437
2409.52 1433
2409.98 1332
2410.45 1355
2410.91 1358
2411.37 1378
2411.84 1366
2412.30 1306
2412.76 1331
2413.23 1375
2413.69 1334
2414.15 1393
2414.62 1421
2415.08 1431
2415.54 1481
2416.01 1535
2416.47 1584
2416.93 1572
2417.40 1549
2417.86 1590
2418.32 1765
2418.79 1769
2419.25 1718
2419.72 1804
2420.18 1800
2420.64 1716
2421.11 1672
2421.57 1696
2422.04 1713
2422.50 1644
2422.96 1657
2423.43 1623
2423.89 1606
2424.36 1563
2424.82 1627
2425.29 1560
2425.75 1495
2426.22 1469
2426.68 1430
2427.15 1438
2427.61 1441
2428.07 1401
2428.54 1340
2429.00 1391
2429.47 1438
2429.93 1422
2430.40 1332
2430.86 1409
2431.33 1371
2431.79 1347
2432.26 1447
2432.72 1495
2433.19 1426
2433.65 1483
2434.12 1503
2434.59 1478
2435.05 1505
2435.52 1539
2435.98 1544
2436.45 1535
2436.91 1625
2437.38 1632
2437.84 1621
2438.31 1703
2438.78 1680
2439.24 1705
2439.71 1711
2440.17 1712
2440.64 1668
2441.10 1626
2441.57 1704
2442.04 1626
2442.50 1632
2442.97 1582
2443.44 1556
2443.90 1451
2444.37 1463
2444.83 1430
2445.30 1447
2445.77 1395
2446.23 1389
2446.70 1389
2447.17 1276
2447.63 1320
2448.10 1347
2448.57 1360
2449.03 1320
2449.50 1301
2449.97 1266
2450.43 1334
2450.90 1331
2451.37 1351
2451.83 1341
2452.30 1402
2452.77 1423
2453.24 1362
2453.70 1345
2454.17 1330
2454.64 1314
2455.10 1340
2455.57 1377
2456.04 1372
2456.51 1451
2456.97 1384
2457.44 1370
2457.91 1339
2458.38 1405
2458.84 1397
2459.31 1352
2459.78 1341
2460.25 1337
2460.72 1333
2461.18 1378
2461.65 1388
2462.12 1387
2462.59 1388
2463.06 1374
2463.52 1451
2463.99 1393
2464.46 1347
2464.93 1353
2465.40 1426
2465.86 1374
2466.33 1455
2466.80 1451
2467.27 1388
2467.74 1450
2468.21 1417
2468.68 1453
2469.14 1472
2469.61 1414
2470.08 1425
2470.55 1419
2471.02 1381
2471.49 1379
2471.96 1406
2472.43 1364
2472.90 1402
2473.36 1387
2473.83 1376
2474.30 1383
2474.77 1314
2475.24 1349
2475.71 1346
2476.18 1391
2476.65 1372
2477.12 1390
2477.59 1405
2478.06 1471
2478.53 1376
2479.00 1410
2479.47 1463
2479.94 1391
2480.41 1403
2480.87 1403
2481.34 1374
2481.81 1395
2482.28 1336
2482.75 1336
2483.22 1406
2483.69 1369
2484.16 1351
2484.63 1395
2485.10 1427
2485.57 1499
2486.05 1513
2486.52 1520
2486.99 1496
2487.46 1565
2487.93 1523
2488.40 1447
2488.87 1411
2489.34 1443
2489.81 1422
2490.28 1487
2490.75 1463
2491.22 1439
2491.69 1425
2492.16 1491
2492.63 1389
2493.10 1432
2493.58 1390
2494.05 1452
2494.52 1491
2494.99 1530
2495.46 1452
2495.93 1506
2496.40 1472
2496.87 1413
2497.34 1435
2497.82 1465
2498.29 1421
2498.76 1361
2499.23 1411
2499.70 1402
2500.17 1339
2500.64 1398
2501.12 1361
2501.59 1330
2502.06 1341
2502.53 1357
2503.00 1361
2503.48 1370
2503.95 1397
2504.42 1444
2504.89 1411
2505.36 1400
2505.84 1463
2506.31 1512
2506.78 1564
2507.25 1494
2507.72 1522
2508.20 1633
2508.67 1633
2509.14 1624
2509.61 1642
2510.09 1678
2510.56 1803
2511.03 1853
2511.50 1918
2511.98 1967
2512.45 1972
2512.92 1849
2513.40 1834
2513.87 1811
2514.34 1702
2514.81 1637
2515.29 1655
2515.76 1625
2516.23 1552
2516.71 1526
2517.18 1446
2517.65 1466
2518.13 1536
2518.60 1524
2519.07 1539
2519.55 1509
2520.02 1524
2520.49 1443
2520.97 1418
2521.44 1395
2521.91 1452
2522.39 1456
2522.86 1448
2523.34 1422
2523.81 1434
2524.28 1404
2524.76 1446
2525.23 1471
2525.70 1426
2526.18 1407
2526.65 1391
2527.13 1414
2527.60 1474
2528.08 1452
2528.55 1503
2529.02 1450
2529.50 1536
2529.97 1589
2530.45 1527
2530.92 1517
2531.40 1558
2531.87 1527
2532.34 1507
2532.82 1585
2533.29 1576
2533.77 1490
2534.24 1505
2534.72 1522
2535.19 1520
2535.67 1578
2536.14 1549
2536.62 1617
2537.09 1571
2537.57 1553
2538.04 1551
2538.52 1580
2538.99 1555
2539.47 1518
2539.94 1554
2540.42 1546
2540.90 1463
2541.37 1464
2541.85 1483
2542.32 1531
2542.80 1517
2543.27 1549
2543.75 1537
2544.22 1565
2544.70 1604
2545.18 1675
2545.65 1704
2546.13 1805
2546.60 1797
2547.08 1867
2547.56 1942
2548.03 2008
2548.51 2031
2548.98 2002
2549.46 1948
2549.94 2017
2550.41 1977
2550.89 1943
2551.37 1914
2551.84 1827
2552.32 1787
2552.80 1800
2553.27 1745
2553.75 1745
2554.23 1778
2554.70 1753
2555.18 1706
2555.66 1717
2556.13 1701
2556.61 1745
2557.09 1681
2557.56 1625
2558.04 1600
2558.52 1583
2558.99 1608
2559.47 1555
2559.95 1623
2560.43 1573
2560.90 1522
2561.38 1531
2561.86 1504
2562.33 1465
2562.81 1510
2563.29 1409
2563.77 1382
2564.25 1410
2564.72 1350
2565.20 1399
2565.68 1466
2566.16 1441
2566.63 1445
2567.11 1458
2567.59 1480
2568.07 1458
2568.55 1438
2569.02 1446
2569.50 1446
2569.98 1444
2570.46 1425
2570.94 1375
2571.41 1433
2571.89 1462
2572.37 1483
2572.85 1464
2573.33 1424
2573.81 1413
2574.28 1473
2574.76 1479
2575.24 1479
2575.72 1526
2576.20 1498
2576.68 1517
2577.16 1546
2577.64 1454
2578.11 1460
2578.59 1458
2579.07 1497
2579.55 1455
2580.03 1487
2580.51 1484
2580.99 1488
2581.47 1470
2581.95 1448
2582.43 1464
2582.91 1432
2583.39 1469
2583.86 1442
2584.34 1407
2584.82 1491
2585.30 1539
2585.78 1485
2586.26 1486
2586.74 1495
2587.22 1543
2587.70 1440
2588.18 1447
2588.66 1445
2589.14 1486
2589.62 1443
2590.10 1449
2590.58 1445
2591.06 1455
2591.54 1498
2592.02 1514
2592.50 1469
2592.98 1477
2593.46 1515
2593.94 1527
2594.42 1492
2594.90 1560
2595.38 1569
2595.86 1561
2596.35 1557
2596.83 1532
2597.31 1536
2597.79 1531
2598.27 1519
2598.75 1505
2599.23 1554
2599.71 1468
2600.19 1493
2600.67 1515
2601.15 1535
2601.63 1530
2602.12 1549
2602.60 1554
2603.08 1482
2603.56 1508
2604.04 1534
2604.52 1514
2605.00 1547
2605.48 1543
2605.97 1504
2606.45 1500
2606.93 1510
2607.41 1555
2607.89 1538
2608.37 1554
2608.86 1615
2609.34 1513
2609.82 1577
2610.30 1589
2610.78 1539
2611.26 1601
2611.75 1624
2612.23 1620
2612.71 1700
2613.19 1632
2613.68 1707
2614.16 1577
2614.64 1522
2615.12 1470
2615.60 1533
2616.09 1546
2616.57 1501
2617.05 1477
2617.53 1561
2618.02 1535
2618.50 1510
2618.98 1568
2619.46 1506
2619.95 1503
2620.43 1494
2620.91 1468
2621.40 1416
2621.88 1383
2622.36 1424
2622.85 1454
2623.33 1496
2623.81 1474
2624.29 1399
2624.78 1514
2625.26 1463
2625.74 1435
2626.23 1442
2626.71 1416
2627.19 1434
2627.68 1463
2628.16 1454
2628.64 1433
2629.13 1513
2629.61 1454
2630.10 1534
2630.58 1556
2631.06 1541
2631.55 1540
2632.03 1485
2632.51 1471
2633.00 1472
2633.48 1491
2633.97 1415
2634.45 1449
2634.94 1448
2635.42 1434
2635.90 1418
2636.39 1384
2636.87 1444
2637.36 1382
2637.84 1438
2638.33 1504
2638.81 1479
2639.29 1539
2639.78 1533
2640.26 1502
2640.75 1542
2641.23 1514
2641.72 1502
2642.20 1524
2642.69 1470
2643.17 1549
2643.66 1497
2644.14 1504
2644.63 1473
2645.11 1534
2645.60 1488
2646.08 1574
2646.57 1534
2647.05 1547
2647.54 1515
2648.02 1594
2648.51 1557
2648.99 1509
2649.48 1557
2649.97 1594
2650.45 1523
2650.94 1544
2651.42 1557
2651.91 1523
2652.39 1461
2652.88 1494
2653.37 1522
2653.85 1519
2654.34 1501
2654.82 1542
2655.31 1666
2655.80 1654
2656.28 1677
2656.77 1709
2657.25 1681
2657.74 1708
2658.23 1669
2658.71 1600
2659.20 1617
2659.69 1637
2660.17 1644
2660.66 1657
2661.14 1536
2661.63 1591
2662.12 1597
2662.60 1650
2663.09 1691
2663.58 1590
2664.06 1581
2664.55 1566
2665.04 1632
2665.53 1574
2666.01 1657
2666.50 1645
2666.99 1583
2667.47 1608
2667.96 1650
2668.45 1616
2668.94 1528
2669.42 1513
2669.91 1544
2670.40 1526
2670.88 1605
2671.37 1645
2671.86 1614
2672.35 1731
2672.83 1742
2673.32 1866
2673.81 1964
2674.30 1976
2674.79 1977
2675.27 2017
2675.76 1925
2676.25 1830
2676.74 1932
2677.23 1876
2677.71 1779
2678.20 1743
2678.69 1775
2679.18 1697
2679.67 1688
2680.15 1676
2680.64 1753
2681.13 1749
2681.62 1731
2682.11 1738
2682.60 1710
2683.08 1769
2683.57 1700
2684.06 1673
2684.55 1689
2685.04 1572
2685.53 1610
2686.02 1638
2686.51 1599
2686.99 1644
2687.48 1579
2687.97 1537
2688.46 1603
2688.95 1621
2689.44 1587
2689.93 1594
2690.42 1551
2690.91 1576
2691.40 1640
2691.89 1599
2692.38 1636
2692.87 1630
2693.35 1642
2693.84 1659
2694.33 1566
2694.82 1743
2695.31 1758
2695.80 1731
2696.29 1704
2696.78 1782
2697.27 1827
2697.76 1769
2698.25 1674
2698.74 1731
2699.23 1676
2699.72 1717
2700.21 1745
2700.70 1734
2701.19 1645
2701.68 1648
2702.17 1668
2702.66 1668
2703.15 1678
2703.64 1664
2704.13 1593
2704.62 1615
2705.12 1621
2705.61 1578
2706.10 1542
2706.59 1530
2707.08 1548
2707.57 1525
2708.06 1501
2708.55 1434
2709.04 1468
2709.53 1499
2710.02 1503
2710.51 1432
2711.01 1449
2711.50 1514
2711.99 1517
2712.48 1534
2712.97 1498
2713.46 1488
2713.95 1550
2714.44 1595
2714.94 1598
2715.43 1488
2715.92 1506
2716.41 1516
2716.90 1441
2717.39 1436
2717.89 1457
2718.38 1493
2718.87 1495
2719.36 1509
2719.85 1592
2720.34 1544
2720.84 1507
2721.33 1639
2721.82 1662
2722.31 1617
2722.80 1562
2723.30 1563
2723.79 1592
2724.28 1584
2724.77 1485
2725.27 1455
2725.76 1611
2726.25 1564
2726.74 1536
2727.24 1567
2727.73 1566
2728.22 1588
2728.71 1603
2729.21 1605
2729.70 1686
2730.19 1621
2730.69 1697
2731.18 1748
2731.67 1671
2732.16 1721
2732.66 1654
2733.15 1725
2733.64 1766
2734.14 1684
2734.63 1677
2735.12 1684
2735.62 1610
2736.11 1642
2736.60 1716
2737.10 1768
2737.59 1789
2738.08 1738
2738.58 1689
2739.07 1649
2739.56 1645
2740.06 1583
2740.55 1596
2741.05 1529
2741.54 1564
2742.03 1526
2742.53 1512
2743.02 1554
2743.52 1569
2744.01 1523
2744.50 1482
2745.00 1491
2745.49 1492
2745.99 1499
2746.48 1546
2746.97 1512
2747.47 1569
2747.96 1539
2748.46 1511
2748.95 1486
2749.45 1477
2749.94 1497
2750.44 1492
2750.93 1467
2751.43 1531
2751.92 1439
2752.42 1437
2752.91 1512
2753.41 1523
2753.90 1565
2754.40 1573
2754.89 1614
2755.39 1535
2755.88 1433
2756.38 1492
2756.87 1575
2757.37 1560
2757.86 1546
2758.36 1517
2758.85 1586
2759.35 1613
2759.84 1550
2760.34 1548
2760.83 1543
2761.33 1634
2761.83 1517
2762.32 1629
2762.82 1634
2763.31 1566
2763.81 1545
2764.30 1585
2764.80 1541
2765.30 1515
2765.79 1508
2766.29 1505
2766.78 1547
2767.28 1580
2767.78 1531
2768.27 1568
2768.77 1502
2769.27 1566
2769.76 1509
2770.26 1495
2770.76 1548
2771.25 1526
2771.75 1537
2772.24 1601
2772.74 1673
2773.24 1639
2773.73 1661
2774.23 1690
2774.73 1662
2775.23 1657
2775.72 1679
2776.22 1726
2776.72 1799
2777.21 1796
2777.71 1670
2778.21 1756
2778.70 1742
2779.20 1764
2779.70 1716
2780.20 1719
2780.69 1686
2781.19 1671
2781.69 1661
2782.19 1702
2782.68 1722
2783.18 1637
2783.68 1745
2784.18 1744
2784.67 1671
2785.17 1677
2785.67 1671
2786.17 1715
2786.67 1683
2787.16 1681
2787.66 1723
2788.16 1676
2788.66 1710
2789.16 1696
2789.65 1724
2790.15 1698
2790.65 1584
2791.15 1584
2791.65 1591
2792.15 1604
2792.64 1574
2793.14 1580
2793.64 1628
2794.14 1639
2794.64 1633
2795.14 1710
2795.64 1733
2796.13 1813
2796.63 1791
2797.13 1809
2797.63 1879
2798.13 1843
2798.63 1869
2799.13 1863
2799.63 1839
2800.13 1844
2800.62 1768
2801.12 1823
2801.62 1774
2802.12 1817
2802.62 1779
2803.12 1738
2803.62 1713
2804.12 1739
2804.62 1841
2805.12 1867
2805.62 1882
2806.12 1940
2806.62 1924
2807.12 1954
2807.62 2030
2808.12 2026
2808.62 2078
2809.12 2080
2809.62 2122
2810.12 2114
2810.62 2053
2811.12 2158
2811.62 2137
2812.12 2120
2812.62 2169
2813.12 2146
2813.62 1991
2814.12 2039
2814.62 2142
2815.12 1985
2815.62 1884
2816.12 1837
2816.62 1849
2817.12 1843
2817.62 1825
2818.12 1842
2818.62 1709
2819.12 1750
2819.63 1721
2820.13 1766
2820.63 1701
2821.13 1674
2821.63 1684
2822.13 1651
2822.63 1620
2823.13 1645
2823.63 1590
2824.13 1502
2824.64 1513
2825.14 1640
2825.64 1602
2826.14 1617
2826.64 1576
2827.14 1546
2827.64 1543
2828.15 1552
2828.65 1562
2829.15 1602
2829.65 1547
2830.15 1598
2830.65 1641
2831.16 1631
2831.66 1604
2832.16 1637
2832.66 1712
2833.16 1726
2833.67 1721
2834.17 1719
2834.67 1740
2835.17 1731
2835.68 1792
2836.18 1767
2836.68 1648
2837.18 1671
2837.68 1700
2838.19 1716
2838.69 1684
2839.19 1712
2839.70 1670
2840.20 1707
2840.70 1693
2841.20 1687
2841.71 1701
2842.21 1660
2842.71 1657
2843.21 1647
2843.72 1651
2844.22 1657
2844.72 1657
2845.23 1682
2845.73 1672
2846.23 1656
2846.74 1768
2847.24 1789
2847.74 1801
2848.25 1804
2848.75 1712
2849.25 1745
2849.76 1737
2850.26 1631
2850.76 1688
2851.27 1707
2851.77 1662
2852.28 1700
2852.78 1699
2853.28 1765
2853.79 1651
2854.29 1600
2854.79 1646
2855.30 1573
2855.80 1662
2856.31 1735
2856.81 1720
2857.31 1796
2857.82 1834
2858.32 1816
2858.83 1895
2859.33 1863
2859.84 1900
2860.34 1859
2860.85 1811
2861.35 1844
2861.85 1862
2862.36 1802
2862.86 1728
2863.37 1678
2863.87 1628
2864.38 1686
2864.88 1665
2865.39 1492
2865.89 1594
2866.40 1558
2866.90 1556
2867.41 1638
2867.91 1613
2868.42 1604
2868.92 1596
2869.43 1660
2869.93 1675
2870.44 1628
2870.94 1691
2871.45 1713
2871.96 1669
2872.46 1707
2872.97 1729
2873.47 1774
2873.98 1843
2874.48 1834
2874.99 1703
2875.49 1689
2876.00 1657
2876.51 1680
2877.01 1666
2877.52 1698
2878.02 1715
2878.53 1722
2879.04 1660
2879.54 1701
2880.05 1717
2880.55 1660
2881.06 1739
2881.57 1721
2882.07 1765
2882.58 1737
2883.09 1800
2883.59 1658
2884.10 1691
2884.61 1776
2885.11 1844
2885.62 1907
2886.13 1916
2886.63 1989
2887.14 1956
2887.65 1913
2888.15 1895
2888.66 1936
2889.17 1903
2889.67 1922
2890.18 1876
2890.69 1877
2891.20 1866
2891.70 1852
2892.21 1796
2892.72 1683
2893.22 1706
2893.73 1803
2894.24 1798
2894.75 1747
2895.25 1745
2895.76 1781
2896.27 1835
2896.78 1790
2897.29 1776
2897.79 1719
2898.30 1753
2898.81 1785
2899.32 1805
2899.82 1849
2900.33 1850
2900.84 1884
2901.35 1853
2901.86 1890
2902.36 1904
2902.87 1954
2903.38 1996
2903.89 1938
2904.40 1916
2904.91 1909
2905.41 1965
2905.92 1913
2906.43 1890
2906.94 1890
2907.45 1764
2907.96 1787
2908.47 1715
2908.97 1724
2909.48 1728
2909.99 1705
2910.50 1730
2911.01 1740
2911.52 1723
2912.03 1752
2912.54 1653
2913.05 1683
2913.55 1677
2914.06 1710
2914.57 1770
2915.08 1766
2915.59 1736
2916.10 1803
2916.61 1845
2917.12 1878
2917.63 1822
2918.14 1881
2918.65 1907
2919.16 1918
2919.67 1937
2920.18 1927
2920.69 2001
2921.20 2043
2921.71 2024
2922.22 2060
2922.73 2132
2923.24 2075
2923.75 2079
2924.26 2162
2924.77 2111
2925.28 2142
2925.79 2006
2926.30 2037
2926.81 2100
2927.32 2027
2927.83 1932
2928.34 1916
2928.85 1917
2929.36 1910
2929.87 1834
2930.38 1772
2930.89 1753
2931.40 1702
2931.91 1762
2932.42 1683
2932.93 1657
2933.45 1674
2933.96 1714
2934.47 1748
2934.98 1704
2935.49 1705
2936.00 1750
2936.51 1749
2937.02 1938
2937.53 2063
2938.04 2074
2938.56 2226
2939.07 2366
2939.58 2491
2940.09 2669
2940.60 2729
2941.11 2721
2941.62 2774
2942.14 2781
2942.65 2656
2943.16 2616
2943.67 2604
2944.18 2453
2944.70 2334
2945.21 2289
2945.72 2283
2946.23 2107
2946.74 2155
2947.26 2071
2947.77 2018
2948.28 2021
2948.79 1915
2949.30 1963
2949.82 1910
2950.33 1868
2950.84 1890
2951.35 1811
2951.87 1728
2952.38 1798
2952.89 1758
2953.40 1685
2953.92 1716
2954.43 1641
2954.94 1638
2955.45 1655
2955.97 1689
2956.48 1645
2956.99 1690
2957.51 1712
2958.02 1621
2958.53 1629
2959.04 1697
2959.56 1734
2960.07 1788
2960.58 1755
2961.10 1777
2961.61 1852
2962.12 1808
2962.64 1811
2963.15 1894
2963.66 1874
2964.18 1909
2964.69 1811
2965.21 1812
2965.72 1765
2966.23 1861
2966.75 1776
2967.26 1722
2967.77 1808
2968.29 1813
2968.80 1800
2969.32 1753
2969.83 1817
2970.34 1857
2970.86 1837
2971.37 1851
2971.89 1872
2972.40 1912
2972.91 1872
2973.43 1922
2973.94 1910
2974.46 1882
2974.97 1956
2975.49 1971
2976.00 1969
2976.52 1920
2977.03 1826
2977.55 1814
2978.06 1813
2978.57 1818
2979.09 1821
2979.60 1892
2980.12 1929
2980.63 1885
2981.15 1821
2981.66 1811
2982.18 1788
2982.69 1785
2983.21 1779
2983.73 1822
2984.24 1876
2984.76 1881
2985.27 1896
2985.79 1933
2986.30 1960
2986.82 1871
2987.33 1915
2987.85 1960
2988.36 2005
2988.88 1904
2989.40 2005
2989.91 2052
2990.43 2087
2990.94 2071
2991.46 2083
2991.97 2028
2992.49 2038
2993.01 2070
2993.52 2103
2994.04 2168
2994.55 2208
2995.07 2269
2995.59 2280
2996.10 2223
2996.62 2264
2997.14 2429
2997.65 2427
2998.17 2434
2998.69 2504
2999.20 2399
2999.72 2368
3000.24 2407
3000.75 2428
3001.27 2523
3001.79 2575
3002.30 2656
3002.82 2895
3003.34 3166
3003.85 3364
3004.37 3483
3004.89 3604
3005.40 3762
3005.92 3704
3006.44 3498
3006.96 3287
3007.47 3068
3007.99 2821
3008.51 2465
3009.03 2530
3009.54 2266
3010.06 2125
3010.58 2069
3011.10 2057
3011.61 2035
3012.13 1924
3012.65 1926
3013.17 1954
3013.68 2049
3014.20 1919
3014.72 1974
3015.24 1983
3015.76 1982
3016.27 2013
3016.79 1989
3017.31 2022
3017.83 2121
3018.35 2037
3018.86 2032
3019.38 2017
3019.90 1983
3020.42 1973
3020.94 1958
3021.46 2002
3021.97 2018
3022.49 1995
3023.01 2007
3023.53 2110
3024.05 2090
3024.57 2050
3025.09 2163
3025.61 2178
3026.12 2145
3026.64 2066
3027.16 1975
3027.68 1999
3028.20 1972
3028.72 1937
3029.24 1922
3029.76 1871
3030.28 1915
3030.80 1897
3031.32 1920
3031.84 1923
3032.35 1967
3032.87 1922
3033.39 2005
3033.91 2085
3034.43 2069
3034.95 2065
3035.47 2027
3035.99 2064
3036.51 2094
3037.03 2017
3037.55 1989
3038.07 1884
3038.59 1871
3039.11 1912
3039.63 1817
3040.15 1812
3040.67 1779
3041.19 1783
3041.71 1795
3042.23 1782
3042.75 1779
3043.27 1790
3043.79 1790
3044.31 1796
3044.83 1816
3045.35 1803
3045.87 1822
3046.40 1848
3046.92 1803
3047.44 1857
3047.96 1863
3048.48 1845
3049.00 1947
3049.52 1922
3050.04 1821
3050.56 1816
3051.08 1803
3051.60 1802
3052.12 1759
3052.65 1740
3053.17 1767
3053.69 1750
3054.21 1742
3054.73 1698
3055.25 1699
3055.77 1739
3056.30 1762
3056.82 1757
3057.34 1739
3057.86 1686
3058.38 1695
3058.90 1748
3059.42 1742
3059.95 1712
3060.47 1773
3060.99 1761
3061.51 1772
3062.03 1826
3062.56 1895
3063.08 1823
3063.60 1922
3064.12 1845
3064.64 1862
3065.17 1908
3065.69 1935
3066.21 1923
3066.73 1929
3067.26 1926
3067.78 1937
3068.30 1961
3068.82 1973
3069.35 1861
3069.87 1872
3070.39 1878
3070.91 1903
3071.44 1914
3071.96 1949
3072.48 1949
3073.01 1950
3073.53 2038
3074.05 2001
3074.57 2013
3075.10 2008
3075.62 2057
3076.14 2060
3076.67 2148
3077.19 2127
3077.71 2146
3078.24 2189
3078.76 2195
3079.28 2173
3079.81 2223
3080.33 2223
3080.85 2257
3081.38 2304
3081.90 2364
3082.42 2333
3082.95 2261
3083.47 2212
3084.00 2247
3084.52 2255
3085.04 2224
3085.57 2290
3086.09 2280
3086.62 2243
3087.14 2274
3087.66 2369
3088.19 2542
3088.71 2753
3089.24 2726
3089.76 2794
3090.29 2929
3090.81 2776
3091.33 2669
3091.86 2663
3092.38 2609
3092.91 2535
3093.43 2450
3093.96 2324
3094.48 2346
3095.01 2386
3095.53 2356
3096.06 2386
3096.58 2285
3097.11 2319
3097.63 2326
3098.16 2399
3098.68 2411
3099.21 2590
3099.73 2817
3100.26 3089
3100.78 3351
3101.31 3757
3101.83 4034
3102.36 4320
3102.88 4586
3103.41 4725
3103.93 4542
3104.46 4197
3104.99 4069
3105.51 3731
3106.04 3319
3106.56 3089
3107.09 2742
3107.61 2518
3108.14 2422
3108.67 2241
3109.19 2206
3109.72 2185
3110.24 2229
3110.77 2209
3111.30 2087
3111.82 2126
3112.35 2087
3112.87 2079
3113.40 2072
3113.93 2003
3114.45 1952
3114.98 1946
3115.51 1935
3116.03 1933
3116.56 1993
3117.09 2014
3117.61 1979
3118.14 1986
3118.67 2066
3119.19 2188
3119.72 2088
3120.25 2183
3120.77 2291
3121.30 2374
3121.83 2364
3122.35 2327
3122.88 2396
3123.41 2404
3123.94 2262
3124.46 2215
3124.99 2246
3125.52 2204
3126.05 2101
3126.57 2031
3127.10 2005
3127.63 2086
3128.16 2091
3128.68 2033
3129.21 1926
3129.74 1885
3130.27 1863
3130.79 1871
3131.32 1826
3131.85 1834
3132.38 1907
3132.91 1889
3133.43 1850
3133.96 1850
3134.49 1895
3135.02 1903
3135.55 1888
3136.07 1856
3136.60 1850
3137.13 1854
3137.66 1766
3138.19 1757
3138.72 1781
3139.24 1745
3139.77 1709
3140.30 1734
3140.83 1711
3141.36 1652
3141.89 1726
3142.42 1677
3142.95 1722
3143.47 1723
3144.00 1771
3144.53 1829
3145.06 1806
3145.59 1820
3146.12 1862
3146.65 2012
3147.18 1990
3147.71 1986
3148.24 2042
3148.76 2087
3149.29 2096
3149.82 2068
3150.35 1963
3150.88 2021
3151.41 1993
3151.94 1961
3152.47 1927
3153.00 1894
3153.53 1886
3154.06 1791
3154.59 1828
3155.12 1741
3155.65 1767
3156.18 1858
3156.71 1842
3157.24 1785
3157.77 1912
3158.30 1936
3158.83 1924
3159.36 1932
3159.89 1947
3160.42 1897
3160.95 1856
3161.48 1927
3162.01 1904
3162.54 1811
3163.07 1822
3163.60 1877
3164.13 1834
3164.66 1781
3165.20 1808
3165.73 1810
3166.26 1787
3166.79 1801
3167.32 1777
3167.85 1741
3168.38 1808
3168.91 1762
3169.44 1837
3169.97 1793
3170.50 1784
3171.04 1829
3171.57 1772
3172.10 1843
3172.63 1841
3173.16 1893
3173.69 1867
3174.22 1897
3174.75 1942
3175.29 1879
3175.82 1895
3176.35 1877
3176.88 1825
3177.41 1928
3177.94 1871
3178.48 1884
3179.01 1876
3179.54 1850
3180.07 1832
3180.60 1739
3181.14 1824
3181.67 1815
3182.20 1822
3182.73 1829
3183.26 1772
3183.80 1763
3184.33 1767
3184.86 1703
3185.39 1727
3185.93 1713
3186.46 1720
3186.99 1692
3187.52 1808
3188.06 1842
3188.59 1776
3189.12 1794
3189.65 1840
3190.19 1843
3190.72 1769
3191.25 1784
3191.79 1691
3192.32 1724
3192.85 1785
3193.38 1827
3193.92 1801
3194.45 1750
3194.98 1769
3195.52 1773
3196.05 1789
3196.58 1824
3197.12 1859
3197.65 1845
3198.18 1925
3198.72 1867
3199.25 1880
3199.78 1878
3200.32 1891
3200.85 1887
3201.39 1783
3201.92 1897
3202.45 1951
3202.99 1911
3203.52 1915
3204.05 1925
3204.59 1916
3205.12 1966
3205.66 2026
3206.19 2094
3206.72 2202
3207.26 2282
3207.79 2297
3208.33 2407
3208.86 2538
3209.40 2592
3209.93 2579
3210.47 2602
3211.00 2731
3211.53 2705
3212.07 2604
3212.60 2499
3213.14 2367
3213.67 2365
3214.21 2261
3214.74 2177
3215.28 2026
3215.81 1974
3216.35 1933
3216.88 1910
3217.42 1865
3217.95 1801
3218.49 1811
3219.02 1828
3219.56 1780
3220.09 1768
3220.63 1818
3221.16 1842
3221.70 1940
3222.23 2065
3222.77 2032
3223.31 2112
3223.84 2145
3224.38 2138
3224.91 2171
3225.45 2062
3225.98 1970
3226.52 1984
3227.06 1954
3227.59 1958
3228.13 1925
3228.66 1894
3229.20 1888
3229.74 1881
3230.27 1917
3230.81 1837
3231.34 1898
3231.88 1888
3232.42 1868
3232.95 1880
3233.49 1948
3234.03 1970
3234.56 1958
3235.10 1953
3235.64 1916
3236.17 1924
3236.71 2030
3237.25 1994
3237.78 1971
3238.32 2104
3238.86 2063
3239.39 1992
3239.93 2131
3240.47 2081
3241.00 1925
3241.54 1957
3242.08 2034
3242.61 2030
3243.15 1921
3243.69 1970
3244.23 2040
3244.76 2067
3245.30 2156
3245.84 2091
3246.38 2155
3246.91 2111
3247.45 2140
3247.99 2214
3248.53 2201
3249.06 2338
3249.60 2503
3250.14 2745
3250.68 2913
3251.21 3056
3251.75 3324
3252.29 3305
3252.83 3393
3253.37 3593
3253.90 3531
3254.44 3374
3254.98 3229
3255.52 3292
3256.06 3116
3256.60 2892
3257.13 2714
3257.67 2766
3258.21 2701
3258.75 2722
3259.29 2662
3259.83 2639
3260.36 2747
3260.90 2720
3261.44 2845
3261.98 2937
3262.52 2905
3263.06 2903
3263.60 2967
3264.14 2972
3264.68 2919
3265.21 3047
3265.75 2984
3266.29 3014
3266.83 2946
3267.37 2901
3267.91 2952
3268.45 2847
3268.99 2696
3269.53 2586
3270.07 2530
3270.61 2471
3271.15 2396
3271.69 2316
3272.23 2350
3272.76 2292
3273.30 2285
3273.84 2304
3274.38 2387
3274.92 2460
3275.46 2450
3276.00 2489
3276.54 2504
3277.08 2432
3277.62 2462
3278.16 2431
3278.70 2550
3279.24 2535
3279.78 2450
3280.32 2426
3280.86 2527
3281.41 2553
3281.95 2510
3282.49 2599
3283.03 2587
3283.57 2515
3284.11 2576
3284.65 2628
3285.19 2710
3285.73 2703
3286.27 2606
3286.81 2629
3287.35 2611
3287.89 2618
3288.43 2756
3288.97 2611
3289.52 2695
3290.06 2913
3290.60 2892
3291.14 3092
3291.68 3196
3292.22 3226
3292.76 3388
3293.30 3664
3293.85 3831
3294.39 3941
3294.93 4107
3295.47 4029
3296.01 4061
3296.55 4115
3297.09 4003
3297.64 3793
3298.18 3681
3298.72 3539
3299.26 3401
3299.80 3295
3300.34 3145
3300.89 3096
3301.43 3057
3301.97 2978
3302.51 2894
3303.06 2942
3303.60 2863
3304.14 2846
3304.68 2822
3305.22 2809
3305.77 2711
3306.31 2772
3306.85 2784
3307.39 2859
3307.94 2826
3308.48 2911
3309.02 2976
3309.56 2978
3310.11 3012
3310.65 2968
3311.19 2929
3311.74 2996
3312.28 2957
3312.82 2847
3313.36 2928
3313.91 2984
3314.45 3040
3314.99 3151
3315.54 3157
3316.08 3283
3316.62 3391
3317.17 3642
3317.71 3810
3318.25 3856
3318.80 4110
3319.34 4225
3319.88 4331
3320.43 4412
3320.97 4526
3321.51 4401
3322.06 4334
3322.60 4256
3323.14 4199
3323.69 4115
3324.23 3954
3324.78 3924
3325.32 3859
3325.86 3904
3326.41 3840
3326.95 3814
3327.50 3779
3328.04 3762
3328.59 3863
3329.13 3884
3329.67 4085
3330.22 4368
3330.76 4863
3331.31 5858
3331.85 7052
3332.40 8740
3332.94 10565
3333.49 12766
3334.03 15038
3334.57 17212
3335.12 18837
3335.66 20333
3336.21 20602
3336.75 20056
3337.30 19153
3337.84 17465
3338.39 15201
3338.93 13245
3339.48 11308
3340.02 9564
3340.57 7999
3341.11 6592
3341.66 5532
3342.20 4899
3342.75 4183
3343.30 3731
3343.84 3341
3344.39 3250
3344.93 3117
3345.48 2917
3346.02 2968
3346.57 2812
3347.11 2786
3347.66 2819
3348.21 2745
3348.75 2680
3349.30 2622
3349.84 2516
3350.39 2467
3350.94 2414
3351.48 2284
3352.03 2338
3352.57 2257
3353.12 2275
3353.67 2353
3354.21 2388
3354.76 2396
3355.31 2480
3355.85 2422
3356.40 2363
3356.95 2444
3357.49 2478
3358.04 2463
3358.59 2459
3359.13 2463
3359.68 2464
3360.23 2533
3360.77 2603
3361.32 2598
3361.87 2654
3362.41 2614
3362.96 2584
3363.51 2674
3364.05 2667
3364.60 2633
3365.15 2557
3365.70 2567
3366.24 2563
3366.79 2491
3367.34 2510
3367.89 2457
3368.43 2468
3368.98 2556
3369.53 2647
3370.08 2677
3370.62 2748
3371.17 2743
3371.72 2901
3372.27 3087
3372.81 3258
3373.36 3343
3373.91 3384
3374.46 3426
3375.01 3409
3375.55 3240
3376.10 3079
3376.65 3043
3377.20 2766
3377.75 2661
3378.30 2539
3378.84 2477
3379.39 2342
3379.94 2236
3380.49 2203
3381.04 2178
3381.59 2122
3382.13 2047
3382.68 2078
3383.23 2001
3383.78 2070
3384.33 2081
3384.88 2039
3385.43 2021
3385.98 1994
3386.52 1972
3387.07 2004
3387.62 2060
3388.17 2007
3388.72 2004
3389.27 1935
3389.82 1937
3390.37 1993
3390.92 1991
3391.47 1985
3392.02 2030
3392.57 1998
3393.12 2048
3393.66 1991
3394.21 2039
3394.76 2055
3395.31 2068
3395.86 2146
3396.41 2125
3396.96 2278
3397.51 2285
3398.06 2233
3398.61 2268
3399.16 2239
3399.71 2245
3400.26 2223
3400.81 2129
3401.36 2057
3401.91 2035
3402.46 2010
3403.01 1973
3403.56 1877
3404.11 1854
3404.66 1979
3405.21 1862
3405.77 1862
3406.32 1819
3406.87 1806
3407.42 1878
3407.97 1917
3408.52 1835
3409.07 1919
3409.62 2010
3410.17 2015
3410.72 2046
3411.27 2050
3411.82 2055
3412.37 2102
3412.93 1989
3413.48 1969
3414.03 2055
3414.58 2019
3415.13 1935
3415.68 1933
3416.23 2006
3416.78 1974
3417.34 1920
3417.89 1926
3418.44 1886
3418.99 1895
3419.54 1964
3420.09 1944
3420.65 1919
3421.20 1958
3421.75 1994
3422.30 1915
3422.85 1870
3423.40 1893
3423.96 1897
3424.51 1802
3425.06 1790
3425.61 1868
3426.17 1808
3426.72 1761
3427.27 1785
3427.82 1799
3428.37 1720
3428.93 1708
3429.48 1759
3430.03 1728
3430.58 1636
3431.14 1640
3431.69 1644
3432.24 1744
3432.79 1783
3433.35 1753
3433.90 1673
3434.45 1751
3435.01 1807
3435.56 1770
3436.11 1798
3436.66 1851
3437.22 1842
3437.77 1888
3438.32 1861
3438.88 1768
3439.43 1800
3439.98 1808
3440.54 1808
3441.09 1820
3441.64 1694
3442.20 1728
3442.75 1700
3443.30 1680
3443.86 1673
3444.41 1719
3444.96 1687
3445.52 1710
3446.07 1754
3446.63 1733
3447.18 1769
3447.73 1745
3448.29 1691
3448.84 1752
3449.40 1736
3449.95 1715
3450.50 1676
3451.06 1759
3451.61 1728
3452.17 1687
3452.72 1638
3453.27 1726
3453.83 1766
3454.38 1657
3454.94 1661
3455.49 1707
3456.05 1682
3456.60 1707
3457.16 1705
3457.71 1668
3458.27 1693
3458.82 1732
3459.38 1715
3459.93 1704
3460.49 1821
3461.04 1780
3461.60 1804
3462.15 1856
3462.71 1817
3463.26 1790
3463.82 1834
3464.37 1831
3464.93 1836
3465.48 1768
3466.04 1827
3466.59 1878
3467.15 1910
3467.70 1837
3468.26 1886
3468.81 1911
3469.37 1940
3469.93 1955
3470.48 1957
3471.04 1965
3471.59 2018
3472.15 2035
3472.70 2063
3473.26 2015
3473.82 2007
3474.37 1952
3474.93 1936
3475.48 1942
3476.04 1910
3476.60 2002
3477.15 2010
3477.71 2043
3478.27 2082
3478.82 2196
3479.38 2206
3479.93 2234
3480.49 2249
3481.05 2225
3481.60 2263
3482.16 2248
3482.72 2290
3483.27 2343
3483.83 2215
3484.39 2276
3484.95 2259
3485.50 2290
3486.06 2271
3486.62 2358
3487.17 2493
3487.73 2493
3488.29 2725
3488.84 3126
3489.40 3536
3489.96 3907
3490.52 4357
3491.07 4827
3491.63 5164
3492.19 5323
3492.75 5161
3493.30 4938
3493.86 4590
3494.42 4355
3494.98 3860
3495.53 3469
3496.09 3169
3496.65 2999
3497.21 2885
3497.77 2743
3498.32 2662
3498.88 2658
3499.44 2708
3500.00 2736
3500.56 2715
3501.11 2731
3501.67 2793
3502.23 2842
3502.79 3015
3503.35 3121
3503.91 3177
3504.46 3217
3505.02 3288
3505.58 3163
3506.14 3037
3506.70 2932
3507.26 2854
3507.81 2781
3508.37 2686
3508.93 2536
3509.49 2568
3510.05 2367
3510.61 2324
3511.17 2278
3511.73 2245
3512.29 2170
3512.85 2106
3513.40 2066
3513.96 2024
3514.52 2009
3515.08 1996
3515.64 2047
3516.20 2043
3516.76 1995
3517.32 1955
3517.88 2078
3518.44 1955
3519.00 1941
3519.56 1929
3520.12 1934
3520.68 2034
3521.24 2051
3521.80 2062
3522.36 2083
3522.92 2171
3523.48 2124
3524.04 2127
3524.60 2094
3525.16 2091
3525.72 2115
3526.28 2162
3526.84 2059
3527.40 2098
3527.96 2053
3528.52 1980
3529.08 1865
3529.64 1903
3530.20 1845
3530.76 1868
3531.32 1830
3531.88 1858
3532.44 1842
3533.00 1866
3533.56 1990
3534.12 1932
3534.68 1936
3535.25 2093
3535.81 2095
3536.37 2089
3536.93 2031
3537.49 1975
3538.05 1986
3538.61 1993
3539.17 1878
3539.73 1901
3540.30 1873
3540.86 1924
3541.42 1906
3541.98 1824
3542.54 1916
3543.10 1961
3543.66 1923
3544.23 1940
3544.79 1902
3545.35 1935
3545.91 1900
3546.47 1904
3547.03 1886
3547.60 1915
3548.16 1895
3548.72 1914
3549.28 1880
3549.84 1841
3550.41 1836
3550.97 1860
3551.53 1853
3552.09 1895
3552.65 1896
3553.22 1847
3553.78 1833
3554.34 1790
3554.90 1829
3555.47 1788
3556.03 1799
3556.59 1790
3557.15 1762
3557.72 1774
3558.28 1753
3558.84 1762
3559.41 1760
3559.97 1772
3560.53 1884
3561.09 1895
3561.66 1858
3562.22 1860
3562.78 1980
3563.35 1936
3563.91 1894
3564.47 1938
3565.04 2011
3565.60 1993
3566.16 2009
3566.73 1952
3567.29 1887
3567.85 1906
3568.42 1848
3568.98 1840
3569.54 1846
3570.11 1728
3570.67 1679
3571.23 1743
3571.80 1816
3572.36 1846
3572.93 1726
3573.49 1845
3574.05 1929
3574.62 1965
3575.18 2054
3575.75 2093
3576.31 2074
3576.87 2151
3577.44 2100
3578.00 2170
3578.57 2172
3579.13 2141
3579.70 2045
3580.26 1977
3580.82 1932
3581.39 1953
3581.95 1941
3582.52 1887
3583.08 1798
3583.65 1840
3584.21 1900
3584.78 1834
3585.34 1846
3585.91 1804
3586.47 1786
3587.04 1795
3587.60 1689
3588.17 1654
3588.73 1659
3589.30 1711
3589.86 1715
3590.43 1713
3590.99 1633
3591.56 1712
3592.12 1725
3592.69 1688
3593.25 1714
3593.82 1700
3594.39 1815
3594.95 1865
3595.52 1830
3596.08 1822
3596.65 1946
3597.21 1919
3597.78 1956
3598.35 1917
3598.91 1959
3599.48 1913
3600.04 1837
3600.61 1925
3601.18 1893
3601.74 1731
3602.31 1788
3602.87 1764
3603.44 1704
3604.01 1695
3604.57 1662
3605.14 1742
3605.71 1734
3606.27 1695
3606.84 1608
3607.41 1648
3607.97 1637
3608.54 1596
3609.11 1595
3609.67 1606
3610.24 1583
3610.81 1578
3611.37 1602
3611.94 1611
3612.51 1719
3613.07 1792
3613.64 1843
3614.21 1960
3614.78 2157
3615.34 2360
3615.91 2598
3616.48 2707
3617.04 3002
3617.61 3103
3618.18 3128
3618.75 3159
3619.31 3142
3619.88 2907
3620.45 2690
3621.02 2564
3621.58 2443
3622.15 2264
3622.72 2046
3623.29 1957
3623.86 1946
3624.42 1815
3624.99 1727
3625.56 1720
3626.13 1736
3626.70 1713
3627.26 1673
3627.83 1624
3628.40 1649
3628.97 1641
3629.54 1653
3630.11 1649
3630.67 1662
3631.24 1659
3631.81 1677
3632.38 1600
3632.95 1653
3633.52 1600
3634.08 1614
3634.65 1670
3635.22 1711
3635.79 1708
3636.36 1652
3636.93 1643
3637.50 1710
3638.07 1680
3638.64 1666
3639.20 1710
3639.77 1764
3640.34 1799
3640.91 1826
3641.48 1863
3642.05 1902
3642.62 1876
3643.19 1859
3643.76 1805
3644.33 1824
3644.90 1801
3645.47 1766
3646.04 1897
3646.61 1904
3647.18 1911
3647.75 1882
3648.32 1892
3648.89 1852
3649.46 1909
3650.03 1863
3650.60 1885
3651.17 1880
3651.74 1867
3652.31 1799
3652.88 1816
3653.45 1926
3654.02 1852
3654.59 1811
3655.16 1810
3655.73 1864
3656.30 1942
3656.87 1880
3657.44 1932
3658.01 1957
3658.58 2010
3659.15 1955
3659.72 1915
3660.29 1885
3660.86 1865
3661.43 1791
3662.00 1831
3662.58 1879
3663.15 1823
3663.72 1777
3664.29 1782
3664.86 1763
3665.43 1772
3666.00 1685
3666.57 1734
3667.14 1751
3667.72 1717
3668.29 1749
3668.86 1709
3669.43 1677
3670.00 1708
3670.57 1743
3671.14 1694
3671.72 1682
3672.29 1733
3672.86 1841
3673.43 1837
3674.00 1837
3674.57 1859
3675.15 1873
3675.72 1906
3676.29 1943
3676.86 1812
3677.43 1766
3678.01 1776
3678.58 1827
3679.15 1733
3679.72 1754
3680.30 1726
3680.87 1722
3681.44 1708
3682.01 1667
3682.58 1718
3683.16 1686
3683.73 1657
3684.30 1646
3684.88 1696
3685.45 1684
3686.02 1641
3686.59 1689
3687.17 1729
3687.74 1796
3688.31 1811
3688.88 1933
3689.46 1900
3690.03 1933
3690.60 1851
3691.18 1910
3691.75 1830
3692.32 1803
3692.90 1757
3693.47 1740
3694.04 1711
3694.62 1718
3695.19 1675
3695.76 1620
3696.34 1620
3696.91 1620
3697.48 1620
3698.06 1593
3698.63 1552
3699.21 1575
3699.78 1594
3700.35 1616
3700.93 1634
3701.50 1629
3702.08 1650
3702.65 1631
3703.22 1605
3703.80 1714
3704.37 1659
3704.95 1634
3705.52 1693
3706.09 1748
3706.67 1753
3707.24 1745
3707.82 1732
3708.39 1726
3708.97 1854
3709.54 1819
3710.12 1805
3710.69 1792
3711.26 1746
3711.84 1735
3712.41 1646
3712.99 1647
3713.56 1657
3714.14 1643
3714.71 1690
3715.29 1715
3715.86 1575
3716.44 1616
3717.01 1576
3717.59 1616
3718.16 1656
3718.74 1597
3719.32 1627
3719.89 1694
3720.47 1611
3721.04 1559
3721.62 1598
3722.19 1579
3722.77 1610
3723.34 1625
3723.92 1557
3724.49 1627
3725.07 1617
3725.65 1541
3726.22 1576
3726.80 1666
3727.37 1643
3727.95 1676
3728.53 1665
3729.10 1809
3729.68 1878
3730.25 2035
3730.83 2135
3731.41 2308
3731.98 2371
3732.56 2372
3733.14 2472
3733.71 2494
3734.29 2454
3734.87 2262
3735.44 2153
3736.02 2173
3736.60 2099
3737.17 1979
3737.75 1980
3738.33 1772
3738.90 1755
3739.48 1756
3740.06 1690
3740.63 1644
3741.21 1630
3741.79 1686
3742.36 1673
3742.94 1675
3743.52 1638
3744.10 1657
3744.67 1662
3745.25 1731
3745.83 1651
3746.40 1592
3746.98 1658
3747.56 1706
3748.14 1665
3748.71 1645
3749.29 1534
3749.87 1604
3750.45 1641
3751.03 1670
3751.60 1557
3752.18 1563
3752.76 1652
3753.34 1621
3753.92 1626
3754.49 1661
3755.07 1681
3755.65 1699
3756.23 1710
3756.81 1723
3757.38 1776
3757.96 1786
3758.54 1896
3759.12 1857
3759.70 1957
3760.28 1968
3760.85 1947
3761.43 2001
3762.01 1963
3762.59 1973
3763.17 1921
3763.75 1918
3764.33 1928
3764.91 1882
3765.48 1885
3766.06 1917
3766.64 1882
3767.22 1868
3767.80 1821
3768.38 1780
3768.96 1840
3769.54 1794
3770.12 1680
3770.70 1713
3771.28 1725
3771.85 1723
3772.43 1717
3773.01 1646
3773.59 1613
3774.17 1647
3774.75 1636
3775.33 1669
3775.91 1638
3776.49 1597
3777.07 1570
3777.65 1544
3778.23 1600
3778.81 1580
3779.39 1541
3779.97 1582
3780.55 1583
3781.13 1619
3781.71 1602
3782.29 1525
3782.87 1591
3783.45 1535
3784.03 1580
3784.61 1581
3785.19 1595
3785.77 1571
3786.35 1535
3786.93 1627
3787.51 1567
3788.10 1615
3788.68 1606
3789.26 1613
3789.84 1651
3790.42 1567
3791.00 1603
3791.58 1611
3792.16 1562
3792.74 1603
3793.32 1563
3793.90 1670
3794.48 1587
3795.07 1590
3795.65 1559
3796.23 1569
3796.81 1552
3797.39 1605
3797.97 1520
3798.55 1546
3799.14 1578
3799.72 1595
3800.30 1627
3800.88 1657
3801.46 1745
3802.04 1564
3802.62 1611
3803.21 1627
3803.79 1682
3804.37 1704
3804.95 1705
3805.53 1689
3806.12 1786
3806.70 1826
3807.28 1745
3807.86 1773
3808.44 1889
3809.03 1854
3809.61 1854
3810.19 1844
3810.77 1841
3811.36 1788
3811.94 1781
3812.52 1754
3813.10 1715
3813.69 1644
3814.27 1659
3814.85 1657
3815.43 1644
3816.02 1673
3816.60 1635
3817.18 1661
3817.77 1599
3818.35 1614
3818.93 1580
3819.51 1602
3820.10 1580
3820.68 1552
3821.26 1598
3821.85 1600
3822.43 1562
3823.01 1599
3823.60 1566
3824.18 1556
3824.76 1519
3825.35 1537
3825.93 1580
3826.51 1609
3827.10 1590
3827.68 1621
3828.27 1557
3828.85 1601
3829.43 1580
3830.02 1616
3830.60 1606
3831.18 1627
3831.77 1628
3832.35 1730
3832.94 1670
3833.52 1748
3834.10 1697
3834.69 1701
3835.27 1674
3835.86 1624
3836.44 1677
3837.03 1623
3837.61 1639
3838.19 1693
3838.78 1669
3839.36 1573
3839.95 1617
3840.53 1695
3841.12 1628
3841.70 1668
3842.29 1601
3842.87 1643
3843.46 1682
3844.04 1696
3844.63 1696
3845.21 1763
3845.80 1754
3846.38 1748
3846.97 1782
3847.55 1739
3848.14 1725
3848.72 1741
3849.31 1671
3849.89 1671
3850.48 1753
3851.06 1702
3851.65 1679
3852.23 1790
3852.82 1751
3853.41 1723
3853.99 1698
3854.58 1731
3855.16 1774
3855.75 1811
3856.33 1830
3856.92 1940
3857.51 2024
3858.09 2191
3858.68 2344
3859.26 2500
3859.85 2694
3860.44 2893
3861.02 3091
3861.61 3103
3862.20 2890
3862.78 2803
3863.37 2780
3863.95 2719
3864.54 2509
3865.13 2293
3865.71 2173
3866.30 2066
3866.89 1974
3867.47 1838
3868.06 1873
3868.65 1785
3869.23 1766
3869.82 1723
3870.41 1774
3870.99 1775
3871.58 1725
3872.17 1746
3872.76 1793
3873.34 1767
3873.93 1683
3874.52 1724
3875.10 1688
3875.69 1737
3876.28 1708
3876.87 1711
3877.45 1689
3878.04 1662
3878.63 1693
3879.22 1620
3879.80 1676
3880.39 1687
3880.98 1743
3881.57 1696
3882.15 1654
3882.74 1659
3883.33 1639
3883.92 1625
3884.51 1560
3885.09 1640
3885.68 1655
3886.27 1628
3886.86 1680
3887.45 1722
3888.04 1789
3888.62 1835
3889.21 1819
3889.80 1811
3890.39 1802
3890.98 1814
3891.57 1824
3892.15 1853
3892.74 1860
3893.33 1753
3893.92 1766
3894.51 1798
3895.10 1812
3895.69 1783
3896.28 1733
3896.86 1744
3897.45 1735
3898.04 1831
3898.63 1751
3899.22 1749
3899.81 1715
3900.40 1825
3900.99 1818
3901.58 1836
3902.17 1779
3902.76 1721
3903.34 1666
3903.93 1674
3904.52 1563
3905.11 1557
3905.70 1573
3906.29 1542
3906.88 1621
3907.47 1611
3908.06 1693
3908.65 1604
3909.24 1540
3909.83 1570
3910.42 1562
3911.01 1513
3911.60 1538
3912.19 1561
3912.78 1529
3913.37 1527
3913.96 1559
3914.55 1572
3915.14 1579
3915.73 1555
3916.32 1549
3916.91 1595
3917.50 1551
3918.09 1519
3918.68 1562
3919.28 1582
3919.87 1544
3920.46 1479
3921.05 1568
3921.64 1513
3922.23 1524
3922.82 1507
3923.41 1484
3924.00 1467
3924.59 1451
3925.18 1436
3925.77 1418
3926.37 1472
3926.96 1488
3927.55 1512
3928.14 1505
3928.73 1466
3929.32 1555
3929.91 1567
3930.51 1537
3931.10 1566
3931.69 1483
3932.28 1498
3932.87 1467
3933.46 1451
3934.05 1488
3934.65 1432
3935.24 1394
3935.83 1477
3936.42 1483
3937.01 1445
3937.61 1502
3938.20 1541
3938.79 1540
3939.38 1538
3939.97 1608
3940.57 1626
3941.16 1682
3941.75 1677
3942.34 1679
3942.94 1580
3943.53 1561
3944.12 1637
3944.71 1614
3945.31 1558
3945.90 1579
3946.49 1547
3947.08 1471
3947.68 1483
3948.27 1506
3948.86 1558
3949.45 1455
3950.05 1466
3950.64 1445
3951.23 1501
3951.83 1499
3952.42 1554
3953.01 1533
3953.61 1488
3954.20 1441
3954.79 1474
3955.39 1535
3955.98 1620
3956.57 1542
3957.17 1580
3957.76 1591
3958.35 1658
3958.95 1593
3959.54 1553
3960.13 1601
3960.73 1565
3961.32 1571
3961.92 1554
3962.51 1518
3963.10 1545
3963.70 1578
3964.29 1621
3964.88 1607
3965.48 1564
3966.07 1612
3966.67 1681
3967.26 1639
3967.86 1669
3968.45 1638
3969.04 1639
3969.64 1597
3970.23 1560
3970.83 1532
3971.42 1519
3972.02 1476
3972.61 1526
3973.21 1535
3973.80 1557
3974.40 1594
3974.99 1614
3975.58 1609
3976.18 1635
3976.77 1596
3977.37 1570
3977.96 1619
3978.56 1661
3979.15 1645
3979.75 1614
3980.35 1627
3980.94 1558
3981.54 1560
3982.13 1552
3982.73 1565
3983.32 1541
3983.92 1588
3984.51 1593
3985.11 1545
3985.70 1550
3986.30 1591
3986.90 1563
3987.49 1619
3988.09 1553
3988.68 1576
3989.28 1589
3989.87 1612
3990.47 1628
3991.07 1582
3991.66 1605
3992.26 1656
3992.85 1604
3993.45 1670
3994.05 1704
3994.64 1651
3995.24 1648
3995.84 1690
3996.43 1749
3997.03 1717
3997.62 1698
3998.22 1682
3998.82 1687
3999.41 1721
4000.01 1637
4000.61 1622
4001.20 1685
4001.80 1654
4002.40 1661
4003.00 1637
4003.59 1621
4004.19 1636
4004.79 1625
4005.38 1624
4005.98 1597
4006.58 1538
4007.17 1558
4007.77 1571
4008.37 1565
4008.97 1509
4009.56 1545
4010.16 1525
4010.76 1538
4011.36 1561
4011.95 1545
4012.55 1629
4013.15 1623
4013.75 1623
4014.34 1659
4014.94 1749
4015.54 1743
4016.14 1733
4016.74 1773
4017.33 1773
4017.93 1790
4018.53 1807
4019.13 1723
4019.73 1613
4020.32 1614
4020.92 1637
4021.52 1644
4022.12 1578
4022.72 1664
4023.32 1688
4023.91 1777
4024.51 1763
4025.11 1804
4025.71 1763
4026.31 1771
4026.91 1890
4027.51 1796
4028.10 1821
4028.70 1896
4029.30 1932
4029.90 1832
4030.50 1837
4031.10 1780
4031.70 1750
4032.30 1754
4032.90 1727
4033.49 1693
4034.09 1635
4034.69 1643
4035.29 1659
4035.89 1636
4036.49 1611
4037.09 1609
4037.69 1627
4038.29 1525
4038.89 1582
4039.49 1603
4040.09 1560
4040.69 1564
4041.29 1546
4041.89 1529
4042.49 1461
4043.09 1459
4043.69 1471
4044.29 1429
4044.89 1464
4045.49 1530
4046.09 1514
4046.69 1547
4047.29 1550
4047.89 1584
4048.49 1604
4049.09 1591
4049.69 1581
4050.29 1625
4050.89 1658
4051.49 1607
4052.09 1618
4052.69 1616
4053.29 1566
4053.89 1586
4054.49 1610
4055.09 1569
4055.69 1520
4056.30 1542
4056.90 1518
4057.50 1566
4058.10 1547
4058.70 1540
4059.30 1521
4059.90 1599
4060.50 1683
4061.10 1674
4061.71 1698
4062.31 1766
4062.91 1713
4063.51 1769
4064.11 1909
4064.71 1868
4065.31 1870
4065.92 1911
4066.52 1899
4067.12 1835
4067.72 1776
4068.32 1734
4068.92 1687
4069.53 1658
4070.13 1518
4070.73 1543
4071.33 1557
4071.93 1589
4072.54 1510
4073.14 1441
4073.74 1478
4074.34 1491
4074.94 1440
4075.55 1436
4076.15 1438
4076.75 1470
4077.35 1442
4077.96 1434
4078.56 1443
4079.16 1407
4079.76 1426
4080.37 1517
4080.97 1464
4081.57 1423
4082.17 1471
4082.78 1482
4083.38 1458
4083.98 1430
4084.59 1429
4085.19 1434
4085.79 1393
4086.39 1426
4087.00 1451
4087.60 1449
4088.20 1455
4088.81 1436
4089.41 1400
4090.01 1449
4090.62 1450
4091.22 1437
4091.82 1499
4092.43 1448
4093.03 1508
4093.63 1495
4094.24 1464
4094.84 1509
4095.45 1510
4096.05 1562
4096.65 1526
4097.26 1501
4097.86 1537
4098.47 1524
4099.07 1500
4099.67 1544
4100.28 1501
4100.88 1540
4101.49 1496
4102.09 1493
4102.69 1503
4103.30 1478
4103.90 1524
4104.51 1460
4105.11 1506
4105.72 1424
4106.32 1410
4106.93 1395
4107.53 1367
4108.13 1372
4108.74 1333
4109.34 1378
4109.95 1388
4110.55 1433
4111.16 1408
4111.76 1363
4112.37 1374
4112.97 1344
4113.58 1374
4114.18 1365
4114.79 1392
4115.39 1421
4116.00 1446
4116.60 1426
4117.21 1447
4117.82 1386
4118.42 1434
4119.03 1385
4119.63 1392
4120.24 1370
4120.84 1419
4121.45 1485
4122.05 1456
4122.66 1445
4123.27 1461
4123.87 1445
4124.48 1457
4125.08 1468
4125.69 1478
4126.30 1432
4126.90 1388
4127.51 1387
4128.11 1409
4128.72 1391
4129.33 1419
4129.93 1404
4130.54 1460
4131.15 1452
4131.75 1492
4132.36 1554
4132.96 1506
4133.57 1506
4134.18 1542
4134.78 1568
4135.39 1596
4136.00 1598
4136.60 1582
4137.21 1649
4137.82 1651
4138.43 1616
4139.03 1562
4139.64 1626
4140.25 1612
4140.85 1629
4141.46 1593
4142.07 1579
4142.68 1656
4143.28 1636
4143.89 1633
4144.50 1641
4145.10 1598
4145.71 1574
4146.32 1517
4146.93 1500
4147.53 1521
4148.14 1479
4148.75 1471
4149.36 1431
4149.97 1437
4150.57 1344
4151.18 1366
4151.79 1381
4152.40 1349
4153.00 1311
4153.61 1411
4154.22 1395
4154.83 1360
4155.44 1343
4156.05 1320
4156.65 1379
4157.26 1408
4157.87 1359
4158.48 1365
4159.09 1373
4159.70 1359
4160.30 1415
4160.91 1418
4161.52 1394
4162.13 1429
4162.74 1420
4163.35 1452
4163.96 1464
4164.56 1497
4165.17 1541
4165.78 1490
4166.39 1501
4167.00 1540
4167.61 1493
4168.22 1521
4168.83 1626
4169.44 1697
4170.05 1639
4170.66 1655
4171.26 1742
4171.87 1753
4172.48 1708
4173.09 1729
4173.70 1754
4174.31 1734
4174.92 1754
4175.53 1754
4176.14 1690
4176.75 1680
4177.36 1619
4177.97 1608
4178.58 1570
4179.19 1543
4179.80 1507
4180.41 1455
4181.02 1478
4181.63 1414
4182.24 1466
4182.85 1454
4183.46 1473
4184.07 1476
4184.68 1446
4185.29 1460
4185.90 1447
4186.51 1408
4187.12 1402
4187.73 1481
4188.34 1433
4188.95 1413
4189.56 1445
4190.18 1489
4190.79 1513
4191.40 1498
4192.01 1443
4192.62 1496
4193.23 1562
4193.84 1519
4194.45 1502
4195.06 1587
4195.67 1588
4196.28 1630
4196.90 1527
4197.51 1548
4198.12 1538
4198.73 1497
4199.34 1481
4199.95 1445
4200.56 1506
4201.18 1403
4201.79 1451
4202.40 1443
4203.01 1431
4203.62 1473
4204.23 1508
4204.85 1491
4205.46 1480
4206.07 1505
4206.68 1523
4207.29 1539
4207.90 1487
4208.52 1509
4209.13 1522
4209.74 1501
4210.35 1597
4210.97 1531
4211.58 1543
4212.19 1589
4212.80 1569
4213.41 1565
4214.03 1562
4214.64 1677
4215.25 1665
4215.86 1590
4216.48 1606
4217.09 1655
4217.70 1678
4218.32 1745
4218.93 1828
4219.54 1896
4220.15 1946
4220.77 1946
4221.38 2029
4221.99 2055
4222.61 2000
4223.22 2021
4223.83 2008
4224.44 2054
4225.06 2056
4225.67 2034
4226.28 2046
4226.90 2003
4227.51 2102
4228.13 2071
4228.74 1925
4229.35 1882
4229.97 1905
4230.58 1869
4231.19 1776
4231.81 1748
4232.42 1680
4233.03 1624
4233.65 1610
4234.26 1619
4234.88 1609
4235.49 1573
4236.10 1585
4236.72 1561
4237.33 1539
4237.95 1526
4238.56 1436
4239.17 1559
4239.79 1535
4240.40 1499
4241.02 1491
4241.63 1488
4242.25 1497
4242.86 1486
4243.48 1564
4244.09 1599
4244.71 1614
4245.32 1598
4245.93 1670
4246.55 1570
4247.16 1538
4247.78 1557
4248.39 1559
4249.01 1617
4249.62 1612
4250.24 1645
4250.85 1603
4251.47 1619
4252.08 1593
4252.70 1586
4253.32 1556
4253.93 1585
4254.55 1680
4255.16 1595
4255.78 1601
4256.39 1561
4257.01 1584
4257.62 1632
4258.24 1620
4258.85 1609
4259.47 1679
4260.09 1764
4260.70 1720
4261.32 1749
4261.93 1806
4262.55 1821
4263.17 1856
4263.78 1836
4264.40 1809
4265.01 1814
4265.63 1796
4266.25 1780
4266.86 1710
4267.48 1681
4268.10 1689
4268.71 1699
4269.33 1694
4269.94 1678
4270.56 1650
4271.18 1579
4271.79 1586
4272.41 1569
4273.03 1610
4273.64 1633
4274.26 1684
4274.88 1670
4275.49 1652
4276.11 1659
4276.73 1758
4277.35 1754
4277.96 1690
4278.58 1629
4279.20 1608
4279.81 1574
4280.43 1592
4281.05 1517
4281.67 1476
4282.28 1559
4282.90 1498
4283.52 1521
4284.14 1486
4284.75 1428
4285.37 1418
4285.99 1488
4286.61 1455
4287.22 1401
4287.84 1422
4288.46 1413
4289.08 1407
4289.70 1436
4290.31 1399
4290.93 1349
4291.55 1397
4292.17 1414
4292.79 1453
4293.40 1420
4294.02 1444
4294.64 1465
4295.26 1430
4295.88 1384
4296.50 1425
4297.11 1456
4297.73 1422
4298.35 1477
4298.97 1480
4299.59 1426
4300.21 1464
4300.83 1506
4301.44 1468
4302.06 1495
4302.68 1472
4303.30 1461
4303.92 1499
4304.54 1491
4305.16 1460
4305.78 1534
4306.40 1484
4307.02 1453
4307.63 1434
4308.25 1515
4308.87 1479
4309.49 1399
4310.11 1423
4310.73 1469
4311.35 1512
4311.97 1441
4312.59 1440
4313.21 1483
4313.83 1442
4314.45 1527
4315.07 1519
4315.69 1538
4316.31 1555
4316.93 1573
4317.55 1567
4318.17 1508
4318.79 1555
4319.41 1602
4320.03 1516
4320.65 1570
4321.27 1565
4321.89 1573
4322.51 1551
4323.13 1633
4323.75 1692
4324.37 1693
4324.99 1718
4325.61 1671
4326.23 1706
4326.85 1729
4327.47 1698
4328.09 1712
4328.71 1795
4329.33 1811
4329.96 1881
4330.58 1873
4331.20 1884
4331.82 1935
4332.44 1891
4333.06 1946
4333.68 2027
4334.30 2044
4334.92 2081
4335.54 2144
4336.17 2241
4336.79 2276
4337.41 2420
4338.03 2428
4338.65 2267
4339.27 2244
4339.89 2159
4340.52 2084
4341.14 2073
4341.76 2025
4342.38 2059
4343.00 2106
4343.62 2213
4344.25 2402
4344.87 2529
4345.49 2599
4346.11 2673
4346.73 2637
4347.36 2632
4347.98 2589
4348.60 2373
4349.22 2341
4349.84 2179
4350.47 2117
4351.09 2079
4351.71 2007
4352.33 1905
4352.96 1933
4353.58 1876
4354.20 1821
4354.82 1778
4355.45 1699
4356.07 1666
4356.69 1766
4357.31 1742
4357.94 1749
4358.56 1652
4359.18 1627
4359.81 1606
4360.43 1603
4361.05 1625
4361.68 1574
4362.30 1617
4362.92 1658
4363.55 1586
4364.17 1607
4364.79 1631
4365.42 1637
4366.04 1639
4366.66 1603
4367.29 1525
4367.91 1485
4368.53 1491
4369.16 1482
4369.78 1517
4370.40 1530
4371.03 1547
4371.65 1494
4372.27 1469
4372.90 1465
4373.52 1446
4374.15 1437
4374.77 1462
4375.39 1458
4376.02 1539
4376.64 1535
4377.27 1480
4377.89 1442
4378.52 1486
4379.14 1557
4379.76 1553
4380.39 1463
4381.01 1497
4381.64 1530
4382.26 1571
4382.89 1573
4383.51 1583
4384.14 1559
4384.76 1550
4385.39 1536
4386.01 1524
4386.64 1556
4387.26 1542
4387.89 1487
4388.51 1522
4389.14 1614
4389.76 1621
4390.39 1638
4391.01 1649
4391.64 1591
4392.26 1565
4392.89 1555
4393.51 1562
4394.14 1502
4394.76 1492
4395.39 1501
4396.01 1480
4396.64 1430
4397.26 1419
4397.89 1465
4398.52 1520
4399.14 1519
4399.77 1443
4400.39 1408
4401.02 1392
4401.65 1411
4402.27 1439
4402.90 1396
4403.52 1461
4404.15 1433
4404.78 1430
4405.40 1474
4406.03 1528
4406.65 1425
4407.28 1463
4407.91 1494
4408.53 1407
4409.16 1422
4409.79 1452
4410.41 1476
4411.04 1496
4411.67 1461
4412.29 1479
4412.92 1501
4413.55 1451
4414.17 1537
4414.80 1457
4415.43 1464
4416.05 1462
4416.68 1450
4417.31 1495
4417.94 1444
4418.56 1403
4419.19 1383
4419.82 1408
4420.44 1423
4421.07 1378
4421.70 1366
4422.33 1393
4422.95 1344
4423.58 1332
4424.21 1272
4424.84 1321
4425.46 1290
4426.09 1289
4426.72 1362
4427.35 1306
4427.97 1248
4428.60 1275
4429.23 1241
4429.86 1355
4430.49 1291
4431.11 1288
4431.74 1282
4432.37 1278
4433.00 1277
4433.63 1316
4434.26 1272
4434.88 1272
4435.51 1300
4436.14 1319
4436.77 1334
4437.40 1354
4438.03 1285
4438.65 1310
4439.28 1317
4439.91 1290
4440.54 1253
4441.17 1321
4441.80 1338
4442.43 1319
4443.06 1311
4443.68 1361
4444.31 1395
4444.94 1356
4445.57 1406
4446.20 1346
4446.83 1366
4447.46 1375
4448.09 1412
4448.72 1347
4449.35 1313
4449.98 1402
4450.61 1405
4451.24 1350
4451.86 1286
4452.49 1380
4453.12 1421
4453.75 1341
4454.38 1410
4455.01 1396
4455.64 1419
4456.27 1381
4456.90 1373
4457.53 1373
4458.16 1379
4458.79 1345
4459.42 1346
4460.05 1304
4460.68 1283
4461.31 1261
4461.94 1317
4462.57 1322
4463.20 1292
4463.83 1280
4464.46 1247
4465.09 1222
4465.72 1253
4466.36 1270
4466.99 1237
4467.62 1229
4468.25 1273
4468.88 1265
4469.51 1276
4470.14 1297
4470.77 1301
4471.40 1278
4472.03 1313
4472.66 1273
4473.29 1257
4473.93 1355
4474.56 1316
4475.19 1279
4475.82 1304
4476.45 1329
4477.08 1281
4477.71 1287
4478.34 1303
4478.98 1283
4479.61 1288
4480.24 1306
4480.87 1352
4481.50 1331
4482.13 1351
4482.76 1356
4483.40 1371
4484.03 1413
4484.66 1413
4485.29 1352
4485.92 1400
4486.56 1437
4487.19 1364
4487.82 1405
4488.45 1338
4489.08 1380
4489.72 1399
4490.35 1378
4490.98 1339
4491.61 1389
4492.25 1340
4492.88 1344
4493.51 1312
4494.14 1306
4494.78 1244
4495.41 1306
4496.04 1343
4496.67 1409
4497.31 1377
4497.94 1472
4498.57 1538
4499.20 1564
4499.84 1655
4500.47 1737
4501.10 1695
4501.74 1813
4502.37 1863
4503.00 1839
4503.64 1716
4504.27 1722
4504.90 1685
4505.53 1639
4506.17 1628
4506.80 1551
4507.43 1493
4508.07 1484
4508.70 1445
4509.34 1472
4509.97 1506
4510.60 1473
4511.24 1455
4511.87 1421
4512.50 1378
4513.14 1453
4513.77 1433
4514.41 1364
4515.04 1337
4515.67 1370
4516.31 1363
4516.94 1331
4517.58 1349
4518.21 1396
4518.84 1374
4519.48 1389
4520.11 1352
4520.75 1357
4521.38 1407
4522.02 1428
4522.65 1360
4523.28 1469
4523.92 1435
4524.55 1421
4525.19 1505
4525.82 1527
4526.46 1550
4527.09 1679
4527.73 1834
4528.36 1879
4529.00 2029
4529.63 2240
4530.27 2315
4530.90 2310
4531.54 2351
4532.17 2342
4532.81 2316
4533.44 2171
4534.08 2084
4534.71 1948
4535.35 1819
4535.99 1674
4536.62 1636
4537.26 1562
4537.89 1529
4538.53 1465
4539.16 1513
4539.80 1486
4540.43 1461
4541.07 1433
4541.71 1422
4542.34 1393
4542.98 1422
4543.61 1363
4544.25 1346
4544.89 1411
4545.52 1395
4546.16 1352
4546.79 1414
4547.43 1403
4548.07 1420
4548.70 1469
4549.34 1430
4549.98 1444
4550.61 1382
4551.25 1331
4551.89 1397
4552.52 1323
4553.16 1382
4553.80 1410
4554.43 1372
4555.07 1348
4555.71 1327
4556.34 1362
4556.98 1376
4557.62 1391
4558.25 1418
4558.89 1376
4559.53 1365
4560.16 1377
4560.80 1358
4561.44 1375
4562.08 1416
4562.71 1428
4563.35 1431
4563.99 1427
4564.63 1453
4565.26 1460
4565.90 1465
4566.54 1475
4567.18 1451
4567.81 1473
4568.45 1521
4569.09 1572
4569.73 1540
4570.36 1567
4571.00 1583
4571.64 1543
4572.28 1565
4572.92 1535
4573.55 1466
4574.19 1480
4574.83 1479
4575.47 1443
4576.11 1408
4576.75 1417
4577.38 1374
4578.02 1369
4578.66 1396
4579.30 1423
4579.94 1385
4580.58 1383
4581.21 1410
4581.85 1430
4582.49 1430
4583.13 1425
4583.77 1371
4584.41 1370
4585.05 1426
4585.69 1444
4586.32 1480
4586.96 1449
4587.60 1461
4588.24 1412
4588.88 1392
4589.52 1449
4590.16 1350
4590.80 1364
4591.44 1384
4592.08 1408
4592.72 1407
4593.36 1404
4594.00 1396
4594.63 1338
4595.27 1334
4595.91 1304
4596.55 1297
4597.19 1313
4597.83 1277
4598.47 1277
4599.11 1332
4599.75 1345
4600.39 1384
4601.03 1332
4601.67 1349
4602.31 1442
4602.95 1432
4603.59 1385
4604.23 1399
4604.87 1396
4605.51 1406
4606.15 1425
4606.79 1409
4607.43 1383
4608.08 1355
4608.72 1394
4609.36 1392
4610.00 1405
4610.64 1382
4611.28 1409
4611.92 1417
4612.56 1420
4613.20 1343
4613.84 1338
4614.48 1362
4615.12 1369
4615.76 1339
4616.41 1383
4617.05 1354
4617.69 1327
4618.33 1339
4618.97 1331
4619.61 1305
4620.25 1334
4620.89 1344
4621.54 1277
4622.18 1229
4622.82 1284
4623.46 1238
4624.10 1267
4624.74 1264
4625.38 1310
4626.03 1278
4626.67 1285
4627.31 1316
4627.95 1293
4628.59 1277
4629.24 1315
4629.88 1346
4630.52 1344
4631.16 1318
4631.80 1274
4632.45 1365
4633.09 1370
4633.73 1356
4634.37 1361
4635.02 1381
4635.66 1376
4636.30 1523
4636.94 1556
4637.58 1485
4638.23 1479
4638.87 1458
4639.51 1502
4640.16 1496
4640.80 1447
4641.44 1446
4642.08 1439
4642.73 1354
4643.37 1306
4644.01 1331
4644.66 1325
4645.30 1331
4645.94 1361
4646.58 1358
4647.23 1349
4647.87 1360
4648.51 1395
4649.16 1420
4649.80 1409
4650.44 1435
4651.09 1502
4651.73 1556
4652.37 1565
4653.02 1573
4653.66 1529
4654.31 1510
4654.95 1482
4655.59 1448
4656.24 1424
4656.88 1334
4657.52 1320
4658.17 1321
4658.81 1283
4659.46 1257
4660.10 1237
4660.75 1290
4661.39 1282
4662.03 1293
4662.68 1289
4663.32 1291
4663.97 1291
4664.61 1248
4665.26 1258
4665.90 1225
4666.54 1213
4667.19 1230
4667.83 1244
4668.48 1221
4669.12 1223
4669.77 1214
4670.41 1234
4671.06 1245
4671.70 1202
4672.35 1240
4672.99 1256
4673.64 1206
4674.28 1201
4674.93 1196
4675.57 1230
4676.22 1277
4676.86 1249
4677.51 1234
4678.15 1223
4678.80 1220
4679.44 1257
4680.09 1281
4680.73 1318
4681.38 1286
4682.03 1270
4682.67 1279
4683.32 1269
4683.96 1298
4684.61 1280
4685.25 1282
4685.90 1312
4686.55 1255
4687.19 1257
4687.84 1349
4688.48 1332
4689.13 1370
4689.78 1326
4690.42 1360
4691.07 1263
4691.72 1272
4692.36 1315
4693.01 1338
4693.65 1323
4694.30 1294
4694.95 1371
4695.59 1346
4696.24 1333
4696.89 1332
4697.53 1357
4698.18 1435
4698.83 1384
4699.47 1380
4700.12 1332
4700.77 1323
4701.41 1289
4702.06 1267
4702.71 1293
4703.36 1310
4704.00 1304
4704.65 1268
4705.30 1249
4705.94 1270
4706.59 1288
4707.24 1265
4707.89 1296
4708.53 1277
4709.18 1283
4709.83 1301
4710.48 1306
4711.12 1275
4711.77 1307
4712.42 1257
4713.07 1247
4713.71 1307
4714.36 1272
4715.01 1280
4715.66 1296
4716.31 1262
4716.95 1249
4717.60 1280
4718.25 1309
4718.90 1328
4719.55 1340
4720.19 1357
4720.84 1333
4721.49 1327
4722.14 1288
4722.79 1281
4723.44 1303
4724.08 1296
4724.73 1307
4725.38 1297
4726.03 1318
4726.68 1270
4727.33 1359
4727.98 1312
4728.63 1270
4729.27 1295
4729.92 1284
4730.57 1269
4731.22 1259
4731.87 1231
4732.52 1290
4733.17 1252
4733.82 1205
4734.47 1242
4735.12 1246
4735.77 1252
4736.41 1259
4737.06 1248
4737.71 1307
4738.36 1341
4739.01 1380
4739.66 1364
4740.31 1369
4740.96 1335
4741.61 1356
4742.26 1350
4742.91 1326
4743.56 1248
4744.21 1272
4744.86 1255
4745.51 1267
4746.16 1281
4746.81 1255
4747.46 1302
4748.11 1353
4748.76 1333
4749.41 1336
4750.06 1411
4750.71 1422
4751.36 1417
4752.01 1379
4752.66 1375
4753.31 1423
4753.96 1407
4754.61 1405
4755.26 1306
4755.92 1311
4756.57 1359
4757.22 1331
4757.87 1322
4758.52 1396
4759.17 1395
4759.82 1409
4760.47 1438
4761.12 1469
4761.77 1463
4762.42 1430
4763.08 1382
4763.73 1379
4764.38 1418
4765.03 1386
4765.68 1368
4766.33 1300
4766.98 1329
4767.64 1303
4768.29 1334
4768.94 1377
4769.59 1340
4770.24 1344
4770.89 1348
4771.54 1370
4772.20 1336
4772.85 1334
4773.50 1313
4774.15 1357
4774.80 1314
4775.46 1305
4776.11 1315
4776.76 1317
4777.41 1294
4778.06 1354
4778.72 1374
4779.37 1363
4780.02 1345
4780.67 1381
4781.33 1377
4781.98 1308
4782.63 1296
4783.28 1354
4783.94 1346
4784.59 1329
4785.24 1352
4785.89 1353
4786.55 1393
4787.20 1451
4787.85 1444
4788.51 1428
4789.16 1441
4789.81 1422
4790.46 1417
4791.12 1370
4791.77 1386
4792.42 1440
4793.08 1412
4793.73 1389
4794.38 1441
4795.04 1410
4795.69 1424
4796.34 1462
4797.00 1410
4797.65 1390
4798.30 1399
4798.96 1411
4799.61 1497
4800.27 1545
4800.92 1619
4801.57 1595
4802.23 1571
4802.88 1598
4803.53 1606
4804.19 1497
4804.84 1488
4805.50 1468
4806.15 1461
4806.81 1487
4807.46 1439
4808.11 1442
4808.77 1459
4809.42 1436
4810.08 1412
4810.73 1445
4811.39 1425
4812.04 1462
4812.69 1475
4813.35 1449
4814.00 1500
4814.66 1417
4815.31 1432
4815.97 1577
4816.62 1575
4817.28 1538
4817.93 1591
4818.59 1607
4819.24 1689
4819.90 1719
4820.55 1699
4821.21 1749
4821.86 1816
4822.52 1781
4823.17 1708
4823.83 1685
4824.48 1740
4825.14 1658
4825.79 1649
4826.45 1667
4827.11 1600
4827.76 1611
4828.42 1563
4829.07 1580
4829.73 1588
4830.38 1574
4831.04 1600
4831.70 1576
4832.35 1575
4833.01 1641
4833.66 1790
4834.32 1784
4834.98 1722
4835.63 1818
4836.29 1840
4836.94 1825
4837.60 1826
4838.26 1943
4838.91 1818
4839.57 1824
4840.23 1831
4840.88 1817
4841.54 1808
4842.20 1829
4842.85 1784
4843.51 1742
4844.17 1733
4844.82 1791
4845.48 1780
4846.14 1814
4846.79 1839
4847.45 1864
4848.11 1901
4848.76 1980
4849.42 2048
4850.08 1997
4850.73 1912
4851.39 2001
4852.05 1933
4852.71 1854
4853.36 1929
4854.02 1918
4854.68 1928
4855.34 1983
4855.99 2031
4856.65 2210
4857.31 2219
4857.97 2254
4858.62 2225
4859.28 2207
4859.94 2166
4860.60 2089
4861.25 2025
4861.91 1996
4862.57 1904
4863.23 1924
4863.89 1938
4864.54 1876
4865.20 1828
4865.86 1834
4866.52 1858
4867.18 1718
4867.84 1666
4868.49 1726
4869.15 1679
4869.81 1720
4870.47 1751
4871.13 1758
4871.79 1719
4872.44 1692
4873.10 1702
4873.76 1696
4874.42 1717
4875.08 1653
4875.74 1581
4876.40 1610
4877.06 1658
4877.72 1657
4878.37 1649
4879.03 1662
4879.69 1633
4880.35 1585
4881.01 1566
4881.67 1594
4882.33 1544
4882.99 1508
4883.65 1507
4884.31 1503
4884.97 1500
4885.63 1460
4886.29 1478
4886.95 1492
4887.61 1520
4888.26 1420
4888.92 1470
4889.58 1488
4890.24 1466
4890.90 1470
4891.56 1499
4892.22 1522
4892.88 1446
4893.54 1432
4894.20 1505
4894.86 1442
4895.52 1403
4896.18 1437
4896.84 1465
4897.51 1433
4898.17 1418
4898.83 1491
4899.49 1477
4900.15 1478
4900.81 1470
4901.47 1422
4902.13 1416
4902.79 1375
4903.45 1436
4904.11 1436
4904.77 1353
4905.43 1352
4906.09 1346
4906.75 1367
4907.41 1364
4908.08 1347
4908.74 1403
4909.40 1337
4910.06 1344
4910.72 1358
4911.38 1331
4912.04 1342
4912.70 1323
4913.37 1267
4914.03 1237
4914.69 1285
4915.35 1205
4916.01 1195
4916.67 1174
4917.33 1204
4918.00 1207
4918.66 1240
4919.32 1252
4919.98 1288
4920.64 1195
4921.31 1243
4921.97 1255
4922.63 1245
4923.29 1214
4923.95 1189
4924.62 1240
4925.28 1212
4925.94 1227
4926.60 1202
4927.26 1196
4927.93 1201
4928.59 1193
4929.25 1217
4929.91 1219
4930.58 1191
4931.24 1173
4931.90 1251
4932.56 1264
4933.23 1219
4933.89 1231
4934.55 1307
4935.22 1266
4935.88 1242
4936.54 1213
4937.20 1274
4937.87 1278
4938.53 1263
4939.19 1242
4939.86 1200
4940.52 1216
4941.18 1236
4941.85 1228
4942.51 1198
4943.17 1219
4943.84 1228
4944.50 1201
4945.16 1239
4945.83 1212
4946.49 1228
4947.15 1173
4947.82 1194
4948.48 1119
4949.15 1186
4949.81 1219
4950.47 1262
4951.14 1259
4951.80 1219
4952.47 1203
4953.13 1181
4953.79 1190
4954.46 1206
4955.12 1200
4955.79 1257
4956.45 1236
4957.11 1226
4957.78 1298
4958.44 1408
4959.11 1380
4959.77 1377
4960.44 1381
4961.10 1425
4961.77 1499
4962.43 1456
4963.10 1465
4963.76 1437
4964.42 1398
4965.09 1386
4965.75 1336
4966.42 1316
4967.08 1240
4967.75 1231
4968.41 1226
4969.08 1242
4969.74 1238
4970.41 1189
4971.08 1211
4971.74 1266
4972.41 1254
4973.07 1265
4973.74 1295
4974.40 1287
4975.07 1266
4975.73 1213
4976.40 1255
4977.06 1242
4977.73 1223
4978.40 1216
4979.06 1241
4979.73 1199
4980.39 1186
4981.06 1156
4981.73 1205
4982.39 1175
4983.06 1170
4983.72 1235
4984.39 1200
4985.06 1187
4985.72 1202
4986.39 1200
4987.05 1228
4987.72 1262
4988.39 1249
4989.05 1231
4989.72 1169
4990.39 1225
4991.05 1215
4991.72 1196
4992.39 1200
4993.05 1218
4993.72 1248
4994.39 1224
4995.05 1195
4995.72 1197
4996.39 1161
4997.05 1190
4997.72 1211
4998.39 1177
4999.06 1171
4999.72 1147
5000.39 1159
5001.06 1170
5001.73 1179
5002.39 1209
5003.06 1166
5003.73 1158
5004.39 1190
5005.06 1206
5005.73 1220
5006.40 1220
5007.07 1167
5007.73 1206
5008.40 1167
5009.07 1168
5009.74 1205
5010.40 1239
5011.07 1195
5011.74 1182
5012.41 1162
5013.08 1215
5013.74 1189
5014.41 1236
5015.08 1230
5015.75 1219
5016.42 1186
5017.09 1175
5017.75 1226
5018.42 1273
5019.09 1274
5019.76 1389
5020.43 1356
5021.10 1421
5021.76 1444
5022.43 1461
5023.10 1358
5023.77 1373
5024.44 1322
5025.11 1361
5025.78 1295
5026.45 1243
5027.12 1213
5027.78 1260
5028.45 1178
5029.12 1211
5029.79 1165
5030.46 1156
5031.13 1193
5031.80 1168
5032.47 1146
5033.14 1150
5033.81 1124
5034.48 1164
5035.15 1183
5035.82 1186
5036.49 1121
5037.16 1110
5037.83 1162
5038.50 1194
5039.16 1173
5039.83 1174
5040.50 1197
5041.17 1200
5041.84 1244
5042.51 1199
5043.18 1225
5043.85 1182
5044.52 1245
5045.20 1251
5045.87 1245
5046.54 1200
5047.21 1190
5047.88 1157
5048.55 1145
5049.22 1102
5049.89 1167
5050.56 1178
5051.23 1195
5051.90 1126
5052.57 1184
5053.24 1242
5053.91 1267
5054.58 1241
5055.25 1241
5055.92 1162
5056.60 1134
5057.27 1143
5057.94 1120
5058.61 1155
5059.28 1163
5059.95 1167
5060.62 1190
5061.29 1214
5061.96 1152
5062.64 1129
5063.31 1173
5063.98 1174
5064.65 1157
5065.32 1162
5065.99 1197
5066.66 1123
5067.34 1105
5068.01 1125
5068.68 1144
5069.35 1129
5070.02 1148
5070.70 1152
5071.37 1180
5072.04 1145
5072.71 1157
5073.38 1152
5074.06 1197
5074.73 1179
5075.40 1157
5076.07 1169
5076.74 1181
5077.42 1171
5078.09 1155
5078.76 1215
5079.43 1189
5080.11 1221
5080.78 1202
5081.45 1188
5082.12 1144
5082.80 1158
5083.47 1245
5084.14 1156
5084.82 1174
5085.49 1189
5086.16 1185
5086.83 1254
5087.51 1300
5088.18 1317
5088.85 1385
5089.53 1429
5090.20 1372
5090.87 1383
5091.55 1304
5092.22 1334
5092.89 1331
5093.57 1256
5094.24 1279
5094.91 1260
5095.59 1231
5096.26 1211
5096.93 1161
5097.61 1150
5098.28 1161
5098.96 1131
5099.63 1169
5100.30 1131
5100.98 1142
5101.65 1131
5102.32 1140
5103.00 1167
5103.67 1188
5104.35 1177
5105.02 1203
5105.70 1227
5106.37 1224
5107.04 1201
5107.72 1177
5108.39 1168
5109.07 1173
5109.74 1194
5110.42 1130
5111.09 1146
5111.77 1143
5112.44 1166
5113.11 1195
5113.79 1200
5114.46 1242
5115.14 1236
5115.81 1291
5116.49 1313
5117.16 1314
5117.84 1387
5118.51 1394
5119.19 1384
5119.86 1370
5120.54 1375
5121.21 1333
5121.89 1331
5122.57 1367
5123.24 1310
5123.92 1197
5124.59 1178
5125.27 1237
5125.94 1243
5126.62 1237
5127.29 1191
5127.97 1217
5128.64 1173
5129.32 1171
5130.00 1148
5130.67 1205
5131.35 1243
5132.02 1194
5132.70 1239
5133.38 1210
5134.05 1171
5134.73 1212
5135.40 1188
5136.08 1178
5136.76 1195
5137.43 1187
5138.11 1252
5138.79 1225
5139.46 1229
5140.14 1161
5140.82 1169
5141.49 1188
5142.17 1156
5142.85 1135
5143.52 1137
5144.20 1156
5144.88 1185
5145.55 1158
5146.23 1115
5146.91 1078
5147.58 1099
5148.26 1143
5148.94 1142
5149.61 1144
5150.29 1133
5150.97 1142
5151.65 1148
5152.32 1157
5153.00 1123
5153.68 1169
5154.36 1168
5155.03 1168
5155.71 1163
5156.39 1152
5157.07 1215
5157.74 1197
5158.42 1144
5159.10 1125
5159.78 1163
5160.45 1142
5161.13 1133
5161.81 1159
5162.49 1172
5163.17 1144
5163.84 1200
5164.52 1222
5165.20 1190
5165.88 1140
5166.56 1151
5167.24 1203
5167.91 1153
5168.59 1156
5169.27 1165
5169.95 1139
5170.63 1129
5171.31 1091
5171.98 1118
5172.66 1095
5173.34 1131
5174.02 1090
5174.70 1134
5175.38 1114
5176.06 1121
5176.74 1119
5177.41 1148
5178.09 1149
5178.77 1181
5179.45 1108
5180.13 1151
5180.81 1130
5181.49 1092
5182.17 1091
5182.85 1121
5183.53 1140
5184.21 1109
5184.89 1116
5185.57 1155
5186.24 1111
5186.92 1146
5187.60 1084
5188.28 1083
5188.96 1046
5189.64 1103
5190.32 1143
5191.00 1118
5191.68 1098
5192.36 1043
5193.04 1052
5193.72 1150
5194.40 1134
5195.08 1076
5195.76 1042
5196.44 1073
5197.12 1102
5197.80 1054
5198.48 1082
5199.16 1109
5199.84 1118
5200.52 1084
5201.21 1104
5201.89 1108
5202.57 1118
5203.25 1102
5203.93 1122
5204.61 1204
5205.29 1169
5205.97 1165
5206.65 1201
5207.33 1184
5208.01 1164
5208.69 1176
5209.37 1146
5210.06 1138
5210.74 1122
5211.42 1157
5212.10 1195
5212.78 1119
5213.46 1095
5214.14 1116
5214.82 1139
5215.51 1144
5216.19 1149
5216.87 1092
5217.55 1136
5218.23 1175
5218.91 1147
5219.60 1125
5220.28 1076
5220.96 1150
5221.64 1204
5222.32 1201
5223.00 1166
5223.69 1167
5224.37 1149
5225.05 1151
5225.73 1146
5226.41 1124
5227.10 1117
5227.78 1118
5228.46 1106
5229.14 1121
5229.83 1120
5230.51 1135
5231.19 1146
5231.87 1118
5232.56 1140
5233.24 1164
5233.92 1153
5234.60 1182
5235.29 1169
5235.97 1168
5236.65 1207
5237.34 1176
5238.02 1170
5238.70 1209
5239.38 1183
5240.07 1249
5240.75 1210
5241.43 1215
5242.12 1252
5242.80 1224
5243.48 1224
5244.17 1230
5244.85 1164
5245.53 1207
5246.22 1185
5246.90 1225
5247.58 1247
5248.27 1229
5248.95 1204
5249.63 1223
5250.32 1205
5251.00 1244
5251.69 1239
5252.37 1248
5253.05 1160
5253.74 1135
5254.42 1166
5255.11 1177
5255.79 1173
5256.47 1140
5257.16 1144
5257.84 1191
5258.53 1222
5259.21 1234
5259.89 1214
5260.58 1210
5261.26 1249
5261.95 1201
5262.63 1225
5263.32 1288
5264.00 1228
5264.69 1218
5265.37 1223
5266.06 1198
5266.74 1237
5267.43 1226
5268.11 1156
5268.79 1177
5269.48 1152
5270.16 1180
5270.85 1214
5271.53 1197
5272.22 1200
5272.91 1168
5273.59 1161
5274.28 1147
5274.96 1167
5275.65 1149
5276.33 1157
5277.02 1156
5277.70 1181
5278.39 1185
5279.07 1216
5279.76 1254
5280.45 1283
5281.13 1306
5281.82 1270
5282.50 1289
5283.19 1266
5283.87 1264
5284.56 1222
5285.25 1204
5285.93 1153
5286.62 1178
5287.30 1214
5287.99 1223
5288.68 1211
5289.36 1221
5290.05 1252
5290.74 1253
5291.42 1218
5292.11 1201
5292.79 1221
5293.48 1295
5294.17 1277
5294.85 1254
5295.54 1290
5296.23 1285
5296.91 1325
5297.60 1405
5298.29 1408
5298.98 1384
5299.66 1396
5300.35 1413
5301.04 1400
5301.72 1324
5302.41 1340
5303.10 1391
5303.78 1438
5304.47 1489
5305.16 1503
5305.85 1428
5306.53 1381
5307.22 1369
5307.91 1407
5308.60 1445
5309.28 1418
5309.97 1449
5310.66 1504
5311.35 1563
5312.03 1581
5312.72 1597
5313.41 1603
5314.10 1645
5314.79 1619
5315.47 1605
5316.16 1551
5316.85 1568
5317.54 1532
5318.23 1597
5318.91 1576
5319.60 1427
5320.29 1373
5320.98 1440
5321.67 1392
5322.36 1368
5323.04 1297
5323.73 1264
5324.42 1259
5325.11 1213
5325.80 1303
5326.49 1338
5327.18 1276
5327.86 1333
5328.55 1315
5329.24 1322
5329.93 1233
5330.62 1263
5331.31 1302
5332.00 1263
5332.69 1278
5333.38 1239
5334.06 1256
5334.75 1300
5335.44 1278
5336.13 1274
5336.82 1277
5337.51 1267
5338.20 1249
5338.89 1276
5339.58 1333
5340.27 1304
5340.96 1202
5341.65 1281
5342.34 1321
5343.03 1398
5343.72 1415
5344.41 1401
5345.10 1374
5345.79 1456
5346.48 1589
5347.17 1651
5347.86 1782
5348.55 1897
5349.24 1990
5349.93 2015
5350.62 2021
5351.31 1986
5352.00 1898
5352.69 1897
5353.38 1697
5354.07 1640
5354.76 1562
5355.45 1449
5356.14 1371
5356.83 1342
5357.52 1349
5358.21 1337
5358.90 1284
5359.59 1311
5360.29 1336
5360.98 1313
5361.67 1289
5362.36 1281
5363.05 1248
5363.74 1235
5364.43 1238
5365.12 1268
5365.81 1195
5366.50 1207
5367.20 1207
5367.89 1168
5368.58 1138
5369.27 1177
5369.96 1167
5370.65 1188
5371.34 1180
5372.04 1222
5372.73 1223
5373.42 1223
5374.11 1163
5374.80 1200
5375.49 1255
5376.19 1257
5376.88 1222
5377.57 1220
5378.26 1244
5378.95 1247
5379.65 1284
5380.34 1225
5381.03 1212
5381.72 1184
5382.42 1211
5383.11 1222
5383.80 1193
5384.49 1219
5385.19 1237
5385.88 1224
5386.57 1284
5387.26 1289
5387.96 1244
5388.65 1245
5389.34 1278
5390.03 1285
5390.73 1338
5391.42 1352
5392.11 1299
5392.80 1313
5393.50 1317
5394.19 1311
5394.88 1315
5395.58 1216
5396.27 1275
5396.96 1242
5397.66 1180
5398.35 1193
5399.04 1209
5399.74 1206
5400.43 1218
5401.12 1230
5401.82 1207
5402.51 1192
5403.20 1208
5403.90 1241
5404.59 1210
5405.29 1249
5405.98 1261
5406.67 1287
5407.37 1297
5408.06 1200
5408.75 1213
5409.45 1287
5410.14 1275
5410.84 1265
5411.53 1224
5412.23 1247
5412.92 1224
5413.61 1280
5414.31 1277
5415.00 1282
5415.70 1308
5416.39 1297
5417.09 1311
5417.78 1373
5418.47 1291
5419.17 1325
5419.86 1273
5420.56 1278
5421.25 1306
5421.95 1304
5422.64 1242
5423.34 1267
5424.03 1293
5424.73 1270
5425.42 1306
5426.12 1245
5426.81 1258
5427.51 1303
5428.20 1283
5428.90 1325
5429.59 1274
5430.29 1289
5430.99 1310
5431.68 1251
5432.38 1261
5433.07 1270
5433.77 1241
5434.46 1280
5435.16 1311
5435.85 1322
5436.55 1322
5437.25 1293
5437.94 1322
5438.64 1310
5439.33 1293
5440.03 1313
5440.73 1305
5441.42 1319
5442.12 1364
5442.81 1424
5443.51 1475
5444.21 1531
5444.90 1592
5445.60 1674
5446.29 1730
5446.99 1733
5447.69 1782
5448.38 1738
5449.08 1747
5449.78 1707
5450.47 1687
5451.17 1610
5451.87 1588
5452.56 1567
5453.26 1462
5453.96 1492
5454.65 1449
5455.35 1412
5456.05 1428
5456.75 1447
5457.44 1440
5458.14 1442
5458.84 1491
5459.53 1530
5460.23 1543
5460.93 1480
5461.63 1503
5462.32 1570
5463.02 1557
5463.72 1539
5464.42 1552
5465.11 1568
5465.81 1492
5466.51 1515
5467.21 1512
5467.90 1461
5468.60 1415
5469.30 1390
5470.00 1440
5470.70 1516
5471.39 1435
5472.09 1429
5472.79 1479
5473.49 1478
5474.19 1443
5474.88 1463
5475.58 1490
5476.28 1558
5476.98 1635
5477.68 1665
5478.38 1805
5479.07 1900
5479.77 2008
5480.47 1933
5481.17 1938
5481.87 1878
5482.57 1813
5483.27 1745
5483.96 1663
5484.66 1635
5485.36 1636
5486.06 1665
5486.76 1633
5487.46 1587
5488.16 1557
5488.86 1546
5489.56 1622
5490.26 1619
5490.96 1631
5491.65 1657
5492.35 1683
5493.05 1742
5493.75 1717
5494.45 1698
5495.15 1683
5495.85 1716
5496.55 1715
5497.25 1885
5497.95 2008
5498.65 2168
5499.35 2384
5500.05 2440
5500.75 2560
5501.45 2512
5502.15 2381
5502.85 2217
5503.55 2191
5504.25 1987
5504.95 1854
5505.65 1775
5506.35 1707
5507.05 1640
5507.75 1626
5508.45 1631
5509.15 1600
5509.85 1576
5510.55 1533
5511.25 1494
5511.95 1533
5512.65 1511
5513.35 1519
5514.05 1551
5514.76 1533
5515.46 1586
5516.16 1519
5516.86 1483
5517.56 1565
5518.26 1549
5518.96 1552
5519.66 1588
5520.36 1516
5521.06 1516
5521.77 1510
5522.47 1453
5523.17 1433
5523.87 1425
5524.57 1415
5525.27 1444
5525.97 1373
5526.67 1350
5527.38 1348
5528.08 1354
5528.78 1299
5529.48 1349
5530.18 1297
5530.88 1324
5531.59 1326
5532.29 1381
5532.99 1332
5533.69 1352
5534.39 1333
5535.10 1360
5535.80 1392
5536.50 1364
5537.20 1395
5537.90 1397
5538.61 1394
5539.31 1360
5540.01 1341
5540.71 1347
5541.42 1348
5542.12 1306
5542.82 1338
5543.52 1331
5544.23 1279
5544.93 1350
5545.63 1374
5546.33 1320
5547.04 1348
5547.74 1356
5548.44 1307
5549.15 1331
5549.85 1307
5550.55 1345
5551.26 1310
5551.96 1317
5552.66 1234
5553.36 1242
5554.07 1232
5554.77 1250
5555.47 1233
5556.18 1238
5556.88 1242
5557.58 1277
5558.29 1307
5558.99 1268
5559.70 1275
5560.40 1294
5561.10 1366
5561.81 1419
5562.51 1397
5563.21 1379
5563.92 1332
5564.62 1409
5565.33 1450
5566.03 1373
5566.73 1336
5567.44 1311
5568.14 1291
5568.85 1300
5569.55 1286
5570.25 1280
5570.96 1227
5571.66 1277
5572.37 1300
5573.07 1235
5573.78 1313
5574.48 1280
5575.19 1279
5575.89 1284
5576.59 1276
5577.30 1285
5578.00 1270
5578.71 1251
5579.41 1239
5580.12 1197
5580.82 1179
5581.53 1176
5582.23 1223
5582.94 1232
5583.64 1220
5584.35 1151
5585.05 1236
5585.76 1213
5586.46 1208
5587.17 1178
5587.88 1228
5588.58 1190
5589.29 1186
5589.99 1201
5590.70 1248
5591.40 1284
5592.11 1215
5592.81 1231
5593.52 1250
5594.23 1239
5594.93 1188
5595.64 1164
5596.34 1167
5597.05 1175
5597.76 1209
5598.46 1165
5599.17 1157
5599.87 1209
5600.58 1229
5601.29 1195
5601.99 1184
5602.70 1166
5603.41 1114
5604.11 1175
5604.82 1155
5605.52 1164
5606.23 1159
5606.94 1185
5607.64 1153
5608.35 1176
5609.06 1158
5609.76 1172
5610.47 1165
5611.18 1210
5611.88 1143
5612.59 1155
5613.30 1178
5614.01 1164
5614.71 1210
5615.42 1208
5616.13 1175
5616.83 1170
5617.54 1207
5618.25 1170
5618.96 1141
5619.66 1216
5620.37 1245
5621.08 1218
5621.79 1235
5622.49 1206
5623.20 1186
5623.91 1198
5624.62 1163
5625.32 1209
5626.03 1156
5626.74 1135
5627.45 1183
5628.16 1241
5628.86 1255
5629.57 1226
5630.28 1223
5630.99 1206
5631.70 1265
5632.40 1202
5633.11 1172
5633.82 1260
5634.53 1327
5635.24 1312
5635.95 1263
5636.65 1257
5637.36 1243
5638.07 1299
5638.78 1251
5639.49 1241
5640.20 1266
5640.91 1280
5641.61 1301
5642.32 1287
5643.03 1244
5643.74 1215
5644.45 1224
5645.16 1269
5645.87 1291
5646.58 1214
5647.29 1245
5648.00 1189
5648.70 1242
5649.41 1275
5650.12 1267
5650.83 1300
5651.54 1315
5652.25 1300
5652.96 1272
5653.67 1266
5654.38 1297
5655.09 1297
5655.80 1336
5656.51 1361
5657.22 1307
5657.93 1339
5658.64 1262
5659.35 1294
5660.06 1260
5660.77 1248
5661.48 1274
5662.19 1292
5662.90 1266
5663.61 1246
5664.32 1272
5665.03 1270
5665.74 1264
5666.45 1245
5667.16 1250
5667.87 1262
5668.58 1277
5669.29 1320
5670.00 1345
5670.71 1388
5671.42 1344
5672.13 1358
5672.84 1335
5673.56 1300
5674.27 1301
5674.98 1307
5675.69 1322
5676.40 1281
5677.11 1311
5677.82 1241
5678.53 1288
5679.24 1327
5679.95 1252
5680.67 1283
5681.38 1258
5682.09 1206
5682.80 1214
5683.51 1202
5684.22 1228
5684.93 1245
5685.65 1223
5686.36 1203
5687.07 1188
5687.78 1244
5688.49 1234
5689.20 1221
5689.92 1225
5690.63 1235
5691.34 1229
5692.05 1244
5692.76 1259
5693.47 1236
5694.19 1206
5694.90 1172
5695.61 1206
5696.32 1183
5697.04 1207
5697.75 1214
5698.46 1193
5699.17 1200
5699.89 1194
5700.60 1229
5701.31 1220
5702.02 1256
5702.74 1197
5703.45 1203
5704.16 1247
5704.87 1249
5705.59 1255
5706.30 1244
5707.01 1245
5707.72 1246
5708.44 1214
5709.15 1281
5709.86 1210
5710.58 1231
5711.29 1176
5712.00 1240
5712.72 1218
5713.43 1243
5714.14 1212
5714.86 1180
5715.57 1204
5716.28 1239
5717.00 1211
5717.71 1239
5718.42 1220
5719.14 1228
5719.85 1239
5720.56 1222
5721.28 1270
5721.99 1175
5722.71 1271
5723.42 1324
5724.13 1266
5724.85 1357
5725.56 1388
5726.28 1345
5726.99 1323
5727.70 1324
5728.42 1318
5729.13 1402
5729.85 1361
5730.56 1298
5731.28 1359
5731.99 1369
5732.70 1302
5733.42 1271
5734.13 1281
5734.85 1286
5735.56 1282
5736.28 1273
5736.99 1270
5737.71 1282
5738.42 1303
5739.14 1321
5739.85 1339
5740.57 1319
5741.28 1350
5742.00 1349
5742.71 1345
5743.43 1336
5744.14 1331
5744.86 1320
5745.57 1385
5746.29 1402
5747.00 1382
5747.72 1386
5748.43 1382
5749.15 1477
5749.87 1476
5750.58 1470
5751.30 1476
5752.01 1536
5752.73 1547
5753.44 1591
5754.16 1560
5754.88 1574
5755.59 1630
5756.31 1575
5757.02 1571
5757.74 1588
5758.46 1616
5759.17 1613
5759.89 1594
5760.60 1648
5761.32 1740
5762.04 1677
5762.75 1791
5763.47 1790
5764.19 1782
5764.90 1825
5765.62 1925
5766.34 2005
5767.05 2104
5767.77 2407
5768.49 2689
5769.20 2863
5769.92 3079
5770.64 3066
5771.35 2941
5772.07 2662
5772.79 2493
5773.50 2200
5774.22 2029
5774.94 1858
5775.65 1830
5776.37 1793
5777.09 1806
5777.81 1818
5778.52 1826
5779.24 1843
5779.96 1819
5780.68 1855
5781.39 1831
5782.11 1765
5782.83 1818
5783.55 1813
5784.26 1866
5784.98 1831
5785.70 1754
5786.42 1690
5787.14 1656
5787.85 1642
5788.57 1705
5789.29 1630
5790.01 1665
5790.73 1687
5791.44 1606
5792.16 1605
5792.88 1612
5793.60 1536
5794.32 1523
5795.03 1652
5795.75 1558
5796.47 1628
5797.19 1703
5797.91 1692
5798.63 1758
5799.35 1759
5800.06 1803
5800.78 1811
5801.50 1805
5802.22 1814
5802.94 1706
5803.66 1638
5804.38 1580
5805.10 1582
5805.82 1609
5806.53 1584
5807.25 1589
5807.97 1599
5808.69 1587
5809.41 1609
5810.13 1527
5810.85 1548
5811.57 1536
5812.29 1543
5813.01 1508
5813.73 1518
5814.45 1470
5815.17 1415
5815.89 1431
5816.61 1441
5817.33 1446
5818.05 1408
5818.77 1421
5819.49 1431
5820.20 1426
5820.92 1406
5821.64 1379
5822.36 1365
5823.09 1384
5823.81 1430
5824.53 1399
5825.25 1413
5825.97 1388
5826.69 1400
5827.41 1384
5828.13 1372
5828.85 1396
5829.57 1402
5830.29 1438
5831.01 1402
5831.73 1378
5832.45 1397
5833.17 1398
5833.89 1354
5834.61 1363
5835.33 1390
5836.05 1396
5836.78 1413
5837.50 1350
5838.22 1415
5838.94 1375
5839.66 1378
5840.38 1361
5841.10 1322
5841.82 1401
5842.54 1370
5843.27 1355
5843.99 1330
5844.71 1310
5845.43 1310
5846.15 1300
5846.87 1270
5847.59 1335
5848.32 1362
5849.04 1336
5849.76 1272
5850.48 1326
5851.20 1376
5851.93 1388
5852.65 1389
5853.37 1332
5854.09 1330
5854.81 1319
5855.54 1335
5856.26 1383
5856.98 1336
5857.70 1359
5858.42 1372
5859.15 1310
5859.87 1323
5860.59 1311
5861.31 1291
5862.04 1274
5862.76 1299
5863.48 1329
5864.20 1333
5864.93 1323
5865.65 1300
5866.37 1366
5867.10 1370
5867.82 1342
5868.54 1321
5869.26 1330
5869.99 1379
5870.71 1401
5871.43 1353
5872.16 1357
5872.88 1324
5873.60 1361
5874.33 1362
5875.05 1377
5875.77 1334
5876.50 1380
5877.22 1319
5877.94 1366
5878.67 1340
5879.39 1369
5880.11 1437
5880.84 1421
5881.56 1426
5882.28 1441
5883.01 1426
5883.73 1431
5884.46 1442
5885.18 1431
5885.90 1471
5886.63 1417
5887.35 1430
5888.08 1419
5888.80 1371
5889.52 1375
5890.25 1409
5890.97 1390
5891.70 1414
5892.42 1397
5893.15 1426
5893.87 1484
5894.59 1537
5895.32 1471
5896.04 1484
5896.77 1410
5897.49 1414
5898.22 1497
5898.94 1433
5899.67 1453
5900.39 1489
5901.12 1460
5901.84 1493
5902.57 1505
5903.29 1524
5904.02 1519
5904.74 1483
5905.47 1534
5906.19 1582
5906.92 1621
5907.64 1548
5908.37 1543
5909.09 1630
5909.82 1646
5910.55 1622
5911.27 1631
5912.00 1645
5912.72 1611
5913.45 1621
5914.17 1681
5914.90 1644
5915.63 1671
5916.35 1701
5917.08 1697
5917.80 1724
5918.53 1780
5919.25 1765
5919.98 1746
5920.71 1774
5921.43 1797
5922.16 1781
5922.89 1818
5923.61 1881
5924.34 1898
5925.06 1860
5925.79 1856
5926.52 1877
5927.24 1886
5927.97 2006
5928.70 1978
5929.42 1972
5930.15 1955
5930.88 2037
5931.60 2009
5932.33 2034
5933.06 2004
5933.78 2029
5934.51 2066
5935.24 2172
5935.97 2234
5936.69 2163
5937.42 2258
5938.15 2272
5938.87 2361
5939.60 2367
5940.33 2373
5941.06 2407
5941.78 2407
5942.51 2376
5943.24 2498
5943.97 2563
5944.69 2602
5945.42 2553
5946.15 2590
5946.88 2616
5947.60 2616
5948.33 2674
5949.06 2777
5949.79 2826
5950.52 3061
5951.24 3216
5951.97 3242
5952.70 3251
5953.43 3282
5954.16 3267
5954.88 3230
5955.61 3223
5956.34 3186
5957.07 3106
5957.80 3112
5958.53 3171
5959.25 3070
5959.98 3146
5960.71 3093
5961.44 3174
5962.17 3190
5962.90 3230
5963.63 3326
5964.36 3399
5965.08 3523
5965.81 3669
5966.54 3817
5967.27 3784
5968.00 3830
5968.73 3870
5969.46 3829
5970.19 3864
5970.92 3770
5971.65 3737
5972.37 3713
5973.10 3778
5973.83 3762
5974.56 3766
5975.29 3665
5976.02 3779
5976.75 3793
5977.48 3884
5978.21 3985
5978.94 4011
5979.67 4188
5980.40 4241
5981.13 4197
5981.86 4232
5982.59 4242
5983.32 4348
5984.05 4509
5984.78 4514
5985.51 4517
5986.24 4334
5986.97 4434
5987.70 4439
5988.43 4571
5989.16 4450
5989.89 4492
5990.62 4567
5991.35 4582
5992.08 4559
5992.81 4690
5993.54 4820
5994.27 4845
5995.00 4916
5995.74 4929
5996.47 5067
5997.20 5131
5997.93 5124
5998.66 5056
5999.39 5019
6000.12 4991
6000.85 4972
6001.58 4883
6002.31 4763
6003.04 4704
6003.78 4630
6004.51 4611
6005.24 4621
6005.97 4583
6006.70 4663
6007.43 5017
6008.16 5548
6008.90 6270
6009.63 7138
6010.36 8455
6011.09 9861
6011.82 11274
6012.55 12407
6013.29 13175
6014.02 13369
6014.75 13000
6015.48 11909
6016.21 10902
6016.95 9625
6017.68 8430
6018.41 7350
6019.14 6336
6019.87 5611
6020.61 4966
6021.34 4621
6022.07 4227
6022.80 3988
6023.54 3822
6024.27 3718
6025.00 3648
6025.73 3590
6026.47 3622
6027.20 3558
6027.93 3564
6028.66 3594
6029.40 3571
6030.13 3590
6030.86 3479
6031.59 3372
6032.33 3273
6033.06 3052
6033.79 3102
6034.53 3150
6035.26 3048
6035.99 3042
6036.73 3016
6037.46 3153
6038.19 3175
6038.93 3248
6039.66 3222
6040.39 3268
6041.13 3238
6041.86 3288
6042.59 3265
6043.33 3291
6044.06 3278
6044.79 3299
6045.53 3296
6046.26 3328
6047.00 3385
6047.73 3405
6048.46 3549
6049.20 3637
6049.93 3756
6050.67 3902
6051.40 3999
6052.13 4143
6052.87 4092
6053.60 4079
6054.34 3995
6055.07 3923
6055.81 3831
6056.54 3712
6057.27 3640
6058.01 3694
6058.74 3676
6059.48 3596
6060.21 3548
6060.95 3518
6061.68 3465
6062.42 3506
6063.15 3460
6063.89 3408
6064.62 3359
6065.36 3371
6066.09 3200
6066.83 3240
6067.56 3177
6068.30 3162
6069.03 3112
6069.77 3025
6070.50 3008
6071.24 3016
6071.97 2959
6072.71 3022
6073.44 2980
6074.18 2960
6074.91 3007
6075.65 2953
6076.39 2961
6077.12 2876
6077.86 2903
6078.59 2892
6079.33 2906
6080.06 2841
6080.80 2783
6081.54 2787
6082.27 2729
6083.01 2745
6083.74 2624
6084.48 2589
6085.22 2599
6085.95 2624
6086.69 2609
6087.42 2617
6088.16 2665
6088.90 2678
6089.63 2755
6090.37 2825
6091.11 2774
6091.84 2749
6092.58 2700
6093.32 2678
6094.05 2578
6094.79 2570
6095.53 2557
6096.26 2566
6097.00 2550
6097.74 2512
6098.47 2489
6099.21 2477
6099.95 2475
6100.69 2436
6101.42 2439
6102.16 2459
6102.90 2418
6103.63 2407
6104.37 2414
6105.11 2440
6105.85 2385
6106.58 2455
6107.32 2457
6108.06 2503
6108.80 2443
6109.53 2464
6110.27 2466
6111.01 2444
6111.75 2487
6112.49 2518
6113.22 2537
6113.96 2593
6114.70 2630
6115.44 2662
6116.17 2708
6116.91 2721
6117.65 2735
6118.39 2659
6119.13 2633
6119.87 2572
6120.60 2626
6121.34 2665
6122.08 2668
6122.82 2677
6123.56 2713
6124.30 2670
6125.03 2677
6125.77 2731
6126.51 2760
6127.25 2731
6127.99 2788
6128.73 2795
6129.47 2713
6130.21 2721
6130.94 2776
6131.68 2793
6132.42 2856
6133.16 2883
6133.90 2825
6134.64 2892
6135.38 2936
6136.12 3011
6136.86 3025
6137.60 3059
6138.34 3077
6139.08 3277
6139.81 3414
6140.55 3330
6141.29 3294
6142.03 3295
6142.77 3268
6143.51 3310
6144.25 3254
6144.99 3298
6145.73 3253
6146.47 3331
6147.21 3221
6147.95 3283
6148.69 3265
6149.43 3299
6150.17 3398
6150.91 3261
6151.65 3318
6152.39 3381
6153.13 3462
6153.87 3422
6154.61 3548
6155.35 3505
6156.09 3523
6156.83 3556
6157.58 3627
6158.32 3597
6159.06 3604
6159.80 3591
6160.54 3694
6161.28 3917
6162.02 3971
6162.76 4177
6163.50 4337
6164.24 4559
6164.98 4707
6165.72 4892
6166.46 4813
6167.21 4935
6167.95 4985
6168.69 4912
6169.43 4884
6170.17 4836
6170.91 4713
6171.65 4675
6172.39 4584
6173.14 4599
6173.88 4581
6174.62 4502
6175.36 4488
6176.10 4568
6176.84 4704
6177.59 5005
6178.33 5368
6179.07 5808
6179.81 6423
6180.55 7155
6181.30 7829
6182.04 8252
6182.78 8487
6183.52 8565
6184.26 8259
6185.01 7815
6185.75 7286
6186.49 6744
6187.23 6265
6187.97 5899
6188.72 5426
6189.46 5316
6190.20 5361
6190.94 5221
6191.69 5144
6192.43 5198
6193.17 5275
6193.92 5240
6194.66 5155
6195.40 5109
6196.14 5029
6196.89 4928
6197.63 4948
6198.37 4863
6199.12 4888
6199.86 4892
6200.60 4964
6201.34 5011
6202.09 5113
6202.83 5529
6203.57 6058
6204.32 7053
6205.06 8260
6205.80 10172
6206.55 12207
6207.29 14233
6208.03 15839
6208.78 16836
6209.52 16812
6210.27 16138
6211.01 14676
6211.75 13050
6212.50 11271
6213.24 9625
6213.98 8182
6214.73 6914
6215.47 6023
6216.22 5294
6216.96 4729
6217.71 4349
6218.45 4102
6219.19 3990
6219.94 3907
6220.68 3766
6221.43 3654
6222.17 3606
6222.92 3650
6223.66 3525
6224.40 3468
6225.15 3344
6225.89 3134
6226.64 3075
6227.38 2993
6228.13 2996
6228.87 2840
6229.62 2807
6230.36 2765
6231.11 2807
6231.85 2718
6232.60 2787
6233.34 2875
6234.09 2873
6234.83 2928
6235.58 2924
6236.32 3003
6237.07 3046
6237.81 3117
6238.56 3186
6239.30 3272
6240.05 3334
6240.80 3368
6241.54 3367
6242.29 3249
6243.03 3277
6243.78 3329
6244.52 3385
6245.27 3488
6246.02 3585
6246.76 3666
6247.51 3608
6248.25 3577
6249.00 3500
6249.75 3539
6250.49 3456
6251.24 3380
6251.98 3332
6252.73 3253
6253.48 3206
6254.22 3220
6254.97 3180
6255.72 3095
6256.46 3096
6257.21 3090
6257.95 3071
6258.70 3022
6259.45 2989
6260.19 3012
6260.94 2903
6261.69 2934
6262.43 2858
6263.18 2817
6263.93 2769
6264.68 2788
6265.42 2766
6266.17 2747
6266.92 2748
6267.66 2802
6268.41 2816
6269.16 2753
6269.91 2714
6270.65 2810
6271.40 2895
6272.15 2841
6272.89 2818
6273.64 2838
6274.39 2953
6275.14 2967
6275.88 2953
6276.63 2956
6277.38 2939
6278.13 2883
6278.88 2849
6279.62 2775
6280.37 2701
6281.12 2561
6281.87 2547
6282.62 2494
6283.36 2436
6284.11 2389
6284.86 2364
6285.61 2320
6286.36 2367
6287.10 2311
6287.85 2264
6288.60 2293
6289.35 2245
6290.10 2253
6290.85 2248
6291.59 2292
6292.34 2355
6293.09 2301
6293.84 2281
6294.59 2346
6295.34 2333
6296.09 2324
6296.84 2275
6297.58 2316
6298.33 2284
6299.08 2238
6299.83 2288
6300.58 2138
6301.33 2072
6302.08 2091
6302.83 2163
6303.58 2183
6304.33 2165
6305.08 2108
6305.83 2121
6306.58 2083
6307.32 2032
6308.07 2006
6308.82 2070
6309.57 2046
6310.32 2115
6311.07 2079
6311.82 2061
6312.57 2097
6313.32 2121
6314.07 2207
6314.82 2158
6315.57 2133
6316.32 2108
6317.07 2146
6317.82 2114
6318.57 2118
6319.32 2113
6320.07 2049
6320.82 2029
6321.57 2019
6322.32 2028
6323.07 1905
6323.82 1937
6324.58 1933
6325.33 1955
6326.08 1939
6326.83 1899
6327.58 1922
6328.33 1899
6329.08 1913
6329.83 1900
6330.58 1918
6331.33 1883
6332.08 1905
6332.83 1934
6333.58 1875
6334.34 1854
6335.09 1873
6335.84 1839
6336.59 1868
6337.34 1857
6338.09 1895
6338.84 1834
6339.59 1829
6340.35 1849
6341.10 1845
6341.85 1805
6342.60 1842
6343.35 1826
6344.10 1840
6344.86 1931
6345.61 1899
6346.36 1936
6347.11 1919
6347.86 1957
6348.62 2010
6349.37 2044
6350.12 2059
6350.87 2019
6351.62 2005
6352.38 2102
6353.13 2153
6353.88 2096
6354.63 2097
6355.38 2014
6356.14 2052
6356.89 1983
6357.64 1889
6358.39 1953
6359.15 1887
6359.90 1924
6360.65 1924
6361.40 1871
6362.16 1942
6362.91 1927
6363.66 1956
6364.42 1991
6365.17 2070
6365.92 2087
6366.67 2073
6367.43 2237
6368.18 2250
6368.93 2164
6369.69 2081
6370.44 2093
6371.19 2027
6371.95 1978
6372.70 1958
6373.45 1950
6374.21 1958
6374.96 1866
6375.71 1883
6376.47 1864
6377.22 1867
6377.98 1909
6378.73 1938
6379.48 1954
6380.24 1945
6380.99 1922
6381.74 1934
6382.50 1931
6383.25 1942
6384.01 1821
6384.76 1870
6385.51 1823
6386.27 1849
6387.02 1895
6387.78 1861
6388.53 1847
6389.29 1874
6390.04 1843
6390.79 1803
6391.55 1837
6392.30 1862
6393.06 1853
6393.81 1893
6394.57 1808
6395.32 1829
6396.08 1830
6396.83 1800
6397.59 1767
6398.34 1810
6399.10 1832
6399.85 1837
6400.61 1847
6401.36 1823
6402.12 1759
6402.87 1731
6403.63 1722
6404.38 1780
6405.14 1792
6405.89 1821
6406.65 1806
6407.40 1811
6408.16 1839
6408.91 1874
6409.67 1845
6410.43 1865
6411.18 1885
6411.94 1789
6412.69 1864
6413.45 1881
6414.20 1768
6414.96 1799
6415.72 1881
6416.47 1864
6417.23 1861
6417.98 1871
6418.74 1919
6419.50 1821
6420.25 1890
6421.01 1863
6421.77 1815
6422.52 1780
6423.28 1860
6424.03 1801
6424.79 1851
6425.55 1840
6426.30 1874
6427.06 1879
6427.82 1881
6428.57 1850
6429.33 1913
6430.09 1885
6430.84 1875
6431.60 1905
6432.36 1971
6433.11 1909
6433.87 1933
6434.63 2046
6435.39 1987
6436.14 1975
6436.90 2029
6437.66 2000
6438.41 2048
6439.17 2071
6439.93 2098
6440.69 2132
6441.44 2137
6442.20 2078
6442.96 2139
6443.72 2203
6444.47 2226
6445.23 2168
6445.99 2150
6446.75 2249
6447.50 2275
6448.26 2256
6449.02 2286
6449.78 2244
6450.54 2216
6451.29 2266
6452.05 2292
6452.81 2285
6453.57 2368
6454.33 2356
6455.08 2338
6455.84 2361
6456.60 2428
6457.36 2464
6458.12 2483
6458.88 2458
6459.64 2406
6460.39 2445
6461.15 2503
6461.91 2576
6462.67 2523
6463.43 2515
6464.19 2556
6464.95 2610
6465.70 2612
6466.46 2596
6467.22 2639
6467.98 2619
6468.74 2690
6469.50 2760
6470.26 2684
6471.02 2640
6471.78 2646
6472.54 2717
6473.30 2727
6474.05 2776
6474.81 2768
6475.57 2807
6476.33 2883
6477.09 2959
6477.85 2997
6478.61 2907
6479.37 2962
6480.13 3046
6480.89 3093
6481.65 3122
6482.41 3162
6483.17 3182
6483.93 3209
6484.69 3222
6485.45 3245
6486.21 3321
6486.97 3297
6487.73 3402
6488.49 3431
6489.25 3585
6490.01 3620
6490.77 3600
6491.53 3747
6492.29 3750
6493.05 3765
6493.81 3805
6494.57 3765
6495.33 3816
6496.10 3727
6496.86 3755
6497.62 3730
6498.38 3796
6499.14 3797
6499.90 3822
6500.66 3731
6501.42 3901
6502.18 4119
6502.94 4421
6503.70 4976
6504.47 5916
6505.23 7177
6505.99 8655
6506.75 10117
6507.51 11342
6508.27 12196
6509.03 12109
6509.79 11417
6510.56 10476
6511.32 9346
6512.08 8009
6512.84 7022
6513.60 6144
6514.36 5430
6515.13 4919
6515.89 4566
6516.65 4446
6517.41 4307
6518.17 4116
6518.94 4110
6519.70 4070
6520.46 4042
6521.22 4067
6521.98 4163
6522.75 4363
6523.51 4424
6524.27 4595
6525.03 4737
6525.79 4996
6526.56 5239
6527.32 5340
6528.08 5279
6528.84 5224
6529.61 5150
6530.37 5056
6531.13 4940
6531.90 5090
6532.66 5346
6533.42 5944
6534.18 6633
6534.95 7316
6535.71 7873
6536.47 7832
6537.24 7720
6538.00 7357
6538.76 6799
6539.53 6045
6540.29 5440
6541.05 4930
6541.82 4612
6542.58 4295
6543.34 4086
6544.11 4068
6544.87 4055
6545.63 4157
6546.40 4023
6547.16 3985
6547.92 4002
6548.69 3949
6549.45 3840
6550.21 3778
6550.98 3723
6551.74 3673
6552.51 3705
6553.27 3625
6554.03 3620
6554.80 3678
6555.56 3657
6556.33 3579
6557.09 3637
6557.85 3655
6558.62 3658
6559.38 3741
6560.15 3793
6560.91 3816
6561.68 3805
6562.44 3809
6563.21 3871
6563.97 3828
6564.74 3887
6565.50 3888
6566.26 3921
6567.03 3869
6567.79 3828
6568.56 3869
6569.32 3864
6570.09 3874
6570.85 3905
6571.62 3919
6572.38 4002
6573.15 4111
6573.91 4112
6574.68 4053
6575.44 4039
6576.21 4011
6576.98 4035
6577.74 3988
6578.51 4068
6579.27 3991
6580.04 3963
6580.80 3983
6581.57 4080
6582.33 4144
6583.10 4116
6583.87 4163
6584.63 4061
6585.40 4111
6586.16 4042
6586.93 4066
6587.70 4009
6588.46 3996
6589.23 4028
6589.99 4021
6590.76 4197
6591.53 4469
6592.29 4642
6593.06 4929
6593.82 5142
6594.59 5135
6595.36 5226
6596.12 5164
6596.89 5043
6597.66 4848
6598.42 4709
6599.19 4366
6599.96 4126
6600.72 3957
6601.49 3768
6602.26 3648
6603.02 3524
6603.79 3443
6604.56 3452
6605.33 3463
6606.09 3379
6606.86 3293
6607.63 3326
6608.39 3298
6609.16 3361
6609.93 3392
6610.70 3369
6611.46 3246
6612.23 3223
6613.00 3178
6613.77 3242
6614.53 3161
6615.30 3099
6616.07 3096
6616.84 3140
6617.60 3244
6618.37 3376
6619.14 3565
6619.91 3642
6620.68 3807
6621.44 4005
6622.21 4075
6622.98 4157
6623.75 4053
6624.52 3981
6625.28 3823
6626.05 3630
6626.82 3526
6627.59 3358
6628.36 3294
6629.13 3201
6629.89 3184
6630.66 3266
6631.43 3229
6632.20 3399
6632.97 3394
6633.74 3500
6634.51 3504
6635.27 3494
6636.04 3589
6636.81 3521
6637.58 3487
6638.35 3437
6639.12 3458
6639.89 3487
6640.66 3459
6641.43 3484
6642.19 3441
6642.96 3322
6643.73 3258
6644.50 3166
6645.27 3055
6646.04 2898
6646.81 2800
6647.58 2809
6648.35 2796
6649.12 2715
6649.89 2697
6650.66 2612
6651.43 2581
6652.20 2626
6652.97 2638
6653.74 2656
6654.51 2659
6655.28 2611
6656.05 2611
6656.82 2568
6657.59 2571
6658.36 2565
6659.13 2533
6659.90 2566
6660.67 2536
6661.44 2513
6662.21 2496
6662.98 2485
6663.75 2479
6664.52 2501
6665.29 2452
6666.06 2499
6666.83 2535
6667.60 2464
6668.37 2585
6669.14 2578
6669.91 2511
6670.68 2607
6671.46 2623
6672.23 2615
6673.00 2567
6673.77 2564
6674.54 2528
6675.31 2562
6676.08 2575
6676.85 2580
6677.62 2569
6678.40 2617
6679.17 2600
6679.94 2545
6680.71 2557
6681.48 2550
6682.25 2632
6683.02 2680
6683.80 2809
6684.57 2822
6685.34 2882
6686.11 2864
6686.88 2720
6687.65 2591
6688.43 2522
6689.20 2485
6689.97 2347
6690.74 2285
6691.51 2287
6692.29 2221
6693.06 2165
6693.83 2167
6694.60 2119
6695.37 2170
6696.15 2197
6696.92 2191
6697.69 2234
6698.46 2215
6699.24 2174
6700.01 2093
6700.78 2119
6701.55 2124
6702.33 2090
6703.10 2000
6703.87 1984
6704.64 2054
6705.42 2023
6706.19 2019
6706.96 1967
6707.74 2002
6708.51 1982
6709.28 1986
6710.06 1959
6710.83 1952
6711.60 1982
6712.37 1874
6713.15 1858
6713.92 1894
6714.69 1955
6715.47 1879
6716.24 1813
6717.01 1883
6717.79 1855
6718.56 1837
6719.34 1865
6720.11 1946
6720.88 1879
6721.66 1811
6722.43 1880
6723.20 1806
6723.98 1869
6724.75 1825
6725.53 1790
6726.30 1782
6727.07 1828
6727.85 1787
6728.62 1780
6729.40 1812
6730.17 1814
6730.95 1852
6731.72 1811
6732.49 1810
6733.27 1767
6734.04 1829
6734.82 1796
6735.59 1890
6736.37 1866
6737.14 1843
6737.92 1822
6738.69 1857
6739.47 1950
6740.24 1962
6741.01 1874
6741.79 1855
6742.56 1867
6743.34 1897
6744.11 1902
6744.89 1917
6745.67 1937
6746.44 1929
6747.22 1921
6747.99 1935
6748.77 1947
6749.54 1936
6750.32 2036
6751.09 2154
6751.87 2125
6752.64 2153
6753.42 2174
6754.19 2145
6754.97 2105
6755.75 2120
6756.52 2085
6757.30 2039
6758.07 2052
6758.85 2010
6759.63 2065
6760.40 2062
6761.18 1977
6761.95 1983
6762.73 1974
6763.51 1985
6764.28 1874
6765.06 1905
6765.83 1962
6766.61 1929
6767.39 1914
6768.16 1850
6768.94 1904
6769.72 1893
6770.49 1873
6771.27 1871
6772.05 1876
6772.82 1829
6773.60 1831
6774.38 1879
6775.15 1821
6775.93 1779
6776.71 1756
6777.48 1769
6778.26 1764
6779.04 1783
6779.82 1729
6780.59 1761
6781.37 1817
6782.15 1821
6782.92 1791
6783.70 1781
6784.48 1778
6785.26 1785
6786.03 1740
6786.81 1698
6787.59 1681
6788.37 1696
6789.14 1664
6789.92 1679
6790.70 1687
6791.48 1636
6792.25 1639
6793.03 1600
6793.81 1636
6794.59 1646
6795.37 1673
6796.14 1636
6796.92 1650
6797.70 1671
6798.48 1697
6799.26 1647
6800.04 1618
6800.81 1696
6801.59 1653
6802.37 1689
6803.15 1683
6803.93 1701
6804.71 1706
6805.48 1714
6806.26 1655
6807.04 1618
6807.82 1636
6808.60 1671
6809.38 1623
6810.16 1633
6810.94 1608
6811.71 1619
6812.49 1631
6813.27 1675
6814.05 1636
6814.83 1585
6815.61 1644
6816.39 1657
6817.17 1666
6817.95 1670
6818.73 1674
6819.51 1702
6820.29 1681
6821.07 1681
6821.84 1704
6822.62 1690
6823.40 1682
6824.18 1709
6824.96 1643
6825.74 1680
6826.52 1668
6827.30 1691
6828.08 1700
6828.86 1650
6829.64 1604
6830.42 1647
6831.20 1694
6831.98 1690
6832.76 1706
6833.54 1781
6834.32 1879
6835.10 1916
6835.88 1938
6836.66 2115
6837.44 2247
6838.22 2317
6839.01 2270
6839.79 2294
6840.57 2209
6841.35 2164
6842.13 2172
6842.91 1956
6843.69 1979
6844.47 1931
6845.25 1910
6846.03 1944
6846.81 2023
6847.59 2252
6848.37 2486
6849.16 2711
6849.94 2934
6850.72 3027
6851.50 2999
6852.28 2847
6853.06 2802
6853.84 2597
6854.62 2440
6855.41 2280
6856.19 2220
6856.97 2047
6857.75 2004
6858.53 1877
6859.31 1862
6860.10 1841
6860.88 1861
6861.66 1859
6862.44 1774
6863.22 1849
6864.00 1870
6864.79 1877
6865.57 1908
6866.35 1919
6867.13 1869
6867.91 1837
6868.70 1899
6869.48 1932
6870.26 1917
6871.04 1925
6871.83 2011
6872.61 1958
6873.39 2015
6874.17 2053
6874.96 2055
6875.74 2047
6876.52 2105
6877.30 2196
6878.09 2258
6878.87 2302
6879.65 2463
6880.43 2585
6881.22 2644
6882.00 2667
6882.78 2770
6883.57 2597
6884.35 2565
6885.13 2575
6885.92 2543
6886.70 2624
6887.48 2732
6888.27 2763
6889.05 2755
6889.83 2679
6890.62 2596
6891.40 2545
6892.18 2490
6892.97 2499
6893.75 2496
6894.53 2390
6895.32 2357
6896.10 2444
6896.88 2416
6897.67 2445
6898.45 2449
6899.24 2427
6900.02 2446
6900.80 2446
6901.59 2478
6902.37 2443
6903.16 2482
6903.94 2520
6904.73 2479
6905.51 2434
6906.29 2394
6907.08 2371
6907.86 2391
6908.65 2374
6909.43 2366
6910.22 2337
6911.00 2400
6911.79 2426
6912.57 2375
6913.35 2371
6914.14 2410
6914.92 2423
6915.71 2426
6916.49 2411
6917.28 2476
6918.06 2481
6918.85 2494
6919.63 2466
6920.42 2474
6921.20 2493
6921.99 2473
6922.78 2566
6923.56 2566
6924.35 2532
6925.13 2674
6925.92 2605
6926.70 2570
6927.49 2691
6928.27 2830
6929.06 2822
6929.84 2761
6930.63 2811
6931.42 2810
6932.20 2807
6932.99 2782
6933.77 2757
6934.56 2849
6935.35 2886
6936.13 2867
6936.92 2995
6937.70 3137
6938.49 3225
6939.28 3372
6940.06 3479
6940.85 3639
6941.63 3708
6942.42 3804
6943.21 3871
6943.99 3979
6944.78 4075
6945.57 4027
6946.35 4004
6947.14 4033
6947.93 3980
6948.71 3889
6949.50 3848
6950.29 3808
6951.07 3684
6951.86 3636
6952.65 3668
6953.44 3495
6954.22 3573
6955.01 3554
6955.80 3538
6956.58 3574
6957.37 3522
6958.16 3541
6958.95 3581
6959.73 3628
6960.52 3645
6961.31 3749
6962.09 3787
6962.88 3871
6963.67 3858
6964.46 3944
6965.25 4228
6966.03 4340
6966.82 4527
6967.61 4729
6968.40 4840
6969.18 4978
6969.97 5011
6970.76 4983
6971.55 4976
6972.34 5036
6973.12 4907
6973.91 4855
6974.70 4988
6975.49 4943
6976.28 4989
6977.07 5137
6977.85 5366
6978.64 5647
6979.43 6050
6980.22 6713
6981.01 7879
6981.80 9233
6982.59 11270
6983.37 13541
6984.16 15534
6984.95 16911
6985.74 17268
6986.53 16872
6987.32 15867
6988.11 14254
6988.90 12443
6989.69 10441
6990.47 8646
6991.26 7302
6992.05 6288
6992.84 5483
6993.63 4830
6994.42 4350
6995.21 3966
6996.00 3713
6996.79 3496
6997.58 3381
6998.37 3240
6999.16 3289
6999.95 3217
7000.74 3087
7001.53 3077
7002.32 3054
7003.11 2979
7003.90 2831
7004.69 2775
7005.48 2708
7006.27 2639
7007.06 2564
7007.85 2608
7008.64 2599
7009.43 2704
7010.22 2832
7011.01 3002
7011.80 3049
7012.59 3067
7013.38 3108
7014.17 3136
7014.96 3132
7015.75 3038
7016.54 2943
7017.33 2936
7018.12 2896
7018.91 2915
7019.70 2914
7020.49 3011
7021.28 3089
7022.07 3213
7022.87 3301
7023.66 3434
7024.45 3420
7025.24 3394
7026.03 3409
7026.82 3455
7027.61 3258
7028.40 3195
7029.19 3111
7029.99 2985
7030.78 2968
7031.57 2861
7032.36 2767
7033.15 2744
7033.94 2757
7034.74 2729
7035.53 2755
7036.32 2756
7037.11 2750
7037.90 2744
7038.69 2745
7039.49 2776
7040.28 2774
7041.07 2843
7041.86 2835
7042.65 2853
7043.45 2887
7044.24 2827
7045.03 2798
7045.82 2845
7046.61 2847
7047.41 2943
7048.20 2984
7048.99 2979
7049.78 3014
7050.58 3061
7051.37 3004
7052.16 2959
7052.95 2830
7053.75 2736
7054.54 2678
7055.33 2631
7056.13 2600
7056.92 2595
7057.71 2561
7058.50 2550
7059.30 2635
7060.09 2553
7060.88 2487
7061.68 2445
7062.47 2507
7063.26 2513
7064.06 2431
7064.85 2418
7065.64 2381
7066.44 2376
7067.23 2271
7068.02 2309
7068.82 2260
7069.61 2290
7070.40 2322
7071.20 2184
7071.99 2177
7072.78 2194
7073.58 2187
7074.37 2112
7075.17 2121
7075.96 2058
7076.75 2005
7077.55 2050
7078.34 2069
7079.14 2039
7079.93 2070
7080.72 1960
7081.52 2036
7082.31 2014
7083.11 2027
7083.90 2072
7084.70 2095
7085.49 2194
7086.28 2297
7087.08 2281
7087.87 2257
7088.67 2245
7089.46 2091
7090.26 2127
7091.05 2069
7091.85 1951
7092.64 1935
7093.44 1899
7094.23 1817
7095.03 1791
7095.82 1775
7096.62 1768
7097.41 1741
7098.21 1727
7099.00 1742
7099.80 1715
7100.59 1720
7101.39 1821
7102.18 1775
7102.98 1770
7103.77 1726
7104.57 1692
7105.37 1662
7106.16 1686
7106.96 1659
7107.75 1636
7108.55 1625
7109.34 1613
7110.14 1613
7110.94 1569
7111.73 1568
7112.53 1576
7113.32 1524
7114.12 1604
7114.92 1597
7115.71 1594
7116.51 1624
7117.30 1639
7118.10 1622
7118.90 1593
7119.69 1623
7120.49 1572
7121.29 1508
7122.08 1537
7122.88 1555
7123.68 1521
7124.47 1536
7125.27 1569
7126.07 1513
7126.86 1530
7127.66 1592
7128.46 1562
7129.25 1560
7130.05 1625
7130.85 1577
7131.64 1542
7132.44 1563
7133.24 1587
7134.04 1508
7134.83 1489
7135.63 1518
7136.43 1541
7137.23 1507
7138.02 1478
7138.82 1462
7139.62 1461
7140.42 1442
7141.21 1491
7142.01 1474
7142.81 1448
7143.61 1410
7144.40 1440
7145.20 1430
7146.00 1428
7146.80 1454
7147.59 1434
7148.39 1471
7149.19 1454
7149.99 1419
7150.79 1401
7151.59 1421
7152.38 1462
7153.18 1436
7153.98 1455
7154.78 1397
7155.58 1459
7156.38 1485
7157.17 1457
7157.97 1468
7158.77 1479
7159.57 1388
7160.37 1401
7161.17 1401
7161.97 1449
7162.76 1386
7163.56 1428
7164.36 1433
7165.16 1454
7165.96 1457
7166.76 1416
7167.56 1405
7168.36 1384
7169.16 1424
7169.96 1388
7170.75 1346
7171.55 1329
7172.35 1340
7173.15 1370
7173.95 1351
7174.75 1322
7175.55 1411
7176.35 1356
7177.15 1375
7177.95 1326
7178.75 1303
7179.55 1357
7180.35 1402
7181.15 1397
7181.95 1364
7182.75 1366
7183.55 1345
7184.35 1367
7185.15 1376
7185.95 1382
7186.75 1289
7187.55 1286
7188.35 1295
7189.15 1239
7189.95 1275
7190.75 1262
7191.55 1274
7192.35 1271
7193.15 1249
7193.95 1272
7194.75 1232
7195.55 1289
7196.35 1302
7197.15 1283
7197.95 1283
7198.76 1308
7199.56 1265
7200.36 1287
7201.16 1271
7201.96 1290
7202.76 1310
7203.56 1307
7204.36 1299
7205.16 1320
7205.96 1297
7206.77 1276
7207.57 1256
7208.37 1306
7209.17 1336
7209.97 1344
7210.77 1318
7211.57 1314
7212.38 1328
7213.18 1267
7213.98 1289
7214.78 1275
7215.58 1283
7216.38 1307
7217.19 1345
7217.99 1334
7218.79 1364
7219.59 1346
7220.39 1355
7221.20 1329
7222.00 1349
7222.80 1339
7223.60 1345
7224.40 1364
7225.21 1391
7226.01 1367
7226.81 1349
7227.61 1400
7228.42 1389
7229.22 1389
7230.02 1388
7230.82 1394
7231.63 1463
7232.43 1574
7233.23 1601
7234.03 1643
7234.84 1765
7235.64 1793
7236.44 1846
7237.25 1871
7238.05 1839
7238.85 1723
7239.65 1651
7240.46 1632
7241.26 1542
7242.06 1545
7242.87 1538
7243.67 1495
7244.47 1484
7245.28 1480
7246.08 1474
7246.88 1426
7247.69 1421
7248.49 1442
7249.30 1464
7250.10 1464
7250.90 1493
7251.71 1505
7252.51 1535
7253.31 1515
7254.12 1517
7254.92 1544
7255.73 1506
7256.53 1557
7257.33 1536
7258.14 1568
7258.94 1574
7259.75 1582
7260.55 1585
7261.35 1616
7262.16 1601
7262.96 1614
7263.77 1627
7264.57 1648
7265.38 1635
7266.18 1643
7266.99 1649
7267.79 1624
7268.59 1574
7269.40 1617
7270.20 1603
7271.01 1614
7271.81 1612
7272.62 1636
7273.42 1601
7274.23 1677
7275.03 1619
7275.84 1628
7276.64 1689
7277.45 1683
7278.25 1708
7279.06 1749
7279.86 1870
7280.67 2005
7281.48 2195
7282.28 2351
7283.09 2514
7283.89 2675
7284.70 2692
7285.50 2645
7286.31 2496
7287.11 2326
7287.92 2233
7288.73 2074
7289.53 1898
7290.34 1799
7291.14 1727
7291.95 1699
7292.76 1610
7293.56 1587
7294.37 1581
7295.17 1629
7295.98 1598
7296.79 1611
7297.59 1577
7298.40 1584
7299.21 1617
7300.01 1597
7300.82 1641
7301.62 1664
7302.43 1676
7303.24 1674
7304.04 1657
7304.85 1695
7305.66 1703
7306.46 1775
7307.27 1813
7308.08 1840
7308.89 1940
7309.69 1950
7310.50 1961
7311.31 1962
7312.11 2009
7312.92 1971
7313.73 1903
7314.53 1862
7315.34 1927
7316.15 2018
7316.96 2130
7317.76 2314
7318.57 2317
7319.38 2463
7320.19 2475
7320.99 2510
7321.80 2444
7322.61 2334
7323.42 2210
7324.22 2038
7325.03 2028
7325.84 1931
7326.65 1810
7327.46 1812
7328.26 1692
7329.07 1599
7329.88 1583
7330.69 1613
7331.50 1574
7332.30 1609
7333.11 1607
7333.92 1654
7334.73 1651
7335.54 1715
7336.35 1728
7337.15 1820
7337.96 1841
7338.77 1864
7339.58 1856
7340.39 1935
7341.20 1910
7342.01 1885
7342.82 1732
7343.62 1736
7344.43 1650
7345.24 1651
7346.05 1591
7346.86 1543
7347.67 1560
7348.48 1548
7349.29 1512
7350.10 1507
7350.91 1543
7351.71 1480
7352.52 1430
7353.33 1466
7354.14 1497
7354.95 1485
7355.76 1469
7356.57 1429
7357.38 1465
7358.19 1451
7359.00 1473
7359.81 1491
7360.62 1546
7361.43 1551
7362.24 1549
7363.05 1598
7363.86 1598
7364.67 1651
7365.48 1625
7366.29 1596
7367.10 1595
7367.91 1569
7368.72 1531
7369.53 1582
7370.34 1562
7371.15 1559
7371.96 1511
7372.77 1500
7373.58 1474
7374.39 1478
7375.20 1481
7376.01 1555
7376.82 1553
7377.63 1601
7378.45 1710
7379.26 1766
7380.07 1821
7380.88 1930
7381.69 1926
7382.50 1929
7383.31 1827
7384.12 1726
7384.93 1634
7385.74 1597
7386.56 1526
7387.37 1528
7388.18 1415
7388.99 1365
7389.80 1380
7390.61 1361
7391.42 1385
7392.24 1335
7393.05 1333
7393.86 1364
7394.67 1345
7395.48 1361
7396.29 1319
7397.10 1329
7397.92 1366
7398.73 1358
7399.54 1356
7400.35 1361
7401.16 1344
7401.98 1386
7402.79 1419
7403.60 1418
7404.41 1363
7405.23 1326
7406.04 1345
7406.85 1362
7407.66 1343
7408.47 1353
7409.29 1258
7410.10 1315
7410.91 1246
7411.72 1228
7412.54 1240
7413.35 1243
7414.16 1232
7414.98 1214
7415.79 1138
7416.60 1182
7417.41 1172
7418.23 1185
7419.04 1160
7419.85 1140
7420.67 1144
7421.48 1128
7422.29 1136
7423.11 1183
7423.92 1145
7424.73 1164
7425.54 1130
7426.36 1137
7427.17 1099
7427.99 1161
7428.80 1157
7429.61 1139
7430.43 1141
7431.24 1090
7432.05 1118
7432.87 1168
7433.68 1143
7434.49 1157
7435.31 1102
7436.12 1133
7436.94 1140
7437.75 1111
7438.56 1181
7439.38 1118
7440.19 1154
7441.01 1141
7441.82 1148
7442.64 1152
7443.45 1118
7444.26 1121
7445.08 1078
7445.89 1120
7446.71 1102
7447.52 1115
7448.34 1097
7449.15 1120
7449.97 1134
7450.78 1099
7451.59 1079
7452.41 1061
7453.22 1062
7454.04 1080
7454.85 1089
7455.67 1096
7456.48 1052
7457.30 1056
7458.11 1059
7458.93 1051
7459.74 1015
7460.56 1054
7461.38 1067
7462.19 1082
7463.01 1055
7463.82 1084
7464.64 1102
7465.45 1090
7466.27 1064
7467.08 1070
7467.90 1070
7468.72 1111
7469.53 1065
7470.35 1080
7471.16 1092
7471.98 1080
7472.79 1016
7473.61 1030
7474.43 1082
7475.24 1060
7476.06 1028
7476.87 1047
7477.69 1051
7478.51 1016
7479.32 1071
7480.14 1041
7480.96 1061
7481.77 1083
7482.59 1057
7483.41 1070
7484.22 1079
7485.04 1029
7485.85 1020
7486.67 1043
7487.49 1079
7488.31 1065
7489.12 1044
7489.94 1055
7490.76 1042
7491.57 1047
7492.39 1051
7493.21 1031
7494.02 1036
7494.84 987
7495.66 1069
7496.48 1047
7497.29 1072
7498.11 1021
7498.93 1003
7499.74 1002
7500.56 1024
7501.38 1050
7502.20 1018
7503.01 1017
7503.83 1017
7504.65 1040
7505.47 990
7506.29 1024
7507.10 1010
7507.92 963
7508.74 998
7509.56 966
7510.37 982
7511.19 1014
7512.01 1007
7512.83 974
7513.65 939
7514.47 986
7515.28 1017
7516.10 1012
7516.92 1021
7517.74 1021
7518.56 1011
7519.38 986
7520.19 992
7521.01 953
7521.83 968
7522.65 948
7523.47 992
7524.29 1011
7525.11 996
7525.92 1038
7526.74 1015
7527.56 986
7528.38 983
7529.20 1003
7530.02 1006
7530.84 968
7531.66 953
7532.48 1033
7533.30 1001
7534.12 1007
7534.93 1029
7535.75 1015
7536.57 998
7537.39 962
7538.21 963
7539.03 1030
7539.85 1047
7540.67 1003
7541.49 1021
7542.31 991
7543.13 1028
7543.95 992
7544.77 992
7545.59 1001
7546.41 1053
7547.23 1007
7548.05 1028
7548.87 978
7549.69 1015
7550.51 936
7551.33 988
7552.15 1015
7552.97 1021
7553.79 1000
7554.61 1007
7555.43 1014
7556.25 1010
7557.07 1058
7557.89 1042
7558.71 1111
7559.53 1118
7560.36 1064
7561.18 1094
7562.00 1019
7562.82 1024
7563.64 1011
7564.46 1058
7565.28 1033
7566.10 1046
7566.92 1016
7567.74 1025
7568.56 1072
7569.39 1070
7570.21 1053
7571.03 1071
7571.85 1091
7572.67 1069
7573.49 1051
7574.31 1101
7575.14 1041
7575.96 1067
7576.78 1040
7577.60 1040
7578.42 1057
7579.24 1096
7580.06 1090
7580.89 1063
7581.71 1090
7582.53 1044
7583.35 1062
7584.17 1095
7585.00 1044
7585.82 1096
7586.64 1085
7587.46 1099
7588.29 1108
7589.11 1057
7589.93 1061
7590.75 1119
7591.57 1100
7592.40 1102
7593.22 1115
7594.04 1107
7594.86 1150
7595.69 1154
7596.51 1114
7597.33 1138
7598.15 1140
7598.98 1128
7599.80 1120
7600.62 1140
7601.45 1148
7602.27 1218
7603.09 1317
7603.92 1285
7604.74 1291
7605.56 1249
7606.38 1233
7607.21 1231
7608.03 1247
7608.85 1176
7609.68 1200
7610.50 1171
7611.32 1192
7612.15 1197
7612.97 1215
7613.80 1200
7614.62 1223
7615.44 1299
7616.27 1288
7617.09 1314
7617.91 1322
7618.74 1314
7619.56 1309
7620.39 1265
7621.21 1243
7622.03 1234
7622.86 1243
7623.68 1295
7624.51 1283
7625.33 1276
7626.15 1243
7626.98 1249
7627.80 1268
7628.63 1264
7629.45 1253
7630.28 1323
7631.10 1316
7631.93 1302
7632.75 1320
7633.58 1283
7634.40 1276
7635.22 1331
7636.05 1253
7636.87 1207
7637.70 1158
7638.52 1153
7639.35 1156
7640.17 1098
7641.00 1107
7641.82 1166
7642.65 1197
7643.47 1192
7644.30 1170
7645.13 1190
7645.95 1266
7646.78 1267
7647.60 1265
7648.43 1328
7649.25 1381
7650.08 1390
7650.90 1420
7651.73 1301
7652.55 1307
7653.38 1287
7654.21 1272
7655.03 1215
7655.86 1187
7656.68 1149
7657.51 1117
7658.34 1112
7659.16 1096
7659.99 1072
7660.81 1096
7661.64 1084
7662.47 1061
7663.29 1068
7664.12 1061
7664.95 1076
7665.77 1057
7666.60 1073
7667.42 1026
7668.25 1031
7669.08 1044
7669.90 1054
7670.73 1072
7671.56 1015
7672.38 1023
7673.21 1005
7674.04 1035
7674.87 1056
7675.69 1043
7676.52 1092
7677.35 1082
7678.17 1071
7679.00 1028
7679.83 1039
7680.65 1052
7681.48 1072
7682.31 1052
7683.14 1045
7683.96 1135
7684.79 1112
7685.62 1111
7686.45 1071
7687.27 1103
7688.10 1070
7688.93 1085
7689.76 1084
7690.58 1053
7691.41 1073
7692.24 1019
7693.07 1095
7693.90 1079
7694.72 1111
7695.55 1176
7696.38 1140
7697.21 1147
7698.04 1150
7698.86 1166
7699.69 1191
7700.52 1167
7701.35 1136
7702.18 1109
7703.01 1120
7703.83 1125
7704.66 1075
7705.49 1078
7706.32 1113
7707.15 1059
7707.98 1079
7708.81 1074
7709.63 1076
7710.46 1083
7711.29 1078
7712.12 1026
7712.95 1083
7713.78 1067
7714.61 1106
7715.44 1070
7716.27 1064
7717.10 1043
7717.93 1033
7718.75 1051
7719.58 1069
7720.41 1028
7721.24 1033
7722.07 1041
7722.90 1069
7723.73 1083
7724.56 1062
7725.39 1082
7726.22 1150
7727.05 1147
7727.88 1095
7728.71 1128
7729.54 1123
7730.37 1114
7731.20 1102
7732.03 1115
7732.86 1092
7733.69 1047
7734.52 1026
7735.35 1019
7736.18 987
7737.01 1033
7737.84 1043
7738.67 1046
7739.50 1029
7740.33 1033
7741.16 1035
7741.99 1058
7742.82 1092
7743.65 1167
7744.48 1244
7745.31 1350
7746.14 1398
7746.98 1491
7747.81 1500
7748.64 1466
7749.47 1442
7750.30 1341
7751.13 1290
7751.96 1207
7752.79 1181
7753.62 1121
7754.45 1074
7755.29 1075
7756.12 1062
7756.95 1034
7757.78 1010
7758.61 1022
7759.44 1030
7760.27 1004
7761.11 986
7761.94 972
7762.77 975
7763.60 955
7764.43 926
7765.26 963
7766.10 983
7766.93 934
7767.76 964
7768.59 975
7769.42 968
7770.26 981
7771.09 1026
7771.92 993
7772.75 983
7773.58 965
7774.42 982
7775.25 954
7776.08 957
7776.91 968
7777.75 967
7778.58 961
7779.41 949
7780.24 967
7781.08 978
7781.91 980
7782.74 1006
7783.57 1029
7784.41 1016
7785.24 1020
7786.07 1023
7786.91 1047
7787.74 996
7788.57 1000
7789.40 1010
7790.24 1019
7791.07 998
7791.90 991
7792.74 1036
7793.57 1067
7794.40 1070
7795.24 1039
7796.07 1020
7796.90 1017
7797.74 1000
7798.57 1005
7799.40 986
7800.24 996
7801.07 1035
7801.91 1038
7802.74 1008
7803.57 990
7804.41 1082
7805.24 1071
7806.07 1046
7806.91 1055
7807.74 1021
7808.58 1056
7809.41 1068
7810.25 1055
7811.08 1134
7811.91 1142
7812.75 1171
7813.58 1149
7814.42 1172
7815.25 1227
7816.09 1199
7816.92 1177
7817.75 1142
7818.59 1201
7819.42 1184
7820.26 1205
7821.09 1240
7821.93 1250
7822.76 1262
7823.60 1208
7824.43 1230
7825.27 1182
7826.10 1219
7826.94 1160
7827.77 1157
7828.61 1143
7829.44 1173
7830.28 1074
7831.11 1094
7831.95 1093
7832.78 1171
7833.62 1188
7834.46 1167
7835.29 1135
7836.13 1146
7836.96 1119
7837.80 1149
7838.63 1120
7839.47 1146
7840.31 1085
7841.14 1070
7841.98 1109
7842.81 1079
7843.65 1019
7844.48 1013
7845.32 1047
7846.16 1063
7846.99 1024
7847.83 1024
7848.67 1024
7849.50 1016
7850.34 1030
7851.17 1019
7852.01 980
7852.85 1034
7853.68 1039
7854.52 976
7855.36 1003
7856.19 1041
7857.03 1032
7857.87 1022
7858.70 1050
7859.54 1015
7860.38 1011
7861.21 1007
7862.05 971
7862.89 993
7863.72 985
7864.56 1018
7865.40 1014
7866.24 993
7867.07 1011
7867.91 1057
7868.75 1064
7869.59 1042
7870.42 1083
7871.26 1040
7872.10 1010
7872.94 1010
7873.77 1089
7874.61 1093
7875.45 1096
7876.29 1105
7877.12 1193
7877.96 1188
7878.80 1237
7879.64 1274
7880.47 1299
7881.31 1275
7882.15 1319
7882.99 1313
7883.83 1293
7884.66 1207
7885.50 1177
7886.34 1155
7887.18 1152
7888.02 1122
7888.86 1106
7889.69 1146
7890.53 1148
7891.37 1149
7892.21 1168
7893.05 1130
7893.89 1092
7894.73 1131
7895.56 1116
7896.40 1076
7897.24 1068
7898.08 1017
7898.92 1030
7899.76 1058
7900.60 1062
7901.44 1057
7902.28 1057
7903.12 1028
7903.95 1051
7904.79 1063
7905.63 1063
7906.47 1081
7907.31 1045
7908.15 1077
7908.99 1054
7909.83 1095
7910.67 1117
7911.51 1085
7912.35 1167
7913.19 1172
7914.03 1181
7914.87 1262
7915.71 1274
7916.55 1354
7917.39 1390
7918.23 1393
7919.07 1378
7919.91 1315
7920.75 1298
7921.59 1277
7922.43 1223
7923.27 1146
7924.11 1087
7924.95 1066
7925.79 1077
7926.63 1054
7927.47 1017
7928.31 1007
7929.15 1018
7929.99 994
7930.83 978
7931.67 978
7932.51 976
7933.35 977
7934.19 976
7935.04 996
7935.88 997
7936.72 977
7937.56 1003
7938.40 957
7939.24 995
7940.08 1010
7940.92 1037
7941.76 967
7942.60 1036
7943.45 1071
7944.29 1032
7945.13 1071
7945.97 1084
7946.81 1078
7947.65 1052
7948.49 1046
7949.34 1020
7950.18 1032
7951.02 1031
7951.86 999
7952.70 1041
7953.54 1044
7954.39 1018
7955.23 1036
7956.07 1004
7956.91 1059
7957.75 1034
7958.60 1008
7959.44 1038
7960.28 1004
7961.12 1028
7961.96 1046
7962.81 1061
7963.65 973
7964.49 1028
7965.33 1084
7966.18 1092
7967.02 1103
7967.86 1135
7968.70 1138
7969.55 1059
7970.39 1056
7971.23 1059
7972.08 1024
7972.92 989
7973.76 976
7974.60 987
7975.45 955
7976.29 905
7977.13 898
7977.98 929
7978.82 941
7979.66 954
7980.51 934
7981.35 905
7982.19 886
7983.04 918
7983.88 903
7984.72 893
7985.57 907
7986.41 884
7987.25 893
7988.10 946
7988.94 917
7989.78 907
7990.63 852
7991.47 881
7992.32 910
7993.16 863
7994.00 863
7994.85 866
7995.69 850
7996.54 842
7997.38 860
7998.22 857
7999.07 880
7999.91 865
8000.76 876
8001.60 868
8002.45 824
8003.29 826
8004.13 841
8004.98 858
8005.82 846
8006.67 826
8007.51 827
8008.36 821
8009.20 821
8010.05 802
8010.89 788
8011.74 808
8012.58 801
8013.43 837
8014.27 806
8015.12 794
8015.96 792
8016.81 800
8017.65 804
8018.50 788
8019.34 788
8020.19 827
8021.03 828
8021.88 791
8022.72 784
8023.57 774
8024.41 748
8025.26 805
8026.11 827
8026.95 818
8027.80 802
8028.64 811
8029.49 790
8030.33 809
8031.18 781
8032.03 797
8032.87 781
8033.72 804
8034.56 798
8035.41 814
8036.26 801
8037.10 767
8037.95 775
8038.80 806
8039.64 789
8040.49 754
8041.34 788
8042.18 778
8043.03 783
8043.87 766
8044.72 791
8045.57 809
8046.41 769
8047.26 801
8048.11 788
8048.96 773
8049.80 773
8050.65 795
8051.50 782
8052.34 776
8053.19 774
8054.04 734
8054.88 733
8055.73 744
8056.58 731
8057.43 744
8058.27 757
8059.12 736
8059.97 739
8060.82 794
8061.66 804
8062.51 794
8063.36 757
8064.21 770
8065.05 745
8065.90 768
8066.75 773
8067.60 752
8068.44 732
8069.29 769
8070.14 739
8070.99 754
8071.84 790
8072.68 720
8073.53 734
8074.38 737
8075.23 743
8076.08 739
8076.93 788
8077.77 788
8078.62 785
8079.47 745
8080.32 751
8081.17 760
8082.02 776
8082.87 742
8083.71 700
8084.56 719
8085.41 737
8086.26 750
8087.11 791
8087.96 749
8088.81 736
8089.66 749
8090.51 746
8091.35 711
8092.20 709
8093.05 785
8093.90 725
8094.75 732
8095.60 761
8096.45 754
8097.30 798
8098.15 777
8099.00 756
8099.85 737
8100.70 713
8101.55 743
8102.40 768
8103.25 778
8104.10 751
8104.95 726
8105.80 769
8106.65 758
8107.50 756
8108.35 745
8109.20 763
8110.05 777
8110.90 741
8111.75 730
8112.60 732
8113.45 756
8114.30 722
8115.15 773
8116.00 755
8116.85 757
8117.70 794
8118.55 791
8119.40 769
8120.25 797
8121.10 793
8121.95 788
8122.80 793
8123.65 749
8124.50 739
8125.35 797
8126.20 786
8127.06 772
8127.91 791
8128.76 777
8129.61 818
8130.46 800
8131.31 811
8132.16 798
8133.01 807
8133.86 795
8134.72 801
8135.57 824
8136.42 772
8137.27 799
8138.12 774
8138.97 805
8139.83 800
8140.68 789
8141.53 774
8142.38 756
8143.23 774
8144.08 803
8144.94 774
8145.79 769
8146.64 798
8147.49 795
8148.34 810
8149.20 776
8150.05 772
8150.90 807
8151.75 775
8152.60 828
8153.46 819
8154.31 816
8155.16 849
8156.01 865
8156.87 857
8157.72 826
8158.57 790
8159.42 776
8160.28 791
8161.13 792
8161.98 773
8162.84 760
8163.69 721
8164.54 741
8165.39 735
8166.25 744
8167.10 734
8167.95 759
8168.81 748
8169.66 723
8170.51 722
8171.37 736
8172.22 727
8173.07 703
8173.93 725
8174.78 749
8175.63 790
8176.49 774
8177.34 743
8178.19 724
8179.05 708
8179.90 739
8180.76 731
8181.61 767
8182.46 704
8183.32 737
8184.17 715
8185.02 685
8185.88 688
8186.73 705
8187.59 706
8188.44 705
8189.30 696
8190.15 742
8191.00 715
8191.86 738
8192.71 728
8193.57 760
8194.42 709
8195.28 730
8196.13 739
8196.99 726
8197.84 740
8198.69 736
8199.55 729
8200.40 731
8201.26 717
8202.11 705
8202.97 709
8203.82 712
8204.68 734
8205.53 756
8206.39 720
8207.24 707
8208.10 733
8208.95 721
8209.81 728
8210.67 752
8211.52 743
8212.38 741
8213.23 760
8214.09 729
8214.94 753
8215.80 739
8216.65 760
8217.51 794
8218.37 738
8219.22 741
8220.08 734
8220.93 787
8221.79 825
8222.64 778
8223.50 803
8224.36 785
8225.21 762
8226.07 767
8226.92 764
8227.78 767
8228.64 770
8229.49 746
8230.35 733
8231.21 775
8232.06 743
8232.92 730
8233.78 748
8234.63 749
8235.49 729
8236.35 772
8237.20 737
8238.06 714
8238.92 766
8239.77 731
8240.63 720
8241.49 755
8242.34 744
8243.20 712
8244.06 737
8244.91 727
8245.77 732
8246.63 738
8247.49 730
8248.34 802
8249.20 758
8250.06 738
8250.92 763
8251.77 770
8252.63 773
8253.49 725
8254.35 728
8255.20 753
8256.06 714
8256.92 729
8257.78 772
8258.63 732
8259.49 738
8260.35 765
8261.21 738
8262.07 785
8262.92 755
8263.78 744
8264.64 786
8265.50 766
8266.36 744
8267.22 758
8268.07 730
8268.93 765
8269.79 780
8270.65 784
8271.51 786
8272.37 770
8273.22 742
8274.08 758
8274.94 769
8275.80 761
8276.66 764
8277.52 807
8278.38 839
8279.24 811
8280.09 809
8280.95 786
8281.81 796
8282.67 817
8283.53 782
8284.39 791
8285.25 780
8286.11 795
8286.97 778
8287.83 773
8288.69 796
8289.55 801
8290.41 807
8291.26 818
8292.12 769
8292.98 795
8293.84 829
8294.70 827
8295.56 815
8296.42 823
8297.28 807
8298.14 788
8299.00 812
8299.86 824
8300.72 823
8301.58 828
8302.44 846
8303.30 822
8304.16 802
8305.02 830
8305.88 784
8306.74 803
8307.60 804
8308.46 798
8309.33 794
8310.19 815
8311.05 809
8311.91 793
8312.77 769
8313.63 765
8314.49 800
8315.35 784
8316.21 804
8317.07 782
8317.93 749
8318.79 759
8319.65 787
8320.52 832
8321.38 791
8322.24 768
8323.10 784
8323.96 789
8324.82 776
8325.68 782
8326.54 786
8327.41 790
8328.27 767
8329.13 802
8329.99 818
8330.85 794
8331.71 797
8332.57 793
8333.44 786
8334.30 786
8335.16 765
8336.02 772
8336.88 784
8337.75 775
8338.61 839
8339.47 837
8340.33 806
8341.19 828
8342.06 803
8342.92 787
8343.78 778
8344.64 807
8345.50 802
8346.37 814
8347.23 817
8348.09 843
8348.95 822
8349.82 827
8350.68 823
8351.54 823
8352.40 801
8353.27 772
8354.13 782
8354.99 838
8355.86 840
8356.72 815
8357.58 820
8358.45 810
8359.31 823
8360.17 871
8361.03 854
8361.90 809
8362.76 819
8363.62 863
8364.49 866
8365.35 845
8366.21 836
8367.08 818
8367.94 837
8368.80 840
8369.67 825
8370.53 840
8371.40 831
8372.26 885
8373.12 860
8373.99 886
8374.85 879
8375.71 892
8376.58 871
8377.44 877
8378.31 892
8379.17 868
8380.03 874
8380.90 914
8381.76 913
8382.63 897
8383.49 878
8384.36 879
8385.22 914
8386.08 913
8386.95 920
8387.81 931
8388.68 915
8389.54 907
8390.41 897
8391.27 929
8392.14 929
8393.00 927
8393.87 916
8394.73 933
8395.60 926
8396.46 951
8397.33 977
8398.19 982
8399.06 998
8399.92 1005
8400.79 967
8401.65 991
8402.52 989
8403.38 965
8404.25 985
8405.11 1015
8405.98 976
8406.84 966
8407.71 982
8408.58 1031
8409.44 995
8410.31 1032
8411.17 1026
8412.04 1014
8412.90 1012
8413.77 1044
8414.64 1031
8415.50 1055
8416.37 1058
8417.23 1082
8418.10 1034
8418.97 1047
8419.83 1060
8420.70 1072
8421.56 1098
8422.43 1134
8423.30 1196
8424.16 1145
8425.03 1196
8425.90 1174
8426.76 1207
8427.63 1198
8428.50 1264
8429.36 1212
8430.23 1211
8431.10 1274
8431.96 1219
8432.83 1197
8433.70 1220
8434.56 1271
8435.43 1308
8436.30 1345
8437.16 1330
8438.03 1384
8438.90 1397
8439.77 1439
8440.63 1433
8441.50 1484
8442.37 1488
8443.24 1495
8444.10 1477
8444.97 1515
8445.84 1524
8446.71 1557
8447.57 1530
8448.44 1543
8449.31 1568
8450.18 1566
8451.04 1722
8451.91 1908
8452.78 2081
8453.65 2411
8454.52 2702
8455.38 2912
8456.25 2914
8457.12 3048
8457.99 2945
8458.86 2673
8459.72 2452
8460.59 2369
8461.46 2090
8462.33 1908
8463.20 1737
8464.07 1641
8464.93 1609
8465.80 1572
8466.67 1493
8467.54 1477
8468.41 1456
8469.28 1409
8470.15 1340
8471.02 1323
8471.88 1357
8472.75 1305
8473.62 1305
8474.49 1308
8475.36 1319
8476.23 1357
8477.10 1343
8477.97 1354
8478.84 1362
8479.71 1412
8480.58 1433
8481.44 1489
8482.31 1559
8483.18 1569
8484.05 1538
8484.92 1508
8485.79 1511
8486.66 1429
8487.53 1368
8488.40 1324
8489.27 1328
8490.14 1314
8491.01 1347
8491.88 1349
8492.75 1411
8493.62 1399
8494.49 1376
8495.36 1410
8496.23 1340
8497.10 1330
8497.97 1302
8498.84 1352
8499.71 1314
8500.58 1284
8501.45 1293
8502.32 1273
8503.19 1304
8504.06 1326
8504.93 1322
8505.80 1334
8506.67 1363
8507.55 1384
8508.42 1374
8509.29 1443
8510.16 1404
8511.03 1386
8511.90 1392
8512.77 1442
8513.64 1458
8514.51 1399
8515.38 1444
8516.25 1488
8517.13 1520
8518.00 1525
8518.87 1532
8519.74 1589
8520.61 1631
8521.48 1650
8522.35 1753
8523.23 1911
8524.10 2097
8524.97 2178
8525.84 2318
8526.71 2311
8527.58 2226
8528.46 2078
8529.33 2000
8530.20 1863
8531.07 1799
8531.94 1692
8532.81 1608
8533.69 1546
8534.56 1480
8535.43 1514
8536.30 1449
8537.18 1422
8538.05 1433
8538.92 1411
8539.79 1369
8540.66 1376
8541.54 1324
8542.41 1358
8543.28 1303
8544.15 1343
8545.03 1341
8545.90 1283
8546.77 1325
8547.64 1326
8548.52 1379
8549.39 1472
8550.26 1509
8551.14 1583
8552.01 1610
8552.88 1587
8553.76 1654
8554.63 1581
8555.50 1584
8556.37 1556
8557.25 1518
8558.12 1458
8558.99 1365
8559.87 1348
8560.74 1348
8561.61 1322
8562.49 1335
8563.36 1324
8564.24 1307
8565.11 1310
8565.98 1270
8566.86 1282
8567.73 1285
8568.60 1250
8569.48 1295
8570.35 1261
8571.23 1274
8572.10 1250
8572.97 1217
8573.85 1186
8574.72 1222
8575.60 1254
8576.47 1226
8577.34 1242
8578.22 1243
8579.09 1243
8579.97 1261
8580.84 1266
8581.72 1255
8582.59 1261
8583.47 1294
8584.34 1283
8585.21 1241
8586.09 1291
8586.96 1295
8587.84 1305
8588.71 1308
8589.59 1336
8590.46 1286
8591.34 1335
8592.21 1343
8593.09 1357
8593.96 1340
8594.84 1388
8595.71 1314
8596.59 1398
8597.46 1379
8598.34 1363
8599.22 1415
8600.09 1382
8600.97 1403
8601.84 1437
8602.72 1419
8603.59 1443
8604.47 1423
8605.34 1394
8606.22 1365
8607.10 1387
8607.97 1465
8608.85 1478
8609.72 1461
8610.60 1433
8611.47 1448
8612.35 1510
8613.23 1482
8614.10 1541
8614.98 1539
8615.86 1518
8616.73 1549
8617.61 1565
8618.48 1573
8619.36 1576
8620.24 1584
8621.11 1565
8621.99 1588
8622.87 1613
8623.74 1604
8624.62 1618
8625.50 1658
8626.37 1688
8627.25 1696
8628.13 1691
8629.00 1732
8629.88 1745
8630.76 1738
8631.64 1710
8632.51 1790
8633.39 1764
8634.27 1809
8635.14 1821
8636.02 1799
8636.90 1843
8637.78 1801
8638.65 1833
8639.53 1875
8640.41 1866
8641.29 1886
8642.16 1925
8643.04 1884
8643.92 1903
8644.80 2002
8645.67 1998
8646.55 2010
8647.43 2032
8648.31 2000
8649.18 2034
8650.06 2025
8650.94 2010
8651.82 2022
8652.70 2046
8653.58 2079
8654.45 2118
8655.33 2131
8656.21 2178
8657.09 2229
8657.97 2267
8658.84 2285
8659.72 2362
8660.60 2442
8661.48 2573
8662.36 2647
8663.24 2708
8664.12 2832
8664.99 2849
8665.87 2847
8666.75 2894
8667.63 2824
8668.51 2776
8669.39 2834
8670.27 2953
8671.15 3179
8672.03 3313
8672.91 3544
8673.78 3705
8674.66 3642
8675.54 3667
8676.42 3550
8677.30 3318
8678.18 3093
8679.06 2947
8679.94 2697
8680.82 2508
8681.70 2442
8682.58 2365
8683.46 2307
8684.34 2277
8685.22 2226
8686.10 2253
8686.98 2383
8687.86 2547
8688.74 2714
8689.62 3008
8690.50 3286
8691.38 3415
8692.26 3570
8693.14 3538
8694.02 3410
8694.90 3287
8695.78 2991
8696.66 2778
8697.54 2651
8698.42 2538
8699.30 2397
8700.18 2340
8701.06 2221
8701.94 2207
8702.82 2194
8703.70 2143
8704.58 2065
8705.46 1946
8706.34 1870
8707.23 1837
8708.11 1830
8708.99 1771
8709.87 1694
8710.75 1638
8711.63 1627
8712.51 1607
8713.39 1552
8714.27 1547
8715.16 1527
8716.04 1533
8716.92 1557
8717.80 1508
8718.68 1528
8719.56 1507
8720.44 1481
8721.33 1571
8722.21 1576
8723.09 1550
8723.97 1519
8724.85 1512
8725.73 1520
8726.62 1571
8727.50 1615
8728.38 1679
8729.26 1627
8730.14 1657
8731.03 1640
8731.91 1601
8732.79 1630
8733.67 1646
8734.55 1680
8735.44 1573
8736.32 1526
8737.20 1551
8738.08 1580
8738.97 1557
8739.85 1651
8740.73 1559
8741.61 1545
8742.50 1566
8743.38 1565
8744.26 1607
8745.14 1500
8746.03 1514
8746.91 1545
8747.79 1519
8748.68 1536
8749.56 1546
8750.44 1519
8751.33 1515
8752.21 1546
8753.09 1539
8753.97 1498
8754.86 1551
8755.74 1551
8756.62 1547
8757.51 1532
8758.39 1547
8759.28 1552
8760.16 1530
8761.04 1512
8761.93 1515
8762.81 1564
8763.69 1564
8764.58 1551
8765.46 1612
8766.34 1597
8767.23 1568
8768.11 1553
8769.00 1491
8769.88 1561
8770.76 1497
8771.65 1480
8772.53 1477
8773.42 1452
8774.30 1435
8775.19 1451
8776.07 1470
8776.95 1528
8777.84 1614
8778.72 1692
8779.61 1791
8780.49 1854
8781.38 1973
8782.26 1974
8783.15 1904
8784.03 1847
8784.92 1802
8785.80 1666
8786.69 1625
8787.57 1531
8788.46 1466
8789.34 1440
8790.23 1348
8791.11 1336
8792.00 1311
8792.88 1271
8793.77 1261
8794.65 1223
8795.54 1233
8796.42 1227
8797.31 1226
8798.19 1226
8799.08 1163
8799.96 1192
8800.85 1156
8801.74 1137
8802.62 1157
8803.51 1144
8804.39 1162
8805.28 1132
8806.16 1142
8807.05 1115
8807.94 1124
8808.82 1081
8809.71 1086
8810.59 1121
8811.48 1052
8812.37 1064
8813.25 1092
8814.14 1116
8815.03 1091
8815.91 1071
8816.80 1097
8817.68 1110
8818.57 1134
8819.46 1132
8820.34 1140
8821.23 1110
8822.12 1095
8823.00 1060
8823.89 1052
8824.78 1045
8825.66 1069
8826.55 1045
8827.44 1042
8828.33 1031
8829.21 1034
8830.10 1033
8830.99 994
8831.87 984
8832.76 1003
8833.65 995
8834.54 1033
8835.42 1023
8836.31 1016
8837.20 1006
8838.08 1004
8838.97 1004
8839.86 989
8840.75 978
8841.64 1025
8842.52 1033
8843.41 1018
8844.30 1028
8845.19 1006
8846.07 1010
8846.96 1014
8847.85 996
8848.74 1001
8849.63 955
8850.51 960
8851.40 949
8852.29 951
8853.18 966
8854.07 952
8854.96 939
8855.84 966
8856.73 936
8857.62 934
8858.51 921
8859.40 952
8860.29 973
8861.17 950
8862.06 926
8862.95 900
8863.84 894
8864.73 883
8865.62 887
8866.51 895
8867.40 898
8868.29 869
8869.17 884
8870.06 877
8870.95 890
8871.84 859
8872.73 888
8873.62 863
8874.51 865
8875.40 838
8876.29 823
8877.18 824
8878.07 824
8878.96 821
8879.85 823
8880.74 841
8881.63 835
8882.51 813
8883.40 806
8884.29 799
8885.18 815
8886.07 793
8886.96 768
8887.85 809
8888.74 823
8889.63 823
8890.52 785
8891.41 767
8892.30 808
8893.19 793
8894.09 744
8894.98 783
8895.87 770
8896.76 797
8897.65 785
8898.54 786
8899.43 790
8900.32 785
8901.21 779
8902.10 786
8902.99 803
8903.88 779
8904.77 752
8905.66 746
8906.55 761
8907.44 775
8908.34 740
8909.23 780
8910.12 768
8911.01 771
8911.90 735
8912.79 758
8913.68 743
8914.57 751
8915.47 743
8916.36 772
8917.25 768
8918.14 730
8919.03 755
8919.92 743
8920.81 784
8921.71 774
8922.60 740
8923.49 758
8924.38 745
8925.27 751
8926.16 729
8927.06 720
8927.95 736
8928.84 730
8929.73 730
8930.62 721
8931.52 678
8932.41 684
8933.30 702
8934.19 727
8935.09 705
8935.98 718
8936.87 715
8937.76 718
8938.66 692
8939.55 709
8940.44 768
8941.33 727
8942.23 713
8943.12 718
8944.01 656
8944.90 697
8945.80 725
8946.69 726
8947.58 703
8948.48 648
8949.37 691
8950.26 688
8951.16 686
8952.05 677
8952.94 655
8953.84 648
8954.73 664
8955.62 690
8956.52 673
8957.41 690
8958.30 683
8959.20 668
8960.09 698
8960.98 693
8961.88 687
8962.77 663
8963.66 688
8964.56 684
8965.45 687
8966.35 737
8967.24 696
8968.13 688
8969.03 690
8969.92 686
8970.82 683
8971.71 684
8972.60 676
8973.50 685
8974.39 702
8975.29 700
8976.18 703
8977.08 693
8977.97 651
8978.87 680
8979.76 680
8980.65 673
8981.55 678
8982.44 681
8983.34 659
8984.23 658
8985.13 674
8986.02 701
8986.92 700
8987.81 693
8988.71 695
8989.60 678
8990.50 697
8991.39 684
8992.29 671
8993.18 671
8994.08 667
8994.97 677
8995.87 661
8996.76 679
8997.66 667
8998.56 648
8999.45 641
9000.35 639
9001.24 705
9002.14 657
9003.03 656
9003.93 658
9004.83 664
9005.72 672
9006.62 645
9007.51 655
9008.41 622
9009.31 636
9010.20 667
9011.10 649
9011.99 641
9012.89 656
9013.79 604
9014.68 647
9015.58 646
9016.48 644
9017.37 639
9018.27 641
9019.16 635
9020.06 638
9020.96 618
9021.85 646
9022.75 657
9023.65 659
9024.54 633
9025.44 652
9026.34 621
9027.24 633
9028.13 636
9029.03 649
9029.93 647
9030.82 673
9031.72 632
9032.62 649
9033.52 657
9034.41 652
9035.31 660
9036.21 658
9037.10 658
9038.00 664
9038.90 637
9039.80 687
9040.69 665
9041.59 682
9042.49 653
9043.39 630
9044.29 647
9045.18 635
9046.08 657
9046.98 656
9047.88 647
9048.78 647
9049.67 655
9050.57 658
9051.47 632
9052.37 674
9053.27 654
9054.16 682
9055.06 669
9055.96 658
9056.86 699
9057.76 681
9058.66 657
9059.55 670
9060.45 651
9061.35 680
9062.25 685
9063.15 674
9064.05 669
9064.95 686
9065.85 684
9066.74 684
9067.64 664
9068.54 657
9069.44 680
9070.34 662
9071.24 654
9072.14 657
9073.04 670
9073.94 633
9074.84 649
9075.74 655
9076.64 643
9077.53 638
9078.43 637
9079.33 688
9080.23 619
9081.13 647
9082.03 678
9082.93 681
9083.83 667
9084.73 674
9085.63 664
9086.53 675
9087.43 668
9088.33 660
9089.23 639
9090.13 656
9091.03 685
9091.93 678
9092.83 710
9093.73 648
9094.63 656
9095.53 677
9096.43 645
9097.33 662
9098.23 675
9099.13 661
9100.04 654
9100.94 687
9101.84 690
9102.74 666
9103.64 655
9104.54 656
9105.44 653
9106.34 642
9107.24 638
9108.14 644
9109.04 657
9109.94 660
9110.85 638
9111.75 621
9112.65 640
9113.55 653
9114.45 655
9115.35 634
9116.25 670
9117.15 663
9118.06 659
9118.96 655
9119.86 647
9120.76 659
9121.66 672
9122.56 696
9123.46 637
9124.37 673
9125.27 653
9126.17 662
9127.07 659
9127.97 690
9128.88 667
9129.78 651
9130.68 643
9131.58 636
9132.48 656
9133.39 702
9134.29 679
9135.19 680
9136.09 657
9137.00 654
9137.90 651
9138.80 673
9139.70 648
9140.61 646
9141.51 693
9142.41 694
9143.31 672
9144.22 673
9145.12 634
9146.02 630
9146.92 638
9147.83 659
9148.73 657
9149.63 687
9150.54 674
9151.44 650
9152.34 651
9153.25 671
9154.15 693
9155.05 681
9155.96 641
9156.86 640
9157.76 680
9158.67 691
9159.57 665
9160.47 668
9161.38 647
9162.28 672
9163.18 681
9164.09 670
9164.99 661
9165.90 709
9166.80 673
9167.70 666
9168.61 658
9169.51 650
9170.42 660
9171.32 670
9172.22 685
9173.13 663
9174.03 662
9174.94 675
9175.84 666
9176.74 644
9177.65 640
9178.55 678
9179.46 686
9180.36 673
9181.27 677
9182.17 648
9183.08 691
9183.98 700
9184.89 682
9185.79 691
9186.70 676
9187.60 683
9188.51 725
9189.41 734
9190.32 708
9191.22 689
9192.13 671
9193.03 731
9193.94 728
9194.84 678
9195.75 725
9196.65 765
9197.56 793
9198.46 761
9199.37 761
9200.27 765
9201.18 756
9202.08 776
9202.99 736
9203.90 757
9204.80 724
9205.71 743
9206.61 720
9207.52 699
9208.42 705
9209.33 687
9210.24 672
9211.14 687
9212.05 733
9212.95 715
9213.86 684
9214.77 687
9215.67 708
9216.58 740
9217.49 725
9218.39 691
9219.30 642
9220.21 692
9221.11 693
9222.02 698
9222.93 705
9223.83 674
9224.74 661
9225.65 670
9226.55 660
9227.46 652
9228.37 652
9229.27 664
9230.18 685
9231.09 633
9231.99 659
9232.90 661
9233.81 651
9234.72 676
9235.62 660
9236.53 681
9237.44 671
9238.34 663
9239.25 646
9240.16 653
9241.07 665
9241.97 667
9242.88 617
9243.79 630
9244.70 654
9245.61 676
9246.51 666
9247.42 644
9248.33 633
9249.24 633
9250.14 687
9251.05 654
9251.96 663
9252.87 651
9253.78 694
9254.69 661
9255.59 685
9256.50 663
9257.41 673
9258.32 667
9259.23 657
9260.14 640
9261.04 667
9261.95 687
9262.86 671
9263.77 672
9264.68 678
9265.59 677
9266.50 700
9267.40 673
9268.31 658
9269.22 683
9270.13 699
9271.04 675
9271.95 675
9272.86 660
9273.77 672
9274.68 721
9275.59 723
9276.49 683
9277.40 667
9278.31 688
9279.22 692
9280.13 677
9281.04 681
9281.95 687
9282.86 674
9283.77 705
9284.68 703
9285.59 648
9286.50 687
9287.41 678
9288.32 695
9289.23 644
9290.14 687
9291.05 669
9291.96 679
9292.87 679
9293.78 720
9294.69 735
9295.60 706
9296.51 708
9297.42 723
9298.33 746
9299.24 719
9300.15 730
9301.06 711
9301.97 709
9302.88 708
9303.79 728
9304.70 719
9305.61 714
9306.53 712
9307.44 715
9308.35 715
9309.26 696
9310.17 721
9311.08 733
9311.99 712
9312.90 716
9313.81 740
9314.72 723
9315.63 730
9316.55 711
9317.46 683
9318.37 680
9319.28 715
9320.19 693
9321.10 668
9322.01 679
9322.93 679
9323.84 728
9324.75 690
9325.66 683
9326.57 659
9327.48 690
9328.40 690
9329.31 682
9330.22 648
9331.13 684
9332.04 664
9332.96 692
9333.87 684
9334.78 677
9335.69 677
9336.60 693
9337.52 714
9338.43 704
9339.34 684
9340.25 707
9341.17 717
9342.08 725
9342.99 687
9343.90 674
9344.82 719
9345.73 733
9346.64 708
9347.55 692
9348.47 679
9349.38 692
9350.29 705
9351.21 700
9352.12 653
9353.03 702
9353.94 736
9354.86 709
9355.77 713
9356.68 718
9357.60 696
9358.51 712
9359.42 679
9360.34 694
9361.25 723
9362.16 709
9363.08 671
9363.99 702
9364.90 693
9365.82 715
9366.73 693
9367.65 709
9368.56 687
9369.47 693
9370.39 727
9371.30 683
9372.21 719
9373.13 716
9374.04 731
9374.96 705
9375.87 720
9376.79 715
9377.70 757
9378.61 708
9379.53 728
9380.44 748
9381.36 751
9382.27 728
9383.19 746
9384.10 736
9385.01 736
9385.93 742
9386.84 719
9387.76 754
9388.67 787
9389.59 762
9390.50 766
9391.42 778
9392.33 742
9393.25 787
9394.16 798
9395.08 773
9395.99 759
9396.91 777
9397.82 785
9398.74 773
9399.65 753
9400.57 694
9401.48 742
9402.40 749
9403.32 783
9404.23 768
9405.15 775
9406.06 807
9406.98 746
9407.89 762
9408.81 764
9409.73 764
9410.64 761
9411.56 719
9412.47 753
9413.39 784
9414.30 770
9415.22 755
9416.14 752
9417.05 787
9417.97 779
9418.89 756
9419.80 793
9420.72 772
9421.63 788
9422.55 783
9423.47 788
9424.38 792
9425.30 771
9426.22 761
9427.13 764
9428.05 766
9428.97 814
9429.88 790
9430.80 794
9431.72 776
9432.63 783
9433.55 811
9434.47 788
9435.38 783
9436.30 799
9437.22 813
9438.14 788
9439.05 828
9439.97 852
9440.89 849
9441.81 835
9442.72 853
9443.64 854
9444.56 836
9445.47 875
9446.39 842
9447.31 820
9448.23 849
9449.15 836
9450.06 842
9450.98 864
9451.90 890
9452.82 866
9453.73 865
9454.65 896
9455.57 872
9456.49 834
9457.41 867
9458.32 852
9459.24 861
9460.16 829
9461.08 824
9462.00 832
9462.92 822
9463.83 845
9464.75 835
9465.67 821
9466.59 832
9467.51 849
9468.43 849
9469.35 869
9470.26 890
9471.18 837
9472.10 855
9473.02 845
9473.94 877
9474.86 833
9475.78 837
9476.70 897
9477.62 870
9478.54 872
9479.45 919
9480.37 950
9481.29 932
9482.21 907
9483.13 921
9484.05 928
9484.97 914
9485.89 870
9486.81 870
9487.73 864
9488.65 889
9489.57 897
9490.49 852
9491.41 870
9492.33 870
9493.25 864
9494.17 876
9495.09 861
9496.01 909
9496.93 874
9497.85 852
9498.77 899
9499.69 900
9500.61 909
9501.53 909
9502.45 925
9503.37 914
9504.29 933
9505.21 912
9506.13 907
9507.05 903
9507.97 950
9508.89 975
9509.81 989
9510.73 929
9511.65 966
9512.57 997
9513.49 975
9514.42 981
9515.34 1000
9516.26 1013
9517.18 1031
9518.10 1072
9519.02 1112
9519.94 1110
9520.86 1117
9521.78 1137
9522.71 1140
9523.63 1175
9524.55 1140
9525.47 1111
9526.39 1081
9527.31 1081
9528.23 1080
9529.16 1097
9530.08 1049
9531.00 1009
9531.92 1034
9532.84 1029
9533.76 1030
9534.69 1018
9535.61 983
9536.53 1017
9537.45 1000
9538.37 1055
9539.30 1026
9540.22 996
9541.14 1042
9542.06 1029
9542.98 1044
9543.91 1026
9544.83 1057
9545.75 1041
9546.67 1028
9547.60 1088
9548.52 1037
9549.44 1028
9550.36 1036
9551.29 1069
9552.21 1078
9553.13 1055
9554.06 1052
9554.98 1067
9555.90 1067
9556.82 1073
9557.75 1116
9558.67 1118
9559.59 1100
9560.52 1098
9561.44 1100
9562.36 1132
9563.29 1080
9564.21 1082
9565.13 1114
9566.06 1107
9566.98 1115
9567.90 1087
9568.83 1127
9569.75 1137
9570.67 1075
9571.60 1131
9572.52 1151
9573.44 1126
9574.37 1140
9575.29 1184
9576.22 1175
9577.14 1192
9578.06 1210
9578.99 1200
9579.91 1210
9580.84 1207
9581.76 1184
9582.68 1215
9583.61 1175
9584.53 1142
9585.46 1158
9586.38 1136
9587.31 1124
9588.23 1153
9589.15 1195
9590.08 1216
9591.00 1191
9591.93 1189
9592.85 1220
9593.78 1201
9594.70 1225
9595.63 1220
9596.55 1261
9597.48 1264
9598.40 1277
9599.33 1296
9600.25 1311
9601.18 1287
9602.10 1306
9603.03 1309
9603.95 1293
9604.88 1291
9605.80 1276
9606.73 1283
9607.65 1294
9608.58 1294
9609.50 1274
9610.43 1265
9611.35 1274
9612.28 1282
9613.21 1285
9614.13 1305
9615.06 1301
9615.98 1299
9616.91 1313
9617.84 1357
9618.76 1272
9619.69 1319
9620.61 1315
9621.54 1313
9622.47 1346
9623.39 1379
9624.32 1340
9625.24 1347
9626.17 1326
9627.10 1344
9628.02 1374
9628.95 1457
9629.88 1419
9630.80 1405
9631.73 1418
9632.65 1450
9633.58 1437
9634.51 1466
9635.43 1486
9636.36 1493
9637.29 1489
9638.22 1545
9639.14 1618
9640.07 1615
9641.00 1621
9641.92 1655
9642.85 1676
9643.78 1704
9644.70 1676
9645.63 1661
9646.56 1679
9647.49 1676
9648.41 1701
9649.34 1670
9650.27 1652
9651.20 1617
9652.12 1653
9653.05 1590
9653.98 1623
9654.91 1577
9655.83 1534
9656.76 1622
9657.69 1633
9658.62 1553
9659.55 1535
9660.47 1548
9661.40 1561
9662.33 1614
9663.26 1577
9664.19 1559
9665.11 1577
9666.04 1673
9666.97 1613
9667.90 1622
9668.83 1637
9669.75 1664
9670.68 1663
9671.61 1711
9672.54 1739
9673.47 1704
9674.40 1740
9675.33 1762
9676.25 1748
9677.18 1715
9678.11 1718
9679.04 1764
9679.97 1780
9680.90 1751
9681.83 1798
9682.76 1800
9683.69 1774
9684.61 1805
9685.54 1831
9686.47 1776
9687.40 1796
9688.33 1841
9689.26 1814
9690.19 1751
9691.12 1762
9692.05 1785
9692.98 1809
9693.91 1902
9694.84 1951
9695.77 1966
9696.70 2056
9697.63 2071
9698.56 2149
9699.49 2135
9700.42 2157
9701.35 2118
9702.28 2104
9703.21 2003
9704.14 1945
9705.07 1889
9706.00 1848
9706.93 1809
9707.86 1810
9708.79 1830
9709.72 1938
9710.65 1960
9711.58 1943
9712.51 1961
9713.44 2007
9714.37 2055
9715.30 1995
9716.23 1986
9717.16 1991
9718.09 1923
9719.02 1872
9719.95 1783
9720.88 1702
9721.81 1639
9722.75 1613
9723.68 1586
9724.61 1531
9725.54 1481
9726.47 1465
9727.40 1494
9728.33 1439
9729.26 1489
9730.19 1474
9731.13 1441
9732.06 1482
9732.99 1442
9733.92 1488
9734.85 1503
9735.78 1415
9736.71 1370
9737.65 1368
9738.58 1385
9739.51 1340
9740.44 1321
9741.37 1370
9742.30 1332
9743.24 1335
9744.17 1336
9745.10 1312
9746.03 1320
9746.96 1294
9747.90 1333
9748.83 1298
9749.76 1227
9750.69 1227
9751.63 1269
9752.56 1256
9753.49 1224
9754.42 1202
9755.36 1185
9756.29 1229
9757.22 1259
9758.15 1241
9759.09 1178
9760.02 1178
9760.95 1180
9761.88 1179
9762.82 1217
9763.75 1263
9764.68 1260
9765.62 1188
9766.55 1275
9767.48 1220
9768.41 1193
9769.35 1222
9770.28 1259
9771.21 1245
9772.15 1282
9773.08 1286
9774.01 1248
9774.95 1185
9775.88 1235
9776.81 1237
9777.75 1225
9778.68 1295
9779.62 1256
9780.55 1242
9781.48 1247
9782.42 1249
9783.35 1272
9784.28 1247
9785.22 1191
9786.15 1203
9787.09 1218
9788.02 1154
9788.95 1163
9789.89 1137
9790.82 1144
9791.76 1159
9792.69 1148
9793.63 1122
9794.56 1161
9795.49 1188
9796.43 1168
9797.36 1209
9798.30 1180
9799.23 1152
9800.17 1119
9801.10 1099
9802.04 1094
9802.97 1073
9803.91 1103
9804.84 1041
9805.78 1033
9806.71 1039
9807.65 1021
9808.58 1017
9809.52 1029
9810.45 1015
9811.39 985
9812.32 967
9813.26 991
9814.19 1035
9815.13 988
9816.06 967
9817.00 993
9817.93 978
9818.87 943
9819.80 933
9820.74 978
9821.68 922
9822.61 931
9823.55 896
9824.48 942
9825.42 932
9826.35 940
9827.29 928
9828.23 883
9829.16 881
9830.10 905
9831.03 948
9831.97 916
9832.91 912
9833.84 917
9834.78 915
9835.72 891
9836.65 913
9837.59 913
9838.52 879
9839.46 950
9840.40 921
9841.33 925
9842.27 887
9843.21 890
9844.14 904
9845.08 948
9846.02 938
9846.95 952
9847.89 885
9848.83 894
9849.77 917
9850.70 941
9851.64 938
9852.58 918
9853.51 919
9854.45 898
9855.39 908
9856.33 891
9857.26 889
9858.20 894
9859.14 899
9860.08 927
9861.01 912
9861.95 859
9862.89 907
9863.83 877
9864.76 839
9865.70 849
9866.64 853
9867.58 898
9868.51 914
9869.45 868
9870.39 873
9871.33 868
9872.27 865
9873.20 856
9874.14 852
9875.08 893
9876.02 853
9876.96 846
9877.90 861
9878.83 834
9879.77 858
9880.71 865
9881.65 805
9882.59 830
9883.53 840
9884.47 809
9885.40 798
9886.34 799
9887.28 783
9888.22 793
9889.16 816
9890.10 808
9891.04 838
9891.98 823
9892.91 851
9893.85 818
9894.79 777
9895.73 809
9896.67 822
9897.61 785
9898.55 806
9899.49 802
9900.43 792
9901.37 808
9902.31 815
9903.25 827
9904.19 817
9905.13 794
9906.07 836
9907.01 824
9907.95 808
9908.89 835
9909.83 814
9910.77 827
9911.71 792
9912.65 786
9913.59 848
9914.53 817
9915.47 838
9916.41 824
9917.35 831
9918.29 853
9919.23 829
9920.17 870
9921.11 882
9922.05 920
9922.99 945
9923.93 989
9924.87 1066
9925.81 1073
9926.75 1088
9927.69 1026
9928.63 1033
9929.57 1068
9930.51 969
9931.45 920
9932.39 888
9933.34 894
9934.28 841
9935.22 834
9936.16 806
9937.10 801
9938.04 794
9938.98 803
9939.92 803
9940.87 785
9941.81 776
9942.75 792
9943.69 808
9944.63 793
9945.57 795
9946.51 844
9947.46 900
9948.40 866
9949.34 900
9950.28 904
9951.22 912
9952.16 901
9953.11 874
9954.05 862
9954.99 809
9955.93 790
9956.87 758
9957.82 776
9958.76 768
9959.70 767
9960.64 751
9961.59 778
9962.53 742
9963.47 731
9964.41 732
9965.35 732
9966.30 724
9967.24 716
9968.18 712
9969.13 706
9970.07 706
9971.01 713
9971.95 717
9972.90 696
9973.84 699
9974.78 685
9975.73 707
9976.67 688
9977.61 731
9978.55 727
9979.50 728
9980.44 722
9981.38 724
9982.33 717
9983.27 726
9984.21 738
9985.16 726
9986.10 724
9987.04 719
9987.99 673
9988.93 692
9989.88 727
9990.82 727
9991.76 716
9992.71 711
9993.65 732
9994.59 720
9995.54 710
9996.48 742
9997.43 692
9998.37 696
9999.31 713
10000.26 719
10001.20 678
10002.15 702
10003.09 698
10004.04 675
10004.98 722
10005.92 700
10006.87 698
10007.81 696
10008.76 708
10009.70 717
10010.65 699
10011.59 712
10012.54 692
10013.48 684
10014.43 684
10015.37 684
10016.32 687
10017.26 670
10018.21 686
10019.15 700
10020.10 705
10021.04 724
10021.99 709
10022.93 687
10023.88 701
10024.82 672
10025.77 712
10026.71 690
10027.66 696
10028.60 695
10029.55 681
10030.49 658
10031.44 661
10032.39 682
10033.33 705
10034.28 666
10035.22 677
10036.17 659
10037.11 679
10038.06 685
10039.01 684
10039.95 702
10040.90 690
10041.84 665
10042.79 663
10043.74 681
10044.68 669
10045.63 679
10046.58 684
10047.52 656
10048.47 646
10049.41 640
10050.36 645
10051.31 624
10052.25 625
10053.20 666
10054.15 691
10055.09 665
10056.04 666
10056.99 655
10057.93 649
10058.88 638
10059.83 650
10060.78 627
10061.72 638
10062.67 650
10063.62 661
10064.56 683
10065.51 648
10066.46 604
10067.41 659
10068.35 673
10069.30 614
10070.25 645
10071.20 629
10072.14 632
10073.09 641
10074.04 603
10074.99 664
10075.93 661
10076.88 647
10077.83 653
10078.78 624
10079.72 616
10080.67 622
10081.62 652
10082.57 629
10083.52 612
10084.46 596
10085.41 623
10086.36 676
10087.31 673
10088.26 615
10089.21 618
10090.15 614
10091.10 599
10092.05 592
10093.00 620
10093.95 667
10094.90 685
10095.85 666
10096.79 636
10097.74 654
10098.69 643
10099.64 626
10100.59 604
10101.54 640
10102.49 642
10103.44 625
10104.39 626
10105.33 601
10106.28 621
10107.23 669
10108.18 651
10109.13 663
10110.08 644
10111.03 667
10111.98 623
10112.93 642
10113.88 658
10114.83 651
10115.78 647
10116.73 631
10117.68 648
10118.63 642
10119.58 613
10120.53 663
10121.48 665
10122.43 625
10123.38 620
10124.33 631
10125.28 675
10126.23 640
10127.18 643
10128.13 665
10129.08 663
10130.03 665
10130.98 681
10131.93 667
10132.88 641
10133.83 650
10134.78 646
10135.73 679
10136.68 661
10137.63 679
10138.58 648
10139.53 662
10140.48 667
10141.43 660
10142.38 664
10143.33 667
10144.29 686
10145.24 667
10146.19 702
10147.14 681
10148.09 660
10149.04 656
10149.99 677
10150.94 689
10151.89 657
10152.85 662
10153.80 706
10154.75 660
10155.70 689
10156.65 641
10157.60 672
10158.55 699
10159.51 701
10160.46 682
10161.41 692
10162.36 679
10163.31 716
10164.26 692
10165.22 697
10166.17 727
10167.12 683
10168.07 679
10169.02 696
10169.98 703
10170.93 738
10171.88 716
10172.83 700
10173.79 732
10174.74 742
10175.69 768
10176.64 738
10177.60 759
10178.55 749
10179.50 767
10180.45 748
10181.41 766
10182.36 719
10183.31 734
10184.26 764
10185.22 702
10186.17 759
10187.12 745
10188.08 742
10189.03 738
10189.98 749
10190.93 770
10191.89 756
10192.84 759
10193.79 747
10194.75 756
10195.70 764
10196.65 763
10197.61 762
10198.56 773
10199.51 747
10200.47 783
10201.42 766
10202.38 779
10203.33 775
10204.28 804
10205.24 799
10206.19 824
10207.14 805
10208.10 821
10209.05 821
10210.01 842
10210.96 803
10211.91 812
10212.87 792
10213.82 763
10214.78 773
10215.73 767
10216.69 743
10217.64 731
10218.59 758
10219.55 781
10220.50 756
10221.46 749
10222.41 754
10223.37 749
10224.32 748
10225.28 722
10226.23 716
10227.19 739
10228.14 784
10229.10 818
10230.05 776
10231.01 829
10231.96 882
10232.92 871
10233.87 903
10234.83 944
10235.78 982
10236.74 960
10237.69 924
10238.65 935
10239.60 907
10240.56 908
10241.51 855
10242.47 837
10243.42 804
10244.38 786
10245.34 760
10246.29 726
10247.25 736
10248.20 718
10249.16 718
10250.11 794
10251.07 720
10252.03 669
10252.98 690
10253.94 724
10254.89 732
10255.85 698
10256.81 682
10257.76 699
10258.72 696
10259.68 677
10260.63 686
10261.59 669
10262.55 689
10263.50 697
10264.46 692
10265.41 720
10266.37 685
10267.33 708
10268.28 692
10269.24 714
10270.20 649
10271.16 674
10272.11 667
10273.07 675
10274.03 672
10274.98 665
10275.94 675
10276.90 643
10277.85 663
10278.81 669
10279.77 660
10280.73 675
10281.68 653
10282.64 656
10283.60 632
10284.56 636
10285.51 655
10286.47 657
10287.43 661
10288.39 634
10289.34 659
10290.30 672
10291.26 674
10292.22 672
10293.18 678
10294.13 689
10295.09 714
10296.05 687
10297.01 677
10297.97 685
10298.92 703
10299.88 672
10300.84 670
10301.80 673
10302.76 660
10303.72 688
10304.67 677
10305.63 655
10306.59 658
10307.55 698
10308.51 665
10309.47 643
10310.43 664
10311.38 679
10312.34 675
10313.30 664
10314.26 672
10315.22 706
10316.18 658
10317.14 678
10318.10 645
10319.06 664
10320.01 626
10320.97 682
10321.93 683
10322.89 662
10323.85 641
10324.81 673
10325.77 711
10326.73 685
10327.69 687
10328.65 689
10329.61 690
10330.57 714
10331.53 665
10332.49 702
10333.45 667
10334.41 646
10335.37 673
10336.33 668
10337.29 632
10338.25 602
10339.21 609
10340.17 614
10341.13 639
10342.09 647
10343.05 619
10344.01 635
10344.97 678
10345.93 639
10346.89 665
10347.85 626
10348.81 623
10349.77 664
10350.73 642
10351.69 627
10352.65 621
10353.61 648
10354.57 621
10355.53 642
10356.49 626
10357.46 622
10358.42 617
10359.38 606
10360.34 602
10361.30 620
10362.26 604
10363.22 633
10364.18 621
10365.14 607
10366.11 598
10367.07 588
10368.03 622
10368.99 628
10369.95 620
10370.91 617
10371.87 588
10372.84 629
10373.80 615
10374.76 608
10375.72 587
10376.68 588
10377.64 570
10378.61 589
10379.57 591
10380.53 593
10381.49 571
10382.45 613
10383.42 599
10384.38 605
10385.34 577
10386.30 569
10387.27 595
10388.23 588
10389.19 584
10390.15 612
10391.11 625
10392.08 614
10393.04 561
10394.00 556
10394.96 555
10395.93 565
10396.89 584
10397.85 574
10398.82 571
10399.78 588
10400.74 608
10401.70 605
10402.67 606
10403.63 609
10404.59 595
10405.56 589
10406.52 578
10407.48 580
10408.45 596
10409.41 581
10410.37 568
10411.34 604
10412.30 596
10413.26 582
10414.23 621
10415.19 635
10416.15 613
10417.12 610
10418.08 623
10419.04 635
10420.01 647
10420.97 617
10421.94 612
10422.90 643
10423.86 632
10424.83 604
10425.79 610
10426.76 591
10427.72 587
10428.68 590
10429.65 580
10430.61 584
10431.58 624
10432.54 603
10433.51 583
10434.47 596
10435.44 566
10436.40 587
10437.36 551
10438.33 556
10439.29 577
10440.26 582
10441.22 576
10442.19 563
10443.15 616
10444.12 562
10445.08 560
10446.05 571
10447.01 567
10447.98 574
10448.94 588
10449.91 599
10450.87 576
10451.84 617
10452.80 556
10453.77 548
10454.73 597
10455.70 581
10456.67 580
10457.63 593
10458.60 581
10459.56 582
10460.53 600
10461.49 600
10462.46 597
10463.43 597
10464.39 607
10465.36 563
10466.32 575
10467.29 617
10468.25 577
10469.22 578
10470.19 586
10471.15 586
10472.12 598
10473.09 591
10474.05 604
10475.02 609
10475.98 660
10476.95 609
10477.92 624
10478.88 594
10479.85 608
10480.82 619
10481.78 626
10482.75 637
10483.72 631
10484.68 626
10485.65 646
10486.62 628
10487.58 580
10488.55 609
10489.52 612
10490.49 586
10491.45 580
10492.42 604
10493.39 611
10494.35 604
10495.32 595
10496.29 593
10497.26 605
10498.22 604
10499.19 621
10500.16 631
10501.13 614
10502.09 615
10503.06 603
10504.03 601
10505.00 623
10505.96 600
10506.93 584
10507.90 557
10508.87 593
10509.84 576
10510.80 601
10511.77 609
10512.74 601
10513.71 607
10514.68 624
10515.64 591
10516.61 587
10517.58 588
10518.55 569
10519.52 614
10520.49 602
10521.45 603
10522.42 600
10523.39 590
10524.36 609
10525.33 598
10526.30 588
10527.27 616
10528.23 628
10529.20 600
10530.17 616
10531.14 616
10532.11 606
10533.08 618
10534.05 602
10535.02 628
10535.99 634
10536.96 642
10537.93 628
10538.89 637
10539.86 597
10540.83 586
10541.80 590
10542.77 595
10543.74 614
10544.71 615
10545.68 613
10546.65 625
10547.62 628
10548.59 632
10549.56 600
10550.53 615
10551.50 637
10552.47 625
10553.44 619
10554.41 630
10555.38 609
10556.35 568
10557.32 612
10558.29 620
10559.26 665
10560.23 675
10561.20 679
10562.17 681
10563.14 680
10564.11 669
10565.08 648
10566.05 639
10567.02 619
10567.99 661
10568.96 632
10569.93 674
10570.91 663
10571.88 656
10572.85 672
10573.82 640
10574.79 601
10575.76 624
10576.73 617
10577.70 604
10578.67 604
10579.64 656
10580.62 652
10581.59 675
10582.56 653
10583.53 618
10584.50 646
10585.47 658
10586.44 619
10587.42 671
10588.39 703
10589.36 680
10590.33 661
10591.30 646
10592.27 659
10593.25 661
10594.22 684
10595.19 662
10596.16 662
10597.13 647
10598.10 677
10599.08 655
10600.05 670
10601.02 644
10601.99 679
10602.97 653
10603.94 707
10604.91 725
10605.88 717
10606.85 747
10607.83 727
10608.80 773
10609.77 739
10610.74 761
10611.72 777
10612.69 786
10613.66 753
10614.64 732
10615.61 722
10616.58 707
10617.55 694
10618.53 687
10619.50 649
10620.47 664
10621.45 637
10622.42 659
10623.39 624
10624.37 647
10625.34 633
10626.31 634
10627.29 638
10628.26 644
10629.23 640
10630.21 652
10631.18 657
10632.15 645
10633.13 659
10634.10 652
10635.07 683
10636.05 687
10637.02 668
10638.00 704
10638.97 710
10639.94 711
10640.92 696
10641.89 713
10642.87 690
10643.84 670
10644.81 663
10645.79 641
10646.76 665
10647.74 661
10648.71 645
10649.68 651
10650.66 605
10651.63 623
10652.61 613
10653.58 640
10654.56 645
10655.53 642
10656.51 621
10657.48 609
10658.46 602
10659.43 592
10660.41 582
10661.38 564
10662.36 596
10663.33 595
10664.31 579
10665.28 567
10666.26 607
10667.23 593
10668.21 620
10669.18 601
10670.16 635
10671.13 604
10672.11 636
10673.08 610
10674.06 588
10675.03 608
10676.01 630
10676.99 616
10677.96 635
10678.94 596
10679.91 611
10680.89 604
10681.86 627
10682.84 641
10683.82 582
10684.79 620
10685.77 612
10686.74 629
10687.72 629
10688.70 615
10689.67 618
10690.65 623
10691.63 627
10692.60 620
10693.58 631
10694.55 605
10695.53 595
10696.51 634
10697.48 607
10698.46 570
10699.44 581
10700.41 593
10701.39 616
10702.37 607
10703.34 575
10704.32 579
10705.30 573
10706.27 616
10707.25 603
10708.23 603
10709.21 581
10710.18 583
10711.16 601
10712.14 569
10713.11 593
10714.09 601
10715.07 594
10716.05 601
10717.02 597
10718.00 610
10718.98 612
10719.96 607
10720.93 616
10721.91 598
10722.89 584
10723.87 594
10724.85 619
10725.82 607
10726.80 593
10727.78 590
10728.76 589
10729.74 616
10730.71 592
10731.69 616
10732.67 587
10733.65 611
10734.63 626
10735.60 619
10736.58 595
10737.56 597
10738.54 603
10739.52 582
10740.50 599
10741.48 613
10742.45 626
10743.43 606
10744.41 595
10745.39 599
10746.37 615
10747.35 595
10748.33 591
10749.31 608
10750.28 601
10751.26 602
10752.24 617
10753.22 606
10754.20 590
10755.18 623
10756.16 597
10757.14 611
10758.12 628
10759.10 641
10760.08 638
10761.06 642
10762.04 605
10763.01 595
10763.99 634
10764.97 602
10765.95 595
10766.93 595
10767.91 628
10768.89 638
10769.87 612
10770.85 623
10771.83 599
10772.81 622
10773.79 633
10774.77 632
10775.75 601
10776.73 621
10777.71 600
10778.69 642
10779.67 661
10780.65 635
10781.63 630
10782.62 623
10783.60 614
10784.58 636
10785.56 616
10786.54 630
10787.52 617
10788.50 630
10789.48 621
10790.46 632
10791.44 633
10792.42 610
10793.40 617
10794.38 643
10795.37 650
10796.35 617
10797.33 648
10798.31 648
10799.29 632
10800.27 646
10801.25 630
10802.23 655
10803.21 638
10804.20 643
10805.18 629
10806.16 641
10807.14 627
10808.12 628
10809.10 638
10810.09 652
10811.07 651
10812.05 662
10813.03 668
10814.01 668
10815.00 698
10815.98 660
10816.96 660
10817.94 673
10818.92 691
10819.91 681
10820.89 677
10821.87 689
10822.85 694
10823.83 696
10824.82 644
10825.80 674
10826.78 636
10827.76 665
10828.75 694
10829.73 682
10830.71 676
10831.69 733
10832.68 728
10833.66 702
10834.64 681
10835.63 684
10836.61 702
10837.59 692
10838.57 691
10839.56 717
10840.54 725
10841.52 740
10842.51 709
10843.49 725
10844.47 736
10845.46 762
10846.44 743
10847.42 736
10848.41 730
10849.39 698
10850.37 737
10851.36 750
10852.34 757
10853.32 762
10854.31 754
10855.29 764
10856.28 753
10857.26 753
10858.24 796
10859.23 773
10860.21 790
10861.20 792
10862.18 804
10863.16 775
10864.15 781
10865.13 787
10866.12 764
10867.10 749
10868.08 789
10869.07 781
10870.05 759
10871.04 770
10872.02 790
10873.01 770
10873.99 757
10874.98 796
10875.96 819
10876.95 797
10877.93 781
10878.92 797
10879.90 787
10880.89 834
10881.87 829
10882.86 800
10883.84 796
10884.83 805
10885.81 823
10886.80 845
10887.78 833
10888.77 809
10889.75 825
10890.74 827
10891.72 843
10892.71 844
10893.69 844
10894.68 844
10895.66 872
10896.65 893
10897.64 869
10898.62 896
10899.61 898
10900.59 858
10901.58 876
10902.56 847
10903.55 867
10904.54 904
10905.52 889
10906.51 858
10907.49 872
10908.48 933
10909.47 920
10910.45 941
10911.44 908
10912.43 970
10913.41 950
10914.40 953
10915.39 978
10916.37 961
10917.36 915
10918.35 952
10919.33 1006
10920.32 1013
10921.31 949
10922.29 993
10923.28 1015
10924.27 978
10925.25 987
10926.24 960
10927.23 991
10928.21 977
10929.20 1028
10930.19 1052
10931.18 1014
10932.16 1029
10933.15 1050
10934.14 1013
10935.12 1021
10936.11 1021
10937.10 1025
10938.09 996
10939.07 1026
10940.06 1117
10941.05 1078
10942.04 1085
10943.02 1074
10944.01 1076
10945.00 1084
10945.99 1084
10946.98 1124
10947.96 1163
10948.95 1168
10949.94 1183
10950.93 1191
10951.92 1226
10952.90 1258
10953.89 1282
10954.88 1312
10955.87 1359
10956.86 1393
10957.85 1440
10958.83 1406
10959.82 1401
10960.81 1393
10961.80 1398
10962.79 1353
10963.78 1312
10964.77 1270
10965.75 1270
10966.74 1202
10967.73 1195
10968.72 1158
10969.71 1164
10970.70 1089
10971.69 1096
10972.68 1100
10973.67 1086
10974.66 1117
10975.64 1111
10976.63 1087
10977.62 1104
10978.61 1122
10979.60 1128
10980.59 1110
10981.58 1209
10982.57 1155
10983.56 1133
10984.55 1173
10985.54 1157
10986.53 1164
10987.52 1193
10988.51 1182
10989.50 1230
10990.49 1203
10991.48 1278
10992.47 1311
10993.46 1352
10994.45 1422
10995.44 1476
10996.43 1613
10997.42 1636
10998.41 1681
10999.40 1702
11000.39 1652
11001.38 1651
11002.37 1638
11003.36 1609
11004.35 1521
11005.34 1425
11006.33 1339
11007.32 1293
11008.31 1222
11009.30 1207
11010.30 1126
11011.29 1062
11012.28 1055
11013.27 1014
11014.26 976
11015.25 950
11016.24 965
11017.23 952
11018.22 977
11019.21 950
11020.21 965
11021.20 934
11022.19 925
11023.18 958
11024.17 957
11025.16 974
11026.15 921
11027.14 917
11028.14 882
11029.13 927
11030.12 928
11031.11 954
11032.10 950
11033.09 914
11034.09 936
11035.08 951
11036.07 933
11037.06 934
11038.05 949
11039.05 945
11040.04 918
11041.03 946
11042.02 919
11043.02 908
11044.01 935
11045.00 881
11045.99 850
11046.98 889
11047.98 900
11048.97 874
11049.96 907
11050.95 898
11051.95 843
11052.94 878
11053.93 877
11054.93 845
11055.92 842
11056.91 886
11057.90 860
11058.90 851
11059.89 859
11060.88 828
11061.88 853
11062.87 884
11063.86 845
11064.86 876
11065.85 851
11066.84 850
11067.84 852
11068.83 868
11069.82 886
11070.82 828
11071.81 841
11072.80 864
11073.80 880
11074.79 855
11075.78 845
11076.78 850
11077.77 885
11078.77 845
11079.76 828
11080.75 850
11081.75 843
11082.74 862
11083.74 838
11084.73 827
11085.72 832
11086.72 815
11087.71 810
11088.71 828
11089.70 824
11090.70 830
11091.69 828
11092.68 791
11093.68 766
11094.67 806
11095.67 784
11096.66 791
11097.66 777
11098.65 773
11099.65 788
11100.64 789
11101.64 750
11102.63 792
11103.63 789
11104.62 752
11105.62 777
11106.61 776
11107.61 771
11108.60 767
11109.60 779
11110.59 781
11111.59 775
11112.58 773
11113.58 764
11114.57 760
11115.57 757
11116.56 748
11117.56 746
11118.56 742
11119.55 715
11120.55 734
11121.54 737
11122.54 733
11123.54 713
11124.53 708
11125.53 734
11126.52 726
11127.52 734
11128.51 742
11129.51 731
11130.51 731
11131.50 763
11132.50 744
11133.50 720
11134.49 679
11135.49 724
11136.49 736
11137.48 698
11138.48 698
11139.47 740
11140.47 774
11141.47 759
11142.46 733
11143.46 760
11144.46 733
11145.46 707
11146.45 694
11147.45 708
11148.45 704
11149.44 710
11150.44 702
11151.44 738
11152.43 728
11153.43 699
11154.43 687
11155.43 692
11156.42 719
11157.42 713
11158.42 692
11159.42 727
11160.41 713
11161.41 658
11162.41 663
11163.41 678
11164.40 708
11165.40 680
11166.40 702
11167.40 685
11168.39 714
11169.39 674
11170.39 678
11171.39 668
11172.39 701
11173.38 687
11174.38 676
11175.38 696
11176.38 708
11177.38 685
11178.38 683
11179.37 661
11180.37 665
11181.37 664
11182.37 686
11183.37 691
11184.37 675
11185.37 663
11186.36 669
11187.36 706
11188.36 682
11189.36 673
11190.36 705
11191.36 727
11192.36 719
11193.36 673
11194.36 678
11195.35 679
11196.35 670
11197.35 673
11198.35 681
11199.35 692
11200.35 688
11201.35 689
11202.35 681
11203.35 704
11204.35 687
11205.35 683
11206.35 697
11207.35 704
11208.35 702
11209.35 697
11210.35 705
11211.35 711
11212.35 700
11213.35 710
11214.35 690
11215.34 705
11216.35 714
11217.35 725
11218.35 716
11219.35 707
11220.35 676
11221.35 688
11222.35 719
11223.35 688
11224.35 696
11225.35 703
11226.35 711
11227.35 700
11228.35 687
11229.35 701
11230.35 726
11231.35 737
11232.35 706
11233.35 692
11234.35 735
11235.35 718
11236.35 741
11237.36 746
11238.36 717
11239.36 710
11240.36 697
11241.36 719
11242.36 701
11243.36 717
11244.36 749
11245.36 733
11246.37 748
11247.37 707
11248.37 715
11249.37 737
11250.37 725
11251.37 709
11252.38 764
11253.38 716
11254.38 743
11255.38 759
11256.38 717
11257.38 735
11258.39 735
11259.39 725
11260.39 749
11261.39 750
11262.39 755
11263.40 756
11264.40 773
11265.40 792
11266.40 763
11267.40 788
11268.41 778
11269.41 769
11270.41 766
11271.41 772
11272.42 806
11273.42 824
11274.42 820
11275.42 816
11276.43 810
11277.43 809
11278.43 787
11279.44 801
11280.44 766
11281.44 767
11282.44 780
11283.45 753
11284.45 770
11285.45 738
11286.46 766
11287.46 756
11288.46 760
11289.47 753
11290.47 744
11291.47 738
11292.48 737
11293.48 730
11294.48 700
11295.49 772
11296.49 786
11297.49 723
11298.50 714
11299.50 729
11300.51 747
11301.51 740
11302.51 743
11303.52 727
11304.52 759
11305.53 742
11306.53 703
11307.53 735
11308.54 759
11309.54 753
11310.55 751
11311.55 742
11312.55 746
11313.56 748
11314.56 765
11315.57 739
11316.57 740
11317.58 796
11318.58 802
11319.59 795
11320.59 756
11321.59 735
11322.60 780
11323.60 772
11324.61 750
11325.61 759
11326.62 768
11327.62 749
11328.63 762
11329.63 750
11330.64 716
11331.64 741
11332.65 786
11333.65 782
11334.66 805
11335.67 760
11336.67 751
11337.68 775
11338.68 817
11339.69 807
11340.69 823
11341.70 815
11342.70 822
11343.71 809
11344.72 827
11345.72 831
11346.73 772
11347.73 772
11348.74 798
11349.74 762
11350.75 760
11351.76 756
11352.76 758
11353.77 761
11354.78 758
11355.78 748
11356.79 764
11357.79 744
11358.80 774
11359.81 776
11360.81 768
11361.82 763
11362.83 787
11363.83 773
11364.84 786
11365.85 761
11366.85 746
11367.86 764
11368.87 797
11369.87 764
11370.88 742
11371.89 716
11372.89 740
11373.90 759
11374.91 734
11375.92 739
11376.92 764
11377.93 744
11378.94 747
11379.94 713
11380.95 743
11381.96 752
11382.97 765
11383.97 747
11384.98 741
11385.99 770
11387.00 794
11388.00 764
11389.01 752
11390.02 780
11391.03 793
11392.04 761
11393.04 742
11394.05 745
11395.06 758
11396.07 758
11397.08 748
11398.08 754
11399.09 790
11400.10 774
11401.11 800
11402.12 797
11403.12 789
11404.13 776
11405.14 758
11406.15 790
11407.16 766
11408.17 805
11409.18 816
11410.18 797
11411.19 788
11412.20 808
11413.21 811
11414.22 785
11415.23 778
11416.24 750
11417.25 780
11418.25 818
11419.26 806
11420.27 774
11421.28 791
11422.29 810
11423.30 817
11424.31 802
11425.32 784
11426.33 779
11427.34 805
11428.35 851
11429.36 856
11430.37 833
11431.38 815
11432.39 810
11433.39 826
11434.40 810
11435.41 828
11436.42 790
11437.43 813
11438.44 809
11439.45 801
11440.46 804
11441.47 841
11442.48 855
11443.49 840
11444.50 851
11445.51 867
11446.52 828
11447.53 830
11448.55 829
11449.56 852
11450.57 855
11451.58 867
11452.59 868
11453.60 862
11454.61 856
11455.62 883
11456.63 843
11457.64 840
11458.65 869
11459.66 855
11460.67 893
11461.68 864
11462.69 867
11463.71 868
11464.72 862
11465.73 893
11466.74 865
11467.75 900
11468.76 898
11469.77 897
11470.78 880
11471.80 919
11472.81 915
11473.82 890
11474.83 879
11475.84 894
11476.85 918
11477.86 933
11478.88 949
11479.89 941
11480.90 909
11481.91 927
11482.92 958
11483.93 974
11484.95 1000
11485.96 982
11486.97 969
11487.98 949
11489.00 981
11490.01 992
11491.02 983
11492.03 994
11493.04 986
11494.06 1024
11495.07 1041
11496.08 1034
11497.09 1054
11498.11 1082
11499.12 1064
11500.13 1078
11501.14 1069
11502.16 1027
11503.17 1067
11504.18 1120
11505.20 1131
11506.21 1129
11507.22 1151
11508.23 1161
11509.25 1161
11510.26 1177
11511.27 1218
11512.29 1189
11513.30 1256
11514.31 1261
11515.33 1254
11516.34 1280
11517.35 1315
11518.37 1349
11519.38 1388
11520.39 1407
11521.41 1460
11522.42 1461
11523.43 1461
11524.45 1493
11525.46 1511
11526.47 1572
11527.49 1574
11528.50 1641
11529.52 1683
11530.53 1761
11531.54 1846
11532.56 1984
11533.57 2067
11534.59 2196
11535.60 2342
11536.62 2427
11537.63 2579
11538.64 2578
11539.66 2630
11540.67 2664
11541.69 2589
11542.70 2425
11543.72 2294
11544.73 2176
11545.75 2008
11546.76 1885
11547.77 1713
11548.79 1615
11549.80 1569
11550.82 1443
11551.83 1408
11552.85 1341
11553.86 1262
11554.88 1230
11555.89 1210
11556.91 1151
11557.92 1141
11558.94 1155
11559.95 1124
11560.97 1123
11561.99 1109
11563.00 1085
11564.02 1085
11565.03 1082
11566.05 1099
11567.06 1117
11568.08 1089
11569.09 1111
11570.11 1103
11571.13 1099
11572.14 1155
11573.16 1112
11574.17 1096
11575.19 1087
11576.20 1096
11577.22 1087
11578.24 1071
11579.25 1111
11580.27 1118
11581.29 1076
11582.30 1084
11583.32 1104
11584.33 1076
11585.35 1020
11586.37 1062
11587.38 1064
11588.40 1074
11589.42 1042
11590.43 1050
11591.45 1084
11592.47 1166
11593.48 1151
11594.50 1174
11595.52 1199
11596.53 1209
11597.55 1261
11598.57 1279
11599.58 1288
11600.60 1269
11601.62 1273
11602.64 1278
11603.65 1283
11604.67 1207
11605.69 1190
11606.70 1191
11607.72 1130
11608.74 1110
11609.76 1111
11610.77 1096
11611.79 1132
11612.81 1082
11613.83 1084
11614.84 1073
11615.86 1090
11616.88 1139
11617.90 1120
11618.92 1122
11619.93 1116
11620.95 1162
11621.97 1121
11622.99 1094
11624.01 1078
11625.02 1083
11626.04 1069
11627.06 1040
11628.08 1066
11629.10 1083
11630.11 1033
11631.13 1028
11632.15 1041
11633.17 1015
11634.19 1038
11635.21 1034
11636.23 1008
11637.24 1008
11638.26 1006
11639.28 974
11640.30 953
11641.32 963
11642.34 958
11643.36 932
11644.38 950
11645.39 916
11646.41 920
11647.43 952
11648.45 908
11649.47 907
11650.49 932
11651.51 895
11652.53 937
11653.55 893
11654.57 896
11655.59 862
11656.61 867
11657.63 901
11658.65 879
11659.67 883
11660.69 876
11661.70 863
11662.72 859
11663.74 857
11664.76 852
11665.78 840
11666.80 829
11667.82 844
11668.84 818
11669.86 795
11670.88 813
11671.90 840
11672.92 819
11673.95 790
11674.97 827
11675.99 812
11677.01 812
11678.03 790
11679.05 795
11680.07 804
11681.09 792
11682.11 826
11683.13 812
11684.15 798
11685.17 808
11686.19 823
11687.21 783
11688.23 786
11689.25 787
11690.28 796
11691.30 799
11692.32 760
11693.34 742
11694.36 697
11695.38 776
11696.40 735
11697.42 767
11698.44 762
11699.47 717
11700.49 789
11701.51 761
11702.53 756
11703.55 782
11704.57 768
11705.60 745
11706.62 727
11707.64 743
11708.66 735
11709.68 738
11710.70 758
11711.73 739
11712.75 723
11713.77 742
11714.79 718
11715.81 727
11716.84 725
11717.86 726
11718.88 685
11719.90 698
11720.92 724
11721.95 723
11722.97 696
11723.99 685
11725.01 681
11726.04 702
11727.06 706
11728.08 718
11729.11 698
11730.13 711
11731.15 676
11732.17 725
11733.20 735
11734.22 744
11735.24 707
11736.26 670
11737.29 692
11738.31 731
11739.33 700
11740.36 706
11741.38 669
11742.40 680
11743.43 687
11744.45 704
11745.47 696
11746.50 694
11747.52 695
11748.54 672
11749.57 675
11750.59 677
11751.62 655
11752.64 655
11753.66 668
11754.69 668
11755.71 653
11756.73 656
11757.76 699
11758.78 662
11759.81 655
11760.83 677
11761.85 638
11762.88 653
11763.90 659
11764.93 675
11765.95 680
11766.98 675
11768.00 680
11769.02 662
11770.05 664
11771.07 660
11772.10 686
11773.12 672
11774.15 638
11775.17 664
11776.20 654
11777.22 648
11778.25 640
11779.27 670
11780.30 659
11781.32 691
11782.35 666
11783.37 645
11784.40 646
11785.42 668
11786.45 694
11787.47 677
11788.50 672
11789.52 688
11790.55 705
11791.57 706
11792.60 663
11793.62 665
11794.65 661
11795.67 687
11796.70 657
11797.73 667
11798.75 675
11799.78 682
11800.80 714
11801.83 708
11802.85 690
11803.88 667
11804.91 651
11805.93 667
11806.96 692
11807.98 677
11809.01 649
11810.04 685
11811.06 732
11812.09 676
11813.12 669
11814.14 718
11815.17 709
11816.19 721
11817.22 696
11818.25 703
11819.27 701
11820.30 698
11821.33 705
11822.35 696
11823.38 706
11824.41 751
11825.44 711
11826.46 727
11827.49 756
11828.52 746
11829.54 718
11830.57 738
11831.60 711
11832.62 758
11833.65 727
11834.68 737
11835.71 715
11836.73 681
11837.76 723
11838.79 747
11839.82 708
11840.84 766
11841.87 752
11842.90 776
11843.93 738
11844.95 742
11845.98 736
11847.01 747
11848.04 774
11849.07 776
11850.09 754
11851.12 777
11852.15 761
11853.18 795
11854.21 782
11855.23 819
11856.26 805
11857.29 768
11858.32 809
11859.35 805
11860.38 802
11861.40 773
11862.43 799
11863.46 814
11864.49 816
11865.52 831
11866.55 787
11867.58 792
11868.60 819
11869.63 811
11870.66 799
11871.69 790
11872.72 822
11873.75 830
11874.78 830
11875.81 829
11876.84 834
11877.86 825
11878.89 835
11879.92 836
11880.95 814
11881.98 820
11883.01 846
11884.04 873
11885.07 867
11886.10 888
11887.13 863
11888.16 917
11889.19 910
11890.22 965
11891.25 915
11892.28 940
11893.31 898
11894.34 954
11895.37 932
11896.40 979
11897.43 966
11898.46 1044
11899.49 1074
11900.52 1096
11901.55 1072
11902.58 1138
11903.61 1127
11904.64 1132
11905.67 1128
11906.70 1119
11907.73 1117
11908.76 1092
11909.79 1047
11910.82 1047
11911.85 1000
11912.88 977
11913.91 943
11914.94 953
11915.97 928
11917.01 939
11918.04 943
11919.07 932
11920.10 963
11921.13 972
11922.16 970
11923.19 973
11924.22 993
11925.25 1006
11926.28 1028
11927.32 1045
11928.35 1060
11929.38 1086
11930.41 1097
11931.44 1087
11932.47 1135
11933.50 1051
11934.54 1087
11935.57 1079
11936.60 1066
11937.63 1063
11938.66 993
11939.70 978
11940.73 970
11941.76 961
11942.79 911
11943.82 880
11944.85 885
11945.89 909
11946.92 855
11947.95 871
11948.98 857
11950.02 872
11951.05 834
11952.08 866
11953.11 843
11954.15 840
11955.18 832
11956.21 859
11957.24 838
11958.28 872
11959.31 870
11960.34 867
11961.37 865
11962.41 843
11963.44 853
11964.47 851
11965.51 872
11966.54 873
11967.57 867
11968.60 880
11969.64 888
11970.67 885
11971.70 873
11972.74 879
11973.77 870
11974.80 888
11975.84 919
11976.87 889
11977.90 871
11978.94 887
11979.97 874
11981.00 954
11982.04 905
11983.07 852
11984.11 900
11985.14 889
11986.17 904
11987.21 889
11988.24 926
11989.28 946
11990.31 928
11991.34 887
11992.38 890
11993.41 904
11994.45 939
11995.48 960
11996.51 970
11997.55 969
11998.58 940
11999.62 939
12000.65 964
12001.69 969
12002.72 942
12003.76 935
12004.79 936
12005.82 954
12006.86 939
12007.89 973
12008.93 981
12009.96 982
12011.00 1025
12012.03 1032
12013.07 1037
12014.10 995
12015.14 1014
12016.17 1017
12017.21 1069
12018.24 1077
12019.28 1018
12020.32 1028
12021.35 1019
12022.39 1032
12023.42 980
12024.46 963
12025.49 962
12026.53 999
12027.56 1024
12028.60 1017
12029.64 999
12030.67 1027
12031.71 1033
12032.74 999
12033.78 1011
12034.81 1024
12035.85 1011
12036.89 1066
12037.92 1032
12038.96 1071
12039.99 1055
12041.03 1045
12042.07 1032
12043.10 1029
12044.14 991
12045.18 985
12046.21 1064
12047.25 1082
12048.29 1084
12049.32 1035
12050.36 1060
12051.40 1109
12052.43 1125
12053.47 1128
12054.51 1118
12055.54 1164
12056.58 1094
12057.62 1127
12058.65 1157
12059.69 1156
12060.73 1156
12061.76 1112
12062.80 1092
12063.84 1086
12064.88 1073
12065.91 1019
12066.95 1034
12067.99 1037
12069.03 1028
12070.06 1013
12071.10 1021
12072.14 1000
12073.18 987
12074.21 939
12075.25 961
12076.29 974
12077.33 994
12078.36 961
12079.40 934
12080.44 956
12081.48 951
12082.52 936
12083.55 955
12084.59 918
12085.63 925
12086.67 925
12087.71 951
12088.74 934
12089.78 904
12090.82 940
12091.86 957
12092.90 913
12093.94 938
12094.98 973
12096.01 1001
12097.05 962
12098.09 989
12099.13 993
12100.17 999
12101.21 1018
12102.25 1046
12103.28 1038
12104.32 1055
12105.36 1051
12106.40 1041
12107.44 1009
12108.48 989
12109.52 937
12110.56 921
12111.60 923
12112.64 908
12113.68 852
12114.72 843
12115.76 882
12116.79 866
12117.83 837
12118.87 814
12119.91 834
12120.95 841
12121.99 807
12123.03 791
12124.07 815
12125.11 798
12126.15 801
12127.19 808
12128.23 790
12129.27 786
12130.31 804
12131.35 764
12132.39 742
12133.43 767
12134.47 815
12135.51 767
12136.55 806
12137.59 789
12138.63 782
12139.67 798
12140.71 834
12141.76 828
12142.80 821
12143.84 799
12144.88 817
12145.92 784
12146.96 784
12148.00 796
12149.04 791
12150.08 759
12151.12 767
12152.16 768
12153.20 755
12154.25 727
12155.29 750
12156.33 756
12157.37 776
12158.41 780
12159.45 750
12160.49 742
12161.53 752
12162.58 710
12163.62 759
12164.66 777
12165.70 752
12166.74 752
12167.78 722
12168.82 755
12169.87 744
12170.91 746
12171.95 748
12172.99 739
12174.03 727
12175.08 702
12176.12 721
12177.16 717
12178.20 728
12179.24 689
12180.29 714
12181.33 754
12182.37 717
12183.41 706
12184.46 691
12185.50 721
12186.54 741
12187.58 709
12188.63 716
12189.67 718
12190.71 715
12191.75 694
12192.80 693
12193.84 721
12194.88 696
12195.92 702
12196.97 712
12198.01 713
12199.05 712
12200.10 707
12201.14 685
12202.18 713
12203.23 703
12204.27 675
12205.31 676
12206.36 689
12207.40 704
12208.44 669
12209.49 665
12210.53 695
12211.57 678
12212.62 672
12213.66 678
12214.70 695
12215.75 713
12216.79 635
12217.84 647
12218.88 682
12219.92 669
12220.97 662
12222.01 661
12223.06 692
12224.10 706
12225.14 660
12226.19 645
12227.23 648
12228.28 656
12229.32 657
12230.36 642
12231.41 637
12232.45 662
12233.50 631
12234.54 648
12235.59 645
12236.63 645
12237.68 647
12238.72 644
12239.77 642
12240.81 624
12241.86 632
12242.90 639
12243.94 697
12244.99 638
12246.03 658
12247.08 658
12248.13 646
12249.17 631
12250.22 631
12251.26 637
12252.31 658
12253.35 631
12254.40 636
12255.44 643
12256.49 647
12257.53 614
12258.58 656
12259.62 637
12260.67 607
12261.72 635
12262.76 600
12263.81 641
12264.85 616
12265.90 621
12266.94 622
12267.99 640
12269.04 605
12270.08 594
12271.13 616
12272.17 593
12273.22 618
12274.27 628
12275.31 622
12276.36 596
12277.41 611
12278.45 642
12279.50 608
12280.55 623
12281.59 625
12282.64 616
12283.69 620
12284.73 608
12285.78 618
12286.83 623
12287.87 634
12288.92 629
12289.97 622
12291.01 592
12292.06 604
12293.11 614
12294.15 620
12295.20 589
12296.25 608
12297.30 631
12298.34 600
12299.39 638
12300.44 619
12301.48 588
12302.53 606
12303.58 614
12304.63 605
12305.67 579
12306.72 612
12307.77 574
12308.82 587
12309.87 602
12310.91 617
12311.96 579
12313.01 585
12314.06 609
12315.10 615
12316.15 602
12317.20 580
12318.25 617
12319.30 596
12320.34 597
12321.39 563
12322.44 571
12323.49 568
12324.54 573
12325.59 571
12326.63 574
12327.68 614
12328.73 563
12329.78 575
12330.83 595
12331.88 578
12332.93 540
12333.98 574
12335.02 577
12336.07 569
12337.12 561
12338.17 546
12339.22 585
12340.27 576
12341.32 539
12342.37 543
12343.42 566
12344.47 557
12345.51 571
12346.56 556
12347.61 616
12348.66 587
12349.71 554
12350.76 594
12351.81 597
12352.86 558
12353.91 572
12354.96 556
12356.01 603
12357.06 580
12358.11 564
12359.16 585
12360.21 599
12361.26 575
12362.31 590
12363.36 573
12364.41 573
12365.46 581
12366.51 598
12367.56 607
12368.61 571
12369.66 581
12370.71 583
12371.76 606
12372.81 585
12373.86 578
12374.91 584
12375.96 584
12377.01 598
12378.06 583
12379.11 619
12380.17 583
12381.22 614
12382.27 584
12383.32 558
12384.37 581
12385.42 558
12386.47 588
12387.52 607
12388.57 583
12389.62 594
12390.67 586
12391.73 595
12392.78 591
12393.83 578
12394.88 602
12395.93 613
12396.98 609
12398.03 633
12399.09 602
12400.14 574
12401.19 593
12402.24 621
12403.29 579
12404.34 594
12405.40 610
12406.45 598
12407.50 628
12408.55 601
12409.60 612
12410.66 621
12411.71 606
12412.76 618
12413.81 601
12414.86 610
12415.92 602
12416.97 610
12418.02 594
12419.07 640
12420.13 605
12421.18 607
12422.23 638
12423.28 669
12424.34 671
12425.39 616
12426.44 611
12427.49 621
12428.55 631
12429.60 637
12430.65 646
12431.71 624
12432.76 631
12433.81 615
12434.86 628
12435.92 645
12436.97 660
12438.02 664
12439.08 668
12440.13 627
12441.18 691
12442.24 693
12443.29 656
12444.34 661
12445.40 679
12446.45 646
12447.50 659
12448.56 684
12449.61 654
12450.67 669
12451.72 674
12452.77 668
12453.83 667
12454.88 689
12455.94 646
12456.99 706
12458.04 661
12459.10 667
12460.15 694
12461.21 717
12462.26 727
12463.31 721
12464.37 744
12465.42 745
12466.48 749
12467.53 792
12468.59 786
12469.64 810
12470.70 871
12471.75 915
12472.80 945
12473.86 973
12474.91 1006
12475.97 1010
12477.02 1004
12478.08 995
12479.13 999
12480.19 1012
12481.24 939
12482.30 953
12483.35 883
12484.41 891
12485.46 860
12486.52 825
12487.57 784
12488.63 753
12489.69 732
12490.74 765
12491.80 735
12492.85 720
12493.91 718
12494.96 729
12496.02 688
12497.07 702
12498.13 706
12499.19 716
12500.24 715
12501.30 732
12502.35 709
12503.41 706
12504.47 682
12505.52 728
12506.58 724
12507.63 666
12508.69 720
12509.75 723
12510.80 708
12511.86 759
12512.91 761
12513.97 720
12515.03 725
12516.08 710
12517.14 718
12518.20 709
12519.25 696
12520.31 683
12521.37 697
12522.42 732
12523.48 697
12524.54 746
12525.59 708
12526.65 747
12527.71 731
12528.77 701
12529.82 689
12530.88 691
12531.94 732
12532.99 733
12534.05 710
12535.11 712
12536.17 723
12537.22 734
12538.28 713
12539.34 726
12540.40 715
12541.45 695
12542.51 733
12543.57 737
12544.63 744
12545.68 741
12546.74 778
12547.80 803
12548.86 755
12549.92 759
12550.97 796
12552.03 781
12553.09 798
12554.15 821
12555.21 793
12556.26 796
12557.32 821
12558.38 789
12559.44 772
12560.50 725
12561.56 773
12562.61 770
12563.67 767
12564.73 740
12565.79 732
12566.85 742
12567.91 745
12568.97 747
12570.02 750
12571.08 767
12572.14 773
12573.20 757
12574.26 731
12575.32 751
12576.38 738
12577.44 724
12578.50 687
12579.56 722
12580.61 734
12581.67 742
12582.73 756
12583.79 748
12584.85 754
12585.91 752
12586.97 742
12588.03 758
12589.09 765
12590.15 742
12591.21 755
12592.27 729
12593.33 755
12594.39 779
12595.45 739
12596.51 733
12597.57 732
12598.63 742
12599.69 711
12600.75 757
12601.81 742
12602.87 763
12603.93 753
12604.99 742
12606.05 747
12607.11 752
12608.17 736
12609.23 762
12610.29 728
12611.35 786
12612.41 757
12613.47 782
12614.53 797
12615.59 788
12616.66 782
12617.72 785
12618.78 779
12619.84 813
12620.90 816
12621.96 789
12623.02 835
12624.08 829
12625.14 827
12626.20 872
12627.26 856
12628.33 856
12629.39 887
12630.45 890
12631.51 877
12632.57 874
12633.63 862
12634.69 823
12635.76 852
12636.82 837
12637.88 820
12638.94 827
12640.00 806
12641.06 802
12642.13 791
12643.19 776
12644.25 764
12645.31 762
12646.37 747
12647.44 737
12648.50 724
12649.56 721
12650.62 745
12651.68 738
12652.75 755
12653.81 809
12654.87 740
12655.93 747
12657.00 745
12658.06 759
12659.12 722
12660.18 747
12661.25 749
12662.31 728
12663.37 730
12664.43 705
12665.50 728
12666.56 735
12667.62 786
12668.69 797
12669.75 769
12670.81 774
12671.88 749
12672.94 763
12674.00 769
12675.06 764
12676.13 754
12677.19 750
12678.25 738
12679.32 753
12680.38 766
12681.44 793
12682.51 778
12683.57 787
12684.64 788
12685.70 783
12686.76 800
12687.83 807
12688.89 772
12689.95 777
12691.02 769
12692.08 780
12693.15 788
12694.21 800
12695.27 812
12696.34 786
12697.40 831
12698.47 824
12699.53 817
12700.59 833
12701.66 818
12702.72 820
12703.79 828
12704.85 864
12705.92 862
12706.98 856
12708.05 891
12709.11 881
12710.18 905
12711.24 879
12712.30 844
12713.37 862
12714.43 888
12715.50 845
12716.56 891
12717.63 918
12718.69 921
12719.76 895
12720.82 895
12721.89 886
12722.95 905
12724.02 900
12725.09 931
12726.15 934
12727.22 932
12728.28 968
12729.35 973
12730.41 1025
12731.48 1035
12732.54 1040
12733.61 1022
12734.68 966
12735.74 974
12736.81 959
12737.87 955
12738.94 920
12740.00 913
12741.07 886
12742.14 893
12743.20 848
12744.27 860
12745.33 891
12746.40 859
12747.47 799
12748.53 812
12749.60 785
12750.67 833
12751.73 791
12752.80 805
12753.87 813
12754.93 782
12756.00 763
12757.07 791
12758.13 749
12759.20 754
12760.27 767
12761.33 795
12762.40 764
12763.47 752
12764.53 739
12765.60 742
12766.67 761
12767.73 741
12768.80 695
12769.87 713
12770.94 728
12772.00 722
12773.07 697
12774.14 744
12775.21 733
12776.27 709
12777.34 691
12778.41 685
12779.48 706
12780.54 697
12781.61 701
12782.68 701
12783.75 688
12784.81 696
12785.88 711
12786.95 697
12788.02 681
12789.09 657
12790.15 688
12791.22 675
12792.29 691
12793.36 677
12794.43 654
12795.49 683
12796.56 673
12797.63 651
12798.70 660
12799.77 660
12800.84 698
12801.90 685
12802.97 671
12804.04 677
12805.11 657
12806.18 664
12807.25 657
12808.32 656
12809.39 673
12810.45 644
12811.52 667
12812.59 696
12813.66 692
12814.73 664
12815.80 678
12816.87 663
12817.94 687
12819.01 650
12820.08 650
12821.15 688
12822.21 692
12823.28 694
12824.35 691
12825.42 699
12826.49 694
12827.56 648
12828.63 662
12829.70 681
12830.77 685
12831.84 665
12832.91 675
12833.98 685
12835.05 677
12836.12 677
12837.19 684
12838.26 650
12839.33 627
12840.40 649
12841.47 668
12842.54 651
12843.61 647
12844.68 608
12845.75 629
12846.82 619
12847.89 628
12848.96 618
12850.03 608
12851.10 598
12852.18 617
12853.25 603
12854.32 617
12855.39 600
12856.46 618
12857.53 581
12858.60 612
12859.67 586
12860.74 611
12861.81 626
12862.88 602
12863.96 599
12865.03 604
12866.10 598
12867.17 593
12868.24 570
12869.31 576
12870.38 553
12871.45 552
12872.53 582
12873.60 578
12874.67 577
12875.74 563
12876.81 568
12877.88 590
12878.96 611
12880.03 601
12881.10 571
12882.17 594
12883.24 576
12884.31 580
12885.39 559
12886.46 559
12887.53 555
12888.60 567
12889.68 549
12890.75 581
12891.82 546
12892.89 531
12893.96 539
12895.04 545
12896.11 551
12897.18 540
12898.25 552
12899.33 535
12900.40 537
12901.47 569
12902.54 574
12903.62 553
12904.69 532
12905.76 528
12906.84 529
12907.91 536
12908.98 545
12910.06 555
12911.13 546
12912.20 510
12913.27 512
12914.35 532
12915.42 506
12916.49 521
12917.57 524
12918.64 494
12919.71 513
12920.79 522
12921.86 513
12922.94 505
12924.01 520
12925.08 517
12926.16 501
12927.23 546
12928.30 524
12929.38 485
12930.45 518
12931.53 517
12932.60 555
12933.67 505
12934.75 486
12935.82 502
12936.90 525
12937.97 526
12939.04 510
12940.12 499
12941.19 508
12942.27 487
12943.34 514
12944.42 520
12945.49 507
12946.56 514
12947.64 518
12948.71 511
12949.79 525
12950.86 494
12951.94 478
12953.01 495
12954.09 495
12955.16 496
12956.24 499
12957.31 505
12958.39 512
12959.46 483
12960.54 501
12961.61 516
12962.69 528
12963.76 515
12964.84 505
12965.91 510
12966.99 499
12968.07 492
12969.14 490
12970.22 483
12971.29 496
12972.37 512
12973.44 510
12974.52 470
12975.59 445
12976.67 497
12977.75 491
12978.82 480
12979.90 471
12980.97 477
12982.05 481
12983.13 496
12984.20 482
12985.28 499
12986.35 475
12987.43 516
12988.51 531
12989.58 511
12990.66 519
12991.74 514
12992.81 495
12993.89 503
12994.97 502
12996.04 513
12997.12 538
12998.20 535
12999.27 517
13000.35 526
13001.43 473
13002.50 510
13003.58 496
13004.66 525
13005.73 511
13006.81 463
13007.89 507
13008.97 516
13010.04 521
13011.12 479
13012.20 466
13013.27 500
13014.35 519
13015.43 528
13016.51 505
13017.58 503
13018.66 507
13019.74 484
13020.82 501
13021.89 507
13022.97 516
13024.05 504
13025.13 502
13026.21 478
13027.28 478
13028.36 527
13029.44 527
13030.52 497
13031.60 496
13032.67 514
13033.75 532
13034.83 532
13035.91 504
13036.99 487
13038.07 502
13039.14 512
13040.22 511
13041.30 519
13042.38 488
13043.46 535
13044.54 537
13045.62 526
13046.69 518
13047.77 506
13048.85 523
13049.93 534
13051.01 527
13052.09 510
13053.17 484
13054.25 498
13055.33 527
13056.40 523
13057.48 513
13058.56 519
13059.64 516
13060.72 510
13061.80 499
13062.88 507
13063.96 488
13065.04 499
13066.12 494
13067.20 520
13068.28 503
13069.36 504
13070.44 499
13071.52 501
13072.60 500
13073.68 501
13074.76 503
13075.84 524
13076.92 521
13078.00 501
13079.08 496
13080.16 497
13081.24 518
13082.32 509
13083.40 518
13084.48 515
13085.56 536
13086.64 539
13087.72 541
13088.80 523
13089.88 516
13090.96 518
13092.04 495
13093.12 522
13094.20 492
13095.28 482
13096.36 537
13097.44 526
13098.52 522
13099.61 490
13100.69 506
13101.77 536
13102.85 551
13103.93 520
13105.01 519
13106.09 541
13107.17 519
13108.25 510
13109.34 529
13110.42 501
13111.50 520
13112.58 527
13113.66 515
13114.74 532
13115.82 525
13116.91 549
13117.99 542
13119.07 555
13120.15 531
13121.23 542
13122.31 537
13123.40 546
13124.48 524
13125.56 533
13126.64 570
13127.72 566
13128.81 539
13129.89 535
13130.97 519
13132.05 534
13133.14 539
13134.22 523
13135.30 526
13136.38 532
13137.47 529
13138.55 510
13139.63 518
13140.71 527
13141.80 543
13142.88 541
13143.96 524
13145.04 539
13146.13 536
13147.21 538
13148.29 549
13149.38 544
13150.46 537
13151.54 535
13152.62 521
13153.71 548
13154.79 520
13155.87 536
13156.96 524
13158.04 534
13159.12 527
13160.21 497
13161.29 539
13162.37 560
13163.46 552
13164.54 532
13165.62 542
13166.71 564
13167.79 557
13168.88 550
13169.96 521
13171.04 534
13172.13 537
13173.21 538
13174.30 519
13175.38 545
13176.46 552
13177.55 538
13178.63 523
13179.72 564
13180.80 568
13181.88 557
13182.97 530
13184.05 541
13185.14 558
13186.22 552
13187.31 564
13188.39 558
13189.48 539
13190.56 574
13191.65 573
13192.73 574
13193.81 576
13194.90 578
13195.98 582
13197.07 582
13198.15 587
13199.24 570
13200.32 559
13201.41 617
13202.49 584
13203.58 572
13204.67 575
13205.75 557
13206.84 575
13207.92 596
13209.01 558
13210.09 560
13211.18 576
13212.26 600
13213.35 575
13214.43 580
13215.52 580
13216.61 559
13217.69 574
13218.78 602
13219.86 562
13220.95 561
13222.04 557
13223.12 584
13224.21 584
13225.29 612
13226.38 582
13227.47 596
13228.55 551
13229.64 593
13230.72 580
13231.81 609
13232.90 603
13233.98 624
13235.07 612
13236.16 597
13237.24 558
13238.33 558
13239.42 606
13240.50 606
13241.59 584
13242.68 594
13243.76 541
13244.85 585
13245.94 599
13247.02 573
13248.11 632
13249.20 624
13250.29 611
13251.37 656
13252.46 636
13253.55 588
13254.63 633
13255.72 645
13256.81 613
13257.90 601
13258.98 603
13260.07 624
13261.16 637
13262.25 630
13263.33 627
13264.42 637
13265.51 646
13266.60 668
13267.69 614
13268.77 635
13269.86 662
13270.95 672
13272.04 651
13273.13 643
13274.21 643
13275.30 668
13276.39 642
13277.48 639
13278.57 648
13279.65 715
13280.74 694
13281.83 667
13282.92 675
13284.01 680
13285.10 691
13286.19 718
13287.27 676
13288.36 701
13289.45 692
13290.54 695
13291.63 694
13292.72 695
13293.81 732
13294.90 684
13295.98 713
13297.07 691
13298.16 666
13299.25 708
13300.34 744
13301.43 718
13302.52 735
13303.61 740
13304.70 707
13305.79 752
13306.88 762
13307.97 776
13309.06 740
13310.15 752
13311.24 752
13312.32 756
13313.41 742
13314.50 751
13315.59 747
13316.68 724
13317.77 787
13318.86 744
13319.95 690
13321.04 749
13322.13 752
13323.22 746
13324.31 776
13325.40 790
13326.49 793
13327.58 810
13328.68 783
13329.77 795
13330.86 762
13331.95 791
13333.04 778
13334.13 778
13335.22 798
13336.31 769
13337.40 804
13338.49 794
13339.58 761
13340.67 789
13341.76 800
13342.85 802
13343.94 805
13345.04 783
13346.13 768
13347.22 805
13348.31 814
13349.40 827
13350.49 805
13351.58 765
13352.67 798
13353.77 825
13354.86 779
13355.95 817
13357.04 841
13358.13 861
13359.22 851
13360.31 875
13361.41 884
13362.50 865
13363.59 855
13364.68 877
13365.77 886
13366.87 897
13367.96 866
13369.05 848
13370.14 845
13371.23 866
13372.33 855
13373.42 816
13374.51 857
13375.60 832
13376.69 849
13377.79 823
13378.88 791
13379.97 802
13381.06 782
13382.16 778
13383.25 786
13384.34 768
13385.43 751
13386.53 754
13387.62 761
13388.71 721
13389.81 705
13390.90 699
13391.99 724
13393.08 756
13394.18 748
13395.27 727
13396.36 712
13397.46 709
13398.55 677
13399.64 729
13400.74 725
13401.83 726
13402.92 700
13404.02 703
13405.11 719
13406.20 701
13407.30 676
13408.39 684
13409.48 719
13410.58 726
13411.67 707
13412.77 694
13413.86 693
13414.95 696
13416.05 704
13417.14 701
13418.23 710
13419.33 716
13420.42 731
13421.52 710
13422.61 708
13423.71 684
13424.80 707
13425.89 691
13426.99 712
13428.08 736
13429.18 757
13430.27 712
13431.37 748
13432.46 722
13433.56 728
13434.65 726
13435.74 721
13436.84 768
13437.93 745
13439.03 755
13440.12 765
13441.22 745
13442.31 760
13443.41 764
13444.50 746
13445.60 745
13446.69 737
13447.79 744
13448.88 734
13449.98 740
13451.08 754
13452.17 766
13453.27 749
13454.36 744
13455.46 719
13456.55 761
13457.65 778
13458.74 793
13459.84 759
13460.94 780
13462.03 787
13463.13 798
13464.22 800
13465.32 785
13466.41 781
13467.51 768
13468.61 802
13469.70 771
13470.80 747
13471.90 783
13472.99 801
13474.09 798
13475.18 815
13476.28 803
13477.38 788
13478.47 780
13479.57 795
13480.67 807
13481.76 790
13482.86 805
13483.96 793
13485.05 811
13486.15 838
13487.25 825
13488.34 842
13489.44 823
13490.54 847
13491.63 885
13492.73 854
13493.83 852
13494.93 826
13496.02 824
13497.12 845
13498.22 873
13499.31 885
13500.41 838
13501.51 882
13502.61 898
13503.70 876
13504.80 879
13505.90 896
13507.00 887
13508.09 870
13509.19 891
13510.29 898
13511.39 869
13512.49 852
13513.58 844
13514.68 873
13515.78 860
13516.88 844
13517.98 865
13519.07 806
13520.17 826
13521.27 816
13522.37 828
13523.47 805
13524.57 800
13525.66 777
13526.76 781
13527.86 774
13528.96 764
13530.06 754
13531.16 789
13532.25 759
13533.35 746
13534.45 760
13535.55 771
13536.65 735
13537.75 719
13538.85 707
13539.95 749
13541.05 706
13542.14 697
13543.24 701
13544.34 698
13545.44 713
13546.54 683
13547.64 697
13548.74 718
13549.84 688
13550.94 707
13552.04 695
13553.14 685
13554.24 700
13555.34 669
13556.44 699
13557.54 663
13558.64 664
13559.74 678
13560.84 683
13561.94 703
13563.04 663
13564.13 703
13565.23 657
13566.34 678
13567.44 674
13568.54 665
13569.64 652
13570.74 666
13571.84 684
13572.94 671
13574.04 664
13575.14 693
13576.24 666
13577.34 670
13578.44 664
13579.54 661
13580.64 689
13581.74 696
13582.84 678
13583.94 671
13585.04 663
13586.14 660
13587.24 627
13588.35 636
13589.45 664
13590.55 671
13591.65 702
13592.75 672
13593.85 677
13594.95 677
13596.05 694
13597.15 654
13598.26 667
13599.36 655
13600.46 662
13601.56 666
13602.66 692
13603.76 699
13604.86 669
13605.97 672
13607.07 672
13608.17 667
13609.27 661
13610.37 659
13611.47 661
13612.58 655
13613.68 674
13614.78 683
13615.88 687
13616.98 671
13618.09 675
13619.19 669
13620.29 691
13621.39 656
13622.50 681
13623.60 645
13624.70 710
13625.80 685
13626.91 658
13628.01 695
13629.11 663
13630.21 677
13631.32 662
13632.42 681
13633.52 665
13634.62 675
13635.73 676
13636.83 679
13637.93 701
13639.04 673
13640.14 689
13641.24 663
13642.35 658
13643.45 659
13644.55 692
13645.65 680
13646.76 707
13647.86 697
13648.96 690
13650.07 662
13651.17 677
13652.28 665
13653.38 657
13654.48 655
13655.59 658
13656.69 661
13657.79 643
13658.90 666
13660.00 649
13661.11 670
13662.21 646
13663.31 640
13664.42 656
13665.52 650
13666.63 685
13667.73 678
13668.83 650
13669.94 657
13671.04 666
13672.15 648
13673.25 683
13674.36 692
13675.46 687
13676.56 680
13677.67 692
13678.77 661
13679.88 679
13680.98 675
13682.09 663
13683.19 659
13684.30 662
13685.40 662
13686.51 671
13687.61 679
13688.72 675
13689.82 658
13690.93 672
13692.03 716
13693.14 739
13694.24 711
13695.35 705
13696.45 710
13697.56 711
13698.66 735
13699.77 695
13700.87 683
13701.98 722
13703.09 731
13704.19 725
13705.30 716
13706.40 713
13707.51 734
13708.61 758
13709.72 736
13710.83 756
13711.93 728
13713.04 760
13714.14 775
13715.25 728
13716.36 697
13717.46 753
13718.57 777
13719.67 739
13720.78 757
13721.89 751
13722.99 787
13724.10 778
13725.21 760
13726.31 773
13727.42 747
13728.53 779
13729.63 789
13730.74 814
13731.85 758
13732.95 817
13734.06 832
13735.17 848
13736.27 825
13737.38 836
13738.49 821
13739.59 823
13740.70 828
13741.81 822
13742.92 819
13744.02 844
13745.13 878
13746.24 846
13747.35 867
13748.45 897
13749.56 913
13750.67 935
13751.78 929
13752.88 934
13753.99 974
13755.10 1003
13756.21 1014
13757.31 1031
13758.42 1064
13759.53 1035
13760.64 1085
13761.75 1058
13762.85 1064
13763.96 1069
13765.07 1071
13766.18 1042
13767.29 1058
13768.39 1028
13769.50 1032
13770.61 1049
13771.72 1044
13772.83 1056
13773.94 1010
13775.04 977
13776.15 973
13777.26 1001
13778.37 994
13779.48 951
13780.59 909
13781.70 922
13782.80 887
13783.91 879
13785.02 847
13786.13 845
13787.24 844
13788.35 816
13789.46 771
13790.57 784
13791.68 774
13792.79 763
13793.90 779
13795.00 769
13796.11 783
13797.22 787
13798.33 757
13799.44 721
13800.55 757
13801.66 749
13802.77 730
13803.88 724
13804.99 732
13806.10 704
13807.21 720
13808.32 726
13809.43 752
13810.54 734
13811.65 700
13812.76 700
13813.87 672
13814.98 693
13816.09 693
13817.20 682
13818.31 676
13819.42 698
13820.53 693
13821.64 709
13822.75 712
13823.86 700
13824.97 703
13826.08 725
13827.19 688
13828.30 693
13829.41 694
13830.53 690
13831.64 699
13832.75 691
13833.86 687
13834.97 684
13836.08 683
13837.19 724
13838.30 705
13839.41 685
13840.52 710
13841.64 689
13842.75 710
13843.86 673
13844.97 674
13846.08 683
13847.19 712
13848.30 728
13849.41 696
13850.53 695
13851.64 668
13852.75 713
13853.86 703
13854.97 722
13856.08 716
13857.20 699
13858.31 710
13859.42 735
13860.53 705
13861.64 706
13862.76 705
13863.87 714
13864.98 704
13866.09 705
13867.20 719
13868.32 733
13869.43 721
13870.54 712
13871.65 716
13872.77 704
13873.88 720
13874.99 744
13876.10 717
13877.22 717
13878.33 693
13879.44 741
13880.55 750
13881.67 733
13882.78 749
13883.89 724
13885.01 742
13886.12 745
13887.23 758
13888.34 758
13889.46 754
13890.57 779
13891.68 771
13892.80 776
13893.91 781
13895.02 788
13896.14 773
13897.25 777
13898.36 798
13899.48 762
13900.59 780
13901.70 784
13902.82 762
13903.93 730
13905.05 752
13906.16 742
13907.27 683
13908.39 684
13909.50 700
13910.61 681
13911.73 688
13912.84 679
13913.96 683
13915.07 685
13916.19 663
13917.30 658
13918.41 655
13919.53 640
13920.64 641
13921.76 649
13922.87 668
13923.99 669
13925.10 651
13926.21 623
13927.33 613
13928.44 628
13929.56 659
13930.67 663
13931.79 660
13932.90 654
13934.02 628
13935.13 626
13936.25 650
13937.36 667
13938.48 684
13939.59 664
13940.71 662
13941.82 620
13942.94 607
13944.05 623
13945.17 631
13946.28 624
13947.40 623
13948.52 635
13949.63 654
13950.75 616
13951.86 613
13952.98 605
13954.09 621
13955.21 647
13956.32 629
13957.44 587
13958.56 612
13959.67 634
13960.79 598
13961.90 611
13963.02 597
13964.14 604
13965.25 631
13966.37 606
13967.48 620
13968.60 610
13969.72 611
13970.83 605
13971.95 628
13973.07 608
13974.18 624
13975.30 658
13976.42 615
13977.53 603
13978.65 618
13979.77 624
13980.88 623
13982.00 649
13983.12 628
13984.23 606
13985.35 627
13986.47 591
13987.58 590
13988.70 627
13989.82 593
13990.94 644
13992.05 653
13993.17 578
13994.29 609
13995.40 609
13996.52 613
13997.64 601
13998.76 613
13999.87 616
14000.99 638
14002.11 588
14003.23 604
14004.35 615
14005.46 611
14006.58 635
14007.70 634
14008.82 611
14009.93 620
14011.05 614
14012.17 628
14013.29 611
14014.41 618
14015.52 629
14016.64 600
14017.76 590
14018.88 607
14020.00 604
14021.12 586
14022.23 578
14023.35 593
14024.47 640
14025.59 657
14026.71 634
14027.83 627
14028.95 606
14030.06 602
14031.18 598
14032.30 624
14033.42 600
14034.54 601
14035.66 621
14036.78 646
14037.90 602
14039.02 610
14040.14 648
14041.25 654
14042.37 655
14043.49 634
14044.61 623
14045.73 634
14046.85 623
14047.97 629
14049.09 622
14050.21 652
14051.33 657
14052.45 671
14053.57 634
14054.69 625
14055.81 630
14056.93 635
14058.05 647
14059.17 679
14060.29 656
14061.41 697
14062.53 677
14063.65 654
14064.77 677
14065.89 697
14067.01 707
14068.13 692
14069.25 664
14070.37 682
14071.49 706
14072.61 734
14073.73 705
14074.85 708
14075.97 733
14077.09 741
14078.21 693
14079.33 727
14080.45 726
14081.57 721
14082.69 748
14083.82 761
14084.94 728
14086.06 720
14087.18 719
14088.30 719
14089.42 757
14090.54 740
14091.66 698
14092.78 731
14093.91 757
14095.03 774
14096.15 730
14097.27 774
14098.39 771
14099.51 751
14100.63 748
14101.76 726
14102.88 766
14104.00 723
14105.12 726
14106.24 719
14107.36 663
14108.49 668
14109.61 661
14110.73 647
14111.85 658
14112.97 658
14114.10 626
14115.22 636
14116.34 633
14117.46 645
14118.58 624
14119.71 638
14120.83 646
14121.95 624
14123.07 632
14124.20 598
14125.32 602
14126.44 622
14127.56 598
14128.69 618
14129.81 609
14130.93 601
14132.06 629
14133.18 612
14134.30 603
14135.42 615
14136.55 614
14137.67 605
14138.79 582
14139.92 610
14141.04 595
14142.16 614
14143.29 610
14144.41 592
14145.53 599
14146.66 630
14147.78 617
14148.90 595
14150.03 603
14151.15 601
14152.27 583
14153.40 592
14154.52 569
14155.64 600
14156.77 584
14157.89 583
14159.02 579
14160.14 583
14161.26 555
14162.39 585
14163.51 580
14164.64 578
14165.76 594
14166.88 584
14168.01 601
14169.13 618
14170.26 608
14171.38 577
14172.51 566
14173.63 575
14174.75 579
14175.88 557
14177.00 575
14178.13 580
14179.25 582
14180.38 573
14181.50 554
14182.63 548
14183.75 574
14184.88 556
14186.00 557
14187.13 577
14188.25 559
14189.38 581
14190.50 557
14191.63 571
14192.75 550
14193.88 569
14195.00 563
14196.13 537
14197.25 522
14198.38 553
14199.50 542
14200.63 588
14201.76 572
14202.88 534
14204.01 543
14205.13 576
14206.26 557
14207.38 520
14208.51 514
14209.64 549
14210.76 547
14211.89 552
14213.01 512
14214.14 524
14215.27 533
14216.39 544
14217.52 509
14218.64 519
14219.77 539
14220.90 530
14222.02 497
14223.15 500
14224.28 522
14225.40 528
14226.53 508
14227.66 517
14228.78 526
14229.91 540
14231.04 526
14232.16 521
14233.29 503
14234.42 513
14235.54 516
14236.67 522
14237.80 516
14238.92 520
14240.05 528
14241.18 527
14242.31 516
14243.43 505
14244.56 502
14245.69 533
14246.82 517
14247.94 533
14249.07 519
14250.20 521
14251.33 540
14252.45 523
14253.58 499
14254.71 513
14255.84 509
14256.96 497
14258.09 499
14259.22 498
14260.35 531
14261.47 532
14262.60 516
14263.73 490
14264.86 519
14265.99 497
14267.12 483
14268.24 483
14269.37 515
14270.50 481
14271.63 491
14272.76 506
14273.89 483
14275.01 464
14276.14 483
14277.27 485
14278.40 496
14279.53 488
14280.66 495
14281.79 501
14282.91 491
14284.04 503
14285.17 506
14286.30 480
14287.43 503
14288.56 494
14289.69 490
14290.82 470
14291.95 480
14293.08 493
14294.20 476
14295.33 497
14296.46 473
14297.59 485
14298.72 487
14299.85 492
14300.98 475
14302.11 498
14303.24 478
14304.37 469
14305.50 487
14306.63 476
14307.76 469
14308.89 475
14310.02 495
14311.15 478
14312.28 488
14313.41 473
14314.54 441
14315.67 457
14316.80 455
14317.93 451
14319.06 485
14320.19 460
14321.32 460
14322.45 461
14323.58 488
14324.71 458
14325.84 478
14326.97 465
14328.10 451
14329.23 459
14330.36 460
14331.49 450
14332.62 457
14333.76 454
14334.89 465
14336.02 444
14337.15 453
14338.28 490
14339.41 477
14340.54 455
14341.67 459
14342.80 479
14343.93 467
14345.07 441
14346.20 463
14347.33 469
14348.46 466
14349.59 469
14350.72 453
14351.85 458
14352.99 466
14354.12 442
14355.25 413
14356.38 437
14357.51 435
14358.64 444
14359.78 419
14360.91 461
14362.04 467
14363.17 464
14364.30 473
14365.44 448
14366.57 455
14367.70 447
14368.83 452
14369.96 439
14371.10 424
14372.23 441
14373.36 451
14374.49 437
14375.63 448
14376.76 459
14377.89 441
14379.02 472
14380.16 471
14381.29 449
14382.42 441
14383.55 457
14384.69 433
14385.82 442
14386.95 465
14388.09 457
14389.22 454
14390.35 475
14391.49 426
14392.62 455
14393.75 475
14394.89 472
14396.02 477
14397.15 462
14398.28 454
14399.42 463
14400.55 449
14401.69 469
14402.82 459
14403.95 462
14405.09 440
14406.22 464
14407.35 450
14408.49 460
14409.62 478
14410.75 503
14411.89 462
14413.02 458
14414.16 474
14415.29 490
14416.42 462
14417.56 495
14418.69 478
14419.83 484
14420.96 508
14422.10 517
14423.23 489
14424.36 473
14425.50 486
14426.63 472
14427.77 482
14428.90 506
14430.04 508
14431.17 510
14432.31 489
14433.44 494
14434.58 492
14435.71 517
14436.85 516
14437.98 496
14439.12 500
14440.25 513
14441.39 501
14442.52 488
14443.66 502
14444.79 506
14445.93 508
14447.06 499
14448.20 535
14449.33 507
14450.47 505
14451.60 519
14452.74 514
14453.87 518
14455.01 527
14456.14 505
14457.28 526
14458.42 522
14459.55 541
14460.69 552
14461.82 531
14462.96 551
14464.10 538
14465.23 530
14466.37 551
14467.50 545
14468.64 537
14469.78 545
14470.91 527
14472.05 574
14473.18 559
14474.32 542
14475.46 531
14476.59 502
14477.73 551
14478.87 543
14480.00 533
14481.14 531
14482.28 520
14483.41 556
14484.55 546
14485.69 554
14486.82 569
14487.96 574
14489.10 537
14490.23 527
14491.37 524
14492.51 538
14493.65 543
14494.78 535
14495.92 546
14497.06 536
14498.19 536
14499.33 560
14500.47 538
14501.61 538
14502.74 533
14503.88 569
14505.02 517
14506.16 539
14507.29 517
14508.43 527
14509.57 533
14510.71 556
14511.85 540
14512.98 534
14514.12 533
14515.26 518
14516.40 525
14517.54 522
14518.67 514
14519.81 496
14520.95 492
14522.09 513
14523.23 484
14524.36 501
14525.50 515
14526.64 508
14527.78 512
14528.92 507
14530.06 505
14531.19 505
14532.33 494
14533.47 500
14534.61 508
14535.75 489
14536.89 529
14538.03 517
14539.17 505
14540.31 494
14541.44 506
14542.58 520
14543.72 507
14544.86 474
14546.00 492
14547.14 504
14548.28 493
14549.42 523
14550.56 483
14551.70 509
14552.84 482
14553.98 485
14555.12 490
14556.25 472
14557.39 483
14558.53 482
14559.67 489
14560.81 494
14561.95 512
14563.09 500
14564.23 496
14565.37 507
14566.51 509
14567.65 496
14568.79 505
14569.93 523
14571.07 523
14572.21 525
14573.35 510
14574.49 504
14575.63 528
14576.77 535
14577.92 521
14579.06 521
14580.20 519
14581.34 531
14582.48 547
14583.62 529
14584.76 526
14585.90 534
14587.04 527
14588.18 498
14589.32 532
14590.46 531
14591.60 518
14592.74 509
14593.89 506
14595.03 551
14596.17 538
14597.31 546
14598.45 519
14599.59 532
14600.73 539
14601.87 528
14603.02 546
14604.16 536
14605.30 551
14606.44 536
14607.58 565
14608.72 562
14609.86 549
14611.01 554
14612.15 516
14613.29 573
14614.43 558
14615.57 568
14616.72 528
14617.86 573
14619.00 558
14620.14 553
14621.28 573
14622.43 588
14623.57 576
14624.71 578
14625.85 608
14627.00 612
14628.14 630
14629.28 627
14630.42 614
14631.56 611
14632.71 627
14633.85 632
14634.99 627
14636.14 620
14637.28 645
14638.42 628
14639.56 628
14640.71 634
14641.85 614
14642.99 573
14644.14 575
14645.28 581
14646.42 583
14647.56 573
14648.71 548
14649.85 508
14650.99 532
14652.14 524
14653.28 509
14654.42 500
14655.57 514
14656.71 515
14657.85 489
14659.00 506
14660.14 483
14661.29 483
14662.43 474
14663.57 507
14664.72 490
14665.86 473
14667.00 496
14668.15 458
14669.29 475
14670.44 474
14671.58 489
14672.73 462
14673.87 462
14675.01 469
14676.16 461
14677.30 458
14678.45 484
14679.59 461
14680.74 445
14681.88 458
14683.02 453
14684.17 446
14685.31 475
14686.46 453
14687.60 434
14688.75 416
14689.89 450
14691.04 437
14692.18 445
14693.33 438
14694.47 417
14695.62 438
14696.76 433
14697.91 455
14699.05 450
14700.20 443
14701.34 425
14702.49 426
14703.63 464
14704.78 428
14705.92 415
14707.07 463
14708.22 416
14709.36 440
14710.51 418
14711.65 420
14712.80 416
14713.94 408
14715.09 397
14716.23 426
14717.38 427
14718.53 440
14719.67 441
14720.82 414
14721.96 418
14723.11 430
14724.26 429
14725.40 444
14726.55 441
14727.70 446
14728.84 443
14729.99 433
14731.13 422
14732.28 415
14733.43 420
14734.57 417
14735.72 412
14736.87 431
14738.01 405
14739.16 419
14740.31 416
14741.45 419
14742.60 410
14743.75 405
14744.89 424
14746.04 413
14747.19 425
14748.34 421
14749.48 421
14750.63 439
14751.78 434
14752.92 433
14754.07 408
14755.22 407
14756.37 412
14757.51 414
14758.66 416
14759.81 420
14760.96 434
14762.10 410
14763.25 405
14764.40 402
14765.55 396
14766.70 397
14767.84 419
14768.99 404
14770.14 402
14771.29 387
14772.43 407
14773.58 381
14774.73 407
14775.88 397
14777.03 387
14778.18 400
14779.32 390
14780.47 407
14781.62 402
14782.77 408
14783.92 388
14785.07 403
14786.21 374
14787.36 374
14788.51 404
14789.66 379
14790.81 392
14791.96 387
14793.11 402
14794.26 378
14795.40 385
14796.55 403
14797.70 366
14798.85 359
14800.00 379
14801.15 384
14802.30 383
14803.45 368
14804.60 354
14805.75 369
14806.90 398
14808.05 363
14809.19 352
14810.34 383
14811.49 378
14812.64 364
14813.79 383
14814.94 366
14816.09 369
14817.24 395
14818.39 345
14819.54 362
14820.69 381
14821.84 394
14822.99 408
14824.14 383
14825.29 364
14826.44 372
14827.59 386
14828.74 406
14829.89 360
14831.04 355
14832.19 364
14833.34 395
14834.49 361
14835.64 367
14836.79 328
14837.95 367
14839.10 382
14840.25 354
14841.40 343
14842.55 363
14843.70 390
14844.85 376
14846.00 342
14847.15 353
14848.30 378
14849.45 368
14850.60 367
14851.76 361
14852.91 371
14854.06 392
14855.21 366
14856.36 364
14857.51 353
14858.66 350
14859.81 349
14860.97 337
14862.12 337
14863.27 327
14864.42 361
14865.57 364
14866.72 366
14867.88 328
14869.03 362
14870.18 360
14871.33 349
14872.48 347
14873.64 357
14874.79 381
14875.94 345
14877.09 343
14878.24 370
14879.40 357
14880.55 330
14881.70 334
14882.85 342
14884.00 356
14885.16 362
14886.31 344
14887.46 329
14888.61 359
14889.77 357
14890.92 356
14892.07 332
14893.23 336
14894.38 340
14895.53 351
14896.68 333
14897.84 356
14898.99 324
14900.14 341
14901.30 340
14902.45 326
14903.60 338
14904.75 323
14905.91 342
14907.06 361
14908.21 334
14909.37 345
14910.52 345
14911.67 365
14912.83 335
14913.98 338
14915.14 348
14916.29 344
14917.44 333
14918.60 326
14919.75 337
14920.90 349
14922.06 353
14923.21 329
14924.37 349
14925.52 323
14926.67 364
14927.83 354
14928.98 335
14930.14 342
14931.29 358
14932.44 342
14933.60 324
14934.75 318
14935.91 340
14937.06 346
14938.22 329
14939.37 327
14940.52 326
14941.68 336
14942.83 354
14943.99 343
14945.14 322
14946.30 351
14947.45 368
14948.61 363
14949.76 319
14950.92 362
14952.07 349
14953.23 352
14954.38 353
14955.54 348
14956.69 345
14957.85 363
14959.00 324
14960.16 341
14961.31 331
14962.47 364
14963.62 360
14964.78 357
14965.94 339
14967.09 359
14968.25 342
14969.40 339
14970.56 364
14971.71 350
14972.87 336
14974.03 346
14975.18 340
14976.34 329
14977.49 349
14978.65 338
14979.81 338
14980.96 336
14982.12 340
14983.27 339
14984.43 339
14985.59 329
14986.74 323
14987.90 367
14989.06 345
14990.21 333
14991.37 346
14992.53 330
14993.68 359
14994.84 341
14996.00 329
14997.15 332
14998.31 328
14999.47 355
15000.62 344
15001.78 334
15002.94 320
15004.09 344
15005.25 361
15006.41 368
15007.56 359
15008.72 336
15009.88 367
15011.04 333
15012.19 331
15013.35 345
15014.51 329
15015.67 340
15016.82 342
15017.98 327
15019.14 353
15020.30 348
15021.45 344
15022.61 355
15023.77 335
15024.93 334
15026.08 347
15027.24 318
15028.40 319
15029.56 328
15030.72 312
15031.87 333
15033.03 335
15034.19 344
15035.35 334
15036.51 321
15037.67 337
15038.82 339
15039.98 323
15041.14 310
15042.30 325
15043.46 328
15044.62 319
15045.78 335
15046.93 336
15048.09 334
15049.25 352
15050.41 332
15051.57 330
15052.73 329
15053.89 350
15055.05 323
15056.20 325
15057.36 336
15058.52 335
15059.68 331
15060.84 348
15062.00 336
15063.16 352
15064.32 340
15065.48 335
15066.64 330
15067.80 358
15068.96 354
15070.12 329
15071.28 297
15072.44 320
15073.60 347
15074.76 326
15075.91 313
15077.07 299
15078.23 338
15079.39 324
15080.55 335
15081.71 329
15082.87 325
15084.03 317
15085.19 331
15086.35 358
15087.51 316
15088.68 320
15089.84 321
15091.00 340
15092.16 331
15093.32 339
15094.48 340
15095.64 342
15096.80 316
15097.96 326
15099.12 299
15100.28 332
15101.44 325
15102.60 318
15103.76 358
15104.92 319
15106.08 327
15107.25 317
15108.41 337
15109.57 313
15110.73 328
15111.89 337
15113.05 348
15114.21 332
15115.37 363
15116.54 325
15117.70 315
15118.86 337
15120.02 346
15121.18 360
15122.34 331
15123.50 326
15124.67 342
15125.83 369
15126.99 347
15128.15 337
15129.31 349
15130.47 344
15131.64 335
15132.80 362
15133.96 372
15135.12 353
15136.28 353
15137.45 325
15138.61 346
15139.77 350
15140.93 337
15142.10 358
15143.26 354
15144.42 348
15145.58 343
15146.75 360
15147.91 347
15149.07 341
15150.23 350
15151.40 334
15152.56 374
15153.72 345
15154.88 335
15156.05 335
15157.21 335
15158.37 372
15159.54 367
15160.70 370
15161.86 342
15163.03 340
15164.19 364
15165.35 372
15166.52 354
15167.68 359
15168.84 337
15170.01 344
15171.17 374
15172.33 342
15173.50 367
15174.66 353
15175.82 371
15176.99 345
15178.15 353
15179.31 362
15180.48 359
15181.64 368
15182.81 407
15183.97 361
15185.13 373
15186.30 370
15187.46 380
15188.63 382
15189.79 378
15190.95 385
15192.12 368
15193.28 374
15194.45 381
15195.61 383
15196.78 359
15197.94 367
15199.10 376
15200.27 389
15201.43 374
15202.60 363
15203.76 375
15204.93 365
15206.09 351
15207.26 392
15208.42 388
15209.59 383
15210.75 395
15211.92 364
15213.08 379
15214.25 386
15215.41 384
15216.58 377
15217.74 370
15218.91 375
15220.07 403
15221.24 386
15222.40 366
15223.57 369
15224.74 387
15225.90 418
15227.07 395
15228.23 394
15229.40 437
15230.56 396
15231.73 379
15232.89 374
15234.06 389
15235.23 416
15236.39 418
15237.56 402
15238.72 431
15239.89 405
15241.06 395
15242.22 410
15243.39 395
15244.56 413
15245.72 394
15246.89 401
15248.05 411
15249.22 397
15250.39 408
15251.55 403
15252.72 406
15253.89 371
15255.05 375
15256.22 368
15257.39 392
15258.55 377
15259.72 382
15260.89 381
15262.05 400
15263.22 376
15264.39 400
15265.56 378
15266.72 377
15267.89 366
15269.06 384
15270.22 386
15271.39 371
15272.56 368
15273.73 394
15274.89 367
15276.06 377
15277.23 366
15278.40 369
15279.56 380
15280.73 380
15281.90 401
15283.07 385
15284.23 361
15285.40 378
15286.57 357
15287.74 355
15288.91 357
15290.07 376
15291.24 367
15292.41 395
15293.58 352
15294.75 354
15295.92 357
15297.08 352
15298.25 391
15299.42 374
15300.59 381
15301.76 388
15302.93 372
15304.09 378
15305.26 354
15306.43 362
15307.60 360
15308.77 345
15309.94 352
15311.11 363
15312.28 363
15313.44 372
15314.61 380
15315.78 384
15316.95 369
15318.12 367
15319.29 350
15320.46 372
15321.63 374
15322.80 364
15323.97 373
15325.14 365
15326.30 384
15327.47 378
15328.64 370
15329.81 385
15330.98 388
15332.15 387
15333.32 378
15334.49 389
15335.66 356
15336.83 336
15338.00 359
15339.17 370
15340.34 365
15341.51 388
15342.68 383
15343.85 376
15345.02 342
15346.19 370
15347.36 384
15348.53 386
15349.70 359
15350.87 345
15352.04 362
15353.21 359
15354.38 362
15355.55 382
15356.72 383
15357.90 384
15359.07 385
15360.24 391
15361.41 375
15362.58 413
15363.75 403
15364.92 358
15366.09 373
15367.26 384
15368.43 375
15369.60 381
15370.77 378
15371.95 386
15373.12 400
15374.29 381
15375.46 375
15376.63 372
15377.80 383
15378.97 358
15380.15 368
15381.32 390
15382.49 398
15383.66 406
15384.83 396
15386.00 382
15387.17 371
15388.35 363
15389.52 360
15390.69 379
15391.86 370
15393.03 400
15394.21 416
15395.38 398
15396.55 393
15397.72 395
15398.89 378
15400.07 382
15401.24 379
15402.41 377
15403.58 362
15404.76 388
15405.93 371
15407.10 359
15408.27 369
15409.45 372
15410.62 376
15411.79 367
15412.96 369
15414.14 365
15415.31 355
15416.48 386
15417.66 389
15418.83 359
15420.00 385
15421.17 378
15422.35 355
15423.52 387
15424.69 388
15425.87 361
15427.04 365
15428.21 368
15429.39 348
15430.56 350
15431.73 337
15432.91 354
15434.08 348
15435.25 378
15436.43 355
15437.60 356
15438.77 353
15439.95 374
15441.12 323
15442.30 349
15443.47 344
15444.64 354
15445.82 363
15446.99 344
15448.17 336
15449.34 374
15450.51 341
15451.69 378
15452.86 357
15454.04 356
15455.21 328
15456.39 328
15457.56 331
15458.73 349
15459.91 351
15461.08 335
15462.26 342
15463.43 352
15464.61 349
15465.78 366
15466.96 341
15468.13 355
15469.31 364
15470.48 366
15471.66 359
15472.83 334
15474.01 364
15475.18 354
15476.36 354
15477.53 350
15478.71 335
15479.88 338
15481.06 359
15482.23 358
15483.41 340
15484.58 352
15485.76 321
15486.93 341
15488.11 353
15489.29 366
15490.46 348
15491.64 372
15492.81 383
15493.99 374
15495.16 364
15496.34 363
15497.52 348
15498.69 375
15499.87 354
15501.04 358
15502.22 361
15503.40 371
15504.57 349
15505.75 366
15506.92 371
15508.10 381
15509.28 350
15510.45 333
15511.63 345
15512.81 352
15513.98 353
15515.16 367
15516.34 366
15517.51 351
15518.69 350
15519.87 369
15521.04 345
15522.22 368
15523.40 342
15524.57 367
15525.75 356
15526.93 363
15528.11 359
15529.28 360
15530.46 365
15531.64 365
15532.81 366
15533.99 349
15535.17 356
15536.35 343
15537.52 339
15538.70 346
15539.88 368
15541.06 363
15542.23 367
15543.41 366
15544.59 379
15545.77 361
15546.95 356
15548.12 386
15549.30 375
15550.48 381
15551.66 386
15552.83 353
15554.01 369
15555.19 387
15556.37 390
15557.55 373
15558.73 369
15559.90 382
15561.08 362
15562.26 379
15563.44 361
15564.62 362
15565.80 381
15566.97 387
15568.15 386
15569.33 363
15570.51 369
15571.69 376
15572.87 366
15574.05 400
15575.23 380
15576.40 379
15577.58 383
15578.76 369
15579.94 374
15581.12 392
15582.30 398
15583.48 415
15584.66 398
15585.84 368
15587.02 388
15588.20 394
15589.38 379
15590.56 393
15591.73 411
15592.91 388
15594.09 404
15595.27 405
15596.45 395
15597.63 400
15598.81 390
15599.99 403
15601.17 399
15602.35 412
15603.53 411
15604.71 421
15605.89 418
15607.07 388
15608.25 381
15609.43 399
15610.61 411
15611.79 423
15612.97 414
15614.15 407
15615.33 409
15616.51 412
15617.69 410
15618.88 414
15620.06 439
15621.24 425
15622.42 435
15623.60 437
15624.78 450
15625.96 459
15627.14 459
15628.32 465
15629.50 437
15630.68 469
15631.86 451
15633.05 432
15634.23 414
15635.41 462
15636.59 498
15637.77 480
15638.95 446
15640.13 447
15641.31 429
15642.50 443
15643.68 435
15644.86 454
15646.04 461
15647.22 446
15648.40 448
15649.58 485
15650.77 467
15651.95 469
15653.13 479
15654.31 449
15655.49 467
15656.68 454
15657.86 487
15659.04 470
15660.22 468
15661.40 467
15662.59 464
15663.77 441
15664.95 472
15666.13 464
15667.32 445
15668.50 440
15669.68 464
15670.86 459
15672.05 449
15673.23 450
15674.41 458
15675.59 463
15676.78 446
15677.96 422
15679.14 403
15680.32 456
15681.51 435
15682.69 436
15683.87 458
15685.06 446
15686.24 432
15687.42 450
15688.61 429
15689.79 433
15690.97 412
15692.16 444
15693.34 434
15694.52 434
15695.71 433
15696.89 437
15698.07 455
15699.26 409
15700.44 416
15701.62 453
15702.81 424
15703.99 422
15705.17 423
15706.36 405
15707.54 451
15708.73 461
15709.91 469
15711.09 439
15712.28 424
15713.46 438
15714.65 444
15715.83 461
15717.02 452
15718.20 436
15719.38 430
15720.57 476
15721.75 466
15722.94 452
15724.12 464
15725.31 472
15726.49 469
15727.68 472
15728.86 461
15730.04 461
15731.23 459
15732.41 429
15733.60 460
15734.78 463
15735.97 458
15737.15 468
15738.34 448
15739.52 472
15740.71 470
15741.89 489
15743.08 492
15744.27 489
15745.45 535
15746.64 484
15747.82 489
15749.01 508
15750.19 503
15751.38 486
15752.56 491
15753.75 521
15754.93 550
15756.12 518
15757.31 521
15758.49 474
15759.68 491
15760.86 511
15762.05 490
15763.24 501
15764.42 499
15765.61 508
15766.79 493
15767.98 483
15769.17 479
15770.35 506
15771.54 506
15772.72 507
15773.91 500
15775.10 464
15776.28 469
15777.47 480
15778.66 487
15779.84 486
15781.03 467
15782.22 483
15783.40 504
15784.59 491
15785.78 490
15786.96 493
15788.15 456
15789.34 484
15790.53 449
15791.71 439
15792.90 442
15794.09 457
15795.27 443
15796.46 423
15797.65 428
15798.84 433
15800.02 437
15801.21 447
15802.40 429
15803.59 438
15804.77 450
15805.96 431
15807.15 437
15808.34 442
15809.52 422
15810.71 431
15811.90 439
15813.09 445
15814.28 440
15815.46 426
15816.65 426
15817.84 418
15819.03 436
15820.22 446
15821.40 432
15822.59 424
15823.78 418
15824.97 433
15826.16 417
15827.35 439
15828.53 433
15829.72 442
15830.91 426
15832.10 400
15833.29 434
15834.48 418
15835.67 414
15836.85 418
15838.04 414
15839.23 417
15840.42 404
15841.61 398
15842.80 397
15843.99 417
15845.18 404
15846.37 431
15847.55 433
15848.74 420
15849.93 413
15851.12 409
15852.31 425
15853.50 426
15854.69 405
15855.88 417
15857.07 432
15858.26 411
15859.45 391
15860.64 409
15861.83 417
15863.02 415
15864.21 431
15865.40 405
15866.59 397
15867.78 402
15868.97 442
15870.16 411
15871.35 407
15872.54 452
15873.73 436
15874.92 443
15876.11 432
15877.30 417
15878.49 443
15879.68 470
15880.87 406
15882.06 439
15883.25 444
15884.44 409
15885.63 417
15886.82 427
15888.01 386
15889.20 425
15890.39 451
15891.59 448
15892.78 433
15893.97 416
15895.16 422
15896.35 450
15897.54 450
15898.73 437
15899.92 427
15901.11 459
15902.30 443
15903.50 447
15904.69 447
15905.88 455
15907.07 479
15908.26 485
15909.45 462
15910.64 456
15911.84 425
15913.03 457
15914.22 456
15915.41 461
15916.60 454
15917.79 461
15918.99 454
15920.18 440
15921.37 429
15922.56 432
15923.75 446
15924.95 455
15926.14 479
15927.33 466
15928.52 456
15929.71 470
15930.91 462
15932.10 480
15933.29 446
15934.48 436
15935.68 445
15936.87 453
15938.06 432
15939.25 437
15940.45 428
15941.64 444
15942.83 419
15944.03 409
15945.22 411
15946.41 419
15947.60 380
15948.80 373
15949.99 394
15951.18 415
15952.38 396
15953.57 392
15954.76 400
15955.96 391
15957.15 379
15958.34 402
15959.54 397
15960.73 390
15961.92 386
15963.12 357
15964.31 388
15965.50 392
15966.70 378
15967.89 366
15969.08 354
15970.28 379
15971.47 390
15972.67 374
15973.86 353
15975.05 371
15976.25 354
15977.44 360
15978.64 359
15979.83 346
15981.02 355
15982.22 366
15983.41 352
15984.61 374
15985.80 369
15987.00 349
15988.19 370
15989.38 364
15990.58 362
15991.77 332
15992.97 338
15994.16 334
15995.36 336
15996.55 340
15997.75 350
15998.94 363
16000.14 351
16001.33 353
16002.53 332
16003.72 326
16004.92 357
16006.11 350
16007.31 369
16008.50 361
16009.70 320
16010.89 337
16012.09 345
16013.28 339
16014.48 351
16015.67 338
16016.87 354
16018.07 366
16019.26 329
16020.46 340
16021.65 332
16022.85 353
16024.04 338
16025.24 352
16026.44 346
16027.63 335
16028.83 350
16030.02 346
16031.22 347
16032.42 360
16033.61 341
16034.81 318
16036.00 333
16037.20 351
16038.40 344
16039.59 351
16040.79 333
16041.99 328
16043.18 331
16044.38 324
16045.58 337
16046.77 326
16047.97 325
16049.17 335
16050.36 363
16051.56 318
16052.76 337
16053.95 328
16055.15 344
16056.35 318
16057.54 329
16058.74 341
16059.94 319
16061.14 329
16062.33 332
16063.53 342
16064.73 319
16065.92 338
16067.12 332
16068.32 332
16069.52 320
16070.71 336
16071.91 325
16073.11 328
16074.31 353
16075.50 343
16076.70 337
16077.90 352
16079.10 301
16080.30 321
16081.49 290
16082.69 315
16083.89 330
16085.09 336
16086.29 300
16087.48 300
16088.68 328
16089.88 326
16091.08 327
16092.28 309
16093.48 307
16094.67 322
16095.87 302
16097.07 327
16098.27 300
16099.47 281
16100.67 291
16101.87 317
16103.06 322
16104.26 314
16105.46 312
16106.66 322
16107.86 330
16109.06 321
16110.26 336
16111.46 314
16112.66 316
16113.86 318
16115.05 296
16116.25 317
16117.45 302
16118.65 310
16119.85 316
16121.05 302
16122.25 332
16123.45 331
16124.65 315
16125.85 314
16127.05 300
16128.25 291
16129.45 296
16130.65 335
16131.85 325
16133.05 304
16134.25 308
16135.45 303
16136.65 307
16137.85 319
16139.05 307
16140.25 297
16141.45 313
16142.65 312
16143.85 305
16145.05 307
16146.25 296
16147.45 296
16148.65 290
16149.85 275
16151.05 295
16152.25 299
16153.45 300
16154.65 294
16155.85 327
16157.05 313
16158.25 280
16159.46 306
16160.66 323
16161.86 327
16163.06 299
16164.26 320
16165.46 301
16166.66 303
16167.86 302
16169.06 291
16170.27 268
16171.47 291
16172.67 308
16173.87 307
16175.07 293
16176.27 322
16177.47 286
16178.67 291
16179.88 304
16181.08 294
16182.28 296
16183.48 315
16184.68 310
16185.89 347
16187.09 311
16188.29 310
16189.49 319
16190.69 332
16191.90 338
16193.10 307
16194.30 291
16195.50 320
16196.70 299
16197.91 311
16199.11 313
16200.31 306
16201.51 314
16202.72 316
16203.92 309
16205.12 331
16206.32 337
16207.53 316
16208.73 339
16209.93 321
16211.13 318
16212.34 306
16213.54 313
16214.74 311
16215.95 329
16217.15 319
16218.35 305
16219.55 323
16220.76 319
16221.96 311
16223.16 321
16224.37 332
16225.57 342
16226.77 343
16227.98 338
16229.18 353
16230.38 333
16231.59 333
16232.79 316
16233.99 333
16235.20 315
16236.40 340
16237.61 337
16238.81 297
16240.01 303
16241.22 335
16242.42 335
16243.63 322
16244.83 321
16246.03 339
16247.24 326
16248.44 362
16249.65 330
16250.85 340
16252.05 338
16253.26 361
16254.46 333
16255.67 338
16256.87 350
16258.08 356
16259.28 346
16260.49 333
16261.69 311
16262.89 332
16264.10 361
16265.30 339
16266.51 338
16267.71 336
16268.92 338
16270.12 356
16271.33 345
16272.53 327
16273.74 348
16274.94 315
16276.15 352
16277.35 335
16278.56 336
16279.77 326
16280.97 331
16282.18 329
16283.38 349
16284.59 339
16285.79 334
16287.00 329
16288.20 324
16289.41 345
16290.61 348
16291.82 321
16293.03 325
16294.23 327
16295.44 337
16296.64 347
16297.85 325
16299.06 340
16300.26 332
16301.47 334
16302.67 336
16303.88 353
16305.09 333
16306.29 362
16307.50 346
16308.71 340
16309.91 349
16311.12 332
16312.33 314
16313.53 327
16314.74 362
16315.95 328
16317.15 325
16318.36 349
16319.57 337
16320.77 317
16321.98 351
16323.19 307
16324.39 312
16325.60 327
16326.81 322
16328.01 315
16329.22 333
16330.43 311
16331.64 325
16332.84 309
16334.05 312
16335.26 332
16336.47 321
16337.67 315
16338.88 325
16340.09 300
16341.30 331
16342.50 346
16343.71 302
16344.92 312
16346.13 318
16347.33 301
16348.54 294
16349.75 301
16350.96 316
16352.17 314
16353.37 305
16354.58 319
16355.79 300
16357.00 292
16358.21 314
16359.41 287
16360.62 314
16361.83 307
16363.04 286
16364.25 284
16365.46 318
16366.67 305
16367.87 299
16369.08 296
16370.29 308
16371.50 299
16372.71 298
16373.92 299
16375.13 307
16376.34 298
16377.54 290
16378.75 310
16379.96 298
16381.17 273
16382.38 284
16383.59 296
16384.80 287
16386.01 310
16387.22 289
16388.43 302
16389.64 301
16390.85 307
16392.05 295
16393.26 286
16394.47 318
16395.68 288
16396.89 302
16398.10 302
16399.31 288
16400.52 281
16401.73 298
16402.94 307
16404.15 310
16405.36 322
16406.57 314
16407.78 309
16408.99 294
16410.20 318
16411.41 285
16412.62 294
16413.83 293
16415.04 312
16416.25 279
16417.46 294
16418.67 301
16419.88 306
16421.10 322
16422.31 312
16423.52 307
16424.73 307
16425.94 297
16427.15 301
16428.36 294
16429.57 324
16430.78 318
16431.99 317
16433.20 288
16434.41 294
16435.63 285
16436.84 302
16438.05 323
16439.26 311
16440.47 293
16441.68 298
16442.89 304
16444.10 283
16445.32 282
16446.53 307
16447.74 292
16448.95 281
16450.16 288
16451.37 290
16452.59 285
16453.80 297
16455.01 298
16456.22 280
16457.43 280
16458.64 318
16459.86 305
16461.07 301
16462.28 293
16463.49 302
16464.70 312
16465.92 285
16467.13 294
16468.34 301
16469.55 289
16470.77 267
16471.98 284
16473.19 297
16474.40 296
16475.62 292
16476.83 284
16478.04 289
16479.25 296
16480.47 272
16481.68 299
16482.89 297
16484.11 292
16485.32 275
16486.53 280
16487.74 299
16488.96 307
16490.17 291
16491.38 290
16492.60 310
16493.81 261
16495.02 305
16496.24 308
16497.45 315
16498.66 333
16499.88 299
16501.09 274
16502.30 292
16503.52 281
16504.73 299
16505.94 298
16507.16 295
16508.37 295
16509.59 328
16510.80 290
16512.01 322
16513.23 295
16514.44 285
16515.66 283
16516.87 297
16518.08 306
16519.30 297
16520.51 299
16521.73 304
16522.94 306
16524.16 319
16525.37 290
16526.58 319
16527.80 302
16529.01 317
16530.23 286
16531.44 287
16532.66 282
16533.87 279
16535.09 287
16536.30 307
16537.52 299
16538.73 306
16539.95 313
16541.16 291
16542.38 285
16543.59 296
16544.81 300
16546.02 284
16547.24 329
16548.45 308
16549.67 295
16550.88 315
16552.10 316
16553.31 297
16554.53 316
16555.74 328
16556.96 335
16558.18 315
16559.39 304
16560.61 308
16561.82 310
16563.04 336
16564.25 327
16565.47 326
16566.69 319
16567.90 320
16569.12 302
16570.33 298
16571.55 310
16572.77 317
16573.98 327
16575.20 318
16576.41 323
16577.63 318
16578.85 320
16580.06 326
16581.28 308
16582.50 304
16583.71 315
16584.93 303
16586.15 304
16587.36 299
16588.58 307
16589.80 305
16591.01 317
16592.23 316
16593.45 330
16594.66 324
16595.88 303
16597.10 329
16598.32 295
16599.53 276
16600.75 321
16601.97 282
16603.18 287
16604.40 306
16605.62 277
16606.84 305
16608.05 309
16609.27 294
16610.49 302
16611.71 299
16612.92 313
16614.14 296
16615.36 288
16616.58 286
16617.79 287
16619.01 276
16620.23 290
16621.45 299
16622.67 282
16623.88 314
16625.10 296
16626.32 310
16627.54 291
16628.76 310
16629.97 316
16631.19 297
16632.41 290
16633.63 278
16634.85 268
16636.07 303
16637.29 266
16638.50 300
16639.72 293
16640.94 301
16642.16 289
16643.38 294
16644.60 273
16645.82 269
16647.03 291
16648.25 284
16649.47 308
16650.69 289
16651.91 298
16653.13 301
16654.35 296
16655.57 297
16656.79 302
16658.01 325
16659.23 295
16660.45 301
16661.66 311
16662.88 271
16664.10 286
16665.32 294
16666.54 270
16667.76 296
16668.98 310
16670.20 291
16671.42 294
16672.64 292
16673.86 286
16675.08 302
16676.30 309
16677.52 290
16678.74 281
16679.96 277
16681.18 286
16682.40 292
16683.62 301
16684.84 291
16686.06 281
16687.28 261
16688.50 275
16689.72 272
16690.94 283
16692.16 281
16693.39 297
16694.61 277
16695.83 261
16697.05 276
16698.27 284
16699.49 294
16700.71 289
16701.93 284
16703.15 280
16704.37 288
16705.59 276
16706.81 272
16708.04 289
16709.26 293
16710.48 300
16711.70 298
16712.92 263
16714.14 289
16715.36 285
16716.58 282
16717.81 279
16719.03 265
16720.25 259
16721.47 282
16722.69 299
16723.91 287
16725.14 302
16726.36 312
16727.58 308
16728.80 280
16730.02 297
16731.24 277
16732.47 268
16733.69 302
16734.91 296
16736.13 266
16737.36 265
16738.58 270
16739.80 271
16741.02 290
16742.24 268
16743.47 291
16744.69 289
16745.91 291
16747.13 259
16748.36 276
16749.58 287
16750.80 297
16752.02 286
16753.25 276
16754.47 290
16755.69 266
16756.92 290
16758.14 285
16759.36 282
16760.59 283
16761.81 282
16763.03 285
16764.25 266
16765.48 266
16766.70 286
16767.92 261
16769.15 266
16770.37 263
16771.59 256
16772.82 270
16774.04 273
16775.27 301
16776.49 276
16777.71 285
16778.94 289
16780.16 293
16781.38 275
16782.61 277
16783.83 266
16785.06 274
16786.28 286
16787.50 283
16788.73 262
16789.95 272
16791.18 285
16792.40 280
16793.62 260
16794.85 263
16796.07 266
16797.30 281
16798.52 288
16799.75 254
16800.97 263
16802.19 281
16803.42 292
16804.64 283
16805.87 286
16807.09 281
16808.32 266
16809.54 286
16810.77 275
16811.99 289
16813.22 270
16814.44 310
16815.67 294
16816.89 310
16818.12 271
16819.34 288
16820.57 295
16821.79 287
16823.02 273
16824.24 291
16825.47 283
16826.70 291
16827.92 279
16829.15 283
16830.37 288
16831.60 288
16832.82 291
16834.05 284
16835.27 285
16836.50 281
16837.73 292
16838.95 316
16840.18 290
16841.40 283
16842.63 295
16843.86 291
16845.08 296
16846.31 289
16847.53 297
16848.76 291
16849.99 289
16851.21 307
16852.44 272
16853.67 275
16854.89 322
16856.12 308
16857.35 306
16858.57 315
16859.80 316
16861.03 295
16862.25 310
16863.48 291
16864.71 324
16865.93 301
16867.16 329
16868.39 323
16869.61 317
16870.84 325
16872.07 296
16873.30 299
16874.52 314
16875.75 327
16876.98 311
16878.20 321
16879.43 343
16880.66 306
16881.89 314
16883.11 288
16884.34 317
16885.57 314
16886.80 349
16888.02 326
16889.25 314
16890.48 333
16891.71 304
16892.94 315
16894.16 332
16895.39 293
16896.62 314
16897.85 290
16899.08 310
16900.30 323
16901.53 309
16902.76 315
16903.99 310
16905.22 313
16906.45 309
16907.67 335
16908.90 316
16910.13 303
16911.36 321
16912.59 321
16913.82 306
16915.04 301
16916.27 295
16917.50 300
16918.73 299
16919.96 295
16921.19 317
16922.42 306
16923.65 336
16924.88 320
16926.10 285
16927.33 292
16928.56 318
16929.79 330
16931.02 299
16932.25 297
16933.48 294
16934.71 296
16935.94 288
16937.17 292
16938.40 306
16939.63 299
16940.86 308
16942.09 315
16943.32 325
16944.55 298
16945.78 314
16947.01 327
16948.24 316
16949.47 290
16950.70 297
16951.93 309
16953.16 314
16954.39 313
16955.62 303
16956.85 306
16958.08 298
16959.31 303
16960.54 299
16961.77 271
16963.00 295
16964.23 323
16965.46 290
16966.69 305
16967.92 284
16969.15 304
16970.38 262
16971.61 277
16972.84 274
16974.07 296
16975.30 305
16976.54 286
16977.77 289
16979.00 301
16980.23 294
16981.46 278
16982.69 291
16983.92 283
16985.15 278
16986.38 289
16987.62 298
16988.85 278
16990.08 279
16991.31 272
16992.54 311
16993.77 281
16995.00 273
16996.24 288
16997.47 282
16998.70 281
16999.93 293
17001.16 282
17002.39 276
17003.63 286
17004.86 280
17006.09 277
17007.32 268
17008.55 273
17009.79 263
17011.02 272
17012.25 269
17013.48 275
17014.72 271
17015.95 283
17017.18 278
17018.41 282
17019.64 285
17020.88 286
17022.11 296
17023.34 273
17024.58 290
17025.81 300
17027.04 259
17028.27 261
17029.51 261
17030.74 270
17031.97 283
17033.21 259
17034.44 266
17035.67 292
17036.90 288
17038.14 289
17039.37 276
17040.60 284
17041.84 269
17043.07 258
17044.30 256
17045.54 253
17046.77 260
17048.00 275
17049.24 270
17050.47 273
17051.70 283
17052.94 287
17054.17 314
17055.41 285
17056.64 270
17057.87 271
17059.11 270
17060.34 274
17061.58 280
17062.81 254
17064.04 255
17065.28 287
17066.51 256
17067.75 262
17068.98 253
17070.21 267
17071.45 261
17072.68 291
17073.92 284
17075.15 281
17076.39 277
17077.62 253
17078.86 279
17080.09 269
17081.33 261
17082.56 259
17083.80 287
17085.03 279
17086.26 288
17087.50 277
17088.73 274
17089.97 279
17091.20 280
17092.44 256
17093.68 252
17094.91 264
17096.15 269
17097.38 265
17098.62 264
17099.85 265
17101.09 257
17102.32 235
17103.56 263
17104.79 262
17106.03 258
17107.26 255
17108.50 277
17109.74 270
17110.97 274
17112.21 268
17113.44 273
17114.68 267
17115.92 243
17117.15 242
17118.39 272
17119.62 277
17120.86 282
17122.10 263
17123.33 244
17124.57 265
17125.80 268
17127.04 267
17128.28 272
17129.51 286
17130.75 261
17131.99 267
17133.22 282
17134.46 270
17135.70 271
17136.93 269
17138.17 263
17139.41 253
17140.64 268
17141.88 261
17143.12 260
17144.35 266
17145.59 277
17146.83 273
17148.07 278
17149.30 271
17150.54 265
17151.78 263
17153.02 272
17154.25 277
17155.49 248
17156.73 291
17157.96 258
17159.20 261
17160.44 265
17161.68 244
17162.92 277
17164.15 265
17165.39 259
17166.63 272
17167.87 265
17169.10 272
17170.34 259
17171.58 268
17172.82 264
17174.06 244
17175.29 246
17176.53 244
17177.77 258
17179.01 271
17180.25 266
17181.49 262
17182.72 269
17183.96 265
17185.20 249
17186.44 256
17187.68 250
17188.92 261
17190.15 257
17191.39 273
17192.63 288
17193.87 267
17195.11 253
17196.35 252
17197.59 251
17198.83 277
17200.07 253
17201.30 274
17202.54 241
17203.78 239
17205.02 253
17206.26 244
17207.50 258
17208.74 263
17209.98 258
17211.22 266
17212.46 250
17213.70 263
17214.94 253
17216.18 261
17217.42 266
17218.66 275
17219.90 244
17221.14 249
17222.38 246
17223.62 236
17224.86 250
17226.10 271
17227.34 264
17228.58 258
17229.82 249
17231.06 238
17232.30 267
17233.54 264
17234.78 254
17236.02 273
17237.26 251
17238.50 269
17239.74 251
17240.98 257
17242.22 249
17243.46 266
17244.70 252
17245.94 251
17247.18 254
17248.42 237
17249.66 240
17250.90 240
17252.14 257
17253.39 263
17254.63 238
17255.87 250
17257.11 266
17258.35 276
17259.59 249
17260.83 255
17262.07 264
17263.31 260
17264.56 262
17265.80 249
17267.04 263
17268.28 243
17269.52 260
17270.76 267
17272.00 271
17273.25 277
17274.49 261
17275.73 242
17276.97 277
17278.21 250
17279.45 253
17280.70 266
17281.94 247
17283.18 265
17284.42 259
17285.66 263
17286.91 244
17288.15 252
17289.39 251
17290.63 255
17291.88 228
17293.12 249
17294.36 258
17295.60 249
17296.85 256
17298.09 231
17299.33 240
17300.57 251
17301.82 244
17303.06 247
17304.30 252
17305.54 245
17306.79 250
17308.03 257
17309.27 244
17310.52 240
17311.76 255
17313.00 277
17314.25 259
17315.49 252
17316.73 250
17317.97 240
17319.22 233
17320.46 255
17321.71 257
17322.95 255
17324.19 250
17325.44 250
17326.68 227
17327.92 257
17329.17 242
17330.41 260
17331.65 230
17332.90 243
17334.14 244
17335.39 250
17336.63 250
17337.87 244
17339.12 246
17340.36 274
17341.61 257
17342.85 241
17344.09 240
17345.34 231
17346.58 246
17347.83 234
17349.07 242
17350.32 246
17351.56 255
17352.80 265
17354.05 252
17355.29 252
17356.54 231
17357.78 251
17359.03 239
17360.27 255
17361.52 244
17362.76 272
17364.01 245
17365.25 254
17366.50 255
17367.74 248
17368.99 224
17370.23 258
17371.48 256
17372.72 233
17373.97 266
17375.21 250
17376.46 256
17377.70 248
17378.95 249
17380.19 242
17381.44 257
17382.69 253
17383.93 241
17385.18 245
17386.42 231
17387.67 270
17388.91 261
17390.16 257
17391.41 234
17392.65 220
17393.90 253
17395.14 238
17396.39 265
17397.64 266
17398.88 239
17400.13 246
17401.37 255
17402.62 256
17403.87 253
17405.11 257
17406.36 243
17407.61 251
17408.85 246
17410.10 250
17411.35 233
17412.59 248
17413.84 232
17415.09 261
17416.33 254
17417.58 286
17418.83 263
17420.07 245
17421.32 248
17422.57 240
17423.82 239
17425.06 239
17426.31 243
17427.56 235
17428.80 237
17430.05 269
17431.30 265
17432.55 242
17433.79 258
17435.04 245
17436.29 232
17437.54 257
17438.78 251
17440.03 238
17441.28 256
17442.53 258
17443.77 253
17445.02 249
17446.27 244
17447.52 275
17448.77 263
17450.01 264
17451.26 266
17452.51 242
17453.76 249
17455.01 241
17456.25 240
17457.50 265
17458.75 236
17460.00 255
17461.25 259
17462.50 236
17463.74 253
17464.99 247
17466.24 254
17467.49 259
17468.74 260
17469.99 264
17471.24 254
17472.49 260
17473.73 255
17474.98 273
17476.23 258
17477.48 253
17478.73 256
17479.98 262
17481.23 254
17482.48 263
17483.73 267
17484.98 266
17486.23 256
17487.47 268
17488.72 256
17489.97 272
17491.22 271
17492.47 257
17493.72 254
17494.97 264
17496.22 261
17497.47 264
17498.72 263
17499.97 259
17501.22 279
17502.47 282
17503.72 249
17504.97 266
17506.22 256
17507.47 271
17508.72 272
17509.97 266
17511.22 260
17512.47 259
17513.72 268
17514.97 262
17516.22 267
17517.47 283
17518.72 262
17519.97 283
17521.22 263
17522.47 252
17523.72 254
17524.98 262
17526.23 275
17527.48 273
17528.73 268
17529.98 260
17531.23 283
17532.48 241
17533.73 264
17534.98 270
17536.23 266
17537.48 264
17538.74 266
17539.99 263
17541.24 277
17542.49 286
17543.74 285
17544.99 277
17546.24 267
17547.50 277
17548.75 272
17550.00 297
17551.25 261
17552.50 259
17553.75 252
17555.01 255
17556.26 268
17557.51 257
17558.76 297
17560.01 269
17561.26 281
17562.52 288
17563.77 263
17565.02 271
17566.27 264
17567.53 250
17568.78 274
17570.03 284
17571.28 273
17572.53 270
17573.79 292
17575.04 281
17576.29 266
17577.54 266
17578.80 269
17580.05 261
17581.30 299
17582.56 269
17583.81 273
17585.06 282
17586.31 280
17587.57 275
17588.82 274
17590.07 281
17591.33 262
17592.58 276
17593.83 273
17595.08 282
17596.34 275
17597.59 275
17598.84 277
17600.10 283
17601.35 257
17602.61 272
17603.86 278
17605.11 266
17606.37 261
17607.62 267
17608.87 270
17610.13 277
17611.38 278
17612.63 265
17613.89 269
17615.14 285
17616.40 283
17617.65 265
17618.90 273
17620.16 273
17621.41 273
17622.67 275
17623.92 251
17625.17 265
17626.43 290
17627.68 300
17628.94 265
17630.19 275
17631.45 278
17632.70 290
17633.96 298
17635.21 289
17636.47 275
17637.72 270
17638.97 280
17640.23 257
17641.48 285
17642.74 270
17643.99 289
17645.25 294
17646.50 257
17647.76 253
17649.01 274
17650.27 260
17651.52 255
17652.78 260
17654.04 263
17655.29 277
17656.55 275
17657.80 261
17659.06 253
17660.31 259
17661.57 270
17662.82 273
17664.08 247
17665.33 260
17666.59 255
17667.85 267
17669.10 273
17670.36 279
17671.61 269
17672.87 288
17674.13 273
17675.38 266
17676.64 248
17677.89 259
17679.15 279
17680.41 250
17681.66 269
17682.92 273
17684.18 265
17685.43 263
17686.69 261
17687.95 264
17689.20 286
17690.46 263
17691.71 274
17692.97 256
17694.23 271
17695.49 278
17696.74 248
17698.00 241
17699.26 276
17700.51 285
17701.77 268
17703.03 268
17704.28 267
17705.54 265
17706.80 253
17708.06 264
17709.31 264
17710.57 271
17711.83 261
17713.08 257
17714.34 273
17715.60 280
17716.86 233
17718.11 254
17719.37 275
17720.63 252
17721.89 258
17723.15 250
17724.40 269
17725.66 254
17726.92 248
17728.18 260
17729.43 284
17730.69 246
17731.95 240
17733.21 256
17734.47 262
17735.73 271
17736.98 264
17738.24 256
17739.50 260
17740.76 249
17742.02 259
17743.28 265
17744.53 240
17745.79 274
17747.05 258
17748.31 254
17749.57 243
17750.83 257
17752.09 253
17753.34 234
17754.60 251
17755.86 279
17757.12 251
17758.38 267
17759.64 243
17760.90 241
17762.16 272
17763.42 274
17764.68 263
17765.94 261
17767.19 276
17768.45 244
17769.71 254
17770.97 269
17772.23 261
17773.49 253
17774.75 263
17776.01 264
17777.27 250
17778.53 249
17779.79 236
17781.05 250
17782.31 235
17783.57 246
17784.83 258
17786.09 280
17787.35 257
17788.61 242
17789.87 240
17791.13 262
17792.39 256
17793.65 270
17794.91 259
17796.17 233
17797.43 231
17798.69 247
17799.95 249
17801.21 251
17802.47 245
17803.73 225
17805.00 232
17806.26 235
17807.52 243
17808.78 274
17810.04 251
17811.30 259
17812.56 267
17813.82 254
17815.08 251
17816.34 262
17817.60 228
17818.87 245
17820.13 236
17821.39 244
17822.65 226
17823.91 224
17825.17 222
17826.43 238
17827.69 235
17828.96 243
17830.22 235
17831.48 235
17832.74 248
17834.00 248
17835.26 222
17836.53 252
17837.79 236
17839.05 226
17840.31 233
17841.57 228
17842.84 231
17844.10 232
17845.36 224
17846.62 226
17847.88 235
17849.15 245
17850.41 244
17851.67 235
17852.93 246
17854.20 254
17855.46 236
17856.72 245
17857.98 260
17859.25 236
17860.51 236
17861.77 228
17863.03 243
17864.30 232
17865.56 227
17866.82 243
17868.09 233
17869.35 216
17870.61 231
17871.87 252
17873.14 240
17874.40 237
17875.66 242
17876.93 223
17878.19 250
17879.45 236
17880.72 241
17881.98 257
17883.24 251
17884.51 245
17885.77 228
17887.03 249
17888.30 251
17889.56 221
17890.83 229
17892.09 237
17893.35 226
17894.62 227
17895.88 234
17897.14 241
17898.41 250
17899.67 263
17900.94 229
17902.20 250
17903.46 240
17904.73 232
17905.99 228
17907.26 216
17908.52 231
17909.79 240
17911.05 241
17912.32 250
17913.58 230
17914.84 250
17916.11 244
17917.37 227
17918.64 243
17919.90 238
17921.17 233
17922.43 248
17923.70 256
17924.96 232
17926.23 240
17927.49 226
17928.76 237
17930.02 256
17931.29 244
17932.55 243
17933.82 228
17935.08 232
17936.35 237
17937.61 222
17938.88 224
17940.14 238
17941.41 250
17942.68 216
17943.94 255
17945.21 265
17946.47 254
17947.74 255
17949.00 245
17950.27 243
17951.54 254
17952.80 246
17954.07 255
17955.33 242
17956.60 239
17957.87 246
17959.13 230
17960.40 246
17961.66 251
17962.93 216
17964.20 222
17965.46 227
17966.73 253
17968.00 251
17969.26 228
17970.53 232
17971.80 247
17973.06 257
17974.33 246
17975.60 243
17976.86 250
17978.13 236
17979.40 254
17980.66 230
17981.93 232
17983.20 224
17984.46 249
17985.73 258
17987.00 220
17988.26 227
17989.53 242
17990.80 247
17992.07 258
17993.33 245
17994.60 241
17995.87 230
17997.14 241
17998.40 221
17999.67 238
18000.94 238
18002.21 217
18003.47 241
18004.74 255
18006.01 259
18007.28 226
18008.55 237
18009.81 227
18011.08 245
18012.35 225
18013.62 224
18014.89 200
18016.15 219
18017.42 246
18018.69 245
18019.96 248
18021.23 211
18022.49 235
18023.76 230
18025.03 235
18026.30 248
18027.57 243
18028.84 231
18030.11 255
18031.37 253
18032.64 248
18033.91 240
18035.18 231
18036.45 250
18037.72 264
18038.99 233
18040.26 240
18041.53 275
18042.79 252
18044.06 245
18045.33 249
18046.60 229
18047.87 220
18049.14 247
18050.41 253
18051.68 247
18052.95 241
18054.22 242
18055.49 260
18056.76 264
18058.03 246
18059.30 230
18060.57 224
18061.84 239
18063.11 234
18064.38 240
18065.65 235
18066.92 242
18068.19 260
18069.46 248
18070.73 229
18072.00 231
18073.27 256
18074.54 234
18075.81 231
18077.08 223
18078.35 235
18079.62 235
18080.89 246
18082.16 250
18083.43 240
18084.70 241
18085.97 247
18087.24 250
18088.51 227
18089.78 275
18091.05 231
18092.32 241
18093.59 235
18094.87 215
18096.14 241
18097.41 229
18098.68 238
18099.95 247
18101.22 237
18102.49 245
18103.76 252
18105.03 233
18106.31 246
18107.58 258
18108.85 253
18110.12 235
18111.39 224
18112.66 244
18113.93 237
18115.21 241
18116.48 214
18117.75 253
18119.02 239
18120.29 246
18121.56 263
18122.84 229
18124.11 241
18125.38 246
18126.65 228
18127.92 241
18129.20 239
18130.47 278
18131.74 239
18133.01 241
18134.29 237
18135.56 247
18136.83 256
18138.10 251
18139.38 253
18140.65 243
18141.92 236
18143.19 252
18144.47 256
18145.74 232
18147.01 225
18148.28 237
18149.56 274
18150.83 252
18152.10 258
18153.38 261
18154.65 233
18155.92 266
18157.19 254
18158.47 240
18159.74 230
18161.01 226
18162.29 266
18163.56 250
18164.83 244
18166.11 235
18167.38 237
18168.65 251
18169.93 237
18171.20 250
18172.48 221
18173.75 241
18175.02 230
18176.30 275
18177.57 237
18178.84 216
18180.12 243
18181.39 262
18182.67 251
18183.94 247
18185.21 246
18186.49 238
18187.76 256
18189.04 240
18190.31 251
18191.59 249
18192.86 256
18194.13 221
18195.41 232
18196.68 249
18197.96 250
18199.23 249
18200.51 239
18201.78 242
18203.06 240
18204.33 262
18205.61 233
18206.88 239
18208.16 255
18209.43 251
18210.71 251
18211.98 247
18213.26 241
18214.53 237
18215.81 229
18217.08 248
18218.36 246
18219.63 238
18220.91 243
18222.18 251
18223.46 250
18224.73 255
18226.01 249
18227.28 245
18228.56 244
18229.84 248
18231.11 227
18232.39 253
18233.66 237
18234.94 242
18236.21 230
18237.49 256
18238.77 249
18240.04 241
18241.32 261
18242.59 235
18243.87 241
18245.15 255
18246.42 241
18247.70 259
18248.98 258
18250.25 242
18251.53 246
18252.81 248
18254.08 236
18255.36 231
18256.63 233
18257.91 242
18259.19 241
18260.46 249
18261.74 246
18263.02 232
18264.30 224
18265.57 232
18266.85 232
18268.13 247
18269.40 230
18270.68 240
18271.96 268
18273.23 257
18274.51 251
18275.79 262
18277.07 249
18278.34 254
18279.62 256
18280.90 236
18282.18 209
18283.45 227
18284.73 246
18286.01 265
18287.29 255
18288.56 235
18289.84 234
18291.12 248
18292.40 258
18293.68 252
18294.95 249
18296.23 261
18297.51 256
18298.79 250
18300.07 249
18301.34 257
18302.62 265
18303.90 264
18305.18 238
18306.46 232
18307.74 237
18309.01 229
18310.29 232
18311.57 260
18312.85 264
18314.13 251
18315.41 253
18316.69 241
18317.96 242
18319.24 238
18320.52 251
18321.80 254
18323.08 268
18324.36 268
18325.64 250
18326.92 258
18328.20 266
18329.47 243
18330.75 275
18332.03 263
18333.31 259
18334.59 252
18335.87 254
18337.15 251
18338.43 261
18339.71 242
18340.99 258
18342.27 258
18343.55 227
18344.83 263
18346.11 227
18347.39 256
18348.67 247
18349.95 238
18351.23 250
18352.51 248
18353.79 254
18355.07 244
18356.35 244
18357.63 236
18358.91 246
18360.19 250
18361.47 248
18362.75 243
18364.03 252
18365.31 241
18366.59 254
18367.87 236
18369.15 243
18370.43 252
18371.71 261
18372.99 239
18374.27 227
18375.55 250
18376.83 242
18378.12 246
18379.40 233
18380.68 234
18381.96 240
18383.24 233
18384.52 211
18385.80 232
18387.08 236
18388.36 249
18389.65 231
18390.93 250
18392.21 243
18393.49 233
18394.77 251
18396.05 249
18397.33 254
18398.62 238
18399.90 241
18401.18 229
18402.46 222
18403.74 246
18405.02 231
18406.31 254
18407.59 262
18408.87 231
18410.15 249
18411.43 251
18412.72 246
18414.00 243
18415.28 248
18416.56 250
18417.84 240
18419.13 244
18420.41 239
18421.69 231
18422.97 248
18424.26 260
18425.54 251
18426.82 256
18428.10 244
18429.39 251
18430.67 241
18431.95 242
18433.23 241
18434.52 239
18435.80 239
18437.08 258
18438.37 251
18439.65 245
18440.93 230
18442.22 252
18443.50 247
18444.78 238
18446.06 264
18447.35 244
18448.63 249
18449.91 226
18451.20 235
18452.48 235
18453.76 248
18455.05 255
18456.33 244
18457.62 279
18458.90 248
18460.18 260
18461.47 253
18462.75 240
18464.03 243
18465.32 258
18466.60 245
18467.89 263
18469.17 258
18470.45 238
18471.74 228
18473.02 245
18474.31 230
18475.59 250
18476.88 234
18478.16 254
18479.44 243
18480.73 246
18482.01 259
18483.30 244
18484.58 253
18485.87 255
18487.15 257
18488.44 240
18489.72 230
18491.01 240
18492.29 261
18493.58 244
18494.86 227
18496.15 265
18497.43 253
18498.72 235
18500.00 220
18501.29 238
18502.57 248
18503.86 262
18505.14 236
18506.43 242
18507.71 243
18509.00 256
18510.28 274
18511.57 248
18512.85 249
18514.14 252
18515.42 240
18516.71 238
18518.00 235
18519.28 252
18520.57 232
18521.85 247
18523.14 250
18524.43 252
18525.71 246
18527.00 238
18528.28 233
18529.57 250
18530.86 241
18532.14 237
18533.43 237
18534.71 228
18536.00 221
18537.29 243
18538.57 227
18539.86 231
18541.15 230
18542.43 227
18543.72 255
18545.01 245
18546.29 227
18547.58 250
18548.87 259
18550.15 236
18551.44 247
18552.73 239
18554.01 267
18555.30 263
18556.59 245
18557.88 254
18559.16 244
18560.45 250
18561.74 252
18563.02 272
18564.31 235
18565.60 238
18566.89 268
18568.17 264
18569.46 236
18570.75 237
18572.04 251
18573.32 262
18574.61 256
18575.90 260
18577.19 251
18578.48 243
18579.76 245
18581.05 270
18582.34 243
18583.63 253
18584.92 265
18586.20 260
18587.49 230
18588.78 232
18590.07 234
18591.36 277
18592.64 271
18593.93 234
18595.22 241
18596.51 259
18597.80 242
18599.09 262
18600.38 259
18601.66 263
18602.95 252
18604.24 259
18605.53 264
18606.82 257
18608.11 264
18609.40 253
18610.69 266
18611.98 260
18613.26 259
18614.55 255
18615.84 254
18617.13 238
18618.42 241
18619.71 263
18621.00 255
18622.29 257
18623.58 255
18624.87 245
18626.16 274
18627.45 249
18628.74 260
18630.03 257
18631.32 231
18632.61 244
18633.89 252
18635.18 262
18636.47 237
18637.76 235
18639.05 234
18640.34 247
18641.63 251
18642.92 268
18644.21 242
18645.50 241
18646.79 224
18648.09 251
18649.38 230
18650.67 251
18651.96 242
18653.25 224
18654.54 268
18655.83 237
18657.12 215
18658.41 243
18659.70 222
18660.99 250
18662.28 259
18663.57 252
18664.86 224
18666.15 252
18667.44 229
18668.74 221
18670.03 252
18671.32 244
18672.61 239
18673.90 248
18675.19 218
18676.48 240
18677.77 235
18679.06 238
18680.36 234
18681.65 225
18682.94 254
18684.23 245
18685.52 235
18686.81 254
18688.11 225
18689.40 231
18690.69 235
18691.98 239
18693.27 231
18694.56 232
18695.86 217
18697.15 232
18698.44 227
18699.73 224
18701.02 252
18702.32 243
18703.61 214
18704.90 240
18706.19 229
18707.48 217
18708.78 229
18710.07 241
18711.36 232
18712.65 240
18713.95 232
18715.24 230
18716.53 229
18717.83 233
18719.12 264
18720.41 225
18721.70 246
18723.00 245
18724.29 253
18725.58 234
18726.87 219
18728.17 240
18729.46 248
18730.75 250
18732.05 236
18733.34 228
18734.63 213
18735.93 229
18737.22 252
18738.51 232
18739.81 215
18741.10 236
18742.39 248
18743.69 227
18744.98 207
18746.27 229
18747.57 228
18748.86 234
18750.16 223
18751.45 230
18752.74 212
18754.04 212
18755.33 227
18756.63 241
18757.92 241
18759.21 218
18760.51 236
18761.80 245
18763.10 234
18764.39 218
18765.69 236
18766.98 230
18768.27 235
18769.57 242
18770.86 235
18772.16 251
18773.45 246
18774.75 250
18776.04 218
18777.34 216
18778.63 243
18779.93 211
18781.22 236
18782.52 245
18783.81 237
18785.11 230
18786.40 225
18787.70 207
18788.99 219
18790.29 236
18791.58 237
18792.88 217
18794.17 222
18795.47 231
18796.76 231
18798.06 252
18799.35 227
18800.65 229
18801.94 229
18803.24 226
18804.54 232
18805.83 229
18807.13 238
18808.42 236
18809.72 222
18811.01 237
18812.31 249
18813.61 237
18814.90 220
18816.20 249
18817.49 235
18818.79 232
18820.09 232
18821.38 235
18822.68 228
18823.98 221
18825.27 223
18826.57 233
18827.87 219
18829.16 238
18830.46 238
18831.75 222
18833.05 243
18834.35 228
18835.64 214
18836.94 208
18838.24 234
18839.54 233
18840.83 215
18842.13 226
18843.43 210
18844.72 227
18846.02 215
18847.32 228
18848.61 226
18849.91 239
18851.21 218
18852.51 237
18853.80 244
18855.10 233
18856.40 238
18857.70 234
18858.99 244
18860.29 210
18861.59 218
18862.89 224
18864.18 218
18865.48 235
18866.78 210
18868.08 208
18869.38 260
18870.67 236
18871.97 230
18873.27 247
18874.57 223
18875.87 201
18877.16 214
18878.46 222
18879.76 231
18881.06 214
18882.36 233
18883.66 224
18884.95 225
18886.25 220
18887.55 238
18888.85 223
18890.15 207
18891.45 229
18892.75 238
18894.04 224
18895.34 230
18896.64 236
18897.94 219
18899.24 217
18900.54 213
18901.84 238
18903.14 217
18904.44 206
18905.74 227
18907.03 237
18908.33 216
18909.63 235
18910.93 221
18912.23 243
18913.53 235
18914.83 222
18916.13 223
18917.43 219
18918.73 235
18920.03 255
18921.33 235
18922.63 226
18923.93 233
18925.23 260
18926.53 236
18927.83 214
18929.13 228
18930.43 232
18931.73 232
18933.03 244
18934.33 201
18935.63 223
18936.93 224
18938.23 235
18939.53 251
18940.83 247
18942.13 229
18943.43 226
18944.73 234
18946.03 226
18947.33 223
18948.63 207
18949.93 237
18951.23 239
18952.53 230
18953.84 228
18955.14 211
18956.44 217
18957.74 214
18959.04 234
18960.34 231
18961.64 219
18962.94 208
18964.24 244
18965.54 230
18966.85 211
18968.15 222
18969.45 237
18970.75 228
18972.05 235
18973.35 211
18974.65 224
18975.96 229
18977.26 234
18978.56 225
18979.86 228
18981.16 217
18982.46 229
18983.77 228
18985.07 230
18986.37 219
18987.67 205
18988.97 213
18990.28 230
18991.58 226
18992.88 230
18994.18 224
18995.49 228
18996.79 213
18998.09 219
18999.39 207
19000.69 233
19002.00 233
19003.30 227
19004.60 221
19005.90 222
19007.21 246
19008.51 238
19009.81 216
19011.12 225
19012.42 228
19013.72 227
19015.02 215
19016.33 241
19017.63 210
19018.93 209
19020.24 238
19021.54 218
19022.84 229
19024.15 228
19025.45 226
19026.75 227
19028.06 231
19029.36 224
19030.66 224
19031.97 227
19033.27 227
19034.57 222
19035.88 241
19037.18 215
19038.48 221
19039.79 241
19041.09 223
19042.40 236
19043.70 236
19045.00 237
19046.31 219
19047.61 214
19048.92 222
19050.22 219
19051.52 224
19052.83 217
19054.13 231
19055.44 242
19056.74 204
19058.05 229
19059.35 214
19060.65 236
19061.96 229
19063.26 201
19064.57 213
19065.87 225
19067.18 224
19068.48 213
19069.79 226
19071.09 233
19072.40 227
19073.70 208
19075.01 226
19076.31 255
19077.62 229
19078.92 221
19080.23 220
19081.53 219
19082.84 223
19084.14 228
19085.45 220
19086.75 226
19088.06 204
19089.36 220
19090.67 223
19091.98 223
19093.28 221
19094.59 216
19095.89 209
19097.20 219
19098.50 214
19099.81 240
19101.12 243
19102.42 244
19103.73 219
19105.03 214
19106.34 236
19107.65 212
19108.95 236
19110.26 224
19111.56 222
19112.87 215
19114.18 225
19115.48 227
19116.79 200
19118.10 212
19119.40 232
19120.71 243
19122.02 218
19123.32 211
19124.63 229
19125.94 223
19127.24 218
19128.55 239
19129.86 227
19131.16 225
19132.47 223
19133.78 217
19135.08 219
19136.39 230
19137.70 229
19139.01 239
19140.31 232
19141.62 220
19142.93 216
19144.23 227
19145.54 225
19146.85 219
19148.16 221
19149.46 217
19150.77 207
19152.08 218
19153.39 208
19154.69 220
19156.00 228
19157.31 204
19158.62 204
19159.93 231
19161.23 238
19162.54 232
19163.85 221
19165.16 216
19166.47 219
19167.77 229
19169.08 211
19170.39 211
19171.70 222
19173.01 203
19174.32 226
19175.62 206
19176.93 211
19178.24 228
19179.55 219
19180.86 211
19182.17 216
19183.48 206
19184.78 216
19186.09 219
19187.40 217
19188.71 216
19190.02 215
19191.33 238
19192.64 225
19193.95 220
19195.26 218
19196.56 218
19197.87 219
19199.18 212
19200.49 201
19201.80 227
19203.11 227
19204.42 230
19205.73 218
19207.04 227
19208.35 201
19209.66 218
19210.97 187
19212.28 188
19213.59 196
19214.90 217
19216.21 238
19217.52 214
19218.83 198
19220.14 216
19221.45 234
19222.76 222
19224.07 237
19225.38 224
19226.69 239
19228.00 223
19229.31 224
19230.62 226
19231.93 211
19233.24 218
19234.55 236
19235.86 196
19237.17 197
19238.48 211
19239.79 225
19241.10 241
19242.41 203
19243.72 205
19245.03 213
19246.35 216
19247.66 208
19248.97 208
19250.28 217
19251.59 198
19252.90 216
19254.21 221
19255.52 212
19256.83 219
19258.14 217
19259.46 223
19260.77 224
19262.08 228
19263.39 216
19264.70 196
19266.01 201
19267.32 211
19268.64 201
19269.95 235
19271.26 225
19272.57 218
19273.88 213
19275.20 217
19276.51 229
19277.82 198
19279.13 229
19280.44 236
19281.75 215
19283.07 204
19284.38 205
19285.69 207
19287.00 209
19288.32 218
19289.63 216
19290.94 212
19292.25 222
19293.57 212
19294.88 206
19296.19 214
19297.50 210
19298.82 215
19300.13 231
19301.44 210
19302.75 221
19304.07 215
19305.38 225
19306.69 209
19308.01 203
19309.32 216
19310.63 227
19311.94 212
19313.26 221
19314.57 222
19315.88 230
19317.20 202
19318.51 224
19319.82 205
19321.14 222
19322.45 219
19323.76 226
19325.08 199
19326.39 216
19327.70 232
19329.02 242
19330.33 217
19331.65 214
19332.96 210
19334.27 204
19335.59 226
19336.90 221
19338.22 228
19339.53 241
19340.84 215
19342.16 225
19343.47 217
19344.79 199
19346.10 208
19347.41 208
19348.73 226
19350.04 226
19351.36 215
19352.67 238
19353.99 236
19355.30 219
19356.62 209
19357.93 213
19359.25 219
19360.56 204
19361.87 219
19363.19 194
19364.50 212
19365.82 193
19367.13 226
19368.45 207
19369.76 242
19371.08 222
19372.39 208
19373.71 213
19375.02 215
19376.34 214
19377.66 214
19378.97 220
19380.29 214
19381.60 201
19382.92 205
19384.23 202
19385.55 218
19386.86 228
19388.18 222
19389.50 210
19390.81 205
19392.13 210
19393.44 215
19394.76 223
19396.07 226
19397.39 228
19398.71 229
19400.02 212
19401.34 220
19402.65 211
19403.97 181
19405.29 226
19406.60 225
19407.92 213
19409.24 213
19410.55 219
19411.87 204
19413.19 216
19414.50 233
19415.82 228
19417.14 229
19418.45 232
19419.77 208
19421.09 227
19422.40 218
19423.72 213
19425.04 205
19426.35 214
19427.67 211
19428.99 212
19430.30 229
19431.62 206
19432.94 209
19434.26 225
19435.57 217
19436.89 206
19438.21 221
19439.53 223
19440.84 205
19442.16 201
19443.48 211
19444.80 218
19446.11 224
19447.43 207
19448.75 208
19450.07 229
19451.38 219
19452.70 234
19454.02 202
19455.34 218
19456.66 225
19457.97 210
19459.29 217
19460.61 213
19461.93 200
19463.25 187
19464.57 215
19465.88 215
19467.20 215
19468.52 217
19469.84 219
19471.16 221
19472.48 206
19473.79 221
19475.11 206
19476.43 211
19477.75 208
19479.07 196
19480.39 222
19481.71 215
19483.03 205
19484.34 224
19485.66 208
19486.98 236
19488.30 235
19489.62 213
19490.94 193
19492.26 222
19493.58 215
19494.90 193
19496.22 213
19497.54 220
19498.86 227
19500.18 229
19501.50 209
19502.81 213
19504.13 204
19505.45 201
19506.77 212
19508.09 206
19509.41 202
19510.73 211
19512.05 217
19513.37 221
19514.69 211
19516.01 210
19517.33 236
19518.65 220
19519.97 227
19521.29 217
19522.61 213
19523.93 208
19525.25 215
19526.57 199
19527.89 224
19529.22 235
19530.54 211
19531.86 223
19533.18 203
19534.50 196
19535.82 215
19537.14 224
19538.46 203
19539.78 225
19541.10 191
19542.42 182
19543.74 224
19545.06 220
19546.39 189
19547.71 217
19549.03 210
19550.35 217
19551.67 208
19552.99 218
19554.31 200
19555.63 217
19556.96 201
19558.28 222
19559.60 202
19560.92 186
19562.24 229
19563.56 233
19564.88 210
19566.21 227
19567.53 239
19568.85 209
19570.17 208
19571.49 208
19572.82 185
19574.14 222
19575.46 200
19576.78 201
19578.10 197
19579.43 200
19580.75 207
19582.07 193
19583.39 226
19584.72 216
19586.04 215
19587.36 199
19588.68 211
19590.01 198
19591.33 225
19592.65 229
19593.97 224
19595.30 215
19596.62 211
19597.94 198
19599.26 220
19600.59 202
19601.91 189
19603.23 205
19604.56 194
19605.88 242
19607.20 218
19608.53 217
19609.85 227
19611.17 224
19612.49 218
19613.82 241
19615.14 224
19616.47 214
19617.79 204
19619.11 226
19620.44 203
19621.76 192
19623.08 197
19624.41 213
19625.73 216
19627.05 198
19628.38 224
19629.70 227
19631.03 221
19632.35 218
19633.67 201
19635.00 209
19636.32 210
19637.65 222
19638.97 236
19640.29 216
19641.62 215
19642.94 196
19644.27 219
19645.59 229
19646.92 223
19648.24 224
19649.57 233
19650.89 201
19652.21 217
19653.54 219
19654.86 223
19656.19 225
19657.51 225
19658.84 235
19660.16 228
19661.49 221
19662.81 202
19664.14 210
19665.46 233
19666.79 222
19668.11 202
19669.44 206
19670.76 224
19672.09 224
19673.41 213
19674.74 232
19676.07 204
19677.39 202
19678.72 218
19680.04 224
19681.37 222
19682.69 204
19684.02 214
19685.34 216
19686.67 237
19688.00 238
19689.32 204
19690.65 223
19691.97 228
19693.30 224
19694.63 223
19695.95 212
19697.28 200
19698.60 237
19699.93 219
19701.26 203
19702.58 223
19703.91 222
19705.24 201
19706.56 208
19707.89 222
19709.22 207
19710.54 235
19711.87 217
19713.20 208
19714.52 232
19715.85 220
19717.18 203
19718.50 218
19719.83 211
19721.16 212
19722.48 205
19723.81 222
19725.14 227
19726.47 222
19727.79 189
19729.12 219
19730.45 204
19731.77 211
19733.10 207
19734.43 220
19735.76 214
19737.08 240
19738.41 215
19739.74 203
19741.07 212
19742.39 234
19743.72 208
19745.05 207
19746.38 213
19747.71 210
19749.03 206
19750.36 230
19751.69 231
19753.02 210
19754.35 222
19755.67 222
19757.00 221
19758.33 213
19759.66 196
19760.99 214
19762.31 212
19763.64 221
19764.97 204
19766.30 222
19767.63 230
19768.96 212
19770.29 218
19771.61 225
19772.94 195
19774.27 212
19775.60 216
19776.93 225
19778.26 218
19779.59 221
19780.92 205
19782.25 200
19783.57 211
19784.90 213
19786.23 216
19787.56 241
19788.89 208
19790.22 227
19791.55 216
19792.88 220
19794.21 223
19795.54 224
19796.87 207
19798.20 206
19799.53 221
19800.86 224
19802.19 208
19803.52 215
19804.85 205
19806.18 218
19807.50 215
19808.83 217
19810.16 192
19811.49 217
19812.82 212
19814.15 217
19815.49 215
19816.82 206
19818.15 199
19819.48 221
19820.81 233
19822.14 217
19823.47 226
19824.80 217
19826.13 208
19827.46 198
19828.79 214
19830.12 212
19831.45 191
19832.78 221
19834.11 197
19835.44 222
19836.77 217
19838.10 212
19839.44 215
19840.77 222
19842.10 218
19843.43 208
19844.76 201
19846.09 214
19847.42 214
19848.75 210
19850.08 215
19851.42 225
19852.75 213
19854.08 216
19855.41 196
19856.74 206
19858.07 208
19859.40 202
19860.74 206
19862.07 214
19863.40 201
19864.73 216
19866.06 223
19867.40 223
19868.73 189
19870.06 199
19871.39 202
19872.72 198
19874.06 198
19875.39 209
19876.72 196
19878.05 225
19879.38 226
19880.72 234
19882.05 228
19883.38 204
19884.71 217
19886.05 227
19887.38 212
19888.71 197
19890.04 193
19891.38 222
19892.71 202
19894.04 213
19895.38 201
19896.71 214
19898.04 220
19899.37 215
19900.71 212
19902.04 210
19903.37 236
19904.71 238
19906.04 204
19907.37 202
19908.71 205
19910.04 224
19911.37 237
19912.71 221
19914.04 214
19915.37 229
19916.71 216
19918.04 201
19919.37 192
19920.71 205
19922.04 221
19923.37 234
19924.71 216
19926.04 217
19927.38 215
19928.71 214
19930.04 208
19931.38 223
19932.71 210
19934.05 212
19935.38 243
19936.71 233
19938.05 238
19939.38 217
19940.72 232
19942.05 230
19943.39 202
19944.72 215
19946.06 183
19947.39 229
19948.72 214
19950.06 219
19951.39 225
19952.73 218
19954.06 230
19955.40 197
19956.73 227
19958.07 227
19959.40 216
19960.74 216
19962.07 216
19963.41 222
19964.74 197
19966.08 225
19967.41 227
19968.75 229
19970.08 221
19971.42 228
19972.76 231
19974.09 228
19975.43 205
19976.76 213
19978.10 227
19979.43 207
19980.77 210
19982.10 219
19983.44 214
19984.78 200
19986.11 182
19987.45 216
19988.78 205
19990.12 218
19991.46 224
19992.79 217
19994.13 216
19995.46 222
19996.80 216
19998.14 197
19999.47 221
20000.81 221
20002.15 227
20003.48 219
20004.82 216
20006.16 229
20007.49 215
20008.83 214
20010.17 226
20011.50 220
20012.84 187
20014.18 216
20015.51 203
20016.85 224
20018.19 212
20019.52 216
20020.86 231
20022.20 229
20023.53 226
20024.87 217
20026.21 222
20027.55 215
20028.88 204
20030.22 203
20031.56 221
20032.90 227
20034.23 215
20035.57 227
20036.91 210
20038.25 219
20039.58 246
20040.92 219
20042.26 229
20043.60 220
20044.93 206
20046.27 233
20047.61 229
20048.95 220
20050.29 222
20051.62 225
20052.96 214
20054.30 215
20055.64 207
20056.98 224
20058.32 231
20059.65 226
20060.99 227
20062.33 211
20063.67 221
20065.01 229
20066.35 244
20067.68 228
20069.02 209
20070.36 202
20071.70 213
20073.04 229
20074.38 232
20075.72 240
20077.06 223
20078.40 224
20079.73 226
20081.07 245
20082.41 238
20083.75 228
20085.09 222
20086.43 208
20087.77 231
20089.11 232
20090.45 207
20091.79 230
20093.13 216
20094.47 215
20095.81 202
20097.15 219
20098.48 246
20099.82 243
20101.16 220
20102.50 209
20103.84 197
20105.18 202
20106.52 222
20107.86 228
20109.20 243
20110.54 197
20111.88 205
20113.22 215
20114.56 228
20115.90 234
20117.24 202
20118.58 221
20119.93 221
20121.27 197
20122.61 200
20123.95 220
20125.29 218
20126.63 231
20127.97 208
20129.31 234
20130.65 224
20131.99 216
20133.33 228
20134.67 217
20136.01 211
20137.35 221
20138.69 213
