# Supplementary material for: MALDI-TOF MS typing enables the classification of brewing yeasts of the genus Saccharomyces to major beer styles
Source: PLoS One. 2017 Aug 9;12(8):e0181694. doi: 10.1371/journal.pone.0181694 (PMC5549903; doi:10.1371/journal.pone.0181694)
Supplement: S7 File — The directory includes 90 raw files and was zipped to “.zip”; the folder has three strains with 30 spectra per strain; S1 Text explains the raw files with an example and Table 1 represents the yeast strains used within the experiment. (ZIP) [file pone.0181694.s010.zip › 19-21/30280-128-Lag-Lag-Lag-YPG-18h-E-E_2016-09-20_2_0_C4_1.dat]

1999.90 2529
2000.32 2392
2000.75 2507
2001.17 2503
2001.59 2587
2002.01 2652
2002.43 2500
2002.86 2441
2003.28 2421
2003.70 2441
2004.12 2403
2004.54 2361
2004.97 2290
2005.39 2244
2005.81 2269
2006.23 2162
2006.66 2241
2007.08 2245
2007.50 2243
2007.92 2250
2008.35 2206
2008.77 2263
2009.19 2185
2009.61 2215
2010.04 2261
2010.46 2254
2010.88 2266
2011.31 2231
2011.73 2244
2012.15 2240
2012.57 2209
2013.00 2185
2013.42 2255
2013.84 2150
2014.27 2168
2014.69 2171
2015.11 2207
2015.54 2233
2015.96 2276
2016.38 2284
2016.81 2405
2017.23 2354
2017.65 2276
2018.08 2318
2018.50 2411
2018.93 2416
2019.35 2467
2019.77 2385
2020.20 2318
2020.62 2400
2021.04 2459
2021.47 2464
2021.89 2371
2022.32 2298
2022.74 2313
2023.17 2288
2023.59 2291
2024.01 2313
2024.44 2333
2024.86 2249
2025.29 2241
2025.71 2242
2026.14 2280
2026.56 2231
2026.98 2243
2027.41 2163
2027.83 2145
2028.26 2175
2028.68 2215
2029.11 2157
2029.53 2162
2029.96 2124
2030.38 2087
2030.81 2176
2031.23 2136
2031.66 2134
2032.08 2147
2032.51 2157
2032.93 2166
2033.36 2233
2033.78 2147
2034.21 2193
2034.63 2168
2035.06 2247
2035.49 2267
2035.91 2202
2036.34 2210
2036.76 2261
2037.19 2239
2037.61 2225
2038.04 2226
2038.47 2195
2038.89 2281
2039.32 2232
2039.74 2292
2040.17 2384
2040.59 2204
2041.02 2301
2041.45 2307
2041.87 2234
2042.30 2250
2042.73 2218
2043.15 2298
2043.58 2365
2044.00 2226
2044.43 2251
2044.86 2268
2045.28 2225
2045.71 2230
2046.14 2354
2046.56 2318
2046.99 2312
2047.42 2205
2047.84 2225
2048.27 2266
2048.70 2267
2049.12 2226
2049.55 2270
2049.98 2264
2050.40 2243
2050.83 2232
2051.26 2170
2051.69 2225
2052.11 2175
2052.54 2233
2052.97 2186
2053.40 2255
2053.82 2224
2054.25 2251
2054.68 2235
2055.10 2196
2055.53 2203
2055.96 2267
2056.39 2335
2056.82 2377
2057.24 2404
2057.67 2475
2058.10 2529
2058.53 2493
2058.95 2465
2059.38 2417
2059.81 2546
2060.24 2495
2060.67 2484
2061.09 2380
2061.52 2318
2061.95 2346
2062.38 2405
2062.81 2264
2063.24 2230
2063.66 2335
2064.09 2384
2064.52 2502
2064.95 2458
2065.38 2531
2065.81 2678
2066.24 2629
2066.66 2763
2067.09 2770
2067.52 2848
2067.95 2777
2068.38 2629
2068.81 2624
2069.24 2574
2069.67 2482
2070.10 2419
2070.52 2356
2070.95 2410
2071.38 2324
2071.81 2375
2072.24 2368
2072.67 2300
2073.10 2266
2073.53 2198
2073.96 2233
2074.39 2182
2074.82 2239
2075.25 2291
2075.68 2319
2076.11 2342
2076.54 2303
2076.97 2353
2077.40 2290
2077.83 2397
2078.26 2401
2078.69 2318
2079.12 2276
2079.55 2315
2079.98 2250
2080.41 2293
2080.84 2371
2081.27 2414
2081.70 2465
2082.13 2298
2082.56 2383
2082.99 2353
2083.42 2342
2083.85 2297
2084.28 2341
2084.71 2298
2085.14 2278
2085.57 2313
2086.00 2220
2086.43 2245
2086.86 2335
2087.29 2259
2087.73 2313
2088.16 2263
2088.59 2244
2089.02 2238
2089.45 2147
2089.88 2252
2090.31 2196
2090.74 2163
2091.17 2126
2091.61 2193
2092.04 2158
2092.47 2104
2092.90 2196
2093.33 2204
2093.76 2208
2094.19 2199
2094.63 2138
2095.06 2161
2095.49 2162
2095.92 2201
2096.35 2204
2096.78 2225
2097.22 2181
2097.65 2104
2098.08 2178
2098.51 2147
2098.94 2134
2099.38 2132
2099.81 2110
2100.24 2109
2100.67 2112
2101.11 2170
2101.54 2211
2101.97 2171
2102.40 2130
2102.83 2176
2103.27 2174
2103.70 2182
2104.13 2177
2104.56 2218
2105.00 2207
2105.43 2135
2105.86 2228
2106.30 2184
2106.73 2249
2107.16 2211
2107.59 2216
2108.03 2183
2108.46 2218
2108.89 2206
2109.33 2262
2109.76 2167
2110.19 2178
2110.63 2207
2111.06 2125
2111.49 2167
2111.93 2191
2112.36 2199
2112.79 2114
2113.23 2172
2113.66 2213
2114.09 2175
2114.53 2122
2114.96 2148
2115.40 2191
2115.83 2078
2116.26 2101
2116.70 2189
2117.13 2215
2117.56 2199
2118.00 2139
2118.43 2198
2118.87 2109
2119.30 2031
2119.73 2092
2120.17 2101
2120.60 2133
2121.04 2135
2121.47 2170
2121.91 2166
2122.34 2206
2122.78 2219
2123.21 2151
2123.64 2132
2124.08 2198
2124.51 2183
2124.95 2241
2125.38 2180
2125.82 2179
2126.25 2240
2126.69 2184
2127.12 2146
2127.56 2150
2127.99 2165
2128.43 2213
2128.86 2155
2129.30 2136
2129.73 2242
2130.17 2281
2130.60 2295
2131.04 2241
2131.47 2341
2131.91 2375
2132.35 2331
2132.78 2177
2133.22 2240
2133.65 2202
2134.09 2184
2134.52 2226
2134.96 2221
2135.40 2233
2135.83 2225
2136.27 2216
2136.70 2211
2137.14 2206
2137.57 2168
2138.01 2256
2138.45 2197
2138.88 2177
2139.32 2120
2139.76 2098
2140.19 2075
2140.63 2100
2141.06 2215
2141.50 2162
2141.94 2139
2142.37 2124
2142.81 2146
2143.25 2127
2143.68 2139
2144.12 2009
2144.56 2138
2144.99 2167
2145.43 2058
2145.87 2085
2146.30 2138
2146.74 2126
2147.18 2101
2147.62 2114
2148.05 2126
2148.49 2155
2148.93 2187
2149.36 2255
2149.80 2320
2150.24 2368
2150.68 2312
2151.11 2413
2151.55 2405
2151.99 2406
2152.43 2410
2152.86 2420
2153.30 2371
2153.74 2339
2154.18 2312
2154.61 2258
2155.05 2257
2155.49 2153
2155.93 2251
2156.37 2266
2156.80 2266
2157.24 2205
2157.68 2203
2158.12 2243
2158.56 2265
2158.99 2233
2159.43 2188
2159.87 2218
2160.31 2268
2160.75 2290
2161.19 2213
2161.62 2221
2162.06 2267
2162.50 2251
2162.94 2266
2163.38 2287
2163.82 2308
2164.26 2340
2164.69 2383
2165.13 2338
2165.57 2345
2166.01 2498
2166.45 2517
2166.89 2457
2167.33 2529
2167.77 2624
2168.21 2678
2168.65 2583
2169.08 2528
2169.52 2516
2169.96 2435
2170.40 2459
2170.84 2435
2171.28 2395
2171.72 2484
2172.16 2399
2172.60 2423
2173.04 2380
2173.48 2323
2173.92 2373
2174.36 2376
2174.80 2386
2175.24 2409
2175.68 2363
2176.12 2385
2176.56 2395
2177.00 2402
2177.44 2472
2177.88 2443
2178.32 2475
2178.76 2441
2179.20 2426
2179.64 2370
2180.08 2330
2180.52 2463
2180.96 2402
2181.40 2366
2181.84 2284
2182.28 2376
2182.72 2367
2183.16 2328
2183.60 2263
2184.04 2231
2184.48 2206
2184.93 2293
2185.37 2211
2185.81 2186
2186.25 2258
2186.69 2197
2187.13 2274
2187.57 2256
2188.01 2260
2188.45 2360
2188.89 2337
2189.34 2285
2189.78 2363
2190.22 2356
2190.66 2319
2191.10 2311
2191.54 2341
2191.98 2338
2192.43 2293
2192.87 2409
2193.31 2426
2193.75 2347
2194.19 2310
2194.63 2439
2195.08 2506
2195.52 2547
2195.96 2542
2196.40 2606
2196.84 2591
2197.29 2638
2197.73 2557
2198.17 2568
2198.61 2555
2199.06 2521
2199.50 2427
2199.94 2413
2200.38 2373
2200.82 2334
2201.27 2274
2201.71 2259
2202.15 2330
2202.59 2326
2203.04 2329
2203.48 2348
2203.92 2371
2204.37 2354
2204.81 2339
2205.25 2409
2205.69 2268
2206.14 2246
2206.58 2351
2207.02 2448
2207.47 2394
2207.91 2432
2208.35 2411
2208.80 2501
2209.24 2475
2209.68 2477
2210.13 2582
2210.57 2583
2211.01 2629
2211.46 2607
2211.90 2561
2212.34 2526
2212.79 2599
2213.23 2531
2213.67 2522
2214.12 2519
2214.56 2500
2215.01 2534
2215.45 2434
2215.89 2372
2216.34 2377
2216.78 2391
2217.23 2327
2217.67 2288
2218.11 2315
2218.56 2373
2219.00 2357
2219.45 2351
2219.89 2400
2220.34 2373
2220.78 2334
2221.22 2326
2221.67 2263
2222.11 2332
2222.56 2334
2223.00 2382
2223.45 2352
2223.89 2469
2224.34 2389
2224.78 2358
2225.23 2394
2225.67 2338
2226.12 2416
2226.56 2504
2227.01 2516
2227.45 2510
2227.90 2590
2228.34 2613
2228.79 2519
2229.23 2561
2229.68 2555
2230.12 2541
2230.57 2461
2231.01 2594
2231.46 2641
2231.90 2649
2232.35 2597
2232.80 2588
2233.24 2586
2233.69 2695
2234.13 2604
2234.58 2532
2235.02 2580
2235.47 2608
2235.92 2541
2236.36 2533
2236.81 2474
2237.25 2465
2237.70 2478
2238.15 2504
2238.59 2447
2239.04 2453
2239.49 2433
2239.93 2397
2240.38 2321
2240.82 2364
2241.27 2319
2241.72 2313
2242.16 2286
2242.61 2230
2243.06 2342
2243.50 2363
2243.95 2250
2244.40 2297
2244.84 2265
2245.29 2279
2245.74 2238
2246.19 2162
2246.63 2232
2247.08 2140
2247.53 2188
2247.97 2182
2248.42 2162
2248.87 2161
2249.32 2246
2249.76 2256
2250.21 2253
2250.66 2271
2251.10 2227
2251.55 2268
2252.00 2339
2252.45 2364
2252.89 2434
2253.34 2442
2253.79 2504
2254.24 2523
2254.69 2509
2255.13 2550
2255.58 2522
2256.03 2541
2256.48 2600
2256.93 2476
2257.37 2476
2257.82 2507
2258.27 2461
2258.72 2423
2259.17 2367
2259.61 2358
2260.06 2338
2260.51 2319
2260.96 2318
2261.41 2375
2261.86 2409
2262.31 2419
2262.75 2528
2263.20 2595
2263.65 2602
2264.10 2628
2264.55 2598
2265.00 2569
2265.45 2546
2265.90 2495
2266.34 2465
2266.79 2500
2267.24 2413
2267.69 2326
2268.14 2286
2268.59 2322
2269.04 2346
2269.49 2468
2269.94 2455
2270.39 2424
2270.84 2530
2271.29 2497
2271.74 2584
2272.18 2651
2272.63 2508
2273.08 2569
2273.53 2658
2273.98 2633
2274.43 2665
2274.88 2689
2275.33 2749
2275.78 2882
2276.23 2908
2276.68 3018
2277.13 3054
2277.58 3170
2278.03 3299
2278.48 3226
2278.93 3164
2279.38 3138
2279.83 3071
2280.28 2939
2280.73 2850
2281.19 2682
2281.64 2565
2282.09 2503
2282.54 2479
2282.99 2428
2283.44 2469
2283.89 2405
2284.34 2421
2284.79 2380
2285.24 2350
2285.69 2349
2286.14 2314
2286.59 2293
2287.04 2358
2287.50 2249
2287.95 2321
2288.40 2339
2288.85 2445
2289.30 2455
2289.75 2404
2290.20 2485
2290.65 2679
2291.11 2804
2291.56 2852
2292.01 2864
2292.46 2842
2292.91 2898
2293.36 2857
2293.82 2923
2294.27 2817
2294.72 2854
2295.17 2788
2295.62 2659
2296.07 2678
2296.53 2705
2296.98 2586
2297.43 2446
2297.88 2411
2298.33 2429
2298.79 2495
2299.24 2443
2299.69 2403
2300.14 2329
2300.60 2381
2301.05 2347
2301.50 2309
2301.95 2375
2302.41 2216
2302.86 2202
2303.31 2176
2303.76 2230
2304.22 2178
2304.67 2204
2305.12 2230
2305.57 2252
2306.03 2188
2306.48 2202
2306.93 2209
2307.39 2232
2307.84 2230
2308.29 2313
2308.75 2342
2309.20 2332
2309.65 2449
2310.11 2416
2310.56 2454
2311.01 2466
2311.47 2575
2311.92 2539
2312.37 2509
2312.83 2472
2313.28 2424
2313.73 2548
2314.19 2542
2314.64 2476
2315.09 2409
2315.55 2473
2316.00 2549
2316.46 2537
2316.91 2551
2317.36 2451
2317.82 2499
2318.27 2512
2318.73 2455
2319.18 2395
2319.63 2439
2320.09 2466
2320.54 2426
2321.00 2386
2321.45 2426
2321.91 2427
2322.36 2451
2322.82 2480
2323.27 2536
2323.72 2568
2324.18 2593
2324.63 2737
2325.09 2920
2325.54 3006
2326.00 3055
2326.45 3139
2326.91 3233
2327.36 3271
2327.82 3150
2328.27 3138
2328.73 3093
2329.18 2867
2329.64 2753
2330.09 2687
2330.55 2574
2331.00 2496
2331.46 2488
2331.92 2504
2332.37 2466
2332.83 2446
2333.28 2471
2333.74 2402
2334.19 2418
2334.65 2584
2335.10 2335
2335.56 2280
2336.02 2323
2336.47 2339
2336.93 2283
2337.38 2413
2337.84 2388
2338.30 2366
2338.75 2324
2339.21 2363
2339.66 2371
2340.12 2383
2340.58 2337
2341.03 2328
2341.49 2301
2341.95 2303
2342.40 2294
2342.86 2318
2343.32 2278
2343.77 2357
2344.23 2338
2344.68 2345
2345.14 2355
2345.60 2303
2346.06 2313
2346.51 2288
2346.97 2444
2347.43 2345
2347.88 2364
2348.34 2465
2348.80 2401
2349.25 2456
2349.71 2427
2350.17 2433
2350.63 2520
2351.08 2407
2351.54 2424
2352.00 2454
2352.46 2480
2352.91 2466
2353.37 2379
2353.83 2291
2354.29 2335
2354.74 2354
2355.20 2330
2355.66 2263
2356.12 2198
2356.57 2241
2357.03 2338
2357.49 2364
2357.95 2328
2358.41 2336
2358.86 2333
2359.32 2337
2359.78 2385
2360.24 2454
2360.70 2583
2361.15 2587
2361.61 2485
2362.07 2576
2362.53 2687
2362.99 2767
2363.45 2625
2363.91 2634
2364.36 2619
2364.82 2584
2365.28 2506
2365.74 2512
2366.20 2528
2366.66 2433
2367.12 2464
2367.57 2424
2368.03 2451
2368.49 2473
2368.95 2451
2369.41 2449
2369.87 2425
2370.33 2378
2370.79 2244
2371.25 2367
2371.71 2299
2372.17 2244
2372.63 2233
2373.09 2236
2373.54 2192
2374.00 2295
2374.46 2367
2374.92 2422
2375.38 2437
2375.84 2436
2376.30 2461
2376.76 2414
2377.22 2454
2377.68 2459
2378.14 2478
2378.60 2468
2379.06 2509
2379.52 2432
2379.98 2464
2380.44 2464
2380.90 2389
2381.36 2399
2381.82 2353
2382.28 2333
2382.74 2502
2383.20 2427
2383.66 2320
2384.12 2394
2384.59 2397
2385.05 2409
2385.51 2319
2385.97 2367
2386.43 2351
2386.89 2324
2387.35 2358
2387.81 2406
2388.27 2373
2388.73 2349
2389.19 2340
2389.65 2414
2390.12 2421
2390.58 2412
2391.04 2430
2391.50 2450
2391.96 2420
2392.42 2478
2392.88 2522
2393.34 2484
2393.81 2402
2394.27 2423
2394.73 2381
2395.19 2405
2395.65 2461
2396.11 2434
2396.57 2313
2397.04 2374
2397.50 2371
2397.96 2541
2398.42 2593
2398.88 2576
2399.35 2536
2399.81 2520
2400.27 2530
2400.73 2558
2401.19 2541
2401.66 2439
2402.12 2464
2402.58 2508
2403.04 2502
2403.51 2380
2403.97 2347
2404.43 2211
2404.89 2230
2405.36 2248
2405.82 2296
2406.28 2264
2406.74 2291
2407.21 2300
2407.67 2248
2408.13 2207
2408.59 2272
2409.06 2251
2409.52 2211
2409.98 2265
2410.45 2243
2410.91 2211
2411.37 2191
2411.84 2155
2412.30 2199
2412.76 2191
2413.23 2227
2413.69 2185
2414.15 2227
2414.62 2130
2415.08 2117
2415.54 2234
2416.01 2250
2416.47 2271
2416.93 2303
2417.40 2327
2417.86 2292
2418.32 2255
2418.79 2265
2419.25 2264
2419.72 2293
2420.18 2293
2420.64 2358
2421.11 2305
2421.57 2343
2422.04 2344
2422.50 2323
2422.96 2352
2423.43 2341
2423.89 2367
2424.36 2437
2424.82 2360
2425.29 2348
2425.75 2491
2426.22 2492
2426.68 2430
2427.15 2450
2427.61 2334
2428.07 2344
2428.54 2373
2429.00 2259
2429.47 2247
2429.93 2281
2430.40 2303
2430.86 2239
2431.33 2201
2431.79 2238
2432.26 2198
2432.72 2179
2433.19 2117
2433.65 2170
2434.12 2200
2434.59 2148
2435.05 2200
2435.52 2245
2435.98 2334
2436.45 2263
2436.91 2224
2437.38 2257
2437.84 2296
2438.31 2422
2438.78 2470
2439.24 2437
2439.71 2411
2440.17 2423
2440.64 2441
2441.10 2420
2441.57 2462
2442.04 2392
2442.50 2377
2442.97 2432
2443.44 2378
2443.90 2407
2444.37 2434
2444.83 2393
2445.30 2319
2445.77 2250
2446.23 2303
2446.70 2278
2447.17 2350
2447.63 2230
2448.10 2219
2448.57 2179
2449.03 2112
2449.50 2225
2449.97 2248
2450.43 2206
2450.90 2221
2451.37 2203
2451.83 2219
2452.30 2159
2452.77 2216
2453.24 2256
2453.70 2246
2454.17 2190
2454.64 2235
2455.10 2214
2455.57 2266
2456.04 2138
2456.51 2114
2456.97 2234
2457.44 2227
2457.91 2245
2458.38 2142
2458.84 2137
2459.31 2196
2459.78 2165
2460.25 2146
2460.72 2097
2461.18 2180
2461.65 2219
2462.12 2251
2462.59 2299
2463.06 2206
2463.52 2183
2463.99 2178
2464.46 2250
2464.93 2272
2465.40 2267
2465.86 2273
2466.33 2143
2466.80 2193
2467.27 2196
2467.74 2225
2468.21 2352
2468.68 2333
2469.14 2367
2469.61 2360
2470.08 2410
2470.55 2369
2471.02 2408
2471.49 2361
2471.96 2375
2472.43 2423
2472.90 2419
2473.36 2497
2473.83 2389
2474.30 2302
2474.77 2297
2475.24 2368
2475.71 2378
2476.18 2274
2476.65 2300
2477.12 2337
2477.59 2274
2478.06 2247
2478.53 2295
2479.00 2385
2479.47 2375
2479.94 2340
2480.41 2297
2480.87 2368
2481.34 2315
2481.81 2316
2482.28 2283
2482.75 2172
2483.22 2158
2483.69 2207
2484.16 2125
2484.63 2103
2485.10 2121
2485.57 2171
2486.05 2258
2486.52 2289
2486.99 2345
2487.46 2369
2487.93 2490
2488.40 2468
2488.87 2514
2489.34 2498
2489.81 2469
2490.28 2446
2490.75 2440
2491.22 2393
2491.69 2375
2492.16 2308
2492.63 2295
2493.10 2330
2493.58 2383
2494.05 2399
2494.52 2312
2494.99 2270
2495.46 2242
2495.93 2274
2496.40 2224
2496.87 2279
2497.34 2245
2497.82 2267
2498.29 2278
2498.76 2229
2499.23 2240
2499.70 2259
2500.17 2234
2500.64 2217
2501.12 2213
2501.59 2117
2502.06 2136
2502.53 2184
2503.00 2189
2503.48 2130
2503.95 2057
2504.42 2093
2504.89 2154
2505.36 2184
2505.84 2131
2506.31 2092
2506.78 2182
2507.25 2181
2507.72 2186
2508.20 2177
2508.67 2217
2509.14 2252
2509.61 2171
2510.09 2267
2510.56 2307
2511.03 2428
2511.50 2457
2511.98 2507
2512.45 2615
2512.92 2666
2513.40 2725
2513.87 2726
2514.34 2690
2514.81 2691
2515.29 2636
2515.76 2609
2516.23 2557
2516.71 2590
2517.18 2584
2517.65 2475
2518.13 2389
2518.60 2378
2519.07 2424
2519.55 2383
2520.02 2395
2520.49 2299
2520.97 2339
2521.44 2377
2521.91 2351
2522.39 2396
2522.86 2364
2523.34 2405
2523.81 2396
2524.28 2350
2524.76 2282
2525.23 2372
2525.70 2324
2526.18 2303
2526.65 2339
2527.13 2455
2527.60 2518
2528.08 2484
2528.55 2601
2529.02 2547
2529.50 2645
2529.97 2561
2530.45 2554
2530.92 2490
2531.40 2463
2531.87 2413
2532.34 2412
2532.82 2436
2533.29 2335
2533.77 2346
2534.24 2430
2534.72 2389
2535.19 2433
2535.67 2436
2536.14 2385
2536.62 2421
2537.09 2408
2537.57 2461
2538.04 2452
2538.52 2391
2538.99 2488
2539.47 2481
2539.94 2477
2540.42 2515
2540.90 2463
2541.37 2505
2541.85 2512
2542.32 2545
2542.80 2577
2543.27 2533
2543.75 2341
2544.22 2418
2544.70 2446
2545.18 2426
2545.65 2433
2546.13 2423
2546.60 2519
2547.08 2507
2547.56 2516
2548.03 2624
2548.51 2547
2548.98 2641
2549.46 2651
2549.94 2642
2550.41 2679
2550.89 2749
2551.37 2688
2551.84 2779
2552.32 2626
2552.80 2654
2553.27 2583
2553.75 2528
2554.23 2431
2554.70 2484
2555.18 2355
2555.66 2458
2556.13 2397
2556.61 2382
2557.09 2398
2557.56 2377
2558.04 2326
2558.52 2303
2558.99 2316
2559.47 2319
2559.95 2332
2560.43 2339
2560.90 2340
2561.38 2303
2561.86 2257
2562.33 2309
2562.81 2333
2563.29 2427
2563.77 2318
2564.25 2259
2564.72 2284
2565.20 2263
2565.68 2315
2566.16 2263
2566.63 2276
2567.11 2272
2567.59 2207
2568.07 2305
2568.55 2266
2569.02 2266
2569.50 2329
2569.98 2304
2570.46 2308
2570.94 2203
2571.41 2179
2571.89 2205
2572.37 2136
2572.85 2087
2573.33 2180
2573.81 2124
2574.28 2176
2574.76 2182
2575.24 2202
2575.72 2193
2576.20 2168
2576.68 2185
2577.16 2208
2577.64 2171
2578.11 2162
2578.59 2199
2579.07 2198
2579.55 2204
2580.03 2201
2580.51 2239
2580.99 2236
2581.47 2238
2581.95 2258
2582.43 2207
2582.91 2142
2583.39 2191
2583.86 2214
2584.34 2169
2584.82 2183
2585.30 2089
2585.78 2145
2586.26 2136
2586.74 2105
2587.22 2261
2587.70 2233
2588.18 2183
2588.66 2216
2589.14 2242
2589.62 2250
2590.10 2153
2590.58 2225
2591.06 2255
2591.54 2248
2592.02 2202
2592.50 2198
2592.98 2227
2593.46 2100
2593.94 2234
2594.42 2188
2594.90 2121
2595.38 2162
2595.86 2204
2596.35 2177
2596.83 2150
2597.31 2161
2597.79 2140
2598.27 2142
2598.75 2165
2599.23 2152
2599.71 2204
2600.19 2154
2600.67 2183
2601.15 2275
2601.63 2191
2602.12 2218
2602.60 2269
2603.08 2177
2603.56 2194
2604.04 2183
2604.52 2180
2605.00 2163
2605.48 2198
2605.97 2220
2606.45 2167
2606.93 2133
2607.41 2187
2607.89 2228
2608.37 2224
2608.86 2098
2609.34 2131
2609.82 2121
2610.30 2213
2610.78 2138
2611.26 2156
2611.75 2230
2612.23 2248
2612.71 2241
2613.19 2174
2613.68 2269
2614.16 2297
2614.64 2256
2615.12 2241
2615.60 2180
2616.09 2243
2616.57 2287
2617.05 2257
2617.53 2201
2618.02 2184
2618.50 2185
2618.98 2190
2619.46 2253
2619.95 2218
2620.43 2131
2620.91 2194
2621.40 2153
2621.88 2240
2622.36 2177
2622.85 2085
2623.33 2090
2623.81 2149
2624.29 2123
2624.78 2078
2625.26 2236
2625.74 2163
2626.23 2084
2626.71 2191
2627.19 2245
2627.68 2305
2628.16 2359
2628.64 2283
2629.13 2278
2629.61 2370
2630.10 2429
2630.58 2489
2631.06 2467
2631.55 2447
2632.03 2506
2632.51 2550
2633.00 2479
2633.48 2450
2633.97 2533
2634.45 2500
2634.94 2427
2635.42 2490
2635.90 2433
2636.39 2433
2636.87 2363
2637.36 2297
2637.84 2301
2638.33 2307
2638.81 2232
2639.29 2253
2639.78 2219
2640.26 2194
2640.75 2308
2641.23 2301
2641.72 2317
2642.20 2241
2642.69 2286
2643.17 2271
2643.66 2242
2644.14 2205
2644.63 2228
2645.11 2204
2645.60 2153
2646.08 2192
2646.57 2283
2647.05 2229
2647.54 2234
2648.02 2267
2648.51 2246
2648.99 2253
2649.48 2245
2649.97 2171
2650.45 2217
2650.94 2235
2651.42 2267
2651.91 2281
2652.39 2329
2652.88 2265
2653.37 2355
2653.85 2481
2654.34 2354
2654.82 2415
2655.31 2424
2655.80 2479
2656.28 2615
2656.77 2624
2657.25 2517
2657.74 2645
2658.23 2557
2658.71 2566
2659.20 2494
2659.69 2452
2660.17 2463
2660.66 2397
2661.14 2325
2661.63 2260
2662.12 2280
2662.60 2275
2663.09 2234
2663.58 2246
2664.06 2247
2664.55 2284
2665.04 2262
2665.53 2269
2666.01 2278
2666.50 2177
2666.99 2206
2667.47 2242
2667.96 2281
2668.45 2291
2668.94 2327
2669.42 2290
2669.91 2335
2670.40 2320
2670.88 2313
2671.37 2302
2671.86 2453
2672.35 2457
2672.83 2468
2673.32 2415
2673.81 2548
2674.30 2633
2674.79 2644
2675.27 2697
2675.76 2756
2676.25 2657
2676.74 2650
2677.23 2655
2677.71 2642
2678.20 2598
2678.69 2551
2679.18 2485
2679.67 2325
2680.15 2325
2680.64 2340
2681.13 2279
2681.62 2258
2682.11 2281
2682.60 2216
2683.08 2246
2683.57 2230
2684.06 2205
2684.55 2182
2685.04 2165
2685.53 2183
2686.02 2142
2686.51 2148
2686.99 2156
2687.48 2161
2687.97 2191
2688.46 2191
2688.95 2199
2689.44 2138
2689.93 2196
2690.42 2192
2690.91 2132
2691.40 2247
2691.89 2124
2692.38 2177
2692.87 2210
2693.35 2196
2693.84 2235
2694.33 2215
2694.82 2256
2695.31 2331
2695.80 2258
2696.29 2287
2696.78 2319
2697.27 2322
2697.76 2277
2698.25 2225
2698.74 2184
2699.23 2221
2699.72 2225
2700.21 2209
2700.70 2177
2701.19 2224
2701.68 2151
2702.17 2204
2702.66 2205
2703.15 2258
2703.64 2236
2704.13 2189
2704.62 2192
2705.12 2217
2705.61 2284
2706.10 2201
2706.59 2146
2707.08 2259
2707.57 2245
2708.06 2195
2708.55 2193
2709.04 2220
2709.53 2177
2710.02 2145
2710.51 2139
2711.01 2134
2711.50 2164
2711.99 2112
2712.48 2132
2712.97 2143
2713.46 2098
2713.95 2146
2714.44 2151
2714.94 2211
2715.43 2127
2715.92 2115
2716.41 2145
2716.90 2135
2717.39 2113
2717.89 2066
2718.38 1989
2718.87 2052
2719.36 2029
2719.85 2128
2720.34 2104
2720.84 2139
2721.33 2225
2721.82 2281
2722.31 2241
2722.80 2177
2723.30 2320
2723.79 2208
2724.28 2256
2724.77 2204
2725.27 2187
2725.76 2171
2726.25 2272
2726.74 2189
2727.24 2198
2727.73 2238
2728.22 2159
2728.71 2145
2729.21 2216
2729.70 2229
2730.19 2175
2730.69 2171
2731.18 2164
2731.67 2172
2732.16 2280
2732.66 2278
2733.15 2285
2733.64 2294
2734.14 2253
2734.63 2209
2735.12 2186
2735.62 2316
2736.11 2306
2736.60 2279
2737.10 2271
2737.59 2226
2738.08 2308
2738.58 2422
2739.07 2409
2739.56 2325
2740.06 2297
2740.55 2344
2741.05 2346
2741.54 2294
2742.03 2364
2742.53 2256
2743.02 2198
2743.52 2237
2744.01 2276
2744.50 2246
2745.00 2160
2745.49 2226
2745.99 2272
2746.48 2270
2746.97 2254
2747.47 2373
2747.96 2338
2748.46 2381
2748.95 2283
2749.45 2285
2749.94 2248
2750.44 2257
2750.93 2315
2751.43 2257
2751.92 2216
2752.42 2274
2752.91 2236
2753.41 2224
2753.90 2187
2754.40 2295
2754.89 2263
2755.39 2226
2755.88 2236
2756.38 2213
2756.87 2299
2757.37 2244
2757.86 2271
2758.36 2217
2758.85 2212
2759.35 2259
2759.84 2283
2760.34 2261
2760.83 2363
2761.33 2328
2761.83 2298
2762.32 2408
2762.82 2343
2763.31 2462
2763.81 2460
2764.30 2517
2764.80 2510
2765.30 2437
2765.79 2422
2766.29 2229
2766.78 2346
2767.28 2364
2767.78 2294
2768.27 2268
2768.77 2284
2769.27 2255
2769.76 2214
2770.26 2198
2770.76 2160
2771.25 2222
2771.75 2138
2772.24 2219
2772.74 2201
2773.24 2199
2773.73 2170
2774.23 2324
2774.73 2270
2775.23 2243
2775.72 2369
2776.22 2357
2776.72 2457
2777.21 2501
2777.71 2351
2778.21 2360
2778.70 2382
2779.20 2426
2779.70 2380
2780.20 2328
2780.69 2361
2781.19 2306
2781.69 2359
2782.19 2290
2782.68 2194
2783.18 2221
2783.68 2205
2784.18 2188
2784.67 2230
2785.17 2249
2785.67 2246
2786.17 2116
2786.67 2159
2787.16 2177
2787.66 2120
2788.16 2274
2788.66 2200
2789.16 2137
2789.65 2177
2790.15 2123
2790.65 2216
2791.15 2175
2791.65 2219
2792.15 2184
2792.64 2157
2793.14 2191
2793.64 2179
2794.14 2251
2794.64 2218
2795.14 2201
2795.64 2169
2796.13 2300
2796.63 2259
2797.13 2263
2797.63 2271
2798.13 2249
2798.63 2215
2799.13 2098
2799.63 2221
2800.13 2265
2800.62 2249
2801.12 2198
2801.62 2263
2802.12 2204
2802.62 2226
2803.12 2177
2803.62 2179
2804.12 2142
2804.62 2236
2805.12 2199
2805.62 2135
2806.12 2170
2806.62 2233
2807.12 2172
2807.62 2198
2808.12 2348
2808.62 2336
2809.12 2206
2809.62 2281
2810.12 2349
2810.62 2463
2811.12 2519
2811.62 2524
2812.12 2720
2812.62 2884
2813.12 3010
2813.62 3114
2814.12 3254
2814.62 3329
2815.12 3392
2815.62 3404
2816.12 3299
2816.62 3287
2817.12 3190
2817.62 3055
2818.12 2898
2818.62 2834
2819.12 2661
2819.63 2694
2820.13 2658
2820.63 2566
2821.13 2472
2821.63 2430
2822.13 2318
2822.63 2327
2823.13 2370
2823.63 2344
2824.13 2350
2824.64 2324
2825.14 2325
2825.64 2278
2826.14 2324
2826.64 2242
2827.14 2253
2827.64 2265
2828.15 2212
2828.65 2206
2829.15 2233
2829.65 2199
2830.15 2157
2830.65 2207
2831.16 2131
2831.66 2160
2832.16 2123
2832.66 2070
2833.16 2155
2833.67 2183
2834.17 2258
2834.67 2254
2835.17 2162
2835.68 2217
2836.18 2245
2836.68 2273
2837.18 2354
2837.68 2274
2838.19 2279
2838.69 2259
2839.19 2330
2839.70 2402
2840.20 2404
2840.70 2348
2841.20 2338
2841.71 2415
2842.21 2412
2842.71 2362
2843.21 2353
2843.72 2322
2844.22 2316
2844.72 2368
2845.23 2370
2845.73 2378
2846.23 2392
2846.74 2356
2847.24 2350
2847.74 2411
2848.25 2395
2848.75 2445
2849.25 2555
2849.76 2530
2850.26 2506
2850.76 2593
2851.27 2610
2851.77 2581
2852.28 2591
2852.78 2571
2853.28 2530
2853.79 2430
2854.29 2447
2854.79 2466
2855.30 2408
2855.80 2440
2856.31 2351
2856.81 2345
2857.31 2363
2857.82 2348
2858.32 2396
2858.83 2413
2859.33 2414
2859.84 2447
2860.34 2485
2860.85 2438
2861.35 2451
2861.85 2400
2862.36 2428
2862.86 2423
2863.37 2373
2863.87 2346
2864.38 2321
2864.88 2337
2865.39 2328
2865.89 2277
2866.40 2230
2866.90 2241
2867.41 2179
2867.91 2180
2868.42 2243
2868.92 2197
2869.43 2213
2869.93 2143
2870.44 2239
2870.94 2381
2871.45 2338
2871.96 2349
2872.46 2415
2872.97 2446
2873.47 2459
2873.98 2665
2874.48 2643
2874.99 2630
2875.49 2631
2876.00 2607
2876.51 2615
2877.01 2689
2877.52 2590
2878.02 2555
2878.53 2530
2879.04 2448
2879.54 2432
2880.05 2494
2880.55 2451
2881.06 2465
2881.57 2476
2882.07 2477
2882.58 2525
2883.09 2543
2883.59 2536
2884.10 2581
2884.61 2669
2885.11 2598
2885.62 2612
2886.13 2620
2886.63 2702
2887.14 2774
2887.65 2872
2888.15 2981
2888.66 2878
2889.17 2822
2889.67 2720
2890.18 2711
2890.69 2747
2891.20 2713
2891.70 2652
2892.21 2631
2892.72 2550
2893.22 2575
2893.73 2545
2894.24 2577
2894.75 2575
2895.25 2589
2895.76 2565
2896.27 2637
2896.78 2726
2897.29 2779
2897.79 2692
2898.30 2809
2898.81 2774
2899.32 2658
2899.82 2669
2900.33 2677
2900.84 2680
2901.35 2658
2901.86 2599
2902.36 2494
2902.87 2605
2903.38 2637
2903.89 2768
2904.40 2711
2904.91 2647
2905.41 2541
2905.92 2690
2906.43 2580
2906.94 2570
2907.45 2664
2907.96 2571
2908.47 2553
2908.97 2526
2909.48 2570
2909.99 2491
2910.50 2500
2911.01 2466
2911.52 2462
2912.03 2470
2912.54 2382
2913.05 2409
2913.55 2477
2914.06 2555
2914.57 2495
2915.08 2416
2915.59 2487
2916.10 2435
2916.61 2415
2917.12 2414
2917.63 2425
2918.14 2399
2918.65 2324
2919.16 2372
2919.67 2407
2920.18 2422
2920.69 2411
2921.20 2562
2921.71 2581
2922.22 2520
2922.73 2545
2923.24 2625
2923.75 2664
2924.26 2655
2924.77 2643
2925.28 2567
2925.79 2567
2926.30 2564
2926.81 2545
2927.32 2552
2927.83 2550
2928.34 2532
2928.85 2471
2929.36 2422
2929.87 2415
2930.38 2406
2930.89 2481
2931.40 2422
2931.91 2409
2932.42 2368
2932.93 2458
2933.45 2455
2933.96 2418
2934.47 2443
2934.98 2409
2935.49 2439
2936.00 2429
2936.51 2426
2937.02 2454
2937.53 2579
2938.04 2525
2938.56 2659
2939.07 2940
2939.58 3055
2940.09 3299
2940.60 3492
2941.11 3858
2941.62 4230
2942.14 4306
2942.65 4543
2943.16 4715
2943.67 4627
2944.18 4649
2944.70 4503
2945.21 4266
2945.72 4019
2946.23 3685
2946.74 3490
2947.26 3321
2947.77 3110
2948.28 2836
2948.79 2836
2949.30 2643
2949.82 2597
2950.33 2517
2950.84 2488
2951.35 2460
2951.87 2441
2952.38 2403
2952.89 2426
2953.40 2393
2953.92 2274
2954.43 2391
2954.94 2358
2955.45 2378
2955.97 2315
2956.48 2315
2956.99 2226
2957.51 2188
2958.02 2196
2958.53 2270
2959.04 2268
2959.56 2364
2960.07 2303
2960.58 2337
2961.10 2306
2961.61 2291
2962.12 2350
2962.64 2421
2963.15 2400
2963.66 2376
2964.18 2501
2964.69 2421
2965.21 2420
2965.72 2447
2966.23 2477
2966.75 2541
2967.26 2509
2967.77 2537
2968.29 2611
2968.80 2632
2969.32 2514
2969.83 2546
2970.34 2515
2970.86 2539
2971.37 2503
2971.89 2563
2972.40 2518
2972.91 2538
2973.43 2492
2973.94 2458
2974.46 2464
2974.97 2428
2975.49 2534
2976.00 2569
2976.52 2477
2977.03 2477
2977.55 2489
2978.06 2488
2978.57 2520
2979.09 2620
2979.60 2690
2980.12 2801
2980.63 2890
2981.15 2845
2981.66 2906
2982.18 2937
2982.69 2951
2983.21 2890
2983.73 2894
2984.24 2871
2984.76 2859
2985.27 2873
2985.79 2856
2986.30 2830
2986.82 2783
2987.33 2805
2987.85 2812
2988.36 2798
2988.88 2794
2989.40 2901
2989.91 2923
2990.43 2904
2990.94 2925
2991.46 2872
2991.97 2814
2992.49 2838
2993.01 2879
2993.52 2900
2994.04 2841
2994.55 2910
2995.07 2984
2995.59 3000
2996.10 3006
2996.62 3061
2997.14 3235
2997.65 3259
2998.17 3330
2998.69 3360
2999.20 3488
2999.72 3500
3000.24 3625
3000.75 3529
3001.27 3600
3001.79 3649
3002.30 3949
3002.82 4227
3003.34 4643
3003.85 5071
3004.37 5682
3004.89 6294
3005.40 6719
3005.92 7044
3006.44 7289
3006.96 7351
3007.47 7120
3007.99 7011
3008.51 6717
3009.03 6149
3009.54 5544
3010.06 5002
3010.58 4625
3011.10 4172
3011.61 3789
3012.13 3571
3012.65 3448
3013.17 3261
3013.68 3206
3014.20 3073
3014.72 3075
3015.24 3044
3015.76 2992
3016.27 2948
3016.79 2990
3017.31 2913
3017.83 2997
3018.35 3009
3018.86 3059
3019.38 3060
3019.90 3118
3020.42 3064
3020.94 3080
3021.46 3093
3021.97 3001
3022.49 3018
3023.01 3103
3023.53 3015
3024.05 3004
3024.57 3066
3025.09 3063
3025.61 3132
3026.12 3154
3026.64 3109
3027.16 3090
3027.68 3118
3028.20 2998
3028.72 3012
3029.24 2905
3029.76 2910
3030.28 2919
3030.80 2769
3031.32 2749
3031.84 2714
3032.35 2668
3032.87 2814
3033.39 2729
3033.91 2586
3034.43 2598
3034.95 2605
3035.47 2650
3035.99 2624
3036.51 2677
3037.03 2705
3037.55 2666
3038.07 2688
3038.59 2667
3039.11 2726
3039.63 2708
3040.15 2647
3040.67 2573
3041.19 2599
3041.71 2770
3042.23 2706
3042.75 2647
3043.27 2638
3043.79 2678
3044.31 2712
3044.83 2689
3045.35 2702
3045.87 2698
3046.40 2655
3046.92 2788
3047.44 2801
3047.96 2723
3048.48 2687
3049.00 2629
3049.52 2721
3050.04 2632
3050.56 2641
3051.08 2616
3051.60 2649
3052.12 2580
3052.65 2605
3053.17 2685
3053.69 2587
3054.21 2605
3054.73 2583
3055.25 2558
3055.77 2618
3056.30 2666
3056.82 2617
3057.34 2569
3057.86 2607
3058.38 2601
3058.90 2676
3059.42 2743
3059.95 2663
3060.47 2807
3060.99 2673
3061.51 2662
3062.03 2690
3062.56 2750
3063.08 2716
3063.60 2705
3064.12 2719
3064.64 2839
3065.17 2770
3065.69 2882
3066.21 2891
3066.73 2994
3067.26 3175
3067.78 3300
3068.30 3273
3068.82 3396
3069.35 3366
3069.87 3218
3070.39 3301
3070.91 3226
3071.44 3220
3071.96 3301
3072.48 3180
3073.01 3208
3073.53 3099
3074.05 3114
3074.57 3060
3075.10 3066
3075.62 3067
3076.14 3137
3076.67 3187
3077.19 3098
3077.71 3163
3078.24 3215
3078.76 3358
3079.28 3306
3079.81 3461
3080.33 3589
3080.85 3678
3081.38 3709
3081.90 3619
3082.42 3642
3082.95 3693
3083.47 3786
3084.00 3855
3084.52 3842
3085.04 3820
3085.57 3688
3086.09 3668
3086.62 3732
3087.14 3891
3087.66 4070
3088.19 4272
3088.71 4337
3089.24 4794
3089.76 5162
3090.29 5617
3090.81 5903
3091.33 6220
3091.86 6658
3092.38 6454
3092.91 6566
3093.43 6411
3093.96 6148
3094.48 5863
3095.01 5466
3095.53 5189
3096.06 4887
3096.58 4561
3097.11 4491
3097.63 4535
3098.16 4451
3098.68 4452
3099.21 4519
3099.73 4526
3100.26 4556
3100.78 4898
3101.31 5354
3101.83 6012
3102.36 6845
3102.88 7716
3103.41 8613
3103.93 9501
3104.46 9925
3104.99 10355
3105.51 10676
3106.04 10099
3106.56 9796
3107.09 8960
3107.61 7863
3108.14 7303
3108.67 6366
3109.19 5759
3109.72 5291
3110.24 4895
3110.77 4760
3111.30 4644
3111.82 4372
3112.35 4235
3112.87 4286
3113.40 4088
3113.93 4087
3114.45 4023
3114.98 3943
3115.51 3632
3116.03 3546
3116.56 3732
3117.09 3569
3117.61 3435
3118.14 3392
3118.67 3320
3119.19 3334
3119.72 3290
3120.25 3303
3120.77 3435
3121.30 3476
3121.83 3463
3122.35 3533
3122.88 3680
3123.41 3776
3123.94 3817
3124.46 3888
3124.99 4077
3125.52 4112
3126.05 3996
3126.57 3999
3127.10 4045
3127.63 3968
3128.16 3989
3128.68 4053
3129.21 3835
3129.74 3914
3130.27 3838
3130.79 3797
3131.32 3655
3131.85 3486
3132.38 3444
3132.91 3351
3133.43 3334
3133.96 3258
3134.49 3190
3135.02 3159
3135.55 3219
3136.07 3174
3136.60 3212
3137.13 3095
3137.66 3084
3138.19 2993
3138.72 3029
3139.24 3077
3139.77 3083
3140.30 2997
3140.83 2859
3141.36 2861
3141.89 2776
3142.42 2690
3142.95 2783
3143.47 2794
3144.00 2806
3144.53 2780
3145.06 2839
3145.59 2769
3146.12 2788
3146.65 2786
3147.18 2877
3147.71 2988
3148.24 2908
3148.76 2847
3149.29 2925
3149.82 3017
3150.35 3001
3150.88 3043
3151.41 3077
3151.94 3142
3152.47 3170
3153.00 3014
3153.53 3106
3154.06 2997
3154.59 2924
3155.12 2978
3155.65 3003
3156.18 3027
3156.71 2987
3157.24 3125
3157.77 3115
3158.30 3123
3158.83 3114
3159.36 3070
3159.89 3201
3160.42 3065
3160.95 3041
3161.48 3135
3162.01 3105
3162.54 3053
3163.07 2923
3163.60 2975
3164.13 2890
3164.66 2963
3165.20 3037
3165.73 2977
3166.26 2969
3166.79 2869
3167.32 2869
3167.85 2741
3168.38 2690
3168.91 2727
3169.44 2771
3169.97 2621
3170.50 2716
3171.04 2720
3171.57 2729
3172.10 2700
3172.63 2738
3173.16 2801
3173.69 2921
3174.22 3035
3174.75 3128
3175.29 3158
3175.82 3168
3176.35 3334
3176.88 3223
3177.41 3226
3177.94 3136
3178.48 3211
3179.01 3117
3179.54 2980
3180.07 2849
3180.60 2778
3181.14 2652
3181.67 2631
3182.20 2640
3182.73 2642
3183.26 2592
3183.80 2492
3184.33 2504
3184.86 2477
3185.39 2601
3185.93 2492
3186.46 2380
3186.99 2434
3187.52 2496
3188.06 2519
3188.59 2473
3189.12 2472
3189.65 2525
3190.19 2504
3190.72 2538
3191.25 2610
3191.79 2530
3192.32 2533
3192.85 2554
3193.38 2610
3193.92 2541
3194.45 2479
3194.98 2472
3195.52 2558
3196.05 2494
3196.58 2515
3197.12 2533
3197.65 2501
3198.18 2588
3198.72 2598
3199.25 2582
3199.78 2705
3200.32 2697
3200.85 2682
3201.39 2803
3201.92 2708
3202.45 2597
3202.99 2673
3203.52 2706
3204.05 2716
3204.59 2689
3205.12 2756
3205.66 2727
3206.19 2704
3206.72 2698
3207.26 2740
3207.79 2763
3208.33 2785
3208.86 2909
3209.40 2976
3209.93 3044
3210.47 3110
3211.00 3273
3211.53 3402
3212.07 3456
3212.60 3547
3213.14 3603
3213.67 3504
3214.21 3503
3214.74 3351
3215.28 3303
3215.81 3209
3216.35 3219
3216.88 3070
3217.42 2869
3217.95 2813
3218.49 2722
3219.02 2637
3219.56 2625
3220.09 2678
3220.63 2729
3221.16 2676
3221.70 2596
3222.23 2540
3222.77 2680
3223.31 2659
3223.84 2798
3224.38 2869
3224.91 2942
3225.45 2979
3225.98 2992
3226.52 3021
3227.06 3005
3227.59 2958
3228.13 2946
3228.66 2995
3229.20 2941
3229.74 2949
3230.27 2851
3230.81 2895
3231.34 2780
3231.88 2779
3232.42 2779
3232.95 2709
3233.49 2693
3234.03 2774
3234.56 2803
3235.10 2798
3235.64 2836
3236.17 2831
3236.71 2829
3237.25 2821
3237.78 2988
3238.32 3015
3238.86 3002
3239.39 3042
3239.93 3007
3240.47 3049
3241.00 3147
3241.54 3155
3242.08 3068
3242.61 3060
3243.15 2965
3243.69 2920
3244.23 2990
3244.76 3081
3245.30 3020
3245.84 3100
3246.38 3002
3246.91 3020
3247.45 3157
3247.99 3252
3248.53 3151
3249.06 3192
3249.60 3261
3250.14 3417
3250.68 3686
3251.21 3961
3251.75 4339
3252.29 4899
3252.83 5458
3253.37 5921
3253.90 6330
3254.44 6700
3254.98 6901
3255.52 6879
3256.06 6852
3256.60 6621
3257.13 6293
3257.67 5682
3258.21 5308
3258.75 4850
3259.29 4404
3259.83 4134
3260.36 3989
3260.90 4005
3261.44 3967
3261.98 3878
3262.52 3977
3263.06 4103
3263.60 4261
3264.14 4200
3264.68 4252
3265.21 4207
3265.75 4279
3266.29 4167
3266.83 4001
3267.37 3912
3267.91 3689
3268.45 3589
3268.99 3520
3269.53 3480
3270.07 3352
3270.61 3303
3271.15 3318
3271.69 3248
3272.23 3271
3272.76 3374
3273.30 3391
3273.84 3405
3274.38 3593
3274.92 3487
3275.46 3492
3276.00 3455
3276.54 3559
3277.08 3505
3277.62 3385
3278.16 3407
3278.70 3407
3279.24 3316
3279.78 3301
3280.32 3381
3280.86 3384
3281.41 3379
3281.95 3354
3282.49 3311
3283.03 3278
3283.57 3347
3284.11 3174
3284.65 3184
3285.19 3242
3285.73 3319
3286.27 3406
3286.81 3385
3287.35 3453
3287.89 3449
3288.43 3493
3288.97 3577
3289.52 3598
3290.06 3587
3290.60 3599
3291.14 3629
3291.68 3782
3292.22 3640
3292.76 3714
3293.30 3816
3293.85 4047
3294.39 4089
3294.93 4365
3295.47 4583
3296.01 4924
3296.55 4976
3297.09 5132
3297.64 5299
3298.18 5272
3298.72 5261
3299.26 5206
3299.80 4872
3300.34 4830
3300.89 4709
3301.43 4547
3301.97 4404
3302.51 4223
3303.06 4005
3303.60 3871
3304.14 3844
3304.68 3894
3305.22 3917
3305.77 3828
3306.31 3870
3306.85 3789
3307.39 3711
3307.94 3742
3308.48 3865
3309.02 3955
3309.56 3940
3310.11 3978
3310.65 4064
3311.19 4214
3311.74 4208
3312.28 4275
3312.82 4310
3313.36 4210
3313.91 4267
3314.45 4299
3314.99 4286
3315.54 4247
3316.08 4460
3316.62 4608
3317.17 4611
3317.71 4829
3318.25 5096
3318.80 5283
3319.34 5771
3319.88 5917
3320.43 5945
3320.97 5956
3321.51 6057
3322.06 6044
3322.60 5758
3323.14 5669
3323.69 5431
3324.23 5155
3324.78 4812
3325.32 4624
3325.86 4547
3326.41 4485
3326.95 4332
3327.50 4243
3328.04 4030
3328.59 3990
3329.13 3936
3329.67 3793
3330.22 3766
3330.76 3722
3331.31 3831
3331.85 3952
3332.40 3929
3332.94 4120
3333.49 4449
3334.03 4849
3334.57 5274
3335.12 5776
3335.66 6695
3336.21 7383
3336.75 8085
3337.30 8647
3337.84 9007
3338.39 9125
3338.93 9125
3339.48 8701
3340.02 8145
3340.57 7688
3341.11 7014
3341.66 6343
3342.20 5727
3342.75 5340
3343.30 4880
3343.84 4465
3344.39 4133
3344.93 3897
3345.48 3718
3346.02 3467
3346.57 3432
3347.11 3325
3347.66 3225
3348.21 3214
3348.75 3292
3349.30 3219
3349.84 3246
3350.39 3249
3350.94 3300
3351.48 3336
3352.03 3254
3352.57 3287
3353.12 3383
3353.67 3386
3354.21 3283
3354.76 3227
3355.31 3139
3355.85 3155
3356.40 3065
3356.95 3068
3357.49 2979
3358.04 2983
3358.59 3127
3359.13 3037
3359.68 2950
3360.23 2971
3360.77 3024
3361.32 3081
3361.87 2949
3362.41 2947
3362.96 3034
3363.51 3030
3364.05 3074
3364.60 2989
3365.15 3033
3365.70 3024
3366.24 3007
3366.79 2985
3367.34 2987
3367.89 2979
3368.43 2959
3368.98 2906
3369.53 3012
3370.08 2954
3370.62 2942
3371.17 2925
3371.72 3072
3372.27 3032
3372.81 2990
3373.36 3050
3373.91 3160
3374.46 3281
3375.01 3364
3375.55 3468
3376.10 3499
3376.65 3564
3377.20 3503
3377.75 3450
3378.30 3382
3378.84 3318
3379.39 3257
3379.94 3107
3380.49 3115
3381.04 3028
3381.59 2995
3382.13 2880
3382.68 2966
3383.23 2942
3383.78 2810
3384.33 2883
3384.88 2876
3385.43 2832
3385.98 2807
3386.52 2865
3387.07 2886
3387.62 2751
3388.17 2768
3388.72 2749
3389.27 2785
3389.82 2760
3390.37 2689
3390.92 2658
3391.47 2666
3392.02 2781
3392.57 2783
3393.12 2745
3393.66 2741
3394.21 2712
3394.76 2667
3395.31 2762
3395.86 2766
3396.41 2707
3396.96 2690
3397.51 2661
3398.06 2673
3398.61 2665
3399.16 2663
3399.71 2681
3400.26 2678
3400.81 2683
3401.36 2736
3401.91 2702
3402.46 2627
3403.01 2582
3403.56 2666
3404.11 2688
3404.66 2637
3405.21 2631
3405.77 2633
3406.32 2676
3406.87 2547
3407.42 2550
3407.97 2561
3408.52 2561
3409.07 2561
3409.62 2530
3410.17 2510
3410.72 2626
3411.27 2660
3411.82 2723
3412.37 2759
3412.93 2788
3413.48 2709
3414.03 2723
3414.58 2680
3415.13 2811
3415.68 2930
3416.23 2898
3416.78 3036
3417.34 3107
3417.89 3198
3418.44 3216
3418.99 3281
3419.54 3316
3420.09 3380
3420.65 3328
3421.20 3306
3421.75 3438
3422.30 3313
3422.85 3239
3423.40 3184
3423.96 3208
3424.51 3166
3425.06 3133
3425.61 3046
3426.17 3083
3426.72 3018
3427.27 2905
3427.82 2899
3428.37 2984
3428.93 2868
3429.48 2879
3430.03 2865
3430.58 2756
3431.14 2796
3431.69 2692
3432.24 2603
3432.79 2661
3433.35 2749
3433.90 2605
3434.45 2556
3435.01 2637
3435.56 2675
3436.11 2723
3436.66 2681
3437.22 2746
3437.77 2742
3438.32 2734
3438.88 2776
3439.43 2869
3439.98 2811
3440.54 2845
3441.09 2831
3441.64 2793
3442.20 2786
3442.75 2725
3443.30 2732
3443.86 2715
3444.41 2699
3444.96 2650
3445.52 2663
3446.07 2671
3446.63 2710
3447.18 2667
3447.73 2639
3448.29 2560
3448.84 2674
3449.40 2637
3449.95 2661
3450.50 2659
3451.06 2644
3451.61 2653
3452.17 2592
3452.72 2576
3453.27 2602
3453.83 2583
3454.38 2512
3454.94 2444
3455.49 2397
3456.05 2517
3456.60 2606
3457.16 2565
3457.71 2532
3458.27 2506
3458.82 2572
3459.38 2653
3459.93 2653
3460.49 2592
3461.04 2573
3461.60 2585
3462.15 2567
3462.71 2662
3463.26 2768
3463.82 2764
3464.37 2801
3464.93 2703
3465.48 2711
3466.04 2820
3466.59 2944
3467.15 2816
3467.70 2871
3468.26 2923
3468.81 2989
3469.37 2968
3469.93 3194
3470.48 3183
3471.04 3124
3471.59 3144
3472.15 3300
3472.70 3338
3473.26 3363
3473.82 3338
3474.37 3328
3474.93 3328
3475.48 3343
3476.04 3353
3476.60 3382
3477.15 3298
3477.71 3198
3478.27 3228
3478.82 3369
3479.38 3308
3479.93 3341
3480.49 3450
3481.05 3415
3481.60 3401
3482.16 3498
3482.72 3560
3483.27 3680
3483.83 3673
3484.39 3735
3484.95 3702
3485.50 3737
3486.06 4013
3486.62 4036
3487.17 4160
3487.73 4129
3488.29 4433
3488.84 4728
3489.40 5069
3489.96 5847
3490.52 6724
3491.07 7771
3491.63 9278
3492.19 10744
3492.75 11747
3493.30 12733
3493.86 13671
3494.42 13959
3494.98 13985
3495.53 13286
3496.09 12212
3496.65 11141
3497.21 9758
3497.77 8595
3498.32 7709
3498.88 6840
3499.44 6293
3500.00 5995
3500.56 5742
3501.11 5725
3501.67 5851
3502.23 6102
3502.79 6550
3503.35 7183
3503.91 7801
3504.46 8871
3505.02 9717
3505.58 10575
3506.14 11411
3506.70 11951
3507.26 12198
3507.81 12286
3508.37 12016
3508.93 11468
3509.49 10496
3510.05 9667
3510.61 8801
3511.17 7876
3511.73 7201
3512.29 6701
3512.85 6200
3513.40 5848
3513.96 5661
3514.52 5497
3515.08 5161
3515.64 4915
3516.20 4711
3516.76 4453
3517.32 4213
3517.88 4022
3518.44 3861
3519.00 3762
3519.56 3485
3520.12 3565
3520.68 3424
3521.24 3353
3521.80 3393
3522.36 3274
3522.92 3265
3523.48 3267
3524.04 3307
3524.60 3276
3525.16 3195
3525.72 3192
3526.28 3311
3526.84 3321
3527.40 3349
3527.96 3300
3528.52 3442
3529.08 3510
3529.64 3504
3530.20 3477
3530.76 3391
3531.32 3480
3531.88 3411
3532.44 3529
3533.00 3618
3533.56 3611
3534.12 3499
3534.68 3581
3535.25 3722
3535.81 3608
3536.37 3638
3536.93 3607
3537.49 3534
3538.05 3471
3538.61 3365
3539.17 3349
3539.73 3317
3540.30 3278
3540.86 3422
3541.42 3447
3541.98 3484
3542.54 3577
3543.10 3587
3543.66 3666
3544.23 3753
3544.79 3830
3545.35 3980
3545.91 4114
3546.47 3996
3547.03 3930
3547.60 3724
3548.16 3643
3548.72 3507
3549.28 3464
3549.84 3516
3550.41 3456
3550.97 3368
3551.53 3276
3552.09 3252
3552.65 3054
3553.22 2983
3553.78 2984
3554.34 2913
3554.90 2835
3555.47 2899
3556.03 2857
3556.59 2758
3557.15 2782
3557.72 2794
3558.28 2814
3558.84 2723
3559.41 2679
3559.97 2680
3560.53 2758
3561.09 2751
3561.66 2707
3562.22 2736
3562.78 2784
3563.35 2787
3563.91 2787
3564.47 2874
3565.04 2860
3565.60 2934
3566.16 3030
3566.73 3090
3567.29 3130
3567.85 3111
3568.42 3225
3568.98 3151
3569.54 3195
3570.11 3011
3570.67 2978
3571.23 2980
3571.80 2905
3572.36 2817
3572.93 2704
3573.49 2786
3574.05 2753
3574.62 2762
3575.18 2806
3575.75 2824
3576.31 2843
3576.87 2975
3577.44 3097
3578.00 3140
3578.57 3191
3579.13 3206
3579.70 3254
3580.26 3244
3580.82 3211
3581.39 3211
3581.95 3130
3582.52 3090
3583.08 3131
3583.65 3019
3584.21 2908
3584.78 2957
3585.34 3005
3585.91 2983
3586.47 2896
3587.04 2796
3587.60 2852
3588.17 2732
3588.73 2579
3589.30 2608
3589.86 2544
3590.43 2577
3590.99 2589
3591.56 2586
3592.12 2561
3592.69 2578
3593.25 2466
3593.82 2572
3594.39 2528
3594.95 2477
3595.52 2560
3596.08 2568
3596.65 2467
3597.21 2442
3597.78 2375
3598.35 2370
3598.91 2428
3599.48 2486
3600.04 2497
3600.61 2508
3601.18 2522
3601.74 2395
3602.31 2436
3602.87 2540
3603.44 2553
3604.01 2545
3604.57 2536
3605.14 2462
3605.71 2537
3606.27 2507
3606.84 2421
3607.41 2442
3607.97 2439
3608.54 2476
3609.11 2488
3609.67 2513
3610.24 2397
3610.81 2562
3611.37 2493
3611.94 2365
3612.51 2425
3613.07 2406
3613.64 2395
3614.21 2415
3614.78 2548
3615.34 2662
3615.91 2847
3616.48 3048
3617.04 3305
3617.61 3614
3618.18 3951
3618.75 4209
3619.31 4373
3619.88 4562
3620.45 4900
3621.02 4867
3621.58 4755
3622.15 4409
3622.72 4214
3623.29 3896
3623.86 3694
3624.42 3430
3624.99 3181
3625.56 3018
3626.13 2761
3626.70 2677
3627.26 2583
3627.83 2548
3628.40 2473
3628.97 2398
3629.54 2403
3630.11 2413
3630.67 2384
3631.24 2363
3631.81 2378
3632.38 2444
3632.95 2431
3633.52 2333
3634.08 2445
3634.65 2408
3635.22 2464
3635.79 2440
3636.36 2395
3636.93 2412
3637.50 2387
3638.07 2398
3638.64 2456
3639.20 2370
3639.77 2461
3640.34 2630
3640.91 2684
3641.48 2712
3642.05 2883
3642.62 2944
3643.19 3017
3643.76 3093
3644.33 3067
3644.90 3216
3645.47 3096
3646.04 3055
3646.61 3004
3647.18 3046
3647.75 2893
3648.32 2936
3648.89 2833
3649.46 2872
3650.03 2804
3650.60 2812
3651.17 2956
3651.74 2818
3652.31 2932
3652.88 3129
3653.45 3178
3654.02 3133
3654.59 3048
3655.16 3009
3655.73 3053
3656.30 3026
3656.87 3064
3657.44 3113
3658.01 3166
3658.58 3150
3659.15 3105
3659.72 3334
3660.29 3344
3660.86 3331
3661.43 3308
3662.00 3266
3662.58 3318
3663.15 3270
3663.72 3216
3664.29 3119
3664.86 3186
3665.43 3287
3666.00 3279
3666.57 3318
3667.14 3342
3667.72 3437
3668.29 3353
3668.86 3369
3669.43 3148
3670.00 2989
3670.57 2961
3671.14 2907
3671.72 2876
3672.29 2755
3672.86 2739
3673.43 2713
3674.00 2751
3674.57 2722
3675.15 2616
3675.72 2654
3676.29 2625
3676.86 2752
3677.43 2724
3678.01 2736
3678.58 2796
3679.15 2707
3679.72 2672
3680.30 2804
3680.87 2814
3681.44 2812
3682.01 2810
3682.58 2838
3683.16 2723
3683.73 2620
3684.30 2639
3684.88 2597
3685.45 2554
3686.02 2449
3686.59 2497
3687.17 2457
3687.74 2505
3688.31 2505
3688.88 2519
3689.46 2578
3690.03 2658
3690.60 2691
3691.18 2776
3691.75 2716
3692.32 2710
3692.90 2685
3693.47 2716
3694.04 2827
3694.62 2732
3695.19 2609
3695.76 2689
3696.34 2694
3696.91 2532
3697.48 2553
3698.06 2545
3698.63 2514
3699.21 2492
3699.78 2496
3700.35 2469
3700.93 2464
3701.50 2554
3702.08 2555
3702.65 2498
3703.22 2519
3703.80 2496
3704.37 2488
3704.95 2496
3705.52 2448
3706.09 2525
3706.67 2499
3707.24 2489
3707.82 2506
3708.39 2511
3708.97 2575
3709.54 2467
3710.12 2540
3710.69 2507
3711.26 2471
3711.84 2458
3712.41 2441
3712.99 2472
3713.56 2525
3714.14 2414
3714.71 2393
3715.29 2287
3715.86 2342
3716.44 2443
3717.01 2438
3717.59 2466
3718.16 2452
3718.74 2365
3719.32 2426
3719.89 2444
3720.47 2510
3721.04 2514
3721.62 2455
3722.19 2497
3722.77 2503
3723.34 2414
3723.92 2341
3724.49 2419
3725.07 2343
3725.65 2290
3726.22 2304
3726.80 2282
3727.37 2320
3727.95 2308
3728.53 2316
3729.10 2398
3729.68 2432
3730.25 2527
3730.83 2569
3731.41 2815
3731.98 3041
3732.56 3201
3733.14 3511
3733.71 3791
3734.29 3966
3734.87 4161
3735.44 4277
3736.02 4271
3736.60 4105
3737.17 3854
3737.75 3888
3738.33 3645
3738.90 3395
3739.48 3219
3740.06 3057
3740.63 2919
3741.21 2786
3741.79 2603
3742.36 2525
3742.94 2510
3743.52 2459
3744.10 2360
3744.67 2294
3745.25 2294
3745.83 2303
3746.40 2395
3746.98 2371
3747.56 2287
3748.14 2292
3748.71 2349
3749.29 2355
3749.87 2326
3750.45 2427
3751.03 2279
3751.60 2250
3752.18 2275
3752.76 2274
3753.34 2222
3753.92 2255
3754.49 2338
3755.07 2291
3755.65 2309
3756.23 2301
3756.81 2295
3757.38 2346
3757.96 2375
3758.54 2387
3759.12 2402
3759.70 2480
3760.28 2490
3760.85 2641
3761.43 2652
3762.01 2695
3762.59 2801
3763.17 2798
3763.75 2866
3764.33 2842
3764.91 2911
3765.48 2832
3766.06 2821
3766.64 2856
3767.22 2731
3767.80 2748
3768.38 2650
3768.96 2709
3769.54 2761
3770.12 2685
3770.70 2682
3771.28 2682
3771.85 2641
3772.43 2745
3773.01 2786
3773.59 2758
3774.17 2777
3774.75 2805
3775.33 2667
3775.91 2691
3776.49 2691
3777.07 2638
3777.65 2608
3778.23 2517
3778.81 2496
3779.39 2513
3779.97 2485
3780.55 2485
3781.13 2506
3781.71 2422
3782.29 2439
3782.87 2439
3783.45 2429
3784.03 2370
3784.61 2300
3785.19 2428
3785.77 2335
3786.35 2423
3786.93 2441
3787.51 2441
3788.10 2487
3788.68 2580
3789.26 2551
3789.84 2553
3790.42 2614
3791.00 2621
3791.58 2502
3792.16 2473
3792.74 2631
3793.32 2694
3793.90 2628
3794.48 2673
3795.07 2625
3795.65 2625
3796.23 2693
3796.81 2674
3797.39 2656
3797.97 2636
3798.55 2672
3799.14 2718
3799.72 2712
3800.30 2685
3800.88 2792
3801.46 2827
3802.04 2869
3802.62 2914
3803.21 2883
3803.79 2982
3804.37 3014
3804.95 3003
3805.53 3057
3806.12 3123
3806.70 3181
3807.28 3228
3807.86 3527
3808.44 3769
3809.03 3952
3809.61 4149
3810.19 4158
3810.77 4384
3811.36 4622
3811.94 4578
3812.52 4528
3813.10 4476
3813.69 4313
3814.27 4283
3814.85 4324
3815.43 4398
3816.02 4485
3816.60 4494
3817.18 4422
3817.77 4469
3818.35 4306
3818.93 4290
3819.51 4199
3820.10 4070
3820.68 3886
3821.26 3756
3821.85 3582
3822.43 3611
3823.01 3481
3823.60 3519
3824.18 3559
3824.76 3531
3825.35 3573
3825.93 3439
3826.51 3421
3827.10 3495
3827.68 3384
3828.27 3245
3828.85 3249
3829.43 3198
3830.02 3111
3830.60 3106
3831.18 3002
3831.77 3046
3832.35 3123
3832.94 2972
3833.52 2985
3834.10 3059
3834.69 3142
3835.27 3053
3835.86 3053
3836.44 3067
3837.03 3111
3837.61 3128
3838.19 3138
3838.78 3199
3839.36 3146
3839.95 3120
3840.53 3039
3841.12 3105
3841.70 3123
3842.29 3078
3842.87 3250
3843.46 3281
3844.04 3301
3844.63 3603
3845.21 3982
3845.80 4217
3846.38 4535
3846.97 4608
3847.55 4744
3848.14 4821
3848.72 4801
3849.31 4709
3849.89 4627
3850.48 4426
3851.06 4317
3851.65 4067
3852.23 3891
3852.82 3660
3853.41 3613
3853.99 3528
3854.58 3462
3855.16 3503
3855.75 3499
3856.33 3529
3856.92 3479
3857.51 3465
3858.09 3509
3858.68 3703
3859.26 3852
3859.85 4146
3860.44 4481
3861.02 4776
3861.61 5176
3862.20 5590
3862.78 5876
3863.37 6142
3863.95 6195
3864.54 6110
3865.13 5974
3865.71 5725
3866.30 5296
3866.89 4928
3867.47 4624
3868.06 4216
3868.65 4038
3869.23 3655
3869.82 3566
3870.41 3386
3870.99 3222
3871.58 3244
3872.17 3079
3872.76 3030
3873.34 2999
3873.93 3071
3874.52 3147
3875.10 3076
3875.69 2994
3876.28 3090
3876.87 3014
3877.45 2936
3878.04 2913
3878.63 2824
3879.22 2767
3879.80 2728
3880.39 2704
3880.98 2714
3881.57 2663
3882.15 2603
3882.74 2592
3883.33 2528
3883.92 2609
3884.51 2585
3885.09 2567
3885.68 2542
3886.27 2581
3886.86 2556
3887.45 2692
3888.04 2786
3888.62 2891
3889.21 2927
3889.80 2999
3890.39 3038
3890.98 3049
3891.57 3059
3892.15 3085
3892.74 3072
3893.33 3162
3893.92 3062
3894.51 3058
3895.10 2938
3895.69 2967
3896.28 2897
3896.86 2888
3897.45 2839
3898.04 2829
3898.63 2764
3899.22 2756
3899.81 2860
3900.40 2946
3900.99 2961
3901.58 2895
3902.17 2920
3902.76 2930
3903.34 2839
3903.93 2822
3904.52 2869
3905.11 2765
3905.70 2719
3906.29 2734
3906.88 2607
3907.47 2713
3908.06 2640
3908.65 2681
3909.24 2624
3909.83 2557
3910.42 2624
3911.01 2593
3911.60 2548
3912.19 2456
3912.78 2522
3913.37 2462
3913.96 2474
3914.55 2397
3915.14 2406
3915.73 2398
3916.32 2415
3916.91 2419
3917.50 2308
3918.09 2381
3918.68 2348
3919.28 2397
3919.87 2322
3920.46 2327
3921.05 2274
3921.64 2302
3922.23 2261
3922.82 2301
3923.41 2292
3924.00 2250
3924.59 2285
3925.18 2259
3925.77 2149
3926.37 2175
3926.96 2255
3927.55 2180
3928.14 2120
3928.73 2238
3929.32 2253
3929.91 2217
3930.51 2085
3931.10 2153
3931.69 2207
3932.28 2173
3932.87 2193
3933.46 2156
3934.05 2179
3934.65 2123
3935.24 2105
3935.83 2172
3936.42 2102
3937.01 2228
3937.61 2267
3938.20 2265
3938.79 2281
3939.38 2339
3939.97 2275
3940.57 2372
3941.16 2355
3941.75 2436
3942.34 2422
3942.94 2442
3943.53 2398
3944.12 2479
3944.71 2444
3945.31 2427
3945.90 2397
3946.49 2358
3947.08 2353
3947.68 2223
3948.27 2271
3948.86 2253
3949.45 2145
3950.05 2079
3950.64 2155
3951.23 2173
3951.83 2180
3952.42 2047
3953.01 2106
3953.61 2202
3954.20 2129
3954.79 2143
3955.39 2137
3955.98 2135
3956.57 2113
3957.17 2207
3957.76 2139
3958.35 2133
3958.95 2257
3959.54 2269
3960.13 2278
3960.73 2323
3961.32 2366
3961.92 2276
3962.51 2339
3963.10 2289
3963.70 2341
3964.29 2324
3964.88 2357
3965.48 2378
3966.07 2462
3966.67 2443
3967.26 2465
3967.86 2428
3968.45 2495
3969.04 2537
3969.64 2544
3970.23 2503
3970.83 2472
3971.42 2394
3972.02 2396
3972.61 2441
3973.21 2357
3973.80 2395
3974.40 2361
3974.99 2427
3975.58 2421
3976.18 2481
3976.77 2513
3977.37 2599
3977.96 2698
3978.56 2732
3979.15 2808
3979.75 2686
3980.35 2670
3980.94 2675
3981.54 2671
3982.13 2574
3982.73 2626
3983.32 2560
3983.92 2591
3984.51 2575
3985.11 2522
3985.70 2465
3986.30 2563
3986.90 2460
3987.49 2461
3988.09 2412
3988.68 2457
3989.28 2491
3989.87 2455
3990.47 2397
3991.07 2392
3991.66 2557
3992.26 2573
3992.85 2503
3993.45 2614
3994.05 2600
3994.64 2624
3995.24 2694
3995.84 2664
3996.43 2700
3997.03 2707
3997.62 2807
3998.22 2857
3998.82 2697
3999.41 2669
4000.01 2585
4000.61 2600
4001.20 2609
4001.80 2485
4002.40 2413
4003.00 2389
4003.59 2324
4004.19 2418
4004.79 2318
4005.38 2233
4005.98 2305
4006.58 2287
4007.17 2169
4007.77 2298
4008.37 2273
4008.97 2250
4009.56 2239
4010.16 2234
4010.76 2285
4011.36 2277
4011.95 2357
4012.55 2297
4013.15 2261
4013.75 2230
4014.34 2370
4014.94 2333
4015.54 2236
4016.14 2197
4016.74 2230
4017.33 2231
4017.93 2254
4018.53 2251
4019.13 2238
4019.73 2255
4020.32 2199
4020.92 2248
4021.52 2207
4022.12 2309
4022.72 2178
4023.32 2234
4023.91 2220
4024.51 2249
4025.11 2239
4025.71 2333
4026.31 2355
4026.91 2382
4027.51 2365
4028.10 2407
4028.70 2417
4029.30 2476
4029.90 2486
4030.50 2580
4031.10 2458
4031.70 2527
4032.30 2510
4032.90 2495
4033.49 2448
4034.09 2397
4034.69 2368
4035.29 2415
4035.89 2338
4036.49 2363
4037.09 2242
4037.69 2186
4038.29 2175
4038.89 2183
4039.49 2068
4040.09 2190
4040.69 2148
4041.29 2024
4041.89 2084
4042.49 2085
4043.09 2009
4043.69 1962
4044.29 1978
4044.89 2044
4045.49 1985
4046.09 1969
4046.69 2030
4047.29 1998
4047.89 2076
4048.49 2040
4049.09 2037
4049.69 2103
4050.29 2075
4050.89 2117
4051.49 2085
4052.09 2077
4052.69 2055
4053.29 2085
4053.89 2107
4054.49 2124
4055.09 2066
4055.69 2085
4056.30 2153
4056.90 2161
4057.50 2048
4058.10 2006
4058.70 2017
4059.30 2014
4059.90 1984
4060.50 2064
4061.10 2102
4061.71 2099
4062.31 2113
4062.91 2212
4063.51 2322
4064.11 2205
4064.71 2326
4065.31 2504
4065.92 2580
4066.52 2630
4067.12 2711
4067.72 2766
4068.32 2715
4068.92 2754
4069.53 2761
4070.13 2643
4070.73 2518
4071.33 2583
4071.93 2481
4072.54 2327
4073.14 2262
4073.74 2181
4074.34 2135
4074.94 2179
4075.55 2115
4076.15 2042
4076.75 2026
4077.35 2043
4077.96 2035
4078.56 1955
4079.16 1968
4079.76 1990
4080.37 1986
4080.97 2081
4081.57 2103
4082.17 2009
4082.78 2049
4083.38 2095
4083.98 2091
4084.59 2022
4085.19 1960
4085.79 1968
4086.39 1967
4087.00 1890
4087.60 1936
4088.20 1937
4088.81 1955
4089.41 1939
4090.01 1855
4090.62 1927
4091.22 1945
4091.82 1920
4092.43 1936
4093.03 1930
4093.63 1909
4094.24 1953
4094.84 1937
4095.45 2063
4096.05 2024
4096.65 2048
4097.26 2008
4097.86 1990
4098.47 2064
4099.07 2054
4099.67 2085
4100.28 2041
4100.88 2049
4101.49 2075
4102.09 2005
4102.69 2044
4103.30 2023
4103.90 2042
4104.51 2113
4105.11 2142
4105.72 2122
4106.32 2122
4106.93 2185
4107.53 2155
4108.13 2119
4108.74 2110
4109.34 2046
4109.95 2031
4110.55 2031
4111.16 2003
4111.76 2031
4112.37 1968
4112.97 1985
4113.58 1997
4114.18 1979
4114.79 1967
4115.39 1986
4116.00 1951
4116.60 1937
4117.21 2006
4117.82 2023
4118.42 1906
4119.03 1940
4119.63 1954
4120.24 2014
4120.84 1992
4121.45 2019
4122.05 1944
4122.66 1889
4123.27 1939
4123.87 1910
4124.48 1932
4125.08 1943
4125.69 1939
4126.30 1969
4126.90 1980
4127.51 1985
4128.11 1902
4128.72 1962
4129.33 1963
4129.93 1959
4130.54 1973
4131.15 1966
4131.75 2032
4132.36 2069
4132.96 2045
4133.57 2001
4134.18 1971
4134.78 1960
4135.39 2066
4136.00 2064
4136.60 2091
4137.21 2028
4137.82 2055
4138.43 2116
4139.03 2193
4139.64 2134
4140.25 2177
4140.85 2188
4141.46 2234
4142.07 2328
4142.68 2338
4143.28 2396
4143.89 2402
4144.50 2543
4145.10 2562
4145.71 2411
4146.32 2421
4146.93 2476
4147.53 2385
4148.14 2342
4148.75 2291
4149.36 2297
4149.97 2192
4150.57 2155
4151.18 2098
4151.79 2054
4152.40 2027
4153.00 2085
4153.61 2097
4154.22 2098
4154.83 2097
4155.44 2095
4156.05 2120
4156.65 1994
4157.26 2049
4157.87 2199
4158.48 2150
4159.09 2211
4159.70 2239
4160.30 2184
4160.91 2241
4161.52 2308
4162.13 2203
4162.74 2230
4163.35 2307
4163.96 2304
4164.56 2231
4165.17 2144
4165.78 2181
4166.39 2219
4167.00 2203
4167.61 2267
4168.22 2168
4168.83 2203
4169.44 2303
4170.05 2362
4170.66 2443
4171.26 2539
4171.87 2587
4172.48 2682
4173.09 2798
4173.70 2760
4174.31 2715
4174.92 2843
4175.53 2772
4176.14 2701
4176.75 2630
4177.36 2629
4177.97 2626
4178.58 2508
4179.19 2393
4179.80 2331
4180.41 2342
4181.02 2313
4181.63 2304
4182.24 2185
4182.85 2220
4183.46 2163
4184.07 2237
4184.68 2223
4185.29 2290
4185.90 2223
4186.51 2187
4187.12 2185
4187.73 2143
4188.34 2146
4188.95 2135
4189.56 2153
4190.18 2165
4190.79 2034
4191.40 2103
4192.01 2221
4192.62 2190
4193.23 2167
4193.84 2270
4194.45 2342
4195.06 2408
4195.67 2472
4196.28 2571
4196.90 2534
4197.51 2459
4198.12 2436
4198.73 2456
4199.34 2448
4199.95 2465
4200.56 2364
4201.18 2347
4201.79 2303
4202.40 2307
4203.01 2276
4203.62 2241
4204.23 2168
4204.85 2221
4205.46 2215
4206.07 2162
4206.68 2178
4207.29 2287
4207.90 2405
4208.52 2318
4209.13 2243
4209.74 2315
4210.35 2346
4210.97 2411
4211.58 2390
4212.19 2334
4212.80 2370
4213.41 2355
4214.03 2442
4214.64 2412
4215.25 2444
4215.86 2417
4216.48 2369
4217.09 2486
4217.70 2466
4218.32 2498
4218.93 2546
4219.54 2582
4220.15 2530
4220.77 2498
4221.38 2614
4221.99 2658
4222.61 2677
4223.22 2708
4223.83 2652
4224.44 2695
4225.06 2728
4225.67 2790
4226.28 2763
4226.90 2889
4227.51 3126
4228.13 3326
4228.74 3482
4229.35 3599
4229.97 3767
4230.58 3813
4231.19 3776
4231.81 3759
4232.42 3564
4233.03 3480
4233.65 3318
4234.26 3184
4234.88 3051
4235.49 2985
4236.10 2942
4236.72 2779
4237.33 2720
4237.95 2660
4238.56 2677
4239.17 2661
4239.79 2547
4240.40 2509
4241.02 2553
4241.63 2544
4242.25 2614
4242.86 2528
4243.48 2550
4244.09 2622
4244.71 2673
4245.32 2593
4245.93 2554
4246.55 2595
4247.16 2658
4247.78 2568
4248.39 2651
4249.01 2583
4249.62 2577
4250.24 2595
4250.85 2769
4251.47 2700
4252.08 2562
4252.70 2533
4253.32 2642
4253.93 2602
4254.55 2407
4255.16 2447
4255.78 2537
4256.39 2498
4257.01 2477
4257.62 2482
4258.24 2475
4258.85 2461
4259.47 2500
4260.09 2591
4260.70 2572
4261.32 2685
4261.93 2739
4262.55 2836
4263.17 2898
4263.78 2953
4264.40 2917
4265.01 3045
4265.63 3110
4266.25 3031
4266.86 2995
4267.48 2984
4268.10 3031
4268.71 3014
4269.33 2881
4269.94 2800
4270.56 2700
4271.18 2663
4271.79 2660
4272.41 2736
4273.03 2713
4273.64 2654
4274.26 2650
4274.88 2697
4275.49 2746
4276.11 2842
4276.73 2975
4277.35 3058
4277.96 3317
4278.58 3347
4279.20 3476
4279.81 3558
4280.43 3504
4281.05 3435
4281.67 3362
4282.28 3309
4282.90 3235
4283.52 3036
4284.14 3003
4284.75 2950
4285.37 2807
4285.99 2756
4286.61 2598
4287.22 2575
4287.84 2450
4288.46 2476
4289.08 2417
4289.70 2437
4290.31 2464
4290.93 2471
4291.55 2395
4292.17 2346
4292.79 2374
4293.40 2315
4294.02 2349
4294.64 2344
4295.26 2335
4295.88 2306
4296.50 2288
4297.11 2311
4297.73 2299
4298.35 2415
4298.97 2422
4299.59 2428
4300.21 2376
4300.83 2418
4301.44 2539
4302.06 2473
4302.68 2448
4303.30 2494
4303.92 2501
4304.54 2472
4305.16 2467
4305.78 2545
4306.40 2533
4307.02 2523
4307.63 2462
4308.25 2497
4308.87 2477
4309.49 2484
4310.11 2485
4310.73 2450
4311.35 2477
4311.97 2418
4312.59 2469
4313.21 2428
4313.83 2471
4314.45 2461
4315.07 2487
4315.69 2505
4316.31 2414
4316.93 2534
4317.55 2540
4318.17 2536
4318.79 2441
4319.41 2544
4320.03 2490
4320.65 2477
4321.27 2550
4321.89 2513
4322.51 2549
4323.13 2638
4323.75 2603
4324.37 2654
4324.99 2830
4325.61 2838
4326.23 2853
4326.85 2903
4327.47 2916
4328.09 2949
4328.71 2985
4329.33 3032
4329.96 3084
4330.58 3407
4331.20 3610
4331.82 4135
4332.44 4685
4333.06 5105
4333.68 5547
4334.30 5742
4334.92 5742
4335.54 5822
4336.17 5756
4336.79 5287
4337.41 5009
4338.03 4798
4338.65 4364
4339.27 4082
4339.89 3946
4340.52 3698
4341.14 3468
4341.76 3269
4342.38 3219
4343.00 3267
4343.62 3322
4344.25 3367
4344.87 3373
4345.49 3564
4346.11 3925
4346.73 4201
4347.36 4494
4347.98 4596
4348.60 4709
4349.22 4847
4349.84 4661
4350.47 4510
4351.09 4381
4351.71 4300
4352.33 4170
4352.96 3923
4353.58 3704
4354.20 3625
4354.82 3485
4355.45 3327
4356.07 3300
4356.69 3104
4357.31 2990
4357.94 2920
4358.56 2948
4359.18 2938
4359.81 2837
4360.43 2840
4361.05 2766
4361.68 2769
4362.30 2680
4362.92 2647
4363.55 2676
4364.17 2620
4364.79 2670
4365.42 2582
4366.04 2596
4366.66 2694
4367.29 2687
4367.91 2675
4368.53 2695
4369.16 2622
4369.78 2583
4370.40 2607
4371.03 2595
4371.65 2546
4372.27 2451
4372.90 2478
4373.52 2522
4374.15 2551
4374.77 2486
4375.39 2480
4376.02 2447
4376.64 2399
4377.27 2411
4377.89 2475
4378.52 2495
4379.14 2487
4379.76 2538
4380.39 2533
4381.01 2474
4381.64 2442
4382.26 2416
4382.89 2569
4383.51 2440
4384.14 2523
4384.76 2577
4385.39 2590
4386.01 2588
4386.64 2568
4387.26 2555
4387.89 2554
4388.51 2627
4389.14 2545
4389.76 2566
4390.39 2602
4391.01 2531
4391.64 2602
4392.26 2577
4392.89 2532
4393.51 2533
4394.14 2585
4394.76 2466
4395.39 2449
4396.01 2457
4396.64 2390
4397.26 2379
4397.89 2461
4398.52 2457
4399.14 2438
4399.77 2381
4400.39 2338
4401.02 2383
4401.65 2333
4402.27 2304
4402.90 2347
4403.52 2328
4404.15 2308
4404.78 2250
4405.40 2231
4406.03 2240
4406.65 2221
4407.28 2231
4407.91 2237
4408.53 2236
4409.16 2252
4409.79 2253
4410.41 2207
4411.04 2207
4411.67 2258
4412.29 2205
4412.92 2118
4413.55 2146
4414.17 2198
4414.80 2230
4415.43 2171
4416.05 2142
4416.68 2145
4417.31 2199
4417.94 2112
4418.56 2141
4419.19 2195
4419.82 2235
4420.44 2195
4421.07 2105
4421.70 2132
4422.33 2178
4422.95 2159
4423.58 2066
4424.21 2081
4424.84 2105
4425.46 2088
4426.09 2088
4426.72 2059
4427.35 2080
4427.97 2039
4428.60 1997
4429.23 2022
4429.86 1952
4430.49 2030
4431.11 2042
4431.74 1984
4432.37 2034
4433.00 2064
4433.63 2053
4434.26 1975
4434.88 1950
4435.51 1972
4436.14 1982
4436.77 2024
4437.40 2019
4438.03 1948
4438.65 1944
4439.28 2013
4439.91 2102
4440.54 1957
4441.17 1935
4441.80 1949
4442.43 1985
4443.06 1985
4443.68 1974
4444.31 2054
4444.94 2018
4445.57 2008
4446.20 2020
4446.83 2044
4447.46 2081
4448.09 2069
4448.72 2118
4449.35 2111
4449.98 2076
4450.61 1976
4451.24 2094
4451.86 2135
4452.49 2154
4453.12 2087
4453.75 2106
4454.38 2058
4455.01 2050
4455.64 2083
4456.27 2015
4456.90 2102
4457.53 2180
4458.16 2161
4458.79 2139
4459.42 2136
4460.05 2048
4460.68 2098
4461.31 2020
4461.94 2034
4462.57 2016
4463.20 1927
4463.83 1913
4464.46 1972
4465.09 1872
4465.72 1840
4466.36 1929
4466.99 1917
4467.62 1837
4468.25 1822
4468.88 1899
4469.51 1971
4470.14 1908
4470.77 1910
4471.40 1909
4472.03 1887
4472.66 1895
4473.29 1899
4473.93 1932
4474.56 1933
4475.19 1890
4475.82 1942
4476.45 1831
4477.08 1823
4477.71 1868
4478.34 1815
4478.98 1822
4479.61 1889
4480.24 1890
4480.87 1895
4481.50 1933
4482.13 1915
4482.76 1894
4483.40 1912
4484.03 2010
4484.66 1924
4485.29 1903
4485.92 1923
4486.56 1949
4487.19 1974
4487.82 1929
4488.45 1960
4489.08 1987
4489.72 2011
4490.35 2089
4490.98 2034
4491.61 1980
4492.25 1998
4492.88 1967
4493.51 1935
4494.14 1993
4494.78 1998
4495.41 1909
4496.04 1936
4496.67 1978
4497.31 2012
4497.94 2064
4498.57 2000
4499.20 2024
4499.84 2004
4500.47 2082
4501.10 2050
4501.74 2163
4502.37 2194
4503.00 2247
4503.64 2293
4504.27 2199
4504.90 2289
4505.53 2298
4506.17 2317
4506.80 2262
4507.43 2204
4508.07 2178
4508.70 2185
4509.34 2170
4509.97 2118
4510.60 2119
4511.24 2101
4511.87 2039
4512.50 2051
4513.14 2070
4513.77 2147
4514.41 2138
4515.04 2094
4515.67 2158
4516.31 2128
4516.94 2085
4517.58 2101
4518.21 2049
4518.84 2030
4519.48 2055
4520.11 2068
4520.75 2031
4521.38 2058
4522.02 2019
4522.65 2009
4523.28 2026
4523.92 2066
4524.55 2138
4525.19 2120
4525.82 2152
4526.46 2166
4527.09 2247
4527.73 2364
4528.36 2432
4529.00 2575
4529.63 2817
4530.27 3096
4530.90 3336
4531.54 3779
4532.17 4022
4532.81 4257
4533.44 4363
4534.08 4470
4534.71 4534
4535.35 4368
4535.99 4063
4536.62 3863
4537.26 3558
4537.89 3264
4538.53 2962
4539.16 2777
4539.80 2647
4540.43 2556
4541.07 2381
4541.71 2299
4542.34 2185
4542.98 2080
4543.61 2075
4544.25 2035
4544.89 2051
4545.52 2009
4546.16 1956
4546.79 1995
4547.43 1944
4548.07 1928
4548.70 1904
4549.34 1822
4549.98 1875
4550.61 1844
4551.25 1801
4551.89 1841
4552.52 1878
4553.16 1784
4553.80 1860
4554.43 1918
4555.07 1920
4555.71 1916
4556.34 1921
4556.98 1953
4557.62 1886
4558.25 1936
4558.89 1886
4559.53 1977
4560.16 2008
4560.80 2011
4561.44 2044
4562.08 2049
4562.71 2038
4563.35 2122
4563.99 2167
4564.63 2108
4565.26 2168
4565.90 2112
4566.54 2173
4567.18 2186
4567.81 2265
4568.45 2276
4569.09 2296
4569.73 2313
4570.36 2350
4571.00 2330
4571.64 2383
4572.28 2376
4572.92 2305
4573.55 2418
4574.19 2381
4574.83 2368
4575.47 2323
4576.11 2300
4576.75 2229
4577.38 2237
4578.02 2081
4578.66 2149
4579.30 2090
4579.94 2043
4580.58 2008
4581.21 2017
4581.85 1990
4582.49 2057
4583.13 2070
4583.77 2063
4584.41 1997
4585.05 2010
4585.69 2012
4586.32 2151
4586.96 2158
4587.60 2192
4588.24 2183
4588.88 2085
4589.52 2177
4590.16 2263
4590.80 2321
4591.44 2383
4592.08 2409
4592.72 2509
4593.36 2512
4594.00 2528
4594.63 2416
4595.27 2378
4595.91 2412
4596.55 2353
4597.19 2276
4597.83 2236
4598.47 2273
4599.11 2199
4599.75 2059
4600.39 2028
4601.03 2055
4601.67 2121
4602.31 2103
4602.95 2147
4603.59 2160
4604.23 2142
4604.87 2048
4605.51 2191
4606.15 2143
4606.79 2137
4607.43 2097
4608.08 2127
4608.72 2129
4609.36 2123
4610.00 2150
4610.64 2102
4611.28 2072
4611.92 2103
4612.56 2036
4613.20 2096
4613.84 2015
4614.48 2066
4615.12 2031
4615.76 2056
4616.41 1999
4617.05 1969
4617.69 1946
4618.33 1926
4618.97 1884
4619.61 1891
4620.25 1920
4620.89 1854
4621.54 1828
4622.18 1858
4622.82 1866
4623.46 1891
4624.10 1869
4624.74 1779
4625.38 1789
4626.03 1823
4626.67 1863
4627.31 1863
4627.95 1824
4628.59 1820
4629.24 1836
4629.88 1871
4630.52 1918
4631.16 1968
4631.80 2041
4632.45 2081
4633.09 2202
4633.73 2170
4634.37 2082
4635.02 2133
4635.66 2093
4636.30 2032
4636.94 2094
4637.58 2185
4638.23 2108
4638.87 2100
4639.51 2091
4640.16 2042
4640.80 2035
4641.44 2127
4642.08 2113
4642.73 1973
4643.37 1995
4644.01 2004
4644.66 1971
4645.30 1888
4645.94 1953
4646.58 2000
4647.23 1972
4647.87 1991
4648.51 2028
4649.16 1974
4649.80 2027
4650.44 2037
4651.09 2018
4651.73 2033
4652.37 2042
4653.02 2126
4653.66 2065
4654.31 2120
4654.95 2060
4655.59 2015
4656.24 2031
4656.88 2055
4657.52 1953
4658.17 1932
4658.81 1930
4659.46 2029
4660.10 1989
4660.75 1967
4661.39 1934
4662.03 1907
4662.68 1910
4663.32 1958
4663.97 1923
4664.61 1853
4665.26 1825
4665.90 1890
4666.54 1858
4667.19 1867
4667.83 1879
4668.48 1886
4669.12 1799
4669.77 1766
4670.41 1839
4671.06 1902
4671.70 1834
4672.35 1865
4672.99 1848
4673.64 1878
4674.28 1847
4674.93 1833
4675.57 1875
4676.22 1874
4676.86 1884
4677.51 1935
4678.15 1903
4678.80 1875
4679.44 1905
4680.09 1879
4680.73 1937
4681.38 1993
4682.03 1937
4682.67 1886
4683.32 1953
4683.96 1994
4684.61 2028
4685.25 2039
4685.90 1982
4686.55 2019
4687.19 2002
4687.84 2067
4688.48 2060
4689.13 2065
4689.78 2033
4690.42 2074
4691.07 2197
4691.72 2174
4692.36 2186
4693.01 2228
4693.65 2247
4694.30 2211
4694.95 2241
4695.59 2145
4696.24 2273
4696.89 2378
4697.53 2315
4698.18 2335
4698.83 2396
4699.47 2511
4700.12 2586
4700.77 2643
4701.41 2700
4702.06 2657
4702.71 2574
4703.36 2515
4704.00 2578
4704.65 2547
4705.30 2481
4705.94 2496
4706.59 2569
4707.24 2638
4707.89 2513
4708.53 2499
4709.18 2372
4709.83 2398
4710.48 2430
4711.12 2402
4711.77 2259
4712.42 2239
4713.07 2274
4713.71 2287
4714.36 2335
4715.01 2304
4715.66 2289
4716.31 2350
4716.95 2231
4717.60 2286
4718.25 2380
4718.90 2357
4719.55 2308
4720.19 2316
4720.84 2392
4721.49 2402
4722.14 2436
4722.79 2433
4723.44 2398
4724.08 2340
4724.73 2370
4725.38 2464
4726.03 2605
4726.68 2727
4727.33 2852
4727.98 2921
4728.63 2978
4729.27 2946
4729.92 2895
4730.57 2925
4731.22 2816
4731.87 2769
4732.52 2529
4733.17 2468
4733.82 2426
4734.47 2303
4735.12 2284
4735.77 2326
4736.41 2293
4737.06 2275
4737.71 2221
4738.36 2200
4739.01 2245
4739.66 2192
4740.31 2309
4740.96 2271
4741.61 2211
4742.26 2235
4742.91 2213
4743.56 2238
4744.21 2335
4744.86 2231
4745.51 2174
4746.16 2214
4746.81 2223
4747.46 2216
4748.11 2262
4748.76 2275
4749.41 2319
4750.06 2355
4750.71 2364
4751.36 2396
4752.01 2385
4752.66 2512
4753.31 2492
4753.96 2413
4754.61 2416
4755.26 2563
4755.92 2562
4756.57 2417
4757.22 2361
4757.87 2411
4758.52 2423
4759.17 2407
4759.82 2382
4760.47 2453
4761.12 2524
4761.77 2581
4762.42 2606
4763.08 2549
4763.73 2572
4764.38 2500
4765.03 2484
4765.68 2434
4766.33 2456
4766.98 2480
4767.64 2413
4768.29 2358
4768.94 2277
4769.59 2276
4770.24 2219
4770.89 2215
4771.54 2257
4772.20 2246
4772.85 2243
4773.50 2172
4774.15 2171
4774.80 2124
4775.46 2104
4776.11 2070
4776.76 2100
4777.41 2141
4778.06 2119
4778.72 2119
4779.37 2171
4780.02 2142
4780.67 2158
4781.33 2157
4781.98 2099
4782.63 2107
4783.28 2176
4783.94 2166
4784.59 2144
4785.24 2199
4785.89 2157
4786.55 2159
4787.20 2175
4787.85 2207
4788.51 2245
4789.16 2255
4789.81 2283
4790.46 2427
4791.12 2462
4791.77 2511
4792.42 2489
4793.08 2461
4793.73 2492
4794.38 2511
4795.04 2462
4795.69 2437
4796.34 2435
4797.00 2429
4797.65 2489
4798.30 2547
4798.96 2621
4799.61 2737
4800.27 2833
4800.92 3026
4801.57 3094
4802.23 3277
4802.88 3323
4803.53 3269
4804.19 3074
4804.84 3090
4805.50 3043
4806.15 2962
4806.81 2898
4807.46 2828
4808.11 2609
4808.77 2517
4809.42 2467
4810.08 2469
4810.73 2473
4811.39 2511
4812.04 2488
4812.69 2420
4813.35 2398
4814.00 2423
4814.66 2432
4815.31 2440
4815.97 2391
4816.62 2408
4817.28 2346
4817.93 2392
4818.59 2424
4819.24 2439
4819.90 2568
4820.55 2530
4821.21 2554
4821.86 2612
4822.52 2585
4823.17 2620
4823.83 2667
4824.48 2716
4825.14 2623
4825.79 2635
4826.45 2648
4827.11 2684
4827.76 2629
4828.42 2571
4829.07 2640
4829.73 2561
4830.38 2543
4831.04 2584
4831.70 2598
4832.35 2678
4833.01 2594
4833.66 2680
4834.32 2719
4834.98 2672
4835.63 2809
4836.29 2721
4836.94 2711
4837.60 2691
4838.26 2701
4838.91 2797
4839.57 2846
4840.23 2799
4840.88 2894
4841.54 2898
4842.20 2888
4842.85 2928
4843.51 2923
4844.17 2862
4844.82 2903
4845.48 2911
4846.14 2920
4846.79 2847
4847.45 2906
4848.11 2974
4848.76 3040
4849.42 2961
4850.08 3073
4850.73 3123
4851.39 3222
4852.05 3260
4852.71 3231
4853.36 3271
4854.02 3141
4854.68 3089
4855.34 3047
4855.99 3052
4856.65 3069
4857.31 3351
4857.97 3406
4858.62 3397
4859.28 3555
4859.94 3492
4860.60 3557
4861.25 3543
4861.91 3431
4862.57 3312
4863.23 3274
4863.89 3222
4864.54 3287
4865.20 3114
4865.86 3161
4866.52 3212
4867.18 3137
4867.84 3143
4868.49 3164
4869.15 3099
4869.81 2976
4870.47 2959
4871.13 2956
4871.79 2968
4872.44 2928
4873.10 2966
4873.76 2918
4874.42 2928
4875.08 2861
4875.74 2946
4876.40 2977
4877.06 3024
4877.72 2897
4878.37 2868
4879.03 3031
4879.69 2920
4880.35 2881
4881.01 2914
4881.67 2916
4882.33 2898
4882.99 2909
4883.65 2881
4884.31 2858
4884.97 2919
4885.63 2924
4886.29 2872
4886.95 2888
4887.61 2829
4888.26 2898
4888.92 2864
4889.58 2881
4890.24 2971
4890.90 2930
4891.56 2947
4892.22 2892
4892.88 2874
4893.54 2954
4894.20 3008
4894.86 2902
4895.52 2872
4896.18 2926
4896.84 2990
4897.51 3071
4898.17 3036
4898.83 3065
4899.49 3162
4900.15 3379
4900.81 3394
4901.47 3355
4902.13 3314
4902.79 3353
4903.45 3339
4904.11 3238
4904.77 3190
4905.43 3125
4906.09 2986
4906.75 2853
4907.41 2836
4908.08 2773
4908.74 2753
4909.40 2790
4910.06 2773
4910.72 2754
4911.38 2716
4912.04 2641
4912.70 2588
4913.37 2640
4914.03 2597
4914.69 2507
4915.35 2505
4916.01 2469
4916.67 2492
4917.33 2423
4918.00 2414
4918.66 2394
4919.32 2372
4919.98 2507
4920.64 2395
4921.31 2362
4921.97 2340
4922.63 2375
4923.29 2375
4923.95 2322
4924.62 2316
4925.28 2309
4925.94 2231
4926.60 2244
4927.26 2306
4927.93 2297
4928.59 2274
4929.25 2244
4929.91 2271
4930.58 2264
4931.24 2283
4931.90 2230
4932.56 2209
4933.23 2192
4933.89 2145
4934.55 2186
4935.22 2282
4935.88 2264
4936.54 2243
4937.20 2218
4937.87 2302
4938.53 2183
4939.19 2197
4939.86 2180
4940.52 2220
4941.18 2187
4941.85 2191
4942.51 2198
4943.17 2161
4943.84 2145
4944.50 2191
4945.16 2193
4945.83 2184
4946.49 2193
4947.15 2178
4947.82 2139
4948.48 2101
4949.15 2062
4949.81 2087
4950.47 2185
4951.14 2205
4951.80 2191
4952.47 2140
4953.13 2151
4953.79 2147
4954.46 2125
4955.12 2099
4955.79 2169
4956.45 2157
4957.11 2217
4957.78 2276
4958.44 2359
4959.11 2371
4959.77 2527
4960.44 2699
4961.10 2840
4961.77 2968
4962.43 3070
4963.10 3163
4963.76 3319
4964.42 3406
4965.09 3402
4965.75 3301
4966.42 3246
4967.08 3222
4967.75 3065
4968.41 2909
4969.08 2819
4969.74 2649
4970.41 2622
4971.08 2499
4971.74 2467
4972.41 2418
4973.07 2313
4973.74 2257
4974.40 2381
4975.07 2294
4975.73 2332
4976.40 2324
4977.06 2434
4977.73 2403
4978.40 2381
4979.06 2340
4979.73 2324
4980.39 2297
4981.06 2191
4981.73 2197
4982.39 2190
4983.06 2198
4983.72 2174
4984.39 2182
4985.06 2101
4985.72 2099
4986.39 2139
4987.05 2160
4987.72 2186
4988.39 2143
4989.05 2162
4989.72 2030
4990.39 2147
4991.05 2179
4991.72 2144
4992.39 2171
4993.05 2148
4993.72 2098
4994.39 2149
4995.05 2114
4995.72 2073
4996.39 2035
4997.05 2092
4997.72 2051
4998.39 2012
4999.06 1969
4999.72 2024
5000.39 2051
5001.06 2029
5001.73 2035
5002.39 2015
5003.06 1965
5003.73 1983
5004.39 1970
5005.06 1950
5005.73 1922
5006.40 1887
5007.07 1875
5007.73 1890
5008.40 1853
5009.07 1893
5009.74 1910
5010.40 1934
5011.07 1846
5011.74 1859
5012.41 1851
5013.08 1883
5013.74 1839
5014.41 1826
5015.08 1815
5015.75 1799
5016.42 1848
5017.09 1852
5017.75 1814
5018.42 1798
5019.09 1810
5019.76 1812
5020.43 1830
5021.10 1803
5021.76 1793
5022.43 1855
5023.10 1841
5023.77 1790
5024.44 1861
5025.11 1834
5025.78 1829
5026.45 1825
5027.12 1791
5027.78 1753
5028.45 1812
5029.12 1798
5029.79 1806
5030.46 1779
5031.13 1760
5031.80 1828
5032.47 1755
5033.14 1811
5033.81 1803
5034.48 1812
5035.15 1765
5035.82 1770
5036.49 1755
5037.16 1845
5037.83 1871
5038.50 1781
5039.16 1740
5039.83 1862
5040.50 1848
5041.17 1758
5041.84 1818
5042.51 1757
5043.18 1741
5043.85 1809
5044.52 1775
5045.20 1794
5045.87 1854
5046.54 1771
5047.21 1788
5047.88 1833
5048.55 1724
5049.22 1772
5049.89 1810
5050.56 1827
5051.23 1832
5051.90 1755
5052.57 1812
5053.24 1842
5053.91 1840
5054.58 1832
5055.25 1792
5055.92 1792
5056.60 1729
5057.27 1751
5057.94 1753
5058.61 1741
5059.28 1801
5059.95 1824
5060.62 1785
5061.29 1736
5061.96 1766
5062.64 1748
5063.31 1801
5063.98 1746
5064.65 1787
5065.32 1704
5065.99 1784
5066.66 1743
5067.34 1780
5068.01 1708
5068.68 1683
5069.35 1745
5070.02 1700
5070.70 1725
5071.37 1692
5072.04 1715
5072.71 1752
5073.38 1744
5074.06 1728
5074.73 1795
5075.40 1792
5076.07 1855
5076.74 1863
5077.42 1819
5078.09 1901
5078.76 1861
5079.43 1869
5080.11 1816
5080.78 1843
5081.45 1913
5082.12 1933
5082.80 1890
5083.47 1896
5084.14 1901
5084.82 1895
5085.49 1815
5086.16 1865
5086.83 1878
5087.51 1929
5088.18 1940
5088.85 1916
5089.53 1920
5090.20 1990
5090.87 2062
5091.55 1968
5092.22 2078
5092.89 2117
5093.57 2063
5094.24 1991
5094.91 2006
5095.59 2068
5096.26 2027
5096.93 1985
5097.61 1965
5098.28 1969
5098.96 1916
5099.63 1918
5100.30 1949
5100.98 1895
5101.65 1800
5102.32 1903
5103.00 1921
5103.67 1945
5104.35 1911
5105.02 1981
5105.70 1991
5106.37 2039
5107.04 2072
5107.72 2066
5108.39 1986
5109.07 2040
5109.74 2013
5110.42 2091
5111.09 2055
5111.77 2039
5112.44 1948
5113.11 1970
5113.79 1957
5114.46 1968
5115.14 2008
5115.81 2026
5116.49 2075
5117.16 2204
5117.84 2232
5118.51 2287
5119.19 2419
5119.86 2443
5120.54 2571
5121.21 2638
5121.89 2567
5122.57 2549
5123.24 2460
5123.92 2503
5124.59 2375
5125.27 2411
5125.94 2348
5126.62 2270
5127.29 2239
5127.97 2228
5128.64 2199
5129.32 2183
5130.00 2149
5130.67 2120
5131.35 2109
5132.02 2120
5132.70 2131
5133.38 2084
5134.05 2065
5134.73 2051
5135.40 2101
5136.08 2043
5136.76 2014
5137.43 2096
5138.11 2074
5138.79 2097
5139.46 2143
5140.14 2147
5140.82 2096
5141.49 2114
5142.17 2112
5142.85 2091
5143.52 2103
5144.20 2026
5144.88 2017
5145.55 1987
5146.23 1949
5146.91 1941
5147.58 1873
5148.26 1871
5148.94 1834
5149.61 1863
5150.29 1843
5150.97 1824
5151.65 1841
5152.32 1873
5153.00 1879
5153.68 1856
5154.36 1833
5155.03 1804
5155.71 1843
5156.39 1856
5157.07 1861
5157.74 1908
5158.42 1892
5159.10 1953
5159.78 1956
5160.45 1935
5161.13 1943
5161.81 1926
5162.49 1859
5163.17 1857
5163.84 1906
5164.52 1899
5165.20 1885
5165.88 1868
5166.56 1825
5167.24 1795
5167.91 1810
5168.59 1849
5169.27 1862
5169.95 1818
5170.63 1835
5171.31 1762
5171.98 1786
5172.66 1804
5173.34 1779
5174.02 1841
5174.70 1708
5175.38 1754
5176.06 1803
5176.74 1775
5177.41 1779
5178.09 1805
5178.77 1802
5179.45 1793
5180.13 1783
5180.81 1817
5181.49 1821
5182.17 1798
5182.85 1784
5183.53 1738
5184.21 1746
5184.89 1759
5185.57 1754
5186.24 1734
5186.92 1724
5187.60 1705
5188.28 1710
5188.96 1692
5189.64 1753
5190.32 1720
5191.00 1702
5191.68 1690
5192.36 1650
5193.04 1647
5193.72 1609
5194.40 1675
5195.08 1687
5195.76 1700
5196.44 1681
5197.12 1668
5197.80 1635
5198.48 1648
5199.16 1647
5199.84 1721
5200.52 1720
5201.21 1701
5201.89 1705
5202.57 1683
5203.25 1609
5203.93 1645
5204.61 1706
5205.29 1707
5205.97 1665
5206.65 1670
5207.33 1699
5208.01 1730
5208.69 1664
5209.37 1751
5210.06 1787
5210.74 1796
5211.42 1754
5212.10 1786
5212.78 1780
5213.46 1818
5214.14 1886
5214.82 1867
5215.51 1770
5216.19 1877
5216.87 1919
5217.55 1933
5218.23 1855
5218.91 1881
5219.60 1818
5220.28 1880
5220.96 1911
5221.64 1986
5222.32 1944
5223.00 1938
5223.69 2068
5224.37 2101
5225.05 2094
5225.73 1972
5226.41 1944
5227.10 1972
5227.78 1870
5228.46 1914
5229.14 1866
5229.83 1869
5230.51 1934
5231.19 1932
5231.87 1948
5232.56 1863
5233.24 1931
5233.92 1920
5234.60 1875
5235.29 1955
5235.97 1881
5236.65 1922
5237.34 1969
5238.02 2020
5238.70 1910
5239.38 1925
5240.07 1932
5240.75 2050
5241.43 2047
5242.12 2053
5242.80 2071
5243.48 2047
5244.17 1985
5244.85 2061
5245.53 2010
5246.22 1981
5246.90 2115
5247.58 2107
5248.27 1978
5248.95 1988
5249.63 1965
5250.32 1928
5251.00 1944
5251.69 1949
5252.37 1948
5253.05 1980
5253.74 2027
5254.42 2004
5255.11 1998
5255.79 2041
5256.47 1979
5257.16 1986
5257.84 2045
5258.53 1976
5259.21 1999
5259.89 2027
5260.58 2017
5261.26 1997
5261.95 2063
5262.63 2149
5263.32 2042
5264.00 2095
5264.69 2106
5265.37 2042
5266.06 2122
5266.74 2041
5267.43 2014
5268.11 2101
5268.79 2012
5269.48 2007
5270.16 2059
5270.85 2055
5271.53 1977
5272.22 2021
5272.91 2061
5273.59 1962
5274.28 2002
5274.96 1963
5275.65 2012
5276.33 1924
5277.02 2016
5277.70 1951
5278.39 1969
5279.07 1995
5279.76 1954
5280.45 1958
5281.13 1988
5281.82 1999
5282.50 2066
5283.19 2119
5283.87 2092
5284.56 2034
5285.25 2111
5285.93 2093
5286.62 1989
5287.30 1964
5287.99 2054
5288.68 2072
5289.36 1954
5290.05 1979
5290.74 2041
5291.42 2000
5292.11 1985
5292.79 2030
5293.48 1941
5294.17 2033
5294.85 2004
5295.54 2009
5296.23 2009
5296.91 2041
5297.60 2099
5298.29 2114
5298.98 2151
5299.66 2161
5300.35 2181
5301.04 2256
5301.72 2302
5302.41 2322
5303.10 2300
5303.78 2383
5304.47 2522
5305.16 2557
5305.85 2700
5306.53 2716
5307.22 2694
5307.91 2779
5308.60 2737
5309.28 2792
5309.97 2674
5310.66 2698
5311.35 2826
5312.03 2883
5312.72 2945
5313.41 3092
5314.10 3331
5314.79 3563
5315.47 3733
5316.16 3874
5316.85 3917
5317.54 3982
5318.23 3844
5318.91 3734
5319.60 3584
5320.29 3415
5320.98 3244
5321.67 3063
5322.36 3064
5323.04 2859
5323.73 2701
5324.42 2678
5325.11 2522
5325.80 2403
5326.49 2349
5327.18 2329
5327.86 2316
5328.55 2219
5329.24 2122
5329.93 2101
5330.62 2113
5331.31 2132
5332.00 2142
5332.69 2071
5333.38 1985
5334.06 1992
5334.75 1972
5335.44 1941
5336.13 1929
5336.82 1913
5337.51 1855
5338.20 1860
5338.89 1887
5339.58 1915
5340.27 1970
5340.96 1892
5341.65 1919
5342.34 1982
5343.03 1940
5343.72 1893
5344.41 1916
5345.10 1990
5345.79 1934
5346.48 1928
5347.17 2028
5347.86 2143
5348.55 2179
5349.24 2216
5349.93 2190
5350.62 2222
5351.31 2322
5352.00 2281
5352.69 2283
5353.38 2316
5354.07 2348
5354.76 2310
5355.45 2250
5356.14 2221
5356.83 2185
5357.52 2110
5358.21 2114
5358.90 2137
5359.59 2131
5360.29 2008
5360.98 2034
5361.67 2054
5362.36 2075
5363.05 2057
5363.74 2016
5364.43 2010
5365.12 1924
5365.81 1962
5366.50 1906
5367.20 1846
5367.89 1872
5368.58 1891
5369.27 1876
5369.96 1878
5370.65 1840
5371.34 1840
5372.04 1798
5372.73 1832
5373.42 1834
5374.11 1770
5374.80 1751
5375.49 1876
5376.19 1814
5376.88 1829
5377.57 1892
5378.26 1882
5378.95 1824
5379.65 1813
5380.34 1826
5381.03 1760
5381.72 1822
5382.42 1794
5383.11 1741
5383.80 1768
5384.49 1800
5385.19 1775
5385.88 1715
5386.57 1790
5387.26 1819
5387.96 1834
5388.65 1870
5389.34 1900
5390.03 1931
5390.73 1931
5391.42 2006
5392.11 2035
5392.80 2026
5393.50 2114
5394.19 2018
5394.88 2124
5395.58 2107
5396.27 2055
5396.96 2045
5397.66 2016
5398.35 2079
5399.04 2075
5399.74 1983
5400.43 1959
5401.12 1950
5401.82 1928
5402.51 1873
5403.20 1847
5403.90 1893
5404.59 1900
5405.29 1890
5405.98 1879
5406.67 1860
5407.37 1893
5408.06 1847
5408.75 1810
5409.45 1834
5410.14 1854
5410.84 1921
5411.53 1941
5412.23 1827
5412.92 1813
5413.61 1802
5414.31 1895
5415.00 1877
5415.70 1903
5416.39 1862
5417.09 1821
5417.78 1835
5418.47 1870
5419.17 1926
5419.86 1862
5420.56 1836
5421.25 1795
5421.95 1865
5422.64 1874
5423.34 1850
5424.03 1884
5424.73 1900
5425.42 1919
5426.12 1948
5426.81 1859
5427.51 1911
5428.20 1980
5428.90 2037
5429.59 1891
5430.29 1976
5430.99 2003
5431.68 1996
5432.38 1962
5433.07 1936
5433.77 2061
5434.46 2064
5435.16 2064
5435.85 1945
5436.55 1901
5437.25 2022
5437.94 2099
5438.64 2086
5439.33 2120
5440.03 2124
5440.73 2100
5441.42 2083
5442.12 2120
5442.81 2050
5443.51 2031
5444.21 2055
5444.90 2051
5445.60 2142
5446.29 2181
5446.99 2238
5447.69 2335
5448.38 2399
5449.08 2420
5449.78 2391
5450.47 2428
5451.17 2454
5451.87 2431
5452.56 2395
5453.26 2382
5453.96 2295
5454.65 2224
5455.35 2169
5456.05 2181
5456.75 2198
5457.44 2140
5458.14 2132
5458.84 2168
5459.53 2205
5460.23 2207
5460.93 2140
5461.63 2299
5462.32 2320
5463.02 2261
5463.72 2220
5464.42 2278
5465.11 2312
5465.81 2295
5466.51 2293
5467.21 2299
5467.90 2342
5468.60 2317
5469.30 2330
5470.00 2288
5470.70 2250
5471.39 2264
5472.09 2361
5472.79 2422
5473.49 2402
5474.19 2528
5474.88 2515
5475.58 2490
5476.28 2466
5476.98 2605
5477.68 2660
5478.38 2738
5479.07 2928
5479.77 3129
5480.47 3431
5481.17 3770
5481.87 3894
5482.57 4021
5483.27 3908
5483.96 3858
5484.66 3870
5485.36 3558
5486.06 3413
5486.76 3377
5487.46 3272
5488.16 3141
5488.86 3131
5489.56 3168
5490.26 3200
5490.96 3096
5491.65 3069
5492.35 3086
5493.05 3150
5493.75 3232
5494.45 3178
5495.15 3163
5495.85 3233
5496.55 3266
5497.25 3290
5497.95 3310
5498.65 3398
5499.35 3739
5500.05 4113
5500.75 4421
5501.45 4947
5502.15 5460
5502.85 5607
5503.55 5750
5504.25 5528
5504.95 5105
5505.65 4802
5506.35 4523
5507.05 4264
5507.75 4004
5508.45 3795
5509.15 3614
5509.85 3533
5510.55 3343
5511.25 3144
5511.95 3128
5512.65 3064
5513.35 3000
5514.05 2909
5514.76 2965
5515.46 2843
5516.16 2872
5516.86 2852
5517.56 2837
5518.26 2820
5518.96 2791
5519.66 2806
5520.36 2741
5521.06 2754
5521.77 2737
5522.47 2757
5523.17 2678
5523.87 2631
5524.57 2650
5525.27 2603
5525.97 2485
5526.67 2566
5527.38 2508
5528.08 2418
5528.78 2367
5529.48 2277
5530.18 2261
5530.88 2285
5531.59 2396
5532.29 2324
5532.99 2276
5533.69 2309
5534.39 2308
5535.10 2332
5535.80 2309
5536.50 2248
5537.20 2281
5537.90 2269
5538.61 2261
5539.31 2267
5540.01 2321
5540.71 2307
5541.42 2319
5542.12 2325
5542.82 2305
5543.52 2233
5544.23 2231
5544.93 2229
5545.63 2189
5546.33 2195
5547.04 2194
5547.74 2221
5548.44 2196
5549.15 2135
5549.85 2094
5550.55 2165
5551.26 2120
5551.96 2097
5552.66 2091
5553.36 2168
5554.07 2261
5554.77 2165
5555.47 2131
5556.18 2168
5556.88 2078
5557.58 2096
5558.29 2085
5558.99 2081
5559.70 2131
5560.40 2204
5561.10 2186
5561.81 2239
5562.51 2243
5563.21 2229
5563.92 2302
5564.62 2298
5565.33 2327
5566.03 2338
5566.73 2346
5567.44 2335
5568.14 2275
5568.85 2217
5569.55 2234
5570.25 2189
5570.96 2122
5571.66 2092
5572.37 2117
5573.07 2101
5573.78 2057
5574.48 2093
5575.19 2119
5575.89 2158
5576.59 2169
5577.30 2222
5578.00 2189
5578.71 2221
5579.41 2179
5580.12 2186
5580.82 2108
5581.53 2066
5582.23 2053
5582.94 2036
5583.64 2044
5584.35 2006
5585.05 2013
5585.76 2034
5586.46 2073
5587.17 2067
5587.88 2023
5588.58 1989
5589.29 2023
5589.99 2028
5590.70 1987
5591.40 2007
5592.11 1981
5592.81 2012
5593.52 1919
5594.23 1971
5594.93 1955
5595.64 1969
5596.34 1969
5597.05 2023
5597.76 2002
5598.46 1933
5599.17 1971
5599.87 1976
5600.58 1982
5601.29 1895
5601.99 1935
5602.70 1888
5603.41 1915
5604.11 1945
5604.82 1923
5605.52 1918
5606.23 1962
5606.94 1928
5607.64 1902
5608.35 1946
5609.06 1909
5609.76 1823
5610.47 1922
5611.18 1883
5611.88 1879
5612.59 1850
5613.30 1899
5614.01 1949
5614.71 1888
5615.42 1904
5616.13 1883
5616.83 1914
5617.54 1928
5618.25 1894
5618.96 1915
5619.66 1931
5620.37 1942
5621.08 2016
5621.79 1947
5622.49 1932
5623.20 1939
5623.91 1894
5624.62 1905
5625.32 1994
5626.03 1988
5626.74 2025
5627.45 1962
5628.16 1933
5628.86 2068
5629.57 2024
5630.28 1982
5630.99 1942
5631.70 1954
5632.40 1986
5633.11 2068
5633.82 2080
5634.53 2108
5635.24 2152
5635.95 2128
5636.65 2244
5637.36 2199
5638.07 2281
5638.78 2252
5639.49 2407
5640.20 2528
5640.91 2679
5641.61 2711
5642.32 2689
5643.03 2698
5643.74 2780
5644.45 2708
5645.16 2650
5645.87 2546
5646.58 2573
5647.29 2485
5648.00 2435
5648.70 2367
5649.41 2353
5650.12 2383
5650.83 2318
5651.54 2397
5652.25 2337
5652.96 2356
5653.67 2268
5654.38 2314
5655.09 2407
5655.80 2317
5656.51 2295
5657.22 2287
5657.93 2370
5658.64 2359
5659.35 2445
5660.06 2433
5660.77 2476
5661.48 2455
5662.19 2441
5662.90 2478
5663.61 2503
5664.32 2512
5665.03 2444
5665.74 2418
5666.45 2370
5667.16 2386
5667.87 2391
5668.58 2351
5669.29 2335
5670.00 2353
5670.71 2349
5671.42 2435
5672.13 2480
5672.84 2537
5673.56 2488
5674.27 2506
5674.98 2466
5675.69 2386
5676.40 2323
5677.11 2322
5677.82 2319
5678.53 2242
5679.24 2178
5679.95 2192
5680.67 2219
5681.38 2204
5682.09 2243
5682.80 2241
5683.51 2281
5684.22 2280
5684.93 2256
5685.65 2214
5686.36 2166
5687.07 2156
5687.78 2129
5688.49 2116
5689.20 2067
5689.92 2083
5690.63 2068
5691.34 2104
5692.05 2222
5692.76 2265
5693.47 2128
5694.19 2215
5694.90 2209
5695.61 2211
5696.32 2217
5697.04 2178
5697.75 2117
5698.46 2190
5699.17 2157
5699.89 2065
5700.60 2114
5701.31 2053
5702.02 2063
5702.74 2123
5703.45 2103
5704.16 2077
5704.87 2156
5705.59 2139
5706.30 2184
5707.01 2156
5707.72 2160
5708.44 2170
5709.15 2116
5709.86 2183
5710.58 2241
5711.29 2190
5712.00 2101
5712.72 2151
5713.43 2135
5714.14 2181
5714.86 2101
5715.57 2125
5716.28 2120
5717.00 2193
5717.71 2150
5718.42 2188
5719.14 2205
5719.85 2159
5720.56 2151
5721.28 2225
5721.99 2258
5722.71 2277
5723.42 2219
5724.13 2227
5724.85 2187
5725.56 2206
5726.28 2313
5726.99 2258
5727.70 2339
5728.42 2307
5729.13 2358
5729.85 2353
5730.56 2336
5731.28 2390
5731.99 2454
5732.70 2402
5733.42 2347
5734.13 2396
5734.85 2434
5735.56 2478
5736.28 2416
5736.99 2397
5737.71 2412
5738.42 2440
5739.14 2419
5739.85 2397
5740.57 2447
5741.28 2454
5742.00 2407
5742.71 2472
5743.43 2498
5744.14 2500
5744.86 2536
5745.57 2552
5746.29 2621
5747.00 2682
5747.72 2632
5748.43 2573
5749.15 2748
5749.87 2886
5750.58 2864
5751.30 2851
5752.01 2916
5752.73 2957
5753.44 3015
5754.16 3040
5754.88 3008
5755.59 3121
5756.31 3171
5757.02 3277
5757.74 3394
5758.46 3336
5759.17 3373
5759.89 3522
5760.60 3522
5761.32 3742
5762.04 3944
5762.75 4080
5763.47 4192
5764.19 4448
5764.90 4496
5765.62 4572
5766.34 4729
5767.05 4940
5767.77 5306
5768.49 6006
5769.20 7104
5769.92 8508
5770.64 9991
5771.35 11741
5772.07 12902
5772.79 13339
5773.50 13251
5774.22 12431
5774.94 11565
5775.65 10333
5776.37 9609
5777.09 8953
5777.81 8455
5778.52 7973
5779.24 7514
5779.96 7079
5780.68 6894
5781.39 6642
5782.11 6470
5782.83 6255
5783.55 6124
5784.26 6072
5784.98 6026
5785.70 6021
5786.42 5965
5787.14 5861
5787.85 5829
5788.57 5624
5789.29 5473
5790.01 5496
5790.73 5324
5791.44 5368
5792.16 5379
5792.88 5235
5793.60 5157
5794.32 5081
5795.03 4844
5795.75 4668
5796.47 4527
5797.19 4443
5797.91 4368
5798.63 4255
5799.35 4156
5800.06 3982
5800.78 3898
5801.50 3906
5802.22 3733
5802.94 3733
5803.66 3628
5804.38 3608
5805.10 3546
5805.82 3391
5806.53 3440
5807.25 3548
5807.97 3508
5808.69 3611
5809.41 3706
5810.13 3720
5810.85 3816
5811.57 3812
5812.29 3903
5813.01 3822
5813.73 3836
5814.45 3672
5815.17 3481
5815.89 3483
5816.61 3402
5817.33 3288
5818.05 3244
5818.77 3235
5819.49 3106
5820.20 3142
5820.92 3113
5821.64 3158
5822.36 3140
5823.09 3067
5823.81 3004
5824.53 3020
5825.25 2958
5825.97 2871
5826.69 2948
5827.41 2901
5828.13 2857
5828.85 2867
5829.57 2855
5830.29 2861
5831.01 2826
5831.73 2833
5832.45 2868
5833.17 2822
5833.89 2784
5834.61 2803
5835.33 2766
5836.05 2724
5836.78 2698
5837.50 2687
5838.22 2644
5838.94 2633
5839.66 2565
5840.38 2571
5841.10 2639
5841.82 2591
5842.54 2566
5843.27 2649
5843.99 2653
5844.71 2623
5845.43 2525
5846.15 2604
5846.87 2566
5847.59 2608
5848.32 2581
5849.04 2580
5849.76 2561
5850.48 2474
5851.20 2453
5851.93 2591
5852.65 2607
5853.37 2529
5854.09 2540
5854.81 2477
5855.54 2540
5856.26 2489
5856.98 2458
5857.70 2520
5858.42 2357
5859.15 2409
5859.87 2355
5860.59 2414
5861.31 2384
5862.04 2305
5862.76 2286
5863.48 2394
5864.20 2364
5864.93 2369
5865.65 2302
5866.37 2353
5867.10 2391
5867.82 2288
5868.54 2304
5869.26 2285
5869.99 2307
5870.71 2290
5871.43 2255
5872.16 2220
5872.88 2176
5873.60 2182
5874.33 2146
5875.05 2197
5875.77 2170
5876.50 2126
5877.22 2087
5877.94 2080
5878.67 2052
5879.39 2073
5880.11 2063
5880.84 2104
5881.56 2127
5882.28 2091
5883.01 2145
5883.73 2121
5884.46 2132
5885.18 2113
5885.90 2156
5886.63 2159
5887.35 2123
5888.08 2054
5888.80 2117
5889.52 2063
5890.25 2078
5890.97 2072
5891.70 2120
5892.42 2036
5893.15 2034
5893.87 2134
5894.59 2133
5895.32 2077
5896.04 2089
5896.77 2089
5897.49 2100
5898.22 2080
5898.94 2122
5899.67 2091
5900.39 2092
5901.12 2122
5901.84 2082
5902.57 2099
5903.29 2136
5904.02 2115
5904.74 2108
5905.47 2161
5906.19 2140
5906.92 2144
5907.64 2093
5908.37 2163
5909.09 2141
5909.82 2095
5910.55 2167
5911.27 2141
5912.00 2174
5912.72 2178
5913.45 2189
5914.17 2204
5914.90 2181
5915.63 2128
5916.35 2197
5917.08 2160
5917.80 2129
5918.53 2159
5919.25 2194
5919.98 2192
5920.71 2162
5921.43 2147
5922.16 2199
5922.89 2212
5923.61 2245
5924.34 2220
5925.06 2200
5925.79 2205
5926.52 2258
5927.24 2263
5927.97 2272
5928.70 2294
5929.42 2332
5930.15 2355
5930.88 2376
5931.60 2387
5932.33 2365
5933.06 2376
5933.78 2389
5934.51 2452
5935.24 2448
5935.97 2477
5936.69 2503
5937.42 2474
5938.15 2522
5938.87 2539
5939.60 2562
5940.33 2605
5941.06 2649
5941.78 2565
5942.51 2583
5943.24 2663
5943.97 2769
5944.69 2782
5945.42 2714
5946.15 2797
5946.88 2804
5947.60 2825
5948.33 3008
5949.06 3033
5949.79 2971
5950.52 3053
5951.24 3153
5951.97 3407
5952.70 3343
5953.43 3492
5954.16 3568
5954.88 3671
5955.61 3798
5956.34 3816
5957.07 3774
5957.80 3832
5958.53 3749
5959.25 3823
5959.98 3788
5960.71 3780
5961.44 3856
5962.17 3843
5962.90 3817
5963.63 3808
5964.36 3835
5965.08 4070
5965.81 4203
5966.54 4440
5967.27 4724
5968.00 5038
5968.73 5090
5969.46 5216
5970.19 5200
5970.92 5205
5971.65 4997
5972.37 4973
5973.10 4990
5973.83 4943
5974.56 4729
5975.29 4746
5976.02 4672
5976.75 4678
5977.48 4732
5978.21 4651
5978.94 4676
5979.67 4783
5980.40 4859
5981.13 5007
5981.86 5091
5982.59 5066
5983.32 5210
5984.05 5347
5984.78 5366
5985.51 5406
5986.24 5458
5986.97 5485
5987.70 5528
5988.43 5493
5989.16 5489
5989.89 5575
5990.62 5626
5991.35 5608
5992.08 5582
5992.81 5648
5993.54 5716
5994.27 5812
5995.00 5877
5995.74 5805
5996.47 5980
5997.20 6042
5997.93 6043
5998.66 6020
5999.39 5992
6000.12 5973
6000.85 5847
6001.58 5844
6002.31 5829
6003.04 5643
6003.78 5622
6004.51 5607
6005.24 5535
6005.97 5429
6006.70 5515
6007.43 5718
6008.16 5978
6008.90 6328
6009.63 6901
6010.36 7559
6011.09 8612
6011.82 9757
6012.55 10868
6013.29 11954
6014.02 13003
6014.75 13387
6015.48 13733
6016.21 13738
6016.95 13272
6017.68 12669
6018.41 11977
6019.14 11232
6019.87 10374
6020.61 9611
6021.34 8844
6022.07 8161
6022.80 7604
6023.54 7061
6024.27 6623
6025.00 6366
6025.73 6115
6026.47 5868
6027.20 5707
6027.93 5338
6028.66 5244
6029.40 5150
6030.13 5069
6030.86 4877
6031.59 4813
6032.33 4697
6033.06 4608
6033.79 4547
6034.53 4440
6035.26 4352
6035.99 4306
6036.73 4199
6037.46 4156
6038.19 4128
6038.93 4128
6039.66 4098
6040.39 4246
6041.13 4302
6041.86 4286
6042.59 4356
6043.33 4292
6044.06 4219
6044.79 4191
6045.53 4242
6046.26 4310
6047.00 4252
6047.73 4408
6048.46 4483
6049.20 4505
6049.93 4520
6050.67 4593
6051.40 4733
6052.13 4824
6052.87 4850
6053.60 4898
6054.34 4987
6055.07 5084
6055.81 5149
6056.54 5157
6057.27 5111
6058.01 5000
6058.74 4893
6059.48 4727
6060.21 4664
6060.95 4654
6061.68 4623
6062.42 4529
6063.15 4560
6063.89 4510
6064.62 4429
6065.36 4372
6066.09 4315
6066.83 4245
6067.56 4135
6068.30 4163
6069.03 4033
6069.77 4024
6070.50 4004
6071.24 3904
6071.97 3938
6072.71 3900
6073.44 3882
6074.18 3877
6074.91 3835
6075.65 3838
6076.39 3847
6077.12 3787
6077.86 3735
6078.59 3833
6079.33 3824
6080.06 3788
6080.80 3748
6081.54 3659
6082.27 3699
6083.01 3661
6083.74 3629
6084.48 3615
6085.22 3540
6085.95 3552
6086.69 3484
6087.42 3462
6088.16 3535
6088.90 3464
6089.63 3482
6090.37 3524
6091.11 3621
6091.84 3727
6092.58 3658
6093.32 3751
6094.05 3755
6094.79 3737
6095.53 3685
6096.26 3725
6097.00 3619
6097.74 3574
6098.47 3587
6099.21 3513
6099.95 3501
6100.69 3422
6101.42 3472
6102.16 3438
6102.90 3448
6103.63 3412
6104.37 3415
6105.11 3395
6105.85 3424
6106.58 3377
6107.32 3325
6108.06 3360
6108.80 3383
6109.53 3451
6110.27 3482
6111.01 3472
6111.75 3500
6112.49 3523
6113.22 3511
6113.96 3553
6114.70 3540
6115.44 3555
6116.17 3677
6116.91 3630
6117.65 3675
6118.39 3660
6119.13 3728
6119.87 3792
6120.60 3769
6121.34 3803
6122.08 3639
6122.82 3768
6123.56 3803
6124.30 3921
6125.03 3921
6125.77 3815
6126.51 3864
6127.25 3941
6127.99 3963
6128.73 3908
6129.47 3853
6130.21 3871
6130.94 3907
6131.68 3897
6132.42 3936
6133.16 3901
6133.90 4001
6134.64 4031
6135.38 4019
6136.12 4138
6136.86 4233
6137.60 4340
6138.34 4555
6139.08 4665
6139.81 4774
6140.55 4951
6141.29 4991
6142.03 5058
6142.77 4980
6143.51 4941
6144.25 4865
6144.99 4863
6145.73 4823
6146.47 4862
6147.21 4729
6147.95 4676
6148.69 4594
6149.43 4563
6150.17 4487
6150.91 4549
6151.65 4549
6152.39 4608
6153.13 4514
6153.87 4607
6154.61 4511
6155.35 4548
6156.09 4608
6156.83 4700
6157.58 4649
6158.32 4647
6159.06 4743
6159.80 4612
6160.54 4810
6161.28 4846
6162.02 4898
6162.76 4997
6163.50 5095
6164.24 5191
6164.98 5393
6165.72 5686
6166.46 5929
6167.21 6116
6167.95 6249
6168.69 6271
6169.43 6343
6170.17 6334
6170.91 6401
6171.65 6439
6172.39 6378
6173.14 6214
6173.88 6198
6174.62 6216
6175.36 6178
6176.10 6136
6176.84 6266
6177.59 6257
6178.33 6432
6179.07 6637
6179.81 7119
6180.55 7661
6181.30 8679
6182.04 9626
6182.78 10886
6183.52 12144
6184.26 12900
6185.01 13385
6185.75 13542
6186.49 13469
6187.23 12968
6187.97 12146
6188.72 11469
6189.46 10861
6190.20 10204
6190.94 9605
6191.69 9052
6192.43 8595
6193.17 8393
6193.92 8237
6194.66 8087
6195.40 7911
6196.14 7637
6196.89 7640
6197.63 7446
6198.37 7375
6199.12 7315
6199.86 7361
6200.60 7331
6201.34 7212
6202.09 7239
6202.83 7054
6203.57 7146
6204.32 7338
6205.06 7608
6205.80 8348
6206.55 9397
6207.29 11182
6208.03 13522
6208.78 16098
6209.52 18365
6210.27 20460
6211.01 21932
6211.75 21953
6212.50 21724
6213.24 20580
6213.98 19205
6214.73 17608
6215.47 15987
6216.22 14326
6216.96 12923
6217.71 11869
6218.45 10682
6219.19 9912
6219.94 9206
6220.68 8708
6221.43 8279
6222.17 7870
6222.92 7648
6223.66 7386
6224.40 7231
6225.15 7069
6225.89 6967
6226.64 6922
6227.38 6624
6228.13 6355
6228.87 6197
6229.62 5890
6230.36 5653
6231.11 5477
6231.85 5457
6232.60 5259
6233.34 5191
6234.09 5159
6234.83 4933
6235.58 4897
6236.32 5020
6237.07 5028
6237.81 5046
6238.56 5104
6239.30 5458
6240.05 5728
6240.80 6205
6241.54 6496
6242.29 6649
6243.03 6582
6243.78 6497
6244.52 6499
6245.27 6536
6246.02 6335
6246.76 6297
6247.51 6337
6248.25 6472
6249.00 6421
6249.75 6415
6250.49 6199
6251.24 6137
6251.98 5973
6252.73 5850
6253.48 5711
6254.22 5608
6254.97 5545
6255.72 5509
6256.46 5359
6257.21 5352
6257.95 5299
6258.70 5134
6259.45 5106
6260.19 5002
6260.94 4902
6261.69 4965
6262.43 4838
6263.18 4681
6263.93 4695
6264.68 4610
6265.42 4533
6266.17 4518
6266.92 4476
6267.66 4400
6268.41 4391
6269.16 4284
6269.91 4221
6270.65 4230
6271.40 4194
6272.15 4194
6272.89 4280
6273.64 4385
6274.39 4395
6275.14 4369
6275.88 4251
6276.63 4263
6277.38 4346
6278.13 4398
6278.88 4406
6279.62 4383
6280.37 4470
6281.12 4477
6281.87 4555
6282.62 4498
6283.36 4366
6284.11 4300
6284.86 4191
6285.61 4170
6286.36 4133
6287.10 4066
6287.85 3992
6288.60 3887
6289.35 3855
6290.10 3814
6290.85 3764
6291.59 3748
6292.34 3743
6293.09 3759
6293.84 3723
6294.59 3649
6295.34 3616
6296.09 3581
6296.84 3591
6297.58 3565
6298.33 3445
6299.08 3417
6299.83 3440
6300.58 3476
6301.33 3339
6302.08 3318
6302.83 3293
6303.58 3292
6304.33 3331
6305.08 3310
6305.83 3234
6306.58 3277
6307.32 3292
6308.07 3281
6308.82 3241
6309.57 3257
6310.32 3328
6311.07 3442
6311.82 3391
6312.57 3457
6313.32 3418
6314.07 3543
6314.82 3542
6315.57 3619
6316.32 3650
6317.07 3678
6317.82 3790
6318.57 3766
6319.32 3720
6320.07 3623
6320.82 3589
6321.57 3585
6322.32 3462
6323.07 3418
6323.82 3266
6324.58 3211
6325.33 3220
6326.08 3163
6326.83 3135
6327.58 3153
6328.33 3097
6329.08 3042
6329.83 3045
6330.58 3100
6331.33 3003
6332.08 2997
6332.83 3043
6333.58 3041
6334.34 2917
6335.09 2921
6335.84 2924
6336.59 2892
6337.34 2852
6338.09 2888
6338.84 2866
6339.59 2884
6340.35 2839
6341.10 2870
6341.85 2843
6342.60 2797
6343.35 2791
6344.10 2778
6344.86 2741
6345.61 2748
6346.36 2673
6347.11 2782
6347.86 2808
6348.62 2777
6349.37 2768
6350.12 2877
6350.87 2927
6351.62 2949
6352.38 2968
6353.13 2972
6353.88 3043
6354.63 3132
6355.38 3254
6356.14 3283
6356.89 3251
6357.64 3204
6358.39 3199
6359.15 3092
6359.90 3108
6360.65 3011
6361.40 3048
6362.16 3043
6362.91 2928
6363.66 2904
6364.42 2938
6365.17 2923
6365.92 2844
6366.67 2927
6367.43 2977
6368.18 3144
6368.93 3157
6369.69 3138
6370.44 3123
6371.19 3158
6371.95 3138
6372.70 3094
6373.45 2990
6374.21 2939
6374.96 2984
6375.71 2912
6376.47 2932
6377.22 2908
6377.98 2883
6378.73 2982
6379.48 2996
6380.24 2902
6380.99 2994
6381.74 2889
6382.50 2904
6383.25 2988
6384.01 2919
6384.76 2911
6385.51 2913
6386.27 2925
6387.02 2960
6387.78 2783
6388.53 2787
6389.29 2770
6390.04 2749
6390.79 2751
6391.55 2682
6392.30 2680
6393.06 2703
6393.81 2696
6394.57 2636
6395.32 2610
6396.08 2600
6396.83 2752
6397.59 2655
6398.34 2572
6399.10 2616
6399.85 2721
6400.61 2727
6401.36 2609
6402.12 2609
6402.87 2526
6403.63 2545
6404.38 2512
6405.14 2514
6405.89 2461
6406.65 2447
6407.40 2451
6408.16 2485
6408.91 2511
6409.67 2446
6410.43 2438
6411.18 2523
6411.94 2562
6412.69 2483
6413.45 2539
6414.20 2561
6414.96 2511
6415.72 2502
6416.47 2537
6417.23 2507
6417.98 2568
6418.74 2610
6419.50 2650
6420.25 2584
6421.01 2584
6421.77 2520
6422.52 2471
6423.28 2448
6424.03 2444
6424.79 2463
6425.55 2408
6426.30 2439
6427.06 2451
6427.82 2434
6428.57 2471
6429.33 2396
6430.09 2373
6430.84 2392
6431.60 2431
6432.36 2533
6433.11 2475
6433.87 2468
6434.63 2494
6435.39 2501
6436.14 2474
6436.90 2497
6437.66 2532
6438.41 2527
6439.17 2533
6439.93 2529
6440.69 2542
6441.44 2590
6442.20 2544
6442.96 2570
6443.72 2581
6444.47 2581
6445.23 2578
6445.99 2521
6446.75 2533
6447.50 2560
6448.26 2615
6449.02 2621
6449.78 2680
6450.54 2663
6451.29 2680
6452.05 2658
6452.81 2536
6453.57 2595
6454.33 2563
6455.08 2652
6455.84 2647
6456.60 2615
6457.36 2692
6458.12 2692
6458.88 2716
6459.64 2756
6460.39 2696
6461.15 2709
6461.91 2758
6462.67 2742
6463.43 2648
6464.19 2762
6464.95 2845
6465.70 2828
6466.46 2919
6467.22 2918
6467.98 2945
6468.74 2956
6469.50 2982
6470.26 2986
6471.02 2862
6471.78 2891
6472.54 2920
6473.30 2925
6474.05 2943
6474.81 2947
6475.57 2960
6476.33 2940
6477.09 3032
6477.85 3054
6478.61 3000
6479.37 2998
6480.13 3016
6480.89 3135
6481.65 3118
6482.41 3119
6483.17 3120
6483.93 3234
6484.69 3345
6485.45 3370
6486.21 3402
6486.97 3437
6487.73 3371
6488.49 3468
6489.25 3470
6490.01 3475
6490.77 3578
6491.53 3558
6492.29 3607
6493.05 3622
6493.81 3726
6494.57 3702
6495.33 3798
6496.10 3812
6496.86 3619
6497.62 3587
6498.38 3707
6499.14 3695
6499.90 3689
6500.66 3656
6501.42 3692
6502.18 3765
6502.94 3831
6503.70 3988
6504.47 4124
6505.23 4425
6505.99 5159
6506.75 6353
6507.51 7939
6508.27 9519
6509.03 10913
6509.79 12324
6510.56 12838
6511.32 12993
6512.08 12714
6512.84 12096
6513.60 11238
6514.36 10247
6515.13 9199
6515.89 8399
6516.65 7634
6517.41 7067
6518.17 6507
6518.94 6142
6519.70 5772
6520.46 5368
6521.22 5196
6521.98 4990
6522.75 4880
6523.51 4788
6524.27 4833
6525.03 4883
6525.79 4774
6526.56 4853
6527.32 5016
6528.08 4939
6528.84 4954
6529.61 5035
6530.37 4853
6531.13 4839
6531.90 4716
6532.66 4598
6533.42 4481
6534.18 4302
6534.95 4272
6535.71 4255
6536.47 4208
6537.24 4241
6538.00 4237
6538.76 4182
6539.53 4064
6540.29 4027
6541.05 4013
6541.82 3989
6542.58 3845
6543.34 3869
6544.11 3898
6544.87 3863
6545.63 3970
6546.40 4190
6547.16 4378
6547.92 4377
6548.69 4392
6549.45 4527
6550.21 4550
6550.98 4506
6551.74 4482
6552.51 4545
6553.27 4504
6554.03 4451
6554.80 4516
6555.56 4463
6556.33 4336
6557.09 4340
6557.85 4450
6558.62 4405
6559.38 4393
6560.15 4346
6560.91 4324
6561.68 4433
6562.44 4435
6563.21 4416
6563.97 4515
6564.74 4540
6565.50 4582
6566.26 4605
6567.03 4490
6567.79 4463
6568.56 4522
6569.32 4546
6570.09 4472
6570.85 4627
6571.62 4613
6572.38 4697
6573.15 4632
6573.91 4534
6574.68 4622
6575.44 4629
6576.21 4636
6576.98 4669
6577.74 4722
6578.51 4799
6579.27 4667
6580.04 4697
6580.80 4789
6581.57 4748
6582.33 4926
6583.10 5001
6583.87 5129
6584.63 5027
6585.40 5176
6586.16 5217
6586.93 5198
6587.70 5191
6588.46 5281
6589.23 5185
6589.99 5329
6590.76 5463
6591.53 5598
6592.29 5849
6593.06 6069
6593.82 6296
6594.59 6671
6595.36 7072
6596.12 7202
6596.89 7288
6597.66 7539
6598.42 7519
6599.19 7543
6599.96 7386
6600.72 7274
6601.49 6891
6602.26 6640
6603.02 6305
6603.79 6142
6604.56 5985
6605.33 5843
6606.09 5620
6606.86 5427
6607.63 5372
6608.39 5187
6609.16 5259
6609.93 5199
6610.70 5056
6611.46 5113
6612.23 5085
6613.00 4981
6613.77 4919
6614.53 4814
6615.30 4892
6616.07 4799
6616.84 4836
6617.60 4900
6618.37 4950
6619.14 4995
6619.91 5150
6620.68 5175
6621.44 5316
6622.21 5518
6622.98 5633
6623.75 5679
6624.52 5868
6625.28 5907
6626.05 5853
6626.82 5778
6627.59 5742
6628.36 5649
6629.13 5599
6629.89 5471
6630.66 5428
6631.43 5368
6632.20 5407
6632.97 5527
6633.74 5605
6634.51 5803
6635.27 5957
6636.04 6122
6636.81 6344
6637.58 6532
6638.35 6782
6639.12 6881
6639.89 7149
6640.66 7620
6641.43 7825
6642.19 8136
6642.96 8292
6643.73 8271
6644.50 8131
6645.27 7974
6646.04 7740
6646.81 7366
6647.58 6935
6648.35 6609
6649.12 6367
6649.89 6102
6650.66 5774
6651.43 5539
6652.20 5348
6652.97 5113
6653.74 5041
6654.51 4975
6655.28 4848
6656.05 4729
6656.82 4591
6657.59 4556
6658.36 4421
6659.13 4334
6659.90 4313
6660.67 4242
6661.44 4136
6662.21 4105
6662.98 4117
6663.75 4092
6664.52 4113
6665.29 4083
6666.06 4036
6666.83 3922
6667.60 3957
6668.37 3903
6669.14 3942
6669.91 4003
6670.68 4095
6671.46 4084
6672.23 4085
6673.00 4157
6673.77 4226
6674.54 4241
6675.31 4220
6676.08 4246
6676.85 4207
6677.62 4314
6678.40 4343
6679.17 4266
6679.94 4324
6680.71 4317
6681.48 4330
6682.25 4424
6683.02 4463
6683.80 4373
6684.57 4406
6685.34 4480
6686.11 4569
6686.88 4680
6687.65 4634
6688.43 4591
6689.20 4509
6689.97 4462
6690.74 4424
6691.51 4250
6692.29 4168
6693.06 4102
6693.83 3954
6694.60 3978
6695.37 3924
6696.15 3893
6696.92 3816
6697.69 3774
6698.46 3797
6699.24 3765
6700.01 3758
6700.78 3756
6701.55 3643
6702.33 3647
6703.10 3654
6703.87 3656
6704.64 3647
6705.42 3572
6706.19 3574
6706.96 3566
6707.74 3472
6708.51 3499
6709.28 3456
6710.06 3417
6710.83 3344
6711.60 3346
6712.37 3403
6713.15 3478
6713.92 3376
6714.69 3316
6715.47 3297
6716.24 3317
6717.01 3369
6717.79 3311
6718.56 3383
6719.34 3418
6720.11 3390
6720.88 3408
6721.66 3442
6722.43 3494
6723.20 3393
6723.98 3466
6724.75 3379
6725.53 3395
6726.30 3315
6727.07 3346
6727.85 3266
6728.62 3261
6729.40 3273
6730.17 3241
6730.95 3324
6731.72 3296
6732.49 3210
6733.27 3203
6734.04 3119
6734.82 3209
6735.59 3219
6736.37 3214
6737.14 3255
6737.92 3260
6738.69 3264
6739.47 3236
6740.24 3246
6741.01 3286
6741.79 3206
6742.56 3250
6743.34 3227
6744.11 3326
6744.89 3317
6745.67 3300
6746.44 3392
6747.22 3333
6747.99 3427
6748.77 3413
6749.54 3499
6750.32 3509
6751.09 3518
6751.87 3613
6752.64 3606
6753.42 3685
6754.19 3695
6754.97 3741
6755.75 3686
6756.52 3733
6757.30 3758
6758.07 3716
6758.85 3710
6759.63 3602
6760.40 3648
6761.18 3619
6761.95 3696
6762.73 3645
6763.51 3630
6764.28 3660
6765.06 3575
6765.83 3624
6766.61 3737
6767.39 3829
6768.16 3851
6768.94 3762
6769.72 3883
6770.49 3889
6771.27 3827
6772.05 3782
6772.82 3706
6773.60 3724
6774.38 3575
6775.15 3612
6775.93 3542
6776.71 3439
6777.48 3477
6778.26 3479
6779.04 3385
6779.82 3398
6780.59 3433
6781.37 3426
6782.15 3409
6782.92 3449
6783.70 3397
6784.48 3314
6785.26 3285
6786.03 3310
6786.81 3305
6787.59 3254
6788.37 3196
6789.14 3282
6789.92 3196
6790.70 3124
6791.48 3081
6792.25 3177
6793.03 3135
6793.81 3198
6794.59 3084
6795.37 3053
6796.14 3035
6796.92 3032
6797.70 3112
6798.48 3132
6799.26 3016
6800.04 3082
6800.81 3049
6801.59 3073
6802.37 3065
6803.15 3090
6803.93 3117
6804.71 3125
6805.48 3150
6806.26 3218
6807.04 3233
6807.82 3228
6808.60 3220
6809.38 3219
6810.16 3193
6810.94 3172
6811.71 3206
6812.49 3128
6813.27 3069
6814.05 3056
6814.83 3088
6815.61 3055
6816.39 3000
6817.17 3097
6817.95 3076
6818.73 3069
6819.51 3014
6820.29 2991
6821.07 3018
6821.84 3077
6822.62 3039
6823.40 3068
6824.18 3029
6824.96 2979
6825.74 2967
6826.52 3005
6827.30 3003
6828.08 2952
6828.86 2924
6829.64 2940
6830.42 2998
6831.20 2923
6831.98 2993
6832.76 2938
6833.54 2954
6834.32 2952
6835.10 2986
6835.88 3105
6836.66 3344
6837.44 3756
6838.22 4088
6839.01 4532
6839.79 4884
6840.57 5148
6841.35 5249
6842.13 5321
6842.91 5089
6843.69 4872
6844.47 4666
6845.25 4378
6846.03 4160
6846.81 4031
6847.59 3985
6848.37 3912
6849.16 3866
6849.94 3847
6850.72 3934
6851.50 4006
6852.28 4000
6853.06 4005
6853.84 3898
6854.62 3900
6855.41 3911
6856.19 3889
6856.97 3837
6857.75 3697
6858.53 3555
6859.31 3422
6860.10 3365
6860.88 3238
6861.66 3217
6862.44 3277
6863.22 3180
6864.00 3155
6864.79 3147
6865.57 3102
6866.35 3056
6867.13 3125
6867.91 3074
6868.70 3080
6869.48 3146
6870.26 3132
6871.04 3169
6871.83 3135
6872.61 3146
6873.39 3111
6874.17 3140
6874.96 3163
6875.74 3253
6876.52 3247
6877.30 3306
6878.09 3394
6878.87 3384
6879.65 3424
6880.43 3545
6881.22 3690
6882.00 3978
6882.78 4016
6883.57 4100
6884.35 4152
6885.13 4234
6885.92 4305
6886.70 4293
6887.48 4366
6888.27 4517
6889.05 4539
6889.83 4654
6890.62 4843
6891.40 4919
6892.18 4784
6892.97 4661
6893.75 4607
6894.53 4444
6895.32 4252
6896.10 4243
6896.88 4230
6897.67 4110
6898.45 3989
6899.24 3923
6900.02 3914
6900.80 3799
6901.59 3792
6902.37 3808
6903.16 3727
6903.94 3703
6904.73 3746
6905.51 3738
6906.29 3609
6907.08 3585
6907.86 3602
6908.65 3561
6909.43 3658
6910.22 3530
6911.00 3481
6911.79 3370
6912.57 3367
6913.35 3298
6914.14 3330
6914.92 3359
6915.71 3379
6916.49 3487
6917.28 3483
6918.06 3386
6918.85 3375
6919.63 3342
6920.42 3443
6921.20 3423
6921.99 3380
6922.78 3413
6923.56 3385
6924.35 3365
6925.13 3413
6925.92 3482
6926.70 3519
6927.49 3484
6928.27 3484
6929.06 3546
6929.84 3597
6930.63 3677
6931.42 3690
6932.20 3692
6932.99 3592
6933.77 3631
6934.56 3671
6935.35 3619
6936.13 3654
6936.92 3647
6937.70 3700
6938.49 3784
6939.28 3934
6940.06 4014
6940.85 4186
6941.63 4356
6942.42 4589
6943.21 4751
6943.99 4910
6944.78 4992
6945.57 5166
6946.35 5166
6947.14 5225
6947.93 5288
6948.71 5345
6949.50 5446
6950.29 5501
6951.07 5443
6951.86 5420
6952.65 5334
6953.44 5220
6954.22 5151
6955.01 5081
6955.80 5092
6956.58 5065
6957.37 5077
6958.16 5078
6958.95 4937
6959.73 4918
6960.52 4910
6961.31 4912
6962.09 4956
6962.88 4998
6963.67 5082
6964.46 4962
6965.25 4973
6966.03 5162
6966.82 5413
6967.61 5596
6968.40 5745
6969.18 5920
6969.97 6114
6970.76 6378
6971.55 6459
6972.34 6552
6973.12 6528
6973.91 6570
6974.70 6734
6975.49 6592
6976.28 6595
6977.07 6495
6977.85 6702
6978.64 6873
6979.43 6909
6980.22 7086
6981.01 7590
6981.80 8292
6982.59 9327
6983.37 10980
6984.16 12983
6984.95 15694
6985.74 18382
6986.53 21061
6987.32 23125
6988.11 23931
6988.90 23742
6989.69 22933
6990.47 21536
6991.26 19947
6992.05 17977
6992.84 16027
6993.63 14392
6994.42 12897
6995.21 11880
6996.00 10777
6996.79 9920
6997.58 9245
6998.37 8608
6999.16 8115
6999.95 7722
7000.74 7374
7001.53 7007
7002.32 6828
7003.11 6533
7003.90 6256
7004.69 5950
7005.48 5843
7006.27 5564
7007.06 5301
7007.85 4977
7008.64 4837
7009.43 4734
7010.22 4588
7011.01 4548
7011.80 4538
7012.59 4635
7013.38 4741
7014.17 4781
7014.96 4808
7015.75 4829
7016.54 4803
7017.33 4705
7018.12 4678
7018.91 4719
7019.70 4664
7020.49 4715
7021.28 4717
7022.07 4767
7022.87 5011
7023.66 5145
7024.45 5305
7025.24 5578
7026.03 5702
7026.82 5833
7027.61 5899
7028.40 5959
7029.19 6089
7029.99 6099
7030.78 5987
7031.57 5984
7032.36 5845
7033.15 5594
7033.94 5460
7034.74 5292
7035.53 5196
7036.32 5127
7037.11 5065
7037.90 5125
7038.69 5005
7039.49 5010
7040.28 5027
7041.07 4830
7041.86 4803
7042.65 4887
7043.45 4814
7044.24 4745
7045.03 4683
7045.82 4788
7046.61 4726
7047.41 4727
7048.20 4834
7048.99 4855
7049.78 4995
7050.58 5119
7051.37 5321
7052.16 5411
7052.95 5479
7053.75 5548
7054.54 5447
7055.33 5217
7056.13 5133
7056.92 5005
7057.71 5012
7058.50 5053
7059.30 5025
7060.09 5096
7060.88 5067
7061.68 5076
7062.47 5005
7063.26 4955
7064.06 4910
7064.85 4939
7065.64 4821
7066.44 4736
7067.23 4664
7068.02 4532
7068.82 4455
7069.61 4371
7070.40 4263
7071.20 4284
7071.99 4164
7072.78 4142
7073.58 4063
7074.37 3975
7075.17 3995
7075.96 3831
7076.75 3789
7077.55 3686
7078.34 3702
7079.14 3647
7079.93 3581
7080.72 3551
7081.52 3604
7082.31 3538
7083.11 3465
7083.90 3456
7084.70 3401
7085.49 3391
7086.28 3396
7087.08 3367
7087.87 3385
7088.67 3394
7089.46 3209
7090.26 3241
7091.05 3232
7091.85 3176
7092.64 3213
7093.44 3186
7094.23 3074
7095.03 3008
7095.82 3029
7096.62 3057
7097.41 3072
7098.21 2971
7099.00 2934
7099.80 2903
7100.59 2875
7101.39 2882
7102.18 2917
7102.98 2922
7103.77 2911
7104.57 2911
7105.37 2832
7106.16 2803
7106.96 2803
7107.75 2785
7108.55 2734
7109.34 2687
7110.14 2738
7110.94 2775
7111.73 2739
7112.53 2691
7113.32 2712
7114.12 2719
7114.92 2665
7115.71 2656
7116.51 2634
7117.30 2725
7118.10 2682
7118.90 2631
7119.69 2653
7120.49 2585
7121.29 2559
7122.08 2517
7122.88 2494
7123.68 2552
7124.47 2540
7125.27 2483
7126.07 2496
7126.86 2474
7127.66 2564
7128.46 2598
7129.25 2602
7130.05 2595
7130.85 2644
7131.64 2678
7132.44 2730
7133.24 2698
7134.04 2649
7134.83 2629
7135.63 2616
7136.43 2573
7137.23 2516
7138.02 2463
7138.82 2379
7139.62 2350
7140.42 2318
7141.21 2428
7142.01 2395
7142.81 2330
7143.61 2354
7144.40 2296
7145.20 2296
7146.00 2258
7146.80 2273
7147.59 2262
7148.39 2276
7149.19 2240
7149.99 2191
7150.79 2190
7151.59 2204
7152.38 2193
7153.18 2168
7153.98 2111
7154.78 2124
7155.58 2164
7156.38 2212
7157.17 2206
7157.97 2247
7158.77 2255
7159.57 2237
7160.37 2277
7161.17 2196
7161.97 2216
7162.76 2118
7163.56 2150
7164.36 2158
7165.16 2162
7165.96 2105
7166.76 2085
7167.56 2068
7168.36 2046
7169.16 2052
7169.96 2018
7170.75 2079
7171.55 2081
7172.35 2002
7173.15 2056
7173.95 2067
7174.75 2091
7175.55 2085
7176.35 2083
7177.15 2010
7177.95 1914
7178.75 1976
7179.55 1969
7180.35 1932
7181.15 1945
7181.95 1965
7182.75 2016
7183.55 1978
7184.35 1977
7185.15 2023
7185.95 2012
7186.75 1923
7187.55 1895
7188.35 1891
7189.15 1908
7189.95 1866
7190.75 1901
7191.55 1856
7192.35 1836
7193.15 1871
7193.95 1862
7194.75 1826
7195.55 1820
7196.35 1852
7197.15 1873
7197.95 1901
7198.76 1855
7199.56 1800
7200.36 1813
7201.16 1881
7201.96 1922
7202.76 1928
7203.56 1828
7204.36 1826
7205.16 1907
7205.96 1902
7206.77 1852
7207.57 1812
7208.37 1852
7209.17 1865
7209.97 1851
7210.77 1926
7211.57 1947
7212.38 1947
7213.18 1931
7213.98 1946
7214.78 1933
7215.58 1912
7216.38 1940
7217.19 1898
7217.99 1941
7218.79 1997
7219.59 1938
7220.39 1999
7221.20 2036
7222.00 1976
7222.80 1906
7223.60 1954
7224.40 1954
7225.21 1940
7226.01 1924
7226.81 1956
7227.61 2053
7228.42 2002
7229.22 2025
7230.02 2051
7230.82 2094
7231.63 2031
7232.43 1973
7233.23 2086
7234.03 2093
7234.84 2175
7235.64 2188
7236.44 2323
7237.25 2329
7238.05 2541
7238.85 2585
7239.65 2530
7240.46 2458
7241.26 2371
7242.06 2347
7242.87 2245
7243.67 2214
7244.47 2226
7245.28 2209
7246.08 2204
7246.88 2107
7247.69 2094
7248.49 2043
7249.30 2088
7250.10 2052
7250.90 2057
7251.71 2044
7252.51 1968
7253.31 1965
7254.12 2054
7254.92 2017
7255.73 1945
7256.53 1950
7257.33 1933
7258.14 1904
7258.94 1930
7259.75 1911
7260.55 1910
7261.35 1894
7262.16 1913
7262.96 1927
7263.77 1925
7264.57 1948
7265.38 1930
7266.18 1958
7266.99 1972
7267.79 1996
7268.59 2014
7269.40 1957
7270.20 2019
7271.01 1982
7271.81 1997
7272.62 2012
7273.42 1938
7274.23 1970
7275.03 2033
7275.84 2012
7276.64 2022
7277.45 2028
7278.25 2061
7279.06 2067
7279.86 2064
7280.67 2093
7281.48 2171
7282.28 2309
7283.09 2509
7283.89 2655
7284.70 2900
7285.50 3060
7286.31 3217
7287.11 3278
7287.92 3265
7288.73 3153
7289.53 3054
7290.34 2892
7291.14 2756
7291.95 2757
7292.76 2535
7293.56 2490
7294.37 2415
7295.17 2310
7295.98 2305
7296.79 2253
7297.59 2224
7298.40 2160
7299.21 2112
7300.01 2201
7300.82 2183
7301.62 2145
7302.43 2158
7303.24 2100
7304.04 2155
7304.85 2144
7305.66 2148
7306.46 2118
7307.27 2067
7308.08 2127
7308.89 2216
7309.69 2109
7310.50 2132
7311.31 2163
7312.11 2203
7312.92 2135
7313.73 2143
7314.53 2140
7315.34 2224
7316.15 2295
7316.96 2264
7317.76 2337
7318.57 2472
7319.38 2536
7320.19 2675
7320.99 2808
7321.80 2909
7322.61 3015
7323.42 3051
7324.22 3024
7325.03 3036
7325.84 2984
7326.65 2852
7327.46 2763
7328.26 2651
7329.07 2552
7329.88 2515
7330.69 2455
7331.50 2422
7332.30 2371
7333.11 2315
7333.92 2330
7334.73 2315
7335.54 2252
7336.35 2319
7337.15 2260
7337.96 2209
7338.77 2225
7339.58 2243
7340.39 2273
7341.20 2253
7342.01 2235
7342.82 2243
7343.62 2274
7344.43 2238
7345.24 2216
7346.05 2165
7346.86 2163
7347.67 2148
7348.48 2094
7349.29 2049
7350.10 2065
7350.91 2066
7351.71 2057
7352.52 2066
7353.33 1979
7354.14 2004
7354.95 1993
7355.76 2036
7356.57 2032
7357.38 2025
7358.19 2076
7359.00 2078
7359.81 2106
7360.62 2144
7361.43 2138
7362.24 2149
7363.05 2176
7363.86 2209
7364.67 2159
7365.48 2241
7366.29 2244
7367.10 2263
7367.91 2202
7368.72 2166
7369.53 2160
7370.34 2142
7371.15 2147
7371.96 2068
7372.77 2093
7373.58 2071
7374.39 2035
7375.20 2069
7376.01 2034
7376.82 1960
7377.63 1974
7378.45 2085
7379.26 2100
7380.07 2166
7380.88 2218
7381.69 2218
7382.50 2312
7383.31 2386
7384.12 2382
7384.93 2393
7385.74 2411
7386.56 2313
7387.37 2279
7388.18 2249
7388.99 2185
7389.80 2084
7390.61 2122
7391.42 2024
7392.24 2053
7393.05 2023
7393.86 2015
7394.67 1937
7395.48 1951
7396.29 1935
7397.10 1937
7397.92 1912
7398.73 1936
7399.54 1912
7400.35 1924
7401.16 1880
7401.98 1878
7402.79 1963
7403.60 1865
7404.41 1877
7405.23 1827
7406.04 1805
7406.85 1811
7407.66 1806
7408.47 1800
7409.29 1787
7410.10 1783
7410.91 1831
7411.72 1805
7412.54 1747
7413.35 1756
7414.16 1734
7414.98 1781
7415.79 1743
7416.60 1710
7417.41 1725
7418.23 1721
7419.04 1698
7419.85 1696
7420.67 1668
7421.48 1697
7422.29 1704
7423.11 1653
7423.92 1666
7424.73 1703
7425.54 1673
7426.36 1725
7427.17 1655
7427.99 1614
7428.80 1648
7429.61 1677
7430.43 1652
7431.24 1611
7432.05 1644
7432.87 1653
7433.68 1680
7434.49 1628
7435.31 1658
7436.12 1636
7436.94 1626
7437.75 1626
7438.56 1593
7439.38 1646
7440.19 1672
7441.01 1645
7441.82 1626
7442.64 1621
7443.45 1669
7444.26 1652
7445.08 1626
7445.89 1600
7446.71 1634
7447.52 1603
7448.34 1636
7449.15 1667
7449.97 1624
7450.78 1558
7451.59 1612
7452.41 1612
7453.22 1587
7454.04 1594
7454.85 1610
7455.67 1605
7456.48 1617
7457.30 1535
7458.11 1566
7458.93 1606
7459.74 1587
7460.56 1594
7461.38 1561
7462.19 1570
7463.01 1571
7463.82 1529
7464.64 1533
7465.45 1568
7466.27 1578
7467.08 1547
7467.90 1556
7468.72 1578
7469.53 1620
7470.35 1574
7471.16 1551
7471.98 1528
7472.79 1581
7473.61 1556
7474.43 1575
7475.24 1592
7476.06 1607
7476.87 1597
7477.69 1520
7478.51 1539
7479.32 1538
7480.14 1561
7480.96 1562
7481.77 1523
7482.59 1600
7483.41 1601
7484.22 1586
7485.04 1624
7485.85 1606
7486.67 1615
7487.49 1617
7488.31 1604
7489.12 1515
7489.94 1528
7490.76 1545
7491.57 1503
7492.39 1512
7493.21 1547
7494.02 1571
7494.84 1595
7495.66 1565
7496.48 1574
7497.29 1560
7498.11 1602
7498.93 1586
7499.74 1556
7500.56 1577
7501.38 1592
7502.20 1611
7503.01 1592
7503.83 1538
7504.65 1526
7505.47 1527
7506.29 1601
7507.10 1609
7507.92 1639
7508.74 1609
7509.56 1600
7510.37 1603
7511.19 1585
7512.01 1550
7512.83 1644
7513.65 1641
7514.47 1654
7515.28 1661
7516.10 1638
7516.92 1605
7517.74 1597
7518.56 1596
7519.38 1689
7520.19 1664
7521.01 1641
7521.83 1681
7522.65 1640
7523.47 1624
7524.29 1696
7525.11 1663
7525.92 1697
7526.74 1718
7527.56 1689
7528.38 1692
7529.20 1734
7530.02 1704
7530.84 1687
7531.66 1696
7532.48 1710
7533.30 1766
7534.12 1785
7534.93 1741
7535.75 1775
7536.57 1775
7537.39 1741
7538.21 1773
7539.03 1707
7539.85 1729
7540.67 1745
7541.49 1728
7542.31 1738
7543.13 1759
7543.95 1761
7544.77 1734
7545.59 1759
7546.41 1820
7547.23 1758
7548.05 1767
7548.87 1717
7549.69 1760
7550.51 1786
7551.33 1760
7552.15 1798
7552.97 1807
7553.79 1781
7554.61 1783
7555.43 1769
7556.25 1810
7557.07 1853
7557.89 1823
7558.71 1858
7559.53 1895
7560.36 1879
7561.18 1886
7562.00 1913
7562.82 1856
7563.64 1922
7564.46 1962
7565.28 1909
7566.10 1891
7566.92 1865
7567.74 1904
7568.56 1932
7569.39 1948
7570.21 1903
7571.03 1948
7571.85 2040
7572.67 1971
7573.49 2026
7574.31 1983
7575.14 2017
7575.96 2066
7576.78 2019
7577.60 2101
7578.42 2072
7579.24 2042
7580.06 2135
7580.89 2214
7581.71 2160
7582.53 2126
7583.35 2143
7584.17 2198
7585.00 2166
7585.82 2176
7586.64 2205
7587.46 2217
7588.29 2300
7589.11 2337
7589.93 2371
7590.75 2357
7591.57 2353
7592.40 2377
7593.22 2402
7594.04 2314
7594.86 2360
7595.69 2447
7596.51 2423
7597.33 2360
7598.15 2447
7598.98 2487
7599.80 2581
7600.62 2554
7601.45 2588
7602.27 2633
7603.09 2666
7603.92 2655
7604.74 2692
7605.56 2795
7606.38 2822
7607.21 2870
7608.03 2831
7608.85 2848
7609.68 2832
7610.50 2878
7611.32 2819
7612.15 2828
7612.97 2815
7613.80 2808
7614.62 2890
7615.44 2873
7616.27 2980
7617.09 3096
7617.91 3218
7618.74 3252
7619.56 3414
7620.39 3513
7621.21 3548
7622.03 3545
7622.86 3519
7623.68 3524
7624.51 3548
7625.33 3561
7626.15 3549
7626.98 3569
7627.80 3420
7628.63 3525
7629.45 3580
7630.28 3688
7631.10 3813
7631.93 3947
7632.75 3992
7633.58 4152
7634.40 4276
7635.22 4270
7636.05 4208
7636.87 4070
7637.70 3985
7638.52 3887
7639.35 3622
7640.17 3557
7641.00 3435
7641.82 3312
7642.65 3238
7643.47 3192
7644.30 3189
7645.13 3161
7645.95 3194
7646.78 3168
7647.60 3207
7648.43 3237
7649.25 3264
7650.08 3286
7650.90 3300
7651.73 3276
7652.55 3272
7653.38 3240
7654.21 3117
7655.03 3061
7655.86 2993
7656.68 2846
7657.51 2807
7658.34 2708
7659.16 2671
7659.99 2651
7660.81 2584
7661.64 2570
7662.47 2486
7663.29 2478
7664.12 2429
7664.95 2361
7665.77 2409
7666.60 2371
7667.42 2397
7668.25 2384
7669.08 2369
7669.90 2352
7670.73 2381
7671.56 2347
7672.38 2317
7673.21 2281
7674.04 2301
7674.87 2353
7675.69 2280
7676.52 2247
7677.35 2251
7678.17 2282
7679.00 2268
7679.83 2179
7680.65 2198
7681.48 2265
7682.31 2224
7683.14 2230
7683.96 2188
7684.79 2257
7685.62 2272
7686.45 2243
7687.27 2273
7688.10 2272
7688.93 2250
7689.76 2244
7690.58 2242
7691.41 2302
7692.24 2268
7693.07 2228
7693.90 2271
7694.72 2234
7695.55 2273
7696.38 2267
7697.21 2302
7698.04 2355
7698.86 2326
7699.69 2321
7700.52 2392
7701.35 2367
7702.18 2398
7703.01 2359
7703.83 2312
7704.66 2285
7705.49 2260
7706.32 2192
7707.15 2180
7707.98 2173
7708.81 2204
7709.63 2158
7710.46 2058
7711.29 2128
7712.12 2148
7712.95 2111
7713.78 2081
7714.61 2012
7715.44 2048
7716.27 2052
7717.10 2006
7717.93 2026
7718.75 2005
7719.58 1977
7720.41 1974
7721.24 1965
7722.07 1967
7722.90 1955
7723.73 1933
7724.56 1914
7725.39 1938
7726.22 1931
7727.05 1944
7727.88 1970
7728.71 2020
7729.54 1993
7730.37 1987
7731.20 2026
7732.03 1987
7732.86 1971
7733.69 1929
7734.52 1950
7735.35 1881
7736.18 1961
7737.01 1913
7737.84 1869
7738.67 1824
7739.50 1858
7740.33 1849
7741.16 1780
7741.99 1847
7742.82 1798
7743.65 1857
7744.48 1856
7745.31 1945
7746.14 1957
7746.98 1967
7747.81 2024
7748.64 2111
7749.47 2152
7750.30 2198
7751.13 2212
7751.96 2159
7752.79 2105
7753.62 2011
7754.45 1982
7755.29 1943
7756.12 1985
7756.95 1892
7757.78 1893
7758.61 1855
7759.44 1862
7760.27 1839
7761.11 1761
7761.94 1700
7762.77 1738
7763.60 1731
7764.43 1744
7765.26 1704
7766.10 1752
7766.93 1751
7767.76 1712
7768.59 1643
7769.42 1660
7770.26 1693
7771.09 1718
7771.92 1656
7772.75 1665
7773.58 1647
7774.42 1658
7775.25 1687
7776.08 1688
7776.91 1668
7777.75 1603
7778.58 1621
7779.41 1732
7780.24 1677
7781.08 1656
7781.91 1610
7782.74 1668
7783.57 1707
7784.41 1719
7785.24 1686
7786.07 1691
7786.91 1681
7787.74 1689
7788.57 1686
7789.40 1719
7790.24 1708
7791.07 1737
7791.90 1711
7792.74 1693
7793.57 1731
7794.40 1742
7795.24 1695
7796.07 1740
7796.90 1760
7797.74 1768
7798.57 1729
7799.40 1714
7800.24 1734
7801.07 1751
7801.91 1751
7802.74 1775
7803.57 1749
7804.41 1777
7805.24 1845
7806.07 1817
7806.91 1831
7807.74 1829
7808.58 1913
7809.41 1865
7810.25 1829
7811.08 1901
7811.91 1893
7812.75 1956
7813.58 1914
7814.42 1988
7815.25 2039
7816.09 2084
7816.92 2077
7817.75 2145
7818.59 2076
7819.42 2127
7820.26 2153
7821.09 2134
7821.93 2234
7822.76 2270
7823.60 2260
7824.43 2299
7825.27 2362
7826.10 2317
7826.94 2321
7827.77 2316
7828.61 2388
7829.44 2286
7830.28 2268
7831.11 2279
7831.95 2170
7832.78 2210
7833.62 2260
7834.46 2324
7835.29 2340
7836.13 2380
7836.96 2334
7837.80 2333
7838.63 2321
7839.47 2368
7840.31 2245
7841.14 2214
7841.98 2206
7842.81 2105
7843.65 2107
7844.48 2118
7845.32 2158
7846.16 2068
7846.99 2107
7847.83 2009
7848.67 2019
7849.50 1969
7850.34 2006
7851.17 2068
7852.01 2036
7852.85 2013
7853.68 2045
7854.52 1918
7855.36 1976
7856.19 1965
7857.03 1918
7857.87 1944
7858.70 1972
7859.54 2010
7860.38 1975
7861.21 2009
7862.05 1979
7862.89 1956
7863.72 1972
7864.56 2000
7865.40 1987
7866.24 2017
7867.07 2012
7867.91 2029
7868.75 1982
7869.59 2017
7870.42 1996
7871.26 2027
7872.10 2031
7872.94 2050
7873.77 1986
7874.61 2001
7875.45 2118
7876.29 2150
7877.12 2137
7877.96 2235
7878.80 2354
7879.64 2390
7880.47 2426
7881.31 2448
7882.15 2518
7882.99 2525
7883.83 2574
7884.66 2642
7885.50 2602
7886.34 2514
7887.18 2550
7888.02 2481
7888.86 2415
7889.69 2381
7890.53 2371
7891.37 2393
7892.21 2459
7893.05 2461
7893.89 2447
7894.73 2384
7895.56 2372
7896.40 2403
7897.24 2403
7898.08 2336
7898.92 2258
7899.76 2269
7900.60 2331
7901.44 2291
7902.28 2225
7903.12 2204
7903.95 2232
7904.79 2173
7905.63 2176
7906.47 2115
7907.31 2019
7908.15 2016
7908.99 2027
7909.83 1947
7910.67 1982
7911.51 2022
7912.35 1981
7913.19 1983
7914.03 1992
7914.87 2046
7915.71 2051
7916.55 2146
7917.39 2134
7918.23 2106
7919.07 2115
7919.91 2154
7920.75 2080
7921.59 2117
7922.43 2109
7923.27 2093
7924.11 2035
7924.95 1997
7925.79 1960
7926.63 1885
7927.47 1959
7928.31 1841
7929.15 1862
7929.99 1787
7930.83 1824
7931.67 1795
7932.51 1776
7933.35 1823
7934.19 1811
7935.04 1781
7935.88 1759
7936.72 1797
7937.56 1738
7938.40 1803
7939.24 1794
7940.08 1770
7940.92 1751
7941.76 1693
7942.60 1722
7943.45 1778
7944.29 1762
7945.13 1757
7945.97 1748
7946.81 1726
7947.65 1805
7948.49 1795
7949.34 1766
7950.18 1763
7951.02 1759
7951.86 1746
7952.70 1824
7953.54 1733
7954.39 1813
7955.23 1838
7956.07 1927
7956.91 1901
7957.75 1924
7958.60 1925
7959.44 1948
7960.28 1903
7961.12 1954
7961.96 1944
7962.81 1943
7963.65 1960
7964.49 1922
7965.33 1967
7966.18 1928
7967.02 1974
7967.86 2005
7968.70 2025
7969.55 2073
7970.39 2069
7971.23 2027
7972.08 2077
7972.92 2038
7973.76 1988
7974.60 1956
7975.45 1931
7976.29 1896
7977.13 1813
7977.98 1888
7978.82 1847
7979.66 1831
7980.51 1814
7981.35 1831
7982.19 1776
7983.04 1762
7983.88 1720
7984.72 1674
7985.57 1691
7986.41 1667
7987.25 1673
7988.10 1712
7988.94 1685
7989.78 1655
7990.63 1625
7991.47 1627
7992.32 1613
7993.16 1612
7994.00 1608
7994.85 1579
7995.69 1583
7996.54 1555
7997.38 1541
7998.22 1489
7999.07 1581
7999.91 1565
8000.76 1515
8001.60 1527
8002.45 1460
8003.29 1430
8004.13 1471
8004.98 1485
8005.82 1441
8006.67 1440
8007.51 1400
8008.36 1432
8009.20 1438
8010.05 1420
8010.89 1364
8011.74 1403
8012.58 1376
8013.43 1390
8014.27 1379
8015.12 1384
8015.96 1431
8016.81 1367
8017.65 1362
8018.50 1376
8019.34 1403
8020.19 1340
8021.03 1354
8021.88 1359
8022.72 1320
8023.57 1344
8024.41 1368
8025.26 1346
8026.11 1390
8026.95 1335
8027.80 1376
8028.64 1308
8029.49 1296
8030.33 1306
8031.18 1311
8032.03 1318
8032.87 1318
8033.72 1331
8034.56 1350
8035.41 1307
8036.26 1272
8037.10 1300
8037.95 1288
8038.80 1292
8039.64 1262
8040.49 1284
8041.34 1328
8042.18 1329
8043.03 1312
8043.87 1329
8044.72 1342
8045.57 1315
8046.41 1301
8047.26 1319
8048.11 1354
8048.96 1305
8049.80 1308
8050.65 1350
8051.50 1322
8052.34 1282
8053.19 1286
8054.04 1288
8054.88 1249
8055.73 1257
8056.58 1301
8057.43 1294
8058.27 1296
8059.12 1263
8059.97 1194
8060.82 1231
8061.66 1208
8062.51 1218
8063.36 1198
8064.21 1218
8065.05 1221
8065.90 1211
8066.75 1217
8067.60 1214
8068.44 1203
8069.29 1195
8070.14 1187
8070.99 1168
8071.84 1231
8072.68 1179
8073.53 1207
8074.38 1176
8075.23 1254
8076.08 1182
8076.93 1198
8077.77 1175
8078.62 1158
8079.47 1142
8080.32 1196
8081.17 1181
8082.02 1166
8082.87 1137
8083.71 1177
8084.56 1195
8085.41 1248
8086.26 1187
8087.11 1171
8087.96 1209
8088.81 1248
8089.66 1197
8090.51 1187
8091.35 1202
8092.20 1226
8093.05 1234
8093.90 1192
8094.75 1184
8095.60 1222
8096.45 1174
8097.30 1174
8098.15 1162
8099.00 1179
8099.85 1181
8100.70 1189
8101.55 1148
8102.40 1168
8103.25 1212
8104.10 1232
8104.95 1219
8105.80 1189
8106.65 1186
8107.50 1195
8108.35 1211
8109.20 1188
8110.05 1176
8110.90 1180
8111.75 1187
8112.60 1203
8113.45 1234
8114.30 1198
8115.15 1205
8116.00 1186
8116.85 1210
8117.70 1191
8118.55 1192
8119.40 1194
8120.25 1206
8121.10 1195
8121.95 1213
8122.80 1270
8123.65 1270
8124.50 1248
8125.35 1236
8126.20 1243
8127.06 1236
8127.91 1204
8128.76 1255
8129.61 1255
8130.46 1290
8131.31 1302
8132.16 1239
8133.01 1250
8133.86 1289
8134.72 1323
8135.57 1336
8136.42 1357
8137.27 1332
8138.12 1365
8138.97 1402
8139.83 1331
8140.68 1338
8141.53 1324
8142.38 1339
8143.23 1359
8144.08 1356
8144.94 1329
8145.79 1322
8146.64 1306
8147.49 1295
8148.34 1342
8149.20 1336
8150.05 1394
8150.90 1370
8151.75 1359
8152.60 1381
8153.46 1419
8154.31 1444
8155.16 1506
8156.01 1489
8156.87 1524
8157.72 1524
8158.57 1544
8159.42 1577
8160.28 1588
8161.13 1509
8161.98 1498
8162.84 1463
8163.69 1483
8164.54 1497
8165.39 1419
8166.25 1379
8167.10 1327
8167.95 1314
8168.81 1334
8169.66 1373
8170.51 1346
8171.37 1356
8172.22 1295
8173.07 1313
8173.93 1301
8174.78 1321
8175.63 1270
8176.49 1261
8177.34 1213
8178.19 1271
8179.05 1237
8179.90 1231
8180.76 1242
8181.61 1234
8182.46 1215
8183.32 1234
8184.17 1258
8185.02 1200
8185.88 1222
8186.73 1232
8187.59 1161
8188.44 1176
8189.30 1213
8190.15 1188
8191.00 1214
8191.86 1143
8192.71 1171
8193.57 1238
8194.42 1208
8195.28 1205
8196.13 1181
8196.99 1202
8197.84 1175
8198.69 1190
8199.55 1158
8200.40 1167
8201.26 1166
8202.11 1173
8202.97 1137
8203.82 1163
8204.68 1201
8205.53 1219
8206.39 1216
8207.24 1177
8208.10 1161
8208.95 1155
8209.81 1165
8210.67 1141
8211.52 1194
8212.38 1170
8213.23 1198
8214.09 1188
8214.94 1180
8215.80 1144
8216.65 1225
8217.51 1170
8218.37 1201
8219.22 1167
8220.08 1172
8220.93 1171
8221.79 1205
8222.64 1183
8223.50 1212
8224.36 1252
8225.21 1178
8226.07 1204
8226.92 1151
8227.78 1171
8228.64 1201
8229.49 1208
8230.35 1158
8231.21 1160
8232.06 1223
8232.92 1220
8233.78 1123
8234.63 1153
8235.49 1159
8236.35 1145
8237.20 1120
8238.06 1111
8238.92 1144
8239.77 1126
8240.63 1122
8241.49 1137
8242.34 1101
8243.20 1097
8244.06 1115
8244.91 1079
8245.77 1101
8246.63 1067
8247.49 1102
8248.34 1094
8249.20 1077
8250.06 1080
8250.92 1075
8251.77 1081
8252.63 1072
8253.49 1093
8254.35 1079
8255.20 1065
8256.06 1087
8256.92 1057
8257.78 1036
8258.63 1053
8259.49 1051
8260.35 1092
8261.21 1100
8262.07 1081
8262.92 1099
8263.78 1099
8264.64 1080
8265.50 1067
8266.36 1068
8267.22 1094
8268.07 1123
8268.93 1075
8269.79 1102
8270.65 1111
8271.51 1106
8272.37 1087
8273.22 1114
8274.08 1072
8274.94 1094
8275.80 1087
8276.66 1112
8277.52 1101
8278.38 1083
8279.24 1104
8280.09 1086
8280.95 1133
8281.81 1121
8282.67 1158
8283.53 1096
8284.39 1109
8285.25 1051
8286.11 1104
8286.97 1120
8287.83 1083
8288.69 1043
8289.55 1066
8290.41 1057
8291.26 1090
8292.12 1108
8292.98 1113
8293.84 1120
8294.70 1101
8295.56 1116
8296.42 1123
8297.28 1142
8298.14 1080
8299.00 1116
8299.86 1059
8300.72 1097
8301.58 1111
8302.44 1126
8303.30 1072
8304.16 1114
8305.02 1124
8305.88 1104
8306.74 1136
8307.60 1095
8308.46 1092
8309.33 1073
8310.19 1102
8311.05 1061
8311.91 1089
8312.77 1058
8313.63 1046
8314.49 1102
8315.35 1110
8316.21 1080
8317.07 1105
8317.93 1086
8318.79 1062
8319.65 1052
8320.52 1063
8321.38 1120
8322.24 1111
8323.10 1076
8323.96 1047
8324.82 1072
8325.68 1076
8326.54 1071
8327.41 1096
8328.27 1078
8329.13 1074
8329.99 1088
8330.85 1076
8331.71 1067
8332.57 1043
8333.44 1065
8334.30 1083
8335.16 1068
8336.02 1090
8336.88 1037
8337.75 1087
8338.61 1067
8339.47 1096
8340.33 1072
8341.19 1086
8342.06 1107
8342.92 1068
8343.78 1064
8344.64 1123
8345.50 1101
8346.37 1091
8347.23 1096
8348.09 1115
8348.95 1128
8349.82 1115
8350.68 1173
8351.54 1127
8352.40 1110
8353.27 1132
8354.13 1149
8354.99 1126
8355.86 1124
8356.72 1082
8357.58 1113
8358.45 1114
8359.31 1082
8360.17 1125
8361.03 1131
8361.90 1154
8362.76 1109
8363.62 1113
8364.49 1090
8365.35 1142
8366.21 1107
8367.08 1124
8367.94 1165
8368.80 1121
8369.67 1122
8370.53 1154
8371.40 1151
8372.26 1115
8373.12 1133
8373.99 1133
8374.85 1102
8375.71 1126
8376.58 1172
8377.44 1138
8378.31 1175
8379.17 1159
8380.03 1160
8380.90 1158
8381.76 1188
8382.63 1183
8383.49 1235
8384.36 1220
8385.22 1217
8386.08 1233
8386.95 1198
8387.81 1199
8388.68 1253
8389.54 1249
8390.41 1191
8391.27 1261
8392.14 1221
8393.00 1276
8393.87 1231
8394.73 1256
8395.60 1231
8396.46 1279
8397.33 1285
8398.19 1291
8399.06 1308
8399.92 1271
8400.79 1283
8401.65 1283
8402.52 1313
8403.38 1316
8404.25 1290
8405.11 1271
8405.98 1314
8406.84 1290
8407.71 1334
8408.58 1332
8409.44 1360
8410.31 1345
8411.17 1388
8412.04 1394
8412.90 1427
8413.77 1409
8414.64 1416
8415.50 1453
8416.37 1412
8417.23 1448
8418.10 1412
8418.97 1454
8419.83 1425
8420.70 1440
8421.56 1488
8422.43 1496
8423.30 1504
8424.16 1526
8425.03 1523
8425.90 1538
8426.76 1589
8427.63 1572
8428.50 1572
8429.36 1574
8430.23 1657
8431.10 1668
8431.96 1638
8432.83 1622
8433.70 1676
8434.56 1681
8435.43 1745
8436.30 1736
8437.16 1781
8438.03 1782
8438.90 1842
8439.77 1844
8440.63 1868
8441.50 1869
8442.37 1894
8443.24 1899
8444.10 1937
8444.97 2028
8445.84 1972
8446.71 2067
8447.57 2074
8448.44 2098
8449.31 2080
8450.18 2141
8451.04 2172
8451.91 2253
8452.78 2393
8453.65 2698
8454.52 2999
8455.38 3160
8456.25 3521
8457.12 3824
8457.99 4081
8458.86 4166
8459.72 4254
8460.59 4168
8461.46 4010
8462.33 3833
8463.20 3673
8464.07 3468
8464.93 3248
8465.80 3063
8466.67 2970
8467.54 2818
8468.41 2640
8469.28 2626
8470.15 2529
8471.02 2364
8471.88 2381
8472.75 2282
8473.62 2252
8474.49 2203
8475.36 2143
8476.23 2138
8477.10 2113
8477.97 2039
8478.84 2001
8479.71 1996
8480.58 1960
8481.44 1959
8482.31 2039
8483.18 2006
8484.05 2040
8484.92 2073
8485.79 2030
8486.66 2107
8487.53 2059
8488.40 2053
8489.27 1978
8490.14 1968
8491.01 2016
8491.88 2020
8492.75 2051
8493.62 2017
8494.49 2058
8495.36 2086
8496.23 2080
8497.10 2079
8497.97 2082
8498.84 2110
8499.71 2112
8500.58 2098
8501.45 2061
8502.32 2062
8503.19 2033
8504.06 1996
8504.93 2051
8505.80 2018
8506.67 1941
8507.55 1997
8508.42 2028
8509.29 2010
8510.16 2086
8511.03 2046
8511.90 2029
8512.77 2023
8513.64 2024
8514.51 2027
8515.38 2087
8516.25 2048
8517.13 2076
8518.00 2084
8518.87 2131
8519.74 2091
8520.61 2180
8521.48 2215
8522.35 2216
8523.23 2274
8524.10 2339
8524.97 2547
8525.84 2626
8526.71 2741
8527.58 2791
8528.46 2883
8529.33 2866
8530.20 2891
8531.07 2893
8531.94 2895
8532.81 2805
8533.69 2716
8534.56 2675
8535.43 2611
8536.30 2517
8537.18 2557
8538.05 2587
8538.92 2462
8539.79 2400
8540.66 2357
8541.54 2360
8542.41 2268
8543.28 2264
8544.15 2179
8545.03 2186
8545.90 2168
8546.77 2150
8547.64 2080
8548.52 2075
8549.39 2070
8550.26 2093
8551.14 2140
8552.01 2161
8552.88 2272
8553.76 2396
8554.63 2544
8555.50 2539
8556.37 2658
8557.25 2782
8558.12 2753
8558.99 2748
8559.87 2677
8560.74 2655
8561.61 2626
8562.49 2553
8563.36 2489
8564.24 2398
8565.11 2293
8565.98 2311
8566.86 2278
8567.73 2221
8568.60 2177
8569.48 2198
8570.35 2109
8571.23 2059
8572.10 2068
8572.97 2059
8573.85 1994
8574.72 2044
8575.60 2048
8576.47 1951
8577.34 1906
8578.22 1871
8579.09 1872
8579.97 1910
8580.84 1899
8581.72 1858
8582.59 1803
8583.47 1803
8584.34 1814
8585.21 1766
8586.09 1809
8586.96 1850
8587.84 1857
8588.71 1881
8589.59 1873
8590.46 1819
8591.34 1838
8592.21 1819
8593.09 1921
8593.96 1942
8594.84 1851
8595.71 1875
8596.59 1899
8597.46 1934
8598.34 1914
8599.22 1941
8600.09 1952
8600.97 2002
8601.84 1996
8602.72 1975
8603.59 1944
8604.47 1991
8605.34 2008
8606.22 2032
8607.10 2003
8607.97 2038
8608.85 2034
8609.72 2026
8610.60 2046
8611.47 1969
8612.35 2034
8613.23 2001
8614.10 2118
8614.98 2099
8615.86 2112
8616.73 2079
8617.61 2109
8618.48 2097
8619.36 2138
8620.24 2171
8621.11 2169
8621.99 2187
8622.87 2253
8623.74 2158
8624.62 2245
8625.50 2310
8626.37 2303
8627.25 2213
8628.13 2271
8629.00 2315
8629.88 2290
8630.76 2295
8631.64 2289
8632.51 2336
8633.39 2282
8634.27 2337
8635.14 2386
8636.02 2361
8636.90 2364
8637.78 2407
8638.65 2389
8639.53 2374
8640.41 2394
8641.29 2386
8642.16 2482
8643.04 2455
8643.92 2473
8644.80 2553
8645.67 2580
8646.55 2549
8647.43 2677
8648.31 2767
8649.18 2767
8650.06 2776
8650.94 2803
8651.82 2844
8652.70 2825
8653.58 2860
8654.45 2917
8655.33 2892
8656.21 2914
8657.09 2930
8657.97 2987
8658.84 3128
8659.72 3225
8660.60 3435
8661.48 3646
8662.36 3900
8663.24 4318
8664.12 4705
8664.99 5052
8665.87 5371
8666.75 5510
8667.63 5747
8668.51 5670
8669.39 5457
8670.27 5363
8671.15 5217
8672.03 5040
8672.91 4703
8673.78 4432
8674.66 4204
8675.54 4054
8676.42 3944
8677.30 3738
8678.18 3651
8679.06 3556
8679.94 3425
8680.82 3341
8681.70 3303
8682.58 3218
8683.46 3061
8684.34 3027
8685.22 2988
8686.10 2944
8686.98 2953
8687.86 2862
8688.74 2922
8689.62 3010
8690.50 3117
8691.38 3298
8692.26 3339
8693.14 3493
8694.02 3610
8694.90 3789
8695.78 3831
8696.66 3796
8697.54 3778
8698.42 3734
8699.30 3603
8700.18 3416
8701.06 3325
8701.94 3217
8702.82 3188
8703.70 3077
8704.58 2998
8705.46 3001
8706.34 2965
8707.23 2822
8708.11 2719
8708.99 2657
8709.87 2678
8710.75 2607
8711.63 2551
8712.51 2454
8713.39 2398
8714.27 2358
8715.16 2326
8716.04 2339
8716.92 2258
8717.80 2219
8718.68 2191
8719.56 2065
8720.44 2112
8721.33 2098
8722.21 2098
8723.09 2091
8723.97 2020
8724.85 2123
8725.73 2045
8726.62 2056
8727.50 2096
8728.38 2094
8729.26 2091
8730.14 2133
8731.03 2192
8731.91 2152
8732.79 2118
8733.67 2109
8734.55 2128
8735.44 2133
8736.32 2096
8737.20 2078
8738.08 2135
8738.97 2069
8739.85 2062
8740.73 2037
8741.61 2033
8742.50 2072
8743.38 2092
8744.26 2020
8745.14 2104
8746.03 1999
8746.91 2011
8747.79 2035
8748.68 2054
8749.56 2027
8750.44 1971
8751.33 1945
8752.21 2002
8753.09 1957
8753.97 1953
8754.86 1958
8755.74 1961
8756.62 1969
8757.51 1990
8758.39 1990
8759.28 2030
8760.16 2042
8761.04 1996
8761.93 2037
8762.81 2046
8763.69 2026
8764.58 1998
8765.46 2030
8766.34 2026
8767.23 2037
8768.11 2026
8769.00 1946
8769.88 2017
8770.76 1990
8771.65 1980
8772.53 1992
8773.42 1993
8774.30 1936
8775.19 1960
8776.07 1994
8776.95 1982
8777.84 1985
8778.72 1995
8779.61 2008
8780.49 2026
8781.38 2073
8782.26 2010
8783.15 2021
8784.03 2089
8784.92 2112
8785.80 2107
8786.69 2102
8787.57 2032
8788.46 2015
8789.34 1981
8790.23 1962
8791.11 1933
8792.00 1894
8792.88 1847
8793.77 1824
8794.65 1849
8795.54 1818
8796.42 1830
8797.31 1809
8798.19 1824
8799.08 1800
8799.96 1767
8800.85 1724
8801.74 1719
8802.62 1673
8803.51 1694
8804.39 1711
8805.28 1687
8806.16 1676
8807.05 1654
8807.94 1628
8808.82 1566
8809.71 1568
8810.59 1556
8811.48 1614
8812.37 1634
8813.25 1629
8814.14 1569
8815.03 1544
8815.91 1512
8816.80 1555
8817.68 1555
8818.57 1541
8819.46 1535
8820.34 1581
8821.23 1530
8822.12 1511
8823.00 1523
8823.89 1509
8824.78 1526
8825.66 1538
8826.55 1524
8827.44 1457
8828.33 1496
8829.21 1449
8830.10 1482
8830.99 1453
8831.87 1459
8832.76 1486
8833.65 1477
8834.54 1525
8835.42 1516
8836.31 1486
8837.20 1443
8838.08 1435
8838.97 1454
8839.86 1441
8840.75 1447
8841.64 1456
8842.52 1391
8843.41 1430
8844.30 1406
8845.19 1425
8846.07 1380
8846.96 1440
8847.85 1395
8848.74 1376
8849.63 1424
8850.51 1374
8851.40 1330
8852.29 1331
8853.18 1403
8854.07 1370
8854.96 1364
8855.84 1350
8856.73 1322
8857.62 1320
8858.51 1338
8859.40 1299
8860.29 1263
8861.17 1333
8862.06 1309
8862.95 1293
8863.84 1323
8864.73 1307
8865.62 1334
8866.51 1323
8867.40 1298
8868.29 1344
8869.17 1322
8870.06 1278
8870.95 1264
8871.84 1300
8872.73 1231
8873.62 1253
8874.51 1241
8875.40 1276
8876.29 1268
8877.18 1248
8878.07 1227
8878.96 1251
8879.85 1260
8880.74 1225
8881.63 1228
8882.51 1170
8883.40 1247
8884.29 1225
8885.18 1172
8886.07 1177
8886.96 1215
8887.85 1197
8888.74 1180
8889.63 1170
8890.52 1193
8891.41 1136
8892.30 1147
8893.19 1156
8894.09 1167
8894.98 1163
8895.87 1184
8896.76 1149
8897.65 1122
8898.54 1128
8899.43 1086
8900.32 1091
8901.21 1091
8902.10 1138
8902.99 1109
8903.88 1094
8904.77 1101
8905.66 1076
8906.55 1118
8907.44 1092
8908.34 1110
8909.23 1095
8910.12 1099
8911.01 1086
8911.90 1120
8912.79 1094
8913.68 1132
8914.57 1105
8915.47 1131
8916.36 1098
8917.25 1150
8918.14 1087
8919.03 1103
8919.92 1102
8920.81 1099
8921.71 1069
8922.60 1070
8923.49 1079
8924.38 1053
8925.27 1083
8926.16 1078
8927.06 1034
8927.95 996
8928.84 1047
8929.73 1096
8930.62 1039
8931.52 1036
8932.41 1046
8933.30 1002
8934.19 1038
8935.09 993
8935.98 997
8936.87 1036
8937.76 1012
8938.66 1050
8939.55 1001
8940.44 1033
8941.33 1002
8942.23 1023
8943.12 1038
8944.01 1023
8944.90 1028
8945.80 1021
8946.69 1064
8947.58 1015
8948.48 982
8949.37 1005
8950.26 1008
8951.16 1003
8952.05 998
8952.94 972
8953.84 962
8954.73 980
8955.62 1012
8956.52 994
8957.41 998
8958.30 1006
8959.20 1039
8960.09 1008
8960.98 1015
8961.88 1023
8962.77 1014
8963.66 980
8964.56 993
8965.45 1015
8966.35 1040
8967.24 1040
8968.13 1020
8969.03 1003
8969.92 1042
8970.82 1034
8971.71 988
8972.60 1032
8973.50 1017
8974.39 1004
8975.29 981
8976.18 1027
8977.08 957
8977.97 971
8978.87 991
8979.76 962
8980.65 987
8981.55 956
8982.44 1017
8983.34 984
8984.23 985
8985.13 940
8986.02 951
8986.92 1007
8987.81 1000
8988.71 970
8989.60 984
8990.50 1013
8991.39 971
8992.29 961
8993.18 936
8994.08 982
8994.97 951
8995.87 963
8996.76 976
8997.66 939
8998.56 930
8999.45 956
9000.35 999
9001.24 949
9002.14 963
9003.03 939
9003.93 951
9004.83 952
9005.72 921
9006.62 1002
9007.51 971
9008.41 928
9009.31 927
9010.20 934
9011.10 928
9011.99 943
9012.89 967
9013.79 942
9014.68 960
9015.58 939
9016.48 961
9017.37 893
9018.27 939
9019.16 954
9020.06 942
9020.96 936
9021.85 922
9022.75 960
9023.65 917
9024.54 893
9025.44 923
9026.34 907
9027.24 934
9028.13 924
9029.03 925
9029.93 948
9030.82 905
9031.72 922
9032.62 946
9033.52 957
9034.41 907
9035.31 884
9036.21 954
9037.10 963
9038.00 957
9038.90 949
9039.80 966
9040.69 911
9041.59 884
9042.49 908
9043.39 928
9044.29 919
9045.18 919
9046.08 914
9046.98 953
9047.88 937
9048.78 914
9049.67 922
9050.57 942
9051.47 892
9052.37 914
9053.27 933
9054.16 916
9055.06 933
9055.96 932
9056.86 940
9057.76 923
9058.66 931
9059.55 923
9060.45 924
9061.35 919
9062.25 935
9063.15 996
9064.05 974
9064.95 959
9065.85 939
9066.74 952
9067.64 927
9068.54 944
9069.44 946
9070.34 974
9071.24 921
9072.14 971
9073.04 976
9073.94 927
9074.84 960
9075.74 969
9076.64 933
9077.53 944
9078.43 950
9079.33 993
9080.23 948
9081.13 950
9082.03 966
9082.93 967
9083.83 965
9084.73 945
9085.63 962
9086.53 986
9087.43 979
9088.33 926
9089.23 930
9090.13 971
9091.03 981
9091.93 960
9092.83 999
9093.73 999
9094.63 952
9095.53 990
9096.43 985
9097.33 961
9098.23 949
9099.13 989
9100.04 976
9100.94 964
9101.84 939
9102.74 975
9103.64 963
9104.54 997
9105.44 941
9106.34 979
9107.24 985
9108.14 926
9109.04 925
9109.94 980
9110.85 949
9111.75 858
9112.65 922
9113.55 931
9114.45 940
9115.35 964
9116.25 965
9117.15 910
9118.06 963
9118.96 941
9119.86 1014
9120.76 941
9121.66 1007
9122.56 984
9123.46 944
9124.37 971
9125.27 941
9126.17 985
9127.07 997
9127.97 998
9128.88 950
9129.78 961
9130.68 966
9131.58 1023
9132.48 980
9133.39 979
9134.29 985
9135.19 947
9136.09 960
9137.00 932
9137.90 920
9138.80 881
9139.70 945
9140.61 929
9141.51 903
9142.41 869
9143.31 905
9144.22 920
9145.12 917
9146.02 907
9146.92 954
9147.83 918
9148.73 892
9149.63 899
9150.54 945
9151.44 943
9152.34 896
9153.25 988
9154.15 945
9155.05 922
9155.96 927
9156.86 946
9157.76 930
9158.67 926
9159.57 914
9160.47 983
9161.38 949
9162.28 925
9163.18 948
9164.09 921
9164.99 935
9165.90 911
9166.80 895
9167.70 920
9168.61 948
9169.51 950
9170.42 957
9171.32 914
9172.22 944
9173.13 919
9174.03 941
9174.94 923
9175.84 921
9176.74 948
9177.65 984
9178.55 932
9179.46 931
9180.36 940
9181.27 954
9182.17 908
9183.08 892
9183.98 969
9184.89 946
9185.79 966
9186.70 930
9187.60 978
9188.51 947
9189.41 940
9190.32 932
9191.22 990
9192.13 955
9193.03 980
9193.94 978
9194.84 960
9195.75 992
9196.65 971
9197.56 1048
9198.46 1048
9199.37 1033
9200.27 1032
9201.18 1041
9202.08 1041
9202.99 1009
9203.90 1010
9204.80 1050
9205.71 1040
9206.61 996
9207.52 1010
9208.42 1052
9209.33 1045
9210.24 980
9211.14 1020
9212.05 969
9212.95 969
9213.86 964
9214.77 991
9215.67 957
9216.58 959
9217.49 942
9218.39 967
9219.30 923
9220.21 941
9221.11 954
9222.02 978
9222.93 970
9223.83 987
9224.74 969
9225.65 927
9226.55 922
9227.46 939
9228.37 969
9229.27 880
9230.18 910
9231.09 933
9231.99 923
9232.90 924
9233.81 921
9234.72 926
9235.62 939
9236.53 923
9237.44 908
9238.34 914
9239.25 875
9240.16 904
9241.07 882
9241.97 930
9242.88 925
9243.79 932
9244.70 957
9245.61 957
9246.51 937
9247.42 926
9248.33 938
9249.24 939
9250.14 906
9251.05 926
9251.96 912
9252.87 907
9253.78 884
9254.69 886
9255.59 892
9256.50 910
9257.41 914
9258.32 918
9259.23 965
9260.14 967
9261.04 949
9261.95 887
9262.86 937
9263.77 990
9264.68 965
9265.59 996
9266.50 954
9267.40 937
9268.31 931
9269.22 957
9270.13 921
9271.04 923
9271.95 905
9272.86 899
9273.77 855
9274.68 894
9275.59 918
9276.49 934
9277.40 937
9278.31 916
9279.22 901
9280.13 929
9281.04 968
9281.95 910
9282.86 928
9283.77 899
9284.68 895
9285.59 891
9286.50 893
9287.41 867
9288.32 922
9289.23 921
9290.14 929
9291.05 917
9291.96 896
9292.87 916
9293.78 932
9294.69 955
9295.60 890
9296.51 924
9297.42 913
9298.33 983
9299.24 978
9300.15 975
9301.06 980
9301.97 969
9302.88 935
9303.79 967
9304.70 958
9305.61 987
9306.53 976
9307.44 1022
9308.35 1013
9309.26 955
9310.17 992
9311.08 974
9311.99 983
9312.90 1004
9313.81 1057
9314.72 1059
9315.63 1044
9316.55 996
9317.46 1049
9318.37 999
9319.28 1037
9320.19 1037
9321.10 1041
9322.01 1029
9322.93 1023
9323.84 1043
9324.75 985
9325.66 1012
9326.57 977
9327.48 982
9328.40 1001
9329.31 1026
9330.22 967
9331.13 973
9332.04 994
9332.96 980
9333.87 1001
9334.78 971
9335.69 1012
9336.60 986
9337.52 963
9338.43 962
9339.34 946
9340.25 975
9341.17 1021
9342.08 973
9342.99 966
9343.90 960
9344.82 984
9345.73 1023
9346.64 1017
9347.55 1003
9348.47 1039
9349.38 973
9350.29 987
9351.21 1018
9352.12 945
9353.03 1020
9353.94 1014
9354.86 1026
9355.77 1006
9356.68 980
9357.60 971
9358.51 1002
9359.42 953
9360.34 970
9361.25 1013
9362.16 1004
9363.08 1003
9363.99 1003
9364.90 972
9365.82 978
9366.73 991
9367.65 1061
9368.56 1048
9369.47 1062
9370.39 1012
9371.30 995
9372.21 1005
9373.13 995
9374.04 1015
9374.96 1019
9375.87 1056
9376.79 1059
9377.70 1062
9378.61 1055
9379.53 1074
9380.44 1048
9381.36 1059
9382.27 1043
9383.19 1087
9384.10 1082
9385.01 1093
9385.93 1120
9386.84 1093
9387.76 1074
9388.67 1116
9389.59 1143
9390.50 1142
9391.42 1133
9392.33 1176
9393.25 1139
9394.16 1140
9395.08 1154
9395.99 1212
9396.91 1173
9397.82 1210
9398.74 1205
9399.65 1218
9400.57 1193
9401.48 1195
9402.40 1175
9403.32 1216
9404.23 1186
9405.15 1164
9406.06 1149
9406.98 1163
9407.89 1171
9408.81 1151
9409.73 1171
9410.64 1197
9411.56 1140
9412.47 1154
9413.39 1203
9414.30 1180
9415.22 1185
9416.14 1182
9417.05 1177
9417.97 1121
9418.89 1110
9419.80 1132
9420.72 1189
9421.63 1202
9422.55 1167
9423.47 1213
9424.38 1199
9425.30 1230
9426.22 1182
9427.13 1224
9428.05 1161
9428.97 1181
9429.88 1217
9430.80 1234
9431.72 1212
9432.63 1240
9433.55 1296
9434.47 1260
9435.38 1284
9436.30 1303
9437.22 1315
9438.14 1359
9439.05 1379
9439.97 1380
9440.89 1429
9441.81 1447
9442.72 1425
9443.64 1405
9444.56 1443
9445.47 1433
9446.39 1482
9447.31 1475
9448.23 1532
9449.15 1602
9450.06 1530
9450.98 1607
9451.90 1700
9452.82 1783
9453.73 1792
9454.65 1876
9455.57 1916
9456.49 1920
9457.41 1900
9458.32 1896
9459.24 1841
9460.16 1765
9461.08 1762
9462.00 1691
9462.92 1610
9463.83 1543
9464.75 1539
9465.67 1508
9466.59 1457
9467.51 1500
9468.43 1466
9469.35 1420
9470.26 1372
9471.18 1390
9472.10 1381
9473.02 1329
9473.94 1271
9474.86 1348
9475.78 1330
9476.70 1348
9477.62 1321
9478.54 1316
9479.45 1278
9480.37 1284
9481.29 1286
9482.21 1256
9483.13 1286
9484.05 1304
9484.97 1276
9485.89 1264
9486.81 1286
9487.73 1279
9488.65 1305
9489.57 1283
9490.49 1308
9491.41 1271
9492.33 1287
9493.25 1286
9494.17 1319
9495.09 1336
9496.01 1317
9496.93 1278
9497.85 1290
9498.77 1268
9499.69 1276
9500.61 1259
9501.53 1284
9502.45 1261
9503.37 1249
9504.29 1273
9505.21 1255
9506.13 1271
9507.05 1273
9507.97 1295
9508.89 1336
9509.81 1279
9510.73 1311
9511.65 1316
9512.57 1344
9513.49 1359
9514.42 1312
9515.34 1349
9516.26 1397
9517.18 1353
9518.10 1407
9519.02 1415
9519.94 1393
9520.86 1481
9521.78 1546
9522.71 1547
9523.63 1547
9524.55 1549
9525.47 1607
9526.39 1554
9527.31 1569
9528.23 1614
9529.16 1557
9530.08 1570
9531.00 1534
9531.92 1514
9532.84 1519
9533.76 1543
9534.69 1463
9535.61 1555
9536.53 1545
9537.45 1559
9538.37 1556
9539.30 1526
9540.22 1483
9541.14 1539
9542.06 1487
9542.98 1433
9543.91 1495
9544.83 1470
9545.75 1490
9546.67 1478
9547.60 1477
9548.52 1410
9549.44 1441
9550.36 1408
9551.29 1376
9552.21 1383
9553.13 1433
9554.06 1473
9554.98 1467
9555.90 1435
9556.82 1450
9557.75 1454
9558.67 1457
9559.59 1450
9560.52 1483
9561.44 1507
9562.36 1477
9563.29 1484
9564.21 1489
9565.13 1455
9566.06 1529
9566.98 1507
9567.90 1512
9568.83 1508
9569.75 1558
9570.67 1526
9571.60 1513
9572.52 1555
9573.44 1539
9574.37 1555
9575.29 1588
9576.22 1590
9577.14 1611
9578.06 1656
9578.99 1679
9579.91 1674
9580.84 1677
9581.76 1656
9582.68 1700
9583.61 1811
9584.53 1753
9585.46 1700
9586.38 1641
9587.31 1702
9588.23 1658
9589.15 1664
9590.08 1671
9591.00 1713
9591.93 1674
9592.85 1668
9593.78 1749
9594.70 1775
9595.63 1799
9596.55 1833
9597.48 1869
9598.40 1947
9599.33 2004
9600.25 2047
9601.18 2114
9602.10 2097
9603.03 2109
9603.95 2097
9604.88 2107
9605.80 2015
9606.73 1983
9607.65 1919
9608.58 1922
9609.50 1900
9610.43 1870
9611.35 1770
9612.28 1758
9613.21 1735
9614.13 1740
9615.06 1782
9615.98 1766
9616.91 1700
9617.84 1739
9618.76 1711
9619.69 1713
9620.61 1707
9621.54 1689
9622.47 1670
9623.39 1713
9624.32 1745
9625.24 1739
9626.17 1679
9627.10 1719
9628.02 1712
9628.95 1742
9629.88 1716
9630.80 1691
9631.73 1718
9632.65 1786
9633.58 1748
9634.51 1769
9635.43 1718
9636.36 1704
9637.29 1763
9638.22 1775
9639.14 1829
9640.07 1806
9641.00 1844
9641.92 1899
9642.85 1864
9643.78 1873
9644.70 1900
9645.63 1899
9646.56 1886
9647.49 1919
9648.41 1983
9649.34 1943
9650.27 1943
9651.20 1933
9652.12 1951
9653.05 1890
9653.98 1923
9654.91 1983
9655.83 1927
9656.76 1988
9657.69 1958
9658.62 1977
9659.55 1957
9660.47 1966
9661.40 1934
9662.33 2001
9663.26 1966
9664.19 1979
9665.11 1983
9666.04 2051
9666.97 2045
9667.90 2029
9668.83 2040
9669.75 2064
9670.68 2065
9671.61 2065
9672.54 2050
9673.47 2074
9674.40 2100
9675.33 2090
9676.25 2133
9677.18 2160
9678.11 2151
9679.04 2193
9679.97 2255
9680.90 2247
9681.83 2215
9682.76 2282
9683.69 2281
9684.61 2283
9685.54 2313
9686.47 2260
9687.40 2258
9688.33 2321
9689.26 2209
9690.19 2243
9691.12 2327
9692.05 2330
9692.98 2302
9693.91 2349
9694.84 2316
9695.77 2360
9696.70 2344
9697.63 2362
9698.56 2374
9699.49 2417
9700.42 2412
9701.35 2445
9702.28 2446
9703.21 2416
9704.14 2351
9705.07 2427
9706.00 2408
9706.93 2379
9707.86 2345
9708.79 2327
9709.72 2333
9710.65 2312
9711.58 2344
9712.51 2343
9713.44 2371
9714.37 2380
9715.30 2391
9716.23 2429
9717.16 2364
9718.09 2363
9719.02 2383
9719.95 2302
9720.88 2303
9721.81 2262
9722.75 2314
9723.68 2282
9724.61 2261
9725.54 2196
9726.47 2143
9727.40 2128
9728.33 2181
9729.26 2131
9730.19 2093
9731.13 2142
9732.06 2091
9732.99 2091
9733.92 2144
9734.85 2127
9735.78 2053
9736.71 2044
9737.65 2058
9738.58 2065
9739.51 2040
9740.44 2064
9741.37 2048
9742.30 2002
9743.24 2002
9744.17 2001
9745.10 2015
9746.03 2041
9746.96 2018
9747.90 1998
9748.83 2017
9749.76 2048
9750.69 2007
9751.63 1976
9752.56 1994
9753.49 2016
9754.42 2011
9755.36 2013
9756.29 1930
9757.22 1956
9758.15 1981
9759.09 1996
9760.02 1982
9760.95 1968
9761.88 2012
9762.82 2026
9763.75 2001
9764.68 1953
9765.62 2002
9766.55 1993
9767.48 2011
9768.41 2060
9769.35 2060
9770.28 2032
9771.21 2098
9772.15 2045
9773.08 2072
9774.01 2070
9774.95 2052
9775.88 2016
9776.81 2074
9777.75 2050
9778.68 2071
9779.62 2071
9780.55 2083
9781.48 2041
9782.42 2059
9783.35 2073
9784.28 2070
9785.22 2080
9786.15 2096
9787.09 2129
9788.02 2117
9788.95 2065
9789.89 2110
9790.82 2058
9791.76 2041
9792.69 2058
9793.63 2092
9794.56 2059
9795.49 2030
9796.43 2038
9797.36 2084
9798.30 2093
9799.23 2147
9800.17 2222
9801.10 2233
9802.04 2231
9802.97 2197
9803.91 2211
9804.84 2189
9805.78 2161
9806.71 2074
9807.65 2105
9808.58 2004
9809.52 2024
9810.45 1979
9811.39 1978
9812.32 1954
9813.26 1976
9814.19 1946
9815.13 1894
9816.06 1862
9817.00 1779
9817.93 1839
9818.87 1765
9819.80 1759
9820.74 1736
9821.68 1711
9822.61 1709
9823.55 1668
9824.48 1673
9825.42 1664
9826.35 1621
9827.29 1659
9828.23 1675
9829.16 1610
9830.10 1570
9831.03 1651
9831.97 1653
9832.91 1631
9833.84 1631
9834.78 1631
9835.72 1675
9836.65 1637
9837.59 1637
9838.52 1574
9839.46 1626
9840.40 1616
9841.33 1607
9842.27 1627
9843.21 1609
9844.14 1628
9845.08 1653
9846.02 1609
9846.95 1580
9847.89 1616
9848.83 1624
9849.77 1651
9850.70 1663
9851.64 1629
9852.58 1608
9853.51 1627
9854.45 1605
9855.39 1610
9856.33 1631
9857.26 1628
9858.20 1571
9859.14 1543
9860.08 1567
9861.01 1552
9861.95 1606
9862.89 1626
9863.83 1543
9864.76 1535
9865.70 1602
9866.64 1545
9867.58 1556
9868.51 1539
9869.45 1522
9870.39 1501
9871.33 1564
9872.27 1562
9873.20 1565
9874.14 1508
9875.08 1548
9876.02 1512
9876.96 1534
9877.90 1518
9878.83 1499
9879.77 1558
9880.71 1503
9881.65 1514
9882.59 1529
9883.53 1535
9884.47 1489
9885.40 1537
9886.34 1540
9887.28 1495
9888.22 1496
9889.16 1474
9890.10 1519
9891.04 1523
9891.98 1485
9892.91 1515
9893.85 1457
9894.79 1502
9895.73 1523
9896.67 1528
9897.61 1489
9898.55 1453
9899.49 1449
9900.43 1498
9901.37 1471
9902.31 1464
9903.25 1471
9904.19 1435
9905.13 1512
9906.07 1467
9907.01 1464
9907.95 1467
9908.89 1476
9909.83 1443
9910.77 1499
9911.71 1517
9912.65 1492
9913.59 1534
9914.53 1508
9915.47 1493
9916.41 1501
9917.35 1542
9918.29 1588
9919.23 1592
9920.17 1531
9921.11 1539
9922.05 1614
9922.99 1656
9923.93 1703
9924.87 1758
9925.81 1789
9926.75 1806
9927.69 1887
9928.63 1997
9929.57 1982
9930.51 1983
9931.45 1992
9932.39 1987
9933.34 1935
9934.28 1899
9935.22 1849
9936.16 1809
9937.10 1785
9938.04 1783
9938.98 1709
9939.92 1674
9940.87 1652
9941.81 1610
9942.75 1584
9943.69 1562
9944.63 1592
9945.57 1582
9946.51 1527
9947.46 1619
9948.40 1586
9949.34 1602
9950.28 1600
9951.22 1579
9952.16 1590
9953.11 1589
9954.05 1595
9954.99 1602
9955.93 1563
9956.87 1516
9957.82 1536
9958.76 1491
9959.70 1482
9960.64 1468
9961.59 1435
9962.53 1401
9963.47 1394
9964.41 1382
9965.35 1381
9966.30 1357
9967.24 1377
9968.18 1368
9969.13 1372
9970.07 1358
9971.01 1336
9971.95 1346
9972.90 1335
9973.84 1328
9974.78 1318
9975.73 1341
9976.67 1304
9977.61 1291
9978.55 1297
9979.50 1292
9980.44 1274
9981.38 1236
9982.33 1259
9983.27 1252
9984.21 1274
9985.16 1227
9986.10 1228
9987.04 1290
9987.99 1238
9988.93 1235
9989.88 1243
9990.82 1250
9991.76 1241
9992.71 1223
9993.65 1238
9994.59 1225
9995.54 1183
9996.48 1210
9997.43 1228
9998.37 1223
9999.31 1202
10000.26 1209
10001.20 1214
10002.15 1226
10003.09 1180
10004.04 1201
10004.98 1232
10005.92 1226
10006.87 1188
10007.81 1141
10008.76 1144
10009.70 1154
10010.65 1215
10011.59 1203
10012.54 1188
10013.48 1203
10014.43 1181
10015.37 1137
10016.32 1186
10017.26 1171
10018.21 1114
10019.15 1140
10020.10 1196
10021.04 1137
10021.99 1176
10022.93 1146
10023.88 1163
10024.82 1143
10025.77 1147
10026.71 1121
10027.66 1155
10028.60 1144
10029.55 1142
10030.49 1174
10031.44 1149
10032.39 1175
10033.33 1144
10034.28 1145
10035.22 1088
10036.17 1132
10037.11 1104
10038.06 1123
10039.01 1110
10039.95 1116
10040.90 1087
10041.84 1092
10042.79 1072
10043.74 1096
10044.68 1102
10045.63 1079
10046.58 1047
10047.52 1055
10048.47 1080
10049.41 1068
10050.36 1072
10051.31 1108
10052.25 1076
10053.20 1057
10054.15 1122
10055.09 1075
10056.04 1099
10056.99 1053
10057.93 1092
10058.88 1065
10059.83 1079
10060.78 1081
10061.72 1089
10062.67 1089
10063.62 1049
10064.56 1055
10065.51 1053
10066.46 1063
10067.41 1047
10068.35 1082
10069.30 1049
10070.25 1067
10071.20 1087
10072.14 1093
10073.09 1080
10074.04 1065
10074.99 1023
10075.93 1060
10076.88 1041
10077.83 1090
10078.78 1084
10079.72 1056
10080.67 1057
10081.62 1072
10082.57 1092
10083.52 1070
10084.46 1041
10085.41 1049
10086.36 1047
10087.31 1049
10088.26 1046
10089.21 996
10090.15 1021
10091.10 1059
10092.05 1018
10093.00 1052
10093.95 1039
10094.90 1080
10095.85 1049
10096.79 1056
10097.74 1055
10098.69 1103
10099.64 1070
10100.59 1076
10101.54 1075
10102.49 1093
10103.44 1059
10104.39 1064
10105.33 1045
10106.28 1005
10107.23 1043
10108.18 1043
10109.13 1069
10110.08 1089
10111.03 1047
10111.98 1093
10112.93 1049
10113.88 1080
10114.83 1029
10115.78 1030
10116.73 1051
10117.68 1029
10118.63 1020
10119.58 1045
10120.53 1048
10121.48 1035
10122.43 1026
10123.38 1043
10124.33 1001
10125.28 1024
10126.23 1029
10127.18 1053
10128.13 1065
10129.08 1076
10130.03 1055
10130.98 1027
10131.93 1021
10132.88 1066
10133.83 1039
10134.78 1049
10135.73 1060
10136.68 1067
10137.63 1044
10138.58 1043
10139.53 1050
10140.48 1034
10141.43 1065
10142.38 1054
10143.33 1085
10144.29 1074
10145.24 1130
10146.19 1104
10147.14 1097
10148.09 1085
10149.04 1086
10149.99 1098
10150.94 1125
10151.89 1156
10152.85 1105
10153.80 1107
10154.75 1139
10155.70 1103
10156.65 1086
10157.60 1113
10158.55 1128
10159.51 1131
10160.46 1166
10161.41 1181
10162.36 1149
10163.31 1164
10164.26 1146
10165.22 1162
10166.17 1149
10167.12 1142
10168.07 1164
10169.02 1186
10169.98 1178
10170.93 1189
10171.88 1185
10172.83 1240
10173.79 1264
10174.74 1226
10175.69 1233
10176.64 1240
10177.60 1236
10178.55 1277
10179.50 1242
10180.45 1279
10181.41 1298
10182.36 1315
10183.31 1315
10184.26 1366
10185.22 1293
10186.17 1358
10187.12 1311
10188.08 1355
10189.03 1332
10189.98 1358
10190.93 1304
10191.89 1307
10192.84 1306
10193.79 1319
10194.75 1346
10195.70 1351
10196.65 1350
10197.61 1378
10198.56 1351
10199.51 1376
10200.47 1386
10201.42 1375
10202.38 1382
10203.33 1404
10204.28 1424
10205.24 1422
10206.19 1419
10207.14 1433
10208.10 1491
10209.05 1488
10210.01 1499
10210.96 1544
10211.91 1522
10212.87 1460
10213.82 1462
10214.78 1457
10215.73 1468
10216.69 1460
10217.64 1431
10218.59 1464
10219.55 1430
10220.50 1401
10221.46 1436
10222.41 1420
10223.37 1410
10224.32 1401
10225.28 1466
10226.23 1430
10227.19 1422
10228.14 1428
10229.10 1457
10230.05 1490
10231.01 1490
10231.96 1530
10232.92 1498
10233.87 1589
10234.83 1597
10235.78 1622
10236.74 1678
10237.69 1669
10238.65 1633
10239.60 1674
10240.56 1754
10241.51 1665
10242.47 1630
10243.42 1564
10244.38 1571
10245.34 1606
10246.29 1552
10247.25 1552
10248.20 1514
10249.16 1479
10250.11 1487
10251.07 1455
10252.03 1451
10252.98 1464
10253.94 1427
10254.89 1414
10255.85 1397
10256.81 1385
10257.76 1354
10258.72 1379
10259.68 1365
10260.63 1313
10261.59 1350
10262.55 1290
10263.50 1304
10264.46 1284
10265.41 1260
10266.37 1225
10267.33 1260
10268.28 1200
10269.24 1239
10270.20 1255
10271.16 1237
10272.11 1227
10273.07 1244
10274.03 1247
10274.98 1216
10275.94 1235
10276.90 1212
10277.85 1221
10278.81 1158
10279.77 1185
10280.73 1186
10281.68 1164
10282.64 1169
10283.60 1172
10284.56 1114
10285.51 1130
10286.47 1202
10287.43 1144
10288.39 1153
10289.34 1135
10290.30 1123
10291.26 1130
10292.22 1142
10293.18 1169
10294.13 1133
10295.09 1147
10296.05 1110
10297.01 1126
10297.97 1129
10298.92 1123
10299.88 1125
10300.84 1133
10301.80 1110
10302.76 1124
10303.72 1135
10304.67 1109
10305.63 1099
10306.59 1123
10307.55 1112
10308.51 1071
10309.47 1065
10310.43 1077
10311.38 1100
10312.34 1098
10313.30 1082
10314.26 1056
10315.22 1112
10316.18 1101
10317.14 1129
10318.10 1119
10319.06 1131
10320.01 1084
10320.97 1102
10321.93 1089
10322.89 1072
10323.85 1102
10324.81 1046
10325.77 1041
10326.73 1044
10327.69 1037
10328.65 1054
10329.61 1012
10330.57 986
10331.53 1034
10332.49 1038
10333.45 1029
10334.41 1048
10335.37 1043
10336.33 1016
10337.29 1032
10338.25 1028
10339.21 1013
10340.17 1031
10341.13 1019
10342.09 1003
10343.05 950
10344.01 963
10344.97 979
10345.93 991
10346.89 1028
10347.85 1010
10348.81 999
10349.77 1014
10350.73 984
10351.69 977
10352.65 983
10353.61 987
10354.57 975
10355.53 978
10356.49 973
10357.46 1005
10358.42 979
10359.38 967
10360.34 976
10361.30 939
10362.26 957
10363.22 934
10364.18 915
10365.14 947
10366.11 927
10367.07 943
10368.03 925
10368.99 936
10369.95 955
10370.91 907
10371.87 902
10372.84 918
10373.80 927
10374.76 900
10375.72 933
10376.68 882
10377.64 885
10378.61 900
10379.57 909
10380.53 928
10381.49 915
10382.45 867
10383.42 917
10384.38 948
10385.34 918
10386.30 867
10387.27 908
10388.23 879
10389.19 850
10390.15 861
10391.11 893
10392.08 865
10393.04 856
10394.00 845
10394.96 876
10395.93 869
10396.89 828
10397.85 842
10398.82 864
10399.78 893
10400.74 892
10401.70 858
10402.67 847
10403.63 850
10404.59 862
10405.56 872
10406.52 851
10407.48 864
10408.45 868
10409.41 828
10410.37 825
10411.34 858
10412.30 854
10413.26 865
10414.23 819
10415.19 812
10416.15 834
10417.12 805
10418.08 768
10419.04 827
10420.01 870
10420.97 841
10421.94 869
10422.90 832
10423.86 853
10424.83 848
10425.79 832
10426.76 855
10427.72 843
10428.68 830
10429.65 860
10430.61 851
10431.58 860
10432.54 855
10433.51 822
10434.47 824
10435.44 813
10436.40 831
10437.36 844
10438.33 811
10439.29 820
10440.26 799
10441.22 800
10442.19 820
10443.15 794
10444.12 809
10445.08 822
10446.05 761
10447.01 786
10447.98 809
10448.94 803
10449.91 787
10450.87 779
10451.84 769
10452.80 798
10453.77 751
10454.73 766
10455.70 754
10456.67 782
10457.63 767
10458.60 802
10459.56 792
10460.53 786
10461.49 767
10462.46 830
10463.43 809
10464.39 821
10465.36 799
10466.32 806
10467.29 794
10468.25 760
10469.22 756
10470.19 752
10471.15 775
10472.12 790
10473.09 783
10474.05 783
10475.02 788
10475.98 799
10476.95 772
10477.92 782
10478.88 798
10479.85 802
10480.82 791
10481.78 831
10482.75 787
10483.72 772
10484.68 798
10485.65 801
10486.62 774
10487.58 793
10488.55 770
10489.52 789
10490.49 751
10491.45 782
10492.42 775
10493.39 795
10494.35 791
10495.32 787
10496.29 811
10497.26 777
10498.22 777
10499.19 772
10500.16 782
10501.13 792
10502.09 800
10503.06 785
10504.03 773
10505.00 814
10505.96 857
10506.93 843
10507.90 829
10508.87 829
10509.84 822
10510.80 829
10511.77 788
10512.74 833
10513.71 808
10514.68 796
10515.64 768
10516.61 776
10517.58 788
10518.55 816
10519.52 793
10520.49 810
10521.45 764
10522.42 799
10523.39 811
10524.36 818
10525.33 813
10526.30 782
10527.27 803
10528.23 798
10529.20 828
10530.17 793
10531.14 796
10532.11 770
10533.08 800
10534.05 808
10535.02 808
10535.99 800
10536.96 792
10537.93 833
10538.89 820
10539.86 789
10540.83 762
10541.80 832
10542.77 827
10543.74 835
10544.71 798
10545.68 831
10546.65 849
10547.62 831
10548.59 836
10549.56 835
10550.53 821
10551.50 816
10552.47 791
10553.44 819
10554.41 802
10555.38 806
10556.35 820
10557.32 807
10558.29 821
10559.26 822
10560.23 814
10561.20 829
10562.17 853
10563.14 850
10564.11 852
10565.08 887
10566.05 859
10567.02 863
10567.99 860
10568.96 833
10569.93 851
10570.91 871
10571.88 856
10572.85 870
10573.82 856
10574.79 845
10575.76 875
10576.73 854
10577.70 841
10578.67 823
10579.64 846
10580.62 836
10581.59 904
10582.56 894
10583.53 819
10584.50 862
10585.47 859
10586.44 891
10587.42 854
10588.39 853
10589.36 871
10590.33 863
10591.30 891
10592.27 895
10593.25 896
10594.22 921
10595.19 917
10596.16 899
10597.13 930
10598.10 914
10599.08 908
10600.05 924
10601.02 915
10601.99 965
10602.97 945
10603.94 952
10604.91 965
10605.88 994
10606.85 977
10607.83 1028
10608.80 1011
10609.77 1054
10610.74 1072
10611.72 1092
10612.69 1106
10613.66 1088
10614.64 1063
10615.61 1088
10616.58 1060
10617.55 1059
10618.53 1010
10619.50 1043
10620.47 1011
10621.45 986
10622.42 989
10623.39 939
10624.37 972
10625.34 967
10626.31 938
10627.29 935
10628.26 911
10629.23 942
10630.21 927
10631.18 890
10632.15 913
10633.13 950
10634.10 915
10635.07 928
10636.05 910
10637.02 921
10638.00 910
10638.97 897
10639.94 922
10640.92 926
10641.89 920
10642.87 965
10643.84 927
10644.81 897
10645.79 931
10646.76 948
10647.74 927
10648.71 941
10649.68 896
10650.66 921
10651.63 888
10652.61 921
10653.58 869
10654.56 888
10655.53 892
10656.51 870
10657.48 870
10658.46 847
10659.43 871
10660.41 893
10661.38 867
10662.36 837
10663.33 864
10664.31 859
10665.28 872
10666.26 825
10667.23 808
10668.21 792
10669.18 858
10670.16 848
10671.13 823
10672.11 790
10673.08 826
10674.06 809
10675.03 782
10676.01 796
10676.99 838
10677.96 837
10678.94 821
10679.91 866
10680.89 843
10681.86 849
10682.84 872
10683.82 890
10684.79 883
10685.77 868
10686.74 848
10687.72 849
10688.70 852
10689.67 830
10690.65 846
10691.63 832
10692.60 809
10693.58 815
10694.55 797
10695.53 805
10696.51 834
10697.48 848
10698.46 828
10699.44 814
10700.41 803
10701.39 782
10702.37 811
10703.34 805
10704.32 808
10705.30 788
10706.27 807
10707.25 823
10708.23 789
10709.21 785
10710.18 838
10711.16 824
10712.14 782
10713.11 799
10714.09 831
10715.07 827
10716.05 807
10717.02 803
10718.00 804
10718.98 780
10719.96 817
10720.93 818
10721.91 801
10722.89 823
10723.87 809
10724.85 769
10725.82 779
10726.80 799
10727.78 781
10728.76 781
10729.74 786
10730.71 840
10731.69 820
10732.67 766
10733.65 807
10734.63 861
10735.60 815
10736.58 799
10737.56 779
10738.54 823
10739.52 807
10740.50 816
10741.48 814
10742.45 809
10743.43 778
10744.41 806
10745.39 809
10746.37 800
10747.35 813
10748.33 812
10749.31 853
10750.28 790
10751.26 811
10752.24 831
10753.22 817
10754.20 817
10755.18 838
10756.16 808
10757.14 814
10758.12 789
10759.10 834
10760.08 812
10761.06 801
10762.04 811
10763.01 806
10763.99 816
10764.97 803
10765.95 778
10766.93 833
10767.91 816
10768.89 847
10769.87 885
10770.85 826
10771.83 862
10772.81 852
10773.79 861
10774.77 848
10775.75 848
10776.73 833
10777.71 851
10778.69 879
10779.67 884
10780.65 903
10781.63 880
10782.62 894
10783.60 875
10784.58 871
10785.56 888
10786.54 916
10787.52 890
10788.50 898
10789.48 899
10790.46 892
10791.44 892
10792.42 847
10793.40 912
10794.38 912
10795.37 904
10796.35 882
10797.33 911
10798.31 884
10799.29 884
10800.27 894
10801.25 872
10802.23 878
10803.21 881
10804.20 890
10805.18 861
10806.16 906
10807.14 855
10808.12 864
10809.10 845
10810.09 852
10811.07 862
10812.05 871
10813.03 837
10814.01 848
10815.00 869
10815.98 870
10816.96 873
10817.94 887
10818.92 885
10819.91 861
10820.89 890
10821.87 869
10822.85 890
10823.83 868
10824.82 888
10825.80 857
10826.78 915
10827.76 870
10828.75 858
10829.73 886
10830.71 918
10831.69 869
10832.68 886
10833.66 887
10834.64 880
10835.63 894
10836.61 898
10837.59 928
10838.57 893
10839.56 912
10840.54 927
10841.52 910
10842.51 906
10843.49 912
10844.47 913
10845.46 943
10846.44 934
10847.42 941
10848.41 947
10849.39 906
10850.37 943
10851.36 988
10852.34 986
10853.32 964
10854.31 981
10855.29 937
10856.28 1014
10857.26 1004
10858.24 1006
10859.23 928
10860.21 995
10861.20 961
10862.18 1013
10863.16 986
10864.15 956
10865.13 971
10866.12 1006
10867.10 973
10868.08 945
10869.07 976
10870.05 951
10871.04 998
10872.02 989
10873.01 977
10873.99 960
10874.98 1022
10875.96 973
10876.95 968
10877.93 989
10878.92 999
10879.90 1019
10880.89 1001
10881.87 1036
10882.86 1011
10883.84 1016
10884.83 1033
10885.81 1019
10886.80 1004
10887.78 991
10888.77 1037
10889.75 1083
10890.74 1057
10891.72 1083
10892.71 1049
10893.69 1069
10894.68 1069
10895.66 1055
10896.65 1068
10897.64 1048
10898.62 1070
10899.61 1109
10900.59 1129
10901.58 1096
10902.56 1162
10903.55 1133
10904.54 1165
10905.52 1097
10906.51 1150
10907.49 1151
10908.48 1155
10909.47 1161
10910.45 1167
10911.44 1199
10912.43 1226
10913.41 1220
10914.40 1240
10915.39 1237
10916.37 1217
10917.36 1245
10918.35 1259
10919.33 1261
10920.32 1265
10921.31 1290
10922.29 1313
10923.28 1248
10924.27 1265
10925.25 1299
10926.24 1314
10927.23 1297
10928.21 1283
10929.20 1323
10930.19 1329
10931.18 1338
10932.16 1355
10933.15 1355
10934.14 1362
10935.12 1387
10936.11 1395
10937.10 1425
10938.09 1428
10939.07 1417
10940.06 1422
10941.05 1445
10942.04 1482
10943.02 1468
10944.01 1461
10945.00 1523
10945.99 1464
10946.98 1552
10947.96 1546
10948.95 1570
10949.94 1590
10950.93 1700
10951.92 1668
10952.90 1721
10953.89 1762
10954.88 1802
10955.87 1850
10956.86 1844
10957.85 1866
10958.83 1969
10959.82 2011
10960.81 2027
10961.80 2057
10962.79 2083
10963.78 2072
10964.77 2031
10965.75 2048
10966.74 1993
10967.73 1979
10968.72 2005
10969.71 1976
10970.70 1879
10971.69 1868
10972.68 1916
10973.67 1867
10974.66 1832
10975.64 1818
10976.63 1808
10977.62 1766
10978.61 1814
10979.60 1771
10980.59 1812
10981.58 1786
10982.57 1829
10983.56 1827
10984.55 1867
10985.54 1809
10986.53 1854
10987.52 1853
10988.51 1874
10989.50 1939
10990.49 1927
10991.48 1943
10992.47 1939
10993.46 2026
10994.45 2043
10995.44 2169
10996.43 2175
10997.42 2303
10998.41 2364
10999.40 2394
11000.39 2466
11001.38 2492
11002.37 2541
11003.36 2564
11004.35 2514
11005.34 2546
11006.33 2493
11007.32 2467
11008.31 2366
11009.30 2346
11010.30 2273
11011.29 2189
11012.28 2112
11013.27 2060
11014.26 2000
11015.25 1913
11016.24 1928
11017.23 1908
11018.22 1877
11019.21 1813
11020.21 1764
11021.20 1749
11022.19 1727
11023.18 1726
11024.17 1678
11025.16 1673
11026.15 1643
11027.14 1675
11028.14 1603
11029.13 1587
11030.12 1530
11031.11 1553
11032.10 1527
11033.09 1549
11034.09 1524
11035.08 1533
11036.07 1519
11037.06 1476
11038.05 1503
11039.05 1499
11040.04 1511
11041.03 1464
11042.02 1491
11043.02 1524
11044.01 1544
11045.00 1443
11045.99 1497
11046.98 1445
11047.98 1454
11048.97 1449
11049.96 1442
11050.95 1422
11051.95 1406
11052.94 1327
11053.93 1392
11054.93 1375
11055.92 1383
11056.91 1394
11057.90 1337
11058.90 1384
11059.89 1395
11060.88 1432
11061.88 1386
11062.87 1388
11063.86 1355
11064.86 1368
11065.85 1337
11066.84 1328
11067.84 1366
11068.83 1363
11069.82 1377
11070.82 1364
11071.81 1385
11072.80 1398
11073.80 1362
11074.79 1300
11075.78 1358
11076.78 1391
11077.77 1399
11078.77 1364
11079.76 1361
11080.75 1383
11081.75 1386
11082.74 1395
11083.74 1386
11084.73 1398
11085.72 1350
11086.72 1392
11087.71 1402
11088.71 1376
11089.70 1298
11090.70 1329
11091.69 1327
11092.68 1320
11093.68 1302
11094.67 1346
11095.67 1287
11096.66 1302
11097.66 1251
11098.65 1233
11099.65 1281
11100.64 1272
11101.64 1279
11102.63 1262
11103.63 1240
11104.62 1219
11105.62 1238
11106.61 1269
11107.61 1262
11108.60 1235
11109.60 1258
11110.59 1249
11111.59 1266
11112.58 1274
11113.58 1245
11114.57 1252
11115.57 1202
11116.56 1241
11117.56 1262
11118.56 1242
11119.55 1194
11120.55 1254
11121.54 1255
11122.54 1217
11123.54 1259
11124.53 1236
11125.53 1257
11126.52 1233
11127.52 1230
11128.51 1235
11129.51 1260
11130.51 1270
11131.50 1246
11132.50 1227
11133.50 1221
11134.49 1225
11135.49 1234
11136.49 1255
11137.48 1305
11138.48 1247
11139.47 1224
11140.47 1256
11141.47 1236
11142.46 1213
11143.46 1237
11144.46 1249
11145.46 1221
11146.45 1191
11147.45 1257
11148.45 1216
11149.44 1198
11150.44 1251
11151.44 1212
11152.43 1254
11153.43 1211
11154.43 1200
11155.43 1203
11156.42 1224
11157.42 1206
11158.42 1210
11159.42 1244
11160.41 1248
11161.41 1223
11162.41 1219
11163.41 1183
11164.40 1183
11165.40 1189
11166.40 1188
11167.40 1183
11168.39 1148
11169.39 1141
11170.39 1154
11171.39 1148
11172.39 1123
11173.38 1136
11174.38 1145
11175.38 1141
11176.38 1192
11177.38 1156
11178.38 1125
11179.37 1123
11180.37 1098
11181.37 1132
11182.37 1118
11183.37 1107
11184.37 1143
11185.37 1142
11186.36 1110
11187.36 1122
11188.36 1094
11189.36 1084
11190.36 1092
11191.36 1123
11192.36 1092
11193.36 1120
11194.36 1132
11195.35 1137
11196.35 1108
11197.35 1135
11198.35 1104
11199.35 1124
11200.35 1096
11201.35 1114
11202.35 1151
11203.35 1138
11204.35 1096
11205.35 1105
11206.35 1107
11207.35 1111
11208.35 1150
11209.35 1117
11210.35 1145
11211.35 1118
11212.35 1125
11213.35 1096
11214.35 1148
11215.34 1130
11216.35 1120
11217.35 1178
11218.35 1179
11219.35 1093
11220.35 1144
11221.35 1135
11222.35 1122
11223.35 1146
11224.35 1106
11225.35 1122
11226.35 1147
11227.35 1153
11228.35 1128
11229.35 1165
11230.35 1161
11231.35 1163
11232.35 1128
11233.35 1205
11234.35 1179
11235.35 1158
11236.35 1147
11237.36 1159
11238.36 1174
11239.36 1172
11240.36 1214
11241.36 1232
11242.36 1196
11243.36 1165
11244.36 1195
11245.36 1181
11246.37 1167
11247.37 1164
11248.37 1237
11249.37 1255
11250.37 1261
11251.37 1226
11252.38 1218
11253.38 1247
11254.38 1222
11255.38 1217
11256.38 1230
11257.38 1252
11258.39 1241
11259.39 1279
11260.39 1292
11261.39 1267
11262.39 1281
11263.40 1321
11264.40 1314
11265.40 1290
11266.40 1288
11267.40 1330
11268.41 1357
11269.41 1379
11270.41 1354
11271.41 1354
11272.42 1378
11273.42 1404
11274.42 1430
11275.42 1439
11276.43 1472
11277.43 1444
11278.43 1496
11279.44 1520
11280.44 1522
11281.44 1589
11282.44 1543
11283.45 1544
11284.45 1543
11285.45 1556
11286.46 1526
11287.46 1511
11288.46 1487
11289.47 1474
11290.47 1448
11291.47 1434
11292.48 1449
11293.48 1409
11294.48 1392
11295.49 1391
11296.49 1390
11297.49 1398
11298.50 1364
11299.50 1359
11300.51 1330
11301.51 1288
11302.51 1276
11303.52 1339
11304.52 1356
11305.53 1305
11306.53 1319
11307.53 1318
11308.54 1299
11309.54 1312
11310.55 1325
11311.55 1330
11312.55 1247
11313.56 1297
11314.56 1313
11315.57 1307
11316.57 1321
11317.58 1325
11318.58 1319
11319.59 1300
11320.59 1335
11321.59 1365
11322.60 1307
11323.60 1325
11324.61 1318
11325.61 1362
11326.62 1360
11327.62 1357
11328.63 1352
11329.63 1352
11330.64 1335
11331.64 1350
11332.65 1331
11333.65 1350
11334.66 1361
11335.67 1291
11336.67 1297
11337.68 1345
11338.68 1354
11339.69 1339
11340.69 1351
11341.70 1389
11342.70 1419
11343.71 1362
11344.72 1395
11345.72 1435
11346.73 1380
11347.73 1374
11348.74 1405
11349.74 1394
11350.75 1370
11351.76 1336
11352.76 1369
11353.77 1357
11354.78 1317
11355.78 1340
11356.79 1303
11357.79 1325
11358.80 1335
11359.81 1343
11360.81 1375
11361.82 1331
11362.83 1305
11363.83 1327
11364.84 1339
11365.85 1327
11366.85 1298
11367.86 1312
11368.87 1349
11369.87 1276
11370.88 1299
11371.89 1354
11372.89 1300
11373.90 1308
11374.91 1363
11375.92 1339
11376.92 1304
11377.93 1279
11378.94 1346
11379.94 1346
11380.95 1305
11381.96 1317
11382.97 1320
11383.97 1338
11384.98 1353
11385.99 1338
11387.00 1311
11388.00 1325
11389.01 1295
11390.02 1356
11391.03 1339
11392.04 1363
11393.04 1348
11394.05 1346
11395.06 1344
11396.07 1369
11397.08 1336
11398.08 1384
11399.09 1329
11400.10 1332
11401.11 1382
11402.12 1372
11403.12 1396
11404.13 1364
11405.14 1384
11406.15 1393
11407.16 1353
11408.17 1403
11409.18 1417
11410.18 1430
11411.19 1422
11412.20 1433
11413.21 1382
11414.22 1431
11415.23 1394
11416.24 1378
11417.25 1445
11418.25 1397
11419.26 1397
11420.27 1416
11421.28 1430
11422.29 1463
11423.30 1451
11424.31 1440
11425.32 1399
11426.33 1431
11427.34 1453
11428.35 1447
11429.36 1464
11430.37 1452
11431.38 1496
11432.39 1465
11433.39 1484
11434.40 1485
11435.41 1484
11436.42 1484
11437.43 1426
11438.44 1442
11439.45 1456
11440.46 1493
11441.47 1488
11442.48 1521
11443.49 1476
11444.50 1497
11445.51 1535
11446.52 1545
11447.53 1527
11448.55 1536
11449.56 1505
11450.57 1512
11451.58 1471
11452.59 1532
11453.60 1565
11454.61 1554
11455.62 1550
11456.63 1600
11457.64 1566
11458.65 1601
11459.66 1564
11460.67 1582
11461.68 1593
11462.69 1588
11463.71 1603
11464.72 1609
11465.73 1598
11466.74 1614
11467.75 1665
11468.76 1657
11469.77 1691
11470.78 1665
11471.80 1683
11472.81 1747
11473.82 1736
11474.83 1763
11475.84 1782
11476.85 1800
11477.86 1810
11478.88 1821
11479.89 1812
11480.90 1813
11481.91 1840
11482.92 1847
11483.93 1881
11484.95 1911
11485.96 1963
11486.97 1984
11487.98 2003
11489.00 1997
11490.01 2004
11491.02 2052
11492.03 2076
11493.04 2131
11494.06 2134
11495.07 2207
11496.08 2152
11497.09 2182
11498.11 2241
11499.12 2207
11500.13 2261
11501.14 2347
11502.16 2431
11503.17 2391
11504.18 2421
11505.20 2421
11506.21 2493
11507.22 2550
11508.23 2637
11509.25 2627
11510.26 2673
11511.27 2779
11512.29 2862
11513.30 2829
11514.31 2907
11515.33 3012
11516.34 3068
11517.35 3184
11518.37 3259
11519.38 3334
11520.39 3435
11521.41 3572
11522.42 3680
11523.43 3745
11524.45 3845
11525.46 3983
11526.47 4063
11527.49 4343
11528.50 4454
11529.52 4625
11530.53 4819
11531.54 5013
11532.56 5172
11533.57 5477
11534.59 5620
11535.60 5863
11536.62 6122
11537.63 6330
11538.64 6723
11539.66 6924
11540.67 7074
11541.69 7328
11542.70 7413
11543.72 7463
11544.73 7497
11545.75 7430
11546.76 7350
11547.77 7134
11548.79 6848
11549.80 6613
11550.82 6341
11551.83 6052
11552.85 5743
11553.86 5478
11554.88 5193
11555.89 4921
11556.91 4713
11557.92 4630
11558.94 4506
11559.95 4212
11560.97 4093
11561.99 4033
11563.00 3918
11564.02 3790
11565.03 3764
11566.05 3676
11567.06 3606
11568.08 3547
11569.09 3498
11570.11 3422
11571.13 3283
11572.14 3235
11573.16 3246
11574.17 3228
11575.19 3138
11576.20 3082
11577.22 3082
11578.24 3044
11579.25 2966
11580.27 2917
11581.29 2894
11582.30 2862
11583.32 2795
11584.33 2785
11585.35 2748
11586.37 2771
11587.38 2699
11588.40 2676
11589.42 2607
11590.43 2571
11591.45 2551
11592.47 2577
11593.48 2530
11594.50 2481
11595.52 2439
11596.53 2463
11597.55 2479
11598.57 2480
11599.58 2492
11600.60 2462
11601.62 2426
11602.64 2450
11603.65 2429
11604.67 2447
11605.69 2453
11606.70 2440
11607.72 2425
11608.74 2417
11609.76 2429
11610.77 2420
11611.79 2453
11612.81 2418
11613.83 2428
11614.84 2507
11615.86 2529
11616.88 2546
11617.90 2526
11618.92 2620
11619.93 2639
11620.95 2601
11621.97 2620
11622.99 2671
11624.01 2622
11625.02 2605
11626.04 2620
11627.06 2593
11628.08 2594
11629.10 2548
11630.11 2527
11631.13 2472
11632.15 2455
11633.17 2379
11634.19 2412
11635.21 2418
11636.23 2403
11637.24 2349
11638.26 2317
11639.28 2343
11640.30 2290
11641.32 2240
11642.34 2249
11643.36 2252
11644.38 2167
11645.39 2148
11646.41 2160
11647.43 2102
11648.45 2082
11649.47 2036
11650.49 2101
11651.51 2064
11652.53 2008
11653.55 1992
11654.57 1977
11655.59 1977
11656.61 1934
11657.63 2004
11658.65 1939
11659.67 1927
11660.69 1926
11661.70 1858
11662.72 1834
11663.74 1820
11664.76 1823
11665.78 1827
11666.80 1877
11667.82 1871
11668.84 1804
11669.86 1731
11670.88 1727
11671.90 1739
11672.92 1739
11673.95 1701
11674.97 1694
11675.99 1700
11677.01 1702
11678.03 1700
11679.05 1651
11680.07 1669
11681.09 1657
11682.11 1671
11683.13 1653
11684.15 1644
11685.17 1672
11686.19 1600
11687.21 1611
11688.23 1652
11689.25 1670
11690.28 1644
11691.30 1646
11692.32 1606
11693.34 1613
11694.36 1563
11695.38 1556
11696.40 1553
11697.42 1515
11698.44 1529
11699.47 1528
11700.49 1520
11701.51 1502
11702.53 1499
11703.55 1461
11704.57 1464
11705.60 1491
11706.62 1466
11707.64 1462
11708.66 1449
11709.68 1424
11710.70 1372
11711.73 1409
11712.75 1371
11713.77 1380
11714.79 1393
11715.81 1401
11716.84 1359
11717.86 1365
11718.88 1379
11719.90 1336
11720.92 1313
11721.95 1335
11722.97 1379
11723.99 1352
11725.01 1371
11726.04 1330
11727.06 1330
11728.08 1298
11729.11 1305
11730.13 1287
11731.15 1259
11732.17 1259
11733.20 1236
11734.22 1252
11735.24 1250
11736.26 1211
11737.29 1240
11738.31 1200
11739.33 1246
11740.36 1207
11741.38 1195
11742.40 1183
11743.43 1157
11744.45 1199
11745.47 1184
11746.50 1149
11747.52 1147
11748.54 1140
11749.57 1192
11750.59 1123
11751.62 1135
11752.64 1135
11753.66 1106
11754.69 1111
11755.71 1094
11756.73 1097
11757.76 1119
11758.78 1139
11759.81 1097
11760.83 1092
11761.85 1064
11762.88 1084
11763.90 1064
11764.93 1076
11765.95 1050
11766.98 1066
11768.00 1103
11769.02 1080
11770.05 1085
11771.07 1072
11772.10 1053
11773.12 1046
11774.15 1078
11775.17 1073
11776.20 1062
11777.22 1065
11778.25 1037
11779.27 1021
11780.30 1055
11781.32 1069
11782.35 1050
11783.37 1048
11784.40 1073
11785.42 1065
11786.45 1043
11787.47 1027
11788.50 1088
11789.52 1054
11790.55 1064
11791.57 1034
11792.60 1028
11793.62 1040
11794.65 1039
11795.67 1053
11796.70 1047
11797.73 1017
11798.75 1023
11799.78 1051
11800.80 1041
11801.83 1050
11802.85 1031
11803.88 1056
11804.91 1018
11805.93 1017
11806.96 1007
11807.98 989
11809.01 992
11810.04 1012
11811.06 1008
11812.09 997
11813.12 967
11814.14 937
11815.17 968
11816.19 956
11817.22 981
11818.25 967
11819.27 998
11820.30 971
11821.33 989
11822.35 1008
11823.38 985
11824.41 1020
11825.44 1016
11826.46 1019
11827.49 979
11828.52 979
11829.54 1014
11830.57 1011
11831.60 1006
11832.62 982
11833.65 954
11834.68 963
11835.71 977
11836.73 966
11837.76 970
11838.79 1008
11839.82 999
11840.84 997
11841.87 995
11842.90 1024
11843.93 996
11844.95 993
11845.98 1017
11847.01 998
11848.04 1015
11849.07 998
11850.09 1014
11851.12 980
11852.15 960
11853.18 959
11854.21 987
11855.23 976
11856.26 983
11857.29 1017
11858.32 972
11859.35 968
11860.38 1027
11861.40 1016
11862.43 1045
11863.46 1035
11864.49 1026
11865.52 1002
11866.55 1026
11867.58 1038
11868.60 1014
11869.63 1028
11870.66 1046
11871.69 1026
11872.72 1001
11873.75 1023
11874.78 1013
11875.81 1018
11876.84 1085
11877.86 1053
11878.89 1071
11879.92 1080
11880.95 1093
11881.98 1029
11883.01 1042
11884.04 1047
11885.07 1101
11886.10 1106
11887.13 1058
11888.16 1087
11889.19 1103
11890.22 1123
11891.25 1103
11892.28 1102
11893.31 1122
11894.34 1123
11895.37 1125
11896.40 1178
11897.43 1161
11898.46 1177
11899.49 1215
11900.52 1153
11901.55 1172
11902.58 1181
11903.61 1260
11904.64 1236
11905.67 1216
11906.70 1219
11907.73 1238
11908.76 1291
11909.79 1258
11910.82 1282
11911.85 1271
11912.88 1307
11913.91 1283
11914.94 1264
11915.97 1274
11917.01 1251
11918.04 1279
11919.07 1292
11920.10 1309
11921.13 1310
11922.16 1288
11923.19 1326
11924.22 1357
11925.25 1395
11926.28 1359
11927.32 1389
11928.35 1428
11929.38 1454
11930.41 1486
11931.44 1523
11932.47 1510
11933.50 1538
11934.54 1490
11935.57 1503
11936.60 1525
11937.63 1545
11938.66 1554
11939.70 1438
11940.73 1465
11941.76 1510
11942.79 1514
11943.82 1408
11944.85 1437
11945.89 1384
11946.92 1354
11947.95 1320
11948.98 1290
11950.02 1301
11951.05 1274
11952.08 1260
11953.11 1249
11954.15 1268
11955.18 1276
11956.21 1272
11957.24 1242
11958.28 1268
11959.31 1221
11960.34 1245
11961.37 1227
11962.41 1256
11963.44 1198
11964.47 1195
11965.51 1227
11966.54 1197
11967.57 1193
11968.60 1199
11969.64 1190
11970.67 1209
11971.70 1204
11972.74 1214
11973.77 1195
11974.80 1163
11975.84 1186
11976.87 1200
11977.90 1180
11978.94 1176
11979.97 1171
11981.00 1166
11982.04 1174
11983.07 1135
11984.11 1130
11985.14 1135
11986.17 1155
11987.21 1235
11988.24 1211
11989.28 1214
11990.31 1172
11991.34 1161
11992.38 1146
11993.41 1188
11994.45 1182
11995.48 1187
11996.51 1233
11997.55 1223
11998.58 1206
11999.62 1187
12000.65 1219
12001.69 1226
12002.72 1214
12003.76 1205
12004.79 1238
12005.82 1213
12006.86 1229
12007.89 1242
12008.93 1261
12009.96 1256
12011.00 1268
12012.03 1249
12013.07 1240
12014.10 1255
12015.14 1235
12016.17 1246
12017.21 1292
12018.24 1312
12019.28 1317
12020.32 1304
12021.35 1302
12022.39 1303
12023.42 1308
12024.46 1310
12025.49 1352
12026.53 1314
12027.56 1272
12028.60 1299
12029.64 1354
12030.67 1327
12031.71 1292
12032.74 1316
12033.78 1341
12034.81 1335
12035.85 1340
12036.89 1341
12037.92 1372
12038.96 1363
12039.99 1299
12041.03 1312
12042.07 1337
12043.10 1331
12044.14 1367
12045.18 1342
12046.21 1311
12047.25 1261
12048.29 1287
12049.32 1252
12050.36 1269
12051.40 1282
12052.43 1276
12053.47 1272
12054.51 1273
12055.54 1281
12056.58 1225
12057.62 1242
12058.65 1185
12059.69 1214
12060.73 1218
12061.76 1268
12062.80 1231
12063.84 1203
12064.88 1199
12065.91 1155
12066.95 1196
12067.99 1181
12069.03 1214
12070.06 1188
12071.10 1196
12072.14 1195
12073.18 1174
12074.21 1137
12075.25 1178
12076.29 1152
12077.33 1162
12078.36 1147
12079.40 1141
12080.44 1126
12081.48 1128
12082.52 1128
12083.55 1099
12084.59 1140
12085.63 1175
12086.67 1193
12087.71 1134
12088.74 1156
12089.78 1140
12090.82 1113
12091.86 1127
12092.90 1174
12093.94 1115
12094.98 1135
12096.01 1151
12097.05 1122
12098.09 1123
12099.13 1124
12100.17 1176
12101.21 1127
12102.25 1145
12103.28 1133
12104.32 1134
12105.36 1100
12106.40 1134
12107.44 1141
12108.48 1115
12109.52 1129
12110.56 1137
12111.60 1154
12112.64 1097
12113.68 1077
12114.72 1075
12115.76 1096
12116.79 1104
12117.83 1134
12118.87 1104
12119.91 1069
12120.95 1024
12121.99 1057
12123.03 1053
12124.07 1056
12125.11 1048
12126.15 1091
12127.19 1061
12128.23 1051
12129.27 1046
12130.31 1030
12131.35 1049
12132.39 987
12133.43 1023
12134.47 1001
12135.51 1045
12136.55 1019
12137.59 1010
12138.63 1015
12139.67 1034
12140.71 975
12141.76 981
12142.80 986
12143.84 1001
12144.88 984
12145.92 1001
12146.96 986
12148.00 990
12149.04 954
12150.08 984
12151.12 993
12152.16 975
12153.20 1053
12154.25 958
12155.29 975
12156.33 949
12157.37 932
12158.41 952
12159.45 967
12160.49 956
12161.53 936
12162.58 968
12163.62 943
12164.66 975
12165.70 944
12166.74 943
12167.78 919
12168.82 959
12169.87 931
12170.91 906
12171.95 900
12172.99 962
12174.03 939
12175.08 976
12176.12 937
12177.16 945
12178.20 952
12179.24 941
12180.29 963
12181.33 964
12182.37 949
12183.41 951
12184.46 982
12185.50 946
12186.54 948
12187.58 892
12188.63 919
12189.67 958
12190.71 956
12191.75 952
12192.80 935
12193.84 924
12194.88 914
12195.92 927
12196.97 942
12198.01 902
12199.05 901
12200.10 918
12201.14 884
12202.18 900
12203.23 893
12204.27 918
12205.31 920
12206.36 909
12207.40 923
12208.44 923
12209.49 910
12210.53 908
12211.57 921
12212.62 911
12213.66 913
12214.70 901
12215.75 891
12216.79 895
12217.84 904
12218.88 877
12219.92 881
12220.97 874
12222.01 870
12223.06 891
12224.10 896
12225.14 907
12226.19 878
12227.23 876
12228.28 883
12229.32 897
12230.36 880
12231.41 875
12232.45 873
12233.50 919
12234.54 904
12235.59 919
12236.63 867
12237.68 878
12238.72 907
12239.77 856
12240.81 878
12241.86 888
12242.90 887
12243.94 907
12244.99 876
12246.03 900
12247.08 872
12248.13 893
12249.17 922
12250.22 901
12251.26 876
12252.31 869
12253.35 883
12254.40 903
12255.44 912
12256.49 878
12257.53 867
12258.58 863
12259.62 869
12260.67 840
12261.72 843
12262.76 829
12263.81 791
12264.85 843
12265.90 863
12266.94 861
12267.99 826
12269.04 821
12270.08 830
12271.13 827
12272.17 812
12273.22 795
12274.27 783
12275.31 834
12276.36 804
12277.41 801
12278.45 842
12279.50 838
12280.55 810
12281.59 801
12282.64 806
12283.69 781
12284.73 791
12285.78 784
12286.83 780
12287.87 763
12288.92 785
12289.97 776
12291.01 807
12292.06 810
12293.11 799
12294.15 829
12295.20 790
12296.25 795
12297.30 788
12298.34 774
12299.39 752
12300.44 780
12301.48 775
12302.53 769
12303.58 742
12304.63 805
12305.67 765
12306.72 786
12307.77 792
12308.82 803
12309.87 776
12310.91 765
12311.96 783
12313.01 787
12314.06 765
12315.10 772
12316.15 758
12317.20 754
12318.25 769
12319.30 763
12320.34 758
12321.39 771
12322.44 755
12323.49 716
12324.54 747
12325.59 750
12326.63 780
12327.68 772
12328.73 765
12329.78 774
12330.83 762
12331.88 750
12332.93 725
12333.98 730
12335.02 734
12336.07 751
12337.12 752
12338.17 740
12339.22 736
12340.27 765
12341.32 736
12342.37 760
12343.42 762
12344.47 773
12345.51 755
12346.56 738
12347.61 730
12348.66 723
12349.71 738
12350.76 761
12351.81 778
12352.86 728
12353.91 763
12354.96 738
12356.01 738
12357.06 766
12358.11 764
12359.16 761
12360.21 754
12361.26 735
12362.31 745
12363.36 761
12364.41 777
12365.46 765
12366.51 747
12367.56 772
12368.61 746
12369.66 755
12370.71 775
12371.76 748
12372.81 771
12373.86 759
12374.91 763
12375.96 754
12377.01 757
12378.06 792
12379.11 763
12380.17 752
12381.22 802
12382.27 786
12383.32 758
12384.37 749
12385.42 776
12386.47 766
12387.52 770
12388.57 741
12389.62 759
12390.67 791
12391.73 807
12392.78 778
12393.83 813
12394.88 797
12395.93 771
12396.98 784
12398.03 757
12399.09 806
12400.14 792
12401.19 794
12402.24 790
12403.29 787
12404.34 768
12405.40 786
12406.45 813
12407.50 776
12408.55 797
12409.60 802
12410.66 805
12411.71 775
12412.76 790
12413.81 826
12414.86 829
12415.92 810
12416.97 823
12418.02 783
12419.07 777
12420.13 820
12421.18 815
12422.23 805
12423.28 811
12424.34 808
12425.39 826
12426.44 832
12427.49 813
12428.55 848
12429.60 822
12430.65 840
12431.71 838
12432.76 882
12433.81 815
12434.86 836
12435.92 868
12436.97 885
12438.02 862
12439.08 860
12440.13 883
12441.18 906
12442.24 898
12443.29 901
12444.34 864
12445.40 899
12446.45 922
12447.50 899
12448.56 916
12449.61 933
12450.67 972
12451.72 963
12452.77 946
12453.83 956
12454.88 993
12455.94 976
12456.99 1059
12458.04 1078
12459.10 1089
12460.15 1103
12461.21 1138
12462.26 1121
12463.31 1166
12464.37 1193
12465.42 1225
12466.48 1298
12467.53 1348
12468.59 1356
12469.64 1391
12470.70 1443
12471.75 1500
12472.80 1548
12473.86 1589
12474.91 1611
12475.97 1665
12477.02 1725
12478.08 1770
12479.13 1808
12480.19 1853
12481.24 1857
12482.30 1836
12483.35 1809
12484.41 1822
12485.46 1768
12486.52 1799
12487.57 1789
12488.63 1739
12489.69 1626
12490.74 1589
12491.80 1535
12492.85 1536
12493.91 1465
12494.96 1385
12496.02 1384
12497.07 1327
12498.13 1306
12499.19 1295
12500.24 1298
12501.30 1228
12502.35 1218
12503.41 1247
12504.47 1215
12505.52 1195
12506.58 1202
12507.63 1208
12508.69 1162
12509.75 1194
12510.80 1124
12511.86 1155
12512.91 1101
12513.97 1093
12515.03 1131
12516.08 1168
12517.14 1121
12518.20 1134
12519.25 1136
12520.31 1105
12521.37 1090
12522.42 1101
12523.48 1109
12524.54 1055
12525.59 1060
12526.65 1102
12527.71 1071
12528.77 1056
12529.82 1072
12530.88 1096
12531.94 1079
12532.99 1095
12534.05 1084
12535.11 1049
12536.17 1068
12537.22 1058
12538.28 1077
12539.34 1063
12540.40 1048
12541.45 1063
12542.51 1104
12543.57 1111
12544.63 1123
12545.68 1150
12546.74 1159
12547.80 1126
12548.86 1114
12549.92 1183
12550.97 1233
12552.03 1217
12553.09 1223
12554.15 1244
12555.21 1230
12556.26 1247
12557.32 1259
12558.38 1277
12559.44 1265
12560.50 1355
12561.56 1308
12562.61 1303
12563.67 1262
12564.73 1263
12565.79 1293
12566.85 1261
12567.91 1252
12568.97 1247
12570.02 1215
12571.08 1184
12572.14 1189
12573.20 1172
12574.26 1135
12575.32 1127
12576.38 1165
12577.44 1103
12578.50 1086
12579.56 1100
12580.61 1106
12581.67 1150
12582.73 1104
12583.79 1080
12584.85 1092
12585.91 1080
12586.97 1076
12588.03 1032
12589.09 1061
12590.15 1074
12591.21 1028
12592.27 1071
12593.33 1038
12594.39 1051
12595.45 1063
12596.51 1058
12597.57 1049
12598.63 1043
12599.69 1085
12600.75 1059
12601.81 1031
12602.87 1058
12603.93 1011
12604.99 1017
12606.05 1010
12607.11 1045
12608.17 1014
12609.23 1011
12610.29 1024
12611.35 995
12612.41 1036
12613.47 1071
12614.53 1032
12615.59 1019
12616.66 1041
12617.72 1063
12618.78 1069
12619.84 1063
12620.90 1045
12621.96 1022
12623.02 1056
12624.08 1051
12625.14 1113
12626.20 1164
12627.26 1072
12628.33 1071
12629.39 1106
12630.45 1074
12631.51 1111
12632.57 1060
12633.63 1069
12634.69 1092
12635.76 1110
12636.82 1123
12637.88 1056
12638.94 1060
12640.00 1089
12641.06 1063
12642.13 1057
12643.19 976
12644.25 1023
12645.31 1032
12646.37 1013
12647.44 1012
12648.50 994
12649.56 1001
12650.62 1029
12651.68 998
12652.75 1003
12653.81 980
12654.87 996
12655.93 1007
12657.00 979
12658.06 987
12659.12 967
12660.18 1014
12661.25 978
12662.31 991
12663.37 950
12664.43 957
12665.50 981
12666.56 943
12667.62 955
12668.69 955
12669.75 952
12670.81 949
12671.88 930
12672.94 974
12674.00 941
12675.06 929
12676.13 916
12677.19 929
12678.25 926
12679.32 908
12680.38 933
12681.44 945
12682.51 954
12683.57 952
12684.64 964
12685.70 932
12686.76 933
12687.83 958
12688.89 960
12689.95 963
12691.02 951
12692.08 960
12693.15 917
12694.21 931
12695.27 933
12696.34 948
12697.40 974
12698.47 986
12699.53 989
12700.59 997
12701.66 977
12702.72 981
12703.79 966
12704.85 951
12705.92 951
12706.98 993
12708.05 1003
12709.11 1010
12710.18 1009
12711.24 1016
12712.30 1066
12713.37 1025
12714.43 1012
12715.50 1007
12716.56 1051
12717.63 1027
12718.69 1031
12719.76 1067
12720.82 1021
12721.89 1048
12722.95 1055
12724.02 1056
12725.09 1019
12726.15 994
12727.22 1039
12728.28 1084
12729.35 1101
12730.41 1059
12731.48 1073
12732.54 1072
12733.61 1024
12734.68 1036
12735.74 1124
12736.81 1089
12737.87 1087
12738.94 1084
12740.00 1069
12741.07 1116
12742.14 1124
12743.20 1062
12744.27 1044
12745.33 1068
12746.40 1010
12747.47 1033
12748.53 1020
12749.60 1013
12750.67 1003
12751.73 1030
12752.80 1046
12753.87 1012
12754.93 987
12756.00 992
12757.07 982
12758.13 994
12759.20 1018
12760.27 1003
12761.33 978
12762.40 1018
12763.47 1041
12764.53 957
12765.60 942
12766.67 992
12767.73 982
12768.80 984
12769.87 962
12770.94 981
12772.00 971
12773.07 987
12774.14 941
12775.21 929
12776.27 938
12777.34 936
12778.41 918
12779.48 915
12780.54 937
12781.61 894
12782.68 921
12783.75 932
12784.81 897
12785.88 872
12786.95 865
12788.02 905
12789.09 875
12790.15 869
12791.22 861
12792.29 861
12793.36 844
12794.43 859
12795.49 849
12796.56 817
12797.63 816
12798.70 857
12799.77 857
12800.84 843
12801.90 843
12802.97 804
12804.04 838
12805.11 831
12806.18 812
12807.25 833
12808.32 840
12809.39 836
12810.45 858
12811.52 854
12812.59 838
12813.66 823
12814.73 831
12815.80 863
12816.87 838
12817.94 860
12819.01 823
12820.08 822
12821.15 842
12822.21 875
12823.28 836
12824.35 816
12825.42 841
12826.49 830
12827.56 830
12828.63 847
12829.70 829
12830.77 837
12831.84 828
12832.91 858
12833.98 841
12835.05 807
12836.12 821
12837.19 837
12838.26 841
12839.33 819
12840.40 798
12841.47 786
12842.54 811
12843.61 753
12844.68 764
12845.75 766
12846.82 803
12847.89 770
12848.96 786
12850.03 761
12851.10 765
12852.18 754
12853.25 783
12854.32 793
12855.39 762
12856.46 767
12857.53 758
12858.60 762
12859.67 725
12860.74 711
12861.81 739
12862.88 731
12863.96 720
12865.03 728
12866.10 735
12867.17 723
12868.24 732
12869.31 696
12870.38 732
12871.45 716
12872.53 748
12873.60 747
12874.67 721
12875.74 708
12876.81 715
12877.88 705
12878.96 722
12880.03 698
12881.10 705
12882.17 715
12883.24 731
12884.31 708
12885.39 699
12886.46 686
12887.53 717
12888.60 728
12889.68 703
12890.75 693
12891.82 706
12892.89 712
12893.96 684
12895.04 674
12896.11 674
12897.18 693
12898.25 698
12899.33 714
12900.40 664
12901.47 671
12902.54 691
12903.62 668
12904.69 636
12905.76 652
12906.84 645
12907.91 644
12908.98 674
12910.06 647
12911.13 657
12912.20 677
12913.27 693
12914.35 639
12915.42 647
12916.49 639
12917.57 649
12918.64 647
12919.71 641
12920.79 644
12921.86 657
12922.94 644
12924.01 630
12925.08 629
12926.16 638
12927.23 649
12928.30 616
12929.38 636
12930.45 625
12931.53 638
12932.60 622
12933.67 619
12934.75 616
12935.82 610
12936.90 618
12937.97 621
12939.04 600
12940.12 591
12941.19 628
12942.27 600
12943.34 580
12944.42 595
12945.49 610
12946.56 591
12947.64 593
12948.71 585
12949.79 620
12950.86 609
12951.94 584
12953.01 583
12954.09 602
12955.16 580
12956.24 569
12957.31 604
12958.39 616
12959.46 582
12960.54 603
12961.61 595
12962.69 615
12963.76 598
12964.84 565
12965.91 579
12966.99 611
12968.07 598
12969.14 574
12970.22 590
12971.29 593
12972.37 584
12973.44 597
12974.52 585
12975.59 607
12976.67 583
12977.75 599
12978.82 582
12979.90 600
12980.97 595
12982.05 590
12983.13 592
12984.20 569
12985.28 572
12986.35 580
12987.43 597
12988.51 572
12989.58 556
12990.66 570
12991.74 591
12992.81 595
12993.89 553
12994.97 556
12996.04 560
12997.12 580
12998.20 563
12999.27 566
13000.35 559
13001.43 564
13002.50 554
13003.58 563
13004.66 587
13005.73 540
13006.81 605
13007.89 588
13008.97 591
13010.04 586
13011.12 575
13012.20 569
13013.27 562
13014.35 605
13015.43 583
13016.51 547
13017.58 569
13018.66 569
13019.74 592
13020.82 562
13021.89 569
13022.97 566
13024.05 573
13025.13 553
13026.21 580
13027.28 581
13028.36 540
13029.44 564
13030.52 596
13031.60 585
13032.67 570
13033.75 565
13034.83 593
13035.91 606
13036.99 575
13038.07 574
13039.14 574
13040.22 577
13041.30 573
13042.38 573
13043.46 586
13044.54 587
13045.62 569
13046.69 602
13047.77 602
13048.85 580
13049.93 572
13051.01 556
13052.09 567
13053.17 566
13054.25 563
13055.33 593
13056.40 578
13057.48 600
13058.56 598
13059.64 571
13060.72 569
13061.80 566
13062.88 559
13063.96 570
13065.04 550
13066.12 549
13067.20 591
13068.28 568
13069.36 567
13070.44 549
13071.52 561
13072.60 557
13073.68 562
13074.76 564
13075.84 554
13076.92 567
13078.00 588
13079.08 560
13080.16 544
13081.24 570
13082.32 548
13083.40 540
13084.48 562
13085.56 536
13086.64 554
13087.72 520
13088.80 557
13089.88 541
13090.96 559
13092.04 599
13093.12 581
13094.20 543
13095.28 559
13096.36 577
13097.44 556
13098.52 566
13099.61 557
13100.69 566
13101.77 554
13102.85 570
13103.93 553
13105.01 593
13106.09 565
13107.17 572
13108.25 587
13109.34 590
13110.42 569
13111.50 546
13112.58 575
13113.66 562
13114.74 532
13115.82 619
13116.91 607
13117.99 559
13119.07 579
13120.15 570
13121.23 597
13122.31 566
13123.40 561
13124.48 544
13125.56 576
13126.64 567
13127.72 571
13128.81 609
13129.89 609
13130.97 620
13132.05 593
13133.14 592
13134.22 582
13135.30 585
13136.38 592
13137.47 587
13138.55 592
13139.63 581
13140.71 565
13141.80 580
13142.88 576
13143.96 567
13145.04 560
13146.13 568
13147.21 590
13148.29 582
13149.38 555
13150.46 564
13151.54 586
13152.62 593
13153.71 606
13154.79 543
13155.87 571
13156.96 576
13158.04 612
13159.12 572
13160.21 602
13161.29 601
13162.37 588
13163.46 583
13164.54 611
13165.62 578
13166.71 556
13167.79 567
13168.88 599
13169.96 597
13171.04 572
13172.13 573
13173.21 576
13174.30 576
13175.38 561
13176.46 557
13177.55 564
13178.63 594
13179.72 569
13180.80 573
13181.88 570
13182.97 529
13184.05 546
13185.14 586
13186.22 591
13187.31 558
13188.39 571
13189.48 573
13190.56 577
13191.65 554
13192.73 585
13193.81 591
13194.90 603
13195.98 569
13197.07 595
13198.15 593
13199.24 559
13200.32 556
13201.41 584
13202.49 558
13203.58 544
13204.67 577
13205.75 548
13206.84 567
13207.92 556
13209.01 603
13210.09 556
13211.18 564
13212.26 564
13213.35 565
13214.43 587
13215.52 546
13216.61 561
13217.69 585
13218.78 587
13219.86 554
13220.95 567
13222.04 570
13223.12 577
13224.21 542
13225.29 619
13226.38 581
13227.47 561
13228.55 579
13229.64 591
13230.72 566
13231.81 559
13232.90 575
13233.98 583
13235.07 569
13236.16 580
13237.24 585
13238.33 587
13239.42 574
13240.50 556
13241.59 597
13242.68 614
13243.76 575
13244.85 582
13245.94 618
13247.02 583
13248.11 565
13249.20 592
13250.29 600
13251.37 592
13252.46 599
13253.55 605
13254.63 605
13255.72 620
13256.81 601
13257.90 604
13258.98 606
13260.07 621
13261.16 610
13262.25 604
13263.33 602
13264.42 569
13265.51 599
13266.60 613
13267.69 587
13268.77 589
13269.86 617
13270.95 583
13272.04 607
13273.13 598
13274.21 640
13275.30 624
13276.39 614
13277.48 660
13278.57 647
13279.65 633
13280.74 622
13281.83 645
13282.92 663
13284.01 638
13285.10 654
13286.19 658
13287.27 640
13288.36 621
13289.45 660
13290.54 657
13291.63 621
13292.72 613
13293.81 644
13294.90 670
13295.98 680
13297.07 662
13298.16 671
13299.25 632
13300.34 651
13301.43 633
13302.52 682
13303.61 655
13304.70 676
13305.79 651
13306.88 671
13307.97 645
13309.06 659
13310.15 663
13311.24 717
13312.32 676
13313.41 662
13314.50 698
13315.59 703
13316.68 673
13317.77 694
13318.86 732
13319.95 678
13321.04 717
13322.13 702
13323.22 719
13324.31 723
13325.40 735
13326.49 702
13327.58 730
13328.68 710
13329.77 708
13330.86 768
13331.95 717
13333.04 717
13334.13 741
13335.22 752
13336.31 737
13337.40 752
13338.49 779
13339.58 776
13340.67 733
13341.76 755
13342.85 757
13343.94 725
13345.04 733
13346.13 745
13347.22 746
13348.31 783
13349.40 762
13350.49 768
13351.58 813
13352.67 799
13353.77 790
13354.86 789
13355.95 790
13357.04 795
13358.13 804
13359.22 760
13360.31 773
13361.41 827
13362.50 795
13363.59 785
13364.68 779
13365.77 791
13366.87 798
13367.96 819
13369.05 778
13370.14 803
13371.23 831
13372.33 822
13373.42 814
13374.51 830
13375.60 826
13376.69 809
13377.79 800
13378.88 826
13379.97 778
13381.06 795
13382.16 815
13383.25 803
13384.34 766
13385.43 745
13386.53 716
13387.62 742
13388.71 785
13389.81 723
13390.90 746
13391.99 739
13393.08 724
13394.18 737
13395.27 723
13396.36 720
13397.46 729
13398.55 747
13399.64 721
13400.74 715
13401.83 705
13402.92 699
13404.02 691
13405.11 712
13406.20 715
13407.30 735
13408.39 689
13409.48 718
13410.58 690
13411.67 697
13412.77 695
13413.86 673
13414.95 712
13416.05 716
13417.14 721
13418.23 715
13419.33 705
13420.42 703
13421.52 706
13422.61 709
13423.71 714
13424.80 707
13425.89 706
13426.99 691
13428.08 710
13429.18 731
13430.27 679
13431.37 689
13432.46 701
13433.56 713
13434.65 701
13435.74 714
13436.84 685
13437.93 713
13439.03 705
13440.12 730
13441.22 722
13442.31 722
13443.41 741
13444.50 733
13445.60 724
13446.69 694
13447.79 722
13448.88 719
13449.98 708
13451.08 729
13452.17 745
13453.27 750
13454.36 775
13455.46 746
13456.55 736
13457.65 745
13458.74 780
13459.84 743
13460.94 751
13462.03 741
13463.13 754
13464.22 726
13465.32 766
13466.41 730
13467.51 747
13468.61 773
13469.70 768
13470.80 780
13471.90 764
13472.99 809
13474.09 772
13475.18 766
13476.28 763
13477.38 774
13478.47 813
13479.57 809
13480.67 839
13481.76 821
13482.86 816
13483.96 802
13485.05 787
13486.15 828
13487.25 833
13488.34 839
13489.44 845
13490.54 856
13491.63 854
13492.73 857
13493.83 866
13494.93 836
13496.02 827
13497.12 844
13498.22 872
13499.31 854
13500.41 815
13501.51 873
13502.61 875
13503.70 872
13504.80 890
13505.90 866
13507.00 872
13508.09 865
13509.19 887
13510.29 882
13511.39 889
13512.49 874
13513.58 855
13514.68 881
13515.78 860
13516.88 835
13517.98 869
13519.07 864
13520.17 848
13521.27 823
13522.37 823
13523.47 851
13524.57 849
13525.66 853
13526.76 882
13527.86 828
13528.96 849
13530.06 829
13531.16 838
13532.25 821
13533.35 839
13534.45 827
13535.55 842
13536.65 829
13537.75 804
13538.85 816
13539.95 807
13541.05 803
13542.14 800
13543.24 792
13544.34 792
13545.44 795
13546.54 803
13547.64 779
13548.74 779
13549.84 806
13550.94 767
13552.04 740
13553.14 738
13554.24 739
13555.34 729
13556.44 748
13557.54 754
13558.64 770
13559.74 738
13560.84 747
13561.94 726
13563.04 721
13564.13 737
13565.23 702
13566.34 715
13567.44 710
13568.54 732
13569.64 755
13570.74 762
13571.84 745
13572.94 694
13574.04 734
13575.14 692
13576.24 718
13577.34 710
13578.44 719
13579.54 732
13580.64 724
13581.74 724
13582.84 717
13583.94 711
13585.04 718
13586.14 718
13587.24 727
13588.35 703
13589.45 724
13590.55 736
13591.65 733
13592.75 708
13593.85 712
13594.95 717
13596.05 683
13597.15 732
13598.26 710
13599.36 705
13600.46 709
13601.56 728
13602.66 734
13603.76 744
13604.86 704
13605.97 714
13607.07 728
13608.17 731
13609.27 701
13610.37 728
13611.47 739
13612.58 726
13613.68 737
13614.78 712
13615.88 717
13616.98 697
13618.09 725
13619.19 767
13620.29 757
13621.39 725
13622.50 740
13623.60 740
13624.70 722
13625.80 698
13626.91 723
13628.01 745
13629.11 712
13630.21 755
13631.32 732
13632.42 735
13633.52 762
13634.62 726
13635.73 752
13636.83 721
13637.93 740
13639.04 738
13640.14 746
13641.24 754
13642.35 731
13643.45 769
13644.55 747
13645.65 710
13646.76 759
13647.86 743
13648.96 742
13650.07 725
13651.17 714
13652.28 703
13653.38 724
13654.48 774
13655.59 750
13656.69 748
13657.79 765
13658.90 743
13660.00 785
13661.11 758
13662.21 714
13663.31 741
13664.42 718
13665.52 729
13666.63 753
13667.73 754
13668.83 733
13669.94 756
13671.04 730
13672.15 731
13673.25 752
13674.36 746
13675.46 749
13676.56 741
13677.67 755
13678.77 723
13679.88 731
13680.98 754
13682.09 731
13683.19 718
13684.30 723
13685.40 754
13686.51 737
13687.61 746
13688.72 777
13689.82 747
13690.93 769
13692.03 718
13693.14 752
13694.24 774
13695.35 751
13696.45 776
13697.56 758
13698.66 789
13699.77 759
13700.87 759
13701.98 771
13703.09 784
13704.19 766
13705.30 775
13706.40 761
13707.51 794
13708.61 804
13709.72 800
13710.83 802
13711.93 766
13713.04 784
13714.14 788
13715.25 800
13716.36 771
13717.46 823
13718.57 797
13719.67 795
13720.78 817
13721.89 830
13722.99 819
13724.10 848
13725.21 888
13726.31 877
13727.42 853
13728.53 844
13729.63 874
13730.74 872
13731.85 862
13732.95 831
13734.06 903
13735.17 919
13736.27 916
13737.38 896
13738.49 894
13739.59 863
13740.70 913
13741.81 957
13742.92 952
13744.02 936
13745.13 913
13746.24 984
13747.35 995
13748.45 1019
13749.56 1018
13750.67 1019
13751.78 1028
13752.88 990
13753.99 1008
13755.10 1038
13756.21 1071
13757.31 1092
13758.42 1140
13759.53 1146
13760.64 1151
13761.75 1160
13762.85 1156
13763.96 1159
13765.07 1190
13766.18 1258
13767.29 1254
13768.39 1244
13769.50 1225
13770.61 1228
13771.72 1276
13772.83 1245
13773.94 1280
13775.04 1270
13776.15 1261
13777.26 1293
13778.37 1225
13779.48 1255
13780.59 1243
13781.70 1243
13782.80 1236
13783.91 1203
13785.02 1196
13786.13 1178
13787.24 1138
13788.35 1149
13789.46 1139
13790.57 1135
13791.68 1140
13792.79 1134
13793.90 1089
13795.00 1071
13796.11 1039
13797.22 1049
13798.33 1041
13799.44 974
13800.55 1045
13801.66 944
13802.77 947
13803.88 1020
13804.99 1003
13806.10 981
13807.21 949
13808.32 929
13809.43 915
13810.54 929
13811.65 927
13812.76 901
13813.87 899
13814.98 934
13816.09 919
13817.20 908
13818.31 876
13819.42 877
13820.53 920
13821.64 878
13822.75 831
13823.86 868
13824.97 870
13826.08 873
13827.19 852
13828.30 846
13829.41 876
13830.53 856
13831.64 845
13832.75 867
13833.86 851
13834.97 836
13836.08 836
13837.19 850
13838.30 830
13839.41 837
13840.52 841
13841.64 866
13842.75 870
13843.86 856
13844.97 846
13846.08 840
13847.19 878
13848.30 817
13849.41 860
13850.53 874
13851.64 833
13852.75 839
13853.86 842
13854.97 855
13856.08 854
13857.20 879
13858.31 828
13859.42 884
13860.53 865
13861.64 846
13862.76 874
13863.87 868
13864.98 876
13866.09 903
13867.20 851
13868.32 875
13869.43 875
13870.54 874
13871.65 872
13872.77 880
13873.88 852
13874.99 848
13876.10 908
13877.22 880
13878.33 911
13879.44 906
13880.55 891
13881.67 861
13882.78 902
13883.89 899
13885.01 923
13886.12 921
13887.23 946
13888.34 940
13889.46 938
13890.57 998
13891.68 964
13892.80 967
13893.91 975
13895.02 975
13896.14 979
13897.25 991
13898.36 997
13899.48 999
13900.59 978
13901.70 988
13902.82 993
13903.93 1028
13905.05 1038
13906.16 997
13907.27 991
13908.39 1014
13909.50 1002
13910.61 980
13911.73 979
13912.84 969
13913.96 977
13915.07 922
13916.19 900
13917.30 895
13918.41 910
13919.53 932
13920.64 933
13921.76 921
13922.87 882
13923.99 945
13925.10 878
13926.21 845
13927.33 868
13928.44 894
13929.56 884
13930.67 851
13931.79 868
13932.90 846
13934.02 854
13935.13 885
13936.25 865
13937.36 865
13938.48 869
13939.59 814
13940.71 870
13941.82 852
13942.94 829
13944.05 824
13945.17 835
13946.28 836
13947.40 843
13948.52 816
13949.63 838
13950.75 832
13951.86 817
13952.98 812
13954.09 855
13955.21 842
13956.32 837
13957.44 833
13958.56 855
13959.67 832
13960.79 791
13961.90 816
13963.02 814
13964.14 857
13965.25 839
13966.37 810
13967.48 796
13968.60 792
13969.72 796
13970.83 784
13971.95 764
13973.07 805
13974.18 762
13975.30 830
13976.42 779
13977.53 797
13978.65 821
13979.77 766
13980.88 799
13982.00 827
13983.12 819
13984.23 773
13985.35 799
13986.47 814
13987.58 791
13988.70 789
13989.82 801
13990.94 827
13992.05 839
13993.17 821
13994.29 805
13995.40 808
13996.52 793
13997.64 777
13998.76 814
13999.87 812
14000.99 805
14002.11 793
14003.23 814
14004.35 791
14005.46 804
14006.58 813
14007.70 774
14008.82 801
14009.93 789
14011.05 802
14012.17 833
14013.29 835
14014.41 817
14015.52 817
14016.64 831
14017.76 843
14018.88 836
14020.00 822
14021.12 810
14022.23 839
14023.35 821
14024.47 823
14025.59 819
14026.71 831
14027.83 861
14028.95 881
14030.06 813
14031.18 817
14032.30 869
14033.42 855
14034.54 832
14035.66 833
14036.78 855
14037.90 856
14039.02 893
14040.14 872
14041.25 876
14042.37 872
14043.49 849
14044.61 873
14045.73 872
14046.85 875
14047.97 888
14049.09 909
14050.21 916
14051.33 928
14052.45 880
14053.57 896
14054.69 903
14055.81 917
14056.93 918
14058.05 949
14059.17 956
14060.29 953
14061.41 969
14062.53 979
14063.65 984
14064.77 974
14065.89 1031
14067.01 1006
14068.13 1026
14069.25 1008
14070.37 1057
14071.49 1050
14072.61 1065
14073.73 1047
14074.85 1029
14075.97 1009
14077.09 1054
14078.21 1058
14079.33 1063
14080.45 1065
14081.57 1100
14082.69 1140
14083.82 1065
14084.94 1083
14086.06 1101
14087.18 1144
14088.30 1119
14089.42 1158
14090.54 1137
14091.66 1143
14092.78 1150
14093.91 1119
14095.03 1179
14096.15 1161
14097.27 1156
14098.39 1145
14099.51 1128
14100.63 1178
14101.76 1189
14102.88 1179
14104.00 1195
14105.12 1193
14106.24 1170
14107.36 1163
14108.49 1168
14109.61 1170
14110.73 1175
14111.85 1155
14112.97 1197
14114.10 1167
14115.22 1159
14116.34 1145
14117.46 1149
14118.58 1152
14119.71 1118
14120.83 1154
14121.95 1109
14123.07 1082
14124.20 1082
14125.32 1111
14126.44 1098
14127.56 1076
14128.69 1054
14129.81 1058
14130.93 1039
14132.06 1029
14133.18 1044
14134.30 1041
14135.42 1039
14136.55 973
14137.67 961
14138.79 985
14139.92 969
14141.04 993
14142.16 957
14143.29 948
14144.41 968
14145.53 914
14146.66 985
14147.78 950
14148.90 921
14150.03 937
14151.15 909
14152.27 913
14153.40 913
14154.52 890
14155.64 918
14156.77 905
14157.89 916
14159.02 877
14160.14 890
14161.26 905
14162.39 870
14163.51 869
14164.64 878
14165.76 882
14166.88 850
14168.01 880
14169.13 846
14170.26 862
14171.38 885
14172.51 834
14173.63 854
14174.75 868
14175.88 850
14177.00 839
14178.13 842
14179.25 822
14180.38 825
14181.50 833
14182.63 840
14183.75 816
14184.88 854
14186.00 825
14187.13 796
14188.25 790
14189.38 807
14190.50 820
14191.63 785
14192.75 802
14193.88 789
14195.00 785
14196.13 793
14197.25 809
14198.38 786
14199.50 754
14200.63 776
14201.76 758
14202.88 750
14204.01 761
14205.13 781
14206.26 771
14207.38 757
14208.51 747
14209.64 747
14210.76 742
14211.89 730
14213.01 738
14214.14 760
14215.27 734
14216.39 777
14217.52 765
14218.64 751
14219.77 734
14220.90 747
14222.02 747
14223.15 708
14224.28 729
14225.40 733
14226.53 746
14227.66 720
14228.78 720
14229.91 698
14231.04 725
14232.16 728
14233.29 746
14234.42 725
14235.54 702
14236.67 713
14237.80 710
14238.92 711
14240.05 699
14241.18 704
14242.31 709
14243.43 694
14244.56 699
14245.69 685
14246.82 688
14247.94 761
14249.07 736
14250.20 680
14251.33 679
14252.45 691
14253.58 700
14254.71 691
14255.84 669
14256.96 675
14258.09 729
14259.22 670
14260.35 682
14261.47 660
14262.60 675
14263.73 656
14264.86 674
14265.99 665
14267.12 635
14268.24 643
14269.37 666
14270.50 647
14271.63 633
14272.76 644
14273.89 641
14275.01 666
14276.14 623
14277.27 621
14278.40 638
14279.53 663
14280.66 633
14281.79 619
14282.91 607
14284.04 627
14285.17 622
14286.30 634
14287.43 607
14288.56 649
14289.69 614
14290.82 626
14291.95 608
14293.08 626
14294.20 588
14295.33 594
14296.46 643
14297.59 603
14298.72 630
14299.85 574
14300.98 624
14302.11 621
14303.24 607
14304.37 598
14305.50 569
14306.63 553
14307.76 569
14308.89 584
14310.02 580
14311.15 583
14312.28 566
14313.41 571
14314.54 569
14315.67 556
14316.80 568
14317.93 560
14319.06 591
14320.19 580
14321.32 521
14322.45 565
14323.58 572
14324.71 583
14325.84 564
14326.97 547
14328.10 566
14329.23 542
14330.36 558
14331.49 557
14332.62 579
14333.76 556
14334.89 596
14336.02 547
14337.15 568
14338.28 540
14339.41 580
14340.54 563
14341.67 541
14342.80 559
14343.93 588
14345.07 589
14346.20 551
14347.33 539
14348.46 550
14349.59 537
14350.72 558
14351.85 577
14352.99 509
14354.12 538
14355.25 521
14356.38 575
14357.51 530
14358.64 524
14359.78 512
14360.91 531
14362.04 537
14363.17 562
14364.30 550
14365.44 536
14366.57 559
14367.70 538
14368.83 561
14369.96 521
14371.10 529
14372.23 518
14373.36 577
14374.49 561
14375.63 558
14376.76 553
14377.89 559
14379.02 547
14380.16 514
14381.29 566
14382.42 548
14383.55 563
14384.69 558
14385.82 567
14386.95 570
14388.09 546
14389.22 532
14390.35 577
14391.49 522
14392.62 529
14393.75 549
14394.89 545
14396.02 511
14397.15 565
14398.28 550
14399.42 550
14400.55 555
14401.69 534
14402.82 550
14403.95 528
14405.09 548
14406.22 559
14407.35 582
14408.49 539
14409.62 546
14410.75 580
14411.89 554
14413.02 550
14414.16 537
14415.29 576
14416.42 554
14417.56 565
14418.69 580
14419.83 593
14420.96 595
14422.10 593
14423.23 587
14424.36 597
14425.50 579
14426.63 586
14427.77 580
14428.90 605
14430.04 583
14431.17 588
14432.31 577
14433.44 584
14434.58 599
14435.71 619
14436.85 641
14437.98 635
14439.12 594
14440.25 593
14441.39 622
14442.52 593
14443.66 626
14444.79 610
14445.93 634
14447.06 626
14448.20 637
14449.33 618
14450.47 617
14451.60 631
14452.74 649
14453.87 635
14455.01 643
14456.14 669
14457.28 635
14458.42 664
14459.55 656
14460.69 679
14461.82 641
14462.96 654
14464.10 673
14465.23 671
14466.37 672
14467.50 668
14468.64 693
14469.78 675
14470.91 703
14472.05 669
14473.18 696
14474.32 658
14475.46 681
14476.59 641
14477.73 673
14478.87 671
14480.00 686
14481.14 656
14482.28 672
14483.41 652
14484.55 657
14485.69 638
14486.82 646
14487.96 634
14489.10 641
14490.23 644
14491.37 599
14492.51 590
14493.65 614
14494.78 606
14495.92 607
14497.06 586
14498.19 603
14499.33 593
14500.47 594
14501.61 620
14502.74 573
14503.88 568
14505.02 568
14506.16 563
14507.29 549
14508.43 543
14509.57 552
14510.71 559
14511.85 584
14512.98 562
14514.12 533
14515.26 509
14516.40 536
14517.54 541
14518.67 530
14519.81 536
14520.95 547
14522.09 539
14523.23 565
14524.36 551
14525.50 516
14526.64 562
14527.78 524
14528.92 547
14530.06 529
14531.19 522
14532.33 543
14533.47 527
14534.61 524
14535.75 513
14536.89 507
14538.03 504
14539.17 538
14540.31 517
14541.44 502
14542.58 509
14543.72 515
14544.86 523
14546.00 537
14547.14 514
14548.28 528
14549.42 496
14550.56 538
14551.70 562
14552.84 503
14553.98 522
14555.12 515
14556.25 530
14557.39 496
14558.53 520
14559.67 507
14560.81 510
14561.95 485
14563.09 531
14564.23 481
14565.37 518
14566.51 526
14567.65 527
14568.79 513
14569.93 503
14571.07 521
14572.21 509
14573.35 547
14574.49 536
14575.63 523
14576.77 508
14577.92 537
14579.06 526
14580.20 529
14581.34 511
14582.48 498
14583.62 525
14584.76 526
14585.90 514
14587.04 527
14588.18 514
14589.32 516
14590.46 549
14591.60 550
14592.74 519
14593.89 521
14595.03 511
14596.17 538
14597.31 541
14598.45 509
14599.59 533
14600.73 523
14601.87 550
14603.02 564
14604.16 534
14605.30 501
14606.44 544
14607.58 565
14608.72 552
14609.86 545
14611.01 541
14612.15 552
14613.29 558
14614.43 563
14615.57 571
14616.72 544
14617.86 547
14619.00 552
14620.14 547
14621.28 556
14622.43 552
14623.57 565
14624.71 557
14625.85 562
14627.00 546
14628.14 579
14629.28 573
14630.42 586
14631.56 556
14632.71 567
14633.85 571
14634.99 563
14636.14 592
14637.28 533
14638.42 564
14639.56 546
14640.71 581
14641.85 557
14642.99 557
14644.14 557
14645.28 563
14646.42 557
14647.56 558
14648.71 562
14649.85 555
14650.99 563
14652.14 532
14653.28 547
14654.42 568
14655.57 552
14656.71 502
14657.85 529
14659.00 551
14660.14 557
14661.29 493
14662.43 503
14663.57 514
14664.72 500
14665.86 507
14667.00 528
14668.15 492
14669.29 456
14670.44 506
14671.58 504
14672.73 482
14673.87 479
14675.01 457
14676.16 464
14677.30 468
14678.45 451
14679.59 444
14680.74 470
14681.88 463
14683.02 474
14684.17 463
14685.31 487
14686.46 444
14687.60 484
14688.75 487
14689.89 473
14691.04 455
14692.18 441
14693.33 437
14694.47 498
14695.62 443
14696.76 444
14697.91 463
14699.05 444
14700.20 451
14701.34 454
14702.49 459
14703.63 435
14704.78 453
14705.92 457
14707.07 439
14708.22 441
14709.36 456
14710.51 434
14711.65 455
14712.80 445
14713.94 437
14715.09 432
14716.23 424
14717.38 445
14718.53 439
14719.67 451
14720.82 451
14721.96 426
14723.11 434
14724.26 458
14725.40 454
14726.55 451
14727.70 448
14728.84 431
14729.99 425
14731.13 433
14732.28 441
14733.43 397
14734.57 404
14735.72 423
14736.87 433
14738.01 423
14739.16 423
14740.31 426
14741.45 433
14742.60 424
14743.75 442
14744.89 442
14746.04 430
14747.19 430
14748.34 422
14749.48 417
14750.63 408
14751.78 435
14752.92 407
14754.07 412
14755.22 394
14756.37 415
14757.51 414
14758.66 412
14759.81 422
14760.96 423
14762.10 421
14763.25 422
14764.40 407
14765.55 414
14766.70 406
14767.84 414
14768.99 429
14770.14 398
14771.29 418
14772.43 425
14773.58 433
14774.73 418
14775.88 409
14777.03 397
14778.18 437
14779.32 401
14780.47 431
14781.62 404
14782.77 424
14783.92 412
14785.07 450
14786.21 416
14787.36 421
14788.51 410
14789.66 397
14790.81 402
14791.96 412
14793.11 423
14794.26 405
14795.40 413
14796.55 401
14797.70 406
14798.85 381
14800.00 415
14801.15 399
14802.30 381
14803.45 390
14804.60 374
14805.75 360
14806.90 385
14808.05 413
14809.19 400
14810.34 392
14811.49 366
14812.64 400
14813.79 398
14814.94 400
14816.09 376
14817.24 427
14818.39 418
14819.54 385
14820.69 389
14821.84 379
14822.99 406
14824.14 385
14825.29 387
14826.44 370
14827.59 381
14828.74 372
14829.89 375
14831.04 373
14832.19 398
14833.34 394
14834.49 391
14835.64 408
14836.79 390
14837.95 381
14839.10 366
14840.25 384
14841.40 369
14842.55 392
14843.70 345
14844.85 359
14846.00 391
14847.15 380
14848.30 385
14849.45 376
14850.60 363
14851.76 375
14852.91 361
14854.06 361
14855.21 362
14856.36 368
14857.51 366
14858.66 380
14859.81 375
14860.97 367
14862.12 358
14863.27 376
14864.42 394
14865.57 361
14866.72 373
14867.88 366
14869.03 391
14870.18 382
14871.33 383
14872.48 374
14873.64 364
14874.79 353
14875.94 342
14877.09 334
14878.24 328
14879.40 376
14880.55 365
14881.70 351
14882.85 361
14884.00 352
14885.16 361
14886.31 377
14887.46 349
14888.61 376
14889.77 367
14890.92 371
14892.07 369
14893.23 384
14894.38 336
14895.53 337
14896.68 385
14897.84 368
14898.99 359
14900.14 358
14901.30 384
14902.45 349
14903.60 349
14904.75 360
14905.91 354
14907.06 349
14908.21 348
14909.37 361
14910.52 353
14911.67 345
14912.83 346
14913.98 359
14915.14 372
14916.29 351
14917.44 363
14918.60 384
14919.75 356
14920.90 358
14922.06 341
14923.21 383
14924.37 373
14925.52 337
14926.67 366
14927.83 358
14928.98 367
14930.14 332
14931.29 323
14932.44 359
14933.60 377
14934.75 367
14935.91 365
14937.06 348
14938.22 357
14939.37 349
14940.52 354
14941.68 370
14942.83 339
14943.99 350
14945.14 354
14946.30 382
14947.45 337
14948.61 332
14949.76 344
14950.92 362
14952.07 344
14953.23 331
14954.38 348
14955.54 347
14956.69 368
14957.85 333
14959.00 342
14960.16 356
14961.31 348
14962.47 341
14963.62 333
14964.78 340
14965.94 352
14967.09 339
14968.25 339
14969.40 338
14970.56 354
14971.71 353
14972.87 357
14974.03 365
14975.18 354
14976.34 343
14977.49 369
14978.65 366
14979.81 338
14980.96 335
14982.12 328
14983.27 357
14984.43 366
14985.59 367
14986.74 334
14987.90 333
14989.06 357
14990.21 354
14991.37 352
14992.53 356
14993.68 349
14994.84 347
14996.00 334
14997.15 329
14998.31 321
14999.47 349
15000.62 371
15001.78 353
15002.94 354
15004.09 347
15005.25 340
15006.41 346
15007.56 350
15008.72 358
15009.88 348
15011.04 356
15012.19 351
15013.35 356
15014.51 314
15015.67 341
15016.82 347
15017.98 361
15019.14 343
15020.30 313
15021.45 334
15022.61 370
15023.77 336
15024.93 341
15026.08 329
15027.24 343
15028.40 327
15029.56 325
15030.72 328
15031.87 307
15033.03 329
15034.19 354
15035.35 347
15036.51 329
15037.67 328
15038.82 354
15039.98 355
15041.14 353
15042.30 333
15043.46 352
15044.62 355
15045.78 337
15046.93 331
15048.09 340
15049.25 328
15050.41 349
15051.57 347
15052.73 316
15053.89 318
15055.05 336
15056.20 333
15057.36 361
15058.52 325
15059.68 316
15060.84 355
15062.00 337
15063.16 333
15064.32 329
15065.48 339
15066.64 350
15067.80 301
15068.96 328
15070.12 333
15071.28 311
15072.44 357
15073.60 332
15074.76 336
15075.91 332
15077.07 330
15078.23 343
15079.39 305
15080.55 323
15081.71 340
15082.87 335
15084.03 331
15085.19 327
15086.35 344
15087.51 333
15088.68 321
15089.84 329
15091.00 357
15092.16 385
15093.32 341
15094.48 344
15095.64 325
15096.80 338
15097.96 354
15099.12 329
15100.28 355
15101.44 353
15102.60 357
15103.76 344
15104.92 360
15106.08 336
15107.25 327
15108.41 349
15109.57 349
15110.73 327
15111.89 344
15113.05 338
15114.21 340
15115.37 327
15116.54 341
15117.70 354
15118.86 341
15120.02 332
15121.18 359
15122.34 366
15123.50 319
15124.67 326
15125.83 338
15126.99 353
15128.15 338
15129.31 329
15130.47 379
15131.64 353
15132.80 344
15133.96 337
15135.12 335
15136.28 363
15137.45 362
15138.61 349
15139.77 344
15140.93 338
15142.10 348
15143.26 343
15144.42 353
15145.58 314
15146.75 336
15147.91 369
15149.07 344
15150.23 356
15151.40 341
15152.56 344
15153.72 329
15154.88 352
15156.05 341
15157.21 340
15158.37 350
15159.54 370
15160.70 368
15161.86 331
15163.03 347
15164.19 374
15165.35 381
15166.52 337
15167.68 357
15168.84 375
15170.01 375
15171.17 383
15172.33 350
15173.50 358
15174.66 350
15175.82 354
15176.99 402
15178.15 365
15179.31 371
15180.48 363
15181.64 367
15182.81 387
15183.97 376
15185.13 379
15186.30 380
15187.46 390
15188.63 386
15189.79 385
15190.95 393
15192.12 376
15193.28 371
15194.45 360
15195.61 355
15196.78 360
15197.94 386
15199.10 378
15200.27 361
15201.43 374
15202.60 395
15203.76 418
15204.93 391
15206.09 385
15207.26 396
15208.42 416
15209.59 402
15210.75 365
15211.92 394
15213.08 397
15214.25 416
15215.41 387
15216.58 395
15217.74 405
15218.91 406
15220.07 387
15221.24 409
15222.40 403
15223.57 389
15224.74 420
15225.90 420
15227.07 396
15228.23 379
15229.40 417
15230.56 386
15231.73 406
15232.89 415
15234.06 441
15235.23 412
15236.39 403
15237.56 420
15238.72 442
15239.89 426
15241.06 450
15242.22 423
15243.39 433
15244.56 431
15245.72 429
15246.89 445
15248.05 422
15249.22 421
15250.39 412
15251.55 434
15252.72 414
15253.89 435
15255.05 427
15256.22 442
15257.39 409
15258.55 428
15259.72 437
15260.89 445
15262.05 425
15263.22 421
15264.39 413
15265.56 387
15266.72 398
15267.89 405
15269.06 416
15270.22 406
15271.39 401
15272.56 368
15273.73 399
15274.89 431
15276.06 419
15277.23 415
15278.40 383
15279.56 393
15280.73 382
15281.90 376
15283.07 388
15284.23 405
15285.40 388
15286.57 421
15287.74 397
15288.91 403
15290.07 396
15291.24 377
15292.41 378
15293.58 401
15294.75 390
15295.92 389
15297.08 397
15298.25 375
15299.42 374
15300.59 380
15301.76 400
15302.93 392
15304.09 401
15305.26 377
15306.43 406
15307.60 364
15308.77 380
15309.94 377
15311.11 396
15312.28 399
15313.44 380
15314.61 371
15315.78 357
15316.95 393
15318.12 383
15319.29 387
15320.46 386
15321.63 384
15322.80 381
15323.97 398
15325.14 400
15326.30 390
15327.47 389
15328.64 409
15329.81 381
15330.98 392
15332.15 377
15333.32 381
15334.49 373
15335.66 378
15336.83 381
15338.00 390
15339.17 408
15340.34 396
15341.51 393
15342.68 407
15343.85 417
15345.02 398
15346.19 402
15347.36 391
15348.53 411
15349.70 414
15350.87 390
15352.04 393
15353.21 415
15354.38 414
15355.55 388
15356.72 395
15357.90 420
15359.07 415
15360.24 404
15361.41 437
15362.58 395
15363.75 440
15364.92 418
15366.09 413
15367.26 419
15368.43 397
15369.60 427
15370.77 410
15371.95 406
15373.12 395
15374.29 411
15375.46 432
15376.63 444
15377.80 395
15378.97 411
15380.15 414
15381.32 415
15382.49 402
15383.66 413
15384.83 412
15386.00 400
15387.17 415
15388.35 408
15389.52 390
15390.69 413
15391.86 428
15393.03 436
15394.21 424
15395.38 395
15396.55 419
15397.72 428
15398.89 418
15400.07 387
15401.24 379
15402.41 415
15403.58 421
15404.76 412
15405.93 421
15407.10 415
15408.27 406
15409.45 427
15410.62 431
15411.79 392
15412.96 391
15414.14 402
15415.31 412
15416.48 366
15417.66 401
15418.83 438
15420.00 402
15421.17 409
15422.35 392
15423.52 392
15424.69 403
15425.87 389
15427.04 383
15428.21 396
15429.39 395
15430.56 417
15431.73 385
15432.91 391
15434.08 357
15435.25 373
15436.43 415
15437.60 387
15438.77 386
15439.95 374
15441.12 378
15442.30 390
15443.47 375
15444.64 398
15445.82 401
15446.99 349
15448.17 383
15449.34 403
15450.51 397
15451.69 377
15452.86 367
15454.04 392
15455.21 399
15456.39 388
15457.56 376
15458.73 390
15459.91 386
15461.08 358
15462.26 410
15463.43 387
15464.61 381
15465.78 372
15466.96 387
15468.13 373
15469.31 386
15470.48 375
15471.66 396
15472.83 378
15474.01 359
15475.18 359
15476.36 372
15477.53 364
15478.71 365
15479.88 375
15481.06 370
15482.23 381
15483.41 388
15484.58 383
15485.76 372
15486.93 377
15488.11 402
15489.29 410
15490.46 385
15491.64 371
15492.81 378
15493.99 384
15495.16 355
15496.34 372
15497.52 389
15498.69 388
15499.87 374
15501.04 378
15502.22 384
15503.40 362
15504.57 362
15505.75 403
15506.92 422
15508.10 384
15509.28 361
15510.45 386
15511.63 391
15512.81 396
15513.98 380
15515.16 387
15516.34 387
15517.51 400
15518.69 387
15519.87 389
15521.04 393
15522.22 397
15523.40 381
15524.57 392
15525.75 379
15526.93 394
15528.11 427
15529.28 392
15530.46 381
15531.64 391
15532.81 371
15533.99 417
15535.17 400
15536.35 385
15537.52 418
15538.70 392
15539.88 397
15541.06 418
15542.23 386
15543.41 389
15544.59 404
15545.77 443
15546.95 415
15548.12 394
15549.30 399
15550.48 423
15551.66 417
15552.83 395
15554.01 417
15555.19 426
15556.37 423
15557.55 404
15558.73 401
15559.90 392
15561.08 425
15562.26 441
15563.44 430
15564.62 423
15565.80 433
15566.97 440
15568.15 428
15569.33 430
15570.51 422
15571.69 411
15572.87 437
15574.05 431
15575.23 432
15576.40 453
15577.58 451
15578.76 440
15579.94 408
15581.12 422
15582.30 448
15583.48 448
15584.66 447
15585.84 451
15587.02 459
15588.20 471
15589.38 462
15590.56 470
15591.73 469
15592.91 471
15594.09 509
15595.27 503
15596.45 483
15597.63 488
15598.81 505
15599.99 525
15601.17 518
15602.35 492
15603.53 493
15604.71 511
15605.89 501
15607.07 486
15608.25 526
15609.43 524
15610.61 538
15611.79 528
15612.97 520
15614.15 515
15615.33 525
15616.51 557
15617.69 586
15618.88 542
15620.06 565
15621.24 555
15622.42 545
15623.60 551
15624.78 537
15625.96 541
15627.14 533
15628.32 584
15629.50 568
15630.68 556
15631.86 591
15633.05 570
15634.23 599
15635.41 602
15636.59 583
15637.77 600
15638.95 618
15640.13 626
15641.31 618
15642.50 607
15643.68 605
15644.86 580
15646.04 604
15647.22 611
15648.40 569
15649.58 657
15650.77 639
15651.95 618
15653.13 637
15654.31 609
15655.49 611
15656.68 649
15657.86 659
15659.04 621
15660.22 660
15661.40 621
15662.59 637
15663.77 648
15664.95 641
15666.13 634
15667.32 625
15668.50 636
15669.68 644
15670.86 636
15672.05 643
15673.23 648
15674.41 638
15675.59 604
15676.78 622
15677.96 659
15679.14 651
15680.32 628
15681.51 625
15682.69 668
15683.87 655
15685.06 653
15686.24 648
15687.42 651
15688.61 650
15689.79 644
15690.97 637
15692.16 631
15693.34 594
15694.52 594
15695.71 632
15696.89 639
15698.07 624
15699.26 669
15700.44 643
15701.62 631
15702.81 620
15703.99 652
15705.17 670
15706.36 663
15707.54 651
15708.73 663
15709.91 665
15711.09 654
15712.28 646
15713.46 664
15714.65 659
15715.83 668
15717.02 667
15718.20 681
15719.38 656
15720.57 672
15721.75 688
15722.94 688
15724.12 683
15725.31 651
15726.49 692
15727.68 697
15728.86 707
15730.04 693
15731.23 678
15732.41 702
15733.60 765
15734.78 718
15735.97 709
15737.15 707
15738.34 741
15739.52 748
15740.71 707
15741.89 717
15743.08 702
15744.27 734
15745.45 764
15746.64 764
15747.82 736
15749.01 769
15750.19 781
15751.38 799
15752.56 783
15753.75 778
15754.93 752
15756.12 785
15757.31 785
15758.49 766
15759.68 807
15760.86 813
15762.05 806
15763.24 789
15764.42 820
15765.61 847
15766.79 856
15767.98 805
15769.17 776
15770.35 805
15771.54 800
15772.72 809
15773.91 801
15775.10 817
15776.28 789
15777.47 792
15778.66 811
15779.84 787
15781.03 787
15782.22 790
15783.40 754
15784.59 787
15785.78 779
15786.96 785
15788.15 755
15789.34 738
15790.53 758
15791.71 754
15792.90 730
15794.09 765
15795.27 746
15796.46 701
15797.65 716
15798.84 706
15800.02 696
15801.21 674
15802.40 727
15803.59 718
15804.77 705
15805.96 715
15807.15 687
15808.34 655
15809.52 684
15810.71 681
15811.90 670
15813.09 642
15814.28 660
15815.46 664
15816.65 656
15817.84 644
15819.03 658
15820.22 649
15821.40 654
15822.59 684
15823.78 651
15824.97 629
15826.16 629
15827.35 670
15828.53 658
15829.72 643
15830.91 605
15832.10 627
15833.29 612
15834.48 612
15835.67 615
15836.85 612
15838.04 606
15839.23 615
15840.42 637
15841.61 610
15842.80 631
15843.99 631
15845.18 595
15846.37 605
15847.55 602
15848.74 602
15849.93 584
15851.12 628
15852.31 594
15853.50 574
15854.69 605
15855.88 598
15857.07 606
15858.26 628
15859.45 611
15860.64 598
15861.83 585
15863.02 604
15864.21 586
15865.40 608
15866.59 606
15867.78 581
15868.97 597
15870.16 605
15871.35 586
15872.54 581
15873.73 634
15874.92 619
15876.11 580
15877.30 581
15878.49 624
15879.68 604
15880.87 593
15882.06 605
15883.25 624
15884.44 578
15885.63 595
15886.82 622
15888.01 623
15889.20 602
15890.39 593
15891.59 602
15892.78 606
15893.97 627
15895.16 621
15896.35 602
15897.54 602
15898.73 639
15899.92 630
15901.11 616
15902.30 623
15903.50 629
15904.69 635
15905.88 644
15907.07 597
15908.26 606
15909.45 634
15910.64 620
15911.84 619
15913.03 614
15914.22 637
15915.41 631
15916.60 652
15917.79 641
15918.99 625
15920.18 617
15921.37 659
15922.56 638
15923.75 647
15924.95 635
15926.14 613
15927.33 608
15928.52 649
15929.71 637
15930.91 600
15932.10 616
15933.29 632
15934.48 637
15935.68 623
15936.87 613
15938.06 625
15939.25 621
15940.45 605
15941.64 584
15942.83 590
15944.03 587
15945.22 579
15946.41 592
15947.60 564
15948.80 567
15949.99 595
15951.18 586
15952.38 577
15953.57 585
15954.76 573
15955.96 554
15957.15 569
15958.34 564
15959.54 505
15960.73 523
15961.92 538
15963.12 528
15964.31 494
15965.50 529
15966.70 516
15967.89 506
15969.08 509
15970.28 518
15971.47 535
15972.67 512
15973.86 503
15975.05 524
15976.25 499
15977.44 514
15978.64 512
15979.83 485
15981.02 470
15982.22 502
15983.41 470
15984.61 465
15985.80 496
15987.00 481
15988.19 471
15989.38 471
15990.58 466
15991.77 467
15992.97 478
15994.16 451
15995.36 442
15996.55 424
15997.75 448
15998.94 442
16000.14 446
16001.33 442
16002.53 435
16003.72 456
16004.92 445
16006.11 434
16007.31 448
16008.50 447
16009.70 442
16010.89 444
16012.09 449
16013.28 431
16014.48 440
16015.67 424
16016.87 416
16018.07 407
16019.26 427
16020.46 430
16021.65 436
16022.85 438
16024.04 427
16025.24 433
16026.44 445
16027.63 435
16028.83 407
16030.02 415
16031.22 435
16032.42 440
16033.61 438
16034.81 414
16036.00 430
16037.20 443
16038.40 399
16039.59 400
16040.79 421
16041.99 417
16043.18 412
16044.38 418
16045.58 415
16046.77 419
16047.97 428
16049.17 421
16050.36 420
16051.56 421
16052.76 395
16053.95 416
16055.15 402
16056.35 423
16057.54 430
16058.74 408
16059.94 407
16061.14 421
16062.33 454
16063.53 421
16064.73 401
16065.92 387
16067.12 402
16068.32 403
16069.52 402
16070.71 407
16071.91 415
16073.11 383
16074.31 371
16075.50 425
16076.70 407
16077.90 382
16079.10 366
16080.30 396
16081.49 370
16082.69 392
16083.89 358
16085.09 400
16086.29 374
16087.48 371
16088.68 372
16089.88 375
16091.08 377
16092.28 392
16093.48 355
16094.67 380
16095.87 363
16097.07 391
16098.27 384
16099.47 396
16100.67 377
16101.87 371
16103.06 390
16104.26 373
16105.46 386
16106.66 372
16107.86 381
16109.06 368
16110.26 350
16111.46 385
16112.66 352
16113.86 352
16115.05 354
16116.25 362
16117.45 353
16118.65 364
16119.85 365
16121.05 383
16122.25 383
16123.45 342
16124.65 336
16125.85 371
16127.05 357
16128.25 335
16129.45 365
16130.65 338
16131.85 330
16133.05 361
16134.25 347
16135.45 368
16136.65 360
16137.85 325
16139.05 354
16140.25 363
16141.45 341
16142.65 354
16143.85 358
16145.05 339
16146.25 359
16147.45 342
16148.65 362
16149.85 319
16151.05 354
16152.25 334
16153.45 326
16154.65 349
16155.85 339
16157.05 361
16158.25 371
16159.46 371
16160.66 352
16161.86 338
16163.06 372
16164.26 356
16165.46 372
16166.66 368
16167.86 326
16169.06 355
16170.27 352
16171.47 342
16172.67 365
16173.87 364
16175.07 352
16176.27 339
16177.47 344
16178.67 358
16179.88 361
16181.08 367
16182.28 357
16183.48 368
16184.68 357
16185.89 335
16187.09 369
16188.29 361
16189.49 364
16190.69 379
16191.90 368
16193.10 362
16194.30 340
16195.50 347
16196.70 360
16197.91 357
16199.11 354
16200.31 359
16201.51 378
16202.72 382
16203.92 342
16205.12 337
16206.32 353
16207.53 360
16208.73 386
16209.93 374
16211.13 369
16212.34 376
16213.54 386
16214.74 367
16215.95 352
16217.15 359
16218.35 390
16219.55 358
16220.76 374
16221.96 368
16223.16 390
16224.37 373
16225.57 365
16226.77 361
16227.98 362
16229.18 397
16230.38 368
16231.59 380
16232.79 367
16233.99 385
16235.20 374
16236.40 422
16237.61 376
16238.81 377
16240.01 368
16241.22 389
16242.42 391
16243.63 393
16244.83 412
16246.03 383
16247.24 389
16248.44 391
16249.65 423
16250.85 410
16252.05 402
16253.26 375
16254.46 410
16255.67 410
16256.87 421
16258.08 373
16259.28 415
16260.49 404
16261.69 414
16262.89 421
16264.10 433
16265.30 394
16266.51 413
16267.71 413
16268.92 393
16270.12 426
16271.33 414
16272.53 425
16273.74 435
16274.94 417
16276.15 426
16277.35 426
16278.56 397
16279.77 423
16280.97 444
16282.18 443
16283.38 459
16284.59 431
16285.79 421
16287.00 398
16288.20 446
16289.41 466
16290.61 457
16291.82 431
16293.03 450
16294.23 442
16295.44 442
16296.64 437
16297.85 440
16299.06 459
16300.26 443
16301.47 453
16302.67 439
16303.88 452
16305.09 449
16306.29 457
16307.50 457
16308.71 439
16309.91 417
16311.12 455
16312.33 453
16313.53 475
16314.74 439
16315.95 438
16317.15 449
16318.36 444
16319.57 412
16320.77 433
16321.98 435
16323.19 442
16324.39 439
16325.60 436
16326.81 441
16328.01 422
16329.22 433
16330.43 423
16331.64 429
16332.84 406
16334.05 421
16335.26 408
16336.47 421
16337.67 409
16338.88 413
16340.09 424
16341.30 408
16342.50 415
16343.71 402
16344.92 404
16346.13 410
16347.33 416
16348.54 372
16349.75 402
16350.96 377
16352.17 380
16353.37 392
16354.58 385
16355.79 368
16357.00 392
16358.21 381
16359.41 350
16360.62 372
16361.83 358
16363.04 389
16364.25 391
16365.46 399
16366.67 371
16367.87 383
16369.08 379
16370.29 367
16371.50 358
16372.71 378
16373.92 362
16375.13 377
16376.34 362
16377.54 370
16378.75 378
16379.96 378
16381.17 370
16382.38 362
16383.59 386
16384.80 338
16386.01 352
16387.22 338
16388.43 358
16389.64 350
16390.85 347
16392.05 328
16393.26 352
16394.47 376
16395.68 371
16396.89 364
16398.10 351
16399.31 342
16400.52 343
16401.73 386
16402.94 360
16404.15 376
16405.36 354
16406.57 357
16407.78 363
16408.99 344
16410.20 337
16411.41 371
16412.62 362
16413.83 349
16415.04 367
16416.25 352
16417.46 364
16418.67 343
16419.88 371
16421.10 317
16422.31 348
16423.52 346
16424.73 344
16425.94 366
16427.15 348
16428.36 336
16429.57 345
16430.78 365
16431.99 333
16433.20 350
16434.41 321
16435.63 343
16436.84 348
16438.05 340
16439.26 324
16440.47 345
16441.68 340
16442.89 347
16444.10 346
16445.32 315
16446.53 337
16447.74 362
16448.95 351
16450.16 332
16451.37 330
16452.59 317
16453.80 342
16455.01 306
16456.22 346
16457.43 320
16458.64 312
16459.86 330
16461.07 339
16462.28 325
16463.49 341
16464.70 316
16465.92 346
16467.13 325
16468.34 303
16469.55 311
16470.77 322
16471.98 351
16473.19 316
16474.40 349
16475.62 313
16476.83 333
16478.04 311
16479.25 324
16480.47 337
16481.68 299
16482.89 318
16484.11 341
16485.32 327
16486.53 300
16487.74 321
16488.96 299
16490.17 309
16491.38 306
16492.60 320
16493.81 318
16495.02 326
16496.24 330
16497.45 344
16498.66 305
16499.88 324
16501.09 310
16502.30 344
16503.52 324
16504.73 283
16505.94 302
16507.16 294
16508.37 305
16509.59 291
16510.80 294
16512.01 298
16513.23 315
16514.44 286
16515.66 317
16516.87 298
16518.08 299
16519.30 304
16520.51 310
16521.73 332
16522.94 308
16524.16 304
16525.37 268
16526.58 286
16527.80 275
16529.01 310
16530.23 301
16531.44 305
16532.66 290
16533.87 302
16535.09 286
16536.30 309
16537.52 309
16538.73 309
16539.95 313
16541.16 298
16542.38 309
16543.59 281
16544.81 297
16546.02 302
16547.24 293
16548.45 308
16549.67 301
16550.88 292
16552.10 316
16553.31 302
16554.53 302
16555.74 294
16556.96 318
16558.18 306
16559.39 288
16560.61 326
16561.82 312
16563.04 306
16564.25 301
16565.47 296
16566.69 280
16567.90 312
16569.12 291
16570.33 324
16571.55 285
16572.77 295
16573.98 301
16575.20 313
16576.41 290
16577.63 325
16578.85 315
16580.06 319
16581.28 311
16582.50 292
16583.71 309
16584.93 281
16586.15 300
16587.36 266
16588.58 291
16589.80 286
16591.01 287
16592.23 274
16593.45 312
16594.66 313
16595.88 304
16597.10 280
16598.32 296
16599.53 272
16600.75 271
16601.97 295
16603.18 286
16604.40 321
16605.62 293
16606.84 286
16608.05 290
16609.27 316
16610.49 280
16611.71 298
16612.92 288
16614.14 297
16615.36 276
16616.58 298
16617.79 290
16619.01 263
16620.23 272
16621.45 273
16622.67 261
16623.88 275
16625.10 296
16626.32 268
16627.54 291
16628.76 283
16629.97 278
16631.19 282
16632.41 286
16633.63 277
16634.85 290
16636.07 286
16637.29 265
16638.50 273
16639.72 290
16640.94 285
16642.16 279
16643.38 286
16644.60 278
16645.82 283
16647.03 270
16648.25 263
16649.47 316
16650.69 301
16651.91 279
16653.13 272
16654.35 273
16655.57 276
16656.79 277
16658.01 280
16659.23 271
16660.45 272
16661.66 278
16662.88 281
16664.10 269
16665.32 264
16666.54 270
16667.76 269
16668.98 262
16670.20 257
16671.42 274
16672.64 262
16673.86 291
16675.08 285
16676.30 273
16677.52 254
16678.74 234
16679.96 282
16681.18 285
16682.40 268
16683.62 260
16684.84 279
16686.06 251
16687.28 264
16688.50 249
16689.72 273
16690.94 258
16692.16 279
16693.39 271
16694.61 266
16695.83 260
16697.05 255
16698.27 263
16699.49 276
16700.71 268
16701.93 254
16703.15 258
16704.37 254
16705.59 261
16706.81 272
16708.04 259
16709.26 264
16710.48 256
16711.70 270
16712.92 256
16714.14 261
16715.36 251
16716.58 267
16717.81 264
16719.03 262
16720.25 242
16721.47 259
16722.69 245
16723.91 257
16725.14 244
16726.36 260
16727.58 242
16728.80 251
16730.02 251
16731.24 261
16732.47 243
16733.69 276
16734.91 282
16736.13 254
16737.36 258
16738.58 258
16739.80 266
16741.02 289
16742.24 253
16743.47 240
16744.69 263
16745.91 245
16747.13 254
16748.36 249
16749.58 252
16750.80 261
16752.02 252
16753.25 255
16754.47 252
16755.69 236
16756.92 260
16758.14 273
16759.36 264
16760.59 272
16761.81 258
16763.03 250
16764.25 260
16765.48 276
16766.70 261
16767.92 269
16769.15 258
16770.37 256
16771.59 250
16772.82 259
16774.04 258
16775.27 259
16776.49 256
16777.71 262
16778.94 245
16780.16 256
16781.38 272
16782.61 261
16783.83 252
16785.06 274
16786.28 260
16787.50 245
16788.73 267
16789.95 248
16791.18 268
16792.40 263
16793.62 260
16794.85 239
16796.07 261
16797.30 277
16798.52 245
16799.75 253
16800.97 249
16802.19 283
16803.42 273
16804.64 260
16805.87 279
16807.09 246
16808.32 259
16809.54 250
16810.77 266
16811.99 259
16813.22 277
16814.44 278
16815.67 261
16816.89 256
16818.12 259
16819.34 244
16820.57 278
16821.79 284
16823.02 279
16824.24 278
16825.47 270
16826.70 283
16827.92 263
16829.15 283
16830.37 238
16831.60 269
16832.82 283
16834.05 270
16835.27 263
16836.50 260
16837.73 254
16838.95 280
16840.18 262
16841.40 289
16842.63 291
16843.86 272
16845.08 272
16846.31 262
16847.53 266
16848.76 285
16849.99 275
16851.21 312
16852.44 285
16853.67 279
16854.89 299
16856.12 294
16857.35 258
16858.57 270
16859.80 280
16861.03 284
16862.25 292
16863.48 293
16864.71 277
16865.93 286
16867.16 303
16868.39 303
16869.61 278
16870.84 285
16872.07 276
16873.30 291
16874.52 267
16875.75 310
16876.98 302
16878.20 289
16879.43 285
16880.66 294
16881.89 295
16883.11 288
16884.34 282
16885.57 298
16886.80 283
16888.02 285
16889.25 299
16890.48 294
16891.71 309
16892.94 309
16894.16 319
16895.39 312
16896.62 297
16897.85 294
16899.08 289
16900.30 322
16901.53 310
16902.76 296
16903.99 295
16905.22 283
16906.45 300
16907.67 310
16908.90 310
16910.13 316
16911.36 315
16912.59 333
16913.82 311
16915.04 306
16916.27 318
16917.50 301
16918.73 314
16919.96 299
16921.19 299
16922.42 309
16923.65 287
16924.88 282
16926.10 305
16927.33 276
16928.56 288
16929.79 290
16931.02 284
16932.25 305
16933.48 312
16934.71 321
16935.94 309
16937.17 322
16938.40 290
16939.63 304
16940.86 284
16942.09 340
16943.32 321
16944.55 282
16945.78 292
16947.01 312
16948.24 314
16949.47 286
16950.70 303
16951.93 304
16953.16 325
16954.39 313
16955.62 325
16956.85 291
16958.08 324
16959.31 315
16960.54 320
16961.77 308
16963.00 316
16964.23 311
16965.46 299
16966.69 311
16967.92 314
16969.15 299
16970.38 292
16971.61 328
16972.84 275
16974.07 305
16975.30 304
16976.54 292
16977.77 294
16979.00 289
16980.23 287
16981.46 260
16982.69 293
16983.92 269
16985.15 273
16986.38 278
16987.62 310
16988.85 290
16990.08 289
16991.31 287
16992.54 304
16993.77 279
16995.00 300
16996.24 299
16997.47 286
16998.70 288
16999.93 302
17001.16 288
17002.39 299
17003.63 274
17004.86 282
17006.09 310
17007.32 269
17008.55 298
17009.79 269
17011.02 283
17012.25 284
17013.48 307
17014.72 275
17015.95 307
17017.18 296
17018.41 270
17019.64 276
17020.88 290
17022.11 275
17023.34 286
17024.58 277
17025.81 269
17027.04 300
17028.27 263
17029.51 295
17030.74 283
17031.97 276
17033.21 293
17034.44 293
17035.67 273
17036.90 252
17038.14 256
17039.37 269
17040.60 279
17041.84 273
17043.07 265
17044.30 252
17045.54 269
17046.77 258
17048.00 243
17049.24 259
17050.47 285
17051.70 250
17052.94 277
17054.17 276
17055.41 258
17056.64 262
17057.87 273
17059.11 274
17060.34 264
17061.58 280
17062.81 254
17064.04 262
17065.28 238
17066.51 285
17067.75 265
17068.98 261
17070.21 263
17071.45 251
17072.68 259
17073.92 272
17075.15 248
17076.39 259
17077.62 229
17078.86 227
17080.09 262
17081.33 256
17082.56 268
17083.80 260
17085.03 288
17086.26 271
17087.50 275
17088.73 247
17089.97 275
17091.20 255
17092.44 259
17093.68 259
17094.91 289
17096.15 272
17097.38 260
17098.62 282
17099.85 259
17101.09 266
17102.32 229
17103.56 266
17104.79 260
17106.03 278
17107.26 265
17108.50 243
17109.74 258
17110.97 251
17112.21 246
17113.44 272
17114.68 255
17115.92 283
17117.15 253
17118.39 273
17119.62 262
17120.86 262
17122.10 272
17123.33 252
17124.57 260
17125.80 225
17127.04 263
17128.28 263
17129.51 252
17130.75 232
17131.99 238
17133.22 246
17134.46 288
17135.70 255
17136.93 239
17138.17 263
17139.41 267
17140.64 269
17141.88 268
17143.12 256
17144.35 250
17145.59 265
17146.83 248
17148.07 257
17149.30 251
17150.54 256
17151.78 251
17153.02 249
17154.25 247
17155.49 262
17156.73 256
17157.96 254
17159.20 262
17160.44 267
17161.68 249
17162.92 277
17164.15 248
17165.39 246
17166.63 249
17167.87 251
17169.10 246
17170.34 237
17171.58 244
17172.82 257
17174.06 249
17175.29 253
17176.53 247
17177.77 252
17179.01 225
17180.25 252
17181.49 248
17182.72 266
17183.96 251
17185.20 247
17186.44 241
17187.68 248
17188.92 238
17190.15 231
17191.39 248
17192.63 257
17193.87 236
17195.11 232
17196.35 268
17197.59 247
17198.83 225
17200.07 244
17201.30 271
17202.54 240
17203.78 233
17205.02 217
17206.26 242
17207.50 227
17208.74 232
17209.98 224
17211.22 227
17212.46 242
17213.70 229
17214.94 242
17216.18 234
17217.42 252
17218.66 241
17219.90 256
17221.14 215
17222.38 231
17223.62 227
17224.86 234
17226.10 226
17227.34 220
17228.58 211
17229.82 229
17231.06 224
17232.30 202
17233.54 227
17234.78 237
17236.02 229
17237.26 238
17238.50 232
17239.74 237
17240.98 236
17242.22 217
17243.46 227
17244.70 226
17245.94 248
17247.18 224
17248.42 228
17249.66 212
17250.90 214
17252.14 253
17253.39 224
17254.63 233
17255.87 228
17257.11 218
17258.35 212
17259.59 225
17260.83 205
17262.07 225
17263.31 225
17264.56 225
17265.80 202
17267.04 211
17268.28 218
17269.52 208
17270.76 220
17272.00 211
17273.25 214
17274.49 234
17275.73 219
17276.97 214
17278.21 221
17279.45 214
17280.70 248
17281.94 203
17283.18 217
17284.42 205
17285.66 221
17286.91 216
17288.15 213
17289.39 185
17290.63 212
17291.88 223
17293.12 226
17294.36 210
17295.60 215
17296.85 240
17298.09 228
17299.33 235
17300.57 209
17301.82 211
17303.06 232
17304.30 223
17305.54 231
17306.79 222
17308.03 217
17309.27 226
17310.52 202
17311.76 212
17313.00 204
17314.25 217
17315.49 212
17316.73 206
17317.97 211
17319.22 210
17320.46 209
17321.71 222
17322.95 205
17324.19 200
17325.44 220
17326.68 218
17327.92 204
17329.17 199
17330.41 238
17331.65 206
17332.90 221
17334.14 205
17335.39 204
17336.63 211
17337.87 190
17339.12 211
17340.36 191
17341.61 204
17342.85 232
17344.09 237
17345.34 207
17346.58 219
17347.83 219
17349.07 217
17350.32 212
17351.56 202
17352.80 238
17354.05 227
17355.29 228
17356.54 199
17357.78 217
17359.03 234
17360.27 228
17361.52 218
17362.76 227
17364.01 198
17365.25 215
17366.50 237
17367.74 220
17368.99 193
17370.23 195
17371.48 207
17372.72 222
17373.97 196
17375.21 205
17376.46 212
17377.70 215
17378.95 226
17380.19 214
17381.44 213
17382.69 218
17383.93 224
17385.18 217
17386.42 212
17387.67 206
17388.91 210
17390.16 223
17391.41 230
17392.65 228
17393.90 211
17395.14 224
17396.39 198
17397.64 217
17398.88 205
17400.13 199
17401.37 200
17402.62 215
17403.87 192
17405.11 196
17406.36 220
17407.61 223
17408.85 212
17410.10 203
17411.35 193
17412.59 203
17413.84 200
17415.09 223
17416.33 207
17417.58 199
17418.83 213
17420.07 185
17421.32 219
17422.57 199
17423.82 216
17425.06 196
17426.31 209
17427.56 190
17428.80 192
17430.05 209
17431.30 215
17432.55 216
17433.79 227
17435.04 202
17436.29 199
17437.54 215
17438.78 216
17440.03 208
17441.28 205
17442.53 225
17443.77 215
17445.02 207
17446.27 194
17447.52 209
17448.77 205
17450.01 203
17451.26 211
17452.51 217
17453.76 210
17455.01 216
17456.25 225
17457.50 211
17458.75 221
17460.00 209
17461.25 222
17462.50 227
17463.74 225
17464.99 225
17466.24 203
17467.49 189
17468.74 215
17469.99 228
17471.24 227
17472.49 210
17473.73 206
17474.98 213
17476.23 207
17477.48 228
17478.73 231
17479.98 220
17481.23 253
17482.48 222
17483.73 195
17484.98 214
17486.23 217
17487.47 225
17488.72 222
17489.97 218
17491.22 212
17492.47 210
17493.72 224
17494.97 225
17496.22 199
17497.47 206
17498.72 232
17499.97 222
17501.22 209
17502.47 234
17503.72 230
17504.97 214
17506.22 224
17507.47 220
17508.72 205
17509.97 220
17511.22 246
17512.47 216
17513.72 202
17514.97 203
17516.22 219
17517.47 241
17518.72 226
17519.97 235
17521.22 244
17522.47 225
17523.72 209
17524.98 215
17526.23 210
17527.48 215
17528.73 205
17529.98 223
17531.23 232
17532.48 198
17533.73 215
17534.98 219
17536.23 234
17537.48 214
17538.74 241
17539.99 220
17541.24 211
17542.49 219
17543.74 217
17544.99 235
17546.24 237
17547.50 221
17548.75 223
17550.00 238
17551.25 221
17552.50 225
17553.75 222
17555.01 225
17556.26 220
17557.51 227
17558.76 219
17560.01 216
17561.26 210
17562.52 228
17563.77 230
17565.02 217
17566.27 214
17567.53 238
17568.78 233
17570.03 215
17571.28 212
17572.53 214
17573.79 231
17575.04 218
17576.29 221
17577.54 243
17578.80 231
17580.05 214
17581.30 231
17582.56 208
17583.81 213
17585.06 211
17586.31 212
17587.57 227
17588.82 219
17590.07 233
17591.33 218
17592.58 233
17593.83 233
17595.08 224
17596.34 248
17597.59 212
17598.84 233
17600.10 263
17601.35 224
17602.61 223
17603.86 220
17605.11 227
17606.37 232
17607.62 230
17608.87 217
17610.13 217
17611.38 200
17612.63 238
17613.89 210
17615.14 228
17616.40 214
17617.65 207
17618.90 262
17620.16 226
17621.41 238
17622.67 220
17623.92 240
17625.17 224
17626.43 219
17627.68 216
17628.94 214
17630.19 235
17631.45 234
17632.70 225
17633.96 212
17635.21 223
17636.47 220
17637.72 248
17638.97 227
17640.23 235
17641.48 249
17642.74 242
17643.99 233
17645.25 249
17646.50 234
17647.76 225
17649.01 241
17650.27 241
17651.52 231
17652.78 246
17654.04 215
17655.29 205
17656.55 239
17657.80 228
17659.06 233
17660.31 211
17661.57 232
17662.82 231
17664.08 224
17665.33 232
17666.59 214
17667.85 224
17669.10 259
17670.36 231
17671.61 220
17672.87 218
17674.13 237
17675.38 250
17676.64 228
17677.89 218
17679.15 231
17680.41 228
17681.66 239
17682.92 242
17684.18 241
17685.43 232
17686.69 251
17687.95 229
17689.20 214
17690.46 243
17691.71 233
17692.97 240
17694.23 238
17695.49 230
17696.74 227
17698.00 231
17699.26 234
17700.51 243
17701.77 229
17703.03 216
17704.28 241
17705.54 213
17706.80 241
17708.06 223
17709.31 226
17710.57 226
17711.83 222
17713.08 231
17714.34 225
17715.60 211
17716.86 246
17718.11 229
17719.37 210
17720.63 238
17721.89 249
17723.15 221
17724.40 238
17725.66 234
17726.92 233
17728.18 206
17729.43 218
17730.69 219
17731.95 244
17733.21 210
17734.47 245
17735.73 225
17736.98 240
17738.24 239
17739.50 237
17740.76 226
17742.02 240
17743.28 229
17744.53 209
17745.79 213
17747.05 213
17748.31 218
17749.57 226
17750.83 218
17752.09 238
17753.34 204
17754.60 216
17755.86 213
17757.12 222
17758.38 242
17759.64 211
17760.90 218
17762.16 230
17763.42 226
17764.68 217
17765.94 216
17767.19 222
17768.45 235
17769.71 230
17770.97 224
17772.23 241
17773.49 212
17774.75 194
17776.01 208
17777.27 221
17778.53 221
17779.79 218
17781.05 224
17782.31 227
17783.57 198
17784.83 216
17786.09 217
17787.35 240
17788.61 211
17789.87 196
17791.13 206
17792.39 200
17793.65 179
17794.91 207
17796.17 232
17797.43 220
17798.69 204
17799.95 204
17801.21 228
17802.47 192
17803.73 207
17805.00 227
17806.26 209
17807.52 210
17808.78 206
17810.04 203
17811.30 218
17812.56 198
17813.82 203
17815.08 219
17816.34 215
17817.60 228
17818.87 208
17820.13 223
17821.39 190
17822.65 217
17823.91 228
17825.17 210
17826.43 212
17827.69 217
17828.96 226
17830.22 222
17831.48 209
17832.74 226
17834.00 209
17835.26 204
17836.53 228
17837.79 200
17839.05 199
17840.31 194
17841.57 215
17842.84 178
17844.10 205
17845.36 186
17846.62 221
17847.88 209
17849.15 203
17850.41 203
17851.67 199
17852.93 214
17854.20 224
17855.46 232
17856.72 221
17857.98 221
17859.25 203
17860.51 215
17861.77 198
17863.03 226
17864.30 202
17865.56 195
17866.82 208
17868.09 214
17869.35 213
17870.61 204
17871.87 226
17873.14 219
17874.40 225
17875.66 217
17876.93 213
17878.19 212
17879.45 217
17880.72 219
17881.98 207
17883.24 193
17884.51 199
17885.77 192
17887.03 189
17888.30 179
17889.56 207
17890.83 178
17892.09 220
17893.35 215
17894.62 183
17895.88 199
17897.14 186
17898.41 202
17899.67 203
17900.94 187
17902.20 193
17903.46 197
17904.73 204
17905.99 191
17907.26 206
17908.52 214
17909.79 194
17911.05 166
17912.32 207
17913.58 191
17914.84 192
17916.11 196
17917.37 217
17918.64 202
17919.90 214
17921.17 191
17922.43 230
17923.70 208
17924.96 182
17926.23 198
17927.49 225
17928.76 211
17930.02 192
17931.29 207
17932.55 205
17933.82 191
17935.08 181
17936.35 214
17937.61 179
17938.88 217
17940.14 217
17941.41 216
17942.68 210
17943.94 201
17945.21 207
17946.47 213
17947.74 192
17949.00 193
17950.27 193
17951.54 221
17952.80 209
17954.07 166
17955.33 207
17956.60 217
17957.87 201
17959.13 192
17960.40 219
17961.66 202
17962.93 226
17964.20 183
17965.46 200
17966.73 193
17968.00 197
17969.26 206
17970.53 193
17971.80 206
17973.06 214
17974.33 202
17975.60 202
17976.86 209
17978.13 194
17979.40 197
17980.66 183
17981.93 202
17983.20 198
17984.46 200
17985.73 197
17987.00 210
17988.26 207
17989.53 205
17990.80 179
17992.07 181
17993.33 207
17994.60 214
17995.87 179
17997.14 186
17998.40 189
17999.67 199
18000.94 188
18002.21 194
18003.47 193
18004.74 194
18006.01 204
18007.28 180
18008.55 188
18009.81 190
18011.08 203
18012.35 202
18013.62 206
18014.89 192
18016.15 206
18017.42 222
18018.69 199
18019.96 212
18021.23 196
18022.49 199
18023.76 191
18025.03 203
18026.30 193
18027.57 217
18028.84 184
18030.11 190
18031.37 199
18032.64 197
18033.91 190
18035.18 180
18036.45 204
18037.72 199
18038.99 198
18040.26 217
18041.53 214
18042.79 187
18044.06 180
18045.33 190
18046.60 187
18047.87 193
18049.14 213
18050.41 193
18051.68 196
18052.95 183
18054.22 195
18055.49 208
18056.76 191
18058.03 192
18059.30 215
18060.57 218
18061.84 188
18063.11 190
18064.38 192
18065.65 204
18066.92 202
18068.19 211
18069.46 199
18070.73 216
18072.00 202
18073.27 190
18074.54 207
18075.81 202
18077.08 209
18078.35 203
18079.62 214
18080.89 194
18082.16 196
18083.43 189
18084.70 180
18085.97 229
18087.24 218
18088.51 209
18089.78 206
18091.05 200
18092.32 195
18093.59 208
18094.87 215
18096.14 190
18097.41 178
18098.68 219
18099.95 208
18101.22 216
18102.49 180
18103.76 210
18105.03 210
18106.31 220
18107.58 187
18108.85 192
18110.12 214
18111.39 205
18112.66 212
18113.93 196
18115.21 198
18116.48 218
18117.75 204
18119.02 199
18120.29 197
18121.56 204
18122.84 194
18124.11 199
18125.38 232
18126.65 207
18127.92 208
18129.20 201
18130.47 201
18131.74 207
18133.01 206
18134.29 196
18135.56 194
18136.83 219
18138.10 222
18139.38 215
18140.65 193
18141.92 203
18143.19 185
18144.47 200
18145.74 199
18147.01 198
18148.28 206
18149.56 205
18150.83 208
18152.10 223
18153.38 230
18154.65 210
18155.92 225
18157.19 221
18158.47 192
18159.74 202
18161.01 203
18162.29 198
18163.56 208
18164.83 217
18166.11 218
18167.38 205
18168.65 216
18169.93 197
18171.20 194
18172.48 204
18173.75 208
18175.02 193
18176.30 202
18177.57 188
18178.84 215
18180.12 196
18181.39 180
18182.67 209
18183.94 214
18185.21 197
18186.49 194
18187.76 194
18189.04 199
18190.31 222
18191.59 197
18192.86 194
18194.13 214
18195.41 186
18196.68 201
18197.96 212
18199.23 204
18200.51 214
18201.78 234
18203.06 213
18204.33 188
18205.61 223
18206.88 206
18208.16 200
18209.43 215
18210.71 195
18211.98 195
18213.26 211
18214.53 212
18215.81 191
18217.08 199
18218.36 197
18219.63 207
18220.91 201
18222.18 181
18223.46 201
18224.73 204
18226.01 195
18227.28 197
18228.56 212
18229.84 193
18231.11 204
18232.39 190
18233.66 197
18234.94 201
18236.21 199
18237.49 203
18238.77 191
18240.04 208
18241.32 198
18242.59 202
18243.87 218
18245.15 198
18246.42 197
18247.70 196
18248.98 203
18250.25 213
18251.53 198
18252.81 186
18254.08 191
18255.36 175
18256.63 183
18257.91 192
18259.19 207
18260.46 180
18261.74 200
18263.02 222
18264.30 221
18265.57 193
18266.85 194
18268.13 190
18269.40 215
18270.68 193
18271.96 211
18273.23 198
18274.51 195
18275.79 209
18277.07 212
18278.34 217
18279.62 206
18280.90 183
18282.18 215
18283.45 210
18284.73 201
18286.01 198
18287.29 186
18288.56 191
18289.84 207
18291.12 185
18292.40 202
18293.68 198
18294.95 198
18296.23 183
18297.51 173
18298.79 190
18300.07 233
18301.34 226
18302.62 191
18303.90 195
18305.18 215
18306.46 216
18307.74 210
18309.01 199
18310.29 211
18311.57 204
18312.85 220
18314.13 223
18315.41 202
18316.69 214
18317.96 212
18319.24 209
18320.52 209
18321.80 230
18323.08 210
18324.36 206
18325.64 221
18326.92 200
18328.20 212
18329.47 226
18330.75 228
18332.03 182
18333.31 208
18334.59 234
18335.87 225
18337.15 213
18338.43 202
18339.71 215
18340.99 215
18342.27 191
18343.55 206
18344.83 191
18346.11 200
18347.39 223
18348.67 224
18349.95 205
18351.23 206
18352.51 193
18353.79 225
18355.07 182
18356.35 208
18357.63 216
18358.91 195
18360.19 191
18361.47 194
18362.75 203
18364.03 216
18365.31 222
18366.59 225
18367.87 192
18369.15 197
18370.43 190
18371.71 208
18372.99 220
18374.27 194
18375.55 204
18376.83 201
18378.12 200
18379.40 200
18380.68 210
18381.96 229
18383.24 204
18384.52 183
18385.80 206
18387.08 191
18388.36 214
18389.65 198
18390.93 203
18392.21 205
18393.49 184
18394.77 181
18396.05 207
18397.33 194
18398.62 200
18399.90 201
18401.18 207
18402.46 188
18403.74 192
18405.02 196
18406.31 183
18407.59 194
18408.87 189
18410.15 208
18411.43 200
18412.72 183
18414.00 203
18415.28 191
18416.56 183
18417.84 173
18419.13 195
18420.41 187
18421.69 204
18422.97 202
18424.26 199
18425.54 199
18426.82 195
18428.10 193
18429.39 185
18430.67 203
18431.95 173
18433.23 194
18434.52 207
18435.80 188
18437.08 187
18438.37 185
18439.65 193
18440.93 197
18442.22 203
18443.50 181
18444.78 192
18446.06 194
18447.35 184
18448.63 180
18449.91 184
18451.20 187
18452.48 207
18453.76 202
18455.05 196
18456.33 185
18457.62 182
18458.90 207
18460.18 199
18461.47 218
18462.75 214
18464.03 197
18465.32 181
18466.60 207
18467.89 202
18469.17 218
18470.45 213
18471.74 192
18473.02 188
18474.31 196
18475.59 190
18476.88 199
18478.16 219
18479.44 200
18480.73 192
18482.01 189
18483.30 192
18484.58 213
18485.87 227
18487.15 209
18488.44 204
18489.72 177
18491.01 207
18492.29 204
18493.58 205
18494.86 189
18496.15 202
18497.43 216
18498.72 202
18500.00 198
18501.29 213
18502.57 228
18503.86 211
18505.14 221
18506.43 208
18507.71 206
18509.00 194
18510.28 210
18511.57 191
18512.85 199
18514.14 217
18515.42 190
18516.71 207
18518.00 184
18519.28 217
18520.57 197
18521.85 216
18523.14 224
18524.43 205
18525.71 197
18527.00 219
18528.28 207
18529.57 205
18530.86 208
18532.14 211
18533.43 203
18534.71 181
18536.00 204
18537.29 224
18538.57 213
18539.86 213
18541.15 211
18542.43 202
18543.72 214
18545.01 210
18546.29 218
18547.58 205
18548.87 219
18550.15 183
18551.44 211
18552.73 209
18554.01 192
18555.30 206
18556.59 217
18557.88 211
18559.16 221
18560.45 227
18561.74 207
18563.02 212
18564.31 224
18565.60 220
18566.89 206
18568.17 198
18569.46 203
18570.75 214
18572.04 218
18573.32 207
18574.61 199
18575.90 190
18577.19 211
18578.48 220
18579.76 222
18581.05 205
18582.34 221
18583.63 216
18584.92 218
18586.20 214
18587.49 201
18588.78 205
18590.07 200
18591.36 220
18592.64 206
18593.93 230
18595.22 212
18596.51 209
18597.80 218
18599.09 214
18600.38 203
18601.66 205
18602.95 210
18604.24 218
18605.53 219
18606.82 224
18608.11 201
18609.40 223
18610.69 240
18611.98 229
18613.26 209
18614.55 192
18615.84 212
18617.13 219
18618.42 199
18619.71 222
18621.00 207
18622.29 228
18623.58 216
18624.87 208
18626.16 199
18627.45 213
18628.74 207
18630.03 197
18631.32 221
18632.61 207
18633.89 218
18635.18 200
18636.47 212
18637.76 201
18639.05 192
18640.34 226
18641.63 226
18642.92 206
18644.21 196
18645.50 210
18646.79 195
18648.09 217
18649.38 206
18650.67 188
18651.96 188
18653.25 213
18654.54 208
18655.83 202
18657.12 229
18658.41 208
18659.70 225
18660.99 210
18662.28 201
18663.57 217
18664.86 214
18666.15 193
18667.44 212
18668.74 194
18670.03 189
18671.32 208
18672.61 205
18673.90 192
18675.19 194
18676.48 206
18677.77 216
18679.06 212
18680.36 219
18681.65 168
18682.94 193
18684.23 201
18685.52 183
18686.81 223
18688.11 180
18689.40 182
18690.69 176
18691.98 193
18693.27 182
18694.56 206
18695.86 203
18697.15 188
18698.44 183
18699.73 213
18701.02 200
18702.32 177
18703.61 190
18704.90 195
18706.19 211
18707.48 208
18708.78 188
18710.07 185
18711.36 198
18712.65 198
18713.95 199
18715.24 195
18716.53 193
18717.83 200
18719.12 189
18720.41 184
18721.70 165
18723.00 199
18724.29 210
18725.58 211
18726.87 174
18728.17 175
18729.46 198
18730.75 191
18732.05 186
18733.34 182
18734.63 194
18735.93 190
18737.22 184
18738.51 189
18739.81 182
18741.10 190
18742.39 187
18743.69 189
18744.98 185
18746.27 181
18747.57 188
18748.86 185
18750.16 174
18751.45 189
18752.74 201
18754.04 205
18755.33 178
18756.63 193
18757.92 184
18759.21 197
18760.51 196
18761.80 173
18763.10 185
18764.39 209
18765.69 179
18766.98 192
18768.27 190
18769.57 188
18770.86 205
18772.16 196
18773.45 170
18774.75 181
18776.04 183
18777.34 202
18778.63 203
18779.93 190
18781.22 167
18782.52 188
18783.81 192
18785.11 179
18786.40 187
18787.70 194
18788.99 182
18790.29 198
18791.58 206
18792.88 185
18794.17 181
18795.47 195
18796.76 180
18798.06 195
18799.35 200
18800.65 188
18801.94 186
18803.24 188
18804.54 181
18805.83 189
18807.13 194
18808.42 183
18809.72 172
18811.01 211
18812.31 177
18813.61 176
18814.90 180
18816.20 187
18817.49 200
18818.79 176
18820.09 194
18821.38 177
18822.68 185
18823.98 196
18825.27 195
18826.57 190
18827.87 185
18829.16 184
18830.46 199
18831.75 203
18833.05 184
18834.35 175
18835.64 181
18836.94 188
18838.24 173
18839.54 186
18840.83 186
18842.13 187
18843.43 179
18844.72 180
18846.02 175
18847.32 181
18848.61 187
18849.91 182
18851.21 174
18852.51 190
18853.80 212
18855.10 198
18856.40 181
18857.70 187
18858.99 201
18860.29 199
18861.59 189
18862.89 185
18864.18 179
18865.48 198
18866.78 176
18868.08 194
18869.38 196
18870.67 187
18871.97 190
18873.27 187
18874.57 180
18875.87 200
18877.16 177
18878.46 183
18879.76 184
18881.06 191
18882.36 177
18883.66 193
18884.95 203
18886.25 184
18887.55 189
18888.85 179
18890.15 188
18891.45 179
18892.75 180
18894.04 192
18895.34 177
18896.64 181
18897.94 181
18899.24 180
18900.54 182
18901.84 168
18903.14 194
18904.44 174
18905.74 186
18907.03 191
18908.33 200
18909.63 201
18910.93 187
18912.23 184
18913.53 185
18914.83 185
18916.13 167
18917.43 182
18918.73 169
18920.03 198
18921.33 182
18922.63 186
18923.93 195
18925.23 177
18926.53 202
18927.83 202
18929.13 152
18930.43 162
18931.73 170
18933.03 194
18934.33 179
18935.63 167
18936.93 188
18938.23 181
18939.53 196
18940.83 167
18942.13 173
18943.43 185
18944.73 213
18946.03 179
18947.33 173
18948.63 163
18949.93 195
18951.23 188
18952.53 177
18953.84 177
18955.14 173
18956.44 186
18957.74 184
18959.04 167
18960.34 179
18961.64 168
18962.94 175
18964.24 176
18965.54 162
18966.85 177
18968.15 178
18969.45 177
18970.75 187
18972.05 171
18973.35 168
18974.65 175
18975.96 170
18977.26 161
18978.56 173
18979.86 188
18981.16 191
18982.46 181
18983.77 148
18985.07 184
18986.37 190
18987.67 166
18988.97 177
18990.28 165
18991.58 183
18992.88 179
18994.18 189
18995.49 203
18996.79 158
18998.09 185
18999.39 167
19000.69 179
19002.00 174
19003.30 170
19004.60 170
19005.90 201
19007.21 167
19008.51 159
19009.81 166
19011.12 178
19012.42 181
19013.72 187
19015.02 188
19016.33 152
19017.63 181
19018.93 179
19020.24 188
19021.54 184
19022.84 168
19024.15 214
19025.45 204
19026.75 173
19028.06 197
19029.36 177
19030.66 177
19031.97 161
19033.27 166
19034.57 174
19035.88 165
19037.18 185
19038.48 189
19039.79 188
19041.09 171
19042.40 180
19043.70 183
19045.00 202
19046.31 159
19047.61 180
19048.92 175
19050.22 190
19051.52 164
19052.83 172
19054.13 185
19055.44 196
19056.74 197
19058.05 179
19059.35 193
19060.65 198
19061.96 171
19063.26 192
19064.57 178
19065.87 178
19067.18 197
19068.48 207
19069.79 184
19071.09 184
19072.40 190
19073.70 188
19075.01 210
19076.31 180
19077.62 169
19078.92 168
19080.23 170
19081.53 191
19082.84 183
19084.14 188
19085.45 154
19086.75 193
19088.06 206
19089.36 196
19090.67 183
19091.98 197
19093.28 206
19094.59 177
19095.89 176
19097.20 180
19098.50 205
19099.81 217
19101.12 182
19102.42 181
19103.73 193
19105.03 187
19106.34 167
19107.65 200
19108.95 188
19110.26 173
19111.56 183
19112.87 198
19114.18 166
19115.48 176
19116.79 194
19118.10 178
19119.40 180
19120.71 172
19122.02 188
19123.32 199
19124.63 172
19125.94 181
19127.24 184
19128.55 180
19129.86 179
19131.16 183
19132.47 181
19133.78 181
19135.08 199
19136.39 187
19137.70 197
19139.01 198
19140.31 214
19141.62 200
19142.93 189
19144.23 169
19145.54 190
19146.85 202
19148.16 194
19149.46 186
19150.77 183
19152.08 196
19153.39 205
19154.69 176
19156.00 182
19157.31 186
19158.62 187
19159.93 202
19161.23 191
19162.54 188
19163.85 180
19165.16 206
19166.47 191
19167.77 195
19169.08 180
19170.39 188
19171.70 196
19173.01 182
19174.32 188
19175.62 198
19176.93 203
19178.24 190
19179.55 200
19180.86 178
19182.17 184
19183.48 192
19184.78 173
19186.09 176
19187.40 183
19188.71 176
19190.02 184
19191.33 187
19192.64 170
19193.95 198
19195.26 182
19196.56 166
19197.87 181
19199.18 187
19200.49 197
19201.80 170
19203.11 170
19204.42 173
19205.73 178
19207.04 183
19208.35 163
19209.66 171
19210.97 195
19212.28 188
19213.59 184
19214.90 196
19216.21 204
19217.52 189
19218.83 189
19220.14 195
19221.45 185
19222.76 172
19224.07 174
19225.38 202
19226.69 166
19228.00 170
19229.31 179
19230.62 179
19231.93 160
19233.24 196
19234.55 195
19235.86 190
19237.17 188
19238.48 174
19239.79 177
19241.10 170
19242.41 168
19243.72 183
19245.03 172
19246.35 163
19247.66 177
19248.97 179
19250.28 171
19251.59 172
19252.90 189
19254.21 192
19255.52 183
19256.83 183
19258.14 185
19259.46 185
19260.77 196
19262.08 165
19263.39 171
19264.70 171
19266.01 170
19267.32 186
19268.64 175
19269.95 181
19271.26 168
19272.57 173
19273.88 162
19275.20 177
19276.51 166
19277.82 177
19279.13 167
19280.44 190
19281.75 179
19283.07 172
19284.38 177
19285.69 161
19287.00 186
19288.32 172
19289.63 170
19290.94 175
19292.25 171
19293.57 177
19294.88 170
19296.19 176
19297.50 191
19298.82 164
19300.13 181
19301.44 169
19302.75 174
19304.07 173
19305.38 173
19306.69 178
19308.01 179
19309.32 178
19310.63 166
19311.94 189
19313.26 166
19314.57 185
19315.88 183
19317.20 196
19318.51 172
19319.82 183
19321.14 165
19322.45 168
19323.76 172
19325.08 167
19326.39 172
19327.70 153
19329.02 192
19330.33 164
19331.65 167
19332.96 177
19334.27 163
19335.59 170
19336.90 181
19338.22 194
19339.53 177
19340.84 161
19342.16 185
19343.47 194
19344.79 155
19346.10 157
19347.41 179
19348.73 197
19350.04 182
19351.36 181
19352.67 173
19353.99 178
19355.30 155
19356.62 178
19357.93 189
19359.25 160
19360.56 164
19361.87 178
19363.19 177
19364.50 170
19365.82 172
19367.13 193
19368.45 169
19369.76 173
19371.08 188
19372.39 172
19373.71 188
19375.02 174
19376.34 155
19377.66 151
19378.97 173
19380.29 168
19381.60 179
19382.92 166
19384.23 177
19385.55 176
19386.86 170
19388.18 176
19389.50 164
19390.81 155
19392.13 177
19393.44 191
19394.76 171
19396.07 186
19397.39 167
19398.71 170
19400.02 175
19401.34 170
19402.65 157
19403.97 164
19405.29 189
19406.60 180
19407.92 172
19409.24 171
19410.55 172
19411.87 169
19413.19 183
19414.50 164
19415.82 157
19417.14 176
19418.45 171
19419.77 172
19421.09 170
19422.40 166
19423.72 159
19425.04 177
19426.35 152
19427.67 160
19428.99 164
19430.30 176
19431.62 162
19432.94 172
19434.26 158
19435.57 171
19436.89 144
19438.21 188
19439.53 169
19440.84 183
19442.16 146
19443.48 186
19444.80 179
19446.11 174
19447.43 173
19448.75 166
19450.07 180
19451.38 155
19452.70 154
19454.02 160
19455.34 193
19456.66 177
19457.97 166
19459.29 164
19460.61 173
19461.93 170
19463.25 173
19464.57 186
19465.88 164
19467.20 166
19468.52 168
19469.84 176
19471.16 162
19472.48 168
19473.79 164
19475.11 161
19476.43 169
19477.75 178
19479.07 163
19480.39 164
19481.71 176
19483.03 178
19484.34 180
19485.66 170
19486.98 165
19488.30 158
19489.62 170
19490.94 159
19492.26 164
19493.58 162
19494.90 166
19496.22 157
19497.54 164
19498.86 189
19500.18 191
19501.50 165
19502.81 176
19504.13 188
19505.45 167
19506.77 159
19508.09 175
19509.41 150
19510.73 165
19512.05 167
19513.37 169
19514.69 177
19516.01 165
19517.33 173
19518.65 166
19519.97 182
19521.29 180
19522.61 198
19523.93 159
19525.25 159
19526.57 164
19527.89 165
19529.22 150
19530.54 153
19531.86 165
19533.18 168
19534.50 175
19535.82 160
19537.14 162
19538.46 145
19539.78 192
19541.10 154
19542.42 165
19543.74 183
19545.06 161
19546.39 159
19547.71 159
19549.03 183
19550.35 176
19551.67 162
19552.99 156
19554.31 162
19555.63 155
19556.96 170
19558.28 162
19559.60 167
19560.92 161
19562.24 171
19563.56 167
19564.88 170
19566.21 159
19567.53 151
19568.85 160
19570.17 172
19571.49 164
19572.82 165
19574.14 158
19575.46 181
19576.78 181
19578.10 168
19579.43 206
19580.75 159
19582.07 159
19583.39 172
19584.72 185
19586.04 162
19587.36 154
19588.68 166
19590.01 177
19591.33 169
19592.65 174
19593.97 169
19595.30 156
19596.62 156
19597.94 167
19599.26 151
19600.59 158
19601.91 162
19603.23 159
19604.56 183
19605.88 147
19607.20 169
19608.53 142
19609.85 154
19611.17 166
19612.49 147
19613.82 160
19615.14 160
19616.47 178
19617.79 167
19619.11 177
19620.44 148
19621.76 160
19623.08 156
19624.41 181
19625.73 158
19627.05 172
19628.38 171
19629.70 159
19631.03 151
19632.35 149
19633.67 174
19635.00 163
19636.32 183
19637.65 165
19638.97 172
19640.29 180
19641.62 162
19642.94 162
19644.27 172
19645.59 174
19646.92 172
19648.24 166
19649.57 171
19650.89 145
19652.21 150
19653.54 168
19654.86 164
19656.19 164
19657.51 167
19658.84 166
19660.16 160
19661.49 169
19662.81 155
19664.14 174
19665.46 166
19666.79 185
19668.11 170
19669.44 190
19670.76 158
19672.09 148
19673.41 144
19674.74 153
19676.07 160
19677.39 164
19678.72 171
19680.04 164
19681.37 153
19682.69 161
19684.02 172
19685.34 159
19686.67 170
19688.00 172
19689.32 148
19690.65 141
19691.97 173
19693.30 164
19694.63 146
19695.95 145
19697.28 166
19698.60 176
19699.93 170
19701.26 160
19702.58 149
19703.91 154
19705.24 173
19706.56 172
19707.89 165
19709.22 163
19710.54 158
19711.87 158
19713.20 172
19714.52 166
19715.85 164
19717.18 159
19718.50 154
19719.83 150
19721.16 163
19722.48 172
19723.81 153
19725.14 180
19726.47 179
19727.79 152
19729.12 165
19730.45 157
19731.77 162
19733.10 164
19734.43 164
19735.76 168
19737.08 155
19738.41 172
19739.74 147
19741.07 154
19742.39 153
19743.72 177
19745.05 165
19746.38 152
19747.71 156
19749.03 170
19750.36 161
19751.69 160
19753.02 152
19754.35 149
19755.67 164
19757.00 142
19758.33 149
19759.66 137
19760.99 159
19762.31 162
19763.64 173
19764.97 138
19766.30 144
19767.63 152
19768.96 170
19770.29 146
19771.61 160
19772.94 153
19774.27 160
19775.60 146
19776.93 159
19778.26 144
19779.59 154
19780.92 170
19782.25 150
19783.57 169
19784.90 146
19786.23 155
19787.56 150
19788.89 183
19790.22 162
19791.55 171
19792.88 166
19794.21 167
19795.54 158
19796.87 163
19798.20 180
19799.53 155
19800.86 160
19802.19 154
19803.52 166
19804.85 167
19806.18 174
19807.50 157
19808.83 157
19810.16 157
19811.49 168
19812.82 168
19814.15 168
19815.49 155
19816.82 154
19818.15 164
19819.48 150
19820.81 155
19822.14 139
19823.47 182
19824.80 162
19826.13 171
19827.46 156
19828.79 164
19830.12 158
19831.45 170
19832.78 164
19834.11 162
19835.44 162
19836.77 154
19838.10 174
19839.44 167
19840.77 161
19842.10 174
19843.43 167
19844.76 157
19846.09 154
19847.42 162
19848.75 184
19850.08 174
19851.42 158
19852.75 172
19854.08 157
19855.41 168
19856.74 161
19858.07 145
19859.40 154
19860.74 154
19862.07 152
19863.40 179
19864.73 147
19866.06 163
19867.40 152
19868.73 190
19870.06 154
19871.39 156
19872.72 163
19874.06 168
19875.39 172
19876.72 160
19878.05 159
19879.38 146
19880.72 155
19882.05 162
19883.38 162
19884.71 153
19886.05 166
19887.38 170
19888.71 140
19890.04 127
19891.38 162
19892.71 166
19894.04 164
19895.38 151
19896.71 140
19898.04 154
19899.37 142
19900.71 161
19902.04 160
19903.37 160
19904.71 159
19906.04 153
19907.37 152
19908.71 154
19910.04 149
19911.37 170
19912.71 153
19914.04 176
19915.37 150
19916.71 161
19918.04 164
19919.37 169
19920.71 153
19922.04 171
19923.37 176
19924.71 151
19926.04 168
19927.38 160
19928.71 160
19930.04 127
19931.38 163
19932.71 163
19934.05 168
19935.38 155
19936.71 154
19938.05 157
19939.38 154
19940.72 159
19942.05 167
19943.39 159
19944.72 149
19946.06 178
19947.39 154
19948.72 168
19950.06 147
19951.39 173
19952.73 171
19954.06 173
19955.40 163
19956.73 163
19958.07 174
19959.40 180
19960.74 162
19962.07 161
19963.41 160
19964.74 170
19966.08 180
19967.41 165
19968.75 167
19970.08 161
19971.42 170
19972.76 177
19974.09 172
19975.43 183
19976.76 150
19978.10 154
19979.43 154
19980.77 153
19982.10 176
19983.44 189
19984.78 156
19986.11 164
19987.45 172
19988.78 162
19990.12 160
19991.46 166
19992.79 172
19994.13 169
19995.46 184
19996.80 171
19998.14 152
19999.47 162
20000.81 157
20002.15 162
20003.48 169
20004.82 168
20006.16 177
20007.49 169
20008.83 179
20010.17 163
20011.50 161
20012.84 159
20014.18 168
20015.51 160
20016.85 185
20018.19 169
20019.52 163
20020.86 174
20022.20 177
20023.53 178
20024.87 172
20026.21 173
20027.55 151
20028.88 163
20030.22 148
20031.56 164
20032.90 185
20034.23 183
20035.57 163
20036.91 170
20038.25 150
20039.58 170
20040.92 149
20042.26 174
20043.60 164
20044.93 152
20046.27 167
20047.61 155
20048.95 171
20050.29 162
20051.62 182
20052.96 170
20054.30 181
20055.64 161
20056.98 193
20058.32 172
20059.65 185
20060.99 170
20062.33 158
20063.67 181
20065.01 160
20066.35 169
20067.68 169
20069.02 184
20070.36 157
20071.70 164
20073.04 163
20074.38 175
20075.72 185
20077.06 169
20078.40 166
20079.73 154
20081.07 165
20082.41 174
20083.75 176
20085.09 175
20086.43 154
20087.77 166
20089.11 160
20090.45 163
20091.79 173
20093.13 174
20094.47 172
20095.81 149
20097.15 192
20098.48 155
20099.82 168
20101.16 164
20102.50 172
20103.84 166
20105.18 174
20106.52 180
20107.86 170
20109.20 177
20110.54 165
20111.88 159
20113.22 165
20114.56 189
20115.90 164
20117.24 172
20118.58 162
20119.93 164
20121.27 148
20122.61 176
20123.95 173
20125.29 171
20126.63 162
20127.97 181
20129.31 175
20130.65 171
20131.99 172
20133.33 185
20134.67 178
20136.01 172
20137.35 201
20138.69 163
