# Supplementary material for: MALDI-TOF MS typing enables the classification of brewing yeasts of the genus Saccharomyces to major beer styles
Source: PLoS One. 2017 Aug 9;12(8):e0181694. doi: 10.1371/journal.pone.0181694 (PMC5549903; doi:10.1371/journal.pone.0181694)
Supplement: S7 File — The directory includes 90 raw files and was zipped to “.zip”; the folder has three strains with 30 spectra per strain; S1 Text explains the raw files with an example and Table 1 represents the yeast strains used within the experiment. (ZIP) [file pone.0181694.s010.zip › 19-21/30279-120-Lag-Lag-Lag-YPG-18h-E-E_2016-09-23_8_0_B12_1.dat]

1999.90 1736
2000.32 1920
2000.75 2135
2001.17 2085
2001.59 2030
2002.01 1963
2002.43 1963
2002.86 1912
2003.28 1756
2003.70 1688
2004.12 1630
2004.54 1572
2004.97 1590
2005.39 1710
2005.81 1639
2006.23 1642
2006.66 1631
2007.08 1550
2007.50 1627
2007.92 1572
2008.35 1615
2008.77 1602
2009.19 1683
2009.61 1660
2010.04 1634
2010.46 1601
2010.88 1544
2011.31 1635
2011.73 1562
2012.15 1529
2012.57 1499
2013.00 1509
2013.42 1566
2013.84 1560
2014.27 1515
2014.69 1530
2015.11 1617
2015.54 1527
2015.96 1554
2016.38 1544
2016.81 1536
2017.23 1533
2017.65 1666
2018.08 1669
2018.50 1712
2018.93 1702
2019.35 1691
2019.77 1651
2020.20 1637
2020.62 1722
2021.04 1696
2021.47 1653
2021.89 1600
2022.32 1632
2022.74 1590
2023.17 1509
2023.59 1498
2024.01 1610
2024.44 1493
2024.86 1516
2025.29 1567
2025.71 1584
2026.14 1555
2026.56 1487
2026.98 1463
2027.41 1533
2027.83 1534
2028.26 1596
2028.68 1541
2029.11 1413
2029.53 1410
2029.96 1467
2030.38 1512
2030.81 1523
2031.23 1509
2031.66 1472
2032.08 1425
2032.51 1565
2032.93 1582
2033.36 1664
2033.78 1630
2034.21 1641
2034.63 1609
2035.06 1653
2035.49 1664
2035.91 1623
2036.34 1623
2036.76 1538
2037.19 1479
2037.61 1444
2038.04 1591
2038.47 1568
2038.89 1472
2039.32 1523
2039.74 1449
2040.17 1468
2040.59 1548
2041.02 1524
2041.45 1642
2041.87 1536
2042.30 1567
2042.73 1616
2043.15 1602
2043.58 1603
2044.00 1562
2044.43 1581
2044.86 1538
2045.28 1531
2045.71 1559
2046.14 1526
2046.56 1514
2046.99 1556
2047.42 1573
2047.84 1631
2048.27 1515
2048.70 1526
2049.12 1555
2049.55 1662
2049.98 1570
2050.40 1517
2050.83 1556
2051.26 1555
2051.69 1511
2052.11 1483
2052.54 1591
2052.97 1517
2053.40 1549
2053.82 1597
2054.25 1577
2054.68 1540
2055.10 1540
2055.53 1612
2055.96 1614
2056.39 1592
2056.82 1674
2057.24 1760
2057.67 1772
2058.10 1798
2058.53 1769
2058.95 1815
2059.38 1784
2059.81 1769
2060.24 1854
2060.67 1683
2061.09 1647
2061.52 1728
2061.95 1646
2062.38 1600
2062.81 1731
2063.24 1682
2063.66 1746
2064.09 1726
2064.52 1831
2064.95 1919
2065.38 2076
2065.81 2226
2066.24 2362
2066.66 2320
2067.09 2237
2067.52 2208
2067.95 1998
2068.38 1922
2068.81 1919
2069.24 1851
2069.67 1805
2070.10 1690
2070.52 1678
2070.95 1634
2071.38 1670
2071.81 1664
2072.24 1656
2072.67 1661
2073.10 1672
2073.53 1690
2073.96 1737
2074.39 1767
2074.82 1698
2075.25 1715
2075.68 1690
2076.11 1691
2076.54 1666
2076.97 1759
2077.40 1720
2077.83 1652
2078.26 1696
2078.69 1731
2079.12 1690
2079.55 1708
2079.98 1788
2080.41 1658
2080.84 1686
2081.27 1817
2081.70 1732
2082.13 1733
2082.56 1626
2082.99 1624
2083.42 1650
2083.85 1660
2084.28 1677
2084.71 1636
2085.14 1586
2085.57 1600
2086.00 1649
2086.43 1601
2086.86 1506
2087.29 1504
2087.73 1596
2088.16 1536
2088.59 1557
2089.02 1520
2089.45 1514
2089.88 1503
2090.31 1505
2090.74 1514
2091.17 1546
2091.61 1557
2092.04 1598
2092.47 1573
2092.90 1552
2093.33 1530
2093.76 1510
2094.19 1533
2094.63 1500
2095.06 1426
2095.49 1421
2095.92 1492
2096.35 1463
2096.78 1419
2097.22 1468
2097.65 1460
2098.08 1458
2098.51 1421
2098.94 1457
2099.38 1411
2099.81 1445
2100.24 1426
2100.67 1366
2101.11 1388
2101.54 1445
2101.97 1444
2102.40 1414
2102.83 1443
2103.27 1450
2103.70 1473
2104.13 1470
2104.56 1410
2105.00 1457
2105.43 1513
2105.86 1471
2106.30 1469
2106.73 1515
2107.16 1605
2107.59 1585
2108.03 1588
2108.46 1633
2108.89 1632
2109.33 1572
2109.76 1596
2110.19 1574
2110.63 1555
2111.06 1557
2111.49 1512
2111.93 1491
2112.36 1547
2112.79 1583
2113.23 1445
2113.66 1463
2114.09 1515
2114.53 1519
2114.96 1555
2115.40 1460
2115.83 1436
2116.26 1542
2116.70 1513
2117.13 1466
2117.56 1418
2118.00 1481
2118.43 1433
2118.87 1388
2119.30 1355
2119.73 1355
2120.17 1441
2120.60 1440
2121.04 1472
2121.47 1480
2121.91 1493
2122.34 1484
2122.78 1477
2123.21 1485
2123.64 1476
2124.08 1410
2124.51 1476
2124.95 1462
2125.38 1486
2125.82 1442
2126.25 1414
2126.69 1454
2127.12 1399
2127.56 1491
2127.99 1428
2128.43 1509
2128.86 1572
2129.30 1587
2129.73 1594
2130.17 1674
2130.60 1662
2131.04 1800
2131.47 1752
2131.91 1742
2132.35 1674
2132.78 1636
2133.22 1534
2133.65 1559
2134.09 1612
2134.52 1436
2134.96 1480
2135.40 1464
2135.83 1458
2136.27 1457
2136.70 1495
2137.14 1487
2137.57 1416
2138.01 1453
2138.45 1521
2138.88 1494
2139.32 1491
2139.76 1625
2140.19 1642
2140.63 1482
2141.06 1466
2141.50 1435
2141.94 1430
2142.37 1393
2142.81 1423
2143.25 1424
2143.68 1390
2144.12 1357
2144.56 1365
2144.99 1352
2145.43 1439
2145.87 1516
2146.30 1421
2146.74 1477
2147.18 1501
2147.62 1562
2148.05 1503
2148.49 1470
2148.93 1588
2149.36 1666
2149.80 1674
2150.24 1709
2150.68 1670
2151.11 1703
2151.55 1660
2151.99 1666
2152.43 1611
2152.86 1574
2153.30 1605
2153.74 1541
2154.18 1520
2154.61 1534
2155.05 1610
2155.49 1599
2155.93 1634
2156.37 1607
2156.80 1563
2157.24 1589
2157.68 1659
2158.12 1616
2158.56 1649
2158.99 1651
2159.43 1673
2159.87 1727
2160.31 1673
2160.75 1597
2161.19 1577
2161.62 1488
2162.06 1508
2162.50 1479
2162.94 1574
2163.38 1670
2163.82 1665
2164.26 1634
2164.69 1644
2165.13 1659
2165.57 1834
2166.01 1781
2166.45 1761
2166.89 1876
2167.33 1734
2167.77 1686
2168.21 1712
2168.65 1736
2169.08 1699
2169.52 1644
2169.96 1611
2170.40 1709
2170.84 1739
2171.28 1677
2171.72 1679
2172.16 1682
2172.60 1722
2173.04 1748
2173.48 1803
2173.92 1852
2174.36 1936
2174.80 1911
2175.24 1897
2175.68 1891
2176.12 1993
2176.56 1908
2177.00 1901
2177.44 1929
2177.88 1803
2178.32 1893
2178.76 1829
2179.20 1778
2179.64 1799
2180.08 1661
2180.52 1661
2180.96 1581
2181.40 1659
2181.84 1577
2182.28 1575
2182.72 1675
2183.16 1603
2183.60 1582
2184.04 1543
2184.48 1558
2184.93 1547
2185.37 1495
2185.81 1495
2186.25 1469
2186.69 1636
2187.13 1546
2187.57 1537
2188.01 1618
2188.45 1541
2188.89 1614
2189.34 1601
2189.78 1633
2190.22 1624
2190.66 1672
2191.10 1595
2191.54 1566
2191.98 1551
2192.43 1526
2192.87 1598
2193.31 1630
2193.75 1708
2194.19 1667
2194.63 1691
2195.08 1713
2195.52 1730
2195.96 1862
2196.40 1838
2196.84 1744
2197.29 1684
2197.73 1700
2198.17 1721
2198.61 1637
2199.06 1598
2199.50 1592
2199.94 1533
2200.38 1640
2200.82 1596
2201.27 1495
2201.71 1524
2202.15 1464
2202.59 1523
2203.04 1544
2203.48 1638
2203.92 1491
2204.37 1569
2204.81 1618
2205.25 1619
2205.69 1632
2206.14 1717
2206.58 1662
2207.02 1670
2207.47 1606
2207.91 1664
2208.35 1666
2208.80 1657
2209.24 1724
2209.68 1664
2210.13 1604
2210.57 1609
2211.01 1642
2211.46 1561
2211.90 1546
2212.34 1649
2212.79 1612
2213.23 1697
2213.67 1669
2214.12 1645
2214.56 1628
2215.01 1579
2215.45 1674
2215.89 1542
2216.34 1519
2216.78 1595
2217.23 1551
2217.67 1528
2218.11 1534
2218.56 1499
2219.00 1595
2219.45 1567
2219.89 1485
2220.34 1547
2220.78 1575
2221.22 1719
2221.67 1693
2222.11 1660
2222.56 1613
2223.00 1645
2223.45 1708
2223.89 1722
2224.34 1775
2224.78 1672
2225.23 1690
2225.67 1723
2226.12 1699
2226.56 1747
2227.01 1755
2227.45 1728
2227.90 1723
2228.34 1730
2228.79 1794
2229.23 1756
2229.68 1768
2230.12 1853
2230.57 1802
2231.01 1800
2231.46 1853
2231.90 1851
2232.35 1881
2232.80 1792
2233.24 1791
2233.69 1840
2234.13 1825
2234.58 1812
2235.02 1787
2235.47 1775
2235.92 1711
2236.36 1703
2236.81 1638
2237.25 1618
2237.70 1597
2238.15 1644
2238.59 1651
2239.04 1625
2239.49 1691
2239.93 1584
2240.38 1532
2240.82 1548
2241.27 1613
2241.72 1514
2242.16 1565
2242.61 1501
2243.06 1451
2243.50 1446
2243.95 1543
2244.40 1503
2244.84 1475
2245.29 1448
2245.74 1457
2246.19 1542
2246.63 1446
2247.08 1509
2247.53 1503
2247.97 1430
2248.42 1456
2248.87 1478
2249.32 1480
2249.76 1519
2250.21 1614
2250.66 1521
2251.10 1518
2251.55 1571
2252.00 1565
2252.45 1483
2252.89 1531
2253.34 1506
2253.79 1571
2254.24 1552
2254.69 1567
2255.13 1525
2255.58 1530
2256.03 1622
2256.48 1591
2256.93 1614
2257.37 1493
2257.82 1514
2258.27 1456
2258.72 1476
2259.17 1492
2259.61 1584
2260.06 1567
2260.51 1537
2260.96 1632
2261.41 1595
2261.86 1693
2262.31 1833
2262.75 1861
2263.20 1869
2263.65 1889
2264.10 1819
2264.55 1744
2265.00 1753
2265.45 1786
2265.90 1754
2266.34 1728
2266.79 1674
2267.24 1753
2267.69 1713
2268.14 1730
2268.59 1767
2269.04 1752
2269.49 1665
2269.94 1676
2270.39 1689
2270.84 1705
2271.29 1673
2271.74 1758
2272.18 1777
2272.63 1739
2273.08 1703
2273.53 1746
2273.98 1842
2274.43 1912
2274.88 1920
2275.33 1963
2275.78 2016
2276.23 2105
2276.68 2031
2277.13 2124
2277.58 2104
2278.03 2137
2278.48 2112
2278.93 2044
2279.38 1995
2279.83 1973
2280.28 1898
2280.73 1794
2281.19 1705
2281.64 1667
2282.09 1671
2282.54 1681
2282.99 1691
2283.44 1589
2283.89 1541
2284.34 1641
2284.79 1613
2285.24 1664
2285.69 1659
2286.14 1604
2286.59 1636
2287.04 1567
2287.50 1603
2287.95 1607
2288.40 1729
2288.85 1792
2289.30 1885
2289.75 1979
2290.20 2016
2290.65 2088
2291.11 2193
2291.56 2256
2292.01 2225
2292.46 2201
2292.91 2253
2293.36 2217
2293.82 2132
2294.27 2022
2294.72 2071
2295.17 2021
2295.62 1891
2296.07 1761
2296.53 1764
2296.98 1722
2297.43 1761
2297.88 1712
2298.33 1650
2298.79 1617
2299.24 1624
2299.69 1568
2300.14 1618
2300.60 1525
2301.05 1523
2301.50 1525
2301.95 1570
2302.41 1539
2302.86 1464
2303.31 1427
2303.76 1407
2304.22 1502
2304.67 1510
2305.12 1548
2305.57 1499
2306.03 1499
2306.48 1512
2306.93 1594
2307.39 1537
2307.84 1515
2308.29 1543
2308.75 1556
2309.20 1611
2309.65 1631
2310.11 1647
2310.56 1671
2311.01 1787
2311.47 1784
2311.92 1673
2312.37 1670
2312.83 1622
2313.28 1599
2313.73 1714
2314.19 1742
2314.64 1664
2315.09 1566
2315.55 1570
2316.00 1602
2316.46 1615
2316.91 1701
2317.36 1681
2317.82 1656
2318.27 1718
2318.73 1724
2319.18 1715
2319.63 1709
2320.09 1697
2320.54 1682
2321.00 1695
2321.45 1706
2321.91 1610
2322.36 1797
2322.82 1706
2323.27 1717
2323.72 1848
2324.18 2017
2324.63 2164
2325.09 2474
2325.54 2409
2326.00 2292
2326.45 2489
2326.91 2412
2327.36 2245
2327.82 2269
2328.27 2292
2328.73 2077
2329.18 1877
2329.64 1810
2330.09 1752
2330.55 1670
2331.00 1627
2331.46 1729
2331.92 1707
2332.37 1626
2332.83 1616
2333.28 1638
2333.74 1586
2334.19 1579
2334.65 1484
2335.10 1522
2335.56 1593
2336.02 1578
2336.47 1534
2336.93 1583
2337.38 1578
2337.84 1578
2338.30 1617
2338.75 1583
2339.21 1642
2339.66 1617
2340.12 1640
2340.58 1615
2341.03 1614
2341.49 1584
2341.95 1620
2342.40 1642
2342.86 1614
2343.32 1581
2343.77 1567
2344.23 1550
2344.68 1540
2345.14 1552
2345.60 1709
2346.06 1649
2346.51 1670
2346.97 1637
2347.43 1723
2347.88 1697
2348.34 1765
2348.80 1705
2349.25 1664
2349.71 1706
2350.17 1737
2350.63 1690
2351.08 1684
2351.54 1622
2352.00 1722
2352.46 1617
2352.91 1661
2353.37 1552
2353.83 1582
2354.29 1514
2354.74 1585
2355.20 1544
2355.66 1543
2356.12 1558
2356.57 1486
2357.03 1474
2357.49 1522
2357.95 1547
2358.41 1525
2358.86 1617
2359.32 1610
2359.78 1591
2360.24 1663
2360.70 1675
2361.15 1815
2361.61 1861
2362.07 1717
2362.53 1685
2362.99 1684
2363.45 1721
2363.91 1659
2364.36 1632
2364.82 1689
2365.28 1712
2365.74 1722
2366.20 1702
2366.66 1743
2367.12 1696
2367.57 1722
2368.03 1735
2368.49 1717
2368.95 1690
2369.41 1665
2369.87 1615
2370.33 1625
2370.79 1642
2371.25 1598
2371.71 1550
2372.17 1522
2372.63 1581
2373.09 1680
2373.54 1667
2374.00 1705
2374.46 1706
2374.92 1825
2375.38 1725
2375.84 1693
2376.30 1746
2376.76 1821
2377.22 1766
2377.68 1691
2378.14 1737
2378.60 1773
2379.06 1743
2379.52 1710
2379.98 1647
2380.44 1632
2380.90 1603
2381.36 1669
2381.82 1615
2382.28 1578
2382.74 1642
2383.20 1647
2383.66 1599
2384.12 1612
2384.59 1643
2385.05 1441
2385.51 1535
2385.97 1527
2386.43 1531
2386.89 1517
2387.35 1573
2387.81 1565
2388.27 1481
2388.73 1536
2389.19 1596
2389.65 1581
2390.12 1562
2390.58 1578
2391.04 1663
2391.50 1642
2391.96 1609
2392.42 1614
2392.88 1620
2393.34 1656
2393.81 1549
2394.27 1612
2394.73 1559
2395.19 1531
2395.65 1576
2396.11 1604
2396.57 1561
2397.04 1586
2397.50 1504
2397.96 1566
2398.42 1592
2398.88 1590
2399.35 1535
2399.81 1609
2400.27 1634
2400.73 1643
2401.19 1529
2401.66 1518
2402.12 1507
2402.58 1557
2403.04 1510
2403.51 1514
2403.97 1433
2404.43 1441
2404.89 1471
2405.36 1486
2405.82 1518
2406.28 1484
2406.74 1475
2407.21 1512
2407.67 1418
2408.13 1533
2408.59 1538
2409.06 1488
2409.52 1563
2409.98 1459
2410.45 1392
2410.91 1456
2411.37 1469
2411.84 1336
2412.30 1357
2412.76 1445
2413.23 1456
2413.69 1472
2414.15 1505
2414.62 1503
2415.08 1551
2415.54 1609
2416.01 1576
2416.47 1608
2416.93 1644
2417.40 1640
2417.86 1649
2418.32 1721
2418.79 1643
2419.25 1669
2419.72 1703
2420.18 1738
2420.64 1662
2421.11 1685
2421.57 1740
2422.04 1727
2422.50 1720
2422.96 1605
2423.43 1700
2423.89 1717
2424.36 1784
2424.82 1779
2425.29 1728
2425.75 1666
2426.22 1642
2426.68 1599
2427.15 1574
2427.61 1651
2428.07 1572
2428.54 1548
2429.00 1513
2429.47 1552
2429.93 1480
2430.40 1410
2430.86 1456
2431.33 1429
2431.79 1475
2432.26 1442
2432.72 1494
2433.19 1355
2433.65 1504
2434.12 1561
2434.59 1600
2435.05 1547
2435.52 1523
2435.98 1527
2436.45 1669
2436.91 1547
2437.38 1609
2437.84 1601
2438.31 1590
2438.78 1750
2439.24 1893
2439.71 1857
2440.17 1785
2440.64 1770
2441.10 1786
2441.57 1786
2442.04 1740
2442.50 1715
2442.97 1633
2443.44 1809
2443.90 1755
2444.37 1710
2444.83 1584
2445.30 1538
2445.77 1585
2446.23 1571
2446.70 1496
2447.17 1436
2447.63 1447
2448.10 1457
2448.57 1437
2449.03 1469
2449.50 1454
2449.97 1463
2450.43 1476
2450.90 1466
2451.37 1483
2451.83 1482
2452.30 1548
2452.77 1530
2453.24 1522
2453.70 1472
2454.17 1504
2454.64 1492
2455.10 1569
2455.57 1533
2456.04 1495
2456.51 1414
2456.97 1487
2457.44 1474
2457.91 1464
2458.38 1438
2458.84 1472
2459.31 1468
2459.78 1475
2460.25 1498
2460.72 1499
2461.18 1523
2461.65 1449
2462.12 1503
2462.59 1544
2463.06 1437
2463.52 1456
2463.99 1503
2464.46 1481
2464.93 1574
2465.40 1559
2465.86 1537
2466.33 1560
2466.80 1577
2467.27 1450
2467.74 1434
2468.21 1475
2468.68 1526
2469.14 1507
2469.61 1474
2470.08 1440
2470.55 1482
2471.02 1510
2471.49 1474
2471.96 1453
2472.43 1441
2472.90 1505
2473.36 1395
2473.83 1479
2474.30 1506
2474.77 1509
2475.24 1582
2475.71 1527
2476.18 1517
2476.65 1464
2477.12 1491
2477.59 1490
2478.06 1489
2478.53 1603
2479.00 1498
2479.47 1526
2479.94 1578
2480.41 1479
2480.87 1464
2481.34 1460
2481.81 1495
2482.28 1479
2482.75 1378
2483.22 1380
2483.69 1468
2484.16 1448
2484.63 1480
2485.10 1500
2485.57 1533
2486.05 1567
2486.52 1500
2486.99 1590
2487.46 1647
2487.93 1685
2488.40 1642
2488.87 1686
2489.34 1687
2489.81 1647
2490.28 1550
2490.75 1560
2491.22 1582
2491.69 1621
2492.16 1590
2492.63 1526
2493.10 1568
2493.58 1472
2494.05 1503
2494.52 1632
2494.99 1578
2495.46 1507
2495.93 1563
2496.40 1539
2496.87 1547
2497.34 1505
2497.82 1548
2498.29 1522
2498.76 1497
2499.23 1446
2499.70 1463
2500.17 1440
2500.64 1390
2501.12 1414
2501.59 1437
2502.06 1361
2502.53 1346
2503.00 1438
2503.48 1429
2503.95 1357
2504.42 1378
2504.89 1469
2505.36 1419
2505.84 1408
2506.31 1469
2506.78 1471
2507.25 1470
2507.72 1461
2508.20 1460
2508.67 1492
2509.14 1523
2509.61 1556
2510.09 1563
2510.56 1663
2511.03 1688
2511.50 1666
2511.98 1663
2512.45 1824
2512.92 1904
2513.40 1834
2513.87 1887
2514.34 1800
2514.81 1805
2515.29 1735
2515.76 1751
2516.23 1671
2516.71 1644
2517.18 1621
2517.65 1520
2518.13 1648
2518.60 1616
2519.07 1661
2519.55 1624
2520.02 1606
2520.49 1679
2520.97 1650
2521.44 1692
2521.91 1629
2522.39 1632
2522.86 1630
2523.34 1596
2523.81 1517
2524.28 1476
2524.76 1529
2525.23 1477
2525.70 1573
2526.18 1600
2526.65 1652
2527.13 1715
2527.60 1689
2528.08 1688
2528.55 1667
2529.02 1707
2529.50 1725
2529.97 1725
2530.45 1800
2530.92 1697
2531.40 1627
2531.87 1590
2532.34 1657
2532.82 1717
2533.29 1625
2533.77 1594
2534.24 1611
2534.72 1610
2535.19 1631
2535.67 1621
2536.14 1564
2536.62 1582
2537.09 1601
2537.57 1557
2538.04 1677
2538.52 1631
2538.99 1659
2539.47 1670
2539.94 1580
2540.42 1586
2540.90 1706
2541.37 1708
2541.85 1708
2542.32 1647
2542.80 1597
2543.27 1555
2543.75 1654
2544.22 1614
2544.70 1558
2545.18 1663
2545.65 1664
2546.13 1651
2546.60 1753
2547.08 1729
2547.56 1737
2548.03 1847
2548.51 1834
2548.98 1961
2549.46 1938
2549.94 1912
2550.41 1893
2550.89 1754
2551.37 1771
2551.84 1777
2552.32 1705
2552.80 1784
2553.27 1797
2553.75 1774
2554.23 1766
2554.70 1726
2555.18 1661
2555.66 1671
2556.13 1595
2556.61 1677
2557.09 1625
2557.56 1684
2558.04 1681
2558.52 1706
2558.99 1683
2559.47 1586
2559.95 1530
2560.43 1622
2560.90 1543
2561.38 1528
2561.86 1540
2562.33 1582
2562.81 1539
2563.29 1455
2563.77 1500
2564.25 1500
2564.72 1415
2565.20 1419
2565.68 1434
2566.16 1437
2566.63 1467
2567.11 1430
2567.59 1434
2568.07 1480
2568.55 1427
2569.02 1424
2569.50 1489
2569.98 1427
2570.46 1371
2570.94 1380
2571.41 1396
2571.89 1411
2572.37 1384
2572.85 1414
2573.33 1331
2573.81 1384
2574.28 1438
2574.76 1406
2575.24 1468
2575.72 1445
2576.20 1471
2576.68 1447
2577.16 1442
2577.64 1481
2578.11 1456
2578.59 1356
2579.07 1408
2579.55 1478
2580.03 1487
2580.51 1399
2580.99 1444
2581.47 1508
2581.95 1541
2582.43 1431
2582.91 1361
2583.39 1387
2583.86 1302
2584.34 1365
2584.82 1402
2585.30 1418
2585.78 1421
2586.26 1457
2586.74 1384
2587.22 1454
2587.70 1488
2588.18 1437
2588.66 1421
2589.14 1413
2589.62 1461
2590.10 1433
2590.58 1387
2591.06 1421
2591.54 1388
2592.02 1446
2592.50 1430
2592.98 1372
2593.46 1337
2593.94 1399
2594.42 1410
2594.90 1417
2595.38 1385
2595.86 1446
2596.35 1454
2596.83 1383
2597.31 1352
2597.79 1487
2598.27 1476
2598.75 1401
2599.23 1391
2599.71 1386
2600.19 1427
2600.67 1415
2601.15 1414
2601.63 1471
2602.12 1517
2602.60 1512
2603.08 1568
2603.56 1545
2604.04 1471
2604.52 1488
2605.00 1465
2605.48 1457
2605.97 1482
2606.45 1539
2606.93 1435
2607.41 1507
2607.89 1467
2608.37 1439
2608.86 1441
2609.34 1431
2609.82 1395
2610.30 1492
2610.78 1427
2611.26 1451
2611.75 1532
2612.23 1600
2612.71 1502
2613.19 1426
2613.68 1375
2614.16 1512
2614.64 1477
2615.12 1434
2615.60 1384
2616.09 1392
2616.57 1361
2617.05 1403
2617.53 1431
2618.02 1527
2618.50 1504
2618.98 1464
2619.46 1443
2619.95 1445
2620.43 1420
2620.91 1423
2621.40 1468
2621.88 1482
2622.36 1427
2622.85 1400
2623.33 1417
2623.81 1405
2624.29 1359
2624.78 1465
2625.26 1452
2625.74 1566
2626.23 1527
2626.71 1453
2627.19 1396
2627.68 1439
2628.16 1515
2628.64 1489
2629.13 1510
2629.61 1510
2630.10 1597
2630.58 1643
2631.06 1629
2631.55 1670
2632.03 1699
2632.51 1602
2633.00 1721
2633.48 1705
2633.97 1663
2634.45 1596
2634.94 1561
2635.42 1620
2635.90 1521
2636.39 1512
2636.87 1534
2637.36 1454
2637.84 1431
2638.33 1455
2638.81 1474
2639.29 1481
2639.78 1409
2640.26 1457
2640.75 1404
2641.23 1440
2641.72 1473
2642.20 1506
2642.69 1455
2643.17 1448
2643.66 1415
2644.14 1391
2644.63 1350
2645.11 1359
2645.60 1407
2646.08 1368
2646.57 1412
2647.05 1478
2647.54 1529
2648.02 1488
2648.51 1415
2648.99 1479
2649.48 1450
2649.97 1444
2650.45 1482
2650.94 1426
2651.42 1479
2651.91 1506
2652.39 1460
2652.88 1481
2653.37 1511
2653.85 1511
2654.34 1561
2654.82 1562
2655.31 1557
2655.80 1622
2656.28 1712
2656.77 1636
2657.25 1598
2657.74 1524
2658.23 1522
2658.71 1513
2659.20 1543
2659.69 1496
2660.17 1424
2660.66 1429
2661.14 1484
2661.63 1490
2662.12 1392
2662.60 1356
2663.09 1402
2663.58 1571
2664.06 1461
2664.55 1471
2665.04 1553
2665.53 1498
2666.01 1563
2666.50 1518
2666.99 1466
2667.47 1483
2667.96 1454
2668.45 1431
2668.94 1535
2669.42 1578
2669.91 1603
2670.40 1576
2670.88 1510
2671.37 1604
2671.86 1667
2672.35 1716
2672.83 1720
2673.32 1780
2673.81 1938
2674.30 1977
2674.79 1996
2675.27 1981
2675.76 1954
2676.25 1939
2676.74 1919
2677.23 1885
2677.71 1885
2678.20 1770
2678.69 1696
2679.18 1614
2679.67 1578
2680.15 1492
2680.64 1453
2681.13 1436
2681.62 1522
2682.11 1501
2682.60 1560
2683.08 1567
2683.57 1587
2684.06 1563
2684.55 1554
2685.04 1544
2685.53 1593
2686.02 1540
2686.51 1570
2686.99 1477
2687.48 1448
2687.97 1550
2688.46 1479
2688.95 1476
2689.44 1470
2689.93 1499
2690.42 1563
2690.91 1578
2691.40 1547
2691.89 1632
2692.38 1584
2692.87 1618
2693.35 1561
2693.84 1608
2694.33 1593
2694.82 1508
2695.31 1563
2695.80 1534
2696.29 1544
2696.78 1535
2697.27 1579
2697.76 1559
2698.25 1559
2698.74 1544
2699.23 1539
2699.72 1547
2700.21 1508
2700.70 1465
2701.19 1511
2701.68 1502
2702.17 1451
2702.66 1488
2703.15 1590
2703.64 1538
2704.13 1466
2704.62 1458
2705.12 1502
2705.61 1512
2706.10 1449
2706.59 1463
2707.08 1450
2707.57 1417
2708.06 1428
2708.55 1492
2709.04 1433
2709.53 1443
2710.02 1420
2710.51 1430
2711.01 1467
2711.50 1459
2711.99 1437
2712.48 1401
2712.97 1486
2713.46 1526
2713.95 1486
2714.44 1551
2714.94 1477
2715.43 1418
2715.92 1413
2716.41 1415
2716.90 1389
2717.39 1461
2717.89 1449
2718.38 1440
2718.87 1405
2719.36 1415
2719.85 1494
2720.34 1504
2720.84 1529
2721.33 1569
2721.82 1617
2722.31 1687
2722.80 1698
2723.30 1670
2723.79 1632
2724.28 1613
2724.77 1642
2725.27 1527
2725.76 1489
2726.25 1496
2726.74 1517
2727.24 1461
2727.73 1467
2728.22 1527
2728.71 1535
2729.21 1461
2729.70 1486
2730.19 1410
2730.69 1362
2731.18 1407
2731.67 1461
2732.16 1440
2732.66 1519
2733.15 1528
2733.64 1612
2734.14 1524
2734.63 1570
2735.12 1587
2735.62 1576
2736.11 1639
2736.60 1655
2737.10 1614
2737.59 1602
2738.08 1635
2738.58 1632
2739.07 1707
2739.56 1767
2740.06 1726
2740.55 1721
2741.05 1616
2741.54 1613
2742.03 1602
2742.53 1615
2743.02 1637
2743.52 1521
2744.01 1567
2744.50 1532
2745.00 1504
2745.49 1462
2745.99 1495
2746.48 1600
2746.97 1549
2747.47 1578
2747.96 1582
2748.46 1579
2748.95 1533
2749.45 1518
2749.94 1462
2750.44 1393
2750.93 1365
2751.43 1444
2751.92 1468
2752.42 1418
2752.91 1515
2753.41 1496
2753.90 1452
2754.40 1432
2754.89 1482
2755.39 1419
2755.88 1456
2756.38 1458
2756.87 1532
2757.37 1533
2757.86 1482
2758.36 1412
2758.85 1472
2759.35 1456
2759.84 1473
2760.34 1541
2760.83 1537
2761.33 1544
2761.83 1408
2762.32 1407
2762.82 1516
2763.31 1489
2763.81 1553
2764.30 1504
2764.80 1537
2765.30 1563
2765.79 1511
2766.29 1441
2766.78 1468
2767.28 1467
2767.78 1410
2768.27 1429
2768.77 1488
2769.27 1440
2769.76 1427
2770.26 1434
2770.76 1494
2771.25 1423
2771.75 1409
2772.24 1433
2772.74 1468
2773.24 1507
2773.73 1508
2774.23 1510
2774.73 1556
2775.23 1612
2775.72 1641
2776.22 1670
2776.72 1721
2777.21 1746
2777.71 1709
2778.21 1675
2778.70 1656
2779.20 1658
2779.70 1669
2780.20 1639
2780.69 1541
2781.19 1562
2781.69 1543
2782.19 1510
2782.68 1462
2783.18 1421
2783.68 1445
2784.18 1525
2784.67 1452
2785.17 1494
2785.67 1436
2786.17 1498
2786.67 1495
2787.16 1483
2787.66 1476
2788.16 1482
2788.66 1585
2789.16 1604
2789.65 1545
2790.15 1603
2790.65 1615
2791.15 1668
2791.65 1558
2792.15 1602
2792.64 1605
2793.14 1547
2793.64 1425
2794.14 1483
2794.64 1534
2795.14 1569
2795.64 1571
2796.13 1556
2796.63 1686
2797.13 1678
2797.63 1685
2798.13 1744
2798.63 1773
2799.13 1716
2799.63 1630
2800.13 1582
2800.62 1613
2801.12 1576
2801.62 1585
2802.12 1509
2802.62 1477
2803.12 1514
2803.62 1462
2804.12 1452
2804.62 1448
2805.12 1406
2805.62 1477
2806.12 1487
2806.62 1544
2807.12 1612
2807.62 1704
2808.12 1697
2808.62 1708
2809.12 1758
2809.62 1823
2810.12 1844
2810.62 1852
2811.12 1896
2811.62 1888
2812.12 1973
2812.62 2064
2813.12 1994
2813.62 2008
2814.12 2023
2814.62 1919
2815.12 1949
2815.62 1866
2816.12 1908
2816.62 1804
2817.12 1828
2817.62 1797
2818.12 1650
2818.62 1672
2819.12 1673
2819.63 1587
2820.13 1585
2820.63 1542
2821.13 1585
2821.63 1513
2822.13 1512
2822.63 1461
2823.13 1460
2823.63 1380
2824.13 1465
2824.64 1355
2825.14 1430
2825.64 1461
2826.14 1477
2826.64 1419
2827.14 1439
2827.64 1470
2828.15 1402
2828.65 1353
2829.15 1364
2829.65 1433
2830.15 1379
2830.65 1363
2831.16 1346
2831.66 1380
2832.16 1412
2832.66 1474
2833.16 1388
2833.67 1466
2834.17 1416
2834.67 1459
2835.17 1478
2835.68 1459
2836.18 1509
2836.68 1529
2837.18 1659
2837.68 1706
2838.19 1589
2838.69 1526
2839.19 1554
2839.70 1566
2840.20 1547
2840.70 1555
2841.20 1544
2841.71 1521
2842.21 1528
2842.71 1598
2843.21 1587
2843.72 1417
2844.22 1508
2844.72 1578
2845.23 1531
2845.73 1515
2846.23 1562
2846.74 1677
2847.24 1603
2847.74 1632
2848.25 1692
2848.75 1696
2849.25 1727
2849.76 1681
2850.26 1591
2850.76 1691
2851.27 1676
2851.77 1642
2852.28 1593
2852.78 1597
2853.28 1556
2853.79 1499
2854.29 1452
2854.79 1439
2855.30 1426
2855.80 1419
2856.31 1471
2856.81 1406
2857.31 1459
2857.82 1451
2858.32 1466
2858.83 1478
2859.33 1486
2859.84 1548
2860.34 1556
2860.85 1483
2861.35 1513
2861.85 1566
2862.36 1560
2862.86 1519
2863.37 1489
2863.87 1473
2864.38 1463
2864.88 1483
2865.39 1431
2865.89 1418
2866.40 1354
2866.90 1405
2867.41 1407
2867.91 1444
2868.42 1430
2868.92 1513
2869.43 1548
2869.93 1538
2870.44 1614
2870.94 1723
2871.45 1726
2871.96 1677
2872.46 1667
2872.97 1710
2873.47 1756
2873.98 1772
2874.48 1741
2874.99 1762
2875.49 1830
2876.00 1722
2876.51 1613
2877.01 1655
2877.52 1657
2878.02 1676
2878.53 1600
2879.04 1599
2879.54 1632
2880.05 1584
2880.55 1630
2881.06 1692
2881.57 1630
2882.07 1635
2882.58 1639
2883.09 1625
2883.59 1641
2884.10 1652
2884.61 1694
2885.11 1645
2885.62 1638
2886.13 1680
2886.63 1716
2887.14 1719
2887.65 1738
2888.15 1828
2888.66 1886
2889.17 1854
2889.67 1926
2890.18 1887
2890.69 1807
2891.20 1942
2891.70 1857
2892.21 1798
2892.72 1792
2893.22 1822
2893.73 1780
2894.24 1787
2894.75 1825
2895.25 1745
2895.76 1798
2896.27 1774
2896.78 1915
2897.29 1861
2897.79 1916
2898.30 1886
2898.81 1832
2899.32 1850
2899.82 1792
2900.33 1753
2900.84 1808
2901.35 1789
2901.86 1781
2902.36 1653
2902.87 1656
2903.38 1573
2903.89 1620
2904.40 1660
2904.91 1658
2905.41 1665
2905.92 1553
2906.43 1548
2906.94 1561
2907.45 1614
2907.96 1575
2908.47 1505
2908.97 1518
2909.48 1576
2909.99 1581
2910.50 1518
2911.01 1455
2911.52 1567
2912.03 1448
2912.54 1455
2913.05 1520
2913.55 1542
2914.06 1522
2914.57 1534
2915.08 1588
2915.59 1589
2916.10 1444
2916.61 1419
2917.12 1431
2917.63 1487
2918.14 1515
2918.65 1543
2919.16 1533
2919.67 1549
2920.18 1557
2920.69 1511
2921.20 1478
2921.71 1524
2922.22 1618
2922.73 1637
2923.24 1682
2923.75 1784
2924.26 1828
2924.77 1865
2925.28 1913
2925.79 1850
2926.30 1855
2926.81 1939
2927.32 1810
2927.83 1741
2928.34 1760
2928.85 1742
2929.36 1671
2929.87 1658
2930.38 1587
2930.89 1525
2931.40 1521
2931.91 1539
2932.42 1428
2932.93 1465
2933.45 1426
2933.96 1471
2934.47 1503
2934.98 1519
2935.49 1548
2936.00 1503
2936.51 1473
2937.02 1526
2937.53 1557
2938.04 1581
2938.56 1671
2939.07 1678
2939.58 1749
2940.09 1927
2940.60 2088
2941.11 2104
2941.62 2327
2942.14 2258
2942.65 2276
2943.16 2278
2943.67 2296
2944.18 2146
2944.70 2163
2945.21 2071
2945.72 1977
2946.23 1873
2946.74 1813
2947.26 1834
2947.77 1725
2948.28 1670
2948.79 1544
2949.30 1485
2949.82 1506
2950.33 1507
2950.84 1507
2951.35 1531
2951.87 1429
2952.38 1401
2952.89 1449
2953.40 1483
2953.92 1453
2954.43 1488
2954.94 1482
2955.45 1433
2955.97 1520
2956.48 1511
2956.99 1471
2957.51 1457
2958.02 1521
2958.53 1546
2959.04 1623
2959.56 1549
2960.07 1580
2960.58 1532
2961.10 1504
2961.61 1516
2962.12 1630
2962.64 1652
2963.15 1659
2963.66 1576
2964.18 1710
2964.69 1663
2965.21 1703
2965.72 1630
2966.23 1596
2966.75 1623
2967.26 1612
2967.77 1559
2968.29 1581
2968.80 1575
2969.32 1545
2969.83 1589
2970.34 1562
2970.86 1496
2971.37 1518
2971.89 1548
2972.40 1512
2972.91 1538
2973.43 1586
2973.94 1625
2974.46 1608
2974.97 1642
2975.49 1586
2976.00 1674
2976.52 1684
2977.03 1648
2977.55 1612
2978.06 1613
2978.57 1620
2979.09 1641
2979.60 1667
2980.12 1686
2980.63 1679
2981.15 1721
2981.66 1784
2982.18 1817
2982.69 1862
2983.21 1879
2983.73 1817
2984.24 1797
2984.76 1780
2985.27 1789
2985.79 1878
2986.30 1931
2986.82 1892
2987.33 2008
2987.85 1988
2988.36 2057
2988.88 2012
2989.40 2045
2989.91 2088
2990.43 2011
2990.94 1993
2991.46 1991
2991.97 1998
2992.49 2013
2993.01 2120
2993.52 2108
2994.04 1985
2994.55 2042
2995.07 2116
2995.59 2139
2996.10 2159
2996.62 2274
2997.14 2516
2997.65 2452
2998.17 2613
2998.69 2608
2999.20 2684
2999.72 2675
3000.24 2684
3000.75 2775
3001.27 2810
3001.79 2959
3002.30 3187
3002.82 3666
3003.34 4364
3003.85 4990
3004.37 5930
3004.89 6965
3005.40 7671
3005.92 8300
3006.44 8374
3006.96 8585
3007.47 8077
3007.99 7368
3008.51 6433
3009.03 5506
3009.54 4650
3010.06 3807
3010.58 3470
3011.10 2973
3011.61 2821
3012.13 2656
3012.65 2468
3013.17 2341
3013.68 2233
3014.20 2214
3014.72 2247
3015.24 2198
3015.76 2183
3016.27 2210
3016.79 2151
3017.31 2124
3017.83 2135
3018.35 2085
3018.86 2006
3019.38 2059
3019.90 2102
3020.42 2046
3020.94 2036
3021.46 1959
3021.97 2062
3022.49 2099
3023.01 2102
3023.53 2110
3024.05 2240
3024.57 2224
3025.09 2284
3025.61 2338
3026.12 2321
3026.64 2315
3027.16 2235
3027.68 2059
3028.20 1989
3028.72 1974
3029.24 2006
3029.76 1864
3030.28 1798
3030.80 1782
3031.32 1830
3031.84 1853
3032.35 1878
3032.87 1871
3033.39 1810
3033.91 1842
3034.43 1811
3034.95 1867
3035.47 1958
3035.99 1852
3036.51 1872
3037.03 1988
3037.55 1828
3038.07 1827
3038.59 1718
3039.11 1715
3039.63 1746
3040.15 1800
3040.67 1747
3041.19 1707
3041.71 1743
3042.23 1779
3042.75 1743
3043.27 1702
3043.79 1794
3044.31 1815
3044.83 1773
3045.35 1880
3045.87 1825
3046.40 1812
3046.92 1803
3047.44 1725
3047.96 1658
3048.48 1684
3049.00 1715
3049.52 1634
3050.04 1604
3050.56 1594
3051.08 1697
3051.60 1582
3052.12 1572
3052.65 1548
3053.17 1610
3053.69 1640
3054.21 1648
3054.73 1742
3055.25 1648
3055.77 1670
3056.30 1680
3056.82 1689
3057.34 1730
3057.86 1781
3058.38 1629
3058.90 1563
3059.42 1682
3059.95 1681
3060.47 1682
3060.99 1704
3061.51 1772
3062.03 1749
3062.56 1692
3063.08 1740
3063.60 1769
3064.12 1739
3064.64 1814
3065.17 1935
3065.69 1904
3066.21 1960
3066.73 1872
3067.26 1934
3067.78 1994
3068.30 1980
3068.82 1894
3069.35 1874
3069.87 1910
3070.39 1887
3070.91 1927
3071.44 1985
3071.96 1850
3072.48 1933
3073.01 1971
3073.53 1902
3074.05 1887
3074.57 1913
3075.10 1895
3075.62 1919
3076.14 1986
3076.67 1937
3077.19 1903
3077.71 1912
3078.24 1960
3078.76 2078
3079.28 2138
3079.81 2076
3080.33 2249
3080.85 2318
3081.38 2406
3081.90 2348
3082.42 2558
3082.95 2523
3083.47 2393
3084.00 2463
3084.52 2459
3085.04 2388
3085.57 2443
3086.09 2404
3086.62 2360
3087.14 2514
3087.66 2660
3088.19 2885
3088.71 3083
3089.24 3472
3089.76 3872
3090.29 4343
3090.81 4725
3091.33 4840
3091.86 4752
3092.38 4630
3092.91 4461
3093.43 3998
3093.96 3688
3094.48 3367
3095.01 3102
3095.53 2986
3096.06 2889
3096.58 2797
3097.11 2796
3097.63 2855
3098.16 2835
3098.68 2957
3099.21 2971
3099.73 3225
3100.26 3660
3100.78 4147
3101.31 4824
3101.83 5620
3102.36 6770
3102.88 8371
3103.41 9416
3103.93 10312
3104.46 10374
3104.99 10118
3105.51 9513
3106.04 8599
3106.56 7530
3107.09 6503
3107.61 5461
3108.14 4592
3108.67 4009
3109.19 3546
3109.72 3366
3110.24 3068
3110.77 2936
3111.30 2936
3111.82 2939
3112.35 2799
3112.87 2819
3113.40 2635
3113.93 2624
3114.45 2541
3114.98 2427
3115.51 2423
3116.03 2403
3116.56 2431
3117.09 2212
3117.61 2120
3118.14 2130
3118.67 2126
3119.19 2162
3119.72 2421
3120.25 2367
3120.77 2282
3121.30 2401
3121.83 2607
3122.35 2624
3122.88 2667
3123.41 2768
3123.94 2672
3124.46 2771
3124.99 2582
3125.52 2418
3126.05 2379
3126.57 2386
3127.10 2320
3127.63 2275
3128.16 2326
3128.68 2242
3129.21 2148
3129.74 2107
3130.27 2080
3130.79 2077
3131.32 2052
3131.85 1962
3132.38 1949
3132.91 2037
3133.43 1970
3133.96 1886
3134.49 1897
3135.02 1946
3135.55 1992
3136.07 2038
3136.60 1953
3137.13 1919
3137.66 1900
3138.19 1824
3138.72 1858
3139.24 1847
3139.77 1853
3140.30 1821
3140.83 1781
3141.36 1693
3141.89 1721
3142.42 1777
3142.95 1830
3143.47 1719
3144.00 1737
3144.53 1688
3145.06 1724
3145.59 1791
3146.12 1860
3146.65 1804
3147.18 1936
3147.71 1922
3148.24 1966
3148.76 1987
3149.29 1981
3149.82 1987
3150.35 2003
3150.88 1966
3151.41 1922
3151.94 2054
3152.47 1941
3153.00 1956
3153.53 1927
3154.06 1896
3154.59 1908
3155.12 1887
3155.65 1835
3156.18 1782
3156.71 1838
3157.24 1742
3157.77 1761
3158.30 1778
3158.83 1780
3159.36 1827
3159.89 1929
3160.42 1923
3160.95 1855
3161.48 1879
3162.01 1927
3162.54 2004
3163.07 2041
3163.60 1936
3164.13 1911
3164.66 1829
3165.20 1810
3165.73 1806
3166.26 1769
3166.79 1666
3167.32 1693
3167.85 1691
3168.38 1775
3168.91 1768
3169.44 1688
3169.97 1742
3170.50 1710
3171.04 1782
3171.57 1936
3172.10 2038
3172.63 2038
3173.16 2039
3173.69 2066
3174.22 2238
3174.75 2344
3175.29 2282
3175.82 2302
3176.35 2221
3176.88 2189
3177.41 2062
3177.94 2067
3178.48 1937
3179.01 1951
3179.54 1838
3180.07 1814
3180.60 1783
3181.14 1781
3181.67 1812
3182.20 1751
3182.73 1654
3183.26 1665
3183.80 1652
3184.33 1620
3184.86 1615
3185.39 1633
3185.93 1609
3186.46 1620
3186.99 1530
3187.52 1564
3188.06 1612
3188.59 1583
3189.12 1526
3189.65 1652
3190.19 1669
3190.72 1638
3191.25 1641
3191.79 1666
3192.32 1599
3192.85 1640
3193.38 1571
3193.92 1662
3194.45 1704
3194.98 1677
3195.52 1685
3196.05 1692
3196.58 1728
3197.12 1652
3197.65 1602
3198.18 1718
3198.72 1766
3199.25 1726
3199.78 1737
3200.32 1749
3200.85 1775
3201.39 1813
3201.92 1739
3202.45 1759
3202.99 1919
3203.52 1816
3204.05 1797
3204.59 1721
3205.12 1769
3205.66 1798
3206.19 1813
3206.72 1814
3207.26 2030
3207.79 2082
3208.33 2090
3208.86 2153
3209.40 2312
3209.93 2288
3210.47 2393
3211.00 2413
3211.53 2486
3212.07 2446
3212.60 2386
3213.14 2443
3213.67 2327
3214.21 2275
3214.74 2187
3215.28 2093
3215.81 1921
3216.35 1895
3216.88 1832
3217.42 1770
3217.95 1705
3218.49 1809
3219.02 1786
3219.56 1706
3220.09 1718
3220.63 1683
3221.16 1688
3221.70 1664
3222.23 1808
3222.77 1812
3223.31 1936
3223.84 2008
3224.38 2038
3224.91 2078
3225.45 2026
3225.98 2108
3226.52 2219
3227.06 2112
3227.59 2025
3228.13 1992
3228.66 2054
3229.20 2011
3229.74 1930
3230.27 1937
3230.81 2060
3231.34 2142
3231.88 2100
3232.42 2085
3232.95 2068
3233.49 2210
3234.03 2158
3234.56 2115
3235.10 2191
3235.64 2113
3236.17 2149
3236.71 2351
3237.25 2292
3237.78 2260
3238.32 2313
3238.86 2420
3239.39 2383
3239.93 2349
3240.47 2218
3241.00 2273
3241.54 2270
3242.08 2223
3242.61 2117
3243.15 2058
3243.69 2114
3244.23 2249
3244.76 2202
3245.30 2183
3245.84 2333
3246.38 2307
3246.91 2430
3247.45 2451
3247.99 2527
3248.53 2495
3249.06 2583
3249.60 2662
3250.14 2812
3250.68 3028
3251.21 3375
3251.75 3699
3252.29 4368
3252.83 4846
3253.37 5327
3253.90 5673
3254.44 5922
3254.98 5653
3255.52 5408
3256.06 5167
3256.60 4794
3257.13 4344
3257.67 3939
3258.21 3563
3258.75 3440
3259.29 3210
3259.83 3162
3260.36 3121
3260.90 3185
3261.44 3571
3261.98 3700
3262.52 3937
3263.06 4131
3263.60 4463
3264.14 4591
3264.68 4833
3265.21 4942
3265.75 5130
3266.29 5304
3266.83 5641
3267.37 5756
3267.91 5840
3268.45 5716
3268.99 5568
3269.53 5166
3270.07 4787
3270.61 4304
3271.15 3913
3271.69 3524
3272.23 3266
3272.76 3131
3273.30 2997
3273.84 2767
3274.38 2746
3274.92 2699
3275.46 2588
3276.00 2589
3276.54 2570
3277.08 2535
3277.62 2597
3278.16 2579
3278.70 2582
3279.24 2612
3279.78 2610
3280.32 2591
3280.86 2597
3281.41 2576
3281.95 2628
3282.49 2655
3283.03 2612
3283.57 2657
3284.11 2589
3284.65 2740
3285.19 2775
3285.73 2787
3286.27 2820
3286.81 3012
3287.35 2831
3287.89 2839
3288.43 2837
3288.97 2856
3289.52 2918
3290.06 3023
3290.60 2927
3291.14 2889
3291.68 2997
3292.22 3223
3292.76 3361
3293.30 3517
3293.85 3759
3294.39 3935
3294.93 4439
3295.47 4748
3296.01 5018
3296.55 5368
3297.09 5523
3297.64 5369
3298.18 5358
3298.72 5243
3299.26 4866
3299.80 4432
3300.34 4215
3300.89 3920
3301.43 3520
3301.97 3500
3302.51 3226
3303.06 2995
3303.60 2923
3304.14 2949
3304.68 2986
3305.22 2993
3305.77 2986
3306.31 2988
3306.85 2878
3307.39 2953
3307.94 2977
3308.48 3010
3309.02 2947
3309.56 3075
3310.11 3064
3310.65 3097
3311.19 3122
3311.74 3083
3312.28 3162
3312.82 3145
3313.36 3143
3313.91 3102
3314.45 3141
3314.99 3140
3315.54 3300
3316.08 3402
3316.62 3599
3317.17 3870
3317.71 3991
3318.25 4263
3318.80 4363
3319.34 4641
3319.88 4698
3320.43 4883
3320.97 5050
3321.51 4925
3322.06 4867
3322.60 4726
3323.14 4616
3323.69 4525
3324.23 4399
3324.78 4196
3325.32 4090
3325.86 3864
3326.41 3811
3326.95 3797
3327.50 3716
3328.04 3640
3328.59 3619
3329.13 3620
3329.67 3636
3330.22 3925
3330.76 4261
3331.31 4664
3331.85 5497
3332.40 6851
3332.94 8869
3333.49 11653
3334.03 15433
3334.57 19309
3335.12 23289
3335.66 26509
3336.21 29032
3336.75 30698
3337.30 31752
3337.84 31588
3338.39 30471
3338.93 28559
3339.48 25547
3340.02 21724
3340.57 17842
3341.11 14585
3341.66 11659
3342.20 9427
3342.75 7856
3343.30 6348
3343.84 5569
3344.39 4804
3344.93 4334
3345.48 4074
3346.02 3795
3346.57 3539
3347.11 3585
3347.66 3519
3348.21 3417
3348.75 3337
3349.30 3332
3349.84 3316
3350.39 3249
3350.94 3295
3351.48 3318
3352.03 3257
3352.57 3434
3353.12 3410
3353.67 3419
3354.21 3339
3354.76 3248
3355.31 3237
3355.85 3110
3356.40 3109
3356.95 3055
3357.49 2924
3358.04 2872
3358.59 2745
3359.13 2710
3359.68 2757
3360.23 2668
3360.77 2791
3361.32 2760
3361.87 2800
3362.41 2835
3362.96 2891
3363.51 2983
3364.05 2997
3364.60 3025
3365.15 3030
3365.70 3110
3366.24 3010
3366.79 2987
3367.34 2901
3367.89 2823
3368.43 2789
3368.98 2756
3369.53 2790
3370.08 2860
3370.62 2906
3371.17 3004
3371.72 3289
3372.27 3617
3372.81 3960
3373.36 4191
3373.91 4447
3374.46 4883
3375.01 5035
3375.55 5028
3376.10 4901
3376.65 4732
3377.20 4343
3377.75 4003
3378.30 3795
3378.84 3469
3379.39 3120
3379.94 2829
3380.49 2611
3381.04 2535
3381.59 2450
3382.13 2508
3382.68 2356
3383.23 2248
3383.78 2304
3384.33 2306
3384.88 2238
3385.43 2205
3385.98 2217
3386.52 2158
3387.07 2108
3387.62 2174
3388.17 2153
3388.72 2110
3389.27 2108
3389.82 2073
3390.37 2093
3390.92 2111
3391.47 2210
3392.02 2217
3392.57 2181
3393.12 2088
3393.66 2117
3394.21 2084
3394.76 2110
3395.31 2125
3395.86 2139
3396.41 2126
3396.96 2110
3397.51 2231
3398.06 2319
3398.61 2276
3399.16 2286
3399.71 2367
3400.26 2304
3400.81 2379
3401.36 2317
3401.91 2225
3402.46 2201
3403.01 2215
3403.56 2188
3404.11 2067
3404.66 2033
3405.21 1936
3405.77 2055
3406.32 2048
3406.87 1980
3407.42 2002
3407.97 2057
3408.52 1961
3409.07 2115
3409.62 2155
3410.17 2326
3410.72 2516
3411.27 2579
3411.82 2597
3412.37 2646
3412.93 2685
3413.48 2750
3414.03 2774
3414.58 2606
3415.13 2532
3415.68 2675
3416.23 2550
3416.78 2439
3417.34 2386
3417.89 2418
3418.44 2297
3418.99 2414
3419.54 2365
3420.09 2286
3420.65 2279
3421.20 2148
3421.75 2276
3422.30 2308
3422.85 2275
3423.40 2451
3423.96 2514
3424.51 2563
3425.06 2628
3425.61 2542
3426.17 2575
3426.72 2518
3427.27 2398
3427.82 2295
3428.37 2061
3428.93 2055
3429.48 1975
3430.03 1918
3430.58 1942
3431.14 1921
3431.69 1887
3432.24 1881
3432.79 1830
3433.35 1802
3433.90 1783
3434.45 1855
3435.01 1822
3435.56 1857
3436.11 1912
3436.66 1933
3437.22 1933
3437.77 1878
3438.32 1878
3438.88 1893
3439.43 1921
3439.98 1797
3440.54 1975
3441.09 1987
3441.64 1964
3442.20 1977
3442.75 1924
3443.30 1982
3443.86 2011
3444.41 1956
3444.96 1881
3445.52 1825
3446.07 1896
3446.63 1884
3447.18 1789
3447.73 1768
3448.29 1655
3448.84 1749
3449.40 1743
3449.95 1721
3450.50 1684
3451.06 1762
3451.61 1705
3452.17 1656
3452.72 1666
3453.27 1702
3453.83 1642
3454.38 1641
3454.94 1614
3455.49 1691
3456.05 1613
3456.60 1625
3457.16 1634
3457.71 1637
3458.27 1701
3458.82 1771
3459.38 1758
3459.93 1742
3460.49 1755
3461.04 1730
3461.60 1843
3462.15 1849
3462.71 1825
3463.26 1866
3463.82 1852
3464.37 1874
3464.93 1935
3465.48 1922
3466.04 1937
3466.59 1906
3467.15 1894
3467.70 1948
3468.26 1962
3468.81 1907
3469.37 2031
3469.93 2055
3470.48 2115
3471.04 2155
3471.59 2238
3472.15 2197
3472.70 2261
3473.26 2345
3473.82 2289
3474.37 2225
3474.93 2217
3475.48 2207
3476.04 2181
3476.60 2186
3477.15 2179
3477.71 2132
3478.27 2266
3478.82 2337
3479.38 2409
3479.93 2438
3480.49 2540
3481.05 2534
3481.60 2481
3482.16 2624
3482.72 2501
3483.27 2586
3483.83 2774
3484.39 2791
3484.95 2774
3485.50 2666
3486.06 2681
3486.62 2835
3487.17 2876
3487.73 2813
3488.29 3064
3488.84 3437
3489.40 4210
3489.96 5079
3490.52 5960
3491.07 7358
3491.63 8849
3492.19 10194
3492.75 11461
3493.30 12304
3493.86 12613
3494.42 11591
3494.98 10671
3495.53 9078
3496.09 7892
3496.65 6421
3497.21 5413
3497.77 4685
3498.32 4011
3498.88 3823
3499.44 3526
3500.00 3420
3500.56 3486
3501.11 3568
3501.67 3628
3502.23 3920
3502.79 4294
3503.35 4684
3503.91 5092
3504.46 5391
3505.02 5743
3505.58 6085
3506.14 6344
3506.70 6415
3507.26 6320
3507.81 5974
3508.37 5434
3508.93 5099
3509.49 4696
3510.05 4318
3510.61 3987
3511.17 3795
3511.73 3638
3512.29 3425
3512.85 3339
3513.40 3057
3513.96 2922
3514.52 2764
3515.08 2500
3515.64 2394
3516.20 2339
3516.76 2240
3517.32 2286
3517.88 2201
3518.44 2205
3519.00 2150
3519.56 2149
3520.12 2113
3520.68 2043
3521.24 2084
3521.80 2084
3522.36 2035
3522.92 2109
3523.48 2181
3524.04 2210
3524.60 2185
3525.16 2251
3525.72 2173
3526.28 2093
3526.84 2097
3527.40 2094
3527.96 2080
3528.52 1997
3529.08 1974
3529.64 2114
3530.20 2070
3530.76 2054
3531.32 2078
3531.88 2162
3532.44 2150
3533.00 2188
3533.56 2137
3534.12 2180
3534.68 2114
3535.25 2239
3535.81 2102
3536.37 2131
3536.93 2178
3537.49 2076
3538.05 2078
3538.61 2003
3539.17 2024
3539.73 2026
3540.30 2008
3540.86 2030
3541.42 2031
3541.98 2111
3542.54 2173
3543.10 2121
3543.66 2231
3544.23 2336
3544.79 2289
3545.35 2341
3545.91 2277
3546.47 2182
3547.03 2137
3547.60 2165
3548.16 2099
3548.72 2119
3549.28 2060
3549.84 1944
3550.41 1902
3550.97 1855
3551.53 1845
3552.09 1888
3552.65 1842
3553.22 1807
3553.78 1764
3554.34 1756
3554.90 1737
3555.47 1723
3556.03 1723
3556.59 1726
3557.15 1722
3557.72 1739
3558.28 1734
3558.84 1756
3559.41 1813
3559.97 1779
3560.53 1810
3561.09 1778
3561.66 1781
3562.22 1835
3562.78 1847
3563.35 1750
3563.91 1925
3564.47 1983
3565.04 1974
3565.60 1927
3566.16 1974
3566.73 1945
3567.29 2013
3567.85 1979
3568.42 1882
3568.98 1857
3569.54 1841
3570.11 1741
3570.67 1728
3571.23 1744
3571.80 1771
3572.36 1806
3572.93 1877
3573.49 1997
3574.05 2100
3574.62 2271
3575.18 2479
3575.75 2683
3576.31 2976
3576.87 3265
3577.44 3512
3578.00 3687
3578.57 3823
3579.13 3833
3579.70 3646
3580.26 3594
3580.82 3350
3581.39 3052
3581.95 2877
3582.52 2671
3583.08 2377
3583.65 2225
3584.21 2157
3584.78 1963
3585.34 1964
3585.91 1881
3586.47 1857
3587.04 1757
3587.60 1730
3588.17 1711
3588.73 1679
3589.30 1680
3589.86 1708
3590.43 1723
3590.99 1598
3591.56 1667
3592.12 1642
3592.69 1660
3593.25 1632
3593.82 1575
3594.39 1603
3594.95 1628
3595.52 1609
3596.08 1652
3596.65 1637
3597.21 1658
3597.78 1696
3598.35 1654
3598.91 1659
3599.48 1643
3600.04 1570
3600.61 1634
3601.18 1637
3601.74 1578
3602.31 1596
3602.87 1544
3603.44 1545
3604.01 1640
3604.57 1690
3605.14 1625
3605.71 1683
3606.27 1650
3606.84 1673
3607.41 1630
3607.97 1609
3608.54 1656
3609.11 1654
3609.67 1614
3610.24 1556
3610.81 1609
3611.37 1613
3611.94 1576
3612.51 1598
3613.07 1606
3613.64 1613
3614.21 1710
3614.78 1837
3615.34 1993
3615.91 2150
3616.48 2349
3617.04 2656
3617.61 2978
3618.18 3124
3618.75 3175
3619.31 3263
3619.88 3249
3620.45 3205
3621.02 3010
3621.58 2814
3622.15 2597
3622.72 2415
3623.29 2327
3623.86 2151
3624.42 2000
3624.99 1789
3625.56 1709
3626.13 1711
3626.70 1613
3627.26 1584
3627.83 1611
3628.40 1495
3628.97 1548
3629.54 1528
3630.11 1479
3630.67 1569
3631.24 1535
3631.81 1563
3632.38 1638
3632.95 1614
3633.52 1636
3634.08 1670
3634.65 1619
3635.22 1630
3635.79 1582
3636.36 1578
3636.93 1591
3637.50 1578
3638.07 1571
3638.64 1562
3639.20 1675
3639.77 1831
3640.34 1824
3640.91 1871
3641.48 2080
3642.05 2140
3642.62 2157
3643.19 2190
3643.76 2126
3644.33 2067
3644.90 2145
3645.47 1987
3646.04 1946
3646.61 1875
3647.18 1888
3647.75 1897
3648.32 1809
3648.89 1900
3649.46 1803
3650.03 1841
3650.60 1886
3651.17 1841
3651.74 1951
3652.31 2074
3652.88 2192
3653.45 2213
3654.02 2221
3654.59 2215
3655.16 2213
3655.73 2158
3656.30 2191
3656.87 2167
3657.44 2104
3658.01 2167
3658.58 2207
3659.15 2337
3659.72 2373
3660.29 2365
3660.86 2306
3661.43 2360
3662.00 2294
3662.58 2251
3663.15 2179
3663.72 2161
3664.29 2149
3664.86 2202
3665.43 2327
3666.00 2417
3666.57 2450
3667.14 2616
3667.72 2520
3668.29 2367
3668.86 2324
3669.43 2165
3670.00 2102
3670.57 2087
3671.14 2032
3671.72 1942
3672.29 1860
3672.86 1801
3673.43 1845
3674.00 1879
3674.57 1886
3675.15 1840
3675.72 1940
3676.29 1895
3676.86 1911
3677.43 1993
3678.01 1931
3678.58 2008
3679.15 2017
3679.72 2029
3680.30 2041
3680.87 1987
3681.44 1969
3682.01 1913
3682.58 1828
3683.16 1736
3683.73 1783
3684.30 1717
3684.88 1693
3685.45 1619
3686.02 1654
3686.59 1649
3687.17 1637
3687.74 1717
3688.31 1839
3688.88 1820
3689.46 1915
3690.03 1981
3690.60 1987
3691.18 1991
3691.75 2127
3692.32 2021
3692.90 2013
3693.47 1957
3694.04 1884
3694.62 1782
3695.19 1695
3695.76 1697
3696.34 1652
3696.91 1656
3697.48 1558
3698.06 1625
3698.63 1631
3699.21 1670
3699.78 1704
3700.35 1656
3700.93 1667
3701.50 1671
3702.08 1688
3702.65 1721
3703.22 1646
3703.80 1596
3704.37 1694
3704.95 1652
3705.52 1663
3706.09 1716
3706.67 1588
3707.24 1605
3707.82 1692
3708.39 1739
3708.97 1715
3709.54 1719
3710.12 1784
3710.69 1774
3711.26 1783
3711.84 1689
3712.41 1731
3712.99 1726
3713.56 1590
3714.14 1550
3714.71 1595
3715.29 1504
3715.86 1538
3716.44 1521
3717.01 1556
3717.59 1452
3718.16 1519
3718.74 1520
3719.32 1479
3719.89 1489
3720.47 1511
3721.04 1553
3721.62 1465
3722.19 1496
3722.77 1471
3723.34 1468
3723.92 1542
3724.49 1467
3725.07 1367
3725.65 1492
3726.22 1434
3726.80 1391
3727.37 1472
3727.95 1449
3728.53 1433
3729.10 1394
3729.68 1509
3730.25 1509
3730.83 1686
3731.41 1835
3731.98 1919
3732.56 2115
3733.14 2155
3733.71 2186
3734.29 2391
3734.87 2349
3735.44 2213
3736.02 2181
3736.60 2165
3737.17 2033
3737.75 1828
3738.33 1743
3738.90 1715
3739.48 1658
3740.06 1545
3740.63 1484
3741.21 1543
3741.79 1483
3742.36 1468
3742.94 1360
3743.52 1408
3744.10 1463
3744.67 1435
3745.25 1310
3745.83 1331
3746.40 1378
3746.98 1405
3747.56 1412
3748.14 1361
3748.71 1334
3749.29 1486
3749.87 1446
3750.45 1370
3751.03 1306
3751.60 1340
3752.18 1386
3752.76 1325
3753.34 1345
3753.92 1352
3754.49 1353
3755.07 1407
3755.65 1386
3756.23 1451
3756.81 1487
3757.38 1416
3757.96 1466
3758.54 1402
3759.12 1452
3759.70 1494
3760.28 1522
3760.85 1581
3761.43 1560
3762.01 1603
3762.59 1619
3763.17 1671
3763.75 1719
3764.33 1691
3764.91 1622
3765.48 1581
3766.06 1678
3766.64 1709
3767.22 1752
3767.80 1691
3768.38 1603
3768.96 1601
3769.54 1597
3770.12 1584
3770.70 1542
3771.28 1529
3771.85 1626
3772.43 1670
3773.01 1620
3773.59 1591
3774.17 1495
3774.75 1592
3775.33 1499
3775.91 1500
3776.49 1542
3777.07 1511
3777.65 1540
3778.23 1533
3778.81 1485
3779.39 1535
3779.97 1484
3780.55 1542
3781.13 1473
3781.71 1492
3782.29 1436
3782.87 1432
3783.45 1426
3784.03 1468
3784.61 1322
3785.19 1399
3785.77 1300
3786.35 1311
3786.93 1390
3787.51 1392
3788.10 1358
3788.68 1421
3789.26 1421
3789.84 1497
3790.42 1432
3791.00 1444
3791.58 1465
3792.16 1449
3792.74 1424
3793.32 1482
3793.90 1498
3794.48 1439
3795.07 1576
3795.65 1599
3796.23 1564
3796.81 1522
3797.39 1548
3797.97 1528
3798.55 1611
3799.14 1562
3799.72 1591
3800.30 1639
3800.88 1716
3801.46 1774
3802.04 1849
3802.62 1837
3803.21 1872
3803.79 1851
3804.37 1820
3804.95 1822
3805.53 1862
3806.12 1811
3806.70 1792
3807.28 1822
3807.86 2004
3808.44 2130
3809.03 2139
3809.61 2199
3810.19 2159
3810.77 2167
3811.36 2206
3811.94 2148
3812.52 2144
3813.10 2043
3813.69 2006
3814.27 2020
3814.85 2117
3815.43 2140
3816.02 2081
3816.60 2113
3817.18 2263
3817.77 2200
3818.35 1946
3818.93 1887
3819.51 1913
3820.10 1834
3820.68 1849
3821.26 1832
3821.85 1828
3822.43 1870
3823.01 1895
3823.60 1896
3824.18 1955
3824.76 1982
3825.35 1982
3825.93 1826
3826.51 1813
3827.10 1717
3827.68 1692
3828.27 1615
3828.85 1731
3829.43 1588
3830.02 1538
3830.60 1578
3831.18 1557
3831.77 1573
3832.35 1565
3832.94 1590
3833.52 1649
3834.10 1662
3834.69 1666
3835.27 1652
3835.86 1660
3836.44 1630
3837.03 1645
3837.61 1652
3838.19 1712
3838.78 1599
3839.36 1554
3839.95 1586
3840.53 1698
3841.12 1640
3841.70 1648
3842.29 1548
3842.87 1623
3843.46 1608
3844.04 1692
3844.63 1831
3845.21 1876
3845.80 1946
3846.38 2126
3846.97 2271
3847.55 2171
3848.14 2044
3848.72 2096
3849.31 1907
3849.89 1891
3850.48 1814
3851.06 1781
3851.65 1756
3852.23 1758
3852.82 1751
3853.41 1660
3853.99 1678
3854.58 1699
3855.16 1766
3855.75 1772
3856.33 1805
3856.92 1803
3857.51 1795
3858.09 1757
3858.68 1923
3859.26 2124
3859.85 2269
3860.44 2542
3861.02 2865
3861.61 3054
3862.20 3242
3862.78 3317
3863.37 3268
3863.95 3251
3864.54 3081
3865.13 2983
3865.71 2679
3866.30 2453
3866.89 2453
3867.47 2221
3868.06 2036
3868.65 1877
3869.23 1764
3869.82 1727
3870.41 1660
3870.99 1636
3871.58 1641
3872.17 1656
3872.76 1715
3873.34 1715
3873.93 1750
3874.52 1739
3875.10 1720
3875.69 1647
3876.28 1693
3876.87 1650
3877.45 1577
3878.04 1583
3878.63 1567
3879.22 1557
3879.80 1503
3880.39 1518
3880.98 1501
3881.57 1486
3882.15 1434
3882.74 1478
3883.33 1387
3883.92 1375
3884.51 1417
3885.09 1448
3885.68 1412
3886.27 1462
3886.86 1431
3887.45 1473
3888.04 1564
3888.62 1652
3889.21 1673
3889.80 1635
3890.39 1752
3890.98 1776
3891.57 1811
3892.15 1819
3892.74 1768
3893.33 1716
3893.92 1746
3894.51 1690
3895.10 1724
3895.69 1595
3896.28 1647
3896.86 1604
3897.45 1568
3898.04 1626
3898.63 1659
3899.22 1614
3899.81 1622
3900.40 1656
3900.99 1624
3901.58 1555
3902.17 1526
3902.76 1549
3903.34 1481
3903.93 1597
3904.52 1531
3905.11 1576
3905.70 1586
3906.29 1625
3906.88 1607
3907.47 1595
3908.06 1698
3908.65 1701
3909.24 1658
3909.83 1674
3910.42 1680
3911.01 1562
3911.60 1558
3912.19 1605
3912.78 1561
3913.37 1432
3913.96 1471
3914.55 1513
3915.14 1479
3915.73 1436
3916.32 1437
3916.91 1431
3917.50 1394
3918.09 1409
3918.68 1488
3919.28 1493
3919.87 1396
3920.46 1427
3921.05 1465
3921.64 1413
3922.23 1388
3922.82 1407
3923.41 1327
3924.00 1379
3924.59 1381
3925.18 1310
3925.77 1320
3926.37 1341
3926.96 1294
3927.55 1272
3928.14 1246
3928.73 1254
3929.32 1296
3929.91 1234
3930.51 1336
3931.10 1230
3931.69 1262
3932.28 1210
3932.87 1251
3933.46 1310
3934.05 1258
3934.65 1261
3935.24 1246
3935.83 1294
3936.42 1297
3937.01 1344
3937.61 1317
3938.20 1333
3938.79 1371
3939.38 1377
3939.97 1435
3940.57 1386
3941.16 1386
3941.75 1482
3942.34 1393
3942.94 1393
3943.53 1573
3944.12 1495
3944.71 1429
3945.31 1427
3945.90 1393
3946.49 1342
3947.08 1384
3947.68 1351
3948.27 1298
3948.86 1305
3949.45 1353
3950.05 1295
3950.64 1275
3951.23 1267
3951.83 1304
3952.42 1311
3953.01 1442
3953.61 1397
3954.20 1323
3954.79 1401
3955.39 1308
3955.98 1404
3956.57 1415
3957.17 1505
3957.76 1526
3958.35 1534
3958.95 1585
3959.54 1604
3960.13 1709
3960.73 1652
3961.32 1586
3961.92 1500
3962.51 1511
3963.10 1574
3963.70 1605
3964.29 1583
3964.88 1629
3965.48 1602
3966.07 1729
3966.67 1852
3967.26 1816
3967.86 1904
3968.45 1888
3969.04 1806
3969.64 1758
3970.23 1791
3970.83 1747
3971.42 1646
3972.02 1553
3972.61 1554
3973.21 1492
3973.80 1522
3974.40 1647
3974.99 1620
3975.58 1605
3976.18 1662
3976.77 1644
3977.37 1771
3977.96 1792
3978.56 1815
3979.15 1777
3979.75 1652
3980.35 1700
3980.94 1640
3981.54 1616
3982.13 1585
3982.73 1604
3983.32 1525
3983.92 1512
3984.51 1497
3985.11 1551
3985.70 1527
3986.30 1519
3986.90 1525
3987.49 1521
3988.09 1552
3988.68 1489
3989.28 1400
3989.87 1418
3990.47 1518
3991.07 1508
3991.66 1483
3992.26 1487
3992.85 1543
3993.45 1597
3994.05 1613
3994.64 1612
3995.24 1605
3995.84 1653
3996.43 1583
3997.03 1642
3997.62 1660
3998.22 1581
3998.82 1573
3999.41 1610
4000.01 1564
4000.61 1647
4001.20 1636
4001.80 1610
4002.40 1659
4003.00 1524
4003.59 1550
4004.19 1568
4004.79 1521
4005.38 1591
4005.98 1504
4006.58 1509
4007.17 1547
4007.77 1437
4008.37 1410
4008.97 1482
4009.56 1448
4010.16 1561
4010.76 1456
4011.36 1404
4011.95 1367
4012.55 1420
4013.15 1490
4013.75 1509
4014.34 1450
4014.94 1485
4015.54 1533
4016.14 1557
4016.74 1643
4017.33 1662
4017.93 1677
4018.53 1692
4019.13 1717
4019.73 1728
4020.32 1636
4020.92 1661
4021.52 1713
4022.12 1654
4022.72 1580
4023.32 1461
4023.91 1504
4024.51 1499
4025.11 1519
4025.71 1602
4026.31 1615
4026.91 1630
4027.51 1715
4028.10 1771
4028.70 1769
4029.30 1797
4029.90 1801
4030.50 1778
4031.10 1781
4031.70 1825
4032.30 1869
4032.90 1753
4033.49 1776
4034.09 1725
4034.69 1749
4035.29 1801
4035.89 1844
4036.49 1768
4037.09 1638
4037.69 1552
4038.29 1575
4038.89 1510
4039.49 1479
4040.09 1445
4040.69 1377
4041.29 1386
4041.89 1419
4042.49 1272
4043.09 1302
4043.69 1270
4044.29 1268
4044.89 1295
4045.49 1260
4046.09 1288
4046.69 1331
4047.29 1294
4047.89 1323
4048.49 1353
4049.09 1388
4049.69 1374
4050.29 1408
4050.89 1408
4051.49 1396
4052.09 1295
4052.69 1301
4053.29 1308
4053.89 1356
4054.49 1342
4055.09 1312
4055.69 1256
4056.30 1322
4056.90 1377
4057.50 1284
4058.10 1307
4058.70 1247
4059.30 1249
4059.90 1295
4060.50 1275
4061.10 1327
4061.71 1321
4062.31 1362
4062.91 1320
4063.51 1358
4064.11 1428
4064.71 1420
4065.31 1535
4065.92 1514
4066.52 1531
4067.12 1478
4067.72 1511
4068.32 1478
4068.92 1452
4069.53 1453
4070.13 1365
4070.73 1331
4071.33 1280
4071.93 1238
4072.54 1212
4073.14 1209
4073.74 1218
4074.34 1224
4074.94 1259
4075.55 1272
4076.15 1170
4076.75 1102
4077.35 1178
4077.96 1260
4078.56 1294
4079.16 1324
4079.76 1210
4080.37 1203
4080.97 1254
4081.57 1292
4082.17 1218
4082.78 1204
4083.38 1214
4083.98 1229
4084.59 1231
4085.19 1153
4085.79 1217
4086.39 1261
4087.00 1208
4087.60 1267
4088.20 1216
4088.81 1217
4089.41 1214
4090.01 1198
4090.62 1228
4091.22 1138
4091.82 1121
4092.43 1199
4093.03 1198
4093.63 1248
4094.24 1166
4094.84 1210
4095.45 1175
4096.05 1244
4096.65 1189
4097.26 1169
4097.86 1222
4098.47 1324
4099.07 1337
4099.67 1231
4100.28 1237
4100.88 1251
4101.49 1199
4102.09 1259
4102.69 1260
4103.30 1215
4103.90 1199
4104.51 1158
4105.11 1164
4105.72 1247
4106.32 1180
4106.93 1207
4107.53 1229
4108.13 1151
4108.74 1204
4109.34 1232
4109.95 1172
4110.55 1136
4111.16 1158
4111.76 1151
4112.37 1095
4112.97 1103
4113.58 1102
4114.18 1139
4114.79 1117
4115.39 1128
4116.00 1141
4116.60 1175
4117.21 1091
4117.82 1160
4118.42 1193
4119.03 1129
4119.63 1132
4120.24 1194
4120.84 1234
4121.45 1195
4122.05 1155
4122.66 1187
4123.27 1163
4123.87 1175
4124.48 1187
4125.08 1163
4125.69 1158
4126.30 1179
4126.90 1176
4127.51 1142
4128.11 1149
4128.72 1114
4129.33 1105
4129.93 1137
4130.54 1180
4131.15 1238
4131.75 1203
4132.36 1178
4132.96 1145
4133.57 1240
4134.18 1279
4134.78 1278
4135.39 1309
4136.00 1380
4136.60 1371
4137.21 1375
4137.82 1382
4138.43 1398
4139.03 1390
4139.64 1351
4140.25 1394
4140.85 1449
4141.46 1438
4142.07 1424
4142.68 1401
4143.28 1395
4143.89 1446
4144.50 1459
4145.10 1470
4145.71 1404
4146.32 1370
4146.93 1375
4147.53 1338
4148.14 1346
4148.75 1291
4149.36 1251
4149.97 1254
4150.57 1255
4151.18 1218
4151.79 1240
4152.40 1170
4153.00 1208
4153.61 1210
4154.22 1213
4154.83 1229
4155.44 1213
4156.05 1190
4156.65 1237
4157.26 1222
4157.87 1237
4158.48 1382
4159.09 1419
4159.70 1515
4160.30 1494
4160.91 1503
4161.52 1478
4162.13 1378
4162.74 1380
4163.35 1343
4163.96 1224
4164.56 1186
4165.17 1249
4165.78 1279
4166.39 1309
4167.00 1353
4167.61 1344
4168.22 1330
4168.83 1388
4169.44 1370
4170.05 1401
4170.66 1447
4171.26 1460
4171.87 1498
4172.48 1551
4173.09 1508
4173.70 1658
4174.31 1604
4174.92 1528
4175.53 1535
4176.14 1528
4176.75 1523
4177.36 1573
4177.97 1470
4178.58 1475
4179.19 1472
4179.80 1418
4180.41 1463
4181.02 1391
4181.63 1359
4182.24 1252
4182.85 1267
4183.46 1351
4184.07 1352
4184.68 1281
4185.29 1260
4185.90 1303
4186.51 1301
4187.12 1183
4187.73 1230
4188.34 1291
4188.95 1271
4189.56 1242
4190.18 1223
4190.79 1303
4191.40 1336
4192.01 1371
4192.62 1381
4193.23 1418
4193.84 1475
4194.45 1524
4195.06 1581
4195.67 1605
4196.28 1593
4196.90 1579
4197.51 1622
4198.12 1464
4198.73 1492
4199.34 1432
4199.95 1383
4200.56 1328
4201.18 1398
4201.79 1339
4202.40 1272
4203.01 1225
4203.62 1203
4204.23 1264
4204.85 1279
4205.46 1278
4206.07 1355
4206.68 1382
4207.29 1321
4207.90 1346
4208.52 1385
4209.13 1421
4209.74 1426
4210.35 1461
4210.97 1512
4211.58 1523
4212.19 1495
4212.80 1602
4213.41 1604
4214.03 1542
4214.64 1538
4215.25 1544
4215.86 1540
4216.48 1546
4217.09 1549
4217.70 1591
4218.32 1540
4218.93 1594
4219.54 1706
4220.15 1706
4220.77 1736
4221.38 1882
4221.99 1942
4222.61 1940
4223.22 1957
4223.83 1947
4224.44 1874
4225.06 2050
4225.67 2200
4226.28 2311
4226.90 2464
4227.51 2712
4228.13 2818
4228.74 3039
4229.35 3096
4229.97 3024
4230.58 3004
4231.19 2872
4231.81 2616
4232.42 2432
4233.03 2255
4233.65 2028
4234.26 1947
4234.88 1776
4235.49 1731
4236.10 1757
4236.72 1742
4237.33 1698
4237.95 1716
4238.56 1679
4239.17 1681
4239.79 1653
4240.40 1629
4241.02 1653
4241.63 1636
4242.25 1610
4242.86 1709
4243.48 1738
4244.09 1681
4244.71 1819
4245.32 1863
4245.93 1868
4246.55 1751
4247.16 1736
4247.78 1787
4248.39 1724
4249.01 1773
4249.62 1713
4250.24 1755
4250.85 1763
4251.47 1628
4252.08 1689
4252.70 1654
4253.32 1595
4253.93 1619
4254.55 1586
4255.16 1570
4255.78 1579
4256.39 1581
4257.01 1531
4257.62 1542
4258.24 1523
4258.85 1564
4259.47 1580
4260.09 1606
4260.70 1630
4261.32 1735
4261.93 1829
4262.55 1880
4263.17 1935
4263.78 2136
4264.40 2177
4265.01 2181
4265.63 2216
4266.25 2011
4266.86 1926
4267.48 1819
4268.10 1724
4268.71 1730
4269.33 1710
4269.94 1664
4270.56 1655
4271.18 1621
4271.79 1625
4272.41 1633
4273.03 1654
4273.64 1619
4274.26 1610
4274.88 1699
4275.49 1803
4276.11 1947
4276.73 1930
4277.35 2161
4277.96 2221
4278.58 2317
4279.20 2198
4279.81 2125
4280.43 2025
4281.05 1973
4281.67 1880
4282.28 1704
4282.90 1667
4283.52 1594
4284.14 1550
4284.75 1472
4285.37 1482
4285.99 1457
4286.61 1384
4287.22 1399
4287.84 1401
4288.46 1344
4289.08 1384
4289.70 1403
4290.31 1348
4290.93 1381
4291.55 1395
4292.17 1327
4292.79 1296
4293.40 1279
4294.02 1273
4294.64 1302
4295.26 1335
4295.88 1321
4296.50 1311
4297.11 1333
4297.73 1250
4298.35 1324
4298.97 1321
4299.59 1335
4300.21 1332
4300.83 1418
4301.44 1375
4302.06 1358
4302.68 1356
4303.30 1370
4303.92 1322
4304.54 1421
4305.16 1322
4305.78 1289
4306.40 1344
4307.02 1366
4307.63 1323
4308.25 1329
4308.87 1352
4309.49 1329
4310.11 1329
4310.73 1249
4311.35 1433
4311.97 1311
4312.59 1330
4313.21 1393
4313.83 1381
4314.45 1342
4315.07 1330
4315.69 1368
4316.31 1387
4316.93 1300
4317.55 1393
4318.17 1359
4318.79 1369
4319.41 1405
4320.03 1424
4320.65 1364
4321.27 1465
4321.89 1455
4322.51 1454
4323.13 1440
4323.75 1448
4324.37 1485
4324.99 1529
4325.61 1550
4326.23 1521
4326.85 1546
4327.47 1627
4328.09 1654
4328.71 1646
4329.33 1778
4329.96 1832
4330.58 1920
4331.20 2086
4331.82 2197
4332.44 2410
4333.06 2450
4333.68 2690
4334.30 2698
4334.92 2657
4335.54 2668
4336.17 2720
4336.79 2835
4337.41 2890
4338.03 2975
4338.65 3111
4339.27 3041
4339.89 3023
4340.52 2911
4341.14 2749
4341.76 2651
4342.38 2523
4343.00 2495
4343.62 2358
4344.25 2479
4344.87 2851
4345.49 3126
4346.11 3437
4346.73 3896
4347.36 4283
4347.98 4387
4348.60 4326
4349.22 4020
4349.84 3741
4350.47 3393
4351.09 3135
4351.71 3011
4352.33 2725
4352.96 2575
4353.58 2494
4354.20 2259
4354.82 2097
4355.45 2019
4356.07 1996
4356.69 1913
4357.31 1812
4357.94 1898
4358.56 1881
4359.18 1859
4359.81 1926
4360.43 1814
4361.05 1832
4361.68 1853
4362.30 1752
4362.92 1726
4363.55 1725
4364.17 1685
4364.79 1686
4365.42 1636
4366.04 1678
4366.66 1667
4367.29 1625
4367.91 1572
4368.53 1496
4369.16 1509
4369.78 1503
4370.40 1461
4371.03 1485
4371.65 1511
4372.27 1491
4372.90 1430
4373.52 1414
4374.15 1415
4374.77 1462
4375.39 1480
4376.02 1440
4376.64 1477
4377.27 1395
4377.89 1426
4378.52 1489
4379.14 1418
4379.76 1433
4380.39 1513
4381.01 1472
4381.64 1444
4382.26 1499
4382.89 1480
4383.51 1548
4384.14 1524
4384.76 1447
4385.39 1482
4386.01 1462
4386.64 1508
4387.26 1438
4387.89 1430
4388.51 1430
4389.14 1491
4389.76 1433
4390.39 1468
4391.01 1382
4391.64 1499
4392.26 1498
4392.89 1504
4393.51 1491
4394.14 1464
4394.76 1433
4395.39 1415
4396.01 1535
4396.64 1403
4397.26 1464
4397.89 1417
4398.52 1428
4399.14 1399
4399.77 1365
4400.39 1320
4401.02 1346
4401.65 1381
4402.27 1289
4402.90 1226
4403.52 1261
4404.15 1311
4404.78 1290
4405.40 1290
4406.03 1361
4406.65 1335
4407.28 1304
4407.91 1361
4408.53 1439
4409.16 1372
4409.79 1357
4410.41 1369
4411.04 1376
4411.67 1403
4412.29 1384
4412.92 1386
4413.55 1371
4414.17 1306
4414.80 1240
4415.43 1281
4416.05 1262
4416.68 1246
4417.31 1352
4417.94 1367
4418.56 1314
4419.19 1306
4419.82 1231
4420.44 1189
4421.07 1251
4421.70 1283
4422.33 1285
4422.95 1351
4423.58 1313
4424.21 1246
4424.84 1274
4425.46 1220
4426.09 1209
4426.72 1176
4427.35 1184
4427.97 1212
4428.60 1227
4429.23 1235
4429.86 1190
4430.49 1145
4431.11 1124
4431.74 1202
4432.37 1260
4433.00 1194
4433.63 1246
4434.26 1217
4434.88 1223
4435.51 1299
4436.14 1259
4436.77 1279
4437.40 1244
4438.03 1197
4438.65 1142
4439.28 1155
4439.91 1169
4440.54 1246
4441.17 1293
4441.80 1204
4442.43 1239
4443.06 1269
4443.68 1267
4444.31 1278
4444.94 1290
4445.57 1433
4446.20 1356
4446.83 1282
4447.46 1340
4448.09 1293
4448.72 1313
4449.35 1394
4449.98 1318
4450.61 1313
4451.24 1277
4451.86 1279
4452.49 1264
4453.12 1293
4453.75 1423
4454.38 1460
4455.01 1487
4455.64 1455
4456.27 1647
4456.90 1666
4457.53 1708
4458.16 1838
4458.79 1755
4459.42 1610
4460.05 1518
4460.68 1495
4461.31 1433
4461.94 1329
4462.57 1304
4463.20 1229
4463.83 1215
4464.46 1285
4465.09 1312
4465.72 1243
4466.36 1325
4466.99 1261
4467.62 1255
4468.25 1228
4468.88 1304
4469.51 1275
4470.14 1292
4470.77 1269
4471.40 1361
4472.03 1323
4472.66 1265
4473.29 1248
4473.93 1207
4474.56 1155
4475.19 1156
4475.82 1208
4476.45 1181
4477.08 1147
4477.71 1149
4478.34 1152
4478.98 1200
4479.61 1205
4480.24 1255
4480.87 1298
4481.50 1254
4482.13 1239
4482.76 1255
4483.40 1238
4484.03 1306
4484.66 1323
4485.29 1295
4485.92 1277
4486.56 1270
4487.19 1321
4487.82 1288
4488.45 1312
4489.08 1351
4489.72 1357
4490.35 1372
4490.98 1343
4491.61 1354
4492.25 1353
4492.88 1401
4493.51 1338
4494.14 1314
4494.78 1323
4495.41 1343
4496.04 1240
4496.67 1305
4497.31 1363
4497.94 1402
4498.57 1419
4499.20 1490
4499.84 1565
4500.47 1613
4501.10 1655
4501.74 1823
4502.37 1895
4503.00 2000
4503.64 2055
4504.27 1972
4504.90 1862
4505.53 1889
4506.17 1851
4506.80 1761
4507.43 1704
4508.07 1622
4508.70 1643
4509.34 1605
4509.97 1606
4510.60 1559
4511.24 1474
4511.87 1548
4512.50 1522
4513.14 1522
4513.77 1509
4514.41 1425
4515.04 1342
4515.67 1458
4516.31 1488
4516.94 1433
4517.58 1345
4518.21 1313
4518.84 1337
4519.48 1308
4520.11 1426
4520.75 1389
4521.38 1356
4522.02 1426
4522.65 1329
4523.28 1283
4523.92 1348
4524.55 1359
4525.19 1410
4525.82 1439
4526.46 1473
4527.09 1611
4527.73 1704
4528.36 1826
4529.00 1997
4529.63 2231
4530.27 2582
4530.90 2926
4531.54 3230
4532.17 3405
4532.81 3401
4533.44 3390
4534.08 3253
4534.71 3036
4535.35 2888
4535.99 2543
4536.62 2204
4537.26 2029
4537.89 1769
4538.53 1661
4539.16 1545
4539.80 1524
4540.43 1462
4541.07 1400
4541.71 1364
4542.34 1282
4542.98 1211
4543.61 1196
4544.25 1262
4544.89 1346
4545.52 1236
4546.16 1257
4546.79 1264
4547.43 1279
4548.07 1202
4548.70 1174
4549.34 1155
4549.98 1136
4550.61 1200
4551.25 1175
4551.89 1235
4552.52 1182
4553.16 1135
4553.80 1204
4554.43 1171
4555.07 1160
4555.71 1249
4556.34 1169
4556.98 1219
4557.62 1258
4558.25 1276
4558.89 1231
4559.53 1276
4560.16 1348
4560.80 1367
4561.44 1288
4562.08 1296
4562.71 1329
4563.35 1258
4563.99 1352
4564.63 1331
4565.26 1259
4565.90 1271
4566.54 1335
4567.18 1358
4567.81 1407
4568.45 1481
4569.09 1545
4569.73 1530
4570.36 1510
4571.00 1523
4571.64 1537
4572.28 1508
4572.92 1409
4573.55 1431
4574.19 1337
4574.83 1389
4575.47 1446
4576.11 1349
4576.75 1331
4577.38 1267
4578.02 1323
4578.66 1389
4579.30 1358
4579.94 1286
4580.58 1272
4581.21 1294
4581.85 1289
4582.49 1363
4583.13 1399
4583.77 1342
4584.41 1336
4585.05 1425
4585.69 1518
4586.32 1610
4586.96 1609
4587.60 1669
4588.24 1779
4588.88 1687
4589.52 1854
4590.16 1942
4590.80 1991
4591.44 2062
4592.08 2096
4592.72 2237
4593.36 2290
4594.00 2182
4594.63 2018
4595.27 1853
4595.91 1775
4596.55 1723
4597.19 1558
4597.83 1532
4598.47 1595
4599.11 1387
4599.75 1457
4600.39 1507
4601.03 1509
4601.67 1535
4602.31 1537
4602.95 1591
4603.59 1625
4604.23 1558
4604.87 1572
4605.51 1623
4606.15 1508
4606.79 1453
4607.43 1477
4608.08 1433
4608.72 1446
4609.36 1405
4610.00 1409
4610.64 1409
4611.28 1342
4611.92 1356
4612.56 1282
4613.20 1318
4613.84 1236
4614.48 1296
4615.12 1305
4615.76 1340
4616.41 1330
4617.05 1280
4617.69 1266
4618.33 1339
4618.97 1343
4619.61 1245
4620.25 1187
4620.89 1155
4621.54 1200
4622.18 1130
4622.82 1192
4623.46 1224
4624.10 1188
4624.74 1164
4625.38 1152
4626.03 1174
4626.67 1164
4627.31 1169
4627.95 1183
4628.59 1228
4629.24 1182
4629.88 1259
4630.52 1337
4631.16 1373
4631.80 1387
4632.45 1439
4633.09 1489
4633.73 1449
4634.37 1507
4635.02 1472
4635.66 1392
4636.30 1408
4636.94 1463
4637.58 1597
4638.23 1549
4638.87 1536
4639.51 1622
4640.16 1631
4640.80 1569
4641.44 1603
4642.08 1493
4642.73 1458
4643.37 1447
4644.01 1421
4644.66 1364
4645.30 1337
4645.94 1383
4646.58 1373
4647.23 1446
4647.87 1338
4648.51 1242
4649.16 1315
4649.80 1324
4650.44 1305
4651.09 1363
4651.73 1391
4652.37 1400
4653.02 1440
4653.66 1369
4654.31 1426
4654.95 1374
4655.59 1315
4656.24 1285
4656.88 1363
4657.52 1348
4658.17 1280
4658.81 1224
4659.46 1170
4660.10 1229
4660.75 1189
4661.39 1282
4662.03 1178
4662.68 1163
4663.32 1162
4663.97 1175
4664.61 1164
4665.26 1200
4665.90 1176
4666.54 1178
4667.19 1160
4667.83 1194
4668.48 1174
4669.12 1188
4669.77 1087
4670.41 1018
4671.06 1077
4671.70 1107
4672.35 1127
4672.99 1119
4673.64 1100
4674.28 1107
4674.93 1089
4675.57 1165
4676.22 1160
4676.86 1134
4677.51 1188
4678.15 1214
4678.80 1219
4679.44 1272
4680.09 1277
4680.73 1193
4681.38 1191
4682.03 1193
4682.67 1238
4683.32 1265
4683.96 1334
4684.61 1271
4685.25 1285
4685.90 1221
4686.55 1299
4687.19 1322
4687.84 1375
4688.48 1326
4689.13 1421
4689.78 1455
4690.42 1452
4691.07 1602
4691.72 1706
4692.36 1598
4693.01 1508
4693.65 1540
4694.30 1528
4694.95 1546
4695.59 1553
4696.24 1499
4696.89 1476
4697.53 1469
4698.18 1572
4698.83 1605
4699.47 1738
4700.12 1827
4700.77 1883
4701.41 1905
4702.06 1954
4702.71 1670
4703.36 1569
4704.00 1564
4704.65 1576
4705.30 1489
4705.94 1412
4706.59 1473
4707.24 1421
4707.89 1449
4708.53 1375
4709.18 1365
4709.83 1467
4710.48 1480
4711.12 1395
4711.77 1343
4712.42 1396
4713.07 1424
4713.71 1418
4714.36 1384
4715.01 1451
4715.66 1479
4716.31 1353
4716.95 1487
4717.60 1444
4718.25 1435
4718.90 1446
4719.55 1478
4720.19 1525
4720.84 1590
4721.49 1596
4722.14 1754
4722.79 1688
4723.44 1679
4724.08 1634
4724.73 1695
4725.38 1566
4726.03 1621
4726.68 1572
4727.33 1617
4727.98 1593
4728.63 1560
4729.27 1495
4729.92 1398
4730.57 1390
4731.22 1399
4731.87 1261
4732.52 1281
4733.17 1383
4733.82 1379
4734.47 1368
4735.12 1383
4735.77 1325
4736.41 1346
4737.06 1334
4737.71 1341
4738.36 1375
4739.01 1317
4739.66 1373
4740.31 1474
4740.96 1470
4741.61 1560
4742.26 1537
4742.91 1535
4743.56 1546
4744.21 1528
4744.86 1426
4745.51 1430
4746.16 1378
4746.81 1350
4747.46 1366
4748.11 1376
4748.76 1381
4749.41 1373
4750.06 1374
4750.71 1353
4751.36 1400
4752.01 1475
4752.66 1429
4753.31 1466
4753.96 1559
4754.61 1591
4755.26 1609
4755.92 1601
4756.57 1541
4757.22 1516
4757.87 1535
4758.52 1528
4759.17 1592
4759.82 1698
4760.47 1800
4761.12 1984
4761.77 2082
4762.42 2155
4763.08 2058
4763.73 2125
4764.38 2056
4765.03 1869
4765.68 1718
4766.33 1655
4766.98 1636
4767.64 1639
4768.29 1530
4768.94 1556
4769.59 1484
4770.24 1481
4770.89 1501
4771.54 1408
4772.20 1339
4772.85 1397
4773.50 1475
4774.15 1552
4774.80 1513
4775.46 1408
4776.11 1417
4776.76 1417
4777.41 1491
4778.06 1415
4778.72 1402
4779.37 1429
4780.02 1480
4780.67 1495
4781.33 1404
4781.98 1425
4782.63 1431
4783.28 1449
4783.94 1473
4784.59 1439
4785.24 1366
4785.89 1327
4786.55 1406
4787.20 1404
4787.85 1364
4788.51 1482
4789.16 1544
4789.81 1460
4790.46 1481
4791.12 1569
4791.77 1578
4792.42 1512
4793.08 1426
4793.73 1504
4794.38 1520
4795.04 1460
4795.69 1475
4796.34 1496
4797.00 1545
4797.65 1499
4798.30 1572
4798.96 1631
4799.61 1658
4800.27 1716
4800.92 1909
4801.57 2002
4802.23 2010
4802.88 1990
4803.53 1944
4804.19 1851
4804.84 1787
4805.50 1666
4806.15 1619
4806.81 1624
4807.46 1611
4808.11 1646
4808.77 1596
4809.42 1538
4810.08 1485
4810.73 1521
4811.39 1513
4812.04 1461
4812.69 1424
4813.35 1521
4814.00 1629
4814.66 1716
4815.31 1661
4815.97 1620
4816.62 1672
4817.28 1627
4817.93 1656
4818.59 1616
4819.24 1658
4819.90 1780
4820.55 1843
4821.21 1876
4821.86 1825
4822.52 1992
4823.17 2147
4823.83 2284
4824.48 2119
4825.14 2210
4825.79 2202
4826.45 2167
4827.11 2082
4827.76 2059
4828.42 2025
4829.07 2012
4829.73 1925
4830.38 1887
4831.04 1892
4831.70 1867
4832.35 1973
4833.01 1946
4833.66 1940
4834.32 1961
4834.98 2067
4835.63 2103
4836.29 2273
4836.94 2263
4837.60 2296
4838.26 2344
4838.91 2392
4839.57 2479
4840.23 2476
4840.88 2503
4841.54 2376
4842.20 2429
4842.85 2455
4843.51 2423
4844.17 2456
4844.82 2454
4845.48 2409
4846.14 2517
4846.79 2584
4847.45 2687
4848.11 2790
4848.76 3086
4849.42 3194
4850.08 3418
4850.73 3748
4851.39 3894
4852.05 3887
4852.71 3794
4853.36 3579
4854.02 3368
4854.68 3174
4855.34 3103
4855.99 3105
4856.65 3144
4857.31 3325
4857.97 3614
4858.62 3841
4859.28 3997
4859.94 4046
4860.60 3992
4861.25 3682
4861.91 3436
4862.57 3174
4863.23 3007
4863.89 2902
4864.54 2740
4865.20 2717
4865.86 2828
4866.52 2872
4867.18 2873
4867.84 2969
4868.49 2903
4869.15 2887
4869.81 2845
4870.47 2794
4871.13 2629
4871.79 2541
4872.44 2471
4873.10 2439
4873.76 2401
4874.42 2468
4875.08 2305
4875.74 2319
4876.40 2196
4877.06 2222
4877.72 2338
4878.37 2461
4879.03 2453
4879.69 2480
4880.35 2492
4881.01 2360
4881.67 2428
4882.33 2350
4882.99 2262
4883.65 2161
4884.31 2104
4884.97 2053
4885.63 2105
4886.29 2179
4886.95 2216
4887.61 2136
4888.26 2110
4888.92 1921
4889.58 2058
4890.24 2107
4890.90 2144
4891.56 2061
4892.22 2108
4892.88 2052
4893.54 2096
4894.20 2058
4894.86 2026
4895.52 1973
4896.18 1983
4896.84 1856
4897.51 1803
4898.17 1902
4898.83 1957
4899.49 2101
4900.15 2051
4900.81 2065
4901.47 2011
4902.13 2047
4902.79 1883
4903.45 1782
4904.11 1793
4904.77 1733
4905.43 1657
4906.09 1637
4906.75 1687
4907.41 1602
4908.08 1670
4908.74 1565
4909.40 1620
4910.06 1623
4910.72 1539
4911.38 1536
4912.04 1620
4912.70 1631
4913.37 1492
4914.03 1498
4914.69 1511
4915.35 1459
4916.01 1442
4916.67 1362
4917.33 1403
4918.00 1432
4918.66 1499
4919.32 1423
4919.98 1421
4920.64 1398
4921.31 1348
4921.97 1376
4922.63 1384
4923.29 1402
4923.95 1350
4924.62 1409
4925.28 1441
4925.94 1456
4926.60 1418
4927.26 1378
4927.93 1373
4928.59 1368
4929.25 1404
4929.91 1470
4930.58 1464
4931.24 1334
4931.90 1289
4932.56 1314
4933.23 1364
4933.89 1278
4934.55 1324
4935.22 1297
4935.88 1364
4936.54 1338
4937.20 1372
4937.87 1400
4938.53 1337
4939.19 1378
4939.86 1391
4940.52 1371
4941.18 1352
4941.85 1323
4942.51 1305
4943.17 1309
4943.84 1273
4944.50 1310
4945.16 1317
4945.83 1303
4946.49 1272
4947.15 1265
4947.82 1236
4948.48 1194
4949.15 1273
4949.81 1236
4950.47 1257
4951.14 1220
4951.80 1291
4952.47 1243
4953.13 1317
4953.79 1284
4954.46 1301
4955.12 1219
4955.79 1228
4956.45 1276
4957.11 1279
4957.78 1324
4958.44 1330
4959.11 1400
4959.77 1456
4960.44 1486
4961.10 1562
4961.77 1722
4962.43 1749
4963.10 1769
4963.76 1765
4964.42 1828
4965.09 1824
4965.75 1845
4966.42 1770
4967.08 1741
4967.75 1614
4968.41 1477
4969.08 1386
4969.74 1366
4970.41 1352
4971.08 1404
4971.74 1386
4972.41 1317
4973.07 1442
4973.74 1422
4974.40 1416
4975.07 1478
4975.73 1523
4976.40 1589
4977.06 1620
4977.73 1584
4978.40 1517
4979.06 1516
4979.73 1555
4980.39 1536
4981.06 1427
4981.73 1332
4982.39 1335
4983.06 1355
4983.72 1319
4984.39 1286
4985.06 1358
4985.72 1376
4986.39 1268
4987.05 1347
4987.72 1332
4988.39 1196
4989.05 1245
4989.72 1251
4990.39 1197
4991.05 1240
4991.72 1247
4992.39 1187
4993.05 1222
4993.72 1205
4994.39 1190
4995.05 1185
4995.72 1206
4996.39 1232
4997.05 1248
4997.72 1228
4998.39 1217
4999.06 1143
4999.72 1144
5000.39 1187
5001.06 1131
5001.73 1149
5002.39 1148
5003.06 1095
5003.73 1126
5004.39 1107
5005.06 1104
5005.73 1098
5006.40 1081
5007.07 1091
5007.73 1113
5008.40 1084
5009.07 1094
5009.74 1153
5010.40 1163
5011.07 1103
5011.74 1062
5012.41 1130
5013.08 1075
5013.74 1122
5014.41 1121
5015.08 1102
5015.75 1099
5016.42 1133
5017.09 1109
5017.75 1013
5018.42 1067
5019.09 1056
5019.76 1118
5020.43 1116
5021.10 1102
5021.76 1186
5022.43 1139
5023.10 1206
5023.77 1183
5024.44 1254
5025.11 1178
5025.78 1202
5026.45 1221
5027.12 1130
5027.78 1103
5028.45 1043
5029.12 1055
5029.79 1080
5030.46 1097
5031.13 1083
5031.80 1004
5032.47 1038
5033.14 978
5033.81 952
5034.48 963
5035.15 996
5035.82 1083
5036.49 1019
5037.16 1073
5037.83 1010
5038.50 1027
5039.16 1029
5039.83 1016
5040.50 1040
5041.17 1043
5041.84 1054
5042.51 1066
5043.18 1068
5043.85 1044
5044.52 1014
5045.20 1069
5045.87 1068
5046.54 1069
5047.21 1065
5047.88 1087
5048.55 1064
5049.22 1084
5049.89 1073
5050.56 1027
5051.23 1035
5051.90 1042
5052.57 1057
5053.24 1051
5053.91 1107
5054.58 1117
5055.25 1069
5055.92 1049
5056.60 1071
5057.27 967
5057.94 1022
5058.61 1046
5059.28 1102
5059.95 1087
5060.62 1100
5061.29 1079
5061.96 1067
5062.64 1091
5063.31 1095
5063.98 1073
5064.65 1066
5065.32 1150
5065.99 1041
5066.66 1086
5067.34 1133
5068.01 1055
5068.68 1081
5069.35 1082
5070.02 1037
5070.70 1096
5071.37 1099
5072.04 1059
5072.71 1060
5073.38 1083
5074.06 1084
5074.73 1057
5075.40 1097
5076.07 1045
5076.74 1077
5077.42 1145
5078.09 1134
5078.76 1208
5079.43 1232
5080.11 1265
5080.78 1255
5081.45 1240
5082.12 1182
5082.80 1208
5083.47 1183
5084.14 1131
5084.82 1146
5085.49 1164
5086.16 1112
5086.83 1103
5087.51 1075
5088.18 1176
5088.85 1237
5089.53 1251
5090.20 1233
5090.87 1251
5091.55 1294
5092.22 1356
5092.89 1359
5093.57 1312
5094.24 1274
5094.91 1330
5095.59 1298
5096.26 1222
5096.93 1201
5097.61 1167
5098.28 1190
5098.96 1129
5099.63 1074
5100.30 1041
5100.98 1095
5101.65 1147
5102.32 1133
5103.00 1200
5103.67 1190
5104.35 1262
5105.02 1241
5105.70 1303
5106.37 1301
5107.04 1218
5107.72 1194
5108.39 1169
5109.07 1184
5109.74 1213
5110.42 1158
5111.09 1128
5111.77 1111
5112.44 1147
5113.11 1204
5113.79 1236
5114.46 1228
5115.14 1201
5115.81 1189
5116.49 1256
5117.16 1308
5117.84 1461
5118.51 1591
5119.19 1823
5119.86 1849
5120.54 1838
5121.21 1819
5121.89 1725
5122.57 1696
5123.24 1563
5123.92 1434
5124.59 1536
5125.27 1459
5125.94 1446
5126.62 1351
5127.29 1310
5127.97 1287
5128.64 1223
5129.32 1212
5130.00 1277
5130.67 1273
5131.35 1205
5132.02 1190
5132.70 1311
5133.38 1225
5134.05 1217
5134.73 1264
5135.40 1238
5136.08 1238
5136.76 1232
5137.43 1272
5138.11 1210
5138.79 1273
5139.46 1188
5140.14 1185
5140.82 1179
5141.49 1202
5142.17 1179
5142.85 1209
5143.52 1181
5144.20 1160
5144.88 1132
5145.55 1173
5146.23 1104
5146.91 1074
5147.58 1112
5148.26 1100
5148.94 1049
5149.61 1019
5150.29 1064
5150.97 1036
5151.65 1006
5152.32 1049
5153.00 1049
5153.68 1062
5154.36 1087
5155.03 1072
5155.71 1072
5156.39 1094
5157.07 1066
5157.74 1069
5158.42 1101
5159.10 1085
5159.78 1088
5160.45 1085
5161.13 1160
5161.81 1013
5162.49 1045
5163.17 1150
5163.84 1094
5164.52 1076
5165.20 1109
5165.88 1159
5166.56 1087
5167.24 1131
5167.91 1149
5168.59 1070
5169.27 1118
5169.95 1124
5170.63 1105
5171.31 1063
5171.98 1068
5172.66 1017
5173.34 969
5174.02 997
5174.70 1034
5175.38 1017
5176.06 1075
5176.74 1046
5177.41 986
5178.09 988
5178.77 1085
5179.45 1089
5180.13 1072
5180.81 1017
5181.49 1041
5182.17 1005
5182.85 1092
5183.53 1090
5184.21 1065
5184.89 1090
5185.57 1094
5186.24 1071
5186.92 1036
5187.60 1000
5188.28 1040
5188.96 1028
5189.64 995
5190.32 1035
5191.00 1005
5191.68 1003
5192.36 1004
5193.04 1040
5193.72 1006
5194.40 1031
5195.08 1017
5195.76 1006
5196.44 1004
5197.12 973
5197.80 965
5198.48 1052
5199.16 1099
5199.84 992
5200.52 995
5201.21 966
5201.89 1031
5202.57 1056
5203.25 1022
5203.93 1043
5204.61 1006
5205.29 1039
5205.97 1067
5206.65 1056
5207.33 1078
5208.01 1119
5208.69 1127
5209.37 1129
5210.06 1163
5210.74 1163
5211.42 1194
5212.10 1224
5212.78 1231
5213.46 1175
5214.14 1226
5214.82 1283
5215.51 1284
5216.19 1321
5216.87 1262
5217.55 1205
5218.23 1250
5218.91 1161
5219.60 1195
5220.28 1190
5220.96 1156
5221.64 1244
5222.32 1301
5223.00 1334
5223.69 1377
5224.37 1300
5225.05 1292
5225.73 1286
5226.41 1250
5227.10 1148
5227.78 1112
5228.46 1170
5229.14 1165
5229.83 1112
5230.51 1133
5231.19 1130
5231.87 1127
5232.56 1126
5233.24 1107
5233.92 1096
5234.60 1167
5235.29 1150
5235.97 1123
5236.65 1181
5237.34 1145
5238.02 1132
5238.70 1143
5239.38 1184
5240.07 1179
5240.75 1153
5241.43 1165
5242.12 1212
5242.80 1219
5243.48 1146
5244.17 1230
5244.85 1204
5245.53 1188
5246.22 1179
5246.90 1216
5247.58 1168
5248.27 1127
5248.95 1153
5249.63 1149
5250.32 1284
5251.00 1250
5251.69 1322
5252.37 1313
5253.05 1356
5253.74 1339
5254.42 1369
5255.11 1262
5255.79 1151
5256.47 1177
5257.16 1185
5257.84 1146
5258.53 1118
5259.21 1168
5259.89 1148
5260.58 1246
5261.26 1316
5261.95 1315
5262.63 1241
5263.32 1222
5264.00 1293
5264.69 1240
5265.37 1255
5266.06 1213
5266.74 1296
5267.43 1245
5268.11 1180
5268.79 1132
5269.48 1221
5270.16 1181
5270.85 1148
5271.53 1143
5272.22 1210
5272.91 1245
5273.59 1142
5274.28 1138
5274.96 1091
5275.65 1134
5276.33 1153
5277.02 1116
5277.70 1178
5278.39 1176
5279.07 1162
5279.76 1210
5280.45 1180
5281.13 1200
5281.82 1194
5282.50 1210
5283.19 1212
5283.87 1243
5284.56 1266
5285.25 1155
5285.93 1167
5286.62 1165
5287.30 1112
5287.99 1078
5288.68 1022
5289.36 1093
5290.05 1180
5290.74 1051
5291.42 1076
5292.11 1116
5292.79 1104
5293.48 1084
5294.17 1164
5294.85 1186
5295.54 1174
5296.23 1243
5296.91 1255
5297.60 1262
5298.29 1312
5298.98 1345
5299.66 1380
5300.35 1380
5301.04 1364
5301.72 1365
5302.41 1428
5303.10 1498
5303.78 1535
5304.47 1582
5305.16 1633
5305.85 1675
5306.53 1671
5307.22 1643
5307.91 1691
5308.60 1621
5309.28 1603
5309.97 1609
5310.66 1720
5311.35 1767
5312.03 1855
5312.72 1933
5313.41 2023
5314.10 2084
5314.79 2121
5315.47 2204
5316.16 2081
5316.85 2002
5317.54 1958
5318.23 1870
5318.91 1922
5319.60 1944
5320.29 1913
5320.98 1871
5321.67 1868
5322.36 1974
5323.04 1819
5323.73 1695
5324.42 1560
5325.11 1468
5325.80 1476
5326.49 1395
5327.18 1364
5327.86 1369
5328.55 1254
5329.24 1215
5329.93 1241
5330.62 1227
5331.31 1206
5332.00 1191
5332.69 1207
5333.38 1199
5334.06 1246
5334.75 1282
5335.44 1351
5336.13 1244
5336.82 1275
5337.51 1289
5338.20 1229
5338.89 1208
5339.58 1276
5340.27 1250
5340.96 1216
5341.65 1244
5342.34 1279
5343.03 1319
5343.72 1285
5344.41 1267
5345.10 1312
5345.79 1337
5346.48 1359
5347.17 1367
5347.86 1428
5348.55 1537
5349.24 1744
5349.93 1830
5350.62 1937
5351.31 2004
5352.00 2062
5352.69 2173
5353.38 2018
5354.07 1866
5354.76 1801
5355.45 1685
5356.14 1591
5356.83 1494
5357.52 1376
5358.21 1308
5358.90 1284
5359.59 1243
5360.29 1220
5360.98 1169
5361.67 1203
5362.36 1201
5363.05 1184
5363.74 1119
5364.43 1133
5365.12 1107
5365.81 1173
5366.50 1195
5367.20 1109
5367.89 1098
5368.58 1079
5369.27 1042
5369.96 1050
5370.65 1093
5371.34 1057
5372.04 1101
5372.73 1120
5373.42 1143
5374.11 1101
5374.80 1146
5375.49 1088
5376.19 1025
5376.88 1065
5377.57 1090
5378.26 1105
5378.95 1019
5379.65 1047
5380.34 1102
5381.03 1125
5381.72 1027
5382.42 1029
5383.11 1041
5383.80 1018
5384.49 1095
5385.19 1025
5385.88 1021
5386.57 1098
5387.26 1203
5387.96 1149
5388.65 1133
5389.34 1162
5390.03 1210
5390.73 1243
5391.42 1271
5392.11 1224
5392.80 1195
5393.50 1230
5394.19 1177
5394.88 1211
5395.58 1153
5396.27 1141
5396.96 1063
5397.66 1082
5398.35 1096
5399.04 1103
5399.74 1048
5400.43 1006
5401.12 1050
5401.82 1003
5402.51 1009
5403.20 1030
5403.90 1095
5404.59 1118
5405.29 1112
5405.98 1101
5406.67 1083
5407.37 1027
5408.06 1124
5408.75 1076
5409.45 1117
5410.14 1103
5410.84 1080
5411.53 1081
5412.23 1082
5412.92 1101
5413.61 1049
5414.31 1095
5415.00 1087
5415.70 1085
5416.39 1101
5417.09 1100
5417.78 1133
5418.47 1168
5419.17 1204
5419.86 1187
5420.56 1135
5421.25 1247
5421.95 1299
5422.64 1175
5423.34 1238
5424.03 1215
5424.73 1192
5425.42 1217
5426.12 1161
5426.81 1161
5427.51 1155
5428.20 1139
5428.90 1185
5429.59 1186
5430.29 1236
5430.99 1226
5431.68 1266
5432.38 1251
5433.07 1273
5433.77 1262
5434.46 1202
5435.16 1250
5435.85 1300
5436.55 1277
5437.25 1288
5437.94 1254
5438.64 1262
5439.33 1279
5440.03 1180
5440.73 1219
5441.42 1201
5442.12 1171
5442.81 1203
5443.51 1288
5444.21 1310
5444.90 1421
5445.60 1494
5446.29 1516
5446.99 1690
5447.69 1804
5448.38 2048
5449.08 2022
5449.78 2014
5450.47 1955
5451.17 1947
5451.87 1774
5452.56 1718
5453.26 1595
5453.96 1549
5454.65 1394
5455.35 1334
5456.05 1327
5456.75 1316
5457.44 1360
5458.14 1388
5458.84 1314
5459.53 1330
5460.23 1370
5460.93 1316
5461.63 1394
5462.32 1433
5463.02 1427
5463.72 1425
5464.42 1425
5465.11 1439
5465.81 1459
5466.51 1439
5467.21 1423
5467.90 1377
5468.60 1341
5469.30 1426
5470.00 1368
5470.70 1416
5471.39 1482
5472.09 1442
5472.79 1481
5473.49 1565
5474.19 1668
5474.88 1684
5475.58 1696
5476.28 1710
5476.98 1755
5477.68 1827
5478.38 1923
5479.07 2229
5479.77 2508
5480.47 2846
5481.17 3025
5481.87 3356
5482.57 3386
5483.27 3166
5483.96 2823
5484.66 2554
5485.36 2320
5486.06 2201
5486.76 2088
5487.46 1996
5488.16 2055
5488.86 2033
5489.56 1939
5490.26 1998
5490.96 2061
5491.65 2056
5492.35 1968
5493.05 2087
5493.75 2211
5494.45 2198
5495.15 2233
5495.85 2334
5496.55 2285
5497.25 2398
5497.95 2456
5498.65 2673
5499.35 3080
5500.05 3626
5500.75 4359
5501.45 4959
5502.15 5243
5502.85 5350
5503.55 5026
5504.25 4315
5504.95 3833
5505.65 3286
5506.35 2844
5507.05 2517
5507.75 2350
5508.45 2147
5509.15 2029
5509.85 1933
5510.55 1865
5511.25 1885
5511.95 1861
5512.65 1815
5513.35 1845
5514.05 1856
5514.76 1864
5515.46 1930
5516.16 1922
5516.86 1887
5517.56 1919
5518.26 1796
5518.96 1802
5519.66 1784
5520.36 1826
5521.06 1822
5521.77 1751
5522.47 1712
5523.17 1722
5523.87 1630
5524.57 1541
5525.27 1562
5525.97 1507
5526.67 1466
5527.38 1422
5528.08 1418
5528.78 1375
5529.48 1375
5530.18 1345
5530.88 1388
5531.59 1347
5532.29 1324
5532.99 1331
5533.69 1389
5534.39 1451
5535.10 1376
5535.80 1358
5536.50 1408
5537.20 1343
5537.90 1377
5538.61 1287
5539.31 1281
5540.01 1334
5540.71 1341
5541.42 1402
5542.12 1299
5542.82 1281
5543.52 1290
5544.23 1265
5544.93 1213
5545.63 1203
5546.33 1194
5547.04 1230
5547.74 1236
5548.44 1244
5549.15 1288
5549.85 1275
5550.55 1231
5551.26 1245
5551.96 1337
5552.66 1277
5553.36 1226
5554.07 1258
5554.77 1285
5555.47 1253
5556.18 1279
5556.88 1229
5557.58 1204
5558.29 1190
5558.99 1241
5559.70 1192
5560.40 1205
5561.10 1209
5561.81 1203
5562.51 1303
5563.21 1315
5563.92 1359
5564.62 1387
5565.33 1428
5566.03 1387
5566.73 1366
5567.44 1346
5568.14 1311
5568.85 1284
5569.55 1188
5570.25 1230
5570.96 1194
5571.66 1192
5572.37 1204
5573.07 1305
5573.78 1246
5574.48 1275
5575.19 1330
5575.89 1353
5576.59 1292
5577.30 1262
5578.00 1236
5578.71 1218
5579.41 1253
5580.12 1272
5580.82 1180
5581.53 1165
5582.23 1124
5582.94 1162
5583.64 1159
5584.35 1131
5585.05 1160
5585.76 1175
5586.46 1141
5587.17 1130
5587.88 1132
5588.58 1120
5589.29 1140
5589.99 1091
5590.70 1134
5591.40 1093
5592.11 1110
5592.81 1112
5593.52 1082
5594.23 1173
5594.93 1194
5595.64 1185
5596.34 1124
5597.05 1098
5597.76 1089
5598.46 1081
5599.17 1115
5599.87 1090
5600.58 1125
5601.29 1075
5601.99 1121
5602.70 1125
5603.41 1086
5604.11 1108
5604.82 1171
5605.52 1158
5606.23 1160
5606.94 1161
5607.64 1135
5608.35 1145
5609.06 1079
5609.76 1120
5610.47 1100
5611.18 1091
5611.88 1140
5612.59 1113
5613.30 1087
5614.01 1091
5614.71 1138
5615.42 1125
5616.13 1079
5616.83 1103
5617.54 1107
5618.25 1155
5618.96 1158
5619.66 1177
5620.37 1152
5621.08 1209
5621.79 1090
5622.49 1118
5623.20 1119
5623.91 1126
5624.62 1109
5625.32 1092
5626.03 1164
5626.74 1188
5627.45 1251
5628.16 1221
5628.86 1268
5629.57 1240
5630.28 1228
5630.99 1241
5631.70 1318
5632.40 1327
5633.11 1326
5633.82 1360
5634.53 1349
5635.24 1300
5635.95 1311
5636.65 1415
5637.36 1493
5638.07 1467
5638.78 1478
5639.49 1497
5640.20 1534
5640.91 1532
5641.61 1745
5642.32 1765
5643.03 1603
5643.74 1536
5644.45 1474
5645.16 1448
5645.87 1426
5646.58 1334
5647.29 1338
5648.00 1273
5648.70 1274
5649.41 1284
5650.12 1305
5650.83 1323
5651.54 1381
5652.25 1373
5652.96 1324
5653.67 1270
5654.38 1285
5655.09 1350
5655.80 1269
5656.51 1290
5657.22 1357
5657.93 1393
5658.64 1426
5659.35 1419
5660.06 1428
5660.77 1467
5661.48 1461
5662.19 1503
5662.90 1431
5663.61 1513
5664.32 1487
5665.03 1422
5665.74 1401
5666.45 1312
5667.16 1371
5667.87 1382
5668.58 1368
5669.29 1429
5670.00 1508
5670.71 1595
5671.42 1727
5672.13 1745
5672.84 1759
5673.56 1825
5674.27 1777
5674.98 1580
5675.69 1499
5676.40 1432
5677.11 1344
5677.82 1296
5678.53 1321
5679.24 1286
5679.95 1240
5680.67 1233
5681.38 1397
5682.09 1386
5682.80 1349
5683.51 1363
5684.22 1302
5684.93 1317
5685.65 1274
5686.36 1280
5687.07 1240
5687.78 1297
5688.49 1239
5689.20 1196
5689.92 1185
5690.63 1264
5691.34 1248
5692.05 1232
5692.76 1201
5693.47 1220
5694.19 1157
5694.90 1205
5695.61 1217
5696.32 1150
5697.04 1086
5697.75 1061
5698.46 1154
5699.17 1115
5699.89 1099
5700.60 1104
5701.31 1111
5702.02 1158
5702.74 1150
5703.45 1162
5704.16 1106
5704.87 1091
5705.59 1084
5706.30 1038
5707.01 1111
5707.72 1118
5708.44 1106
5709.15 1126
5709.86 1131
5710.58 1079
5711.29 1103
5712.00 1092
5712.72 1110
5713.43 1086
5714.14 1103
5714.86 1108
5715.57 1171
5716.28 1183
5717.00 1071
5717.71 1103
5718.42 1090
5719.14 1132
5719.85 1087
5720.56 1117
5721.28 1090
5721.99 1134
5722.71 1136
5723.42 1132
5724.13 1170
5724.85 1145
5725.56 1172
5726.28 1145
5726.99 1184
5727.70 1226
5728.42 1257
5729.13 1232
5729.85 1263
5730.56 1238
5731.28 1236
5731.99 1167
5732.70 1173
5733.42 1146
5734.13 1155
5734.85 1184
5735.56 1160
5736.28 1162
5736.99 1122
5737.71 1167
5738.42 1193
5739.14 1162
5739.85 1132
5740.57 1100
5741.28 1213
5742.00 1117
5742.71 1092
5743.43 1138
5744.14 1239
5744.86 1138
5745.57 1159
5746.29 1211
5747.00 1224
5747.72 1165
5748.43 1225
5749.15 1240
5749.87 1229
5750.58 1146
5751.30 1202
5752.01 1275
5752.73 1234
5753.44 1332
5754.16 1371
5754.88 1360
5755.59 1412
5756.31 1499
5757.02 1439
5757.74 1454
5758.46 1396
5759.17 1444
5759.89 1453
5760.60 1474
5761.32 1479
5762.04 1536
5762.75 1588
5763.47 1597
5764.19 1600
5764.90 1598
5765.62 1674
5766.34 1768
5767.05 1874
5767.77 2008
5768.49 2248
5769.20 2702
5769.92 3315
5770.64 3917
5771.35 4295
5772.07 4440
5772.79 4403
5773.50 4146
5774.22 3563
5774.94 3131
5775.65 2548
5776.37 2201
5777.09 2004
5777.81 1961
5778.52 1908
5779.24 1959
5779.96 1853
5780.68 1790
5781.39 1750
5782.11 1815
5782.83 1823
5783.55 1887
5784.26 1882
5784.98 1787
5785.70 1835
5786.42 1923
5787.14 1891
5787.85 1782
5788.57 1776
5789.29 1774
5790.01 1820
5790.73 1737
5791.44 1755
5792.16 1755
5792.88 1738
5793.60 1708
5794.32 1633
5795.03 1546
5795.75 1515
5796.47 1579
5797.19 1490
5797.91 1546
5798.63 1697
5799.35 1834
5800.06 1972
5800.78 2208
5801.50 2432
5802.22 2325
5802.94 2244
5803.66 2187
5804.38 2028
5805.10 1815
5805.82 1735
5806.53 1673
5807.25 1602
5807.97 1570
5808.69 1509
5809.41 1546
5810.13 1560
5810.85 1504
5811.57 1473
5812.29 1490
5813.01 1497
5813.73 1480
5814.45 1409
5815.17 1430
5815.89 1429
5816.61 1399
5817.33 1371
5818.05 1402
5818.77 1368
5819.49 1362
5820.20 1341
5820.92 1426
5821.64 1347
5822.36 1306
5823.09 1290
5823.81 1315
5824.53 1389
5825.25 1355
5825.97 1300
5826.69 1279
5827.41 1250
5828.13 1272
5828.85 1254
5829.57 1314
5830.29 1293
5831.01 1250
5831.73 1260
5832.45 1232
5833.17 1268
5833.89 1269
5834.61 1259
5835.33 1253
5836.05 1244
5836.78 1232
5837.50 1271
5838.22 1191
5838.94 1240
5839.66 1218
5840.38 1204
5841.10 1197
5841.82 1162
5842.54 1201
5843.27 1222
5843.99 1221
5844.71 1223
5845.43 1269
5846.15 1227
5846.87 1163
5847.59 1192
5848.32 1211
5849.04 1151
5849.76 1158
5850.48 1213
5851.20 1230
5851.93 1174
5852.65 1137
5853.37 1250
5854.09 1194
5854.81 1158
5855.54 1166
5856.26 1202
5856.98 1228
5857.70 1159
5858.42 1120
5859.15 1095
5859.87 1187
5860.59 1129
5861.31 1182
5862.04 1169
5862.76 1130
5863.48 1145
5864.20 1146
5864.93 1171
5865.65 1117
5866.37 1121
5867.10 1143
5867.82 1140
5868.54 1141
5869.26 1162
5869.99 1126
5870.71 1174
5871.43 1187
5872.16 1123
5872.88 1117
5873.60 1195
5874.33 1195
5875.05 1197
5875.77 1154
5876.50 1063
5877.22 1116
5877.94 1164
5878.67 1216
5879.39 1212
5880.11 1230
5880.84 1292
5881.56 1254
5882.28 1289
5883.01 1283
5883.73 1273
5884.46 1256
5885.18 1229
5885.90 1297
5886.63 1241
5887.35 1227
5888.08 1259
5888.80 1283
5889.52 1240
5890.25 1251
5890.97 1212
5891.70 1249
5892.42 1207
5893.15 1268
5893.87 1214
5894.59 1183
5895.32 1214
5896.04 1241
5896.77 1210
5897.49 1229
5898.22 1223
5898.94 1231
5899.67 1159
5900.39 1174
5901.12 1196
5901.84 1177
5902.57 1225
5903.29 1187
5904.02 1166
5904.74 1260
5905.47 1230
5906.19 1258
5906.92 1274
5907.64 1224
5908.37 1234
5909.09 1301
5909.82 1348
5910.55 1361
5911.27 1309
5912.00 1300
5912.72 1308
5913.45 1320
5914.17 1275
5914.90 1323
5915.63 1390
5916.35 1359
5917.08 1356
5917.80 1341
5918.53 1339
5919.25 1332
5919.98 1355
5920.71 1407
5921.43 1398
5922.16 1455
5922.89 1464
5923.61 1458
5924.34 1463
5925.06 1503
5925.79 1488
5926.52 1516
5927.24 1457
5927.97 1478
5928.70 1478
5929.42 1523
5930.15 1608
5930.88 1703
5931.60 1644
5932.33 1621
5933.06 1698
5933.78 1640
5934.51 1736
5935.24 1741
5935.97 1734
5936.69 1758
5937.42 1866
5938.15 1882
5938.87 1855
5939.60 1977
5940.33 1908
5941.06 1971
5941.78 1994
5942.51 2048
5943.24 2046
5943.97 2157
5944.69 2184
5945.42 2197
5946.15 2222
5946.88 2210
5947.60 2337
5948.33 2378
5949.06 2490
5949.79 2487
5950.52 2706
5951.24 2858
5951.97 3178
5952.70 3564
5953.43 3951
5954.16 3994
5954.88 4117
5955.61 4091
5956.34 3960
5957.07 3705
5957.80 3532
5958.53 3374
5959.25 3163
5959.98 3101
5960.71 3108
5961.44 3059
5962.17 3010
5962.90 3081
5963.63 3177
5964.36 3220
5965.08 3390
5965.81 3728
5966.54 4041
5967.27 4301
5968.00 4510
5968.73 4649
5969.46 4557
5970.19 4471
5970.92 4292
5971.65 4214
5972.37 4161
5973.10 3978
5973.83 3807
5974.56 3754
5975.29 3828
5976.02 3808
5976.75 3642
5977.48 3727
5978.21 3996
5978.94 4040
5979.67 4094
5980.40 4273
5981.13 4381
5981.86 4520
5982.59 4550
5983.32 4688
5984.05 4578
5984.78 4639
5985.51 4762
5986.24 4740
5986.97 4695
5987.70 4812
5988.43 4754
5989.16 4660
5989.89 4723
5990.62 4639
5991.35 4683
5992.08 4764
5992.81 4753
5993.54 4758
5994.27 4886
5995.00 4970
5995.74 5049
5996.47 5224
5997.20 5269
5997.93 5439
5998.66 5598
5999.39 5437
6000.12 5505
6000.85 5383
6001.58 5294
6002.31 5256
6003.04 5256
6003.78 5162
6004.51 5062
6005.24 5068
6005.97 4917
6006.70 5015
6007.43 5147
6008.16 5379
6008.90 5809
6009.63 6463
6010.36 7632
6011.09 9371
6011.82 11480
6012.55 13874
6013.29 16271
6014.02 18441
6014.75 19792
6015.48 20600
6016.21 20100
6016.95 18692
6017.68 17051
6018.41 15024
6019.14 12982
6019.87 11025
6020.61 9423
6021.34 7944
6022.07 6946
6022.80 6111
6023.54 5533
6024.27 4976
6025.00 4762
6025.73 4587
6026.47 4451
6027.20 4298
6027.93 4183
6028.66 4357
6029.40 4458
6030.13 4524
6030.86 4623
6031.59 4524
6032.33 4242
6033.06 3976
6033.79 3813
6034.53 3537
6035.26 3491
6035.99 3300
6036.73 3214
6037.46 3263
6038.19 3179
6038.93 3214
6039.66 3314
6040.39 3371
6041.13 3410
6041.86 3477
6042.59 3588
6043.33 3706
6044.06 3595
6044.79 3629
6045.53 3744
6046.26 3786
6047.00 3877
6047.73 3909
6048.46 3828
6049.20 3842
6049.93 3970
6050.67 4224
6051.40 4501
6052.13 4774
6052.87 5150
6053.60 5366
6054.34 5573
6055.07 5593
6055.81 5274
6056.54 5017
6057.27 4684
6058.01 4437
6058.74 4245
6059.48 3975
6060.21 3903
6060.95 3794
6061.68 3789
6062.42 3651
6063.15 3642
6063.89 3652
6064.62 3571
6065.36 3622
6066.09 3504
6066.83 3391
6067.56 3307
6068.30 3302
6069.03 3285
6069.77 3181
6070.50 3130
6071.24 3151
6071.97 3206
6072.71 3067
6073.44 3033
6074.18 2978
6074.91 2948
6075.65 2984
6076.39 2940
6077.12 2892
6077.86 2953
6078.59 2924
6079.33 2819
6080.06 2814
6080.80 2757
6081.54 2741
6082.27 2693
6083.01 2738
6083.74 2617
6084.48 2572
6085.22 2519
6085.95 2530
6086.69 2550
6087.42 2603
6088.16 2597
6088.90 2556
6089.63 2593
6090.37 2711
6091.11 2770
6091.84 2715
6092.58 2743
6093.32 2742
6094.05 2697
6094.79 2638
6095.53 2551
6096.26 2489
6097.00 2474
6097.74 2458
6098.47 2433
6099.21 2361
6099.95 2396
6100.69 2372
6101.42 2418
6102.16 2314
6102.90 2304
6103.63 2455
6104.37 2359
6105.11 2329
6105.85 2301
6106.58 2277
6107.32 2242
6108.06 2185
6108.80 2256
6109.53 2378
6110.27 2303
6111.01 2381
6111.75 2363
6112.49 2400
6113.22 2387
6113.96 2396
6114.70 2463
6115.44 2537
6116.17 2563
6116.91 2595
6117.65 2693
6118.39 2610
6119.13 2543
6119.87 2560
6120.60 2575
6121.34 2554
6122.08 2555
6122.82 2542
6123.56 2553
6124.30 2572
6125.03 2606
6125.77 2577
6126.51 2641
6127.25 2671
6127.99 2547
6128.73 2519
6129.47 2484
6130.21 2488
6130.94 2509
6131.68 2471
6132.42 2461
6133.16 2544
6133.90 2589
6134.64 2511
6135.38 2638
6136.12 2687
6136.86 2698
6137.60 2806
6138.34 2942
6139.08 3021
6139.81 3074
6140.55 3138
6141.29 3083
6142.03 3142
6142.77 3188
6143.51 3167
6144.25 3124
6144.99 3102
6145.73 3027
6146.47 2928
6147.21 2876
6147.95 3005
6148.69 2994
6149.43 2985
6150.17 3047
6150.91 3020
6151.65 3005
6152.39 3052
6153.13 3039
6153.87 3123
6154.61 3101
6155.35 3083
6156.09 3176
6156.83 3288
6157.58 3319
6158.32 3405
6159.06 3432
6159.80 3370
6160.54 3374
6161.28 3425
6162.02 3434
6162.76 3678
6163.50 3826
6164.24 3989
6164.98 4185
6165.72 4335
6166.46 4567
6167.21 4780
6167.95 4897
6168.69 5075
6169.43 4972
6170.17 4840
6170.91 4752
6171.65 4703
6172.39 4644
6173.14 4632
6173.88 4421
6174.62 4310
6175.36 4253
6176.10 4340
6176.84 4301
6177.59 4445
6178.33 4632
6179.07 4952
6179.81 5312
6180.55 6009
6181.30 7166
6182.04 8223
6182.78 9590
6183.52 10440
6184.26 11126
6185.01 11365
6185.75 11097
6186.49 10438
6187.23 9704
6187.97 8711
6188.72 7912
6189.46 7257
6190.20 6526
6190.94 6110
6191.69 5865
6192.43 5769
6193.17 5672
6193.92 5377
6194.66 5482
6195.40 5469
6196.14 5404
6196.89 5292
6197.63 5199
6198.37 5164
6199.12 5193
6199.86 5200
6200.60 5038
6201.34 5055
6202.09 4997
6202.83 5004
6203.57 5383
6204.32 5562
6205.06 6357
6205.80 7538
6206.55 9595
6207.29 12539
6208.03 15788
6208.78 19489
6209.52 22442
6210.27 24819
6211.01 25267
6211.75 24510
6212.50 22886
6213.24 20390
6213.98 17601
6214.73 14939
6215.47 12526
6216.22 10374
6216.96 8560
6217.71 7236
6218.45 6339
6219.19 5680
6219.94 5268
6220.68 5041
6221.43 4796
6222.17 4664
6222.92 4514
6223.66 4487
6224.40 4372
6225.15 4290
6225.89 4116
6226.64 4037
6227.38 3908
6228.13 3774
6228.87 3474
6229.62 3161
6230.36 3045
6231.11 2950
6231.85 2946
6232.60 2964
6233.34 3062
6234.09 3082
6234.83 3046
6235.58 3083
6236.32 3136
6237.07 3295
6237.81 3426
6238.56 3549
6239.30 3944
6240.05 4340
6240.80 4684
6241.54 4884
6242.29 4826
6243.03 4772
6243.78 4633
6244.52 4442
6245.27 4296
6246.02 4326
6246.76 4506
6247.51 4544
6248.25 4584
6249.00 4593
6249.75 4423
6250.49 4417
6251.24 4255
6251.98 4078
6252.73 3919
6253.48 3725
6254.22 3607
6254.97 3607
6255.72 3525
6256.46 3388
6257.21 3377
6257.95 3326
6258.70 3311
6259.45 3341
6260.19 3288
6260.94 3275
6261.69 3194
6262.43 3179
6263.18 3201
6263.93 3175
6264.68 3094
6265.42 3037
6266.17 3017
6266.92 3019
6267.66 3021
6268.41 2985
6269.16 3033
6269.91 3095
6270.65 3075
6271.40 3143
6272.15 3155
6272.89 3089
6273.64 3053
6274.39 3039
6275.14 3043
6275.88 3106
6276.63 3120
6277.38 3178
6278.13 3237
6278.88 3255
6279.62 3245
6280.37 3237
6281.12 3144
6281.87 3045
6282.62 2967
6283.36 2900
6284.11 2784
6284.86 2652
6285.61 2650
6286.36 2639
6287.10 2618
6287.85 2528
6288.60 2496
6289.35 2563
6290.10 2533
6290.85 2419
6291.59 2400
6292.34 2334
6293.09 2341
6293.84 2282
6294.59 2298
6295.34 2315
6296.09 2343
6296.84 2383
6297.58 2358
6298.33 2310
6299.08 2241
6299.83 2183
6300.58 2129
6301.33 2159
6302.08 2116
6302.83 2037
6303.58 2024
6304.33 2124
6305.08 2114
6305.83 2089
6306.58 2081
6307.32 2154
6308.07 2102
6308.82 2169
6309.57 2207
6310.32 2188
6311.07 2179
6311.82 2289
6312.57 2261
6313.32 2278
6314.07 2313
6314.82 2348
6315.57 2423
6316.32 2508
6317.07 2464
6317.82 2592
6318.57 2525
6319.32 2432
6320.07 2334
6320.82 2324
6321.57 2205
6322.32 2100
6323.07 2077
6323.82 2051
6324.58 2038
6325.33 2058
6326.08 2070
6326.83 2024
6327.58 2048
6328.33 2037
6329.08 2013
6329.83 1934
6330.58 2054
6331.33 2131
6332.08 2038
6332.83 2019
6333.58 1999
6334.34 1979
6335.09 1971
6335.84 1856
6336.59 1873
6337.34 1885
6338.09 1931
6338.84 1992
6339.59 1906
6340.35 1901
6341.10 1929
6341.85 1973
6342.60 1931
6343.35 1917
6344.10 1899
6344.86 1897
6345.61 1867
6346.36 1876
6347.11 1922
6347.86 1930
6348.62 2045
6349.37 2003
6350.12 2039
6350.87 2120
6351.62 2212
6352.38 2259
6353.13 2360
6353.88 2542
6354.63 2516
6355.38 2567
6356.14 2581
6356.89 2532
6357.64 2501
6358.39 2407
6359.15 2328
6359.90 2205
6360.65 2207
6361.40 2215
6362.16 2130
6362.91 2048
6363.66 2085
6364.42 2115
6365.17 2205
6365.92 2233
6366.67 2508
6367.43 2644
6368.18 2848
6368.93 2855
6369.69 2936
6370.44 2836
6371.19 2736
6371.95 2616
6372.70 2530
6373.45 2296
6374.21 2131
6374.96 2127
6375.71 2141
6376.47 2106
6377.22 2077
6377.98 2133
6378.73 2093
6379.48 2007
6380.24 2080
6380.99 2231
6381.74 2310
6382.50 2198
6383.25 2220
6384.01 2187
6384.76 2179
6385.51 2163
6386.27 2035
6387.02 2039
6387.78 2083
6388.53 2069
6389.29 1999
6390.04 2020
6390.79 1995
6391.55 1983
6392.30 1886
6393.06 1913
6393.81 1890
6394.57 1891
6395.32 1878
6396.08 1820
6396.83 1843
6397.59 1816
6398.34 1789
6399.10 1752
6399.85 1757
6400.61 1753
6401.36 1735
6402.12 1722
6402.87 1683
6403.63 1691
6404.38 1708
6405.14 1720
6405.89 1718
6406.65 1686
6407.40 1729
6408.16 1758
6408.91 1831
6409.67 1825
6410.43 1896
6411.18 1958
6411.94 1923
6412.69 1900
6413.45 1864
6414.20 1784
6414.96 1722
6415.72 1747
6416.47 1834
6417.23 1909
6417.98 1833
6418.74 1810
6419.50 1858
6420.25 1793
6421.01 1808
6421.77 1764
6422.52 1761
6423.28 1778
6424.03 1778
6424.79 1699
6425.55 1685
6426.30 1642
6427.06 1692
6427.82 1667
6428.57 1675
6429.33 1786
6430.09 1700
6430.84 1655
6431.60 1660
6432.36 1600
6433.11 1592
6433.87 1636
6434.63 1684
6435.39 1695
6436.14 1674
6436.90 1729
6437.66 1799
6438.41 1764
6439.17 1747
6439.93 1808
6440.69 1771
6441.44 1778
6442.20 1862
6442.96 1901
6443.72 1855
6444.47 1838
6445.23 1854
6445.99 1847
6446.75 1827
6447.50 1913
6448.26 1796
6449.02 1803
6449.78 1811
6450.54 1876
6451.29 1843
6452.05 1881
6452.81 1911
6453.57 1854
6454.33 1869
6455.08 1922
6455.84 1896
6456.60 1868
6457.36 1979
6458.12 1930
6458.88 1992
6459.64 1959
6460.39 1981
6461.15 1908
6461.91 2058
6462.67 2016
6463.43 2019
6464.19 2114
6464.95 2213
6465.70 2131
6466.46 2107
6467.22 2259
6467.98 2259
6468.74 2183
6469.50 2172
6470.26 2142
6471.02 2207
6471.78 2250
6472.54 2207
6473.30 2224
6474.05 2206
6474.81 2263
6475.57 2250
6476.33 2233
6477.09 2236
6477.85 2292
6478.61 2334
6479.37 2417
6480.13 2391
6480.89 2422
6481.65 2462
6482.41 2465
6483.17 2520
6483.93 2588
6484.69 2659
6485.45 2594
6486.21 2538
6486.97 2607
6487.73 2636
6488.49 2641
6489.25 2665
6490.01 2801
6490.77 2910
6491.53 3055
6492.29 3105
6493.05 3196
6493.81 3213
6494.57 3220
6495.33 3268
6496.10 3307
6496.86 3398
6497.62 3284
6498.38 3283
6499.14 3295
6499.90 3306
6500.66 3289
6501.42 3356
6502.18 3385
6502.94 3412
6503.70 3543
6504.47 3830
6505.23 4501
6505.99 5514
6506.75 7076
6507.51 8927
6508.27 10729
6509.03 12321
6509.79 13239
6510.56 13275
6511.32 12938
6512.08 11725
6512.84 10368
6513.60 8994
6514.36 7700
6515.13 6694
6515.89 5831
6516.65 5108
6517.41 4711
6518.17 4401
6518.94 4237
6519.70 4074
6520.46 4055
6521.22 3986
6521.98 4033
6522.75 4029
6523.51 4168
6524.27 4215
6525.03 4412
6525.79 4742
6526.56 5220
6527.32 5457
6528.08 5752
6528.84 6117
6529.61 6088
6530.37 6095
6531.13 5926
6531.90 5895
6532.66 5772
6533.42 6007
6534.18 6605
6534.95 7726
6535.71 8989
6536.47 10468
6537.24 11502
6538.00 12070
6538.76 11965
6539.53 11226
6540.29 10128
6541.05 8876
6541.82 7569
6542.58 6590
6543.34 5752
6544.11 5127
6544.87 4724
6545.63 4516
6546.40 4285
6547.16 4236
6547.92 4155
6548.69 4062
6549.45 3955
6550.21 3754
6550.98 3698
6551.74 3514
6552.51 3635
6553.27 3561
6554.03 3371
6554.80 3306
6555.56 3309
6556.33 3246
6557.09 3141
6557.85 3128
6558.62 3162
6559.38 3225
6560.15 3262
6560.91 3348
6561.68 3313
6562.44 3407
6563.21 3604
6563.97 3670
6564.74 3754
6565.50 3720
6566.26 3748
6567.03 3755
6567.79 3684
6568.56 3686
6569.32 3691
6570.09 3621
6570.85 3544
6571.62 3608
6572.38 3714
6573.15 3754
6573.91 3796
6574.68 3923
6575.44 3991
6576.21 4072
6576.98 4022
6577.74 4101
6578.51 4081
6579.27 4060
6580.04 4033
6580.80 3982
6581.57 3983
6582.33 3991
6583.10 4065
6583.87 4193
6584.63 4105
6585.40 3972
6586.16 4030
6586.93 4021
6587.70 4000
6588.46 3930
6589.23 3850
6589.99 3949
6590.76 4076
6591.53 4318
6592.29 4653
6593.06 5133
6593.82 5585
6594.59 6126
6595.36 6671
6596.12 7180
6596.89 7197
6597.66 7073
6598.42 6864
6599.19 6400
6599.96 5976
6600.72 5442
6601.49 4950
6602.26 4614
6603.02 4311
6603.79 3891
6604.56 3738
6605.33 3514
6606.09 3342
6606.86 3308
6607.63 3286
6608.39 3207
6609.16 3234
6609.93 3207
6610.70 3199
6611.46 3164
6612.23 3240
6613.00 3190
6613.77 3178
6614.53 3169
6615.30 3074
6616.07 2983
6616.84 2953
6617.60 2970
6618.37 3030
6619.14 3123
6619.91 3127
6620.68 3180
6621.44 3395
6622.21 3496
6622.98 3760
6623.75 3795
6624.52 3828
6625.28 3867
6626.05 3785
6626.82 3591
6627.59 3519
6628.36 3413
6629.13 3286
6629.89 3183
6630.66 3166
6631.43 3178
6632.20 3269
6632.97 3493
6633.74 3690
6634.51 3833
6635.27 4070
6636.04 4261
6636.81 4363
6637.58 4359
6638.35 4237
6639.12 4279
6639.89 4189
6640.66 4242
6641.43 4142
6642.19 4180
6642.96 4273
6643.73 4213
6644.50 4018
6645.27 3876
6646.04 3784
6646.81 3627
6647.58 3268
6648.35 3123
6649.12 3070
6649.89 2904
6650.66 2765
6651.43 2745
6652.20 2787
6652.97 2802
6653.74 2800
6654.51 2787
6655.28 2712
6656.05 2764
6656.82 2687
6657.59 2650
6658.36 2661
6659.13 2615
6659.90 2643
6660.67 2623
6661.44 2641
6662.21 2671
6662.98 2595
6663.75 2653
6664.52 2700
6665.29 2662
6666.06 2638
6666.83 2703
6667.60 2643
6668.37 2611
6669.14 2712
6669.91 2766
6670.68 2871
6671.46 2998
6672.23 3078
6673.00 3140
6673.77 3082
6674.54 3082
6675.31 3007
6676.08 2968
6676.85 2950
6677.62 2994
6678.40 3081
6679.17 3017
6679.94 3027
6680.71 3130
6681.48 3182
6682.25 3243
6683.02 3389
6683.80 3355
6684.57 3725
6685.34 3997
6686.11 4141
6686.88 4284
6687.65 4239
6688.43 4025
6689.20 3741
6689.97 3474
6690.74 3258
6691.51 3094
6692.29 2915
6693.06 2882
6693.83 2696
6694.60 2653
6695.37 2520
6696.15 2480
6696.92 2524
6697.69 2527
6698.46 2466
6699.24 2457
6700.01 2453
6700.78 2427
6701.55 2432
6702.33 2519
6703.10 2488
6703.87 2481
6704.64 2335
6705.42 2395
6706.19 2398
6706.96 2297
6707.74 2387
6708.51 2342
6709.28 2275
6710.06 2282
6710.83 2308
6711.60 2213
6712.37 2255
6713.15 2189
6713.92 2126
6714.69 2151
6715.47 2216
6716.24 2176
6717.01 2198
6717.79 2189
6718.56 2173
6719.34 2075
6720.11 2113
6720.88 2120
6721.66 2110
6722.43 1967
6723.20 2039
6723.98 2102
6724.75 2078
6725.53 2100
6726.30 2013
6727.07 2099
6727.85 2122
6728.62 2052
6729.40 2037
6730.17 2033
6730.95 2095
6731.72 2108
6732.49 2108
6733.27 2161
6734.04 2133
6734.82 2154
6735.59 2226
6736.37 2244
6737.14 2273
6737.92 2316
6738.69 2346
6739.47 2316
6740.24 2322
6741.01 2333
6741.79 2254
6742.56 2342
6743.34 2338
6744.11 2374
6744.89 2438
6745.67 2482
6746.44 2489
6747.22 2508
6747.99 2416
6748.77 2461
6749.54 2453
6750.32 2545
6751.09 2773
6751.87 2821
6752.64 2990
6753.42 3290
6754.19 3440
6754.97 3403
6755.75 3426
6756.52 3317
6757.30 3218
6758.07 3101
6758.85 2976
6759.63 3017
6760.40 2813
6761.18 2756
6761.95 2765
6762.73 2789
6763.51 2636
6764.28 2584
6765.06 2582
6765.83 2588
6766.61 2565
6767.39 2556
6768.16 2641
6768.94 2628
6769.72 2643
6770.49 2543
6771.27 2520
6772.05 2472
6772.82 2472
6773.60 2275
6774.38 2288
6775.15 2296
6775.93 2287
6776.71 2209
6777.48 2260
6778.26 2280
6779.04 2263
6779.82 2230
6780.59 2239
6781.37 2246
6782.15 2296
6782.92 2251
6783.70 2293
6784.48 2241
6785.26 2255
6786.03 2196
6786.81 2179
6787.59 2224
6788.37 2219
6789.14 2157
6789.92 2091
6790.70 1999
6791.48 1986
6792.25 2003
6793.03 1953
6793.81 1965
6794.59 1956
6795.37 1896
6796.14 1934
6796.92 1945
6797.70 1987
6798.48 2024
6799.26 1950
6800.04 1933
6800.81 1942
6801.59 1948
6802.37 2026
6803.15 2086
6803.93 2091
6804.71 2137
6805.48 2133
6806.26 2236
6807.04 2249
6807.82 2218
6808.60 2188
6809.38 2095
6810.16 2075
6810.94 2041
6811.71 2030
6812.49 2119
6813.27 1998
6814.05 1936
6814.83 2068
6815.61 2039
6816.39 2038
6817.17 2064
6817.95 2019
6818.73 2084
6819.51 2143
6820.29 2098
6821.07 2053
6821.84 2088
6822.62 2052
6823.40 2059
6824.18 2088
6824.96 2086
6825.74 2115
6826.52 2088
6827.30 1955
6828.08 2013
6828.86 1953
6829.64 1923
6830.42 1908
6831.20 1907
6831.98 1921
6832.76 1906
6833.54 1995
6834.32 1968
6835.10 2066
6835.88 2169
6836.66 2339
6837.44 2540
6838.22 2705
6839.01 2942
6839.79 3138
6840.57 3141
6841.35 3125
6842.13 2978
6842.91 2907
6843.69 2739
6844.47 2613
6845.25 2558
6846.03 2463
6846.81 2465
6847.59 2497
6848.37 2651
6849.16 3063
6849.94 3531
6850.72 4045
6851.50 4450
6852.28 4740
6853.06 4716
6853.84 4553
6854.62 4271
6855.41 4013
6856.19 3492
6856.97 3218
6857.75 2835
6858.53 2696
6859.31 2477
6860.10 2343
6860.88 2316
6861.66 2301
6862.44 2187
6863.22 2108
6864.00 2213
6864.79 2274
6865.57 2241
6866.35 2242
6867.13 2318
6867.91 2309
6868.70 2339
6869.48 2350
6870.26 2364
6871.04 2332
6871.83 2307
6872.61 2238
6873.39 2263
6874.17 2383
6874.96 2427
6875.74 2562
6876.52 2538
6877.30 2565
6878.09 2675
6878.87 2780
6879.65 2882
6880.43 3036
6881.22 3161
6882.00 3468
6882.78 3673
6883.57 3750
6884.35 3799
6885.13 3807
6885.92 3919
6886.70 4084
6887.48 4353
6888.27 4825
6889.05 5177
6889.83 5314
6890.62 5605
6891.40 5468
6892.18 5082
6892.97 4657
6893.75 4140
6894.53 3750
6895.32 3609
6896.10 3419
6896.88 3213
6897.67 3072
6898.45 3022
6899.24 2898
6900.02 2889
6900.80 2906
6901.59 2977
6902.37 2955
6903.16 2962
6903.94 2936
6904.73 2929
6905.51 2947
6906.29 2880
6907.08 2820
6907.86 2899
6908.65 2858
6909.43 2808
6910.22 2782
6911.00 2765
6911.79 2658
6912.57 2565
6913.35 2564
6914.14 2524
6914.92 2500
6915.71 2466
6916.49 2508
6917.28 2570
6918.06 2531
6918.85 2522
6919.63 2486
6920.42 2458
6921.20 2531
6921.99 2518
6922.78 2466
6923.56 2547
6924.35 2545
6925.13 2692
6925.92 2659
6926.70 2596
6927.49 2577
6928.27 2646
6929.06 2652
6929.84 2673
6930.63 2655
6931.42 2696
6932.20 2689
6932.99 2682
6933.77 2644
6934.56 2685
6935.35 2701
6936.13 2732
6936.92 2768
6937.70 2736
6938.49 2840
6939.28 3048
6940.06 3281
6940.85 3438
6941.63 3561
6942.42 3720
6943.21 3878
6943.99 4055
6944.78 4028
6945.57 4177
6946.35 4235
6947.14 4296
6947.93 4411
6948.71 4578
6949.50 4594
6950.29 4646
6951.07 4538
6951.86 4443
6952.65 4277
6953.44 4032
6954.22 3878
6955.01 3740
6955.80 3745
6956.58 3723
6957.37 3652
6958.16 3615
6958.95 3635
6959.73 3543
6960.52 3583
6961.31 3689
6962.09 3666
6962.88 3663
6963.67 3810
6964.46 3816
6965.25 3888
6966.03 4005
6966.82 4252
6967.61 4572
6968.40 4893
6969.18 4983
6969.97 5193
6970.76 5164
6971.55 5426
6972.34 5459
6973.12 5399
6973.91 5262
6974.70 5217
6975.49 5092
6976.28 5013
6977.07 5316
6977.85 5328
6978.64 5470
6979.43 5657
6980.22 6000
6981.01 6404
6981.80 7325
6982.59 8914
6983.37 11195
6984.16 14218
6984.95 17715
6985.74 20887
6986.53 23427
6987.32 24880
6988.11 24707
6988.90 23544
6989.69 21195
6990.47 18476
6991.26 15852
6992.05 13208
6992.84 11141
6993.63 9289
6994.42 7699
6995.21 6679
6996.00 5853
6996.79 5286
6997.58 4735
6998.37 4406
6999.16 4160
6999.95 4012
7000.74 3985
7001.53 3819
7002.32 3751
7003.11 3680
7003.90 3558
7004.69 3461
7005.48 3393
7006.27 3223
7007.06 2969
7007.85 2986
7008.64 2927
7009.43 2779
7010.22 2962
7011.01 3202
7011.80 3195
7012.59 3369
7013.38 3534
7014.17 3647
7014.96 3809
7015.75 3687
7016.54 3611
7017.33 3492
7018.12 3421
7018.91 3321
7019.70 3260
7020.49 3343
7021.28 3391
7022.07 3496
7022.87 3645
7023.66 3997
7024.45 4081
7025.24 4234
7026.03 4329
7026.82 4279
7027.61 4222
7028.40 4198
7029.19 3938
7029.99 3855
7030.78 3761
7031.57 3530
7032.36 3424
7033.15 3306
7033.94 3237
7034.74 3226
7035.53 3266
7036.32 3369
7037.11 3457
7037.90 3660
7038.69 3648
7039.49 3710
7040.28 3568
7041.07 3439
7041.86 3375
7042.65 3376
7043.45 3317
7044.24 3304
7045.03 3168
7045.82 3162
7046.61 3212
7047.41 3351
7048.20 3448
7048.99 3515
7049.78 3620
7050.58 3860
7051.37 4135
7052.16 4144
7052.95 4073
7053.75 3840
7054.54 3721
7055.33 3532
7056.13 3462
7056.92 3316
7057.71 3267
7058.50 3150
7059.30 3155
7060.09 3105
7060.88 3121
7061.68 3150
7062.47 3168
7063.26 3082
7064.06 3130
7064.85 3129
7065.64 3047
7066.44 2957
7067.23 2916
7068.02 2899
7068.82 2931
7069.61 2849
7070.40 2859
7071.20 2743
7071.99 2603
7072.78 2603
7073.58 2536
7074.37 2526
7075.17 2481
7075.96 2500
7076.75 2433
7077.55 2354
7078.34 2345
7079.14 2326
7079.93 2368
7080.72 2355
7081.52 2381
7082.31 2352
7083.11 2277
7083.90 2276
7084.70 2329
7085.49 2322
7086.28 2383
7087.08 2549
7087.87 2665
7088.67 2741
7089.46 2685
7090.26 2702
7091.05 2709
7091.85 2655
7092.64 2489
7093.44 2384
7094.23 2257
7095.03 2264
7095.82 2153
7096.62 2067
7097.41 2052
7098.21 2037
7099.00 1925
7099.80 1938
7100.59 1978
7101.39 1952
7102.18 1978
7102.98 1942
7103.77 1990
7104.57 1952
7105.37 1867
7106.16 1839
7106.96 1862
7107.75 1806
7108.55 1742
7109.34 1710
7110.14 1731
7110.94 1787
7111.73 1804
7112.53 1709
7113.32 1733
7114.12 1720
7114.92 1730
7115.71 1775
7116.51 1778
7117.30 1792
7118.10 1768
7118.90 1736
7119.69 1709
7120.49 1721
7121.29 1707
7122.08 1760
7122.88 1754
7123.68 1792
7124.47 1755
7125.27 1748
7126.07 1720
7126.86 1723
7127.66 1789
7128.46 1813
7129.25 1863
7130.05 1956
7130.85 1953
7131.64 1880
7132.44 1965
7133.24 1957
7134.04 1836
7134.83 1833
7135.63 1831
7136.43 1799
7137.23 1724
7138.02 1617
7138.82 1661
7139.62 1629
7140.42 1733
7141.21 1644
7142.01 1604
7142.81 1622
7143.61 1621
7144.40 1613
7145.20 1654
7146.00 1617
7146.80 1598
7147.59 1615
7148.39 1566
7149.19 1603
7149.99 1641
7150.79 1556
7151.59 1615
7152.38 1605
7153.18 1517
7153.98 1524
7154.78 1566
7155.58 1555
7156.38 1607
7157.17 1662
7157.97 1676
7158.77 1614
7159.57 1625
7160.37 1654
7161.17 1622
7161.97 1562
7162.76 1610
7163.56 1628
7164.36 1529
7165.16 1583
7165.96 1624
7166.76 1633
7167.56 1633
7168.36 1575
7169.16 1521
7169.96 1527
7170.75 1504
7171.55 1529
7172.35 1436
7173.15 1489
7173.95 1436
7174.75 1425
7175.55 1350
7176.35 1395
7177.15 1403
7177.95 1432
7178.75 1368
7179.55 1407
7180.35 1438
7181.15 1428
7181.95 1427
7182.75 1512
7183.55 1552
7184.35 1565
7185.15 1572
7185.95 1569
7186.75 1539
7187.55 1448
7188.35 1441
7189.15 1417
7189.95 1377
7190.75 1358
7191.55 1277
7192.35 1306
7193.15 1383
7193.95 1338
7194.75 1332
7195.55 1353
7196.35 1343
7197.15 1369
7197.95 1366
7198.76 1391
7199.56 1313
7200.36 1345
7201.16 1358
7201.96 1385
7202.76 1308
7203.56 1354
7204.36 1384
7205.16 1293
7205.96 1265
7206.77 1279
7207.57 1297
7208.37 1273
7209.17 1304
7209.97 1341
7210.77 1419
7211.57 1391
7212.38 1457
7213.18 1451
7213.98 1479
7214.78 1444
7215.58 1421
7216.38 1403
7217.19 1390
7217.99 1452
7218.79 1461
7219.59 1477
7220.39 1510
7221.20 1537
7222.00 1524
7222.80 1522
7223.60 1514
7224.40 1478
7225.21 1495
7226.01 1463
7226.81 1487
7227.61 1480
7228.42 1383
7229.22 1463
7230.02 1466
7230.82 1440
7231.63 1520
7232.43 1448
7233.23 1508
7234.03 1530
7234.84 1619
7235.64 1675
7236.44 1812
7237.25 1850
7238.05 1973
7238.85 1987
7239.65 1909
7240.46 1743
7241.26 1733
7242.06 1689
7242.87 1642
7243.67 1559
7244.47 1593
7245.28 1599
7246.08 1538
7246.88 1602
7247.69 1570
7248.49 1625
7249.30 1664
7250.10 1686
7250.90 1630
7251.71 1675
7252.51 1593
7253.31 1620
7254.12 1701
7254.92 1704
7255.73 1797
7256.53 1828
7257.33 1804
7258.14 1650
7258.94 1636
7259.75 1621
7260.55 1646
7261.35 1619
7262.16 1608
7262.96 1613
7263.77 1595
7264.57 1558
7265.38 1604
7266.18 1639
7266.99 1654
7267.79 1663
7268.59 1658
7269.40 1737
7270.20 1681
7271.01 1674
7271.81 1665
7272.62 1608
7273.42 1578
7274.23 1575
7275.03 1619
7275.84 1666
7276.64 1684
7277.45 1682
7278.25 1726
7279.06 1642
7279.86 1705
7280.67 1737
7281.48 1906
7282.28 2063
7283.09 2359
7283.89 2549
7284.70 2811
7285.50 2889
7286.31 3030
7287.11 3012
7287.92 2903
7288.73 2771
7289.53 2520
7290.34 2362
7291.14 2131
7291.95 1917
7292.76 1806
7293.56 1819
7294.37 1788
7295.17 1709
7295.98 1698
7296.79 1679
7297.59 1672
7298.40 1650
7299.21 1700
7300.01 1704
7300.82 1712
7301.62 1751
7302.43 1724
7303.24 1734
7304.04 1732
7304.85 1764
7305.66 1761
7306.46 1749
7307.27 1831
7308.08 1904
7308.89 1947
7309.69 2024
7310.50 2100
7311.31 2153
7312.11 2205
7312.92 2162
7313.73 2207
7314.53 2245
7315.34 2222
7316.15 2224
7316.96 2316
7317.76 2564
7318.57 2848
7319.38 3173
7320.19 3458
7320.99 3616
7321.80 3604
7322.61 3680
7323.42 3492
7324.22 3257
7325.03 3075
7325.84 2885
7326.65 2625
7327.46 2483
7328.26 2328
7329.07 2191
7329.88 2106
7330.69 2037
7331.50 1930
7332.30 1909
7333.11 1916
7333.92 1858
7334.73 1868
7335.54 1814
7336.35 1862
7337.15 1870
7337.96 1895
7338.77 1980
7339.58 1984
7340.39 1996
7341.20 1988
7342.01 1998
7342.82 1999
7343.62 1963
7344.43 1870
7345.24 1909
7346.05 1842
7346.86 1837
7347.67 1788
7348.48 1796
7349.29 1762
7350.10 1699
7350.91 1730
7351.71 1771
7352.52 1759
7353.33 1644
7354.14 1624
7354.95 1646
7355.76 1685
7356.57 1681
7357.38 1672
7358.19 1742
7359.00 1816
7359.81 1845
7360.62 1885
7361.43 1999
7362.24 2024
7363.05 2054
7363.86 2056
7364.67 2103
7365.48 2044
7366.29 1972
7367.10 1986
7367.91 1937
7368.72 1810
7369.53 1830
7370.34 1786
7371.15 1775
7371.96 1725
7372.77 1653
7373.58 1700
7374.39 1672
7375.20 1697
7376.01 1709
7376.82 1669
7377.63 1725
7378.45 1828
7379.26 1917
7380.07 2053
7380.88 2199
7381.69 2247
7382.50 2374
7383.31 2416
7384.12 2420
7384.93 2225
7385.74 2164
7386.56 2097
7387.37 1990
7388.18 1771
7388.99 1724
7389.80 1727
7390.61 1675
7391.42 1571
7392.24 1609
7393.05 1610
7393.86 1506
7394.67 1506
7395.48 1522
7396.29 1507
7397.10 1527
7397.92 1537
7398.73 1532
7399.54 1552
7400.35 1641
7401.16 1711
7401.98 1740
7402.79 1753
7403.60 1673
7404.41 1747
7405.23 1685
7406.04 1691
7406.85 1601
7407.66 1629
7408.47 1574
7409.29 1514
7410.10 1474
7410.91 1442
7411.72 1411
7412.54 1424
7413.35 1431
7414.16 1380
7414.98 1371
7415.79 1323
7416.60 1322
7417.41 1299
7418.23 1227
7419.04 1297
7419.85 1300
7420.67 1287
7421.48 1250
7422.29 1242
7423.11 1292
7423.92 1253
7424.73 1174
7425.54 1227
7426.36 1202
7427.17 1204
7427.99 1218
7428.80 1217
7429.61 1228
7430.43 1169
7431.24 1159
7432.05 1177
7432.87 1230
7433.68 1185
7434.49 1187
7435.31 1227
7436.12 1237
7436.94 1213
7437.75 1185
7438.56 1238
7439.38 1222
7440.19 1220
7441.01 1266
7441.82 1227
7442.64 1250
7443.45 1280
7444.26 1271
7445.08 1258
7445.89 1205
7446.71 1206
7447.52 1231
7448.34 1215
7449.15 1231
7449.97 1168
7450.78 1238
7451.59 1146
7452.41 1139
7453.22 1131
7454.04 1154
7454.85 1212
7455.67 1243
7456.48 1181
7457.30 1187
7458.11 1196
7458.93 1197
7459.74 1154
7460.56 1180
7461.38 1201
7462.19 1177
7463.01 1193
7463.82 1136
7464.64 1138
7465.45 1228
7466.27 1216
7467.08 1202
7467.90 1216
7468.72 1150
7469.53 1188
7470.35 1188
7471.16 1216
7471.98 1231
7472.79 1301
7473.61 1237
7474.43 1305
7475.24 1325
7476.06 1183
7476.87 1232
7477.69 1245
7478.51 1226
7479.32 1189
7480.14 1173
7480.96 1173
7481.77 1198
7482.59 1180
7483.41 1182
7484.22 1182
7485.04 1203
7485.85 1184
7486.67 1190
7487.49 1159
7488.31 1113
7489.12 1150
7489.94 1164
7490.76 1125
7491.57 1166
7492.39 1166
7493.21 1129
7494.02 1111
7494.84 1091
7495.66 1126
7496.48 1174
7497.29 1177
7498.11 1138
7498.93 1143
7499.74 1059
7500.56 1120
7501.38 1128
7502.20 1154
7503.01 1118
7503.83 1169
7504.65 1142
7505.47 1103
7506.29 1118
7507.10 1165
7507.92 1132
7508.74 1117
7509.56 1057
7510.37 1081
7511.19 1074
7512.01 1108
7512.83 1103
7513.65 1092
7514.47 1171
7515.28 1126
7516.10 1095
7516.92 1139
7517.74 1100
7518.56 1095
7519.38 1038
7520.19 1064
7521.01 1080
7521.83 1035
7522.65 1101
7523.47 1095
7524.29 1121
7525.11 1127
7525.92 1133
7526.74 1115
7527.56 1101
7528.38 1103
7529.20 1127
7530.02 1168
7530.84 1127
7531.66 1086
7532.48 1150
7533.30 1178
7534.12 1137
7534.93 1125
7535.75 1137
7536.57 1114
7537.39 1108
7538.21 1066
7539.03 1086
7539.85 1099
7540.67 1034
7541.49 1040
7542.31 1085
7543.13 1078
7543.95 1075
7544.77 1107
7545.59 1056
7546.41 1071
7547.23 1114
7548.05 1073
7548.87 1008
7549.69 1074
7550.51 1071
7551.33 1044
7552.15 1054
7552.97 1027
7553.79 1085
7554.61 1075
7555.43 1053
7556.25 1103
7557.07 1105
7557.89 1086
7558.71 1072
7559.53 1143
7560.36 1137
7561.18 1095
7562.00 1096
7562.82 1122
7563.64 1112
7564.46 1143
7565.28 1135
7566.10 1113
7566.92 1132
7567.74 1122
7568.56 1070
7569.39 1065
7570.21 1151
7571.03 1166
7571.85 1135
7572.67 1114
7573.49 1148
7574.31 1147
7575.14 1203
7575.96 1186
7576.78 1175
7577.60 1116
7578.42 1121
7579.24 1138
7580.06 1169
7580.89 1185
7581.71 1234
7582.53 1209
7583.35 1213
7584.17 1240
7585.00 1237
7585.82 1281
7586.64 1249
7587.46 1307
7588.29 1312
7589.11 1290
7589.93 1344
7590.75 1344
7591.57 1346
7592.40 1318
7593.22 1336
7594.04 1413
7594.86 1423
7595.69 1459
7596.51 1460
7597.33 1463
7598.15 1489
7598.98 1566
7599.80 1520
7600.62 1616
7601.45 1573
7602.27 1581
7603.09 1695
7603.92 1743
7604.74 1873
7605.56 1890
7606.38 1880
7607.21 1893
7608.03 1899
7608.85 1852
7609.68 1749
7610.50 1692
7611.32 1674
7612.15 1658
7612.97 1578
7613.80 1596
7614.62 1630
7615.44 1641
7616.27 1734
7617.09 1800
7617.91 1836
7618.74 1959
7619.56 2086
7620.39 2053
7621.21 2006
7622.03 2048
7622.86 1962
7623.68 1874
7624.51 1920
7625.33 1891
7626.15 1911
7626.98 1905
7627.80 1882
7628.63 1915
7629.45 1976
7630.28 1977
7631.10 2092
7631.93 2118
7632.75 2155
7633.58 2225
7634.40 2173
7635.22 2092
7636.05 2041
7636.87 1887
7637.70 1799
7638.52 1732
7639.35 1678
7640.17 1589
7641.00 1538
7641.82 1545
7642.65 1519
7643.47 1601
7644.30 1586
7645.13 1620
7645.95 1679
7646.78 1773
7647.60 1784
7648.43 1859
7649.25 1798
7650.08 1790
7650.90 1776
7651.73 1792
7652.55 1678
7653.38 1652
7654.21 1611
7655.03 1502
7655.86 1490
7656.68 1399
7657.51 1372
7658.34 1318
7659.16 1266
7659.99 1262
7660.81 1256
7661.64 1280
7662.47 1289
7663.29 1223
7664.12 1211
7664.95 1280
7665.77 1265
7666.60 1266
7667.42 1271
7668.25 1227
7669.08 1284
7669.90 1269
7670.73 1243
7671.56 1263
7672.38 1242
7673.21 1230
7674.04 1157
7674.87 1180
7675.69 1207
7676.52 1195
7677.35 1176
7678.17 1161
7679.00 1199
7679.83 1186
7680.65 1202
7681.48 1186
7682.31 1238
7683.14 1288
7683.96 1375
7684.79 1472
7685.62 1476
7686.45 1587
7687.27 1569
7688.10 1517
7688.93 1467
7689.76 1405
7690.58 1416
7691.41 1411
7692.24 1327
7693.07 1304
7693.90 1294
7694.72 1301
7695.55 1252
7696.38 1262
7697.21 1352
7698.04 1408
7698.86 1419
7699.69 1447
7700.52 1451
7701.35 1402
7702.18 1315
7703.01 1365
7703.83 1292
7704.66 1275
7705.49 1250
7706.32 1240
7707.15 1242
7707.98 1140
7708.81 1188
7709.63 1161
7710.46 1110
7711.29 1175
7712.12 1129
7712.95 1130
7713.78 1162
7714.61 1137
7715.44 1139
7716.27 1137
7717.10 1124
7717.93 1124
7718.75 1129
7719.58 1087
7720.41 1062
7721.24 1147
7722.07 1119
7722.90 1131
7723.73 1095
7724.56 1084
7725.39 1101
7726.22 1105
7727.05 1143
7727.88 1157
7728.71 1131
7729.54 1141
7730.37 1155
7731.20 1164
7732.03 1171
7732.86 1114
7733.69 1119
7734.52 1082
7735.35 1064
7736.18 1065
7737.01 1067
7737.84 1071
7738.67 1031
7739.50 1051
7740.33 1065
7741.16 1058
7741.99 1042
7742.82 1032
7743.65 1039
7744.48 1106
7745.31 1139
7746.14 1126
7746.98 1217
7747.81 1279
7748.64 1289
7749.47 1325
7750.30 1284
7751.13 1277
7751.96 1300
7752.79 1236
7753.62 1161
7754.45 1144
7755.29 1136
7756.12 1088
7756.95 1094
7757.78 1083
7758.61 1104
7759.44 1044
7760.27 1025
7761.11 1043
7761.94 1025
7762.77 1003
7763.60 975
7764.43 1039
7765.26 1017
7766.10 1001
7766.93 1029
7767.76 1035
7768.59 1031
7769.42 1094
7770.26 1030
7771.09 1002
7771.92 1024
7772.75 1055
7773.58 998
7774.42 980
7775.25 994
7776.08 1010
7776.91 1049
7777.75 1037
7778.58 1052
7779.41 1054
7780.24 1035
7781.08 1041
7781.91 1044
7782.74 968
7783.57 1093
7784.41 1079
7785.24 1079
7786.07 1102
7786.91 1054
7787.74 1063
7788.57 1074
7789.40 1075
7790.24 1067
7791.07 1101
7791.90 1100
7792.74 1078
7793.57 1048
7794.40 1091
7795.24 1062
7796.07 1093
7796.90 1147
7797.74 1105
7798.57 1075
7799.40 1203
7800.24 1175
7801.07 1180
7801.91 1173
7802.74 1201
7803.57 1173
7804.41 1201
7805.24 1186
7806.07 1185
7806.91 1253
7807.74 1244
7808.58 1240
7809.41 1271
7810.25 1277
7811.08 1300
7811.91 1302
7812.75 1332
7813.58 1403
7814.42 1499
7815.25 1575
7816.09 1569
7816.92 1628
7817.75 1653
7818.59 1662
7819.42 1671
7820.26 1625
7821.09 1675
7821.93 1640
7822.76 1708
7823.60 1811
7824.43 1862
7825.27 1798
7826.10 1763
7826.94 1686
7827.77 1644
7828.61 1627
7829.44 1560
7830.28 1598
7831.11 1592
7831.95 1547
7832.78 1645
7833.62 1653
7834.46 1719
7835.29 1814
7836.13 1827
7836.96 1811
7837.80 1797
7838.63 1721
7839.47 1637
7840.31 1594
7841.14 1580
7841.98 1509
7842.81 1494
7843.65 1480
7844.48 1437
7845.32 1382
7846.16 1390
7846.99 1405
7847.83 1340
7848.67 1330
7849.50 1294
7850.34 1367
7851.17 1297
7852.01 1318
7852.85 1339
7853.68 1290
7854.52 1299
7855.36 1301
7856.19 1241
7857.03 1258
7857.87 1267
7858.70 1308
7859.54 1277
7860.38 1358
7861.21 1332
7862.05 1299
7862.89 1286
7863.72 1255
7864.56 1281
7865.40 1262
7866.24 1234
7867.07 1280
7867.91 1272
7868.75 1258
7869.59 1309
7870.42 1332
7871.26 1298
7872.10 1329
7872.94 1368
7873.77 1418
7874.61 1448
7875.45 1462
7876.29 1528
7877.12 1603
7877.96 1710
7878.80 1840
7879.64 1878
7880.47 1987
7881.31 1918
7882.15 1937
7882.99 1876
7883.83 1881
7884.66 1816
7885.50 1731
7886.34 1670
7887.18 1679
7888.02 1586
7888.86 1512
7889.69 1511
7890.53 1586
7891.37 1593
7892.21 1658
7893.05 1643
7893.89 1674
7894.73 1680
7895.56 1643
7896.40 1560
7897.24 1467
7898.08 1473
7898.92 1480
7899.76 1500
7900.60 1456
7901.44 1413
7902.28 1330
7903.12 1415
7903.95 1381
7904.79 1421
7905.63 1328
7906.47 1318
7907.31 1369
7908.15 1334
7908.99 1327
7909.83 1334
7910.67 1399
7911.51 1362
7912.35 1384
7913.19 1391
7914.03 1469
7914.87 1487
7915.71 1579
7916.55 1795
7917.39 1897
7918.23 2064
7919.07 2170
7919.91 2183
7920.75 2195
7921.59 2128
7922.43 2015
7923.27 1914
7924.11 1847
7924.95 1711
7925.79 1567
7926.63 1448
7927.47 1442
7928.31 1416
7929.15 1362
7929.99 1343
7930.83 1252
7931.67 1251
7932.51 1254
7933.35 1268
7934.19 1274
7935.04 1239
7935.88 1209
7936.72 1223
7937.56 1262
7938.40 1251
7939.24 1281
7940.08 1273
7940.92 1287
7941.76 1245
7942.60 1233
7943.45 1230
7944.29 1324
7945.13 1373
7945.97 1388
7946.81 1413
7947.65 1407
7948.49 1435
7949.34 1433
7950.18 1390
7951.02 1426
7951.86 1428
7952.70 1379
7953.54 1529
7954.39 1544
7955.23 1550
7956.07 1602
7956.91 1653
7957.75 1624
7958.60 1664
7959.44 1679
7960.28 1608
7961.12 1591
7961.96 1589
7962.81 1570
7963.65 1480
7964.49 1437
7965.33 1500
7966.18 1572
7967.02 1751
7967.86 1862
7968.70 1893
7969.55 1930
7970.39 1920
7971.23 1829
7972.08 1802
7972.92 1599
7973.76 1575
7974.60 1460
7975.45 1404
7976.29 1352
7977.13 1331
7977.98 1286
7978.82 1268
7979.66 1223
7980.51 1216
7981.35 1226
7982.19 1275
7983.04 1220
7983.88 1203
7984.72 1248
7985.57 1239
7986.41 1209
7987.25 1165
7988.10 1200
7988.94 1218
7989.78 1187
7990.63 1132
7991.47 1183
7992.32 1136
7993.16 1164
7994.00 1127
7994.85 1077
7995.69 1039
7996.54 1022
7997.38 1074
7998.22 1022
7999.07 1000
7999.91 992
8000.76 1024
8001.60 1056
8002.45 980
8003.29 1029
8004.13 985
8004.98 985
8005.82 964
8006.67 989
8007.51 967
8008.36 940
8009.20 935
8010.05 972
8010.89 938
8011.74 959
8012.58 975
8013.43 939
8014.27 917
8015.12 914
8015.96 902
8016.81 903
8017.65 882
8018.50 857
8019.34 861
8020.19 892
8021.03 950
8021.88 885
8022.72 895
8023.57 889
8024.41 878
8025.26 877
8026.11 855
8026.95 886
8027.80 843
8028.64 872
8029.49 928
8030.33 869
8031.18 903
8032.03 813
8032.87 863
8033.72 835
8034.56 891
8035.41 873
8036.26 872
8037.10 882
8037.95 856
8038.80 859
8039.64 931
8040.49 929
8041.34 853
8042.18 851
8043.03 881
8043.87 901
8044.72 930
8045.57 902
8046.41 904
8047.26 882
8048.11 848
8048.96 854
8049.80 881
8050.65 842
8051.50 859
8052.34 880
8053.19 880
8054.04 899
8054.88 888
8055.73 822
8056.58 867
8057.43 821
8058.27 824
8059.12 850
8059.97 845
8060.82 825
8061.66 830
8062.51 841
8063.36 843
8064.21 834
8065.05 824
8065.90 818
8066.75 835
8067.60 810
8068.44 814
8069.29 785
8070.14 815
8070.99 779
8071.84 767
8072.68 809
8073.53 790
8074.38 788
8075.23 787
8076.08 761
8076.93 750
8077.77 787
8078.62 777
8079.47 789
8080.32 799
8081.17 796
8082.02 765
8082.87 765
8083.71 763
8084.56 751
8085.41 743
8086.26 754
8087.11 756
8087.96 745
8088.81 796
8089.66 801
8090.51 821
8091.35 804
8092.20 764
8093.05 786
8093.90 782
8094.75 816
8095.60 776
8096.45 782
8097.30 825
8098.15 753
8099.00 727
8099.85 791
8100.70 726
8101.55 765
8102.40 735
8103.25 780
8104.10 793
8104.95 820
8105.80 789
8106.65 745
8107.50 743
8108.35 773
8109.20 804
8110.05 760
8110.90 786
8111.75 778
8112.60 739
8113.45 764
8114.30 733
8115.15 727
8116.00 789
8116.85 780
8117.70 759
8118.55 765
8119.40 818
8120.25 813
8121.10 791
8121.95 846
8122.80 804
8123.65 778
8124.50 790
8125.35 828
8126.20 771
8127.06 752
8127.91 793
8128.76 846
8129.61 828
8130.46 861
8131.31 857
8132.16 861
8133.01 905
8133.86 907
8134.72 948
8135.57 942
8136.42 926
8137.27 865
8138.12 866
8138.97 871
8139.83 876
8140.68 869
8141.53 794
8142.38 807
8143.23 840
8144.08 814
8144.94 821
8145.79 805
8146.64 876
8147.49 857
8148.34 872
8149.20 854
8150.05 809
8150.90 857
8151.75 850
8152.60 911
8153.46 903
8154.31 908
8155.16 932
8156.01 959
8156.87 987
8157.72 969
8158.57 989
8159.42 992
8160.28 961
8161.13 912
8161.98 868
8162.84 854
8163.69 830
8164.54 808
8165.39 834
8166.25 842
8167.10 804
8167.95 769
8168.81 775
8169.66 775
8170.51 777
8171.37 774
8172.22 786
8173.07 769
8173.93 795
8174.78 798
8175.63 787
8176.49 733
8177.34 757
8178.19 791
8179.05 742
8179.90 742
8180.76 718
8181.61 694
8182.46 743
8183.32 717
8184.17 699
8185.02 737
8185.88 786
8186.73 692
8187.59 684
8188.44 689
8189.30 730
8190.15 733
8191.00 717
8191.86 684
8192.71 693
8193.57 697
8194.42 742
8195.28 747
8196.13 686
8196.99 719
8197.84 731
8198.69 751
8199.55 720
8200.40 690
8201.26 722
8202.11 685
8202.97 722
8203.82 697
8204.68 709
8205.53 756
8206.39 726
8207.24 738
8208.10 726
8208.95 712
8209.81 727
8210.67 726
8211.52 712
8212.38 675
8213.23 712
8214.09 746
8214.94 776
8215.80 723
8216.65 709
8217.51 719
8218.37 738
8219.22 780
8220.08 789
8220.93 792
8221.79 798
8222.64 803
8223.50 753
8224.36 735
8225.21 757
8226.07 731
8226.92 801
8227.78 797
8228.64 751
8229.49 727
8230.35 715
8231.21 722
8232.06 742
8232.92 717
8233.78 709
8234.63 724
8235.49 712
8236.35 727
8237.20 732
8238.06 688
8238.92 678
8239.77 699
8240.63 700
8241.49 684
8242.34 749
8243.20 700
8244.06 685
8244.91 709
8245.77 713
8246.63 688
8247.49 689
8248.34 689
8249.20 741
8250.06 727
8250.92 721
8251.77 719
8252.63 717
8253.49 762
8254.35 711
8255.20 701
8256.06 722
8256.92 713
8257.78 737
8258.63 744
8259.49 724
8260.35 705
8261.21 754
8262.07 770
8262.92 719
8263.78 674
8264.64 721
8265.50 719
8266.36 726
8267.22 715
8268.07 796
8268.93 781
8269.79 765
8270.65 752
8271.51 724
8272.37 809
8273.22 753
8274.08 740
8274.94 769
8275.80 755
8276.66 782
8277.52 826
8278.38 816
8279.24 863
8280.09 844
8280.95 856
8281.81 904
8282.67 858
8283.53 838
8284.39 791
8285.25 825
8286.11 778
8286.97 746
8287.83 731
8288.69 778
8289.55 784
8290.41 805
8291.26 820
8292.12 783
8292.98 788
8293.84 846
8294.70 876
8295.56 866
8296.42 853
8297.28 838
8298.14 802
8299.00 771
8299.86 773
8300.72 801
8301.58 821
8302.44 769
8303.30 773
8304.16 782
8305.02 786
8305.88 792
8306.74 783
8307.60 743
8308.46 761
8309.33 760
8310.19 807
8311.05 773
8311.91 750
8312.77 745
8313.63 737
8314.49 724
8315.35 728
8316.21 711
8317.07 707
8317.93 679
8318.79 736
8319.65 760
8320.52 726
8321.38 751
8322.24 739
8323.10 709
8323.96 726
8324.82 661
8325.68 708
8326.54 729
8327.41 685
8328.27 723
8329.13 787
8329.99 746
8330.85 719
8331.71 711
8332.57 735
8333.44 726
8334.30 712
8335.16 743
8336.02 773
8336.88 716
8337.75 724
8338.61 702
8339.47 774
8340.33 708
8341.19 754
8342.06 742
8342.92 719
8343.78 683
8344.64 751
8345.50 728
8346.37 767
8347.23 755
8348.09 754
8348.95 753
8349.82 759
8350.68 767
8351.54 825
8352.40 755
8353.27 736
8354.13 735
8354.99 731
8355.86 739
8356.72 729
8357.58 736
8358.45 753
8359.31 721
8360.17 731
8361.03 729
8361.90 709
8362.76 745
8363.62 705
8364.49 758
8365.35 727
8366.21 768
8367.08 761
8367.94 738
8368.80 740
8369.67 754
8370.53 748
8371.40 725
8372.26 793
8373.12 813
8373.99 769
8374.85 750
8375.71 772
8376.58 744
8377.44 849
8378.31 789
8379.17 745
8380.03 797
8380.90 793
8381.76 749
8382.63 729
8383.49 828
8384.36 837
8385.22 798
8386.08 844
8386.95 850
8387.81 843
8388.68 796
8389.54 834
8390.41 821
8391.27 801
8392.14 800
8393.00 775
8393.87 800
8394.73 810
8395.60 801
8396.46 826
8397.33 863
8398.19 860
8399.06 865
8399.92 839
8400.79 815
8401.65 827
8402.52 793
8403.38 846
8404.25 898
8405.11 929
8405.98 927
8406.84 865
8407.71 864
8408.58 964
8409.44 926
8410.31 917
8411.17 954
8412.04 947
8412.90 942
8413.77 984
8414.64 985
8415.50 995
8416.37 956
8417.23 964
8418.10 952
8418.97 1032
8419.83 984
8420.70 999
8421.56 1063
8422.43 1069
8423.30 1043
8424.16 1078
8425.03 1088
8425.90 1120
8426.76 1172
8427.63 1114
8428.50 1119
8429.36 1144
8430.23 1154
8431.10 1174
8431.96 1206
8432.83 1252
8433.70 1219
8434.56 1236
8435.43 1279
8436.30 1265
8437.16 1357
8438.03 1359
8438.90 1439
8439.77 1488
8440.63 1539
8441.50 1602
8442.37 1706
8443.24 1758
8444.10 1756
8444.97 1738
8445.84 1724
8446.71 1744
8447.57 1829
8448.44 1743
8449.31 1768
8450.18 1734
8451.04 1819
8451.91 1869
8452.78 2155
8453.65 2426
8454.52 2784
8455.38 3271
8456.25 3709
8457.12 4041
8457.99 4264
8458.86 4275
8459.72 4070
8460.59 3800
8461.46 3493
8462.33 3150
8463.20 2872
8464.07 2513
8464.93 2238
8465.80 2062
8466.67 1938
8467.54 1778
8468.41 1665
8469.28 1605
8470.15 1555
8471.02 1486
8471.88 1448
8472.75 1444
8473.62 1457
8474.49 1371
8475.36 1335
8476.23 1347
8477.10 1372
8477.97 1326
8478.84 1331
8479.71 1378
8480.58 1397
8481.44 1415
8482.31 1456
8483.18 1525
8484.05 1516
8484.92 1577
8485.79 1551
8486.66 1501
8487.53 1446
8488.40 1393
8489.27 1395
8490.14 1367
8491.01 1342
8491.88 1406
8492.75 1418
8493.62 1454
8494.49 1410
8495.36 1382
8496.23 1470
8497.10 1434
8497.97 1322
8498.84 1377
8499.71 1365
8500.58 1317
8501.45 1321
8502.32 1324
8503.19 1265
8504.06 1241
8504.93 1227
8505.80 1259
8506.67 1259
8507.55 1310
8508.42 1297
8509.29 1278
8510.16 1310
8511.03 1396
8511.90 1399
8512.77 1393
8513.64 1384
8514.51 1388
8515.38 1382
8516.25 1407
8517.13 1403
8518.00 1415
8518.87 1372
8519.74 1450
8520.61 1505
8521.48 1539
8522.35 1615
8523.23 1696
8524.10 1810
8524.97 2053
8525.84 2141
8526.71 2298
8527.58 2450
8528.46 2434
8529.33 2295
8530.20 2215
8531.07 2179
8531.94 2065
8532.81 1952
8533.69 1874
8534.56 1801
8535.43 1736
8536.30 1576
8537.18 1559
8538.05 1510
8538.92 1490
8539.79 1415
8540.66 1350
8541.54 1353
8542.41 1310
8543.28 1333
8544.15 1364
8545.03 1334
8545.90 1297
8546.77 1299
8547.64 1286
8548.52 1275
8549.39 1312
8550.26 1414
8551.14 1494
8552.01 1628
8552.88 1804
8553.76 1934
8554.63 1945
8555.50 2076
8556.37 2244
8557.25 2079
8558.12 1950
8558.99 1886
8559.87 1761
8560.74 1670
8561.61 1577
8562.49 1540
8563.36 1471
8564.24 1374
8565.11 1307
8565.98 1355
8566.86 1234
8567.73 1168
8568.60 1172
8569.48 1218
8570.35 1159
8571.23 1149
8572.10 1152
8572.97 1131
8573.85 1095
8574.72 1167
8575.60 1067
8576.47 1112
8577.34 1120
8578.22 1052
8579.09 982
8579.97 1046
8580.84 1039
8581.72 1053
8582.59 1054
8583.47 1033
8584.34 1059
8585.21 1071
8586.09 1123
8586.96 1118
8587.84 1100
8588.71 1086
8589.59 1066
8590.46 1121
8591.34 1126
8592.21 1139
8593.09 1199
8593.96 1224
8594.84 1171
8595.71 1127
8596.59 1162
8597.46 1137
8598.34 1154
8599.22 1178
8600.09 1183
8600.97 1138
8601.84 1123
8602.72 1185
8603.59 1168
8604.47 1166
8605.34 1133
8606.22 1205
8607.10 1151
8607.97 1161
8608.85 1190
8609.72 1151
8610.60 1168
8611.47 1145
8612.35 1164
8613.23 1164
8614.10 1229
8614.98 1204
8615.86 1244
8616.73 1247
8617.61 1264
8618.48 1259
8619.36 1285
8620.24 1264
8621.11 1306
8621.99 1294
8622.87 1328
8623.74 1314
8624.62 1381
8625.50 1329
8626.37 1343
8627.25 1402
8628.13 1378
8629.00 1341
8629.88 1394
8630.76 1433
8631.64 1485
8632.51 1431
8633.39 1437
8634.27 1496
8635.14 1467
8636.02 1422
8636.90 1372
8637.78 1428
8638.65 1435
8639.53 1408
8640.41 1410
8641.29 1444
8642.16 1507
8643.04 1526
8643.92 1520
8644.80 1552
8645.67 1532
8646.55 1531
8647.43 1560
8648.31 1617
8649.18 1662
8650.06 1651
8650.94 1640
8651.82 1657
8652.70 1667
8653.58 1681
8654.45 1691
8655.33 1734
8656.21 1798
8657.09 1827
8657.97 1840
8658.84 1880
8659.72 1929
8660.60 1972
8661.48 2076
8662.36 2214
8663.24 2304
8664.12 2438
8664.99 2573
8665.87 2577
8666.75 2627
8667.63 2690
8668.51 2668
8669.39 2664
8670.27 2702
8671.15 2717
8672.03 2855
8672.91 3035
8673.78 3241
8674.66 3372
8675.54 3422
8676.42 3611
8677.30 3435
8678.18 3268
8679.06 3194
8679.94 3005
8680.82 2784
8681.70 2574
8682.58 2443
8683.46 2308
8684.34 2189
8685.22 2093
8686.10 2112
8686.98 2066
8687.86 2176
8688.74 2401
8689.62 2671
8690.50 2926
8691.38 3284
8692.26 3575
8693.14 3850
8694.02 4068
8694.90 3919
8695.78 3928
8696.66 3699
8697.54 3419
8698.42 3185
8699.30 2873
8700.18 2772
8701.06 2595
8701.94 2377
8702.82 2331
8703.70 2283
8704.58 2147
8705.46 2018
8706.34 1926
8707.23 1822
8708.11 1747
8708.99 1721
8709.87 1607
8710.75 1544
8711.63 1490
8712.51 1453
8713.39 1449
8714.27 1428
8715.16 1399
8716.04 1359
8716.92 1291
8717.80 1274
8718.68 1258
8719.56 1266
8720.44 1260
8721.33 1264
8722.21 1281
8723.09 1274
8723.97 1243
8724.85 1251
8725.73 1286
8726.62 1306
8727.50 1257
8728.38 1341
8729.26 1350
8730.14 1358
8731.03 1407
8731.91 1418
8732.79 1381
8733.67 1427
8734.55 1373
8735.44 1310
8736.32 1304
8737.20 1285
8738.08 1290
8738.97 1263
8739.85 1250
8740.73 1268
8741.61 1241
8742.50 1249
8743.38 1239
8744.26 1245
8745.14 1221
8746.03 1240
8746.91 1253
8747.79 1211
8748.68 1194
8749.56 1188
8750.44 1246
8751.33 1230
8752.21 1242
8753.09 1257
8753.97 1282
8754.86 1252
8755.74 1283
8756.62 1253
8757.51 1314
8758.39 1347
8759.28 1268
8760.16 1368
8761.04 1290
8761.93 1324
8762.81 1298
8763.69 1309
8764.58 1293
8765.46 1243
8766.34 1240
8767.23 1313
8768.11 1312
8769.00 1287
8769.88 1299
8770.76 1344
8771.65 1320
8772.53 1297
8773.42 1273
8774.30 1248
8775.19 1284
8776.07 1198
8776.95 1241
8777.84 1211
8778.72 1247
8779.61 1264
8780.49 1301
8781.38 1278
8782.26 1285
8783.15 1319
8784.03 1377
8784.92 1353
8785.80 1361
8786.69 1353
8787.57 1286
8788.46 1315
8789.34 1259
8790.23 1289
8791.11 1201
8792.00 1192
8792.88 1255
8793.77 1248
8794.65 1258
8795.54 1190
8796.42 1170
8797.31 1116
8798.19 1148
8799.08 1076
8799.96 1048
8800.85 1067
8801.74 1048
8802.62 1065
8803.51 1042
8804.39 1098
8805.28 1087
8806.16 1102
8807.05 1038
8807.94 1040
8808.82 1020
8809.71 1004
8810.59 1083
8811.48 1050
8812.37 1032
8813.25 1051
8814.14 1031
8815.03 1050
8815.91 1051
8816.80 1060
8817.68 1072
8818.57 1079
8819.46 1090
8820.34 1150
8821.23 1165
8822.12 1129
8823.00 1045
8823.89 1024
8824.78 1066
8825.66 1013
8826.55 1029
8827.44 1028
8828.33 1047
8829.21 1009
8830.10 1052
8830.99 1027
8831.87 989
8832.76 966
8833.65 1004
8834.54 954
8835.42 959
8836.31 954
8837.20 916
8838.08 937
8838.97 955
8839.86 934
8840.75 921
8841.64 924
8842.52 903
8843.41 916
8844.30 877
8845.19 865
8846.07 874
8846.96 940
8847.85 917
8848.74 928
8849.63 868
8850.51 863
8851.40 877
8852.29 881
8853.18 828
8854.07 823
8854.96 842
8855.84 878
8856.73 845
8857.62 844
8858.51 796
8859.40 845
8860.29 849
8861.17 787
8862.06 775
8862.95 844
8863.84 807
8864.73 857
8865.62 855
8866.51 843
8867.40 809
8868.29 788
8869.17 795
8870.06 791
8870.95 772
8871.84 817
8872.73 789
8873.62 807
8874.51 819
8875.40 795
8876.29 799
8877.18 747
8878.07 725
8878.96 761
8879.85 795
8880.74 780
8881.63 817
8882.51 789
8883.40 767
8884.29 811
8885.18 761
8886.07 737
8886.96 747
8887.85 768
8888.74 752
8889.63 770
8890.52 781
8891.41 772
8892.30 730
8893.19 720
8894.09 714
8894.98 707
8895.87 720
8896.76 736
8897.65 678
8898.54 727
8899.43 702
8900.32 687
8901.21 707
8902.10 718
8902.99 757
8903.88 689
8904.77 692
8905.66 696
8906.55 711
8907.44 717
8908.34 664
8909.23 719
8910.12 732
8911.01 727
8911.90 712
8912.79 677
8913.68 727
8914.57 682
8915.47 686
8916.36 659
8917.25 651
8918.14 685
8919.03 705
8919.92 709
8920.81 707
8921.71 689
8922.60 688
8923.49 671
8924.38 671
8925.27 639
8926.16 688
8927.06 681
8927.95 673
8928.84 648
8929.73 715
8930.62 684
8931.52 665
8932.41 614
8933.30 639
8934.19 646
8935.09 659
8935.98 651
8936.87 617
8937.76 661
8938.66 652
8939.55 639
8940.44 631
8941.33 632
8942.23 625
8943.12 620
8944.01 609
8944.90 633
8945.80 584
8946.69 631
8947.58 628
8948.48 612
8949.37 620
8950.26 605
8951.16 599
8952.05 590
8952.94 633
8953.84 623
8954.73 612
8955.62 617
8956.52 642
8957.41 617
8958.30 667
8959.20 630
8960.09 614
8960.98 641
8961.88 621
8962.77 585
8963.66 614
8964.56 601
8965.45 605
8966.35 658
8967.24 632
8968.13 614
8969.03 646
8969.92 652
8970.82 656
8971.71 655
8972.60 635
8973.50 647
8974.39 629
8975.29 624
8976.18 646
8977.08 658
8977.97 635
8978.87 629
8979.76 670
8980.65 643
8981.55 618
8982.44 637
8983.34 640
8984.23 566
8985.13 583
8986.02 596
8986.92 614
8987.81 615
8988.71 644
8989.60 608
8990.50 611
8991.39 617
8992.29 633
8993.18 668
8994.08 609
8994.97 645
8995.87 653
8996.76 660
8997.66 624
8998.56 637
8999.45 652
9000.35 632
9001.24 623
9002.14 616
9003.03 651
9003.93 615
9004.83 600
9005.72 588
9006.62 587
9007.51 568
9008.41 557
9009.31 603
9010.20 611
9011.10 639
9011.99 560
9012.89 598
9013.79 619
9014.68 606
9015.58 620
9016.48 609
9017.37 588
9018.27 584
9019.16 573
9020.06 572
9020.96 580
9021.85 593
9022.75 590
9023.65 598
9024.54 604
9025.44 580
9026.34 596
9027.24 577
9028.13 577
9029.03 562
9029.93 560
9030.82 590
9031.72 552
9032.62 548
9033.52 561
9034.41 570
9035.31 603
9036.21 649
9037.10 626
9038.00 599
9038.90 624
9039.80 522
9040.69 566
9041.59 541
9042.49 548
9043.39 584
9044.29 599
9045.18 596
9046.08 597
9046.98 579
9047.88 565
9048.78 580
9049.67 579
9050.57 586
9051.47 613
9052.37 595
9053.27 585
9054.16 618
9055.06 595
9055.96 570
9056.86 580
9057.76 592
9058.66 590
9059.55 602
9060.45 598
9061.35 622
9062.25 625
9063.15 637
9064.05 641
9064.95 598
9065.85 605
9066.74 620
9067.64 641
9068.54 599
9069.44 644
9070.34 652
9071.24 629
9072.14 638
9073.04 612
9073.94 644
9074.84 604
9075.74 623
9076.64 622
9077.53 616
9078.43 630
9079.33 655
9080.23 651
9081.13 609
9082.03 627
9082.93 605
9083.83 625
9084.73 660
9085.63 656
9086.53 650
9087.43 675
9088.33 657
9089.23 654
9090.13 674
9091.03 676
9091.93 721
9092.83 677
9093.73 660
9094.63 703
9095.53 714
9096.43 684
9097.33 681
9098.23 706
9099.13 655
9100.04 646
9100.94 674
9101.84 686
9102.74 649
9103.64 657
9104.54 661
9105.44 646
9106.34 634
9107.24 657
9108.14 628
9109.04 615
9109.94 637
9110.85 629
9111.75 617
9112.65 604
9113.55 628
9114.45 635
9115.35 594
9116.25 623
9117.15 600
9118.06 604
9118.96 623
9119.86 629
9120.76 637
9121.66 654
9122.56 669
9123.46 634
9124.37 609
9125.27 635
9126.17 657
9127.07 631
9127.97 595
9128.88 647
9129.78 647
9130.68 636
9131.58 631
9132.48 619
9133.39 605
9134.29 597
9135.19 610
9136.09 610
9137.00 588
9137.90 558
9138.80 637
9139.70 621
9140.61 611
9141.51 590
9142.41 605
9143.31 627
9144.22 625
9145.12 575
9146.02 576
9146.92 605
9147.83 606
9148.73 592
9149.63 605
9150.54 584
9151.44 595
9152.34 601
9153.25 574
9154.15 603
9155.05 618
9155.96 602
9156.86 580
9157.76 590
9158.67 584
9159.57 587
9160.47 620
9161.38 627
9162.28 620
9163.18 635
9164.09 643
9164.99 615
9165.90 630
9166.80 621
9167.70 614
9168.61 620
9169.51 635
9170.42 658
9171.32 688
9172.22 602
9173.13 595
9174.03 631
9174.94 613
9175.84 581
9176.74 622
9177.65 583
9178.55 581
9179.46 600
9180.36 602
9181.27 608
9182.17 593
9183.08 583
9183.98 611
9184.89 639
9185.79 637
9186.70 641
9187.60 615
9188.51 633
9189.41 605
9190.32 638
9191.22 631
9192.13 645
9193.03 624
9193.94 593
9194.84 587
9195.75 610
9196.65 674
9197.56 709
9198.46 764
9199.37 756
9200.27 768
9201.18 773
9202.08 819
9202.99 747
9203.90 750
9204.80 728
9205.71 715
9206.61 714
9207.52 681
9208.42 709
9209.33 658
9210.24 638
9211.14 643
9212.05 657
9212.95 646
9213.86 618
9214.77 638
9215.67 639
9216.58 648
9217.49 637
9218.39 626
9219.30 648
9220.21 614
9221.11 627
9222.02 611
9222.93 622
9223.83 613
9224.74 594
9225.65 598
9226.55 602
9227.46 621
9228.37 629
9229.27 609
9230.18 608
9231.09 637
9231.99 605
9232.90 577
9233.81 570
9234.72 571
9235.62 589
9236.53 568
9237.44 585
9238.34 623
9239.25 608
9240.16 576
9241.07 586
9241.97 562
9242.88 606
9243.79 588
9244.70 590
9245.61 602
9246.51 589
9247.42 575
9248.33 632
9249.24 603
9250.14 599
9251.05 598
9251.96 578
9252.87 579
9253.78 572
9254.69 581
9255.59 569
9256.50 549
9257.41 582
9258.32 599
9259.23 569
9260.14 584
9261.04 622
9261.95 586
9262.86 576
9263.77 552
9264.68 592
9265.59 581
9266.50 585
9267.40 604
9268.31 608
9269.22 586
9270.13 571
9271.04 579
9271.95 588
9272.86 610
9273.77 583
9274.68 567
9275.59 591
9276.49 579
9277.40 584
9278.31 588
9279.22 593
9280.13 615
9281.04 571
9281.95 604
9282.86 592
9283.77 598
9284.68 581
9285.59 580
9286.50 568
9287.41 600
9288.32 548
9289.23 569
9290.14 586
9291.05 574
9291.96 598
9292.87 588
9293.78 572
9294.69 599
9295.60 618
9296.51 598
9297.42 649
9298.33 645
9299.24 630
9300.15 619
9301.06 649
9301.97 662
9302.88 729
9303.79 656
9304.70 683
9305.61 689
9306.53 697
9307.44 694
9308.35 687
9309.26 691
9310.17 716
9311.08 767
9311.99 720
9312.90 686
9313.81 698
9314.72 703
9315.63 702
9316.55 674
9317.46 673
9318.37 648
9319.28 678
9320.19 656
9321.10 680
9322.01 642
9322.93 682
9323.84 713
9324.75 665
9325.66 658
9326.57 668
9327.48 649
9328.40 645
9329.31 641
9330.22 672
9331.13 654
9332.04 629
9332.96 660
9333.87 672
9334.78 682
9335.69 665
9336.60 641
9337.52 630
9338.43 669
9339.34 694
9340.25 667
9341.17 651
9342.08 659
9342.99 664
9343.90 675
9344.82 664
9345.73 615
9346.64 658
9347.55 649
9348.47 702
9349.38 664
9350.29 648
9351.21 663
9352.12 678
9353.03 668
9353.94 633
9354.86 661
9355.77 666
9356.68 680
9357.60 679
9358.51 652
9359.42 637
9360.34 667
9361.25 632
9362.16 636
9363.08 612
9363.99 670
9364.90 652
9365.82 661
9366.73 689
9367.65 650
9368.56 638
9369.47 692
9370.39 684
9371.30 670
9372.21 682
9373.13 642
9374.04 663
9374.96 685
9375.87 665
9376.79 664
9377.70 705
9378.61 725
9379.53 686
9380.44 710
9381.36 679
9382.27 651
9383.19 681
9384.10 656
9385.01 673
9385.93 702
9386.84 736
9387.76 728
9388.67 753
9389.59 813
9390.50 794
9391.42 796
9392.33 791
9393.25 808
9394.16 785
9395.08 817
9395.99 812
9396.91 818
9397.82 824
9398.74 793
9399.65 768
9400.57 820
9401.48 789
9402.40 772
9403.32 801
9404.23 801
9405.15 738
9406.06 736
9406.98 734
9407.89 761
9408.81 761
9409.73 700
9410.64 711
9411.56 685
9412.47 750
9413.39 753
9414.30 710
9415.22 715
9416.14 738
9417.05 700
9417.97 739
9418.89 774
9419.80 771
9420.72 783
9421.63 807
9422.55 799
9423.47 804
9424.38 791
9425.30 823
9426.22 837
9427.13 844
9428.05 849
9428.97 869
9429.88 822
9430.80 829
9431.72 819
9432.63 848
9433.55 884
9434.47 886
9435.38 870
9436.30 847
9437.22 885
9438.14 959
9439.05 927
9439.97 961
9440.89 1044
9441.81 1058
9442.72 1060
9443.64 1098
9444.56 1101
9445.47 1143
9446.39 1078
9447.31 1066
9448.23 1058
9449.15 1042
9450.06 1048
9450.98 996
9451.90 1012
9452.82 1040
9453.73 1067
9454.65 1095
9455.57 1074
9456.49 990
9457.41 1019
9458.32 1020
9459.24 964
9460.16 944
9461.08 944
9462.00 921
9462.92 966
9463.83 910
9464.75 915
9465.67 901
9466.59 878
9467.51 905
9468.43 906
9469.35 909
9470.26 897
9471.18 905
9472.10 853
9473.02 891
9473.94 857
9474.86 909
9475.78 902
9476.70 908
9477.62 968
9478.54 977
9479.45 1006
9480.37 1046
9481.29 1023
9482.21 1041
9483.13 1062
9484.05 1058
9484.97 1042
9485.89 1013
9486.81 1052
9487.73 1037
9488.65 971
9489.57 967
9490.49 957
9491.41 921
9492.33 902
9493.25 867
9494.17 847
9495.09 909
9496.01 884
9496.93 908
9497.85 902
9498.77 864
9499.69 906
9500.61 921
9501.53 947
9502.45 1019
9503.37 1012
9504.29 974
9505.21 988
9506.13 985
9507.05 992
9507.97 1002
9508.89 1023
9509.81 1013
9510.73 985
9511.65 1016
9512.57 985
9513.49 1013
9514.42 1097
9515.34 1072
9516.26 1138
9517.18 1161
9518.10 1271
9519.02 1329
9519.94 1399
9520.86 1413
9521.78 1491
9522.71 1671
9523.63 1638
9524.55 1619
9525.47 1611
9526.39 1535
9527.31 1482
9528.23 1429
9529.16 1322
9530.08 1267
9531.00 1304
9531.92 1177
9532.84 1146
9533.76 1141
9534.69 1154
9535.61 1111
9536.53 1114
9537.45 1051
9538.37 1078
9539.30 1076
9540.22 1055
9541.14 1024
9542.06 1029
9542.98 1023
9543.91 1041
9544.83 1046
9545.75 1022
9546.67 1038
9547.60 1056
9548.52 1099
9549.44 1071
9550.36 1081
9551.29 1103
9552.21 1080
9553.13 1053
9554.06 1100
9554.98 1108
9555.90 1081
9556.82 1048
9557.75 1054
9558.67 1144
9559.59 1138
9560.52 1136
9561.44 1154
9562.36 1162
9563.29 1153
9564.21 1115
9565.13 1118
9566.06 1137
9566.98 1095
9567.90 1163
9568.83 1090
9569.75 1080
9570.67 1115
9571.60 1073
9572.52 1116
9573.44 1113
9574.37 1131
9575.29 1199
9576.22 1169
9577.14 1174
9578.06 1207
9578.99 1245
9579.91 1257
9580.84 1233
9581.76 1266
9582.68 1228
9583.61 1229
9584.53 1254
9585.46 1236
9586.38 1190
9587.31 1158
9588.23 1195
9589.15 1161
9590.08 1167
9591.00 1162
9591.93 1199
9592.85 1206
9593.78 1201
9594.70 1250
9595.63 1268
9596.55 1355
9597.48 1393
9598.40 1404
9599.33 1430
9600.25 1431
9601.18 1536
9602.10 1569
9603.03 1527
9603.95 1520
9604.88 1491
9605.80 1427
9606.73 1455
9607.65 1408
9608.58 1310
9609.50 1337
9610.43 1352
9611.35 1342
9612.28 1356
9613.21 1350
9614.13 1259
9615.06 1264
9615.98 1280
9616.91 1297
9617.84 1291
9618.76 1366
9619.69 1347
9620.61 1337
9621.54 1348
9622.47 1337
9623.39 1351
9624.32 1363
9625.24 1421
9626.17 1384
9627.10 1395
9628.02 1424
9628.95 1383
9629.88 1429
9630.80 1445
9631.73 1424
9632.65 1526
9633.58 1485
9634.51 1527
9635.43 1504
9636.36 1468
9637.29 1522
9638.22 1542
9639.14 1578
9640.07 1581
9641.00 1632
9641.92 1703
9642.85 1752
9643.78 1754
9644.70 1746
9645.63 1798
9646.56 1813
9647.49 1894
9648.41 1890
9649.34 1894
9650.27 1894
9651.20 1867
9652.12 1879
9653.05 1853
9653.98 1833
9654.91 1826
9655.83 1837
9656.76 1782
9657.69 1829
9658.62 1771
9659.55 1772
9660.47 1756
9661.40 1798
9662.33 1761
9663.26 1776
9664.19 1823
9665.11 1796
9666.04 1843
9666.97 1859
9667.90 1870
9668.83 1858
9669.75 1898
9670.68 1884
9671.61 1996
9672.54 2041
9673.47 2006
9674.40 2013
9675.33 2019
9676.25 2103
9677.18 2096
9678.11 2046
9679.04 2101
9679.97 2117
9680.90 2204
9681.83 2261
9682.76 2272
9683.69 2294
9684.61 2233
9685.54 2312
9686.47 2329
9687.40 2339
9688.33 2331
9689.26 2354
9690.19 2373
9691.12 2410
9692.05 2405
9692.98 2433
9693.91 2475
9694.84 2570
9695.77 2617
9696.70 2773
9697.63 2899
9698.56 2990
9699.49 3081
9700.42 3220
9701.35 3242
9702.28 3212
9703.21 3152
9704.14 3051
9705.07 2942
9706.00 2830
9706.93 2677
9707.86 2564
9708.79 2542
9709.72 2531
9710.65 2529
9711.58 2506
9712.51 2534
9713.44 2554
9714.37 2629
9715.30 2711
9716.23 2721
9717.16 2717
9718.09 2655
9719.02 2560
9719.95 2533
9720.88 2499
9721.81 2427
9722.75 2282
9723.68 2214
9724.61 2126
9725.54 2097
9726.47 2040
9727.40 1989
9728.33 1938
9729.26 1971
9730.19 1927
9731.13 1876
9732.06 1909
9732.99 1985
9733.92 1903
9734.85 1906
9735.78 1942
9736.71 1968
9737.65 1858
9738.58 1868
9739.51 1861
9740.44 1821
9741.37 1760
9742.30 1711
9743.24 1664
9744.17 1698
9745.10 1637
9746.03 1596
9746.96 1616
9747.90 1563
9748.83 1541
9749.76 1514
9750.69 1556
9751.63 1552
9752.56 1534
9753.49 1465
9754.42 1534
9755.36 1523
9756.29 1488
9757.22 1464
9758.15 1452
9759.09 1459
9760.02 1445
9760.95 1435
9761.88 1433
9762.82 1445
9763.75 1488
9764.68 1522
9765.62 1439
9766.55 1445
9767.48 1506
9768.41 1487
9769.35 1457
9770.28 1519
9771.21 1566
9772.15 1503
9773.08 1517
9774.01 1525
9774.95 1524
9775.88 1481
9776.81 1483
9777.75 1526
9778.68 1553
9779.62 1584
9780.55 1574
9781.48 1614
9782.42 1609
9783.35 1577
9784.28 1589
9785.22 1601
9786.15 1638
9787.09 1497
9788.02 1505
9788.95 1499
9789.89 1455
9790.82 1447
9791.76 1417
9792.69 1386
9793.63 1395
9794.56 1364
9795.49 1372
9796.43 1414
9797.36 1448
9798.30 1517
9799.23 1491
9800.17 1492
9801.10 1477
9802.04 1497
9802.97 1429
9803.91 1394
9804.84 1364
9805.78 1345
9806.71 1299
9807.65 1224
9808.58 1225
9809.52 1161
9810.45 1167
9811.39 1156
9812.32 1106
9813.26 1132
9814.19 1133
9815.13 1085
9816.06 1136
9817.00 1124
9817.93 1103
9818.87 1059
9819.80 1084
9820.74 1098
9821.68 1083
9822.61 1078
9823.55 1046
9824.48 1070
9825.42 1033
9826.35 1031
9827.29 988
9828.23 1060
9829.16 1045
9830.10 977
9831.03 1023
9831.97 1008
9832.91 1003
9833.84 954
9834.78 1012
9835.72 1050
9836.65 1000
9837.59 976
9838.52 1003
9839.46 987
9840.40 984
9841.33 969
9842.27 985
9843.21 979
9844.14 979
9845.08 1018
9846.02 1009
9846.95 1031
9847.89 971
9848.83 988
9849.77 1019
9850.70 992
9851.64 1019
9852.58 1026
9853.51 1013
9854.45 1011
9855.39 1036
9856.33 1007
9857.26 1025
9858.20 1025
9859.14 1007
9860.08 964
9861.01 967
9861.95 1005
9862.89 1007
9863.83 964
9864.76 961
9865.70 941
9866.64 937
9867.58 968
9868.51 965
9869.45 991
9870.39 953
9871.33 916
9872.27 940
9873.20 919
9874.14 944
9875.08 898
9876.02 886
9876.96 926
9877.90 947
9878.83 928
9879.77 928
9880.71 909
9881.65 932
9882.59 966
9883.53 933
9884.47 926
9885.40 930
9886.34 917
9887.28 893
9888.22 935
9889.16 893
9890.10 941
9891.04 882
9891.98 882
9892.91 881
9893.85 912
9894.79 892
9895.73 899
9896.67 880
9897.61 916
9898.55 863
9899.49 852
9900.43 872
9901.37 874
9902.31 892
9903.25 927
9904.19 941
9905.13 865
9906.07 883
9907.01 879
9907.95 941
9908.89 892
9909.83 904
9910.77 889
9911.71 915
9912.65 932
9913.59 946
9914.53 950
9915.47 941
9916.41 964
9917.35 976
9918.29 1005
9919.23 958
9920.17 988
9921.11 938
9922.05 1025
9922.99 1085
9923.93 1178
9924.87 1222
9925.81 1242
9926.75 1259
9927.69 1324
9928.63 1310
9929.57 1323
9930.51 1302
9931.45 1301
9932.39 1233
9933.34 1180
9934.28 1154
9935.22 1088
9936.16 1037
9937.10 1011
9938.04 970
9938.98 981
9939.92 1000
9940.87 923
9941.81 937
9942.75 950
9943.69 977
9944.63 1009
9945.57 1065
9946.51 1077
9947.46 1090
9948.40 1156
9949.34 1177
9950.28 1255
9951.22 1261
9952.16 1244
9953.11 1291
9954.05 1289
9954.99 1214
9955.93 1197
9956.87 1169
9957.82 1087
9958.76 1044
9959.70 1004
9960.64 952
9961.59 894
9962.53 862
9963.47 886
9964.41 848
9965.35 859
9966.30 876
9967.24 857
9968.18 840
9969.13 758
9970.07 796
9971.01 782
9971.95 790
9972.90 782
9973.84 799
9974.78 779
9975.73 757
9976.67 753
9977.61 742
9978.55 764
9979.50 770
9980.44 818
9981.38 775
9982.33 788
9983.27 782
9984.21 805
9985.16 797
9986.10 819
9987.04 769
9987.99 761
9988.93 812
9989.88 791
9990.82 764
9991.76 775
9992.71 818
9993.65 783
9994.59 748
9995.54 747
9996.48 728
9997.43 711
9998.37 729
9999.31 729
10000.26 724
10001.20 693
10002.15 690
10003.09 711
10004.04 678
10004.98 734
10005.92 730
10006.87 733
10007.81 717
10008.76 740
10009.70 726
10010.65 722
10011.59 677
10012.54 740
10013.48 692
10014.43 700
10015.37 698
10016.32 674
10017.26 690
10018.21 730
10019.15 723
10020.10 728
10021.04 642
10021.99 659
10022.93 724
10023.88 661
10024.82 685
10025.77 687
10026.71 687
10027.66 667
10028.60 673
10029.55 691
10030.49 720
10031.44 703
10032.39 672
10033.33 663
10034.28 689
10035.22 655
10036.17 638
10037.11 688
10038.06 650
10039.01 674
10039.95 648
10040.90 673
10041.84 665
10042.79 655
10043.74 648
10044.68 681
10045.63 657
10046.58 614
10047.52 628
10048.47 645
10049.41 632
10050.36 650
10051.31 641
10052.25 603
10053.20 610
10054.15 618
10055.09 631
10056.04 599
10056.99 636
10057.93 636
10058.88 625
10059.83 603
10060.78 611
10061.72 651
10062.67 614
10063.62 601
10064.56 656
10065.51 685
10066.46 597
10067.41 636
10068.35 607
10069.30 634
10070.25 647
10071.20 641
10072.14 659
10073.09 674
10074.04 651
10074.99 614
10075.93 620
10076.88 646
10077.83 638
10078.78 633
10079.72 638
10080.67 623
10081.62 596
10082.57 624
10083.52 603
10084.46 617
10085.41 606
10086.36 627
10087.31 643
10088.26 617
10089.21 626
10090.15 574
10091.10 602
10092.05 603
10093.00 611
10093.95 656
10094.90 632
10095.85 676
10096.79 621
10097.74 638
10098.69 624
10099.64 626
10100.59 643
10101.54 623
10102.49 633
10103.44 592
10104.39 602
10105.33 659
10106.28 649
10107.23 595
10108.18 630
10109.13 632
10110.08 636
10111.03 643
10111.98 624
10112.93 612
10113.88 596
10114.83 610
10115.78 613
10116.73 616
10117.68 591
10118.63 578
10119.58 623
10120.53 605
10121.48 618
10122.43 633
10123.38 626
10124.33 658
10125.28 627
10126.23 669
10127.18 636
10128.13 647
10129.08 610
10130.03 635
10130.98 635
10131.93 656
10132.88 638
10133.83 637
10134.78 655
10135.73 646
10136.68 662
10137.63 695
10138.58 728
10139.53 716
10140.48 720
10141.43 701
10142.38 651
10143.33 680
10144.29 689
10145.24 683
10146.19 711
10147.14 694
10148.09 704
10149.04 709
10149.99 714
10150.94 729
10151.89 700
10152.85 725
10153.80 694
10154.75 699
10155.70 725
10156.65 722
10157.60 731
10158.55 750
10159.51 750
10160.46 751
10161.41 770
10162.36 770
10163.31 768
10164.26 765
10165.22 762
10166.17 747
10167.12 788
10168.07 785
10169.02 823
10169.98 781
10170.93 830
10171.88 806
10172.83 828
10173.79 853
10174.74 853
10175.69 868
10176.64 906
10177.60 909
10178.55 865
10179.50 879
10180.45 883
10181.41 885
10182.36 940
10183.31 943
10184.26 928
10185.22 957
10186.17 986
10187.12 960
10188.08 903
10189.03 888
10189.98 915
10190.93 939
10191.89 902
10192.84 925
10193.79 1006
10194.75 970
10195.70 933
10196.65 958
10197.61 945
10198.56 993
10199.51 1021
10200.47 1014
10201.42 992
10202.38 1024
10203.33 1079
10204.28 1006
10205.24 1122
10206.19 1114
10207.14 1121
10208.10 1136
10209.05 1165
10210.01 1158
10210.96 1159
10211.91 1148
10212.87 1097
10213.82 999
10214.78 1047
10215.73 1089
10216.69 1021
10217.64 1003
10218.59 1011
10219.55 965
10220.50 1003
10221.46 963
10222.41 939
10223.37 922
10224.32 982
10225.28 967
10226.23 922
10227.19 970
10228.14 1006
10229.10 992
10230.05 1007
10231.01 1028
10231.96 1089
10232.92 1171
10233.87 1209
10234.83 1252
10235.78 1291
10236.74 1296
10237.69 1363
10238.65 1320
10239.60 1336
10240.56 1309
10241.51 1261
10242.47 1213
10243.42 1137
10244.38 1089
10245.34 1055
10246.29 1064
10247.25 1025
10248.20 974
10249.16 952
10250.11 917
10251.07 919
10252.03 892
10252.98 887
10253.94 866
10254.89 894
10255.85 898
10256.81 842
10257.76 825
10258.72 855
10259.68 813
10260.63 851
10261.59 821
10262.55 864
10263.50 791
10264.46 803
10265.41 756
10266.37 772
10267.33 744
10268.28 763
10269.24 745
10270.20 765
10271.16 778
10272.11 807
10273.07 758
10274.03 798
10274.98 784
10275.94 757
10276.90 757
10277.85 767
10278.81 791
10279.77 761
10280.73 723
10281.68 723
10282.64 698
10283.60 669
10284.56 683
10285.51 715
10286.47 717
10287.43 706
10288.39 707
10289.34 718
10290.30 674
10291.26 708
10292.22 665
10293.18 731
10294.13 729
10295.09 743
10296.05 690
10297.01 677
10297.97 709
10298.92 705
10299.88 696
10300.84 702
10301.80 676
10302.76 665
10303.72 694
10304.67 703
10305.63 721
10306.59 703
10307.55 711
10308.51 715
10309.47 684
10310.43 689
10311.38 739
10312.34 684
10313.30 701
10314.26 689
10315.22 685
10316.18 685
10317.14 701
10318.10 712
10319.06 695
10320.01 716
10320.97 694
10321.93 690
10322.89 707
10323.85 684
10324.81 648
10325.77 698
10326.73 677
10327.69 674
10328.65 681
10329.61 685
10330.57 704
10331.53 702
10332.49 748
10333.45 725
10334.41 720
10335.37 682
10336.33 677
10337.29 677
10338.25 663
10339.21 640
10340.17 607
10341.13 653
10342.09 640
10343.05 640
10344.01 623
10344.97 623
10345.93 632
10346.89 655
10347.85 677
10348.81 649
10349.77 616
10350.73 622
10351.69 603
10352.65 638
10353.61 596
10354.57 595
10355.53 659
10356.49 585
10357.46 593
10358.42 576
10359.38 543
10360.34 581
10361.30 590
10362.26 605
10363.22 606
10364.18 533
10365.14 535
10366.11 576
10367.07 546
10368.03 578
10368.99 607
10369.95 567
10370.91 545
10371.87 552
10372.84 596
10373.80 585
10374.76 602
10375.72 572
10376.68 625
10377.64 606
10378.61 589
10379.57 607
10380.53 597
10381.49 604
10382.45 598
10383.42 603
10384.38 572
10385.34 564
10386.30 589
10387.27 567
10388.23 559
10389.19 557
10390.15 589
10391.11 599
10392.08 555
10393.04 535
10394.00 548
10394.96 581
10395.93 558
10396.89 563
10397.85 564
10398.82 565
10399.78 594
10400.74 561
10401.70 539
10402.67 559
10403.63 540
10404.59 565
10405.56 548
10406.52 556
10407.48 534
10408.45 584
10409.41 585
10410.37 606
10411.34 575
10412.30 560
10413.26 598
10414.23 593
10415.19 576
10416.15 607
10417.12 596
10418.08 632
10419.04 635
10420.01 636
10420.97 677
10421.94 642
10422.90 646
10423.86 622
10424.83 618
10425.79 650
10426.76 589
10427.72 577
10428.68 558
10429.65 559
10430.61 548
10431.58 509
10432.54 510
10433.51 561
10434.47 547
10435.44 531
10436.40 545
10437.36 532
10438.33 540
10439.29 523
10440.26 528
10441.22 519
10442.19 520
10443.15 516
10444.12 553
10445.08 516
10446.05 519
10447.01 533
10447.98 527
10448.94 489
10449.91 507
10450.87 524
10451.84 512
10452.80 531
10453.77 528
10454.73 507
10455.70 535
10456.67 516
10457.63 525
10458.60 538
10459.56 552
10460.53 514
10461.49 509
10462.46 546
10463.43 511
10464.39 503
10465.36 510
10466.32 503
10467.29 482
10468.25 500
10469.22 524
10470.19 495
10471.15 482
10472.12 505
10473.09 504
10474.05 525
10475.02 522
10475.98 510
10476.95 570
10477.92 521
10478.88 536
10479.85 514
10480.82 593
10481.78 559
10482.75 598
10483.72 567
10484.68 580
10485.65 545
10486.62 523
10487.58 558
10488.55 536
10489.52 522
10490.49 524
10491.45 526
10492.42 496
10493.39 544
10494.35 486
10495.32 523
10496.29 536
10497.26 502
10498.22 516
10499.19 513
10500.16 503
10501.13 518
10502.09 520
10503.06 553
10504.03 525
10505.00 497
10505.96 533
10506.93 514
10507.90 525
10508.87 519
10509.84 496
10510.80 504
10511.77 558
10512.74 543
10513.71 516
10514.68 536
10515.64 540
10516.61 529
10517.58 512
10518.55 524
10519.52 510
10520.49 494
10521.45 506
10522.42 526
10523.39 500
10524.36 523
10525.33 501
10526.30 527
10527.27 488
10528.23 520
10529.20 520
10530.17 526
10531.14 527
10532.11 521
10533.08 508
10534.05 534
10535.02 534
10535.99 567
10536.96 503
10537.93 538
10538.89 526
10539.86 517
10540.83 542
10541.80 495
10542.77 513
10543.74 510
10544.71 511
10545.68 556
10546.65 525
10547.62 508
10548.59 498
10549.56 535
10550.53 491
10551.50 519
10552.47 546
10553.44 507
10554.41 519
10555.38 509
10556.35 561
10557.32 537
10558.29 541
10559.26 578
10560.23 540
10561.20 549
10562.17 560
10563.14 577
10564.11 550
10565.08 564
10566.05 600
10567.02 586
10567.99 575
10568.96 531
10569.93 534
10570.91 545
10571.88 533
10572.85 554
10573.82 547
10574.79 507
10575.76 504
10576.73 550
10577.70 502
10578.67 520
10579.64 525
10580.62 579
10581.59 539
10582.56 545
10583.53 539
10584.50 545
10585.47 555
10586.44 548
10587.42 518
10588.39 583
10589.36 560
10590.33 526
10591.30 559
10592.27 561
10593.25 545
10594.22 568
10595.19 592
10596.16 617
10597.13 580
10598.10 612
10599.08 636
10600.05 593
10601.02 614
10601.99 611
10602.97 577
10603.94 563
10604.91 597
10605.88 633
10606.85 650
10607.83 661
10608.80 652
10609.77 640
10610.74 693
10611.72 691
10612.69 694
10613.66 686
10614.64 669
10615.61 631
10616.58 649
10617.55 611
10618.53 621
10619.50 643
10620.47 639
10621.45 626
10622.42 656
10623.39 656
10624.37 625
10625.34 624
10626.31 584
10627.29 619
10628.26 603
10629.23 566
10630.21 565
10631.18 601
10632.15 649
10633.13 629
10634.10 611
10635.07 639
10636.05 673
10637.02 720
10638.00 704
10638.97 709
10639.94 774
10640.92 718
10641.89 704
10642.87 757
10643.84 730
10644.81 717
10645.79 728
10646.76 695
10647.74 611
10648.71 644
10649.68 626
10650.66 605
10651.63 589
10652.61 563
10653.58 580
10654.56 576
10655.53 529
10656.51 552
10657.48 559
10658.46 582
10659.43 566
10660.41 561
10661.38 544
10662.36 553
10663.33 542
10664.31 544
10665.28 567
10666.26 538
10667.23 538
10668.21 542
10669.18 517
10670.16 541
10671.13 519
10672.11 514
10673.08 582
10674.06 585
10675.03 537
10676.01 531
10676.99 488
10677.96 542
10678.94 552
10679.91 547
10680.89 540
10681.86 516
10682.84 530
10683.82 533
10684.79 524
10685.77 545
10686.74 554
10687.72 525
10688.70 511
10689.67 556
10690.65 495
10691.63 499
10692.60 483
10693.58 495
10694.55 503
10695.53 512
10696.51 523
10697.48 496
10698.46 525
10699.44 501
10700.41 491
10701.39 496
10702.37 520
10703.34 515
10704.32 488
10705.30 489
10706.27 491
10707.25 458
10708.23 462
10709.21 494
10710.18 494
10711.16 523
10712.14 466
10713.11 498
10714.09 513
10715.07 519
10716.05 481
10717.02 517
10718.00 514
10718.98 514
10719.96 526
10720.93 500
10721.91 506
10722.89 534
10723.87 520
10724.85 476
10725.82 487
10726.80 497
10727.78 496
10728.76 512
10729.74 479
10730.71 467
10731.69 520
10732.67 510
10733.65 500
10734.63 496
10735.60 505
10736.58 504
10737.56 483
10738.54 478
10739.52 489
10740.50 507
10741.48 530
10742.45 520
10743.43 511
10744.41 492
10745.39 511
10746.37 539
10747.35 490
10748.33 509
10749.31 523
10750.28 498
10751.26 512
10752.24 524
10753.22 495
10754.20 485
10755.18 520
10756.16 524
10757.14 509
10758.12 504
10759.10 495
10760.08 522
10761.06 526
10762.04 504
10763.01 514
10763.99 545
10764.97 511
10765.95 502
10766.93 509
10767.91 492
10768.89 496
10769.87 569
10770.85 531
10771.83 492
10772.81 489
10773.79 501
10774.77 496
10775.75 496
10776.73 484
10777.71 482
10778.69 510
10779.67 549
10780.65 534
10781.63 516
10782.62 518
10783.60 525
10784.58 555
10785.56 568
10786.54 526
10787.52 514
10788.50 502
10789.48 556
10790.46 545
10791.44 499
10792.42 497
10793.40 493
10794.38 518
10795.37 532
10796.35 541
10797.33 516
10798.31 520
10799.29 524
10800.27 518
10801.25 504
10802.23 472
10803.21 512
10804.20 501
10805.18 541
10806.16 496
10807.14 516
10808.12 551
10809.10 496
10810.09 489
10811.07 496
10812.05 496
10813.03 492
10814.01 494
10815.00 507
10815.98 538
10816.96 522
10817.94 498
10818.92 512
10819.91 517
10820.89 544
10821.87 514
10822.85 526
10823.83 545
10824.82 527
10825.80 532
10826.78 534
10827.76 540
10828.75 526
10829.73 519
10830.71 510
10831.69 487
10832.68 526
10833.66 546
10834.64 532
10835.63 523
10836.61 509
10837.59 531
10838.57 522
10839.56 532
10840.54 534
10841.52 511
10842.51 544
10843.49 562
10844.47 571
10845.46 560
10846.44 515
10847.42 523
10848.41 578
10849.39 577
10850.37 518
10851.36 560
10852.34 580
10853.32 577
10854.31 547
10855.29 575
10856.28 589
10857.26 581
10858.24 583
10859.23 583
10860.21 609
10861.20 599
10862.18 600
10863.16 586
10864.15 588
10865.13 620
10866.12 636
10867.10 618
10868.08 611
10869.07 577
10870.05 599
10871.04 569
10872.02 581
10873.01 601
10873.99 622
10874.98 606
10875.96 590
10876.95 627
10877.93 629
10878.92 597
10879.90 573
10880.89 634
10881.87 645
10882.86 632
10883.84 631
10884.83 658
10885.81 646
10886.80 638
10887.78 638
10888.77 673
10889.75 629
10890.74 650
10891.72 663
10892.71 667
10893.69 651
10894.68 656
10895.66 684
10896.65 666
10897.64 730
10898.62 723
10899.61 708
10900.59 694
10901.58 723
10902.56 712
10903.55 733
10904.54 725
10905.52 724
10906.51 705
10907.49 723
10908.48 740
10909.47 734
10910.45 748
10911.44 759
10912.43 840
10913.41 794
10914.40 778
10915.39 780
10916.37 793
10917.36 824
10918.35 820
10919.33 852
10920.32 816
10921.31 852
10922.29 894
10923.28 858
10924.27 842
10925.25 837
10926.24 845
10927.23 853
10928.21 874
10929.20 912
10930.19 867
10931.18 880
10932.16 891
10933.15 890
10934.14 880
10935.12 937
10936.11 910
10937.10 932
10938.09 941
10939.07 947
10940.06 987
10941.05 948
10942.04 988
10943.02 993
10944.01 986
10945.00 1002
10945.99 1053
10946.98 1085
10947.96 1105
10948.95 1117
10949.94 1173
10950.93 1185
10951.92 1234
10952.90 1265
10953.89 1342
10954.88 1361
10955.87 1432
10956.86 1480
10957.85 1531
10958.83 1593
10959.82 1588
10960.81 1620
10961.80 1640
10962.79 1588
10963.78 1620
10964.77 1529
10965.75 1508
10966.74 1449
10967.73 1354
10968.72 1301
10969.71 1305
10970.70 1291
10971.69 1244
10972.68 1258
10973.67 1283
10974.66 1260
10975.64 1259
10976.63 1247
10977.62 1219
10978.61 1203
10979.60 1209
10980.59 1271
10981.58 1299
10982.57 1232
10983.56 1251
10984.55 1278
10985.54 1269
10986.53 1265
10987.52 1290
10988.51 1342
10989.50 1401
10990.49 1400
10991.48 1422
10992.47 1535
10993.46 1603
10994.45 1746
10995.44 1812
10996.43 1901
10997.42 2013
10998.41 2055
10999.40 2121
11000.39 2189
11001.38 2201
11002.37 2220
11003.36 2255
11004.35 2220
11005.34 2094
11006.33 1997
11007.32 1885
11008.31 1774
11009.30 1662
11010.30 1545
11011.29 1447
11012.28 1367
11013.27 1272
11014.26 1243
11015.25 1210
11016.24 1159
11017.23 1123
11018.22 1089
11019.21 1025
11020.21 964
11021.20 1012
11022.19 1007
11023.18 1007
11024.17 1000
11025.16 983
11026.15 957
11027.14 953
11028.14 967
11029.13 946
11030.12 978
11031.11 981
11032.10 969
11033.09 954
11034.09 940
11035.08 910
11036.07 933
11037.06 898
11038.05 913
11039.05 937
11040.04 903
11041.03 891
11042.02 941
11043.02 902
11044.01 876
11045.00 879
11045.99 900
11046.98 853
11047.98 839
11048.97 823
11049.96 820
11050.95 784
11051.95 812
11052.94 807
11053.93 801
11054.93 826
11055.92 804
11056.91 819
11057.90 805
11058.90 825
11059.89 782
11060.88 805
11061.88 833
11062.87 830
11063.86 824
11064.86 820
11065.85 839
11066.84 837
11067.84 774
11068.83 794
11069.82 823
11070.82 797
11071.81 811
11072.80 824
11073.80 833
11074.79 837
11075.78 825
11076.78 838
11077.77 785
11078.77 812
11079.76 827
11080.75 835
11081.75 792
11082.74 821
11083.74 820
11084.73 832
11085.72 818
11086.72 766
11087.71 794
11088.71 800
11089.70 791
11090.70 777
11091.69 766
11092.68 786
11093.68 793
11094.67 761
11095.67 765
11096.66 761
11097.66 766
11098.65 749
11099.65 747
11100.64 748
11101.64 743
11102.63 776
11103.63 790
11104.62 796
11105.62 782
11106.61 781
11107.61 776
11108.60 724
11109.60 758
11110.59 769
11111.59 732
11112.58 763
11113.58 708
11114.57 722
11115.57 707
11116.56 744
11117.56 759
11118.56 728
11119.55 722
11120.55 749
11121.54 745
11122.54 753
11123.54 744
11124.53 705
11125.53 703
11126.52 746
11127.52 733
11128.51 727
11129.51 757
11130.51 724
11131.50 736
11132.50 713
11133.50 735
11134.49 730
11135.49 707
11136.49 689
11137.48 714
11138.48 683
11139.47 719
11140.47 755
11141.47 709
11142.46 697
11143.46 684
11144.46 704
11145.46 715
11146.45 685
11147.45 698
11148.45 725
11149.44 742
11150.44 703
11151.44 680
11152.43 684
11153.43 703
11154.43 709
11155.43 694
11156.42 714
11157.42 739
11158.42 753
11159.42 717
11160.41 670
11161.41 684
11162.41 655
11163.41 650
11164.40 646
11165.40 644
11166.40 694
11167.40 674
11168.39 638
11169.39 668
11170.39 695
11171.39 676
11172.39 696
11173.38 703
11174.38 701
11175.38 678
11176.38 679
11177.38 674
11178.38 689
11179.37 722
11180.37 692
11181.37 658
11182.37 688
11183.37 687
11184.37 702
11185.37 680
11186.36 710
11187.36 722
11188.36 721
11189.36 664
11190.36 730
11191.36 696
11192.36 736
11193.36 723
11194.36 721
11195.35 780
11196.35 754
11197.35 712
11198.35 749
11199.35 724
11200.35 751
11201.35 715
11202.35 740
11203.35 703
11204.35 748
11205.35 713
11206.35 744
11207.35 784
11208.35 747
11209.35 704
11210.35 736
11211.35 789
11212.35 741
11213.35 757
11214.35 735
11215.34 747
11216.35 731
11217.35 747
11218.35 710
11219.35 714
11220.35 696
11221.35 732
11222.35 699
11223.35 706
11224.35 749
11225.35 739
11226.35 710
11227.35 709
11228.35 704
11229.35 714
11230.35 709
11231.35 690
11232.35 681
11233.35 722
11234.35 732
11235.35 658
11236.35 662
11237.36 673
11238.36 691
11239.36 719
11240.36 725
11241.36 736
11242.36 715
11243.36 720
11244.36 726
11245.36 716
11246.37 711
11247.37 733
11248.37 746
11249.37 746
11250.37 738
11251.37 723
11252.38 744
11253.38 742
11254.38 748
11255.38 787
11256.38 791
11257.38 739
11258.39 750
11259.39 770
11260.39 810
11261.39 769
11262.39 795
11263.40 808
11264.40 812
11265.40 761
11266.40 805
11267.40 774
11268.41 762
11269.41 792
11270.41 823
11271.41 822
11272.42 855
11273.42 875
11274.42 846
11275.42 890
11276.43 888
11277.43 887
11278.43 898
11279.44 930
11280.44 902
11281.44 906
11282.44 879
11283.45 877
11284.45 856
11285.45 894
11286.46 879
11287.46 820
11288.46 820
11289.47 769
11290.47 745
11291.47 780
11292.48 764
11293.48 759
11294.48 711
11295.49 724
11296.49 739
11297.49 679
11298.50 697
11299.50 688
11300.51 713
11301.51 745
11302.51 695
11303.52 682
11304.52 719
11305.53 767
11306.53 716
11307.53 679
11308.54 714
11309.54 710
11310.55 710
11311.55 683
11312.55 723
11313.56 722
11314.56 702
11315.57 749
11316.57 762
11317.58 746
11318.58 703
11319.59 782
11320.59 777
11321.59 778
11322.60 797
11323.60 780
11324.61 806
11325.61 765
11326.62 760
11327.62 763
11328.63 730
11329.63 784
11330.64 790
11331.64 808
11332.65 800
11333.65 771
11334.66 763
11335.67 763
11336.67 803
11337.68 792
11338.68 809
11339.69 840
11340.69 870
11341.70 855
11342.70 814
11343.71 852
11344.72 851
11345.72 828
11346.73 812
11347.73 817
11348.74 786
11349.74 745
11350.75 781
11351.76 745
11352.76 699
11353.77 713
11354.78 727
11355.78 692
11356.79 701
11357.79 708
11358.80 726
11359.81 680
11360.81 700
11361.82 662
11362.83 653
11363.83 665
11364.84 678
11365.85 694
11366.85 680
11367.86 629
11368.87 664
11369.87 669
11370.88 679
11371.89 665
11372.89 634
11373.90 637
11374.91 640
11375.92 637
11376.92 583
11377.93 610
11378.94 622
11379.94 617
11380.95 631
11381.96 608
11382.97 638
11383.97 649
11384.98 596
11385.99 612
11387.00 608
11388.00 601
11389.01 630
11390.02 593
11391.03 577
11392.04 600
11393.04 603
11394.05 610
11395.06 619
11396.07 587
11397.08 622
11398.08 613
11399.09 638
11400.10 612
11401.11 611
11402.12 615
11403.12 623
11404.13 662
11405.14 638
11406.15 619
11407.16 620
11408.17 632
11409.18 621
11410.18 618
11411.19 612
11412.20 609
11413.21 603
11414.22 633
11415.23 578
11416.24 605
11417.25 652
11418.25 645
11419.26 611
11420.27 618
11421.28 608
11422.29 620
11423.30 643
11424.31 597
11425.32 637
11426.33 626
11427.34 630
11428.35 649
11429.36 647
11430.37 641
11431.38 616
11432.39 583
11433.39 644
11434.40 634
11435.41 613
11436.42 661
11437.43 641
11438.44 655
11439.45 633
11440.46 638
11441.47 663
11442.48 649
11443.49 615
11444.50 655
11445.51 595
11446.52 636
11447.53 645
11448.55 629
11449.56 636
11450.57 639
11451.58 652
11452.59 631
11453.60 642
11454.61 622
11455.62 653
11456.63 631
11457.64 639
11458.65 632
11459.66 648
11460.67 671
11461.68 593
11462.69 613
11463.71 648
11464.72 655
11465.73 640
11466.74 637
11467.75 645
11468.76 610
11469.77 664
11470.78 687
11471.80 669
11472.81 638
11473.82 663
11474.83 680
11475.84 662
11476.85 688
11477.86 656
11478.88 677
11479.89 674
11480.90 723
11481.91 722
11482.92 742
11483.93 714
11484.95 697
11485.96 694
11486.97 730
11487.98 753
11489.00 715
11490.01 735
11491.02 711
11492.03 729
11493.04 785
11494.06 756
11495.07 749
11496.08 734
11497.09 762
11498.11 793
11499.12 771
11500.13 802
11501.14 807
11502.16 796
11503.17 812
11504.18 799
11505.20 800
11506.21 815
11507.22 842
11508.23 821
11509.25 869
11510.26 889
11511.27 895
11512.29 909
11513.30 905
11514.31 952
11515.33 960
11516.34 1000
11517.35 1057
11518.37 1065
11519.38 1051
11520.39 1055
11521.41 1104
11522.42 1148
11523.43 1192
11524.45 1220
11525.46 1236
11526.47 1270
11527.49 1327
11528.50 1406
11529.52 1447
11530.53 1451
11531.54 1508
11532.56 1610
11533.57 1703
11534.59 1839
11535.60 1903
11536.62 1987
11537.63 2119
11538.64 2250
11539.66 2252
11540.67 2323
11541.69 2365
11542.70 2355
11543.72 2239
11544.73 2140
11545.75 2067
11546.76 1951
11547.77 1837
11548.79 1737
11549.80 1667
11550.82 1550
11551.83 1397
11552.85 1393
11553.86 1336
11554.88 1236
11555.89 1162
11556.91 1096
11557.92 1065
11558.94 1017
11559.95 991
11560.97 1017
11561.99 1044
11563.00 985
11564.02 954
11565.03 957
11566.05 927
11567.06 891
11568.08 935
11569.09 931
11570.11 934
11571.13 921
11572.14 943
11573.16 924
11574.17 959
11575.19 909
11576.20 937
11577.22 983
11578.24 942
11579.25 959
11580.27 989
11581.29 940
11582.30 920
11583.32 989
11584.33 952
11585.35 941
11586.37 917
11587.38 928
11588.40 908
11589.42 904
11590.43 951
11591.45 998
11592.47 973
11593.48 1017
11594.50 1069
11595.52 1064
11596.53 1088
11597.55 1087
11598.57 1149
11599.58 1177
11600.60 1126
11601.62 1136
11602.64 1176
11603.65 1206
11604.67 1230
11605.69 1122
11606.70 1123
11607.72 1104
11608.74 1055
11609.76 1017
11610.77 990
11611.79 919
11612.81 926
11613.83 918
11614.84 907
11615.86 908
11616.88 882
11617.90 898
11618.92 898
11619.93 871
11620.95 865
11621.97 832
11622.99 779
11624.01 839
11625.02 869
11626.04 832
11627.06 802
11628.08 759
11629.10 782
11630.11 813
11631.13 758
11632.15 768
11633.17 765
11634.19 744
11635.21 739
11636.23 716
11637.24 753
11638.26 713
11639.28 754
11640.30 746
11641.32 748
11642.34 751
11643.36 722
11644.38 708
11645.39 707
11646.41 714
11647.43 685
11648.45 683
11649.47 701
11650.49 684
11651.51 673
11652.53 708
11653.55 677
11654.57 640
11655.59 658
11656.61 679
11657.63 680
11658.65 633
11659.67 652
11660.69 663
11661.70 652
11662.72 661
11663.74 677
11664.76 635
11665.78 636
11666.80 623
11667.82 638
11668.84 618
11669.86 654
11670.88 659
11671.90 665
11672.92 649
11673.95 600
11674.97 641
11675.99 621
11677.01 627
11678.03 597
11679.05 629
11680.07 659
11681.09 615
11682.11 618
11683.13 644
11684.15 626
11685.17 634
11686.19 654
11687.21 613
11688.23 584
11689.25 630
11690.28 613
11691.30 606
11692.32 533
11693.34 593
11694.36 614
11695.38 610
11696.40 574
11697.42 553
11698.44 618
11699.47 556
11700.49 520
11701.51 541
11702.53 578
11703.55 555
11704.57 543
11705.60 556
11706.62 557
11707.64 530
11708.66 562
11709.68 548
11710.70 583
11711.73 555
11712.75 556
11713.77 575
11714.79 535
11715.81 513
11716.84 528
11717.86 523
11718.88 500
11719.90 503
11720.92 550
11721.95 550
11722.97 490
11723.99 529
11725.01 552
11726.04 544
11727.06 529
11728.08 559
11729.11 509
11730.13 508
11731.15 528
11732.17 564
11733.20 550
11734.22 535
11735.24 529
11736.26 507
11737.29 551
11738.31 538
11739.33 512
11740.36 561
11741.38 539
11742.40 538
11743.43 531
11744.45 501
11745.47 534
11746.50 511
11747.52 543
11748.54 483
11749.57 506
11750.59 516
11751.62 513
11752.64 539
11753.66 506
11754.69 519
11755.71 524
11756.73 491
11757.76 495
11758.78 562
11759.81 506
11760.83 512
11761.85 500
11762.88 548
11763.90 496
11764.93 498
11765.95 512
11766.98 513
11768.00 544
11769.02 512
11770.05 543
11771.07 560
11772.10 531
11773.12 526
11774.15 549
11775.17 525
11776.20 509
11777.22 503
11778.25 539
11779.27 511
11780.30 489
11781.32 523
11782.35 543
11783.37 556
11784.40 498
11785.42 493
11786.45 533
11787.47 516
11788.50 482
11789.52 513
11790.55 525
11791.57 527
11792.60 494
11793.62 532
11794.65 514
11795.67 494
11796.70 494
11797.73 545
11798.75 538
11799.78 507
11800.80 519
11801.83 513
11802.85 511
11803.88 498
11804.91 518
11805.93 500
11806.96 559
11807.98 527
11809.01 542
11810.04 505
11811.06 539
11812.09 554
11813.12 552
11814.14 533
11815.17 525
11816.19 501
11817.22 515
11818.25 500
11819.27 531
11820.30 526
11821.33 524
11822.35 535
11823.38 539
11824.41 555
11825.44 558
11826.46 559
11827.49 572
11828.52 585
11829.54 578
11830.57 567
11831.60 587
11832.62 556
11833.65 545
11834.68 520
11835.71 536
11836.73 565
11837.76 575
11838.79 539
11839.82 533
11840.84 558
11841.87 589
11842.90 550
11843.93 572
11844.95 590
11845.98 567
11847.01 567
11848.04 596
11849.07 600
11850.09 595
11851.12 609
11852.15 555
11853.18 596
11854.21 591
11855.23 606
11856.26 605
11857.29 622
11858.32 584
11859.35 625
11860.38 639
11861.40 661
11862.43 666
11863.46 648
11864.49 662
11865.52 655
11866.55 616
11867.58 649
11868.60 628
11869.63 660
11870.66 675
11871.69 654
11872.72 674
11873.75 703
11874.78 698
11875.81 682
11876.84 680
11877.86 742
11878.89 716
11879.92 699
11880.95 687
11881.98 702
11883.01 724
11884.04 734
11885.07 807
11886.10 778
11887.13 750
11888.16 790
11889.19 821
11890.22 824
11891.25 812
11892.28 827
11893.31 868
11894.34 929
11895.37 938
11896.40 922
11897.43 948
11898.46 992
11899.49 1038
11900.52 1083
11901.55 1116
11902.58 1173
11903.61 1164
11904.64 1154
11905.67 1214
11906.70 1184
11907.73 1147
11908.76 1253
11909.79 1152
11910.82 1152
11911.85 1135
11912.88 1131
11913.91 1088
11914.94 1027
11915.97 990
11917.01 974
11918.04 965
11919.07 987
11920.10 949
11921.13 932
11922.16 933
11923.19 972
11924.22 1001
11925.25 1068
11926.28 1007
11927.32 1074
11928.35 1096
11929.38 1057
11930.41 1113
11931.44 1123
11932.47 1096
11933.50 1084
11934.54 1104
11935.57 1119
11936.60 1086
11937.63 1066
11938.66 1023
11939.70 1004
11940.73 946
11941.76 913
11942.79 928
11943.82 907
11944.85 872
11945.89 876
11946.92 855
11947.95 861
11948.98 816
11950.02 731
11951.05 759
11952.08 754
11953.11 722
11954.15 741
11955.18 740
11956.21 732
11957.24 690
11958.28 716
11959.31 720
11960.34 694
11961.37 711
11962.41 715
11963.44 754
11964.47 749
11965.51 768
11966.54 737
11967.57 771
11968.60 726
11969.64 746
11970.67 780
11971.70 774
11972.74 730
11973.77 731
11974.80 719
11975.84 737
11976.87 729
11977.90 763
11978.94 739
11979.97 762
11981.00 801
11982.04 796
11983.07 761
11984.11 754
11985.14 771
11986.17 766
11987.21 783
11988.24 797
11989.28 772
11990.31 770
11991.34 770
11992.38 796
11993.41 767
11994.45 790
11995.48 741
11996.51 766
11997.55 819
11998.58 770
11999.62 781
12000.65 808
12001.69 833
12002.72 805
12003.76 823
12004.79 849
12005.82 855
12006.86 838
12007.89 864
12008.93 883
12009.96 874
12011.00 878
12012.03 907
12013.07 927
12014.10 955
12015.14 986
12016.17 944
12017.21 942
12018.24 989
12019.28 929
12020.32 964
12021.35 942
12022.39 941
12023.42 935
12024.46 1009
12025.49 942
12026.53 933
12027.56 952
12028.60 955
12029.64 975
12030.67 982
12031.71 970
12032.74 948
12033.78 974
12034.81 951
12035.85 951
12036.89 970
12037.92 986
12038.96 974
12039.99 927
12041.03 935
12042.07 999
12043.10 984
12044.14 1007
12045.18 1047
12046.21 1028
12047.25 992
12048.29 1014
12049.32 1010
12050.36 1048
12051.40 1049
12052.43 1041
12053.47 1116
12054.51 1109
12055.54 1100
12056.58 1140
12057.62 1164
12058.65 1160
12059.69 1146
12060.73 1106
12061.76 1106
12062.80 1079
12063.84 1094
12064.88 1083
12065.91 1055
12066.95 1007
12067.99 985
12069.03 994
12070.06 915
12071.10 949
12072.14 932
12073.18 916
12074.21 896
12075.25 891
12076.29 886
12077.33 920
12078.36 854
12079.40 856
12080.44 922
12081.48 908
12082.52 896
12083.55 915
12084.59 879
12085.63 863
12086.67 878
12087.71 885
12088.74 912
12089.78 896
12090.82 939
12091.86 929
12092.90 918
12093.94 961
12094.98 990
12096.01 989
12097.05 1007
12098.09 971
12099.13 992
12100.17 1047
12101.21 1065
12102.25 1090
12103.28 1111
12104.32 1077
12105.36 1091
12106.40 1053
12107.44 1062
12108.48 1051
12109.52 980
12110.56 987
12111.60 1012
12112.64 931
12113.68 906
12114.72 863
12115.76 846
12116.79 849
12117.83 851
12118.87 812
12119.91 836
12120.95 787
12121.99 768
12123.03 762
12124.07 729
12125.11 673
12126.15 688
12127.19 714
12128.23 710
12129.27 701
12130.31 688
12131.35 697
12132.39 690
12133.43 694
12134.47 713
12135.51 723
12136.55 699
12137.59 676
12138.63 680
12139.67 685
12140.71 678
12141.76 699
12142.80 687
12143.84 692
12144.88 680
12145.92 680
12146.96 667
12148.00 689
12149.04 685
12150.08 667
12151.12 653
12152.16 659
12153.20 690
12154.25 642
12155.29 624
12156.33 650
12157.37 650
12158.41 631
12159.45 620
12160.49 638
12161.53 626
12162.58 619
12163.62 589
12164.66 624
12165.70 658
12166.74 640
12167.78 628
12168.82 637
12169.87 644
12170.91 645
12171.95 617
12172.99 597
12174.03 603
12175.08 638
12176.12 622
12177.16 604
12178.20 615
12179.24 613
12180.29 585
12181.33 609
12182.37 572
12183.41 613
12184.46 609
12185.50 626
12186.54 619
12187.58 614
12188.63 602
12189.67 606
12190.71 610
12191.75 589
12192.80 572
12193.84 564
12194.88 581
12195.92 570
12196.97 594
12198.01 551
12199.05 558
12200.10 568
12201.14 596
12202.18 636
12203.23 600
12204.27 587
12205.31 565
12206.36 570
12207.40 565
12208.44 564
12209.49 555
12210.53 598
12211.57 540
12212.62 569
12213.66 550
12214.70 590
12215.75 558
12216.79 612
12217.84 563
12218.88 531
12219.92 551
12220.97 546
12222.01 608
12223.06 587
12224.10 582
12225.14 559
12226.19 594
12227.23 558
12228.28 587
12229.32 550
12230.36 595
12231.41 553
12232.45 554
12233.50 531
12234.54 524
12235.59 534
12236.63 563
12237.68 561
12238.72 544
12239.77 564
12240.81 561
12241.86 568
12242.90 548
12243.94 564
12244.99 587
12246.03 564
12247.08 564
12248.13 581
12249.17 567
12250.22 566
12251.26 545
12252.31 525
12253.35 534
12254.40 509
12255.44 532
12256.49 537
12257.53 538
12258.58 529
12259.62 543
12260.67 540
12261.72 465
12262.76 498
12263.81 475
12264.85 543
12265.90 517
12266.94 521
12267.99 484
12269.04 517
12270.08 493
12271.13 521
12272.17 522
12273.22 503
12274.27 485
12275.31 489
12276.36 470
12277.41 499
12278.45 490
12279.50 533
12280.55 491
12281.59 497
12282.64 489
12283.69 478
12284.73 474
12285.78 477
12286.83 481
12287.87 505
12288.92 517
12289.97 483
12291.01 492
12292.06 461
12293.11 492
12294.15 493
12295.20 469
12296.25 469
12297.30 477
12298.34 483
12299.39 449
12300.44 493
12301.48 492
12302.53 494
12303.58 474
12304.63 461
12305.67 468
12306.72 479
12307.77 469
12308.82 497
12309.87 489
12310.91 477
12311.96 490
12313.01 485
12314.06 475
12315.10 460
12316.15 462
12317.20 460
12318.25 465
12319.30 478
12320.34 488
12321.39 410
12322.44 472
12323.49 437
12324.54 470
12325.59 459
12326.63 455
12327.68 433
12328.73 444
12329.78 459
12330.83 458
12331.88 454
12332.93 460
12333.98 438
12335.02 454
12336.07 457
12337.12 430
12338.17 447
12339.22 409
12340.27 415
12341.32 457
12342.37 451
12343.42 441
12344.47 449
12345.51 448
12346.56 453
12347.61 422
12348.66 441
12349.71 458
12350.76 449
12351.81 440
12352.86 436
12353.91 457
12354.96 428
12356.01 450
12357.06 438
12358.11 459
12359.16 456
12360.21 461
12361.26 454
12362.31 443
12363.36 435
12364.41 439
12365.46 469
12366.51 443
12367.56 490
12368.61 456
12369.66 439
12370.71 446
12371.76 441
12372.81 465
12373.86 467
12374.91 461
12375.96 446
12377.01 442
12378.06 444
12379.11 495
12380.17 471
12381.22 485
12382.27 477
12383.32 460
12384.37 461
12385.42 446
12386.47 441
12387.52 488
12388.57 466
12389.62 473
12390.67 480
12391.73 481
12392.78 471
12393.83 476
12394.88 450
12395.93 483
12396.98 476
12398.03 469
12399.09 473
12400.14 455
12401.19 491
12402.24 496
12403.29 463
12404.34 499
12405.40 509
12406.45 495
12407.50 496
12408.55 489
12409.60 500
12410.66 483
12411.71 488
12412.76 508
12413.81 506
12414.86 484
12415.92 465
12416.97 496
12418.02 480
12419.07 477
12420.13 510
12421.18 517
12422.23 509
12423.28 480
12424.34 514
12425.39 497
12426.44 522
12427.49 539
12428.55 535
12429.60 534
12430.65 536
12431.71 523
12432.76 564
12433.81 538
12434.86 540
12435.92 544
12436.97 565
12438.02 546
12439.08 548
12440.13 566
12441.18 569
12442.24 547
12443.29 524
12444.34 570
12445.40 552
12446.45 573
12447.50 575
12448.56 575
12449.61 582
12450.67 613
12451.72 625
12452.77 593
12453.83 614
12454.88 627
12455.94 625
12456.99 646
12458.04 692
12459.10 698
12460.15 712
12461.21 743
12462.26 718
12463.31 761
12464.37 764
12465.42 869
12466.48 904
12467.53 897
12468.59 945
12469.64 1044
12470.70 1099
12471.75 1150
12472.80 1215
12473.86 1268
12474.91 1297
12475.97 1335
12477.02 1391
12478.08 1424
12479.13 1441
12480.19 1470
12481.24 1424
12482.30 1396
12483.35 1338
12484.41 1297
12485.46 1210
12486.52 1188
12487.57 1121
12488.63 1097
12489.69 1067
12490.74 1015
12491.80 951
12492.85 929
12493.91 851
12494.96 836
12496.02 823
12497.07 788
12498.13 754
12499.19 758
12500.24 721
12501.30 753
12502.35 753
12503.41 724
12504.47 693
12505.52 703
12506.58 726
12507.63 738
12508.69 714
12509.75 698
12510.80 734
12511.86 761
12512.91 729
12513.97 688
12515.03 751
12516.08 734
12517.14 707
12518.20 651
12519.25 701
12520.31 692
12521.37 703
12522.42 732
12523.48 709
12524.54 717
12525.59 685
12526.65 724
12527.71 730
12528.77 690
12529.82 700
12530.88 683
12531.94 687
12532.99 688
12534.05 652
12535.11 656
12536.17 689
12537.22 678
12538.28 690
12539.34 651
12540.40 685
12541.45 699
12542.51 723
12543.57 707
12544.63 737
12545.68 706
12546.74 761
12547.80 771
12548.86 756
12549.92 761
12550.97 792
12552.03 761
12553.09 816
12554.15 830
12555.21 822
12556.26 855
12557.32 830
12558.38 800
12559.44 848
12560.50 834
12561.56 803
12562.61 808
12563.67 765
12564.73 763
12565.79 739
12566.85 763
12567.91 739
12568.97 695
12570.02 742
12571.08 736
12572.14 698
12573.20 680
12574.26 681
12575.32 662
12576.38 694
12577.44 701
12578.50 718
12579.56 700
12580.61 686
12581.67 665
12582.73 657
12583.79 664
12584.85 652
12585.91 691
12586.97 682
12588.03 676
12589.09 687
12590.15 704
12591.21 703
12592.27 671
12593.33 687
12594.39 670
12595.45 678
12596.51 693
12597.57 637
12598.63 716
12599.69 657
12600.75 647
12601.81 670
12602.87 685
12603.93 646
12604.99 662
12606.05 662
12607.11 656
12608.17 660
12609.23 670
12610.29 714
12611.35 675
12612.41 696
12613.47 709
12614.53 729
12615.59 754
12616.66 728
12617.72 728
12618.78 789
12619.84 802
12620.90 776
12621.96 808
12623.02 779
12624.08 806
12625.14 780
12626.20 817
12627.26 847
12628.33 829
12629.39 870
12630.45 864
12631.51 884
12632.57 858
12633.63 892
12634.69 886
12635.76 819
12636.82 839
12637.88 847
12638.94 787
12640.00 810
12641.06 806
12642.13 756
12643.19 752
12644.25 725
12645.31 718
12646.37 712
12647.44 692
12648.50 668
12649.56 688
12650.62 714
12651.68 673
12652.75 685
12653.81 724
12654.87 699
12655.93 681
12657.00 668
12658.06 686
12659.12 643
12660.18 700
12661.25 674
12662.31 698
12663.37 721
12664.43 663
12665.50 677
12666.56 668
12667.62 684
12668.69 702
12669.75 695
12670.81 711
12671.88 692
12672.94 708
12674.00 706
12675.06 705
12676.13 715
12677.19 723
12678.25 696
12679.32 723
12680.38 690
12681.44 723
12682.51 744
12683.57 727
12684.64 711
12685.70 712
12686.76 713
12687.83 712
12688.89 729
12689.95 720
12691.02 722
12692.08 741
12693.15 749
12694.21 765
12695.27 794
12696.34 819
12697.40 805
12698.47 804
12699.53 833
12700.59 786
12701.66 816
12702.72 808
12703.79 826
12704.85 836
12705.92 833
12706.98 871
12708.05 886
12709.11 887
12710.18 877
12711.24 889
12712.30 897
12713.37 911
12714.43 881
12715.50 876
12716.56 868
12717.63 878
12718.69 895
12719.76 879
12720.82 896
12721.89 917
12722.95 920
12724.02 924
12725.09 926
12726.15 921
12727.22 927
12728.28 954
12729.35 978
12730.41 1006
12731.48 1000
12732.54 1005
12733.61 999
12734.68 1040
12735.74 1029
12736.81 1033
12737.87 1025
12738.94 992
12740.00 983
12741.07 985
12742.14 949
12743.20 952
12744.27 915
12745.33 921
12746.40 932
12747.47 858
12748.53 801
12749.60 806
12750.67 802
12751.73 794
12752.80 778
12753.87 773
12754.93 770
12756.00 754
12757.07 725
12758.13 751
12759.20 742
12760.27 712
12761.33 707
12762.40 710
12763.47 724
12764.53 688
12765.60 715
12766.67 721
12767.73 699
12768.80 685
12769.87 665
12770.94 695
12772.00 680
12773.07 674
12774.14 680
12775.21 668
12776.27 661
12777.34 652
12778.41 655
12779.48 647
12780.54 632
12781.61 632
12782.68 631
12783.75 653
12784.81 628
12785.88 604
12786.95 627
12788.02 631
12789.09 567
12790.15 597
12791.22 610
12792.29 604
12793.36 556
12794.43 597
12795.49 621
12796.56 621
12797.63 595
12798.70 593
12799.77 588
12800.84 635
12801.90 610
12802.97 593
12804.04 603
12805.11 606
12806.18 606
12807.25 600
12808.32 652
12809.39 648
12810.45 656
12811.52 636
12812.59 653
12813.66 632
12814.73 647
12815.80 632
12816.87 605
12817.94 630
12819.01 654
12820.08 642
12821.15 614
12822.21 627
12823.28 646
12824.35 646
12825.42 626
12826.49 620
12827.56 648
12828.63 659
12829.70 657
12830.77 685
12831.84 596
12832.91 608
12833.98 635
12835.05 634
12836.12 605
12837.19 581
12838.26 570
12839.33 592
12840.40 573
12841.47 543
12842.54 575
12843.61 562
12844.68 604
12845.75 551
12846.82 556
12847.89 525
12848.96 520
12850.03 541
12851.10 549
12852.18 546
12853.25 535
12854.32 521
12855.39 559
12856.46 551
12857.53 507
12858.60 534
12859.67 534
12860.74 531
12861.81 517
12862.88 520
12863.96 493
12865.03 491
12866.10 499
12867.17 513
12868.24 487
12869.31 494
12870.38 503
12871.45 487
12872.53 489
12873.60 474
12874.67 477
12875.74 482
12876.81 498
12877.88 467
12878.96 518
12880.03 480
12881.10 481
12882.17 515
12883.24 477
12884.31 475
12885.39 493
12886.46 488
12887.53 480
12888.60 453
12889.68 442
12890.75 462
12891.82 485
12892.89 486
12893.96 452
12895.04 447
12896.11 455
12897.18 447
12898.25 409
12899.33 440
12900.40 431
12901.47 449
12902.54 464
12903.62 407
12904.69 403
12905.76 424
12906.84 450
12907.91 455
12908.98 448
12910.06 423
12911.13 416
12912.20 409
12913.27 450
12914.35 416
12915.42 389
12916.49 390
12917.57 391
12918.64 412
12919.71 396
12920.79 411
12921.86 424
12922.94 410
12924.01 434
12925.08 408
12926.16 381
12927.23 414
12928.30 402
12929.38 434
12930.45 395
12931.53 395
12932.60 391
12933.67 388
12934.75 396
12935.82 382
12936.90 412
12937.97 406
12939.04 371
12940.12 377
12941.19 391
12942.27 377
12943.34 378
12944.42 371
12945.49 404
12946.56 375
12947.64 382
12948.71 417
12949.79 393
12950.86 384
12951.94 378
12953.01 377
12954.09 380
12955.16 398
12956.24 383
12957.31 405
12958.39 382
12959.46 383
12960.54 381
12961.61 402
12962.69 389
12963.76 393
12964.84 399
12965.91 378
12966.99 353
12968.07 373
12969.14 341
12970.22 332
12971.29 386
12972.37 366
12973.44 370
12974.52 367
12975.59 401
12976.67 369
12977.75 407
12978.82 362
12979.90 377
12980.97 382
12982.05 352
12983.13 367
12984.20 395
12985.28 362
12986.35 372
12987.43 393
12988.51 363
12989.58 357
12990.66 338
12991.74 377
12992.81 374
12993.89 372
12994.97 347
12996.04 378
12997.12 378
12998.20 364
12999.27 360
13000.35 350
13001.43 371
13002.50 369
13003.58 372
13004.66 381
13005.73 336
13006.81 351
13007.89 370
13008.97 385
13010.04 392
13011.12 367
13012.20 394
13013.27 399
13014.35 376
13015.43 368
13016.51 364
13017.58 352
13018.66 357
13019.74 381
13020.82 372
13021.89 393
13022.97 373
13024.05 384
13025.13 375
13026.21 378
13027.28 359
13028.36 368
13029.44 361
13030.52 391
13031.60 386
13032.67 388
13033.75 370
13034.83 376
13035.91 429
13036.99 389
13038.07 427
13039.14 402
13040.22 421
13041.30 368
13042.38 376
13043.46 390
13044.54 416
13045.62 389
13046.69 400
13047.77 410
13048.85 400
13049.93 412
13051.01 407
13052.09 401
13053.17 396
13054.25 395
13055.33 400
13056.40 394
13057.48 417
13058.56 403
13059.64 382
13060.72 394
13061.80 389
13062.88 401
13063.96 388
13065.04 365
13066.12 374
13067.20 383
13068.28 399
13069.36 402
13070.44 383
13071.52 356
13072.60 391
13073.68 397
13074.76 380
13075.84 354
13076.92 362
13078.00 378
13079.08 365
13080.16 376
13081.24 383
13082.32 386
13083.40 369
13084.48 364
13085.56 347
13086.64 383
13087.72 397
13088.80 397
13089.88 358
13090.96 382
13092.04 372
13093.12 397
13094.20 381
13095.28 412
13096.36 410
13097.44 401
13098.52 384
13099.61 371
13100.69 410
13101.77 389
13102.85 384
13103.93 359
13105.01 367
13106.09 384
13107.17 392
13108.25 400
13109.34 383
13110.42 405
13111.50 371
13112.58 411
13113.66 403
13114.74 374
13115.82 372
13116.91 372
13117.99 393
13119.07 408
13120.15 407
13121.23 447
13122.31 426
13123.40 410
13124.48 405
13125.56 401
13126.64 419
13127.72 412
13128.81 424
13129.89 421
13130.97 439
13132.05 416
13133.14 435
13134.22 415
13135.30 427
13136.38 398
13137.47 390
13138.55 403
13139.63 395
13140.71 416
13141.80 398
13142.88 411
13143.96 401
13145.04 381
13146.13 404
13147.21 371
13148.29 397
13149.38 410
13150.46 414
13151.54 401
13152.62 371
13153.71 414
13154.79 428
13155.87 380
13156.96 375
13158.04 404
13159.12 437
13160.21 432
13161.29 425
13162.37 415
13163.46 417
13164.54 391
13165.62 400
13166.71 418
13167.79 393
13168.88 391
13169.96 395
13171.04 389
13172.13 399
13173.21 391
13174.30 403
13175.38 413
13176.46 403
13177.55 382
13178.63 420
13179.72 409
13180.80 405
13181.88 411
13182.97 440
13184.05 410
13185.14 407
13186.22 406
13187.31 388
13188.39 403
13189.48 386
13190.56 375
13191.65 378
13192.73 421
13193.81 407
13194.90 403
13195.98 395
13197.07 397
13198.15 406
13199.24 412
13200.32 421
13201.41 390
13202.49 389
13203.58 407
13204.67 394
13205.75 394
13206.84 401
13207.92 374
13209.01 419
13210.09 418
13211.18 402
13212.26 390
13213.35 431
13214.43 411
13215.52 405
13216.61 396
13217.69 401
13218.78 441
13219.86 427
13220.95 398
13222.04 400
13223.12 408
13224.21 401
13225.29 402
13226.38 416
13227.47 406
13228.55 428
13229.64 425
13230.72 438
13231.81 429
13232.90 421
13233.98 421
13235.07 435
13236.16 420
13237.24 414
13238.33 442
13239.42 450
13240.50 423
13241.59 479
13242.68 435
13243.76 442
13244.85 448
13245.94 448
13247.02 458
13248.11 454
13249.20 440
13250.29 445
13251.37 438
13252.46 428
13253.55 440
13254.63 476
13255.72 465
13256.81 427
13257.90 465
13258.98 457
13260.07 445
13261.16 439
13262.25 464
13263.33 474
13264.42 462
13265.51 490
13266.60 505
13267.69 448
13268.77 464
13269.86 513
13270.95 510
13272.04 512
13273.13 515
13274.21 510
13275.30 497
13276.39 487
13277.48 501
13278.57 530
13279.65 536
13280.74 505
13281.83 493
13282.92 488
13284.01 516
13285.10 531
13286.19 533
13287.27 552
13288.36 517
13289.45 514
13290.54 552
13291.63 545
13292.72 536
13293.81 526
13294.90 579
13295.98 575
13297.07 572
13298.16 565
13299.25 569
13300.34 528
13301.43 583
13302.52 577
13303.61 582
13304.70 591
13305.79 586
13306.88 586
13307.97 607
13309.06 608
13310.15 635
13311.24 615
13312.32 635
13313.41 621
13314.50 647
13315.59 656
13316.68 650
13317.77 675
13318.86 649
13319.95 688
13321.04 653
13322.13 648
13323.22 705
13324.31 670
13325.40 660
13326.49 657
13327.58 705
13328.68 716
13329.77 708
13330.86 708
13331.95 720
13333.04 720
13334.13 715
13335.22 771
13336.31 754
13337.40 762
13338.49 725
13339.58 780
13340.67 761
13341.76 739
13342.85 764
13343.94 802
13345.04 774
13346.13 784
13347.22 746
13348.31 784
13349.40 791
13350.49 762
13351.58 788
13352.67 823
13353.77 815
13354.86 822
13355.95 829
13357.04 830
13358.13 841
13359.22 853
13360.31 892
13361.41 843
13362.50 884
13363.59 922
13364.68 919
13365.77 875
13366.87 920
13367.96 955
13369.05 977
13370.14 971
13371.23 948
13372.33 940
13373.42 914
13374.51 898
13375.60 899
13376.69 897
13377.79 861
13378.88 814
13379.97 821
13381.06 824
13382.16 791
13383.25 770
13384.34 732
13385.43 762
13386.53 760
13387.62 707
13388.71 735
13389.81 664
13390.90 654
13391.99 639
13393.08 625
13394.18 621
13395.27 628
13396.36 665
13397.46 640
13398.55 623
13399.64 613
13400.74 592
13401.83 626
13402.92 628
13404.02 631
13405.11 642
13406.20 626
13407.30 629
13408.39 623
13409.48 636
13410.58 634
13411.67 609
13412.77 613
13413.86 629
13414.95 597
13416.05 616
13417.14 597
13418.23 612
13419.33 621
13420.42 580
13421.52 636
13422.61 616
13423.71 623
13424.80 608
13425.89 613
13426.99 605
13428.08 619
13429.18 637
13430.27 603
13431.37 627
13432.46 634
13433.56 668
13434.65 660
13435.74 650
13436.84 641
13437.93 652
13439.03 630
13440.12 655
13441.22 686
13442.31 644
13443.41 634
13444.50 674
13445.60 640
13446.69 678
13447.79 663
13448.88 675
13449.98 693
13451.08 682
13452.17 653
13453.27 667
13454.36 716
13455.46 679
13456.55 739
13457.65 707
13458.74 740
13459.84 756
13460.94 709
13462.03 740
13463.13 742
13464.22 740
13465.32 714
13466.41 758
13467.51 751
13468.61 750
13469.70 739
13470.80 795
13471.90 799
13472.99 785
13474.09 808
13475.18 768
13476.28 780
13477.38 782
13478.47 798
13479.57 786
13480.67 776
13481.76 809
13482.86 802
13483.96 825
13485.05 831
13486.15 875
13487.25 862
13488.34 877
13489.44 841
13490.54 875
13491.63 940
13492.73 936
13493.83 907
13494.93 887
13496.02 884
13497.12 928
13498.22 905
13499.31 960
13500.41 950
13501.51 957
13502.61 1014
13503.70 1009
13504.80 981
13505.90 991
13507.00 959
13508.09 974
13509.19 964
13510.29 983
13511.39 951
13512.49 938
13513.58 963
13514.68 948
13515.78 912
13516.88 910
13517.98 905
13519.07 922
13520.17 877
13521.27 823
13522.37 831
13523.47 818
13524.57 807
13525.66 793
13526.76 803
13527.86 802
13528.96 762
13530.06 801
13531.16 766
13532.25 760
13533.35 757
13534.45 720
13535.55 715
13536.65 721
13537.75 696
13538.85 738
13539.95 698
13541.05 685
13542.14 710
13543.24 648
13544.34 681
13545.44 683
13546.54 663
13547.64 703
13548.74 647
13549.84 635
13550.94 660
13552.04 675
13553.14 605
13554.24 605
13555.34 621
13556.44 619
13557.54 589
13558.64 600
13559.74 573
13560.84 605
13561.94 594
13563.04 597
13564.13 597
13565.23 611
13566.34 562
13567.44 596
13568.54 623
13569.64 590
13570.74 567
13571.84 584
13572.94 591
13574.04 568
13575.14 602
13576.24 562
13577.34 585
13578.44 619
13579.54 567
13580.64 578
13581.74 598
13582.84 602
13583.94 613
13585.04 584
13586.14 594
13587.24 588
13588.35 590
13589.45 595
13590.55 580
13591.65 593
13592.75 569
13593.85 618
13594.95 608
13596.05 565
13597.15 596
13598.26 582
13599.36 585
13600.46 591
13601.56 585
13602.66 609
13603.76 586
13604.86 589
13605.97 589
13607.07 582
13608.17 601
13609.27 596
13610.37 609
13611.47 628
13612.58 629
13613.68 618
13614.78 612
13615.88 602
13616.98 583
13618.09 592
13619.19 607
13620.29 608
13621.39 598
13622.50 646
13623.60 620
13624.70 618
13625.80 604
13626.91 627
13628.01 626
13629.11 605
13630.21 625
13631.32 659
13632.42 629
13633.52 686
13634.62 631
13635.73 642
13636.83 634
13637.93 600
13639.04 661
13640.14 667
13641.24 631
13642.35 610
13643.45 642
13644.55 630
13645.65 644
13646.76 610
13647.86 644
13648.96 652
13650.07 629
13651.17 606
13652.28 639
13653.38 584
13654.48 613
13655.59 595
13656.69 616
13657.79 616
13658.90 628
13660.00 593
13661.11 610
13662.21 577
13663.31 586
13664.42 585
13665.52 566
13666.63 558
13667.73 570
13668.83 571
13669.94 548
13671.04 569
13672.15 603
13673.25 554
13674.36 590
13675.46 570
13676.56 573
13677.67 558
13678.77 604
13679.88 619
13680.98 608
13682.09 643
13683.19 662
13684.30 606
13685.40 585
13686.51 632
13687.61 600
13688.72 644
13689.82 600
13690.93 612
13692.03 628
13693.14 630
13694.24 612
13695.35 633
13696.45 607
13697.56 610
13698.66 633
13699.77 660
13700.87 616
13701.98 658
13703.09 652
13704.19 655
13705.30 616
13706.40 637
13707.51 630
13708.61 642
13709.72 685
13710.83 657
13711.93 679
13713.04 680
13714.14 673
13715.25 686
13716.36 704
13717.46 694
13718.57 724
13719.67 729
13720.78 715
13721.89 714
13722.99 768
13724.10 777
13725.21 765
13726.31 756
13727.42 754
13728.53 768
13729.63 790
13730.74 808
13731.85 791
13732.95 830
13734.06 837
13735.17 844
13736.27 838
13737.38 793
13738.49 804
13739.59 890
13740.70 922
13741.81 932
13742.92 902
13744.02 890
13745.13 952
13746.24 970
13747.35 933
13748.45 966
13749.56 995
13750.67 971
13751.78 1028
13752.88 1052
13753.99 1125
13755.10 1109
13756.21 1155
13757.31 1197
13758.42 1210
13759.53 1213
13760.64 1240
13761.75 1294
13762.85 1271
13763.96 1288
13765.07 1312
13766.18 1393
13767.29 1400
13768.39 1404
13769.50 1385
13770.61 1459
13771.72 1457
13772.83 1456
13773.94 1434
13775.04 1428
13776.15 1391
13777.26 1391
13778.37 1409
13779.48 1329
13780.59 1312
13781.70 1279
13782.80 1262
13783.91 1190
13785.02 1192
13786.13 1168
13787.24 1098
13788.35 1091
13789.46 1063
13790.57 1059
13791.68 985
13792.79 895
13793.90 891
13795.00 922
13796.11 845
13797.22 864
13798.33 853
13799.44 822
13800.55 814
13801.66 776
13802.77 796
13803.88 802
13804.99 778
13806.10 780
13807.21 795
13808.32 784
13809.43 759
13810.54 781
13811.65 783
13812.76 792
13813.87 745
13814.98 716
13816.09 722
13817.20 706
13818.31 694
13819.42 698
13820.53 729
13821.64 700
13822.75 682
13823.86 689
13824.97 697
13826.08 646
13827.19 671
13828.30 677
13829.41 653
13830.53 703
13831.64 653
13832.75 678
13833.86 688
13834.97 692
13836.08 638
13837.19 670
13838.30 636
13839.41 653
13840.52 696
13841.64 665
13842.75 691
13843.86 647
13844.97 690
13846.08 667
13847.19 690
13848.30 680
13849.41 694
13850.53 663
13851.64 683
13852.75 674
13853.86 677
13854.97 684
13856.08 714
13857.20 721
13858.31 701
13859.42 672
13860.53 712
13861.64 674
13862.76 636
13863.87 676
13864.98 657
13866.09 672
13867.20 672
13868.32 715
13869.43 720
13870.54 677
13871.65 706
13872.77 744
13873.88 701
13874.99 719
13876.10 769
13877.22 782
13878.33 785
13879.44 747
13880.55 778
13881.67 768
13882.78 763
13883.89 770
13885.01 817
13886.12 821
13887.23 782
13888.34 792
13889.46 843
13890.57 848
13891.68 858
13892.80 859
13893.91 880
13895.02 840
13896.14 852
13897.25 867
13898.36 886
13899.48 878
13900.59 857
13901.70 853
13902.82 839
13903.93 827
13905.05 827
13906.16 827
13907.27 796
13908.39 777
13909.50 791
13910.61 789
13911.73 772
13912.84 727
13913.96 761
13915.07 710
13916.19 688
13917.30 698
13918.41 757
13919.53 696
13920.64 715
13921.76 712
13922.87 718
13923.99 671
13925.10 646
13926.21 680
13927.33 675
13928.44 622
13929.56 662
13930.67 657
13931.79 675
13932.90 637
13934.02 635
13935.13 660
13936.25 659
13937.36 683
13938.48 652
13939.59 629
13940.71 611
13941.82 624
13942.94 664
13944.05 658
13945.17 624
13946.28 588
13947.40 593
13948.52 585
13949.63 599
13950.75 589
13951.86 626
13952.98 593
13954.09 592
13955.21 614
13956.32 603
13957.44 571
13958.56 560
13959.67 558
13960.79 569
13961.90 575
13963.02 587
13964.14 550
13965.25 566
13966.37 592
13967.48 580
13968.60 569
13969.72 592
13970.83 574
13971.95 591
13973.07 619
13974.18 577
13975.30 580
13976.42 555
13977.53 602
13978.65 582
13979.77 551
13980.88 584
13982.00 611
13983.12 613
13984.23 620
13985.35 558
13986.47 561
13987.58 566
13988.70 572
13989.82 575
13990.94 578
13992.05 619
13993.17 596
13994.29 605
13995.40 569
13996.52 582
13997.64 596
13998.76 551
13999.87 588
14000.99 555
14002.11 559
14003.23 566
14004.35 614
14005.46 599
14006.58 609
14007.70 596
14008.82 603
14009.93 634
14011.05 615
14012.17 607
14013.29 609
14014.41 623
14015.52 615
14016.64 603
14017.76 597
14018.88 638
14020.00 623
14021.12 619
14022.23 608
14023.35 603
14024.47 604
14025.59 600
14026.71 615
14027.83 630
14028.95 629
14030.06 597
14031.18 587
14032.30 614
14033.42 601
14034.54 622
14035.66 654
14036.78 618
14037.90 616
14039.02 654
14040.14 691
14041.25 652
14042.37 667
14043.49 671
14044.61 648
14045.73 665
14046.85 689
14047.97 661
14049.09 681
14050.21 699
14051.33 732
14052.45 718
14053.57 712
14054.69 725
14055.81 684
14056.93 707
14058.05 695
14059.17 737
14060.29 769
14061.41 727
14062.53 719
14063.65 780
14064.77 764
14065.89 797
14067.01 763
14068.13 791
14069.25 814
14070.37 834
14071.49 822
14072.61 821
14073.73 830
14074.85 871
14075.97 854
14077.09 823
14078.21 867
14079.33 841
14080.45 838
14081.57 795
14082.69 822
14083.82 812
14084.94 848
14086.06 836
14087.18 800
14088.30 829
14089.42 825
14090.54 859
14091.66 844
14092.78 843
14093.91 835
14095.03 818
14096.15 840
14097.27 831
14098.39 849
14099.51 806
14100.63 868
14101.76 850
14102.88 807
14104.00 750
14105.12 768
14106.24 803
14107.36 800
14108.49 783
14109.61 789
14110.73 769
14111.85 773
14112.97 763
14114.10 711
14115.22 746
14116.34 721
14117.46 648
14118.58 700
14119.71 693
14120.83 667
14121.95 663
14123.07 667
14124.20 663
14125.32 657
14126.44 641
14127.56 649
14128.69 642
14129.81 608
14130.93 635
14132.06 622
14133.18 609
14134.30 624
14135.42 600
14136.55 622
14137.67 620
14138.79 599
14139.92 572
14141.04 592
14142.16 567
14143.29 565
14144.41 596
14145.53 584
14146.66 583
14147.78 579
14148.90 562
14150.03 569
14151.15 571
14152.27 563
14153.40 582
14154.52 583
14155.64 584
14156.77 583
14157.89 590
14159.02 586
14160.14 599
14161.26 579
14162.39 602
14163.51 616
14164.64 591
14165.76 580
14166.88 585
14168.01 585
14169.13 559
14170.26 584
14171.38 574
14172.51 551
14173.63 541
14174.75 532
14175.88 549
14177.00 564
14178.13 583
14179.25 611
14180.38 596
14181.50 565
14182.63 547
14183.75 534
14184.88 521
14186.00 531
14187.13 534
14188.25 517
14189.38 511
14190.50 560
14191.63 521
14192.75 522
14193.88 513
14195.00 533
14196.13 492
14197.25 522
14198.38 539
14199.50 562
14200.63 481
14201.76 512
14202.88 530
14204.01 518
14205.13 486
14206.26 498
14207.38 511
14208.51 522
14209.64 507
14210.76 505
14211.89 490
14213.01 479
14214.14 503
14215.27 514
14216.39 508
14217.52 546
14218.64 512
14219.77 477
14220.90 491
14222.02 492
14223.15 481
14224.28 499
14225.40 490
14226.53 484
14227.66 487
14228.78 472
14229.91 468
14231.04 462
14232.16 488
14233.29 509
14234.42 484
14235.54 466
14236.67 448
14237.80 463
14238.92 476
14240.05 479
14241.18 448
14242.31 483
14243.43 492
14244.56 446
14245.69 472
14246.82 467
14247.94 461
14249.07 499
14250.20 499
14251.33 473
14252.45 455
14253.58 451
14254.71 472
14255.84 467
14256.96 446
14258.09 478
14259.22 460
14260.35 430
14261.47 455
14262.60 434
14263.73 441
14264.86 459
14265.99 452
14267.12 450
14268.24 449
14269.37 451
14270.50 437
14271.63 448
14272.76 419
14273.89 445
14275.01 423
14276.14 454
14277.27 430
14278.40 435
14279.53 464
14280.66 435
14281.79 458
14282.91 429
14284.04 429
14285.17 409
14286.30 434
14287.43 394
14288.56 410
14289.69 414
14290.82 443
14291.95 426
14293.08 426
14294.20 408
14295.33 400
14296.46 426
14297.59 396
14298.72 395
14299.85 386
14300.98 426
14302.11 396
14303.24 418
14304.37 416
14305.50 420
14306.63 394
14307.76 422
14308.89 418
14310.02 423
14311.15 370
14312.28 394
14313.41 420
14314.54 387
14315.67 388
14316.80 395
14317.93 416
14319.06 387
14320.19 407
14321.32 373
14322.45 377
14323.58 371
14324.71 421
14325.84 380
14326.97 405
14328.10 400
14329.23 397
14330.36 384
14331.49 414
14332.62 384
14333.76 382
14334.89 398
14336.02 384
14337.15 393
14338.28 396
14339.41 371
14340.54 352
14341.67 368
14342.80 368
14343.93 374
14345.07 368
14346.20 411
14347.33 394
14348.46 413
14349.59 355
14350.72 378
14351.85 382
14352.99 393
14354.12 420
14355.25 399
14356.38 401
14357.51 375
14358.64 398
14359.78 374
14360.91 399
14362.04 384
14363.17 428
14364.30 388
14365.44 381
14366.57 361
14367.70 369
14368.83 387
14369.96 407
14371.10 409
14372.23 395
14373.36 382
14374.49 381
14375.63 399
14376.76 392
14377.89 392
14379.02 383
14380.16 389
14381.29 405
14382.42 391
14383.55 405
14384.69 391
14385.82 388
14386.95 420
14388.09 446
14389.22 433
14390.35 404
14391.49 400
14392.62 407
14393.75 388
14394.89 400
14396.02 404
14397.15 416
14398.28 389
14399.42 428
14400.55 426
14401.69 439
14402.82 393
14403.95 413
14405.09 411
14406.22 439
14407.35 420
14408.49 424
14409.62 432
14410.75 385
14411.89 415
14413.02 398
14414.16 436
14415.29 434
14416.42 432
14417.56 426
14418.69 440
14419.83 430
14420.96 431
14422.10 441
14423.23 452
14424.36 450
14425.50 460
14426.63 464
14427.77 439
14428.90 452
14430.04 463
14431.17 476
14432.31 501
14433.44 469
14434.58 454
14435.71 468
14436.85 449
14437.98 477
14439.12 482
14440.25 487
14441.39 499
14442.52 491
14443.66 499
14444.79 499
14445.93 484
14447.06 498
14448.20 534
14449.33 471
14450.47 462
14451.60 490
14452.74 461
14453.87 476
14455.01 492
14456.14 512
14457.28 483
14458.42 495
14459.55 488
14460.69 543
14461.82 519
14462.96 538
14464.10 521
14465.23 521
14466.37 528
14467.50 513
14468.64 527
14469.78 542
14470.91 532
14472.05 542
14473.18 547
14474.32 580
14475.46 516
14476.59 496
14477.73 501
14478.87 548
14480.00 528
14481.14 545
14482.28 542
14483.41 557
14484.55 548
14485.69 542
14486.82 545
14487.96 516
14489.10 564
14490.23 551
14491.37 513
14492.51 510
14493.65 538
14494.78 526
14495.92 516
14497.06 518
14498.19 498
14499.33 555
14500.47 533
14501.61 540
14502.74 539
14503.88 537
14505.02 531
14506.16 549
14507.29 542
14508.43 576
14509.57 550
14510.71 549
14511.85 551
14512.98 516
14514.12 480
14515.26 509
14516.40 512
14517.54 533
14518.67 515
14519.81 488
14520.95 491
14522.09 508
14523.23 483
14524.36 469
14525.50 467
14526.64 451
14527.78 476
14528.92 449
14530.06 478
14531.19 472
14532.33 457
14533.47 473
14534.61 456
14535.75 445
14536.89 464
14538.03 478
14539.17 433
14540.31 456
14541.44 461
14542.58 455
14543.72 424
14544.86 436
14546.00 444
14547.14 399
14548.28 408
14549.42 434
14550.56 454
14551.70 466
14552.84 424
14553.98 424
14555.12 409
14556.25 413
14557.39 456
14558.53 431
14559.67 436
14560.81 453
14561.95 441
14563.09 443
14564.23 422
14565.37 410
14566.51 434
14567.65 424
14568.79 417
14569.93 437
14571.07 421
14572.21 437
14573.35 408
14574.49 452
14575.63 441
14576.77 460
14577.92 450
14579.06 442
14580.20 467
14581.34 455
14582.48 420
14583.62 448
14584.76 444
14585.90 448
14587.04 445
14588.18 446
14589.32 464
14590.46 441
14591.60 443
14592.74 445
14593.89 477
14595.03 468
14596.17 456
14597.31 456
14598.45 494
14599.59 491
14600.73 498
14601.87 479
14603.02 463
14604.16 471
14605.30 462
14606.44 435
14607.58 487
14608.72 502
14609.86 486
14611.01 478
14612.15 484
14613.29 500
14614.43 532
14615.57 495
14616.72 534
14617.86 534
14619.00 524
14620.14 522
14621.28 537
14622.43 552
14623.57 584
14624.71 569
14625.85 579
14627.00 583
14628.14 622
14629.28 592
14630.42 577
14631.56 623
14632.71 588
14633.85 606
14634.99 574
14636.14 606
14637.28 617
14638.42 593
14639.56 605
14640.71 607
14641.85 614
14642.99 586
14644.14 592
14645.28 586
14646.42 567
14647.56 538
14648.71 523
14649.85 542
14650.99 532
14652.14 527
14653.28 492
14654.42 507
14655.57 490
14656.71 482
14657.85 457
14659.00 459
14660.14 460
14661.29 450
14662.43 445
14663.57 410
14664.72 432
14665.86 427
14667.00 427
14668.15 402
14669.29 408
14670.44 415
14671.58 385
14672.73 401
14673.87 419
14675.01 399
14676.16 373
14677.30 402
14678.45 400
14679.59 376
14680.74 379
14681.88 364
14683.02 394
14684.17 380
14685.31 390
14686.46 395
14687.60 371
14688.75 342
14689.89 343
14691.04 341
14692.18 363
14693.33 376
14694.47 347
14695.62 350
14696.76 345
14697.91 337
14699.05 340
14700.20 361
14701.34 362
14702.49 332
14703.63 358
14704.78 362
14705.92 349
14707.07 337
14708.22 337
14709.36 359
14710.51 353
14711.65 355
14712.80 358
14713.94 340
14715.09 329
14716.23 326
14717.38 334
14718.53 327
14719.67 335
14720.82 332
14721.96 323
14723.11 349
14724.26 310
14725.40 362
14726.55 315
14727.70 302
14728.84 322
14729.99 324
14731.13 346
14732.28 324
14733.43 315
14734.57 330
14735.72 348
14736.87 313
14738.01 322
14739.16 348
14740.31 328
14741.45 312
14742.60 316
14743.75 315
14744.89 289
14746.04 295
14747.19 311
14748.34 335
14749.48 340
14750.63 294
14751.78 319
14752.92 308
14754.07 295
14755.22 341
14756.37 314
14757.51 316
14758.66 318
14759.81 321
14760.96 322
14762.10 296
14763.25 293
14764.40 304
14765.55 297
14766.70 310
14767.84 289
14768.99 293
14770.14 291
14771.29 283
14772.43 282
14773.58 322
14774.73 300
14775.88 276
14777.03 281
14778.18 292
14779.32 284
14780.47 294
14781.62 273
14782.77 288
14783.92 280
14785.07 332
14786.21 300
14787.36 281
14788.51 298
14789.66 312
14790.81 287
14791.96 292
14793.11 296
14794.26 303
14795.40 302
14796.55 299
14797.70 304
14798.85 303
14800.00 274
14801.15 277
14802.30 288
14803.45 302
14804.60 287
14805.75 249
14806.90 276
14808.05 273
14809.19 268
14810.34 273
14811.49 287
14812.64 268
14813.79 259
14814.94 263
14816.09 272
14817.24 293
14818.39 278
14819.54 283
14820.69 281
14821.84 277
14822.99 270
14824.14 261
14825.29 267
14826.44 261
14827.59 273
14828.74 274
14829.89 282
14831.04 272
14832.19 246
14833.34 287
14834.49 261
14835.64 274
14836.79 248
14837.95 267
14839.10 245
14840.25 244
14841.40 268
14842.55 285
14843.70 267
14844.85 238
14846.00 255
14847.15 262
14848.30 249
14849.45 239
14850.60 281
14851.76 278
14852.91 276
14854.06 259
14855.21 270
14856.36 255
14857.51 234
14858.66 276
14859.81 277
14860.97 231
14862.12 261
14863.27 249
14864.42 268
14865.57 250
14866.72 259
14867.88 220
14869.03 247
14870.18 260
14871.33 269
14872.48 238
14873.64 253
14874.79 269
14875.94 256
14877.09 243
14878.24 248
14879.40 229
14880.55 255
14881.70 241
14882.85 250
14884.00 241
14885.16 251
14886.31 274
14887.46 260
14888.61 236
14889.77 263
14890.92 264
14892.07 257
14893.23 245
14894.38 257
14895.53 261
14896.68 250
14897.84 269
14898.99 272
14900.14 260
14901.30 268
14902.45 260
14903.60 263
14904.75 261
14905.91 241
14907.06 264
14908.21 258
14909.37 244
14910.52 263
14911.67 267
14912.83 251
14913.98 257
14915.14 247
14916.29 242
14917.44 224
14918.60 231
14919.75 229
14920.90 270
14922.06 257
14923.21 256
14924.37 246
14925.52 251
14926.67 255
14927.83 256
14928.98 246
14930.14 259
14931.29 239
14932.44 256
14933.60 259
14934.75 240
14935.91 243
14937.06 238
14938.22 245
14939.37 262
14940.52 257
14941.68 256
14942.83 272
14943.99 274
14945.14 262
14946.30 246
14947.45 258
14948.61 262
14949.76 255
14950.92 294
14952.07 267
14953.23 244
14954.38 249
14955.54 280
14956.69 269
14957.85 262
14959.00 259
14960.16 269
14961.31 266
14962.47 260
14963.62 265
14964.78 264
14965.94 263
14967.09 274
14968.25 270
14969.40 255
14970.56 268
14971.71 280
14972.87 272
14974.03 273
14975.18 265
14976.34 275
14977.49 256
14978.65 251
14979.81 258
14980.96 257
14982.12 284
14983.27 258
14984.43 246
14985.59 267
14986.74 259
14987.90 278
14989.06 279
14990.21 264
14991.37 237
14992.53 251
14993.68 291
14994.84 271
14996.00 246
14997.15 230
14998.31 247
14999.47 234
15000.62 222
15001.78 227
15002.94 244
15004.09 237
15005.25 243
15006.41 243
15007.56 255
15008.72 241
15009.88 262
15011.04 242
15012.19 243
15013.35 250
15014.51 233
15015.67 236
15016.82 273
15017.98 252
15019.14 251
15020.30 229
15021.45 231
15022.61 240
15023.77 247
15024.93 231
15026.08 236
15027.24 245
15028.40 248
15029.56 238
15030.72 224
15031.87 233
15033.03 238
15034.19 240
15035.35 219
15036.51 231
15037.67 252
15038.82 237
15039.98 257
15041.14 243
15042.30 240
15043.46 236
15044.62 219
15045.78 228
15046.93 230
15048.09 231
15049.25 246
15050.41 242
15051.57 226
15052.73 229
15053.89 222
15055.05 240
15056.20 205
15057.36 220
15058.52 241
15059.68 245
15060.84 244
15062.00 228
15063.16 245
15064.32 239
15065.48 243
15066.64 248
15067.80 233
15068.96 236
15070.12 247
15071.28 246
15072.44 237
15073.60 228
15074.76 248
15075.91 229
15077.07 223
15078.23 243
15079.39 236
15080.55 230
15081.71 231
15082.87 218
15084.03 232
15085.19 236
15086.35 259
15087.51 219
15088.68 220
15089.84 223
15091.00 226
15092.16 244
15093.32 222
15094.48 238
15095.64 247
15096.80 240
15097.96 229
15099.12 241
15100.28 229
15101.44 226
15102.60 210
15103.76 222
15104.92 213
15106.08 213
15107.25 225
15108.41 219
15109.57 239
15110.73 253
15111.89 234
15113.05 253
15114.21 248
15115.37 244
15116.54 229
15117.70 247
15118.86 235
15120.02 225
15121.18 233
15122.34 255
15123.50 251
15124.67 250
15125.83 228
15126.99 226
15128.15 234
15129.31 236
15130.47 244
15131.64 252
15132.80 247
15133.96 240
15135.12 235
15136.28 249
15137.45 257
15138.61 250
15139.77 249
15140.93 219
15142.10 237
15143.26 247
15144.42 256
15145.58 250
15146.75 246
15147.91 235
15149.07 241
15150.23 250
15151.40 255
15152.56 259
15153.72 259
15154.88 258
15156.05 266
15157.21 234
15158.37 250
15159.54 267
15160.70 269
15161.86 267
15163.03 255
15164.19 277
15165.35 276
15166.52 273
15167.68 265
15168.84 262
15170.01 278
15171.17 290
15172.33 294
15173.50 304
15174.66 295
15175.82 286
15176.99 288
15178.15 280
15179.31 276
15180.48 258
15181.64 291
15182.81 288
15183.97 277
15185.13 268
15186.30 296
15187.46 287
15188.63 280
15189.79 267
15190.95 298
15192.12 285
15193.28 314
15194.45 308
15195.61 303
15196.78 298
15197.94 299
15199.10 298
15200.27 314
15201.43 294
15202.60 302
15203.76 318
15204.93 304
15206.09 297
15207.26 319
15208.42 315
15209.59 314
15210.75 328
15211.92 320
15213.08 299
15214.25 283
15215.41 317
15216.58 327
15217.74 330
15218.91 304
15220.07 299
15221.24 310
15222.40 319
15223.57 311
15224.74 334
15225.90 330
15227.07 316
15228.23 327
15229.40 335
15230.56 330
15231.73 330
15232.89 352
15234.06 335
15235.23 346
15236.39 344
15237.56 342
15238.72 351
15239.89 362
15241.06 361
15242.22 348
15243.39 371
15244.56 342
15245.72 338
15246.89 340
15248.05 317
15249.22 335
15250.39 323
15251.55 337
15252.72 367
15253.89 315
15255.05 326
15256.22 329
15257.39 319
15258.55 308
15259.72 285
15260.89 305
15262.05 299
15263.22 301
15264.39 286
15265.56 314
15266.72 294
15267.89 312
15269.06 316
15270.22 301
15271.39 277
15272.56 318
15273.73 313
15274.89 281
15276.06 273
15277.23 293
15278.40 284
15279.56 265
15280.73 271
15281.90 308
15283.07 287
15284.23 259
15285.40 274
15286.57 262
15287.74 280
15288.91 269
15290.07 291
15291.24 292
15292.41 293
15293.58 265
15294.75 295
15295.92 278
15297.08 275
15298.25 253
15299.42 275
15300.59 289
15301.76 266
15302.93 282
15304.09 273
15305.26 286
15306.43 263
15307.60 277
15308.77 259
15309.94 278
15311.11 269
15312.28 290
15313.44 265
15314.61 302
15315.78 270
15316.95 266
15318.12 280
15319.29 269
15320.46 281
15321.63 283
15322.80 258
15323.97 254
15325.14 267
15326.30 263
15327.47 267
15328.64 260
15329.81 303
15330.98 291
15332.15 272
15333.32 300
15334.49 307
15335.66 283
15336.83 283
15338.00 289
15339.17 313
15340.34 318
15341.51 316
15342.68 291
15343.85 305
15345.02 320
15346.19 286
15347.36 301
15348.53 287
15349.70 319
15350.87 311
15352.04 339
15353.21 303
15354.38 303
15355.55 318
15356.72 329
15357.90 332
15359.07 328
15360.24 332
15361.41 340
15362.58 322
15363.75 323
15364.92 370
15366.09 359
15367.26 348
15368.43 346
15369.60 373
15370.77 356
15371.95 314
15373.12 345
15374.29 341
15375.46 330
15376.63 331
15377.80 336
15378.97 340
15380.15 347
15381.32 325
15382.49 310
15383.66 297
15384.83 328
15386.00 303
15387.17 349
15388.35 296
15389.52 331
15390.69 316
15391.86 293
15393.03 324
15394.21 310
15395.38 342
15396.55 313
15397.72 297
15398.89 304
15400.07 295
15401.24 308
15402.41 295
15403.58 280
15404.76 283
15405.93 281
15407.10 302
15408.27 295
15409.45 289
15410.62 284
15411.79 264
15412.96 273
15414.14 295
15415.31 299
15416.48 249
15417.66 288
15418.83 262
15420.00 280
15421.17 251
15422.35 255
15423.52 241
15424.69 268
15425.87 266
15427.04 268
15428.21 234
15429.39 254
15430.56 269
15431.73 261
15432.91 233
15434.08 229
15435.25 258
15436.43 266
15437.60 243
15438.77 248
15439.95 236
15441.12 257
15442.30 255
15443.47 263
15444.64 266
15445.82 248
15446.99 237
15448.17 245
15449.34 252
15450.51 234
15451.69 262
15452.86 257
15454.04 227
15455.21 252
15456.39 250
15457.56 255
15458.73 253
15459.91 225
15461.08 254
15462.26 249
15463.43 245
15464.61 230
15465.78 251
15466.96 252
15468.13 236
15469.31 233
15470.48 258
15471.66 251
15472.83 237
15474.01 242
15475.18 235
15476.36 233
15477.53 236
15478.71 257
15479.88 256
15481.06 260
15482.23 259
15483.41 269
15484.58 256
15485.76 237
15486.93 261
15488.11 280
15489.29 240
15490.46 254
15491.64 247
15492.81 254
15493.99 252
15495.16 267
15496.34 244
15497.52 259
15498.69 230
15499.87 254
15501.04 289
15502.22 252
15503.40 244
15504.57 247
15505.75 272
15506.92 270
15508.10 280
15509.28 266
15510.45 256
15511.63 245
15512.81 258
15513.98 242
15515.16 239
15516.34 235
15517.51 260
15518.69 242
15519.87 224
15521.04 238
15522.22 255
15523.40 273
15524.57 248
15525.75 229
15526.93 275
15528.11 233
15529.28 228
15530.46 279
15531.64 255
15532.81 222
15533.99 258
15535.17 271
15536.35 245
15537.52 248
15538.70 216
15539.88 256
15541.06 272
15542.23 268
15543.41 264
15544.59 278
15545.77 282
15546.95 271
15548.12 255
15549.30 243
15550.48 251
15551.66 276
15552.83 295
15554.01 267
15555.19 281
15556.37 255
15557.55 287
15558.73 281
15559.90 269
15561.08 286
15562.26 273
15563.44 304
15564.62 272
15565.80 261
15566.97 283
15568.15 300
15569.33 284
15570.51 278
15571.69 266
15572.87 288
15574.05 298
15575.23 279
15576.40 305
15577.58 314
15578.76 313
15579.94 311
15581.12 322
15582.30 313
15583.48 338
15584.66 319
15585.84 323
15587.02 327
15588.20 340
15589.38 315
15590.56 341
15591.73 307
15592.91 359
15594.09 331
15595.27 333
15596.45 321
15597.63 331
15598.81 350
15599.99 335
15601.17 325
15602.35 324
15603.53 368
15604.71 333
15605.89 351
15607.07 328
15608.25 358
15609.43 376
15610.61 400
15611.79 377
15612.97 362
15614.15 391
15615.33 407
15616.51 401
15617.69 386
15618.88 393
15620.06 380
15621.24 426
15622.42 421
15623.60 433
15624.78 395
15625.96 406
15627.14 406
15628.32 405
15629.50 427
15630.68 412
15631.86 431
15633.05 435
15634.23 424
15635.41 447
15636.59 470
15637.77 440
15638.95 481
15640.13 433
15641.31 434
15642.50 449
15643.68 466
15644.86 441
15646.04 457
15647.22 450
15648.40 478
15649.58 491
15650.77 458
15651.95 475
15653.13 474
15654.31 464
15655.49 442
15656.68 494
15657.86 472
15659.04 484
15660.22 465
15661.40 436
15662.59 460
15663.77 468
15664.95 441
15666.13 459
15667.32 462
15668.50 461
15669.68 440
15670.86 440
15672.05 447
15673.23 434
15674.41 467
15675.59 452
15676.78 431
15677.96 430
15679.14 440
15680.32 424
15681.51 445
15682.69 408
15683.87 434
15685.06 433
15686.24 433
15687.42 401
15688.61 383
15689.79 373
15690.97 418
15692.16 409
15693.34 420
15694.52 419
15695.71 403
15696.89 413
15698.07 391
15699.26 392
15700.44 402
15701.62 427
15702.81 407
15703.99 398
15705.17 414
15706.36 434
15707.54 405
15708.73 407
15709.91 422
15711.09 422
15712.28 446
15713.46 419
15714.65 420
15715.83 407
15717.02 418
15718.20 442
15719.38 422
15720.57 442
15721.75 437
15722.94 472
15724.12 461
15725.31 438
15726.49 419
15727.68 481
15728.86 461
15730.04 448
15731.23 426
15732.41 475
15733.60 486
15734.78 488
15735.97 491
15737.15 508
15738.34 495
15739.52 484
15740.71 483
15741.89 516
15743.08 481
15744.27 481
15745.45 510
15746.64 506
15747.82 518
15749.01 497
15750.19 545
15751.38 519
15752.56 513
15753.75 554
15754.93 573
15756.12 545
15757.31 536
15758.49 536
15759.68 527
15760.86 512
15762.05 544
15763.24 548
15764.42 554
15765.61 549
15766.79 541
15767.98 521
15769.17 532
15770.35 545
15771.54 523
15772.72 526
15773.91 531
15775.10 533
15776.28 503
15777.47 489
15778.66 491
15779.84 497
15781.03 473
15782.22 463
15783.40 469
15784.59 472
15785.78 473
15786.96 479
15788.15 476
15789.34 467
15790.53 478
15791.71 444
15792.90 461
15794.09 459
15795.27 444
15796.46 449
15797.65 414
15798.84 443
15800.02 409
15801.21 439
15802.40 436
15803.59 428
15804.77 445
15805.96 405
15807.15 408
15808.34 413
15809.52 406
15810.71 420
15811.90 395
15813.09 447
15814.28 423
15815.46 400
15816.65 414
15817.84 395
15819.03 387
15820.22 375
15821.40 400
15822.59 391
15823.78 368
15824.97 389
15826.16 389
15827.35 374
15828.53 384
15829.72 406
15830.91 388
15832.10 388
15833.29 421
15834.48 418
15835.67 396
15836.85 380
15838.04 364
15839.23 411
15840.42 395
15841.61 388
15842.80 395
15843.99 428
15845.18 379
15846.37 383
15847.55 390
15848.74 392
15849.93 363
15851.12 354
15852.31 379
15853.50 375
15854.69 351
15855.88 367
15857.07 364
15858.26 397
15859.45 391
15860.64 394
15861.83 414
15863.02 395
15864.21 394
15865.40 396
15866.59 376
15867.78 369
15868.97 373
15870.16 388
15871.35 401
15872.54 393
15873.73 391
15874.92 399
15876.11 392
15877.30 402
15878.49 406
15879.68 398
15880.87 405
15882.06 423
15883.25 394
15884.44 397
15885.63 407
15886.82 424
15888.01 431
15889.20 418
15890.39 440
15891.59 438
15892.78 435
15893.97 451
15895.16 440
15896.35 447
15897.54 422
15898.73 466
15899.92 492
15901.11 507
15902.30 467
15903.50 470
15904.69 463
15905.88 448
15907.07 499
15908.26 481
15909.45 509
15910.64 471
15911.84 483
15913.03 480
15914.22 502
15915.41 490
15916.60 500
15917.79 476
15918.99 488
15920.18 490
15921.37 496
15922.56 514
15923.75 511
15924.95 475
15926.14 468
15927.33 487
15928.52 478
15929.71 494
15930.91 466
15932.10 484
15933.29 454
15934.48 472
15935.68 497
15936.87 436
15938.06 445
15939.25 471
15940.45 454
15941.64 459
15942.83 461
15944.03 421
15945.22 429
15946.41 398
15947.60 416
15948.80 386
15949.99 400
15951.18 381
15952.38 374
15953.57 395
15954.76 363
15955.96 357
15957.15 359
15958.34 373
15959.54 362
15960.73 350
15961.92 324
15963.12 346
15964.31 318
15965.50 300
15966.70 298
15967.89 303
15969.08 322
15970.28 287
15971.47 316
15972.67 316
15973.86 280
15975.05 292
15976.25 307
15977.44 273
15978.64 300
15979.83 292
15981.02 321
15982.22 304
15983.41 290
15984.61 299
15985.80 299
15987.00 289
15988.19 289
15989.38 288
15990.58 283
15991.77 293
15992.97 271
15994.16 287
15995.36 277
15996.55 247
15997.75 278
15998.94 300
16000.14 269
16001.33 291
16002.53 272
16003.72 291
16004.92 244
16006.11 257
16007.31 266
16008.50 271
16009.70 281
16010.89 275
16012.09 234
16013.28 239
16014.48 249
16015.67 259
16016.87 277
16018.07 237
16019.26 250
16020.46 267
16021.65 268
16022.85 282
16024.04 276
16025.24 240
16026.44 248
16027.63 256
16028.83 259
16030.02 253
16031.22 250
16032.42 243
16033.61 260
16034.81 270
16036.00 254
16037.20 239
16038.40 265
16039.59 278
16040.79 243
16041.99 243
16043.18 263
16044.38 251
16045.58 251
16046.77 243
16047.97 243
16049.17 243
16050.36 253
16051.56 268
16052.76 237
16053.95 233
16055.15 256
16056.35 242
16057.54 241
16058.74 219
16059.94 234
16061.14 242
16062.33 224
16063.53 241
16064.73 216
16065.92 218
16067.12 244
16068.32 232
16069.52 262
16070.71 250
16071.91 237
16073.11 242
16074.31 227
16075.50 210
16076.70 203
16077.90 227
16079.10 221
16080.30 231
16081.49 230
16082.69 242
16083.89 254
16085.09 246
16086.29 245
16087.48 247
16088.68 240
16089.88 249
16091.08 237
16092.28 200
16093.48 228
16094.67 224
16095.87 241
16097.07 234
16098.27 228
16099.47 214
16100.67 219
16101.87 220
16103.06 232
16104.26 219
16105.46 223
16106.66 227
16107.86 238
16109.06 239
16110.26 195
16111.46 220
16112.66 225
16113.86 230
16115.05 231
16116.25 228
16117.45 224
16118.65 229
16119.85 234
16121.05 228
16122.25 199
16123.45 227
16124.65 206
16125.85 243
16127.05 238
16128.25 232
16129.45 232
16130.65 199
16131.85 199
16133.05 213
16134.25 201
16135.45 210
16136.65 216
16137.85 215
16139.05 226
16140.25 211
16141.45 222
16142.65 203
16143.85 221
16145.05 217
16146.25 206
16147.45 229
16148.65 226
16149.85 213
16151.05 207
16152.25 202
16153.45 202
16154.65 209
16155.85 221
16157.05 197
16158.25 216
16159.46 238
16160.66 213
16161.86 208
16163.06 232
16164.26 220
16165.46 218
16166.66 199
16167.86 194
16169.06 192
16170.27 196
16171.47 227
16172.67 208
16173.87 192
16175.07 212
16176.27 202
16177.47 209
16178.67 199
16179.88 197
16181.08 224
16182.28 240
16183.48 195
16184.68 218
16185.89 218
16187.09 237
16188.29 205
16189.49 214
16190.69 215
16191.90 214
16193.10 215
16194.30 235
16195.50 218
16196.70 198
16197.91 210
16199.11 194
16200.31 225
16201.51 215
16202.72 204
16203.92 208
16205.12 212
16206.32 196
16207.53 220
16208.73 229
16209.93 219
16211.13 217
16212.34 219
16213.54 233
16214.74 219
16215.95 219
16217.15 209
16218.35 240
16219.55 241
16220.76 264
16221.96 209
16223.16 224
16224.37 211
16225.57 229
16226.77 214
16227.98 215
16229.18 201
16230.38 232
16231.59 234
16232.79 225
16233.99 233
16235.20 251
16236.40 243
16237.61 223
16238.81 228
16240.01 229
16241.22 219
16242.42 223
16243.63 229
16244.83 246
16246.03 267
16247.24 263
16248.44 250
16249.65 238
16250.85 257
16252.05 234
16253.26 254
16254.46 229
16255.67 245
16256.87 256
16258.08 243
16259.28 236
16260.49 258
16261.69 247
16262.89 257
16264.10 246
16265.30 256
16266.51 244
16267.71 268
16268.92 233
16270.12 246
16271.33 255
16272.53 264
16273.74 237
16274.94 267
16276.15 254
16277.35 263
16278.56 265
16279.77 235
16280.97 239
16282.18 250
16283.38 259
16284.59 251
16285.79 269
16287.00 292
16288.20 255
16289.41 271
16290.61 251
16291.82 250
16293.03 253
16294.23 262
16295.44 264
16296.64 218
16297.85 239
16299.06 256
16300.26 234
16301.47 258
16302.67 256
16303.88 262
16305.09 244
16306.29 244
16307.50 248
16308.71 248
16309.91 227
16311.12 262
16312.33 256
16313.53 250
16314.74 242
16315.95 263
16317.15 261
16318.36 262
16319.57 247
16320.77 251
16321.98 248
16323.19 267
16324.39 262
16325.60 239
16326.81 262
16328.01 250
16329.22 250
16330.43 259
16331.64 273
16332.84 227
16334.05 245
16335.26 225
16336.47 227
16337.67 227
16338.88 216
16340.09 222
16341.30 217
16342.50 210
16343.71 217
16344.92 216
16346.13 207
16347.33 226
16348.54 222
16349.75 233
16350.96 214
16352.17 228
16353.37 207
16354.58 211
16355.79 228
16357.00 219
16358.21 207
16359.41 221
16360.62 221
16361.83 214
16363.04 226
16364.25 207
16365.46 209
16366.67 211
16367.87 223
16369.08 200
16370.29 191
16371.50 198
16372.71 194
16373.92 221
16375.13 189
16376.34 209
16377.54 240
16378.75 195
16379.96 205
16381.17 203
16382.38 215
16383.59 194
16384.80 213
16386.01 208
16387.22 215
16388.43 195
16389.64 219
16390.85 194
16392.05 196
16393.26 204
16394.47 218
16395.68 205
16396.89 187
16398.10 212
16399.31 228
16400.52 204
16401.73 191
16402.94 184
16404.15 200
16405.36 203
16406.57 208
16407.78 196
16408.99 220
16410.20 204
16411.41 196
16412.62 194
16413.83 220
16415.04 223
16416.25 209
16417.46 220
16418.67 203
16419.88 224
16421.10 204
16422.31 211
16423.52 220
16424.73 218
16425.94 212
16427.15 203
16428.36 209
16429.57 192
16430.78 218
16431.99 213
16433.20 206
16434.41 222
16435.63 222
16436.84 210
16438.05 205
16439.26 196
16440.47 183
16441.68 190
16442.89 181
16444.10 206
16445.32 212
16446.53 201
16447.74 198
16448.95 208
16450.16 192
16451.37 228
16452.59 207
16453.80 204
16455.01 186
16456.22 205
16457.43 180
16458.64 213
16459.86 200
16461.07 206
16462.28 183
16463.49 209
16464.70 206
16465.92 208
16467.13 186
16468.34 207
16469.55 204
16470.77 223
16471.98 217
16473.19 196
16474.40 199
16475.62 206
16476.83 213
16478.04 192
16479.25 191
16480.47 212
16481.68 212
16482.89 196
16484.11 190
16485.32 210
16486.53 225
16487.74 200
16488.96 167
16490.17 204
16491.38 208
16492.60 226
16493.81 206
16495.02 184
16496.24 188
16497.45 187
16498.66 201
16499.88 204
16501.09 195
16502.30 198
16503.52 184
16504.73 217
16505.94 201
16507.16 187
16508.37 191
16509.59 204
16510.80 215
16512.01 206
16513.23 214
16514.44 207
16515.66 213
16516.87 198
16518.08 212
16519.30 206
16520.51 203
16521.73 202
16522.94 210
16524.16 212
16525.37 206
16526.58 206
16527.80 207
16529.01 216
16530.23 201
16531.44 194
16532.66 207
16533.87 212
16535.09 229
16536.30 212
16537.52 221
16538.73 212
16539.95 206
16541.16 226
16542.38 210
16543.59 189
16544.81 211
16546.02 201
16547.24 209
16548.45 213
16549.67 215
16550.88 198
16552.10 234
16553.31 205
16554.53 240
16555.74 249
16556.96 205
16558.18 217
16559.39 217
16560.61 216
16561.82 229
16563.04 228
16564.25 215
16565.47 229
16566.69 201
16567.90 216
16569.12 221
16570.33 226
16571.55 218
16572.77 216
16573.98 217
16575.20 227
16576.41 202
16577.63 206
16578.85 213
16580.06 244
16581.28 203
16582.50 215
16583.71 211
16584.93 207
16586.15 222
16587.36 216
16588.58 201
16589.80 183
16591.01 219
16592.23 199
16593.45 213
16594.66 217
16595.88 234
16597.10 209
16598.32 207
16599.53 208
16600.75 199
16601.97 206
16603.18 194
16604.40 205
16605.62 198
16606.84 194
16608.05 201
16609.27 201
16610.49 197
16611.71 184
16612.92 200
16614.14 201
16615.36 195
16616.58 184
16617.79 196
16619.01 189
16620.23 188
16621.45 199
16622.67 188
16623.88 192
16625.10 197
16626.32 199
16627.54 181
16628.76 175
16629.97 189
16631.19 197
16632.41 204
16633.63 166
16634.85 206
16636.07 201
16637.29 181
16638.50 195
16639.72 190
16640.94 189
16642.16 181
16643.38 209
16644.60 199
16645.82 197
16647.03 182
16648.25 179
16649.47 178
16650.69 190
16651.91 183
16653.13 171
16654.35 184
16655.57 188
16656.79 194
16658.01 184
16659.23 170
16660.45 184
16661.66 201
16662.88 171
16664.10 180
16665.32 199
16666.54 189
16667.76 197
16668.98 203
16670.20 178
16671.42 189
16672.64 191
16673.86 184
16675.08 180
16676.30 196
16677.52 203
16678.74 179
16679.96 195
16681.18 186
16682.40 183
16683.62 194
16684.84 194
16686.06 170
16687.28 202
16688.50 181
16689.72 178
16690.94 187
16692.16 198
16693.39 179
16694.61 174
16695.83 170
16697.05 182
16698.27 174
16699.49 171
16700.71 184
16701.93 179
16703.15 153
16704.37 173
16705.59 184
16706.81 163
16708.04 185
16709.26 162
16710.48 184
16711.70 173
16712.92 179
16714.14 169
16715.36 158
16716.58 164
16717.81 163
16719.03 166
16720.25 167
16721.47 174
16722.69 158
16723.91 177
16725.14 173
16726.36 164
16727.58 171
16728.80 180
16730.02 174
16731.24 161
16732.47 157
16733.69 175
16734.91 172
16736.13 176
16737.36 171
16738.58 174
16739.80 169
16741.02 169
16742.24 177
16743.47 190
16744.69 168
16745.91 171
16747.13 190
16748.36 195
16749.58 190
16750.80 200
16752.02 166
16753.25 173
16754.47 177
16755.69 181
16756.92 186
16758.14 165
16759.36 183
16760.59 172
16761.81 161
16763.03 172
16764.25 173
16765.48 164
16766.70 182
16767.92 176
16769.15 189
16770.37 165
16771.59 185
16772.82 170
16774.04 171
16775.27 168
16776.49 186
16777.71 187
16778.94 174
16780.16 154
16781.38 185
16782.61 171
16783.83 170
16785.06 178
16786.28 191
16787.50 167
16788.73 170
16789.95 159
16791.18 158
16792.40 164
16793.62 178
16794.85 179
16796.07 179
16797.30 168
16798.52 152
16799.75 179
16800.97 171
16802.19 172
16803.42 192
16804.64 195
16805.87 174
16807.09 177
16808.32 188
16809.54 166
16810.77 165
16811.99 176
16813.22 171
16814.44 187
16815.67 180
16816.89 160
16818.12 187
16819.34 185
16820.57 199
16821.79 170
16823.02 194
16824.24 193
16825.47 194
16826.70 187
16827.92 182
16829.15 192
16830.37 188
16831.60 194
16832.82 177
16834.05 183
16835.27 186
16836.50 188
16837.73 188
16838.95 209
16840.18 193
16841.40 180
16842.63 206
16843.86 200
16845.08 212
16846.31 197
16847.53 213
16848.76 206
16849.99 212
16851.21 206
16852.44 214
16853.67 227
16854.89 228
16856.12 234
16857.35 220
16858.57 244
16859.80 236
16861.03 214
16862.25 221
16863.48 249
16864.71 211
16865.93 211
16867.16 233
16868.39 258
16869.61 214
16870.84 247
16872.07 254
16873.30 264
16874.52 266
16875.75 236
16876.98 253
16878.20 271
16879.43 259
16880.66 251
16881.89 276
16883.11 280
16884.34 305
16885.57 284
16886.80 282
16888.02 260
16889.25 277
16890.48 278
16891.71 285
16892.94 263
16894.16 262
16895.39 294
16896.62 305
16897.85 277
16899.08 267
16900.30 263
16901.53 276
16902.76 251
16903.99 261
16905.22 269
16906.45 262
16907.67 269
16908.90 264
16910.13 231
16911.36 234
16912.59 265
16913.82 242
16915.04 257
16916.27 274
16917.50 265
16918.73 225
16919.96 225
16921.19 229
16922.42 253
16923.65 243
16924.88 221
16926.10 225
16927.33 235
16928.56 243
16929.79 242
16931.02 228
16932.25 236
16933.48 237
16934.71 240
16935.94 231
16937.17 233
16938.40 226
16939.63 230
16940.86 224
16942.09 233
16943.32 211
16944.55 219
16945.78 215
16947.01 219
16948.24 220
16949.47 204
16950.70 236
16951.93 216
16953.16 209
16954.39 221
16955.62 232
16956.85 205
16958.08 221
16959.31 218
16960.54 195
16961.77 236
16963.00 248
16964.23 249
16965.46 207
16966.69 210
16967.92 227
16969.15 222
16970.38 220
16971.61 207
16972.84 205
16974.07 230
16975.30 220
16976.54 207
16977.77 211
16979.00 214
16980.23 206
16981.46 194
16982.69 210
16983.92 205
16985.15 200
16986.38 211
16987.62 198
16988.85 194
16990.08 194
16991.31 210
16992.54 204
16993.77 185
16995.00 195
16996.24 218
16997.47 198
16998.70 193
16999.93 191
17001.16 209
17002.39 181
17003.63 205
17004.86 216
17006.09 194
17007.32 179
17008.55 192
17009.79 192
17011.02 186
17012.25 183
17013.48 194
17014.72 204
17015.95 192
17017.18 195
17018.41 195
17019.64 202
17020.88 197
17022.11 173
17023.34 176
17024.58 182
17025.81 183
17027.04 162
17028.27 209
17029.51 157
17030.74 176
17031.97 172
17033.21 196
17034.44 174
17035.67 190
17036.90 182
17038.14 186
17039.37 184
17040.60 173
17041.84 180
17043.07 177
17044.30 173
17045.54 186
17046.77 188
17048.00 188
17049.24 161
17050.47 187
17051.70 201
17052.94 171
17054.17 198
17055.41 210
17056.64 200
17057.87 161
17059.11 181
17060.34 172
17061.58 181
17062.81 173
17064.04 166
17065.28 172
17066.51 183
17067.75 181
17068.98 180
17070.21 184
17071.45 170
17072.68 167
17073.92 163
17075.15 169
17076.39 157
17077.62 173
17078.86 182
17080.09 180
17081.33 171
17082.56 180
17083.80 162
17085.03 180
17086.26 175
17087.50 158
17088.73 157
17089.97 177
17091.20 192
17092.44 183
17093.68 171
17094.91 157
17096.15 174
17097.38 160
17098.62 173
17099.85 150
17101.09 173
17102.32 162
17103.56 162
17104.79 144
17106.03 158
17107.26 148
17108.50 159
17109.74 151
17110.97 139
17112.21 155
17113.44 164
17114.68 162
17115.92 178
17117.15 153
17118.39 165
17119.62 168
17120.86 138
17122.10 173
17123.33 155
17124.57 157
17125.80 139
17127.04 176
17128.28 185
17129.51 175
17130.75 170
17131.99 145
17133.22 144
17134.46 150
17135.70 159
17136.93 148
17138.17 164
17139.41 135
17140.64 145
17141.88 151
17143.12 160
17144.35 149
17145.59 159
17146.83 141
17148.07 153
17149.30 136
17150.54 145
17151.78 150
17153.02 152
17154.25 162
17155.49 150
17156.73 151
17157.96 160
17159.20 164
17160.44 134
17161.68 147
17162.92 156
17164.15 173
17165.39 156
17166.63 154
17167.87 153
17169.10 133
17170.34 150
17171.58 147
17172.82 161
17174.06 138
17175.29 155
17176.53 133
17177.77 138
17179.01 149
17180.25 152
17181.49 133
17182.72 147
17183.96 151
17185.20 150
17186.44 156
17187.68 168
17188.92 162
17190.15 166
17191.39 142
17192.63 161
17193.87 157
17195.11 141
17196.35 162
17197.59 145
17198.83 162
17200.07 135
17201.30 154
17202.54 130
17203.78 135
17205.02 158
17206.26 152
17207.50 135
17208.74 149
17209.98 153
17211.22 148
17212.46 150
17213.70 142
17214.94 151
17216.18 130
17217.42 137
17218.66 123
17219.90 138
17221.14 131
17222.38 146
17223.62 137
17224.86 136
17226.10 140
17227.34 148
17228.58 162
17229.82 136
17231.06 164
17232.30 145
17233.54 150
17234.78 146
17236.02 147
17237.26 137
17238.50 129
17239.74 141
17240.98 134
17242.22 139
17243.46 134
17244.70 127
17245.94 136
17247.18 143
17248.42 166
17249.66 142
17250.90 132
17252.14 129
17253.39 151
17254.63 151
17255.87 143
17257.11 148
17258.35 147
17259.59 145
17260.83 149
17262.07 140
17263.31 122
17264.56 140
17265.80 158
17267.04 131
17268.28 127
17269.52 136
17270.76 139
17272.00 157
17273.25 148
17274.49 139
17275.73 139
17276.97 137
17278.21 127
17279.45 119
17280.70 128
17281.94 130
17283.18 148
17284.42 137
17285.66 131
17286.91 137
17288.15 134
17289.39 149
17290.63 125
17291.88 149
17293.12 126
17294.36 144
17295.60 140
17296.85 140
17298.09 139
17299.33 133
17300.57 134
17301.82 133
17303.06 140
17304.30 151
17305.54 136
17306.79 123
17308.03 116
17309.27 127
17310.52 135
17311.76 136
17313.00 137
17314.25 149
17315.49 142
17316.73 151
17317.97 143
17319.22 135
17320.46 132
17321.71 141
17322.95 127
17324.19 136
17325.44 121
17326.68 127
17327.92 138
17329.17 122
17330.41 128
17331.65 134
17332.90 137
17334.14 130
17335.39 110
17336.63 148
17337.87 141
17339.12 130
17340.36 119
17341.61 123
17342.85 146
17344.09 142
17345.34 128
17346.58 117
17347.83 150
17349.07 111
17350.32 141
17351.56 141
17352.80 119
17354.05 127
17355.29 123
17356.54 124
17357.78 148
17359.03 135
17360.27 137
17361.52 119
17362.76 142
17364.01 132
17365.25 128
17366.50 141
17367.74 129
17368.99 147
17370.23 146
17371.48 145
17372.72 126
17373.97 127
17375.21 121
17376.46 143
17377.70 144
17378.95 130
17380.19 127
17381.44 129
17382.69 123
17383.93 131
17385.18 125
17386.42 128
17387.67 144
17388.91 145
17390.16 148
17391.41 140
17392.65 140
17393.90 130
17395.14 130
17396.39 138
17397.64 135
17398.88 126
17400.13 134
17401.37 142
17402.62 144
17403.87 136
17405.11 121
17406.36 145
17407.61 125
17408.85 133
17410.10 139
17411.35 157
17412.59 122
17413.84 145
17415.09 135
17416.33 135
17417.58 121
17418.83 120
17420.07 130
17421.32 135
17422.57 133
17423.82 119
17425.06 124
17426.31 145
17427.56 143
17428.80 137
17430.05 131
17431.30 130
17432.55 148
17433.79 125
17435.04 145
17436.29 125
17437.54 130
17438.78 134
17440.03 135
17441.28 146
17442.53 130
17443.77 150
17445.02 140
17446.27 136
17447.52 129
17448.77 145
17450.01 127
17451.26 140
17452.51 139
17453.76 138
17455.01 141
17456.25 135
17457.50 145
17458.75 133
17460.00 150
17461.25 131
17462.50 148
17463.74 141
17464.99 126
17466.24 123
17467.49 131
17468.74 134
17469.99 126
17471.24 146
17472.49 143
17473.73 123
17474.98 131
17476.23 136
17477.48 141
17478.73 156
17479.98 130
17481.23 147
17482.48 134
17483.73 134
17484.98 140
17486.23 157
17487.47 154
17488.72 140
17489.97 144
17491.22 152
17492.47 147
17493.72 136
17494.97 138
17496.22 137
17497.47 141
17498.72 140
17499.97 146
17501.22 138
17502.47 157
17503.72 140
17504.97 156
17506.22 166
17507.47 151
17508.72 149
17509.97 117
17511.22 138
17512.47 140
17513.72 140
17514.97 135
17516.22 130
17517.47 141
17518.72 155
17519.97 152
17521.22 134
17522.47 133
17523.72 148
17524.98 152
17526.23 154
17527.48 137
17528.73 136
17529.98 122
17531.23 138
17532.48 146
17533.73 145
17534.98 147
17536.23 137
17537.48 161
17538.74 144
17539.99 142
17541.24 155
17542.49 151
17543.74 154
17544.99 161
17546.24 160
17547.50 163
17548.75 137
17550.00 163
17551.25 157
17552.50 155
17553.75 161
17555.01 162
17556.26 164
17557.51 136
17558.76 154
17560.01 164
17561.26 152
17562.52 151
17563.77 170
17565.02 169
17566.27 155
17567.53 148
17568.78 148
17570.03 150
17571.28 167
17572.53 138
17573.79 166
17575.04 169
17576.29 118
17577.54 156
17578.80 155
17580.05 149
17581.30 147
17582.56 156
17583.81 167
17585.06 151
17586.31 155
17587.57 159
17588.82 161
17590.07 144
17591.33 157
17592.58 160
17593.83 156
17595.08 157
17596.34 149
17597.59 178
17598.84 170
17600.10 171
17601.35 170
17602.61 165
17603.86 182
17605.11 152
17606.37 165
17607.62 150
17608.87 172
17610.13 177
17611.38 162
17612.63 158
17613.89 166
17615.14 170
17616.40 163
17617.65 168
17618.90 184
17620.16 191
17621.41 180
17622.67 154
17623.92 170
17625.17 185
17626.43 177
17627.68 161
17628.94 167
17630.19 176
17631.45 158
17632.70 178
17633.96 175
17635.21 170
17636.47 168
17637.72 168
17638.97 177
17640.23 181
17641.48 173
17642.74 181
17643.99 194
17645.25 156
17646.50 174
17647.76 175
17649.01 169
17650.27 172
17651.52 178
17652.78 180
17654.04 162
17655.29 165
17656.55 172
17657.80 155
17659.06 180
17660.31 162
17661.57 156
17662.82 180
17664.08 163
17665.33 144
17666.59 177
17667.85 184
17669.10 171
17670.36 168
17671.61 155
17672.87 159
17674.13 160
17675.38 131
17676.64 160
17677.89 151
17679.15 159
17680.41 153
17681.66 169
17682.92 177
17684.18 151
17685.43 154
17686.69 149
17687.95 144
17689.20 164
17690.46 148
17691.71 169
17692.97 148
17694.23 132
17695.49 154
17696.74 167
17698.00 166
17699.26 149
17700.51 148
17701.77 146
17703.03 147
17704.28 144
17705.54 160
17706.80 147
17708.06 157
17709.31 169
17710.57 170
17711.83 140
17713.08 148
17714.34 146
17715.60 150
17716.86 153
17718.11 140
17719.37 150
17720.63 144
17721.89 148
17723.15 145
17724.40 163
17725.66 139
17726.92 135
17728.18 167
17729.43 162
17730.69 159
17731.95 141
17733.21 160
17734.47 141
17735.73 133
17736.98 142
17738.24 137
17739.50 138
17740.76 165
17742.02 168
17743.28 139
17744.53 136
17745.79 133
17747.05 151
17748.31 145
17749.57 140
17750.83 139
17752.09 139
17753.34 159
17754.60 151
17755.86 126
17757.12 148
17758.38 138
17759.64 135
17760.90 141
17762.16 150
17763.42 135
17764.68 122
17765.94 130
17767.19 145
17768.45 140
17769.71 139
17770.97 146
17772.23 168
17773.49 154
17774.75 150
17776.01 136
17777.27 143
17778.53 142
17779.79 142
17781.05 134
17782.31 134
17783.57 147
17784.83 141
17786.09 148
17787.35 132
17788.61 141
17789.87 141
17791.13 124
17792.39 116
17793.65 131
17794.91 142
17796.17 141
17797.43 134
17798.69 152
17799.95 131
17801.21 131
17802.47 126
17803.73 146
17805.00 122
17806.26 130
17807.52 120
17808.78 130
17810.04 136
17811.30 136
17812.56 129
17813.82 118
17815.08 118
17816.34 115
17817.60 138
17818.87 129
17820.13 133
17821.39 129
17822.65 125
17823.91 130
17825.17 118
17826.43 128
17827.69 127
17828.96 138
17830.22 130
17831.48 129
17832.74 119
17834.00 115
17835.26 136
17836.53 140
17837.79 121
17839.05 129
17840.31 126
17841.57 137
17842.84 141
17844.10 125
17845.36 117
17846.62 117
17847.88 118
17849.15 111
17850.41 139
17851.67 146
17852.93 123
17854.20 118
17855.46 122
17856.72 111
17857.98 120
17859.25 143
17860.51 129
17861.77 122
17863.03 114
17864.30 107
17865.56 104
17866.82 115
17868.09 117
17869.35 121
17870.61 136
17871.87 121
17873.14 120
17874.40 111
17875.66 105
17876.93 124
17878.19 121
17879.45 133
17880.72 117
17881.98 112
17883.24 126
17884.51 134
17885.77 110
17887.03 134
17888.30 143
17889.56 117
17890.83 124
17892.09 117
17893.35 118
17894.62 108
17895.88 123
17897.14 130
17898.41 133
17899.67 119
17900.94 110
17902.20 123
17903.46 128
17904.73 115
17905.99 128
17907.26 126
17908.52 110
17909.79 116
17911.05 124
17912.32 136
17913.58 114
17914.84 140
17916.11 116
17917.37 117
17918.64 131
17919.90 122
17921.17 130
17922.43 127
17923.70 137
17924.96 127
17926.23 129
17927.49 134
17928.76 136
17930.02 133
17931.29 115
17932.55 104
17933.82 113
17935.08 116
17936.35 125
17937.61 117
17938.88 121
17940.14 127
17941.41 114
17942.68 134
17943.94 110
17945.21 116
17946.47 117
17947.74 109
17949.00 108
17950.27 115
17951.54 110
17952.80 130
17954.07 134
17955.33 134
17956.60 115
17957.87 109
17959.13 103
17960.40 126
17961.66 114
17962.93 115
17964.20 122
17965.46 139
17966.73 114
17968.00 117
17969.26 134
17970.53 133
17971.80 130
17973.06 123
17974.33 106
17975.60 111
17976.86 130
17978.13 118
17979.40 107
17980.66 98
17981.93 137
17983.20 136
17984.46 125
17985.73 110
17987.00 117
17988.26 127
17989.53 123
17990.80 138
17992.07 121
17993.33 118
17994.60 111
17995.87 135
17997.14 114
17998.40 118
17999.67 125
18000.94 116
18002.21 127
18003.47 121
18004.74 111
18006.01 121
18007.28 115
18008.55 117
18009.81 118
18011.08 122
18012.35 129
18013.62 120
18014.89 131
18016.15 119
18017.42 116
18018.69 102
18019.96 137
18021.23 128
18022.49 132
18023.76 117
18025.03 109
18026.30 111
18027.57 113
18028.84 127
18030.11 122
18031.37 120
18032.64 121
18033.91 124
18035.18 131
18036.45 116
18037.72 132
18038.99 138
18040.26 127
18041.53 103
18042.79 104
18044.06 117
18045.33 123
18046.60 122
18047.87 120
18049.14 132
18050.41 98
18051.68 118
18052.95 127
18054.22 122
18055.49 121
18056.76 117
18058.03 124
18059.30 116
18060.57 120
18061.84 118
18063.11 125
18064.38 131
18065.65 127
18066.92 137
18068.19 125
18069.46 135
18070.73 112
18072.00 118
18073.27 110
18074.54 116
18075.81 124
18077.08 126
18078.35 112
18079.62 124
18080.89 101
18082.16 130
18083.43 113
18084.70 108
18085.97 116
18087.24 123
18088.51 142
18089.78 118
18091.05 111
18092.32 129
18093.59 102
18094.87 111
18096.14 138
18097.41 110
18098.68 131
18099.95 136
18101.22 115
18102.49 116
18103.76 147
18105.03 124
18106.31 121
18107.58 140
18108.85 127
18110.12 112
18111.39 113
18112.66 116
18113.93 114
18115.21 114
18116.48 109
18117.75 111
18119.02 147
18120.29 116
18121.56 117
18122.84 130
18124.11 123
18125.38 139
18126.65 137
18127.92 125
18129.20 130
18130.47 125
18131.74 120
18133.01 128
18134.29 129
18135.56 115
18136.83 120
18138.10 112
18139.38 95
18140.65 116
18141.92 121
18143.19 138
18144.47 115
18145.74 128
18147.01 121
18148.28 123
18149.56 99
18150.83 117
18152.10 121
18153.38 125
18154.65 119
18155.92 106
18157.19 119
18158.47 124
18159.74 127
18161.01 123
18162.29 135
18163.56 133
18164.83 108
18166.11 120
18167.38 113
18168.65 116
18169.93 107
18171.20 112
18172.48 122
18173.75 144
18175.02 123
18176.30 113
18177.57 130
18178.84 118
18180.12 142
18181.39 128
18182.67 120
18183.94 142
18185.21 143
18186.49 134
18187.76 111
18189.04 121
18190.31 123
18191.59 114
18192.86 124
18194.13 114
18195.41 108
18196.68 115
18197.96 127
18199.23 133
18200.51 130
18201.78 134
18203.06 118
18204.33 129
18205.61 122
18206.88 113
18208.16 121
18209.43 121
18210.71 106
18211.98 117
18213.26 114
18214.53 114
18215.81 107
18217.08 111
18218.36 114
18219.63 109
18220.91 127
18222.18 125
18223.46 122
18224.73 132
18226.01 129
18227.28 119
18228.56 124
18229.84 111
18231.11 101
18232.39 121
18233.66 118
18234.94 109
18236.21 98
18237.49 128
18238.77 121
18240.04 114
18241.32 124
18242.59 126
18243.87 126
18245.15 117
18246.42 141
18247.70 127
18248.98 147
18250.25 115
18251.53 115
18252.81 137
18254.08 128
18255.36 102
18256.63 117
18257.91 122
18259.19 113
18260.46 140
18261.74 116
18263.02 121
18264.30 121
18265.57 118
18266.85 113
18268.13 111
18269.40 120
18270.68 121
18271.96 119
18273.23 113
18274.51 133
18275.79 145
18277.07 116
18278.34 119
18279.62 122
18280.90 110
18282.18 121
18283.45 122
18284.73 127
18286.01 119
18287.29 118
18288.56 120
18289.84 131
18291.12 124
18292.40 106
18293.68 113
18294.95 116
18296.23 111
18297.51 118
18298.79 133
18300.07 152
18301.34 124
18302.62 127
18303.90 125
18305.18 125
18306.46 129
18307.74 130
18309.01 133
18310.29 108
18311.57 121
18312.85 141
18314.13 111
18315.41 121
18316.69 111
18317.96 126
18319.24 126
18320.52 114
18321.80 123
18323.08 120
18324.36 116
18325.64 112
18326.92 122
18328.20 138
18329.47 125
18330.75 135
18332.03 130
18333.31 129
18334.59 115
18335.87 122
18337.15 148
18338.43 143
18339.71 121
18340.99 114
18342.27 109
18343.55 129
18344.83 121
18346.11 118
18347.39 126
18348.67 118
18349.95 98
18351.23 125
18352.51 130
18353.79 125
18355.07 121
18356.35 116
18357.63 123
18358.91 110
18360.19 109
18361.47 126
18362.75 116
18364.03 125
18365.31 124
18366.59 137
18367.87 112
18369.15 126
18370.43 107
18371.71 110
18372.99 111
18374.27 109
18375.55 129
18376.83 112
18378.12 109
18379.40 118
18380.68 134
18381.96 132
18383.24 116
18384.52 126
18385.80 124
18387.08 125
18388.36 130
18389.65 123
18390.93 142
18392.21 119
18393.49 130
18394.77 132
18396.05 141
18397.33 120
18398.62 127
18399.90 123
18401.18 110
18402.46 116
18403.74 120
18405.02 129
18406.31 114
18407.59 108
18408.87 127
18410.15 130
18411.43 127
18412.72 130
18414.00 130
18415.28 119
18416.56 112
18417.84 117
18419.13 123
18420.41 119
18421.69 97
18422.97 112
18424.26 120
18425.54 124
18426.82 125
18428.10 116
18429.39 119
18430.67 119
18431.95 112
18433.23 115
18434.52 115
18435.80 123
18437.08 108
18438.37 120
18439.65 106
18440.93 129
18442.22 109
18443.50 115
18444.78 100
18446.06 94
18447.35 122
18448.63 126
18449.91 124
18451.20 110
18452.48 119
18453.76 114
18455.05 123
18456.33 108
18457.62 103
18458.90 115
18460.18 135
18461.47 138
18462.75 111
18464.03 113
18465.32 124
18466.60 142
18467.89 137
18469.17 98
18470.45 106
18471.74 120
18473.02 124
18474.31 112
18475.59 112
18476.88 107
18478.16 121
18479.44 123
18480.73 114
18482.01 130
18483.30 119
18484.58 131
18485.87 123
18487.15 115
18488.44 125
18489.72 103
18491.01 113
18492.29 127
18493.58 105
18494.86 124
18496.15 123
18497.43 108
18498.72 142
18500.00 137
18501.29 147
18502.57 126
18503.86 137
18505.14 137
18506.43 124
18507.71 133
18509.00 130
18510.28 125
18511.57 114
18512.85 115
18514.14 129
18515.42 123
18516.71 113
18518.00 116
18519.28 130
18520.57 142
18521.85 131
18523.14 123
18524.43 113
18525.71 118
18527.00 126
18528.28 129
18529.57 133
18530.86 121
18532.14 130
18533.43 107
18534.71 105
18536.00 114
18537.29 135
18538.57 124
18539.86 121
18541.15 107
18542.43 115
18543.72 143
18545.01 118
18546.29 129
18547.58 139
18548.87 139
18550.15 120
18551.44 132
18552.73 127
18554.01 148
18555.30 128
18556.59 128
18557.88 133
18559.16 119
18560.45 108
18561.74 132
18563.02 123
18564.31 118
18565.60 119
18566.89 117
18568.17 125
18569.46 129
18570.75 99
18572.04 126
18573.32 137
18574.61 121
18575.90 125
18577.19 116
18578.48 118
18579.76 108
18581.05 134
18582.34 126
18583.63 132
18584.92 138
18586.20 130
18587.49 118
18588.78 127
18590.07 123
18591.36 112
18592.64 124
18593.93 118
18595.22 137
18596.51 114
18597.80 119
18599.09 115
18600.38 116
18601.66 121
18602.95 142
18604.24 131
18605.53 122
18606.82 125
18608.11 141
18609.40 132
18610.69 124
18611.98 119
18613.26 135
18614.55 144
18615.84 130
18617.13 138
18618.42 123
18619.71 120
18621.00 146
18622.29 125
18623.58 132
18624.87 135
18626.16 137
18627.45 128
18628.74 128
18630.03 124
18631.32 115
18632.61 112
18633.89 126
18635.18 115
18636.47 125
18637.76 128
18639.05 125
18640.34 119
18641.63 126
18642.92 134
18644.21 124
18645.50 115
18646.79 106
18648.09 111
18649.38 127
18650.67 112
18651.96 113
18653.25 111
18654.54 108
18655.83 121
18657.12 105
18658.41 103
18659.70 117
18660.99 114
18662.28 126
18663.57 114
18664.86 129
18666.15 116
18667.44 114
18668.74 104
18670.03 128
18671.32 135
18672.61 120
18673.90 114
18675.19 134
18676.48 109
18677.77 105
18679.06 113
18680.36 110
18681.65 95
18682.94 126
18684.23 123
18685.52 105
18686.81 108
18688.11 113
18689.40 120
18690.69 114
18691.98 134
18693.27 107
18694.56 114
18695.86 109
18697.15 115
18698.44 121
18699.73 109
18701.02 101
18702.32 110
18703.61 123
18704.90 109
18706.19 105
18707.48 103
18708.78 122
18710.07 111
18711.36 93
18712.65 116
18713.95 122
18715.24 121
18716.53 114
18717.83 92
18719.12 121
18720.41 121
18721.70 96
18723.00 93
18724.29 112
18725.58 107
18726.87 103
18728.17 115
18729.46 107
18730.75 105
18732.05 102
18733.34 104
18734.63 86
18735.93 112
18737.22 128
18738.51 130
18739.81 118
18741.10 103
18742.39 108
18743.69 111
18744.98 101
18746.27 96
18747.57 100
18748.86 110
18750.16 107
18751.45 117
18752.74 110
18754.04 114
18755.33 105
18756.63 116
18757.92 114
18759.21 98
18760.51 110
18761.80 101
18763.10 104
18764.39 101
18765.69 111
18766.98 105
18768.27 107
18769.57 106
18770.86 117
18772.16 126
18773.45 109
18774.75 118
18776.04 124
18777.34 93
18778.63 109
18779.93 121
18781.22 105
18782.52 106
18783.81 110
18785.11 102
18786.40 111
18787.70 116
18788.99 101
18790.29 116
18791.58 109
18792.88 104
18794.17 101
18795.47 114
18796.76 103
18798.06 105
18799.35 105
18800.65 103
18801.94 90
18803.24 105
18804.54 91
18805.83 113
18807.13 92
18808.42 118
18809.72 106
18811.01 105
18812.31 113
18813.61 109
18814.90 121
18816.20 123
18817.49 100
18818.79 106
18820.09 106
18821.38 92
18822.68 94
18823.98 97
18825.27 97
18826.57 107
18827.87 95
18829.16 104
18830.46 100
18831.75 102
18833.05 108
18834.35 97
18835.64 124
18836.94 110
18838.24 106
18839.54 107
18840.83 94
18842.13 106
18843.43 112
18844.72 121
18846.02 85
18847.32 103
18848.61 112
18849.91 107
18851.21 106
18852.51 90
18853.80 105
18855.10 101
18856.40 103
18857.70 102
18858.99 102
18860.29 97
18861.59 122
18862.89 112
18864.18 123
18865.48 112
18866.78 108
18868.08 115
18869.38 99
18870.67 85
18871.97 93
18873.27 104
18874.57 105
18875.87 100
18877.16 122
18878.46 107
18879.76 106
18881.06 104
18882.36 93
18883.66 110
18884.95 97
18886.25 94
18887.55 106
18888.85 128
18890.15 104
18891.45 104
18892.75 94
18894.04 104
18895.34 108
18896.64 119
18897.94 106
18899.24 125
18900.54 116
18901.84 118
18903.14 109
18904.44 110
18905.74 114
18907.03 118
18908.33 97
18909.63 118
18910.93 109
18912.23 102
18913.53 90
18914.83 115
18916.13 113
18917.43 90
18918.73 107
18920.03 113
18921.33 123
18922.63 109
18923.93 102
18925.23 103
18926.53 112
18927.83 122
18929.13 104
18930.43 122
18931.73 116
18933.03 100
18934.33 94
18935.63 106
18936.93 108
18938.23 107
18939.53 105
18940.83 101
18942.13 106
18943.43 106
18944.73 88
18946.03 120
18947.33 100
18948.63 103
18949.93 115
18951.23 100
18952.53 107
18953.84 105
18955.14 106
18956.44 93
18957.74 109
18959.04 122
18960.34 121
18961.64 127
18962.94 115
18964.24 114
18965.54 117
18966.85 116
18968.15 96
18969.45 98
18970.75 99
18972.05 104
18973.35 122
18974.65 109
18975.96 95
18977.26 97
18978.56 99
18979.86 113
18981.16 95
18982.46 116
18983.77 101
18985.07 105
18986.37 111
18987.67 99
18988.97 111
18990.28 92
18991.58 117
18992.88 108
18994.18 100
18995.49 102
18996.79 96
18998.09 90
18999.39 92
19000.69 107
19002.00 105
19003.30 123
19004.60 100
19005.90 104
19007.21 106
19008.51 105
19009.81 101
19011.12 104
19012.42 97
19013.72 104
19015.02 89
19016.33 104
19017.63 99
19018.93 97
19020.24 98
19021.54 90
19022.84 107
19024.15 101
19025.45 123
19026.75 90
19028.06 112
19029.36 100
19030.66 96
19031.97 85
19033.27 84
19034.57 100
19035.88 95
19037.18 92
19038.48 103
19039.79 98
19041.09 117
19042.40 113
19043.70 108
19045.00 110
19046.31 103
19047.61 114
19048.92 83
19050.22 94
19051.52 98
19052.83 92
19054.13 104
19055.44 95
19056.74 104
19058.05 87
19059.35 107
19060.65 116
19061.96 121
19063.26 101
19064.57 112
19065.87 110
19067.18 105
19068.48 97
19069.79 102
19071.09 96
19072.40 106
19073.70 111
19075.01 92
19076.31 117
19077.62 93
19078.92 101
19080.23 100
19081.53 106
19082.84 98
19084.14 115
19085.45 103
19086.75 108
19088.06 98
19089.36 120
19090.67 107
19091.98 108
19093.28 116
19094.59 108
19095.89 112
19097.20 106
19098.50 119
19099.81 108
19101.12 130
19102.42 104
19103.73 102
19105.03 97
19106.34 95
19107.65 100
19108.95 113
19110.26 99
19111.56 97
19112.87 98
19114.18 94
19115.48 101
19116.79 107
19118.10 103
19119.40 104
19120.71 108
19122.02 102
19123.32 118
19124.63 115
19125.94 128
19127.24 117
19128.55 108
19129.86 107
19131.16 102
19132.47 110
19133.78 103
19135.08 99
19136.39 112
19137.70 99
19139.01 105
19140.31 104
19141.62 107
19142.93 100
19144.23 105
19145.54 107
19146.85 100
19148.16 104
19149.46 120
19150.77 112
19152.08 104
19153.39 117
19154.69 129
19156.00 102
19157.31 91
19158.62 90
19159.93 106
19161.23 104
19162.54 122
19163.85 102
19165.16 106
19166.47 109
19167.77 111
19169.08 98
19170.39 111
19171.70 95
19173.01 109
19174.32 107
19175.62 102
19176.93 114
19178.24 115
19179.55 109
19180.86 99
19182.17 103
19183.48 79
19184.78 93
19186.09 108
19187.40 90
19188.71 96
19190.02 87
19191.33 101
19192.64 107
19193.95 111
19195.26 106
19196.56 96
19197.87 90
19199.18 92
19200.49 94
19201.80 111
19203.11 118
19204.42 103
19205.73 96
19207.04 96
19208.35 119
19209.66 120
19210.97 111
19212.28 105
19213.59 88
19214.90 107
19216.21 98
19217.52 106
19218.83 100
19220.14 81
19221.45 108
19222.76 103
19224.07 78
19225.38 92
19226.69 105
19228.00 88
19229.31 90
19230.62 98
19231.93 105
19233.24 99
19234.55 96
19235.86 100
19237.17 103
19238.48 108
19239.79 100
19241.10 89
19242.41 102
19243.72 95
19245.03 106
19246.35 114
19247.66 91
19248.97 97
19250.28 112
19251.59 102
19252.90 90
19254.21 97
19255.52 95
19256.83 88
19258.14 109
19259.46 84
19260.77 97
19262.08 89
19263.39 95
19264.70 75
19266.01 85
19267.32 93
19268.64 104
19269.95 96
19271.26 103
19272.57 98
19273.88 100
19275.20 101
19276.51 114
19277.82 86
19279.13 92
19280.44 109
19281.75 109
19283.07 99
19284.38 93
19285.69 91
19287.00 95
19288.32 95
19289.63 105
19290.94 91
19292.25 94
19293.57 111
19294.88 88
19296.19 89
19297.50 98
19298.82 85
19300.13 104
19301.44 95
19302.75 93
19304.07 96
19305.38 100
19306.69 97
19308.01 112
19309.32 99
19310.63 103
19311.94 101
19313.26 108
19314.57 92
19315.88 101
19317.20 87
19318.51 82
19319.82 109
19321.14 85
19322.45 105
19323.76 106
19325.08 89
19326.39 91
19327.70 77
19329.02 73
19330.33 91
19331.65 85
19332.96 102
19334.27 104
19335.59 90
19336.90 100
19338.22 95
19339.53 104
19340.84 107
19342.16 101
19343.47 93
19344.79 98
19346.10 91
19347.41 94
19348.73 85
19350.04 99
19351.36 92
19352.67 84
19353.99 86
19355.30 79
19356.62 100
19357.93 96
19359.25 88
19360.56 95
19361.87 101
19363.19 102
19364.50 90
19365.82 93
19367.13 116
19368.45 96
19369.76 109
19371.08 106
19372.39 101
19373.71 91
19375.02 112
19376.34 100
19377.66 103
19378.97 104
19380.29 104
19381.60 97
19382.92 112
19384.23 97
19385.55 90
19386.86 108
19388.18 78
19389.50 108
19390.81 100
19392.13 99
19393.44 96
19394.76 87
19396.07 108
19397.39 103
19398.71 95
19400.02 75
19401.34 86
19402.65 107
19403.97 91
19405.29 98
19406.60 93
19407.92 89
19409.24 100
19410.55 88
19411.87 102
19413.19 103
19414.50 86
19415.82 91
19417.14 89
19418.45 99
19419.77 101
19421.09 96
19422.40 118
19423.72 97
19425.04 79
19426.35 117
19427.67 85
19428.99 114
19430.30 95
19431.62 115
19432.94 102
19434.26 89
19435.57 85
19436.89 84
19438.21 92
19439.53 102
19440.84 101
19442.16 100
19443.48 91
19444.80 85
19446.11 101
19447.43 82
19448.75 89
19450.07 91
19451.38 89
19452.70 92
19454.02 84
19455.34 94
19456.66 92
19457.97 92
19459.29 100
19460.61 93
19461.93 91
19463.25 102
19464.57 101
19465.88 94
19467.20 97
19468.52 102
19469.84 107
19471.16 93
19472.48 110
19473.79 107
19475.11 91
19476.43 101
19477.75 86
19479.07 107
19480.39 97
19481.71 94
19483.03 110
19484.34 107
19485.66 101
19486.98 92
19488.30 99
19489.62 76
19490.94 90
19492.26 97
19493.58 99
19494.90 86
19496.22 94
19497.54 85
19498.86 112
19500.18 112
19501.50 102
19502.81 93
19504.13 90
19505.45 99
19506.77 105
19508.09 103
19509.41 85
19510.73 87
19512.05 100
19513.37 94
19514.69 93
19516.01 110
19517.33 97
19518.65 90
19519.97 88
19521.29 95
19522.61 85
19523.93 102
19525.25 94
19526.57 87
19527.89 99
19529.22 99
19530.54 93
19531.86 86
19533.18 95
19534.50 100
19535.82 84
19537.14 80
19538.46 102
19539.78 95
19541.10 79
19542.42 86
19543.74 114
19545.06 103
19546.39 101
19547.71 99
19549.03 97
19550.35 90
19551.67 90
19552.99 93
19554.31 76
19555.63 99
19556.96 94
19558.28 105
19559.60 100
19560.92 92
19562.24 100
19563.56 104
19564.88 97
19566.21 88
19567.53 88
19568.85 87
19570.17 103
19571.49 98
19572.82 78
19574.14 94
19575.46 95
19576.78 103
19578.10 93
19579.43 82
19580.75 85
19582.07 67
19583.39 88
19584.72 94
19586.04 99
19587.36 93
19588.68 91
19590.01 113
19591.33 99
19592.65 93
19593.97 81
19595.30 77
19596.62 87
19597.94 96
19599.26 100
19600.59 86
19601.91 105
19603.23 108
19604.56 101
19605.88 89
19607.20 92
19608.53 92
19609.85 97
19611.17 98
19612.49 99
19613.82 76
19615.14 82
19616.47 85
19617.79 91
19619.11 92
19620.44 69
19621.76 83
19623.08 105
19624.41 93
19625.73 102
19627.05 86
19628.38 113
19629.70 120
19631.03 100
19632.35 89
19633.67 83
19635.00 100
19636.32 97
19637.65 95
19638.97 94
19640.29 94
19641.62 101
19642.94 102
19644.27 105
19645.59 111
19646.92 94
19648.24 100
19649.57 87
19650.89 101
19652.21 90
19653.54 96
19654.86 98
19656.19 90
19657.51 80
19658.84 106
19660.16 98
19661.49 89
19662.81 92
19664.14 94
19665.46 79
19666.79 90
19668.11 97
19669.44 101
19670.76 90
19672.09 83
19673.41 76
19674.74 95
19676.07 79
19677.39 79
19678.72 94
19680.04 100
19681.37 95
19682.69 78
19684.02 114
19685.34 98
19686.67 96
19688.00 97
19689.32 102
19690.65 100
19691.97 100
19693.30 106
19694.63 101
19695.95 104
19697.28 84
19698.60 94
19699.93 100
19701.26 89
19702.58 99
19703.91 104
19705.24 89
19706.56 78
19707.89 94
19709.22 112
19710.54 86
19711.87 89
19713.20 91
19714.52 86
19715.85 91
19717.18 98
19718.50 91
19719.83 100
19721.16 88
19722.48 86
19723.81 88
19725.14 98
19726.47 89
19727.79 96
19729.12 92
19730.45 95
19731.77 86
19733.10 100
19734.43 91
19735.76 101
19737.08 104
19738.41 104
19739.74 81
19741.07 91
19742.39 92
19743.72 100
19745.05 83
19746.38 78
19747.71 95
19749.03 80
19750.36 102
19751.69 87
19753.02 109
19754.35 86
19755.67 87
19757.00 90
19758.33 92
19759.66 103
19760.99 83
19762.31 99
19763.64 96
19764.97 101
19766.30 95
19767.63 89
19768.96 93
19770.29 108
19771.61 93
19772.94 99
19774.27 89
19775.60 97
19776.93 93
19778.26 101
19779.59 87
19780.92 102
19782.25 95
19783.57 90
19784.90 93
19786.23 92
19787.56 103
19788.89 105
19790.22 96
19791.55 87
19792.88 102
19794.21 98
19795.54 84
19796.87 92
19798.20 105
19799.53 104
19800.86 89
19802.19 101
19803.52 102
19804.85 103
19806.18 103
19807.50 88
19808.83 97
19810.16 102
19811.49 89
19812.82 106
19814.15 100
19815.49 107
19816.82 99
19818.15 105
19819.48 96
19820.81 104
19822.14 104
19823.47 94
19824.80 104
19826.13 85
19827.46 88
19828.79 101
19830.12 88
19831.45 109
19832.78 105
19834.11 93
19835.44 99
19836.77 91
19838.10 93
19839.44 84
19840.77 92
19842.10 86
19843.43 95
19844.76 113
19846.09 110
19847.42 102
19848.75 80
19850.08 97
19851.42 100
19852.75 99
19854.08 94
19855.41 95
19856.74 89
19858.07 110
19859.40 87
19860.74 99
19862.07 92
19863.40 94
19864.73 107
19866.06 90
19867.40 81
19868.73 85
19870.06 95
19871.39 90
19872.72 88
19874.06 89
19875.39 91
19876.72 82
19878.05 100
19879.38 82
19880.72 93
19882.05 101
19883.38 116
19884.71 114
19886.05 91
19887.38 100
19888.71 77
19890.04 109
19891.38 100
19892.71 105
19894.04 104
19895.38 85
19896.71 100
19898.04 102
19899.37 90
19900.71 101
19902.04 97
19903.37 94
19904.71 82
19906.04 86
19907.37 98
19908.71 111
19910.04 113
19911.37 115
19912.71 93
19914.04 83
19915.37 77
19916.71 99
19918.04 110
19919.37 78
19920.71 86
19922.04 92
19923.37 102
19924.71 87
19926.04 93
19927.38 92
19928.71 117
19930.04 119
19931.38 104
19932.71 102
19934.05 100
19935.38 94
19936.71 90
19938.05 96
19939.38 85
19940.72 95
19942.05 79
19943.39 115
19944.72 87
19946.06 90
19947.39 96
19948.72 96
19950.06 96
19951.39 98
19952.73 99
19954.06 83
19955.40 85
19956.73 100
19958.07 100
19959.40 97
19960.74 89
19962.07 85
19963.41 105
19964.74 113
19966.08 85
19967.41 93
19968.75 79
19970.08 99
19971.42 94
19972.76 106
19974.09 85
19975.43 86
19976.76 99
19978.10 109
19979.43 102
19980.77 83
19982.10 89
19983.44 96
19984.78 109
19986.11 97
19987.45 107
19988.78 115
19990.12 99
19991.46 95
19992.79 110
19994.13 104
19995.46 94
19996.80 91
19998.14 98
19999.47 109
20000.81 113
20002.15 90
20003.48 104
20004.82 102
20006.16 84
20007.49 103
20008.83 104
20010.17 89
20011.50 126
20012.84 94
20014.18 73
20015.51 82
20016.85 109
20018.19 111
20019.52 92
20020.86 88
20022.20 92
20023.53 101
20024.87 100
20026.21 78
20027.55 84
20028.88 92
20030.22 76
20031.56 85
20032.90 89
20034.23 95
20035.57 100
20036.91 105
20038.25 103
20039.58 101
20040.92 91
20042.26 105
20043.60 101
20044.93 114
20046.27 101
20047.61 91
20048.95 115
20050.29 98
20051.62 92
20052.96 103
20054.30 108
20055.64 97
20056.98 85
20058.32 115
20059.65 110
20060.99 96
20062.33 117
20063.67 111
20065.01 89
20066.35 94
20067.68 104
20069.02 101
20070.36 87
20071.70 98
20073.04 99
20074.38 93
20075.72 93
20077.06 109
20078.40 93
20079.73 97
20081.07 85
20082.41 100
20083.75 92
20085.09 99
20086.43 102
20087.77 94
20089.11 100
20090.45 83
20091.79 110
20093.13 103
20094.47 92
20095.81 96
20097.15 103
20098.48 90
20099.82 88
20101.16 81
20102.50 106
20103.84 120
20105.18 104
20106.52 90
20107.86 100
20109.20 102
20110.54 92
20111.88 108
20113.22 107
20114.56 94
20115.90 101
20117.24 95
20118.58 110
20119.93 95
20121.27 95
20122.61 118
20123.95 105
20125.29 73
20126.63 90
20127.97 111
20129.31 121
20130.65 87
20131.99 89
20133.33 95
20134.67 107
20136.01 96
