# Supplementary material for: MALDI-TOF MS typing enables the classification of brewing yeasts of the genus Saccharomyces to major beer styles
Source: PLoS One. 2017 Aug 9;12(8):e0181694. doi: 10.1371/journal.pone.0181694 (PMC5549903; doi:10.1371/journal.pone.0181694)
Supplement: S7 File — The directory includes 90 raw files and was zipped to “.zip”; the folder has three strains with 30 spectra per strain; S1 Text explains the raw files with an example and Table 1 represents the yeast strains used within the experiment. (ZIP) [file pone.0181694.s010.zip › 19-21/30278-69-Lag-Lag-Lag-YPG-18h-E-E_2016-09-27_9_0_B2_1.dat]

1999.34 906
1999.77 858
2000.19 889
2000.61 883
2001.03 859
2001.45 873
2001.88 862
2002.30 869
2002.72 805
2003.14 841
2003.56 887
2003.99 832
2004.41 788
2004.83 817
2005.25 811
2005.68 786
2006.10 810
2006.52 851
2006.94 812
2007.37 808
2007.79 813
2008.21 886
2008.64 834
2009.06 830
2009.48 848
2009.90 821
2010.33 883
2010.75 849
2011.17 818
2011.60 734
2012.02 746
2012.44 763
2012.87 709
2013.29 716
2013.71 764
2014.14 768
2014.56 787
2014.98 757
2015.41 824
2015.83 845
2016.25 882
2016.68 836
2017.10 872
2017.53 849
2017.95 792
2018.37 813
2018.80 859
2019.22 896
2019.65 921
2020.07 890
2020.49 896
2020.92 880
2021.34 790
2021.77 819
2022.19 811
2022.61 839
2023.04 829
2023.46 846
2023.89 845
2024.31 798
2024.74 791
2025.16 760
2025.59 756
2026.01 785
2026.44 859
2026.86 771
2027.29 847
2027.71 858
2028.14 838
2028.56 822
2028.98 831
2029.41 860
2029.84 836
2030.26 871
2030.69 839
2031.11 822
2031.54 866
2031.96 826
2032.39 873
2032.81 936
2033.24 914
2033.66 874
2034.09 769
2034.51 804
2034.94 867
2035.37 884
2035.79 850
2036.22 866
2036.64 854
2037.07 827
2037.49 819
2037.92 812
2038.35 802
2038.77 812
2039.20 848
2039.62 904
2040.05 915
2040.48 885
2040.90 848
2041.33 884
2041.76 827
2042.18 783
2042.61 800
2043.03 812
2043.46 865
2043.89 799
2044.31 862
2044.74 774
2045.17 770
2045.59 791
2046.02 836
2046.45 840
2046.87 783
2047.30 852
2047.73 820
2048.16 817
2048.58 803
2049.01 782
2049.44 765
2049.86 766
2050.29 814
2050.72 865
2051.15 800
2051.57 791
2052.00 845
2052.43 810
2052.86 755
2053.28 744
2053.71 779
2054.14 806
2054.57 837
2054.99 798
2055.42 835
2055.85 821
2056.28 874
2056.70 820
2057.13 894
2057.56 872
2057.99 924
2058.42 921
2058.84 847
2059.27 794
2059.70 880
2060.13 918
2060.56 786
2060.99 784
2061.41 850
2061.84 920
2062.27 855
2062.70 835
2063.13 818
2063.56 861
2063.99 907
2064.41 1009
2064.84 1018
2065.27 948
2065.70 969
2066.13 964
2066.56 927
2066.99 981
2067.42 914
2067.85 852
2068.27 887
2068.70 798
2069.13 828
2069.56 827
2069.99 771
2070.42 820
2070.85 757
2071.28 747
2071.71 787
2072.14 784
2072.57 754
2073.00 796
2073.43 844
2073.86 880
2074.29 876
2074.72 888
2075.15 910
2075.58 858
2076.01 851
2076.44 845
2076.87 879
2077.30 916
2077.73 934
2078.16 921
2078.59 903
2079.02 922
2079.45 860
2079.88 887
2080.31 887
2080.74 857
2081.17 911
2081.60 870
2082.03 849
2082.46 875
2082.89 824
2083.32 778
2083.75 826
2084.18 793
2084.61 849
2085.04 774
2085.47 846
2085.90 814
2086.34 779
2086.77 773
2087.20 801
2087.63 794
2088.06 870
2088.49 834
2088.92 824
2089.35 813
2089.79 714
2090.22 762
2090.65 733
2091.08 711
2091.51 843
2091.94 819
2092.37 790
2092.81 798
2093.24 820
2093.67 802
2094.10 831
2094.53 865
2094.96 839
2095.40 802
2095.83 820
2096.26 829
2096.69 853
2097.12 808
2097.56 768
2097.99 807
2098.42 833
2098.85 744
2099.29 737
2099.72 763
2100.15 764
2100.58 755
2101.01 728
2101.45 698
2101.88 691
2102.31 786
2102.75 788
2103.18 768
2103.61 798
2104.04 786
2104.48 742
2104.91 716
2105.34 794
2105.77 789
2106.21 796
2106.64 788
2107.07 817
2107.51 838
2107.94 783
2108.37 822
2108.81 816
2109.24 826
2109.67 811
2110.11 834
2110.54 831
2110.97 762
2111.41 733
2111.84 727
2112.27 810
2112.71 753
2113.14 739
2113.58 758
2114.01 744
2114.44 699
2114.88 684
2115.31 651
2115.75 675
2116.18 702
2116.61 734
2117.05 742
2117.48 727
2117.92 760
2118.35 769
2118.78 778
2119.22 764
2119.65 772
2120.09 815
2120.52 770
2120.96 767
2121.39 817
2121.83 823
2122.26 870
2122.69 881
2123.13 831
2123.56 874
2124.00 847
2124.43 844
2124.87 762
2125.30 833
2125.74 845
2126.17 833
2126.61 787
2127.04 819
2127.48 798
2127.91 790
2128.35 793
2128.79 752
2129.22 800
2129.66 838
2130.09 796
2130.53 841
2130.96 838
2131.40 887
2131.83 888
2132.27 823
2132.70 846
2133.14 862
2133.58 874
2134.01 863
2134.45 852
2134.88 825
2135.32 839
2135.76 832
2136.19 782
2136.63 837
2137.06 831
2137.50 804
2137.94 809
2138.37 779
2138.81 802
2139.25 844
2139.68 871
2140.12 821
2140.56 816
2140.99 826
2141.43 775
2141.87 776
2142.30 768
2142.74 788
2143.18 747
2143.61 786
2144.05 790
2144.49 752
2144.92 745
2145.36 784
2145.80 802
2146.23 846
2146.67 795
2147.11 783
2147.55 810
2147.98 927
2148.42 943
2148.86 898
2149.30 904
2149.73 1014
2150.17 1021
2150.61 995
2151.05 947
2151.48 951
2151.92 862
2152.36 897
2152.80 871
2153.23 823
2153.67 797
2154.11 841
2154.55 791
2154.99 826
2155.42 853
2155.86 879
2156.30 813
2156.74 783
2157.18 844
2157.61 820
2158.05 793
2158.49 760
2158.93 823
2159.37 861
2159.81 873
2160.24 863
2160.68 856
2161.12 816
2161.56 763
2162.00 836
2162.44 847
2162.88 850
2163.32 803
2163.75 872
2164.19 869
2164.63 875
2165.07 909
2165.51 942
2165.95 926
2166.39 887
2166.83 1010
2167.27 962
2167.71 895
2168.15 860
2168.59 900
2169.02 895
2169.46 915
2169.90 874
2170.34 883
2170.78 925
2171.22 916
2171.66 885
2172.10 896
2172.54 944
2172.98 943
2173.42 844
2173.86 905
2174.30 986
2174.74 927
2175.18 895
2175.62 922
2176.06 944
2176.50 979
2176.94 887
2177.38 950
2177.82 958
2178.26 852
2178.70 944
2179.14 980
2179.58 949
2180.02 938
2180.47 996
2180.91 964
2181.35 901
2181.79 911
2182.23 897
2182.67 871
2183.11 812
2183.55 844
2183.99 864
2184.43 885
2184.87 857
2185.31 811
2185.76 875
2186.20 787
2186.64 779
2187.08 885
2187.52 846
2187.96 888
2188.40 896
2188.84 924
2189.29 920
2189.73 908
2190.17 871
2190.61 893
2191.05 883
2191.49 903
2191.94 870
2192.38 899
2192.82 982
2193.26 980
2193.70 1030
2194.14 929
2194.59 990
2195.03 992
2195.47 1112
2195.91 1107
2196.36 979
2196.80 973
2197.24 1020
2197.68 959
2198.12 949
2198.57 928
2199.01 944
2199.45 859
2199.89 891
2200.34 984
2200.78 887
2201.22 847
2201.66 924
2202.11 911
2202.55 897
2202.99 888
2203.44 915
2203.88 906
2204.32 922
2204.76 960
2205.21 1014
2205.65 931
2206.09 940
2206.54 887
2206.98 942
2207.42 963
2207.87 935
2208.31 918
2208.75 984
2209.20 965
2209.64 981
2210.08 947
2210.53 967
2210.97 952
2211.42 933
2211.86 937
2212.30 924
2212.75 940
2213.19 923
2213.63 930
2214.08 903
2214.52 875
2214.97 880
2215.41 908
2215.85 921
2216.30 910
2216.74 874
2217.19 831
2217.63 909
2218.08 863
2218.52 838
2218.97 886
2219.41 872
2219.85 906
2220.30 954
2220.74 974
2221.19 972
2221.63 908
2222.08 971
2222.52 998
2222.97 968
2223.41 1097
2223.86 1113
2224.30 1040
2224.75 1086
2225.19 1015
2225.64 1027
2226.08 1019
2226.53 980
2226.97 985
2227.42 943
2227.86 1009
2228.31 925
2228.75 1007
2229.20 965
2229.65 1062
2230.09 1113
2230.54 1116
2230.98 1132
2231.43 1120
2231.87 1086
2232.32 1151
2232.76 1208
2233.21 1211
2233.66 1192
2234.10 1170
2234.55 1163
2234.99 1057
2235.44 1115
2235.89 1134
2236.33 1152
2236.78 1128
2237.23 1075
2237.67 1050
2238.12 1063
2238.56 1090
2239.01 1007
2239.46 996
2239.90 1013
2240.35 1003
2240.80 957
2241.24 907
2241.69 909
2242.14 852
2242.58 817
2243.03 869
2243.48 862
2243.93 827
2244.37 827
2244.82 776
2245.27 787
2245.71 780
2246.16 781
2246.61 799
2247.05 800
2247.50 847
2247.95 897
2248.40 899
2248.84 892
2249.29 957
2249.74 850
2250.19 900
2250.63 968
2251.08 975
2251.53 1004
2251.98 977
2252.43 1013
2252.87 990
2253.32 960
2253.77 1044
2254.22 987
2254.66 921
2255.11 906
2255.56 885
2256.01 844
2256.46 833
2256.91 810
2257.35 856
2257.80 804
2258.25 794
2258.70 796
2259.15 806
2259.60 869
2260.04 872
2260.49 851
2260.94 913
2261.39 927
2261.84 959
2262.29 978
2262.74 1008
2263.19 997
2263.63 942
2264.08 993
2264.53 955
2264.98 942
2265.43 981
2265.88 980
2266.33 1033
2266.78 1028
2267.23 1038
2267.68 1080
2268.13 1074
2268.58 1170
2269.02 1178
2269.47 1176
2269.92 1210
2270.37 1158
2270.82 1213
2271.27 1224
2271.72 1168
2272.17 1134
2272.62 1164
2273.07 1173
2273.52 1034
2273.97 1068
2274.42 997
2274.87 1061
2275.32 1028
2275.77 1050
2276.22 1041
2276.67 1060
2277.12 1045
2277.57 1053
2278.02 1016
2278.47 974
2278.92 937
2279.37 918
2279.82 953
2280.27 874
2280.73 886
2281.18 915
2281.63 916
2282.08 861
2282.53 848
2282.98 930
2283.43 906
2283.88 908
2284.33 837
2284.78 830
2285.23 889
2285.68 869
2286.14 898
2286.59 870
2287.04 863
2287.49 946
2287.94 936
2288.39 1034
2288.84 1077
2289.30 1043
2289.75 1118
2290.20 1168
2290.65 1212
2291.10 1213
2291.55 1177
2292.00 1201
2292.46 1272
2292.91 1267
2293.36 1332
2293.81 1366
2294.26 1313
2294.72 1305
2295.17 1293
2295.62 1252
2296.07 1266
2296.52 1147
2296.98 1139
2297.43 1181
2297.88 1096
2298.33 1017
2298.79 1024
2299.24 998
2299.69 944
2300.14 931
2300.60 1003
2301.05 953
2301.50 960
2301.95 885
2302.41 901
2302.86 858
2303.31 905
2303.76 901
2304.22 821
2304.67 846
2305.12 890
2305.58 819
2306.03 890
2306.48 954
2306.94 956
2307.39 980
2307.84 937
2308.30 978
2308.75 1042
2309.20 1002
2309.66 1046
2310.11 1077
2310.56 1026
2311.02 1121
2311.47 1106
2311.92 1049
2312.38 1033
2312.83 995
2313.28 996
2313.74 924
2314.19 928
2314.65 1057
2315.10 1029
2315.55 962
2316.01 989
2316.46 964
2316.92 969
2317.37 1032
2317.83 974
2318.28 956
2318.73 1080
2319.19 1049
2319.64 1006
2320.10 1011
2320.55 1084
2321.01 1047
2321.46 1008
2321.92 1018
2322.37 1056
2322.82 1107
2323.28 1092
2323.73 1163
2324.19 1138
2324.64 1149
2325.10 1184
2325.55 1209
2326.01 1258
2326.46 1180
2326.92 1117
2327.37 1051
2327.83 1057
2328.29 1058
2328.74 1026
2329.20 954
2329.65 1053
2330.11 1005
2330.56 1068
2331.02 949
2331.47 940
2331.93 1020
2332.38 989
2332.84 977
2333.30 939
2333.75 954
2334.21 911
2334.66 892
2335.12 970
2335.58 931
2336.03 861
2336.49 875
2336.94 975
2337.40 990
2337.86 923
2338.31 928
2338.77 961
2339.22 946
2339.68 979
2340.14 981
2340.59 955
2341.05 987
2341.51 926
2341.96 905
2342.42 944
2342.88 890
2343.33 922
2343.79 1034
2344.25 1019
2344.70 1064
2345.16 1074
2345.62 1056
2346.08 928
2346.53 1003
2346.99 1035
2347.45 1015
2347.90 1018
2348.36 1016
2348.82 1057
2349.28 1027
2349.73 1044
2350.19 1042
2350.65 1014
2351.11 937
2351.56 947
2352.02 1010
2352.48 996
2352.94 962
2353.39 975
2353.85 893
2354.31 911
2354.77 904
2355.22 907
2355.68 844
2356.14 811
2356.60 918
2357.06 911
2357.51 908
2357.97 881
2358.43 923
2358.89 983
2359.35 1042
2359.81 1054
2360.26 1021
2360.72 1147
2361.18 1078
2361.64 1117
2362.10 1126
2362.56 1117
2363.02 1043
2363.47 1081
2363.93 1129
2364.39 1124
2364.85 1066
2365.31 1111
2365.77 1176
2366.23 1179
2366.69 1075
2367.15 1136
2367.60 1135
2368.06 1128
2368.52 1064
2368.98 1101
2369.44 1028
2369.90 970
2370.36 980
2370.82 933
2371.28 917
2371.74 884
2372.20 960
2372.66 931
2373.12 875
2373.58 868
2374.04 944
2374.50 910
2374.96 911
2375.42 882
2375.88 929
2376.34 874
2376.80 892
2377.26 885
2377.72 890
2378.18 912
2378.64 911
2379.10 920
2379.56 878
2380.02 892
2380.48 877
2380.94 890
2381.40 895
2381.86 921
2382.32 863
2382.78 935
2383.24 955
2383.70 931
2384.16 937
2384.62 873
2385.08 903
2385.54 917
2386.00 931
2386.47 915
2386.93 967
2387.39 907
2387.85 951
2388.31 963
2388.77 927
2389.23 930
2389.69 893
2390.15 832
2390.62 909
2391.08 919
2391.54 900
2392.00 935
2392.46 880
2392.92 858
2393.38 924
2393.85 860
2394.31 922
2394.77 864
2395.23 844
2395.69 837
2396.16 843
2396.62 901
2397.08 874
2397.54 935
2398.00 971
2398.47 989
2398.93 954
2399.39 984
2399.85 907
2400.31 886
2400.78 916
2401.24 902
2401.70 823
2402.16 844
2402.63 925
2403.09 897
2403.55 887
2404.01 857
2404.48 829
2404.94 810
2405.40 859
2405.86 877
2406.33 906
2406.79 900
2407.25 892
2407.72 804
2408.18 881
2408.64 889
2409.11 910
2409.57 944
2410.03 902
2410.49 819
2410.96 831
2411.42 838
2411.88 833
2412.35 850
2412.81 781
2413.28 768
2413.74 794
2414.20 798
2414.67 836
2415.13 839
2415.59 890
2416.06 944
2416.52 919
2416.98 866
2417.45 919
2417.91 974
2418.38 969
2418.84 960
2419.30 977
2419.77 976
2420.23 981
2420.70 1060
2421.16 973
2421.63 1013
2422.09 976
2422.55 1014
2423.02 1011
2423.48 895
2423.95 919
2424.41 976
2424.88 930
2425.34 940
2425.81 921
2426.27 878
2426.74 945
2427.20 922
2427.67 899
2428.13 897
2428.60 869
2429.06 872
2429.53 874
2429.99 852
2430.46 848
2430.92 898
2431.39 792
2431.85 876
2432.32 789
2432.78 857
2433.25 919
2433.71 859
2434.18 828
2434.64 846
2435.11 842
2435.58 884
2436.04 881
2436.51 896
2436.97 997
2437.44 982
2437.90 956
2438.37 951
2438.84 1001
2439.30 1028
2439.77 1147
2440.23 1098
2440.70 1130
2441.17 1042
2441.63 1028
2442.10 1071
2442.57 1043
2443.03 1077
2443.50 973
2443.96 933
2444.43 950
2444.90 942
2445.36 942
2445.83 946
2446.30 961
2446.76 920
2447.23 928
2447.70 885
2448.16 866
2448.63 890
2449.10 914
2449.57 904
2450.03 895
2450.50 830
2450.97 830
2451.43 833
2451.90 839
2452.37 784
2452.84 812
2453.30 809
2453.77 836
2454.24 845
2454.71 779
2455.17 755
2455.64 801
2456.11 825
2456.58 858
2457.04 834
2457.51 842
2457.98 877
2458.45 887
2458.91 870
2459.38 878
2459.85 844
2460.32 856
2460.79 843
2461.25 817
2461.72 807
2462.19 870
2462.66 842
2463.13 825
2463.60 830
2464.06 866
2464.53 913
2465.00 812
2465.47 796
2465.94 836
2466.41 863
2466.87 944
2467.34 924
2467.81 823
2468.28 796
2468.75 872
2469.22 929
2469.69 988
2470.16 901
2470.63 942
2471.09 905
2471.56 856
2472.03 787
2472.50 809
2472.97 856
2473.44 819
2473.91 840
2474.38 875
2474.85 913
2475.32 847
2475.79 802
2476.26 872
2476.73 870
2477.20 932
2477.67 837
2478.14 914
2478.60 962
2479.07 861
2479.54 858
2480.01 836
2480.48 822
2480.95 850
2481.42 772
2481.89 836
2482.36 811
2482.83 783
2483.30 783
2483.77 800
2484.25 823
2484.72 856
2485.19 903
2485.66 869
2486.13 868
2486.60 924
2487.07 963
2487.54 963
2488.01 999
2488.48 910
2488.95 967
2489.42 889
2489.89 909
2490.36 840
2490.83 892
2491.30 920
2491.78 857
2492.25 869
2492.72 890
2493.19 928
2493.66 1000
2494.13 910
2494.60 918
2495.07 874
2495.55 882
2496.02 910
2496.49 941
2496.96 927
2497.43 884
2497.90 890
2498.37 853
2498.85 817
2499.32 821
2499.79 804
2500.26 821
2500.73 827
2501.20 823
2501.68 743
2502.15 800
2502.62 787
2503.09 807
2503.56 818
2504.04 920
2504.51 857
2504.98 843
2505.45 889
2505.93 857
2506.40 880
2506.87 891
2507.34 894
2507.82 864
2508.29 904
2508.76 947
2509.23 974
2509.71 1014
2510.18 1042
2510.65 1000
2511.12 1002
2511.60 1105
2512.07 1023
2512.54 1066
2513.02 1178
2513.49 1167
2513.96 1028
2514.44 979
2514.91 963
2515.38 948
2515.85 950
2516.33 957
2516.80 911
2517.27 944
2517.75 884
2518.22 880
2518.70 913
2519.17 987
2519.64 903
2520.12 882
2520.59 893
2521.06 915
2521.54 952
2522.01 883
2522.49 877
2522.96 895
2523.43 878
2523.91 882
2524.38 896
2524.86 851
2525.33 804
2525.80 839
2526.28 902
2526.75 820
2527.23 898
2527.70 894
2528.18 948
2528.65 944
2529.12 958
2529.60 904
2530.07 954
2530.55 947
2531.02 941
2531.50 928
2531.97 913
2532.45 948
2532.92 957
2533.40 943
2533.87 861
2534.35 903
2534.82 959
2535.30 880
2535.77 884
2536.25 920
2536.72 893
2537.20 918
2537.67 955
2538.15 885
2538.62 906
2539.10 913
2539.57 951
2540.05 896
2540.53 884
2541.00 915
2541.48 895
2541.95 917
2542.43 911
2542.90 864
2543.38 865
2543.86 888
2544.33 964
2544.81 895
2545.28 902
2545.76 865
2546.24 971
2546.71 1054
2547.19 1005
2547.66 1057
2548.14 1079
2548.62 1101
2549.09 1053
2549.57 1152
2550.05 1143
2550.52 1114
2551.00 1142
2551.48 1037
2551.95 1033
2552.43 1101
2552.91 1092
2553.38 1042
2553.86 1046
2554.34 1068
2554.81 1055
2555.29 992
2555.77 969
2556.24 906
2556.72 959
2557.20 944
2557.68 971
2558.15 979
2558.63 977
2559.11 939
2559.58 910
2560.06 922
2560.54 852
2561.02 859
2561.49 838
2561.97 869
2562.45 875
2562.93 818
2563.41 875
2563.88 834
2564.36 839
2564.84 821
2565.32 787
2565.79 869
2566.27 868
2566.75 860
2567.23 867
2567.71 900
2568.18 811
2568.66 875
2569.14 866
2569.62 800
2570.10 820
2570.58 837
2571.05 842
2571.53 769
2572.01 836
2572.49 795
2572.97 827
2573.45 845
2573.93 883
2574.40 841
2574.88 899
2575.36 876
2575.84 830
2576.32 876
2576.80 875
2577.28 904
2577.76 915
2578.24 914
2578.72 882
2579.19 916
2579.67 903
2580.15 965
2580.63 946
2581.11 941
2581.59 890
2582.07 927
2582.55 915
2583.03 845
2583.51 868
2583.99 906
2584.47 873
2584.95 827
2585.43 830
2585.91 866
2586.39 839
2586.87 818
2587.35 913
2587.83 929
2588.31 937
2588.79 825
2589.27 771
2589.75 793
2590.23 833
2590.71 829
2591.19 885
2591.67 963
2592.15 846
2592.63 834
2593.11 869
2593.59 915
2594.07 910
2594.55 877
2595.03 871
2595.51 858
2595.99 838
2596.47 843
2596.96 898
2597.44 892
2597.92 833
2598.40 840
2598.88 825
2599.36 848
2599.84 865
2600.32 852
2600.80 892
2601.28 842
2601.77 819
2602.25 887
2602.73 915
2603.21 904
2603.69 911
2604.17 879
2604.65 866
2605.14 882
2605.62 889
2606.10 862
2606.58 869
2607.06 926
2607.54 940
2608.03 943
2608.51 982
2608.99 973
2609.47 1002
2609.95 1030
2610.44 992
2610.92 1029
2611.40 1006
2611.88 977
2612.37 923
2612.85 940
2613.33 910
2613.81 867
2614.29 909
2614.78 871
2615.26 846
2615.74 830
2616.22 827
2616.71 815
2617.19 824
2617.67 813
2618.16 854
2618.64 872
2619.12 848
2619.60 785
2620.09 823
2620.57 805
2621.05 842
2621.54 917
2622.02 878
2622.50 866
2622.99 814
2623.47 792
2623.95 868
2624.44 841
2624.92 839
2625.40 919
2625.89 920
2626.37 888
2626.85 886
2627.34 899
2627.82 858
2628.30 892
2628.79 887
2629.27 880
2629.76 900
2630.24 819
2630.72 896
2631.21 783
2631.69 914
2632.18 860
2632.66 882
2633.14 903
2633.63 870
2634.11 849
2634.60 857
2635.08 848
2635.57 892
2636.05 863
2636.53 864
2637.02 855
2637.50 800
2637.99 845
2638.47 865
2638.96 855
2639.44 925
2639.93 906
2640.41 866
2640.90 881
2641.38 903
2641.87 851
2642.35 894
2642.84 937
2643.32 909
2643.81 914
2644.29 841
2644.78 850
2645.26 835
2645.75 818
2646.23 892
2646.72 900
2647.20 858
2647.69 823
2648.18 868
2648.66 824
2649.15 874
2649.63 913
2650.12 868
2650.60 875
2651.09 896
2651.58 945
2652.06 887
2652.55 867
2653.03 794
2653.52 834
2654.01 876
2654.49 902
2654.98 872
2655.46 880
2655.95 926
2656.44 995
2656.92 949
2657.41 914
2657.90 973
2658.38 833
2658.87 881
2659.36 877
2659.84 887
2660.33 890
2660.82 890
2661.30 942
2661.79 843
2662.28 826
2662.76 883
2663.25 912
2663.74 867
2664.22 930
2664.71 952
2665.20 939
2665.68 874
2666.17 863
2666.66 911
2667.15 935
2667.63 944
2668.12 906
2668.61 930
2669.10 931
2669.58 875
2670.07 942
2670.56 898
2671.05 927
2671.53 998
2672.02 1015
2672.51 902
2673.00 980
2673.48 1068
2673.97 1094
2674.46 1101
2674.95 1082
2675.44 1090
2675.92 1085
2676.41 1037
2676.90 1069
2677.39 1006
2677.88 966
2678.37 977
2678.85 1014
2679.34 971
2679.83 1001
2680.32 942
2680.81 946
2681.30 981
2681.79 939
2682.27 933
2682.76 1013
2683.25 1039
2683.74 975
2684.23 987
2684.72 994
2685.21 971
2685.70 1014
2686.18 899
2686.67 953
2687.16 954
2687.65 893
2688.14 906
2688.63 939
2689.12 932
2689.61 835
2690.10 901
2690.59 963
2691.08 955
2691.57 898
2692.06 879
2692.55 982
2693.04 984
2693.53 991
2694.02 957
2694.51 944
2694.99 1004
2695.48 945
2695.97 942
2696.46 974
2696.95 959
2697.44 1007
2697.93 1018
2698.42 1043
2698.92 1025
2699.41 991
2699.90 1115
2700.39 1085
2700.88 964
2701.37 1008
2701.86 1018
2702.35 939
2702.84 965
2703.33 955
2703.82 980
2704.31 963
2704.80 965
2705.29 980
2705.78 906
2706.27 969
2706.76 932
2707.25 920
2707.75 919
2708.24 871
2708.73 831
2709.22 895
2709.71 896
2710.20 918
2710.69 899
2711.18 845
2711.68 908
2712.17 809
2712.66 906
2713.15 868
2713.64 820
2714.13 781
2714.62 870
2715.12 825
2715.61 831
2716.10 847
2716.59 860
2717.08 910
2717.57 889
2718.07 881
2718.56 895
2719.05 839
2719.54 839
2720.03 894
2720.53 917
2721.02 985
2721.51 1051
2722.00 1098
2722.50 1009
2722.99 979
2723.48 992
2723.97 941
2724.47 952
2724.96 910
2725.45 929
2725.94 899
2726.44 886
2726.93 850
2727.42 932
2727.91 941
2728.41 926
2728.90 891
2729.39 973
2729.89 953
2730.38 970
2730.87 1028
2731.37 1021
2731.86 929
2732.35 948
2732.84 969
2733.34 1023
2733.83 984
2734.32 1010
2734.82 1103
2735.31 1053
2735.81 1017
2736.30 1112
2736.79 1055
2737.29 1068
2737.78 988
2738.27 1032
2738.77 1062
2739.26 969
2739.75 984
2740.25 929
2740.74 898
2741.24 934
2741.73 928
2742.22 913
2742.72 880
2743.21 810
2743.71 836
2744.20 854
2744.70 862
2745.19 863
2745.68 884
2746.18 879
2746.67 767
2747.17 801
2747.66 856
2748.16 885
2748.65 855
2749.15 891
2749.64 924
2750.14 902
2750.63 822
2751.13 820
2751.62 843
2752.12 912
2752.61 838
2753.11 855
2753.60 814
2754.10 852
2754.59 884
2755.09 825
2755.58 871
2756.08 882
2756.57 911
2757.07 918
2757.56 966
2758.06 947
2758.56 928
2759.05 870
2759.55 855
2760.04 860
2760.54 884
2761.03 886
2761.53 850
2762.03 937
2762.52 903
2763.02 878
2763.51 879
2764.01 909
2764.51 886
2765.00 858
2765.50 858
2765.99 885
2766.49 873
2766.99 903
2767.48 894
2767.98 837
2768.48 793
2768.97 838
2769.47 823
2769.97 915
2770.46 854
2770.96 865
2771.46 901
2771.95 877
2772.45 870
2772.95 823
2773.44 901
2773.94 868
2774.44 929
2774.93 814
2775.43 824
2775.93 858
2776.43 932
2776.92 927
2777.42 943
2777.92 893
2778.41 845
2778.91 889
2779.41 884
2779.91 888
2780.40 879
2780.90 884
2781.40 946
2781.90 954
2782.39 914
2782.89 915
2783.39 891
2783.89 916
2784.39 897
2784.88 909
2785.38 928
2785.88 966
2786.38 1034
2786.88 975
2787.37 1000
2787.87 999
2788.37 1042
2788.87 1043
2789.37 988
2789.87 981
2790.36 956
2790.86 962
2791.36 965
2791.86 972
2792.36 955
2792.86 893
2793.36 911
2793.85 971
2794.35 952
2794.85 987
2795.35 926
2795.85 970
2796.35 1068
2796.85 1065
2797.35 1030
2797.85 1044
2798.34 1063
2798.84 1134
2799.34 1063
2799.84 1038
2800.34 981
2800.84 945
2801.34 1034
2801.84 1031
2802.34 982
2802.84 958
2803.34 1023
2803.84 959
2804.34 944
2804.84 887
2805.34 883
2805.84 1007
2806.34 1021
2806.84 1087
2807.34 1050
2807.84 1055
2808.34 1170
2808.84 1170
2809.34 1114
2809.84 1197
2810.34 1189
2810.84 1144
2811.34 1133
2811.84 1073
2812.34 1148
2812.84 1110
2813.34 1159
2813.84 1118
2814.34 1033
2814.84 1091
2815.34 1087
2815.84 1031
2816.34 1011
2816.84 1082
2817.34 1053
2817.85 1073
2818.35 1044
2818.85 1051
2819.35 1007
2819.85 966
2820.35 961
2820.85 948
2821.35 933
2821.85 979
2822.35 891
2822.86 950
2823.36 882
2823.86 951
2824.36 908
2824.86 929
2825.36 982
2825.87 989
2826.37 865
2826.87 937
2827.37 887
2827.87 901
2828.37 910
2828.88 857
2829.38 915
2829.88 907
2830.38 885
2830.88 892
2831.39 951
2831.89 886
2832.39 924
2832.89 937
2833.39 913
2833.90 948
2834.40 899
2834.90 966
2835.40 1001
2835.91 973
2836.41 916
2836.91 920
2837.41 965
2837.92 976
2838.42 940
2838.92 904
2839.42 884
2839.93 948
2840.43 960
2840.93 865
2841.44 874
2841.94 891
2842.44 913
2842.95 909
2843.45 908
2843.95 921
2844.45 919
2844.96 906
2845.46 939
2845.96 896
2846.47 865
2846.97 958
2847.48 1024
2847.98 967
2848.48 928
2848.99 929
2849.49 916
2849.99 880
2850.50 938
2851.00 954
2851.50 981
2852.01 928
2852.51 942
2853.02 928
2853.52 872
2854.02 981
2854.53 958
2855.03 982
2855.54 996
2856.04 1002
2856.55 1035
2857.05 1030
2857.55 1006
2858.06 1010
2858.56 964
2859.07 965
2859.57 1012
2860.08 1038
2860.58 1032
2861.09 1046
2861.59 1109
2862.10 1086
2862.60 1008
2863.11 1033
2863.61 1038
2864.12 996
2864.62 1037
2865.13 1081
2865.63 985
2866.14 979
2866.64 899
2867.15 983
2867.65 971
2868.16 927
2868.66 934
2869.17 972
2869.67 935
2870.18 902
2870.68 950
2871.19 985
2871.69 939
2872.20 893
2872.71 915
2873.21 922
2873.72 957
2874.22 1008
2874.73 1018
2875.24 969
2875.74 922
2876.25 885
2876.75 940
2877.26 921
2877.77 966
2878.27 1003
2878.78 974
2879.28 934
2879.79 864
2880.30 970
2880.80 931
2881.31 988
2881.82 967
2882.32 944
2882.83 1008
2883.34 1001
2883.84 987
2884.35 1047
2884.86 1074
2885.36 1081
2885.87 1141
2886.38 1151
2886.88 1149
2887.39 1161
2887.90 1253
2888.41 1270
2888.91 1207
2889.42 1206
2889.93 1243
2890.43 1291
2890.94 1237
2891.45 1182
2891.96 1114
2892.46 1099
2892.97 1130
2893.48 1122
2893.99 1166
2894.49 1148
2895.00 1142
2895.51 1224
2896.02 1196
2896.53 1225
2897.03 1198
2897.54 1186
2898.05 1173
2898.56 1093
2899.07 1077
2899.57 1080
2900.08 1042
2900.59 1071
2901.10 1070
2901.61 1022
2902.11 1086
2902.62 1120
2903.13 1070
2903.64 1105
2904.15 1126
2904.66 1097
2905.16 1085
2905.67 1108
2906.18 1164
2906.69 1105
2907.20 1032
2907.71 1042
2908.22 1093
2908.73 1001
2909.24 992
2909.74 921
2910.25 948
2910.76 1031
2911.27 883
2911.78 1004
2912.29 910
2912.80 971
2913.31 967
2913.82 968
2914.33 986
2914.84 943
2915.35 956
2915.86 984
2916.36 964
2916.87 1008
2917.38 992
2917.89 998
2918.40 1003
2918.91 1052
2919.42 1089
2919.93 1116
2920.44 1041
2920.95 1039
2921.46 1073
2921.97 1062
2922.48 1116
2922.99 1243
2923.50 1175
2924.01 1211
2924.52 1213
2925.03 1241
2925.54 1247
2926.05 1236
2926.57 1123
2927.08 1133
2927.59 1174
2928.10 1141
2928.61 1119
2929.12 1019
2929.63 990
2930.14 1001
2930.65 974
2931.16 1064
2931.67 954
2932.18 926
2932.69 961
2933.20 909
2933.72 952
2934.23 936
2934.74 923
2935.25 1021
2935.76 944
2936.27 918
2936.78 1000
2937.29 1009
2937.81 1075
2938.32 1050
2938.83 1039
2939.34 1186
2939.85 1224
2940.36 1231
2940.88 1311
2941.39 1315
2941.90 1257
2942.41 1344
2942.92 1368
2943.43 1369
2943.95 1291
2944.46 1320
2944.97 1398
2945.48 1340
2945.99 1215
2946.51 1236
2947.02 1288
2947.53 1249
2948.04 1233
2948.56 1139
2949.07 1096
2949.58 1108
2950.09 1052
2950.61 1017
2951.12 1049
2951.63 1008
2952.14 986
2952.66 959
2953.17 984
2953.68 972
2954.19 991
2954.71 965
2955.22 930
2955.73 943
2956.25 970
2956.76 986
2957.27 887
2957.79 937
2958.30 894
2958.81 887
2959.33 910
2959.84 937
2960.35 964
2960.87 963
2961.38 958
2961.89 985
2962.41 1030
2962.92 1006
2963.43 1069
2963.95 1040
2964.46 1044
2964.97 1047
2965.49 1027
2966.00 1022
2966.52 1012
2967.03 1025
2967.54 961
2968.06 1017
2968.57 1017
2969.09 1044
2969.60 1028
2970.12 1036
2970.63 976
2971.14 1005
2971.66 1085
2972.17 1002
2972.69 1047
2973.20 989
2973.72 1027
2974.23 1023
2974.75 1031
2975.26 1030
2975.77 1026
2976.29 1027
2976.80 1091
2977.32 1052
2977.83 1083
2978.35 1103
2978.86 1187
2979.38 1198
2979.89 1134
2980.41 1226
2980.92 1147
2981.44 1199
2981.95 1229
2982.47 1190
2982.99 1219
2983.50 1199
2984.02 1259
2984.53 1262
2985.05 1181
2985.56 1209
2986.08 1245
2986.59 1213
2987.11 1283
2987.63 1227
2988.14 1206
2988.66 1238
2989.17 1247
2989.69 1246
2990.20 1296
2990.72 1339
2991.24 1285
2991.75 1275
2992.27 1252
2992.79 1268
2993.30 1260
2993.82 1348
2994.33 1235
2994.85 1294
2995.37 1444
2995.88 1402
2996.40 1433
2996.92 1592
2997.43 1677
2997.95 1685
2998.47 1682
2998.98 1639
2999.50 1663
3000.02 1687
3000.53 1776
3001.05 1865
3001.57 1870
3002.08 2088
3002.60 2440
3003.12 2797
3003.64 3002
3004.15 3311
3004.67 3504
3005.19 3531
3005.70 3586
3006.22 3455
3006.74 3256
3007.26 3111
3007.77 2791
3008.29 2474
3008.81 2245
3009.33 2035
3009.84 1869
3010.36 1643
3010.88 1510
3011.40 1461
3011.92 1483
3012.43 1378
3012.95 1409
3013.47 1354
3013.99 1377
3014.50 1350
3015.02 1320
3015.54 1282
3016.06 1337
3016.58 1282
3017.10 1210
3017.61 1201
3018.13 1269
3018.65 1252
3019.17 1267
3019.69 1222
3020.21 1258
3020.73 1229
3021.24 1241
3021.76 1226
3022.28 1285
3022.80 1421
3023.32 1431
3023.84 1296
3024.36 1344
3024.88 1385
3025.39 1372
3025.91 1382
3026.43 1375
3026.95 1351
3027.47 1363
3027.99 1246
3028.51 1248
3029.03 1268
3029.55 1226
3030.07 1203
3030.59 1200
3031.11 1184
3031.63 1177
3032.15 1177
3032.66 1160
3033.18 1152
3033.70 1153
3034.22 1231
3034.74 1297
3035.26 1331
3035.78 1337
3036.30 1249
3036.82 1352
3037.34 1295
3037.86 1281
3038.38 1337
3038.90 1325
3039.42 1244
3039.94 1231
3040.46 1169
3040.98 1159
3041.51 1173
3042.03 1116
3042.55 1091
3043.07 1084
3043.59 1115
3044.11 1086
3044.63 1090
3045.15 1044
3045.67 1085
3046.19 1054
3046.71 1054
3047.23 1141
3047.75 1103
3048.27 1079
3048.79 1072
3049.32 1065
3049.84 1090
3050.36 1038
3050.88 1050
3051.40 1063
3051.92 1086
3052.44 1058
3052.96 1069
3053.49 1058
3054.01 1054
3054.53 1095
3055.05 1036
3055.57 1017
3056.09 1104
3056.62 1056
3057.14 1107
3057.66 1075
3058.18 1051
3058.70 1044
3059.22 1070
3059.75 1152
3060.27 1151
3060.79 1141
3061.31 1130
3061.83 1127
3062.36 1166
3062.88 1190
3063.40 1224
3063.92 1261
3064.45 1291
3064.97 1331
3065.49 1379
3066.01 1323
3066.54 1318
3067.06 1353
3067.58 1421
3068.10 1426
3068.63 1399
3069.15 1444
3069.67 1394
3070.19 1352
3070.72 1255
3071.24 1202
3071.76 1347
3072.29 1333
3072.81 1328
3073.33 1319
3073.85 1272
3074.38 1397
3074.90 1429
3075.42 1425
3075.95 1444
3076.47 1410
3076.99 1575
3077.52 1632
3078.04 1584
3078.57 1664
3079.09 1763
3079.61 1814
3080.14 1768
3080.66 1833
3081.18 1897
3081.71 1842
3082.23 1760
3082.76 1761
3083.28 1694
3083.80 1644
3084.33 1638
3084.85 1600
3085.38 1567
3085.90 1569
3086.42 1628
3086.95 1656
3087.47 1718
3088.00 1844
3088.52 2194
3089.05 2337
3089.57 2361
3090.09 2597
3090.62 2594
3091.14 2627
3091.67 2638
3092.19 2534
3092.72 2310
3093.24 2237
3093.77 2176
3094.29 2119
3094.82 2096
3095.34 2055
3095.87 2203
3096.39 2240
3096.92 2226
3097.44 2221
3097.97 2183
3098.49 2164
3099.02 2258
3099.54 2406
3100.07 2450
3100.59 2838
3101.12 3162
3101.64 3699
3102.17 4302
3102.70 4554
3103.22 5049
3103.75 5301
3104.27 5234
3104.80 5052
3105.32 4591
3105.85 4337
3106.38 3919
3106.90 3239
3107.43 2806
3107.95 2535
3108.48 2302
3109.01 2026
3109.53 1851
3110.06 1741
3110.58 1703
3111.11 1681
3111.64 1679
3112.16 1696
3112.69 1634
3113.22 1561
3113.74 1508
3114.27 1475
3114.80 1492
3115.32 1427
3115.85 1346
3116.38 1310
3116.90 1277
3117.43 1345
3117.96 1286
3118.48 1378
3119.01 1324
3119.54 1454
3120.06 1545
3120.59 1550
3121.12 1612
3121.65 1674
3122.17 1610
3122.70 1613
3123.23 1658
3123.76 1544
3124.28 1547
3124.81 1598
3125.34 1529
3125.87 1512
3126.39 1419
3126.92 1424
3127.45 1381
3127.98 1365
3128.50 1375
3129.03 1342
3129.56 1359
3130.09 1291
3130.62 1275
3131.14 1229
3131.67 1249
3132.20 1320
3132.73 1237
3133.26 1281
3133.78 1324
3134.31 1392
3134.84 1402
3135.37 1471
3135.90 1417
3136.43 1374
3136.95 1347
3137.48 1315
3138.01 1261
3138.54 1309
3139.07 1326
3139.60 1251
3140.13 1211
3140.65 1145
3141.18 1092
3141.71 1172
3142.24 1173
3142.77 1244
3143.30 1151
3143.83 1137
3144.36 1129
3144.89 1147
3145.42 1138
3145.94 1170
3146.47 1164
3147.00 1201
3147.53 1192
3148.06 1234
3148.59 1263
3149.12 1223
3149.65 1228
3150.18 1235
3150.71 1259
3151.24 1200
3151.77 1215
3152.30 1181
3152.83 1186
3153.36 1122
3153.89 1154
3154.42 1235
3154.95 1190
3155.48 1178
3156.01 1263
3156.54 1284
3157.07 1287
3157.60 1355
3158.13 1282
3158.66 1226
3159.19 1252
3159.72 1216
3160.25 1185
3160.78 1143
3161.31 1128
3161.84 1130
3162.37 1114
3162.90 1165
3163.43 1169
3163.97 1063
3164.50 1088
3165.03 1072
3165.56 1065
3166.09 1086
3166.62 1066
3167.15 1110
3167.68 1101
3168.21 1081
3168.74 1042
3169.28 1100
3169.81 1050
3170.34 993
3170.87 1030
3171.40 1042
3171.93 1009
3172.46 1050
3172.99 1051
3173.53 1090
3174.06 1060
3174.59 1013
3175.12 1079
3175.65 1118
3176.18 1143
3176.72 1130
3177.25 1130
3177.78 1047
3178.31 1006
3178.84 1022
3179.38 1044
3179.91 1089
3180.44 1027
3180.97 990
3181.50 1012
3182.04 1032
3182.57 1043
3183.10 1092
3183.63 1042
3184.17 1055
3184.70 1067
3185.23 1040
3185.76 1051
3186.30 943
3186.83 900
3187.36 980
3187.89 997
3188.43 1043
3188.96 1029
3189.49 1051
3190.03 1069
3190.56 1081
3191.09 1017
3191.63 931
3192.16 1016
3192.69 1053
3193.22 1064
3193.76 1058
3194.29 1080
3194.82 1036
3195.36 1085
3195.89 1058
3196.43 1029
3196.96 1087
3197.49 1141
3198.03 1150
3198.56 1048
3199.09 1117
3199.63 1185
3200.16 1147
3200.69 1159
3201.23 1157
3201.76 1151
3202.30 1190
3202.83 1166
3203.36 1153
3203.90 1170
3204.43 1219
3204.97 1167
3205.50 1193
3206.04 1194
3206.57 1235
3207.10 1310
3207.64 1341
3208.17 1387
3208.71 1405
3209.24 1497
3209.78 1566
3210.31 1561
3210.85 1491
3211.38 1585
3211.91 1582
3212.45 1475
3212.98 1452
3213.52 1475
3214.05 1453
3214.59 1442
3215.12 1286
3215.66 1249
3216.19 1150
3216.73 1071
3217.26 1031
3217.80 1089
3218.34 1080
3218.87 1118
3219.41 1162
3219.94 1098
3220.48 996
3221.01 1101
3221.55 1140
3222.08 1110
3222.62 1162
3223.15 1141
3223.69 1213
3224.23 1326
3224.76 1345
3225.30 1377
3225.83 1315
3226.37 1410
3226.91 1438
3227.44 1331
3227.98 1316
3228.51 1277
3229.05 1216
3229.59 1237
3230.12 1247
3230.66 1314
3231.20 1349
3231.73 1361
3232.27 1376
3232.81 1375
3233.34 1338
3233.88 1325
3234.41 1244
3234.95 1363
3235.49 1486
3236.02 1422
3236.56 1493
3237.10 1552
3237.64 1562
3238.17 1516
3238.71 1571
3239.25 1599
3239.78 1504
3240.32 1558
3240.86 1529
3241.39 1448
3241.93 1467
3242.47 1442
3243.01 1472
3243.54 1388
3244.08 1410
3244.62 1437
3245.16 1488
3245.69 1518
3246.23 1445
3246.77 1447
3247.31 1544
3247.84 1627
3248.38 1539
3248.92 1712
3249.46 1867
3250.00 1910
3250.53 2123
3251.07 2405
3251.61 2795
3252.15 3180
3252.69 3495
3253.22 3724
3253.76 3721
3254.30 3848
3254.84 3751
3255.38 3459
3255.92 3229
3256.45 2952
3256.99 2698
3257.53 2490
3258.07 2337
3258.61 2146
3259.15 2053
3259.69 2110
3260.23 2272
3260.76 2328
3261.30 2422
3261.84 2442
3262.38 2480
3262.92 2669
3263.46 2726
3264.00 2695
3264.54 2769
3265.08 2891
3265.62 2894
3266.15 2997
3266.69 3033
3267.23 3220
3267.77 3061
3268.31 2987
3268.85 2882
3269.39 2686
3269.93 2479
3270.47 2325
3271.01 2207
3271.55 1997
3272.09 1913
3272.63 1901
3273.17 1852
3273.71 1865
3274.25 1897
3274.79 1834
3275.33 1814
3275.87 1789
3276.41 1854
3276.95 1760
3277.49 1775
3278.03 1836
3278.57 1779
3279.11 1786
3279.65 1794
3280.19 1802
3280.73 1858
3281.27 1838
3281.81 1833
3282.35 1899
3282.89 1840
3283.43 1796
3283.97 1773
3284.52 1863
3285.06 1874
3285.60 1818
3286.14 1809
3286.68 1868
3287.22 1925
3287.76 1870
3288.30 1776
3288.84 1902
3289.38 1902
3289.93 1930
3290.47 2068
3291.01 2165
3291.55 2268
3292.09 2405
3292.63 2486
3293.17 2614
3293.72 2802
3294.26 2995
3294.80 3053
3295.34 3194
3295.88 3337
3296.42 3583
3296.97 3528
3297.51 3403
3298.05 3226
3298.59 3042
3299.13 2778
3299.68 2804
3300.22 2784
3300.76 2521
3301.30 2367
3301.84 2369
3302.39 2327
3302.93 2145
3303.47 2131
3304.01 2163
3304.56 2057
3305.10 2023
3305.64 2014
3306.18 2089
3306.73 2206
3307.27 2276
3307.81 2271
3308.35 2258
3308.90 2410
3309.44 2381
3309.98 2411
3310.52 2506
3311.07 2487
3311.61 2389
3312.15 2337
3312.70 2220
3313.24 2325
3313.78 2409
3314.33 2225
3314.87 2337
3315.41 2448
3315.96 2541
3316.50 2498
3317.04 2724
3317.59 2845
3318.13 3112
3318.67 3257
3319.22 3410
3319.76 3564
3320.30 3577
3320.85 3628
3321.39 3563
3321.94 3489
3322.48 3567
3323.02 3451
3323.57 3396
3324.11 3266
3324.66 3215
3325.20 3131
3325.74 3016
3326.29 2997
3326.83 3067
3327.38 2964
3327.92 2933
3328.47 2940
3329.01 3010
3329.55 2909
3330.10 3069
3330.64 3374
3331.19 3830
3331.73 4840
3332.28 6140
3332.82 8084
3333.37 10533
3333.91 13509
3334.46 16402
3335.00 19116
3335.55 21482
3336.09 23175
3336.64 23783
3337.18 23784
3337.73 22972
3338.27 21280
3338.82 19144
3339.36 16749
3339.91 14103
3340.45 11624
3341.00 9577
3341.54 7851
3342.09 6256
3342.63 5057
3343.18 4289
3343.73 3763
3344.27 3362
3344.82 2957
3345.36 2795
3345.91 2606
3346.45 2385
3347.00 2424
3347.55 2431
3348.09 2280
3348.64 2122
3349.18 2024
3349.73 2096
3350.28 1950
3350.82 1854
3351.37 1850
3351.92 1897
3352.46 1818
3353.01 1718
3353.55 1835
3354.10 1812
3354.65 1851
3355.19 1961
3355.74 1990
3356.29 1875
3356.83 1922
3357.38 1978
3357.93 1940
3358.47 2009
3359.02 1991
3359.57 1924
3360.12 1993
3360.66 2055
3361.21 2072
3361.76 2054
3362.30 2045
3362.85 2069
3363.40 2147
3363.95 2173
3364.49 2141
3365.04 2178
3365.59 2130
3366.14 2223
3366.68 2187
3367.23 2108
3367.78 2019
3368.33 2014
3368.87 1970
3369.42 1984
3369.97 2064
3370.52 2159
3371.06 2268
3371.61 2501
3372.16 2562
3372.71 2684
3373.26 2904
3373.80 3037
3374.35 3146
3374.90 3213
3375.45 3136
3376.00 3021
3376.54 2968
3377.09 2728
3377.64 2452
3378.19 2338
3378.74 2158
3379.29 1992
3379.84 1885
3380.38 1772
3380.93 1779
3381.48 1833
3382.03 1724
3382.58 1712
3383.13 1613
3383.68 1627
3384.23 1641
3384.77 1695
3385.32 1620
3385.87 1612
3386.42 1530
3386.97 1554
3387.52 1555
3388.07 1537
3388.62 1531
3389.17 1472
3389.72 1462
3390.27 1584
3390.82 1570
3391.37 1558
3391.92 1568
3392.46 1587
3393.01 1627
3393.56 1634
3394.11 1716
3394.66 1877
3395.21 2038
3395.76 2213
3396.31 2439
3396.86 2846
3397.41 2919
3397.96 3139
3398.51 3216
3399.06 3373
3399.61 3364
3400.16 3249
3400.71 3207
3401.26 3111
3401.81 2792
3402.37 2553
3402.92 2296
3403.47 2156
3404.02 1912
3404.57 1810
3405.12 1671
3405.67 1589
3406.22 1469
3406.77 1418
3407.32 1529
3407.87 1432
3408.42 1458
3408.97 1483
3409.52 1474
3410.08 1655
3410.63 1670
3411.18 1718
3411.73 1762
3412.28 1704
3412.83 1723
3413.38 1766
3413.93 1792
3414.48 1674
3415.04 1732
3415.59 1661
3416.14 1614
3416.69 1634
3417.24 1567
3417.79 1646
3418.35 1564
3418.90 1438
3419.45 1555
3420.00 1475
3420.55 1391
3421.10 1390
3421.66 1354
3422.21 1391
3422.76 1366
3423.31 1430
3423.86 1501
3424.42 1463
3424.97 1495
3425.52 1491
3426.07 1456
3426.63 1371
3427.18 1440
3427.73 1314
3428.28 1328
3428.84 1275
3429.39 1282
3429.94 1169
3430.49 1233
3431.05 1243
3431.60 1274
3432.15 1272
3432.70 1228
3433.26 1203
3433.81 1251
3434.36 1311
3434.92 1367
3435.47 1411
3436.02 1390
3436.58 1419
3437.13 1414
3437.68 1357
3438.24 1407
3438.79 1398
3439.34 1432
3439.90 1334
3440.45 1337
3441.00 1354
3441.56 1348
3442.11 1343
3442.66 1336
3443.22 1243
3443.77 1285
3444.32 1224
3444.88 1233
3445.43 1286
3445.99 1329
3446.54 1277
3447.09 1278
3447.65 1264
3448.20 1227
3448.76 1266
3449.31 1325
3449.86 1224
3450.42 1229
3450.97 1168
3451.53 1138
3452.08 1195
3452.64 1178
3453.19 1132
3453.75 1156
3454.30 1163
3454.85 1110
3455.41 1142
3455.96 1157
3456.52 1234
3457.07 1178
3457.63 1164
3458.18 1236
3458.74 1233
3459.29 1201
3459.85 1249
3460.40 1258
3460.96 1220
3461.51 1274
3462.07 1291
3462.62 1304
3463.18 1318
3463.73 1395
3464.29 1364
3464.85 1347
3465.40 1365
3465.96 1308
3466.51 1372
3467.07 1338
3467.62 1333
3468.18 1328
3468.73 1325
3469.29 1289
3469.85 1385
3470.40 1413
3470.96 1331
3471.51 1362
3472.07 1419
3472.63 1415
3473.18 1429
3473.74 1451
3474.29 1493
3474.85 1466
3475.41 1382
3475.96 1429
3476.52 1390
3477.08 1419
3477.63 1455
3478.19 1504
3478.75 1587
3479.30 1597
3479.86 1688
3480.42 1731
3480.97 1756
3481.53 1813
3482.09 1716
3482.64 1792
3483.20 1801
3483.76 1810
3484.31 1819
3484.87 1705
3485.43 1706
3485.98 1786
3486.54 1860
3487.10 1825
3487.66 1883
3488.21 1970
3488.77 2340
3489.33 2677
3489.89 3378
3490.44 3993
3491.00 4914
3491.56 5620
3492.12 6424
3492.67 6751
3493.23 6721
3493.79 6336
3494.35 6044
3494.90 5455
3495.46 4832
3496.02 4225
3496.58 3504
3497.14 3115
3497.69 2717
3498.25 2474
3498.81 2285
3499.37 2240
3499.93 2100
3500.49 2027
3501.04 2115
3501.60 2179
3502.16 2317
3502.72 2468
3503.28 2622
3503.84 2757
3504.39 2963
3504.95 2925
3505.51 2987
3506.07 2997
3506.63 2920
3507.19 2903
3507.75 2759
3508.31 2526
3508.86 2324
3509.42 2295
3509.98 2200
3510.54 2037
3511.10 1932
3511.66 1881
3512.22 1774
3512.78 1799
3513.34 1649
3513.90 1625
3514.46 1529
3515.02 1487
3515.58 1389
3516.13 1466
3516.69 1382
3517.25 1328
3517.81 1389
3518.37 1344
3518.93 1319
3519.49 1327
3520.05 1332
3520.61 1479
3521.17 1492
3521.73 1606
3522.29 1671
3522.85 1691
3523.41 1787
3523.97 1903
3524.53 1827
3525.09 1820
3525.65 1813
3526.21 1793
3526.77 1675
3527.33 1627
3527.89 1621
3528.46 1557
3529.02 1570
3529.58 1429
3530.14 1407
3530.70 1407
3531.26 1392
3531.82 1337
3532.38 1341
3532.94 1298
3533.50 1272
3534.06 1319
3534.62 1352
3535.18 1408
3535.75 1292
3536.31 1279
3536.87 1294
3537.43 1326
3537.99 1327
3538.55 1333
3539.11 1229
3539.67 1301
3540.24 1232
3540.80 1268
3541.36 1316
3541.92 1379
3542.48 1361
3543.04 1311
3543.61 1347
3544.17 1400
3544.73 1436
3545.29 1333
3545.85 1244
3546.41 1256
3546.98 1326
3547.54 1295
3548.10 1296
3548.66 1284
3549.23 1262
3549.79 1226
3550.35 1222
3550.91 1178
3551.47 1186
3552.04 1228
3552.60 1167
3553.16 1195
3553.72 1164
3554.29 1150
3554.85 1118
3555.41 1130
3555.97 1183
3556.54 1151
3557.10 1121
3557.66 1131
3558.23 1160
3558.79 1133
3559.35 1108
3559.91 1124
3560.48 1190
3561.04 1206
3561.60 1291
3562.17 1279
3562.73 1274
3563.29 1237
3563.86 1237
3564.42 1260
3564.98 1292
3565.55 1271
3566.11 1319
3566.67 1324
3567.24 1340
3567.80 1352
3568.36 1297
3568.93 1360
3569.49 1212
3570.06 1167
3570.62 1170
3571.18 1226
3571.75 1226
3572.31 1202
3572.88 1162
3573.44 1248
3574.00 1301
3574.57 1315
3575.13 1516
3575.70 1482
3576.26 1627
3576.82 1714
3577.39 1652
3577.95 1677
3578.52 1701
3579.08 1674
3579.65 1672
3580.21 1655
3580.78 1556
3581.34 1466
3581.91 1387
3582.47 1356
3583.04 1289
3583.60 1182
3584.17 1195
3584.73 1175
3585.30 1171
3585.86 1120
3586.43 1060
3586.99 1035
3587.56 1017
3588.12 1027
3588.69 1004
3589.25 1069
3589.82 1008
3590.38 969
3590.95 1084
3591.51 1016
3592.08 969
3592.64 1007
3593.21 1016
3593.78 1060
3594.34 1010
3594.91 1062
3595.47 1091
3596.04 1070
3596.60 1021
3597.17 1019
3597.74 1112
3598.30 1190
3598.87 1177
3599.43 1135
3600.00 1044
3600.57 1045
3601.13 1045
3601.70 1058
3602.27 1038
3602.83 975
3603.40 1030
3603.96 993
3604.53 1017
3605.10 1013
3605.66 941
3606.23 934
3606.80 957
3607.36 955
3607.93 990
3608.50 916
3609.07 940
3609.63 910
3610.20 941
3610.77 971
3611.33 915
3611.90 948
3612.47 956
3613.03 919
3613.60 878
3614.17 1028
3614.74 1095
3615.30 1116
3615.87 1187
3616.44 1298
3617.01 1424
3617.57 1557
3618.14 1615
3618.71 1679
3619.28 1603
3619.84 1632
3620.41 1578
3620.98 1500
3621.55 1496
3622.12 1429
3622.68 1290
3623.25 1264
3623.82 1187
3624.39 1137
3624.96 1079
3625.52 975
3626.09 903
3626.66 955
3627.23 913
3627.80 989
3628.37 965
3628.93 960
3629.50 1001
3630.07 970
3630.64 989
3631.21 954
3631.78 939
3632.34 941
3632.91 993
3633.48 963
3634.05 962
3634.62 1043
3635.19 1064
3635.76 992
3636.33 1061
3636.90 1027
3637.47 992
3638.03 930
3638.60 1010
3639.17 1086
3639.74 1112
3640.31 1155
3640.88 1273
3641.45 1327
3642.02 1391
3642.59 1286
3643.16 1325
3643.73 1318
3644.30 1339
3644.87 1176
3645.44 1212
3646.01 1179
3646.58 1066
3647.15 1075
3647.72 1081
3648.29 1099
3648.86 1055
3649.43 1048
3650.00 1083
3650.57 1146
3651.14 1081
3651.71 1117
3652.28 1198
3652.85 1154
3653.42 1198
3653.99 1254
3654.56 1294
3655.13 1186
3655.70 1141
3656.27 1225
3656.84 1190
3657.41 1131
3657.98 1192
3658.55 1247
3659.12 1205
3659.69 1198
3660.27 1209
3660.84 1186
3661.41 1229
3661.98 1234
3662.55 1163
3663.12 1142
3663.69 1151
3664.26 1185
3664.83 1235
3665.41 1273
3665.98 1253
3666.55 1349
3667.12 1306
3667.69 1288
3668.26 1300
3668.83 1327
3669.41 1293
3669.98 1218
3670.55 1122
3671.12 1190
3671.69 1194
3672.26 1181
3672.84 1118
3673.41 1150
3673.98 1109
3674.55 1116
3675.12 1117
3675.70 1119
3676.27 1201
3676.84 1200
3677.41 1170
3677.98 1148
3678.56 1138
3679.13 1163
3679.70 1080
3680.27 1048
3680.85 1022
3681.42 980
3681.99 1046
3682.56 1023
3683.14 1030
3683.71 945
3684.28 892
3684.86 935
3685.43 1041
3686.00 993
3686.57 1014
3687.15 1057
3687.72 1086
3688.29 1158
3688.87 1192
3689.44 1227
3690.01 1240
3690.59 1274
3691.16 1310
3691.73 1289
3692.31 1267
3692.88 1235
3693.45 1220
3694.03 1120
3694.60 1137
3695.17 1056
3695.75 1038
3696.32 998
3696.89 974
3697.47 1014
3698.04 985
3698.62 996
3699.19 989
3699.76 936
3700.34 975
3700.91 1006
3701.49 981
3702.06 976
3702.63 1000
3703.21 1031
3703.78 995
3704.36 959
3704.93 992
3705.51 1052
3706.08 1078
3706.65 1017
3707.23 1023
3707.80 1037
3708.38 1058
3708.95 1116
3709.53 1098
3710.10 1044
3710.68 1122
3711.25 1068
3711.83 1041
3712.40 981
3712.98 1008
3713.55 999
3714.13 1001
3714.70 1019
3715.28 962
3715.85 1009
3716.43 931
3717.00 952
3717.58 1044
3718.15 935
3718.73 931
3719.30 1001
3719.88 962
3720.46 924
3721.03 899
3721.61 884
3722.18 919
3722.76 912
3723.33 888
3723.91 904
3724.49 904
3725.06 873
3725.64 825
3726.21 842
3726.79 860
3727.37 860
3727.94 925
3728.52 912
3729.09 882
3729.67 980
3730.25 1029
3730.82 1050
3731.40 1143
3731.98 1219
3732.55 1303
3733.13 1230
3733.71 1334
3734.28 1314
3734.86 1307
3735.44 1287
3736.01 1248
3736.59 1192
3737.17 1190
3737.74 1192
3738.32 1079
3738.90 994
3739.47 993
3740.05 976
3740.63 863
3741.20 910
3741.78 965
3742.36 952
3742.94 946
3743.51 965
3744.09 940
3744.67 975
3745.25 968
3745.82 955
3746.40 964
3746.98 1011
3747.56 948
3748.13 1008
3748.71 969
3749.29 923
3749.87 911
3750.45 991
3751.02 982
3751.60 914
3752.18 911
3752.76 943
3753.34 958
3753.91 934
3754.49 945
3755.07 904
3755.65 920
3756.23 937
3756.80 965
3757.38 932
3757.96 964
3758.54 1017
3759.12 1029
3759.70 1006
3760.28 994
3760.85 1007
3761.43 997
3762.01 1039
3762.59 999
3763.17 1020
3763.75 1050
3764.33 1052
3764.91 1022
3765.49 918
3766.06 997
3766.64 988
3767.22 969
3767.80 962
3768.38 926
3768.96 905
3769.54 887
3770.12 967
3770.70 1002
3771.28 933
3771.86 925
3772.44 952
3773.02 912
3773.60 863
3774.18 841
3774.76 853
3775.34 882
3775.92 877
3776.50 883
3777.08 862
3777.66 880
3778.24 948
3778.82 878
3779.40 897
3779.98 951
3780.56 899
3781.14 850
3781.72 878
3782.30 871
3782.88 890
3783.46 852
3784.04 836
3784.62 915
3785.20 828
3785.78 827
3786.36 876
3786.94 923
3787.52 822
3788.10 879
3788.68 847
3789.26 884
3789.84 914
3790.43 893
3791.01 905
3791.59 895
3792.17 840
3792.75 899
3793.33 916
3793.91 862
3794.49 850
3795.07 903
3795.66 892
3796.24 880
3796.82 857
3797.40 921
3797.98 846
3798.56 858
3799.15 866
3799.73 957
3800.31 896
3800.89 983
3801.47 973
3802.05 1016
3802.64 1034
3803.22 1068
3803.80 1022
3804.38 1012
3804.96 1030
3805.55 999
3806.13 1004
3806.71 1086
3807.29 1115
3807.87 1087
3808.46 1150
3809.04 1205
3809.62 1182
3810.20 1226
3810.79 1199
3811.37 1102
3811.95 1183
3812.53 1122
3813.12 1095
3813.70 1104
3814.28 1167
3814.87 1141
3815.45 1045
3816.03 1037
3816.61 1063
3817.20 1095
3817.78 969
3818.36 1022
3818.95 1032
3819.53 929
3820.11 1020
3820.70 981
3821.28 946
3821.86 983
3822.45 1057
3823.03 1086
3823.61 1028
3824.20 999
3824.78 1042
3825.36 1075
3825.95 1002
3826.53 999
3827.11 990
3827.70 979
3828.28 995
3828.87 975
3829.45 979
3830.03 945
3830.62 971
3831.20 992
3831.79 991
3832.37 983
3832.95 985
3833.54 1057
3834.12 991
3834.71 942
3835.29 997
3835.88 1031
3836.46 1014
3837.05 1020
3837.63 927
3838.21 940
3838.80 984
3839.38 1017
3839.97 1014
3840.55 1008
3841.14 949
3841.72 919
3842.31 996
3842.89 1001
3843.48 990
3844.06 1072
3844.65 1151
3845.23 1152
3845.82 1224
3846.40 1262
3846.99 1216
3847.57 1156
3848.16 1184
3848.74 1210
3849.33 1137
3849.92 1079
3850.50 1046
3851.09 1075
3851.67 981
3852.26 957
3852.84 1011
3853.43 1043
3854.02 982
3854.60 1023
3855.19 1066
3855.77 1015
3856.36 1071
3856.94 1106
3857.53 1086
3858.12 1156
3858.70 1194
3859.29 1302
3859.88 1448
3860.46 1600
3861.05 1671
3861.63 1736
3862.22 1758
3862.81 1798
3863.39 1743
3863.98 1774
3864.57 1725
3865.15 1678
3865.74 1660
3866.33 1514
3866.91 1457
3867.50 1318
3868.09 1225
3868.67 1155
3869.26 1115
3869.85 1071
3870.44 1043
3871.02 1041
3871.61 1090
3872.20 1152
3872.78 1204
3873.37 1133
3873.96 1167
3874.55 1224
3875.13 1134
3875.72 1104
3876.31 1093
3876.90 1108
3877.48 1210
3878.07 1137
3878.66 995
3879.25 946
3879.83 1037
3880.42 1064
3881.01 978
3881.60 972
3882.19 978
3882.77 1033
3883.36 948
3883.95 918
3884.54 965
3885.13 998
3885.71 994
3886.30 950
3886.89 1003
3887.48 986
3888.07 956
3888.66 1042
3889.24 1041
3889.83 1090
3890.42 1097
3891.01 1144
3891.60 1104
3892.19 1019
3892.78 1064
3893.36 1066
3893.95 1067
3894.54 987
3895.13 1056
3895.72 997
3896.31 1019
3896.90 1015
3897.49 1005
3898.08 978
3898.67 908
3899.26 974
3899.84 986
3900.43 930
3901.02 934
3901.61 926
3902.20 994
3902.79 939
3903.38 986
3903.97 960
3904.56 910
3905.15 948
3905.74 948
3906.33 901
3906.92 889
3907.51 908
3908.10 890
3908.69 914
3909.28 955
3909.87 935
3910.46 924
3911.05 936
3911.64 890
3912.23 859
3912.82 872
3913.41 852
3914.00 885
3914.59 866
3915.18 901
3915.77 904
3916.36 820
3916.95 833
3917.54 840
3918.13 875
3918.72 846
3919.32 890
3919.91 915
3920.50 896
3921.09 898
3921.68 872
3922.27 824
3922.86 859
3923.45 850
3924.04 831
3924.63 827
3925.23 883
3925.82 833
3926.41 835
3927.00 833
3927.59 820
3928.18 825
3928.77 831
3929.36 795
3929.96 809
3930.55 858
3931.14 879
3931.73 826
3932.32 804
3932.91 773
3933.51 766
3934.10 794
3934.69 848
3935.28 808
3935.87 756
3936.47 738
3937.06 778
3937.65 787
3938.24 798
3938.83 828
3939.43 870
3940.02 858
3940.61 852
3941.20 900
3941.80 922
3942.39 850
3942.98 896
3943.57 906
3944.17 857
3944.76 883
3945.35 855
3945.94 827
3946.54 864
3947.13 865
3947.72 813
3948.32 772
3948.91 723
3949.50 826
3950.10 803
3950.69 850
3951.28 843
3951.87 828
3952.47 814
3953.06 889
3953.65 890
3954.25 897
3954.84 922
3955.43 895
3956.03 913
3956.62 963
3957.22 961
3957.81 982
3958.40 905
3959.00 907
3959.59 984
3960.18 971
3960.78 906
3961.37 912
3961.97 931
3962.56 929
3963.15 970
3963.75 986
3964.34 929
3964.94 958
3965.53 1045
3966.12 1094
3966.72 1106
3967.31 1085
3967.91 1137
3968.50 1126
3969.10 1071
3969.69 1078
3970.29 1082
3970.88 1034
3971.47 999
3972.07 970
3972.66 924
3973.26 934
3973.85 917
3974.45 922
3975.04 1016
3975.64 1018
3976.23 1084
3976.83 1089
3977.42 1067
3978.02 1159
3978.61 1066
3979.21 997
3979.80 1064
3980.40 984
3981.00 961
3981.59 953
3982.19 1000
3982.78 1007
3983.38 969
3983.97 971
3984.57 933
3985.16 940
3985.76 940
3986.36 931
3986.95 976
3987.55 948
3988.14 969
3988.74 912
3989.34 925
3989.93 948
3990.53 955
3991.12 927
3991.72 930
3992.32 887
3992.91 1005
3993.51 1002
3994.10 954
3994.70 934
3995.30 977
3995.89 1011
3996.49 1083
3997.09 985
3997.68 1029
3998.28 1100
3998.88 1051
3999.47 1078
4000.07 1084
4000.67 1070
4001.26 1082
4001.86 1129
4002.46 1022
4003.06 980
4003.65 982
4004.25 997
4004.85 966
4005.44 990
4006.04 928
4006.64 1018
4007.24 1027
4007.83 917
4008.43 964
4009.03 917
4009.63 974
4010.22 957
4010.82 942
4011.42 878
4012.02 882
4012.61 896
4013.21 978
4013.81 984
4014.41 955
4015.01 1002
4015.60 1052
4016.20 1045
4016.80 1098
4017.40 1035
4018.00 1015
4018.59 1138
4019.19 1157
4019.79 1160
4020.39 1065
4020.99 1052
4021.59 1061
4022.18 1051
4022.78 998
4023.38 987
4023.98 935
4024.58 955
4025.18 924
4025.78 944
4026.37 959
4026.97 1027
4027.57 1018
4028.17 963
4028.77 1022
4029.37 960
4029.97 925
4030.57 982
4031.17 966
4031.76 964
4032.36 996
4032.96 1019
4033.56 1012
4034.16 1065
4034.76 1030
4035.36 1028
4035.96 984
4036.56 965
4037.16 977
4037.76 981
4038.36 955
4038.96 894
4039.56 881
4040.16 834
4040.76 875
4041.36 796
4041.96 810
4042.56 795
4043.16 820
4043.76 871
4044.36 852
4044.96 762
4045.56 801
4046.16 825
4046.76 800
4047.36 814
4047.96 808
4048.56 863
4049.16 882
4049.76 832
4050.36 822
4050.96 841
4051.56 862
4052.16 834
4052.76 848
4053.36 892
4053.97 845
4054.57 812
4055.17 903
4055.77 839
4056.37 770
4056.97 814
4057.57 810
4058.17 834
4058.77 824
4059.37 828
4059.98 848
4060.58 909
4061.18 835
4061.78 893
4062.38 864
4062.98 926
4063.58 953
4064.19 962
4064.79 952
4065.39 971
4065.99 989
4066.59 994
4067.19 990
4067.80 950
4068.40 936
4069.00 937
4069.60 884
4070.20 862
4070.81 855
4071.41 828
4072.01 852
4072.61 830
4073.21 809
4073.82 773
4074.42 844
4075.02 809
4075.62 790
4076.23 840
4076.83 756
4077.43 794
4078.03 834
4078.64 783
4079.24 799
4079.84 735
4080.44 696
4081.05 691
4081.65 744
4082.25 746
4082.86 702
4083.46 715
4084.06 710
4084.67 730
4085.27 751
4085.87 720
4086.47 743
4087.08 752
4087.68 776
4088.28 780
4088.89 726
4089.49 726
4090.09 787
4090.70 784
4091.30 750
4091.91 778
4092.51 783
4093.11 792
4093.72 847
4094.32 756
4094.92 767
4095.53 797
4096.13 798
4096.74 816
4097.34 800
4097.94 833
4098.55 835
4099.15 869
4099.76 885
4100.36 841
4100.97 812
4101.57 833
4102.17 877
4102.78 834
4103.38 794
4103.99 774
4104.59 711
4105.20 748
4105.80 739
4106.41 726
4107.01 792
4107.62 759
4108.22 725
4108.82 771
4109.43 796
4110.03 800
4110.64 726
4111.24 783
4111.85 716
4112.45 696
4113.06 748
4113.67 796
4114.27 818
4114.88 732
4115.48 800
4116.09 775
4116.69 791
4117.30 746
4117.90 699
4118.51 680
4119.11 787
4119.72 803
4120.33 778
4120.93 784
4121.54 793
4122.14 762
4122.75 733
4123.35 726
4123.96 753
4124.57 743
4125.17 730
4125.78 810
4126.39 788
4126.99 834
4127.60 772
4128.20 764
4128.81 822
4129.42 783
4130.02 757
4130.63 794
4131.24 780
4131.84 823
4132.45 802
4133.06 779
4133.66 858
4134.27 835
4134.88 829
4135.48 865
4136.09 935
4136.70 860
4137.30 908
4137.91 919
4138.52 903
4139.12 870
4139.73 912
4140.34 910
4140.95 832
4141.55 877
4142.16 849
4142.77 882
4143.38 872
4143.98 834
4144.59 836
4145.20 822
4145.81 793
4146.41 786
4147.02 849
4147.63 874
4148.24 783
4148.84 754
4149.45 764
4150.06 776
4150.67 755
4151.28 719
4151.88 699
4152.49 773
4153.10 742
4153.71 732
4154.32 771
4154.92 804
4155.53 765
4156.14 834
4156.75 761
4157.36 785
4157.97 780
4158.57 854
4159.18 860
4159.79 861
4160.40 872
4161.01 814
4161.62 811
4162.23 834
4162.84 816
4163.44 801
4164.05 810
4164.66 844
4165.27 772
4165.88 781
4166.49 775
4167.10 799
4167.71 883
4168.32 923
4168.93 921
4169.54 940
4170.15 924
4170.75 947
4171.36 1007
4171.97 976
4172.58 1051
4173.19 1070
4173.80 1069
4174.41 1024
4175.02 932
4175.63 898
4176.24 911
4176.85 885
4177.46 910
4178.07 879
4178.68 862
4179.29 808
4179.90 779
4180.51 787
4181.12 815
4181.73 804
4182.34 831
4182.95 811
4183.56 798
4184.17 815
4184.78 823
4185.39 798
4186.00 748
4186.61 799
4187.23 802
4187.84 800
4188.45 799
4189.06 728
4189.67 765
4190.28 726
4190.89 835
4191.50 806
4192.11 774
4192.72 787
4193.33 840
4193.94 853
4194.56 906
4195.17 923
4195.78 897
4196.39 865
4197.00 839
4197.61 853
4198.22 858
4198.84 833
4199.45 802
4200.06 811
4200.67 780
4201.28 837
4201.89 802
4202.50 813
4203.12 818
4203.73 775
4204.34 783
4204.95 793
4205.56 791
4206.18 834
4206.79 808
4207.40 839
4208.01 855
4208.62 853
4209.24 781
4209.85 771
4210.46 885
4211.07 959
4211.69 981
4212.30 941
4212.91 963
4213.52 965
4214.14 917
4214.75 887
4215.36 862
4215.97 951
4216.59 903
4217.20 959
4217.81 924
4218.43 956
4219.04 924
4219.65 985
4220.26 1009
4220.88 1132
4221.49 1135
4222.10 1270
4222.72 1317
4223.33 1222
4223.94 1252
4224.56 1317
4225.17 1309
4225.78 1312
4226.40 1410
4227.01 1449
4227.62 1530
4228.24 1555
4228.85 1547
4229.46 1496
4230.08 1568
4230.69 1467
4231.31 1434
4231.92 1270
4232.53 1254
4233.15 1154
4233.76 1060
4234.38 1065
4234.99 1032
4235.60 1018
4236.22 1015
4236.83 1066
4237.45 1055
4238.06 913
4238.68 893
4239.29 905
4239.90 984
4240.52 990
4241.13 916
4241.75 923
4242.36 924
4242.98 1022
4243.59 1053
4244.21 1026
4244.82 1014
4245.44 919
4246.05 940
4246.67 951
4247.28 976
4247.90 946
4248.51 940
4249.13 967
4249.74 981
4250.36 954
4250.97 960
4251.59 912
4252.20 928
4252.82 920
4253.43 982
4254.05 949
4254.66 958
4255.28 916
4255.89 911
4256.51 978
4257.13 938
4257.74 953
4258.36 944
4258.97 936
4259.59 1030
4260.21 1079
4260.82 1123
4261.44 1092
4262.05 1113
4262.67 1195
4263.29 1265
4263.90 1303
4264.52 1318
4265.13 1199
4265.75 1184
4266.37 1233
4266.98 1188
4267.60 1118
4268.22 1085
4268.83 1083
4269.45 1065
4270.07 1100
4270.68 999
4271.30 963
4271.92 971
4272.53 1034
4273.15 1033
4273.77 1028
4274.38 1006
4275.00 1059
4275.62 1090
4276.23 1033
4276.85 1086
4277.47 1099
4278.09 1047
4278.70 1052
4279.32 1010
4279.94 1009
4280.56 953
4281.17 1000
4281.79 933
4282.41 940
4283.03 973
4283.64 984
4284.26 959
4284.88 880
4285.50 860
4286.11 899
4286.73 883
4287.35 853
4287.97 870
4288.59 912
4289.20 839
4289.82 813
4290.44 905
4291.06 852
4291.68 862
4292.29 853
4292.91 880
4293.53 858
4294.15 789
4294.77 833
4295.39 851
4296.00 847
4296.62 882
4297.24 849
4297.86 850
4298.48 825
4299.10 899
4299.72 881
4300.33 879
4300.95 906
4301.57 923
4302.19 917
4302.81 832
4303.43 911
4304.05 943
4304.67 904
4305.29 884
4305.91 870
4306.53 884
4307.14 864
4307.76 910
4308.38 895
4309.00 871
4309.62 868
4310.24 867
4310.86 893
4311.48 941
4312.10 941
4312.72 908
4313.34 950
4313.96 967
4314.58 947
4315.20 969
4315.82 934
4316.44 914
4317.06 962
4317.68 969
4318.30 988
4318.92 982
4319.54 977
4320.16 1010
4320.78 1008
4321.40 1016
4322.02 952
4322.64 979
4323.26 1117
4323.88 1142
4324.50 1157
4325.12 1138
4325.74 1162
4326.36 1202
4326.99 1154
4327.61 1167
4328.23 1192
4328.85 1221
4329.47 1286
4330.09 1280
4330.71 1344
4331.33 1461
4331.95 1521
4332.57 1725
4333.19 1769
4333.82 1799
4334.44 1936
4335.06 1951
4335.68 1982
4336.30 1873
4336.92 1953
4337.54 2165
4338.17 2205
4338.79 2117
4339.41 1967
4340.03 1849
4340.65 1856
4341.27 1734
4341.90 1737
4342.52 1653
4343.14 1694
4343.76 1819
4344.38 1980
4345.01 2108
4345.63 2357
4346.25 2675
4346.87 2861
4347.49 3029
4348.12 3071
4348.74 2945
4349.36 2722
4349.98 2526
4350.61 2322
4351.23 2162
4351.85 1974
4352.47 1751
4353.10 1673
4353.72 1600
4354.34 1498
4354.96 1414
4355.59 1398
4356.21 1354
4356.83 1320
4357.46 1354
4358.08 1277
4358.70 1263
4359.32 1267
4359.95 1198
4360.57 1247
4361.19 1253
4361.82 1217
4362.44 1262
4363.06 1139
4363.69 1174
4364.31 1229
4364.93 1213
4365.56 1203
4366.18 1280
4366.80 1162
4367.43 1153
4368.05 1162
4368.67 1139
4369.30 1115
4369.92 1077
4370.55 1178
4371.17 1128
4371.79 1062
4372.42 1024
4373.04 1035
4373.67 1100
4374.29 1115
4374.91 1114
4375.54 1125
4376.16 1099
4376.79 1128
4377.41 1134
4378.04 1185
4378.66 1210
4379.28 1214
4379.91 1212
4380.53 1219
4381.16 1188
4381.78 1266
4382.41 1218
4383.03 1189
4383.66 1207
4384.28 1176
4384.91 1200
4385.53 1239
4386.16 1256
4386.78 1149
4387.41 1184
4388.03 1272
4388.66 1210
4389.28 1263
4389.91 1346
4390.53 1359
4391.16 1489
4391.78 1471
4392.41 1500
4393.03 1638
4393.66 1454
4394.28 1392
4394.91 1348
4395.54 1356
4396.16 1295
4396.79 1173
4397.41 1088
4398.04 1098
4398.66 1102
4399.29 1093
4399.92 1108
4400.54 1092
4401.17 1064
4401.79 1072
4402.42 1083
4403.05 1046
4403.67 1042
4404.30 994
4404.93 1021
4405.55 995
4406.18 1034
4406.80 1024
4407.43 1080
4408.06 1051
4408.68 1027
4409.31 1029
4409.94 1107
4410.56 1038
4411.19 1036
4411.82 984
4412.44 990
4413.07 987
4413.70 958
4414.33 961
4414.95 988
4415.58 1059
4416.21 901
4416.83 942
4417.46 947
4418.09 917
4418.72 929
4419.34 897
4419.97 877
4420.60 918
4421.22 911
4421.85 959
4422.48 905
4423.11 913
4423.73 882
4424.36 844
4424.99 921
4425.62 898
4426.25 871
4426.87 835
4427.50 840
4428.13 783
4428.76 830
4429.39 872
4430.01 873
4430.64 894
4431.27 818
4431.90 771
4432.53 793
4433.15 850
4433.78 800
4434.41 881
4435.04 871
4435.67 858
4436.30 843
4436.93 868
4437.55 832
4438.18 864
4438.81 879
4439.44 840
4440.07 838
4440.70 803
4441.33 861
4441.96 838
4442.58 819
4443.21 858
4443.84 845
4444.47 795
4445.10 812
4445.73 882
4446.36 863
4446.99 859
4447.62 819
4448.25 858
4448.88 860
4449.51 829
4450.14 915
4450.76 872
4451.39 860
4452.02 871
4452.65 791
4453.28 799
4453.91 918
4454.54 974
4455.17 968
4455.80 982
4456.43 913
4457.06 916
4457.69 987
4458.32 989
4458.95 1010
4459.58 900
4460.21 887
4460.84 799
4461.47 879
4462.10 817
4462.73 854
4463.36 840
4464.00 846
4464.63 818
4465.26 819
4465.89 797
4466.52 768
4467.15 788
4467.78 791
4468.41 793
4469.04 817
4469.67 837
4470.30 861
4470.93 800
4471.56 783
4472.20 797
4472.83 769
4473.46 787
4474.09 721
4474.72 787
4475.35 762
4475.98 750
4476.61 787
4477.25 812
4477.88 842
4478.51 812
4479.14 802
4479.77 808
4480.40 832
4481.03 794
4481.67 825
4482.30 807
4482.93 848
4483.56 862
4484.19 863
4484.83 836
4485.46 852
4486.09 858
4486.72 812
4487.35 868
4487.99 921
4488.62 930
4489.25 866
4489.88 871
4490.52 843
4491.15 910
4491.78 910
4492.41 872
4493.05 852
4493.68 829
4494.31 813
4494.94 853
4495.58 842
4496.21 833
4496.84 826
4497.47 894
4498.11 831
4498.74 866
4499.37 921
4500.01 919
4500.64 1030
4501.27 1018
4501.91 1034
4502.54 1070
4503.17 1043
4503.80 1100
4504.44 1095
4505.07 1043
4505.71 986
4506.34 1072
4506.97 1024
4507.61 981
4508.24 997
4508.87 942
4509.51 952
4510.14 913
4510.77 955
4511.41 891
4512.04 965
4512.68 978
4513.31 946
4513.94 868
4514.58 966
4515.21 938
4515.85 873
4516.48 887
4517.11 859
4517.75 840
4518.38 858
4519.02 840
4519.65 810
4520.29 819
4520.92 846
4521.55 846
4522.19 896
4522.82 891
4523.46 936
4524.09 1000
4524.73 938
4525.36 908
4526.00 872
4526.63 858
4527.27 1028
4527.90 1066
4528.54 1209
4529.17 1300
4529.81 1401
4530.44 1557
4531.08 1706
4531.71 1863
4532.35 1863
4532.98 1909
4533.62 1826
4534.25 1716
4534.89 1630
4535.53 1512
4536.16 1402
4536.80 1275
4537.43 1198
4538.07 1110
4538.70 1010
4539.34 978
4539.98 899
4540.61 855
4541.25 841
4541.88 814
4542.52 839
4543.16 841
4543.79 820
4544.43 792
4545.06 825
4545.70 804
4546.34 852
4546.97 866
4547.61 794
4548.25 787
4548.88 854
4549.52 811
4550.15 789
4550.79 757
4551.43 751
4552.06 813
4552.70 879
4553.34 790
4553.97 783
4554.61 814
4555.25 784
4555.89 807
4556.52 810
4557.16 823
4557.80 858
4558.43 808
4559.07 767
4559.71 769
4560.35 803
4560.98 936
4561.62 844
4562.26 819
4562.89 834
4563.53 879
4564.17 890
4564.81 801
4565.44 780
4566.08 823
4566.72 904
4567.36 856
4568.00 906
4568.63 904
4569.27 897
4569.91 948
4570.55 949
4571.19 914
4571.82 875
4572.46 909
4573.10 978
4573.74 900
4574.38 885
4575.01 872
4575.65 873
4576.29 878
4576.93 839
4577.57 872
4578.21 846
4578.84 813
4579.48 833
4580.12 834
4580.76 781
4581.40 844
4582.04 901
4582.68 812
4583.32 820
4583.95 853
4584.59 893
4585.23 907
4585.87 949
4586.51 978
4587.15 1025
4587.79 1025
4588.43 1105
4589.07 1155
4589.71 1057
4590.35 1099
4590.99 1098
4591.62 1133
4592.26 1146
4592.90 1141
4593.54 1120
4594.18 1043
4594.82 1023
4595.46 1002
4596.10 947
4596.74 931
4597.38 942
4598.02 860
4598.66 865
4599.30 883
4599.94 921
4600.58 898
4601.22 936
4601.86 857
4602.50 872
4603.14 907
4603.78 898
4604.42 824
4605.06 873
4605.70 831
4606.34 897
4606.98 870
4607.62 798
4608.27 861
4608.91 934
4609.55 922
4610.19 858
4610.83 870
4611.47 894
4612.11 902
4612.75 823
4613.39 848
4614.03 852
4614.67 795
4615.31 887
4615.96 869
4616.60 851
4617.24 825
4617.88 823
4618.52 837
4619.16 835
4619.80 842
4620.44 884
4621.09 837
4621.73 795
4622.37 748
4623.01 764
4623.65 745
4624.29 837
4624.94 776
4625.58 817
4626.22 840
4626.86 804
4627.50 838
4628.15 819
4628.79 790
4629.43 820
4630.07 859
4630.71 918
4631.36 935
4632.00 951
4632.64 964
4633.28 1001
4633.93 981
4634.57 1063
4635.21 1041
4635.85 963
4636.50 1002
4637.14 1050
4637.78 1006
4638.42 986
4639.07 1008
4639.71 1081
4640.35 1057
4640.99 1000
4641.64 984
4642.28 1013
4642.92 955
4643.57 931
4644.21 894
4644.85 877
4645.50 927
4646.14 978
4646.78 922
4647.43 824
4648.07 936
4648.71 943
4649.36 957
4650.00 940
4650.64 977
4651.29 992
4651.93 1069
4652.57 1154
4653.22 1235
4653.86 1251
4654.50 1197
4655.15 1139
4655.79 1128
4656.44 1077
4657.08 989
4657.72 955
4658.37 942
4659.01 908
4659.66 845
4660.30 842
4660.94 843
4661.59 822
4662.23 784
4662.88 780
4663.52 800
4664.17 825
4664.81 776
4665.46 776
4666.10 760
4666.74 745
4667.39 720
4668.03 707
4668.68 778
4669.32 764
4669.97 749
4670.61 792
4671.26 728
4671.90 732
4672.55 758
4673.19 726
4673.84 734
4674.48 748
4675.13 745
4675.77 734
4676.42 736
4677.07 826
4677.71 773
4678.36 779
4679.00 878
4679.65 821
4680.29 814
4680.94 812
4681.58 831
4682.23 811
4682.88 836
4683.52 757
4684.17 780
4684.81 802
4685.46 839
4686.10 818
4686.75 837
4687.40 896
4688.04 887
4688.69 832
4689.34 835
4689.98 933
4690.63 916
4691.27 870
4691.92 868
4692.57 906
4693.21 894
4693.86 876
4694.51 926
4695.15 951
4695.80 901
4696.45 992
4697.09 996
4697.74 971
4698.39 914
4699.03 1099
4699.68 1088
4700.33 1148
4700.97 1123
4701.62 1047
4702.27 1045
4702.92 979
4703.56 932
4704.21 899
4704.86 879
4705.50 830
4706.15 842
4706.80 893
4707.45 857
4708.09 862
4708.74 832
4709.39 835
4710.04 778
4710.68 857
4711.33 913
4711.98 886
4712.63 907
4713.28 825
4713.92 865
4714.57 891
4715.22 862
4715.87 851
4716.52 865
4717.16 878
4717.81 884
4718.46 927
4719.11 862
4719.76 919
4720.41 926
4721.05 888
4721.70 903
4722.35 951
4723.00 972
4723.65 945
4724.30 975
4724.94 1017
4725.59 937
4726.24 960
4726.89 962
4727.54 965
4728.19 954
4728.84 969
4729.49 941
4730.14 908
4730.78 923
4731.43 916
4732.08 882
4732.73 843
4733.38 895
4734.03 841
4734.68 798
4735.33 788
4735.98 846
4736.63 866
4737.28 850
4737.93 931
4738.58 917
4739.23 873
4739.88 913
4740.53 958
4741.18 973
4741.83 944
4742.47 913
4743.12 919
4743.77 892
4744.42 900
4745.07 858
4745.72 836
4746.37 821
4747.03 842
4747.68 839
4748.33 866
4748.98 828
4749.63 821
4750.28 905
4750.93 847
4751.58 916
4752.23 930
4752.88 961
4753.53 938
4754.18 867
4754.83 948
4755.48 984
4756.13 936
4756.78 926
4757.43 942
4758.08 936
4758.74 938
4759.39 967
4760.04 972
4760.69 1036
4761.34 997
4761.99 1038
4762.64 999
4763.29 1047
4763.94 1029
4764.60 1012
4765.25 983
4765.90 902
4766.55 931
4767.20 860
4767.85 897
4768.51 910
4769.16 874
4769.81 877
4770.46 900
4771.11 870
4771.76 836
4772.42 932
4773.07 913
4773.72 884
4774.37 868
4775.02 928
4775.68 883
4776.33 915
4776.98 834
4777.63 811
4778.29 850
4778.94 870
4779.59 888
4780.24 860
4780.89 853
4781.55 886
4782.20 888
4782.85 878
4783.51 881
4784.16 905
4784.81 883
4785.46 891
4786.12 838
4786.77 924
4787.42 924
4788.08 905
4788.73 1028
4789.38 967
4790.03 961
4790.69 884
4791.34 902
4791.99 964
4792.65 973
4793.30 1016
4793.95 949
4794.61 917
4795.26 901
4795.91 977
4796.57 989
4797.22 963
4797.87 976
4798.53 1065
4799.18 1041
4799.84 1137
4800.49 1141
4801.14 1147
4801.80 1185
4802.45 1119
4803.11 1106
4803.76 1102
4804.41 1103
4805.07 1137
4805.72 1109
4806.38 1040
4807.03 1091
4807.68 1077
4808.34 1068
4808.99 1077
4809.65 981
4810.30 970
4810.96 1001
4811.61 1051
4812.27 1060
4812.92 1051
4813.58 1068
4814.23 1044
4814.89 1113
4815.54 1044
4816.19 1032
4816.85 1063
4817.50 1086
4818.16 1125
4818.81 1103
4819.47 1217
4820.13 1328
4820.78 1290
4821.44 1347
4822.09 1343
4822.75 1389
4823.40 1452
4824.06 1405
4824.71 1391
4825.37 1369
4826.02 1317
4826.68 1302
4827.33 1300
4827.99 1290
4828.65 1269
4829.30 1212
4829.96 1192
4830.61 1247
4831.27 1232
4831.93 1228
4832.58 1211
4833.24 1290
4833.89 1299
4834.55 1332
4835.21 1406
4835.86 1430
4836.52 1407
4837.17 1454
4837.83 1506
4838.49 1455
4839.14 1431
4839.80 1388
4840.46 1481
4841.11 1527
4841.77 1413
4842.43 1398
4843.08 1477
4843.74 1470
4844.40 1549
4845.05 1455
4845.71 1449
4846.37 1456
4847.02 1507
4847.68 1610
4848.34 1687
4849.00 1714
4849.65 1849
4850.31 1973
4850.97 2137
4851.62 2184
4852.28 2171
4852.94 2110
4853.60 2000
4854.25 1917
4854.91 1831
4855.57 1820
4856.23 1923
4856.88 1993
4857.54 2135
4858.20 2156
4858.86 2204
4859.52 2268
4860.17 2266
4860.83 2206
4861.49 1892
4862.15 1804
4862.81 1791
4863.46 1654
4864.12 1578
4864.78 1627
4865.44 1644
4866.10 1722
4866.75 1648
4867.41 1576
4868.07 1608
4868.73 1526
4869.39 1522
4870.05 1603
4870.71 1592
4871.36 1525
4872.02 1491
4872.68 1488
4873.34 1517
4874.00 1474
4874.66 1408
4875.32 1411
4875.98 1424
4876.63 1376
4877.29 1420
4877.95 1397
4878.61 1475
4879.27 1469
4879.93 1549
4880.59 1509
4881.25 1460
4881.91 1462
4882.57 1399
4883.23 1293
4883.89 1253
4884.55 1274
4885.21 1275
4885.87 1249
4886.52 1300
4887.18 1200
4887.84 1224
4888.50 1264
4889.16 1205
4889.82 1280
4890.48 1200
4891.14 1255
4891.80 1229
4892.46 1319
4893.12 1313
4893.78 1245
4894.44 1171
4895.10 1115
4895.76 1169
4896.42 1130
4897.09 1132
4897.75 1123
4898.41 1156
4899.07 1144
4899.73 1173
4900.39 1202
4901.05 1208
4901.71 1193
4902.37 1164
4903.03 1158
4903.69 1158
4904.35 1075
4905.01 1105
4905.67 1022
4906.33 990
4907.00 964
4907.66 1012
4908.32 1006
4908.98 1046
4909.64 1016
4910.30 975
4910.96 1009
4911.62 1034
4912.29 1010
4912.95 969
4913.61 963
4914.27 996
4914.93 948
4915.59 929
4916.26 948
4916.92 891
4917.58 888
4918.24 939
4918.90 931
4919.56 889
4920.23 875
4920.89 883
4921.55 860
4922.21 903
4922.87 873
4923.54 888
4924.20 897
4924.86 882
4925.52 892
4926.19 948
4926.85 919
4927.51 894
4928.17 925
4928.84 922
4929.50 891
4930.16 834
4930.82 918
4931.49 923
4932.15 906
4932.81 890
4933.47 917
4934.14 875
4934.80 888
4935.46 823
4936.13 813
4936.79 889
4937.45 836
4938.11 835
4938.78 868
4939.44 881
4940.10 790
4940.77 849
4941.43 801
4942.09 811
4942.76 777
4943.42 842
4944.08 898
4944.75 832
4945.41 904
4946.08 869
4946.74 870
4947.40 828
4948.07 782
4948.73 788
4949.39 790
4950.06 793
4950.72 844
4951.39 807
4952.05 789
4952.71 805
4953.38 828
4954.04 793
4954.71 783
4955.37 809
4956.04 829
4956.70 808
4957.36 807
4958.03 868
4958.69 892
4959.36 954
4960.02 964
4960.69 1002
4961.35 1069
4962.02 1105
4962.68 1145
4963.35 1092
4964.01 1210
4964.68 1214
4965.34 1123
4966.01 1118
4966.67 1013
4967.34 1007
4968.00 973
4968.67 924
4969.33 865
4970.00 820
4970.66 888
4971.33 817
4971.99 833
4972.66 843
4973.32 897
4973.99 921
4974.66 949
4975.32 908
4975.99 969
4976.65 945
4977.32 930
4977.98 932
4978.65 937
4979.32 897
4979.98 898
4980.65 863
4981.31 834
4981.98 793
4982.65 823
4983.31 838
4983.98 790
4984.64 815
4985.31 845
4985.98 860
4986.64 847
4987.31 836
4987.98 812
4988.64 819
4989.31 753
4989.98 791
4990.64 759
4991.31 763
4991.98 771
4992.64 789
4993.31 771
4993.98 780
4994.64 811
4995.31 842
4995.98 776
4996.64 775
4997.31 734
4997.98 713
4998.65 706
4999.31 739
4999.98 750
5000.65 724
5001.31 750
5001.98 718
5002.65 732
5003.32 744
5003.98 695
5004.65 705
5005.32 721
5005.99 762
5006.66 753
5007.32 769
5007.99 771
5008.66 788
5009.33 764
5009.99 788
5010.66 806
5011.33 788
5012.00 789
5012.67 788
5013.33 795
5014.00 743
5014.67 800
5015.34 774
5016.01 774
5016.68 767
5017.34 723
5018.01 749
5018.68 758
5019.35 736
5020.02 712
5020.69 699
5021.36 738
5022.02 837
5022.69 861
5023.36 906
5024.03 889
5024.70 825
5025.37 852
5026.04 816
5026.71 788
5027.38 792
5028.05 809
5028.71 829
5029.38 785
5030.05 760
5030.72 743
5031.39 678
5032.06 715
5032.73 668
5033.40 646
5034.07 655
5034.74 669
5035.41 743
5036.08 701
5036.75 722
5037.42 761
5038.09 729
5038.76 689
5039.43 755
5040.10 663
5040.77 709
5041.44 741
5042.11 715
5042.78 681
5043.45 722
5044.12 730
5044.79 772
5045.46 774
5046.13 761
5046.80 730
5047.47 767
5048.14 699
5048.81 719
5049.48 739
5050.15 713
5050.82 737
5051.49 729
5052.16 750
5052.83 724
5053.51 758
5054.18 714
5054.85 681
5055.52 673
5056.19 707
5056.86 660
5057.53 702
5058.20 685
5058.87 679
5059.55 679
5060.22 707
5060.89 701
5061.56 708
5062.23 680
5062.90 706
5063.57 680
5064.25 644
5064.92 715
5065.59 674
5066.26 632
5066.93 660
5067.60 656
5068.28 694
5068.95 726
5069.62 736
5070.29 677
5070.96 668
5071.64 700
5072.31 724
5072.98 651
5073.65 727
5074.32 741
5075.00 734
5075.67 706
5076.34 692
5077.01 736
5077.69 812
5078.36 795
5079.03 787
5079.70 796
5080.38 783
5081.05 817
5081.72 762
5082.39 744
5083.07 719
5083.74 722
5084.41 785
5085.09 788
5085.76 781
5086.43 741
5087.10 729
5087.78 743
5088.45 770
5089.12 800
5089.80 864
5090.47 887
5091.14 865
5091.82 942
5092.49 880
5093.16 808
5093.84 826
5094.51 825
5095.18 781
5095.86 792
5096.53 739
5097.21 705
5097.88 673
5098.55 748
5099.23 800
5099.90 803
5100.57 768
5101.25 748
5101.92 704
5102.60 727
5103.27 751
5103.95 779
5104.62 782
5105.29 795
5105.97 763
5106.64 722
5107.32 783
5107.99 741
5108.67 741
5109.34 712
5110.01 703
5110.69 711
5111.36 758
5112.04 776
5112.71 794
5113.39 763
5114.06 801
5114.74 799
5115.41 724
5116.09 722
5116.76 804
5117.44 870
5118.11 969
5118.79 898
5119.46 987
5120.14 1050
5120.81 980
5121.49 947
5122.16 938
5122.84 943
5123.52 856
5124.19 831
5124.87 815
5125.54 773
5126.22 727
5126.89 781
5127.57 837
5128.24 728
5128.92 710
5129.60 754
5130.27 706
5130.95 724
5131.62 725
5132.30 754
5132.98 736
5133.65 724
5134.33 747
5135.01 767
5135.68 784
5136.36 682
5137.03 723
5137.71 784
5138.39 775
5139.06 735
5139.74 739
5140.42 724
5141.09 715
5141.77 786
5142.45 735
5143.12 666
5143.80 704
5144.48 683
5145.15 701
5145.83 695
5146.51 669
5147.18 673
5147.86 710
5148.54 691
5149.22 713
5149.89 702
5150.57 700
5151.25 665
5151.93 702
5152.60 746
5153.28 713
5153.96 683
5154.63 698
5155.31 729
5155.99 769
5156.67 705
5157.35 737
5158.02 711
5158.70 693
5159.38 707
5160.06 734
5160.73 735
5161.41 738
5162.09 732
5162.77 741
5163.45 772
5164.12 767
5164.80 706
5165.48 755
5166.16 713
5166.84 706
5167.52 712
5168.19 767
5168.87 721
5169.55 708
5170.23 671
5170.91 668
5171.59 697
5172.27 647
5172.94 595
5173.62 664
5174.30 669
5174.98 664
5175.66 626
5176.34 605
5177.02 632
5177.70 677
5178.38 695
5179.06 649
5179.73 632
5180.41 668
5181.09 703
5181.77 696
5182.45 684
5183.13 713
5183.81 681
5184.49 622
5185.17 676
5185.85 640
5186.53 606
5187.21 622
5187.89 648
5188.57 697
5189.25 646
5189.93 637
5190.61 673
5191.29 681
5191.97 649
5192.65 650
5193.33 719
5194.01 700
5194.69 667
5195.37 659
5196.05 657
5196.73 629
5197.41 695
5198.09 664
5198.77 658
5199.45 681
5200.13 672
5200.81 633
5201.49 656
5202.17 716
5202.85 703
5203.53 689
5204.21 710
5204.89 692
5205.58 659
5206.26 652
5206.94 623
5207.62 677
5208.30 679
5208.98 730
5209.66 773
5210.34 734
5211.02 738
5211.71 753
5212.39 729
5213.07 803
5213.75 770
5214.43 747
5215.11 822
5215.79 824
5216.48 793
5217.16 775
5217.84 749
5218.52 765
5219.20 767
5219.88 762
5220.57 802
5221.25 795
5221.93 797
5222.61 791
5223.29 799
5223.98 854
5224.66 838
5225.34 823
5226.02 797
5226.70 751
5227.39 763
5228.07 771
5228.75 731
5229.43 718
5230.12 692
5230.80 735
5231.48 725
5232.16 743
5232.85 770
5233.53 707
5234.21 751
5234.89 782
5235.58 780
5236.26 728
5236.94 760
5237.63 790
5238.31 784
5238.99 810
5239.67 834
5240.36 783
5241.04 757
5241.72 768
5242.41 775
5243.09 808
5243.77 835
5244.46 777
5245.14 775
5245.82 745
5246.51 737
5247.19 719
5247.88 704
5248.56 717
5249.24 747
5249.93 814
5250.61 778
5251.29 702
5251.98 718
5252.66 794
5253.35 812
5254.03 797
5254.71 739
5255.40 786
5256.08 813
5256.77 738
5257.45 741
5258.14 712
5258.82 762
5259.50 773
5260.19 774
5260.87 730
5261.56 802
5262.24 826
5262.93 819
5263.61 872
5264.30 829
5264.98 828
5265.67 813
5266.35 867
5267.03 806
5267.72 810
5268.40 844
5269.09 864
5269.77 824
5270.46 839
5271.14 882
5271.83 819
5272.52 770
5273.20 791
5273.89 841
5274.57 761
5275.26 765
5275.94 769
5276.63 818
5277.31 749
5278.00 781
5278.68 822
5279.37 804
5280.06 808
5280.74 786
5281.43 829
5282.11 847
5282.80 813
5283.48 811
5284.17 828
5284.86 842
5285.54 792
5286.23 765
5286.92 779
5287.60 786
5288.29 742
5288.97 777
5289.66 771
5290.35 792
5291.03 789
5291.72 770
5292.41 774
5293.09 754
5293.78 810
5294.47 790
5295.15 794
5295.84 816
5296.53 781
5297.21 813
5297.90 837
5298.59 875
5299.27 848
5299.96 863
5300.65 915
5301.33 890
5302.02 977
5302.71 1045
5303.40 1028
5304.08 1009
5304.77 1044
5305.46 1077
5306.15 1109
5306.83 1148
5307.52 1151
5308.21 1092
5308.90 1096
5309.58 1035
5310.27 1137
5310.96 1090
5311.65 1121
5312.33 1150
5313.02 1149
5313.71 1254
5314.40 1249
5315.09 1305
5315.77 1323
5316.46 1232
5317.15 1231
5317.84 1196
5318.53 1179
5319.21 1135
5319.90 1126
5320.59 1104
5321.28 1069
5321.97 1118
5322.66 1136
5323.35 1056
5324.03 932
5324.72 930
5325.41 937
5326.10 899
5326.79 902
5327.48 900
5328.17 887
5328.86 836
5329.54 801
5330.23 800
5330.92 898
5331.61 860
5332.30 879
5332.99 855
5333.68 855
5334.37 848
5335.06 847
5335.75 849
5336.44 903
5337.12 819
5337.81 848
5338.50 837
5339.19 814
5339.88 798
5340.57 826
5341.26 905
5341.95 833
5342.64 828
5343.33 791
5344.02 872
5344.71 921
5345.40 932
5346.09 866
5346.78 942
5347.47 993
5348.16 1050
5348.85 1168
5349.54 1238
5350.23 1312
5350.92 1489
5351.61 1547
5352.30 1518
5352.99 1585
5353.68 1512
5354.37 1430
5355.07 1328
5355.76 1152
5356.45 1153
5357.14 1119
5357.83 946
5358.52 882
5359.21 890
5359.90 861
5360.59 871
5361.28 864
5361.97 905
5362.66 875
5363.36 847
5364.05 859
5364.74 873
5365.43 802
5366.12 821
5366.81 809
5367.50 753
5368.19 789
5368.89 740
5369.58 752
5370.27 770
5370.96 750
5371.65 745
5372.34 757
5373.04 818
5373.73 723
5374.42 715
5375.11 731
5375.80 817
5376.49 812
5377.19 809
5377.88 815
5378.57 822
5379.26 798
5379.96 788
5380.65 784
5381.34 762
5382.03 753
5382.72 792
5383.42 785
5384.11 765
5384.80 728
5385.49 743
5386.19 750
5386.88 792
5387.57 784
5388.26 816
5388.96 821
5389.65 787
5390.34 841
5391.04 869
5391.73 863
5392.42 868
5393.12 888
5393.81 913
5394.50 899
5395.19 844
5395.89 791
5396.58 824
5397.27 841
5397.97 822
5398.66 798
5399.35 841
5400.05 795
5400.74 753
5401.43 761
5402.13 770
5402.82 768
5403.52 799
5404.21 808
5404.90 822
5405.60 806
5406.29 801
5406.98 812
5407.68 816
5408.37 799
5409.07 803
5409.76 756
5410.45 781
5411.15 831
5411.84 809
5412.54 786
5413.23 810
5413.93 762
5414.62 743
5415.32 792
5416.01 799
5416.70 827
5417.40 811
5418.09 825
5418.79 843
5419.48 872
5420.18 825
5420.87 877
5421.57 856
5422.26 908
5422.96 901
5423.65 825
5424.35 839
5425.04 839
5425.74 810
5426.43 847
5427.13 856
5427.82 873
5428.52 844
5429.21 818
5429.91 875
5430.60 890
5431.30 849
5432.00 864
5432.69 875
5433.39 808
5434.08 838
5434.78 858
5435.47 883
5436.17 865
5436.86 891
5437.56 871
5438.26 838
5438.95 890
5439.65 883
5440.34 827
5441.04 803
5441.74 893
5442.43 867
5443.13 899
5443.83 928
5444.52 1024
5445.22 1005
5445.91 1095
5446.61 1154
5447.31 1191
5448.00 1361
5448.70 1312
5449.40 1317
5450.09 1323
5450.79 1338
5451.49 1344
5452.18 1257
5452.88 1146
5453.58 1088
5454.27 1086
5454.97 988
5455.67 964
5456.37 935
5457.06 998
5457.76 942
5458.46 1006
5459.15 983
5459.85 1034
5460.55 1016
5461.25 1025
5461.94 996
5462.64 1053
5463.34 991
5464.04 1003
5464.73 1018
5465.43 1012
5466.13 1031
5466.83 1011
5467.53 1056
5468.22 981
5468.92 1007
5469.62 1028
5470.32 1036
5471.01 1050
5471.71 1068
5472.41 1105
5473.11 1107
5473.81 1123
5474.51 1119
5475.20 1132
5475.90 1180
5476.60 1244
5477.30 1291
5478.00 1331
5478.70 1489
5479.39 1567
5480.09 1798
5480.79 2029
5481.49 1996
5482.19 2013
5482.89 1992
5483.59 1792
5484.29 1731
5484.98 1587
5485.68 1495
5486.38 1478
5487.08 1411
5487.78 1382
5488.48 1412
5489.18 1402
5489.88 1323
5490.58 1283
5491.28 1375
5491.98 1423
5492.68 1511
5493.37 1452
5494.07 1486
5494.77 1517
5495.47 1596
5496.17 1546
5496.87 1591
5497.57 1605
5498.27 1600
5498.97 1845
5499.67 2080
5500.37 2423
5501.07 2708
5501.77 3129
5502.47 3139
5503.17 3072
5503.87 2933
5504.57 2625
5505.27 2309
5505.97 1953
5506.67 1637
5507.37 1530
5508.07 1465
5508.77 1356
5509.47 1399
5510.17 1337
5510.87 1315
5511.58 1315
5512.28 1344
5512.98 1338
5513.68 1403
5514.38 1334
5515.08 1352
5515.78 1316
5516.48 1245
5517.18 1241
5517.88 1258
5518.58 1235
5519.28 1223
5519.99 1228
5520.69 1272
5521.39 1307
5522.09 1280
5522.79 1134
5523.49 1196
5524.19 1156
5524.90 1074
5525.60 1138
5526.30 1011
5527.00 995
5527.70 982
5528.40 979
5529.10 996
5529.81 1019
5530.51 1045
5531.21 1038
5531.91 1088
5532.61 1013
5533.32 1078
5534.02 1117
5534.72 1028
5535.42 1009
5536.12 1049
5536.83 1025
5537.53 1060
5538.23 1031
5538.93 998
5539.64 1024
5540.34 1024
5541.04 1040
5541.74 1113
5542.45 1065
5543.15 1037
5543.85 1025
5544.55 1005
5545.26 982
5545.96 1005
5546.66 1023
5547.36 912
5548.07 944
5548.77 924
5549.47 948
5550.18 937
5550.88 907
5551.58 947
5552.29 917
5552.99 858
5553.69 923
5554.40 953
5555.10 895
5555.80 867
5556.51 842
5557.21 864
5557.91 848
5558.62 837
5559.32 876
5560.02 933
5560.73 843
5561.43 875
5562.14 910
5562.84 974
5563.54 953
5564.25 928
5564.95 989
5565.65 992
5566.36 954
5567.06 947
5567.77 908
5568.47 961
5569.18 934
5569.88 892
5570.58 772
5571.29 821
5571.99 881
5572.70 871
5573.40 929
5574.11 923
5574.81 863
5575.52 919
5576.22 931
5576.93 897
5577.63 871
5578.33 908
5579.04 864
5579.74 879
5580.45 860
5581.15 829
5581.86 782
5582.56 787
5583.27 885
5583.97 809
5584.68 779
5585.39 845
5586.09 823
5586.80 837
5587.50 844
5588.21 758
5588.91 778
5589.62 811
5590.32 838
5591.03 806
5591.73 817
5592.44 858
5593.15 861
5593.85 784
5594.56 828
5595.26 852
5595.97 810
5596.68 810
5597.38 792
5598.09 801
5598.79 776
5599.50 765
5600.21 802
5600.91 800
5601.62 734
5602.33 789
5603.03 775
5603.74 785
5604.44 771
5605.15 770
5605.86 768
5606.56 813
5607.27 800
5607.98 809
5608.68 805
5609.39 804
5610.10 777
5610.80 736
5611.51 732
5612.22 721
5612.93 751
5613.63 782
5614.34 746
5615.05 764
5615.75 826
5616.46 791
5617.17 785
5617.88 774
5618.58 767
5619.29 793
5620.00 792
5620.71 794
5621.41 789
5622.12 751
5622.83 784
5623.54 787
5624.24 765
5624.95 809
5625.66 796
5626.37 816
5627.08 786
5627.78 793
5628.49 796
5629.20 834
5629.91 879
5630.62 898
5631.32 938
5632.03 875
5632.74 868
5633.45 936
5634.16 877
5634.86 920
5635.57 943
5636.28 975
5636.99 964
5637.70 939
5638.41 1009
5639.12 1073
5639.82 1022
5640.53 1004
5641.24 1098
5641.95 1059
5642.66 1027
5643.37 1047
5644.08 1000
5644.79 945
5645.50 1015
5646.21 929
5646.91 911
5647.62 898
5648.33 883
5649.04 895
5649.75 889
5650.46 865
5651.17 909
5651.88 906
5652.59 899
5653.30 933
5654.01 925
5654.72 907
5655.43 931
5656.14 960
5656.85 988
5657.56 922
5658.27 937
5658.98 907
5659.69 970
5660.40 978
5661.11 964
5661.82 964
5662.53 1002
5663.24 999
5663.95 1002
5664.66 1041
5665.37 938
5666.08 868
5666.79 993
5667.50 918
5668.21 976
5668.92 964
5669.63 979
5670.34 1039
5671.05 1104
5671.76 1126
5672.47 1199
5673.18 1169
5673.89 1129
5674.61 1110
5675.32 1043
5676.03 1036
5676.74 920
5677.45 901
5678.16 908
5678.87 875
5679.58 850
5680.29 855
5681.01 874
5681.72 875
5682.43 841
5683.14 946
5683.85 894
5684.56 933
5685.27 872
5685.99 934
5686.70 884
5687.41 883
5688.12 865
5688.83 872
5689.54 867
5690.26 874
5690.97 865
5691.68 850
5692.39 887
5693.10 864
5693.82 858
5694.53 878
5695.24 866
5695.95 841
5696.67 857
5697.38 855
5698.09 879
5698.80 853
5699.51 890
5700.23 894
5700.94 842
5701.65 854
5702.36 807
5703.08 826
5703.79 865
5704.50 801
5705.22 781
5705.93 780
5706.64 836
5707.35 867
5708.07 837
5708.78 829
5709.49 875
5710.21 854
5710.92 845
5711.63 855
5712.35 793
5713.06 830
5713.77 830
5714.49 830
5715.20 828
5715.91 868
5716.63 829
5717.34 780
5718.05 817
5718.77 850
5719.48 794
5720.19 784
5720.91 821
5721.62 826
5722.34 826
5723.05 861
5723.76 842
5724.48 863
5725.19 862
5725.91 936
5726.62 984
5727.33 1047
5728.05 988
5728.76 955
5729.48 1017
5730.19 1035
5730.91 1005
5731.62 1009
5732.34 1028
5733.05 987
5733.76 936
5734.48 956
5735.19 920
5735.91 923
5736.62 878
5737.34 981
5738.05 896
5738.77 938
5739.48 872
5740.20 876
5740.91 871
5741.63 916
5742.34 912
5743.06 909
5743.77 893
5744.49 903
5745.20 925
5745.92 941
5746.63 940
5747.35 928
5748.07 942
5748.78 917
5749.50 889
5750.21 934
5750.93 979
5751.64 1024
5752.36 1062
5753.07 1066
5753.79 1051
5754.51 1041
5755.22 1085
5755.94 1198
5756.65 1251
5757.37 1192
5758.09 1189
5758.80 1178
5759.52 1165
5760.24 1219
5760.95 1219
5761.67 1297
5762.38 1308
5763.10 1268
5763.82 1315
5764.53 1325
5765.25 1364
5765.97 1405
5766.68 1446
5767.40 1539
5768.12 1712
5768.83 2032
5769.55 2364
5770.27 2888
5770.98 3241
5771.70 3511
5772.42 3558
5773.13 3443
5773.85 2995
5774.57 2675
5775.29 2363
5776.00 1919
5776.72 1728
5777.44 1587
5778.16 1511
5778.87 1526
5779.59 1479
5780.31 1504
5781.03 1495
5781.74 1527
5782.46 1545
5783.18 1469
5783.90 1516
5784.61 1562
5785.33 1505
5786.05 1508
5786.77 1582
5787.48 1510
5788.20 1510
5788.92 1439
5789.64 1465
5790.36 1394
5791.08 1416
5791.79 1404
5792.51 1308
5793.23 1275
5793.95 1299
5794.67 1297
5795.38 1312
5796.10 1325
5796.82 1243
5797.54 1296
5798.26 1297
5798.98 1384
5799.70 1513
5800.41 1655
5801.13 1793
5801.85 1899
5802.57 1894
5803.29 1903
5804.01 1763
5804.73 1570
5805.45 1492
5806.17 1470
5806.89 1360
5807.60 1328
5808.32 1288
5809.04 1315
5809.76 1324
5810.48 1300
5811.20 1225
5811.92 1225
5812.64 1257
5813.36 1266
5814.08 1183
5814.80 1175
5815.52 1202
5816.24 1138
5816.96 1136
5817.68 1129
5818.40 1128
5819.12 1054
5819.84 1109
5820.56 1155
5821.28 1128
5822.00 1089
5822.72 1107
5823.44 1124
5824.16 1107
5824.88 1132
5825.60 1068
5826.32 1056
5827.04 1035
5827.76 996
5828.48 962
5829.20 970
5829.92 1107
5830.64 1041
5831.36 1046
5832.08 1098
5832.80 1107
5833.52 1090
5834.25 1012
5834.97 1026
5835.69 982
5836.41 955
5837.13 939
5837.85 942
5838.57 963
5839.29 932
5840.01 917
5840.73 949
5841.46 960
5842.18 986
5842.90 999
5843.62 994
5844.34 1015
5845.06 966
5845.78 988
5846.51 1018
5847.23 947
5847.95 904
5848.67 923
5849.39 904
5850.11 976
5850.84 948
5851.56 1018
5852.28 895
5853.00 950
5853.72 988
5854.45 988
5855.17 1014
5855.89 974
5856.61 1011
5857.33 958
5858.06 955
5858.78 1013
5859.50 1027
5860.22 989
5860.95 946
5861.67 964
5862.39 935
5863.11 894
5863.84 927
5864.56 991
5865.28 956
5866.01 947
5866.73 905
5867.45 978
5868.17 927
5868.90 925
5869.62 970
5870.34 913
5871.07 921
5871.79 881
5872.51 931
5873.24 932
5873.96 908
5874.68 947
5875.41 905
5876.13 911
5876.85 926
5877.58 950
5878.30 993
5879.02 939
5879.75 926
5880.47 969
5881.19 949
5881.92 945
5882.64 985
5883.37 967
5884.09 976
5884.81 977
5885.54 936
5886.26 969
5886.99 963
5887.71 978
5888.43 920
5889.16 953
5889.88 973
5890.61 978
5891.33 994
5892.05 974
5892.78 977
5893.50 950
5894.23 992
5894.95 952
5895.68 919
5896.40 982
5897.13 995
5897.85 998
5898.58 946
5899.30 973
5900.03 1022
5900.75 1013
5901.48 983
5902.20 1042
5902.93 1008
5903.65 997
5904.38 1007
5905.10 1004
5905.83 1007
5906.55 1016
5907.28 1053
5908.00 1131
5908.73 1117
5909.45 1074
5910.18 1121
5910.90 1119
5911.63 1091
5912.36 1065
5913.08 1115
5913.81 1103
5914.53 1072
5915.26 1064
5915.98 1147
5916.71 1116
5917.44 1145
5918.16 1137
5918.89 1190
5919.61 1159
5920.34 1158
5921.07 1129
5921.79 1137
5922.52 1192
5923.25 1224
5923.97 1212
5924.70 1275
5925.42 1284
5926.15 1313
5926.88 1304
5927.60 1240
5928.33 1283
5929.06 1329
5929.78 1344
5930.51 1312
5931.24 1348
5931.96 1390
5932.69 1427
5933.42 1434
5934.15 1467
5934.87 1467
5935.60 1471
5936.33 1493
5937.05 1494
5937.78 1520
5938.51 1567
5939.24 1628
5939.96 1692
5940.69 1719
5941.42 1727
5942.14 1704
5942.87 1737
5943.60 1750
5944.33 1744
5945.06 1833
5945.78 1922
5946.51 1888
5947.24 1956
5947.97 2034
5948.69 1987
5949.42 1985
5950.15 2126
5950.88 2296
5951.61 2454
5952.33 2636
5953.06 2845
5953.79 3005
5954.52 3018
5955.25 3056
5955.98 3000
5956.70 2893
5957.43 2804
5958.16 2742
5958.89 2553
5959.62 2527
5960.35 2493
5961.07 2526
5961.80 2388
5962.53 2388
5963.26 2504
5963.99 2505
5964.72 2608
5965.45 2829
5966.18 3069
5966.90 3295
5967.63 3441
5968.36 3585
5969.09 3522
5969.82 3499
5970.55 3315
5971.28 3249
5972.01 3106
5972.74 2922
5973.47 2964
5974.20 2995
5974.93 2911
5975.66 2870
5976.39 2817
5977.12 2913
5977.84 2888
5978.57 3019
5979.30 2976
5980.03 3103
5980.76 3262
5981.49 3340
5982.22 3447
5982.95 3512
5983.68 3564
5984.41 3630
5985.14 3615
5985.87 3610
5986.60 3544
5987.33 3628
5988.06 3606
5988.79 3609
5989.53 3667
5990.26 3727
5990.99 3648
5991.72 3652
5992.45 3647
5993.18 3725
5993.91 3804
5994.64 3906
5995.37 3973
5996.10 3869
5996.83 3954
5997.56 3961
5998.29 4065
5999.02 4097
5999.75 4069
6000.49 4138
6001.22 4015
6001.95 3951
6002.68 3774
6003.41 3702
6004.14 3735
6004.87 3764
6005.60 3648
6006.34 3635
6007.07 3788
6007.80 3876
6008.53 4169
6009.26 4721
6009.99 5395
6010.72 6373
6011.46 7497
6012.19 8746
6012.92 9948
6013.65 10847
6014.38 11488
6015.12 11734
6015.85 11260
6016.58 10500
6017.31 9596
6018.04 8740
6018.78 7715
6019.51 6594
6020.24 5696
6020.97 5094
6021.70 4333
6022.44 3854
6023.17 3591
6023.90 3377
6024.63 3304
6025.37 3152
6026.10 3021
6026.83 3005
6027.56 3009
6028.30 2982
6029.03 2999
6029.76 3098
6030.50 3157
6031.23 3160
6031.96 3056
6032.69 2964
6033.43 2903
6034.16 2808
6034.89 2726
6035.63 2526
6036.36 2449
6037.09 2539
6037.83 2550
6038.56 2568
6039.29 2637
6040.03 2693
6040.76 2725
6041.49 2754
6042.23 2748
6042.96 2673
6043.69 2665
6044.43 2637
6045.16 2738
6045.90 2795
6046.63 2787
6047.36 2908
6048.10 2852
6048.83 2949
6049.57 3010
6050.30 3031
6051.03 3105
6051.77 3283
6052.50 3506
6053.24 3532
6053.97 3656
6054.70 3619
6055.44 3530
6056.17 3470
6056.91 3362
6057.64 3283
6058.38 3054
6059.11 3048
6059.85 3030
6060.58 2991
6061.32 2944
6062.05 2940
6062.79 2870
6063.52 2882
6064.26 2904
6064.99 2789
6065.72 2735
6066.46 2629
6067.20 2701
6067.93 2623
6068.67 2638
6069.40 2570
6070.14 2433
6070.87 2560
6071.61 2590
6072.34 2521
6073.08 2669
6073.81 2674
6074.55 2739
6075.28 2695
6076.02 2739
6076.76 2761
6077.49 2772
6078.23 2731
6078.96 2656
6079.70 2684
6080.43 2508
6081.17 2462
6081.91 2490
6082.64 2411
6083.38 2289
6084.11 2264
6084.85 2248
6085.59 2146
6086.32 2133
6087.06 2141
6087.80 2148
6088.53 2086
6089.27 2191
6090.00 2109
6090.74 2069
6091.48 2000
6092.21 2142
6092.95 2179
6093.69 2046
6094.42 2095
6095.16 2118
6095.90 2004
6096.63 1999
6097.37 1955
6098.11 1924
6098.85 1950
6099.58 1929
6100.32 1914
6101.06 1887
6101.79 1926
6102.53 1936
6103.27 1917
6104.01 1932
6104.74 1895
6105.48 1901
6106.22 1932
6106.96 1926
6107.69 1883
6108.43 1915
6109.17 1898
6109.91 1886
6110.64 1898
6111.38 1937
6112.12 1954
6112.86 1962
6113.59 2065
6114.33 2031
6115.07 2022
6115.81 2114
6116.55 2167
6117.28 2093
6118.02 2149
6118.76 2201
6119.50 2154
6120.24 2097
6120.98 2006
6121.71 2012
6122.45 2084
6123.19 2125
6123.93 2145
6124.67 2127
6125.41 2150
6126.15 2180
6126.88 2188
6127.62 2196
6128.36 2169
6129.10 2111
6129.84 2168
6130.58 2120
6131.32 2136
6132.06 2165
6132.80 2115
6133.53 2279
6134.27 2225
6135.01 2249
6135.75 2286
6136.49 2329
6137.23 2360
6137.97 2385
6138.71 2476
6139.45 2619
6140.19 2635
6140.93 2711
6141.67 2752
6142.41 2741
6143.15 2808
6143.89 2716
6144.63 2603
6145.37 2604
6146.11 2527
6146.85 2516
6147.59 2599
6148.33 2544
6149.07 2468
6149.81 2440
6150.55 2451
6151.29 2561
6152.03 2561
6152.77 2556
6153.51 2493
6154.25 2587
6154.99 2615
6155.73 2612
6156.47 2600
6157.21 2678
6157.95 2749
6158.69 2810
6159.43 2706
6160.17 2766
6160.91 2862
6161.65 2811
6162.39 2851
6163.13 2964
6163.88 3050
6164.62 3217
6165.36 3502
6166.10 3665
6166.84 3812
6167.58 3943
6168.32 4003
6169.06 4154
6169.80 4120
6170.55 4043
6171.29 4030
6172.03 3876
6172.77 3789
6173.51 3680
6174.25 3631
6174.99 3701
6175.74 3717
6176.48 3638
6177.22 3641
6177.96 3685
6178.70 3792
6179.44 4093
6180.19 4440
6180.93 4981
6181.67 5662
6182.41 6489
6183.15 7387
6183.90 7997
6184.64 8453
6185.38 8317
6186.12 8025
6186.87 7567
6187.61 6956
6188.35 6479
6189.09 5771
6189.84 5279
6190.58 4991
6191.32 4753
6192.06 4650
6192.81 4441
6193.55 4409
6194.29 4436
6195.03 4398
6195.78 4361
6196.52 4227
6197.26 4256
6198.01 4241
6198.75 4085
6199.49 4202
6200.23 4125
6200.98 4209
6201.72 4190
6202.46 4256
6203.21 4171
6203.95 4397
6204.69 4618
6205.44 5112
6206.18 6142
6206.92 7620
6207.67 9735
6208.41 12408
6209.15 14962
6209.90 17064
6210.64 18345
6211.39 18585
6212.13 17780
6212.87 16184
6213.62 14299
6214.36 12373
6215.11 10323
6215.85 8533
6216.59 7126
6217.34 5990
6218.08 5087
6218.83 4522
6219.57 4022
6220.31 3740
6221.06 3501
6221.80 3413
6222.55 3391
6223.29 3258
6224.04 3186
6224.78 3100
6225.53 3042
6226.27 2976
6227.02 2955
6227.76 2790
6228.50 2607
6229.25 2531
6229.99 2479
6230.74 2327
6231.48 2280
6232.23 2214
6232.97 2298
6233.72 2265
6234.46 2361
6235.21 2384
6235.96 2323
6236.70 2463
6237.45 2571
6238.19 2666
6238.94 2709
6239.68 2916
6240.43 3094
6241.17 3260
6241.92 3130
6242.66 3162
6243.41 3102
6244.16 3100
6244.90 3074
6245.65 3008
6246.39 3109
6247.14 3240
6247.88 3298
6248.63 3300
6249.38 3295
6250.12 3231
6250.87 3094
6251.62 3047
6252.36 2980
6253.11 2995
6253.85 2908
6254.60 2802
6255.35 2701
6256.09 2753
6256.84 2741
6257.59 2696
6258.33 2686
6259.08 2623
6259.83 2587
6260.57 2614
6261.32 2686
6262.07 2692
6262.81 2606
6263.56 2639
6264.31 2497
6265.05 2487
6265.80 2448
6266.55 2433
6267.30 2460
6268.04 2465
6268.79 2434
6269.54 2608
6270.28 2686
6271.03 2809
6271.78 2840
6272.53 3059
6273.27 3040
6274.02 3077
6274.77 3056
6275.52 3040
6276.26 2938
6277.01 2914
6277.76 2912
6278.51 2871
6279.25 2768
6280.00 2722
6280.75 2649
6281.50 2550
6282.25 2548
6282.99 2409
6283.74 2372
6284.49 2281
6285.24 2260
6285.99 2185
6286.74 2040
6287.48 2128
6288.23 2095
6288.98 2035
6289.73 1964
6290.48 1991
6291.23 2007
6291.97 1919
6292.72 1992
6293.47 1890
6294.22 1927
6294.97 1880
6295.72 1984
6296.47 2027
6297.22 2004
6297.96 2078
6298.71 2019
6299.46 1991
6300.21 1915
6300.96 1923
6301.71 1871
6302.46 1839
6303.21 1838
6303.96 1805
6304.71 1804
6305.46 1818
6306.21 1824
6306.96 1784
6307.71 1779
6308.45 1757
6309.20 1778
6309.95 1852
6310.70 1902
6311.45 1990
6312.20 2020
6312.95 1987
6313.70 2029
6314.45 2083
6315.20 2059
6315.95 2142
6316.70 2270
6317.45 2323
6318.20 2324
6318.95 2269
6319.70 2229
6320.45 2100
6321.20 2045
6321.95 1947
6322.70 1913
6323.46 1879
6324.21 1901
6324.96 1788
6325.71 1689
6326.46 1704
6327.21 1665
6327.96 1693
6328.71 1642
6329.46 1629
6330.21 1658
6330.96 1656
6331.71 1670
6332.46 1632
6333.21 1602
6333.97 1643
6334.72 1634
6335.47 1595
6336.22 1604
6336.97 1576
6337.72 1559
6338.47 1624
6339.22 1582
6339.98 1532
6340.73 1630
6341.48 1590
6342.23 1577
6342.98 1507
6343.73 1563
6344.49 1624
6345.24 1590
6345.99 1568
6346.74 1502
6347.49 1532
6348.24 1536
6349.00 1525
6349.75 1613
6350.50 1633
6351.25 1680
6352.01 1731
6352.76 1833
6353.51 1920
6354.26 1915
6355.01 1931
6355.77 1994
6356.52 1997
6357.27 1974
6358.02 1945
6358.78 1922
6359.53 1873
6360.28 1729
6361.03 1704
6361.79 1707
6362.54 1634
6363.29 1598
6364.05 1623
6364.80 1634
6365.55 1611
6366.30 1706
6367.06 1806
6367.81 1864
6368.56 2006
6369.32 2130
6370.07 2067
6370.82 1940
6371.58 1954
6372.33 1799
6373.08 1823
6373.84 1664
6374.59 1721
6375.34 1619
6376.10 1654
6376.85 1664
6377.60 1577
6378.36 1599
6379.11 1622
6379.87 1693
6380.62 1737
6381.37 1711
6382.13 1770
6382.88 1702
6383.64 1737
6384.39 1707
6385.14 1683
6385.90 1665
6386.65 1674
6387.41 1643
6388.16 1590
6388.91 1640
6389.67 1603
6390.42 1510
6391.18 1557
6391.93 1519
6392.69 1508
6393.44 1506
6394.20 1431
6394.95 1440
6395.71 1521
6396.46 1472
6397.21 1479
6397.97 1502
6398.72 1585
6399.48 1534
6400.23 1572
6400.99 1516
6401.74 1487
6402.50 1468
6403.26 1499
6404.01 1412
6404.77 1348
6405.52 1377
6406.28 1439
6407.03 1447
6407.79 1425
6408.54 1390
6409.30 1465
6410.05 1519
6410.81 1404
6411.56 1447
6412.32 1551
6413.08 1517
6413.83 1471
6414.59 1401
6415.34 1467
6416.10 1560
6416.86 1532
6417.61 1491
6418.37 1525
6419.12 1512
6419.88 1460
6420.64 1480
6421.39 1496
6422.15 1350
6422.91 1408
6423.66 1421
6424.42 1485
6425.17 1443
6425.93 1375
6426.69 1464
6427.44 1494
6428.20 1453
6428.96 1466
6429.71 1441
6430.47 1437
6431.23 1411
6431.98 1477
6432.74 1476
6433.50 1446
6434.26 1525
6435.01 1606
6435.77 1506
6436.53 1508
6437.28 1563
6438.04 1591
6438.80 1597
6439.56 1568
6440.31 1590
6441.07 1577
6441.83 1545
6442.59 1566
6443.34 1631
6444.10 1691
6444.86 1642
6445.62 1692
6446.37 1684
6447.13 1707
6447.89 1679
6448.65 1659
6449.40 1729
6450.16 1703
6450.92 1721
6451.68 1727
6452.44 1719
6453.19 1770
6453.95 1854
6454.71 1742
6455.47 1808
6456.23 1878
6456.99 1874
6457.74 1932
6458.50 1921
6459.26 1920
6460.02 1948
6460.78 1843
6461.54 1934
6462.30 1954
6463.05 1951
6463.81 2013
6464.57 2051
6465.33 2005
6466.09 2057
6466.85 2139
6467.61 2124
6468.37 2094
6469.13 2192
6469.88 2245
6470.64 2139
6471.40 2191
6472.16 2252
6472.92 2162
6473.68 2112
6474.44 2149
6475.20 2102
6475.96 2193
6476.72 2260
6477.48 2246
6478.24 2286
6479.00 2272
6479.76 2290
6480.52 2450
6481.28 2515
6482.04 2550
6482.80 2484
6483.56 2484
6484.32 2544
6485.08 2671
6485.84 2573
6486.60 2623
6487.36 2653
6488.12 2642
6488.88 2611
6489.64 2731
6490.40 2804
6491.16 2981
6491.92 2954
6492.68 3021
6493.44 3125
6494.20 3263
6494.96 3260
6495.72 3303
6496.48 3272
6497.24 3263
6498.00 3209
6498.76 3204
6499.52 3221
6500.28 3281
6501.05 3185
6501.81 3216
6502.57 3261
6503.33 3265
6504.09 3482
6504.85 3740
6505.61 4384
6506.37 5639
6507.13 7182
6507.90 9256
6508.66 11372
6509.42 12832
6510.18 13569
6510.94 13821
6511.70 13151
6512.46 11718
6513.23 10409
6513.99 8940
6514.75 7533
6515.51 6465
6516.27 5539
6517.03 4805
6517.80 4332
6518.56 4081
6519.32 3911
6520.08 3679
6520.84 3699
6521.61 3782
6522.37 3760
6523.13 3747
6523.89 3988
6524.66 4130
6525.42 4362
6526.18 4592
6526.94 4854
6527.71 4983
6528.47 5187
6529.23 5051
6529.99 5013
6530.76 4927
6531.52 4594
6532.28 4533
6533.04 4529
6533.81 4657
6534.57 5133
6535.33 5863
6536.10 6875
6536.86 7796
6537.62 8444
6538.38 8720
6539.15 8651
6539.91 8348
6540.67 7517
6541.44 6552
6542.20 5779
6542.96 5085
6543.73 4489
6544.49 4183
6545.25 3915
6546.02 3700
6546.78 3731
6547.55 3680
6548.31 3628
6549.07 3583
6549.84 3431
6550.60 3439
6551.36 3369
6552.13 3345
6552.89 3349
6553.66 3278
6554.42 3205
6555.18 3184
6555.95 3160
6556.71 3114
6557.48 3182
6558.24 3128
6559.01 3082
6559.77 3066
6560.53 3197
6561.30 3250
6562.06 3213
6562.83 3266
6563.59 3329
6564.36 3376
6565.12 3451
6565.89 3460
6566.65 3455
6567.42 3426
6568.18 3383
6568.95 3512
6569.71 3569
6570.48 3719
6571.24 3784
6572.01 3920
6572.77 3925
6573.54 4012
6574.30 4079
6575.07 4008
6575.83 3888
6576.60 3935
6577.36 3943
6578.13 3877
6578.89 3747
6579.66 3678
6580.42 3654
6581.19 3699
6581.96 3559
6582.72 3599
6583.49 3740
6584.25 3843
6585.02 3828
6585.78 3806
6586.55 3767
6587.32 3768
6588.08 3781
6588.85 3766
6589.61 3716
6590.38 3862
6591.15 3913
6591.91 4102
6592.68 4349
6593.45 4449
6594.21 4785
6594.98 4986
6595.74 5159
6596.51 5259
6597.28 5169
6598.04 5186
6598.81 4988
6599.58 4822
6600.34 4653
6601.11 4335
6601.88 4057
6602.64 3747
6603.41 3534
6604.18 3531
6604.95 3332
6605.71 3159
6606.48 3059
6607.25 3063
6608.01 3055
6608.78 3024
6609.55 3103
6610.32 3063
6611.08 3050
6611.85 3052
6612.62 2928
6613.38 2950
6614.15 2980
6614.92 2932
6615.69 2865
6616.46 2857
6617.22 2922
6617.99 2912
6618.76 2972
6619.53 3153
6620.29 3295
6621.06 3502
6621.83 3646
6622.60 3818
6623.37 4014
6624.13 4110
6624.90 4075
6625.67 3994
6626.44 3826
6627.21 3660
6627.98 3486
6628.74 3249
6629.51 3224
6630.28 3127
6631.05 3024
6631.82 2965
6632.59 3007
6633.35 3059
6634.12 3180
6634.89 3306
6635.66 3475
6636.43 3575
6637.20 3623
6637.97 3716
6638.74 3758
6639.51 3689
6640.27 3694
6641.04 3614
6641.81 3519
6642.58 3579
6643.35 3568
6644.12 3307
6644.89 3192
6645.66 3076
6646.43 2928
6647.20 2839
6647.97 2765
6648.74 2708
6649.51 2612
6650.28 2631
6651.05 2623
6651.82 2488
6652.58 2490
6653.35 2530
6654.12 2534
6654.89 2580
6655.66 2626
6656.43 2589
6657.20 2572
6657.97 2582
6658.74 2620
6659.51 2591
6660.28 2499
6661.05 2544
6661.83 2487
6662.60 2485
6663.37 2378
6664.14 2428
6664.91 2392
6665.68 2400
6666.45 2381
6667.22 2413
6667.99 2402
6668.76 2422
6669.53 2443
6670.30 2442
6671.07 2505
6671.84 2489
6672.61 2558
6673.38 2588
6674.16 2565
6674.93 2604
6675.70 2508
6676.47 2528
6677.24 2544
6678.01 2537
6678.78 2496
6679.55 2555
6680.33 2559
6681.10 2580
6681.87 2594
6682.64 2572
6683.41 2680
6684.18 2839
6684.95 2894
6685.73 3033
6686.50 3139
6687.27 3160
6688.04 3097
6688.81 2955
6689.58 2813
6690.36 2668
6691.13 2487
6691.90 2341
6692.67 2309
6693.44 2297
6694.22 2261
6694.99 2216
6695.76 2172
6696.53 2102
6697.31 2106
6698.08 2147
6698.85 2160
6699.62 2183
6700.40 2167
6701.17 2199
6701.94 2081
6702.71 2078
6703.49 2092
6704.26 2057
6705.03 2029
6705.80 2040
6706.58 2077
6707.35 2071
6708.12 2029
6708.90 1998
6709.67 1933
6710.44 1898
6711.22 1951
6711.99 1961
6712.76 1939
6713.54 1889
6714.31 1873
6715.08 1848
6715.86 1838
6716.63 1907
6717.40 1894
6718.18 1864
6718.95 1867
6719.72 1892
6720.50 1896
6721.27 1842
6722.04 1879
6722.82 1818
6723.59 1879
6724.37 1916
6725.14 1819
6725.91 1851
6726.69 1836
6727.46 1780
6728.24 1831
6729.01 1702
6729.78 1822
6730.56 1774
6731.33 1819
6732.11 1791
6732.88 1793
6733.66 1809
6734.43 1800
6735.20 1825
6735.98 1885
6736.75 1915
6737.53 1903
6738.30 1902
6739.08 1868
6739.85 1908
6740.63 1839
6741.40 1829
6742.18 2033
6742.95 1972
6743.73 1957
6744.50 1921
6745.28 1954
6746.05 1942
6746.83 2018
6747.60 1956
6748.38 1999
6749.15 2012
6749.93 2038
6750.70 2143
6751.48 2251
6752.25 2277
6753.03 2380
6753.81 2399
6754.58 2474
6755.36 2429
6756.13 2313
6756.91 2251
6757.68 2289
6758.46 2168
6759.24 2072
6760.01 2110
6760.79 2164
6761.56 2087
6762.34 2117
6763.12 2121
6763.89 2056
6764.67 2017
6765.44 2011
6766.22 2096
6767.00 2038
6767.77 2165
6768.55 2115
6769.33 2089
6770.10 2140
6770.88 2033
6771.66 1989
6772.43 1956
6773.21 1832
6773.99 1855
6774.76 1787
6775.54 1788
6776.32 1766
6777.09 1745
6777.87 1808
6778.65 1814
6779.42 1781
6780.20 1788
6780.98 1829
6781.76 1862
6782.53 1813
6783.31 1772
6784.09 1766
6784.87 1768
6785.64 1776
6786.42 1756
6787.20 1812
6787.98 1776
6788.75 1766
6789.53 1685
6790.31 1683
6791.09 1707
6791.86 1657
6792.64 1605
6793.42 1610
6794.20 1636
6794.98 1654
6795.75 1581
6796.53 1542
6797.31 1528
6798.09 1522
6798.87 1544
6799.64 1654
6800.42 1627
6801.20 1646
6801.98 1592
6802.76 1606
6803.54 1593
6804.31 1660
6805.09 1692
6805.87 1673
6806.65 1676
6807.43 1670
6808.21 1632
6808.99 1618
6809.76 1650
6810.54 1614
6811.32 1559
6812.10 1552
6812.88 1534
6813.66 1593
6814.44 1622
6815.22 1577
6816.00 1628
6816.78 1608
6817.55 1620
6818.33 1628
6819.11 1630
6819.89 1576
6820.67 1595
6821.45 1579
6822.23 1609
6823.01 1634
6823.79 1588
6824.57 1613
6825.35 1641
6826.13 1638
6826.91 1615
6827.69 1604
6828.47 1597
6829.25 1630
6830.03 1623
6830.81 1625
6831.59 1622
6832.37 1640
6833.15 1605
6833.93 1555
6834.71 1625
6835.49 1626
6836.27 1705
6837.05 1771
6837.83 1918
6838.61 1958
6839.39 2096
6840.17 2262
6840.95 2264
6841.73 2258
6842.51 2149
6843.29 2073
6844.08 2066
6844.86 1991
6845.64 1846
6846.42 1806
6847.20 1800
6847.98 1883
6848.76 1953
6849.54 2136
6850.32 2364
6851.10 2628
6851.89 2847
6852.67 3019
6853.45 3027
6854.23 2956
6855.01 2733
6855.79 2534
6856.57 2445
6857.35 2155
6858.14 2007
6858.92 1945
6859.70 1844
6860.48 1784
6861.26 1805
6862.04 1751
6862.83 1757
6863.61 1780
6864.39 1728
6865.17 1689
6865.95 1716
6866.74 1819
6867.52 1770
6868.30 1728
6869.08 1761
6869.86 1789
6870.65 1825
6871.43 1796
6872.21 1778
6872.99 1774
6873.78 1820
6874.56 1839
6875.34 1866
6876.12 1956
6876.91 2006
6877.69 1974
6878.47 2044
6879.25 2066
6880.04 2219
6880.82 2387
6881.60 2731
6882.39 2870
6883.17 3069
6883.95 3140
6884.74 3238
6885.52 3128
6886.30 2951
6887.08 2884
6887.87 2828
6888.65 2972
6889.43 2947
6890.22 3042
6891.00 3024
6891.78 2895
6892.57 2723
6893.35 2689
6894.14 2634
6894.92 2402
6895.70 2335
6896.49 2346
6897.27 2265
6898.05 2262
6898.84 2192
6899.62 2263
6900.41 2227
6901.19 2290
6901.97 2298
6902.76 2231
6903.54 2357
6904.33 2182
6905.11 2219
6905.89 2212
6906.68 2245
6907.46 2180
6908.25 2151
6909.03 2145
6909.82 2175
6910.60 2170
6911.39 2177
6912.17 2079
6912.96 2063
6913.74 2144
6914.52 2184
6915.31 2141
6916.09 2178
6916.88 2108
6917.66 2155
6918.45 2128
6919.23 2205
6920.02 2266
6920.80 2147
6921.59 2146
6922.37 2175
6923.16 2102
6923.95 2137
6924.73 2212
6925.52 2139
6926.30 2159
6927.09 2222
6927.87 2191
6928.66 2286
6929.44 2269
6930.23 2221
6931.01 2258
6931.80 2262
6932.59 2246
6933.37 2307
6934.16 2257
6934.94 2318
6935.73 2315
6936.52 2351
6937.30 2388
6938.09 2302
6938.87 2493
6939.66 2589
6940.45 2717
6941.23 2828
6942.02 3034
6942.81 3181
6943.59 3404
6944.38 3485
6945.16 3499
6945.95 3584
6946.74 3660
6947.52 3656
6948.31 3705
6949.10 3778
6949.88 3860
6950.67 3818
6951.46 3708
6952.25 3581
6953.03 3470
6953.82 3363
6954.61 3318
6955.39 3222
6956.18 3162
6956.97 3153
6957.75 3199
6958.54 3148
6959.33 3090
6960.12 3124
6960.90 3112
6961.69 3107
6962.48 3081
6963.27 3220
6964.05 3245
6964.84 3213
6965.63 3298
6966.42 3417
6967.20 3573
6967.99 3834
6968.78 4073
6969.57 4195
6970.36 4506
6971.14 4589
6971.93 4606
6972.72 4519
6973.51 4575
6974.30 4606
6975.08 4462
6975.87 4428
6976.66 4392
6977.45 4403
6978.24 4495
6979.03 4529
6979.81 4737
6980.60 5054
6981.39 5473
6982.18 6169
6982.97 7309
6983.76 9142
6984.55 11496
6985.34 14274
6986.12 16853
6986.91 18942
6987.70 20026
6988.49 20128
6989.28 18880
6990.07 16982
6990.86 14563
6991.65 12190
6992.44 10065
6993.23 8275
6994.01 6888
6994.80 5753
6995.59 4817
6996.38 4262
6997.17 3884
6997.96 3553
6998.75 3322
6999.54 3197
7000.33 3119
7001.12 3068
7001.91 2888
7002.70 2964
7003.49 2860
7004.28 2827
7005.07 2792
7005.86 2614
7006.65 2494
7007.44 2365
7008.23 2270
7009.02 2226
7009.81 2215
7010.60 2212
7011.39 2364
7012.18 2479
7012.97 2655
7013.76 2763
7014.55 2905
7015.34 2871
7016.13 2927
7016.92 2849
7017.71 2849
7018.50 2672
7019.29 2669
7020.08 2576
7020.88 2569
7021.67 2576
7022.46 2621
7023.25 2826
7024.04 2832
7024.83 2879
7025.62 3037
7026.41 3124
7027.20 3066
7027.99 3089
7028.79 3091
7029.58 2970
7030.37 2844
7031.16 2763
7031.95 2699
7032.74 2579
7033.53 2522
7034.33 2520
7035.12 2553
7035.91 2499
7036.70 2486
7037.49 2643
7038.28 2691
7039.08 2670
7039.87 2662
7040.66 2701
7041.45 2683
7042.24 2806
7043.04 2854
7043.83 2915
7044.62 2775
7045.41 2933
7046.20 3022
7047.00 3080
7047.79 3201
7048.58 3397
7049.37 3524
7050.17 3601
7050.96 3792
7051.75 3921
7052.54 3781
7053.34 3604
7054.13 3483
7054.92 3303
7055.71 3031
7056.51 2844
7057.30 2721
7058.09 2592
7058.89 2641
7059.68 2679
7060.47 2657
7061.26 2586
7062.06 2585
7062.85 2555
7063.64 2528
7064.44 2489
7065.23 2522
7066.02 2452
7066.82 2399
7067.61 2382
7068.40 2322
7069.20 2287
7069.99 2263
7070.78 2245
7071.58 2162
7072.37 2161
7073.17 2060
7073.96 2117
7074.75 1992
7075.55 2112
7076.34 2055
7077.13 2058
7077.93 1936
7078.72 1930
7079.52 1896
7080.31 1882
7081.10 1932
7081.90 1885
7082.69 1904
7083.49 1890
7084.28 1891
7085.08 1893
7085.87 1878
7086.67 1933
7087.46 2129
7088.25 2181
7089.05 2180
7089.84 2215
7090.64 2218
7091.43 2095
7092.23 1930
7093.02 1883
7093.82 1898
7094.61 1905
7095.41 1849
7096.20 1673
7097.00 1639
7097.79 1615
7098.59 1600
7099.38 1551
7100.18 1498
7100.97 1513
7101.77 1547
7102.56 1516
7103.36 1565
7104.15 1533
7104.95 1545
7105.75 1516
7106.54 1474
7107.34 1448
7108.13 1471
7108.93 1446
7109.72 1446
7110.52 1443
7111.32 1382
7112.11 1384
7112.91 1418
7113.70 1434
7114.50 1474
7115.30 1454
7116.09 1403
7116.89 1414
7117.68 1428
7118.48 1395
7119.28 1410
7120.07 1370
7120.87 1405
7121.67 1429
7122.46 1341
7123.26 1336
7124.06 1372
7124.85 1404
7125.65 1358
7126.45 1364
7127.24 1396
7128.04 1360
7128.84 1343
7129.63 1414
7130.43 1466
7131.23 1438
7132.02 1465
7132.82 1482
7133.62 1497
7134.41 1457
7135.21 1371
7136.01 1313
7136.81 1322
7137.60 1289
7138.40 1286
7139.20 1274
7140.00 1246
7140.79 1285
7141.59 1313
7142.39 1281
7143.19 1238
7143.98 1275
7144.78 1233
7145.58 1226
7146.38 1196
7147.18 1224
7147.97 1205
7148.77 1185
7149.57 1126
7150.37 1130
7151.17 1189
7151.96 1181
7152.76 1176
7153.56 1173
7154.36 1148
7155.16 1194
7155.95 1187
7156.75 1201
7157.55 1220
7158.35 1258
7159.15 1314
7159.95 1239
7160.75 1247
7161.54 1261
7162.34 1208
7163.14 1235
7163.94 1245
7164.74 1243
7165.54 1226
7166.34 1211
7167.14 1202
7167.93 1142
7168.73 1149
7169.53 1191
7170.33 1155
7171.13 1115
7171.93 1176
7172.73 1102
7173.53 1125
7174.33 1060
7175.13 1050
7175.93 1100
7176.73 1019
7177.53 1030
7178.33 1030
7179.13 1078
7179.93 1039
7180.73 1082
7181.53 1070
7182.32 1043
7183.12 1175
7183.92 1143
7184.72 1121
7185.52 1090
7186.32 1101
7187.12 1125
7187.92 1116
7188.72 1089
7189.53 1076
7190.33 1081
7191.13 1061
7191.93 1049
7192.73 1011
7193.53 1036
7194.33 1043
7195.13 1072
7195.93 975
7196.73 1005
7197.53 1048
7198.33 970
7199.13 1019
7199.93 1031
7200.73 1028
7201.53 1045
7202.33 1079
7203.14 1113
7203.94 1108
7204.74 1106
7205.54 1128
7206.34 1079
7207.14 1032
7207.94 1030
7208.74 1076
7209.55 1075
7210.35 1019
7211.15 1050
7211.95 1063
7212.75 1125
7213.55 1085
7214.35 1043
7215.16 1067
7215.96 1079
7216.76 1141
7217.56 1110
7218.36 1080
7219.16 1093
7219.97 1126
7220.77 1144
7221.57 1196
7222.37 1128
7223.17 1103
7223.98 1094
7224.78 1079
7225.58 1114
7226.38 1128
7227.19 1108
7227.99 1110
7228.79 1102
7229.59 1078
7230.40 1098
7231.20 1136
7232.00 1166
7232.80 1221
7233.61 1260
7234.41 1294
7235.21 1380
7236.01 1407
7236.82 1565
7237.62 1631
7238.42 1655
7239.23 1661
7240.03 1605
7240.83 1528
7241.63 1459
7242.44 1346
7243.24 1333
7244.04 1271
7244.85 1224
7245.65 1232
7246.45 1210
7247.26 1232
7248.06 1166
7248.86 1210
7249.67 1244
7250.47 1251
7251.28 1228
7252.08 1155
7252.88 1155
7253.69 1203
7254.49 1246
7255.29 1275
7256.10 1286
7256.90 1248
7257.71 1235
7258.51 1224
7259.31 1217
7260.12 1217
7260.92 1170
7261.73 1171
7262.53 1200
7263.34 1182
7264.14 1189
7264.94 1210
7265.75 1253
7266.55 1272
7267.36 1278
7268.16 1287
7268.97 1276
7269.77 1317
7270.58 1313
7271.38 1283
7272.19 1305
7272.99 1299
7273.80 1299
7274.60 1270
7275.41 1266
7276.21 1241
7277.02 1266
7277.82 1297
7278.63 1351
7279.43 1449
7280.24 1400
7281.04 1440
7281.85 1610
7282.65 1794
7283.46 1870
7284.26 2166
7285.07 2474
7285.87 2546
7286.68 2594
7287.49 2594
7288.29 2479
7289.10 2322
7289.90 2146
7290.71 1879
7291.52 1726
7292.32 1611
7293.13 1524
7293.93 1454
7294.74 1338
7295.55 1266
7296.35 1246
7297.16 1249
7297.96 1272
7298.77 1270
7299.58 1328
7300.38 1305
7301.19 1229
7302.00 1291
7302.80 1335
7303.61 1355
7304.42 1335
7305.22 1332
7306.03 1307
7306.84 1323
7307.64 1367
7308.45 1428
7309.26 1337
7310.06 1435
7310.87 1489
7311.68 1594
7312.48 1503
7313.29 1626
7314.10 1569
7314.90 1560
7315.71 1614
7316.52 1632
7317.33 1681
7318.13 1832
7318.94 2014
7319.75 2176
7320.56 2382
7321.36 2475
7322.17 2585
7322.98 2668
7323.79 2480
7324.59 2211
7325.40 2054
7326.21 1925
7327.02 1762
7327.83 1636
7328.63 1556
7329.44 1509
7330.25 1506
7331.06 1406
7331.87 1367
7332.67 1358
7333.48 1403
7334.29 1378
7335.10 1502
7335.91 1439
7336.72 1395
7337.52 1420
7338.33 1505
7339.14 1531
7339.95 1614
7340.76 1654
7341.57 1609
7342.38 1632
7343.18 1563
7343.99 1513
7344.80 1487
7345.61 1469
7346.42 1466
7347.23 1458
7348.04 1343
7348.85 1340
7349.66 1323
7350.46 1296
7351.27 1360
7352.08 1238
7352.89 1204
7353.70 1249
7354.51 1231
7355.32 1212
7356.13 1168
7356.94 1220
7357.75 1214
7358.56 1183
7359.37 1168
7360.18 1177
7360.99 1179
7361.80 1176
7362.61 1221
7363.42 1203
7364.23 1250
7365.04 1293
7365.85 1342
7366.66 1313
7367.47 1286
7368.28 1297
7369.09 1280
7369.90 1267
7370.71 1260
7371.52 1246
7372.33 1167
7373.14 1167
7373.95 1160
7374.76 1182
7375.57 1210
7376.38 1211
7377.19 1236
7378.00 1207
7378.81 1232
7379.62 1308
7380.43 1334
7381.24 1515
7382.06 1611
7382.87 1576
7383.68 1596
7384.49 1648
7385.30 1561
7386.11 1464
7386.92 1393
7387.73 1328
7388.54 1338
7389.36 1245
7390.17 1167
7390.98 1178
7391.79 1146
7392.60 1109
7393.41 1023
7394.22 1052
7395.04 1048
7395.85 1034
7396.66 1017
7397.47 1023
7398.28 1050
7399.09 1074
7399.91 1086
7400.72 1075
7401.53 1162
7402.34 1130
7403.15 1166
7403.97 1131
7404.78 1134
7405.59 1085
7406.40 1105
7407.21 1083
7408.03 1030
7408.84 1012
7409.65 1007
7410.46 979
7411.28 995
7412.09 983
7412.90 982
7413.71 995
7414.53 966
7415.34 926
7416.15 939
7416.96 951
7417.78 890
7418.59 868
7419.40 902
7420.22 873
7421.03 883
7421.84 897
7422.66 890
7423.47 874
7424.28 897
7425.09 853
7425.91 844
7426.72 791
7427.53 819
7428.35 922
7429.16 910
7429.98 905
7430.79 849
7431.60 902
7432.42 915
7433.23 907
7434.04 889
7434.86 852
7435.67 848
7436.48 863
7437.30 892
7438.11 838
7438.93 888
7439.74 888
7440.55 887
7441.37 865
7442.18 885
7443.00 921
7443.81 901
7444.63 871
7445.44 869
7446.25 871
7447.07 871
7447.88 880
7448.70 857
7449.51 880
7450.33 853
7451.14 849
7451.96 880
7452.77 826
7453.59 808
7454.40 858
7455.22 832
7456.03 776
7456.85 813
7457.66 797
7458.48 810
7459.29 831
7460.11 751
7460.92 781
7461.74 832
7462.55 794
7463.37 789
7464.18 814
7465.00 801
7465.81 766
7466.63 843
7467.44 860
7468.26 851
7469.08 866
7469.89 860
7470.71 878
7471.52 819
7472.34 848
7473.15 834
7473.97 882
7474.79 926
7475.60 901
7476.42 859
7477.23 915
7478.05 856
7478.87 835
7479.68 827
7480.50 847
7481.32 803
7482.13 822
7482.95 831
7483.76 794
7484.58 797
7485.40 772
7486.21 839
7487.03 844
7487.85 835
7488.66 846
7489.48 869
7490.30 810
7491.11 776
7491.93 753
7492.75 788
7493.57 839
7494.38 805
7495.20 842
7496.02 838
7496.83 784
7497.65 822
7498.47 856
7499.29 816
7500.10 786
7500.92 774
7501.74 784
7502.55 805
7503.37 792
7504.19 756
7505.01 803
7505.83 843
7506.64 798
7507.46 690
7508.28 744
7509.10 788
7509.91 782
7510.73 826
7511.55 741
7512.37 729
7513.19 763
7514.00 787
7514.82 786
7515.64 770
7516.46 711
7517.28 744
7518.10 759
7518.91 770
7519.73 760
7520.55 721
7521.37 764
7522.19 749
7523.01 775
7523.82 728
7524.64 735
7525.46 788
7526.28 759
7527.10 752
7527.92 781
7528.74 779
7529.56 803
7530.38 751
7531.19 748
7532.01 787
7532.83 796
7533.65 791
7534.47 814
7535.29 788
7536.11 779
7536.93 786
7537.75 748
7538.57 747
7539.39 767
7540.21 745
7541.03 768
7541.85 738
7542.67 803
7543.48 775
7544.30 737
7545.12 763
7545.94 820
7546.76 835
7547.58 807
7548.40 767
7549.22 785
7550.04 748
7550.86 759
7551.68 788
7552.50 759
7553.32 786
7554.14 754
7554.97 789
7555.79 796
7556.61 769
7557.43 788
7558.25 783
7559.07 794
7559.89 800
7560.71 820
7561.53 805
7562.35 836
7563.17 824
7563.99 811
7564.81 802
7565.63 765
7566.45 820
7567.28 767
7568.10 799
7568.92 812
7569.74 809
7570.56 828
7571.38 828
7572.20 781
7573.02 810
7573.84 872
7574.67 849
7575.49 791
7576.31 815
7577.13 795
7577.95 793
7578.77 818
7579.60 834
7580.42 823
7581.24 809
7582.06 884
7582.88 842
7583.70 837
7584.53 878
7585.35 854
7586.17 876
7586.99 872
7587.81 916
7588.64 935
7589.46 875
7590.28 930
7591.10 926
7591.93 885
7592.75 896
7593.57 939
7594.39 928
7595.22 895
7596.04 953
7596.86 975
7597.68 1009
7598.51 1013
7599.33 1036
7600.15 1023
7600.97 1034
7601.80 971
7602.62 1020
7603.44 1095
7604.27 1184
7605.09 1232
7605.91 1269
7606.73 1248
7607.56 1255
7608.38 1180
7609.20 1225
7610.03 1127
7610.85 1097
7611.67 1122
7612.50 1063
7613.32 1114
7614.15 1081
7614.97 1067
7615.79 1073
7616.62 1082
7617.44 1114
7618.26 1221
7619.09 1260
7619.91 1369
7620.73 1318
7621.56 1313
7622.38 1343
7623.21 1342
7624.03 1259
7624.85 1268
7625.68 1286
7626.50 1250
7627.33 1268
7628.15 1286
7628.98 1290
7629.80 1256
7630.62 1318
7631.45 1347
7632.27 1348
7633.10 1387
7633.92 1405
7634.75 1388
7635.57 1307
7636.40 1259
7637.22 1241
7638.05 1189
7638.87 1162
7639.70 1105
7640.52 989
7641.35 993
7642.17 1003
7643.00 992
7643.82 1023
7644.65 1001
7645.47 1111
7646.30 1168
7647.12 1162
7647.95 1211
7648.77 1254
7649.60 1212
7650.42 1227
7651.25 1246
7652.08 1231
7652.90 1239
7653.73 1228
7654.55 1193
7655.38 1131
7656.20 1110
7657.03 1064
7657.86 1005
7658.68 1010
7659.51 1023
7660.33 898
7661.16 933
7661.99 906
7662.81 915
7663.64 936
7664.46 943
7665.29 938
7666.12 950
7666.94 939
7667.77 951
7668.60 1019
7669.42 964
7670.25 951
7671.08 959
7671.90 927
7672.73 887
7673.56 892
7674.38 883
7675.21 870
7676.04 855
7676.86 881
7677.69 879
7678.52 838
7679.34 865
7680.17 886
7681.00 856
7681.83 921
7682.65 915
7683.48 937
7684.31 933
7685.13 1005
7685.96 969
7686.79 1008
7687.62 1001
7688.44 986
7689.27 1006
7690.10 952
7690.93 913
7691.76 949
7692.58 957
7693.41 932
7694.24 933
7695.07 980
7695.89 953
7696.72 943
7697.55 1009
7698.38 993
7699.21 1011
7700.03 1056
7700.86 1024
7701.69 986
7702.52 942
7703.35 955
7704.18 968
7705.00 926
7705.83 947
7706.66 919
7707.49 904
7708.32 870
7709.15 906
7709.98 894
7710.80 904
7711.63 919
7712.46 916
7713.29 915
7714.12 911
7714.95 926
7715.78 937
7716.61 935
7717.44 902
7718.27 847
7719.09 909
7719.92 923
7720.75 862
7721.58 871
7722.41 894
7723.24 896
7724.07 832
7724.90 834
7725.73 860
7726.56 849
7727.39 885
7728.22 914
7729.05 967
7729.88 992
7730.71 952
7731.54 980
7732.37 992
7733.20 909
7734.03 955
7734.86 936
7735.69 870
7736.52 845
7737.35 848
7738.18 827
7739.01 809
7739.84 852
7740.67 832
7741.50 860
7742.33 866
7743.16 840
7743.99 846
7744.82 903
7745.65 1003
7746.48 1096
7747.31 1184
7748.14 1267
7748.98 1309
7749.81 1368
7750.64 1381
7751.47 1324
7752.30 1272
7753.13 1201
7753.96 1113
7754.79 1020
7755.62 1001
7756.45 937
7757.29 895
7758.12 858
7758.95 826
7759.78 872
7760.61 827
7761.44 808
7762.27 771
7763.11 790
7763.94 753
7764.77 775
7765.60 750
7766.43 811
7767.26 782
7768.10 778
7768.93 769
7769.76 744
7770.59 767
7771.42 749
7772.26 756
7773.09 743
7773.92 741
7774.75 758
7775.58 755
7776.42 774
7777.25 737
7778.08 796
7778.91 794
7779.75 804
7780.58 824
7781.41 798
7782.24 801
7783.08 799
7783.91 757
7784.74 783
7785.57 795
7786.41 809
7787.24 858
7788.07 872
7788.91 834
7789.74 825
7790.57 809
7791.40 810
7792.24 809
7793.07 830
7793.90 840
7794.74 829
7795.57 840
7796.40 881
7797.24 867
7798.07 839
7798.90 880
7799.74 914
7800.57 829
7801.40 857
7802.24 908
7803.07 899
7803.91 918
7804.74 880
7805.57 909
7806.41 882
7807.24 893
7808.07 955
7808.91 980
7809.74 951
7810.58 971
7811.41 995
7812.25 1045
7813.08 1019
7813.91 1061
7814.75 1100
7815.58 1101
7816.42 1091
7817.25 1077
7818.09 1124
7818.92 1110
7819.75 1108
7820.59 1112
7821.42 1139
7822.26 1172
7823.09 1224
7823.93 1278
7824.76 1248
7825.60 1239
7826.43 1227
7827.27 1186
7828.10 1193
7828.94 1173
7829.77 1110
7830.61 1093
7831.44 1105
7832.28 1081
7833.11 1101
7833.95 1113
7834.78 1197
7835.62 1250
7836.46 1281
7837.29 1328
7838.13 1270
7838.96 1185
7839.80 1192
7840.63 1160
7841.47 1167
7842.31 1091
7843.14 1050
7843.98 975
7844.81 966
7845.65 987
7846.48 920
7847.32 931
7848.16 967
7848.99 987
7849.83 903
7850.67 923
7851.50 882
7852.34 911
7853.17 964
7854.01 945
7854.85 919
7855.68 957
7856.52 923
7857.36 919
7858.19 878
7859.03 896
7859.87 897
7860.70 906
7861.54 873
7862.38 906
7863.21 873
7864.05 941
7864.89 856
7865.73 874
7866.56 885
7867.40 840
7868.24 903
7869.07 890
7869.91 898
7870.75 924
7871.59 930
7872.42 935
7873.26 906
7874.10 982
7874.94 956
7875.77 971
7876.61 1016
7877.45 1034
7878.29 1017
7879.12 1084
7879.96 1214
7880.80 1233
7881.64 1292
7882.47 1255
7883.31 1195
7884.15 1210
7884.99 1147
7885.83 1153
7886.67 1069
7887.50 1047
7888.34 1029
7889.18 1048
7890.02 1005
7890.86 1030
7891.69 1089
7892.53 1080
7893.37 1133
7894.21 1136
7895.05 1136
7895.89 1108
7896.73 1089
7897.57 973
7898.40 1006
7899.24 974
7900.08 975
7900.92 993
7901.76 958
7902.60 1002
7903.44 996
7904.28 921
7905.12 907
7905.95 902
7906.79 941
7907.63 942
7908.47 972
7909.31 926
7910.15 903
7910.99 968
7911.83 1006
7912.67 970
7913.51 948
7914.35 989
7915.19 1044
7916.03 1139
7916.87 1162
7917.71 1258
7918.55 1289
7919.39 1285
7920.23 1299
7921.07 1261
7921.91 1211
7922.75 1167
7923.59 1068
7924.43 1047
7925.27 1034
7926.11 972
7926.95 957
7927.79 895
7928.63 895
7929.47 865
7930.31 829
7931.15 893
7931.99 828
7932.83 847
7933.67 848
7934.51 825
7935.35 800
7936.19 819
7937.04 819
7937.88 858
7938.72 816
7939.56 808
7940.40 810
7941.24 842
7942.08 801
7942.92 840
7943.76 823
7944.60 902
7945.45 853
7946.29 796
7947.13 830
7947.97 857
7948.81 870
7949.65 845
7950.49 904
7951.34 916
7952.18 912
7953.02 857
7953.86 933
7954.70 963
7955.54 986
7956.39 968
7957.23 996
7958.07 1012
7958.91 987
7959.75 1060
7960.60 1039
7961.44 974
7962.28 992
7963.12 987
7963.96 929
7964.81 986
7965.65 988
7966.49 1004
7967.33 1100
7968.18 1141
7969.02 1221
7969.86 1197
7970.70 1182
7971.55 1071
7972.39 1056
7973.23 1049
7974.08 973
7974.92 932
7975.76 957
7976.60 888
7977.45 955
7978.29 860
7979.13 857
7979.98 859
7980.82 815
7981.66 880
7982.51 821
7983.35 808
7984.19 785
7985.04 765
7985.88 743
7986.72 780
7987.57 799
7988.41 786
7989.25 770
7990.10 797
7990.94 783
7991.78 753
7992.63 728
7993.47 699
7994.32 733
7995.16 718
7996.00 688
7996.85 674
7997.69 669
7998.53 679
7999.38 681
8000.22 694
8001.07 748
8001.91 659
8002.76 648
8003.60 653
8004.44 685
8005.29 699
8006.13 664
8006.98 677
8007.82 667
8008.67 645
8009.51 625
8010.36 655
8011.20 641
8012.05 649
8012.89 630
8013.74 612
8014.58 552
8015.43 626
8016.27 634
8017.12 624
8017.96 575
8018.81 574
8019.65 596
8020.50 643
8021.34 595
8022.19 606
8023.03 597
8023.88 599
8024.72 589
8025.57 608
8026.41 606
8027.26 648
8028.11 613
8028.95 596
8029.80 652
8030.64 625
8031.49 609
8032.33 641
8033.18 659
8034.03 614
8034.87 558
8035.72 593
8036.56 571
8037.41 552
8038.26 558
8039.10 627
8039.95 596
8040.80 617
8041.64 630
8042.49 616
8043.33 632
8044.18 615
8045.03 613
8045.87 639
8046.72 649
8047.57 604
8048.41 619
8049.26 590
8050.11 584
8050.95 552
8051.80 636
8052.65 589
8053.49 569
8054.34 533
8055.19 586
8056.04 559
8056.88 556
8057.73 552
8058.58 570
8059.42 567
8060.27 545
8061.12 566
8061.97 560
8062.81 554
8063.66 511
8064.51 568
8065.36 518
8066.20 565
8067.05 543
8067.90 576
8068.75 569
8069.60 569
8070.44 574
8071.29 531
8072.14 516
8072.99 516
8073.84 551
8074.68 518
8075.53 551
8076.38 532
8077.23 531
8078.08 509
8078.92 552
8079.77 530
8080.62 523
8081.47 476
8082.32 543
8083.17 554
8084.02 526
8084.86 478
8085.71 499
8086.56 510
8087.41 501
8088.26 516
8089.11 540
8089.96 542
8090.81 551
8091.65 514
8092.50 492
8093.35 531
8094.20 501
8095.05 536
8095.90 514
8096.75 493
8097.60 497
8098.45 526
8099.30 545
8100.15 534
8101.00 532
8101.85 530
8102.70 558
8103.54 494
8104.39 521
8105.24 541
8106.09 560
8106.94 552
8107.79 542
8108.64 545
8109.49 512
8110.34 524
8111.19 568
8112.04 533
8112.89 501
8113.74 538
8114.59 549
8115.44 561
8116.29 544
8117.14 536
8117.99 543
8118.84 555
8119.70 562
8120.55 599
8121.40 584
8122.25 572
8123.10 524
8123.95 599
8124.80 600
8125.65 552
8126.50 576
8127.35 559
8128.20 564
8129.05 524
8129.90 568
8130.76 582
8131.61 628
8132.46 597
8133.31 587
8134.16 615
8135.01 659
8135.86 621
8136.71 601
8137.56 614
8138.42 587
8139.27 546
8140.12 602
8140.97 659
8141.82 570
8142.67 570
8143.53 558
8144.38 599
8145.23 555
8146.08 557
8146.93 611
8147.78 611
8148.64 567
8149.49 617
8150.34 601
8151.19 576
8152.05 611
8152.90 590
8153.75 586
8154.60 628
8155.45 629
8156.31 694
8157.16 722
8158.01 716
8158.86 680
8159.72 631
8160.57 614
8161.42 593
8162.27 590
8163.13 589
8163.98 586
8164.83 591
8165.69 605
8166.54 571
8167.39 540
8168.24 558
8169.10 583
8169.95 550
8170.80 547
8171.66 545
8172.51 563
8173.36 531
8174.22 542
8175.07 563
8175.92 566
8176.78 559
8177.63 546
8178.48 539
8179.34 542
8180.19 533
8181.04 537
8181.90 529
8182.75 523
8183.61 508
8184.46 547
8185.31 523
8186.17 484
8187.02 514
8187.87 531
8188.73 560
8189.58 547
8190.44 553
8191.29 554
8192.15 531
8193.00 514
8193.85 511
8194.71 557
8195.56 533
8196.42 474
8197.27 515
8198.13 529
8198.98 520
8199.84 501
8200.69 513
8201.55 495
8202.40 494
8203.25 482
8204.11 548
8204.96 502
8205.82 504
8206.67 527
8207.53 534
8208.38 521
8209.24 520
8210.09 520
8210.95 513
8211.81 511
8212.66 500
8213.52 528
8214.37 515
8215.23 526
8216.08 556
8216.94 536
8217.79 551
8218.65 544
8219.50 543
8220.36 569
8221.22 542
8222.07 536
8222.93 584
8223.78 533
8224.64 578
8225.50 597
8226.35 572
8227.21 566
8228.06 552
8228.92 541
8229.78 548
8230.63 517
8231.49 480
8232.34 465
8233.20 516
8234.06 496
8234.91 495
8235.77 486
8236.63 471
8237.48 485
8238.34 453
8239.20 480
8240.05 480
8240.91 508
8241.77 506
8242.62 523
8243.48 499
8244.34 480
8245.19 477
8246.05 500
8246.91 501
8247.77 515
8248.62 520
8249.48 510
8250.34 500
8251.20 506
8252.05 543
8252.91 476
8253.77 467
8254.62 492
8255.48 507
8256.34 488
8257.20 531
8258.06 544
8258.91 548
8259.77 533
8260.63 528
8261.49 506
8262.34 503
8263.20 521
8264.06 505
8264.92 454
8265.78 480
8266.63 518
8267.49 509
8268.35 538
8269.21 512
8270.07 509
8270.93 530
8271.78 543
8272.64 520
8273.50 538
8274.36 581
8275.22 582
8276.08 560
8276.93 552
8277.79 531
8278.65 563
8279.51 561
8280.37 567
8281.23 600
8282.09 594
8282.95 606
8283.81 637
8284.66 571
8285.52 539
8286.38 593
8287.24 543
8288.10 541
8288.96 529
8289.82 576
8290.68 558
8291.54 541
8292.40 514
8293.26 565
8294.12 574
8294.98 578
8295.84 570
8296.70 563
8297.56 578
8298.42 572
8299.28 563
8300.13 577
8300.99 527
8301.85 554
8302.71 539
8303.57 506
8304.43 535
8305.29 519
8306.16 527
8307.02 539
8307.88 559
8308.74 516
8309.60 537
8310.46 550
8311.32 513
8312.18 528
8313.04 510
8313.90 532
8314.76 552
8315.62 581
8316.48 560
8317.34 538
8318.20 551
8319.06 560
8319.92 527
8320.78 530
8321.65 543
8322.51 540
8323.37 520
8324.23 532
8325.09 530
8325.95 558
8326.81 548
8327.67 537
8328.53 518
8329.40 539
8330.26 530
8331.12 525
8331.98 559
8332.84 536
8333.70 532
8334.57 533
8335.43 543
8336.29 526
8337.15 524
8338.01 569
8338.87 583
8339.74 582
8340.60 541
8341.46 548
8342.32 578
8343.18 596
8344.05 570
8344.91 550
8345.77 522
8346.63 577
8347.49 559
8348.36 554
8349.22 537
8350.08 560
8350.94 571
8351.81 571
8352.67 570
8353.53 542
8354.39 576
8355.26 576
8356.12 568
8356.98 543
8357.85 548
8358.71 530
8359.57 557
8360.43 540
8361.30 579
8362.16 529
8363.02 569
8363.89 557
8364.75 558
8365.61 510
8366.48 570
8367.34 590
8368.20 562
8369.07 573
8369.93 570
8370.79 595
8371.66 608
8372.52 593
8373.38 565
8374.25 516
8375.11 546
8375.98 559
8376.84 555
8377.70 557
8378.57 589
8379.43 589
8380.30 569
8381.16 550
8382.02 590
8382.89 637
8383.75 597
8384.62 580
8385.48 592
8386.34 557
8387.21 586
8388.07 548
8388.94 614
8389.80 581
8390.67 558
8391.53 590
8392.40 587
8393.26 605
8394.13 580
8394.99 574
8395.85 584
8396.72 626
8397.58 610
8398.45 569
8399.31 620
8400.18 636
8401.04 644
8401.91 671
8402.77 666
8403.64 651
8404.50 660
8405.37 682
8406.24 698
8407.10 685
8407.97 663
8408.83 690
8409.70 658
8410.56 687
8411.43 694
8412.29 685
8413.16 724
8414.03 719
8414.89 740
8415.76 710
8416.62 760
8417.49 726
8418.35 756
8419.22 723
8420.09 719
8420.95 741
8421.82 714
8422.69 752
8423.55 767
8424.42 785
8425.28 809
8426.15 803
8427.02 831
8427.88 880
8428.75 851
8429.62 887
8430.48 874
8431.35 851
8432.22 856
8433.08 861
8433.95 891
8434.82 897
8435.68 934
8436.55 912
8437.42 908
8438.28 932
8439.15 961
8440.02 1083
8440.89 1056
8441.75 1048
8442.62 1171
8443.49 1210
8444.35 1233
8445.22 1212
8446.09 1208
8446.96 1206
8447.82 1244
8448.69 1285
8449.56 1240
8450.43 1243
8451.29 1289
8452.16 1355
8453.03 1388
8453.90 1574
8454.76 1816
8455.63 2072
8456.50 2410
8457.37 2613
8458.24 2725
8459.10 2722
8459.97 2711
8460.84 2536
8461.71 2307
8462.58 2169
8463.45 1881
8464.31 1616
8465.18 1529
8466.05 1417
8466.92 1307
8467.79 1193
8468.66 1203
8469.52 1108
8470.39 1082
8471.26 1045
8472.13 1043
8473.00 1010
8473.87 991
8474.74 1004
8475.61 988
8476.47 983
8477.34 947
8478.21 992
8479.08 966
8479.95 1051
8480.82 1087
8481.69 1111
8482.56 1061
8483.43 1058
8484.30 1137
8485.17 1064
8486.04 1107
8486.91 1044
8487.78 1038
8488.64 1056
8489.51 993
8490.38 1024
8491.25 1006
8492.12 963
8492.99 960
8493.86 1013
8494.73 1041
8495.60 1052
8496.47 1031
8497.34 1061
8498.21 1066
8499.08 985
8499.95 975
8500.82 1008
8501.69 983
8502.56 998
8503.43 954
8504.30 945
8505.17 984
8506.05 964
8506.92 1057
8507.79 1040
8508.66 1007
8509.53 1015
8510.40 1027
8511.27 1061
8512.14 1045
8513.01 1065
8513.88 1074
8514.75 1089
8515.62 1114
8516.49 1159
8517.37 1175
8518.24 1149
8519.11 1168
8519.98 1177
8520.85 1201
8521.72 1168
8522.59 1317
8523.46 1361
8524.33 1500
8525.21 1662
8526.08 1912
8526.95 2081
8527.82 2191
8528.69 2175
8529.56 2100
8530.44 1987
8531.31 1812
8532.18 1717
8533.05 1622
8533.92 1491
8534.80 1343
8535.67 1281
8536.54 1299
8537.41 1212
8538.28 1101
8539.16 1109
8540.03 1101
8540.90 1063
8541.77 1083
8542.64 1016
8543.52 1008
8544.39 971
8545.26 997
8546.13 990
8547.01 939
8547.88 984
8548.75 1007
8549.62 974
8550.50 995
8551.37 1006
8552.24 1051
8553.12 1068
8553.99 1206
8554.86 1219
8555.73 1193
8556.61 1224
8557.48 1157
8558.35 1146
8559.23 1118
8560.10 1085
8560.97 1063
8561.85 997
8562.72 959
8563.59 1018
8564.47 923
8565.34 971
8566.21 965
8567.09 966
8567.96 973
8568.83 961
8569.71 960
8570.58 960
8571.46 940
8572.33 902
8573.20 879
8574.08 895
8574.95 937
8575.83 943
8576.70 878
8577.57 876
8578.45 936
8579.32 884
8580.20 881
8581.07 944
8581.94 923
8582.82 980
8583.69 912
8584.57 946
8585.44 977
8586.32 949
8587.19 943
8588.07 941
8588.94 958
8589.82 996
8590.69 1000
8591.57 1008
8592.44 1000
8593.32 1038
8594.19 1056
8595.07 1039
8595.94 1000
8596.82 1034
8597.69 1075
8598.57 1072
8599.44 1038
8600.32 1026
8601.19 1045
8602.07 1022
8602.94 1018
8603.82 1114
8604.69 1091
8605.57 1058
8606.44 1102
8607.32 1037
8608.20 1121
8609.07 1065
8609.95 1045
8610.82 1126
8611.70 1115
8612.57 1146
8613.45 1114
8614.33 1095
8615.20 1135
8616.08 1146
8616.95 1155
8617.83 1181
8618.71 1202
8619.58 1242
8620.46 1201
8621.34 1210
8622.21 1232
8623.09 1187
8623.97 1188
8624.84 1199
8625.72 1255
8626.59 1347
8627.47 1359
8628.35 1379
8629.22 1354
8630.10 1378
8630.98 1380
8631.86 1422
8632.73 1408
8633.61 1422
8634.49 1447
8635.36 1501
8636.24 1442
8637.12 1443
8637.99 1471
8638.87 1449
8639.75 1544
8640.63 1569
8641.50 1534
8642.38 1549
8643.26 1516
8644.14 1623
8645.01 1607
8645.89 1633
8646.77 1686
8647.65 1692
8648.52 1712
8649.40 1739
8650.28 1780
8651.16 1754
8652.04 1793
8652.91 1815
8653.79 1881
8654.67 1926
8655.55 1898
8656.43 1862
8657.30 1940
8658.18 1977
8659.06 1980
8659.94 1943
8660.82 2083
8661.70 2195
8662.57 2319
8663.45 2457
8664.33 2624
8665.21 2698
8666.09 2869
8666.97 2932
8667.85 2919
8668.72 2924
8669.60 2913
8670.48 2927
8671.36 3010
8672.24 3058
8673.12 3198
8674.00 3332
8674.88 3457
8675.76 3450
8676.63 3437
8677.51 3390
8678.39 3254
8679.27 3083
8680.15 2868
8681.03 2724
8681.91 2527
8682.79 2416
8683.67 2252
8684.55 2095
8685.43 2139
8686.31 2178
8687.19 2121
8688.07 2134
8688.95 2402
8689.83 2652
8690.71 2888
8691.59 3301
8692.47 3671
8693.35 4075
8694.23 4239
8695.11 4334
8695.99 4311
8696.87 4039
8697.75 3653
8698.63 3400
8699.51 3153
8700.39 2795
8701.27 2589
8702.15 2405
8703.03 2346
8703.91 2194
8704.79 2105
8705.67 2008
8706.55 1929
8707.43 1814
8708.31 1759
8709.19 1594
8710.07 1601
8710.96 1563
8711.84 1569
8712.72 1525
8713.60 1476
8714.48 1445
8715.36 1427
8716.24 1413
8717.12 1350
8718.00 1315
8718.89 1391
8719.77 1390
8720.65 1342
8721.53 1331
8722.41 1347
8723.29 1415
8724.17 1431
8725.06 1394
8725.94 1424
8726.82 1458
8727.70 1404
8728.58 1482
8729.46 1529
8730.35 1563
8731.23 1582
8732.11 1565
8732.99 1546
8733.87 1547
8734.76 1505
8735.64 1551
8736.52 1573
8737.40 1565
8738.29 1501
8739.17 1491
8740.05 1509
8740.93 1491
8741.81 1494
8742.70 1465
8743.58 1438
8744.46 1463
8745.34 1454
8746.23 1444
8747.11 1483
8747.99 1483
8748.88 1469
8749.76 1442
8750.64 1445
8751.52 1478
8752.41 1499
8753.29 1541
8754.17 1639
8755.06 1646
8755.94 1656
8756.82 1643
8757.71 1755
8758.59 1758
8759.47 1834
8760.36 1735
8761.24 1742
8762.12 1727
8763.01 1652
8763.89 1649
8764.77 1667
8765.66 1716
8766.54 1688
8767.42 1650
8768.31 1635
8769.19 1634
8770.08 1588
8770.96 1647
8771.84 1722
8772.73 1623
8773.61 1599
8774.50 1584
8775.38 1558
8776.26 1566
8777.15 1494
8778.03 1593
8778.92 1669
8779.80 1762
8780.69 1894
8781.57 2058
8782.46 2194
8783.34 2405
8784.22 2445
8785.11 2413
8785.99 2364
8786.88 2282
8787.76 2177
8788.65 2047
8789.53 1886
8790.42 1746
8791.30 1638
8792.19 1521
8793.07 1403
8793.96 1444
8794.84 1341
8795.73 1292
8796.61 1326
8797.50 1321
8798.38 1234
8799.27 1248
8800.15 1274
8801.04 1244
8801.93 1260
8802.81 1264
8803.70 1258
8804.58 1162
8805.47 1202
8806.35 1169
8807.24 1107
8808.12 1061
8809.01 1077
8809.90 1019
8810.78 1093
8811.67 1123
8812.55 1083
8813.44 1070
8814.33 1096
8815.21 1070
8816.10 1089
8816.98 1011
8817.87 1119
8818.76 1155
8819.64 1161
8820.53 1160
8821.42 1108
8822.30 1093
8823.19 1065
8824.08 1088
8824.96 1089
8825.85 1081
8826.74 1054
8827.62 1033
8828.51 1000
8829.40 986
8830.28 971
8831.17 975
8832.06 952
8832.94 917
8833.83 886
8834.72 930
8835.61 940
8836.49 949
8837.38 947
8838.27 984
8839.16 942
8840.04 925
8840.93 960
8841.82 902
8842.70 948
8843.59 949
8844.48 985
8845.37 959
8846.26 935
8847.14 967
8848.03 1003
8848.92 960
8849.81 937
8850.69 889
8851.58 928
8852.47 924
8853.36 898
8854.25 872
8855.13 880
8856.02 847
8856.91 867
8857.80 860
8858.69 857
8859.58 858
8860.46 803
8861.35 829
8862.24 824
8863.13 852
8864.02 840
8864.91 856
8865.80 843
8866.68 803
8867.57 812
8868.46 789
8869.35 818
8870.24 771
8871.13 781
8872.02 768
8872.91 722
8873.80 750
8874.69 752
8875.57 719
8876.46 736
8877.35 708
8878.24 700
8879.13 695
8880.02 674
8880.91 749
8881.80 759
8882.69 733
8883.58 723
8884.47 686
8885.36 661
8886.25 649
8887.14 705
8888.03 727
8888.92 656
8889.81 711
8890.70 749
8891.59 696
8892.48 687
8893.37 684
8894.26 676
8895.15 623
8896.04 647
8896.93 614
8897.82 650
8898.71 664
8899.60 659
8900.49 625
8901.38 624
8902.27 640
8903.16 651
8904.05 631
8904.94 627
8905.83 621
8906.72 592
8907.61 595
8908.50 608
8909.40 595
8910.29 577
8911.18 613
8912.07 639
8912.96 629
8913.85 612
8914.74 548
8915.63 593
8916.52 555
8917.42 553
8918.31 626
8919.20 592
8920.09 560
8920.98 577
8921.87 561
8922.76 541
8923.66 569
8924.55 548
8925.44 597
8926.33 580
8927.22 577
8928.11 586
8929.01 617
8929.90 553
8930.79 573
8931.68 567
8932.57 576
8933.47 598
8934.36 585
8935.25 518
8936.14 560
8937.03 544
8937.93 533
8938.82 547
8939.71 519
8940.60 539
8941.50 543
8942.39 565
8943.28 562
8944.17 523
8945.07 490
8945.96 506
8946.85 504
8947.75 499
8948.64 499
8949.53 540
8950.42 487
8951.32 514
8952.21 503
8953.10 523
8954.00 534
8954.89 512
8955.78 525
8956.68 489
8957.57 530
8958.46 473
8959.36 525
8960.25 512
8961.14 541
8962.04 534
8962.93 477
8963.82 509
8964.72 504
8965.61 513
8966.50 504
8967.40 481
8968.29 514
8969.19 502
8970.08 501
8970.97 507
8971.87 532
8972.76 532
8973.66 528
8974.55 538
8975.44 548
8976.34 561
8977.23 554
8978.13 523
8979.02 521
8979.91 545
8980.81 500
8981.70 505
8982.60 518
8983.49 500
8984.39 495
8985.28 520
8986.18 492
8987.07 488
8987.97 507
8988.86 496
8989.76 475
8990.65 477
8991.55 488
8992.44 506
8993.34 477
8994.23 500
8995.13 482
8996.02 472
8996.92 488
8997.81 489
8998.71 477
8999.60 519
9000.50 503
9001.39 488
9002.29 491
9003.18 528
9004.08 447
9004.98 454
9005.87 471
9006.77 472
9007.66 478
9008.56 488
9009.45 466
9010.35 464
9011.25 460
9012.14 466
9013.04 468
9013.93 462
9014.83 476
9015.73 453
9016.62 479
9017.52 433
9018.42 443
9019.31 434
9020.21 430
9021.10 442
9022.00 440
9022.90 453
9023.79 448
9024.69 433
9025.59 420
9026.48 457
9027.38 437
9028.28 444
9029.17 454
9030.07 457
9030.97 444
9031.87 452
9032.76 438
9033.66 441
9034.56 445
9035.45 440
9036.35 437
9037.25 462
9038.15 424
9039.04 447
9039.94 484
9040.84 443
9041.73 479
9042.63 489
9043.53 490
9044.43 471
9045.33 472
9046.22 449
9047.12 458
9048.02 478
9048.92 453
9049.81 467
9050.71 459
9051.61 430
9052.51 425
9053.41 461
9054.30 465
9055.20 441
9056.10 496
9057.00 465
9057.90 467
9058.80 462
9059.69 434
9060.59 457
9061.49 461
9062.39 486
9063.29 454
9064.19 455
9065.08 470
9065.98 446
9066.88 469
9067.78 472
9068.68 476
9069.58 478
9070.48 459
9071.38 428
9072.27 472
9073.17 474
9074.07 472
9074.97 475
9075.87 499
9076.77 440
9077.67 444
9078.57 439
9079.47 466
9080.37 412
9081.27 404
9082.17 473
9083.07 469
9083.97 449
9084.87 479
9085.76 469
9086.66 485
9087.56 460
9088.46 435
9089.36 476
9090.26 455
9091.16 474
9092.06 467
9092.96 462
9093.86 492
9094.76 505
9095.66 457
9096.56 489
9097.46 476
9098.36 499
9099.26 485
9100.17 457
9101.07 480
9101.97 464
9102.87 516
9103.77 502
9104.67 494
9105.57 447
9106.47 436
9107.37 448
9108.27 447
9109.17 456
9110.07 447
9110.97 462
9111.87 464
9112.77 469
9113.68 485
9114.58 517
9115.48 452
9116.38 469
9117.28 443
9118.18 408
9119.08 438
9119.98 427
9120.89 438
9121.79 423
9122.69 453
9123.59 465
9124.49 446
9125.39 445
9126.29 449
9127.20 457
9128.10 432
9129.00 435
9129.90 448
9130.80 433
9131.71 433
9132.61 409
9133.51 455
9134.41 433
9135.31 414
9136.22 431
9137.12 417
9138.02 427
9138.92 430
9139.83 442
9140.73 414
9141.63 458
9142.53 435
9143.43 456
9144.34 414
9145.24 418
9146.14 434
9147.05 448
9147.95 467
9148.85 463
9149.75 445
9150.66 473
9151.56 462
9152.46 425
9153.37 433
9154.27 451
9155.17 455
9156.07 482
9156.98 450
9157.88 426
9158.78 428
9159.69 456
9160.59 464
9161.49 467
9162.40 455
9163.30 476
9164.20 465
9165.11 457
9166.01 494
9166.92 460
9167.82 450
9168.72 461
9169.63 506
9170.53 507
9171.43 454
9172.34 482
9173.24 452
9174.15 464
9175.05 429
9175.95 443
9176.86 472
9177.76 468
9178.67 453
9179.57 453
9180.48 457
9181.38 419
9182.28 443
9183.19 469
9184.09 475
9185.00 437
9185.90 479
9186.81 469
9187.71 488
9188.62 457
9189.52 451
9190.43 498
9191.33 479
9192.24 490
9193.14 451
9194.05 512
9194.95 498
9195.86 449
9196.76 413
9197.67 459
9198.57 487
9199.48 498
9200.38 557
9201.29 546
9202.19 514
9203.10 508
9204.00 490
9204.91 517
9205.81 486
9206.72 472
9207.63 482
9208.53 478
9209.44 441
9210.34 465
9211.25 459
9212.15 482
9213.06 458
9213.97 440
9214.87 481
9215.78 465
9216.68 522
9217.59 499
9218.50 506
9219.40 460
9220.31 503
9221.22 510
9222.12 479
9223.03 463
9223.94 463
9224.84 438
9225.75 468
9226.65 445
9227.56 437
9228.47 420
9229.37 415
9230.28 456
9231.19 481
9232.10 441
9233.00 438
9233.91 452
9234.82 447
9235.72 465
9236.63 460
9237.54 477
9238.44 463
9239.35 442
9240.26 440
9241.17 443
9242.07 479
9242.98 441
9243.89 434
9244.80 461
9245.70 476
9246.61 420
9247.52 471
9248.43 459
9249.33 470
9250.24 467
9251.15 447
9252.06 466
9252.97 480
9253.87 449
9254.78 448
9255.69 440
9256.60 440
9257.51 451
9258.41 423
9259.32 433
9260.23 467
9261.14 461
9262.05 438
9262.96 445
9263.86 473
9264.77 500
9265.68 482
9266.59 461
9267.50 478
9268.41 500
9269.32 490
9270.22 496
9271.13 432
9272.04 442
9272.95 446
9273.86 459
9274.77 500
9275.68 443
9276.59 435
9277.50 455
9278.40 487
9279.31 472
9280.22 460
9281.13 490
9282.04 489
9282.95 496
9283.86 504
9284.77 484
9285.68 481
9286.59 487
9287.50 475
9288.41 479
9289.32 463
9290.23 456
9291.14 489
9292.05 505
9292.96 440
9293.87 476
9294.78 498
9295.69 509
9296.60 503
9297.51 513
9298.42 520
9299.33 493
9300.24 506
9301.15 489
9302.06 528
9302.97 517
9303.88 515
9304.79 512
9305.70 547
9306.61 523
9307.52 510
9308.43 509
9309.34 541
9310.25 546
9311.16 546
9312.07 562
9312.98 543
9313.90 534
9314.81 543
9315.72 568
9316.63 548
9317.54 545
9318.45 513
9319.36 503
9320.27 490
9321.18 501
9322.10 510
9323.01 495
9323.92 482
9324.83 492
9325.74 487
9326.65 500
9327.56 508
9328.48 488
9329.39 493
9330.30 523
9331.21 486
9332.12 498
9333.03 524
9333.95 474
9334.86 516
9335.77 507
9336.68 505
9337.59 487
9338.51 513
9339.42 516
9340.33 503
9341.24 490
9342.15 492
9343.07 518
9343.98 490
9344.89 496
9345.80 510
9346.72 484
9347.63 509
9348.54 516
9349.45 486
9350.37 520
9351.28 493
9352.19 482
9353.11 480
9354.02 519
9354.93 494
9355.84 499
9356.76 530
9357.67 501
9358.58 463
9359.50 468
9360.41 468
9361.32 485
9362.24 499
9363.15 476
9364.06 546
9364.98 494
9365.89 492
9366.80 523
9367.72 474
9368.63 525
9369.54 513
9370.46 479
9371.37 514
9372.28 520
9373.20 514
9374.11 513
9375.03 473
9375.94 501
9376.85 565
9377.77 516
9378.68 504
9379.60 536
9380.51 536
9381.42 523
9382.34 508
9383.25 510
9384.17 553
9385.08 555
9386.00 555
9386.91 571
9387.82 602
9388.74 553
9389.65 581
9390.57 576
9391.48 599
9392.40 590
9393.31 581
9394.23 600
9395.14 658
9396.06 587
9396.97 617
9397.89 613
9398.80 581
9399.72 571
9400.63 562
9401.55 617
9402.46 576
9403.38 581
9404.29 566
9405.21 568
9406.12 542
9407.04 561
9407.95 536
9408.87 568
9409.79 549
9410.70 553
9411.62 574
9412.53 523
9413.45 555
9414.36 545
9415.28 573
9416.20 525
9417.11 546
9418.03 537
9418.94 575
9419.86 569
9420.78 534
9421.69 561
9422.61 567
9423.52 556
9424.44 587
9425.36 582
9426.27 577
9427.19 583
9428.11 581
9429.02 658
9429.94 629
9430.86 552
9431.77 604
9432.69 624
9433.61 637
9434.52 607
9435.44 580
9436.36 622
9437.27 646
9438.19 643
9439.11 661
9440.02 661
9440.94 669
9441.86 674
9442.78 711
9443.69 681
9444.61 714
9445.53 767
9446.44 784
9447.36 720
9448.28 663
9449.20 706
9450.11 685
9451.03 671
9451.95 689
9452.87 738
9453.78 804
9454.70 773
9455.62 771
9456.54 725
9457.46 750
9458.37 741
9459.29 752
9460.21 732
9461.13 713
9462.05 710
9462.96 717
9463.88 679
9464.80 633
9465.72 647
9466.64 653
9467.56 629
9468.47 653
9469.39 646
9470.31 662
9471.23 638
9472.15 618
9473.07 648
9473.98 652
9474.90 657
9475.82 644
9476.74 663
9477.66 720
9478.58 719
9479.50 754
9480.42 745
9481.34 718
9482.26 775
9483.17 781
9484.09 768
9485.01 747
9485.93 759
9486.85 750
9487.77 739
9488.69 736
9489.61 714
9490.53 671
9491.45 657
9492.37 633
9493.29 665
9494.21 652
9495.13 655
9496.05 651
9496.97 664
9497.89 699
9498.81 677
9499.73 640
9500.65 632
9501.57 671
9502.49 684
9503.41 672
9504.33 629
9505.25 675
9506.17 702
9507.09 715
9508.01 717
9508.93 691
9509.85 722
9510.77 720
9511.69 719
9512.61 740
9513.53 718
9514.45 710
9515.37 727
9516.29 749
9517.21 762
9518.13 763
9519.05 800
9519.98 814
9520.90 862
9521.82 878
9522.74 861
9523.66 923
9524.58 894
9525.50 904
9526.42 859
9527.34 829
9528.27 859
9529.19 839
9530.11 781
9531.03 793
9531.95 785
9532.87 846
9533.79 803
9534.72 798
9535.64 795
9536.56 803
9537.48 755
9538.40 752
9539.32 759
9540.25 759
9541.17 749
9542.09 753
9543.01 770
9543.93 757
9544.86 762
9545.78 800
9546.70 751
9547.62 785
9548.55 812
9549.47 797
9550.39 792
9551.31 802
9552.24 780
9553.16 767
9554.08 775
9555.00 826
9555.93 842
9556.85 768
9557.77 794
9558.69 814
9559.62 819
9560.54 842
9561.46 853
9562.39 822
9563.31 847
9564.23 834
9565.15 855
9566.08 882
9567.00 861
9567.92 880
9568.85 872
9569.77 865
9570.69 864
9571.62 775
9572.54 814
9573.46 818
9574.39 908
9575.31 862
9576.23 892
9577.16 958
9578.08 959
9579.01 967
9579.93 957
9580.85 955
9581.78 972
9582.70 981
9583.63 978
9584.55 955
9585.47 932
9586.40 991
9587.32 948
9588.25 970
9589.17 1011
9590.09 986
9591.02 966
9591.94 969
9592.87 939
9593.79 970
9594.72 1028
9595.64 1004
9596.57 1027
9597.49 1074
9598.42 1090
9599.34 1142
9600.26 1155
9601.19 1214
9602.11 1194
9603.04 1158
9603.96 1185
9604.89 1177
9605.81 1172
9606.74 1128
9607.66 1100
9608.59 1080
9609.51 1077
9610.44 1127
9611.37 1137
9612.29 1089
9613.22 1085
9614.14 1065
9615.07 1015
9615.99 1104
9616.92 1133
9617.84 1086
9618.77 1099
9619.70 1124
9620.62 1138
9621.55 1110
9622.47 1096
9623.40 1174
9624.32 1167
9625.25 1184
9626.18 1169
9627.10 1172
9628.03 1162
9628.95 1154
9629.88 1229
9630.81 1247
9631.73 1233
9632.66 1195
9633.59 1231
9634.51 1249
9635.44 1221
9636.37 1219
9637.29 1255
9638.22 1270
9639.15 1404
9640.07 1364
9641.00 1356
9641.93 1435
9642.85 1470
9643.78 1515
9644.71 1514
9645.63 1524
9646.56 1567
9647.49 1557
9648.41 1577
9649.34 1517
9650.27 1488
9651.20 1526
9652.12 1532
9653.05 1520
9653.98 1468
9654.91 1504
9655.83 1461
9656.76 1461
9657.69 1454
9658.62 1516
9659.54 1520
9660.47 1491
9661.40 1533
9662.33 1507
9663.25 1469
9664.18 1459
9665.11 1493
9666.04 1512
9666.97 1518
9667.89 1498
9668.82 1557
9669.75 1553
9670.68 1597
9671.61 1616
9672.53 1614
9673.46 1585
9674.39 1648
9675.32 1648
9676.25 1713
9677.18 1647
9678.11 1670
9679.03 1661
9679.96 1659
9680.89 1646
9681.82 1697
9682.75 1684
9683.68 1669
9684.61 1778
9685.54 1774
9686.46 1789
9687.39 1721
9688.32 1785
9689.25 1819
9690.18 1833
9691.11 1754
9692.04 1826
9692.97 1854
9693.90 1879
9694.83 1946
9695.76 1983
9696.69 2049
9697.61 2169
9698.54 2285
9699.47 2394
9700.40 2409
9701.33 2532
9702.26 2531
9703.19 2478
9704.12 2331
9705.05 2338
9705.98 2166
9706.91 2075
9707.84 2057
9708.77 1981
9709.70 1927
9710.63 1922
9711.56 1949
9712.49 2001
9713.42 2064
9714.35 2075
9715.28 2098
9716.21 2145
9717.14 2172
9718.07 2107
9719.00 1956
9719.94 1995
9720.87 1867
9721.80 1860
9722.73 1730
9723.66 1651
9724.59 1600
9725.52 1568
9726.45 1561
9727.38 1450
9728.31 1437
9729.24 1433
9730.17 1424
9731.10 1440
9732.04 1451
9732.97 1494
9733.90 1544
9734.83 1421
9735.76 1388
9736.69 1406
9737.62 1360
9738.55 1389
9739.49 1387
9740.42 1363
9741.35 1307
9742.28 1302
9743.21 1256
9744.14 1293
9745.08 1243
9746.01 1232
9746.94 1290
9747.87 1257
9748.80 1290
9749.74 1275
9750.67 1272
9751.60 1263
9752.53 1214
9753.46 1166
9754.40 1170
9755.33 1169
9756.26 1179
9757.19 1163
9758.13 1151
9759.06 1137
9759.99 1144
9760.92 1191
9761.85 1146
9762.79 1206
9763.72 1202
9764.65 1155
9765.59 1160
9766.52 1196
9767.45 1184
9768.38 1194
9769.32 1254
9770.25 1227
9771.18 1215
9772.12 1241
9773.05 1206
9773.98 1151
9774.92 1169
9775.85 1184
9776.78 1215
9777.71 1196
9778.65 1263
9779.58 1246
9780.52 1174
9781.45 1233
9782.38 1225
9783.32 1214
9784.25 1213
9785.18 1187
9786.12 1179
9787.05 1158
9787.98 1153
9788.92 1141
9789.85 1159
9790.79 1132
9791.72 1074
9792.65 1105
9793.59 1097
9794.52 1106
9795.46 1142
9796.39 1135
9797.32 1112
9798.26 1152
9799.19 1153
9800.13 1131
9801.06 1133
9802.00 1135
9802.93 1064
9803.87 1070
9804.80 1053
9805.73 1065
9806.67 1036
9807.60 1004
9808.54 965
9809.47 954
9810.41 954
9811.34 945
9812.28 939
9813.21 934
9814.15 889
9815.08 945
9816.02 922
9816.95 890
9817.89 898
9818.82 917
9819.76 898
9820.69 850
9821.63 846
9822.57 865
9823.50 862
9824.44 895
9825.37 882
9826.31 869
9827.24 869
9828.18 826
9829.11 836
9830.05 809
9830.99 818
9831.92 813
9832.86 819
9833.79 829
9834.73 801
9835.67 803
9836.60 834
9837.54 853
9838.47 833
9839.41 854
9840.35 843
9841.28 824
9842.22 797
9843.16 789
9844.09 835
9845.03 867
9845.97 825
9846.90 796
9847.84 811
9848.78 787
9849.71 856
9850.65 803
9851.59 833
9852.52 811
9853.46 839
9854.40 820
9855.33 865
9856.27 813
9857.21 797
9858.14 782
9859.08 798
9860.02 777
9860.96 787
9861.89 819
9862.83 796
9863.77 823
9864.71 836
9865.64 764
9866.58 771
9867.52 769
9868.46 717
9869.39 759
9870.33 760
9871.27 746
9872.21 748
9873.15 761
9874.08 754
9875.02 747
9875.96 713
9876.90 760
9877.83 762
9878.77 738
9879.71 741
9880.65 739
9881.59 729
9882.53 780
9883.46 783
9884.40 745
9885.34 723
9886.28 701
9887.22 686
9888.16 704
9889.10 691
9890.03 719
9890.97 729
9891.91 691
9892.85 714
9893.79 738
9894.73 705
9895.67 688
9896.61 693
9897.54 720
9898.48 694
9899.42 684
9900.36 680
9901.30 709
9902.24 695
9903.18 714
9904.12 687
9905.06 706
9906.00 713
9906.94 696
9907.88 699
9908.82 707
9909.76 738
9910.70 753
9911.63 721
9912.57 751
9913.51 728
9914.45 685
9915.39 764
9916.33 743
9917.27 730
9918.21 724
9919.15 716
9920.09 744
9921.03 776
9921.97 801
9922.91 781
9923.85 826
9924.79 877
9925.74 982
9926.68 991
9927.62 1009
9928.56 1032
9929.50 1048
9930.44 1030
9931.38 1040
9932.32 963
9933.26 902
9934.20 859
9935.14 869
9936.08 785
9937.02 751
9937.96 714
9938.90 721
9939.85 752
9940.79 735
9941.73 714
9942.67 656
9943.61 722
9944.55 702
9945.49 683
9946.43 717
9947.38 714
9948.32 764
9949.26 809
9950.20 827
9951.14 803
9952.08 848
9953.02 861
9953.97 846
9954.91 796
9955.85 770
9956.79 776
9957.73 815
9958.68 721
9959.62 708
9960.56 677
9961.50 655
9962.44 665
9963.39 668
9964.33 646
9965.27 647
9966.21 657
9967.15 608
9968.10 604
9969.04 594
9969.98 564
9970.92 615
9971.87 619
9972.81 563
9973.75 619
9974.69 600
9975.64 603
9976.58 564
9977.52 569
9978.47 585
9979.41 575
9980.35 592
9981.29 622
9982.24 618
9983.18 584
9984.12 601
9985.07 599
9986.01 613
9986.95 575
9987.90 607
9988.84 577
9989.78 593
9990.73 611
9991.67 609
9992.61 628
9993.56 598
9994.50 597
9995.44 598
9996.39 559
9997.33 557
9998.27 589
9999.22 575
10000.16 549
10001.11 592
10002.05 591
10002.99 556
10003.94 548
10004.88 554
10005.83 584
10006.77 591
10007.72 583
10008.66 596
10009.60 604
10010.55 555
10011.49 576
10012.44 578
10013.38 588
10014.33 582
10015.27 576
10016.21 597
10017.16 594
10018.10 588
10019.05 613
10019.99 601
10020.94 611
10021.88 561
10022.83 597
10023.77 571
10024.72 571
10025.66 550
10026.61 565
10027.55 553
10028.50 556
10029.44 539
10030.39 526
10031.33 530
10032.28 529
10033.23 520
10034.17 577
10035.12 534
10036.06 521
10037.01 501
10037.95 512
10038.90 523
10039.84 535
10040.79 545
10041.74 525
10042.68 525
10043.63 528
10044.57 511
10045.52 519
10046.47 524
10047.41 514
10048.36 494
10049.30 461
10050.25 486
10051.20 501
10052.14 507
10053.09 504
10054.04 526
10054.98 530
10055.93 522
10056.88 491
10057.82 509
10058.77 515
10059.72 499
10060.66 486
10061.61 474
10062.56 505
10063.50 518
10064.45 490
10065.40 484
10066.34 515
10067.29 490
10068.24 479
10069.18 465
10070.13 504
10071.08 477
10072.03 496
10072.97 472
10073.92 524
10074.87 484
10075.82 472
10076.76 503
10077.71 481
10078.66 464
10079.61 457
10080.55 481
10081.50 477
10082.45 476
10083.40 512
10084.34 489
10085.29 467
10086.24 442
10087.19 498
10088.14 514
10089.08 464
10090.03 485
10090.98 499
10091.93 478
10092.88 452
10093.83 495
10094.77 461
10095.72 493
10096.67 515
10097.62 510
10098.57 516
10099.52 493
10100.46 511
10101.41 479
10102.36 454
10103.31 498
10104.26 475
10105.21 498
10106.16 488
10107.11 467
10108.05 484
10109.00 458
10109.95 466
10110.90 486
10111.85 488
10112.80 525
10113.75 522
10114.70 490
10115.65 448
10116.60 478
10117.55 486
10118.50 492
10119.45 499
10120.39 489
10121.34 461
10122.29 499
10123.24 476
10124.19 463
10125.14 502
10126.09 523
10127.04 534
10127.99 488
10128.94 525
10129.89 487
10130.84 498
10131.79 514
10132.74 530
10133.69 534
10134.64 490
10135.59 500
10136.54 520
10137.49 499
10138.44 526
10139.39 556
10140.34 543
10141.30 554
10142.25 527
10143.20 508
10144.15 564
10145.10 526
10146.05 560
10147.00 559
10147.95 527
10148.90 544
10149.85 599
10150.80 528
10151.75 506
10152.70 516
10153.66 557
10154.61 555
10155.56 549
10156.51 557
10157.46 531
10158.41 536
10159.36 536
10160.31 603
10161.27 559
10162.22 580
10163.17 520
10164.12 537
10165.07 574
10166.02 553
10166.98 527
10167.93 599
10168.88 630
10169.83 582
10170.78 604
10171.73 598
10172.69 591
10173.64 615
10174.59 598
10175.54 598
10176.50 614
10177.45 600
10178.40 671
10179.35 647
10180.30 643
10181.26 647
10182.21 645
10183.16 691
10184.11 692
10185.07 653
10186.02 620
10186.97 659
10187.92 655
10188.88 663
10189.83 650
10190.78 652
10191.74 633
10192.69 655
10193.64 673
10194.59 704
10195.55 711
10196.50 638
10197.45 674
10198.41 670
10199.36 658
10200.31 666
10201.27 688
10202.22 705
10203.17 693
10204.13 690
10205.08 732
10206.03 773
10206.99 746
10207.94 772
10208.89 789
10209.85 772
10210.80 794
10211.76 811
10212.71 802
10213.66 790
10214.62 766
10215.57 727
10216.53 702
10217.48 736
10218.43 735
10219.39 680
10220.34 657
10221.30 641
10222.25 646
10223.21 637
10224.16 684
10225.11 646
10226.07 633
10227.02 644
10227.98 659
10228.93 660
10229.89 691
10230.84 696
10231.80 703
10232.75 757
10233.71 734
10234.66 752
10235.62 805
10236.57 792
10237.53 796
10238.48 822
10239.44 829
10240.39 851
10241.35 815
10242.30 803
10243.26 755
10244.21 725
10245.17 690
10246.12 662
10247.08 647
10248.03 629
10248.99 651
10249.94 671
10250.90 626
10251.86 599
10252.81 576
10253.77 613
10254.72 636
10255.68 578
10256.63 615
10257.59 632
10258.55 578
10259.50 597
10260.46 565
10261.41 581
10262.37 562
10263.33 555
10264.28 572
10265.24 517
10266.20 517
10267.15 530
10268.11 537
10269.07 557
10270.02 558
10270.98 510
10271.94 556
10272.89 567
10273.85 525
10274.81 525
10275.76 512
10276.72 495
10277.68 495
10278.63 507
10279.59 525
10280.55 513
10281.50 487
10282.46 494
10283.42 528
10284.38 507
10285.33 503
10286.29 488
10287.25 516
10288.20 502
10289.16 515
10290.12 489
10291.08 510
10292.03 539
10292.99 508
10293.95 502
10294.91 510
10295.86 493
10296.82 489
10297.78 548
10298.74 494
10299.70 508
10300.65 505
10301.61 532
10302.57 518
10303.53 515
10304.49 511
10305.44 489
10306.40 496
10307.36 516
10308.32 487
10309.28 510
10310.24 525
10311.19 534
10312.15 519
10313.11 469
10314.07 517
10315.03 502
10315.99 489
10316.95 497
10317.90 495
10318.86 488
10319.82 521
10320.78 476
10321.74 512
10322.70 496
10323.66 502
10324.62 522
10325.58 487
10326.54 524
10327.49 474
10328.45 471
10329.41 462
10330.37 534
10331.33 497
10332.29 487
10333.25 522
10334.21 502
10335.17 471
10336.13 480
10337.09 473
10338.05 476
10339.01 452
10339.97 494
10340.93 460
10341.89 434
10342.85 537
10343.81 512
10344.77 484
10345.73 471
10346.69 473
10347.65 454
10348.61 458
10349.57 473
10350.53 488
10351.49 465
10352.45 451
10353.41 444
10354.37 435
10355.33 428
10356.29 426
10357.25 431
10358.21 421
10359.17 460
10360.13 404
10361.09 447
10362.06 433
10363.02 454
10363.98 445
10364.94 435
10365.90 420
10366.86 435
10367.82 434
10368.78 420
10369.74 476
10370.70 409
10371.67 386
10372.63 414
10373.59 447
10374.55 421
10375.51 411
10376.47 441
10377.43 395
10378.40 414
10379.36 442
10380.32 446
10381.28 432
10382.24 438
10383.20 401
10384.17 416
10385.13 476
10386.09 412
10387.05 413
10388.01 412
10388.98 415
10389.94 425
10390.90 442
10391.86 426
10392.82 403
10393.79 437
10394.75 422
10395.71 400
10396.67 444
10397.64 395
10398.60 416
10399.56 411
10400.52 417
10401.49 414
10402.45 419
10403.41 418
10404.37 400
10405.34 422
10406.30 419
10407.26 436
10408.23 465
10409.19 454
10410.15 421
10411.11 401
10412.08 410
10413.04 429
10414.00 413
10414.97 429
10415.93 429
10416.89 438
10417.86 431
10418.82 432
10419.78 430
10420.75 461
10421.71 502
10422.68 483
10423.64 466
10424.60 435
10425.57 453
10426.53 438
10427.49 423
10428.46 435
10429.42 431
10430.39 410
10431.35 375
10432.31 395
10433.28 387
10434.24 398
10435.21 431
10436.17 412
10437.13 441
10438.10 403
10439.06 422
10440.03 419
10440.99 392
10441.96 393
10442.92 371
10443.89 415
10444.85 393
10445.82 400
10446.78 402
10447.74 397
10448.71 406
10449.67 354
10450.64 395
10451.60 405
10452.57 394
10453.53 406
10454.50 387
10455.46 373
10456.43 405
10457.39 408
10458.36 419
10459.33 402
10460.29 415
10461.26 395
10462.22 392
10463.19 365
10464.15 386
10465.12 367
10466.08 374
10467.05 392
10468.01 407
10468.98 396
10469.95 377
10470.91 371
10471.88 405
10472.84 391
10473.81 409
10474.78 412
10475.74 393
10476.71 396
10477.67 414
10478.64 443
10479.61 415
10480.57 409
10481.54 393
10482.51 386
10483.47 403
10484.44 413
10485.41 438
10486.37 419
10487.34 407
10488.30 421
10489.27 424
10490.24 395
10491.20 416
10492.17 390
10493.14 428
10494.11 413
10495.07 429
10496.04 423
10497.01 392
10497.97 381
10498.94 393
10499.91 420
10500.88 380
10501.84 384
10502.81 409
10503.78 418
10504.74 368
10505.71 388
10506.68 396
10507.65 394
10508.61 375
10509.58 390
10510.55 371
10511.52 362
10512.49 389
10513.45 393
10514.42 394
10515.39 402
10516.36 366
10517.32 383
10518.29 403
10519.26 390
10520.23 396
10521.20 395
10522.17 387
10523.13 410
10524.10 400
10525.07 379
10526.04 396
10527.01 417
10527.98 399
10528.94 365
10529.91 376
10530.88 380
10531.85 370
10532.82 374
10533.79 414
10534.76 417
10535.72 410
10536.69 462
10537.66 435
10538.63 429
10539.60 461
10540.57 429
10541.54 427
10542.51 449
10543.48 442
10544.45 462
10545.42 483
10546.38 446
10547.35 418
10548.32 393
10549.29 393
10550.26 425
10551.23 430
10552.20 429
10553.17 430
10554.14 454
10555.11 423
10556.08 420
10557.05 440
10558.02 471
10558.99 435
10559.96 443
10560.93 462
10561.90 464
10562.87 472
10563.84 475
10564.81 448
10565.78 468
10566.75 454
10567.72 461
10568.69 425
10569.66 442
10570.63 453
10571.60 462
10572.57 443
10573.54 440
10574.51 447
10575.48 433
10576.46 471
10577.43 435
10578.40 437
10579.37 412
10580.34 435
10581.31 434
10582.28 442
10583.25 441
10584.22 440
10585.19 454
10586.16 415
10587.14 444
10588.11 463
10589.08 460
10590.05 439
10591.02 450
10591.99 465
10592.96 480
10593.94 475
10594.91 480
10595.88 451
10596.85 452
10597.82 470
10598.79 466
10599.77 448
10600.74 478
10601.71 488
10602.68 458
10603.65 508
10604.62 494
10605.60 548
10606.57 555
10607.54 559
10608.51 560
10609.49 589
10610.46 608
10611.43 619
10612.40 592
10613.37 568
10614.35 564
10615.32 566
10616.29 565
10617.26 561
10618.24 537
10619.21 492
10620.18 476
10621.16 474
10622.13 518
10623.10 513
10624.07 473
10625.05 469
10626.02 506
10626.99 513
10627.97 451
10628.94 453
10629.91 468
10630.89 482
10631.86 496
10632.83 495
10633.80 457
10634.78 471
10635.75 475
10636.73 491
10637.70 500
10638.67 515
10639.65 535
10640.62 538
10641.59 521
10642.57 500
10643.54 554
10644.51 533
10645.49 529
10646.46 478
10647.44 491
10648.41 476
10649.38 492
10650.36 485
10651.33 424
10652.31 451
10653.28 420
10654.25 424
10655.23 454
10656.20 437
10657.18 404
10658.15 400
10659.13 403
10660.10 398
10661.08 431
10662.05 418
10663.03 408
10664.00 434
10664.97 391
10665.95 396
10666.92 430
10667.90 425
10668.87 404
10669.85 427
10670.82 435
10671.80 424
10672.77 423
10673.75 428
10674.72 439
10675.70 401
10676.68 435
10677.65 443
10678.63 455
10679.60 434
10680.58 485
10681.55 438
10682.53 428
10683.50 456
10684.48 422
10685.45 450
10686.43 454
10687.41 389
10688.38 391
10689.36 399
10690.33 435
10691.31 437
10692.29 426
10693.26 458
10694.24 428
10695.21 419
10696.19 416
10697.17 401
10698.14 394
10699.12 418
10700.10 384
10701.07 427
10702.05 433
10703.02 428
10704.00 451
10704.98 459
10705.95 433
10706.93 432
10707.91 455
10708.88 452
10709.86 417
10710.84 411
10711.82 410
10712.79 426
10713.77 413
10714.75 440
10715.72 421
10716.70 411
10717.68 405
10718.65 432
10719.63 419
10720.61 459
10721.59 403
10722.56 427
10723.54 393
10724.52 424
10725.50 454
10726.47 437
10727.45 428
10728.43 418
10729.41 445
10730.38 417
10731.36 381
10732.34 388
10733.32 411
10734.30 378
10735.27 424
10736.25 422
10737.23 490
10738.21 426
10739.19 432
10740.16 430
10741.14 445
10742.12 430
10743.10 453
10744.08 470
10745.06 419
10746.03 475
10747.01 468
10747.99 436
10748.97 410
10749.95 446
10750.93 422
10751.91 460
10752.88 443
10753.86 414
10754.84 433
10755.82 434
10756.80 428
10757.78 435
10758.76 434
10759.74 450
10760.72 430
10761.70 428
10762.67 433
10763.65 432
10764.63 454
10765.61 480
10766.59 447
10767.57 423
10768.55 456
10769.53 421
10770.51 442
10771.49 458
10772.47 470
10773.45 464
10774.43 458
10775.41 455
10776.39 464
10777.37 469
10778.35 471
10779.33 475
10780.31 481
10781.29 474
10782.27 478
10783.25 550
10784.23 493
10785.21 495
10786.19 506
10787.17 499
10788.15 474
10789.13 483
10790.11 527
10791.09 514
10792.07 464
10793.05 496
10794.03 477
10795.01 450
10795.99 460
10796.97 459
10797.96 477
10798.94 463
10799.92 462
10800.90 430
10801.88 458
10802.86 472
10803.84 497
10804.82 442
10805.80 427
10806.79 442
10807.77 413
10808.75 463
10809.73 462
10810.71 457
10811.69 443
10812.67 473
10813.65 475
10814.64 469
10815.62 451
10816.60 488
10817.58 495
10818.56 465
10819.54 470
10820.53 428
10821.51 465
10822.49 454
10823.47 469
10824.45 462
10825.44 475
10826.42 441
10827.40 516
10828.38 509
10829.37 469
10830.35 449
10831.33 479
10832.31 475
10833.29 456
10834.28 491
10835.26 458
10836.24 486
10837.22 477
10838.21 483
10839.19 505
10840.17 512
10841.16 453
10842.14 501
10843.12 477
10844.10 475
10845.09 486
10846.07 496
10847.05 535
10848.04 502
10849.02 511
10850.00 508
10850.99 549
10851.97 553
10852.95 527
10853.94 515
10854.92 526
10855.90 492
10856.89 526
10857.87 508
10858.85 512
10859.84 488
10860.82 535
10861.80 532
10862.79 550
10863.77 573
10864.76 557
10865.74 575
10866.72 589
10867.71 594
10868.69 602
10869.68 598
10870.66 564
10871.64 612
10872.63 610
10873.61 579
10874.60 599
10875.58 611
10876.56 587
10877.55 564
10878.53 586
10879.52 580
10880.50 584
10881.49 575
10882.47 613
10883.46 606
10884.44 584
10885.43 585
10886.41 605
10887.40 595
10888.38 599
10889.37 579
10890.35 627
10891.34 619
10892.32 636
10893.31 627
10894.29 613
10895.28 630
10896.26 611
10897.25 651
10898.23 606
10899.22 632
10900.20 628
10901.19 677
10902.17 650
10903.16 665
10904.15 641
10905.13 738
10906.12 699
10907.10 691
10908.09 724
10909.07 711
10910.06 684
10911.05 678
10912.03 712
10913.02 737
10914.00 746
10914.99 745
10915.98 800
10916.96 757
10917.95 773
10918.94 748
10919.92 779
10920.91 801
10921.89 806
10922.88 841
10923.87 798
10924.85 801
10925.84 791
10926.83 816
10927.81 859
10928.80 843
10929.79 816
10930.77 847
10931.76 847
10932.75 863
10933.74 828
10934.72 883
10935.71 886
10936.70 855
10937.68 884
10938.67 888
10939.66 889
10940.65 901
10941.63 936
10942.62 929
10943.61 992
10944.59 968
10945.58 976
10946.57 930
10947.56 933
10948.54 982
10949.53 981
10950.52 1027
10951.51 1038
10952.50 1118
10953.48 1152
10954.47 1210
10955.46 1296
10956.45 1289
10957.44 1344
10958.42 1362
10959.41 1397
10960.40 1519
10961.39 1481
10962.38 1450
10963.36 1396
10964.35 1394
10965.34 1344
10966.33 1265
10967.32 1256
10968.31 1214
10969.30 1220
10970.28 1155
10971.27 1168
10972.26 1108
10973.25 1090
10974.24 1053
10975.23 1073
10976.22 1029
10977.21 1062
10978.19 1067
10979.18 1100
10980.17 1047
10981.16 1072
10982.15 1056
10983.14 1080
10984.13 1094
10985.12 1096
10986.11 1161
10987.10 1121
10988.09 1112
10989.08 1086
10990.07 1185
10991.06 1131
10992.04 1210
10993.03 1249
10994.02 1348
10995.01 1409
10996.00 1512
10996.99 1618
10997.98 1736
10998.97 1797
10999.96 1876
11000.95 1948
11001.94 1975
11002.93 1978
11003.92 1900
11004.91 1855
11005.90 1679
11006.89 1623
11007.88 1463
11008.87 1406
11009.87 1312
11010.86 1202
11011.85 1169
11012.84 1105
11013.83 1027
11014.82 998
11015.81 982
11016.80 953
11017.79 934
11018.78 926
11019.77 909
11020.76 864
11021.75 894
11022.74 878
11023.74 905
11024.73 917
11025.72 901
11026.71 860
11027.70 826
11028.69 859
11029.68 845
11030.67 815
11031.67 842
11032.66 816
11033.65 796
11034.64 782
11035.63 779
11036.62 802
11037.61 789
11038.61 797
11039.60 792
11040.59 803
11041.58 770
11042.57 788
11043.56 805
11044.56 779
11045.55 761
11046.54 761
11047.53 710
11048.53 771
11049.52 805
11050.51 768
11051.50 692
11052.49 721
11053.49 774
11054.48 694
11055.47 718
11056.46 756
11057.46 773
11058.45 741
11059.44 783
11060.43 773
11061.43 786
11062.42 781
11063.41 784
11064.41 808
11065.40 823
11066.39 836
11067.38 788
11068.38 771
11069.37 710
11070.36 754
11071.36 782
11072.35 816
11073.34 760
11074.34 773
11075.33 756
11076.32 773
11077.32 772
11078.31 754
11079.30 757
11080.30 736
11081.29 743
11082.28 734
11083.28 766
11084.27 717
11085.27 697
11086.26 729
11087.25 705
11088.25 692
11089.24 668
11090.24 703
11091.23 711
11092.22 687
11093.22 687
11094.21 665
11095.21 693
11096.20 695
11097.19 676
11098.19 726
11099.18 687
11100.18 617
11101.17 658
11102.17 692
11103.16 646
11104.16 679
11105.15 651
11106.15 691
11107.14 653
11108.13 657
11109.13 647
11110.12 619
11111.12 668
11112.11 619
11113.11 642
11114.10 623
11115.10 626
11116.09 634
11117.09 615
11118.09 644
11119.08 619
11120.08 597
11121.07 631
11122.07 612
11123.06 611
11124.06 644
11125.05 623
11126.05 606
11127.04 621
11128.04 616
11129.04 589
11130.03 580
11131.03 589
11132.02 571
11133.02 601
11134.02 626
11135.01 557
11136.01 549
11137.00 542
11138.00 597
11139.00 584
11139.99 596
11140.99 557
11141.98 604
11142.98 612
11143.98 626
11144.97 585
11145.97 605
11146.97 618
11147.96 588
11148.96 609
11149.96 588
11150.95 626
11151.95 625
11152.95 584
11153.94 588
11154.94 556
11155.94 564
11156.93 582
11157.93 572
11158.93 533
11159.93 554
11160.92 562
11161.92 573
11162.92 532
11163.92 559
11164.91 534
11165.91 536
11166.91 540
11167.90 556
11168.90 506
11169.90 528
11170.90 572
11171.90 551
11172.89 527
11173.89 516
11174.89 568
11175.89 563
11176.88 567
11177.88 555
11178.88 551
11179.88 561
11180.88 555
11181.87 525
11182.87 540
11183.87 543
11184.87 535
11185.87 567
11186.87 595
11187.86 566
11188.86 568
11189.86 535
11190.86 573
11191.86 587
11192.86 533
11193.86 556
11194.85 545
11195.85 564
11196.85 576
11197.85 564
11198.85 554
11199.85 588
11200.85 577
11201.85 582
11202.84 567
11203.84 559
11204.84 575
11205.84 586
11206.84 616
11207.84 579
11208.84 597
11209.84 592
11210.84 591
11211.84 614
11212.84 592
11213.84 571
11214.84 606
11215.84 607
11216.84 584
11217.84 617
11218.84 601
11219.84 580
11220.84 600
11221.84 595
11222.84 586
11223.84 595
11224.84 592
11225.84 611
11226.84 587
11227.84 590
11228.84 611
11229.84 624
11230.84 586
11231.84 592
11232.84 625
11233.84 632
11234.84 580
11235.84 623
11236.84 614
11237.84 599
11238.84 612
11239.84 624
11240.84 618
11241.84 572
11242.84 623
11243.84 650
11244.84 643
11245.85 622
11246.85 591
11247.85 646
11248.85 638
11249.85 596
11250.85 626
11251.85 673
11252.85 635
11253.86 682
11254.86 629
11255.86 628
11256.86 691
11257.86 689
11258.86 680
11259.86 677
11260.87 681
11261.87 704
11262.87 688
11263.87 675
11264.87 652
11265.87 688
11266.88 690
11267.88 709
11268.88 732
11269.88 696
11270.88 774
11271.89 779
11272.89 753
11273.89 777
11274.89 762
11275.90 752
11276.90 816
11277.90 815
11278.90 762
11279.90 766
11280.91 742
11281.91 777
11282.91 741
11283.92 733
11284.92 735
11285.92 702
11286.92 686
11287.93 676
11288.93 729
11289.93 678
11290.94 634
11291.94 636
11292.94 636
11293.94 654
11294.95 621
11295.95 632
11296.95 595
11297.96 620
11298.96 632
11299.96 634
11300.97 628
11301.97 605
11302.97 629
11303.98 628
11304.98 589
11305.98 582
11306.99 583
11307.99 611
11309.00 616
11310.00 629
11311.00 631
11312.01 621
11313.01 617
11314.02 650
11315.02 697
11316.02 663
11317.03 647
11318.03 666
11319.04 653
11320.04 633
11321.04 636
11322.05 620
11323.05 655
11324.06 659
11325.06 667
11326.07 623
11327.07 649
11328.08 630
11329.08 624
11330.09 623
11331.09 630
11332.10 641
11333.10 639
11334.10 622
11335.11 625
11336.11 658
11337.12 686
11338.12 679
11339.13 712
11340.14 707
11341.14 665
11342.15 685
11343.15 694
11344.16 713
11345.16 696
11346.17 691
11347.17 698
11348.18 669
11349.18 679
11350.19 639
11351.19 629
11352.20 627
11353.21 609
11354.21 599
11355.22 578
11356.22 616
11357.23 605
11358.24 588
11359.24 591
11360.25 603
11361.25 589
11362.26 591
11363.27 608
11364.27 649
11365.28 589
11366.28 623
11367.29 636
11368.30 572
11369.30 551
11370.31 594
11371.32 583
11372.32 579
11373.33 621
11374.34 596
11375.34 618
11376.35 585
11377.36 588
11378.36 615
11379.37 630
11380.38 610
11381.38 576
11382.39 580
11383.40 580
11384.41 579
11385.41 597
11386.42 626
11387.43 633
11388.43 629
11389.44 587
11390.45 581
11391.46 568
11392.46 597
11393.47 610
11394.48 633
11395.49 582
11396.49 596
11397.50 572
11398.51 580
11399.52 624
11400.53 581
11401.53 581
11402.54 592
11403.55 623
11404.56 597
11405.57 619
11406.57 622
11407.58 599
11408.59 612
11409.60 626
11410.61 608
11411.61 594
11412.62 574
11413.63 635
11414.64 630
11415.65 594
11416.66 607
11417.67 619
11418.67 634
11419.68 637
11420.69 623
11421.70 588
11422.71 631
11423.72 646
11424.73 612
11425.74 617
11426.74 608
11427.75 585
11428.76 615
11429.77 585
11430.78 597
11431.79 592
11432.80 587
11433.81 628
11434.82 648
11435.83 593
11436.84 609
11437.85 668
11438.86 622
11439.87 609
11440.88 599
11441.88 618
11442.89 619
11443.90 625
11444.91 637
11445.92 646
11446.93 667
11447.94 625
11448.95 627
11449.96 620
11450.97 621
11451.98 632
11452.99 651
11454.00 618
11455.01 651
11456.02 646
11457.04 617
11458.05 666
11459.06 626
11460.07 654
11461.08 669
11462.09 663
11463.10 675
11464.11 668
11465.12 658
11466.13 661
11467.14 673
11468.15 657
11469.16 632
11470.17 699
11471.18 702
11472.20 660
11473.21 660
11474.22 693
11475.23 687
11476.24 673
11477.25 694
11478.26 707
11479.27 712
11480.28 731
11481.30 738
11482.31 686
11483.32 744
11484.33 772
11485.34 747
11486.35 738
11487.37 747
11488.38 803
11489.39 787
11490.40 783
11491.41 791
11492.42 824
11493.44 811
11494.45 825
11495.46 818
11496.47 842
11497.48 848
11498.50 878
11499.51 879
11500.52 879
11501.53 862
11502.55 891
11503.56 883
11504.57 905
11505.58 898
11506.60 925
11507.61 879
11508.62 938
11509.63 922
11510.65 933
11511.66 999
11512.67 993
11513.68 968
11514.70 1040
11515.71 1085
11516.72 1133
11517.74 1137
11518.75 1180
11519.76 1212
11520.78 1203
11521.79 1250
11522.80 1300
11523.81 1311
11524.83 1326
11525.84 1329
11526.85 1418
11527.87 1438
11528.88 1451
11529.90 1538
11530.91 1587
11531.92 1662
11532.94 1757
11533.95 1927
11534.96 2001
11535.98 2178
11536.99 2333
11538.01 2515
11539.02 2601
11540.03 2672
11541.05 2689
11542.06 2629
11543.08 2587
11544.09 2569
11545.10 2362
11546.12 2287
11547.13 2123
11548.15 1995
11549.16 1743
11550.18 1666
11551.19 1510
11552.20 1446
11553.22 1360
11554.23 1259
11555.25 1229
11556.26 1216
11557.28 1118
11558.29 1079
11559.31 1053
11560.32 1060
11561.34 1017
11562.35 1020
11563.37 1012
11564.38 1036
11565.40 1009
11566.41 955
11567.43 973
11568.44 1019
11569.46 971
11570.47 977
11571.49 977
11572.50 979
11573.52 1016
11574.53 995
11575.55 991
11576.57 997
11577.58 991
11578.60 991
11579.61 973
11580.63 981
11581.64 1000
11582.66 958
11583.68 987
11584.69 933
11585.71 946
11586.72 969
11587.74 931
11588.76 1033
11589.77 1026
11590.79 973
11591.81 1001
11592.82 1017
11593.84 1089
11594.85 1166
11595.87 1213
11596.89 1202
11597.90 1257
11598.92 1337
11599.94 1363
11600.95 1329
11601.97 1353
11602.99 1369
11604.00 1377
11605.02 1296
11606.04 1288
11607.05 1275
11608.07 1278
11609.09 1187
11610.11 1130
11611.12 1088
11612.14 1050
11613.16 1050
11614.17 985
11615.19 979
11616.21 987
11617.23 988
11618.24 987
11619.26 1001
11620.28 952
11621.30 932
11622.31 936
11623.33 952
11624.35 918
11625.37 907
11626.38 926
11627.40 904
11628.42 920
11629.44 902
11630.46 867
11631.47 874
11632.49 857
11633.51 865
11634.53 857
11635.55 894
11636.56 830
11637.58 833
11638.60 813
11639.62 808
11640.64 791
11641.66 787
11642.67 795
11643.69 823
11644.71 756
11645.73 760
11646.75 774
11647.77 765
11648.79 742
11649.80 768
11650.82 742
11651.84 734
11652.86 729
11653.88 744
11654.90 734
11655.92 693
11656.94 713
11657.96 735
11658.98 709
11660.00 707
11661.01 732
11662.03 692
11663.05 671
11664.07 700
11665.09 705
11666.11 688
11667.13 684
11668.15 701
11669.17 685
11670.19 677
11671.21 692
11672.23 692
11673.25 683
11674.27 680
11675.29 659
11676.31 630
11677.33 641
11678.35 659
11679.37 665
11680.39 657
11681.41 623
11682.43 661
11683.45 668
11684.47 679
11685.49 648
11686.51 663
11687.53 655
11688.55 630
11689.57 630
11690.59 611
11691.61 641
11692.63 636
11693.66 632
11694.68 615
11695.70 624
11696.72 604
11697.74 586
11698.76 597
11699.78 619
11700.80 613
11701.82 584
11702.84 586
11703.86 558
11704.89 575
11705.91 594
11706.93 574
11707.95 589
11708.97 557
11709.99 582
11711.01 569
11712.04 563
11713.06 575
11714.08 568
11715.10 539
11716.12 578
11717.14 567
11718.17 562
11719.19 549
11720.21 534
11721.23 510
11722.25 555
11723.28 531
11724.30 547
11725.32 563
11726.34 560
11727.36 529
11728.39 540
11729.41 531
11730.43 531
11731.45 531
11732.48 537
11733.50 519
11734.52 499
11735.54 542
11736.57 506
11737.59 563
11738.61 507
11739.63 529
11740.66 512
11741.68 556
11742.70 522
11743.72 505
11744.75 538
11745.77 521
11746.79 487
11747.82 489
11748.84 486
11749.86 469
11750.89 490
11751.91 540
11752.93 539
11753.96 493
11754.98 510
11756.00 505
11757.03 508
11758.05 496
11759.07 512
11760.10 488
11761.12 491
11762.14 495
11763.17 511
11764.19 496
11765.22 513
11766.24 491
11767.26 473
11768.29 502
11769.31 516
11770.34 507
11771.36 506
11772.38 486
11773.41 490
11774.43 510
11775.46 540
11776.48 556
11777.51 520
11778.53 527
11779.55 511
11780.58 494
11781.60 521
11782.63 502
11783.65 539
11784.68 516
11785.70 520
11786.73 537
11787.75 514
11788.78 499
11789.80 561
11790.83 501
11791.85 526
11792.88 542
11793.90 492
11794.93 490
11795.95 515
11796.98 500
11798.00 512
11799.03 548
11800.05 514
11801.08 501
11802.10 501
11803.13 517
11804.15 469
11805.18 513
11806.21 513
11807.23 491
11808.26 515
11809.28 525
11810.31 515
11811.33 504
11812.36 566
11813.39 556
11814.41 551
11815.44 518
11816.46 555
11817.49 559
11818.52 528
11819.54 512
11820.57 545
11821.59 520
11822.62 541
11823.65 545
11824.67 559
11825.70 569
11826.73 570
11827.75 568
11828.78 588
11829.81 568
11830.83 555
11831.86 572
11832.89 582
11833.91 558
11834.94 553
11835.97 577
11836.99 546
11838.02 559
11839.05 564
11840.08 530
11841.10 572
11842.13 558
11843.16 551
11844.18 584
11845.21 573
11846.24 582
11847.27 589
11848.29 622
11849.32 599
11850.35 598
11851.38 599
11852.40 609
11853.43 616
11854.46 613
11855.49 642
11856.51 660
11857.54 664
11858.57 661
11859.60 657
11860.63 685
11861.65 679
11862.68 649
11863.71 640
11864.74 695
11865.77 654
11866.80 669
11867.82 701
11868.85 655
11869.88 676
11870.91 652
11871.94 729
11872.97 715
11873.99 683
11875.02 671
11876.05 697
11877.08 682
11878.11 702
11879.14 715
11880.17 719
11881.20 759
11882.22 726
11883.25 747
11884.28 745
11885.31 757
11886.34 768
11887.37 802
11888.40 751
11889.43 786
11890.46 804
11891.49 857
11892.52 834
11893.55 884
11894.57 881
11895.60 892
11896.63 922
11897.66 965
11898.69 977
11899.72 1040
11900.75 1034
11901.78 1102
11902.81 1125
11903.84 1171
11904.87 1192
11905.90 1199
11906.93 1199
11907.96 1179
11908.99 1130
11910.02 1106
11911.05 1115
11912.08 1063
11913.11 1052
11914.14 1008
11915.17 978
11916.20 956
11917.23 934
11918.26 941
11919.29 922
11920.33 924
11921.36 936
11922.39 936
11923.42 898
11924.45 977
11925.48 1004
11926.51 981
11927.54 1001
11928.57 1082
11929.60 1105
11930.63 1111
11931.66 1170
11932.70 1179
11933.73 1148
11934.76 1132
11935.79 1163
11936.82 1149
11937.85 1056
11938.88 1033
11939.91 1043
11940.95 992
11941.98 928
11943.01 897
11944.04 901
11945.07 866
11946.10 781
11947.14 800
11948.17 767
11949.20 760
11950.23 768
11951.26 784
11952.29 746
11953.33 730
11954.36 721
11955.39 740
11956.42 748
11957.46 755
11958.49 731
11959.52 724
11960.55 710
11961.58 771
11962.62 771
11963.65 738
11964.68 712
11965.71 730
11966.75 733
11967.78 710
11968.81 731
11969.84 726
11970.88 705
11971.91 755
11972.94 727
11973.98 721
11975.01 785
11976.04 782
11977.07 723
11978.11 741
11979.14 753
11980.17 737
11981.21 766
11982.24 766
11983.27 741
11984.31 784
11985.34 762
11986.37 775
11987.41 801
11988.44 793
11989.47 781
11990.51 790
11991.54 805
11992.58 788
11993.61 819
11994.64 815
11995.68 820
11996.71 826
11997.74 834
11998.78 822
11999.81 807
12000.85 828
12001.88 826
12002.91 801
12003.95 800
12004.98 812
12006.02 867
12007.05 841
12008.09 810
12009.12 808
12010.15 832
12011.19 828
12012.22 881
12013.26 833
12014.29 844
12015.33 850
12016.36 890
12017.40 911
12018.43 912
12019.47 843
12020.50 908
12021.54 886
12022.57 892
12023.61 859
12024.64 910
12025.68 951
12026.71 937
12027.75 930
12028.78 916
12029.82 891
12030.85 930
12031.89 924
12032.92 970
12033.96 937
12034.99 928
12036.03 890
12037.07 917
12038.10 897
12039.14 921
12040.17 915
12041.21 936
12042.24 926
12043.28 914
12044.32 939
12045.35 956
12046.39 971
12047.42 948
12048.46 960
12049.50 965
12050.53 973
12051.57 981
12052.61 1043
12053.64 1045
12054.68 1045
12055.71 1102
12056.75 1056
12057.79 1052
12058.82 1075
12059.86 1075
12060.90 1071
12061.93 999
12062.97 1055
12064.01 1025
12065.04 996
12066.08 962
12067.12 961
12068.15 941
12069.19 963
12070.23 934
12071.27 932
12072.30 930
12073.34 912
12074.38 880
12075.41 839
12076.45 850
12077.49 866
12078.53 886
12079.56 879
12080.60 859
12081.64 838
12082.68 807
12083.71 834
12084.75 824
12085.79 833
12086.83 870
12087.86 865
12088.90 855
12089.94 834
12090.98 797
12092.02 800
12093.05 844
12094.09 828
12095.13 834
12096.17 845
12097.21 907
12098.25 916
12099.28 889
12100.32 893
12101.36 935
12102.40 921
12103.44 947
12104.48 937
12105.51 913
12106.55 936
12107.59 904
12108.63 873
12109.67 866
12110.71 849
12111.75 826
12112.79 820
12113.82 824
12114.86 806
12115.90 795
12116.94 750
12117.98 748
12119.02 703
12120.06 732
12121.10 718
12122.14 699
12123.18 670
12124.22 678
12125.25 682
12126.29 716
12127.33 647
12128.37 671
12129.41 677
12130.45 650
12131.49 657
12132.53 637
12133.57 689
12134.61 680
12135.65 657
12136.69 679
12137.73 646
12138.77 644
12139.81 633
12140.85 663
12141.89 631
12142.93 609
12143.97 661
12145.01 663
12146.05 608
12147.09 626
12148.13 617
12149.17 639
12150.21 620
12151.25 645
12152.29 642
12153.34 630
12154.38 614
12155.42 601
12156.46 628
12157.50 587
12158.54 587
12159.58 617
12160.62 618
12161.66 647
12162.70 643
12163.74 637
12164.78 637
12165.83 641
12166.87 631
12167.91 643
12168.95 633
12169.99 636
12171.03 597
12172.07 613
12173.11 613
12174.16 579
12175.20 582
12176.24 606
12177.28 605
12178.32 591
12179.36 584
12180.41 607
12181.45 625
12182.49 560
12183.53 558
12184.57 606
12185.62 575
12186.66 576
12187.70 559
12188.74 577
12189.78 601
12190.83 579
12191.87 547
12192.91 570
12193.95 545
12195.00 571
12196.04 571
12197.08 576
12198.12 598
12199.17 560
12200.21 526
12201.25 549
12202.29 548
12203.34 551
12204.38 553
12205.42 536
12206.46 567
12207.51 565
12208.55 542
12209.59 570
12210.64 551
12211.68 564
12212.72 538
12213.77 570
12214.81 556
12215.85 547
12216.90 553
12217.94 567
12218.98 554
12220.03 511
12221.07 542
12222.11 548
12223.16 547
12224.20 553
12225.24 549
12226.29 549
12227.33 559
12228.37 511
12229.42 531
12230.46 529
12231.51 534
12232.55 522
12233.59 498
12234.64 532
12235.68 513
12236.73 486
12237.77 511
12238.82 515
12239.86 536
12240.90 517
12241.95 550
12242.99 526
12244.04 507
12245.08 535
12246.13 525
12247.17 476
12248.22 522
12249.26 510
12250.31 515
12251.35 509
12252.39 502
12253.44 471
12254.48 494
12255.53 477
12256.57 528
12257.62 469
12258.66 481
12259.71 493
12260.75 497
12261.80 473
12262.85 452
12263.89 448
12264.94 489
12265.98 497
12267.03 448
12268.07 449
12269.12 464
12270.16 462
12271.21 472
12272.25 493
12273.30 441
12274.35 485
12275.39 448
12276.44 433
12277.48 428
12278.53 452
12279.58 466
12280.62 449
12281.67 469
12282.71 425
12283.76 420
12284.81 439
12285.85 436
12286.90 457
12287.95 458
12288.99 424
12290.04 444
12291.08 443
12292.13 438
12293.18 427
12294.22 453
12295.27 462
12296.32 456
12297.36 434
12298.41 450
12299.46 446
12300.50 439
12301.55 446
12302.60 417
12303.65 437
12304.69 416
12305.74 462
12306.79 462
12307.83 455
12308.88 456
12309.93 433
12310.98 424
12312.02 435
12313.07 423
12314.12 434
12315.17 467
12316.21 421
12317.26 419
12318.31 440
12319.36 452
12320.40 385
12321.45 430
12322.50 430
12323.55 428
12324.60 413
12325.64 422
12326.69 449
12327.74 453
12328.79 413
12329.84 434
12330.88 412
12331.93 398
12332.98 421
12334.03 430
12335.08 438
12336.13 362
12337.17 424
12338.22 395
12339.27 428
12340.32 419
12341.37 422
12342.42 443
12343.47 425
12344.51 409
12345.56 448
12346.61 445
12347.66 409
12348.71 418
12349.76 411
12350.81 439
12351.86 453
12352.91 443
12353.95 420
12355.00 408
12356.05 411
12357.10 420
12358.15 449
12359.20 444
12360.25 423
12361.30 434
12362.35 428
12363.40 409
12364.45 426
12365.50 435
12366.55 454
12367.60 396
12368.65 423
12369.70 422
12370.75 442
12371.80 396
12372.85 426
12373.90 445
12374.95 427
12376.00 420
12377.05 469
12378.10 465
12379.15 430
12380.20 438
12381.25 434
12382.30 429
12383.35 417
12384.40 480
12385.45 435
12386.50 412
12387.55 424
12388.60 458
12389.65 461
12390.70 444
12391.75 408
12392.80 434
12393.86 416
12394.91 426
12395.96 434
12397.01 447
12398.06 438
12399.11 432
12400.16 454
12401.21 434
12402.26 454
12403.32 432
12404.37 457
12405.42 453
12406.47 437
12407.52 447
12408.57 467
12409.62 434
12410.68 458
12411.73 436
12412.78 434
12413.83 445
12414.88 444
12415.93 469
12416.99 441
12418.04 430
12419.09 419
12420.14 446
12421.19 446
12422.25 495
12423.30 417
12424.35 431
12425.40 429
12426.45 459
12427.51 454
12428.56 496
12429.61 462
12430.66 465
12431.72 496
12432.77 462
12433.82 469
12434.87 482
12435.93 485
12436.98 461
12438.03 479
12439.08 477
12440.14 514
12441.19 481
12442.24 479
12443.30 477
12444.35 494
12445.40 507
12446.45 496
12447.51 514
12448.56 515
12449.61 494
12450.67 486
12451.72 527
12452.77 544
12453.83 554
12454.88 534
12455.93 535
12456.99 543
12458.04 573
12459.10 563
12460.15 558
12461.20 561
12462.26 604
12463.31 605
12464.36 624
12465.42 627
12466.47 675
12467.53 702
12468.58 711
12469.63 798
12470.69 755
12471.74 839
12472.80 922
12473.85 950
12474.90 980
12475.96 1007
12477.01 1032
12478.07 1098
12479.12 1132
12480.18 1060
12481.23 1107
12482.29 1024
12483.34 966
12484.40 956
12485.45 886
12486.50 884
12487.56 826
12488.61 757
12489.67 763
12490.72 706
12491.78 681
12492.83 697
12493.89 695
12494.94 657
12496.00 631
12497.05 637
12498.11 616
12499.17 653
12500.22 618
12501.28 595
12502.33 546
12503.39 585
12504.44 572
12505.50 610
12506.55 606
12507.61 570
12508.67 618
12509.72 596
12510.78 582
12511.83 577
12512.89 610
12513.94 585
12515.00 589
12516.06 608
12517.11 600
12518.17 578
12519.22 556
12520.28 580
12521.34 586
12522.39 602
12523.45 552
12524.51 579
12525.56 596
12526.62 552
12527.68 582
12528.73 570
12529.79 577
12530.85 571
12531.90 576
12532.96 607
12534.02 594
12535.07 620
12536.13 584
12537.19 630
12538.24 604
12539.30 606
12540.36 633
12541.41 655
12542.47 634
12543.53 612
12544.59 625
12545.64 623
12546.70 680
12547.76 706
12548.82 725
12549.87 743
12550.93 737
12551.99 694
12553.05 718
12554.10 733
12555.16 733
12556.22 771
12557.28 761
12558.33 747
12559.39 727
12560.45 733
12561.51 715
12562.57 747
12563.62 683
12564.68 658
12565.74 639
12566.80 647
12567.86 690
12568.91 644
12569.97 633
12571.03 632
12572.09 595
12573.15 627
12574.21 643
12575.26 624
12576.32 612
12577.38 607
12578.44 595
12579.50 607
12580.56 629
12581.62 642
12582.68 655
12583.73 613
12584.79 603
12585.85 601
12586.91 620
12587.97 627
12589.03 601
12590.09 595
12591.15 636
12592.21 612
12593.27 614
12594.33 597
12595.38 595
12596.44 624
12597.50 589
12598.56 618
12599.62 618
12600.68 605
12601.74 608
12602.80 626
12603.86 659
12604.92 664
12605.98 647
12607.04 647
12608.10 651
12609.16 661
12610.22 638
12611.28 662
12612.34 680
12613.40 650
12614.46 649
12615.52 648
12616.58 720
12617.64 736
12618.70 751
12619.76 704
12620.82 704
12621.88 740
12622.94 778
12624.00 772
12625.07 804
12626.13 781
12627.19 793
12628.25 771
12629.31 802
12630.37 839
12631.43 831
12632.49 828
12633.55 790
12634.61 808
12635.67 771
12636.73 743
12637.80 768
12638.86 775
12639.92 736
12640.98 712
12642.04 689
12643.10 672
12644.16 653
12645.23 635
12646.29 648
12647.35 606
12648.41 635
12649.47 600
12650.53 620
12651.59 614
12652.66 636
12653.72 601
12654.78 610
12655.84 599
12656.90 611
12657.97 621
12659.03 590
12660.09 627
12661.15 633
12662.21 583
12663.28 608
12664.34 606
12665.40 590
12666.46 609
12667.53 626
12668.59 620
12669.65 609
12670.71 644
12671.78 613
12672.84 593
12673.90 633
12674.96 623
12676.03 636
12677.09 631
12678.15 668
12679.22 642
12680.28 635
12681.34 655
12682.40 651
12683.47 626
12684.53 641
12685.59 657
12686.66 675
12687.72 641
12688.78 650
12689.85 659
12690.91 643
12691.97 664
12693.04 649
12694.10 712
12695.16 684
12696.23 673
12697.29 653
12698.35 743
12699.42 685
12700.48 692
12701.55 734
12702.61 710
12703.67 724
12704.74 702
12705.80 699
12706.87 737
12707.93 748
12708.99 766
12710.06 780
12711.12 759
12712.19 768
12713.25 770
12714.32 751
12715.38 772
12716.44 783
12717.51 791
12718.57 801
12719.64 801
12720.70 756
12721.77 757
12722.83 748
12723.90 809
12724.96 750
12726.03 772
12727.09 805
12728.16 808
12729.22 841
12730.29 840
12731.35 836
12732.42 849
12733.48 855
12734.55 863
12735.61 844
12736.68 872
12737.74 852
12738.81 850
12739.87 886
12740.94 799
12742.00 842
12743.07 811
12744.14 802
12745.20 772
12746.27 800
12747.33 717
12748.40 724
12749.46 702
12750.53 703
12751.60 734
12752.66 718
12753.73 668
12754.79 647
12755.86 627
12756.93 631
12757.99 645
12759.06 640
12760.12 640
12761.19 639
12762.26 643
12763.32 628
12764.39 654
12765.46 626
12766.52 604
12767.59 654
12768.66 599
12769.72 605
12770.79 571
12771.86 595
12772.92 586
12773.99 586
12775.06 532
12776.12 590
12777.19 589
12778.26 579
12779.33 568
12780.39 524
12781.46 549
12782.53 535
12783.59 561
12784.66 562
12785.73 582
12786.80 531
12787.86 531
12788.93 549
12790.00 588
12791.07 512
12792.13 528
12793.20 514
12794.27 535
12795.34 513
12796.40 519
12797.47 558
12798.54 554
12799.61 541
12800.68 510
12801.74 541
12802.81 497
12803.88 538
12804.95 531
12806.02 544
12807.09 531
12808.15 502
12809.22 522
12810.29 567
12811.36 536
12812.43 537
12813.50 545
12814.56 528
12815.63 519
12816.70 531
12817.77 536
12818.84 522
12819.91 536
12820.98 516
12822.04 529
12823.11 548
12824.18 534
12825.25 524
12826.32 538
12827.39 541
12828.46 552
12829.53 533
12830.60 508
12831.67 554
12832.74 523
12833.81 534
12834.87 507
12835.94 518
12837.01 541
12838.08 536
12839.15 486
12840.22 512
12841.29 495
12842.36 483
12843.43 491
12844.50 486
12845.57 467
12846.64 472
12847.71 450
12848.78 466
12849.85 466
12850.92 453
12851.99 438
12853.06 445
12854.13 464
12855.20 456
12856.27 485
12857.34 446
12858.41 475
12859.48 454
12860.55 476
12861.62 449
12862.69 474
12863.77 494
12864.84 469
12865.91 403
12866.98 417
12868.05 469
12869.12 457
12870.19 481
12871.26 429
12872.33 418
12873.40 453
12874.47 433
12875.54 428
12876.62 414
12877.69 404
12878.76 430
12879.83 426
12880.90 420
12881.97 406
12883.04 434
12884.12 413
12885.19 389
12886.26 404
12887.33 412
12888.40 410
12889.47 406
12890.54 407
12891.62 379
12892.69 389
12893.76 389
12894.83 386
12895.90 409
12896.98 390
12898.05 392
12899.12 405
12900.19 372
12901.26 347
12902.34 381
12903.41 389
12904.48 386
12905.55 378
12906.63 374
12907.70 352
12908.77 372
12909.84 383
12910.92 372
12911.99 375
12913.06 376
12914.13 385
12915.21 380
12916.28 367
12917.35 376
12918.42 384
12919.50 339
12920.57 367
12921.64 360
12922.72 358
12923.79 356
12924.86 339
12925.94 356
12927.01 380
12928.08 372
12929.16 345
12930.23 326
12931.30 346
12932.38 358
12933.45 372
12934.52 342
12935.60 352
12936.67 366
12937.74 334
12938.82 350
12939.89 340
12940.97 326
12942.04 327
12943.11 345
12944.19 321
12945.26 335
12946.34 332
12947.41 325
12948.48 320
12949.56 349
12950.63 336
12951.71 347
12952.78 335
12953.85 327
12954.93 334
12956.00 369
12957.08 341
12958.15 295
12959.23 332
12960.30 325
12961.38 342
12962.45 334
12963.53 355
12964.60 333
12965.68 345
12966.75 351
12967.83 358
12968.90 341
12969.98 319
12971.05 332
12972.13 336
12973.20 347
12974.28 357
12975.35 340
12976.43 321
12977.50 323
12978.58 313
12979.65 323
12980.73 308
12981.80 334
12982.88 351
12983.95 330
12985.03 335
12986.11 347
12987.18 377
12988.26 348
12989.33 337
12990.41 338
12991.48 355
12992.56 332
12993.64 351
12994.71 319
12995.79 341
12996.86 343
12997.94 367
12999.02 356
13000.09 349
13001.17 322
13002.25 314
13003.32 343
13004.40 324
13005.48 308
13006.55 339
13007.63 343
13008.71 320
13009.78 334
13010.86 321
13011.94 356
13013.01 332
13014.09 344
13015.17 328
13016.24 358
13017.32 314
13018.40 316
13019.47 325
13020.55 320
13021.63 326
13022.71 359
13023.78 353
13024.86 343
13025.94 347
13027.01 320
13028.09 367
13029.17 335
13030.25 341
13031.32 348
13032.40 355
13033.48 339
13034.56 351
13035.64 341
13036.71 373
13037.79 368
13038.87 389
13039.95 383
13041.02 367
13042.10 362
13043.18 381
13044.26 420
13045.34 331
13046.41 355
13047.49 374
13048.57 355
13049.65 390
13050.73 348
13051.81 393
13052.88 352
13053.96 364
13055.04 352
13056.12 371
13057.20 347
13058.28 341
13059.36 374
13060.44 363
13061.51 328
13062.59 347
13063.67 369
13064.75 368
13065.83 340
13066.91 383
13067.99 371
13069.07 357
13070.15 382
13071.23 346
13072.30 366
13073.38 348
13074.46 335
13075.54 313
13076.62 367
13077.70 332
13078.78 336
13079.86 326
13080.94 343
13082.02 318
13083.10 350
13084.18 370
13085.26 358
13086.34 341
13087.42 355
13088.50 353
13089.58 327
13090.66 351
13091.74 361
13092.82 383
13093.90 345
13094.98 354
13096.06 361
13097.14 376
13098.22 333
13099.30 324
13100.38 354
13101.46 367
13102.54 355
13103.62 374
13104.70 361
13105.78 340
13106.86 349
13107.94 337
13109.03 357
13110.11 347
13111.19 366
13112.27 361
13113.35 361
13114.43 366
13115.51 375
13116.59 364
13117.67 371
13118.75 362
13119.84 384
13120.92 353
13122.00 348
13123.08 352
13124.16 358
13125.24 369
13126.32 382
13127.41 398
13128.49 364
13129.57 410
13130.65 396
13131.73 399
13132.81 368
13133.90 391
13134.98 387
13136.06 374
13137.14 374
13138.22 348
13139.30 379
13140.39 374
13141.47 364
13142.55 343
13143.63 390
13144.72 382
13145.80 385
13146.88 354
13147.96 382
13149.04 371
13150.13 372
13151.21 352
13152.29 391
13153.38 386
13154.46 343
13155.54 361
13156.62 391
13157.71 374
13158.79 365
13159.87 366
13160.95 402
13162.04 379
13163.12 371
13164.20 392
13165.29 390
13166.37 369
13167.45 350
13168.54 397
13169.62 367
13170.70 377
13171.79 355
13172.87 356
13173.95 374
13175.04 355
13176.12 384
13177.20 368
13178.29 359
13179.37 380
13180.45 366
13181.54 383
13182.62 395
13183.71 390
13184.79 415
13185.87 373
13186.96 353
13188.04 376
13189.13 374
13190.21 386
13191.29 349
13192.38 360
13193.46 369
13194.55 389
13195.63 356
13196.72 377
13197.80 378
13198.88 374
13199.97 371
13201.05 370
13202.14 355
13203.22 382
13204.31 377
13205.39 397
13206.48 408
13207.56 351
13208.65 367
13209.73 375
13210.82 375
13211.90 353
13212.99 413
13214.07 386
13215.16 378
13216.24 358
13217.33 386
13218.41 363
13219.50 395
13220.58 409
13221.67 406
13222.75 381
13223.84 402
13224.92 412
13226.01 420
13227.10 375
13228.18 364
13229.27 414
13230.35 435
13231.44 426
13232.52 381
13233.61 405
13234.70 376
13235.78 394
13236.87 430
13237.95 439
13239.04 409
13240.13 393
13241.21 426
13242.30 445
13243.39 419
13244.47 417
13245.56 457
13246.64 424
13247.73 394
13248.82 434
13249.90 456
13250.99 434
13252.08 424
13253.16 434
13254.25 463
13255.34 446
13256.42 445
13257.51 487
13258.60 473
13259.69 491
13260.77 471
13261.86 495
13262.95 468
13264.03 463
13265.12 477
13266.21 503
13267.30 467
13268.38 460
13269.47 452
13270.56 463
13271.64 514
13272.73 505
13273.82 522
13274.91 522
13275.99 491
13277.08 507
13278.17 491
13279.26 481
13280.35 531
13281.43 524
13282.52 487
13283.61 513
13284.70 531
13285.79 528
13286.87 544
13287.96 512
13289.05 540
13290.14 540
13291.23 532
13292.31 506
13293.40 562
13294.49 544
13295.58 515
13296.67 541
13297.76 542
13298.85 563
13299.93 571
13301.02 549
13302.11 591
13303.20 622
13304.29 592
13305.38 559
13306.47 583
13307.56 602
13308.64 610
13309.73 638
13310.82 617
13311.91 579
13313.00 619
13314.09 631
13315.18 620
13316.27 639
13317.36 623
13318.45 596
13319.54 629
13320.63 631
13321.72 626
13322.81 617
13323.89 592
13324.98 644
13326.07 667
13327.16 690
13328.25 649
13329.34 642
13330.43 672
13331.52 653
13332.61 684
13333.70 699
13334.79 700
13335.88 691
13336.97 685
13338.06 661
13339.15 671
13340.24 681
13341.33 674
13342.42 696
13343.52 680
13344.61 692
13345.70 709
13346.79 726
13347.88 714
13348.97 709
13350.06 695
13351.15 688
13352.24 702
13353.33 692
13354.42 728
13355.51 734
13356.60 727
13357.69 706
13358.79 687
13359.88 716
13360.97 763
13362.06 763
13363.15 780
13364.24 775
13365.33 794
13366.42 776
13367.51 792
13368.61 827
13369.70 837
13370.79 814
13371.88 812
13372.97 830
13374.06 804
13375.16 774
13376.25 798
13377.34 758
13378.43 731
13379.52 721
13380.61 692
13381.71 694
13382.80 668
13383.89 686
13384.98 683
13386.08 661
13387.17 687
13388.26 621
13389.35 609
13390.44 624
13391.54 643
13392.63 629
13393.72 613
13394.81 584
13395.91 594
13397.00 644
13398.09 602
13399.18 626
13400.28 602
13401.37 602
13402.46 575
13403.56 621
13404.65 585
13405.74 597
13406.83 579
13407.93 596
13409.02 585
13410.11 564
13411.21 597
13412.30 579
13413.39 584
13414.49 608
13415.58 601
13416.67 601
13417.77 610
13418.86 605
13419.95 588
13421.05 575
13422.14 613
13423.23 581
13424.33 590
13425.42 580
13426.52 605
13427.61 596
13428.70 609
13429.80 629
13430.89 651
13431.98 612
13433.08 634
13434.17 627
13435.27 615
13436.36 610
13437.46 639
13438.55 644
13439.64 610
13440.74 651
13441.83 616
13442.93 622
13444.02 663
13445.12 637
13446.21 617
13447.31 647
13448.40 641
13449.50 617
13450.59 638
13451.68 643
13452.78 657
13453.87 662
13454.97 688
13456.06 701
13457.16 671
13458.25 674
13459.35 705
13460.44 693
13461.54 678
13462.64 706
13463.73 726
13464.83 698
13465.92 690
13467.02 717
13468.11 664
13469.21 703
13470.30 736
13471.40 717
13472.49 696
13473.59 721
13474.69 702
13475.78 729
13476.88 730
13477.97 689
13479.07 706
13480.17 740
13481.26 736
13482.36 732
13483.45 729
13484.55 729
13485.65 767
13486.74 783
13487.84 713
13488.93 730
13490.03 759
13491.13 784
13492.22 784
13493.32 783
13494.42 798
13495.51 786
13496.61 825
13497.71 823
13498.80 856
13499.90 859
13501.00 806
13502.09 875
13503.19 856
13504.29 869
13505.38 842
13506.48 877
13507.58 861
13508.68 843
13509.77 863
13510.87 778
13511.97 788
13513.07 844
13514.16 828
13515.26 810
13516.36 774
13517.45 797
13518.55 783
13519.65 774
13520.75 786
13521.85 727
13522.94 758
13524.04 766
13525.14 737
13526.24 734
13527.33 734
13528.43 689
13529.53 726
13530.63 704
13531.73 685
13532.82 706
13533.92 703
13535.02 677
13536.12 672
13537.22 669
13538.32 628
13539.41 635
13540.51 642
13541.61 611
13542.71 612
13543.81 634
13544.91 651
13546.00 636
13547.10 614
13548.20 617
13549.30 623
13550.40 621
13551.50 611
13552.60 589
13553.70 566
13554.80 572
13555.89 603
13556.99 593
13558.09 559
13559.19 576
13560.29 596
13561.39 583
13562.49 558
13563.59 565
13564.69 584
13565.79 572
13566.89 576
13567.99 528
13569.09 543
13570.19 552
13571.29 560
13572.39 579
13573.49 548
13574.59 596
13575.69 566
13576.79 599
13577.88 584
13578.98 569
13580.08 573
13581.19 559
13582.29 537
13583.39 567
13584.49 574
13585.59 559
13586.69 563
13587.79 554
13588.89 580
13589.99 576
13591.09 575
13592.19 559
13593.29 567
13594.39 589
13595.49 583
13596.59 623
13597.69 617
13598.79 568
13599.89 576
13600.99 586
13602.09 574
13603.20 522
13604.30 540
13605.40 568
13606.50 559
13607.60 570
13608.70 551
13609.80 561
13610.90 554
13612.01 605
13613.11 573
13614.21 568
13615.31 569
13616.41 565
13617.51 572
13618.61 586
13619.72 567
13620.82 551
13621.92 599
13623.02 584
13624.12 564
13625.22 566
13626.33 545
13627.43 532
13628.53 569
13629.63 573
13630.73 629
13631.84 589
13632.94 550
13634.04 607
13635.14 619
13636.25 593
13637.35 575
13638.45 574
13639.55 591
13640.65 584
13641.76 570
13642.86 581
13643.96 606
13645.07 600
13646.17 578
13647.27 570
13648.37 573
13649.48 566
13650.58 602
13651.68 587
13652.79 566
13653.89 556
13654.99 579
13656.09 566
13657.20 562
13658.30 591
13659.40 557
13660.51 535
13661.61 550
13662.71 569
13663.82 556
13664.92 556
13666.02 540
13667.13 559
13668.23 563
13669.34 587
13670.44 569
13671.54 546
13672.65 579
13673.75 568
13674.85 587
13675.96 593
13677.06 580
13678.17 584
13679.27 572
13680.37 563
13681.48 550
13682.58 615
13683.69 578
13684.79 572
13685.89 587
13687.00 600
13688.10 586
13689.21 555
13690.31 567
13691.42 567
13692.52 583
13693.63 557
13694.73 613
13695.84 584
13696.94 606
13698.05 632
13699.15 613
13700.25 603
13701.36 601
13702.46 591
13703.57 625
13704.67 615
13705.78 628
13706.89 619
13707.99 640
13709.10 649
13710.20 637
13711.31 629
13712.41 656
13713.52 643
13714.62 689
13715.73 664
13716.83 690
13717.94 705
13719.04 688
13720.15 678
13721.26 708
13722.36 689
13723.47 697
13724.57 684
13725.68 723
13726.79 726
13727.89 724
13729.00 758
13730.10 717
13731.21 742
13732.32 724
13733.42 739
13734.53 759
13735.63 795
13736.74 772
13737.85 787
13738.95 791
13740.06 828
13741.17 806
13742.27 789
13743.38 791
13744.49 811
13745.59 823
13746.70 828
13747.81 896
13748.91 923
13750.02 892
13751.13 959
13752.23 956
13753.34 1013
13754.45 1037
13755.56 1033
13756.66 1045
13757.77 1113
13758.88 1131
13759.98 1152
13761.09 1224
13762.20 1183
13763.31 1145
13764.41 1228
13765.52 1202
13766.63 1222
13767.74 1202
13768.84 1209
13769.95 1188
13771.06 1191
13772.17 1190
13773.28 1190
13774.38 1132
13775.49 1130
13776.60 1080
13777.71 1112
13778.82 1084
13779.92 977
13781.03 985
13782.14 1015
13783.25 959
13784.36 968
13785.46 917
13786.57 868
13787.68 834
13788.79 840
13789.90 815
13791.01 773
13792.12 716
13793.22 767
13794.33 763
13795.44 721
13796.55 733
13797.66 758
13798.77 683
13799.88 687
13800.99 740
13802.10 710
13803.20 711
13804.31 692
13805.42 667
13806.53 649
13807.64 637
13808.75 642
13809.86 709
13810.97 705
13812.08 646
13813.19 666
13814.30 608
13815.41 601
13816.52 676
13817.63 690
13818.74 676
13819.84 633
13820.95 652
13822.06 652
13823.17 638
13824.28 638
13825.39 650
13826.50 628
13827.61 670
13828.72 649
13829.83 649
13830.94 633
13832.05 680
13833.16 604
13834.28 663
13835.39 668
13836.50 641
13837.61 618
13838.72 615
13839.83 650
13840.94 645
13842.05 655
13843.16 655
13844.27 624
13845.38 589
13846.49 635
13847.60 639
13848.71 626
13849.82 594
13850.93 671
13852.05 643
13853.16 682
13854.27 641
13855.38 650
13856.49 640
13857.60 595
13858.71 623
13859.82 630
13860.94 621
13862.05 648
13863.16 664
13864.27 633
13865.38 634
13866.49 610
13867.60 642
13868.72 679
13869.83 683
13870.94 692
13872.05 668
13873.16 646
13874.27 658
13875.39 637
13876.50 681
13877.61 654
13878.72 676
13879.83 675
13880.95 689
13882.06 700
13883.17 675
13884.28 712
13885.40 719
13886.51 759
13887.62 732
13888.73 742
13889.85 723
13890.96 748
13892.07 770
13893.18 790
13894.30 736
13895.41 793
13896.52 783
13897.63 793
13898.75 780
13899.86 753
13900.97 788
13902.09 769
13903.20 754
13904.31 717
13905.43 734
13906.54 723
13907.65 710
13908.77 675
13909.88 683
13910.99 661
13912.11 654
13913.22 627
13914.33 636
13915.45 598
13916.56 595
13917.67 618
13918.79 603
13919.90 573
13921.01 596
13922.13 585
13923.24 556
13924.36 580
13925.47 578
13926.58 592
13927.70 561
13928.81 587
13929.93 574
13931.04 569
13932.15 589
13933.27 542
13934.38 618
13935.50 616
13936.61 577
13937.73 565
13938.84 578
13939.95 570
13941.07 581
13942.18 586
13943.30 577
13944.41 556
13945.53 569
13946.64 555
13947.76 532
13948.87 578
13949.99 547
13951.10 552
13952.22 533
13953.33 534
13954.45 541
13955.56 546
13956.68 570
13957.79 534
13958.91 538
13960.02 536
13961.14 527
13962.25 544
13963.37 553
13964.49 534
13965.60 509
13966.72 542
13967.83 563
13968.95 549
13970.06 546
13971.18 548
13972.30 532
13973.41 519
13974.53 538
13975.64 507
13976.76 546
13977.88 556
13978.99 568
13980.11 536
13981.22 547
13982.34 546
13983.46 524
13984.57 553
13985.69 551
13986.80 558
13987.92 558
13989.04 551
13990.15 529
13991.27 499
13992.39 514
13993.50 521
13994.62 534
13995.74 576
13996.85 528
13997.97 535
13999.09 539
14000.21 548
14001.32 550
14002.44 549
14003.56 534
14004.67 516
14005.79 560
14006.91 530
14008.02 554
14009.14 523
14010.26 553
14011.38 546
14012.49 554
14013.61 559
14014.73 560
14015.85 525
14016.96 533
14018.08 537
14019.20 533
14020.32 522
14021.44 557
14022.55 549
14023.67 537
14024.79 569
14025.91 543
14027.02 578
14028.14 541
14029.26 577
14030.38 565
14031.50 557
14032.62 561
14033.73 559
14034.85 575
14035.97 580
14037.09 551
14038.21 569
14039.33 612
14040.44 591
14041.56 572
14042.68 589
14043.80 575
14044.92 560
14046.04 608
14047.16 581
14048.27 597
14049.39 612
14050.51 609
14051.63 641
14052.75 642
14053.87 643
14054.99 596
14056.11 646
14057.23 639
14058.35 616
14059.47 618
14060.59 628
14061.70 627
14062.82 685
14063.94 664
14065.06 676
14066.18 671
14067.30 662
14068.42 694
14069.54 684
14070.66 731
14071.78 709
14072.90 683
14074.02 702
14075.14 716
14076.26 749
14077.38 712
14078.50 711
14079.62 731
14080.74 745
14081.86 772
14082.98 766
14084.10 770
14085.22 762
14086.34 798
14087.46 787
14088.58 774
14089.70 804
14090.82 756
14091.94 816
14093.07 797
14094.19 758
14095.31 755
14096.43 783
14097.55 797
14098.67 767
14099.79 791
14100.91 771
14102.03 778
14103.15 785
14104.27 798
14105.39 777
14106.52 762
14107.64 720
14108.76 706
14109.88 704
14111.00 703
14112.12 673
14113.24 701
14114.37 670
14115.49 667
14116.61 613
14117.73 612
14118.85 614
14119.97 671
14121.10 619
14122.22 587
14123.34 601
14124.46 615
14125.58 620
14126.70 593
14127.83 623
14128.95 603
14130.07 580
14131.19 610
14132.32 587
14133.44 549
14134.56 549
14135.68 600
14136.80 597
14137.93 614
14139.05 586
14140.17 579
14141.29 591
14142.42 607
14143.54 576
14144.66 566
14145.78 583
14146.91 623
14148.03 590
14149.15 562
14150.28 540
14151.40 540
14152.52 541
14153.65 564
14154.77 545
14155.89 530
14157.01 563
14158.14 540
14159.26 508
14160.38 519
14161.51 571
14162.63 544
14163.75 552
14164.88 544
14166.00 546
14167.12 504
14168.25 540
14169.37 546
14170.50 513
14171.62 491
14172.74 530
14173.87 516
14174.99 511
14176.12 526
14177.24 524
14178.36 534
14179.49 512
14180.61 515
14181.74 511
14182.86 501
14183.98 527
14185.11 517
14186.23 482
14187.36 493
14188.48 516
14189.61 530
14190.73 507
14191.85 482
14192.98 481
14194.10 480
14195.23 482
14196.35 446
14197.48 464
14198.60 480
14199.73 498
14200.85 492
14201.98 480
14203.10 511
14204.23 516
14205.35 495
14206.48 479
14207.60 470
14208.73 499
14209.85 464
14210.98 469
14212.10 473
14213.23 469
14214.36 498
14215.48 454
14216.61 475
14217.73 477
14218.86 473
14219.98 454
14221.11 458
14222.23 442
14223.36 443
14224.49 465
14225.61 455
14226.74 427
14227.86 424
14228.99 426
14230.12 451
14231.24 476
14232.37 472
14233.49 471
14234.62 451
14235.75 448
14236.87 442
14238.00 439
14239.13 414
14240.25 434
14241.38 488
14242.51 433
14243.63 462
14244.76 421
14245.89 419
14247.01 423
14248.14 426
14249.27 430
14250.39 425
14251.52 418
14252.65 413
14253.77 411
14254.90 422
14256.03 416
14257.15 417
14258.28 400
14259.41 408
14260.54 406
14261.66 415
14262.79 420
14263.92 409
14265.05 390
14266.17 404
14267.30 418
14268.43 411
14269.56 403
14270.68 386
14271.81 408
14272.94 397
14274.07 358
14275.20 379
14276.32 390
14277.45 388
14278.58 360
14279.71 395
14280.83 375
14281.96 358
14283.09 389
14284.22 378
14285.35 376
14286.48 396
14287.60 336
14288.73 362
14289.86 389
14290.99 377
14292.12 371
14293.25 387
14294.38 361
14295.50 327
14296.63 352
14297.76 368
14298.89 369
14300.02 381
14301.15 384
14302.28 360
14303.41 376
14304.53 396
14305.66 351
14306.79 358
14307.92 362
14309.05 359
14310.18 349
14311.31 337
14312.44 353
14313.57 347
14314.70 324
14315.83 324
14316.96 335
14318.09 329
14319.22 317
14320.35 326
14321.48 373
14322.60 359
14323.73 334
14324.86 335
14325.99 357
14327.12 374
14328.25 328
14329.38 323
14330.51 321
14331.64 345
14332.77 334
14333.90 336
14335.03 366
14336.17 305
14337.30 331
14338.43 344
14339.56 330
14340.69 326
14341.82 318
14342.95 324
14344.08 353
14345.21 319
14346.34 333
14347.47 344
14348.60 323
14349.73 319
14350.86 299
14351.99 324
14353.12 298
14354.26 298
14355.39 333
14356.52 311
14357.65 315
14358.78 319
14359.91 310
14361.04 342
14362.17 302
14363.30 321
14364.44 344
14365.57 337
14366.70 318
14367.83 312
14368.96 331
14370.09 307
14371.23 306
14372.36 350
14373.49 355
14374.62 342
14375.75 342
14376.88 348
14378.02 354
14379.15 326
14380.28 328
14381.41 312
14382.54 330
14383.68 313
14384.81 298
14385.94 340
14387.07 332
14388.21 324
14389.34 352
14390.47 343
14391.60 345
14392.73 344
14393.87 360
14395.00 363
14396.13 312
14397.27 343
14398.40 330
14399.53 344
14400.66 347
14401.80 336
14402.93 330
14404.06 344
14405.19 319
14406.33 333
14407.46 355
14408.59 337
14409.73 326
14410.86 336
14411.99 354
14413.13 334
14414.26 341
14415.39 371
14416.53 378
14417.66 347
14418.79 369
14419.93 365
14421.06 379
14422.19 358
14423.33 377
14424.46 337
14425.60 341
14426.73 351
14427.86 366
14429.00 360
14430.13 345
14431.27 359
14432.40 375
14433.53 330
14434.67 363
14435.80 374
14436.94 392
14438.07 381
14439.21 349
14440.34 370
14441.47 381
14442.61 375
14443.74 388
14444.88 400
14446.01 369
14447.15 380
14448.28 373
14449.42 341
14450.55 381
14451.69 361
14452.82 380
14453.96 390
14455.09 392
14456.23 394
14457.36 378
14458.50 388
14459.63 414
14460.77 411
14461.90 405
14463.04 413
14464.17 410
14465.31 417
14466.44 448
14467.58 427
14468.71 408
14469.85 454
14470.98 413
14472.12 392
14473.26 416
14474.39 454
14475.53 434
14476.66 449
14477.80 438
14478.93 400
14480.07 394
14481.21 400
14482.34 391
14483.48 420
14484.61 396
14485.75 410
14486.89 388
14488.02 388
14489.16 386
14490.30 378
14491.43 413
14492.57 392
14493.70 383
14494.84 413
14495.98 391
14497.11 395
14498.25 413
14499.39 391
14500.52 390
14501.66 386
14502.80 397
14503.93 395
14505.07 399
14506.21 396
14507.35 349
14508.48 365
14509.62 362
14510.76 359
14511.89 415
14513.03 393
14514.17 395
14515.31 400
14516.44 379
14517.58 413
14518.72 370
14519.86 374
14520.99 381
14522.13 400
14523.27 376
14524.41 366
14525.54 353
14526.68 357
14527.82 344
14528.96 340
14530.09 342
14531.23 342
14532.37 344
14533.51 355
14534.65 365
14535.78 353
14536.92 341
14538.06 377
14539.20 374
14540.34 345
14541.48 340
14542.61 345
14543.75 360
14544.89 368
14546.03 369
14547.17 334
14548.31 370
14549.45 346
14550.58 353
14551.72 346
14552.86 309
14554.00 350
14555.14 364
14556.28 369
14557.42 369
14558.56 354
14559.70 354
14560.83 366
14561.97 366
14563.11 399
14564.25 370
14565.39 356
14566.53 358
14567.67 369
14568.81 358
14569.95 355
14571.09 353
14572.23 368
14573.37 350
14574.51 376
14575.65 382
14576.79 355
14577.93 359
14579.07 372
14580.21 388
14581.35 407
14582.49 410
14583.63 393
14584.77 376
14585.91 397
14587.05 379
14588.19 416
14589.33 419
14590.47 383
14591.61 409
14592.75 406
14593.89 423
14595.03 390
14596.17 407
14597.31 400
14598.45 408
14599.59 396
14600.73 416
14601.87 428
14603.01 445
14604.15 400
14605.29 401
14606.43 416
14607.58 424
14608.72 420
14609.86 432
14611.00 445
14612.14 417
14613.28 428
14614.42 432
14615.56 459
14616.70 446
14617.85 453
14618.99 438
14620.13 450
14621.27 446
14622.41 487
14623.55 512
14624.69 491
14625.84 511
14626.98 480
14628.12 505
14629.26 521
14630.40 566
14631.54 555
14632.69 557
14633.83 561
14634.97 550
14636.11 557
14637.25 541
14638.40 541
14639.54 515
14640.68 550
14641.82 533
14642.97 542
14644.11 517
14645.25 493
14646.39 491
14647.54 471
14648.68 472
14649.82 457
14650.96 437
14652.11 431
14653.25 417
14654.39 410
14655.53 403
14656.68 379
14657.82 389
14658.96 361
14660.11 354
14661.25 366
14662.39 373
14663.53 375
14664.68 367
14665.82 374
14666.96 335
14668.11 353
14669.25 362
14670.39 357
14671.54 357
14672.68 341
14673.82 333
14674.97 331
14676.11 348
14677.26 330
14678.40 321
14679.54 326
14680.69 330
14681.83 314
14682.97 330
14684.12 320
14685.26 345
14686.41 345
14687.55 324
14688.69 309
14689.84 299
14690.98 314
14692.13 328
14693.27 311
14694.42 316
14695.56 318
14696.70 287
14697.85 304
14698.99 289
14700.14 302
14701.28 294
14702.43 291
14703.57 336
14704.72 295
14705.86 316
14707.01 293
14708.15 330
14709.30 331
14710.44 306
14711.58 287
14712.73 306
14713.87 293
14715.02 275
14716.17 290
14717.31 289
14718.46 302
14719.60 290
14720.75 307
14721.89 295
14723.04 312
14724.18 324
14725.33 297
14726.47 321
14727.62 296
14728.76 281
14729.91 292
14731.06 282
14732.20 296
14733.35 279
14734.49 274
14735.64 296
14736.79 285
14737.93 281
14739.08 277
14740.22 279
14741.37 273
14742.52 269
14743.66 296
14744.81 291
14745.95 287
14747.10 280
14748.25 260
14749.39 261
14750.54 245
14751.69 263
14752.83 285
14753.98 292
14755.13 267
14756.27 277
14757.42 268
14758.57 255
14759.71 266
14760.86 265
14762.01 263
14763.15 273
14764.30 269
14765.45 248
14766.60 278
14767.74 283
14768.89 284
14770.04 279
14771.18 259
14772.33 274
14773.48 272
14774.63 276
14775.77 269
14776.92 258
14778.07 271
14779.22 270
14780.36 254
14781.51 266
14782.66 266
14783.81 255
14784.96 244
14786.10 247
14787.25 281
14788.40 254
14789.55 251
14790.70 250
14791.84 243
14792.99 232
14794.14 242
14795.29 241
14796.44 243
14797.58 261
14798.73 260
14799.88 228
14801.03 216
14802.18 237
14803.33 223
14804.48 225
14805.62 206
14806.77 222
14807.92 237
14809.07 244
14810.22 227
14811.37 209
14812.52 222
14813.67 235
14814.81 227
14815.96 234
14817.11 239
14818.26 242
14819.41 226
14820.56 245
14821.71 228
14822.86 214
14824.01 237
14825.16 222
14826.31 206
14827.46 217
14828.61 222
14829.76 260
14830.91 238
14832.06 192
14833.20 216
14834.35 241
14835.50 228
14836.65 223
14837.80 224
14838.95 224
14840.10 197
14841.25 208
14842.40 225
14843.55 211
14844.70 227
14845.85 215
14847.00 227
14848.15 198
14849.31 201
14850.46 213
14851.61 222
14852.76 199
14853.91 221
14855.06 225
14856.21 238
14857.36 203
14858.51 205
14859.66 202
14860.81 209
14861.96 214
14863.11 202
14864.26 186
14865.41 209
14866.57 215
14867.72 208
14868.87 225
14870.02 232
14871.17 221
14872.32 220
14873.47 201
14874.62 197
14875.77 221
14876.93 201
14878.08 209
14879.23 219
14880.38 204
14881.53 191
14882.68 194
14883.84 203
14884.99 193
14886.14 188
14887.29 216
14888.44 230
14889.59 212
14890.75 180
14891.90 172
14893.05 204
14894.20 221
14895.35 194
14896.51 200
14897.66 217
14898.81 217
14899.96 212
14901.12 188
14902.27 213
14903.42 209
14904.57 191
14905.73 219
14906.88 203
14908.03 203
14909.18 181
14910.34 184
14911.49 199
14912.64 209
14913.79 182
14914.95 193
14916.10 197
14917.25 189
14918.41 193
14919.56 194
14920.71 200
14921.87 204
14923.02 216
14924.17 220
14925.33 209
14926.48 195
14927.63 211
14928.79 203
14929.94 203
14931.09 214
14932.25 205
14933.40 204
14934.55 199
14935.71 193
14936.86 207
14938.01 220
14939.17 214
14940.32 216
14941.48 233
14942.63 194
14943.78 157
14944.94 192
14946.09 208
14947.25 221
14948.40 216
14949.55 210
14950.71 210
14951.86 183
14953.02 206
14954.17 205
14955.33 203
14956.48 198
14957.63 201
14958.79 200
14959.94 205
14961.10 196
14962.25 191
14963.41 214
14964.56 209
14965.72 197
14966.87 207
14968.03 183
14969.18 196
14970.34 200
14971.49 206
14972.65 228
14973.80 218
14974.96 205
14976.11 231
14977.27 221
14978.42 198
14979.58 198
14980.73 179
14981.89 215
14983.05 209
14984.20 191
14985.36 186
14986.51 187
14987.67 191
14988.82 168
14989.98 192
14991.13 194
14992.29 212
14993.45 196
14994.60 211
14995.76 205
14996.91 204
14998.07 215
14999.23 191
15000.38 180
15001.54 199
15002.70 191
15003.85 206
15005.01 230
15006.16 198
15007.32 202
15008.48 203
15009.63 202
15010.79 201
15011.95 183
15013.10 189
15014.26 196
15015.42 193
15016.57 198
15017.73 182
15018.89 197
15020.04 215
15021.20 199
15022.36 203
15023.52 182
15024.67 201
15025.83 187
15026.99 202
15028.14 180
15029.30 191
15030.46 178
15031.62 188
15032.77 193
15033.93 178
15035.09 165
15036.25 196
15037.40 188
15038.56 200
15039.72 189
15040.88 178
15042.03 205
15043.19 197
15044.35 205
15045.51 190
15046.67 194
15047.82 175
15048.98 200
15050.14 200
15051.30 199
15052.46 179
15053.61 184
15054.77 197
15055.93 182
15057.09 177
15058.25 195
15059.41 199
15060.56 215
15061.72 172
15062.88 185
15064.04 211
15065.20 183
15066.36 175
15067.52 187
15068.68 188
15069.83 166
15070.99 207
15072.15 204
15073.31 185
15074.47 188
15075.63 169
15076.79 168
15077.95 173
15079.11 194
15080.27 184
15081.43 177
15082.58 176
15083.74 194
15084.90 203
15086.06 199
15087.22 196
15088.38 197
15089.54 199
15090.70 203
15091.86 223
15093.02 182
15094.18 175
15095.34 204
15096.50 195
15097.66 176
15098.82 185
15099.98 180
15101.14 173
15102.30 164
15103.46 182
15104.62 193
15105.78 192
15106.94 184
15108.10 192
15109.26 219
15110.42 201
15111.58 207
15112.74 220
15113.90 231
15115.06 198
15116.22 199
15117.39 183
15118.55 190
15119.71 202
15120.87 199
15122.03 196
15123.19 210
15124.35 212
15125.51 211
15126.67 193
15127.83 201
15128.99 206
15130.16 203
15131.32 197
15132.48 224
15133.64 218
15134.80 196
15135.96 209
15137.12 204
15138.28 223
15139.45 219
15140.61 211
15141.77 207
15142.93 194
15144.09 183
15145.25 190
15146.42 222
15147.58 250
15148.74 250
15149.90 223
15151.06 210
15152.23 191
15153.39 209
15154.55 198
15155.71 230
15156.87 210
15158.04 208
15159.20 204
15160.36 232
15161.52 218
15162.69 210
15163.85 218
15165.01 240
15166.17 202
15167.34 203
15168.50 205
15169.66 199
15170.82 215
15171.99 234
15173.15 232
15174.31 232
15175.48 223
15176.64 244
15177.80 219
15178.96 224
15180.13 220
15181.29 229
15182.45 244
15183.62 240
15184.78 223
15185.94 255
15187.11 249
15188.27 238
15189.43 257
15190.60 234
15191.76 229
15192.92 273
15194.09 258
15195.25 263
15196.42 257
15197.58 228
15198.74 260
15199.91 239
15201.07 258
15202.23 248
15203.40 264
15204.56 245
15205.73 267
15206.89 281
15208.05 256
15209.22 250
15210.38 247
15211.55 263
15212.71 257
15213.88 239
15215.04 278
15216.21 239
15217.37 241
15218.53 288
15219.70 267
15220.86 271
15222.03 234
15223.19 259
15224.36 262
15225.52 286
15226.69 272
15227.85 255
15229.02 278
15230.18 293
15231.35 273
15232.51 280
15233.68 288
15234.84 279
15236.01 308
15237.17 288
15238.34 287
15239.50 262
15240.67 299
15241.83 293
15243.00 281
15244.17 287
15245.33 298
15246.50 294
15247.66 284
15248.83 279
15249.99 289
15251.16 286
15252.33 291
15253.49 273
15254.66 282
15255.82 273
15256.99 267
15258.16 289
15259.32 258
15260.49 266
15261.65 252
15262.82 249
15263.99 266
15265.15 265
15266.32 245
15267.49 236
15268.65 245
15269.82 232
15270.98 246
15272.15 261
15273.32 258
15274.48 243
15275.65 255
15276.82 257
15277.99 232
15279.15 264
15280.32 277
15281.49 252
15282.65 256
15283.82 231
15284.99 261
15286.15 241
15287.32 245
15288.49 256
15289.66 249
15290.82 268
15291.99 235
15293.16 230
15294.33 234
15295.49 213
15296.66 245
15297.83 238
15299.00 268
15300.16 246
15301.33 223
15302.50 245
15303.67 223
15304.83 238
15306.00 230
15307.17 246
15308.34 258
15309.51 229
15310.67 243
15311.84 253
15313.01 256
15314.18 240
15315.35 234
15316.52 234
15317.68 260
15318.85 220
15320.02 244
15321.19 251
15322.36 235
15323.53 229
15324.69 255
15325.86 245
15327.03 247
15328.20 248
15329.37 232
15330.54 243
15331.71 221
15332.88 215
15334.05 242
15335.21 255
15336.38 232
15337.55 258
15338.72 238
15339.89 265
15341.06 232
15342.23 255
15343.40 243
15344.57 240
15345.74 260
15346.91 236
15348.08 237
15349.25 254
15350.42 259
15351.58 236
15352.75 272
15353.92 239
15355.09 259
15356.26 250
15357.43 262
15358.60 286
15359.77 265
15360.94 228
15362.11 243
15363.28 271
15364.45 250
15365.62 238
15366.79 253
15367.96 268
15369.13 261
15370.31 297
15371.48 254
15372.65 273
15373.82 275
15374.99 290
15376.16 245
15377.33 261
15378.50 231
15379.67 263
15380.84 291
15382.01 272
15383.18 266
15384.35 240
15385.52 277
15386.69 283
15387.87 292
15389.04 262
15390.21 248
15391.38 240
15392.55 260
15393.72 259
15394.89 271
15396.06 249
15397.24 254
15398.41 228
15399.58 223
15400.75 237
15401.92 253
15403.09 275
15404.26 245
15405.44 243
15406.61 247
15407.78 245
15408.95 230
15410.12 221
15411.30 225
15412.47 227
15413.64 217
15414.81 242
15415.98 248
15417.16 214
15418.33 249
15419.50 250
15420.67 226
15421.84 213
15423.02 234
15424.19 212
15425.36 231
15426.53 219
15427.71 216
15428.88 212
15430.05 235
15431.22 200
15432.40 214
15433.57 220
15434.74 237
15435.92 211
15437.09 203
15438.26 200
15439.43 219
15440.61 234
15441.78 233
15442.95 226
15444.13 211
15445.30 211
15446.47 209
15447.65 239
15448.82 211
15449.99 203
15451.17 202
15452.34 217
15453.51 218
15454.69 245
15455.86 221
15457.03 214
15458.21 245
15459.38 207
15460.56 208
15461.73 224
15462.90 220
15464.08 223
15465.25 215
15466.43 213
15467.60 224
15468.77 236
15469.95 198
15471.12 198
15472.30 211
15473.47 222
15474.64 209
15475.82 228
15476.99 238
15478.17 229
15479.34 200
15480.52 205
15481.69 219
15482.87 214
15484.04 212
15485.22 214
15486.39 212
15487.56 207
15488.74 205
15489.91 208
15491.09 212
15492.26 179
15493.44 211
15494.61 214
15495.79 208
15496.96 208
15498.14 216
15499.32 223
15500.49 232
15501.67 223
15502.84 242
15504.02 208
15505.19 198
15506.37 210
15507.54 238
15508.72 218
15509.89 220
15511.07 239
15512.25 244
15513.42 226
15514.60 218
15515.77 221
15516.95 209
15518.13 209
15519.30 225
15520.48 218
15521.65 238
15522.83 226
15524.01 225
15525.18 232
15526.36 228
15527.53 218
15528.71 243
15529.89 225
15531.06 223
15532.24 178
15533.42 223
15534.59 232
15535.77 234
15536.95 229
15538.12 207
15539.30 216
15540.48 214
15541.65 247
15542.83 217
15544.01 248
15545.18 223
15546.36 250
15547.54 203
15548.72 229
15549.89 250
15551.07 254
15552.25 237
15553.42 243
15554.60 236
15555.78 248
15556.96 234
15558.13 238
15559.31 228
15560.49 246
15561.67 236
15562.84 230
15564.02 232
15565.20 222
15566.38 257
15567.56 263
15568.73 248
15569.91 274
15571.09 288
15572.27 247
15573.45 276
15574.62 274
15575.80 259
15576.98 262
15578.16 270
15579.34 282
15580.52 253
15581.69 264
15582.87 241
15584.05 278
15585.23 271
15586.41 269
15587.59 284
15588.76 303
15589.94 285
15591.12 264
15592.30 257
15593.48 290
15594.66 301
15595.84 281
15597.02 305
15598.20 297
15599.37 306
15600.55 297
15601.73 304
15602.91 310
15604.09 322
15605.27 309
15606.45 328
15607.63 321
15608.81 315
15609.99 303
15611.17 335
15612.35 328
15613.53 319
15614.71 332
15615.89 322
15617.07 355
15618.25 326
15619.43 308
15620.60 319
15621.78 333
15622.96 353
15624.14 386
15625.32 362
15626.50 354
15627.68 345
15628.87 377
15630.05 344
15631.23 362
15632.41 352
15633.59 368
15634.77 425
15635.95 373
15637.13 349
15638.31 374
15639.49 376
15640.67 347
15641.85 376
15643.03 360
15644.21 412
15645.39 384
15646.57 400
15647.75 371
15648.93 383
15650.12 381
15651.30 398
15652.48 401
15653.66 370
15654.84 409
15656.02 368
15657.20 382
15658.38 390
15659.56 386
15660.75 383
15661.93 393
15663.11 385
15664.29 379
15665.47 389
15666.65 408
15667.84 373
15669.02 392
15670.20 377
15671.38 397
15672.56 399
15673.74 388
15674.93 369
15676.11 361
15677.29 352
15678.47 371
15679.65 381
15680.84 362
15682.02 349
15683.20 344
15684.38 360
15685.56 349
15686.75 366
15687.93 373
15689.11 346
15690.29 338
15691.48 333
15692.66 363
15693.84 337
15695.02 395
15696.21 345
15697.39 322
15698.57 359
15699.76 370
15700.94 360
15702.12 331
15703.30 325
15704.49 349
15705.67 364
15706.85 350
15708.04 334
15709.22 349
15710.40 360
15711.59 379
15712.77 364
15713.95 343
15715.14 374
15716.32 373
15717.50 377
15718.69 329
15719.87 372
15721.05 350
15722.24 354
15723.42 368
15724.61 361
15725.79 358
15726.97 379
15728.16 368
15729.34 354
15730.53 363
15731.71 343
15732.89 377
15734.08 375
15735.26 365
15736.45 362
15737.63 399
15738.81 386
15740.00 396
15741.18 390
15742.37 395
15743.55 416
15744.74 393
15745.92 411
15747.11 417
15748.29 419
15749.48 430
15750.66 414
15751.84 438
15753.03 465
15754.21 408
15755.40 424
15756.58 451
15757.77 421
15758.95 436
15760.14 425
15761.32 420
15762.51 445
15763.70 437
15764.88 409
15766.07 441
15767.25 426
15768.44 465
15769.62 423
15770.81 424
15771.99 424
15773.18 436
15774.36 420
15775.55 437
15776.74 396
15777.92 426
15779.11 421
15780.29 415
15781.48 398
15782.67 418
15783.85 404
15785.04 408
15786.22 423
15787.41 385
15788.60 403
15789.78 377
15790.97 380
15792.15 374
15793.34 353
15794.53 353
15795.71 366
15796.90 382
15798.09 379
15799.27 373
15800.46 336
15801.65 356
15802.83 341
15804.02 337
15805.21 335
15806.39 351
15807.58 305
15808.77 360
15809.95 348
15811.14 355
15812.33 346
15813.52 331
15814.70 377
15815.89 355
15817.08 348
15818.26 328
15819.45 314
15820.64 333
15821.83 361
15823.01 352
15824.20 343
15825.39 333
15826.58 345
15827.76 316
15828.95 330
15830.14 335
15831.33 332
15832.52 308
15833.70 334
15834.89 333
15836.08 354
15837.27 379
15838.46 345
15839.64 342
15840.83 307
15842.02 294
15843.21 290
15844.40 318
15845.58 334
15846.77 320
15847.96 318
15849.15 325
15850.34 330
15851.53 312
15852.72 331
15853.90 338
15855.09 365
15856.28 305
15857.47 319
15858.66 313
15859.85 292
15861.04 346
15862.23 328
15863.41 332
15864.60 312
15865.79 304
15866.98 333
15868.17 322
15869.36 342
15870.55 330
15871.74 331
15872.93 332
15874.12 327
15875.31 320
15876.50 309
15877.69 339
15878.88 318
15880.06 323
15881.25 312
15882.44 358
15883.63 341
15884.82 328
15886.01 323
15887.20 357
15888.39 342
15889.58 359
15890.77 351
15891.96 362
15893.15 344
15894.34 349
15895.53 356
15896.72 374
15897.91 369
15899.10 352
15900.30 383
15901.49 377
15902.68 359
15903.87 351
15905.06 372
15906.25 342
15907.44 352
15908.63 368
15909.82 350
15911.01 341
15912.20 348
15913.39 384
15914.58 354
15915.77 383
15916.96 366
15918.16 382
15919.35 384
15920.54 375
15921.73 391
15922.92 378
15924.11 368
15925.30 401
15926.49 362
15927.69 393
15928.88 397
15930.07 361
15931.26 384
15932.45 394
15933.64 386
15934.84 384
15936.03 372
15937.22 344
15938.41 349
15939.60 334
15940.79 364
15941.99 353
15943.18 360
15944.37 350
15945.56 308
15946.75 303
15947.95 322
15949.14 321
15950.33 310
15951.52 280
15952.72 289
15953.91 312
15955.10 287
15956.29 297
15957.49 256
15958.68 254
15959.87 260
15961.06 256
15962.26 251
15963.45 251
15964.64 249
15965.83 250
15967.03 263
15968.22 252
15969.41 280
15970.61 256
15971.80 269
15972.99 249
15974.19 254
15975.38 253
15976.57 272
15977.76 228
15978.96 238
15980.15 236
15981.34 253
15982.54 233
15983.73 226
15984.93 228
15986.12 257
15987.31 248
15988.51 229
15989.70 223
15990.89 246
15992.09 225
15993.28 224
15994.48 234
15995.67 226
15996.86 225
15998.06 220
15999.25 248
16000.45 246
16001.64 223
16002.83 230
16004.03 224
16005.22 215
16006.42 218
16007.61 232
16008.81 213
16010.00 252
16011.19 234
16012.39 227
16013.58 216
16014.78 219
16015.97 209
16017.17 220
16018.36 236
16019.56 234
16020.75 211
16021.95 205
16023.14 218
16024.34 212
16025.53 220
16026.73 220
16027.92 197
16029.12 222
16030.31 226
16031.51 201
16032.70 213
16033.90 203
16035.09 215
16036.29 202
16037.48 179
16038.68 212
16039.88 208
16041.07 188
16042.27 195
16043.46 208
16044.66 184
16045.85 177
16047.05 184
16048.25 225
16049.44 221
16050.64 199
16051.83 206
16053.03 208
16054.23 215
16055.42 224
16056.62 192
16057.82 199
16059.01 205
16060.21 204
16061.40 191
16062.60 197
16063.80 197
16064.99 191
16066.19 211
16067.39 186
16068.58 204
16069.78 199
16070.98 187
16072.17 199
16073.37 191
16074.57 184
16075.76 194
16076.96 171
16078.16 182
16079.36 182
16080.55 177
16081.75 177
16082.95 191
16084.14 210
16085.34 186
16086.54 188
16087.74 195
16088.93 179
16090.13 183
16091.33 209
16092.53 183
16093.72 202
16094.92 186
16096.12 180
16097.32 184
16098.51 182
16099.71 196
16100.91 189
16102.11 176
16103.31 144
16104.50 171
16105.70 172
16106.90 179
16108.10 178
16109.30 171
16110.49 191
16111.69 160
16112.89 186
16114.09 175
16115.29 183
16116.49 171
16117.68 179
16118.88 172
16120.08 171
16121.28 177
16122.48 194
16123.68 209
16124.88 187
16126.08 170
16127.27 175
16128.47 168
16129.67 171
16130.87 161
16132.07 183
16133.27 178
16134.47 158
16135.67 174
16136.87 174
16138.07 171
16139.27 163
16140.46 179
16141.66 189
16142.86 170
16144.06 153
16145.26 151
16146.46 157
16147.66 177
16148.86 175
16150.06 169
16151.26 154
16152.46 171
16153.66 153
16154.86 155
16156.06 177
16157.26 162
16158.46 196
16159.66 162
16160.86 165
16162.06 165
16163.26 171
16164.46 173
16165.66 185
16166.86 190
16168.06 194
16169.26 199
16170.46 168
16171.66 154
16172.86 169
16174.06 183
16175.26 180
16176.47 184
16177.67 181
16178.87 175
16180.07 153
16181.27 163
16182.47 191
16183.67 152
16184.87 153
16186.07 181
16187.27 174
16188.47 176
16189.68 160
16190.88 164
16192.08 173
16193.28 160
16194.48 186
16195.68 178
16196.88 175
16198.08 181
16199.29 148
16200.49 182
16201.69 193
16202.89 198
16204.09 184
16205.29 173
16206.50 195
16207.70 189
16208.90 173
16210.10 174
16211.30 183
16212.51 196
16213.71 178
16214.91 169
16216.11 199
16217.31 206
16218.52 226
16219.72 197
16220.92 185
16222.12 176
16223.33 174
16224.53 181
16225.73 203
16226.93 184
16228.14 186
16229.34 180
16230.54 184
16231.74 190
16232.95 167
16234.15 174
16235.35 185
16236.56 189
16237.76 187
16238.96 188
16240.16 190
16241.37 189
16242.57 199
16243.77 197
16244.98 202
16246.18 183
16247.38 193
16248.59 190
16249.79 212
16250.99 205
16252.20 209
16253.40 205
16254.60 202
16255.81 198
16257.01 189
16258.22 185
16259.42 227
16260.62 198
16261.83 201
16263.03 193
16264.23 203
16265.44 216
16266.64 238
16267.85 230
16269.05 199
16270.25 195
16271.46 193
16272.66 217
16273.87 233
16275.07 228
16276.28 201
16277.48 212
16278.69 227
16279.89 201
16281.09 187
16282.30 210
16283.50 195
16284.71 194
16285.91 222
16287.12 198
16288.32 203
16289.53 215
16290.73 216
16291.94 220
16293.14 223
16294.35 200
16295.55 203
16296.76 216
16297.96 222
16299.17 208
16300.37 186
16301.58 195
16302.78 228
16303.99 244
16305.19 208
16306.40 203
16307.61 218
16308.81 242
16310.02 225
16311.22 224
16312.43 220
16313.63 203
16314.84 203
16316.05 192
16317.25 204
16318.46 223
16319.66 215
16320.87 204
16322.08 203
16323.28 202
16324.49 224
16325.69 217
16326.90 177
16328.11 191
16329.31 187
16330.52 181
16331.73 173
16332.93 177
16334.14 183
16335.35 181
16336.55 185
16337.76 192
16338.97 187
16340.17 204
16341.38 180
16342.59 185
16343.79 168
16345.00 163
16346.21 166
16347.41 157
16348.62 166
16349.83 154
16351.03 171
16352.24 185
16353.45 181
16354.66 166
16355.86 151
16357.07 178
16358.28 187
16359.49 159
16360.69 176
16361.90 162
16363.11 174
16364.32 167
16365.52 198
16366.73 182
16367.94 182
16369.15 175
16370.35 171
16371.56 150
16372.77 144
16373.98 180
16375.19 177
16376.39 182
16377.60 160
16378.81 172
16380.02 177
16381.23 170
16382.44 180
16383.64 171
16384.85 178
16386.06 165
16387.27 164
16388.48 170
16389.69 150
16390.90 168
16392.10 164
16393.31 152
16394.52 151
16395.73 162
16396.94 176
16398.15 184
16399.36 127
16400.57 151
16401.77 175
16402.98 172
16404.19 168
16405.40 149
16406.61 159
16407.82 141
16409.03 169
16410.24 181
16411.45 164
16412.66 158
16413.87 138
16415.08 172
16416.29 162
16417.50 162
16418.71 175
16419.92 181
16421.12 170
16422.33 165
16423.54 163
16424.75 163
16425.96 160
16427.17 176
16428.38 161
16429.59 169
16430.80 158
16432.01 173
16433.22 186
16434.43 146
16435.64 162
16436.86 178
16438.07 161
16439.28 154
16440.49 159
16441.70 171
16442.91 174
16444.12 153
16445.33 170
16446.54 145
16447.75 169
16448.96 159
16450.17 165
16451.38 171
16452.59 144
16453.80 160
16455.02 175
16456.23 143
16457.44 148
16458.65 167
16459.86 164
16461.07 149
16462.28 132
16463.49 145
16464.70 186
16465.92 176
16467.13 160
16468.34 165
16469.55 161
16470.76 168
16471.97 152
16473.19 167
16474.40 147
16475.61 141
16476.82 151
16478.03 166
16479.24 167
16480.46 123
16481.67 172
16482.88 153
16484.09 157
16485.30 158
16486.52 173
16487.73 134
16488.94 148
16490.15 141
16491.37 156
16492.58 159
16493.79 157
16495.00 167
16496.21 172
16497.43 166
16498.64 151
16499.85 177
16501.07 164
16502.28 147
16503.49 150
16504.70 174
16505.92 158
16507.13 139
16508.34 161
16509.56 160
16510.77 165
16511.98 158
16513.19 169
16514.41 156
16515.62 170
16516.83 157
16518.05 171
16519.26 194
16520.47 173
16521.69 173
16522.90 168
16524.11 146
16525.33 171
16526.54 165
16527.76 174
16528.97 157
16530.18 147
16531.40 170
16532.61 166
16533.82 169
16535.04 156
16536.25 152
16537.47 166
16538.68 158
16539.89 193
16541.11 191
16542.32 163
16543.54 180
16544.75 181
16545.97 183
16547.18 187
16548.39 188
16549.61 181
16550.82 193
16552.04 187
16553.25 170
16554.47 192
16555.68 186
16556.90 186
16558.11 198
16559.33 190
16560.54 178
16561.76 174
16562.97 183
16564.19 194
16565.40 159
16566.62 162
16567.83 188
16569.05 180
16570.26 208
16571.48 193
16572.69 194
16573.91 169
16575.12 195
16576.34 192
16577.55 176
16578.77 175
16579.98 173
16581.20 180
16582.42 184
16583.63 191
16584.85 181
16586.06 193
16587.28 180
16588.49 184
16589.71 183
16590.93 193
16592.14 185
16593.36 168
16594.57 168
16595.79 167
16597.01 159
16598.22 159
16599.44 185
16600.66 183
16601.87 166
16603.09 173
16604.30 154
16605.52 181
16606.74 187
16607.95 177
16609.17 159
16610.39 177
16611.60 164
16612.82 146
16614.04 150
16615.25 158
16616.47 171
16617.69 171
16618.91 166
16620.12 152
16621.34 164
16622.56 166
16623.77 164
16624.99 148
16626.21 168
16627.43 159
16628.64 168
16629.86 153
16631.08 160
16632.30 169
16633.51 155
16634.73 169
16635.95 156
16637.17 149
16638.38 143
16639.60 155
16640.82 153
16642.04 146
16643.26 155
16644.47 142
16645.69 142
16646.91 156
16648.13 162
16649.35 156
16650.56 152
16651.78 141
16653.00 161
16654.22 152
16655.44 168
16656.65 158
16657.87 145
16659.09 153
16660.31 152
16661.53 156
16662.75 159
16663.97 173
16665.18 154
16666.40 164
16667.62 146
16668.84 132
16670.06 142
16671.28 151
16672.50 161
16673.72 153
16674.94 164
16676.15 147
16677.37 154
16678.59 143
16679.81 152
16681.03 144
16682.25 144
16683.47 149
16684.69 151
16685.91 146
16687.13 149
16688.35 135
16689.57 153
16690.79 145
16692.01 149
16693.23 134
16694.45 170
16695.67 164
16696.89 164
16698.11 127
16699.33 157
16700.55 129
16701.77 155
16702.99 168
16704.21 157
16705.43 147
16706.65 136
16707.87 148
16709.09 142
16710.31 128
16711.53 131
16712.75 130
16713.97 140
16715.19 142
16716.41 127
16717.63 109
16718.85 108
16720.07 136
16721.29 137
16722.51 151
16723.73 132
16724.95 126
16726.18 153
16727.40 152
16728.62 127
16729.84 155
16731.06 153
16732.28 142
16733.50 151
16734.72 144
16735.94 162
16737.17 131
16738.39 147
16739.61 146
16740.83 122
16742.05 144
16743.27 148
16744.49 138
16745.72 145
16746.94 141
16748.16 140
16749.38 148
16750.60 141
16751.83 129
16753.05 131
16754.27 147
16755.49 130
16756.71 129
16757.94 136
16759.16 138
16760.38 143
16761.60 119
16762.82 147
16764.05 150
16765.27 151
16766.49 136
16767.71 144
16768.94 138
16770.16 158
16771.38 140
16772.60 145
16773.83 115
16775.05 130
16776.27 142
16777.49 157
16778.72 143
16779.94 130
16781.16 150
16782.39 135
16783.61 137
16784.83 130
16786.06 155
16787.28 131
16788.50 130
16789.73 139
16790.95 142
16792.17 133
16793.40 117
16794.62 141
16795.84 154
16797.07 148
16798.29 148
16799.51 146
16800.74 153
16801.96 126
16803.18 141
16804.41 134
16805.63 144
16806.86 135
16808.08 113
16809.30 133
16810.53 135
16811.75 154
16812.98 152
16814.20 152
16815.42 150
16816.65 135
16817.87 157
16819.10 135
16820.32 123
16821.54 130
16822.77 165
16823.99 137
16825.22 131
16826.44 145
16827.67 162
16828.89 148
16830.12 168
16831.34 150
16832.57 153
16833.79 163
16835.02 161
16836.24 162
16837.47 165
16838.69 178
16839.92 160
16841.14 170
16842.37 172
16843.59 168
16844.82 157
16846.04 164
16847.27 139
16848.49 168
16849.72 150
16850.94 157
16852.17 172
16853.39 187
16854.62 152
16855.85 148
16857.07 181
16858.30 191
16859.52 189
16860.75 190
16861.97 190
16863.20 201
16864.43 199
16865.65 178
16866.88 173
16868.10 168
16869.33 184
16870.56 209
16871.78 202
16873.01 176
16874.24 165
16875.46 168
16876.69 208
16877.92 195
16879.14 191
16880.37 204
16881.59 184
16882.82 210
16884.05 186
16885.27 203
16886.50 201
16887.73 219
16888.96 212
16890.18 222
16891.41 206
16892.64 210
16893.86 196
16895.09 198
16896.32 204
16897.54 207
16898.77 201
16900.00 202
16901.23 214
16902.45 199
16903.68 207
16904.91 207
16906.14 200
16907.36 192
16908.59 200
16909.82 201
16911.05 200
16912.27 198
16913.50 191
16914.73 163
16915.96 169
16917.19 178
16918.41 202
16919.64 197
16920.87 182
16922.10 175
16923.33 192
16924.55 209
16925.78 175
16927.01 175
16928.24 173
16929.47 173
16930.69 195
16931.92 200
16933.15 191
16934.38 189
16935.61 186
16936.84 183
16938.07 187
16939.29 188
16940.52 215
16941.75 195
16942.98 179
16944.21 179
16945.44 195
16946.67 182
16947.90 172
16949.13 158
16950.35 191
16951.58 165
16952.81 184
16954.04 169
16955.27 193
16956.50 176
16957.73 176
16958.96 198
16960.19 179
16961.42 164
16962.65 144
16963.88 170
16965.11 168
16966.34 182
16967.57 160
16968.80 175
16970.03 170
16971.26 166
16972.49 151
16973.72 150
16974.95 138
16976.18 181
16977.41 173
16978.64 170
16979.87 167
16981.10 165
16982.33 167
16983.56 134
16984.79 170
16986.02 158
16987.25 162
16988.48 166
16989.71 174
16990.94 165
16992.17 157
16993.40 150
16994.63 166
16995.86 160
16997.09 158
16998.32 160
16999.55 167
17000.79 163
17002.02 140
17003.25 141
17004.48 143
17005.71 156
17006.94 154
17008.17 165
17009.40 167
17010.63 156
17011.87 147
17013.10 166
17014.33 172
17015.56 172
17016.79 155
17018.02 153
17019.25 153
17020.49 153
17021.72 171
17022.95 145
17024.18 142
17025.41 149
17026.64 139
17027.88 128
17029.11 167
17030.34 147
17031.57 150
17032.80 152
17034.04 163
17035.27 145
17036.50 158
17037.73 161
17038.97 163
17040.20 161
17041.43 143
17042.66 153
17043.90 142
17045.13 140
17046.36 145
17047.59 159
17048.83 139
17050.06 150
17051.29 145
17052.52 142
17053.76 140
17054.99 130
17056.22 136
17057.46 134
17058.69 135
17059.92 133
17061.15 150
17062.39 138
17063.62 131
17064.85 136
17066.09 149
17067.32 132
17068.55 142
17069.79 131
17071.02 131
17072.25 136
17073.49 152
17074.72 147
17075.96 155
17077.19 141
17078.42 118
17079.66 134
17080.89 136
17082.12 132
17083.36 128
17084.59 150
17085.83 129
17087.06 138
17088.29 127
17089.53 120
17090.76 141
17092.00 138
17093.23 138
17094.46 137
17095.70 119
17096.93 144
17098.17 135
17099.40 125
17100.64 139
17101.87 144
17103.11 166
17104.34 131
17105.58 122
17106.81 116
17108.05 144
17109.28 132
17110.51 142
17111.75 130
17112.98 133
17114.22 134
17115.45 142
17116.69 127
17117.93 142
17119.16 128
17120.40 113
17121.63 132
17122.87 136
17124.10 138
17125.34 122
17126.57 138
17127.81 118
17129.04 136
17130.28 126
17131.51 119
17132.75 129
17133.99 130
17135.22 129
17136.46 104
17137.69 135
17138.93 130
17140.17 136
17141.40 143
17142.64 157
17143.87 118
17145.11 124
17146.35 134
17147.58 110
17148.82 122
17150.05 118
17151.29 112
17152.53 130
17153.76 115
17155.00 123
17156.24 124
17157.47 120
17158.71 125
17159.95 99
17161.18 120
17162.42 119
17163.66 131
17164.89 123
17166.13 124
17167.37 112
17168.60 118
17169.84 120
17171.08 103
17172.32 122
17173.55 110
17174.79 112
17176.03 111
17177.26 135
17178.50 118
17179.74 114
17180.98 115
17182.21 122
17183.45 130
17184.69 120
17185.93 111
17187.16 130
17188.40 118
17189.64 124
17190.88 107
17192.12 135
17193.35 123
17194.59 114
17195.83 124
17197.07 119
17198.31 118
17199.54 103
17200.78 122
17202.02 127
17203.26 128
17204.50 130
17205.73 124
17206.97 119
17208.21 127
17209.45 145
17210.69 130
17211.93 143
17213.17 113
17214.40 133
17215.64 105
17216.88 117
17218.12 113
17219.36 135
17220.60 119
17221.84 126
17223.08 132
17224.31 112
17225.55 120
17226.79 133
17228.03 124
17229.27 102
17230.51 126
17231.75 114
17232.99 132
17234.23 100
17235.47 107
17236.71 104
17237.95 127
17239.19 111
17240.43 134
17241.66 112
17242.90 123
17244.14 108
17245.38 133
17246.62 103
17247.86 121
17249.10 118
17250.34 101
17251.58 117
17252.82 98
17254.06 111
17255.30 105
17256.54 112
17257.78 113
17259.02 118
17260.26 102
17261.50 119
17262.74 114
17263.99 121
17265.23 126
17266.47 104
17267.71 120
17268.95 122
17270.19 119
17271.43 107
17272.67 99
17273.91 99
17275.15 120
17276.39 129
17277.63 106
17278.87 108
17280.11 125
17281.36 86
17282.60 106
17283.84 114
17285.08 104
17286.32 113
17287.56 97
17288.80 128
17290.04 116
17291.29 108
17292.53 115
17293.77 112
17295.01 109
17296.25 115
17297.49 93
17298.73 130
17299.98 113
17301.22 114
17302.46 115
17303.70 110
17304.94 128
17306.19 106
17307.43 112
17308.67 116
17309.91 96
17311.15 112
17312.40 112
17313.64 100
17314.88 100
17316.12 110
17317.37 117
17318.61 112
17319.85 124
17321.09 112
17322.33 93
17323.58 104
17324.82 100
17326.06 106
17327.31 109
17328.55 124
17329.79 113
17331.03 122
17332.28 124
17333.52 113
17334.76 95
17336.01 120
17337.25 107
17338.49 114
17339.73 114
17340.98 118
17342.22 115
17343.46 102
17344.71 106
17345.95 123
17347.19 119
17348.44 105
17349.68 104
17350.92 111
17352.17 117
17353.41 97
17354.66 93
17355.90 98
17357.14 108
17358.39 89
17359.63 113
17360.87 104
17362.12 112
17363.36 129
17364.61 99
17365.85 115
17367.09 100
17368.34 107
17369.58 120
17370.83 108
17372.07 98
17373.32 101
17374.56 102
17375.80 101
17377.05 123
17378.29 103
17379.54 127
17380.78 130
17382.03 140
17383.27 122
17384.52 107
17385.76 110
17387.01 109
17388.25 128
17389.50 107
17390.74 103
17391.99 104
17393.23 112
17394.48 104
17395.72 114
17396.97 102
17398.21 118
17399.46 118
17400.70 126
17401.95 127
17403.19 100
17404.44 104
17405.68 103
17406.93 91
17408.18 112
17409.42 98
17410.67 102
17411.91 119
17413.16 127
17414.40 109
17415.65 129
17416.90 117
17418.14 92
17419.39 112
17420.63 102
17421.88 97
17423.13 110
17424.37 111
17425.62 108
17426.86 115
17428.11 107
17429.36 119
17430.60 119
17431.85 90
17433.10 107
17434.34 109
17435.59 115
17436.84 105
17438.08 117
17439.33 97
17440.58 98
17441.82 114
17443.07 115
17444.32 107
17445.56 107
17446.81 125
17448.06 100
17449.30 89
17450.55 111
17451.80 103
17453.05 137
17454.29 110
17455.54 111
17456.79 107
17458.04 94
17459.28 105
17460.53 109
17461.78 114
17463.03 125
17464.27 123
17465.52 114
17466.77 115
17468.02 129
17469.26 131
17470.51 103
17471.76 136
17473.01 119
17474.25 116
17475.50 125
17476.75 124
17478.00 109
17479.25 125
17480.50 119
17481.74 148
17482.99 121
17484.24 127
17485.49 131
17486.74 123
17487.99 114
17489.23 133
17490.48 123
17491.73 128
17492.98 132
17494.23 125
17495.48 113
17496.73 103
17497.97 132
17499.22 140
17500.47 115
17501.72 116
17502.97 107
17504.22 127
17505.47 126
17506.72 134
17507.97 126
17509.22 104
17510.46 138
17511.71 133
17512.96 127
17514.21 142
17515.46 129
17516.71 131
17517.96 143
17519.21 130
17520.46 122
17521.71 138
17522.96 137
17524.21 124
17525.46 121
17526.71 130
17527.96 130
17529.21 122
17530.46 120
17531.71 136
17532.96 127
17534.21 135
17535.46 142
17536.71 150
17537.96 139
17539.21 135
17540.46 143
17541.71 146
17542.96 128
17544.21 129
17545.46 130
17546.71 128
17547.96 120
17549.21 131
17550.46 130
17551.71 126
17552.97 129
17554.22 122
17555.47 131
17556.72 121
17557.97 147
17559.22 147
17560.47 141
17561.72 121
17562.97 128
17564.22 136
17565.48 127
17566.73 135
17567.98 120
17569.23 138
17570.48 133
17571.73 135
17572.98 142
17574.24 136
17575.49 142
17576.74 138
17577.99 132
17579.24 142
17580.49 134
17581.75 122
17583.00 137
17584.25 151
17585.50 147
17586.75 152
17588.00 130
17589.26 123
17590.51 138
17591.76 140
17593.01 143
17594.27 125
17595.52 119
17596.77 169
17598.02 161
17599.27 147
17600.53 147
17601.78 151
17603.03 139
17604.28 138
17605.54 127
17606.79 134
17608.04 142
17609.30 142
17610.55 147
17611.80 149
17613.05 144
17614.31 136
17615.56 130
17616.81 147
17618.07 141
17619.32 151
17620.57 142
17621.83 160
17623.08 141
17624.33 156
17625.59 144
17626.84 133
17628.09 136
17629.35 145
17630.60 150
17631.85 129
17633.11 144
17634.36 141
17635.61 133
17636.87 139
17638.12 155
17639.38 147
17640.63 140
17641.88 128
17643.14 155
17644.39 142
17645.65 136
17646.90 153
17648.15 126
17649.41 127
17650.66 154
17651.92 143
17653.17 137
17654.42 138
17655.68 155
17656.93 135
17658.19 140
17659.44 133
17660.70 128
17661.95 133
17663.21 133
17664.46 135
17665.72 123
17666.97 125
17668.23 114
17669.48 120
17670.74 150
17671.99 126
17673.25 139
17674.50 111
17675.76 133
17677.01 132
17678.27 135
17679.52 117
17680.78 118
17682.03 136
17683.29 132
17684.54 144
17685.80 118
17687.05 124
17688.31 109
17689.57 112
17690.82 133
17692.08 121
17693.33 143
17694.59 139
17695.84 131
17697.10 142
17698.36 142
17699.61 129
17700.87 125
17702.12 129
17703.38 113
17704.64 115
17705.89 104
17707.15 109
17708.40 123
17709.66 140
17710.92 118
17712.17 111
17713.43 134
17714.69 128
17715.94 117
17717.20 121
17718.46 134
17719.71 125
17720.97 135
17722.23 124
17723.48 130
17724.74 117
17726.00 126
17727.25 141
17728.51 115
17729.77 122
17731.03 120
17732.28 123
17733.54 125
17734.80 132
17736.05 121
17737.31 112
17738.57 133
17739.83 136
17741.08 119
17742.34 136
17743.60 121
17744.86 120
17746.11 133
17747.37 111
17748.63 112
17749.89 111
17751.15 111
17752.40 109
17753.66 123
17754.92 106
17756.18 122
17757.43 128
17758.69 144
17759.95 118
17761.21 115
17762.47 132
17763.73 124
17764.98 141
17766.24 120
17767.50 120
17768.76 109
17770.02 118
17771.28 134
17772.53 122
17773.79 116
17775.05 120
17776.31 111
17777.57 118
17778.83 117
17780.09 106
17781.35 111
17782.60 128
17783.86 118
17785.12 115
17786.38 109
17787.64 104
17788.90 116
17790.16 109
17791.42 108
17792.68 102
17793.94 108
17795.20 117
17796.46 135
17797.72 112
17798.97 123
17800.23 120
17801.49 120
17802.75 109
17804.01 109
17805.27 114
17806.53 115
17807.79 108
17809.05 132
17810.31 120
17811.57 100
17812.83 119
17814.09 112
17815.35 113
17816.61 102
17817.87 110
17819.13 114
17820.39 93
17821.65 95
17822.91 105
17824.17 95
17825.43 90
17826.69 122
17827.96 110
17829.22 91
17830.48 90
17831.74 105
17833.00 95
17834.26 92
17835.52 108
17836.78 113
17838.04 109
17839.30 100
17840.56 109
17841.82 114
17843.09 117
17844.35 120
17845.61 111
17846.87 106
17848.13 98
17849.39 90
17850.65 99
17851.91 103
17853.18 96
17854.44 104
17855.70 92
17856.96 109
17858.22 115
17859.48 108
17860.74 99
17862.01 94
17863.27 96
17864.53 101
17865.79 101
17867.05 97
17868.32 101
17869.58 109
17870.84 90
17872.10 103
17873.36 90
17874.63 87
17875.89 112
17877.15 88
17878.41 101
17879.68 87
17880.94 95
17882.20 90
17883.46 103
17884.73 96
17885.99 93
17887.25 99
17888.51 93
17889.78 102
17891.04 98
17892.30 112
17893.56 101
17894.83 113
17896.09 118
17897.35 109
17898.62 106
17899.88 117
17901.14 105
17902.41 104
17903.67 97
17904.93 101
17906.20 90
17907.46 105
17908.72 99
17909.99 103
17911.25 104
17912.51 113
17913.78 112
17915.04 108
17916.30 103
17917.57 110
17918.83 94
17920.09 96
17921.36 101
17922.62 102
17923.89 98
17925.15 110
17926.41 84
17927.68 100
17928.94 108
17930.21 97
17931.47 91
17932.73 88
17934.00 104
17935.26 102
17936.53 98
17937.79 105
17939.06 99
17940.32 101
17941.59 106
17942.85 82
17944.11 112
17945.38 81
17946.64 109
17947.91 100
17949.17 86
17950.44 92
17951.70 101
17952.97 125
17954.23 102
17955.50 117
17956.76 102
17958.03 98
17959.29 115
17960.56 87
17961.82 105
17963.09 103
17964.35 122
17965.62 97
17966.89 98
17968.15 100
17969.42 123
17970.68 100
17971.95 95
17973.21 100
17974.48 92
17975.74 109
17977.01 93
17978.28 103
17979.54 98
17980.81 87
17982.07 104
17983.34 78
17984.61 107
17985.87 119
17987.14 101
17988.40 106
17989.67 95
17990.94 90
17992.20 107
17993.47 102
17994.74 102
17996.00 94
17997.27 87
17998.54 111
17999.80 91
18001.07 101
18002.34 88
18003.60 106
18004.87 98
18006.14 101
18007.40 91
18008.67 94
18009.94 98
18011.20 103
18012.47 105
18013.74 99
18015.00 108
18016.27 103
18017.54 92
18018.81 103
18020.07 97
18021.34 100
18022.61 94
18023.88 121
18025.14 98
18026.41 100
18027.68 103
18028.95 99
18030.21 99
18031.48 100
18032.75 100
18034.02 89
18035.28 99
18036.55 109
18037.82 103
18039.09 91
18040.36 103
18041.62 109
18042.89 123
18044.16 82
18045.43 99
18046.70 117
18047.97 112
18049.23 92
18050.50 106
18051.77 101
18053.04 104
18054.31 104
18055.58 111
18056.84 99
18058.11 81
18059.38 123
18060.65 111
18061.92 104
18063.19 85
18064.46 105
18065.73 125
18067.00 98
18068.26 89
18069.53 112
18070.80 89
18072.07 106
18073.34 86
18074.61 92
18075.88 98
18077.15 99
18078.42 96
18079.69 112
18080.96 108
18082.23 80
18083.50 107
18084.77 103
18086.03 110
18087.30 102
18088.57 104
18089.84 113
18091.11 116
18092.38 104
18093.65 103
18094.92 99
18096.19 102
18097.46 102
18098.73 108
18100.00 110
18101.27 113
18102.54 92
18103.81 122
18105.08 103
18106.35 102
18107.63 106
18108.90 102
18110.17 106
18111.44 101
18112.71 104
18113.98 96
18115.25 102
18116.52 105
18117.79 122
18119.06 118
18120.33 97
18121.60 98
18122.87 91
18124.14 97
18125.42 107
18126.69 109
18127.96 102
18129.23 97
18130.50 115
18131.77 117
18133.04 106
18134.31 112
18135.58 110
18136.86 100
18138.13 96
18139.40 94
18140.67 95
18141.94 104
18143.21 82
18144.49 129
18145.76 112
18147.03 109
18148.30 115
18149.57 90
18150.84 108
18152.12 112
18153.39 109
18154.66 101
18155.93 113
18157.20 121
18158.48 106
18159.75 97
18161.02 104
18162.29 98
18163.57 95
18164.84 110
18166.11 107
18167.38 95
18168.66 92
18169.93 119
18171.20 104
18172.47 84
18173.75 90
18175.02 91
18176.29 93
18177.56 91
18178.84 95
18180.11 100
18181.38 91
18182.66 100
18183.93 107
18185.20 100
18186.48 78
18187.75 102
18189.02 101
18190.30 104
18191.57 96
18192.84 101
18194.12 113
18195.39 116
18196.66 92
18197.94 108
18199.21 107
18200.48 89
18201.76 94
18203.03 96
18204.30 114
18205.58 104
18206.85 95
18208.13 75
18209.40 84
18210.67 105
18211.95 110
18213.22 116
18214.50 100
18215.77 105
18217.04 109
18218.32 115
18219.59 97
18220.87 117
18222.14 130
18223.42 110
18224.69 88
18225.97 103
18227.24 106
18228.51 99
18229.79 93
18231.06 118
18232.34 103
18233.61 122
18234.89 112
18236.16 126
18237.44 108
18238.71 97
18239.99 103
18241.26 115
18242.54 102
18243.81 120
18245.09 119
18246.36 124
18247.64 95
18248.91 104
18250.19 105
18251.47 104
18252.74 108
18254.02 101
18255.29 100
18256.57 106
18257.84 83
18259.12 97
18260.39 103
18261.67 105
18262.95 104
18264.22 102
18265.50 115
18266.77 110
18268.05 112
18269.33 120
18270.60 113
18271.88 109
18273.15 115
18274.43 115
18275.71 110
18276.98 98
18278.26 102
18279.54 104
18280.81 85
18282.09 109
18283.37 113
18284.64 123
18285.92 107
18287.20 117
18288.47 113
18289.75 109
18291.03 103
18292.30 114
18293.58 116
18294.86 110
18296.13 130
18297.41 138
18298.69 121
18299.96 101
18301.24 98
18302.52 103
18303.80 123
18305.07 116
18306.35 100
18307.63 106
18308.91 123
18310.18 115
18311.46 93
18312.74 95
18314.02 101
18315.29 112
18316.57 100
18317.85 121
18319.13 113
18320.40 111
18321.68 115
18322.96 120
18324.24 101
18325.52 105
18326.79 104
18328.07 118
18329.35 99
18330.63 107
18331.91 127
18333.19 112
18334.46 117
18335.74 111
18337.02 108
18338.30 113
18339.58 120
18340.86 126
18342.13 123
18343.41 110
18344.69 122
18345.97 121
18347.25 125
18348.53 115
18349.81 113
18351.09 119
18352.36 116
18353.64 111
18354.92 137
18356.20 127
18357.48 103
18358.76 119
18360.04 112
18361.32 125
18362.60 130
18363.88 101
18365.16 120
18366.44 105
18367.72 113
18369.00 107
18370.27 96
18371.55 117
18372.83 111
18374.11 127
18375.39 110
18376.67 119
18377.95 95
18379.23 123
18380.51 114
18381.79 110
18383.07 114
18384.35 116
18385.63 142
18386.91 120
18388.19 111
18389.47 100
18390.75 100
18392.03 97
18393.31 121
18394.60 106
18395.88 90
18397.16 121
18398.44 103
18399.72 121
18401.00 119
18402.28 112
18403.56 117
18404.84 124
18406.12 107
18407.40 104
18408.68 96
18409.96 97
18411.24 102
18412.53 102
18413.81 87
18415.09 98
18416.37 111
18417.65 109
18418.93 91
18420.21 97
18421.49 103
18422.78 105
18424.06 122
18425.34 101
18426.62 111
18427.90 112
18429.18 95
18430.46 109
18431.75 99
18433.03 98
18434.31 92
18435.59 108
18436.87 105
18438.16 109
18439.44 88
18440.72 91
18442.00 112
18443.28 110
18444.57 90
18445.85 106
18447.13 113
18448.41 131
18449.70 101
18450.98 122
18452.26 119
18453.54 112
18454.83 113
18456.11 106
18457.39 99
18458.67 108
18459.96 115
18461.24 109
18462.52 109
18463.80 102
18465.09 94
18466.37 93
18467.65 104
18468.94 108
18470.22 108
18471.50 119
18472.78 102
18474.07 105
18475.35 111
18476.63 101
18477.92 95
18479.20 106
18480.48 110
18481.77 108
18483.05 119
18484.34 106
18485.62 99
18486.90 87
18488.19 90
18489.47 108
18490.75 103
18492.04 100
18493.32 103
18494.61 102
18495.89 88
18497.17 97
18498.46 101
18499.74 90
18501.03 99
18502.31 94
18503.59 96
18504.88 109
18506.16 108
18507.45 92
18508.73 100
18510.02 98
18511.30 108
18512.58 106
18513.87 115
18515.15 89
18516.44 103
18517.72 103
18519.01 121
18520.29 107
18521.58 129
18522.86 100
18524.15 100
18525.43 106
18526.72 110
18528.00 118
18529.29 109
18530.57 106
18531.86 115
18533.14 112
18534.43 88
18535.71 126
18537.00 117
18538.28 102
18539.57 95
18540.86 112
18542.14 105
18543.43 114
18544.71 116
18546.00 96
18547.28 124
18548.57 110
18549.85 103
18551.14 104
18552.43 106
18553.71 106
18555.00 97
18556.28 97
18557.57 114
18558.86 124
18560.14 95
18561.43 116
18562.72 122
18564.00 122
18565.29 107
18566.57 109
18567.86 112
18569.15 124
18570.43 111
18571.72 124
18573.01 96
18574.29 98
18575.58 115
18576.87 116
18578.15 93
18579.44 109
18580.73 109
18582.01 114
18583.30 114
18584.59 118
18585.88 105
18587.16 104
18588.45 105
18589.74 120
18591.02 125
18592.31 101
18593.60 118
18594.89 122
18596.17 127
18597.46 112
18598.75 111
18600.04 99
18601.32 115
18602.61 117
18603.90 104
18605.19 118
18606.47 106
18607.76 108
18609.05 117
18610.34 93
18611.63 120
18612.91 120
18614.20 117
18615.49 116
18616.78 106
18618.07 112
18619.35 115
18620.64 104
18621.93 87
18623.22 100
18624.51 99
18625.80 90
18627.09 119
18628.37 119
18629.66 99
18630.95 113
18632.24 127
18633.53 84
18634.82 114
18636.11 111
18637.39 117
18638.68 135
18639.97 112
18641.26 108
18642.55 112
18643.84 120
18645.13 93
18646.42 104
18647.71 80
18649.00 107
18650.29 113
18651.58 95
18652.86 112
18654.15 109
18655.44 110
18656.73 120
18658.02 111
18659.31 100
18660.60 95
18661.89 93
18663.18 94
18664.47 103
18665.76 108
18667.05 82
18668.34 106
18669.63 113
18670.92 117
18672.21 116
18673.50 94
18674.79 106
18676.08 97
18677.37 93
18678.66 102
18679.95 99
18681.24 103
18682.53 103
18683.82 114
18685.11 112
18686.40 90
18687.69 88
18688.99 109
18690.28 105
18691.57 95
18692.86 96
18694.15 88
18695.44 89
18696.73 82
18698.02 97
18699.31 92
18700.60 93
18701.89 86
18703.19 99
18704.48 100
18705.77 89
18707.06 106
18708.35 94
18709.64 91
18710.93 88
18712.22 90
18713.52 110
18714.81 107
18716.10 104
18717.39 110
18718.68 104
18719.97 81
18721.27 105
18722.56 92
18723.85 103
18725.14 89
18726.43 92
18727.72 101
18729.02 92
18730.31 87
18731.60 106
18732.89 89
18734.19 87
18735.48 91
18736.77 90
18738.06 95
18739.35 90
18740.65 96
18741.94 116
18743.23 96
18744.52 77
18745.82 87
18747.11 113
18748.40 94
18749.70 88
18750.99 95
18752.28 105
18753.57 115
18754.87 86
18756.16 101
18757.45 100
18758.75 112
18760.04 94
18761.33 89
18762.63 105
18763.92 98
18765.21 103
18766.50 114
18767.80 88
18769.09 85
18770.38 98
18771.68 99
18772.97 103
18774.27 100
18775.56 109
18776.85 111
18778.15 112
18779.44 108
18780.73 109
18782.03 117
18783.32 116
18784.62 96
18785.91 105
18787.20 82
18788.50 94
18789.79 115
18791.09 78
18792.38 80
18793.67 96
18794.97 97
18796.26 97
18797.56 103
18798.85 98
18800.15 90
18801.44 87
18802.74 99
18804.03 95
18805.32 96
18806.62 80
18807.91 78
18809.21 99
18810.50 97
18811.80 94
18813.09 76
18814.39 90
18815.68 85
18816.98 95
18818.27 113
18819.57 105
18820.86 102
18822.16 105
18823.45 85
18824.75 96
18826.05 82
18827.34 93
18828.64 85
18829.93 92
18831.23 88
18832.52 79
18833.82 93
18835.11 100
18836.41 101
18837.71 87
18839.00 104
18840.30 95
18841.59 110
18842.89 103
18844.18 97
18845.48 102
18846.78 98
18848.07 94
18849.37 81
18850.67 101
18851.96 83
18853.26 99
18854.55 110
18855.85 117
18857.15 107
18858.44 90
18859.74 100
18861.04 100
18862.33 88
18863.63 95
18864.93 101
18866.22 116
18867.52 91
18868.82 91
18870.11 90
18871.41 89
18872.71 94
18874.00 92
18875.30 94
18876.60 88
18877.90 105
18879.19 70
18880.49 100
18881.79 86
18883.09 108
18884.38 103
18885.68 93
18886.98 85
18888.27 89
18889.57 88
18890.87 98
18892.17 107
18893.47 97
18894.76 94
18896.06 93
18897.36 96
18898.66 101
18899.95 94
18901.25 105
18902.55 93
18903.85 78
18905.15 110
18906.44 115
18907.74 96
18909.04 102
18910.34 89
18911.64 98
18912.94 101
18914.23 96
18915.53 110
18916.83 102
18918.13 96
18919.43 82
18920.73 82
18922.03 101
18923.32 96
18924.62 107
18925.92 103
18927.22 83
18928.52 85
18929.82 86
18931.12 104
18932.42 79
18933.72 83
18935.01 96
18936.31 108
18937.61 96
18938.91 103
18940.21 81
18941.51 107
18942.81 95
18944.11 106
18945.41 83
18946.71 82
18948.01 93
18949.31 102
18950.61 93
18951.91 104
18953.21 81
18954.51 104
18955.81 89
18957.11 91
18958.41 91
18959.71 86
18961.01 113
18962.31 92
18963.61 83
18964.91 89
18966.21 105
18967.51 103
18968.81 113
18970.11 92
18971.41 100
18972.71 94
18974.01 109
18975.31 104
18976.61 119
18977.91 98
18979.21 92
18980.51 98
18981.81 90
18983.11 82
18984.41 80
18985.71 88
18987.02 81
18988.32 100
18989.62 90
18990.92 99
18992.22 88
18993.52 105
18994.82 101
18996.12 78
18997.42 97
18998.73 83
19000.03 84
19001.33 91
19002.63 83
19003.93 82
19005.23 89
19006.53 96
19007.84 102
19009.14 100
19010.44 86
19011.74 95
19013.04 110
19014.34 90
19015.65 82
19016.95 107
19018.25 81
19019.55 92
19020.85 81
19022.16 81
19023.46 88
19024.76 84
19026.06 90
19027.37 85
19028.67 86
19029.97 103
19031.27 99
19032.57 89
19033.88 89
19035.18 102
19036.48 106
19037.79 88
19039.09 103
19040.39 95
19041.69 83
19043.00 87
19044.30 94
19045.60 89
19046.90 98
19048.21 91
19049.51 81
19050.81 95
19052.12 106
19053.42 93
19054.72 97
19056.03 88
19057.33 96
19058.63 99
19059.94 98
19061.24 91
19062.54 99
19063.85 81
19065.15 101
19066.45 115
19067.76 102
19069.06 105
19070.37 85
19071.67 102
19072.97 93
19074.28 91
19075.58 88
19076.88 88
19078.19 96
19079.49 117
19080.80 93
19082.10 101
19083.41 88
19084.71 95
19086.01 115
19087.32 95
19088.62 102
19089.93 105
19091.23 112
19092.54 85
19093.84 115
19095.14 89
19096.45 93
19097.75 81
19099.06 96
19100.36 94
19101.67 84
19102.97 107
19104.28 92
19105.58 100
19106.89 87
19108.19 95
19109.50 85
19110.80 100
19112.11 92
19113.41 96
19114.72 96
19116.02 106
19117.33 87
19118.64 101
19119.94 96
19121.25 107
19122.55 107
19123.86 94
19125.16 102
19126.47 81
19127.77 103
19129.08 119
19130.39 104
19131.69 72
19133.00 99
19134.30 102
19135.61 98
19136.92 105
19138.22 99
19139.53 92
19140.83 96
19142.14 88
19143.45 96
19144.75 100
19146.06 84
19147.37 94
19148.67 88
19149.98 81
19151.28 88
19152.59 92
19153.90 86
19155.20 114
19156.51 94
19157.82 80
19159.12 91
19160.43 84
19161.74 111
19163.05 87
19164.35 98
19165.66 74
19166.97 94
19168.27 101
19169.58 84
19170.89 80
19172.19 95
19173.50 104
19174.81 79
19176.12 75
19177.42 79
19178.73 88
19180.04 102
19181.35 92
19182.65 94
19183.96 97
19185.27 87
19186.58 101
19187.89 83
19189.19 93
19190.50 78
19191.81 92
19193.12 105
19194.42 86
19195.73 81
19197.04 96
19198.35 88
19199.66 88
19200.97 90
19202.27 75
19203.58 100
19204.89 89
19206.20 82
19207.51 79
19208.82 107
19210.12 99
19211.43 100
19212.74 81
19214.05 85
19215.36 82
19216.67 99
19217.98 94
19219.28 82
19220.59 85
19221.90 91
19223.21 75
19224.52 81
19225.83 86
19227.14 80
19228.45 78
19229.76 91
19231.07 92
19232.38 78
19233.68 87
19234.99 84
19236.30 89
19237.61 74
19238.92 93
19240.23 96
19241.54 91
19242.85 87
19244.16 73
19245.47 71
19246.78 82
19248.09 95
19249.40 82
19250.71 89
19252.02 111
19253.33 88
19254.64 79
19255.95 84
19257.26 73
19258.57 91
19259.88 87
19261.19 91
19262.50 84
19263.81 91
19265.12 84
19266.43 83
19267.74 93
19269.05 86
19270.36 77
19271.67 86
19272.99 96
19274.30 86
19275.61 83
19276.92 88
19278.23 103
19279.54 99
19280.85 90
19282.16 98
19283.47 99
19284.78 100
19286.09 92
19287.41 83
19288.72 73
19290.03 88
19291.34 96
19292.65 97
19293.96 78
19295.27 82
19296.58 94
19297.90 90
19299.21 101
19300.52 94
19301.83 84
19303.14 94
19304.45 97
19305.77 91
19307.08 77
19308.39 72
19309.70 79
19311.01 74
19312.33 81
19313.64 83
19314.95 65
19316.26 74
19317.57 85
19318.89 71
19320.20 83
19321.51 88
19322.82 80
19324.14 91
19325.45 87
19326.76 76
19328.07 84
19329.39 87
19330.70 74
19332.01 78
19333.32 78
19334.64 102
19335.95 87
19337.26 87
19338.58 93
19339.89 86
19341.20 94
19342.51 82
19343.83 94
19345.14 97
19346.45 82
19347.77 82
19349.08 93
19350.39 88
19351.71 98
19353.02 77
19354.33 92
19355.65 83
19356.96 88
19358.27 84
19359.59 79
19360.90 94
19362.21 89
19363.53 76
19364.84 78
19366.16 93
19367.47 89
19368.78 89
19370.10 89
19371.41 81
19372.73 89
19374.04 105
19375.35 82
19376.67 77
19377.98 94
19379.30 106
19380.61 82
19381.93 65
19383.24 77
19384.55 85
19385.87 80
19387.18 90
19388.50 84
19389.81 101
19391.13 107
19392.44 85
19393.76 83
19395.07 87
19396.39 110
19397.70 93
19399.02 91
19400.33 94
19401.65 90
19402.96 85
19404.28 111
19405.59 80
19406.91 68
19408.22 70
19409.54 87
19410.85 77
19412.17 72
19413.48 73
19414.80 81
19416.11 114
19417.43 80
19418.75 96
19420.06 99
19421.38 109
19422.69 79
19424.01 94
19425.32 82
19426.64 95
19427.96 94
19429.27 92
19430.59 83
19431.90 75
19433.22 91
19434.54 94
19435.85 102
19437.17 72
19438.49 81
19439.80 94
19441.12 93
19442.43 88
19443.75 81
19445.07 102
19446.38 87
19447.70 85
19449.02 74
19450.33 78
19451.65 77
19452.97 88
19454.28 89
19455.60 94
19456.92 94
19458.23 85
19459.55 99
19460.87 81
19462.19 84
19463.50 86
19464.82 86
19466.14 91
19467.45 80
19468.77 86
19470.09 98
19471.41 78
19472.72 97
19474.04 90
19475.36 85
19476.68 98
19477.99 86
19479.31 85
19480.63 90
19481.95 94
19483.27 80
19484.58 88
19485.90 82
19487.22 80
19488.54 100
19489.85 65
19491.17 87
19492.49 80
19493.81 92
19495.13 80
19496.45 79
19497.76 78
19499.08 89
19500.40 88
19501.72 97
19503.04 86
19504.36 65
19505.67 83
19506.99 69
19508.31 78
19509.63 73
19510.95 72
19512.27 87
19513.59 96
19514.91 75
19516.22 99
19517.54 103
19518.86 90
19520.18 93
19521.50 84
19522.82 85
19524.14 90
19525.46 96
19526.78 92
19528.10 82
19529.42 80
19530.74 78
19532.06 89
19533.37 87
19534.69 80
19536.01 77
19537.33 92
19538.65 89
19539.97 78
19541.29 87
19542.61 84
19543.93 86
19545.25 78
19546.57 72
19547.89 86
19549.21 76
19550.53 88
19551.85 66
19553.17 75
19554.49 74
19555.81 100
19557.13 97
19558.45 89
19559.77 88
19561.09 89
19562.41 98
19563.74 87
19565.06 77
19566.38 75
19567.70 88
19569.02 77
19570.34 65
19571.66 79
19572.98 85
19574.30 86
19575.62 86
19576.94 63
19578.26 105
19579.59 90
19580.91 78
19582.23 92
19583.55 84
19584.87 106
19586.19 81
19587.51 89
19588.83 72
19590.16 77
19591.48 80
19592.80 74
19594.12 87
19595.44 72
19596.76 72
19598.08 84
19599.41 85
19600.73 79
19602.05 95
19603.37 91
19604.69 90
19606.02 101
19607.34 90
19608.66 80
19609.98 80
19611.30 90
19612.63 93
19613.95 88
19615.27 86
19616.59 87
19617.91 84
19619.24 76
19620.56 90
19621.88 83
19623.20 63
19624.53 84
19625.85 95
19627.17 82
19628.50 69
19629.82 88
19631.14 78
19632.46 91
19633.79 75
19635.11 82
19636.43 81
19637.76 94
19639.08 81
19640.40 82
19641.72 72
19643.05 75
19644.37 68
19645.69 94
19647.02 99
19648.34 76
19649.66 88
19650.99 94
19652.31 83
19653.64 83
19654.96 100
19656.28 101
19657.61 107
19658.93 74
19660.25 84
19661.58 82
19662.90 83
19664.23 94
19665.55 100
19666.87 92
19668.20 91
19669.52 103
19670.85 88
19672.17 79
19673.49 69
19674.82 79
19676.14 77
19677.47 87
19678.79 77
19680.12 70
19681.44 76
19682.76 96
19684.09 93
19685.41 95
19686.74 94
19688.06 65
19689.39 86
19690.71 93
19692.04 84
19693.36 96
19694.69 96
19696.01 72
19697.34 84
19698.66 90
19699.99 78
19701.31 74
19702.64 87
19703.96 79
19705.29 95
19706.61 81
19707.94 99
19709.26 100
19710.59 90
19711.92 102
19713.24 85
19714.57 77
19715.89 81
19717.22 84
19718.54 84
19719.87 97
19721.20 71
19722.52 77
19723.85 95
19725.17 89
19726.50 82
19727.83 89
19729.15 97
19730.48 81
19731.80 95
19733.13 75
19734.46 95
19735.78 90
19737.11 97
19738.44 85
19739.76 94
19741.09 96
19742.41 91
19743.74 80
19745.07 91
19746.39 79
19747.72 87
19749.05 87
19750.37 88
19751.70 77
19753.03 81
19754.36 102
19755.68 104
19757.01 82
19758.34 85
19759.66 92
19760.99 76
19762.32 93
19763.65 96
19764.97 96
19766.30 90
19767.63 80
19768.95 87
19770.28 101
19771.61 115
19772.94 73
19774.27 84
19775.59 79
19776.92 84
19778.25 82
19779.58 93
19780.90 85
19782.23 76
19783.56 77
19784.89 74
19786.22 78
19787.54 88
19788.87 70
19790.20 82
19791.53 75
19792.86 81
19794.18 83
19795.51 84
19796.84 94
19798.17 77
19799.50 74
19800.83 59
19802.16 95
19803.48 73
19804.81 82
19806.14 82
19807.47 71
19808.80 87
19810.13 74
19811.46 82
19812.79 88
19814.11 92
19815.44 88
19816.77 95
19818.10 93
19819.43 74
19820.76 92
19822.09 90
19823.42 83
19824.75 86
19826.08 63
19827.41 74
19828.74 79
19830.07 84
19831.39 84
19832.72 85
19834.05 77
19835.38 83
19836.71 91
19838.04 74
19839.37 86
19840.70 72
19842.03 90
19843.36 75
19844.69 102
19846.02 86
19847.35 78
19848.68 64
19850.01 84
19851.34 80
19852.67 75
19854.00 67
19855.33 80
19856.66 98
19857.99 87
19859.33 90
19860.66 77
19861.99 80
19863.32 80
19864.65 74
19865.98 78
19867.31 78
19868.64 89
19869.97 107
19871.30 86
19872.63 89
19873.96 78
19875.29 78
19876.63 88
19877.96 100
19879.29 83
19880.62 70
19881.95 83
19883.28 82
19884.61 103
19885.94 86
19887.28 98
19888.61 66
19889.94 102
19891.27 93
19892.60 92
19893.93 74
19895.26 91
19896.60 86
19897.93 103
19899.26 90
19900.59 75
19901.92 93
19903.26 85
19904.59 88
19905.92 68
19907.25 84
19908.58 78
19909.92 95
19911.25 86
19912.58 90
19913.91 76
19915.24 92
19916.58 77
19917.91 93
19919.24 86
19920.57 76
19921.91 84
19923.24 93
19924.57 77
19925.91 67
19927.24 98
19928.57 67
19929.90 74
19931.24 89
19932.57 97
19933.90 76
19935.24 76
19936.57 79
19937.90 68
19939.23 87
19940.57 71
19941.90 80
19943.23 80
19944.57 75
19945.90 99
19947.23 90
19948.57 87
19949.90 95
19951.23 90
19952.57 81
19953.90 87
19955.24 100
19956.57 81
19957.90 88
19959.24 87
19960.57 91
19961.90 102
19963.24 85
19964.57 100
19965.91 93
19967.24 85
19968.58 75
19969.91 100
19971.24 94
19972.58 97
19973.91 75
19975.25 83
19976.58 80
19977.92 85
19979.25 89
19980.58 88
19981.92 105
19983.25 85
19984.59 90
19985.92 76
19987.26 85
19988.59 94
19989.93 91
19991.26 72
19992.60 96
19993.93 99
19995.27 83
19996.60 99
19997.94 104
19999.27 86
20000.61 79
20001.94 94
20003.28 82
20004.61 81
20005.95 86
20007.28 98
20008.62 80
20009.96 74
20011.29 79
20012.63 98
20013.96 85
20015.30 90
20016.63 79
20017.97 96
20019.30 86
20020.64 82
20021.98 88
20023.31 98
20024.65 77
20025.98 79
20027.32 100
20028.66 93
20029.99 105
20031.33 97
20032.67 86
20034.00 80
20035.34 97
20036.67 95
20038.01 71
20039.35 86
20040.68 87
20042.02 95
20043.36 93
20044.69 86
20046.03 79
20047.37 82
20048.70 77
20050.04 104
20051.38 85
20052.71 96
20054.05 86
20055.39 83
20056.73 97
20058.06 98
20059.40 81
20060.74 82
20062.07 94
20063.41 82
20064.75 79
20066.09 83
20067.42 74
20068.76 77
20070.10 101
20071.44 90
20072.77 101
20074.11 83
20075.45 91
20076.79 99
20078.13 88
20079.46 77
20080.80 80
20082.14 76
20083.48 107
20084.81 74
20086.15 88
20087.49 99
20088.83 79
20090.17 83
20091.51 84
20092.84 86
20094.18 91
20095.52 92
20096.86 85
20098.20 92
20099.54 77
20100.87 90
20102.21 83
20103.55 86
20104.89 103
20106.23 89
20107.57 78
20108.91 67
20110.25 86
20111.58 84
20112.92 93
20114.26 79
20115.60 107
20116.94 114
20118.28 112
20119.62 80
20120.96 79
20122.30 84
20123.64 97
20124.98 105
20126.31 87
20127.65 86
20128.99 87
