# Supplementary material for: MALDI-TOF MS typing enables the classification of brewing yeasts of the genus Saccharomyces to major beer styles
Source: PLoS One. 2017 Aug 9;12(8):e0181694. doi: 10.1371/journal.pone.0181694 (PMC5549903; doi:10.1371/journal.pone.0181694)
Supplement: S7 File — The directory includes 90 raw files and was zipped to “.zip”; the folder has three strains with 30 spectra per strain; S1 Text explains the raw files with an example and Table 1 represents the yeast strains used within the experiment. (ZIP) [file pone.0181694.s010.zip › 19-21/30278-69-Lag-Lag-Lag-YPG-18h-E-E_2016-09-21_3_0_B1_1.dat]

1999.90 1407
2000.32 1307
2000.75 1392
2001.17 1336
2001.59 1320
2002.01 1293
2002.43 1372
2002.86 1343
2003.28 1289
2003.70 1301
2004.12 1336
2004.54 1276
2004.97 1255
2005.39 1265
2005.81 1319
2006.23 1323
2006.66 1314
2007.08 1317
2007.50 1347
2007.92 1328
2008.35 1291
2008.77 1289
2009.19 1320
2009.61 1313
2010.04 1322
2010.46 1245
2010.88 1221
2011.31 1267
2011.73 1269
2012.15 1215
2012.57 1188
2013.00 1116
2013.42 1170
2013.84 1177
2014.27 1235
2014.69 1306
2015.11 1291
2015.54 1275
2015.96 1314
2016.38 1251
2016.81 1289
2017.23 1344
2017.65 1367
2018.08 1404
2018.50 1375
2018.93 1424
2019.35 1354
2019.77 1393
2020.20 1436
2020.62 1412
2021.04 1398
2021.47 1409
2021.89 1273
2022.32 1307
2022.74 1339
2023.17 1308
2023.59 1250
2024.01 1277
2024.44 1232
2024.86 1213
2025.29 1250
2025.71 1215
2026.14 1249
2026.56 1320
2026.98 1259
2027.41 1261
2027.83 1199
2028.26 1217
2028.68 1222
2029.11 1170
2029.53 1197
2029.96 1185
2030.38 1191
2030.81 1198
2031.23 1276
2031.66 1261
2032.08 1238
2032.51 1258
2032.93 1301
2033.36 1288
2033.78 1339
2034.21 1341
2034.63 1280
2035.06 1282
2035.49 1268
2035.91 1270
2036.34 1258
2036.76 1222
2037.19 1294
2037.61 1328
2038.04 1339
2038.47 1366
2038.89 1305
2039.32 1278
2039.74 1264
2040.17 1304
2040.59 1308
2041.02 1323
2041.45 1261
2041.87 1295
2042.30 1268
2042.73 1314
2043.15 1277
2043.58 1295
2044.00 1362
2044.43 1361
2044.86 1306
2045.28 1306
2045.71 1321
2046.14 1227
2046.56 1287
2046.99 1285
2047.42 1342
2047.84 1282
2048.27 1258
2048.70 1337
2049.12 1277
2049.55 1256
2049.98 1275
2050.40 1237
2050.83 1256
2051.26 1249
2051.69 1282
2052.11 1296
2052.54 1272
2052.97 1197
2053.40 1199
2053.82 1181
2054.25 1179
2054.68 1215
2055.10 1191
2055.53 1325
2055.96 1304
2056.39 1304
2056.82 1345
2057.24 1359
2057.67 1250
2058.10 1326
2058.53 1342
2058.95 1330
2059.38 1273
2059.81 1265
2060.24 1264
2060.67 1292
2061.09 1249
2061.52 1291
2061.95 1353
2062.38 1290
2062.81 1290
2063.24 1364
2063.66 1260
2064.09 1300
2064.52 1371
2064.95 1432
2065.38 1339
2065.81 1362
2066.24 1346
2066.66 1355
2067.09 1401
2067.52 1395
2067.95 1327
2068.38 1314
2068.81 1243
2069.24 1241
2069.67 1311
2070.10 1287
2070.52 1253
2070.95 1210
2071.38 1330
2071.81 1253
2072.24 1267
2072.67 1270
2073.10 1296
2073.53 1315
2073.96 1273
2074.39 1255
2074.82 1294
2075.25 1291
2075.68 1366
2076.11 1362
2076.54 1379
2076.97 1276
2077.40 1312
2077.83 1360
2078.26 1360
2078.69 1393
2079.12 1379
2079.55 1448
2079.98 1475
2080.41 1466
2080.84 1430
2081.27 1430
2081.70 1358
2082.13 1393
2082.56 1359
2082.99 1346
2083.42 1385
2083.85 1376
2084.28 1315
2084.71 1345
2085.14 1338
2085.57 1314
2086.00 1298
2086.43 1316
2086.86 1271
2087.29 1232
2087.73 1223
2088.16 1265
2088.59 1299
2089.02 1286
2089.45 1235
2089.88 1324
2090.31 1362
2090.74 1397
2091.17 1304
2091.61 1349
2092.04 1392
2092.47 1354
2092.90 1307
2093.33 1398
2093.76 1344
2094.19 1322
2094.63 1254
2095.06 1248
2095.49 1244
2095.92 1251
2096.35 1302
2096.78 1256
2097.22 1217
2097.65 1201
2098.08 1287
2098.51 1217
2098.94 1199
2099.38 1219
2099.81 1279
2100.24 1233
2100.67 1223
2101.11 1181
2101.54 1240
2101.97 1249
2102.40 1241
2102.83 1205
2103.27 1205
2103.70 1260
2104.13 1248
2104.56 1267
2105.00 1264
2105.43 1277
2105.86 1281
2106.30 1246
2106.73 1332
2107.16 1318
2107.59 1287
2108.03 1253
2108.46 1236
2108.89 1215
2109.33 1243
2109.76 1280
2110.19 1241
2110.63 1207
2111.06 1286
2111.49 1225
2111.93 1217
2112.36 1260
2112.79 1179
2113.23 1171
2113.66 1204
2114.09 1241
2114.53 1194
2114.96 1206
2115.40 1168
2115.83 1153
2116.26 1207
2116.70 1171
2117.13 1209
2117.56 1216
2118.00 1234
2118.43 1207
2118.87 1285
2119.30 1333
2119.73 1315
2120.17 1342
2120.60 1368
2121.04 1326
2121.47 1297
2121.91 1251
2122.34 1211
2122.78 1219
2123.21 1271
2123.64 1255
2124.08 1265
2124.51 1284
2124.95 1252
2125.38 1238
2125.82 1263
2126.25 1309
2126.69 1284
2127.12 1290
2127.56 1265
2127.99 1271
2128.43 1322
2128.86 1336
2129.30 1369
2129.73 1450
2130.17 1441
2130.60 1481
2131.04 1385
2131.47 1421
2131.91 1436
2132.35 1361
2132.78 1421
2133.22 1352
2133.65 1353
2134.09 1346
2134.52 1336
2134.96 1342
2135.40 1322
2135.83 1308
2136.27 1360
2136.70 1334
2137.14 1341
2137.57 1285
2138.01 1296
2138.45 1276
2138.88 1257
2139.32 1222
2139.76 1237
2140.19 1235
2140.63 1245
2141.06 1192
2141.50 1234
2141.94 1213
2142.37 1283
2142.81 1286
2143.25 1264
2143.68 1188
2144.12 1186
2144.56 1289
2144.99 1368
2145.43 1379
2145.87 1305
2146.30 1336
2146.74 1363
2147.18 1395
2147.62 1406
2148.05 1408
2148.49 1513
2148.93 1612
2149.36 1644
2149.80 1562
2150.24 1588
2150.68 1616
2151.11 1599
2151.55 1538
2151.99 1455
2152.43 1500
2152.86 1455
2153.30 1515
2153.74 1493
2154.18 1434
2154.61 1367
2155.05 1371
2155.49 1350
2155.93 1326
2156.37 1319
2156.80 1294
2157.24 1287
2157.68 1301
2158.12 1299
2158.56 1256
2158.99 1318
2159.43 1284
2159.87 1217
2160.31 1293
2160.75 1304
2161.19 1311
2161.62 1319
2162.06 1308
2162.50 1362
2162.94 1340
2163.38 1320
2163.82 1425
2164.26 1383
2164.69 1449
2165.13 1438
2165.57 1438
2166.01 1393
2166.45 1420
2166.89 1380
2167.33 1436
2167.77 1410
2168.21 1479
2168.65 1465
2169.08 1370
2169.52 1405
2169.96 1437
2170.40 1367
2170.84 1379
2171.28 1456
2171.72 1401
2172.16 1359
2172.60 1486
2173.04 1435
2173.48 1408
2173.92 1451
2174.36 1483
2174.80 1542
2175.24 1480
2175.68 1517
2176.12 1507
2176.56 1555
2177.00 1538
2177.44 1470
2177.88 1510
2178.32 1526
2178.76 1566
2179.20 1515
2179.64 1527
2180.08 1540
2180.52 1543
2180.96 1429
2181.40 1468
2181.84 1352
2182.28 1393
2182.72 1395
2183.16 1327
2183.60 1348
2184.04 1334
2184.48 1295
2184.93 1337
2185.37 1353
2185.81 1406
2186.25 1394
2186.69 1448
2187.13 1496
2187.57 1438
2188.01 1488
2188.45 1522
2188.89 1512
2189.34 1459
2189.78 1463
2190.22 1506
2190.66 1512
2191.10 1490
2191.54 1470
2191.98 1435
2192.43 1381
2192.87 1463
2193.31 1437
2193.75 1535
2194.19 1580
2194.63 1547
2195.08 1599
2195.52 1607
2195.96 1565
2196.40 1552
2196.84 1493
2197.29 1501
2197.73 1412
2198.17 1421
2198.61 1427
2199.06 1291
2199.50 1342
2199.94 1400
2200.38 1442
2200.82 1400
2201.27 1355
2201.71 1357
2202.15 1356
2202.59 1390
2203.04 1404
2203.48 1394
2203.92 1401
2204.37 1310
2204.81 1398
2205.25 1415
2205.69 1354
2206.14 1426
2206.58 1428
2207.02 1451
2207.47 1473
2207.91 1533
2208.35 1478
2208.80 1538
2209.24 1521
2209.68 1461
2210.13 1521
2210.57 1525
2211.01 1552
2211.46 1543
2211.90 1533
2212.34 1552
2212.79 1539
2213.23 1489
2213.67 1516
2214.12 1450
2214.56 1430
2215.01 1408
2215.45 1454
2215.89 1441
2216.34 1386
2216.78 1415
2217.23 1426
2217.67 1472
2218.11 1459
2218.56 1421
2219.00 1447
2219.45 1434
2219.89 1425
2220.34 1416
2220.78 1451
2221.22 1440
2221.67 1455
2222.11 1526
2222.56 1694
2223.00 1628
2223.45 1591
2223.89 1646
2224.34 1684
2224.78 1661
2225.23 1698
2225.67 1752
2226.12 1698
2226.56 1583
2227.01 1617
2227.45 1644
2227.90 1711
2228.34 1660
2228.79 1695
2229.23 1688
2229.68 1660
2230.12 1589
2230.57 1673
2231.01 1665
2231.46 1661
2231.90 1603
2232.35 1643
2232.80 1650
2233.24 1656
2233.69 1656
2234.13 1616
2234.58 1523
2235.02 1621
2235.47 1602
2235.92 1595
2236.36 1625
2236.81 1589
2237.25 1587
2237.70 1620
2238.15 1578
2238.59 1586
2239.04 1600
2239.49 1608
2239.93 1546
2240.38 1500
2240.82 1477
2241.27 1492
2241.72 1505
2242.16 1426
2242.61 1413
2243.06 1473
2243.50 1521
2243.95 1444
2244.40 1271
2244.84 1374
2245.29 1363
2245.74 1423
2246.19 1438
2246.63 1404
2247.08 1366
2247.53 1361
2247.97 1408
2248.42 1479
2248.87 1423
2249.32 1403
2249.76 1501
2250.21 1532
2250.66 1516
2251.10 1527
2251.55 1522
2252.00 1542
2252.45 1466
2252.89 1448
2253.34 1495
2253.79 1517
2254.24 1537
2254.69 1451
2255.13 1445
2255.58 1460
2256.03 1428
2256.48 1386
2256.93 1403
2257.37 1429
2257.82 1429
2258.27 1442
2258.72 1410
2259.17 1462
2259.61 1494
2260.06 1422
2260.51 1455
2260.96 1517
2261.41 1569
2261.86 1571
2262.31 1619
2262.75 1611
2263.20 1592
2263.65 1571
2264.10 1544
2264.55 1537
2265.00 1613
2265.45 1601
2265.90 1595
2266.34 1565
2266.79 1616
2267.24 1556
2267.69 1610
2268.14 1716
2268.59 1719
2269.04 1763
2269.49 1774
2269.94 1800
2270.39 1749
2270.84 1692
2271.29 1726
2271.74 1748
2272.18 1703
2272.63 1747
2273.08 1737
2273.53 1721
2273.98 1715
2274.43 1781
2274.88 1825
2275.33 1891
2275.78 1991
2276.23 2008
2276.68 1908
2277.13 1957
2277.58 1799
2278.03 1790
2278.48 1862
2278.93 1746
2279.38 1694
2279.83 1661
2280.28 1631
2280.73 1573
2281.19 1586
2281.64 1607
2282.09 1583
2282.54 1542
2282.99 1595
2283.44 1561
2283.89 1497
2284.34 1492
2284.79 1512
2285.24 1443
2285.69 1544
2286.14 1526
2286.59 1531
2287.04 1542
2287.50 1632
2287.95 1705
2288.40 1862
2288.85 1907
2289.30 2001
2289.75 2054
2290.20 2080
2290.65 2118
2291.11 2178
2291.56 2136
2292.01 2045
2292.46 2092
2292.91 2030
2293.36 2010
2293.82 1922
2294.27 1892
2294.72 1823
2295.17 1872
2295.62 1728
2296.07 1758
2296.53 1733
2296.98 1658
2297.43 1624
2297.88 1618
2298.33 1569
2298.79 1584
2299.24 1657
2299.69 1576
2300.14 1514
2300.60 1519
2301.05 1448
2301.50 1446
2301.95 1510
2302.41 1515
2302.86 1454
2303.31 1392
2303.76 1425
2304.22 1501
2304.67 1490
2305.12 1461
2305.57 1423
2306.03 1481
2306.48 1501
2306.93 1509
2307.39 1555
2307.84 1560
2308.29 1573
2308.75 1667
2309.20 1720
2309.65 1796
2310.11 1716
2310.56 1698
2311.01 1756
2311.47 1712
2311.92 1643
2312.37 1595
2312.83 1670
2313.28 1605
2313.73 1531
2314.19 1532
2314.64 1523
2315.09 1574
2315.55 1619
2316.00 1528
2316.46 1546
2316.91 1535
2317.36 1512
2317.82 1533
2318.27 1597
2318.73 1610
2319.18 1538
2319.63 1647
2320.09 1659
2320.54 1554
2321.00 1648
2321.45 1605
2321.91 1572
2322.36 1571
2322.82 1647
2323.27 1564
2323.72 1623
2324.18 1632
2324.63 1722
2325.09 1673
2325.54 1740
2326.00 1675
2326.45 1587
2326.91 1553
2327.36 1633
2327.82 1620
2328.27 1572
2328.73 1521
2329.18 1517
2329.64 1642
2330.09 1524
2330.55 1545
2331.00 1585
2331.46 1567
2331.92 1504
2332.37 1519
2332.83 1543
2333.28 1548
2333.74 1460
2334.19 1515
2334.65 1502
2335.10 1472
2335.56 1495
2336.02 1467
2336.47 1467
2336.93 1495
2337.38 1462
2337.84 1513
2338.30 1605
2338.75 1581
2339.21 1575
2339.66 1607
2340.12 1618
2340.58 1632
2341.03 1568
2341.49 1681
2341.95 1665
2342.40 1620
2342.86 1622
2343.32 1701
2343.77 1700
2344.23 1676
2344.68 1685
2345.14 1655
2345.60 1689
2346.06 1655
2346.51 1693
2346.97 1666
2347.43 1710
2347.88 1738
2348.34 1671
2348.80 1740
2349.25 1673
2349.71 1671
2350.17 1686
2350.63 1657
2351.08 1746
2351.54 1637
2352.00 1539
2352.46 1567
2352.91 1549
2353.37 1579
2353.83 1559
2354.29 1518
2354.74 1508
2355.20 1544
2355.66 1556
2356.12 1558
2356.57 1522
2357.03 1418
2357.49 1546
2357.95 1669
2358.41 1668
2358.86 1708
2359.32 1740
2359.78 1777
2360.24 1833
2360.70 1921
2361.15 1922
2361.61 1869
2362.07 1849
2362.53 1835
2362.99 1822
2363.45 1820
2363.91 1844
2364.36 1853
2364.82 1841
2365.28 1787
2365.74 1834
2366.20 1765
2366.66 1718
2367.12 1742
2367.57 1825
2368.03 1753
2368.49 1786
2368.95 1753
2369.41 1690
2369.87 1628
2370.33 1616
2370.79 1675
2371.25 1554
2371.71 1580
2372.17 1625
2372.63 1558
2373.09 1549
2373.54 1549
2374.00 1596
2374.46 1610
2374.92 1584
2375.38 1569
2375.84 1643
2376.30 1623
2376.76 1583
2377.22 1621
2377.68 1605
2378.14 1767
2378.60 1696
2379.06 1637
2379.52 1587
2379.98 1638
2380.44 1589
2380.90 1631
2381.36 1592
2381.82 1620
2382.28 1571
2382.74 1499
2383.20 1573
2383.66 1594
2384.12 1557
2384.59 1532
2385.05 1528
2385.51 1510
2385.97 1533
2386.43 1606
2386.89 1563
2387.35 1604
2387.81 1605
2388.27 1577
2388.73 1649
2389.19 1601
2389.65 1567
2390.12 1552
2390.58 1557
2391.04 1609
2391.50 1565
2391.96 1543
2392.42 1518
2392.88 1528
2393.34 1542
2393.81 1544
2394.27 1567
2394.73 1478
2395.19 1429
2395.65 1478
2396.11 1499
2396.57 1515
2397.04 1591
2397.50 1660
2397.96 1627
2398.42 1690
2398.88 1697
2399.35 1621
2399.81 1586
2400.27 1535
2400.73 1625
2401.19 1619
2401.66 1595
2402.12 1580
2402.58 1545
2403.04 1511
2403.51 1540
2403.97 1505
2404.43 1487
2404.89 1503
2405.36 1492
2405.82 1568
2406.28 1522
2406.74 1518
2407.21 1555
2407.67 1501
2408.13 1532
2408.59 1455
2409.06 1449
2409.52 1512
2409.98 1537
2410.45 1446
2410.91 1442
2411.37 1417
2411.84 1514
2412.30 1466
2412.76 1461
2413.23 1464
2413.69 1450
2414.15 1531
2414.62 1597
2415.08 1564
2415.54 1567
2416.01 1599
2416.47 1682
2416.93 1684
2417.40 1838
2417.86 1936
2418.32 1892
2418.79 1974
2419.25 1941
2419.72 1955
2420.18 1930
2420.64 1917
2421.11 1939
2421.57 1972
2422.04 1845
2422.50 1815
2422.96 1864
2423.43 1792
2423.89 1758
2424.36 1729
2424.82 1628
2425.29 1671
2425.75 1635
2426.22 1511
2426.68 1579
2427.15 1605
2427.61 1542
2428.07 1573
2428.54 1541
2429.00 1463
2429.47 1442
2429.93 1504
2430.40 1490
2430.86 1512
2431.33 1532
2431.79 1547
2432.26 1569
2432.72 1615
2433.19 1617
2433.65 1612
2434.12 1677
2434.59 1641
2435.05 1597
2435.52 1735
2435.98 1739
2436.45 1723
2436.91 1762
2437.38 1838
2437.84 1885
2438.31 1859
2438.78 1865
2439.24 1958
2439.71 1921
2440.17 1864
2440.64 1799
2441.10 1832
2441.57 1803
2442.04 1751
2442.50 1773
2442.97 1715
2443.44 1615
2443.90 1580
2444.37 1562
2444.83 1496
2445.30 1549
2445.77 1537
2446.23 1490
2446.70 1476
2447.17 1461
2447.63 1480
2448.10 1431
2448.57 1405
2449.03 1470
2449.50 1506
2449.97 1415
2450.43 1497
2450.90 1486
2451.37 1572
2451.83 1526
2452.30 1471
2452.77 1486
2453.24 1440
2453.70 1481
2454.17 1517
2454.64 1455
2455.10 1481
2455.57 1496
2456.04 1523
2456.51 1491
2456.97 1559
2457.44 1536
2457.91 1545
2458.38 1579
2458.84 1590
2459.31 1579
2459.78 1587
2460.25 1588
2460.72 1531
2461.18 1567
2461.65 1540
2462.12 1513
2462.59 1578
2463.06 1602
2463.52 1521
2463.99 1564
2464.46 1546
2464.93 1560
2465.40 1516
2465.86 1595
2466.33 1589
2466.80 1578
2467.27 1523
2467.74 1504
2468.21 1516
2468.68 1559
2469.14 1518
2469.61 1566
2470.08 1600
2470.55 1571
2471.02 1583
2471.49 1563
2471.96 1640
2472.43 1601
2472.90 1502
2473.36 1497
2473.83 1537
2474.30 1523
2474.77 1489
2475.24 1517
2475.71 1541
2476.18 1502
2476.65 1513
2477.12 1615
2477.59 1557
2478.06 1607
2478.53 1618
2479.00 1616
2479.47 1644
2479.94 1635
2480.41 1621
2480.87 1573
2481.34 1561
2481.81 1557
2482.28 1549
2482.75 1523
2483.22 1536
2483.69 1508
2484.16 1488
2484.63 1525
2485.10 1443
2485.57 1560
2486.05 1652
2486.52 1688
2486.99 1626
2487.46 1576
2487.93 1602
2488.40 1624
2488.87 1595
2489.34 1572
2489.81 1521
2490.28 1525
2490.75 1540
2491.22 1569
2491.69 1521
2492.16 1528
2492.63 1458
2493.10 1550
2493.58 1546
2494.05 1630
2494.52 1551
2494.99 1579
2495.46 1584
2495.93 1611
2496.40 1646
2496.87 1653
2497.34 1570
2497.82 1604
2498.29 1529
2498.76 1591
2499.23 1552
2499.70 1444
2500.17 1415
2500.64 1481
2501.12 1418
2501.59 1455
2502.06 1439
2502.53 1430
2503.00 1501
2503.48 1433
2503.95 1545
2504.42 1451
2504.89 1466
2505.36 1532
2505.84 1509
2506.31 1571
2506.78 1602
2507.25 1635
2507.72 1667
2508.20 1754
2508.67 1783
2509.14 1816
2509.61 1899
2510.09 1952
2510.56 1983
2511.03 1995
2511.50 2043
2511.98 2038
2512.45 2059
2512.92 2012
2513.40 1940
2513.87 1915
2514.34 1825
2514.81 1844
2515.29 1786
2515.76 1733
2516.23 1591
2516.71 1672
2517.18 1673
2517.65 1675
2518.13 1644
2518.60 1648
2519.07 1687
2519.55 1633
2520.02 1602
2520.49 1533
2520.97 1513
2521.44 1495
2521.91 1492
2522.39 1468
2522.86 1485
2523.34 1519
2523.81 1490
2524.28 1499
2524.76 1519
2525.23 1552
2525.70 1582
2526.18 1646
2526.65 1674
2527.13 1633
2527.60 1617
2528.08 1640
2528.55 1592
2529.02 1663
2529.50 1675
2529.97 1618
2530.45 1639
2530.92 1669
2531.40 1703
2531.87 1662
2532.34 1673
2532.82 1684
2533.29 1650
2533.77 1611
2534.24 1566
2534.72 1675
2535.19 1656
2535.67 1655
2536.14 1632
2536.62 1629
2537.09 1631
2537.57 1673
2538.04 1609
2538.52 1608
2538.99 1546
2539.47 1625
2539.94 1671
2540.42 1664
2540.90 1632
2541.37 1579
2541.85 1573
2542.32 1614
2542.80 1577
2543.27 1618
2543.75 1623
2544.22 1749
2544.70 1811
2545.18 1868
2545.65 1952
2546.13 2000
2546.60 1993
2547.08 2149
2547.56 2111
2548.03 2118
2548.51 2100
2548.98 2103
2549.46 2152
2549.94 2086
2550.41 2122
2550.89 2079
2551.37 2051
2551.84 2070
2552.32 2021
2552.80 1971
2553.27 1951
2553.75 1946
2554.23 1951
2554.70 1987
2555.18 1981
2555.66 1975
2556.13 1899
2556.61 1948
2557.09 1888
2557.56 1865
2558.04 1842
2558.52 1828
2558.99 1833
2559.47 1758
2559.95 1723
2560.43 1773
2560.90 1747
2561.38 1666
2561.86 1618
2562.33 1626
2562.81 1543
2563.29 1560
2563.77 1461
2564.25 1496
2564.72 1500
2565.20 1535
2565.68 1605
2566.16 1515
2566.63 1499
2567.11 1605
2567.59 1548
2568.07 1536
2568.55 1507
2569.02 1532
2569.50 1567
2569.98 1501
2570.46 1613
2570.94 1563
2571.41 1507
2571.89 1512
2572.37 1554
2572.85 1559
2573.33 1572
2573.81 1597
2574.28 1534
2574.76 1549
2575.24 1581
2575.72 1589
2576.20 1603
2576.68 1652
2577.16 1613
2577.64 1581
2578.11 1600
2578.59 1664
2579.07 1647
2579.55 1595
2580.03 1593
2580.51 1634
2580.99 1568
2581.47 1583
2581.95 1579
2582.43 1513
2582.91 1544
2583.39 1581
2583.86 1600
2584.34 1584
2584.82 1580
2585.30 1617
2585.78 1571
2586.26 1528
2586.74 1537
2587.22 1623
2587.70 1557
2588.18 1604
2588.66 1602
2589.14 1624
2589.62 1527
2590.10 1535
2590.58 1536
2591.06 1563
2591.54 1520
2592.02 1542
2592.50 1547
2592.98 1587
2593.46 1601
2593.94 1618
2594.42 1576
2594.90 1597
2595.38 1616
2595.86 1643
2596.35 1677
2596.83 1687
2597.31 1644
2597.79 1589
2598.27 1630
2598.75 1631
2599.23 1628
2599.71 1572
2600.19 1590
2600.67 1585
2601.15 1656
2601.63 1588
2602.12 1663
2602.60 1603
2603.08 1614
2603.56 1631
2604.04 1624
2604.52 1620
2605.00 1584
2605.48 1571
2605.97 1573
2606.45 1557
2606.93 1520
2607.41 1580
2607.89 1641
2608.37 1690
2608.86 1690
2609.34 1665
2609.82 1693
2610.30 1729
2610.78 1758
2611.26 1867
2611.75 1802
2612.23 1856
2612.71 1859
2613.19 1823
2613.68 1712
2614.16 1653
2614.64 1687
2615.12 1653
2615.60 1599
2616.09 1607
2616.57 1637
2617.05 1650
2617.53 1633
2618.02 1584
2618.50 1629
2618.98 1578
2619.46 1497
2619.95 1522
2620.43 1598
2620.91 1637
2621.40 1507
2621.88 1612
2622.36 1580
2622.85 1565
2623.33 1572
2623.81 1534
2624.29 1503
2624.78 1603
2625.26 1584
2625.74 1563
2626.23 1545
2626.71 1562
2627.19 1531
2627.68 1594
2628.16 1560
2628.64 1580
2629.13 1539
2629.61 1627
2630.10 1625
2630.58 1636
2631.06 1706
2631.55 1675
2632.03 1657
2632.51 1663
2633.00 1561
2633.48 1588
2633.97 1575
2634.45 1598
2634.94 1695
2635.42 1593
2635.90 1547
2636.39 1561
2636.87 1560
2637.36 1634
2637.84 1634
2638.33 1603
2638.81 1632
2639.29 1661
2639.78 1696
2640.26 1644
2640.75 1680
2641.23 1670
2641.72 1682
2642.20 1645
2642.69 1576
2643.17 1641
2643.66 1680
2644.14 1638
2644.63 1647
2645.11 1601
2645.60 1639
2646.08 1620
2646.57 1674
2647.05 1682
2647.54 1702
2648.02 1694
2648.51 1731
2648.99 1646
2649.48 1678
2649.97 1601
2650.45 1633
2650.94 1690
2651.42 1679
2651.91 1719
2652.39 1614
2652.88 1632
2653.37 1671
2653.85 1666
2654.34 1706
2654.82 1666
2655.31 1721
2655.80 1747
2656.28 1833
2656.77 1885
2657.25 1855
2657.74 1839
2658.23 1901
2658.71 1847
2659.20 1799
2659.69 1772
2660.17 1743
2660.66 1724
2661.14 1739
2661.63 1793
2662.12 1720
2662.60 1758
2663.09 1715
2663.58 1671
2664.06 1795
2664.55 1759
2665.04 1726
2665.53 1815
2666.01 1748
2666.50 1798
2666.99 1757
2667.47 1773
2667.96 1651
2668.45 1571
2668.94 1694
2669.42 1710
2669.91 1662
2670.40 1710
2670.88 1717
2671.37 1786
2671.86 1859
2672.35 1882
2672.83 1958
2673.32 2013
2673.81 2148
2674.30 2140
2674.79 2118
2675.27 2146
2675.76 2172
2676.25 2041
2676.74 1913
2677.23 2009
2677.71 2005
2678.20 1973
2678.69 1902
2679.18 1827
2679.67 1788
2680.15 1911
2680.64 1894
2681.13 1874
2681.62 1871
2682.11 1854
2682.60 1866
2683.08 1867
2683.57 1913
2684.06 1825
2684.55 1768
2685.04 1766
2685.53 1715
2686.02 1717
2686.51 1706
2686.99 1780
2687.48 1748
2687.97 1724
2688.46 1685
2688.95 1721
2689.44 1689
2689.93 1732
2690.42 1734
2690.91 1755
2691.40 1684
2691.89 1755
2692.38 1714
2692.87 1768
2693.35 1737
2693.84 1749
2694.33 1822
2694.82 1864
2695.31 1827
2695.80 1769
2696.29 1866
2696.78 1911
2697.27 1829
2697.76 1844
2698.25 1875
2698.74 1835
2699.23 1840
2699.72 1839
2700.21 1839
2700.70 1787
2701.19 1800
2701.68 1793
2702.17 1824
2702.66 1733
2703.15 1824
2703.64 1838
2704.13 1833
2704.62 1746
2705.12 1711
2705.61 1711
2706.10 1641
2706.59 1664
2707.08 1670
2707.57 1652
2708.06 1648
2708.55 1610
2709.04 1563
2709.53 1586
2710.02 1611
2710.51 1541
2711.01 1547
2711.50 1614
2711.99 1706
2712.48 1571
2712.97 1619
2713.46 1696
2713.95 1676
2714.44 1670
2714.94 1665
2715.43 1558
2715.92 1671
2716.41 1577
2716.90 1613
2717.39 1575
2717.89 1499
2718.38 1503
2718.87 1614
2719.36 1620
2719.85 1679
2720.34 1634
2720.84 1638
2721.33 1747
2721.82 1781
2722.31 1712
2722.80 1636
2723.30 1736
2723.79 1613
2724.28 1625
2724.77 1609
2725.27 1637
2725.76 1665
2726.25 1710
2726.74 1653
2727.24 1697
2727.73 1736
2728.22 1706
2728.71 1723
2729.21 1752
2729.70 1831
2730.19 1860
2730.69 1828
2731.18 1816
2731.67 1750
2732.16 1772
2732.66 1867
2733.15 1829
2733.64 1877
2734.14 1917
2734.63 1885
2735.12 1924
2735.62 1927
2736.11 1909
2736.60 1971
2737.10 1965
2737.59 1821
2738.08 1816
2738.58 1840
2739.07 1820
2739.56 1730
2740.06 1727
2740.55 1723
2741.05 1718
2741.54 1665
2742.03 1663
2742.53 1692
2743.02 1629
2743.52 1622
2744.01 1624
2744.50 1664
2745.00 1690
2745.49 1744
2745.99 1666
2746.48 1679
2746.97 1614
2747.47 1655
2747.96 1614
2748.46 1615
2748.95 1603
2749.45 1579
2749.94 1588
2750.44 1598
2750.93 1636
2751.43 1604
2751.92 1606
2752.42 1632
2752.91 1569
2753.41 1638
2753.90 1557
2754.40 1604
2754.89 1735
2755.39 1665
2755.88 1598
2756.38 1668
2756.87 1728
2757.37 1602
2757.86 1599
2758.36 1626
2758.85 1677
2759.35 1690
2759.84 1658
2760.34 1613
2760.83 1708
2761.33 1706
2761.83 1732
2762.32 1742
2762.82 1688
2763.31 1722
2763.81 1686
2764.30 1653
2764.80 1679
2765.30 1679
2765.79 1675
2766.29 1616
2766.78 1578
2767.28 1606
2767.78 1633
2768.27 1557
2768.77 1618
2769.27 1565
2769.76 1621
2770.26 1701
2770.76 1742
2771.25 1714
2771.75 1642
2772.24 1771
2772.74 1787
2773.24 1740
2773.73 1756
2774.23 1770
2774.73 1842
2775.23 1850
2775.72 1823
2776.22 1870
2776.72 1817
2777.21 1845
2777.71 1887
2778.21 1856
2778.70 1876
2779.20 1806
2779.70 1796
2780.20 1782
2780.69 1861
2781.19 1834
2781.69 1780
2782.19 1831
2782.68 1843
2783.18 1872
2783.68 1813
2784.18 1830
2784.67 1816
2785.17 1798
2785.67 1787
2786.17 1823
2786.67 1871
2787.16 1840
2787.66 1799
2788.16 1847
2788.66 1818
2789.16 1780
2789.65 1828
2790.15 1836
2790.65 1794
2791.15 1710
2791.65 1761
2792.15 1792
2792.64 1713
2793.14 1666
2793.64 1700
2794.14 1725
2794.64 1808
2795.14 1958
2795.64 1960
2796.13 2028
2796.63 2014
2797.13 1991
2797.63 2042
2798.13 2081
2798.63 2063
2799.13 2035
2799.63 2040
2800.13 2023
2800.62 1921
2801.12 1972
2801.62 1985
2802.12 1931
2802.62 1911
2803.12 1913
2803.62 1948
2804.12 1927
2804.62 2039
2805.12 2114
2805.62 2155
2806.12 2154
2806.62 2231
2807.12 2254
2807.62 2266
2808.12 2252
2808.62 2224
2809.12 2345
2809.62 2386
2810.12 2358
2810.62 2398
2811.12 2349
2811.62 2379
2812.12 2415
2812.62 2361
2813.12 2368
2813.62 2391
2814.12 2251
2814.62 2117
2815.12 2179
2815.62 2068
2816.12 2134
2816.62 2002
2817.12 2005
2817.62 1969
2818.12 1956
2818.62 1899
2819.12 1968
2819.63 1830
2820.13 1814
2820.63 1846
2821.13 1791
2821.63 1756
2822.13 1764
2822.63 1760
2823.13 1747
2823.63 1751
2824.13 1781
2824.64 1694
2825.14 1716
2825.64 1745
2826.14 1744
2826.64 1710
2827.14 1732
2827.64 1761
2828.15 1730
2828.65 1717
2829.15 1743
2829.65 1716
2830.15 1742
2830.65 1692
2831.16 1714
2831.66 1783
2832.16 1833
2832.66 1796
2833.16 1797
2833.67 1869
2834.17 1883
2834.67 2000
2835.17 1874
2835.68 1915
2836.18 1840
2836.68 1833
2837.18 1936
2837.68 1867
2838.19 1903
2838.69 1874
2839.19 1871
2839.70 1941
2840.20 1922
2840.70 1827
2841.20 1806
2841.71 1810
2842.21 1797
2842.71 1730
2843.21 1822
2843.72 1838
2844.22 1849
2844.72 1820
2845.23 1831
2845.73 1831
2846.23 1891
2846.74 1935
2847.24 1983
2847.74 2022
2848.25 1979
2848.75 1912
2849.25 1925
2849.76 1892
2850.26 1781
2850.76 1827
2851.27 1813
2851.77 1839
2852.28 1799
2852.78 1772
2853.28 1724
2853.79 1752
2854.29 1746
2854.79 1728
2855.30 1871
2855.80 1884
2856.31 1941
2856.81 2032
2857.31 2048
2857.82 2009
2858.32 2067
2858.83 2126
2859.33 2016
2859.84 2003
2860.34 1980
2860.85 1899
2861.35 1919
2861.85 1937
2862.36 1882
2862.86 1915
2863.37 1803
2863.87 1732
2864.38 1718
2864.88 1687
2865.39 1630
2865.89 1659
2866.40 1737
2866.90 1751
2867.41 1711
2867.91 1772
2868.42 1795
2868.92 1789
2869.43 1744
2869.93 1822
2870.44 1837
2870.94 1909
2871.45 1867
2871.96 1845
2872.46 1793
2872.97 1788
2873.47 1885
2873.98 1889
2874.48 1907
2874.99 1801
2875.49 1829
2876.00 1835
2876.51 1888
2877.01 1885
2877.52 1840
2878.02 1847
2878.53 1812
2879.04 1814
2879.54 1824
2880.05 1771
2880.55 1829
2881.06 2020
2881.57 2000
2882.07 1946
2882.58 1860
2883.09 1922
2883.59 1894
2884.10 1922
2884.61 2056
2885.11 2025
2885.62 1997
2886.13 2067
2886.63 2098
2887.14 2206
2887.65 2162
2888.15 2211
2888.66 2169
2889.17 2111
2889.67 2097
2890.18 2019
2890.69 2032
2891.20 1978
2891.70 1954
2892.21 1920
2892.72 1910
2893.22 1873
2893.73 1897
2894.24 1933
2894.75 1924
2895.25 1854
2895.76 1884
2896.27 1903
2896.78 1878
2897.29 1929
2897.79 1883
2898.30 1915
2898.81 1931
2899.32 1960
2899.82 2057
2900.33 1984
2900.84 1982
2901.35 2005
2901.86 2013
2902.36 2038
2902.87 2058
2903.38 2089
2903.89 2092
2904.40 2084
2904.91 2026
2905.41 2073
2905.92 2034
2906.43 1988
2906.94 1944
2907.45 1961
2907.96 1962
2908.47 1882
2908.97 1866
2909.48 1887
2909.99 1772
2910.50 1772
2911.01 1799
2911.52 1818
2912.03 1847
2912.54 1871
2913.05 1764
2913.55 1792
2914.06 1849
2914.57 1862
2915.08 1857
2915.59 1891
2916.10 1821
2916.61 1866
2917.12 1858
2917.63 1908
2918.14 1987
2918.65 2033
2919.16 2051
2919.67 2083
2920.18 2105
2920.69 2082
2921.20 2129
2921.71 2223
2922.22 2256
2922.73 2236
2923.24 2270
2923.75 2301
2924.26 2391
2924.77 2262
2925.28 2262
2925.79 2271
2926.30 2267
2926.81 2275
2927.32 2125
2927.83 2057
2928.34 2069
2928.85 1996
2929.36 1989
2929.87 1899
2930.38 1830
2930.89 1806
2931.40 1844
2931.91 1832
2932.42 1814
2932.93 1746
2933.45 1779
2933.96 1839
2934.47 1815
2934.98 1840
2935.49 1815
2936.00 1882
2936.51 1946
2937.02 2096
2937.53 2217
2938.04 2334
2938.56 2496
2939.07 2655
2939.58 2924
2940.09 3073
2940.60 3157
2941.11 3164
2941.62 3216
2942.14 3225
2942.65 3091
2943.16 2922
2943.67 2842
2944.18 2758
2944.70 2598
2945.21 2538
2945.72 2443
2946.23 2389
2946.74 2397
2947.26 2242
2947.77 2188
2948.28 2113
2948.79 2060
2949.30 2011
2949.82 2011
2950.33 1975
2950.84 1951
2951.35 1937
2951.87 1872
2952.38 1924
2952.89 1897
2953.40 1851
2953.92 1829
2954.43 1792
2954.94 1846
2955.45 1870
2955.97 1880
2956.48 1798
2956.99 1787
2957.51 1808
2958.02 1875
2958.53 1877
2959.04 1846
2959.56 1890
2960.07 1950
2960.58 1908
2961.10 1868
2961.61 1913
2962.12 1946
2962.64 1963
2963.15 1953
2963.66 1987
2964.18 1990
2964.69 1983
2965.21 2067
2965.72 2017
2966.23 1927
2966.75 1910
2967.26 1877
2967.77 1926
2968.29 1940
2968.80 1913
2969.32 1973
2969.83 1908
2970.34 1873
2970.86 1936
2971.37 1932
2971.89 2008
2972.40 2049
2972.91 2018
2973.43 2091
2973.94 2115
2974.46 2036
2974.97 2027
2975.49 2024
2976.00 2005
2976.52 2034
2977.03 1983
2977.55 2049
2978.06 1988
2978.57 1987
2979.09 2011
2979.60 1972
2980.12 1922
2980.63 1948
2981.15 1951
2981.66 1941
2982.18 1900
2982.69 1944
2983.21 1957
2983.73 1973
2984.24 2017
2984.76 2045
2985.27 2017
2985.79 2066
2986.30 2086
2986.82 2030
2987.33 2062
2987.85 2139
2988.36 2178
2988.88 2186
2989.40 2151
2989.91 2243
2990.43 2332
2990.94 2242
2991.46 2203
2991.97 2236
2992.49 2332
2993.01 2295
2993.52 2227
2994.04 2376
2994.55 2314
2995.07 2431
2995.59 2464
2996.10 2596
2996.62 2576
2997.14 2650
2997.65 2680
2998.17 2724
2998.69 2788
2999.20 2653
2999.72 2576
3000.24 2659
3000.75 2496
3001.27 2641
3001.79 2789
3002.30 2921
3002.82 3172
3003.34 3387
3003.85 3775
3004.37 3986
3004.89 4143
3005.40 4075
3005.92 3945
3006.44 3783
3006.96 3598
3007.47 3418
3007.99 3026
3008.51 2800
3009.03 2522
3009.54 2327
3010.06 2292
3010.58 2197
3011.10 2149
3011.61 2101
3012.13 2076
3012.65 2023
3013.17 2098
3013.68 2022
3014.20 2004
3014.72 2061
3015.24 2117
3015.76 2156
3016.27 2148
3016.79 2092
3017.31 2147
3017.83 2141
3018.35 2139
3018.86 2166
3019.38 2119
3019.90 2041
3020.42 2090
3020.94 2129
3021.46 2119
3021.97 2140
3022.49 2172
3023.01 2226
3023.53 2197
3024.05 2257
3024.57 2346
3025.09 2256
3025.61 2236
3026.12 2278
3026.64 2256
3027.16 2254
3027.68 2138
3028.20 2124
3028.72 2094
3029.24 2036
3029.76 2046
3030.28 2097
3030.80 2053
3031.32 2006
3031.84 2032
3032.35 2094
3032.87 2052
3033.39 2156
3033.91 2159
3034.43 2198
3034.95 2239
3035.47 2207
3035.99 2216
3036.51 2192
3037.03 2122
3037.55 2123
3038.07 2102
3038.59 1947
3039.11 2021
3039.63 1927
3040.15 1914
3040.67 1948
3041.19 1849
3041.71 1870
3042.23 1878
3042.75 1868
3043.27 1943
3043.79 2062
3044.31 2017
3044.83 2000
3045.35 1978
3045.87 1994
3046.40 2073
3046.92 1999
3047.44 1987
3047.96 1979
3048.48 2011
3049.00 2003
3049.52 2005
3050.04 1985
3050.56 1937
3051.08 1888
3051.60 1932
3052.12 1942
3052.65 1846
3053.17 1784
3053.69 1843
3054.21 1936
3054.73 1878
3055.25 1801
3055.77 1827
3056.30 1817
3056.82 1831
3057.34 1829
3057.86 1868
3058.38 1877
3058.90 1862
3059.42 1902
3059.95 1903
3060.47 1881
3060.99 1920
3061.51 2023
3062.03 1999
3062.56 1940
3063.08 2044
3063.60 2096
3064.12 2014
3064.64 2056
3065.17 2057
3065.69 2052
3066.21 2026
3066.73 2075
3067.26 2005
3067.78 2007
3068.30 2026
3068.82 1989
3069.35 2061
3069.87 2016
3070.39 2015
3070.91 2032
3071.44 2041
3071.96 2013
3072.48 2118
3073.01 2191
3073.53 2155
3074.05 2127
3074.57 2161
3075.10 2299
3075.62 2261
3076.14 2254
3076.67 2349
3077.19 2332
3077.71 2314
3078.24 2241
3078.76 2303
3079.28 2463
3079.81 2467
3080.33 2418
3080.85 2459
3081.38 2413
3081.90 2338
3082.42 2260
3082.95 2312
3083.47 2315
3084.00 2304
3084.52 2298
3085.04 2307
3085.57 2392
3086.09 2340
3086.62 2408
3087.14 2496
3087.66 2655
3088.19 2674
3088.71 2855
3089.24 3072
3089.76 3079
3090.29 3046
3090.81 3129
3091.33 2992
3091.86 2816
3092.38 2742
3092.91 2683
3093.43 2565
3093.96 2437
3094.48 2525
3095.01 2492
3095.53 2464
3096.06 2494
3096.58 2534
3097.11 2533
3097.63 2513
3098.16 2489
3098.68 2559
3099.21 2690
3099.73 2979
3100.26 3297
3100.78 3738
3101.31 4181
3101.83 4570
3102.36 4990
3102.88 5064
3103.41 5104
3103.93 4820
3104.46 4571
3104.99 4297
3105.51 3824
3106.04 3437
3106.56 3047
3107.09 2856
3107.61 2666
3108.14 2567
3108.67 2390
3109.19 2388
3109.72 2347
3110.24 2285
3110.77 2392
3111.30 2266
3111.82 2157
3112.35 2202
3112.87 2165
3113.40 2115
3113.93 2111
3114.45 2140
3114.98 2134
3115.51 2091
3116.03 2115
3116.56 2093
3117.09 2071
3117.61 2086
3118.14 2122
3118.67 2141
3119.19 2316
3119.72 2444
3120.25 2524
3120.77 2551
3121.30 2676
3121.83 2723
3122.35 2642
3122.88 2554
3123.41 2533
3123.94 2437
3124.46 2369
3124.99 2367
3125.52 2292
3126.05 2233
3126.57 2210
3127.10 2193
3127.63 2154
3128.16 2127
3128.68 2137
3129.21 2040
3129.74 2023
3130.27 1969
3130.79 2040
3131.32 1929
3131.85 1982
3132.38 2001
3132.91 2015
3133.43 1986
3133.96 1920
3134.49 1988
3135.02 2039
3135.55 1989
3136.07 1966
3136.60 1953
3137.13 2007
3137.66 1889
3138.19 1948
3138.72 1878
3139.24 1840
3139.77 1790
3140.30 1786
3140.83 1810
3141.36 1737
3141.89 1794
3142.42 1781
3142.95 1832
3143.47 1914
3144.00 1986
3144.53 1954
3145.06 2003
3145.59 2033
3146.12 2173
3146.65 2221
3147.18 2262
3147.71 2227
3148.24 2234
3148.76 2145
3149.29 2138
3149.82 2239
3150.35 2190
3150.88 2143
3151.41 2100
3151.94 2061
3152.47 2010
3153.00 1970
3153.53 1980
3154.06 1946
3154.59 1935
3155.12 2030
3155.65 2048
3156.18 1970
3156.71 2039
3157.24 2018
3157.77 2044
3158.30 2124
3158.83 2085
3159.36 2050
3159.89 2073
3160.42 2018
3160.95 2078
3161.48 2033
3162.01 1993
3162.54 1996
3163.07 2006
3163.60 1967
3164.13 1972
3164.66 2032
3165.20 1995
3165.73 1926
3166.26 1867
3166.79 1889
3167.32 1822
3167.85 1850
3168.38 1819
3168.91 1891
3169.44 1883
3169.97 1899
3170.50 1946
3171.04 1953
3171.57 1985
3172.10 1977
3172.63 2070
3173.16 1992
3173.69 2000
3174.22 2081
3174.75 2004
3175.29 2006
3175.82 2089
3176.35 2083
3176.88 1889
3177.41 1987
3177.94 1993
3178.48 1942
3179.01 1899
3179.54 1993
3180.07 1904
3180.60 1928
3181.14 1925
3181.67 1882
3182.20 1914
3182.73 1887
3183.26 1801
3183.80 1797
3184.33 1826
3184.86 1833
3185.39 1761
3185.93 1859
3186.46 1916
3186.99 1860
3187.52 1828
3188.06 1778
3188.59 1800
3189.12 1817
3189.65 1831
3190.19 1892
3190.72 1865
3191.25 1854
3191.79 1902
3192.32 1860
3192.85 1794
3193.38 1837
3193.92 1883
3194.45 1829
3194.98 1874
3195.52 1907
3196.05 1888
3196.58 1903
3197.12 1916
3197.65 1906
3198.18 1909
3198.72 1923
3199.25 2006
3199.78 1993
3200.32 1966
3200.85 2081
3201.39 2053
3201.92 2085
3202.45 2075
3202.99 2086
3203.52 2049
3204.05 2055
3204.59 2005
3205.12 2128
3205.66 2130
3206.19 2136
3206.72 2212
3207.26 2316
3207.79 2466
3208.33 2579
3208.86 2718
3209.40 2749
3209.93 2754
3210.47 2857
3211.00 2847
3211.53 2762
3212.07 2699
3212.60 2576
3213.14 2454
3213.67 2385
3214.21 2296
3214.74 2205
3215.28 2110
3215.81 2104
3216.35 2038
3216.88 1940
3217.42 1865
3217.95 1960
3218.49 1897
3219.02 1887
3219.56 1817
3220.09 1876
3220.63 1971
3221.16 2005
3221.70 1985
3222.23 2083
3222.77 2191
3223.31 2149
3223.84 2147
3224.38 2183
3224.91 2131
3225.45 2205
3225.98 2221
3226.52 2124
3227.06 2092
3227.59 2065
3228.13 2083
3228.66 1984
3229.20 1994
3229.74 2023
3230.27 1960
3230.81 1972
3231.34 1981
3231.88 2029
3232.42 2108
3232.95 2068
3233.49 2042
3234.03 2010
3234.56 2081
3235.10 2152
3235.64 2114
3236.17 2089
3236.71 2101
3237.25 2050
3237.78 2127
3238.32 2200
3238.86 2132
3239.39 2135
3239.93 2165
3240.47 2058
3241.00 2062
3241.54 2127
3242.08 2111
3242.61 2128
3243.15 2019
3243.69 2124
3244.23 2112
3244.76 2089
3245.30 2139
3245.84 2173
3246.38 2242
3246.91 2250
3247.45 2323
3247.99 2362
3248.53 2467
3249.06 2554
3249.60 2772
3250.14 2921
3250.68 3053
3251.21 3281
3251.75 3545
3252.29 3854
3252.83 3960
3253.37 3985
3253.90 3962
3254.44 3841
3254.98 3557
3255.52 3439
3256.06 3203
3256.60 3083
3257.13 2951
3257.67 2884
3258.21 2793
3258.75 2751
3259.29 2732
3259.83 2853
3260.36 2904
3260.90 2890
3261.44 2974
3261.98 3072
3262.52 3068
3263.06 3036
3263.60 3126
3264.14 3195
3264.68 3183
3265.21 3200
3265.75 3259
3266.29 3255
3266.83 3255
3267.37 3246
3267.91 3079
3268.45 2915
3268.99 2755
3269.53 2646
3270.07 2573
3270.61 2543
3271.15 2510
3271.69 2431
3272.23 2463
3272.76 2491
3273.30 2467
3273.84 2448
3274.38 2533
3274.92 2422
3275.46 2508
3276.00 2472
3276.54 2549
3277.08 2642
3277.62 2639
3278.16 2578
3278.70 2660
3279.24 2672
3279.78 2620
3280.32 2615
3280.86 2666
3281.41 2736
3281.95 2705
3282.49 2573
3283.03 2700
3283.57 2803
3284.11 2784
3284.65 2743
3285.19 2802
3285.73 2825
3286.27 2773
3286.81 2794
3287.35 2716
3287.89 2749
3288.43 2795
3288.97 2746
3289.52 2831
3290.06 2913
3290.60 3090
3291.14 3188
3291.68 3246
3292.22 3482
3292.76 3542
3293.30 3822
3293.85 4012
3294.39 4200
3294.93 4294
3295.47 4275
3296.01 4262
3296.55 4172
3297.09 4022
3297.64 3921
3298.18 3783
3298.72 3687
3299.26 3449
3299.80 3262
3300.34 3229
3300.89 3126
3301.43 3210
3301.97 3129
3302.51 3066
3303.06 2981
3303.60 3028
3304.14 2997
3304.68 2954
3305.22 2896
3305.77 2967
3306.31 2968
3306.85 2950
3307.39 2932
3307.94 3031
3308.48 3090
3309.02 3181
3309.56 3137
3310.11 3278
3310.65 3207
3311.19 3134
3311.74 3083
3312.28 2958
3312.82 2994
3313.36 3096
3313.91 3161
3314.45 3155
3314.99 3253
3315.54 3396
3316.08 3529
3316.62 3705
3317.17 3870
3317.71 4010
3318.25 4254
3318.80 4545
3319.34 4612
3319.88 4596
3320.43 4641
3320.97 4654
3321.51 4766
3322.06 4690
3322.60 4514
3323.14 4428
3323.69 4345
3324.23 4255
3324.78 4112
3325.32 4070
3325.86 4008
3326.41 3942
3326.95 3894
3327.50 3911
3328.04 3920
3328.59 4008
3329.13 4207
3329.67 4242
3330.22 4529
3330.76 5210
3331.31 6053
3331.85 7630
3332.40 9656
3332.94 12115
3333.49 14868
3334.03 17558
3334.57 19599
3335.12 20768
3335.66 21106
3336.21 21184
3336.75 20811
3337.30 19947
3337.84 18197
3338.39 15852
3338.93 13522
3339.48 11462
3340.02 9473
3340.57 7700
3341.11 6442
3341.66 5475
3342.20 4907
3342.75 4236
3343.30 3831
3343.84 3482
3344.39 3356
3344.93 3171
3345.48 3153
3346.02 3072
3346.57 3115
3347.11 3102
3347.66 2965
3348.21 2868
3348.75 2766
3349.30 2722
3349.84 2615
3350.39 2543
3350.94 2532
3351.48 2484
3352.03 2524
3352.57 2504
3353.12 2557
3353.67 2514
3354.21 2458
3354.76 2552
3355.31 2520
3355.85 2556
3356.40 2551
3356.95 2576
3357.49 2582
3358.04 2629
3358.59 2623
3359.13 2599
3359.68 2641
3360.23 2638
3360.77 2655
3361.32 2728
3361.87 2774
3362.41 2778
3362.96 2817
3363.51 2819
3364.05 2822
3364.60 2855
3365.15 2774
3365.70 2752
3366.24 2653
3366.79 2688
3367.34 2690
3367.89 2683
3368.43 2660
3368.98 2688
3369.53 2760
3370.08 2824
3370.62 3059
3371.17 3144
3371.72 3341
3372.27 3504
3372.81 3703
3373.36 3901
3373.91 3886
3374.46 3754
3375.01 3699
3375.55 3612
3376.10 3413
3376.65 3183
3377.20 2958
3377.75 2748
3378.30 2643
3378.84 2582
3379.39 2379
3379.94 2317
3380.49 2242
3381.04 2212
3381.59 2267
3382.13 2203
3382.68 2132
3383.23 2161
3383.78 2181
3384.33 2164
3384.88 2174
3385.43 2105
3385.98 2075
3386.52 2074
3387.07 2068
3387.62 2080
3388.17 2071
3388.72 2143
3389.27 2077
3389.82 2059
3390.37 2132
3390.92 2080
3391.47 2168
3392.02 2144
3392.57 2132
3393.12 2104
3393.66 2099
3394.21 2080
3394.76 2132
3395.31 2258
3395.86 2266
3396.41 2206
3396.96 2247
3397.51 2430
3398.06 2396
3398.61 2465
3399.16 2388
3399.71 2250
3400.26 2259
3400.81 2230
3401.36 2180
3401.91 2124
3402.46 2046
3403.01 2043
3403.56 2036
3404.11 1980
3404.66 1991
3405.21 1934
3405.77 1988
3406.32 2061
3406.87 2004
3407.42 2002
3407.97 2043
3408.52 2065
3409.07 2085
3409.62 2108
3410.17 2199
3410.72 2327
3411.27 2375
3411.82 2298
3412.37 2242
3412.93 2247
3413.48 2199
3414.03 2206
3414.58 2113
3415.13 2074
3415.68 2124
3416.23 2140
3416.78 2140
3417.34 2017
3417.89 2010
3418.44 2035
3418.99 1981
3419.54 1950
3420.09 1949
3420.65 1995
3421.20 1963
3421.75 1946
3422.30 1969
3422.85 2018
3423.40 2007
3423.96 1901
3424.51 1918
3425.06 1874
3425.61 1875
3426.17 1887
3426.72 1880
3427.27 1821
3427.82 1854
3428.37 1802
3428.93 1740
3429.48 1808
3430.03 1765
3430.58 1817
3431.14 1813
3431.69 1815
3432.24 1758
3432.79 1791
3433.35 1848
3433.90 1790
3434.45 1771
3435.01 1892
3435.56 1907
3436.11 1945
3436.66 1929
3437.22 1892
3437.77 1908
3438.32 1969
3438.88 1901
3439.43 1899
3439.98 1942
3440.54 1906
3441.09 1929
3441.64 1882
3442.20 1806
3442.75 1897
3443.30 1873
3443.86 1823
3444.41 1757
3444.96 1729
3445.52 1843
3446.07 1866
3446.63 1844
3447.18 1817
3447.73 1848
3448.29 1872
3448.84 1891
3449.40 1882
3449.95 1811
3450.50 1769
3451.06 1722
3451.61 1691
3452.17 1755
3452.72 1699
3453.27 1758
3453.83 1754
3454.38 1741
3454.94 1721
3455.49 1753
3456.05 1862
3456.60 1903
3457.16 1780
3457.71 1841
3458.27 1856
3458.82 1879
3459.38 1868
3459.93 1891
3460.49 1856
3461.04 1914
3461.60 1855
3462.15 1788
3462.71 1832
3463.26 1867
3463.82 1870
3464.37 1879
3464.93 1961
3465.48 2009
3466.04 1998
3466.59 1979
3467.15 1921
3467.70 1971
3468.26 2012
3468.81 2040
3469.37 2092
3469.93 2035
3470.48 2096
3471.04 2062
3471.59 2083
3472.15 2063
3472.70 2082
3473.26 2166
3473.82 2071
3474.37 1988
3474.93 2106
3475.48 2105
3476.04 2085
3476.60 2117
3477.15 2216
3477.71 2217
3478.27 2267
3478.82 2289
3479.38 2303
3479.93 2346
3480.49 2390
3481.05 2329
3481.60 2338
3482.16 2414
3482.72 2364
3483.27 2412
3483.83 2312
3484.39 2401
3484.95 2440
3485.50 2429
3486.06 2412
3486.62 2450
3487.17 2531
3487.73 2703
3488.29 2908
3488.84 3267
3489.40 3824
3489.96 4342
3490.52 5027
3491.07 5662
3491.63 6007
3492.19 6130
3492.75 5952
3493.30 5556
3493.86 4930
3494.42 4626
3494.98 4034
3495.53 3654
3496.09 3262
3496.65 3062
3497.21 2972
3497.77 2844
3498.32 2870
3498.88 2854
3499.44 2842
3500.00 2749
3500.56 2832
3501.11 2942
3501.67 3082
3502.23 3094
3502.79 3164
3503.35 3311
3503.91 3308
3504.46 3323
3505.02 3359
3505.58 3351
3506.14 3209
3506.70 3207
3507.26 3041
3507.81 2938
3508.37 2756
3508.93 2636
3509.49 2549
3510.05 2498
3510.61 2457
3511.17 2398
3511.73 2361
3512.29 2279
3512.85 2239
3513.40 2191
3513.96 2100
3514.52 2066
3515.08 2028
3515.64 2105
3516.20 2029
3516.76 2025
3517.32 2049
3517.88 2101
3518.44 2084
3519.00 2077
3519.56 2048
3520.12 2029
3520.68 2101
3521.24 2138
3521.80 2096
3522.36 2197
3522.92 2268
3523.48 2218
3524.04 2182
3524.60 2266
3525.16 2218
3525.72 2218
3526.28 2152
3526.84 2190
3527.40 2166
3527.96 2108
3528.52 2049
3529.08 2032
3529.64 2135
3530.20 1966
3530.76 1905
3531.32 1956
3531.88 1989
3532.44 1946
3533.00 2032
3533.56 2005
3534.12 1995
3534.68 1980
3535.25 2023
3535.81 2117
3536.37 2077
3536.93 2010
3537.49 2057
3538.05 2116
3538.61 2080
3539.17 2106
3539.73 2029
3540.30 1986
3540.86 1965
3541.42 2001
3541.98 2082
3542.54 2019
3543.10 1952
3543.66 2029
3544.23 2113
3544.79 2067
3545.35 1948
3545.91 1950
3546.47 2042
3547.03 1989
3547.60 1955
3548.16 1951
3548.72 1958
3549.28 1936
3549.84 1982
3550.41 2004
3550.97 1966
3551.53 1928
3552.09 1943
3552.65 1931
3553.22 1929
3553.78 1862
3554.34 1881
3554.90 1851
3555.47 1915
3556.03 1910
3556.59 1823
3557.15 1866
3557.72 1872
3558.28 1844
3558.84 1866
3559.41 1883
3559.97 1885
3560.53 1907
3561.09 1898
3561.66 1925
3562.22 2003
3562.78 2015
3563.35 2089
3563.91 2089
3564.47 2043
3565.04 2041
3565.60 2050
3566.16 2028
3566.73 2012
3567.29 1915
3567.85 1960
3568.42 1987
3568.98 1833
3569.54 1881
3570.11 1882
3570.67 1840
3571.23 1837
3571.80 1859
3572.36 1846
3572.93 1923
3573.49 1960
3574.05 1958
3574.62 2056
3575.18 2105
3575.75 2209
3576.31 2260
3576.87 2259
3577.44 2164
3578.00 2138
3578.57 2227
3579.13 2139
3579.70 2044
3580.26 2028
3580.82 2006
3581.39 1963
3581.95 1936
3582.52 1971
3583.08 1909
3583.65 1883
3584.21 1918
3584.78 1907
3585.34 1880
3585.91 1825
3586.47 1787
3587.04 1831
3587.60 1778
3588.17 1753
3588.73 1713
3589.30 1724
3589.86 1724
3590.43 1748
3590.99 1744
3591.56 1742
3592.12 1811
3592.69 1813
3593.25 1812
3593.82 1801
3594.39 1794
3594.95 1890
3595.52 1957
3596.08 2007
3596.65 2004
3597.21 2071
3597.78 2050
3598.35 2061
3598.91 2013
3599.48 2076
3600.04 1998
3600.61 1958
3601.18 1928
3601.74 1911
3602.31 1962
3602.87 1926
3603.44 1854
3604.01 1812
3604.57 1804
3605.14 1705
3605.71 1723
3606.27 1785
3606.84 1731
3607.41 1719
3607.97 1711
3608.54 1775
3609.11 1754
3609.67 1745
3610.24 1690
3610.81 1723
3611.37 1687
3611.94 1776
3612.51 1755
3613.07 1771
3613.64 1956
3614.21 2157
3614.78 2356
3615.34 2593
3615.91 2894
3616.48 3019
3617.04 3303
3617.61 3420
3618.18 3410
3618.75 3362
3619.31 3247
3619.88 3031
3620.45 2817
3621.02 2632
3621.58 2457
3622.15 2298
3622.72 2166
3623.29 2072
3623.86 1882
3624.42 1858
3624.99 1806
3625.56 1737
3626.13 1728
3626.70 1736
3627.26 1780
3627.83 1692
3628.40 1718
3628.97 1714
3629.54 1725
3630.11 1768
3630.67 1763
3631.24 1723
3631.81 1753
3632.38 1697
3632.95 1699
3633.52 1709
3634.08 1681
3634.65 1641
3635.22 1645
3635.79 1666
3636.36 1683
3636.93 1652
3637.50 1679
3638.07 1805
3638.64 1795
3639.20 1816
3639.77 1935
3640.34 1961
3640.91 1946
3641.48 2000
3642.05 1989
3642.62 1938
3643.19 1944
3643.76 1924
3644.33 1923
3644.90 1983
3645.47 2003
3646.04 1945
3646.61 1958
3647.18 1919
3647.75 1895
3648.32 1869
3648.89 1866
3649.46 1906
3650.03 1906
3650.60 1944
3651.17 1978
3651.74 1964
3652.31 1961
3652.88 1960
3653.45 2002
3654.02 1985
3654.59 1995
3655.16 1945
3655.73 1970
3656.30 1904
3656.87 1949
3657.44 1856
3658.01 1953
3658.58 1995
3659.15 1938
3659.72 1946
3660.29 1996
3660.86 1904
3661.43 1880
3662.00 1840
3662.58 1786
3663.15 1774
3663.72 1776
3664.29 1789
3664.86 1758
3665.43 1823
3666.00 1929
3666.57 1879
3667.14 1810
3667.72 1747
3668.29 1772
3668.86 1805
3669.43 1805
3670.00 1749
3670.57 1792
3671.14 1861
3671.72 1901
3672.29 1895
3672.86 1872
3673.43 1929
3674.00 1967
3674.57 1905
3675.15 1932
3675.72 1956
3676.29 1954
3676.86 1848
3677.43 1884
3678.01 1863
3678.58 1797
3679.15 1782
3679.72 1780
3680.30 1722
3680.87 1726
3681.44 1698
3682.01 1717
3682.58 1623
3683.16 1661
3683.73 1688
3684.30 1733
3684.88 1701
3685.45 1684
3686.02 1717
3686.59 1860
3687.17 1834
3687.74 1900
3688.31 1896
3688.88 1935
3689.46 2031
3690.03 2034
3690.60 1987
3691.18 1961
3691.75 2003
3692.32 1946
3692.90 1874
3693.47 1875
3694.04 1842
3694.62 1800
3695.19 1731
3695.76 1698
3696.34 1672
3696.91 1647
3697.48 1655
3698.06 1676
3698.63 1646
3699.21 1622
3699.78 1572
3700.35 1649
3700.93 1694
3701.50 1669
3702.08 1709
3702.65 1732
3703.22 1718
3703.80 1703
3704.37 1724
3704.95 1739
3705.52 1766
3706.09 1766
3706.67 1749
3707.24 1775
3707.82 1751
3708.39 1745
3708.97 1797
3709.54 1788
3710.12 1804
3710.69 1744
3711.26 1777
3711.84 1732
3712.41 1772
3712.99 1755
3713.56 1773
3714.14 1731
3714.71 1812
3715.29 1768
3715.86 1710
3716.44 1659
3717.01 1687
3717.59 1772
3718.16 1774
3718.74 1732
3719.32 1700
3719.89 1661
3720.47 1607
3721.04 1638
3721.62 1586
3722.19 1549
3722.77 1608
3723.34 1592
3723.92 1583
3724.49 1559
3725.07 1615
3725.65 1627
3726.22 1624
3726.80 1698
3727.37 1658
3727.95 1784
3728.53 1900
3729.10 1961
3729.68 2055
3730.25 2210
3730.83 2356
3731.41 2465
3731.98 2605
3732.56 2690
3733.14 2715
3733.71 2634
3734.29 2544
3734.87 2330
3735.44 2324
3736.02 2265
3736.60 2219
3737.17 2026
3737.75 1981
3738.33 1881
3738.90 1781
3739.48 1793
3740.06 1790
3740.63 1781
3741.21 1735
3741.79 1738
3742.36 1708
3742.94 1664
3743.52 1726
3744.10 1709
3744.67 1694
3745.25 1654
3745.83 1649
3746.40 1714
3746.98 1691
3747.56 1704
3748.14 1702
3748.71 1694
3749.29 1618
3749.87 1586
3750.45 1604
3751.03 1619
3751.60 1637
3752.18 1626
3752.76 1651
3753.34 1709
3753.92 1617
3754.49 1704
3755.07 1765
3755.65 1714
3756.23 1749
3756.81 1727
3757.38 1806
3757.96 1938
3758.54 1990
3759.12 1909
3759.70 1948
3760.28 2087
3760.85 2067
3761.43 2093
3762.01 2030
3762.59 2057
3763.17 2065
3763.75 1996
3764.33 2015
3764.91 2066
3765.48 2011
3766.06 2022
3766.64 1993
3767.22 1936
3767.80 1890
3768.38 1898
3768.96 1851
3769.54 1897
3770.12 1732
3770.70 1752
3771.28 1842
3771.85 1763
3772.43 1732
3773.01 1706
3773.59 1621
3774.17 1604
3774.75 1661
3775.33 1641
3775.91 1617
3776.49 1589
3777.07 1623
3777.65 1659
3778.23 1624
3778.81 1623
3779.39 1627
3779.97 1599
3780.55 1628
3781.13 1681
3781.71 1566
3782.29 1483
3782.87 1520
3783.45 1541
3784.03 1612
3784.61 1603
3785.19 1657
3785.77 1693
3786.35 1736
3786.93 1727
3787.51 1670
3788.10 1662
3788.68 1679
3789.26 1707
3789.84 1712
3790.42 1703
3791.00 1686
3791.58 1646
3792.16 1606
3792.74 1637
3793.32 1668
3793.90 1729
3794.48 1683
3795.07 1619
3795.65 1539
3796.23 1548
3796.81 1587
3797.39 1632
3797.97 1592
3798.55 1579
3799.14 1570
3799.72 1633
3800.30 1662
3800.88 1676
3801.46 1680
3802.04 1713
3802.62 1724
3803.21 1711
3803.79 1709
3804.37 1792
3804.95 1794
3805.53 1824
3806.12 1845
3806.70 1829
3807.28 1873
3807.86 1952
3808.44 1922
3809.03 1950
3809.61 1979
3810.19 1856
3810.77 1894
3811.36 1932
3811.94 1834
3812.52 1724
3813.10 1741
3813.69 1748
3814.27 1730
3814.85 1745
3815.43 1666
3816.02 1661
3816.60 1741
3817.18 1751
3817.77 1692
3818.35 1656
3818.93 1660
3819.51 1643
3820.10 1561
3820.68 1618
3821.26 1580
3821.85 1605
3822.43 1591
3823.01 1630
3823.60 1630
3824.18 1629
3824.76 1676
3825.35 1630
3825.93 1632
3826.51 1640
3827.10 1590
3827.68 1619
3828.27 1556
3828.85 1595
3829.43 1656
3830.02 1627
3830.60 1660
3831.18 1713
3831.77 1728
3832.35 1646
3832.94 1662
3833.52 1681
3834.10 1687
3834.69 1690
3835.27 1696
3835.86 1683
3836.44 1703
3837.03 1693
3837.61 1694
3838.19 1712
3838.78 1692
3839.36 1701
3839.95 1634
3840.53 1641
3841.12 1679
3841.70 1710
3842.29 1735
3842.87 1812
3843.46 1727
3844.04 1814
3844.63 1776
3845.21 1893
3845.80 1888
3846.38 1823
3846.97 1797
3847.55 1864
3848.14 1831
3848.72 1718
3849.31 1770
3849.89 1794
3850.48 1761
3851.06 1779
3851.65 1797
3852.23 1799
3852.82 1824
3853.41 1817
3853.99 1783
3854.58 1771
3855.16 1782
3855.75 1823
3856.33 1915
3856.92 1961
3857.51 2095
3858.09 2313
3858.68 2536
3859.26 2750
3859.85 3081
3860.44 3286
3861.02 3323
3861.61 3400
3862.20 3294
3862.78 3048
3863.37 2988
3863.95 2791
3864.54 2597
3865.13 2411
3865.71 2302
3866.30 2121
3866.89 1984
3867.47 1913
3868.06 1847
3868.65 1893
3869.23 1831
3869.82 1812
3870.41 1782
3870.99 1838
3871.58 1803
3872.17 1783
3872.76 1802
3873.34 1816
3873.93 1855
3874.52 1807
3875.10 1828
3875.69 1819
3876.28 1764
3876.87 1777
3877.45 1767
3878.04 1770
3878.63 1837
3879.22 1797
3879.80 1837
3880.39 1783
3880.98 1755
3881.57 1755
3882.15 1715
3882.74 1701
3883.33 1653
3883.92 1653
3884.51 1664
3885.09 1670
3885.68 1663
3886.27 1718
3886.86 1729
3887.45 1773
3888.04 1785
3888.62 1810
3889.21 1870
3889.80 1953
3890.39 1999
3890.98 2005
3891.57 1977
3892.15 1940
3892.74 1880
3893.33 1783
3893.92 1787
3894.51 1779
3895.10 1807
3895.69 1773
3896.28 1800
3896.86 1840
3897.45 1791
3898.04 1878
3898.63 1928
3899.22 1907
3899.81 1850
3900.40 1846
3900.99 1821
3901.58 1817
3902.17 1784
3902.76 1725
3903.34 1717
3903.93 1806
3904.52 1720
3905.11 1703
3905.70 1685
3906.29 1700
3906.88 1675
3907.47 1684
3908.06 1624
3908.65 1656
3909.24 1619
3909.83 1606
3910.42 1629
3911.01 1567
3911.60 1543
3912.19 1584
3912.78 1583
3913.37 1559
3913.96 1607
3914.55 1585
3915.14 1600
3915.73 1505
3916.32 1538
3916.91 1581
3917.50 1613
3918.09 1625
3918.68 1573
3919.28 1604
3919.87 1579
3920.46 1599
3921.05 1522
3921.64 1512
3922.23 1539
3922.82 1476
3923.41 1454
3924.00 1470
3924.59 1459
3925.18 1524
3925.77 1492
3926.37 1546
3926.96 1565
3927.55 1476
3928.14 1581
3928.73 1608
3929.32 1604
3929.91 1557
3930.51 1524
3931.10 1568
3931.69 1550
3932.28 1565
3932.87 1574
3933.46 1529
3934.05 1526
3934.65 1538
3935.24 1523
3935.83 1558
3936.42 1530
3937.01 1558
3937.61 1608
3938.20 1593
3938.79 1542
3939.38 1594
3939.97 1651
3940.57 1662
3941.16 1733
3941.75 1722
3942.34 1710
3942.94 1627
3943.53 1608
3944.12 1629
3944.71 1657
3945.31 1603
3945.90 1550
3946.49 1556
3947.08 1595
3947.68 1586
3948.27 1529
3948.86 1529
3949.45 1528
3950.05 1543
3950.64 1557
3951.23 1516
3951.83 1500
3952.42 1479
3953.01 1477
3953.61 1571
3954.20 1578
3954.79 1591
3955.39 1622
3955.98 1621
3956.57 1611
3957.17 1583
3957.76 1688
3958.35 1648
3958.95 1633
3959.54 1587
3960.13 1655
3960.73 1655
3961.32 1557
3961.92 1502
3962.51 1574
3963.10 1588
3963.70 1631
3964.29 1591
3964.88 1660
3965.48 1761
3966.07 1705
3966.67 1726
3967.26 1758
3967.86 1697
3968.45 1690
3969.04 1630
3969.64 1624
3970.23 1620
3970.83 1684
3971.42 1597
3972.02 1512
3972.61 1553
3973.21 1531
3973.80 1564
3974.40 1562
3974.99 1556
3975.58 1639
3976.18 1647
3976.77 1718
3977.37 1742
3977.96 1720
3978.56 1729
3979.15 1653
3979.75 1690
3980.35 1666
3980.94 1653
3981.54 1678
3982.13 1614
3982.73 1566
3983.32 1607
3983.92 1589
3984.51 1636
3985.11 1649
3985.70 1595
3986.30 1610
3986.90 1599
3987.49 1590
3988.09 1569
3988.68 1587
3989.28 1608
3989.87 1580
3990.47 1553
3991.07 1626
3991.66 1669
3992.26 1732
3992.85 1656
3993.45 1695
3994.05 1683
3994.64 1724
3995.24 1683
3995.84 1721
3996.43 1759
3997.03 1768
3997.62 1780
3998.22 1792
3998.82 1786
3999.41 1763
4000.01 1718
4000.61 1666
4001.20 1704
4001.80 1707
4002.40 1608
4003.00 1657
4003.59 1687
4004.19 1696
4004.79 1686
4005.38 1709
4005.98 1652
4006.58 1631
4007.17 1675
4007.77 1618
4008.37 1547
4008.97 1519
4009.56 1549
4010.16 1564
4010.76 1519
4011.36 1488
4011.95 1533
4012.55 1591
4013.15 1664
4013.75 1679
4014.34 1752
4014.94 1801
4015.54 1836
4016.14 1818
4016.74 1879
4017.33 1900
4017.93 1897
4018.53 1854
4019.13 1816
4019.73 1756
4020.32 1778
4020.92 1740
4021.52 1730
4022.12 1650
4022.72 1624
4023.32 1723
4023.91 1707
4024.51 1792
4025.11 1870
4025.71 1893
4026.31 1956
4026.91 2012
4027.51 2011
4028.10 1992
4028.70 1994
4029.30 1978
4029.90 1915
4030.50 1889
4031.10 1822
4031.70 1771
4032.30 1737
4032.90 1653
4033.49 1700
4034.09 1731
4034.69 1770
4035.29 1784
4035.89 1700
4036.49 1617
4037.09 1630
4037.69 1584
4038.29 1582
4038.89 1562
4039.49 1598
4040.09 1492
4040.69 1513
4041.29 1529
4041.89 1603
4042.49 1609
4043.09 1508
4043.69 1569
4044.29 1544
4044.89 1529
4045.49 1626
4046.09 1570
4046.69 1557
4047.29 1584
4047.89 1560
4048.49 1634
4049.09 1620
4049.69 1619
4050.29 1624
4050.89 1625
4051.49 1640
4052.09 1639
4052.69 1631
4053.29 1614
4053.89 1564
4054.49 1556
4055.09 1565
4055.69 1594
4056.30 1607
4056.90 1617
4057.50 1593
4058.10 1551
4058.70 1574
4059.30 1652
4059.90 1565
4060.50 1649
4061.10 1642
4061.71 1705
4062.31 1730
4062.91 1768
4063.51 1907
4064.11 2005
4064.71 1960
4065.31 1952
4065.92 1975
4066.52 1917
4067.12 1786
4067.72 1761
4068.32 1716
4068.92 1699
4069.53 1676
4070.13 1591
4070.73 1545
4071.33 1575
4071.93 1564
4072.54 1457
4073.14 1527
4073.74 1558
4074.34 1470
4074.94 1466
4075.55 1427
4076.15 1446
4076.75 1418
4077.35 1443
4077.96 1442
4078.56 1459
4079.16 1511
4079.76 1471
4080.37 1477
4080.97 1465
4081.57 1482
4082.17 1452
4082.78 1419
4083.38 1407
4083.98 1377
4084.59 1416
4085.19 1465
4085.79 1423
4086.39 1497
4087.00 1459
4087.60 1490
4088.20 1477
4088.81 1476
4089.41 1515
4090.01 1508
4090.62 1439
4091.22 1454
4091.82 1506
4092.43 1475
4093.03 1514
4093.63 1480
4094.24 1518
4094.84 1500
4095.45 1509
4096.05 1524
4096.65 1553
4097.26 1478
4097.86 1504
4098.47 1583
4099.07 1595
4099.67 1540
4100.28 1498
4100.88 1461
4101.49 1552
4102.09 1558
4102.69 1529
4103.30 1504
4103.90 1520
4104.51 1465
4105.11 1449
4105.72 1401
4106.32 1366
4106.93 1345
4107.53 1351
4108.13 1389
4108.74 1380
4109.34 1338
4109.95 1383
4110.55 1439
4111.16 1411
4111.76 1422
4112.37 1445
4112.97 1416
4113.58 1397
4114.18 1415
4114.79 1401
4115.39 1393
4116.00 1432
4116.60 1449
4117.21 1427
4117.82 1462
4118.42 1386
4119.03 1400
4119.63 1447
4120.24 1469
4120.84 1453
4121.45 1512
4122.05 1515
4122.66 1499
4123.27 1482
4123.87 1529
4124.48 1477
4125.08 1489
4125.69 1442
4126.30 1473
4126.90 1499
4127.51 1399
4128.11 1415
4128.72 1453
4129.33 1492
4129.93 1459
4130.54 1441
4131.15 1445
4131.75 1449
4132.36 1489
4132.96 1532
4133.57 1551
4134.18 1509
4134.78 1587
4135.39 1523
4136.00 1646
4136.60 1637
4137.21 1607
4137.82 1665
4138.43 1631
4139.03 1630
4139.64 1678
4140.25 1696
4140.85 1688
4141.46 1627
4142.07 1635
4142.68 1603
4143.28 1601
4143.89 1590
4144.50 1615
4145.10 1612
4145.71 1565
4146.32 1513
4146.93 1501
4147.53 1506
4148.14 1411
4148.75 1408
4149.36 1460
4149.97 1435
4150.57 1412
4151.18 1390
4151.79 1411
4152.40 1447
4153.00 1365
4153.61 1429
4154.22 1366
4154.83 1308
4155.44 1330
4156.05 1379
4156.65 1383
4157.26 1422
4157.87 1438
4158.48 1422
4159.09 1408
4159.70 1433
4160.30 1427
4160.91 1523
4161.52 1453
4162.13 1421
4162.74 1397
4163.35 1430
4163.96 1445
4164.56 1510
4165.17 1482
4165.78 1470
4166.39 1452
4167.00 1509
4167.61 1567
4168.22 1597
4168.83 1637
4169.44 1675
4170.05 1754
4170.66 1762
4171.26 1760
4171.87 1807
4172.48 1791
4173.09 1802
4173.70 1773
4174.31 1747
4174.92 1735
4175.53 1724
4176.14 1737
4176.75 1670
4177.36 1657
4177.97 1642
4178.58 1636
4179.19 1539
4179.80 1519
4180.41 1495
4181.02 1498
4181.63 1486
4182.24 1436
4182.85 1485
4183.46 1455
4184.07 1464
4184.68 1438
4185.29 1421
4185.90 1407
4186.51 1399
4187.12 1400
4187.73 1352
4188.34 1407
4188.95 1420
4189.56 1452
4190.18 1415
4190.79 1477
4191.40 1488
4192.01 1494
4192.62 1516
4193.23 1565
4193.84 1564
4194.45 1568
4195.06 1589
4195.67 1630
4196.28 1604
4196.90 1596
4197.51 1570
4198.12 1538
4198.73 1503
4199.34 1475
4199.95 1491
4200.56 1461
4201.18 1445
4201.79 1427
4202.40 1520
4203.01 1480
4203.62 1497
4204.23 1461
4204.85 1463
4205.46 1527
4206.07 1506
4206.68 1531
4207.29 1515
4207.90 1549
4208.52 1507
4209.13 1580
4209.74 1622
4210.35 1622
4210.97 1655
4211.58 1650
4212.19 1611
4212.80 1678
4213.41 1636
4214.03 1611
4214.64 1584
4215.25 1640
4215.86 1680
4216.48 1706
4217.09 1688
4217.70 1738
4218.32 1825
4218.93 1925
4219.54 1962
4220.15 1960
4220.77 2076
4221.38 2098
4221.99 2123
4222.61 2079
4223.22 2148
4223.83 2184
4224.44 2092
4225.06 2147
4225.67 2090
4226.28 2164
4226.90 2193
4227.51 2232
4228.13 2244
4228.74 2166
4229.35 2047
4229.97 1960
4230.58 1892
4231.19 1892
4231.81 1816
4232.42 1736
4233.03 1659
4233.65 1659
4234.26 1674
4234.88 1644
4235.49 1611
4236.10 1534
4236.72 1524
4237.33 1526
4237.95 1612
4238.56 1581
4239.17 1614
4239.79 1538
4240.40 1593
4241.02 1587
4241.63 1507
4242.25 1571
4242.86 1572
4243.48 1571
4244.09 1544
4244.71 1596
4245.32 1612
4245.93 1614
4246.55 1653
4247.16 1614
4247.78 1601
4248.39 1587
4249.01 1550
4249.62 1562
4250.24 1599
4250.85 1575
4251.47 1591
4252.08 1580
4252.70 1601
4253.32 1631
4253.93 1610
4254.55 1532
4255.16 1676
4255.78 1639
4256.39 1620
4257.01 1588
4257.62 1552
4258.24 1632
4258.85 1669
4259.47 1625
4260.09 1769
4260.70 1835
4261.32 1890
4261.93 1949
4262.55 1875
4263.17 1940
4263.78 1974
4264.40 1943
4265.01 1899
4265.63 1876
4266.25 1875
4266.86 1814
4267.48 1764
4268.10 1755
4268.71 1685
4269.33 1609
4269.94 1571
4270.56 1610
4271.18 1693
4271.79 1691
4272.41 1654
4273.03 1708
4273.64 1729
4274.26 1700
4274.88 1673
4275.49 1692
4276.11 1771
4276.73 1840
4277.35 1830
4277.96 1843
4278.58 1753
4279.20 1763
4279.81 1639
4280.43 1649
4281.05 1668
4281.67 1502
4282.28 1460
4282.90 1456
4283.52 1415
4284.14 1490
4284.75 1568
4285.37 1499
4285.99 1481
4286.61 1455
4287.22 1409
4287.84 1443
4288.46 1469
4289.08 1486
4289.70 1510
4290.31 1510
4290.93 1507
4291.55 1472
4292.17 1444
4292.79 1437
4293.40 1427
4294.02 1399
4294.64 1427
4295.26 1464
4295.88 1488
4296.50 1495
4297.11 1463
4297.73 1535
4298.35 1518
4298.97 1526
4299.59 1512
4300.21 1493
4300.83 1486
4301.44 1583
4302.06 1496
4302.68 1570
4303.30 1514
4303.92 1514
4304.54 1504
4305.16 1503
4305.78 1546
4306.40 1535
4307.02 1541
4307.63 1414
4308.25 1456
4308.87 1451
4309.49 1466
4310.11 1455
4310.73 1407
4311.35 1431
4311.97 1496
4312.59 1517
4313.21 1534
4313.83 1514
4314.45 1515
4315.07 1557
4315.69 1571
4316.31 1472
4316.93 1532
4317.55 1517
4318.17 1605
4318.79 1587
4319.41 1633
4320.03 1612
4320.65 1545
4321.27 1648
4321.89 1710
4322.51 1631
4323.13 1630
4323.75 1749
4324.37 1637
4324.99 1703
4325.61 1729
4326.23 1711
4326.85 1720
4327.47 1690
4328.09 1724
4328.71 1747
4329.33 1792
4329.96 1836
4330.58 1957
4331.20 2049
4331.82 2056
4332.44 2036
4333.06 2195
4333.68 2260
4334.30 2146
4334.92 2249
4335.54 2351
4336.17 2442
4336.79 2594
4337.41 2656
4338.03 2587
4338.65 2474
4339.27 2348
4339.89 2269
4340.52 2269
4341.14 2151
4341.76 2127
4342.38 2224
4343.00 2314
4343.62 2255
4344.25 2499
4344.87 2605
4345.49 2735
4346.11 2865
4346.73 2902
4347.36 2795
4347.98 2574
4348.60 2518
4349.22 2380
4349.84 2242
4350.47 2143
4351.09 2148
4351.71 2127
4352.33 2071
4352.96 1990
4353.58 1906
4354.20 1860
4354.82 1838
4355.45 1822
4356.07 1774
4356.69 1778
4357.31 1826
4357.94 1839
4358.56 1820
4359.18 1782
4359.81 1705
4360.43 1646
4361.05 1721
4361.68 1681
4362.30 1701
4362.92 1664
4363.55 1657
4364.17 1620
4364.79 1699
4365.42 1611
4366.04 1665
4366.66 1615
4367.29 1514
4367.91 1572
4368.53 1528
4369.16 1548
4369.78 1518
4370.40 1611
4371.03 1547
4371.65 1517
4372.27 1531
4372.90 1511
4373.52 1516
4374.15 1529
4374.77 1526
4375.39 1565
4376.02 1489
4376.64 1516
4377.27 1553
4377.89 1551
4378.52 1573
4379.14 1625
4379.76 1528
4380.39 1556
4381.01 1532
4381.64 1495
4382.26 1554
4382.89 1563
4383.51 1691
4384.14 1582
4384.76 1595
4385.39 1595
4386.01 1527
4386.64 1488
4387.26 1534
4387.89 1540
4388.51 1610
4389.14 1602
4389.76 1647
4390.39 1680
4391.01 1788
4391.64 1685
4392.26 1682
4392.89 1669
4393.51 1554
4394.14 1476
4394.76 1486
4395.39 1436
4396.01 1471
4396.64 1432
4397.26 1420
4397.89 1446
4398.52 1465
4399.14 1443
4399.77 1449
4400.39 1399
4401.02 1437
4401.65 1465
4402.27 1469
4402.90 1408
4403.52 1459
4404.15 1437
4404.78 1412
4405.40 1455
4406.03 1472
4406.65 1478
4407.28 1478
4407.91 1490
4408.53 1503
4409.16 1549
4409.79 1547
4410.41 1555
4411.04 1479
4411.67 1448
4412.29 1432
4412.92 1525
4413.55 1527
4414.17 1497
4414.80 1457
4415.43 1357
4416.05 1376
4416.68 1472
4417.31 1406
4417.94 1440
4418.56 1392
4419.19 1442
4419.82 1515
4420.44 1407
4421.07 1422
4421.70 1406
4422.33 1340
4422.95 1369
4423.58 1325
4424.21 1322
4424.84 1304
4425.46 1279
4426.09 1303
4426.72 1335
4427.35 1339
4427.97 1318
4428.60 1230
4429.23 1271
4429.86 1330
4430.49 1323
4431.11 1314
4431.74 1268
4432.37 1289
4433.00 1297
4433.63 1316
4434.26 1333
4434.88 1322
4435.51 1315
4436.14 1297
4436.77 1331
4437.40 1299
4438.03 1312
4438.65 1339
4439.28 1320
4439.91 1334
4440.54 1312
4441.17 1268
4441.80 1355
4442.43 1381
4443.06 1347
4443.68 1328
4444.31 1367
4444.94 1396
4445.57 1362
4446.20 1383
4446.83 1413
4447.46 1397
4448.09 1401
4448.72 1346
4449.35 1382
4449.98 1421
4450.61 1373
4451.24 1391
4451.86 1374
4452.49 1391
4453.12 1319
4453.75 1433
4454.38 1405
4455.01 1349
4455.64 1310
4456.27 1396
4456.90 1429
4457.53 1412
4458.16 1331
4458.79 1322
4459.42 1356
4460.05 1314
4460.68 1321
4461.31 1319
4461.94 1288
4462.57 1213
4463.20 1223
4463.83 1243
4464.46 1216
4465.09 1262
4465.72 1249
4466.36 1278
4466.99 1256
4467.62 1253
4468.25 1291
4468.88 1206
4469.51 1259
4470.14 1320
4470.77 1303
4471.40 1279
4472.03 1346
4472.66 1320
4473.29 1326
4473.93 1271
4474.56 1285
4475.19 1263
4475.82 1295
4476.45 1266
4477.08 1262
4477.71 1255
4478.34 1272
4478.98 1313
4479.61 1318
4480.24 1328
4480.87 1388
4481.50 1360
4482.13 1380
4482.76 1359
4483.40 1369
4484.03 1371
4484.66 1432
4485.29 1432
4485.92 1442
4486.56 1384
4487.19 1404
4487.82 1399
4488.45 1364
4489.08 1388
4489.72 1367
4490.35 1452
4490.98 1399
4491.61 1374
4492.25 1344
4492.88 1329
4493.51 1355
4494.14 1355
4494.78 1367
4495.41 1334
4496.04 1360
4496.67 1375
4497.31 1431
4497.94 1491
4498.57 1511
4499.20 1514
4499.84 1663
4500.47 1788
4501.10 1800
4501.74 1833
4502.37 1862
4503.00 1872
4503.64 1886
4504.27 1754
4504.90 1726
4505.53 1700
4506.17 1624
4506.80 1633
4507.43 1551
4508.07 1506
4508.70 1439
4509.34 1482
4509.97 1456
4510.60 1475
4511.24 1494
4511.87 1475
4512.50 1426
4513.14 1379
4513.77 1419
4514.41 1423
4515.04 1400
4515.67 1398
4516.31 1386
4516.94 1404
4517.58 1358
4518.21 1338
4518.84 1348
4519.48 1432
4520.11 1441
4520.75 1435
4521.38 1361
4522.02 1485
4522.65 1512
4523.28 1503
4523.92 1532
4524.55 1540
4525.19 1530
4525.82 1613
4526.46 1684
4527.09 1731
4527.73 1919
4528.36 2010
4529.00 2191
4529.63 2321
4530.27 2576
4530.90 2591
4531.54 2540
4532.17 2567
4532.81 2441
4533.44 2237
4534.08 2040
4534.71 1980
4535.35 1882
4535.99 1706
4536.62 1626
4537.26 1590
4537.89 1525
4538.53 1483
4539.16 1409
4539.80 1450
4540.43 1495
4541.07 1436
4541.71 1366
4542.34 1347
4542.98 1320
4543.61 1313
4544.25 1349
4544.89 1390
4545.52 1415
4546.16 1437
4546.79 1383
4547.43 1481
4548.07 1404
4548.70 1430
4549.34 1390
4549.98 1423
4550.61 1368
4551.25 1372
4551.89 1400
4552.52 1381
4553.16 1376
4553.80 1408
4554.43 1377
4555.07 1394
4555.71 1377
4556.34 1373
4556.98 1377
4557.62 1397
4558.25 1415
4558.89 1391
4559.53 1401
4560.16 1424
4560.80 1386
4561.44 1417
4562.08 1411
4562.71 1422
4563.35 1373
4563.99 1417
4564.63 1438
4565.26 1447
4565.90 1485
4566.54 1518
4567.18 1507
4567.81 1492
4568.45 1549
4569.09 1512
4569.73 1510
4570.36 1535
4571.00 1545
4571.64 1537
4572.28 1535
4572.92 1513
4573.55 1465
4574.19 1541
4574.83 1494
4575.47 1464
4576.11 1434
4576.75 1386
4577.38 1359
4578.02 1379
4578.66 1385
4579.30 1340
4579.94 1390
4580.58 1367
4581.21 1366
4581.85 1388
4582.49 1410
4583.13 1376
4583.77 1406
4584.41 1401
4585.05 1429
4585.69 1409
4586.32 1506
4586.96 1448
4587.60 1413
4588.24 1400
4588.88 1425
4589.52 1405
4590.16 1361
4590.80 1425
4591.44 1463
4592.08 1388
4592.72 1426
4593.36 1419
4594.00 1362
4594.63 1318
4595.27 1360
4595.91 1354
4596.55 1328
4597.19 1285
4597.83 1325
4598.47 1329
4599.11 1340
4599.75 1370
4600.39 1350
4601.03 1353
4601.67 1337
4602.31 1366
4602.95 1397
4603.59 1354
4604.23 1376
4604.87 1433
4605.51 1382
4606.15 1380
4606.79 1441
4607.43 1474
4608.08 1457
4608.72 1389
4609.36 1399
4610.00 1369
4610.64 1386
4611.28 1361
4611.92 1363
4612.56 1312
4613.20 1301
4613.84 1329
4614.48 1364
4615.12 1405
4615.76 1376
4616.41 1396
4617.05 1350
4617.69 1363
4618.33 1375
4618.97 1293
4619.61 1279
4620.25 1295
4620.89 1248
4621.54 1208
4622.18 1260
4622.82 1276
4623.46 1354
4624.10 1231
4624.74 1198
4625.38 1208
4626.03 1214
4626.67 1207
4627.31 1230
4627.95 1306
4628.59 1375
4629.24 1307
4629.88 1258
4630.52 1280
4631.16 1329
4631.80 1314
4632.45 1325
4633.09 1329
4633.73 1339
4634.37 1364
4635.02 1390
4635.66 1363
4636.30 1377
4636.94 1419
4637.58 1424
4638.23 1460
4638.87 1394
4639.51 1427
4640.16 1405
4640.80 1430
4641.44 1454
4642.08 1388
4642.73 1319
4643.37 1329
4644.01 1291
4644.66 1264
4645.30 1314
4645.94 1333
4646.58 1344
4647.23 1321
4647.87 1347
4648.51 1309
4649.16 1342
4649.80 1393
4650.44 1542
4651.09 1503
4651.73 1528
4652.37 1652
4653.02 1519
4653.66 1488
4654.31 1514
4654.95 1486
4655.59 1417
4656.24 1357
4656.88 1356
4657.52 1328
4658.17 1295
4658.81 1256
4659.46 1272
4660.10 1228
4660.75 1269
4661.39 1273
4662.03 1201
4662.68 1187
4663.32 1226
4663.97 1234
4664.61 1191
4665.26 1224
4665.90 1279
4666.54 1237
4667.19 1172
4667.83 1193
4668.48 1199
4669.12 1187
4669.77 1160
4670.41 1195
4671.06 1204
4671.70 1150
4672.35 1200
4672.99 1194
4673.64 1205
4674.28 1209
4674.93 1182
4675.57 1161
4676.22 1185
4676.86 1227
4677.51 1243
4678.15 1239
4678.80 1224
4679.44 1331
4680.09 1297
4680.73 1281
4681.38 1240
4682.03 1212
4682.67 1212
4683.32 1222
4683.96 1287
4684.61 1280
4685.25 1279
4685.90 1342
4686.55 1279
4687.19 1286
4687.84 1353
4688.48 1278
4689.13 1262
4689.78 1278
4690.42 1222
4691.07 1261
4691.72 1278
4692.36 1294
4693.01 1307
4693.65 1268
4694.30 1264
4694.95 1285
4695.59 1242
4696.24 1312
4696.89 1254
4697.53 1305
4698.18 1375
4698.83 1414
4699.47 1336
4700.12 1356
4700.77 1379
4701.41 1356
4702.06 1290
4702.71 1283
4703.36 1256
4704.00 1203
4704.65 1271
4705.30 1258
4705.94 1245
4706.59 1224
4707.24 1243
4707.89 1221
4708.53 1222
4709.18 1248
4709.83 1291
4710.48 1326
4711.12 1287
4711.77 1297
4712.42 1295
4713.07 1255
4713.71 1289
4714.36 1268
4715.01 1270
4715.66 1292
4716.31 1231
4716.95 1241
4717.60 1257
4718.25 1299
4718.90 1303
4719.55 1316
4720.19 1328
4720.84 1326
4721.49 1306
4722.14 1280
4722.79 1311
4723.44 1319
4724.08 1267
4724.73 1306
4725.38 1294
4726.03 1289
4726.68 1277
4727.33 1304
4727.98 1290
4728.63 1243
4729.27 1272
4729.92 1328
4730.57 1311
4731.22 1286
4731.87 1307
4732.52 1235
4733.17 1242
4733.82 1257
4734.47 1211
4735.12 1231
4735.77 1232
4736.41 1318
4737.06 1295
4737.71 1333
4738.36 1309
4739.01 1314
4739.66 1322
4740.31 1331
4740.96 1368
4741.61 1316
4742.26 1296
4742.91 1333
4743.56 1293
4744.21 1296
4744.86 1327
4745.51 1270
4746.16 1301
4746.81 1282
4747.46 1311
4748.11 1354
4748.76 1332
4749.41 1364
4750.06 1414
4750.71 1395
4751.36 1390
4752.01 1368
4752.66 1364
4753.31 1352
4753.96 1403
4754.61 1396
4755.26 1392
4755.92 1342
4756.57 1325
4757.22 1290
4757.87 1384
4758.52 1496
4759.17 1491
4759.82 1492
4760.47 1426
4761.12 1463
4761.77 1465
4762.42 1462
4763.08 1463
4763.73 1405
4764.38 1422
4765.03 1332
4765.68 1393
4766.33 1358
4766.98 1350
4767.64 1360
4768.29 1361
4768.94 1320
4769.59 1326
4770.24 1326
4770.89 1343
4771.54 1389
4772.20 1399
4772.85 1378
4773.50 1388
4774.15 1349
4774.80 1362
4775.46 1382
4776.11 1294
4776.76 1240
4777.41 1340
4778.06 1387
4778.72 1321
4779.37 1320
4780.02 1323
4780.67 1371
4781.33 1383
4781.98 1369
4782.63 1358
4783.28 1377
4783.94 1327
4784.59 1370
4785.24 1427
4785.89 1430
4786.55 1391
4787.20 1433
4787.85 1466
4788.51 1425
4789.16 1475
4789.81 1464
4790.46 1403
4791.12 1416
4791.77 1437
4792.42 1418
4793.08 1450
4793.73 1499
4794.38 1436
4795.04 1429
4795.69 1471
4796.34 1360
4797.00 1435
4797.65 1446
4798.30 1476
4798.96 1496
4799.61 1570
4800.27 1636
4800.92 1579
4801.57 1604
4802.23 1579
4802.88 1535
4803.53 1553
4804.19 1539
4804.84 1486
4805.50 1524
4806.15 1520
4806.81 1492
4807.46 1452
4808.11 1453
4808.77 1423
4809.42 1411
4810.08 1391
4810.73 1479
4811.39 1499
4812.04 1472
4812.69 1507
4813.35 1529
4814.00 1584
4814.66 1508
4815.31 1479
4815.97 1551
4816.62 1557
4817.28 1649
4817.93 1627
4818.59 1612
4819.24 1697
4819.90 1732
4820.55 1748
4821.21 1737
4821.86 1796
4822.52 1907
4823.17 1816
4823.83 1745
4824.48 1697
4825.14 1711
4825.79 1649
4826.45 1601
4827.11 1586
4827.76 1563
4828.42 1619
4829.07 1680
4829.73 1675
4830.38 1653
4831.04 1677
4831.70 1695
4832.35 1697
4833.01 1745
4833.66 1798
4834.32 1825
4834.98 1906
4835.63 1889
4836.29 1891
4836.94 1893
4837.60 1917
4838.26 1849
4838.91 1866
4839.57 1796
4840.23 1831
4840.88 1921
4841.54 1871
4842.20 1890
4842.85 1867
4843.51 1845
4844.17 1877
4844.82 1924
4845.48 1915
4846.14 1906
4846.79 1898
4847.45 1928
4848.11 2010
4848.76 2032
4849.42 2052
4850.08 2153
4850.73 2110
4851.39 2093
4852.05 2075
4852.71 1982
4853.36 1954
4854.02 1971
4854.68 1984
4855.34 2093
4855.99 2206
4856.65 2235
4857.31 2338
4857.97 2353
4858.62 2399
4859.28 2319
4859.94 2266
4860.60 2212
4861.25 2105
4861.91 2039
4862.57 1955
4863.23 2005
4863.89 1948
4864.54 1964
4865.20 1897
4865.86 1912
4866.52 1877
4867.18 1868
4867.84 1882
4868.49 1809
4869.15 1782
4869.81 1727
4870.47 1739
4871.13 1791
4871.79 1723
4872.44 1729
4873.10 1695
4873.76 1693
4874.42 1672
4875.08 1768
4875.74 1703
4876.40 1698
4877.06 1669
4877.72 1702
4878.37 1728
4879.03 1737
4879.69 1609
4880.35 1620
4881.01 1640
4881.67 1597
4882.33 1587
4882.99 1572
4883.65 1583
4884.31 1466
4884.97 1437
4885.63 1490
4886.29 1560
4886.95 1516
4887.61 1525
4888.26 1525
4888.92 1476
4889.58 1509
4890.24 1516
4890.90 1487
4891.56 1480
4892.22 1466
4892.88 1469
4893.54 1491
4894.20 1455
4894.86 1467
4895.52 1448
4896.18 1484
4896.84 1496
4897.51 1451
4898.17 1491
4898.83 1511
4899.49 1526
4900.15 1544
4900.81 1448
4901.47 1426
4902.13 1432
4902.79 1411
4903.45 1374
4904.11 1367
4904.77 1350
4905.43 1379
4906.09 1443
4906.75 1387
4907.41 1349
4908.08 1414
4908.74 1383
4909.40 1413
4910.06 1332
4910.72 1336
4911.38 1281
4912.04 1304
4912.70 1318
4913.37 1244
4914.03 1262
4914.69 1256
4915.35 1274
4916.01 1197
4916.67 1213
4917.33 1196
4918.00 1264
4918.66 1261
4919.32 1255
4919.98 1264
4920.64 1215
4921.31 1238
4921.97 1238
4922.63 1234
4923.29 1191
4923.95 1249
4924.62 1252
4925.28 1230
4925.94 1240
4926.60 1282
4927.26 1278
4927.93 1258
4928.59 1220
4929.25 1229
4929.91 1209
4930.58 1231
4931.24 1215
4931.90 1225
4932.56 1230
4933.23 1249
4933.89 1223
4934.55 1265
4935.22 1285
4935.88 1224
4936.54 1232
4937.20 1266
4937.87 1196
4938.53 1211
4939.19 1222
4939.86 1193
4940.52 1206
4941.18 1180
4941.85 1181
4942.51 1193
4943.17 1252
4943.84 1231
4944.50 1179
4945.16 1184
4945.83 1215
4946.49 1216
4947.15 1267
4947.82 1242
4948.48 1219
4949.15 1217
4949.81 1179
4950.47 1127
4951.14 1179
4951.80 1177
4952.47 1195
4953.13 1207
4953.79 1199
4954.46 1210
4955.12 1214
4955.79 1218
4956.45 1228
4957.11 1244
4957.78 1315
4958.44 1349
4959.11 1412
4959.77 1482
4960.44 1464
4961.10 1454
4961.77 1521
4962.43 1522
4963.10 1452
4963.76 1439
4964.42 1422
4965.09 1355
4965.75 1338
4966.42 1284
4967.08 1228
4967.75 1278
4968.41 1224
4969.08 1205
4969.74 1236
4970.41 1205
4971.08 1228
4971.74 1244
4972.41 1267
4973.07 1302
4973.74 1247
4974.40 1228
4975.07 1303
4975.73 1268
4976.40 1282
4977.06 1255
4977.73 1244
4978.40 1229
4979.06 1177
4979.73 1161
4980.39 1145
4981.06 1148
4981.73 1196
4982.39 1160
4983.06 1180
4983.72 1170
4984.39 1193
4985.06 1200
4985.72 1191
4986.39 1204
4987.05 1200
4987.72 1213
4988.39 1176
4989.05 1225
4989.72 1251
4990.39 1172
4991.05 1156
4991.72 1241
4992.39 1188
4993.05 1185
4993.72 1187
4994.39 1193
4995.05 1193
4995.72 1195
4996.39 1155
4997.05 1169
4997.72 1103
4998.39 1190
4999.06 1190
4999.72 1123
5000.39 1061
5001.06 1135
5001.73 1145
5002.39 1152
5003.06 1123
5003.73 1165
5004.39 1145
5005.06 1185
5005.73 1214
5006.40 1231
5007.07 1216
5007.73 1218
5008.40 1195
5009.07 1201
5009.74 1223
5010.40 1190
5011.07 1205
5011.74 1220
5012.41 1221
5013.08 1206
5013.74 1173
5014.41 1139
5015.08 1133
5015.75 1155
5016.42 1143
5017.09 1207
5017.75 1224
5018.42 1300
5019.09 1284
5019.76 1306
5020.43 1396
5021.10 1426
5021.76 1468
5022.43 1447
5023.10 1437
5023.77 1371
5024.44 1375
5025.11 1313
5025.78 1318
5026.45 1262
5027.12 1251
5027.78 1229
5028.45 1200
5029.12 1214
5029.79 1100
5030.46 1123
5031.13 1119
5031.80 1165
5032.47 1185
5033.14 1128
5033.81 1116
5034.48 1154
5035.15 1184
5035.82 1173
5036.49 1104
5037.16 1174
5037.83 1184
5038.50 1158
5039.16 1132
5039.83 1143
5040.50 1125
5041.17 1201
5041.84 1218
5042.51 1204
5043.18 1174
5043.85 1220
5044.52 1197
5045.20 1201
5045.87 1215
5046.54 1193
5047.21 1193
5047.88 1187
5048.55 1189
5049.22 1150
5049.89 1182
5050.56 1228
5051.23 1191
5051.90 1161
5052.57 1112
5053.24 1120
5053.91 1133
5054.58 1129
5055.25 1160
5055.92 1188
5056.60 1131
5057.27 1129
5057.94 1152
5058.61 1145
5059.28 1142
5059.95 1094
5060.62 1146
5061.29 1118
5061.96 1158
5062.64 1198
5063.31 1125
5063.98 1099
5064.65 1161
5065.32 1198
5065.99 1165
5066.66 1156
5067.34 1154
5068.01 1139
5068.68 1137
5069.35 1110
5070.02 1118
5070.70 1140
5071.37 1126
5072.04 1120
5072.71 1103
5073.38 1163
5074.06 1181
5074.73 1186
5075.40 1174
5076.07 1167
5076.74 1128
5077.42 1181
5078.09 1203
5078.76 1203
5079.43 1162
5080.11 1177
5080.78 1181
5081.45 1131
5082.12 1153
5082.80 1125
5083.47 1122
5084.14 1157
5084.82 1189
5085.49 1208
5086.16 1261
5086.83 1250
5087.51 1314
5088.18 1310
5088.85 1351
5089.53 1362
5090.20 1410
5090.87 1427
5091.55 1366
5092.22 1307
5092.89 1305
5093.57 1316
5094.24 1265
5094.91 1221
5095.59 1190
5096.26 1252
5096.93 1206
5097.61 1176
5098.28 1149
5098.96 1159
5099.63 1158
5100.30 1150
5100.98 1222
5101.65 1183
5102.32 1163
5103.00 1198
5103.67 1216
5104.35 1179
5105.02 1179
5105.70 1223
5106.37 1178
5107.04 1110
5107.72 1126
5108.39 1166
5109.07 1148
5109.74 1143
5110.42 1167
5111.09 1193
5111.77 1168
5112.44 1140
5113.11 1157
5113.79 1192
5114.46 1200
5115.14 1209
5115.81 1207
5116.49 1291
5117.16 1377
5117.84 1468
5118.51 1427
5119.19 1452
5119.86 1458
5120.54 1426
5121.21 1337
5121.89 1302
5122.57 1295
5123.24 1288
5123.92 1222
5124.59 1181
5125.27 1110
5125.94 1151
5126.62 1134
5127.29 1109
5127.97 1190
5128.64 1121
5129.32 1160
5130.00 1185
5130.67 1208
5131.35 1193
5132.02 1140
5132.70 1147
5133.38 1191
5134.05 1145
5134.73 1157
5135.40 1132
5136.08 1209
5136.76 1128
5137.43 1150
5138.11 1166
5138.79 1178
5139.46 1122
5140.14 1145
5140.82 1206
5141.49 1125
5142.17 1114
5142.85 1111
5143.52 1075
5144.20 1124
5144.88 1091
5145.55 1127
5146.23 1113
5146.91 1130
5147.58 1111
5148.26 1126
5148.94 1103
5149.61 1148
5150.29 1088
5150.97 1150
5151.65 1140
5152.32 1145
5153.00 1150
5153.68 1129
5154.36 1060
5155.03 1128
5155.71 1122
5156.39 1190
5157.07 1151
5157.74 1118
5158.42 1169
5159.10 1121
5159.78 1132
5160.45 1166
5161.13 1115
5161.81 1115
5162.49 1150
5163.17 1173
5163.84 1189
5164.52 1148
5165.20 1154
5165.88 1219
5166.56 1195
5167.24 1192
5167.91 1105
5168.59 1124
5169.27 1132
5169.95 1086
5170.63 1097
5171.31 1037
5171.98 1052
5172.66 1026
5173.34 1044
5174.02 1035
5174.70 1097
5175.38 1097
5176.06 1116
5176.74 1134
5177.41 1130
5178.09 1090
5178.77 1121
5179.45 1157
5180.13 1147
5180.81 1094
5181.49 1131
5182.17 1141
5182.85 1048
5183.53 1127
5184.21 1077
5184.89 1088
5185.57 994
5186.24 1048
5186.92 1038
5187.60 1052
5188.28 1086
5188.96 1110
5189.64 1074
5190.32 1068
5191.00 1087
5191.68 1097
5192.36 1048
5193.04 1098
5193.72 1109
5194.40 1036
5195.08 1064
5195.76 1120
5196.44 1097
5197.12 1085
5197.80 1073
5198.48 1081
5199.16 1094
5199.84 1083
5200.52 1089
5201.21 1069
5201.89 1066
5202.57 1102
5203.25 1081
5203.93 1084
5204.61 1120
5205.29 1096
5205.97 1113
5206.65 1182
5207.33 1129
5208.01 1137
5208.69 1166
5209.37 1163
5210.06 1176
5210.74 1140
5211.42 1139
5212.10 1112
5212.78 1119
5213.46 1116
5214.14 1137
5214.82 1119
5215.51 1099
5216.19 1092
5216.87 1079
5217.55 1121
5218.23 1159
5218.91 1127
5219.60 1123
5220.28 1136
5220.96 1146
5221.64 1139
5222.32 1162
5223.00 1149
5223.69 1164
5224.37 1155
5225.05 1133
5225.73 1101
5226.41 1111
5227.10 1093
5227.78 1142
5228.46 1099
5229.14 1080
5229.83 1137
5230.51 1152
5231.19 1110
5231.87 1161
5232.56 1139
5233.24 1156
5233.92 1173
5234.60 1198
5235.29 1210
5235.97 1203
5236.65 1186
5237.34 1199
5238.02 1243
5238.70 1260
5239.38 1254
5240.07 1286
5240.75 1252
5241.43 1223
5242.12 1167
5242.80 1180
5243.48 1209
5244.17 1177
5244.85 1148
5245.53 1203
5246.22 1242
5246.90 1244
5247.58 1207
5248.27 1210
5248.95 1190
5249.63 1246
5250.32 1178
5251.00 1143
5251.69 1162
5252.37 1198
5253.05 1169
5253.74 1156
5254.42 1156
5255.11 1167
5255.79 1172
5256.47 1104
5257.16 1119
5257.84 1170
5258.53 1138
5259.21 1174
5259.89 1162
5260.58 1165
5261.26 1210
5261.95 1238
5262.63 1257
5263.32 1255
5264.00 1230
5264.69 1224
5265.37 1223
5266.06 1212
5266.74 1203
5267.43 1196
5268.11 1224
5268.79 1146
5269.48 1181
5270.16 1183
5270.85 1144
5271.53 1130
5272.22 1138
5272.91 1177
5273.59 1187
5274.28 1168
5274.96 1115
5275.65 1148
5276.33 1190
5277.02 1149
5277.70 1177
5278.39 1194
5279.07 1269
5279.76 1322
5280.45 1260
5281.13 1234
5281.82 1228
5282.50 1185
5283.19 1219
5283.87 1250
5284.56 1286
5285.25 1262
5285.93 1216
5286.62 1213
5287.30 1178
5287.99 1207
5288.68 1160
5289.36 1212
5290.05 1245
5290.74 1190
5291.42 1219
5292.11 1230
5292.79 1311
5293.48 1280
5294.17 1287
5294.85 1263
5295.54 1275
5296.23 1311
5296.91 1341
5297.60 1350
5298.29 1412
5298.98 1406
5299.66 1385
5300.35 1365
5301.04 1398
5301.72 1427
5302.41 1386
5303.10 1416
5303.78 1542
5304.47 1476
5305.16 1526
5305.85 1424
5306.53 1413
5307.22 1446
5307.91 1395
5308.60 1418
5309.28 1455
5309.97 1415
5310.66 1485
5311.35 1537
5312.03 1597
5312.72 1616
5313.41 1622
5314.10 1594
5314.79 1670
5315.47 1652
5316.16 1583
5316.85 1618
5317.54 1534
5318.23 1564
5318.91 1421
5319.60 1440
5320.29 1421
5320.98 1352
5321.67 1303
5322.36 1291
5323.04 1278
5323.73 1261
5324.42 1267
5325.11 1234
5325.80 1245
5326.49 1253
5327.18 1258
5327.86 1251
5328.55 1243
5329.24 1253
5329.93 1272
5330.62 1255
5331.31 1322
5332.00 1364
5332.69 1283
5333.38 1268
5334.06 1281
5334.75 1226
5335.44 1333
5336.13 1261
5336.82 1250
5337.51 1239
5338.20 1239
5338.89 1268
5339.58 1243
5340.27 1260
5340.96 1303
5341.65 1287
5342.34 1324
5343.03 1376
5343.72 1340
5344.41 1364
5345.10 1441
5345.79 1531
5346.48 1621
5347.17 1714
5347.86 1771
5348.55 1948
5349.24 2071
5349.93 2069
5350.62 2066
5351.31 1966
5352.00 2039
5352.69 1871
5353.38 1681
5354.07 1574
5354.76 1459
5355.45 1413
5356.14 1399
5356.83 1261
5357.52 1312
5358.21 1253
5358.90 1248
5359.59 1225
5360.29 1282
5360.98 1285
5361.67 1254
5362.36 1258
5363.05 1256
5363.74 1200
5364.43 1209
5365.12 1133
5365.81 1158
5366.50 1128
5367.20 1156
5367.89 1134
5368.58 1162
5369.27 1138
5369.96 1158
5370.65 1180
5371.34 1181
5372.04 1183
5372.73 1212
5373.42 1147
5374.11 1233
5374.80 1177
5375.49 1160
5376.19 1180
5376.88 1179
5377.57 1216
5378.26 1203
5378.95 1200
5379.65 1190
5380.34 1171
5381.03 1192
5381.72 1176
5382.42 1126
5383.11 1187
5383.80 1234
5384.49 1190
5385.19 1220
5385.88 1263
5386.57 1277
5387.26 1261
5387.96 1318
5388.65 1276
5389.34 1305
5390.03 1291
5390.73 1295
5391.42 1296
5392.11 1267
5392.80 1271
5393.50 1284
5394.19 1197
5394.88 1211
5395.58 1250
5396.27 1259
5396.96 1213
5397.66 1209
5398.35 1169
5399.04 1222
5399.74 1165
5400.43 1161
5401.12 1183
5401.82 1238
5402.51 1257
5403.20 1231
5403.90 1222
5404.59 1251
5405.29 1259
5405.98 1293
5406.67 1273
5407.37 1260
5408.06 1213
5408.75 1221
5409.45 1230
5410.14 1244
5410.84 1257
5411.53 1251
5412.23 1230
5412.92 1197
5413.61 1200
5414.31 1229
5415.00 1262
5415.70 1233
5416.39 1239
5417.09 1291
5417.78 1263
5418.47 1266
5419.17 1224
5419.86 1272
5420.56 1260
5421.25 1306
5421.95 1264
5422.64 1198
5423.34 1242
5424.03 1288
5424.73 1306
5425.42 1259
5426.12 1190
5426.81 1268
5427.51 1291
5428.20 1293
5428.90 1253
5429.59 1269
5430.29 1255
5430.99 1322
5431.68 1235
5432.38 1289
5433.07 1284
5433.77 1258
5434.46 1243
5435.16 1253
5435.85 1262
5436.55 1277
5437.25 1289
5437.94 1295
5438.64 1236
5439.33 1296
5440.03 1385
5440.73 1355
5441.42 1329
5442.12 1325
5442.81 1410
5443.51 1478
5444.21 1543
5444.90 1624
5445.60 1678
5446.29 1722
5446.99 1750
5447.69 1757
5448.38 1800
5449.08 1750
5449.78 1669
5450.47 1649
5451.17 1639
5451.87 1587
5452.56 1523
5453.26 1468
5453.96 1393
5454.65 1382
5455.35 1375
5456.05 1442
5456.75 1395
5457.44 1376
5458.14 1482
5458.84 1497
5459.53 1460
5460.23 1430
5460.93 1514
5461.63 1556
5462.32 1547
5463.02 1542
5463.72 1609
5464.42 1525
5465.11 1539
5465.81 1476
5466.51 1464
5467.21 1466
5467.90 1458
5468.60 1455
5469.30 1380
5470.00 1432
5470.70 1484
5471.39 1425
5472.09 1428
5472.79 1446
5473.49 1441
5474.19 1492
5474.88 1535
5475.58 1600
5476.28 1652
5476.98 1661
5477.68 1771
5478.38 1808
5479.07 1944
5479.77 1988
5480.47 1949
5481.17 1902
5481.87 1849
5482.57 1845
5483.27 1737
5483.96 1650
5484.66 1605
5485.36 1625
5486.06 1620
5486.76 1650
5487.46 1607
5488.16 1583
5488.86 1639
5489.56 1651
5490.26 1705
5490.96 1667
5491.65 1708
5492.35 1736
5493.05 1707
5493.75 1737
5494.45 1764
5495.15 1755
5495.85 1794
5496.55 1859
5497.25 2020
5497.95 2194
5498.65 2305
5499.35 2490
5500.05 2522
5500.75 2580
5501.45 2529
5502.15 2370
5502.85 2302
5503.55 2044
5504.25 1962
5504.95 1843
5505.65 1745
5506.35 1677
5507.05 1636
5507.75 1609
5508.45 1580
5509.15 1607
5509.85 1531
5510.55 1547
5511.25 1591
5511.95 1524
5512.65 1554
5513.35 1543
5514.05 1518
5514.76 1595
5515.46 1542
5516.16 1502
5516.86 1576
5517.56 1527
5518.26 1580
5518.96 1491
5519.66 1484
5520.36 1517
5521.06 1550
5521.77 1485
5522.47 1451
5523.17 1424
5523.87 1394
5524.57 1394
5525.27 1362
5525.97 1332
5526.67 1301
5527.38 1339
5528.08 1321
5528.78 1351
5529.48 1273
5530.18 1309
5530.88 1327
5531.59 1286
5532.29 1325
5532.99 1305
5533.69 1286
5534.39 1320
5535.10 1277
5535.80 1356
5536.50 1372
5537.20 1354
5537.90 1379
5538.61 1345
5539.31 1348
5540.01 1374
5540.71 1357
5541.42 1297
5542.12 1314
5542.82 1299
5543.52 1334
5544.23 1364
5544.93 1340
5545.63 1347
5546.33 1326
5547.04 1335
5547.74 1332
5548.44 1321
5549.15 1341
5549.85 1339
5550.55 1275
5551.26 1288
5551.96 1282
5552.66 1241
5553.36 1280
5554.07 1235
5554.77 1258
5555.47 1262
5556.18 1280
5556.88 1221
5557.58 1212
5558.29 1235
5558.99 1247
5559.70 1293
5560.40 1330
5561.10 1356
5561.81 1303
5562.51 1326
5563.21 1376
5563.92 1354
5564.62 1336
5565.33 1357
5566.03 1328
5566.73 1335
5567.44 1310
5568.14 1347
5568.85 1247
5569.55 1186
5570.25 1237
5570.96 1328
5571.66 1315
5572.37 1260
5573.07 1232
5573.78 1265
5574.48 1272
5575.19 1248
5575.89 1261
5576.59 1217
5577.30 1238
5578.00 1288
5578.71 1256
5579.41 1234
5580.12 1255
5580.82 1236
5581.53 1209
5582.23 1193
5582.94 1165
5583.64 1166
5584.35 1225
5585.05 1162
5585.76 1186
5586.46 1217
5587.17 1202
5587.88 1196
5588.58 1167
5589.29 1213
5589.99 1199
5590.70 1118
5591.40 1172
5592.11 1216
5592.81 1183
5593.52 1158
5594.23 1128
5594.93 1129
5595.64 1199
5596.34 1198
5597.05 1194
5597.76 1122
5598.46 1060
5599.17 1120
5599.87 1134
5600.58 1144
5601.29 1118
5601.99 1139
5602.70 1181
5603.41 1153
5604.11 1143
5604.82 1109
5605.52 1126
5606.23 1137
5606.94 1139
5607.64 1129
5608.35 1086
5609.06 1089
5609.76 1142
5610.47 1160
5611.18 1165
5611.88 1129
5612.59 1130
5613.30 1160
5614.01 1215
5614.71 1170
5615.42 1155
5616.13 1134
5616.83 1164
5617.54 1226
5618.25 1154
5618.96 1165
5619.66 1156
5620.37 1180
5621.08 1197
5621.79 1163
5622.49 1169
5623.20 1169
5623.91 1171
5624.62 1184
5625.32 1177
5626.03 1194
5626.74 1245
5627.45 1160
5628.16 1181
5628.86 1186
5629.57 1174
5630.28 1154
5630.99 1154
5631.70 1149
5632.40 1161
5633.11 1227
5633.82 1229
5634.53 1244
5635.24 1300
5635.95 1270
5636.65 1284
5637.36 1273
5638.07 1301
5638.78 1298
5639.49 1261
5640.20 1221
5640.91 1263
5641.61 1252
5642.32 1261
5643.03 1257
5643.74 1232
5644.45 1228
5645.16 1257
5645.87 1209
5646.58 1204
5647.29 1187
5648.00 1245
5648.70 1276
5649.41 1274
5650.12 1224
5650.83 1165
5651.54 1213
5652.25 1248
5652.96 1227
5653.67 1302
5654.38 1273
5655.09 1311
5655.80 1300
5656.51 1319
5657.22 1261
5657.93 1327
5658.64 1306
5659.35 1315
5660.06 1287
5660.77 1284
5661.48 1338
5662.19 1227
5662.90 1240
5663.61 1252
5664.32 1263
5665.03 1221
5665.74 1211
5666.45 1195
5667.16 1271
5667.87 1265
5668.58 1288
5669.29 1379
5670.00 1339
5670.71 1343
5671.42 1393
5672.13 1334
5672.84 1274
5673.56 1264
5674.27 1249
5674.98 1226
5675.69 1219
5676.40 1153
5677.11 1225
5677.82 1282
5678.53 1312
5679.24 1265
5679.95 1245
5680.67 1223
5681.38 1238
5682.09 1260
5682.80 1208
5683.51 1212
5684.22 1228
5684.93 1231
5685.65 1216
5686.36 1193
5687.07 1170
5687.78 1200
5688.49 1303
5689.20 1235
5689.92 1218
5690.63 1230
5691.34 1224
5692.05 1231
5692.76 1231
5693.47 1182
5694.19 1172
5694.90 1187
5695.61 1176
5696.32 1160
5697.04 1172
5697.75 1169
5698.46 1153
5699.17 1141
5699.89 1139
5700.60 1171
5701.31 1176
5702.02 1261
5702.74 1235
5703.45 1175
5704.16 1213
5704.87 1266
5705.59 1272
5706.30 1223
5707.01 1196
5707.72 1198
5708.44 1253
5709.15 1244
5709.86 1196
5710.58 1221
5711.29 1205
5712.00 1217
5712.72 1199
5713.43 1232
5714.14 1200
5714.86 1219
5715.57 1219
5716.28 1238
5717.00 1208
5717.71 1215
5718.42 1182
5719.14 1150
5719.85 1231
5720.56 1227
5721.28 1253
5721.99 1265
5722.71 1199
5723.42 1274
5724.13 1289
5724.85 1311
5725.56 1311
5726.28 1294
5726.99 1333
5727.70 1363
5728.42 1328
5729.13 1316
5729.85 1303
5730.56 1255
5731.28 1315
5731.99 1341
5732.70 1312
5733.42 1290
5734.13 1303
5734.85 1305
5735.56 1319
5736.28 1320
5736.99 1301
5737.71 1339
5738.42 1355
5739.14 1332
5739.85 1304
5740.57 1334
5741.28 1320
5742.00 1304
5742.71 1369
5743.43 1321
5744.14 1327
5744.86 1313
5745.57 1330
5746.29 1355
5747.00 1358
5747.72 1375
5748.43 1431
5749.15 1472
5749.87 1545
5750.58 1541
5751.30 1531
5752.01 1584
5752.73 1634
5753.44 1681
5754.16 1706
5754.88 1705
5755.59 1653
5756.31 1659
5757.02 1713
5757.74 1662
5758.46 1606
5759.17 1595
5759.89 1693
5760.60 1747
5761.32 1797
5762.04 1859
5762.75 1872
5763.47 1920
5764.19 1922
5764.90 2029
5765.62 2064
5766.34 2163
5767.05 2401
5767.77 2626
5768.49 2863
5769.20 3252
5769.92 3488
5770.64 3444
5771.35 3148
5772.07 2927
5772.79 2623
5773.50 2344
5774.22 2156
5774.94 2059
5775.65 1981
5776.37 1900
5777.09 1919
5777.81 1930
5778.52 1916
5779.24 1919
5779.96 1921
5780.68 1922
5781.39 1900
5782.11 1863
5782.83 1888
5783.55 1900
5784.26 1805
5784.98 1855
5785.70 1849
5786.42 1833
5787.14 1850
5787.85 1844
5788.57 1853
5789.29 1829
5790.01 1755
5790.73 1732
5791.44 1738
5792.16 1667
5792.88 1649
5793.60 1640
5794.32 1660
5795.03 1638
5795.75 1680
5796.47 1677
5797.19 1718
5797.91 1735
5798.63 1822
5799.35 1927
5800.06 1874
5800.78 1962
5801.50 1893
5802.22 1821
5802.94 1718
5803.66 1719
5804.38 1668
5805.10 1650
5805.82 1674
5806.53 1674
5807.25 1679
5807.97 1681
5808.69 1621
5809.41 1596
5810.13 1564
5810.85 1607
5811.57 1494
5812.29 1561
5813.01 1568
5813.73 1563
5814.45 1506
5815.17 1472
5815.89 1493
5816.61 1467
5817.33 1438
5818.05 1439
5818.77 1432
5819.49 1471
5820.20 1486
5820.92 1516
5821.64 1479
5822.36 1388
5823.09 1377
5823.81 1429
5824.53 1453
5825.25 1349
5825.97 1419
5826.69 1440
5827.41 1398
5828.13 1332
5828.85 1338
5829.57 1379
5830.29 1383
5831.01 1369
5831.73 1357
5832.45 1419
5833.17 1383
5833.89 1374
5834.61 1366
5835.33 1393
5836.05 1363
5836.78 1373
5837.50 1359
5838.22 1345
5838.94 1361
5839.66 1387
5840.38 1382
5841.10 1334
5841.82 1317
5842.54 1390
5843.27 1372
5843.99 1363
5844.71 1362
5845.43 1294
5846.15 1288
5846.87 1321
5847.59 1357
5848.32 1331
5849.04 1347
5849.76 1351
5850.48 1293
5851.20 1341
5851.93 1333
5852.65 1331
5853.37 1335
5854.09 1362
5854.81 1384
5855.54 1315
5856.26 1340
5856.98 1355
5857.70 1291
5858.42 1306
5859.15 1285
5859.87 1283
5860.59 1268
5861.31 1303
5862.04 1348
5862.76 1307
5863.48 1254
5864.20 1252
5864.93 1361
5865.65 1338
5866.37 1281
5867.10 1279
5867.82 1297
5868.54 1276
5869.26 1323
5869.99 1271
5870.71 1314
5871.43 1350
5872.16 1323
5872.88 1252
5873.60 1325
5874.33 1314
5875.05 1303
5875.77 1268
5876.50 1245
5877.22 1315
5877.94 1330
5878.67 1291
5879.39 1276
5880.11 1301
5880.84 1337
5881.56 1281
5882.28 1329
5883.01 1383
5883.73 1325
5884.46 1353
5885.18 1377
5885.90 1386
5886.63 1390
5887.35 1403
5888.08 1386
5888.80 1375
5889.52 1381
5890.25 1381
5890.97 1336
5891.70 1343
5892.42 1399
5893.15 1379
5893.87 1369
5894.59 1404
5895.32 1379
5896.04 1368
5896.77 1336
5897.49 1403
5898.22 1417
5898.94 1402
5899.67 1401
5900.39 1415
5901.12 1466
5901.84 1436
5902.57 1436
5903.29 1447
5904.02 1450
5904.74 1443
5905.47 1511
5906.19 1480
5906.92 1466
5907.64 1493
5908.37 1509
5909.09 1528
5909.82 1497
5910.55 1528
5911.27 1528
5912.00 1552
5912.72 1589
5913.45 1548
5914.17 1517
5914.90 1525
5915.63 1572
5916.35 1581
5917.08 1520
5917.80 1581
5918.53 1616
5919.25 1636
5919.98 1614
5920.71 1656
5921.43 1685
5922.16 1713
5922.89 1732
5923.61 1736
5924.34 1715
5925.06 1758
5925.79 1790
5926.52 1828
5927.24 1858
5927.97 1807
5928.70 1856
5929.42 1860
5930.15 1906
5930.88 1872
5931.60 1919
5932.33 1900
5933.06 1969
5933.78 1967
5934.51 1998
5935.24 1985
5935.97 2091
5936.69 2105
5937.42 2086
5938.15 2112
5938.87 2167
5939.60 2206
5940.33 2210
5941.06 2271
5941.78 2315
5942.51 2236
5943.24 2262
5943.97 2403
5944.69 2452
5945.42 2376
5946.15 2404
5946.88 2503
5947.60 2532
5948.33 2539
5949.06 2610
5949.79 2733
5950.52 2901
5951.24 3066
5951.97 3074
5952.70 3110
5953.43 3188
5954.16 3232
5954.88 3201
5955.61 3046
5956.34 3033
5957.07 2984
5957.80 2923
5958.53 2888
5959.25 2962
5959.98 2882
5960.71 2909
5961.44 2990
5962.17 3041
5962.90 3085
5963.63 3175
5964.36 3257
5965.08 3414
5965.81 3576
5966.54 3696
5967.27 3768
5968.00 3786
5968.73 3683
5969.46 3599
5970.19 3601
5970.92 3689
5971.65 3595
5972.37 3517
5973.10 3520
5973.83 3533
5974.56 3504
5975.29 3557
5976.02 3671
5976.75 3627
5977.48 3712
5978.21 3714
5978.94 3819
5979.67 3889
5980.40 4013
5981.13 4101
5981.86 4154
5982.59 4133
5983.32 4222
5984.05 4147
5984.78 4172
5985.51 4169
5986.24 4138
5986.97 4218
5987.70 4305
5988.43 4220
5989.16 4313
5989.89 4347
5990.62 4380
5991.35 4396
5992.08 4486
5992.81 4528
5993.54 4607
5994.27 4652
5995.00 4654
5995.74 4769
5996.47 4818
5997.20 4931
5997.93 4803
5998.66 4834
5999.39 4732
6000.12 4667
6000.85 4688
6001.58 4570
6002.31 4556
6003.04 4402
6003.78 4361
6004.51 4398
6005.24 4440
6005.97 4566
6006.70 4700
6007.43 5044
6008.16 5453
6008.90 6308
6009.63 7563
6010.36 8825
6011.09 10010
6011.82 11438
6012.55 12120
6013.29 12620
6014.02 12518
6014.75 12024
6015.48 11178
6016.21 10130
6016.95 8889
6017.68 7771
6018.41 6618
6019.14 5884
6019.87 5274
6020.61 4701
6021.34 4275
6022.07 4037
6022.80 3791
6023.54 3724
6024.27 3624
6025.00 3546
6025.73 3443
6026.47 3400
6027.20 3381
6027.93 3453
6028.66 3497
6029.40 3502
6030.13 3393
6030.86 3291
6031.59 3209
6032.33 3092
6033.06 3016
6033.79 3048
6034.53 3061
6035.26 3026
6035.99 2992
6036.73 3021
6037.46 3015
6038.19 3056
6038.93 3102
6039.66 3168
6040.39 3217
6041.13 3173
6041.86 3130
6042.59 3076
6043.33 3052
6044.06 3134
6044.79 3147
6045.53 3143
6046.26 3260
6047.00 3323
6047.73 3408
6048.46 3382
6049.20 3556
6049.93 3751
6050.67 3821
6051.40 3926
6052.13 3841
6052.87 3921
6053.60 3877
6054.34 3865
6055.07 3755
6055.81 3732
6056.54 3642
6057.27 3482
6058.01 3450
6058.74 3393
6059.48 3424
6060.21 3288
6060.95 3299
6061.68 3309
6062.42 3296
6063.15 3328
6063.89 3239
6064.62 3171
6065.36 3108
6066.09 3144
6066.83 3093
6067.56 2999
6068.30 2978
6069.03 3012
6069.77 2983
6070.50 2913
6071.24 2853
6071.97 2850
6072.71 2863
6073.44 2872
6074.18 2820
6074.91 2803
6075.65 2818
6076.39 2826
6077.12 2798
6077.86 2785
6078.59 2792
6079.33 2723
6080.06 2702
6080.80 2658
6081.54 2638
6082.27 2542
6083.01 2542
6083.74 2501
6084.48 2537
6085.22 2489
6085.95 2502
6086.69 2552
6087.42 2597
6088.16 2669
6088.90 2654
6089.63 2771
6090.37 2692
6091.11 2699
6091.84 2624
6092.58 2546
6093.32 2587
6094.05 2538
6094.79 2463
6095.53 2382
6096.26 2455
6097.00 2392
6097.74 2333
6098.47 2357
6099.21 2314
6099.95 2300
6100.69 2307
6101.42 2341
6102.16 2299
6102.90 2271
6103.63 2298
6104.37 2323
6105.11 2345
6105.85 2332
6106.58 2253
6107.32 2254
6108.06 2292
6108.80 2301
6109.53 2303
6110.27 2348
6111.01 2384
6111.75 2371
6112.49 2301
6113.22 2471
6113.96 2469
6114.70 2522
6115.44 2542
6116.17 2526
6116.91 2553
6117.65 2516
6118.39 2520
6119.13 2485
6119.87 2500
6120.60 2571
6121.34 2550
6122.08 2537
6122.82 2589
6123.56 2557
6124.30 2545
6125.03 2529
6125.77 2541
6126.51 2580
6127.25 2652
6127.99 2548
6128.73 2533
6129.47 2627
6130.21 2640
6130.94 2575
6131.68 2558
6132.42 2568
6133.16 2605
6133.90 2654
6134.64 2761
6135.38 2774
6136.12 2828
6136.86 2878
6137.60 2901
6138.34 2974
6139.08 3144
6139.81 3102
6140.55 3078
6141.29 3042
6142.03 3082
6142.77 3100
6143.51 3088
6144.25 3028
6144.99 3046
6145.73 3106
6146.47 3154
6147.21 3041
6147.95 3014
6148.69 3044
6149.43 3026
6150.17 3132
6150.91 3114
6151.65 3154
6152.39 3205
6153.13 3238
6153.87 3202
6154.61 3222
6155.35 3253
6156.09 3345
6156.83 3495
6157.58 3435
6158.32 3431
6159.06 3489
6159.80 3479
6160.54 3566
6161.28 3692
6162.02 3868
6162.76 3937
6163.50 4135
6164.24 4378
6164.98 4561
6165.72 4690
6166.46 4689
6167.21 4774
6167.95 4798
6168.69 4730
6169.43 4648
6170.17 4475
6170.91 4406
6171.65 4421
6172.39 4420
6173.14 4339
6173.88 4248
6174.62 4349
6175.36 4335
6176.10 4476
6176.84 4596
6177.59 4847
6178.33 5334
6179.07 5821
6179.81 6329
6180.55 7093
6181.30 7697
6182.04 8117
6182.78 8259
6183.52 8104
6184.26 7774
6185.01 7351
6185.75 6867
6186.49 6384
6187.23 5896
6187.97 5512
6188.72 5236
6189.46 5100
6190.20 5030
6190.94 5069
6191.69 4959
6192.43 4886
6193.17 5008
6193.92 4941
6194.66 4851
6195.40 4755
6196.14 4709
6196.89 4721
6197.63 4731
6198.37 4780
6199.12 4726
6199.86 4670
6200.60 4763
6201.34 4817
6202.09 5089
6202.83 5579
6203.57 6179
6204.32 7379
6205.06 8900
6205.80 10754
6206.55 12671
6207.29 14260
6208.03 15528
6208.78 16035
6209.52 15948
6210.27 15135
6211.01 13885
6211.75 12194
6212.50 10551
6213.24 9003
6213.98 7655
6214.73 6557
6215.47 5783
6216.22 5166
6216.96 4648
6217.71 4276
6218.45 4005
6219.19 3868
6219.94 3764
6220.68 3699
6221.43 3596
6222.17 3525
6222.92 3466
6223.66 3349
6224.40 3228
6225.15 3203
6225.89 3112
6226.64 2884
6227.38 2803
6228.13 2759
6228.87 2733
6229.62 2707
6230.36 2717
6231.11 2627
6231.85 2642
6232.60 2719
6233.34 2674
6234.09 2751
6234.83 2815
6235.58 2860
6236.32 2859
6237.07 2966
6237.81 3058
6238.56 3087
6239.30 3147
6240.05 3069
6240.80 3200
6241.54 3177
6242.29 3202
6243.03 3192
6243.78 3301
6244.52 3362
6245.27 3406
6246.02 3471
6246.76 3571
6247.51 3481
6248.25 3430
6249.00 3340
6249.75 3382
6250.49 3288
6251.24 3186
6251.98 3177
6252.73 3106
6253.48 3041
6254.22 3098
6254.97 3044
6255.72 2975
6256.46 2941
6257.21 2921
6257.95 2903
6258.70 2959
6259.45 2834
6260.19 2918
6260.94 2917
6261.69 2896
6262.43 2863
6263.18 2794
6263.93 2682
6264.68 2673
6265.42 2680
6266.17 2658
6266.92 2714
6267.66 2705
6268.41 2675
6269.16 2700
6269.91 2740
6270.65 2773
6271.40 2730
6272.15 2690
6272.89 2720
6273.64 2782
6274.39 2808
6275.14 2819
6275.88 2966
6276.63 2992
6277.38 2877
6278.13 2867
6278.88 2817
6279.62 2755
6280.37 2676
6281.12 2582
6281.87 2517
6282.62 2471
6283.36 2463
6284.11 2474
6284.86 2417
6285.61 2393
6286.36 2322
6287.10 2277
6287.85 2245
6288.60 2235
6289.35 2215
6290.10 2277
6290.85 2242
6291.59 2228
6292.34 2203
6293.09 2285
6293.84 2323
6294.59 2335
6295.34 2344
6296.09 2386
6296.84 2278
6297.58 2236
6298.33 2198
6299.08 2175
6299.83 2224
6300.58 2141
6301.33 2139
6302.08 2155
6302.83 2106
6303.58 2117
6304.33 2035
6305.08 2113
6305.83 2069
6306.58 2044
6307.32 2023
6308.07 2023
6308.82 2121
6309.57 2129
6310.32 2019
6311.07 2000
6311.82 2108
6312.57 2085
6313.32 2092
6314.07 2118
6314.82 2148
6315.57 2145
6316.32 2150
6317.07 2141
6317.82 2148
6318.57 2124
6319.32 2073
6320.07 2065
6320.82 2011
6321.57 2012
6322.32 2007
6323.07 1990
6323.82 1959
6324.58 1878
6325.33 1931
6326.08 2000
6326.83 1951
6327.58 1876
6328.33 1878
6329.08 1880
6329.83 1857
6330.58 1924
6331.33 1950
6332.08 1919
6332.83 1937
6333.58 1940
6334.34 1880
6335.09 1846
6335.84 1850
6336.59 1899
6337.34 1878
6338.09 1825
6338.84 1792
6339.59 1829
6340.35 1841
6341.10 1842
6341.85 1801
6342.60 1840
6343.35 1833
6344.10 1824
6344.86 1877
6345.61 1943
6346.36 1942
6347.11 1984
6347.86 1980
6348.62 2042
6349.37 2033
6350.12 2008
6350.87 2090
6351.62 2097
6352.38 2086
6353.13 2089
6353.88 2101
6354.63 2060
6355.38 2097
6356.14 2035
6356.89 1997
6357.64 1991
6358.39 1979
6359.15 1908
6359.90 1954
6360.65 1934
6361.40 1886
6362.16 1918
6362.91 1926
6363.66 1983
6364.42 2042
6365.17 1998
6365.92 2083
6366.67 2126
6367.43 2195
6368.18 2108
6368.93 2118
6369.69 2137
6370.44 2041
6371.19 1987
6371.95 1961
6372.70 1912
6373.45 1846
6374.21 1860
6374.96 1812
6375.71 1823
6376.47 1903
6377.22 1867
6377.98 1865
6378.73 1937
6379.48 1863
6380.24 1978
6380.99 1957
6381.74 1838
6382.50 1836
6383.25 1898
6384.01 1872
6384.76 1874
6385.51 1826
6386.27 1864
6387.02 1820
6387.78 1801
6388.53 1788
6389.29 1828
6390.04 1799
6390.79 1827
6391.55 1746
6392.30 1833
6393.06 1863
6393.81 1748
6394.57 1741
6395.32 1812
6396.08 1773
6396.83 1752
6397.59 1815
6398.34 1721
6399.10 1785
6399.85 1832
6400.61 1721
6401.36 1719
6402.12 1717
6402.87 1735
6403.63 1694
6404.38 1693
6405.14 1690
6405.89 1718
6406.65 1730
6407.40 1736
6408.16 1769
6408.91 1814
6409.67 1786
6410.43 1797
6411.18 1786
6411.94 1769
6412.69 1735
6413.45 1765
6414.20 1787
6414.96 1783
6415.72 1814
6416.47 1777
6417.23 1770
6417.98 1748
6418.74 1749
6419.50 1752
6420.25 1791
6421.01 1783
6421.77 1747
6422.52 1784
6423.28 1742
6424.03 1753
6424.79 1795
6425.55 1749
6426.30 1835
6427.06 1822
6427.82 1774
6428.57 1800
6429.33 1836
6430.09 1853
6430.84 1856
6431.60 1874
6432.36 1914
6433.11 1875
6433.87 1853
6434.63 1923
6435.39 1947
6436.14 1920
6436.90 1961
6437.66 2019
6438.41 2016
6439.17 2028
6439.93 1973
6440.69 2003
6441.44 1980
6442.20 1981
6442.96 2093
6443.72 2033
6444.47 2005
6445.23 2049
6445.99 2105
6446.75 2144
6447.50 2157
6448.26 2064
6449.02 2083
6449.78 2153
6450.54 2097
6451.29 2138
6452.05 2173
6452.81 2235
6453.57 2263
6454.33 2247
6455.08 2269
6455.84 2292
6456.60 2301
6457.36 2370
6458.12 2334
6458.88 2338
6459.64 2314
6460.39 2371
6461.15 2417
6461.91 2445
6462.67 2478
6463.43 2520
6464.19 2569
6464.95 2566
6465.70 2573
6466.46 2558
6467.22 2505
6467.98 2580
6468.74 2581
6469.50 2626
6470.26 2611
6471.02 2505
6471.78 2570
6472.54 2642
6473.30 2540
6474.05 2634
6474.81 2654
6475.57 2667
6476.33 2708
6477.09 2724
6477.85 2766
6478.61 2867
6479.37 2898
6480.13 2984
6480.89 2941
6481.65 2963
6482.41 2904
6483.17 2994
6483.93 3084
6484.69 3043
6485.45 3115
6486.21 3128
6486.97 3115
6487.73 3205
6488.49 3270
6489.25 3324
6490.01 3457
6490.77 3480
6491.53 3547
6492.29 3562
6493.05 3594
6493.81 3633
6494.57 3671
6495.33 3643
6496.10 3649
6496.86 3536
6497.62 3505
6498.38 3621
6499.14 3641
6499.90 3596
6500.66 3699
6501.42 3792
6502.18 3994
6502.94 4396
6503.70 5158
6504.47 6239
6505.23 7567
6505.99 9015
6506.75 10258
6507.51 11196
6508.27 11523
6509.03 11244
6509.79 10695
6510.56 9732
6511.32 8636
6512.08 7519
6512.84 6588
6513.60 5888
6514.36 5264
6515.13 4845
6515.89 4559
6516.65 4352
6517.41 4072
6518.17 4032
6518.94 4072
6519.70 4005
6520.46 3972
6521.22 3993
6521.98 3988
6522.75 4146
6523.51 4207
6524.27 4414
6525.03 4619
6525.79 4774
6526.56 4938
6527.32 5067
6528.08 5017
6528.84 4857
6529.61 4762
6530.37 4681
6531.13 4753
6531.90 4997
6532.66 5448
6533.42 6031
6534.18 6587
6534.95 7092
6535.71 7503
6536.47 7645
6537.24 7339
6538.00 6783
6538.76 6199
6539.53 5617
6540.29 5156
6541.05 4767
6541.82 4383
6542.58 4116
6543.34 3991
6544.11 3985
6544.87 3950
6545.63 3877
6546.40 3804
6547.16 3729
6547.92 3646
6548.69 3566
6549.45 3652
6550.21 3616
6550.98 3507
6551.74 3515
6552.51 3452
6553.27 3408
6554.03 3424
6554.80 3478
6555.56 3390
6556.33 3403
6557.09 3390
6557.85 3414
6558.62 3443
6559.38 3515
6560.15 3584
6560.91 3594
6561.68 3662
6562.44 3716
6563.21 3672
6563.97 3692
6564.74 3749
6565.50 3666
6566.26 3668
6567.03 3635
6567.79 3598
6568.56 3614
6569.32 3635
6570.09 3699
6570.85 3741
6571.62 3718
6572.38 3705
6573.15 3758
6573.91 3865
6574.68 3860
6575.44 3903
6576.21 3871
6576.98 3879
6577.74 3919
6578.51 3862
6579.27 3871
6580.04 3879
6580.80 3858
6581.57 3950
6582.33 3936
6583.10 3978
6583.87 3925
6584.63 3859
6585.40 3912
6586.16 3817
6586.93 3886
6587.70 3827
6588.46 3820
6589.23 3868
6589.99 4048
6590.76 4163
6591.53 4341
6592.29 4609
6593.06 4718
6593.82 4861
6594.59 4931
6595.36 4915
6596.12 4951
6596.89 4766
6597.66 4622
6598.42 4391
6599.19 4233
6599.96 4012
6600.72 3793
6601.49 3713
6602.26 3495
6603.02 3331
6603.79 3366
6604.56 3261
6605.33 3274
6606.09 3214
6606.86 3242
6607.63 3225
6608.39 3232
6609.16 3227
6609.93 3275
6610.70 3245
6611.46 3198
6612.23 3090
6613.00 2973
6613.77 3013
6614.53 2989
6615.30 3069
6616.07 3051
6616.84 3104
6617.60 3206
6618.37 3266
6619.14 3416
6619.91 3590
6620.68 3668
6621.44 3844
6622.21 3951
6622.98 4038
6623.75 3908
6624.52 3798
6625.28 3675
6626.05 3503
6626.82 3392
6627.59 3281
6628.36 3110
6629.13 3085
6629.89 3039
6630.66 3090
6631.43 3186
6632.20 3224
6632.97 3261
6633.74 3391
6634.51 3446
6635.27 3470
6636.04 3457
6636.81 3433
6637.58 3476
6638.35 3350
6639.12 3321
6639.89 3419
6640.66 3380
6641.43 3317
6642.19 3283
6642.96 3224
6643.73 3107
6644.50 3008
6645.27 2973
6646.04 2850
6646.81 2721
6647.58 2675
6648.35 2651
6649.12 2597
6649.89 2527
6650.66 2512
6651.43 2617
6652.20 2560
6652.97 2537
6653.74 2528
6654.51 2502
6655.28 2520
6656.05 2549
6656.82 2469
6657.59 2414
6658.36 2442
6659.13 2524
6659.90 2498
6660.67 2468
6661.44 2463
6662.21 2445
6662.98 2372
6663.75 2398
6664.52 2417
6665.29 2396
6666.06 2426
6666.83 2388
6667.60 2468
6668.37 2504
6669.14 2529
6669.91 2519
6670.68 2552
6671.46 2580
6672.23 2565
6673.00 2539
6673.77 2590
6674.54 2537
6675.31 2493
6676.08 2497
6676.85 2493
6677.62 2452
6678.40 2486
6679.17 2514
6679.94 2500
6680.71 2540
6681.48 2641
6682.25 2629
6683.02 2647
6683.80 2745
6684.57 2694
6685.34 2766
6686.11 2689
6686.88 2648
6687.65 2583
6688.43 2456
6689.20 2442
6689.97 2390
6690.74 2355
6691.51 2332
6692.29 2238
6693.06 2237
6693.83 2128
6694.60 2162
6695.37 2171
6696.15 2089
6696.92 2106
6697.69 2131
6698.46 2114
6699.24 2144
6700.01 2151
6700.78 2106
6701.55 2090
6702.33 2071
6703.10 2022
6703.87 2062
6704.64 2059
6705.42 1950
6706.19 1994
6706.96 2036
6707.74 1959
6708.51 1923
6709.28 1939
6710.06 1920
6710.83 1903
6711.60 1848
6712.37 1852
6713.15 1859
6713.92 1826
6714.69 1808
6715.47 1836
6716.24 1870
6717.01 1854
6717.79 1837
6718.56 1872
6719.34 1794
6720.11 1804
6720.88 1842
6721.66 1824
6722.43 1851
6723.20 1812
6723.98 1855
6724.75 1843
6725.53 1790
6726.30 1814
6727.07 1771
6727.85 1803
6728.62 1808
6729.40 1789
6730.17 1781
6730.95 1812
6731.72 1826
6732.49 1808
6733.27 1792
6734.04 1813
6734.82 1849
6735.59 1844
6736.37 1824
6737.14 1857
6737.92 1853
6738.69 1844
6739.47 1802
6740.24 1873
6741.01 1875
6741.79 1901
6742.56 1900
6743.34 1884
6744.11 1890
6744.89 1884
6745.67 1937
6746.44 1878
6747.22 1908
6747.99 1968
6748.77 2009
6749.54 1988
6750.32 2064
6751.09 2116
6751.87 2150
6752.64 2216
6753.42 2186
6754.19 2183
6754.97 2144
6755.75 2077
6756.52 2079
6757.30 2118
6758.07 2011
6758.85 1970
6759.63 2017
6760.40 2020
6761.18 1945
6761.95 2000
6762.73 2017
6763.51 1950
6764.28 1950
6765.06 1986
6765.83 1989
6766.61 1966
6767.39 1969
6768.16 1951
6768.94 1825
6769.72 1841
6770.49 1918
6771.27 1891
6772.05 1862
6772.82 1840
6773.60 1830
6774.38 1854
6775.15 1842
6775.93 1838
6776.71 1762
6777.48 1747
6778.26 1796
6779.04 1776
6779.82 1776
6780.59 1761
6781.37 1753
6782.15 1764
6782.92 1759
6783.70 1738
6784.48 1723
6785.26 1693
6786.03 1674
6786.81 1708
6787.59 1700
6788.37 1733
6789.14 1707
6789.92 1689
6790.70 1742
6791.48 1647
6792.25 1634
6793.03 1627
6793.81 1607
6794.59 1593
6795.37 1612
6796.14 1625
6796.92 1646
6797.70 1625
6798.48 1634
6799.26 1680
6800.04 1645
6800.81 1629
6801.59 1638
6802.37 1671
6803.15 1646
6803.93 1727
6804.71 1698
6805.48 1651
6806.26 1668
6807.04 1604
6807.82 1612
6808.60 1602
6809.38 1604
6810.16 1614
6810.94 1609
6811.71 1617
6812.49 1666
6813.27 1630
6814.05 1660
6814.83 1612
6815.61 1621
6816.39 1666
6817.17 1652
6817.95 1620
6818.73 1626
6819.51 1661
6820.29 1674
6821.07 1648
6821.84 1666
6822.62 1663
6823.40 1664
6824.18 1684
6824.96 1697
6825.74 1674
6826.52 1667
6827.30 1696
6828.08 1654
6828.86 1622
6829.64 1612
6830.42 1629
6831.20 1626
6831.98 1671
6832.76 1725
6833.54 1711
6834.32 1865
6835.10 1938
6835.88 2026
6836.66 2144
6837.44 2199
6838.22 2263
6839.01 2306
6839.79 2253
6840.57 2164
6841.35 2149
6842.13 2098
6842.91 2026
6843.69 1984
6844.47 1962
6845.25 1913
6846.03 2018
6846.81 2177
6847.59 2389
6848.37 2641
6849.16 2761
6849.94 2850
6850.72 3007
6851.50 2932
6852.28 2843
6853.06 2586
6853.84 2462
6854.62 2394
6855.41 2213
6856.19 2155
6856.97 2007
6857.75 1947
6858.53 1936
6859.31 1874
6860.10 1830
6860.88 1894
6861.66 1837
6862.44 1816
6863.22 1823
6864.00 1843
6864.79 1843
6865.57 1812
6866.35 1872
6867.13 1880
6867.91 1864
6868.70 1807
6869.48 1868
6870.26 1872
6871.04 1901
6871.83 1963
6872.61 1960
6873.39 1945
6874.17 1958
6874.96 2032
6875.74 2081
6876.52 2066
6877.30 2142
6878.09 2299
6878.87 2301
6879.65 2440
6880.43 2511
6881.22 2692
6882.00 2611
6882.78 2670
6883.57 2636
6884.35 2690
6885.13 2609
6885.92 2648
6886.70 2723
6887.48 2710
6888.27 2719
6889.05 2663
6889.83 2617
6890.62 2578
6891.40 2577
6892.18 2488
6892.97 2437
6893.75 2497
6894.53 2470
6895.32 2377
6896.10 2306
6896.88 2329
6897.67 2336
6898.45 2345
6899.24 2361
6900.02 2354
6900.80 2388
6901.59 2338
6902.37 2362
6903.16 2345
6903.94 2313
6904.73 2269
6905.51 2306
6906.29 2261
6907.08 2256
6907.86 2224
6908.65 2246
6909.43 2289
6910.22 2249
6911.00 2310
6911.79 2278
6912.57 2284
6913.35 2271
6914.14 2361
6914.92 2339
6915.71 2333
6916.49 2348
6917.28 2335
6918.06 2355
6918.85 2320
6919.63 2322
6920.42 2412
6921.20 2379
6921.99 2359
6922.78 2340
6923.56 2515
6924.35 2532
6925.13 2512
6925.92 2533
6926.70 2579
6927.49 2565
6928.27 2602
6929.06 2583
6929.84 2574
6930.63 2604
6931.42 2583
6932.20 2574
6932.99 2608
6933.77 2623
6934.56 2652
6935.35 2708
6936.13 2792
6936.92 2851
6937.70 2997
6938.49 3118
6939.28 3245
6940.06 3401
6940.85 3539
6941.63 3594
6942.42 3682
6943.21 3673
6943.99 3725
6944.78 3792
6945.57 3805
6946.35 3785
6947.14 3799
6947.93 3759
6948.71 3752
6949.50 3735
6950.29 3541
6951.07 3401
6951.86 3491
6952.65 3426
6953.44 3371
6954.22 3401
6955.01 3398
6955.80 3380
6956.58 3351
6957.37 3452
6958.16 3406
6958.95 3413
6959.73 3493
6960.52 3527
6961.31 3611
6962.09 3645
6962.88 3763
6963.67 3822
6964.46 3992
6965.25 4119
6966.03 4314
6966.82 4404
6967.61 4668
6968.40 4750
6969.18 4783
6969.97 4867
6970.76 4837
6971.55 4728
6972.34 4792
6973.12 4784
6973.91 4738
6974.70 4852
6975.49 4821
6976.28 4950
6977.07 5048
6977.85 5198
6978.64 5707
6979.43 6192
6980.22 7088
6981.01 8285
6981.80 9954
6982.59 11958
6983.37 13941
6984.16 15599
6984.95 16560
6985.74 16619
6986.53 15888
6987.32 14707
6988.11 13157
6988.90 11462
6989.69 9978
6990.47 8416
6991.26 7335
6992.05 6373
6992.84 5466
6993.63 4819
6994.42 4355
6995.21 4047
6996.00 3766
6996.79 3615
6997.58 3373
6998.37 3370
6999.16 3226
6999.95 3153
7000.74 3100
7001.53 3011
7002.32 2893
7003.11 2806
7003.90 2674
7004.69 2604
7005.48 2555
7006.27 2559
7007.06 2559
7007.85 2657
7008.64 2667
7009.43 2781
7010.22 2878
7011.01 2904
7011.80 2938
7012.59 3076
7013.38 3024
7014.17 3035
7014.96 2977
7015.75 3031
7016.54 2921
7017.33 2903
7018.12 2944
7018.91 2837
7019.70 2952
7020.49 3060
7021.28 3075
7022.07 3181
7022.87 3186
7023.66 3230
7024.45 3275
7025.24 3260
7026.03 3172
7026.82 3208
7027.61 3167
7028.40 2995
7029.19 3059
7029.99 2919
7030.78 2821
7031.57 2809
7032.36 2732
7033.15 2710
7033.94 2620
7034.74 2661
7035.53 2676
7036.32 2717
7037.11 2687
7037.90 2705
7038.69 2715
7039.49 2719
7040.28 2736
7041.07 2744
7041.86 2736
7042.65 2634
7043.45 2726
7044.24 2752
7045.03 2798
7045.82 2896
7046.61 2840
7047.41 2884
7048.20 2896
7048.99 3015
7049.78 2975
7050.58 2875
7051.37 2891
7052.16 2893
7052.95 2889
7053.75 2766
7054.54 2700
7055.33 2656
7056.13 2597
7056.92 2531
7057.71 2600
7058.50 2570
7059.30 2563
7060.09 2525
7060.88 2557
7061.68 2492
7062.47 2440
7063.26 2444
7064.06 2470
7064.85 2401
7065.64 2347
7066.44 2325
7067.23 2300
7068.02 2239
7068.82 2211
7069.61 2303
7070.40 2306
7071.20 2245
7071.99 2230
7072.78 2154
7073.58 2089
7074.37 2098
7075.17 2053
7075.96 2065
7076.75 2062
7077.55 2033
7078.34 2044
7079.14 2073
7079.93 2046
7080.72 2031
7081.52 2055
7082.31 2079
7083.11 2037
7083.90 2137
7084.70 2137
7085.49 2218
7086.28 2260
7087.08 2268
7087.87 2304
7088.67 2322
7089.46 2285
7090.26 2155
7091.05 2087
7091.85 1942
7092.64 1926
7093.44 1905
7094.23 1887
7095.03 1831
7095.82 1880
7096.62 1805
7097.41 1785
7098.21 1780
7099.00 1769
7099.80 1779
7100.59 1791
7101.39 1742
7102.18 1751
7102.98 1686
7103.77 1716
7104.57 1713
7105.37 1629
7106.16 1651
7106.96 1629
7107.75 1617
7108.55 1599
7109.34 1619
7110.14 1535
7110.94 1527
7111.73 1556
7112.53 1526
7113.32 1585
7114.12 1565
7114.92 1563
7115.71 1588
7116.51 1616
7117.30 1580
7118.10 1530
7118.90 1532
7119.69 1588
7120.49 1612
7121.29 1605
7122.08 1571
7122.88 1493
7123.68 1537
7124.47 1541
7125.27 1556
7126.07 1541
7126.86 1581
7127.66 1613
7128.46 1598
7129.25 1562
7130.05 1559
7130.85 1577
7131.64 1579
7132.44 1582
7133.24 1544
7134.04 1532
7134.83 1529
7135.63 1506
7136.43 1513
7137.23 1523
7138.02 1517
7138.82 1500
7139.62 1499
7140.42 1484
7141.21 1476
7142.01 1484
7142.81 1501
7143.61 1487
7144.40 1476
7145.20 1448
7146.00 1424
7146.80 1423
7147.59 1467
7148.39 1455
7149.19 1434
7149.99 1476
7150.79 1423
7151.59 1400
7152.38 1414
7153.18 1441
7153.98 1548
7154.78 1474
7155.58 1485
7156.38 1466
7157.17 1409
7157.97 1425
7158.77 1353
7159.57 1373
7160.37 1396
7161.17 1416
7161.97 1445
7162.76 1456
7163.56 1461
7164.36 1460
7165.16 1445
7165.96 1424
7166.76 1394
7167.56 1423
7168.36 1357
7169.16 1341
7169.96 1358
7170.75 1367
7171.55 1353
7172.35 1322
7173.15 1335
7173.95 1316
7174.75 1303
7175.55 1325
7176.35 1274
7177.15 1300
7177.95 1342
7178.75 1321
7179.55 1320
7180.35 1342
7181.15 1369
7181.95 1412
7182.75 1369
7183.55 1369
7184.35 1381
7185.15 1343
7185.95 1302
7186.75 1273
7187.55 1284
7188.35 1305
7189.15 1310
7189.95 1277
7190.75 1287
7191.55 1278
7192.35 1203
7193.15 1252
7193.95 1213
7194.75 1284
7195.55 1297
7196.35 1280
7197.15 1292
7197.95 1265
7198.76 1245
7199.56 1284
7200.36 1331
7201.16 1305
7201.96 1266
7202.76 1283
7203.56 1292
7204.36 1262
7205.16 1246
7205.96 1286
7206.77 1321
7207.57 1304
7208.37 1255
7209.17 1303
7209.97 1294
7210.77 1260
7211.57 1281
7212.38 1301
7213.18 1337
7213.98 1351
7214.78 1317
7215.58 1346
7216.38 1337
7217.19 1359
7217.99 1330
7218.79 1333
7219.59 1334
7220.39 1332
7221.20 1348
7222.00 1384
7222.80 1372
7223.60 1316
7224.40 1340
7225.21 1323
7226.01 1369
7226.81 1334
7227.61 1354
7228.42 1401
7229.22 1433
7230.02 1409
7230.82 1442
7231.63 1514
7232.43 1535
7233.23 1677
7234.03 1700
7234.84 1737
7235.64 1848
7236.44 1813
7237.25 1833
7238.05 1790
7238.85 1733
7239.65 1673
7240.46 1610
7241.26 1529
7242.06 1533
7242.87 1532
7243.67 1487
7244.47 1410
7245.28 1410
7246.08 1481
7246.88 1493
7247.69 1505
7248.49 1456
7249.30 1465
7250.10 1479
7250.90 1494
7251.71 1502
7252.51 1519
7253.31 1535
7254.12 1548
7254.92 1538
7255.73 1539
7256.53 1560
7257.33 1540
7258.14 1540
7258.94 1532
7259.75 1593
7260.55 1585
7261.35 1621
7262.16 1651
7262.96 1669
7263.77 1608
7264.57 1706
7265.38 1673
7266.18 1622
7266.99 1613
7267.79 1656
7268.59 1655
7269.40 1622
7270.20 1661
7271.01 1662
7271.81 1618
7272.62 1633
7273.42 1650
7274.23 1676
7275.03 1705
7275.84 1708
7276.64 1683
7277.45 1693
7278.25 1721
7279.06 1869
7279.86 1963
7280.67 2079
7281.48 2307
7282.28 2428
7283.09 2563
7283.89 2630
7284.70 2589
7285.50 2631
7286.31 2524
7287.11 2391
7287.92 2173
7288.73 2058
7289.53 1942
7290.34 1870
7291.14 1791
7291.95 1725
7292.76 1646
7293.56 1672
7294.37 1673
7295.17 1636
7295.98 1635
7296.79 1624
7297.59 1621
7298.40 1606
7299.21 1669
7300.01 1648
7300.82 1666
7301.62 1677
7302.43 1674
7303.24 1696
7304.04 1707
7304.85 1751
7305.66 1736
7306.46 1806
7307.27 1807
7308.08 1900
7308.89 1962
7309.69 1999
7310.50 2035
7311.31 2014
7312.11 2002
7312.92 1937
7313.73 1928
7314.53 1992
7315.34 2082
7316.15 2147
7316.96 2253
7317.76 2311
7318.57 2421
7319.38 2495
7320.19 2593
7320.99 2531
7321.80 2404
7322.61 2327
7323.42 2236
7324.22 2085
7325.03 2006
7325.84 1909
7326.65 1893
7327.46 1843
7328.26 1708
7329.07 1737
7329.88 1733
7330.69 1718
7331.50 1727
7332.30 1601
7333.11 1579
7333.92 1638
7334.73 1707
7335.54 1697
7336.35 1778
7337.15 1824
7337.96 1817
7338.77 1888
7339.58 1919
7340.39 1944
7341.20 1853
7342.01 1827
7342.82 1795
7343.62 1758
7344.43 1735
7345.24 1630
7346.05 1634
7346.86 1616
7347.67 1615
7348.48 1528
7349.29 1554
7350.10 1505
7350.91 1482
7351.71 1464
7352.52 1469
7353.33 1477
7354.14 1481
7354.95 1485
7355.76 1481
7356.57 1505
7357.38 1514
7358.19 1482
7359.00 1472
7359.81 1538
7360.62 1514
7361.43 1505
7362.24 1594
7363.05 1563
7363.86 1612
7364.67 1619
7365.48 1611
7366.29 1587
7367.10 1591
7367.91 1599
7368.72 1541
7369.53 1538
7370.34 1505
7371.15 1492
7371.96 1430
7372.77 1472
7373.58 1501
7374.39 1523
7375.20 1581
7376.01 1569
7376.82 1611
7377.63 1650
7378.45 1767
7379.26 1892
7380.07 1878
7380.88 1881
7381.69 1901
7382.50 1922
7383.31 1854
7384.12 1767
7384.93 1692
7385.74 1637
7386.56 1522
7387.37 1447
7388.18 1470
7388.99 1454
7389.80 1341
7390.61 1365
7391.42 1437
7392.24 1404
7393.05 1341
7393.86 1407
7394.67 1395
7395.48 1332
7396.29 1371
7397.10 1392
7397.92 1362
7398.73 1398
7399.54 1414
7400.35 1406
7401.16 1397
7401.98 1371
7402.79 1363
7403.60 1347
7404.41 1384
7405.23 1405
7406.04 1371
7406.85 1371
7407.66 1330
7408.47 1335
7409.29 1309
7410.10 1301
7410.91 1255
7411.72 1237
7412.54 1240
7413.35 1248
7414.16 1210
7414.98 1163
7415.79 1203
7416.60 1171
7417.41 1146
7418.23 1151
7419.04 1144
7419.85 1206
7420.67 1161
7421.48 1148
7422.29 1141
7423.11 1127
7423.92 1149
7424.73 1208
7425.54 1095
7426.36 1128
7427.17 1159
7427.99 1110
7428.80 1121
7429.61 1128
7430.43 1164
7431.24 1155
7432.05 1111
7432.87 1123
7433.68 1154
7434.49 1105
7435.31 1169
7436.12 1163
7436.94 1142
7437.75 1116
7438.56 1119
7439.38 1115
7440.19 1156
7441.01 1164
7441.82 1116
7442.64 1096
7443.45 1114
7444.26 1100
7445.08 1092
7445.89 1041
7446.71 1113
7447.52 1143
7448.34 1102
7449.15 1063
7449.97 1053
7450.78 1071
7451.59 1084
7452.41 1084
7453.22 1021
7454.04 1016
7454.85 1020
7455.67 1044
7456.48 1018
7457.30 1056
7458.11 1118
7458.93 1081
7459.74 1027
7460.56 1044
7461.38 1062
7462.19 1050
7463.01 1090
7463.82 1079
7464.64 1056
7465.45 1077
7466.27 1067
7467.08 1066
7467.90 1081
7468.72 1065
7469.53 1073
7470.35 1078
7471.16 1061
7471.98 1084
7472.79 1056
7473.61 1059
7474.43 1007
7475.24 1043
7476.06 1035
7476.87 1077
7477.69 1057
7478.51 1021
7479.32 1051
7480.14 1047
7480.96 1058
7481.77 1029
7482.59 1065
7483.41 1046
7484.22 1043
7485.04 1069
7485.85 1048
7486.67 1059
7487.49 1031
7488.31 1010
7489.12 995
7489.94 1000
7490.76 1000
7491.57 1011
7492.39 1032
7493.21 1007
7494.02 1022
7494.84 983
7495.66 985
7496.48 1027
7497.29 977
7498.11 1019
7498.93 979
7499.74 1017
7500.56 1040
7501.38 982
7502.20 966
7503.01 970
7503.83 982
7504.65 983
7505.47 964
7506.29 964
7507.10 949
7507.92 970
7508.74 980
7509.56 986
7510.37 971
7511.19 981
7512.01 994
7512.83 975
7513.65 969
7514.47 990
7515.28 1001
7516.10 983
7516.92 966
7517.74 938
7518.56 961
7519.38 1004
7520.19 963
7521.01 934
7521.83 966
7522.65 1004
7523.47 1003
7524.29 990
7525.11 1001
7525.92 1008
7526.74 984
7527.56 971
7528.38 968
7529.20 971
7530.02 936
7530.84 977
7531.66 994
7532.48 962
7533.30 1000
7534.12 1024
7534.93 974
7535.75 972
7536.57 1005
7537.39 981
7538.21 971
7539.03 970
7539.85 1019
7540.67 982
7541.49 966
7542.31 978
7543.13 994
7543.95 993
7544.77 1023
7545.59 941
7546.41 996
7547.23 980
7548.05 946
7548.87 999
7549.69 1059
7550.51 1047
7551.33 984
7552.15 958
7552.97 994
7553.79 979
7554.61 980
7555.43 992
7556.25 972
7557.07 1054
7557.89 1062
7558.71 1034
7559.53 1046
7560.36 1023
7561.18 1038
7562.00 1040
7562.82 1026
7563.64 1018
7564.46 1037
7565.28 1010
7566.10 1025
7566.92 1039
7567.74 1055
7568.56 997
7569.39 1035
7570.21 1015
7571.03 977
7571.85 1006
7572.67 1003
7573.49 985
7574.31 993
7575.14 984
7575.96 1030
7576.78 1035
7577.60 1025
7578.42 1037
7579.24 1051
7580.06 1045
7580.89 997
7581.71 987
7582.53 1012
7583.35 1033
7584.17 1044
7585.00 1062
7585.82 1100
7586.64 1059
7587.46 1093
7588.29 1117
7589.11 1075
7589.93 1063
7590.75 1083
7591.57 1120
7592.40 1127
7593.22 1101
7594.04 1169
7594.86 1153
7595.69 1141
7596.51 1165
7597.33 1181
7598.15 1164
7598.98 1125
7599.80 1159
7600.62 1163
7601.45 1202
7602.27 1250
7603.09 1252
7603.92 1245
7604.74 1243
7605.56 1178
7606.38 1221
7607.21 1218
7608.03 1178
7608.85 1193
7609.68 1157
7610.50 1181
7611.32 1211
7612.15 1205
7612.97 1200
7613.80 1202
7614.62 1213
7615.44 1214
7616.27 1293
7617.09 1296
7617.91 1295
7618.74 1285
7619.56 1307
7620.39 1253
7621.21 1259
7622.03 1237
7622.86 1232
7623.68 1295
7624.51 1305
7625.33 1283
7626.15 1292
7626.98 1284
7627.80 1321
7628.63 1281
7629.45 1305
7630.28 1306
7631.10 1262
7631.93 1238
7632.75 1259
7633.58 1279
7634.40 1274
7635.22 1223
7636.05 1248
7636.87 1180
7637.70 1153
7638.52 1126
7639.35 1134
7640.17 1142
7641.00 1156
7641.82 1130
7642.65 1154
7643.47 1126
7644.30 1129
7645.13 1171
7645.95 1255
7646.78 1259
7647.60 1338
7648.43 1384
7649.25 1406
7650.08 1389
7650.90 1396
7651.73 1322
7652.55 1313
7653.38 1267
7654.21 1237
7655.03 1164
7655.86 1115
7656.68 1135
7657.51 1112
7658.34 1071
7659.16 1061
7659.99 1064
7660.81 1057
7661.64 1102
7662.47 1089
7663.29 1082
7664.12 1114
7664.95 1066
7665.77 1099
7666.60 1016
7667.42 1038
7668.25 1024
7669.08 1015
7669.90 1069
7670.73 1040
7671.56 1045
7672.38 1033
7673.21 1061
7674.04 1039
7674.87 1022
7675.69 1029
7676.52 1018
7677.35 1085
7678.17 1079
7679.00 1078
7679.83 1005
7680.65 1063
7681.48 1054
7682.31 1050
7683.14 1055
7683.96 1067
7684.79 1110
7685.62 1125
7686.45 1104
7687.27 1075
7688.10 1105
7688.93 1093
7689.76 1117
7690.58 1077
7691.41 1080
7692.24 1108
7693.07 1087
7693.90 1109
7694.72 1099
7695.55 1135
7696.38 1161
7697.21 1221
7698.04 1232
7698.86 1151
7699.69 1157
7700.52 1131
7701.35 1165
7702.18 1170
7703.01 1136
7703.83 1148
7704.66 1117
7705.49 1118
7706.32 1093
7707.15 1073
7707.98 1055
7708.81 1041
7709.63 1060
7710.46 1107
7711.29 1093
7712.12 1109
7712.95 1096
7713.78 1062
7714.61 1133
7715.44 1069
7716.27 1078
7717.10 1070
7717.93 1050
7718.75 1068
7719.58 1089
7720.41 1038
7721.24 1051
7722.07 1073
7722.90 1068
7723.73 1131
7724.56 1141
7725.39 1137
7726.22 1154
7727.05 1167
7727.88 1129
7728.71 1142
7729.54 1126
7730.37 1140
7731.20 1138
7732.03 1139
7732.86 1105
7733.69 1070
7734.52 1068
7735.35 1044
7736.18 1019
7737.01 1008
7737.84 1034
7738.67 1063
7739.50 1070
7740.33 1051
7741.16 1051
7741.99 1085
7742.82 1126
7743.65 1166
7744.48 1306
7745.31 1352
7746.14 1464
7746.98 1505
7747.81 1477
7748.64 1459
7749.47 1448
7750.30 1381
7751.13 1296
7751.96 1226
7752.79 1212
7753.62 1204
7754.45 1127
7755.29 1107
7756.12 1022
7756.95 994
7757.78 1041
7758.61 1028
7759.44 988
7760.27 984
7761.11 1021
7761.94 1001
7762.77 981
7763.60 967
7764.43 984
7765.26 1006
7766.10 1004
7766.93 968
7767.76 967
7768.59 964
7769.42 960
7770.26 950
7771.09 984
7771.92 979
7772.75 970
7773.58 997
7774.42 973
7775.25 982
7776.08 976
7776.91 972
7777.75 931
7778.58 959
7779.41 955
7780.24 929
7781.08 929
7781.91 1007
7782.74 1015
7783.57 1000
7784.41 1000
7785.24 1024
7786.07 1027
7786.91 1011
7787.74 1005
7788.57 989
7789.40 984
7790.24 1001
7791.07 976
7791.90 978
7792.74 1021
7793.57 1035
7794.40 1012
7795.24 971
7796.07 983
7796.90 1031
7797.74 1005
7798.57 1005
7799.40 1027
7800.24 1033
7801.07 1031
7801.91 1047
7802.74 1059
7803.57 1053
7804.41 1077
7805.24 1049
7806.07 1041
7806.91 1041
7807.74 1016
7808.58 1068
7809.41 1077
7810.25 1057
7811.08 1093
7811.91 1156
7812.75 1158
7813.58 1115
7814.42 1128
7815.25 1173
7816.09 1172
7816.92 1172
7817.75 1159
7818.59 1132
7819.42 1195
7820.26 1210
7821.09 1200
7821.93 1218
7822.76 1226
7823.60 1237
7824.43 1218
7825.27 1168
7826.10 1234
7826.94 1225
7827.77 1131
7828.61 1170
7829.44 1161
7830.28 1176
7831.11 1185
7831.95 1183
7832.78 1186
7833.62 1210
7834.46 1185
7835.29 1179
7836.13 1109
7836.96 1102
7837.80 1155
7838.63 1135
7839.47 1136
7840.31 1148
7841.14 1071
7841.98 1083
7842.81 1162
7843.65 1077
7844.48 1025
7845.32 1029
7846.16 1063
7846.99 1045
7847.83 1040
7848.67 1040
7849.50 1022
7850.34 1006
7851.17 990
7852.01 1026
7852.85 1046
7853.68 1014
7854.52 985
7855.36 997
7856.19 1037
7857.03 1046
7857.87 1026
7858.70 1016
7859.54 1014
7860.38 1016
7861.21 1029
7862.05 1036
7862.89 1077
7863.72 1047
7864.56 1040
7865.40 1036
7866.24 1002
7867.07 1048
7867.91 1027
7868.75 1037
7869.59 1057
7870.42 1042
7871.26 1065
7872.10 1088
7872.94 1072
7873.77 1054
7874.61 1111
7875.45 1109
7876.29 1130
7877.12 1184
7877.96 1234
7878.80 1316
7879.64 1292
7880.47 1287
7881.31 1352
7882.15 1325
7882.99 1234
7883.83 1235
7884.66 1213
7885.50 1211
7886.34 1190
7887.18 1173
7888.02 1147
7888.86 1138
7889.69 1149
7890.53 1186
7891.37 1131
7892.21 1131
7893.05 1119
7893.89 1123
7894.73 1111
7895.56 1116
7896.40 1087
7897.24 1086
7898.08 1070
7898.92 1083
7899.76 1031
7900.60 1027
7901.44 1075
7902.28 1071
7903.12 1086
7903.95 1086
7904.79 1072
7905.63 1100
7906.47 1095
7907.31 1089
7908.15 1050
7908.99 1060
7909.83 1104
7910.67 1082
7911.51 1125
7912.35 1126
7913.19 1179
7914.03 1238
7914.87 1332
7915.71 1369
7916.55 1374
7917.39 1501
7918.23 1429
7919.07 1351
7919.91 1356
7920.75 1305
7921.59 1232
7922.43 1218
7923.27 1187
7924.11 1162
7924.95 1097
7925.79 1096
7926.63 1078
7927.47 1064
7928.31 1025
7929.15 988
7929.99 1039
7930.83 995
7931.67 966
7932.51 983
7933.35 992
7934.19 1021
7935.04 1006
7935.88 986
7936.72 1024
7937.56 1024
7938.40 1006
7939.24 1033
7940.08 1013
7940.92 1014
7941.76 1090
7942.60 1059
7943.45 1025
7944.29 1022
7945.13 1048
7945.97 1063
7946.81 1063
7947.65 1063
7948.49 1046
7949.34 1038
7950.18 1052
7951.02 1050
7951.86 1043
7952.70 1019
7953.54 1034
7954.39 1054
7955.23 990
7956.07 1048
7956.91 1076
7957.75 1082
7958.60 1005
7959.44 1039
7960.28 1043
7961.12 1004
7961.96 1035
7962.81 1017
7963.65 1022
7964.49 1031
7965.33 1072
7966.18 1097
7967.02 1098
7967.86 1103
7968.70 1090
7969.55 1048
7970.39 1053
7971.23 1020
7972.08 988
7972.92 1001
7973.76 1010
7974.60 1028
7975.45 984
7976.29 973
7977.13 975
7977.98 962
7978.82 942
7979.66 968
7980.51 973
7981.35 944
7982.19 937
7983.04 927
7983.88 913
7984.72 931
7985.57 880
7986.41 920
7987.25 905
7988.10 890
7988.94 902
7989.78 894
7990.63 870
7991.47 889
7992.32 889
7993.16 891
7994.00 901
7994.85 871
7995.69 907
7996.54 863
7997.38 856
7998.22 865
7999.07 837
7999.91 865
8000.76 863
8001.60 878
8002.45 854
8003.29 812
8004.13 827
8004.98 854
8005.82 842
8006.67 826
8007.51 852
8008.36 852
8009.20 828
8010.05 825
8010.89 790
8011.74 798
8012.58 793
8013.43 759
8014.27 800
8015.12 828
8015.96 813
8016.81 799
8017.65 785
8018.50 822
8019.34 814
8020.19 826
8021.03 776
8021.88 766
8022.72 759
8023.57 802
8024.41 818
8025.26 789
8026.11 787
8026.95 825
8027.80 772
8028.64 791
8029.49 811
8030.33 799
8031.18 779
8032.03 804
8032.87 836
8033.72 787
8034.56 827
8035.41 822
8036.26 805
8037.10 840
8037.95 785
8038.80 813
8039.64 791
8040.49 820
8041.34 782
8042.18 778
8043.03 799
8043.87 770
8044.72 748
8045.57 762
8046.41 757
8047.26 769
8048.11 780
8048.96 816
8049.80 774
8050.65 740
8051.50 752
8052.34 785
8053.19 766
8054.04 740
8054.88 716
8055.73 725
8056.58 759
8057.43 743
8058.27 799
8059.12 806
8059.97 780
8060.82 719
8061.66 727
8062.51 734
8063.36 727
8064.21 739
8065.05 757
8065.90 754
8066.75 763
8067.60 729
8068.44 743
8069.29 739
8070.14 735
8070.99 754
8071.84 766
8072.68 738
8073.53 719
8074.38 740
8075.23 741
8076.08 775
8076.93 755
8077.77 785
8078.62 756
8079.47 756
8080.32 752
8081.17 769
8082.02 738
8082.87 767
8083.71 740
8084.56 749
8085.41 738
8086.26 739
8087.11 741
8087.96 734
8088.81 755
8089.66 742
8090.51 739
8091.35 751
8092.20 726
8093.05 723
8093.90 733
8094.75 748
8095.60 766
8096.45 778
8097.30 731
8098.15 770
8099.00 757
8099.85 794
8100.70 757
8101.55 780
8102.40 741
8103.25 763
8104.10 742
8104.95 756
8105.80 765
8106.65 746
8107.50 757
8108.35 739
8109.20 767
8110.05 732
8110.90 784
8111.75 744
8112.60 737
8113.45 727
8114.30 773
8115.15 764
8116.00 767
8116.85 774
8117.70 815
8118.55 814
8119.40 804
8120.25 802
8121.10 808
8121.95 807
8122.80 797
8123.65 776
8124.50 786
8125.35 787
8126.20 800
8127.06 792
8127.91 759
8128.76 816
8129.61 827
8130.46 788
8131.31 792
8132.16 815
8133.01 806
8133.86 801
8134.72 784
8135.57 752
8136.42 777
8137.27 784
8138.12 779
8138.97 792
8139.83 769
8140.68 758
8141.53 774
8142.38 806
8143.23 799
8144.08 800
8144.94 786
8145.79 787
8146.64 778
8147.49 782
8148.34 797
8149.20 800
8150.05 780
8150.90 822
8151.75 794
8152.60 816
8153.46 820
8154.31 826
8155.16 836
8156.01 854
8156.87 806
8157.72 825
8158.57 797
8159.42 786
8160.28 801
8161.13 745
8161.98 771
8162.84 756
8163.69 756
8164.54 758
8165.39 757
8166.25 752
8167.10 763
8167.95 745
8168.81 752
8169.66 760
8170.51 756
8171.37 746
8172.22 730
8173.07 740
8173.93 719
8174.78 735
8175.63 742
8176.49 725
8177.34 720
8178.19 704
8179.05 739
8179.90 737
8180.76 729
8181.61 743
8182.46 753
8183.32 760
8184.17 742
8185.02 711
8185.88 709
8186.73 735
8187.59 724
8188.44 749
8189.30 726
8190.15 697
8191.00 702
8191.86 739
8192.71 763
8193.57 692
8194.42 706
8195.28 721
8196.13 718
8196.99 696
8197.84 681
8198.69 733
8199.55 726
8200.40 749
8201.26 733
8202.11 715
8202.97 754
8203.82 759
8204.68 733
8205.53 744
8206.39 718
8207.24 743
8208.10 746
8208.95 737
8209.81 738
8210.67 730
8211.52 716
8212.38 703
8213.23 700
8214.09 742
8214.94 732
8215.80 725
8216.65 722
8217.51 739
8218.37 733
8219.22 718
8220.08 772
8220.93 754
8221.79 773
8222.64 783
8223.50 790
8224.36 804
8225.21 791
8226.07 777
8226.92 756
8227.78 774
8228.64 765
8229.49 733
8230.35 720
8231.21 718
8232.06 723
8232.92 709
8233.78 746
8234.63 726
8235.49 733
8236.35 715
8237.20 703
8238.06 703
8238.92 720
8239.77 698
8240.63 730
8241.49 713
8242.34 715
8243.20 698
8244.06 719
8244.91 725
8245.77 738
8246.63 727
8247.49 737
8248.34 717
8249.20 718
8250.06 686
8250.92 714
8251.77 739
8252.63 730
8253.49 708
8254.35 707
8255.20 716
8256.06 770
8256.92 720
8257.78 703
8258.63 731
8259.49 721
8260.35 738
8261.21 745
8262.07 721
8262.92 728
8263.78 783
8264.64 765
8265.50 734
8266.36 759
8267.22 763
8268.07 773
8268.93 769
8269.79 749
8270.65 753
8271.51 757
8272.37 758
8273.22 768
8274.08 765
8274.94 778
8275.80 798
8276.66 799
8277.52 810
8278.38 815
8279.24 823
8280.09 818
8280.95 810
8281.81 796
8282.67 789
8283.53 778
8284.39 792
8285.25 765
8286.11 796
8286.97 761
8287.83 777
8288.69 780
8289.55 810
8290.41 786
8291.26 801
8292.12 820
8292.98 818
8293.84 835
8294.70 812
8295.56 811
8296.42 779
8297.28 822
8298.14 832
8299.00 799
8299.86 808
8300.72 819
8301.58 832
8302.44 845
8303.30 801
8304.16 786
8305.02 808
8305.88 794
8306.74 782
8307.60 744
8308.46 779
8309.33 796
8310.19 837
8311.05 781
8311.91 768
8312.77 791
8313.63 791
8314.49 772
8315.35 824
8316.21 766
8317.07 760
8317.93 761
8318.79 753
8319.65 777
8320.52 780
8321.38 826
8322.24 771
8323.10 778
8323.96 801
8324.82 806
8325.68 800
8326.54 799
8327.41 741
8328.27 795
8329.13 779
8329.99 768
8330.85 790
8331.71 762
8332.57 796
8333.44 801
8334.30 783
8335.16 776
8336.02 782
8336.88 810
8337.75 775
8338.61 791
8339.47 806
8340.33 827
8341.19 791
8342.06 768
8342.92 804
8343.78 788
8344.64 775
8345.50 802
8346.37 829
8347.23 835
8348.09 843
8348.95 777
8349.82 817
8350.68 785
8351.54 828
8352.40 808
8353.27 794
8354.13 793
8354.99 776
8355.86 821
8356.72 828
8357.58 808
8358.45 793
8359.31 792
8360.17 866
8361.03 839
8361.90 816
8362.76 786
8363.62 806
8364.49 813
8365.35 844
8366.21 875
8367.08 898
8367.94 825
8368.80 833
8369.67 817
8370.53 826
8371.40 824
8372.26 847
8373.12 828
8373.99 878
8374.85 861
8375.71 860
8376.58 850
8377.44 826
8378.31 855
8379.17 885
8380.03 875
8380.90 862
8381.76 866
8382.63 840
8383.49 888
8384.36 887
8385.22 871
8386.08 911
8386.95 919
8387.81 899
8388.68 922
8389.54 871
8390.41 870
8391.27 928
8392.14 930
8393.00 933
8393.87 933
8394.73 874
8395.60 906
8396.46 913
8397.33 950
8398.19 958
8399.06 939
8399.92 953
8400.79 967
8401.65 968
8402.52 948
8403.38 949
8404.25 970
8405.11 989
8405.98 994
8406.84 999
8407.71 958
8408.58 991
8409.44 1030
8410.31 1049
8411.17 1041
8412.04 974
8412.90 1044
8413.77 1058
8414.64 1079
8415.50 1059
8416.37 1040
8417.23 1075
8418.10 1068
8418.97 1105
8419.83 1055
8420.70 1075
8421.56 1066
8422.43 1165
8423.30 1146
8424.16 1166
8425.03 1182
8425.90 1172
8426.76 1149
8427.63 1220
8428.50 1206
8429.36 1167
8430.23 1169
8431.10 1273
8431.96 1236
8432.83 1205
8433.70 1267
8434.56 1274
8435.43 1317
8436.30 1317
8437.16 1366
8438.03 1369
8438.90 1398
8439.77 1416
8440.63 1454
8441.50 1430
8442.37 1543
8443.24 1506
8444.10 1511
8444.97 1504
8445.84 1577
8446.71 1510
8447.57 1569
8448.44 1602
8449.31 1653
8450.18 1711
8451.04 1876
8451.91 2119
8452.78 2377
8453.65 2599
8454.52 2773
8455.38 2889
8456.25 2880
8457.12 2981
8457.99 2827
8458.86 2592
8459.72 2490
8460.59 2330
8461.46 2122
8462.33 1982
8463.20 1851
8464.07 1782
8464.93 1702
8465.80 1639
8466.67 1594
8467.54 1487
8468.41 1473
8469.28 1437
8470.15 1415
8471.02 1329
8471.88 1393
8472.75 1374
8473.62 1327
8474.49 1321
8475.36 1316
8476.23 1336
8477.10 1379
8477.97 1439
8478.84 1404
8479.71 1432
8480.58 1475
8481.44 1479
8482.31 1496
8483.18 1520
8484.05 1470
8484.92 1477
8485.79 1457
8486.66 1390
8487.53 1352
8488.40 1361
8489.27 1342
8490.14 1322
8491.01 1319
8491.88 1316
8492.75 1345
8493.62 1349
8494.49 1349
8495.36 1350
8496.23 1328
8497.10 1325
8497.97 1319
8498.84 1316
8499.71 1291
8500.58 1275
8501.45 1272
8502.32 1267
8503.19 1285
8504.06 1273
8504.93 1302
8505.80 1338
8506.67 1406
8507.55 1394
8508.42 1358
8509.29 1355
8510.16 1349
8511.03 1394
8511.90 1461
8512.77 1381
8513.64 1440
8514.51 1457
8515.38 1414
8516.25 1484
8517.13 1486
8518.00 1480
8518.87 1500
8519.74 1547
8520.61 1690
8521.48 1768
8522.35 1904
8523.23 2073
8524.10 2151
8524.97 2244
8525.84 2236
8526.71 2214
8527.58 2107
8528.46 2052
8529.33 1915
8530.20 1833
8531.07 1766
8531.94 1682
8532.81 1654
8533.69 1570
8534.56 1572
8535.43 1503
8536.30 1433
8537.18 1423
8538.05 1400
8538.92 1416
8539.79 1393
8540.66 1350
8541.54 1302
8542.41 1325
8543.28 1311
8544.15 1315
8545.03 1347
8545.90 1311
8546.77 1295
8547.64 1350
8548.52 1391
8549.39 1428
8550.26 1512
8551.14 1481
8552.01 1521
8552.88 1548
8553.76 1579
8554.63 1526
8555.50 1480
8556.37 1438
8557.25 1465
8558.12 1405
8558.99 1328
8559.87 1356
8560.74 1360
8561.61 1326
8562.49 1304
8563.36 1307
8564.24 1309
8565.11 1265
8565.98 1243
8566.86 1181
8567.73 1210
8568.60 1217
8569.48 1277
8570.35 1259
8571.23 1193
8572.10 1211
8572.97 1194
8573.85 1202
8574.72 1207
8575.60 1254
8576.47 1240
8577.34 1193
8578.22 1211
8579.09 1204
8579.97 1231
8580.84 1188
8581.72 1178
8582.59 1202
8583.47 1204
8584.34 1232
8585.21 1240
8586.09 1243
8586.96 1231
8587.84 1278
8588.71 1268
8589.59 1349
8590.46 1331
8591.34 1333
8592.21 1332
8593.09 1376
8593.96 1321
8594.84 1316
8595.71 1359
8596.59 1401
8597.46 1385
8598.34 1369
8599.22 1370
8600.09 1325
8600.97 1403
8601.84 1388
8602.72 1399
8603.59 1408
8604.47 1424
8605.34 1378
8606.22 1416
8607.10 1432
8607.97 1429
8608.85 1443
8609.72 1426
8610.60 1391
8611.47 1417
8612.35 1442
8613.23 1504
8614.10 1533
8614.98 1538
8615.86 1481
8616.73 1506
8617.61 1580
8618.48 1616
8619.36 1587
8620.24 1519
8621.11 1563
8621.99 1623
8622.87 1621
8623.74 1624
8624.62 1623
8625.50 1609
8626.37 1647
8627.25 1701
8628.13 1688
8629.00 1739
8629.88 1722
8630.76 1727
8631.64 1747
8632.51 1721
8633.39 1751
8634.27 1820
8635.14 1757
8636.02 1762
8636.90 1753
8637.78 1846
8638.65 1829
8639.53 1877
8640.41 1886
8641.29 1875
8642.16 1884
8643.04 1922
8643.92 1901
8644.80 1959
8645.67 1960
8646.55 1963
8647.43 1957
8648.31 2022
8649.18 1974
8650.06 2005
8650.94 2024
8651.82 2041
8652.70 2086
8653.58 2064
8654.45 2112
8655.33 2131
8656.21 2146
8657.09 2223
8657.97 2251
8658.84 2328
8659.72 2386
8660.60 2475
8661.48 2597
8662.36 2686
8663.24 2670
8664.12 2756
8664.99 2687
8665.87 2738
8666.75 2694
8667.63 2797
8668.51 2824
8669.39 2978
8670.27 3127
8671.15 3355
8672.03 3488
8672.91 3640
8673.78 3614
8674.66 3588
8675.54 3560
8676.42 3415
8677.30 3310
8678.18 3135
8679.06 2953
8679.94 2758
8680.82 2663
8681.70 2524
8682.58 2379
8683.46 2358
8684.34 2342
8685.22 2362
8686.10 2343
8686.98 2473
8687.86 2649
8688.74 2795
8689.62 3019
8690.50 3156
8691.38 3333
8692.26 3278
8693.14 3261
8694.02 3141
8694.90 2948
8695.78 2860
8696.66 2751
8697.54 2630
8698.42 2539
8699.30 2442
8700.18 2330
8701.06 2302
8701.94 2230
8702.82 2229
8703.70 2112
8704.58 2014
8705.46 2073
8706.34 1959
8707.23 1800
8708.11 1769
8708.99 1738
8709.87 1696
8710.75 1698
8711.63 1625
8712.51 1601
8713.39 1598
8714.27 1546
8715.16 1581
8716.04 1520
8716.92 1498
8717.80 1549
8718.68 1513
8719.56 1506
8720.44 1503
8721.33 1483
8722.21 1529
8723.09 1519
8723.97 1510
8724.85 1525
8725.73 1546
8726.62 1605
8727.50 1593
8728.38 1632
8729.26 1651
8730.14 1638
8731.03 1647
8731.91 1634
8732.79 1593
8733.67 1623
8734.55 1616
8735.44 1568
8736.32 1600
8737.20 1591
8738.08 1558
8738.97 1542
8739.85 1539
8740.73 1577
8741.61 1518
8742.50 1570
8743.38 1522
8744.26 1523
8745.14 1521
8746.03 1486
8746.91 1547
8747.79 1550
8748.68 1579
8749.56 1498
8750.44 1531
8751.33 1515
8752.21 1518
8753.09 1462
8753.97 1471
8754.86 1563
8755.74 1546
8756.62 1532
8757.51 1559
8758.39 1539
8759.28 1572
8760.16 1527
8761.04 1516
8761.93 1534
8762.81 1535
8763.69 1564
8764.58 1577
8765.46 1588
8766.34 1506
8767.23 1555
8768.11 1540
8769.00 1582
8769.88 1544
8770.76 1533
8771.65 1519
8772.53 1535
8773.42 1510
8774.30 1459
8775.19 1502
8776.07 1556
8776.95 1655
8777.84 1718
8778.72 1796
8779.61 1851
8780.49 1907
8781.38 1877
8782.26 1903
8783.15 1909
8784.03 1875
8784.92 1822
8785.80 1699
8786.69 1661
8787.57 1555
8788.46 1536
8789.34 1489
8790.23 1446
8791.11 1369
8792.00 1385
8792.88 1329
8793.77 1315
8794.65 1271
8795.54 1256
8796.42 1261
8797.31 1221
8798.19 1204
8799.08 1208
8799.96 1215
8800.85 1196
8801.74 1201
8802.62 1166
8803.51 1127
8804.39 1176
8805.28 1198
8806.16 1132
8807.05 1136
8807.94 1141
8808.82 1165
8809.71 1132
8810.59 1092
8811.48 1106
8812.37 1074
8813.25 1094
8814.14 1120
8815.03 1130
8815.91 1134
8816.80 1145
8817.68 1136
8818.57 1120
8819.46 1131
8820.34 1131
8821.23 1115
8822.12 1117
8823.00 1089
8823.89 1079
8824.78 1084
8825.66 1069
8826.55 1090
8827.44 1072
8828.33 1055
8829.21 1023
8830.10 1035
8830.99 1035
8831.87 1022
8832.76 1010
8833.65 1002
8834.54 984
8835.42 1002
8836.31 1009
8837.20 993
8838.08 1029
8838.97 1030
8839.86 1006
8840.75 1009
8841.64 1023
8842.52 1048
8843.41 1051
8844.30 998
8845.19 990
8846.07 983
8846.96 1011
8847.85 999
8848.74 960
8849.63 988
8850.51 995
8851.40 1012
8852.29 954
8853.18 981
8854.07 984
8854.96 952
8855.84 922
8856.73 963
8857.62 959
8858.51 940
8859.40 951
8860.29 928
8861.17 944
8862.06 956
8862.95 933
8863.84 918
8864.73 887
8865.62 899
8866.51 876
8867.40 880
8868.29 884
8869.17 892
8870.06 881
8870.95 864
8871.84 873
8872.73 862
8873.62 869
8874.51 880
8875.40 907
8876.29 882
8877.18 853
8878.07 835
8878.96 868
8879.85 860
8880.74 869
8881.63 821
8882.51 817
8883.40 857
8884.29 852
8885.18 828
8886.07 813
8886.96 782
8887.85 836
8888.74 783
8889.63 808
8890.52 786
8891.41 799
8892.30 834
8893.19 844
8894.09 815
8894.98 779
8895.87 788
8896.76 806
8897.65 785
8898.54 831
8899.43 808
8900.32 826
8901.21 799
8902.10 757
8902.99 779
8903.88 810
8904.77 795
8905.66 776
8906.55 750
8907.44 755
8908.34 802
8909.23 781
8910.12 809
8911.01 771
8911.90 748
8912.79 775
8913.68 765
8914.57 789
8915.47 763
8916.36 764
8917.25 747
8918.14 771
8919.03 721
8919.92 736
8920.81 754
8921.71 758
8922.60 734
8923.49 714
8924.38 749
8925.27 724
8926.16 764
8927.06 747
8927.95 733
8928.84 711
8929.73 730
8930.62 722
8931.52 710
8932.41 702
8933.30 716
8934.19 708
8935.09 740
8935.98 691
8936.87 691
8937.76 687
8938.66 708
8939.55 711
8940.44 704
8941.33 742
8942.23 676
8943.12 685
8944.01 693
8944.90 698
8945.80 688
8946.69 686
8947.58 667
8948.48 679
8949.37 685
8950.26 692
8951.16 694
8952.05 719
8952.94 737
8953.84 693
8954.73 682
8955.62 718
8956.52 725
8957.41 729
8958.30 677
8959.20 689
8960.09 707
8960.98 690
8961.88 647
8962.77 657
8963.66 710
8964.56 695
8965.45 690
8966.35 679
8967.24 672
8968.13 697
8969.03 679
8969.92 702
8970.82 675
8971.71 710
8972.60 677
8973.50 658
8974.39 680
8975.29 698
8976.18 653
8977.08 648
8977.97 702
8978.87 694
8979.76 684
8980.65 660
8981.55 684
8982.44 668
8983.34 660
8984.23 704
8985.13 690
8986.02 684
8986.92 718
8987.81 697
8988.71 661
8989.60 672
8990.50 669
8991.39 680
8992.29 670
8993.18 644
8994.08 656
8994.97 688
8995.87 684
8996.76 693
8997.66 683
8998.56 668
8999.45 657
9000.35 664
9001.24 660
9002.14 654
9003.03 643
9003.93 680
9004.83 672
9005.72 684
9006.62 706
9007.51 661
9008.41 637
9009.31 645
9010.20 649
9011.10 636
9011.99 646
9012.89 660
9013.79 663
9014.68 655
9015.58 641
9016.48 624
9017.37 639
9018.27 628
9019.16 685
9020.06 641
9020.96 619
9021.85 659
9022.75 665
9023.65 652
9024.54 635
9025.44 656
9026.34 680
9027.24 652
9028.13 645
9029.03 639
9029.93 645
9030.82 651
9031.72 634
9032.62 651
9033.52 627
9034.41 629
9035.31 690
9036.21 671
9037.10 673
9038.00 648
9038.90 680
9039.80 603
9040.69 620
9041.59 659
9042.49 635
9043.39 640
9044.29 628
9045.18 623
9046.08 611
9046.98 663
9047.88 657
9048.78 636
9049.67 669
9050.57 664
9051.47 660
9052.37 664
9053.27 659
9054.16 666
9055.06 675
9055.96 631
9056.86 662
9057.76 676
9058.66 672
9059.55 638
9060.45 667
9061.35 684
9062.25 679
9063.15 654
9064.05 657
9064.95 665
9065.85 673
9066.74 659
9067.64 664
9068.54 666
9069.44 647
9070.34 658
9071.24 707
9072.14 702
9073.04 680
9073.94 673
9074.84 654
9075.74 699
9076.64 661
9077.53 624
9078.43 650
9079.33 678
9080.23 660
9081.13 645
9082.03 632
9082.93 641
9083.83 677
9084.73 684
9085.63 673
9086.53 656
9087.43 656
9088.33 672
9089.23 640
9090.13 695
9091.03 660
9091.93 690
9092.83 654
9093.73 658
9094.63 655
9095.53 661
9096.43 664
9097.33 642
9098.23 659
9099.13 672
9100.04 657
9100.94 657
9101.84 664
9102.74 639
9103.64 648
9104.54 670
9105.44 637
9106.34 670
9107.24 665
9108.14 653
9109.04 678
9109.94 641
9110.85 654
9111.75 636
9112.65 599
9113.55 641
9114.45 656
9115.35 627
9116.25 645
9117.15 629
9118.06 649
9118.96 632
9119.86 617
9120.76 641
9121.66 658
9122.56 680
9123.46 663
9124.37 673
9125.27 659
9126.17 652
9127.07 618
9127.97 634
9128.88 659
9129.78 686
9130.68 665
9131.58 655
9132.48 642
9133.39 642
9134.29 686
9135.19 670
9136.09 678
9137.00 647
9137.90 683
9138.80 698
9139.70 655
9140.61 696
9141.51 639
9142.41 645
9143.31 638
9144.22 660
9145.12 668
9146.02 675
9146.92 648
9147.83 630
9148.73 639
9149.63 663
9150.54 678
9151.44 653
9152.34 641
9153.25 654
9154.15 656
9155.05 657
9155.96 643
9156.86 658
9157.76 665
9158.67 664
9159.57 663
9160.47 649
9161.38 664
9162.28 686
9163.18 701
9164.09 679
9164.99 658
9165.90 682
9166.80 703
9167.70 687
9168.61 661
9169.51 682
9170.42 664
9171.32 680
9172.22 670
9173.13 632
9174.03 613
9174.94 677
9175.84 642
9176.74 653
9177.65 661
9178.55 649
9179.46 661
9180.36 632
9181.27 658
9182.17 669
9183.08 675
9183.98 653
9184.89 645
9185.79 658
9186.70 668
9187.60 689
9188.51 668
9189.41 643
9190.32 659
9191.22 706
9192.13 703
9193.03 682
9193.94 673
9194.84 691
9195.75 718
9196.65 766
9197.56 765
9198.46 735
9199.37 754
9200.27 748
9201.18 769
9202.08 761
9202.99 728
9203.90 691
9204.80 715
9205.71 730
9206.61 707
9207.52 706
9208.42 688
9209.33 672
9210.24 687
9211.14 691
9212.05 694
9212.95 695
9213.86 710
9214.77 708
9215.67 684
9216.58 664
9217.49 657
9218.39 697
9219.30 687
9220.21 684
9221.11 676
9222.02 674
9222.93 672
9223.83 669
9224.74 646
9225.65 659
9226.55 657
9227.46 641
9228.37 603
9229.27 682
9230.18 692
9231.09 673
9231.99 653
9232.90 663
9233.81 656
9234.72 654
9235.62 633
9236.53 644
9237.44 642
9238.34 674
9239.25 662
9240.16 645
9241.07 630
9241.97 642
9242.88 658
9243.79 650
9244.70 626
9245.61 624
9246.51 654
9247.42 652
9248.33 685
9249.24 664
9250.14 622
9251.05 655
9251.96 678
9252.87 651
9253.78 634
9254.69 674
9255.59 665
9256.50 640
9257.41 628
9258.32 655
9259.23 671
9260.14 694
9261.04 659
9261.95 659
9262.86 652
9263.77 660
9264.68 663
9265.59 680
9266.50 654
9267.40 665
9268.31 645
9269.22 664
9270.13 639
9271.04 621
9271.95 678
9272.86 711
9273.77 680
9274.68 708
9275.59 673
9276.49 683
9277.40 690
9278.31 680
9279.22 704
9280.13 696
9281.04 666
9281.95 704
9282.86 703
9283.77 659
9284.68 667
9285.59 672
9286.50 668
9287.41 674
9288.32 679
9289.23 669
9290.14 719
9291.05 712
9291.96 696
9292.87 694
9293.78 717
9294.69 710
9295.60 712
9296.51 705
9297.42 706
9298.33 712
9299.24 690
9300.15 698
9301.06 688
9301.97 723
9302.88 753
9303.79 711
9304.70 705
9305.61 719
9306.53 704
9307.44 766
9308.35 731
9309.26 721
9310.17 751
9311.08 742
9311.99 743
9312.90 739
9313.81 722
9314.72 746
9315.63 713
9316.55 687
9317.46 704
9318.37 702
9319.28 697
9320.19 699
9321.10 699
9322.01 657
9322.93 687
9323.84 708
9324.75 710
9325.66 701
9326.57 693
9327.48 661
9328.40 725
9329.31 689
9330.22 659
9331.13 671
9332.04 663
9332.96 679
9333.87 686
9334.78 684
9335.69 657
9336.60 671
9337.52 671
9338.43 656
9339.34 704
9340.25 675
9341.17 669
9342.08 682
9342.99 690
9343.90 709
9344.82 700
9345.73 647
9346.64 695
9347.55 693
9348.47 706
9349.38 681
9350.29 709
9351.21 721
9352.12 692
9353.03 699
9353.94 711
9354.86 727
9355.77 716
9356.68 708
9357.60 724
9358.51 707
9359.42 661
9360.34 683
9361.25 676
9362.16 699
9363.08 681
9363.99 686
9364.90 691
9365.82 663
9366.73 691
9367.65 678
9368.56 674
9369.47 679
9370.39 726
9371.30 716
9372.21 723
9373.13 705
9374.04 701
9374.96 703
9375.87 692
9376.79 687
9377.70 712
9378.61 693
9379.53 726
9380.44 683
9381.36 692
9382.27 747
9383.19 749
9384.10 746
9385.01 747
9385.93 728
9386.84 749
9387.76 727
9388.67 741
9389.59 745
9390.50 728
9391.42 779
9392.33 771
9393.25 790
9394.16 772
9395.08 785
9395.99 750
9396.91 727
9397.82 774
9398.74 777
9399.65 769
9400.57 753
9401.48 772
9402.40 739
9403.32 744
9404.23 759
9405.15 737
9406.06 748
9406.98 775
9407.89 733
9408.81 734
9409.73 715
9410.64 698
9411.56 731
9412.47 705
9413.39 747
9414.30 729
9415.22 718
9416.14 740
9417.05 714
9417.97 732
9418.89 727
9419.80 743
9420.72 768
9421.63 733
9422.55 728
9423.47 766
9424.38 715
9425.30 760
9426.22 776
9427.13 753
9428.05 766
9428.97 761
9429.88 764
9430.80 790
9431.72 780
9432.63 758
9433.55 779
9434.47 768
9435.38 777
9436.30 824
9437.22 802
9438.14 782
9439.05 769
9439.97 800
9440.89 813
9441.81 793
9442.72 835
9443.64 813
9444.56 835
9445.47 782
9446.39 846
9447.31 865
9448.23 811
9449.15 840
9450.06 859
9450.98 853
9451.90 874
9452.82 863
9453.73 848
9454.65 839
9455.57 830
9456.49 841
9457.41 850
9458.32 827
9459.24 840
9460.16 835
9461.08 824
9462.00 799
9462.92 790
9463.83 803
9464.75 808
9465.67 855
9466.59 803
9467.51 831
9468.43 840
9469.35 848
9470.26 806
9471.18 805
9472.10 799
9473.02 822
9473.94 848
9474.86 821
9475.78 842
9476.70 845
9477.62 902
9478.54 870
9479.45 875
9480.37 868
9481.29 886
9482.21 919
9483.13 900
9484.05 851
9484.97 889
9485.89 911
9486.81 870
9487.73 878
9488.65 854
9489.57 851
9490.49 866
9491.41 843
9492.33 856
9493.25 855
9494.17 832
9495.09 863
9496.01 896
9496.93 884
9497.85 882
9498.77 852
9499.69 866
9500.61 901
9501.53 871
9502.45 892
9503.37 915
9504.29 883
9505.21 877
9506.13 912
9507.05 938
9507.97 908
9508.89 903
9509.81 900
9510.73 938
9511.65 963
9512.57 903
9513.49 914
9514.42 940
9515.34 982
9516.26 1021
9517.18 1041
9518.10 1093
9519.02 1104
9519.94 1134
9520.86 1096
9521.78 1099
9522.71 1097
9523.63 1114
9524.55 1078
9525.47 1033
9526.39 1047
9527.31 1016
9528.23 1016
9529.16 1039
9530.08 1028
9531.00 1008
9531.92 1033
9532.84 1044
9533.76 1048
9534.69 1032
9535.61 986
9536.53 999
9537.45 978
9538.37 998
9539.30 990
9540.22 934
9541.14 958
9542.06 1053
9542.98 1010
9543.91 970
9544.83 971
9545.75 985
9546.67 1028
9547.60 1035
9548.52 1039
9549.44 1048
9550.36 1059
9551.29 1024
9552.21 1023
9553.13 1049
9554.06 1043
9554.98 1043
9555.90 1055
9556.82 1040
9557.75 1091
9558.67 1059
9559.59 1034
9560.52 1063
9561.44 1087
9562.36 1088
9563.29 1064
9564.21 1081
9565.13 1076
9566.06 1053
9566.98 1051
9567.90 1040
9568.83 1083
9569.75 1076
9570.67 1118
9571.60 1097
9572.52 1094
9573.44 1121
9574.37 1125
9575.29 1096
9576.22 1110
9577.14 1116
9578.06 1086
9578.99 1133
9579.91 1134
9580.84 1185
9581.76 1168
9582.68 1129
9583.61 1142
9584.53 1142
9585.46 1118
9586.38 1171
9587.31 1149
9588.23 1139
9589.15 1156
9590.08 1150
9591.00 1139
9591.93 1163
9592.85 1178
9593.78 1192
9594.70 1182
9595.63 1221
9596.55 1245
9597.48 1248
9598.40 1260
9599.33 1300
9600.25 1290
9601.18 1276
9602.10 1247
9603.03 1255
9603.95 1265
9604.88 1219
9605.80 1250
9606.73 1272
9607.65 1264
9608.58 1283
9609.50 1264
9610.43 1262
9611.35 1315
9612.28 1258
9613.21 1262
9614.13 1274
9615.06 1299
9615.98 1250
9616.91 1251
9617.84 1267
9618.76 1346
9619.69 1311
9620.61 1263
9621.54 1301
9622.47 1357
9623.39 1361
9624.32 1331
9625.24 1347
9626.17 1358
9627.10 1374
9628.02 1386
9628.95 1417
9629.88 1390
9630.80 1410
9631.73 1373
9632.65 1397
9633.58 1412
9634.51 1453
9635.43 1429
9636.36 1458
9637.29 1485
9638.22 1510
9639.14 1527
9640.07 1574
9641.00 1601
9641.92 1566
9642.85 1563
9643.78 1630
9644.70 1703
9645.63 1645
9646.56 1669
9647.49 1667
9648.41 1655
9649.34 1648
9650.27 1617
9651.20 1608
9652.12 1615
9653.05 1640
9653.98 1555
9654.91 1565
9655.83 1553
9656.76 1539
9657.69 1595
9658.62 1544
9659.55 1504
9660.47 1555
9661.40 1585
9662.33 1513
9663.26 1606
9664.19 1577
9665.11 1584
9666.04 1602
9666.97 1611
9667.90 1637
9668.83 1624
9669.75 1617
9670.68 1662
9671.61 1611
9672.54 1680
9673.47 1695
9674.40 1693
9675.33 1682
9676.25 1700
9677.18 1757
9678.11 1754
9679.04 1730
9679.97 1756
9680.90 1766
9681.83 1751
9682.76 1796
9683.69 1769
9684.61 1793
9685.54 1800
9686.47 1758
9687.40 1784
9688.33 1800
9689.26 1849
9690.19 1759
9691.12 1771
9692.05 1775
9692.98 1858
9693.91 1904
9694.84 1941
9695.77 2037
9696.70 2028
9697.63 2076
9698.56 2101
9699.49 2082
9700.42 2052
9701.35 2009
9702.28 1973
9703.21 1956
9704.14 1895
9705.07 1860
9706.00 1819
9706.93 1820
9707.86 1829
9708.79 1851
9709.72 1853
9710.65 1932
9711.58 1937
9712.51 1957
9713.44 2006
9714.37 2022
9715.30 1993
9716.23 1975
9717.16 1924
9718.09 1800
9719.02 1808
9719.95 1770
9720.88 1703
9721.81 1656
9722.75 1590
9723.68 1531
9724.61 1543
9725.54 1521
9726.47 1532
9727.40 1494
9728.33 1474
9729.26 1468
9730.19 1443
9731.13 1460
9732.06 1437
9732.99 1411
9733.92 1412
9734.85 1403
9735.78 1428
9736.71 1383
9737.65 1445
9738.58 1367
9739.51 1346
9740.44 1281
9741.37 1302
9742.30 1313
9743.24 1305
9744.17 1317
9745.10 1253
9746.03 1251
9746.96 1259
9747.90 1234
9748.83 1248
9749.76 1239
9750.69 1247
9751.63 1250
9752.56 1226
9753.49 1228
9754.42 1201
9755.36 1172
9756.29 1206
9757.22 1205
9758.15 1210
9759.09 1242
9760.02 1209
9760.95 1197
9761.88 1187
9762.82 1186
9763.75 1125
9764.68 1205
9765.62 1178
9766.55 1203
9767.48 1178
9768.41 1217
9769.35 1219
9770.28 1183
9771.21 1188
9772.15 1227
9773.08 1214
9774.01 1183
9774.95 1230
9775.88 1241
9776.81 1222
9777.75 1203
9778.68 1290
9779.62 1260
9780.55 1212
9781.48 1194
9782.42 1225
9783.35 1240
9784.28 1201
9785.22 1210
9786.15 1212
9787.09 1158
9788.02 1150
9788.95 1094
9789.89 1103
9790.82 1099
9791.76 1135
9792.69 1128
9793.63 1131
9794.56 1103
9795.49 1118
9796.43 1111
9797.36 1128
9798.30 1108
9799.23 1120
9800.17 1087
9801.10 1050
9802.04 1081
9802.97 1069
9803.91 1047
9804.84 1025
9805.78 996
9806.71 1007
9807.65 999
9808.58 1006
9809.52 979
9810.45 988
9811.39 928
9812.32 965
9813.26 968
9814.19 974
9815.13 952
9816.06 978
9817.00 958
9817.93 929
9818.87 940
9819.80 936
9820.74 933
9821.68 932
9822.61 949
9823.55 934
9824.48 930
9825.42 952
9826.35 931
9827.29 903
9828.23 886
9829.16 877
9830.10 919
9831.03 923
9831.97 889
9832.91 909
9833.84 871
9834.78 884
9835.72 863
9836.65 903
9837.59 923
9838.52 917
9839.46 914
9840.40 881
9841.33 883
9842.27 873
9843.21 895
9844.14 924
9845.08 887
9846.02 916
9846.95 877
9847.89 910
9848.83 880
9849.77 881
9850.70 875
9851.64 939
9852.58 890
9853.51 887
9854.45 888
9855.39 875
9856.33 870
9857.26 880
9858.20 911
9859.14 900
9860.08 937
9861.01 871
9861.95 838
9862.89 867
9863.83 857
9864.76 872
9865.70 865
9866.64 865
9867.58 858
9868.51 846
9869.45 848
9870.39 837
9871.33 816
9872.27 894
9873.20 863
9874.14 848
9875.08 829
9876.02 838
9876.96 862
9877.90 858
9878.83 830
9879.77 855
9880.71 820
9881.65 826
9882.59 837
9883.53 837
9884.47 850
9885.40 850
9886.34 841
9887.28 852
9888.22 869
9889.16 845
9890.10 841
9891.04 795
9891.98 794
9892.91 818
9893.85 804
9894.79 806
9895.73 802
9896.67 838
9897.61 811
9898.55 800
9899.49 807
9900.43 805
9901.37 846
9902.31 827
9903.25 802
9904.19 817
9905.13 832
9906.07 815
9907.01 803
9907.95 814
9908.89 792
9909.83 791
9910.77 831
9911.71 823
9912.65 839
9913.59 839
9914.53 824
9915.47 811
9916.41 857
9917.35 850
9918.29 822
9919.23 868
9920.17 927
9921.11 898
9922.05 939
9922.99 954
9923.93 980
9924.87 1028
9925.81 1065
9926.75 1015
9927.69 1000
9928.63 998
9929.57 986
9930.51 982
9931.45 933
9932.39 901
9933.34 900
9934.28 860
9935.22 859
9936.16 822
9937.10 805
9938.04 791
9938.98 843
9939.92 790
9940.87 776
9941.81 781
9942.75 817
9943.69 772
9944.63 786
9945.57 824
9946.51 850
9947.46 842
9948.40 870
9949.34 878
9950.28 850
9951.22 892
9952.16 866
9953.11 853
9954.05 804
9954.99 750
9955.93 810
9956.87 800
9957.82 754
9958.76 775
9959.70 747
9960.64 705
9961.59 739
9962.53 752
9963.47 735
9964.41 710
9965.35 713
9966.30 708
9967.24 726
9968.18 726
9969.13 737
9970.07 718
9971.01 726
9971.95 712
9972.90 710
9973.84 703
9974.78 708
9975.73 689
9976.67 684
9977.61 684
9978.55 676
9979.50 649
9980.44 689
9981.38 706
9982.33 676
9983.27 692
9984.21 710
9985.16 716
9986.10 712
9987.04 693
9987.99 705
9988.93 683
9989.88 694
9990.82 707
9991.76 707
9992.71 700
9993.65 717
9994.59 711
9995.54 705
9996.48 715
9997.43 685
9998.37 698
9999.31 714
10000.26 701
10001.20 698
10002.15 680
10003.09 671
10004.04 692
10004.98 684
10005.92 670
10006.87 695
10007.81 718
10008.76 707
10009.70 671
10010.65 696
10011.59 721
10012.54 718
10013.48 682
10014.43 693
10015.37 681
10016.32 711
10017.26 735
10018.21 720
10019.15 663
10020.10 669
10021.04 686
10021.99 691
10022.93 704
10023.88 699
10024.82 696
10025.77 726
10026.71 704
10027.66 676
10028.60 629
10029.55 630
10030.49 694
10031.44 666
10032.39 683
10033.33 673
10034.28 708
10035.22 695
10036.17 633
10037.11 657
10038.06 645
10039.01 665
10039.95 664
10040.90 644
10041.84 660
10042.79 664
10043.74 675
10044.68 642
10045.63 672
10046.58 642
10047.52 663
10048.47 654
10049.41 658
10050.36 636
10051.31 626
10052.25 639
10053.20 650
10054.15 611
10055.09 615
10056.04 624
10056.99 657
10057.93 652
10058.88 645
10059.83 656
10060.78 651
10061.72 651
10062.67 665
10063.62 637
10064.56 617
10065.51 643
10066.46 659
10067.41 667
10068.35 677
10069.30 682
10070.25 654
10071.20 634
10072.14 652
10073.09 626
10074.04 644
10074.99 618
10075.93 628
10076.88 626
10077.83 641
10078.78 640
10079.72 632
10080.67 655
10081.62 635
10082.57 646
10083.52 624
10084.46 646
10085.41 646
10086.36 639
10087.31 625
10088.26 626
10089.21 641
10090.15 664
10091.10 647
10092.05 638
10093.00 634
10093.95 628
10094.90 628
10095.85 640
10096.79 645
10097.74 615
10098.69 648
10099.64 645
10100.59 612
10101.54 617
10102.49 659
10103.44 642
10104.39 626
10105.33 636
10106.28 646
10107.23 669
10108.18 634
10109.13 657
10110.08 673
10111.03 647
10111.98 663
10112.93 635
10113.88 649
10114.83 624
10115.78 653
10116.73 632
10117.68 631
10118.63 650
10119.58 653
10120.53 612
10121.48 651
10122.43 623
10123.38 623
10124.33 643
10125.28 633
10126.23 642
10127.18 613
10128.13 630
10129.08 666
10130.03 649
10130.98 655
10131.93 644
10132.88 675
10133.83 669
10134.78 626
10135.73 673
10136.68 669
10137.63 673
10138.58 661
10139.53 647
10140.48 662
10141.43 637
10142.38 681
10143.33 645
10144.29 618
10145.24 678
10146.19 667
10147.14 682
10148.09 648
10149.04 659
10149.99 677
10150.94 646
10151.89 681
10152.85 675
10153.80 703
10154.75 701
10155.70 699
10156.65 686
10157.60 703
10158.55 696
10159.51 686
10160.46 696
10161.41 727
10162.36 705
10163.31 720
10164.26 704
10165.22 699
10166.17 715
10167.12 710
10168.07 721
10169.02 736
10169.98 712
10170.93 731
10171.88 722
10172.83 730
10173.79 749
10174.74 711
10175.69 723
10176.64 702
10177.60 743
10178.55 726
10179.50 721
10180.45 732
10181.41 719
10182.36 720
10183.31 735
10184.26 772
10185.22 796
10186.17 765
10187.12 751
10188.08 784
10189.03 776
10189.98 758
10190.93 769
10191.89 749
10192.84 768
10193.79 775
10194.75 780
10195.70 788
10196.65 745
10197.61 738
10198.56 770
10199.51 772
10200.47 750
10201.42 744
10202.38 769
10203.33 814
10204.28 803
10205.24 805
10206.19 790
10207.14 866
10208.10 855
10209.05 799
10210.01 844
10210.96 838
10211.91 824
10212.87 771
10213.82 743
10214.78 816
10215.73 785
10216.69 758
10217.64 772
10218.59 786
10219.55 775
10220.50 751
10221.46 776
10222.41 770
10223.37 779
10224.32 743
10225.28 732
10226.23 771
10227.19 796
10228.14 802
10229.10 838
10230.05 862
10231.01 866
10231.96 903
10232.92 901
10233.87 901
10234.83 942
10235.78 923
10236.74 897
10237.69 866
10238.65 851
10239.60 841
10240.56 866
10241.51 838
10242.47 781
10243.42 812
10244.38 820
10245.34 788
10246.29 746
10247.25 755
10248.20 765
10249.16 730
10250.11 725
10251.07 718
10252.03 724
10252.98 750
10253.94 722
10254.89 683
10255.85 706
10256.81 742
10257.76 740
10258.72 712
10259.68 688
10260.63 678
10261.59 681
10262.55 678
10263.50 671
10264.46 672
10265.41 682
10266.37 689
10267.33 648
10268.28 675
10269.24 643
10270.20 677
10271.16 704
10272.11 691
10273.07 691
10274.03 683
10274.98 684
10275.94 678
10276.90 656
10277.85 657
10278.81 678
10279.77 648
10280.73 647
10281.68 663
10282.64 688
10283.60 693
10284.56 671
10285.51 668
10286.47 657
10287.43 681
10288.39 667
10289.34 685
10290.30 639
10291.26 658
10292.22 660
10293.18 661
10294.13 634
10295.09 688
10296.05 673
10297.01 673
10297.97 664
10298.92 640
10299.88 613
10300.84 646
10301.80 681
10302.76 688
10303.72 660
10304.67 674
10305.63 643
10306.59 654
10307.55 673
10308.51 685
10309.47 685
10310.43 667
10311.38 679
10312.34 654
10313.30 649
10314.26 671
10315.22 648
10316.18 658
10317.14 679
10318.10 656
10319.06 666
10320.01 698
10320.97 673
10321.93 631
10322.89 638
10323.85 630
10324.81 693
10325.77 682
10326.73 676
10327.69 695
10328.65 691
10329.61 682
10330.57 675
10331.53 688
10332.49 646
10333.45 647
10334.41 644
10335.37 659
10336.33 661
10337.29 671
10338.25 656
10339.21 622
10340.17 642
10341.13 620
10342.09 615
10343.05 613
10344.01 639
10344.97 636
10345.93 591
10346.89 630
10347.85 630
10348.81 628
10349.77 608
10350.73 598
10351.69 623
10352.65 648
10353.61 627
10354.57 593
10355.53 611
10356.49 625
10357.46 590
10358.42 587
10359.38 628
10360.34 592
10361.30 598
10362.26 617
10363.22 620
10364.18 598
10365.14 600
10366.11 599
10367.07 597
10368.03 617
10368.99 621
10369.95 565
10370.91 588
10371.87 577
10372.84 597
10373.80 605
10374.76 613
10375.72 601
10376.68 605
10377.64 607
10378.61 613
10379.57 619
10380.53 604
10381.49 580
10382.45 574
10383.42 596
10384.38 611
10385.34 593
10386.30 604
10387.27 609
10388.23 584
10389.19 586
10390.15 605
10391.11 578
10392.08 564
10393.04 571
10394.00 577
10394.96 601
10395.93 595
10396.89 581
10397.85 597
10398.82 613
10399.78 624
10400.74 604
10401.70 603
10402.67 567
10403.63 610
10404.59 616
10405.56 580
10406.52 566
10407.48 570
10408.45 568
10409.41 601
10410.37 589
10411.34 598
10412.30 613
10413.26 606
10414.23 624
10415.19 603
10416.15 631
10417.12 621
10418.08 657
10419.04 651
10420.01 623
10420.97 623
10421.94 611
10422.90 609
10423.86 637
10424.83 623
10425.79 621
10426.76 586
10427.72 580
10428.68 580
10429.65 594
10430.61 587
10431.58 551
10432.54 583
10433.51 587
10434.47 575
10435.44 550
10436.40 527
10437.36 539
10438.33 569
10439.29 594
10440.26 598
10441.22 569
10442.19 585
10443.15 569
10444.12 575
10445.08 576
10446.05 598
10447.01 574
10447.98 552
10448.94 564
10449.91 572
10450.87 552
10451.84 599
10452.80 591
10453.77 564
10454.73 562
10455.70 597
10456.67 574
10457.63 599
10458.60 586
10459.56 581
10460.53 635
10461.49 585
10462.46 581
10463.43 583
10464.39 588
10465.36 582
10466.32 570
10467.29 555
10468.25 567
10469.22 589
10470.19 590
10471.15 583
10472.12 598
10473.09 565
10474.05 607
10475.02 609
10475.98 585
10476.95 588
10477.92 600
10478.88 634
10479.85 611
10480.82 604
10481.78 604
10482.75 602
10483.72 590
10484.68 572
10485.65 586
10486.62 604
10487.58 596
10488.55 586
10489.52 561
10490.49 586
10491.45 578
10492.42 569
10493.39 603
10494.35 576
10495.32 587
10496.29 603
10497.26 601
10498.22 588
10499.19 583
10500.16 590
10501.13 604
10502.09 561
10503.06 594
10504.03 627
10505.00 610
10505.96 596
10506.93 584
10507.90 567
10508.87 578
10509.84 580
10510.80 577
10511.77 574
10512.74 584
10513.71 593
10514.68 608
10515.64 599
10516.61 587
10517.58 606
10518.55 562
10519.52 585
10520.49 592
10521.45 603
10522.42 578
10523.39 569
10524.36 539
10525.33 569
10526.30 583
10527.27 587
10528.23 570
10529.20 617
10530.17 624
10531.14 594
10532.11 616
10533.08 607
10534.05 602
10535.02 603
10535.99 600
10536.96 585
10537.93 648
10538.89 624
10539.86 627
10540.83 614
10541.80 610
10542.77 618
10543.74 614
10544.71 600
10545.68 613
10546.65 586
10547.62 616
10548.59 607
10549.56 618
10550.53 608
10551.50 602
10552.47 589
10553.44 615
10554.41 602
10555.38 614
10556.35 606
10557.32 635
10558.29 640
10559.26 659
10560.23 665
10561.20 647
10562.17 666
10563.14 662
10564.11 636
10565.08 660
10566.05 632
10567.02 619
10567.99 609
10568.96 627
10569.93 613
10570.91 600
10571.88 588
10572.85 591
10573.82 639
10574.79 645
10575.76 589
10576.73 612
10577.70 608
10578.67 638
10579.64 611
10580.62 618
10581.59 634
10582.56 615
10583.53 638
10584.50 629
10585.47 626
10586.44 653
10587.42 637
10588.39 649
10589.36 652
10590.33 643
10591.30 645
10592.27 612
10593.25 629
10594.22 647
10595.19 642
10596.16 645
10597.13 637
10598.10 618
10599.08 633
10600.05 644
10601.02 651
10601.99 666
10602.97 654
10603.94 714
10604.91 744
10605.88 723
10606.85 747
10607.83 767
10608.80 734
10609.77 741
10610.74 732
10611.72 749
10612.69 723
10613.66 744
10614.64 709
10615.61 673
10616.58 665
10617.55 686
10618.53 702
10619.50 649
10620.47 679
10621.45 637
10622.42 616
10623.39 647
10624.37 647
10625.34 669
10626.31 644
10627.29 619
10628.26 628
10629.23 629
10630.21 632
10631.18 665
10632.15 651
10633.13 668
10634.10 646
10635.07 651
10636.05 618
10637.02 671
10638.00 653
10638.97 687
10639.94 677
10640.92 687
10641.89 712
10642.87 678
10643.84 648
10644.81 652
10645.79 683
10646.76 670
10647.74 643
10648.71 644
10649.68 642
10650.66 635
10651.63 612
10652.61 645
10653.58 601
10654.56 595
10655.53 603
10656.51 590
10657.48 592
10658.46 604
10659.43 585
10660.41 607
10661.38 610
10662.36 615
10663.33 622
10664.31 616
10665.28 594
10666.26 583
10667.23 577
10668.21 574
10669.18 587
10670.16 600
10671.13 557
10672.11 565
10673.08 587
10674.06 572
10675.03 599
10676.01 603
10676.99 621
10677.96 605
10678.94 596
10679.91 585
10680.89 631
10681.86 609
10682.84 620
10683.82 616
10684.79 601
10685.77 604
10686.74 597
10687.72 620
10688.70 595
10689.67 595
10690.65 589
10691.63 598
10692.60 573
10693.58 590
10694.55 584
10695.53 586
10696.51 590
10697.48 556
10698.46 598
10699.44 584
10700.41 605
10701.39 572
10702.37 579
10703.34 592
10704.32 595
10705.30 610
10706.27 615
10707.25 564
10708.23 580
10709.21 561
10710.18 593
10711.16 592
10712.14 589
10713.11 581
10714.09 594
10715.07 602
10716.05 577
10717.02 594
10718.00 553
10718.98 570
10719.96 594
10720.93 587
10721.91 562
10722.89 585
10723.87 614
10724.85 599
10725.82 587
10726.80 577
10727.78 579
10728.76 578
10729.74 580
10730.71 553
10731.69 575
10732.67 572
10733.65 584
10734.63 602
10735.60 579
10736.58 591
10737.56 583
10738.54 593
10739.52 583
10740.50 548
10741.48 581
10742.45 602
10743.43 590
10744.41 608
10745.39 602
10746.37 565
10747.35 582
10748.33 595
10749.31 591
10750.28 586
10751.26 563
10752.24 595
10753.22 601
10754.20 584
10755.18 590
10756.16 568
10757.14 586
10758.12 597
10759.10 588
10760.08 565
10761.06 560
10762.04 576
10763.01 579
10763.99 588
10764.97 590
10765.95 602
10766.93 570
10767.91 585
10768.89 585
10769.87 563
10770.85 594
10771.83 560
10772.81 611
10773.79 628
10774.77 595
10775.75 596
10776.73 594
10777.71 596
10778.69 595
10779.67 596
10780.65 577
10781.63 581
10782.62 608
10783.60 585
10784.58 622
10785.56 597
10786.54 587
10787.52 602
10788.50 611
10789.48 575
10790.46 625
10791.44 583
10792.42 590
10793.40 593
10794.38 619
10795.37 595
10796.35 629
10797.33 621
10798.31 602
10799.29 646
10800.27 620
10801.25 595
10802.23 629
10803.21 607
10804.20 621
10805.18 603
10806.16 583
10807.14 606
10808.12 610
10809.10 587
10810.09 604
10811.07 605
10812.05 629
10813.03 651
10814.01 645
10815.00 654
10815.98 676
10816.96 625
10817.94 630
10818.92 636
10819.91 651
10820.89 653
10821.87 614
10822.85 653
10823.83 675
10824.82 634
10825.80 652
10826.78 653
10827.76 632
10828.75 654
10829.73 651
10830.71 644
10831.69 642
10832.68 665
10833.66 637
10834.64 645
10835.63 654
10836.61 652
10837.59 684
10838.57 688
10839.56 703
10840.54 665
10841.52 710
10842.51 680
10843.49 665
10844.47 703
10845.46 706
10846.44 710
10847.42 694
10848.41 687
10849.39 740
10850.37 747
10851.36 729
10852.34 740
10853.32 719
10854.31 744
10855.29 724
10856.28 730
10857.26 731
10858.24 742
10859.23 728
10860.21 732
10861.20 734
10862.18 765
10863.16 778
10864.15 739
10865.13 729
10866.12 742
10867.10 701
10868.08 722
10869.07 730
10870.05 731
10871.04 702
10872.02 722
10873.01 737
10873.99 736
10874.98 749
10875.96 744
10876.95 750
10877.93 740
10878.92 721
10879.90 704
10880.89 742
10881.87 765
10882.86 725
10883.84 777
10884.83 797
10885.81 755
10886.80 784
10887.78 782
10888.77 810
10889.75 787
10890.74 780
10891.72 774
10892.71 812
10893.69 781
10894.68 791
10895.66 784
10896.65 796
10897.64 780
10898.62 796
10899.61 825
10900.59 807
10901.58 822
10902.56 838
10903.55 847
10904.54 826
10905.52 858
10906.51 845
10907.49 873
10908.48 847
10909.47 856
10910.45 865
10911.44 843
10912.43 878
10913.41 879
10914.40 891
10915.39 887
10916.37 893
10917.36 884
10918.35 853
10919.33 919
10920.32 898
10921.31 910
10922.29 930
10923.28 919
10924.27 929
10925.25 944
10926.24 909
10927.23 935
10928.21 996
10929.20 955
10930.19 938
10931.18 962
10932.16 950
10933.15 984
10934.14 972
10935.12 979
10936.11 978
10937.10 996
10938.09 974
10939.07 991
10940.06 1000
10941.05 1002
10942.04 1034
10943.02 1067
10944.01 1030
10945.00 1009
10945.99 1023
10946.98 1066
10947.96 1068
10948.95 1119
10949.94 1132
10950.93 1142
10951.92 1153
10952.90 1202
10953.89 1239
10954.88 1225
10955.87 1297
10956.86 1326
10957.85 1353
10958.83 1304
10959.82 1287
10960.81 1310
10961.80 1274
10962.79 1235
10963.78 1210
10964.77 1206
10965.75 1195
10966.74 1182
10967.73 1137
10968.72 1134
10969.71 1116
10970.70 1087
10971.69 1076
10972.68 1097
10973.67 1107
10974.66 1083
10975.64 1113
10976.63 1058
10977.62 1043
10978.61 1071
10979.60 1120
10980.59 1099
10981.58 1123
10982.57 1119
10983.56 1134
10984.55 1101
10985.54 1104
10986.53 1114
10987.52 1100
10988.51 1125
10989.50 1169
10990.49 1197
10991.48 1256
10992.47 1274
10993.46 1278
10994.45 1428
10995.44 1500
10996.43 1504
10997.42 1542
10998.41 1576
10999.40 1520
11000.39 1544
11001.38 1553
11002.37 1525
11003.36 1464
11004.35 1393
11005.34 1315
11006.33 1284
11007.32 1220
11008.31 1175
11009.30 1153
11010.30 1137
11011.29 1092
11012.28 1068
11013.27 1068
11014.26 1009
11015.25 960
11016.24 965
11017.23 956
11018.22 936
11019.21 902
11020.21 918
11021.20 896
11022.19 935
11023.18 908
11024.17 903
11025.16 918
11026.15 900
11027.14 909
11028.14 877
11029.13 877
11030.12 909
11031.11 922
11032.10 901
11033.09 880
11034.09 885
11035.08 884
11036.07 905
11037.06 899
11038.05 850
11039.05 889
11040.04 842
11041.03 849
11042.02 848
11043.02 852
11044.01 835
11045.00 829
11045.99 848
11046.98 817
11047.98 838
11048.97 815
11049.96 848
11050.95 871
11051.95 832
11052.94 813
11053.93 833
11054.93 830
11055.92 837
11056.91 811
11057.90 826
11058.90 846
11059.89 829
11060.88 818
11061.88 828
11062.87 794
11063.86 818
11064.86 821
11065.85 819
11066.84 832
11067.84 811
11068.83 846
11069.82 846
11070.82 808
11071.81 802
11072.80 863
11073.80 846
11074.79 849
11075.78 844
11076.78 802
11077.77 868
11078.77 853
11079.76 821
11080.75 859
11081.75 840
11082.74 819
11083.74 793
11084.73 788
11085.72 821
11086.72 795
11087.71 792
11088.71 785
11089.70 782
11090.70 777
11091.69 773
11092.68 771
11093.68 794
11094.67 745
11095.67 780
11096.66 764
11097.66 795
11098.65 805
11099.65 767
11100.64 752
11101.64 747
11102.63 750
11103.63 762
11104.62 789
11105.62 727
11106.61 736
11107.61 726
11108.60 757
11109.60 768
11110.59 757
11111.59 761
11112.58 711
11113.58 759
11114.57 750
11115.57 707
11116.56 736
11117.56 715
11118.56 737
11119.55 734
11120.55 724
11121.54 738
11122.54 722
11123.54 755
11124.53 747
11125.53 694
11126.52 689
11127.52 717
11128.51 736
11129.51 706
11130.51 709
11131.50 717
11132.50 705
11133.50 720
11134.49 665
11135.49 688
11136.49 680
11137.48 703
11138.48 725
11139.47 705
11140.47 699
11141.47 699
11142.46 708
11143.46 695
11144.46 707
11145.46 723
11146.45 699
11147.45 680
11148.45 732
11149.44 689
11150.44 705
11151.44 685
11152.43 676
11153.43 696
11154.43 736
11155.43 693
11156.42 709
11157.42 700
11158.42 686
11159.42 667
11160.41 657
11161.41 699
11162.41 682
11163.41 709
11164.40 704
11165.40 672
11166.40 636
11167.40 659
11168.39 673
11169.39 665
11170.39 683
11171.39 696
11172.39 709
11173.38 687
11174.38 735
11175.38 701
11176.38 700
11177.38 681
11178.38 658
11179.37 653
11180.37 689
11181.37 686
11182.37 670
11183.37 681
11184.37 681
11185.37 693
11186.36 670
11187.36 674
11188.36 687
11189.36 701
11190.36 678
11191.36 680
11192.36 642
11193.36 656
11194.36 671
11195.35 647
11196.35 693
11197.35 713
11198.35 728
11199.35 693
11200.35 700
11201.35 683
11202.35 686
11203.35 694
11204.35 700
11205.35 698
11206.35 669
11207.35 684
11208.35 703
11209.35 692
11210.35 697
11211.35 700
11212.35 678
11213.35 718
11214.35 720
11215.34 707
11216.35 715
11217.35 662
11218.35 720
11219.35 698
11220.35 697
11221.35 693
11222.35 717
11223.35 693
11224.35 731
11225.35 723
11226.35 728
11227.35 719
11228.35 713
11229.35 693
11230.35 706
11231.35 697
11232.35 696
11233.35 732
11234.35 735
11235.35 708
11236.35 697
11237.36 703
11238.36 699
11239.36 682
11240.36 708
11241.36 719
11242.36 709
11243.36 740
11244.36 746
11245.36 712
11246.37 703
11247.37 733
11248.37 730
11249.37 737
11250.37 732
11251.37 755
11252.38 748
11253.38 747
11254.38 744
11255.38 731
11256.38 744
11257.38 733
11258.39 738
11259.39 748
11260.39 788
11261.39 746
11262.39 756
11263.40 766
11264.40 800
11265.40 760
11266.40 778
11267.40 768
11268.41 799
11269.41 810
11270.41 852
11271.41 847
11272.42 844
11273.42 831
11274.42 830
11275.42 820
11276.43 795
11277.43 806
11278.43 829
11279.44 820
11280.44 827
11281.44 821
11282.44 814
11283.45 774
11284.45 766
11285.45 742
11286.46 762
11287.46 799
11288.46 753
11289.47 738
11290.47 726
11291.47 709
11292.48 733
11293.48 742
11294.48 759
11295.49 744
11296.49 744
11297.49 733
11298.50 726
11299.50 711
11300.51 726
11301.51 741
11302.51 731
11303.52 735
11304.52 734
11305.53 767
11306.53 759
11307.53 725
11308.54 722
11309.54 736
11310.55 725
11311.55 746
11312.55 732
11313.56 742
11314.56 762
11315.57 770
11316.57 782
11317.58 751
11318.58 778
11319.59 773
11320.59 768
11321.59 762
11322.60 725
11323.60 737
11324.61 762
11325.61 749
11326.62 757
11327.62 771
11328.63 770
11329.63 773
11330.64 762
11331.64 781
11332.65 741
11333.65 777
11334.66 787
11335.67 782
11336.67 833
11337.68 812
11338.68 826
11339.69 821
11340.69 798
11341.70 823
11342.70 821
11343.71 796
11344.72 808
11345.72 781
11346.73 777
11347.73 759
11348.74 771
11349.74 745
11350.75 759
11351.76 770
11352.76 755
11353.77 742
11354.78 760
11355.78 748
11356.79 760
11357.79 789
11358.80 753
11359.81 752
11360.81 722
11361.82 761
11362.83 757
11363.83 765
11364.84 758
11365.85 759
11366.85 758
11367.86 767
11368.87 728
11369.87 741
11370.88 747
11371.89 753
11372.89 752
11373.90 730
11374.91 748
11375.92 765
11376.92 770
11377.93 724
11378.94 730
11379.94 709
11380.95 727
11381.96 741
11382.97 782
11383.97 746
11384.98 741
11385.99 755
11387.00 774
11388.00 746
11389.01 741
11390.02 732
11391.03 746
11392.04 726
11393.04 701
11394.05 722
11395.06 745
11396.07 779
11397.08 778
11398.08 797
11399.09 792
11400.10 791
11401.11 816
11402.12 784
11403.12 762
11404.13 766
11405.14 762
11406.15 775
11407.16 792
11408.17 789
11409.18 778
11410.18 770
11411.19 816
11412.20 790
11413.21 804
11414.22 799
11415.23 809
11416.24 819
11417.25 782
11418.25 802
11419.26 772
11420.27 777
11421.28 789
11422.29 786
11423.30 819
11424.31 815
11425.32 800
11426.33 816
11427.34 802
11428.35 828
11429.36 811
11430.37 827
11431.38 812
11432.39 812
11433.39 825
11434.40 830
11435.41 801
11436.42 864
11437.43 800
11438.44 805
11439.45 831
11440.46 886
11441.47 854
11442.48 864
11443.49 887
11444.50 875
11445.51 899
11446.52 857
11447.53 878
11448.55 866
11449.56 865
11450.57 866
11451.58 846
11452.59 897
11453.60 871
11454.61 873
11455.62 872
11456.63 852
11457.64 864
11458.65 885
11459.66 897
11460.67 887
11461.68 869
11462.69 897
11463.71 898
11464.72 872
11465.73 880
11466.74 879
11467.75 879
11468.76 880
11469.77 892
11470.78 896
11471.80 947
11472.81 947
11473.82 930
11474.83 953
11475.84 952
11476.85 977
11477.86 959
11478.88 956
11479.89 960
11480.90 982
11481.91 970
11482.92 969
11483.93 999
11484.95 983
11485.96 980
11486.97 977
11487.98 1026
11489.00 1022
11490.01 1063
11491.02 1027
11492.03 1005
11493.04 1035
11494.06 1051
11495.07 1082
11496.08 1063
11497.09 1044
11498.11 1064
11499.12 1089
11500.13 1112
11501.14 1086
11502.16 1158
11503.17 1191
11504.18 1159
11505.20 1151
11506.21 1176
11507.22 1181
11508.23 1172
11509.25 1197
11510.26 1184
11511.27 1222
11512.29 1250
11513.30 1274
11514.31 1277
11515.33 1327
11516.34 1364
11517.35 1378
11518.37 1437
11519.38 1484
11520.39 1515
11521.41 1595
11522.42 1592
11523.43 1557
11524.45 1586
11525.46 1601
11526.47 1617
11527.49 1683
11528.50 1760
11529.52 1850
11530.53 1931
11531.54 2025
11532.56 2175
11533.57 2297
11534.59 2372
11535.60 2589
11536.62 2614
11537.63 2658
11538.64 2711
11539.66 2658
11540.67 2595
11541.69 2533
11542.70 2403
11543.72 2302
11544.73 2235
11545.75 2109
11546.76 1986
11547.77 1891
11548.79 1767
11549.80 1686
11550.82 1617
11551.83 1501
11552.85 1481
11553.86 1470
11554.88 1391
11555.89 1310
11556.91 1266
11557.92 1249
11558.94 1242
11559.95 1222
11560.97 1201
11561.99 1200
11563.00 1170
11564.02 1170
11565.03 1200
11566.05 1178
11567.06 1161
11568.08 1124
11569.09 1172
11570.11 1141
11571.13 1152
11572.14 1124
11573.16 1132
11574.17 1155
11575.19 1099
11576.20 1142
11577.22 1163
11578.24 1136
11579.25 1118
11580.27 1084
11581.29 1134
11582.30 1084
11583.32 1112
11584.33 1107
11585.35 1093
11586.37 1111
11587.38 1081
11588.40 1071
11589.42 1080
11590.43 1097
11591.45 1120
11592.47 1185
11593.48 1171
11594.50 1175
11595.52 1213
11596.53 1241
11597.55 1234
11598.57 1258
11599.58 1272
11600.60 1294
11601.62 1275
11602.64 1279
11603.65 1222
11604.67 1216
11605.69 1210
11606.70 1195
11607.72 1196
11608.74 1196
11609.76 1159
11610.77 1153
11611.79 1136
11612.81 1126
11613.83 1125
11614.84 1125
11615.86 1117
11616.88 1135
11617.90 1117
11618.92 1112
11619.93 1067
11620.95 1105
11621.97 1122
11622.99 1109
11624.01 1125
11625.02 1106
11626.04 1093
11627.06 1101
11628.08 1095
11629.10 1089
11630.11 1067
11631.13 1084
11632.15 1084
11633.17 1053
11634.19 1027
11635.21 981
11636.23 990
11637.24 1004
11638.26 1013
11639.28 993
11640.30 974
11641.32 1038
11642.34 1005
11643.36 950
11644.38 988
11645.39 983
11646.41 950
11647.43 964
11648.45 956
11649.47 948
11650.49 931
11651.51 934
11652.53 932
11653.55 930
11654.57 900
11655.59 898
11656.61 898
11657.63 912
11658.65 902
11659.67 866
11660.69 877
11661.70 844
11662.72 835
11663.74 864
11664.76 872
11665.78 841
11666.80 812
11667.82 840
11668.84 872
11669.86 864
11670.88 834
11671.90 838
11672.92 792
11673.95 833
11674.97 863
11675.99 814
11677.01 839
11678.03 831
11679.05 832
11680.07 819
11681.09 820
11682.11 826
11683.13 824
11684.15 803
11685.17 747
11686.19 801
11687.21 806
11688.23 765
11689.25 789
11690.28 800
11691.30 765
11692.32 792
11693.34 771
11694.36 789
11695.38 788
11696.40 754
11697.42 756
11698.44 751
11699.47 732
11700.49 772
11701.51 733
11702.53 759
11703.55 744
11704.57 726
11705.60 748
11706.62 726
11707.64 708
11708.66 716
11709.68 744
11710.70 730
11711.73 687
11712.75 733
11713.77 746
11714.79 721
11715.81 707
11716.84 708
11717.86 711
11718.88 740
11719.90 695
11720.92 679
11721.95 692
11722.97 667
11723.99 685
11725.01 696
11726.04 721
11727.06 725
11728.08 696
11729.11 711
11730.13 672
11731.15 690
11732.17 694
11733.20 705
11734.22 701
11735.24 675
11736.26 689
11737.29 660
11738.31 694
11739.33 682
11740.36 660
11741.38 677
11742.40 661
11743.43 652
11744.45 669
11745.47 681
11746.50 675
11747.52 644
11748.54 659
11749.57 659
11750.59 660
11751.62 630
11752.64 627
11753.66 669
11754.69 685
11755.71 633
11756.73 630
11757.76 667
11758.78 657
11759.81 650
11760.83 652
11761.85 603
11762.88 663
11763.90 655
11764.93 696
11765.95 680
11766.98 676
11768.00 675
11769.02 662
11770.05 638
11771.07 659
11772.10 640
11773.12 651
11774.15 682
11775.17 643
11776.20 670
11777.22 675
11778.25 674
11779.27 634
11780.30 641
11781.32 629
11782.35 679
11783.37 666
11784.40 660
11785.42 626
11786.45 670
11787.47 675
11788.50 627
11789.52 645
11790.55 668
11791.57 641
11792.60 648
11793.62 654
11794.65 659
11795.67 649
11796.70 641
11797.73 618
11798.75 625
11799.78 635
11800.80 652
11801.83 666
11802.85 636
11803.88 634
11804.91 692
11805.93 705
11806.96 647
11807.98 655
11809.01 695
11810.04 668
11811.06 644
11812.09 665
11813.12 664
11814.14 656
11815.17 686
11816.19 661
11817.22 663
11818.25 683
11819.27 698
11820.30 702
11821.33 668
11822.35 660
11823.38 674
11824.41 687
11825.44 685
11826.46 677
11827.49 683
11828.52 704
11829.54 716
11830.57 722
11831.60 704
11832.62 679
11833.65 695
11834.68 707
11835.71 743
11836.73 699
11837.76 699
11838.79 710
11839.82 743
11840.84 722
11841.87 721
11842.90 728
11843.93 737
11844.95 719
11845.98 714
11847.01 715
11848.04 709
11849.07 742
11850.09 751
11851.12 714
11852.15 715
11853.18 773
11854.21 747
11855.23 790
11856.26 754
11857.29 774
11858.32 737
11859.35 744
11860.38 769
11861.40 745
11862.43 793
11863.46 798
11864.49 776
11865.52 760
11866.55 782
11867.58 762
11868.60 783
11869.63 807
11870.66 783
11871.69 797
11872.72 824
11873.75 775
11874.78 772
11875.81 782
11876.84 796
11877.86 829
11878.89 824
11879.92 843
11880.95 861
11881.98 842
11883.01 815
11884.04 843
11885.07 874
11886.10 886
11887.13 846
11888.16 847
11889.19 857
11890.22 882
11891.25 902
11892.28 904
11893.31 924
11894.34 960
11895.37 975
11896.40 992
11897.43 999
11898.46 958
11899.49 1013
11900.52 1067
11901.55 1026
11902.58 1041
11903.61 1043
11904.64 1025
11905.67 1059
11906.70 1029
11907.73 1015
11908.76 1033
11909.79 1006
11910.82 1004
11911.85 969
11912.88 997
11913.91 970
11914.94 964
11915.97 960
11917.01 919
11918.04 901
11919.07 915
11920.10 951
11921.13 928
11922.16 977
11923.19 942
11924.22 978
11925.25 1009
11926.28 1015
11927.32 1040
11928.35 1010
11929.38 1045
11930.41 1061
11931.44 1029
11932.47 1037
11933.50 1048
11934.54 1070
11935.57 1001
11936.60 984
11937.63 974
11938.66 929
11939.70 940
11940.73 927
11941.76 908
11942.79 925
11943.82 918
11944.85 938
11945.89 864
11946.92 874
11947.95 849
11948.98 800
11950.02 815
11951.05 816
11952.08 821
11953.11 814
11954.15 829
11955.18 861
11956.21 826
11957.24 818
11958.28 798
11959.31 784
11960.34 796
11961.37 812
11962.41 852
11963.44 814
11964.47 810
11965.51 826
11966.54 833
11967.57 810
11968.60 819
11969.64 834
11970.67 818
11971.70 831
11972.74 828
11973.77 852
11974.80 855
11975.84 796
11976.87 851
11977.90 882
11978.94 845
11979.97 847
11981.00 833
11982.04 866
11983.07 861
11984.11 859
11985.14 848
11986.17 845
11987.21 846
11988.24 833
11989.28 849
11990.31 841
11991.34 861
11992.38 893
11993.41 858
11994.45 899
11995.48 867
11996.51 879
11997.55 884
11998.58 895
11999.62 892
12000.65 900
12001.69 908
12002.72 917
12003.76 908
12004.79 908
12005.82 913
12006.86 946
12007.89 915
12008.93 908
12009.96 927
12011.00 916
12012.03 963
12013.07 942
12014.10 953
12015.14 968
12016.17 983
12017.21 976
12018.24 999
12019.28 962
12020.32 970
12021.35 1007
12022.39 967
12023.42 967
12024.46 957
12025.49 943
12026.53 984
12027.56 998
12028.60 957
12029.64 974
12030.67 1000
12031.71 969
12032.74 976
12033.78 978
12034.81 972
12035.85 981
12036.89 972
12037.92 1000
12038.96 983
12039.99 999
12041.03 978
12042.07 976
12043.10 978
12044.14 1002
12045.18 1005
12046.21 1011
12047.25 1046
12048.29 1028
12049.32 1024
12050.36 1056
12051.40 1061
12052.43 1076
12053.47 1085
12054.51 1072
12055.54 1088
12056.58 1096
12057.62 1111
12058.65 1099
12059.69 1067
12060.73 1072
12061.76 1030
12062.80 1036
12063.84 1046
12064.88 1002
12065.91 1016
12066.95 1018
12067.99 1021
12069.03 1008
12070.06 962
12071.10 985
12072.14 970
12073.18 922
12074.21 925
12075.25 931
12076.29 918
12077.33 935
12078.36 892
12079.40 865
12080.44 874
12081.48 925
12082.52 941
12083.55 922
12084.59 911
12085.63 940
12086.67 951
12087.71 898
12088.74 894
12089.78 909
12090.82 890
12091.86 897
12092.90 912
12093.94 925
12094.98 922
12096.01 949
12097.05 948
12098.09 985
12099.13 994
12100.17 998
12101.21 1024
12102.25 1014
12103.28 992
12104.32 938
12105.36 953
12106.40 975
12107.44 961
12108.48 951
12109.52 918
12110.56 920
12111.60 921
12112.64 906
12113.68 867
12114.72 854
12115.76 839
12116.79 822
12117.83 838
12118.87 810
12119.91 796
12120.95 810
12121.99 817
12123.03 803
12124.07 763
12125.11 772
12126.15 793
12127.19 791
12128.23 762
12129.27 768
12130.31 761
12131.35 770
12132.39 776
12133.43 771
12134.47 733
12135.51 756
12136.55 774
12137.59 763
12138.63 824
12139.67 748
12140.71 759
12141.76 792
12142.80 736
12143.84 754
12144.88 775
12145.92 771
12146.96 790
12148.00 751
12149.04 754
12150.08 750
12151.12 728
12152.16 762
12153.20 764
12154.25 749
12155.29 721
12156.33 737
12157.37 737
12158.41 734
12159.45 724
12160.49 739
12161.53 726
12162.58 720
12163.62 726
12164.66 718
12165.70 696
12166.74 714
12167.78 729
12168.82 723
12169.87 698
12170.91 711
12171.95 742
12172.99 705
12174.03 718
12175.08 720
12176.12 708
12177.16 725
12178.20 715
12179.24 716
12180.29 703
12181.33 706
12182.37 701
12183.41 690
12184.46 667
12185.50 674
12186.54 695
12187.58 694
12188.63 696
12189.67 672
12190.71 679
12191.75 681
12192.80 700
12193.84 674
12194.88 666
12195.92 673
12196.97 680
12198.01 698
12199.05 694
12200.10 685
12201.14 706
12202.18 705
12203.23 666
12204.27 662
12205.31 664
12206.36 678
12207.40 691
12208.44 687
12209.49 669
12210.53 658
12211.57 677
12212.62 646
12213.66 674
12214.70 680
12215.75 663
12216.79 674
12217.84 635
12218.88 649
12219.92 644
12220.97 685
12222.01 680
12223.06 630
12224.10 640
12225.14 658
12226.19 650
12227.23 667
12228.28 675
12229.32 650
12230.36 647
12231.41 620
12232.45 643
12233.50 628
12234.54 650
12235.59 643
12236.63 641
12237.68 623
12238.72 622
12239.77 677
12240.81 648
12241.86 647
12242.90 630
12243.94 669
12244.99 642
12246.03 622
12247.08 654
12248.13 623
12249.17 669
12250.22 626
12251.26 633
12252.31 641
12253.35 610
12254.40 579
12255.44 614
12256.49 602
12257.53 608
12258.58 608
12259.62 627
12260.67 598
12261.72 623
12262.76 631
12263.81 631
12264.85 609
12265.90 601
12266.94 617
12267.99 609
12269.04 606
12270.08 601
12271.13 576
12272.17 581
12273.22 577
12274.27 593
12275.31 597
12276.36 596
12277.41 597
12278.45 589
12279.50 622
12280.55 598
12281.59 583
12282.64 600
12283.69 594
12284.73 565
12285.78 614
12286.83 605
12287.87 572
12288.92 597
12289.97 567
12291.01 599
12292.06 593
12293.11 584
12294.15 578
12295.20 595
12296.25 580
12297.30 567
12298.34 574
12299.39 600
12300.44 576
12301.48 585
12302.53 601
12303.58 601
12304.63 585
12305.67 617
12306.72 584
12307.77 612
12308.82 573
12309.87 602
12310.91 599
12311.96 582
12313.01 582
12314.06 601
12315.10 584
12316.15 565
12317.20 591
12318.25 595
12319.30 578
12320.34 586
12321.39 556
12322.44 537
12323.49 580
12324.54 548
12325.59 566
12326.63 568
12327.68 552
12328.73 545
12329.78 570
12330.83 586
12331.88 540
12332.93 556
12333.98 570
12335.02 580
12336.07 577
12337.12 572
12338.17 555
12339.22 544
12340.27 556
12341.32 545
12342.37 573
12343.42 552
12344.47 571
12345.51 566
12346.56 565
12347.61 565
12348.66 520
12349.71 553
12350.76 574
12351.81 565
12352.86 587
12353.91 575
12354.96 543
12356.01 536
12357.06 562
12358.11 564
12359.16 567
12360.21 582
12361.26 560
12362.31 567
12363.36 527
12364.41 573
12365.46 579
12366.51 584
12367.56 587
12368.61 533
12369.66 554
12370.71 599
12371.76 579
12372.81 539
12373.86 594
12374.91 596
12375.96 580
12377.01 586
12378.06 584
12379.11 582
12380.17 577
12381.22 592
12382.27 581
12383.32 556
12384.37 585
12385.42 607
12386.47 594
12387.52 580
12388.57 584
12389.62 597
12390.67 587
12391.73 589
12392.78 589
12393.83 580
12394.88 592
12395.93 570
12396.98 545
12398.03 573
12399.09 580
12400.14 610
12401.19 613
12402.24 591
12403.29 570
12404.34 561
12405.40 580
12406.45 589
12407.50 566
12408.55 594
12409.60 593
12410.66 583
12411.71 599
12412.76 583
12413.81 623
12414.86 629
12415.92 597
12416.97 612
12418.02 592
12419.07 592
12420.13 611
12421.18 602
12422.23 593
12423.28 634
12424.34 647
12425.39 614
12426.44 603
12427.49 627
12428.55 640
12429.60 613
12430.65 630
12431.71 624
12432.76 632
12433.81 647
12434.86 631
12435.92 610
12436.97 650
12438.02 629
12439.08 609
12440.13 613
12441.18 626
12442.24 598
12443.29 642
12444.34 631
12445.40 652
12446.45 648
12447.50 627
12448.56 623
12449.61 627
12450.67 663
12451.72 667
12452.77 682
12453.83 681
12454.88 679
12455.94 661
12456.99 647
12458.04 691
12459.10 693
12460.15 709
12461.21 708
12462.26 713
12463.31 742
12464.37 743
12465.42 757
12466.48 765
12467.53 792
12468.59 847
12469.64 821
12470.70 903
12471.75 895
12472.80 942
12473.86 977
12474.91 975
12475.97 975
12477.02 995
12478.08 964
12479.13 1001
12480.19 1033
12481.24 976
12482.30 946
12483.35 898
12484.41 872
12485.46 845
12486.52 863
12487.57 845
12488.63 810
12489.69 797
12490.74 770
12491.80 767
12492.85 744
12493.91 770
12494.96 761
12496.02 734
12497.07 728
12498.13 725
12499.19 731
12500.24 699
12501.30 713
12502.35 694
12503.41 692
12504.47 690
12505.52 689
12506.58 679
12507.63 728
12508.69 733
12509.75 683
12510.80 718
12511.86 713
12512.91 704
12513.97 687
12515.03 723
12516.08 703
12517.14 707
12518.20 737
12519.25 698
12520.31 711
12521.37 692
12522.42 708
12523.48 678
12524.54 678
12525.59 676
12526.65 692
12527.71 700
12528.77 724
12529.82 716
12530.88 718
12531.94 715
12532.99 702
12534.05 695
12535.11 683
12536.17 713
12537.22 693
12538.28 707
12539.34 683
12540.40 699
12541.45 741
12542.51 751
12543.57 736
12544.63 705
12545.68 703
12546.74 757
12547.80 732
12548.86 742
12549.92 763
12550.97 737
12552.03 761
12553.09 806
12554.15 773
12555.21 772
12556.26 772
12557.32 782
12558.38 755
12559.44 764
12560.50 802
12561.56 805
12562.61 781
12563.67 757
12564.73 756
12565.79 735
12566.85 736
12567.91 744
12568.97 730
12570.02 772
12571.08 737
12572.14 752
12573.20 718
12574.26 702
12575.32 701
12576.38 715
12577.44 706
12578.50 741
12579.56 738
12580.61 724
12581.67 725
12582.73 738
12583.79 726
12584.85 708
12585.91 752
12586.97 759
12588.03 733
12589.09 736
12590.15 712
12591.21 696
12592.27 697
12593.33 725
12594.39 733
12595.45 745
12596.51 715
12597.57 731
12598.63 716
12599.69 745
12600.75 721
12601.81 751
12602.87 733
12603.93 754
12604.99 734
12606.05 716
12607.11 753
12608.17 755
12609.23 762
12610.29 785
12611.35 761
12612.41 745
12613.47 741
12614.53 762
12615.59 762
12616.66 738
12617.72 792
12618.78 796
12619.84 815
12620.90 791
12621.96 810
12623.02 778
12624.08 804
12625.14 876
12626.20 829
12627.26 829
12628.33 850
12629.39 871
12630.45 884
12631.51 896
12632.57 855
12633.63 821
12634.69 821
12635.76 811
12636.82 825
12637.88 850
12638.94 792
12640.00 786
12641.06 775
12642.13 776
12643.19 773
12644.25 756
12645.31 730
12646.37 765
12647.44 731
12648.50 735
12649.56 731
12650.62 738
12651.68 737
12652.75 709
12653.81 707
12654.87 734
12655.93 748
12657.00 732
12658.06 724
12659.12 761
12660.18 733
12661.25 735
12662.31 749
12663.37 717
12664.43 696
12665.50 707
12666.56 740
12667.62 738
12668.69 691
12669.75 680
12670.81 724
12671.88 761
12672.94 727
12674.00 744
12675.06 728
12676.13 758
12677.19 721
12678.25 746
12679.32 758
12680.38 773
12681.44 741
12682.51 768
12683.57 754
12684.64 763
12685.70 799
12686.76 762
12687.83 782
12688.89 786
12689.95 763
12691.02 790
12692.08 770
12693.15 780
12694.21 802
12695.27 819
12696.34 822
12697.40 792
12698.47 834
12699.53 842
12700.59 820
12701.66 831
12702.72 846
12703.79 861
12704.85 853
12705.92 849
12706.98 858
12708.05 859
12709.11 883
12710.18 846
12711.24 850
12712.30 867
12713.37 838
12714.43 852
12715.50 841
12716.56 830
12717.63 867
12718.69 878
12719.76 872
12720.82 840
12721.89 834
12722.95 879
12724.02 915
12725.09 896
12726.15 905
12727.22 913
12728.28 909
12729.35 954
12730.41 958
12731.48 972
12732.54 954
12733.61 960
12734.68 958
12735.74 931
12736.81 937
12737.87 922
12738.94 903
12740.00 871
12741.07 872
12742.14 844
12743.20 827
12744.27 853
12745.33 832
12746.40 814
12747.47 846
12748.53 833
12749.60 827
12750.67 810
12751.73 758
12752.80 781
12753.87 790
12754.93 750
12756.00 728
12757.07 725
12758.13 749
12759.20 735
12760.27 714
12761.33 761
12762.40 752
12763.47 715
12764.53 713
12765.60 688
12766.67 709
12767.73 703
12768.80 700
12769.87 694
12770.94 708
12772.00 715
12773.07 697
12774.14 702
12775.21 678
12776.27 678
12777.34 640
12778.41 662
12779.48 653
12780.54 666
12781.61 705
12782.68 695
12783.75 680
12784.81 675
12785.88 661
12786.95 658
12788.02 668
12789.09 645
12790.15 632
12791.22 639
12792.29 649
12793.36 646
12794.43 630
12795.49 641
12796.56 670
12797.63 662
12798.70 643
12799.77 637
12800.84 639
12801.90 635
12802.97 657
12804.04 662
12805.11 627
12806.18 633
12807.25 630
12808.32 628
12809.39 652
12810.45 640
12811.52 655
12812.59 682
12813.66 667
12814.73 659
12815.80 643
12816.87 641
12817.94 662
12819.01 650
12820.08 653
12821.15 626
12822.21 653
12823.28 636
12824.35 659
12825.42 647
12826.49 665
12827.56 664
12828.63 665
12829.70 648
12830.77 628
12831.84 660
12832.91 640
12833.98 638
12835.05 645
12836.12 663
12837.19 636
12838.26 642
12839.33 621
12840.40 617
12841.47 598
12842.54 591
12843.61 605
12844.68 603
12845.75 579
12846.82 570
12847.89 597
12848.96 611
12850.03 614
12851.10 614
12852.18 597
12853.25 605
12854.32 601
12855.39 589
12856.46 567
12857.53 586
12858.60 588
12859.67 585
12860.74 576
12861.81 576
12862.88 593
12863.96 587
12865.03 567
12866.10 571
12867.17 570
12868.24 553
12869.31 568
12870.38 562
12871.45 550
12872.53 566
12873.60 561
12874.67 557
12875.74 561
12876.81 555
12877.88 575
12878.96 559
12880.03 572
12881.10 566
12882.17 532
12883.24 555
12884.31 562
12885.39 568
12886.46 545
12887.53 505
12888.60 528
12889.68 558
12890.75 535
12891.82 536
12892.89 522
12893.96 508
12895.04 516
12896.11 557
12897.18 545
12898.25 535
12899.33 512
12900.40 507
12901.47 526
12902.54 509
12903.62 511
12904.69 524
12905.76 533
12906.84 526
12907.91 500
12908.98 519
12910.06 503
12911.13 502
12912.20 500
12913.27 539
12914.35 534
12915.42 487
12916.49 494
12917.57 523
12918.64 540
12919.71 491
12920.79 512
12921.86 532
12922.94 527
12924.01 507
12925.08 486
12926.16 487
12927.23 489
12928.30 469
12929.38 495
12930.45 495
12931.53 482
12932.60 504
12933.67 459
12934.75 497
12935.82 490
12936.90 489
12937.97 475
12939.04 473
12940.12 487
12941.19 504
12942.27 490
12943.34 497
12944.42 517
12945.49 501
12946.56 497
12947.64 483
12948.71 465
12949.79 491
12950.86 496
12951.94 467
12953.01 473
12954.09 444
12955.16 509
12956.24 490
12957.31 471
12958.39 497
12959.46 474
12960.54 470
12961.61 465
12962.69 478
12963.76 503
12964.84 456
12965.91 485
12966.99 466
12968.07 469
12969.14 498
12970.22 499
12971.29 490
12972.37 473
12973.44 470
12974.52 481
12975.59 485
12976.67 471
12977.75 491
12978.82 492
12979.90 478
12980.97 465
12982.05 501
12983.13 467
12984.20 491
12985.28 478
12986.35 448
12987.43 441
12988.51 467
12989.58 501
12990.66 482
12991.74 481
12992.81 495
12993.89 526
12994.97 477
12996.04 479
12997.12 456
12998.20 480
12999.27 514
13000.35 513
13001.43 508
13002.50 489
13003.58 492
13004.66 500
13005.73 488
13006.81 493
13007.89 465
13008.97 488
13010.04 463
13011.12 483
13012.20 481
13013.27 477
13014.35 469
13015.43 492
13016.51 487
13017.58 503
13018.66 494
13019.74 471
13020.82 481
13021.89 502
13022.97 492
13024.05 481
13025.13 484
13026.21 458
13027.28 470
13028.36 474
13029.44 481
13030.52 496
13031.60 480
13032.67 465
13033.75 469
13034.83 495
13035.91 467
13036.99 499
13038.07 532
13039.14 502
13040.22 496
13041.30 491
13042.38 478
13043.46 519
13044.54 513
13045.62 492
13046.69 509
13047.77 507
13048.85 496
13049.93 503
13051.01 492
13052.09 506
13053.17 503
13054.25 497
13055.33 484
13056.40 477
13057.48 475
13058.56 488
13059.64 480
13060.72 474
13061.80 484
13062.88 495
13063.96 486
13065.04 490
13066.12 481
13067.20 491
13068.28 489
13069.36 478
13070.44 471
13071.52 495
13072.60 496
13073.68 510
13074.76 494
13075.84 481
13076.92 480
13078.00 497
13079.08 490
13080.16 478
13081.24 480
13082.32 502
13083.40 470
13084.48 470
13085.56 502
13086.64 492
13087.72 505
13088.80 489
13089.88 485
13090.96 477
13092.04 496
13093.12 484
13094.20 455
13095.28 475
13096.36 502
13097.44 464
13098.52 474
13099.61 466
13100.69 482
13101.77 498
13102.85 508
13103.93 501
13105.01 493
13106.09 485
13107.17 491
13108.25 492
13109.34 480
13110.42 499
13111.50 507
13112.58 488
13113.66 512
13114.74 484
13115.82 499
13116.91 502
13117.99 506
13119.07 536
13120.15 513
13121.23 508
13122.31 515
13123.40 522
13124.48 533
13125.56 545
13126.64 512
13127.72 486
13128.81 497
13129.89 507
13130.97 491
13132.05 523
13133.14 521
13134.22 511
13135.30 514
13136.38 526
13137.47 513
13138.55 520
13139.63 503
13140.71 501
13141.80 491
13142.88 515
13143.96 514
13145.04 497
13146.13 502
13147.21 517
13148.29 527
13149.38 485
13150.46 508
13151.54 498
13152.62 524
13153.71 536
13154.79 523
13155.87 507
13156.96 512
13158.04 526
13159.12 510
13160.21 524
13161.29 499
13162.37 502
13163.46 533
13164.54 521
13165.62 516
13166.71 515
13167.79 508
13168.88 498
13169.96 492
13171.04 511
13172.13 505
13173.21 523
13174.30 513
13175.38 531
13176.46 541
13177.55 515
13178.63 534
13179.72 509
13180.80 526
13181.88 512
13182.97 503
13184.05 526
13185.14 557
13186.22 520
13187.31 516
13188.39 538
13189.48 525
13190.56 553
13191.65 553
13192.73 534
13193.81 532
13194.90 543
13195.98 525
13197.07 558
13198.15 532
13199.24 534
13200.32 532
13201.41 528
13202.49 539
13203.58 512
13204.67 508
13205.75 527
13206.84 533
13207.92 495
13209.01 539
13210.09 515
13211.18 565
13212.26 548
13213.35 555
13214.43 532
13215.52 535
13216.61 520
13217.69 537
13218.78 548
13219.86 557
13220.95 556
13222.04 546
13223.12 555
13224.21 534
13225.29 540
13226.38 522
13227.47 510
13228.55 549
13229.64 543
13230.72 546
13231.81 567
13232.90 566
13233.98 586
13235.07 569
13236.16 587
13237.24 555
13238.33 531
13239.42 565
13240.50 556
13241.59 553
13242.68 570
13243.76 591
13244.85 574
13245.94 591
13247.02 558
13248.11 553
13249.20 574
13250.29 588
13251.37 579
13252.46 569
13253.55 566
13254.63 584
13255.72 599
13256.81 599
13257.90 567
13258.98 582
13260.07 603
13261.16 588
13262.25 600
13263.33 591
13264.42 614
13265.51 640
13266.60 634
13267.69 598
13268.77 609
13269.86 611
13270.95 623
13272.04 616
13273.13 615
13274.21 598
13275.30 664
13276.39 637
13277.48 626
13278.57 612
13279.65 610
13280.74 628
13281.83 663
13282.92 658
13284.01 635
13285.10 655
13286.19 637
13287.27 656
13288.36 672
13289.45 657
13290.54 659
13291.63 661
13292.72 670
13293.81 636
13294.90 670
13295.98 686
13297.07 682
13298.16 641
13299.25 664
13300.34 714
13301.43 694
13302.52 677
13303.61 678
13304.70 703
13305.79 674
13306.88 714
13307.97 699
13309.06 716
13310.15 735
13311.24 739
13312.32 695
13313.41 716
13314.50 721
13315.59 724
13316.68 723
13317.77 682
13318.86 696
13319.95 717
13321.04 718
13322.13 699
13323.22 693
13324.31 730
13325.40 727
13326.49 713
13327.58 701
13328.68 695
13329.77 740
13330.86 730
13331.95 741
13333.04 743
13334.13 751
13335.22 729
13336.31 730
13337.40 710
13338.49 751
13339.58 764
13340.67 757
13341.76 753
13342.85 775
13343.94 755
13345.04 781
13346.13 778
13347.22 732
13348.31 769
13349.40 753
13350.49 767
13351.58 782
13352.67 765
13353.77 781
13354.86 748
13355.95 750
13357.04 785
13358.13 816
13359.22 796
13360.31 801
13361.41 813
13362.50 787
13363.59 793
13364.68 785
13365.77 834
13366.87 817
13367.96 814
13369.05 841
13370.14 840
13371.23 810
13372.33 795
13373.42 797
13374.51 821
13375.60 775
13376.69 765
13377.79 762
13378.88 781
13379.97 725
13381.06 724
13382.16 770
13383.25 715
13384.34 738
13385.43 715
13386.53 716
13387.62 707
13388.71 726
13389.81 704
13390.90 689
13391.99 704
13393.08 696
13394.18 670
13395.27 682
13396.36 705
13397.46 686
13398.55 681
13399.64 671
13400.74 667
13401.83 669
13402.92 652
13404.02 705
13405.11 696
13406.20 704
13407.30 697
13408.39 697
13409.48 703
13410.58 671
13411.67 657
13412.77 638
13413.86 683
13414.95 671
13416.05 666
13417.14 677
13418.23 699
13419.33 667
13420.42 626
13421.52 650
13422.61 680
13423.71 684
13424.80 679
13425.89 658
13426.99 647
13428.08 677
13429.18 670
13430.27 635
13431.37 686
13432.46 664
13433.56 687
13434.65 677
13435.74 710
13436.84 686
13437.93 670
13439.03 678
13440.12 686
13441.22 709
13442.31 710
13443.41 660
13444.50 698
13445.60 740
13446.69 720
13447.79 698
13448.88 714
13449.98 692
13451.08 692
13452.17 691
13453.27 684
13454.36 696
13455.46 700
13456.55 733
13457.65 717
13458.74 707
13459.84 724
13460.94 715
13462.03 765
13463.13 739
13464.22 711
13465.32 745
13466.41 760
13467.51 727
13468.61 729
13469.70 743
13470.80 758
13471.90 749
13472.99 765
13474.09 724
13475.18 726
13476.28 774
13477.38 757
13478.47 765
13479.57 748
13480.67 727
13481.76 737
13482.86 773
13483.96 780
13485.05 779
13486.15 783
13487.25 760
13488.34 785
13489.44 788
13490.54 812
13491.63 791
13492.73 797
13493.83 825
13494.93 841
13496.02 822
13497.12 831
13498.22 843
13499.31 862
13500.41 808
13501.51 866
13502.61 828
13503.70 836
13504.80 844
13505.90 833
13507.00 855
13508.09 850
13509.19 856
13510.29 821
13511.39 801
13512.49 808
13513.58 799
13514.68 798
13515.78 782
13516.88 785
13517.98 757
13519.07 783
13520.17 750
13521.27 783
13522.37 771
13523.47 743
13524.57 730
13525.66 725
13526.76 744
13527.86 729
13528.96 720
13530.06 701
13531.16 725
13532.25 713
13533.35 716
13534.45 714
13535.55 693
13536.65 693
13537.75 689
13538.85 674
13539.95 671
13541.05 697
13542.14 697
13543.24 684
13544.34 678
13545.44 648
13546.54 670
13547.64 658
13548.74 676
13549.84 676
13550.94 635
13552.04 624
13553.14 637
13554.24 631
13555.34 659
13556.44 657
13557.54 623
13558.64 643
13559.74 638
13560.84 641
13561.94 615
13563.04 627
13564.13 648
13565.23 627
13566.34 607
13567.44 644
13568.54 628
13569.64 634
13570.74 648
13571.84 638
13572.94 619
13574.04 633
13575.14 637
13576.24 607
13577.34 635
13578.44 629
13579.54 613
13580.64 618
13581.74 632
13582.84 595
13583.94 617
13585.04 627
13586.14 617
13587.24 615
13588.35 626
13589.45 606
13590.55 618
13591.65 620
13592.75 643
13593.85 614
13594.95 630
13596.05 636
13597.15 599
13598.26 659
13599.36 636
13600.46 661
13601.56 610
13602.66 634
13603.76 660
13604.86 633
13605.97 629
13607.07 638
13608.17 627
13609.27 626
13610.37 618
13611.47 659
13612.58 645
13613.68 636
13614.78 642
13615.88 659
13616.98 638
13618.09 609
13619.19 628
13620.29 645
13621.39 649
13622.50 633
13623.60 629
13624.70 632
13625.80 640
13626.91 656
13628.01 641
13629.11 638
13630.21 650
13631.32 634
13632.42 647
13633.52 621
13634.62 625
13635.73 619
13636.83 620
13637.93 636
13639.04 591
13640.14 618
13641.24 628
13642.35 632
13643.45 587
13644.55 597
13645.65 624
13646.76 629
13647.86 626
13648.96 624
13650.07 632
13651.17 661
13652.28 636
13653.38 588
13654.48 643
13655.59 660
13656.69 659
13657.79 643
13658.90 653
13660.00 631
13661.11 623
13662.21 660
13663.31 634
13664.42 638
13665.52 614
13666.63 638
13667.73 627
13668.83 666
13669.94 628
13671.04 625
13672.15 628
13673.25 629
13674.36 621
13675.46 609
13676.56 614
13677.67 630
13678.77 659
13679.88 663
13680.98 665
13682.09 658
13683.19 623
13684.30 633
13685.40 640
13686.51 645
13687.61 656
13688.72 669
13689.82 637
13690.93 665
13692.03 659
13693.14 652
13694.24 667
13695.35 657
13696.45 682
13697.56 670
13698.66 661
13699.77 680
13700.87 682
13701.98 665
13703.09 682
13704.19 681
13705.30 673
13706.40 687
13707.51 692
13708.61 682
13709.72 707
13710.83 694
13711.93 722
13713.04 713
13714.14 715
13715.25 719
13716.36 701
13717.46 704
13718.57 713
13719.67 726
13720.78 728
13721.89 743
13722.99 734
13724.10 742
13725.21 719
13726.31 722
13727.42 757
13728.53 748
13729.63 748
13730.74 741
13731.85 777
13732.95 724
13734.06 784
13735.17 783
13736.27 793
13737.38 783
13738.49 783
13739.59 804
13740.70 804
13741.81 795
13742.92 815
13744.02 837
13745.13 820
13746.24 836
13747.35 840
13748.45 874
13749.56 878
13750.67 897
13751.78 879
13752.88 909
13753.99 895
13755.10 961
13756.21 937
13757.31 972
13758.42 986
13759.53 1025
13760.64 1026
13761.75 1024
13762.85 1012
13763.96 1038
13765.07 1051
13766.18 1037
13767.29 1059
13768.39 1040
13769.50 1012
13770.61 1006
13771.72 978
13772.83 944
13773.94 983
13775.04 942
13776.15 935
13777.26 946
13778.37 919
13779.48 886
13780.59 895
13781.70 861
13782.80 812
13783.91 844
13785.02 800
13786.13 831
13787.24 812
13788.35 778
13789.46 761
13790.57 764
13791.68 727
13792.79 759
13793.90 747
13795.00 741
13796.11 746
13797.22 726
13798.33 712
13799.44 709
13800.55 696
13801.66 694
13802.77 683
13803.88 659
13804.99 654
13806.10 690
13807.21 692
13808.32 710
13809.43 688
13810.54 674
13811.65 676
13812.76 652
13813.87 649
13814.98 658
13816.09 692
13817.20 675
13818.31 675
13819.42 633
13820.53 642
13821.64 654
13822.75 654
13823.86 622
13824.97 668
13826.08 679
13827.19 670
13828.30 630
13829.41 658
13830.53 678
13831.64 659
13832.75 656
13833.86 654
13834.97 655
13836.08 644
13837.19 679
13838.30 680
13839.41 661
13840.52 651
13841.64 678
13842.75 663
13843.86 623
13844.97 648
13846.08 646
13847.19 674
13848.30 681
13849.41 652
13850.53 657
13851.64 631
13852.75 650
13853.86 711
13854.97 685
13856.08 640
13857.20 656
13858.31 663
13859.42 653
13860.53 663
13861.64 646
13862.76 651
13863.87 665
13864.98 669
13866.09 643
13867.20 667
13868.32 686
13869.43 685
13870.54 650
13871.65 689
13872.77 702
13873.88 671
13874.99 672
13876.10 667
13877.22 673
13878.33 669
13879.44 674
13880.55 691
13881.67 724
13882.78 680
13883.89 692
13885.01 703
13886.12 720
13887.23 696
13888.34 725
13889.46 759
13890.57 754
13891.68 766
13892.80 719
13893.91 748
13895.02 746
13896.14 766
13897.25 741
13898.36 768
13899.48 779
13900.59 749
13901.70 738
13902.82 734
13903.93 741
13905.05 734
13906.16 694
13907.27 702
13908.39 692
13909.50 691
13910.61 665
13911.73 648
13912.84 682
13913.96 674
13915.07 653
13916.19 631
13917.30 630
13918.41 615
13919.53 629
13920.64 635
13921.76 650
13922.87 640
13923.99 613
13925.10 623
13926.21 621
13927.33 613
13928.44 646
13929.56 631
13930.67 617
13931.79 598
13932.90 630
13934.02 605
13935.13 618
13936.25 616
13937.36 614
13938.48 605
13939.59 596
13940.71 590
13941.82 608
13942.94 615
13944.05 598
13945.17 603
13946.28 604
13947.40 609
13948.52 614
13949.63 593
13950.75 573
13951.86 582
13952.98 604
13954.09 578
13955.21 580
13956.32 581
13957.44 569
13958.56 579
13959.67 561
13960.79 583
13961.90 593
13963.02 591
13964.14 586
13965.25 587
13966.37 556
13967.48 575
13968.60 612
13969.72 628
13970.83 609
13971.95 586
13973.07 581
13974.18 601
13975.30 601
13976.42 576
13977.53 573
13978.65 589
13979.77 612
13980.88 593
13982.00 617
13983.12 585
13984.23 574
13985.35 587
13986.47 589
13987.58 588
13988.70 592
13989.82 592
13990.94 614
13992.05 585
13993.17 588
13994.29 573
13995.40 603
13996.52 600
13997.64 593
13998.76 603
13999.87 602
14000.99 585
14002.11 615
14003.23 600
14004.35 570
14005.46 601
14006.58 619
14007.70 590
14008.82 562
14009.93 583
14011.05 590
14012.17 581
14013.29 540
14014.41 582
14015.52 586
14016.64 590
14017.76 613
14018.88 604
14020.00 593
14021.12 618
14022.23 583
14023.35 598
14024.47 585
14025.59 601
14026.71 601
14027.83 578
14028.95 596
14030.06 570
14031.18 588
14032.30 602
14033.42 589
14034.54 594
14035.66 606
14036.78 618
14037.90 609
14039.02 589
14040.14 591
14041.25 594
14042.37 603
14043.49 598
14044.61 581
14045.73 617
14046.85 615
14047.97 607
14049.09 632
14050.21 626
14051.33 621
14052.45 634
14053.57 596
14054.69 618
14055.81 646
14056.93 662
14058.05 657
14059.17 615
14060.29 625
14061.41 639
14062.53 643
14063.65 654
14064.77 666
14065.89 643
14067.01 670
14068.13 680
14069.25 658
14070.37 654
14071.49 678
14072.61 677
14073.73 708
14074.85 663
14075.97 684
14077.09 671
14078.21 717
14079.33 705
14080.45 693
14081.57 694
14082.69 717
14083.82 708
14084.94 689
14086.06 695
14087.18 685
14088.30 693
14089.42 732
14090.54 701
14091.66 709
14092.78 708
14093.91 699
14095.03 724
14096.15 715
14097.27 720
14098.39 714
14099.51 709
14100.63 679
14101.76 694
14102.88 687
14104.00 713
14105.12 706
14106.24 676
14107.36 657
14108.49 694
14109.61 652
14110.73 668
14111.85 635
14112.97 628
14114.10 611
14115.22 647
14116.34 622
14117.46 623
14118.58 614
14119.71 605
14120.83 608
14121.95 615
14123.07 628
14124.20 592
14125.32 632
14126.44 596
14127.56 618
14128.69 604
14129.81 592
14130.93 612
14132.06 601
14133.18 580
14134.30 586
14135.42 585
14136.55 576
14137.67 578
14138.79 600
14139.92 579
14141.04 592
14142.16 575
14143.29 591
14144.41 565
14145.53 564
14146.66 557
14147.78 564
14148.90 562
14150.03 579
14151.15 580
14152.27 588
14153.40 570
14154.52 584
14155.64 565
14156.77 571
14157.89 574
14159.02 579
14160.14 579
14161.26 566
14162.39 567
14163.51 548
14164.64 575
14165.76 589
14166.88 586
14168.01 581
14169.13 534
14170.26 557
14171.38 557
14172.51 571
14173.63 568
14174.75 558
14175.88 541
14177.00 578
14178.13 587
14179.25 562
14180.38 551
14181.50 541
14182.63 556
14183.75 542
14184.88 540
14186.00 560
14187.13 525
14188.25 525
14189.38 560
14190.50 562
14191.63 538
14192.75 527
14193.88 532
14195.00 558
14196.13 553
14197.25 520
14198.38 515
14199.50 541
14200.63 544
14201.76 532
14202.88 515
14204.01 522
14205.13 514
14206.26 561
14207.38 537
14208.51 507
14209.64 538
14210.76 525
14211.89 535
14213.01 507
14214.14 532
14215.27 526
14216.39 520
14217.52 512
14218.64 493
14219.77 502
14220.90 528
14222.02 502
14223.15 498
14224.28 493
14225.40 525
14226.53 521
14227.66 503
14228.78 518
14229.91 527
14231.04 506
14232.16 500
14233.29 516
14234.42 497
14235.54 511
14236.67 507
14237.80 491
14238.92 485
14240.05 480
14241.18 505
14242.31 503
14243.43 487
14244.56 530
14245.69 519
14246.82 504
14247.94 492
14249.07 503
14250.20 498
14251.33 499
14252.45 497
14253.58 483
14254.71 497
14255.84 483
14256.96 492
14258.09 498
14259.22 474
14260.35 483
14261.47 471
14262.60 472
14263.73 493
14264.86 464
14265.99 445
14267.12 460
14268.24 472
14269.37 481
14270.50 486
14271.63 506
14272.76 479
14273.89 454
14275.01 435
14276.14 455
14277.27 470
14278.40 462
14279.53 491
14280.66 479
14281.79 484
14282.91 475
14284.04 499
14285.17 435
14286.30 461
14287.43 479
14288.56 463
14289.69 486
14290.82 445
14291.95 450
14293.08 455
14294.20 463
14295.33 428
14296.46 467
14297.59 482
14298.72 466
14299.85 465
14300.98 446
14302.11 445
14303.24 432
14304.37 461
14305.50 469
14306.63 455
14307.76 439
14308.89 441
14310.02 451
14311.15 464
14312.28 464
14313.41 451
14314.54 463
14315.67 442
14316.80 472
14317.93 456
14319.06 462
14320.19 449
14321.32 455
14322.45 448
14323.58 454
14324.71 449
14325.84 461
14326.97 465
14328.10 441
14329.23 446
14330.36 449
14331.49 429
14332.62 450
14333.76 456
14334.89 441
14336.02 436
14337.15 425
14338.28 422
14339.41 444
14340.54 458
14341.67 406
14342.80 417
14343.93 430
14345.07 438
14346.20 431
14347.33 431
14348.46 430
14349.59 433
14350.72 437
14351.85 428
14352.99 425
14354.12 447
14355.25 458
14356.38 441
14357.51 426
14358.64 432
14359.78 425
14360.91 438
14362.04 453
14363.17 439
14364.30 442
14365.44 429
14366.57 444
14367.70 444
14368.83 457
14369.96 444
14371.10 448
14372.23 453
14373.36 449
14374.49 466
14375.63 454
14376.76 451
14377.89 440
14379.02 443
14380.16 456
14381.29 443
14382.42 433
14383.55 477
14384.69 438
14385.82 475
14386.95 454
14388.09 435
14389.22 433
14390.35 435
14391.49 453
14392.62 443
14393.75 439
14394.89 457
14396.02 471
14397.15 438
14398.28 476
14399.42 425
14400.55 453
14401.69 482
14402.82 496
14403.95 468
14405.09 456
14406.22 465
14407.35 459
14408.49 465
14409.62 465
14410.75 472
14411.89 477
14413.02 484
14414.16 455
14415.29 477
14416.42 503
14417.56 487
14418.69 461
14419.83 492
14420.96 476
14422.10 478
14423.23 468
14424.36 500
14425.50 474
14426.63 494
14427.77 482
14428.90 491
14430.04 478
14431.17 489
14432.31 485
14433.44 487
14434.58 504
14435.71 497
14436.85 496
14437.98 472
14439.12 469
14440.25 500
14441.39 507
14442.52 498
14443.66 489
14444.79 483
14445.93 487
14447.06 511
14448.20 508
14449.33 503
14450.47 517
14451.60 507
14452.74 521
14453.87 496
14455.01 509
14456.14 498
14457.28 503
14458.42 518
14459.55 511
14460.69 530
14461.82 523
14462.96 521
14464.10 563
14465.23 520
14466.37 556
14467.50 545
14468.64 561
14469.78 557
14470.91 566
14472.05 555
14473.18 548
14474.32 536
14475.46 561
14476.59 557
14477.73 521
14478.87 521
14480.00 533
14481.14 555
14482.28 527
14483.41 518
14484.55 521
14485.69 534
14486.82 538
14487.96 564
14489.10 531
14490.23 543
14491.37 551
14492.51 561
14493.65 541
14494.78 548
14495.92 541
14497.06 556
14498.19 545
14499.33 526
14500.47 528
14501.61 530
14502.74 525
14503.88 533
14505.02 535
14506.16 535
14507.29 503
14508.43 523
14509.57 522
14510.71 485
14511.85 525
14512.98 553
14514.12 511
14515.26 524
14516.40 502
14517.54 509
14518.67 490
14519.81 499
14520.95 488
14522.09 503
14523.23 514
14524.36 504
14525.50 502
14526.64 485
14527.78 480
14528.92 488
14530.06 479
14531.19 495
14532.33 526
14533.47 529
14534.61 525
14535.75 516
14536.89 525
14538.03 490
14539.17 510
14540.31 479
14541.44 490
14542.58 474
14543.72 495
14544.86 490
14546.00 483
14547.14 482
14548.28 484
14549.42 486
14550.56 468
14551.70 464
14552.84 470
14553.98 485
14555.12 479
14556.25 506
14557.39 484
14558.53 501
14559.67 473
14560.81 479
14561.95 530
14563.09 515
14564.23 477
14565.37 486
14566.51 504
14567.65 490
14568.79 491
14569.93 458
14571.07 506
14572.21 492
14573.35 489
14574.49 496
14575.63 476
14576.77 480
14577.92 482
14579.06 513
14580.20 526
14581.34 516
14582.48 521
14583.62 558
14584.76 493
14585.90 487
14587.04 524
14588.18 545
14589.32 538
14590.46 515
14591.60 497
14592.74 515
14593.89 517
14595.03 504
14596.17 524
14597.31 497
14598.45 513
14599.59 520
14600.73 511
14601.87 510
14603.02 533
14604.16 520
14605.30 561
14606.44 533
14607.58 522
14608.72 509
14609.86 547
14611.01 555
14612.15 527
14613.29 504
14614.43 558
14615.57 587
14616.72 568
14617.86 540
14619.00 551
14620.14 551
14621.28 543
14622.43 551
14623.57 556
14624.71 570
14625.85 602
14627.00 580
14628.14 586
14629.28 591
14630.42 593
14631.56 624
14632.71 638
14633.85 602
14634.99 587
14636.14 604
14637.28 633
14638.42 594
14639.56 594
14640.71 582
14641.85 583
14642.99 573
14644.14 541
14645.28 531
14646.42 553
14647.56 554
14648.71 560
14649.85 523
14650.99 509
14652.14 535
14653.28 528
14654.42 529
14655.57 493
14656.71 490
14657.85 498
14659.00 523
14660.14 504
14661.29 492
14662.43 491
14663.57 492
14664.72 476
14665.86 463
14667.00 477
14668.15 479
14669.29 483
14670.44 459
14671.58 450
14672.73 468
14673.87 470
14675.01 464
14676.16 425
14677.30 429
14678.45 477
14679.59 448
14680.74 435
14681.88 439
14683.02 439
14684.17 437
14685.31 417
14686.46 437
14687.60 409
14688.75 438
14689.89 427
14691.04 449
14692.18 388
14693.33 426
14694.47 437
14695.62 448
14696.76 426
14697.91 432
14699.05 420
14700.20 420
14701.34 433
14702.49 442
14703.63 425
14704.78 405
14705.92 408
14707.07 426
14708.22 401
14709.36 403
14710.51 396
14711.65 396
14712.80 413
14713.94 378
14715.09 410
14716.23 400
14717.38 439
14718.53 418
14719.67 400
14720.82 397
14721.96 411
14723.11 437
14724.26 421
14725.40 422
14726.55 401
14727.70 423
14728.84 394
14729.99 407
14731.13 414
14732.28 394
14733.43 409
14734.57 409
14735.72 419
14736.87 403
14738.01 411
14739.16 404
14740.31 408
14741.45 395
14742.60 413
14743.75 411
14744.89 426
14746.04 425
14747.19 399
14748.34 385
14749.48 410
14750.63 410
14751.78 427
14752.92 368
14754.07 396
14755.22 393
14756.37 400
14757.51 405
14758.66 393
14759.81 394
14760.96 405
14762.10 393
14763.25 390
14764.40 389
14765.55 394
14766.70 409
14767.84 399
14768.99 391
14770.14 369
14771.29 415
14772.43 390
14773.58 388
14774.73 393
14775.88 378
14777.03 414
14778.18 367
14779.32 350
14780.47 396
14781.62 383
14782.77 409
14783.92 378
14785.07 383
14786.21 388
14787.36 371
14788.51 370
14789.66 370
14790.81 405
14791.96 409
14793.11 393
14794.26 375
14795.40 367
14796.55 375
14797.70 376
14798.85 373
14800.00 389
14801.15 380
14802.30 401
14803.45 377
14804.60 379
14805.75 366
14806.90 380
14808.05 377
14809.19 384
14810.34 369
14811.49 372
14812.64 380
14813.79 361
14814.94 385
14816.09 365
14817.24 354
14818.39 364
14819.54 358
14820.69 356
14821.84 337
14822.99 344
14824.14 340
14825.29 347
14826.44 339
14827.59 358
14828.74 350
14829.89 349
14831.04 351
14832.19 329
14833.34 375
14834.49 345
14835.64 331
14836.79 349
14837.95 348
14839.10 363
14840.25 359
14841.40 347
14842.55 353
14843.70 347
14844.85 350
14846.00 348
14847.15 334
14848.30 351
14849.45 364
14850.60 336
14851.76 344
14852.91 338
14854.06 321
14855.21 339
14856.36 336
14857.51 349
14858.66 360
14859.81 340
14860.97 346
14862.12 335
14863.27 329
14864.42 348
14865.57 346
14866.72 371
14867.88 335
14869.03 342
14870.18 326
14871.33 348
14872.48 335
14873.64 357
14874.79 345
14875.94 343
14877.09 352
14878.24 349
14879.40 330
14880.55 347
14881.70 351
14882.85 351
14884.00 357
14885.16 355
14886.31 342
14887.46 333
14888.61 351
14889.77 339
14890.92 341
14892.07 362
14893.23 346
14894.38 323
14895.53 350
14896.68 333
14897.84 307
14898.99 337
14900.14 341
14901.30 331
14902.45 365
14903.60 361
14904.75 340
14905.91 343
14907.06 317
14908.21 347
14909.37 322
14910.52 327
14911.67 336
14912.83 372
14913.98 347
14915.14 332
14916.29 339
14917.44 316
14918.60 313
14919.75 324
14920.90 338
14922.06 350
14923.21 327
14924.37 335
14925.52 338
14926.67 338
14927.83 324
14928.98 320
14930.14 335
14931.29 320
14932.44 331
14933.60 345
14934.75 354
14935.91 348
14937.06 323
14938.22 340
14939.37 332
14940.52 336
14941.68 326
14942.83 342
14943.99 335
14945.14 320
14946.30 352
14947.45 342
14948.61 321
14949.76 306
14950.92 338
14952.07 343
14953.23 328
14954.38 330
14955.54 315
14956.69 320
14957.85 326
14959.00 336
14960.16 310
14961.31 320
14962.47 348
14963.62 362
14964.78 333
14965.94 341
14967.09 338
14968.25 326
14969.40 302
14970.56 332
14971.71 341
14972.87 359
14974.03 346
14975.18 335
14976.34 339
14977.49 344
14978.65 326
14979.81 331
14980.96 329
14982.12 336
14983.27 340
14984.43 313
14985.59 334
14986.74 341
14987.90 335
14989.06 325
14990.21 346
14991.37 328
14992.53 333
14993.68 323
14994.84 327
14996.00 321
14997.15 329
14998.31 329
14999.47 343
15000.62 315
15001.78 323
15002.94 329
15004.09 323
15005.25 317
15006.41 342
15007.56 317
15008.72 326
15009.88 292
15011.04 325
15012.19 334
15013.35 339
15014.51 297
15015.67 303
15016.82 327
15017.98 340
15019.14 299
15020.30 312
15021.45 315
15022.61 309
15023.77 311
15024.93 330
15026.08 332
15027.24 310
15028.40 300
15029.56 328
15030.72 338
15031.87 346
15033.03 348
15034.19 330
15035.35 336
15036.51 343
15037.67 332
15038.82 315
15039.98 331
15041.14 319
15042.30 322
15043.46 329
15044.62 306
15045.78 311
15046.93 324
15048.09 324
15049.25 317
15050.41 316
15051.57 334
15052.73 313
15053.89 316
15055.05 337
15056.20 305
15057.36 333
15058.52 317
15059.68 305
15060.84 323
15062.00 334
15063.16 323
15064.32 312
15065.48 323
15066.64 312
15067.80 317
15068.96 319
15070.12 325
15071.28 304
15072.44 331
15073.60 334
15074.76 343
15075.91 337
15077.07 338
15078.23 317
15079.39 310
15080.55 323
15081.71 322
15082.87 320
15084.03 341
15085.19 318
15086.35 331
15087.51 329
15088.68 337
15089.84 329
15091.00 321
15092.16 338
15093.32 329
15094.48 332
15095.64 311
15096.80 300
15097.96 326
15099.12 329
15100.28 327
15101.44 312
15102.60 330
15103.76 322
15104.92 325
15106.08 308
15107.25 333
15108.41 326
15109.57 332
15110.73 320
15111.89 319
15113.05 333
15114.21 345
15115.37 302
15116.54 318
15117.70 319
15118.86 306
15120.02 341
15121.18 323
15122.34 322
15123.50 325
15124.67 323
15125.83 331
15126.99 358
15128.15 311
15129.31 316
15130.47 347
15131.64 324
15132.80 337
15133.96 343
15135.12 314
15136.28 315
15137.45 345
15138.61 346
15139.77 339
15140.93 343
15142.10 347
15143.26 331
15144.42 327
15145.58 312
15146.75 317
15147.91 320
15149.07 332
15150.23 324
15151.40 309
15152.56 335
15153.72 324
15154.88 319
15156.05 342
15157.21 326
15158.37 345
15159.54 333
15160.70 362
15161.86 353
15163.03 332
15164.19 350
15165.35 330
15166.52 332
15167.68 366
15168.84 375
15170.01 334
15171.17 356
15172.33 341
15173.50 349
15174.66 334
15175.82 336
15176.99 362
15178.15 343
15179.31 350
15180.48 357
15181.64 340
15182.81 331
15183.97 342
15185.13 364
15186.30 339
15187.46 360
15188.63 369
15189.79 340
15190.95 375
15192.12 363
15193.28 361
15194.45 335
15195.61 346
15196.78 356
15197.94 354
15199.10 361
15200.27 348
15201.43 338
15202.60 367
15203.76 359
15204.93 365
15206.09 363
15207.26 355
15208.42 359
15209.59 351
15210.75 372
15211.92 373
15213.08 361
15214.25 366
15215.41 366
15216.58 388
15217.74 353
15218.91 376
15220.07 383
15221.24 369
15222.40 352
15223.57 351
15224.74 371
15225.90 365
15227.07 391
15228.23 350
15229.40 376
15230.56 377
15231.73 370
15232.89 394
15234.06 337
15235.23 384
15236.39 379
15237.56 375
15238.72 370
15239.89 360
15241.06 360
15242.22 406
15243.39 392
15244.56 377
15245.72 388
15246.89 368
15248.05 373
15249.22 371
15250.39 374
15251.55 365
15252.72 358
15253.89 374
15255.05 376
15256.22 368
15257.39 377
15258.55 364
15259.72 355
15260.89 373
15262.05 358
15263.22 365
15264.39 361
15265.56 350
15266.72 343
15267.89 370
15269.06 361
15270.22 358
15271.39 364
15272.56 349
15273.73 334
15274.89 346
15276.06 357
15277.23 346
15278.40 352
15279.56 355
15280.73 352
15281.90 344
15283.07 359
15284.23 353
15285.40 369
15286.57 341
15287.74 348
15288.91 342
15290.07 352
15291.24 363
15292.41 353
15293.58 367
15294.75 363
15295.92 340
15297.08 333
15298.25 357
15299.42 368
15300.59 339
15301.76 343
15302.93 358
15304.09 362
15305.26 332
15306.43 345
15307.60 346
15308.77 341
15309.94 363
15311.11 327
15312.28 342
15313.44 360
15314.61 335
15315.78 378
15316.95 366
15318.12 356
15319.29 362
15320.46 350
15321.63 367
15322.80 339
15323.97 318
15325.14 371
15326.30 354
15327.47 342
15328.64 361
15329.81 331
15330.98 355
15332.15 368
15333.32 361
15334.49 349
15335.66 350
15336.83 364
15338.00 345
15339.17 326
15340.34 326
15341.51 375
15342.68 362
15343.85 360
15345.02 356
15346.19 367
15347.36 360
15348.53 343
15349.70 377
15350.87 362
15352.04 343
15353.21 356
15354.38 340
15355.55 365
15356.72 375
15357.90 352
15359.07 360
15360.24 360
15361.41 357
15362.58 365
15363.75 389
15364.92 360
15366.09 368
15367.26 352
15368.43 364
15369.60 354
15370.77 356
15371.95 359
15373.12 367
15374.29 347
15375.46 361
15376.63 343
15377.80 354
15378.97 366
15380.15 363
15381.32 341
15382.49 377
15383.66 374
15384.83 376
15386.00 357
15387.17 360
15388.35 360
15389.52 376
15390.69 362
15391.86 356
15393.03 332
15394.21 352
15395.38 369
15396.55 358
15397.72 374
15398.89 350
15400.07 372
15401.24 363
15402.41 350
15403.58 350
15404.76 359
15405.93 374
15407.10 386
15408.27 348
15409.45 336
15410.62 332
15411.79 328
15412.96 346
15414.14 324
15415.31 344
15416.48 352
15417.66 342
15418.83 320
15420.00 361
15421.17 349
15422.35 334
15423.52 335
15424.69 345
15425.87 358
15427.04 363
15428.21 347
15429.39 358
15430.56 363
15431.73 345
15432.91 349
15434.08 333
15435.25 339
15436.43 335
15437.60 343
15438.77 349
15439.95 324
15441.12 315
15442.30 352
15443.47 344
15444.64 347
15445.82 345
15446.99 341
15448.17 346
15449.34 329
15450.51 325
15451.69 363
15452.86 347
15454.04 330
15455.21 349
15456.39 333
15457.56 324
15458.73 342
15459.91 348
15461.08 345
15462.26 306
15463.43 332
15464.61 335
15465.78 334
15466.96 328
15468.13 327
15469.31 345
15470.48 321
15471.66 342
15472.83 346
15474.01 334
15475.18 310
15476.36 347
15477.53 337
15478.71 355
15479.88 338
15481.06 350
15482.23 342
15483.41 335
15484.58 331
15485.76 315
15486.93 335
15488.11 330
15489.29 332
15490.46 326
15491.64 327
15492.81 315
15493.99 351
15495.16 344
15496.34 354
15497.52 329
15498.69 338
15499.87 349
15501.04 344
15502.22 344
15503.40 343
15504.57 326
15505.75 343
15506.92 328
15508.10 346
15509.28 348
15510.45 353
15511.63 361
15512.81 347
15513.98 323
15515.16 339
15516.34 333
15517.51 352
15518.69 334
15519.87 347
15521.04 328
15522.22 360
15523.40 353
15524.57 354
15525.75 335
15526.93 340
15528.11 337
15529.28 336
15530.46 328
15531.64 342
15532.81 349
15533.99 351
15535.17 333
15536.35 320
15537.52 324
15538.70 331
15539.88 344
15541.06 361
15542.23 360
15543.41 360
15544.59 345
15545.77 348
15546.95 353
15548.12 353
15549.30 347
15550.48 346
15551.66 353
15552.83 327
15554.01 375
15555.19 344
15556.37 339
15557.55 367
15558.73 345
15559.90 364
15561.08 354
15562.26 364
15563.44 365
15564.62 353
15565.80 378
15566.97 385
15568.15 368
15569.33 365
15570.51 371
15571.69 378
15572.87 381
15574.05 382
15575.23 370
15576.40 374
15577.58 379
15578.76 372
15579.94 374
15581.12 369
15582.30 385
15583.48 374
15584.66 368
15585.84 375
15587.02 387
15588.20 367
15589.38 354
15590.56 361
15591.73 387
15592.91 366
15594.09 363
15595.27 377
15596.45 368
15597.63 366
15598.81 382
15599.99 390
15601.17 406
15602.35 388
15603.53 401
15604.71 384
15605.89 385
15607.07 421
15608.25 401
15609.43 386
15610.61 410
15611.79 413
15612.97 396
15614.15 397
15615.33 412
15616.51 422
15617.69 404
15618.88 408
15620.06 432
15621.24 405
15622.42 444
15623.60 446
15624.78 429
15625.96 438
15627.14 424
15628.32 413
15629.50 425
15630.68 426
15631.86 418
15633.05 440
15634.23 456
15635.41 433
15636.59 454
15637.77 432
15638.95 447
15640.13 441
15641.31 464
15642.50 439
15643.68 451
15644.86 466
15646.04 447
15647.22 437
15648.40 418
15649.58 440
15650.77 443
15651.95 437
15653.13 435
15654.31 447
15655.49 444
15656.68 448
15657.86 458
15659.04 436
15660.22 443
15661.40 446
15662.59 447
15663.77 476
15664.95 464
15666.13 435
15667.32 434
15668.50 426
15669.68 420
15670.86 443
15672.05 454
15673.23 438
15674.41 433
15675.59 435
15676.78 411
15677.96 444
15679.14 431
15680.32 423
15681.51 427
15682.69 449
15683.87 413
15685.06 450
15686.24 444
15687.42 434
15688.61 437
15689.79 430
15690.97 388
15692.16 394
15693.34 403
15694.52 436
15695.71 408
15696.89 408
15698.07 448
15699.26 431
15700.44 437
15701.62 408
15702.81 412
15703.99 413
15705.17 415
15706.36 428
15707.54 414
15708.73 409
15709.91 417
15711.09 461
15712.28 424
15713.46 420
15714.65 415
15715.83 437
15717.02 421
15718.20 421
15719.38 451
15720.57 449
15721.75 446
15722.94 455
15724.12 456
15725.31 443
15726.49 429
15727.68 423
15728.86 465
15730.04 453
15731.23 444
15732.41 440
15733.60 425
15734.78 446
15735.97 469
15737.15 447
15738.34 425
15739.52 446
15740.71 464
15741.89 447
15743.08 483
15744.27 454
15745.45 467
15746.64 482
15747.82 461
15749.01 482
15750.19 497
15751.38 498
15752.56 468
15753.75 476
15754.93 476
15756.12 453
15757.31 476
15758.49 480
15759.68 489
15760.86 495
15762.05 495
15763.24 461
15764.42 499
15765.61 473
15766.79 470
15767.98 492
15769.17 495
15770.35 499
15771.54 488
15772.72 485
15773.91 478
15775.10 462
15776.28 454
15777.47 481
15778.66 482
15779.84 472
15781.03 482
15782.22 460
15783.40 444
15784.59 478
15785.78 438
15786.96 445
15788.15 420
15789.34 444
15790.53 426
15791.71 431
15792.90 434
15794.09 429
15795.27 433
15796.46 421
15797.65 404
15798.84 425
15800.02 446
15801.21 428
15802.40 419
15803.59 408
15804.77 431
15805.96 430
15807.15 406
15808.34 406
15809.52 419
15810.71 398
15811.90 402
15813.09 420
15814.28 410
15815.46 420
15816.65 413
15817.84 399
15819.03 407
15820.22 414
15821.40 412
15822.59 413
15823.78 412
15824.97 409
15826.16 410
15827.35 428
15828.53 429
15829.72 400
15830.91 402
15832.10 379
15833.29 414
15834.48 427
15835.67 394
15836.85 402
15838.04 406
15839.23 384
15840.42 392
15841.61 413
15842.80 437
15843.99 418
15845.18 414
15846.37 402
15847.55 392
15848.74 402
15849.93 415
15851.12 417
15852.31 419
15853.50 384
15854.69 391
15855.88 399
15857.07 404
15858.26 392
15859.45 380
15860.64 380
15861.83 410
15863.02 434
15864.21 413
15865.40 390
15866.59 410
15867.78 421
15868.97 426
15870.16 403
15871.35 397
15872.54 404
15873.73 423
15874.92 417
15876.11 413
15877.30 407
15878.49 427
15879.68 412
15880.87 394
15882.06 390
15883.25 384
15884.44 405
15885.63 408
15886.82 411
15888.01 393
15889.20 408
15890.39 416
15891.59 424
15892.78 440
15893.97 406
15895.16 403
15896.35 420
15897.54 439
15898.73 431
15899.92 438
15901.11 424
15902.30 421
15903.50 421
15904.69 419
15905.88 437
15907.07 439
15908.26 439
15909.45 437
15910.64 439
15911.84 443
15913.03 440
15914.22 418
15915.41 403
15916.60 405
15917.79 434
15918.99 435
15920.18 415
15921.37 423
15922.56 454
15923.75 440
15924.95 416
15926.14 418
15927.33 424
15928.52 424
15929.71 408
15930.91 449
15932.10 427
15933.29 399
15934.48 398
15935.68 438
15936.87 409
15938.06 416
15939.25 430
15940.45 410
15941.64 415
15942.83 405
15944.03 397
15945.22 417
15946.41 383
15947.60 382
15948.80 392
15949.99 412
15951.18 390
15952.38 375
15953.57 368
15954.76 363
15955.96 362
15957.15 380
15958.34 360
15959.54 356
15960.73 353
15961.92 364
15963.12 358
15964.31 371
15965.50 372
15966.70 347
15967.89 350
15969.08 338
15970.28 337
15971.47 351
15972.67 338
15973.86 350
15975.05 347
15976.25 357
15977.44 329
15978.64 337
15979.83 332
15981.02 326
15982.22 327
15983.41 335
15984.61 330
15985.80 337
15987.00 345
15988.19 355
15989.38 320
15990.58 328
15991.77 324
15992.97 343
15994.16 331
15995.36 324
15996.55 340
15997.75 328
15998.94 336
16000.14 329
16001.33 324
16002.53 316
16003.72 345
16004.92 325
16006.11 331
16007.31 337
16008.50 329
16009.70 317
16010.89 332
16012.09 334
16013.28 327
16014.48 332
16015.67 332
16016.87 340
16018.07 320
16019.26 318
16020.46 326
16021.65 334
16022.85 322
16024.04 326
16025.24 362
16026.44 319
16027.63 326
16028.83 321
16030.02 318
16031.22 333
16032.42 331
16033.61 315
16034.81 308
16036.00 315
16037.20 320
16038.40 341
16039.59 343
16040.79 324
16041.99 304
16043.18 315
16044.38 336
16045.58 324
16046.77 319
16047.97 312
16049.17 324
16050.36 312
16051.56 329
16052.76 313
16053.95 327
16055.15 336
16056.35 322
16057.54 340
16058.74 329
16059.94 315
16061.14 308
16062.33 331
16063.53 316
16064.73 308
16065.92 321
16067.12 329
16068.32 302
16069.52 314
16070.71 309
16071.91 324
16073.11 323
16074.31 307
16075.50 325
16076.70 319
16077.90 312
16079.10 321
16080.30 324
16081.49 319
16082.69 315
16083.89 329
16085.09 287
16086.29 327
16087.48 325
16088.68 302
16089.88 316
16091.08 332
16092.28 312
16093.48 294
16094.67 296
16095.87 321
16097.07 297
16098.27 276
16099.47 310
16100.67 307
16101.87 293
16103.06 301
16104.26 281
16105.46 304
16106.66 280
16107.86 300
16109.06 299
16110.26 301
16111.46 312
16112.66 299
16113.86 312
16115.05 296
16116.25 286
16117.45 299
16118.65 297
16119.85 306
16121.05 301
16122.25 285
16123.45 302
16124.65 290
16125.85 284
16127.05 287
16128.25 287
16129.45 310
16130.65 308
16131.85 303
16133.05 311
16134.25 300
16135.45 309
16136.65 277
16137.85 300
16139.05 300
16140.25 316
16141.45 302
16142.65 299
16143.85 289
16145.05 296
16146.25 305
16147.45 293
16148.65 304
16149.85 305
16151.05 279
16152.25 296
16153.45 303
16154.65 313
16155.85 290
16157.05 293
16158.25 321
16159.46 304
16160.66 292
16161.86 292
16163.06 289
16164.26 274
16165.46 309
16166.66 298
16167.86 293
16169.06 268
16170.27 290
16171.47 297
16172.67 315
16173.87 298
16175.07 280
16176.27 307
16177.47 284
16178.67 283
16179.88 294
16181.08 305
16182.28 295
16183.48 309
16184.68 314
16185.89 297
16187.09 313
16188.29 312
16189.49 309
16190.69 316
16191.90 303
16193.10 312
16194.30 304
16195.50 289
16196.70 281
16197.91 293
16199.11 301
16200.31 298
16201.51 313
16202.72 337
16203.92 303
16205.12 301
16206.32 304
16207.53 317
16208.73 303
16209.93 307
16211.13 322
16212.34 302
16213.54 311
16214.74 307
16215.95 317
16217.15 303
16218.35 306
16219.55 299
16220.76 306
16221.96 307
16223.16 301
16224.37 313
16225.57 302
16226.77 310
16227.98 312
16229.18 300
16230.38 303
16231.59 315
16232.79 305
16233.99 314
16235.20 334
16236.40 288
16237.61 308
16238.81 285
16240.01 325
16241.22 308
16242.42 313
16243.63 310
16244.83 307
16246.03 313
16247.24 326
16248.44 307
16249.65 322
16250.85 325
16252.05 303
16253.26 337
16254.46 324
16255.67 300
16256.87 326
16258.08 339
16259.28 314
16260.49 320
16261.69 288
16262.89 306
16264.10 332
16265.30 325
16266.51 317
16267.71 303
16268.92 324
16270.12 331
16271.33 326
16272.53 338
16273.74 337
16274.94 305
16276.15 307
16277.35 314
16278.56 317
16279.77 314
16280.97 325
16282.18 340
16283.38 317
16284.59 305
16285.79 325
16287.00 316
16288.20 319
16289.41 308
16290.61 323
16291.82 349
16293.03 324
16294.23 299
16295.44 327
16296.64 316
16297.85 337
16299.06 329
16300.26 308
16301.47 310
16302.67 325
16303.88 312
16305.09 307
16306.29 317
16307.50 322
16308.71 340
16309.91 324
16311.12 312
16312.33 335
16313.53 313
16314.74 343
16315.95 323
16317.15 327
16318.36 331
16319.57 317
16320.77 317
16321.98 310
16323.19 324
16324.39 326
16325.60 308
16326.81 317
16328.01 301
16329.22 300
16330.43 301
16331.64 319
16332.84 300
16334.05 313
16335.26 305
16336.47 312
16337.67 301
16338.88 296
16340.09 302
16341.30 304
16342.50 300
16343.71 281
16344.92 286
16346.13 291
16347.33 328
16348.54 290
16349.75 291
16350.96 306
16352.17 305
16353.37 297
16354.58 297
16355.79 309
16357.00 303
16358.21 310
16359.41 301
16360.62 287
16361.83 293
16363.04 293
16364.25 290
16365.46 321
16366.67 266
16367.87 277
16369.08 298
16370.29 308
16371.50 312
16372.71 295
16373.92 290
16375.13 284
16376.34 281
16377.54 308
16378.75 276
16379.96 302
16381.17 287
16382.38 289
16383.59 287
16384.80 296
16386.01 280
16387.22 279
16388.43 277
16389.64 290
16390.85 282
16392.05 290
16393.26 282
16394.47 279
16395.68 285
16396.89 308
16398.10 276
16399.31 280
16400.52 295
16401.73 300
16402.94 289
16404.15 280
16405.36 290
16406.57 298
16407.78 320
16408.99 298
16410.20 315
16411.41 291
16412.62 289
16413.83 284
16415.04 303
16416.25 284
16417.46 279
16418.67 303
16419.88 302
16421.10 287
16422.31 290
16423.52 276
16424.73 289
16425.94 305
16427.15 302
16428.36 299
16429.57 279
16430.78 285
16431.99 276
16433.20 282
16434.41 288
16435.63 300
16436.84 282
16438.05 312
16439.26 310
16440.47 297
16441.68 285
16442.89 273
16444.10 290
16445.32 288
16446.53 291
16447.74 284
16448.95 306
16450.16 282
16451.37 283
16452.59 291
16453.80 285
16455.01 283
16456.22 274
16457.43 263
16458.64 275
16459.86 274
16461.07 283
16462.28 301
16463.49 284
16464.70 301
16465.92 298
16467.13 269
16468.34 279
16469.55 254
16470.77 269
16471.98 259
16473.19 266
16474.40 285
16475.62 283
16476.83 278
16478.04 295
16479.25 289
16480.47 321
16481.68 301
16482.89 291
16484.11 289
16485.32 284
16486.53 270
16487.74 286
16488.96 292
16490.17 288
16491.38 288
16492.60 275
16493.81 276
16495.02 296
16496.24 285
16497.45 285
16498.66 286
16499.88 270
16501.09 285
16502.30 281
16503.52 298
16504.73 287
16505.94 286
16507.16 289
16508.37 292
16509.59 277
16510.80 282
16512.01 281
16513.23 279
16514.44 271
16515.66 264
16516.87 303
16518.08 282
16519.30 281
16520.51 292
16521.73 295
16522.94 272
16524.16 305
16525.37 293
16526.58 297
16527.80 321
16529.01 293
16530.23 321
16531.44 283
16532.66 291
16533.87 264
16535.09 270
16536.30 277
16537.52 282
16538.73 282
16539.95 266
16541.16 313
16542.38 317
16543.59 294
16544.81 299
16546.02 298
16547.24 301
16548.45 309
16549.67 307
16550.88 278
16552.10 289
16553.31 322
16554.53 311
16555.74 292
16556.96 295
16558.18 302
16559.39 310
16560.61 315
16561.82 292
16563.04 292
16564.25 325
16565.47 329
16566.69 290
16567.90 305
16569.12 318
16570.33 301
16571.55 307
16572.77 297
16573.98 299
16575.20 286
16576.41 320
16577.63 314
16578.85 313
16580.06 292
16581.28 307
16582.50 301
16583.71 309
16584.93 301
16586.15 315
16587.36 313
16588.58 300
16589.80 297
16591.01 289
16592.23 303
16593.45 301
16594.66 302
16595.88 289
16597.10 280
16598.32 298
16599.53 286
16600.75 281
16601.97 269
16603.18 299
16604.40 280
16605.62 281
16606.84 279
16608.05 273
16609.27 267
16610.49 276
16611.71 283
16612.92 282
16614.14 277
16615.36 289
16616.58 287
16617.79 270
16619.01 266
16620.23 264
16621.45 272
16622.67 281
16623.88 263
16625.10 271
16626.32 314
16627.54 307
16628.76 275
16629.97 269
16631.19 264
16632.41 279
16633.63 290
16634.85 289
16636.07 284
16637.29 269
16638.50 281
16639.72 282
16640.94 288
16642.16 275
16643.38 277
16644.60 288
16645.82 274
16647.03 268
16648.25 256
16649.47 282
16650.69 267
16651.91 274
16653.13 271
16654.35 270
16655.57 265
16656.79 279
16658.01 278
16659.23 284
16660.45 269
16661.66 270
16662.88 274
16664.10 298
16665.32 275
16666.54 289
16667.76 261
16668.98 265
16670.20 297
16671.42 263
16672.64 259
16673.86 273
16675.08 281
16676.30 285
16677.52 288
16678.74 269
16679.96 273
16681.18 279
16682.40 281
16683.62 249
16684.84 255
16686.06 264
16687.28 275
16688.50 270
16689.72 289
16690.94 265
16692.16 268
16693.39 287
16694.61 268
16695.83 272
16697.05 279
16698.27 268
16699.49 287
16700.71 293
16701.93 295
16703.15 277
16704.37 262
16705.59 257
16706.81 269
16708.04 269
16709.26 275
16710.48 282
16711.70 272
16712.92 272
16714.14 268
16715.36 270
16716.58 269
16717.81 259
16719.03 259
16720.25 279
16721.47 268
16722.69 263
16723.91 268
16725.14 268
16726.36 266
16727.58 265
16728.80 252
16730.02 283
16731.24 269
16732.47 279
16733.69 270
16734.91 270
16736.13 282
16737.36 282
16738.58 259
16739.80 244
16741.02 274
16742.24 287
16743.47 264
16744.69 259
16745.91 267
16747.13 248
16748.36 262
16749.58 275
16750.80 265
16752.02 269
16753.25 255
16754.47 253
16755.69 268
16756.92 261
16758.14 267
16759.36 265
16760.59 270
16761.81 272
16763.03 257
16764.25 253
16765.48 253
16766.70 259
16767.92 265
16769.15 273
16770.37 285
16771.59 273
16772.82 275
16774.04 250
16775.27 258
16776.49 252
16777.71 277
16778.94 278
16780.16 278
16781.38 267
16782.61 272
16783.83 272
16785.06 261
16786.28 270
16787.50 263
16788.73 254
16789.95 266
16791.18 257
16792.40 268
16793.62 256
16794.85 264
16796.07 265
16797.30 268
16798.52 275
16799.75 269
16800.97 263
16802.19 264
16803.42 241
16804.64 267
16805.87 290
16807.09 272
16808.32 257
16809.54 271
16810.77 264
16811.99 279
16813.22 277
16814.44 290
16815.67 256
16816.89 281
16818.12 286
16819.34 287
16820.57 257
16821.79 259
16823.02 267
16824.24 259
16825.47 260
16826.70 262
16827.92 254
16829.15 294
16830.37 294
16831.60 267
16832.82 268
16834.05 271
16835.27 262
16836.50 272
16837.73 276
16838.95 262
16840.18 295
16841.40 292
16842.63 267
16843.86 286
16845.08 282
16846.31 260
16847.53 305
16848.76 267
16849.99 257
16851.21 298
16852.44 298
16853.67 294
16854.89 294
16856.12 297
16857.35 267
16858.57 277
16859.80 298
16861.03 295
16862.25 281
16863.48 299
16864.71 300
16865.93 302
16867.16 277
16868.39 292
16869.61 289
16870.84 306
16872.07 281
16873.30 304
16874.52 300
16875.75 310
16876.98 294
16878.20 309
16879.43 321
16880.66 335
16881.89 330
16883.11 305
16884.34 309
16885.57 312
16886.80 295
16888.02 323
16889.25 339
16890.48 313
16891.71 314
16892.94 324
16894.16 327
16895.39 297
16896.62 284
16897.85 298
16899.08 289
16900.30 313
16901.53 308
16902.76 324
16903.99 325
16905.22 293
16906.45 285
16907.67 310
16908.90 310
16910.13 294
16911.36 282
16912.59 302
16913.82 293
16915.04 322
16916.27 301
16917.50 292
16918.73 304
16919.96 287
16921.19 308
16922.42 281
16923.65 303
16924.88 285
16926.10 293
16927.33 317
16928.56 298
16929.79 308
16931.02 299
16932.25 320
16933.48 279
16934.71 305
16935.94 287
16937.17 300
16938.40 297
16939.63 288
16940.86 291
16942.09 293
16943.32 284
16944.55 320
16945.78 298
16947.01 325
16948.24 304
16949.47 287
16950.70 289
16951.93 284
16953.16 278
16954.39 272
16955.62 315
16956.85 311
16958.08 303
16959.31 277
16960.54 285
16961.77 279
16963.00 275
16964.23 293
16965.46 297
16966.69 294
16967.92 291
16969.15 286
16970.38 286
16971.61 248
16972.84 277
16974.07 274
16975.30 301
16976.54 289
16977.77 280
16979.00 279
16980.23 276
16981.46 291
16982.69 296
16983.92 295
16985.15 279
16986.38 284
16987.62 264
16988.85 277
16990.08 252
16991.31 271
16992.54 282
16993.77 295
16995.00 284
16996.24 267
16997.47 271
16998.70 282
16999.93 278
17001.16 287
17002.39 278
17003.63 280
17004.86 266
17006.09 279
17007.32 280
17008.55 271
17009.79 272
17011.02 270
17012.25 272
17013.48 269
17014.72 275
17015.95 285
17017.18 276
17018.41 273
17019.64 281
17020.88 280
17022.11 267
17023.34 249
17024.58 261
17025.81 269
17027.04 280
17028.27 276
17029.51 262
17030.74 271
17031.97 265
17033.21 280
17034.44 279
17035.67 257
17036.90 274
17038.14 262
17039.37 289
17040.60 288
17041.84 270
17043.07 268
17044.30 280
17045.54 252
17046.77 262
17048.00 257
17049.24 256
17050.47 268
17051.70 276
17052.94 268
17054.17 286
17055.41 255
17056.64 262
17057.87 274
17059.11 260
17060.34 256
17061.58 277
17062.81 259
17064.04 251
17065.28 281
17066.51 262
17067.75 261
17068.98 271
17070.21 277
17071.45 237
17072.68 276
17073.92 257
17075.15 245
17076.39 261
17077.62 276
17078.86 241
17080.09 275
17081.33 253
17082.56 260
17083.80 254
17085.03 257
17086.26 266
17087.50 262
17088.73 249
17089.97 258
17091.20 239
17092.44 268
17093.68 263
17094.91 256
17096.15 260
17097.38 246
17098.62 257
17099.85 265
17101.09 256
17102.32 256
17103.56 264
17104.79 258
17106.03 247
17107.26 272
17108.50 253
17109.74 238
17110.97 256
17112.21 259
17113.44 264
17114.68 258
17115.92 243
17117.15 266
17118.39 263
17119.62 254
17120.86 276
17122.10 270
17123.33 253
17124.57 236
17125.80 256
17127.04 249
17128.28 251
17129.51 247
17130.75 248
17131.99 243
17133.22 239
17134.46 246
17135.70 234
17136.93 268
17138.17 258
17139.41 271
17140.64 262
17141.88 263
17143.12 265
17144.35 248
17145.59 250
17146.83 261
17148.07 263
17149.30 240
17150.54 257
17151.78 260
17153.02 249
17154.25 248
17155.49 245
17156.73 229
17157.96 249
17159.20 237
17160.44 251
17161.68 260
17162.92 250
17164.15 248
17165.39 247
17166.63 244
17167.87 258
17169.10 248
17170.34 251
17171.58 251
17172.82 238
17174.06 243
17175.29 236
17176.53 258
17177.77 250
17179.01 249
17180.25 258
17181.49 254
17182.72 249
17183.96 256
17185.20 240
17186.44 242
17187.68 255
17188.92 258
17190.15 238
17191.39 244
17192.63 214
17193.87 230
17195.11 237
17196.35 232
17197.59 262
17198.83 249
17200.07 241
17201.30 252
17202.54 237
17203.78 230
17205.02 241
17206.26 235
17207.50 247
17208.74 235
17209.98 269
17211.22 242
17212.46 244
17213.70 228
17214.94 250
17216.18 248
17217.42 238
17218.66 225
17219.90 244
17221.14 224
17222.38 251
17223.62 255
17224.86 260
17226.10 244
17227.34 234
17228.58 249
17229.82 231
17231.06 231
17232.30 240
17233.54 241
17234.78 235
17236.02 226
17237.26 244
17238.50 241
17239.74 224
17240.98 224
17242.22 226
17243.46 246
17244.70 242
17245.94 241
17247.18 230
17248.42 216
17249.66 216
17250.90 249
17252.14 238
17253.39 243
17254.63 239
17255.87 225
17257.11 237
17258.35 248
17259.59 255
17260.83 228
17262.07 253
17263.31 256
17264.56 245
17265.80 223
17267.04 228
17268.28 226
17269.52 244
17270.76 229
17272.00 234
17273.25 257
17274.49 218
17275.73 228
17276.97 236
17278.21 248
17279.45 256
17280.70 230
17281.94 232
17283.18 236
17284.42 246
17285.66 222
17286.91 240
17288.15 232
17289.39 239
17290.63 237
17291.88 237
17293.12 258
17294.36 226
17295.60 239
17296.85 262
17298.09 232
17299.33 233
17300.57 234
17301.82 234
17303.06 247
17304.30 229
17305.54 209
17306.79 211
17308.03 229
17309.27 234
17310.52 251
17311.76 238
17313.00 235
17314.25 243
17315.49 235
17316.73 219
17317.97 224
17319.22 236
17320.46 248
17321.71 234
17322.95 219
17324.19 235
17325.44 225
17326.68 228
17327.92 268
17329.17 238
17330.41 240
17331.65 242
17332.90 253
17334.14 228
17335.39 221
17336.63 256
17337.87 244
17339.12 253
17340.36 252
17341.61 229
17342.85 235
17344.09 217
17345.34 235
17346.58 232
17347.83 230
17349.07 250
17350.32 219
17351.56 230
17352.80 229
17354.05 229
17355.29 257
17356.54 237
17357.78 252
17359.03 246
17360.27 226
17361.52 246
17362.76 234
17364.01 235
17365.25 233
17366.50 242
17367.74 248
17368.99 260
17370.23 242
17371.48 244
17372.72 228
17373.97 236
17375.21 237
17376.46 228
17377.70 237
17378.95 243
17380.19 226
17381.44 230
17382.69 225
17383.93 239
17385.18 236
17386.42 259
17387.67 223
17388.91 239
17390.16 250
17391.41 224
17392.65 228
17393.90 225
17395.14 252
17396.39 231
17397.64 242
17398.88 261
17400.13 252
17401.37 240
17402.62 235
17403.87 250
17405.11 218
17406.36 219
17407.61 239
17408.85 226
17410.10 232
17411.35 247
17412.59 213
17413.84 227
17415.09 230
17416.33 220
17417.58 237
17418.83 229
17420.07 229
17421.32 210
17422.57 206
17423.82 239
17425.06 221
17426.31 236
17427.56 241
17428.80 235
17430.05 239
17431.30 200
17432.55 245
17433.79 246
17435.04 225
17436.29 233
17437.54 234
17438.78 207
17440.03 232
17441.28 243
17442.53 236
17443.77 231
17445.02 252
17446.27 258
17447.52 258
17448.77 216
17450.01 236
17451.26 247
17452.51 251
17453.76 237
17455.01 237
17456.25 233
17457.50 232
17458.75 253
17460.00 234
17461.25 230
17462.50 243
17463.74 261
17464.99 245
17466.24 255
17467.49 255
17468.74 227
17469.99 228
17471.24 250
17472.49 242
17473.73 248
17474.98 250
17476.23 242
17477.48 232
17478.73 237
17479.98 237
17481.23 237
17482.48 248
17483.73 230
17484.98 251
17486.23 219
17487.47 256
17488.72 264
17489.97 246
17491.22 249
17492.47 243
17493.72 237
17494.97 237
17496.22 253
17497.47 254
17498.72 251
17499.97 247
17501.22 226
17502.47 259
17503.72 244
17504.97 257
17506.22 235
17507.47 254
17508.72 246
17509.97 277
17511.22 250
17512.47 240
17513.72 264
17514.97 284
17516.22 261
17517.47 279
17518.72 265
17519.97 247
17521.22 242
17522.47 252
17523.72 258
17524.98 260
17526.23 270
17527.48 236
17528.73 242
17529.98 255
17531.23 247
17532.48 267
17533.73 254
17534.98 250
17536.23 257
17537.48 249
17538.74 251
17539.99 257
17541.24 251
17542.49 263
17543.74 251
17544.99 258
17546.24 273
17547.50 255
17548.75 233
17550.00 269
17551.25 248
17552.50 257
17553.75 235
17555.01 258
17556.26 269
17557.51 273
17558.76 247
17560.01 249
17561.26 256
17562.52 261
17563.77 267
17565.02 266
17566.27 248
17567.53 248
17568.78 260
17570.03 255
17571.28 251
17572.53 261
17573.79 255
17575.04 245
17576.29 264
17577.54 246
17578.80 247
17580.05 254
17581.30 256
17582.56 257
17583.81 253
17585.06 258
17586.31 272
17587.57 262
17588.82 262
17590.07 258
17591.33 282
17592.58 267
17593.83 259
17595.08 254
17596.34 272
17597.59 246
17598.84 278
17600.10 269
17601.35 257
17602.61 264
17603.86 267
17605.11 277
17606.37 263
17607.62 246
17608.87 264
17610.13 254
17611.38 267
17612.63 254
17613.89 282
17615.14 258
17616.40 278
17617.65 285
17618.90 256
17620.16 252
17621.41 273
17622.67 263
17623.92 271
17625.17 265
17626.43 235
17627.68 291
17628.94 264
17630.19 258
17631.45 255
17632.70 293
17633.96 280
17635.21 253
17636.47 263
17637.72 286
17638.97 238
17640.23 262
17641.48 264
17642.74 266
17643.99 261
17645.25 269
17646.50 248
17647.76 249
17649.01 256
17650.27 247
17651.52 252
17652.78 246
17654.04 243
17655.29 239
17656.55 238
17657.80 260
17659.06 251
17660.31 258
17661.57 236
17662.82 253
17664.08 249
17665.33 250
17666.59 261
17667.85 268
17669.10 247
17670.36 246
17671.61 242
17672.87 253
17674.13 263
17675.38 256
17676.64 228
17677.89 223
17679.15 244
17680.41 253
17681.66 235
17682.92 261
17684.18 259
17685.43 257
17686.69 238
17687.95 231
17689.20 256
17690.46 250
17691.71 252
17692.97 269
17694.23 249
17695.49 245
17696.74 244
17698.00 241
17699.26 267
17700.51 253
17701.77 251
17703.03 273
17704.28 262
17705.54 240
17706.80 236
17708.06 258
17709.31 246
17710.57 254
17711.83 241
17713.08 262
17714.34 243
17715.60 249
17716.86 238
17718.11 248
17719.37 254
17720.63 239
17721.89 249
17723.15 249
17724.40 240
17725.66 237
17726.92 250
17728.18 248
17729.43 242
17730.69 258
17731.95 230
17733.21 240
17734.47 246
17735.73 241
17736.98 232
17738.24 240
17739.50 238
17740.76 232
17742.02 237
17743.28 231
17744.53 244
17745.79 254
17747.05 274
17748.31 248
17749.57 236
17750.83 246
17752.09 250
17753.34 231
17754.60 220
17755.86 229
17757.12 246
17758.38 232
17759.64 241
17760.90 242
17762.16 247
17763.42 228
17764.68 245
17765.94 246
17767.19 227
17768.45 245
17769.71 260
17770.97 258
17772.23 225
17773.49 205
17774.75 258
17776.01 250
17777.27 264
17778.53 256
17779.79 254
17781.05 230
17782.31 231
17783.57 235
17784.83 237
17786.09 250
17787.35 250
17788.61 228
17789.87 244
17791.13 248
17792.39 232
17793.65 222
17794.91 217
17796.17 247
17797.43 247
17798.69 235
17799.95 235
17801.21 253
17802.47 260
17803.73 211
17805.00 228
17806.26 216
17807.52 239
17808.78 254
17810.04 255
17811.30 232
17812.56 232
17813.82 247
17815.08 256
17816.34 221
17817.60 221
17818.87 229
17820.13 241
17821.39 258
17822.65 231
17823.91 221
17825.17 246
17826.43 228
17827.69 225
17828.96 222
17830.22 223
17831.48 234
17832.74 236
17834.00 230
17835.26 205
17836.53 235
17837.79 246
17839.05 226
17840.31 231
17841.57 238
17842.84 236
17844.10 229
17845.36 243
17846.62 230
17847.88 222
17849.15 215
17850.41 231
17851.67 222
17852.93 217
17854.20 226
17855.46 227
17856.72 233
17857.98 229
17859.25 216
17860.51 226
17861.77 249
17863.03 240
17864.30 223
17865.56 243
17866.82 213
17868.09 238
17869.35 227
17870.61 216
17871.87 208
17873.14 199
17874.40 214
17875.66 222
17876.93 217
17878.19 211
17879.45 215
17880.72 222
17881.98 220
17883.24 232
17884.51 217
17885.77 227
17887.03 215
17888.30 209
17889.56 216
17890.83 215
17892.09 208
17893.35 221
17894.62 224
17895.88 221
17897.14 230
17898.41 213
17899.67 231
17900.94 232
17902.20 225
17903.46 208
17904.73 242
17905.99 208
17907.26 211
17908.52 227
17909.79 211
17911.05 218
17912.32 226
17913.58 222
17914.84 217
17916.11 225
17917.37 216
17918.64 201
17919.90 204
17921.17 211
17922.43 237
17923.70 224
17924.96 235
17926.23 216
17927.49 203
17928.76 224
17930.02 220
17931.29 224
17932.55 231
17933.82 221
17935.08 235
17936.35 225
17937.61 238
17938.88 218
17940.14 211
17941.41 235
17942.68 243
17943.94 236
17945.21 234
17946.47 245
17947.74 227
17949.00 228
17950.27 218
17951.54 230
17952.80 224
17954.07 225
17955.33 201
17956.60 232
17957.87 222
17959.13 224
17960.40 218
17961.66 234
17962.93 214
17964.20 231
17965.46 236
17966.73 235
17968.00 226
17969.26 226
17970.53 223
17971.80 215
17973.06 232
17974.33 233
17975.60 230
17976.86 223
17978.13 218
17979.40 210
17980.66 216
17981.93 229
17983.20 211
17984.46 219
17985.73 222
17987.00 225
17988.26 223
17989.53 223
17990.80 251
17992.07 227
17993.33 230
17994.60 226
17995.87 206
17997.14 223
17998.40 220
17999.67 227
18000.94 236
18002.21 221
18003.47 246
18004.74 222
18006.01 224
18007.28 242
18008.55 216
18009.81 236
18011.08 208
18012.35 206
18013.62 227
18014.89 231
18016.15 227
18017.42 223
18018.69 226
18019.96 213
18021.23 230
18022.49 216
18023.76 238
18025.03 216
18026.30 211
18027.57 210
18028.84 221
18030.11 220
18031.37 224
18032.64 226
18033.91 217
18035.18 230
18036.45 235
18037.72 221
18038.99 235
18040.26 222
18041.53 227
18042.79 209
18044.06 230
18045.33 232
18046.60 230
18047.87 232
18049.14 246
18050.41 237
18051.68 240
18052.95 232
18054.22 225
18055.49 229
18056.76 224
18058.03 212
18059.30 205
18060.57 223
18061.84 242
18063.11 241
18064.38 233
18065.65 239
18066.92 222
18068.19 249
18069.46 231
18070.73 227
18072.00 231
18073.27 214
18074.54 249
18075.81 230
18077.08 202
18078.35 203
18079.62 237
18080.89 230
18082.16 223
18083.43 222
18084.70 238
18085.97 222
18087.24 251
18088.51 221
18089.78 233
18091.05 225
18092.32 236
18093.59 229
18094.87 229
18096.14 226
18097.41 223
18098.68 245
18099.95 240
18101.22 233
18102.49 235
18103.76 218
18105.03 237
18106.31 239
18107.58 232
18108.85 211
18110.12 220
18111.39 213
18112.66 223
18113.93 231
18115.21 217
18116.48 218
18117.75 215
18119.02 209
18120.29 235
18121.56 238
18122.84 248
18124.11 211
18125.38 212
18126.65 238
18127.92 233
18129.20 223
18130.47 251
18131.74 250
18133.01 236
18134.29 230
18135.56 225
18136.83 246
18138.10 220
18139.38 216
18140.65 228
18141.92 246
18143.19 217
18144.47 213
18145.74 237
18147.01 232
18148.28 224
18149.56 231
18150.83 240
18152.10 236
18153.38 229
18154.65 203
18155.92 219
18157.19 233
18158.47 233
18159.74 243
18161.01 228
18162.29 218
18163.56 238
18164.83 237
18166.11 228
18167.38 219
18168.65 240
18169.93 247
18171.20 232
18172.48 234
18173.75 220
18175.02 240
18176.30 231
18177.57 234
18178.84 220
18180.12 236
18181.39 232
18182.67 227
18183.94 217
18185.21 226
18186.49 208
18187.76 228
18189.04 206
18190.31 249
18191.59 217
18192.86 233
18194.13 213
18195.41 231
18196.68 233
18197.96 222
18199.23 238
18200.51 217
18201.78 224
18203.06 211
18204.33 242
18205.61 206
18206.88 239
18208.16 229
18209.43 231
18210.71 228
18211.98 211
18213.26 226
18214.53 223
18215.81 215
18217.08 241
18218.36 221
18219.63 211
18220.91 207
18222.18 224
18223.46 222
18224.73 237
18226.01 254
18227.28 233
18228.56 240
18229.84 225
18231.11 230
18232.39 244
18233.66 235
18234.94 250
18236.21 224
18237.49 228
18238.77 205
18240.04 231
18241.32 203
18242.59 218
18243.87 221
18245.15 231
18246.42 231
18247.70 226
18248.98 194
18250.25 223
18251.53 215
18252.81 233
18254.08 228
18255.36 235
18256.63 217
18257.91 227
18259.19 220
18260.46 220
18261.74 246
18263.02 239
18264.30 230
18265.57 224
18266.85 225
18268.13 230
18269.40 237
18270.68 221
18271.96 239
18273.23 227
18274.51 225
18275.79 231
18277.07 218
18278.34 222
18279.62 213
18280.90 225
18282.18 219
18283.45 233
18284.73 220
18286.01 251
18287.29 238
18288.56 246
18289.84 216
18291.12 229
18292.40 232
18293.68 223
18294.95 229
18296.23 242
18297.51 238
18298.79 232
18300.07 214
18301.34 239
18302.62 242
18303.90 233
18305.18 231
18306.46 238
18307.74 244
18309.01 231
18310.29 237
18311.57 238
18312.85 232
18314.13 236
18315.41 243
18316.69 234
18317.96 242
18319.24 242
18320.52 224
18321.80 231
18323.08 243
18324.36 238
18325.64 236
18326.92 214
18328.20 239
18329.47 263
18330.75 218
18332.03 217
18333.31 234
18334.59 258
18335.87 237
18337.15 240
18338.43 232
18339.71 218
18340.99 228
18342.27 224
18343.55 240
18344.83 241
18346.11 225
18347.39 241
18348.67 236
18349.95 230
18351.23 231
18352.51 220
18353.79 248
18355.07 227
18356.35 247
18357.63 232
18358.91 227
18360.19 236
18361.47 207
18362.75 222
18364.03 237
18365.31 216
18366.59 217
18367.87 222
18369.15 224
18370.43 224
18371.71 235
18372.99 224
18374.27 225
18375.55 219
18376.83 245
18378.12 235
18379.40 246
18380.68 206
18381.96 202
18383.24 246
18384.52 219
18385.80 227
18387.08 223
18388.36 235
18389.65 230
18390.93 229
18392.21 232
18393.49 212
18394.77 233
18396.05 241
18397.33 232
18398.62 242
18399.90 222
18401.18 224
18402.46 229
18403.74 214
18405.02 226
18406.31 221
18407.59 216
18408.87 231
18410.15 233
18411.43 215
18412.72 221
18414.00 213
18415.28 212
18416.56 235
18417.84 224
18419.13 231
18420.41 237
18421.69 210
18422.97 224
18424.26 233
18425.54 232
18426.82 222
18428.10 224
18429.39 247
18430.67 236
18431.95 222
18433.23 232
18434.52 225
18435.80 205
18437.08 210
18438.37 228
18439.65 243
18440.93 221
18442.22 221
18443.50 240
18444.78 230
18446.06 199
18447.35 220
18448.63 237
18449.91 212
18451.20 210
18452.48 203
18453.76 236
18455.05 243
18456.33 228
18457.62 227
18458.90 232
18460.18 237
18461.47 238
18462.75 202
18464.03 229
18465.32 222
18466.60 230
18467.89 232
18469.17 232
18470.45 223
18471.74 245
18473.02 236
18474.31 221
18475.59 228
18476.88 236
18478.16 217
18479.44 217
18480.73 237
18482.01 236
18483.30 210
18484.58 222
18485.87 234
18487.15 240
18488.44 228
18489.72 218
18491.01 223
18492.29 246
18493.58 228
18494.86 229
18496.15 231
18497.43 252
18498.72 217
18500.00 244
18501.29 205
18502.57 235
18503.86 223
18505.14 248
18506.43 250
18507.71 239
18509.00 230
18510.28 222
18511.57 237
18512.85 227
18514.14 229
18515.42 236
18516.71 242
18518.00 228
18519.28 236
18520.57 242
18521.85 235
18523.14 247
18524.43 235
18525.71 210
18527.00 230
18528.28 221
18529.57 226
18530.86 227
18532.14 231
18533.43 232
18534.71 248
18536.00 232
18537.29 243
18538.57 232
18539.86 226
18541.15 228
18542.43 224
18543.72 216
18545.01 245
18546.29 243
18547.58 220
18548.87 228
18550.15 213
18551.44 225
18552.73 214
18554.01 228
18555.30 247
18556.59 256
18557.88 217
18559.16 230
18560.45 234
18561.74 217
18563.02 236
18564.31 225
18565.60 222
18566.89 250
18568.17 248
18569.46 236
18570.75 224
18572.04 245
18573.32 252
18574.61 236
18575.90 223
18577.19 238
18578.48 227
18579.76 246
18581.05 210
18582.34 235
18583.63 243
18584.92 223
18586.20 247
18587.49 249
18588.78 227
18590.07 234
18591.36 231
18592.64 243
18593.93 235
18595.22 237
18596.51 223
18597.80 236
18599.09 250
18600.38 230
18601.66 233
18602.95 222
18604.24 232
18605.53 228
18606.82 248
18608.11 225
18609.40 248
18610.69 230
18611.98 216
18613.26 232
18614.55 233
18615.84 251
18617.13 225
18618.42 237
18619.71 229
18621.00 237
18622.29 232
18623.58 248
18624.87 262
18626.16 259
18627.45 233
18628.74 235
18630.03 239
18631.32 246
18632.61 223
18633.89 244
18635.18 226
18636.47 212
18637.76 227
18639.05 226
18640.34 238
18641.63 218
18642.92 237
18644.21 241
18645.50 227
18646.79 216
18648.09 222
18649.38 233
18650.67 216
18651.96 226
18653.25 231
18654.54 228
18655.83 217
18657.12 217
18658.41 218
18659.70 237
18660.99 219
18662.28 219
18663.57 222
18664.86 219
18666.15 206
18667.44 228
18668.74 234
18670.03 230
18671.32 219
18672.61 223
18673.90 239
18675.19 239
18676.48 199
18677.77 222
18679.06 200
18680.36 214
18681.65 209
18682.94 232
18684.23 226
18685.52 227
18686.81 218
18688.11 237
18689.40 205
18690.69 211
18691.98 198
18693.27 245
18694.56 237
18695.86 226
18697.15 203
18698.44 213
18699.73 215
18701.02 243
18702.32 208
18703.61 224
18704.90 213
18706.19 238
18707.48 217
18708.78 227
18710.07 222
18711.36 207
18712.65 228
18713.95 237
18715.24 219
18716.53 224
18717.83 186
18719.12 203
18720.41 201
18721.70 206
18723.00 226
18724.29 211
18725.58 217
18726.87 202
18728.17 191
18729.46 207
18730.75 207
18732.05 217
18733.34 216
18734.63 210
18735.93 213
18737.22 208
18738.51 198
18739.81 200
18741.10 228
18742.39 206
18743.69 232
18744.98 217
18746.27 221
18747.57 211
18748.86 228
18750.16 212
18751.45 209
18752.74 208
18754.04 212
18755.33 248
18756.63 228
18757.92 222
18759.21 211
18760.51 200
18761.80 194
18763.10 220
18764.39 215
18765.69 241
18766.98 244
18768.27 213
18769.57 208
18770.86 204
18772.16 201
18773.45 223
18774.75 230
18776.04 221
18777.34 208
18778.63 232
18779.93 222
18781.22 208
18782.52 218
18783.81 212
18785.11 223
18786.40 245
18787.70 229
18788.99 220
18790.29 206
18791.58 213
18792.88 208
18794.17 203
18795.47 197
18796.76 201
18798.06 196
18799.35 240
18800.65 213
18801.94 221
18803.24 230
18804.54 212
18805.83 204
18807.13 213
18808.42 210
18809.72 226
18811.01 210
18812.31 219
18813.61 215
18814.90 216
18816.20 228
18817.49 227
18818.79 222
18820.09 209
18821.38 217
18822.68 234
18823.98 201
18825.27 220
18826.57 208
18827.87 196
18829.16 214
18830.46 222
18831.75 230
18833.05 209
18834.35 214
18835.64 216
18836.94 211
18838.24 211
18839.54 206
18840.83 222
18842.13 221
18843.43 238
18844.72 221
18846.02 226
18847.32 210
18848.61 197
18849.91 194
18851.21 225
18852.51 219
18853.80 223
18855.10 201
18856.40 219
18857.70 200
18858.99 217
18860.29 212
18861.59 231
18862.89 227
18864.18 209
18865.48 205
18866.78 204
18868.08 209
18869.38 210
18870.67 218
18871.97 212
18873.27 215
18874.57 239
18875.87 216
18877.16 217
18878.46 214
18879.76 206
18881.06 221
18882.36 230
18883.66 222
18884.95 194
18886.25 211
18887.55 222
18888.85 207
18890.15 198
18891.45 216
18892.75 237
18894.04 227
18895.34 196
18896.64 211
18897.94 205
18899.24 213
18900.54 220
18901.84 221
18903.14 192
18904.44 185
18905.74 221
18907.03 213
18908.33 219
18909.63 211
18910.93 201
18912.23 202
18913.53 212
18914.83 193
18916.13 203
18917.43 190
18918.73 217
18920.03 223
18921.33 213
18922.63 211
18923.93 213
18925.23 219
18926.53 209
18927.83 193
18929.13 181
18930.43 209
18931.73 223
18933.03 205
18934.33 207
18935.63 175
18936.93 208
18938.23 211
18939.53 234
18940.83 226
18942.13 200
18943.43 223
18944.73 198
18946.03 215
18947.33 208
18948.63 227
18949.93 233
18951.23 222
18952.53 203
18953.84 191
18955.14 195
18956.44 211
18957.74 199
18959.04 208
18960.34 202
18961.64 206
18962.94 214
18964.24 224
18965.54 206
18966.85 209
18968.15 211
18969.45 207
18970.75 209
18972.05 198
18973.35 208
18974.65 205
18975.96 197
18977.26 209
18978.56 191
18979.86 208
18981.16 210
18982.46 197
18983.77 208
18985.07 211
18986.37 199
18987.67 199
18988.97 217
18990.28 226
18991.58 202
18992.88 207
18994.18 192
18995.49 214
18996.79 204
18998.09 215
18999.39 199
19000.69 199
19002.00 226
19003.30 213
19004.60 225
19005.90 196
19007.21 201
19008.51 209
19009.81 219
19011.12 198
19012.42 203
19013.72 198
19015.02 210
19016.33 204
19017.63 197
19018.93 199
19020.24 201
19021.54 210
19022.84 224
19024.15 210
19025.45 197
19026.75 182
19028.06 212
19029.36 228
19030.66 223
19031.97 206
19033.27 216
19034.57 220
19035.88 213
19037.18 184
19038.48 201
19039.79 218
19041.09 200
19042.40 203
19043.70 191
19045.00 202
19046.31 225
19047.61 221
19048.92 215
19050.22 192
19051.52 206
19052.83 209
19054.13 197
19055.44 200
19056.74 203
19058.05 224
19059.35 202
19060.65 186
19061.96 207
19063.26 202
19064.57 199
19065.87 206
19067.18 197
19068.48 175
19069.79 200
19071.09 206
19072.40 207
19073.70 210
19075.01 204
19076.31 189
19077.62 203
19078.92 209
19080.23 175
19081.53 223
19082.84 217
19084.14 228
19085.45 189
19086.75 213
19088.06 202
19089.36 198
19090.67 203
19091.98 214
19093.28 208
19094.59 196
19095.89 196
19097.20 222
19098.50 208
19099.81 205
19101.12 207
19102.42 211
19103.73 198
19105.03 200
19106.34 200
19107.65 207
19108.95 228
19110.26 218
19111.56 219
19112.87 228
19114.18 194
19115.48 230
19116.79 225
19118.10 234
19119.40 229
19120.71 230
19122.02 226
19123.32 211
19124.63 195
19125.94 214
19127.24 217
19128.55 201
19129.86 207
19131.16 210
19132.47 199
19133.78 219
19135.08 207
19136.39 202
19137.70 191
19139.01 198
19140.31 212
19141.62 198
19142.93 199
19144.23 214
19145.54 223
19146.85 212
19148.16 185
19149.46 215
19150.77 209
19152.08 222
19153.39 239
19154.69 206
19156.00 211
19157.31 188
19158.62 206
19159.93 222
19161.23 213
19162.54 208
19163.85 194
19165.16 208
19166.47 214
19167.77 203
19169.08 206
19170.39 186
19171.70 202
19173.01 220
19174.32 202
19175.62 205
19176.93 206
19178.24 212
19179.55 208
19180.86 219
19182.17 216
19183.48 198
19184.78 211
19186.09 232
19187.40 226
19188.71 221
19190.02 195
19191.33 202
19192.64 208
19193.95 200
19195.26 189
19196.56 187
19197.87 200
19199.18 207
19200.49 216
19201.80 178
19203.11 200
19204.42 190
19205.73 205
19207.04 192
19208.35 203
19209.66 200
19210.97 177
19212.28 209
19213.59 215
19214.90 208
19216.21 204
19217.52 216
19218.83 194
19220.14 183
19221.45 201
19222.76 193
19224.07 219
19225.38 228
19226.69 219
19228.00 202
19229.31 184
19230.62 196
19231.93 182
19233.24 195
19234.55 200
19235.86 194
19237.17 205
19238.48 212
19239.79 197
19241.10 193
19242.41 220
19243.72 222
19245.03 210
19246.35 211
19247.66 196
19248.97 209
19250.28 226
19251.59 193
19252.90 193
19254.21 193
19255.52 187
19256.83 204
19258.14 208
19259.46 214
19260.77 212
19262.08 196
19263.39 216
19264.70 225
19266.01 191
19267.32 205
19268.64 201
19269.95 205
19271.26 181
19272.57 192
19273.88 198
19275.20 213
19276.51 199
19277.82 209
19279.13 192
19280.44 191
19281.75 214
19283.07 212
19284.38 200
19285.69 204
19287.00 204
19288.32 202
19289.63 187
19290.94 203
19292.25 215
19293.57 209
19294.88 187
19296.19 184
19297.50 203
19298.82 192
19300.13 214
19301.44 202
19302.75 188
19304.07 200
19305.38 206
19306.69 213
19308.01 210
19309.32 176
19310.63 201
19311.94 196
19313.26 221
19314.57 203
19315.88 204
19317.20 211
19318.51 195
19319.82 192
19321.14 203
19322.45 198
19323.76 210
19325.08 201
19326.39 218
19327.70 188
19329.02 186
19330.33 203
19331.65 194
19332.96 198
19334.27 198
19335.59 188
19336.90 188
19338.22 202
19339.53 187
19340.84 196
19342.16 214
19343.47 193
19344.79 194
19346.10 206
19347.41 213
19348.73 207
19350.04 191
19351.36 210
19352.67 199
19353.99 216
19355.30 209
19356.62 204
19357.93 210
19359.25 191
19360.56 188
19361.87 205
19363.19 199
19364.50 215
19365.82 217
19367.13 197
19368.45 180
19369.76 198
19371.08 222
19372.39 194
19373.71 203
19375.02 188
19376.34 203
19377.66 200
19378.97 204
19380.29 180
19381.60 196
19382.92 178
19384.23 195
19385.55 199
19386.86 203
19388.18 208
19389.50 210
19390.81 219
19392.13 193
19393.44 201
19394.76 214
19396.07 218
19397.39 209
19398.71 197
19400.02 200
19401.34 195
19402.65 220
19403.97 223
19405.29 196
19406.60 205
19407.92 180
19409.24 201
19410.55 210
19411.87 191
19413.19 186
19414.50 173
19415.82 199
19417.14 200
19418.45 206
19419.77 208
19421.09 191
19422.40 225
19423.72 208
19425.04 185
19426.35 183
19427.67 200
19428.99 207
19430.30 206
19431.62 198
19432.94 195
19434.26 208
19435.57 210
19436.89 203
19438.21 192
19439.53 200
19440.84 189
19442.16 192
19443.48 190
19444.80 179
19446.11 215
19447.43 210
19448.75 208
19450.07 187
19451.38 185
19452.70 203
19454.02 199
19455.34 209
19456.66 194
19457.97 203
19459.29 188
19460.61 188
19461.93 210
19463.25 204
19464.57 222
19465.88 204
19467.20 213
19468.52 208
19469.84 211
19471.16 204
19472.48 193
19473.79 210
19475.11 203
19476.43 202
19477.75 203
19479.07 214
19480.39 211
19481.71 207
19483.03 201
19484.34 217
19485.66 219
19486.98 201
19488.30 217
19489.62 217
19490.94 221
19492.26 211
19493.58 205
19494.90 208
19496.22 226
19497.54 212
19498.86 179
19500.18 195
19501.50 202
19502.81 208
19504.13 207
19505.45 208
19506.77 189
19508.09 193
19509.41 198
19510.73 197
19512.05 201
19513.37 172
19514.69 193
19516.01 200
19517.33 212
19518.65 198
19519.97 196
19521.29 210
19522.61 196
19523.93 211
19525.25 187
19526.57 192
19527.89 192
19529.22 210
19530.54 213
19531.86 225
19533.18 192
19534.50 198
19535.82 199
19537.14 192
19538.46 204
19539.78 188
19541.10 203
19542.42 181
19543.74 185
19545.06 194
19546.39 196
19547.71 194
19549.03 210
19550.35 203
19551.67 204
19552.99 199
19554.31 192
19555.63 197
19556.96 202
19558.28 202
19559.60 174
19560.92 186
19562.24 198
19563.56 196
19564.88 196
19566.21 200
19567.53 201
19568.85 210
19570.17 192
19571.49 196
19572.82 186
19574.14 200
19575.46 201
19576.78 208
19578.10 180
19579.43 200
19580.75 204
19582.07 215
19583.39 200
19584.72 195
19586.04 192
19587.36 195
19588.68 219
19590.01 195
19591.33 192
19592.65 191
19593.97 219
19595.30 191
19596.62 182
19597.94 190
19599.26 211
19600.59 184
19601.91 202
19603.23 192
19604.56 214
19605.88 193
19607.20 210
19608.53 205
19609.85 190
19611.17 199
19612.49 199
19613.82 199
19615.14 198
19616.47 207
19617.79 200
19619.11 202
19620.44 213
19621.76 210
19623.08 181
19624.41 199
19625.73 192
19627.05 215
19628.38 195
19629.70 206
19631.03 209
19632.35 207
19633.67 225
19635.00 196
19636.32 205
19637.65 183
19638.97 213
19640.29 181
19641.62 207
19642.94 197
19644.27 206
19645.59 222
19646.92 194
19648.24 204
19649.57 186
19650.89 186
19652.21 199
19653.54 209
19654.86 203
19656.19 195
19657.51 195
19658.84 192
19660.16 188
19661.49 210
19662.81 205
19664.14 204
19665.46 215
19666.79 195
19668.11 204
19669.44 208
19670.76 191
19672.09 177
19673.41 190
19674.74 190
19676.07 179
19677.39 186
19678.72 202
19680.04 205
19681.37 199
19682.69 205
19684.02 201
19685.34 178
19686.67 209
19688.00 209
19689.32 183
19690.65 226
19691.97 210
19693.30 202
19694.63 203
19695.95 201
19697.28 210
19698.60 207
19699.93 196
19701.26 196
19702.58 200
19703.91 200
19705.24 195
19706.56 211
19707.89 190
19709.22 181
19710.54 195
19711.87 193
19713.20 187
19714.52 206
19715.85 222
19717.18 195
19718.50 202
19719.83 192
19721.16 192
19722.48 198
19723.81 205
19725.14 211
19726.47 197
19727.79 208
19729.12 199
19730.45 194
19731.77 202
19733.10 199
19734.43 189
19735.76 187
19737.08 176
19738.41 206
19739.74 203
19741.07 204
19742.39 210
19743.72 181
19745.05 203
19746.38 197
19747.71 196
19749.03 174
19750.36 170
19751.69 204
19753.02 206
19754.35 202
19755.67 182
19757.00 193
19758.33 207
19759.66 207
19760.99 222
19762.31 191
19763.64 183
19764.97 188
19766.30 207
19767.63 205
19768.96 201
19770.29 171
19771.61 194
19772.94 201
19774.27 203
19775.60 200
19776.93 185
19778.26 182
19779.59 200
19780.92 196
19782.25 184
19783.57 193
19784.90 183
19786.23 185
19787.56 205
19788.89 183
19790.22 187
19791.55 197
19792.88 185
19794.21 184
19795.54 190
19796.87 193
19798.20 194
19799.53 200
19800.86 198
19802.19 219
19803.52 191
19804.85 195
19806.18 182
19807.50 200
19808.83 211
19810.16 205
19811.49 201
19812.82 204
19814.15 204
19815.49 192
19816.82 200
19818.15 214
19819.48 214
19820.81 215
19822.14 180
19823.47 193
19824.80 211
19826.13 195
19827.46 200
19828.79 200
19830.12 214
19831.45 193
19832.78 186
19834.11 182
19835.44 191
19836.77 191
19838.10 174
19839.44 197
19840.77 215
19842.10 191
19843.43 208
19844.76 192
19846.09 193
19847.42 199
19848.75 225
19850.08 200
19851.42 206
19852.75 206
19854.08 202
19855.41 199
19856.74 203
19858.07 205
19859.40 205
19860.74 202
19862.07 206
19863.40 189
19864.73 196
19866.06 201
19867.40 209
19868.73 202
19870.06 201
19871.39 201
19872.72 190
19874.06 192
19875.39 192
19876.72 205
19878.05 202
19879.38 186
19880.72 201
19882.05 205
19883.38 212
19884.71 186
19886.05 196
19887.38 219
19888.71 196
19890.04 187
19891.38 187
19892.71 215
19894.04 179
19895.38 195
19896.71 194
19898.04 180
19899.37 201
19900.71 202
19902.04 204
19903.37 198
19904.71 201
19906.04 182
19907.37 200
19908.71 195
19910.04 179
19911.37 194
19912.71 205
19914.04 210
19915.37 213
19916.71 208
19918.04 194
19919.37 215
19920.71 193
19922.04 203
19923.37 209
19924.71 191
19926.04 191
19927.38 207
19928.71 210
19930.04 196
19931.38 224
19932.71 210
19934.05 217
19935.38 194
19936.71 206
19938.05 192
19939.38 193
19940.72 189
19942.05 194
19943.39 203
19944.72 194
19946.06 208
19947.39 195
19948.72 191
19950.06 193
19951.39 208
19952.73 201
19954.06 208
19955.40 208
19956.73 202
19958.07 202
19959.40 203
19960.74 212
19962.07 207
19963.41 196
19964.74 210
19966.08 218
19967.41 211
19968.75 207
19970.08 204
19971.42 201
19972.76 192
19974.09 206
19975.43 207
19976.76 200
19978.10 190
19979.43 199
19980.77 215
19982.10 203
19983.44 219
19984.78 222
19986.11 198
19987.45 215
19988.78 194
19990.12 212
19991.46 209
19992.79 202
19994.13 201
19995.46 197
19996.80 222
19998.14 210
19999.47 220
20000.81 219
20002.15 198
20003.48 203
20004.82 201
20006.16 198
20007.49 219
20008.83 181
20010.17 187
20011.50 200
20012.84 197
20014.18 208
20015.51 197
20016.85 210
20018.19 210
20019.52 199
20020.86 195
20022.20 207
20023.53 187
20024.87 210
20026.21 221
20027.55 203
20028.88 217
20030.22 179
20031.56 205
20032.90 196
20034.23 201
20035.57 205
20036.91 207
20038.25 205
20039.58 209
20040.92 201
20042.26 210
20043.60 202
20044.93 206
20046.27 189
20047.61 192
20048.95 181
20050.29 178
20051.62 198
20052.96 198
20054.30 208
20055.64 195
20056.98 190
20058.32 194
20059.65 210
20060.99 214
20062.33 215
20063.67 199
20065.01 199
20066.35 209
20067.68 215
20069.02 182
20070.36 191
20071.70 196
20073.04 191
20074.38 193
20075.72 198
20077.06 215
20078.40 192
20079.73 200
20081.07 207
20082.41 205
20083.75 203
20085.09 201
20086.43 193
20087.77 195
20089.11 194
20090.45 189
20091.79 185
20093.13 206
20094.47 199
20095.81 197
20097.15 201
20098.48 188
20099.82 222
20101.16 211
20102.50 226
20103.84 211
20105.18 214
20106.52 191
20107.86 192
20109.20 202
20110.54 189
20111.88 198
20113.22 203
20114.56 203
20115.90 229
20117.24 213
20118.58 214
20119.93 210
20121.27 194
20122.61 213
20123.95 203
20125.29 216
20126.63 205
20127.97 211
20129.31 211
20130.65 204
20131.99 216
20133.33 210
20134.67 211
20136.01 202
20137.35 206
20138.69 179
