# Supplementary material for: MALDI-TOF MS typing enables the classification of brewing yeasts of the genus Saccharomyces to major beer styles
Source: PLoS One. 2017 Aug 9;12(8):e0181694. doi: 10.1371/journal.pone.0181694 (PMC5549903; doi:10.1371/journal.pone.0181694)
Supplement: S7 File — The directory includes 90 raw files and was zipped to “.zip”; the folder has three strains with 30 spectra per strain; S1 Text explains the raw files with an example and Table 1 represents the yeast strains used within the experiment. (ZIP) [file pone.0181694.s010.zip › 19-21/30279-120-Lag-Lag-Lag-YPG-18h-E-E_2016-09-23_8_0_B11_1.dat]

1999.90 1736
2000.32 1771
2000.75 1860
2001.17 1829
2001.59 1780
2002.01 1801
2002.43 1805
2002.86 1820
2003.28 1700
2003.70 1613
2004.12 1567
2004.54 1567
2004.97 1618
2005.39 1585
2005.81 1483
2006.23 1478
2006.66 1557
2007.08 1564
2007.50 1528
2007.92 1601
2008.35 1548
2008.77 1666
2009.19 1632
2009.61 1606
2010.04 1582
2010.46 1593
2010.88 1585
2011.31 1475
2011.73 1493
2012.15 1495
2012.57 1425
2013.00 1519
2013.42 1518
2013.84 1420
2014.27 1408
2014.69 1416
2015.11 1426
2015.54 1390
2015.96 1488
2016.38 1629
2016.81 1625
2017.23 1604
2017.65 1643
2018.08 1612
2018.50 1591
2018.93 1673
2019.35 1664
2019.77 1776
2020.20 1786
2020.62 1660
2021.04 1653
2021.47 1628
2021.89 1659
2022.32 1482
2022.74 1523
2023.17 1534
2023.59 1493
2024.01 1524
2024.44 1564
2024.86 1580
2025.29 1420
2025.71 1420
2026.14 1489
2026.56 1513
2026.98 1462
2027.41 1402
2027.83 1407
2028.26 1434
2028.68 1468
2029.11 1440
2029.53 1444
2029.96 1400
2030.38 1379
2030.81 1421
2031.23 1505
2031.66 1569
2032.08 1579
2032.51 1547
2032.93 1502
2033.36 1562
2033.78 1638
2034.21 1583
2034.63 1525
2035.06 1557
2035.49 1479
2035.91 1593
2036.34 1649
2036.76 1611
2037.19 1599
2037.61 1532
2038.04 1509
2038.47 1487
2038.89 1478
2039.32 1468
2039.74 1466
2040.17 1512
2040.59 1447
2041.02 1506
2041.45 1577
2041.87 1500
2042.30 1440
2042.73 1506
2043.15 1603
2043.58 1505
2044.00 1512
2044.43 1544
2044.86 1499
2045.28 1599
2045.71 1574
2046.14 1490
2046.56 1542
2046.99 1588
2047.42 1459
2047.84 1510
2048.27 1481
2048.70 1480
2049.12 1404
2049.55 1426
2049.98 1532
2050.40 1456
2050.83 1517
2051.26 1481
2051.69 1366
2052.11 1487
2052.54 1501
2052.97 1546
2053.40 1475
2053.82 1528
2054.25 1467
2054.68 1441
2055.10 1509
2055.53 1493
2055.96 1547
2056.39 1677
2056.82 1766
2057.24 1787
2057.67 1783
2058.10 1785
2058.53 1761
2058.95 1767
2059.38 1807
2059.81 1653
2060.24 1637
2060.67 1702
2061.09 1571
2061.52 1540
2061.95 1632
2062.38 1585
2062.81 1548
2063.24 1636
2063.66 1712
2064.09 1879
2064.52 1940
2064.95 1969
2065.38 2035
2065.81 2142
2066.24 2185
2066.66 2151
2067.09 2129
2067.52 2025
2067.95 1879
2068.38 1899
2068.81 1814
2069.24 1656
2069.67 1630
2070.10 1610
2070.52 1594
2070.95 1631
2071.38 1652
2071.81 1524
2072.24 1571
2072.67 1566
2073.10 1612
2073.53 1613
2073.96 1597
2074.39 1655
2074.82 1666
2075.25 1584
2075.68 1660
2076.11 1711
2076.54 1742
2076.97 1676
2077.40 1669
2077.83 1650
2078.26 1705
2078.69 1734
2079.12 1679
2079.55 1651
2079.98 1580
2080.41 1629
2080.84 1712
2081.27 1622
2081.70 1587
2082.13 1613
2082.56 1643
2082.99 1579
2083.42 1557
2083.85 1594
2084.28 1563
2084.71 1538
2085.14 1565
2085.57 1610
2086.00 1575
2086.43 1518
2086.86 1618
2087.29 1549
2087.73 1576
2088.16 1559
2088.59 1561
2089.02 1575
2089.45 1517
2089.88 1537
2090.31 1557
2090.74 1489
2091.17 1520
2091.61 1456
2092.04 1512
2092.47 1484
2092.90 1521
2093.33 1586
2093.76 1465
2094.19 1452
2094.63 1465
2095.06 1506
2095.49 1524
2095.92 1493
2096.35 1516
2096.78 1472
2097.22 1425
2097.65 1450
2098.08 1411
2098.51 1436
2098.94 1362
2099.38 1370
2099.81 1361
2100.24 1404
2100.67 1430
2101.11 1434
2101.54 1489
2101.97 1435
2102.40 1379
2102.83 1455
2103.27 1421
2103.70 1437
2104.13 1464
2104.56 1431
2105.00 1395
2105.43 1461
2105.86 1592
2106.30 1575
2106.73 1503
2107.16 1482
2107.59 1550
2108.03 1609
2108.46 1594
2108.89 1540
2109.33 1591
2109.76 1659
2110.19 1545
2110.63 1494
2111.06 1535
2111.49 1501
2111.93 1489
2112.36 1428
2112.79 1531
2113.23 1491
2113.66 1442
2114.09 1492
2114.53 1456
2114.96 1534
2115.40 1445
2115.83 1437
2116.26 1403
2116.70 1419
2117.13 1452
2117.56 1465
2118.00 1489
2118.43 1392
2118.87 1438
2119.30 1449
2119.73 1487
2120.17 1425
2120.60 1366
2121.04 1436
2121.47 1410
2121.91 1436
2122.34 1477
2122.78 1442
2123.21 1423
2123.64 1378
2124.08 1406
2124.51 1479
2124.95 1438
2125.38 1417
2125.82 1465
2126.25 1440
2126.69 1431
2127.12 1430
2127.56 1467
2127.99 1478
2128.43 1486
2128.86 1602
2129.30 1631
2129.73 1633
2130.17 1574
2130.60 1680
2131.04 1760
2131.47 1812
2131.91 1748
2132.35 1672
2132.78 1661
2133.22 1597
2133.65 1619
2134.09 1603
2134.52 1549
2134.96 1527
2135.40 1460
2135.83 1521
2136.27 1549
2136.70 1529
2137.14 1502
2137.57 1546
2138.01 1534
2138.45 1425
2138.88 1410
2139.32 1433
2139.76 1417
2140.19 1501
2140.63 1489
2141.06 1415
2141.50 1410
2141.94 1345
2142.37 1407
2142.81 1408
2143.25 1486
2143.68 1434
2144.12 1429
2144.56 1429
2144.99 1408
2145.43 1358
2145.87 1365
2146.30 1445
2146.74 1408
2147.18 1432
2147.62 1440
2148.05 1435
2148.49 1524
2148.93 1572
2149.36 1567
2149.80 1581
2150.24 1651
2150.68 1783
2151.11 1706
2151.55 1768
2151.99 1772
2152.43 1597
2152.86 1655
2153.30 1579
2153.74 1566
2154.18 1607
2154.61 1574
2155.05 1586
2155.49 1538
2155.93 1530
2156.37 1598
2156.80 1611
2157.24 1565
2157.68 1600
2158.12 1635
2158.56 1618
2158.99 1660
2159.43 1594
2159.87 1563
2160.31 1592
2160.75 1559
2161.19 1512
2161.62 1525
2162.06 1569
2162.50 1646
2162.94 1478
2163.38 1591
2163.82 1551
2164.26 1662
2164.69 1754
2165.13 1667
2165.57 1714
2166.01 1740
2166.45 1710
2166.89 1778
2167.33 1671
2167.77 1659
2168.21 1644
2168.65 1594
2169.08 1634
2169.52 1669
2169.96 1622
2170.40 1679
2170.84 1713
2171.28 1708
2171.72 1619
2172.16 1649
2172.60 1805
2173.04 1834
2173.48 1740
2173.92 1738
2174.36 1775
2174.80 1745
2175.24 1866
2175.68 1899
2176.12 1813
2176.56 1807
2177.00 1837
2177.44 1802
2177.88 1699
2178.32 1696
2178.76 1720
2179.20 1730
2179.64 1641
2180.08 1515
2180.52 1605
2180.96 1672
2181.40 1559
2181.84 1576
2182.28 1579
2182.72 1513
2183.16 1548
2183.60 1533
2184.04 1505
2184.48 1439
2184.93 1460
2185.37 1496
2185.81 1550
2186.25 1536
2186.69 1437
2187.13 1529
2187.57 1545
2188.01 1475
2188.45 1571
2188.89 1545
2189.34 1586
2189.78 1685
2190.22 1572
2190.66 1555
2191.10 1563
2191.54 1618
2191.98 1582
2192.43 1644
2192.87 1636
2193.31 1631
2193.75 1618
2194.19 1597
2194.63 1617
2195.08 1721
2195.52 1782
2195.96 1787
2196.40 1847
2196.84 1739
2197.29 1659
2197.73 1713
2198.17 1705
2198.61 1639
2199.06 1611
2199.50 1526
2199.94 1508
2200.38 1540
2200.82 1543
2201.27 1523
2201.71 1419
2202.15 1489
2202.59 1518
2203.04 1549
2203.48 1534
2203.92 1479
2204.37 1539
2204.81 1640
2205.25 1609
2205.69 1614
2206.14 1680
2206.58 1661
2207.02 1591
2207.47 1612
2207.91 1628
2208.35 1601
2208.80 1627
2209.24 1651
2209.68 1755
2210.13 1687
2210.57 1681
2211.01 1731
2211.46 1736
2211.90 1646
2212.34 1607
2212.79 1631
2213.23 1622
2213.67 1611
2214.12 1611
2214.56 1660
2215.01 1659
2215.45 1626
2215.89 1645
2216.34 1556
2216.78 1620
2217.23 1583
2217.67 1561
2218.11 1616
2218.56 1598
2219.00 1539
2219.45 1561
2219.89 1529
2220.34 1571
2220.78 1559
2221.22 1587
2221.67 1619
2222.11 1606
2222.56 1660
2223.00 1678
2223.45 1696
2223.89 1675
2224.34 1742
2224.78 1689
2225.23 1720
2225.67 1701
2226.12 1682
2226.56 1841
2227.01 1778
2227.45 1732
2227.90 1747
2228.34 1729
2228.79 1745
2229.23 1668
2229.68 1829
2230.12 1881
2230.57 1779
2231.01 1777
2231.46 1855
2231.90 1815
2232.35 1930
2232.80 1921
2233.24 1958
2233.69 1896
2234.13 1817
2234.58 1786
2235.02 1757
2235.47 1759
2235.92 1722
2236.36 1726
2236.81 1725
2237.25 1610
2237.70 1650
2238.15 1684
2238.59 1693
2239.04 1631
2239.49 1563
2239.93 1656
2240.38 1646
2240.82 1631
2241.27 1479
2241.72 1474
2242.16 1523
2242.61 1564
2243.06 1485
2243.50 1435
2243.95 1499
2244.40 1474
2244.84 1457
2245.29 1495
2245.74 1497
2246.19 1479
2246.63 1527
2247.08 1548
2247.53 1563
2247.97 1486
2248.42 1529
2248.87 1599
2249.32 1530
2249.76 1548
2250.21 1558
2250.66 1534
2251.10 1559
2251.55 1587
2252.00 1555
2252.45 1670
2252.89 1653
2253.34 1677
2253.79 1607
2254.24 1613
2254.69 1533
2255.13 1585
2255.58 1540
2256.03 1528
2256.48 1495
2256.93 1520
2257.37 1545
2257.82 1526
2258.27 1488
2258.72 1516
2259.17 1508
2259.61 1608
2260.06 1632
2260.51 1637
2260.96 1654
2261.41 1667
2261.86 1631
2262.31 1707
2262.75 1814
2263.20 1833
2263.65 1841
2264.10 1825
2264.55 1855
2265.00 1722
2265.45 1692
2265.90 1713
2266.34 1689
2266.79 1701
2267.24 1713
2267.69 1672
2268.14 1654
2268.59 1666
2269.04 1673
2269.49 1701
2269.94 1702
2270.39 1752
2270.84 1803
2271.29 1851
2271.74 1801
2272.18 1724
2272.63 1769
2273.08 1805
2273.53 1819
2273.98 1887
2274.43 1964
2274.88 2025
2275.33 2045
2275.78 2115
2276.23 2198
2276.68 2306
2277.13 2423
2277.58 2308
2278.03 2340
2278.48 2248
2278.93 2114
2279.38 2161
2279.83 2048
2280.28 2024
2280.73 1802
2281.19 1848
2281.64 1733
2282.09 1731
2282.54 1713
2282.99 1731
2283.44 1697
2283.89 1708
2284.34 1615
2284.79 1606
2285.24 1594
2285.69 1572
2286.14 1590
2286.59 1552
2287.04 1560
2287.50 1571
2287.95 1699
2288.40 1810
2288.85 1920
2289.30 2003
2289.75 2073
2290.20 2130
2290.65 2205
2291.11 2354
2291.56 2416
2292.01 2324
2292.46 2481
2292.91 2442
2293.36 2312
2293.82 2265
2294.27 2136
2294.72 2129
2295.17 1971
2295.62 1968
2296.07 1896
2296.53 1798
2296.98 1761
2297.43 1688
2297.88 1622
2298.33 1616
2298.79 1706
2299.24 1612
2299.69 1635
2300.14 1532
2300.60 1440
2301.05 1515
2301.50 1511
2301.95 1633
2302.41 1557
2302.86 1512
2303.31 1559
2303.76 1530
2304.22 1471
2304.67 1454
2305.12 1551
2305.57 1401
2306.03 1450
2306.48 1525
2306.93 1563
2307.39 1563
2307.84 1643
2308.29 1595
2308.75 1618
2309.20 1721
2309.65 1708
2310.11 1778
2310.56 1841
2311.01 1841
2311.47 1851
2311.92 1820
2312.37 1689
2312.83 1716
2313.28 1824
2313.73 1769
2314.19 1688
2314.64 1649
2315.09 1668
2315.55 1631
2316.00 1674
2316.46 1638
2316.91 1692
2317.36 1635
2317.82 1695
2318.27 1659
2318.73 1691
2319.18 1743
2319.63 1673
2320.09 1676
2320.54 1784
2321.00 1878
2321.45 1804
2321.91 1747
2322.36 1700
2322.82 1734
2323.27 1748
2323.72 1827
2324.18 1920
2324.63 2074
2325.09 2203
2325.54 2178
2326.00 2182
2326.45 2267
2326.91 2274
2327.36 2207
2327.82 2100
2328.27 2019
2328.73 1924
2329.18 1914
2329.64 1925
2330.09 1825
2330.55 1701
2331.00 1715
2331.46 1660
2331.92 1630
2332.37 1532
2332.83 1586
2333.28 1584
2333.74 1619
2334.19 1622
2334.65 1634
2335.10 1552
2335.56 1618
2336.02 1654
2336.47 1581
2336.93 1520
2337.38 1550
2337.84 1679
2338.30 1732
2338.75 1679
2339.21 1631
2339.66 1509
2340.12 1512
2340.58 1664
2341.03 1691
2341.49 1676
2341.95 1677
2342.40 1738
2342.86 1656
2343.32 1671
2343.77 1706
2344.23 1735
2344.68 1656
2345.14 1691
2345.60 1697
2346.06 1677
2346.51 1726
2346.97 1702
2347.43 1709
2347.88 1734
2348.34 1706
2348.80 1808
2349.25 1799
2349.71 1672
2350.17 1754
2350.63 1641
2351.08 1754
2351.54 1722
2352.00 1687
2352.46 1674
2352.91 1605
2353.37 1636
2353.83 1594
2354.29 1598
2354.74 1609
2355.20 1546
2355.66 1537
2356.12 1532
2356.57 1581
2357.03 1570
2357.49 1530
2357.95 1550
2358.41 1569
2358.86 1572
2359.32 1609
2359.78 1634
2360.24 1677
2360.70 1644
2361.15 1638
2361.61 1781
2362.07 1771
2362.53 1806
2362.99 1754
2363.45 1754
2363.91 1684
2364.36 1781
2364.82 1784
2365.28 1783
2365.74 1783
2366.20 1760
2366.66 1722
2367.12 1800
2367.57 1834
2368.03 1752
2368.49 1739
2368.95 1707
2369.41 1649
2369.87 1682
2370.33 1660
2370.79 1589
2371.25 1551
2371.71 1563
2372.17 1619
2372.63 1650
2373.09 1696
2373.54 1698
2374.00 1702
2374.46 1805
2374.92 1879
2375.38 1766
2375.84 1779
2376.30 1764
2376.76 1802
2377.22 1790
2377.68 1709
2378.14 1723
2378.60 1722
2379.06 1742
2379.52 1714
2379.98 1755
2380.44 1760
2380.90 1692
2381.36 1682
2381.82 1738
2382.28 1714
2382.74 1653
2383.20 1648
2383.66 1611
2384.12 1712
2384.59 1709
2385.05 1615
2385.51 1657
2385.97 1634
2386.43 1675
2386.89 1587
2387.35 1619
2387.81 1559
2388.27 1550
2388.73 1568
2389.19 1572
2389.65 1659
2390.12 1705
2390.58 1677
2391.04 1651
2391.50 1656
2391.96 1714
2392.42 1761
2392.88 1681
2393.34 1675
2393.81 1705
2394.27 1631
2394.73 1633
2395.19 1623
2395.65 1518
2396.11 1596
2396.57 1617
2397.04 1577
2397.50 1552
2397.96 1647
2398.42 1602
2398.88 1660
2399.35 1649
2399.81 1559
2400.27 1559
2400.73 1547
2401.19 1533
2401.66 1626
2402.12 1633
2402.58 1624
2403.04 1531
2403.51 1503
2403.97 1524
2404.43 1546
2404.89 1568
2405.36 1555
2405.82 1499
2406.28 1562
2406.74 1546
2407.21 1520
2407.67 1591
2408.13 1542
2408.59 1604
2409.06 1558
2409.52 1557
2409.98 1530
2410.45 1560
2410.91 1591
2411.37 1449
2411.84 1544
2412.30 1552
2412.76 1535
2413.23 1566
2413.69 1544
2414.15 1535
2414.62 1525
2415.08 1599
2415.54 1590
2416.01 1599
2416.47 1693
2416.93 1638
2417.40 1720
2417.86 1723
2418.32 1817
2418.79 1916
2419.25 1836
2419.72 1808
2420.18 1869
2420.64 1766
2421.11 1838
2421.57 1788
2422.04 1851
2422.50 1754
2422.96 1826
2423.43 1837
2423.89 1718
2424.36 1711
2424.82 1891
2425.29 1787
2425.75 1661
2426.22 1729
2426.68 1749
2427.15 1706
2427.61 1605
2428.07 1578
2428.54 1593
2429.00 1628
2429.47 1600
2429.93 1509
2430.40 1478
2430.86 1559
2431.33 1561
2431.79 1533
2432.26 1568
2432.72 1506
2433.19 1571
2433.65 1620
2434.12 1574
2434.59 1583
2435.05 1588
2435.52 1655
2435.98 1630
2436.45 1627
2436.91 1640
2437.38 1725
2437.84 1833
2438.31 1670
2438.78 1620
2439.24 1684
2439.71 1755
2440.17 1682
2440.64 1696
2441.10 1793
2441.57 1861
2442.04 1845
2442.50 1798
2442.97 1828
2443.44 1765
2443.90 1714
2444.37 1689
2444.83 1713
2445.30 1716
2445.77 1626
2446.23 1617
2446.70 1578
2447.17 1526
2447.63 1605
2448.10 1545
2448.57 1505
2449.03 1442
2449.50 1491
2449.97 1546
2450.43 1504
2450.90 1547
2451.37 1553
2451.83 1495
2452.30 1600
2452.77 1522
2453.24 1569
2453.70 1500
2454.17 1483
2454.64 1497
2455.10 1493
2455.57 1469
2456.04 1500
2456.51 1517
2456.97 1544
2457.44 1501
2457.91 1481
2458.38 1491
2458.84 1467
2459.31 1477
2459.78 1469
2460.25 1521
2460.72 1453
2461.18 1468
2461.65 1511
2462.12 1521
2462.59 1539
2463.06 1541
2463.52 1562
2463.99 1549
2464.46 1536
2464.93 1518
2465.40 1616
2465.86 1546
2466.33 1487
2466.80 1546
2467.27 1566
2467.74 1462
2468.21 1497
2468.68 1489
2469.14 1495
2469.61 1496
2470.08 1530
2470.55 1542
2471.02 1560
2471.49 1540
2471.96 1474
2472.43 1457
2472.90 1461
2473.36 1522
2473.83 1550
2474.30 1489
2474.77 1419
2475.24 1488
2475.71 1434
2476.18 1495
2476.65 1659
2477.12 1572
2477.59 1611
2478.06 1534
2478.53 1499
2479.00 1545
2479.47 1501
2479.94 1532
2480.41 1538
2480.87 1518
2481.34 1495
2481.81 1520
2482.28 1483
2482.75 1356
2483.22 1377
2483.69 1403
2484.16 1431
2484.63 1453
2485.10 1502
2485.57 1516
2486.05 1544
2486.52 1632
2486.99 1586
2487.46 1598
2487.93 1650
2488.40 1726
2488.87 1628
2489.34 1618
2489.81 1643
2490.28 1617
2490.75 1610
2491.22 1492
2491.69 1443
2492.16 1555
2492.63 1558
2493.10 1620
2493.58 1508
2494.05 1506
2494.52 1509
2494.99 1574
2495.46 1663
2495.93 1663
2496.40 1687
2496.87 1603
2497.34 1602
2497.82 1548
2498.29 1545
2498.76 1510
2499.23 1513
2499.70 1526
2500.17 1456
2500.64 1418
2501.12 1425
2501.59 1394
2502.06 1366
2502.53 1352
2503.00 1425
2503.48 1410
2503.95 1404
2504.42 1478
2504.89 1554
2505.36 1452
2505.84 1406
2506.31 1514
2506.78 1502
2507.25 1499
2507.72 1530
2508.20 1530
2508.67 1538
2509.14 1571
2509.61 1603
2510.09 1674
2510.56 1722
2511.03 1738
2511.50 1795
2511.98 1879
2512.45 1901
2512.92 1867
2513.40 1904
2513.87 1967
2514.34 1870
2514.81 1781
2515.29 1758
2515.76 1738
2516.23 1674
2516.71 1608
2517.18 1626
2517.65 1565
2518.13 1631
2518.60 1650
2519.07 1725
2519.55 1745
2520.02 1681
2520.49 1744
2520.97 1728
2521.44 1844
2521.91 1848
2522.39 1706
2522.86 1675
2523.34 1608
2523.81 1636
2524.28 1562
2524.76 1603
2525.23 1637
2525.70 1658
2526.18 1676
2526.65 1668
2527.13 1682
2527.60 1727
2528.08 1696
2528.55 1676
2529.02 1707
2529.50 1713
2529.97 1745
2530.45 1707
2530.92 1662
2531.40 1578
2531.87 1704
2532.34 1668
2532.82 1656
2533.29 1616
2533.77 1638
2534.24 1598
2534.72 1622
2535.19 1613
2535.67 1668
2536.14 1486
2536.62 1601
2537.09 1622
2537.57 1572
2538.04 1649
2538.52 1653
2538.99 1632
2539.47 1628
2539.94 1605
2540.42 1717
2540.90 1727
2541.37 1642
2541.85 1682
2542.32 1667
2542.80 1602
2543.27 1598
2543.75 1584
2544.22 1579
2544.70 1633
2545.18 1666
2545.65 1749
2546.13 1726
2546.60 1799
2547.08 1823
2547.56 1910
2548.03 1959
2548.51 1864
2548.98 1934
2549.46 2077
2549.94 1991
2550.41 1943
2550.89 1890
2551.37 1899
2551.84 1803
2552.32 1842
2552.80 1835
2553.27 1781
2553.75 1797
2554.23 1743
2554.70 1709
2555.18 1714
2555.66 1732
2556.13 1765
2556.61 1821
2557.09 1811
2557.56 1721
2558.04 1675
2558.52 1698
2558.99 1647
2559.47 1662
2559.95 1648
2560.43 1639
2560.90 1594
2561.38 1599
2561.86 1625
2562.33 1632
2562.81 1616
2563.29 1503
2563.77 1487
2564.25 1462
2564.72 1499
2565.20 1427
2565.68 1425
2566.16 1381
2566.63 1450
2567.11 1364
2567.59 1477
2568.07 1538
2568.55 1490
2569.02 1471
2569.50 1517
2569.98 1501
2570.46 1423
2570.94 1450
2571.41 1487
2571.89 1399
2572.37 1358
2572.85 1459
2573.33 1411
2573.81 1488
2574.28 1419
2574.76 1480
2575.24 1460
2575.72 1473
2576.20 1539
2576.68 1590
2577.16 1520
2577.64 1510
2578.11 1445
2578.59 1503
2579.07 1595
2579.55 1534
2580.03 1516
2580.51 1540
2580.99 1527
2581.47 1473
2581.95 1412
2582.43 1429
2582.91 1506
2583.39 1476
2583.86 1419
2584.34 1421
2584.82 1501
2585.30 1474
2585.78 1443
2586.26 1456
2586.74 1494
2587.22 1505
2587.70 1451
2588.18 1500
2588.66 1454
2589.14 1462
2589.62 1481
2590.10 1536
2590.58 1468
2591.06 1510
2591.54 1471
2592.02 1517
2592.50 1471
2592.98 1458
2593.46 1416
2593.94 1365
2594.42 1365
2594.90 1435
2595.38 1475
2595.86 1503
2596.35 1498
2596.83 1549
2597.31 1496
2597.79 1496
2598.27 1458
2598.75 1430
2599.23 1414
2599.71 1491
2600.19 1467
2600.67 1488
2601.15 1487
2601.63 1357
2602.12 1460
2602.60 1476
2603.08 1520
2603.56 1584
2604.04 1498
2604.52 1557
2605.00 1510
2605.48 1536
2605.97 1539
2606.45 1508
2606.93 1513
2607.41 1506
2607.89 1569
2608.37 1498
2608.86 1465
2609.34 1466
2609.82 1517
2610.30 1500
2610.78 1545
2611.26 1526
2611.75 1567
2612.23 1493
2612.71 1579
2613.19 1532
2613.68 1526
2614.16 1484
2614.64 1470
2615.12 1504
2615.60 1527
2616.09 1523
2616.57 1548
2617.05 1582
2617.53 1553
2618.02 1578
2618.50 1462
2618.98 1505
2619.46 1499
2619.95 1512
2620.43 1554
2620.91 1528
2621.40 1458
2621.88 1520
2622.36 1569
2622.85 1464
2623.33 1453
2623.81 1457
2624.29 1433
2624.78 1450
2625.26 1454
2625.74 1396
2626.23 1441
2626.71 1559
2627.19 1539
2627.68 1557
2628.16 1585
2628.64 1595
2629.13 1643
2629.61 1671
2630.10 1721
2630.58 1791
2631.06 1720
2631.55 1721
2632.03 1802
2632.51 1770
2633.00 1710
2633.48 1813
2633.97 1821
2634.45 1710
2634.94 1639
2635.42 1629
2635.90 1660
2636.39 1600
2636.87 1582
2637.36 1530
2637.84 1495
2638.33 1564
2638.81 1556
2639.29 1464
2639.78 1500
2640.26 1558
2640.75 1533
2641.23 1480
2641.72 1545
2642.20 1485
2642.69 1544
2643.17 1600
2643.66 1573
2644.14 1498
2644.63 1473
2645.11 1473
2645.60 1512
2646.08 1470
2646.57 1471
2647.05 1483
2647.54 1532
2648.02 1558
2648.51 1549
2648.99 1534
2649.48 1553
2649.97 1516
2650.45 1499
2650.94 1527
2651.42 1544
2651.91 1536
2652.39 1578
2652.88 1532
2653.37 1554
2653.85 1532
2654.34 1560
2654.82 1651
2655.31 1581
2655.80 1696
2656.28 1773
2656.77 1728
2657.25 1770
2657.74 1730
2658.23 1613
2658.71 1645
2659.20 1591
2659.69 1636
2660.17 1585
2660.66 1485
2661.14 1622
2661.63 1638
2662.12 1547
2662.60 1566
2663.09 1520
2663.58 1531
2664.06 1530
2664.55 1496
2665.04 1493
2665.53 1521
2666.01 1618
2666.50 1574
2666.99 1658
2667.47 1550
2667.96 1619
2668.45 1595
2668.94 1610
2669.42 1626
2669.91 1588
2670.40 1705
2670.88 1674
2671.37 1672
2671.86 1683
2672.35 1788
2672.83 1931
2673.32 1923
2673.81 2026
2674.30 2068
2674.79 2114
2675.27 2273
2675.76 2207
2676.25 2225
2676.74 2087
2677.23 2070
2677.71 1964
2678.20 1965
2678.69 1879
2679.18 1733
2679.67 1764
2680.15 1650
2680.64 1658
2681.13 1585
2681.62 1576
2682.11 1607
2682.60 1636
2683.08 1615
2683.57 1601
2684.06 1553
2684.55 1661
2685.04 1591
2685.53 1626
2686.02 1633
2686.51 1583
2686.99 1566
2687.48 1543
2687.97 1608
2688.46 1653
2688.95 1580
2689.44 1650
2689.93 1606
2690.42 1612
2690.91 1637
2691.40 1626
2691.89 1714
2692.38 1668
2692.87 1648
2693.35 1643
2693.84 1649
2694.33 1619
2694.82 1732
2695.31 1645
2695.80 1620
2696.29 1614
2696.78 1619
2697.27 1606
2697.76 1673
2698.25 1656
2698.74 1601
2699.23 1597
2699.72 1655
2700.21 1561
2700.70 1568
2701.19 1560
2701.68 1613
2702.17 1551
2702.66 1573
2703.15 1607
2703.64 1541
2704.13 1574
2704.62 1547
2705.12 1529
2705.61 1543
2706.10 1567
2706.59 1561
2707.08 1548
2707.57 1561
2708.06 1529
2708.55 1505
2709.04 1532
2709.53 1535
2710.02 1505
2710.51 1576
2711.01 1549
2711.50 1499
2711.99 1501
2712.48 1540
2712.97 1481
2713.46 1496
2713.95 1605
2714.44 1617
2714.94 1568
2715.43 1615
2715.92 1545
2716.41 1499
2716.90 1536
2717.39 1429
2717.89 1432
2718.38 1424
2718.87 1482
2719.36 1462
2719.85 1548
2720.34 1561
2720.84 1626
2721.33 1571
2721.82 1646
2722.31 1740
2722.80 1723
2723.30 1610
2723.79 1742
2724.28 1817
2724.77 1702
2725.27 1616
2725.76 1543
2726.25 1563
2726.74 1591
2727.24 1553
2727.73 1429
2728.22 1440
2728.71 1518
2729.21 1497
2729.70 1531
2730.19 1592
2730.69 1640
2731.18 1645
2731.67 1597
2732.16 1553
2732.66 1591
2733.15 1632
2733.64 1648
2734.14 1611
2734.63 1571
2735.12 1587
2735.62 1626
2736.11 1617
2736.60 1543
2737.10 1630
2737.59 1626
2738.08 1646
2738.58 1662
2739.07 1680
2739.56 1639
2740.06 1757
2740.55 1861
2741.05 1750
2741.54 1795
2742.03 1669
2742.53 1647
2743.02 1694
2743.52 1619
2744.01 1597
2744.50 1618
2745.00 1652
2745.49 1641
2745.99 1637
2746.48 1589
2746.97 1640
2747.47 1646
2747.96 1660
2748.46 1709
2748.95 1706
2749.45 1671
2749.94 1670
2750.44 1632
2750.93 1622
2751.43 1540
2751.92 1570
2752.42 1517
2752.91 1540
2753.41 1483
2753.90 1546
2754.40 1606
2754.89 1553
2755.39 1613
2755.88 1527
2756.38 1557
2756.87 1558
2757.37 1651
2757.86 1543
2758.36 1575
2758.85 1561
2759.35 1540
2759.84 1470
2760.34 1562
2760.83 1585
2761.33 1576
2761.83 1575
2762.32 1574
2762.82 1675
2763.31 1674
2763.81 1605
2764.30 1582
2764.80 1639
2765.30 1614
2765.79 1602
2766.29 1590
2766.78 1572
2767.28 1581
2767.78 1520
2768.27 1543
2768.77 1596
2769.27 1505
2769.76 1511
2770.26 1501
2770.76 1459
2771.25 1522
2771.75 1504
2772.24 1569
2772.74 1664
2773.24 1590
2773.73 1660
2774.23 1693
2774.73 1749
2775.23 1734
2775.72 1771
2776.22 1781
2776.72 1806
2777.21 1864
2777.71 1855
2778.21 1847
2778.70 1768
2779.20 1844
2779.70 1755
2780.20 1737
2780.69 1729
2781.19 1564
2781.69 1581
2782.19 1642
2782.68 1632
2783.18 1660
2783.68 1659
2784.18 1632
2784.67 1604
2785.17 1581
2785.67 1553
2786.17 1556
2786.67 1550
2787.16 1533
2787.66 1660
2788.16 1619
2788.66 1605
2789.16 1723
2789.65 1643
2790.15 1643
2790.65 1650
2791.15 1622
2791.65 1594
2792.15 1648
2792.64 1677
2793.14 1612
2793.64 1617
2794.14 1629
2794.64 1607
2795.14 1593
2795.64 1650
2796.13 1682
2796.63 1720
2797.13 1667
2797.63 1719
2798.13 1838
2798.63 1791
2799.13 1781
2799.63 1719
2800.13 1676
2800.62 1679
2801.12 1619
2801.62 1600
2802.12 1600
2802.62 1501
2803.12 1515
2803.62 1557
2804.12 1579
2804.62 1598
2805.12 1543
2805.62 1528
2806.12 1589
2806.62 1644
2807.12 1691
2807.62 1765
2808.12 1783
2808.62 1799
2809.12 1844
2809.62 1854
2810.12 1811
2810.62 1836
2811.12 1916
2811.62 1951
2812.12 1924
2812.62 1950
2813.12 2060
2813.62 1948
2814.12 1945
2814.62 1980
2815.12 1858
2815.62 1803
2816.12 1861
2816.62 1844
2817.12 1850
2817.62 1805
2818.12 1714
2818.62 1674
2819.12 1718
2819.63 1744
2820.13 1670
2820.63 1613
2821.13 1632
2821.63 1544
2822.13 1563
2822.63 1444
2823.13 1492
2823.63 1593
2824.13 1493
2824.64 1518
2825.14 1525
2825.64 1508
2826.14 1565
2826.64 1472
2827.14 1468
2827.64 1545
2828.15 1520
2828.65 1534
2829.15 1514
2829.65 1530
2830.15 1504
2830.65 1506
2831.16 1436
2831.66 1496
2832.16 1453
2832.66 1464
2833.16 1431
2833.67 1503
2834.17 1527
2834.67 1504
2835.17 1570
2835.68 1600
2836.18 1557
2836.68 1528
2837.18 1600
2837.68 1621
2838.19 1650
2838.69 1621
2839.19 1609
2839.70 1616
2840.20 1588
2840.70 1633
2841.20 1631
2841.71 1632
2842.21 1635
2842.71 1656
2843.21 1603
2843.72 1570
2844.22 1621
2844.72 1653
2845.23 1698
2845.73 1642
2846.23 1628
2846.74 1727
2847.24 1752
2847.74 1726
2848.25 1798
2848.75 1845
2849.25 1855
2849.76 1851
2850.26 1796
2850.76 1809
2851.27 1720
2851.77 1677
2852.28 1590
2852.78 1607
2853.28 1596
2853.79 1467
2854.29 1464
2854.79 1516
2855.30 1558
2855.80 1575
2856.31 1522
2856.81 1548
2857.31 1562
2857.82 1556
2858.32 1583
2858.83 1589
2859.33 1678
2859.84 1626
2860.34 1577
2860.85 1522
2861.35 1596
2861.85 1627
2862.36 1661
2862.86 1601
2863.37 1620
2863.87 1576
2864.38 1581
2864.88 1574
2865.39 1519
2865.89 1475
2866.40 1579
2866.90 1608
2867.41 1512
2867.91 1508
2868.42 1508
2868.92 1547
2869.43 1561
2869.93 1667
2870.44 1643
2870.94 1627
2871.45 1711
2871.96 1661
2872.46 1781
2872.97 1854
2873.47 1850
2873.98 1901
2874.48 1823
2874.99 1828
2875.49 1748
2876.00 1826
2876.51 1861
2877.01 1836
2877.52 1740
2878.02 1673
2878.53 1669
2879.04 1659
2879.54 1636
2880.05 1596
2880.55 1718
2881.06 1734
2881.57 1737
2882.07 1684
2882.58 1751
2883.09 1788
2883.59 1714
2884.10 1763
2884.61 1704
2885.11 1680
2885.62 1703
2886.13 1707
2886.63 1798
2887.14 1836
2887.65 1883
2888.15 1872
2888.66 1915
2889.17 1953
2889.67 1927
2890.18 2009
2890.69 1963
2891.20 1884
2891.70 1962
2892.21 1849
2892.72 1794
2893.22 1753
2893.73 1796
2894.24 1857
2894.75 1818
2895.25 1923
2895.76 1847
2896.27 1847
2896.78 1889
2897.29 1916
2897.79 1946
2898.30 1902
2898.81 1892
2899.32 1875
2899.82 1816
2900.33 1797
2900.84 1847
2901.35 1774
2901.86 1683
2902.36 1727
2902.87 1801
2903.38 1745
2903.89 1699
2904.40 1754
2904.91 1676
2905.41 1671
2905.92 1769
2906.43 1647
2906.94 1561
2907.45 1599
2907.96 1584
2908.47 1564
2908.97 1631
2909.48 1650
2909.99 1628
2910.50 1600
2911.01 1536
2911.52 1579
2912.03 1600
2912.54 1537
2913.05 1494
2913.55 1571
2914.06 1533
2914.57 1453
2915.08 1552
2915.59 1652
2916.10 1526
2916.61 1570
2917.12 1584
2917.63 1538
2918.14 1565
2918.65 1551
2919.16 1605
2919.67 1632
2920.18 1604
2920.69 1616
2921.20 1700
2921.71 1677
2922.22 1605
2922.73 1699
2923.24 1664
2923.75 1793
2924.26 1861
2924.77 1867
2925.28 1983
2925.79 1962
2926.30 1911
2926.81 1910
2927.32 1901
2927.83 1910
2928.34 1811
2928.85 1828
2929.36 1693
2929.87 1699
2930.38 1673
2930.89 1578
2931.40 1590
2931.91 1556
2932.42 1510
2932.93 1513
2933.45 1522
2933.96 1505
2934.47 1502
2934.98 1564
2935.49 1590
2936.00 1578
2936.51 1609
2937.02 1596
2937.53 1704
2938.04 1740
2938.56 1851
2939.07 1899
2939.58 1923
2940.09 1994
2940.60 2111
2941.11 2170
2941.62 2158
2942.14 2310
2942.65 2304
2943.16 2229
2943.67 2250
2944.18 2187
2944.70 2145
2945.21 2101
2945.72 2067
2946.23 2011
2946.74 1975
2947.26 1864
2947.77 1780
2948.28 1708
2948.79 1743
2949.30 1709
2949.82 1698
2950.33 1684
2950.84 1667
2951.35 1602
2951.87 1612
2952.38 1615
2952.89 1634
2953.40 1538
2953.92 1459
2954.43 1489
2954.94 1540
2955.45 1557
2955.97 1571
2956.48 1513
2956.99 1537
2957.51 1670
2958.02 1677
2958.53 1652
2959.04 1626
2959.56 1638
2960.07 1692
2960.58 1609
2961.10 1685
2961.61 1712
2962.12 1606
2962.64 1658
2963.15 1736
2963.66 1717
2964.18 1694
2964.69 1746
2965.21 1779
2965.72 1742
2966.23 1682
2966.75 1690
2967.26 1685
2967.77 1679
2968.29 1698
2968.80 1720
2969.32 1659
2969.83 1629
2970.34 1591
2970.86 1580
2971.37 1696
2971.89 1730
2972.40 1776
2972.91 1692
2973.43 1713
2973.94 1676
2974.46 1706
2974.97 1775
2975.49 1788
2976.00 1693
2976.52 1714
2977.03 1669
2977.55 1681
2978.06 1741
2978.57 1844
2979.09 1803
2979.60 1777
2980.12 1781
2980.63 1767
2981.15 1868
2981.66 1881
2982.18 1877
2982.69 1835
2983.21 1873
2983.73 1933
2984.24 1983
2984.76 1907
2985.27 1991
2985.79 2060
2986.30 2018
2986.82 2064
2987.33 2136
2987.85 2110
2988.36 2125
2988.88 2200
2989.40 2249
2989.91 2224
2990.43 2191
2990.94 2227
2991.46 2182
2991.97 2220
2992.49 2242
2993.01 2129
2993.52 2095
2994.04 2138
2994.55 2197
2995.07 2343
2995.59 2238
2996.10 2297
2996.62 2365
2997.14 2583
2997.65 2643
2998.17 2581
2998.69 2670
2999.20 2779
2999.72 2871
3000.24 2769
3000.75 2740
3001.27 3028
3001.79 3036
3002.30 3342
3002.82 3868
3003.34 4490
3003.85 5447
3004.37 6383
3004.89 7252
3005.40 8028
3005.92 8736
3006.44 8814
3006.96 8301
3007.47 7745
3007.99 6873
3008.51 6000
3009.03 5372
3009.54 4527
3010.06 3953
3010.58 3398
3011.10 3018
3011.61 2764
3012.13 2481
3012.65 2383
3013.17 2405
3013.68 2350
3014.20 2278
3014.72 2177
3015.24 2218
3015.76 2260
3016.27 2275
3016.79 2223
3017.31 2129
3017.83 2191
3018.35 2209
3018.86 2210
3019.38 2193
3019.90 2196
3020.42 2166
3020.94 2172
3021.46 2080
3021.97 2044
3022.49 2155
3023.01 2199
3023.53 2121
3024.05 2210
3024.57 2222
3025.09 2266
3025.61 2218
3026.12 2295
3026.64 2191
3027.16 2139
3027.68 2096
3028.20 2133
3028.72 2079
3029.24 2029
3029.76 2030
3030.28 1974
3030.80 1878
3031.32 1890
3031.84 1890
3032.35 1915
3032.87 1916
3033.39 1908
3033.91 1908
3034.43 1816
3034.95 1843
3035.47 1947
3035.99 1955
3036.51 1906
3037.03 1922
3037.55 1919
3038.07 1980
3038.59 1908
3039.11 1921
3039.63 1872
3040.15 1848
3040.67 1823
3041.19 1738
3041.71 1794
3042.23 1800
3042.75 1858
3043.27 1796
3043.79 1830
3044.31 1853
3044.83 1867
3045.35 1803
3045.87 1872
3046.40 1919
3046.92 1808
3047.44 1790
3047.96 1788
3048.48 1828
3049.00 1824
3049.52 1738
3050.04 1705
3050.56 1728
3051.08 1764
3051.60 1715
3052.12 1744
3052.65 1737
3053.17 1740
3053.69 1683
3054.21 1729
3054.73 1746
3055.25 1708
3055.77 1726
3056.30 1738
3056.82 1686
3057.34 1829
3057.86 1813
3058.38 1685
3058.90 1773
3059.42 1751
3059.95 1813
3060.47 1799
3060.99 1862
3061.51 1739
3062.03 1755
3062.56 1818
3063.08 1862
3063.60 1748
3064.12 1811
3064.64 1869
3065.17 1941
3065.69 2002
3066.21 2059
3066.73 2064
3067.26 2038
3067.78 2020
3068.30 2005
3068.82 2071
3069.35 2064
3069.87 2040
3070.39 2063
3070.91 2032
3071.44 1901
3071.96 2045
3072.48 2012
3073.01 1902
3073.53 2007
3074.05 2028
3074.57 2030
3075.10 2088
3075.62 2076
3076.14 2092
3076.67 2099
3077.19 2138
3077.71 2143
3078.24 2220
3078.76 2262
3079.28 2305
3079.81 2397
3080.33 2341
3080.85 2426
3081.38 2561
3081.90 2580
3082.42 2574
3082.95 2644
3083.47 2585
3084.00 2474
3084.52 2515
3085.04 2584
3085.57 2531
3086.09 2534
3086.62 2629
3087.14 2710
3087.66 2868
3088.19 2962
3088.71 3490
3089.24 3878
3089.76 4308
3090.29 4525
3090.81 4739
3091.33 4740
3091.86 4701
3092.38 4449
3092.91 4247
3093.43 3847
3093.96 3688
3094.48 3367
3095.01 3207
3095.53 3080
3096.06 3095
3096.58 3022
3097.11 2920
3097.63 2956
3098.16 3028
3098.68 2944
3099.21 3107
3099.73 3201
3100.26 3696
3100.78 4244
3101.31 5183
3101.83 6481
3102.36 7690
3102.88 8675
3103.41 9909
3103.93 10428
3104.46 10804
3104.99 10461
3105.51 9276
3106.04 8399
3106.56 7331
3107.09 6203
3107.61 5196
3108.14 4390
3108.67 3764
3109.19 3507
3109.72 3264
3110.24 3067
3110.77 2877
3111.30 2852
3111.82 2798
3112.35 2761
3112.87 2752
3113.40 2732
3113.93 2631
3114.45 2607
3114.98 2593
3115.51 2512
3116.03 2426
3116.56 2269
3117.09 2233
3117.61 2259
3118.14 2210
3118.67 2222
3119.19 2380
3119.72 2264
3120.25 2391
3120.77 2382
3121.30 2483
3121.83 2576
3122.35 2606
3122.88 2709
3123.41 2644
3123.94 2669
3124.46 2639
3124.99 2440
3125.52 2340
3126.05 2356
3126.57 2277
3127.10 2251
3127.63 2198
3128.16 2221
3128.68 2185
3129.21 2230
3129.74 2146
3130.27 2097
3130.79 2084
3131.32 2183
3131.85 2083
3132.38 2013
3132.91 2009
3133.43 2040
3133.96 2006
3134.49 1956
3135.02 2010
3135.55 1921
3136.07 2026
3136.60 2022
3137.13 1933
3137.66 1933
3138.19 1973
3138.72 1948
3139.24 1914
3139.77 1829
3140.30 1914
3140.83 1833
3141.36 1804
3141.89 1860
3142.42 1824
3142.95 1731
3143.47 1791
3144.00 1741
3144.53 1697
3145.06 1815
3145.59 1886
3146.12 1872
3146.65 2019
3147.18 1958
3147.71 2021
3148.24 2011
3148.76 2094
3149.29 2116
3149.82 2020
3150.35 2095
3150.88 2103
3151.41 2062
3151.94 1958
3152.47 2003
3153.00 2058
3153.53 2031
3154.06 1935
3154.59 1985
3155.12 1954
3155.65 1882
3156.18 1953
3156.71 1875
3157.24 1813
3157.77 1924
3158.30 1970
3158.83 2062
3159.36 2064
3159.89 2028
3160.42 1996
3160.95 2022
3161.48 1986
3162.01 2025
3162.54 2036
3163.07 2006
3163.60 2074
3164.13 2048
3164.66 1908
3165.20 1958
3165.73 1957
3166.26 1906
3166.79 1843
3167.32 1824
3167.85 1807
3168.38 1697
3168.91 1693
3169.44 1709
3169.97 1749
3170.50 1741
3171.04 1784
3171.57 1921
3172.10 1931
3172.63 2041
3173.16 2139
3173.69 2227
3174.22 2255
3174.75 2392
3175.29 2351
3175.82 2316
3176.35 2339
3176.88 2262
3177.41 2224
3177.94 2200
3178.48 2099
3179.01 2000
3179.54 1922
3180.07 1920
3180.60 1928
3181.14 1849
3181.67 1847
3182.20 1772
3182.73 1759
3183.26 1716
3183.80 1689
3184.33 1748
3184.86 1735
3185.39 1607
3185.93 1650
3186.46 1674
3186.99 1686
3187.52 1731
3188.06 1626
3188.59 1746
3189.12 1759
3189.65 1699
3190.19 1699
3190.72 1724
3191.25 1728
3191.79 1705
3192.32 1703
3192.85 1747
3193.38 1688
3193.92 1746
3194.45 1829
3194.98 1781
3195.52 1775
3196.05 1851
3196.58 1822
3197.12 1809
3197.65 1817
3198.18 1883
3198.72 1879
3199.25 1807
3199.78 1880
3200.32 1827
3200.85 1841
3201.39 1881
3201.92 1866
3202.45 1912
3202.99 1894
3203.52 1849
3204.05 1891
3204.59 1841
3205.12 1930
3205.66 1956
3206.19 2028
3206.72 2040
3207.26 2097
3207.79 2202
3208.33 2288
3208.86 2294
3209.40 2360
3209.93 2471
3210.47 2620
3211.00 2760
3211.53 2763
3212.07 2645
3212.60 2658
3213.14 2640
3213.67 2559
3214.21 2421
3214.74 2318
3215.28 2251
3215.81 2188
3216.35 2065
3216.88 1939
3217.42 1880
3217.95 1954
3218.49 1888
3219.02 1844
3219.56 1801
3220.09 1752
3220.63 1769
3221.16 1910
3221.70 1854
3222.23 1873
3222.77 1974
3223.31 2034
3223.84 2114
3224.38 2183
3224.91 2264
3225.45 2259
3225.98 2267
3226.52 2269
3227.06 2218
3227.59 2235
3228.13 2144
3228.66 2146
3229.20 2190
3229.74 2158
3230.27 2093
3230.81 2055
3231.34 2166
3231.88 2260
3232.42 2174
3232.95 2212
3233.49 2213
3234.03 2201
3234.56 2204
3235.10 2216
3235.64 2181
3236.17 2369
3236.71 2337
3237.25 2322
3237.78 2411
3238.32 2384
3238.86 2335
3239.39 2420
3239.93 2332
3240.47 2417
3241.00 2392
3241.54 2305
3242.08 2235
3242.61 2235
3243.15 2231
3243.69 2115
3244.23 2279
3244.76 2313
3245.30 2286
3245.84 2300
3246.38 2255
3246.91 2248
3247.45 2340
3247.99 2407
3248.53 2433
3249.06 2459
3249.60 2658
3250.14 2768
3250.68 2974
3251.21 3303
3251.75 3745
3252.29 4258
3252.83 4849
3253.37 5146
3253.90 5236
3254.44 5494
3254.98 5393
3255.52 5237
3256.06 4785
3256.60 4492
3257.13 4067
3257.67 3765
3258.21 3585
3258.75 3357
3259.29 3389
3259.83 3423
3260.36 3322
3260.90 3472
3261.44 3739
3261.98 3973
3262.52 4220
3263.06 4477
3263.60 4513
3264.14 4577
3264.68 4899
3265.21 5021
3265.75 5028
3266.29 5299
3266.83 5589
3267.37 5493
3267.91 5381
3268.45 5529
3268.99 5057
3269.53 4702
3270.07 4350
3270.61 3957
3271.15 3640
3271.69 3208
3272.23 3078
3272.76 3033
3273.30 2876
3273.84 2756
3274.38 2680
3274.92 2630
3275.46 2765
3276.00 2641
3276.54 2554
3277.08 2567
3277.62 2514
3278.16 2573
3278.70 2636
3279.24 2644
3279.78 2578
3280.32 2602
3280.86 2800
3281.41 2769
3281.95 2645
3282.49 2556
3283.03 2647
3283.57 2627
3284.11 2614
3284.65 2594
3285.19 2691
3285.73 2758
3286.27 2920
3286.81 2859
3287.35 2927
3287.89 2820
3288.43 2914
3288.97 2881
3289.52 2865
3290.06 2814
3290.60 2870
3291.14 2980
3291.68 2977
3292.22 3127
3292.76 3207
3293.30 3433
3293.85 3748
3294.39 3909
3294.93 4289
3295.47 4726
3296.01 5117
3296.55 5454
3297.09 5663
3297.64 5489
3298.18 5353
3298.72 5049
3299.26 4760
3299.80 4495
3300.34 4036
3300.89 3851
3301.43 3529
3301.97 3203
3302.51 3111
3303.06 3093
3303.60 3085
3304.14 3153
3304.68 3087
3305.22 2965
3305.77 2954
3306.31 2993
3306.85 2898
3307.39 2868
3307.94 2991
3308.48 3031
3309.02 2984
3309.56 3127
3310.11 3236
3310.65 3186
3311.19 3234
3311.74 3223
3312.28 3234
3312.82 3201
3313.36 3158
3313.91 3109
3314.45 3223
3314.99 3239
3315.54 3380
3316.08 3520
3316.62 3706
3317.17 3819
3317.71 4020
3318.25 4003
3318.80 4315
3319.34 4531
3319.88 4656
3320.43 4786
3320.97 4883
3321.51 4745
3322.06 4624
3322.60 4525
3323.14 4382
3323.69 4156
3324.23 4122
3324.78 3962
3325.32 3783
3325.86 3777
3326.41 3666
3326.95 3775
3327.50 3645
3328.04 3564
3328.59 3440
3329.13 3568
3329.67 3634
3330.22 3600
3330.76 3712
3331.31 4171
3331.85 4964
3332.40 6178
3332.94 7917
3333.49 10494
3334.03 13743
3334.57 17406
3335.12 20899
3335.66 24375
3336.21 26888
3336.75 28198
3337.30 28370
3337.84 27653
3338.39 26030
3338.93 23405
3339.48 20805
3340.02 17502
3340.57 14787
3341.11 12143
3341.66 9871
3342.20 7792
3342.75 6453
3343.30 5623
3343.84 4784
3344.39 4312
3344.93 3796
3345.48 3487
3346.02 3347
3346.57 3222
3347.11 3248
3347.66 3265
3348.21 3307
3348.75 3169
3349.30 3102
3349.84 3088
3350.39 2936
3350.94 2911
3351.48 2826
3352.03 2856
3352.57 2893
3353.12 2860
3353.67 2837
3354.21 2869
3354.76 2785
3355.31 2760
3355.85 2698
3356.40 2752
3356.95 2748
3357.49 2671
3358.04 2610
3358.59 2603
3359.13 2586
3359.68 2538
3360.23 2552
3360.77 2494
3361.32 2546
3361.87 2588
3362.41 2595
3362.96 2663
3363.51 2697
3364.05 2772
3364.60 2756
3365.15 2731
3365.70 2768
3366.24 2839
3366.79 2725
3367.34 2660
3367.89 2634
3368.43 2615
3368.98 2595
3369.53 2627
3370.08 2547
3370.62 2667
3371.17 2870
3371.72 3032
3372.27 3353
3372.81 3610
3373.36 4013
3373.91 4000
3374.46 4251
3375.01 4395
3375.55 4351
3376.10 4372
3376.65 4058
3377.20 3790
3377.75 3641
3378.30 3364
3378.84 3178
3379.39 2921
3379.94 2732
3380.49 2590
3381.04 2482
3381.59 2387
3382.13 2378
3382.68 2267
3383.23 2259
3383.78 2237
3384.33 2220
3384.88 2261
3385.43 2144
3385.98 2031
3386.52 2042
3387.07 2052
3387.62 2084
3388.17 2041
3388.72 2053
3389.27 2063
3389.82 2015
3390.37 2055
3390.92 2160
3391.47 2140
3392.02 2161
3392.57 2126
3393.12 2062
3393.66 2057
3394.21 2061
3394.76 2066
3395.31 2130
3395.86 2155
3396.41 2126
3396.96 2268
3397.51 2321
3398.06 2289
3398.61 2257
3399.16 2397
3399.71 2327
3400.26 2341
3400.81 2282
3401.36 2244
3401.91 2188
3402.46 2203
3403.01 2166
3403.56 2122
3404.11 2093
3404.66 2059
3405.21 2005
3405.77 2055
3406.32 2003
3406.87 1998
3407.42 2014
3407.97 2047
3408.52 2029
3409.07 2124
3409.62 2118
3410.17 2159
3410.72 2280
3411.27 2392
3411.82 2433
3412.37 2547
3412.93 2529
3413.48 2554
3414.03 2484
3414.58 2494
3415.13 2489
3415.68 2397
3416.23 2397
3416.78 2356
3417.34 2405
3417.89 2467
3418.44 2381
3418.99 2410
3419.54 2370
3420.09 2327
3420.65 2291
3421.20 2263
3421.75 2270
3422.30 2356
3422.85 2296
3423.40 2375
3423.96 2406
3424.51 2514
3425.06 2526
3425.61 2660
3426.17 2599
3426.72 2502
3427.27 2375
3427.82 2272
3428.37 2157
3428.93 2100
3429.48 1969
3430.03 1898
3430.58 1954
3431.14 1834
3431.69 1833
3432.24 1801
3432.79 1873
3433.35 1815
3433.90 1792
3434.45 1822
3435.01 1870
3435.56 1827
3436.11 1872
3436.66 1911
3437.22 2004
3437.77 1966
3438.32 2002
3438.88 2061
3439.43 1968
3439.98 1965
3440.54 1915
3441.09 1962
3441.64 1991
3442.20 1933
3442.75 1859
3443.30 1913
3443.86 1945
3444.41 2014
3444.96 1976
3445.52 1838
3446.07 1915
3446.63 1892
3447.18 1843
3447.73 1794
3448.29 1847
3448.84 1785
3449.40 1864
3449.95 1766
3450.50 1758
3451.06 1777
3451.61 1728
3452.17 1667
3452.72 1731
3453.27 1655
3453.83 1649
3454.38 1743
3454.94 1710
3455.49 1679
3456.05 1735
3456.60 1751
3457.16 1775
3457.71 1771
3458.27 1732
3458.82 1725
3459.38 1832
3459.93 1838
3460.49 1887
3461.04 1853
3461.60 1844
3462.15 1950
3462.71 2002
3463.26 1957
3463.82 2006
3464.37 1981
3464.93 1953
3465.48 1965
3466.04 2023
3466.59 1887
3467.15 1963
3467.70 1944
3468.26 2035
3468.81 2120
3469.37 2174
3469.93 2146
3470.48 2294
3471.04 2235
3471.59 2329
3472.15 2364
3472.70 2419
3473.26 2400
3473.82 2399
3474.37 2383
3474.93 2322
3475.48 2221
3476.04 2199
3476.60 2288
3477.15 2358
3477.71 2247
3478.27 2319
3478.82 2314
3479.38 2463
3479.93 2441
3480.49 2520
3481.05 2606
3481.60 2647
3482.16 2747
3482.72 2855
3483.27 2829
3483.83 2743
3484.39 2915
3484.95 2983
3485.50 2900
3486.06 3011
3486.62 2982
3487.17 2967
3487.73 3172
3488.29 3383
3488.84 3848
3489.40 4554
3489.96 5545
3490.52 6842
3491.07 8382
3491.63 9912
3492.19 11455
3492.75 12516
3493.30 12762
3493.86 12576
3494.42 11667
3494.98 10327
3495.53 8745
3496.09 7521
3496.65 6538
3497.21 5448
3497.77 4666
3498.32 4132
3498.88 3810
3499.44 3707
3500.00 3560
3500.56 3619
3501.11 3832
3501.67 4093
3502.23 4423
3502.79 4833
3503.35 5474
3503.91 6150
3504.46 6698
3505.02 7396
3505.58 7962
3506.14 8102
3506.70 7868
3507.26 7849
3507.81 7138
3508.37 6567
3508.93 6044
3509.49 5375
3510.05 4930
3510.61 4334
3511.17 4102
3511.73 3825
3512.29 3503
3512.85 3341
3513.40 3157
3513.96 2951
3514.52 2878
3515.08 2680
3515.64 2625
3516.20 2475
3516.76 2335
3517.32 2339
3517.88 2207
3518.44 2199
3519.00 2201
3519.56 2194
3520.12 2175
3520.68 2041
3521.24 2104
3521.80 2150
3522.36 2197
3522.92 2168
3523.48 2181
3524.04 2210
3524.60 2232
3525.16 2227
3525.72 2200
3526.28 2166
3526.84 2136
3527.40 2198
3527.96 2026
3528.52 2099
3529.08 2185
3529.64 2157
3530.20 2148
3530.76 2094
3531.32 2212
3531.88 2192
3532.44 2243
3533.00 2319
3533.56 2208
3534.12 2264
3534.68 2287
3535.25 2322
3535.81 2373
3536.37 2305
3536.93 2342
3537.49 2332
3538.05 2178
3538.61 2165
3539.17 2181
3539.73 2312
3540.30 2313
3540.86 2263
3541.42 2195
3541.98 2279
3542.54 2364
3543.10 2411
3543.66 2464
3544.23 2431
3544.79 2453
3545.35 2434
3545.91 2454
3546.47 2435
3547.03 2368
3547.60 2245
3548.16 2203
3548.72 2188
3549.28 2144
3549.84 2019
3550.41 2020
3550.97 2020
3551.53 2029
3552.09 1937
3552.65 1917
3553.22 1948
3553.78 1881
3554.34 1871
3554.90 1746
3555.47 1798
3556.03 1871
3556.59 1855
3557.15 1750
3557.72 1805
3558.28 1762
3558.84 1816
3559.41 1903
3559.97 1891
3560.53 1888
3561.09 1941
3561.66 2042
3562.22 2058
3562.78 1976
3563.35 2035
3563.91 2150
3564.47 2051
3565.04 2146
3565.60 2142
3566.16 2100
3566.73 2097
3567.29 2080
3567.85 2030
3568.42 2075
3568.98 2036
3569.54 1995
3570.11 1963
3570.67 1888
3571.23 1865
3571.80 1960
3572.36 2013
3572.93 2085
3573.49 2212
3574.05 2383
3574.62 2596
3575.18 2908
3575.75 3351
3576.31 3698
3576.87 4055
3577.44 4424
3578.00 4625
3578.57 4691
3579.13 4568
3579.70 4465
3580.26 4114
3580.82 3792
3581.39 3501
3581.95 3278
3582.52 2991
3583.08 2832
3583.65 2654
3584.21 2391
3584.78 2253
3585.34 2175
3585.91 2079
3586.47 1967
3587.04 1880
3587.60 1916
3588.17 1855
3588.73 1856
3589.30 1790
3589.86 1806
3590.43 1789
3590.99 1778
3591.56 1776
3592.12 1770
3592.69 1792
3593.25 1736
3593.82 1797
3594.39 1721
3594.95 1693
3595.52 1708
3596.08 1642
3596.65 1777
3597.21 1796
3597.78 1799
3598.35 1762
3598.91 1685
3599.48 1759
3600.04 1773
3600.61 1764
3601.18 1821
3601.74 1807
3602.31 1738
3602.87 1733
3603.44 1781
3604.01 1745
3604.57 1759
3605.14 1760
3605.71 1878
3606.27 1813
3606.84 1775
3607.41 1818
3607.97 1762
3608.54 1793
3609.11 1733
3609.67 1747
3610.24 1763
3610.81 1688
3611.37 1635
3611.94 1670
3612.51 1666
3613.07 1755
3613.64 1754
3614.21 1802
3614.78 1920
3615.34 2193
3615.91 2406
3616.48 2607
3617.04 2894
3617.61 3159
3618.18 3500
3618.75 3573
3619.31 3635
3619.88 3740
3620.45 3526
3621.02 3272
3621.58 3094
3622.15 2907
3622.72 2582
3623.29 2316
3623.86 2189
3624.42 2066
3624.99 1930
3625.56 1856
3626.13 1774
3626.70 1751
3627.26 1735
3627.83 1614
3628.40 1736
3628.97 1670
3629.54 1635
3630.11 1666
3630.67 1633
3631.24 1633
3631.81 1685
3632.38 1688
3632.95 1708
3633.52 1672
3634.08 1684
3634.65 1616
3635.22 1699
3635.79 1664
3636.36 1613
3636.93 1647
3637.50 1748
3638.07 1756
3638.64 1750
3639.20 1813
3639.77 1888
3640.34 2006
3640.91 2062
3641.48 2173
3642.05 2227
3642.62 2279
3643.19 2343
3643.76 2310
3644.33 2205
3644.90 2150
3645.47 2075
3646.04 2060
3646.61 1967
3647.18 1932
3647.75 2023
3648.32 1925
3648.89 1967
3649.46 1970
3650.03 2115
3650.60 2116
3651.17 2124
3651.74 2195
3652.31 2313
3652.88 2294
3653.45 2272
3654.02 2285
3654.59 2315
3655.16 2357
3655.73 2295
3656.30 2338
3656.87 2282
3657.44 2325
3658.01 2304
3658.58 2361
3659.15 2406
3659.72 2513
3660.29 2508
3660.86 2532
3661.43 2521
3662.00 2419
3662.58 2331
3663.15 2242
3663.72 2229
3664.29 2361
3664.86 2407
3665.43 2480
3666.00 2496
3666.57 2608
3667.14 2714
3667.72 2601
3668.29 2604
3668.86 2361
3669.43 2207
3670.00 2065
3670.57 2089
3671.14 1966
3671.72 1941
3672.29 1940
3672.86 1930
3673.43 1961
3674.00 1915
3674.57 1944
3675.15 2001
3675.72 1982
3676.29 1990
3676.86 2091
3677.43 2083
3678.01 2053
3678.58 2110
3679.15 2112
3679.72 2099
3680.30 2153
3680.87 2125
3681.44 1987
3682.01 2001
3682.58 1923
3683.16 1953
3683.73 1844
3684.30 1788
3684.88 1735
3685.45 1717
3686.02 1728
3686.59 1763
3687.17 1843
3687.74 1802
3688.31 1790
3688.88 1960
3689.46 2003
3690.03 2085
3690.60 2224
3691.18 2256
3691.75 2268
3692.32 2159
3692.90 2102
3693.47 2016
3694.04 2020
3694.62 1950
3695.19 1814
3695.76 1799
3696.34 1784
3696.91 1748
3697.48 1645
3698.06 1662
3698.63 1655
3699.21 1710
3699.78 1702
3700.35 1715
3700.93 1777
3701.50 1737
3702.08 1808
3702.65 1857
3703.22 1883
3703.80 1931
3704.37 1856
3704.95 1844
3705.52 1839
3706.09 1856
3706.67 1819
3707.24 1860
3707.82 1772
3708.39 1761
3708.97 1797
3709.54 1771
3710.12 1833
3710.69 1867
3711.26 1818
3711.84 1810
3712.41 1814
3712.99 1733
3713.56 1707
3714.14 1651
3714.71 1662
3715.29 1672
3715.86 1574
3716.44 1651
3717.01 1724
3717.59 1740
3718.16 1653
3718.74 1653
3719.32 1708
3719.89 1636
3720.47 1699
3721.04 1689
3721.62 1731
3722.19 1674
3722.77 1607
3723.34 1609
3723.92 1667
3724.49 1584
3725.07 1547
3725.65 1559
3726.22 1521
3726.80 1525
3727.37 1491
3727.95 1478
3728.53 1529
3729.10 1612
3729.68 1699
3730.25 1765
3730.83 1816
3731.41 1958
3731.98 2211
3732.56 2269
3733.14 2351
3733.71 2511
3734.29 2529
3734.87 2554
3735.44 2462
3736.02 2279
3736.60 2315
3737.17 2205
3737.75 2080
3738.33 1870
3738.90 1872
3739.48 1790
3740.06 1691
3740.63 1619
3741.21 1583
3741.79 1662
3742.36 1629
3742.94 1563
3743.52 1578
3744.10 1576
3744.67 1514
3745.25 1431
3745.83 1501
3746.40 1494
3746.98 1525
3747.56 1524
3748.14 1517
3748.71 1523
3749.29 1525
3749.87 1574
3750.45 1540
3751.03 1456
3751.60 1526
3752.18 1585
3752.76 1525
3753.34 1455
3753.92 1462
3754.49 1449
3755.07 1493
3755.65 1527
3756.23 1458
3756.81 1468
3757.38 1541
3757.96 1505
3758.54 1542
3759.12 1595
3759.70 1651
3760.28 1776
3760.85 1746
3761.43 1684
3762.01 1670
3762.59 1683
3763.17 1804
3763.75 1775
3764.33 1776
3764.91 1827
3765.48 1695
3766.06 1771
3766.64 1718
3767.22 1729
3767.80 1687
3768.38 1658
3768.96 1751
3769.54 1643
3770.12 1657
3770.70 1698
3771.28 1817
3771.85 1772
3772.43 1724
3773.01 1669
3773.59 1701
3774.17 1664
3774.75 1646
3775.33 1646
3775.91 1632
3776.49 1552
3777.07 1587
3777.65 1587
3778.23 1621
3778.81 1681
3779.39 1733
3779.97 1667
3780.55 1630
3781.13 1669
3781.71 1595
3782.29 1599
3782.87 1607
3783.45 1586
3784.03 1522
3784.61 1482
3785.19 1448
3785.77 1541
3786.35 1555
3786.93 1511
3787.51 1555
3788.10 1590
3788.68 1538
3789.26 1491
3789.84 1518
3790.42 1543
3791.00 1559
3791.58 1591
3792.16 1622
3792.74 1659
3793.32 1609
3793.90 1640
3794.48 1677
3795.07 1651
3795.65 1622
3796.23 1610
3796.81 1676
3797.39 1691
3797.97 1705
3798.55 1606
3799.14 1647
3799.72 1694
3800.30 1805
3800.88 1807
3801.46 1870
3802.04 1983
3802.62 2001
3803.21 1961
3803.79 2054
3804.37 2016
3804.95 1967
3805.53 1950
3806.12 2005
3806.70 2048
3807.28 2044
3807.86 2213
3808.44 2318
3809.03 2321
3809.61 2425
3810.19 2556
3810.77 2472
3811.36 2362
3811.94 2306
3812.52 2322
3813.10 2294
3813.69 2239
3814.27 2225
3814.85 2219
3815.43 2209
3816.02 2226
3816.60 2297
3817.18 2194
3817.77 2046
3818.35 2021
3818.93 1974
3819.51 1887
3820.10 1793
3820.68 1837
3821.26 1855
3821.85 1928
3822.43 1917
3823.01 1954
3823.60 1945
3824.18 2012
3824.76 1956
3825.35 1945
3825.93 1921
3826.51 1837
3827.10 1810
3827.68 1697
3828.27 1746
3828.85 1731
3829.43 1694
3830.02 1699
3830.60 1644
3831.18 1663
3831.77 1744
3832.35 1690
3832.94 1701
3833.52 1698
3834.10 1801
3834.69 1717
3835.27 1721
3835.86 1765
3836.44 1740
3837.03 1711
3837.61 1811
3838.19 1681
3838.78 1732
3839.36 1765
3839.95 1696
3840.53 1739
3841.12 1683
3841.70 1639
3842.29 1636
3842.87 1733
3843.46 1729
3844.04 1772
3844.63 1882
3845.21 1910
3845.80 2019
3846.38 2093
3846.97 2147
3847.55 2148
3848.14 2107
3848.72 1953
3849.31 1917
3849.89 1843
3850.48 1902
3851.06 1739
3851.65 1808
3852.23 1815
3852.82 1859
3853.41 1806
3853.99 1806
3854.58 1848
3855.16 1855
3855.75 1868
3856.33 1805
3856.92 1804
3857.51 1847
3858.09 1939
3858.68 2119
3859.26 2267
3859.85 2478
3860.44 2823
3861.02 2982
3861.61 3223
3862.20 3403
3862.78 3532
3863.37 3548
3863.95 3358
3864.54 3157
3865.13 2997
3865.71 2806
3866.30 2729
3866.89 2430
3867.47 2164
3868.06 1988
3868.65 2029
3869.23 1912
3869.82 1716
3870.41 1708
3870.99 1689
3871.58 1714
3872.17 1792
3872.76 1819
3873.34 1825
3873.93 1784
3874.52 1779
3875.10 1804
3875.69 1859
3876.28 1854
3876.87 1781
3877.45 1715
3878.04 1710
3878.63 1674
3879.22 1647
3879.80 1598
3880.39 1651
3880.98 1570
3881.57 1546
3882.15 1521
3882.74 1530
3883.33 1507
3883.92 1500
3884.51 1501
3885.09 1491
3885.68 1514
3886.27 1596
3886.86 1608
3887.45 1629
3888.04 1734
3888.62 1806
3889.21 1847
3889.80 1813
3890.39 1879
3890.98 1886
3891.57 1918
3892.15 1942
3892.74 1886
3893.33 1910
3893.92 1832
3894.51 1772
3895.10 1691
3895.69 1726
3896.28 1717
3896.86 1741
3897.45 1693
3898.04 1658
3898.63 1655
3899.22 1708
3899.81 1748
3900.40 1743
3900.99 1717
3901.58 1778
3902.17 1762
3902.76 1724
3903.34 1637
3903.93 1690
3904.52 1693
3905.11 1665
3905.70 1692
3906.29 1673
3906.88 1734
3907.47 1824
3908.06 1763
3908.65 1767
3909.24 1701
3909.83 1748
3910.42 1739
3911.01 1755
3911.60 1678
3912.19 1595
3912.78 1587
3913.37 1544
3913.96 1537
3914.55 1510
3915.14 1511
3915.73 1481
3916.32 1455
3916.91 1535
3917.50 1548
3918.09 1502
3918.68 1532
3919.28 1495
3919.87 1508
3920.46 1508
3921.05 1598
3921.64 1539
3922.23 1524
3922.82 1524
3923.41 1469
3924.00 1464
3924.59 1510
3925.18 1463
3925.77 1377
3926.37 1405
3926.96 1350
3927.55 1412
3928.14 1428
3928.73 1357
3929.32 1353
3929.91 1368
3930.51 1349
3931.10 1302
3931.69 1357
3932.28 1293
3932.87 1259
3933.46 1331
3934.05 1329
3934.65 1296
3935.24 1329
3935.83 1359
3936.42 1313
3937.01 1371
3937.61 1366
3938.20 1424
3938.79 1550
3939.38 1532
3939.97 1477
3940.57 1458
3941.16 1467
3941.75 1540
3942.34 1617
3942.94 1560
3943.53 1524
3944.12 1512
3944.71 1538
3945.31 1554
3945.90 1456
3946.49 1407
3947.08 1465
3947.68 1427
3948.27 1372
3948.86 1378
3949.45 1423
3950.05 1367
3950.64 1361
3951.23 1385
3951.83 1406
3952.42 1487
3953.01 1470
3953.61 1378
3954.20 1328
3954.79 1368
3955.39 1449
3955.98 1444
3956.57 1535
3957.17 1596
3957.76 1513
3958.35 1588
3958.95 1594
3959.54 1673
3960.13 1751
3960.73 1762
3961.32 1730
3961.92 1646
3962.51 1612
3963.10 1634
3963.70 1598
3964.29 1587
3964.88 1679
3965.48 1779
3966.07 1853
3966.67 1910
3967.26 1996
3967.86 1997
3968.45 1994
3969.04 2048
3969.64 1923
3970.23 1894
3970.83 1837
3971.42 1754
3972.02 1648
3972.61 1555
3973.21 1599
3973.80 1604
3974.40 1606
3974.99 1650
3975.58 1662
3976.18 1752
3976.77 1819
3977.37 1887
3977.96 1905
3978.56 1882
3979.15 1861
3979.75 1822
3980.35 1772
3980.94 1758
3981.54 1748
3982.13 1687
3982.73 1656
3983.32 1662
3983.92 1649
3984.51 1580
3985.11 1609
3985.70 1630
3986.30 1694
3986.90 1689
3987.49 1655
3988.09 1641
3988.68 1530
3989.28 1600
3989.87 1657
3990.47 1526
3991.07 1613
3991.66 1627
3992.26 1747
3992.85 1710
3993.45 1685
3994.05 1688
3994.64 1703
3995.24 1694
3995.84 1669
3996.43 1719
3997.03 1827
3997.62 1806
3998.22 1736
3998.82 1741
3999.41 1780
4000.01 1703
4000.61 1739
4001.20 1718
4001.80 1649
4002.40 1708
4003.00 1732
4003.59 1771
4004.19 1656
4004.79 1557
4005.38 1668
4005.98 1712
4006.58 1668
4007.17 1629
4007.77 1667
4008.37 1647
4008.97 1564
4009.56 1548
4010.16 1545
4010.76 1548
4011.36 1594
4011.95 1575
4012.55 1617
4013.15 1578
4013.75 1560
4014.34 1620
4014.94 1574
4015.54 1528
4016.14 1581
4016.74 1629
4017.33 1655
4017.93 1684
4018.53 1716
4019.13 1735
4019.73 1860
4020.32 1836
4020.92 1754
4021.52 1681
4022.12 1634
4022.72 1596
4023.32 1648
4023.91 1620
4024.51 1725
4025.11 1647
4025.71 1649
4026.31 1713
4026.91 1817
4027.51 1872
4028.10 1941
4028.70 1983
4029.30 2054
4029.90 1970
4030.50 1922
4031.10 1951
4031.70 1903
4032.30 1839
4032.90 1912
4033.49 1854
4034.09 1830
4034.69 1872
4035.29 1926
4035.89 1835
4036.49 1856
4037.09 1746
4037.69 1634
4038.29 1626
4038.89 1478
4039.49 1490
4040.09 1521
4040.69 1510
4041.29 1427
4041.89 1383
4042.49 1308
4043.09 1384
4043.69 1348
4044.29 1406
4044.89 1390
4045.49 1400
4046.09 1422
4046.69 1390
4047.29 1393
4047.89 1491
4048.49 1426
4049.09 1457
4049.69 1438
4050.29 1521
4050.89 1485
4051.49 1443
4052.09 1455
4052.69 1473
4053.29 1453
4053.89 1427
4054.49 1356
4055.09 1362
4055.69 1372
4056.30 1377
4056.90 1389
4057.50 1394
4058.10 1371
4058.70 1415
4059.30 1398
4059.90 1354
4060.50 1386
4061.10 1382
4061.71 1330
4062.31 1405
4062.91 1560
4063.51 1535
4064.11 1525
4064.71 1594
4065.31 1601
4065.92 1639
4066.52 1629
4067.12 1673
4067.72 1644
4068.32 1573
4068.92 1565
4069.53 1486
4070.13 1398
4070.73 1427
4071.33 1391
4071.93 1396
4072.54 1354
4073.14 1307
4073.74 1317
4074.34 1280
4074.94 1335
4075.55 1399
4076.15 1380
4076.75 1304
4077.35 1266
4077.96 1222
4078.56 1233
4079.16 1264
4079.76 1285
4080.37 1298
4080.97 1338
4081.57 1368
4082.17 1349
4082.78 1324
4083.38 1290
4083.98 1366
4084.59 1271
4085.19 1266
4085.79 1322
4086.39 1246
4087.00 1311
4087.60 1312
4088.20 1247
4088.81 1199
4089.41 1236
4090.01 1342
4090.62 1288
4091.22 1284
4091.82 1280
4092.43 1310
4093.03 1308
4093.63 1225
4094.24 1330
4094.84 1323
4095.45 1272
4096.05 1312
4096.65 1358
4097.26 1339
4097.86 1285
4098.47 1265
4099.07 1364
4099.67 1405
4100.28 1383
4100.88 1389
4101.49 1310
4102.09 1325
4102.69 1295
4103.30 1356
4103.90 1313
4104.51 1304
4105.11 1255
4105.72 1237
4106.32 1298
4106.93 1291
4107.53 1316
4108.13 1280
4108.74 1284
4109.34 1256
4109.95 1283
4110.55 1279
4111.16 1374
4111.76 1329
4112.37 1277
4112.97 1269
4113.58 1220
4114.18 1268
4114.79 1302
4115.39 1335
4116.00 1266
4116.60 1223
4117.21 1208
4117.82 1305
4118.42 1331
4119.03 1375
4119.63 1365
4120.24 1292
4120.84 1307
4121.45 1316
4122.05 1314
4122.66 1332
4123.27 1279
4123.87 1338
4124.48 1291
4125.08 1273
4125.69 1308
4126.30 1314
4126.90 1308
4127.51 1251
4128.11 1283
4128.72 1248
4129.33 1232
4129.93 1284
4130.54 1251
4131.15 1327
4131.75 1302
4132.36 1296
4132.96 1255
4133.57 1403
4134.18 1375
4134.78 1426
4135.39 1415
4136.00 1417
4136.60 1476
4137.21 1578
4137.82 1527
4138.43 1518
4139.03 1564
4139.64 1582
4140.25 1617
4140.85 1539
4141.46 1549
4142.07 1614
4142.68 1617
4143.28 1608
4143.89 1603
4144.50 1624
4145.10 1594
4145.71 1509
4146.32 1542
4146.93 1520
4147.53 1585
4148.14 1459
4148.75 1361
4149.36 1343
4149.97 1342
4150.57 1302
4151.18 1236
4151.79 1274
4152.40 1283
4153.00 1321
4153.61 1341
4154.22 1276
4154.83 1272
4155.44 1277
4156.05 1247
4156.65 1259
4157.26 1384
4157.87 1391
4158.48 1434
4159.09 1541
4159.70 1605
4160.30 1534
4160.91 1532
4161.52 1510
4162.13 1459
4162.74 1390
4163.35 1379
4163.96 1406
4164.56 1426
4165.17 1395
4165.78 1402
4166.39 1417
4167.00 1422
4167.61 1495
4168.22 1493
4168.83 1562
4169.44 1619
4170.05 1561
4170.66 1568
4171.26 1659
4171.87 1739
4172.48 1725
4173.09 1680
4173.70 1711
4174.31 1679
4174.92 1725
4175.53 1737
4176.14 1720
4176.75 1687
4177.36 1690
4177.97 1652
4178.58 1556
4179.19 1514
4179.80 1531
4180.41 1501
4181.02 1476
4181.63 1510
4182.24 1487
4182.85 1473
4183.46 1328
4184.07 1337
4184.68 1386
4185.29 1367
4185.90 1334
4186.51 1376
4187.12 1313
4187.73 1347
4188.34 1382
4188.95 1370
4189.56 1385
4190.18 1400
4190.79 1393
4191.40 1409
4192.01 1458
4192.62 1552
4193.23 1615
4193.84 1757
4194.45 1834
4195.06 1890
4195.67 1904
4196.28 1836
4196.90 1946
4197.51 1847
4198.12 1685
4198.73 1667
4199.34 1699
4199.95 1566
4200.56 1532
4201.18 1525
4201.79 1521
4202.40 1441
4203.01 1398
4203.62 1395
4204.23 1442
4204.85 1439
4205.46 1490
4206.07 1487
4206.68 1508
4207.29 1466
4207.90 1474
4208.52 1636
4209.13 1583
4209.74 1651
4210.35 1690
4210.97 1729
4211.58 1738
4212.19 1743
4212.80 1737
4213.41 1771
4214.03 1761
4214.64 1741
4215.25 1803
4215.86 1747
4216.48 1651
4217.09 1663
4217.70 1712
4218.32 1799
4218.93 1880
4219.54 1943
4220.15 1915
4220.77 1955
4221.38 2015
4221.99 2121
4222.61 2254
4223.22 2194
4223.83 2204
4224.44 2240
4225.06 2270
4225.67 2358
4226.28 2538
4226.90 2703
4227.51 3030
4228.13 3175
4228.74 3334
4229.35 3286
4229.97 3283
4230.58 3179
4231.19 2871
4231.81 2696
4232.42 2383
4233.03 2252
4233.65 2115
4234.26 2053
4234.88 2016
4235.49 1960
4236.10 1961
4236.72 1958
4237.33 1910
4237.95 1818
4238.56 1848
4239.17 1768
4239.79 1759
4240.40 1817
4241.02 1886
4241.63 1864
4242.25 1836
4242.86 1848
4243.48 1958
4244.09 1918
4244.71 1983
4245.32 1992
4245.93 1988
4246.55 1944
4247.16 1930
4247.78 1833
4248.39 1873
4249.01 1925
4249.62 1893
4250.24 1806
4250.85 1748
4251.47 1736
4252.08 1686
4252.70 1695
4253.32 1759
4253.93 1760
4254.55 1702
4255.16 1750
4255.78 1672
4256.39 1662
4257.01 1674
4257.62 1655
4258.24 1716
4258.85 1726
4259.47 1729
4260.09 1785
4260.70 1839
4261.32 1899
4261.93 2029
4262.55 2199
4263.17 2307
4263.78 2364
4264.40 2371
4265.01 2315
4265.63 2285
4266.25 2184
4266.86 2129
4267.48 2101
4268.10 1923
4268.71 1847
4269.33 1921
4269.94 1843
4270.56 1758
4271.18 1722
4271.79 1742
4272.41 1744
4273.03 1770
4273.64 1787
4274.26 1806
4274.88 1809
4275.49 1962
4276.11 2024
4276.73 2193
4277.35 2229
4277.96 2327
4278.58 2312
4279.20 2274
4279.81 2167
4280.43 2015
4281.05 1934
4281.67 1853
4282.28 1781
4282.90 1694
4283.52 1544
4284.14 1660
4284.75 1582
4285.37 1510
4285.99 1490
4286.61 1422
4287.22 1446
4287.84 1469
4288.46 1444
4289.08 1484
4289.70 1419
4290.31 1353
4290.93 1317
4291.55 1346
4292.17 1417
4292.79 1465
4293.40 1449
4294.02 1396
4294.64 1437
4295.26 1442
4295.88 1421
4296.50 1381
4297.11 1417
4297.73 1406
4298.35 1408
4298.97 1429
4299.59 1426
4300.21 1469
4300.83 1439
4301.44 1443
4302.06 1446
4302.68 1437
4303.30 1449
4303.92 1445
4304.54 1452
4305.16 1498
4305.78 1400
4306.40 1419
4307.02 1447
4307.63 1429
4308.25 1431
4308.87 1435
4309.49 1350
4310.11 1350
4310.73 1434
4311.35 1421
4311.97 1428
4312.59 1457
4313.21 1490
4313.83 1453
4314.45 1475
4315.07 1495
4315.69 1437
4316.31 1429
4316.93 1458
4317.55 1478
4318.17 1494
4318.79 1507
4319.41 1474
4320.03 1353
4320.65 1436
4321.27 1523
4321.89 1511
4322.51 1540
4323.13 1577
4323.75 1617
4324.37 1677
4324.99 1727
4325.61 1757
4326.23 1767
4326.85 1823
4327.47 1830
4328.09 1832
4328.71 1891
4329.33 1945
4329.96 1954
4330.58 2071
4331.20 2325
4331.82 2455
4332.44 2594
4333.06 2740
4333.68 2797
4334.30 2738
4334.92 2813
4335.54 2811
4336.17 2880
4336.79 2869
4337.41 3013
4338.03 3224
4338.65 3237
4339.27 3201
4339.89 3012
4340.52 2903
4341.14 2774
4341.76 2554
4342.38 2450
4343.00 2502
4343.62 2472
4344.25 2691
4344.87 3106
4345.49 3702
4346.11 4135
4346.73 4481
4347.36 4762
4347.98 4886
4348.60 4710
4349.22 4317
4349.84 3965
4350.47 3434
4351.09 3305
4351.71 3011
4352.33 2714
4352.96 2570
4353.58 2398
4354.20 2222
4354.82 2175
4355.45 2078
4356.07 2027
4356.69 1916
4357.31 1908
4357.94 1903
4358.56 1927
4359.18 1884
4359.81 1917
4360.43 1840
4361.05 1842
4361.68 1910
4362.30 1794
4362.92 1767
4363.55 1793
4364.17 1724
4364.79 1746
4365.42 1709
4366.04 1724
4366.66 1737
4367.29 1709
4367.91 1740
4368.53 1676
4369.16 1614
4369.78 1558
4370.40 1564
4371.03 1509
4371.65 1579
4372.27 1534
4372.90 1534
4373.52 1586
4374.15 1517
4374.77 1563
4375.39 1530
4376.02 1534
4376.64 1549
4377.27 1513
4377.89 1517
4378.52 1566
4379.14 1565
4379.76 1507
4380.39 1589
4381.01 1680
4381.64 1621
4382.26 1622
4382.89 1607
4383.51 1665
4384.14 1575
4384.76 1612
4385.39 1557
4386.01 1611
4386.64 1596
4387.26 1540
4387.89 1566
4388.51 1509
4389.14 1491
4389.76 1492
4390.39 1533
4391.01 1547
4391.64 1548
4392.26 1631
4392.89 1614
4393.51 1567
4394.14 1614
4394.76 1583
4395.39 1542
4396.01 1519
4396.64 1545
4397.26 1460
4397.89 1454
4398.52 1481
4399.14 1500
4399.77 1427
4400.39 1398
4401.02 1391
4401.65 1436
4402.27 1349
4402.90 1438
4403.52 1411
4404.15 1385
4404.78 1409
4405.40 1424
4406.03 1444
4406.65 1500
4407.28 1391
4407.91 1438
4408.53 1384
4409.16 1456
4409.79 1481
4410.41 1465
4411.04 1492
4411.67 1467
4412.29 1417
4412.92 1467
4413.55 1409
4414.17 1381
4414.80 1379
4415.43 1347
4416.05 1417
4416.68 1452
4417.31 1366
4417.94 1321
4418.56 1412
4419.19 1361
4419.82 1411
4420.44 1429
4421.07 1391
4421.70 1395
4422.33 1368
4422.95 1427
4423.58 1346
4424.21 1370
4424.84 1333
4425.46 1223
4426.09 1243
4426.72 1275
4427.35 1267
4427.97 1326
4428.60 1258
4429.23 1214
4429.86 1289
4430.49 1283
4431.11 1305
4431.74 1297
4432.37 1348
4433.00 1338
4433.63 1333
4434.26 1342
4434.88 1336
4435.51 1293
4436.14 1300
4436.77 1380
4437.40 1353
4438.03 1417
4438.65 1419
4439.28 1422
4439.91 1336
4440.54 1380
4441.17 1385
4441.80 1308
4442.43 1314
4443.06 1332
4443.68 1411
4444.31 1331
4444.94 1303
4445.57 1386
4446.20 1446
4446.83 1470
4447.46 1527
4448.09 1538
4448.72 1502
4449.35 1462
4449.98 1495
4450.61 1451
4451.24 1458
4451.86 1464
4452.49 1469
4453.12 1467
4453.75 1469
4454.38 1495
4455.01 1622
4455.64 1708
4456.27 1762
4456.90 1894
4457.53 1884
4458.16 1827
4458.79 1795
4459.42 1758
4460.05 1618
4460.68 1534
4461.31 1461
4461.94 1481
4462.57 1438
4463.20 1388
4463.83 1350
4464.46 1367
4465.09 1385
4465.72 1411
4466.36 1454
4466.99 1399
4467.62 1297
4468.25 1354
4468.88 1336
4469.51 1357
4470.14 1356
4470.77 1364
4471.40 1297
4472.03 1317
4472.66 1290
4473.29 1241
4473.93 1281
4474.56 1232
4475.19 1320
4475.82 1295
4476.45 1240
4477.08 1277
4477.71 1275
4478.34 1305
4478.98 1284
4479.61 1295
4480.24 1342
4480.87 1304
4481.50 1255
4482.13 1339
4482.76 1368
4483.40 1392
4484.03 1327
4484.66 1355
4485.29 1369
4485.92 1497
4486.56 1415
4487.19 1427
4487.82 1439
4488.45 1388
4489.08 1444
4489.72 1454
4490.35 1407
4490.98 1462
4491.61 1470
4492.25 1449
4492.88 1376
4493.51 1397
4494.14 1407
4494.78 1410
4495.41 1392
4496.04 1450
4496.67 1411
4497.31 1447
4497.94 1501
4498.57 1537
4499.20 1561
4499.84 1685
4500.47 1724
4501.10 1892
4501.74 2028
4502.37 2045
4503.00 2219
4503.64 2217
4504.27 2119
4504.90 2044
4505.53 1983
4506.17 1940
4506.80 1800
4507.43 1838
4508.07 1753
4508.70 1753
4509.34 1682
4509.97 1623
4510.60 1602
4511.24 1577
4511.87 1611
4512.50 1714
4513.14 1570
4513.77 1536
4514.41 1497
4515.04 1527
4515.67 1579
4516.31 1455
4516.94 1486
4517.58 1515
4518.21 1473
4518.84 1436
4519.48 1526
4520.11 1486
4520.75 1457
4521.38 1500
4522.02 1413
4522.65 1508
4523.28 1458
4523.92 1469
4524.55 1512
4525.19 1471
4525.82 1465
4526.46 1605
4527.09 1753
4527.73 1756
4528.36 1883
4529.00 2252
4529.63 2582
4530.27 2897
4530.90 3258
4531.54 3645
4532.17 3858
4532.81 3775
4533.44 3777
4534.08 3551
4534.71 3325
4535.35 3007
4535.99 2613
4536.62 2349
4537.26 2052
4537.89 1893
4538.53 1761
4539.16 1634
4539.80 1605
4540.43 1467
4541.07 1436
4541.71 1414
4542.34 1444
4542.98 1391
4543.61 1333
4544.25 1329
4544.89 1323
4545.52 1388
4546.16 1275
4546.79 1288
4547.43 1299
4548.07 1292
4548.70 1305
4549.34 1303
4549.98 1250
4550.61 1259
4551.25 1308
4551.89 1333
4552.52 1324
4553.16 1300
4553.80 1357
4554.43 1298
4555.07 1300
4555.71 1301
4556.34 1360
4556.98 1311
4557.62 1376
4558.25 1335
4558.89 1399
4559.53 1400
4560.16 1448
4560.80 1424
4561.44 1431
4562.08 1409
4562.71 1430
4563.35 1394
4563.99 1377
4564.63 1428
4565.26 1379
4565.90 1422
4566.54 1432
4567.18 1507
4567.81 1577
4568.45 1580
4569.09 1566
4569.73 1687
4570.36 1613
4571.00 1593
4571.64 1643
4572.28 1524
4572.92 1506
4573.55 1474
4574.19 1484
4574.83 1494
4575.47 1432
4576.11 1435
4576.75 1413
4577.38 1432
4578.02 1464
4578.66 1430
4579.30 1451
4579.94 1432
4580.58 1396
4581.21 1454
4581.85 1500
4582.49 1534
4583.13 1554
4583.77 1543
4584.41 1483
4585.05 1547
4585.69 1646
4586.32 1706
4586.96 1660
4587.60 1679
4588.24 1778
4588.88 1917
4589.52 1971
4590.16 2022
4590.80 2196
4591.44 2299
4592.08 2396
4592.72 2516
4593.36 2446
4594.00 2356
4594.63 2191
4595.27 2001
4595.91 1848
4596.55 1792
4597.19 1624
4597.83 1559
4598.47 1585
4599.11 1522
4599.75 1477
4600.39 1609
4601.03 1645
4601.67 1675
4602.31 1596
4602.95 1571
4603.59 1668
4604.23 1670
4604.87 1573
4605.51 1637
4606.15 1644
4606.79 1579
4607.43 1599
4608.08 1570
4608.72 1569
4609.36 1569
4610.00 1521
4610.64 1512
4611.28 1523
4611.92 1502
4612.56 1503
4613.20 1463
4613.84 1498
4614.48 1416
4615.12 1393
4615.76 1332
4616.41 1400
4617.05 1413
4617.69 1345
4618.33 1378
4618.97 1377
4619.61 1328
4620.25 1324
4620.89 1302
4621.54 1385
4622.18 1310
4622.82 1217
4623.46 1284
4624.10 1276
4624.74 1227
4625.38 1270
4626.03 1227
4626.67 1329
4627.31 1372
4627.95 1340
4628.59 1287
4629.24 1330
4629.88 1361
4630.52 1388
4631.16 1519
4631.80 1706
4632.45 1748
4633.09 1806
4633.73 1837
4634.37 1769
4635.02 1778
4635.66 1734
4636.30 1749
4636.94 1752
4637.58 1744
4638.23 1685
4638.87 1708
4639.51 1712
4640.16 1777
4640.80 1768
4641.44 1775
4642.08 1709
4642.73 1630
4643.37 1660
4644.01 1616
4644.66 1565
4645.30 1543
4645.94 1481
4646.58 1498
4647.23 1391
4647.87 1377
4648.51 1475
4649.16 1418
4649.80 1416
4650.44 1487
4651.09 1451
4651.73 1478
4652.37 1500
4653.02 1579
4653.66 1590
4654.31 1567
4654.95 1563
4655.59 1527
4656.24 1462
4656.88 1325
4657.52 1360
4658.17 1394
4658.81 1360
4659.46 1274
4660.10 1296
4660.75 1316
4661.39 1325
4662.03 1303
4662.68 1292
4663.32 1290
4663.97 1347
4664.61 1276
4665.26 1254
4665.90 1267
4666.54 1272
4667.19 1227
4667.83 1234
4668.48 1166
4669.12 1149
4669.77 1261
4670.41 1235
4671.06 1194
4671.70 1199
4672.35 1255
4672.99 1274
4673.64 1231
4674.28 1247
4674.93 1229
4675.57 1254
4676.22 1297
4676.86 1312
4677.51 1286
4678.15 1344
4678.80 1335
4679.44 1383
4680.09 1376
4680.73 1249
4681.38 1318
4682.03 1329
4682.67 1286
4683.32 1373
4683.96 1317
4684.61 1329
4685.25 1359
4685.90 1375
4686.55 1365
4687.19 1346
4687.84 1445
4688.48 1434
4689.13 1500
4689.78 1542
4690.42 1658
4691.07 1643
4691.72 1674
4692.36 1698
4693.01 1684
4693.65 1627
4694.30 1634
4694.95 1553
4695.59 1573
4696.24 1567
4696.89 1604
4697.53 1663
4698.18 1769
4698.83 1786
4699.47 1901
4700.12 1970
4700.77 1968
4701.41 1860
4702.06 1920
4702.71 1777
4703.36 1711
4704.00 1571
4704.65 1579
4705.30 1539
4705.94 1496
4706.59 1507
4707.24 1526
4707.89 1492
4708.53 1506
4709.18 1441
4709.83 1470
4710.48 1487
4711.12 1520
4711.77 1469
4712.42 1514
4713.07 1420
4713.71 1432
4714.36 1467
4715.01 1500
4715.66 1478
4716.31 1577
4716.95 1514
4717.60 1551
4718.25 1505
4718.90 1512
4719.55 1531
4720.19 1601
4720.84 1646
4721.49 1664
4722.14 1736
4722.79 1780
4723.44 1686
4724.08 1682
4724.73 1670
4725.38 1625
4726.03 1672
4726.68 1637
4727.33 1600
4727.98 1626
4728.63 1563
4729.27 1590
4729.92 1471
4730.57 1481
4731.22 1444
4731.87 1396
4732.52 1406
4733.17 1441
4733.82 1435
4734.47 1440
4735.12 1449
4735.77 1398
4736.41 1388
4737.06 1482
4737.71 1441
4738.36 1416
4739.01 1475
4739.66 1471
4740.31 1567
4740.96 1609
4741.61 1620
4742.26 1702
4742.91 1629
4743.56 1476
4744.21 1506
4744.86 1481
4745.51 1494
4746.16 1454
4746.81 1425
4747.46 1482
4748.11 1570
4748.76 1549
4749.41 1541
4750.06 1525
4750.71 1632
4751.36 1597
4752.01 1611
4752.66 1622
4753.31 1627
4753.96 1659
4754.61 1686
4755.26 1616
4755.92 1634
4756.57 1607
4757.22 1621
4757.87 1649
4758.52 1610
4759.17 1711
4759.82 1793
4760.47 1982
4761.12 2100
4761.77 2246
4762.42 2290
4763.08 2235
4763.73 2078
4764.38 1989
4765.03 1914
4765.68 1820
4766.33 1694
4766.98 1614
4767.64 1519
4768.29 1515
4768.94 1566
4769.59 1581
4770.24 1625
4770.89 1544
4771.54 1588
4772.20 1483
4772.85 1526
4773.50 1555
4774.15 1643
4774.80 1656
4775.46 1581
4776.11 1566
4776.76 1516
4777.41 1480
4778.06 1467
4778.72 1496
4779.37 1524
4780.02 1497
4780.67 1495
4781.33 1544
4781.98 1519
4782.63 1469
4783.28 1500
4783.94 1534
4784.59 1537
4785.24 1546
4785.89 1494
4786.55 1387
4787.20 1476
4787.85 1495
4788.51 1542
4789.16 1582
4789.81 1589
4790.46 1663
4791.12 1683
4791.77 1676
4792.42 1641
4793.08 1601
4793.73 1641
4794.38 1588
4795.04 1580
4795.69 1652
4796.34 1653
4797.00 1655
4797.65 1680
4798.30 1722
4798.96 1737
4799.61 1810
4800.27 1984
4800.92 2090
4801.57 2181
4802.23 2159
4802.88 2059
4803.53 1994
4804.19 1809
4804.84 1786
4805.50 1768
4806.15 1760
4806.81 1749
4807.46 1687
4808.11 1695
4808.77 1599
4809.42 1553
4810.08 1565
4810.73 1561
4811.39 1670
4812.04 1721
4812.69 1631
4813.35 1629
4814.00 1672
4814.66 1734
4815.31 1781
4815.97 1750
4816.62 1763
4817.28 1728
4817.93 1703
4818.59 1798
4819.24 1789
4819.90 1772
4820.55 1914
4821.21 2037
4821.86 2133
4822.52 2151
4823.17 2328
4823.83 2355
4824.48 2487
4825.14 2464
4825.79 2341
4826.45 2304
4827.11 2296
4827.76 2214
4828.42 2200
4829.07 2068
4829.73 1985
4830.38 2021
4831.04 2125
4831.70 2086
4832.35 2120
4833.01 2208
4833.66 2221
4834.32 2320
4834.98 2337
4835.63 2343
4836.29 2488
4836.94 2550
4837.60 2554
4838.26 2560
4838.91 2628
4839.57 2600
4840.23 2688
4840.88 2694
4841.54 2651
4842.20 2562
4842.85 2637
4843.51 2641
4844.17 2674
4844.82 2751
4845.48 2707
4846.14 2744
4846.79 2798
4847.45 2843
4848.11 3059
4848.76 3206
4849.42 3488
4850.08 3826
4850.73 4135
4851.39 4302
4852.05 4188
4852.71 3867
4853.36 3661
4854.02 3453
4854.68 3319
4855.34 3172
4855.99 3237
4856.65 3373
4857.31 3635
4857.97 3927
4858.62 4164
4859.28 4253
4859.94 4357
4860.60 4135
4861.25 3841
4861.91 3594
4862.57 3410
4863.23 3178
4863.89 3028
4864.54 2961
4865.20 2978
4865.86 2966
4866.52 2999
4867.18 3208
4867.84 3104
4868.49 3017
4869.15 2990
4869.81 2935
4870.47 2882
4871.13 2781
4871.79 2630
4872.44 2630
4873.10 2642
4873.76 2583
4874.42 2502
4875.08 2528
4875.74 2366
4876.40 2360
4877.06 2447
4877.72 2463
4878.37 2471
4879.03 2591
4879.69 2607
4880.35 2572
4881.01 2627
4881.67 2479
4882.33 2359
4882.99 2373
4883.65 2202
4884.31 2212
4884.97 2230
4885.63 2134
4886.29 2118
4886.95 2133
4887.61 2133
4888.26 2111
4888.92 2186
4889.58 2280
4890.24 2290
4890.90 2248
4891.56 2202
4892.22 2256
4892.88 2264
4893.54 2215
4894.20 2092
4894.86 2091
4895.52 2095
4896.18 2051
4896.84 1993
4897.51 2026
4898.17 2024
4898.83 2080
4899.49 2093
4900.15 2081
4900.81 2123
4901.47 2162
4902.13 2156
4902.79 2061
4903.45 1933
4904.11 1940
4904.77 1926
4905.43 1781
4906.09 1730
4906.75 1804
4907.41 1718
4908.08 1739
4908.74 1698
4909.40 1753
4910.06 1799
4910.72 1694
4911.38 1635
4912.04 1667
4912.70 1655
4913.37 1583
4914.03 1571
4914.69 1565
4915.35 1542
4916.01 1537
4916.67 1433
4917.33 1457
4918.00 1475
4918.66 1530
4919.32 1499
4919.98 1515
4920.64 1468
4921.31 1431
4921.97 1460
4922.63 1464
4923.29 1573
4923.95 1468
4924.62 1506
4925.28 1556
4925.94 1515
4926.60 1477
4927.26 1455
4927.93 1468
4928.59 1543
4929.25 1477
4929.91 1468
4930.58 1451
4931.24 1472
4931.90 1497
4932.56 1416
4933.23 1414
4933.89 1422
4934.55 1507
4935.22 1428
4935.88 1461
4936.54 1488
4937.20 1496
4937.87 1451
4938.53 1417
4939.19 1434
4939.86 1452
4940.52 1410
4941.18 1422
4941.85 1427
4942.51 1396
4943.17 1379
4943.84 1362
4944.50 1453
4945.16 1368
4945.83 1382
4946.49 1336
4947.15 1388
4947.82 1328
4948.48 1361
4949.15 1367
4949.81 1361
4950.47 1287
4951.14 1326
4951.80 1419
4952.47 1360
4953.13 1343
4953.79 1372
4954.46 1362
4955.12 1355
4955.79 1353
4956.45 1371
4957.11 1357
4957.78 1435
4958.44 1475
4959.11 1500
4959.77 1635
4960.44 1600
4961.10 1685
4961.77 1856
4962.43 1996
4963.10 2047
4963.76 1928
4964.42 2059
4965.09 2004
4965.75 1849
4966.42 1781
4967.08 1640
4967.75 1657
4968.41 1574
4969.08 1537
4969.74 1510
4970.41 1449
4971.08 1424
4971.74 1428
4972.41 1433
4973.07 1463
4973.74 1554
4974.40 1637
4975.07 1620
4975.73 1713
4976.40 1863
4977.06 1848
4977.73 1762
4978.40 1725
4979.06 1629
4979.73 1608
4980.39 1530
4981.06 1481
4981.73 1458
4982.39 1424
4983.06 1468
4983.72 1395
4984.39 1427
4985.06 1417
4985.72 1411
4986.39 1403
4987.05 1488
4987.72 1435
4988.39 1403
4989.05 1398
4989.72 1384
4990.39 1357
4991.05 1373
4991.72 1373
4992.39 1364
4993.05 1338
4993.72 1317
4994.39 1331
4995.05 1328
4995.72 1307
4996.39 1246
4997.05 1268
4997.72 1225
4998.39 1223
4999.06 1179
4999.72 1179
5000.39 1244
5001.06 1190
5001.73 1231
5002.39 1204
5003.06 1187
5003.73 1195
5004.39 1195
5005.06 1180
5005.73 1191
5006.40 1194
5007.07 1243
5007.73 1212
5008.40 1176
5009.07 1138
5009.74 1137
5010.40 1185
5011.07 1199
5011.74 1180
5012.41 1233
5013.08 1203
5013.74 1193
5014.41 1222
5015.08 1155
5015.75 1203
5016.42 1148
5017.09 1177
5017.75 1207
5018.42 1163
5019.09 1155
5019.76 1155
5020.43 1137
5021.10 1217
5021.76 1247
5022.43 1290
5023.10 1310
5023.77 1343
5024.44 1355
5025.11 1339
5025.78 1316
5026.45 1296
5027.12 1268
5027.78 1204
5028.45 1215
5029.12 1223
5029.79 1246
5030.46 1182
5031.13 1220
5031.80 1186
5032.47 1180
5033.14 1114
5033.81 1109
5034.48 1144
5035.15 1129
5035.82 1113
5036.49 1133
5037.16 1076
5037.83 1082
5038.50 1135
5039.16 1080
5039.83 1084
5040.50 1125
5041.17 1120
5041.84 1137
5042.51 1113
5043.18 1045
5043.85 1097
5044.52 1198
5045.20 1147
5045.87 1166
5046.54 1138
5047.21 1115
5047.88 1127
5048.55 1164
5049.22 1100
5049.89 1141
5050.56 1150
5051.23 1159
5051.90 1210
5052.57 1148
5053.24 1130
5053.91 1178
5054.58 1157
5055.25 1127
5055.92 1171
5056.60 1112
5057.27 1080
5057.94 1069
5058.61 1173
5059.28 1139
5059.95 1119
5060.62 1139
5061.29 1118
5061.96 1109
5062.64 1162
5063.31 1159
5063.98 1195
5064.65 1155
5065.32 1185
5065.99 1208
5066.66 1174
5067.34 1207
5068.01 1173
5068.68 1190
5069.35 1156
5070.02 1145
5070.70 1181
5071.37 1170
5072.04 1179
5072.71 1128
5073.38 1133
5074.06 1236
5074.73 1203
5075.40 1178
5076.07 1195
5076.74 1227
5077.42 1282
5078.09 1315
5078.76 1359
5079.43 1354
5080.11 1374
5080.78 1365
5081.45 1259
5082.12 1283
5082.80 1298
5083.47 1298
5084.14 1235
5084.82 1295
5085.49 1273
5086.16 1296
5086.83 1236
5087.51 1247
5088.18 1247
5088.85 1323
5089.53 1383
5090.20 1307
5090.87 1413
5091.55 1431
5092.22 1436
5092.89 1382
5093.57 1374
5094.24 1309
5094.91 1402
5095.59 1346
5096.26 1295
5096.93 1272
5097.61 1241
5098.28 1268
5098.96 1206
5099.63 1184
5100.30 1193
5100.98 1245
5101.65 1277
5102.32 1290
5103.00 1248
5103.67 1342
5104.35 1406
5105.02 1374
5105.70 1290
5106.37 1306
5107.04 1370
5107.72 1338
5108.39 1301
5109.07 1318
5109.74 1292
5110.42 1305
5111.09 1250
5111.77 1266
5112.44 1293
5113.11 1294
5113.79 1336
5114.46 1258
5115.14 1314
5115.81 1388
5116.49 1463
5117.16 1612
5117.84 1812
5118.51 1976
5119.19 2091
5119.86 2107
5120.54 2145
5121.21 2091
5121.89 2038
5122.57 1928
5123.24 1846
5123.92 1685
5124.59 1631
5125.27 1520
5125.94 1529
5126.62 1502
5127.29 1514
5127.97 1434
5128.64 1403
5129.32 1378
5130.00 1333
5130.67 1340
5131.35 1313
5132.02 1422
5132.70 1445
5133.38 1396
5134.05 1455
5134.73 1448
5135.40 1372
5136.08 1342
5136.76 1294
5137.43 1368
5138.11 1315
5138.79 1356
5139.46 1445
5140.14 1435
5140.82 1354
5141.49 1339
5142.17 1358
5142.85 1297
5143.52 1261
5144.20 1222
5144.88 1224
5145.55 1179
5146.23 1131
5146.91 1126
5147.58 1176
5148.26 1220
5148.94 1240
5149.61 1178
5150.29 1141
5150.97 1199
5151.65 1197
5152.32 1166
5153.00 1163
5153.68 1205
5154.36 1135
5155.03 1194
5155.71 1222
5156.39 1160
5157.07 1181
5157.74 1203
5158.42 1192
5159.10 1187
5159.78 1207
5160.45 1178
5161.13 1163
5161.81 1130
5162.49 1174
5163.17 1185
5163.84 1182
5164.52 1166
5165.20 1155
5165.88 1214
5166.56 1207
5167.24 1174
5167.91 1209
5168.59 1216
5169.27 1184
5169.95 1147
5170.63 1163
5171.31 1115
5171.98 1050
5172.66 1076
5173.34 1102
5174.02 1082
5174.70 1065
5175.38 1060
5176.06 1131
5176.74 1092
5177.41 1161
5178.09 1190
5178.77 1195
5179.45 1182
5180.13 1223
5180.81 1200
5181.49 1215
5182.17 1192
5182.85 1228
5183.53 1188
5184.21 1153
5184.89 1107
5185.57 1096
5186.24 1073
5186.92 1103
5187.60 1057
5188.28 1072
5188.96 1059
5189.64 1058
5190.32 1029
5191.00 1095
5191.68 1097
5192.36 1126
5193.04 1099
5193.72 1101
5194.40 1065
5195.08 1103
5195.76 1083
5196.44 1064
5197.12 1110
5197.80 1038
5198.48 1076
5199.16 1082
5199.84 1073
5200.52 1055
5201.21 1121
5201.89 1150
5202.57 1121
5203.25 1122
5203.93 1186
5204.61 1156
5205.29 1191
5205.97 1208
5206.65 1147
5207.33 1180
5208.01 1215
5208.69 1237
5209.37 1282
5210.06 1310
5210.74 1288
5211.42 1369
5212.10 1303
5212.78 1304
5213.46 1383
5214.14 1371
5214.82 1394
5215.51 1403
5216.19 1342
5216.87 1353
5217.55 1372
5218.23 1280
5218.91 1283
5219.60 1281
5220.28 1243
5220.96 1319
5221.64 1346
5222.32 1425
5223.00 1500
5223.69 1471
5224.37 1469
5225.05 1447
5225.73 1374
5226.41 1238
5227.10 1215
5227.78 1233
5228.46 1238
5229.14 1252
5229.83 1225
5230.51 1247
5231.19 1268
5231.87 1219
5232.56 1245
5233.24 1246
5233.92 1238
5234.60 1225
5235.29 1276
5235.97 1254
5236.65 1237
5237.34 1277
5238.02 1297
5238.70 1303
5239.38 1303
5240.07 1320
5240.75 1343
5241.43 1357
5242.12 1346
5242.80 1309
5243.48 1298
5244.17 1347
5244.85 1275
5245.53 1318
5246.22 1253
5246.90 1274
5247.58 1220
5248.27 1201
5248.95 1173
5249.63 1275
5250.32 1197
5251.00 1242
5251.69 1367
5252.37 1445
5253.05 1505
5253.74 1467
5254.42 1484
5255.11 1423
5255.79 1323
5256.47 1273
5257.16 1277
5257.84 1265
5258.53 1200
5259.21 1230
5259.89 1305
5260.58 1340
5261.26 1394
5261.95 1368
5262.63 1388
5263.32 1389
5264.00 1397
5264.69 1311
5265.37 1394
5266.06 1363
5266.74 1310
5267.43 1317
5268.11 1287
5268.79 1340
5269.48 1309
5270.16 1307
5270.85 1373
5271.53 1268
5272.22 1272
5272.91 1251
5273.59 1263
5274.28 1196
5274.96 1257
5275.65 1267
5276.33 1234
5277.02 1216
5277.70 1262
5278.39 1247
5279.07 1260
5279.76 1281
5280.45 1292
5281.13 1295
5281.82 1311
5282.50 1299
5283.19 1322
5283.87 1279
5284.56 1322
5285.25 1316
5285.93 1254
5286.62 1230
5287.30 1234
5287.99 1245
5288.68 1176
5289.36 1168
5290.05 1171
5290.74 1208
5291.42 1209
5292.11 1225
5292.79 1249
5293.48 1266
5294.17 1279
5294.85 1328
5295.54 1359
5296.23 1355
5296.91 1346
5297.60 1471
5298.29 1442
5298.98 1486
5299.66 1442
5300.35 1509
5301.04 1546
5301.72 1549
5302.41 1609
5303.10 1658
5303.78 1625
5304.47 1701
5305.16 1887
5305.85 1798
5306.53 1715
5307.22 1812
5307.91 1814
5308.60 1695
5309.28 1695
5309.97 1733
5310.66 1783
5311.35 1925
5312.03 2000
5312.72 2127
5313.41 2229
5314.10 2283
5314.79 2318
5315.47 2277
5316.16 2303
5316.85 2297
5317.54 2168
5318.23 2083
5318.91 2002
5319.60 2013
5320.29 2053
5320.98 2026
5321.67 2002
5322.36 2065
5323.04 1866
5323.73 1719
5324.42 1633
5325.11 1565
5325.80 1516
5326.49 1483
5327.18 1409
5327.86 1392
5328.55 1392
5329.24 1371
5329.93 1341
5330.62 1361
5331.31 1359
5332.00 1332
5332.69 1333
5333.38 1312
5334.06 1325
5334.75 1384
5335.44 1369
5336.13 1338
5336.82 1287
5337.51 1285
5338.20 1323
5338.89 1323
5339.58 1306
5340.27 1365
5340.96 1397
5341.65 1339
5342.34 1366
5343.03 1406
5343.72 1393
5344.41 1436
5345.10 1414
5345.79 1442
5346.48 1475
5347.17 1673
5347.86 1751
5348.55 1844
5349.24 1944
5349.93 2047
5350.62 2161
5351.31 2256
5352.00 2336
5352.69 2345
5353.38 2223
5354.07 2113
5354.76 1950
5355.45 1784
5356.14 1621
5356.83 1565
5357.52 1434
5358.21 1421
5358.90 1371
5359.59 1334
5360.29 1310
5360.98 1339
5361.67 1321
5362.36 1355
5363.05 1355
5363.74 1273
5364.43 1245
5365.12 1256
5365.81 1259
5366.50 1279
5367.20 1244
5367.89 1201
5368.58 1195
5369.27 1201
5369.96 1219
5370.65 1245
5371.34 1219
5372.04 1173
5372.73 1172
5373.42 1230
5374.11 1198
5374.80 1184
5375.49 1197
5376.19 1153
5376.88 1200
5377.57 1233
5378.26 1235
5378.95 1196
5379.65 1146
5380.34 1161
5381.03 1174
5381.72 1248
5382.42 1194
5383.11 1196
5383.80 1176
5384.49 1143
5385.19 1152
5385.88 1163
5386.57 1258
5387.26 1261
5387.96 1243
5388.65 1307
5389.34 1388
5390.03 1336
5390.73 1364
5391.42 1420
5392.11 1448
5392.80 1385
5393.50 1449
5394.19 1362
5394.88 1317
5395.58 1302
5396.27 1309
5396.96 1261
5397.66 1273
5398.35 1258
5399.04 1212
5399.74 1243
5400.43 1219
5401.12 1240
5401.82 1207
5402.51 1202
5403.20 1191
5403.90 1158
5404.59 1221
5405.29 1211
5405.98 1220
5406.67 1223
5407.37 1177
5408.06 1176
5408.75 1259
5409.45 1199
5410.14 1184
5410.84 1185
5411.53 1248
5412.23 1241
5412.92 1147
5413.61 1155
5414.31 1228
5415.00 1229
5415.70 1238
5416.39 1202
5417.09 1283
5417.78 1286
5418.47 1323
5419.17 1277
5419.86 1320
5420.56 1378
5421.25 1407
5421.95 1452
5422.64 1405
5423.34 1378
5424.03 1353
5424.73 1391
5425.42 1289
5426.12 1313
5426.81 1260
5427.51 1298
5428.20 1336
5428.90 1333
5429.59 1297
5430.29 1277
5430.99 1327
5431.68 1403
5432.38 1401
5433.07 1353
5433.77 1405
5434.46 1432
5435.16 1413
5435.85 1340
5436.55 1426
5437.25 1446
5437.94 1455
5438.64 1454
5439.33 1437
5440.03 1409
5440.73 1422
5441.42 1346
5442.12 1391
5442.81 1413
5443.51 1413
5444.21 1499
5444.90 1559
5445.60 1775
5446.29 1970
5446.99 2122
5447.69 2244
5448.38 2351
5449.08 2250
5449.78 2256
5450.47 2178
5451.17 2069
5451.87 2004
5452.56 1843
5453.26 1801
5453.96 1693
5454.65 1661
5455.35 1519
5456.05 1504
5456.75 1565
5457.44 1587
5458.14 1539
5458.84 1593
5459.53 1583
5460.23 1635
5460.93 1663
5461.63 1724
5462.32 1644
5463.02 1642
5463.72 1661
5464.42 1654
5465.11 1661
5465.81 1663
5466.51 1665
5467.21 1708
5467.90 1653
5468.60 1679
5469.30 1620
5470.00 1668
5470.70 1719
5471.39 1677
5472.09 1809
5472.79 1906
5473.49 1901
5474.19 1927
5474.88 2009
5475.58 1943
5476.28 2084
5476.98 2077
5477.68 2227
5478.38 2467
5479.07 2820
5479.77 3218
5480.47 3664
5481.17 3915
5481.87 3926
5482.57 3734
5483.27 3562
5483.96 3270
5484.66 2984
5485.36 2722
5486.06 2546
5486.76 2456
5487.46 2437
5488.16 2357
5488.86 2391
5489.56 2340
5490.26 2279
5490.96 2285
5491.65 2350
5492.35 2534
5493.05 2545
5493.75 2634
5494.45 2688
5495.15 2742
5495.85 2713
5496.55 2761
5497.25 2877
5497.95 3068
5498.65 3282
5499.35 3811
5500.05 4605
5500.75 5597
5501.45 6493
5502.15 6619
5502.85 6408
5503.55 5896
5504.25 5175
5504.95 4363
5505.65 3731
5506.35 3233
5507.05 2908
5507.75 2618
5508.45 2415
5509.15 2349
5509.85 2191
5510.55 2132
5511.25 2110
5511.95 2159
5512.65 2176
5513.35 2233
5514.05 2312
5514.76 2258
5515.46 2218
5516.16 2194
5516.86 2223
5517.56 2189
5518.26 2109
5518.96 2082
5519.66 2030
5520.36 2058
5521.06 2009
5521.77 2010
5522.47 1971
5523.17 1884
5523.87 1795
5524.57 1761
5525.27 1720
5525.97 1641
5526.67 1618
5527.38 1581
5528.08 1605
5528.78 1542
5529.48 1557
5530.18 1471
5530.88 1523
5531.59 1588
5532.29 1585
5532.99 1490
5533.69 1413
5534.39 1495
5535.10 1590
5535.80 1585
5536.50 1517
5537.20 1526
5537.90 1509
5538.61 1473
5539.31 1480
5540.01 1498
5540.71 1548
5541.42 1465
5542.12 1447
5542.82 1405
5543.52 1363
5544.23 1386
5544.93 1419
5545.63 1483
5546.33 1374
5547.04 1398
5547.74 1400
5548.44 1436
5549.15 1390
5549.85 1381
5550.55 1439
5551.26 1440
5551.96 1467
5552.66 1439
5553.36 1471
5554.07 1404
5554.77 1502
5555.47 1450
5556.18 1457
5556.88 1380
5557.58 1439
5558.29 1448
5558.99 1407
5559.70 1419
5560.40 1413
5561.10 1391
5561.81 1489
5562.51 1475
5563.21 1499
5563.92 1502
5564.62 1488
5565.33 1532
5566.03 1524
5566.73 1505
5567.44 1518
5568.14 1479
5568.85 1446
5569.55 1375
5570.25 1385
5570.96 1448
5571.66 1424
5572.37 1492
5573.07 1486
5573.78 1415
5574.48 1416
5575.19 1432
5575.89 1442
5576.59 1483
5577.30 1569
5578.00 1521
5578.71 1382
5579.41 1378
5580.12 1387
5580.82 1374
5581.53 1361
5582.23 1302
5582.94 1260
5583.64 1249
5584.35 1273
5585.05 1307
5585.76 1255
5586.46 1258
5587.17 1331
5587.88 1316
5588.58 1314
5589.29 1285
5589.99 1311
5590.70 1329
5591.40 1346
5592.11 1228
5592.81 1255
5593.52 1242
5594.23 1211
5594.93 1210
5595.64 1217
5596.34 1224
5597.05 1272
5597.76 1277
5598.46 1221
5599.17 1223
5599.87 1231
5600.58 1227
5601.29 1244
5601.99 1218
5602.70 1228
5603.41 1305
5604.11 1229
5604.82 1282
5605.52 1319
5606.23 1236
5606.94 1303
5607.64 1252
5608.35 1230
5609.06 1206
5609.76 1296
5610.47 1249
5611.18 1249
5611.88 1218
5612.59 1236
5613.30 1273
5614.01 1272
5614.71 1174
5615.42 1213
5616.13 1244
5616.83 1260
5617.54 1323
5618.25 1291
5618.96 1271
5619.66 1297
5620.37 1390
5621.08 1366
5621.79 1219
5622.49 1243
5623.20 1281
5623.91 1252
5624.62 1281
5625.32 1332
5626.03 1344
5626.74 1317
5627.45 1349
5628.16 1351
5628.86 1410
5629.57 1365
5630.28 1422
5630.99 1479
5631.70 1521
5632.40 1582
5633.11 1519
5633.82 1546
5634.53 1514
5635.24 1534
5635.95 1593
5636.65 1621
5637.36 1667
5638.07 1729
5638.78 1757
5639.49 1749
5640.20 1858
5640.91 1848
5641.61 1958
5642.32 1870
5643.03 1857
5643.74 1723
5644.45 1707
5645.16 1632
5645.87 1583
5646.58 1541
5647.29 1524
5648.00 1494
5648.70 1518
5649.41 1478
5650.12 1403
5650.83 1489
5651.54 1540
5652.25 1469
5652.96 1480
5653.67 1484
5654.38 1525
5655.09 1495
5655.80 1483
5656.51 1526
5657.22 1540
5657.93 1587
5658.64 1691
5659.35 1735
5660.06 1733
5660.77 1727
5661.48 1769
5662.19 1745
5662.90 1734
5663.61 1719
5664.32 1740
5665.03 1715
5665.74 1648
5666.45 1561
5667.16 1450
5667.87 1501
5668.58 1557
5669.29 1587
5670.00 1710
5670.71 1800
5671.42 1893
5672.13 1933
5672.84 2061
5673.56 2005
5674.27 1812
5674.98 1682
5675.69 1584
5676.40 1506
5677.11 1471
5677.82 1423
5678.53 1420
5679.24 1419
5679.95 1475
5680.67 1518
5681.38 1536
5682.09 1468
5682.80 1451
5683.51 1490
5684.22 1507
5684.93 1410
5685.65 1464
5686.36 1471
5687.07 1434
5687.78 1410
5688.49 1418
5689.20 1413
5689.92 1421
5690.63 1382
5691.34 1325
5692.05 1288
5692.76 1249
5693.47 1360
5694.19 1351
5694.90 1312
5695.61 1311
5696.32 1228
5697.04 1227
5697.75 1241
5698.46 1199
5699.17 1208
5699.89 1202
5700.60 1248
5701.31 1254
5702.02 1229
5702.74 1266
5703.45 1272
5704.16 1312
5704.87 1273
5705.59 1326
5706.30 1288
5707.01 1340
5707.72 1302
5708.44 1294
5709.15 1283
5709.86 1299
5710.58 1238
5711.29 1197
5712.00 1203
5712.72 1235
5713.43 1205
5714.14 1200
5714.86 1256
5715.57 1281
5716.28 1260
5717.00 1261
5717.71 1234
5718.42 1224
5719.14 1222
5719.85 1248
5720.56 1298
5721.28 1211
5721.99 1251
5722.71 1278
5723.42 1327
5724.13 1306
5724.85 1303
5725.56 1349
5726.28 1380
5726.99 1443
5727.70 1460
5728.42 1544
5729.13 1627
5729.85 1562
5730.56 1492
5731.28 1515
5731.99 1430
5732.70 1385
5733.42 1396
5734.13 1343
5734.85 1372
5735.56 1337
5736.28 1337
5736.99 1339
5737.71 1306
5738.42 1251
5739.14 1267
5739.85 1268
5740.57 1298
5741.28 1291
5742.00 1259
5742.71 1200
5743.43 1343
5744.14 1306
5744.86 1343
5745.57 1342
5746.29 1285
5747.00 1288
5747.72 1339
5748.43 1296
5749.15 1322
5749.87 1390
5750.58 1440
5751.30 1392
5752.01 1399
5752.73 1506
5753.44 1558
5754.16 1572
5754.88 1559
5755.59 1678
5756.31 1654
5757.02 1678
5757.74 1665
5758.46 1662
5759.17 1657
5759.89 1636
5760.60 1640
5761.32 1679
5762.04 1665
5762.75 1658
5763.47 1740
5764.19 1760
5764.90 1881
5765.62 1956
5766.34 1892
5767.05 2013
5767.77 2217
5768.49 2546
5769.20 2989
5769.92 3608
5770.64 4330
5771.35 4799
5772.07 4796
5772.79 4569
5773.50 4065
5774.22 3561
5774.94 3052
5775.65 2617
5776.37 2326
5777.09 2061
5777.81 1981
5778.52 2005
5779.24 1936
5779.96 1889
5780.68 1893
5781.39 1930
5782.11 1972
5782.83 1946
5783.55 1974
5784.26 2103
5784.98 2190
5785.70 2070
5786.42 2046
5787.14 1971
5787.85 1965
5788.57 1960
5789.29 1911
5790.01 1832
5790.73 1873
5791.44 1944
5792.16 1862
5792.88 1751
5793.60 1660
5794.32 1715
5795.03 1770
5795.75 1770
5796.47 1708
5797.19 1770
5797.91 1762
5798.63 1914
5799.35 2046
5800.06 2205
5800.78 2322
5801.50 2383
5802.22 2443
5802.94 2424
5803.66 2159
5804.38 2001
5805.10 1867
5805.82 1715
5806.53 1673
5807.25 1587
5807.97 1610
5808.69 1664
5809.41 1600
5810.13 1596
5810.85 1640
5811.57 1536
5812.29 1609
5813.01 1554
5813.73 1525
5814.45 1526
5815.17 1557
5815.89 1538
5816.61 1528
5817.33 1516
5818.05 1448
5818.77 1462
5819.49 1477
5820.20 1455
5820.92 1516
5821.64 1513
5822.36 1441
5823.09 1454
5823.81 1436
5824.53 1404
5825.25 1403
5825.97 1375
5826.69 1352
5827.41 1403
5828.13 1420
5828.85 1405
5829.57 1394
5830.29 1390
5831.01 1382
5831.73 1364
5832.45 1353
5833.17 1424
5833.89 1455
5834.61 1381
5835.33 1334
5836.05 1309
5836.78 1349
5837.50 1355
5838.22 1257
5838.94 1334
5839.66 1371
5840.38 1332
5841.10 1251
5841.82 1250
5842.54 1376
5843.27 1378
5843.99 1303
5844.71 1307
5845.43 1234
5846.15 1253
5846.87 1232
5847.59 1233
5848.32 1235
5849.04 1269
5849.76 1234
5850.48 1340
5851.20 1313
5851.93 1366
5852.65 1353
5853.37 1349
5854.09 1356
5854.81 1324
5855.54 1365
5856.26 1357
5856.98 1345
5857.70 1341
5858.42 1342
5859.15 1289
5859.87 1315
5860.59 1354
5861.31 1258
5862.04 1225
5862.76 1227
5863.48 1271
5864.20 1250
5864.93 1292
5865.65 1262
5866.37 1255
5867.10 1206
5867.82 1271
5868.54 1291
5869.26 1315
5869.99 1329
5870.71 1306
5871.43 1328
5872.16 1251
5872.88 1234
5873.60 1237
5874.33 1291
5875.05 1333
5875.77 1257
5876.50 1260
5877.22 1305
5877.94 1283
5878.67 1349
5879.39 1313
5880.11 1346
5880.84 1333
5881.56 1359
5882.28 1335
5883.01 1364
5883.73 1351
5884.46 1335
5885.18 1389
5885.90 1337
5886.63 1326
5887.35 1377
5888.08 1458
5888.80 1426
5889.52 1344
5890.25 1278
5890.97 1323
5891.70 1357
5892.42 1366
5893.15 1376
5893.87 1338
5894.59 1268
5895.32 1286
5896.04 1267
5896.77 1356
5897.49 1335
5898.22 1281
5898.94 1320
5899.67 1346
5900.39 1417
5901.12 1395
5901.84 1439
5902.57 1366
5903.29 1317
5904.02 1392
5904.74 1393
5905.47 1351
5906.19 1384
5906.92 1383
5907.64 1451
5908.37 1417
5909.09 1468
5909.82 1389
5910.55 1424
5911.27 1492
5912.00 1439
5912.72 1450
5913.45 1482
5914.17 1489
5914.90 1568
5915.63 1546
5916.35 1547
5917.08 1510
5917.80 1557
5918.53 1599
5919.25 1518
5919.98 1568
5920.71 1540
5921.43 1542
5922.16 1534
5922.89 1578
5923.61 1614
5924.34 1677
5925.06 1722
5925.79 1706
5926.52 1715
5927.24 1805
5927.97 1745
5928.70 1812
5929.42 1852
5930.15 1851
5930.88 1800
5931.60 1751
5932.33 1868
5933.06 1842
5933.78 1856
5934.51 1927
5935.24 1947
5935.97 2062
5936.69 2068
5937.42 2114
5938.15 2138
5938.87 2170
5939.60 2118
5940.33 2210
5941.06 2189
5941.78 2220
5942.51 2268
5943.24 2285
5943.97 2422
5944.69 2537
5945.42 2497
5946.15 2565
5946.88 2676
5947.60 2670
5948.33 2757
5949.06 2777
5949.79 2846
5950.52 3139
5951.24 3417
5951.97 3772
5952.70 4265
5953.43 4586
5954.16 4830
5954.88 4733
5955.61 4611
5956.34 4467
5957.07 4187
5957.80 3968
5958.53 3734
5959.25 3658
5959.98 3556
5960.71 3465
5961.44 3455
5962.17 3544
5962.90 3480
5963.63 3508
5964.36 3699
5965.08 3956
5965.81 4192
5966.54 4539
5967.27 5102
5968.00 5397
5968.73 5497
5969.46 5328
5970.19 5113
5970.92 4917
5971.65 4768
5972.37 4591
5973.10 4509
5973.83 4417
5974.56 4367
5975.29 4262
5976.02 4133
5976.75 4244
5977.48 4304
5978.21 4297
5978.94 4571
5979.67 4753
5980.40 4933
5981.13 5030
5981.86 5202
5982.59 5317
5983.32 5382
5984.05 5443
5984.78 5472
5985.51 5543
5986.24 5414
5986.97 5438
5987.70 5502
5988.43 5439
5989.16 5405
5989.89 5404
5990.62 5317
5991.35 5286
5992.08 5335
5992.81 5481
5993.54 5619
5994.27 5636
5995.00 5742
5995.74 5895
5996.47 6172
5997.20 6276
5997.93 6373
5998.66 6367
5999.39 6304
6000.12 6302
6000.85 6198
6001.58 6129
6002.31 6078
6003.04 5990
6003.78 5823
6004.51 5791
6005.24 5713
6005.97 5619
6006.70 5658
6007.43 5920
6008.16 6153
6008.90 6687
6009.63 7619
6010.36 9155
6011.09 11301
6011.82 14224
6012.55 17230
6013.29 20002
6014.02 22294
6014.75 23761
6015.48 23776
6016.21 22701
6016.95 21285
6017.68 18973
6018.41 16708
6019.14 14061
6019.87 12027
6020.61 10167
6021.34 8714
6022.07 7540
6022.80 6615
6023.54 5958
6024.27 5441
6025.00 5195
6025.73 4835
6026.47 4672
6027.20 4746
6027.93 4688
6028.66 4599
6029.40 4815
6030.13 4999
6030.86 5086
6031.59 4942
6032.33 4732
6033.06 4359
6033.79 4089
6034.53 3719
6035.26 3529
6035.99 3424
6036.73 3406
6037.46 3489
6038.19 3570
6038.93 3491
6039.66 3512
6040.39 3629
6041.13 3785
6041.86 3714
6042.59 3886
6043.33 3941
6044.06 3822
6044.79 3794
6045.53 4016
6046.26 4011
6047.00 3942
6047.73 4095
6048.46 4132
6049.20 4169
6049.93 4294
6050.67 4614
6051.40 4876
6052.13 5230
6052.87 5586
6053.60 5865
6054.34 6005
6055.07 5850
6055.81 5558
6056.54 5186
6057.27 5004
6058.01 4654
6058.74 4463
6059.48 4406
6060.21 4270
6060.95 4194
6061.68 4054
6062.42 4072
6063.15 3920
6063.89 3920
6064.62 3818
6065.36 3731
6066.09 3793
6066.83 3705
6067.56 3666
6068.30 3646
6069.03 3617
6069.77 3544
6070.50 3460
6071.24 3424
6071.97 3408
6072.71 3290
6073.44 3241
6074.18 3266
6074.91 3229
6075.65 3219
6076.39 3147
6077.12 3122
6077.86 3106
6078.59 3090
6079.33 3114
6080.06 3104
6080.80 3011
6081.54 3027
6082.27 2934
6083.01 2892
6083.74 2850
6084.48 2805
6085.22 2737
6085.95 2750
6086.69 2646
6087.42 2791
6088.16 2851
6088.90 2764
6089.63 2788
6090.37 2870
6091.11 2977
6091.84 2971
6092.58 2939
6093.32 2972
6094.05 2930
6094.79 2922
6095.53 2853
6096.26 2738
6097.00 2654
6097.74 2683
6098.47 2703
6099.21 2689
6099.95 2576
6100.69 2543
6101.42 2590
6102.16 2600
6102.90 2541
6103.63 2631
6104.37 2584
6105.11 2437
6105.85 2492
6106.58 2415
6107.32 2347
6108.06 2400
6108.80 2506
6109.53 2563
6110.27 2515
6111.01 2428
6111.75 2511
6112.49 2554
6113.22 2591
6113.96 2576
6114.70 2680
6115.44 2715
6116.17 2756
6116.91 2917
6117.65 2955
6118.39 2901
6119.13 2890
6119.87 2886
6120.60 2872
6121.34 2758
6122.08 2778
6122.82 2782
6123.56 2798
6124.30 2829
6125.03 2870
6125.77 2954
6126.51 2978
6127.25 2852
6127.99 2754
6128.73 2831
6129.47 2824
6130.21 2785
6130.94 2822
6131.68 2720
6132.42 2770
6133.16 2709
6133.90 2760
6134.64 2831
6135.38 2900
6136.12 2946
6136.86 3080
6137.60 3173
6138.34 3297
6139.08 3350
6139.81 3462
6140.55 3452
6141.29 3444
6142.03 3547
6142.77 3556
6143.51 3500
6144.25 3509
6144.99 3403
6145.73 3441
6146.47 3433
6147.21 3295
6147.95 3307
6148.69 3337
6149.43 3285
6150.17 3250
6150.91 3334
6151.65 3350
6152.39 3481
6153.13 3515
6153.87 3439
6154.61 3516
6155.35 3570
6156.09 3679
6156.83 3651
6157.58 3690
6158.32 3726
6159.06 3755
6159.80 3838
6160.54 3864
6161.28 3808
6162.02 3975
6162.76 4035
6163.50 4244
6164.24 4580
6164.98 4891
6165.72 5217
6166.46 5468
6167.21 5551
6167.95 5757
6168.69 5758
6169.43 5718
6170.17 5673
6170.91 5450
6171.65 5315
6172.39 5241
6173.14 5085
6173.88 5049
6174.62 4941
6175.36 4843
6176.10 4811
6176.84 4844
6177.59 4961
6178.33 5268
6179.07 5686
6179.81 6277
6180.55 7434
6181.30 8690
6182.04 10201
6182.78 11638
6183.52 12617
6184.26 13229
6185.01 13228
6185.75 12853
6186.49 11764
6187.23 10773
6187.97 9782
6188.72 8618
6189.46 7798
6190.20 7277
6190.94 6964
6191.69 6601
6192.43 6382
6193.17 6303
6193.92 6276
6194.66 6269
6195.40 6162
6196.14 6126
6196.89 6079
6197.63 5860
6198.37 5843
6199.12 5875
6199.86 5833
6200.60 5738
6201.34 5772
6202.09 5798
6202.83 5819
6203.57 6127
6204.32 6632
6205.06 7697
6205.80 9555
6206.55 12194
6207.29 16038
6208.03 20196
6208.78 24938
6209.52 28247
6210.27 30133
6211.01 30327
6211.75 28953
6212.50 26223
6213.24 23089
6213.98 19615
6214.73 16335
6215.47 13328
6216.22 11007
6216.96 9217
6217.71 7821
6218.45 6847
6219.19 6167
6219.94 5710
6220.68 5355
6221.43 5250
6222.17 5025
6222.92 4882
6223.66 4878
6224.40 4747
6225.15 4649
6225.89 4508
6226.64 4201
6227.38 4152
6228.13 3821
6228.87 3611
6229.62 3371
6230.36 3225
6231.11 3234
6231.85 3250
6232.60 3236
6233.34 3225
6234.09 3277
6234.83 3329
6235.58 3282
6236.32 3373
6237.07 3557
6237.81 3686
6238.56 4019
6239.30 4490
6240.05 4741
6240.80 5061
6241.54 5346
6242.29 5348
6243.03 5107
6243.78 4864
6244.52 4669
6245.27 4529
6246.02 4601
6246.76 4691
6247.51 4702
6248.25 4799
6249.00 4694
6249.75 4578
6250.49 4576
6251.24 4435
6251.98 4211
6252.73 4153
6253.48 4092
6254.22 4002
6254.97 3842
6255.72 3761
6256.46 3801
6257.21 3666
6257.95 3625
6258.70 3633
6259.45 3610
6260.19 3580
6260.94 3575
6261.69 3504
6262.43 3496
6263.18 3488
6263.93 3473
6264.68 3417
6265.42 3328
6266.17 3268
6266.92 3311
6267.66 3325
6268.41 3273
6269.16 3284
6269.91 3408
6270.65 3417
6271.40 3397
6272.15 3387
6272.89 3366
6273.64 3350
6274.39 3362
6275.14 3423
6275.88 3362
6276.63 3428
6277.38 3484
6278.13 3554
6278.88 3580
6279.62 3502
6280.37 3417
6281.12 3296
6281.87 3188
6282.62 3108
6283.36 3077
6284.11 2990
6284.86 2889
6285.61 2872
6286.36 2794
6287.10 2738
6287.85 2757
6288.60 2758
6289.35 2723
6290.10 2636
6290.85 2698
6291.59 2699
6292.34 2634
6293.09 2552
6293.84 2542
6294.59 2601
6295.34 2558
6296.09 2595
6296.84 2617
6297.58 2520
6298.33 2518
6299.08 2505
6299.83 2454
6300.58 2468
6301.33 2473
6302.08 2352
6302.83 2235
6303.58 2268
6304.33 2320
6305.08 2270
6305.83 2272
6306.58 2302
6307.32 2292
6308.07 2342
6308.82 2373
6309.57 2385
6310.32 2449
6311.07 2558
6311.82 2554
6312.57 2553
6313.32 2551
6314.07 2527
6314.82 2653
6315.57 2725
6316.32 2741
6317.07 2947
6317.82 2864
6318.57 2765
6319.32 2750
6320.07 2569
6320.82 2465
6321.57 2330
6322.32 2282
6323.07 2270
6323.82 2240
6324.58 2227
6325.33 2239
6326.08 2135
6326.83 2201
6327.58 2221
6328.33 2220
6329.08 2233
6329.83 2200
6330.58 2252
6331.33 2317
6332.08 2304
6332.83 2303
6333.58 2224
6334.34 2229
6335.09 2221
6335.84 2139
6336.59 2176
6337.34 2196
6338.09 2165
6338.84 2175
6339.59 2218
6340.35 2180
6341.10 2162
6341.85 2234
6342.60 2231
6343.35 2136
6344.10 2165
6344.86 2196
6345.61 2185
6346.36 2215
6347.11 2194
6347.86 2275
6348.62 2294
6349.37 2330
6350.12 2360
6350.87 2502
6351.62 2510
6352.38 2641
6353.13 2772
6353.88 2838
6354.63 3057
6355.38 3145
6356.14 2992
6356.89 2856
6357.64 2864
6358.39 2690
6359.15 2593
6359.90 2456
6360.65 2507
6361.40 2474
6362.16 2435
6362.91 2374
6363.66 2326
6364.42 2408
6365.17 2561
6365.92 2726
6366.67 2910
6367.43 3186
6368.18 3418
6368.93 3632
6369.69 3665
6370.44 3442
6371.19 3246
6371.95 3103
6372.70 2820
6373.45 2671
6374.21 2519
6374.96 2442
6375.71 2462
6376.47 2398
6377.22 2346
6377.98 2360
6378.73 2425
6379.48 2378
6380.24 2440
6380.99 2436
6381.74 2542
6382.50 2480
6383.25 2542
6384.01 2503
6384.76 2416
6385.51 2305
6386.27 2233
6387.02 2253
6387.78 2165
6388.53 2123
6389.29 2185
6390.04 2199
6390.79 2169
6391.55 2148
6392.30 2056
6393.06 2073
6393.81 2073
6394.57 1992
6395.32 2057
6396.08 2042
6396.83 1977
6397.59 2029
6398.34 2010
6399.10 1917
6399.85 1908
6400.61 1872
6401.36 1881
6402.12 1987
6402.87 1890
6403.63 1885
6404.38 1873
6405.14 1877
6405.89 1976
6406.65 1889
6407.40 1965
6408.16 1976
6408.91 2021
6409.67 2087
6410.43 2147
6411.18 2076
6411.94 2081
6412.69 2107
6413.45 2043
6414.20 2040
6414.96 2012
6415.72 1983
6416.47 2052
6417.23 1973
6417.98 2009
6418.74 2139
6419.50 2039
6420.25 1925
6421.01 1886
6421.77 1982
6422.52 1974
6423.28 1963
6424.03 1915
6424.79 1871
6425.55 1901
6426.30 1965
6427.06 1897
6427.82 1852
6428.57 1864
6429.33 1837
6430.09 1892
6430.84 1945
6431.60 1828
6432.36 1824
6433.11 1905
6433.87 1882
6434.63 1928
6435.39 1888
6436.14 1835
6436.90 1964
6437.66 1937
6438.41 1973
6439.17 1920
6439.93 1979
6440.69 2000
6441.44 2018
6442.20 2034
6442.96 2009
6443.72 2005
6444.47 2017
6445.23 1983
6445.99 1980
6446.75 2032
6447.50 1976
6448.26 2052
6449.02 2035
6449.78 2028
6450.54 2011
6451.29 1988
6452.05 2061
6452.81 2024
6453.57 2072
6454.33 2127
6455.08 2185
6455.84 2086
6456.60 2082
6457.36 2052
6458.12 2088
6458.88 2094
6459.64 2075
6460.39 2036
6461.15 2076
6461.91 2152
6462.67 2221
6463.43 2296
6464.19 2243
6464.95 2290
6465.70 2304
6466.46 2444
6467.22 2455
6467.98 2488
6468.74 2424
6469.50 2385
6470.26 2392
6471.02 2412
6471.78 2373
6472.54 2386
6473.30 2337
6474.05 2353
6474.81 2406
6475.57 2430
6476.33 2463
6477.09 2467
6477.85 2512
6478.61 2597
6479.37 2581
6480.13 2592
6480.89 2677
6481.65 2674
6482.41 2658
6483.17 2700
6483.93 2810
6484.69 2840
6485.45 2871
6486.21 2845
6486.97 2838
6487.73 2905
6488.49 2906
6489.25 2986
6490.01 2985
6490.77 3215
6491.53 3315
6492.29 3464
6493.05 3592
6493.81 3620
6494.57 3707
6495.33 3689
6496.10 3740
6496.86 3757
6497.62 3716
6498.38 3714
6499.14 3613
6499.90 3583
6500.66 3568
6501.42 3679
6502.18 3735
6502.94 3682
6503.70 3725
6504.47 4147
6505.23 5022
6505.99 6277
6506.75 8055
6507.51 10026
6508.27 11982
6509.03 13384
6509.79 14069
6510.56 13934
6511.32 13000
6512.08 11865
6512.84 10501
6513.60 9206
6514.36 7913
6515.13 6926
6515.89 6093
6516.65 5412
6517.41 5036
6518.17 4830
6518.94 4641
6519.70 4514
6520.46 4493
6521.22 4662
6521.98 4630
6522.75 4624
6523.51 4817
6524.27 5012
6525.03 5305
6525.79 5782
6526.56 6314
6527.32 6803
6528.08 7308
6528.84 7554
6529.61 7669
6530.37 7511
6531.13 7271
6531.90 7007
6532.66 6873
6533.42 7060
6534.18 7843
6534.95 9111
6535.71 10574
6536.47 11889
6537.24 12759
6538.00 12890
6538.76 12367
6539.53 11497
6540.29 10284
6541.05 8784
6541.82 7693
6542.58 6717
6543.34 5831
6544.11 5334
6544.87 4971
6545.63 4638
6546.40 4542
6547.16 4363
6547.92 4250
6548.69 4178
6549.45 4024
6550.21 3987
6550.98 3928
6551.74 3842
6552.51 3818
6553.27 3843
6554.03 3708
6554.80 3588
6555.56 3586
6556.33 3550
6557.09 3515
6557.85 3578
6558.62 3624
6559.38 3631
6560.15 3662
6560.91 3782
6561.68 3860
6562.44 4029
6563.21 4131
6563.97 4203
6564.74 4256
6565.50 4270
6566.26 4246
6567.03 4366
6567.79 4256
6568.56 4160
6569.32 4150
6570.09 4127
6570.85 4060
6571.62 4115
6572.38 4165
6573.15 4165
6573.91 4334
6574.68 4455
6575.44 4537
6576.21 4676
6576.98 4651
6577.74 4659
6578.51 4761
6579.27 4654
6580.04 4696
6580.80 4665
6581.57 4695
6582.33 4705
6583.10 4818
6583.87 4754
6584.63 4725
6585.40 4831
6586.16 4790
6586.93 4750
6587.70 4638
6588.46 4602
6589.23 4666
6589.99 4790
6590.76 4846
6591.53 5208
6592.29 5808
6593.06 6523
6593.82 7276
6594.59 8055
6595.36 8739
6596.12 9015
6596.89 9100
6597.66 8857
6598.42 8405
6599.19 7861
6599.96 7055
6600.72 6415
6601.49 6023
6602.26 5398
6603.02 4927
6603.79 4565
6604.56 4346
6605.33 4158
6606.09 4085
6606.86 3993
6607.63 3910
6608.39 3903
6609.16 3901
6609.93 3949
6610.70 3952
6611.46 3953
6612.23 3900
6613.00 3850
6613.77 3749
6614.53 3707
6615.30 3616
6616.07 3479
6616.84 3503
6617.60 3570
6618.37 3622
6619.14 3639
6619.91 3828
6620.68 3950
6621.44 4191
6622.21 4406
6622.98 4535
6623.75 4701
6624.52 4848
6625.28 4802
6626.05 4678
6626.82 4484
6627.59 4317
6628.36 4170
6629.13 3917
6629.89 3931
6630.66 3868
6631.43 3811
6632.20 3923
6632.97 4184
6633.74 4480
6634.51 4858
6635.27 5034
6636.04 5242
6636.81 5305
6637.58 5374
6638.35 5332
6639.12 5231
6639.89 5282
6640.66 5373
6641.43 5413
6642.19 5488
6642.96 5497
6643.73 5310
6644.50 5182
6645.27 5019
6646.04 4720
6646.81 4323
6647.58 4086
6648.35 3831
6649.12 3634
6649.89 3482
6650.66 3319
6651.43 3420
6652.20 3406
6652.97 3277
6653.74 3241
6654.51 3212
6655.28 3147
6656.05 3152
6656.82 3080
6657.59 3152
6658.36 3192
6659.13 3207
6659.90 3129
6660.67 3146
6661.44 3068
6662.21 3023
6662.98 3051
6663.75 3134
6664.52 3060
6665.29 3154
6666.06 3145
6666.83 3109
6667.60 3199
6668.37 3232
6669.14 3294
6669.91 3304
6670.68 3394
6671.46 3542
6672.23 3666
6673.00 3657
6673.77 3615
6674.54 3614
6675.31 3632
6676.08 3506
6676.85 3525
6677.62 3607
6678.40 3596
6679.17 3539
6679.94 3523
6680.71 3658
6681.48 3720
6682.25 3660
6683.02 3841
6683.80 4015
6684.57 4308
6685.34 4639
6686.11 5030
6686.88 5043
6687.65 5012
6688.43 4748
6689.20 4564
6689.97 4238
6690.74 3905
6691.51 3548
6692.29 3455
6693.06 3368
6693.83 3226
6694.60 3096
6695.37 2990
6696.15 2881
6696.92 2995
6697.69 2930
6698.46 2933
6699.24 2903
6700.01 3029
6700.78 2958
6701.55 2843
6702.33 2826
6703.10 2881
6703.87 2822
6704.64 2821
6705.42 2812
6706.19 2702
6706.96 2709
6707.74 2708
6708.51 2656
6709.28 2666
6710.06 2693
6710.83 2577
6711.60 2524
6712.37 2573
6713.15 2551
6713.92 2462
6714.69 2497
6715.47 2501
6716.24 2450
6717.01 2495
6717.79 2479
6718.56 2428
6719.34 2434
6720.11 2412
6720.88 2392
6721.66 2507
6722.43 2440
6723.20 2386
6723.98 2379
6724.75 2401
6725.53 2407
6726.30 2406
6727.07 2362
6727.85 2377
6728.62 2371
6729.40 2354
6730.17 2422
6730.95 2353
6731.72 2468
6732.49 2410
6733.27 2419
6734.04 2483
6734.82 2538
6735.59 2546
6736.37 2561
6737.14 2639
6737.92 2681
6738.69 2670
6739.47 2636
6740.24 2696
6741.01 2718
6741.79 2791
6742.56 2733
6743.34 2794
6744.11 2738
6744.89 2768
6745.67 2804
6746.44 2809
6747.22 2820
6747.99 2802
6748.77 2833
6749.54 2919
6750.32 2971
6751.09 3155
6751.87 3349
6752.64 3576
6753.42 3899
6754.19 4082
6754.97 4173
6755.75 3920
6756.52 3771
6757.30 3658
6758.07 3534
6758.85 3422
6759.63 3339
6760.40 3283
6761.18 3262
6761.95 3243
6762.73 3204
6763.51 3134
6764.28 3038
6765.06 3028
6765.83 2963
6766.61 3056
6767.39 3039
6768.16 3072
6768.94 3042
6769.72 3057
6770.49 2975
6771.27 2893
6772.05 2871
6772.82 2808
6773.60 2745
6774.38 2701
6775.15 2640
6775.93 2601
6776.71 2637
6777.48 2678
6778.26 2658
6779.04 2583
6779.82 2538
6780.59 2476
6781.37 2559
6782.15 2520
6782.92 2563
6783.70 2526
6784.48 2499
6785.26 2452
6786.03 2468
6786.81 2508
6787.59 2417
6788.37 2372
6789.14 2356
6789.92 2372
6790.70 2382
6791.48 2266
6792.25 2262
6793.03 2311
6793.81 2230
6794.59 2238
6795.37 2197
6796.14 2204
6796.92 2233
6797.70 2173
6798.48 2277
6799.26 2254
6800.04 2220
6800.81 2292
6801.59 2324
6802.37 2321
6803.15 2231
6803.93 2323
6804.71 2351
6805.48 2405
6806.26 2501
6807.04 2493
6807.82 2412
6808.60 2374
6809.38 2372
6810.16 2353
6810.94 2277
6811.71 2191
6812.49 2208
6813.27 2228
6814.05 2270
6814.83 2221
6815.61 2217
6816.39 2310
6817.17 2234
6817.95 2217
6818.73 2300
6819.51 2290
6820.29 2322
6821.07 2280
6821.84 2296
6822.62 2351
6823.40 2297
6824.18 2269
6824.96 2248
6825.74 2259
6826.52 2283
6827.30 2186
6828.08 2212
6828.86 2198
6829.64 2202
6830.42 2164
6831.20 2135
6831.98 2153
6832.76 2207
6833.54 2246
6834.32 2240
6835.10 2275
6835.88 2370
6836.66 2590
6837.44 2870
6838.22 3190
6839.01 3265
6839.79 3527
6840.57 3495
6841.35 3442
6842.13 3287
6842.91 3110
6843.69 2995
6844.47 2838
6845.25 2748
6846.03 2604
6846.81 2705
6847.59 2885
6848.37 3142
6849.16 3628
6849.94 4215
6850.72 4741
6851.50 5082
6852.28 5165
6853.06 5186
6853.84 5092
6854.62 4626
6855.41 4249
6856.19 3865
6856.97 3433
6857.75 3157
6858.53 2938
6859.31 2858
6860.10 2632
6860.88 2592
6861.66 2617
6862.44 2502
6863.22 2531
6864.00 2539
6864.79 2562
6865.57 2495
6866.35 2592
6867.13 2669
6867.91 2619
6868.70 2708
6869.48 2742
6870.26 2706
6871.04 2628
6871.83 2689
6872.61 2646
6873.39 2651
6874.17 2661
6874.96 2688
6875.74 2737
6876.52 2845
6877.30 2848
6878.09 2960
6878.87 3121
6879.65 3311
6880.43 3566
6881.22 3746
6882.00 4014
6882.78 4371
6883.57 4510
6884.35 4544
6885.13 4456
6885.92 4531
6886.70 4759
6887.48 5080
6888.27 5468
6889.05 5969
6889.83 6378
6890.62 6236
6891.40 6007
6892.18 5645
6892.97 5146
6893.75 4623
6894.53 4329
6895.32 3932
6896.10 3694
6896.88 3625
6897.67 3503
6898.45 3394
6899.24 3342
6900.02 3342
6900.80 3318
6901.59 3398
6902.37 3366
6903.16 3233
6903.94 3256
6904.73 3158
6905.51 3168
6906.29 3183
6907.08 3163
6907.86 3148
6908.65 3043
6909.43 3004
6910.22 2962
6911.00 2955
6911.79 2844
6912.57 2790
6913.35 2813
6914.14 2821
6914.92 2873
6915.71 2759
6916.49 2713
6917.28 2738
6918.06 2731
6918.85 2780
6919.63 2845
6920.42 2870
6921.20 2843
6921.99 2844
6922.78 2811
6923.56 2938
6924.35 2860
6925.13 2859
6925.92 2911
6926.70 2935
6927.49 2955
6928.27 3016
6929.06 3017
6929.84 3024
6930.63 3079
6931.42 3114
6932.20 2994
6932.99 3020
6933.77 3053
6934.56 3010
6935.35 3015
6936.13 3058
6936.92 3153
6937.70 3232
6938.49 3386
6939.28 3490
6940.06 3700
6940.85 3952
6941.63 4228
6942.42 4506
6943.21 4668
6943.99 4764
6944.78 5044
6945.57 5032
6946.35 4932
6947.14 5140
6947.93 5415
6948.71 5675
6949.50 5820
6950.29 5862
6951.07 5777
6951.86 5501
6952.65 5162
6953.44 4857
6954.22 4689
6955.01 4535
6955.80 4451
6956.58 4326
6957.37 4250
6958.16 4178
6958.95 4269
6959.73 4208
6960.52 4142
6961.31 4210
6962.09 4304
6962.88 4400
6963.67 4456
6964.46 4580
6965.25 4658
6966.03 4835
6966.82 5099
6967.61 5387
6968.40 5681
6969.18 6051
6969.97 6224
6970.76 6420
6971.55 6552
6972.34 6478
6973.12 6202
6973.91 6263
6974.70 6171
6975.49 6113
6976.28 6046
6977.07 6140
6977.85 6206
6978.64 6456
6979.43 6587
6980.22 7073
6981.01 7875
6981.80 9124
6982.59 11287
6983.37 14291
6984.16 18174
6984.95 22266
6985.74 25991
6986.53 28722
6987.32 29654
6988.11 29131
6988.90 26996
6989.69 24059
6990.47 20825
6991.26 17677
6992.05 14678
6992.84 12253
6993.63 10122
6994.42 8403
6995.21 7397
6996.00 6447
6996.79 5776
6997.58 5301
6998.37 4925
6999.16 4677
6999.95 4490
7000.74 4451
7001.53 4253
7002.32 4176
7003.11 4134
7003.90 3981
7004.69 3760
7005.48 3570
7006.27 3418
7007.06 3294
7007.85 3133
7008.64 3130
7009.43 3145
7010.22 3312
7011.01 3447
7011.80 3642
7012.59 3790
7013.38 4114
7014.17 4218
7014.96 4168
7015.75 4095
7016.54 4106
7017.33 4015
7018.12 3908
7018.91 3756
7019.70 3595
7020.49 3697
7021.28 3751
7022.07 3903
7022.87 4064
7023.66 4225
7024.45 4424
7025.24 4413
7026.03 4522
7026.82 4503
7027.61 4611
7028.40 4419
7029.19 4333
7029.99 4208
7030.78 4080
7031.57 3824
7032.36 3778
7033.15 3729
7033.94 3636
7034.74 3609
7035.53 3677
7036.32 3753
7037.11 3941
7037.90 3972
7038.69 4196
7039.49 4166
7040.28 4021
7041.07 4052
7041.86 3823
7042.65 3800
7043.45 3723
7044.24 3720
7045.03 3677
7045.82 3651
7046.61 3611
7047.41 3591
7048.20 3733
7048.99 4040
7049.78 4098
7050.58 4384
7051.37 4555
7052.16 4608
7052.95 4616
7053.75 4390
7054.54 4168
7055.33 3945
7056.13 3736
7056.92 3657
7057.71 3561
7058.50 3507
7059.30 3458
7060.09 3419
7060.88 3445
7061.68 3393
7062.47 3388
7063.26 3316
7064.06 3312
7064.85 3290
7065.64 3279
7066.44 3212
7067.23 3324
7068.02 3237
7068.82 3185
7069.61 3042
7070.40 3042
7071.20 3000
7071.99 2848
7072.78 2811
7073.58 2865
7074.37 2752
7075.17 2736
7075.96 2692
7076.75 2651
7077.55 2604
7078.34 2653
7079.14 2587
7079.93 2537
7080.72 2599
7081.52 2613
7082.31 2512
7083.11 2506
7083.90 2585
7084.70 2673
7085.49 2742
7086.28 2760
7087.08 2831
7087.87 2929
7088.67 3048
7089.46 3090
7090.26 3085
7091.05 2943
7091.85 2849
7092.64 2691
7093.44 2626
7094.23 2525
7095.03 2378
7095.82 2297
7096.62 2316
7097.41 2284
7098.21 2277
7099.00 2208
7099.80 2155
7100.59 2215
7101.39 2174
7102.18 2189
7102.98 2138
7103.77 2202
7104.57 2102
7105.37 2052
7106.16 1972
7106.96 1970
7107.75 1976
7108.55 1952
7109.34 1912
7110.14 1960
7110.94 1976
7111.73 1939
7112.53 1932
7113.32 1985
7114.12 2009
7114.92 1966
7115.71 1992
7116.51 1957
7117.30 1922
7118.10 1943
7118.90 1968
7119.69 1950
7120.49 1896
7121.29 1974
7122.08 2001
7122.88 1971
7123.68 1942
7124.47 1900
7125.27 1908
7126.07 1942
7126.86 1945
7127.66 1988
7128.46 1996
7129.25 2179
7130.05 2118
7130.85 2148
7131.64 2214
7132.44 2177
7133.24 2227
7134.04 2137
7134.83 2066
7135.63 2039
7136.43 2006
7137.23 1939
7138.02 1865
7138.82 1862
7139.62 1898
7140.42 1857
7141.21 1769
7142.01 1801
7142.81 1785
7143.61 1795
7144.40 1758
7145.20 1767
7146.00 1710
7146.80 1797
7147.59 1749
7148.39 1766
7149.19 1702
7149.99 1722
7150.79 1700
7151.59 1686
7152.38 1644
7153.18 1665
7153.98 1744
7154.78 1740
7155.58 1765
7156.38 1777
7157.17 1823
7157.97 1848
7158.77 1823
7159.57 1859
7160.37 1851
7161.17 1804
7161.97 1795
7162.76 1750
7163.56 1775
7164.36 1783
7165.16 1824
7165.96 1793
7166.76 1740
7167.56 1738
7168.36 1735
7169.16 1727
7169.96 1692
7170.75 1704
7171.55 1598
7172.35 1617
7173.15 1636
7173.95 1579
7174.75 1565
7175.55 1617
7176.35 1534
7177.15 1518
7177.95 1604
7178.75 1578
7179.55 1683
7180.35 1656
7181.15 1698
7181.95 1701
7182.75 1708
7183.55 1787
7184.35 1747
7185.15 1709
7185.95 1702
7186.75 1680
7187.55 1658
7188.35 1623
7189.15 1636
7189.95 1506
7190.75 1455
7191.55 1542
7192.35 1551
7193.15 1502
7193.95 1479
7194.75 1486
7195.55 1494
7196.35 1449
7197.15 1445
7197.95 1493
7198.76 1456
7199.56 1470
7200.36 1460
7201.16 1458
7201.96 1496
7202.76 1499
7203.56 1514
7204.36 1536
7205.16 1528
7205.96 1549
7206.77 1509
7207.57 1481
7208.37 1510
7209.17 1474
7209.97 1482
7210.77 1476
7211.57 1575
7212.38 1599
7213.18 1577
7213.98 1582
7214.78 1577
7215.58 1580
7216.38 1548
7217.19 1559
7217.99 1593
7218.79 1623
7219.59 1667
7220.39 1662
7221.20 1679
7222.00 1692
7222.80 1669
7223.60 1593
7224.40 1562
7225.21 1533
7226.01 1585
7226.81 1552
7227.61 1551
7228.42 1553
7229.22 1550
7230.02 1611
7230.82 1647
7231.63 1661
7232.43 1593
7233.23 1671
7234.03 1735
7234.84 1815
7235.64 1884
7236.44 1981
7237.25 2085
7238.05 2113
7238.85 2059
7239.65 2022
7240.46 1952
7241.26 1915
7242.06 1844
7242.87 1774
7243.67 1701
7244.47 1686
7245.28 1670
7246.08 1725
7246.88 1693
7247.69 1742
7248.49 1706
7249.30 1703
7250.10 1685
7250.90 1704
7251.71 1764
7252.51 1771
7253.31 1841
7254.12 1824
7254.92 1905
7255.73 1874
7256.53 1859
7257.33 1938
7258.14 1912
7258.94 1848
7259.75 1786
7260.55 1772
7261.35 1734
7262.16 1711
7262.96 1674
7263.77 1699
7264.57 1706
7265.38 1730
7266.18 1767
7266.99 1814
7267.79 1845
7268.59 1821
7269.40 1793
7270.20 1857
7271.01 1805
7271.81 1724
7272.62 1761
7273.42 1815
7274.23 1778
7275.03 1756
7275.84 1843
7276.64 1882
7277.45 1812
7278.25 1807
7279.06 1889
7279.86 1901
7280.67 2008
7281.48 2179
7282.28 2458
7283.09 2733
7283.89 3030
7284.70 3285
7285.50 3566
7286.31 3594
7287.11 3533
7287.92 3414
7288.73 3163
7289.53 2920
7290.34 2634
7291.14 2385
7291.95 2253
7292.76 2140
7293.56 2016
7294.37 1965
7295.17 1925
7295.98 1839
7296.79 1887
7297.59 1919
7298.40 1914
7299.21 1932
7300.01 1919
7300.82 1894
7301.62 1921
7302.43 1981
7303.24 2014
7304.04 1982
7304.85 1984
7305.66 2057
7306.46 2089
7307.27 2144
7308.08 2170
7308.89 2303
7309.69 2417
7310.50 2507
7311.31 2545
7312.11 2628
7312.92 2599
7313.73 2647
7314.53 2520
7315.34 2499
7316.15 2567
7316.96 2652
7317.76 3017
7318.57 3339
7319.38 3738
7320.19 4040
7320.99 4321
7321.80 4266
7322.61 4266
7323.42 4032
7324.22 3736
7325.03 3421
7325.84 3109
7326.65 2933
7327.46 2665
7328.26 2502
7329.07 2413
7329.88 2292
7330.69 2198
7331.50 2154
7332.30 2189
7333.11 2170
7333.92 2094
7334.73 2133
7335.54 2143
7336.35 2168
7337.15 2130
7337.96 2080
7338.77 2195
7339.58 2287
7340.39 2265
7341.20 2278
7342.01 2301
7342.82 2298
7343.62 2181
7344.43 2154
7345.24 2113
7346.05 2058
7346.86 2022
7347.67 1988
7348.48 1963
7349.29 1918
7350.10 1879
7350.91 1889
7351.71 1936
7352.52 1809
7353.33 1846
7354.14 1815
7354.95 1847
7355.76 1871
7356.57 1899
7357.38 1882
7358.19 1919
7359.00 1970
7359.81 2030
7360.62 2064
7361.43 2168
7362.24 2209
7363.05 2260
7363.86 2260
7364.67 2300
7365.48 2360
7366.29 2364
7367.10 2243
7367.91 2146
7368.72 2178
7369.53 2094
7370.34 2089
7371.15 2035
7371.96 1943
7372.77 1946
7373.58 1939
7374.39 1904
7375.20 1904
7376.01 1951
7376.82 1923
7377.63 1983
7378.45 2038
7379.26 2236
7380.07 2367
7380.88 2552
7381.69 2624
7382.50 2742
7383.31 2738
7384.12 2745
7384.93 2614
7385.74 2531
7386.56 2374
7387.37 2248
7388.18 2112
7388.99 2024
7389.80 1970
7390.61 1889
7391.42 1816
7392.24 1813
7393.05 1758
7393.86 1679
7394.67 1671
7395.48 1713
7396.29 1621
7397.10 1622
7397.92 1714
7398.73 1773
7399.54 1855
7400.35 1926
7401.16 1951
7401.98 1992
7402.79 2002
7403.60 2002
7404.41 1985
7405.23 1986
7406.04 1955
7406.85 1813
7407.66 1801
7408.47 1761
7409.29 1721
7410.10 1632
7410.91 1655
7411.72 1594
7412.54 1603
7413.35 1563
7414.16 1549
7414.98 1518
7415.79 1474
7416.60 1470
7417.41 1468
7418.23 1393
7419.04 1451
7419.85 1470
7420.67 1382
7421.48 1378
7422.29 1422
7423.11 1326
7423.92 1404
7424.73 1418
7425.54 1366
7426.36 1363
7427.17 1323
7427.99 1341
7428.80 1368
7429.61 1338
7430.43 1303
7431.24 1311
7432.05 1317
7432.87 1349
7433.68 1343
7434.49 1311
7435.31 1341
7436.12 1379
7436.94 1376
7437.75 1367
7438.56 1411
7439.38 1401
7440.19 1456
7441.01 1490
7441.82 1417
7442.64 1415
7443.45 1395
7444.26 1373
7445.08 1383
7445.89 1376
7446.71 1424
7447.52 1331
7448.34 1310
7449.15 1305
7449.97 1287
7450.78 1241
7451.59 1243
7452.41 1351
7453.22 1295
7454.04 1277
7454.85 1263
7455.67 1326
7456.48 1312
7457.30 1357
7458.11 1265
7458.93 1325
7459.74 1281
7460.56 1293
7461.38 1313
7462.19 1292
7463.01 1272
7463.82 1265
7464.64 1296
7465.45 1317
7466.27 1266
7467.08 1320
7467.90 1400
7468.72 1353
7469.53 1312
7470.35 1315
7471.16 1333
7471.98 1303
7472.79 1368
7473.61 1345
7474.43 1348
7475.24 1335
7476.06 1366
7476.87 1367
7477.69 1297
7478.51 1336
7479.32 1305
7480.14 1328
7480.96 1309
7481.77 1283
7482.59 1284
7483.41 1249
7484.22 1220
7485.04 1234
7485.85 1302
7486.67 1319
7487.49 1244
7488.31 1230
7489.12 1237
7489.94 1230
7490.76 1281
7491.57 1235
7492.39 1241
7493.21 1184
7494.02 1208
7494.84 1207
7495.66 1284
7496.48 1313
7497.29 1275
7498.11 1293
7498.93 1199
7499.74 1254
7500.56 1286
7501.38 1270
7502.20 1251
7503.01 1247
7503.83 1211
7504.65 1245
7505.47 1207
7506.29 1197
7507.10 1232
7507.92 1246
7508.74 1202
7509.56 1186
7510.37 1257
7511.19 1213
7512.01 1185
7512.83 1187
7513.65 1188
7514.47 1217
7515.28 1232
7516.10 1212
7516.92 1219
7517.74 1203
7518.56 1187
7519.38 1173
7520.19 1175
7521.01 1153
7521.83 1211
7522.65 1215
7523.47 1202
7524.29 1185
7525.11 1270
7525.92 1252
7526.74 1218
7527.56 1178
7528.38 1242
7529.20 1282
7530.02 1242
7530.84 1216
7531.66 1261
7532.48 1255
7533.30 1251
7534.12 1268
7534.93 1250
7535.75 1294
7536.57 1234
7537.39 1244
7538.21 1233
7539.03 1251
7539.85 1227
7540.67 1261
7541.49 1178
7542.31 1176
7543.13 1180
7543.95 1232
7544.77 1250
7545.59 1214
7546.41 1285
7547.23 1283
7548.05 1270
7548.87 1201
7549.69 1223
7550.51 1240
7551.33 1223
7552.15 1247
7552.97 1253
7553.79 1238
7554.61 1201
7555.43 1248
7556.25 1265
7557.07 1265
7557.89 1281
7558.71 1287
7559.53 1292
7560.36 1305
7561.18 1342
7562.00 1244
7562.82 1345
7563.64 1309
7564.46 1341
7565.28 1352
7566.10 1312
7566.92 1295
7567.74 1323
7568.56 1397
7569.39 1419
7570.21 1329
7571.03 1336
7571.85 1386
7572.67 1381
7573.49 1401
7574.31 1382
7575.14 1358
7575.96 1312
7576.78 1366
7577.60 1339
7578.42 1347
7579.24 1383
7580.06 1381
7580.89 1390
7581.71 1431
7582.53 1373
7583.35 1391
7584.17 1418
7585.00 1430
7585.82 1399
7586.64 1459
7587.46 1527
7588.29 1584
7589.11 1560
7589.93 1613
7590.75 1559
7591.57 1564
7592.40 1655
7593.22 1574
7594.04 1638
7594.86 1632
7595.69 1722
7596.51 1772
7597.33 1765
7598.15 1821
7598.98 1828
7599.80 1794
7600.62 1827
7601.45 1861
7602.27 1998
7603.09 2008
7603.92 2114
7604.74 2210
7605.56 2188
7606.38 2222
7607.21 2263
7608.03 2272
7608.85 2252
7609.68 2117
7610.50 1964
7611.32 1955
7612.15 1928
7612.97 1918
7613.80 1834
7614.62 1952
7615.44 1935
7616.27 1991
7617.09 2133
7617.91 2211
7618.74 2355
7619.56 2363
7620.39 2340
7621.21 2368
7622.03 2339
7622.86 2307
7623.68 2279
7624.51 2197
7625.33 2239
7626.15 2317
7626.98 2335
7627.80 2256
7628.63 2274
7629.45 2319
7630.28 2350
7631.10 2422
7631.93 2518
7632.75 2521
7633.58 2538
7634.40 2623
7635.22 2468
7636.05 2417
7636.87 2188
7637.70 2110
7638.52 1943
7639.35 1929
7640.17 1806
7641.00 1770
7641.82 1779
7642.65 1699
7643.47 1793
7644.30 1869
7645.13 1892
7645.95 2025
7646.78 2035
7647.60 1975
7648.43 1999
7649.25 2007
7650.08 2032
7650.90 2000
7651.73 1986
7652.55 1915
7653.38 1845
7654.21 1795
7655.03 1742
7655.86 1648
7656.68 1534
7657.51 1515
7658.34 1444
7659.16 1431
7659.99 1351
7660.81 1442
7661.64 1404
7662.47 1416
7663.29 1406
7664.12 1374
7664.95 1390
7665.77 1424
7666.60 1430
7667.42 1464
7668.25 1459
7669.08 1433
7669.90 1475
7670.73 1434
7671.56 1419
7672.38 1385
7673.21 1356
7674.04 1357
7674.87 1402
7675.69 1378
7676.52 1433
7677.35 1360
7678.17 1388
7679.00 1392
7679.83 1330
7680.65 1361
7681.48 1394
7682.31 1442
7683.14 1455
7683.96 1610
7684.79 1691
7685.62 1728
7686.45 1718
7687.27 1690
7688.10 1697
7688.93 1637
7689.76 1549
7690.58 1541
7691.41 1462
7692.24 1432
7693.07 1411
7693.90 1411
7694.72 1382
7695.55 1423
7696.38 1456
7697.21 1541
7698.04 1560
7698.86 1599
7699.69 1655
7700.52 1687
7701.35 1642
7702.18 1577
7703.01 1522
7703.83 1472
7704.66 1394
7705.49 1438
7706.32 1390
7707.15 1384
7707.98 1357
7708.81 1360
7709.63 1304
7710.46 1246
7711.29 1273
7712.12 1309
7712.95 1253
7713.78 1322
7714.61 1282
7715.44 1313
7716.27 1278
7717.10 1295
7717.93 1290
7718.75 1267
7719.58 1205
7720.41 1222
7721.24 1288
7722.07 1293
7722.90 1237
7723.73 1240
7724.56 1250
7725.39 1211
7726.22 1247
7727.05 1212
7727.88 1289
7728.71 1222
7729.54 1285
7730.37 1321
7731.20 1329
7732.03 1318
7732.86 1289
7733.69 1272
7734.52 1260
7735.35 1258
7736.18 1175
7737.01 1189
7737.84 1191
7738.67 1158
7739.50 1155
7740.33 1154
7741.16 1151
7741.99 1156
7742.82 1184
7743.65 1205
7744.48 1237
7745.31 1228
7746.14 1367
7746.98 1376
7747.81 1424
7748.64 1468
7749.47 1441
7750.30 1460
7751.13 1449
7751.96 1341
7752.79 1344
7753.62 1363
7754.45 1369
7755.29 1287
7756.12 1255
7756.95 1265
7757.78 1287
7758.61 1261
7759.44 1241
7760.27 1231
7761.11 1203
7761.94 1220
7762.77 1200
7763.60 1224
7764.43 1185
7765.26 1183
7766.10 1154
7766.93 1091
7767.76 1140
7768.59 1181
7769.42 1124
7770.26 1163
7771.09 1158
7771.92 1148
7772.75 1139
7773.58 1152
7774.42 1146
7775.25 1143
7776.08 1139
7776.91 1151
7777.75 1170
7778.58 1204
7779.41 1177
7780.24 1182
7781.08 1184
7781.91 1138
7782.74 1119
7783.57 1197
7784.41 1162
7785.24 1177
7786.07 1156
7786.91 1191
7787.74 1105
7788.57 1132
7789.40 1205
7790.24 1180
7791.07 1155
7791.90 1164
7792.74 1166
7793.57 1233
7794.40 1244
7795.24 1264
7796.07 1204
7796.90 1225
7797.74 1282
7798.57 1354
7799.40 1317
7800.24 1287
7801.07 1377
7801.91 1326
7802.74 1343
7803.57 1339
7804.41 1334
7805.24 1362
7806.07 1337
7806.91 1368
7807.74 1444
7808.58 1401
7809.41 1377
7810.25 1417
7811.08 1449
7811.91 1501
7812.75 1571
7813.58 1631
7814.42 1680
7815.25 1767
7816.09 1832
7816.92 1933
7817.75 1944
7818.59 1907
7819.42 1856
7820.26 1884
7821.09 1968
7821.93 2013
7822.76 2058
7823.60 2030
7824.43 2079
7825.27 2107
7826.10 2062
7826.94 2020
7827.77 1976
7828.61 1906
7829.44 1812
7830.28 1776
7831.11 1806
7831.95 1821
7832.78 1865
7833.62 1934
7834.46 1985
7835.29 2011
7836.13 1999
7836.96 2034
7837.80 2002
7838.63 1977
7839.47 1886
7840.31 1857
7841.14 1759
7841.98 1732
7842.81 1708
7843.65 1698
7844.48 1640
7845.32 1574
7846.16 1548
7846.99 1534
7847.83 1548
7848.67 1476
7849.50 1478
7850.34 1444
7851.17 1478
7852.01 1472
7852.85 1425
7853.68 1489
7854.52 1482
7855.36 1434
7856.19 1443
7857.03 1417
7857.87 1422
7858.70 1479
7859.54 1462
7860.38 1431
7861.21 1473
7862.05 1424
7862.89 1439
7863.72 1422
7864.56 1392
7865.40 1413
7866.24 1390
7867.07 1414
7867.91 1406
7868.75 1418
7869.59 1490
7870.42 1491
7871.26 1498
7872.10 1493
7872.94 1463
7873.77 1543
7874.61 1528
7875.45 1640
7876.29 1754
7877.12 1882
7877.96 1959
7878.80 2068
7879.64 2101
7880.47 2160
7881.31 2130
7882.15 2062
7882.99 2074
7883.83 2091
7884.66 1988
7885.50 1955
7886.34 1814
7887.18 1798
7888.02 1771
7888.86 1732
7889.69 1711
7890.53 1826
7891.37 1755
7892.21 1800
7893.05 1824
7893.89 1832
7894.73 1989
7895.56 1858
7896.40 1729
7897.24 1697
7898.08 1663
7898.92 1628
7899.76 1627
7900.60 1550
7901.44 1561
7902.28 1515
7903.12 1528
7903.95 1552
7904.79 1537
7905.63 1501
7906.47 1484
7907.31 1488
7908.15 1416
7908.99 1462
7909.83 1464
7910.67 1496
7911.51 1516
7912.35 1529
7913.19 1547
7914.03 1628
7914.87 1691
7915.71 1829
7916.55 1981
7917.39 2151
7918.23 2259
7919.07 2313
7919.91 2350
7920.75 2380
7921.59 2294
7922.43 2240
7923.27 2091
7924.11 1931
7924.95 1815
7925.79 1680
7926.63 1685
7927.47 1584
7928.31 1509
7929.15 1479
7929.99 1443
7930.83 1403
7931.67 1401
7932.51 1375
7933.35 1343
7934.19 1358
7935.04 1333
7935.88 1377
7936.72 1367
7937.56 1328
7938.40 1368
7939.24 1353
7940.08 1367
7940.92 1433
7941.76 1442
7942.60 1395
7943.45 1431
7944.29 1501
7945.13 1483
7945.97 1519
7946.81 1562
7947.65 1586
7948.49 1510
7949.34 1517
7950.18 1517
7951.02 1527
7951.86 1578
7952.70 1578
7953.54 1633
7954.39 1642
7955.23 1765
7956.07 1785
7956.91 1839
7957.75 1868
7958.60 1845
7959.44 1803
7960.28 1833
7961.12 1763
7961.96 1745
7962.81 1697
7963.65 1655
7964.49 1708
7965.33 1733
7966.18 1781
7967.02 1920
7967.86 2096
7968.70 2140
7969.55 2214
7970.39 2195
7971.23 2096
7972.08 1906
7972.92 1835
7973.76 1766
7974.60 1686
7975.45 1561
7976.29 1497
7977.13 1493
7977.98 1429
7978.82 1473
7979.66 1424
7980.51 1357
7981.35 1328
7982.19 1379
7983.04 1352
7983.88 1349
7984.72 1299
7985.57 1284
7986.41 1291
7987.25 1312
7988.10 1243
7988.94 1260
7989.78 1238
7990.63 1274
7991.47 1226
7992.32 1224
7993.16 1141
7994.00 1149
7994.85 1163
7995.69 1142
7996.54 1107
7997.38 1126
7998.22 1107
7999.07 1081
7999.91 1143
8000.76 1146
8001.60 1136
8002.45 1177
8003.29 1110
8004.13 1072
8004.98 1070
8005.82 1089
8006.67 1123
8007.51 1099
8008.36 1074
8009.20 1032
8010.05 1037
8010.89 1059
8011.74 1046
8012.58 1026
8013.43 1028
8014.27 987
8015.12 994
8015.96 1016
8016.81 964
8017.65 948
8018.50 1018
8019.34 978
8020.19 979
8021.03 951
8021.88 972
8022.72 978
8023.57 982
8024.41 926
8025.26 934
8026.11 986
8026.95 957
8027.80 952
8028.64 969
8029.49 1007
8030.33 980
8031.18 995
8032.03 1021
8032.87 982
8033.72 982
8034.56 937
8035.41 989
8036.26 980
8037.10 959
8037.95 981
8038.80 1014
8039.64 1012
8040.49 974
8041.34 981
8042.18 982
8043.03 997
8043.87 941
8044.72 974
8045.57 988
8046.41 972
8047.26 985
8048.11 981
8048.96 928
8049.80 947
8050.65 1016
8051.50 997
8052.34 966
8053.19 946
8054.04 947
8054.88 982
8055.73 943
8056.58 910
8057.43 936
8058.27 926
8059.12 918
8059.97 956
8060.82 908
8061.66 897
8062.51 912
8063.36 896
8064.21 874
8065.05 885
8065.90 889
8066.75 940
8067.60 921
8068.44 865
8069.29 877
8070.14 895
8070.99 873
8071.84 891
8072.68 846
8073.53 887
8074.38 888
8075.23 921
8076.08 913
8076.93 905
8077.77 881
8078.62 912
8079.47 908
8080.32 891
8081.17 880
8082.02 902
8082.87 892
8083.71 885
8084.56 880
8085.41 891
8086.26 881
8087.11 867
8087.96 858
8088.81 879
8089.66 881
8090.51 853
8091.35 865
8092.20 864
8093.05 903
8093.90 875
8094.75 874
8095.60 853
8096.45 824
8097.30 819
8098.15 813
8099.00 830
8099.85 879
8100.70 842
8101.55 841
8102.40 890
8103.25 856
8104.10 897
8104.95 873
8105.80 865
8106.65 879
8107.50 870
8108.35 887
8109.20 904
8110.05 921
8110.90 873
8111.75 870
8112.60 877
8113.45 861
8114.30 894
8115.15 909
8116.00 852
8116.85 864
8117.70 875
8118.55 900
8119.40 877
8120.25 857
8121.10 900
8121.95 914
8122.80 947
8123.65 923
8124.50 936
8125.35 920
8126.20 876
8127.06 878
8127.91 882
8128.76 921
8129.61 965
8130.46 971
8131.31 1014
8132.16 1033
8133.01 1041
8133.86 1094
8134.72 1035
8135.57 1040
8136.42 1064
8137.27 1059
8138.12 994
8138.97 966
8139.83 974
8140.68 981
8141.53 996
8142.38 1022
8143.23 1015
8144.08 978
8144.94 967
8145.79 1056
8146.64 1039
8147.49 1007
8148.34 970
8149.20 936
8150.05 965
8150.90 971
8151.75 1028
8152.60 1070
8153.46 1076
8154.31 1044
8155.16 1105
8156.01 1153
8156.87 1161
8157.72 1219
8158.57 1171
8159.42 1087
8160.28 1119
8161.13 1019
8161.98 992
8162.84 966
8163.69 934
8164.54 948
8165.39 880
8166.25 900
8167.10 876
8167.95 918
8168.81 921
8169.66 911
8170.51 916
8171.37 912
8172.22 896
8173.07 923
8173.93 868
8174.78 849
8175.63 834
8176.49 847
8177.34 882
8178.19 816
8179.05 812
8179.90 851
8180.76 881
8181.61 830
8182.46 842
8183.32 843
8184.17 836
8185.02 820
8185.88 817
8186.73 784
8187.59 853
8188.44 785
8189.30 784
8190.15 840
8191.00 826
8191.86 809
8192.71 787
8193.57 762
8194.42 826
8195.28 819
8196.13 778
8196.99 806
8197.84 780
8198.69 811
8199.55 765
8200.40 796
8201.26 794
8202.11 818
8202.97 830
8203.82 782
8204.68 763
8205.53 815
8206.39 874
8207.24 822
8208.10 832
8208.95 799
8209.81 799
8210.67 799
8211.52 826
8212.38 800
8213.23 803
8214.09 821
8214.94 838
8215.80 840
8216.65 825
8217.51 849
8218.37 860
8219.22 858
8220.08 856
8220.93 814
8221.79 863
8222.64 914
8223.50 886
8224.36 885
8225.21 848
8226.07 879
8226.92 865
8227.78 842
8228.64 826
8229.49 786
8230.35 779
8231.21 802
8232.06 784
8232.92 780
8233.78 760
8234.63 746
8235.49 801
8236.35 770
8237.20 770
8238.06 763
8238.92 786
8239.77 782
8240.63 773
8241.49 784
8242.34 750
8243.20 774
8244.06 781
8244.91 824
8245.77 729
8246.63 776
8247.49 786
8248.34 798
8249.20 787
8250.06 811
8250.92 780
8251.77 776
8252.63 765
8253.49 757
8254.35 805
8255.20 824
8256.06 802
8256.92 833
8257.78 805
8258.63 794
8259.49 836
8260.35 800
8261.21 811
8262.07 797
8262.92 797
8263.78 798
8264.64 822
8265.50 779
8266.36 797
8267.22 831
8268.07 811
8268.93 822
8269.79 833
8270.65 823
8271.51 775
8272.37 827
8273.22 863
8274.08 874
8274.94 876
8275.80 860
8276.66 897
8277.52 908
8278.38 934
8279.24 961
8280.09 990
8280.95 1045
8281.81 1033
8282.67 987
8283.53 1019
8284.39 1010
8285.25 969
8286.11 959
8286.97 916
8287.83 873
8288.69 882
8289.55 898
8290.41 905
8291.26 915
8292.12 898
8292.98 914
8293.84 943
8294.70 942
8295.56 996
8296.42 1049
8297.28 993
8298.14 985
8299.00 930
8299.86 950
8300.72 920
8301.58 941
8302.44 941
8303.30 930
8304.16 879
8305.02 887
8305.88 893
8306.74 899
8307.60 890
8308.46 857
8309.33 837
8310.19 835
8311.05 839
8311.91 874
8312.77 856
8313.63 869
8314.49 848
8315.35 861
8316.21 832
8317.07 825
8317.93 852
8318.79 848
8319.65 813
8320.52 828
8321.38 832
8322.24 815
8323.10 817
8323.96 820
8324.82 802
8325.68 820
8326.54 810
8327.41 862
8328.27 829
8329.13 802
8329.99 821
8330.85 838
8331.71 831
8332.57 816
8333.44 815
8334.30 810
8335.16 816
8336.02 855
8336.88 837
8337.75 835
8338.61 803
8339.47 791
8340.33 760
8341.19 794
8342.06 840
8342.92 819
8343.78 834
8344.64 843
8345.50 821
8346.37 830
8347.23 902
8348.09 847
8348.95 854
8349.82 872
8350.68 907
8351.54 870
8352.40 839
8353.27 873
8354.13 892
8354.99 929
8355.86 870
8356.72 880
8357.58 893
8358.45 897
8359.31 845
8360.17 833
8361.03 863
8361.90 853
8362.76 888
8363.62 887
8364.49 851
8365.35 861
8366.21 853
8367.08 821
8367.94 808
8368.80 855
8369.67 886
8370.53 869
8371.40 879
8372.26 869
8373.12 901
8373.99 874
8374.85 862
8375.71 902
8376.58 875
8377.44 917
8378.31 870
8379.17 930
8380.03 868
8380.90 869
8381.76 898
8382.63 952
8383.49 972
8384.36 921
8385.22 956
8386.08 945
8386.95 936
8387.81 981
8388.68 980
8389.54 965
8390.41 922
8391.27 937
8392.14 976
8393.00 945
8393.87 965
8394.73 999
8395.60 1001
8396.46 1055
8397.33 1024
8398.19 984
8399.06 981
8399.92 1022
8400.79 1030
8401.65 1019
8402.52 1031
8403.38 1054
8404.25 1043
8405.11 1041
8405.98 1060
8406.84 1064
8407.71 1075
8408.58 1082
8409.44 1054
8410.31 1097
8411.17 1104
8412.04 1126
8412.90 1161
8413.77 1126
8414.64 1156
8415.50 1207
8416.37 1221
8417.23 1212
8418.10 1192
8418.97 1266
8419.83 1252
8420.70 1251
8421.56 1305
8422.43 1293
8423.30 1292
8424.16 1321
8425.03 1386
8425.90 1321
8426.76 1334
8427.63 1408
8428.50 1430
8429.36 1434
8430.23 1442
8431.10 1447
8431.96 1466
8432.83 1528
8433.70 1507
8434.56 1534
8435.43 1561
8436.30 1604
8437.16 1631
8438.03 1702
8438.90 1773
8439.77 1835
8440.63 1931
8441.50 1948
8442.37 1977
8443.24 2016
8444.10 2067
8444.97 2143
8445.84 2124
8446.71 2152
8447.57 2198
8448.44 2174
8449.31 2252
8450.18 2240
8451.04 2345
8451.91 2568
8452.78 2885
8453.65 3244
8454.52 3700
8455.38 4287
8456.25 4837
8457.12 5102
8457.99 5271
8458.86 5229
8459.72 5045
8460.59 4656
8461.46 4283
8462.33 3854
8463.20 3439
8464.07 3094
8464.93 2840
8465.80 2608
8466.67 2354
8467.54 2244
8468.41 2100
8469.28 1960
8470.15 1872
8471.02 1864
8471.88 1796
8472.75 1759
8473.62 1699
8474.49 1625
8475.36 1679
8476.23 1611
8477.10 1601
8477.97 1660
8478.84 1643
8479.71 1698
8480.58 1810
8481.44 1804
8482.31 1827
8483.18 1828
8484.05 1861
8484.92 1819
8485.79 1881
8486.66 1869
8487.53 1745
8488.40 1709
8489.27 1728
8490.14 1653
8491.01 1646
8491.88 1619
8492.75 1593
8493.62 1610
8494.49 1618
8495.36 1740
8496.23 1709
8497.10 1702
8497.97 1644
8498.84 1638
8499.71 1632
8500.58 1557
8501.45 1506
8502.32 1541
8503.19 1576
8504.06 1557
8504.93 1526
8505.80 1518
8506.67 1537
8507.55 1546
8508.42 1557
8509.29 1601
8510.16 1599
8511.03 1579
8511.90 1672
8512.77 1631
8513.64 1682
8514.51 1672
8515.38 1668
8516.25 1675
8517.13 1728
8518.00 1708
8518.87 1730
8519.74 1809
8520.61 1814
8521.48 1885
8522.35 1972
8523.23 2158
8524.10 2411
8524.97 2688
8525.84 2839
8526.71 2991
8527.58 3192
8528.46 3204
8529.33 3009
8530.20 2847
8531.07 2709
8531.94 2526
8532.81 2422
8533.69 2279
8534.56 2139
8535.43 2020
8536.30 1972
8537.18 1846
8538.05 1830
8538.92 1819
8539.79 1698
8540.66 1704
8541.54 1708
8542.41 1647
8543.28 1560
8544.15 1498
8545.03 1526
8545.90 1537
8546.77 1477
8547.64 1500
8548.52 1581
8549.39 1585
8550.26 1636
8551.14 1752
8552.01 1924
8552.88 2079
8553.76 2234
8554.63 2380
8555.50 2376
8556.37 2445
8557.25 2281
8558.12 2220
8558.99 2062
8559.87 1910
8560.74 1839
8561.61 1732
8562.49 1679
8563.36 1630
8564.24 1543
8565.11 1486
8565.98 1466
8566.86 1419
8567.73 1380
8568.60 1318
8569.48 1347
8570.35 1312
8571.23 1290
8572.10 1313
8572.97 1242
8573.85 1269
8574.72 1233
8575.60 1243
8576.47 1187
8577.34 1298
8578.22 1217
8579.09 1240
8579.97 1208
8580.84 1234
8581.72 1179
8582.59 1212
8583.47 1197
8584.34 1220
8585.21 1223
8586.09 1255
8586.96 1254
8587.84 1238
8588.71 1276
8589.59 1254
8590.46 1276
8591.34 1318
8592.21 1306
8593.09 1317
8593.96 1316
8594.84 1384
8595.71 1346
8596.59 1342
8597.46 1328
8598.34 1313
8599.22 1396
8600.09 1383
8600.97 1381
8601.84 1369
8602.72 1405
8603.59 1452
8604.47 1392
8605.34 1370
8606.22 1341
8607.10 1367
8607.97 1410
8608.85 1381
8609.72 1350
8610.60 1379
8611.47 1396
8612.35 1351
8613.23 1373
8614.10 1461
8614.98 1409
8615.86 1419
8616.73 1473
8617.61 1474
8618.48 1469
8619.36 1509
8620.24 1507
8621.11 1504
8621.99 1570
8622.87 1542
8623.74 1571
8624.62 1520
8625.50 1528
8626.37 1612
8627.25 1616
8628.13 1636
8629.00 1601
8629.88 1684
8630.76 1695
8631.64 1678
8632.51 1687
8633.39 1695
8634.27 1647
8635.14 1614
8636.02 1638
8636.90 1683
8637.78 1702
8638.65 1690
8639.53 1731
8640.41 1731
8641.29 1800
8642.16 1808
8643.04 1799
8643.92 1780
8644.80 1841
8645.67 1835
8646.55 1903
8647.43 1940
8648.31 1957
8649.18 1954
8650.06 2000
8650.94 2025
8651.82 2001
8652.70 1993
8653.58 2091
8654.45 2153
8655.33 2134
8656.21 2078
8657.09 2156
8657.97 2198
8658.84 2315
8659.72 2338
8660.60 2411
8661.48 2499
8662.36 2651
8663.24 2866
8664.12 2932
8664.99 3028
8665.87 3168
8666.75 3325
8667.63 3281
8668.51 3236
8669.39 3196
8670.27 3247
8671.15 3293
8672.03 3444
8672.91 3652
8673.78 3694
8674.66 3776
8675.54 3894
8676.42 3914
8677.30 3771
8678.18 3653
8679.06 3569
8679.94 3358
8680.82 3112
8681.70 2977
8682.58 2771
8683.46 2737
8684.34 2645
8685.22 2538
8686.10 2632
8686.98 2695
8687.86 2825
8688.74 3069
8689.62 3361
8690.50 3734
8691.38 4131
8692.26 4566
8693.14 4857
8694.02 4951
8694.90 4949
8695.78 4860
8696.66 4529
8697.54 4235
8698.42 3923
8699.30 3624
8700.18 3291
8701.06 3084
8701.94 2812
8702.82 2693
8703.70 2593
8704.58 2495
8705.46 2342
8706.34 2231
8707.23 2085
8708.11 1982
8708.99 1916
8709.87 1792
8710.75 1755
8711.63 1750
8712.51 1681
8713.39 1631
8714.27 1589
8715.16 1558
8716.04 1493
8716.92 1470
8717.80 1472
8718.68 1467
8719.56 1475
8720.44 1438
8721.33 1483
8722.21 1509
8723.09 1459
8723.97 1454
8724.85 1477
8725.73 1432
8726.62 1436
8727.50 1418
8728.38 1471
8729.26 1520
8730.14 1521
8731.03 1554
8731.91 1536
8732.79 1511
8733.67 1520
8734.55 1510
8735.44 1488
8736.32 1516
8737.20 1427
8738.08 1425
8738.97 1412
8739.85 1362
8740.73 1419
8741.61 1419
8742.50 1383
8743.38 1369
8744.26 1415
8745.14 1419
8746.03 1410
8746.91 1392
8747.79 1353
8748.68 1340
8749.56 1371
8750.44 1378
8751.33 1436
8752.21 1373
8753.09 1398
8753.97 1444
8754.86 1443
8755.74 1479
8756.62 1442
8757.51 1468
8758.39 1524
8759.28 1478
8760.16 1505
8761.04 1541
8761.93 1535
8762.81 1545
8763.69 1506
8764.58 1522
8765.46 1553
8766.34 1523
8767.23 1503
8768.11 1500
8769.00 1488
8769.88 1513
8770.76 1481
8771.65 1481
8772.53 1479
8773.42 1465
8774.30 1446
8775.19 1400
8776.07 1424
8776.95 1416
8777.84 1426
8778.72 1480
8779.61 1445
8780.49 1426
8781.38 1546
8782.26 1603
8783.15 1579
8784.03 1565
8784.92 1574
8785.80 1606
8786.69 1556
8787.57 1560
8788.46 1534
8789.34 1527
8790.23 1504
8791.11 1517
8792.00 1487
8792.88 1463
8793.77 1369
8794.65 1386
8795.54 1350
8796.42 1307
8797.31 1250
8798.19 1238
8799.08 1296
8799.96 1288
8800.85 1200
8801.74 1192
8802.62 1169
8803.51 1200
8804.39 1225
8805.28 1218
8806.16 1159
8807.05 1179
8807.94 1181
8808.82 1173
8809.71 1123
8810.59 1128
8811.48 1149
8812.37 1181
8813.25 1145
8814.14 1148
8815.03 1126
8815.91 1127
8816.80 1196
8817.68 1242
8818.57 1193
8819.46 1173
8820.34 1220
8821.23 1214
8822.12 1188
8823.00 1143
8823.89 1185
8824.78 1112
8825.66 1065
8826.55 1077
8827.44 1074
8828.33 1114
8829.21 1141
8830.10 1137
8830.99 1119
8831.87 1063
8832.76 1048
8833.65 1090
8834.54 1088
8835.42 1106
8836.31 1068
8837.20 1057
8838.08 1022
8838.97 1022
8839.86 1015
8840.75 1015
8841.64 1051
8842.52 1043
8843.41 1027
8844.30 1051
8845.19 1053
8846.07 1052
8846.96 1027
8847.85 1008
8848.74 983
8849.63 966
8850.51 981
8851.40 967
8852.29 984
8853.18 1001
8854.07 991
8854.96 940
8855.84 905
8856.73 891
8857.62 933
8858.51 879
8859.40 906
8860.29 918
8861.17 1016
8862.06 944
8862.95 892
8863.84 963
8864.73 969
8865.62 1039
8866.51 1010
8867.40 937
8868.29 945
8869.17 921
8870.06 878
8870.95 907
8871.84 873
8872.73 901
8873.62 908
8874.51 895
8875.40 845
8876.29 894
8877.18 929
8878.07 887
8878.96 859
8879.85 843
8880.74 847
8881.63 873
8882.51 845
8883.40 836
8884.29 849
8885.18 834
8886.07 828
8886.96 850
8887.85 880
8888.74 856
8889.63 833
8890.52 852
8891.41 890
8892.30 835
8893.19 823
8894.09 807
8894.98 842
8895.87 834
8896.76 794
8897.65 775
8898.54 804
8899.43 819
8900.32 761
8901.21 796
8902.10 824
8902.99 787
8903.88 805
8904.77 800
8905.66 753
8906.55 787
8907.44 819
8908.34 777
8909.23 763
8910.12 766
8911.01 801
8911.90 796
8912.79 760
8913.68 811
8914.57 797
8915.47 799
8916.36 791
8917.25 829
8918.14 790
8919.03 805
8919.92 812
8920.81 775
8921.71 755
8922.60 734
8923.49 777
8924.38 762
8925.27 772
8926.16 752
8927.06 733
8927.95 746
8928.84 745
8929.73 701
8930.62 746
8931.52 767
8932.41 749
8933.30 709
8934.19 729
8935.09 736
8935.98 771
8936.87 705
8937.76 735
8938.66 720
8939.55 732
8940.44 739
8941.33 714
8942.23 713
8943.12 707
8944.01 736
8944.90 745
8945.80 698
8946.69 729
8947.58 728
8948.48 687
8949.37 693
8950.26 735
8951.16 690
8952.05 688
8952.94 705
8953.84 702
8954.73 751
8955.62 738
8956.52 733
8957.41 713
8958.30 723
8959.20 737
8960.09 752
8960.98 714
8961.88 701
8962.77 725
8963.66 714
8964.56 704
8965.45 719
8966.35 735
8967.24 744
8968.13 752
8969.03 731
8969.92 718
8970.82 724
8971.71 710
8972.60 697
8973.50 711
8974.39 686
8975.29 723
8976.18 732
8977.08 698
8977.97 694
8978.87 683
8979.76 688
8980.65 669
8981.55 661
8982.44 684
8983.34 670
8984.23 715
8985.13 701
8986.02 675
8986.92 714
8987.81 690
8988.71 741
8989.60 713
8990.50 721
8991.39 720
8992.29 724
8993.18 677
8994.08 705
8994.97 690
8995.87 709
8996.76 687
8997.66 687
8998.56 714
8999.45 714
9000.35 698
9001.24 689
9002.14 700
9003.03 678
9003.93 678
9004.83 699
9005.72 666
9006.62 698
9007.51 678
9008.41 675
9009.31 670
9010.20 679
9011.10 706
9011.99 703
9012.89 668
9013.79 645
9014.68 648
9015.58 635
9016.48 678
9017.37 663
9018.27 609
9019.16 668
9020.06 655
9020.96 705
9021.85 672
9022.75 653
9023.65 665
9024.54 687
9025.44 657
9026.34 666
9027.24 657
9028.13 635
9029.03 644
9029.93 653
9030.82 672
9031.72 635
9032.62 642
9033.52 620
9034.41 671
9035.31 667
9036.21 664
9037.10 669
9038.00 674
9038.90 674
9039.80 677
9040.69 697
9041.59 669
9042.49 665
9043.39 669
9044.29 647
9045.18 653
9046.08 678
9046.98 653
9047.88 704
9048.78 697
9049.67 650
9050.57 670
9051.47 708
9052.37 654
9053.27 686
9054.16 657
9055.06 722
9055.96 728
9056.86 690
9057.76 728
9058.66 707
9059.55 685
9060.45 713
9061.35 736
9062.25 709
9063.15 672
9064.05 657
9064.95 731
9065.85 713
9066.74 712
9067.64 746
9068.54 766
9069.44 727
9070.34 739
9071.24 704
9072.14 655
9073.04 700
9073.94 710
9074.84 766
9075.74 728
9076.64 695
9077.53 696
9078.43 707
9079.33 715
9080.23 688
9081.13 708
9082.03 680
9082.93 702
9083.83 736
9084.73 761
9085.63 742
9086.53 753
9087.43 712
9088.33 745
9089.23 765
9090.13 770
9091.03 778
9091.93 750
9092.83 726
9093.73 764
9094.63 738
9095.53 747
9096.43 809
9097.33 773
9098.23 743
9099.13 760
9100.04 774
9100.94 773
9101.84 727
9102.74 745
9103.64 753
9104.54 712
9105.44 712
9106.34 714
9107.24 675
9108.14 698
9109.04 720
9109.94 734
9110.85 724
9111.75 693
9112.65 698
9113.55 656
9114.45 661
9115.35 695
9116.25 681
9117.15 717
9118.06 733
9118.96 713
9119.86 716
9120.76 668
9121.66 699
9122.56 683
9123.46 678
9124.37 720
9125.27 697
9126.17 685
9127.07 726
9127.97 698
9128.88 711
9129.78 697
9130.68 697
9131.58 692
9132.48 693
9133.39 676
9134.29 722
9135.19 690
9136.09 686
9137.00 698
9137.90 694
9138.80 698
9139.70 694
9140.61 695
9141.51 709
9142.41 702
9143.31 667
9144.22 705
9145.12 671
9146.02 687
9146.92 685
9147.83 697
9148.73 667
9149.63 669
9150.54 662
9151.44 679
9152.34 705
9153.25 680
9154.15 678
9155.05 665
9155.96 696
9156.86 688
9157.76 716
9158.67 708
9159.57 663
9160.47 667
9161.38 707
9162.28 733
9163.18 723
9164.09 726
9164.99 669
9165.90 709
9166.80 728
9167.70 675
9168.61 683
9169.51 698
9170.42 682
9171.32 717
9172.22 750
9173.13 727
9174.03 686
9174.94 709
9175.84 687
9176.74 705
9177.65 691
9178.55 685
9179.46 683
9180.36 690
9181.27 702
9182.17 681
9183.08 726
9183.98 686
9184.89 694
9185.79 663
9186.70 710
9187.60 724
9188.51 741
9189.41 688
9190.32 711
9191.22 733
9192.13 731
9193.03 704
9193.94 746
9194.84 762
9195.75 736
9196.65 761
9197.56 777
9198.46 802
9199.37 809
9200.27 818
9201.18 838
9202.08 898
9202.99 881
9203.90 853
9204.80 836
9205.71 844
9206.61 818
9207.52 785
9208.42 802
9209.33 759
9210.24 757
9211.14 709
9212.05 690
9212.95 718
9213.86 716
9214.77 703
9215.67 707
9216.58 713
9217.49 706
9218.39 711
9219.30 726
9220.21 717
9221.11 697
9222.02 710
9222.93 724
9223.83 708
9224.74 719
9225.65 700
9226.55 687
9227.46 690
9228.37 699
9229.27 710
9230.18 670
9231.09 723
9231.99 678
9232.90 701
9233.81 688
9234.72 684
9235.62 706
9236.53 698
9237.44 692
9238.34 655
9239.25 716
9240.16 699
9241.07 647
9241.97 636
9242.88 690
9243.79 702
9244.70 707
9245.61 677
9246.51 703
9247.42 703
9248.33 670
9249.24 648
9250.14 667
9251.05 647
9251.96 666
9252.87 696
9253.78 698
9254.69 670
9255.59 652
9256.50 670
9257.41 652
9258.32 640
9259.23 672
9260.14 675
9261.04 685
9261.95 684
9262.86 720
9263.77 678
9264.68 696
9265.59 668
9266.50 677
9267.40 652
9268.31 704
9269.22 675
9270.13 664
9271.04 713
9271.95 711
9272.86 688
9273.77 705
9274.68 651
9275.59 660
9276.49 679
9277.40 700
9278.31 660
9279.22 699
9280.13 707
9281.04 696
9281.95 699
9282.86 697
9283.77 680
9284.68 668
9285.59 690
9286.50 695
9287.41 736
9288.32 714
9289.23 724
9290.14 729
9291.05 719
9291.96 688
9292.87 702
9293.78 700
9294.69 703
9295.60 745
9296.51 761
9297.42 759
9298.33 745
9299.24 767
9300.15 767
9301.06 796
9301.97 773
9302.88 760
9303.79 726
9304.70 727
9305.61 779
9306.53 774
9307.44 805
9308.35 791
9309.26 798
9310.17 824
9311.08 861
9311.99 828
9312.90 868
9313.81 834
9314.72 805
9315.63 804
9316.55 845
9317.46 856
9318.37 830
9319.28 846
9320.19 761
9321.10 801
9322.01 768
9322.93 750
9323.84 725
9324.75 759
9325.66 775
9326.57 750
9327.48 727
9328.40 759
9329.31 746
9330.22 752
9331.13 737
9332.04 761
9332.96 740
9333.87 766
9334.78 784
9335.69 763
9336.60 758
9337.52 793
9338.43 829
9339.34 780
9340.25 747
9341.17 735
9342.08 726
9342.99 786
9343.90 757
9344.82 762
9345.73 763
9346.64 802
9347.55 782
9348.47 776
9349.38 775
9350.29 747
9351.21 762
9352.12 722
9353.03 713
9353.94 785
9354.86 772
9355.77 761
9356.68 765
9357.60 768
9358.51 788
9359.42 775
9360.34 785
9361.25 748
9362.16 722
9363.08 729
9363.99 740
9364.90 748
9365.82 747
9366.73 723
9367.65 761
9368.56 752
9369.47 739
9370.39 762
9371.30 772
9372.21 803
9373.13 759
9374.04 794
9374.96 776
9375.87 750
9376.79 732
9377.70 793
9378.61 810
9379.53 807
9380.44 822
9381.36 840
9382.27 836
9383.19 866
9384.10 819
9385.01 860
9385.93 885
9386.84 862
9387.76 876
9388.67 900
9389.59 929
9390.50 926
9391.42 979
9392.33 977
9393.25 990
9394.16 1007
9395.08 1001
9395.99 975
9396.91 966
9397.82 933
9398.74 957
9399.65 962
9400.57 975
9401.48 966
9402.40 952
9403.32 888
9404.23 899
9405.15 922
9406.06 912
9406.98 878
9407.89 861
9408.81 858
9409.73 907
9410.64 877
9411.56 880
9412.47 902
9413.39 851
9414.30 858
9415.22 877
9416.14 849
9417.05 873
9417.97 885
9418.89 894
9419.80 896
9420.72 890
9421.63 892
9422.55 937
9423.47 920
9424.38 925
9425.30 945
9426.22 948
9427.13 993
9428.05 976
9428.97 938
9429.88 957
9430.80 919
9431.72 960
9432.63 982
9433.55 982
9434.47 1011
9435.38 1079
9436.30 995
9437.22 1027
9438.14 1108
9439.05 1147
9439.97 1190
9440.89 1226
9441.81 1250
9442.72 1307
9443.64 1251
9444.56 1278
9445.47 1307
9446.39 1225
9447.31 1194
9448.23 1180
9449.15 1208
9450.06 1244
9450.98 1254
9451.90 1231
9452.82 1239
9453.73 1227
9454.65 1198
9455.57 1191
9456.49 1193
9457.41 1220
9458.32 1132
9459.24 1126
9460.16 1118
9461.08 1075
9462.00 1044
9462.92 1024
9463.83 1056
9464.75 1048
9465.67 1018
9466.59 1025
9467.51 1046
9468.43 1038
9469.35 1003
9470.26 996
9471.18 1003
9472.10 1006
9473.02 1032
9473.94 964
9474.86 1001
9475.78 1084
9476.70 1057
9477.62 1045
9478.54 1105
9479.45 1112
9480.37 1141
9481.29 1192
9482.21 1199
9483.13 1193
9484.05 1164
9484.97 1201
9485.89 1200
9486.81 1160
9487.73 1157
9488.65 1067
9489.57 1090
9490.49 1050
9491.41 1045
9492.33 1049
9493.25 1025
9494.17 1011
9495.09 1009
9496.01 995
9496.93 1032
9497.85 1068
9498.77 1047
9499.69 972
9500.61 1033
9501.53 1096
9502.45 1081
9503.37 1066
9504.29 1142
9505.21 1121
9506.13 1105
9507.05 1155
9507.97 1135
9508.89 1128
9509.81 1139
9510.73 1162
9511.65 1130
9512.57 1157
9513.49 1183
9514.42 1207
9515.34 1262
9516.26 1346
9517.18 1369
9518.10 1464
9519.02 1508
9519.94 1540
9520.86 1676
9521.78 1719
9522.71 1726
9523.63 1755
9524.55 1792
9525.47 1806
9526.39 1746
9527.31 1645
9528.23 1573
9529.16 1531
9530.08 1539
9531.00 1423
9531.92 1377
9532.84 1332
9533.76 1300
9534.69 1280
9535.61 1296
9536.53 1266
9537.45 1236
9538.37 1229
9539.30 1213
9540.22 1191
9541.14 1218
9542.06 1175
9542.98 1114
9543.91 1164
9544.83 1182
9545.75 1194
9546.67 1182
9547.60 1212
9548.52 1223
9549.44 1233
9550.36 1238
9551.29 1275
9552.21 1276
9553.13 1308
9554.06 1254
9554.98 1271
9555.90 1221
9556.82 1267
9557.75 1278
9558.67 1263
9559.59 1222
9560.52 1275
9561.44 1287
9562.36 1346
9563.29 1323
9564.21 1331
9565.13 1242
9566.06 1252
9566.98 1285
9567.90 1295
9568.83 1317
9569.75 1336
9570.67 1279
9571.60 1296
9572.52 1279
9573.44 1332
9574.37 1328
9575.29 1364
9576.22 1400
9577.14 1384
9578.06 1414
9578.99 1402
9579.91 1487
9580.84 1465
9581.76 1474
9582.68 1486
9583.61 1466
9584.53 1497
9585.46 1462
9586.38 1401
9587.31 1456
9588.23 1423
9589.15 1421
9590.08 1441
9591.00 1368
9591.93 1445
9592.85 1452
9593.78 1511
9594.70 1504
9595.63 1468
9596.55 1573
9597.48 1660
9598.40 1725
9599.33 1752
9600.25 1729
9601.18 1790
9602.10 1776
9603.03 1742
9603.95 1802
9604.88 1752
9605.80 1668
9606.73 1629
9607.65 1646
9608.58 1604
9609.50 1635
9610.43 1601
9611.35 1604
9612.28 1586
9613.21 1572
9614.13 1560
9615.06 1537
9615.98 1584
9616.91 1539
9617.84 1565
9618.76 1549
9619.69 1562
9620.61 1550
9621.54 1607
9622.47 1538
9623.39 1574
9624.32 1595
9625.24 1633
9626.17 1602
9627.10 1651
9628.02 1667
9628.95 1709
9629.88 1714
9630.80 1692
9631.73 1767
9632.65 1717
9633.58 1735
9634.51 1748
9635.43 1744
9636.36 1767
9637.29 1827
9638.22 1895
9639.14 1933
9640.07 1942
9641.00 2005
9641.92 2084
9642.85 2090
9643.78 2116
9644.70 2132
9645.63 2183
9646.56 2175
9647.49 2235
9648.41 2245
9649.34 2267
9650.27 2252
9651.20 2222
9652.12 2305
9653.05 2312
9653.98 2292
9654.91 2283
9655.83 2218
9656.76 2197
9657.69 2159
9658.62 2130
9659.55 2194
9660.47 2189
9661.40 2152
9662.33 2140
9663.26 2155
9664.19 2164
9665.11 2147
9666.04 2207
9666.97 2244
9667.90 2263
9668.83 2311
9669.75 2344
9670.68 2376
9671.61 2421
9672.54 2524
9673.47 2483
9674.40 2540
9675.33 2623
9676.25 2539
9677.18 2604
9678.11 2644
9679.04 2649
9679.97 2621
9680.90 2736
9681.83 2738
9682.76 2751
9683.69 2755
9684.61 2811
9685.54 2860
9686.47 2903
9687.40 2848
9688.33 2898
9689.26 2838
9690.19 2925
9691.12 2963
9692.05 2993
9692.98 3101
9693.91 3165
9694.84 3252
9695.77 3371
9696.70 3570
9697.63 3546
9698.56 3591
9699.49 3788
9700.42 3795
9701.35 3871
9702.28 3887
9703.21 3915
9704.14 3745
9705.07 3634
9706.00 3479
9706.93 3321
9707.86 3221
9708.79 3138
9709.72 3077
9710.65 3063
9711.58 3086
9712.51 3096
9713.44 3096
9714.37 3249
9715.30 3245
9716.23 3259
9717.16 3338
9718.09 3190
9719.02 3137
9719.95 2981
9720.88 2999
9721.81 2859
9722.75 2825
9723.68 2677
9724.61 2578
9725.54 2491
9726.47 2365
9727.40 2407
9728.33 2304
9729.26 2368
9730.19 2315
9731.13 2328
9732.06 2281
9732.99 2250
9733.92 2284
9734.85 2264
9735.78 2325
9736.71 2273
9737.65 2207
9738.58 2137
9739.51 2136
9740.44 2089
9741.37 2077
9742.30 2067
9743.24 2061
9744.17 1971
9745.10 1902
9746.03 1930
9746.96 1926
9747.90 1904
9748.83 1862
9749.76 1901
9750.69 1834
9751.63 1861
9752.56 1828
9753.49 1791
9754.42 1728
9755.36 1812
9756.29 1838
9757.22 1744
9758.15 1741
9759.09 1771
9760.02 1779
9760.95 1717
9761.88 1739
9762.82 1780
9763.75 1714
9764.68 1726
9765.62 1762
9766.55 1790
9767.48 1846
9768.41 1778
9769.35 1830
9770.28 1821
9771.21 1819
9772.15 1869
9773.08 1848
9774.01 1823
9774.95 1879
9775.88 1813
9776.81 1820
9777.75 1806
9778.68 1826
9779.62 1907
9780.55 1869
9781.48 1946
9782.42 2002
9783.35 1965
9784.28 1911
9785.22 1932
9786.15 1889
9787.09 1889
9788.02 1854
9788.95 1825
9789.89 1808
9790.82 1800
9791.76 1717
9792.69 1711
9793.63 1733
9794.56 1733
9795.49 1752
9796.43 1744
9797.36 1773
9798.30 1769
9799.23 1751
9800.17 1785
9801.10 1762
9802.04 1740
9802.97 1708
9803.91 1628
9804.84 1615
9805.78 1560
9806.71 1584
9807.65 1523
9808.58 1449
9809.52 1431
9810.45 1386
9811.39 1373
9812.32 1405
9813.26 1407
9814.19 1411
9815.13 1348
9816.06 1303
9817.00 1295
9817.93 1294
9818.87 1297
9819.80 1256
9820.74 1245
9821.68 1282
9822.61 1272
9823.55 1219
9824.48 1229
9825.42 1233
9826.35 1248
9827.29 1217
9828.23 1185
9829.16 1206
9830.10 1233
9831.03 1245
9831.97 1230
9832.91 1223
9833.84 1176
9834.78 1179
9835.72 1218
9836.65 1194
9837.59 1204
9838.52 1167
9839.46 1186
9840.40 1221
9841.33 1186
9842.27 1194
9843.21 1187
9844.14 1218
9845.08 1181
9846.02 1175
9846.95 1217
9847.89 1199
9848.83 1207
9849.77 1228
9850.70 1223
9851.64 1190
9852.58 1176
9853.51 1218
9854.45 1234
9855.39 1202
9856.33 1167
9857.26 1211
9858.20 1210
9859.14 1183
9860.08 1182
9861.01 1163
9861.95 1157
9862.89 1193
9863.83 1148
9864.76 1112
9865.70 1139
9866.64 1178
9867.58 1104
9868.51 1110
9869.45 1133
9870.39 1155
9871.33 1128
9872.27 1137
9873.20 1131
9874.14 1197
9875.08 1191
9876.02 1166
9876.96 1182
9877.90 1191
9878.83 1148
9879.77 1151
9880.71 1120
9881.65 1115
9882.59 1139
9883.53 1151
9884.47 1109
9885.40 1097
9886.34 1081
9887.28 1078
9888.22 1137
9889.16 1076
9890.10 1051
9891.04 1075
9891.98 1069
9892.91 1077
9893.85 1074
9894.79 1067
9895.73 1064
9896.67 1076
9897.61 1112
9898.55 1099
9899.49 1111
9900.43 1102
9901.37 1111
9902.31 1109
9903.25 1077
9904.19 1052
9905.13 1078
9906.07 1090
9907.01 1084
9907.95 1049
9908.89 1071
9909.83 1079
9910.77 1119
9911.71 1098
9912.65 1081
9913.59 1099
9914.53 1084
9915.47 1091
9916.41 1119
9917.35 1163
9918.29 1202
9919.23 1183
9920.17 1245
9921.11 1295
9922.05 1321
9922.99 1382
9923.93 1460
9924.87 1450
9925.81 1523
9926.75 1577
9927.69 1605
9928.63 1629
9929.57 1617
9930.51 1623
9931.45 1556
9932.39 1527
9933.34 1476
9934.28 1378
9935.22 1378
9936.16 1343
9937.10 1247
9938.04 1205
9938.98 1227
9939.92 1210
9940.87 1170
9941.81 1184
9942.75 1184
9943.69 1234
9944.63 1271
9945.57 1237
9946.51 1293
9947.46 1405
9948.40 1403
9949.34 1452
9950.28 1563
9951.22 1609
9952.16 1568
9953.11 1589
9954.05 1637
9954.99 1567
9955.93 1468
9956.87 1427
9957.82 1344
9958.76 1324
9959.70 1271
9960.64 1212
9961.59 1140
9962.53 1156
9963.47 1096
9964.41 1065
9965.35 1065
9966.30 994
9967.24 1023
9968.18 991
9969.13 933
9970.07 926
9971.01 956
9971.95 921
9972.90 977
9973.84 953
9974.78 935
9975.73 957
9976.67 907
9977.61 927
9978.55 907
9979.50 876
9980.44 883
9981.38 912
9982.33 897
9983.27 919
9984.21 924
9985.16 944
9986.10 897
9987.04 894
9987.99 897
9988.93 933
9989.88 966
9990.82 933
9991.76 918
9992.71 916
9993.65 952
9994.59 931
9995.54 908
9996.48 909
9997.43 875
9998.37 898
9999.31 909
10000.26 833
10001.20 862
10002.15 864
10003.09 858
10004.04 858
10004.98 850
10005.92 803
10006.87 804
10007.81 852
10008.76 859
10009.70 854
10010.65 836
10011.59 803
10012.54 820
10013.48 835
10014.43 845
10015.37 835
10016.32 834
10017.26 867
10018.21 857
10019.15 851
10020.10 840
10021.04 813
10021.99 807
10022.93 807
10023.88 822
10024.82 875
10025.77 833
10026.71 789
10027.66 813
10028.60 832
10029.55 794
10030.49 803
10031.44 838
10032.39 797
10033.33 796
10034.28 806
10035.22 810
10036.17 824
10037.11 788
10038.06 806
10039.01 809
10039.95 820
10040.90 791
10041.84 800
10042.79 745
10043.74 758
10044.68 755
10045.63 751
10046.58 798
10047.52 793
10048.47 772
10049.41 760
10050.36 753
10051.31 756
10052.25 733
10053.20 728
10054.15 783
10055.09 738
10056.04 730
10056.99 770
10057.93 725
10058.88 766
10059.83 785
10060.78 802
10061.72 756
10062.67 762
10063.62 758
10064.56 775
10065.51 713
10066.46 764
10067.41 735
10068.35 730
10069.30 767
10070.25 766
10071.20 743
10072.14 777
10073.09 742
10074.04 783
10074.99 720
10075.93 735
10076.88 791
10077.83 761
10078.78 759
10079.72 739
10080.67 743
10081.62 734
10082.57 739
10083.52 764
10084.46 750
10085.41 760
10086.36 751
10087.31 718
10088.26 743
10089.21 718
10090.15 702
10091.10 709
10092.05 729
10093.00 747
10093.95 738
10094.90 731
10095.85 724
10096.79 733
10097.74 761
10098.69 746
10099.64 727
10100.59 762
10101.54 736
10102.49 742
10103.44 728
10104.39 730
10105.33 748
10106.28 715
10107.23 740
10108.18 722
10109.13 755
10110.08 738
10111.03 732
10111.98 724
10112.93 716
10113.88 740
10114.83 755
10115.78 721
10116.73 732
10117.68 725
10118.63 770
10119.58 763
10120.53 749
10121.48 755
10122.43 752
10123.38 755
10124.33 752
10125.28 759
10126.23 747
10127.18 748
10128.13 762
10129.08 776
10130.03 751
10130.98 786
10131.93 748
10132.88 775
10133.83 790
10134.78 785
10135.73 812
10136.68 804
10137.63 786
10138.58 741
10139.53 820
10140.48 850
10141.43 840
10142.38 808
10143.33 852
10144.29 879
10145.24 869
10146.19 836
10147.14 807
10148.09 886
10149.04 860
10149.99 874
10150.94 861
10151.89 866
10152.85 852
10153.80 876
10154.75 882
10155.70 898
10156.65 937
10157.60 890
10158.55 880
10159.51 906
10160.46 885
10161.41 917
10162.36 934
10163.31 960
10164.26 954
10165.22 952
10166.17 938
10167.12 982
10168.07 940
10169.02 950
10169.98 974
10170.93 966
10171.88 958
10172.83 964
10173.79 1026
10174.74 1018
10175.69 1054
10176.64 1080
10177.60 1098
10178.55 1085
10179.50 1074
10180.45 1106
10181.41 1134
10182.36 1142
10183.31 1151
10184.26 1089
10185.22 1082
10186.17 1114
10187.12 1133
10188.08 1100
10189.03 1137
10189.98 1150
10190.93 1126
10191.89 1131
10192.84 1128
10193.79 1160
10194.75 1170
10195.70 1173
10196.65 1165
10197.61 1177
10198.56 1144
10199.51 1170
10200.47 1169
10201.42 1132
10202.38 1184
10203.33 1256
10204.28 1289
10205.24 1344
10206.19 1324
10207.14 1319
10208.10 1364
10209.05 1370
10210.01 1407
10210.96 1412
10211.91 1413
10212.87 1372
10213.82 1324
10214.78 1349
10215.73 1324
10216.69 1262
10217.64 1279
10218.59 1281
10219.55 1203
10220.50 1180
10221.46 1168
10222.41 1146
10223.37 1155
10224.32 1204
10225.28 1244
10226.23 1190
10227.19 1187
10228.14 1284
10229.10 1317
10230.05 1327
10231.01 1371
10231.96 1388
10232.92 1473
10233.87 1499
10234.83 1560
10235.78 1676
10236.74 1679
10237.69 1675
10238.65 1727
10239.60 1708
10240.56 1667
10241.51 1662
10242.47 1615
10243.42 1538
10244.38 1445
10245.34 1362
10246.29 1329
10247.25 1315
10248.20 1237
10249.16 1218
10250.11 1198
10251.07 1239
10252.03 1177
10252.98 1175
10253.94 1145
10254.89 1090
10255.85 1104
10256.81 1091
10257.76 1035
10258.72 1024
10259.68 1007
10260.63 1022
10261.59 973
10262.55 997
10263.50 949
10264.46 973
10265.41 953
10266.37 969
10267.33 981
10268.28 969
10269.24 936
10270.20 940
10271.16 982
10272.11 981
10273.07 965
10274.03 941
10274.98 908
10275.94 918
10276.90 909
10277.85 890
10278.81 911
10279.77 865
10280.73 871
10281.68 872
10282.64 872
10283.60 882
10284.56 842
10285.51 815
10286.47 805
10287.43 844
10288.39 847
10289.34 894
10290.30 839
10291.26 803
10292.22 836
10293.18 858
10294.13 851
10295.09 850
10296.05 861
10297.01 809
10297.97 850
10298.92 853
10299.88 853
10300.84 799
10301.80 805
10302.76 827
10303.72 816
10304.67 848
10305.63 788
10306.59 832
10307.55 837
10308.51 855
10309.47 834
10310.43 821
10311.38 845
10312.34 822
10313.30 825
10314.26 827
10315.22 789
10316.18 825
10317.14 817
10318.10 851
10319.06 808
10320.01 807
10320.97 846
10321.93 811
10322.89 834
10323.85 831
10324.81 831
10325.77 815
10326.73 803
10327.69 853
10328.65 814
10329.61 775
10330.57 837
10331.53 842
10332.49 799
10333.45 800
10334.41 815
10335.37 788
10336.33 833
10337.29 805
10338.25 796
10339.21 805
10340.17 765
10341.13 786
10342.09 795
10343.05 742
10344.01 737
10344.97 780
10345.93 748
10346.89 735
10347.85 666
10348.81 722
10349.77 748
10350.73 743
10351.69 710
10352.65 704
10353.61 742
10354.57 684
10355.53 690
10356.49 717
10357.46 718
10358.42 710
10359.38 723
10360.34 702
10361.30 714
10362.26 674
10363.22 700
10364.18 696
10365.14 669
10366.11 722
10367.07 701
10368.03 696
10368.99 674
10369.95 667
10370.91 657
10371.87 685
10372.84 683
10373.80 688
10374.76 648
10375.72 673
10376.68 650
10377.64 656
10378.61 666
10379.57 640
10380.53 659
10381.49 665
10382.45 659
10383.42 675
10384.38 706
10385.34 720
10386.30 671
10387.27 669
10388.23 676
10389.19 676
10390.15 659
10391.11 647
10392.08 681
10393.04 658
10394.00 643
10394.96 665
10395.93 666
10396.89 668
10397.85 654
10398.82 661
10399.78 679
10400.74 694
10401.70 675
10402.67 683
10403.63 664
10404.59 668
10405.56 672
10406.52 660
10407.48 674
10408.45 677
10409.41 647
10410.37 695
10411.34 708
10412.30 670
10413.26 665
10414.23 723
10415.19 728
10416.15 678
10417.12 735
10418.08 751
10419.04 743
10420.01 777
10420.97 771
10421.94 757
10422.90 719
10423.86 778
10424.83 773
10425.79 735
10426.76 704
10427.72 712
10428.68 699
10429.65 709
10430.61 647
10431.58 647
10432.54 660
10433.51 635
10434.47 629
10435.44 648
10436.40 619
10437.36 643
10438.33 629
10439.29 577
10440.26 607
10441.22 631
10442.19 615
10443.15 646
10444.12 633
10445.08 604
10446.05 616
10447.01 651
10447.98 653
10448.94 616
10449.91 616
10450.87 643
10451.84 609
10452.80 649
10453.77 636
10454.73 605
10455.70 634
10456.67 621
10457.63 625
10458.60 631
10459.56 589
10460.53 613
10461.49 607
10462.46 623
10463.43 641
10464.39 624
10465.36 577
10466.32 588
10467.29 628
10468.25 625
10469.22 623
10470.19 609
10471.15 620
10472.12 611
10473.09 622
10474.05 609
10475.02 664
10475.98 648
10476.95 612
10477.92 645
10478.88 642
10479.85 655
10480.82 672
10481.78 672
10482.75 640
10483.72 661
10484.68 659
10485.65 697
10486.62 682
10487.58 652
10488.55 609
10489.52 631
10490.49 600
10491.45 582
10492.42 623
10493.39 613
10494.35 594
10495.32 566
10496.29 610
10497.26 613
10498.22 617
10499.19 571
10500.16 612
10501.13 604
10502.09 604
10503.06 629
10504.03 637
10505.00 611
10505.96 619
10506.93 601
10507.90 608
10508.87 587
10509.84 601
10510.80 607
10511.77 584
10512.74 603
10513.71 608
10514.68 609
10515.64 622
10516.61 633
10517.58 586
10518.55 605
10519.52 611
10520.49 564
10521.45 603
10522.42 586
10523.39 622
10524.36 578
10525.33 589
10526.30 594
10527.27 606
10528.23 587
10529.20 579
10530.17 619
10531.14 574
10532.11 595
10533.08 652
10534.05 633
10535.02 640
10535.99 621
10536.96 635
10537.93 660
10538.89 659
10539.86 683
10540.83 643
10541.80 644
10542.77 621
10543.74 627
10544.71 628
10545.68 592
10546.65 630
10547.62 646
10548.59 667
10549.56 640
10550.53 670
10551.50 635
10552.47 633
10553.44 627
10554.41 610
10555.38 637
10556.35 652
10557.32 648
10558.29 649
10559.26 618
10560.23 681
10561.20 671
10562.17 710
10563.14 705
10564.11 680
10565.08 672
10566.05 691
10567.02 696
10567.99 686
10568.96 713
10569.93 690
10570.91 652
10571.88 624
10572.85 653
10573.82 650
10574.79 645
10575.76 662
10576.73 651
10577.70 612
10578.67 636
10579.64 666
10580.62 658
10581.59 651
10582.56 670
10583.53 666
10584.50 668
10585.47 677
10586.44 633
10587.42 679
10588.39 658
10589.36 649
10590.33 654
10591.30 709
10592.27 682
10593.25 686
10594.22 749
10595.19 724
10596.16 719
10597.13 731
10598.10 711
10599.08 702
10600.05 713
10601.02 711
10601.99 725
10602.97 718
10603.94 713
10604.91 690
10605.88 726
10606.85 749
10607.83 767
10608.80 784
10609.77 814
10610.74 842
10611.72 813
10612.69 786
10613.66 784
10614.64 766
10615.61 779
10616.58 785
10617.55 806
10618.53 783
10619.50 752
10620.47 763
10621.45 774
10622.42 739
10623.39 722
10624.37 765
10625.34 769
10626.31 773
10627.29 753
10628.26 766
10629.23 745
10630.21 740
10631.18 780
10632.15 718
10633.13 755
10634.10 745
10635.07 826
10636.05 853
10637.02 847
10638.00 847
10638.97 881
10639.94 876
10640.92 889
10641.89 886
10642.87 922
10643.84 878
10644.81 839
10645.79 834
10646.76 794
10647.74 806
10648.71 788
10649.68 723
10650.66 703
10651.63 685
10652.61 702
10653.58 715
10654.56 682
10655.53 697
10656.51 637
10657.48 662
10658.46 651
10659.43 629
10660.41 663
10661.38 624
10662.36 627
10663.33 621
10664.31 645
10665.28 647
10666.26 634
10667.23 646
10668.21 637
10669.18 593
10670.16 654
10671.13 651
10672.11 635
10673.08 629
10674.06 661
10675.03 681
10676.01 642
10676.99 623
10677.96 619
10678.94 653
10679.91 630
10680.89 648
10681.86 659
10682.84 666
10683.82 645
10684.79 629
10685.77 631
10686.74 658
10687.72 604
10688.70 618
10689.67 604
10690.65 593
10691.63 589
10692.60 627
10693.58 641
10694.55 612
10695.53 594
10696.51 570
10697.48 573
10698.46 563
10699.44 599
10700.41 607
10701.39 609
10702.37 592
10703.34 598
10704.32 619
10705.30 632
10706.27 632
10707.25 589
10708.23 607
10709.21 605
10710.18 606
10711.16 601
10712.14 614
10713.11 599
10714.09 622
10715.07 612
10716.05 558
10717.02 589
10718.00 594
10718.98 624
10719.96 602
10720.93 580
10721.91 595
10722.89 588
10723.87 599
10724.85 590
10725.82 588
10726.80 569
10727.78 569
10728.76 583
10729.74 549
10730.71 555
10731.69 582
10732.67 597
10733.65 607
10734.63 568
10735.60 585
10736.58 580
10737.56 611
10738.54 607
10739.52 616
10740.50 585
10741.48 635
10742.45 613
10743.43 624
10744.41 601
10745.39 583
10746.37 612
10747.35 597
10748.33 615
10749.31 602
10750.28 596
10751.26 610
10752.24 603
10753.22 623
10754.20 596
10755.18 588
10756.16 610
10757.14 581
10758.12 602
10759.10 609
10760.08 581
10761.06 595
10762.04 601
10763.01 618
10763.99 613
10764.97 626
10765.95 605
10766.93 637
10767.91 576
10768.89 605
10769.87 619
10770.85 624
10771.83 590
10772.81 599
10773.79 623
10774.77 639
10775.75 671
10776.73 655
10777.71 640
10778.69 623
10779.67 668
10780.65 659
10781.63 670
10782.62 683
10783.60 662
10784.58 645
10785.56 661
10786.54 653
10787.52 644
10788.50 682
10789.48 623
10790.46 612
10791.44 608
10792.42 629
10793.40 625
10794.38 629
10795.37 672
10796.35 651
10797.33 629
10798.31 591
10799.29 641
10800.27 668
10801.25 648
10802.23 646
10803.21 608
10804.20 627
10805.18 606
10806.16 647
10807.14 670
10808.12 633
10809.10 634
10810.09 618
10811.07 615
10812.05 655
10813.03 646
10814.01 657
10815.00 648
10815.98 611
10816.96 643
10817.94 641
10818.92 639
10819.91 644
10820.89 635
10821.87 646
10822.85 635
10823.83 621
10824.82 662
10825.80 643
10826.78 638
10827.76 667
10828.75 658
10829.73 625
10830.71 629
10831.69 648
10832.68 644
10833.66 684
10834.64 670
10835.63 667
10836.61 655
10837.59 633
10838.57 671
10839.56 685
10840.54 709
10841.52 679
10842.51 704
10843.49 665
10844.47 711
10845.46 685
10846.44 730
10847.42 689
10848.41 687
10849.39 714
10850.37 737
10851.36 712
10852.34 744
10853.32 721
10854.31 751
10855.29 725
10856.28 737
10857.26 753
10858.24 750
10859.23 793
10860.21 776
10861.20 770
10862.18 762
10863.16 790
10864.15 779
10865.13 767
10866.12 774
10867.10 799
10868.08 824
10869.07 804
10870.05 775
10871.04 771
10872.02 791
10873.01 806
10873.99 811
10874.98 797
10875.96 811
10876.95 814
10877.93 804
10878.92 817
10879.90 799
10880.89 791
10881.87 828
10882.86 815
10883.84 802
10884.83 841
10885.81 838
10886.80 874
10887.78 893
10888.77 874
10889.75 871
10890.74 891
10891.72 889
10892.71 901
10893.69 919
10894.68 905
10895.66 889
10896.65 906
10897.64 916
10898.62 932
10899.61 902
10900.59 967
10901.58 985
10902.56 964
10903.55 1000
10904.54 997
10905.52 997
10906.51 1012
10907.49 1026
10908.48 1065
10909.47 1041
10910.45 1017
10911.44 1038
10912.43 1112
10913.41 1101
10914.40 1065
10915.39 1102
10916.37 1133
10917.36 1128
10918.35 1120
10919.33 1129
10920.32 1139
10921.31 1132
10922.29 1125
10923.28 1152
10924.27 1153
10925.25 1126
10926.24 1207
10927.23 1204
10928.21 1244
10929.20 1228
10930.19 1252
10931.18 1229
10932.16 1238
10933.15 1264
10934.14 1264
10935.12 1301
10936.11 1313
10937.10 1328
10938.09 1328
10939.07 1355
10940.06 1332
10941.05 1342
10942.04 1421
10943.02 1470
10944.01 1443
10945.00 1512
10945.99 1554
10946.98 1519
10947.96 1561
10948.95 1643
10949.94 1680
10950.93 1686
10951.92 1745
10952.90 1865
10953.89 1913
10954.88 2002
10955.87 2022
10956.86 2122
10957.85 2172
10958.83 2248
10959.82 2280
10960.81 2298
10961.80 2258
10962.79 2303
10963.78 2233
10964.77 2143
10965.75 2120
10966.74 2095
10967.73 2013
10968.72 1969
10969.71 1908
10970.70 1888
10971.69 1848
10972.68 1800
10973.67 1763
10974.66 1708
10975.64 1722
10976.63 1707
10977.62 1677
10978.61 1671
10979.60 1655
10980.59 1724
10981.58 1738
10982.57 1786
10983.56 1781
10984.55 1796
10985.54 1905
10986.53 1834
10987.52 1881
10988.51 1920
10989.50 1968
10990.49 2022
10991.48 2065
10992.47 2157
10993.46 2322
10994.45 2403
10995.44 2509
10996.43 2650
10997.42 2736
10998.41 2775
10999.40 2946
11000.39 3047
11001.38 3122
11002.37 3143
11003.36 3120
11004.35 3089
11005.34 2887
11006.33 2788
11007.32 2626
11008.31 2523
11009.30 2338
11010.30 2206
11011.29 2115
11012.28 1948
11013.27 1879
11014.26 1757
11015.25 1670
11016.24 1594
11017.23 1562
11018.22 1533
11019.21 1468
11020.21 1446
11021.20 1392
11022.19 1389
11023.18 1375
11024.17 1334
11025.16 1363
11026.15 1350
11027.14 1298
11028.14 1274
11029.13 1290
11030.12 1287
11031.11 1250
11032.10 1210
11033.09 1207
11034.09 1245
11035.08 1342
11036.07 1265
11037.06 1229
11038.05 1236
11039.05 1274
11040.04 1270
11041.03 1240
11042.02 1197
11043.02 1176
11044.01 1137
11045.00 1132
11045.99 1150
11046.98 1130
11047.98 1134
11048.97 1114
11049.96 1120
11050.95 1116
11051.95 1112
11052.94 1127
11053.93 1026
11054.93 1051
11055.92 1050
11056.91 1100
11057.90 1054
11058.90 1050
11059.89 1053
11060.88 1017
11061.88 1092
11062.87 1106
11063.86 1134
11064.86 1096
11065.85 1087
11066.84 1117
11067.84 1123
11068.83 1092
11069.82 1104
11070.82 1136
11071.81 1106
11072.80 1124
11073.80 1117
11074.79 1098
11075.78 1134
11076.78 1118
11077.77 1116
11078.77 1101
11079.76 1097
11080.75 1106
11081.75 1084
11082.74 1080
11083.74 1079
11084.73 1080
11085.72 1053
11086.72 1021
11087.71 1043
11088.71 1039
11089.70 1063
11090.70 1033
11091.69 1035
11092.68 1020
11093.68 969
11094.67 991
11095.67 1011
11096.66 976
11097.66 994
11098.65 1001
11099.65 1019
11100.64 1043
11101.64 956
11102.63 1008
11103.63 998
11104.62 1007
11105.62 998
11106.61 983
11107.61 993
11108.60 1009
11109.60 980
11110.59 993
11111.59 1013
11112.58 1008
11113.58 1000
11114.57 936
11115.57 972
11116.56 936
11117.56 907
11118.56 954
11119.55 965
11120.55 932
11121.54 942
11122.54 989
11123.54 984
11124.53 986
11125.53 954
11126.52 967
11127.52 984
11128.51 970
11129.51 985
11130.51 993
11131.50 997
11132.50 971
11133.50 996
11134.49 992
11135.49 959
11136.49 940
11137.48 937
11138.48 934
11139.47 916
11140.47 904
11141.47 931
11142.46 938
11143.46 895
11144.46 902
11145.46 938
11146.45 938
11147.45 962
11148.45 920
11149.44 893
11150.44 924
11151.44 937
11152.43 948
11153.43 927
11154.43 906
11155.43 950
11156.42 919
11157.42 902
11158.42 880
11159.42 896
11160.41 895
11161.41 872
11162.41 866
11163.41 880
11164.40 883
11165.40 891
11166.40 879
11167.40 856
11168.39 874
11169.39 863
11170.39 850
11171.39 820
11172.39 815
11173.38 852
11174.38 852
11175.38 853
11176.38 870
11177.38 887
11178.38 883
11179.37 872
11180.37 838
11181.37 842
11182.37 836
11183.37 826
11184.37 833
11185.37 867
11186.36 845
11187.36 846
11188.36 824
11189.36 837
11190.36 879
11191.36 889
11192.36 896
11193.36 935
11194.36 870
11195.35 864
11196.35 856
11197.35 911
11198.35 898
11199.35 861
11200.35 876
11201.35 910
11202.35 937
11203.35 894
11204.35 898
11205.35 916
11206.35 925
11207.35 890
11208.35 922
11209.35 893
11210.35 899
11211.35 917
11212.35 960
11213.35 923
11214.35 915
11215.34 899
11216.35 936
11217.35 895
11218.35 884
11219.35 885
11220.35 856
11221.35 867
11222.35 886
11223.35 944
11224.35 894
11225.35 880
11226.35 877
11227.35 920
11228.35 914
11229.35 874
11230.35 868
11231.35 910
11232.35 886
11233.35 874
11234.35 889
11235.35 927
11236.35 866
11237.36 882
11238.36 922
11239.36 907
11240.36 890
11241.36 868
11242.36 944
11243.36 946
11244.36 913
11245.36 894
11246.37 910
11247.37 941
11248.37 924
11249.37 906
11250.37 928
11251.37 939
11252.38 926
11253.38 970
11254.38 917
11255.38 979
11256.38 983
11257.38 985
11258.39 985
11259.39 971
11260.39 986
11261.39 994
11262.39 1012
11263.40 976
11264.40 1030
11265.40 1008
11266.40 1000
11267.40 1036
11268.41 1021
11269.41 1017
11270.41 1059
11271.41 1101
11272.42 1135
11273.42 1114
11274.42 1112
11275.42 1119
11276.43 1140
11277.43 1150
11278.43 1156
11279.44 1182
11280.44 1152
11281.44 1132
11282.44 1146
11283.45 1144
11284.45 1105
11285.45 1138
11286.46 1107
11287.46 1030
11288.46 1000
11289.47 987
11290.47 991
11291.47 967
11292.48 938
11293.48 959
11294.48 966
11295.49 933
11296.49 930
11297.49 904
11298.50 865
11299.50 833
11300.51 891
11301.51 906
11302.51 877
11303.52 865
11304.52 902
11305.53 922
11306.53 891
11307.53 913
11308.54 880
11309.54 905
11310.55 932
11311.55 915
11312.55 905
11313.56 947
11314.56 963
11315.57 976
11316.57 984
11317.58 1013
11318.58 991
11319.59 1005
11320.59 1026
11321.59 1057
11322.60 983
11323.60 945
11324.61 1054
11325.61 1025
11326.62 1018
11327.62 954
11328.63 948
11329.63 952
11330.64 973
11331.64 966
11332.65 1000
11333.65 941
11334.66 988
11335.67 935
11336.67 939
11337.68 972
11338.68 1012
11339.69 1039
11340.69 1056
11341.70 1056
11342.70 1073
11343.71 1060
11344.72 1043
11345.72 1044
11346.73 1007
11347.73 1051
11348.74 997
11349.74 944
11350.75 968
11351.76 950
11352.76 887
11353.77 951
11354.78 889
11355.78 897
11356.79 866
11357.79 878
11358.80 876
11359.81 882
11360.81 835
11361.82 824
11362.83 845
11363.83 854
11364.84 844
11365.85 878
11366.85 850
11367.86 839
11368.87 835
11369.87 825
11370.88 804
11371.89 828
11372.89 786
11373.90 816
11374.91 796
11375.92 804
11376.92 782
11377.93 745
11378.94 772
11379.94 815
11380.95 775
11381.96 807
11382.97 784
11383.97 771
11384.98 774
11385.99 783
11387.00 785
11388.00 771
11389.01 780
11390.02 719
11391.03 757
11392.04 753
11393.04 734
11394.05 747
11395.06 780
11396.07 755
11397.08 756
11398.08 760
11399.09 771
11400.10 794
11401.11 763
11402.12 759
11403.12 758
11404.13 752
11405.14 802
11406.15 787
11407.16 767
11408.17 773
11409.18 765
11410.18 788
11411.19 826
11412.20 721
11413.21 724
11414.22 806
11415.23 776
11416.24 760
11417.25 742
11418.25 740
11419.26 760
11420.27 763
11421.28 754
11422.29 771
11423.30 774
11424.31 795
11425.32 780
11426.33 761
11427.34 741
11428.35 792
11429.36 749
11430.37 771
11431.38 775
11432.39 755
11433.39 757
11434.40 774
11435.41 787
11436.42 769
11437.43 810
11438.44 814
11439.45 811
11440.46 793
11441.47 767
11442.48 770
11443.49 744
11444.50 778
11445.51 749
11446.52 750
11447.53 791
11448.55 768
11449.56 784
11450.57 806
11451.58 810
11452.59 805
11453.60 788
11454.61 766
11455.62 809
11456.63 774
11457.64 785
11458.65 798
11459.66 793
11460.67 797
11461.68 785
11462.69 780
11463.71 819
11464.72 814
11465.73 776
11466.74 793
11467.75 815
11468.76 826
11469.77 795
11470.78 826
11471.80 818
11472.81 836
11473.82 809
11474.83 817
11475.84 815
11476.85 824
11477.86 808
11478.88 902
11479.89 843
11480.90 811
11481.91 882
11482.92 855
11483.93 845
11484.95 877
11485.96 887
11486.97 892
11487.98 904
11489.00 897
11490.01 873
11491.02 881
11492.03 902
11493.04 943
11494.06 955
11495.07 921
11496.08 941
11497.09 970
11498.11 977
11499.12 935
11500.13 1015
11501.14 1042
11502.16 1048
11503.17 1034
11504.18 1041
11505.20 1034
11506.21 1035
11507.22 1081
11508.23 1040
11509.25 1067
11510.26 1077
11511.27 1140
11512.29 1134
11513.30 1155
11514.31 1160
11515.33 1200
11516.34 1271
11517.35 1270
11518.37 1277
11519.38 1310
11520.39 1360
11521.41 1375
11522.42 1413
11523.43 1505
11524.45 1521
11525.46 1546
11526.47 1544
11527.49 1557
11528.50 1640
11529.52 1698
11530.53 1758
11531.54 1879
11532.56 1938
11533.57 2068
11534.59 2118
11535.60 2264
11536.62 2403
11537.63 2499
11538.64 2594
11539.66 2581
11540.67 2655
11541.69 2665
11542.70 2653
11543.72 2645
11544.73 2570
11545.75 2550
11546.76 2418
11547.77 2294
11548.79 2110
11549.80 1991
11550.82 1867
11551.83 1744
11552.85 1618
11553.86 1559
11554.88 1470
11555.89 1435
11556.91 1318
11557.92 1288
11558.94 1267
11559.95 1228
11560.97 1167
11561.99 1209
11563.00 1192
11564.02 1162
11565.03 1117
11566.05 1079
11567.06 1113
11568.08 1167
11569.09 1092
11570.11 1069
11571.13 1108
11572.14 1107
11573.16 1074
11574.17 1112
11575.19 1082
11576.20 1098
11577.22 1077
11578.24 1095
11579.25 1082
11580.27 1097
11581.29 1117
11582.30 1100
11583.32 1123
11584.33 1079
11585.35 1068
11586.37 1057
11587.38 1107
11588.40 1092
11589.42 1124
11590.43 1104
11591.45 1099
11592.47 1156
11593.48 1210
11594.50 1186
11595.52 1211
11596.53 1269
11597.55 1306
11598.57 1390
11599.58 1347
11600.60 1377
11601.62 1340
11602.64 1381
11603.65 1363
11604.67 1403
11605.69 1332
11606.70 1355
11607.72 1298
11608.74 1211
11609.76 1143
11610.77 1166
11611.79 1163
11612.81 1155
11613.83 1084
11614.84 1078
11615.86 1029
11616.88 1026
11617.90 1024
11618.92 1019
11619.93 1014
11620.95 993
11621.97 1027
11622.99 986
11624.01 979
11625.02 975
11626.04 978
11627.06 966
11628.08 975
11629.10 921
11630.11 939
11631.13 929
11632.15 907
11633.17 910
11634.19 880
11635.21 913
11636.23 889
11637.24 903
11638.26 870
11639.28 871
11640.30 861
11641.32 882
11642.34 853
11643.36 853
11644.38 872
11645.39 867
11646.41 840
11647.43 842
11648.45 824
11649.47 816
11650.49 796
11651.51 803
11652.53 785
11653.55 769
11654.57 783
11655.59 801
11656.61 785
11657.63 758
11658.65 742
11659.67 759
11660.69 757
11661.70 772
11662.72 793
11663.74 766
11664.76 721
11665.78 759
11666.80 755
11667.82 731
11668.84 757
11669.86 781
11670.88 779
11671.90 736
11672.92 725
11673.95 732
11674.97 772
11675.99 735
11677.01 741
11678.03 733
11679.05 737
11680.07 726
11681.09 748
11682.11 727
11683.13 748
11684.15 768
11685.17 736
11686.19 752
11687.21 737
11688.23 742
11689.25 752
11690.28 754
11691.30 735
11692.32 708
11693.34 696
11694.36 704
11695.38 708
11696.40 681
11697.42 666
11698.44 685
11699.47 693
11700.49 677
11701.51 701
11702.53 702
11703.55 690
11704.57 670
11705.60 619
11706.62 664
11707.64 630
11708.66 669
11709.68 627
11710.70 673
11711.73 650
11712.75 655
11713.77 657
11714.79 660
11715.81 664
11716.84 636
11717.86 596
11718.88 627
11719.90 626
11720.92 616
11721.95 636
11722.97 673
11723.99 646
11725.01 641
11726.04 665
11727.06 625
11728.08 635
11729.11 646
11730.13 656
11731.15 660
11732.17 628
11733.20 623
11734.22 610
11735.24 595
11736.26 587
11737.29 612
11738.31 598
11739.33 626
11740.36 599
11741.38 598
11742.40 595
11743.43 595
11744.45 628
11745.47 624
11746.50 630
11747.52 598
11748.54 630
11749.57 655
11750.59 640
11751.62 632
11752.64 605
11753.66 638
11754.69 634
11755.71 615
11756.73 637
11757.76 629
11758.78 604
11759.81 627
11760.83 637
11761.85 630
11762.88 602
11763.90 616
11764.93 636
11765.95 642
11766.98 631
11768.00 612
11769.02 667
11770.05 680
11771.07 646
11772.10 646
11773.12 661
11774.15 685
11775.17 681
11776.20 640
11777.22 657
11778.25 647
11779.27 648
11780.30 619
11781.32 642
11782.35 651
11783.37 690
11784.40 682
11785.42 692
11786.45 693
11787.47 692
11788.50 639
11789.52 657
11790.55 625
11791.57 665
11792.60 636
11793.62 622
11794.65 665
11795.67 637
11796.70 647
11797.73 637
11798.75 623
11799.78 617
11800.80 642
11801.83 647
11802.85 659
11803.88 647
11804.91 667
11805.93 641
11806.96 646
11807.98 684
11809.01 658
11810.04 642
11811.06 651
11812.09 682
11813.12 620
11814.14 645
11815.17 667
11816.19 667
11817.22 672
11818.25 654
11819.27 681
11820.30 666
11821.33 680
11822.35 669
11823.38 665
11824.41 669
11825.44 700
11826.46 677
11827.49 687
11828.52 709
11829.54 738
11830.57 731
11831.60 723
11832.62 681
11833.65 698
11834.68 691
11835.71 708
11836.73 727
11837.76 674
11838.79 704
11839.82 736
11840.84 751
11841.87 721
11842.90 742
11843.93 704
11844.95 714
11845.98 709
11847.01 702
11848.04 756
11849.07 768
11850.09 768
11851.12 810
11852.15 768
11853.18 760
11854.21 736
11855.23 758
11856.26 797
11857.29 772
11858.32 837
11859.35 832
11860.38 803
11861.40 801
11862.43 804
11863.46 793
11864.49 860
11865.52 895
11866.55 857
11867.58 833
11868.60 870
11869.63 897
11870.66 864
11871.69 883
11872.72 877
11873.75 916
11874.78 897
11875.81 918
11876.84 894
11877.86 887
11878.89 914
11879.92 982
11880.95 959
11881.98 937
11883.01 1010
11884.04 1017
11885.07 1006
11886.10 1007
11887.13 1023
11888.16 1038
11889.19 1058
11890.22 1097
11891.25 1124
11892.28 1066
11893.31 1167
11894.34 1225
11895.37 1241
11896.40 1250
11897.43 1290
11898.46 1359
11899.49 1378
11900.52 1388
11901.55 1425
11902.58 1476
11903.61 1524
11904.64 1533
11905.67 1550
11906.70 1580
11907.73 1540
11908.76 1566
11909.79 1509
11910.82 1506
11911.85 1509
11912.88 1464
11913.91 1393
11914.94 1370
11915.97 1363
11917.01 1289
11918.04 1285
11919.07 1292
11920.10 1248
11921.13 1216
11922.16 1245
11923.19 1238
11924.22 1258
11925.25 1290
11926.28 1292
11927.32 1296
11928.35 1321
11929.38 1360
11930.41 1344
11931.44 1360
11932.47 1445
11933.50 1499
11934.54 1492
11935.57 1449
11936.60 1420
11937.63 1367
11938.66 1379
11939.70 1329
11940.73 1290
11941.76 1269
11942.79 1230
11943.82 1189
11944.85 1151
11945.89 1105
11946.92 1095
11947.95 1102
11948.98 1050
11950.02 1013
11951.05 994
11952.08 953
11953.11 973
11954.15 927
11955.18 994
11956.21 958
11957.24 935
11958.28 910
11959.31 967
11960.34 905
11961.37 927
11962.41 956
11963.44 936
11964.47 923
11965.51 876
11966.54 900
11967.57 957
11968.60 935
11969.64 948
11970.67 944
11971.70 911
11972.74 919
11973.77 908
11974.80 928
11975.84 962
11976.87 953
11977.90 927
11978.94 968
11979.97 934
11981.00 970
11982.04 930
11983.07 938
11984.11 910
11985.14 953
11986.17 943
11987.21 908
11988.24 1004
11989.28 971
11990.31 967
11991.34 986
11992.38 1004
11993.41 1037
11994.45 1003
11995.48 1029
11996.51 1005
11997.55 1067
11998.58 1024
11999.62 1011
12000.65 1050
12001.69 1063
12002.72 1072
12003.76 1088
12004.79 1095
12005.82 1048
12006.86 1078
12007.89 1055
12008.93 1063
12009.96 1127
12011.00 1120
12012.03 1135
12013.07 1161
12014.10 1167
12015.14 1228
12016.17 1227
12017.21 1144
12018.24 1179
12019.28 1237
12020.32 1242
12021.35 1236
12022.39 1246
12023.42 1225
12024.46 1238
12025.49 1225
12026.53 1273
12027.56 1258
12028.60 1222
12029.64 1237
12030.67 1227
12031.71 1184
12032.74 1214
12033.78 1200
12034.81 1178
12035.85 1205
12036.89 1214
12037.92 1213
12038.96 1207
12039.99 1215
12041.03 1184
12042.07 1182
12043.10 1208
12044.14 1224
12045.18 1246
12046.21 1195
12047.25 1232
12048.29 1242
12049.32 1292
12050.36 1278
12051.40 1310
12052.43 1298
12053.47 1257
12054.51 1287
12055.54 1353
12056.58 1411
12057.62 1325
12058.65 1347
12059.69 1390
12060.73 1418
12061.76 1409
12062.80 1353
12063.84 1369
12064.88 1325
12065.91 1311
12066.95 1325
12067.99 1260
12069.03 1212
12070.06 1232
12071.10 1201
12072.14 1165
12073.18 1127
12074.21 1116
12075.25 1165
12076.29 1136
12077.33 1118
12078.36 1116
12079.40 1106
12080.44 1111
12081.48 1104
12082.52 1107
12083.55 1114
12084.59 1088
12085.63 1117
12086.67 1121
12087.71 1131
12088.74 1101
12089.78 1117
12090.82 1163
12091.86 1148
12092.90 1176
12093.94 1201
12094.98 1202
12096.01 1215
12097.05 1237
12098.09 1254
12099.13 1245
12100.17 1280
12101.21 1260
12102.25 1302
12103.28 1273
12104.32 1304
12105.36 1321
12106.40 1284
12107.44 1287
12108.48 1260
12109.52 1306
12110.56 1232
12111.60 1194
12112.64 1166
12113.68 1077
12114.72 1109
12115.76 1049
12116.79 994
12117.83 992
12118.87 1016
12119.91 973
12120.95 984
12121.99 928
12123.03 902
12124.07 896
12125.11 918
12126.15 843
12127.19 856
12128.23 924
12129.27 870
12130.31 847
12131.35 861
12132.39 826
12133.43 818
12134.47 871
12135.51 838
12136.55 838
12137.59 808
12138.63 873
12139.67 841
12140.71 810
12141.76 825
12142.80 832
12143.84 840
12144.88 814
12145.92 804
12146.96 813
12148.00 795
12149.04 801
12150.08 822
12151.12 810
12152.16 877
12153.20 801
12154.25 800
12155.29 754
12156.33 809
12157.37 776
12158.41 743
12159.45 773
12160.49 741
12161.53 714
12162.58 741
12163.62 738
12164.66 756
12165.70 755
12166.74 761
12167.78 757
12168.82 712
12169.87 735
12170.91 730
12171.95 763
12172.99 729
12174.03 717
12175.08 765
12176.12 782
12177.16 743
12178.20 747
12179.24 745
12180.29 733
12181.33 737
12182.37 785
12183.41 771
12184.46 715
12185.50 730
12186.54 731
12187.58 714
12188.63 735
12189.67 711
12190.71 718
12191.75 708
12192.80 731
12193.84 702
12194.88 730
12195.92 745
12196.97 721
12198.01 760
12199.05 729
12200.10 711
12201.14 786
12202.18 760
12203.23 735
12204.27 737
12205.31 732
12206.36 714
12207.40 700
12208.44 719
12209.49 730
12210.53 693
12211.57 719
12212.62 726
12213.66 713
12214.70 707
12215.75 683
12216.79 705
12217.84 699
12218.88 705
12219.92 664
12220.97 699
12222.01 697
12223.06 694
12224.10 695
12225.14 685
12226.19 718
12227.23 712
12228.28 687
12229.32 686
12230.36 701
12231.41 690
12232.45 699
12233.50 698
12234.54 681
12235.59 669
12236.63 669
12237.68 674
12238.72 703
12239.77 696
12240.81 695
12241.86 684
12242.90 654
12243.94 699
12244.99 714
12246.03 693
12247.08 708
12248.13 682
12249.17 711
12250.22 713
12251.26 693
12252.31 692
12253.35 703
12254.40 655
12255.44 663
12256.49 665
12257.53 628
12258.58 661
12259.62 655
12260.67 664
12261.72 640
12262.76 627
12263.81 636
12264.85 640
12265.90 641
12266.94 623
12267.99 627
12269.04 633
12270.08 584
12271.13 604
12272.17 649
12273.22 605
12274.27 617
12275.31 608
12276.36 608
12277.41 625
12278.45 644
12279.50 632
12280.55 598
12281.59 601
12282.64 584
12283.69 589
12284.73 614
12285.78 584
12286.83 600
12287.87 618
12288.92 580
12289.97 613
12291.01 642
12292.06 642
12293.11 606
12294.15 610
12295.20 604
12296.25 603
12297.30 587
12298.34 605
12299.39 615
12300.44 612
12301.48 590
12302.53 571
12303.58 567
12304.63 578
12305.67 631
12306.72 587
12307.77 609
12308.82 568
12309.87 547
12310.91 572
12311.96 583
12313.01 571
12314.06 586
12315.10 539
12316.15 552
12317.20 587
12318.25 562
12319.30 621
12320.34 559
12321.39 567
12322.44 567
12323.49 552
12324.54 588
12325.59 549
12326.63 547
12327.68 567
12328.73 571
12329.78 579
12330.83 546
12331.88 565
12332.93 570
12333.98 534
12335.02 536
12336.07 536
12337.12 533
12338.17 559
12339.22 547
12340.27 543
12341.32 552
12342.37 577
12343.42 559
12344.47 562
12345.51 533
12346.56 526
12347.61 544
12348.66 509
12349.71 549
12350.76 590
12351.81 575
12352.86 557
12353.91 572
12354.96 551
12356.01 566
12357.06 569
12358.11 555
12359.16 563
12360.21 552
12361.26 549
12362.31 529
12363.36 551
12364.41 568
12365.46 585
12366.51 577
12367.56 577
12368.61 543
12369.66 539
12370.71 564
12371.76 582
12372.81 583
12373.86 581
12374.91 566
12375.96 543
12377.01 553
12378.06 545
12379.11 597
12380.17 572
12381.22 587
12382.27 609
12383.32 572
12384.37 588
12385.42 570
12386.47 566
12387.52 553
12388.57 571
12389.62 589
12390.67 570
12391.73 588
12392.78 579
12393.83 601
12394.88 581
12395.93 560
12396.98 560
12398.03 620
12399.09 606
12400.14 616
12401.19 599
12402.24 601
12403.29 628
12404.34 610
12405.40 583
12406.45 594
12407.50 617
12408.55 628
12409.60 596
12410.66 634
12411.71 622
12412.76 631
12413.81 611
12414.86 608
12415.92 597
12416.97 621
12418.02 627
12419.07 617
12420.13 622
12421.18 616
12422.23 626
12423.28 620
12424.34 622
12425.39 614
12426.44 681
12427.49 668
12428.55 654
12429.60 630
12430.65 632
12431.71 682
12432.76 678
12433.81 661
12434.86 658
12435.92 662
12436.97 696
12438.02 652
12439.08 639
12440.13 659
12441.18 653
12442.24 683
12443.29 686
12444.34 708
12445.40 731
12446.45 758
12447.50 724
12448.56 734
12449.61 755
12450.67 776
12451.72 765
12452.77 758
12453.83 803
12454.88 784
12455.94 793
12456.99 849
12458.04 832
12459.10 855
12460.15 842
12461.21 952
12462.26 972
12463.31 1008
12464.37 1017
12465.42 1037
12466.48 1118
12467.53 1179
12468.59 1255
12469.64 1335
12470.70 1405
12471.75 1412
12472.80 1525
12473.86 1616
12474.91 1653
12475.97 1668
12477.02 1716
12478.08 1728
12479.13 1749
12480.19 1745
12481.24 1749
12482.30 1776
12483.35 1679
12484.41 1632
12485.46 1589
12486.52 1537
12487.57 1445
12488.63 1428
12489.69 1368
12490.74 1259
12491.80 1195
12492.85 1142
12493.91 1134
12494.96 1078
12496.02 1032
12497.07 968
12498.13 942
12499.19 947
12500.24 925
12501.30 929
12502.35 888
12503.41 867
12504.47 949
12505.52 899
12506.58 860
12507.63 865
12508.69 865
12509.75 874
12510.80 854
12511.86 864
12512.91 871
12513.97 868
12515.03 871
12516.08 880
12517.14 832
12518.20 847
12519.25 835
12520.31 868
12521.37 847
12522.42 860
12523.48 841
12524.54 868
12525.59 865
12526.65 849
12527.71 866
12528.77 855
12529.82 862
12530.88 857
12531.94 848
12532.99 825
12534.05 863
12535.11 886
12536.17 898
12537.22 861
12538.28 845
12539.34 841
12540.40 884
12541.45 854
12542.51 839
12543.57 891
12544.63 886
12545.68 939
12546.74 898
12547.80 923
12548.86 926
12549.92 980
12550.97 956
12552.03 998
12553.09 989
12554.15 998
12555.21 1009
12556.26 1011
12557.32 1031
12558.38 1030
12559.44 1032
12560.50 997
12561.56 968
12562.61 931
12563.67 1010
12564.73 973
12565.79 991
12566.85 972
12567.91 924
12568.97 888
12570.02 936
12571.08 887
12572.14 903
12573.20 857
12574.26 892
12575.32 862
12576.38 892
12577.44 861
12578.50 870
12579.56 852
12580.61 857
12581.67 868
12582.73 871
12583.79 858
12584.85 848
12585.91 891
12586.97 867
12588.03 853
12589.09 841
12590.15 875
12591.21 889
12592.27 813
12593.33 833
12594.39 859
12595.45 858
12596.51 872
12597.57 836
12598.63 838
12599.69 874
12600.75 847
12601.81 848
12602.87 853
12603.93 888
12604.99 857
12606.05 887
12607.11 894
12608.17 921
12609.23 911
12610.29 889
12611.35 973
12612.41 933
12613.47 919
12614.53 936
12615.59 937
12616.66 944
12617.72 941
12618.78 948
12619.84 961
12620.90 1002
12621.96 986
12623.02 1019
12624.08 1019
12625.14 1065
12626.20 1056
12627.26 1068
12628.33 1059
12629.39 1069
12630.45 1067
12631.51 1097
12632.57 1101
12633.63 1100
12634.69 1095
12635.76 1069
12636.82 1081
12637.88 1067
12638.94 1078
12640.00 1045
12641.06 1006
12642.13 1009
12643.19 955
12644.25 977
12645.31 978
12646.37 930
12647.44 938
12648.50 863
12649.56 954
12650.62 936
12651.68 922
12652.75 878
12653.81 863
12654.87 878
12655.93 923
12657.00 880
12658.06 869
12659.12 885
12660.18 858
12661.25 882
12662.31 893
12663.37 876
12664.43 877
12665.50 895
12666.56 904
12667.62 890
12668.69 913
12669.75 902
12670.81 894
12671.88 903
12672.94 901
12674.00 903
12675.06 906
12676.13 925
12677.19 884
12678.25 902
12679.32 962
12680.38 933
12681.44 927
12682.51 956
12683.57 943
12684.64 935
12685.70 976
12686.76 1020
12687.83 1015
12688.89 1019
12689.95 1003
12691.02 1023
12692.08 1007
12693.15 1020
12694.21 1029
12695.27 1050
12696.34 1046
12697.40 1055
12698.47 1053
12699.53 1084
12700.59 1093
12701.66 1079
12702.72 1107
12703.79 1139
12704.85 1162
12705.92 1150
12706.98 1117
12708.05 1153
12709.11 1186
12710.18 1203
12711.24 1185
12712.30 1185
12713.37 1196
12714.43 1192
12715.50 1187
12716.56 1255
12717.63 1212
12718.69 1218
12719.76 1221
12720.82 1225
12721.89 1204
12722.95 1264
12724.02 1330
12725.09 1334
12726.15 1362
12727.22 1311
12728.28 1345
12729.35 1345
12730.41 1387
12731.48 1421
12732.54 1395
12733.61 1402
12734.68 1417
12735.74 1453
12736.81 1468
12737.87 1444
12738.94 1427
12740.00 1418
12741.07 1402
12742.14 1382
12743.20 1337
12744.27 1333
12745.33 1244
12746.40 1222
12747.47 1205
12748.53 1191
12749.60 1142
12750.67 1122
12751.73 1090
12752.80 1057
12753.87 1027
12754.93 1039
12756.00 1050
12757.07 1026
12758.13 1003
12759.20 1010
12760.27 971
12761.33 993
12762.40 969
12763.47 961
12764.53 968
12765.60 930
12766.67 936
12767.73 908
12768.80 899
12769.87 874
12770.94 901
12772.00 875
12773.07 885
12774.14 893
12775.21 874
12776.27 844
12777.34 898
12778.41 860
12779.48 836
12780.54 829
12781.61 812
12782.68 815
12783.75 880
12784.81 822
12785.88 829
12786.95 819
12788.02 819
12789.09 769
12790.15 787
12791.22 818
12792.29 793
12793.36 777
12794.43 759
12795.49 771
12796.56 741
12797.63 762
12798.70 790
12799.77 762
12800.84 785
12801.90 804
12802.97 781
12804.04 773
12805.11 778
12806.18 780
12807.25 779
12808.32 751
12809.39 773
12810.45 816
12811.52 801
12812.59 832
12813.66 792
12814.73 809
12815.80 853
12816.87 819
12817.94 799
12819.01 799
12820.08 849
12821.15 807
12822.21 884
12823.28 884
12824.35 849
12825.42 846
12826.49 824
12827.56 825
12828.63 824
12829.70 831
12830.77 818
12831.84 829
12832.91 833
12833.98 815
12835.05 794
12836.12 820
12837.19 783
12838.26 762
12839.33 755
12840.40 762
12841.47 765
12842.54 741
12843.61 765
12844.68 742
12845.75 718
12846.82 694
12847.89 689
12848.96 706
12850.03 697
12851.10 672
12852.18 714
12853.25 676
12854.32 696
12855.39 649
12856.46 633
12857.53 630
12858.60 652
12859.67 640
12860.74 680
12861.81 674
12862.88 629
12863.96 649
12865.03 646
12866.10 680
12867.17 630
12868.24 636
12869.31 600
12870.38 636
12871.45 614
12872.53 629
12873.60 600
12874.67 615
12875.74 615
12876.81 590
12877.88 650
12878.96 644
12880.03 620
12881.10 595
12882.17 597
12883.24 587
12884.31 577
12885.39 604
12886.46 610
12887.53 607
12888.60 592
12889.68 567
12890.75 581
12891.82 576
12892.89 580
12893.96 589
12895.04 592
12896.11 598
12897.18 552
12898.25 538
12899.33 523
12900.40 533
12901.47 519
12902.54 518
12903.62 544
12904.69 531
12905.76 540
12906.84 552
12907.91 533
12908.98 547
12910.06 531
12911.13 549
12912.20 563
12913.27 522
12914.35 495
12915.42 516
12916.49 504
12917.57 506
12918.64 525
12919.71 513
12920.79 482
12921.86 482
12922.94 511
12924.01 504
12925.08 512
12926.16 511
12927.23 515
12928.30 497
12929.38 491
12930.45 493
12931.53 522
12932.60 495
12933.67 493
12934.75 520
12935.82 512
12936.90 498
12937.97 486
12939.04 505
12940.12 502
12941.19 479
12942.27 493
12943.34 506
12944.42 505
12945.49 514
12946.56 491
12947.64 473
12948.71 490
12949.79 501
12950.86 488
12951.94 511
12953.01 467
12954.09 472
12955.16 489
12956.24 479
12957.31 472
12958.39 453
12959.46 488
12960.54 486
12961.61 466
12962.69 458
12963.76 422
12964.84 456
12965.91 446
12966.99 444
12968.07 452
12969.14 448
12970.22 468
12971.29 479
12972.37 491
12973.44 471
12974.52 443
12975.59 474
12976.67 473
12977.75 476
12978.82 462
12979.90 455
12980.97 491
12982.05 495
12983.13 475
12984.20 477
12985.28 480
12986.35 473
12987.43 459
12988.51 455
12989.58 459
12990.66 465
12991.74 491
12992.81 470
12993.89 468
12994.97 457
12996.04 473
12997.12 473
12998.20 465
12999.27 484
13000.35 513
13001.43 490
13002.50 466
13003.58 455
13004.66 468
13005.73 488
13006.81 493
13007.89 496
13008.97 454
13010.04 479
13011.12 459
13012.20 482
13013.27 472
13014.35 468
13015.43 511
13016.51 511
13017.58 467
13018.66 507
13019.74 468
13020.82 494
13021.89 463
13022.97 481
13024.05 468
13025.13 482
13026.21 486
13027.28 477
13028.36 475
13029.44 462
13030.52 483
13031.60 504
13032.67 486
13033.75 504
13034.83 488
13035.91 475
13036.99 523
13038.07 481
13039.14 505
13040.22 482
13041.30 466
13042.38 497
13043.46 520
13044.54 526
13045.62 505
13046.69 485
13047.77 526
13048.85 500
13049.93 481
13051.01 511
13052.09 523
13053.17 500
13054.25 485
13055.33 497
13056.40 500
13057.48 496
13058.56 504
13059.64 472
13060.72 487
13061.80 480
13062.88 471
13063.96 491
13065.04 471
13066.12 476
13067.20 501
13068.28 483
13069.36 470
13070.44 458
13071.52 467
13072.60 499
13073.68 461
13074.76 490
13075.84 491
13076.92 473
13078.00 509
13079.08 502
13080.16 486
13081.24 463
13082.32 477
13083.40 483
13084.48 488
13085.56 465
13086.64 474
13087.72 496
13088.80 486
13089.88 449
13090.96 491
13092.04 449
13093.12 499
13094.20 465
13095.28 477
13096.36 467
13097.44 453
13098.52 444
13099.61 467
13100.69 484
13101.77 522
13102.85 519
13103.93 488
13105.01 490
13106.09 519
13107.17 531
13108.25 506
13109.34 490
13110.42 499
13111.50 526
13112.58 522
13113.66 508
13114.74 515
13115.82 525
13116.91 513
13117.99 518
13119.07 529
13120.15 528
13121.23 553
13122.31 525
13123.40 504
13124.48 532
13125.56 577
13126.64 568
13127.72 583
13128.81 551
13129.89 551
13130.97 525
13132.05 543
13133.14 536
13134.22 534
13135.30 522
13136.38 508
13137.47 533
13138.55 544
13139.63 517
13140.71 515
13141.80 515
13142.88 531
13143.96 532
13145.04 528
13146.13 524
13147.21 486
13148.29 482
13149.38 489
13150.46 516
13151.54 516
13152.62 524
13153.71 523
13154.79 516
13155.87 512
13156.96 520
13158.04 516
13159.12 530
13160.21 513
13161.29 489
13162.37 509
13163.46 508
13164.54 509
13165.62 499
13166.71 549
13167.79 496
13168.88 546
13169.96 515
13171.04 535
13172.13 504
13173.21 510
13174.30 534
13175.38 520
13176.46 511
13177.55 498
13178.63 496
13179.72 503
13180.80 503
13181.88 470
13182.97 480
13184.05 487
13185.14 510
13186.22 511
13187.31 503
13188.39 492
13189.48 532
13190.56 527
13191.65 515
13192.73 526
13193.81 512
13194.90 541
13195.98 534
13197.07 518
13198.15 500
13199.24 532
13200.32 496
13201.41 522
13202.49 512
13203.58 505
13204.67 497
13205.75 535
13206.84 499
13207.92 483
13209.01 526
13210.09 524
13211.18 527
13212.26 527
13213.35 557
13214.43 538
13215.52 528
13216.61 525
13217.69 531
13218.78 487
13219.86 507
13220.95 518
13222.04 509
13223.12 534
13224.21 510
13225.29 529
13226.38 512
13227.47 529
13228.55 517
13229.64 520
13230.72 549
13231.81 573
13232.90 540
13233.98 563
13235.07 536
13236.16 525
13237.24 583
13238.33 582
13239.42 543
13240.50 586
13241.59 555
13242.68 581
13243.76 583
13244.85 582
13245.94 595
13247.02 572
13248.11 582
13249.20 561
13250.29 568
13251.37 591
13252.46 582
13253.55 594
13254.63 604
13255.72 579
13256.81 605
13257.90 594
13258.98 593
13260.07 598
13261.16 590
13262.25 597
13263.33 617
13264.42 626
13265.51 610
13266.60 634
13267.69 633
13268.77 653
13269.86 605
13270.95 657
13272.04 685
13273.13 724
13274.21 662
13275.30 687
13276.39 676
13277.48 694
13278.57 710
13279.65 686
13280.74 686
13281.83 660
13282.92 711
13284.01 696
13285.10 712
13286.19 724
13287.27 724
13288.36 746
13289.45 746
13290.54 749
13291.63 766
13292.72 730
13293.81 714
13294.90 745
13295.98 742
13297.07 756
13298.16 763
13299.25 798
13300.34 815
13301.43 797
13302.52 804
13303.61 789
13304.70 818
13305.79 802
13306.88 806
13307.97 802
13309.06 834
13310.15 853
13311.24 886
13312.32 894
13313.41 874
13314.50 879
13315.59 855
13316.68 873
13317.77 896
13318.86 879
13319.95 895
13321.04 895
13322.13 905
13323.22 941
13324.31 935
13325.40 951
13326.49 979
13327.58 956
13328.68 975
13329.77 957
13330.86 970
13331.95 926
13333.04 984
13334.13 987
13335.22 1026
13336.31 1028
13337.40 1020
13338.49 1068
13339.58 1009
13340.67 1040
13341.76 1091
13342.85 1040
13343.94 1072
13345.04 1054
13346.13 1067
13347.22 1113
13348.31 1096
13349.40 1131
13350.49 1117
13351.58 1121
13352.67 1139
13353.77 1109
13354.86 1157
13355.95 1164
13357.04 1104
13358.13 1135
13359.22 1174
13360.31 1203
13361.41 1164
13362.50 1199
13363.59 1232
13364.68 1217
13365.77 1201
13366.87 1236
13367.96 1302
13369.05 1299
13370.14 1295
13371.23 1337
13372.33 1309
13373.42 1303
13374.51 1273
13375.60 1281
13376.69 1195
13377.79 1164
13378.88 1176
13379.97 1137
13381.06 1118
13382.16 1034
13383.25 1066
13384.34 1027
13385.43 1014
13386.53 975
13387.62 981
13388.71 956
13389.81 965
13390.90 952
13391.99 922
13393.08 897
13394.18 880
13395.27 882
13396.36 833
13397.46 878
13398.55 858
13399.64 851
13400.74 835
13401.83 850
13402.92 874
13404.02 848
13405.11 817
13406.20 852
13407.30 845
13408.39 845
13409.48 852
13410.58 844
13411.67 821
13412.77 838
13413.86 850
13414.95 818
13416.05 802
13417.14 822
13418.23 829
13419.33 834
13420.42 812
13421.52 799
13422.61 827
13423.71 855
13424.80 869
13425.89 852
13426.99 812
13428.08 811
13429.18 812
13430.27 845
13431.37 812
13432.46 818
13433.56 874
13434.65 823
13435.74 801
13436.84 849
13437.93 841
13439.03 879
13440.12 871
13441.22 898
13442.31 881
13443.41 857
13444.50 884
13445.60 879
13446.69 869
13447.79 934
13448.88 891
13449.98 888
13451.08 879
13452.17 914
13453.27 943
13454.36 896
13455.46 914
13456.55 954
13457.65 941
13458.74 954
13459.84 953
13460.94 966
13462.03 970
13463.13 1055
13464.22 1043
13465.32 1029
13466.41 1007
13467.51 1046
13468.61 1027
13469.70 1092
13470.80 1056
13471.90 1028
13472.99 1077
13474.09 1077
13475.18 1081
13476.28 1060
13477.38 1078
13478.47 1077
13479.57 1079
13480.67 1077
13481.76 1069
13482.86 1081
13483.96 1085
13485.05 1090
13486.15 1131
13487.25 1134
13488.34 1138
13489.44 1142
13490.54 1160
13491.63 1152
13492.73 1196
13493.83 1210
13494.93 1222
13496.02 1204
13497.12 1208
13498.22 1221
13499.31 1234
13500.41 1235
13501.51 1294
13502.61 1326
13503.70 1343
13504.80 1301
13505.90 1289
13507.00 1314
13508.09 1263
13509.19 1264
13510.29 1273
13511.39 1283
13512.49 1256
13513.58 1291
13514.68 1299
13515.78 1270
13516.88 1178
13517.98 1208
13519.07 1209
13520.17 1166
13521.27 1117
13522.37 1153
13523.47 1109
13524.57 1072
13525.66 1055
13526.76 1056
13527.86 1070
13528.96 1050
13530.06 998
13531.16 1034
13532.25 990
13533.35 965
13534.45 995
13535.55 924
13536.65 953
13537.75 969
13538.85 944
13539.95 915
13541.05 894
13542.14 890
13543.24 884
13544.34 844
13545.44 848
13546.54 848
13547.64 843
13548.74 851
13549.84 837
13550.94 820
13552.04 819
13553.14 824
13554.24 799
13555.34 799
13556.44 832
13557.54 800
13558.64 795
13559.74 762
13560.84 765
13561.94 769
13563.04 805
13564.13 754
13565.23 760
13566.34 768
13567.44 772
13568.54 786
13569.64 754
13570.74 756
13571.84 758
13572.94 731
13574.04 739
13575.14 765
13576.24 758
13577.34 754
13578.44 724
13579.54 754
13580.64 765
13581.74 741
13582.84 729
13583.94 767
13585.04 769
13586.14 733
13587.24 747
13588.35 765
13589.45 772
13590.55 761
13591.65 724
13592.75 750
13593.85 752
13594.95 746
13596.05 771
13597.15 777
13598.26 768
13599.36 751
13600.46 789
13601.56 829
13602.66 750
13603.76 768
13604.86 804
13605.97 776
13607.07 763
13608.17 747
13609.27 771
13610.37 792
13611.47 779
13612.58 787
13613.68 780
13614.78 763
13615.88 780
13616.98 794
13618.09 812
13619.19 784
13620.29 782
13621.39 793
13622.50 788
13623.60 792
13624.70 815
13625.80 793
13626.91 822
13628.01 806
13629.11 788
13630.21 788
13631.32 787
13632.42 803
13633.52 803
13634.62 784
13635.73 794
13636.83 823
13637.93 805
13639.04 799
13640.14 813
13641.24 813
13642.35 829
13643.45 796
13644.55 814
13645.65 807
13646.76 793
13647.86 804
13648.96 774
13650.07 819
13651.17 778
13652.28 777
13653.38 771
13654.48 843
13655.59 774
13656.69 765
13657.79 784
13658.90 799
13660.00 779
13661.11 773
13662.21 803
13663.31 751
13664.42 782
13665.52 807
13666.63 785
13667.73 746
13668.83 764
13669.94 739
13671.04 780
13672.15 782
13673.25 777
13674.36 796
13675.46 819
13676.56 823
13677.67 772
13678.77 769
13679.88 796
13680.98 795
13682.09 829
13683.19 825
13684.30 832
13685.40 785
13686.51 822
13687.61 829
13688.72 807
13689.82 796
13690.93 838
13692.03 841
13693.14 818
13694.24 818
13695.35 899
13696.45 874
13697.56 860
13698.66 847
13699.77 878
13700.87 865
13701.98 874
13703.09 853
13704.19 915
13705.30 883
13706.40 885
13707.51 885
13708.61 885
13709.72 896
13710.83 899
13711.93 916
13713.04 940
13714.14 927
13715.25 909
13716.36 976
13717.46 955
13718.57 983
13719.67 975
13720.78 971
13721.89 994
13722.99 999
13724.10 1035
13725.21 1049
13726.31 979
13727.42 1027
13728.53 1062
13729.63 1080
13730.74 1116
13731.85 1073
13732.95 1124
13734.06 1149
13735.17 1140
13736.27 1126
13737.38 1189
13738.49 1220
13739.59 1222
13740.70 1201
13741.81 1278
13742.92 1264
13744.02 1268
13745.13 1298
13746.24 1297
13747.35 1316
13748.45 1344
13749.56 1368
13750.67 1412
13751.78 1421
13752.88 1453
13753.99 1539
13755.10 1531
13756.21 1553
13757.31 1629
13758.42 1656
13759.53 1713
13760.64 1700
13761.75 1753
13762.85 1707
13763.96 1824
13765.07 1847
13766.18 1868
13767.29 1922
13768.39 1977
13769.50 1944
13770.61 1924
13771.72 1967
13772.83 2005
13773.94 1932
13775.04 1953
13776.15 1898
13777.26 1923
13778.37 1901
13779.48 1915
13780.59 1848
13781.70 1776
13782.80 1731
13783.91 1687
13785.02 1715
13786.13 1682
13787.24 1622
13788.35 1516
13789.46 1415
13790.57 1436
13791.68 1392
13792.79 1340
13793.90 1326
13795.00 1290
13796.11 1257
13797.22 1172
13798.33 1158
13799.44 1155
13800.55 1125
13801.66 1148
13802.77 1087
13803.88 1086
13804.99 1044
13806.10 1082
13807.21 1047
13808.32 1023
13809.43 1028
13810.54 1034
13811.65 1028
13812.76 1010
13813.87 992
13814.98 1010
13816.09 971
13817.20 950
13818.31 940
13819.42 964
13820.53 960
13821.64 906
13822.75 932
13823.86 964
13824.97 955
13826.08 908
13827.19 918
13828.30 928
13829.41 945
13830.53 882
13831.64 912
13832.75 910
13833.86 899
13834.97 913
13836.08 904
13837.19 927
13838.30 914
13839.41 949
13840.52 945
13841.64 921
13842.75 860
13843.86 889
13844.97 955
13846.08 919
13847.19 917
13848.30 929
13849.41 985
13850.53 938
13851.64 965
13852.75 919
13853.86 939
13854.97 925
13856.08 973
13857.20 981
13858.31 984
13859.42 1011
13860.53 977
13861.64 991
13862.76 997
13863.87 979
13864.98 995
13866.09 1006
13867.20 1039
13868.32 989
13869.43 1006
13870.54 1031
13871.65 1019
13872.77 1038
13873.88 1088
13874.99 1019
13876.10 1060
13877.22 1086
13878.33 1108
13879.44 1064
13880.55 1073
13881.67 1136
13882.78 1174
13883.89 1164
13885.01 1145
13886.12 1142
13887.23 1174
13888.34 1191
13889.46 1255
13890.57 1276
13891.68 1236
13892.80 1247
13893.91 1312
13895.02 1313
13896.14 1321
13897.25 1310
13898.36 1299
13899.48 1332
13900.59 1253
13901.70 1257
13902.82 1243
13903.93 1310
13905.05 1228
13906.16 1225
13907.27 1263
13908.39 1199
13909.50 1174
13910.61 1130
13911.73 1105
13912.84 1101
13913.96 1069
13915.07 1052
13916.19 1029
13917.30 1047
13918.41 1011
13919.53 998
13920.64 986
13921.76 930
13922.87 974
13923.99 944
13925.10 955
13926.21 921
13927.33 931
13928.44 921
13929.56 934
13930.67 916
13931.79 922
13932.90 924
13934.02 873
13935.13 888
13936.25 877
13937.36 895
13938.48 887
13939.59 881
13940.71 884
13941.82 853
13942.94 897
13944.05 894
13945.17 875
13946.28 854
13947.40 830
13948.52 873
13949.63 836
13950.75 818
13951.86 816
13952.98 801
13954.09 798
13955.21 834
13956.32 856
13957.44 833
13958.56 828
13959.67 828
13960.79 807
13961.90 771
13963.02 800
13964.14 827
13965.25 821
13966.37 785
13967.48 793
13968.60 793
13969.72 803
13970.83 766
13971.95 845
13973.07 823
13974.18 834
13975.30 809
13976.42 805
13977.53 845
13978.65 796
13979.77 842
13980.88 845
13982.00 801
13983.12 814
13984.23 818
13985.35 840
13986.47 817
13987.58 835
13988.70 829
13989.82 803
13990.94 828
13992.05 796
13993.17 826
13994.29 829
13995.40 811
13996.52 812
13997.64 814
13998.76 835
13999.87 810
14000.99 808
14002.11 827
14003.23 840
14004.35 818
14005.46 780
14006.58 818
14007.70 856
14008.82 849
14009.93 857
14011.05 879
14012.17 860
14013.29 835
14014.41 853
14015.52 871
14016.64 824
14017.76 810
14018.88 838
14020.00 834
14021.12 819
14022.23 820
14023.35 818
14024.47 854
14025.59 836
14026.71 845
14027.83 849
14028.95 873
14030.06 851
14031.18 811
14032.30 877
14033.42 860
14034.54 881
14035.66 878
14036.78 824
14037.90 880
14039.02 896
14040.14 868
14041.25 889
14042.37 877
14043.49 933
14044.61 927
14045.73 938
14046.85 928
14047.97 933
14049.09 963
14050.21 999
14051.33 959
14052.45 963
14053.57 946
14054.69 934
14055.81 965
14056.93 1006
14058.05 1000
14059.17 1014
14060.29 999
14061.41 975
14062.53 1000
14063.65 1054
14064.77 1061
14065.89 1075
14067.01 1099
14068.13 1058
14069.25 1131
14070.37 1108
14071.49 1123
14072.61 1112
14073.73 1101
14074.85 1128
14075.97 1126
14077.09 1142
14078.21 1155
14079.33 1100
14080.45 1135
14081.57 1117
14082.69 1128
14083.82 1127
14084.94 1168
14086.06 1116
14087.18 1104
14088.30 1100
14089.42 1132
14090.54 1067
14091.66 1131
14092.78 1130
14093.91 1082
14095.03 1136
14096.15 1064
14097.27 1094
14098.39 1086
14099.51 1158
14100.63 1110
14101.76 1074
14102.88 1092
14104.00 1087
14105.12 1091
14106.24 1090
14107.36 1044
14108.49 1077
14109.61 1031
14110.73 1001
14111.85 1001
14112.97 984
14114.10 958
14115.22 951
14116.34 934
14117.46 950
14118.58 900
14119.71 885
14120.83 864
14121.95 842
14123.07 851
14124.20 862
14125.32 878
14126.44 859
14127.56 872
14128.69 835
14129.81 828
14130.93 849
14132.06 806
14133.18 818
14134.30 799
14135.42 823
14136.55 744
14137.67 776
14138.79 768
14139.92 749
14141.04 759
14142.16 751
14143.29 774
14144.41 749
14145.53 762
14146.66 739
14147.78 780
14148.90 757
14150.03 757
14151.15 739
14152.27 732
14153.40 753
14154.52 734
14155.64 766
14156.77 746
14157.89 704
14159.02 744
14160.14 723
14161.26 760
14162.39 739
14163.51 756
14164.64 733
14165.76 727
14166.88 728
14168.01 753
14169.13 738
14170.26 731
14171.38 708
14172.51 709
14173.63 735
14174.75 733
14175.88 763
14177.00 715
14178.13 714
14179.25 744
14180.38 748
14181.50 707
14182.63 724
14183.75 730
14184.88 686
14186.00 692
14187.13 719
14188.25 691
14189.38 675
14190.50 690
14191.63 685
14192.75 708
14193.88 715
14195.00 655
14196.13 657
14197.25 700
14198.38 674
14199.50 673
14200.63 690
14201.76 676
14202.88 651
14204.01 672
14205.13 688
14206.26 658
14207.38 651
14208.51 643
14209.64 651
14210.76 643
14211.89 628
14213.01 659
14214.14 624
14215.27 636
14216.39 654
14217.52 649
14218.64 621
14219.77 622
14220.90 618
14222.02 628
14223.15 636
14224.28 657
14225.40 639
14226.53 637
14227.66 616
14228.78 604
14229.91 625
14231.04 635
14232.16 628
14233.29 613
14234.42 630
14235.54 608
14236.67 627
14237.80 618
14238.92 665
14240.05 618
14241.18 602
14242.31 597
14243.43 598
14244.56 616
14245.69 589
14246.82 595
14247.94 597
14249.07 631
14250.20 593
14251.33 601
14252.45 591
14253.58 613
14254.71 636
14255.84 588
14256.96 591
14258.09 598
14259.22 587
14260.35 566
14261.47 558
14262.60 584
14263.73 619
14264.86 592
14265.99 579
14267.12 573
14268.24 592
14269.37 583
14270.50 572
14271.63 578
14272.76 554
14273.89 565
14275.01 587
14276.14 564
14277.27 535
14278.40 567
14279.53 556
14280.66 541
14281.79 540
14282.91 522
14284.04 542
14285.17 530
14286.30 517
14287.43 511
14288.56 556
14289.69 529
14290.82 492
14291.95 501
14293.08 518
14294.20 537
14295.33 547
14296.46 489
14297.59 509
14298.72 523
14299.85 502
14300.98 524
14302.11 515
14303.24 525
14304.37 485
14305.50 488
14306.63 493
14307.76 504
14308.89 502
14310.02 491
14311.15 530
14312.28 502
14313.41 490
14314.54 497
14315.67 526
14316.80 524
14317.93 489
14319.06 510
14320.19 514
14321.32 469
14322.45 489
14323.58 512
14324.71 500
14325.84 487
14326.97 496
14328.10 521
14329.23 472
14330.36 477
14331.49 516
14332.62 535
14333.76 513
14334.89 481
14336.02 503
14337.15 502
14338.28 525
14339.41 477
14340.54 481
14341.67 482
14342.80 483
14343.93 497
14345.07 490
14346.20 464
14347.33 488
14348.46 535
14349.59 500
14350.72 514
14351.85 499
14352.99 505
14354.12 484
14355.25 482
14356.38 486
14357.51 489
14358.64 502
14359.78 493
14360.91 489
14362.04 490
14363.17 481
14364.30 462
14365.44 471
14366.57 454
14367.70 479
14368.83 473
14369.96 496
14371.10 488
14372.23 499
14373.36 496
14374.49 493
14375.63 476
14376.76 486
14377.89 510
14379.02 492
14380.16 495
14381.29 487
14382.42 538
14383.55 498
14384.69 488
14385.82 485
14386.95 501
14388.09 505
14389.22 501
14390.35 497
14391.49 534
14392.62 497
14393.75 505
14394.89 555
14396.02 516
14397.15 528
14398.28 523
14399.42 549
14400.55 548
14401.69 565
14402.82 527
14403.95 573
14405.09 527
14406.22 534
14407.35 507
14408.49 558
14409.62 549
14410.75 525
14411.89 559
14413.02 549
14414.16 567
14415.29 503
14416.42 547
14417.56 564
14418.69 548
14419.83 548
14420.96 565
14422.10 561
14423.23 581
14424.36 551
14425.50 556
14426.63 563
14427.77 557
14428.90 595
14430.04 581
14431.17 608
14432.31 600
14433.44 617
14434.58 607
14435.71 586
14436.85 591
14437.98 606
14439.12 602
14440.25 622
14441.39 602
14442.52 626
14443.66 604
14444.79 612
14445.93 631
14447.06 618
14448.20 612
14449.33 594
14450.47 633
14451.60 615
14452.74 607
14453.87 604
14455.01 648
14456.14 643
14457.28 638
14458.42 633
14459.55 628
14460.69 637
14461.82 636
14462.96 648
14464.10 665
14465.23 647
14466.37 641
14467.50 675
14468.64 642
14469.78 625
14470.91 669
14472.05 685
14473.18 665
14474.32 675
14475.46 668
14476.59 677
14477.73 652
14478.87 663
14480.00 646
14481.14 659
14482.28 673
14483.41 660
14484.55 656
14485.69 640
14486.82 662
14487.96 655
14489.10 682
14490.23 637
14491.37 622
14492.51 669
14493.65 690
14494.78 634
14495.92 650
14497.06 648
14498.19 639
14499.33 673
14500.47 661
14501.61 637
14502.74 691
14503.88 657
14505.02 673
14506.16 703
14507.29 676
14508.43 667
14509.57 681
14510.71 662
14511.85 647
14512.98 656
14514.12 661
14515.26 661
14516.40 630
14517.54 652
14518.67 662
14519.81 657
14520.95 645
14522.09 634
14523.23 649
14524.36 630
14525.50 607
14526.64 565
14527.78 648
14528.92 576
14530.06 588
14531.19 575
14532.33 561
14533.47 560
14534.61 572
14535.75 597
14536.89 578
14538.03 549
14539.17 598
14540.31 576
14541.44 558
14542.58 580
14543.72 557
14544.86 553
14546.00 525
14547.14 548
14548.28 569
14549.42 553
14550.56 539
14551.70 550
14552.84 544
14553.98 537
14555.12 561
14556.25 546
14557.39 539
14558.53 550
14559.67 552
14560.81 542
14561.95 576
14563.09 558
14564.23 544
14565.37 553
14566.51 567
14567.65 568
14568.79 559
14569.93 565
14571.07 540
14572.21 542
14573.35 550
14574.49 581
14575.63 549
14576.77 558
14577.92 567
14579.06 566
14580.20 545
14581.34 550
14582.48 581
14583.62 597
14584.76 595
14585.90 629
14587.04 587
14588.18 586
14589.32 602
14590.46 581
14591.60 614
14592.74 591
14593.89 620
14595.03 592
14596.17 643
14597.31 619
14598.45 613
14599.59 636
14600.73 635
14601.87 642
14603.02 646
14604.16 677
14605.30 644
14606.44 635
14607.58 643
14608.72 692
14609.86 690
14611.01 685
14612.15 720
14613.29 685
14614.43 648
14615.57 706
14616.72 696
14617.86 652
14619.00 663
14620.14 738
14621.28 748
14622.43 747
14623.57 755
14624.71 762
14625.85 791
14627.00 786
14628.14 809
14629.28 792
14630.42 790
14631.56 789
14632.71 802
14633.85 777
14634.99 780
14636.14 781
14637.28 791
14638.42 807
14639.56 788
14640.71 734
14641.85 805
14642.99 822
14644.14 783
14645.28 786
14646.42 775
14647.56 754
14648.71 705
14649.85 719
14650.99 691
14652.14 674
14653.28 672
14654.42 672
14655.57 661
14656.71 619
14657.85 573
14659.00 612
14660.14 602
14661.29 565
14662.43 557
14663.57 577
14664.72 581
14665.86 523
14667.00 548
14668.15 554
14669.29 530
14670.44 528
14671.58 532
14672.73 497
14673.87 484
14675.01 530
14676.16 535
14677.30 513
14678.45 490
14679.59 515
14680.74 469
14681.88 475
14683.02 464
14684.17 469
14685.31 471
14686.46 466
14687.60 481
14688.75 493
14689.89 452
14691.04 452
14692.18 460
14693.33 449
14694.47 436
14695.62 432
14696.76 442
14697.91 435
14699.05 452
14700.20 427
14701.34 432
14702.49 435
14703.63 433
14704.78 433
14705.92 446
14707.07 430
14708.22 396
14709.36 421
14710.51 442
14711.65 428
14712.80 431
14713.94 418
14715.09 415
14716.23 401
14717.38 387
14718.53 405
14719.67 445
14720.82 415
14721.96 400
14723.11 450
14724.26 438
14725.40 403
14726.55 437
14727.70 416
14728.84 404
14729.99 402
14731.13 424
14732.28 447
14733.43 430
14734.57 392
14735.72 436
14736.87 418
14738.01 400
14739.16 400
14740.31 420
14741.45 406
14742.60 392
14743.75 418
14744.89 414
14746.04 401
14747.19 412
14748.34 442
14749.48 387
14750.63 382
14751.78 362
14752.92 388
14754.07 388
14755.22 371
14756.37 364
14757.51 424
14758.66 411
14759.81 386
14760.96 401
14762.10 377
14763.25 385
14764.40 399
14765.55 399
14766.70 364
14767.84 385
14768.99 384
14770.14 393
14771.29 415
14772.43 366
14773.58 380
14774.73 420
14775.88 395
14777.03 371
14778.18 380
14779.32 382
14780.47 377
14781.62 385
14782.77 358
14783.92 371
14785.07 361
14786.21 377
14787.36 366
14788.51 371
14789.66 377
14790.81 389
14791.96 385
14793.11 385
14794.26 355
14795.40 358
14796.55 363
14797.70 375
14798.85 362
14800.00 362
14801.15 383
14802.30 362
14803.45 346
14804.60 393
14805.75 388
14806.90 361
14808.05 363
14809.19 377
14810.34 366
14811.49 331
14812.64 354
14813.79 365
14814.94 353
14816.09 345
14817.24 340
14818.39 326
14819.54 324
14820.69 355
14821.84 357
14822.99 343
14824.14 343
14825.29 354
14826.44 376
14827.59 322
14828.74 314
14829.89 337
14831.04 343
14832.19 337
14833.34 331
14834.49 338
14835.64 319
14836.79 349
14837.95 301
14839.10 326
14840.25 339
14841.40 331
14842.55 313
14843.70 321
14844.85 335
14846.00 318
14847.15 331
14848.30 319
14849.45 297
14850.60 325
14851.76 307
14852.91 287
14854.06 313
14855.21 320
14856.36 329
14857.51 343
14858.66 320
14859.81 312
14860.97 308
14862.12 319
14863.27 319
14864.42 314
14865.57 314
14866.72 296
14867.88 306
14869.03 327
14870.18 309
14871.33 312
14872.48 314
14873.64 304
14874.79 304
14875.94 322
14877.09 322
14878.24 343
14879.40 320
14880.55 317
14881.70 306
14882.85 326
14884.00 308
14885.16 316
14886.31 289
14887.46 301
14888.61 319
14889.77 313
14890.92 315
14892.07 311
14893.23 297
14894.38 324
14895.53 300
14896.68 308
14897.84 288
14898.99 293
14900.14 301
14901.30 307
14902.45 293
14903.60 316
14904.75 327
14905.91 314
14907.06 298
14908.21 299
14909.37 309
14910.52 314
14911.67 299
14912.83 314
14913.98 308
14915.14 304
14916.29 297
14917.44 292
14918.60 289
14919.75 328
14920.90 303
14922.06 301
14923.21 320
14924.37 305
14925.52 321
14926.67 323
14927.83 291
14928.98 320
14930.14 324
14931.29 315
14932.44 330
14933.60 320
14934.75 325
14935.91 301
14937.06 328
14938.22 324
14939.37 324
14940.52 284
14941.68 314
14942.83 299
14943.99 320
14945.14 340
14946.30 320
14947.45 336
14948.61 329
14949.76 338
14950.92 320
14952.07 328
14953.23 314
14954.38 321
14955.54 319
14956.69 294
14957.85 289
14959.00 339
14960.16 342
14961.31 330
14962.47 312
14963.62 320
14964.78 305
14965.94 311
14967.09 319
14968.25 321
14969.40 321
14970.56 305
14971.71 326
14972.87 334
14974.03 303
14975.18 310
14976.34 304
14977.49 335
14978.65 322
14979.81 328
14980.96 342
14982.12 337
14983.27 309
14984.43 319
14985.59 323
14986.74 301
14987.90 333
14989.06 346
14990.21 327
14991.37 298
14992.53 312
14993.68 305
14994.84 319
14996.00 290
14997.15 325
14998.31 347
14999.47 335
15000.62 308
15001.78 301
15002.94 275
15004.09 306
15005.25 285
15006.41 291
15007.56 291
15008.72 280
15009.88 281
15011.04 303
15012.19 309
15013.35 327
15014.51 303
15015.67 323
15016.82 308
15017.98 285
15019.14 301
15020.30 275
15021.45 295
15022.61 282
15023.77 295
15024.93 293
15026.08 296
15027.24 283
15028.40 281
15029.56 310
15030.72 283
15031.87 300
15033.03 299
15034.19 300
15035.35 284
15036.51 288
15037.67 286
15038.82 268
15039.98 283
15041.14 294
15042.30 293
15043.46 301
15044.62 276
15045.78 303
15046.93 281
15048.09 285
15049.25 267
15050.41 276
15051.57 278
15052.73 289
15053.89 282
15055.05 277
15056.20 250
15057.36 307
15058.52 308
15059.68 294
15060.84 304
15062.00 290
15063.16 298
15064.32 304
15065.48 281
15066.64 287
15067.80 276
15068.96 268
15070.12 295
15071.28 290
15072.44 300
15073.60 280
15074.76 273
15075.91 317
15077.07 319
15078.23 310
15079.39 292
15080.55 309
15081.71 303
15082.87 276
15084.03 296
15085.19 312
15086.35 307
15087.51 284
15088.68 293
15089.84 276
15091.00 290
15092.16 289
15093.32 298
15094.48 303
15095.64 288
15096.80 295
15097.96 310
15099.12 289
15100.28 291
15101.44 283
15102.60 313
15103.76 261
15104.92 293
15106.08 305
15107.25 280
15108.41 287
15109.57 279
15110.73 323
15111.89 300
15113.05 294
15114.21 289
15115.37 305
15116.54 315
15117.70 267
15118.86 322
15120.02 282
15121.18 260
15122.34 299
15123.50 298
15124.67 333
15125.83 313
15126.99 314
15128.15 327
15129.31 323
15130.47 304
15131.64 315
15132.80 296
15133.96 310
15135.12 303
15136.28 295
15137.45 307
15138.61 298
15139.77 312
15140.93 307
15142.10 322
15143.26 287
15144.42 291
15145.58 300
15146.75 325
15147.91 323
15149.07 352
15150.23 308
15151.40 276
15152.56 296
15153.72 351
15154.88 304
15156.05 318
15157.21 318
15158.37 321
15159.54 339
15160.70 346
15161.86 374
15163.03 332
15164.19 340
15165.35 356
15166.52 357
15167.68 350
15168.84 316
15170.01 372
15171.17 378
15172.33 365
15173.50 332
15174.66 351
15175.82 345
15176.99 328
15178.15 379
15179.31 358
15180.48 357
15181.64 363
15182.81 355
15183.97 371
15185.13 389
15186.30 363
15187.46 393
15188.63 389
15189.79 384
15190.95 382
15192.12 374
15193.28 379
15194.45 383
15195.61 414
15196.78 409
15197.94 362
15199.10 384
15200.27 432
15201.43 371
15202.60 378
15203.76 378
15204.93 389
15206.09 399
15207.26 393
15208.42 367
15209.59 387
15210.75 404
15211.92 428
15213.08 415
15214.25 382
15215.41 396
15216.58 426
15217.74 430
15218.91 422
15220.07 397
15221.24 400
15222.40 438
15223.57 438
15224.74 452
15225.90 440
15227.07 439
15228.23 438
15229.40 420
15230.56 434
15231.73 429
15232.89 451
15234.06 491
15235.23 457
15236.39 448
15237.56 464
15238.72 467
15239.89 477
15241.06 459
15242.22 473
15243.39 467
15244.56 460
15245.72 478
15246.89 443
15248.05 426
15249.22 441
15250.39 477
15251.55 476
15252.72 455
15253.89 417
15255.05 437
15256.22 430
15257.39 432
15258.55 394
15259.72 394
15260.89 413
15262.05 449
15263.22 412
15264.39 353
15265.56 373
15266.72 376
15267.89 378
15269.06 385
15270.22 386
15271.39 382
15272.56 381
15273.73 364
15274.89 365
15276.06 345
15277.23 361
15278.40 364
15279.56 333
15280.73 346
15281.90 365
15283.07 360
15284.23 347
15285.40 372
15286.57 353
15287.74 336
15288.91 309
15290.07 350
15291.24 373
15292.41 340
15293.58 314
15294.75 331
15295.92 343
15297.08 351
15298.25 353
15299.42 333
15300.59 365
15301.76 349
15302.93 346
15304.09 358
15305.26 351
15306.43 339
15307.60 320
15308.77 322
15309.94 362
15311.11 341
15312.28 344
15313.44 358
15314.61 347
15315.78 338
15316.95 369
15318.12 332
15319.29 368
15320.46 340
15321.63 351
15322.80 379
15323.97 352
15325.14 350
15326.30 362
15327.47 392
15328.64 390
15329.81 370
15330.98 342
15332.15 359
15333.32 374
15334.49 392
15335.66 381
15336.83 359
15338.00 385
15339.17 373
15340.34 371
15341.51 375
15342.68 403
15343.85 395
15345.02 399
15346.19 401
15347.36 364
15348.53 401
15349.70 399
15350.87 430
15352.04 435
15353.21 419
15354.38 413
15355.55 392
15356.72 401
15357.90 437
15359.07 419
15360.24 424
15361.41 423
15362.58 455
15363.75 453
15364.92 433
15366.09 431
15367.26 464
15368.43 467
15369.60 474
15370.77 431
15371.95 450
15373.12 482
15374.29 460
15375.46 445
15376.63 439
15377.80 480
15378.97 491
15380.15 464
15381.32 451
15382.49 429
15383.66 433
15384.83 421
15386.00 427
15387.17 450
15388.35 393
15389.52 412
15390.69 391
15391.86 374
15393.03 398
15394.21 374
15395.38 398
15396.55 401
15397.72 388
15398.89 420
15400.07 414
15401.24 384
15402.41 407
15403.58 397
15404.76 391
15405.93 361
15407.10 366
15408.27 400
15409.45 371
15410.62 338
15411.79 358
15412.96 367
15414.14 364
15415.31 335
15416.48 321
15417.66 354
15418.83 359
15420.00 335
15421.17 335
15422.35 336
15423.52 317
15424.69 330
15425.87 333
15427.04 331
15428.21 300
15429.39 305
15430.56 334
15431.73 328
15432.91 335
15434.08 326
15435.25 328
15436.43 316
15437.60 319
15438.77 311
15439.95 344
15441.12 341
15442.30 324
15443.47 308
15444.64 333
15445.82 297
15446.99 303
15448.17 342
15449.34 318
15450.51 337
15451.69 294
15452.86 331
15454.04 302
15455.21 310
15456.39 337
15457.56 317
15458.73 312
15459.91 318
15461.08 311
15462.26 289
15463.43 317
15464.61 319
15465.78 339
15466.96 309
15468.13 284
15469.31 305
15470.48 328
15471.66 304
15472.83 311
15474.01 309
15475.18 305
15476.36 290
15477.53 326
15478.71 299
15479.88 341
15481.06 324
15482.23 309
15483.41 326
15484.58 295
15485.76 338
15486.93 330
15488.11 323
15489.29 300
15490.46 288
15491.64 307
15492.81 323
15493.99 309
15495.16 318
15496.34 315
15497.52 335
15498.69 322
15499.87 300
15501.04 326
15502.22 299
15503.40 305
15504.57 330
15505.75 306
15506.92 309
15508.10 305
15509.28 314
15510.45 333
15511.63 335
15512.81 308
15513.98 334
15515.16 312
15516.34 327
15517.51 305
15518.69 326
15519.87 312
15521.04 302
15522.22 341
15523.40 322
15524.57 321
15525.75 311
15526.93 318
15528.11 338
15529.28 354
15530.46 312
15531.64 362
15532.81 333
15533.99 329
15535.17 329
15536.35 317
15537.52 317
15538.70 314
15539.88 333
15541.06 326
15542.23 340
15543.41 337
15544.59 349
15545.77 328
15546.95 365
15548.12 350
15549.30 337
15550.48 353
15551.66 344
15552.83 387
15554.01 349
15555.19 347
15556.37 370
15557.55 369
15558.73 357
15559.90 345
15561.08 332
15562.26 367
15563.44 371
15564.62 389
15565.80 378
15566.97 359
15568.15 373
15569.33 371
15570.51 357
15571.69 386
15572.87 359
15574.05 378
15575.23 388
15576.40 372
15577.58 385
15578.76 401
15579.94 416
15581.12 390
15582.30 393
15583.48 399
15584.66 410
15585.84 414
15587.02 409
15588.20 421
15589.38 436
15590.56 453
15591.73 421
15592.91 427
15594.09 434
15595.27 433
15596.45 439
15597.63 423
15598.81 448
15599.99 472
15601.17 447
15602.35 448
15603.53 464
15604.71 464
15605.89 455
15607.07 481
15608.25 487
15609.43 494
15610.61 483
15611.79 502
15612.97 485
15614.15 484
15615.33 519
15616.51 530
15617.69 493
15618.88 532
15620.06 535
15621.24 555
15622.42 550
15623.60 531
15624.78 497
15625.96 541
15627.14 546
15628.32 575
15629.50 579
15630.68 577
15631.86 579
15633.05 587
15634.23 595
15635.41 572
15636.59 614
15637.77 585
15638.95 604
15640.13 590
15641.31 568
15642.50 598
15643.68 622
15644.86 614
15646.04 575
15647.22 627
15648.40 640
15649.58 629
15650.77 584
15651.95 640
15653.13 607
15654.31 621
15655.49 647
15656.68 633
15657.86 645
15659.04 665
15660.22 620
15661.40 589
15662.59 632
15663.77 642
15664.95 608
15666.13 617
15667.32 601
15668.50 627
15669.68 619
15670.86 618
15672.05 596
15673.23 647
15674.41 618
15675.59 616
15676.78 581
15677.96 580
15679.14 601
15680.32 597
15681.51 603
15682.69 575
15683.87 563
15685.06 554
15686.24 578
15687.42 572
15688.61 516
15689.79 536
15690.97 532
15692.16 546
15693.34 506
15694.52 510
15695.71 524
15696.89 521
15698.07 525
15699.26 584
15700.44 548
15701.62 537
15702.81 521
15703.99 529
15705.17 544
15706.36 546
15707.54 542
15708.73 514
15709.91 524
15711.09 532
15712.28 535
15713.46 553
15714.65 581
15715.83 536
15717.02 577
15718.20 574
15719.38 596
15720.57 558
15721.75 589
15722.94 630
15724.12 587
15725.31 561
15726.49 573
15727.68 589
15728.86 589
15730.04 605
15731.23 596
15732.41 578
15733.60 574
15734.78 598
15735.97 627
15737.15 622
15738.34 648
15739.52 645
15740.71 681
15741.89 643
15743.08 626
15744.27 682
15745.45 655
15746.64 649
15747.82 656
15749.01 711
15750.19 681
15751.38 670
15752.56 692
15753.75 704
15754.93 692
15756.12 679
15757.31 689
15758.49 720
15759.68 695
15760.86 733
15762.05 752
15763.24 715
15764.42 693
15765.61 680
15766.79 703
15767.98 671
15769.17 730
15770.35 680
15771.54 739
15772.72 658
15773.91 671
15775.10 661
15776.28 678
15777.47 689
15778.66 646
15779.84 660
15781.03 653
15782.22 659
15783.40 655
15784.59 640
15785.78 629
15786.96 597
15788.15 592
15789.34 595
15790.53 545
15791.71 552
15792.90 572
15794.09 593
15795.27 579
15796.46 530
15797.65 563
15798.84 556
15800.02 559
15801.21 553
15802.40 547
15803.59 535
15804.77 501
15805.96 510
15807.15 515
15808.34 516
15809.52 496
15810.71 509
15811.90 486
15813.09 471
15814.28 476
15815.46 505
15816.65 505
15817.84 491
15819.03 483
15820.22 502
15821.40 500
15822.59 486
15823.78 485
15824.97 479
15826.16 490
15827.35 464
15828.53 497
15829.72 521
15830.91 503
15832.10 476
15833.29 480
15834.48 497
15835.67 495
15836.85 506
15838.04 496
15839.23 513
15840.42 470
15841.61 496
15842.80 483
15843.99 479
15845.18 498
15846.37 484
15847.55 480
15848.74 470
15849.93 459
15851.12 500
15852.31 493
15853.50 478
15854.69 510
15855.88 522
15857.07 501
15858.26 511
15859.45 510
15860.64 512
15861.83 536
15863.02 507
15864.21 541
15865.40 522
15866.59 511
15867.78 516
15868.97 525
15870.16 519
15871.35 518
15872.54 516
15873.73 518
15874.92 501
15876.11 500
15877.30 538
15878.49 529
15879.68 516
15880.87 523
15882.06 515
15883.25 556
15884.44 525
15885.63 545
15886.82 541
15888.01 521
15889.20 570
15890.39 573
15891.59 590
15892.78 569
15893.97 578
15895.16 576
15896.35 622
15897.54 618
15898.73 604
15899.92 610
15901.11 601
15902.30 595
15903.50 611
15904.69 640
15905.88 628
15907.07 609
15908.26 632
15909.45 643
15910.64 618
15911.84 616
15913.03 644
15914.22 623
15915.41 660
15916.60 614
15917.79 663
15918.99 653
15920.18 635
15921.37 647
15922.56 648
15923.75 626
15924.95 643
15926.14 648
15927.33 652
15928.52 622
15929.71 599
15930.91 638
15932.10 628
15933.29 602
15934.48 590
15935.68 633
15936.87 648
15938.06 623
15939.25 619
15940.45 600
15941.64 608
15942.83 586
15944.03 605
15945.22 552
15946.41 551
15947.60 534
15948.80 547
15949.99 512
15951.18 487
15952.38 482
15953.57 475
15954.76 493
15955.96 481
15957.15 474
15958.34 446
15959.54 446
15960.73 448
15961.92 459
15963.12 412
15964.31 406
15965.50 409
15966.70 464
15967.89 416
15969.08 400
15970.28 393
15971.47 383
15972.67 399
15973.86 379
15975.05 355
15976.25 375
15977.44 368
15978.64 348
15979.83 348
15981.02 364
15982.22 379
15983.41 380
15984.61 354
15985.80 338
15987.00 319
15988.19 363
15989.38 365
15990.58 341
15991.77 330
15992.97 336
15994.16 361
15995.36 362
15996.55 360
15997.75 332
15998.94 329
16000.14 338
16001.33 354
16002.53 364
16003.72 352
16004.92 327
16006.11 360
16007.31 337
16008.50 327
16009.70 314
16010.89 338
16012.09 341
16013.28 335
16014.48 328
16015.67 334
16016.87 366
16018.07 350
16019.26 361
16020.46 332
16021.65 338
16022.85 334
16024.04 338
16025.24 323
16026.44 326
16027.63 309
16028.83 298
16030.02 325
16031.22 344
16032.42 306
16033.61 328
16034.81 334
16036.00 323
16037.20 308
16038.40 306
16039.59 312
16040.79 324
16041.99 338
16043.18 315
16044.38 329
16045.58 354
16046.77 356
16047.97 342
16049.17 315
16050.36 301
16051.56 334
16052.76 306
16053.95 292
16055.15 304
16056.35 313
16057.54 302
16058.74 316
16059.94 326
16061.14 296
16062.33 298
16063.53 302
16064.73 291
16065.92 296
16067.12 280
16068.32 291
16069.52 305
16070.71 311
16071.91 287
16073.11 276
16074.31 293
16075.50 291
16076.70 295
16077.90 291
16079.10 302
16080.30 287
16081.49 295
16082.69 291
16083.89 287
16085.09 287
16086.29 305
16087.48 285
16088.68 279
16089.88 270
16091.08 254
16092.28 268
16093.48 305
16094.67 273
16095.87 265
16097.07 273
16098.27 278
16099.47 282
16100.67 252
16101.87 278
16103.06 263
16104.26 272
16105.46 284
16106.66 264
16107.86 245
16109.06 274
16110.26 256
16111.46 282
16112.66 285
16113.86 282
16115.05 280
16116.25 282
16117.45 268
16118.65 256
16119.85 246
16121.05 275
16122.25 266
16123.45 278
16124.65 272
16125.85 248
16127.05 273
16128.25 274
16129.45 267
16130.65 273
16131.85 256
16133.05 266
16134.25 266
16135.45 263
16136.65 277
16137.85 256
16139.05 278
16140.25 267
16141.45 265
16142.65 252
16143.85 252
16145.05 255
16146.25 271
16147.45 265
16148.65 254
16149.85 275
16151.05 263
16152.25 245
16153.45 272
16154.65 274
16155.85 277
16157.05 265
16158.25 277
16159.46 258
16160.66 258
16161.86 281
16163.06 250
16164.26 257
16165.46 270
16166.66 267
16167.86 252
16169.06 255
16170.27 225
16171.47 270
16172.67 285
16173.87 283
16175.07 282
16176.27 266
16177.47 268
16178.67 259
16179.88 255
16181.08 255
16182.28 239
16183.48 274
16184.68 280
16185.89 271
16187.09 262
16188.29 285
16189.49 296
16190.69 274
16191.90 265
16193.10 274
16194.30 274
16195.50 265
16196.70 286
16197.91 271
16199.11 274
16200.31 279
16201.51 270
16202.72 287
16203.92 290
16205.12 264
16206.32 264
16207.53 258
16208.73 273
16209.93 273
16211.13 301
16212.34 273
16213.54 290
16214.74 297
16215.95 281
16217.15 282
16218.35 275
16219.55 306
16220.76 275
16221.96 266
16223.16 282
16224.37 301
16225.57 299
16226.77 283
16227.98 285
16229.18 287
16230.38 282
16231.59 294
16232.79 301
16233.99 314
16235.20 324
16236.40 299
16237.61 324
16238.81 309
16240.01 301
16241.22 312
16242.42 303
16243.63 284
16244.83 297
16246.03 323
16247.24 330
16248.44 307
16249.65 319
16250.85 324
16252.05 307
16253.26 323
16254.46 315
16255.67 336
16256.87 325
16258.08 326
16259.28 310
16260.49 311
16261.69 334
16262.89 326
16264.10 339
16265.30 323
16266.51 318
16267.71 338
16268.92 347
16270.12 319
16271.33 320
16272.53 330
16273.74 326
16274.94 343
16276.15 331
16277.35 315
16278.56 321
16279.77 342
16280.97 330
16282.18 311
16283.38 303
16284.59 325
16285.79 342
16287.00 302
16288.20 336
16289.41 335
16290.61 339
16291.82 324
16293.03 339
16294.23 331
16295.44 322
16296.64 353
16297.85 369
16299.06 338
16300.26 334
16301.47 331
16302.67 322
16303.88 341
16305.09 345
16306.29 345
16307.50 323
16308.71 316
16309.91 327
16311.12 318
16312.33 338
16313.53 333
16314.74 304
16315.95 325
16317.15 329
16318.36 305
16319.57 327
16320.77 313
16321.98 316
16323.19 327
16324.39 296
16325.60 299
16326.81 296
16328.01 329
16329.22 295
16330.43 285
16331.64 298
16332.84 295
16334.05 301
16335.26 312
16336.47 294
16337.67 289
16338.88 290
16340.09 292
16341.30 296
16342.50 264
16343.71 282
16344.92 286
16346.13 291
16347.33 289
16348.54 277
16349.75 299
16350.96 270
16352.17 274
16353.37 288
16354.58 260
16355.79 268
16357.00 276
16358.21 258
16359.41 262
16360.62 260
16361.83 249
16363.04 261
16364.25 274
16365.46 237
16366.67 253
16367.87 264
16369.08 246
16370.29 272
16371.50 275
16372.71 262
16373.92 262
16375.13 249
16376.34 242
16377.54 241
16378.75 218
16379.96 258
16381.17 253
16382.38 252
16383.59 259
16384.80 266
16386.01 236
16387.22 261
16388.43 291
16389.64 248
16390.85 234
16392.05 235
16393.26 241
16394.47 274
16395.68 242
16396.89 231
16398.10 254
16399.31 245
16400.52 263
16401.73 253
16402.94 239
16404.15 270
16405.36 264
16406.57 264
16407.78 261
16408.99 261
16410.20 258
16411.41 271
16412.62 254
16413.83 258
16415.04 240
16416.25 261
16417.46 264
16418.67 258
16419.88 258
16421.10 265
16422.31 279
16423.52 228
16424.73 253
16425.94 276
16427.15 269
16428.36 260
16429.57 245
16430.78 249
16431.99 274
16433.20 283
16434.41 275
16435.63 251
16436.84 281
16438.05 274
16439.26 276
16440.47 255
16441.68 253
16442.89 242
16444.10 267
16445.32 262
16446.53 221
16447.74 239
16448.95 253
16450.16 259
16451.37 257
16452.59 253
16453.80 239
16455.01 258
16456.22 265
16457.43 243
16458.64 246
16459.86 247
16461.07 273
16462.28 265
16463.49 256
16464.70 250
16465.92 259
16467.13 248
16468.34 236
16469.55 236
16470.77 229
16471.98 247
16473.19 235
16474.40 237
16475.62 240
16476.83 258
16478.04 253
16479.25 237
16480.47 225
16481.68 250
16482.89 219
16484.11 264
16485.32 269
16486.53 289
16487.74 235
16488.96 242
16490.17 223
16491.38 225
16492.60 252
16493.81 229
16495.02 246
16496.24 236
16497.45 241
16498.66 247
16499.88 239
16501.09 230
16502.30 247
16503.52 236
16504.73 243
16505.94 227
16507.16 252
16508.37 234
16509.59 232
16510.80 249
16512.01 264
16513.23 230
16514.44 229
16515.66 243
16516.87 230
16518.08 245
16519.30 248
16520.51 269
16521.73 234
16522.94 246
16524.16 244
16525.37 242
16526.58 239
16527.80 226
16529.01 236
16530.23 269
16531.44 244
16532.66 229
16533.87 260
16535.09 267
16536.30 270
16537.52 277
16538.73 285
16539.95 251
16541.16 264
16542.38 246
16543.59 291
16544.81 259
16546.02 280
16547.24 274
16548.45 280
16549.67 270
16550.88 266
16552.10 288
16553.31 283
16554.53 279
16555.74 290
16556.96 291
16558.18 295
16559.39 336
16560.61 282
16561.82 265
16563.04 292
16564.25 305
16565.47 288
16566.69 274
16567.90 269
16569.12 292
16570.33 311
16571.55 285
16572.77 276
16573.98 273
16575.20 293
16576.41 297
16577.63 280
16578.85 287
16580.06 287
16581.28 299
16582.50 313
16583.71 284
16584.93 283
16586.15 269
16587.36 291
16588.58 276
16589.80 247
16591.01 271
16592.23 264
16593.45 283
16594.66 274
16595.88 267
16597.10 240
16598.32 275
16599.53 266
16600.75 251
16601.97 250
16603.18 264
16604.40 272
16605.62 252
16606.84 255
16608.05 244
16609.27 288
16610.49 250
16611.71 244
16612.92 248
16614.14 239
16615.36 235
16616.58 246
16617.79 223
16619.01 241
16620.23 235
16621.45 222
16622.67 253
16623.88 247
16625.10 236
16626.32 221
16627.54 253
16628.76 241
16629.97 222
16631.19 237
16632.41 248
16633.63 232
16634.85 233
16636.07 235
16637.29 248
16638.50 222
16639.72 238
16640.94 231
16642.16 232
16643.38 200
16644.60 233
16645.82 236
16647.03 238
16648.25 228
16649.47 214
16650.69 221
16651.91 225
16653.13 208
16654.35 219
16655.57 244
16656.79 245
16658.01 220
16659.23 235
16660.45 250
16661.66 238
16662.88 215
16664.10 241
16665.32 199
16666.54 223
16667.76 218
16668.98 252
16670.20 199
16671.42 240
16672.64 223
16673.86 235
16675.08 245
16676.30 234
16677.52 245
16678.74 217
16679.96 220
16681.18 220
16682.40 245
16683.62 215
16684.84 236
16686.06 228
16687.28 236
16688.50 229
16689.72 229
16690.94 214
16692.16 247
16693.39 219
16694.61 223
16695.83 207
16697.05 219
16698.27 227
16699.49 213
16700.71 215
16701.93 219
16703.15 238
16704.37 234
16705.59 231
16706.81 192
16708.04 207
16709.26 213
16710.48 234
16711.70 239
16712.92 224
16714.14 215
16715.36 218
16716.58 211
16717.81 224
16719.03 223
16720.25 219
16721.47 235
16722.69 211
16723.91 253
16725.14 223
16726.36 223
16727.58 217
16728.80 240
16730.02 203
16731.24 228
16732.47 218
16733.69 221
16734.91 201
16736.13 214
16737.36 204
16738.58 223
16739.80 211
16741.02 218
16742.24 220
16743.47 234
16744.69 217
16745.91 230
16747.13 227
16748.36 205
16749.58 230
16750.80 224
16752.02 247
16753.25 231
16754.47 227
16755.69 224
16756.92 226
16758.14 227
16759.36 230
16760.59 211
16761.81 204
16763.03 219
16764.25 218
16765.48 220
16766.70 210
16767.92 234
16769.15 192
16770.37 207
16771.59 227
16772.82 227
16774.04 231
16775.27 191
16776.49 213
16777.71 219
16778.94 231
16780.16 249
16781.38 240
16782.61 221
16783.83 216
16785.06 205
16786.28 238
16787.50 215
16788.73 219
16789.95 226
16791.18 234
16792.40 214
16793.62 218
16794.85 246
16796.07 223
16797.30 202
16798.52 218
16799.75 214
16800.97 216
16802.19 232
16803.42 227
16804.64 243
16805.87 233
16807.09 229
16808.32 237
16809.54 237
16810.77 233
16811.99 222
16813.22 229
16814.44 221
16815.67 239
16816.89 223
16818.12 245
16819.34 232
16820.57 235
16821.79 244
16823.02 252
16824.24 244
16825.47 225
16826.70 258
16827.92 261
16829.15 249
16830.37 249
16831.60 282
16832.82 265
16834.05 258
16835.27 247
16836.50 258
16837.73 255
16838.95 287
16840.18 262
16841.40 276
16842.63 253
16843.86 294
16845.08 286
16846.31 255
16847.53 251
16848.76 267
16849.99 288
16851.21 269
16852.44 294
16853.67 276
16854.89 299
16856.12 333
16857.35 318
16858.57 335
16859.80 327
16861.03 325
16862.25 341
16863.48 329
16864.71 349
16865.93 317
16867.16 344
16868.39 379
16869.61 370
16870.84 354
16872.07 354
16873.30 378
16874.52 365
16875.75 331
16876.98 365
16878.20 392
16879.43 361
16880.66 381
16881.89 343
16883.11 387
16884.34 410
16885.57 409
16886.80 411
16888.02 405
16889.25 423
16890.48 414
16891.71 412
16892.94 415
16894.16 427
16895.39 388
16896.62 418
16897.85 390
16899.08 388
16900.30 402
16901.53 396
16902.76 387
16903.99 395
16905.22 366
16906.45 365
16907.67 359
16908.90 384
16910.13 358
16911.36 338
16912.59 360
16913.82 363
16915.04 357
16916.27 328
16917.50 346
16918.73 337
16919.96 322
16921.19 292
16922.42 314
16923.65 335
16924.88 335
16926.10 330
16927.33 330
16928.56 333
16929.79 311
16931.02 310
16932.25 322
16933.48 324
16934.71 314
16935.94 308
16937.17 310
16938.40 309
16939.63 303
16940.86 282
16942.09 287
16943.32 296
16944.55 307
16945.78 315
16947.01 300
16948.24 317
16949.47 316
16950.70 277
16951.93 282
16953.16 272
16954.39 313
16955.62 295
16956.85 287
16958.08 288
16959.31 277
16960.54 310
16961.77 295
16963.00 288
16964.23 265
16965.46 286
16966.69 275
16967.92 288
16969.15 275
16970.38 285
16971.61 273
16972.84 298
16974.07 287
16975.30 232
16976.54 268
16977.77 281
16979.00 288
16980.23 292
16981.46 290
16982.69 280
16983.92 264
16985.15 259
16986.38 245
16987.62 241
16988.85 262
16990.08 243
16991.31 277
16992.54 268
16993.77 237
16995.00 265
16996.24 267
16997.47 258
16998.70 255
16999.93 244
17001.16 251
17002.39 260
17003.63 254
17004.86 255
17006.09 249
17007.32 273
17008.55 227
17009.79 241
17011.02 256
17012.25 256
17013.48 239
17014.72 238
17015.95 236
17017.18 238
17018.41 265
17019.64 251
17020.88 238
17022.11 240
17023.34 240
17024.58 229
17025.81 227
17027.04 256
17028.27 254
17029.51 238
17030.74 250
17031.97 255
17033.21 225
17034.44 246
17035.67 254
17036.90 250
17038.14 234
17039.37 231
17040.60 245
17041.84 217
17043.07 217
17044.30 220
17045.54 215
17046.77 216
17048.00 216
17049.24 215
17050.47 218
17051.70 218
17052.94 220
17054.17 222
17055.41 234
17056.64 242
17057.87 220
17059.11 223
17060.34 236
17061.58 199
17062.81 224
17064.04 195
17065.28 225
17066.51 238
17067.75 226
17068.98 197
17070.21 219
17071.45 227
17072.68 214
17073.92 216
17075.15 234
17076.39 239
17077.62 229
17078.86 204
17080.09 192
17081.33 198
17082.56 208
17083.80 223
17085.03 179
17086.26 198
17087.50 204
17088.73 217
17089.97 169
17091.20 215
17092.44 209
17093.68 209
17094.91 190
17096.15 194
17097.38 222
17098.62 210
17099.85 187
17101.09 211
17102.32 194
17103.56 183
17104.79 209
17106.03 190
17107.26 199
17108.50 183
17109.74 197
17110.97 224
17112.21 206
17113.44 213
17114.68 196
17115.92 194
17117.15 199
17118.39 219
17119.62 175
17120.86 188
17122.10 201
17123.33 173
17124.57 190
17125.80 198
17127.04 195
17128.28 182
17129.51 193
17130.75 186
17131.99 176
17133.22 190
17134.46 198
17135.70 177
17136.93 188
17138.17 206
17139.41 199
17140.64 191
17141.88 199
17143.12 179
17144.35 197
17145.59 193
17146.83 197
17148.07 192
17149.30 201
17150.54 196
17151.78 161
17153.02 192
17154.25 181
17155.49 190
17156.73 184
17157.96 189
17159.20 202
17160.44 201
17161.68 176
17162.92 195
17164.15 168
17165.39 181
17166.63 188
17167.87 187
17169.10 180
17170.34 176
17171.58 164
17172.82 171
17174.06 181
17175.29 167
17176.53 187
17177.77 180
17179.01 183
17180.25 193
17181.49 195
17182.72 170
17183.96 193
17185.20 207
17186.44 189
17187.68 190
17188.92 165
17190.15 189
17191.39 186
17192.63 170
17193.87 184
17195.11 178
17196.35 170
17197.59 179
17198.83 175
17200.07 187
17201.30 154
17202.54 182
17203.78 184
17205.02 170
17206.26 170
17207.50 169
17208.74 182
17209.98 156
17211.22 174
17212.46 183
17213.70 187
17214.94 165
17216.18 169
17217.42 194
17218.66 201
17219.90 168
17221.14 180
17222.38 178
17223.62 170
17224.86 174
17226.10 169
17227.34 174
17228.58 182
17229.82 173
17231.06 188
17232.30 163
17233.54 164
17234.78 178
17236.02 160
17237.26 190
17238.50 171
17239.74 185
17240.98 169
17242.22 171
17243.46 169
17244.70 159
17245.94 171
17247.18 176
17248.42 182
17249.66 157
17250.90 182
17252.14 149
17253.39 185
17254.63 169
17255.87 196
17257.11 166
17258.35 170
17259.59 167
17260.83 165
17262.07 172
17263.31 150
17264.56 179
17265.80 182
17267.04 148
17268.28 169
17269.52 154
17270.76 154
17272.00 182
17273.25 164
17274.49 161
17275.73 158
17276.97 169
17278.21 168
17279.45 161
17280.70 179
17281.94 181
17283.18 168
17284.42 146
17285.66 170
17286.91 162
17288.15 169
17289.39 162
17290.63 170
17291.88 157
17293.12 160
17294.36 171
17295.60 200
17296.85 163
17298.09 163
17299.33 159
17300.57 161
17301.82 169
17303.06 166
17304.30 151
17305.54 166
17306.79 140
17308.03 154
17309.27 160
17310.52 169
17311.76 182
17313.00 156
17314.25 178
17315.49 169
17316.73 143
17317.97 137
17319.22 157
17320.46 170
17321.71 157
17322.95 142
17324.19 168
17325.44 152
17326.68 148
17327.92 158
17329.17 165
17330.41 164
17331.65 141
17332.90 170
17334.14 160
17335.39 150
17336.63 158
17337.87 156
17339.12 177
17340.36 155
17341.61 156
17342.85 166
17344.09 179
17345.34 152
17346.58 167
17347.83 160
17349.07 177
17350.32 151
17351.56 169
17352.80 170
17354.05 158
17355.29 156
17356.54 165
17357.78 153
17359.03 147
17360.27 173
17361.52 167
17362.76 153
17364.01 139
17365.25 161
17366.50 167
17367.74 174
17368.99 149
17370.23 164
17371.48 165
17372.72 172
17373.97 161
17375.21 161
17376.46 158
17377.70 155
17378.95 149
17380.19 164
17381.44 137
17382.69 173
17383.93 163
17385.18 153
17386.42 157
17387.67 160
17388.91 179
17390.16 162
17391.41 138
17392.65 165
17393.90 158
17395.14 165
17396.39 158
17397.64 170
17398.88 171
17400.13 154
17401.37 173
17402.62 156
17403.87 167
17405.11 159
17406.36 152
17407.61 162
17408.85 168
17410.10 160
17411.35 160
17412.59 172
17413.84 147
17415.09 162
17416.33 153
17417.58 164
17418.83 159
17420.07 152
17421.32 154
17422.57 161
17423.82 166
17425.06 174
17426.31 169
17427.56 167
17428.80 161
17430.05 164
17431.30 155
17432.55 150
17433.79 158
17435.04 159
17436.29 160
17437.54 167
17438.78 136
17440.03 152
17441.28 146
17442.53 147
17443.77 177
17445.02 180
17446.27 156
17447.52 145
17448.77 157
17450.01 159
17451.26 159
17452.51 174
17453.76 164
17455.01 185
17456.25 171
17457.50 164
17458.75 159
17460.00 159
17461.25 146
17462.50 155
17463.74 181
17464.99 176
17466.24 163
17467.49 146
17468.74 163
17469.99 160
17471.24 157
17472.49 160
17473.73 174
17474.98 166
17476.23 165
17477.48 168
17478.73 163
17479.98 149
17481.23 169
17482.48 173
17483.73 166
17484.98 186
17486.23 177
17487.47 195
17488.72 158
17489.97 152
17491.22 186
17492.47 176
17493.72 155
17494.97 172
17496.22 196
17497.47 184
17498.72 153
17499.97 157
17501.22 197
17502.47 158
17503.72 184
17504.97 155
17506.22 173
17507.47 182
17508.72 168
17509.97 173
17511.22 183
17512.47 185
17513.72 158
17514.97 172
17516.22 173
17517.47 143
17518.72 164
17519.97 176
17521.22 186
17522.47 175
17523.72 187
17524.98 183
17526.23 169
17527.48 188
17528.73 177
17529.98 201
17531.23 199
17532.48 186
17533.73 173
17534.98 171
17536.23 163
17537.48 188
17538.74 210
17539.99 191
17541.24 181
17542.49 174
17543.74 185
17544.99 190
17546.24 184
17547.50 197
17548.75 203
17550.00 171
17551.25 166
17552.50 198
17553.75 189
17555.01 168
17556.26 173
17557.51 185
17558.76 191
17560.01 183
17561.26 193
17562.52 173
17563.77 173
17565.02 196
17566.27 178
17567.53 196
17568.78 192
17570.03 179
17571.28 186
17572.53 171
17573.79 183
17575.04 188
17576.29 200
17577.54 188
17578.80 202
17580.05 220
17581.30 170
17582.56 180
17583.81 196
17585.06 184
17586.31 192
17587.57 185
17588.82 185
17590.07 196
17591.33 187
17592.58 183
17593.83 212
17595.08 191
17596.34 196
17597.59 198
17598.84 197
17600.10 191
17601.35 194
17602.61 213
17603.86 190
17605.11 192
17606.37 186
17607.62 188
17608.87 213
17610.13 195
17611.38 204
17612.63 207
17613.89 222
17615.14 199
17616.40 195
17617.65 183
17618.90 195
17620.16 195
17621.41 209
17622.67 172
17623.92 192
17625.17 211
17626.43 224
17627.68 199
17628.94 194
17630.19 212
17631.45 219
17632.70 221
17633.96 213
17635.21 212
17636.47 202
17637.72 191
17638.97 225
17640.23 230
17641.48 202
17642.74 199
17643.99 207
17645.25 212
17646.50 212
17647.76 212
17649.01 200
17650.27 205
17651.52 181
17652.78 180
17654.04 184
17655.29 210
17656.55 205
17657.80 208
17659.06 204
17660.31 205
17661.57 221
17662.82 207
17664.08 199
17665.33 185
17666.59 197
17667.85 211
17669.10 194
17670.36 207
17671.61 192
17672.87 183
17674.13 198
17675.38 185
17676.64 194
17677.89 206
17679.15 187
17680.41 184
17681.66 172
17682.92 169
17684.18 197
17685.43 190
17686.69 195
17687.95 200
17689.20 155
17690.46 196
17691.71 186
17692.97 144
17694.23 184
17695.49 193
17696.74 181
17698.00 175
17699.26 175
17700.51 163
17701.77 169
17703.03 171
17704.28 197
17705.54 166
17706.80 187
17708.06 178
17709.31 170
17710.57 178
17711.83 170
17713.08 167
17714.34 165
17715.60 194
17716.86 185
17718.11 174
17719.37 163
17720.63 177
17721.89 182
17723.15 187
17724.40 176
17725.66 174
17726.92 173
17728.18 184
17729.43 202
17730.69 166
17731.95 174
17733.21 191
17734.47 185
17735.73 166
17736.98 166
17738.24 180
17739.50 171
17740.76 171
17742.02 173
17743.28 188
17744.53 174
17745.79 175
17747.05 178
17748.31 170
17749.57 174
17750.83 161
17752.09 172
17753.34 170
17754.60 160
17755.86 157
17757.12 168
17758.38 156
17759.64 160
17760.90 160
17762.16 174
17763.42 145
17764.68 162
17765.94 160
17767.19 164
17768.45 158
17769.71 150
17770.97 176
17772.23 177
17773.49 172
17774.75 189
17776.01 195
17777.27 166
17778.53 152
17779.79 148
17781.05 152
17782.31 164
17783.57 175
17784.83 195
17786.09 174
17787.35 147
17788.61 163
17789.87 156
17791.13 175
17792.39 150
17793.65 165
17794.91 164
17796.17 165
17797.43 162
17798.69 161
17799.95 165
17801.21 148
17802.47 160
17803.73 165
17805.00 179
17806.26 141
17807.52 151
17808.78 163
17810.04 161
17811.30 154
17812.56 184
17813.82 180
17815.08 156
17816.34 149
17817.60 131
17818.87 154
17820.13 167
17821.39 147
17822.65 166
17823.91 160
17825.17 142
17826.43 145
17827.69 155
17828.96 128
17830.22 154
17831.48 168
17832.74 148
17834.00 151
17835.26 149
17836.53 155
17837.79 169
17839.05 152
17840.31 148
17841.57 146
17842.84 157
17844.10 156
17845.36 145
17846.62 128
17847.88 127
17849.15 153
17850.41 139
17851.67 135
17852.93 157
17854.20 151
17855.46 159
17856.72 163
17857.98 143
17859.25 134
17860.51 148
17861.77 138
17863.03 153
17864.30 146
17865.56 151
17866.82 157
17868.09 161
17869.35 151
17870.61 153
17871.87 125
17873.14 146
17874.40 163
17875.66 155
17876.93 144
17878.19 158
17879.45 157
17880.72 133
17881.98 124
17883.24 160
17884.51 139
17885.77 148
17887.03 143
17888.30 141
17889.56 154
17890.83 140
17892.09 157
17893.35 173
17894.62 161
17895.88 110
17897.14 139
17898.41 158
17899.67 142
17900.94 137
17902.20 124
17903.46 157
17904.73 123
17905.99 155
17907.26 143
17908.52 136
17909.79 138
17911.05 146
17912.32 146
17913.58 145
17914.84 148
17916.11 149
17917.37 155
17918.64 128
17919.90 145
17921.17 146
17922.43 141
17923.70 139
17924.96 139
17926.23 140
17927.49 147
17928.76 147
17930.02 136
17931.29 128
17932.55 142
17933.82 134
17935.08 143
17936.35 136
17937.61 135
17938.88 135
17940.14 149
17941.41 138
17942.68 119
17943.94 151
17945.21 130
17946.47 132
17947.74 135
17949.00 128
17950.27 123
17951.54 135
17952.80 148
17954.07 142
17955.33 149
17956.60 132
17957.87 154
17959.13 152
17960.40 147
17961.66 142
17962.93 131
17964.20 158
17965.46 153
17966.73 134
17968.00 148
17969.26 136
17970.53 165
17971.80 145
17973.06 138
17974.33 146
17975.60 150
17976.86 144
17978.13 160
17979.40 129
17980.66 135
17981.93 141
17983.20 144
17984.46 130
17985.73 149
17987.00 139
17988.26 133
17989.53 151
17990.80 127
17992.07 132
17993.33 143
17994.60 127
17995.87 148
17997.14 133
17998.40 148
17999.67 137
18000.94 156
18002.21 140
18003.47 136
18004.74 133
18006.01 136
18007.28 143
18008.55 144
18009.81 136
18011.08 157
18012.35 152
18013.62 132
18014.89 128
18016.15 135
18017.42 142
18018.69 133
18019.96 140
18021.23 145
18022.49 128
18023.76 146
18025.03 137
18026.30 138
18027.57 143
18028.84 136
18030.11 131
18031.37 135
18032.64 124
18033.91 126
18035.18 107
18036.45 137
18037.72 138
18038.99 160
18040.26 140
18041.53 142
18042.79 150
18044.06 154
18045.33 159
18046.60 165
18047.87 127
18049.14 140
18050.41 154
18051.68 138
18052.95 143
18054.22 144
18055.49 162
18056.76 151
18058.03 148
18059.30 138
18060.57 149
18061.84 141
18063.11 154
18064.38 147
18065.65 174
18066.92 149
18068.19 143
18069.46 141
18070.73 130
18072.00 156
18073.27 140
18074.54 155
18075.81 131
18077.08 154
18078.35 148
18079.62 151
18080.89 134
18082.16 137
18083.43 146
18084.70 142
18085.97 144
18087.24 145
18088.51 138
18089.78 132
18091.05 137
18092.32 136
18093.59 131
18094.87 137
18096.14 150
18097.41 136
18098.68 147
18099.95 152
18101.22 155
18102.49 157
18103.76 163
18105.03 137
18106.31 159
18107.58 149
18108.85 141
18110.12 153
18111.39 151
18112.66 137
18113.93 155
18115.21 152
18116.48 132
18117.75 142
18119.02 144
18120.29 157
18121.56 138
18122.84 142
18124.11 140
18125.38 150
18126.65 161
18127.92 147
18129.20 145
18130.47 144
18131.74 137
18133.01 143
18134.29 150
18135.56 135
18136.83 178
18138.10 168
18139.38 145
18140.65 143
18141.92 141
18143.19 137
18144.47 148
18145.74 151
18147.01 133
18148.28 154
18149.56 173
18150.83 144
18152.10 138
18153.38 114
18154.65 140
18155.92 152
18157.19 161
18158.47 148
18159.74 132
18161.01 137
18162.29 128
18163.56 137
18164.83 158
18166.11 139
18167.38 134
18168.65 123
18169.93 129
18171.20 123
18172.48 147
18173.75 145
18175.02 157
18176.30 142
18177.57 155
18178.84 142
18180.12 142
18181.39 122
18182.67 127
18183.94 132
18185.21 141
18186.49 144
18187.76 140
18189.04 128
18190.31 134
18191.59 149
18192.86 147
18194.13 142
18195.41 131
18196.68 128
18197.96 125
18199.23 134
18200.51 149
18201.78 144
18203.06 150
18204.33 153
18205.61 147
18206.88 148
18208.16 143
18209.43 134
18210.71 150
18211.98 123
18213.26 158
18214.53 144
18215.81 160
18217.08 128
18218.36 127
18219.63 127
18220.91 135
18222.18 128
18223.46 147
18224.73 137
18226.01 138
18227.28 141
18228.56 139
18229.84 155
18231.11 154
18232.39 152
18233.66 147
18234.94 145
18236.21 152
18237.49 148
18238.77 137
18240.04 151
18241.32 140
18242.59 153
18243.87 116
18245.15 152
18246.42 141
18247.70 162
18248.98 151
18250.25 134
18251.53 171
18252.81 150
18254.08 144
18255.36 152
18256.63 153
18257.91 132
18259.19 151
18260.46 164
18261.74 145
18263.02 147
18264.30 160
18265.57 154
18266.85 135
18268.13 139
18269.40 148
18270.68 162
18271.96 145
18273.23 141
18274.51 139
18275.79 148
18277.07 147
18278.34 167
18279.62 147
18280.90 150
18282.18 121
18283.45 150
18284.73 144
18286.01 152
18287.29 142
18288.56 139
18289.84 145
18291.12 137
18292.40 154
18293.68 143
18294.95 146
18296.23 144
18297.51 143
18298.79 139
18300.07 142
18301.34 124
18302.62 159
18303.90 139
18305.18 146
18306.46 152
18307.74 146
18309.01 163
18310.29 155
18311.57 144
18312.85 134
18314.13 148
18315.41 143
18316.69 138
18317.96 151
18319.24 153
18320.52 130
18321.80 148
18323.08 134
18324.36 145
18325.64 148
18326.92 161
18328.20 150
18329.47 137
18330.75 148
18332.03 149
18333.31 163
18334.59 158
18335.87 166
18337.15 162
18338.43 159
18339.71 151
18340.99 166
18342.27 170
18343.55 159
18344.83 142
18346.11 150
18347.39 149
18348.67 152
18349.95 133
18351.23 158
18352.51 147
18353.79 131
18355.07 163
18356.35 169
18357.63 144
18358.91 136
18360.19 159
18361.47 163
18362.75 152
18364.03 130
18365.31 151
18366.59 164
18367.87 150
18369.15 153
18370.43 123
18371.71 137
18372.99 132
18374.27 149
18375.55 159
18376.83 158
18378.12 139
18379.40 142
18380.68 132
18381.96 121
18383.24 128
18384.52 161
18385.80 149
18387.08 138
18388.36 145
18389.65 120
18390.93 134
18392.21 136
18393.49 129
18394.77 145
18396.05 153
18397.33 145
18398.62 154
18399.90 134
18401.18 131
18402.46 120
18403.74 142
18405.02 139
18406.31 138
18407.59 141
18408.87 153
18410.15 154
18411.43 148
18412.72 148
18414.00 134
18415.28 137
18416.56 124
18417.84 126
18419.13 121
18420.41 129
18421.69 139
18422.97 141
18424.26 139
18425.54 138
18426.82 131
18428.10 146
18429.39 132
18430.67 142
18431.95 127
18433.23 149
18434.52 146
18435.80 129
18437.08 124
18438.37 132
18439.65 156
18440.93 124
18442.22 147
18443.50 139
18444.78 136
18446.06 152
18447.35 134
18448.63 126
18449.91 140
18451.20 129
18452.48 150
18453.76 136
18455.05 134
18456.33 117
18457.62 139
18458.90 159
18460.18 130
18461.47 131
18462.75 133
18464.03 151
18465.32 150
18466.60 115
18467.89 160
18469.17 160
18470.45 135
18471.74 144
18473.02 136
18474.31 133
18475.59 141
18476.88 134
18478.16 125
18479.44 136
18480.73 138
18482.01 138
18483.30 124
18484.58 129
18485.87 147
18487.15 151
18488.44 134
18489.72 142
18491.01 130
18492.29 153
18493.58 134
18494.86 147
18496.15 142
18497.43 131
18498.72 149
18500.00 157
18501.29 157
18502.57 146
18503.86 139
18505.14 141
18506.43 154
18507.71 121
18509.00 149
18510.28 146
18511.57 145
18512.85 146
18514.14 157
18515.42 128
18516.71 146
18518.00 137
18519.28 146
18520.57 134
18521.85 143
18523.14 139
18524.43 127
18525.71 145
18527.00 131
18528.28 149
18529.57 148
18530.86 127
18532.14 134
18533.43 159
18534.71 152
18536.00 128
18537.29 152
18538.57 135
18539.86 137
18541.15 140
18542.43 146
18543.72 151
18545.01 146
18546.29 138
18547.58 126
18548.87 132
18550.15 142
18551.44 141
18552.73 126
18554.01 138
18555.30 141
18556.59 143
18557.88 149
18559.16 152
18560.45 156
18561.74 128
18563.02 134
18564.31 158
18565.60 149
18566.89 134
18568.17 145
18569.46 129
18570.75 146
18572.04 147
18573.32 141
18574.61 155
18575.90 128
18577.19 150
18578.48 153
18579.76 150
18581.05 147
18582.34 165
18583.63 138
18584.92 157
18586.20 145
18587.49 139
18588.78 142
18590.07 147
18591.36 149
18592.64 158
18593.93 155
18595.22 144
18596.51 131
18597.80 150
18599.09 144
18600.38 149
18601.66 137
18602.95 134
18604.24 153
18605.53 149
18606.82 181
18608.11 155
18609.40 155
18610.69 157
18611.98 151
18613.26 144
18614.55 152
18615.84 159
18617.13 152
18618.42 148
18619.71 134
18621.00 153
18622.29 154
18623.58 157
18624.87 148
18626.16 129
18627.45 145
18628.74 148
18630.03 132
18631.32 144
18632.61 155
18633.89 149
18635.18 151
18636.47 142
18637.76 152
18639.05 145
18640.34 159
18641.63 157
18642.92 133
18644.21 137
18645.50 128
18646.79 158
18648.09 150
18649.38 125
18650.67 139
18651.96 126
18653.25 145
18654.54 163
18655.83 144
18657.12 136
18658.41 136
18659.70 145
18660.99 134
18662.28 149
18663.57 136
18664.86 138
18666.15 125
18667.44 121
18668.74 122
18670.03 138
18671.32 141
18672.61 120
18673.90 146
18675.19 143
18676.48 134
18677.77 128
18679.06 118
18680.36 125
18681.65 115
18682.94 155
18684.23 141
18685.52 107
18686.81 137
18688.11 130
18689.40 146
18690.69 119
18691.98 149
18693.27 145
18694.56 133
18695.86 108
18697.15 121
18698.44 114
18699.73 130
18701.02 123
18702.32 127
18703.61 131
18704.90 117
18706.19 132
18707.48 130
18708.78 117
18710.07 114
18711.36 114
18712.65 118
18713.95 137
18715.24 118
18716.53 115
18717.83 132
18719.12 140
18720.41 118
18721.70 119
18723.00 124
18724.29 134
18725.58 129
18726.87 122
18728.17 114
18729.46 113
18730.75 118
18732.05 144
18733.34 141
18734.63 150
18735.93 140
18737.22 126
18738.51 133
18739.81 117
18741.10 117
18742.39 129
18743.69 142
18744.98 127
18746.27 120
18747.57 113
18748.86 111
18750.16 145
18751.45 130
18752.74 136
18754.04 125
18755.33 131
18756.63 152
18757.92 133
18759.21 142
18760.51 142
18761.80 143
18763.10 107
18764.39 141
18765.69 137
18766.98 122
18768.27 127
18769.57 112
18770.86 138
18772.16 143
18773.45 134
18774.75 121
18776.04 118
18777.34 134
18778.63 128
18779.93 126
18781.22 136
18782.52 132
18783.81 120
18785.11 124
18786.40 128
18787.70 112
18788.99 117
18790.29 143
18791.58 141
18792.88 130
18794.17 143
18795.47 151
18796.76 129
18798.06 121
18799.35 122
18800.65 116
18801.94 103
18803.24 115
18804.54 106
18805.83 126
18807.13 131
18808.42 133
18809.72 123
18811.01 130
18812.31 133
18813.61 126
18814.90 137
18816.20 116
18817.49 116
18818.79 130
18820.09 122
18821.38 114
18822.68 118
18823.98 128
18825.27 122
18826.57 117
18827.87 121
18829.16 132
18830.46 127
18831.75 108
18833.05 119
18834.35 126
18835.64 127
18836.94 129
18838.24 122
18839.54 129
18840.83 136
18842.13 133
18843.43 130
18844.72 140
18846.02 113
18847.32 118
18848.61 119
18849.91 130
18851.21 139
18852.51 127
18853.80 143
18855.10 139
18856.40 131
18857.70 128
18858.99 155
18860.29 132
18861.59 108
18862.89 123
18864.18 120
18865.48 109
18866.78 121
18868.08 103
18869.38 118
18870.67 114
18871.97 125
18873.27 121
18874.57 117
18875.87 128
18877.16 127
18878.46 145
18879.76 122
18881.06 128
18882.36 127
18883.66 130
18884.95 111
18886.25 117
18887.55 131
18888.85 133
18890.15 126
18891.45 138
18892.75 119
18894.04 136
18895.34 133
18896.64 126
18897.94 125
18899.24 116
18900.54 121
18901.84 129
18903.14 120
18904.44 130
18905.74 108
18907.03 117
18908.33 118
18909.63 100
18910.93 140
18912.23 125
18913.53 131
18914.83 110
18916.13 122
18917.43 134
18918.73 113
18920.03 127
18921.33 127
18922.63 125
18923.93 122
18925.23 121
18926.53 110
18927.83 129
18929.13 114
18930.43 134
18931.73 125
18933.03 124
18934.33 116
18935.63 133
18936.93 116
18938.23 103
18939.53 100
18940.83 132
18942.13 121
18943.43 120
18944.73 111
18946.03 139
18947.33 132
18948.63 125
18949.93 119
18951.23 117
18952.53 123
18953.84 113
18955.14 121
18956.44 118
18957.74 109
18959.04 108
18960.34 121
18961.64 113
18962.94 100
18964.24 124
18965.54 131
18966.85 124
18968.15 125
18969.45 118
18970.75 107
18972.05 123
18973.35 131
18974.65 135
18975.96 147
18977.26 110
18978.56 104
18979.86 120
18981.16 125
18982.46 118
18983.77 124
18985.07 131
18986.37 105
18987.67 127
18988.97 145
18990.28 111
18991.58 105
18992.88 107
18994.18 118
18995.49 127
18996.79 115
18998.09 104
18999.39 136
19000.69 136
19002.00 124
19003.30 119
19004.60 108
19005.90 111
19007.21 102
19008.51 129
19009.81 129
19011.12 117
19012.42 112
19013.72 140
19015.02 128
19016.33 109
19017.63 132
19018.93 123
19020.24 124
19021.54 136
19022.84 118
19024.15 115
19025.45 104
19026.75 115
19028.06 124
19029.36 121
19030.66 123
19031.97 123
19033.27 123
19034.57 111
19035.88 111
19037.18 115
19038.48 115
19039.79 118
19041.09 130
19042.40 136
19043.70 118
19045.00 104
19046.31 109
19047.61 107
19048.92 109
19050.22 92
19051.52 112
19052.83 119
19054.13 108
19055.44 88
19056.74 114
19058.05 127
19059.35 111
19060.65 125
19061.96 124
19063.26 132
19064.57 127
19065.87 120
19067.18 119
19068.48 127
19069.79 119
19071.09 118
19072.40 123
19073.70 137
19075.01 115
19076.31 117
19077.62 130
19078.92 127
19080.23 126
19081.53 120
19082.84 125
19084.14 121
19085.45 119
19086.75 125
19088.06 138
19089.36 118
19090.67 136
19091.98 144
19093.28 107
19094.59 106
19095.89 127
19097.20 129
19098.50 141
19099.81 132
19101.12 117
19102.42 122
19103.73 128
19105.03 118
19106.34 134
19107.65 139
19108.95 124
19110.26 112
19111.56 124
19112.87 116
19114.18 110
19115.48 125
19116.79 130
19118.10 129
19119.40 126
19120.71 133
19122.02 119
19123.32 112
19124.63 135
19125.94 128
19127.24 126
19128.55 124
19129.86 128
19131.16 149
19132.47 113
19133.78 113
19135.08 125
19136.39 141
19137.70 121
19139.01 109
19140.31 125
19141.62 117
19142.93 129
19144.23 132
19145.54 127
19146.85 130
19148.16 125
19149.46 118
19150.77 135
19152.08 124
19153.39 123
19154.69 130
19156.00 129
19157.31 126
19158.62 130
19159.93 121
19161.23 134
19162.54 126
19163.85 117
19165.16 108
19166.47 119
19167.77 125
19169.08 136
19170.39 115
19171.70 118
19173.01 125
19174.32 134
19175.62 130
19176.93 128
19178.24 117
19179.55 123
19180.86 142
19182.17 130
19183.48 118
19184.78 122
19186.09 134
19187.40 108
19188.71 114
19190.02 127
19191.33 125
19192.64 107
19193.95 118
19195.26 120
19196.56 118
19197.87 136
19199.18 99
19200.49 108
19201.80 118
19203.11 133
19204.42 137
19205.73 111
19207.04 119
19208.35 115
19209.66 120
19210.97 123
19212.28 120
19213.59 123
19214.90 110
19216.21 131
19217.52 107
19218.83 103
19220.14 116
19221.45 131
19222.76 131
19224.07 129
19225.38 123
19226.69 114
19228.00 98
19229.31 104
19230.62 115
19231.93 112
19233.24 103
19234.55 121
19235.86 129
19237.17 125
19238.48 115
19239.79 111
19241.10 125
19242.41 135
19243.72 134
19245.03 123
19246.35 120
19247.66 122
19248.97 129
19250.28 127
19251.59 118
19252.90 103
19254.21 131
19255.52 118
19256.83 112
19258.14 110
19259.46 142
19260.77 120
19262.08 100
19263.39 96
19264.70 99
19266.01 108
19267.32 102
19268.64 111
19269.95 123
19271.26 123
19272.57 108
19273.88 97
19275.20 111
19276.51 113
19277.82 119
19279.13 120
19280.44 112
19281.75 102
19283.07 115
19284.38 116
19285.69 97
19287.00 123
19288.32 100
19289.63 117
19290.94 120
19292.25 120
19293.57 129
19294.88 97
19296.19 107
19297.50 121
19298.82 105
19300.13 101
19301.44 126
19302.75 106
19304.07 122
19305.38 107
19306.69 96
19308.01 131
19309.32 121
19310.63 116
19311.94 110
19313.26 138
19314.57 117
19315.88 121
19317.20 117
19318.51 105
19319.82 107
19321.14 102
19322.45 106
19323.76 112
19325.08 106
19326.39 106
19327.70 109
19329.02 118
19330.33 102
19331.65 104
19332.96 111
19334.27 128
19335.59 107
19336.90 101
19338.22 106
19339.53 116
19340.84 106
19342.16 121
19343.47 123
19344.79 108
19346.10 106
19347.41 129
19348.73 135
19350.04 110
19351.36 96
19352.67 116
19353.99 121
19355.30 109
19356.62 117
19357.93 118
19359.25 113
19360.56 113
19361.87 115
19363.19 101
19364.50 99
19365.82 104
19367.13 122
19368.45 130
19369.76 104
19371.08 111
19372.39 130
19373.71 120
19375.02 93
19376.34 118
19377.66 111
19378.97 111
19380.29 116
19381.60 112
19382.92 103
19384.23 96
19385.55 110
19386.86 127
19388.18 116
19389.50 105
19390.81 107
19392.13 141
19393.44 110
19394.76 99
19396.07 127
19397.39 133
19398.71 122
19400.02 101
19401.34 98
19402.65 90
19403.97 111
19405.29 108
19406.60 93
19407.92 115
19409.24 112
19410.55 130
19411.87 119
19413.19 98
19414.50 109
19415.82 117
19417.14 131
19418.45 126
19419.77 102
19421.09 114
19422.40 116
19423.72 117
19425.04 105
19426.35 113
19427.67 96
19428.99 119
19430.30 120
19431.62 122
19432.94 124
19434.26 98
19435.57 111
19436.89 115
19438.21 111
19439.53 102
19440.84 110
19442.16 102
19443.48 99
19444.80 113
19446.11 113
19447.43 117
19448.75 113
19450.07 130
19451.38 120
19452.70 101
19454.02 113
19455.34 124
19456.66 112
19457.97 96
19459.29 113
19460.61 124
19461.93 104
19463.25 102
19464.57 105
19465.88 120
19467.20 124
19468.52 102
19469.84 123
19471.16 112
19472.48 91
19473.79 101
19475.11 129
19476.43 120
19477.75 114
19479.07 108
19480.39 112
19481.71 97
19483.03 100
19484.34 133
19485.66 113
19486.98 110
19488.30 115
19489.62 130
19490.94 122
19492.26 112
19493.58 99
19494.90 118
19496.22 113
19497.54 117
19498.86 92
19500.18 145
19501.50 122
19502.81 100
19504.13 117
19505.45 117
19506.77 94
19508.09 118
19509.41 114
19510.73 109
19512.05 89
19513.37 121
19514.69 120
19516.01 115
19517.33 115
19518.65 106
19519.97 119
19521.29 135
19522.61 107
19523.93 130
19525.25 122
19526.57 116
19527.89 102
19529.22 115
19530.54 112
19531.86 126
19533.18 111
19534.50 137
19535.82 107
19537.14 112
19538.46 125
19539.78 123
19541.10 106
19542.42 119
19543.74 112
19545.06 130
19546.39 113
19547.71 111
19549.03 106
19550.35 104
19551.67 111
19552.99 116
19554.31 123
19555.63 142
19556.96 106
19558.28 123
19559.60 122
19560.92 104
19562.24 117
19563.56 131
19564.88 119
19566.21 123
19567.53 106
19568.85 108
19570.17 124
19571.49 110
19572.82 115
19574.14 122
19575.46 114
19576.78 102
19578.10 132
19579.43 122
19580.75 113
19582.07 135
19583.39 113
19584.72 98
19586.04 86
19587.36 114
19588.68 106
19590.01 99
19591.33 104
19592.65 120
19593.97 103
19595.30 110
19596.62 121
19597.94 110
19599.26 107
19600.59 100
19601.91 118
19603.23 127
19604.56 128
19605.88 111
19607.20 106
19608.53 106
19609.85 111
19611.17 99
19612.49 101
19613.82 90
19615.14 109
19616.47 117
19617.79 99
19619.11 92
19620.44 113
19621.76 126
19623.08 136
19624.41 113
19625.73 96
19627.05 114
19628.38 121
19629.70 132
19631.03 112
19632.35 125
19633.67 101
19635.00 99
19636.32 127
19637.65 122
19638.97 104
19640.29 112
19641.62 119
19642.94 109
19644.27 125
19645.59 97
19646.92 119
19648.24 118
19649.57 104
19650.89 102
19652.21 108
19653.54 126
19654.86 120
19656.19 121
19657.51 109
19658.84 108
19660.16 114
19661.49 130
19662.81 140
19664.14 105
19665.46 124
19666.79 121
19668.11 129
19669.44 125
19670.76 106
19672.09 124
19673.41 122
19674.74 130
19676.07 129
19677.39 120
19678.72 104
19680.04 107
19681.37 119
19682.69 117
19684.02 103
19685.34 126
19686.67 128
19688.00 112
19689.32 124
19690.65 115
19691.97 126
19693.30 120
19694.63 124
19695.95 126
19697.28 132
19698.60 104
19699.93 116
19701.26 138
19702.58 126
19703.91 105
19705.24 114
19706.56 124
19707.89 98
19709.22 116
19710.54 107
19711.87 119
19713.20 119
19714.52 106
19715.85 102
19717.18 115
19718.50 108
19719.83 106
19721.16 124
19722.48 117
19723.81 125
19725.14 129
19726.47 122
19727.79 128
19729.12 116
19730.45 117
19731.77 97
19733.10 124
19734.43 121
19735.76 122
19737.08 118
19738.41 111
19739.74 115
19741.07 120
19742.39 115
19743.72 98
19745.05 112
19746.38 109
19747.71 104
19749.03 110
19750.36 123
19751.69 123
19753.02 116
19754.35 123
19755.67 116
19757.00 120
19758.33 112
19759.66 108
19760.99 109
19762.31 114
19763.64 116
19764.97 108
19766.30 90
19767.63 109
19768.96 100
19770.29 117
19771.61 114
19772.94 86
19774.27 119
19775.60 118
19776.93 88
19778.26 99
19779.59 99
19780.92 102
19782.25 119
19783.57 116
19784.90 123
19786.23 117
19787.56 114
19788.89 120
19790.22 121
19791.55 94
19792.88 113
19794.21 137
19795.54 110
19796.87 108
19798.20 109
19799.53 120
19800.86 108
19802.19 115
19803.52 109
19804.85 140
19806.18 114
19807.50 108
19808.83 119
19810.16 116
19811.49 117
19812.82 120
19814.15 130
19815.49 116
19816.82 101
19818.15 108
19819.48 119
19820.81 105
19822.14 102
19823.47 108
19824.80 112
19826.13 103
19827.46 108
19828.79 100
19830.12 114
19831.45 120
19832.78 122
19834.11 115
19835.44 126
19836.77 114
19838.10 105
19839.44 104
19840.77 109
19842.10 107
19843.43 131
19844.76 125
19846.09 121
19847.42 118
19848.75 130
19850.08 118
19851.42 110
19852.75 113
19854.08 123
19855.41 126
19856.74 120
19858.07 123
19859.40 114
19860.74 112
19862.07 109
19863.40 141
19864.73 122
19866.06 109
19867.40 114
19868.73 107
19870.06 126
19871.39 128
19872.72 113
19874.06 113
19875.39 111
19876.72 99
19878.05 119
19879.38 107
19880.72 121
19882.05 105
19883.38 131
19884.71 109
19886.05 88
19887.38 119
19888.71 120
19890.04 120
19891.38 108
19892.71 120
19894.04 117
19895.38 130
19896.71 105
19898.04 113
19899.37 117
19900.71 118
19902.04 107
19903.37 107
19904.71 130
19906.04 115
19907.37 111
19908.71 104
19910.04 116
19911.37 106
19912.71 113
19914.04 131
19915.37 110
19916.71 105
19918.04 120
19919.37 118
19920.71 109
19922.04 115
19923.37 131
19924.71 132
19926.04 95
19927.38 109
19928.71 112
19930.04 102
19931.38 107
19932.71 101
19934.05 105
19935.38 98
19936.71 106
19938.05 116
19939.38 104
19940.72 108
19942.05 113
19943.39 116
19944.72 111
19946.06 103
19947.39 113
19948.72 125
19950.06 110
19951.39 125
19952.73 135
19954.06 113
19955.40 113
19956.73 108
19958.07 126
19959.40 120
19960.74 111
19962.07 109
19963.41 122
19964.74 120
19966.08 117
19967.41 127
19968.75 117
19970.08 110
19971.42 113
19972.76 110
19974.09 116
19975.43 108
19976.76 120
19978.10 116
19979.43 109
19980.77 114
19982.10 112
19983.44 125
19984.78 141
19986.11 108
19987.45 104
19988.78 111
19990.12 111
19991.46 118
19992.79 117
19994.13 121
19995.46 114
19996.80 111
19998.14 112
19999.47 110
20000.81 110
20002.15 128
20003.48 127
20004.82 118
20006.16 117
20007.49 129
20008.83 116
20010.17 112
20011.50 115
20012.84 111
20014.18 113
20015.51 108
20016.85 112
20018.19 111
20019.52 121
20020.86 99
20022.20 104
20023.53 133
20024.87 123
20026.21 112
20027.55 114
20028.88 129
20030.22 127
20031.56 119
20032.90 125
20034.23 116
20035.57 124
20036.91 111
20038.25 126
20039.58 115
20040.92 114
20042.26 111
20043.60 133
20044.93 129
20046.27 114
20047.61 129
20048.95 119
20050.29 135
20051.62 96
20052.96 93
20054.30 115
20055.64 93
20056.98 112
20058.32 135
20059.65 118
20060.99 131
20062.33 129
20063.67 135
20065.01 120
20066.35 116
20067.68 132
20069.02 114
20070.36 118
20071.70 109
20073.04 111
20074.38 119
20075.72 94
20077.06 110
20078.40 122
20079.73 109
20081.07 106
20082.41 119
20083.75 120
20085.09 112
20086.43 108
20087.77 119
20089.11 98
20090.45 101
20091.79 121
20093.13 128
20094.47 121
20095.81 110
20097.15 115
20098.48 114
20099.82 118
20101.16 139
20102.50 124
20103.84 122
20105.18 116
20106.52 103
20107.86 118
20109.20 106
20110.54 115
20111.88 135
20113.22 129
20114.56 121
20115.90 105
20117.24 117
20118.58 128
20119.93 132
20121.27 118
20122.61 133
20123.95 133
20125.29 122
20126.63 124
20127.97 134
20129.31 120
20130.65 121
20131.99 112
20133.33 125
20134.67 127
20136.01 117
