# Supplementary material for: MALDI-TOF MS typing enables the classification of brewing yeasts of the genus Saccharomyces to major beer styles
Source: PLoS One. 2017 Aug 9;12(8):e0181694. doi: 10.1371/journal.pone.0181694 (PMC5549903; doi:10.1371/journal.pone.0181694)
Supplement: S7 File — The directory includes 90 raw files and was zipped to “.zip”; the folder has three strains with 30 spectra per strain; S1 Text explains the raw files with an example and Table 1 represents the yeast strains used within the experiment. (ZIP) [file pone.0181694.s010.zip › 19-21/30280-128-Lag-Lag-Lag-YPG-18h-E-E_2016-09-23_8_0_C4_1.dat]

1999.90 1254
2000.32 1247
2000.75 1266
2001.17 1287
2001.59 1231
2002.01 1176
2002.43 1223
2002.86 1144
2003.28 1041
2003.70 1074
2004.12 1046
2004.54 1034
2004.97 1026
2005.39 981
2005.81 903
2006.23 918
2006.66 1036
2007.08 1048
2007.50 1032
2007.92 1014
2008.35 956
2008.77 999
2009.19 1018
2009.61 998
2010.04 975
2010.46 970
2010.88 994
2011.31 1000
2011.73 974
2012.15 964
2012.57 982
2013.00 989
2013.42 941
2013.84 866
2014.27 932
2014.69 977
2015.11 933
2015.54 926
2015.96 1031
2016.38 1048
2016.81 1004
2017.23 987
2017.65 1054
2018.08 1090
2018.50 1123
2018.93 1099
2019.35 1089
2019.77 1044
2020.20 1097
2020.62 1139
2021.04 1066
2021.47 1038
2021.89 1084
2022.32 1014
2022.74 990
2023.17 970
2023.59 1043
2024.01 997
2024.44 955
2024.86 991
2025.29 985
2025.71 1003
2026.14 1001
2026.56 950
2026.98 910
2027.41 931
2027.83 990
2028.26 945
2028.68 958
2029.11 939
2029.53 970
2029.96 982
2030.38 930
2030.81 954
2031.23 964
2031.66 933
2032.08 920
2032.51 909
2032.93 984
2033.36 996
2033.78 945
2034.21 976
2034.63 998
2035.06 1011
2035.49 912
2035.91 939
2036.34 991
2036.76 927
2037.19 949
2037.61 982
2038.04 963
2038.47 911
2038.89 923
2039.32 1000
2039.74 1028
2040.17 930
2040.59 977
2041.02 952
2041.45 982
2041.87 943
2042.30 914
2042.73 1038
2043.15 1001
2043.58 974
2044.00 992
2044.43 1000
2044.86 994
2045.28 1021
2045.71 975
2046.14 960
2046.56 992
2046.99 977
2047.42 950
2047.84 982
2048.27 987
2048.70 988
2049.12 1008
2049.55 971
2049.98 998
2050.40 969
2050.83 986
2051.26 994
2051.69 934
2052.11 901
2052.54 1002
2052.97 974
2053.40 916
2053.82 951
2054.25 952
2054.68 1003
2055.10 1040
2055.53 1111
2055.96 1101
2056.39 1205
2056.82 1221
2057.24 1253
2057.67 1273
2058.10 1196
2058.53 1177
2058.95 1124
2059.38 1116
2059.81 1161
2060.24 1054
2060.67 1046
2061.09 1029
2061.52 1131
2061.95 1092
2062.38 1082
2062.81 1074
2063.24 1116
2063.66 1142
2064.09 1221
2064.52 1175
2064.95 1256
2065.38 1443
2065.81 1398
2066.24 1335
2066.66 1360
2067.09 1297
2067.52 1312
2067.95 1351
2068.38 1198
2068.81 1073
2069.24 1059
2069.67 1135
2070.10 1054
2070.52 978
2070.95 1017
2071.38 1007
2071.81 1023
2072.24 964
2072.67 1061
2073.10 1082
2073.53 1056
2073.96 1030
2074.39 1062
2074.82 1050
2075.25 1121
2075.68 1080
2076.11 1069
2076.54 1108
2076.97 1139
2077.40 1069
2077.83 1055
2078.26 1051
2078.69 1069
2079.12 1095
2079.55 1060
2079.98 1027
2080.41 1016
2080.84 1113
2081.27 1074
2081.70 1000
2082.13 1009
2082.56 1088
2082.99 1008
2083.42 1047
2083.85 1022
2084.28 1023
2084.71 1039
2085.14 1032
2085.57 1009
2086.00 1038
2086.43 981
2086.86 965
2087.29 1003
2087.73 976
2088.16 922
2088.59 920
2089.02 930
2089.45 917
2089.88 914
2090.31 913
2090.74 921
2091.17 954
2091.61 925
2092.04 962
2092.47 1001
2092.90 963
2093.33 1021
2093.76 985
2094.19 1007
2094.63 977
2095.06 953
2095.49 1002
2095.92 1038
2096.35 1019
2096.78 962
2097.22 891
2097.65 898
2098.08 925
2098.51 925
2098.94 894
2099.38 882
2099.81 899
2100.24 956
2100.67 917
2101.11 959
2101.54 964
2101.97 906
2102.40 945
2102.83 977
2103.27 925
2103.70 955
2104.13 1036
2104.56 941
2105.00 947
2105.43 946
2105.86 1053
2106.30 1022
2106.73 995
2107.16 1044
2107.59 1066
2108.03 979
2108.46 913
2108.89 980
2109.33 961
2109.76 969
2110.19 996
2110.63 992
2111.06 940
2111.49 918
2111.93 848
2112.36 976
2112.79 912
2113.23 889
2113.66 911
2114.09 955
2114.53 930
2114.96 960
2115.40 954
2115.83 894
2116.26 826
2116.70 834
2117.13 854
2117.56 965
2118.00 984
2118.43 869
2118.87 880
2119.30 922
2119.73 986
2120.17 990
2120.60 968
2121.04 962
2121.47 947
2121.91 925
2122.34 987
2122.78 955
2123.21 910
2123.64 909
2124.08 964
2124.51 994
2124.95 974
2125.38 974
2125.82 938
2126.25 874
2126.69 889
2127.12 858
2127.56 899
2127.99 977
2128.43 1039
2128.86 1036
2129.30 999
2129.73 1000
2130.17 1049
2130.60 1015
2131.04 1027
2131.47 950
2131.91 982
2132.35 1100
2132.78 1061
2133.22 1020
2133.65 1026
2134.09 977
2134.52 974
2134.96 992
2135.40 986
2135.83 1033
2136.27 977
2136.70 1028
2137.14 1029
2137.57 1085
2138.01 1042
2138.45 977
2138.88 957
2139.32 889
2139.76 885
2140.19 951
2140.63 917
2141.06 931
2141.50 923
2141.94 969
2142.37 927
2142.81 982
2143.25 928
2143.68 929
2144.12 960
2144.56 941
2144.99 963
2145.43 991
2145.87 1016
2146.30 952
2146.74 924
2147.18 976
2147.62 980
2148.05 998
2148.49 1109
2148.93 1078
2149.36 1080
2149.80 1093
2150.24 1101
2150.68 1107
2151.11 1157
2151.55 1151
2151.99 1128
2152.43 1105
2152.86 1062
2153.30 1064
2153.74 1110
2154.18 1123
2154.61 1090
2155.05 1103
2155.49 1029
2155.93 1006
2156.37 1053
2156.80 1013
2157.24 1011
2157.68 958
2158.12 1021
2158.56 984
2158.99 1054
2159.43 1037
2159.87 1068
2160.31 986
2160.75 1030
2161.19 1036
2161.62 1011
2162.06 1050
2162.50 1033
2162.94 1081
2163.38 1071
2163.82 1111
2164.26 1200
2164.69 1136
2165.13 1140
2165.57 1197
2166.01 1217
2166.45 1216
2166.89 1125
2167.33 1157
2167.77 1198
2168.21 1170
2168.65 1130
2169.08 1131
2169.52 1146
2169.96 1133
2170.40 1133
2170.84 1185
2171.28 1104
2171.72 1051
2172.16 1088
2172.60 1075
2173.04 1064
2173.48 1104
2173.92 1079
2174.36 1121
2174.80 1093
2175.24 1087
2175.68 1077
2176.12 1032
2176.56 1074
2177.00 1129
2177.44 1137
2177.88 1095
2178.32 1036
2178.76 1136
2179.20 1182
2179.64 1149
2180.08 1099
2180.52 1085
2180.96 1115
2181.40 1087
2181.84 1027
2182.28 1040
2182.72 1050
2183.16 958
2183.60 960
2184.04 1010
2184.48 998
2184.93 951
2185.37 975
2185.81 1018
2186.25 1047
2186.69 935
2187.13 972
2187.57 1040
2188.01 1073
2188.45 1106
2188.89 1079
2189.34 1050
2189.78 1043
2190.22 999
2190.66 983
2191.10 1037
2191.54 1058
2191.98 1022
2192.43 1104
2192.87 1138
2193.31 1214
2193.75 1217
2194.19 1272
2194.63 1275
2195.08 1252
2195.52 1302
2195.96 1257
2196.40 1268
2196.84 1292
2197.29 1251
2197.73 1199
2198.17 1171
2198.61 1159
2199.06 1107
2199.50 1108
2199.94 1154
2200.38 1102
2200.82 1107
2201.27 1071
2201.71 1092
2202.15 1050
2202.59 1120
2203.04 1068
2203.48 1135
2203.92 1185
2204.37 1115
2204.81 1159
2205.25 1117
2205.69 1126
2206.14 1084
2206.58 1180
2207.02 1202
2207.47 1206
2207.91 1199
2208.35 1164
2208.80 1136
2209.24 1137
2209.68 1239
2210.13 1237
2210.57 1307
2211.01 1226
2211.46 1281
2211.90 1249
2212.34 1231
2212.79 1160
2213.23 1163
2213.67 1167
2214.12 1099
2214.56 1128
2215.01 1138
2215.45 1169
2215.89 1110
2216.34 1108
2216.78 1122
2217.23 1127
2217.67 1080
2218.11 1119
2218.56 1080
2219.00 1050
2219.45 1040
2219.89 1151
2220.34 1146
2220.78 1100
2221.22 1137
2221.67 1135
2222.11 1164
2222.56 1200
2223.00 1167
2223.45 1162
2223.89 1141
2224.34 1155
2224.78 1218
2225.23 1194
2225.67 1150
2226.12 1213
2226.56 1249
2227.01 1190
2227.45 1190
2227.90 1236
2228.34 1211
2228.79 1285
2229.23 1264
2229.68 1326
2230.12 1324
2230.57 1344
2231.01 1312
2231.46 1325
2231.90 1291
2232.35 1388
2232.80 1409
2233.24 1347
2233.69 1285
2234.13 1310
2234.58 1322
2235.02 1246
2235.47 1212
2235.92 1123
2236.36 1136
2236.81 1087
2237.25 1151
2237.70 1175
2238.15 1069
2238.59 1196
2239.04 1192
2239.49 1138
2239.93 1099
2240.38 1096
2240.82 1111
2241.27 1027
2241.72 1042
2242.16 1011
2242.61 1009
2243.06 991
2243.50 1030
2243.95 1046
2244.40 1025
2244.84 1028
2245.29 983
2245.74 997
2246.19 928
2246.63 1009
2247.08 1018
2247.53 1017
2247.97 1059
2248.42 986
2248.87 1036
2249.32 1026
2249.76 1020
2250.21 1085
2250.66 1089
2251.10 1110
2251.55 1132
2252.00 1087
2252.45 1193
2252.89 1170
2253.34 1141
2253.79 1154
2254.24 1170
2254.69 1153
2255.13 1151
2255.58 1150
2256.03 1105
2256.48 1081
2256.93 1110
2257.37 1131
2257.82 1099
2258.27 1105
2258.72 1083
2259.17 1057
2259.61 1104
2260.06 1176
2260.51 1218
2260.96 1205
2261.41 1168
2261.86 1253
2262.31 1246
2262.75 1287
2263.20 1212
2263.65 1276
2264.10 1259
2264.55 1226
2265.00 1142
2265.45 1123
2265.90 1166
2266.34 1069
2266.79 1083
2267.24 1097
2267.69 1067
2268.14 1187
2268.59 1083
2269.04 1091
2269.49 1174
2269.94 1239
2270.39 1214
2270.84 1318
2271.29 1234
2271.74 1220
2272.18 1318
2272.63 1351
2273.08 1333
2273.53 1442
2273.98 1433
2274.43 1501
2274.88 1489
2275.33 1531
2275.78 1588
2276.23 1609
2276.68 1734
2277.13 1711
2277.58 1694
2278.03 1661
2278.48 1671
2278.93 1512
2279.38 1455
2279.83 1443
2280.28 1304
2280.73 1251
2281.19 1282
2281.64 1232
2282.09 1155
2282.54 1073
2282.99 1121
2283.44 1108
2283.89 1026
2284.34 1077
2284.79 1098
2285.24 1023
2285.69 1075
2286.14 1075
2286.59 1064
2287.04 1154
2287.50 1142
2287.95 1242
2288.40 1299
2288.85 1278
2289.30 1357
2289.75 1432
2290.20 1481
2290.65 1551
2291.11 1497
2291.56 1626
2292.01 1617
2292.46 1547
2292.91 1534
2293.36 1454
2293.82 1406
2294.27 1439
2294.72 1329
2295.17 1253
2295.62 1239
2296.07 1208
2296.53 1234
2296.98 1206
2297.43 1255
2297.88 1206
2298.33 1140
2298.79 1103
2299.24 1128
2299.69 1080
2300.14 1111
2300.60 1067
2301.05 1084
2301.50 1078
2301.95 1056
2302.41 1122
2302.86 1099
2303.31 1005
2303.76 996
2304.22 1086
2304.67 981
2305.12 1029
2305.57 1040
2306.03 1014
2306.48 1083
2306.93 1086
2307.39 1068
2307.84 1142
2308.29 1129
2308.75 1178
2309.20 1171
2309.65 1183
2310.11 1226
2310.56 1153
2311.01 1209
2311.47 1215
2311.92 1242
2312.37 1220
2312.83 1176
2313.28 1244
2313.73 1229
2314.19 1246
2314.64 1179
2315.09 1219
2315.55 1276
2316.00 1231
2316.46 1208
2316.91 1153
2317.36 1177
2317.82 1234
2318.27 1202
2318.73 1255
2319.18 1200
2319.63 1288
2320.09 1292
2320.54 1168
2321.00 1253
2321.45 1303
2321.91 1243
2322.36 1188
2322.82 1257
2323.27 1307
2323.72 1440
2324.18 1391
2324.63 1514
2325.09 1634
2325.54 1626
2326.00 1568
2326.45 1552
2326.91 1572
2327.36 1484
2327.82 1376
2328.27 1468
2328.73 1361
2329.18 1248
2329.64 1246
2330.09 1182
2330.55 1143
2331.00 1098
2331.46 1131
2331.92 1086
2332.37 1091
2332.83 1119
2333.28 1143
2333.74 1100
2334.19 1091
2334.65 1090
2335.10 1108
2335.56 1067
2336.02 1115
2336.47 1100
2336.93 1077
2337.38 1018
2337.84 1106
2338.30 1114
2338.75 1095
2339.21 1134
2339.66 1119
2340.12 1111
2340.58 1069
2341.03 1008
2341.49 981
2341.95 1006
2342.40 1098
2342.86 1089
2343.32 1079
2343.77 1133
2344.23 1138
2344.68 1078
2345.14 1098
2345.60 1078
2346.06 1158
2346.51 1066
2346.97 1100
2347.43 1092
2347.88 1097
2348.34 1156
2348.80 1155
2349.25 1134
2349.71 1135
2350.17 1207
2350.63 1154
2351.08 1125
2351.54 1082
2352.00 1094
2352.46 1051
2352.91 1131
2353.37 1145
2353.83 1069
2354.29 990
2354.74 1093
2355.20 1016
2355.66 1015
2356.12 979
2356.57 1056
2357.03 1058
2357.49 1028
2357.95 1112
2358.41 1128
2358.86 1180
2359.32 1216
2359.78 1309
2360.24 1241
2360.70 1259
2361.15 1288
2361.61 1332
2362.07 1298
2362.53 1244
2362.99 1223
2363.45 1190
2363.91 1219
2364.36 1301
2364.82 1315
2365.28 1208
2365.74 1212
2366.20 1223
2366.66 1155
2367.12 1148
2367.57 1129
2368.03 1187
2368.49 1117
2368.95 1104
2369.41 1085
2369.87 1100
2370.33 1023
2370.79 984
2371.25 1074
2371.71 1092
2372.17 1016
2372.63 1116
2373.09 1099
2373.54 1127
2374.00 1194
2374.46 1194
2374.92 1142
2375.38 1153
2375.84 1161
2376.30 1136
2376.76 1198
2377.22 1204
2377.68 1281
2378.14 1239
2378.60 1175
2379.06 1201
2379.52 1233
2379.98 1149
2380.44 1177
2380.90 1152
2381.36 1167
2381.82 1150
2382.28 1107
2382.74 1105
2383.20 1179
2383.66 1109
2384.12 1119
2384.59 1104
2385.05 1091
2385.51 1129
2385.97 1111
2386.43 1081
2386.89 1118
2387.35 1140
2387.81 1127
2388.27 1123
2388.73 1143
2389.19 1151
2389.65 1167
2390.12 1165
2390.58 1162
2391.04 1233
2391.50 1170
2391.96 1184
2392.42 1192
2392.88 1152
2393.34 1085
2393.81 1055
2394.27 1113
2394.73 1160
2395.19 1164
2395.65 1233
2396.11 1194
2396.57 1231
2397.04 1157
2397.50 1249
2397.96 1337
2398.42 1326
2398.88 1327
2399.35 1276
2399.81 1263
2400.27 1308
2400.73 1231
2401.19 1191
2401.66 1174
2402.12 1125
2402.58 1127
2403.04 1098
2403.51 1103
2403.97 1106
2404.43 1093
2404.89 1063
2405.36 1070
2405.82 1101
2406.28 1081
2406.74 1084
2407.21 1109
2407.67 1084
2408.13 1044
2408.59 1046
2409.06 1059
2409.52 1045
2409.98 1009
2410.45 1025
2410.91 1055
2411.37 1033
2411.84 1063
2412.30 977
2412.76 1001
2413.23 1047
2413.69 1028
2414.15 991
2414.62 1027
2415.08 1113
2415.54 1073
2416.01 1073
2416.47 1035
2416.93 1068
2417.40 1088
2417.86 1146
2418.32 1151
2418.79 1174
2419.25 1091
2419.72 1182
2420.18 1114
2420.64 1088
2421.11 1175
2421.57 1148
2422.04 1119
2422.50 1127
2422.96 1118
2423.43 1151
2423.89 1181
2424.36 1142
2424.82 1175
2425.29 1138
2425.75 1128
2426.22 1116
2426.68 1180
2427.15 1043
2427.61 1036
2428.07 1072
2428.54 1092
2429.00 1044
2429.47 1029
2429.93 1041
2430.40 1017
2430.86 1021
2431.33 1046
2431.79 1057
2432.26 994
2432.72 1062
2433.19 1020
2433.65 1075
2434.12 1061
2434.59 1051
2435.05 1084
2435.52 1193
2435.98 1144
2436.45 1224
2436.91 1244
2437.38 1154
2437.84 1212
2438.31 1194
2438.78 1170
2439.24 1310
2439.71 1318
2440.17 1112
2440.64 1237
2441.10 1260
2441.57 1213
2442.04 1253
2442.50 1254
2442.97 1248
2443.44 1236
2443.90 1254
2444.37 1192
2444.83 1168
2445.30 1116
2445.77 1150
2446.23 1084
2446.70 1130
2447.17 1128
2447.63 1145
2448.10 1106
2448.57 1057
2449.03 1061
2449.50 1104
2449.97 1106
2450.43 1094
2450.90 1108
2451.37 1119
2451.83 1192
2452.30 1113
2452.77 1074
2453.24 1040
2453.70 1113
2454.17 1145
2454.64 1179
2455.10 1107
2455.57 1092
2456.04 1038
2456.51 1035
2456.97 1004
2457.44 1020
2457.91 1080
2458.38 1053
2458.84 1020
2459.31 1029
2459.78 1093
2460.25 1075
2460.72 1015
2461.18 994
2461.65 1046
2462.12 1004
2462.59 1011
2463.06 1041
2463.52 1092
2463.99 1025
2464.46 1054
2464.93 1050
2465.40 1168
2465.86 1096
2466.33 1086
2466.80 1158
2467.27 1161
2467.74 1124
2468.21 1132
2468.68 1065
2469.14 1147
2469.61 1125
2470.08 1159
2470.55 1199
2471.02 1185
2471.49 1253
2471.96 1252
2472.43 1180
2472.90 1170
2473.36 1144
2473.83 1118
2474.30 1101
2474.77 1135
2475.24 1095
2475.71 1083
2476.18 1076
2476.65 1058
2477.12 1063
2477.59 1117
2478.06 1149
2478.53 1141
2479.00 1147
2479.47 1132
2479.94 1080
2480.41 1043
2480.87 1086
2481.34 1002
2481.81 1022
2482.28 1011
2482.75 997
2483.22 1104
2483.69 1081
2484.16 1073
2484.63 1039
2485.10 1056
2485.57 1105
2486.05 1230
2486.52 1262
2486.99 1238
2487.46 1189
2487.93 1257
2488.40 1248
2488.87 1272
2489.34 1294
2489.81 1228
2490.28 1189
2490.75 1157
2491.22 1195
2491.69 1182
2492.16 1110
2492.63 1108
2493.10 1125
2493.58 1127
2494.05 1114
2494.52 1163
2494.99 1165
2495.46 1156
2495.93 1137
2496.40 1173
2496.87 1158
2497.34 1103
2497.82 1118
2498.29 1177
2498.76 1072
2499.23 1047
2499.70 1079
2500.17 1072
2500.64 1035
2501.12 1010
2501.59 979
2502.06 1033
2502.53 998
2503.00 1006
2503.48 1043
2503.95 1032
2504.42 1050
2504.89 1049
2505.36 1075
2505.84 1131
2506.31 1104
2506.78 1074
2507.25 1097
2507.72 1063
2508.20 1090
2508.67 1137
2509.14 1195
2509.61 1229
2510.09 1263
2510.56 1299
2511.03 1362
2511.50 1412
2511.98 1453
2512.45 1447
2512.92 1503
2513.40 1430
2513.87 1441
2514.34 1362
2514.81 1402
2515.29 1334
2515.76 1287
2516.23 1295
2516.71 1210
2517.18 1207
2517.65 1296
2518.13 1240
2518.60 1128
2519.07 1075
2519.55 1135
2520.02 1197
2520.49 1170
2520.97 1237
2521.44 1176
2521.91 1158
2522.39 1172
2522.86 1180
2523.34 1148
2523.81 1112
2524.28 1154
2524.76 1233
2525.23 1240
2525.70 1205
2526.18 1245
2526.65 1180
2527.13 1251
2527.60 1268
2528.08 1328
2528.55 1319
2529.02 1287
2529.50 1278
2529.97 1188
2530.45 1270
2530.92 1227
2531.40 1245
2531.87 1260
2532.34 1249
2532.82 1177
2533.29 1139
2533.77 1185
2534.24 1162
2534.72 1129
2535.19 1243
2535.67 1228
2536.14 1148
2536.62 1229
2537.09 1271
2537.57 1220
2538.04 1198
2538.52 1193
2538.99 1307
2539.47 1269
2539.94 1270
2540.42 1309
2540.90 1305
2541.37 1306
2541.85 1295
2542.32 1227
2542.80 1235
2543.27 1190
2543.75 1220
2544.22 1206
2544.70 1193
2545.18 1236
2545.65 1298
2546.13 1345
2546.60 1272
2547.08 1324
2547.56 1377
2548.03 1429
2548.51 1439
2548.98 1380
2549.46 1385
2549.94 1395
2550.41 1400
2550.89 1402
2551.37 1302
2551.84 1250
2552.32 1300
2552.80 1278
2553.27 1267
2553.75 1202
2554.23 1213
2554.70 1252
2555.18 1293
2555.66 1173
2556.13 1159
2556.61 1118
2557.09 1155
2557.56 1179
2558.04 1152
2558.52 1135
2558.99 1157
2559.47 1142
2559.95 1150
2560.43 1142
2560.90 1086
2561.38 1125
2561.86 1166
2562.33 1171
2562.81 1173
2563.29 1143
2563.77 1074
2564.25 1109
2564.72 1059
2565.20 1115
2565.68 1127
2566.16 1077
2566.63 1060
2567.11 1073
2567.59 1145
2568.07 1134
2568.55 1136
2569.02 1076
2569.50 1049
2569.98 990
2570.46 1023
2570.94 1059
2571.41 1022
2571.89 1032
2572.37 1013
2572.85 1066
2573.33 1041
2573.81 1050
2574.28 1067
2574.76 1129
2575.24 1054
2575.72 1041
2576.20 1124
2576.68 1110
2577.16 1101
2577.64 1054
2578.11 1103
2578.59 1106
2579.07 1060
2579.55 1109
2580.03 1054
2580.51 1050
2580.99 1038
2581.47 1093
2581.95 1077
2582.43 1007
2582.91 1015
2583.39 1053
2583.86 1024
2584.34 1031
2584.82 1074
2585.30 1100
2585.78 1062
2586.26 1038
2586.74 1044
2587.22 1079
2587.70 1104
2588.18 1111
2588.66 1156
2589.14 1125
2589.62 1130
2590.10 1071
2590.58 1068
2591.06 1066
2591.54 1012
2592.02 1002
2592.50 994
2592.98 1025
2593.46 959
2593.94 1018
2594.42 1053
2594.90 1057
2595.38 1081
2595.86 1040
2596.35 1039
2596.83 1006
2597.31 1027
2597.79 1124
2598.27 1165
2598.75 1087
2599.23 1127
2599.71 1131
2600.19 1078
2600.67 1033
2601.15 998
2601.63 1001
2602.12 1056
2602.60 1019
2603.08 1008
2603.56 1070
2604.04 1142
2604.52 1045
2605.00 1088
2605.48 1104
2605.97 1113
2606.45 1108
2606.93 1091
2607.41 1083
2607.89 1090
2608.37 1090
2608.86 1065
2609.34 1094
2609.82 1090
2610.30 1063
2610.78 1064
2611.26 1121
2611.75 1133
2612.23 1093
2612.71 1141
2613.19 1146
2613.68 1143
2614.16 1125
2614.64 1143
2615.12 1081
2615.60 1092
2616.09 1048
2616.57 1093
2617.05 1051
2617.53 1069
2618.02 1120
2618.50 1106
2618.98 1076
2619.46 1093
2619.95 1073
2620.43 1069
2620.91 1108
2621.40 1083
2621.88 1022
2622.36 1039
2622.85 1088
2623.33 1061
2623.81 1050
2624.29 1126
2624.78 1151
2625.26 1184
2625.74 1116
2626.23 1115
2626.71 1126
2627.19 1206
2627.68 1159
2628.16 1160
2628.64 1295
2629.13 1278
2629.61 1300
2630.10 1389
2630.58 1375
2631.06 1351
2631.55 1314
2632.03 1321
2632.51 1375
2633.00 1401
2633.48 1398
2633.97 1347
2634.45 1308
2634.94 1234
2635.42 1201
2635.90 1181
2636.39 1208
2636.87 1163
2637.36 1180
2637.84 1160
2638.33 1210
2638.81 1141
2639.29 1086
2639.78 1186
2640.26 1108
2640.75 1164
2641.23 1253
2641.72 1191
2642.20 1133
2642.69 1210
2643.17 1179
2643.66 1191
2644.14 1129
2644.63 1100
2645.11 1086
2645.60 1082
2646.08 1069
2646.57 1161
2647.05 1168
2647.54 1076
2648.02 1156
2648.51 1143
2648.99 1178
2649.48 1144
2649.97 1109
2650.45 1125
2650.94 1142
2651.42 1174
2651.91 1143
2652.39 1213
2652.88 1232
2653.37 1312
2653.85 1423
2654.34 1404
2654.82 1418
2655.31 1446
2655.80 1522
2656.28 1552
2656.77 1550
2657.25 1490
2657.74 1426
2658.23 1361
2658.71 1359
2659.20 1275
2659.69 1273
2660.17 1250
2660.66 1140
2661.14 1186
2661.63 1166
2662.12 1078
2662.60 1140
2663.09 1194
2663.58 1135
2664.06 1245
2664.55 1141
2665.04 1210
2665.53 1155
2666.01 1201
2666.50 1166
2666.99 1147
2667.47 1151
2667.96 1192
2668.45 1173
2668.94 1185
2669.42 1191
2669.91 1276
2670.40 1251
2670.88 1270
2671.37 1279
2671.86 1313
2672.35 1359
2672.83 1363
2673.32 1385
2673.81 1466
2674.30 1528
2674.79 1578
2675.27 1511
2675.76 1573
2676.25 1523
2676.74 1432
2677.23 1350
2677.71 1415
2678.20 1346
2678.69 1227
2679.18 1198
2679.67 1174
2680.15 1174
2680.64 1189
2681.13 1212
2681.62 1169
2682.11 1136
2682.60 1134
2683.08 1165
2683.57 1157
2684.06 1136
2684.55 1142
2685.04 1072
2685.53 1093
2686.02 1071
2686.51 1008
2686.99 1046
2687.48 1048
2687.97 1085
2688.46 1059
2688.95 1161
2689.44 1103
2689.93 1074
2690.42 1105
2690.91 1095
2691.40 1140
2691.89 1135
2692.38 1175
2692.87 1125
2693.35 1159
2693.84 1208
2694.33 1191
2694.82 1226
2695.31 1167
2695.80 1187
2696.29 1194
2696.78 1181
2697.27 1205
2697.76 1170
2698.25 1212
2698.74 1168
2699.23 1163
2699.72 1153
2700.21 1135
2700.70 1221
2701.19 1190
2701.68 1155
2702.17 1181
2702.66 1158
2703.15 1187
2703.64 1180
2704.13 1167
2704.62 1157
2705.12 1131
2705.61 1067
2706.10 1103
2706.59 1119
2707.08 1120
2707.57 1099
2708.06 1139
2708.55 1113
2709.04 1067
2709.53 1140
2710.02 1112
2710.51 1139
2711.01 1105
2711.50 1126
2711.99 1148
2712.48 1088
2712.97 1075
2713.46 1090
2713.95 1140
2714.44 1088
2714.94 1053
2715.43 1097
2715.92 1069
2716.41 1009
2716.90 973
2717.39 1014
2717.89 1051
2718.38 1046
2718.87 1080
2719.36 1086
2719.85 1070
2720.34 1112
2720.84 1060
2721.33 1108
2721.82 1169
2722.31 1188
2722.80 1233
2723.30 1196
2723.79 1146
2724.28 1123
2724.77 1143
2725.27 1141
2725.76 1174
2726.25 1109
2726.74 1060
2727.24 1044
2727.73 1118
2728.22 1182
2728.71 1108
2729.21 1187
2729.70 1205
2730.19 1169
2730.69 1180
2731.18 1145
2731.67 1111
2732.16 1152
2732.66 1177
2733.15 1176
2733.64 1226
2734.14 1259
2734.63 1288
2735.12 1276
2735.62 1234
2736.11 1284
2736.60 1349
2737.10 1294
2737.59 1315
2738.08 1288
2738.58 1277
2739.07 1303
2739.56 1260
2740.06 1238
2740.55 1192
2741.05 1173
2741.54 1190
2742.03 1146
2742.53 1193
2743.02 1174
2743.52 1197
2744.01 1153
2744.50 1130
2745.00 1166
2745.49 1215
2745.99 1214
2746.48 1300
2746.97 1245
2747.47 1258
2747.96 1262
2748.46 1286
2748.95 1145
2749.45 1178
2749.94 1209
2750.44 1164
2750.93 1108
2751.43 1130
2751.92 1178
2752.42 1218
2752.91 1113
2753.41 1108
2753.90 1133
2754.40 1135
2754.89 1143
2755.39 1215
2755.88 1257
2756.38 1146
2756.87 1176
2757.37 1119
2757.86 1147
2758.36 1109
2758.85 1157
2759.35 1270
2759.84 1309
2760.34 1289
2760.83 1268
2761.33 1258
2761.83 1330
2762.32 1376
2762.82 1399
2763.31 1393
2763.81 1314
2764.30 1350
2764.80 1295
2765.30 1287
2765.79 1267
2766.29 1209
2766.78 1208
2767.28 1178
2767.78 1122
2768.27 1106
2768.77 1171
2769.27 1116
2769.76 1151
2770.26 1156
2770.76 1149
2771.25 1196
2771.75 1218
2772.24 1156
2772.74 1209
2773.24 1284
2773.73 1297
2774.23 1306
2774.73 1299
2775.23 1363
2775.72 1437
2776.22 1385
2776.72 1430
2777.21 1367
2777.71 1334
2778.21 1388
2778.70 1410
2779.20 1338
2779.70 1323
2780.20 1285
2780.69 1272
2781.19 1228
2781.69 1167
2782.19 1124
2782.68 1129
2783.18 1255
2783.68 1173
2784.18 1140
2784.67 1194
2785.17 1138
2785.67 1065
2786.17 1106
2786.67 1146
2787.16 1162
2787.66 1148
2788.16 1143
2788.66 1162
2789.16 1157
2789.65 1168
2790.15 1138
2790.65 1222
2791.15 1137
2791.65 1112
2792.15 1203
2792.64 1219
2793.14 1236
2793.64 1198
2794.14 1133
2794.64 1202
2795.14 1171
2795.64 1166
2796.13 1156
2796.63 1125
2797.13 1236
2797.63 1255
2798.13 1146
2798.63 1160
2799.13 1165
2799.63 1209
2800.13 1201
2800.62 1171
2801.12 1184
2801.62 1109
2802.12 1123
2802.62 1093
2803.12 1141
2803.62 1181
2804.12 1146
2804.62 1095
2805.12 1039
2805.62 1124
2806.12 1123
2806.62 1187
2807.12 1293
2807.62 1148
2808.12 1224
2808.62 1217
2809.12 1247
2809.62 1317
2810.12 1328
2810.62 1464
2811.12 1594
2811.62 1534
2812.12 1587
2812.62 1781
2813.12 1831
2813.62 1819
2814.12 1792
2814.62 1813
2815.12 1871
2815.62 1718
2816.12 1701
2816.62 1609
2817.12 1483
2817.62 1493
2818.12 1417
2818.62 1312
2819.12 1342
2819.63 1291
2820.13 1264
2820.63 1208
2821.13 1191
2821.63 1225
2822.13 1172
2822.63 1120
2823.13 1109
2823.63 1044
2824.13 1078
2824.64 1128
2825.14 1156
2825.64 1154
2826.14 1102
2826.64 1097
2827.14 1152
2827.64 1175
2828.15 1098
2828.65 1065
2829.15 1096
2829.65 1065
2830.15 1103
2830.65 1102
2831.16 1095
2831.66 1087
2832.16 1093
2832.66 1081
2833.16 1129
2833.67 1127
2834.17 1142
2834.67 1172
2835.17 1184
2835.68 1206
2836.18 1185
2836.68 1161
2837.18 1237
2837.68 1238
2838.19 1189
2838.69 1197
2839.19 1190
2839.70 1243
2840.20 1276
2840.70 1183
2841.20 1291
2841.71 1343
2842.21 1285
2842.71 1209
2843.21 1255
2843.72 1202
2844.22 1203
2844.72 1173
2845.23 1241
2845.73 1194
2846.23 1253
2846.74 1340
2847.24 1317
2847.74 1344
2848.25 1406
2848.75 1439
2849.25 1423
2849.76 1328
2850.26 1394
2850.76 1429
2851.27 1407
2851.77 1366
2852.28 1235
2852.78 1237
2853.28 1283
2853.79 1240
2854.29 1251
2854.79 1302
2855.30 1295
2855.80 1334
2856.31 1331
2856.81 1304
2857.31 1295
2857.82 1350
2858.32 1383
2858.83 1412
2859.33 1376
2859.84 1349
2860.34 1426
2860.85 1449
2861.35 1297
2861.85 1227
2862.36 1328
2862.86 1273
2863.37 1175
2863.87 1232
2864.38 1249
2864.88 1127
2865.39 1113
2865.89 1095
2866.40 1126
2866.90 1137
2867.41 1146
2867.91 1125
2868.42 1132
2868.92 1184
2869.43 1154
2869.93 1225
2870.44 1253
2870.94 1373
2871.45 1388
2871.96 1370
2872.46 1345
2872.97 1411
2873.47 1500
2873.98 1521
2874.48 1498
2874.99 1460
2875.49 1372
2876.00 1407
2876.51 1425
2877.01 1457
2877.52 1347
2878.02 1327
2878.53 1348
2879.04 1329
2879.54 1247
2880.05 1271
2880.55 1373
2881.06 1346
2881.57 1379
2882.07 1383
2882.58 1371
2883.09 1337
2883.59 1371
2884.10 1394
2884.61 1467
2885.11 1581
2885.62 1470
2886.13 1495
2886.63 1532
2887.14 1554
2887.65 1561
2888.15 1477
2888.66 1488
2889.17 1414
2889.67 1402
2890.18 1365
2890.69 1352
2891.20 1353
2891.70 1367
2892.21 1352
2892.72 1257
2893.22 1254
2893.73 1349
2894.24 1406
2894.75 1434
2895.25 1441
2895.76 1392
2896.27 1418
2896.78 1399
2897.29 1404
2897.79 1394
2898.30 1425
2898.81 1421
2899.32 1394
2899.82 1406
2900.33 1436
2900.84 1473
2901.35 1528
2901.86 1467
2902.36 1405
2902.87 1449
2903.38 1503
2903.89 1492
2904.40 1452
2904.91 1478
2905.41 1473
2905.92 1483
2906.43 1461
2906.94 1514
2907.45 1427
2907.96 1349
2908.47 1314
2908.97 1336
2909.48 1322
2909.99 1311
2910.50 1274
2911.01 1290
2911.52 1295
2912.03 1277
2912.54 1338
2913.05 1330
2913.55 1230
2914.06 1252
2914.57 1205
2915.08 1267
2915.59 1278
2916.10 1220
2916.61 1257
2917.12 1222
2917.63 1276
2918.14 1302
2918.65 1311
2919.16 1311
2919.67 1355
2920.18 1319
2920.69 1406
2921.20 1398
2921.71 1452
2922.22 1446
2922.73 1483
2923.24 1495
2923.75 1424
2924.26 1387
2924.77 1406
2925.28 1438
2925.79 1340
2926.30 1311
2926.81 1298
2927.32 1274
2927.83 1324
2928.34 1301
2928.85 1296
2929.36 1247
2929.87 1228
2930.38 1251
2930.89 1213
2931.40 1233
2931.91 1289
2932.42 1310
2932.93 1195
2933.45 1204
2933.96 1232
2934.47 1283
2934.98 1288
2935.49 1361
2936.00 1359
2936.51 1379
2937.02 1406
2937.53 1593
2938.04 1794
2938.56 1921
2939.07 2076
2939.58 2334
2940.09 2539
2940.60 2774
2941.11 2960
2941.62 3080
2942.14 3065
2942.65 3080
2943.16 2950
2943.67 2826
2944.18 2523
2944.70 2411
2945.21 2153
2945.72 1980
2946.23 1752
2946.74 1671
2947.26 1544
2947.77 1519
2948.28 1459
2948.79 1356
2949.30 1378
2949.82 1315
2950.33 1313
2950.84 1239
2951.35 1238
2951.87 1275
2952.38 1248
2952.89 1188
2953.40 1200
2953.92 1231
2954.43 1200
2954.94 1226
2955.45 1137
2955.97 1204
2956.48 1239
2956.99 1199
2957.51 1208
2958.02 1205
2958.53 1239
2959.04 1264
2959.56 1194
2960.07 1182
2960.58 1247
2961.10 1212
2961.61 1266
2962.12 1186
2962.64 1253
2963.15 1328
2963.66 1311
2964.18 1319
2964.69 1339
2965.21 1282
2965.72 1295
2966.23 1360
2966.75 1369
2967.26 1340
2967.77 1383
2968.29 1410
2968.80 1443
2969.32 1432
2969.83 1371
2970.34 1379
2970.86 1433
2971.37 1443
2971.89 1444
2972.40 1439
2972.91 1397
2973.43 1392
2973.94 1364
2974.46 1318
2974.97 1320
2975.49 1306
2976.00 1380
2976.52 1411
2977.03 1386
2977.55 1415
2978.06 1454
2978.57 1496
2979.09 1651
2979.60 1576
2980.12 1545
2980.63 1463
2981.15 1490
2981.66 1603
2982.18 1621
2982.69 1633
2983.21 1615
2983.73 1682
2984.24 1619
2984.76 1552
2985.27 1672
2985.79 1704
2986.30 1718
2986.82 1698
2987.33 1634
2987.85 1723
2988.36 1682
2988.88 1718
2989.40 1688
2989.91 1802
2990.43 1767
2990.94 1673
2991.46 1699
2991.97 1645
2992.49 1731
2993.01 1676
2993.52 1726
2994.04 1798
2994.55 1814
2995.07 1889
2995.59 2006
2996.10 2090
2996.62 2125
2997.14 2156
2997.65 2194
2998.17 2228
2998.69 2211
2999.20 2284
2999.72 2240
3000.24 2425
3000.75 2445
3001.27 2583
3001.79 2994
3002.30 3345
3002.82 3963
3003.34 4739
3003.85 5362
3004.37 6102
3004.89 6572
3005.40 6820
3005.92 6705
3006.44 6794
3006.96 6392
3007.47 5964
3007.99 5339
3008.51 4687
3009.03 3998
3009.54 3446
3010.06 2879
3010.58 2648
3011.10 2336
3011.61 2126
3012.13 1999
3012.65 1913
3013.17 1912
3013.68 1889
3014.20 1890
3014.72 1847
3015.24 1770
3015.76 1766
3016.27 1793
3016.79 1830
3017.31 1790
3017.83 1651
3018.35 1763
3018.86 1808
3019.38 1642
3019.90 1700
3020.42 1781
3020.94 1716
3021.46 1722
3021.97 1791
3022.49 1797
3023.01 1743
3023.53 1769
3024.05 1773
3024.57 1870
3025.09 1802
3025.61 1815
3026.12 1787
3026.64 1712
3027.16 1658
3027.68 1666
3028.20 1589
3028.72 1539
3029.24 1530
3029.76 1540
3030.28 1556
3030.80 1543
3031.32 1528
3031.84 1520
3032.35 1492
3032.87 1578
3033.39 1519
3033.91 1547
3034.43 1503
3034.95 1528
3035.47 1509
3035.99 1581
3036.51 1538
3037.03 1572
3037.55 1572
3038.07 1551
3038.59 1540
3039.11 1482
3039.63 1491
3040.15 1449
3040.67 1397
3041.19 1360
3041.71 1459
3042.23 1510
3042.75 1498
3043.27 1535
3043.79 1543
3044.31 1580
3044.83 1514
3045.35 1491
3045.87 1541
3046.40 1494
3046.92 1449
3047.44 1433
3047.96 1342
3048.48 1472
3049.00 1440
3049.52 1436
3050.04 1435
3050.56 1433
3051.08 1454
3051.60 1429
3052.12 1459
3052.65 1445
3053.17 1481
3053.69 1426
3054.21 1376
3054.73 1325
3055.25 1391
3055.77 1547
3056.30 1432
3056.82 1474
3057.34 1472
3057.86 1431
3058.38 1423
3058.90 1419
3059.42 1489
3059.95 1376
3060.47 1401
3060.99 1447
3061.51 1484
3062.03 1548
3062.56 1451
3063.08 1404
3063.60 1531
3064.12 1616
3064.64 1620
3065.17 1699
3065.69 1591
3066.21 1600
3066.73 1730
3067.26 1802
3067.78 1766
3068.30 1732
3068.82 1728
3069.35 1745
3069.87 1685
3070.39 1708
3070.91 1756
3071.44 1695
3071.96 1655
3072.48 1718
3073.01 1719
3073.53 1721
3074.05 1826
3074.57 1814
3075.10 1776
3075.62 1819
3076.14 1857
3076.67 1919
3077.19 1911
3077.71 1957
3078.24 2084
3078.76 1956
3079.28 2095
3079.81 2106
3080.33 2128
3080.85 2271
3081.38 2280
3081.90 2201
3082.42 2227
3082.95 2124
3083.47 2260
3084.00 2383
3084.52 2217
3085.04 2176
3085.57 2186
3086.09 2283
3086.62 2424
3087.14 2655
3087.66 2927
3088.19 3336
3088.71 3720
3089.24 4136
3089.76 4484
3090.29 4735
3090.81 4789
3091.33 4786
3091.86 4580
3092.38 4371
3092.91 4092
3093.43 3678
3093.96 3338
3094.48 3089
3095.01 2870
3095.53 2660
3096.06 2671
3096.58 2628
3097.11 2512
3097.63 2461
3098.16 2667
3098.68 2855
3099.21 2977
3099.73 3392
3100.26 3895
3100.78 4596
3101.31 5422
3101.83 6418
3102.36 7301
3102.88 7962
3103.41 8100
3103.93 8256
3104.46 8191
3104.99 7825
3105.51 6963
3106.04 5861
3106.56 5068
3107.09 4333
3107.61 3699
3108.14 3281
3108.67 2851
3109.19 2546
3109.72 2511
3110.24 2465
3110.77 2418
3111.30 2382
3111.82 2283
3112.35 2228
3112.87 2210
3113.40 2138
3113.93 2172
3114.45 1993
3114.98 1918
3115.51 1883
3116.03 1809
3116.56 1776
3117.09 1810
3117.61 1808
3118.14 1896
3118.67 1868
3119.19 1849
3119.72 1913
3120.25 1965
3120.77 1933
3121.30 2063
3121.83 2144
3122.35 2141
3122.88 2114
3123.41 2081
3123.94 2237
3124.46 2314
3124.99 2258
3125.52 2249
3126.05 2289
3126.57 2336
3127.10 2244
3127.63 2210
3128.16 2204
3128.68 2105
3129.21 2122
3129.74 2150
3130.27 2013
3130.79 1955
3131.32 1878
3131.85 1776
3132.38 1753
3132.91 1782
3133.43 1874
3133.96 1806
3134.49 1848
3135.02 1851
3135.55 1768
3136.07 1676
3136.60 1675
3137.13 1731
3137.66 1679
3138.19 1653
3138.72 1614
3139.24 1670
3139.77 1619
3140.30 1534
3140.83 1488
3141.36 1490
3141.89 1498
3142.42 1473
3142.95 1429
3143.47 1392
3144.00 1382
3144.53 1418
3145.06 1433
3145.59 1440
3146.12 1563
3146.65 1611
3147.18 1681
3147.71 1707
3148.24 1694
3148.76 1701
3149.29 1724
3149.82 1708
3150.35 1731
3150.88 1712
3151.41 1703
3151.94 1663
3152.47 1711
3153.00 1648
3153.53 1518
3154.06 1555
3154.59 1633
3155.12 1640
3155.65 1596
3156.18 1536
3156.71 1573
3157.24 1578
3157.77 1607
3158.30 1588
3158.83 1590
3159.36 1626
3159.89 1628
3160.42 1626
3160.95 1579
3161.48 1582
3162.01 1695
3162.54 1607
3163.07 1638
3163.60 1620
3164.13 1663
3164.66 1682
3165.20 1625
3165.73 1509
3166.26 1549
3166.79 1575
3167.32 1427
3167.85 1448
3168.38 1477
3168.91 1432
3169.44 1416
3169.97 1444
3170.50 1440
3171.04 1616
3171.57 1640
3172.10 1642
3172.63 1713
3173.16 1847
3173.69 1978
3174.22 1851
3174.75 1790
3175.29 1897
3175.82 1907
3176.35 1859
3176.88 1776
3177.41 1753
3177.94 1724
3178.48 1581
3179.01 1527
3179.54 1583
3180.07 1507
3180.60 1414
3181.14 1389
3181.67 1441
3182.20 1364
3182.73 1386
3183.26 1331
3183.80 1329
3184.33 1427
3184.86 1330
3185.39 1276
3185.93 1298
3186.46 1349
3186.99 1365
3187.52 1383
3188.06 1336
3188.59 1394
3189.12 1384
3189.65 1387
3190.19 1417
3190.72 1363
3191.25 1337
3191.79 1336
3192.32 1353
3192.85 1378
3193.38 1388
3193.92 1375
3194.45 1338
3194.98 1388
3195.52 1385
3196.05 1380
3196.58 1468
3197.12 1389
3197.65 1411
3198.18 1453
3198.72 1531
3199.25 1526
3199.78 1516
3200.32 1518
3200.85 1436
3201.39 1433
3201.92 1452
3202.45 1412
3202.99 1409
3203.52 1472
3204.05 1485
3204.59 1473
3205.12 1509
3205.66 1544
3206.19 1562
3206.72 1586
3207.26 1616
3207.79 1715
3208.33 1795
3208.86 1827
3209.40 1972
3209.93 2081
3210.47 2050
3211.00 2015
3211.53 2149
3212.07 2131
3212.60 1969
3213.14 1911
3213.67 1875
3214.21 1801
3214.74 1736
3215.28 1646
3215.81 1534
3216.35 1497
3216.88 1475
3217.42 1466
3217.95 1431
3218.49 1332
3219.02 1341
3219.56 1390
3220.09 1343
3220.63 1381
3221.16 1518
3221.70 1493
3222.23 1524
3222.77 1586
3223.31 1688
3223.84 1736
3224.38 1817
3224.91 1796
3225.45 1823
3225.98 1742
3226.52 1750
3227.06 1714
3227.59 1680
3228.13 1621
3228.66 1574
3229.20 1591
3229.74 1593
3230.27 1564
3230.81 1545
3231.34 1570
3231.88 1528
3232.42 1556
3232.95 1588
3233.49 1507
3234.03 1556
3234.56 1544
3235.10 1608
3235.64 1604
3236.17 1693
3236.71 1742
3237.25 1727
3237.78 1802
3238.32 1835
3238.86 1869
3239.39 1900
3239.93 1799
3240.47 1803
3241.00 1722
3241.54 1702
3242.08 1753
3242.61 1747
3243.15 1646
3243.69 1644
3244.23 1653
3244.76 1705
3245.30 1676
3245.84 1765
3246.38 1815
3246.91 1805
3247.45 1794
3247.99 1888
3248.53 1984
3249.06 2184
3249.60 2356
3250.14 2667
3250.68 2976
3251.21 3428
3251.75 3825
3252.29 4308
3252.83 4466
3253.37 4684
3253.90 4706
3254.44 4630
3254.98 4420
3255.52 3964
3256.06 3578
3256.60 3185
3257.13 2753
3257.67 2542
3258.21 2406
3258.75 2252
3259.29 2206
3259.83 2304
3260.36 2376
3260.90 2495
3261.44 2686
3261.98 2679
3262.52 2708
3263.06 2869
3263.60 2741
3264.14 2764
3264.68 2693
3265.21 2615
3265.75 2543
3266.29 2217
3266.83 2089
3267.37 1970
3267.91 1814
3268.45 1779
3268.99 1835
3269.53 1791
3270.07 1789
3270.61 1764
3271.15 1814
3271.69 1787
3272.23 1818
3272.76 1898
3273.30 2003
3273.84 1922
3274.38 1898
3274.92 1902
3275.46 1852
3276.00 1885
3276.54 1841
3277.08 1848
3277.62 1838
3278.16 1904
3278.70 1856
3279.24 1960
3279.78 1930
3280.32 1930
3280.86 1944
3281.41 2004
3281.95 1907
3282.49 1877
3283.03 1913
3283.57 1865
3284.11 1919
3284.65 1959
3285.19 2020
3285.73 2073
3286.27 2107
3286.81 2155
3287.35 2129
3287.89 2140
3288.43 2213
3288.97 2176
3289.52 2184
3290.06 2184
3290.60 2258
3291.14 2300
3291.68 2374
3292.22 2390
3292.76 2513
3293.30 2799
3293.85 2917
3294.39 3235
3294.93 3517
3295.47 3718
3296.01 3912
3296.55 3983
3297.09 3971
3297.64 3983
3298.18 3829
3298.72 3554
3299.26 3242
3299.80 3152
3300.34 2981
3300.89 2712
3301.43 2483
3301.97 2432
3302.51 2422
3303.06 2343
3303.60 2376
3304.14 2243
3304.68 2240
3305.22 2268
3305.77 2271
3306.31 2326
3306.85 2314
3307.39 2415
3307.94 2457
3308.48 2456
3309.02 2566
3309.56 2801
3310.11 2790
3310.65 2713
3311.19 2776
3311.74 2917
3312.28 2766
3312.82 2788
3313.36 2747
3313.91 2777
3314.45 2745
3314.99 2840
3315.54 2882
3316.08 2945
3316.62 3138
3317.17 3664
3317.71 3895
3318.25 4199
3318.80 4555
3319.34 4778
3319.88 4921
3320.43 5029
3320.97 4906
3321.51 4550
3322.06 4154
3322.60 3813
3323.14 3392
3323.69 3154
3324.23 2846
3324.78 2793
3325.32 2596
3325.86 2393
3326.41 2342
3326.95 2208
3327.50 2216
3328.04 2247
3328.59 2179
3329.13 2177
3329.67 2289
3330.22 2298
3330.76 2266
3331.31 2460
3331.85 2677
3332.40 2926
3332.94 3269
3333.49 4023
3334.03 4504
3334.57 4886
3335.12 5384
3335.66 5733
3336.21 5898
3336.75 5937
3337.30 5857
3337.84 5437
3338.39 5091
3338.93 4659
3339.48 4223
3340.02 3780
3340.57 3389
3341.11 3056
3341.66 2637
3342.20 2426
3342.75 2187
3343.30 2100
3343.84 1932
3344.39 1845
3344.93 1831
3345.48 1785
3346.02 1897
3346.57 1713
3347.11 1723
3347.66 1783
3348.21 1761
3348.75 1746
3349.30 1739
3349.84 1847
3350.39 1759
3350.94 1671
3351.48 1692
3352.03 1704
3352.57 1649
3353.12 1726
3353.67 1632
3354.21 1678
3354.76 1691
3355.31 1584
3355.85 1576
3356.40 1544
3356.95 1557
3357.49 1543
3358.04 1552
3358.59 1602
3359.13 1553
3359.68 1535
3360.23 1607
3360.77 1624
3361.32 1521
3361.87 1553
3362.41 1577
3362.96 1575
3363.51 1589
3364.05 1575
3364.60 1563
3365.15 1551
3365.70 1526
3366.24 1525
3366.79 1560
3367.34 1548
3367.89 1508
3368.43 1517
3368.98 1484
3369.53 1462
3370.08 1568
3370.62 1527
3371.17 1525
3371.72 1615
3372.27 1678
3372.81 1653
3373.36 1779
3373.91 1813
3374.46 1806
3375.01 1822
3375.55 1801
3376.10 1721
3376.65 1670
3377.20 1567
3377.75 1525
3378.30 1505
3378.84 1498
3379.39 1503
3379.94 1482
3380.49 1483
3381.04 1495
3381.59 1466
3382.13 1467
3382.68 1434
3383.23 1401
3383.78 1418
3384.33 1401
3384.88 1338
3385.43 1401
3385.98 1478
3386.52 1399
3387.07 1492
3387.62 1474
3388.17 1446
3388.72 1502
3389.27 1491
3389.82 1459
3390.37 1458
3390.92 1566
3391.47 1612
3392.02 1519
3392.57 1548
3393.12 1515
3393.66 1481
3394.21 1497
3394.76 1521
3395.31 1502
3395.86 1431
3396.41 1394
3396.96 1505
3397.51 1465
3398.06 1473
3398.61 1471
3399.16 1550
3399.71 1510
3400.26 1408
3400.81 1382
3401.36 1437
3401.91 1435
3402.46 1364
3403.01 1387
3403.56 1372
3404.11 1389
3404.66 1443
3405.21 1383
3405.77 1399
3406.32 1453
3406.87 1432
3407.42 1438
3407.97 1435
3408.52 1359
3409.07 1554
3409.62 1537
3410.17 1495
3410.72 1456
3411.27 1506
3411.82 1543
3412.37 1585
3412.93 1538
3413.48 1594
3414.03 1564
3414.58 1662
3415.13 1702
3415.68 1731
3416.23 1828
3416.78 1933
3417.34 2027
3417.89 2117
3418.44 2056
3418.99 2027
3419.54 2145
3420.09 1991
3420.65 1838
3421.20 1830
3421.75 1820
3422.30 1769
3422.85 1735
3423.40 1756
3423.96 1709
3424.51 1715
3425.06 1788
3425.61 1712
3426.17 1695
3426.72 1650
3427.27 1571
3427.82 1522
3428.37 1446
3428.93 1418
3429.48 1422
3430.03 1485
3430.58 1523
3431.14 1506
3431.69 1428
3432.24 1455
3432.79 1509
3433.35 1446
3433.90 1486
3434.45 1457
3435.01 1506
3435.56 1544
3436.11 1557
3436.66 1555
3437.22 1562
3437.77 1614
3438.32 1582
3438.88 1557
3439.43 1567
3439.98 1576
3440.54 1578
3441.09 1480
3441.64 1547
3442.20 1530
3442.75 1547
3443.30 1542
3443.86 1505
3444.41 1459
3444.96 1524
3445.52 1492
3446.07 1523
3446.63 1440
3447.18 1445
3447.73 1405
3448.29 1401
3448.84 1437
3449.40 1411
3449.95 1332
3450.50 1361
3451.06 1468
3451.61 1437
3452.17 1371
3452.72 1286
3453.27 1344
3453.83 1299
3454.38 1248
3454.94 1309
3455.49 1354
3456.05 1367
3456.60 1369
3457.16 1433
3457.71 1386
3458.27 1452
3458.82 1415
3459.38 1436
3459.93 1451
3460.49 1524
3461.04 1545
3461.60 1563
3462.15 1565
3462.71 1567
3463.26 1643
3463.82 1613
3464.37 1561
3464.93 1633
3465.48 1713
3466.04 1688
3466.59 1680
3467.15 1670
3467.70 1691
3468.26 1810
3468.81 1791
3469.37 1927
3469.93 1920
3470.48 2020
3471.04 2117
3471.59 2113
3472.15 2059
3472.70 1944
3473.26 2042
3473.82 2017
3474.37 2008
3474.93 2013
3475.48 2024
3476.04 2059
3476.60 2035
3477.15 2019
3477.71 2059
3478.27 2011
3478.82 2071
3479.38 2124
3479.93 2105
3480.49 2117
3481.05 2209
3481.60 2113
3482.16 2176
3482.72 2229
3483.27 2302
3483.83 2365
3484.39 2474
3484.95 2442
3485.50 2473
3486.06 2665
3486.62 2741
3487.17 2986
3487.73 3303
3488.29 3621
3488.84 4491
3489.40 5300
3489.96 6346
3490.52 7739
3491.07 8833
3491.63 9639
3492.19 10674
3492.75 10798
3493.30 10452
3493.86 9936
3494.42 8821
3494.98 7767
3495.53 6728
3496.09 5636
3496.65 4763
3497.21 4198
3497.77 3878
3498.32 3541
3498.88 3319
3499.44 3496
3500.00 3709
3500.56 4133
3501.11 4828
3501.67 5499
3502.23 6227
3502.79 7249
3503.35 8490
3503.91 9582
3504.46 10206
3505.02 10869
3505.58 11222
3506.14 10898
3506.70 10346
3507.26 9599
3507.81 8747
3508.37 7736
3508.93 6794
3509.49 5792
3510.05 5051
3510.61 4414
3511.17 3960
3511.73 3665
3512.29 3412
3512.85 3210
3513.40 3080
3513.96 2849
3514.52 2658
3515.08 2461
3515.64 2437
3516.20 2230
3516.76 2176
3517.32 2049
3517.88 2085
3518.44 2017
3519.00 1899
3519.56 1856
3520.12 1881
3520.68 1801
3521.24 1719
3521.80 1839
3522.36 1802
3522.92 1748
3523.48 1794
3524.04 1827
3524.60 1807
3525.16 1879
3525.72 1914
3526.28 1862
3526.84 1837
3527.40 1945
3527.96 1880
3528.52 1939
3529.08 2032
3529.64 2008
3530.20 2027
3530.76 2121
3531.32 2216
3531.88 2136
3532.44 2162
3533.00 2161
3533.56 2255
3534.12 2181
3534.68 2180
3535.25 2252
3535.81 2205
3536.37 2067
3536.93 2151
3537.49 2125
3538.05 2115
3538.61 2050
3539.17 2014
3539.73 1978
3540.30 2076
3540.86 2040
3541.42 2101
3541.98 2257
3542.54 2278
3543.10 2251
3543.66 2337
3544.23 2269
3544.79 2256
3545.35 2294
3545.91 2189
3546.47 2073
3547.03 1930
3547.60 1805
3548.16 1847
3548.72 1874
3549.28 1867
3549.84 1762
3550.41 1824
3550.97 1717
3551.53 1726
3552.09 1654
3552.65 1718
3553.22 1663
3553.78 1633
3554.34 1615
3554.90 1553
3555.47 1510
3556.03 1532
3556.59 1630
3557.15 1569
3557.72 1564
3558.28 1552
3558.84 1489
3559.41 1557
3559.97 1563
3560.53 1614
3561.09 1618
3561.66 1598
3562.22 1690
3562.78 1800
3563.35 1813
3563.91 1834
3564.47 1923
3565.04 1947
3565.60 1911
3566.16 2002
3566.73 2012
3567.29 1884
3567.85 1858
3568.42 1810
3568.98 1752
3569.54 1674
3570.11 1602
3570.67 1649
3571.23 1674
3571.80 1505
3572.36 1521
3572.93 1669
3573.49 1658
3574.05 1663
3574.62 1788
3575.18 1863
3575.75 1871
3576.31 1993
3576.87 1931
3577.44 2022
3578.00 2013
3578.57 1982
3579.13 2000
3579.70 2091
3580.26 2039
3580.82 1988
3581.39 1925
3581.95 1717
3582.52 1743
3583.08 1754
3583.65 1679
3584.21 1674
3584.78 1701
3585.34 1591
3585.91 1462
3586.47 1559
3587.04 1491
3587.60 1498
3588.17 1499
3588.73 1432
3589.30 1470
3589.86 1490
3590.43 1478
3590.99 1488
3591.56 1491
3592.12 1476
3592.69 1532
3593.25 1482
3593.82 1409
3594.39 1446
3594.95 1476
3595.52 1452
3596.08 1462
3596.65 1442
3597.21 1469
3597.78 1422
3598.35 1439
3598.91 1490
3599.48 1473
3600.04 1473
3600.61 1391
3601.18 1491
3601.74 1463
3602.31 1366
3602.87 1398
3603.44 1398
3604.01 1487
3604.57 1501
3605.14 1431
3605.71 1461
3606.27 1374
3606.84 1372
3607.41 1406
3607.97 1413
3608.54 1400
3609.11 1355
3609.67 1415
3610.24 1404
3610.81 1409
3611.37 1362
3611.94 1366
3612.51 1403
3613.07 1427
3613.64 1569
3614.21 1780
3614.78 1968
3615.34 2255
3615.91 2567
3616.48 2938
3617.04 3049
3617.61 3281
3618.18 3526
3618.75 3561
3619.31 3422
3619.88 3319
3620.45 3064
3621.02 3015
3621.58 2699
3622.15 2351
3622.72 2200
3623.29 1990
3623.86 1846
3624.42 1650
3624.99 1559
3625.56 1437
3626.13 1437
3626.70 1436
3627.26 1388
3627.83 1322
3628.40 1361
3628.97 1367
3629.54 1407
3630.11 1364
3630.67 1378
3631.24 1406
3631.81 1396
3632.38 1382
3632.95 1351
3633.52 1411
3634.08 1412
3634.65 1365
3635.22 1371
3635.79 1465
3636.36 1366
3636.93 1431
3637.50 1469
3638.07 1451
3638.64 1494
3639.20 1587
3639.77 1707
3640.34 1718
3640.91 1776
3641.48 1844
3642.05 1920
3642.62 2044
3643.19 2024
3643.76 1951
3644.33 1880
3644.90 1817
3645.47 1731
3646.04 1838
3646.61 1800
3647.18 1746
3647.75 1767
3648.32 1752
3648.89 1718
3649.46 1828
3650.03 1855
3650.60 1878
3651.17 1934
3651.74 1845
3652.31 1897
3652.88 1871
3653.45 1941
3654.02 1975
3654.59 1931
3655.16 1810
3655.73 1792
3656.30 1763
3656.87 1863
3657.44 1910
3658.01 1929
3658.58 1943
3659.15 1908
3659.72 1945
3660.29 1925
3660.86 1889
3661.43 1975
3662.00 1972
3662.58 1893
3663.15 1855
3663.72 1922
3664.29 1980
3664.86 2042
3665.43 2046
3666.00 2037
3666.57 2132
3667.14 2111
3667.72 2091
3668.29 2029
3668.86 1825
3669.43 1711
3670.00 1729
3670.57 1686
3671.14 1673
3671.72 1553
3672.29 1550
3672.86 1578
3673.43 1662
3674.00 1645
3674.57 1578
3675.15 1633
3675.72 1590
3676.29 1673
3676.86 1703
3677.43 1747
3678.01 1750
3678.58 1715
3679.15 1818
3679.72 1776
3680.30 1705
3680.87 1643
3681.44 1596
3682.01 1521
3682.58 1457
3683.16 1474
3683.73 1418
3684.30 1397
3684.88 1472
3685.45 1401
3686.02 1380
3686.59 1440
3687.17 1475
3687.74 1550
3688.31 1545
3688.88 1677
3689.46 1786
3690.03 1789
3690.60 1845
3691.18 1784
3691.75 1734
3692.32 1667
3692.90 1733
3693.47 1635
3694.04 1530
3694.62 1508
3695.19 1460
3695.76 1467
3696.34 1385
3696.91 1418
3697.48 1409
3698.06 1397
3698.63 1444
3699.21 1444
3699.78 1426
3700.35 1375
3700.93 1422
3701.50 1481
3702.08 1468
3702.65 1486
3703.22 1460
3703.80 1424
3704.37 1462
3704.95 1437
3705.52 1539
3706.09 1572
3706.67 1482
3707.24 1488
3707.82 1432
3708.39 1502
3708.97 1484
3709.54 1407
3710.12 1411
3710.69 1489
3711.26 1443
3711.84 1491
3712.41 1473
3712.99 1424
3713.56 1409
3714.14 1366
3714.71 1405
3715.29 1450
3715.86 1408
3716.44 1461
3717.01 1516
3717.59 1450
3718.16 1419
3718.74 1534
3719.32 1540
3719.89 1420
3720.47 1377
3721.04 1470
3721.62 1417
3722.19 1452
3722.77 1424
3723.34 1424
3723.92 1361
3724.49 1310
3725.07 1324
3725.65 1332
3726.22 1354
3726.80 1423
3727.37 1526
3727.95 1462
3728.53 1541
3729.10 1629
3729.68 1793
3730.25 1991
3730.83 2161
3731.41 2364
3731.98 2645
3732.56 2897
3733.14 3034
3733.71 3111
3734.29 3018
3734.87 2873
3735.44 2894
3736.02 2656
3736.60 2392
3737.17 2127
3737.75 1958
3738.33 1850
3738.90 1782
3739.48 1616
3740.06 1508
3740.63 1435
3741.21 1431
3741.79 1417
3742.36 1415
3742.94 1409
3743.52 1333
3744.10 1346
3744.67 1313
3745.25 1278
3745.83 1269
3746.40 1332
3746.98 1271
3747.56 1294
3748.14 1136
3748.71 1146
3749.29 1226
3749.87 1312
3750.45 1275
3751.03 1274
3751.60 1277
3752.18 1355
3752.76 1291
3753.34 1282
3753.92 1282
3754.49 1255
3755.07 1307
3755.65 1264
3756.23 1279
3756.81 1316
3757.38 1382
3757.96 1401
3758.54 1537
3759.12 1555
3759.70 1572
3760.28 1617
3760.85 1745
3761.43 1718
3762.01 1681
3762.59 1710
3763.17 1740
3763.75 1758
3764.33 1635
3764.91 1638
3765.48 1612
3766.06 1676
3766.64 1713
3767.22 1651
3767.80 1618
3768.38 1570
3768.96 1663
3769.54 1544
3770.12 1558
3770.70 1622
3771.28 1662
3771.85 1669
3772.43 1610
3773.01 1545
3773.59 1467
3774.17 1474
3774.75 1445
3775.33 1343
3775.91 1363
3776.49 1331
3777.07 1355
3777.65 1377
3778.23 1388
3778.81 1418
3779.39 1383
3779.97 1393
3780.55 1422
3781.13 1319
3781.71 1372
3782.29 1329
3782.87 1372
3783.45 1357
3784.03 1321
3784.61 1392
3785.19 1380
3785.77 1401
3786.35 1331
3786.93 1379
3787.51 1356
3788.10 1379
3788.68 1351
3789.26 1435
3789.84 1441
3790.42 1430
3791.00 1492
3791.58 1501
3792.16 1478
3792.74 1536
3793.32 1508
3793.90 1455
3794.48 1477
3795.07 1475
3795.65 1489
3796.23 1494
3796.81 1561
3797.39 1477
3797.97 1484
3798.55 1594
3799.14 1521
3799.72 1548
3800.30 1573
3800.88 1659
3801.46 1763
3802.04 1798
3802.62 1795
3803.21 1741
3803.79 1742
3804.37 1729
3804.95 1784
3805.53 1967
3806.12 2146
3806.70 2298
3807.28 2419
3807.86 2672
3808.44 2740
3809.03 2881
3809.61 2845
3810.19 2789
3810.77 2738
3811.36 2686
3811.94 2700
3812.52 2460
3813.10 2553
3813.69 2637
3814.27 2658
3814.85 2662
3815.43 2735
3816.02 2653
3816.60 2635
3817.18 2419
3817.77 2287
3818.35 2122
3818.93 2093
3819.51 2020
3820.10 1910
3820.68 1894
3821.26 1801
3821.85 1923
3822.43 1908
3823.01 1985
3823.60 1910
3824.18 1910
3824.76 1852
3825.35 1866
3825.93 1798
3826.51 1747
3827.10 1660
3827.68 1617
3828.27 1601
3828.85 1597
3829.43 1612
3830.02 1583
3830.60 1558
3831.18 1609
3831.77 1608
3832.35 1650
3832.94 1673
3833.52 1670
3834.10 1652
3834.69 1640
3835.27 1648
3835.86 1745
3836.44 1745
3837.03 1709
3837.61 1662
3838.19 1655
3838.78 1691
3839.36 1651
3839.95 1692
3840.53 1759
3841.12 1688
3841.70 1762
3842.29 1847
3842.87 1962
3843.46 2153
3844.04 2372
3844.63 2583
3845.21 2804
3845.80 2930
3846.38 2941
3846.97 2954
3847.55 2841
3848.14 2677
3848.72 2415
3849.31 2211
3849.89 2042
3850.48 2090
3851.06 1930
3851.65 1874
3852.23 1821
3852.82 1829
3853.41 1872
3853.99 1927
3854.58 1790
3855.16 1930
3855.75 1992
3856.33 2048
3856.92 2161
3857.51 2386
3858.09 2681
3858.68 2960
3859.26 3262
3859.85 3664
3860.44 4074
3861.02 4246
3861.61 4437
3862.20 4394
3862.78 4346
3863.37 4149
3863.95 3834
3864.54 3485
3865.13 3264
3865.71 2793
3866.30 2536
3866.89 2392
3867.47 2151
3868.06 2031
3868.65 1887
3869.23 1809
3869.82 1746
3870.41 1646
3870.99 1670
3871.58 1755
3872.17 1768
3872.76 1752
3873.34 1734
3873.93 1761
3874.52 1723
3875.10 1748
3875.69 1638
3876.28 1552
3876.87 1589
3877.45 1542
3878.04 1431
3878.63 1413
3879.22 1466
3879.80 1517
3880.39 1422
3880.98 1334
3881.57 1411
3882.15 1483
3882.74 1462
3883.33 1466
3883.92 1431
3884.51 1378
3885.09 1481
3885.68 1572
3886.27 1503
3886.86 1588
3887.45 1732
3888.04 1793
3888.62 1755
3889.21 1874
3889.80 1934
3890.39 1972
3890.98 1960
3891.57 2035
3892.15 1996
3892.74 1890
3893.33 1853
3893.92 1815
3894.51 1704
3895.10 1630
3895.69 1667
3896.28 1653
3896.86 1643
3897.45 1628
3898.04 1758
3898.63 1670
3899.22 1640
3899.81 1649
3900.40 1706
3900.99 1645
3901.58 1588
3902.17 1605
3902.76 1626
3903.34 1595
3903.93 1547
3904.52 1538
3905.11 1528
3905.70 1567
3906.29 1529
3906.88 1542
3907.47 1562
3908.06 1493
3908.65 1513
3909.24 1510
3909.83 1483
3910.42 1485
3911.01 1484
3911.60 1362
3912.19 1481
3912.78 1404
3913.37 1341
3913.96 1385
3914.55 1349
3915.14 1349
3915.73 1407
3916.32 1283
3916.91 1312
3917.50 1273
3918.09 1257
3918.68 1297
3919.28 1301
3919.87 1363
3920.46 1243
3921.05 1243
3921.64 1281
3922.23 1225
3922.82 1242
3923.41 1221
3924.00 1261
3924.59 1268
3925.18 1226
3925.77 1234
3926.37 1275
3926.96 1263
3927.55 1282
3928.14 1202
3928.73 1136
3929.32 1174
3929.91 1182
3930.51 1165
3931.10 1158
3931.69 1116
3932.28 1080
3932.87 1118
3933.46 1181
3934.05 1158
3934.65 1152
3935.24 1195
3935.83 1284
3936.42 1273
3937.01 1330
3937.61 1308
3938.20 1336
3938.79 1414
3939.38 1417
3939.97 1415
3940.57 1393
3941.16 1389
3941.75 1427
3942.34 1486
3942.94 1431
3943.53 1448
3944.12 1445
3944.71 1351
3945.31 1259
3945.90 1346
3946.49 1301
3947.08 1235
3947.68 1180
3948.27 1165
3948.86 1198
3949.45 1192
3950.05 1188
3950.64 1248
3951.23 1245
3951.83 1301
3952.42 1222
3953.01 1229
3953.61 1225
3954.20 1262
3954.79 1323
3955.39 1250
3955.98 1251
3956.57 1283
3957.17 1329
3957.76 1296
3958.35 1318
3958.95 1344
3959.54 1362
3960.13 1370
3960.73 1408
3961.32 1342
3961.92 1395
3962.51 1409
3963.10 1366
3963.70 1373
3964.29 1411
3964.88 1392
3965.48 1405
3966.07 1361
3966.67 1489
3967.26 1520
3967.86 1511
3968.45 1492
3969.04 1447
3969.64 1493
3970.23 1421
3970.83 1318
3971.42 1386
3972.02 1342
3972.61 1363
3973.21 1310
3973.80 1383
3974.40 1516
3974.99 1541
3975.58 1567
3976.18 1644
3976.77 1691
3977.37 1681
3977.96 1698
3978.56 1764
3979.15 1692
3979.75 1553
3980.35 1544
3980.94 1601
3981.54 1511
3982.13 1524
3982.73 1532
3983.32 1486
3983.92 1417
3984.51 1523
3985.11 1491
3985.70 1495
3986.30 1534
3986.90 1475
3987.49 1464
3988.09 1499
3988.68 1498
3989.28 1493
3989.87 1479
3990.47 1458
3991.07 1420
3991.66 1531
3992.26 1591
3992.85 1513
3993.45 1609
3994.05 1627
3994.64 1594
3995.24 1657
3995.84 1623
3996.43 1646
3997.03 1644
3997.62 1553
3998.22 1455
3998.82 1414
3999.41 1432
4000.01 1516
4000.61 1390
4001.20 1299
4001.80 1371
4002.40 1357
4003.00 1352
4003.59 1331
4004.19 1341
4004.79 1394
4005.38 1300
4005.98 1295
4006.58 1276
4007.17 1322
4007.77 1270
4008.37 1262
4008.97 1260
4009.56 1293
4010.16 1350
4010.76 1282
4011.36 1324
4011.95 1367
4012.55 1284
4013.15 1244
4013.75 1237
4014.34 1235
4014.94 1266
4015.54 1293
4016.14 1325
4016.74 1280
4017.33 1180
4017.93 1310
4018.53 1325
4019.13 1261
4019.73 1302
4020.32 1257
4020.92 1313
4021.52 1291
4022.12 1260
4022.72 1282
4023.32 1281
4023.91 1304
4024.51 1364
4025.11 1356
4025.71 1341
4026.31 1410
4026.91 1506
4027.51 1597
4028.10 1487
4028.70 1568
4029.30 1660
4029.90 1661
4030.50 1550
4031.10 1514
4031.70 1474
4032.30 1395
4032.90 1354
4033.49 1352
4034.09 1363
4034.69 1355
4035.29 1309
4035.89 1247
4036.49 1203
4037.09 1214
4037.69 1199
4038.29 1170
4038.89 1143
4039.49 1169
4040.09 1141
4040.69 1150
4041.29 1144
4041.89 1105
4042.49 1089
4043.09 1157
4043.69 1155
4044.29 1162
4044.89 1163
4045.49 1151
4046.09 1125
4046.69 1164
4047.29 1163
4047.89 1115
4048.49 1202
4049.09 1202
4049.69 1183
4050.29 1190
4050.89 1178
4051.49 1178
4052.09 1261
4052.69 1136
4053.29 1158
4053.89 1225
4054.49 1205
4055.09 1147
4055.69 1200
4056.30 1198
4056.90 1287
4057.50 1130
4058.10 1145
4058.70 1140
4059.30 1151
4059.90 1241
4060.50 1197
4061.10 1277
4061.71 1318
4062.31 1392
4062.91 1531
4063.51 1629
4064.11 1660
4064.71 1674
4065.31 1781
4065.92 1852
4066.52 1843
4067.12 1925
4067.72 1824
4068.32 1683
4068.92 1571
4069.53 1453
4070.13 1362
4070.73 1302
4071.33 1237
4071.93 1220
4072.54 1253
4073.14 1192
4073.74 1140
4074.34 1175
4074.94 1171
4075.55 1118
4076.15 1153
4076.75 1164
4077.35 1105
4077.96 1129
4078.56 1085
4079.16 1110
4079.76 1051
4080.37 1093
4080.97 1103
4081.57 1037
4082.17 1069
4082.78 1063
4083.38 1022
4083.98 1014
4084.59 1032
4085.19 1011
4085.79 1067
4086.39 1091
4087.00 1111
4087.60 1047
4088.20 1103
4088.81 1094
4089.41 1100
4090.01 1058
4090.62 1105
4091.22 1140
4091.82 1176
4092.43 1157
4093.03 1182
4093.63 1108
4094.24 1181
4094.84 1201
4095.45 1156
4096.05 1202
4096.65 1213
4097.26 1212
4097.86 1170
4098.47 1119
4099.07 1159
4099.67 1163
4100.28 1157
4100.88 1251
4101.49 1204
4102.09 1154
4102.69 1274
4103.30 1290
4103.90 1305
4104.51 1272
4105.11 1212
4105.72 1209
4106.32 1218
4106.93 1221
4107.53 1212
4108.13 1128
4108.74 1111
4109.34 1173
4109.95 1178
4110.55 1120
4111.16 1180
4111.76 1124
4112.37 1157
4112.97 1096
4113.58 1122
4114.18 1131
4114.79 1092
4115.39 1039
4116.00 1003
4116.60 1083
4117.21 1089
4117.82 1131
4118.42 1088
4119.03 1130
4119.63 1067
4120.24 1040
4120.84 1138
4121.45 1084
4122.05 1120
4122.66 1167
4123.27 1160
4123.87 1114
4124.48 1139
4125.08 1138
4125.69 1141
4126.30 1130
4126.90 1158
4127.51 1076
4128.11 1078
4128.72 1120
4129.33 1107
4129.93 1107
4130.54 1145
4131.15 1146
4131.75 1123
4132.36 1091
4132.96 1099
4133.57 1078
4134.18 1161
4134.78 1151
4135.39 1218
4136.00 1276
4136.60 1188
4137.21 1233
4137.82 1276
4138.43 1292
4139.03 1316
4139.64 1369
4140.25 1388
4140.85 1433
4141.46 1561
4142.07 1520
4142.68 1557
4143.28 1564
4143.89 1600
4144.50 1602
4145.10 1478
4145.71 1482
4146.32 1472
4146.93 1518
4147.53 1499
4148.14 1389
4148.75 1280
4149.36 1202
4149.97 1198
4150.57 1153
4151.18 1142
4151.79 1118
4152.40 1088
4153.00 1136
4153.61 1099
4154.22 1086
4154.83 1124
4155.44 1127
4156.05 1203
4156.65 1288
4157.26 1240
4157.87 1339
4158.48 1368
4159.09 1354
4159.70 1341
4160.30 1356
4160.91 1378
4161.52 1286
4162.13 1266
4162.74 1263
4163.35 1241
4163.96 1280
4164.56 1232
4165.17 1279
4165.78 1290
4166.39 1300
4167.00 1302
4167.61 1385
4168.22 1371
4168.83 1509
4169.44 1721
4170.05 1756
4170.66 1864
4171.26 1870
4171.87 1914
4172.48 1917
4173.09 1933
4173.70 1876
4174.31 1733
4174.92 1810
4175.53 1673
4176.14 1633
4176.75 1559
4177.36 1519
4177.97 1457
4178.58 1420
4179.19 1412
4179.80 1423
4180.41 1347
4181.02 1240
4181.63 1276
4182.24 1257
4182.85 1247
4183.46 1247
4184.07 1308
4184.68 1306
4185.29 1246
4185.90 1221
4186.51 1257
4187.12 1233
4187.73 1198
4188.34 1173
4188.95 1135
4189.56 1183
4190.18 1175
4190.79 1269
4191.40 1339
4192.01 1381
4192.62 1467
4193.23 1510
4193.84 1565
4194.45 1578
4195.06 1522
4195.67 1612
4196.28 1583
4196.90 1565
4197.51 1533
4198.12 1497
4198.73 1385
4199.34 1404
4199.95 1295
4200.56 1284
4201.18 1311
4201.79 1285
4202.40 1292
4203.01 1217
4203.62 1238
4204.23 1279
4204.85 1266
4205.46 1303
4206.07 1334
4206.68 1312
4207.29 1354
4207.90 1357
4208.52 1347
4209.13 1379
4209.74 1380
4210.35 1342
4210.97 1439
4211.58 1448
4212.19 1396
4212.80 1422
4213.41 1429
4214.03 1388
4214.64 1400
4215.25 1451
4215.86 1531
4216.48 1496
4217.09 1512
4217.70 1574
4218.32 1580
4218.93 1620
4219.54 1696
4220.15 1679
4220.77 1658
4221.38 1587
4221.99 1595
4222.61 1600
4223.22 1581
4223.83 1570
4224.44 1689
4225.06 1798
4225.67 1894
4226.28 2023
4226.90 2198
4227.51 2311
4228.13 2465
4228.74 2577
4229.35 2382
4229.97 2343
4230.58 2137
4231.19 2023
4231.81 1953
4232.42 1824
4233.03 1795
4233.65 1711
4234.26 1695
4234.88 1689
4235.49 1556
4236.10 1577
4236.72 1559
4237.33 1520
4237.95 1430
4238.56 1432
4239.17 1462
4239.79 1503
4240.40 1545
4241.02 1538
4241.63 1511
4242.25 1585
4242.86 1626
4243.48 1613
4244.09 1597
4244.71 1491
4245.32 1468
4245.93 1509
4246.55 1504
4247.16 1528
4247.78 1551
4248.39 1452
4249.01 1500
4249.62 1491
4250.24 1455
4250.85 1401
4251.47 1381
4252.08 1447
4252.70 1391
4253.32 1404
4253.93 1323
4254.55 1372
4255.16 1389
4255.78 1396
4256.39 1302
4257.01 1421
4257.62 1363
4258.24 1392
4258.85 1389
4259.47 1437
4260.09 1499
4260.70 1587
4261.32 1673
4261.93 1687
4262.55 1690
4263.17 1862
4263.78 1853
4264.40 1780
4265.01 1731
4265.63 1760
4266.25 1655
4266.86 1616
4267.48 1494
4268.10 1524
4268.71 1523
4269.33 1544
4269.94 1536
4270.56 1447
4271.18 1398
4271.79 1410
4272.41 1450
4273.03 1442
4273.64 1487
4274.26 1616
4274.88 1622
4275.49 1774
4276.11 1885
4276.73 1921
4277.35 2014
4277.96 2069
4278.58 2051
4279.20 2008
4279.81 1973
4280.43 1815
4281.05 1692
4281.67 1683
4282.28 1579
4282.90 1456
4283.52 1391
4284.14 1375
4284.75 1309
4285.37 1256
4285.99 1258
4286.61 1203
4287.22 1178
4287.84 1152
4288.46 1207
4289.08 1254
4289.70 1129
4290.31 1204
4290.93 1260
4291.55 1232
4292.17 1231
4292.79 1226
4293.40 1248
4294.02 1229
4294.64 1217
4295.26 1170
4295.88 1198
4296.50 1214
4297.11 1192
4297.73 1212
4298.35 1256
4298.97 1202
4299.59 1199
4300.21 1253
4300.83 1281
4301.44 1308
4302.06 1333
4302.68 1382
4303.30 1383
4303.92 1366
4304.54 1359
4305.16 1375
4305.78 1408
4306.40 1366
4307.02 1328
4307.63 1314
4308.25 1369
4308.87 1363
4309.49 1275
4310.11 1327
4310.73 1260
4311.35 1390
4311.97 1333
4312.59 1340
4313.21 1393
4313.83 1358
4314.45 1367
4315.07 1344
4315.69 1376
4316.31 1364
4316.93 1377
4317.55 1409
4318.17 1363
4318.79 1336
4319.41 1316
4320.03 1329
4320.65 1335
4321.27 1319
4321.89 1345
4322.51 1356
4323.13 1418
4323.75 1466
4324.37 1523
4324.99 1630
4325.61 1626
4326.23 1663
4326.85 1725
4327.47 1653
4328.09 1771
4328.71 1870
4329.33 2198
4329.96 2470
4330.58 2842
4331.20 3283
4331.82 3517
4332.44 3775
4333.06 3920
4333.68 4002
4334.30 3664
4334.92 3357
4335.54 3196
4336.17 2701
4336.79 2462
4337.41 2234
4338.03 2094
4338.65 2083
4339.27 1895
4339.89 1883
4340.52 1829
4341.14 1778
4341.76 1797
4342.38 1938
4343.00 2112
4343.62 2239
4344.25 2337
4344.87 2590
4345.49 2780
4346.11 2930
4346.73 3040
4347.36 3050
4347.98 2956
4348.60 2897
4349.22 2761
4349.84 2466
4350.47 2464
4351.09 2281
4351.71 2121
4352.33 2033
4352.96 1923
4353.58 1779
4354.20 1642
4354.82 1609
4355.45 1614
4356.07 1585
4356.69 1631
4357.31 1701
4357.94 1623
4358.56 1505
4359.18 1555
4359.81 1569
4360.43 1480
4361.05 1478
4361.68 1458
4362.30 1541
4362.92 1450
4363.55 1469
4364.17 1479
4364.79 1464
4365.42 1447
4366.04 1445
4366.66 1457
4367.29 1429
4367.91 1393
4368.53 1396
4369.16 1419
4369.78 1426
4370.40 1385
4371.03 1393
4371.65 1429
4372.27 1409
4372.90 1351
4373.52 1319
4374.15 1332
4374.77 1345
4375.39 1312
4376.02 1339
4376.64 1333
4377.27 1361
4377.89 1334
4378.52 1424
4379.14 1437
4379.76 1493
4380.39 1556
4381.01 1435
4381.64 1503
4382.26 1580
4382.89 1467
4383.51 1509
4384.14 1445
4384.76 1528
4385.39 1554
4386.01 1514
4386.64 1426
4387.26 1496
4387.89 1511
4388.51 1506
4389.14 1489
4389.76 1492
4390.39 1534
4391.01 1544
4391.64 1605
4392.26 1602
4392.89 1429
4393.51 1456
4394.14 1421
4394.76 1365
4395.39 1323
4396.01 1332
4396.64 1329
4397.26 1312
4397.89 1269
4398.52 1235
4399.14 1301
4399.77 1168
4400.39 1204
4401.02 1261
4401.65 1227
4402.27 1195
4402.90 1241
4403.52 1232
4404.15 1196
4404.78 1237
4405.40 1250
4406.03 1254
4406.65 1232
4407.28 1232
4407.91 1219
4408.53 1198
4409.16 1207
4409.79 1204
4410.41 1230
4411.04 1196
4411.67 1143
4412.29 1125
4412.92 1095
4413.55 1190
4414.17 1166
4414.80 1172
4415.43 1234
4416.05 1269
4416.68 1251
4417.31 1215
4417.94 1205
4418.56 1187
4419.19 1250
4419.82 1231
4420.44 1137
4421.07 1147
4421.70 1147
4422.33 1123
4422.95 1085
4423.58 1134
4424.21 1041
4424.84 1030
4425.46 1079
4426.09 1061
4426.72 1083
4427.35 1018
4427.97 1043
4428.60 1011
4429.23 1029
4429.86 1020
4430.49 992
4431.11 1048
4431.74 1046
4432.37 1053
4433.00 1096
4433.63 1084
4434.26 1063
4434.88 1150
4435.51 1071
4436.14 1089
4436.77 1156
4437.40 1072
4438.03 1091
4438.65 1042
4439.28 1017
4439.91 1106
4440.54 1069
4441.17 1074
4441.80 1113
4442.43 1076
4443.06 1125
4443.68 1150
4444.31 1160
4444.94 1235
4445.57 1386
4446.20 1305
4446.83 1330
4447.46 1345
4448.09 1323
4448.72 1301
4449.35 1301
4449.98 1232
4450.61 1251
4451.24 1253
4451.86 1196
4452.49 1214
4453.12 1161
4453.75 1256
4454.38 1345
4455.01 1398
4455.64 1405
4456.27 1421
4456.90 1458
4457.53 1513
4458.16 1349
4458.79 1285
4459.42 1258
4460.05 1212
4460.68 1155
4461.31 1104
4461.94 1089
4462.57 1062
4463.20 1048
4463.83 1059
4464.46 1075
4465.09 1119
4465.72 1031
4466.36 1024
4466.99 1075
4467.62 1093
4468.25 1064
4468.88 1066
4469.51 1150
4470.14 1051
4470.77 1030
4471.40 1074
4472.03 1084
4472.66 1082
4473.29 1036
4473.93 1012
4474.56 993
4475.19 1014
4475.82 1034
4476.45 1064
4477.08 1096
4477.71 1114
4478.34 1084
4478.98 1031
4479.61 1011
4480.24 1006
4480.87 1075
4481.50 1066
4482.13 1113
4482.76 1128
4483.40 1103
4484.03 1150
4484.66 1110
4485.29 1169
4485.92 1180
4486.56 1158
4487.19 1114
4487.82 1088
4488.45 1121
4489.08 1157
4489.72 1111
4490.35 1163
4490.98 1126
4491.61 1125
4492.25 1175
4492.88 1136
4493.51 1094
4494.14 1090
4494.78 1110
4495.41 1155
4496.04 1113
4496.67 1123
4497.31 1184
4497.94 1224
4498.57 1214
4499.20 1335
4499.84 1404
4500.47 1384
4501.10 1443
4501.74 1464
4502.37 1501
4503.00 1577
4503.64 1507
4504.27 1544
4504.90 1453
4505.53 1444
4506.17 1427
4506.80 1412
4507.43 1344
4508.07 1335
4508.70 1303
4509.34 1318
4509.97 1302
4510.60 1342
4511.24 1369
4511.87 1314
4512.50 1347
4513.14 1313
4513.77 1292
4514.41 1318
4515.04 1249
4515.67 1171
4516.31 1143
4516.94 1191
4517.58 1267
4518.21 1218
4518.84 1225
4519.48 1220
4520.11 1218
4520.75 1212
4521.38 1222
4522.02 1268
4522.65 1243
4523.28 1298
4523.92 1311
4524.55 1304
4525.19 1326
4525.82 1452
4526.46 1577
4527.09 1654
4527.73 1870
4528.36 2120
4529.00 2477
4529.63 2687
4530.27 3159
4530.90 3408
4531.54 3463
4532.17 3456
4532.81 3462
4533.44 3204
4534.08 2870
4534.71 2632
4535.35 2325
4535.99 2048
4536.62 1873
4537.26 1659
4537.89 1475
4538.53 1368
4539.16 1350
4539.80 1309
4540.43 1267
4541.07 1231
4541.71 1178
4542.34 1194
4542.98 1216
4543.61 1193
4544.25 1145
4544.89 1089
4545.52 1109
4546.16 1105
4546.79 1077
4547.43 1062
4548.07 1057
4548.70 1058
4549.34 1054
4549.98 1048
4550.61 928
4551.25 985
4551.89 1073
4552.52 1043
4553.16 1083
4553.80 1073
4554.43 1025
4555.07 1023
4555.71 1095
4556.34 1090
4556.98 1167
4557.62 1126
4558.25 1127
4558.89 1186
4559.53 1261
4560.16 1232
4560.80 1235
4561.44 1285
4562.08 1259
4562.71 1174
4563.35 1231
4563.99 1264
4564.63 1323
4565.26 1273
4565.90 1316
4566.54 1374
4567.18 1347
4567.81 1350
4568.45 1386
4569.09 1457
4569.73 1452
4570.36 1398
4571.00 1439
4571.64 1425
4572.28 1425
4572.92 1384
4573.55 1348
4574.19 1336
4574.83 1298
4575.47 1276
4576.11 1287
4576.75 1251
4577.38 1218
4578.02 1164
4578.66 1100
4579.30 1157
4579.94 1174
4580.58 1187
4581.21 1211
4581.85 1195
4582.49 1198
4583.13 1189
4583.77 1282
4584.41 1329
4585.05 1272
4585.69 1391
4586.32 1363
4586.96 1415
4587.60 1524
4588.24 1606
4588.88 1563
4589.52 1646
4590.16 1586
4590.80 1616
4591.44 1713
4592.08 1705
4592.72 1652
4593.36 1662
4594.00 1558
4594.63 1545
4595.27 1485
4595.91 1368
4596.55 1270
4597.19 1354
4597.83 1297
4598.47 1267
4599.11 1332
4599.75 1325
4600.39 1301
4601.03 1301
4601.67 1305
4602.31 1286
4602.95 1252
4603.59 1259
4604.23 1208
4604.87 1286
4605.51 1259
4606.15 1238
4606.79 1167
4607.43 1160
4608.08 1178
4608.72 1209
4609.36 1183
4610.00 1197
4610.64 1154
4611.28 1206
4611.92 1178
4612.56 1125
4613.20 1177
4613.84 1196
4614.48 1132
4615.12 1019
4615.76 1090
4616.41 1106
4617.05 1072
4617.69 1090
4618.33 1092
4618.97 1069
4619.61 1019
4620.25 1062
4620.89 1065
4621.54 1050
4622.18 1068
4622.82 1003
4623.46 987
4624.10 1011
4624.74 975
4625.38 998
4626.03 1077
4626.67 1082
4627.31 1070
4627.95 1045
4628.59 1115
4629.24 1097
4629.88 1111
4630.52 1175
4631.16 1260
4631.80 1247
4632.45 1261
4633.09 1271
4633.73 1312
4634.37 1388
4635.02 1295
4635.66 1213
4636.30 1193
4636.94 1214
4637.58 1202
4638.23 1166
4638.87 1194
4639.51 1309
4640.16 1257
4640.80 1211
4641.44 1155
4642.08 1180
4642.73 1155
4643.37 1118
4644.01 1104
4644.66 1090
4645.30 1143
4645.94 1122
4646.58 1181
4647.23 1170
4647.87 1111
4648.51 1178
4649.16 1154
4649.80 1134
4650.44 1237
4651.09 1250
4651.73 1204
4652.37 1273
4653.02 1259
4653.66 1231
4654.31 1214
4654.95 1196
4655.59 1174
4656.24 1109
4656.88 1115
4657.52 1141
4658.17 1102
4658.81 1131
4659.46 1077
4660.10 1122
4660.75 1132
4661.39 1090
4662.03 1084
4662.68 1127
4663.32 1081
4663.97 1042
4664.61 1072
4665.26 989
4665.90 1013
4666.54 989
4667.19 976
4667.83 1030
4668.48 1038
4669.12 1031
4669.77 975
4670.41 938
4671.06 1032
4671.70 1028
4672.35 1062
4672.99 1046
4673.64 1032
4674.28 1057
4674.93 1060
4675.57 1026
4676.22 1080
4676.86 1102
4677.51 1107
4678.15 1071
4678.80 1079
4679.44 1185
4680.09 1171
4680.73 1098
4681.38 1129
4682.03 1131
4682.67 1100
4683.32 1107
4683.96 1134
4684.61 1190
4685.25 1197
4685.90 1217
4686.55 1179
4687.19 1186
4687.84 1248
4688.48 1292
4689.13 1300
4689.78 1273
4690.42 1239
4691.07 1271
4691.72 1270
4692.36 1315
4693.01 1318
4693.65 1271
4694.30 1261
4694.95 1329
4695.59 1359
4696.24 1470
4696.89 1499
4697.53 1444
4698.18 1529
4698.83 1690
4699.47 1741
4700.12 1766
4700.77 1648
4701.41 1519
4702.06 1580
4702.71 1474
4703.36 1348
4704.00 1358
4704.65 1417
4705.30 1343
4705.94 1316
4706.59 1309
4707.24 1356
4707.89 1310
4708.53 1325
4709.18 1268
4709.83 1236
4710.48 1268
4711.12 1289
4711.77 1252
4712.42 1252
4713.07 1284
4713.71 1313
4714.36 1278
4715.01 1236
4715.66 1223
4716.31 1265
4716.95 1264
4717.60 1302
4718.25 1269
4718.90 1275
4719.55 1309
4720.19 1301
4720.84 1362
4721.49 1393
4722.14 1379
4722.79 1447
4723.44 1496
4724.08 1483
4724.73 1558
4725.38 1732
4726.03 1836
4726.68 1946
4727.33 1926
4727.98 1856
4728.63 1856
4729.27 1724
4729.92 1580
4730.57 1453
4731.22 1437
4731.87 1305
4732.52 1267
4733.17 1266
4733.82 1276
4734.47 1265
4735.12 1224
4735.77 1246
4736.41 1270
4737.06 1271
4737.71 1255
4738.36 1214
4739.01 1307
4739.66 1318
4740.31 1332
4740.96 1249
4741.61 1277
4742.26 1340
4742.91 1258
4743.56 1204
4744.21 1275
4744.86 1276
4745.51 1327
4746.16 1263
4746.81 1271
4747.46 1293
4748.11 1277
4748.76 1295
4749.41 1319
4750.06 1409
4750.71 1425
4751.36 1425
4752.01 1432
4752.66 1530
4753.31 1435
4753.96 1503
4754.61 1475
4755.26 1436
4755.92 1338
4756.57 1333
4757.22 1387
4757.87 1437
4758.52 1496
4759.17 1492
4759.82 1536
4760.47 1584
4761.12 1588
4761.77 1536
4762.42 1488
4763.08 1533
4763.73 1415
4764.38 1363
4765.03 1466
4765.68 1377
4766.33 1363
4766.98 1301
4767.64 1277
4768.29 1261
4768.94 1242
4769.59 1277
4770.24 1260
4770.89 1266
4771.54 1202
4772.20 1259
4772.85 1241
4773.50 1258
4774.15 1259
4774.80 1245
4775.46 1215
4776.11 1198
4776.76 1189
4777.41 1178
4778.06 1244
4778.72 1244
4779.37 1251
4780.02 1220
4780.67 1229
4781.33 1278
4781.98 1316
4782.63 1195
4783.28 1221
4783.94 1255
4784.59 1270
4785.24 1268
4785.89 1407
4786.55 1389
4787.20 1450
4787.85 1571
4788.51 1499
4789.16 1543
4789.81 1549
4790.46 1546
4791.12 1529
4791.77 1540
4792.42 1518
4793.08 1452
4793.73 1472
4794.38 1562
4795.04 1524
4795.69 1497
4796.34 1627
4797.00 1736
4797.65 1862
4798.30 2035
4798.96 2187
4799.61 2443
4800.27 2477
4800.92 2542
4801.57 2558
4802.23 2375
4802.88 2274
4803.53 2183
4804.19 1956
4804.84 1804
4805.50 1770
4806.15 1659
4806.81 1576
4807.46 1543
4808.11 1496
4808.77 1441
4809.42 1465
4810.08 1511
4810.73 1438
4811.39 1471
4812.04 1455
4812.69 1467
4813.35 1470
4814.00 1490
4814.66 1434
4815.31 1463
4815.97 1496
4816.62 1460
4817.28 1546
4817.93 1529
4818.59 1569
4819.24 1604
4819.90 1648
4820.55 1759
4821.21 1804
4821.86 1842
4822.52 1812
4823.17 1828
4823.83 1811
4824.48 1796
4825.14 1784
4825.79 1720
4826.45 1660
4827.11 1660
4827.76 1612
4828.42 1610
4829.07 1640
4829.73 1692
4830.38 1648
4831.04 1629
4831.70 1628
4832.35 1706
4833.01 1707
4833.66 1715
4834.32 1713
4834.98 1767
4835.63 1804
4836.29 1868
4836.94 1871
4837.60 1849
4838.26 1945
4838.91 1867
4839.57 1861
4840.23 1878
4840.88 1836
4841.54 1974
4842.20 1970
4842.85 1847
4843.51 1881
4844.17 1858
4844.82 1867
4845.48 1848
4846.14 1947
4846.79 1947
4847.45 2053
4848.11 2139
4848.76 2044
4849.42 2182
4850.08 2248
4850.73 2243
4851.39 2266
4852.05 2270
4852.71 2206
4853.36 2114
4854.02 2095
4854.68 2148
4855.34 2211
4855.99 2416
4856.65 2490
4857.31 2654
4857.97 2808
4858.62 2839
4859.28 2832
4859.94 2609
4860.60 2578
4861.25 2412
4861.91 2175
4862.57 2051
4863.23 2078
4863.89 2084
4864.54 2071
4865.20 2097
4865.86 2228
4866.52 2089
4867.18 2055
4867.84 2129
4868.49 2118
4869.15 2037
4869.81 2005
4870.47 1893
4871.13 1940
4871.79 2011
4872.44 1913
4873.10 1855
4873.76 1833
4874.42 1889
4875.08 1845
4875.74 1762
4876.40 1847
4877.06 1830
4877.72 1821
4878.37 1822
4879.03 1867
4879.69 1862
4880.35 1733
4881.01 1847
4881.67 1795
4882.33 1749
4882.99 1773
4883.65 1741
4884.31 1803
4884.97 1760
4885.63 1711
4886.29 1719
4886.95 1644
4887.61 1643
4888.26 1681
4888.92 1706
4889.58 1628
4890.24 1609
4890.90 1658
4891.56 1742
4892.22 1759
4892.88 1752
4893.54 1685
4894.20 1716
4894.86 1761
4895.52 1796
4896.18 1851
4896.84 1843
4897.51 1978
4898.17 2096
4898.83 2127
4899.49 2037
4900.15 2046
4900.81 2010
4901.47 1955
4902.13 1737
4902.79 1622
4903.45 1604
4904.11 1573
4904.77 1510
4905.43 1544
4906.09 1554
4906.75 1526
4907.41 1479
4908.08 1390
4908.74 1383
4909.40 1463
4910.06 1380
4910.72 1351
4911.38 1404
4912.04 1343
4912.70 1367
4913.37 1356
4914.03 1334
4914.69 1279
4915.35 1245
4916.01 1266
4916.67 1315
4917.33 1182
4918.00 1206
4918.66 1181
4919.32 1192
4919.98 1244
4920.64 1183
4921.31 1166
4921.97 1170
4922.63 1202
4923.29 1109
4923.95 1124
4924.62 1203
4925.28 1256
4925.94 1238
4926.60 1256
4927.26 1226
4927.93 1176
4928.59 1138
4929.25 1172
4929.91 1186
4930.58 1231
4931.24 1209
4931.90 1244
4932.56 1185
4933.23 1192
4933.89 1116
4934.55 1200
4935.22 1187
4935.88 1133
4936.54 1179
4937.20 1140
4937.87 1107
4938.53 1205
4939.19 1191
4939.86 1200
4940.52 1167
4941.18 1158
4941.85 1181
4942.51 1198
4943.17 1129
4943.84 1141
4944.50 1150
4945.16 1199
4945.83 1168
4946.49 1121
4947.15 1129
4947.82 1193
4948.48 1190
4949.15 1150
4949.81 1145
4950.47 1225
4951.14 1179
4951.80 1197
4952.47 1236
4953.13 1120
4953.79 1196
4954.46 1247
4955.12 1271
4955.79 1334
4956.45 1326
4957.11 1395
4957.78 1503
4958.44 1573
4959.11 1679
4959.77 1885
4960.44 2045
4961.10 2119
4961.77 2235
4962.43 2311
4963.10 2280
4963.76 2178
4964.42 2147
4965.09 2003
4965.75 1852
4966.42 1697
4967.08 1579
4967.75 1510
4968.41 1395
4969.08 1344
4969.74 1263
4970.41 1269
4971.08 1215
4971.74 1238
4972.41 1317
4973.07 1244
4973.74 1247
4974.40 1295
4975.07 1391
4975.73 1328
4976.40 1327
4977.06 1274
4977.73 1283
4978.40 1172
4979.06 1204
4979.73 1165
4980.39 1145
4981.06 1158
4981.73 1069
4982.39 1062
4983.06 1101
4983.72 1104
4984.39 1103
4985.06 1128
4985.72 1025
4986.39 1066
4987.05 1139
4987.72 1237
4988.39 1143
4989.05 1143
4989.72 1167
4990.39 1149
4991.05 1053
4991.72 1126
4992.39 1121
4993.05 1126
4993.72 1116
4994.39 1115
4995.05 1128
4995.72 1117
4996.39 1091
4997.05 1133
4997.72 1118
4998.39 1107
4999.06 1114
4999.72 1049
5000.39 1103
5001.06 1035
5001.73 1012
5002.39 1011
5003.06 1002
5003.73 1052
5004.39 959
5005.06 939
5005.73 1007
5006.40 977
5007.07 1018
5007.73 1033
5008.40 980
5009.07 1015
5009.74 1004
5010.40 1038
5011.07 1059
5011.74 1023
5012.41 1029
5013.08 1052
5013.74 1030
5014.41 959
5015.08 999
5015.75 1029
5016.42 994
5017.09 984
5017.75 957
5018.42 937
5019.09 950
5019.76 946
5020.43 958
5021.10 930
5021.76 976
5022.43 1042
5023.10 991
5023.77 970
5024.44 941
5025.11 967
5025.78 1007
5026.45 1022
5027.12 941
5027.78 958
5028.45 913
5029.12 916
5029.79 919
5030.46 966
5031.13 962
5031.80 991
5032.47 948
5033.14 933
5033.81 1001
5034.48 996
5035.15 1036
5035.82 1009
5036.49 969
5037.16 969
5037.83 1007
5038.50 990
5039.16 980
5039.83 1012
5040.50 977
5041.17 969
5041.84 938
5042.51 940
5043.18 990
5043.85 969
5044.52 1054
5045.20 1050
5045.87 1003
5046.54 982
5047.21 1059
5047.88 1082
5048.55 1014
5049.22 1010
5049.89 998
5050.56 1013
5051.23 995
5051.90 1020
5052.57 990
5053.24 1002
5053.91 999
5054.58 990
5055.25 990
5055.92 983
5056.60 1040
5057.27 980
5057.94 947
5058.61 934
5059.28 918
5059.95 948
5060.62 967
5061.29 979
5061.96 967
5062.64 957
5063.31 974
5063.98 993
5064.65 1030
5065.32 942
5065.99 930
5066.66 916
5067.34 944
5068.01 981
5068.68 930
5069.35 993
5070.02 999
5070.70 992
5071.37 996
5072.04 993
5072.71 996
5073.38 1010
5074.06 1026
5074.73 1003
5075.40 1059
5076.07 1033
5076.74 1036
5077.42 1009
5078.09 1057
5078.76 1075
5079.43 1052
5080.11 1138
5080.78 1071
5081.45 1038
5082.12 1020
5082.80 1043
5083.47 1077
5084.14 1034
5084.82 1104
5085.49 1065
5086.16 1001
5086.83 1062
5087.51 1133
5088.18 1129
5088.85 1185
5089.53 1196
5090.20 1176
5090.87 1165
5091.55 1209
5092.22 1180
5092.89 1102
5093.57 1126
5094.24 1112
5094.91 1154
5095.59 1113
5096.26 1073
5096.93 1088
5097.61 1046
5098.28 1055
5098.96 1000
5099.63 1067
5100.30 1075
5100.98 1039
5101.65 1066
5102.32 1149
5103.00 1235
5103.67 1151
5104.35 1153
5105.02 1182
5105.70 1146
5106.37 1125
5107.04 1132
5107.72 1142
5108.39 1040
5109.07 1116
5109.74 1149
5110.42 1159
5111.09 1124
5111.77 1103
5112.44 1111
5113.11 1114
5113.79 1124
5114.46 1213
5115.14 1292
5115.81 1358
5116.49 1508
5117.16 1709
5117.84 1795
5118.51 1831
5119.19 1804
5119.86 1825
5120.54 1792
5121.21 1766
5121.89 1628
5122.57 1603
5123.24 1453
5123.92 1330
5124.59 1343
5125.27 1278
5125.94 1206
5126.62 1186
5127.29 1161
5127.97 1161
5128.64 1183
5129.32 1219
5130.00 1211
5130.67 1207
5131.35 1199
5132.02 1136
5132.70 1187
5133.38 1192
5134.05 1193
5134.73 1263
5135.40 1227
5136.08 1238
5136.76 1172
5137.43 1220
5138.11 1247
5138.79 1199
5139.46 1173
5140.14 1233
5140.82 1226
5141.49 1152
5142.17 1088
5142.85 1092
5143.52 1108
5144.20 1072
5144.88 1021
5145.55 1036
5146.23 1042
5146.91 998
5147.58 1040
5148.26 1066
5148.94 1024
5149.61 1038
5150.29 1049
5150.97 1015
5151.65 1057
5152.32 1030
5153.00 1025
5153.68 1018
5154.36 1052
5155.03 1076
5155.71 1080
5156.39 1068
5157.07 1109
5157.74 1183
5158.42 1087
5159.10 1087
5159.78 1162
5160.45 1080
5161.13 1039
5161.81 1064
5162.49 1063
5163.17 995
5163.84 952
5164.52 1055
5165.20 1110
5165.88 1001
5166.56 1019
5167.24 1047
5167.91 1018
5168.59 972
5169.27 968
5169.95 980
5170.63 1009
5171.31 939
5171.98 969
5172.66 987
5173.34 976
5174.02 974
5174.70 1029
5175.38 977
5176.06 984
5176.74 1024
5177.41 1045
5178.09 1077
5178.77 1070
5179.45 1007
5180.13 994
5180.81 983
5181.49 976
5182.17 955
5182.85 996
5183.53 994
5184.21 979
5184.89 968
5185.57 1002
5186.24 954
5186.92 952
5187.60 1018
5188.28 897
5188.96 916
5189.64 955
5190.32 944
5191.00 964
5191.68 887
5192.36 876
5193.04 917
5193.72 937
5194.40 926
5195.08 924
5195.76 892
5196.44 924
5197.12 930
5197.80 932
5198.48 902
5199.16 924
5199.84 909
5200.52 959
5201.21 965
5201.89 990
5202.57 952
5203.25 971
5203.93 896
5204.61 929
5205.29 917
5205.97 997
5206.65 1036
5207.33 968
5208.01 1067
5208.69 1040
5209.37 939
5210.06 963
5210.74 955
5211.42 979
5212.10 1020
5212.78 1018
5213.46 1090
5214.14 1104
5214.82 1145
5215.51 1085
5216.19 1079
5216.87 1039
5217.55 1082
5218.23 1085
5218.91 1071
5219.60 1118
5220.28 1160
5220.96 1199
5221.64 1195
5222.32 1202
5223.00 1160
5223.69 1167
5224.37 1098
5225.05 1139
5225.73 1057
5226.41 980
5227.10 1009
5227.78 1052
5228.46 984
5229.14 1047
5229.83 1023
5230.51 1018
5231.19 1021
5231.87 1084
5232.56 1086
5233.24 1046
5233.92 1036
5234.60 1097
5235.29 1069
5235.97 1167
5236.65 1153
5237.34 1087
5238.02 1121
5238.70 1057
5239.38 1136
5240.07 1137
5240.75 1125
5241.43 1094
5242.12 1195
5242.80 1222
5243.48 1140
5244.17 1090
5244.85 1115
5245.53 1119
5246.22 1011
5246.90 1086
5247.58 1105
5248.27 1068
5248.95 1105
5249.63 1107
5250.32 1098
5251.00 1075
5251.69 1148
5252.37 1145
5253.05 1176
5253.74 1120
5254.42 1061
5255.11 1056
5255.79 1030
5256.47 1064
5257.16 1059
5257.84 1060
5258.53 1001
5259.21 1085
5259.89 1197
5260.58 1134
5261.26 1103
5261.95 1186
5262.63 1210
5263.32 1190
5264.00 1173
5264.69 1172
5265.37 1161
5266.06 1167
5266.74 1135
5267.43 1121
5268.11 1134
5268.79 1143
5269.48 1130
5270.16 1124
5270.85 1128
5271.53 1127
5272.22 1064
5272.91 1044
5273.59 1073
5274.28 1067
5274.96 1011
5275.65 1073
5276.33 1126
5277.02 1087
5277.70 1044
5278.39 1066
5279.07 1131
5279.76 1115
5280.45 1172
5281.13 1116
5281.82 1103
5282.50 1156
5283.19 1159
5283.87 1134
5284.56 1127
5285.25 1090
5285.93 1061
5286.62 1111
5287.30 1056
5287.99 1092
5288.68 1166
5289.36 1101
5290.05 1118
5290.74 1182
5291.42 1156
5292.11 1134
5292.79 1129
5293.48 1156
5294.17 1151
5294.85 1140
5295.54 1222
5296.23 1314
5296.91 1271
5297.60 1272
5298.29 1250
5298.98 1333
5299.66 1352
5300.35 1347
5301.04 1432
5301.72 1436
5302.41 1519
5303.10 1655
5303.78 1755
5304.47 1791
5305.16 1816
5305.85 1828
5306.53 1885
5307.22 1810
5307.91 1704
5308.60 1742
5309.28 1838
5309.97 1868
5310.66 2002
5311.35 2217
5312.03 2519
5312.72 2809
5313.41 2981
5314.10 3027
5314.79 3159
5315.47 3261
5316.16 2963
5316.85 2763
5317.54 2588
5318.23 2450
5318.91 2226
5319.60 2054
5320.29 1910
5320.98 1751
5321.67 1603
5322.36 1496
5323.04 1498
5323.73 1386
5324.42 1265
5325.11 1242
5325.80 1244
5326.49 1179
5327.18 1162
5327.86 1161
5328.55 1090
5329.24 1111
5329.93 1050
5330.62 1125
5331.31 1054
5332.00 1077
5332.69 1017
5333.38 1022
5334.06 1062
5334.75 1024
5335.44 1039
5336.13 1005
5336.82 1022
5337.51 1024
5338.20 1074
5338.89 1098
5339.58 1086
5340.27 1182
5340.96 1173
5341.65 1142
5342.34 1130
5343.03 1129
5343.72 1187
5344.41 1208
5345.10 1239
5345.79 1255
5346.48 1350
5347.17 1432
5347.86 1429
5348.55 1462
5349.24 1492
5349.93 1525
5350.62 1593
5351.31 1546
5352.00 1497
5352.69 1429
5353.38 1375
5354.07 1356
5354.76 1279
5355.45 1225
5356.14 1189
5356.83 1270
5357.52 1216
5358.21 1100
5358.90 1088
5359.59 1193
5360.29 1119
5360.98 1123
5361.67 1139
5362.36 1159
5363.05 1191
5363.74 1187
5364.43 1105
5365.12 1060
5365.81 1083
5366.50 1057
5367.20 1044
5367.89 1041
5368.58 1026
5369.27 977
5369.96 1028
5370.65 1036
5371.34 1079
5372.04 1055
5372.73 1057
5373.42 1034
5374.11 1064
5374.80 1087
5375.49 1078
5376.19 1063
5376.88 1060
5377.57 1082
5378.26 1039
5378.95 1023
5379.65 1057
5380.34 1078
5381.03 1076
5381.72 1067
5382.42 1014
5383.11 1044
5383.80 1052
5384.49 1067
5385.19 1060
5385.88 1086
5386.57 1082
5387.26 1149
5387.96 1175
5388.65 1189
5389.34 1241
5390.03 1240
5390.73 1259
5391.42 1247
5392.11 1290
5392.80 1208
5393.50 1203
5394.19 1221
5394.88 1263
5395.58 1164
5396.27 1152
5396.96 1160
5397.66 1089
5398.35 1121
5399.04 1104
5399.74 1024
5400.43 1060
5401.12 1009
5401.82 1017
5402.51 1074
5403.20 1037
5403.90 1052
5404.59 1023
5405.29 1060
5405.98 993
5406.67 1033
5407.37 1036
5408.06 1057
5408.75 1082
5409.45 1105
5410.14 1074
5410.84 989
5411.53 1039
5412.23 1034
5412.92 1070
5413.61 1067
5414.31 1019
5415.00 1050
5415.70 1093
5416.39 1077
5417.09 1149
5417.78 1151
5418.47 1150
5419.17 1129
5419.86 1170
5420.56 1165
5421.25 1156
5421.95 1249
5422.64 1207
5423.34 1175
5424.03 1169
5424.73 1177
5425.42 1147
5426.12 1114
5426.81 1200
5427.51 1192
5428.20 1264
5428.90 1209
5429.59 1177
5430.29 1152
5430.99 1197
5431.68 1161
5432.38 1195
5433.07 1176
5433.77 1222
5434.46 1190
5435.16 1226
5435.85 1241
5436.55 1299
5437.25 1337
5437.94 1271
5438.64 1207
5439.33 1207
5440.03 1160
5440.73 1249
5441.42 1281
5442.12 1277
5442.81 1262
5443.51 1326
5444.21 1400
5444.90 1487
5445.60 1556
5446.29 1630
5446.99 1696
5447.69 1716
5448.38 1710
5449.08 1640
5449.78 1676
5450.47 1618
5451.17 1518
5451.87 1476
5452.56 1461
5453.26 1408
5453.96 1289
5454.65 1317
5455.35 1325
5456.05 1316
5456.75 1346
5457.44 1331
5458.14 1416
5458.84 1390
5459.53 1382
5460.23 1414
5460.93 1509
5461.63 1437
5462.32 1453
5463.02 1503
5463.72 1484
5464.42 1504
5465.11 1511
5465.81 1504
5466.51 1466
5467.21 1508
5467.90 1570
5468.60 1478
5469.30 1547
5470.00 1531
5470.70 1554
5471.39 1604
5472.09 1702
5472.79 1696
5473.49 1733
5474.19 1688
5474.88 1792
5475.58 1783
5476.28 1919
5476.98 2153
5477.68 2374
5478.38 2792
5479.07 3124
5479.77 3377
5480.47 3630
5481.17 3413
5481.87 3257
5482.57 3028
5483.27 2797
5483.96 2509
5484.66 2342
5485.36 2192
5486.06 1999
5486.76 2029
5487.46 2099
5488.16 2066
5488.86 2018
5489.56 2062
5490.26 2133
5490.96 2104
5491.65 2175
5492.35 2232
5493.05 2235
5493.75 2314
5494.45 2319
5495.15 2274
5495.85 2308
5496.55 2527
5497.25 2800
5497.95 3266
5498.65 3730
5499.35 4502
5500.05 5059
5500.75 5393
5501.45 5337
5502.15 5216
5502.85 4667
5503.55 3941
5504.25 3396
5504.95 2967
5505.65 2609
5506.35 2356
5507.05 2178
5507.75 1979
5508.45 1955
5509.15 1798
5509.85 1779
5510.55 1787
5511.25 1802
5511.95 1803
5512.65 1792
5513.35 1826
5514.05 1847
5514.76 1793
5515.46 1776
5516.16 1714
5516.86 1693
5517.56 1711
5518.26 1751
5518.96 1724
5519.66 1694
5520.36 1664
5521.06 1579
5521.77 1481
5522.47 1588
5523.17 1631
5523.87 1488
5524.57 1444
5525.27 1376
5525.97 1343
5526.67 1329
5527.38 1312
5528.08 1320
5528.78 1285
5529.48 1310
5530.18 1308
5530.88 1384
5531.59 1333
5532.29 1328
5532.99 1353
5533.69 1345
5534.39 1327
5535.10 1339
5535.80 1313
5536.50 1324
5537.20 1415
5537.90 1388
5538.61 1300
5539.31 1378
5540.01 1411
5540.71 1291
5541.42 1339
5542.12 1374
5542.82 1321
5543.52 1296
5544.23 1341
5544.93 1281
5545.63 1265
5546.33 1261
5547.04 1273
5547.74 1235
5548.44 1284
5549.15 1258
5549.85 1288
5550.55 1251
5551.26 1304
5551.96 1253
5552.66 1297
5553.36 1268
5554.07 1241
5554.77 1266
5555.47 1242
5556.18 1230
5556.88 1178
5557.58 1186
5558.29 1217
5558.99 1320
5559.70 1313
5560.40 1360
5561.10 1332
5561.81 1410
5562.51 1447
5563.21 1412
5563.92 1491
5564.62 1470
5565.33 1382
5566.03 1368
5566.73 1332
5567.44 1274
5568.14 1254
5568.85 1222
5569.55 1277
5570.25 1251
5570.96 1267
5571.66 1274
5572.37 1283
5573.07 1299
5573.78 1302
5574.48 1316
5575.19 1324
5575.89 1420
5576.59 1318
5577.30 1221
5578.00 1324
5578.71 1221
5579.41 1214
5580.12 1246
5580.82 1183
5581.53 1222
5582.23 1149
5582.94 1148
5583.64 1174
5584.35 1150
5585.05 1124
5585.76 1175
5586.46 1155
5587.17 1097
5587.88 1176
5588.58 1137
5589.29 1120
5589.99 1091
5590.70 1089
5591.40 1098
5592.11 1095
5592.81 1121
5593.52 1163
5594.23 1085
5594.93 1072
5595.64 1139
5596.34 1155
5597.05 1143
5597.76 1023
5598.46 1074
5599.17 1053
5599.87 1043
5600.58 1079
5601.29 1073
5601.99 1087
5602.70 1088
5603.41 1135
5604.11 1120
5604.82 1123
5605.52 1077
5606.23 1061
5606.94 1057
5607.64 1041
5608.35 1002
5609.06 1090
5609.76 1158
5610.47 1084
5611.18 1061
5611.88 1176
5612.59 1167
5613.30 1127
5614.01 1078
5614.71 1081
5615.42 1113
5616.13 1097
5616.83 1062
5617.54 1073
5618.25 1061
5618.96 1058
5619.66 1077
5620.37 1039
5621.08 1055
5621.79 1083
5622.49 1144
5623.20 1112
5623.91 1071
5624.62 1107
5625.32 1120
5626.03 1132
5626.74 1124
5627.45 1136
5628.16 1123
5628.86 1123
5629.57 1139
5630.28 1137
5630.99 1141
5631.70 1107
5632.40 1097
5633.11 1258
5633.82 1269
5634.53 1213
5635.24 1334
5635.95 1364
5636.65 1315
5637.36 1372
5638.07 1510
5638.78 1554
5639.49 1534
5640.20 1563
5640.91 1599
5641.61 1598
5642.32 1461
5643.03 1386
5643.74 1353
5644.45 1289
5645.16 1221
5645.87 1207
5646.58 1264
5647.29 1146
5648.00 1254
5648.70 1235
5649.41 1172
5650.12 1201
5650.83 1229
5651.54 1305
5652.25 1301
5652.96 1216
5653.67 1310
5654.38 1362
5655.09 1315
5655.80 1338
5656.51 1325
5657.22 1377
5657.93 1382
5658.64 1401
5659.35 1403
5660.06 1360
5660.77 1329
5661.48 1234
5662.19 1346
5662.90 1362
5663.61 1261
5664.32 1250
5665.03 1277
5665.74 1220
5666.45 1192
5667.16 1238
5667.87 1328
5668.58 1322
5669.29 1370
5670.00 1449
5670.71 1500
5671.42 1494
5672.13 1535
5672.84 1479
5673.56 1354
5674.27 1268
5674.98 1309
5675.69 1238
5676.40 1244
5677.11 1192
5677.82 1237
5678.53 1277
5679.24 1225
5679.95 1267
5680.67 1260
5681.38 1210
5682.09 1196
5682.80 1209
5683.51 1223
5684.22 1226
5684.93 1189
5685.65 1228
5686.36 1177
5687.07 1192
5687.78 1146
5688.49 1163
5689.20 1207
5689.92 1172
5690.63 1188
5691.34 1176
5692.05 1196
5692.76 1227
5693.47 1223
5694.19 1209
5694.90 1203
5695.61 1101
5696.32 1105
5697.04 1114
5697.75 1112
5698.46 1103
5699.17 1183
5699.89 1199
5700.60 1193
5701.31 1165
5702.02 1179
5702.74 1176
5703.45 1197
5704.16 1161
5704.87 1162
5705.59 1214
5706.30 1193
5707.01 1220
5707.72 1197
5708.44 1165
5709.15 1175
5709.86 1243
5710.58 1228
5711.29 1172
5712.00 1182
5712.72 1186
5713.43 1169
5714.14 1162
5714.86 1178
5715.57 1159
5716.28 1166
5717.00 1189
5717.71 1222
5718.42 1263
5719.14 1257
5719.85 1239
5720.56 1230
5721.28 1322
5721.99 1252
5722.71 1248
5723.42 1270
5724.13 1341
5724.85 1325
5725.56 1341
5726.28 1387
5726.99 1370
5727.70 1459
5728.42 1387
5729.13 1410
5729.85 1362
5730.56 1329
5731.28 1303
5731.99 1315
5732.70 1365
5733.42 1364
5734.13 1346
5734.85 1358
5735.56 1322
5736.28 1357
5736.99 1346
5737.71 1419
5738.42 1402
5739.14 1403
5739.85 1423
5740.57 1433
5741.28 1512
5742.00 1498
5742.71 1478
5743.43 1456
5744.14 1461
5744.86 1486
5745.57 1559
5746.29 1623
5747.00 1666
5747.72 1650
5748.43 1680
5749.15 1726
5749.87 1681
5750.58 1748
5751.30 1803
5752.01 1778
5752.73 1803
5753.44 1865
5754.16 1851
5754.88 1816
5755.59 1957
5756.31 2093
5757.02 2110
5757.74 2155
5758.46 2335
5759.17 2368
5759.89 2452
5760.60 2544
5761.32 2645
5762.04 2706
5762.75 2746
5763.47 2803
5764.19 2869
5764.90 2987
5765.62 3312
5766.34 3947
5767.05 4685
5767.77 5877
5768.49 7488
5769.20 8771
5769.92 10091
5770.64 10733
5771.35 10338
5772.07 9314
5772.79 8018
5773.50 6648
5774.22 5335
5774.94 4547
5775.65 3906
5776.37 3478
5777.09 3192
5777.81 3027
5778.52 3119
5779.24 3074
5779.96 3066
5780.68 3145
5781.39 3121
5782.11 3233
5782.83 3235
5783.55 3344
5784.26 3404
5784.98 3373
5785.70 3334
5786.42 3181
5787.14 3082
5787.85 2965
5788.57 2934
5789.29 2713
5790.01 2593
5790.73 2588
5791.44 2364
5792.16 2425
5792.88 2340
5793.60 2170
5794.32 2235
5795.03 2095
5795.75 2030
5796.47 1963
5797.19 1926
5797.91 1955
5798.63 1929
5799.35 1866
5800.06 1928
5800.78 1969
5801.50 1933
5802.22 1971
5802.94 1875
5803.66 1816
5804.38 1845
5805.10 1844
5805.82 1809
5806.53 1939
5807.25 1934
5807.97 2092
5808.69 2146
5809.41 2171
5810.13 2234
5810.85 2189
5811.57 2091
5812.29 2031
5813.01 1919
5813.73 1809
5814.45 1719
5815.17 1625
5815.89 1657
5816.61 1585
5817.33 1511
5818.05 1508
5818.77 1648
5819.49 1605
5820.20 1636
5820.92 1548
5821.64 1583
5822.36 1640
5823.09 1616
5823.81 1580
5824.53 1571
5825.25 1541
5825.97 1526
5826.69 1554
5827.41 1604
5828.13 1642
5828.85 1607
5829.57 1501
5830.29 1488
5831.01 1546
5831.73 1481
5832.45 1474
5833.17 1465
5833.89 1489
5834.61 1523
5835.33 1436
5836.05 1419
5836.78 1470
5837.50 1415
5838.22 1400
5838.94 1426
5839.66 1400
5840.38 1434
5841.10 1430
5841.82 1483
5842.54 1484
5843.27 1440
5843.99 1394
5844.71 1420
5845.43 1399
5846.15 1367
5846.87 1370
5847.59 1390
5848.32 1409
5849.04 1399
5849.76 1391
5850.48 1418
5851.20 1439
5851.93 1459
5852.65 1465
5853.37 1428
5854.09 1446
5854.81 1432
5855.54 1421
5856.26 1454
5856.98 1398
5857.70 1394
5858.42 1455
5859.15 1328
5859.87 1357
5860.59 1304
5861.31 1272
5862.04 1305
5862.76 1286
5863.48 1328
5864.20 1304
5864.93 1366
5865.65 1398
5866.37 1313
5867.10 1278
5867.82 1295
5868.54 1282
5869.26 1237
5869.99 1215
5870.71 1187
5871.43 1185
5872.16 1186
5872.88 1161
5873.60 1108
5874.33 1149
5875.05 1192
5875.77 1172
5876.50 1177
5877.22 1221
5877.94 1245
5878.67 1290
5879.39 1262
5880.11 1208
5880.84 1270
5881.56 1269
5882.28 1280
5883.01 1310
5883.73 1229
5884.46 1206
5885.18 1248
5885.90 1285
5886.63 1348
5887.35 1338
5888.08 1230
5888.80 1280
5889.52 1298
5890.25 1215
5890.97 1259
5891.70 1255
5892.42 1311
5893.15 1277
5893.87 1239
5894.59 1313
5895.32 1250
5896.04 1197
5896.77 1184
5897.49 1241
5898.22 1272
5898.94 1355
5899.67 1309
5900.39 1308
5901.12 1296
5901.84 1287
5902.57 1304
5903.29 1336
5904.02 1329
5904.74 1369
5905.47 1370
5906.19 1371
5906.92 1368
5907.64 1410
5908.37 1400
5909.09 1362
5909.82 1351
5910.55 1305
5911.27 1313
5912.00 1389
5912.72 1412
5913.45 1380
5914.17 1400
5914.90 1395
5915.63 1478
5916.35 1508
5917.08 1419
5917.80 1412
5918.53 1422
5919.25 1461
5919.98 1457
5920.71 1450
5921.43 1437
5922.16 1463
5922.89 1472
5923.61 1538
5924.34 1522
5925.06 1567
5925.79 1576
5926.52 1553
5927.24 1583
5927.97 1605
5928.70 1634
5929.42 1637
5930.15 1699
5930.88 1707
5931.60 1712
5932.33 1694
5933.06 1694
5933.78 1776
5934.51 1806
5935.24 1836
5935.97 1864
5936.69 1912
5937.42 1884
5938.15 1924
5938.87 1965
5939.60 1981
5940.33 2082
5941.06 2058
5941.78 2096
5942.51 2067
5943.24 2164
5943.97 2295
5944.69 2262
5945.42 2285
5946.15 2285
5946.88 2349
5947.60 2412
5948.33 2517
5949.06 2640
5949.79 2783
5950.52 2877
5951.24 2902
5951.97 3185
5952.70 3320
5953.43 3297
5954.16 3374
5954.88 3323
5955.61 3233
5956.34 3255
5957.07 3212
5957.80 3158
5958.53 3116
5959.25 3154
5959.98 3190
5960.71 3170
5961.44 3214
5962.17 3300
5962.90 3441
5963.63 3642
5964.36 4011
5965.08 4400
5965.81 4675
5966.54 4932
5967.27 5113
5968.00 4966
5968.73 4992
5969.46 4824
5970.19 4600
5970.92 4400
5971.65 4267
5972.37 4256
5973.10 4165
5973.83 4066
5974.56 4078
5975.29 4110
5976.02 4257
5976.75 4202
5977.48 4207
5978.21 4450
5978.94 4530
5979.67 4685
5980.40 4866
5981.13 5031
5981.86 5167
5982.59 5203
5983.32 5164
5984.05 5295
5984.78 5138
5985.51 5319
5986.24 5257
5986.97 5190
5987.70 5164
5988.43 5077
5989.16 5053
5989.89 5024
5990.62 5165
5991.35 5190
5992.08 5249
5992.81 5422
5993.54 5514
5994.27 5629
5995.00 5713
5995.74 5813
5996.47 5941
5997.20 5937
5997.93 5964
5998.66 6074
5999.39 6020
6000.12 5942
6000.85 5706
6001.58 5551
6002.31 5447
6003.04 5430
6003.78 5376
6004.51 5189
6005.24 5207
6005.97 5317
6006.70 5530
6007.43 5882
6008.16 6734
6008.90 7997
6009.63 9723
6010.36 11894
6011.09 14596
6011.82 17378
6012.55 19706
6013.29 21357
6014.02 22048
6014.75 21488
6015.48 20582
6016.21 18580
6016.95 16321
6017.68 14050
6018.41 11973
6019.14 10156
6019.87 8493
6020.61 7306
6021.34 6204
6022.07 5527
6022.80 5063
6023.54 4766
6024.27 4506
6025.00 4306
6025.73 4181
6026.47 4030
6027.20 3892
6027.93 3959
6028.66 3880
6029.40 3830
6030.13 3787
6030.86 3650
6031.59 3441
6032.33 3202
6033.06 3094
6033.79 3050
6034.53 2920
6035.26 2922
6035.99 3000
6036.73 2966
6037.46 2998
6038.19 3070
6038.93 3101
6039.66 3110
6040.39 3210
6041.13 3393
6041.86 3487
6042.59 3435
6043.33 3401
6044.06 3445
6044.79 3396
6045.53 3390
6046.26 3427
6047.00 3470
6047.73 3557
6048.46 3668
6049.20 3781
6049.93 4093
6050.67 4261
6051.40 4408
6052.13 4601
6052.87 4780
6053.60 4649
6054.34 4551
6055.07 4306
6055.81 4146
6056.54 4053
6057.27 3870
6058.01 3764
6058.74 3786
6059.48 3658
6060.21 3573
6060.95 3617
6061.68 3549
6062.42 3503
6063.15 3454
6063.89 3446
6064.62 3350
6065.36 3261
6066.09 3246
6066.83 3195
6067.56 3141
6068.30 3129
6069.03 3138
6069.77 3099
6070.50 3079
6071.24 3099
6071.97 2988
6072.71 2916
6073.44 2958
6074.18 2996
6074.91 2990
6075.65 2955
6076.39 2942
6077.12 2950
6077.86 2915
6078.59 2887
6079.33 2871
6080.06 2819
6080.80 2738
6081.54 2680
6082.27 2573
6083.01 2595
6083.74 2483
6084.48 2494
6085.22 2488
6085.95 2550
6086.69 2536
6087.42 2552
6088.16 2643
6088.90 2685
6089.63 2729
6090.37 2728
6091.11 2782
6091.84 2741
6092.58 2701
6093.32 2625
6094.05 2584
6094.79 2587
6095.53 2539
6096.26 2519
6097.00 2572
6097.74 2516
6098.47 2409
6099.21 2371
6099.95 2427
6100.69 2482
6101.42 2458
6102.16 2339
6102.90 2298
6103.63 2312
6104.37 2278
6105.11 2301
6105.85 2293
6106.58 2284
6107.32 2300
6108.06 2355
6108.80 2352
6109.53 2314
6110.27 2272
6111.01 2367
6111.75 2411
6112.49 2434
6113.22 2395
6113.96 2529
6114.70 2572
6115.44 2561
6116.17 2561
6116.91 2609
6117.65 2666
6118.39 2680
6119.13 2577
6119.87 2547
6120.60 2492
6121.34 2558
6122.08 2710
6122.82 2746
6123.56 2728
6124.30 2771
6125.03 2770
6125.77 2657
6126.51 2740
6127.25 2787
6127.99 2747
6128.73 2796
6129.47 2666
6130.21 2634
6130.94 2631
6131.68 2649
6132.42 2696
6133.16 2696
6133.90 2758
6134.64 2929
6135.38 3022
6136.12 3047
6136.86 3177
6137.60 3314
6138.34 3412
6139.08 3496
6139.81 3596
6140.55 3616
6141.29 3632
6142.03 3541
6142.77 3528
6143.51 3550
6144.25 3497
6144.99 3556
6145.73 3353
6146.47 3367
6147.21 3326
6147.95 3268
6148.69 3395
6149.43 3359
6150.17 3376
6150.91 3385
6151.65 3447
6152.39 3457
6153.13 3525
6153.87 3687
6154.61 3598
6155.35 3761
6156.09 3791
6156.83 3707
6157.58 3783
6158.32 3848
6159.06 3915
6159.80 3900
6160.54 3967
6161.28 4194
6162.02 4334
6162.76 4496
6163.50 4795
6164.24 5075
6164.98 5243
6165.72 5565
6166.46 5641
6167.21 5726
6167.95 5801
6168.69 5813
6169.43 5733
6170.17 5608
6170.91 5478
6171.65 5395
6172.39 5386
6173.14 5190
6173.88 5109
6174.62 5168
6175.36 5193
6176.10 5317
6176.84 5474
6177.59 5981
6178.33 6691
6179.07 7622
6179.81 9147
6180.55 10784
6181.30 12478
6182.04 13893
6182.78 14827
6183.52 15151
6184.26 14913
6185.01 13949
6185.75 12688
6186.49 11373
6187.23 9990
6187.97 8768
6188.72 7943
6189.46 7270
6190.20 6770
6190.94 6681
6191.69 6469
6192.43 6253
6193.17 6208
6193.92 6028
6194.66 5856
6195.40 5867
6196.14 5841
6196.89 5748
6197.63 5738
6198.37 5718
6199.12 5674
6199.86 5684
6200.60 5560
6201.34 5522
6202.09 5896
6202.83 6231
6203.57 6955
6204.32 8356
6205.06 10398
6205.80 13206
6206.55 16804
6207.29 20718
6208.03 24039
6208.78 26135
6209.52 26905
6210.27 26344
6211.01 24492
6211.75 21717
6212.50 18592
6213.24 15639
6213.98 12859
6214.73 10710
6215.47 8904
6216.22 7509
6216.96 6498
6217.71 5724
6218.45 5438
6219.19 5196
6219.94 5010
6220.68 4752
6221.43 4627
6222.17 4616
6222.92 4558
6223.66 4387
6224.40 4271
6225.15 4132
6225.89 3968
6226.64 3651
6227.38 3570
6228.13 3360
6228.87 3271
6229.62 3129
6230.36 3001
6231.11 3020
6231.85 3075
6232.60 3089
6233.34 3021
6234.09 3198
6234.83 3404
6235.58 3462
6236.32 3556
6237.07 3786
6237.81 4150
6238.56 4611
6239.30 4960
6240.05 5125
6240.80 5298
6241.54 5030
6242.29 4875
6243.03 4640
6243.78 4609
6244.52 4481
6245.27 4611
6246.02 4715
6246.76 4702
6247.51 4576
6248.25 4465
6249.00 4406
6249.75 4227
6250.49 4039
6251.24 3956
6251.98 3779
6252.73 3713
6253.48 3618
6254.22 3530
6254.97 3481
6255.72 3430
6256.46 3427
6257.21 3416
6257.95 3288
6258.70 3377
6259.45 3306
6260.19 3317
6260.94 3234
6261.69 3260
6262.43 3179
6263.18 3220
6263.93 3077
6264.68 3011
6265.42 3010
6266.17 2964
6266.92 2981
6267.66 3055
6268.41 2988
6269.16 3004
6269.91 2989
6270.65 3007
6271.40 2990
6272.15 2997
6272.89 2993
6273.64 3019
6274.39 3023
6275.14 3057
6275.88 3103
6276.63 3143
6277.38 3181
6278.13 3232
6278.88 3234
6279.62 3232
6280.37 3267
6281.12 3073
6281.87 2948
6282.62 2843
6283.36 2790
6284.11 2679
6284.86 2608
6285.61 2558
6286.36 2551
6287.10 2571
6287.85 2515
6288.60 2455
6289.35 2484
6290.10 2419
6290.85 2359
6291.59 2324
6292.34 2271
6293.09 2289
6293.84 2311
6294.59 2282
6295.34 2284
6296.09 2248
6296.84 2200
6297.58 2210
6298.33 2198
6299.08 2148
6299.83 2149
6300.58 2124
6301.33 2076
6302.08 2082
6302.83 2091
6303.58 2078
6304.33 2064
6305.08 2102
6305.83 2045
6306.58 2016
6307.32 2073
6308.07 2054
6308.82 2216
6309.57 2272
6310.32 2207
6311.07 2210
6311.82 2333
6312.57 2309
6313.32 2322
6314.07 2275
6314.82 2259
6315.57 2297
6316.32 2272
6317.07 2228
6317.82 2188
6318.57 2066
6319.32 2043
6320.07 2033
6320.82 1968
6321.57 1921
6322.32 1960
6323.07 1859
6323.82 1852
6324.58 1910
6325.33 1909
6326.08 2004
6326.83 1999
6327.58 1945
6328.33 1957
6329.08 1977
6329.83 1978
6330.58 1977
6331.33 1975
6332.08 1918
6332.83 1888
6333.58 1821
6334.34 1860
6335.09 1837
6335.84 1800
6336.59 1842
6337.34 1901
6338.09 1842
6338.84 1833
6339.59 1852
6340.35 1840
6341.10 1858
6341.85 1827
6342.60 1843
6343.35 1889
6344.10 1873
6344.86 1894
6345.61 1925
6346.36 1902
6347.11 1990
6347.86 2064
6348.62 2006
6349.37 2049
6350.12 2117
6350.87 2183
6351.62 2328
6352.38 2528
6353.13 2623
6353.88 2686
6354.63 2558
6355.38 2547
6356.14 2469
6356.89 2359
6357.64 2297
6358.39 2204
6359.15 2112
6359.90 2012
6360.65 1967
6361.40 1950
6362.16 2076
6362.91 2033
6363.66 2002
6364.42 2109
6365.17 2259
6365.92 2523
6366.67 2672
6367.43 2809
6368.18 2752
6368.93 2677
6369.69 2514
6370.44 2431
6371.19 2245
6371.95 2141
6372.70 2057
6373.45 1900
6374.21 1916
6374.96 1880
6375.71 1954
6376.47 1890
6377.22 1920
6377.98 1971
6378.73 1890
6379.48 1892
6380.24 2033
6380.99 2041
6381.74 2054
6382.50 2036
6383.25 2013
6384.01 1957
6384.76 1858
6385.51 1897
6386.27 1861
6387.02 1840
6387.78 1760
6388.53 1771
6389.29 1759
6390.04 1727
6390.79 1723
6391.55 1752
6392.30 1730
6393.06 1623
6393.81 1638
6394.57 1638
6395.32 1692
6396.08 1642
6396.83 1658
6397.59 1673
6398.34 1619
6399.10 1637
6399.85 1674
6400.61 1639
6401.36 1586
6402.12 1600
6402.87 1584
6403.63 1583
6404.38 1578
6405.14 1597
6405.89 1664
6406.65 1623
6407.40 1597
6408.16 1609
6408.91 1690
6409.67 1699
6410.43 1660
6411.18 1647
6411.94 1581
6412.69 1608
6413.45 1640
6414.20 1611
6414.96 1704
6415.72 1682
6416.47 1619
6417.23 1631
6417.98 1713
6418.74 1649
6419.50 1583
6420.25 1543
6421.01 1607
6421.77 1495
6422.52 1599
6423.28 1567
6424.03 1528
6424.79 1534
6425.55 1522
6426.30 1510
6427.06 1543
6427.82 1621
6428.57 1597
6429.33 1564
6430.09 1560
6430.84 1560
6431.60 1544
6432.36 1642
6433.11 1604
6433.87 1655
6434.63 1628
6435.39 1594
6436.14 1619
6436.90 1670
6437.66 1698
6438.41 1697
6439.17 1712
6439.93 1785
6440.69 1824
6441.44 1766
6442.20 1776
6442.96 1743
6443.72 1706
6444.47 1700
6445.23 1791
6445.99 1711
6446.75 1730
6447.50 1741
6448.26 1807
6449.02 1826
6449.78 1776
6450.54 1731
6451.29 1750
6452.05 1784
6452.81 1824
6453.57 1852
6454.33 1877
6455.08 1899
6455.84 1932
6456.60 1931
6457.36 1908
6458.12 1908
6458.88 1953
6459.64 1974
6460.39 1954
6461.15 2026
6461.91 2152
6462.67 2093
6463.43 2098
6464.19 2110
6464.95 2133
6465.70 2206
6466.46 2130
6467.22 2095
6467.98 2092
6468.74 2053
6469.50 2106
6470.26 2079
6471.02 2117
6471.78 2051
6472.54 2073
6473.30 2079
6474.05 2031
6474.81 2031
6475.57 2110
6476.33 2171
6477.09 2192
6477.85 2241
6478.61 2273
6479.37 2221
6480.13 2362
6480.89 2429
6481.65 2424
6482.41 2476
6483.17 2490
6483.93 2578
6484.69 2577
6485.45 2684
6486.21 2713
6486.97 2705
6487.73 2709
6488.49 2765
6489.25 2818
6490.01 2799
6490.77 2817
6491.53 2896
6492.29 2973
6493.05 3001
6493.81 2906
6494.57 2919
6495.33 2887
6496.10 2939
6496.86 2929
6497.62 2898
6498.38 2861
6499.14 2839
6499.90 2956
6500.66 2946
6501.42 2964
6502.18 3225
6502.94 3613
6503.70 4316
6504.47 5416
6505.23 7197
6505.99 9175
6506.75 11475
6507.51 13175
6508.27 14428
6509.03 14601
6509.79 13898
6510.56 12587
6511.32 10900
6512.08 9420
6512.84 7953
6513.60 6640
6514.36 5580
6515.13 4851
6515.89 4361
6516.65 3798
6517.41 3540
6518.17 3399
6518.94 3367
6519.70 3176
6520.46 3114
6521.22 3165
6521.98 3149
6522.75 3290
6523.51 3480
6524.27 3698
6525.03 4002
6525.79 4350
6526.56 4619
6527.32 4693
6528.08 4740
6528.84 4686
6529.61 4445
6530.37 4153
6531.13 3858
6531.90 3618
6532.66 3549
6533.42 3394
6534.18 3261
6534.95 3203
6535.71 3180
6536.47 3141
6537.24 3097
6538.00 3105
6538.76 2948
6539.53 2928
6540.29 2887
6541.05 2889
6541.82 2935
6542.58 3015
6543.34 3010
6544.11 3064
6544.87 3267
6545.63 3425
6546.40 3471
6547.16 3514
6547.92 3526
6548.69 3470
6549.45 3480
6550.21 3358
6550.98 3346
6551.74 3262
6552.51 3241
6553.27 3239
6554.03 3329
6554.80 3230
6555.56 3308
6556.33 3343
6557.09 3483
6557.85 3424
6558.62 3425
6559.38 3522
6560.15 3574
6560.91 3691
6561.68 3772
6562.44 3769
6563.21 3790
6563.97 3886
6564.74 3811
6565.50 3708
6566.26 3705
6567.03 3717
6567.79 3778
6568.56 3778
6569.32 3795
6570.09 3677
6570.85 3703
6571.62 3698
6572.38 3719
6573.15 3747
6573.91 3741
6574.68 3789
6575.44 3895
6576.21 3928
6576.98 4074
6577.74 4236
6578.51 4213
6579.27 4253
6580.04 4350
6580.80 4345
6581.57 4436
6582.33 4510
6583.10 4570
6583.87 4544
6584.63 4453
6585.40 4402
6586.16 4370
6586.93 4481
6587.70 4538
6588.46 4582
6589.23 4695
6589.99 4849
6590.76 5200
6591.53 5900
6592.29 6649
6593.06 7290
6593.82 7821
6594.59 8226
6595.36 8497
6596.12 8727
6596.89 8448
6597.66 8214
6598.42 7752
6599.19 7046
6599.96 6496
6600.72 5956
6601.49 5510
6602.26 4978
6603.02 4695
6603.79 4528
6604.56 4300
6605.33 4204
6606.09 4183
6606.86 4167
6607.63 4168
6608.39 4275
6609.16 4086
6609.93 4122
6610.70 4097
6611.46 4147
6612.23 4081
6613.00 3975
6613.77 3844
6614.53 3868
6615.30 3992
6616.07 3932
6616.84 4021
6617.60 4047
6618.37 4247
6619.14 4518
6619.91 4834
6620.68 5110
6621.44 5376
6622.21 5663
6622.98 5774
6623.75 5801
6624.52 5764
6625.28 5598
6626.05 5382
6626.82 5187
6627.59 5033
6628.36 4832
6629.13 4640
6629.89 4557
6630.66 4584
6631.43 4797
6632.20 5005
6632.97 5274
6633.74 5472
6634.51 5738
6635.27 5833
6636.04 6068
6636.81 6296
6637.58 6562
6638.35 7202
6639.12 7833
6639.89 8561
6640.66 9238
6641.43 9726
6642.19 9692
6642.96 9461
6643.73 8772
6644.50 8101
6645.27 7423
6646.04 6560
6646.81 5788
6647.58 5128
6648.35 4638
6649.12 4242
6649.89 3931
6650.66 3691
6651.43 3609
6652.20 3484
6652.97 3438
6653.74 3310
6654.51 3325
6655.28 3249
6656.05 3183
6656.82 3163
6657.59 3099
6658.36 3100
6659.13 3014
6659.90 3076
6660.67 3055
6661.44 2992
6662.21 3030
6662.98 3075
6663.75 2874
6664.52 2913
6665.29 2976
6666.06 3030
6666.83 3015
6667.60 3071
6668.37 3237
6669.14 3347
6669.91 3373
6670.68 3441
6671.46 3472
6672.23 3436
6673.00 3406
6673.77 3365
6674.54 3294
6675.31 3304
6676.08 3375
6676.85 3293
6677.62 3462
6678.40 3492
6679.17 3575
6679.94 3466
6680.71 3514
6681.48 3599
6682.25 3641
6683.02 3831
6683.80 3860
6684.57 4054
6685.34 4080
6686.11 4102
6686.88 3973
6687.65 3808
6688.43 3666
6689.20 3431
6689.97 3191
6690.74 3063
6691.51 2988
6692.29 2940
6693.06 2946
6693.83 2846
6694.60 2789
6695.37 2731
6696.15 2743
6696.92 2688
6697.69 2691
6698.46 2622
6699.24 2704
6700.01 2675
6700.78 2624
6701.55 2652
6702.33 2661
6703.10 2587
6703.87 2498
6704.64 2470
6705.42 2525
6706.19 2540
6706.96 2445
6707.74 2346
6708.51 2342
6709.28 2338
6710.06 2295
6710.83 2353
6711.60 2332
6712.37 2325
6713.15 2261
6713.92 2248
6714.69 2297
6715.47 2270
6716.24 2334
6717.01 2275
6717.79 2192
6718.56 2242
6719.34 2229
6720.11 2158
6720.88 2186
6721.66 2183
6722.43 2144
6723.20 2148
6723.98 2203
6724.75 2121
6725.53 2059
6726.30 2044
6727.07 2067
6727.85 2090
6728.62 2068
6729.40 2076
6730.17 2095
6730.95 2061
6731.72 2084
6732.49 2098
6733.27 2107
6734.04 2117
6734.82 2149
6735.59 2178
6736.37 2277
6737.14 2219
6737.92 2225
6738.69 2250
6739.47 2298
6740.24 2303
6741.01 2331
6741.79 2284
6742.56 2367
6743.34 2338
6744.11 2329
6744.89 2363
6745.67 2381
6746.44 2423
6747.22 2402
6747.99 2361
6748.77 2372
6749.54 2503
6750.32 2588
6751.09 2637
6751.87 2688
6752.64 2824
6753.42 2895
6754.19 2941
6754.97 2826
6755.75 2802
6756.52 2675
6757.30 2636
6758.07 2644
6758.85 2782
6759.63 2732
6760.40 2652
6761.18 2607
6761.95 2607
6762.73 2587
6763.51 2547
6764.28 2568
6765.06 2603
6765.83 2707
6766.61 2685
6767.39 2812
6768.16 2857
6768.94 2721
6769.72 2687
6770.49 2575
6771.27 2522
6772.05 2427
6772.82 2378
6773.60 2376
6774.38 2345
6775.15 2416
6775.93 2423
6776.71 2375
6777.48 2354
6778.26 2330
6779.04 2400
6779.82 2449
6780.59 2358
6781.37 2284
6782.15 2305
6782.92 2313
6783.70 2233
6784.48 2189
6785.26 2221
6786.03 2197
6786.81 2161
6787.59 2233
6788.37 2020
6789.14 2024
6789.92 2030
6790.70 1980
6791.48 1979
6792.25 1945
6793.03 1929
6793.81 1898
6794.59 1888
6795.37 1854
6796.14 1903
6796.92 1962
6797.70 2083
6798.48 2073
6799.26 2091
6800.04 2069
6800.81 2053
6801.59 2031
6802.37 2096
6803.15 2060
6803.93 2030
6804.71 2012
6805.48 2046
6806.26 2040
6807.04 1953
6807.82 2022
6808.60 1954
6809.38 1971
6810.16 1971
6810.94 1904
6811.71 1940
6812.49 1930
6813.27 1966
6814.05 1984
6814.83 1928
6815.61 1900
6816.39 1896
6817.17 1922
6817.95 1964
6818.73 1956
6819.51 1887
6820.29 1851
6821.07 1933
6821.84 1882
6822.62 1894
6823.40 1880
6824.18 1928
6824.96 1845
6825.74 1841
6826.52 1889
6827.30 1814
6828.08 1814
6828.86 1759
6829.64 1825
6830.42 1929
6831.20 1883
6831.98 1912
6832.76 1962
6833.54 2015
6834.32 2320
6835.10 2617
6835.88 3149
6836.66 3851
6837.44 4444
6838.22 4972
6839.01 5149
6839.79 4997
6840.57 4700
6841.35 4483
6842.13 3927
6842.91 3468
6843.69 3166
6844.47 2848
6845.25 2642
6846.03 2534
6846.81 2520
6847.59 2618
6848.37 2661
6849.16 2837
6849.94 3007
6850.72 3039
6851.50 3055
6852.28 3020
6853.06 2871
6853.84 2741
6854.62 2538
6855.41 2420
6856.19 2287
6856.97 2245
6857.75 2189
6858.53 2092
6859.31 2075
6860.10 1992
6860.88 1967
6861.66 1991
6862.44 1977
6863.22 2001
6864.00 1995
6864.79 2116
6865.57 2061
6866.35 2103
6867.13 2114
6867.91 2205
6868.70 2196
6869.48 2244
6870.26 2238
6871.04 2171
6871.83 2217
6872.61 2287
6873.39 2309
6874.17 2403
6874.96 2460
6875.74 2534
6876.52 2575
6877.30 2601
6878.09 2824
6878.87 2993
6879.65 3232
6880.43 3405
6881.22 3633
6882.00 3691
6882.78 3737
6883.57 3675
6884.35 3613
6885.13 3686
6885.92 3847
6886.70 4210
6887.48 4515
6888.27 4644
6889.05 4586
6889.83 4515
6890.62 4299
6891.40 3896
6892.18 3645
6892.97 3343
6893.75 3170
6894.53 3040
6895.32 2947
6896.10 2919
6896.88 2796
6897.67 2781
6898.45 2640
6899.24 2713
6900.02 2708
6900.80 2681
6901.59 2663
6902.37 2620
6903.16 2623
6903.94 2608
6904.73 2570
6905.51 2548
6906.29 2566
6907.08 2557
6907.86 2515
6908.65 2425
6909.43 2498
6910.22 2428
6911.00 2444
6911.79 2339
6912.57 2352
6913.35 2260
6914.14 2285
6914.92 2268
6915.71 2331
6916.49 2347
6917.28 2403
6918.06 2401
6918.85 2310
6919.63 2371
6920.42 2409
6921.20 2312
6921.99 2363
6922.78 2393
6923.56 2351
6924.35 2462
6925.13 2521
6925.92 2532
6926.70 2544
6927.49 2641
6928.27 2670
6929.06 2720
6929.84 2662
6930.63 2686
6931.42 2640
6932.20 2617
6932.99 2609
6933.77 2548
6934.56 2600
6935.35 2709
6936.13 2771
6936.92 2759
6937.70 2964
6938.49 3143
6939.28 3313
6940.06 3519
6940.85 3724
6941.63 4007
6942.42 4180
6943.21 4264
6943.99 4311
6944.78 4389
6945.57 4377
6946.35 4472
6947.14 4488
6947.93 4521
6948.71 4452
6949.50 4608
6950.29 4452
6951.07 4313
6951.86 4128
6952.65 3913
6953.44 3891
6954.22 3800
6955.01 3789
6955.80 3785
6956.58 3756
6957.37 3674
6958.16 3601
6958.95 3642
6959.73 3690
6960.52 3759
6961.31 3773
6962.09 3921
6962.88 3989
6963.67 4151
6964.46 4302
6965.25 4470
6966.03 4726
6966.82 4963
6967.61 5284
6968.40 5490
6969.18 5544
6969.97 5692
6970.76 5625
6971.55 5594
6972.34 5422
6973.12 5367
6973.91 5412
6974.70 5413
6975.49 5446
6976.28 5471
6977.07 5522
6977.85 5726
6978.64 6153
6979.43 6742
6980.22 7809
6981.01 9653
6981.80 12115
6982.59 15536
6983.37 18923
6984.16 22367
6984.95 25526
6985.74 27018
6986.53 26962
6987.32 25461
6988.11 22386
6988.90 19626
6989.69 16630
6990.47 13815
6991.26 11302
6992.05 9334
6992.84 7651
6993.63 6562
6994.42 5665
6995.21 4993
6996.00 4547
6996.79 4234
6997.58 4072
6998.37 3884
6999.16 3733
6999.95 3682
7000.74 3578
7001.53 3467
7002.32 3426
7003.11 3303
7003.90 3064
7004.69 2915
7005.48 2854
7006.27 2700
7007.06 2640
7007.85 2599
7008.64 2703
7009.43 2799
7010.22 2858
7011.01 3024
7011.80 3201
7012.59 3333
7013.38 3408
7014.17 3445
7014.96 3431
7015.75 3382
7016.54 3271
7017.33 3290
7018.12 3237
7018.91 3280
7019.70 3363
7020.49 3410
7021.28 3612
7022.07 3836
7022.87 3924
7023.66 4083
7024.45 4267
7025.24 4344
7026.03 4499
7026.82 4513
7027.61 4437
7028.40 4299
7029.19 4146
7029.99 3909
7030.78 3771
7031.57 3531
7032.36 3294
7033.15 3186
7033.94 3161
7034.74 3204
7035.53 3258
7036.32 3308
7037.11 3279
7037.90 3328
7038.69 3237
7039.49 3243
7040.28 3194
7041.07 3169
7041.86 3225
7042.65 3185
7043.45 3153
7044.24 3109
7045.03 3177
7045.82 3246
7046.61 3256
7047.41 3556
7048.20 3716
7048.99 3891
7049.78 4036
7050.58 4238
7051.37 4216
7052.16 3917
7052.95 3775
7053.75 3615
7054.54 3437
7055.33 3409
7056.13 3381
7056.92 3455
7057.71 3527
7058.50 3573
7059.30 3548
7060.09 3516
7060.88 3333
7061.68 3390
7062.47 3197
7063.26 3119
7064.06 3096
7064.85 2938
7065.64 2863
7066.44 2695
7067.23 2684
7068.02 2625
7068.82 2651
7069.61 2604
7070.40 2483
7071.20 2387
7071.99 2387
7072.78 2387
7073.58 2301
7074.37 2281
7075.17 2284
7075.96 2217
7076.75 2177
7077.55 2098
7078.34 2139
7079.14 2163
7079.93 2165
7080.72 2137
7081.52 2085
7082.31 2020
7083.11 2015
7083.90 2050
7084.70 2019
7085.49 2091
7086.28 2057
7087.08 2063
7087.87 2097
7088.67 2051
7089.46 2025
7090.26 1945
7091.05 1931
7091.85 1884
7092.64 1862
7093.44 1820
7094.23 1784
7095.03 1802
7095.82 1776
7096.62 1761
7097.41 1765
7098.21 1761
7099.00 1753
7099.80 1714
7100.59 1709
7101.39 1724
7102.18 1746
7102.98 1700
7103.77 1679
7104.57 1602
7105.37 1615
7106.16 1628
7106.96 1656
7107.75 1657
7108.55 1626
7109.34 1617
7110.14 1604
7110.94 1598
7111.73 1554
7112.53 1595
7113.32 1606
7114.12 1585
7114.92 1592
7115.71 1588
7116.51 1589
7117.30 1607
7118.10 1663
7118.90 1607
7119.69 1636
7120.49 1574
7121.29 1568
7122.08 1534
7122.88 1577
7123.68 1517
7124.47 1485
7125.27 1510
7126.07 1580
7126.86 1608
7127.66 1672
7128.46 1756
7129.25 1799
7130.05 1807
7130.85 1862
7131.64 1831
7132.44 1724
7133.24 1688
7134.04 1655
7134.83 1632
7135.63 1594
7136.43 1553
7137.23 1525
7138.02 1477
7138.82 1386
7139.62 1417
7140.42 1435
7141.21 1386
7142.01 1486
7142.81 1395
7143.61 1392
7144.40 1420
7145.20 1385
7146.00 1341
7146.80 1327
7147.59 1324
7148.39 1278
7149.19 1309
7149.99 1303
7150.79 1303
7151.59 1321
7152.38 1298
7153.18 1348
7153.98 1423
7154.78 1439
7155.58 1454
7156.38 1428
7157.17 1494
7157.97 1485
7158.77 1416
7159.57 1412
7160.37 1404
7161.17 1306
7161.97 1351
7162.76 1368
7163.56 1325
7164.36 1333
7165.16 1296
7165.96 1253
7166.76 1267
7167.56 1285
7168.36 1290
7169.16 1294
7169.96 1266
7170.75 1301
7171.55 1280
7172.35 1266
7173.15 1244
7173.95 1207
7174.75 1172
7175.55 1201
7176.35 1217
7177.15 1144
7177.95 1168
7178.75 1179
7179.55 1216
7180.35 1247
7181.15 1233
7181.95 1287
7182.75 1316
7183.55 1331
7184.35 1338
7185.15 1310
7185.95 1276
7186.75 1225
7187.55 1261
7188.35 1194
7189.15 1139
7189.95 1152
7190.75 1159
7191.55 1142
7192.35 1095
7193.15 1123
7193.95 1115
7194.75 1120
7195.55 1146
7196.35 1160
7197.15 1201
7197.95 1206
7198.76 1176
7199.56 1145
7200.36 1192
7201.16 1161
7201.96 1133
7202.76 1130
7203.56 1148
7204.36 1143
7205.16 1102
7205.96 1089
7206.77 1093
7207.57 1115
7208.37 1133
7209.17 1154
7209.97 1178
7210.77 1229
7211.57 1236
7212.38 1251
7213.18 1234
7213.98 1235
7214.78 1276
7215.58 1334
7216.38 1251
7217.19 1252
7217.99 1262
7218.79 1319
7219.59 1251
7220.39 1285
7221.20 1239
7222.00 1219
7222.80 1236
7223.60 1342
7224.40 1276
7225.21 1246
7226.01 1278
7226.81 1274
7227.61 1317
7228.42 1272
7229.22 1289
7230.02 1293
7230.82 1345
7231.63 1375
7232.43 1462
7233.23 1624
7234.03 1704
7234.84 1840
7235.64 1940
7236.44 1960
7237.25 1897
7238.05 1852
7238.85 1810
7239.65 1730
7240.46 1541
7241.26 1498
7242.06 1434
7242.87 1401
7243.67 1328
7244.47 1301
7245.28 1324
7246.08 1316
7246.88 1295
7247.69 1276
7248.49 1254
7249.30 1221
7250.10 1262
7250.90 1233
7251.71 1232
7252.51 1227
7253.31 1213
7254.12 1228
7254.92 1165
7255.73 1199
7256.53 1211
7257.33 1218
7258.14 1243
7258.94 1206
7259.75 1257
7260.55 1286
7261.35 1307
7262.16 1282
7262.96 1296
7263.77 1307
7264.57 1274
7265.38 1319
7266.18 1303
7266.99 1330
7267.79 1339
7268.59 1316
7269.40 1329
7270.20 1348
7271.01 1358
7271.81 1368
7272.62 1283
7273.42 1348
7274.23 1410
7275.03 1432
7275.84 1455
7276.64 1374
7277.45 1439
7278.25 1473
7279.06 1604
7279.86 1682
7280.67 1917
7281.48 2304
7282.28 2582
7283.09 2846
7283.89 3037
7284.70 3143
7285.50 3129
7286.31 2961
7287.11 2777
7287.92 2510
7288.73 2159
7289.53 2024
7290.34 1855
7291.14 1743
7291.95 1600
7292.76 1492
7293.56 1453
7294.37 1419
7295.17 1360
7295.98 1397
7296.79 1419
7297.59 1367
7298.40 1382
7299.21 1419
7300.01 1434
7300.82 1401
7301.62 1434
7302.43 1462
7303.24 1468
7304.04 1455
7304.85 1513
7305.66 1516
7306.46 1511
7307.27 1554
7308.08 1562
7308.89 1461
7309.69 1539
7310.50 1586
7311.31 1610
7312.11 1575
7312.92 1568
7313.73 1587
7314.53 1608
7315.34 1753
7316.15 1743
7316.96 2012
7317.76 2280
7318.57 2440
7319.38 2527
7320.19 2649
7320.99 2773
7321.80 2750
7322.61 2603
7323.42 2495
7324.22 2241
7325.03 2046
7325.84 1952
7326.65 1827
7327.46 1728
7328.26 1605
7329.07 1565
7329.88 1520
7330.69 1523
7331.50 1507
7332.30 1505
7333.11 1500
7333.92 1516
7334.73 1491
7335.54 1557
7336.35 1546
7337.15 1587
7337.96 1578
7338.77 1645
7339.58 1679
7340.39 1726
7341.20 1668
7342.01 1672
7342.82 1620
7343.62 1569
7344.43 1594
7345.24 1560
7346.05 1449
7346.86 1470
7347.67 1412
7348.48 1393
7349.29 1368
7350.10 1378
7350.91 1392
7351.71 1327
7352.52 1345
7353.33 1424
7354.14 1422
7354.95 1376
7355.76 1412
7356.57 1441
7357.38 1473
7358.19 1627
7359.00 1728
7359.81 1733
7360.62 1787
7361.43 1818
7362.24 1765
7363.05 1689
7363.86 1730
7364.67 1629
7365.48 1645
7366.29 1568
7367.10 1504
7367.91 1445
7368.72 1411
7369.53 1437
7370.34 1497
7371.15 1378
7371.96 1419
7372.77 1365
7373.58 1384
7374.39 1358
7375.20 1403
7376.01 1451
7376.82 1528
7377.63 1618
7378.45 1706
7379.26 1889
7380.07 1987
7380.88 2029
7381.69 2026
7382.50 2036
7383.31 1992
7384.12 1867
7384.93 1703
7385.74 1627
7386.56 1524
7387.37 1474
7388.18 1363
7388.99 1342
7389.80 1346
7390.61 1301
7391.42 1319
7392.24 1202
7393.05 1182
7393.86 1222
7394.67 1189
7395.48 1181
7396.29 1235
7397.10 1218
7397.92 1239
7398.73 1340
7399.54 1309
7400.35 1301
7401.16 1333
7401.98 1294
7402.79 1270
7403.60 1231
7404.41 1211
7405.23 1227
7406.04 1199
7406.85 1194
7407.66 1139
7408.47 1120
7409.29 1145
7410.10 1143
7410.91 1137
7411.72 1131
7412.54 1088
7413.35 1139
7414.16 1130
7414.98 1134
7415.79 1141
7416.60 1040
7417.41 1073
7418.23 1063
7419.04 1046
7419.85 1095
7420.67 1077
7421.48 1046
7422.29 1036
7423.11 1033
7423.92 1059
7424.73 1028
7425.54 1021
7426.36 1033
7427.17 1056
7427.99 1092
7428.80 1066
7429.61 1060
7430.43 1031
7431.24 1087
7432.05 1078
7432.87 1057
7433.68 1049
7434.49 1062
7435.31 1081
7436.12 1082
7436.94 1099
7437.75 1114
7438.56 1098
7439.38 1116
7440.19 1135
7441.01 1122
7441.82 1120
7442.64 1078
7443.45 1082
7444.26 992
7445.08 1055
7445.89 1064
7446.71 1006
7447.52 1000
7448.34 1025
7449.15 1018
7449.97 1002
7450.78 1000
7451.59 990
7452.41 982
7453.22 1002
7454.04 1002
7454.85 988
7455.67 1007
7456.48 988
7457.30 1034
7458.11 1011
7458.93 978
7459.74 941
7460.56 946
7461.38 957
7462.19 944
7463.01 952
7463.82 943
7464.64 981
7465.45 990
7466.27 950
7467.08 977
7467.90 1045
7468.72 987
7469.53 963
7470.35 977
7471.16 987
7471.98 984
7472.79 979
7473.61 1017
7474.43 975
7475.24 951
7476.06 952
7476.87 986
7477.69 1006
7478.51 1016
7479.32 996
7480.14 974
7480.96 974
7481.77 998
7482.59 962
7483.41 960
7484.22 983
7485.04 935
7485.85 936
7486.67 949
7487.49 914
7488.31 938
7489.12 944
7489.94 975
7490.76 950
7491.57 939
7492.39 965
7493.21 988
7494.02 913
7494.84 916
7495.66 971
7496.48 1025
7497.29 985
7498.11 960
7498.93 970
7499.74 1003
7500.56 1021
7501.38 997
7502.20 996
7503.01 1016
7503.83 979
7504.65 958
7505.47 980
7506.29 988
7507.10 991
7507.92 987
7508.74 983
7509.56 972
7510.37 977
7511.19 1036
7512.01 990
7512.83 1025
7513.65 979
7514.47 982
7515.28 1002
7516.10 1010
7516.92 979
7517.74 964
7518.56 973
7519.38 997
7520.19 1003
7521.01 1013
7521.83 1024
7522.65 1046
7523.47 1071
7524.29 1063
7525.11 1068
7525.92 1118
7526.74 1075
7527.56 1084
7528.38 1121
7529.20 1116
7530.02 1089
7530.84 1094
7531.66 1108
7532.48 1153
7533.30 1150
7534.12 1155
7534.93 1153
7535.75 1098
7536.57 1092
7537.39 1127
7538.21 1113
7539.03 1069
7539.85 1097
7540.67 1113
7541.49 1097
7542.31 1094
7543.13 1103
7543.95 1113
7544.77 1140
7545.59 1126
7546.41 1084
7547.23 1085
7548.05 1109
7548.87 1162
7549.69 1105
7550.51 1080
7551.33 1073
7552.15 1104
7552.97 1094
7553.79 1136
7554.61 1087
7555.43 1147
7556.25 1158
7557.07 1178
7557.89 1168
7558.71 1144
7559.53 1191
7560.36 1219
7561.18 1140
7562.00 1205
7562.82 1214
7563.64 1248
7564.46 1255
7565.28 1248
7566.10 1243
7566.92 1239
7567.74 1232
7568.56 1289
7569.39 1254
7570.21 1209
7571.03 1321
7571.85 1367
7572.67 1331
7573.49 1331
7574.31 1361
7575.14 1337
7575.96 1381
7576.78 1388
7577.60 1335
7578.42 1362
7579.24 1350
7580.06 1387
7580.89 1410
7581.71 1378
7582.53 1373
7583.35 1451
7584.17 1472
7585.00 1462
7585.82 1484
7586.64 1468
7587.46 1563
7588.29 1605
7589.11 1547
7589.93 1520
7590.75 1556
7591.57 1535
7592.40 1603
7593.22 1658
7594.04 1551
7594.86 1603
7595.69 1665
7596.51 1642
7597.33 1614
7598.15 1682
7598.98 1689
7599.80 1676
7600.62 1775
7601.45 1820
7602.27 1932
7603.09 1969
7603.92 2017
7604.74 2031
7605.56 2000
7606.38 2002
7607.21 1996
7608.03 1962
7608.85 1903
7609.68 1860
7610.50 1894
7611.32 1855
7612.15 1932
7612.97 1999
7613.80 2100
7614.62 2191
7615.44 2340
7616.27 2481
7617.09 2671
7617.91 2800
7618.74 2836
7619.56 2857
7620.39 2734
7621.21 2648
7622.03 2556
7622.86 2463
7623.68 2395
7624.51 2410
7625.33 2414
7626.15 2492
7626.98 2583
7627.80 2671
7628.63 2888
7629.45 3085
7630.28 3336
7631.10 3416
7631.93 3492
7632.75 3381
7633.58 3199
7634.40 2958
7635.22 2764
7636.05 2452
7636.87 2303
7637.70 2058
7638.52 2000
7639.35 1917
7640.17 1780
7641.00 1733
7641.82 1809
7642.65 1818
7643.47 1854
7644.30 1975
7645.13 2049
7645.95 2094
7646.78 2087
7647.60 2189
7648.43 2268
7649.25 2258
7650.08 2134
7650.90 2037
7651.73 2011
7652.55 1948
7653.38 1790
7654.21 1760
7655.03 1604
7655.86 1505
7656.68 1446
7657.51 1420
7658.34 1411
7659.16 1414
7659.99 1371
7660.81 1384
7661.64 1314
7662.47 1312
7663.29 1393
7664.12 1306
7664.95 1304
7665.77 1332
7666.60 1340
7667.42 1309
7668.25 1309
7669.08 1284
7669.90 1340
7670.73 1321
7671.56 1286
7672.38 1288
7673.21 1264
7674.04 1272
7674.87 1233
7675.69 1259
7676.52 1266
7677.35 1271
7678.17 1259
7679.00 1269
7679.83 1298
7680.65 1298
7681.48 1393
7682.31 1388
7683.14 1441
7683.96 1509
7684.79 1469
7685.62 1530
7686.45 1512
7687.27 1486
7688.10 1448
7688.93 1395
7689.76 1397
7690.58 1347
7691.41 1359
7692.24 1414
7693.07 1388
7693.90 1424
7694.72 1487
7695.55 1561
7696.38 1602
7697.21 1618
7698.04 1681
7698.86 1617
7699.69 1612
7700.52 1546
7701.35 1443
7702.18 1419
7703.01 1455
7703.83 1309
7704.66 1268
7705.49 1253
7706.32 1290
7707.15 1309
7707.98 1237
7708.81 1208
7709.63 1150
7710.46 1204
7711.29 1243
7712.12 1216
7712.95 1199
7713.78 1180
7714.61 1176
7715.44 1178
7716.27 1141
7717.10 1148
7717.93 1164
7718.75 1168
7719.58 1127
7720.41 1138
7721.24 1160
7722.07 1127
7722.90 1115
7723.73 1121
7724.56 1160
7725.39 1249
7726.22 1199
7727.05 1210
7727.88 1210
7728.71 1204
7729.54 1252
7730.37 1242
7731.20 1213
7732.03 1226
7732.86 1098
7733.69 1141
7734.52 1071
7735.35 1068
7736.18 1094
7737.01 1105
7737.84 1024
7738.67 1041
7739.50 1022
7740.33 1019
7741.16 1052
7741.99 1107
7742.82 1111
7743.65 1142
7744.48 1303
7745.31 1367
7746.14 1519
7746.98 1568
7747.81 1540
7748.64 1544
7749.47 1559
7750.30 1423
7751.13 1352
7751.96 1234
7752.79 1150
7753.62 1112
7754.45 1075
7755.29 1081
7756.12 1015
7756.95 1031
7757.78 1007
7758.61 972
7759.44 951
7760.27 963
7761.11 953
7761.94 979
7762.77 947
7763.60 992
7764.43 1012
7765.26 968
7766.10 984
7766.93 976
7767.76 964
7768.59 957
7769.42 1019
7770.26 939
7771.09 946
7771.92 992
7772.75 995
7773.58 1049
7774.42 1019
7775.25 969
7776.08 963
7776.91 967
7777.75 1011
7778.58 937
7779.41 969
7780.24 962
7781.08 995
7781.91 1017
7782.74 954
7783.57 1026
7784.41 1011
7785.24 1031
7786.07 1028
7786.91 1016
7787.74 1048
7788.57 1026
7789.40 1001
7790.24 975
7791.07 924
7791.90 974
7792.74 979
7793.57 985
7794.40 1056
7795.24 1072
7796.07 1048
7796.90 1051
7797.74 1077
7798.57 1055
7799.40 1077
7800.24 1131
7801.07 1141
7801.91 1166
7802.74 1134
7803.57 1134
7804.41 1141
7805.24 1165
7806.07 1096
7806.91 1114
7807.74 1169
7808.58 1153
7809.41 1129
7810.25 1197
7811.08 1287
7811.91 1294
7812.75 1418
7813.58 1413
7814.42 1480
7815.25 1495
7816.09 1452
7816.92 1467
7817.75 1552
7818.59 1514
7819.42 1576
7820.26 1568
7821.09 1657
7821.93 1706
7822.76 1779
7823.60 1774
7824.43 1741
7825.27 1660
7826.10 1580
7826.94 1513
7827.77 1500
7828.61 1405
7829.44 1393
7830.28 1403
7831.11 1411
7831.95 1434
7832.78 1448
7833.62 1496
7834.46 1521
7835.29 1548
7836.13 1461
7836.96 1374
7837.80 1324
7838.63 1333
7839.47 1292
7840.31 1234
7841.14 1246
7841.98 1220
7842.81 1222
7843.65 1151
7844.48 1100
7845.32 1141
7846.16 1113
7846.99 1079
7847.83 1126
7848.67 1074
7849.50 1113
7850.34 1117
7851.17 1089
7852.01 1133
7852.85 1151
7853.68 1106
7854.52 1069
7855.36 1115
7856.19 1035
7857.03 1108
7857.87 1093
7858.70 1131
7859.54 1100
7860.38 1145
7861.21 1140
7862.05 1126
7862.89 1116
7863.72 1078
7864.56 1052
7865.40 1091
7866.24 1102
7867.07 1134
7867.91 1194
7868.75 1128
7869.59 1168
7870.42 1190
7871.26 1188
7872.10 1180
7872.94 1207
7873.77 1228
7874.61 1277
7875.45 1313
7876.29 1437
7877.12 1519
7877.96 1527
7878.80 1599
7879.64 1674
7880.47 1661
7881.31 1605
7882.15 1585
7882.99 1555
7883.83 1512
7884.66 1489
7885.50 1361
7886.34 1341
7887.18 1283
7888.02 1295
7888.86 1287
7889.69 1329
7890.53 1402
7891.37 1440
7892.21 1404
7893.05 1444
7893.89 1334
7894.73 1309
7895.56 1278
7896.40 1266
7897.24 1182
7898.08 1212
7898.92 1215
7899.76 1124
7900.60 1123
7901.44 1133
7902.28 1089
7903.12 1087
7903.95 1142
7904.79 1184
7905.63 1112
7906.47 1061
7907.31 1115
7908.15 1076
7908.99 1087
7909.83 1098
7910.67 1118
7911.51 1114
7912.35 1079
7913.19 1113
7914.03 1167
7914.87 1240
7915.71 1290
7916.55 1384
7917.39 1384
7918.23 1508
7919.07 1436
7919.91 1456
7920.75 1362
7921.59 1274
7922.43 1220
7923.27 1178
7924.11 1178
7924.95 1115
7925.79 1108
7926.63 1058
7927.47 1015
7928.31 1027
7929.15 1044
7929.99 971
7930.83 954
7931.67 974
7932.51 921
7933.35 946
7934.19 986
7935.04 942
7935.88 948
7936.72 929
7937.56 951
7938.40 1011
7939.24 957
7940.08 924
7940.92 970
7941.76 1017
7942.60 975
7943.45 995
7944.29 1008
7945.13 989
7945.97 1035
7946.81 990
7947.65 984
7948.49 993
7949.34 1059
7950.18 1021
7951.02 1075
7951.86 1104
7952.70 1103
7953.54 1148
7954.39 1172
7955.23 1183
7956.07 1204
7956.91 1180
7957.75 1206
7958.60 1212
7959.44 1161
7960.28 1185
7961.12 1177
7961.96 1126
7962.81 1119
7963.65 1190
7964.49 1246
7965.33 1337
7966.18 1363
7967.02 1569
7967.86 1501
7968.70 1499
7969.55 1427
7970.39 1355
7971.23 1345
7972.08 1181
7972.92 1084
7973.76 1080
7974.60 1061
7975.45 1036
7976.29 1063
7977.13 1001
7977.98 975
7978.82 971
7979.66 906
7980.51 955
7981.35 947
7982.19 923
7983.04 931
7983.88 979
7984.72 971
7985.57 936
7986.41 912
7987.25 897
7988.10 914
7988.94 872
7989.78 864
7990.63 835
7991.47 840
7992.32 890
7993.16 836
7994.00 794
7994.85 858
7995.69 825
7996.54 783
7997.38 774
7998.22 804
7999.07 815
7999.91 857
8000.76 815
8001.60 849
8002.45 814
8003.29 794
8004.13 787
8004.98 773
8005.82 777
8006.67 747
8007.51 750
8008.36 722
8009.20 788
8010.05 744
8010.89 755
8011.74 731
8012.58 759
8013.43 736
8014.27 776
8015.12 769
8015.96 767
8016.81 797
8017.65 757
8018.50 693
8019.34 732
8020.19 730
8021.03 742
8021.88 733
8022.72 764
8023.57 699
8024.41 705
8025.26 743
8026.11 757
8026.95 759
8027.80 735
8028.64 739
8029.49 759
8030.33 750
8031.18 718
8032.03 693
8032.87 706
8033.72 722
8034.56 777
8035.41 755
8036.26 715
8037.10 723
8037.95 763
8038.80 739
8039.64 734
8040.49 779
8041.34 770
8042.18 732
8043.03 780
8043.87 770
8044.72 770
8045.57 738
8046.41 753
8047.26 715
8048.11 779
8048.96 753
8049.80 707
8050.65 728
8051.50 752
8052.34 737
8053.19 714
8054.04 710
8054.88 680
8055.73 699
8056.58 723
8057.43 733
8058.27 684
8059.12 690
8059.97 698
8060.82 671
8061.66 709
8062.51 690
8063.36 680
8064.21 687
8065.05 699
8065.90 683
8066.75 712
8067.60 677
8068.44 696
8069.29 655
8070.14 668
8070.99 641
8071.84 662
8072.68 705
8073.53 693
8074.38 630
8075.23 650
8076.08 692
8076.93 672
8077.77 675
8078.62 654
8079.47 654
8080.32 654
8081.17 651
8082.02 656
8082.87 645
8083.71 686
8084.56 666
8085.41 688
8086.26 683
8087.11 650
8087.96 668
8088.81 722
8089.66 695
8090.51 661
8091.35 690
8092.20 689
8093.05 651
8093.90 669
8094.75 679
8095.60 655
8096.45 669
8097.30 653
8098.15 629
8099.00 664
8099.85 672
8100.70 670
8101.55 682
8102.40 658
8103.25 646
8104.10 640
8104.95 680
8105.80 672
8106.65 693
8107.50 699
8108.35 678
8109.20 676
8110.05 705
8110.90 722
8111.75 692
8112.60 677
8113.45 683
8114.30 702
8115.15 690
8116.00 697
8116.85 701
8117.70 728
8118.55 730
8119.40 676
8120.25 714
8121.10 715
8121.95 782
8122.80 777
8123.65 712
8124.50 678
8125.35 695
8126.20 710
8127.06 749
8127.91 763
8128.76 755
8129.61 763
8130.46 807
8131.31 779
8132.16 772
8133.01 815
8133.86 856
8134.72 824
8135.57 809
8136.42 838
8137.27 783
8138.12 806
8138.97 776
8139.83 752
8140.68 767
8141.53 762
8142.38 757
8143.23 731
8144.08 798
8144.94 802
8145.79 828
8146.64 819
8147.49 817
8148.34 802
8149.20 829
8150.05 842
8150.90 892
8151.75 877
8152.60 934
8153.46 980
8154.31 1039
8155.16 1063
8156.01 1056
8156.87 1056
8157.72 1024
8158.57 915
8159.42 908
8160.28 867
8161.13 829
8161.98 796
8162.84 747
8163.69 758
8164.54 806
8165.39 741
8166.25 733
8167.10 773
8167.95 743
8168.81 734
8169.66 788
8170.51 717
8171.37 747
8172.22 734
8173.07 742
8173.93 731
8174.78 710
8175.63 674
8176.49 692
8177.34 714
8178.19 693
8179.05 677
8179.90 699
8180.76 660
8181.61 642
8182.46 646
8183.32 659
8184.17 662
8185.02 629
8185.88 647
8186.73 649
8187.59 631
8188.44 642
8189.30 664
8190.15 652
8191.00 661
8191.86 664
8192.71 692
8193.57 674
8194.42 680
8195.28 706
8196.13 680
8196.99 712
8197.84 717
8198.69 662
8199.55 680
8200.40 669
8201.26 711
8202.11 679
8202.97 667
8203.82 656
8204.68 640
8205.53 641
8206.39 710
8207.24 715
8208.10 656
8208.95 649
8209.81 668
8210.67 692
8211.52 679
8212.38 717
8213.23 715
8214.09 683
8214.94 711
8215.80 678
8216.65 642
8217.51 687
8218.37 721
8219.22 721
8220.08 675
8220.93 701
8221.79 667
8222.64 693
8223.50 687
8224.36 673
8225.21 669
8226.07 688
8226.92 696
8227.78 738
8228.64 664
8229.49 657
8230.35 635
8231.21 640
8232.06 689
8232.92 646
8233.78 653
8234.63 655
8235.49 644
8236.35 657
8237.20 636
8238.06 602
8238.92 585
8239.77 613
8240.63 656
8241.49 632
8242.34 625
8243.20 657
8244.06 632
8244.91 600
8245.77 613
8246.63 601
8247.49 606
8248.34 560
8249.20 579
8250.06 593
8250.92 623
8251.77 620
8252.63 679
8253.49 613
8254.35 577
8255.20 585
8256.06 613
8256.92 574
8257.78 624
8258.63 621
8259.49 606
8260.35 651
8261.21 653
8262.07 633
8262.92 609
8263.78 618
8264.64 616
8265.50 657
8266.36 619
8267.22 624
8268.07 620
8268.93 656
8269.79 632
8270.65 632
8271.51 679
8272.37 644
8273.22 644
8274.08 665
8274.94 622
8275.80 641
8276.66 649
8277.52 719
8278.38 663
8279.24 649
8280.09 641
8280.95 619
8281.81 659
8282.67 637
8283.53 654
8284.39 627
8285.25 636
8286.11 620
8286.97 624
8287.83 607
8288.69 624
8289.55 650
8290.41 624
8291.26 602
8292.12 638
8292.98 670
8293.84 654
8294.70 667
8295.56 660
8296.42 626
8297.28 594
8298.14 633
8299.00 594
8299.86 625
8300.72 654
8301.58 604
8302.44 660
8303.30 639
8304.16 649
8305.02 645
8305.88 652
8306.74 647
8307.60 619
8308.46 647
8309.33 595
8310.19 586
8311.05 624
8311.91 605
8312.77 615
8313.63 649
8314.49 629
8315.35 657
8316.21 621
8317.07 652
8317.93 600
8318.79 603
8319.65 638
8320.52 623
8321.38 596
8322.24 617
8323.10 627
8323.96 616
8324.82 611
8325.68 619
8326.54 618
8327.41 600
8328.27 596
8329.13 619
8329.99 616
8330.85 618
8331.71 637
8332.57 632
8333.44 626
8334.30 633
8335.16 630
8336.02 633
8336.88 627
8337.75 616
8338.61 604
8339.47 623
8340.33 614
8341.19 666
8342.06 677
8342.92 697
8343.78 689
8344.64 649
8345.50 660
8346.37 662
8347.23 648
8348.09 669
8348.95 667
8349.82 669
8350.68 682
8351.54 677
8352.40 640
8353.27 628
8354.13 621
8354.99 639
8355.86 668
8356.72 661
8357.58 638
8358.45 693
8359.31 681
8360.17 631
8361.03 608
8361.90 595
8362.76 662
8363.62 665
8364.49 674
8365.35 686
8366.21 683
8367.08 688
8367.94 667
8368.80 681
8369.67 668
8370.53 692
8371.40 665
8372.26 718
8373.12 699
8373.99 662
8374.85 686
8375.71 680
8376.58 666
8377.44 693
8378.31 689
8379.17 707
8380.03 731
8380.90 720
8381.76 694
8382.63 713
8383.49 742
8384.36 744
8385.22 732
8386.08 739
8386.95 757
8387.81 745
8388.68 767
8389.54 741
8390.41 717
8391.27 730
8392.14 774
8393.00 781
8393.87 792
8394.73 748
8395.60 721
8396.46 726
8397.33 760
8398.19 779
8399.06 782
8399.92 768
8400.79 800
8401.65 784
8402.52 785
8403.38 841
8404.25 836
8405.11 743
8405.98 792
8406.84 866
8407.71 896
8408.58 868
8409.44 871
8410.31 856
8411.17 907
8412.04 902
8412.90 902
8413.77 890
8414.64 900
8415.50 904
8416.37 908
8417.23 893
8418.10 926
8418.97 916
8419.83 954
8420.70 924
8421.56 935
8422.43 958
8423.30 1097
8424.16 1067
8425.03 981
8425.90 1024
8426.76 1022
8427.63 1075
8428.50 1052
8429.36 1138
8430.23 1099
8431.10 1105
8431.96 1124
8432.83 1133
8433.70 1164
8434.56 1149
8435.43 1177
8436.30 1304
8437.16 1300
8438.03 1322
8438.90 1352
8439.77 1325
8440.63 1376
8441.50 1444
8442.37 1443
8443.24 1439
8444.10 1448
8444.97 1433
8445.84 1426
8446.71 1418
8447.57 1461
8448.44 1455
8449.31 1560
8450.18 1662
8451.04 1904
8451.91 2188
8452.78 2562
8453.65 3112
8454.52 3550
8455.38 3891
8456.25 3977
8457.12 3912
8457.99 3632
8458.86 3341
8459.72 3021
8460.59 2718
8461.46 2347
8462.33 2180
8463.20 1916
8464.07 1755
8464.93 1640
8465.80 1491
8466.67 1459
8467.54 1399
8468.41 1329
8469.28 1317
8470.15 1304
8471.02 1252
8471.88 1189
8472.75 1224
8473.62 1212
8474.49 1137
8475.36 1179
8476.23 1212
8477.10 1160
8477.97 1202
8478.84 1259
8479.71 1374
8480.58 1463
8481.44 1460
8482.31 1489
8483.18 1488
8484.05 1392
8484.92 1387
8485.79 1316
8486.66 1319
8487.53 1274
8488.40 1267
8489.27 1241
8490.14 1188
8491.01 1222
8491.88 1253
8492.75 1230
8493.62 1239
8494.49 1229
8495.36 1222
8496.23 1247
8497.10 1199
8497.97 1161
8498.84 1144
8499.71 1163
8500.58 1155
8501.45 1133
8502.32 1133
8503.19 1131
8504.06 1140
8504.93 1158
8505.80 1150
8506.67 1159
8507.55 1148
8508.42 1203
8509.29 1185
8510.16 1209
8511.03 1295
8511.90 1244
8512.77 1261
8513.64 1291
8514.51 1270
8515.38 1248
8516.25 1280
8517.13 1268
8518.00 1319
8518.87 1360
8519.74 1462
8520.61 1477
8521.48 1541
8522.35 1777
8523.23 1947
8524.10 2126
8524.97 2157
8525.84 2253
8526.71 2299
8527.58 2147
8528.46 2080
8529.33 1958
8530.20 1851
8531.07 1780
8531.94 1671
8532.81 1594
8533.69 1549
8534.56 1478
8535.43 1511
8536.30 1461
8537.18 1413
8538.05 1354
8538.92 1369
8539.79 1331
8540.66 1297
8541.54 1268
8542.41 1243
8543.28 1209
8544.15 1171
8545.03 1177
8545.90 1182
8546.77 1162
8547.64 1189
8548.52 1270
8549.39 1322
8550.26 1442
8551.14 1594
8552.01 1690
8552.88 1792
8553.76 1851
8554.63 1819
8555.50 1819
8556.37 1744
8557.25 1615
8558.12 1568
8558.99 1452
8559.87 1386
8560.74 1311
8561.61 1235
8562.49 1184
8563.36 1184
8564.24 1159
8565.11 1161
8565.98 1116
8566.86 1051
8567.73 1010
8568.60 1067
8569.48 1056
8570.35 994
8571.23 1028
8572.10 1049
8572.97 1057
8573.85 1026
8574.72 987
8575.60 1032
8576.47 1007
8577.34 1007
8578.22 1001
8579.09 1030
8579.97 1033
8580.84 1052
8581.72 1029
8582.59 996
8583.47 1011
8584.34 1095
8585.21 1075
8586.09 1082
8586.96 1072
8587.84 1160
8588.71 1122
8589.59 1106
8590.46 1109
8591.34 1139
8592.21 1150
8593.09 1153
8593.96 1134
8594.84 1085
8595.71 1111
8596.59 1181
8597.46 1181
8598.34 1162
8599.22 1188
8600.09 1180
8600.97 1191
8601.84 1208
8602.72 1165
8603.59 1143
8604.47 1239
8605.34 1264
8606.22 1239
8607.10 1210
8607.97 1225
8608.85 1263
8609.72 1266
8610.60 1300
8611.47 1250
8612.35 1294
8613.23 1281
8614.10 1336
8614.98 1342
8615.86 1353
8616.73 1414
8617.61 1394
8618.48 1430
8619.36 1463
8620.24 1528
8621.11 1574
8621.99 1553
8622.87 1478
8623.74 1550
8624.62 1564
8625.50 1586
8626.37 1515
8627.25 1488
8628.13 1523
8629.00 1498
8629.88 1536
8630.76 1534
8631.64 1525
8632.51 1556
8633.39 1556
8634.27 1563
8635.14 1553
8636.02 1538
8636.90 1550
8637.78 1540
8638.65 1601
8639.53 1647
8640.41 1636
8641.29 1695
8642.16 1728
8643.04 1814
8643.92 1816
8644.80 1871
8645.67 1964
8646.55 1918
8647.43 1984
8648.31 2010
8649.18 1993
8650.06 2043
8650.94 2039
8651.82 2039
8652.70 1989
8653.58 1966
8654.45 2037
8655.33 2132
8656.21 2138
8657.09 2281
8657.97 2437
8658.84 2755
8659.72 2997
8660.60 3533
8661.48 4064
8662.36 4613
8663.24 5027
8664.12 5340
8664.99 5331
8665.87 5225
8666.75 4846
8667.63 4523
8668.51 4066
8669.39 3670
8670.27 3260
8671.15 3046
8672.03 2877
8672.91 2708
8673.78 2569
8674.66 2341
8675.54 2216
8676.42 2208
8677.30 2172
8678.18 2074
8679.06 1941
8679.94 1886
8680.82 1845
8681.70 1779
8682.58 1765
8683.46 1715
8684.34 1756
8685.22 1782
8686.10 1835
8686.98 2024
8687.86 2110
8688.74 2302
8689.62 2581
8690.50 2883
8691.38 3039
8692.26 3095
8693.14 3188
8694.02 3111
8694.90 2888
8695.78 2759
8696.66 2579
8697.54 2431
8698.42 2293
8699.30 2092
8700.18 2150
8701.06 2122
8701.94 2116
8702.82 2030
8703.70 1920
8704.58 1820
8705.46 1754
8706.34 1611
8707.23 1581
8708.11 1519
8708.99 1446
8709.87 1376
8710.75 1372
8711.63 1308
8712.51 1281
8713.39 1241
8714.27 1223
8715.16 1176
8716.04 1182
8716.92 1190
8717.80 1181
8718.68 1240
8719.56 1242
8720.44 1183
8721.33 1220
8722.21 1233
8723.09 1223
8723.97 1241
8724.85 1270
8725.73 1294
8726.62 1275
8727.50 1318
8728.38 1338
8729.26 1356
8730.14 1371
8731.03 1354
8731.91 1380
8732.79 1358
8733.67 1343
8734.55 1285
8735.44 1246
8736.32 1265
8737.20 1274
8738.08 1313
8738.97 1342
8739.85 1277
8740.73 1270
8741.61 1257
8742.50 1236
8743.38 1240
8744.26 1215
8745.14 1205
8746.03 1189
8746.91 1245
8747.79 1220
8748.68 1184
8749.56 1227
8750.44 1227
8751.33 1233
8752.21 1201
8753.09 1245
8753.97 1270
8754.86 1268
8755.74 1353
8756.62 1397
8757.51 1441
8758.39 1481
8759.28 1429
8760.16 1442
8761.04 1426
8761.93 1408
8762.81 1375
8763.69 1354
8764.58 1355
8765.46 1326
8766.34 1380
8767.23 1385
8768.11 1344
8769.00 1319
8769.88 1345
8770.76 1288
8771.65 1258
8772.53 1280
8773.42 1292
8774.30 1199
8775.19 1264
8776.07 1307
8776.95 1364
8777.84 1421
8778.72 1542
8779.61 1640
8780.49 1611
8781.38 1637
8782.26 1678
8783.15 1663
8784.03 1603
8784.92 1537
8785.80 1494
8786.69 1418
8787.57 1381
8788.46 1321
8789.34 1283
8790.23 1199
8791.11 1189
8792.00 1173
8792.88 1161
8793.77 1098
8794.65 1064
8795.54 1031
8796.42 980
8797.31 999
8798.19 996
8799.08 1009
8799.96 960
8800.85 891
8801.74 946
8802.62 932
8803.51 975
8804.39 897
8805.28 904
8806.16 930
8807.05 934
8807.94 946
8808.82 939
8809.71 921
8810.59 920
8811.48 910
8812.37 879
8813.25 915
8814.14 901
8815.03 888
8815.91 900
8816.80 884
8817.68 904
8818.57 901
8819.46 865
8820.34 863
8821.23 848
8822.12 848
8823.00 821
8823.89 851
8824.78 887
8825.66 872
8826.55 850
8827.44 849
8828.33 838
8829.21 878
8830.10 886
8830.99 849
8831.87 866
8832.76 846
8833.65 864
8834.54 844
8835.42 841
8836.31 825
8837.20 817
8838.08 830
8838.97 836
8839.86 836
8840.75 850
8841.64 851
8842.52 824
8843.41 795
8844.30 795
8845.19 796
8846.07 797
8846.96 792
8847.85 804
8848.74 784
8849.63 804
8850.51 756
8851.40 795
8852.29 791
8853.18 820
8854.07 780
8854.96 722
8855.84 764
8856.73 756
8857.62 781
8858.51 772
8859.40 772
8860.29 818
8861.17 780
8862.06 760
8862.95 747
8863.84 791
8864.73 782
8865.62 753
8866.51 756
8867.40 731
8868.29 716
8869.17 732
8870.06 741
8870.95 761
8871.84 722
8872.73 761
8873.62 775
8874.51 708
8875.40 729
8876.29 756
8877.18 742
8878.07 662
8878.96 730
8879.85 691
8880.74 661
8881.63 653
8882.51 684
8883.40 681
8884.29 666
8885.18 679
8886.07 665
8886.96 653
8887.85 662
8888.74 634
8889.63 634
8890.52 643
8891.41 640
8892.30 595
8893.19 627
8894.09 641
8894.98 662
8895.87 628
8896.76 617
8897.65 590
8898.54 618
8899.43 622
8900.32 633
8901.21 599
8902.10 598
8902.99 592
8903.88 600
8904.77 576
8905.66 577
8906.55 614
8907.44 598
8908.34 636
8909.23 627
8910.12 640
8911.01 634
8911.90 605
8912.79 607
8913.68 636
8914.57 628
8915.47 646
8916.36 630
8917.25 642
8918.14 646
8919.03 600
8919.92 593
8920.81 573
8921.71 585
8922.60 566
8923.49 598
8924.38 603
8925.27 589
8926.16 593
8927.06 603
8927.95 639
8928.84 618
8929.73 606
8930.62 571
8931.52 544
8932.41 563
8933.30 583
8934.19 587
8935.09 569
8935.98 576
8936.87 544
8937.76 554
8938.66 528
8939.55 569
8940.44 544
8941.33 567
8942.23 587
8943.12 541
8944.01 575
8944.90 572
8945.80 555
8946.69 577
8947.58 545
8948.48 546
8949.37 563
8950.26 531
8951.16 568
8952.05 540
8952.94 584
8953.84 562
8954.73 558
8955.62 539
8956.52 549
8957.41 544
8958.30 546
8959.20 537
8960.09 508
8960.98 563
8961.88 559
8962.77 586
8963.66 593
8964.56 600
8965.45 561
8966.35 561
8967.24 606
8968.13 573
8969.03 584
8969.92 605
8970.82 598
8971.71 588
8972.60 568
8973.50 533
8974.39 555
8975.29 531
8976.18 557
8977.08 525
8977.97 515
8978.87 539
8979.76 541
8980.65 529
8981.55 511
8982.44 525
8983.34 541
8984.23 526
8985.13 522
8986.02 531
8986.92 501
8987.81 539
8988.71 516
8989.60 575
8990.50 555
8991.39 533
8992.29 574
8993.18 543
8994.08 567
8994.97 571
8995.87 539
8996.76 548
8997.66 558
8998.56 515
8999.45 531
9000.35 512
9001.24 508
9002.14 559
9003.03 523
9003.93 559
9004.83 538
9005.72 519
9006.62 491
9007.51 498
9008.41 500
9009.31 485
9010.20 509
9011.10 509
9011.99 528
9012.89 521
9013.79 489
9014.68 518
9015.58 544
9016.48 526
9017.37 534
9018.27 539
9019.16 523
9020.06 497
9020.96 527
9021.85 531
9022.75 515
9023.65 512
9024.54 533
9025.44 536
9026.34 504
9027.24 533
9028.13 538
9029.03 530
9029.93 535
9030.82 489
9031.72 507
9032.62 499
9033.52 487
9034.41 488
9035.31 527
9036.21 502
9037.10 509
9038.00 531
9038.90 522
9039.80 504
9040.69 520
9041.59 520
9042.49 505
9043.39 520
9044.29 541
9045.18 533
9046.08 509
9046.98 546
9047.88 531
9048.78 537
9049.67 564
9050.57 526
9051.47 484
9052.37 544
9053.27 512
9054.16 526
9055.06 564
9055.96 541
9056.86 540
9057.76 516
9058.66 554
9059.55 556
9060.45 523
9061.35 554
9062.25 558
9063.15 540
9064.05 565
9064.95 538
9065.85 540
9066.74 537
9067.64 583
9068.54 561
9069.44 565
9070.34 539
9071.24 577
9072.14 526
9073.04 553
9073.94 549
9074.84 526
9075.74 555
9076.64 521
9077.53 515
9078.43 532
9079.33 577
9080.23 528
9081.13 543
9082.03 574
9082.93 559
9083.83 553
9084.73 564
9085.63 572
9086.53 566
9087.43 533
9088.33 566
9089.23 545
9090.13 527
9091.03 542
9091.93 579
9092.83 556
9093.73 591
9094.63 563
9095.53 568
9096.43 600
9097.33 547
9098.23 568
9099.13 566
9100.04 556
9100.94 525
9101.84 529
9102.74 549
9103.64 544
9104.54 540
9105.44 529
9106.34 558
9107.24 505
9108.14 531
9109.04 547
9109.94 566
9110.85 494
9111.75 535
9112.65 518
9113.55 517
9114.45 519
9115.35 552
9116.25 551
9117.15 528
9118.06 564
9118.96 579
9119.86 557
9120.76 565
9121.66 589
9122.56 600
9123.46 635
9124.37 608
9125.27 587
9126.17 594
9127.07 588
9127.97 581
9128.88 601
9129.78 581
9130.68 541
9131.58 535
9132.48 535
9133.39 535
9134.29 530
9135.19 522
9136.09 550
9137.00 548
9137.90 526
9138.80 536
9139.70 587
9140.61 527
9141.51 511
9142.41 543
9143.31 534
9144.22 537
9145.12 554
9146.02 552
9146.92 544
9147.83 521
9148.73 533
9149.63 545
9150.54 532
9151.44 522
9152.34 500
9153.25 516
9154.15 529
9155.05 511
9155.96 512
9156.86 551
9157.76 541
9158.67 503
9159.57 562
9160.47 544
9161.38 510
9162.28 576
9163.18 570
9164.09 550
9164.99 536
9165.90 543
9166.80 573
9167.70 587
9168.61 538
9169.51 559
9170.42 554
9171.32 585
9172.22 559
9173.13 519
9174.03 546
9174.94 518
9175.84 549
9176.74 565
9177.65 536
9178.55 530
9179.46 550
9180.36 557
9181.27 512
9182.17 516
9183.08 523
9183.98 537
9184.89 551
9185.79 572
9186.70 583
9187.60 590
9188.51 598
9189.41 591
9190.32 601
9191.22 593
9192.13 571
9193.03 569
9193.94 593
9194.84 572
9195.75 635
9196.65 690
9197.56 676
9198.46 672
9199.37 692
9200.27 710
9201.18 696
9202.08 659
9202.99 633
9203.90 627
9204.80 650
9205.71 630
9206.61 624
9207.52 588
9208.42 535
9209.33 540
9210.24 545
9211.14 535
9212.05 540
9212.95 579
9213.86 570
9214.77 534
9215.67 519
9216.58 562
9217.49 600
9218.39 541
9219.30 556
9220.21 566
9221.11 597
9222.02 535
9222.93 512
9223.83 542
9224.74 538
9225.65 520
9226.55 512
9227.46 501
9228.37 541
9229.27 502
9230.18 487
9231.09 528
9231.99 550
9232.90 516
9233.81 517
9234.72 544
9235.62 531
9236.53 509
9237.44 547
9238.34 555
9239.25 554
9240.16 568
9241.07 556
9241.97 576
9242.88 531
9243.79 503
9244.70 512
9245.61 545
9246.51 544
9247.42 551
9248.33 558
9249.24 506
9250.14 517
9251.05 546
9251.96 527
9252.87 532
9253.78 529
9254.69 576
9255.59 537
9256.50 530
9257.41 536
9258.32 541
9259.23 534
9260.14 546
9261.04 552
9261.95 565
9262.86 549
9263.77 617
9264.68 615
9265.59 574
9266.50 569
9267.40 571
9268.31 568
9269.22 549
9270.13 563
9271.04 569
9271.95 549
9272.86 537
9273.77 519
9274.68 536
9275.59 556
9276.49 532
9277.40 537
9278.31 563
9279.22 539
9280.13 546
9281.04 552
9281.95 562
9282.86 532
9283.77 520
9284.68 530
9285.59 553
9286.50 544
9287.41 544
9288.32 518
9289.23 558
9290.14 544
9291.05 550
9291.96 529
9292.87 571
9293.78 537
9294.69 572
9295.60 587
9296.51 611
9297.42 586
9298.33 605
9299.24 608
9300.15 621
9301.06 611
9301.97 602
9302.88 615
9303.79 614
9304.70 600
9305.61 630
9306.53 634
9307.44 621
9308.35 647
9309.26 628
9310.17 619
9311.08 633
9311.99 623
9312.90 636
9313.81 598
9314.72 634
9315.63 621
9316.55 608
9317.46 607
9318.37 625
9319.28 600
9320.19 570
9321.10 616
9322.01 596
9322.93 585
9323.84 603
9324.75 574
9325.66 582
9326.57 583
9327.48 571
9328.40 562
9329.31 585
9330.22 592
9331.13 548
9332.04 536
9332.96 556
9333.87 595
9334.78 557
9335.69 596
9336.60 611
9337.52 577
9338.43 570
9339.34 573
9340.25 607
9341.17 566
9342.08 598
9342.99 646
9343.90 641
9344.82 616
9345.73 586
9346.64 574
9347.55 596
9348.47 578
9349.38 585
9350.29 602
9351.21 609
9352.12 597
9353.03 582
9353.94 554
9354.86 581
9355.77 613
9356.68 592
9357.60 612
9358.51 618
9359.42 603
9360.34 609
9361.25 599
9362.16 646
9363.08 629
9363.99 589
9364.90 594
9365.82 629
9366.73 597
9367.65 615
9368.56 617
9369.47 655
9370.39 645
9371.30 681
9372.21 640
9373.13 642
9374.04 657
9374.96 681
9375.87 638
9376.79 673
9377.70 673
9378.61 649
9379.53 734
9380.44 694
9381.36 680
9382.27 714
9383.19 705
9384.10 637
9385.01 666
9385.93 718
9386.84 707
9387.76 752
9388.67 789
9389.59 776
9390.50 807
9391.42 841
9392.33 837
9393.25 833
9394.16 846
9395.08 829
9395.99 849
9396.91 822
9397.82 841
9398.74 808
9399.65 782
9400.57 787
9401.48 761
9402.40 713
9403.32 727
9404.23 780
9405.15 752
9406.06 734
9406.98 726
9407.89 765
9408.81 749
9409.73 753
9410.64 792
9411.56 782
9412.47 728
9413.39 769
9414.30 752
9415.22 728
9416.14 774
9417.05 788
9417.97 800
9418.89 773
9419.80 787
9420.72 777
9421.63 781
9422.55 789
9423.47 797
9424.38 807
9425.30 831
9426.22 789
9427.13 827
9428.05 815
9428.97 830
9429.88 837
9430.80 871
9431.72 880
9432.63 930
9433.55 899
9434.47 923
9435.38 999
9436.30 1004
9437.22 950
9438.14 994
9439.05 1018
9439.97 1018
9440.89 1073
9441.81 1099
9442.72 1085
9443.64 1039
9444.56 1117
9445.47 1078
9446.39 1120
9447.31 1190
9448.23 1302
9449.15 1430
9450.06 1539
9450.98 1648
9451.90 1737
9452.82 1747
9453.73 1772
9454.65 1707
9455.57 1579
9456.49 1481
9457.41 1378
9458.32 1247
9459.24 1152
9460.16 1102
9461.08 1043
9462.00 985
9462.92 951
9463.83 870
9464.75 832
9465.67 844
9466.59 880
9467.51 826
9468.43 825
9469.35 791
9470.26 805
9471.18 782
9472.10 779
9473.02 819
9473.94 821
9474.86 843
9475.78 800
9476.70 797
9477.62 821
9478.54 806
9479.45 832
9480.37 879
9481.29 825
9482.21 821
9483.13 840
9484.05 842
9484.97 842
9485.89 867
9486.81 844
9487.73 825
9488.65 850
9489.57 844
9490.49 864
9491.41 848
9492.33 812
9493.25 817
9494.17 851
9495.09 867
9496.01 870
9496.93 831
9497.85 843
9498.77 849
9499.69 859
9500.61 821
9501.53 859
9502.45 857
9503.37 890
9504.29 840
9505.21 854
9506.13 856
9507.05 891
9507.97 853
9508.89 892
9509.81 921
9510.73 936
9511.65 978
9512.57 964
9513.49 963
9514.42 1005
9515.34 1011
9516.26 1036
9517.18 1058
9518.10 1107
9519.02 1061
9519.94 1136
9520.86 1207
9521.78 1229
9522.71 1218
9523.63 1248
9524.55 1231
9525.47 1200
9526.39 1176
9527.31 1125
9528.23 1121
9529.16 1126
9530.08 1176
9531.00 1162
9531.92 1205
9532.84 1164
9533.76 1136
9534.69 1101
9535.61 1143
9536.53 1169
9537.45 1072
9538.37 1033
9539.30 1043
9540.22 997
9541.14 997
9542.06 1008
9542.98 1013
9543.91 1062
9544.83 975
9545.75 983
9546.67 955
9547.60 1009
9548.52 1006
9549.44 976
9550.36 1007
9551.29 1022
9552.21 976
9553.13 1053
9554.06 1004
9554.98 1038
9555.90 1038
9556.82 1059
9557.75 1136
9558.67 1102
9559.59 1100
9560.52 1114
9561.44 1124
9562.36 1132
9563.29 1095
9564.21 1069
9565.13 1109
9566.06 1152
9566.98 1187
9567.90 1136
9568.83 1152
9569.75 1211
9570.67 1177
9571.60 1178
9572.52 1171
9573.44 1223
9574.37 1244
9575.29 1355
9576.22 1336
9577.14 1306
9578.06 1315
9578.99 1412
9579.91 1362
9580.84 1372
9581.76 1326
9582.68 1383
9583.61 1390
9584.53 1368
9585.46 1353
9586.38 1302
9587.31 1303
9588.23 1320
9589.15 1290
9590.08 1308
9591.00 1372
9591.93 1416
9592.85 1474
9593.78 1566
9594.70 1689
9595.63 1742
9596.55 1964
9597.48 2061
9598.40 2107
9599.33 2146
9600.25 2129
9601.18 2032
9602.10 1889
9603.03 1843
9603.95 1691
9604.88 1682
9605.80 1563
9606.73 1508
9607.65 1374
9608.58 1360
9609.50 1389
9610.43 1305
9611.35 1298
9612.28 1310
9613.21 1266
9614.13 1252
9615.06 1260
9615.98 1267
9616.91 1259
9617.84 1261
9618.76 1274
9619.69 1267
9620.61 1267
9621.54 1245
9622.47 1268
9623.39 1283
9624.32 1232
9625.24 1303
9626.17 1324
9627.10 1315
9628.02 1343
9628.95 1346
9629.88 1345
9630.80 1357
9631.73 1361
9632.65 1331
9633.58 1346
9634.51 1454
9635.43 1428
9636.36 1492
9637.29 1510
9638.22 1500
9639.14 1509
9640.07 1588
9641.00 1603
9641.92 1604
9642.85 1682
9643.78 1760
9644.70 1663
9645.63 1705
9646.56 1714
9647.49 1674
9648.41 1638
9649.34 1629
9650.27 1598
9651.20 1652
9652.12 1630
9653.05 1594
9653.98 1621
9654.91 1652
9655.83 1608
9656.76 1590
9657.69 1606
9658.62 1564
9659.55 1605
9660.47 1588
9661.40 1599
9662.33 1657
9663.26 1659
9664.19 1676
9665.11 1650
9666.04 1682
9666.97 1736
9667.90 1788
9668.83 1823
9669.75 1791
9670.68 1811
9671.61 1804
9672.54 1793
9673.47 1813
9674.40 1873
9675.33 1884
9676.25 1855
9677.18 1938
9678.11 1954
9679.04 1956
9679.97 1981
9680.90 1952
9681.83 1983
9682.76 1971
9683.69 1984
9684.61 2076
9685.54 1999
9686.47 2034
9687.40 2047
9688.33 2075
9689.26 2026
9690.19 2019
9691.12 2038
9692.05 2044
9692.98 2032
9693.91 2039
9694.84 2164
9695.77 2149
9696.70 2194
9697.63 2248
9698.56 2256
9699.49 2203
9700.42 2213
9701.35 2151
9702.28 2129
9703.21 2102
9704.14 2080
9705.07 1990
9706.00 1986
9706.93 1952
9707.86 2006
9708.79 2009
9709.72 1993
9710.65 2077
9711.58 2149
9712.51 2226
9713.44 2185
9714.37 2203
9715.30 2273
9716.23 2260
9717.16 2202
9718.09 2065
9719.02 2062
9719.95 1984
9720.88 1918
9721.81 1834
9722.75 1656
9723.68 1734
9724.61 1649
9725.54 1673
9726.47 1669
9727.40 1652
9728.33 1667
9729.26 1725
9730.19 1664
9731.13 1709
9732.06 1676
9732.99 1690
9733.92 1626
9734.85 1599
9735.78 1523
9736.71 1530
9737.65 1570
9738.58 1556
9739.51 1501
9740.44 1470
9741.37 1450
9742.30 1485
9743.24 1510
9744.17 1531
9745.10 1437
9746.03 1485
9746.96 1483
9747.90 1500
9748.83 1451
9749.76 1445
9750.69 1488
9751.63 1408
9752.56 1391
9753.49 1389
9754.42 1374
9755.36 1355
9756.29 1362
9757.22 1340
9758.15 1390
9759.09 1379
9760.02 1382
9760.95 1350
9761.88 1369
9762.82 1337
9763.75 1400
9764.68 1450
9765.62 1523
9766.55 1527
9767.48 1515
9768.41 1488
9769.35 1550
9770.28 1529
9771.21 1490
9772.15 1479
9773.08 1441
9774.01 1451
9774.95 1466
9775.88 1475
9776.81 1475
9777.75 1490
9778.68 1427
9779.62 1522
9780.55 1516
9781.48 1504
9782.42 1496
9783.35 1474
9784.28 1527
9785.22 1547
9786.15 1469
9787.09 1466
9788.02 1432
9788.95 1453
9789.89 1402
9790.82 1364
9791.76 1417
9792.69 1453
9793.63 1513
9794.56 1566
9795.49 1626
9796.43 1648
9797.36 1628
9798.30 1675
9799.23 1649
9800.17 1646
9801.10 1524
9802.04 1472
9802.97 1392
9803.91 1361
9804.84 1257
9805.78 1218
9806.71 1190
9807.65 1173
9808.58 1122
9809.52 1120
9810.45 1121
9811.39 1103
9812.32 1049
9813.26 1029
9814.19 1053
9815.13 1052
9816.06 999
9817.00 967
9817.93 995
9818.87 1000
9819.80 971
9820.74 977
9821.68 1009
9822.61 973
9823.55 974
9824.48 971
9825.42 990
9826.35 982
9827.29 992
9828.23 992
9829.16 963
9830.10 956
9831.03 942
9831.97 977
9832.91 979
9833.84 951
9834.78 945
9835.72 953
9836.65 965
9837.59 952
9838.52 915
9839.46 951
9840.40 966
9841.33 933
9842.27 954
9843.21 1000
9844.14 1009
9845.08 964
9846.02 973
9846.95 952
9847.89 963
9848.83 995
9849.77 980
9850.70 972
9851.64 994
9852.58 994
9853.51 975
9854.45 977
9855.39 980
9856.33 935
9857.26 951
9858.20 955
9859.14 876
9860.08 932
9861.01 912
9861.95 932
9862.89 950
9863.83 938
9864.76 889
9865.70 887
9866.64 900
9867.58 923
9868.51 886
9869.45 903
9870.39 914
9871.33 892
9872.27 919
9873.20 932
9874.14 947
9875.08 939
9876.02 925
9876.96 944
9877.90 938
9878.83 917
9879.77 922
9880.71 928
9881.65 888
9882.59 883
9883.53 889
9884.47 935
9885.40 896
9886.34 917
9887.28 898
9888.22 900
9889.16 838
9890.10 870
9891.04 899
9891.98 853
9892.91 845
9893.85 865
9894.79 891
9895.73 929
9896.67 864
9897.61 855
9898.55 845
9899.49 872
9900.43 877
9901.37 877
9902.31 916
9903.25 867
9904.19 886
9905.13 889
9906.07 886
9907.01 840
9907.95 903
9908.89 901
9909.83 888
9910.77 901
9911.71 945
9912.65 920
9913.59 886
9914.53 918
9915.47 906
9916.41 987
9917.35 986
9918.29 1046
9919.23 1084
9920.17 1182
9921.11 1203
9922.05 1336
9922.99 1412
9923.93 1571
9924.87 1613
9925.81 1614
9926.75 1654
9927.69 1662
9928.63 1582
9929.57 1483
9930.51 1430
9931.45 1285
9932.39 1177
9933.34 1158
9934.28 1140
9935.22 1039
9936.16 988
9937.10 979
9938.04 914
9938.98 880
9939.92 858
9940.87 883
9941.81 875
9942.75 874
9943.69 880
9944.63 968
9945.57 993
9946.51 1032
9947.46 1020
9948.40 1039
9949.34 1050
9950.28 1091
9951.22 1037
9952.16 1071
9953.11 1011
9954.05 988
9954.99 949
9955.93 906
9956.87 908
9957.82 817
9958.76 811
9959.70 777
9960.64 789
9961.59 778
9962.53 746
9963.47 740
9964.41 764
9965.35 731
9966.30 734
9967.24 739
9968.18 736
9969.13 722
9970.07 692
9971.01 698
9971.95 697
9972.90 701
9973.84 680
9974.78 652
9975.73 668
9976.67 672
9977.61 689
9978.55 703
9979.50 685
9980.44 672
9981.38 609
9982.33 681
9983.27 641
9984.21 683
9985.16 670
9986.10 673
9987.04 663
9987.99 658
9988.93 734
9989.88 727
9990.82 713
9991.76 673
9992.71 685
9993.65 659
9994.59 694
9995.54 726
9996.48 699
9997.43 694
9998.37 710
9999.31 694
10000.26 688
10001.20 714
10002.15 685
10003.09 676
10004.04 671
10004.98 690
10005.92 663
10006.87 680
10007.81 663
10008.76 672
10009.70 680
10010.65 660
10011.59 643
10012.54 686
10013.48 662
10014.43 684
10015.37 688
10016.32 626
10017.26 654
10018.21 697
10019.15 656
10020.10 661
10021.04 692
10021.99 682
10022.93 675
10023.88 643
10024.82 598
10025.77 628
10026.71 666
10027.66 665
10028.60 647
10029.55 636
10030.49 589
10031.44 614
10032.39 634
10033.33 616
10034.28 603
10035.22 646
10036.17 646
10037.11 639
10038.06 600
10039.01 609
10039.95 643
10040.90 653
10041.84 611
10042.79 587
10043.74 619
10044.68 630
10045.63 650
10046.58 625
10047.52 628
10048.47 655
10049.41 607
10050.36 582
10051.31 603
10052.25 598
10053.20 639
10054.15 601
10055.09 640
10056.04 626
10056.99 621
10057.93 624
10058.88 603
10059.83 572
10060.78 593
10061.72 609
10062.67 586
10063.62 595
10064.56 576
10065.51 570
10066.46 603
10067.41 574
10068.35 581
10069.30 579
10070.25 575
10071.20 586
10072.14 578
10073.09 593
10074.04 568
10074.99 567
10075.93 629
10076.88 608
10077.83 584
10078.78 579
10079.72 598
10080.67 570
10081.62 563
10082.57 574
10083.52 572
10084.46 571
10085.41 558
10086.36 566
10087.31 576
10088.26 568
10089.21 586
10090.15 584
10091.10 602
10092.05 571
10093.00 592
10093.95 638
10094.90 586
10095.85 600
10096.79 600
10097.74 618
10098.69 627
10099.64 604
10100.59 615
10101.54 598
10102.49 608
10103.44 636
10104.39 620
10105.33 568
10106.28 589
10107.23 579
10108.18 598
10109.13 573
10110.08 587
10111.03 572
10111.98 626
10112.93 571
10113.88 565
10114.83 571
10115.78 646
10116.73 584
10117.68 553
10118.63 579
10119.58 609
10120.53 589
10121.48 557
10122.43 607
10123.38 583
10124.33 618
10125.28 598
10126.23 661
10127.18 628
10128.13 600
10129.08 622
10130.03 641
10130.98 586
10131.93 636
10132.88 624
10133.83 618
10134.78 642
10135.73 660
10136.68 683
10137.63 649
10138.58 666
10139.53 639
10140.48 652
10141.43 632
10142.38 629
10143.33 631
10144.29 640
10145.24 686
10146.19 648
10147.14 676
10148.09 648
10149.04 635
10149.99 678
10150.94 708
10151.89 679
10152.85 677
10153.80 684
10154.75 682
10155.70 662
10156.65 663
10157.60 645
10158.55 680
10159.51 684
10160.46 725
10161.41 716
10162.36 776
10163.31 758
10164.26 749
10165.22 752
10166.17 706
10167.12 723
10168.07 779
10169.02 805
10169.98 762
10170.93 788
10171.88 810
10172.83 781
10173.79 778
10174.74 781
10175.69 809
10176.64 839
10177.60 829
10178.55 832
10179.50 850
10180.45 818
10181.41 804
10182.36 812
10183.31 846
10184.26 844
10185.22 835
10186.17 866
10187.12 835
10188.08 840
10189.03 867
10189.98 827
10190.93 810
10191.89 773
10192.84 815
10193.79 849
10194.75 813
10195.70 808
10196.65 854
10197.61 846
10198.56 839
10199.51 883
10200.47 905
10201.42 956
10202.38 894
10203.33 954
10204.28 1012
10205.24 1025
10206.19 1030
10207.14 1052
10208.10 1051
10209.05 992
10210.01 1054
10210.96 1064
10211.91 1011
10212.87 1015
10213.82 936
10214.78 991
10215.73 920
10216.69 915
10217.64 865
10218.59 869
10219.55 860
10220.50 879
10221.46 901
10222.41 889
10223.37 888
10224.32 939
10225.28 909
10226.23 932
10227.19 974
10228.14 1001
10229.10 1047
10230.05 1163
10231.01 1179
10231.96 1288
10232.92 1412
10233.87 1461
10234.83 1464
10235.78 1482
10236.74 1523
10237.69 1439
10238.65 1411
10239.60 1347
10240.56 1259
10241.51 1178
10242.47 1116
10243.42 1018
10244.38 960
10245.34 941
10246.29 901
10247.25 875
10248.20 881
10249.16 860
10250.11 859
10251.07 875
10252.03 823
10252.98 833
10253.94 798
10254.89 805
10255.85 764
10256.81 799
10257.76 780
10258.72 746
10259.68 715
10260.63 704
10261.59 671
10262.55 687
10263.50 707
10264.46 736
10265.41 732
10266.37 718
10267.33 706
10268.28 733
10269.24 699
10270.20 703
10271.16 734
10272.11 730
10273.07 727
10274.03 738
10274.98 734
10275.94 695
10276.90 650
10277.85 644
10278.81 664
10279.77 681
10280.73 638
10281.68 641
10282.64 641
10283.60 664
10284.56 631
10285.51 660
10286.47 657
10287.43 672
10288.39 696
10289.34 689
10290.30 729
10291.26 649
10292.22 691
10293.18 701
10294.13 697
10295.09 683
10296.05 671
10297.01 679
10297.97 627
10298.92 643
10299.88 649
10300.84 692
10301.80 665
10302.76 660
10303.72 664
10304.67 632
10305.63 658
10306.59 660
10307.55 665
10308.51 660
10309.47 681
10310.43 692
10311.38 674
10312.34 679
10313.30 672
10314.26 668
10315.22 693
10316.18 694
10317.14 690
10318.10 662
10319.06 652
10320.01 649
10320.97 634
10321.93 625
10322.89 641
10323.85 631
10324.81 625
10325.77 645
10326.73 609
10327.69 573
10328.65 632
10329.61 621
10330.57 574
10331.53 610
10332.49 595
10333.45 624
10334.41 589
10335.37 574
10336.33 591
10337.29 570
10338.25 579
10339.21 589
10340.17 571
10341.13 550
10342.09 590
10343.05 596
10344.01 614
10344.97 560
10345.93 580
10346.89 577
10347.85 572
10348.81 572
10349.77 567
10350.73 584
10351.69 567
10352.65 559
10353.61 535
10354.57 544
10355.53 548
10356.49 554
10357.46 554
10358.42 541
10359.38 547
10360.34 526
10361.30 523
10362.26 504
10363.22 537
10364.18 543
10365.14 538
10366.11 501
10367.07 521
10368.03 544
10368.99 514
10369.95 518
10370.91 528
10371.87 514
10372.84 536
10373.80 529
10374.76 524
10375.72 508
10376.68 513
10377.64 518
10378.61 535
10379.57 530
10380.53 502
10381.49 503
10382.45 541
10383.42 521
10384.38 502
10385.34 521
10386.30 483
10387.27 486
10388.23 486
10389.19 511
10390.15 515
10391.11 502
10392.08 496
10393.04 522
10394.00 494
10394.96 501
10395.93 497
10396.89 459
10397.85 473
10398.82 484
10399.78 518
10400.74 505
10401.70 483
10402.67 458
10403.63 473
10404.59 461
10405.56 493
10406.52 461
10407.48 478
10408.45 467
10409.41 484
10410.37 494
10411.34 516
10412.30 504
10413.26 482
10414.23 488
10415.19 494
10416.15 495
10417.12 468
10418.08 491
10419.04 458
10420.01 485
10420.97 531
10421.94 482
10422.90 476
10423.86 485
10424.83 478
10425.79 485
10426.76 484
10427.72 460
10428.68 472
10429.65 459
10430.61 438
10431.58 425
10432.54 440
10433.51 428
10434.47 424
10435.44 458
10436.40 427
10437.36 468
10438.33 443
10439.29 411
10440.26 431
10441.22 435
10442.19 433
10443.15 488
10444.12 465
10445.08 451
10446.05 445
10447.01 440
10447.98 513
10448.94 463
10449.91 430
10450.87 417
10451.84 432
10452.80 431
10453.77 422
10454.73 423
10455.70 412
10456.67 415
10457.63 432
10458.60 458
10459.56 456
10460.53 463
10461.49 456
10462.46 450
10463.43 471
10464.39 475
10465.36 450
10466.32 434
10467.29 421
10468.25 436
10469.22 434
10470.19 460
10471.15 452
10472.12 470
10473.09 443
10474.05 442
10475.02 462
10475.98 482
10476.95 486
10477.92 440
10478.88 444
10479.85 436
10480.82 474
10481.78 454
10482.75 457
10483.72 454
10484.68 481
10485.65 478
10486.62 469
10487.58 438
10488.55 462
10489.52 466
10490.49 462
10491.45 451
10492.42 456
10493.39 457
10494.35 432
10495.32 460
10496.29 442
10497.26 489
10498.22 493
10499.19 446
10500.16 456
10501.13 494
10502.09 483
10503.06 474
10504.03 455
10505.00 475
10505.96 472
10506.93 477
10507.90 469
10508.87 522
10509.84 461
10510.80 434
10511.77 448
10512.74 451
10513.71 486
10514.68 468
10515.64 448
10516.61 431
10517.58 459
10518.55 453
10519.52 463
10520.49 476
10521.45 473
10522.42 470
10523.39 452
10524.36 438
10525.33 432
10526.30 457
10527.27 491
10528.23 506
10529.20 497
10530.17 469
10531.14 492
10532.11 475
10533.08 461
10534.05 457
10535.02 455
10535.99 464
10536.96 485
10537.93 490
10538.89 480
10539.86 481
10540.83 473
10541.80 466
10542.77 480
10543.74 489
10544.71 477
10545.68 455
10546.65 475
10547.62 465
10548.59 487
10549.56 497
10550.53 487
10551.50 479
10552.47 521
10553.44 507
10554.41 473
10555.38 510
10556.35 514
10557.32 476
10558.29 505
10559.26 505
10560.23 500
10561.20 537
10562.17 548
10563.14 495
10564.11 524
10565.08 540
10566.05 517
10567.02 490
10567.99 524
10568.96 535
10569.93 557
10570.91 524
10571.88 488
10572.85 490
10573.82 514
10574.79 515
10575.76 541
10576.73 504
10577.70 541
10578.67 499
10579.64 504
10580.62 514
10581.59 494
10582.56 531
10583.53 528
10584.50 542
10585.47 518
10586.44 564
10587.42 558
10588.39 608
10589.36 580
10590.33 557
10591.30 589
10592.27 587
10593.25 599
10594.22 587
10595.19 579
10596.16 566
10597.13 576
10598.10 563
10599.08 571
10600.05 619
10601.02 627
10601.99 621
10602.97 712
10603.94 721
10604.91 734
10605.88 749
10606.85 767
10607.83 821
10608.80 796
10609.77 846
10610.74 810
10611.72 795
10612.69 793
10613.66 764
10614.64 730
10615.61 705
10616.58 659
10617.55 664
10618.53 598
10619.50 596
10620.47 584
10621.45 591
10622.42 565
10623.39 530
10624.37 575
10625.34 591
10626.31 558
10627.29 529
10628.26 559
10629.23 542
10630.21 571
10631.18 533
10632.15 537
10633.13 565
10634.10 554
10635.07 576
10636.05 602
10637.02 606
10638.00 573
10638.97 564
10639.94 573
10640.92 553
10641.89 574
10642.87 579
10643.84 542
10644.81 553
10645.79 542
10646.76 555
10647.74 557
10648.71 553
10649.68 505
10650.66 514
10651.63 499
10652.61 496
10653.58 533
10654.56 490
10655.53 487
10656.51 516
10657.48 495
10658.46 469
10659.43 476
10660.41 472
10661.38 465
10662.36 473
10663.33 457
10664.31 468
10665.28 506
10666.26 450
10667.23 468
10668.21 475
10669.18 485
10670.16 467
10671.13 509
10672.11 468
10673.08 487
10674.06 487
10675.03 500
10676.01 475
10676.99 491
10677.96 517
10678.94 493
10679.91 463
10680.89 496
10681.86 496
10682.84 489
10683.82 502
10684.79 476
10685.77 481
10686.74 489
10687.72 508
10688.70 497
10689.67 467
10690.65 502
10691.63 493
10692.60 478
10693.58 464
10694.55 459
10695.53 463
10696.51 481
10697.48 485
10698.46 466
10699.44 450
10700.41 489
10701.39 498
10702.37 484
10703.34 483
10704.32 469
10705.30 474
10706.27 475
10707.25 466
10708.23 460
10709.21 454
10710.18 465
10711.16 479
10712.14 467
10713.11 492
10714.09 479
10715.07 474
10716.05 485
10717.02 490
10718.00 481
10718.98 487
10719.96 465
10720.93 476
10721.91 478
10722.89 481
10723.87 476
10724.85 476
10725.82 438
10726.80 484
10727.78 462
10728.76 446
10729.74 492
10730.71 474
10731.69 452
10732.67 472
10733.65 472
10734.63 428
10735.60 492
10736.58 459
10737.56 488
10738.54 483
10739.52 503
10740.50 512
10741.48 491
10742.45 493
10743.43 479
10744.41 508
10745.39 485
10746.37 475
10747.35 488
10748.33 458
10749.31 508
10750.28 489
10751.26 486
10752.24 499
10753.22 471
10754.20 504
10755.18 479
10756.16 479
10757.14 460
10758.12 471
10759.10 470
10760.08 490
10761.06 489
10762.04 516
10763.01 521
10763.99 484
10764.97 519
10765.95 488
10766.93 481
10767.91 540
10768.89 474
10769.87 482
10770.85 501
10771.83 518
10772.81 536
10773.79 525
10774.77 505
10775.75 524
10776.73 534
10777.71 551
10778.69 556
10779.67 549
10780.65 528
10781.63 548
10782.62 545
10783.60 558
10784.58 523
10785.56 553
10786.54 549
10787.52 552
10788.50 550
10789.48 540
10790.46 553
10791.44 538
10792.42 566
10793.40 556
10794.38 534
10795.37 527
10796.35 532
10797.33 504
10798.31 535
10799.29 514
10800.27 538
10801.25 501
10802.23 513
10803.21 500
10804.20 479
10805.18 497
10806.16 512
10807.14 554
10808.12 533
10809.10 495
10810.09 512
10811.07 510
10812.05 544
10813.03 580
10814.01 553
10815.00 551
10815.98 569
10816.96 558
10817.94 580
10818.92 543
10819.91 487
10820.89 542
10821.87 567
10822.85 536
10823.83 561
10824.82 538
10825.80 581
10826.78 576
10827.76 555
10828.75 568
10829.73 599
10830.71 561
10831.69 556
10832.68 573
10833.66 589
10834.64 595
10835.63 584
10836.61 596
10837.59 599
10838.57 611
10839.56 583
10840.54 578
10841.52 619
10842.51 608
10843.49 595
10844.47 585
10845.46 626
10846.44 635
10847.42 634
10848.41 648
10849.39 619
10850.37 653
10851.36 648
10852.34 678
10853.32 712
10854.31 671
10855.29 664
10856.28 662
10857.26 677
10858.24 641
10859.23 634
10860.21 681
10861.20 680
10862.18 694
10863.16 658
10864.15 636
10865.13 709
10866.12 669
10867.10 681
10868.08 674
10869.07 693
10870.05 709
10871.04 689
10872.02 677
10873.01 663
10873.99 703
10874.98 696
10875.96 710
10876.95 695
10877.93 679
10878.92 700
10879.90 748
10880.89 733
10881.87 706
10882.86 733
10883.84 773
10884.83 835
10885.81 807
10886.80 748
10887.78 772
10888.77 790
10889.75 765
10890.74 761
10891.72 786
10892.71 823
10893.69 873
10894.68 833
10895.66 807
10896.65 818
10897.64 854
10898.62 835
10899.61 868
10900.59 854
10901.58 866
10902.56 863
10903.55 896
10904.54 896
10905.52 914
10906.51 920
10907.49 936
10908.48 980
10909.47 964
10910.45 975
10911.44 1021
10912.43 1003
10913.41 976
10914.40 1008
10915.39 964
10916.37 996
10917.36 1010
10918.35 1030
10919.33 1015
10920.32 1044
10921.31 1040
10922.29 1079
10923.28 1066
10924.27 1091
10925.25 1124
10926.24 1079
10927.23 1070
10928.21 1119
10929.20 1115
10930.19 1102
10931.18 1118
10932.16 1093
10933.15 1168
10934.14 1169
10935.12 1214
10936.11 1173
10937.10 1190
10938.09 1219
10939.07 1267
10940.06 1302
10941.05 1327
10942.04 1350
10943.02 1386
10944.01 1360
10945.00 1389
10945.99 1412
10946.98 1460
10947.96 1495
10948.95 1534
10949.94 1626
10950.93 1745
10951.92 1754
10952.90 1836
10953.89 1938
10954.88 2067
10955.87 2210
10956.86 2192
10957.85 2234
10958.83 2225
10959.82 2237
10960.81 2209
10961.80 2131
10962.79 2028
10963.78 1942
10964.77 1870
10965.75 1776
10966.74 1686
10967.73 1654
10968.72 1650
10969.71 1574
10970.70 1572
10971.69 1519
10972.68 1504
10973.67 1510
10974.66 1484
10975.64 1478
10976.63 1497
10977.62 1523
10978.61 1469
10979.60 1526
10980.59 1492
10981.58 1526
10982.57 1493
10983.56 1551
10984.55 1591
10985.54 1580
10986.53 1700
10987.52 1698
10988.51 1742
10989.50 1768
10990.49 1944
10991.48 2025
10992.47 2085
10993.46 2267
10994.45 2447
10995.44 2608
10996.43 2749
10997.42 2806
10998.41 2866
10999.40 2976
11000.39 2863
11001.38 2857
11002.37 2751
11003.36 2618
11004.35 2416
11005.34 2255
11006.33 2087
11007.32 1905
11008.31 1798
11009.30 1644
11010.30 1571
11011.29 1519
11012.28 1428
11013.27 1360
11014.26 1246
11015.25 1226
11016.24 1183
11017.23 1199
11018.22 1196
11019.21 1146
11020.21 1095
11021.20 1130
11022.19 1103
11023.18 1103
11024.17 1094
11025.16 1071
11026.15 1108
11027.14 1053
11028.14 1060
11029.13 1067
11030.12 1044
11031.11 1099
11032.10 1077
11033.09 1029
11034.09 1041
11035.08 1048
11036.07 1075
11037.06 1051
11038.05 1058
11039.05 1055
11040.04 1004
11041.03 950
11042.02 969
11043.02 1017
11044.01 1020
11045.00 984
11045.99 923
11046.98 937
11047.98 938
11048.97 925
11049.96 910
11050.95 962
11051.95 929
11052.94 949
11053.93 962
11054.93 923
11055.92 929
11056.91 913
11057.90 974
11058.90 950
11059.89 941
11060.88 975
11061.88 1017
11062.87 970
11063.86 949
11064.86 974
11065.85 988
11066.84 983
11067.84 978
11068.83 959
11069.82 982
11070.82 994
11071.81 989
11072.80 964
11073.80 955
11074.79 1012
11075.78 1001
11076.78 1006
11077.77 992
11078.77 986
11079.76 986
11080.75 960
11081.75 933
11082.74 950
11083.74 961
11084.73 918
11085.72 902
11086.72 934
11087.71 923
11088.71 897
11089.70 888
11090.70 886
11091.69 895
11092.68 887
11093.68 862
11094.67 867
11095.67 873
11096.66 866
11097.66 888
11098.65 862
11099.65 843
11100.64 794
11101.64 817
11102.63 847
11103.63 835
11104.62 815
11105.62 824
11106.61 789
11107.61 805
11108.60 798
11109.60 815
11110.59 775
11111.59 810
11112.58 822
11113.58 825
11114.57 825
11115.57 813
11116.56 857
11117.56 818
11118.56 784
11119.55 821
11120.55 818
11121.54 832
11122.54 822
11123.54 804
11124.53 806
11125.53 821
11126.52 837
11127.52 831
11128.51 815
11129.51 836
11130.51 786
11131.50 804
11132.50 780
11133.50 794
11134.49 716
11135.49 762
11136.49 783
11137.48 751
11138.48 754
11139.47 762
11140.47 783
11141.47 762
11142.46 772
11143.46 789
11144.46 806
11145.46 822
11146.45 850
11147.45 791
11148.45 775
11149.44 792
11150.44 775
11151.44 795
11152.43 724
11153.43 735
11154.43 723
11155.43 723
11156.42 730
11157.42 749
11158.42 719
11159.42 737
11160.41 741
11161.41 748
11162.41 726
11163.41 696
11164.40 670
11165.40 709
11166.40 710
11167.40 704
11168.39 695
11169.39 642
11170.39 654
11171.39 652
11172.39 667
11173.38 696
11174.38 732
11175.38 667
11176.38 688
11177.38 652
11178.38 608
11179.37 662
11180.37 665
11181.37 662
11182.37 621
11183.37 675
11184.37 711
11185.37 651
11186.36 662
11187.36 663
11188.36 682
11189.36 684
11190.36 668
11191.36 677
11192.36 669
11193.36 665
11194.36 706
11195.35 702
11196.35 675
11197.35 647
11198.35 655
11199.35 666
11200.35 655
11201.35 684
11202.35 678
11203.35 645
11204.35 672
11205.35 687
11206.35 689
11207.35 652
11208.35 627
11209.35 642
11210.35 662
11211.35 709
11212.35 693
11213.35 678
11214.35 668
11215.34 664
11216.35 620
11217.35 672
11218.35 652
11219.35 613
11220.35 718
11221.35 727
11222.35 648
11223.35 685
11224.35 645
11225.35 708
11226.35 695
11227.35 699
11228.35 683
11229.35 691
11230.35 678
11231.35 689
11232.35 679
11233.35 680
11234.35 741
11235.35 702
11236.35 715
11237.36 675
11238.36 702
11239.36 717
11240.36 746
11241.36 697
11242.36 684
11243.36 728
11244.36 724
11245.36 727
11246.37 689
11247.37 727
11248.37 743
11249.37 731
11250.37 737
11251.37 764
11252.38 757
11253.38 752
11254.38 786
11255.38 764
11256.38 761
11257.38 784
11258.39 788
11259.39 776
11260.39 737
11261.39 778
11262.39 795
11263.40 811
11264.40 818
11265.40 828
11266.40 846
11267.40 891
11268.41 885
11269.41 875
11270.41 933
11271.41 937
11272.42 969
11273.42 993
11274.42 1005
11275.42 979
11276.43 1015
11277.43 1010
11278.43 1006
11279.44 989
11280.44 990
11281.44 1019
11282.44 963
11283.45 941
11284.45 902
11285.45 860
11286.46 815
11287.46 816
11288.46 783
11289.47 782
11290.47 824
11291.47 777
11292.48 755
11293.48 698
11294.48 704
11295.49 728
11296.49 735
11297.49 715
11298.50 705
11299.50 757
11300.51 729
11301.51 711
11302.51 712
11303.52 716
11304.52 732
11305.53 746
11306.53 777
11307.53 755
11308.54 721
11309.54 729
11310.55 767
11311.55 762
11312.55 791
11313.56 830
11314.56 811
11315.57 797
11316.57 774
11317.58 823
11318.58 847
11319.59 863
11320.59 862
11321.59 846
11322.60 854
11323.60 849
11324.61 860
11325.61 835
11326.62 768
11327.62 782
11328.63 779
11329.63 781
11330.64 801
11331.64 803
11332.65 837
11333.65 784
11334.66 788
11335.67 824
11336.67 832
11337.68 887
11338.68 876
11339.69 885
11340.69 893
11341.70 892
11342.70 886
11343.71 832
11344.72 828
11345.72 884
11346.73 815
11347.73 837
11348.74 845
11349.74 753
11350.75 788
11351.76 783
11352.76 776
11353.77 803
11354.78 818
11355.78 757
11356.79 814
11357.79 795
11358.80 812
11359.81 798
11360.81 808
11361.82 746
11362.83 766
11363.83 817
11364.84 771
11365.85 752
11366.85 766
11367.86 782
11368.87 766
11369.87 797
11370.88 823
11371.89 776
11372.89 742
11373.90 779
11374.91 786
11375.92 797
11376.92 771
11377.93 818
11378.94 822
11379.94 836
11380.95 829
11381.96 778
11382.97 779
11383.97 817
11384.98 791
11385.99 786
11387.00 829
11388.00 842
11389.01 817
11390.02 793
11391.03 857
11392.04 816
11393.04 776
11394.05 809
11395.06 800
11396.07 791
11397.08 831
11398.08 837
11399.09 856
11400.10 878
11401.11 851
11402.12 876
11403.12 875
11404.13 815
11405.14 867
11406.15 843
11407.16 837
11408.17 833
11409.18 854
11410.18 855
11411.19 835
11412.20 832
11413.21 879
11414.22 939
11415.23 882
11416.24 860
11417.25 886
11418.25 900
11419.26 871
11420.27 857
11421.28 931
11422.29 941
11423.30 927
11424.31 928
11425.32 886
11426.33 883
11427.34 898
11428.35 894
11429.36 916
11430.37 887
11431.38 915
11432.39 922
11433.39 946
11434.40 940
11435.41 955
11436.42 1007
11437.43 985
11438.44 950
11439.45 903
11440.46 962
11441.47 986
11442.48 956
11443.49 983
11444.50 944
11445.51 983
11446.52 985
11447.53 1013
11448.55 1004
11449.56 995
11450.57 937
11451.58 979
11452.59 994
11453.60 1007
11454.61 1003
11455.62 1043
11456.63 1024
11457.64 1029
11458.65 1020
11459.66 1068
11460.67 1048
11461.68 1072
11462.69 1081
11463.71 1041
11464.72 1076
11465.73 1115
11466.74 1136
11467.75 1104
11468.76 1145
11469.77 1175
11470.78 1140
11471.80 1190
11472.81 1199
11473.82 1192
11474.83 1172
11475.84 1211
11476.85 1240
11477.86 1246
11478.88 1236
11479.89 1251
11480.90 1255
11481.91 1346
11482.92 1339
11483.93 1326
11484.95 1375
11485.96 1401
11486.97 1337
11487.98 1410
11489.00 1465
11490.01 1440
11491.02 1487
11492.03 1562
11493.04 1576
11494.06 1601
11495.07 1549
11496.08 1611
11497.09 1648
11498.11 1648
11499.12 1720
11500.13 1722
11501.14 1703
11502.16 1693
11503.17 1768
11504.18 1827
11505.20 1866
11506.21 1856
11507.22 1991
11508.23 1991
11509.25 2025
11510.26 2115
11511.27 2228
11512.29 2259
11513.30 2344
11514.31 2423
11515.33 2488
11516.34 2568
11517.35 2704
11518.37 2754
11519.38 2893
11520.39 3020
11521.41 3081
11522.42 3136
11523.43 3214
11524.45 3414
11525.46 3506
11526.47 3619
11527.49 3849
11528.50 4008
11529.52 4375
11530.53 4612
11531.54 4835
11532.56 5250
11533.57 5705
11534.59 6121
11535.60 6396
11536.62 6766
11537.63 7042
11538.64 7125
11539.66 6969
11540.67 6884
11541.69 6631
11542.70 6181
11543.72 5783
11544.73 5341
11545.75 4867
11546.76 4502
11547.77 4097
11548.79 3774
11549.80 3353
11550.82 3071
11551.83 2802
11552.85 2591
11553.86 2416
11554.88 2305
11555.89 2172
11556.91 2087
11557.92 2026
11558.94 1977
11559.95 1965
11560.97 1981
11561.99 1944
11563.00 1869
11564.02 1837
11565.03 1848
11566.05 1861
11567.06 1854
11568.08 1860
11569.09 1790
11570.11 1692
11571.13 1714
11572.14 1723
11573.16 1717
11574.17 1658
11575.19 1705
11576.20 1678
11577.22 1588
11578.24 1573
11579.25 1618
11580.27 1553
11581.29 1520
11582.30 1469
11583.32 1500
11584.33 1430
11585.35 1391
11586.37 1392
11587.38 1361
11588.40 1386
11589.42 1330
11590.43 1355
11591.45 1280
11592.47 1339
11593.48 1330
11594.50 1374
11595.52 1329
11596.53 1364
11597.55 1369
11598.57 1420
11599.58 1367
11600.60 1420
11601.62 1453
11602.64 1457
11603.65 1457
11604.67 1394
11605.69 1473
11606.70 1488
11607.72 1559
11608.74 1540
11609.76 1562
11610.77 1538
11611.79 1610
11612.81 1646
11613.83 1714
11614.84 1746
11615.86 1732
11616.88 1782
11617.90 1786
11618.92 1817
11619.93 1787
11620.95 1771
11621.97 1759
11622.99 1693
11624.01 1688
11625.02 1646
11626.04 1590
11627.06 1632
11628.08 1535
11629.10 1573
11630.11 1545
11631.13 1480
11632.15 1463
11633.17 1398
11634.19 1384
11635.21 1361
11636.23 1369
11637.24 1353
11638.26 1328
11639.28 1310
11640.30 1299
11641.32 1246
11642.34 1273
11643.36 1286
11644.38 1280
11645.39 1252
11646.41 1241
11647.43 1249
11648.45 1207
11649.47 1213
11650.49 1184
11651.51 1166
11652.53 1146
11653.55 1129
11654.57 1151
11655.59 1139
11656.61 1144
11657.63 1134
11658.65 1103
11659.67 1086
11660.69 1088
11661.70 1085
11662.72 1044
11663.74 1026
11664.76 1000
11665.78 985
11666.80 1006
11667.82 959
11668.84 951
11669.86 976
11670.88 975
11671.90 924
11672.92 941
11673.95 910
11674.97 931
11675.99 945
11677.01 988
11678.03 960
11679.05 915
11680.07 936
11681.09 947
11682.11 932
11683.13 917
11684.15 945
11685.17 935
11686.19 934
11687.21 908
11688.23 928
11689.25 907
11690.28 894
11691.30 898
11692.32 882
11693.34 883
11694.36 883
11695.38 849
11696.40 845
11697.42 872
11698.44 804
11699.47 845
11700.49 818
11701.51 804
11702.53 841
11703.55 809
11704.57 805
11705.60 813
11706.62 810
11707.64 787
11708.66 792
11709.68 748
11710.70 773
11711.73 769
11712.75 797
11713.77 762
11714.79 749
11715.81 747
11716.84 773
11717.86 727
11718.88 758
11719.90 758
11720.92 724
11721.95 702
11722.97 706
11723.99 739
11725.01 729
11726.04 746
11727.06 716
11728.08 740
11729.11 713
11730.13 703
11731.15 695
11732.17 673
11733.20 677
11734.22 673
11735.24 676
11736.26 661
11737.29 662
11738.31 660
11739.33 637
11740.36 673
11741.38 642
11742.40 628
11743.43 620
11744.45 653
11745.47 667
11746.50 630
11747.52 623
11748.54 588
11749.57 608
11750.59 605
11751.62 591
11752.64 611
11753.66 611
11754.69 607
11755.71 606
11756.73 634
11757.76 633
11758.78 624
11759.81 588
11760.83 613
11761.85 619
11762.88 603
11763.90 582
11764.93 645
11765.95 611
11766.98 624
11768.00 625
11769.02 619
11770.05 636
11771.07 617
11772.10 584
11773.12 611
11774.15 598
11775.17 605
11776.20 593
11777.22 617
11778.25 606
11779.27 586
11780.30 594
11781.32 566
11782.35 620
11783.37 588
11784.40 583
11785.42 582
11786.45 595
11787.47 563
11788.50 595
11789.52 583
11790.55 571
11791.57 588
11792.60 600
11793.62 605
11794.65 579
11795.67 575
11796.70 596
11797.73 572
11798.75 583
11799.78 563
11800.80 589
11801.83 596
11802.85 578
11803.88 609
11804.91 585
11805.93 550
11806.96 576
11807.98 614
11809.01 588
11810.04 579
11811.06 576
11812.09 608
11813.12 594
11814.14 567
11815.17 554
11816.19 558
11817.22 548
11818.25 586
11819.27 573
11820.30 573
11821.33 558
11822.35 572
11823.38 583
11824.41 589
11825.44 602
11826.46 605
11827.49 579
11828.52 568
11829.54 617
11830.57 574
11831.60 613
11832.62 606
11833.65 568
11834.68 592
11835.71 606
11836.73 570
11837.76 571
11838.79 597
11839.82 587
11840.84 595
11841.87 605
11842.90 594
11843.93 578
11844.95 597
11845.98 620
11847.01 599
11848.04 590
11849.07 582
11850.09 603
11851.12 634
11852.15 619
11853.18 599
11854.21 615
11855.23 628
11856.26 638
11857.29 630
11858.32 634
11859.35 616
11860.38 666
11861.40 642
11862.43 677
11863.46 674
11864.49 690
11865.52 680
11866.55 674
11867.58 636
11868.60 652
11869.63 662
11870.66 660
11871.69 720
11872.72 708
11873.75 712
11874.78 706
11875.81 688
11876.84 720
11877.86 746
11878.89 745
11879.92 722
11880.95 716
11881.98 742
11883.01 739
11884.04 730
11885.07 763
11886.10 802
11887.13 830
11888.16 807
11889.19 829
11890.22 815
11891.25 816
11892.28 882
11893.31 862
11894.34 862
11895.37 894
11896.40 907
11897.43 899
11898.46 942
11899.49 952
11900.52 985
11901.55 998
11902.58 986
11903.61 1042
11904.64 1042
11905.67 1024
11906.70 1042
11907.73 998
11908.76 1008
11909.79 999
11910.82 983
11911.85 1036
11912.88 988
11913.91 953
11914.94 987
11915.97 997
11917.01 976
11918.04 938
11919.07 965
11920.10 1058
11921.13 1049
11922.16 1126
11923.19 1175
11924.22 1209
11925.25 1255
11926.28 1314
11927.32 1314
11928.35 1308
11929.38 1327
11930.41 1422
11931.44 1430
11932.47 1395
11933.50 1325
11934.54 1295
11935.57 1269
11936.60 1185
11937.63 1130
11938.66 1120
11939.70 1056
11940.73 1029
11941.76 969
11942.79 913
11943.82 914
11944.85 880
11945.89 820
11946.92 819
11947.95 766
11948.98 780
11950.02 772
11951.05 763
11952.08 756
11953.11 768
11954.15 777
11955.18 793
11956.21 750
11957.24 759
11958.28 739
11959.31 749
11960.34 739
11961.37 752
11962.41 774
11963.44 749
11964.47 736
11965.51 735
11966.54 754
11967.57 738
11968.60 759
11969.64 763
11970.67 786
11971.70 716
11972.74 729
11973.77 751
11974.80 751
11975.84 751
11976.87 776
11977.90 746
11978.94 751
11979.97 749
11981.00 720
11982.04 769
11983.07 759
11984.11 732
11985.14 745
11986.17 776
11987.21 748
11988.24 760
11989.28 770
11990.31 759
11991.34 800
11992.38 790
11993.41 783
11994.45 772
11995.48 806
11996.51 771
11997.55 756
11998.58 814
11999.62 813
12000.65 841
12001.69 804
12002.72 809
12003.76 821
12004.79 824
12005.82 861
12006.86 859
12007.89 873
12008.93 866
12009.96 853
12011.00 888
12012.03 880
12013.07 851
12014.10 892
12015.14 873
12016.17 915
12017.21 905
12018.24 910
12019.28 902
12020.32 913
12021.35 894
12022.39 888
12023.42 896
12024.46 926
12025.49 936
12026.53 936
12027.56 930
12028.60 969
12029.64 950
12030.67 988
12031.71 987
12032.74 993
12033.78 942
12034.81 917
12035.85 911
12036.89 930
12037.92 926
12038.96 864
12039.99 911
12041.03 854
12042.07 872
12043.10 873
12044.14 851
12045.18 826
12046.21 885
12047.25 863
12048.29 835
12049.32 777
12050.36 846
12051.40 825
12052.43 865
12053.47 852
12054.51 856
12055.54 878
12056.58 853
12057.62 839
12058.65 833
12059.69 848
12060.73 823
12061.76 839
12062.80 811
12063.84 815
12064.88 791
12065.91 804
12066.95 743
12067.99 724
12069.03 744
12070.06 747
12071.10 765
12072.14 768
12073.18 733
12074.21 730
12075.25 708
12076.29 743
12077.33 721
12078.36 738
12079.40 771
12080.44 742
12081.48 757
12082.52 757
12083.55 742
12084.59 720
12085.63 729
12086.67 751
12087.71 767
12088.74 793
12089.78 766
12090.82 762
12091.86 754
12092.90 776
12093.94 771
12094.98 790
12096.01 791
12097.05 785
12098.09 763
12099.13 831
12100.17 845
12101.21 835
12102.25 821
12103.28 840
12104.32 830
12105.36 842
12106.40 816
12107.44 790
12108.48 792
12109.52 759
12110.56 744
12111.60 727
12112.64 730
12113.68 702
12114.72 677
12115.76 684
12116.79 687
12117.83 673
12118.87 634
12119.91 636
12120.95 638
12121.99 654
12123.03 645
12124.07 641
12125.11 635
12126.15 621
12127.19 635
12128.23 641
12129.27 623
12130.31 610
12131.35 618
12132.39 635
12133.43 610
12134.47 626
12135.51 627
12136.55 623
12137.59 620
12138.63 618
12139.67 646
12140.71 618
12141.76 622
12142.80 609
12143.84 589
12144.88 599
12145.92 619
12146.96 610
12148.00 600
12149.04 607
12150.08 597
12151.12 574
12152.16 579
12153.20 579
12154.25 565
12155.29 601
12156.33 575
12157.37 565
12158.41 546
12159.45 555
12160.49 546
12161.53 600
12162.58 573
12163.62 555
12164.66 551
12165.70 550
12166.74 564
12167.78 587
12168.82 571
12169.87 579
12170.91 574
12171.95 549
12172.99 568
12174.03 522
12175.08 559
12176.12 568
12177.16 556
12178.20 549
12179.24 578
12180.29 526
12181.33 562
12182.37 562
12183.41 525
12184.46 561
12185.50 539
12186.54 574
12187.58 518
12188.63 552
12189.67 520
12190.71 523
12191.75 541
12192.80 577
12193.84 557
12194.88 559
12195.92 537
12196.97 558
12198.01 529
12199.05 540
12200.10 521
12201.14 571
12202.18 529
12203.23 517
12204.27 523
12205.31 540
12206.36 528
12207.40 516
12208.44 542
12209.49 547
12210.53 540
12211.57 541
12212.62 550
12213.66 525
12214.70 543
12215.75 532
12216.79 547
12217.84 540
12218.88 516
12219.92 523
12220.97 557
12222.01 549
12223.06 555
12224.10 543
12225.14 544
12226.19 555
12227.23 523
12228.28 541
12229.32 565
12230.36 556
12231.41 529
12232.45 556
12233.50 557
12234.54 532
12235.59 547
12236.63 518
12237.68 551
12238.72 550
12239.77 542
12240.81 530
12241.86 568
12242.90 553
12243.94 567
12244.99 587
12246.03 587
12247.08 552
12248.13 548
12249.17 535
12250.22 562
12251.26 528
12252.31 492
12253.35 501
12254.40 513
12255.44 496
12256.49 485
12257.53 469
12258.58 495
12259.62 498
12260.67 511
12261.72 469
12262.76 464
12263.81 459
12264.85 472
12265.90 451
12266.94 478
12267.99 425
12269.04 468
12270.08 481
12271.13 486
12272.17 480
12273.22 469
12274.27 445
12275.31 473
12276.36 488
12277.41 477
12278.45 470
12279.50 511
12280.55 497
12281.59 469
12282.64 492
12283.69 465
12284.73 500
12285.78 514
12286.83 464
12287.87 493
12288.92 508
12289.97 496
12291.01 477
12292.06 485
12293.11 495
12294.15 500
12295.20 482
12296.25 481
12297.30 471
12298.34 492
12299.39 490
12300.44 467
12301.48 465
12302.53 463
12303.58 466
12304.63 452
12305.67 471
12306.72 487
12307.77 478
12308.82 451
12309.87 446
12310.91 476
12311.96 478
12313.01 461
12314.06 435
12315.10 462
12316.15 464
12317.20 468
12318.25 490
12319.30 449
12320.34 461
12321.39 452
12322.44 429
12323.49 433
12324.54 423
12325.59 426
12326.63 442
12327.68 427
12328.73 425
12329.78 441
12330.83 410
12331.88 434
12332.93 454
12333.98 466
12335.02 438
12336.07 457
12337.12 420
12338.17 451
12339.22 445
12340.27 460
12341.32 427
12342.37 440
12343.42 445
12344.47 436
12345.51 435
12346.56 462
12347.61 447
12348.66 443
12349.71 434
12350.76 421
12351.81 459
12352.86 466
12353.91 476
12354.96 452
12356.01 458
12357.06 439
12358.11 440
12359.16 464
12360.21 490
12361.26 490
12362.31 466
12363.36 469
12364.41 449
12365.46 457
12366.51 455
12367.56 463
12368.61 492
12369.66 458
12370.71 459
12371.76 447
12372.81 453
12373.86 455
12374.91 466
12375.96 448
12377.01 463
12378.06 476
12379.11 433
12380.17 442
12381.22 446
12382.27 487
12383.32 491
12384.37 478
12385.42 471
12386.47 486
12387.52 490
12388.57 443
12389.62 458
12390.67 489
12391.73 518
12392.78 514
12393.83 472
12394.88 472
12395.93 469
12396.98 481
12398.03 500
12399.09 497
12400.14 465
12401.19 487
12402.24 489
12403.29 501
12404.34 448
12405.40 484
12406.45 515
12407.50 500
12408.55 498
12409.60 493
12410.66 504
12411.71 530
12412.76 518
12413.81 511
12414.86 515
12415.92 528
12416.97 555
12418.02 511
12419.07 497
12420.13 508
12421.18 534
12422.23 547
12423.28 526
12424.34 516
12425.39 512
12426.44 537
12427.49 562
12428.55 526
12429.60 497
12430.65 574
12431.71 543
12432.76 518
12433.81 567
12434.86 595
12435.92 593
12436.97 595
12438.02 614
12439.08 599
12440.13 583
12441.18 595
12442.24 607
12443.29 603
12444.34 621
12445.40 632
12446.45 638
12447.50 631
12448.56 653
12449.61 629
12450.67 670
12451.72 671
12452.77 729
12453.83 703
12454.88 713
12455.94 749
12456.99 794
12458.04 777
12459.10 791
12460.15 842
12461.21 885
12462.26 896
12463.31 935
12464.37 1029
12465.42 1057
12466.48 1104
12467.53 1164
12468.59 1309
12469.64 1383
12470.70 1422
12471.75 1488
12472.80 1599
12473.86 1633
12474.91 1675
12475.97 1682
12477.02 1662
12478.08 1661
12479.13 1584
12480.19 1567
12481.24 1525
12482.30 1477
12483.35 1365
12484.41 1291
12485.46 1206
12486.52 1142
12487.57 1089
12488.63 1043
12489.69 970
12490.74 925
12491.80 868
12492.85 846
12493.91 829
12494.96 780
12496.02 759
12497.07 719
12498.13 731
12499.19 739
12500.24 716
12501.30 724
12502.35 711
12503.41 705
12504.47 731
12505.52 708
12506.58 713
12507.63 733
12508.69 707
12509.75 710
12510.80 714
12511.86 707
12512.91 700
12513.97 720
12515.03 687
12516.08 736
12517.14 709
12518.20 684
12519.25 697
12520.31 719
12521.37 686
12522.42 709
12523.48 669
12524.54 659
12525.59 698
12526.65 664
12527.71 655
12528.77 672
12529.82 701
12530.88 683
12531.94 673
12532.99 671
12534.05 670
12535.11 708
12536.17 689
12537.22 727
12538.28 743
12539.34 722
12540.40 735
12541.45 725
12542.51 754
12543.57 784
12544.63 807
12545.68 799
12546.74 788
12547.80 877
12548.86 869
12549.92 884
12550.97 869
12552.03 927
12553.09 932
12554.15 972
12555.21 985
12556.26 1021
12557.32 986
12558.38 943
12559.44 933
12560.50 962
12561.56 915
12562.61 906
12563.67 864
12564.73 853
12565.79 816
12566.85 799
12567.91 844
12568.97 788
12570.02 773
12571.08 759
12572.14 754
12573.20 735
12574.26 728
12575.32 725
12576.38 718
12577.44 719
12578.50 676
12579.56 702
12580.61 655
12581.67 736
12582.73 693
12583.79 690
12584.85 689
12585.91 669
12586.97 671
12588.03 670
12589.09 672
12590.15 702
12591.21 704
12592.27 684
12593.33 694
12594.39 663
12595.45 681
12596.51 664
12597.57 696
12598.63 680
12599.69 680
12600.75 674
12601.81 667
12602.87 659
12603.93 657
12604.99 704
12606.05 665
12607.11 677
12608.17 693
12609.23 695
12610.29 706
12611.35 760
12612.41 712
12613.47 733
12614.53 718
12615.59 775
12616.66 744
12617.72 730
12618.78 730
12619.84 784
12620.90 785
12621.96 784
12623.02 785
12624.08 781
12625.14 785
12626.20 781
12627.26 774
12628.33 792
12629.39 801
12630.45 796
12631.51 783
12632.57 778
12633.63 783
12634.69 742
12635.76 704
12636.82 712
12637.88 700
12638.94 709
12640.00 710
12641.06 683
12642.13 689
12643.19 630
12644.25 637
12645.31 705
12646.37 670
12647.44 704
12648.50 662
12649.56 693
12650.62 693
12651.68 669
12652.75 657
12653.81 655
12654.87 698
12655.93 710
12657.00 681
12658.06 632
12659.12 648
12660.18 662
12661.25 669
12662.31 692
12663.37 690
12664.43 653
12665.50 682
12666.56 674
12667.62 689
12668.69 630
12669.75 684
12670.81 708
12671.88 701
12672.94 701
12674.00 687
12675.06 735
12676.13 695
12677.19 750
12678.25 700
12679.32 746
12680.38 712
12681.44 711
12682.51 726
12683.57 738
12684.64 729
12685.70 752
12686.76 724
12687.83 756
12688.89 757
12689.95 751
12691.02 779
12692.08 795
12693.15 818
12694.21 793
12695.27 817
12696.34 814
12697.40 867
12698.47 845
12699.53 860
12700.59 847
12701.66 904
12702.72 886
12703.79 847
12704.85 932
12705.92 922
12706.98 915
12708.05 880
12709.11 907
12710.18 899
12711.24 892
12712.30 898
12713.37 920
12714.43 887
12715.50 920
12716.56 889
12717.63 885
12718.69 879
12719.76 893
12720.82 898
12721.89 926
12722.95 949
12724.02 966
12725.09 966
12726.15 995
12727.22 1041
12728.28 1061
12729.35 1039
12730.41 1054
12731.48 1093
12732.54 1100
12733.61 1072
12734.68 1082
12735.74 1093
12736.81 1066
12737.87 1044
12738.94 960
12740.00 930
12741.07 896
12742.14 863
12743.20 872
12744.27 835
12745.33 789
12746.40 791
12747.47 817
12748.53 771
12749.60 761
12750.67 733
12751.73 717
12752.80 733
12753.87 737
12754.93 691
12756.00 699
12757.07 733
12758.13 700
12759.20 674
12760.27 656
12761.33 701
12762.40 651
12763.47 678
12764.53 676
12765.60 646
12766.67 661
12767.73 659
12768.80 654
12769.87 640
12770.94 619
12772.00 620
12773.07 637
12774.14 627
12775.21 615
12776.27 612
12777.34 636
12778.41 588
12779.48 605
12780.54 578
12781.61 608
12782.68 564
12783.75 587
12784.81 560
12785.88 540
12786.95 532
12788.02 568
12789.09 570
12790.15 608
12791.22 576
12792.29 577
12793.36 582
12794.43 546
12795.49 567
12796.56 528
12797.63 522
12798.70 511
12799.77 550
12800.84 541
12801.90 543
12802.97 565
12804.04 549
12805.11 544
12806.18 536
12807.25 564
12808.32 582
12809.39 561
12810.45 551
12811.52 589
12812.59 550
12813.66 594
12814.73 584
12815.80 590
12816.87 601
12817.94 587
12819.01 581
12820.08 560
12821.15 573
12822.21 602
12823.28 625
12824.35 568
12825.42 586
12826.49 579
12827.56 582
12828.63 585
12829.70 561
12830.77 544
12831.84 546
12832.91 567
12833.98 531
12835.05 517
12836.12 534
12837.19 555
12838.26 561
12839.33 555
12840.40 526
12841.47 500
12842.54 507
12843.61 504
12844.68 513
12845.75 525
12846.82 498
12847.89 491
12848.96 482
12850.03 496
12851.10 496
12852.18 472
12853.25 474
12854.32 490
12855.39 486
12856.46 475
12857.53 481
12858.60 456
12859.67 490
12860.74 479
12861.81 465
12862.88 485
12863.96 457
12865.03 476
12866.10 475
12867.17 480
12868.24 466
12869.31 441
12870.38 445
12871.45 428
12872.53 433
12873.60 445
12874.67 446
12875.74 450
12876.81 449
12877.88 449
12878.96 443
12880.03 414
12881.10 453
12882.17 436
12883.24 413
12884.31 431
12885.39 421
12886.46 413
12887.53 420
12888.60 432
12889.68 402
12890.75 428
12891.82 427
12892.89 410
12893.96 409
12895.04 399
12896.11 404
12897.18 394
12898.25 396
12899.33 384
12900.40 404
12901.47 400
12902.54 424
12903.62 407
12904.69 371
12905.76 394
12906.84 375
12907.91 393
12908.98 373
12910.06 389
12911.13 380
12912.20 403
12913.27 369
12914.35 355
12915.42 381
12916.49 357
12917.57 369
12918.64 372
12919.71 376
12920.79 374
12921.86 407
12922.94 398
12924.01 402
12925.08 380
12926.16 374
12927.23 369
12928.30 369
12929.38 354
12930.45 366
12931.53 367
12932.60 355
12933.67 366
12934.75 340
12935.82 347
12936.90 317
12937.97 346
12939.04 331
12940.12 361
12941.19 364
12942.27 336
12943.34 341
12944.42 368
12945.49 366
12946.56 359
12947.64 332
12948.71 332
12949.79 354
12950.86 346
12951.94 331
12953.01 359
12954.09 330
12955.16 363
12956.24 366
12957.31 360
12958.39 360
12959.46 341
12960.54 334
12961.61 355
12962.69 367
12963.76 335
12964.84 334
12965.91 340
12966.99 336
12968.07 333
12969.14 366
12970.22 379
12971.29 341
12972.37 363
12973.44 328
12974.52 322
12975.59 330
12976.67 340
12977.75 339
12978.82 328
12979.90 327
12980.97 338
12982.05 347
12983.13 348
12984.20 339
12985.28 348
12986.35 373
12987.43 362
12988.51 321
12989.58 353
12990.66 369
12991.74 363
12992.81 355
12993.89 326
12994.97 335
12996.04 353
12997.12 336
12998.20 359
12999.27 336
13000.35 345
13001.43 334
13002.50 349
13003.58 322
13004.66 371
13005.73 361
13006.81 334
13007.89 340
13008.97 333
13010.04 353
13011.12 335
13012.20 346
13013.27 331
13014.35 350
13015.43 369
13016.51 353
13017.58 333
13018.66 347
13019.74 345
13020.82 334
13021.89 343
13022.97 353
13024.05 352
13025.13 357
13026.21 347
13027.28 340
13028.36 309
13029.44 343
13030.52 356
13031.60 367
13032.67 352
13033.75 370
13034.83 371
13035.91 370
13036.99 383
13038.07 360
13039.14 369
13040.22 357
13041.30 341
13042.38 367
13043.46 346
13044.54 377
13045.62 363
13046.69 363
13047.77 337
13048.85 353
13049.93 356
13051.01 374
13052.09 352
13053.17 365
13054.25 349
13055.33 335
13056.40 339
13057.48 345
13058.56 361
13059.64 331
13060.72 342
13061.80 376
13062.88 364
13063.96 361
13065.04 365
13066.12 361
13067.20 342
13068.28 332
13069.36 320
13070.44 347
13071.52 350
13072.60 339
13073.68 318
13074.76 320
13075.84 362
13076.92 383
13078.00 340
13079.08 353
13080.16 376
13081.24 364
13082.32 339
13083.40 326
13084.48 350
13085.56 332
13086.64 321
13087.72 323
13088.80 352
13089.88 347
13090.96 369
13092.04 341
13093.12 349
13094.20 373
13095.28 352
13096.36 342
13097.44 343
13098.52 328
13099.61 374
13100.69 333
13101.77 363
13102.85 347
13103.93 357
13105.01 384
13106.09 382
13107.17 366
13108.25 397
13109.34 372
13110.42 385
13111.50 391
13112.58 369
13113.66 416
13114.74 391
13115.82 420
13116.91 386
13117.99 392
13119.07 405
13120.15 412
13121.23 428
13122.31 402
13123.40 404
13124.48 412
13125.56 415
13126.64 394
13127.72 399
13128.81 412
13129.89 404
13130.97 405
13132.05 420
13133.14 392
13134.22 394
13135.30 377
13136.38 363
13137.47 366
13138.55 377
13139.63 376
13140.71 394
13141.80 407
13142.88 373
13143.96 376
13145.04 350
13146.13 380
13147.21 354
13148.29 390
13149.38 363
13150.46 375
13151.54 390
13152.62 374
13153.71 399
13154.79 385
13155.87 371
13156.96 389
13158.04 383
13159.12 372
13160.21 370
13161.29 391
13162.37 399
13163.46 391
13164.54 401
13165.62 396
13166.71 361
13167.79 363
13168.88 390
13169.96 374
13171.04 346
13172.13 377
13173.21 393
13174.30 365
13175.38 348
13176.46 350
13177.55 356
13178.63 363
13179.72 375
13180.80 388
13181.88 383
13182.97 384
13184.05 375
13185.14 383
13186.22 403
13187.31 383
13188.39 389
13189.48 393
13190.56 412
13191.65 391
13192.73 413
13193.81 409
13194.90 407
13195.98 374
13197.07 368
13198.15 391
13199.24 409
13200.32 380
13201.41 362
13202.49 368
13203.58 412
13204.67 390
13205.75 389
13206.84 394
13207.92 399
13209.01 359
13210.09 376
13211.18 408
13212.26 378
13213.35 370
13214.43 372
13215.52 395
13216.61 396
13217.69 391
13218.78 398
13219.86 397
13220.95 384
13222.04 376
13223.12 384
13224.21 366
13225.29 377
13226.38 411
13227.47 418
13228.55 364
13229.64 380
13230.72 385
13231.81 396
13232.90 399
13233.98 421
13235.07 362
13236.16 384
13237.24 406
13238.33 404
13239.42 408
13240.50 396
13241.59 422
13242.68 393
13243.76 407
13244.85 413
13245.94 406
13247.02 409
13248.11 434
13249.20 412
13250.29 429
13251.37 430
13252.46 438
13253.55 444
13254.63 407
13255.72 435
13256.81 451
13257.90 474
13258.98 487
13260.07 489
13261.16 440
13262.25 465
13263.33 475
13264.42 455
13265.51 444
13266.60 443
13267.69 457
13268.77 486
13269.86 446
13270.95 485
13272.04 471
13273.13 478
13274.21 488
13275.30 457
13276.39 484
13277.48 488
13278.57 498
13279.65 500
13280.74 491
13281.83 517
13282.92 492
13284.01 477
13285.10 494
13286.19 478
13287.27 517
13288.36 470
13289.45 512
13290.54 506
13291.63 528
13292.72 521
13293.81 517
13294.90 525
13295.98 529
13297.07 549
13298.16 559
13299.25 519
13300.34 517
13301.43 563
13302.52 555
13303.61 563
13304.70 548
13305.79 567
13306.88 539
13307.97 547
13309.06 574
13310.15 573
13311.24 600
13312.32 601
13313.41 575
13314.50 579
13315.59 578
13316.68 584
13317.77 600
13318.86 586
13319.95 634
13321.04 612
13322.13 608
13323.22 625
13324.31 649
13325.40 653
13326.49 621
13327.58 653
13328.68 655
13329.77 698
13330.86 671
13331.95 717
13333.04 725
13334.13 701
13335.22 739
13336.31 743
13337.40 728
13338.49 726
13339.58 756
13340.67 770
13341.76 752
13342.85 706
13343.94 702
13345.04 703
13346.13 720
13347.22 719
13348.31 741
13349.40 730
13350.49 735
13351.58 729
13352.67 744
13353.77 726
13354.86 792
13355.95 732
13357.04 755
13358.13 751
13359.22 762
13360.31 787
13361.41 804
13362.50 808
13363.59 833
13364.68 863
13365.77 843
13366.87 843
13367.96 832
13369.05 840
13370.14 804
13371.23 820
13372.33 794
13373.42 797
13374.51 758
13375.60 719
13376.69 734
13377.79 707
13378.88 684
13379.97 652
13381.06 645
13382.16 660
13383.25 612
13384.34 614
13385.43 607
13386.53 597
13387.62 585
13388.71 589
13389.81 602
13390.90 573
13391.99 589
13393.08 540
13394.18 564
13395.27 559
13396.36 553
13397.46 555
13398.55 540
13399.64 561
13400.74 560
13401.83 530
13402.92 537
13404.02 540
13405.11 516
13406.20 529
13407.30 539
13408.39 539
13409.48 560
13410.58 553
13411.67 544
13412.77 522
13413.86 511
13414.95 539
13416.05 541
13417.14 539
13418.23 505
13419.33 519
13420.42 518
13421.52 519
13422.61 553
13423.71 550
13424.80 540
13425.89 559
13426.99 568
13428.08 555
13429.18 507
13430.27 559
13431.37 582
13432.46 570
13433.56 594
13434.65 533
13435.74 553
13436.84 550
13437.93 539
13439.03 563
13440.12 548
13441.22 599
13442.31 563
13443.41 590
13444.50 581
13445.60 562
13446.69 619
13447.79 628
13448.88 624
13449.98 601
13451.08 611
13452.17 590
13453.27 611
13454.36 616
13455.46 621
13456.55 620
13457.65 630
13458.74 647
13459.84 610
13460.94 663
13462.03 665
13463.13 632
13464.22 671
13465.32 664
13466.41 624
13467.51 650
13468.61 673
13469.70 676
13470.80 650
13471.90 653
13472.99 649
13474.09 659
13475.18 672
13476.28 668
13477.38 678
13478.47 666
13479.57 705
13480.67 697
13481.76 682
13482.86 697
13483.96 732
13485.05 730
13486.15 729
13487.25 706
13488.34 715
13489.44 745
13490.54 767
13491.63 771
13492.73 771
13493.83 769
13494.93 719
13496.02 753
13497.12 803
13498.22 769
13499.31 824
13500.41 804
13501.51 806
13502.61 818
13503.70 812
13504.80 813
13505.90 800
13507.00 788
13508.09 787
13509.19 782
13510.29 782
13511.39 769
13512.49 775
13513.58 782
13514.68 740
13515.78 737
13516.88 727
13517.98 710
13519.07 727
13520.17 734
13521.27 712
13522.37 716
13523.47 726
13524.57 713
13525.66 698
13526.76 720
13527.86 745
13528.96 711
13530.06 720
13531.16 709
13532.25 736
13533.35 680
13534.45 680
13535.55 702
13536.65 649
13537.75 655
13538.85 666
13539.95 652
13541.05 616
13542.14 601
13543.24 624
13544.34 624
13545.44 616
13546.54 610
13547.64 571
13548.74 554
13549.84 570
13550.94 527
13552.04 515
13553.14 553
13554.24 540
13555.34 518
13556.44 514
13557.54 543
13558.64 546
13559.74 535
13560.84 516
13561.94 539
13563.04 508
13564.13 539
13565.23 545
13566.34 505
13567.44 506
13568.54 506
13569.64 527
13570.74 542
13571.84 512
13572.94 501
13574.04 504
13575.14 506
13576.24 503
13577.34 530
13578.44 522
13579.54 522
13580.64 516
13581.74 551
13582.84 510
13583.94 507
13585.04 504
13586.14 524
13587.24 522
13588.35 534
13589.45 544
13590.55 502
13591.65 506
13592.75 531
13593.85 528
13594.95 497
13596.05 496
13597.15 521
13598.26 532
13599.36 503
13600.46 498
13601.56 501
13602.66 533
13603.76 521
13604.86 540
13605.97 526
13607.07 524
13608.17 533
13609.27 499
13610.37 518
13611.47 545
13612.58 538
13613.68 529
13614.78 547
13615.88 542
13616.98 519
13618.09 520
13619.19 518
13620.29 520
13621.39 497
13622.50 522
13623.60 536
13624.70 550
13625.80 525
13626.91 535
13628.01 548
13629.11 539
13630.21 534
13631.32 546
13632.42 536
13633.52 489
13634.62 569
13635.73 570
13636.83 551
13637.93 528
13639.04 531
13640.14 512
13641.24 504
13642.35 530
13643.45 539
13644.55 549
13645.65 541
13646.76 527
13647.86 529
13648.96 517
13650.07 512
13651.17 535
13652.28 527
13653.38 547
13654.48 549
13655.59 544
13656.69 545
13657.79 538
13658.90 538
13660.00 525
13661.11 514
13662.21 549
13663.31 558
13664.42 528
13665.52 551
13666.63 537
13667.73 563
13668.83 544
13669.94 536
13671.04 569
13672.15 548
13673.25 532
13674.36 545
13675.46 556
13676.56 528
13677.67 555
13678.77 525
13679.88 561
13680.98 593
13682.09 585
13683.19 569
13684.30 561
13685.40 590
13686.51 611
13687.61 598
13688.72 581
13689.82 593
13690.93 631
13692.03 628
13693.14 606
13694.24 618
13695.35 629
13696.45 629
13697.56 644
13698.66 639
13699.77 641
13700.87 664
13701.98 661
13703.09 637
13704.19 624
13705.30 614
13706.40 635
13707.51 622
13708.61 640
13709.72 647
13710.83 651
13711.93 685
13713.04 688
13714.14 698
13715.25 648
13716.36 713
13717.46 737
13718.57 738
13719.67 702
13720.78 771
13721.89 764
13722.99 738
13724.10 767
13725.21 812
13726.31 764
13727.42 771
13728.53 815
13729.63 823
13730.74 835
13731.85 823
13732.95 845
13734.06 823
13735.17 839
13736.27 818
13737.38 863
13738.49 884
13739.59 889
13740.70 874
13741.81 889
13742.92 890
13744.02 912
13745.13 947
13746.24 988
13747.35 1019
13748.45 1015
13749.56 1067
13750.67 1037
13751.78 1100
13752.88 1125
13753.99 1196
13755.10 1214
13756.21 1217
13757.31 1269
13758.42 1296
13759.53 1298
13760.64 1310
13761.75 1369
13762.85 1373
13763.96 1371
13765.07 1389
13766.18 1419
13767.29 1435
13768.39 1430
13769.50 1445
13770.61 1438
13771.72 1398
13772.83 1433
13773.94 1434
13775.04 1370
13776.15 1318
13777.26 1324
13778.37 1266
13779.48 1237
13780.59 1186
13781.70 1139
13782.80 1120
13783.91 1071
13785.02 1019
13786.13 970
13787.24 979
13788.35 931
13789.46 920
13790.57 862
13791.68 855
13792.79 837
13793.90 808
13795.00 791
13796.11 759
13797.22 753
13798.33 722
13799.44 746
13800.55 755
13801.66 737
13802.77 709
13803.88 702
13804.99 680
13806.10 702
13807.21 739
13808.32 700
13809.43 710
13810.54 696
13811.65 717
13812.76 689
13813.87 655
13814.98 652
13816.09 649
13817.20 638
13818.31 649
13819.42 657
13820.53 637
13821.64 637
13822.75 641
13823.86 619
13824.97 642
13826.08 618
13827.19 627
13828.30 656
13829.41 661
13830.53 678
13831.64 654
13832.75 637
13833.86 663
13834.97 654
13836.08 645
13837.19 667
13838.30 667
13839.41 666
13840.52 663
13841.64 658
13842.75 678
13843.86 668
13844.97 694
13846.08 693
13847.19 641
13848.30 668
13849.41 682
13850.53 669
13851.64 662
13852.75 692
13853.86 649
13854.97 689
13856.08 708
13857.20 686
13858.31 690
13859.42 669
13860.53 679
13861.64 703
13862.76 695
13863.87 696
13864.98 696
13866.09 699
13867.20 712
13868.32 702
13869.43 690
13870.54 680
13871.65 718
13872.77 687
13873.88 698
13874.99 688
13876.10 706
13877.22 703
13878.33 756
13879.44 781
13880.55 769
13881.67 748
13882.78 763
13883.89 809
13885.01 792
13886.12 789
13887.23 826
13888.34 839
13889.46 840
13890.57 862
13891.68 878
13892.80 862
13893.91 898
13895.02 908
13896.14 901
13897.25 871
13898.36 886
13899.48 844
13900.59 817
13901.70 796
13902.82 782
13903.93 778
13905.05 800
13906.16 770
13907.27 719
13908.39 725
13909.50 688
13910.61 702
13911.73 686
13912.84 657
13913.96 648
13915.07 659
13916.19 663
13917.30 646
13918.41 624
13919.53 661
13920.64 614
13921.76 629
13922.87 598
13923.99 619
13925.10 661
13926.21 620
13927.33 598
13928.44 624
13929.56 598
13930.67 609
13931.79 625
13932.90 628
13934.02 571
13935.13 557
13936.25 588
13937.36 588
13938.48 612
13939.59 590
13940.71 581
13941.82 587
13942.94 588
13944.05 606
13945.17 544
13946.28 546
13947.40 556
13948.52 560
13949.63 555
13950.75 571
13951.86 522
13952.98 539
13954.09 526
13955.21 533
13956.32 573
13957.44 577
13958.56 541
13959.67 534
13960.79 560
13961.90 571
13963.02 541
13964.14 560
13965.25 554
13966.37 540
13967.48 601
13968.60 536
13969.72 545
13970.83 559
13971.95 545
13973.07 522
13974.18 552
13975.30 577
13976.42 574
13977.53 586
13978.65 567
13979.77 566
13980.88 505
13982.00 533
13983.12 557
13984.23 556
13985.35 523
13986.47 525
13987.58 555
13988.70 557
13989.82 551
13990.94 559
13992.05 547
13993.17 534
13994.29 516
13995.40 527
13996.52 575
13997.64 577
13998.76 528
13999.87 516
14000.99 551
14002.11 518
14003.23 550
14004.35 560
14005.46 578
14006.58 541
14007.70 574
14008.82 592
14009.93 546
14011.05 553
14012.17 527
14013.29 574
14014.41 556
14015.52 564
14016.64 548
14017.76 569
14018.88 562
14020.00 566
14021.12 566
14022.23 583
14023.35 567
14024.47 590
14025.59 579
14026.71 544
14027.83 561
14028.95 580
14030.06 581
14031.18 546
14032.30 570
14033.42 595
14034.54 594
14035.66 565
14036.78 578
14037.90 618
14039.02 615
14040.14 625
14041.25 605
14042.37 633
14043.49 613
14044.61 614
14045.73 614
14046.85 646
14047.97 624
14049.09 655
14050.21 646
14051.33 675
14052.45 664
14053.57 689
14054.69 711
14055.81 703
14056.93 699
14058.05 671
14059.17 711
14060.29 715
14061.41 698
14062.53 708
14063.65 749
14064.77 729
14065.89 715
14067.01 768
14068.13 776
14069.25 794
14070.37 789
14071.49 796
14072.61 835
14073.73 811
14074.85 818
14075.97 809
14077.09 810
14078.21 836
14079.33 856
14080.45 844
14081.57 869
14082.69 838
14083.82 840
14084.94 844
14086.06 856
14087.18 850
14088.30 855
14089.42 869
14090.54 870
14091.66 876
14092.78 897
14093.91 938
14095.03 919
14096.15 907
14097.27 890
14098.39 891
14099.51 896
14100.63 944
14101.76 907
14102.88 879
14104.00 915
14105.12 914
14106.24 864
14107.36 866
14108.49 831
14109.61 858
14110.73 818
14111.85 797
14112.97 760
14114.10 743
14115.22 714
14116.34 740
14117.46 759
14118.58 724
14119.71 679
14120.83 689
14121.95 730
14123.07 675
14124.20 656
14125.32 670
14126.44 638
14127.56 602
14128.69 601
14129.81 574
14130.93 615
14132.06 603
14133.18 597
14134.30 609
14135.42 555
14136.55 568
14137.67 584
14138.79 576
14139.92 564
14141.04 555
14142.16 554
14143.29 557
14144.41 569
14145.53 535
14146.66 508
14147.78 545
14148.90 557
14150.03 534
14151.15 545
14152.27 560
14153.40 544
14154.52 539
14155.64 547
14156.77 501
14157.89 523
14159.02 521
14160.14 524
14161.26 512
14162.39 544
14163.51 526
14164.64 515
14165.76 506
14166.88 517
14168.01 539
14169.13 540
14170.26 489
14171.38 522
14172.51 519
14173.63 500
14174.75 475
14175.88 487
14177.00 480
14178.13 489
14179.25 489
14180.38 470
14181.50 485
14182.63 441
14183.75 467
14184.88 481
14186.00 471
14187.13 506
14188.25 500
14189.38 488
14190.50 477
14191.63 470
14192.75 478
14193.88 475
14195.00 442
14196.13 473
14197.25 451
14198.38 474
14199.50 469
14200.63 453
14201.76 458
14202.88 482
14204.01 478
14205.13 454
14206.26 438
14207.38 444
14208.51 441
14209.64 414
14210.76 467
14211.89 453
14213.01 475
14214.14 441
14215.27 429
14216.39 448
14217.52 425
14218.64 442
14219.77 457
14220.90 434
14222.02 439
14223.15 424
14224.28 417
14225.40 441
14226.53 443
14227.66 425
14228.78 427
14229.91 443
14231.04 418
14232.16 418
14233.29 411
14234.42 445
14235.54 413
14236.67 391
14237.80 412
14238.92 428
14240.05 419
14241.18 417
14242.31 458
14243.43 417
14244.56 430
14245.69 418
14246.82 430
14247.94 465
14249.07 389
14250.20 404
14251.33 409
14252.45 386
14253.58 365
14254.71 393
14255.84 397
14256.96 401
14258.09 417
14259.22 398
14260.35 386
14261.47 402
14262.60 383
14263.73 375
14264.86 365
14265.99 379
14267.12 404
14268.24 396
14269.37 376
14270.50 362
14271.63 375
14272.76 368
14273.89 383
14275.01 336
14276.14 389
14277.27 371
14278.40 367
14279.53 376
14280.66 358
14281.79 363
14282.91 358
14284.04 371
14285.17 373
14286.30 366
14287.43 363
14288.56 378
14289.69 345
14290.82 349
14291.95 346
14293.08 338
14294.20 357
14295.33 341
14296.46 342
14297.59 333
14298.72 323
14299.85 314
14300.98 318
14302.11 335
14303.24 363
14304.37 339
14305.50 340
14306.63 338
14307.76 335
14308.89 327
14310.02 327
14311.15 354
14312.28 324
14313.41 341
14314.54 336
14315.67 321
14316.80 313
14317.93 338
14319.06 345
14320.19 353
14321.32 329
14322.45 347
14323.58 346
14324.71 336
14325.84 296
14326.97 353
14328.10 353
14329.23 337
14330.36 334
14331.49 318
14332.62 343
14333.76 320
14334.89 333
14336.02 324
14337.15 297
14338.28 304
14339.41 322
14340.54 342
14341.67 331
14342.80 309
14343.93 346
14345.07 315
14346.20 300
14347.33 321
14348.46 326
14349.59 325
14350.72 316
14351.85 298
14352.99 317
14354.12 306
14355.25 305
14356.38 322
14357.51 328
14358.64 316
14359.78 316
14360.91 325
14362.04 311
14363.17 291
14364.30 301
14365.44 293
14366.57 318
14367.70 299
14368.83 302
14369.96 324
14371.10 312
14372.23 328
14373.36 317
14374.49 305
14375.63 333
14376.76 278
14377.89 322
14379.02 336
14380.16 307
14381.29 304
14382.42 309
14383.55 305
14384.69 327
14385.82 320
14386.95 331
14388.09 303
14389.22 334
14390.35 334
14391.49 335
14392.62 331
14393.75 333
14394.89 327
14396.02 318
14397.15 328
14398.28 337
14399.42 351
14400.55 343
14401.69 330
14402.82 352
14403.95 328
14405.09 313
14406.22 332
14407.35 356
14408.49 366
14409.62 343
14410.75 344
14411.89 379
14413.02 346
14414.16 352
14415.29 361
14416.42 375
14417.56 347
14418.69 354
14419.83 366
14420.96 339
14422.10 385
14423.23 390
14424.36 378
14425.50 343
14426.63 368
14427.77 391
14428.90 376
14430.04 365
14431.17 358
14432.31 394
14433.44 405
14434.58 374
14435.71 371
14436.85 393
14437.98 395
14439.12 397
14440.25 398
14441.39 392
14442.52 411
14443.66 395
14444.79 399
14445.93 411
14447.06 395
14448.20 405
14449.33 430
14450.47 430
14451.60 413
14452.74 409
14453.87 428
14455.01 428
14456.14 420
14457.28 435
14458.42 438
14459.55 460
14460.69 469
14461.82 446
14462.96 464
14464.10 442
14465.23 439
14466.37 451
14467.50 493
14468.64 457
14469.78 468
14470.91 496
14472.05 448
14473.18 453
14474.32 462
14475.46 459
14476.59 442
14477.73 435
14478.87 436
14480.00 436
14481.14 400
14482.28 392
14483.41 372
14484.55 371
14485.69 346
14486.82 362
14487.96 348
14489.10 318
14490.23 349
14491.37 378
14492.51 344
14493.65 352
14494.78 332
14495.92 325
14497.06 317
14498.19 318
14499.33 316
14500.47 307
14501.61 301
14502.74 330
14503.88 322
14505.02 296
14506.16 300
14507.29 311
14508.43 328
14509.57 289
14510.71 290
14511.85 311
14512.98 303
14514.12 309
14515.26 306
14516.40 307
14517.54 309
14518.67 289
14519.81 304
14520.95 317
14522.09 300
14523.23 288
14524.36 284
14525.50 289
14526.64 300
14527.78 313
14528.92 296
14530.06 291
14531.19 315
14532.33 299
14533.47 278
14534.61 321
14535.75 313
14536.89 326
14538.03 329
14539.17 325
14540.31 286
14541.44 313
14542.58 318
14543.72 287
14544.86 304
14546.00 328
14547.14 316
14548.28 291
14549.42 319
14550.56 315
14551.70 300
14552.84 333
14553.98 326
14555.12 308
14556.25 311
14557.39 305
14558.53 318
14559.67 307
14560.81 339
14561.95 301
14563.09 316
14564.23 308
14565.37 320
14566.51 331
14567.65 331
14568.79 309
14569.93 308
14571.07 322
14572.21 326
14573.35 315
14574.49 337
14575.63 307
14576.77 304
14577.92 326
14579.06 320
14580.20 328
14581.34 325
14582.48 330
14583.62 342
14584.76 322
14585.90 316
14587.04 348
14588.18 315
14589.32 355
14590.46 326
14591.60 327
14592.74 348
14593.89 361
14595.03 339
14596.17 317
14597.31 315
14598.45 337
14599.59 328
14600.73 362
14601.87 366
14603.02 355
14604.16 383
14605.30 368
14606.44 339
14607.58 348
14608.72 354
14609.86 369
14611.01 366
14612.15 357
14613.29 359
14614.43 349
14615.57 354
14616.72 360
14617.86 334
14619.00 356
14620.14 368
14621.28 398
14622.43 391
14623.57 387
14624.71 353
14625.85 397
14627.00 383
14628.14 414
14629.28 394
14630.42 385
14631.56 399
14632.71 384
14633.85 394
14634.99 417
14636.14 419
14637.28 414
14638.42 405
14639.56 373
14640.71 393
14641.85 387
14642.99 398
14644.14 372
14645.28 373
14646.42 366
14647.56 350
14648.71 335
14649.85 320
14650.99 300
14652.14 332
14653.28 315
14654.42 293
14655.57 314
14656.71 296
14657.85 319
14659.00 293
14660.14 311
14661.29 291
14662.43 311
14663.57 279
14664.72 290
14665.86 283
14667.00 266
14668.15 325
14669.29 305
14670.44 302
14671.58 259
14672.73 278
14673.87 278
14675.01 306
14676.16 283
14677.30 265
14678.45 246
14679.59 264
14680.74 255
14681.88 279
14683.02 255
14684.17 280
14685.31 302
14686.46 273
14687.60 289
14688.75 263
14689.89 261
14691.04 269
14692.18 264
14693.33 241
14694.47 227
14695.62 239
14696.76 244
14697.91 240
14699.05 252
14700.20 253
14701.34 249
14702.49 240
14703.63 242
14704.78 264
14705.92 256
14707.07 246
14708.22 258
14709.36 258
14710.51 251
14711.65 275
14712.80 260
14713.94 254
14715.09 246
14716.23 273
14717.38 247
14718.53 241
14719.67 256
14720.82 260
14721.96 255
14723.11 240
14724.26 288
14725.40 263
14726.55 267
14727.70 241
14728.84 269
14729.99 247
14731.13 259
14732.28 274
14733.43 239
14734.57 255
14735.72 249
14736.87 241
14738.01 261
14739.16 271
14740.31 225
14741.45 264
14742.60 237
14743.75 239
14744.89 237
14746.04 230
14747.19 241
14748.34 276
14749.48 245
14750.63 241
14751.78 247
14752.92 256
14754.07 239
14755.22 256
14756.37 280
14757.51 256
14758.66 242
14759.81 264
14760.96 252
14762.10 249
14763.25 254
14764.40 249
14765.55 243
14766.70 232
14767.84 241
14768.99 241
14770.14 220
14771.29 257
14772.43 230
14773.58 231
14774.73 202
14775.88 253
14777.03 238
14778.18 233
14779.32 246
14780.47 238
14781.62 225
14782.77 230
14783.92 216
14785.07 244
14786.21 244
14787.36 222
14788.51 224
14789.66 233
14790.81 227
14791.96 216
14793.11 263
14794.26 229
14795.40 237
14796.55 229
14797.70 218
14798.85 211
14800.00 217
14801.15 208
14802.30 214
14803.45 206
14804.60 220
14805.75 213
14806.90 219
14808.05 224
14809.19 204
14810.34 214
14811.49 203
14812.64 217
14813.79 220
14814.94 243
14816.09 213
14817.24 210
14818.39 184
14819.54 203
14820.69 222
14821.84 211
14822.99 200
14824.14 207
14825.29 211
14826.44 187
14827.59 218
14828.74 196
14829.89 195
14831.04 195
14832.19 213
14833.34 196
14834.49 191
14835.64 196
14836.79 200
14837.95 191
14839.10 189
14840.25 211
14841.40 208
14842.55 211
14843.70 169
14844.85 189
14846.00 209
14847.15 209
14848.30 193
14849.45 203
14850.60 202
14851.76 227
14852.91 200
14854.06 205
14855.21 202
14856.36 187
14857.51 174
14858.66 203
14859.81 188
14860.97 201
14862.12 203
14863.27 198
14864.42 204
14865.57 177
14866.72 205
14867.88 191
14869.03 193
14870.18 204
14871.33 192
14872.48 197
14873.64 189
14874.79 209
14875.94 198
14877.09 188
14878.24 207
14879.40 203
14880.55 181
14881.70 185
14882.85 176
14884.00 189
14885.16 183
14886.31 188
14887.46 187
14888.61 203
14889.77 194
14890.92 211
14892.07 206
14893.23 206
14894.38 193
14895.53 176
14896.68 190
14897.84 183
14898.99 182
14900.14 191
14901.30 201
14902.45 163
14903.60 173
14904.75 166
14905.91 219
14907.06 213
14908.21 200
14909.37 199
14910.52 198
14911.67 191
14912.83 176
14913.98 174
14915.14 178
14916.29 189
14917.44 192
14918.60 190
14919.75 177
14920.90 214
14922.06 195
14923.21 200
14924.37 189
14925.52 205
14926.67 185
14927.83 198
14928.98 193
14930.14 169
14931.29 180
14932.44 194
14933.60 200
14934.75 190
14935.91 190
14937.06 172
14938.22 187
14939.37 173
14940.52 203
14941.68 184
14942.83 203
14943.99 198
14945.14 202
14946.30 209
14947.45 204
14948.61 212
14949.76 201
14950.92 191
14952.07 186
14953.23 165
14954.38 184
14955.54 192
14956.69 192
14957.85 204
14959.00 199
14960.16 197
14961.31 171
14962.47 192
14963.62 174
14964.78 173
14965.94 195
14967.09 187
14968.25 197
14969.40 189
14970.56 183
14971.71 195
14972.87 177
14974.03 167
14975.18 205
14976.34 187
14977.49 193
14978.65 175
14979.81 202
14980.96 190
14982.12 183
14983.27 197
14984.43 196
14985.59 201
14986.74 176
14987.90 187
14989.06 197
14990.21 190
14991.37 203
14992.53 186
14993.68 200
14994.84 190
14996.00 195
14997.15 205
14998.31 181
14999.47 173
15000.62 190
15001.78 201
15002.94 199
15004.09 191
15005.25 178
15006.41 177
15007.56 182
15008.72 188
15009.88 193
15011.04 184
15012.19 193
15013.35 195
15014.51 179
15015.67 187
15016.82 180
15017.98 205
15019.14 203
15020.30 199
15021.45 194
15022.61 202
15023.77 187
15024.93 200
15026.08 162
15027.24 184
15028.40 190
15029.56 200
15030.72 173
15031.87 177
15033.03 188
15034.19 171
15035.35 194
15036.51 190
15037.67 168
15038.82 174
15039.98 194
15041.14 180
15042.30 166
15043.46 171
15044.62 192
15045.78 169
15046.93 185
15048.09 151
15049.25 187
15050.41 171
15051.57 193
15052.73 183
15053.89 192
15055.05 186
15056.20 177
15057.36 184
15058.52 180
15059.68 181
15060.84 173
15062.00 209
15063.16 187
15064.32 175
15065.48 187
15066.64 182
15067.80 177
15068.96 175
15070.12 202
15071.28 207
15072.44 178
15073.60 201
15074.76 179
15075.91 165
15077.07 155
15078.23 170
15079.39 179
15080.55 179
15081.71 165
15082.87 167
15084.03 205
15085.19 184
15086.35 148
15087.51 174
15088.68 169
15089.84 178
15091.00 190
15092.16 190
15093.32 177
15094.48 167
15095.64 196
15096.80 195
15097.96 193
15099.12 191
15100.28 183
15101.44 207
15102.60 189
15103.76 176
15104.92 167
15106.08 199
15107.25 198
15108.41 204
15109.57 185
15110.73 178
15111.89 189
15113.05 187
15114.21 207
15115.37 183
15116.54 171
15117.70 212
15118.86 201
15120.02 182
15121.18 201
15122.34 208
15123.50 231
15124.67 203
15125.83 185
15126.99 216
15128.15 199
15129.31 191
15130.47 192
15131.64 206
15132.80 203
15133.96 194
15135.12 196
15136.28 180
15137.45 178
15138.61 204
15139.77 196
15140.93 223
15142.10 191
15143.26 202
15144.42 196
15145.58 217
15146.75 202
15147.91 204
15149.07 210
15150.23 184
15151.40 190
15152.56 199
15153.72 214
15154.88 176
15156.05 196
15157.21 199
15158.37 195
15159.54 185
15160.70 206
15161.86 234
15163.03 210
15164.19 218
15165.35 210
15166.52 205
15167.68 208
15168.84 214
15170.01 207
15171.17 244
15172.33 212
15173.50 232
15174.66 229
15175.82 226
15176.99 232
15178.15 221
15179.31 243
15180.48 207
15181.64 209
15182.81 225
15183.97 237
15185.13 235
15186.30 218
15187.46 230
15188.63 247
15189.79 221
15190.95 230
15192.12 231
15193.28 238
15194.45 218
15195.61 225
15196.78 229
15197.94 193
15199.10 223
15200.27 253
15201.43 248
15202.60 239
15203.76 255
15204.93 249
15206.09 239
15207.26 225
15208.42 248
15209.59 244
15210.75 234
15211.92 255
15213.08 249
15214.25 271
15215.41 239
15216.58 242
15217.74 231
15218.91 272
15220.07 245
15221.24 256
15222.40 259
15223.57 251
15224.74 241
15225.90 250
15227.07 278
15228.23 277
15229.40 259
15230.56 268
15231.73 293
15232.89 272
15234.06 273
15235.23 303
15236.39 285
15237.56 270
15238.72 292
15239.89 310
15241.06 273
15242.22 260
15243.39 325
15244.56 285
15245.72 270
15246.89 249
15248.05 275
15249.22 296
15250.39 280
15251.55 267
15252.72 276
15253.89 280
15255.05 274
15256.22 258
15257.39 243
15258.55 236
15259.72 255
15260.89 245
15262.05 229
15263.22 209
15264.39 235
15265.56 235
15266.72 257
15267.89 219
15269.06 226
15270.22 204
15271.39 219
15272.56 229
15273.73 224
15274.89 238
15276.06 240
15277.23 233
15278.40 235
15279.56 211
15280.73 236
15281.90 215
15283.07 236
15284.23 256
15285.40 227
15286.57 239
15287.74 236
15288.91 204
15290.07 229
15291.24 233
15292.41 219
15293.58 225
15294.75 215
15295.92 245
15297.08 245
15298.25 212
15299.42 227
15300.59 229
15301.76 231
15302.93 248
15304.09 246
15305.26 239
15306.43 236
15307.60 226
15308.77 228
15309.94 219
15311.11 231
15312.28 241
15313.44 227
15314.61 210
15315.78 204
15316.95 220
15318.12 229
15319.29 253
15320.46 224
15321.63 243
15322.80 253
15323.97 243
15325.14 244
15326.30 240
15327.47 236
15328.64 254
15329.81 225
15330.98 249
15332.15 264
15333.32 254
15334.49 258
15335.66 235
15336.83 264
15338.00 210
15339.17 229
15340.34 235
15341.51 250
15342.68 272
15343.85 249
15345.02 282
15346.19 272
15347.36 248
15348.53 258
15349.70 272
15350.87 252
15352.04 281
15353.21 277
15354.38 270
15355.55 253
15356.72 258
15357.90 259
15359.07 270
15360.24 281
15361.41 274
15362.58 292
15363.75 248
15364.92 286
15366.09 295
15367.26 286
15368.43 272
15369.60 285
15370.77 288
15371.95 276
15373.12 277
15374.29 283
15375.46 270
15376.63 275
15377.80 260
15378.97 284
15380.15 298
15381.32 279
15382.49 265
15383.66 296
15384.83 275
15386.00 250
15387.17 261
15388.35 234
15389.52 234
15390.69 240
15391.86 262
15393.03 281
15394.21 242
15395.38 232
15396.55 250
15397.72 244
15398.89 260
15400.07 237
15401.24 250
15402.41 255
15403.58 239
15404.76 241
15405.93 256
15407.10 265
15408.27 243
15409.45 251
15410.62 226
15411.79 257
15412.96 241
15414.14 232
15415.31 213
15416.48 210
15417.66 238
15418.83 236
15420.00 218
15421.17 200
15422.35 207
15423.52 224
15424.69 215
15425.87 209
15427.04 224
15428.21 222
15429.39 227
15430.56 223
15431.73 227
15432.91 208
15434.08 223
15435.25 199
15436.43 209
15437.60 209
15438.77 192
15439.95 212
15441.12 224
15442.30 205
15443.47 210
15444.64 215
15445.82 220
15446.99 221
15448.17 201
15449.34 214
15450.51 217
15451.69 223
15452.86 216
15454.04 219
15455.21 210
15456.39 212
15457.56 236
15458.73 219
15459.91 223
15461.08 220
15462.26 225
15463.43 204
15464.61 209
15465.78 181
15466.96 205
15468.13 212
15469.31 218
15470.48 192
15471.66 208
15472.83 218
15474.01 208
15475.18 196
15476.36 211
15477.53 210
15478.71 212
15479.88 216
15481.06 205
15482.23 194
15483.41 197
15484.58 217
15485.76 219
15486.93 210
15488.11 185
15489.29 219
15490.46 207
15491.64 220
15492.81 200
15493.99 206
15495.16 198
15496.34 210
15497.52 217
15498.69 225
15499.87 226
15501.04 205
15502.22 215
15503.40 204
15504.57 202
15505.75 232
15506.92 224
15508.10 228
15509.28 216
15510.45 215
15511.63 214
15512.81 227
15513.98 235
15515.16 227
15516.34 236
15517.51 231
15518.69 221
15519.87 235
15521.04 209
15522.22 214
15523.40 228
15524.57 227
15525.75 222
15526.93 232
15528.11 218
15529.28 244
15530.46 216
15531.64 218
15532.81 232
15533.99 256
15535.17 232
15536.35 244
15537.52 249
15538.70 225
15539.88 227
15541.06 209
15542.23 226
15543.41 254
15544.59 232
15545.77 241
15546.95 265
15548.12 264
15549.30 241
15550.48 221
15551.66 230
15552.83 255
15554.01 240
15555.19 249
15556.37 248
15557.55 257
15558.73 250
15559.90 255
15561.08 252
15562.26 232
15563.44 249
15564.62 266
15565.80 252
15566.97 247
15568.15 264
15569.33 223
15570.51 252
15571.69 269
15572.87 294
15574.05 262
15575.23 240
15576.40 260
15577.58 297
15578.76 307
15579.94 260
15581.12 283
15582.30 301
15583.48 294
15584.66 271
15585.84 287
15587.02 303
15588.20 308
15589.38 312
15590.56 304
15591.73 296
15592.91 310
15594.09 331
15595.27 342
15596.45 323
15597.63 309
15598.81 319
15599.99 323
15601.17 315
15602.35 293
15603.53 333
15604.71 335
15605.89 344
15607.07 350
15608.25 366
15609.43 338
15610.61 319
15611.79 345
15612.97 365
15614.15 365
15615.33 377
15616.51 348
15617.69 386
15618.88 348
15620.06 367
15621.24 385
15622.42 362
15623.60 393
15624.78 376
15625.96 413
15627.14 381
15628.32 388
15629.50 409
15630.68 416
15631.86 435
15633.05 400
15634.23 415
15635.41 438
15636.59 441
15637.77 454
15638.95 416
15640.13 394
15641.31 394
15642.50 425
15643.68 448
15644.86 426
15646.04 413
15647.22 436
15648.40 409
15649.58 457
15650.77 437
15651.95 445
15653.13 446
15654.31 411
15655.49 439
15656.68 435
15657.86 433
15659.04 424
15660.22 423
15661.40 389
15662.59 391
15663.77 436
15664.95 435
15666.13 398
15667.32 392
15668.50 384
15669.68 409
15670.86 378
15672.05 388
15673.23 412
15674.41 415
15675.59 402
15676.78 388
15677.96 392
15679.14 389
15680.32 383
15681.51 384
15682.69 381
15683.87 383
15685.06 390
15686.24 377
15687.42 355
15688.61 360
15689.79 359
15690.97 344
15692.16 356
15693.34 357
15694.52 340
15695.71 355
15696.89 411
15698.07 354
15699.26 376
15700.44 387
15701.62 352
15702.81 346
15703.99 349
15705.17 378
15706.36 376
15707.54 377
15708.73 389
15709.91 393
15711.09 380
15712.28 359
15713.46 377
15714.65 403
15715.83 398
15717.02 369
15718.20 394
15719.38 360
15720.57 379
15721.75 402
15722.94 401
15724.12 377
15725.31 391
15726.49 400
15727.68 430
15728.86 385
15730.04 446
15731.23 427
15732.41 459
15733.60 442
15734.78 419
15735.97 402
15737.15 415
15738.34 443
15739.52 479
15740.71 461
15741.89 426
15743.08 456
15744.27 439
15745.45 468
15746.64 471
15747.82 466
15749.01 483
15750.19 472
15751.38 484
15752.56 479
15753.75 485
15754.93 477
15756.12 466
15757.31 471
15758.49 492
15759.68 479
15760.86 497
15762.05 516
15763.24 471
15764.42 470
15765.61 464
15766.79 496
15767.98 488
15769.17 447
15770.35 461
15771.54 471
15772.72 412
15773.91 421
15775.10 465
15776.28 446
15777.47 431
15778.66 421
15779.84 430
15781.03 443
15782.22 429
15783.40 434
15784.59 435
15785.78 441
15786.96 398
15788.15 402
15789.34 414
15790.53 391
15791.71 399
15792.90 382
15794.09 396
15795.27 365
15796.46 363
15797.65 359
15798.84 343
15800.02 313
15801.21 339
15802.40 362
15803.59 361
15804.77 329
15805.96 352
15807.15 326
15808.34 331
15809.52 342
15810.71 330
15811.90 318
15813.09 335
15814.28 348
15815.46 302
15816.65 332
15817.84 316
15819.03 305
15820.22 320
15821.40 324
15822.59 322
15823.78 314
15824.97 328
15826.16 295
15827.35 301
15828.53 336
15829.72 297
15830.91 291
15832.10 296
15833.29 293
15834.48 314
15835.67 284
15836.85 315
15838.04 316
15839.23 298
15840.42 317
15841.61 317
15842.80 306
15843.99 310
15845.18 311
15846.37 305
15847.55 307
15848.74 294
15849.93 299
15851.12 283
15852.31 292
15853.50 320
15854.69 326
15855.88 324
15857.07 342
15858.26 324
15859.45 349
15860.64 346
15861.83 306
15863.02 322
15864.21 329
15865.40 330
15866.59 324
15867.78 327
15868.97 325
15870.16 304
15871.35 324
15872.54 349
15873.73 330
15874.92 320
15876.11 341
15877.30 340
15878.49 338
15879.68 335
15880.87 322
15882.06 368
15883.25 346
15884.44 351
15885.63 356
15886.82 345
15888.01 349
15889.20 340
15890.39 388
15891.59 354
15892.78 330
15893.97 374
15895.16 390
15896.35 400
15897.54 374
15898.73 372
15899.92 400
15901.11 362
15902.30 386
15903.50 401
15904.69 370
15905.88 404
15907.07 379
15908.26 395
15909.45 398
15910.64 426
15911.84 418
15913.03 417
15914.22 388
15915.41 391
15916.60 385
15917.79 402
15918.99 368
15920.18 391
15921.37 399
15922.56 401
15923.75 402
15924.95 398
15926.14 397
15927.33 402
15928.52 425
15929.71 388
15930.91 395
15932.10 391
15933.29 386
15934.48 386
15935.68 426
15936.87 384
15938.06 392
15939.25 349
15940.45 340
15941.64 370
15942.83 341
15944.03 347
15945.22 315
15946.41 344
15947.60 298
15948.80 310
15949.99 286
15951.18 296
15952.38 322
15953.57 332
15954.76 289
15955.96 273
15957.15 264
15958.34 274
15959.54 270
15960.73 263
15961.92 265
15963.12 257
15964.31 255
15965.50 273
15966.70 268
15967.89 252
15969.08 262
15970.28 265
15971.47 265
15972.67 259
15973.86 233
15975.05 237
15976.25 235
15977.44 244
15978.64 237
15979.83 223
15981.02 235
15982.22 232
15983.41 215
15984.61 222
15985.80 225
15987.00 213
15988.19 217
15989.38 252
15990.58 237
15991.77 235
15992.97 241
15994.16 233
15995.36 231
15996.55 216
15997.75 229
15998.94 230
16000.14 213
16001.33 246
16002.53 234
16003.72 229
16004.92 239
16006.11 210
16007.31 238
16008.50 216
16009.70 225
16010.89 211
16012.09 219
16013.28 218
16014.48 250
16015.67 200
16016.87 198
16018.07 233
16019.26 209
16020.46 220
16021.65 205
16022.85 221
16024.04 202
16025.24 197
16026.44 195
16027.63 216
16028.83 215
16030.02 195
16031.22 210
16032.42 199
16033.61 195
16034.81 213
16036.00 214
16037.20 190
16038.40 187
16039.59 198
16040.79 215
16041.99 218
16043.18 226
16044.38 212
16045.58 237
16046.77 235
16047.97 231
16049.17 215
16050.36 196
16051.56 199
16052.76 200
16053.95 213
16055.15 206
16056.35 198
16057.54 186
16058.74 204
16059.94 210
16061.14 225
16062.33 215
16063.53 196
16064.73 201
16065.92 204
16067.12 226
16068.32 217
16069.52 206
16070.71 186
16071.91 236
16073.11 212
16074.31 181
16075.50 196
16076.70 219
16077.90 200
16079.10 205
16080.30 196
16081.49 225
16082.69 207
16083.89 210
16085.09 185
16086.29 189
16087.48 183
16088.68 211
16089.88 210
16091.08 170
16092.28 169
16093.48 172
16094.67 198
16095.87 165
16097.07 189
16098.27 176
16099.47 180
16100.67 169
16101.87 195
16103.06 173
16104.26 206
16105.46 193
16106.66 182
16107.86 176
16109.06 172
16110.26 187
16111.46 183
16112.66 171
16113.86 174
16115.05 190
16116.25 195
16117.45 176
16118.65 182
16119.85 168
16121.05 168
16122.25 188
16123.45 177
16124.65 157
16125.85 173
16127.05 187
16128.25 173
16129.45 165
16130.65 177
16131.85 181
16133.05 182
16134.25 183
16135.45 187
16136.65 169
16137.85 170
16139.05 189
16140.25 196
16141.45 186
16142.65 181
16143.85 168
16145.05 173
16146.25 167
16147.45 201
16148.65 180
16149.85 195
16151.05 197
16152.25 178
16153.45 164
16154.65 172
16155.85 187
16157.05 164
16158.25 169
16159.46 174
16160.66 181
16161.86 178
16163.06 179
16164.26 170
16165.46 184
16166.66 173
16167.86 173
16169.06 187
16170.27 194
16171.47 212
16172.67 192
16173.87 190
16175.07 185
16176.27 192
16177.47 168
16178.67 171
16179.88 180
16181.08 184
16182.28 179
16183.48 179
16184.68 171
16185.89 196
16187.09 196
16188.29 201
16189.49 192
16190.69 188
16191.90 177
16193.10 187
16194.30 188
16195.50 189
16196.70 180
16197.91 189
16199.11 189
16200.31 187
16201.51 199
16202.72 167
16203.92 203
16205.12 210
16206.32 189
16207.53 214
16208.73 191
16209.93 199
16211.13 184
16212.34 190
16213.54 205
16214.74 190
16215.95 186
16217.15 205
16218.35 199
16219.55 203
16220.76 198
16221.96 187
16223.16 219
16224.37 212
16225.57 229
16226.77 203
16227.98 198
16229.18 224
16230.38 229
16231.59 241
16232.79 220
16233.99 234
16235.20 215
16236.40 215
16237.61 238
16238.81 245
16240.01 224
16241.22 222
16242.42 222
16243.63 230
16244.83 216
16246.03 218
16247.24 212
16248.44 220
16249.65 225
16250.85 235
16252.05 215
16253.26 244
16254.46 230
16255.67 239
16256.87 235
16258.08 226
16259.28 250
16260.49 220
16261.69 245
16262.89 261
16264.10 242
16265.30 242
16266.51 236
16267.71 254
16268.92 248
16270.12 268
16271.33 279
16272.53 248
16273.74 271
16274.94 277
16276.15 264
16277.35 259
16278.56 267
16279.77 252
16280.97 254
16282.18 238
16283.38 233
16284.59 238
16285.79 243
16287.00 236
16288.20 259
16289.41 273
16290.61 256
16291.82 269
16293.03 249
16294.23 270
16295.44 271
16296.64 265
16297.85 261
16299.06 249
16300.26 258
16301.47 264
16302.67 263
16303.88 266
16305.09 268
16306.29 269
16307.50 275
16308.71 250
16309.91 263
16311.12 267
16312.33 265
16313.53 274
16314.74 267
16315.95 259
16317.15 247
16318.36 230
16319.57 246
16320.77 244
16321.98 237
16323.19 266
16324.39 197
16325.60 222
16326.81 214
16328.01 225
16329.22 187
16330.43 221
16331.64 225
16332.84 210
16334.05 217
16335.26 194
16336.47 213
16337.67 213
16338.88 204
16340.09 223
16341.30 222
16342.50 208
16343.71 197
16344.92 198
16346.13 207
16347.33 185
16348.54 200
16349.75 201
16350.96 199
16352.17 215
16353.37 198
16354.58 212
16355.79 195
16357.00 199
16358.21 199
16359.41 194
16360.62 209
16361.83 185
16363.04 190
16364.25 191
16365.46 193
16366.67 197
16367.87 204
16369.08 169
16370.29 182
16371.50 181
16372.71 188
16373.92 192
16375.13 201
16376.34 197
16377.54 205
16378.75 201
16379.96 184
16381.17 179
16382.38 192
16383.59 178
16384.80 174
16386.01 197
16387.22 203
16388.43 178
16389.64 215
16390.85 182
16392.05 186
16393.26 183
16394.47 180
16395.68 199
16396.89 171
16398.10 174
16399.31 185
16400.52 181
16401.73 169
16402.94 181
16404.15 196
16405.36 172
16406.57 175
16407.78 166
16408.99 177
16410.20 178
16411.41 179
16412.62 192
16413.83 184
16415.04 186
16416.25 192
16417.46 190
16418.67 169
16419.88 175
16421.10 178
16422.31 194
16423.52 147
16424.73 170
16425.94 191
16427.15 198
16428.36 186
16429.57 171
16430.78 182
16431.99 194
16433.20 200
16434.41 182
16435.63 178
16436.84 185
16438.05 189
16439.26 194
16440.47 164
16441.68 160
16442.89 176
16444.10 193
16445.32 183
16446.53 156
16447.74 182
16448.95 192
16450.16 186
16451.37 184
16452.59 186
16453.80 181
16455.01 164
16456.22 175
16457.43 172
16458.64 180
16459.86 154
16461.07 160
16462.28 164
16463.49 157
16464.70 150
16465.92 178
16467.13 174
16468.34 153
16469.55 153
16470.77 153
16471.98 159
16473.19 163
16474.40 160
16475.62 153
16476.83 185
16478.04 154
16479.25 172
16480.47 161
16481.68 170
16482.89 166
16484.11 157
16485.32 156
16486.53 157
16487.74 160
16488.96 174
16490.17 147
16491.38 165
16492.60 150
16493.81 161
16495.02 170
16496.24 145
16497.45 169
16498.66 156
16499.88 177
16501.09 171
16502.30 165
16503.52 156
16504.73 156
16505.94 162
16507.16 158
16508.37 154
16509.59 146
16510.80 155
16512.01 132
16513.23 155
16514.44 146
16515.66 163
16516.87 150
16518.08 133
16519.30 166
16520.51 164
16521.73 145
16522.94 155
16524.16 139
16525.37 186
16526.58 155
16527.80 152
16529.01 155
16530.23 148
16531.44 157
16532.66 139
16533.87 168
16535.09 146
16536.30 138
16537.52 159
16538.73 177
16539.95 154
16541.16 147
16542.38 150
16543.59 157
16544.81 150
16546.02 133
16547.24 159
16548.45 160
16549.67 181
16550.88 147
16552.10 157
16553.31 155
16554.53 183
16555.74 163
16556.96 160
16558.18 142
16559.39 163
16560.61 184
16561.82 162
16563.04 174
16564.25 173
16565.47 151
16566.69 164
16567.90 162
16569.12 167
16570.33 171
16571.55 162
16572.77 178
16573.98 166
16575.20 166
16576.41 158
16577.63 172
16578.85 147
16580.06 162
16581.28 139
16582.50 144
16583.71 143
16584.93 155
16586.15 159
16587.36 160
16588.58 165
16589.80 138
16591.01 159
16592.23 148
16593.45 153
16594.66 150
16595.88 161
16597.10 157
16598.32 149
16599.53 137
16600.75 155
16601.97 150
16603.18 143
16604.40 154
16605.62 158
16606.84 171
16608.05 163
16609.27 154
16610.49 148
16611.71 155
16612.92 143
16614.14 158
16615.36 151
16616.58 139
16617.79 136
16619.01 157
16620.23 123
16621.45 133
16622.67 143
16623.88 140
16625.10 149
16626.32 159
16627.54 160
16628.76 132
16629.97 137
16631.19 156
16632.41 164
16633.63 143
16634.85 160
16636.07 151
16637.29 143
16638.50 133
16639.72 147
16640.94 136
16642.16 148
16643.38 149
16644.60 151
16645.82 146
16647.03 146
16648.25 142
16649.47 133
16650.69 123
16651.91 123
16653.13 163
16654.35 152
16655.57 155
16656.79 128
16658.01 136
16659.23 147
16660.45 124
16661.66 131
16662.88 119
16664.10 132
16665.32 135
16666.54 145
16667.76 122
16668.98 144
16670.20 137
16671.42 132
16672.64 130
16673.86 129
16675.08 125
16676.30 138
16677.52 137
16678.74 126
16679.96 151
16681.18 119
16682.40 141
16683.62 130
16684.84 124
16686.06 132
16687.28 146
16688.50 132
16689.72 147
16690.94 130
16692.16 134
16693.39 108
16694.61 154
16695.83 140
16697.05 144
16698.27 143
16699.49 125
16700.71 132
16701.93 125
16703.15 126
16704.37 126
16705.59 135
16706.81 124
16708.04 133
16709.26 114
16710.48 125
16711.70 128
16712.92 130
16714.14 128
16715.36 138
16716.58 133
16717.81 139
16719.03 131
16720.25 131
16721.47 142
16722.69 128
16723.91 139
16725.14 131
16726.36 144
16727.58 141
16728.80 120
16730.02 123
16731.24 116
16732.47 121
16733.69 133
16734.91 117
16736.13 128
16737.36 136
16738.58 131
16739.80 134
16741.02 129
16742.24 119
16743.47 114
16744.69 118
16745.91 150
16747.13 152
16748.36 131
16749.58 138
16750.80 122
16752.02 141
16753.25 118
16754.47 123
16755.69 139
16756.92 130
16758.14 134
16759.36 118
16760.59 118
16761.81 133
16763.03 145
16764.25 137
16765.48 136
16766.70 127
16767.92 134
16769.15 136
16770.37 129
16771.59 138
16772.82 145
16774.04 139
16775.27 128
16776.49 125
16777.71 138
16778.94 155
16780.16 116
16781.38 130
16782.61 133
16783.83 135
16785.06 125
16786.28 141
16787.50 141
16788.73 139
16789.95 141
16791.18 131
16792.40 116
16793.62 137
16794.85 136
16796.07 129
16797.30 132
16798.52 142
16799.75 136
16800.97 121
16802.19 137
16803.42 128
16804.64 145
16805.87 134
16807.09 149
16808.32 121
16809.54 150
16810.77 134
16811.99 136
16813.22 141
16814.44 131
16815.67 136
16816.89 135
16818.12 142
16819.34 139
16820.57 132
16821.79 137
16823.02 142
16824.24 129
16825.47 121
16826.70 146
16827.92 147
16829.15 139
16830.37 156
16831.60 163
16832.82 142
16834.05 149
16835.27 141
16836.50 138
16837.73 124
16838.95 134
16840.18 144
16841.40 149
16842.63 152
16843.86 167
16845.08 157
16846.31 171
16847.53 156
16848.76 145
16849.99 149
16851.21 157
16852.44 175
16853.67 145
16854.89 153
16856.12 156
16857.35 169
16858.57 172
16859.80 162
16861.03 160
16862.25 173
16863.48 177
16864.71 147
16865.93 166
16867.16 153
16868.39 170
16869.61 156
16870.84 175
16872.07 158
16873.30 186
16874.52 146
16875.75 162
16876.98 161
16878.20 170
16879.43 167
16880.66 187
16881.89 164
16883.11 168
16884.34 182
16885.57 172
16886.80 180
16888.02 192
16889.25 175
16890.48 168
16891.71 168
16892.94 182
16894.16 141
16895.39 164
16896.62 163
16897.85 161
16899.08 169
16900.30 164
16901.53 166
16902.76 166
16903.99 172
16905.22 153
16906.45 176
16907.67 178
16908.90 162
16910.13 175
16911.36 179
16912.59 161
16913.82 160
16915.04 185
16916.27 181
16917.50 182
16918.73 181
16919.96 158
16921.19 177
16922.42 160
16923.65 174
16924.88 172
16926.10 145
16927.33 158
16928.56 169
16929.79 165
16931.02 159
16932.25 166
16933.48 189
16934.71 165
16935.94 172
16937.17 191
16938.40 164
16939.63 171
16940.86 188
16942.09 164
16943.32 165
16944.55 176
16945.78 168
16947.01 175
16948.24 162
16949.47 152
16950.70 181
16951.93 172
16953.16 186
16954.39 167
16955.62 176
16956.85 180
16958.08 172
16959.31 179
16960.54 174
16961.77 169
16963.00 172
16964.23 153
16965.46 158
16966.69 173
16967.92 162
16969.15 172
16970.38 160
16971.61 143
16972.84 145
16974.07 176
16975.30 150
16976.54 148
16977.77 152
16979.00 158
16980.23 170
16981.46 148
16982.69 154
16983.92 167
16985.15 148
16986.38 143
16987.62 167
16988.85 143
16990.08 155
16991.31 145
16992.54 124
16993.77 141
16995.00 137
16996.24 160
16997.47 168
16998.70 157
16999.93 164
17001.16 132
17002.39 144
17003.63 143
17004.86 137
17006.09 153
17007.32 164
17008.55 141
17009.79 118
17011.02 151
17012.25 143
17013.48 145
17014.72 138
17015.95 155
17017.18 160
17018.41 149
17019.64 160
17020.88 135
17022.11 133
17023.34 145
17024.58 138
17025.81 158
17027.04 129
17028.27 139
17029.51 155
17030.74 144
17031.97 138
17033.21 133
17034.44 155
17035.67 144
17036.90 142
17038.14 136
17039.37 158
17040.60 124
17041.84 148
17043.07 133
17044.30 137
17045.54 156
17046.77 128
17048.00 165
17049.24 133
17050.47 140
17051.70 129
17052.94 142
17054.17 133
17055.41 128
17056.64 145
17057.87 130
17059.11 131
17060.34 122
17061.58 136
17062.81 109
17064.04 115
17065.28 121
17066.51 123
17067.75 143
17068.98 129
17070.21 144
17071.45 141
17072.68 131
17073.92 125
17075.15 124
17076.39 145
17077.62 167
17078.86 134
17080.09 156
17081.33 135
17082.56 134
17083.80 132
17085.03 146
17086.26 110
17087.50 131
17088.73 142
17089.97 148
17091.20 144
17092.44 120
17093.68 139
17094.91 128
17096.15 134
17097.38 146
17098.62 130
17099.85 130
17101.09 134
17102.32 140
17103.56 124
17104.79 117
17106.03 136
17107.26 147
17108.50 131
17109.74 131
17110.97 128
17112.21 138
17113.44 137
17114.68 137
17115.92 145
17117.15 134
17118.39 131
17119.62 136
17120.86 151
17122.10 129
17123.33 119
17124.57 147
17125.80 148
17127.04 145
17128.28 117
17129.51 117
17130.75 124
17131.99 133
17133.22 129
17134.46 125
17135.70 123
17136.93 130
17138.17 130
17139.41 124
17140.64 125
17141.88 132
17143.12 121
17144.35 138
17145.59 138
17146.83 120
17148.07 135
17149.30 139
17150.54 124
17151.78 122
17153.02 134
17154.25 117
17155.49 123
17156.73 135
17157.96 120
17159.20 119
17160.44 117
17161.68 123
17162.92 132
17164.15 115
17165.39 125
17166.63 130
17167.87 143
17169.10 134
17170.34 122
17171.58 130
17172.82 112
17174.06 120
17175.29 145
17176.53 115
17177.77 128
17179.01 114
17180.25 126
17181.49 131
17182.72 131
17183.96 129
17185.20 119
17186.44 143
17187.68 129
17188.92 112
17190.15 107
17191.39 117
17192.63 114
17193.87 129
17195.11 122
17196.35 115
17197.59 110
17198.83 119
17200.07 112
17201.30 95
17202.54 99
17203.78 123
17205.02 121
17206.26 116
17207.50 120
17208.74 113
17209.98 116
17211.22 106
17212.46 114
17213.70 117
17214.94 121
17216.18 108
17217.42 111
17218.66 120
17219.90 121
17221.14 113
17222.38 117
17223.62 111
17224.86 108
17226.10 122
17227.34 106
17228.58 112
17229.82 117
17231.06 115
17232.30 117
17233.54 120
17234.78 110
17236.02 104
17237.26 110
17238.50 103
17239.74 113
17240.98 124
17242.22 122
17243.46 108
17244.70 111
17245.94 126
17247.18 124
17248.42 111
17249.66 124
17250.90 114
17252.14 110
17253.39 112
17254.63 105
17255.87 100
17257.11 102
17258.35 122
17259.59 126
17260.83 141
17262.07 101
17263.31 110
17264.56 113
17265.80 116
17267.04 126
17268.28 119
17269.52 112
17270.76 116
17272.00 113
17273.25 103
17274.49 107
17275.73 122
17276.97 111
17278.21 113
17279.45 108
17280.70 112
17281.94 111
17283.18 113
17284.42 112
17285.66 121
17286.91 129
17288.15 118
17289.39 103
17290.63 120
17291.88 125
17293.12 120
17294.36 99
17295.60 103
17296.85 110
17298.09 96
17299.33 114
17300.57 112
17301.82 103
17303.06 101
17304.30 98
17305.54 111
17306.79 117
17308.03 107
17309.27 114
17310.52 110
17311.76 138
17313.00 96
17314.25 113
17315.49 114
17316.73 103
17317.97 112
17319.22 106
17320.46 113
17321.71 105
17322.95 113
17324.19 123
17325.44 114
17326.68 96
17327.92 100
17329.17 108
17330.41 119
17331.65 102
17332.90 107
17334.14 99
17335.39 111
17336.63 105
17337.87 94
17339.12 117
17340.36 96
17341.61 86
17342.85 95
17344.09 108
17345.34 79
17346.58 106
17347.83 90
17349.07 102
17350.32 108
17351.56 97
17352.80 121
17354.05 120
17355.29 103
17356.54 97
17357.78 113
17359.03 96
17360.27 96
17361.52 113
17362.76 107
17364.01 95
17365.25 110
17366.50 99
17367.74 99
17368.99 91
17370.23 100
17371.48 101
17372.72 107
17373.97 124
17375.21 102
17376.46 108
17377.70 109
17378.95 114
17380.19 108
17381.44 99
17382.69 90
17383.93 111
17385.18 106
17386.42 117
17387.67 85
17388.91 100
17390.16 128
17391.41 105
17392.65 88
17393.90 113
17395.14 111
17396.39 111
17397.64 89
17398.88 100
17400.13 106
17401.37 96
17402.62 97
17403.87 96
17405.11 98
17406.36 82
17407.61 103
17408.85 107
17410.10 98
17411.35 103
17412.59 93
17413.84 118
17415.09 106
17416.33 109
17417.58 95
17418.83 101
17420.07 104
17421.32 119
17422.57 96
17423.82 96
17425.06 102
17426.31 101
17427.56 109
17428.80 84
17430.05 107
17431.30 106
17432.55 105
17433.79 116
17435.04 93
17436.29 110
17437.54 107
17438.78 98
17440.03 112
17441.28 97
17442.53 99
17443.77 99
17445.02 113
17446.27 96
17447.52 105
17448.77 102
17450.01 99
17451.26 112
17452.51 108
17453.76 120
17455.01 118
17456.25 94
17457.50 103
17458.75 121
17460.00 100
17461.25 80
17462.50 101
17463.74 96
17464.99 117
17466.24 112
17467.49 111
17468.74 108
17469.99 95
17471.24 96
17472.49 101
17473.73 106
17474.98 112
17476.23 105
17477.48 124
17478.73 112
17479.98 111
17481.23 103
17482.48 128
17483.73 115
17484.98 105
17486.23 101
17487.47 116
17488.72 102
17489.97 95
17491.22 108
17492.47 92
17493.72 112
17494.97 110
17496.22 124
17497.47 113
17498.72 116
17499.97 104
17501.22 116
17502.47 121
17503.72 110
17504.97 122
17506.22 138
17507.47 99
17508.72 121
17509.97 100
17511.22 148
17512.47 123
17513.72 125
17514.97 109
17516.22 119
17517.47 119
17518.72 103
17519.97 102
17521.22 110
17522.47 104
17523.72 121
17524.98 113
17526.23 110
17527.48 123
17528.73 128
17529.98 107
17531.23 102
17532.48 98
17533.73 121
17534.98 121
17536.23 125
17537.48 120
17538.74 117
17539.99 120
17541.24 127
17542.49 119
17543.74 137
17544.99 115
17546.24 127
17547.50 119
17548.75 133
17550.00 120
17551.25 109
17552.50 126
17553.75 129
17555.01 125
17556.26 101
17557.51 121
17558.76 128
17560.01 125
17561.26 128
17562.52 122
17563.77 121
17565.02 126
17566.27 132
17567.53 136
17568.78 119
17570.03 117
17571.28 108
17572.53 129
17573.79 108
17575.04 130
17576.29 132
17577.54 116
17578.80 116
17580.05 131
17581.30 108
17582.56 100
17583.81 124
17585.06 118
17586.31 137
17587.57 115
17588.82 122
17590.07 132
17591.33 113
17592.58 102
17593.83 116
17595.08 116
17596.34 133
17597.59 101
17598.84 125
17600.10 129
17601.35 108
17602.61 125
17603.86 106
17605.11 133
17606.37 116
17607.62 120
17608.87 96
17610.13 106
17611.38 101
17612.63 105
17613.89 131
17615.14 119
17616.40 114
17617.65 118
17618.90 124
17620.16 116
17621.41 99
17622.67 128
17623.92 126
17625.17 116
17626.43 111
17627.68 123
17628.94 109
17630.19 107
17631.45 130
17632.70 122
17633.96 133
17635.21 124
17636.47 135
17637.72 125
17638.97 117
17640.23 138
17641.48 118
17642.74 131
17643.99 119
17645.25 125
17646.50 120
17647.76 106
17649.01 116
17650.27 123
17651.52 120
17652.78 124
17654.04 92
17655.29 118
17656.55 123
17657.80 118
17659.06 113
17660.31 109
17661.57 112
17662.82 112
17664.08 129
17665.33 118
17666.59 137
17667.85 97
17669.10 112
17670.36 126
17671.61 129
17672.87 121
17674.13 132
17675.38 124
17676.64 118
17677.89 113
17679.15 117
17680.41 131
17681.66 128
17682.92 137
17684.18 105
17685.43 134
17686.69 124
17687.95 118
17689.20 122
17690.46 135
17691.71 139
17692.97 128
17694.23 126
17695.49 106
17696.74 124
17698.00 113
17699.26 123
17700.51 131
17701.77 115
17703.03 114
17704.28 127
17705.54 119
17706.80 112
17708.06 128
17709.31 131
17710.57 124
17711.83 133
17713.08 115
17714.34 116
17715.60 136
17716.86 121
17718.11 113
17719.37 109
17720.63 121
17721.89 136
17723.15 127
17724.40 129
17725.66 141
17726.92 123
17728.18 128
17729.43 117
17730.69 121
17731.95 132
17733.21 113
17734.47 121
17735.73 118
17736.98 132
17738.24 128
17739.50 135
17740.76 141
17742.02 122
17743.28 108
17744.53 135
17745.79 118
17747.05 112
17748.31 116
17749.57 129
17750.83 131
17752.09 117
17753.34 111
17754.60 121
17755.86 121
17757.12 104
17758.38 108
17759.64 107
17760.90 116
17762.16 111
17763.42 105
17764.68 111
17765.94 121
17767.19 117
17768.45 121
17769.71 121
17770.97 103
17772.23 126
17773.49 130
17774.75 117
17776.01 114
17777.27 118
17778.53 114
17779.79 114
17781.05 93
17782.31 111
17783.57 111
17784.83 130
17786.09 107
17787.35 98
17788.61 122
17789.87 123
17791.13 119
17792.39 108
17793.65 88
17794.91 97
17796.17 108
17797.43 104
17798.69 99
17799.95 108
17801.21 103
17802.47 111
17803.73 105
17805.00 95
17806.26 108
17807.52 118
17808.78 117
17810.04 93
17811.30 96
17812.56 107
17813.82 103
17815.08 110
17816.34 126
17817.60 91
17818.87 109
17820.13 126
17821.39 104
17822.65 87
17823.91 97
17825.17 111
17826.43 113
17827.69 109
17828.96 111
17830.22 109
17831.48 126
17832.74 90
17834.00 105
17835.26 113
17836.53 119
17837.79 122
17839.05 103
17840.31 104
17841.57 97
17842.84 92
17844.10 101
17845.36 93
17846.62 97
17847.88 106
17849.15 108
17850.41 119
17851.67 115
17852.93 93
17854.20 122
17855.46 115
17856.72 99
17857.98 90
17859.25 84
17860.51 90
17861.77 85
17863.03 110
17864.30 106
17865.56 108
17866.82 116
17868.09 99
17869.35 121
17870.61 86
17871.87 102
17873.14 117
17874.40 90
17875.66 112
17876.93 99
17878.19 115
17879.45 103
17880.72 99
17881.98 118
17883.24 103
17884.51 98
17885.77 99
17887.03 101
17888.30 90
17889.56 99
17890.83 114
17892.09 119
17893.35 107
17894.62 98
17895.88 95
17897.14 102
17898.41 97
17899.67 96
17900.94 97
17902.20 97
17903.46 96
17904.73 95
17905.99 105
17907.26 95
17908.52 81
17909.79 98
17911.05 102
17912.32 100
17913.58 90
17914.84 105
17916.11 112
17917.37 105
17918.64 97
17919.90 103
17921.17 81
17922.43 97
17923.70 79
17924.96 104
17926.23 92
17927.49 100
17928.76 107
17930.02 113
17931.29 117
17932.55 106
17933.82 103
17935.08 99
17936.35 107
17937.61 96
17938.88 89
17940.14 91
17941.41 100
17942.68 95
17943.94 85
17945.21 89
17946.47 89
17947.74 97
17949.00 97
17950.27 107
17951.54 103
17952.80 104
17954.07 109
17955.33 118
17956.60 85
17957.87 108
17959.13 106
17960.40 95
17961.66 81
17962.93 111
17964.20 83
17965.46 86
17966.73 105
17968.00 104
17969.26 100
17970.53 103
17971.80 101
17973.06 114
17974.33 122
17975.60 90
17976.86 95
17978.13 102
17979.40 103
17980.66 85
17981.93 92
17983.20 108
17984.46 88
17985.73 98
17987.00 103
17988.26 95
17989.53 92
17990.80 96
17992.07 125
17993.33 113
17994.60 90
17995.87 126
17997.14 105
17998.40 125
17999.67 91
18000.94 102
18002.21 100
18003.47 101
18004.74 89
18006.01 95
18007.28 111
18008.55 116
18009.81 96
18011.08 114
18012.35 92
18013.62 95
18014.89 103
18016.15 96
18017.42 92
18018.69 101
18019.96 106
18021.23 108
18022.49 103
18023.76 99
18025.03 110
18026.30 97
18027.57 100
18028.84 109
18030.11 101
18031.37 99
18032.64 102
18033.91 98
18035.18 98
18036.45 98
18037.72 87
18038.99 100
18040.26 101
18041.53 110
18042.79 96
18044.06 108
18045.33 103
18046.60 104
18047.87 105
18049.14 100
18050.41 103
18051.68 85
18052.95 96
18054.22 129
18055.49 114
18056.76 99
18058.03 106
18059.30 101
18060.57 90
18061.84 101
18063.11 105
18064.38 117
18065.65 107
18066.92 97
18068.19 104
18069.46 120
18070.73 106
18072.00 108
18073.27 106
18074.54 101
18075.81 109
18077.08 118
18078.35 108
18079.62 115
18080.89 96
18082.16 112
18083.43 102
18084.70 102
18085.97 99
18087.24 108
18088.51 112
18089.78 113
18091.05 103
18092.32 114
18093.59 103
18094.87 111
18096.14 88
18097.41 99
18098.68 109
18099.95 113
18101.22 124
18102.49 98
18103.76 100
18105.03 100
18106.31 115
18107.58 103
18108.85 111
18110.12 128
18111.39 123
18112.66 114
18113.93 106
18115.21 108
18116.48 118
18117.75 103
18119.02 99
18120.29 119
18121.56 101
18122.84 96
18124.11 107
18125.38 126
18126.65 119
18127.92 112
18129.20 102
18130.47 112
18131.74 107
18133.01 105
18134.29 113
18135.56 95
18136.83 109
18138.10 96
18139.38 106
18140.65 104
18141.92 107
18143.19 110
18144.47 133
18145.74 123
18147.01 108
18148.28 108
18149.56 108
18150.83 113
18152.10 120
18153.38 113
18154.65 126
18155.92 100
18157.19 87
18158.47 115
18159.74 94
18161.01 99
18162.29 106
18163.56 112
18164.83 107
18166.11 110
18167.38 101
18168.65 94
18169.93 102
18171.20 119
18172.48 134
18173.75 104
18175.02 103
18176.30 108
18177.57 114
18178.84 112
18180.12 105
18181.39 113
18182.67 96
18183.94 108
18185.21 104
18186.49 93
18187.76 111
18189.04 101
18190.31 101
18191.59 115
18192.86 100
18194.13 107
18195.41 115
18196.68 116
18197.96 94
18199.23 88
18200.51 103
18201.78 114
18203.06 110
18204.33 91
18205.61 87
18206.88 115
18208.16 93
18209.43 102
18210.71 89
18211.98 94
18213.26 83
18214.53 111
18215.81 108
18217.08 87
18218.36 84
18219.63 115
18220.91 116
18222.18 99
18223.46 92
18224.73 82
18226.01 98
18227.28 88
18228.56 89
18229.84 84
18231.11 101
18232.39 101
18233.66 109
18234.94 100
18236.21 87
18237.49 97
18238.77 108
18240.04 95
18241.32 87
18242.59 91
18243.87 113
18245.15 97
18246.42 93
18247.70 99
18248.98 85
18250.25 98
18251.53 97
18252.81 100
18254.08 86
18255.36 114
18256.63 101
18257.91 114
18259.19 102
18260.46 102
18261.74 105
18263.02 84
18264.30 111
18265.57 108
18266.85 105
18268.13 93
18269.40 93
18270.68 93
18271.96 103
18273.23 92
18274.51 108
18275.79 116
18277.07 104
18278.34 76
18279.62 91
18280.90 98
18282.18 103
18283.45 88
18284.73 86
18286.01 108
18287.29 87
18288.56 116
18289.84 97
18291.12 101
18292.40 83
18293.68 89
18294.95 93
18296.23 80
18297.51 94
18298.79 112
18300.07 104
18301.34 102
18302.62 97
18303.90 106
18305.18 109
18306.46 89
18307.74 104
18309.01 107
18310.29 110
18311.57 108
18312.85 109
18314.13 107
18315.41 105
18316.69 108
18317.96 112
18319.24 119
18320.52 105
18321.80 109
18323.08 101
18324.36 103
18325.64 94
18326.92 112
18328.20 96
18329.47 103
18330.75 99
18332.03 108
18333.31 96
18334.59 116
18335.87 104
18337.15 91
18338.43 94
18339.71 102
18340.99 115
18342.27 115
18343.55 130
18344.83 110
18346.11 111
18347.39 105
18348.67 104
18349.95 94
18351.23 89
18352.51 109
18353.79 99
18355.07 102
18356.35 97
18357.63 113
18358.91 106
18360.19 112
18361.47 108
18362.75 100
18364.03 113
18365.31 96
18366.59 111
18367.87 100
18369.15 93
18370.43 115
18371.71 103
18372.99 105
18374.27 109
18375.55 103
18376.83 102
18378.12 86
18379.40 84
18380.68 105
18381.96 91
18383.24 87
18384.52 97
18385.80 94
18387.08 114
18388.36 100
18389.65 101
18390.93 105
18392.21 83
18393.49 80
18394.77 92
18396.05 89
18397.33 102
18398.62 101
18399.90 96
18401.18 102
18402.46 101
18403.74 104
18405.02 85
18406.31 92
18407.59 101
18408.87 93
18410.15 103
18411.43 108
18412.72 90
18414.00 102
18415.28 115
18416.56 102
18417.84 86
18419.13 99
18420.41 90
18421.69 97
18422.97 94
18424.26 99
18425.54 103
18426.82 99
18428.10 100
18429.39 101
18430.67 93
18431.95 88
18433.23 94
18434.52 84
18435.80 84
18437.08 103
18438.37 102
18439.65 106
18440.93 96
18442.22 106
18443.50 109
18444.78 89
18446.06 90
18447.35 106
18448.63 98
18449.91 96
18451.20 101
18452.48 90
18453.76 104
18455.05 94
18456.33 85
18457.62 101
18458.90 106
18460.18 101
18461.47 109
18462.75 103
18464.03 106
18465.32 70
18466.60 111
18467.89 100
18469.17 89
18470.45 80
18471.74 94
18473.02 113
18474.31 114
18475.59 96
18476.88 86
18478.16 94
18479.44 94
18480.73 112
18482.01 101
18483.30 105
18484.58 99
18485.87 112
18487.15 100
18488.44 86
18489.72 98
18491.01 115
18492.29 111
18493.58 115
18494.86 103
18496.15 99
18497.43 96
18498.72 101
18500.00 98
18501.29 119
18502.57 110
18503.86 108
18505.14 95
18506.43 104
18507.71 117
18509.00 114
18510.28 110
18511.57 99
18512.85 108
18514.14 89
18515.42 98
18516.71 103
18518.00 110
18519.28 116
18520.57 113
18521.85 95
18523.14 108
18524.43 111
18525.71 111
18527.00 107
18528.28 115
18529.57 119
18530.86 87
18532.14 104
18533.43 94
18534.71 106
18536.00 104
18537.29 119
18538.57 103
18539.86 111
18541.15 115
18542.43 124
18543.72 121
18545.01 100
18546.29 97
18547.58 111
18548.87 108
18550.15 102
18551.44 88
18552.73 105
18554.01 103
18555.30 102
18556.59 103
18557.88 117
18559.16 96
18560.45 112
18561.74 106
18563.02 99
18564.31 109
18565.60 100
18566.89 111
18568.17 118
18569.46 99
18570.75 108
18572.04 104
18573.32 108
18574.61 100
18575.90 103
18577.19 97
18578.48 104
18579.76 98
18581.05 110
18582.34 105
18583.63 127
18584.92 118
18586.20 94
18587.49 127
18588.78 112
18590.07 119
18591.36 94
18592.64 88
18593.93 108
18595.22 118
18596.51 105
18597.80 110
18599.09 103
18600.38 98
18601.66 98
18602.95 98
18604.24 95
18605.53 102
18606.82 116
18608.11 120
18609.40 101
18610.69 92
18611.98 110
18613.26 101
18614.55 107
18615.84 95
18617.13 87
18618.42 110
18619.71 113
18621.00 85
18622.29 123
18623.58 93
18624.87 121
18626.16 113
18627.45 124
18628.74 97
18630.03 100
18631.32 115
18632.61 110
18633.89 107
18635.18 94
18636.47 97
18637.76 87
18639.05 100
18640.34 91
18641.63 92
18642.92 92
18644.21 92
18645.50 122
18646.79 117
18648.09 93
18649.38 94
18650.67 78
18651.96 89
18653.25 99
18654.54 98
18655.83 86
18657.12 92
18658.41 102
18659.70 104
18660.99 107
18662.28 96
18663.57 96
18664.86 104
18666.15 93
18667.44 99
18668.74 117
18670.03 99
18671.32 111
18672.61 101
18673.90 97
18675.19 86
18676.48 88
18677.77 97
18679.06 91
18680.36 105
18681.65 95
18682.94 89
18684.23 81
18685.52 98
18686.81 93
18688.11 80
18689.40 88
18690.69 76
18691.98 100
18693.27 92
18694.56 91
18695.86 83
18697.15 84
18698.44 93
18699.73 97
18701.02 90
18702.32 88
18703.61 82
18704.90 101
18706.19 102
18707.48 82
18708.78 96
18710.07 100
18711.36 100
18712.65 93
18713.95 82
18715.24 98
18716.53 91
18717.83 106
18719.12 102
18720.41 79
18721.70 96
18723.00 96
18724.29 96
18725.58 92
18726.87 82
18728.17 97
18729.46 85
18730.75 88
18732.05 64
18733.34 90
18734.63 89
18735.93 82
18737.22 103
18738.51 80
18739.81 87
18741.10 79
18742.39 94
18743.69 101
18744.98 93
18746.27 100
18747.57 88
18748.86 91
18750.16 104
18751.45 84
18752.74 81
18754.04 92
18755.33 89
18756.63 84
18757.92 91
18759.21 102
18760.51 93
18761.80 91
18763.10 80
18764.39 95
18765.69 75
18766.98 109
18768.27 83
18769.57 96
18770.86 80
18772.16 83
18773.45 86
18774.75 81
18776.04 101
18777.34 98
18778.63 88
18779.93 79
18781.22 78
18782.52 81
18783.81 93
18785.11 86
18786.40 78
18787.70 82
18788.99 80
18790.29 87
18791.58 67
18792.88 91
18794.17 92
18795.47 79
18796.76 86
18798.06 101
18799.35 99
18800.65 107
18801.94 77
18803.24 84
18804.54 87
18805.83 92
18807.13 100
18808.42 96
18809.72 88
18811.01 89
18812.31 80
18813.61 89
18814.90 88
18816.20 84
18817.49 79
18818.79 81
18820.09 90
18821.38 95
18822.68 77
18823.98 89
18825.27 103
18826.57 78
18827.87 93
18829.16 85
18830.46 80
18831.75 79
18833.05 84
18834.35 90
18835.64 78
18836.94 101
18838.24 100
18839.54 105
18840.83 86
18842.13 91
18843.43 99
18844.72 93
18846.02 99
18847.32 77
18848.61 81
18849.91 97
18851.21 88
18852.51 89
18853.80 85
18855.10 82
18856.40 82
18857.70 69
18858.99 95
18860.29 99
18861.59 104
18862.89 84
18864.18 106
18865.48 76
18866.78 75
18868.08 82
18869.38 82
18870.67 76
18871.97 62
18873.27 94
18874.57 94
18875.87 88
18877.16 94
18878.46 103
18879.76 100
18881.06 90
18882.36 85
18883.66 97
18884.95 72
18886.25 80
18887.55 84
18888.85 71
18890.15 81
18891.45 82
18892.75 97
18894.04 76
18895.34 85
18896.64 78
18897.94 89
18899.24 85
18900.54 89
18901.84 92
18903.14 95
18904.44 96
18905.74 83
18907.03 114
18908.33 75
18909.63 75
18910.93 76
18912.23 105
18913.53 84
18914.83 83
18916.13 67
18917.43 79
18918.73 86
18920.03 92
18921.33 74
18922.63 86
18923.93 77
18925.23 95
18926.53 83
18927.83 86
18929.13 86
18930.43 92
18931.73 101
18933.03 109
18934.33 82
18935.63 79
18936.93 86
18938.23 82
18939.53 84
18940.83 68
18942.13 79
18943.43 76
18944.73 80
18946.03 82
18947.33 93
18948.63 74
18949.93 76
18951.23 76
18952.53 77
18953.84 81
18955.14 70
18956.44 85
18957.74 83
18959.04 88
18960.34 97
18961.64 89
18962.94 80
18964.24 91
18965.54 86
18966.85 89
18968.15 79
18969.45 95
18970.75 87
18972.05 86
18973.35 76
18974.65 92
18975.96 80
18977.26 64
18978.56 84
18979.86 89
18981.16 70
18982.46 84
18983.77 73
18985.07 89
18986.37 89
18987.67 88
18988.97 94
18990.28 101
18991.58 61
18992.88 66
18994.18 77
18995.49 99
18996.79 74
18998.09 88
18999.39 90
19000.69 91
19002.00 80
19003.30 100
19004.60 92
19005.90 77
19007.21 81
19008.51 91
19009.81 87
19011.12 90
19012.42 84
19013.72 81
19015.02 89
19016.33 72
19017.63 82
19018.93 101
19020.24 90
19021.54 80
19022.84 82
19024.15 73
19025.45 68
19026.75 95
19028.06 102
19029.36 86
19030.66 86
19031.97 89
19033.27 82
19034.57 78
19035.88 77
19037.18 91
19038.48 88
19039.79 79
19041.09 73
19042.40 80
19043.70 82
19045.00 93
19046.31 86
19047.61 88
19048.92 88
19050.22 87
19051.52 89
19052.83 83
19054.13 77
19055.44 72
19056.74 86
19058.05 81
19059.35 85
19060.65 76
19061.96 93
19063.26 96
19064.57 78
19065.87 87
19067.18 79
19068.48 93
19069.79 77
19071.09 92
19072.40 98
19073.70 78
19075.01 69
19076.31 93
19077.62 86
19078.92 81
19080.23 79
19081.53 91
19082.84 92
19084.14 75
19085.45 77
19086.75 71
19088.06 85
19089.36 80
19090.67 90
19091.98 85
19093.28 88
19094.59 84
19095.89 99
19097.20 76
19098.50 81
19099.81 97
19101.12 97
19102.42 82
19103.73 73
19105.03 91
19106.34 94
19107.65 96
19108.95 99
19110.26 96
19111.56 96
19112.87 85
19114.18 74
19115.48 105
19116.79 106
19118.10 99
19119.40 80
19120.71 96
19122.02 80
19123.32 85
19124.63 93
19125.94 87
19127.24 80
19128.55 91
19129.86 98
19131.16 101
19132.47 86
19133.78 90
19135.08 101
19136.39 84
19137.70 91
19139.01 86
19140.31 91
19141.62 103
19142.93 92
19144.23 105
19145.54 104
19146.85 93
19148.16 92
19149.46 91
19150.77 80
19152.08 94
19153.39 101
19154.69 98
19156.00 89
19157.31 88
19158.62 95
19159.93 87
19161.23 92
19162.54 92
19163.85 81
19165.16 81
19166.47 82
19167.77 80
19169.08 87
19170.39 83
19171.70 77
19173.01 69
19174.32 100
19175.62 89
19176.93 95
19178.24 98
19179.55 96
19180.86 85
19182.17 88
19183.48 76
19184.78 74
19186.09 80
19187.40 95
19188.71 87
19190.02 104
19191.33 79
19192.64 91
19193.95 101
19195.26 87
19196.56 78
19197.87 75
19199.18 80
19200.49 77
19201.80 80
19203.11 82
19204.42 89
19205.73 92
19207.04 89
19208.35 84
19209.66 83
19210.97 95
19212.28 81
19213.59 89
19214.90 82
19216.21 79
19217.52 84
19218.83 87
19220.14 66
19221.45 75
19222.76 85
19224.07 83
19225.38 79
19226.69 87
19228.00 79
19229.31 81
19230.62 75
19231.93 79
19233.24 85
19234.55 71
19235.86 75
19237.17 90
19238.48 80
19239.79 75
19241.10 86
19242.41 88
19243.72 89
19245.03 84
19246.35 90
19247.66 82
19248.97 88
19250.28 91
19251.59 78
19252.90 75
19254.21 70
19255.52 86
19256.83 68
19258.14 76
19259.46 64
19260.77 79
19262.08 90
19263.39 83
19264.70 74
19266.01 86
19267.32 78
19268.64 79
19269.95 85
19271.26 83
19272.57 80
19273.88 72
19275.20 78
19276.51 88
19277.82 84
19279.13 82
19280.44 89
19281.75 90
19283.07 88
19284.38 95
19285.69 111
19287.00 96
19288.32 87
19289.63 82
19290.94 76
19292.25 97
19293.57 73
19294.88 75
19296.19 80
19297.50 91
19298.82 90
19300.13 77
19301.44 95
19302.75 86
19304.07 96
19305.38 98
19306.69 89
19308.01 88
19309.32 86
19310.63 78
19311.94 77
19313.26 84
19314.57 90
19315.88 80
19317.20 72
19318.51 84
19319.82 83
19321.14 80
19322.45 84
19323.76 72
19325.08 91
19326.39 74
19327.70 90
19329.02 85
19330.33 86
19331.65 82
19332.96 80
19334.27 82
19335.59 86
19336.90 83
19338.22 89
19339.53 85
19340.84 63
19342.16 80
19343.47 92
19344.79 86
19346.10 83
19347.41 89
19348.73 94
19350.04 79
19351.36 92
19352.67 72
19353.99 88
19355.30 79
19356.62 74
19357.93 85
19359.25 85
19360.56 77
19361.87 90
19363.19 81
19364.50 91
19365.82 82
19367.13 83
19368.45 83
19369.76 75
19371.08 84
19372.39 93
19373.71 95
19375.02 79
19376.34 87
19377.66 88
19378.97 95
19380.29 72
19381.60 84
19382.92 89
19384.23 85
19385.55 68
19386.86 78
19388.18 92
19389.50 65
19390.81 110
19392.13 78
19393.44 87
19394.76 76
19396.07 74
19397.39 87
19398.71 71
19400.02 64
19401.34 76
19402.65 81
19403.97 85
19405.29 77
19406.60 82
19407.92 91
19409.24 67
19410.55 87
19411.87 93
19413.19 86
19414.50 73
19415.82 92
19417.14 81
19418.45 82
19419.77 89
19421.09 90
19422.40 84
19423.72 77
19425.04 83
19426.35 95
19427.67 93
19428.99 80
19430.30 85
19431.62 76
19432.94 91
19434.26 82
19435.57 87
19436.89 88
19438.21 86
19439.53 76
19440.84 91
19442.16 89
19443.48 79
19444.80 91
19446.11 90
19447.43 78
19448.75 74
19450.07 75
19451.38 101
19452.70 95
19454.02 80
19455.34 73
19456.66 76
19457.97 91
19459.29 83
19460.61 99
19461.93 81
19463.25 99
19464.57 68
19465.88 100
19467.20 95
19468.52 71
19469.84 73
19471.16 83
19472.48 84
19473.79 84
19475.11 79
19476.43 73
19477.75 80
19479.07 68
19480.39 87
19481.71 84
19483.03 77
19484.34 77
19485.66 68
19486.98 86
19488.30 90
19489.62 87
19490.94 77
19492.26 83
19493.58 85
19494.90 76
19496.22 74
19497.54 91
19498.86 78
19500.18 92
19501.50 76
19502.81 74
19504.13 80
19505.45 90
19506.77 78
19508.09 76
19509.41 90
19510.73 86
19512.05 69
19513.37 77
19514.69 81
19516.01 63
19517.33 84
19518.65 72
19519.97 85
19521.29 66
19522.61 87
19523.93 77
19525.25 93
19526.57 84
19527.89 73
19529.22 85
19530.54 67
19531.86 68
19533.18 71
19534.50 94
19535.82 76
19537.14 78
19538.46 88
19539.78 97
19541.10 76
19542.42 78
19543.74 78
19545.06 81
19546.39 81
19547.71 65
19549.03 80
19550.35 97
19551.67 76
19552.99 66
19554.31 65
19555.63 92
19556.96 83
19558.28 68
19559.60 80
19560.92 73
19562.24 79
19563.56 92
19564.88 74
19566.21 81
19567.53 66
19568.85 80
19570.17 59
19571.49 71
19572.82 80
19574.14 77
19575.46 67
19576.78 78
19578.10 79
19579.43 95
19580.75 86
19582.07 74
19583.39 76
19584.72 78
19586.04 77
19587.36 86
19588.68 78
19590.01 83
19591.33 76
19592.65 76
19593.97 72
19595.30 64
19596.62 75
19597.94 71
19599.26 85
19600.59 73
19601.91 77
19603.23 67
19604.56 95
19605.88 81
19607.20 70
19608.53 76
19609.85 73
19611.17 73
19612.49 74
19613.82 78
19615.14 85
19616.47 85
19617.79 103
19619.11 81
19620.44 79
19621.76 75
19623.08 80
19624.41 75
19625.73 82
19627.05 79
19628.38 88
19629.70 70
19631.03 94
19632.35 70
19633.67 81
19635.00 72
19636.32 83
19637.65 70
19638.97 73
19640.29 72
19641.62 89
19642.94 72
19644.27 78
19645.59 76
19646.92 78
19648.24 77
19649.57 81
19650.89 67
19652.21 81
19653.54 61
19654.86 77
19656.19 86
19657.51 68
19658.84 89
19660.16 73
19661.49 89
19662.81 64
19664.14 87
19665.46 83
19666.79 81
19668.11 81
19669.44 84
19670.76 79
19672.09 82
19673.41 76
19674.74 67
19676.07 82
19677.39 87
19678.72 74
19680.04 75
19681.37 72
19682.69 68
19684.02 100
19685.34 89
19686.67 79
19688.00 87
19689.32 102
19690.65 96
19691.97 91
19693.30 74
19694.63 83
19695.95 77
19697.28 97
19698.60 68
19699.93 74
19701.26 93
19702.58 76
19703.91 80
19705.24 69
19706.56 71
19707.89 78
19709.22 74
19710.54 76
19711.87 82
19713.20 64
19714.52 72
19715.85 77
19717.18 87
19718.50 78
19719.83 72
19721.16 79
19722.48 76
19723.81 80
19725.14 77
19726.47 81
19727.79 74
19729.12 63
19730.45 74
19731.77 83
19733.10 72
19734.43 79
19735.76 75
19737.08 64
19738.41 89
19739.74 66
19741.07 87
19742.39 90
19743.72 93
19745.05 71
19746.38 65
19747.71 64
19749.03 83
19750.36 66
19751.69 76
19753.02 68
19754.35 54
19755.67 96
19757.00 82
19758.33 72
19759.66 83
19760.99 78
19762.31 79
19763.64 91
19764.97 72
19766.30 61
19767.63 82
19768.96 81
19770.29 83
19771.61 70
19772.94 76
19774.27 81
19775.60 73
19776.93 76
19778.26 72
19779.59 71
19780.92 84
19782.25 56
19783.57 76
19784.90 73
19786.23 83
19787.56 82
19788.89 79
19790.22 78
19791.55 78
19792.88 69
19794.21 72
19795.54 91
19796.87 65
19798.20 68
19799.53 57
19800.86 70
19802.19 82
19803.52 90
19804.85 79
19806.18 78
19807.50 81
19808.83 85
19810.16 66
19811.49 78
19812.82 81
19814.15 77
19815.49 72
19816.82 65
19818.15 77
19819.48 82
19820.81 91
19822.14 82
19823.47 76
19824.80 75
19826.13 76
19827.46 80
19828.79 88
19830.12 77
19831.45 79
19832.78 75
19834.11 81
19835.44 86
19836.77 64
19838.10 88
19839.44 75
19840.77 70
19842.10 72
19843.43 77
19844.76 67
19846.09 71
19847.42 79
19848.75 76
19850.08 85
19851.42 78
19852.75 77
19854.08 70
19855.41 87
19856.74 87
19858.07 103
19859.40 84
19860.74 71
19862.07 75
19863.40 77
19864.73 96
19866.06 71
19867.40 85
19868.73 95
19870.06 91
19871.39 67
19872.72 87
19874.06 72
19875.39 95
19876.72 70
19878.05 82
19879.38 74
19880.72 78
19882.05 79
19883.38 90
19884.71 76
19886.05 83
19887.38 81
19888.71 77
19890.04 88
19891.38 78
19892.71 84
19894.04 57
19895.38 85
19896.71 79
19898.04 77
19899.37 75
19900.71 75
19902.04 84
19903.37 74
19904.71 93
19906.04 79
19907.37 73
19908.71 90
19910.04 87
19911.37 76
19912.71 75
19914.04 83
19915.37 81
19916.71 75
19918.04 87
19919.37 69
19920.71 76
19922.04 71
19923.37 76
19924.71 71
19926.04 72
19927.38 87
19928.71 88
19930.04 91
19931.38 84
19932.71 90
19934.05 90
19935.38 80
19936.71 82
19938.05 87
19939.38 100
19940.72 83
19942.05 87
19943.39 98
19944.72 84
19946.06 85
19947.39 76
19948.72 83
19950.06 79
19951.39 69
19952.73 77
19954.06 78
19955.40 88
19956.73 91
19958.07 67
19959.40 72
19960.74 83
19962.07 100
19963.41 80
19964.74 87
19966.08 87
19967.41 95
19968.75 89
19970.08 78
19971.42 80
19972.76 80
19974.09 81
19975.43 81
19976.76 74
19978.10 92
19979.43 74
19980.77 78
19982.10 80
19983.44 104
19984.78 77
19986.11 73
19987.45 79
19988.78 94
19990.12 78
19991.46 76
19992.79 79
19994.13 84
19995.46 86
19996.80 69
19998.14 79
19999.47 74
20000.81 69
20002.15 89
20003.48 88
20004.82 65
20006.16 73
20007.49 89
20008.83 94
20010.17 82
20011.50 70
20012.84 83
20014.18 68
20015.51 80
20016.85 85
20018.19 91
20019.52 76
20020.86 74
20022.20 82
20023.53 78
20024.87 74
20026.21 84
20027.55 72
20028.88 69
20030.22 73
20031.56 70
20032.90 94
20034.23 80
20035.57 75
20036.91 75
20038.25 102
20039.58 77
20040.92 88
20042.26 85
20043.60 85
20044.93 73
20046.27 112
20047.61 93
20048.95 75
20050.29 89
20051.62 74
20052.96 93
20054.30 81
20055.64 103
20056.98 87
20058.32 91
20059.65 81
20060.99 84
20062.33 95
20063.67 88
20065.01 82
20066.35 104
20067.68 95
20069.02 96
20070.36 97
20071.70 78
20073.04 91
20074.38 82
20075.72 94
20077.06 82
20078.40 65
20079.73 69
20081.07 86
20082.41 93
20083.75 84
20085.09 73
20086.43 76
20087.77 78
20089.11 77
20090.45 75
20091.79 88
20093.13 86
20094.47 83
20095.81 91
20097.15 94
20098.48 88
20099.82 79
20101.16 83
20102.50 76
20103.84 69
20105.18 63
20106.52 75
20107.86 80
20109.20 98
20110.54 90
20111.88 78
20113.22 96
20114.56 95
20115.90 89
20117.24 88
20118.58 85
20119.93 66
20121.27 70
20122.61 82
20123.95 72
20125.29 67
20126.63 93
20127.97 91
20129.31 71
20130.65 90
20131.99 99
20133.33 76
20134.67 96
20136.01 97
