# Supplementary material for: MALDI-TOF MS typing enables the classification of brewing yeasts of the genus Saccharomyces to major beer styles
Source: PLoS One. 2017 Aug 9;12(8):e0181694. doi: 10.1371/journal.pone.0181694 (PMC5549903; doi:10.1371/journal.pone.0181694)
Supplement: S7 File — The directory includes 90 raw files and was zipped to “.zip”; the folder has three strains with 30 spectra per strain; S1 Text explains the raw files with an example and Table 1 represents the yeast strains used within the experiment. (ZIP) [file pone.0181694.s010.zip › 19-21/30279-120-Lag-Lag-Lag-YPG-18h-E-E_2016-09-20_1_0_B7_1.dat]

1999.90 894
2000.32 864
2000.75 913
2001.17 935
2001.59 935
2002.01 893
2002.43 904
2002.86 894
2003.28 865
2003.70 821
2004.12 849
2004.54 849
2004.97 880
2005.39 874
2005.81 864
2006.23 838
2006.66 850
2007.08 845
2007.50 864
2007.92 831
2008.35 791
2008.77 774
2009.19 844
2009.61 836
2010.04 854
2010.46 849
2010.88 859
2011.31 849
2011.73 808
2012.15 815
2012.57 814
2013.00 871
2013.42 864
2013.84 800
2014.27 798
2014.69 794
2015.11 843
2015.54 802
2015.96 815
2016.38 819
2016.81 806
2017.23 794
2017.65 871
2018.08 827
2018.50 806
2018.93 803
2019.35 813
2019.77 808
2020.20 820
2020.62 837
2021.04 823
2021.47 831
2021.89 824
2022.32 810
2022.74 821
2023.17 833
2023.59 790
2024.01 785
2024.44 810
2024.86 845
2025.29 811
2025.71 850
2026.14 823
2026.56 740
2026.98 760
2027.41 827
2027.83 799
2028.26 824
2028.68 819
2029.11 760
2029.53 799
2029.96 824
2030.38 784
2030.81 778
2031.23 761
2031.66 782
2032.08 773
2032.51 777
2032.93 817
2033.36 818
2033.78 761
2034.21 775
2034.63 746
2035.06 806
2035.49 755
2035.91 797
2036.34 801
2036.76 859
2037.19 831
2037.61 826
2038.04 828
2038.47 831
2038.89 834
2039.32 842
2039.74 889
2040.17 850
2040.59 843
2041.02 801
2041.45 823
2041.87 787
2042.30 840
2042.73 835
2043.15 847
2043.58 886
2044.00 855
2044.43 798
2044.86 816
2045.28 821
2045.71 846
2046.14 850
2046.56 813
2046.99 844
2047.42 841
2047.84 814
2048.27 849
2048.70 811
2049.12 831
2049.55 823
2049.98 818
2050.40 782
2050.83 794
2051.26 828
2051.69 805
2052.11 776
2052.54 793
2052.97 822
2053.40 798
2053.82 820
2054.25 837
2054.68 806
2055.10 813
2055.53 773
2055.96 848
2056.39 922
2056.82 934
2057.24 938
2057.67 925
2058.10 950
2058.53 951
2058.95 983
2059.38 924
2059.81 919
2060.24 882
2060.67 900
2061.09 881
2061.52 942
2061.95 939
2062.38 922
2062.81 897
2063.24 905
2063.66 893
2064.09 987
2064.52 992
2064.95 989
2065.38 1018
2065.81 1142
2066.24 1150
2066.66 1058
2067.09 1169
2067.52 1081
2067.95 1040
2068.38 1026
2068.81 908
2069.24 903
2069.67 916
2070.10 826
2070.52 889
2070.95 899
2071.38 845
2071.81 839
2072.24 805
2072.67 823
2073.10 848
2073.53 836
2073.96 873
2074.39 877
2074.82 929
2075.25 916
2075.68 889
2076.11 877
2076.54 851
2076.97 872
2077.40 882
2077.83 836
2078.26 883
2078.69 889
2079.12 884
2079.55 908
2079.98 829
2080.41 821
2080.84 863
2081.27 860
2081.70 843
2082.13 836
2082.56 828
2082.99 810
2083.42 835
2083.85 836
2084.28 837
2084.71 805
2085.14 840
2085.57 871
2086.00 826
2086.43 884
2086.86 879
2087.29 859
2087.73 855
2088.16 816
2088.59 810
2089.02 815
2089.45 811
2089.88 837
2090.31 798
2090.74 802
2091.17 805
2091.61 831
2092.04 763
2092.47 753
2092.90 811
2093.33 781
2093.76 769
2094.19 775
2094.63 793
2095.06 806
2095.49 795
2095.92 766
2096.35 797
2096.78 767
2097.22 809
2097.65 861
2098.08 806
2098.51 833
2098.94 793
2099.38 836
2099.81 763
2100.24 748
2100.67 782
2101.11 819
2101.54 757
2101.97 770
2102.40 780
2102.83 828
2103.27 822
2103.70 774
2104.13 756
2104.56 771
2105.00 744
2105.43 789
2105.86 813
2106.30 753
2106.73 759
2107.16 784
2107.59 800
2108.03 828
2108.46 788
2108.89 809
2109.33 823
2109.76 751
2110.19 836
2110.63 803
2111.06 745
2111.49 795
2111.93 806
2112.36 849
2112.79 810
2113.23 789
2113.66 829
2114.09 815
2114.53 820
2114.96 804
2115.40 807
2115.83 815
2116.26 811
2116.70 782
2117.13 789
2117.56 814
2118.00 802
2118.43 784
2118.87 808
2119.30 833
2119.73 787
2120.17 777
2120.60 806
2121.04 812
2121.47 763
2121.91 816
2122.34 820
2122.78 879
2123.21 851
2123.64 866
2124.08 825
2124.51 784
2124.95 853
2125.38 795
2125.82 783
2126.25 814
2126.69 791
2127.12 764
2127.56 792
2127.99 835
2128.43 818
2128.86 824
2129.30 892
2129.73 848
2130.17 854
2130.60 902
2131.04 863
2131.47 861
2131.91 896
2132.35 866
2132.78 868
2133.22 880
2133.65 883
2134.09 854
2134.52 868
2134.96 879
2135.40 871
2135.83 800
2136.27 791
2136.70 803
2137.14 774
2137.57 815
2138.01 797
2138.45 798
2138.88 798
2139.32 802
2139.76 780
2140.19 785
2140.63 776
2141.06 810
2141.50 810
2141.94 769
2142.37 766
2142.81 743
2143.25 753
2143.68 739
2144.12 758
2144.56 741
2144.99 817
2145.43 803
2145.87 812
2146.30 796
2146.74 872
2147.18 812
2147.62 829
2148.05 833
2148.49 917
2148.93 833
2149.36 866
2149.80 905
2150.24 868
2150.68 846
2151.11 989
2151.55 958
2151.99 872
2152.43 861
2152.86 883
2153.30 900
2153.74 914
2154.18 866
2154.61 863
2155.05 818
2155.49 835
2155.93 863
2156.37 810
2156.80 797
2157.24 853
2157.68 816
2158.12 843
2158.56 835
2158.99 869
2159.43 905
2159.87 808
2160.31 787
2160.75 845
2161.19 849
2161.62 804
2162.06 830
2162.50 868
2162.94 856
2163.38 833
2163.82 891
2164.26 967
2164.69 922
2165.13 906
2165.57 954
2166.01 948
2166.45 980
2166.89 924
2167.33 973
2167.77 949
2168.21 954
2168.65 969
2169.08 915
2169.52 898
2169.96 921
2170.40 856
2170.84 920
2171.28 913
2171.72 896
2172.16 943
2172.60 989
2173.04 993
2173.48 1020
2173.92 946
2174.36 1040
2174.80 1036
2175.24 1032
2175.68 1043
2176.12 1036
2176.56 955
2177.00 955
2177.44 945
2177.88 1014
2178.32 980
2178.76 901
2179.20 930
2179.64 938
2180.08 835
2180.52 847
2180.96 903
2181.40 887
2181.84 892
2182.28 881
2182.72 911
2183.16 915
2183.60 904
2184.04 903
2184.48 862
2184.93 845
2185.37 828
2185.81 846
2186.25 857
2186.69 861
2187.13 911
2187.57 863
2188.01 861
2188.45 899
2188.89 910
2189.34 925
2189.78 884
2190.22 897
2190.66 880
2191.10 903
2191.54 922
2191.98 929
2192.43 912
2192.87 892
2193.31 869
2193.75 897
2194.19 924
2194.63 891
2195.08 945
2195.52 947
2195.96 926
2196.40 905
2196.84 904
2197.29 888
2197.73 855
2198.17 902
2198.61 876
2199.06 861
2199.50 855
2199.94 866
2200.38 826
2200.82 844
2201.27 851
2201.71 833
2202.15 853
2202.59 852
2203.04 871
2203.48 837
2203.92 888
2204.37 935
2204.81 912
2205.25 871
2205.69 973
2206.14 902
2206.58 831
2207.02 893
2207.47 902
2207.91 969
2208.35 939
2208.80 945
2209.24 935
2209.68 901
2210.13 934
2210.57 889
2211.01 878
2211.46 973
2211.90 935
2212.34 907
2212.79 902
2213.23 934
2213.67 876
2214.12 834
2214.56 857
2215.01 870
2215.45 914
2215.89 881
2216.34 885
2216.78 862
2217.23 857
2217.67 832
2218.11 848
2218.56 867
2219.00 912
2219.45 884
2219.89 865
2220.34 910
2220.78 905
2221.22 889
2221.67 910
2222.11 860
2222.56 957
2223.00 891
2223.45 956
2223.89 944
2224.34 949
2224.78 909
2225.23 902
2225.67 896
2226.12 929
2226.56 958
2227.01 925
2227.45 934
2227.90 981
2228.34 945
2228.79 923
2229.23 933
2229.68 872
2230.12 919
2230.57 960
2231.01 1012
2231.46 958
2231.90 913
2232.35 919
2232.80 936
2233.24 930
2233.69 920
2234.13 876
2234.58 838
2235.02 912
2235.47 892
2235.92 884
2236.36 877
2236.81 877
2237.25 872
2237.70 894
2238.15 893
2238.59 849
2239.04 920
2239.49 863
2239.93 854
2240.38 857
2240.82 822
2241.27 823
2241.72 836
2242.16 880
2242.61 770
2243.06 819
2243.50 831
2243.95 840
2244.40 854
2244.84 784
2245.29 830
2245.74 856
2246.19 784
2246.63 750
2247.08 766
2247.53 782
2247.97 807
2248.42 809
2248.87 822
2249.32 788
2249.76 827
2250.21 868
2250.66 896
2251.10 799
2251.55 835
2252.00 884
2252.45 829
2252.89 818
2253.34 807
2253.79 825
2254.24 815
2254.69 819
2255.13 874
2255.58 841
2256.03 820
2256.48 804
2256.93 836
2257.37 820
2257.82 832
2258.27 840
2258.72 866
2259.17 827
2259.61 826
2260.06 814
2260.51 837
2260.96 841
2261.41 827
2261.86 828
2262.31 864
2262.75 792
2263.20 782
2263.65 858
2264.10 847
2264.55 886
2265.00 903
2265.45 922
2265.90 849
2266.34 836
2266.79 896
2267.24 890
2267.69 788
2268.14 859
2268.59 874
2269.04 897
2269.49 912
2269.94 913
2270.39 950
2270.84 943
2271.29 922
2271.74 923
2272.18 972
2272.63 963
2273.08 1037
2273.53 987
2273.98 1047
2274.43 1060
2274.88 1049
2275.33 1066
2275.78 1101
2276.23 1118
2276.68 1062
2277.13 1136
2277.58 1158
2278.03 1089
2278.48 1026
2278.93 1012
2279.38 1010
2279.83 1006
2280.28 956
2280.73 926
2281.19 869
2281.64 872
2282.09 832
2282.54 871
2282.99 877
2283.44 847
2283.89 853
2284.34 839
2284.79 840
2285.24 861
2285.69 845
2286.14 848
2286.59 882
2287.04 847
2287.50 929
2287.95 935
2288.40 895
2288.85 981
2289.30 940
2289.75 1016
2290.20 1095
2290.65 1061
2291.11 1146
2291.56 1164
2292.01 1157
2292.46 1171
2292.91 1162
2293.36 1133
2293.82 1096
2294.27 1093
2294.72 1014
2295.17 1034
2295.62 978
2296.07 949
2296.53 938
2296.98 967
2297.43 972
2297.88 957
2298.33 982
2298.79 892
2299.24 897
2299.69 903
2300.14 812
2300.60 796
2301.05 859
2301.50 832
2301.95 893
2302.41 832
2302.86 869
2303.31 817
2303.76 824
2304.22 847
2304.67 858
2305.12 893
2305.57 864
2306.03 854
2306.48 833
2306.93 860
2307.39 844
2307.84 855
2308.29 867
2308.75 912
2309.20 932
2309.65 938
2310.11 926
2310.56 936
2311.01 965
2311.47 955
2311.92 938
2312.37 931
2312.83 976
2313.28 932
2313.73 981
2314.19 985
2314.64 935
2315.09 932
2315.55 971
2316.00 909
2316.46 938
2316.91 1038
2317.36 1023
2317.82 966
2318.27 998
2318.73 994
2319.18 980
2319.63 937
2320.09 938
2320.54 992
2321.00 972
2321.45 940
2321.91 854
2322.36 937
2322.82 966
2323.27 1005
2323.72 1024
2324.18 1124
2324.63 1200
2325.09 1261
2325.54 1207
2326.00 1214
2326.45 1252
2326.91 1193
2327.36 1142
2327.82 1122
2328.27 1073
2328.73 1063
2329.18 1015
2329.64 990
2330.09 980
2330.55 932
2331.00 954
2331.46 884
2331.92 866
2332.37 914
2332.83 873
2333.28 891
2333.74 902
2334.19 892
2334.65 907
2335.10 865
2335.56 854
2336.02 865
2336.47 856
2336.93 875
2337.38 811
2337.84 817
2338.30 846
2338.75 884
2339.21 832
2339.66 818
2340.12 884
2340.58 889
2341.03 863
2341.49 799
2341.95 872
2342.40 861
2342.86 904
2343.32 861
2343.77 866
2344.23 872
2344.68 875
2345.14 852
2345.60 881
2346.06 843
2346.51 891
2346.97 893
2347.43 878
2347.88 913
2348.34 910
2348.80 890
2349.25 858
2349.71 921
2350.17 877
2350.63 911
2351.08 871
2351.54 868
2352.00 841
2352.46 857
2352.91 828
2353.37 823
2353.83 799
2354.29 859
2354.74 846
2355.20 823
2355.66 830
2356.12 814
2356.57 846
2357.03 821
2357.49 902
2357.95 849
2358.41 826
2358.86 796
2359.32 871
2359.78 897
2360.24 878
2360.70 886
2361.15 914
2361.61 912
2362.07 871
2362.53 814
2362.99 804
2363.45 874
2363.91 879
2364.36 875
2364.82 812
2365.28 933
2365.74 910
2366.20 951
2366.66 933
2367.12 893
2367.57 894
2368.03 863
2368.49 964
2368.95 899
2369.41 956
2369.87 895
2370.33 855
2370.79 882
2371.25 863
2371.71 873
2372.17 849
2372.63 884
2373.09 875
2373.54 939
2374.00 925
2374.46 952
2374.92 981
2375.38 937
2375.84 958
2376.30 1002
2376.76 974
2377.22 922
2377.68 918
2378.14 875
2378.60 863
2379.06 941
2379.52 908
2379.98 886
2380.44 906
2380.90 919
2381.36 894
2381.82 897
2382.28 883
2382.74 857
2383.20 910
2383.66 872
2384.12 872
2384.59 883
2385.05 889
2385.51 860
2385.97 869
2386.43 839
2386.89 849
2387.35 847
2387.81 852
2388.27 832
2388.73 843
2389.19 883
2389.65 878
2390.12 898
2390.58 873
2391.04 873
2391.50 882
2391.96 945
2392.42 920
2392.88 852
2393.34 860
2393.81 899
2394.27 898
2394.73 891
2395.19 917
2395.65 889
2396.11 862
2396.57 822
2397.04 864
2397.50 837
2397.96 847
2398.42 901
2398.88 906
2399.35 827
2399.81 826
2400.27 888
2400.73 849
2401.19 855
2401.66 884
2402.12 881
2402.58 867
2403.04 857
2403.51 837
2403.97 860
2404.43 861
2404.89 822
2405.36 811
2405.82 828
2406.28 800
2406.74 805
2407.21 824
2407.67 813
2408.13 822
2408.59 811
2409.06 867
2409.52 873
2409.98 827
2410.45 767
2410.91 776
2411.37 813
2411.84 844
2412.30 803
2412.76 834
2413.23 842
2413.69 868
2414.15 869
2414.62 917
2415.08 829
2415.54 848
2416.01 914
2416.47 965
2416.93 894
2417.40 885
2417.86 949
2418.32 960
2418.79 936
2419.25 917
2419.72 967
2420.18 968
2420.64 918
2421.11 911
2421.57 908
2422.04 890
2422.50 932
2422.96 939
2423.43 904
2423.89 903
2424.36 926
2424.82 924
2425.29 898
2425.75 835
2426.22 881
2426.68 857
2427.15 820
2427.61 887
2428.07 934
2428.54 897
2429.00 822
2429.47 812
2429.93 840
2430.40 829
2430.86 789
2431.33 816
2431.79 800
2432.26 833
2432.72 846
2433.19 820
2433.65 843
2434.12 849
2434.59 818
2435.05 832
2435.52 919
2435.98 885
2436.45 866
2436.91 863
2437.38 891
2437.84 857
2438.31 842
2438.78 863
2439.24 910
2439.71 900
2440.17 852
2440.64 882
2441.10 905
2441.57 870
2442.04 908
2442.50 927
2442.97 889
2443.44 892
2443.90 869
2444.37 890
2444.83 867
2445.30 889
2445.77 913
2446.23 885
2446.70 858
2447.17 861
2447.63 821
2448.10 835
2448.57 794
2449.03 785
2449.50 814
2449.97 888
2450.43 884
2450.90 799
2451.37 855
2451.83 884
2452.30 858
2452.77 881
2453.24 879
2453.70 762
2454.17 808
2454.64 832
2455.10 863
2455.57 863
2456.04 901
2456.51 836
2456.97 803
2457.44 861
2457.91 815
2458.38 823
2458.84 830
2459.31 848
2459.78 837
2460.25 842
2460.72 819
2461.18 856
2461.65 787
2462.12 825
2462.59 826
2463.06 806
2463.52 862
2463.99 803
2464.46 774
2464.93 799
2465.40 824
2465.86 895
2466.33 846
2466.80 815
2467.27 863
2467.74 839
2468.21 820
2468.68 822
2469.14 870
2469.61 833
2470.08 836
2470.55 804
2471.02 805
2471.49 769
2471.96 815
2472.43 790
2472.90 848
2473.36 836
2473.83 787
2474.30 812
2474.77 803
2475.24 816
2475.71 817
2476.18 802
2476.65 814
2477.12 831
2477.59 886
2478.06 822
2478.53 856
2479.00 891
2479.47 842
2479.94 829
2480.41 813
2480.87 845
2481.34 825
2481.81 783
2482.28 880
2482.75 833
2483.22 781
2483.69 757
2484.16 816
2484.63 829
2485.10 817
2485.57 823
2486.05 825
2486.52 864
2486.99 928
2487.46 900
2487.93 895
2488.40 891
2488.87 926
2489.34 976
2489.81 923
2490.28 910
2490.75 856
2491.22 882
2491.69 894
2492.16 885
2492.63 863
2493.10 847
2493.58 872
2494.05 861
2494.52 844
2494.99 865
2495.46 889
2495.93 907
2496.40 814
2496.87 852
2497.34 807
2497.82 796
2498.29 858
2498.76 854
2499.23 845
2499.70 841
2500.17 829
2500.64 840
2501.12 863
2501.59 906
2502.06 774
2502.53 855
2503.00 795
2503.48 777
2503.95 833
2504.42 830
2504.89 870
2505.36 859
2505.84 877
2506.31 881
2506.78 893
2507.25 911
2507.72 890
2508.20 884
2508.67 888
2509.14 837
2509.61 888
2510.09 966
2510.56 952
2511.03 957
2511.50 1005
2511.98 1093
2512.45 1086
2512.92 1038
2513.40 1057
2513.87 993
2514.34 1036
2514.81 1039
2515.29 982
2515.76 949
2516.23 923
2516.71 906
2517.18 918
2517.65 975
2518.13 901
2518.60 900
2519.07 939
2519.55 952
2520.02 962
2520.49 933
2520.97 988
2521.44 968
2521.91 945
2522.39 914
2522.86 942
2523.34 908
2523.81 894
2524.28 878
2524.76 880
2525.23 925
2525.70 904
2526.18 929
2526.65 962
2527.13 996
2527.60 1031
2528.08 1013
2528.55 1040
2529.02 977
2529.50 979
2529.97 969
2530.45 987
2530.92 990
2531.40 923
2531.87 944
2532.34 1002
2532.82 930
2533.29 925
2533.77 911
2534.24 924
2534.72 975
2535.19 929
2535.67 942
2536.14 938
2536.62 955
2537.09 953
2537.57 943
2538.04 992
2538.52 918
2538.99 986
2539.47 997
2539.94 978
2540.42 955
2540.90 971
2541.37 1043
2541.85 987
2542.32 959
2542.80 884
2543.27 908
2543.75 974
2544.22 1000
2544.70 948
2545.18 946
2545.65 983
2546.13 1015
2546.60 1027
2547.08 1046
2547.56 1056
2548.03 1066
2548.51 1071
2548.98 1146
2549.46 1112
2549.94 1115
2550.41 1121
2550.89 1067
2551.37 1073
2551.84 1097
2552.32 1060
2552.80 1002
2553.27 1000
2553.75 974
2554.23 966
2554.70 910
2555.18 906
2555.66 947
2556.13 953
2556.61 883
2557.09 822
2557.56 853
2558.04 932
2558.52 896
2558.99 869
2559.47 880
2559.95 869
2560.43 916
2560.90 928
2561.38 851
2561.86 852
2562.33 815
2562.81 840
2563.29 873
2563.77 897
2564.25 852
2564.72 851
2565.20 844
2565.68 857
2566.16 815
2566.63 868
2567.11 859
2567.59 817
2568.07 857
2568.55 884
2569.02 820
2569.50 843
2569.98 848
2570.46 816
2570.94 864
2571.41 870
2571.89 835
2572.37 810
2572.85 845
2573.33 823
2573.81 835
2574.28 868
2574.76 865
2575.24 888
2575.72 804
2576.20 825
2576.68 893
2577.16 924
2577.64 907
2578.11 829
2578.59 853
2579.07 877
2579.55 867
2580.03 853
2580.51 926
2580.99 870
2581.47 835
2581.95 847
2582.43 838
2582.91 823
2583.39 846
2583.86 903
2584.34 811
2584.82 839
2585.30 865
2585.78 882
2586.26 911
2586.74 840
2587.22 843
2587.70 875
2588.18 836
2588.66 809
2589.14 847
2589.62 865
2590.10 809
2590.58 862
2591.06 879
2591.54 848
2592.02 879
2592.50 849
2592.98 819
2593.46 835
2593.94 823
2594.42 835
2594.90 897
2595.38 839
2595.86 808
2596.35 805
2596.83 808
2597.31 843
2597.79 857
2598.27 886
2598.75 750
2599.23 741
2599.71 762
2600.19 811
2600.67 842
2601.15 835
2601.63 826
2602.12 854
2602.60 863
2603.08 913
2603.56 865
2604.04 787
2604.52 840
2605.00 911
2605.48 883
2605.97 884
2606.45 852
2606.93 816
2607.41 844
2607.89 839
2608.37 821
2608.86 890
2609.34 898
2609.82 868
2610.30 878
2610.78 839
2611.26 830
2611.75 812
2612.23 822
2612.71 870
2613.19 853
2613.68 865
2614.16 833
2614.64 806
2615.12 837
2615.60 860
2616.09 881
2616.57 876
2617.05 838
2617.53 829
2618.02 829
2618.50 811
2618.98 846
2619.46 840
2619.95 851
2620.43 883
2620.91 868
2621.40 816
2621.88 800
2622.36 788
2622.85 827
2623.33 877
2623.81 822
2624.29 870
2624.78 901
2625.26 891
2625.74 880
2626.23 819
2626.71 841
2627.19 842
2627.68 808
2628.16 867
2628.64 894
2629.13 912
2629.61 895
2630.10 859
2630.58 903
2631.06 932
2631.55 895
2632.03 872
2632.51 911
2633.00 864
2633.48 952
2633.97 955
2634.45 903
2634.94 915
2635.42 928
2635.90 887
2636.39 886
2636.87 822
2637.36 851
2637.84 837
2638.33 865
2638.81 825
2639.29 841
2639.78 873
2640.26 893
2640.75 875
2641.23 856
2641.72 801
2642.20 775
2642.69 791
2643.17 841
2643.66 785
2644.14 821
2644.63 824
2645.11 854
2645.60 848
2646.08 836
2646.57 876
2647.05 904
2647.54 870
2648.02 840
2648.51 889
2648.99 833
2649.48 841
2649.97 892
2650.45 896
2650.94 918
2651.42 899
2651.91 907
2652.39 880
2652.88 887
2653.37 859
2653.85 869
2654.34 956
2654.82 902
2655.31 904
2655.80 824
2656.28 846
2656.77 830
2657.25 807
2657.74 889
2658.23 869
2658.71 866
2659.20 901
2659.69 851
2660.17 857
2660.66 847
2661.14 878
2661.63 854
2662.12 841
2662.60 830
2663.09 850
2663.58 917
2664.06 806
2664.55 874
2665.04 904
2665.53 896
2666.01 802
2666.50 873
2666.99 906
2667.47 910
2667.96 883
2668.45 868
2668.94 801
2669.42 888
2669.91 880
2670.40 877
2670.88 940
2671.37 870
2671.86 926
2672.35 943
2672.83 957
2673.32 1014
2673.81 1069
2674.30 1109
2674.79 1051
2675.27 1040
2675.76 1082
2676.25 1084
2676.74 1116
2677.23 1026
2677.71 989
2678.20 942
2678.69 911
2679.18 929
2679.67 906
2680.15 908
2680.64 876
2681.13 869
2681.62 852
2682.11 907
2682.60 898
2683.08 877
2683.57 881
2684.06 921
2684.55 891
2685.04 868
2685.53 872
2686.02 823
2686.51 868
2686.99 844
2687.48 831
2687.97 897
2688.46 919
2688.95 889
2689.44 932
2689.93 955
2690.42 874
2690.91 911
2691.40 990
2691.89 972
2692.38 950
2692.87 932
2693.35 926
2693.84 892
2694.33 888
2694.82 950
2695.31 922
2695.80 914
2696.29 932
2696.78 943
2697.27 906
2697.76 900
2698.25 914
2698.74 926
2699.23 926
2699.72 940
2700.21 951
2700.70 905
2701.19 914
2701.68 878
2702.17 913
2702.66 925
2703.15 855
2703.64 867
2704.13 892
2704.62 884
2705.12 960
2705.61 880
2706.10 868
2706.59 900
2707.08 902
2707.57 887
2708.06 892
2708.55 865
2709.04 907
2709.53 868
2710.02 884
2710.51 876
2711.01 858
2711.50 876
2711.99 834
2712.48 865
2712.97 901
2713.46 905
2713.95 875
2714.44 848
2714.94 878
2715.43 923
2715.92 924
2716.41 884
2716.90 862
2717.39 853
2717.89 864
2718.38 847
2718.87 874
2719.36 849
2719.85 855
2720.34 944
2720.84 907
2721.33 900
2721.82 924
2722.31 977
2722.80 963
2723.30 995
2723.79 1008
2724.28 975
2724.77 923
2725.27 902
2725.76 896
2726.25 943
2726.74 874
2727.24 905
2727.73 922
2728.22 918
2728.71 929
2729.21 944
2729.70 849
2730.19 846
2730.69 856
2731.18 858
2731.67 896
2732.16 902
2732.66 886
2733.15 871
2733.64 871
2734.14 857
2734.63 899
2735.12 904
2735.62 918
2736.11 920
2736.60 893
2737.10 930
2737.59 914
2738.08 944
2738.58 1011
2739.07 985
2739.56 976
2740.06 975
2740.55 986
2741.05 978
2741.54 930
2742.03 925
2742.53 905
2743.02 912
2743.52 883
2744.01 930
2744.50 957
2745.00 892
2745.49 966
2745.99 918
2746.48 910
2746.97 890
2747.47 924
2747.96 959
2748.46 973
2748.95 943
2749.45 914
2749.94 915
2750.44 900
2750.93 883
2751.43 887
2751.92 876
2752.42 848
2752.91 828
2753.41 780
2753.90 849
2754.40 863
2754.89 844
2755.39 898
2755.88 888
2756.38 895
2756.87 876
2757.37 876
2757.86 850
2758.36 820
2758.85 855
2759.35 889
2759.84 867
2760.34 824
2760.83 861
2761.33 871
2761.83 868
2762.32 909
2762.82 933
2763.31 952
2763.81 869
2764.30 879
2764.80 927
2765.30 901
2765.79 915
2766.29 980
2766.78 935
2767.28 913
2767.78 968
2768.27 904
2768.77 925
2769.27 906
2769.76 851
2770.26 852
2770.76 839
2771.25 860
2771.75 865
2772.24 827
2772.74 852
2773.24 884
2773.73 940
2774.23 895
2774.73 942
2775.23 1008
2775.72 966
2776.22 944
2776.72 921
2777.21 932
2777.71 962
2778.21 1022
2778.70 948
2779.20 894
2779.70 932
2780.20 962
2780.69 900
2781.19 942
2781.69 871
2782.19 830
2782.68 847
2783.18 967
2783.68 881
2784.18 859
2784.67 810
2785.17 859
2785.67 888
2786.17 879
2786.67 857
2787.16 874
2787.66 886
2788.16 902
2788.66 885
2789.16 884
2789.65 906
2790.15 893
2790.65 878
2791.15 878
2791.65 865
2792.15 851
2792.64 826
2793.14 868
2793.64 894
2794.14 832
2794.64 826
2795.14 858
2795.64 874
2796.13 859
2796.63 848
2797.13 865
2797.63 881
2798.13 934
2798.63 908
2799.13 875
2799.63 813
2800.13 862
2800.62 819
2801.12 884
2801.62 852
2802.12 871
2802.62 832
2803.12 829
2803.62 814
2804.12 866
2804.62 890
2805.12 851
2805.62 833
2806.12 839
2806.62 871
2807.12 952
2807.62 946
2808.12 940
2808.62 934
2809.12 945
2809.62 916
2810.12 970
2810.62 1013
2811.12 996
2811.62 963
2812.12 956
2812.62 1031
2813.12 985
2813.62 948
2814.12 924
2814.62 916
2815.12 961
2815.62 931
2816.12 952
2816.62 1003
2817.12 985
2817.62 916
2818.12 937
2818.62 944
2819.12 885
2819.63 896
2820.13 916
2820.63 918
2821.13 888
2821.63 859
2822.13 858
2822.63 900
2823.13 820
2823.63 805
2824.13 826
2824.64 872
2825.14 849
2825.64 862
2826.14 866
2826.64 878
2827.14 862
2827.64 913
2828.15 892
2828.65 874
2829.15 880
2829.65 902
2830.15 863
2830.65 872
2831.16 861
2831.66 868
2832.16 873
2832.66 867
2833.16 868
2833.67 869
2834.17 875
2834.67 894
2835.17 937
2835.68 867
2836.18 835
2836.68 863
2837.18 883
2837.68 923
2838.19 890
2838.69 913
2839.19 891
2839.70 961
2840.20 856
2840.70 861
2841.20 902
2841.71 880
2842.21 866
2842.71 879
2843.21 856
2843.72 843
2844.22 912
2844.72 911
2845.23 889
2845.73 848
2846.23 925
2846.74 969
2847.24 924
2847.74 910
2848.25 934
2848.75 923
2849.25 949
2849.76 955
2850.26 997
2850.76 973
2851.27 909
2851.77 912
2852.28 941
2852.78 893
2853.28 892
2853.79 882
2854.29 855
2854.79 929
2855.30 874
2855.80 934
2856.31 876
2856.81 822
2857.31 836
2857.82 869
2858.32 854
2858.83 835
2859.33 899
2859.84 928
2860.34 918
2860.85 872
2861.35 935
2861.85 880
2862.36 894
2862.86 865
2863.37 907
2863.87 890
2864.38 864
2864.88 840
2865.39 884
2865.89 878
2866.40 861
2866.90 893
2867.41 881
2867.91 886
2868.42 877
2868.92 880
2869.43 895
2869.93 931
2870.44 900
2870.94 962
2871.45 915
2871.96 918
2872.46 938
2872.97 964
2873.47 951
2873.98 963
2874.48 989
2874.99 1006
2875.49 1017
2876.00 944
2876.51 950
2877.01 928
2877.52 937
2878.02 921
2878.53 955
2879.04 947
2879.54 918
2880.05 876
2880.55 910
2881.06 922
2881.57 938
2882.07 958
2882.58 973
2883.09 945
2883.59 903
2884.10 882
2884.61 929
2885.11 951
2885.62 980
2886.13 1065
2886.63 1017
2887.14 1129
2887.65 1120
2888.15 1120
2888.66 1129
2889.17 1129
2889.67 1164
2890.18 1062
2890.69 1130
2891.20 1104
2891.70 1133
2892.21 1086
2892.72 1091
2893.22 1109
2893.73 1118
2894.24 1152
2894.75 1180
2895.25 1187
2895.76 1212
2896.27 1303
2896.78 1390
2897.29 1353
2897.79 1298
2898.30 1225
2898.81 1137
2899.32 1128
2899.82 1033
2900.33 1027
2900.84 995
2901.35 1024
2901.86 974
2902.36 984
2902.87 1052
2903.38 1086
2903.89 1021
2904.40 953
2904.91 965
2905.41 1002
2905.92 988
2906.43 919
2906.94 964
2907.45 960
2907.96 985
2908.47 931
2908.97 977
2909.48 951
2909.99 937
2910.50 917
2911.01 908
2911.52 898
2912.03 946
2912.54 983
2913.05 931
2913.55 990
2914.06 962
2914.57 956
2915.08 893
2915.59 911
2916.10 951
2916.61 972
2917.12 876
2917.63 947
2918.14 922
2918.65 994
2919.16 942
2919.67 961
2920.18 921
2920.69 914
2921.20 916
2921.71 906
2922.22 928
2922.73 949
2923.24 958
2923.75 942
2924.26 942
2924.77 934
2925.28 911
2925.79 885
2926.30 965
2926.81 929
2927.32 935
2927.83 903
2928.34 915
2928.85 813
2929.36 946
2929.87 941
2930.38 829
2930.89 850
2931.40 918
2931.91 883
2932.42 841
2932.93 890
2933.45 844
2933.96 899
2934.47 888
2934.98 917
2935.49 970
2936.00 897
2936.51 878
2937.02 903
2937.53 966
2938.04 983
2938.56 948
2939.07 937
2939.58 933
2940.09 982
2940.60 984
2941.11 963
2941.62 967
2942.14 939
2942.65 957
2943.16 897
2943.67 942
2944.18 947
2944.70 981
2945.21 962
2945.72 936
2946.23 880
2946.74 892
2947.26 902
2947.77 930
2948.28 924
2948.79 886
2949.30 924
2949.82 884
2950.33 924
2950.84 910
2951.35 920
2951.87 945
2952.38 913
2952.89 887
2953.40 903
2953.92 925
2954.43 925
2954.94 919
2955.45 909
2955.97 957
2956.48 954
2956.99 917
2957.51 892
2958.02 971
2958.53 917
2959.04 950
2959.56 918
2960.07 969
2960.58 930
2961.10 958
2961.61 938
2962.12 948
2962.64 944
2963.15 942
2963.66 948
2964.18 971
2964.69 1002
2965.21 972
2965.72 1032
2966.23 961
2966.75 960
2967.26 961
2967.77 974
2968.29 944
2968.80 978
2969.32 923
2969.83 952
2970.34 956
2970.86 984
2971.37 958
2971.89 960
2972.40 975
2972.91 945
2973.43 954
2973.94 956
2974.46 957
2974.97 997
2975.49 1032
2976.00 1074
2976.52 1019
2977.03 988
2977.55 1106
2978.06 1076
2978.57 1043
2979.09 1012
2979.60 1080
2980.12 1083
2980.63 1044
2981.15 1025
2981.66 1064
2982.18 1137
2982.69 1062
2983.21 1053
2983.73 1097
2984.24 1146
2984.76 1153
2985.27 1148
2985.79 1134
2986.30 1164
2986.82 1220
2987.33 1211
2987.85 1228
2988.36 1171
2988.88 1222
2989.40 1270
2989.91 1200
2990.43 1226
2990.94 1293
2991.46 1280
2991.97 1271
2992.49 1291
2993.01 1223
2993.52 1282
2994.04 1232
2994.55 1277
2995.07 1279
2995.59 1317
2996.10 1375
2996.62 1378
2997.14 1506
2997.65 1525
2998.17 1483
2998.69 1479
2999.20 1485
2999.72 1496
3000.24 1437
3000.75 1509
3001.27 1604
3001.79 1723
3002.30 1905
3002.82 2140
3003.34 2384
3003.85 2689
3004.37 2977
3004.89 3171
3005.40 3254
3005.92 3312
3006.44 3279
3006.96 3207
3007.47 2848
3007.99 2605
3008.51 2365
3009.03 2029
3009.54 1830
3010.06 1743
3010.58 1512
3011.10 1459
3011.61 1372
3012.13 1369
3012.65 1403
3013.17 1337
3013.68 1277
3014.20 1293
3014.72 1343
3015.24 1265
3015.76 1161
3016.27 1193
3016.79 1174
3017.31 1280
3017.83 1196
3018.35 1194
3018.86 1206
3019.38 1233
3019.90 1206
3020.42 1152
3020.94 1160
3021.46 1255
3021.97 1189
3022.49 1182
3023.01 1263
3023.53 1282
3024.05 1246
3024.57 1248
3025.09 1253
3025.61 1258
3026.12 1237
3026.64 1229
3027.16 1170
3027.68 1203
3028.20 1195
3028.72 1147
3029.24 1152
3029.76 1132
3030.28 1149
3030.80 1125
3031.32 1117
3031.84 1143
3032.35 1050
3032.87 1044
3033.39 1052
3033.91 1033
3034.43 989
3034.95 1085
3035.47 1090
3035.99 1117
3036.51 1099
3037.03 1074
3037.55 1139
3038.07 1083
3038.59 1091
3039.11 1119
3039.63 1138
3040.15 1113
3040.67 1059
3041.19 1045
3041.71 1050
3042.23 1072
3042.75 1031
3043.27 1003
3043.79 1010
3044.31 1049
3044.83 1024
3045.35 1044
3045.87 1093
3046.40 1084
3046.92 1107
3047.44 1140
3047.96 1100
3048.48 1054
3049.00 1017
3049.52 1010
3050.04 1051
3050.56 1077
3051.08 1026
3051.60 1020
3052.12 1001
3052.65 1088
3053.17 989
3053.69 1019
3054.21 1078
3054.73 1071
3055.25 983
3055.77 937
3056.30 1121
3056.82 1103
3057.34 1093
3057.86 1057
3058.38 1073
3058.90 1085
3059.42 1072
3059.95 1088
3060.47 1134
3060.99 1122
3061.51 1098
3062.03 1110
3062.56 1082
3063.08 1156
3063.60 1242
3064.12 1193
3064.64 1194
3065.17 1230
3065.69 1285
3066.21 1314
3066.73 1346
3067.26 1344
3067.78 1388
3068.30 1383
3068.82 1406
3069.35 1337
3069.87 1298
3070.39 1248
3070.91 1293
3071.44 1330
3071.96 1269
3072.48 1275
3073.01 1285
3073.53 1293
3074.05 1302
3074.57 1214
3075.10 1234
3075.62 1267
3076.14 1322
3076.67 1250
3077.19 1339
3077.71 1372
3078.24 1377
3078.76 1428
3079.28 1472
3079.81 1463
3080.33 1522
3080.85 1579
3081.38 1553
3081.90 1624
3082.42 1622
3082.95 1610
3083.47 1602
3084.00 1585
3084.52 1631
3085.04 1676
3085.57 1710
3086.09 1635
3086.62 1769
3087.14 1737
3087.66 1661
3088.19 1914
3088.71 2095
3089.24 2199
3089.76 2365
3090.29 2595
3090.81 2697
3091.33 2682
3091.86 2610
3092.38 2361
3092.91 2341
3093.43 2180
3093.96 1984
3094.48 1936
3095.01 1906
3095.53 1865
3096.06 1824
3096.58 1839
3097.11 1848
3097.63 1780
3098.16 1781
3098.68 1908
3099.21 1975
3099.73 2006
3100.26 2231
3100.78 2673
3101.31 3015
3101.83 3548
3102.36 4177
3102.88 4812
3103.41 5422
3103.93 5470
3104.46 5344
3104.99 4909
3105.51 4719
3106.04 4118
3106.56 3677
3107.09 3123
3107.61 2634
3108.14 2478
3108.67 2181
3109.19 1976
3109.72 1921
3110.24 1873
3110.77 1752
3111.30 1780
3111.82 1726
3112.35 1634
3112.87 1674
3113.40 1657
3113.93 1622
3114.45 1546
3114.98 1510
3115.51 1464
3116.03 1515
3116.56 1499
3117.09 1412
3117.61 1288
3118.14 1344
3118.67 1400
3119.19 1363
3119.72 1375
3120.25 1484
3120.77 1550
3121.30 1522
3121.83 1526
3122.35 1561
3122.88 1551
3123.41 1568
3123.94 1538
3124.46 1455
3124.99 1369
3125.52 1392
3126.05 1379
3126.57 1312
3127.10 1257
3127.63 1325
3128.16 1344
3128.68 1253
3129.21 1212
3129.74 1195
3130.27 1258
3130.79 1234
3131.32 1218
3131.85 1252
3132.38 1234
3132.91 1196
3133.43 1247
3133.96 1177
3134.49 1113
3135.02 1137
3135.55 1160
3136.07 1154
3136.60 1172
3137.13 1142
3137.66 1173
3138.19 1196
3138.72 1147
3139.24 1118
3139.77 1065
3140.30 1123
3140.83 1116
3141.36 1121
3141.89 1174
3142.42 1123
3142.95 1176
3143.47 1165
3144.00 1139
3144.53 1184
3145.06 1104
3145.59 1041
3146.12 1092
3146.65 1124
3147.18 1089
3147.71 1108
3148.24 1131
3148.76 1153
3149.29 1190
3149.82 1147
3150.35 1195
3150.88 1113
3151.41 1133
3151.94 1128
3152.47 1135
3153.00 1171
3153.53 1174
3154.06 1164
3154.59 1163
3155.12 1192
3155.65 1197
3156.18 1204
3156.71 1178
3157.24 1198
3157.77 1227
3158.30 1225
3158.83 1210
3159.36 1198
3159.89 1197
3160.42 1189
3160.95 1161
3161.48 1156
3162.01 1186
3162.54 1166
3163.07 1231
3163.60 1121
3164.13 1145
3164.66 1189
3165.20 1111
3165.73 1139
3166.26 1154
3166.79 1063
3167.32 1059
3167.85 1057
3168.38 1017
3168.91 1085
3169.44 1037
3169.97 1001
3170.50 939
3171.04 1037
3171.57 1127
3172.10 1170
3172.63 1106
3173.16 1165
3173.69 1153
3174.22 1178
3174.75 1125
3175.29 1180
3175.82 1193
3176.35 1139
3176.88 1183
3177.41 1148
3177.94 1129
3178.48 1044
3179.01 1080
3179.54 1064
3180.07 1052
3180.60 1046
3181.14 1006
3181.67 1033
3182.20 1055
3182.73 1039
3183.26 983
3183.80 1015
3184.33 1036
3184.86 991
3185.39 992
3185.93 1005
3186.46 989
3186.99 1007
3187.52 1034
3188.06 1011
3188.59 1008
3189.12 1032
3189.65 1088
3190.19 1122
3190.72 1083
3191.25 1088
3191.79 1072
3192.32 1069
3192.85 1042
3193.38 1034
3193.92 1073
3194.45 1105
3194.98 1108
3195.52 1035
3196.05 1049
3196.58 1078
3197.12 1066
3197.65 1091
3198.18 1116
3198.72 1063
3199.25 1090
3199.78 1124
3200.32 1095
3200.85 1115
3201.39 1166
3201.92 1136
3202.45 1159
3202.99 1098
3203.52 1146
3204.05 1118
3204.59 1150
3205.12 1177
3205.66 1186
3206.19 1175
3206.72 1194
3207.26 1256
3207.79 1262
3208.33 1303
3208.86 1300
3209.40 1355
3209.93 1360
3210.47 1387
3211.00 1361
3211.53 1406
3212.07 1444
3212.60 1302
3213.14 1277
3213.67 1302
3214.21 1260
3214.74 1241
3215.28 1231
3215.81 1175
3216.35 1157
3216.88 1134
3217.42 1065
3217.95 1086
3218.49 1098
3219.02 1119
3219.56 1107
3220.09 1141
3220.63 1165
3221.16 1191
3221.70 1139
3222.23 1204
3222.77 1255
3223.31 1234
3223.84 1301
3224.38 1347
3224.91 1340
3225.45 1360
3225.98 1347
3226.52 1335
3227.06 1334
3227.59 1335
3228.13 1269
3228.66 1338
3229.20 1283
3229.74 1273
3230.27 1265
3230.81 1265
3231.34 1290
3231.88 1276
3232.42 1306
3232.95 1382
3233.49 1399
3234.03 1371
3234.56 1374
3235.10 1351
3235.64 1323
3236.17 1383
3236.71 1432
3237.25 1553
3237.78 1528
3238.32 1582
3238.86 1513
3239.39 1524
3239.93 1421
3240.47 1485
3241.00 1484
3241.54 1481
3242.08 1459
3242.61 1487
3243.15 1518
3243.69 1599
3244.23 1624
3244.76 1608
3245.30 1631
3245.84 1598
3246.38 1660
3246.91 1641
3247.45 1702
3247.99 1727
3248.53 1753
3249.06 1736
3249.60 1829
3250.14 1900
3250.68 2050
3251.21 2466
3251.75 2825
3252.29 2928
3252.83 3243
3253.37 3639
3253.90 3614
3254.44 3590
3254.98 3509
3255.52 3189
3256.06 3070
3256.60 2811
3257.13 2595
3257.67 2380
3258.21 2327
3258.75 2192
3259.29 2161
3259.83 2243
3260.36 2328
3260.90 2442
3261.44 2565
3261.98 2763
3262.52 2875
3263.06 2888
3263.60 2814
3264.14 2938
3264.68 3023
3265.21 3269
3265.75 3268
3266.29 3421
3266.83 3451
3267.37 3549
3267.91 3554
3268.45 3468
3268.99 3286
3269.53 3108
3270.07 2841
3270.61 2710
3271.15 2396
3271.69 2338
3272.23 2177
3272.76 2140
3273.30 2045
3273.84 2085
3274.38 2040
3274.92 1979
3275.46 1945
3276.00 1909
3276.54 1835
3277.08 1889
3277.62 1921
3278.16 1995
3278.70 1900
3279.24 1876
3279.78 1939
3280.32 1932
3280.86 1844
3281.41 1887
3281.95 1917
3282.49 1947
3283.03 1927
3283.57 1828
3284.11 1873
3284.65 1934
3285.19 1937
3285.73 1959
3286.27 2017
3286.81 2002
3287.35 2093
3287.89 2054
3288.43 2076
3288.97 2071
3289.52 2186
3290.06 2199
3290.60 2231
3291.14 2295
3291.68 2401
3292.22 2386
3292.76 2521
3293.30 2675
3293.85 2950
3294.39 3219
3294.93 3308
3295.47 3438
3296.01 3555
3296.55 3605
3297.09 3462
3297.64 3422
3298.18 3340
3298.72 3174
3299.26 2961
3299.80 2817
3300.34 2666
3300.89 2487
3301.43 2420
3301.97 2370
3302.51 2245
3303.06 2262
3303.60 2196
3304.14 2110
3304.68 2185
3305.22 2173
3305.77 2152
3306.31 2185
3306.85 2180
3307.39 2210
3307.94 2229
3308.48 2219
3309.02 2220
3309.56 2214
3310.11 2205
3310.65 2318
3311.19 2305
3311.74 2339
3312.28 2326
3312.82 2341
3313.36 2357
3313.91 2399
3314.45 2344
3314.99 2385
3315.54 2459
3316.08 2526
3316.62 2721
3317.17 2896
3317.71 2978
3318.25 3332
3318.80 3308
3319.34 3408
3319.88 3580
3320.43 3632
3320.97 3606
3321.51 3528
3322.06 3527
3322.60 3389
3323.14 3268
3323.69 3135
3324.23 3111
3324.78 3053
3325.32 2997
3325.86 2855
3326.41 2936
3326.95 2845
3327.50 2806
3328.04 2805
3328.59 2826
3329.13 2834
3329.67 2930
3330.22 3033
3330.76 3260
3331.31 3630
3331.85 4248
3332.40 5369
3332.94 6862
3333.49 8815
3334.03 11174
3334.57 13463
3335.12 15745
3335.66 17361
3336.21 18347
3336.75 18545
3337.30 18380
3337.84 17534
3338.39 16078
3338.93 14420
3339.48 12438
3340.02 10489
3340.57 8751
3341.11 7249
3341.66 5852
3342.20 4759
3342.75 3974
3343.30 3379
3343.84 3085
3344.39 2881
3344.93 2622
3345.48 2467
3346.02 2424
3346.57 2352
3347.11 2231
3347.66 2293
3348.21 2287
3348.75 2225
3349.30 2100
3349.84 2111
3350.39 2185
3350.94 2287
3351.48 2290
3352.03 2301
3352.57 2220
3353.12 2213
3353.67 2233
3354.21 2197
3354.76 2128
3355.31 2041
3355.85 1903
3356.40 1921
3356.95 1927
3357.49 1942
3358.04 1917
3358.59 1807
3359.13 1843
3359.68 1935
3360.23 1858
3360.77 1893
3361.32 1934
3361.87 1973
3362.41 2076
3362.96 2081
3363.51 2044
3364.05 2185
3364.60 2117
3365.15 2055
3365.70 2080
3366.24 2024
3366.79 2002
3367.34 2026
3367.89 1971
3368.43 1986
3368.98 1901
3369.53 2000
3370.08 2028
3370.62 2010
3371.17 2176
3371.72 2452
3372.27 2619
3372.81 2824
3373.36 3024
3373.91 3219
3374.46 3281
3375.01 3340
3375.55 3117
3376.10 3012
3376.65 2960
3377.20 2723
3377.75 2574
3378.30 2309
3378.84 2102
3379.39 1989
3379.94 1860
3380.49 1863
3381.04 1737
3381.59 1746
3382.13 1668
3382.68 1604
3383.23 1574
3383.78 1558
3384.33 1555
3384.88 1560
3385.43 1497
3385.98 1551
3386.52 1507
3387.07 1452
3387.62 1444
3388.17 1435
3388.72 1427
3389.27 1402
3389.82 1392
3390.37 1385
3390.92 1392
3391.47 1345
3392.02 1395
3392.57 1359
3393.12 1411
3393.66 1366
3394.21 1378
3394.76 1411
3395.31 1423
3395.86 1372
3396.41 1496
3396.96 1496
3397.51 1516
3398.06 1496
3398.61 1457
3399.16 1615
3399.71 1581
3400.26 1501
3400.81 1509
3401.36 1506
3401.91 1461
3402.46 1482
3403.01 1428
3403.56 1370
3404.11 1357
3404.66 1325
3405.21 1359
3405.77 1316
3406.32 1341
3406.87 1333
3407.42 1358
3407.97 1383
3408.52 1439
3409.07 1450
3409.62 1502
3410.17 1547
3410.72 1609
3411.27 1681
3411.82 1707
3412.37 1830
3412.93 1841
3413.48 1816
3414.03 1745
3414.58 1642
3415.13 1588
3415.68 1552
3416.23 1556
3416.78 1497
3417.34 1447
3417.89 1461
3418.44 1379
3418.99 1428
3419.54 1431
3420.09 1384
3420.65 1365
3421.20 1401
3421.75 1364
3422.30 1310
3422.85 1373
3423.40 1434
3423.96 1425
3424.51 1422
3425.06 1488
3425.61 1432
3426.17 1426
3426.72 1403
3427.27 1327
3427.82 1298
3428.37 1247
3428.93 1241
3429.48 1278
3430.03 1181
3430.58 1173
3431.14 1178
3431.69 1169
3432.24 1178
3432.79 1216
3433.35 1246
3433.90 1169
3434.45 1160
3435.01 1180
3435.56 1255
3436.11 1248
3436.66 1260
3437.22 1285
3437.77 1254
3438.32 1281
3438.88 1290
3439.43 1286
3439.98 1229
3440.54 1211
3441.09 1239
3441.64 1222
3442.20 1228
3442.75 1307
3443.30 1277
3443.86 1272
3444.41 1238
3444.96 1239
3445.52 1263
3446.07 1224
3446.63 1213
3447.18 1168
3447.73 1164
3448.29 1166
3448.84 1221
3449.40 1164
3449.95 1198
3450.50 1148
3451.06 1176
3451.61 1098
3452.17 1161
3452.72 1113
3453.27 1157
3453.83 1191
3454.38 1181
3454.94 1148
3455.49 1182
3456.05 1170
3456.60 1107
3457.16 1165
3457.71 1187
3458.27 1219
3458.82 1181
3459.38 1204
3459.93 1161
3460.49 1227
3461.04 1170
3461.60 1217
3462.15 1214
3462.71 1154
3463.26 1257
3463.82 1315
3464.37 1287
3464.93 1221
3465.48 1207
3466.04 1281
3466.59 1333
3467.15 1257
3467.70 1265
3468.26 1321
3468.81 1356
3469.37 1330
3469.93 1378
3470.48 1431
3471.04 1546
3471.59 1550
3472.15 1597
3472.70 1524
3473.26 1454
3473.82 1568
3474.37 1576
3474.93 1518
3475.48 1492
3476.04 1516
3476.60 1535
3477.15 1548
3477.71 1527
3478.27 1573
3478.82 1601
3479.38 1626
3479.93 1670
3480.49 1660
3481.05 1686
3481.60 1686
3482.16 1803
3482.72 1799
3483.27 1790
3483.83 1878
3484.39 1948
3484.95 1892
3485.50 1911
3486.06 1897
3486.62 1864
3487.17 1967
3487.73 2018
3488.29 2197
3488.84 2499
3489.40 2674
3489.96 3340
3490.52 4031
3491.07 4825
3491.63 5744
3492.19 6435
3492.75 6766
3493.30 7173
3493.86 6739
3494.42 6310
3494.98 5487
3495.53 4710
3496.09 3964
3496.65 3398
3497.21 2967
3497.77 2676
3498.32 2387
3498.88 2225
3499.44 2248
3500.00 2202
3500.56 2214
3501.11 2182
3501.67 2216
3502.23 2337
3502.79 2263
3503.35 2468
3503.91 2614
3504.46 2690
3505.02 2716
3505.58 2749
3506.14 2769
3506.70 2663
3507.26 2618
3507.81 2503
3508.37 2305
3508.93 2208
3509.49 2136
3510.05 2012
3510.61 2053
3511.17 2034
3511.73 1964
3512.29 1931
3512.85 1755
3513.40 1673
3513.96 1607
3514.52 1589
3515.08 1511
3515.64 1482
3516.20 1404
3516.76 1416
3517.32 1325
3517.88 1390
3518.44 1410
3519.00 1339
3519.56 1347
3520.12 1378
3520.68 1381
3521.24 1356
3521.80 1337
3522.36 1369
3522.92 1388
3523.48 1401
3524.04 1410
3524.60 1400
3525.16 1330
3525.72 1365
3526.28 1423
3526.84 1362
3527.40 1356
3527.96 1315
3528.52 1317
3529.08 1416
3529.64 1374
3530.20 1289
3530.76 1255
3531.32 1236
3531.88 1271
3532.44 1296
3533.00 1262
3533.56 1278
3534.12 1253
3534.68 1246
3535.25 1266
3535.81 1269
3536.37 1288
3536.93 1289
3537.49 1317
3538.05 1285
3538.61 1325
3539.17 1304
3539.73 1229
3540.30 1171
3540.86 1266
3541.42 1249
3541.98 1279
3542.54 1216
3543.10 1283
3543.66 1263
3544.23 1219
3544.79 1204
3545.35 1251
3545.91 1244
3546.47 1208
3547.03 1226
3547.60 1187
3548.16 1148
3548.72 1208
3549.28 1221
3549.84 1132
3550.41 1115
3550.97 1121
3551.53 1143
3552.09 1129
3552.65 1100
3553.22 1083
3553.78 1086
3554.34 1040
3554.90 1042
3555.47 1115
3556.03 1090
3556.59 1081
3557.15 1105
3557.72 1075
3558.28 1082
3558.84 1078
3559.41 1129
3559.97 1080
3560.53 1089
3561.09 1111
3561.66 1110
3562.22 1145
3562.78 1084
3563.35 1130
3563.91 1115
3564.47 1146
3565.04 1145
3565.60 1199
3566.16 1169
3566.73 1125
3567.29 1136
3567.85 1100
3568.42 1094
3568.98 1119
3569.54 1081
3570.11 1022
3570.67 1094
3571.23 1084
3571.80 1098
3572.36 1073
3572.93 1163
3573.49 1195
3574.05 1278
3574.62 1326
3575.18 1419
3575.75 1467
3576.31 1642
3576.87 1738
3577.44 1704
3578.00 1811
3578.57 1656
3579.13 1642
3579.70 1601
3580.26 1613
3580.82 1590
3581.39 1515
3581.95 1429
3582.52 1323
3583.08 1252
3583.65 1259
3584.21 1227
3584.78 1193
3585.34 1106
3585.91 1026
3586.47 1081
3587.04 1093
3587.60 1037
3588.17 995
3588.73 1022
3589.30 995
3589.86 1007
3590.43 1000
3590.99 999
3591.56 985
3592.12 1008
3592.69 1061
3593.25 1003
3593.82 1011
3594.39 1005
3594.95 975
3595.52 1000
3596.08 1070
3596.65 1028
3597.21 1003
3597.78 1019
3598.35 1003
3598.91 981
3599.48 1003
3600.04 1023
3600.61 992
3601.18 1000
3601.74 986
3602.31 999
3602.87 996
3603.44 1025
3604.01 991
3604.57 924
3605.14 984
3605.71 1031
3606.27 985
3606.84 1004
3607.41 973
3607.97 971
3608.54 958
3609.11 937
3609.67 940
3610.24 917
3610.81 942
3611.37 939
3611.94 926
3612.51 1008
3613.07 963
3613.64 980
3614.21 998
3614.78 999
3615.34 979
3615.91 972
3616.48 993
3617.04 1045
3617.61 1077
3618.18 1089
3618.75 1106
3619.31 1056
3619.88 1099
3620.45 1137
3621.02 1127
3621.58 1088
3622.15 1074
3622.72 993
3623.29 1004
3623.86 1030
3624.42 980
3624.99 993
3625.56 980
3626.13 939
3626.70 960
3627.26 935
3627.83 899
3628.40 936
3628.97 916
3629.54 884
3630.11 903
3630.67 934
3631.24 937
3631.81 902
3632.38 918
3632.95 900
3633.52 915
3634.08 960
3634.65 970
3635.22 972
3635.79 921
3636.36 952
3636.93 938
3637.50 921
3638.07 1004
3638.64 982
3639.20 921
3639.77 1009
3640.34 996
3640.91 1044
3641.48 1063
3642.05 1095
3642.62 1074
3643.19 1102
3643.76 1126
3644.33 1085
3644.90 1045
3645.47 984
3646.04 1034
3646.61 995
3647.18 1036
3647.75 1002
3648.32 1012
3648.89 1019
3649.46 1000
3650.03 1070
3650.60 1109
3651.17 1192
3651.74 1199
3652.31 1198
3652.88 1359
3653.45 1431
3654.02 1325
3654.59 1279
3655.16 1280
3655.73 1227
3656.30 1159
3656.87 1129
3657.44 1161
3658.01 1184
3658.58 1165
3659.15 1200
3659.72 1199
3660.29 1185
3660.86 1160
3661.43 1190
3662.00 1171
3662.58 1146
3663.15 1089
3663.72 1236
3664.29 1236
3664.86 1322
3665.43 1425
3666.00 1476
3666.57 1546
3667.14 1532
3667.72 1541
3668.29 1490
3668.86 1451
3669.43 1385
3670.00 1281
3670.57 1170
3671.14 1099
3671.72 1176
3672.29 1152
3672.86 1103
3673.43 1125
3674.00 1110
3674.57 1107
3675.15 1155
3675.72 1057
3676.29 1089
3676.86 1121
3677.43 1123
3678.01 1163
3678.58 1113
3679.15 1151
3679.72 1159
3680.30 1108
3680.87 1067
3681.44 1059
3682.01 1005
3682.58 1019
3683.16 955
3683.73 1034
3684.30 1002
3684.88 984
3685.45 953
3686.02 945
3686.59 1009
3687.17 912
3687.74 979
3688.31 1018
3688.88 1044
3689.46 1054
3690.03 1014
3690.60 1050
3691.18 1090
3691.75 1103
3692.32 1079
3692.90 1031
3693.47 1094
3694.04 1059
3694.62 976
3695.19 976
3695.76 992
3696.34 982
3696.91 959
3697.48 945
3698.06 985
3698.63 988
3699.21 956
3699.78 950
3700.35 970
3700.93 998
3701.50 943
3702.08 980
3702.65 945
3703.22 934
3703.80 940
3704.37 996
3704.95 1015
3705.52 1025
3706.09 1041
3706.67 1067
3707.24 1073
3707.82 1014
3708.39 1034
3708.97 1054
3709.54 996
3710.12 981
3710.69 1002
3711.26 1015
3711.84 1000
3712.41 960
3712.99 1004
3713.56 1011
3714.14 959
3714.71 909
3715.29 979
3715.86 996
3716.44 972
3717.01 934
3717.59 999
3718.16 952
3718.74 872
3719.32 870
3719.89 888
3720.47 944
3721.04 898
3721.62 912
3722.19 968
3722.77 930
3723.34 924
3723.92 925
3724.49 942
3725.07 920
3725.65 889
3726.22 892
3726.80 889
3727.37 896
3727.95 934
3728.53 932
3729.10 953
3729.68 981
3730.25 913
3730.83 907
3731.41 1000
3731.98 1004
3732.56 962
3733.14 1006
3733.71 1065
3734.29 953
3734.87 958
3735.44 1029
3736.02 1016
3736.60 1012
3737.17 945
3737.75 978
3738.33 1001
3738.90 1025
3739.48 1078
3740.06 975
3740.63 971
3741.21 989
3741.79 947
3742.36 873
3742.94 936
3743.52 962
3744.10 969
3744.67 892
3745.25 831
3745.83 910
3746.40 960
3746.98 885
3747.56 920
3748.14 965
3748.71 1005
3749.29 976
3749.87 945
3750.45 958
3751.03 961
3751.60 994
3752.18 984
3752.76 966
3753.34 917
3753.92 923
3754.49 943
3755.07 921
3755.65 916
3756.23 910
3756.81 970
3757.38 929
3757.96 987
3758.54 957
3759.12 970
3759.70 944
3760.28 1005
3760.85 990
3761.43 938
3762.01 914
3762.59 988
3763.17 1003
3763.75 990
3764.33 1022
3764.91 1015
3765.48 1052
3766.06 1067
3766.64 1059
3767.22 1086
3767.80 1023
3768.38 1082
3768.96 1041
3769.54 972
3770.12 965
3770.70 968
3771.28 1017
3771.85 977
3772.43 997
3773.01 1037
3773.59 1075
3774.17 985
3774.75 1033
3775.33 1048
3775.91 1038
3776.49 991
3777.07 991
3777.65 1035
3778.23 1095
3778.81 1069
3779.39 1042
3779.97 1021
3780.55 1058
3781.13 1053
3781.71 1068
3782.29 1069
3782.87 1012
3783.45 1003
3784.03 1028
3784.61 1019
3785.19 1021
3785.77 1009
3786.35 1096
3786.93 1071
3787.51 1027
3788.10 1025
3788.68 1058
3789.26 1085
3789.84 1012
3790.42 1053
3791.00 1018
3791.58 1064
3792.16 1075
3792.74 1072
3793.32 1103
3793.90 1068
3794.48 1076
3795.07 1129
3795.65 1075
3796.23 1156
3796.81 1130
3797.39 1132
3797.97 1156
3798.55 1268
3799.14 1245
3799.72 1304
3800.30 1359
3800.88 1384
3801.46 1428
3802.04 1369
3802.62 1425
3803.21 1471
3803.79 1498
3804.37 1425
3804.95 1437
3805.53 1365
3806.12 1325
3806.70 1431
3807.28 1358
3807.86 1431
3808.44 1536
3809.03 1579
3809.61 1601
3810.19 1644
3810.77 1624
3811.36 1600
3811.94 1495
3812.52 1554
3813.10 1577
3813.69 1585
3814.27 1479
3814.85 1524
3815.43 1614
3816.02 1744
3816.60 1655
3817.18 1547
3817.77 1534
3818.35 1502
3818.93 1350
3819.51 1327
3820.10 1330
3820.68 1292
3821.26 1330
3821.85 1355
3822.43 1387
3823.01 1434
3823.60 1381
3824.18 1373
3824.76 1367
3825.35 1284
3825.93 1185
3826.51 1202
3827.10 1192
3827.68 1242
3828.27 1181
3828.85 1141
3829.43 1132
3830.02 1172
3830.60 1139
3831.18 1153
3831.77 1076
3832.35 1191
3832.94 1150
3833.52 1102
3834.10 1114
3834.69 1062
3835.27 1101
3835.86 1121
3836.44 1119
3837.03 1095
3837.61 1110
3838.19 1106
3838.78 1062
3839.36 1056
3839.95 1083
3840.53 1033
3841.12 1092
3841.70 1075
3842.29 1022
3842.87 959
3843.46 973
3844.04 1007
3844.63 1032
3845.21 1062
3845.80 1058
3846.38 1075
3846.97 1051
3847.55 1003
3848.14 1046
3848.72 1064
3849.31 1051
3849.89 1039
3850.48 1052
3851.06 1055
3851.65 1036
3852.23 1045
3852.82 1007
3853.41 1017
3853.99 997
3854.58 1002
3855.16 1002
3855.75 1036
3856.33 1018
3856.92 973
3857.51 980
3858.09 969
3858.68 949
3859.26 960
3859.85 999
3860.44 997
3861.02 994
3861.61 1002
3862.20 1050
3862.78 1061
3863.37 1048
3863.95 1009
3864.54 1028
3865.13 1047
3865.71 1066
3866.30 1052
3866.89 926
3867.47 945
3868.06 948
3868.65 1013
3869.23 946
3869.82 974
3870.41 1016
3870.99 934
3871.58 943
3872.17 975
3872.76 983
3873.34 959
3873.93 1027
3874.52 1046
3875.10 961
3875.69 949
3876.28 926
3876.87 931
3877.45 1012
3878.04 974
3878.63 993
3879.22 959
3879.80 916
3880.39 916
3880.98 895
3881.57 934
3882.15 906
3882.74 883
3883.33 904
3883.92 944
3884.51 913
3885.09 879
3885.68 915
3886.27 972
3886.86 930
3887.45 1015
3888.04 957
3888.62 974
3889.21 969
3889.80 991
3890.39 1011
3890.98 1000
3891.57 1023
3892.15 1019
3892.74 1060
3893.33 989
3893.92 1001
3894.51 985
3895.10 989
3895.69 1016
3896.28 986
3896.86 894
3897.45 919
3898.04 913
3898.63 940
3899.22 964
3899.81 979
3900.40 955
3900.99 955
3901.58 977
3902.17 969
3902.76 971
3903.34 982
3903.93 962
3904.52 925
3905.11 943
3905.70 956
3906.29 1014
3906.88 1013
3907.47 1006
3908.06 1029
3908.65 1024
3909.24 1047
3909.83 1076
3910.42 1045
3911.01 1063
3911.60 1048
3912.19 1053
3912.78 996
3913.37 994
3913.96 938
3914.55 904
3915.14 981
3915.73 963
3916.32 945
3916.91 991
3917.50 997
3918.09 1021
3918.68 936
3919.28 957
3919.87 966
3920.46 984
3921.05 1014
3921.64 1010
3922.23 986
3922.82 959
3923.41 928
3924.00 892
3924.59 875
3925.18 909
3925.77 914
3926.37 893
3926.96 887
3927.55 871
3928.14 844
3928.73 859
3929.32 900
3929.91 925
3930.51 897
3931.10 805
3931.69 921
3932.28 913
3932.87 873
3933.46 896
3934.05 941
3934.65 933
3935.24 883
3935.83 867
3936.42 834
3937.01 848
3937.61 888
3938.20 917
3938.79 946
3939.38 1015
3939.97 1015
3940.57 1050
3941.16 1033
3941.75 1041
3942.34 1018
3942.94 969
3943.53 962
3944.12 950
3944.71 942
3945.31 974
3945.90 952
3946.49 953
3947.08 973
3947.68 883
3948.27 904
3948.86 898
3949.45 940
3950.05 933
3950.64 963
3951.23 900
3951.83 973
3952.42 948
3953.01 920
3953.61 981
3954.20 969
3954.79 929
3955.39 954
3955.98 989
3956.57 1003
3957.17 1028
3957.76 959
3958.35 1053
3958.95 1045
3959.54 1041
3960.13 1019
3960.73 1051
3961.32 1076
3961.92 991
3962.51 1042
3963.10 1005
3963.70 1006
3964.29 1054
3964.88 1053
3965.48 1147
3966.07 1105
3966.67 1116
3967.26 1291
3967.86 1315
3968.45 1387
3969.04 1381
3969.64 1324
3970.23 1225
3970.83 1210
3971.42 1148
3972.02 1104
3972.61 1073
3973.21 1097
3973.80 1049
3974.40 1063
3974.99 1105
3975.58 1143
3976.18 1262
3976.77 1267
3977.37 1336
3977.96 1377
3978.56 1425
3979.15 1323
3979.75 1246
3980.35 1186
3980.94 1122
3981.54 1137
3982.13 1177
3982.73 1129
3983.32 1104
3983.92 1093
3984.51 1073
3985.11 1144
3985.70 1105
3986.30 1097
3986.90 1106
3987.49 1171
3988.09 1103
3988.68 1103
3989.28 1125
3989.87 1108
3990.47 1064
3991.07 1055
3991.66 1105
3992.26 1088
3992.85 1135
3993.45 1110
3994.05 1125
3994.64 1080
3995.24 1113
3995.84 1126
3996.43 1138
3997.03 1121
3997.62 1130
3998.22 1110
3998.82 1099
3999.41 1063
4000.01 1117
4000.61 1117
4001.20 1043
4001.80 1010
4002.40 1049
4003.00 1053
4003.59 1003
4004.19 1008
4004.79 1068
4005.38 1143
4005.98 1100
4006.58 1101
4007.17 1102
4007.77 1032
4008.37 1031
4008.97 1002
4009.56 989
4010.16 992
4010.76 1006
4011.36 1049
4011.95 1066
4012.55 1035
4013.15 1044
4013.75 1052
4014.34 1105
4014.94 1022
4015.54 1017
4016.14 1046
4016.74 1044
4017.33 1053
4017.93 1012
4018.53 1064
4019.13 1131
4019.73 1141
4020.32 1086
4020.92 1107
4021.52 1089
4022.12 1045
4022.72 1009
4023.32 978
4023.91 1033
4024.51 1054
4025.11 1053
4025.71 1081
4026.31 1089
4026.91 1078
4027.51 1200
4028.10 1141
4028.70 1199
4029.30 1151
4029.90 1161
4030.50 1187
4031.10 1162
4031.70 1130
4032.30 1161
4032.90 1130
4033.49 1162
4034.09 1132
4034.69 1161
4035.29 1202
4035.89 1082
4036.49 1083
4037.09 1050
4037.69 1038
4038.29 1028
4038.89 958
4039.49 900
4040.09 979
4040.69 941
4041.29 929
4041.89 934
4042.49 913
4043.09 905
4043.69 944
4044.29 903
4044.89 919
4045.49 928
4046.09 934
4046.69 858
4047.29 863
4047.89 888
4048.49 897
4049.09 857
4049.69 829
4050.29 905
4050.89 926
4051.49 878
4052.09 863
4052.69 883
4053.29 889
4053.89 908
4054.49 922
4055.09 915
4055.69 855
4056.30 824
4056.90 870
4057.50 890
4058.10 845
4058.70 838
4059.30 901
4059.90 925
4060.50 914
4061.10 867
4061.71 856
4062.31 876
4062.91 884
4063.51 921
4064.11 928
4064.71 944
4065.31 945
4065.92 919
4066.52 938
4067.12 937
4067.72 895
4068.32 892
4068.92 947
4069.53 905
4070.13 936
4070.73 967
4071.33 900
4071.93 847
4072.54 859
4073.14 882
4073.74 894
4074.34 820
4074.94 800
4075.55 857
4076.15 860
4076.75 872
4077.35 835
4077.96 836
4078.56 868
4079.16 841
4079.76 872
4080.37 857
4080.97 925
4081.57 879
4082.17 838
4082.78 951
4083.38 891
4083.98 906
4084.59 922
4085.19 861
4085.79 848
4086.39 888
4087.00 876
4087.60 832
4088.20 823
4088.81 800
4089.41 830
4090.01 847
4090.62 848
4091.22 792
4091.82 813
4092.43 887
4093.03 840
4093.63 857
4094.24 884
4094.84 865
4095.45 920
4096.05 889
4096.65 883
4097.26 869
4097.86 880
4098.47 886
4099.07 831
4099.67 851
4100.28 824
4100.88 903
4101.49 850
4102.09 805
4102.69 855
4103.30 837
4103.90 840
4104.51 832
4105.11 816
4105.72 799
4106.32 785
4106.93 817
4107.53 811
4108.13 787
4108.74 805
4109.34 828
4109.95 798
4110.55 809
4111.16 809
4111.76 829
4112.37 809
4112.97 795
4113.58 837
4114.18 825
4114.79 842
4115.39 846
4116.00 823
4116.60 843
4117.21 826
4117.82 813
4118.42 836
4119.03 890
4119.63 862
4120.24 867
4120.84 882
4121.45 845
4122.05 836
4122.66 794
4123.27 840
4123.87 866
4124.48 894
4125.08 861
4125.69 888
4126.30 880
4126.90 794
4127.51 799
4128.11 792
4128.72 849
4129.33 845
4129.93 820
4130.54 824
4131.15 786
4131.75 823
4132.36 847
4132.96 859
4133.57 908
4134.18 881
4134.78 916
4135.39 925
4136.00 957
4136.60 911
4137.21 867
4137.82 821
4138.43 888
4139.03 926
4139.64 934
4140.25 907
4140.85 946
4141.46 941
4142.07 926
4142.68 918
4143.28 914
4143.89 916
4144.50 942
4145.10 981
4145.71 930
4146.32 903
4146.93 856
4147.53 881
4148.14 903
4148.75 882
4149.36 846
4149.97 857
4150.57 858
4151.18 825
4151.79 826
4152.40 807
4153.00 841
4153.61 868
4154.22 816
4154.83 824
4155.44 827
4156.05 819
4156.65 819
4157.26 830
4157.87 890
4158.48 890
4159.09 926
4159.70 929
4160.30 1001
4160.91 946
4161.52 884
4162.13 964
4162.74 861
4163.35 875
4163.96 852
4164.56 825
4165.17 858
4165.78 865
4166.39 864
4167.00 870
4167.61 925
4168.22 900
4168.83 867
4169.44 877
4170.05 913
4170.66 941
4171.26 949
4171.87 907
4172.48 918
4173.09 883
4173.70 863
4174.31 886
4174.92 873
4175.53 933
4176.14 973
4176.75 920
4177.36 917
4177.97 893
4178.58 909
4179.19 893
4179.80 934
4180.41 918
4181.02 878
4181.63 893
4182.24 854
4182.85 908
4183.46 917
4184.07 897
4184.68 925
4185.29 943
4185.90 896
4186.51 842
4187.12 863
4187.73 891
4188.34 816
4188.95 832
4189.56 885
4190.18 878
4190.79 894
4191.40 900
4192.01 912
4192.62 944
4193.23 1043
4193.84 1051
4194.45 1056
4195.06 1072
4195.67 1017
4196.28 1043
4196.90 1110
4197.51 1011
4198.12 991
4198.73 988
4199.34 979
4199.95 947
4200.56 942
4201.18 850
4201.79 832
4202.40 834
4203.01 923
4203.62 918
4204.23 902
4204.85 868
4205.46 884
4206.07 865
4206.68 858
4207.29 881
4207.90 902
4208.52 973
4209.13 957
4209.74 931
4210.35 948
4210.97 984
4211.58 945
4212.19 961
4212.80 998
4213.41 1024
4214.03 1007
4214.64 1030
4215.25 1034
4215.86 995
4216.48 980
4217.09 1008
4217.70 1071
4218.32 1043
4218.93 1031
4219.54 1004
4220.15 991
4220.77 1101
4221.38 1121
4221.99 1063
4222.61 1006
4223.22 1058
4223.83 1023
4224.44 998
4225.06 1045
4225.67 1078
4226.28 1136
4226.90 1220
4227.51 1307
4228.13 1314
4228.74 1414
4229.35 1415
4229.97 1389
4230.58 1367
4231.19 1301
4231.81 1244
4232.42 1177
4233.03 1098
4233.65 1072
4234.26 1118
4234.88 1118
4235.49 1114
4236.10 1086
4236.72 1141
4237.33 1083
4237.95 1111
4238.56 1067
4239.17 1044
4239.79 1027
4240.40 1094
4241.02 1097
4241.63 1040
4242.25 1065
4242.86 1092
4243.48 1120
4244.09 1138
4244.71 1108
4245.32 1072
4245.93 1081
4246.55 1012
4247.16 1059
4247.78 1080
4248.39 1090
4249.01 1104
4249.62 1105
4250.24 1069
4250.85 1077
4251.47 1013
4252.08 1056
4252.70 1062
4253.32 991
4253.93 1022
4254.55 1034
4255.16 1073
4255.78 1053
4256.39 1080
4257.01 1055
4257.62 1077
4258.24 1060
4258.85 1063
4259.47 1072
4260.09 1111
4260.70 1163
4261.32 1240
4261.93 1196
4262.55 1209
4263.17 1256
4263.78 1285
4264.40 1303
4265.01 1324
4265.63 1296
4266.25 1296
4266.86 1213
4267.48 1193
4268.10 1187
4268.71 1228
4269.33 1163
4269.94 1137
4270.56 1129
4271.18 1135
4271.79 1112
4272.41 1176
4273.03 1118
4273.64 1104
4274.26 1163
4274.88 1122
4275.49 1175
4276.11 1226
4276.73 1208
4277.35 1267
4277.96 1318
4278.58 1270
4279.20 1256
4279.81 1232
4280.43 1156
4281.05 1083
4281.67 1039
4282.28 1035
4282.90 1082
4283.52 1083
4284.14 1072
4284.75 1064
4285.37 1117
4285.99 1051
4286.61 1011
4287.22 1026
4287.84 1011
4288.46 941
4289.08 978
4289.70 984
4290.31 1031
4290.93 996
4291.55 1033
4292.17 1007
4292.79 1002
4293.40 1003
4294.02 987
4294.64 1027
4295.26 1057
4295.88 1038
4296.50 1030
4297.11 1081
4297.73 1024
4298.35 1027
4298.97 1060
4299.59 1085
4300.21 1024
4300.83 980
4301.44 998
4302.06 1017
4302.68 1069
4303.30 1079
4303.92 1049
4304.54 1016
4305.16 1047
4305.78 1072
4306.40 1064
4307.02 1054
4307.63 1033
4308.25 1024
4308.87 1022
4309.49 1040
4310.11 1034
4310.73 1066
4311.35 1094
4311.97 1083
4312.59 1059
4313.21 1084
4313.83 1106
4314.45 1140
4315.07 1144
4315.69 1166
4316.31 1145
4316.93 1116
4317.55 1092
4318.17 1129
4318.79 1229
4319.41 1171
4320.03 1195
4320.65 1192
4321.27 1240
4321.89 1210
4322.51 1290
4323.13 1293
4323.75 1344
4324.37 1315
4324.99 1325
4325.61 1408
4326.23 1454
4326.85 1451
4327.47 1449
4328.09 1529
4328.71 1624
4329.33 1658
4329.96 1714
4330.58 1870
4331.20 1872
4331.82 2068
4332.44 2188
4333.06 2350
4333.68 2368
4334.30 2402
4334.92 2541
4335.54 2453
4336.17 2575
4336.79 2521
4337.41 2646
4338.03 2767
4338.65 2728
4339.27 2647
4339.89 2547
4340.52 2458
4341.14 2223
4341.76 2213
4342.38 2203
4343.00 2201
4343.62 2241
4344.25 2510
4344.87 2899
4345.49 3206
4346.11 3699
4346.73 4031
4347.36 4201
4347.98 4250
4348.60 4145
4349.22 3823
4349.84 3313
4350.47 3035
4351.09 2655
4351.71 2549
4352.33 2362
4352.96 2173
4353.58 2046
4354.20 1924
4354.82 1845
4355.45 1844
4356.07 1792
4356.69 1618
4357.31 1600
4357.94 1654
4358.56 1607
4359.18 1591
4359.81 1684
4360.43 1570
4361.05 1593
4361.68 1480
4362.30 1556
4362.92 1552
4363.55 1494
4364.17 1543
4364.79 1536
4365.42 1478
4366.04 1538
4366.66 1570
4367.29 1488
4367.91 1458
4368.53 1465
4369.16 1432
4369.78 1328
4370.40 1326
4371.03 1335
4371.65 1295
4372.27 1234
4372.90 1216
4373.52 1229
4374.15 1187
4374.77 1210
4375.39 1211
4376.02 1250
4376.64 1278
4377.27 1282
4377.89 1239
4378.52 1279
4379.14 1272
4379.76 1320
4380.39 1343
4381.01 1285
4381.64 1252
4382.26 1243
4382.89 1237
4383.51 1245
4384.14 1244
4384.76 1235
4385.39 1199
4386.01 1213
4386.64 1227
4387.26 1202
4387.89 1143
4388.51 1119
4389.14 1113
4389.76 1078
4390.39 1085
4391.01 1082
4391.64 1087
4392.26 1066
4392.89 1077
4393.51 1135
4394.14 1111
4394.76 1129
4395.39 1135
4396.01 1132
4396.64 1136
4397.26 1124
4397.89 1148
4398.52 1183
4399.14 1157
4399.77 1196
4400.39 1154
4401.02 1136
4401.65 1149
4402.27 1111
4402.90 1107
4403.52 1155
4404.15 1107
4404.78 1109
4405.40 1111
4406.03 1066
4406.65 1090
4407.28 1061
4407.91 1074
4408.53 1081
4409.16 1126
4409.79 1119
4410.41 1094
4411.04 1067
4411.67 1084
4412.29 1068
4412.92 1118
4413.55 1077
4414.17 1133
4414.80 1137
4415.43 1091
4416.05 1069
4416.68 1049
4417.31 1062
4417.94 1052
4418.56 1051
4419.19 1069
4419.82 1037
4420.44 1045
4421.07 1000
4421.70 1008
4422.33 1044
4422.95 1037
4423.58 1008
4424.21 1030
4424.84 989
4425.46 985
4426.09 896
4426.72 910
4427.35 957
4427.97 1003
4428.60 941
4429.23 980
4429.86 1017
4430.49 978
4431.11 981
4431.74 1011
4432.37 1043
4433.00 1030
4433.63 1010
4434.26 974
4434.88 1012
4435.51 1028
4436.14 983
4436.77 966
4437.40 993
4438.03 986
4438.65 1002
4439.28 1041
4439.91 958
4440.54 1007
4441.17 1073
4441.80 996
4442.43 983
4443.06 963
4443.68 992
4444.31 956
4444.94 1001
4445.57 999
4446.20 997
4446.83 1042
4447.46 1068
4448.09 1055
4448.72 1067
4449.35 1057
4449.98 1044
4450.61 1047
4451.24 1044
4451.86 994
4452.49 1064
4453.12 1085
4453.75 1081
4454.38 1149
4455.01 1209
4455.64 1244
4456.27 1287
4456.90 1289
4457.53 1318
4458.16 1242
4458.79 1271
4459.42 1262
4460.05 1134
4460.68 1093
4461.31 1035
4461.94 1031
4462.57 967
4463.20 1001
4463.83 1035
4464.46 1016
4465.09 1047
4465.72 1027
4466.36 988
4466.99 1001
4467.62 1013
4468.25 1008
4468.88 973
4469.51 1034
4470.14 1022
4470.77 952
4471.40 974
4472.03 926
4472.66 941
4473.29 930
4473.93 930
4474.56 919
4475.19 985
4475.82 982
4476.45 947
4477.08 925
4477.71 982
4478.34 1030
4478.98 1046
4479.61 981
4480.24 956
4480.87 942
4481.50 972
4482.13 964
4482.76 937
4483.40 1012
4484.03 1042
4484.66 978
4485.29 1034
4485.92 1006
4486.56 997
4487.19 1005
4487.82 1103
4488.45 1033
4489.08 1009
4489.72 1032
4490.35 1077
4490.98 1039
4491.61 1052
4492.25 1056
4492.88 1006
4493.51 1036
4494.14 1049
4494.78 1031
4495.41 1017
4496.04 1001
4496.67 1046
4497.31 1036
4497.94 1103
4498.57 1047
4499.20 1145
4499.84 1240
4500.47 1171
4501.10 1314
4501.74 1360
4502.37 1386
4503.00 1408
4503.64 1394
4504.27 1393
4504.90 1329
4505.53 1350
4506.17 1269
4506.80 1192
4507.43 1180
4508.07 1184
4508.70 1143
4509.34 1122
4509.97 1162
4510.60 1121
4511.24 1084
4511.87 1093
4512.50 1121
4513.14 1063
4513.77 1061
4514.41 1152
4515.04 1051
4515.67 970
4516.31 955
4516.94 1007
4517.58 1010
4518.21 936
4518.84 935
4519.48 884
4520.11 923
4520.75 914
4521.38 950
4522.02 907
4522.65 908
4523.28 925
4523.92 945
4524.55 910
4525.19 875
4525.82 876
4526.46 932
4527.09 920
4527.73 922
4528.36 984
4529.00 974
4529.63 960
4530.27 855
4530.90 947
4531.54 1034
4532.17 1048
4532.81 1014
4533.44 1053
4534.08 1019
4534.71 947
4535.35 920
4535.99 918
4536.62 931
4537.26 941
4537.89 933
4538.53 904
4539.16 857
4539.80 875
4540.43 945
4541.07 911
4541.71 884
4542.34 866
4542.98 1002
4543.61 949
4544.25 906
4544.89 883
4545.52 914
4546.16 936
4546.79 908
4547.43 939
4548.07 949
4548.70 885
4549.34 899
4549.98 866
4550.61 848
4551.25 895
4551.89 916
4552.52 869
4553.16 855
4553.80 869
4554.43 860
4555.07 892
4555.71 894
4556.34 871
4556.98 890
4557.62 980
4558.25 919
4558.89 863
4559.53 868
4560.16 909
4560.80 912
4561.44 875
4562.08 850
4562.71 910
4563.35 926
4563.99 874
4564.63 876
4565.26 924
4565.90 922
4566.54 955
4567.18 911
4567.81 916
4568.45 882
4569.09 924
4569.73 896
4570.36 903
4571.00 907
4571.64 916
4572.28 888
4572.92 952
4573.55 896
4574.19 900
4574.83 916
4575.47 939
4576.11 964
4576.75 931
4577.38 920
4578.02 896
4578.66 961
4579.30 1051
4579.94 947
4580.58 991
4581.21 970
4581.85 978
4582.49 1052
4583.13 996
4583.77 931
4584.41 946
4585.05 1020
4585.69 1065
4586.32 1068
4586.96 1122
4587.60 1142
4588.24 1198
4588.88 1288
4589.52 1324
4590.16 1345
4590.80 1408
4591.44 1530
4592.08 1589
4592.72 1651
4593.36 1573
4594.00 1520
4594.63 1542
4595.27 1451
4595.91 1302
4596.55 1245
4597.19 1161
4597.83 1135
4598.47 1086
4599.11 1057
4599.75 1095
4600.39 1076
4601.03 1012
4601.67 1066
4602.31 1032
4602.95 1071
4603.59 1101
4604.23 1069
4604.87 1104
4605.51 1072
4606.15 1051
4606.79 1045
4607.43 1052
4608.08 1014
4608.72 1017
4609.36 1016
4610.00 1012
4610.64 955
4611.28 970
4611.92 941
4612.56 953
4613.20 940
4613.84 952
4614.48 991
4615.12 958
4615.76 952
4616.41 903
4617.05 953
4617.69 993
4618.33 954
4618.97 929
4619.61 896
4620.25 891
4620.89 917
4621.54 886
4622.18 879
4622.82 905
4623.46 959
4624.10 914
4624.74 880
4625.38 905
4626.03 904
4626.67 888
4627.31 929
4627.95 956
4628.59 1000
4629.24 968
4629.88 958
4630.52 1030
4631.16 1060
4631.80 1108
4632.45 1142
4633.09 1164
4633.73 1225
4634.37 1215
4635.02 1154
4635.66 1127
4636.30 1146
4636.94 1089
4637.58 1068
4638.23 1124
4638.87 1125
4639.51 1118
4640.16 1110
4640.80 1095
4641.44 1122
4642.08 1085
4642.73 1076
4643.37 1063
4644.01 1046
4644.66 1073
4645.30 1088
4645.94 1022
4646.58 977
4647.23 1011
4647.87 1032
4648.51 977
4649.16 944
4649.80 951
4650.44 914
4651.09 978
4651.73 960
4652.37 919
4653.02 953
4653.66 952
4654.31 935
4654.95 939
4655.59 1003
4656.24 929
4656.88 932
4657.52 981
4658.17 949
4658.81 895
4659.46 942
4660.10 915
4660.75 949
4661.39 916
4662.03 916
4662.68 954
4663.32 942
4663.97 892
4664.61 884
4665.26 902
4665.90 873
4666.54 840
4667.19 850
4667.83 871
4668.48 899
4669.12 861
4669.77 864
4670.41 885
4671.06 914
4671.70 864
4672.35 859
4672.99 904
4673.64 875
4674.28 913
4674.93 939
4675.57 966
4676.22 927
4676.86 898
4677.51 917
4678.15 929
4678.80 942
4679.44 978
4680.09 940
4680.73 972
4681.38 947
4682.03 975
4682.67 960
4683.32 944
4683.96 938
4684.61 969
4685.25 971
4685.90 1017
4686.55 1047
4687.19 1051
4687.84 1096
4688.48 1086
4689.13 1180
4689.78 1207
4690.42 1232
4691.07 1290
4691.72 1299
4692.36 1304
4693.01 1318
4693.65 1309
4694.30 1233
4694.95 1246
4695.59 1201
4696.24 1187
4696.89 1271
4697.53 1219
4698.18 1204
4698.83 1325
4699.47 1444
4700.12 1407
4700.77 1465
4701.41 1445
4702.06 1383
4702.71 1353
4703.36 1265
4704.00 1221
4704.65 1248
4705.30 1174
4705.94 1127
4706.59 1130
4707.24 1135
4707.89 1078
4708.53 1119
4709.18 1125
4709.83 1072
4710.48 1146
4711.12 1143
4711.77 1136
4712.42 1151
4713.07 1128
4713.71 1087
4714.36 1068
4715.01 1082
4715.66 1050
4716.31 1004
4716.95 1018
4717.60 1036
4718.25 1023
4718.90 1019
4719.55 1082
4720.19 1099
4720.84 1070
4721.49 1043
4722.14 1048
4722.79 1071
4723.44 1078
4724.08 1121
4724.73 1070
4725.38 1075
4726.03 1064
4726.68 985
4727.33 1031
4727.98 1038
4728.63 1049
4729.27 981
4729.92 957
4730.57 982
4731.22 994
4731.87 975
4732.52 980
4733.17 979
4733.82 955
4734.47 897
4735.12 972
4735.77 937
4736.41 1007
4737.06 991
4737.71 954
4738.36 973
4739.01 993
4739.66 991
4740.31 964
4740.96 933
4741.61 951
4742.26 968
4742.91 986
4743.56 966
4744.21 984
4744.86 929
4745.51 938
4746.16 970
4746.81 1010
4747.46 920
4748.11 951
4748.76 977
4749.41 983
4750.06 1022
4750.71 1021
4751.36 1049
4752.01 1031
4752.66 1057
4753.31 1091
4753.96 1042
4754.61 1052
4755.26 1074
4755.92 1035
4756.57 984
4757.22 994
4757.87 969
4758.52 998
4759.17 1020
4759.82 988
4760.47 970
4761.12 984
4761.77 1063
4762.42 1047
4763.08 1074
4763.73 1078
4764.38 1053
4765.03 987
4765.68 1012
4766.33 985
4766.98 994
4767.64 982
4768.29 958
4768.94 916
4769.59 991
4770.24 918
4770.89 981
4771.54 974
4772.20 956
4772.85 975
4773.50 969
4774.15 918
4774.80 897
4775.46 986
4776.11 995
4776.76 944
4777.41 974
4778.06 996
4778.72 984
4779.37 904
4780.02 948
4780.67 935
4781.33 899
4781.98 915
4782.63 963
4783.28 927
4783.94 931
4784.59 941
4785.24 957
4785.89 942
4786.55 957
4787.20 986
4787.85 985
4788.51 1038
4789.16 1018
4789.81 984
4790.46 1049
4791.12 1043
4791.77 1026
4792.42 1006
4793.08 970
4793.73 1024
4794.38 1031
4795.04 1040
4795.69 977
4796.34 1009
4797.00 1022
4797.65 1001
4798.30 1009
4798.96 968
4799.61 947
4800.27 1041
4800.92 1070
4801.57 1035
4802.23 1101
4802.88 1111
4803.53 1078
4804.19 1053
4804.84 1108
4805.50 1035
4806.15 1073
4806.81 1087
4807.46 1060
4808.11 1078
4808.77 1064
4809.42 1090
4810.08 1073
4810.73 1089
4811.39 1052
4812.04 1140
4812.69 1173
4813.35 1181
4814.00 1196
4814.66 1168
4815.31 1128
4815.97 1140
4816.62 1190
4817.28 1149
4817.93 1207
4818.59 1204
4819.24 1191
4819.90 1209
4820.55 1250
4821.21 1310
4821.86 1320
4822.52 1363
4823.17 1420
4823.83 1416
4824.48 1414
4825.14 1415
4825.79 1361
4826.45 1373
4827.11 1336
4827.76 1329
4828.42 1312
4829.07 1314
4829.73 1352
4830.38 1320
4831.04 1307
4831.70 1336
4832.35 1343
4833.01 1321
4833.66 1365
4834.32 1376
4834.98 1368
4835.63 1400
4836.29 1450
4836.94 1490
4837.60 1439
4838.26 1488
4838.91 1421
4839.57 1476
4840.23 1493
4840.88 1503
4841.54 1487
4842.20 1491
4842.85 1397
4843.51 1405
4844.17 1427
4844.82 1507
4845.48 1577
4846.14 1581
4846.79 1564
4847.45 1539
4848.11 1556
4848.76 1607
4849.42 1641
4850.08 1672
4850.73 1632
4851.39 1689
4852.05 1641
4852.71 1639
4853.36 1698
4854.02 1657
4854.68 1641
4855.34 1695
4855.99 1822
4856.65 1852
4857.31 1998
4857.97 2043
4858.62 2169
4859.28 2178
4859.94 2150
4860.60 2109
4861.25 1910
4861.91 1858
4862.57 1808
4863.23 1736
4863.89 1709
4864.54 1784
4865.20 1717
4865.86 1755
4866.52 1760
4867.18 1889
4867.84 1846
4868.49 1780
4869.15 1772
4869.81 1771
4870.47 1715
4871.13 1627
4871.79 1716
4872.44 1664
4873.10 1658
4873.76 1645
4874.42 1724
4875.08 1688
4875.74 1636
4876.40 1647
4877.06 1629
4877.72 1728
4878.37 1814
4879.03 1861
4879.69 1973
4880.35 1982
4881.01 1842
4881.67 1809
4882.33 1764
4882.99 1753
4883.65 1806
4884.31 1720
4884.97 1727
4885.63 1741
4886.29 1630
4886.95 1614
4887.61 1504
4888.26 1597
4888.92 1562
4889.58 1548
4890.24 1511
4890.90 1545
4891.56 1534
4892.22 1544
4892.88 1628
4893.54 1625
4894.20 1605
4894.86 1546
4895.52 1502
4896.18 1480
4896.84 1467
4897.51 1471
4898.17 1514
4898.83 1608
4899.49 1669
4900.15 1706
4900.81 1588
4901.47 1586
4902.13 1586
4902.79 1555
4903.45 1492
4904.11 1404
4904.77 1331
4905.43 1328
4906.09 1307
4906.75 1283
4907.41 1277
4908.08 1292
4908.74 1285
4909.40 1322
4910.06 1277
4910.72 1252
4911.38 1249
4912.04 1257
4912.70 1255
4913.37 1238
4914.03 1260
4914.69 1248
4915.35 1226
4916.01 1212
4916.67 1191
4917.33 1086
4918.00 1192
4918.66 1191
4919.32 1174
4919.98 1158
4920.64 1130
4921.31 1161
4921.97 1069
4922.63 1114
4923.29 1149
4923.95 1158
4924.62 1124
4925.28 1110
4925.94 1099
4926.60 1143
4927.26 1151
4927.93 1148
4928.59 1166
4929.25 1073
4929.91 1080
4930.58 1076
4931.24 1084
4931.90 1076
4932.56 1090
4933.23 1145
4933.89 1058
4934.55 1083
4935.22 1101
4935.88 1111
4936.54 1109
4937.20 1083
4937.87 1057
4938.53 1089
4939.19 1038
4939.86 1156
4940.52 1114
4941.18 1019
4941.85 951
4942.51 1077
4943.17 1064
4943.84 1035
4944.50 1027
4945.16 1032
4945.83 1050
4946.49 1041
4947.15 1026
4947.82 1027
4948.48 1058
4949.15 1063
4949.81 1017
4950.47 1048
4951.14 1015
4951.80 958
4952.47 1023
4953.13 1059
4953.79 961
4954.46 1032
4955.12 1017
4955.79 1017
4956.45 1022
4957.11 1056
4957.78 1012
4958.44 986
4959.11 1016
4959.77 1018
4960.44 1051
4961.10 1101
4961.77 1119
4962.43 1206
4963.10 1307
4963.76 1300
4964.42 1369
4965.09 1339
4965.75 1270
4966.42 1230
4967.08 1172
4967.75 1150
4968.41 1114
4969.08 1100
4969.74 1157
4970.41 1099
4971.08 1075
4971.74 1106
4972.41 1126
4973.07 1065
4973.74 1188
4974.40 1172
4975.07 1194
4975.73 1272
4976.40 1301
4977.06 1332
4977.73 1339
4978.40 1286
4979.06 1220
4979.73 1265
4980.39 1203
4981.06 1148
4981.73 1131
4982.39 1122
4983.06 1102
4983.72 1045
4984.39 1052
4985.06 1073
4985.72 1020
4986.39 1055
4987.05 1052
4987.72 1018
4988.39 974
4989.05 1009
4989.72 1010
4990.39 1012
4991.05 976
4991.72 986
4992.39 1003
4993.05 942
4993.72 1019
4994.39 998
4995.05 980
4995.72 947
4996.39 984
4997.05 986
4997.72 980
4998.39 939
4999.06 986
4999.72 883
5000.39 894
5001.06 908
5001.73 857
5002.39 902
5003.06 889
5003.73 874
5004.39 882
5005.06 852
5005.73 869
5006.40 914
5007.07 937
5007.73 910
5008.40 862
5009.07 873
5009.74 906
5010.40 895
5011.07 891
5011.74 902
5012.41 914
5013.08 917
5013.74 913
5014.41 867
5015.08 887
5015.75 851
5016.42 834
5017.09 887
5017.75 932
5018.42 849
5019.09 851
5019.76 878
5020.43 901
5021.10 907
5021.76 909
5022.43 890
5023.10 882
5023.77 888
5024.44 889
5025.11 839
5025.78 870
5026.45 910
5027.12 911
5027.78 885
5028.45 864
5029.12 851
5029.79 927
5030.46 857
5031.13 853
5031.80 880
5032.47 867
5033.14 855
5033.81 878
5034.48 875
5035.15 846
5035.82 870
5036.49 866
5037.16 935
5037.83 926
5038.50 905
5039.16 950
5039.83 927
5040.50 918
5041.17 881
5041.84 875
5042.51 893
5043.18 893
5043.85 887
5044.52 878
5045.20 877
5045.87 874
5046.54 923
5047.21 893
5047.88 889
5048.55 848
5049.22 891
5049.89 915
5050.56 845
5051.23 847
5051.90 860
5052.57 920
5053.24 921
5053.91 902
5054.58 846
5055.25 820
5055.92 842
5056.60 888
5057.27 899
5057.94 871
5058.61 829
5059.28 881
5059.95 876
5060.62 877
5061.29 897
5061.96 868
5062.64 878
5063.31 880
5063.98 931
5064.65 929
5065.32 927
5065.99 933
5066.66 956
5067.34 886
5068.01 868
5068.68 868
5069.35 883
5070.02 881
5070.70 937
5071.37 957
5072.04 947
5072.71 914
5073.38 891
5074.06 875
5074.73 892
5075.40 932
5076.07 983
5076.74 1056
5077.42 993
5078.09 1021
5078.76 1101
5079.43 1146
5080.11 1151
5080.78 1166
5081.45 1071
5082.12 1064
5082.80 1070
5083.47 1078
5084.14 1058
5084.82 1006
5085.49 1030
5086.16 1042
5086.83 1022
5087.51 985
5088.18 1022
5088.85 1054
5089.53 1056
5090.20 1088
5090.87 1132
5091.55 1057
5092.22 1052
5092.89 1041
5093.57 998
5094.24 1010
5094.91 1001
5095.59 1021
5096.26 983
5096.93 973
5097.61 951
5098.28 947
5098.96 973
5099.63 977
5100.30 961
5100.98 1001
5101.65 1009
5102.32 978
5103.00 981
5103.67 1067
5104.35 1111
5105.02 1124
5105.70 1061
5106.37 1004
5107.04 1041
5107.72 1027
5108.39 1003
5109.07 970
5109.74 952
5110.42 1023
5111.09 1055
5111.77 996
5112.44 1050
5113.11 992
5113.79 1032
5114.46 1084
5115.14 1014
5115.81 1031
5116.49 1057
5117.16 1095
5117.84 1214
5118.51 1292
5119.19 1289
5119.86 1325
5120.54 1419
5121.21 1412
5121.89 1316
5122.57 1291
5123.24 1316
5123.92 1307
5124.59 1255
5125.27 1156
5125.94 1125
5126.62 1080
5127.29 1091
5127.97 1050
5128.64 1061
5129.32 1085
5130.00 1064
5130.67 1048
5131.35 1069
5132.02 1080
5132.70 1077
5133.38 1125
5134.05 1107
5134.73 1074
5135.40 1034
5136.08 981
5136.76 1049
5137.43 1000
5138.11 1007
5138.79 1002
5139.46 1044
5140.14 1029
5140.82 1015
5141.49 1042
5142.17 979
5142.85 934
5143.52 917
5144.20 929
5144.88 978
5145.55 921
5146.23 941
5146.91 911
5147.58 923
5148.26 902
5148.94 935
5149.61 867
5150.29 843
5150.97 907
5151.65 877
5152.32 866
5153.00 868
5153.68 831
5154.36 872
5155.03 891
5155.71 916
5156.39 874
5157.07 905
5157.74 869
5158.42 846
5159.10 897
5159.78 868
5160.45 871
5161.13 912
5161.81 862
5162.49 862
5163.17 845
5163.84 859
5164.52 858
5165.20 843
5165.88 889
5166.56 900
5167.24 895
5167.91 894
5168.59 904
5169.27 881
5169.95 831
5170.63 898
5171.31 857
5171.98 834
5172.66 835
5173.34 843
5174.02 823
5174.70 870
5175.38 779
5176.06 836
5176.74 796
5177.41 859
5178.09 847
5178.77 870
5179.45 870
5180.13 890
5180.81 880
5181.49 864
5182.17 889
5182.85 829
5183.53 815
5184.21 822
5184.89 848
5185.57 809
5186.24 792
5186.92 813
5187.60 813
5188.28 819
5188.96 776
5189.64 864
5190.32 866
5191.00 792
5191.68 786
5192.36 849
5193.04 795
5193.72 841
5194.40 880
5195.08 848
5195.76 827
5196.44 828
5197.12 823
5197.80 817
5198.48 810
5199.16 873
5199.84 855
5200.52 889
5201.21 897
5201.89 890
5202.57 862
5203.25 914
5203.93 892
5204.61 912
5205.29 883
5205.97 918
5206.65 924
5207.33 897
5208.01 916
5208.69 957
5209.37 991
5210.06 956
5210.74 972
5211.42 986
5212.10 940
5212.78 977
5213.46 1008
5214.14 1025
5214.82 1013
5215.51 1040
5216.19 1033
5216.87 1101
5217.55 1133
5218.23 1068
5218.91 1002
5219.60 973
5220.28 950
5220.96 975
5221.64 1009
5222.32 1091
5223.00 1098
5223.69 1116
5224.37 1124
5225.05 1125
5225.73 1048
5226.41 1010
5227.10 1011
5227.78 975
5228.46 1010
5229.14 930
5229.83 873
5230.51 936
5231.19 951
5231.87 963
5232.56 995
5233.24 955
5233.92 983
5234.60 947
5235.29 916
5235.97 970
5236.65 899
5237.34 957
5238.02 936
5238.70 962
5239.38 986
5240.07 1003
5240.75 963
5241.43 960
5242.12 966
5242.80 981
5243.48 954
5244.17 960
5244.85 981
5245.53 963
5246.22 950
5246.90 942
5247.58 962
5248.27 1025
5248.95 1005
5249.63 993
5250.32 1061
5251.00 1088
5251.69 1095
5252.37 1177
5253.05 1164
5253.74 1150
5254.42 1166
5255.11 1129
5255.79 1139
5256.47 1071
5257.16 1038
5257.84 1063
5258.53 1045
5259.21 1025
5259.89 1047
5260.58 1055
5261.26 1090
5261.95 1083
5262.63 1119
5263.32 1142
5264.00 1115
5264.69 1086
5265.37 1112
5266.06 1005
5266.74 1046
5267.43 1028
5268.11 975
5268.79 973
5269.48 966
5270.16 995
5270.85 964
5271.53 994
5272.22 990
5272.91 987
5273.59 979
5274.28 917
5274.96 925
5275.65 957
5276.33 923
5277.02 969
5277.70 993
5278.39 947
5279.07 946
5279.76 971
5280.45 967
5281.13 968
5281.82 971
5282.50 945
5283.19 926
5283.87 906
5284.56 967
5285.25 957
5285.93 953
5286.62 916
5287.30 903
5287.99 906
5288.68 900
5289.36 914
5290.05 963
5290.74 960
5291.42 989
5292.11 916
5292.79 959
5293.48 992
5294.17 966
5294.85 926
5295.54 942
5296.23 950
5296.91 985
5297.60 973
5298.29 1045
5298.98 1060
5299.66 1014
5300.35 1044
5301.04 1087
5301.72 1053
5302.41 1097
5303.10 1185
5303.78 1233
5304.47 1162
5305.16 1230
5305.85 1226
5306.53 1307
5307.22 1242
5307.91 1228
5308.60 1203
5309.28 1245
5309.97 1297
5310.66 1293
5311.35 1340
5312.03 1388
5312.72 1422
5313.41 1426
5314.10 1347
5314.79 1287
5315.47 1277
5316.16 1262
5316.85 1150
5317.54 1172
5318.23 1155
5318.91 1169
5319.60 1179
5320.29 1175
5320.98 1310
5321.67 1268
5322.36 1258
5323.04 1255
5323.73 1189
5324.42 1127
5325.11 1066
5325.80 1137
5326.49 1154
5327.18 1098
5327.86 1021
5328.55 1047
5329.24 982
5329.93 909
5330.62 914
5331.31 937
5332.00 970
5332.69 1018
5333.38 938
5334.06 902
5334.75 918
5335.44 931
5336.13 893
5336.82 943
5337.51 968
5338.20 924
5338.89 906
5339.58 961
5340.27 957
5340.96 921
5341.65 889
5342.34 843
5343.03 900
5343.72 911
5344.41 895
5345.10 921
5345.79 918
5346.48 903
5347.17 904
5347.86 923
5348.55 930
5349.24 1006
5349.93 1022
5350.62 950
5351.31 929
5352.00 916
5352.69 954
5353.38 887
5354.07 899
5354.76 944
5355.45 899
5356.14 902
5356.83 871
5357.52 882
5358.21 927
5358.90 853
5359.59 833
5360.29 867
5360.98 914
5361.67 948
5362.36 926
5363.05 942
5363.74 875
5364.43 905
5365.12 901
5365.81 878
5366.50 856
5367.20 900
5367.89 906
5368.58 860
5369.27 847
5369.96 915
5370.65 865
5371.34 885
5372.04 937
5372.73 898
5373.42 964
5374.11 887
5374.80 855
5375.49 842
5376.19 841
5376.88 858
5377.57 873
5378.26 862
5378.95 831
5379.65 849
5380.34 863
5381.03 849
5381.72 846
5382.42 866
5383.11 865
5383.80 883
5384.49 884
5385.19 827
5385.88 805
5386.57 847
5387.26 876
5387.96 856
5388.65 858
5389.34 879
5390.03 889
5390.73 877
5391.42 935
5392.11 917
5392.80 947
5393.50 879
5394.19 896
5394.88 850
5395.58 886
5396.27 844
5396.96 864
5397.66 812
5398.35 824
5399.04 862
5399.74 844
5400.43 831
5401.12 830
5401.82 871
5402.51 876
5403.20 924
5403.90 878
5404.59 877
5405.29 861
5405.98 861
5406.67 863
5407.37 907
5408.06 906
5408.75 897
5409.45 872
5410.14 874
5410.84 920
5411.53 900
5412.23 866
5412.92 836
5413.61 886
5414.31 923
5415.00 965
5415.70 934
5416.39 940
5417.09 958
5417.78 930
5418.47 960
5419.17 975
5419.86 946
5420.56 949
5421.25 967
5421.95 960
5422.64 985
5423.34 969
5424.03 987
5424.73 1011
5425.42 941
5426.12 996
5426.81 945
5427.51 957
5428.20 962
5428.90 963
5429.59 969
5430.29 964
5430.99 970
5431.68 938
5432.38 982
5433.07 992
5433.77 1001
5434.46 1014
5435.16 1015
5435.85 1066
5436.55 1049
5437.25 1059
5437.94 1070
5438.64 1075
5439.33 1096
5440.03 1116
5440.73 1104
5441.42 1084
5442.12 1066
5442.81 1101
5443.51 1139
5444.21 1136
5444.90 1120
5445.60 1169
5446.29 1264
5446.99 1333
5447.69 1391
5448.38 1405
5449.08 1376
5449.78 1365
5450.47 1318
5451.17 1306
5451.87 1311
5452.56 1288
5453.26 1290
5453.96 1241
5454.65 1201
5455.35 1233
5456.05 1178
5456.75 1151
5457.44 1239
5458.14 1247
5458.84 1197
5459.53 1269
5460.23 1269
5460.93 1226
5461.63 1267
5462.32 1282
5463.02 1326
5463.72 1266
5464.42 1255
5465.11 1317
5465.81 1325
5466.51 1326
5467.21 1350
5467.90 1352
5468.60 1322
5469.30 1345
5470.00 1412
5470.70 1399
5471.39 1405
5472.09 1460
5472.79 1486
5473.49 1503
5474.19 1532
5474.88 1521
5475.58 1635
5476.28 1601
5476.98 1632
5477.68 1734
5478.38 1921
5479.07 2203
5479.77 2290
5480.47 2483
5481.17 2653
5481.87 2770
5482.57 2647
5483.27 2566
5483.96 2384
5484.66 2100
5485.36 2010
5486.06 1914
5486.76 1789
5487.46 1841
5488.16 1818
5488.86 1773
5489.56 1787
5490.26 1740
5490.96 1758
5491.65 1838
5492.35 1824
5493.05 1914
5493.75 1968
5494.45 2035
5495.15 2001
5495.85 2074
5496.55 2030
5497.25 2042
5497.95 2120
5498.65 2378
5499.35 2696
5500.05 3158
5500.75 3495
5501.45 3845
5502.15 4203
5502.85 4092
5503.55 3701
5504.25 3260
5504.95 2879
5505.65 2435
5506.35 2253
5507.05 2040
5507.75 1871
5508.45 1748
5509.15 1727
5509.85 1696
5510.55 1660
5511.25 1676
5511.95 1706
5512.65 1651
5513.35 1658
5514.05 1645
5514.76 1639
5515.46 1597
5516.16 1633
5516.86 1561
5517.56 1576
5518.26 1553
5518.96 1573
5519.66 1572
5520.36 1578
5521.06 1561
5521.77 1487
5522.47 1489
5523.17 1446
5523.87 1408
5524.57 1325
5525.27 1296
5525.97 1289
5526.67 1303
5527.38 1282
5528.08 1311
5528.78 1290
5529.48 1286
5530.18 1272
5530.88 1201
5531.59 1216
5532.29 1224
5532.99 1285
5533.69 1230
5534.39 1233
5535.10 1244
5535.80 1206
5536.50 1145
5537.20 1154
5537.90 1195
5538.61 1165
5539.31 1200
5540.01 1173
5540.71 1149
5541.42 1162
5542.12 1160
5542.82 1097
5543.52 1110
5544.23 1094
5544.93 1140
5545.63 1143
5546.33 1136
5547.04 1114
5547.74 1082
5548.44 1068
5549.15 1064
5549.85 1075
5550.55 1083
5551.26 1124
5551.96 1093
5552.66 1074
5553.36 1091
5554.07 1044
5554.77 1041
5555.47 1075
5556.18 1070
5556.88 1066
5557.58 1060
5558.29 1065
5558.99 1111
5559.70 1112
5560.40 1082
5561.10 1127
5561.81 1052
5562.51 1060
5563.21 1081
5563.92 1060
5564.62 1145
5565.33 1085
5566.03 1121
5566.73 1085
5567.44 1111
5568.14 1092
5568.85 1050
5569.55 1041
5570.25 1033
5570.96 1021
5571.66 1050
5572.37 1022
5573.07 1039
5573.78 1066
5574.48 1074
5575.19 1074
5575.89 1099
5576.59 1120
5577.30 1059
5578.00 1040
5578.71 1025
5579.41 1027
5580.12 1017
5580.82 1069
5581.53 1037
5582.23 1017
5582.94 967
5583.64 997
5584.35 979
5585.05 1027
5585.76 1016
5586.46 1045
5587.17 1034
5587.88 976
5588.58 1005
5589.29 982
5589.99 981
5590.70 960
5591.40 988
5592.11 984
5592.81 962
5593.52 996
5594.23 959
5594.93 959
5595.64 969
5596.34 1037
5597.05 977
5597.76 952
5598.46 979
5599.17 989
5599.87 976
5600.58 926
5601.29 929
5601.99 941
5602.70 969
5603.41 951
5604.11 1001
5604.82 1012
5605.52 1027
5606.23 1026
5606.94 1020
5607.64 992
5608.35 990
5609.06 980
5609.76 962
5610.47 963
5611.18 949
5611.88 960
5612.59 979
5613.30 973
5614.01 949
5614.71 890
5615.42 935
5616.13 984
5616.83 978
5617.54 998
5618.25 1026
5618.96 1058
5619.66 1041
5620.37 1021
5621.08 999
5621.79 1037
5622.49 1014
5623.20 958
5623.91 1036
5624.62 1000
5625.32 1015
5626.03 1043
5626.74 1059
5627.45 1140
5628.16 1112
5628.86 1179
5629.57 1123
5630.28 1140
5630.99 1200
5631.70 1183
5632.40 1185
5633.11 1152
5633.82 1131
5634.53 1152
5635.24 1194
5635.95 1199
5636.65 1185
5637.36 1165
5638.07 1190
5638.78 1293
5639.49 1293
5640.20 1284
5640.91 1333
5641.61 1280
5642.32 1271
5643.03 1311
5643.74 1239
5644.45 1209
5645.16 1193
5645.87 1108
5646.58 1096
5647.29 1125
5648.00 1147
5648.70 1118
5649.41 1102
5650.12 1154
5650.83 1173
5651.54 1155
5652.25 1141
5652.96 1178
5653.67 1123
5654.38 1112
5655.09 1095
5655.80 1153
5656.51 1146
5657.22 1167
5657.93 1170
5658.64 1219
5659.35 1212
5660.06 1272
5660.77 1313
5661.48 1314
5662.19 1312
5662.90 1359
5663.61 1366
5664.32 1285
5665.03 1300
5665.74 1227
5666.45 1148
5667.16 1155
5667.87 1108
5668.58 1160
5669.29 1096
5670.00 1164
5670.71 1271
5671.42 1285
5672.13 1359
5672.84 1315
5673.56 1253
5674.27 1241
5674.98 1229
5675.69 1166
5676.40 1225
5677.11 1172
5677.82 1152
5678.53 1092
5679.24 1098
5679.95 1124
5680.67 1113
5681.38 1184
5682.09 1161
5682.80 1093
5683.51 1096
5684.22 1145
5684.93 1099
5685.65 1112
5686.36 1087
5687.07 1094
5687.78 1020
5688.49 1045
5689.20 1049
5689.92 1061
5690.63 1006
5691.34 1016
5692.05 1016
5692.76 974
5693.47 994
5694.19 1026
5694.90 1007
5695.61 979
5696.32 1001
5697.04 1040
5697.75 1016
5698.46 963
5699.17 961
5699.89 980
5700.60 946
5701.31 951
5702.02 984
5702.74 1034
5703.45 973
5704.16 954
5704.87 995
5705.59 998
5706.30 910
5707.01 950
5707.72 982
5708.44 976
5709.15 929
5709.86 910
5710.58 918
5711.29 972
5712.00 918
5712.72 925
5713.43 940
5714.14 877
5714.86 899
5715.57 893
5716.28 845
5717.00 855
5717.71 911
5718.42 978
5719.14 877
5719.85 935
5720.56 892
5721.28 923
5721.99 890
5722.71 890
5723.42 959
5724.13 966
5724.85 932
5725.56 989
5726.28 941
5726.99 960
5727.70 1033
5728.42 1031
5729.13 984
5729.85 989
5730.56 944
5731.28 961
5731.99 915
5732.70 861
5733.42 871
5734.13 910
5734.85 874
5735.56 897
5736.28 893
5736.99 899
5737.71 846
5738.42 841
5739.14 840
5739.85 875
5740.57 874
5741.28 839
5742.00 843
5742.71 857
5743.43 828
5744.14 894
5744.86 874
5745.57 833
5746.29 843
5747.00 902
5747.72 884
5748.43 867
5749.15 839
5749.87 857
5750.58 874
5751.30 863
5752.01 853
5752.73 877
5753.44 858
5754.16 824
5754.88 834
5755.59 835
5756.31 861
5757.02 880
5757.74 898
5758.46 899
5759.17 902
5759.89 833
5760.60 849
5761.32 873
5762.04 827
5762.75 843
5763.47 869
5764.19 903
5764.90 865
5765.62 851
5766.34 819
5767.05 869
5767.77 848
5768.49 850
5769.20 891
5769.92 926
5770.64 903
5771.35 943
5772.07 914
5772.79 930
5773.50 921
5774.22 884
5774.94 879
5775.65 890
5776.37 889
5777.09 854
5777.81 832
5778.52 841
5779.24 852
5779.96 874
5780.68 841
5781.39 833
5782.11 883
5782.83 865
5783.55 853
5784.26 809
5784.98 872
5785.70 909
5786.42 871
5787.14 843
5787.85 911
5788.57 848
5789.29 817
5790.01 826
5790.73 867
5791.44 844
5792.16 874
5792.88 851
5793.60 864
5794.32 848
5795.03 854
5795.75 885
5796.47 865
5797.19 858
5797.91 811
5798.63 830
5799.35 834
5800.06 848
5800.78 839
5801.50 815
5802.22 836
5802.94 829
5803.66 898
5804.38 846
5805.10 847
5805.82 804
5806.53 861
5807.25 854
5807.97 874
5808.69 890
5809.41 799
5810.13 820
5810.85 804
5811.57 798
5812.29 799
5813.01 813
5813.73 824
5814.45 815
5815.17 832
5815.89 805
5816.61 837
5817.33 846
5818.05 878
5818.77 889
5819.49 848
5820.20 884
5820.92 876
5821.64 864
5822.36 862
5823.09 881
5823.81 842
5824.53 835
5825.25 852
5825.97 852
5826.69 834
5827.41 818
5828.13 848
5828.85 846
5829.57 828
5830.29 849
5831.01 824
5831.73 835
5832.45 897
5833.17 874
5833.89 842
5834.61 875
5835.33 899
5836.05 918
5836.78 880
5837.50 849
5838.22 851
5838.94 867
5839.66 827
5840.38 844
5841.10 855
5841.82 862
5842.54 839
5843.27 857
5843.99 878
5844.71 814
5845.43 851
5846.15 840
5846.87 861
5847.59 841
5848.32 851
5849.04 904
5849.76 885
5850.48 898
5851.20 938
5851.93 915
5852.65 952
5853.37 985
5854.09 990
5854.81 973
5855.54 932
5856.26 922
5856.98 933
5857.70 956
5858.42 894
5859.15 868
5859.87 859
5860.59 947
5861.31 887
5862.04 918
5862.76 907
5863.48 899
5864.20 976
5864.93 964
5865.65 972
5866.37 985
5867.10 938
5867.82 944
5868.54 944
5869.26 985
5869.99 966
5870.71 1000
5871.43 1005
5872.16 959
5872.88 988
5873.60 962
5874.33 985
5875.05 953
5875.77 957
5876.50 1029
5877.22 1091
5877.94 1064
5878.67 1048
5879.39 1096
5880.11 1101
5880.84 1062
5881.56 1074
5882.28 1089
5883.01 1082
5883.73 1061
5884.46 1117
5885.18 1123
5885.90 1095
5886.63 1077
5887.35 1158
5888.08 1105
5888.80 1128
5889.52 1076
5890.25 1149
5890.97 1099
5891.70 1087
5892.42 1109
5893.15 1105
5893.87 1132
5894.59 1098
5895.32 1103
5896.04 1130
5896.77 1123
5897.49 1157
5898.22 1094
5898.94 1136
5899.67 1122
5900.39 1086
5901.12 1147
5901.84 1131
5902.57 1156
5903.29 1176
5904.02 1183
5904.74 1149
5905.47 1171
5906.19 1190
5906.92 1213
5907.64 1203
5908.37 1174
5909.09 1196
5909.82 1197
5910.55 1226
5911.27 1258
5912.00 1249
5912.72 1234
5913.45 1275
5914.17 1265
5914.90 1274
5915.63 1249
5916.35 1263
5917.08 1298
5917.80 1239
5918.53 1268
5919.25 1314
5919.98 1337
5920.71 1305
5921.43 1329
5922.16 1322
5922.89 1376
5923.61 1374
5924.34 1432
5925.06 1410
5925.79 1463
5926.52 1487
5927.24 1446
5927.97 1479
5928.70 1495
5929.42 1449
5930.15 1531
5930.88 1615
5931.60 1571
5932.33 1604
5933.06 1592
5933.78 1652
5934.51 1642
5935.24 1658
5935.97 1705
5936.69 1686
5937.42 1666
5938.15 1762
5938.87 1800
5939.60 1804
5940.33 1866
5941.06 1866
5941.78 1910
5942.51 2017
5943.24 2046
5943.97 2003
5944.69 2144
5945.42 2192
5946.15 2175
5946.88 2258
5947.60 2321
5948.33 2286
5949.06 2291
5949.79 2347
5950.52 2501
5951.24 2730
5951.97 2991
5952.70 3412
5953.43 3609
5954.16 3764
5954.88 3737
5955.61 3631
5956.34 3508
5957.07 3311
5957.80 3102
5958.53 2930
5959.25 2793
5959.98 2792
5960.71 2768
5961.44 2798
5962.17 2782
5962.90 2779
5963.63 2771
5964.36 2874
5965.08 3022
5965.81 3199
5966.54 3518
5967.27 3669
5968.00 3836
5968.73 3947
5969.46 3869
5970.19 3625
5970.92 3440
5971.65 3351
5972.37 3201
5973.10 3133
5973.83 3083
5974.56 3113
5975.29 3006
5976.02 2920
5976.75 2922
5977.48 2959
5978.21 2992
5978.94 2972
5979.67 3035
5980.40 3140
5981.13 3301
5981.86 3407
5982.59 3291
5983.32 3379
5984.05 3439
5984.78 3442
5985.51 3479
5986.24 3601
5986.97 3523
5987.70 3536
5988.43 3476
5989.16 3443
5989.89 3519
5990.62 3511
5991.35 3549
5992.08 3503
5992.81 3498
5993.54 3429
5994.27 3606
5995.00 3652
5995.74 3690
5996.47 3629
5997.20 3615
5997.93 3632
5998.66 3681
5999.39 3772
6000.12 3629
6000.85 3596
6001.58 3496
6002.31 3549
6003.04 3470
6003.78 3412
6004.51 3406
6005.24 3443
6005.97 3484
6006.70 3480
6007.43 3540
6008.16 3837
6008.90 4135
6009.63 4643
6010.36 5329
6011.09 5937
6011.82 6703
6012.55 7331
6013.29 7878
6014.02 8204
6014.75 8318
6015.48 8048
6016.21 7760
6016.95 7245
6017.68 6693
6018.41 6058
6019.14 5407
6019.87 4814
6020.61 4265
6021.34 3940
6022.07 3658
6022.80 3469
6023.54 3225
6024.27 3189
6025.00 3108
6025.73 3063
6026.47 2995
6027.20 2985
6027.93 2952
6028.66 2962
6029.40 3058
6030.13 3112
6030.86 3127
6031.59 3089
6032.33 3021
6033.06 2926
6033.79 2845
6034.53 2654
6035.26 2650
6035.99 2655
6036.73 2656
6037.46 2569
6038.19 2517
6038.93 2585
6039.66 2647
6040.39 2552
6041.13 2554
6041.86 2594
6042.59 2689
6043.33 2716
6044.06 2749
6044.79 2786
6045.53 2717
6046.26 2720
6047.00 2748
6047.73 2866
6048.46 2890
6049.20 2897
6049.93 2977
6050.67 3152
6051.40 3141
6052.13 3241
6052.87 3363
6053.60 3474
6054.34 3428
6055.07 3372
6055.81 3314
6056.54 3285
6057.27 3071
6058.01 2960
6058.74 2833
6059.48 2824
6060.21 2771
6060.95 2719
6061.68 2682
6062.42 2693
6063.15 2656
6063.89 2617
6064.62 2625
6065.36 2510
6066.09 2460
6066.83 2456
6067.56 2478
6068.30 2459
6069.03 2441
6069.77 2377
6070.50 2375
6071.24 2424
6071.97 2300
6072.71 2384
6073.44 2337
6074.18 2307
6074.91 2329
6075.65 2284
6076.39 2210
6077.12 2195
6077.86 2147
6078.59 2135
6079.33 2189
6080.06 2147
6080.80 2164
6081.54 2109
6082.27 2100
6083.01 2037
6083.74 2002
6084.48 2071
6085.22 2031
6085.95 2095
6086.69 2049
6087.42 2011
6088.16 2053
6088.90 2066
6089.63 2064
6090.37 2062
6091.11 2074
6091.84 2204
6092.58 2193
6093.32 2150
6094.05 2154
6094.79 2107
6095.53 2122
6096.26 2110
6097.00 2049
6097.74 2011
6098.47 1980
6099.21 2003
6099.95 1994
6100.69 2016
6101.42 1985
6102.16 1970
6102.90 2021
6103.63 2024
6104.37 1968
6105.11 1979
6105.85 1987
6106.58 2006
6107.32 1949
6108.06 1967
6108.80 2073
6109.53 2074
6110.27 1975
6111.01 2058
6111.75 2112
6112.49 2172
6113.22 2079
6113.96 2122
6114.70 2149
6115.44 2112
6116.17 2171
6116.91 2209
6117.65 2216
6118.39 2188
6119.13 2193
6119.87 2197
6120.60 2237
6121.34 2262
6122.08 2247
6122.82 2198
6123.56 2256
6124.30 2307
6125.03 2318
6125.77 2329
6126.51 2271
6127.25 2249
6127.99 2199
6128.73 2228
6129.47 2193
6130.21 2219
6130.94 2174
6131.68 2177
6132.42 2191
6133.16 2227
6133.90 2248
6134.64 2271
6135.38 2363
6136.12 2403
6136.86 2482
6137.60 2581
6138.34 2634
6139.08 2663
6139.81 2690
6140.55 2766
6141.29 2789
6142.03 2771
6142.77 2723
6143.51 2736
6144.25 2758
6144.99 2687
6145.73 2672
6146.47 2683
6147.21 2582
6147.95 2589
6148.69 2652
6149.43 2588
6150.17 2611
6150.91 2610
6151.65 2559
6152.39 2629
6153.13 2628
6153.87 2687
6154.61 2829
6155.35 2868
6156.09 2712
6156.83 2690
6157.58 2744
6158.32 2818
6159.06 2813
6159.80 2824
6160.54 2900
6161.28 2885
6162.02 2920
6162.76 2923
6163.50 3037
6164.24 3209
6164.98 3357
6165.72 3571
6166.46 3733
6167.21 3755
6167.95 3934
6168.69 3754
6169.43 3891
6170.17 3938
6170.91 3850
6171.65 3732
6172.39 3712
6173.14 3593
6173.88 3564
6174.62 3520
6175.36 3533
6176.10 3471
6176.84 3529
6177.59 3612
6178.33 3706
6179.07 3874
6179.81 4097
6180.55 4525
6181.30 5091
6182.04 5658
6182.78 6156
6183.52 6771
6184.26 6901
6185.01 6883
6185.75 6543
6186.49 6226
6187.23 5812
6187.97 5471
6188.72 4965
6189.46 4698
6190.20 4577
6190.94 4310
6191.69 4207
6192.43 4169
6193.17 4106
6193.92 4080
6194.66 4063
6195.40 4094
6196.14 4159
6196.89 4023
6197.63 4094
6198.37 4119
6199.12 4068
6199.86 3985
6200.60 3957
6201.34 3915
6202.09 3989
6202.83 4110
6203.57 4191
6204.32 4451
6205.06 4877
6205.80 5833
6206.55 6777
6207.29 8269
6208.03 10087
6208.78 11720
6209.52 13004
6210.27 14004
6211.01 14370
6211.75 13617
6212.50 12500
6213.24 11188
6213.98 9807
6214.73 8376
6215.47 7068
6216.22 5927
6216.96 5128
6217.71 4394
6218.45 3938
6219.19 3656
6219.94 3546
6220.68 3377
6221.43 3239
6222.17 3226
6222.92 3123
6223.66 3224
6224.40 3154
6225.15 3125
6225.89 3054
6226.64 2999
6227.38 2898
6228.13 2860
6228.87 2788
6229.62 2624
6230.36 2550
6231.11 2391
6231.85 2264
6232.60 2316
6233.34 2364
6234.09 2307
6234.83 2346
6235.58 2475
6236.32 2439
6237.07 2413
6237.81 2506
6238.56 2735
6239.30 2862
6240.05 2961
6240.80 3035
6241.54 3070
6242.29 3118
6243.03 3046
6243.78 3017
6244.52 2884
6245.27 2898
6246.02 2954
6246.76 2911
6247.51 2934
6248.25 2962
6249.00 3017
6249.75 3000
6250.49 2889
6251.24 2851
6251.98 2843
6252.73 2693
6253.48 2607
6254.22 2665
6254.97 2635
6255.72 2607
6256.46 2518
6257.21 2604
6257.95 2551
6258.70 2504
6259.45 2480
6260.19 2400
6260.94 2452
6261.69 2440
6262.43 2407
6263.18 2359
6263.93 2306
6264.68 2194
6265.42 2241
6266.17 2217
6266.92 2321
6267.66 2254
6268.41 2180
6269.16 2164
6269.91 2214
6270.65 2229
6271.40 2179
6272.15 2224
6272.89 2234
6273.64 2146
6274.39 2124
6275.14 2141
6275.88 2195
6276.63 2246
6277.38 2222
6278.13 2188
6278.88 2144
6279.62 2171
6280.37 2079
6281.12 2085
6281.87 2037
6282.62 1952
6283.36 1935
6284.11 1978
6284.86 1958
6285.61 2008
6286.36 1887
6287.10 1876
6287.85 1890
6288.60 1872
6289.35 1906
6290.10 1882
6290.85 1821
6291.59 1845
6292.34 1802
6293.09 1753
6293.84 1772
6294.59 1758
6295.34 1749
6296.09 1763
6296.84 1794
6297.58 1756
6298.33 1741
6299.08 1746
6299.83 1680
6300.58 1636
6301.33 1692
6302.08 1653
6302.83 1676
6303.58 1637
6304.33 1661
6305.08 1676
6305.83 1681
6306.58 1665
6307.32 1693
6308.07 1669
6308.82 1719
6309.57 1687
6310.32 1756
6311.07 1745
6311.82 1756
6312.57 1757
6313.32 1826
6314.07 1860
6314.82 1893
6315.57 1870
6316.32 2045
6317.07 2065
6317.82 2031
6318.57 1999
6319.32 1933
6320.07 1878
6320.82 1777
6321.57 1751
6322.32 1673
6323.07 1673
6323.82 1601
6324.58 1605
6325.33 1587
6326.08 1587
6326.83 1539
6327.58 1538
6328.33 1574
6329.08 1604
6329.83 1556
6330.58 1573
6331.33 1550
6332.08 1496
6332.83 1550
6333.58 1538
6334.34 1501
6335.09 1525
6335.84 1516
6336.59 1492
6337.34 1499
6338.09 1500
6338.84 1513
6339.59 1556
6340.35 1556
6341.10 1507
6341.85 1528
6342.60 1534
6343.35 1519
6344.10 1520
6344.86 1461
6345.61 1479
6346.36 1454
6347.11 1465
6347.86 1525
6348.62 1509
6349.37 1560
6350.12 1543
6350.87 1573
6351.62 1610
6352.38 1687
6353.13 1753
6353.88 1762
6354.63 1771
6355.38 1786
6356.14 1842
6356.89 1779
6357.64 1694
6358.39 1642
6359.15 1670
6359.90 1597
6360.65 1613
6361.40 1596
6362.16 1554
6362.91 1534
6363.66 1571
6364.42 1541
6365.17 1541
6365.92 1618
6366.67 1690
6367.43 1768
6368.18 1798
6368.93 1808
6369.69 1855
6370.44 1831
6371.19 1732
6371.95 1668
6372.70 1637
6373.45 1608
6374.21 1660
6374.96 1611
6375.71 1567
6376.47 1599
6377.22 1603
6377.98 1622
6378.73 1669
6379.48 1639
6380.24 1712
6380.99 1680
6381.74 1687
6382.50 1741
6383.25 1693
6384.01 1654
6384.76 1673
6385.51 1678
6386.27 1576
6387.02 1565
6387.78 1524
6388.53 1503
6389.29 1563
6390.04 1535
6390.79 1510
6391.55 1507
6392.30 1508
6393.06 1537
6393.81 1467
6394.57 1491
6395.32 1522
6396.08 1461
6396.83 1490
6397.59 1521
6398.34 1501
6399.10 1459
6399.85 1475
6400.61 1473
6401.36 1497
6402.12 1480
6402.87 1510
6403.63 1530
6404.38 1483
6405.14 1511
6405.89 1531
6406.65 1533
6407.40 1555
6408.16 1600
6408.91 1571
6409.67 1647
6410.43 1717
6411.18 1682
6411.94 1687
6412.69 1656
6413.45 1698
6414.20 1684
6414.96 1704
6415.72 1629
6416.47 1619
6417.23 1632
6417.98 1630
6418.74 1636
6419.50 1623
6420.25 1676
6421.01 1668
6421.77 1582
6422.52 1560
6423.28 1538
6424.03 1479
6424.79 1517
6425.55 1516
6426.30 1527
6427.06 1501
6427.82 1537
6428.57 1577
6429.33 1485
6430.09 1539
6430.84 1525
6431.60 1533
6432.36 1535
6433.11 1543
6433.87 1549
6434.63 1512
6435.39 1555
6436.14 1619
6436.90 1602
6437.66 1597
6438.41 1632
6439.17 1593
6439.93 1671
6440.69 1640
6441.44 1606
6442.20 1629
6442.96 1684
6443.72 1614
6444.47 1650
6445.23 1633
6445.99 1667
6446.75 1638
6447.50 1615
6448.26 1684
6449.02 1700
6449.78 1643
6450.54 1686
6451.29 1700
6452.05 1710
6452.81 1740
6453.57 1709
6454.33 1740
6455.08 1747
6455.84 1746
6456.60 1825
6457.36 1738
6458.12 1730
6458.88 1746
6459.64 1722
6460.39 1737
6461.15 1752
6461.91 1743
6462.67 1889
6463.43 1892
6464.19 1862
6464.95 1994
6465.70 2009
6466.46 1969
6467.22 2046
6467.98 2094
6468.74 2105
6469.50 2161
6470.26 2137
6471.02 2075
6471.78 2033
6472.54 1993
6473.30 2063
6474.05 2051
6474.81 2087
6475.57 2157
6476.33 2167
6477.09 2141
6477.85 2110
6478.61 2259
6479.37 2270
6480.13 2295
6480.89 2332
6481.65 2357
6482.41 2406
6483.17 2400
6483.93 2473
6484.69 2557
6485.45 2485
6486.21 2514
6486.97 2492
6487.73 2513
6488.49 2593
6489.25 2603
6490.01 2668
6490.77 2726
6491.53 2828
6492.29 2850
6493.05 2953
6493.81 2979
6494.57 3012
6495.33 3006
6496.10 3039
6496.86 3066
6497.62 3075
6498.38 3062
6499.14 3013
6499.90 3028
6500.66 3045
6501.42 3077
6502.18 3065
6502.94 3111
6503.70 3211
6504.47 3457
6505.23 3960
6505.99 4525
6506.75 5445
6507.51 6556
6508.27 7465
6509.03 8329
6509.79 9021
6510.56 9213
6511.32 8751
6512.08 8049
6512.84 7223
6513.60 6382
6514.36 5560
6515.13 4948
6515.89 4504
6516.65 4075
6517.41 3823
6518.17 3669
6518.94 3500
6519.70 3455
6520.46 3543
6521.22 3550
6521.98 3487
6522.75 3544
6523.51 3610
6524.27 3780
6525.03 3857
6525.79 4201
6526.56 4300
6527.32 4458
6528.08 4618
6528.84 4714
6529.61 4710
6530.37 4661
6531.13 4588
6531.90 4501
6532.66 4479
6533.42 4602
6534.18 4882
6534.95 5596
6535.71 6392
6536.47 7131
6537.24 7767
6538.00 7935
6538.76 7744
6539.53 7410
6540.29 6758
6541.05 6066
6541.82 5320
6542.58 4751
6543.34 4328
6544.11 3926
6544.87 3673
6545.63 3539
6546.40 3371
6547.16 3395
6547.92 3359
6548.69 3364
6549.45 3268
6550.21 3132
6550.98 3092
6551.74 3033
6552.51 2981
6553.27 3037
6554.03 3019
6554.80 2937
6555.56 2914
6556.33 2852
6557.09 2869
6557.85 2928
6558.62 2945
6559.38 3063
6560.15 2963
6560.91 3060
6561.68 3094
6562.44 3092
6563.21 3142
6563.97 3246
6564.74 3258
6565.50 3207
6566.26 3280
6567.03 3200
6567.79 3349
6568.56 3323
6569.32 3258
6570.09 3210
6570.85 3239
6571.62 3224
6572.38 3273
6573.15 3312
6573.91 3376
6574.68 3412
6575.44 3546
6576.21 3610
6576.98 3591
6577.74 3510
6578.51 3511
6579.27 3448
6580.04 3529
6580.80 3463
6581.57 3431
6582.33 3491
6583.10 3530
6583.87 3513
6584.63 3548
6585.40 3516
6586.16 3494
6586.93 3463
6587.70 3425
6588.46 3503
6589.23 3424
6589.99 3395
6590.76 3485
6591.53 3634
6592.29 3965
6593.06 4214
6593.82 4456
6594.59 4612
6595.36 4879
6596.12 4896
6596.89 4908
6597.66 4672
6598.42 4480
6599.19 4265
6599.96 4015
6600.72 3772
6601.49 3544
6602.26 3299
6603.02 3162
6603.79 3045
6604.56 2973
6605.33 2937
6606.09 2877
6606.86 2829
6607.63 2828
6608.39 2822
6609.16 2799
6609.93 2720
6610.70 2711
6611.46 2745
6612.23 2812
6613.00 2812
6613.77 2722
6614.53 2724
6615.30 2689
6616.07 2733
6616.84 2647
6617.60 2662
6618.37 2623
6619.14 2675
6619.91 2769
6620.68 2904
6621.44 3002
6622.21 3082
6622.98 3075
6623.75 3097
6624.52 3158
6625.28 3046
6626.05 3046
6626.82 2933
6627.59 2998
6628.36 2862
6629.13 2780
6629.89 2751
6630.66 2717
6631.43 2718
6632.20 2780
6632.97 2804
6633.74 2953
6634.51 3093
6635.27 3202
6636.04 3258
6636.81 3342
6637.58 3435
6638.35 3359
6639.12 3364
6639.89 3460
6640.66 3373
6641.43 3305
6642.19 3307
6642.96 3336
6643.73 3283
6644.50 3224
6645.27 3121
6646.04 3012
6646.81 2913
6647.58 2720
6648.35 2612
6649.12 2598
6649.89 2559
6650.66 2523
6651.43 2547
6652.20 2469
6652.97 2450
6653.74 2535
6654.51 2550
6655.28 2453
6656.05 2447
6656.82 2436
6657.59 2461
6658.36 2372
6659.13 2366
6659.90 2409
6660.67 2453
6661.44 2363
6662.21 2404
6662.98 2333
6663.75 2233
6664.52 2304
6665.29 2317
6666.06 2329
6666.83 2320
6667.60 2385
6668.37 2414
6669.14 2474
6669.91 2471
6670.68 2550
6671.46 2539
6672.23 2596
6673.00 2619
6673.77 2599
6674.54 2599
6675.31 2535
6676.08 2496
6676.85 2506
6677.62 2490
6678.40 2571
6679.17 2548
6679.94 2520
6680.71 2609
6681.48 2729
6682.25 2763
6683.02 2730
6683.80 2831
6684.57 3025
6685.34 3089
6686.11 3196
6686.88 3133
6687.65 3218
6688.43 3134
6689.20 2949
6689.97 2838
6690.74 2751
6691.51 2617
6692.29 2539
6693.06 2443
6693.83 2439
6694.60 2387
6695.37 2339
6696.15 2290
6696.92 2327
6697.69 2325
6698.46 2279
6699.24 2317
6700.01 2317
6700.78 2205
6701.55 2242
6702.33 2258
6703.10 2180
6703.87 2224
6704.64 2193
6705.42 2130
6706.19 2150
6706.96 2142
6707.74 2119
6708.51 2077
6709.28 2190
6710.06 2107
6710.83 2079
6711.60 2087
6712.37 2030
6713.15 2013
6713.92 2043
6714.69 2022
6715.47 1993
6716.24 2094
6717.01 1994
6717.79 1966
6718.56 1998
6719.34 2043
6720.11 2087
6720.88 2045
6721.66 2046
6722.43 2043
6723.20 2001
6723.98 1965
6724.75 2022
6725.53 2009
6726.30 1996
6727.07 1986
6727.85 2010
6728.62 1933
6729.40 1912
6730.17 1928
6730.95 1979
6731.72 2005
6732.49 2005
6733.27 1963
6734.04 1982
6734.82 2030
6735.59 2017
6736.37 2080
6737.14 2100
6737.92 2102
6738.69 2139
6739.47 2112
6740.24 2048
6741.01 2108
6741.79 2143
6742.56 2140
6743.34 2091
6744.11 2160
6744.89 2067
6745.67 2079
6746.44 2147
6747.22 2135
6747.99 2108
6748.77 2180
6749.54 2247
6750.32 2213
6751.09 2323
6751.87 2471
6752.64 2568
6753.42 2679
6754.19 2716
6754.97 2733
6755.75 2624
6756.52 2488
6757.30 2504
6758.07 2459
6758.85 2360
6759.63 2322
6760.40 2332
6761.18 2355
6761.95 2328
6762.73 2285
6763.51 2265
6764.28 2250
6765.06 2255
6765.83 2258
6766.61 2205
6767.39 2263
6768.16 2295
6768.94 2220
6769.72 2234
6770.49 2254
6771.27 2173
6772.05 2084
6772.82 2081
6773.60 2080
6774.38 1980
6775.15 1969
6775.93 1908
6776.71 1918
6777.48 1911
6778.26 1860
6779.04 1911
6779.82 1946
6780.59 1966
6781.37 1973
6782.15 1955
6782.92 1891
6783.70 1870
6784.48 1935
6785.26 1943
6786.03 1970
6786.81 1959
6787.59 1852
6788.37 1890
6789.14 1929
6789.92 1940
6790.70 1819
6791.48 1799
6792.25 1834
6793.03 1781
6793.81 1725
6794.59 1755
6795.37 1785
6796.14 1769
6796.92 1788
6797.70 1818
6798.48 1786
6799.26 1773
6800.04 1784
6800.81 1789
6801.59 1751
6802.37 1838
6803.15 1824
6803.93 1929
6804.71 1982
6805.48 1973
6806.26 2020
6807.04 2101
6807.82 2056
6808.60 1953
6809.38 1947
6810.16 1963
6810.94 1912
6811.71 1889
6812.49 1864
6813.27 1878
6814.05 1847
6814.83 1854
6815.61 1870
6816.39 1850
6817.17 1917
6817.95 1896
6818.73 1888
6819.51 1916
6820.29 1941
6821.07 1897
6821.84 1805
6822.62 1881
6823.40 1834
6824.18 1846
6824.96 1890
6825.74 1856
6826.52 1817
6827.30 1746
6828.08 1794
6828.86 1779
6829.64 1726
6830.42 1725
6831.20 1839
6831.98 1746
6832.76 1731
6833.54 1732
6834.32 1749
6835.10 1736
6835.88 1816
6836.66 1870
6837.44 1914
6838.22 1974
6839.01 2049
6839.79 2189
6840.57 2131
6841.35 2117
6842.13 2087
6842.91 2082
6843.69 2037
6844.47 1982
6845.25 1932
6846.03 1892
6846.81 1829
6847.59 1952
6848.37 2079
6849.16 2138
6849.94 2337
6850.72 2506
6851.50 2642
6852.28 2734
6853.06 2757
6853.84 2640
6854.62 2574
6855.41 2529
6856.19 2364
6856.97 2260
6857.75 2154
6858.53 2090
6859.31 2008
6860.10 1958
6860.88 1925
6861.66 1927
6862.44 1944
6863.22 1954
6864.00 1967
6864.79 1934
6865.57 1972
6866.35 2016
6867.13 2114
6867.91 2119
6868.70 2093
6869.48 2104
6870.26 2116
6871.04 2139
6871.83 2100
6872.61 2101
6873.39 2060
6874.17 2101
6874.96 2074
6875.74 2162
6876.52 2184
6877.30 2179
6878.09 2282
6878.87 2389
6879.65 2493
6880.43 2602
6881.22 2706
6882.00 2894
6882.78 3042
6883.57 3091
6884.35 3091
6885.13 3036
6885.92 3076
6886.70 3244
6887.48 3328
6888.27 3618
6889.05 3899
6889.83 4179
6890.62 4004
6891.40 3859
6892.18 3802
6892.97 3607
6893.75 3294
6894.53 3038
6895.32 2892
6896.10 2778
6896.88 2676
6897.67 2640
6898.45 2585
6899.24 2540
6900.02 2472
6900.80 2455
6901.59 2441
6902.37 2576
6903.16 2557
6903.94 2444
6904.73 2534
6905.51 2541
6906.29 2549
6907.08 2474
6907.86 2502
6908.65 2441
6909.43 2485
6910.22 2418
6911.00 2366
6911.79 2321
6912.57 2303
6913.35 2319
6914.14 2334
6914.92 2260
6915.71 2245
6916.49 2222
6917.28 2179
6918.06 2200
6918.85 2204
6919.63 2253
6920.42 2248
6921.20 2278
6921.99 2262
6922.78 2237
6923.56 2279
6924.35 2299
6925.13 2308
6925.92 2337
6926.70 2356
6927.49 2350
6928.27 2468
6929.06 2485
6929.84 2484
6930.63 2438
6931.42 2437
6932.20 2377
6932.99 2406
6933.77 2363
6934.56 2391
6935.35 2383
6936.13 2423
6936.92 2547
6937.70 2623
6938.49 2679
6939.28 2745
6940.06 2937
6940.85 3046
6941.63 3122
6942.42 3178
6943.21 3236
6943.99 3452
6944.78 3582
6945.57 3594
6946.35 3679
6947.14 3674
6947.93 3810
6948.71 3874
6949.50 3910
6950.29 3967
6951.07 3922
6951.86 3783
6952.65 3616
6953.44 3536
6954.22 3401
6955.01 3333
6955.80 3270
6956.58 3224
6957.37 3214
6958.16 3145
6958.95 3137
6959.73 3191
6960.52 3221
6961.31 3162
6962.09 3273
6962.88 3370
6963.67 3432
6964.46 3383
6965.25 3374
6966.03 3580
6966.82 3777
6967.61 3959
6968.40 3934
6969.18 4111
6969.97 4289
6970.76 4326
6971.55 4426
6972.34 4467
6973.12 4408
6973.91 4336
6974.70 4337
6975.49 4243
6976.28 4305
6977.07 4299
6977.85 4328
6978.64 4470
6979.43 4628
6980.22 4899
6981.01 5089
6981.80 5667
6982.59 6539
6983.37 7780
6984.16 9354
6984.95 11171
6985.74 12938
6986.53 14483
6987.32 15013
6988.11 14895
6988.90 14381
6989.69 13055
6990.47 11487
6991.26 9658
6992.05 8169
6992.84 7098
6993.63 5976
6994.42 5116
6995.21 4441
6996.00 4013
6996.79 3677
6997.58 3390
6998.37 3323
6999.16 3100
6999.95 3032
7000.74 3021
7001.53 3032
7002.32 3021
7003.11 3022
7003.90 2993
7004.69 2911
7005.48 2737
7006.27 2636
7007.06 2584
7007.85 2481
7008.64 2428
7009.43 2350
7010.22 2400
7011.01 2431
7011.80 2467
7012.59 2621
7013.38 2693
7014.17 2748
7014.96 2732
7015.75 2792
7016.54 2814
7017.33 2708
7018.12 2713
7018.91 2734
7019.70 2669
7020.49 2705
7021.28 2751
7022.07 2881
7022.87 3026
7023.66 3068
7024.45 3162
7025.24 3242
7026.03 3249
7026.82 3170
7027.61 3183
7028.40 3147
7029.19 2916
7029.99 2871
7030.78 2867
7031.57 2907
7032.36 2857
7033.15 2778
7033.94 2784
7034.74 2849
7035.53 2951
7036.32 2970
7037.11 3110
7037.90 3334
7038.69 3418
7039.49 3441
7040.28 3410
7041.07 3336
7041.86 3183
7042.65 3145
7043.45 3050
7044.24 3016
7045.03 2989
7045.82 2935
7046.61 2993
7047.41 3111
7048.20 3136
7048.99 3172
7049.78 3342
7050.58 3501
7051.37 3637
7052.16 3670
7052.95 3611
7053.75 3493
7054.54 3366
7055.33 3231
7056.13 3006
7056.92 2900
7057.71 2835
7058.50 2715
7059.30 2709
7060.09 2717
7060.88 2785
7061.68 2678
7062.47 2644
7063.26 2688
7064.06 2608
7064.85 2583
7065.64 2487
7066.44 2443
7067.23 2495
7068.02 2532
7068.82 2398
7069.61 2428
7070.40 2418
7071.20 2304
7071.99 2189
7072.78 2170
7073.58 2254
7074.37 2290
7075.17 2225
7075.96 2093
7076.75 2061
7077.55 2095
7078.34 2067
7079.14 2007
7079.93 1987
7080.72 2054
7081.52 2025
7082.31 1998
7083.11 1970
7083.90 1996
7084.70 1964
7085.49 1922
7086.28 1959
7087.08 2059
7087.87 2068
7088.67 2006
7089.46 1959
7090.26 1959
7091.05 1906
7091.85 1920
7092.64 1842
7093.44 1833
7094.23 1832
7095.03 1768
7095.82 1784
7096.62 1790
7097.41 1731
7098.21 1722
7099.00 1710
7099.80 1674
7100.59 1657
7101.39 1727
7102.18 1687
7102.98 1659
7103.77 1658
7104.57 1673
7105.37 1715
7106.16 1648
7106.96 1651
7107.75 1618
7108.55 1685
7109.34 1618
7110.14 1667
7110.94 1583
7111.73 1567
7112.53 1631
7113.32 1608
7114.12 1604
7114.92 1582
7115.71 1662
7116.51 1570
7117.30 1565
7118.10 1579
7118.90 1517
7119.69 1586
7120.49 1550
7121.29 1482
7122.08 1555
7122.88 1579
7123.68 1506
7124.47 1468
7125.27 1559
7126.07 1526
7126.86 1482
7127.66 1528
7128.46 1511
7129.25 1553
7130.05 1574
7130.85 1615
7131.64 1594
7132.44 1566
7133.24 1529
7134.04 1524
7134.83 1534
7135.63 1497
7136.43 1480
7137.23 1451
7138.02 1450
7138.82 1367
7139.62 1429
7140.42 1384
7141.21 1363
7142.01 1364
7142.81 1363
7143.61 1319
7144.40 1318
7145.20 1328
7146.00 1325
7146.80 1341
7147.59 1304
7148.39 1262
7149.19 1302
7149.99 1262
7150.79 1299
7151.59 1307
7152.38 1289
7153.18 1257
7153.98 1292
7154.78 1306
7155.58 1300
7156.38 1348
7157.17 1344
7157.97 1293
7158.77 1297
7159.57 1275
7160.37 1259
7161.17 1279
7161.97 1286
7162.76 1224
7163.56 1218
7164.36 1213
7165.16 1245
7165.96 1254
7166.76 1233
7167.56 1205
7168.36 1164
7169.16 1156
7169.96 1183
7170.75 1188
7171.55 1193
7172.35 1162
7173.15 1118
7173.95 1106
7174.75 1104
7175.55 1142
7176.35 1117
7177.15 1134
7177.95 1137
7178.75 1122
7179.55 1129
7180.35 1124
7181.15 1145
7181.95 1151
7182.75 1169
7183.55 1122
7184.35 1152
7185.15 1159
7185.95 1220
7186.75 1167
7187.55 1144
7188.35 1153
7189.15 1141
7189.95 1111
7190.75 1135
7191.55 1111
7192.35 1149
7193.15 1094
7193.95 1128
7194.75 1080
7195.55 1069
7196.35 1068
7197.15 1100
7197.95 1097
7198.76 1093
7199.56 1115
7200.36 1098
7201.16 1059
7201.96 1076
7202.76 1073
7203.56 1111
7204.36 1156
7205.16 1117
7205.96 1101
7206.77 1022
7207.57 1100
7208.37 1080
7209.17 1093
7209.97 1109
7210.77 1139
7211.57 1067
7212.38 1121
7213.18 1113
7213.98 1152
7214.78 1183
7215.58 1183
7216.38 1102
7217.19 1171
7217.99 1185
7218.79 1226
7219.59 1170
7220.39 1120
7221.20 1168
7222.00 1157
7222.80 1126
7223.60 1182
7224.40 1119
7225.21 1184
7226.01 1192
7226.81 1140
7227.61 1142
7228.42 1123
7229.22 1158
7230.02 1165
7230.82 1155
7231.63 1108
7232.43 1119
7233.23 1113
7234.03 1126
7234.84 1139
7235.64 1126
7236.44 1152
7237.25 1226
7238.05 1261
7238.85 1231
7239.65 1252
7240.46 1198
7241.26 1222
7242.06 1159
7242.87 1150
7243.67 1179
7244.47 1102
7245.28 1092
7246.08 1121
7246.88 1168
7247.69 1109
7248.49 1224
7249.30 1148
7250.10 1120
7250.90 1100
7251.71 1151
7252.51 1156
7253.31 1151
7254.12 1133
7254.92 1177
7255.73 1179
7256.53 1228
7257.33 1251
7258.14 1234
7258.94 1176
7259.75 1186
7260.55 1112
7261.35 1091
7262.16 1103
7262.96 1079
7263.77 1095
7264.57 1122
7265.38 1114
7266.18 1122
7266.99 1105
7267.79 1119
7268.59 1116
7269.40 1087
7270.20 1071
7271.01 1050
7271.81 1066
7272.62 1100
7273.42 1098
7274.23 1099
7275.03 1095
7275.84 1130
7276.64 1150
7277.45 1115
7278.25 1097
7279.06 1125
7279.86 1133
7280.67 1140
7281.48 1167
7282.28 1255
7283.09 1266
7283.89 1352
7284.70 1396
7285.50 1447
7286.31 1476
7287.11 1434
7287.92 1419
7288.73 1385
7289.53 1313
7290.34 1260
7291.14 1238
7291.95 1256
7292.76 1196
7293.56 1238
7294.37 1196
7295.17 1219
7295.98 1224
7296.79 1178
7297.59 1251
7298.40 1224
7299.21 1260
7300.01 1260
7300.82 1206
7301.62 1253
7302.43 1273
7303.24 1225
7304.04 1220
7304.85 1259
7305.66 1262
7306.46 1243
7307.27 1243
7308.08 1273
7308.89 1273
7309.69 1358
7310.50 1405
7311.31 1415
7312.11 1421
7312.92 1456
7313.73 1458
7314.53 1447
7315.34 1493
7316.15 1557
7316.96 1635
7317.76 1751
7318.57 2010
7319.38 2239
7320.19 2370
7320.99 2496
7321.80 2389
7322.61 2352
7323.42 2126
7324.22 1916
7325.03 1784
7325.84 1661
7326.65 1628
7327.46 1565
7328.26 1509
7329.07 1416
7329.88 1372
7330.69 1380
7331.50 1447
7332.30 1435
7333.11 1395
7333.92 1391
7334.73 1418
7335.54 1396
7336.35 1497
7337.15 1500
7337.96 1445
7338.77 1382
7339.58 1509
7340.39 1414
7341.20 1319
7342.01 1317
7342.82 1362
7343.62 1345
7344.43 1282
7345.24 1237
7346.05 1202
7346.86 1220
7347.67 1271
7348.48 1241
7349.29 1199
7350.10 1217
7350.91 1203
7351.71 1220
7352.52 1204
7353.33 1187
7354.14 1122
7354.95 1106
7355.76 1129
7356.57 1124
7357.38 1141
7358.19 1143
7359.00 1168
7359.81 1188
7360.62 1172
7361.43 1193
7362.24 1200
7363.05 1204
7363.86 1249
7364.67 1262
7365.48 1225
7366.29 1193
7367.10 1155
7367.91 1114
7368.72 1162
7369.53 1136
7370.34 1098
7371.15 1147
7371.96 1107
7372.77 1078
7373.58 1073
7374.39 1090
7375.20 1136
7376.01 1103
7376.82 1085
7377.63 1115
7378.45 1070
7379.26 1129
7380.07 1151
7380.88 1208
7381.69 1234
7382.50 1250
7383.31 1234
7384.12 1238
7384.93 1218
7385.74 1167
7386.56 1136
7387.37 1153
7388.18 1168
7388.99 1125
7389.80 1090
7390.61 1025
7391.42 1029
7392.24 1041
7393.05 1029
7393.86 998
7394.67 1000
7395.48 1003
7396.29 996
7397.10 997
7397.92 979
7398.73 993
7399.54 1048
7400.35 1111
7401.16 1061
7401.98 1030
7402.79 1070
7403.60 1082
7404.41 1061
7405.23 1038
7406.04 1046
7406.85 1072
7407.66 1038
7408.47 1025
7409.29 998
7410.10 958
7410.91 980
7411.72 968
7412.54 993
7413.35 947
7414.16 966
7414.98 896
7415.79 948
7416.60 911
7417.41 960
7418.23 937
7419.04 927
7419.85 960
7420.67 910
7421.48 915
7422.29 867
7423.11 932
7423.92 929
7424.73 948
7425.54 915
7426.36 915
7427.17 918
7427.99 908
7428.80 910
7429.61 883
7430.43 893
7431.24 958
7432.05 895
7432.87 889
7433.68 930
7434.49 905
7435.31 896
7436.12 937
7436.94 956
7437.75 944
7438.56 946
7439.38 947
7440.19 945
7441.01 865
7441.82 896
7442.64 900
7443.45 910
7444.26 930
7445.08 923
7445.89 948
7446.71 978
7447.52 908
7448.34 933
7449.15 924
7449.97 927
7450.78 882
7451.59 884
7452.41 936
7453.22 930
7454.04 958
7454.85 937
7455.67 884
7456.48 921
7457.30 925
7458.11 912
7458.93 928
7459.74 923
7460.56 945
7461.38 923
7462.19 917
7463.01 924
7463.82 913
7464.64 963
7465.45 967
7466.27 921
7467.08 924
7467.90 974
7468.72 990
7469.53 970
7470.35 976
7471.16 985
7471.98 1005
7472.79 1023
7473.61 1025
7474.43 1010
7475.24 1013
7476.06 1036
7476.87 1048
7477.69 1019
7478.51 1025
7479.32 1013
7480.14 994
7480.96 951
7481.77 990
7482.59 958
7483.41 980
7484.22 943
7485.04 1000
7485.85 1013
7486.67 988
7487.49 982
7488.31 973
7489.12 988
7489.94 1001
7490.76 1030
7491.57 1031
7492.39 1000
7493.21 962
7494.02 1025
7494.84 994
7495.66 1011
7496.48 1057
7497.29 1011
7498.11 1005
7498.93 980
7499.74 969
7500.56 948
7501.38 1006
7502.20 995
7503.01 1044
7503.83 1008
7504.65 984
7505.47 1008
7506.29 1035
7507.10 1060
7507.92 1013
7508.74 971
7509.56 989
7510.37 986
7511.19 1020
7512.01 1002
7512.83 966
7513.65 1000
7514.47 978
7515.28 963
7516.10 1006
7516.92 992
7517.74 969
7518.56 985
7519.38 1026
7520.19 1008
7521.01 1043
7521.83 1022
7522.65 1007
7523.47 1020
7524.29 973
7525.11 992
7525.92 1009
7526.74 1024
7527.56 1023
7528.38 1002
7529.20 1039
7530.02 996
7530.84 1013
7531.66 1057
7532.48 1027
7533.30 1065
7534.12 1031
7534.93 1056
7535.75 1024
7536.57 1087
7537.39 1059
7538.21 1035
7539.03 1027
7539.85 1051
7540.67 1023
7541.49 1030
7542.31 977
7543.13 1042
7543.95 1057
7544.77 1034
7545.59 1057
7546.41 1082
7547.23 1095
7548.05 1090
7548.87 1066
7549.69 1018
7550.51 1016
7551.33 1016
7552.15 1042
7552.97 1081
7553.79 1104
7554.61 1115
7555.43 1097
7556.25 1087
7557.07 1150
7557.89 1184
7558.71 1154
7559.53 1222
7560.36 1206
7561.18 1215
7562.00 1210
7562.82 1227
7563.64 1225
7564.46 1186
7565.28 1197
7566.10 1207
7566.92 1232
7567.74 1254
7568.56 1228
7569.39 1275
7570.21 1227
7571.03 1206
7571.85 1216
7572.67 1237
7573.49 1251
7574.31 1256
7575.14 1243
7575.96 1252
7576.78 1299
7577.60 1264
7578.42 1261
7579.24 1290
7580.06 1337
7580.89 1356
7581.71 1336
7582.53 1302
7583.35 1328
7584.17 1324
7585.00 1405
7585.82 1455
7586.64 1394
7587.46 1446
7588.29 1491
7589.11 1547
7589.93 1507
7590.75 1466
7591.57 1544
7592.40 1541
7593.22 1524
7594.04 1601
7594.86 1576
7595.69 1580
7596.51 1613
7597.33 1619
7598.15 1655
7598.98 1667
7599.80 1687
7600.62 1740
7601.45 1741
7602.27 1752
7603.09 1854
7603.92 1935
7604.74 2034
7605.56 2006
7606.38 2046
7607.21 2024
7608.03 1985
7608.85 1930
7609.68 1890
7610.50 1919
7611.32 1823
7612.15 1804
7612.97 1824
7613.80 1823
7614.62 1721
7615.44 1842
7616.27 1877
7617.09 1935
7617.91 2061
7618.74 2098
7619.56 2197
7620.39 2210
7621.21 2206
7622.03 2234
7622.86 2197
7623.68 2108
7624.51 2036
7625.33 2054
7626.15 2066
7626.98 2022
7627.80 2017
7628.63 2037
7629.45 2091
7630.28 2127
7631.10 2150
7631.93 2187
7632.75 2262
7633.58 2282
7634.40 2202
7635.22 2173
7636.05 2067
7636.87 1998
7637.70 1918
7638.52 1847
7639.35 1799
7640.17 1727
7641.00 1652
7641.82 1646
7642.65 1581
7643.47 1653
7644.30 1691
7645.13 1733
7645.95 1692
7646.78 1761
7647.60 1810
7648.43 1695
7649.25 1743
7650.08 1643
7650.90 1630
7651.73 1522
7652.55 1516
7653.38 1484
7654.21 1401
7655.03 1380
7655.86 1361
7656.68 1372
7657.51 1329
7658.34 1320
7659.16 1339
7659.99 1296
7660.81 1311
7661.64 1331
7662.47 1337
7663.29 1380
7664.12 1383
7664.95 1383
7665.77 1411
7666.60 1350
7667.42 1346
7668.25 1307
7669.08 1377
7669.90 1325
7670.73 1308
7671.56 1298
7672.38 1306
7673.21 1323
7674.04 1311
7674.87 1334
7675.69 1337
7676.52 1298
7677.35 1285
7678.17 1328
7679.00 1342
7679.83 1280
7680.65 1256
7681.48 1319
7682.31 1403
7683.14 1453
7683.96 1536
7684.79 1634
7685.62 1710
7686.45 1756
7687.27 1790
7688.10 1656
7688.93 1518
7689.76 1509
7690.58 1414
7691.41 1377
7692.24 1334
7693.07 1365
7693.90 1319
7694.72 1299
7695.55 1312
7696.38 1305
7697.21 1374
7698.04 1364
7698.86 1399
7699.69 1439
7700.52 1418
7701.35 1430
7702.18 1384
7703.01 1394
7703.83 1366
7704.66 1321
7705.49 1344
7706.32 1300
7707.15 1300
7707.98 1301
7708.81 1236
7709.63 1159
7710.46 1188
7711.29 1190
7712.12 1167
7712.95 1137
7713.78 1110
7714.61 1098
7715.44 1145
7716.27 1141
7717.10 1097
7717.93 1094
7718.75 1102
7719.58 1097
7720.41 1063
7721.24 1095
7722.07 1091
7722.90 1047
7723.73 1080
7724.56 1087
7725.39 1048
7726.22 1020
7727.05 1059
7727.88 1055
7728.71 1049
7729.54 1065
7730.37 1029
7731.20 1054
7732.03 1042
7732.86 1038
7733.69 1024
7734.52 1008
7735.35 1027
7736.18 1015
7737.01 993
7737.84 983
7738.67 1009
7739.50 1026
7740.33 939
7741.16 986
7741.99 1012
7742.82 1025
7743.65 947
7744.48 956
7745.31 994
7746.14 1000
7746.98 1008
7747.81 1005
7748.64 1014
7749.47 1030
7750.30 994
7751.13 941
7751.96 922
7752.79 981
7753.62 964
7754.45 966
7755.29 978
7756.12 975
7756.95 987
7757.78 979
7758.61 978
7759.44 956
7760.27 959
7761.11 1001
7761.94 989
7762.77 992
7763.60 978
7764.43 928
7765.26 933
7766.10 939
7766.93 929
7767.76 958
7768.59 937
7769.42 972
7770.26 969
7771.09 1029
7771.92 995
7772.75 1004
7773.58 1000
7774.42 959
7775.25 987
7776.08 1011
7776.91 1040
7777.75 1006
7778.58 1011
7779.41 1007
7780.24 991
7781.08 979
7781.91 979
7782.74 1006
7783.57 998
7784.41 985
7785.24 1013
7786.07 997
7786.91 1010
7787.74 1060
7788.57 1042
7789.40 1085
7790.24 1078
7791.07 1049
7791.90 1066
7792.74 1074
7793.57 1055
7794.40 1073
7795.24 1119
7796.07 1125
7796.90 1065
7797.74 1113
7798.57 1152
7799.40 1104
7800.24 1148
7801.07 1120
7801.91 1151
7802.74 1190
7803.57 1188
7804.41 1177
7805.24 1217
7806.07 1146
7806.91 1191
7807.74 1157
7808.58 1151
7809.41 1202
7810.25 1262
7811.08 1298
7811.91 1313
7812.75 1386
7813.58 1392
7814.42 1484
7815.25 1503
7816.09 1521
7816.92 1530
7817.75 1591
7818.59 1507
7819.42 1510
7820.26 1509
7821.09 1521
7821.93 1591
7822.76 1709
7823.60 1669
7824.43 1662
7825.27 1647
7826.10 1589
7826.94 1603
7827.77 1612
7828.61 1550
7829.44 1548
7830.28 1558
7831.11 1465
7831.95 1455
7832.78 1481
7833.62 1511
7834.46 1634
7835.29 1697
7836.13 1712
7836.96 1707
7837.80 1657
7838.63 1622
7839.47 1592
7840.31 1519
7841.14 1479
7841.98 1467
7842.81 1400
7843.65 1352
7844.48 1348
7845.32 1347
7846.16 1396
7846.99 1340
7847.83 1317
7848.67 1344
7849.50 1303
7850.34 1257
7851.17 1237
7852.01 1291
7852.85 1315
7853.68 1334
7854.52 1276
7855.36 1328
7856.19 1314
7857.03 1301
7857.87 1300
7858.70 1326
7859.54 1347
7860.38 1372
7861.21 1390
7862.05 1389
7862.89 1312
7863.72 1296
7864.56 1309
7865.40 1289
7866.24 1271
7867.07 1294
7867.91 1356
7868.75 1302
7869.59 1333
7870.42 1390
7871.26 1463
7872.10 1448
7872.94 1458
7873.77 1476
7874.61 1430
7875.45 1493
7876.29 1572
7877.12 1686
7877.96 1768
7878.80 1730
7879.64 1885
7880.47 1943
7881.31 1940
7882.15 1956
7882.99 1910
7883.83 1850
7884.66 1831
7885.50 1798
7886.34 1734
7887.18 1635
7888.02 1561
7888.86 1562
7889.69 1537
7890.53 1554
7891.37 1618
7892.21 1625
7893.05 1670
7893.89 1636
7894.73 1655
7895.56 1608
7896.40 1554
7897.24 1606
7898.08 1595
7898.92 1538
7899.76 1446
7900.60 1406
7901.44 1383
7902.28 1338
7903.12 1346
7903.95 1332
7904.79 1260
7905.63 1343
7906.47 1293
7907.31 1324
7908.15 1285
7908.99 1294
7909.83 1263
7910.67 1251
7911.51 1298
7912.35 1287
7913.19 1313
7914.03 1351
7914.87 1363
7915.71 1415
7916.55 1503
7917.39 1507
7918.23 1496
7919.07 1478
7919.91 1487
7920.75 1470
7921.59 1409
7922.43 1393
7923.27 1404
7924.11 1315
7924.95 1294
7925.79 1230
7926.63 1192
7927.47 1218
7928.31 1213
7929.15 1174
7929.99 1195
7930.83 1198
7931.67 1181
7932.51 1180
7933.35 1140
7934.19 1146
7935.04 1204
7935.88 1252
7936.72 1240
7937.56 1213
7938.40 1188
7939.24 1174
7940.08 1166
7940.92 1153
7941.76 1222
7942.60 1168
7943.45 1208
7944.29 1176
7945.13 1179
7945.97 1201
7946.81 1253
7947.65 1244
7948.49 1294
7949.34 1265
7950.18 1300
7951.02 1332
7951.86 1338
7952.70 1382
7953.54 1418
7954.39 1446
7955.23 1523
7956.07 1546
7956.91 1591
7957.75 1535
7958.60 1537
7959.44 1568
7960.28 1575
7961.12 1581
7961.96 1522
7962.81 1523
7963.65 1528
7964.49 1497
7965.33 1574
7966.18 1657
7967.02 1778
7967.86 1835
7968.70 1978
7969.55 1952
7970.39 2019
7971.23 1928
7972.08 1831
7972.92 1753
7973.76 1672
7974.60 1481
7975.45 1446
7976.29 1352
7977.13 1329
7977.98 1245
7978.82 1250
7979.66 1242
7980.51 1215
7981.35 1286
7982.19 1237
7983.04 1241
7983.88 1239
7984.72 1215
7985.57 1245
7986.41 1181
7987.25 1189
7988.10 1180
7988.94 1148
7989.78 1170
7990.63 1131
7991.47 1063
7992.32 1088
7993.16 1070
7994.00 1039
7994.85 1014
7995.69 986
7996.54 932
7997.38 962
7998.22 972
7999.07 1035
7999.91 978
8000.76 974
8001.60 892
8002.45 950
8003.29 941
8004.13 937
8004.98 949
8005.82 934
8006.67 884
8007.51 924
8008.36 927
8009.20 864
8010.05 883
8010.89 880
8011.74 918
8012.58 888
8013.43 843
8014.27 881
8015.12 862
8015.96 819
8016.81 860
8017.65 866
8018.50 872
8019.34 892
8020.19 869
8021.03 886
8021.88 806
8022.72 819
8023.57 850
8024.41 828
8025.26 824
8026.11 796
8026.95 780
8027.80 866
8028.64 824
8029.49 831
8030.33 861
8031.18 854
8032.03 850
8032.87 814
8033.72 852
8034.56 849
8035.41 819
8036.26 868
8037.10 835
8037.95 891
8038.80 833
8039.64 835
8040.49 816
8041.34 846
8042.18 834
8043.03 816
8043.87 837
8044.72 821
8045.57 845
8046.41 827
8047.26 805
8048.11 839
8048.96 849
8049.80 836
8050.65 815
8051.50 808
8052.34 791
8053.19 804
8054.04 817
8054.88 799
8055.73 800
8056.58 773
8057.43 761
8058.27 751
8059.12 770
8059.97 773
8060.82 756
8061.66 769
8062.51 737
8063.36 741
8064.21 750
8065.05 752
8065.90 760
8066.75 728
8067.60 751
8068.44 751
8069.29 734
8070.14 731
8070.99 706
8071.84 778
8072.68 744
8073.53 749
8074.38 756
8075.23 763
8076.08 732
8076.93 721
8077.77 731
8078.62 754
8079.47 726
8080.32 721
8081.17 713
8082.02 695
8082.87 744
8083.71 726
8084.56 722
8085.41 722
8086.26 736
8087.11 726
8087.96 703
8088.81 704
8089.66 739
8090.51 735
8091.35 720
8092.20 707
8093.05 680
8093.90 709
8094.75 718
8095.60 733
8096.45 722
8097.30 712
8098.15 718
8099.00 688
8099.85 722
8100.70 769
8101.55 699
8102.40 741
8103.25 741
8104.10 748
8104.95 715
8105.80 725
8106.65 707
8107.50 707
8108.35 671
8109.20 710
8110.05 695
8110.90 722
8111.75 728
8112.60 687
8113.45 753
8114.30 722
8115.15 707
8116.00 715
8116.85 718
8117.70 727
8118.55 726
8119.40 673
8120.25 712
8121.10 713
8121.95 730
8122.80 703
8123.65 743
8124.50 777
8125.35 726
8126.20 809
8127.06 798
8127.91 795
8128.76 768
8129.61 754
8130.46 751
8131.31 763
8132.16 803
8133.01 841
8133.86 800
8134.72 795
8135.57 834
8136.42 829
8137.27 847
8138.12 837
8138.97 836
8139.83 752
8140.68 746
8141.53 748
8142.38 724
8143.23 774
8144.08 740
8144.94 694
8145.79 747
8146.64 791
8147.49 804
8148.34 785
8149.20 791
8150.05 796
8150.90 788
8151.75 832
8152.60 837
8153.46 855
8154.31 869
8155.16 819
8156.01 861
8156.87 858
8157.72 835
8158.57 839
8159.42 880
8160.28 807
8161.13 750
8161.98 761
8162.84 745
8163.69 733
8164.54 755
8165.39 717
8166.25 736
8167.10 704
8167.95 714
8168.81 722
8169.66 731
8170.51 738
8171.37 716
8172.22 692
8173.07 693
8173.93 736
8174.78 692
8175.63 657
8176.49 659
8177.34 711
8178.19 661
8179.05 669
8179.90 652
8180.76 631
8181.61 656
8182.46 677
8183.32 667
8184.17 674
8185.02 702
8185.88 672
8186.73 724
8187.59 674
8188.44 651
8189.30 638
8190.15 686
8191.00 652
8191.86 644
8192.71 659
8193.57 657
8194.42 671
8195.28 648
8196.13 659
8196.99 683
8197.84 698
8198.69 676
8199.55 670
8200.40 679
8201.26 704
8202.11 690
8202.97 697
8203.82 690
8204.68 685
8205.53 690
8206.39 688
8207.24 696
8208.10 675
8208.95 648
8209.81 674
8210.67 691
8211.52 663
8212.38 703
8213.23 662
8214.09 693
8214.94 690
8215.80 676
8216.65 668
8217.51 669
8218.37 744
8219.22 679
8220.08 662
8220.93 685
8221.79 713
8222.64 740
8223.50 704
8224.36 721
8225.21 718
8226.07 675
8226.92 664
8227.78 689
8228.64 697
8229.49 730
8230.35 723
8231.21 665
8232.06 655
8232.92 666
8233.78 687
8234.63 688
8235.49 722
8236.35 687
8237.20 622
8238.06 660
8238.92 652
8239.77 655
8240.63 633
8241.49 648
8242.34 667
8243.20 651
8244.06 634
8244.91 639
8245.77 655
8246.63 648
8247.49 660
8248.34 680
8249.20 685
8250.06 645
8250.92 662
8251.77 650
8252.63 646
8253.49 636
8254.35 643
8255.20 614
8256.06 631
8256.92 647
8257.78 642
8258.63 680
8259.49 667
8260.35 709
8261.21 648
8262.07 659
8262.92 650
8263.78 684
8264.64 682
8265.50 648
8266.36 677
8267.22 688
8268.07 707
8268.93 687
8269.79 695
8270.65 712
8271.51 713
8272.37 745
8273.22 692
8274.08 706
8274.94 708
8275.80 726
8276.66 749
8277.52 728
8278.38 712
8279.24 771
8280.09 806
8280.95 851
8281.81 818
8282.67 830
8283.53 843
8284.39 825
8285.25 778
8286.11 776
8286.97 802
8287.83 759
8288.69 760
8289.55 754
8290.41 778
8291.26 776
8292.12 825
8292.98 786
8293.84 768
8294.70 773
8295.56 808
8296.42 836
8297.28 803
8298.14 795
8299.00 790
8299.86 736
8300.72 744
8301.58 715
8302.44 734
8303.30 719
8304.16 678
8305.02 732
8305.88 696
8306.74 705
8307.60 648
8308.46 700
8309.33 697
8310.19 697
8311.05 697
8311.91 686
8312.77 663
8313.63 659
8314.49 698
8315.35 729
8316.21 690
8317.07 668
8317.93 707
8318.79 700
8319.65 658
8320.52 654
8321.38 671
8322.24 681
8323.10 658
8323.96 640
8324.82 661
8325.68 636
8326.54 646
8327.41 660
8328.27 660
8329.13 677
8329.99 668
8330.85 676
8331.71 674
8332.57 664
8333.44 643
8334.30 681
8335.16 667
8336.02 658
8336.88 632
8337.75 648
8338.61 678
8339.47 635
8340.33 700
8341.19 670
8342.06 696
8342.92 688
8343.78 650
8344.64 657
8345.50 687
8346.37 686
8347.23 658
8348.09 657
8348.95 691
8349.82 692
8350.68 723
8351.54 709
8352.40 676
8353.27 683
8354.13 748
8354.99 660
8355.86 655
8356.72 689
8357.58 695
8358.45 678
8359.31 681
8360.17 709
8361.03 698
8361.90 706
8362.76 655
8363.62 661
8364.49 627
8365.35 668
8366.21 698
8367.08 719
8367.94 708
8368.80 718
8369.67 708
8370.53 678
8371.40 669
8372.26 675
8373.12 729
8373.99 712
8374.85 708
8375.71 705
8376.58 672
8377.44 667
8378.31 734
8379.17 725
8380.03 691
8380.90 665
8381.76 702
8382.63 710
8383.49 729
8384.36 725
8385.22 735
8386.08 707
8386.95 708
8387.81 703
8388.68 700
8389.54 738
8390.41 700
8391.27 774
8392.14 744
8393.00 711
8393.87 727
8394.73 730
8395.60 735
8396.46 719
8397.33 736
8398.19 731
8399.06 730
8399.92 786
8400.79 766
8401.65 732
8402.52 731
8403.38 730
8404.25 735
8405.11 755
8405.98 752
8406.84 756
8407.71 744
8408.58 761
8409.44 732
8410.31 769
8411.17 788
8412.04 777
8412.90 753
8413.77 786
8414.64 799
8415.50 818
8416.37 799
8417.23 846
8418.10 796
8418.97 834
8419.83 812
8420.70 818
8421.56 845
8422.43 834
8423.30 843
8424.16 879
8425.03 887
8425.90 883
8426.76 883
8427.63 875
8428.50 902
8429.36 907
8430.23 921
8431.10 972
8431.96 956
8432.83 981
8433.70 973
8434.56 985
8435.43 997
8436.30 959
8437.16 1043
8438.03 1046
8438.90 1048
8439.77 1084
8440.63 1160
8441.50 1175
8442.37 1213
8443.24 1276
8444.10 1286
8444.97 1383
8445.84 1326
8446.71 1312
8447.57 1273
8448.44 1293
8449.31 1313
8450.18 1309
8451.04 1315
8451.91 1297
8452.78 1308
8453.65 1392
8454.52 1465
8455.38 1546
8456.25 1712
8457.12 1837
8457.99 1937
8458.86 1972
8459.72 1881
8460.59 1858
8461.46 1762
8462.33 1661
8463.20 1554
8464.07 1505
8464.93 1401
8465.80 1309
8466.67 1265
8467.54 1254
8468.41 1132
8469.28 1161
8470.15 1172
8471.02 1159
8471.88 1156
8472.75 1146
8473.62 1151
8474.49 1110
8475.36 1059
8476.23 1067
8477.10 1043
8477.97 1110
8478.84 1072
8479.71 1034
8480.58 1084
8481.44 1091
8482.31 1124
8483.18 1113
8484.05 1135
8484.92 1150
8485.79 1134
8486.66 1118
8487.53 1058
8488.40 1091
8489.27 1102
8490.14 1087
8491.01 1048
8491.88 1027
8492.75 1091
8493.62 1096
8494.49 1096
8495.36 1137
8496.23 1106
8497.10 1129
8497.97 1084
8498.84 1107
8499.71 1088
8500.58 1070
8501.45 1023
8502.32 1077
8503.19 1034
8504.06 1055
8504.93 1000
8505.80 1035
8506.67 1055
8507.55 1042
8508.42 1064
8509.29 1042
8510.16 1086
8511.03 1048
8511.90 1080
8512.77 1076
8513.64 1092
8514.51 1176
8515.38 1128
8516.25 1118
8517.13 1136
8518.00 1154
8518.87 1073
8519.74 1119
8520.61 1189
8521.48 1182
8522.35 1197
8523.23 1255
8524.10 1354
8524.97 1410
8525.84 1502
8526.71 1556
8527.58 1575
8528.46 1662
8529.33 1599
8530.20 1594
8531.07 1563
8531.94 1495
8532.81 1372
8533.69 1355
8534.56 1319
8535.43 1279
8536.30 1243
8537.18 1192
8538.05 1150
8538.92 1180
8539.79 1134
8540.66 1132
8541.54 1129
8542.41 1084
8543.28 1082
8544.15 1069
8545.03 1016
8545.90 1000
8546.77 977
8547.64 1024
8548.52 1048
8549.39 1019
8550.26 1033
8551.14 1084
8552.01 1136
8552.88 1191
8553.76 1255
8554.63 1320
8555.50 1349
8556.37 1425
8557.25 1416
8558.12 1404
8558.99 1329
8559.87 1269
8560.74 1278
8561.61 1225
8562.49 1166
8563.36 1118
8564.24 1126
8565.11 1138
8565.98 1085
8566.86 1043
8567.73 1042
8568.60 1030
8569.48 1027
8570.35 996
8571.23 1022
8572.10 1027
8572.97 988
8573.85 1050
8574.72 993
8575.60 1021
8576.47 1037
8577.34 1020
8578.22 979
8579.09 1027
8579.97 1023
8580.84 1054
8581.72 1015
8582.59 989
8583.47 1044
8584.34 1062
8585.21 1061
8586.09 1044
8586.96 1087
8587.84 1096
8588.71 1097
8589.59 1096
8590.46 1091
8591.34 1086
8592.21 1139
8593.09 1128
8593.96 1084
8594.84 1100
8595.71 1124
8596.59 1155
8597.46 1157
8598.34 1150
8599.22 1122
8600.09 1195
8600.97 1169
8601.84 1206
8602.72 1235
8603.59 1152
8604.47 1192
8605.34 1204
8606.22 1208
8607.10 1234
8607.97 1230
8608.85 1234
8609.72 1263
8610.60 1302
8611.47 1270
8612.35 1266
8613.23 1245
8614.10 1272
8614.98 1307
8615.86 1311
8616.73 1295
8617.61 1306
8618.48 1367
8619.36 1389
8620.24 1386
8621.11 1404
8621.99 1456
8622.87 1441
8623.74 1483
8624.62 1522
8625.50 1506
8626.37 1510
8627.25 1471
8628.13 1517
8629.00 1535
8629.88 1535
8630.76 1582
8631.64 1592
8632.51 1615
8633.39 1639
8634.27 1594
8635.14 1604
8636.02 1628
8636.90 1627
8637.78 1623
8638.65 1645
8639.53 1688
8640.41 1700
8641.29 1764
8642.16 1766
8643.04 1738
8643.92 1792
8644.80 1778
8645.67 1852
8646.55 1861
8647.43 1888
8648.31 1928
8649.18 1980
8650.06 2106
8650.94 2089
8651.82 2011
8652.70 2122
8653.58 2052
8654.45 2099
8655.33 2171
8656.21 2143
8657.09 2196
8657.97 2219
8658.84 2196
8659.72 2299
8660.60 2313
8661.48 2392
8662.36 2504
8663.24 2686
8664.12 2785
8664.99 2904
8665.87 3109
8666.75 3116
8667.63 3098
8668.51 3128
8669.39 3087
8670.27 3125
8671.15 3114
8672.03 3102
8672.91 3221
8673.78 3269
8674.66 3402
8675.54 3367
8676.42 3466
8677.30 3412
8678.18 3294
8679.06 3175
8679.94 3040
8680.82 2895
8681.70 2727
8682.58 2699
8683.46 2625
8684.34 2440
8685.22 2407
8686.10 2442
8686.98 2530
8687.86 2569
8688.74 2731
8689.62 2907
8690.50 3170
8691.38 3504
8692.26 3949
8693.14 4315
8694.02 4476
8694.90 4558
8695.78 4502
8696.66 4397
8697.54 4106
8698.42 3715
8699.30 3422
8700.18 3151
8701.06 2960
8701.94 2798
8702.82 2632
8703.70 2436
8704.58 2250
8705.46 2165
8706.34 2059
8707.23 1971
8708.11 1969
8708.99 1858
8709.87 1805
8710.75 1738
8711.63 1648
8712.51 1610
8713.39 1586
8714.27 1565
8715.16 1523
8716.04 1489
8716.92 1483
8717.80 1443
8718.68 1429
8719.56 1398
8720.44 1421
8721.33 1439
8722.21 1431
8723.09 1399
8723.97 1372
8724.85 1437
8725.73 1466
8726.62 1456
8727.50 1489
8728.38 1463
8729.26 1476
8730.14 1552
8731.03 1544
8731.91 1584
8732.79 1584
8733.67 1551
8734.55 1571
8735.44 1504
8736.32 1464
8737.20 1483
8738.08 1480
8738.97 1485
8739.85 1455
8740.73 1405
8741.61 1443
8742.50 1418
8743.38 1382
8744.26 1438
8745.14 1430
8746.03 1407
8746.91 1388
8747.79 1412
8748.68 1399
8749.56 1414
8750.44 1430
8751.33 1442
8752.21 1408
8753.09 1428
8753.97 1404
8754.86 1431
8755.74 1382
8756.62 1468
8757.51 1480
8758.39 1503
8759.28 1502
8760.16 1566
8761.04 1580
8761.93 1506
8762.81 1451
8763.69 1506
8764.58 1487
8765.46 1442
8766.34 1396
8767.23 1343
8768.11 1372
8769.00 1402
8769.88 1391
8770.76 1377
8771.65 1425
8772.53 1452
8773.42 1421
8774.30 1356
8775.19 1388
8776.07 1341
8776.95 1359
8777.84 1316
8778.72 1324
8779.61 1331
8780.49 1309
8781.38 1325
8782.26 1270
8783.15 1228
8784.03 1232
8784.92 1254
8785.80 1262
8786.69 1269
8787.57 1309
8788.46 1265
8789.34 1302
8790.23 1322
8791.11 1246
8792.00 1311
8792.88 1291
8793.77 1328
8794.65 1270
8795.54 1260
8796.42 1283
8797.31 1233
8798.19 1231
8799.08 1279
8799.96 1253
8800.85 1226
8801.74 1204
8802.62 1213
8803.51 1216
8804.39 1172
8805.28 1180
8806.16 1183
8807.05 1173
8807.94 1170
8808.82 1199
8809.71 1190
8810.59 1173
8811.48 1135
8812.37 1149
8813.25 1116
8814.14 1090
8815.03 1122
8815.91 1149
8816.80 1201
8817.68 1187
8818.57 1238
8819.46 1220
8820.34 1261
8821.23 1224
8822.12 1174
8823.00 1112
8823.89 1115
8824.78 1119
8825.66 1152
8826.55 1188
8827.44 1136
8828.33 1103
8829.21 1093
8830.10 1132
8830.99 1091
8831.87 1121
8832.76 1087
8833.65 1074
8834.54 1032
8835.42 1061
8836.31 1060
8837.20 1004
8838.08 1040
8838.97 1020
8839.86 1033
8840.75 997
8841.64 993
8842.52 1007
8843.41 1040
8844.30 989
8845.19 1007
8846.07 971
8846.96 948
8847.85 932
8848.74 955
8849.63 936
8850.51 887
8851.40 912
8852.29 902
8853.18 861
8854.07 862
8854.96 862
8855.84 869
8856.73 876
8857.62 875
8858.51 863
8859.40 870
8860.29 877
8861.17 828
8862.06 835
8862.95 882
8863.84 852
8864.73 868
8865.62 897
8866.51 920
8867.40 874
8868.29 852
8869.17 821
8870.06 833
8870.95 820
8871.84 810
8872.73 797
8873.62 807
8874.51 772
8875.40 793
8876.29 758
8877.18 778
8878.07 795
8878.96 797
8879.85 792
8880.74 776
8881.63 766
8882.51 733
8883.40 782
8884.29 716
8885.18 774
8886.07 789
8886.96 853
8887.85 788
8888.74 771
8889.63 725
8890.52 767
8891.41 729
8892.30 753
8893.19 792
8894.09 697
8894.98 737
8895.87 718
8896.76 712
8897.65 716
8898.54 740
8899.43 688
8900.32 709
8901.21 720
8902.10 702
8902.99 701
8903.88 705
8904.77 684
8905.66 710
8906.55 751
8907.44 681
8908.34 663
8909.23 673
8910.12 707
8911.01 713
8911.90 668
8912.79 671
8913.68 685
8914.57 722
8915.47 689
8916.36 671
8917.25 691
8918.14 714
8919.03 708
8919.92 672
8920.81 674
8921.71 649
8922.60 645
8923.49 635
8924.38 640
8925.27 630
8926.16 631
8927.06 663
8927.95 650
8928.84 635
8929.73 629
8930.62 612
8931.52 600
8932.41 598
8933.30 630
8934.19 611
8935.09 608
8935.98 598
8936.87 643
8937.76 619
8938.66 615
8939.55 616
8940.44 617
8941.33 589
8942.23 623
8943.12 629
8944.01 660
8944.90 632
8945.80 626
8946.69 602
8947.58 635
8948.48 633
8949.37 646
8950.26 630
8951.16 601
8952.05 599
8952.94 590
8953.84 610
8954.73 599
8955.62 606
8956.52 598
8957.41 585
8958.30 581
8959.20 630
8960.09 598
8960.98 573
8961.88 597
8962.77 573
8963.66 589
8964.56 575
8965.45 613
8966.35 635
8967.24 615
8968.13 611
8969.03 585
8969.92 588
8970.82 599
8971.71 596
8972.60 589
8973.50 623
8974.39 625
8975.29 600
8976.18 598
8977.08 625
8977.97 618
8978.87 607
8979.76 618
8980.65 621
8981.55 607
8982.44 627
8983.34 594
8984.23 613
8985.13 593
8986.02 591
8986.92 602
8987.81 645
8988.71 581
8989.60 604
8990.50 594
8991.39 616
8992.29 626
8993.18 601
8994.08 570
8994.97 573
8995.87 593
8996.76 606
8997.66 595
8998.56 580
8999.45 621
9000.35 628
9001.24 606
9002.14 593
9003.03 557
9003.93 540
9004.83 595
9005.72 577
9006.62 592
9007.51 565
9008.41 543
9009.31 605
9010.20 597
9011.10 566
9011.99 547
9012.89 602
9013.79 613
9014.68 553
9015.58 555
9016.48 545
9017.37 581
9018.27 584
9019.16 550
9020.06 534
9020.96 527
9021.85 544
9022.75 548
9023.65 570
9024.54 549
9025.44 539
9026.34 557
9027.24 541
9028.13 562
9029.03 541
9029.93 559
9030.82 555
9031.72 575
9032.62 598
9033.52 570
9034.41 588
9035.31 573
9036.21 557
9037.10 562
9038.00 572
9038.90 538
9039.80 581
9040.69 583
9041.59 546
9042.49 591
9043.39 578
9044.29 574
9045.18 541
9046.08 588
9046.98 540
9047.88 563
9048.78 574
9049.67 586
9050.57 589
9051.47 559
9052.37 568
9053.27 604
9054.16 576
9055.06 574
9055.96 612
9056.86 608
9057.76 577
9058.66 580
9059.55 604
9060.45 598
9061.35 605
9062.25 582
9063.15 587
9064.05 606
9064.95 600
9065.85 575
9066.74 619
9067.64 590
9068.54 604
9069.44 625
9070.34 602
9071.24 599
9072.14 617
9073.04 615
9073.94 617
9074.84 586
9075.74 561
9076.64 588
9077.53 570
9078.43 599
9079.33 600
9080.23 596
9081.13 617
9082.03 618
9082.93 645
9083.83 629
9084.73 606
9085.63 610
9086.53 643
9087.43 655
9088.33 637
9089.23 641
9090.13 669
9091.03 664
9091.93 650
9092.83 677
9093.73 667
9094.63 672
9095.53 690
9096.43 696
9097.33 670
9098.23 675
9099.13 661
9100.04 671
9100.94 660
9101.84 681
9102.74 665
9103.64 659
9104.54 615
9105.44 610
9106.34 642
9107.24 665
9108.14 639
9109.04 623
9109.94 615
9110.85 622
9111.75 618
9112.65 587
9113.55 595
9114.45 577
9115.35 608
9116.25 581
9117.15 596
9118.06 615
9118.96 542
9119.86 584
9120.76 580
9121.66 587
9122.56 617
9123.46 598
9124.37 577
9125.27 593
9126.17 586
9127.07 569
9127.97 574
9128.88 584
9129.78 545
9130.68 558
9131.58 565
9132.48 590
9133.39 581
9134.29 592
9135.19 555
9136.09 579
9137.00 599
9137.90 575
9138.80 567
9139.70 556
9140.61 578
9141.51 526
9142.41 540
9143.31 568
9144.22 596
9145.12 549
9146.02 567
9146.92 556
9147.83 563
9148.73 528
9149.63 549
9150.54 566
9151.44 559
9152.34 569
9153.25 569
9154.15 551
9155.05 544
9155.96 545
9156.86 571
9157.76 539
9158.67 564
9159.57 529
9160.47 522
9161.38 570
9162.28 573
9163.18 568
9164.09 571
9164.99 558
9165.90 539
9166.80 543
9167.70 604
9168.61 550
9169.51 597
9170.42 607
9171.32 578
9172.22 569
9173.13 564
9174.03 523
9174.94 560
9175.84 559
9176.74 584
9177.65 560
9178.55 561
9179.46 568
9180.36 547
9181.27 545
9182.17 526
9183.08 545
9183.98 562
9184.89 546
9185.79 534
9186.70 527
9187.60 538
9188.51 559
9189.41 545
9190.32 542
9191.22 571
9192.13 566
9193.03 587
9193.94 566
9194.84 593
9195.75 584
9196.65 550
9197.56 600
9198.46 584
9199.37 602
9200.27 640
9201.18 639
9202.08 611
9202.99 619
9203.90 626
9204.80 595
9205.71 572
9206.61 569
9207.52 594
9208.42 575
9209.33 548
9210.24 560
9211.14 555
9212.05 511
9212.95 541
9213.86 563
9214.77 544
9215.67 525
9216.58 528
9217.49 546
9218.39 574
9219.30 539
9220.21 561
9221.11 555
9222.02 536
9222.93 524
9223.83 542
9224.74 561
9225.65 558
9226.55 543
9227.46 582
9228.37 522
9229.27 502
9230.18 534
9231.09 530
9231.99 542
9232.90 524
9233.81 550
9234.72 547
9235.62 544
9236.53 550
9237.44 549
9238.34 537
9239.25 529
9240.16 547
9241.07 516
9241.97 509
9242.88 529
9243.79 558
9244.70 531
9245.61 545
9246.51 542
9247.42 521
9248.33 498
9249.24 537
9250.14 510
9251.05 526
9251.96 544
9252.87 530
9253.78 516
9254.69 503
9255.59 531
9256.50 530
9257.41 546
9258.32 509
9259.23 565
9260.14 525
9261.04 543
9261.95 520
9262.86 527
9263.77 538
9264.68 528
9265.59 532
9266.50 509
9267.40 484
9268.31 556
9269.22 522
9270.13 557
9271.04 572
9271.95 543
9272.86 540
9273.77 521
9274.68 539
9275.59 536
9276.49 536
9277.40 596
9278.31 544
9279.22 519
9280.13 537
9281.04 523
9281.95 556
9282.86 546
9283.77 539
9284.68 536
9285.59 517
9286.50 519
9287.41 533
9288.32 532
9289.23 495
9290.14 541
9291.05 510
9291.96 522
9292.87 506
9293.78 513
9294.69 527
9295.60 512
9296.51 527
9297.42 522
9298.33 521
9299.24 531
9300.15 543
9301.06 565
9301.97 573
9302.88 563
9303.79 546
9304.70 557
9305.61 535
9306.53 554
9307.44 571
9308.35 591
9309.26 590
9310.17 567
9311.08 570
9311.99 589
9312.90 593
9313.81 594
9314.72 589
9315.63 582
9316.55 590
9317.46 589
9318.37 570
9319.28 568
9320.19 599
9321.10 588
9322.01 559
9322.93 532
9323.84 556
9324.75 570
9325.66 605
9326.57 595
9327.48 584
9328.40 579
9329.31 581
9330.22 536
9331.13 573
9332.04 555
9332.96 536
9333.87 551
9334.78 571
9335.69 580
9336.60 588
9337.52 576
9338.43 571
9339.34 582
9340.25 562
9341.17 587
9342.08 554
9342.99 570
9343.90 581
9344.82 603
9345.73 576
9346.64 572
9347.55 538
9348.47 574
9349.38 584
9350.29 608
9351.21 560
9352.12 544
9353.03 518
9353.94 539
9354.86 542
9355.77 557
9356.68 544
9357.60 548
9358.51 563
9359.42 545
9360.34 524
9361.25 543
9362.16 570
9363.08 550
9363.99 545
9364.90 516
9365.82 533
9366.73 542
9367.65 550
9368.56 557
9369.47 574
9370.39 532
9371.30 549
9372.21 539
9373.13 550
9374.04 538
9374.96 561
9375.87 562
9376.79 518
9377.70 569
9378.61 528
9379.53 581
9380.44 573
9381.36 576
9382.27 544
9383.19 545
9384.10 557
9385.01 591
9385.93 622
9386.84 622
9387.76 568
9388.67 562
9389.59 586
9390.50 610
9391.42 603
9392.33 617
9393.25 616
9394.16 630
9395.08 632
9395.99 612
9396.91 609
9397.82 619
9398.74 623
9399.65 584
9400.57 568
9401.48 568
9402.40 586
9403.32 580
9404.23 609
9405.15 592
9406.06 555
9406.98 604
9407.89 569
9408.81 546
9409.73 535
9410.64 530
9411.56 546
9412.47 545
9413.39 532
9414.30 524
9415.22 563
9416.14 528
9417.05 570
9417.97 524
9418.89 526
9419.80 551
9420.72 543
9421.63 560
9422.55 549
9423.47 549
9424.38 573
9425.30 521
9426.22 561
9427.13 559
9428.05 564
9428.97 590
9429.88 580
9430.80 547
9431.72 578
9432.63 564
9433.55 588
9434.47 565
9435.38 563
9436.30 562
9437.22 574
9438.14 558
9439.05 573
9439.97 553
9440.89 560
9441.81 576
9442.72 620
9443.64 632
9444.56 630
9445.47 596
9446.39 596
9447.31 561
9448.23 586
9449.15 575
9450.06 578
9450.98 588
9451.90 575
9452.82 589
9453.73 626
9454.65 634
9455.57 586
9456.49 551
9457.41 591
9458.32 606
9459.24 579
9460.16 583
9461.08 612
9462.00 570
9462.92 581
9463.83 573
9464.75 547
9465.67 573
9466.59 606
9467.51 610
9468.43 616
9469.35 563
9470.26 597
9471.18 544
9472.10 576
9473.02 555
9473.94 579
9474.86 604
9475.78 614
9476.70 601
9477.62 606
9478.54 566
9479.45 577
9480.37 574
9481.29 596
9482.21 610
9483.13 618
9484.05 638
9484.97 639
9485.89 641
9486.81 626
9487.73 599
9488.65 604
9489.57 587
9490.49 621
9491.41 598
9492.33 602
9493.25 615
9494.17 568
9495.09 584
9496.01 612
9496.93 619
9497.85 598
9498.77 579
9499.69 617
9500.61 555
9501.53 623
9502.45 594
9503.37 585
9504.29 624
9505.21 617
9506.13 612
9507.05 650
9507.97 625
9508.89 615
9509.81 629
9510.73 614
9511.65 628
9512.57 604
9513.49 635
9514.42 614
9515.34 616
9516.26 657
9517.18 671
9518.10 682
9519.02 658
9519.94 673
9520.86 645
9521.78 690
9522.71 709
9523.63 725
9524.55 706
9525.47 707
9526.39 738
9527.31 719
9528.23 719
9529.16 719
9530.08 715
9531.00 722
9531.92 723
9532.84 683
9533.76 681
9534.69 657
9535.61 678
9536.53 690
9537.45 690
9538.37 659
9539.30 694
9540.22 688
9541.14 674
9542.06 665
9542.98 715
9543.91 696
9544.83 736
9545.75 728
9546.67 702
9547.60 661
9548.52 709
9549.44 679
9550.36 723
9551.29 716
9552.21 697
9553.13 711
9554.06 702
9554.98 721
9555.90 762
9556.82 749
9557.75 760
9558.67 770
9559.59 761
9560.52 788
9561.44 743
9562.36 744
9563.29 759
9564.21 750
9565.13 778
9566.06 772
9566.98 805
9567.90 777
9568.83 805
9569.75 790
9570.67 782
9571.60 783
9572.52 799
9573.44 799
9574.37 770
9575.29 776
9576.22 802
9577.14 856
9578.06 841
9578.99 842
9579.91 892
9580.84 902
9581.76 856
9582.68 865
9583.61 867
9584.53 860
9585.46 828
9586.38 836
9587.31 873
9588.23 869
9589.15 855
9590.08 866
9591.00 840
9591.93 846
9592.85 801
9593.78 804
9594.70 836
9595.63 867
9596.55 870
9597.48 860
9598.40 886
9599.33 879
9600.25 937
9601.18 911
9602.10 881
9603.03 877
9603.95 913
9604.88 925
9605.80 946
9606.73 918
9607.65 910
9608.58 930
9609.50 927
9610.43 913
9611.35 927
9612.28 914
9613.21 959
9614.13 970
9615.06 1007
9615.98 949
9616.91 944
9617.84 923
9618.76 951
9619.69 963
9620.61 988
9621.54 1016
9622.47 970
9623.39 961
9624.32 975
9625.24 952
9626.17 978
9627.10 1021
9628.02 1030
9628.95 1045
9629.88 1069
9630.80 1050
9631.73 1033
9632.65 1046
9633.58 1054
9634.51 1001
9635.43 1025
9636.36 1088
9637.29 1068
9638.22 1093
9639.14 1073
9640.07 1096
9641.00 1106
9641.92 1117
9642.85 1189
9643.78 1208
9644.70 1226
9645.63 1207
9646.56 1196
9647.49 1188
9648.41 1235
9649.34 1260
9650.27 1232
9651.20 1226
9652.12 1227
9653.05 1247
9653.98 1224
9654.91 1201
9655.83 1250
9656.76 1226
9657.69 1194
9658.62 1192
9659.55 1206
9660.47 1264
9661.40 1226
9662.33 1216
9663.26 1185
9664.19 1190
9665.11 1230
9666.04 1237
9666.97 1280
9667.90 1230
9668.83 1251
9669.75 1238
9670.68 1272
9671.61 1298
9672.54 1300
9673.47 1322
9674.40 1311
9675.33 1260
9676.25 1336
9677.18 1347
9678.11 1337
9679.04 1276
9679.97 1306
9680.90 1324
9681.83 1330
9682.76 1312
9683.69 1363
9684.61 1375
9685.54 1344
9686.47 1392
9687.40 1372
9688.33 1355
9689.26 1420
9690.19 1390
9691.12 1401
9692.05 1404
9692.98 1382
9693.91 1369
9694.84 1415
9695.77 1425
9696.70 1403
9697.63 1430
9698.56 1483
9699.49 1494
9700.42 1503
9701.35 1461
9702.28 1451
9703.21 1427
9704.14 1450
9705.07 1431
9706.00 1444
9706.93 1432
9707.86 1455
9708.79 1490
9709.72 1418
9710.65 1452
9711.58 1443
9712.51 1487
9713.44 1502
9714.37 1510
9715.30 1595
9716.23 1623
9717.16 1592
9718.09 1563
9719.02 1609
9719.95 1527
9720.88 1517
9721.81 1486
9722.75 1476
9723.68 1374
9724.61 1343
9725.54 1317
9726.47 1305
9727.40 1286
9728.33 1276
9729.26 1309
9730.19 1273
9731.13 1263
9732.06 1253
9732.99 1264
9733.92 1294
9734.85 1327
9735.78 1250
9736.71 1291
9737.65 1260
9738.58 1252
9739.51 1243
9740.44 1219
9741.37 1187
9742.30 1203
9743.24 1204
9744.17 1207
9745.10 1193
9746.03 1209
9746.96 1135
9747.90 1151
9748.83 1134
9749.76 1165
9750.69 1184
9751.63 1174
9752.56 1220
9753.49 1201
9754.42 1166
9755.36 1164
9756.29 1161
9757.22 1156
9758.15 1155
9759.09 1172
9760.02 1117
9760.95 1173
9761.88 1182
9762.82 1156
9763.75 1153
9764.68 1171
9765.62 1120
9766.55 1186
9767.48 1232
9768.41 1247
9769.35 1191
9770.28 1219
9771.21 1215
9772.15 1178
9773.08 1176
9774.01 1172
9774.95 1193
9775.88 1206
9776.81 1199
9777.75 1201
9778.68 1218
9779.62 1214
9780.55 1168
9781.48 1197
9782.42 1178
9783.35 1259
9784.28 1313
9785.22 1297
9786.15 1295
9787.09 1269
9788.02 1255
9788.95 1271
9789.89 1234
9790.82 1204
9791.76 1184
9792.69 1202
9793.63 1144
9794.56 1201
9795.49 1171
9796.43 1224
9797.36 1214
9798.30 1264
9799.23 1244
9800.17 1257
9801.10 1240
9802.04 1253
9802.97 1256
9803.91 1204
9804.84 1203
9805.78 1162
9806.71 1125
9807.65 1095
9808.58 1072
9809.52 1080
9810.45 1039
9811.39 1029
9812.32 999
9813.26 1007
9814.19 958
9815.13 946
9816.06 984
9817.00 992
9817.93 951
9818.87 978
9819.80 965
9820.74 992
9821.68 949
9822.61 914
9823.55 973
9824.48 971
9825.42 942
9826.35 927
9827.29 940
9828.23 918
9829.16 892
9830.10 940
9831.03 963
9831.97 928
9832.91 912
9833.84 942
9834.78 927
9835.72 922
9836.65 918
9837.59 932
9838.52 914
9839.46 918
9840.40 943
9841.33 926
9842.27 956
9843.21 931
9844.14 920
9845.08 931
9846.02 929
9846.95 896
9847.89 895
9848.83 913
9849.77 934
9850.70 887
9851.64 938
9852.58 936
9853.51 932
9854.45 925
9855.39 935
9856.33 896
9857.26 933
9858.20 935
9859.14 938
9860.08 948
9861.01 921
9861.95 900
9862.89 925
9863.83 892
9864.76 913
9865.70 899
9866.64 860
9867.58 860
9868.51 909
9869.45 901
9870.39 878
9871.33 880
9872.27 918
9873.20 929
9874.14 900
9875.08 917
9876.02 919
9876.96 912
9877.90 894
9878.83 887
9879.77 903
9880.71 868
9881.65 877
9882.59 888
9883.53 915
9884.47 881
9885.40 827
9886.34 853
9887.28 877
9888.22 882
9889.16 899
9890.10 886
9891.04 899
9891.98 861
9892.91 875
9893.85 883
9894.79 864
9895.73 866
9896.67 858
9897.61 874
9898.55 861
9899.49 856
9900.43 839
9901.37 844
9902.31 880
9903.25 881
9904.19 841
9905.13 837
9906.07 827
9907.01 889
9907.95 880
9908.89 841
9909.83 885
9910.77 903
9911.71 907
9912.65 890
9913.59 902
9914.53 917
9915.47 869
9916.41 907
9917.35 923
9918.29 928
9919.23 918
9920.17 934
9921.11 932
9922.05 979
9922.99 1003
9923.93 1034
9924.87 1085
9925.81 1096
9926.75 1130
9927.69 1136
9928.63 1183
9929.57 1165
9930.51 1125
9931.45 1113
9932.39 1126
9933.34 1125
9934.28 1017
9935.22 970
9936.16 974
9937.10 958
9938.04 953
9938.98 916
9939.92 904
9940.87 896
9941.81 857
9942.75 855
9943.69 898
9944.63 876
9945.57 907
9946.51 924
9947.46 970
9948.40 939
9949.34 1003
9950.28 1036
9951.22 1018
9952.16 1061
9953.11 1060
9954.05 1095
9954.99 1037
9955.93 1063
9956.87 1038
9957.82 1007
9958.76 979
9959.70 1027
9960.64 926
9961.59 937
9962.53 889
9963.47 865
9964.41 860
9965.35 832
9966.30 859
9967.24 858
9968.18 789
9969.13 770
9970.07 774
9971.01 794
9971.95 800
9972.90 785
9973.84 793
9974.78 756
9975.73 744
9976.67 762
9977.61 752
9978.55 768
9979.50 773
9980.44 795
9981.38 787
9982.33 769
9983.27 756
9984.21 798
9985.16 829
9986.10 809
9987.04 767
9987.99 775
9988.93 791
9989.88 792
9990.82 774
9991.76 778
9992.71 790
9993.65 762
9994.59 781
9995.54 786
9996.48 768
9997.43 727
9998.37 705
9999.31 743
10000.26 730
10001.20 746
10002.15 704
10003.09 692
10004.04 720
10004.98 709
10005.92 732
10006.87 714
10007.81 733
10008.76 710
10009.70 733
10010.65 745
10011.59 711
10012.54 700
10013.48 708
10014.43 721
10015.37 698
10016.32 712
10017.26 723
10018.21 717
10019.15 727
10020.10 727
10021.04 650
10021.99 683
10022.93 731
10023.88 739
10024.82 683
10025.77 668
10026.71 701
10027.66 709
10028.60 685
10029.55 705
10030.49 710
10031.44 733
10032.39 706
10033.33 694
10034.28 669
10035.22 671
10036.17 682
10037.11 682
10038.06 704
10039.01 668
10039.95 670
10040.90 665
10041.84 669
10042.79 615
10043.74 608
10044.68 645
10045.63 659
10046.58 663
10047.52 636
10048.47 626
10049.41 679
10050.36 651
10051.31 630
10052.25 638
10053.20 665
10054.15 659
10055.09 645
10056.04 674
10056.99 686
10057.93 650
10058.88 648
10059.83 638
10060.78 652
10061.72 625
10062.67 659
10063.62 641
10064.56 678
10065.51 660
10066.46 716
10067.41 661
10068.35 628
10069.30 632
10070.25 633
10071.20 626
10072.14 629
10073.09 672
10074.04 638
10074.99 627
10075.93 652
10076.88 647
10077.83 637
10078.78 625
10079.72 650
10080.67 641
10081.62 653
10082.57 661
10083.52 618
10084.46 640
10085.41 627
10086.36 649
10087.31 644
10088.26 650
10089.21 630
10090.15 616
10091.10 624
10092.05 649
10093.00 602
10093.95 625
10094.90 638
10095.85 606
10096.79 609
10097.74 592
10098.69 613
10099.64 602
10100.59 602
10101.54 603
10102.49 615
10103.44 618
10104.39 623
10105.33 649
10106.28 649
10107.23 627
10108.18 627
10109.13 628
10110.08 651
10111.03 654
10111.98 612
10112.93 642
10113.88 592
10114.83 591
10115.78 613
10116.73 642
10117.68 624
10118.63 623
10119.58 627
10120.53 621
10121.48 632
10122.43 636
10123.38 632
10124.33 634
10125.28 676
10126.23 659
10127.18 682
10128.13 644
10129.08 631
10130.03 629
10130.98 632
10131.93 631
10132.88 655
10133.83 658
10134.78 663
10135.73 678
10136.68 686
10137.63 734
10138.58 656
10139.53 636
10140.48 694
10141.43 706
10142.38 672
10143.33 677
10144.29 651
10145.24 678
10146.19 677
10147.14 688
10148.09 706
10149.04 727
10149.99 713
10150.94 742
10151.89 744
10152.85 721
10153.80 730
10154.75 761
10155.70 787
10156.65 757
10157.60 777
10158.55 720
10159.51 796
10160.46 765
10161.41 761
10162.36 784
10163.31 777
10164.26 819
10165.22 789
10166.17 805
10167.12 816
10168.07 814
10169.02 822
10169.98 786
10170.93 838
10171.88 837
10172.83 864
10173.79 883
10174.74 878
10175.69 877
10176.64 908
10177.60 944
10178.55 940
10179.50 924
10180.45 958
10181.41 931
10182.36 957
10183.31 942
10184.26 955
10185.22 938
10186.17 984
10187.12 1003
10188.08 981
10189.03 936
10189.98 962
10190.93 927
10191.89 974
10192.84 971
10193.79 978
10194.75 991
10195.70 936
10196.65 946
10197.61 949
10198.56 961
10199.51 941
10200.47 979
10201.42 1021
10202.38 1021
10203.33 988
10204.28 988
10205.24 1050
10206.19 1077
10207.14 1066
10208.10 1088
10209.05 1111
10210.01 1122
10210.96 1081
10211.91 1101
10212.87 1095
10213.82 1070
10214.78 1032
10215.73 992
10216.69 1024
10217.64 955
10218.59 889
10219.55 932
10220.50 926
10221.46 902
10222.41 933
10223.37 980
10224.32 958
10225.28 943
10226.23 953
10227.19 922
10228.14 886
10229.10 901
10230.05 936
10231.01 938
10231.96 928
10232.92 913
10233.87 986
10234.83 1004
10235.78 1002
10236.74 1035
10237.69 1054
10238.65 1060
10239.60 1040
10240.56 1030
10241.51 1010
10242.47 948
10243.42 951
10244.38 955
10245.34 955
10246.29 954
10247.25 881
10248.20 843
10249.16 865
10250.11 859
10251.07 831
10252.03 862
10252.98 813
10253.94 803
10254.89 799
10255.85 769
10256.81 769
10257.76 809
10258.72 784
10259.68 781
10260.63 747
10261.59 712
10262.55 763
10263.50 773
10264.46 699
10265.41 699
10266.37 744
10267.33 721
10268.28 701
10269.24 672
10270.20 680
10271.16 673
10272.11 709
10273.07 728
10274.03 669
10274.98 700
10275.94 691
10276.90 697
10277.85 682
10278.81 697
10279.77 668
10280.73 681
10281.68 670
10282.64 672
10283.60 663
10284.56 650
10285.51 648
10286.47 632
10287.43 643
10288.39 654
10289.34 635
10290.30 639
10291.26 658
10292.22 640
10293.18 626
10294.13 643
10295.09 675
10296.05 689
10297.01 667
10297.97 649
10298.92 661
10299.88 622
10300.84 640
10301.80 646
10302.76 659
10303.72 652
10304.67 634
10305.63 620
10306.59 620
10307.55 586
10308.51 607
10309.47 631
10310.43 613
10311.38 624
10312.34 628
10313.30 569
10314.26 587
10315.22 606
10316.18 608
10317.14 583
10318.10 609
10319.06 641
10320.01 621
10320.97 599
10321.93 606
10322.89 596
10323.85 594
10324.81 604
10325.77 597
10326.73 594
10327.69 633
10328.65 596
10329.61 585
10330.57 604
10331.53 567
10332.49 601
10333.45 603
10334.41 585
10335.37 598
10336.33 597
10337.29 602
10338.25 581
10339.21 537
10340.17 552
10341.13 546
10342.09 577
10343.05 555
10344.01 538
10344.97 557
10345.93 526
10346.89 527
10347.85 538
10348.81 545
10349.77 511
10350.73 538
10351.69 524
10352.65 545
10353.61 516
10354.57 541
10355.53 525
10356.49 527
10357.46 511
10358.42 523
10359.38 557
10360.34 552
10361.30 526
10362.26 520
10363.22 542
10364.18 488
10365.14 495
10366.11 501
10367.07 516
10368.03 516
10368.99 503
10369.95 520
10370.91 529
10371.87 510
10372.84 488
10373.80 538
10374.76 526
10375.72 545
10376.68 494
10377.64 479
10378.61 509
10379.57 501
10380.53 496
10381.49 515
10382.45 507
10383.42 507
10384.38 517
10385.34 531
10386.30 527
10387.27 518
10388.23 522
10389.19 505
10390.15 489
10391.11 475
10392.08 469
10393.04 528
10394.00 506
10394.96 514
10395.93 504
10396.89 489
10397.85 492
10398.82 482
10399.78 469
10400.74 522
10401.70 495
10402.67 496
10403.63 508
10404.59 519
10405.56 516
10406.52 512
10407.48 502
10408.45 507
10409.41 518
10410.37 518
10411.34 490
10412.30 486
10413.26 487
10414.23 501
10415.19 490
10416.15 494
10417.12 530
10418.08 500
10419.04 522
10420.01 510
10420.97 513
10421.94 526
10422.90 535
10423.86 527
10424.83 520
10425.79 539
10426.76 521
10427.72 487
10428.68 483
10429.65 522
10430.61 465
10431.58 484
10432.54 488
10433.51 497
10434.47 499
10435.44 464
10436.40 486
10437.36 499
10438.33 472
10439.29 446
10440.26 436
10441.22 470
10442.19 444
10443.15 456
10444.12 451
10445.08 490
10446.05 465
10447.01 477
10447.98 476
10448.94 496
10449.91 476
10450.87 481
10451.84 478
10452.80 449
10453.77 478
10454.73 466
10455.70 482
10456.67 461
10457.63 469
10458.60 488
10459.56 470
10460.53 461
10461.49 448
10462.46 469
10463.43 486
10464.39 499
10465.36 493
10466.32 467
10467.29 453
10468.25 497
10469.22 474
10470.19 468
10471.15 460
10472.12 451
10473.09 456
10474.05 455
10475.02 461
10475.98 502
10476.95 491
10477.92 470
10478.88 471
10479.85 464
10480.82 472
10481.78 461
10482.75 486
10483.72 475
10484.68 487
10485.65 470
10486.62 492
10487.58 451
10488.55 492
10489.52 482
10490.49 423
10491.45 453
10492.42 450
10493.39 464
10494.35 457
10495.32 451
10496.29 464
10497.26 487
10498.22 469
10499.19 451
10500.16 426
10501.13 474
10502.09 462
10503.06 454
10504.03 450
10505.00 478
10505.96 498
10506.93 478
10507.90 467
10508.87 480
10509.84 456
10510.80 463
10511.77 454
10512.74 442
10513.71 465
10514.68 465
10515.64 478
10516.61 465
10517.58 479
10518.55 450
10519.52 466
10520.49 473
10521.45 468
10522.42 470
10523.39 461
10524.36 455
10525.33 424
10526.30 467
10527.27 429
10528.23 469
10529.20 473
10530.17 456
10531.14 435
10532.11 421
10533.08 436
10534.05 458
10535.02 453
10535.99 481
10536.96 471
10537.93 484
10538.89 494
10539.86 453
10540.83 499
10541.80 464
10542.77 479
10543.74 469
10544.71 469
10545.68 471
10546.65 458
10547.62 476
10548.59 490
10549.56 473
10550.53 466
10551.50 459
10552.47 468
10553.44 495
10554.41 478
10555.38 484
10556.35 482
10557.32 447
10558.29 487
10559.26 512
10560.23 496
10561.20 483
10562.17 534
10563.14 495
10564.11 469
10565.08 483
10566.05 502
10567.02 513
10567.99 514
10568.96 507
10569.93 491
10570.91 467
10571.88 493
10572.85 465
10573.82 499
10574.79 503
10575.76 468
10576.73 467
10577.70 479
10578.67 465
10579.64 477
10580.62 499
10581.59 498
10582.56 509
10583.53 492
10584.50 477
10585.47 472
10586.44 517
10587.42 508
10588.39 507
10589.36 507
10590.33 514
10591.30 500
10592.27 463
10593.25 484
10594.22 502
10595.19 531
10596.16 514
10597.13 497
10598.10 527
10599.08 522
10600.05 505
10601.02 475
10601.99 526
10602.97 492
10603.94 497
10604.91 520
10605.88 513
10606.85 502
10607.83 530
10608.80 555
10609.77 539
10610.74 535
10611.72 555
10612.69 562
10613.66 582
10614.64 551
10615.61 562
10616.58 571
10617.55 555
10618.53 548
10619.50 529
10620.47 554
10621.45 522
10622.42 522
10623.39 532
10624.37 565
10625.34 522
10626.31 522
10627.29 491
10628.26 526
10629.23 529
10630.21 525
10631.18 547
10632.15 534
10633.13 548
10634.10 560
10635.07 556
10636.05 555
10637.02 550
10638.00 578
10638.97 585
10639.94 572
10640.92 559
10641.89 568
10642.87 587
10643.84 629
10644.81 613
10645.79 616
10646.76 587
10647.74 576
10648.71 543
10649.68 551
10650.66 514
10651.63 517
10652.61 540
10653.58 507
10654.56 504
10655.53 488
10656.51 493
10657.48 527
10658.46 495
10659.43 464
10660.41 502
10661.38 494
10662.36 476
10663.33 518
10664.31 498
10665.28 484
10666.26 468
10667.23 492
10668.21 463
10669.18 472
10670.16 454
10671.13 479
10672.11 475
10673.08 469
10674.06 472
10675.03 475
10676.01 476
10676.99 474
10677.96 474
10678.94 469
10679.91 472
10680.89 481
10681.86 490
10682.84 498
10683.82 536
10684.79 494
10685.77 504
10686.74 491
10687.72 473
10688.70 486
10689.67 496
10690.65 453
10691.63 466
10692.60 471
10693.58 464
10694.55 469
10695.53 473
10696.51 486
10697.48 472
10698.46 485
10699.44 512
10700.41 465
10701.39 467
10702.37 500
10703.34 511
10704.32 469
10705.30 449
10706.27 484
10707.25 478
10708.23 478
10709.21 475
10710.18 476
10711.16 469
10712.14 493
10713.11 493
10714.09 495
10715.07 470
10716.05 465
10717.02 509
10718.00 484
10718.98 476
10719.96 479
10720.93 521
10721.91 505
10722.89 504
10723.87 500
10724.85 488
10725.82 480
10726.80 482
10727.78 473
10728.76 490
10729.74 505
10730.71 491
10731.69 503
10732.67 472
10733.65 434
10734.63 467
10735.60 499
10736.58 483
10737.56 467
10738.54 473
10739.52 496
10740.50 511
10741.48 509
10742.45 511
10743.43 508
10744.41 482
10745.39 513
10746.37 505
10747.35 503
10748.33 504
10749.31 506
10750.28 495
10751.26 479
10752.24 502
10753.22 525
10754.20 504
10755.18 515
10756.16 507
10757.14 471
10758.12 518
10759.10 501
10760.08 505
10761.06 521
10762.04 534
10763.01 502
10763.99 508
10764.97 510
10765.95 502
10766.93 500
10767.91 551
10768.89 511
10769.87 490
10770.85 518
10771.83 527
10772.81 532
10773.79 514
10774.77 535
10775.75 529
10776.73 523
10777.71 519
10778.69 527
10779.67 492
10780.65 529
10781.63 547
10782.62 521
10783.60 538
10784.58 526
10785.56 522
10786.54 519
10787.52 499
10788.50 535
10789.48 553
10790.46 537
10791.44 508
10792.42 501
10793.40 531
10794.38 533
10795.37 526
10796.35 572
10797.33 548
10798.31 525
10799.29 525
10800.27 518
10801.25 542
10802.23 527
10803.21 527
10804.20 532
10805.18 561
10806.16 525
10807.14 517
10808.12 535
10809.10 511
10810.09 534
10811.07 529
10812.05 520
10813.03 545
10814.01 531
10815.00 543
10815.98 525
10816.96 554
10817.94 536
10818.92 553
10819.91 563
10820.89 599
10821.87 580
10822.85 566
10823.83 562
10824.82 575
10825.80 601
10826.78 566
10827.76 575
10828.75 566
10829.73 569
10830.71 550
10831.69 585
10832.68 576
10833.66 573
10834.64 568
10835.63 574
10836.61 588
10837.59 596
10838.57 577
10839.56 581
10840.54 557
10841.52 608
10842.51 634
10843.49 612
10844.47 589
10845.46 597
10846.44 591
10847.42 594
10848.41 578
10849.39 621
10850.37 624
10851.36 605
10852.34 633
10853.32 608
10854.31 592
10855.29 605
10856.28 634
10857.26 658
10858.24 649
10859.23 642
10860.21 641
10861.20 651
10862.18 622
10863.16 679
10864.15 670
10865.13 654
10866.12 645
10867.10 676
10868.08 692
10869.07 699
10870.05 686
10871.04 653
10872.02 684
10873.01 720
10873.99 713
10874.98 730
10875.96 688
10876.95 685
10877.93 695
10878.92 670
10879.90 713
10880.89 720
10881.87 726
10882.86 716
10883.84 718
10884.83 703
10885.81 699
10886.80 728
10887.78 737
10888.77 757
10889.75 741
10890.74 772
10891.72 763
10892.71 772
10893.69 782
10894.68 799
10895.66 774
10896.65 826
10897.64 781
10898.62 792
10899.61 818
10900.59 815
10901.58 802
10902.56 818
10903.55 838
10904.54 833
10905.52 820
10906.51 798
10907.49 816
10908.48 844
10909.47 868
10910.45 859
10911.44 865
10912.43 873
10913.41 907
10914.40 905
10915.39 952
10916.37 940
10917.36 934
10918.35 944
10919.33 943
10920.32 929
10921.31 940
10922.29 929
10923.28 953
10924.27 921
10925.25 915
10926.24 915
10927.23 971
10928.21 988
10929.20 984
10930.19 981
10931.18 968
10932.16 1043
10933.15 986
10934.14 1024
10935.12 988
10936.11 1000
10937.10 975
10938.09 1008
10939.07 1017
10940.06 1036
10941.05 1028
10942.04 1077
10943.02 1120
10944.01 1088
10945.00 1091
10945.99 1110
10946.98 1141
10947.96 1165
10948.95 1173
10949.94 1190
10950.93 1189
10951.92 1252
10952.90 1245
10953.89 1319
10954.88 1315
10955.87 1331
10956.86 1367
10957.85 1484
10958.83 1482
10959.82 1528
10960.81 1513
10961.80 1592
10962.79 1574
10963.78 1555
10964.77 1537
10965.75 1490
10966.74 1448
10967.73 1482
10968.72 1370
10969.71 1320
10970.70 1356
10971.69 1336
10972.68 1280
10973.67 1228
10974.66 1254
10975.64 1256
10976.63 1202
10977.62 1234
10978.61 1247
10979.60 1208
10980.59 1223
10981.58 1201
10982.57 1249
10983.56 1232
10984.55 1248
10985.54 1311
10986.53 1232
10987.52 1241
10988.51 1255
10989.50 1272
10990.49 1281
10991.48 1335
10992.47 1339
10993.46 1386
10994.45 1482
10995.44 1538
10996.43 1625
10997.42 1664
10998.41 1765
10999.40 1831
11000.39 1879
11001.38 1911
11002.37 1949
11003.36 1994
11004.35 1981
11005.34 1876
11006.33 1828
11007.32 1740
11008.31 1629
11009.30 1566
11010.30 1485
11011.29 1390
11012.28 1337
11013.27 1285
11014.26 1238
11015.25 1150
11016.24 1082
11017.23 1115
11018.22 1078
11019.21 1083
11020.21 975
11021.20 1002
11022.19 1022
11023.18 984
11024.17 943
11025.16 974
11026.15 971
11027.14 949
11028.14 967
11029.13 920
11030.12 954
11031.11 980
11032.10 996
11033.09 970
11034.09 982
11035.08 963
11036.07 962
11037.06 925
11038.05 938
11039.05 903
11040.04 957
11041.03 934
11042.02 947
11043.02 930
11044.01 934
11045.00 877
11045.99 877
11046.98 898
11047.98 872
11048.97 877
11049.96 831
11050.95 910
11051.95 850
11052.94 854
11053.93 864
11054.93 848
11055.92 818
11056.91 836
11057.90 792
11058.90 826
11059.89 888
11060.88 885
11061.88 867
11062.87 869
11063.86 859
11064.86 854
11065.85 855
11066.84 840
11067.84 845
11068.83 846
11069.82 878
11070.82 856
11071.81 851
11072.80 856
11073.80 860
11074.79 891
11075.78 863
11076.78 883
11077.77 866
11078.77 888
11079.76 861
11080.75 867
11081.75 834
11082.74 851
11083.74 839
11084.73 836
11085.72 844
11086.72 869
11087.71 808
11088.71 810
11089.70 833
11090.70 812
11091.69 832
11092.68 804
11093.68 777
11094.67 781
11095.67 759
11096.66 785
11097.66 769
11098.65 761
11099.65 794
11100.64 803
11101.64 794
11102.63 766
11103.63 769
11104.62 793
11105.62 796
11106.61 806
11107.61 781
11108.60 725
11109.60 750
11110.59 744
11111.59 749
11112.58 728
11113.58 748
11114.57 763
11115.57 750
11116.56 768
11117.56 739
11118.56 737
11119.55 725
11120.55 752
11121.54 758
11122.54 732
11123.54 777
11124.53 773
11125.53 766
11126.52 759
11127.52 754
11128.51 757
11129.51 747
11130.51 730
11131.50 706
11132.50 684
11133.50 730
11134.49 730
11135.49 718
11136.49 708
11137.48 740
11138.48 708
11139.47 715
11140.47 702
11141.47 741
11142.46 748
11143.46 737
11144.46 713
11145.46 725
11146.45 723
11147.45 711
11148.45 756
11149.44 740
11150.44 718
11151.44 704
11152.43 711
11153.43 756
11154.43 783
11155.43 740
11156.42 722
11157.42 757
11158.42 720
11159.42 753
11160.41 739
11161.41 738
11162.41 751
11163.41 750
11164.40 673
11165.40 731
11166.40 715
11167.40 729
11168.39 714
11169.39 709
11170.39 704
11171.39 680
11172.39 746
11173.38 756
11174.38 727
11175.38 713
11176.38 759
11177.38 690
11178.38 728
11179.37 741
11180.37 733
11181.37 688
11182.37 740
11183.37 719
11184.37 728
11185.37 734
11186.36 749
11187.36 731
11188.36 745
11189.36 768
11190.36 776
11191.36 757
11192.36 740
11193.36 766
11194.36 743
11195.35 723
11196.35 716
11197.35 763
11198.35 791
11199.35 757
11200.35 745
11201.35 749
11202.35 778
11203.35 796
11204.35 764
11205.35 744
11206.35 741
11207.35 773
11208.35 773
11209.35 743
11210.35 784
11211.35 766
11212.35 797
11213.35 771
11214.35 775
11215.34 781
11216.35 746
11217.35 800
11218.35 761
11219.35 751
11220.35 747
11221.35 727
11222.35 733
11223.35 732
11224.35 734
11225.35 730
11226.35 739
11227.35 780
11228.35 740
11229.35 745
11230.35 726
11231.35 723
11232.35 743
11233.35 778
11234.35 773
11235.35 780
11236.35 786
11237.36 737
11238.36 740
11239.36 756
11240.36 759
11241.36 723
11242.36 791
11243.36 753
11244.36 731
11245.36 738
11246.37 743
11247.37 754
11248.37 713
11249.37 719
11250.37 718
11251.37 788
11252.38 746
11253.38 762
11254.38 779
11255.38 784
11256.38 802
11257.38 779
11258.39 771
11259.39 832
11260.39 775
11261.39 746
11262.39 791
11263.40 774
11264.40 734
11265.40 757
11266.40 813
11267.40 795
11268.41 761
11269.41 785
11270.41 805
11271.41 796
11272.42 768
11273.42 792
11274.42 796
11275.42 826
11276.43 825
11277.43 832
11278.43 821
11279.44 834
11280.44 821
11281.44 846
11282.44 843
11283.45 830
11284.45 831
11285.45 819
11286.46 804
11287.46 755
11288.46 761
11289.47 757
11290.47 744
11291.47 735
11292.48 738
11293.48 689
11294.48 714
11295.49 714
11296.49 701
11297.49 682
11298.50 648
11299.50 668
11300.51 679
11301.51 657
11302.51 647
11303.52 677
11304.52 672
11305.53 697
11306.53 688
11307.53 674
11308.54 663
11309.54 673
11310.55 681
11311.55 690
11312.55 684
11313.56 717
11314.56 685
11315.57 718
11316.57 701
11317.58 749
11318.58 710
11319.59 738
11320.59 728
11321.59 726
11322.60 722
11323.60 742
11324.61 757
11325.61 754
11326.62 732
11327.62 713
11328.63 692
11329.63 712
11330.64 707
11331.64 660
11332.65 670
11333.65 671
11334.66 669
11335.67 698
11336.67 676
11337.68 687
11338.68 666
11339.69 661
11340.69 663
11341.70 706
11342.70 708
11343.71 723
11344.72 712
11345.72 734
11346.73 727
11347.73 682
11348.74 660
11349.74 664
11350.75 675
11351.76 639
11352.76 615
11353.77 655
11354.78 632
11355.78 603
11356.79 635
11357.79 586
11358.80 581
11359.81 619
11360.81 590
11361.82 619
11362.83 624
11363.83 633
11364.84 610
11365.85 620
11366.85 600
11367.86 583
11368.87 612
11369.87 622
11370.88 568
11371.89 576
11372.89 591
11373.90 584
11374.91 580
11375.92 562
11376.92 583
11377.93 606
11378.94 580
11379.94 556
11380.95 539
11381.96 553
11382.97 585
11383.97 553
11384.98 562
11385.99 562
11387.00 570
11388.00 576
11389.01 562
11390.02 537
11391.03 527
11392.04 567
11393.04 568
11394.05 559
11395.06 544
11396.07 530
11397.08 547
11398.08 588
11399.09 562
11400.10 539
11401.11 540
11402.12 571
11403.12 591
11404.13 576
11405.14 514
11406.15 529
11407.16 538
11408.17 534
11409.18 542
11410.18 546
11411.19 546
11412.20 559
11413.21 544
11414.22 537
11415.23 529
11416.24 524
11417.25 528
11418.25 536
11419.26 530
11420.27 506
11421.28 564
11422.29 547
11423.30 540
11424.31 515
11425.32 525
11426.33 544
11427.34 533
11428.35 533
11429.36 524
11430.37 487
11431.38 494
11432.39 521
11433.39 504
11434.40 499
11435.41 532
11436.42 514
11437.43 522
11438.44 492
11439.45 502
11440.46 512
11441.47 540
11442.48 517
11443.49 527
11444.50 499
11445.51 509
11446.52 498
11447.53 511
11448.55 514
11449.56 494
11450.57 486
11451.58 494
11452.59 512
11453.60 509
11454.61 532
11455.62 493
11456.63 473
11457.64 499
11458.65 496
11459.66 482
11460.67 476
11461.68 479
11462.69 502
11463.71 480
11464.72 464
11465.73 474
11466.74 472
11467.75 472
11468.76 493
11469.77 447
11470.78 463
11471.80 470
11472.81 440
11473.82 469
11474.83 461
11475.84 476
11476.85 480
11477.86 462
11478.88 470
11479.89 459
11480.90 447
11481.91 481
11482.92 439
11483.93 452
11484.95 444
11485.96 446
11486.97 448
11487.98 461
11489.00 447
11490.01 443
11491.02 451
11492.03 453
11493.04 472
11494.06 456
11495.07 433
11496.08 455
11497.09 463
11498.11 445
11499.12 440
11500.13 485
11501.14 462
11502.16 433
11503.17 431
11504.18 465
11505.20 465
11506.21 450
11507.22 453
11508.23 463
11509.25 464
11510.26 465
11511.27 465
11512.29 468
11513.30 444
11514.31 458
11515.33 455
11516.34 462
11517.35 463
11518.37 437
11519.38 472
11520.39 479
11521.41 436
11522.42 436
11523.43 465
11524.45 463
11525.46 443
11526.47 470
11527.49 473
11528.50 448
11529.52 442
11530.53 439
11531.54 460
11532.56 447
11533.57 448
11534.59 466
11535.60 465
11536.62 483
11537.63 446
11538.64 468
11539.66 478
11540.67 471
11541.69 498
11542.70 477
11543.72 456
11544.73 464
11545.75 479
11546.76 471
11547.77 454
11548.79 480
11549.80 457
11550.82 463
11551.83 420
11552.85 439
11553.86 447
11554.88 422
11555.89 424
11556.91 423
11557.92 436
11558.94 429
11559.95 429
11560.97 409
11561.99 429
11563.00 410
11564.02 431
11565.03 443
11566.05 407
11567.06 418
11568.08 415
11569.09 383
11570.11 399
11571.13 411
11572.14 429
11573.16 421
11574.17 414
11575.19 423
11576.20 418
11577.22 415
11578.24 416
11579.25 428
11580.27 444
11581.29 398
11582.30 394
11583.32 410
11584.33 452
11585.35 430
11586.37 419
11587.38 429
11588.40 430
11589.42 431
11590.43 430
11591.45 429
11592.47 411
11593.48 398
11594.50 412
11595.52 413
11596.53 393
11597.55 418
11598.57 424
11599.58 419
11600.60 419
11601.62 423
11602.64 427
11603.65 425
11604.67 410
11605.69 409
11606.70 405
11607.72 415
11608.74 408
11609.76 410
11610.77 420
11611.79 395
11612.81 399
11613.83 412
11614.84 397
11615.86 397
11616.88 434
11617.90 425
11618.92 414
11619.93 419
11620.95 420
11621.97 427
11622.99 427
11624.01 414
11625.02 428
11626.04 419
11627.06 439
11628.08 416
11629.10 419
11630.11 411
11631.13 397
11632.15 409
11633.17 412
11634.19 403
11635.21 408
11636.23 427
11637.24 405
11638.26 419
11639.28 433
11640.30 409
11641.32 402
11642.34 388
11643.36 397
11644.38 394
11645.39 416
11646.41 422
11647.43 413
11648.45 428
11649.47 429
11650.49 413
11651.51 421
11652.53 403
11653.55 403
11654.57 426
11655.59 410
11656.61 404
11657.63 441
11658.65 418
11659.67 440
11660.69 422
11661.70 426
11662.72 414
11663.74 421
11664.76 416
11665.78 394
11666.80 461
11667.82 416
11668.84 450
11669.86 417
11670.88 436
11671.90 427
11672.92 443
11673.95 408
11674.97 421
11675.99 429
11677.01 406
11678.03 439
11679.05 440
11680.07 421
11681.09 425
11682.11 449
11683.13 421
11684.15 414
11685.17 428
11686.19 433
11687.21 426
11688.23 427
11689.25 429
11690.28 426
11691.30 388
11692.32 393
11693.34 405
11694.36 419
11695.38 431
11696.40 408
11697.42 406
11698.44 434
11699.47 444
11700.49 446
11701.51 431
11702.53 430
11703.55 445
11704.57 436
11705.60 449
11706.62 415
11707.64 410
11708.66 437
11709.68 420
11710.70 418
11711.73 430
11712.75 441
11713.77 426
11714.79 440
11715.81 452
11716.84 445
11717.86 420
11718.88 455
11719.90 468
11720.92 462
11721.95 444
11722.97 445
11723.99 463
11725.01 445
11726.04 420
11727.06 424
11728.08 444
11729.11 436
11730.13 478
11731.15 470
11732.17 434
11733.20 456
11734.22 472
11735.24 459
11736.26 481
11737.29 465
11738.31 451
11739.33 482
11740.36 485
11741.38 446
11742.40 457
11743.43 461
11744.45 467
11745.47 449
11746.50 452
11747.52 469
11748.54 482
11749.57 478
11750.59 451
11751.62 454
11752.64 467
11753.66 481
11754.69 475
11755.71 472
11756.73 450
11757.76 492
11758.78 505
11759.81 480
11760.83 483
11761.85 519
11762.88 511
11763.90 517
11764.93 526
11765.95 505
11766.98 515
11768.00 537
11769.02 539
11770.05 507
11771.07 502
11772.10 525
11773.12 554
11774.15 557
11775.17 532
11776.20 525
11777.22 525
11778.25 515
11779.27 506
11780.30 537
11781.32 520
11782.35 534
11783.37 508
11784.40 525
11785.42 541
11786.45 540
11787.47 554
11788.50 584
11789.52 551
11790.55 545
11791.57 575
11792.60 560
11793.62 565
11794.65 547
11795.67 562
11796.70 537
11797.73 559
11798.75 534
11799.78 578
11800.80 611
11801.83 585
11802.85 574
11803.88 556
11804.91 566
11805.93 585
11806.96 574
11807.98 586
11809.01 561
11810.04 578
11811.06 583
11812.09 578
11813.12 585
11814.14 583
11815.17 624
11816.19 576
11817.22 580
11818.25 560
11819.27 608
11820.30 582
11821.33 623
11822.35 586
11823.38 593
11824.41 600
11825.44 598
11826.46 604
11827.49 607
11828.52 651
11829.54 646
11830.57 629
11831.60 634
11832.62 623
11833.65 641
11834.68 677
11835.71 678
11836.73 655
11837.76 660
11838.79 665
11839.82 639
11840.84 662
11841.87 653
11842.90 690
11843.93 678
11844.95 676
11845.98 713
11847.01 728
11848.04 721
11849.07 707
11850.09 704
11851.12 730
11852.15 715
11853.18 727
11854.21 730
11855.23 750
11856.26 742
11857.29 782
11858.32 774
11859.35 774
11860.38 804
11861.40 757
11862.43 758
11863.46 784
11864.49 763
11865.52 789
11866.55 752
11867.58 793
11868.60 843
11869.63 794
11870.66 807
11871.69 858
11872.72 838
11873.75 824
11874.78 827
11875.81 839
11876.84 874
11877.86 851
11878.89 812
11879.92 820
11880.95 836
11881.98 854
11883.01 915
11884.04 903
11885.07 910
11886.10 908
11887.13 916
11888.16 963
11889.19 969
11890.22 942
11891.25 937
11892.28 967
11893.31 958
11894.34 987
11895.37 1047
11896.40 1059
11897.43 1068
11898.46 1101
11899.49 1151
11900.52 1166
11901.55 1215
11902.58 1255
11903.61 1241
11904.64 1313
11905.67 1351
11906.70 1345
11907.73 1314
11908.76 1315
11909.79 1334
11910.82 1302
11911.85 1314
11912.88 1244
11913.91 1224
11914.94 1190
11915.97 1192
11917.01 1123
11918.04 1116
11919.07 1111
11920.10 1115
11921.13 1052
11922.16 1031
11923.19 1080
11924.22 1013
11925.25 1010
11926.28 1081
11927.32 1106
11928.35 1141
11929.38 1132
11930.41 1161
11931.44 1193
11932.47 1237
11933.50 1230
11934.54 1229
11935.57 1239
11936.60 1234
11937.63 1200
11938.66 1188
11939.70 1138
11940.73 1104
11941.76 1104
11942.79 1045
11943.82 1040
11944.85 1086
11945.89 1011
11946.92 1046
11947.95 967
11948.98 928
11950.02 950
11951.05 904
11952.08 942
11953.11 962
11954.15 909
11955.18 896
11956.21 907
11957.24 871
11958.28 876
11959.31 892
11960.34 880
11961.37 838
11962.41 885
11963.44 888
11964.47 918
11965.51 904
11966.54 888
11967.57 925
11968.60 892
11969.64 880
11970.67 906
11971.70 917
11972.74 921
11973.77 900
11974.80 903
11975.84 936
11976.87 917
11977.90 934
11978.94 942
11979.97 901
11981.00 896
11982.04 930
11983.07 944
11984.11 941
11985.14 947
11986.17 907
11987.21 929
11988.24 915
11989.28 956
11990.31 932
11991.34 935
11992.38 934
11993.41 951
11994.45 943
11995.48 969
11996.51 1003
11997.55 964
11998.58 980
11999.62 1002
12000.65 979
12001.69 980
12002.72 967
12003.76 967
12004.79 985
12005.82 1006
12006.86 1005
12007.89 972
12008.93 986
12009.96 1007
12011.00 1008
12012.03 1030
12013.07 1032
12014.10 1029
12015.14 1051
12016.17 1071
12017.21 1085
12018.24 1094
12019.28 1105
12020.32 1120
12021.35 1087
12022.39 1078
12023.42 1126
12024.46 1157
12025.49 1097
12026.53 1127
12027.56 1083
12028.60 1097
12029.64 1093
12030.67 1072
12031.71 1076
12032.74 1037
12033.78 1022
12034.81 1073
12035.85 1040
12036.89 1027
12037.92 1078
12038.96 1028
12039.99 1010
12041.03 1015
12042.07 1074
12043.10 1021
12044.14 1031
12045.18 1030
12046.21 1050
12047.25 1030
12048.29 1027
12049.32 969
12050.36 993
12051.40 1003
12052.43 1015
12053.47 1019
12054.51 988
12055.54 1053
12056.58 1044
12057.62 1041
12058.65 1028
12059.69 1026
12060.73 1048
12061.76 1038
12062.80 993
12063.84 1001
12064.88 1006
12065.91 997
12066.95 973
12067.99 945
12069.03 990
12070.06 964
12071.10 952
12072.14 909
12073.18 949
12074.21 917
12075.25 919
12076.29 892
12077.33 883
12078.36 897
12079.40 871
12080.44 882
12081.48 900
12082.52 850
12083.55 828
12084.59 899
12085.63 843
12086.67 878
12087.71 866
12088.74 880
12089.78 880
12090.82 903
12091.86 918
12092.90 906
12093.94 887
12094.98 924
12096.01 935
12097.05 903
12098.09 903
12099.13 939
12100.17 933
12101.21 959
12102.25 973
12103.28 930
12104.32 934
12105.36 905
12106.40 918
12107.44 919
12108.48 932
12109.52 892
12110.56 866
12111.60 858
12112.64 892
12113.68 869
12114.72 815
12115.76 844
12116.79 828
12117.83 819
12118.87 789
12119.91 785
12120.95 789
12121.99 778
12123.03 763
12124.07 777
12125.11 734
12126.15 732
12127.19 750
12128.23 707
12129.27 694
12130.31 718
12131.35 725
12132.39 720
12133.43 698
12134.47 728
12135.51 695
12136.55 702
12137.59 723
12138.63 704
12139.67 720
12140.71 712
12141.76 716
12142.80 722
12143.84 758
12144.88 737
12145.92 724
12146.96 708
12148.00 703
12149.04 708
12150.08 718
12151.12 694
12152.16 677
12153.20 714
12154.25 719
12155.29 707
12156.33 696
12157.37 666
12158.41 661
12159.45 675
12160.49 665
12161.53 670
12162.58 646
12163.62 643
12164.66 663
12165.70 693
12166.74 642
12167.78 653
12168.82 684
12169.87 675
12170.91 634
12171.95 639
12172.99 640
12174.03 633
12175.08 638
12176.12 651
12177.16 667
12178.20 615
12179.24 644
12180.29 654
12181.33 642
12182.37 645
12183.41 602
12184.46 608
12185.50 631
12186.54 642
12187.58 653
12188.63 623
12189.67 619
12190.71 646
12191.75 642
12192.80 631
12193.84 647
12194.88 646
12195.92 627
12196.97 634
12198.01 627
12199.05 646
12200.10 633
12201.14 649
12202.18 620
12203.23 605
12204.27 599
12205.31 611
12206.36 606
12207.40 633
12208.44 594
12209.49 591
12210.53 597
12211.57 645
12212.62 588
12213.66 589
12214.70 611
12215.75 619
12216.79 586
12217.84 567
12218.88 608
12219.92 628
12220.97 604
12222.01 612
12223.06 581
12224.10 563
12225.14 586
12226.19 600
12227.23 543
12228.28 542
12229.32 583
12230.36 590
12231.41 587
12232.45 541
12233.50 578
12234.54 583
12235.59 592
12236.63 567
12237.68 564
12238.72 597
12239.77 590
12240.81 587
12241.86 597
12242.90 587
12243.94 578
12244.99 581
12246.03 592
12247.08 593
12248.13 571
12249.17 574
12250.22 587
12251.26 574
12252.31 566
12253.35 575
12254.40 575
12255.44 586
12256.49 574
12257.53 545
12258.58 527
12259.62 562
12260.67 535
12261.72 543
12262.76 529
12263.81 529
12264.85 548
12265.90 533
12266.94 538
12267.99 514
12269.04 519
12270.08 506
12271.13 533
12272.17 524
12273.22 518
12274.27 512
12275.31 502
12276.36 499
12277.41 535
12278.45 536
12279.50 522
12280.55 538
12281.59 549
12282.64 528
12283.69 495
12284.73 497
12285.78 534
12286.83 503
12287.87 523
12288.92 547
12289.97 517
12291.01 524
12292.06 519
12293.11 545
12294.15 529
12295.20 498
12296.25 505
12297.30 519
12298.34 491
12299.39 485
12300.44 506
12301.48 517
12302.53 486
12303.58 497
12304.63 498
12305.67 518
12306.72 529
12307.77 519
12308.82 500
12309.87 515
12310.91 523
12311.96 512
12313.01 509
12314.06 499
12315.10 495
12316.15 509
12317.20 513
12318.25 487
12319.30 487
12320.34 539
12321.39 510
12322.44 508
12323.49 509
12324.54 513
12325.59 511
12326.63 490
12327.68 495
12328.73 473
12329.78 516
12330.83 499
12331.88 543
12332.93 497
12333.98 506
12335.02 485
12336.07 506
12337.12 537
12338.17 509
12339.22 516
12340.27 541
12341.32 495
12342.37 487
12343.42 500
12344.47 506
12345.51 484
12346.56 491
12347.61 480
12348.66 518
12349.71 512
12350.76 498
12351.81 518
12352.86 507
12353.91 484
12354.96 474
12356.01 471
12357.06 476
12358.11 501
12359.16 519
12360.21 503
12361.26 517
12362.31 504
12363.36 512
12364.41 508
12365.46 517
12366.51 509
12367.56 514
12368.61 510
12369.66 514
12370.71 495
12371.76 494
12372.81 486
12373.86 507
12374.91 533
12375.96 507
12377.01 528
12378.06 502
12379.11 509
12380.17 515
12381.22 524
12382.27 510
12383.32 521
12384.37 509
12385.42 519
12386.47 511
12387.52 495
12388.57 508
12389.62 509
12390.67 507
12391.73 508
12392.78 534
12393.83 523
12394.88 532
12395.93 497
12396.98 516
12398.03 519
12399.09 524
12400.14 536
12401.19 514
12402.24 532
12403.29 519
12404.34 538
12405.40 546
12406.45 556
12407.50 525
12408.55 544
12409.60 543
12410.66 561
12411.71 536
12412.76 535
12413.81 496
12414.86 554
12415.92 555
12416.97 541
12418.02 549
12419.07 541
12420.13 539
12421.18 555
12422.23 547
12423.28 535
12424.34 539
12425.39 563
12426.44 558
12427.49 565
12428.55 554
12429.60 551
12430.65 559
12431.71 558
12432.76 545
12433.81 539
12434.86 555
12435.92 557
12436.97 545
12438.02 571
12439.08 544
12440.13 531
12441.18 563
12442.24 566
12443.29 548
12444.34 544
12445.40 534
12446.45 564
12447.50 565
12448.56 554
12449.61 557
12450.67 553
12451.72 604
12452.77 598
12453.83 585
12454.88 566
12455.94 603
12456.99 590
12458.04 612
12459.10 621
12460.15 575
12461.21 572
12462.26 664
12463.31 667
12464.37 725
12465.42 644
12466.48 677
12467.53 705
12468.59 709
12469.64 730
12470.70 754
12471.75 802
12472.80 862
12473.86 865
12474.91 883
12475.97 903
12477.02 934
12478.08 990
12479.13 1014
12480.19 978
12481.24 990
12482.30 994
12483.35 967
12484.41 967
12485.46 960
12486.52 905
12487.57 870
12488.63 848
12489.69 851
12490.74 817
12491.80 770
12492.85 752
12493.91 710
12494.96 723
12496.02 720
12497.07 676
12498.13 652
12499.19 645
12500.24 673
12501.30 664
12502.35 671
12503.41 650
12504.47 637
12505.52 662
12506.58 644
12507.63 680
12508.69 644
12509.75 679
12510.80 637
12511.86 652
12512.91 659
12513.97 691
12515.03 672
12516.08 669
12517.14 676
12518.20 654
12519.25 635
12520.31 660
12521.37 654
12522.42 663
12523.48 641
12524.54 628
12525.59 654
12526.65 658
12527.71 650
12528.77 635
12529.82 658
12530.88 620
12531.94 610
12532.99 597
12534.05 624
12535.11 649
12536.17 633
12537.22 623
12538.28 643
12539.34 656
12540.40 643
12541.45 657
12542.51 650
12543.57 661
12544.63 673
12545.68 700
12546.74 698
12547.80 696
12548.86 695
12549.92 736
12550.97 713
12552.03 765
12553.09 745
12554.15 758
12555.21 756
12556.26 745
12557.32 765
12558.38 743
12559.44 717
12560.50 751
12561.56 738
12562.61 711
12563.67 708
12564.73 694
12565.79 687
12566.85 693
12567.91 682
12568.97 654
12570.02 681
12571.08 663
12572.14 680
12573.20 680
12574.26 658
12575.32 652
12576.38 658
12577.44 694
12578.50 642
12579.56 681
12580.61 700
12581.67 682
12582.73 645
12583.79 640
12584.85 637
12585.91 662
12586.97 642
12588.03 667
12589.09 650
12590.15 659
12591.21 652
12592.27 625
12593.33 696
12594.39 640
12595.45 637
12596.51 653
12597.57 658
12598.63 625
12599.69 647
12600.75 634
12601.81 668
12602.87 660
12603.93 654
12604.99 650
12606.05 635
12607.11 649
12608.17 645
12609.23 650
12610.29 662
12611.35 675
12612.41 686
12613.47 684
12614.53 688
12615.59 663
12616.66 692
12617.72 708
12618.78 680
12619.84 705
12620.90 702
12621.96 710
12623.02 698
12624.08 687
12625.14 732
12626.20 715
12627.26 758
12628.33 715
12629.39 758
12630.45 729
12631.51 743
12632.57 739
12633.63 808
12634.69 770
12635.76 767
12636.82 811
12637.88 755
12638.94 737
12640.00 727
12641.06 740
12642.13 700
12643.19 691
12644.25 715
12645.31 702
12646.37 636
12647.44 647
12648.50 656
12649.56 670
12650.62 632
12651.68 655
12652.75 639
12653.81 641
12654.87 658
12655.93 627
12657.00 623
12658.06 632
12659.12 640
12660.18 663
12661.25 633
12662.31 602
12663.37 649
12664.43 655
12665.50 654
12666.56 613
12667.62 638
12668.69 660
12669.75 651
12670.81 627
12671.88 655
12672.94 678
12674.00 657
12675.06 667
12676.13 652
12677.19 649
12678.25 613
12679.32 623
12680.38 641
12681.44 658
12682.51 623
12683.57 663
12684.64 647
12685.70 652
12686.76 651
12687.83 669
12688.89 660
12689.95 675
12691.02 637
12692.08 635
12693.15 638
12694.21 640
12695.27 656
12696.34 671
12697.40 697
12698.47 615
12699.53 680
12700.59 644
12701.66 689
12702.72 672
12703.79 682
12704.85 676
12705.92 652
12706.98 686
12708.05 672
12709.11 706
12710.18 718
12711.24 719
12712.30 720
12713.37 738
12714.43 690
12715.50 715
12716.56 689
12717.63 725
12718.69 717
12719.76 770
12720.82 708
12721.89 685
12722.95 682
12724.02 729
12725.09 704
12726.15 710
12727.22 747
12728.28 741
12729.35 730
12730.41 727
12731.48 746
12732.54 758
12733.61 749
12734.68 721
12735.74 744
12736.81 771
12737.87 781
12738.94 768
12740.00 781
12741.07 791
12742.14 752
12743.20 742
12744.27 729
12745.33 740
12746.40 731
12747.47 727
12748.53 683
12749.60 703
12750.67 702
12751.73 725
12752.80 730
12753.87 708
12754.93 705
12756.00 690
12757.07 699
12758.13 702
12759.20 682
12760.27 669
12761.33 678
12762.40 696
12763.47 672
12764.53 661
12765.60 653
12766.67 673
12767.73 691
12768.80 686
12769.87 639
12770.94 639
12772.00 641
12773.07 672
12774.14 692
12775.21 648
12776.27 623
12777.34 627
12778.41 621
12779.48 610
12780.54 626
12781.61 618
12782.68 609
12783.75 632
12784.81 660
12785.88 654
12786.95 581
12788.02 633
12789.09 625
12790.15 604
12791.22 595
12792.29 605
12793.36 628
12794.43 620
12795.49 621
12796.56 587
12797.63 595
12798.70 595
12799.77 603
12800.84 614
12801.90 607
12802.97 572
12804.04 606
12805.11 606
12806.18 630
12807.25 621
12808.32 630
12809.39 605
12810.45 598
12811.52 617
12812.59 626
12813.66 618
12814.73 629
12815.80 639
12816.87 642
12817.94 680
12819.01 656
12820.08 646
12821.15 645
12822.21 665
12823.28 630
12824.35 658
12825.42 655
12826.49 667
12827.56 653
12828.63 636
12829.70 644
12830.77 652
12831.84 642
12832.91 644
12833.98 623
12835.05 631
12836.12 629
12837.19 611
12838.26 616
12839.33 601
12840.40 620
12841.47 593
12842.54 583
12843.61 575
12844.68 541
12845.75 556
12846.82 517
12847.89 543
12848.96 536
12850.03 538
12851.10 511
12852.18 560
12853.25 542
12854.32 548
12855.39 543
12856.46 533
12857.53 498
12858.60 537
12859.67 508
12860.74 540
12861.81 536
12862.88 528
12863.96 513
12865.03 550
12866.10 522
12867.17 511
12868.24 504
12869.31 512
12870.38 529
12871.45 525
12872.53 534
12873.60 512
12874.67 545
12875.74 501
12876.81 515
12877.88 504
12878.96 494
12880.03 484
12881.10 518
12882.17 495
12883.24 470
12884.31 477
12885.39 513
12886.46 535
12887.53 490
12888.60 500
12889.68 497
12890.75 519
12891.82 477
12892.89 517
12893.96 495
12895.04 493
12896.11 484
12897.18 479
12898.25 470
12899.33 491
12900.40 470
12901.47 448
12902.54 469
12903.62 473
12904.69 483
12905.76 472
12906.84 461
12907.91 413
12908.98 483
12910.06 461
12911.13 452
12912.20 451
12913.27 459
12914.35 446
12915.42 464
12916.49 455
12917.57 433
12918.64 471
12919.71 448
12920.79 426
12921.86 429
12922.94 442
12924.01 452
12925.08 424
12926.16 439
12927.23 448
12928.30 439
12929.38 457
12930.45 432
12931.53 446
12932.60 425
12933.67 434
12934.75 441
12935.82 416
12936.90 432
12937.97 397
12939.04 425
12940.12 444
12941.19 431
12942.27 415
12943.34 419
12944.42 413
12945.49 458
12946.56 442
12947.64 437
12948.71 453
12949.79 432
12950.86 443
12951.94 400
12953.01 395
12954.09 417
12955.16 435
12956.24 427
12957.31 435
12958.39 408
12959.46 410
12960.54 428
12961.61 420
12962.69 414
12963.76 422
12964.84 433
12965.91 425
12966.99 439
12968.07 401
12969.14 403
12970.22 414
12971.29 408
12972.37 406
12973.44 434
12974.52 413
12975.59 412
12976.67 410
12977.75 407
12978.82 393
12979.90 406
12980.97 407
12982.05 396
12983.13 409
12984.20 449
12985.28 413
12986.35 401
12987.43 408
12988.51 405
12989.58 421
12990.66 385
12991.74 413
12992.81 405
12993.89 426
12994.97 396
12996.04 409
12997.12 416
12998.20 407
12999.27 418
13000.35 414
13001.43 417
13002.50 388
13003.58 408
13004.66 420
13005.73 402
13006.81 388
13007.89 399
13008.97 398
13010.04 403
13011.12 396
13012.20 392
13013.27 411
13014.35 436
13015.43 422
13016.51 411
13017.58 403
13018.66 387
13019.74 416
13020.82 405
13021.89 430
13022.97 411
13024.05 422
13025.13 425
13026.21 438
13027.28 427
13028.36 400
13029.44 396
13030.52 432
13031.60 401
13032.67 409
13033.75 404
13034.83 424
13035.91 414
13036.99 419
13038.07 415
13039.14 410
13040.22 410
13041.30 416
13042.38 414
13043.46 409
13044.54 390
13045.62 394
13046.69 433
13047.77 395
13048.85 399
13049.93 412
13051.01 410
13052.09 407
13053.17 387
13054.25 421
13055.33 373
13056.40 372
13057.48 392
13058.56 411
13059.64 382
13060.72 407
13061.80 397
13062.88 411
13063.96 396
13065.04 400
13066.12 402
13067.20 403
13068.28 386
13069.36 365
13070.44 380
13071.52 418
13072.60 406
13073.68 417
13074.76 426
13075.84 407
13076.92 410
13078.00 380
13079.08 399
13080.16 394
13081.24 438
13082.32 398
13083.40 386
13084.48 378
13085.56 389
13086.64 397
13087.72 388
13088.80 399
13089.88 413
13090.96 406
13092.04 401
13093.12 415
13094.20 411
13095.28 417
13096.36 391
13097.44 433
13098.52 397
13099.61 436
13100.69 420
13101.77 404
13102.85 427
13103.93 406
13105.01 406
13106.09 414
13107.17 416
13108.25 398
13109.34 408
13110.42 407
13111.50 418
13112.58 388
13113.66 430
13114.74 416
13115.82 408
13116.91 388
13117.99 427
13119.07 419
13120.15 413
13121.23 444
13122.31 427
13123.40 419
13124.48 394
13125.56 406
13126.64 384
13127.72 430
13128.81 394
13129.89 439
13130.97 426
13132.05 442
13133.14 417
13134.22 432
13135.30 427
13136.38 439
13137.47 388
13138.55 430
13139.63 426
13140.71 428
13141.80 438
13142.88 429
13143.96 439
13145.04 400
13146.13 437
13147.21 431
13148.29 406
13149.38 421
13150.46 460
13151.54 446
13152.62 417
13153.71 430
13154.79 444
13155.87 426
13156.96 437
13158.04 443
13159.12 411
13160.21 416
13161.29 415
13162.37 440
13163.46 437
13164.54 455
13165.62 447
13166.71 453
13167.79 424
13168.88 442
13169.96 435
13171.04 435
13172.13 444
13173.21 463
13174.30 461
13175.38 454
13176.46 465
13177.55 454
13178.63 479
13179.72 450
13180.80 434
13181.88 420
13182.97 455
13184.05 442
13185.14 457
13186.22 454
13187.31 455
13188.39 444
13189.48 469
13190.56 450
13191.65 438
13192.73 464
13193.81 441
13194.90 486
13195.98 439
13197.07 447
13198.15 457
13199.24 491
13200.32 470
13201.41 470
13202.49 451
13203.58 471
13204.67 472
13205.75 486
13206.84 485
13207.92 497
13209.01 463
13210.09 477
13211.18 470
13212.26 478
13213.35 481
13214.43 444
13215.52 504
13216.61 445
13217.69 464
13218.78 497
13219.86 492
13220.95 488
13222.04 496
13223.12 488
13224.21 467
13225.29 496
13226.38 483
13227.47 463
13228.55 456
13229.64 470
13230.72 480
13231.81 518
13232.90 480
13233.98 509
13235.07 489
13236.16 511
13237.24 489
13238.33 454
13239.42 481
13240.50 517
13241.59 497
13242.68 498
13243.76 511
13244.85 504
13245.94 510
13247.02 517
13248.11 544
13249.20 506
13250.29 503
13251.37 516
13252.46 537
13253.55 508
13254.63 518
13255.72 544
13256.81 549
13257.90 546
13258.98 548
13260.07 559
13261.16 558
13262.25 542
13263.33 538
13264.42 586
13265.51 583
13266.60 590
13267.69 575
13268.77 573
13269.86 560
13270.95 559
13272.04 550
13273.13 597
13274.21 564
13275.30 595
13276.39 561
13277.48 570
13278.57 594
13279.65 601
13280.74 597
13281.83 554
13282.92 595
13284.01 574
13285.10 619
13286.19 573
13287.27 616
13288.36 581
13289.45 612
13290.54 630
13291.63 607
13292.72 620
13293.81 603
13294.90 620
13295.98 636
13297.07 637
13298.16 623
13299.25 648
13300.34 613
13301.43 641
13302.52 649
13303.61 653
13304.70 667
13305.79 639
13306.88 666
13307.97 667
13309.06 665
13310.15 682
13311.24 678
13312.32 695
13313.41 696
13314.50 678
13315.59 704
13316.68 699
13317.77 720
13318.86 730
13319.95 720
13321.04 713
13322.13 729
13323.22 726
13324.31 753
13325.40 738
13326.49 708
13327.58 717
13328.68 764
13329.77 744
13330.86 723
13331.95 756
13333.04 750
13334.13 757
13335.22 776
13336.31 795
13337.40 800
13338.49 795
13339.58 786
13340.67 791
13341.76 813
13342.85 808
13343.94 790
13345.04 784
13346.13 773
13347.22 797
13348.31 785
13349.40 794
13350.49 811
13351.58 796
13352.67 803
13353.77 795
13354.86 806
13355.95 829
13357.04 817
13358.13 808
13359.22 823
13360.31 832
13361.41 851
13362.50 851
13363.59 845
13364.68 854
13365.77 882
13366.87 904
13367.96 872
13369.05 878
13370.14 917
13371.23 924
13372.33 899
13373.42 893
13374.51 878
13375.60 887
13376.69 873
13377.79 866
13378.88 819
13379.97 852
13381.06 828
13382.16 825
13383.25 774
13384.34 735
13385.43 758
13386.53 794
13387.62 765
13388.71 771
13389.81 768
13390.90 727
13391.99 730
13393.08 701
13394.18 696
13395.27 733
13396.36 734
13397.46 706
13398.55 717
13399.64 696
13400.74 720
13401.83 723
13402.92 728
13404.02 703
13405.11 695
13406.20 710
13407.30 726
13408.39 740
13409.48 701
13410.58 740
13411.67 687
13412.77 696
13413.86 690
13414.95 707
13416.05 703
13417.14 697
13418.23 721
13419.33 730
13420.42 727
13421.52 711
13422.61 704
13423.71 743
13424.80 717
13425.89 731
13426.99 709
13428.08 707
13429.18 721
13430.27 713
13431.37 706
13432.46 730
13433.56 716
13434.65 720
13435.74 748
13436.84 752
13437.93 735
13439.03 722
13440.12 698
13441.22 741
13442.31 697
13443.41 731
13444.50 748
13445.60 762
13446.69 727
13447.79 729
13448.88 717
13449.98 774
13451.08 772
13452.17 772
13453.27 747
13454.36 762
13455.46 782
13456.55 778
13457.65 770
13458.74 771
13459.84 799
13460.94 768
13462.03 809
13463.13 808
13464.22 801
13465.32 816
13466.41 792
13467.51 783
13468.61 819
13469.70 799
13470.80 829
13471.90 832
13472.99 842
13474.09 846
13475.18 823
13476.28 847
13477.38 815
13478.47 834
13479.57 844
13480.67 815
13481.76 845
13482.86 842
13483.96 850
13485.05 840
13486.15 856
13487.25 907
13488.34 870
13489.44 861
13490.54 887
13491.63 861
13492.73 883
13493.83 879
13494.93 906
13496.02 899
13497.12 902
13498.22 909
13499.31 921
13500.41 946
13501.51 962
13502.61 901
13503.70 956
13504.80 929
13505.90 903
13507.00 955
13508.09 947
13509.19 941
13510.29 909
13511.39 911
13512.49 895
13513.58 889
13514.68 860
13515.78 893
13516.88 891
13517.98 882
13519.07 835
13520.17 830
13521.27 828
13522.37 831
13523.47 851
13524.57 815
13525.66 841
13526.76 802
13527.86 807
13528.96 759
13530.06 798
13531.16 770
13532.25 795
13533.35 772
13534.45 802
13535.55 792
13536.65 785
13537.75 766
13538.85 797
13539.95 790
13541.05 770
13542.14 793
13543.24 798
13544.34 748
13545.44 750
13546.54 777
13547.64 765
13548.74 750
13549.84 719
13550.94 711
13552.04 714
13553.14 754
13554.24 714
13555.34 728
13556.44 734
13557.54 711
13558.64 740
13559.74 709
13560.84 718
13561.94 752
13563.04 691
13564.13 708
13565.23 736
13566.34 717
13567.44 729
13568.54 701
13569.64 723
13570.74 690
13571.84 705
13572.94 722
13574.04 723
13575.14 695
13576.24 689
13577.34 703
13578.44 690
13579.54 710
13580.64 711
13581.74 749
13582.84 729
13583.94 738
13585.04 710
13586.14 713
13587.24 750
13588.35 720
13589.45 719
13590.55 743
13591.65 757
13592.75 762
13593.85 715
13594.95 744
13596.05 776
13597.15 770
13598.26 756
13599.36 698
13600.46 722
13601.56 711
13602.66 733
13603.76 710
13604.86 739
13605.97 766
13607.07 775
13608.17 759
13609.27 765
13610.37 784
13611.47 772
13612.58 761
13613.68 749
13614.78 811
13615.88 764
13616.98 787
13618.09 773
13619.19 799
13620.29 759
13621.39 770
13622.50 802
13623.60 800
13624.70 778
13625.80 747
13626.91 781
13628.01 785
13629.11 803
13630.21 807
13631.32 783
13632.42 780
13633.52 772
13634.62 819
13635.73 821
13636.83 791
13637.93 812
13639.04 800
13640.14 815
13641.24 799
13642.35 776
13643.45 809
13644.55 806
13645.65 814
13646.76 800
13647.86 804
13648.96 798
13650.07 806
13651.17 811
13652.28 800
13653.38 766
13654.48 752
13655.59 797
13656.69 803
13657.79 785
13658.90 786
13660.00 772
13661.11 750
13662.21 761
13663.31 780
13664.42 744
13665.52 759
13666.63 786
13667.73 769
13668.83 770
13669.94 746
13671.04 782
13672.15 758
13673.25 755
13674.36 755
13675.46 744
13676.56 771
13677.67 782
13678.77 759
13679.88 766
13680.98 756
13682.09 754
13683.19 746
13684.30 740
13685.40 748
13686.51 772
13687.61 785
13688.72 745
13689.82 751
13690.93 754
13692.03 761
13693.14 741
13694.24 764
13695.35 757
13696.45 772
13697.56 794
13698.66 762
13699.77 758
13700.87 789
13701.98 790
13703.09 765
13704.19 773
13705.30 793
13706.40 781
13707.51 781
13708.61 845
13709.72 813
13710.83 836
13711.93 827
13713.04 833
13714.14 790
13715.25 823
13716.36 841
13717.46 810
13718.57 849
13719.67 860
13720.78 861
13721.89 835
13722.99 854
13724.10 869
13725.21 846
13726.31 893
13727.42 885
13728.53 889
13729.63 884
13730.74 912
13731.85 911
13732.95 886
13734.06 905
13735.17 946
13736.27 919
13737.38 879
13738.49 922
13739.59 943
13740.70 890
13741.81 955
13742.92 941
13744.02 976
13745.13 976
13746.24 973
13747.35 990
13748.45 982
13749.56 991
13750.67 1015
13751.78 1036
13752.88 1014
13753.99 1017
13755.10 1044
13756.21 1082
13757.31 1046
13758.42 1148
13759.53 1159
13760.64 1113
13761.75 1167
13762.85 1154
13763.96 1224
13765.07 1277
13766.18 1286
13767.29 1271
13768.39 1269
13769.50 1292
13770.61 1283
13771.72 1338
13772.83 1344
13773.94 1324
13775.04 1335
13776.15 1381
13777.26 1365
13778.37 1355
13779.48 1327
13780.59 1319
13781.70 1304
13782.80 1244
13783.91 1221
13785.02 1232
13786.13 1256
13787.24 1185
13788.35 1122
13789.46 1094
13790.57 1072
13791.68 1071
13792.79 988
13793.90 1007
13795.00 958
13796.11 996
13797.22 972
13798.33 990
13799.44 935
13800.55 913
13801.66 924
13802.77 917
13803.88 886
13804.99 858
13806.10 848
13807.21 865
13808.32 878
13809.43 867
13810.54 842
13811.65 832
13812.76 858
13813.87 859
13814.98 841
13816.09 848
13817.20 856
13818.31 823
13819.42 802
13820.53 797
13821.64 834
13822.75 826
13823.86 825
13824.97 801
13826.08 810
13827.19 792
13828.30 800
13829.41 788
13830.53 819
13831.64 797
13832.75 787
13833.86 802
13834.97 819
13836.08 804
13837.19 791
13838.30 833
13839.41 846
13840.52 786
13841.64 802
13842.75 807
13843.86 861
13844.97 845
13846.08 820
13847.19 798
13848.30 819
13849.41 847
13850.53 828
13851.64 798
13852.75 798
13853.86 830
13854.97 833
13856.08 821
13857.20 830
13858.31 840
13859.42 832
13860.53 810
13861.64 859
13862.76 817
13863.87 829
13864.98 848
13866.09 861
13867.20 870
13868.32 852
13869.43 798
13870.54 835
13871.65 829
13872.77 871
13873.88 850
13874.99 860
13876.10 865
13877.22 824
13878.33 845
13879.44 859
13880.55 857
13881.67 870
13882.78 887
13883.89 864
13885.01 884
13886.12 848
13887.23 899
13888.34 922
13889.46 934
13890.57 920
13891.68 962
13892.80 982
13893.91 973
13895.02 941
13896.14 945
13897.25 941
13898.36 954
13899.48 946
13900.59 968
13901.70 962
13902.82 930
13903.93 970
13905.05 946
13906.16 951
13907.27 954
13908.39 924
13909.50 911
13910.61 883
13911.73 891
13912.84 859
13913.96 865
13915.07 823
13916.19 811
13917.30 824
13918.41 821
13919.53 827
13920.64 802
13921.76 826
13922.87 783
13923.99 816
13925.10 837
13926.21 831
13927.33 820
13928.44 854
13929.56 818
13930.67 809
13931.79 797
13932.90 781
13934.02 826
13935.13 804
13936.25 780
13937.36 832
13938.48 811
13939.59 807
13940.71 797
13941.82 793
13942.94 808
13944.05 766
13945.17 782
13946.28 740
13947.40 754
13948.52 770
13949.63 742
13950.75 769
13951.86 803
13952.98 747
13954.09 750
13955.21 778
13956.32 743
13957.44 745
13958.56 771
13959.67 755
13960.79 744
13961.90 746
13963.02 698
13964.14 705
13965.25 718
13966.37 751
13967.48 716
13968.60 709
13969.72 728
13970.83 746
13971.95 743
13973.07 745
13974.18 737
13975.30 714
13976.42 757
13977.53 728
13978.65 756
13979.77 749
13980.88 770
13982.00 765
13983.12 775
13984.23 739
13985.35 801
13986.47 768
13987.58 752
13988.70 732
13989.82 738
13990.94 767
13992.05 731
13993.17 732
13994.29 757
13995.40 791
13996.52 791
13997.64 771
13998.76 772
13999.87 780
14000.99 767
14002.11 755
14003.23 757
14004.35 783
14005.46 760
14006.58 789
14007.70 761
14008.82 788
14009.93 808
14011.05 805
14012.17 785
14013.29 757
14014.41 776
14015.52 748
14016.64 821
14017.76 810
14018.88 807
14020.00 785
14021.12 792
14022.23 825
14023.35 801
14024.47 807
14025.59 804
14026.71 808
14027.83 831
14028.95 841
14030.06 823
14031.18 813
14032.30 803
14033.42 816
14034.54 796
14035.66 820
14036.78 804
14037.90 821
14039.02 832
14040.14 823
14041.25 830
14042.37 877
14043.49 849
14044.61 862
14045.73 872
14046.85 864
14047.97 872
14049.09 890
14050.21 868
14051.33 865
14052.45 883
14053.57 916
14054.69 902
14055.81 903
14056.93 891
14058.05 966
14059.17 934
14060.29 920
14061.41 966
14062.53 997
14063.65 979
14064.77 989
14065.89 955
14067.01 1004
14068.13 994
14069.25 1007
14070.37 1009
14071.49 1003
14072.61 1017
14073.73 1068
14074.85 1075
14075.97 1071
14077.09 1072
14078.21 1063
14079.33 1054
14080.45 1034
14081.57 1022
14082.69 1047
14083.82 1045
14084.94 994
14086.06 1039
14087.18 991
14088.30 1040
14089.42 1065
14090.54 1027
14091.66 1005
14092.78 1070
14093.91 1048
14095.03 1053
14096.15 1052
14097.27 1052
14098.39 1041
14099.51 1048
14100.63 1052
14101.76 1042
14102.88 1050
14104.00 1002
14105.12 998
14106.24 989
14107.36 995
14108.49 1001
14109.61 985
14110.73 951
14111.85 988
14112.97 975
14114.10 944
14115.22 959
14116.34 924
14117.46 937
14118.58 909
14119.71 911
14120.83 879
14121.95 894
14123.07 853
14124.20 877
14125.32 854
14126.44 910
14127.56 891
14128.69 868
14129.81 878
14130.93 866
14132.06 805
14133.18 835
14134.30 841
14135.42 830
14136.55 848
14137.67 820
14138.79 845
14139.92 796
14141.04 831
14142.16 841
14143.29 837
14144.41 788
14145.53 816
14146.66 796
14147.78 818
14148.90 822
14150.03 810
14151.15 798
14152.27 800
14153.40 804
14154.52 785
14155.64 772
14156.77 773
14157.89 803
14159.02 766
14160.14 831
14161.26 787
14162.39 802
14163.51 796
14164.64 816
14165.76 800
14166.88 798
14168.01 773
14169.13 804
14170.26 833
14171.38 753
14172.51 770
14173.63 793
14174.75 740
14175.88 734
14177.00 783
14178.13 781
14179.25 762
14180.38 759
14181.50 756
14182.63 738
14183.75 745
14184.88 737
14186.00 755
14187.13 788
14188.25 747
14189.38 773
14190.50 738
14191.63 735
14192.75 704
14193.88 727
14195.00 723
14196.13 724
14197.25 713
14198.38 730
14199.50 723
14200.63 723
14201.76 701
14202.88 735
14204.01 729
14205.13 714
14206.26 713
14207.38 674
14208.51 683
14209.64 715
14210.76 730
14211.89 693
14213.01 701
14214.14 690
14215.27 679
14216.39 683
14217.52 689
14218.64 662
14219.77 710
14220.90 686
14222.02 677
14223.15 648
14224.28 681
14225.40 668
14226.53 657
14227.66 701
14228.78 679
14229.91 650
14231.04 659
14232.16 680
14233.29 661
14234.42 648
14235.54 649
14236.67 679
14237.80 668
14238.92 673
14240.05 663
14241.18 670
14242.31 661
14243.43 634
14244.56 663
14245.69 623
14246.82 647
14247.94 652
14249.07 650
14250.20 637
14251.33 623
14252.45 646
14253.58 652
14254.71 642
14255.84 640
14256.96 624
14258.09 613
14259.22 630
14260.35 612
14261.47 639
14262.60 616
14263.73 616
14264.86 608
14265.99 609
14267.12 606
14268.24 629
14269.37 622
14270.50 593
14271.63 592
14272.76 582
14273.89 612
14275.01 589
14276.14 569
14277.27 588
14278.40 598
14279.53 580
14280.66 559
14281.79 566
14282.91 596
14284.04 595
14285.17 567
14286.30 566
14287.43 561
14288.56 577
14289.69 554
14290.82 560
14291.95 541
14293.08 573
14294.20 573
14295.33 553
14296.46 525
14297.59 547
14298.72 550
14299.85 566
14300.98 543
14302.11 558
14303.24 560
14304.37 565
14305.50 539
14306.63 541
14307.76 554
14308.89 517
14310.02 548
14311.15 539
14312.28 536
14313.41 505
14314.54 510
14315.67 520
14316.80 533
14317.93 512
14319.06 534
14320.19 509
14321.32 513
14322.45 494
14323.58 511
14324.71 533
14325.84 511
14326.97 519
14328.10 511
14329.23 547
14330.36 530
14331.49 539
14332.62 524
14333.76 518
14334.89 488
14336.02 502
14337.15 520
14338.28 520
14339.41 521
14340.54 507
14341.67 490
14342.80 487
14343.93 492
14345.07 509
14346.20 506
14347.33 494
14348.46 500
14349.59 500
14350.72 499
14351.85 505
14352.99 516
14354.12 509
14355.25 491
14356.38 501
14357.51 522
14358.64 499
14359.78 513
14360.91 534
14362.04 497
14363.17 527
14364.30 480
14365.44 488
14366.57 510
14367.70 510
14368.83 513
14369.96 527
14371.10 489
14372.23 501
14373.36 501
14374.49 494
14375.63 506
14376.76 472
14377.89 499
14379.02 481
14380.16 515
14381.29 495
14382.42 532
14383.55 500
14384.69 490
14385.82 491
14386.95 501
14388.09 513
14389.22 480
14390.35 514
14391.49 519
14392.62 532
14393.75 490
14394.89 477
14396.02 497
14397.15 527
14398.28 510
14399.42 484
14400.55 495
14401.69 507
14402.82 501
14403.95 492
14405.09 492
14406.22 499
14407.35 501
14408.49 517
14409.62 502
14410.75 472
14411.89 488
14413.02 485
14414.16 528
14415.29 490
14416.42 519
14417.56 520
14418.69 497
14419.83 537
14420.96 498
14422.10 498
14423.23 522
14424.36 521
14425.50 536
14426.63 507
14427.77 515
14428.90 547
14430.04 513
14431.17 514
14432.31 540
14433.44 500
14434.58 510
14435.71 528
14436.85 535
14437.98 531
14439.12 506
14440.25 519
14441.39 548
14442.52 566
14443.66 539
14444.79 518
14445.93 534
14447.06 527
14448.20 522
14449.33 534
14450.47 533
14451.60 513
14452.74 513
14453.87 525
14455.01 542
14456.14 506
14457.28 484
14458.42 533
14459.55 525
14460.69 526
14461.82 543
14462.96 539
14464.10 501
14465.23 504
14466.37 525
14467.50 531
14468.64 514
14469.78 532
14470.91 538
14472.05 525
14473.18 500
14474.32 513
14475.46 500
14476.59 522
14477.73 521
14478.87 550
14480.00 545
14481.14 512
14482.28 554
14483.41 571
14484.55 532
14485.69 531
14486.82 519
14487.96 537
14489.10 541
14490.23 540
14491.37 500
14492.51 546
14493.65 523
14494.78 534
14495.92 531
14497.06 501
14498.19 506
14499.33 536
14500.47 547
14501.61 573
14502.74 533
14503.88 549
14505.02 550
14506.16 527
14507.29 515
14508.43 524
14509.57 542
14510.71 562
14511.85 519
14512.98 551
14514.12 523
14515.26 538
14516.40 517
14517.54 473
14518.67 523
14519.81 516
14520.95 517
14522.09 559
14523.23 520
14524.36 486
14525.50 510
14526.64 526
14527.78 503
14528.92 495
14530.06 535
14531.19 543
14532.33 508
14533.47 497
14534.61 500
14535.75 512
14536.89 511
14538.03 528
14539.17 553
14540.31 499
14541.44 481
14542.58 496
14543.72 503
14544.86 546
14546.00 522
14547.14 549
14548.28 522
14549.42 526
14550.56 505
14551.70 511
14552.84 543
14553.98 521
14555.12 508
14556.25 517
14557.39 527
14558.53 510
14559.67 507
14560.81 494
14561.95 521
14563.09 518
14564.23 529
14565.37 554
14566.51 531
14567.65 547
14568.79 529
14569.93 558
14571.07 553
14572.21 505
14573.35 513
14574.49 510
14575.63 536
14576.77 514
14577.92 537
14579.06 544
14580.20 548
14581.34 538
14582.48 561
14583.62 581
14584.76 567
14585.90 567
14587.04 557
14588.18 567
14589.32 569
14590.46 577
14591.60 588
14592.74 591
14593.89 611
14595.03 596
14596.17 601
14597.31 568
14598.45 570
14599.59 583
14600.73 604
14601.87 596
14603.02 632
14604.16 637
14605.30 572
14606.44 607
14607.58 623
14608.72 628
14609.86 641
14611.01 637
14612.15 632
14613.29 635
14614.43 635
14615.57 645
14616.72 625
14617.86 661
14619.00 659
14620.14 633
14621.28 674
14622.43 648
14623.57 654
14624.71 688
14625.85 674
14627.00 657
14628.14 730
14629.28 730
14630.42 720
14631.56 714
14632.71 749
14633.85 741
14634.99 741
14636.14 781
14637.28 755
14638.42 742
14639.56 757
14640.71 733
14641.85 759
14642.99 754
14644.14 725
14645.28 705
14646.42 711
14647.56 714
14648.71 666
14649.85 655
14650.99 649
14652.14 674
14653.28 662
14654.42 633
14655.57 605
14656.71 568
14657.85 603
14659.00 575
14660.14 561
14661.29 559
14662.43 568
14663.57 560
14664.72 558
14665.86 517
14667.00 545
14668.15 517
14669.29 516
14670.44 522
14671.58 528
14672.73 513
14673.87 515
14675.01 532
14676.16 513
14677.30 500
14678.45 503
14679.59 523
14680.74 513
14681.88 519
14683.02 497
14684.17 489
14685.31 477
14686.46 464
14687.60 499
14688.75 472
14689.89 485
14691.04 445
14692.18 439
14693.33 485
14694.47 454
14695.62 478
14696.76 450
14697.91 428
14699.05 460
14700.20 447
14701.34 468
14702.49 438
14703.63 450
14704.78 446
14705.92 454
14707.07 442
14708.22 428
14709.36 438
14710.51 465
14711.65 456
14712.80 441
14713.94 476
14715.09 422
14716.23 437
14717.38 439
14718.53 475
14719.67 459
14720.82 451
14721.96 469
14723.11 465
14724.26 440
14725.40 459
14726.55 442
14727.70 431
14728.84 425
14729.99 429
14731.13 443
14732.28 443
14733.43 447
14734.57 453
14735.72 434
14736.87 423
14738.01 424
14739.16 428
14740.31 438
14741.45 447
14742.60 392
14743.75 438
14744.89 416
14746.04 418
14747.19 420
14748.34 427
14749.48 409
14750.63 439
14751.78 401
14752.92 431
14754.07 436
14755.22 426
14756.37 457
14757.51 426
14758.66 416
14759.81 410
14760.96 425
14762.10 392
14763.25 424
14764.40 400
14765.55 436
14766.70 405
14767.84 442
14768.99 436
14770.14 411
14771.29 410
14772.43 408
14773.58 405
14774.73 424
14775.88 404
14777.03 398
14778.18 375
14779.32 382
14780.47 392
14781.62 422
14782.77 416
14783.92 367
14785.07 373
14786.21 399
14787.36 392
14788.51 355
14789.66 381
14790.81 397
14791.96 381
14793.11 374
14794.26 375
14795.40 394
14796.55 361
14797.70 354
14798.85 369
14800.00 384
14801.15 365
14802.30 396
14803.45 403
14804.60 355
14805.75 344
14806.90 362
14808.05 380
14809.19 349
14810.34 351
14811.49 343
14812.64 356
14813.79 359
14814.94 347
14816.09 367
14817.24 358
14818.39 344
14819.54 377
14820.69 360
14821.84 367
14822.99 352
14824.14 348
14825.29 383
14826.44 345
14827.59 345
14828.74 340
14829.89 361
14831.04 320
14832.19 356
14833.34 341
14834.49 354
14835.64 341
14836.79 342
14837.95 373
14839.10 327
14840.25 318
14841.40 327
14842.55 340
14843.70 341
14844.85 348
14846.00 345
14847.15 317
14848.30 329
14849.45 325
14850.60 340
14851.76 340
14852.91 312
14854.06 343
14855.21 330
14856.36 302
14857.51 336
14858.66 319
14859.81 341
14860.97 320
14862.12 328
14863.27 329
14864.42 347
14865.57 342
14866.72 349
14867.88 335
14869.03 337
14870.18 327
14871.33 358
14872.48 348
14873.64 313
14874.79 346
14875.94 327
14877.09 339
14878.24 318
14879.40 320
14880.55 326
14881.70 339
14882.85 318
14884.00 293
14885.16 337
14886.31 320
14887.46 305
14888.61 314
14889.77 331
14890.92 341
14892.07 333
14893.23 332
14894.38 336
14895.53 298
14896.68 324
14897.84 338
14898.99 311
14900.14 316
14901.30 313
14902.45 331
14903.60 324
14904.75 326
14905.91 322
14907.06 358
14908.21 300
14909.37 322
14910.52 318
14911.67 347
14912.83 324
14913.98 320
14915.14 321
14916.29 320
14917.44 347
14918.60 324
14919.75 334
14920.90 339
14922.06 336
14923.21 338
14924.37 352
14925.52 326
14926.67 314
14927.83 299
14928.98 327
14930.14 324
14931.29 326
14932.44 328
14933.60 321
14934.75 316
14935.91 324
14937.06 320
14938.22 325
14939.37 301
14940.52 337
14941.68 334
14942.83 312
14943.99 311
14945.14 342
14946.30 330
14947.45 314
14948.61 330
14949.76 328
14950.92 363
14952.07 336
14953.23 335
14954.38 338
14955.54 329
14956.69 290
14957.85 351
14959.00 341
14960.16 336
14961.31 339
14962.47 337
14963.62 345
14964.78 334
14965.94 324
14967.09 327
14968.25 345
14969.40 350
14970.56 351
14971.71 329
14972.87 330
14974.03 356
14975.18 347
14976.34 352
14977.49 344
14978.65 349
14979.81 366
14980.96 335
14982.12 327
14983.27 355
14984.43 354
14985.59 349
14986.74 325
14987.90 356
14989.06 349
14990.21 310
14991.37 345
14992.53 355
14993.68 332
14994.84 324
14996.00 334
14997.15 305
14998.31 317
14999.47 301
15000.62 339
15001.78 345
15002.94 314
15004.09 320
15005.25 320
15006.41 339
15007.56 313
15008.72 323
15009.88 323
15011.04 333
15012.19 290
15013.35 322
15014.51 312
15015.67 308
15016.82 316
15017.98 316
15019.14 309
15020.30 300
15021.45 316
15022.61 301
15023.77 306
15024.93 299
15026.08 309
15027.24 302
15028.40 301
15029.56 286
15030.72 289
15031.87 309
15033.03 320
15034.19 303
15035.35 302
15036.51 313
15037.67 293
15038.82 302
15039.98 335
15041.14 315
15042.30 308
15043.46 301
15044.62 311
15045.78 320
15046.93 300
15048.09 326
15049.25 311
15050.41 298
15051.57 309
15052.73 320
15053.89 285
15055.05 305
15056.20 324
15057.36 307
15058.52 293
15059.68 318
15060.84 321
15062.00 338
15063.16 309
15064.32 301
15065.48 307
15066.64 326
15067.80 323
15068.96 318
15070.12 313
15071.28 336
15072.44 311
15073.60 320
15074.76 315
15075.91 321
15077.07 311
15078.23 342
15079.39 320
15080.55 325
15081.71 325
15082.87 328
15084.03 323
15085.19 314
15086.35 312
15087.51 325
15088.68 316
15089.84 322
15091.00 324
15092.16 301
15093.32 307
15094.48 341
15095.64 314
15096.80 319
15097.96 323
15099.12 322
15100.28 330
15101.44 335
15102.60 330
15103.76 302
15104.92 325
15106.08 333
15107.25 332
15108.41 323
15109.57 316
15110.73 294
15111.89 318
15113.05 327
15114.21 338
15115.37 325
15116.54 317
15117.70 331
15118.86 351
15120.02 344
15121.18 355
15122.34 354
15123.50 351
15124.67 325
15125.83 351
15126.99 334
15128.15 353
15129.31 341
15130.47 351
15131.64 351
15132.80 353
15133.96 350
15135.12 352
15136.28 345
15137.45 346
15138.61 350
15139.77 359
15140.93 376
15142.10 349
15143.26 355
15144.42 378
15145.58 348
15146.75 357
15147.91 349
15149.07 361
15150.23 379
15151.40 358
15152.56 373
15153.72 385
15154.88 361
15156.05 342
15157.21 369
15158.37 354
15159.54 387
15160.70 380
15161.86 373
15163.03 376
15164.19 367
15165.35 356
15166.52 386
15167.68 363
15168.84 381
15170.01 400
15171.17 396
15172.33 350
15173.50 394
15174.66 399
15175.82 418
15176.99 382
15178.15 371
15179.31 405
15180.48 430
15181.64 434
15182.81 390
15183.97 426
15185.13 436
15186.30 429
15187.46 447
15188.63 394
15189.79 416
15190.95 429
15192.12 452
15193.28 432
15194.45 446
15195.61 429
15196.78 413
15197.94 419
15199.10 415
15200.27 443
15201.43 469
15202.60 435
15203.76 425
15204.93 446
15206.09 456
15207.26 455
15208.42 439
15209.59 423
15210.75 436
15211.92 444
15213.08 441
15214.25 460
15215.41 455
15216.58 468
15217.74 466
15218.91 453
15220.07 440
15221.24 473
15222.40 452
15223.57 475
15224.74 487
15225.90 453
15227.07 485
15228.23 485
15229.40 471
15230.56 489
15231.73 502
15232.89 491
15234.06 503
15235.23 504
15236.39 504
15237.56 477
15238.72 487
15239.89 506
15241.06 521
15242.22 493
15243.39 491
15244.56 491
15245.72 485
15246.89 489
15248.05 497
15249.22 486
15250.39 493
15251.55 498
15252.72 470
15253.89 495
15255.05 471
15256.22 492
15257.39 502
15258.55 464
15259.72 451
15260.89 479
15262.05 487
15263.22 430
15264.39 443
15265.56 462
15266.72 431
15267.89 436
15269.06 457
15270.22 447
15271.39 445
15272.56 418
15273.73 417
15274.89 423
15276.06 424
15277.23 401
15278.40 371
15279.56 433
15280.73 423
15281.90 441
15283.07 437
15284.23 455
15285.40 436
15286.57 422
15287.74 414
15288.91 420
15290.07 427
15291.24 438
15292.41 437
15293.58 423
15294.75 423
15295.92 406
15297.08 411
15298.25 411
15299.42 406
15300.59 394
15301.76 440
15302.93 422
15304.09 429
15305.26 403
15306.43 437
15307.60 428
15308.77 409
15309.94 416
15311.11 394
15312.28 431
15313.44 410
15314.61 427
15315.78 447
15316.95 438
15318.12 443
15319.29 427
15320.46 428
15321.63 416
15322.80 424
15323.97 425
15325.14 427
15326.30 430
15327.47 443
15328.64 433
15329.81 441
15330.98 446
15332.15 428
15333.32 432
15334.49 447
15335.66 446
15336.83 456
15338.00 464
15339.17 469
15340.34 471
15341.51 456
15342.68 448
15343.85 454
15345.02 482
15346.19 471
15347.36 458
15348.53 454
15349.70 498
15350.87 488
15352.04 479
15353.21 469
15354.38 476
15355.55 502
15356.72 526
15357.90 505
15359.07 527
15360.24 525
15361.41 496
15362.58 542
15363.75 514
15364.92 497
15366.09 531
15367.26 547
15368.43 518
15369.60 526
15370.77 528
15371.95 539
15373.12 513
15374.29 525
15375.46 524
15376.63 558
15377.80 527
15378.97 541
15380.15 517
15381.32 470
15382.49 491
15383.66 535
15384.83 513
15386.00 499
15387.17 489
15388.35 513
15389.52 501
15390.69 495
15391.86 474
15393.03 447
15394.21 505
15395.38 493
15396.55 508
15397.72 476
15398.89 464
15400.07 455
15401.24 449
15402.41 486
15403.58 458
15404.76 443
15405.93 451
15407.10 464
15408.27 441
15409.45 450
15410.62 421
15411.79 458
15412.96 449
15414.14 405
15415.31 417
15416.48 431
15417.66 430
15418.83 392
15420.00 412
15421.17 410
15422.35 410
15423.52 404
15424.69 417
15425.87 405
15427.04 384
15428.21 376
15429.39 392
15430.56 395
15431.73 435
15432.91 425
15434.08 397
15435.25 392
15436.43 402
15437.60 376
15438.77 392
15439.95 406
15441.12 412
15442.30 373
15443.47 347
15444.64 370
15445.82 392
15446.99 390
15448.17 375
15449.34 375
15450.51 387
15451.69 372
15452.86 403
15454.04 380
15455.21 384
15456.39 380
15457.56 381
15458.73 367
15459.91 387
15461.08 399
15462.26 401
15463.43 392
15464.61 404
15465.78 376
15466.96 377
15468.13 381
15469.31 395
15470.48 372
15471.66 351
15472.83 366
15474.01 385
15475.18 376
15476.36 365
15477.53 370
15478.71 391
15479.88 399
15481.06 399
15482.23 391
15483.41 403
15484.58 375
15485.76 410
15486.93 395
15488.11 375
15489.29 373
15490.46 377
15491.64 383
15492.81 396
15493.99 364
15495.16 383
15496.34 398
15497.52 385
15498.69 365
15499.87 380
15501.04 368
15502.22 384
15503.40 384
15504.57 402
15505.75 386
15506.92 406
15508.10 407
15509.28 402
15510.45 380
15511.63 374
15512.81 395
15513.98 399
15515.16 402
15516.34 384
15517.51 400
15518.69 393
15519.87 379
15521.04 396
15522.22 379
15523.40 406
15524.57 394
15525.75 384
15526.93 398
15528.11 394
15529.28 405
15530.46 409
15531.64 407
15532.81 393
15533.99 401
15535.17 415
15536.35 389
15537.52 404
15538.70 416
15539.88 389
15541.06 424
15542.23 404
15543.41 435
15544.59 422
15545.77 420
15546.95 417
15548.12 426
15549.30 408
15550.48 434
15551.66 424
15552.83 421
15554.01 438
15555.19 420
15556.37 439
15557.55 412
15558.73 407
15559.90 419
15561.08 425
15562.26 429
15563.44 431
15564.62 429
15565.80 420
15566.97 441
15568.15 383
15569.33 428
15570.51 433
15571.69 424
15572.87 428
15574.05 457
15575.23 449
15576.40 439
15577.58 443
15578.76 462
15579.94 469
15581.12 442
15582.30 448
15583.48 454
15584.66 464
15585.84 449
15587.02 448
15588.20 482
15589.38 456
15590.56 472
15591.73 471
15592.91 506
15594.09 502
15595.27 499
15596.45 486
15597.63 473
15598.81 506
15599.99 508
15601.17 500
15602.35 516
15603.53 506
15604.71 498
15605.89 511
15607.07 498
15608.25 511
15609.43 508
15610.61 510
15611.79 523
15612.97 545
15614.15 532
15615.33 543
15616.51 522
15617.69 548
15618.88 546
15620.06 527
15621.24 535
15622.42 534
15623.60 561
15624.78 551
15625.96 527
15627.14 585
15628.32 597
15629.50 573
15630.68 551
15631.86 559
15633.05 591
15634.23 586
15635.41 589
15636.59 605
15637.77 588
15638.95 600
15640.13 595
15641.31 586
15642.50 624
15643.68 579
15644.86 567
15646.04 606
15647.22 597
15648.40 615
15649.58 618
15650.77 639
15651.95 603
15653.13 601
15654.31 612
15655.49 589
15656.68 604
15657.86 615
15659.04 591
15660.22 623
15661.40 626
15662.59 614
15663.77 622
15664.95 584
15666.13 638
15667.32 620
15668.50 613
15669.68 584
15670.86 620
15672.05 599
15673.23 612
15674.41 606
15675.59 614
15676.78 592
15677.96 599
15679.14 609
15680.32 621
15681.51 599
15682.69 561
15683.87 613
15685.06 624
15686.24 601
15687.42 610
15688.61 571
15689.79 622
15690.97 606
15692.16 585
15693.34 610
15694.52 612
15695.71 599
15696.89 574
15698.07 565
15699.26 588
15700.44 593
15701.62 628
15702.81 576
15703.99 598
15705.17 573
15706.36 590
15707.54 609
15708.73 599
15709.91 586
15711.09 578
15712.28 593
15713.46 636
15714.65 612
15715.83 613
15717.02 608
15718.20 610
15719.38 612
15720.57 602
15721.75 621
15722.94 623
15724.12 646
15725.31 664
15726.49 649
15727.68 620
15728.86 621
15730.04 628
15731.23 661
15732.41 647
15733.60 670
15734.78 645
15735.97 671
15737.15 666
15738.34 647
15739.52 686
15740.71 690
15741.89 707
15743.08 703
15744.27 696
15745.45 710
15746.64 703
15747.82 735
15749.01 704
15750.19 719
15751.38 721
15752.56 721
15753.75 750
15754.93 776
15756.12 769
15757.31 768
15758.49 772
15759.68 751
15760.86 743
15762.05 735
15763.24 757
15764.42 758
15765.61 757
15766.79 774
15767.98 755
15769.17 778
15770.35 747
15771.54 744
15772.72 720
15773.91 708
15775.10 712
15776.28 733
15777.47 727
15778.66 713
15779.84 669
15781.03 716
15782.22 704
15783.40 678
15784.59 669
15785.78 672
15786.96 679
15788.15 677
15789.34 670
15790.53 657
15791.71 639
15792.90 658
15794.09 628
15795.27 654
15796.46 673
15797.65 665
15798.84 620
15800.02 607
15801.21 615
15802.40 637
15803.59 643
15804.77 619
15805.96 610
15807.15 593
15808.34 603
15809.52 596
15810.71 608
15811.90 588
15813.09 599
15814.28 573
15815.46 593
15816.65 575
15817.84 587
15819.03 593
15820.22 586
15821.40 601
15822.59 602
15823.78 587
15824.97 592
15826.16 587
15827.35 582
15828.53 571
15829.72 603
15830.91 573
15832.10 589
15833.29 597
15834.48 575
15835.67 583
15836.85 587
15838.04 568
15839.23 569
15840.42 565
15841.61 557
15842.80 559
15843.99 563
15845.18 590
15846.37 578
15847.55 552
15848.74 560
15849.93 543
15851.12 562
15852.31 540
15853.50 548
15854.69 586
15855.88 612
15857.07 585
15858.26 551
15859.45 583
15860.64 566
15861.83 550
15863.02 576
15864.21 565
15865.40 582
15866.59 582
15867.78 592
15868.97 594
15870.16 585
15871.35 567
15872.54 544
15873.73 590
15874.92 601
15876.11 588
15877.30 593
15878.49 573
15879.68 599
15880.87 575
15882.06 574
15883.25 605
15884.44 605
15885.63 585
15886.82 578
15888.01 592
15889.20 600
15890.39 587
15891.59 597
15892.78 607
15893.97 593
15895.16 597
15896.35 623
15897.54 609
15898.73 621
15899.92 629
15901.11 614
15902.30 613
15903.50 614
15904.69 622
15905.88 638
15907.07 624
15908.26 633
15909.45 681
15910.64 703
15911.84 665
15913.03 640
15914.22 703
15915.41 663
15916.60 661
15917.79 645
15918.99 629
15920.18 668
15921.37 661
15922.56 627
15923.75 642
15924.95 657
15926.14 671
15927.33 698
15928.52 663
15929.71 667
15930.91 675
15932.10 691
15933.29 650
15934.48 633
15935.68 635
15936.87 636
15938.06 619
15939.25 643
15940.45 646
15941.64 647
15942.83 607
15944.03 614
15945.22 628
15946.41 624
15947.60 615
15948.80 593
15949.99 616
15951.18 568
15952.38 587
15953.57 555
15954.76 565
15955.96 530
15957.15 524
15958.34 525
15959.54 526
15960.73 524
15961.92 467
15963.12 489
15964.31 506
15965.50 478
15966.70 493
15967.89 480
15969.08 465
15970.28 464
15971.47 445
15972.67 446
15973.86 455
15975.05 463
15976.25 456
15977.44 439
15978.64 440
15979.83 457
15981.02 447
15982.22 412
15983.41 422
15984.61 443
15985.80 425
15987.00 420
15988.19 430
15989.38 421
15990.58 425
15991.77 436
15992.97 415
15994.16 420
15995.36 412
15996.55 406
15997.75 414
15998.94 396
16000.14 395
16001.33 397
16002.53 419
16003.72 428
16004.92 402
16006.11 400
16007.31 395
16008.50 418
16009.70 409
16010.89 374
16012.09 387
16013.28 421
16014.48 390
16015.67 391
16016.87 389
16018.07 385
16019.26 383
16020.46 402
16021.65 371
16022.85 390
16024.04 406
16025.24 401
16026.44 380
16027.63 370
16028.83 387
16030.02 375
16031.22 407
16032.42 361
16033.61 373
16034.81 358
16036.00 376
16037.20 387
16038.40 370
16039.59 347
16040.79 364
16041.99 368
16043.18 363
16044.38 368
16045.58 378
16046.77 379
16047.97 365
16049.17 375
16050.36 369
16051.56 380
16052.76 371
16053.95 372
16055.15 381
16056.35 347
16057.54 343
16058.74 373
16059.94 370
16061.14 359
16062.33 335
16063.53 351
16064.73 349
16065.92 354
16067.12 372
16068.32 352
16069.52 354
16070.71 341
16071.91 355
16073.11 348
16074.31 339
16075.50 304
16076.70 350
16077.90 322
16079.10 337
16080.30 350
16081.49 355
16082.69 362
16083.89 352
16085.09 342
16086.29 310
16087.48 323
16088.68 341
16089.88 333
16091.08 323
16092.28 338
16093.48 310
16094.67 347
16095.87 323
16097.07 301
16098.27 320
16099.47 321
16100.67 310
16101.87 326
16103.06 320
16104.26 328
16105.46 326
16106.66 312
16107.86 309
16109.06 311
16110.26 317
16111.46 317
16112.66 320
16113.86 315
16115.05 305
16116.25 302
16117.45 330
16118.65 292
16119.85 291
16121.05 310
16122.25 293
16123.45 284
16124.65 282
16125.85 306
16127.05 304
16128.25 298
16129.45 283
16130.65 304
16131.85 305
16133.05 282
16134.25 298
16135.45 304
16136.65 309
16137.85 283
16139.05 286
16140.25 300
16141.45 301
16142.65 303
16143.85 286
16145.05 303
16146.25 300
16147.45 286
16148.65 316
16149.85 309
16151.05 287
16152.25 271
16153.45 306
16154.65 286
16155.85 310
16157.05 309
16158.25 310
16159.46 279
16160.66 299
16161.86 295
16163.06 271
16164.26 271
16165.46 291
16166.66 301
16167.86 282
16169.06 286
16170.27 281
16171.47 282
16172.67 283
16173.87 257
16175.07 284
16176.27 291
16177.47 265
16178.67 276
16179.88 285
16181.08 288
16182.28 269
16183.48 274
16184.68 293
16185.89 292
16187.09 294
16188.29 280
16189.49 286
16190.69 275
16191.90 287
16193.10 290
16194.30 282
16195.50 283
16196.70 301
16197.91 310
16199.11 280
16200.31 276
16201.51 297
16202.72 287
16203.92 306
16205.12 284
16206.32 295
16207.53 305
16208.73 280
16209.93 309
16211.13 290
16212.34 284
16213.54 280
16214.74 310
16215.95 295
16217.15 296
16218.35 311
16219.55 306
16220.76 298
16221.96 266
16223.16 298
16224.37 340
16225.57 331
16226.77 298
16227.98 280
16229.18 301
16230.38 318
16231.59 292
16232.79 284
16233.99 291
16235.20 307
16236.40 293
16237.61 306
16238.81 307
16240.01 308
16241.22 286
16242.42 301
16243.63 321
16244.83 295
16246.03 287
16247.24 313
16248.44 318
16249.65 292
16250.85 312
16252.05 297
16253.26 304
16254.46 299
16255.67 299
16256.87 300
16258.08 325
16259.28 307
16260.49 299
16261.69 308
16262.89 313
16264.10 280
16265.30 306
16266.51 296
16267.71 298
16268.92 308
16270.12 300
16271.33 289
16272.53 306
16273.74 310
16274.94 319
16276.15 296
16277.35 318
16278.56 324
16279.77 315
16280.97 289
16282.18 325
16283.38 305
16284.59 321
16285.79 317
16287.00 313
16288.20 312
16289.41 295
16290.61 301
16291.82 296
16293.03 305
16294.23 300
16295.44 291
16296.64 303
16297.85 313
16299.06 318
16300.26 322
16301.47 330
16302.67 327
16303.88 346
16305.09 338
16306.29 311
16307.50 326
16308.71 327
16309.91 321
16311.12 306
16312.33 287
16313.53 312
16314.74 322
16315.95 319
16317.15 321
16318.36 306
16319.57 308
16320.77 303
16321.98 300
16323.19 323
16324.39 298
16325.60 286
16326.81 300
16328.01 308
16329.22 302
16330.43 293
16331.64 287
16332.84 300
16334.05 314
16335.26 268
16336.47 286
16337.67 280
16338.88 278
16340.09 263
16341.30 277
16342.50 279
16343.71 284
16344.92 270
16346.13 290
16347.33 294
16348.54 285
16349.75 271
16350.96 276
16352.17 271
16353.37 275
16354.58 273
16355.79 280
16357.00 280
16358.21 285
16359.41 292
16360.62 270
16361.83 269
16363.04 265
16364.25 274
16365.46 283
16366.67 269
16367.87 279
16369.08 267
16370.29 265
16371.50 279
16372.71 273
16373.92 272
16375.13 285
16376.34 265
16377.54 285
16378.75 293
16379.96 276
16381.17 280
16382.38 290
16383.59 251
16384.80 267
16386.01 281
16387.22 264
16388.43 282
16389.64 255
16390.85 297
16392.05 298
16393.26 288
16394.47 265
16395.68 265
16396.89 280
16398.10 250
16399.31 272
16400.52 273
16401.73 271
16402.94 288
16404.15 292
16405.36 252
16406.57 267
16407.78 248
16408.99 274
16410.20 273
16411.41 250
16412.62 256
16413.83 274
16415.04 268
16416.25 283
16417.46 260
16418.67 267
16419.88 249
16421.10 250
16422.31 271
16423.52 275
16424.73 268
16425.94 273
16427.15 290
16428.36 280
16429.57 278
16430.78 265
16431.99 282
16433.20 249
16434.41 246
16435.63 253
16436.84 281
16438.05 264
16439.26 246
16440.47 257
16441.68 272
16442.89 274
16444.10 288
16445.32 272
16446.53 268
16447.74 264
16448.95 268
16450.16 258
16451.37 251
16452.59 251
16453.80 247
16455.01 259
16456.22 255
16457.43 240
16458.64 285
16459.86 267
16461.07 260
16462.28 275
16463.49 256
16464.70 256
16465.92 241
16467.13 263
16468.34 271
16469.55 258
16470.77 264
16471.98 280
16473.19 249
16474.40 266
16475.62 253
16476.83 259
16478.04 257
16479.25 271
16480.47 262
16481.68 262
16482.89 244
16484.11 243
16485.32 248
16486.53 267
16487.74 271
16488.96 275
16490.17 250
16491.38 261
16492.60 252
16493.81 261
16495.02 251
16496.24 257
16497.45 254
16498.66 262
16499.88 271
16501.09 250
16502.30 279
16503.52 269
16504.73 281
16505.94 246
16507.16 252
16508.37 284
16509.59 260
16510.80 249
16512.01 259
16513.23 246
16514.44 259
16515.66 252
16516.87 259
16518.08 274
16519.30 263
16520.51 267
16521.73 274
16522.94 261
16524.16 237
16525.37 270
16526.58 276
16527.80 262
16529.01 266
16530.23 288
16531.44 289
16532.66 259
16533.87 260
16535.09 260
16536.30 290
16537.52 284
16538.73 304
16539.95 286
16541.16 277
16542.38 294
16543.59 262
16544.81 272
16546.02 294
16547.24 299
16548.45 298
16549.67 289
16550.88 286
16552.10 316
16553.31 314
16554.53 307
16555.74 322
16556.96 312
16558.18 310
16559.39 303
16560.61 287
16561.82 302
16563.04 316
16564.25 286
16565.47 306
16566.69 327
16567.90 315
16569.12 297
16570.33 303
16571.55 305
16572.77 320
16573.98 299
16575.20 326
16576.41 293
16577.63 287
16578.85 289
16580.06 311
16581.28 285
16582.50 282
16583.71 292
16584.93 290
16586.15 294
16587.36 295
16588.58 301
16589.80 283
16591.01 289
16592.23 297
16593.45 287
16594.66 280
16595.88 271
16597.10 271
16598.32 270
16599.53 269
16600.75 248
16601.97 279
16603.18 276
16604.40 275
16605.62 269
16606.84 281
16608.05 275
16609.27 277
16610.49 261
16611.71 275
16612.92 250
16614.14 293
16615.36 263
16616.58 265
16617.79 271
16619.01 259
16620.23 268
16621.45 258
16622.67 252
16623.88 229
16625.10 283
16626.32 247
16627.54 254
16628.76 244
16629.97 250
16631.19 228
16632.41 254
16633.63 250
16634.85 261
16636.07 241
16637.29 245
16638.50 220
16639.72 246
16640.94 258
16642.16 244
16643.38 251
16644.60 241
16645.82 244
16647.03 223
16648.25 254
16649.47 228
16650.69 238
16651.91 237
16653.13 241
16654.35 227
16655.57 250
16656.79 248
16658.01 248
16659.23 233
16660.45 212
16661.66 258
16662.88 241
16664.10 245
16665.32 235
16666.54 257
16667.76 235
16668.98 254
16670.20 253
16671.42 248
16672.64 237
16673.86 258
16675.08 210
16676.30 255
16677.52 226
16678.74 239
16679.96 241
16681.18 224
16682.40 233
16683.62 236
16684.84 228
16686.06 235
16687.28 254
16688.50 239
16689.72 238
16690.94 251
16692.16 241
16693.39 249
16694.61 248
16695.83 227
16697.05 224
16698.27 234
16699.49 242
16700.71 241
16701.93 226
16703.15 257
16704.37 222
16705.59 238
16706.81 212
16708.04 252
16709.26 245
16710.48 237
16711.70 208
16712.92 241
16714.14 246
16715.36 222
16716.58 228
16717.81 231
16719.03 227
16720.25 230
16721.47 248
16722.69 246
16723.91 262
16725.14 233
16726.36 225
16727.58 214
16728.80 227
16730.02 222
16731.24 229
16732.47 211
16733.69 217
16734.91 213
16736.13 211
16737.36 235
16738.58 222
16739.80 238
16741.02 221
16742.24 232
16743.47 235
16744.69 230
16745.91 231
16747.13 230
16748.36 224
16749.58 253
16750.80 249
16752.02 225
16753.25 222
16754.47 200
16755.69 233
16756.92 223
16758.14 228
16759.36 211
16760.59 237
16761.81 220
16763.03 239
16764.25 245
16765.48 219
16766.70 223
16767.92 222
16769.15 235
16770.37 243
16771.59 226
16772.82 228
16774.04 205
16775.27 213
16776.49 214
16777.71 227
16778.94 231
16780.16 214
16781.38 232
16782.61 237
16783.83 237
16785.06 214
16786.28 224
16787.50 222
16788.73 231
16789.95 203
16791.18 219
16792.40 224
16793.62 199
16794.85 231
16796.07 219
16797.30 241
16798.52 216
16799.75 256
16800.97 239
16802.19 233
16803.42 220
16804.64 222
16805.87 225
16807.09 229
16808.32 210
16809.54 251
16810.77 231
16811.99 247
16813.22 227
16814.44 219
16815.67 231
16816.89 242
16818.12 212
16819.34 233
16820.57 235
16821.79 230
16823.02 243
16824.24 249
16825.47 244
16826.70 238
16827.92 251
16829.15 244
16830.37 247
16831.60 243
16832.82 225
16834.05 266
16835.27 255
16836.50 260
16837.73 258
16838.95 257
16840.18 248
16841.40 272
16842.63 296
16843.86 256
16845.08 242
16846.31 242
16847.53 245
16848.76 255
16849.99 250
16851.21 274
16852.44 285
16853.67 261
16854.89 289
16856.12 271
16857.35 282
16858.57 261
16859.80 293
16861.03 286
16862.25 257
16863.48 272
16864.71 297
16865.93 287
16867.16 295
16868.39 296
16869.61 297
16870.84 320
16872.07 301
16873.30 304
16874.52 285
16875.75 318
16876.98 317
16878.20 342
16879.43 321
16880.66 299
16881.89 334
16883.11 310
16884.34 333
16885.57 304
16886.80 301
16888.02 335
16889.25 350
16890.48 338
16891.71 331
16892.94 350
16894.16 345
16895.39 347
16896.62 346
16897.85 351
16899.08 348
16900.30 349
16901.53 333
16902.76 313
16903.99 316
16905.22 308
16906.45 346
16907.67 308
16908.90 322
16910.13 323
16911.36 329
16912.59 318
16913.82 270
16915.04 299
16916.27 290
16917.50 303
16918.73 326
16919.96 301
16921.19 297
16922.42 298
16923.65 313
16924.88 304
16926.10 297
16927.33 301
16928.56 299
16929.79 320
16931.02 304
16932.25 290
16933.48 302
16934.71 293
16935.94 272
16937.17 305
16938.40 308
16939.63 271
16940.86 286
16942.09 288
16943.32 290
16944.55 271
16945.78 280
16947.01 265
16948.24 263
16949.47 272
16950.70 273
16951.93 286
16953.16 284
16954.39 249
16955.62 275
16956.85 280
16958.08 294
16959.31 288
16960.54 278
16961.77 288
16963.00 290
16964.23 293
16965.46 282
16966.69 258
16967.92 280
16969.15 284
16970.38 266
16971.61 282
16972.84 276
16974.07 260
16975.30 259
16976.54 250
16977.77 241
16979.00 245
16980.23 269
16981.46 257
16982.69 246
16983.92 253
16985.15 258
16986.38 259
16987.62 252
16988.85 261
16990.08 255
16991.31 268
16992.54 255
16993.77 256
16995.00 268
16996.24 273
16997.47 247
16998.70 265
16999.93 232
17001.16 239
17002.39 253
17003.63 232
17004.86 255
17006.09 266
17007.32 255
17008.55 251
17009.79 238
17011.02 240
17012.25 236
17013.48 237
17014.72 239
17015.95 231
17017.18 261
17018.41 255
17019.64 259
17020.88 255
17022.11 224
17023.34 233
17024.58 236
17025.81 255
17027.04 243
17028.27 234
17029.51 219
17030.74 253
17031.97 246
17033.21 252
17034.44 236
17035.67 260
17036.90 215
17038.14 241
17039.37 242
17040.60 217
17041.84 235
17043.07 241
17044.30 224
17045.54 222
17046.77 229
17048.00 246
17049.24 261
17050.47 204
17051.70 229
17052.94 254
17054.17 248
17055.41 224
17056.64 243
17057.87 251
17059.11 233
17060.34 233
17061.58 220
17062.81 224
17064.04 228
17065.28 209
17066.51 222
17067.75 216
17068.98 224
17070.21 222
17071.45 222
17072.68 237
17073.92 226
17075.15 227
17076.39 230
17077.62 220
17078.86 214
17080.09 217
17081.33 210
17082.56 201
17083.80 231
17085.03 235
17086.26 244
17087.50 218
17088.73 215
17089.97 205
17091.20 212
17092.44 236
17093.68 211
17094.91 203
17096.15 197
17097.38 198
17098.62 207
17099.85 202
17101.09 223
17102.32 220
17103.56 198
17104.79 207
17106.03 210
17107.26 215
17108.50 204
17109.74 216
17110.97 208
17112.21 215
17113.44 202
17114.68 200
17115.92 196
17117.15 215
17118.39 211
17119.62 203
17120.86 207
17122.10 208
17123.33 203
17124.57 173
17125.80 192
17127.04 203
17128.28 209
17129.51 189
17130.75 198
17131.99 177
17133.22 186
17134.46 207
17135.70 196
17136.93 216
17138.17 197
17139.41 201
17140.64 182
17141.88 204
17143.12 191
17144.35 194
17145.59 186
17146.83 214
17148.07 167
17149.30 200
17150.54 221
17151.78 201
17153.02 185
17154.25 206
17155.49 183
17156.73 190
17157.96 203
17159.20 208
17160.44 203
17161.68 180
17162.92 193
17164.15 181
17165.39 174
17166.63 185
17167.87 200
17169.10 204
17170.34 191
17171.58 188
17172.82 190
17174.06 188
17175.29 192
17176.53 212
17177.77 203
17179.01 208
17180.25 179
17181.49 202
17182.72 196
17183.96 187
17185.20 174
17186.44 195
17187.68 173
17188.92 167
17190.15 189
17191.39 180
17192.63 209
17193.87 187
17195.11 173
17196.35 186
17197.59 185
17198.83 176
17200.07 189
17201.30 185
17202.54 177
17203.78 188
17205.02 199
17206.26 179
17207.50 169
17208.74 191
17209.98 182
17211.22 179
17212.46 176
17213.70 191
17214.94 192
17216.18 195
17217.42 178
17218.66 177
17219.90 197
17221.14 174
17222.38 177
17223.62 193
17224.86 198
17226.10 177
17227.34 184
17228.58 216
17229.82 188
17231.06 184
17232.30 191
17233.54 207
17234.78 198
17236.02 171
17237.26 195
17238.50 184
17239.74 186
17240.98 164
17242.22 184
17243.46 192
17244.70 184
17245.94 183
17247.18 185
17248.42 177
17249.66 162
17250.90 181
17252.14 187
17253.39 176
17254.63 159
17255.87 184
17257.11 184
17258.35 176
17259.59 180
17260.83 182
17262.07 190
17263.31 180
17264.56 169
17265.80 189
17267.04 145
17268.28 170
17269.52 180
17270.76 170
17272.00 169
17273.25 175
17274.49 173
17275.73 189
17276.97 180
17278.21 166
17279.45 189
17280.70 194
17281.94 178
17283.18 181
17284.42 182
17285.66 168
17286.91 158
17288.15 167
17289.39 172
17290.63 177
17291.88 144
17293.12 167
17294.36 152
17295.60 184
17296.85 185
17298.09 187
17299.33 180
17300.57 164
17301.82 166
17303.06 174
17304.30 175
17305.54 168
17306.79 170
17308.03 164
17309.27 163
17310.52 166
17311.76 156
17313.00 193
17314.25 164
17315.49 159
17316.73 184
17317.97 168
17319.22 168
17320.46 157
17321.71 168
17322.95 156
17324.19 161
17325.44 198
17326.68 167
17327.92 161
17329.17 173
17330.41 187
17331.65 144
17332.90 185
17334.14 150
17335.39 168
17336.63 175
17337.87 151
17339.12 167
17340.36 174
17341.61 169
17342.85 156
17344.09 179
17345.34 170
17346.58 168
17347.83 165
17349.07 160
17350.32 161
17351.56 158
17352.80 186
17354.05 167
17355.29 159
17356.54 168
17357.78 174
17359.03 177
17360.27 181
17361.52 155
17362.76 159
17364.01 167
17365.25 163
17366.50 156
17367.74 177
17368.99 161
17370.23 178
17371.48 176
17372.72 175
17373.97 186
17375.21 170
17376.46 172
17377.70 183
17378.95 181
17380.19 162
17381.44 162
17382.69 156
17383.93 175
17385.18 179
17386.42 178
17387.67 184
17388.91 180
17390.16 175
17391.41 183
17392.65 158
17393.90 191
17395.14 177
17396.39 198
17397.64 198
17398.88 178
17400.13 174
17401.37 167
17402.62 182
17403.87 167
17405.11 160
17406.36 154
17407.61 179
17408.85 192
17410.10 182
17411.35 162
17412.59 183
17413.84 156
17415.09 159
17416.33 176
17417.58 158
17418.83 180
17420.07 179
17421.32 176
17422.57 162
17423.82 194
17425.06 189
17426.31 187
17427.56 174
17428.80 173
17430.05 177
17431.30 191
17432.55 159
17433.79 179
17435.04 183
17436.29 180
17437.54 170
17438.78 178
17440.03 195
17441.28 173
17442.53 163
17443.77 164
17445.02 178
17446.27 202
17447.52 189
17448.77 158
17450.01 178
17451.26 188
17452.51 179
17453.76 195
17455.01 188
17456.25 170
17457.50 166
17458.75 192
17460.00 174
17461.25 186
17462.50 188
17463.74 192
17464.99 175
17466.24 185
17467.49 179
17468.74 189
17469.99 183
17471.24 176
17472.49 165
17473.73 172
17474.98 193
17476.23 193
17477.48 180
17478.73 178
17479.98 200
17481.23 189
17482.48 194
17483.73 183
17484.98 211
17486.23 193
17487.47 204
17488.72 181
17489.97 180
17491.22 195
17492.47 190
17493.72 200
17494.97 194
17496.22 204
17497.47 190
17498.72 183
17499.97 187
17501.22 205
17502.47 158
17503.72 207
17504.97 197
17506.22 189
17507.47 178
17508.72 173
17509.97 184
17511.22 188
17512.47 187
17513.72 198
17514.97 187
17516.22 206
17517.47 192
17518.72 179
17519.97 216
17521.22 200
17522.47 228
17523.72 194
17524.98 206
17526.23 197
17527.48 228
17528.73 203
17529.98 208
17531.23 197
17532.48 196
17533.73 188
17534.98 198
17536.23 197
17537.48 210
17538.74 209
17539.99 182
17541.24 208
17542.49 187
17543.74 223
17544.99 194
17546.24 214
17547.50 209
17548.75 200
17550.00 205
17551.25 216
17552.50 186
17553.75 201
17555.01 194
17556.26 205
17557.51 231
17558.76 218
17560.01 218
17561.26 210
17562.52 221
17563.77 198
17565.02 210
17566.27 202
17567.53 225
17568.78 199
17570.03 229
17571.28 212
17572.53 200
17573.79 204
17575.04 197
17576.29 213
17577.54 198
17578.80 227
17580.05 193
17581.30 221
17582.56 214
17583.81 255
17585.06 225
17586.31 201
17587.57 204
17588.82 211
17590.07 224
17591.33 222
17592.58 239
17593.83 211
17595.08 204
17596.34 224
17597.59 223
17598.84 230
17600.10 255
17601.35 222
17602.61 218
17603.86 234
17605.11 221
17606.37 200
17607.62 233
17608.87 226
17610.13 229
17611.38 206
17612.63 208
17613.89 233
17615.14 212
17616.40 232
17617.65 220
17618.90 211
17620.16 213
17621.41 246
17622.67 239
17623.92 235
17625.17 242
17626.43 238
17627.68 272
17628.94 236
17630.19 225
17631.45 231
17632.70 258
17633.96 258
17635.21 265
17636.47 249
17637.72 247
17638.97 260
17640.23 248
17641.48 255
17642.74 262
17643.99 258
17645.25 248
17646.50 242
17647.76 245
17649.01 243
17650.27 258
17651.52 250
17652.78 215
17654.04 245
17655.29 244
17656.55 245
17657.80 236
17659.06 238
17660.31 224
17661.57 235
17662.82 243
17664.08 239
17665.33 204
17666.59 219
17667.85 227
17669.10 221
17670.36 227
17671.61 239
17672.87 240
17674.13 244
17675.38 253
17676.64 212
17677.89 218
17679.15 204
17680.41 233
17681.66 234
17682.92 226
17684.18 204
17685.43 228
17686.69 218
17687.95 209
17689.20 214
17690.46 213
17691.71 224
17692.97 220
17694.23 241
17695.49 218
17696.74 235
17698.00 203
17699.26 216
17700.51 194
17701.77 210
17703.03 204
17704.28 219
17705.54 202
17706.80 186
17708.06 214
17709.31 209
17710.57 219
17711.83 192
17713.08 204
17714.34 192
17715.60 211
17716.86 192
17718.11 210
17719.37 212
17720.63 216
17721.89 190
17723.15 219
17724.40 196
17725.66 190
17726.92 196
17728.18 211
17729.43 223
17730.69 213
17731.95 218
17733.21 207
17734.47 216
17735.73 190
17736.98 201
17738.24 205
17739.50 206
17740.76 191
17742.02 205
17743.28 189
17744.53 184
17745.79 205
17747.05 184
17748.31 200
17749.57 199
17750.83 199
17752.09 170
17753.34 209
17754.60 176
17755.86 194
17757.12 209
17758.38 211
17759.64 169
17760.90 189
17762.16 184
17763.42 188
17764.68 176
17765.94 196
17767.19 197
17768.45 191
17769.71 199
17770.97 203
17772.23 208
17773.49 184
17774.75 183
17776.01 177
17777.27 194
17778.53 175
17779.79 215
17781.05 180
17782.31 185
17783.57 202
17784.83 183
17786.09 174
17787.35 173
17788.61 178
17789.87 179
17791.13 192
17792.39 175
17793.65 185
17794.91 172
17796.17 185
17797.43 179
17798.69 196
17799.95 174
17801.21 176
17802.47 196
17803.73 174
17805.00 170
17806.26 195
17807.52 165
17808.78 163
17810.04 175
17811.30 179
17812.56 186
17813.82 170
17815.08 171
17816.34 168
17817.60 168
17818.87 158
17820.13 178
17821.39 160
17822.65 173
17823.91 176
17825.17 186
17826.43 176
17827.69 158
17828.96 179
17830.22 141
17831.48 174
17832.74 157
17834.00 162
17835.26 159
17836.53 165
17837.79 165
17839.05 184
17840.31 170
17841.57 178
17842.84 161
17844.10 161
17845.36 167
17846.62 181
17847.88 160
17849.15 159
17850.41 151
17851.67 138
17852.93 171
17854.20 163
17855.46 158
17856.72 142
17857.98 164
17859.25 159
17860.51 160
17861.77 151
17863.03 161
17864.30 185
17865.56 165
17866.82 154
17868.09 147
17869.35 178
17870.61 150
17871.87 156
17873.14 152
17874.40 161
17875.66 155
17876.93 172
17878.19 157
17879.45 163
17880.72 159
17881.98 185
17883.24 160
17884.51 146
17885.77 147
17887.03 160
17888.30 147
17889.56 140
17890.83 169
17892.09 169
17893.35 148
17894.62 148
17895.88 169
17897.14 162
17898.41 158
17899.67 167
17900.94 171
17902.20 165
17903.46 159
17904.73 148
17905.99 161
17907.26 142
17908.52 147
17909.79 157
17911.05 151
17912.32 167
17913.58 148
17914.84 160
17916.11 154
17917.37 139
17918.64 134
17919.90 142
17921.17 164
17922.43 147
17923.70 128
17924.96 153
17926.23 160
17927.49 151
17928.76 149
17930.02 151
17931.29 160
17932.55 143
17933.82 135
17935.08 132
17936.35 154
17937.61 147
17938.88 158
17940.14 140
17941.41 156
17942.68 155
17943.94 157
17945.21 169
17946.47 163
17947.74 164
17949.00 146
17950.27 162
17951.54 136
17952.80 168
17954.07 137
17955.33 161
17956.60 155
17957.87 156
17959.13 145
17960.40 153
17961.66 135
17962.93 150
17964.20 143
17965.46 144
17966.73 146
17968.00 157
17969.26 156
17970.53 141
17971.80 137
17973.06 138
17974.33 136
17975.60 129
17976.86 169
17978.13 143
17979.40 141
17980.66 146
17981.93 157
17983.20 146
17984.46 143
17985.73 152
17987.00 139
17988.26 166
17989.53 143
17990.80 173
17992.07 161
17993.33 161
17994.60 152
17995.87 164
17997.14 147
17998.40 169
17999.67 130
18000.94 157
18002.21 160
18003.47 151
18004.74 142
18006.01 137
18007.28 129
18008.55 134
18009.81 133
18011.08 137
18012.35 142
18013.62 135
18014.89 168
18016.15 143
18017.42 138
18018.69 140
18019.96 156
18021.23 129
18022.49 141
18023.76 168
18025.03 153
18026.30 137
18027.57 145
18028.84 163
18030.11 152
18031.37 147
18032.64 132
18033.91 122
18035.18 145
18036.45 127
18037.72 135
18038.99 151
18040.26 131
18041.53 156
18042.79 138
18044.06 162
18045.33 141
18046.60 124
18047.87 143
18049.14 140
18050.41 125
18051.68 135
18052.95 155
18054.22 149
18055.49 140
18056.76 146
18058.03 143
18059.30 139
18060.57 150
18061.84 142
18063.11 145
18064.38 158
18065.65 141
18066.92 156
18068.19 138
18069.46 149
18070.73 158
18072.00 169
18073.27 146
18074.54 161
18075.81 142
18077.08 160
18078.35 144
18079.62 151
18080.89 143
18082.16 156
18083.43 163
18084.70 142
18085.97 159
18087.24 155
18088.51 147
18089.78 163
18091.05 168
18092.32 148
18093.59 158
18094.87 133
18096.14 146
18097.41 139
18098.68 146
18099.95 147
18101.22 140
18102.49 142
18103.76 152
18105.03 145
18106.31 136
18107.58 149
18108.85 139
18110.12 148
18111.39 139
18112.66 141
18113.93 130
18115.21 157
18116.48 141
18117.75 156
18119.02 149
18120.29 166
18121.56 150
18122.84 142
18124.11 154
18125.38 148
18126.65 146
18127.92 160
18129.20 145
18130.47 161
18131.74 164
18133.01 151
18134.29 153
18135.56 146
18136.83 164
18138.10 168
18139.38 166
18140.65 141
18141.92 155
18143.19 158
18144.47 154
18145.74 149
18147.01 163
18148.28 165
18149.56 145
18150.83 146
18152.10 130
18153.38 143
18154.65 139
18155.92 151
18157.19 137
18158.47 152
18159.74 149
18161.01 174
18162.29 145
18163.56 137
18164.83 151
18166.11 166
18167.38 171
18168.65 152
18169.93 142
18171.20 149
18172.48 157
18173.75 141
18175.02 168
18176.30 170
18177.57 152
18178.84 154
18180.12 144
18181.39 138
18182.67 152
18183.94 140
18185.21 160
18186.49 137
18187.76 144
18189.04 155
18190.31 135
18191.59 158
18192.86 132
18194.13 142
18195.41 156
18196.68 153
18197.96 156
18199.23 140
18200.51 147
18201.78 152
18203.06 138
18204.33 154
18205.61 157
18206.88 152
18208.16 153
18209.43 142
18210.71 152
18211.98 128
18213.26 152
18214.53 148
18215.81 129
18217.08 143
18218.36 142
18219.63 153
18220.91 163
18222.18 142
18223.46 136
18224.73 143
18226.01 172
18227.28 149
18228.56 135
18229.84 147
18231.11 151
18232.39 143
18233.66 139
18234.94 126
18236.21 142
18237.49 152
18238.77 131
18240.04 135
18241.32 147
18242.59 159
18243.87 148
18245.15 129
18246.42 149
18247.70 139
18248.98 152
18250.25 139
18251.53 138
18252.81 144
18254.08 144
18255.36 139
18256.63 145
18257.91 159
18259.19 148
18260.46 151
18261.74 148
18263.02 145
18264.30 159
18265.57 131
18266.85 150
18268.13 153
18269.40 150
18270.68 154
18271.96 138
18273.23 139
18274.51 149
18275.79 155
18277.07 132
18278.34 153
18279.62 143
18280.90 154
18282.18 150
18283.45 151
18284.73 149
18286.01 154
18287.29 156
18288.56 141
18289.84 146
18291.12 138
18292.40 134
18293.68 140
18294.95 155
18296.23 141
18297.51 149
18298.79 155
18300.07 158
18301.34 151
18302.62 136
18303.90 144
18305.18 140
18306.46 151
18307.74 136
18309.01 125
18310.29 146
18311.57 144
18312.85 145
18314.13 157
18315.41 129
18316.69 141
18317.96 142
18319.24 147
18320.52 158
18321.80 156
18323.08 149
18324.36 146
18325.64 134
18326.92 124
18328.20 164
18329.47 149
18330.75 138
18332.03 150
18333.31 145
18334.59 130
18335.87 132
18337.15 161
18338.43 161
18339.71 152
18340.99 146
18342.27 142
18343.55 163
18344.83 157
18346.11 140
18347.39 154
18348.67 178
18349.95 155
18351.23 152
18352.51 150
18353.79 135
18355.07 140
18356.35 143
18357.63 144
18358.91 145
18360.19 142
18361.47 133
18362.75 144
18364.03 148
18365.31 143
18366.59 131
18367.87 154
18369.15 154
18370.43 141
18371.71 140
18372.99 135
18374.27 155
18375.55 159
18376.83 137
18378.12 142
18379.40 133
18380.68 144
18381.96 154
18383.24 157
18384.52 148
18385.80 147
18387.08 158
18388.36 116
18389.65 138
18390.93 155
18392.21 144
18393.49 143
18394.77 130
18396.05 145
18397.33 149
18398.62 148
18399.90 135
18401.18 150
18402.46 146
18403.74 155
18405.02 146
18406.31 137
18407.59 131
18408.87 147
18410.15 151
18411.43 128
18412.72 125
18414.00 115
18415.28 149
18416.56 139
18417.84 138
18419.13 136
18420.41 137
18421.69 152
18422.97 154
18424.26 142
18425.54 147
18426.82 143
18428.10 155
18429.39 155
18430.67 146
18431.95 139
18433.23 145
18434.52 155
18435.80 164
18437.08 157
18438.37 136
18439.65 138
18440.93 141
18442.22 143
18443.50 133
18444.78 142
18446.06 150
18447.35 137
18448.63 136
18449.91 137
18451.20 137
18452.48 148
18453.76 127
18455.05 139
18456.33 129
18457.62 134
18458.90 141
18460.18 156
18461.47 127
18462.75 140
18464.03 143
18465.32 135
18466.60 145
18467.89 146
18469.17 152
18470.45 140
18471.74 155
18473.02 151
18474.31 140
18475.59 142
18476.88 136
18478.16 146
18479.44 142
18480.73 157
18482.01 153
18483.30 162
18484.58 145
18485.87 142
18487.15 150
18488.44 150
18489.72 145
18491.01 142
18492.29 129
18493.58 161
18494.86 138
18496.15 140
18497.43 138
18498.72 160
18500.00 138
18501.29 149
18502.57 144
18503.86 138
18505.14 149
18506.43 157
18507.71 148
18509.00 152
18510.28 165
18511.57 137
18512.85 158
18514.14 124
18515.42 155
18516.71 135
18518.00 129
18519.28 142
18520.57 147
18521.85 139
18523.14 145
18524.43 157
18525.71 159
18527.00 123
18528.28 127
18529.57 138
18530.86 138
18532.14 143
18533.43 132
18534.71 150
18536.00 150
18537.29 137
18538.57 126
18539.86 141
18541.15 149
18542.43 132
18543.72 122
18545.01 143
18546.29 143
18547.58 146
18548.87 136
18550.15 124
18551.44 155
18552.73 139
18554.01 147
18555.30 164
18556.59 152
18557.88 147
18559.16 151
18560.45 161
18561.74 128
18563.02 154
18564.31 136
18565.60 137
18566.89 132
18568.17 135
18569.46 134
18570.75 137
18572.04 151
18573.32 149
18574.61 141
18575.90 133
18577.19 152
18578.48 145
18579.76 141
18581.05 150
18582.34 143
18583.63 133
18584.92 138
18586.20 134
18587.49 140
18588.78 127
18590.07 145
18591.36 152
18592.64 135
18593.93 139
18595.22 153
18596.51 135
18597.80 146
18599.09 128
18600.38 151
18601.66 157
18602.95 161
18604.24 147
18605.53 128
18606.82 140
18608.11 126
18609.40 151
18610.69 146
18611.98 177
18613.26 150
18614.55 161
18615.84 159
18617.13 159
18618.42 139
18619.71 157
18621.00 137
18622.29 146
18623.58 144
18624.87 161
18626.16 162
18627.45 157
18628.74 150
18630.03 145
18631.32 162
18632.61 139
18633.89 140
18635.18 142
18636.47 139
18637.76 144
18639.05 159
18640.34 149
18641.63 147
18642.92 136
18644.21 139
18645.50 132
18646.79 131
18648.09 130
18649.38 130
18650.67 141
18651.96 125
18653.25 131
18654.54 130
18655.83 130
18657.12 150
18658.41 135
18659.70 135
18660.99 142
18662.28 136
18663.57 149
18664.86 144
18666.15 142
18667.44 142
18668.74 135
18670.03 134
18671.32 135
18672.61 143
18673.90 141
18675.19 132
18676.48 137
18677.77 154
18679.06 139
18680.36 127
18681.65 152
18682.94 144
18684.23 128
18685.52 122
18686.81 149
18688.11 132
18689.40 166
18690.69 134
18691.98 142
18693.27 135
18694.56 139
18695.86 129
18697.15 146
18698.44 131
18699.73 135
18701.02 140
18702.32 132
18703.61 139
18704.90 130
18706.19 143
18707.48 139
18708.78 132
18710.07 138
18711.36 148
18712.65 142
18713.95 143
18715.24 125
18716.53 165
18717.83 138
18719.12 140
18720.41 117
18721.70 129
18723.00 118
18724.29 127
18725.58 148
18726.87 127
18728.17 133
18729.46 133
18730.75 136
18732.05 130
18733.34 137
18734.63 113
18735.93 147
18737.22 138
18738.51 150
18739.81 146
18741.10 154
18742.39 137
18743.69 120
18744.98 144
18746.27 136
18747.57 133
18748.86 140
18750.16 136
18751.45 125
18752.74 119
18754.04 124
18755.33 142
18756.63 121
18757.92 123
18759.21 114
18760.51 144
18761.80 117
18763.10 136
18764.39 133
18765.69 127
18766.98 136
18768.27 116
18769.57 129
18770.86 121
18772.16 136
18773.45 128
18774.75 143
18776.04 139
18777.34 145
18778.63 142
18779.93 152
18781.22 129
18782.52 123
18783.81 128
18785.11 130
18786.40 142
18787.70 123
18788.99 126
18790.29 116
18791.58 146
18792.88 109
18794.17 153
18795.47 125
18796.76 154
18798.06 133
18799.35 131
18800.65 125
18801.94 122
18803.24 143
18804.54 133
18805.83 124
18807.13 128
18808.42 135
18809.72 115
18811.01 115
18812.31 124
18813.61 139
18814.90 112
18816.20 142
18817.49 111
18818.79 142
18820.09 109
18821.38 141
18822.68 126
18823.98 126
18825.27 149
18826.57 137
18827.87 136
18829.16 141
18830.46 145
18831.75 130
18833.05 148
18834.35 119
18835.64 153
18836.94 115
18838.24 129
18839.54 114
18840.83 119
18842.13 121
18843.43 113
18844.72 133
18846.02 137
18847.32 131
18848.61 130
18849.91 145
18851.21 108
18852.51 131
18853.80 94
18855.10 128
18856.40 118
18857.70 117
18858.99 113
18860.29 133
18861.59 111
18862.89 114
18864.18 123
18865.48 118
18866.78 127
18868.08 134
18869.38 140
18870.67 132
18871.97 136
18873.27 109
18874.57 148
18875.87 132
18877.16 132
18878.46 111
18879.76 128
18881.06 138
18882.36 123
18883.66 128
18884.95 143
18886.25 128
18887.55 131
18888.85 137
18890.15 122
18891.45 132
18892.75 115
18894.04 141
18895.34 124
18896.64 140
18897.94 125
18899.24 144
18900.54 133
18901.84 134
18903.14 125
18904.44 140
18905.74 112
18907.03 128
18908.33 131
18909.63 114
18910.93 126
18912.23 133
18913.53 144
18914.83 131
18916.13 132
18917.43 111
18918.73 135
18920.03 122
18921.33 128
18922.63 126
18923.93 143
18925.23 115
18926.53 137
18927.83 121
18929.13 122
18930.43 131
18931.73 122
18933.03 139
18934.33 121
18935.63 137
18936.93 100
18938.23 118
18939.53 117
18940.83 132
18942.13 113
18943.43 120
18944.73 117
18946.03 115
18947.33 114
18948.63 126
18949.93 138
18951.23 131
18952.53 141
18953.84 116
18955.14 131
18956.44 130
18957.74 150
18959.04 117
18960.34 134
18961.64 113
18962.94 130
18964.24 129
18965.54 124
18966.85 116
18968.15 119
18969.45 138
18970.75 125
18972.05 144
18973.35 106
18974.65 148
18975.96 124
18977.26 133
18978.56 116
18979.86 119
18981.16 121
18982.46 134
18983.77 113
18985.07 123
18986.37 132
18987.67 128
18988.97 120
18990.28 111
18991.58 111
18992.88 105
18994.18 149
18995.49 122
18996.79 128
18998.09 127
18999.39 138
19000.69 112
19002.00 127
19003.30 113
19004.60 133
19005.90 119
19007.21 115
19008.51 133
19009.81 129
19011.12 130
19012.42 110
19013.72 141
19015.02 107
19016.33 113
19017.63 129
19018.93 160
19020.24 126
19021.54 126
19022.84 114
19024.15 125
19025.45 129
19026.75 108
19028.06 112
19029.36 106
19030.66 123
19031.97 132
19033.27 137
19034.57 125
19035.88 145
19037.18 150
19038.48 160
19039.79 106
19041.09 121
19042.40 125
19043.70 121
19045.00 115
19046.31 133
19047.61 114
19048.92 122
19050.22 141
19051.52 123
19052.83 126
19054.13 111
19055.44 134
19056.74 129
19058.05 149
19059.35 111
19060.65 124
19061.96 100
19063.26 116
19064.57 129
19065.87 123
19067.18 127
19068.48 114
19069.79 128
19071.09 115
19072.40 137
19073.70 129
19075.01 123
19076.31 124
19077.62 120
19078.92 123
19080.23 120
19081.53 133
19082.84 139
19084.14 125
19085.45 121
19086.75 122
19088.06 117
19089.36 127
19090.67 114
19091.98 116
19093.28 109
19094.59 125
19095.89 116
19097.20 132
19098.50 125
19099.81 147
19101.12 130
19102.42 133
19103.73 132
19105.03 131
19106.34 127
19107.65 118
19108.95 116
19110.26 131
19111.56 128
19112.87 124
19114.18 111
19115.48 122
19116.79 122
19118.10 134
19119.40 138
19120.71 132
19122.02 116
19123.32 114
19124.63 143
19125.94 134
19127.24 124
19128.55 112
19129.86 146
19131.16 119
19132.47 117
19133.78 114
19135.08 133
19136.39 145
19137.70 126
19139.01 147
19140.31 118
19141.62 141
19142.93 135
19144.23 122
19145.54 119
19146.85 135
19148.16 135
19149.46 139
19150.77 132
19152.08 141
19153.39 112
19154.69 115
19156.00 138
19157.31 118
19158.62 111
19159.93 124
19161.23 137
19162.54 137
19163.85 132
19165.16 138
19166.47 138
19167.77 128
19169.08 132
19170.39 131
19171.70 120
19173.01 118
19174.32 125
19175.62 144
19176.93 114
19178.24 137
19179.55 126
19180.86 127
19182.17 115
19183.48 128
19184.78 116
19186.09 118
19187.40 115
19188.71 135
19190.02 135
19191.33 132
19192.64 133
19193.95 109
19195.26 141
19196.56 131
19197.87 142
19199.18 132
19200.49 112
19201.80 114
19203.11 125
19204.42 131
19205.73 126
19207.04 121
19208.35 121
19209.66 125
19210.97 125
19212.28 121
19213.59 107
19214.90 141
19216.21 130
19217.52 125
19218.83 144
19220.14 128
19221.45 125
19222.76 124
19224.07 122
19225.38 131
19226.69 117
19228.00 122
19229.31 138
19230.62 132
19231.93 123
19233.24 104
19234.55 129
19235.86 120
19237.17 113
19238.48 119
19239.79 133
19241.10 136
19242.41 117
19243.72 115
19245.03 114
19246.35 135
19247.66 120
19248.97 131
19250.28 129
19251.59 131
19252.90 138
19254.21 127
19255.52 136
19256.83 127
19258.14 122
19259.46 130
19260.77 126
19262.08 117
19263.39 114
19264.70 125
19266.01 109
19267.32 113
19268.64 126
19269.95 125
19271.26 140
19272.57 131
19273.88 125
19275.20 110
19276.51 127
19277.82 129
19279.13 131
19280.44 121
19281.75 107
19283.07 125
19284.38 120
19285.69 124
19287.00 122
19288.32 116
19289.63 138
19290.94 137
19292.25 122
19293.57 109
19294.88 114
19296.19 122
19297.50 117
19298.82 113
19300.13 110
19301.44 122
19302.75 130
19304.07 115
19305.38 111
19306.69 123
19308.01 119
19309.32 128
19310.63 121
19311.94 114
19313.26 118
19314.57 119
19315.88 113
19317.20 109
19318.51 113
19319.82 128
19321.14 121
19322.45 119
19323.76 134
19325.08 126
19326.39 108
19327.70 115
19329.02 133
19330.33 131
19331.65 119
19332.96 124
19334.27 108
19335.59 130
19336.90 119
19338.22 126
19339.53 132
19340.84 113
19342.16 122
19343.47 111
19344.79 114
19346.10 124
19347.41 107
19348.73 106
19350.04 121
19351.36 108
19352.67 133
19353.99 124
19355.30 120
19356.62 143
19357.93 111
19359.25 130
19360.56 112
19361.87 136
19363.19 113
19364.50 112
19365.82 122
19367.13 120
19368.45 119
19369.76 120
19371.08 127
19372.39 114
19373.71 108
19375.02 118
19376.34 122
19377.66 114
19378.97 118
19380.29 110
19381.60 130
19382.92 135
19384.23 129
19385.55 120
19386.86 113
19388.18 129
19389.50 123
19390.81 99
19392.13 108
19393.44 135
19394.76 119
19396.07 107
19397.39 109
19398.71 105
19400.02 113
19401.34 131
19402.65 135
19403.97 134
19405.29 132
19406.60 94
19407.92 115
19409.24 106
19410.55 112
19411.87 138
19413.19 120
19414.50 125
19415.82 107
19417.14 127
19418.45 121
19419.77 131
19421.09 104
19422.40 131
19423.72 133
19425.04 136
19426.35 112
19427.67 121
19428.99 118
19430.30 128
19431.62 109
19432.94 115
19434.26 121
19435.57 128
19436.89 130
19438.21 125
19439.53 120
19440.84 125
19442.16 139
19443.48 131
19444.80 99
19446.11 116
19447.43 132
19448.75 132
19450.07 113
19451.38 117
19452.70 115
19454.02 125
19455.34 123
19456.66 132
19457.97 120
19459.29 122
19460.61 137
19461.93 123
19463.25 116
19464.57 115
19465.88 126
19467.20 101
19468.52 110
19469.84 104
19471.16 116
19472.48 132
19473.79 101
19475.11 117
19476.43 132
19477.75 132
19479.07 115
19480.39 123
19481.71 121
19483.03 119
19484.34 117
19485.66 111
19486.98 115
19488.30 125
19489.62 99
19490.94 130
19492.26 129
19493.58 124
19494.90 134
19496.22 126
19497.54 120
19498.86 120
19500.18 118
19501.50 135
19502.81 119
19504.13 116
19505.45 107
19506.77 109
19508.09 136
19509.41 131
19510.73 126
19512.05 104
19513.37 125
19514.69 122
19516.01 135
19517.33 130
19518.65 126
19519.97 133
19521.29 136
19522.61 129
19523.93 112
19525.25 115
19526.57 125
19527.89 131
19529.22 126
19530.54 129
19531.86 122
19533.18 108
19534.50 123
19535.82 130
19537.14 103
19538.46 115
19539.78 122
19541.10 132
19542.42 126
19543.74 126
19545.06 131
19546.39 122
19547.71 126
19549.03 103
19550.35 120
19551.67 106
19552.99 118
19554.31 123
19555.63 116
19556.96 120
19558.28 116
19559.60 131
19560.92 119
19562.24 111
19563.56 118
19564.88 130
19566.21 132
19567.53 128
19568.85 110
19570.17 112
19571.49 117
19572.82 118
19574.14 120
19575.46 105
19576.78 124
19578.10 113
19579.43 124
19580.75 112
19582.07 116
19583.39 131
19584.72 125
19586.04 129
19587.36 127
19588.68 130
19590.01 132
19591.33 115
19592.65 119
19593.97 122
19595.30 120
19596.62 122
19597.94 129
19599.26 128
19600.59 132
19601.91 126
19603.23 131
19604.56 135
19605.88 129
19607.20 113
19608.53 112
19609.85 128
19611.17 125
19612.49 104
19613.82 131
19615.14 121
19616.47 127
19617.79 122
19619.11 139
19620.44 119
19621.76 120
19623.08 130
19624.41 126
19625.73 138
19627.05 130
19628.38 133
19629.70 119
19631.03 132
19632.35 104
19633.67 130
19635.00 123
19636.32 131
19637.65 135
19638.97 110
19640.29 117
19641.62 117
19642.94 134
19644.27 140
19645.59 121
19646.92 136
19648.24 125
19649.57 116
19650.89 127
19652.21 110
19653.54 123
19654.86 119
19656.19 100
19657.51 114
19658.84 137
19660.16 113
19661.49 136
19662.81 131
19664.14 135
19665.46 127
19666.79 124
19668.11 112
19669.44 122
19670.76 124
19672.09 119
19673.41 106
19674.74 104
19676.07 126
19677.39 124
19678.72 134
19680.04 117
19681.37 118
19682.69 116
19684.02 138
19685.34 109
19686.67 126
19688.00 127
19689.32 130
19690.65 131
19691.97 124
19693.30 114
19694.63 109
19695.95 108
19697.28 129
19698.60 128
19699.93 102
19701.26 116
19702.58 128
19703.91 113
19705.24 119
19706.56 122
19707.89 133
19709.22 107
19710.54 120
19711.87 130
19713.20 135
19714.52 128
19715.85 134
19717.18 125
19718.50 127
19719.83 130
19721.16 129
19722.48 128
19723.81 122
19725.14 125
19726.47 116
19727.79 129
19729.12 119
19730.45 124
19731.77 141
19733.10 132
19734.43 148
19735.76 131
19737.08 141
19738.41 136
19739.74 143
19741.07 123
19742.39 120
19743.72 138
19745.05 103
19746.38 121
19747.71 127
19749.03 126
19750.36 134
19751.69 117
19753.02 135
19754.35 127
19755.67 121
19757.00 138
19758.33 135
19759.66 133
19760.99 134
19762.31 123
19763.64 111
19764.97 122
19766.30 113
19767.63 141
19768.96 120
19770.29 122
19771.61 116
19772.94 124
19774.27 138
19775.60 126
19776.93 115
19778.26 130
19779.59 125
19780.92 131
19782.25 120
19783.57 131
19784.90 122
19786.23 130
19787.56 139
19788.89 130
19790.22 128
19791.55 119
19792.88 129
19794.21 130
19795.54 138
19796.87 117
19798.20 124
19799.53 121
19800.86 142
19802.19 119
19803.52 117
19804.85 113
19806.18 150
19807.50 141
19808.83 106
19810.16 113
19811.49 126
19812.82 145
19814.15 144
19815.49 113
19816.82 129
19818.15 133
19819.48 121
19820.81 129
19822.14 130
19823.47 134
19824.80 121
19826.13 133
19827.46 127
19828.79 122
19830.12 115
19831.45 129
19832.78 115
19834.11 120
19835.44 115
19836.77 129
19838.10 139
19839.44 133
19840.77 129
19842.10 98
19843.43 149
19844.76 137
19846.09 145
19847.42 140
19848.75 137
19850.08 139
19851.42 142
19852.75 139
19854.08 119
19855.41 115
19856.74 131
19858.07 156
19859.40 126
19860.74 129
19862.07 122
19863.40 128
19864.73 136
19866.06 144
19867.40 133
19868.73 121
19870.06 134
19871.39 132
19872.72 111
19874.06 143
19875.39 136
19876.72 129
19878.05 134
19879.38 134
19880.72 124
19882.05 115
19883.38 132
19884.71 131
19886.05 123
19887.38 127
19888.71 110
19890.04 117
19891.38 117
19892.71 127
19894.04 122
19895.38 129
19896.71 136
19898.04 139
19899.37 129
19900.71 136
19902.04 129
19903.37 129
19904.71 122
19906.04 139
19907.37 137
19908.71 132
19910.04 144
19911.37 142
19912.71 134
19914.04 142
19915.37 132
19916.71 129
19918.04 125
19919.37 121
19920.71 128
19922.04 153
19923.37 141
19924.71 130
19926.04 134
19927.38 130
19928.71 126
19930.04 114
19931.38 130
19932.71 127
19934.05 136
19935.38 135
19936.71 135
19938.05 141
19939.38 134
19940.72 134
19942.05 119
19943.39 142
19944.72 127
19946.06 131
19947.39 131
19948.72 118
19950.06 129
19951.39 130
19952.73 133
19954.06 125
19955.40 119
19956.73 127
19958.07 123
19959.40 144
19960.74 133
19962.07 132
19963.41 130
19964.74 133
19966.08 125
19967.41 142
19968.75 140
19970.08 131
19971.42 153
19972.76 139
19974.09 130
19975.43 120
19976.76 143
19978.10 128
19979.43 119
19980.77 132
19982.10 136
19983.44 125
19984.78 127
19986.11 132
19987.45 124
19988.78 125
19990.12 119
19991.46 128
19992.79 135
19994.13 130
19995.46 142
19996.80 128
19998.14 135
19999.47 135
20000.81 140
20002.15 132
20003.48 128
20004.82 138
20006.16 113
20007.49 131
20008.83 117
20010.17 118
20011.50 136
20012.84 142
20014.18 129
20015.51 122
20016.85 132
20018.19 139
20019.52 131
20020.86 126
20022.20 116
20023.53 142
20024.87 127
20026.21 133
20027.55 128
20028.88 119
20030.22 125
20031.56 148
20032.90 141
20034.23 112
20035.57 135
20036.91 147
20038.25 145
20039.58 149
20040.92 149
20042.26 139
20043.60 145
20044.93 124
20046.27 117
20047.61 133
20048.95 129
20050.29 145
20051.62 153
20052.96 136
20054.30 118
20055.64 140
20056.98 144
20058.32 148
20059.65 133
20060.99 128
20062.33 143
20063.67 143
20065.01 126
20066.35 139
20067.68 124
20069.02 113
20070.36 146
20071.70 170
20073.04 131
20074.38 132
20075.72 159
20077.06 145
20078.40 125
20079.73 142
20081.07 127
20082.41 135
20083.75 127
20085.09 139
20086.43 115
20087.77 133
20089.11 126
20090.45 128
20091.79 140
20093.13 136
20094.47 119
20095.81 119
20097.15 143
20098.48 137
20099.82 124
20101.16 132
20102.50 145
20103.84 143
20105.18 140
20106.52 140
20107.86 119
20109.20 140
20110.54 150
20111.88 147
20113.22 133
20114.56 148
20115.90 166
20117.24 138
20118.58 133
20119.93 141
20121.27 140
20122.61 144
20123.95 135
20125.29 135
20126.63 141
20127.97 140
20129.31 151
20130.65 138
20131.99 133
20133.33 118
20134.67 142
20136.01 145
20137.35 149
20138.69 144
