# Supplementary material for: MALDI-TOF MS typing enables the classification of brewing yeasts of the genus Saccharomyces to major beer styles
Source: PLoS One. 2017 Aug 9;12(8):e0181694. doi: 10.1371/journal.pone.0181694 (PMC5549903; doi:10.1371/journal.pone.0181694)
Supplement: S7 File — The directory includes 90 raw files and was zipped to “.zip”; the folder has three strains with 30 spectra per strain; S1 Text explains the raw files with an example and Table 1 represents the yeast strains used within the experiment. (ZIP) [file pone.0181694.s010.zip › 19-21/30278-69-Lag-Lag-Lag-YPG-18h-E-E_2016-09-20_2_0_B4_1.dat]

1999.90 1259
2000.32 1291
2000.75 1253
2001.17 1226
2001.59 1280
2002.01 1254
2002.43 1215
2002.86 1210
2003.28 1235
2003.70 1186
2004.12 1209
2004.54 1183
2004.97 1178
2005.39 1164
2005.81 1184
2006.23 1171
2006.66 1195
2007.08 1224
2007.50 1221
2007.92 1179
2008.35 1109
2008.77 1225
2009.19 1218
2009.61 1238
2010.04 1174
2010.46 1184
2010.88 1166
2011.31 1176
2011.73 1175
2012.15 1127
2012.57 1089
2013.00 1133
2013.42 1134
2013.84 1071
2014.27 1091
2014.69 1133
2015.11 1160
2015.54 1147
2015.96 1205
2016.38 1211
2016.81 1237
2017.23 1244
2017.65 1247
2018.08 1249
2018.50 1179
2018.93 1190
2019.35 1210
2019.77 1225
2020.20 1154
2020.62 1193
2021.04 1224
2021.47 1266
2021.89 1233
2022.32 1181
2022.74 1195
2023.17 1212
2023.59 1158
2024.01 1222
2024.44 1185
2024.86 1089
2025.29 1134
2025.71 1150
2026.14 1127
2026.56 1116
2026.98 1085
2027.41 1117
2027.83 1136
2028.26 1124
2028.68 1096
2029.11 1036
2029.53 1059
2029.96 1085
2030.38 1078
2030.81 1113
2031.23 1114
2031.66 1083
2032.08 1148
2032.51 1171
2032.93 1156
2033.36 1103
2033.78 1142
2034.21 1153
2034.63 1123
2035.06 1077
2035.49 1132
2035.91 1141
2036.34 1143
2036.76 1170
2037.19 1128
2037.61 1168
2038.04 1107
2038.47 1155
2038.89 1199
2039.32 1167
2039.74 1155
2040.17 1229
2040.59 1172
2041.02 1226
2041.45 1233
2041.87 1182
2042.30 1174
2042.73 1143
2043.15 1178
2043.58 1210
2044.00 1180
2044.43 1203
2044.86 1185
2045.28 1168
2045.71 1168
2046.14 1155
2046.56 1187
2046.99 1246
2047.42 1173
2047.84 1171
2048.27 1137
2048.70 1171
2049.12 1106
2049.55 1146
2049.98 1143
2050.40 1162
2050.83 1122
2051.26 1141
2051.69 1121
2052.11 1149
2052.54 1161
2052.97 1162
2053.40 1195
2053.82 1129
2054.25 1094
2054.68 1178
2055.10 1182
2055.53 1147
2055.96 1237
2056.39 1208
2056.82 1275
2057.24 1296
2057.67 1302
2058.10 1269
2058.53 1271
2058.95 1270
2059.38 1334
2059.81 1331
2060.24 1273
2060.67 1227
2061.09 1229
2061.52 1219
2061.95 1214
2062.38 1183
2062.81 1186
2063.24 1234
2063.66 1214
2064.09 1264
2064.52 1278
2064.95 1402
2065.38 1435
2065.81 1464
2066.24 1448
2066.66 1471
2067.09 1506
2067.52 1427
2067.95 1325
2068.38 1296
2068.81 1332
2069.24 1263
2069.67 1274
2070.10 1197
2070.52 1206
2070.95 1274
2071.38 1221
2071.81 1158
2072.24 1172
2072.67 1195
2073.10 1173
2073.53 1169
2073.96 1197
2074.39 1165
2074.82 1169
2075.25 1181
2075.68 1244
2076.11 1201
2076.54 1212
2076.97 1279
2077.40 1221
2077.83 1198
2078.26 1185
2078.69 1207
2079.12 1281
2079.55 1318
2079.98 1270
2080.41 1246
2080.84 1318
2081.27 1278
2081.70 1374
2082.13 1322
2082.56 1244
2082.99 1206
2083.42 1200
2083.85 1264
2084.28 1220
2084.71 1184
2085.14 1243
2085.57 1178
2086.00 1178
2086.43 1161
2086.86 1161
2087.29 1184
2087.73 1107
2088.16 1145
2088.59 1126
2089.02 1200
2089.45 1145
2089.88 1172
2090.31 1132
2090.74 1146
2091.17 1118
2091.61 1164
2092.04 1140
2092.47 1115
2092.90 1199
2093.33 1132
2093.76 1191
2094.19 1208
2094.63 1181
2095.06 1200
2095.49 1146
2095.92 1131
2096.35 1193
2096.78 1146
2097.22 1149
2097.65 1149
2098.08 1114
2098.51 1101
2098.94 1086
2099.38 1117
2099.81 1155
2100.24 1136
2100.67 1120
2101.11 1118
2101.54 1080
2101.97 1132
2102.40 1148
2102.83 1135
2103.27 1089
2103.70 1119
2104.13 1085
2104.56 1144
2105.00 1132
2105.43 1120
2105.86 1131
2106.30 1171
2106.73 1165
2107.16 1086
2107.59 1171
2108.03 1199
2108.46 1222
2108.89 1256
2109.33 1206
2109.76 1198
2110.19 1172
2110.63 1208
2111.06 1239
2111.49 1162
2111.93 1152
2112.36 1139
2112.79 1155
2113.23 1085
2113.66 1093
2114.09 1080
2114.53 1095
2114.96 1143
2115.40 1113
2115.83 1119
2116.26 1057
2116.70 1121
2117.13 1153
2117.56 1159
2118.00 1090
2118.43 1121
2118.87 1114
2119.30 1180
2119.73 1120
2120.17 1140
2120.60 1164
2121.04 1155
2121.47 1176
2121.91 1177
2122.34 1106
2122.78 1179
2123.21 1215
2123.64 1178
2124.08 1162
2124.51 1112
2124.95 1178
2125.38 1210
2125.82 1157
2126.25 1118
2126.69 1111
2127.12 1164
2127.56 1189
2127.99 1133
2128.43 1149
2128.86 1194
2129.30 1215
2129.73 1242
2130.17 1272
2130.60 1264
2131.04 1254
2131.47 1241
2131.91 1221
2132.35 1284
2132.78 1245
2133.22 1204
2133.65 1206
2134.09 1151
2134.52 1174
2134.96 1214
2135.40 1179
2135.83 1162
2136.27 1273
2136.70 1201
2137.14 1166
2137.57 1145
2138.01 1122
2138.45 1136
2138.88 1157
2139.32 1163
2139.76 1104
2140.19 1059
2140.63 1147
2141.06 1140
2141.50 1112
2141.94 1125
2142.37 1166
2142.81 1092
2143.25 1142
2143.68 1149
2144.12 1090
2144.56 1079
2144.99 1127
2145.43 1131
2145.87 1141
2146.30 1145
2146.74 1118
2147.18 1086
2147.62 1189
2148.05 1217
2148.49 1229
2148.93 1264
2149.36 1324
2149.80 1334
2150.24 1404
2150.68 1468
2151.11 1408
2151.55 1411
2151.99 1384
2152.43 1312
2152.86 1380
2153.30 1333
2153.74 1293
2154.18 1267
2154.61 1258
2155.05 1226
2155.49 1191
2155.93 1198
2156.37 1199
2156.80 1173
2157.24 1185
2157.68 1159
2158.12 1213
2158.56 1227
2158.99 1182
2159.43 1190
2159.87 1180
2160.31 1218
2160.75 1154
2161.19 1196
2161.62 1234
2162.06 1271
2162.50 1269
2162.94 1193
2163.38 1234
2163.82 1313
2164.26 1279
2164.69 1268
2165.13 1274
2165.57 1352
2166.01 1394
2166.45 1393
2166.89 1477
2167.33 1460
2167.77 1340
2168.21 1300
2168.65 1321
2169.08 1236
2169.52 1223
2169.96 1294
2170.40 1326
2170.84 1303
2171.28 1331
2171.72 1312
2172.16 1317
2172.60 1309
2173.04 1329
2173.48 1277
2173.92 1341
2174.36 1414
2174.80 1430
2175.24 1394
2175.68 1345
2176.12 1424
2176.56 1436
2177.00 1384
2177.44 1319
2177.88 1355
2178.32 1426
2178.76 1353
2179.20 1375
2179.64 1340
2180.08 1313
2180.52 1359
2180.96 1253
2181.40 1263
2181.84 1245
2182.28 1219
2182.72 1187
2183.16 1150
2183.60 1174
2184.04 1148
2184.48 1236
2184.93 1215
2185.37 1236
2185.81 1207
2186.25 1186
2186.69 1231
2187.13 1263
2187.57 1239
2188.01 1227
2188.45 1278
2188.89 1286
2189.34 1327
2189.78 1272
2190.22 1330
2190.66 1271
2191.10 1257
2191.54 1243
2191.98 1291
2192.43 1275
2192.87 1289
2193.31 1321
2193.75 1319
2194.19 1360
2194.63 1442
2195.08 1414
2195.52 1383
2195.96 1427
2196.40 1415
2196.84 1356
2197.29 1362
2197.73 1387
2198.17 1345
2198.61 1331
2199.06 1335
2199.50 1273
2199.94 1232
2200.38 1228
2200.82 1224
2201.27 1214
2201.71 1212
2202.15 1195
2202.59 1242
2203.04 1269
2203.48 1274
2203.92 1253
2204.37 1309
2204.81 1292
2205.25 1274
2205.69 1229
2206.14 1250
2206.58 1256
2207.02 1291
2207.47 1299
2207.91 1352
2208.35 1318
2208.80 1351
2209.24 1397
2209.68 1451
2210.13 1393
2210.57 1359
2211.01 1324
2211.46 1333
2211.90 1352
2212.34 1313
2212.79 1327
2213.23 1314
2213.67 1352
2214.12 1386
2214.56 1376
2215.01 1280
2215.45 1307
2215.89 1288
2216.34 1220
2216.78 1318
2217.23 1262
2217.67 1253
2218.11 1264
2218.56 1248
2219.00 1219
2219.45 1168
2219.89 1208
2220.34 1236
2220.78 1293
2221.22 1341
2221.67 1319
2222.11 1326
2222.56 1341
2223.00 1352
2223.45 1291
2223.89 1333
2224.34 1441
2224.78 1345
2225.23 1374
2225.67 1451
2226.12 1406
2226.56 1400
2227.01 1376
2227.45 1452
2227.90 1336
2228.34 1437
2228.79 1416
2229.23 1400
2229.68 1413
2230.12 1467
2230.57 1439
2231.01 1475
2231.46 1481
2231.90 1424
2232.35 1434
2232.80 1488
2233.24 1453
2233.69 1429
2234.13 1430
2234.58 1405
2235.02 1377
2235.47 1358
2235.92 1398
2236.36 1370
2236.81 1376
2237.25 1297
2237.70 1363
2238.15 1319
2238.59 1258
2239.04 1369
2239.49 1306
2239.93 1281
2240.38 1268
2240.82 1237
2241.27 1247
2241.72 1237
2242.16 1267
2242.61 1254
2243.06 1301
2243.50 1300
2243.95 1233
2244.40 1191
2244.84 1164
2245.29 1188
2245.74 1221
2246.19 1199
2246.63 1222
2247.08 1216
2247.53 1211
2247.97 1206
2248.42 1224
2248.87 1285
2249.32 1284
2249.76 1249
2250.21 1281
2250.66 1259
2251.10 1222
2251.55 1308
2252.00 1315
2252.45 1369
2252.89 1289
2253.34 1245
2253.79 1296
2254.24 1383
2254.69 1381
2255.13 1356
2255.58 1339
2256.03 1351
2256.48 1313
2256.93 1209
2257.37 1241
2257.82 1234
2258.27 1255
2258.72 1219
2259.17 1254
2259.61 1289
2260.06 1280
2260.51 1285
2260.96 1333
2261.41 1402
2261.86 1435
2262.31 1423
2262.75 1510
2263.20 1498
2263.65 1534
2264.10 1523
2264.55 1459
2265.00 1464
2265.45 1498
2265.90 1502
2266.34 1402
2266.79 1376
2267.24 1373
2267.69 1409
2268.14 1385
2268.59 1393
2269.04 1429
2269.49 1444
2269.94 1433
2270.39 1454
2270.84 1527
2271.29 1500
2271.74 1470
2272.18 1490
2272.63 1460
2273.08 1427
2273.53 1405
2273.98 1443
2274.43 1474
2274.88 1539
2275.33 1589
2275.78 1612
2276.23 1664
2276.68 1692
2277.13 1751
2277.58 1749
2278.03 1658
2278.48 1637
2278.93 1663
2279.38 1591
2279.83 1545
2280.28 1453
2280.73 1436
2281.19 1422
2281.64 1433
2282.09 1338
2282.54 1323
2282.99 1413
2283.44 1297
2283.89 1282
2284.34 1236
2284.79 1277
2285.24 1291
2285.69 1282
2286.14 1342
2286.59 1282
2287.04 1330
2287.50 1338
2287.95 1268
2288.40 1346
2288.85 1432
2289.30 1565
2289.75 1629
2290.20 1706
2290.65 1731
2291.11 1798
2291.56 1844
2292.01 1868
2292.46 1791
2292.91 1807
2293.36 1730
2293.82 1726
2294.27 1646
2294.72 1600
2295.17 1515
2295.62 1407
2296.07 1482
2296.53 1465
2296.98 1373
2297.43 1411
2297.88 1405
2298.33 1424
2298.79 1351
2299.24 1400
2299.69 1377
2300.14 1366
2300.60 1307
2301.05 1325
2301.50 1279
2301.95 1217
2302.41 1190
2302.86 1298
2303.31 1284
2303.76 1239
2304.22 1191
2304.67 1225
2305.12 1219
2305.57 1174
2306.03 1189
2306.48 1310
2306.93 1321
2307.39 1272
2307.84 1340
2308.29 1336
2308.75 1401
2309.20 1383
2309.65 1417
2310.11 1481
2310.56 1438
2311.01 1419
2311.47 1444
2311.92 1426
2312.37 1470
2312.83 1365
2313.28 1347
2313.73 1368
2314.19 1414
2314.64 1373
2315.09 1318
2315.55 1378
2316.00 1316
2316.46 1328
2316.91 1302
2317.36 1330
2317.82 1366
2318.27 1329
2318.73 1371
2319.18 1385
2319.63 1330
2320.09 1355
2320.54 1391
2321.00 1396
2321.45 1350
2321.91 1475
2322.36 1503
2322.82 1470
2323.27 1441
2323.72 1481
2324.18 1549
2324.63 1633
2325.09 1655
2325.54 1746
2326.00 1800
2326.45 1781
2326.91 1724
2327.36 1707
2327.82 1629
2328.27 1551
2328.73 1538
2329.18 1533
2329.64 1396
2330.09 1464
2330.55 1397
2331.00 1367
2331.46 1334
2331.92 1345
2332.37 1325
2332.83 1349
2333.28 1393
2333.74 1318
2334.19 1249
2334.65 1315
2335.10 1369
2335.56 1272
2336.02 1341
2336.47 1364
2336.93 1380
2337.38 1301
2337.84 1293
2338.30 1286
2338.75 1356
2339.21 1364
2339.66 1390
2340.12 1389
2340.58 1363
2341.03 1403
2341.49 1347
2341.95 1390
2342.40 1352
2342.86 1383
2343.32 1360
2343.77 1367
2344.23 1448
2344.68 1441
2345.14 1438
2345.60 1451
2346.06 1413
2346.51 1402
2346.97 1473
2347.43 1510
2347.88 1519
2348.34 1459
2348.80 1441
2349.25 1464
2349.71 1436
2350.17 1357
2350.63 1437
2351.08 1374
2351.54 1351
2352.00 1356
2352.46 1401
2352.91 1338
2353.37 1317
2353.83 1288
2354.29 1284
2354.74 1294
2355.20 1284
2355.66 1262
2356.12 1212
2356.57 1184
2357.03 1213
2357.49 1245
2357.95 1268
2358.41 1293
2358.86 1304
2359.32 1404
2359.78 1368
2360.24 1391
2360.70 1474
2361.15 1570
2361.61 1607
2362.07 1522
2362.53 1514
2362.99 1502
2363.45 1514
2363.91 1457
2364.36 1464
2364.82 1403
2365.28 1429
2365.74 1469
2366.20 1506
2366.66 1479
2367.12 1473
2367.57 1443
2368.03 1454
2368.49 1427
2368.95 1474
2369.41 1432
2369.87 1357
2370.33 1295
2370.79 1337
2371.25 1405
2371.71 1417
2372.17 1361
2372.63 1366
2373.09 1304
2373.54 1293
2374.00 1323
2374.46 1344
2374.92 1282
2375.38 1288
2375.84 1289
2376.30 1321
2376.76 1289
2377.22 1302
2377.68 1337
2378.14 1322
2378.60 1309
2379.06 1327
2379.52 1298
2379.98 1294
2380.44 1381
2380.90 1365
2381.36 1313
2381.82 1377
2382.28 1324
2382.74 1292
2383.20 1351
2383.66 1341
2384.12 1341
2384.59 1369
2385.05 1310
2385.51 1306
2385.97 1304
2386.43 1298
2386.89 1300
2387.35 1308
2387.81 1330
2388.27 1253
2388.73 1291
2389.19 1296
2389.65 1323
2390.12 1307
2390.58 1340
2391.04 1337
2391.50 1315
2391.96 1377
2392.42 1312
2392.88 1344
2393.34 1318
2393.81 1366
2394.27 1397
2394.73 1249
2395.19 1257
2395.65 1345
2396.11 1281
2396.57 1278
2397.04 1329
2397.50 1411
2397.96 1435
2398.42 1445
2398.88 1440
2399.35 1376
2399.81 1360
2400.27 1357
2400.73 1308
2401.19 1290
2401.66 1396
2402.12 1344
2402.58 1323
2403.04 1270
2403.51 1208
2403.97 1263
2404.43 1269
2404.89 1253
2405.36 1292
2405.82 1281
2406.28 1283
2406.74 1327
2407.21 1201
2407.67 1303
2408.13 1264
2408.59 1162
2409.06 1275
2409.52 1308
2409.98 1236
2410.45 1184
2410.91 1184
2411.37 1215
2411.84 1195
2412.30 1223
2412.76 1262
2413.23 1228
2413.69 1308
2414.15 1326
2414.62 1285
2415.08 1330
2415.54 1362
2416.01 1360
2416.47 1360
2416.93 1372
2417.40 1394
2417.86 1452
2418.32 1429
2418.79 1426
2419.25 1475
2419.72 1396
2420.18 1405
2420.64 1403
2421.11 1422
2421.57 1475
2422.04 1525
2422.50 1457
2422.96 1434
2423.43 1493
2423.89 1424
2424.36 1454
2424.82 1540
2425.29 1466
2425.75 1388
2426.22 1365
2426.68 1425
2427.15 1438
2427.61 1375
2428.07 1274
2428.54 1295
2429.00 1295
2429.47 1261
2429.93 1300
2430.40 1255
2430.86 1275
2431.33 1274
2431.79 1305
2432.26 1197
2432.72 1205
2433.19 1248
2433.65 1310
2434.12 1302
2434.59 1278
2435.05 1281
2435.52 1380
2435.98 1372
2436.45 1364
2436.91 1381
2437.38 1423
2437.84 1457
2438.31 1435
2438.78 1472
2439.24 1419
2439.71 1483
2440.17 1566
2440.64 1555
2441.10 1531
2441.57 1505
2442.04 1544
2442.50 1477
2442.97 1497
2443.44 1463
2443.90 1382
2444.37 1445
2444.83 1404
2445.30 1353
2445.77 1379
2446.23 1348
2446.70 1267
2447.17 1292
2447.63 1262
2448.10 1225
2448.57 1188
2449.03 1244
2449.50 1271
2449.97 1197
2450.43 1219
2450.90 1238
2451.37 1183
2451.83 1229
2452.30 1171
2452.77 1246
2453.24 1281
2453.70 1210
2454.17 1201
2454.64 1250
2455.10 1254
2455.57 1267
2456.04 1226
2456.51 1189
2456.97 1210
2457.44 1234
2457.91 1213
2458.38 1232
2458.84 1280
2459.31 1285
2459.78 1282
2460.25 1246
2460.72 1284
2461.18 1289
2461.65 1209
2462.12 1287
2462.59 1275
2463.06 1270
2463.52 1300
2463.99 1276
2464.46 1305
2464.93 1310
2465.40 1315
2465.86 1277
2466.33 1232
2466.80 1298
2467.27 1257
2467.74 1323
2468.21 1308
2468.68 1282
2469.14 1311
2469.61 1404
2470.08 1357
2470.55 1411
2471.02 1366
2471.49 1417
2471.96 1345
2472.43 1359
2472.90 1295
2473.36 1284
2473.83 1365
2474.30 1319
2474.77 1375
2475.24 1300
2475.71 1295
2476.18 1247
2476.65 1311
2477.12 1380
2477.59 1296
2478.06 1265
2478.53 1325
2479.00 1295
2479.47 1304
2479.94 1356
2480.41 1275
2480.87 1291
2481.34 1257
2481.81 1259
2482.28 1187
2482.75 1233
2483.22 1260
2483.69 1221
2484.16 1228
2484.63 1265
2485.10 1278
2485.57 1362
2486.05 1319
2486.52 1330
2486.99 1343
2487.46 1386
2487.93 1352
2488.40 1392
2488.87 1391
2489.34 1329
2489.81 1335
2490.28 1304
2490.75 1307
2491.22 1284
2491.69 1239
2492.16 1286
2492.63 1268
2493.10 1255
2493.58 1256
2494.05 1325
2494.52 1342
2494.99 1316
2495.46 1325
2495.93 1339
2496.40 1305
2496.87 1316
2497.34 1286
2497.82 1300
2498.29 1308
2498.76 1365
2499.23 1213
2499.70 1214
2500.17 1180
2500.64 1198
2501.12 1192
2501.59 1168
2502.06 1219
2502.53 1232
2503.00 1255
2503.48 1279
2503.95 1289
2504.42 1252
2504.89 1309
2505.36 1249
2505.84 1273
2506.31 1253
2506.78 1224
2507.25 1280
2507.72 1323
2508.20 1311
2508.67 1333
2509.14 1356
2509.61 1378
2510.09 1479
2510.56 1548
2511.03 1535
2511.50 1600
2511.98 1519
2512.45 1658
2512.92 1692
2513.40 1616
2513.87 1661
2514.34 1661
2514.81 1604
2515.29 1526
2515.76 1499
2516.23 1427
2516.71 1390
2517.18 1393
2517.65 1479
2518.13 1390
2518.60 1316
2519.07 1334
2519.55 1322
2520.02 1359
2520.49 1365
2520.97 1406
2521.44 1382
2521.91 1317
2522.39 1307
2522.86 1264
2523.34 1307
2523.81 1280
2524.28 1297
2524.76 1269
2525.23 1319
2525.70 1339
2526.18 1351
2526.65 1359
2527.13 1381
2527.60 1378
2528.08 1391
2528.55 1344
2529.02 1374
2529.50 1343
2529.97 1312
2530.45 1330
2530.92 1426
2531.40 1403
2531.87 1346
2532.34 1450
2532.82 1405
2533.29 1399
2533.77 1401
2534.24 1402
2534.72 1340
2535.19 1388
2535.67 1286
2536.14 1359
2536.62 1417
2537.09 1423
2537.57 1354
2538.04 1305
2538.52 1314
2538.99 1362
2539.47 1295
2539.94 1317
2540.42 1356
2540.90 1385
2541.37 1370
2541.85 1285
2542.32 1375
2542.80 1384
2543.27 1354
2543.75 1324
2544.22 1391
2544.70 1395
2545.18 1428
2545.65 1490
2546.13 1470
2546.60 1519
2547.08 1519
2547.56 1546
2548.03 1561
2548.51 1612
2548.98 1599
2549.46 1655
2549.94 1714
2550.41 1634
2550.89 1617
2551.37 1616
2551.84 1576
2552.32 1558
2552.80 1513
2553.27 1540
2553.75 1605
2554.23 1569
2554.70 1595
2555.18 1529
2555.66 1536
2556.13 1517
2556.61 1566
2557.09 1566
2557.56 1526
2558.04 1485
2558.52 1456
2558.99 1436
2559.47 1395
2559.95 1408
2560.43 1414
2560.90 1406
2561.38 1396
2561.86 1338
2562.33 1296
2562.81 1337
2563.29 1298
2563.77 1272
2564.25 1300
2564.72 1286
2565.20 1273
2565.68 1284
2566.16 1280
2566.63 1305
2567.11 1290
2567.59 1242
2568.07 1250
2568.55 1183
2569.02 1248
2569.50 1274
2569.98 1267
2570.46 1221
2570.94 1250
2571.41 1242
2571.89 1208
2572.37 1193
2572.85 1208
2573.33 1212
2573.81 1242
2574.28 1248
2574.76 1283
2575.24 1309
2575.72 1271
2576.20 1281
2576.68 1301
2577.16 1317
2577.64 1314
2578.11 1389
2578.59 1365
2579.07 1322
2579.55 1297
2580.03 1322
2580.51 1295
2580.99 1306
2581.47 1245
2581.95 1302
2582.43 1247
2582.91 1301
2583.39 1231
2583.86 1135
2584.34 1249
2584.82 1246
2585.30 1231
2585.78 1240
2586.26 1269
2586.74 1338
2587.22 1283
2587.70 1212
2588.18 1295
2588.66 1269
2589.14 1241
2589.62 1227
2590.10 1246
2590.58 1273
2591.06 1310
2591.54 1232
2592.02 1185
2592.50 1194
2592.98 1347
2593.46 1335
2593.94 1403
2594.42 1293
2594.90 1288
2595.38 1349
2595.86 1358
2596.35 1367
2596.83 1296
2597.31 1345
2597.79 1324
2598.27 1347
2598.75 1282
2599.23 1303
2599.71 1284
2600.19 1308
2600.67 1266
2601.15 1228
2601.63 1268
2602.12 1259
2602.60 1270
2603.08 1264
2603.56 1254
2604.04 1216
2604.52 1289
2605.00 1316
2605.48 1329
2605.97 1263
2606.45 1238
2606.93 1274
2607.41 1297
2607.89 1280
2608.37 1298
2608.86 1245
2609.34 1285
2609.82 1399
2610.30 1327
2610.78 1284
2611.26 1248
2611.75 1299
2612.23 1323
2612.71 1318
2613.19 1305
2613.68 1415
2614.16 1307
2614.64 1310
2615.12 1230
2615.60 1249
2616.09 1363
2616.57 1307
2617.05 1206
2617.53 1270
2618.02 1283
2618.50 1307
2618.98 1240
2619.46 1192
2619.95 1228
2620.43 1233
2620.91 1269
2621.40 1246
2621.88 1308
2622.36 1268
2622.85 1241
2623.33 1285
2623.81 1273
2624.29 1274
2624.78 1276
2625.26 1260
2625.74 1222
2626.23 1312
2626.71 1318
2627.19 1315
2627.68 1294
2628.16 1289
2628.64 1284
2629.13 1302
2629.61 1273
2630.10 1281
2630.58 1359
2631.06 1326
2631.55 1331
2632.03 1305
2632.51 1281
2633.00 1293
2633.48 1246
2633.97 1306
2634.45 1285
2634.94 1259
2635.42 1325
2635.90 1305
2636.39 1293
2636.87 1235
2637.36 1248
2637.84 1262
2638.33 1272
2638.81 1327
2639.29 1287
2639.78 1291
2640.26 1281
2640.75 1307
2641.23 1258
2641.72 1309
2642.20 1258
2642.69 1284
2643.17 1277
2643.66 1270
2644.14 1289
2644.63 1292
2645.11 1229
2645.60 1290
2646.08 1324
2646.57 1293
2647.05 1327
2647.54 1258
2648.02 1309
2648.51 1352
2648.99 1389
2649.48 1384
2649.97 1392
2650.45 1377
2650.94 1342
2651.42 1297
2651.91 1265
2652.39 1289
2652.88 1329
2653.37 1320
2653.85 1355
2654.34 1351
2654.82 1381
2655.31 1402
2655.80 1422
2656.28 1416
2656.77 1397
2657.25 1327
2657.74 1285
2658.23 1296
2658.71 1276
2659.20 1344
2659.69 1288
2660.17 1251
2660.66 1290
2661.14 1327
2661.63 1274
2662.12 1273
2662.60 1213
2663.09 1279
2663.58 1321
2664.06 1345
2664.55 1275
2665.04 1299
2665.53 1349
2666.01 1303
2666.50 1298
2666.99 1409
2667.47 1403
2667.96 1324
2668.45 1337
2668.94 1320
2669.42 1360
2669.91 1415
2670.40 1409
2670.88 1440
2671.37 1453
2671.86 1547
2672.35 1595
2672.83 1622
2673.32 1640
2673.81 1715
2674.30 1705
2674.79 1728
2675.27 1729
2675.76 1740
2676.25 1693
2676.74 1642
2677.23 1640
2677.71 1562
2678.20 1512
2678.69 1490
2679.18 1509
2679.67 1404
2680.15 1412
2680.64 1391
2681.13 1402
2681.62 1483
2682.11 1441
2682.60 1448
2683.08 1388
2683.57 1481
2684.06 1490
2684.55 1419
2685.04 1440
2685.53 1395
2686.02 1481
2686.51 1476
2686.99 1382
2687.48 1378
2687.97 1363
2688.46 1378
2688.95 1320
2689.44 1302
2689.93 1385
2690.42 1424
2690.91 1314
2691.40 1371
2691.89 1389
2692.38 1387
2692.87 1417
2693.35 1365
2693.84 1374
2694.33 1373
2694.82 1364
2695.31 1335
2695.80 1381
2696.29 1435
2696.78 1363
2697.27 1379
2697.76 1411
2698.25 1450
2698.74 1378
2699.23 1315
2699.72 1356
2700.21 1435
2700.70 1387
2701.19 1469
2701.68 1455
2702.17 1366
2702.66 1368
2703.15 1345
2703.64 1344
2704.13 1419
2704.62 1360
2705.12 1306
2705.61 1294
2706.10 1334
2706.59 1249
2707.08 1220
2707.57 1266
2708.06 1263
2708.55 1258
2709.04 1243
2709.53 1287
2710.02 1300
2710.51 1275
2711.01 1295
2711.50 1295
2711.99 1310
2712.48 1327
2712.97 1254
2713.46 1364
2713.95 1304
2714.44 1290
2714.94 1344
2715.43 1297
2715.92 1302
2716.41 1286
2716.90 1240
2717.39 1253
2717.89 1277
2718.38 1297
2718.87 1288
2719.36 1270
2719.85 1335
2720.34 1297
2720.84 1371
2721.33 1354
2721.82 1408
2722.31 1430
2722.80 1459
2723.30 1445
2723.79 1396
2724.28 1420
2724.77 1368
2725.27 1347
2725.76 1387
2726.25 1380
2726.74 1322
2727.24 1300
2727.73 1346
2728.22 1308
2728.71 1305
2729.21 1324
2729.70 1345
2730.19 1368
2730.69 1388
2731.18 1400
2731.67 1328
2732.16 1327
2732.66 1377
2733.15 1372
2733.64 1349
2734.14 1381
2734.63 1340
2735.12 1346
2735.62 1333
2736.11 1368
2736.60 1394
2737.10 1486
2737.59 1461
2738.08 1338
2738.58 1389
2739.07 1415
2739.56 1393
2740.06 1374
2740.55 1462
2741.05 1359
2741.54 1343
2742.03 1408
2742.53 1355
2743.02 1334
2743.52 1308
2744.01 1315
2744.50 1317
2745.00 1338
2745.49 1363
2745.99 1402
2746.48 1387
2746.97 1365
2747.47 1422
2747.96 1405
2748.46 1413
2748.95 1427
2749.45 1478
2749.94 1407
2750.44 1379
2750.93 1311
2751.43 1277
2751.92 1326
2752.42 1304
2752.91 1350
2753.41 1265
2753.90 1236
2754.40 1261
2754.89 1326
2755.39 1314
2755.88 1365
2756.38 1334
2756.87 1439
2757.37 1406
2757.86 1390
2758.36 1449
2758.85 1459
2759.35 1290
2759.84 1248
2760.34 1263
2760.83 1325
2761.33 1341
2761.83 1334
2762.32 1291
2762.82 1391
2763.31 1422
2763.81 1420
2764.30 1360
2764.80 1361
2765.30 1340
2765.79 1322
2766.29 1298
2766.78 1278
2767.28 1336
2767.78 1366
2768.27 1329
2768.77 1331
2769.27 1354
2769.76 1316
2770.26 1318
2770.76 1314
2771.25 1315
2771.75 1307
2772.24 1333
2772.74 1400
2773.24 1402
2773.73 1404
2774.23 1369
2774.73 1414
2775.23 1435
2775.72 1467
2776.22 1459
2776.72 1462
2777.21 1485
2777.71 1444
2778.21 1441
2778.70 1429
2779.20 1411
2779.70 1395
2780.20 1382
2780.69 1424
2781.19 1448
2781.69 1362
2782.19 1275
2782.68 1286
2783.18 1385
2783.68 1386
2784.18 1365
2784.67 1370
2785.17 1364
2785.67 1327
2786.17 1327
2786.67 1377
2787.16 1396
2787.66 1418
2788.16 1323
2788.66 1287
2789.16 1282
2789.65 1318
2790.15 1294
2790.65 1332
2791.15 1337
2791.65 1326
2792.15 1343
2792.64 1322
2793.14 1301
2793.64 1316
2794.14 1376
2794.64 1319
2795.14 1377
2795.64 1482
2796.13 1526
2796.63 1564
2797.13 1600
2797.63 1596
2798.13 1558
2798.63 1645
2799.13 1559
2799.63 1500
2800.13 1518
2800.62 1504
2801.12 1462
2801.62 1425
2802.12 1374
2802.62 1447
2803.12 1438
2803.62 1359
2804.12 1324
2804.62 1355
2805.12 1390
2805.62 1427
2806.12 1425
2806.62 1470
2807.12 1528
2807.62 1613
2808.12 1611
2808.62 1587
2809.12 1601
2809.62 1556
2810.12 1707
2810.62 1757
2811.12 1796
2811.62 1641
2812.12 1762
2812.62 1751
2813.12 1859
2813.62 1829
2814.12 1799
2814.62 1792
2815.12 1746
2815.62 1690
2816.12 1607
2816.62 1604
2817.12 1568
2817.62 1547
2818.12 1527
2818.62 1507
2819.12 1418
2819.63 1410
2820.13 1345
2820.63 1356
2821.13 1346
2821.63 1265
2822.13 1367
2822.63 1407
2823.13 1384
2823.63 1378
2824.13 1376
2824.64 1306
2825.14 1297
2825.64 1316
2826.14 1295
2826.64 1312
2827.14 1364
2827.64 1371
2828.15 1310
2828.65 1365
2829.15 1354
2829.65 1364
2830.15 1304
2830.65 1315
2831.16 1292
2831.66 1265
2832.16 1301
2832.66 1396
2833.16 1335
2833.67 1315
2834.17 1343
2834.67 1340
2835.17 1299
2835.68 1364
2836.18 1355
2836.68 1413
2837.18 1411
2837.68 1401
2838.19 1416
2838.69 1448
2839.19 1463
2839.70 1421
2840.20 1442
2840.70 1410
2841.20 1400
2841.71 1384
2842.21 1391
2842.71 1399
2843.21 1400
2843.72 1459
2844.22 1458
2844.72 1433
2845.23 1382
2845.73 1440
2846.23 1545
2846.74 1441
2847.24 1474
2847.74 1485
2848.25 1527
2848.75 1467
2849.25 1506
2849.76 1546
2850.26 1572
2850.76 1568
2851.27 1589
2851.77 1541
2852.28 1486
2852.78 1447
2853.28 1388
2853.79 1395
2854.29 1408
2854.79 1390
2855.30 1339
2855.80 1356
2856.31 1394
2856.81 1420
2857.31 1437
2857.82 1464
2858.32 1431
2858.83 1493
2859.33 1394
2859.84 1438
2860.34 1480
2860.85 1542
2861.35 1471
2861.85 1454
2862.36 1462
2862.86 1476
2863.37 1472
2863.87 1413
2864.38 1414
2864.88 1436
2865.39 1409
2865.89 1374
2866.40 1433
2866.90 1356
2867.41 1347
2867.91 1416
2868.42 1366
2868.92 1462
2869.43 1450
2869.93 1491
2870.44 1541
2870.94 1473
2871.45 1482
2871.96 1449
2872.46 1556
2872.97 1618
2873.47 1542
2873.98 1517
2874.48 1621
2874.99 1588
2875.49 1518
2876.00 1490
2876.51 1493
2877.01 1530
2877.52 1441
2878.02 1471
2878.53 1451
2879.04 1522
2879.54 1569
2880.05 1483
2880.55 1548
2881.06 1569
2881.57 1667
2882.07 1656
2882.58 1570
2883.09 1563
2883.59 1625
2884.10 1739
2884.61 1610
2885.11 1575
2885.62 1705
2886.13 1675
2886.63 1670
2887.14 1715
2887.65 1715
2888.15 1780
2888.66 1753
2889.17 1704
2889.67 1847
2890.18 1796
2890.69 1754
2891.20 1750
2891.70 1626
2892.21 1630
2892.72 1606
2893.22 1543
2893.73 1639
2894.24 1638
2894.75 1718
2895.25 1694
2895.76 1743
2896.27 1809
2896.78 1828
2897.29 1750
2897.79 1675
2898.30 1701
2898.81 1740
2899.32 1640
2899.82 1652
2900.33 1649
2900.84 1610
2901.35 1688
2901.86 1617
2902.36 1608
2902.87 1667
2903.38 1603
2903.89 1586
2904.40 1593
2904.91 1529
2905.41 1590
2905.92 1589
2906.43 1492
2906.94 1522
2907.45 1522
2907.96 1518
2908.47 1402
2908.97 1495
2909.48 1459
2909.99 1440
2910.50 1355
2911.01 1396
2911.52 1389
2912.03 1427
2912.54 1482
2913.05 1479
2913.55 1414
2914.06 1424
2914.57 1412
2915.08 1424
2915.59 1479
2916.10 1473
2916.61 1501
2917.12 1478
2917.63 1491
2918.14 1470
2918.65 1503
2919.16 1614
2919.67 1577
2920.18 1561
2920.69 1588
2921.20 1649
2921.71 1702
2922.22 1705
2922.73 1722
2923.24 1827
2923.75 1802
2924.26 1884
2924.77 1922
2925.28 1887
2925.79 1898
2926.30 1962
2926.81 1946
2927.32 1902
2927.83 1887
2928.34 1713
2928.85 1669
2929.36 1641
2929.87 1553
2930.38 1563
2930.89 1523
2931.40 1480
2931.91 1424
2932.42 1425
2932.93 1449
2933.45 1389
2933.96 1402
2934.47 1407
2934.98 1425
2935.49 1480
2936.00 1472
2936.51 1466
2937.02 1438
2937.53 1486
2938.04 1605
2938.56 1637
2939.07 1812
2939.58 1907
2940.09 1960
2940.60 2073
2941.11 2236
2941.62 2242
2942.14 2297
2942.65 2287
2943.16 2249
2943.67 2207
2944.18 2120
2944.70 2018
2945.21 1913
2945.72 1908
2946.23 1915
2946.74 1838
2947.26 1805
2947.77 1698
2948.28 1628
2948.79 1621
2949.30 1549
2949.82 1503
2950.33 1544
2950.84 1527
2951.35 1440
2951.87 1385
2952.38 1390
2952.89 1415
2953.40 1434
2953.92 1404
2954.43 1393
2954.94 1403
2955.45 1380
2955.97 1336
2956.48 1346
2956.99 1350
2957.51 1459
2958.02 1405
2958.53 1421
2959.04 1509
2959.56 1464
2960.07 1438
2960.58 1486
2961.10 1486
2961.61 1505
2962.12 1530
2962.64 1586
2963.15 1595
2963.66 1584
2964.18 1578
2964.69 1548
2965.21 1593
2965.72 1560
2966.23 1542
2966.75 1517
2967.26 1530
2967.77 1546
2968.29 1468
2968.80 1514
2969.32 1458
2969.83 1546
2970.34 1451
2970.86 1428
2971.37 1403
2971.89 1477
2972.40 1442
2972.91 1447
2973.43 1392
2973.94 1422
2974.46 1466
2974.97 1452
2975.49 1527
2976.00 1495
2976.52 1485
2977.03 1517
2977.55 1502
2978.06 1560
2978.57 1545
2979.09 1580
2979.60 1624
2980.12 1607
2980.63 1626
2981.15 1635
2981.66 1639
2982.18 1594
2982.69 1624
2983.21 1619
2983.73 1570
2984.24 1656
2984.76 1656
2985.27 1675
2985.79 1612
2986.30 1665
2986.82 1627
2987.33 1589
2987.85 1630
2988.36 1649
2988.88 1678
2989.40 1651
2989.91 1717
2990.43 1761
2990.94 1725
2991.46 1699
2991.97 1770
2992.49 1753
2993.01 1818
2993.52 1748
2994.04 1708
2994.55 1714
2995.07 1792
2995.59 1832
2996.10 1931
2996.62 1979
2997.14 2008
2997.65 2039
2998.17 2048
2998.69 2075
2999.20 2094
2999.72 2046
3000.24 2042
3000.75 2147
3001.27 2193
3001.79 2362
3002.30 2380
3002.82 2591
3003.34 2871
3003.85 3227
3004.37 3524
3004.89 3720
3005.40 3855
3005.92 3856
3006.44 3914
3006.96 3708
3007.47 3324
3007.99 2990
3008.51 2717
3009.03 2471
3009.54 2266
3010.06 2169
3010.58 2044
3011.10 1904
3011.61 1833
3012.13 1764
3012.65 1798
3013.17 1769
3013.68 1780
3014.20 1772
3014.72 1717
3015.24 1713
3015.76 1814
3016.27 1823
3016.79 1827
3017.31 1822
3017.83 1851
3018.35 1809
3018.86 1808
3019.38 1752
3019.90 1761
3020.42 1643
3020.94 1699
3021.46 1794
3021.97 1805
3022.49 1859
3023.01 1788
3023.53 1771
3024.05 1785
3024.57 1920
3025.09 1966
3025.61 1871
3026.12 1885
3026.64 1820
3027.16 1787
3027.68 1838
3028.20 1726
3028.72 1639
3029.24 1667
3029.76 1675
3030.28 1609
3030.80 1588
3031.32 1541
3031.84 1551
3032.35 1554
3032.87 1607
3033.39 1651
3033.91 1626
3034.43 1610
3034.95 1615
3035.47 1703
3035.99 1747
3036.51 1716
3037.03 1721
3037.55 1690
3038.07 1668
3038.59 1697
3039.11 1712
3039.63 1607
3040.15 1587
3040.67 1595
3041.19 1532
3041.71 1622
3042.23 1588
3042.75 1543
3043.27 1582
3043.79 1535
3044.31 1592
3044.83 1614
3045.35 1526
3045.87 1524
3046.40 1613
3046.92 1568
3047.44 1521
3047.96 1486
3048.48 1515
3049.00 1478
3049.52 1495
3050.04 1509
3050.56 1527
3051.08 1504
3051.60 1509
3052.12 1500
3052.65 1519
3053.17 1544
3053.69 1526
3054.21 1521
3054.73 1426
3055.25 1500
3055.77 1555
3056.30 1554
3056.82 1499
3057.34 1547
3057.86 1512
3058.38 1557
3058.90 1533
3059.42 1551
3059.95 1594
3060.47 1585
3060.99 1593
3061.51 1628
3062.03 1554
3062.56 1543
3063.08 1601
3063.60 1666
3064.12 1654
3064.64 1677
3065.17 1740
3065.69 1707
3066.21 1703
3066.73 1722
3067.26 1842
3067.78 1900
3068.30 1932
3068.82 1877
3069.35 1803
3069.87 1773
3070.39 1803
3070.91 1797
3071.44 1823
3071.96 1743
3072.48 1745
3073.01 1878
3073.53 1807
3074.05 1708
3074.57 1713
3075.10 1790
3075.62 1783
3076.14 1772
3076.67 1863
3077.19 1924
3077.71 1958
3078.24 1975
3078.76 1975
3079.28 2176
3079.81 2093
3080.33 2066
3080.85 2128
3081.38 2096
3081.90 2247
3082.42 2210
3082.95 2248
3083.47 2145
3084.00 2136
3084.52 2157
3085.04 2204
3085.57 2214
3086.09 2190
3086.62 2212
3087.14 2271
3087.66 2222
3088.19 2327
3088.71 2530
3089.24 2749
3089.76 2897
3090.29 3135
3090.81 3077
3091.33 3199
3091.86 3130
3092.38 2991
3092.91 2864
3093.43 2741
3093.96 2639
3094.48 2519
3095.01 2383
3095.53 2342
3096.06 2350
3096.58 2299
3097.11 2318
3097.63 2424
3098.16 2380
3098.68 2345
3099.21 2406
3099.73 2500
3100.26 2623
3100.78 2979
3101.31 3464
3101.83 4149
3102.36 4843
3102.88 5459
3103.41 6011
3103.93 6264
3104.46 6278
3104.99 6001
3105.51 5386
3106.04 4889
3106.56 4210
3107.09 3613
3107.61 3205
3108.14 2959
3108.67 2608
3109.19 2555
3109.72 2546
3110.24 2386
3110.77 2373
3111.30 2407
3111.82 2368
3112.35 2247
3112.87 2239
3113.40 2185
3113.93 2081
3114.45 2079
3114.98 2023
3115.51 2009
3116.03 1963
3116.56 1936
3117.09 1889
3117.61 1908
3118.14 1928
3118.67 1851
3119.19 1867
3119.72 1995
3120.25 2023
3120.77 2076
3121.30 2190
3121.83 2280
3122.35 2253
3122.88 2326
3123.41 2186
3123.94 2142
3124.46 2214
3124.99 2203
3125.52 2028
3126.05 1945
3126.57 1975
3127.10 1908
3127.63 1999
3128.16 1945
3128.68 1963
3129.21 1956
3129.74 1883
3130.27 1875
3130.79 1778
3131.32 1767
3131.85 1783
3132.38 1732
3132.91 1708
3133.43 1736
3133.96 1742
3134.49 1848
3135.02 1842
3135.55 1840
3136.07 1808
3136.60 1704
3137.13 1707
3137.66 1577
3138.19 1580
3138.72 1631
3139.24 1649
3139.77 1617
3140.30 1671
3140.83 1648
3141.36 1659
3141.89 1611
3142.42 1620
3142.95 1601
3143.47 1569
3144.00 1607
3144.53 1643
3145.06 1720
3145.59 1724
3146.12 1670
3146.65 1741
3147.18 1813
3147.71 1841
3148.24 1819
3148.76 1806
3149.29 1850
3149.82 1912
3150.35 1869
3150.88 1816
3151.41 1790
3151.94 1702
3152.47 1708
3153.00 1725
3153.53 1712
3154.06 1782
3154.59 1773
3155.12 1696
3155.65 1686
3156.18 1697
3156.71 1734
3157.24 1793
3157.77 1768
3158.30 1792
3158.83 1826
3159.36 1828
3159.89 1870
3160.42 1749
3160.95 1753
3161.48 1746
3162.01 1769
3162.54 1681
3163.07 1690
3163.60 1629
3164.13 1646
3164.66 1587
3165.20 1625
3165.73 1645
3166.26 1626
3166.79 1605
3167.32 1557
3167.85 1649
3168.38 1566
3168.91 1518
3169.44 1548
3169.97 1620
3170.50 1605
3171.04 1608
3171.57 1534
3172.10 1573
3172.63 1571
3173.16 1627
3173.69 1667
3174.22 1711
3174.75 1783
3175.29 1775
3175.82 1670
3176.35 1694
3176.88 1692
3177.41 1698
3177.94 1627
3178.48 1672
3179.01 1659
3179.54 1628
3180.07 1583
3180.60 1599
3181.14 1616
3181.67 1643
3182.20 1717
3182.73 1639
3183.26 1600
3183.80 1606
3184.33 1532
3184.86 1453
3185.39 1557
3185.93 1508
3186.46 1480
3186.99 1511
3187.52 1566
3188.06 1602
3188.59 1526
3189.12 1528
3189.65 1486
3190.19 1448
3190.72 1406
3191.25 1524
3191.79 1490
3192.32 1532
3192.85 1577
3193.38 1560
3193.92 1517
3194.45 1602
3194.98 1595
3195.52 1558
3196.05 1590
3196.58 1600
3197.12 1550
3197.65 1564
3198.18 1625
3198.72 1598
3199.25 1691
3199.78 1643
3200.32 1658
3200.85 1654
3201.39 1675
3201.92 1659
3202.45 1647
3202.99 1647
3203.52 1684
3204.05 1665
3204.59 1609
3205.12 1675
3205.66 1650
3206.19 1748
3206.72 1727
3207.26 1800
3207.79 1843
3208.33 1884
3208.86 1972
3209.40 2068
3209.93 2006
3210.47 2043
3211.00 2074
3211.53 2136
3212.07 2174
3212.60 2169
3213.14 2117
3213.67 2065
3214.21 2007
3214.74 1872
3215.28 1858
3215.81 1751
3216.35 1722
3216.88 1672
3217.42 1670
3217.95 1673
3218.49 1592
3219.02 1619
3219.56 1542
3220.09 1550
3220.63 1594
3221.16 1649
3221.70 1656
3222.23 1747
3222.77 1716
3223.31 1754
3223.84 1788
3224.38 1830
3224.91 1880
3225.45 1852
3225.98 1873
3226.52 1900
3227.06 1923
3227.59 1917
3228.13 1840
3228.66 1836
3229.20 1875
3229.74 1842
3230.27 1737
3230.81 1734
3231.34 1778
3231.88 1825
3232.42 1890
3232.95 1843
3233.49 1894
3234.03 1883
3234.56 1843
3235.10 1855
3235.64 1905
3236.17 1931
3236.71 1895
3237.25 1960
3237.78 2031
3238.32 2003
3238.86 2009
3239.39 2019
3239.93 1964
3240.47 1986
3241.00 1908
3241.54 1963
3242.08 1946
3242.61 1971
3243.15 1940
3243.69 1917
3244.23 1896
3244.76 2015
3245.30 2062
3245.84 1983
3246.38 1899
3246.91 1992
3247.45 2052
3247.99 2112
3248.53 2167
3249.06 2270
3249.60 2301
3250.14 2441
3250.68 2546
3251.21 2836
3251.75 3164
3252.29 3570
3252.83 3927
3253.37 4261
3253.90 4339
3254.44 4382
3254.98 4269
3255.52 4133
3256.06 3660
3256.60 3409
3257.13 3191
3257.67 2983
3258.21 2792
3258.75 2568
3259.29 2688
3259.83 2655
3260.36 2767
3260.90 2911
3261.44 3028
3261.98 3126
3262.52 3269
3263.06 3401
3263.60 3371
3264.14 3460
3264.68 3476
3265.21 3424
3265.75 3449
3266.29 3612
3266.83 3684
3267.37 3681
3267.91 3861
3268.45 3739
3268.99 3465
3269.53 3168
3270.07 3044
3270.61 2817
3271.15 2610
3271.69 2514
3272.23 2451
3272.76 2355
3273.30 2388
3273.84 2441
3274.38 2283
3274.92 2266
3275.46 2393
3276.00 2283
3276.54 2273
3277.08 2290
3277.62 2367
3278.16 2404
3278.70 2400
3279.24 2329
3279.78 2280
3280.32 2410
3280.86 2466
3281.41 2329
3281.95 2336
3282.49 2389
3283.03 2347
3283.57 2431
3284.11 2484
3284.65 2475
3285.19 2425
3285.73 2544
3286.27 2533
3286.81 2539
3287.35 2513
3287.89 2611
3288.43 2571
3288.97 2560
3289.52 2606
3290.06 2579
3290.60 2566
3291.14 2715
3291.68 2890
3292.22 2916
3292.76 3078
3293.30 3196
3293.85 3221
3294.39 3418
3294.93 3694
3295.47 3798
3296.01 3937
3296.55 4087
3297.09 4013
3297.64 3891
3298.18 3766
3298.72 3614
3299.26 3544
3299.80 3326
3300.34 3122
3300.89 2955
3301.43 2894
3301.97 2855
3302.51 2848
3303.06 2745
3303.60 2767
3304.14 2628
3304.68 2623
3305.22 2646
3305.77 2599
3306.31 2668
3306.85 2813
3307.39 2803
3307.94 2884
3308.48 2880
3309.02 2869
3309.56 2917
3310.11 3152
3310.65 3214
3311.19 3121
3311.74 3152
3312.28 3134
3312.82 3062
3313.36 3069
3313.91 2967
3314.45 2797
3314.99 2922
3315.54 3066
3316.08 3196
3316.62 3229
3317.17 3341
3317.71 3562
3318.25 3792
3318.80 3946
3319.34 4138
3319.88 4180
3320.43 4320
3320.97 4255
3321.51 4251
3322.06 4074
3322.60 3937
3323.14 3926
3323.69 3939
3324.23 3826
3324.78 3588
3325.32 3495
3325.86 3437
3326.41 3470
3326.95 3422
3327.50 3479
3328.04 3344
3328.59 3329
3329.13 3281
3329.67 3486
3330.22 3562
3330.76 3800
3331.31 4212
3331.85 4963
3332.40 5984
3332.94 7759
3333.49 10014
3334.03 12735
3334.57 15941
3335.12 19046
3335.66 21596
3336.21 23322
3336.75 23733
3337.30 23193
3337.84 22031
3338.39 20164
3338.93 17536
3339.48 15106
3340.02 12730
3340.57 10399
3341.11 8565
3341.66 7025
3342.20 5831
3342.75 4964
3343.30 4296
3343.84 3758
3344.39 3422
3344.93 3238
3345.48 3020
3346.02 3008
3346.57 2929
3347.11 2929
3347.66 2871
3348.21 2905
3348.75 2891
3349.30 2813
3349.84 2823
3350.39 2745
3350.94 2720
3351.48 2745
3352.03 2826
3352.57 2671
3353.12 2771
3353.67 2712
3354.21 2752
3354.76 2797
3355.31 2662
3355.85 2716
3356.40 2662
3356.95 2586
3357.49 2503
3358.04 2578
3358.59 2482
3359.13 2471
3359.68 2450
3360.23 2470
3360.77 2427
3361.32 2422
3361.87 2447
3362.41 2544
3362.96 2564
3363.51 2572
3364.05 2588
3364.60 2522
3365.15 2560
3365.70 2489
3366.24 2551
3366.79 2488
3367.34 2566
3367.89 2529
3368.43 2552
3368.98 2458
3369.53 2502
3370.08 2544
3370.62 2680
3371.17 2781
3371.72 3098
3372.27 3453
3372.81 3791
3373.36 4051
3373.91 4148
3374.46 4202
3375.01 4193
3375.55 4186
3376.10 4090
3376.65 3749
3377.20 3376
3377.75 3210
3378.30 2929
3378.84 2745
3379.39 2642
3379.94 2517
3380.49 2387
3381.04 2294
3381.59 2296
3382.13 2175
3382.68 2193
3383.23 2177
3383.78 2141
3384.33 2086
3384.88 2023
3385.43 2057
3385.98 2029
3386.52 1910
3387.07 1952
3387.62 1982
3388.17 2004
3388.72 1860
3389.27 1957
3389.82 1982
3390.37 1944
3390.92 1978
3391.47 1954
3392.02 1912
3392.57 1904
3393.12 1919
3393.66 1855
3394.21 1980
3394.76 1941
3395.31 1934
3395.86 1978
3396.41 1975
3396.96 2036
3397.51 2072
3398.06 2055
3398.61 2057
3399.16 2137
3399.71 2164
3400.26 2090
3400.81 2123
3401.36 2122
3401.91 1984
3402.46 1990
3403.01 1947
3403.56 1979
3404.11 1899
3404.66 1851
3405.21 1829
3405.77 1882
3406.32 1837
3406.87 1763
3407.42 1767
3407.97 1774
3408.52 1855
3409.07 1935
3409.62 2032
3410.17 2133
3410.72 2181
3411.27 2233
3411.82 2433
3412.37 2354
3412.93 2348
3413.48 2316
3414.03 2318
3414.58 2259
3415.13 2152
3415.68 2179
3416.23 2081
3416.78 2017
3417.34 1973
3417.89 2000
3418.44 1941
3418.99 1904
3419.54 1834
3420.09 1824
3420.65 1838
3421.20 1773
3421.75 1744
3422.30 1762
3422.85 1800
3423.40 1822
3423.96 1901
3424.51 1934
3425.06 2016
3425.61 1977
3426.17 1953
3426.72 1874
3427.27 1758
3427.82 1665
3428.37 1708
3428.93 1718
3429.48 1651
3430.03 1597
3430.58 1669
3431.14 1646
3431.69 1635
3432.24 1609
3432.79 1602
3433.35 1714
3433.90 1634
3434.45 1588
3435.01 1631
3435.56 1708
3436.11 1660
3436.66 1692
3437.22 1741
3437.77 1735
3438.32 1800
3438.88 1738
3439.43 1772
3439.98 1764
3440.54 1781
3441.09 1796
3441.64 1730
3442.20 1695
3442.75 1689
3443.30 1684
3443.86 1676
3444.41 1643
3444.96 1675
3445.52 1620
3446.07 1605
3446.63 1610
3447.18 1588
3447.73 1542
3448.29 1550
3448.84 1602
3449.40 1590
3449.95 1596
3450.50 1643
3451.06 1636
3451.61 1630
3452.17 1574
3452.72 1479
3453.27 1575
3453.83 1555
3454.38 1512
3454.94 1590
3455.49 1551
3456.05 1563
3456.60 1568
3457.16 1602
3457.71 1623
3458.27 1550
3458.82 1584
3459.38 1608
3459.93 1631
3460.49 1633
3461.04 1562
3461.60 1575
3462.15 1664
3462.71 1761
3463.26 1709
3463.82 1719
3464.37 1639
3464.93 1697
3465.48 1730
3466.04 1674
3466.59 1720
3467.15 1766
3467.70 1757
3468.26 1724
3468.81 1782
3469.37 1789
3469.93 1859
3470.48 1871
3471.04 1972
3471.59 2060
3472.15 2072
3472.70 2061
3473.26 2126
3473.82 2156
3474.37 1974
3474.93 1954
3475.48 1921
3476.04 1935
3476.60 1963
3477.15 1887
3477.71 2011
3478.27 2022
3478.82 2017
3479.38 2128
3479.93 2250
3480.49 2245
3481.05 2281
3481.60 2247
3482.16 2286
3482.72 2298
3483.27 2281
3483.83 2439
3484.39 2309
3484.95 2329
3485.50 2435
3486.06 2406
3486.62 2458
3487.17 2513
3487.73 2475
3488.29 2554
3488.84 2823
3489.40 3264
3489.96 3858
3490.52 4562
3491.07 5482
3491.63 6534
3492.19 7223
3492.75 7778
3493.30 8302
3493.86 8129
3494.42 7337
3494.98 6537
3495.53 5607
3496.09 4855
3496.65 3994
3497.21 3484
3497.77 3212
3498.32 2918
3498.88 2893
3499.44 2830
3500.00 2718
3500.56 2819
3501.11 2752
3501.67 2878
3502.23 3048
3502.79 3080
3503.35 3204
3503.91 3385
3504.46 3504
3505.02 3681
3505.58 3798
3506.14 3799
3506.70 3709
3507.26 3588
3507.81 3454
3508.37 3305
3508.93 3094
3509.49 2876
3510.05 2808
3510.61 2717
3511.17 2587
3511.73 2574
3512.29 2603
3512.85 2497
3513.40 2389
3513.96 2380
3514.52 2105
3515.08 2154
3515.64 2117
3516.20 2046
3516.76 2016
3517.32 1934
3517.88 1885
3518.44 1952
3519.00 1982
3519.56 1935
3520.12 1988
3520.68 1840
3521.24 1859
3521.80 1917
3522.36 2001
3522.92 2024
3523.48 1953
3524.04 1927
3524.60 1856
3525.16 1868
3525.72 1913
3526.28 1941
3526.84 2032
3527.40 2052
3527.96 2014
3528.52 1958
3529.08 1959
3529.64 1967
3530.20 1875
3530.76 1858
3531.32 1913
3531.88 1930
3532.44 1905
3533.00 1896
3533.56 1827
3534.12 1832
3534.68 1828
3535.25 1837
3535.81 1766
3536.37 1794
3536.93 1834
3537.49 1865
3538.05 1905
3538.61 1861
3539.17 1849
3539.73 1887
3540.30 1859
3540.86 1877
3541.42 1902
3541.98 1886
3542.54 1959
3543.10 2070
3543.66 2067
3544.23 2122
3544.79 2070
3545.35 2053
3545.91 1975
3546.47 1908
3547.03 1901
3547.60 1813
3548.16 1865
3548.72 1887
3549.28 1803
3549.84 1788
3550.41 1786
3550.97 1811
3551.53 1712
3552.09 1667
3552.65 1687
3553.22 1681
3553.78 1645
3554.34 1561
3554.90 1626
3555.47 1591
3556.03 1619
3556.59 1668
3557.15 1587
3557.72 1591
3558.28 1611
3558.84 1616
3559.41 1585
3559.97 1672
3560.53 1725
3561.09 1680
3561.66 1635
3562.22 1650
3562.78 1584
3563.35 1660
3563.91 1763
3564.47 1763
3565.04 1757
3565.60 1750
3566.16 1765
3566.73 1724
3567.29 1806
3567.85 1782
3568.42 1698
3568.98 1643
3569.54 1573
3570.11 1646
3570.67 1625
3571.23 1564
3571.80 1595
3572.36 1620
3572.93 1598
3573.49 1632
3574.05 1740
3574.62 1810
3575.18 1879
3575.75 2068
3576.31 2174
3576.87 2216
3577.44 2285
3578.00 2308
3578.57 2345
3579.13 2202
3579.70 2188
3580.26 2187
3580.82 2049
3581.39 2001
3581.95 1932
3582.52 1864
3583.08 1721
3583.65 1697
3584.21 1639
3584.78 1564
3585.34 1623
3585.91 1534
3586.47 1609
3587.04 1540
3587.60 1495
3588.17 1490
3588.73 1513
3589.30 1490
3589.86 1517
3590.43 1474
3590.99 1469
3591.56 1520
3592.12 1459
3592.69 1447
3593.25 1463
3593.82 1426
3594.39 1382
3594.95 1485
3595.52 1477
3596.08 1459
3596.65 1529
3597.21 1561
3597.78 1433
3598.35 1558
3598.91 1581
3599.48 1616
3600.04 1583
3600.61 1542
3601.18 1506
3601.74 1495
3602.31 1606
3602.87 1589
3603.44 1516
3604.01 1623
3604.57 1544
3605.14 1512
3605.71 1491
3606.27 1419
3606.84 1477
3607.41 1481
3607.97 1445
3608.54 1486
3609.11 1476
3609.67 1434
3610.24 1400
3610.81 1431
3611.37 1372
3611.94 1473
3612.51 1445
3613.07 1545
3613.64 1610
3614.21 1676
3614.78 1718
3615.34 1989
3615.91 2224
3616.48 2441
3617.04 2662
3617.61 3005
3618.18 3274
3618.75 3373
3619.31 3235
3619.88 3134
3620.45 3070
3621.02 2828
3621.58 2639
3622.15 2474
3622.72 2199
3623.29 2010
3623.86 1823
3624.42 1712
3624.99 1695
3625.56 1516
3626.13 1544
3626.70 1521
3627.26 1555
3627.83 1559
3628.40 1496
3628.97 1470
3629.54 1509
3630.11 1457
3630.67 1485
3631.24 1455
3631.81 1469
3632.38 1499
3632.95 1477
3633.52 1531
3634.08 1499
3634.65 1559
3635.22 1443
3635.79 1521
3636.36 1447
3636.93 1513
3637.50 1454
3638.07 1505
3638.64 1520
3639.20 1516
3639.77 1610
3640.34 1711
3640.91 1777
3641.48 1923
3642.05 2056
3642.62 2106
3643.19 2126
3643.76 2061
3644.33 2035
3644.90 1903
3645.47 1867
3646.04 1782
3646.61 1807
3647.18 1801
3647.75 1772
3648.32 1696
3648.89 1761
3649.46 1748
3650.03 1763
3650.60 1777
3651.17 1868
3651.74 1874
3652.31 1864
3652.88 1944
3653.45 2048
3654.02 2115
3654.59 2105
3655.16 2124
3655.73 2064
3656.30 2036
3656.87 2037
3657.44 2030
3658.01 2044
3658.58 2014
3659.15 2034
3659.72 2006
3660.29 2034
3660.86 2040
3661.43 2027
3662.00 2020
3662.58 1974
3663.15 1943
3663.72 1898
3664.29 1910
3664.86 1892
3665.43 1944
3666.00 2037
3666.57 2066
3667.14 2039
3667.72 1991
3668.29 2040
3668.86 1959
3669.43 1878
3670.00 1829
3670.57 1888
3671.14 1795
3671.72 1805
3672.29 1804
3672.86 1740
3673.43 1694
3674.00 1752
3674.57 1794
3675.15 1717
3675.72 1773
3676.29 1736
3676.86 1733
3677.43 1766
3678.01 1717
3678.58 1690
3679.15 1709
3679.72 1736
3680.30 1622
3680.87 1728
3681.44 1746
3682.01 1658
3682.58 1648
3683.16 1617
3683.73 1505
3684.30 1529
3684.88 1540
3685.45 1520
3686.02 1560
3686.59 1535
3687.17 1524
3687.74 1595
3688.31 1619
3688.88 1708
3689.46 1800
3690.03 1818
3690.60 1871
3691.18 1898
3691.75 1890
3692.32 1880
3692.90 1754
3693.47 1756
3694.04 1713
3694.62 1583
3695.19 1610
3695.76 1634
3696.34 1618
3696.91 1542
3697.48 1558
3698.06 1518
3698.63 1507
3699.21 1581
3699.78 1521
3700.35 1542
3700.93 1497
3701.50 1465
3702.08 1511
3702.65 1581
3703.22 1505
3703.80 1431
3704.37 1460
3704.95 1456
3705.52 1517
3706.09 1492
3706.67 1505
3707.24 1521
3707.82 1564
3708.39 1586
3708.97 1528
3709.54 1562
3710.12 1623
3710.69 1632
3711.26 1500
3711.84 1523
3712.41 1525
3712.99 1476
3713.56 1570
3714.14 1504
3714.71 1456
3715.29 1507
3715.86 1489
3716.44 1484
3717.01 1516
3717.59 1544
3718.16 1504
3718.74 1387
3719.32 1462
3719.89 1482
3720.47 1418
3721.04 1431
3721.62 1369
3722.19 1376
3722.77 1435
3723.34 1419
3723.92 1415
3724.49 1440
3725.07 1376
3725.65 1342
3726.22 1339
3726.80 1368
3727.37 1372
3727.95 1393
3728.53 1386
3729.10 1486
3729.68 1608
3730.25 1663
3730.83 1783
3731.41 1893
3731.98 2155
3732.56 2369
3733.14 2401
3733.71 2525
3734.29 2528
3734.87 2476
3735.44 2406
3736.02 2255
3736.60 2141
3737.17 2026
3737.75 1939
3738.33 1827
3738.90 1679
3739.48 1645
3740.06 1543
3740.63 1506
3741.21 1477
3741.79 1492
3742.36 1492
3742.94 1420
3743.52 1521
3744.10 1499
3744.67 1461
3745.25 1421
3745.83 1456
3746.40 1537
3746.98 1514
3747.56 1450
3748.14 1454
3748.71 1513
3749.29 1477
3749.87 1444
3750.45 1436
3751.03 1440
3751.60 1499
3752.18 1435
3752.76 1449
3753.34 1400
3753.92 1469
3754.49 1474
3755.07 1408
3755.65 1408
3756.23 1458
3756.81 1453
3757.38 1481
3757.96 1527
3758.54 1611
3759.12 1683
3759.70 1641
3760.28 1656
3760.85 1646
3761.43 1747
3762.01 1682
3762.59 1722
3763.17 1742
3763.75 1732
3764.33 1744
3764.91 1733
3765.48 1724
3766.06 1670
3766.64 1692
3767.22 1653
3767.80 1604
3768.38 1600
3768.96 1689
3769.54 1608
3770.12 1607
3770.70 1573
3771.28 1621
3771.85 1670
3772.43 1596
3773.01 1562
3773.59 1549
3774.17 1541
3774.75 1536
3775.33 1493
3775.91 1515
3776.49 1462
3777.07 1448
3777.65 1546
3778.23 1512
3778.81 1487
3779.39 1481
3779.97 1555
3780.55 1567
3781.13 1496
3781.71 1480
3782.29 1484
3782.87 1435
3783.45 1394
3784.03 1419
3784.61 1443
3785.19 1405
3785.77 1432
3786.35 1511
3786.93 1528
3787.51 1476
3788.10 1571
3788.68 1461
3789.26 1463
3789.84 1504
3790.42 1501
3791.00 1447
3791.58 1578
3792.16 1563
3792.74 1620
3793.32 1499
3793.90 1469
3794.48 1560
3795.07 1610
3795.65 1551
3796.23 1521
3796.81 1551
3797.39 1555
3797.97 1585
3798.55 1566
3799.14 1518
3799.72 1620
3800.30 1649
3800.88 1697
3801.46 1731
3802.04 1825
3802.62 1819
3803.21 1853
3803.79 1850
3804.37 1746
3804.95 1772
3805.53 1798
3806.12 1876
3806.70 1941
3807.28 1962
3807.86 1992
3808.44 2026
3809.03 2196
3809.61 2192
3810.19 2162
3810.77 2108
3811.36 2148
3811.94 2065
3812.52 2039
3813.10 2028
3813.69 2041
3814.27 2091
3814.85 2021
3815.43 2170
3816.02 2100
3816.60 2098
3817.18 2074
3817.77 2003
3818.35 1903
3818.93 1816
3819.51 1774
3820.10 1745
3820.68 1735
3821.26 1842
3821.85 1835
3822.43 1833
3823.01 1863
3823.60 1818
3824.18 1891
3824.76 1813
3825.35 1770
3825.93 1824
3826.51 1720
3827.10 1667
3827.68 1645
3828.27 1654
3828.85 1647
3829.43 1623
3830.02 1637
3830.60 1616
3831.18 1665
3831.77 1622
3832.35 1670
3832.94 1683
3833.52 1655
3834.10 1751
3834.69 1747
3835.27 1716
3835.86 1703
3836.44 1695
3837.03 1674
3837.61 1649
3838.19 1630
3838.78 1603
3839.36 1629
3839.95 1607
3840.53 1689
3841.12 1692
3841.70 1657
3842.29 1685
3842.87 1743
3843.46 1690
3844.04 1715
3844.63 1876
3845.21 1978
3845.80 2069
3846.38 2119
3846.97 2098
3847.55 2125
3848.14 2087
3848.72 2009
3849.31 1973
3849.89 1882
3850.48 1841
3851.06 1807
3851.65 1751
3852.23 1731
3852.82 1827
3853.41 1773
3853.99 1786
3854.58 1757
3855.16 1764
3855.75 1730
3856.33 1751
3856.92 1871
3857.51 1889
3858.09 1996
3858.68 2285
3859.26 2498
3859.85 2885
3860.44 3271
3861.02 3589
3861.61 3845
3862.20 4052
3862.78 4042
3863.37 3827
3863.95 3752
3864.54 3566
3865.13 3238
3865.71 2888
3866.30 2636
3866.89 2464
3867.47 2336
3868.06 2200
3868.65 1965
3869.23 1933
3869.82 1795
3870.41 1716
3870.99 1708
3871.58 1772
3872.17 1847
3872.76 1919
3873.34 1936
3873.93 1997
3874.52 1975
3875.10 1927
3875.69 1870
3876.28 1858
3876.87 1750
3877.45 1757
3878.04 1607
3878.63 1590
3879.22 1594
3879.80 1549
3880.39 1616
3880.98 1613
3881.57 1661
3882.15 1689
3882.74 1574
3883.33 1544
3883.92 1571
3884.51 1527
3885.09 1547
3885.68 1481
3886.27 1473
3886.86 1542
3887.45 1565
3888.04 1598
3888.62 1699
3889.21 1696
3889.80 1807
3890.39 1891
3890.98 1774
3891.57 1721
3892.15 1739
3892.74 1774
3893.33 1856
3893.92 1801
3894.51 1689
3895.10 1656
3895.69 1708
3896.28 1676
3896.86 1653
3897.45 1741
3898.04 1739
3898.63 1795
3899.22 1809
3899.81 1815
3900.40 1811
3900.99 1822
3901.58 1813
3902.17 1791
3902.76 1704
3903.34 1661
3903.93 1577
3904.52 1562
3905.11 1629
3905.70 1566
3906.29 1550
3906.88 1497
3907.47 1496
3908.06 1500
3908.65 1516
3909.24 1564
3909.83 1523
3910.42 1443
3911.01 1443
3911.60 1439
3912.19 1391
3912.78 1457
3913.37 1359
3913.96 1398
3914.55 1425
3915.14 1418
3915.73 1449
3916.32 1445
3916.91 1469
3917.50 1433
3918.09 1431
3918.68 1419
3919.28 1326
3919.87 1319
3920.46 1459
3921.05 1421
3921.64 1412
3922.23 1379
3922.82 1427
3923.41 1399
3924.00 1389
3924.59 1416
3925.18 1377
3925.77 1297
3926.37 1340
3926.96 1357
3927.55 1355
3928.14 1307
3928.73 1402
3929.32 1387
3929.91 1356
3930.51 1275
3931.10 1326
3931.69 1338
3932.28 1323
3932.87 1363
3933.46 1376
3934.05 1332
3934.65 1325
3935.24 1351
3935.83 1342
3936.42 1309
3937.01 1408
3937.61 1404
3938.20 1482
3938.79 1465
3939.38 1488
3939.97 1534
3940.57 1552
3941.16 1456
3941.75 1453
3942.34 1439
3942.94 1486
3943.53 1485
3944.12 1411
3944.71 1431
3945.31 1408
3945.90 1376
3946.49 1420
3947.08 1356
3947.68 1324
3948.27 1334
3948.86 1295
3949.45 1295
3950.05 1272
3950.64 1280
3951.23 1353
3951.83 1330
3952.42 1335
3953.01 1304
3953.61 1294
3954.20 1271
3954.79 1329
3955.39 1327
3955.98 1344
3956.57 1334
3957.17 1480
3957.76 1489
3958.35 1386
3958.95 1368
3959.54 1462
3960.13 1454
3960.73 1422
3961.32 1502
3961.92 1526
3962.51 1445
3963.10 1433
3963.70 1392
3964.29 1454
3964.88 1445
3965.48 1504
3966.07 1635
3966.67 1688
3967.26 1724
3967.86 1715
3968.45 1651
3969.04 1627
3969.64 1680
3970.23 1623
3970.83 1596
3971.42 1588
3972.02 1474
3972.61 1472
3973.21 1424
3973.80 1457
3974.40 1462
3974.99 1555
3975.58 1521
3976.18 1606
3976.77 1572
3977.37 1682
3977.96 1725
3978.56 1759
3979.15 1620
3979.75 1615
3980.35 1685
3980.94 1608
3981.54 1610
3982.13 1499
3982.73 1447
3983.32 1508
3983.92 1507
3984.51 1493
3985.11 1506
3985.70 1433
3986.30 1477
3986.90 1504
3987.49 1496
3988.09 1429
3988.68 1400
3989.28 1465
3989.87 1500
3990.47 1463
3991.07 1451
3991.66 1512
3992.26 1568
3992.85 1552
3993.45 1447
3994.05 1492
3994.64 1579
3995.24 1548
3995.84 1619
3996.43 1550
3997.03 1555
3997.62 1544
3998.22 1506
3998.82 1532
3999.41 1540
4000.01 1552
4000.61 1560
4001.20 1464
4001.80 1485
4002.40 1506
4003.00 1489
4003.59 1441
4004.19 1447
4004.79 1476
4005.38 1432
4005.98 1483
4006.58 1458
4007.17 1435
4007.77 1413
4008.37 1464
4008.97 1416
4009.56 1411
4010.16 1399
4010.76 1346
4011.36 1403
4011.95 1444
4012.55 1481
4013.15 1486
4013.75 1440
4014.34 1461
4014.94 1496
4015.54 1598
4016.14 1656
4016.74 1610
4017.33 1573
4017.93 1569
4018.53 1649
4019.13 1663
4019.73 1691
4020.32 1601
4020.92 1637
4021.52 1543
4022.12 1516
4022.72 1572
4023.32 1518
4023.91 1478
4024.51 1430
4025.11 1492
4025.71 1542
4026.31 1590
4026.91 1517
4027.51 1547
4028.10 1575
4028.70 1602
4029.30 1664
4029.90 1646
4030.50 1614
4031.10 1551
4031.70 1581
4032.30 1564
4032.90 1530
4033.49 1534
4034.09 1521
4034.69 1558
4035.29 1549
4035.89 1482
4036.49 1481
4037.09 1449
4037.69 1407
4038.29 1367
4038.89 1334
4039.49 1359
4040.09 1281
4040.69 1258
4041.29 1319
4041.89 1300
4042.49 1327
4043.09 1300
4043.69 1401
4044.29 1398
4044.89 1298
4045.49 1292
4046.09 1326
4046.69 1317
4047.29 1294
4047.89 1359
4048.49 1297
4049.09 1313
4049.69 1315
4050.29 1307
4050.89 1349
4051.49 1330
4052.09 1315
4052.69 1340
4053.29 1348
4053.89 1359
4054.49 1365
4055.09 1344
4055.69 1300
4056.30 1268
4056.90 1302
4057.50 1343
4058.10 1337
4058.70 1347
4059.30 1277
4059.90 1237
4060.50 1337
4061.10 1307
4061.71 1330
4062.31 1337
4062.91 1387
4063.51 1464
4064.11 1444
4064.71 1468
4065.31 1487
4065.92 1515
4066.52 1527
4067.12 1526
4067.72 1488
4068.32 1498
4068.92 1402
4069.53 1371
4070.13 1372
4070.73 1430
4071.33 1344
4071.93 1300
4072.54 1270
4073.14 1269
4073.74 1247
4074.34 1211
4074.94 1289
4075.55 1256
4076.15 1214
4076.75 1294
4077.35 1262
4077.96 1235
4078.56 1245
4079.16 1271
4079.76 1277
4080.37 1225
4080.97 1280
4081.57 1272
4082.17 1313
4082.78 1251
4083.38 1217
4083.98 1274
4084.59 1253
4085.19 1281
4085.79 1238
4086.39 1245
4087.00 1277
4087.60 1299
4088.20 1218
4088.81 1220
4089.41 1264
4090.01 1282
4090.62 1279
4091.22 1264
4091.82 1252
4092.43 1300
4093.03 1284
4093.63 1222
4094.24 1213
4094.84 1254
4095.45 1355
4096.05 1276
4096.65 1371
4097.26 1338
4097.86 1330
4098.47 1318
4099.07 1306
4099.67 1322
4100.28 1339
4100.88 1298
4101.49 1293
4102.09 1340
4102.69 1287
4103.30 1297
4103.90 1285
4104.51 1263
4105.11 1229
4105.72 1264
4106.32 1234
4106.93 1321
4107.53 1221
4108.13 1184
4108.74 1208
4109.34 1136
4109.95 1145
4110.55 1127
4111.16 1217
4111.76 1227
4112.37 1205
4112.97 1221
4113.58 1232
4114.18 1205
4114.79 1212
4115.39 1268
4116.00 1214
4116.60 1199
4117.21 1190
4117.82 1230
4118.42 1202
4119.03 1242
4119.63 1173
4120.24 1289
4120.84 1270
4121.45 1245
4122.05 1253
4122.66 1208
4123.27 1234
4123.87 1216
4124.48 1169
4125.08 1238
4125.69 1249
4126.30 1272
4126.90 1195
4127.51 1214
4128.11 1223
4128.72 1234
4129.33 1209
4129.93 1234
4130.54 1203
4131.15 1212
4131.75 1243
4132.36 1311
4132.96 1318
4133.57 1307
4134.18 1293
4134.78 1332
4135.39 1404
4136.00 1359
4136.60 1373
4137.21 1390
4137.82 1382
4138.43 1405
4139.03 1432
4139.64 1388
4140.25 1373
4140.85 1422
4141.46 1379
4142.07 1486
4142.68 1500
4143.28 1484
4143.89 1496
4144.50 1507
4145.10 1450
4145.71 1391
4146.32 1466
4146.93 1392
4147.53 1356
4148.14 1284
4148.75 1286
4149.36 1265
4149.97 1318
4150.57 1208
4151.18 1214
4151.79 1176
4152.40 1224
4153.00 1226
4153.61 1216
4154.22 1229
4154.83 1201
4155.44 1202
4156.05 1219
4156.65 1252
4157.26 1292
4157.87 1328
4158.48 1404
4159.09 1414
4159.70 1404
4160.30 1434
4160.91 1363
4161.52 1449
4162.13 1347
4162.74 1309
4163.35 1287
4163.96 1245
4164.56 1316
4165.17 1358
4165.78 1358
4166.39 1289
4167.00 1257
4167.61 1366
4168.22 1361
4168.83 1399
4169.44 1407
4170.05 1493
4170.66 1534
4171.26 1565
4171.87 1589
4172.48 1592
4173.09 1638
4173.70 1575
4174.31 1622
4174.92 1603
4175.53 1574
4176.14 1543
4176.75 1518
4177.36 1513
4177.97 1434
4178.58 1380
4179.19 1452
4179.80 1379
4180.41 1295
4181.02 1265
4181.63 1310
4182.24 1358
4182.85 1243
4183.46 1286
4184.07 1271
4184.68 1310
4185.29 1288
4185.90 1332
4186.51 1304
4187.12 1289
4187.73 1282
4188.34 1246
4188.95 1266
4189.56 1354
4190.18 1290
4190.79 1271
4191.40 1312
4192.01 1348
4192.62 1303
4193.23 1360
4193.84 1396
4194.45 1443
4195.06 1439
4195.67 1477
4196.28 1392
4196.90 1401
4197.51 1415
4198.12 1390
4198.73 1395
4199.34 1408
4199.95 1376
4200.56 1359
4201.18 1345
4201.79 1357
4202.40 1340
4203.01 1346
4203.62 1303
4204.23 1306
4204.85 1304
4205.46 1333
4206.07 1372
4206.68 1350
4207.29 1377
4207.90 1407
4208.52 1397
4209.13 1422
4209.74 1555
4210.35 1541
4210.97 1583
4211.58 1580
4212.19 1561
4212.80 1570
4213.41 1494
4214.03 1448
4214.64 1504
4215.25 1445
4215.86 1498
4216.48 1538
4217.09 1540
4217.70 1629
4218.32 1738
4218.93 1647
4219.54 1776
4220.15 1830
4220.77 1892
4221.38 2053
4221.99 2036
4222.61 2039
4223.22 1987
4223.83 2008
4224.44 2029
4225.06 2034
4225.67 2064
4226.28 2157
4226.90 2292
4227.51 2244
4228.13 2441
4228.74 2550
4229.35 2507
4229.97 2436
4230.58 2334
4231.19 2243
4231.81 2159
4232.42 1904
4233.03 1813
4233.65 1651
4234.26 1653
4234.88 1717
4235.49 1683
4236.10 1634
4236.72 1629
4237.33 1666
4237.95 1578
4238.56 1571
4239.17 1511
4239.79 1600
4240.40 1578
4241.02 1598
4241.63 1612
4242.25 1603
4242.86 1646
4243.48 1666
4244.09 1675
4244.71 1677
4245.32 1709
4245.93 1706
4246.55 1659
4247.16 1647
4247.78 1706
4248.39 1646
4249.01 1637
4249.62 1602
4250.24 1661
4250.85 1640
4251.47 1585
4252.08 1575
4252.70 1561
4253.32 1541
4253.93 1552
4254.55 1596
4255.16 1571
4255.78 1616
4256.39 1614
4257.01 1642
4257.62 1654
4258.24 1640
4258.85 1682
4259.47 1702
4260.09 1763
4260.70 1797
4261.32 1876
4261.93 1981
4262.55 2033
4263.17 2048
4263.78 2156
4264.40 2178
4265.01 2176
4265.63 2031
4266.25 2082
4266.86 1954
4267.48 1823
4268.10 1763
4268.71 1732
4269.33 1663
4269.94 1658
4270.56 1601
4271.18 1608
4271.79 1656
4272.41 1651
4273.03 1676
4273.64 1684
4274.26 1736
4274.88 1728
4275.49 1762
4276.11 1836
4276.73 2015
4277.35 2066
4277.96 2112
4278.58 2163
4279.20 2166
4279.81 1982
4280.43 1824
4281.05 1799
4281.67 1699
4282.28 1628
4282.90 1601
4283.52 1571
4284.14 1618
4284.75 1528
4285.37 1501
4285.99 1503
4286.61 1454
4287.22 1445
4287.84 1407
4288.46 1440
4289.08 1464
4289.70 1425
4290.31 1393
4290.93 1382
4291.55 1416
4292.17 1439
4292.79 1428
4293.40 1422
4294.02 1395
4294.64 1489
4295.26 1392
4295.88 1439
4296.50 1412
4297.11 1441
4297.73 1439
4298.35 1419
4298.97 1472
4299.59 1389
4300.21 1438
4300.83 1439
4301.44 1422
4302.06 1446
4302.68 1470
4303.30 1474
4303.92 1453
4304.54 1455
4305.16 1517
4305.78 1551
4306.40 1442
4307.02 1421
4307.63 1520
4308.25 1495
4308.87 1525
4309.49 1433
4310.11 1481
4310.73 1499
4311.35 1467
4311.97 1513
4312.59 1544
4313.21 1506
4313.83 1508
4314.45 1467
4315.07 1516
4315.69 1508
4316.31 1558
4316.93 1624
4317.55 1618
4318.17 1673
4318.79 1609
4319.41 1619
4320.03 1548
4320.65 1573
4321.27 1577
4321.89 1603
4322.51 1660
4323.13 1634
4323.75 1651
4324.37 1704
4324.99 1721
4325.61 1782
4326.23 1898
4326.85 1858
4327.47 1899
4328.09 1921
4328.71 1996
4329.33 2010
4329.96 2002
4330.58 2168
4331.20 2271
4331.82 2386
4332.44 2617
4333.06 2789
4333.68 2803
4334.30 2843
4334.92 2915
4335.54 2954
4336.17 3059
4336.79 3208
4337.41 3163
4338.03 3189
4338.65 3209
4339.27 3201
4339.89 3129
4340.52 3006
4341.14 2809
4341.76 2775
4342.38 2653
4343.00 2589
4343.62 2658
4344.25 2855
4344.87 3204
4345.49 3797
4346.11 4301
4346.73 4612
4347.36 4950
4347.98 4807
4348.60 4579
4349.22 4393
4349.84 3955
4350.47 3611
4351.09 3322
4351.71 3019
4352.33 2758
4352.96 2543
4353.58 2464
4354.20 2384
4354.82 2268
4355.45 2252
4356.07 2128
4356.69 2064
4357.31 2001
4357.94 1987
4358.56 2072
4359.18 2109
4359.81 2090
4360.43 2047
4361.05 1990
4361.68 2085
4362.30 2045
4362.92 1921
4363.55 1921
4364.17 1886
4364.79 1956
4365.42 1958
4366.04 1949
4366.66 1873
4367.29 1899
4367.91 1862
4368.53 1748
4369.16 1683
4369.78 1778
4370.40 1712
4371.03 1620
4371.65 1621
4372.27 1594
4372.90 1607
4373.52 1598
4374.15 1622
4374.77 1553
4375.39 1534
4376.02 1581
4376.64 1636
4377.27 1636
4377.89 1654
4378.52 1604
4379.14 1671
4379.76 1734
4380.39 1745
4381.01 1730
4381.64 1769
4382.26 1729
4382.89 1752
4383.51 1731
4384.14 1721
4384.76 1751
4385.39 1637
4386.01 1660
4386.64 1726
4387.26 1727
4387.89 1740
4388.51 1817
4389.14 1845
4389.76 1862
4390.39 1816
4391.01 1933
4391.64 2024
4392.26 2102
4392.89 2125
4393.51 2077
4394.14 2009
4394.76 1870
4395.39 1815
4396.01 1802
4396.64 1668
4397.26 1714
4397.89 1705
4398.52 1693
4399.14 1705
4399.77 1709
4400.39 1725
4401.02 1746
4401.65 1710
4402.27 1622
4402.90 1647
4403.52 1604
4404.15 1621
4404.78 1596
4405.40 1588
4406.03 1591
4406.65 1557
4407.28 1574
4407.91 1546
4408.53 1626
4409.16 1588
4409.79 1605
4410.41 1593
4411.04 1600
4411.67 1565
4412.29 1572
4412.92 1497
4413.55 1516
4414.17 1544
4414.80 1524
4415.43 1517
4416.05 1457
4416.68 1497
4417.31 1522
4417.94 1521
4418.56 1503
4419.19 1483
4419.82 1415
4420.44 1488
4421.07 1399
4421.70 1459
4422.33 1466
4422.95 1431
4423.58 1411
4424.21 1395
4424.84 1382
4425.46 1371
4426.09 1386
4426.72 1428
4427.35 1340
4427.97 1325
4428.60 1344
4429.23 1316
4429.86 1340
4430.49 1337
4431.11 1310
4431.74 1321
4432.37 1365
4433.00 1398
4433.63 1359
4434.26 1323
4434.88 1352
4435.51 1326
4436.14 1315
4436.77 1326
4437.40 1269
4438.03 1345
4438.65 1306
4439.28 1363
4439.91 1369
4440.54 1347
4441.17 1359
4441.80 1349
4442.43 1337
4443.06 1349
4443.68 1280
4444.31 1339
4444.94 1378
4445.57 1379
4446.20 1363
4446.83 1352
4447.46 1404
4448.09 1406
4448.72 1365
4449.35 1420
4449.98 1436
4450.61 1402
4451.24 1403
4451.86 1408
4452.49 1364
4453.12 1361
4453.75 1410
4454.38 1436
4455.01 1475
4455.64 1457
4456.27 1527
4456.90 1496
4457.53 1544
4458.16 1478
4458.79 1467
4459.42 1450
4460.05 1407
4460.68 1463
4461.31 1378
4461.94 1339
4462.57 1314
4463.20 1325
4463.83 1349
4464.46 1368
4465.09 1314
4465.72 1236
4466.36 1247
4466.99 1293
4467.62 1269
4468.25 1285
4468.88 1286
4469.51 1305
4470.14 1330
4470.77 1255
4471.40 1310
4472.03 1319
4472.66 1280
4473.29 1286
4473.93 1238
4474.56 1336
4475.19 1369
4475.82 1315
4476.45 1270
4477.08 1254
4477.71 1249
4478.34 1241
4478.98 1251
4479.61 1318
4480.24 1333
4480.87 1337
4481.50 1320
4482.13 1344
4482.76 1334
4483.40 1361
4484.03 1411
4484.66 1371
4485.29 1396
4485.92 1425
4486.56 1398
4487.19 1504
4487.82 1392
4488.45 1382
4489.08 1473
4489.72 1412
4490.35 1411
4490.98 1434
4491.61 1486
4492.25 1463
4492.88 1426
4493.51 1347
4494.14 1310
4494.78 1309
4495.41 1336
4496.04 1341
4496.67 1355
4497.31 1377
4497.94 1391
4498.57 1460
4499.20 1477
4499.84 1533
4500.47 1603
4501.10 1682
4501.74 1763
4502.37 1704
4503.00 1739
4503.64 1804
4504.27 1715
4504.90 1758
4505.53 1789
4506.17 1708
4506.80 1624
4507.43 1588
4508.07 1499
4508.70 1540
4509.34 1534
4509.97 1494
4510.60 1576
4511.24 1531
4511.87 1525
4512.50 1469
4513.14 1465
4513.77 1475
4514.41 1428
4515.04 1452
4515.67 1457
4516.31 1426
4516.94 1414
4517.58 1479
4518.21 1401
4518.84 1414
4519.48 1479
4520.11 1463
4520.75 1419
4521.38 1409
4522.02 1389
4522.65 1396
4523.28 1455
4523.92 1459
4524.55 1500
4525.19 1488
4525.82 1559
4526.46 1623
4527.09 1716
4527.73 1765
4528.36 2003
4529.00 2332
4529.63 2587
4530.27 2992
4530.90 3447
4531.54 3723
4532.17 3992
4532.81 3920
4533.44 3765
4534.08 3478
4534.71 3222
4535.35 2932
4535.99 2539
4536.62 2214
4537.26 1897
4537.89 1817
4538.53 1677
4539.16 1561
4539.80 1530
4540.43 1416
4541.07 1351
4541.71 1343
4542.34 1345
4542.98 1370
4543.61 1418
4544.25 1383
4544.89 1362
4545.52 1379
4546.16 1329
4546.79 1331
4547.43 1334
4548.07 1340
4548.70 1323
4549.34 1382
4549.98 1405
4550.61 1360
4551.25 1318
4551.89 1318
4552.52 1353
4553.16 1323
4553.80 1346
4554.43 1353
4555.07 1308
4555.71 1327
4556.34 1368
4556.98 1415
4557.62 1335
4558.25 1411
4558.89 1384
4559.53 1338
4560.16 1386
4560.80 1400
4561.44 1366
4562.08 1382
4562.71 1428
4563.35 1442
4563.99 1467
4564.63 1484
4565.26 1480
4565.90 1448
4566.54 1509
4567.18 1576
4567.81 1645
4568.45 1624
4569.09 1664
4569.73 1708
4570.36 1668
4571.00 1640
4571.64 1639
4572.28 1574
4572.92 1584
4573.55 1528
4574.19 1536
4574.83 1533
4575.47 1419
4576.11 1462
4576.75 1396
4577.38 1347
4578.02 1341
4578.66 1329
4579.30 1302
4579.94 1396
4580.58 1341
4581.21 1381
4581.85 1375
4582.49 1421
4583.13 1408
4583.77 1440
4584.41 1489
4585.05 1455
4585.69 1519
4586.32 1570
4586.96 1582
4587.60 1610
4588.24 1731
4588.88 1698
4589.52 1722
4590.16 1735
4590.80 1765
4591.44 1738
4592.08 1705
4592.72 1679
4593.36 1655
4594.00 1668
4594.63 1676
4595.27 1617
4595.91 1555
4596.55 1518
4597.19 1464
4597.83 1409
4598.47 1370
4599.11 1389
4599.75 1364
4600.39 1400
4601.03 1408
4601.67 1451
4602.31 1403
4602.95 1486
4603.59 1472
4604.23 1440
4604.87 1477
4605.51 1483
4606.15 1473
4606.79 1451
4607.43 1406
4608.08 1454
4608.72 1475
4609.36 1400
4610.00 1412
4610.64 1379
4611.28 1449
4611.92 1410
4612.56 1384
4613.20 1400
4613.84 1373
4614.48 1379
4615.12 1313
4615.76 1281
4616.41 1331
4617.05 1331
4617.69 1273
4618.33 1354
4618.97 1245
4619.61 1289
4620.25 1318
4620.89 1278
4621.54 1265
4622.18 1278
4622.82 1213
4623.46 1242
4624.10 1251
4624.74 1264
4625.38 1294
4626.03 1277
4626.67 1266
4627.31 1268
4627.95 1245
4628.59 1245
4629.24 1327
4629.88 1373
4630.52 1398
4631.16 1359
4631.80 1394
4632.45 1445
4633.09 1527
4633.73 1426
4634.37 1435
4635.02 1432
4635.66 1435
4636.30 1480
4636.94 1501
4637.58 1519
4638.23 1533
4638.87 1532
4639.51 1500
4640.16 1448
4640.80 1411
4641.44 1458
4642.08 1459
4642.73 1441
4643.37 1360
4644.01 1357
4644.66 1345
4645.30 1356
4645.94 1277
4646.58 1414
4647.23 1376
4647.87 1328
4648.51 1350
4649.16 1324
4649.80 1388
4650.44 1375
4651.09 1429
4651.73 1402
4652.37 1434
4653.02 1475
4653.66 1480
4654.31 1457
4654.95 1466
4655.59 1511
4656.24 1387
4656.88 1396
4657.52 1366
4658.17 1337
4658.81 1301
4659.46 1256
4660.10 1282
4660.75 1238
4661.39 1200
4662.03 1224
4662.68 1278
4663.32 1270
4663.97 1221
4664.61 1188
4665.26 1150
4665.90 1172
4666.54 1183
4667.19 1208
4667.83 1186
4668.48 1220
4669.12 1191
4669.77 1182
4670.41 1203
4671.06 1145
4671.70 1208
4672.35 1173
4672.99 1185
4673.64 1204
4674.28 1138
4674.93 1187
4675.57 1205
4676.22 1188
4676.86 1193
4677.51 1222
4678.15 1207
4678.80 1243
4679.44 1232
4680.09 1272
4680.73 1254
4681.38 1283
4682.03 1292
4682.67 1327
4683.32 1277
4683.96 1257
4684.61 1289
4685.25 1262
4685.90 1258
4686.55 1295
4687.19 1361
4687.84 1367
4688.48 1342
4689.13 1345
4689.78 1395
4690.42 1384
4691.07 1385
4691.72 1388
4692.36 1430
4693.01 1436
4693.65 1527
4694.30 1426
4694.95 1471
4695.59 1537
4696.24 1539
4696.89 1538
4697.53 1543
4698.18 1563
4698.83 1621
4699.47 1751
4700.12 1770
4700.77 1776
4701.41 1790
4702.06 1687
4702.71 1626
4703.36 1602
4704.00 1536
4704.65 1485
4705.30 1455
4705.94 1448
4706.59 1470
4707.24 1455
4707.89 1411
4708.53 1383
4709.18 1463
4709.83 1360
4710.48 1401
4711.12 1443
4711.77 1410
4712.42 1325
4713.07 1444
4713.71 1462
4714.36 1462
4715.01 1400
4715.66 1329
4716.31 1343
4716.95 1395
4717.60 1360
4718.25 1399
4718.90 1381
4719.55 1387
4720.19 1437
4720.84 1417
4721.49 1447
4722.14 1457
4722.79 1522
4723.44 1466
4724.08 1420
4724.73 1418
4725.38 1469
4726.03 1471
4726.68 1497
4727.33 1427
4727.98 1446
4728.63 1393
4729.27 1325
4729.92 1372
4730.57 1382
4731.22 1297
4731.87 1261
4732.52 1252
4733.17 1275
4733.82 1342
4734.47 1272
4735.12 1284
4735.77 1262
4736.41 1319
4737.06 1280
4737.71 1312
4738.36 1297
4739.01 1348
4739.66 1327
4740.31 1414
4740.96 1362
4741.61 1371
4742.26 1412
4742.91 1320
4743.56 1333
4744.21 1334
4744.86 1359
4745.51 1302
4746.16 1351
4746.81 1383
4747.46 1330
4748.11 1291
4748.76 1355
4749.41 1355
4750.06 1404
4750.71 1375
4751.36 1377
4752.01 1410
4752.66 1414
4753.31 1380
4753.96 1440
4754.61 1483
4755.26 1446
4755.92 1374
4756.57 1372
4757.22 1393
4757.87 1376
4758.52 1398
4759.17 1361
4759.82 1457
4760.47 1490
4761.12 1478
4761.77 1518
4762.42 1542
4763.08 1588
4763.73 1532
4764.38 1464
4765.03 1424
4765.68 1419
4766.33 1426
4766.98 1357
4767.64 1333
4768.29 1392
4768.94 1361
4769.59 1318
4770.24 1332
4770.89 1299
4771.54 1370
4772.20 1280
4772.85 1273
4773.50 1320
4774.15 1321
4774.80 1345
4775.46 1343
4776.11 1304
4776.76 1337
4777.41 1319
4778.06 1267
4778.72 1295
4779.37 1279
4780.02 1240
4780.67 1276
4781.33 1256
4781.98 1302
4782.63 1311
4783.28 1286
4783.94 1299
4784.59 1312
4785.24 1318
4785.89 1380
4786.55 1358
4787.20 1385
4787.85 1345
4788.51 1362
4789.16 1395
4789.81 1453
4790.46 1446
4791.12 1481
4791.77 1427
4792.42 1324
4793.08 1406
4793.73 1424
4794.38 1430
4795.04 1434
4795.69 1398
4796.34 1439
4797.00 1452
4797.65 1450
4798.30 1491
4798.96 1506
4799.61 1511
4800.27 1533
4800.92 1522
4801.57 1563
4802.23 1631
4802.88 1674
4803.53 1670
4804.19 1614
4804.84 1662
4805.50 1573
4806.15 1596
4806.81 1550
4807.46 1498
4808.11 1529
4808.77 1496
4809.42 1507
4810.08 1472
4810.73 1461
4811.39 1506
4812.04 1511
4812.69 1529
4813.35 1477
4814.00 1436
4814.66 1541
4815.31 1497
4815.97 1537
4816.62 1533
4817.28 1567
4817.93 1657
4818.59 1689
4819.24 1673
4819.90 1691
4820.55 1819
4821.21 1864
4821.86 1878
4822.52 1998
4823.17 1995
4823.83 2032
4824.48 1976
4825.14 1942
4825.79 1914
4826.45 1802
4827.11 1848
4827.76 1770
4828.42 1745
4829.07 1791
4829.73 1717
4830.38 1743
4831.04 1772
4831.70 1813
4832.35 1823
4833.01 1933
4833.66 1909
4834.32 1912
4834.98 2003
4835.63 1986
4836.29 1954
4836.94 2021
4837.60 2048
4838.26 2201
4838.91 2213
4839.57 2098
4840.23 2077
4840.88 2051
4841.54 2008
4842.20 2129
4842.85 2114
4843.51 2030
4844.17 2107
4844.82 1974
4845.48 2021
4846.14 2097
4846.79 2074
4847.45 2189
4848.11 2280
4848.76 2269
4849.42 2444
4850.08 2599
4850.73 2740
4851.39 2786
4852.05 2741
4852.71 2727
4853.36 2425
4854.02 2470
4854.68 2383
4855.34 2404
4855.99 2323
4856.65 2442
4857.31 2627
4857.97 2679
4858.62 2852
4859.28 2837
4859.94 2705
4860.60 2765
4861.25 2643
4861.91 2457
4862.57 2344
4863.23 2187
4863.89 2207
4864.54 2226
4865.20 2195
4865.86 2220
4866.52 2209
4867.18 2243
4867.84 2174
4868.49 2116
4869.15 2094
4869.81 2095
4870.47 2074
4871.13 2010
4871.79 1989
4872.44 2014
4873.10 2045
4873.76 2041
4874.42 2009
4875.08 1971
4875.74 2034
4876.40 2087
4877.06 1956
4877.72 1994
4878.37 2113
4879.03 2203
4879.69 2278
4880.35 2283
4881.01 2245
4881.67 2072
4882.33 1907
4882.99 1956
4883.65 2004
4884.31 1948
4884.97 1964
4885.63 1934
4886.29 1909
4886.95 1817
4887.61 1860
4888.26 1843
4888.92 1846
4889.58 1905
4890.24 1825
4890.90 1909
4891.56 1917
4892.22 1966
4892.88 1931
4893.54 1860
4894.20 1904
4894.86 1892
4895.52 1815
4896.18 1807
4896.84 1765
4897.51 1792
4898.17 1755
4898.83 1808
4899.49 1876
4900.15 1981
4900.81 2005
4901.47 1952
4902.13 1898
4902.79 1760
4903.45 1746
4904.11 1733
4904.77 1738
4905.43 1719
4906.09 1582
4906.75 1619
4907.41 1606
4908.08 1587
4908.74 1569
4909.40 1637
4910.06 1593
4910.72 1588
4911.38 1600
4912.04 1591
4912.70 1507
4913.37 1547
4914.03 1471
4914.69 1516
4915.35 1510
4916.01 1468
4916.67 1458
4917.33 1407
4918.00 1399
4918.66 1461
4919.32 1484
4919.98 1479
4920.64 1467
4921.31 1394
4921.97 1447
4922.63 1479
4923.29 1405
4923.95 1369
4924.62 1339
4925.28 1425
4925.94 1418
4926.60 1434
4927.26 1423
4927.93 1409
4928.59 1422
4929.25 1408
4929.91 1449
4930.58 1453
4931.24 1410
4931.90 1432
4932.56 1418
4933.23 1422
4933.89 1419
4934.55 1360
4935.22 1367
4935.88 1394
4936.54 1403
4937.20 1351
4937.87 1366
4938.53 1310
4939.19 1306
4939.86 1338
4940.52 1383
4941.18 1427
4941.85 1467
4942.51 1344
4943.17 1316
4943.84 1333
4944.50 1338
4945.16 1320
4945.83 1359
4946.49 1300
4947.15 1297
4947.82 1321
4948.48 1280
4949.15 1288
4949.81 1311
4950.47 1274
4951.14 1304
4951.80 1319
4952.47 1241
4953.13 1270
4953.79 1311
4954.46 1315
4955.12 1345
4955.79 1389
4956.45 1345
4957.11 1373
4957.78 1404
4958.44 1459
4959.11 1466
4959.77 1530
4960.44 1543
4961.10 1673
4961.77 1722
4962.43 1743
4963.10 1813
4963.76 1835
4964.42 1808
4965.09 1806
4965.75 1818
4966.42 1722
4967.08 1592
4967.75 1533
4968.41 1541
4969.08 1441
4969.74 1395
4970.41 1405
4971.08 1367
4971.74 1346
4972.41 1356
4973.07 1414
4973.74 1369
4974.40 1419
4975.07 1428
4975.73 1487
4976.40 1515
4977.06 1442
4977.73 1510
4978.40 1497
4979.06 1498
4979.73 1415
4980.39 1376
4981.06 1421
4981.73 1326
4982.39 1282
4983.06 1293
4983.72 1267
4984.39 1310
4985.06 1320
4985.72 1385
4986.39 1288
4987.05 1263
4987.72 1283
4988.39 1271
4989.05 1277
4989.72 1298
4990.39 1278
4991.05 1214
4991.72 1231
4992.39 1244
4993.05 1233
4993.72 1209
4994.39 1248
4995.05 1239
4995.72 1219
4996.39 1185
4997.05 1221
4997.72 1198
4998.39 1190
4999.06 1283
4999.72 1238
5000.39 1187
5001.06 1186
5001.73 1186
5002.39 1200
5003.06 1191
5003.73 1112
5004.39 1116
5005.06 1111
5005.73 1158
5006.40 1140
5007.07 1164
5007.73 1121
5008.40 1190
5009.07 1169
5009.74 1239
5010.40 1256
5011.07 1191
5011.74 1202
5012.41 1167
5013.08 1147
5013.74 1186
5014.41 1116
5015.08 1126
5015.75 1133
5016.42 1128
5017.09 1106
5017.75 1100
5018.42 1137
5019.09 1128
5019.76 1191
5020.43 1188
5021.10 1129
5021.76 1222
5022.43 1279
5023.10 1310
5023.77 1296
5024.44 1261
5025.11 1283
5025.78 1320
5026.45 1254
5027.12 1200
5027.78 1174
5028.45 1197
5029.12 1215
5029.79 1187
5030.46 1096
5031.13 1114
5031.80 1146
5032.47 1110
5033.14 1105
5033.81 1116
5034.48 1143
5035.15 1121
5035.82 1176
5036.49 1120
5037.16 1076
5037.83 1155
5038.50 1143
5039.16 1116
5039.83 1160
5040.50 1170
5041.17 1164
5041.84 1094
5042.51 1127
5043.18 1130
5043.85 1163
5044.52 1104
5045.20 1107
5045.87 1140
5046.54 1084
5047.21 1094
5047.88 1132
5048.55 1157
5049.22 1166
5049.89 1111
5050.56 1140
5051.23 1134
5051.90 1132
5052.57 1141
5053.24 1116
5053.91 1196
5054.58 1190
5055.25 1191
5055.92 1119
5056.60 1177
5057.27 1116
5057.94 1120
5058.61 1147
5059.28 1143
5059.95 1130
5060.62 1127
5061.29 1077
5061.96 1139
5062.64 1151
5063.31 1101
5063.98 1124
5064.65 1122
5065.32 1135
5065.99 1128
5066.66 1202
5067.34 1192
5068.01 1076
5068.68 1103
5069.35 1136
5070.02 1138
5070.70 1105
5071.37 1088
5072.04 1146
5072.71 1144
5073.38 1172
5074.06 1125
5074.73 1155
5075.40 1196
5076.07 1276
5076.74 1211
5077.42 1223
5078.09 1242
5078.76 1309
5079.43 1325
5080.11 1343
5080.78 1285
5081.45 1236
5082.12 1284
5082.80 1312
5083.47 1269
5084.14 1212
5084.82 1294
5085.49 1289
5086.16 1230
5086.83 1225
5087.51 1290
5088.18 1274
5088.85 1356
5089.53 1360
5090.20 1366
5090.87 1348
5091.55 1364
5092.22 1406
5092.89 1376
5093.57 1374
5094.24 1326
5094.91 1314
5095.59 1253
5096.26 1201
5096.93 1222
5097.61 1217
5098.28 1185
5098.96 1230
5099.63 1226
5100.30 1180
5100.98 1224
5101.65 1279
5102.32 1258
5103.00 1307
5103.67 1346
5104.35 1290
5105.02 1335
5105.70 1284
5106.37 1305
5107.04 1301
5107.72 1291
5108.39 1249
5109.07 1294
5109.74 1246
5110.42 1226
5111.09 1245
5111.77 1199
5112.44 1168
5113.11 1262
5113.79 1253
5114.46 1219
5115.14 1208
5115.81 1287
5116.49 1309
5117.16 1378
5117.84 1454
5118.51 1565
5119.19 1676
5119.86 1673
5120.54 1679
5121.21 1673
5121.89 1625
5122.57 1607
5123.24 1525
5123.92 1532
5124.59 1418
5125.27 1338
5125.94 1382
5126.62 1377
5127.29 1337
5127.97 1362
5128.64 1345
5129.32 1348
5130.00 1293
5130.67 1258
5131.35 1272
5132.02 1299
5132.70 1339
5133.38 1357
5134.05 1345
5134.73 1284
5135.40 1200
5136.08 1259
5136.76 1301
5137.43 1251
5138.11 1310
5138.79 1215
5139.46 1230
5140.14 1277
5140.82 1252
5141.49 1225
5142.17 1226
5142.85 1129
5143.52 1189
5144.20 1127
5144.88 1129
5145.55 1114
5146.23 1117
5146.91 1169
5147.58 1094
5148.26 1107
5148.94 1169
5149.61 1103
5150.29 1072
5150.97 1066
5151.65 1094
5152.32 1088
5153.00 1139
5153.68 1133
5154.36 1088
5155.03 1165
5155.71 1163
5156.39 1192
5157.07 1183
5157.74 1161
5158.42 1150
5159.10 1156
5159.78 1165
5160.45 1131
5161.13 1109
5161.81 1131
5162.49 1119
5163.17 1114
5163.84 1102
5164.52 1104
5165.20 1094
5165.88 1123
5166.56 1199
5167.24 1257
5167.91 1164
5168.59 1188
5169.27 1134
5169.95 1142
5170.63 1113
5171.31 1102
5171.98 1091
5172.66 1076
5173.34 1049
5174.02 1105
5174.70 1111
5175.38 1069
5176.06 1094
5176.74 1058
5177.41 1107
5178.09 1107
5178.77 1101
5179.45 1078
5180.13 1139
5180.81 1086
5181.49 1101
5182.17 1093
5182.85 1062
5183.53 1058
5184.21 1097
5184.89 1031
5185.57 1083
5186.24 1109
5186.92 1164
5187.60 1089
5188.28 1055
5188.96 1044
5189.64 1050
5190.32 1039
5191.00 1060
5191.68 1125
5192.36 1086
5193.04 1083
5193.72 1023
5194.40 1041
5195.08 1077
5195.76 1141
5196.44 1093
5197.12 1077
5197.80 1087
5198.48 1076
5199.16 1073
5199.84 1089
5200.52 1075
5201.21 1027
5201.89 1119
5202.57 1130
5203.25 1090
5203.93 1161
5204.61 1090
5205.29 1051
5205.97 1105
5206.65 1221
5207.33 1216
5208.01 1156
5208.69 1171
5209.37 1130
5210.06 1162
5210.74 1256
5211.42 1231
5212.10 1246
5212.78 1206
5213.46 1276
5214.14 1257
5214.82 1236
5215.51 1219
5216.19 1338
5216.87 1364
5217.55 1325
5218.23 1246
5218.91 1302
5219.60 1300
5220.28 1206
5220.96 1272
5221.64 1365
5222.32 1417
5223.00 1347
5223.69 1324
5224.37 1387
5225.05 1375
5225.73 1296
5226.41 1244
5227.10 1167
5227.78 1230
5228.46 1223
5229.14 1248
5229.83 1240
5230.51 1216
5231.19 1225
5231.87 1221
5232.56 1229
5233.24 1252
5233.92 1254
5234.60 1249
5235.29 1271
5235.97 1299
5236.65 1312
5237.34 1243
5238.02 1245
5238.70 1332
5239.38 1393
5240.07 1346
5240.75 1353
5241.43 1342
5242.12 1330
5242.80 1273
5243.48 1257
5244.17 1226
5244.85 1223
5245.53 1238
5246.22 1311
5246.90 1250
5247.58 1204
5248.27 1285
5248.95 1196
5249.63 1211
5250.32 1262
5251.00 1333
5251.69 1317
5252.37 1382
5253.05 1459
5253.74 1423
5254.42 1411
5255.11 1337
5255.79 1309
5256.47 1291
5257.16 1264
5257.84 1249
5258.53 1261
5259.21 1319
5259.89 1284
5260.58 1318
5261.26 1401
5261.95 1534
5262.63 1491
5263.32 1435
5264.00 1386
5264.69 1344
5265.37 1363
5266.06 1329
5266.74 1333
5267.43 1337
5268.11 1237
5268.79 1251
5269.48 1324
5270.16 1291
5270.85 1241
5271.53 1277
5272.22 1348
5272.91 1276
5273.59 1248
5274.28 1229
5274.96 1292
5275.65 1329
5276.33 1334
5277.02 1302
5277.70 1318
5278.39 1352
5279.07 1304
5279.76 1347
5280.45 1262
5281.13 1284
5281.82 1305
5282.50 1363
5283.19 1349
5283.87 1372
5284.56 1324
5285.25 1350
5285.93 1277
5286.62 1259
5287.30 1224
5287.99 1238
5288.68 1249
5289.36 1235
5290.05 1271
5290.74 1304
5291.42 1246
5292.11 1278
5292.79 1263
5293.48 1330
5294.17 1315
5294.85 1392
5295.54 1316
5296.23 1347
5296.91 1357
5297.60 1382
5298.29 1494
5298.98 1426
5299.66 1439
5300.35 1417
5301.04 1506
5301.72 1584
5302.41 1631
5303.10 1566
5303.78 1586
5304.47 1601
5305.16 1724
5305.85 1720
5306.53 1766
5307.22 1812
5307.91 1769
5308.60 1794
5309.28 1688
5309.97 1588
5310.66 1656
5311.35 1729
5312.03 1759
5312.72 1847
5313.41 1897
5314.10 1904
5314.79 1967
5315.47 1972
5316.16 1960
5316.85 1846
5317.54 1794
5318.23 1799
5318.91 1680
5319.60 1699
5320.29 1742
5320.98 1732
5321.67 1553
5322.36 1624
5323.04 1601
5323.73 1571
5324.42 1439
5325.11 1362
5325.80 1376
5326.49 1397
5327.18 1396
5327.86 1371
5328.55 1332
5329.24 1343
5329.93 1353
5330.62 1308
5331.31 1279
5332.00 1288
5332.69 1365
5333.38 1378
5334.06 1331
5334.75 1315
5335.44 1311
5336.13 1282
5336.82 1254
5337.51 1266
5338.20 1334
5338.89 1298
5339.58 1342
5340.27 1348
5340.96 1355
5341.65 1380
5342.34 1350
5343.03 1370
5343.72 1411
5344.41 1456
5345.10 1410
5345.79 1448
5346.48 1464
5347.17 1459
5347.86 1621
5348.55 1821
5349.24 1945
5349.93 2108
5350.62 2127
5351.31 2217
5352.00 2269
5352.69 2198
5353.38 2047
5354.07 1954
5354.76 1885
5355.45 1731
5356.14 1649
5356.83 1502
5357.52 1441
5358.21 1356
5358.90 1331
5359.59 1268
5360.29 1300
5360.98 1265
5361.67 1281
5362.36 1289
5363.05 1339
5363.74 1291
5364.43 1295
5365.12 1249
5365.81 1264
5366.50 1228
5367.20 1220
5367.89 1126
5368.58 1189
5369.27 1183
5369.96 1134
5370.65 1133
5371.34 1164
5372.04 1175
5372.73 1220
5373.42 1253
5374.11 1203
5374.80 1198
5375.49 1181
5376.19 1210
5376.88 1250
5377.57 1250
5378.26 1185
5378.95 1212
5379.65 1230
5380.34 1248
5381.03 1210
5381.72 1231
5382.42 1209
5383.11 1136
5383.80 1170
5384.49 1158
5385.19 1173
5385.88 1223
5386.57 1266
5387.26 1223
5387.96 1224
5388.65 1273
5389.34 1318
5390.03 1317
5390.73 1335
5391.42 1351
5392.11 1352
5392.80 1366
5393.50 1320
5394.19 1268
5394.88 1230
5395.58 1291
5396.27 1326
5396.96 1281
5397.66 1256
5398.35 1199
5399.04 1175
5399.74 1210
5400.43 1230
5401.12 1185
5401.82 1204
5402.51 1199
5403.20 1250
5403.90 1186
5404.59 1142
5405.29 1244
5405.98 1290
5406.67 1232
5407.37 1194
5408.06 1280
5408.75 1230
5409.45 1233
5410.14 1253
5410.84 1238
5411.53 1215
5412.23 1217
5412.92 1183
5413.61 1177
5414.31 1237
5415.00 1233
5415.70 1264
5416.39 1204
5417.09 1237
5417.78 1193
5418.47 1223
5419.17 1193
5419.86 1221
5420.56 1272
5421.25 1288
5421.95 1333
5422.64 1321
5423.34 1315
5424.03 1243
5424.73 1224
5425.42 1175
5426.12 1266
5426.81 1278
5427.51 1288
5428.20 1287
5428.90 1311
5429.59 1285
5430.29 1233
5430.99 1264
5431.68 1280
5432.38 1270
5433.07 1252
5433.77 1323
5434.46 1348
5435.16 1323
5435.85 1387
5436.55 1360
5437.25 1348
5437.94 1361
5438.64 1415
5439.33 1419
5440.03 1390
5440.73 1327
5441.42 1361
5442.12 1316
5442.81 1312
5443.51 1358
5444.21 1407
5444.90 1443
5445.60 1525
5446.29 1611
5446.99 1642
5447.69 1693
5448.38 1702
5449.08 1761
5449.78 1791
5450.47 1720
5451.17 1682
5451.87 1610
5452.56 1586
5453.26 1532
5453.96 1470
5454.65 1483
5455.35 1480
5456.05 1456
5456.75 1455
5457.44 1444
5458.14 1484
5458.84 1400
5459.53 1455
5460.23 1522
5460.93 1484
5461.63 1451
5462.32 1507
5463.02 1510
5463.72 1581
5464.42 1592
5465.11 1561
5465.81 1528
5466.51 1563
5467.21 1566
5467.90 1583
5468.60 1607
5469.30 1570
5470.00 1525
5470.70 1601
5471.39 1618
5472.09 1597
5472.79 1687
5473.49 1755
5474.19 1768
5474.88 1763
5475.58 1767
5476.28 1788
5476.98 1774
5477.68 1932
5478.38 2069
5479.07 2272
5479.77 2555
5480.47 2744
5481.17 2875
5481.87 2957
5482.57 2764
5483.27 2618
5483.96 2474
5484.66 2256
5485.36 2146
5486.06 2081
5486.76 2012
5487.46 2095
5488.16 1977
5488.86 1983
5489.56 1950
5490.26 1936
5490.96 2013
5491.65 2056
5492.35 2095
5493.05 2091
5493.75 2174
5494.45 2172
5495.15 2163
5495.85 2255
5496.55 2155
5497.25 2292
5497.95 2375
5498.65 2494
5499.35 2876
5500.05 3481
5500.75 4011
5501.45 4139
5502.15 4280
5502.85 4177
5503.55 3866
5504.25 3423
5504.95 2986
5505.65 2736
5506.35 2465
5507.05 2219
5507.75 2106
5508.45 2089
5509.15 2029
5509.85 1934
5510.55 1971
5511.25 1934
5511.95 1932
5512.65 1926
5513.35 1913
5514.05 1904
5514.76 1958
5515.46 1899
5516.16 1898
5516.86 1784
5517.56 1841
5518.26 1865
5518.96 1886
5519.66 1869
5520.36 1876
5521.06 1888
5521.77 1857
5522.47 1784
5523.17 1800
5523.87 1734
5524.57 1610
5525.27 1591
5525.97 1580
5526.67 1540
5527.38 1537
5528.08 1582
5528.78 1607
5529.48 1526
5530.18 1526
5530.88 1520
5531.59 1534
5532.29 1505
5532.99 1575
5533.69 1502
5534.39 1477
5535.10 1454
5535.80 1467
5536.50 1467
5537.20 1430
5537.90 1470
5538.61 1471
5539.31 1470
5540.01 1507
5540.71 1451
5541.42 1526
5542.12 1516
5542.82 1457
5543.52 1411
5544.23 1414
5544.93 1387
5545.63 1385
5546.33 1390
5547.04 1367
5547.74 1331
5548.44 1378
5549.15 1408
5549.85 1380
5550.55 1368
5551.26 1381
5551.96 1434
5552.66 1415
5553.36 1429
5554.07 1379
5554.77 1368
5555.47 1354
5556.18 1412
5556.88 1364
5557.58 1348
5558.29 1369
5558.99 1413
5559.70 1423
5560.40 1411
5561.10 1440
5561.81 1406
5562.51 1440
5563.21 1448
5563.92 1452
5564.62 1486
5565.33 1543
5566.03 1490
5566.73 1408
5567.44 1427
5568.14 1410
5568.85 1327
5569.55 1311
5570.25 1344
5570.96 1367
5571.66 1333
5572.37 1380
5573.07 1402
5573.78 1470
5574.48 1395
5575.19 1399
5575.89 1379
5576.59 1349
5577.30 1438
5578.00 1354
5578.71 1377
5579.41 1358
5580.12 1388
5580.82 1340
5581.53 1323
5582.23 1353
5582.94 1302
5583.64 1248
5584.35 1281
5585.05 1328
5585.76 1297
5586.46 1268
5587.17 1265
5587.88 1268
5588.58 1239
5589.29 1322
5589.99 1285
5590.70 1223
5591.40 1248
5592.11 1219
5592.81 1222
5593.52 1256
5594.23 1269
5594.93 1273
5595.64 1313
5596.34 1283
5597.05 1232
5597.76 1202
5598.46 1257
5599.17 1249
5599.87 1261
5600.58 1299
5601.29 1249
5601.99 1213
5602.70 1236
5603.41 1228
5604.11 1288
5604.82 1229
5605.52 1217
5606.23 1240
5606.94 1269
5607.64 1245
5608.35 1207
5609.06 1244
5609.76 1229
5610.47 1265
5611.18 1294
5611.88 1224
5612.59 1230
5613.30 1202
5614.01 1231
5614.71 1225
5615.42 1226
5616.13 1254
5616.83 1265
5617.54 1234
5618.25 1226
5618.96 1292
5619.66 1297
5620.37 1329
5621.08 1265
5621.79 1268
5622.49 1276
5623.20 1277
5623.91 1320
5624.62 1326
5625.32 1309
5626.03 1298
5626.74 1363
5627.45 1337
5628.16 1375
5628.86 1402
5629.57 1427
5630.28 1464
5630.99 1489
5631.70 1532
5632.40 1561
5633.11 1515
5633.82 1539
5634.53 1489
5635.24 1557
5635.95 1619
5636.65 1625
5637.36 1643
5638.07 1687
5638.78 1699
5639.49 1699
5640.20 1865
5640.91 1872
5641.61 1834
5642.32 1898
5643.03 1751
5643.74 1734
5644.45 1680
5645.16 1592
5645.87 1585
5646.58 1557
5647.29 1494
5648.00 1481
5648.70 1483
5649.41 1534
5650.12 1542
5650.83 1465
5651.54 1539
5652.25 1435
5652.96 1510
5653.67 1563
5654.38 1532
5655.09 1583
5655.80 1548
5656.51 1502
5657.22 1508
5657.93 1562
5658.64 1590
5659.35 1654
5660.06 1752
5660.77 1756
5661.48 1706
5662.19 1712
5662.90 1698
5663.61 1699
5664.32 1613
5665.03 1563
5665.74 1542
5666.45 1514
5667.16 1594
5667.87 1528
5668.58 1505
5669.29 1474
5670.00 1551
5670.71 1476
5671.42 1614
5672.13 1650
5672.84 1676
5673.56 1725
5674.27 1669
5674.98 1563
5675.69 1504
5676.40 1467
5677.11 1450
5677.82 1468
5678.53 1450
5679.24 1410
5679.95 1480
5680.67 1489
5681.38 1536
5682.09 1539
5682.80 1468
5683.51 1447
5684.22 1426
5684.93 1396
5685.65 1417
5686.36 1375
5687.07 1395
5687.78 1396
5688.49 1383
5689.20 1377
5689.92 1398
5690.63 1378
5691.34 1403
5692.05 1378
5692.76 1416
5693.47 1451
5694.19 1430
5694.90 1313
5695.61 1348
5696.32 1393
5697.04 1333
5697.75 1308
5698.46 1316
5699.17 1323
5699.89 1300
5700.60 1261
5701.31 1264
5702.02 1305
5702.74 1322
5703.45 1291
5704.16 1332
5704.87 1316
5705.59 1277
5706.30 1300
5707.01 1326
5707.72 1297
5708.44 1294
5709.15 1327
5709.86 1318
5710.58 1313
5711.29 1244
5712.00 1279
5712.72 1285
5713.43 1301
5714.14 1305
5714.86 1272
5715.57 1272
5716.28 1325
5717.00 1254
5717.71 1317
5718.42 1314
5719.14 1283
5719.85 1261
5720.56 1308
5721.28 1349
5721.99 1314
5722.71 1330
5723.42 1318
5724.13 1402
5724.85 1438
5725.56 1442
5726.28 1547
5726.99 1534
5727.70 1543
5728.42 1591
5729.13 1611
5729.85 1585
5730.56 1572
5731.28 1495
5731.99 1480
5732.70 1445
5733.42 1410
5734.13 1378
5734.85 1398
5735.56 1455
5736.28 1450
5736.99 1352
5737.71 1400
5738.42 1397
5739.14 1391
5739.85 1405
5740.57 1401
5741.28 1348
5742.00 1431
5742.71 1351
5743.43 1356
5744.14 1351
5744.86 1352
5745.57 1403
5746.29 1444
5747.00 1441
5747.72 1457
5748.43 1472
5749.15 1488
5749.87 1527
5750.58 1566
5751.30 1536
5752.01 1601
5752.73 1725
5753.44 1755
5754.16 1796
5754.88 1844
5755.59 1876
5756.31 1865
5757.02 1839
5757.74 1912
5758.46 1831
5759.17 1792
5759.89 1851
5760.60 1941
5761.32 1906
5762.04 1931
5762.75 1907
5763.47 1912
5764.19 1926
5764.90 2099
5765.62 2146
5766.34 2098
5767.05 2293
5767.77 2509
5768.49 2757
5769.20 3189
5769.92 3744
5770.64 4153
5771.35 4720
5772.07 4576
5772.79 4380
5773.50 3996
5774.22 3517
5774.94 3060
5775.65 2768
5776.37 2525
5777.09 2448
5777.81 2302
5778.52 2213
5779.24 2257
5779.96 2347
5780.68 2197
5781.39 2184
5782.11 2225
5782.83 2130
5783.55 2222
5784.26 2210
5784.98 2204
5785.70 2257
5786.42 2245
5787.14 2298
5787.85 2201
5788.57 2140
5789.29 2123
5790.01 2168
5790.73 2163
5791.44 2083
5792.16 2041
5792.88 2079
5793.60 1982
5794.32 1933
5795.03 1899
5795.75 1916
5796.47 1900
5797.19 1837
5797.91 1929
5798.63 1970
5799.35 2149
5800.06 2240
5800.78 2453
5801.50 2497
5802.22 2404
5802.94 2409
5803.66 2329
5804.38 2132
5805.10 2014
5805.82 1924
5806.53 1855
5807.25 1855
5807.97 1829
5808.69 1819
5809.41 1854
5810.13 1845
5810.85 1810
5811.57 1753
5812.29 1722
5813.01 1672
5813.73 1660
5814.45 1648
5815.17 1652
5815.89 1708
5816.61 1643
5817.33 1628
5818.05 1652
5818.77 1675
5819.49 1633
5820.20 1629
5820.92 1660
5821.64 1604
5822.36 1556
5823.09 1552
5823.81 1490
5824.53 1529
5825.25 1533
5825.97 1491
5826.69 1450
5827.41 1477
5828.13 1549
5828.85 1538
5829.57 1527
5830.29 1490
5831.01 1460
5831.73 1438
5832.45 1421
5833.17 1426
5833.89 1444
5834.61 1401
5835.33 1415
5836.05 1431
5836.78 1386
5837.50 1378
5838.22 1380
5838.94 1390
5839.66 1351
5840.38 1401
5841.10 1423
5841.82 1378
5842.54 1309
5843.27 1317
5843.99 1374
5844.71 1371
5845.43 1293
5846.15 1271
5846.87 1304
5847.59 1334
5848.32 1356
5849.04 1368
5849.76 1336
5850.48 1342
5851.20 1366
5851.93 1329
5852.65 1387
5853.37 1380
5854.09 1400
5854.81 1382
5855.54 1402
5856.26 1349
5856.98 1352
5857.70 1340
5858.42 1338
5859.15 1298
5859.87 1255
5860.59 1255
5861.31 1337
5862.04 1362
5862.76 1274
5863.48 1236
5864.20 1295
5864.93 1345
5865.65 1341
5866.37 1344
5867.10 1306
5867.82 1338
5868.54 1338
5869.26 1288
5869.99 1306
5870.71 1337
5871.43 1298
5872.16 1281
5872.88 1350
5873.60 1341
5874.33 1346
5875.05 1266
5875.77 1327
5876.50 1289
5877.22 1301
5877.94 1286
5878.67 1357
5879.39 1397
5880.11 1434
5880.84 1335
5881.56 1370
5882.28 1355
5883.01 1342
5883.73 1377
5884.46 1416
5885.18 1333
5885.90 1328
5886.63 1394
5887.35 1342
5888.08 1413
5888.80 1376
5889.52 1322
5890.25 1322
5890.97 1337
5891.70 1354
5892.42 1385
5893.15 1361
5893.87 1293
5894.59 1310
5895.32 1347
5896.04 1358
5896.77 1374
5897.49 1410
5898.22 1336
5898.94 1349
5899.67 1329
5900.39 1370
5901.12 1320
5901.84 1349
5902.57 1358
5903.29 1370
5904.02 1361
5904.74 1352
5905.47 1379
5906.19 1370
5906.92 1405
5907.64 1407
5908.37 1419
5909.09 1418
5909.82 1444
5910.55 1405
5911.27 1431
5912.00 1384
5912.72 1366
5913.45 1370
5914.17 1400
5914.90 1426
5915.63 1460
5916.35 1447
5917.08 1529
5917.80 1540
5918.53 1506
5919.25 1443
5919.98 1477
5920.71 1533
5921.43 1489
5922.16 1492
5922.89 1543
5923.61 1571
5924.34 1627
5925.06 1650
5925.79 1626
5926.52 1652
5927.24 1689
5927.97 1611
5928.70 1612
5929.42 1607
5930.15 1733
5930.88 1703
5931.60 1722
5932.33 1732
5933.06 1829
5933.78 1789
5934.51 1825
5935.24 1815
5935.97 1873
5936.69 1840
5937.42 1856
5938.15 1908
5938.87 1970
5939.60 2025
5940.33 1987
5941.06 2006
5941.78 2082
5942.51 2074
5943.24 2161
5943.97 2173
5944.69 2221
5945.42 2246
5946.15 2217
5946.88 2221
5947.60 2240
5948.33 2333
5949.06 2362
5949.79 2472
5950.52 2654
5951.24 2766
5951.97 2954
5952.70 3345
5953.43 3606
5954.16 3615
5954.88 3584
5955.61 3493
5956.34 3338
5957.07 3294
5957.80 3154
5958.53 3028
5959.25 2922
5959.98 2928
5960.71 2833
5961.44 2775
5962.17 2793
5962.90 2795
5963.63 2801
5964.36 2989
5965.08 3175
5965.81 3427
5966.54 3675
5967.27 3924
5968.00 4066
5968.73 4006
5969.46 3891
5970.19 3875
5970.92 3642
5971.65 3585
5972.37 3372
5973.10 3301
5973.83 3241
5974.56 3117
5975.29 3156
5976.02 3212
5976.75 3134
5977.48 3095
5978.21 3194
5978.94 3191
5979.67 3202
5980.40 3385
5981.13 3392
5981.86 3440
5982.59 3524
5983.32 3513
5984.05 3540
5984.78 3570
5985.51 3641
5986.24 3663
5986.97 3561
5987.70 3579
5988.43 3595
5989.16 3652
5989.89 3599
5990.62 3591
5991.35 3627
5992.08 3706
5992.81 3712
5993.54 3772
5994.27 3803
5995.00 3797
5995.74 3822
5996.47 3853
5997.20 3875
5997.93 3813
5998.66 3872
5999.39 3767
6000.12 3787
6000.85 3682
6001.58 3663
6002.31 3622
6003.04 3550
6003.78 3651
6004.51 3613
6005.24 3547
6005.97 3514
6006.70 3620
6007.43 3879
6008.16 4112
6008.90 4484
6009.63 5116
6010.36 5770
6011.09 6548
6011.82 7542
6012.55 8318
6013.29 8692
6014.02 8887
6014.75 9065
6015.48 8638
6016.21 8276
6016.95 7700
6017.68 7093
6018.41 6357
6019.14 5664
6019.87 5038
6020.61 4540
6021.34 4162
6022.07 3969
6022.80 3723
6023.54 3554
6024.27 3457
6025.00 3340
6025.73 3323
6026.47 3280
6027.20 3153
6027.93 3293
6028.66 3321
6029.40 3191
6030.13 3278
6030.86 3303
6031.59 3369
6032.33 3330
6033.06 3177
6033.79 3060
6034.53 2977
6035.26 2886
6035.99 2846
6036.73 2849
6037.46 2903
6038.19 2854
6038.93 2918
6039.66 2900
6040.39 2921
6041.13 2931
6041.86 2907
6042.59 2943
6043.33 2890
6044.06 2853
6044.79 2915
6045.53 2987
6046.26 2955
6047.00 2889
6047.73 2999
6048.46 3032
6049.20 3010
6049.93 3123
6050.67 3360
6051.40 3432
6052.13 3481
6052.87 3607
6053.60 3616
6054.34 3658
6055.07 3635
6055.81 3603
6056.54 3445
6057.27 3322
6058.01 3087
6058.74 3100
6059.48 2989
6060.21 2913
6060.95 2845
6061.68 2906
6062.42 2915
6063.15 2803
6063.89 2809
6064.62 2857
6065.36 2744
6066.09 2727
6066.83 2695
6067.56 2693
6068.30 2736
6069.03 2672
6069.77 2570
6070.50 2645
6071.24 2648
6071.97 2600
6072.71 2584
6073.44 2582
6074.18 2597
6074.91 2520
6075.65 2480
6076.39 2532
6077.12 2513
6077.86 2448
6078.59 2431
6079.33 2468
6080.06 2411
6080.80 2402
6081.54 2390
6082.27 2318
6083.01 2339
6083.74 2306
6084.48 2297
6085.22 2254
6085.95 2299
6086.69 2306
6087.42 2240
6088.16 2276
6088.90 2300
6089.63 2429
6090.37 2435
6091.11 2382
6091.84 2396
6092.58 2441
6093.32 2452
6094.05 2450
6094.79 2378
6095.53 2310
6096.26 2322
6097.00 2315
6097.74 2287
6098.47 2206
6099.21 2186
6099.95 2187
6100.69 2205
6101.42 2280
6102.16 2338
6102.90 2287
6103.63 2268
6104.37 2234
6105.11 2288
6105.85 2278
6106.58 2228
6107.32 2237
6108.06 2258
6108.80 2221
6109.53 2235
6110.27 2284
6111.01 2299
6111.75 2380
6112.49 2358
6113.22 2310
6113.96 2359
6114.70 2382
6115.44 2446
6116.17 2484
6116.91 2426
6117.65 2504
6118.39 2502
6119.13 2435
6119.87 2348
6120.60 2358
6121.34 2361
6122.08 2398
6122.82 2439
6123.56 2399
6124.30 2451
6125.03 2467
6125.77 2460
6126.51 2539
6127.25 2438
6127.99 2381
6128.73 2370
6129.47 2421
6130.21 2458
6130.94 2500
6131.68 2448
6132.42 2432
6133.16 2461
6133.90 2555
6134.64 2549
6135.38 2603
6136.12 2679
6136.86 2768
6137.60 2752
6138.34 2835
6139.08 2910
6139.81 3030
6140.55 3052
6141.29 3093
6142.03 3032
6142.77 3013
6143.51 2953
6144.25 2961
6144.99 2954
6145.73 2893
6146.47 2756
6147.21 2837
6147.95 2777
6148.69 2676
6149.43 2708
6150.17 2700
6150.91 2804
6151.65 2813
6152.39 2773
6153.13 2835
6153.87 2821
6154.61 2974
6155.35 2907
6156.09 2914
6156.83 2943
6157.58 2896
6158.32 2916
6159.06 3020
6159.80 3008
6160.54 3097
6161.28 3132
6162.02 3145
6162.76 3272
6163.50 3427
6164.24 3548
6164.98 3664
6165.72 3831
6166.46 3901
6167.21 4018
6167.95 4041
6168.69 4122
6169.43 4080
6170.17 3938
6170.91 3919
6171.65 3925
6172.39 3833
6173.14 3789
6173.88 3742
6174.62 3761
6175.36 3803
6176.10 3812
6176.84 3842
6177.59 3917
6178.33 4116
6179.07 4179
6179.81 4519
6180.55 5102
6181.30 5767
6182.04 6309
6182.78 6797
6183.52 7393
6184.26 7496
6185.01 7287
6185.75 7066
6186.49 6660
6187.23 6098
6187.97 5735
6188.72 5363
6189.46 5140
6190.20 4909
6190.94 4745
6191.69 4643
6192.43 4548
6193.17 4552
6193.92 4495
6194.66 4481
6195.40 4422
6196.14 4407
6196.89 4363
6197.63 4365
6198.37 4367
6199.12 4314
6199.86 4289
6200.60 4192
6201.34 4321
6202.09 4425
6202.83 4447
6203.57 4746
6204.32 5088
6205.06 5667
6205.80 6731
6206.55 8188
6207.29 10077
6208.03 11975
6208.78 13888
6209.52 14915
6210.27 15430
6211.01 15359
6211.75 14450
6212.50 13206
6213.24 11663
6213.98 9921
6214.73 8565
6215.47 7364
6216.22 6440
6216.96 5507
6217.71 4960
6218.45 4624
6219.19 4327
6219.94 4006
6220.68 3853
6221.43 3700
6222.17 3772
6222.92 3744
6223.66 3673
6224.40 3671
6225.15 3567
6225.89 3602
6226.64 3534
6227.38 3373
6228.13 3223
6228.87 3008
6229.62 2886
6230.36 2839
6231.11 2861
6231.85 2870
6232.60 2804
6233.34 2817
6234.09 2775
6234.83 2758
6235.58 2837
6236.32 2868
6237.07 2915
6237.81 2972
6238.56 3178
6239.30 3405
6240.05 3586
6240.80 3722
6241.54 3768
6242.29 3747
6243.03 3698
6243.78 3609
6244.52 3536
6245.27 3526
6246.02 3568
6246.76 3574
6247.51 3567
6248.25 3564
6249.00 3534
6249.75 3546
6250.49 3392
6251.24 3338
6251.98 3267
6252.73 3167
6253.48 3026
6254.22 2998
6254.97 3077
6255.72 2991
6256.46 2989
6257.21 2946
6257.95 3010
6258.70 3016
6259.45 2875
6260.19 2918
6260.94 2964
6261.69 2842
6262.43 2779
6263.18 2763
6263.93 2730
6264.68 2707
6265.42 2645
6266.17 2713
6266.92 2694
6267.66 2650
6268.41 2696
6269.16 2651
6269.91 2639
6270.65 2623
6271.40 2688
6272.15 2681
6272.89 2623
6273.64 2568
6274.39 2647
6275.14 2743
6275.88 2822
6276.63 2844
6277.38 2868
6278.13 2949
6278.88 2874
6279.62 2830
6280.37 2765
6281.12 2778
6281.87 2716
6282.62 2656
6283.36 2585
6284.11 2621
6284.86 2514
6285.61 2459
6286.36 2395
6287.10 2347
6287.85 2434
6288.60 2378
6289.35 2359
6290.10 2307
6290.85 2277
6291.59 2298
6292.34 2321
6293.09 2326
6293.84 2373
6294.59 2360
6295.34 2311
6296.09 2316
6296.84 2357
6297.58 2365
6298.33 2386
6299.08 2220
6299.83 2252
6300.58 2278
6301.33 2209
6302.08 2262
6302.83 2189
6303.58 2216
6304.33 2172
6305.08 2178
6305.83 2218
6306.58 2296
6307.32 2249
6308.07 2195
6308.82 2242
6309.57 2318
6310.32 2341
6311.07 2354
6311.82 2424
6312.57 2377
6313.32 2412
6314.07 2472
6314.82 2543
6315.57 2598
6316.32 2681
6317.07 2757
6317.82 2765
6318.57 2747
6319.32 2693
6320.07 2584
6320.82 2467
6321.57 2369
6322.32 2311
6323.07 2203
6323.82 2129
6324.58 2027
6325.33 2030
6326.08 2024
6326.83 2058
6327.58 2007
6328.33 2010
6329.08 1978
6329.83 1996
6330.58 2064
6331.33 2074
6332.08 2035
6332.83 1931
6333.58 1932
6334.34 1917
6335.09 1998
6335.84 1989
6336.59 2038
6337.34 1943
6338.09 1946
6338.84 1945
6339.59 1944
6340.35 1910
6341.10 1912
6341.85 1882
6342.60 1943
6343.35 1921
6344.10 1913
6344.86 1937
6345.61 1879
6346.36 1909
6347.11 1934
6347.86 1967
6348.62 2042
6349.37 2090
6350.12 2018
6350.87 1968
6351.62 2118
6352.38 2153
6353.13 2213
6353.88 2299
6354.63 2303
6355.38 2236
6356.14 2261
6356.89 2352
6357.64 2279
6358.39 2216
6359.15 2181
6359.90 2105
6360.65 2050
6361.40 2050
6362.16 2077
6362.91 2106
6363.66 2087
6364.42 2142
6365.17 2188
6365.92 2238
6366.67 2238
6367.43 2319
6368.18 2470
6368.93 2526
6369.69 2565
6370.44 2511
6371.19 2355
6371.95 2303
6372.70 2281
6373.45 2173
6374.21 2131
6374.96 2165
6375.71 2129
6376.47 2148
6377.22 2130
6377.98 2148
6378.73 2113
6379.48 2172
6380.24 2203
6380.99 2227
6381.74 2275
6382.50 2217
6383.25 2220
6384.01 2201
6384.76 2133
6385.51 2133
6386.27 2115
6387.02 2071
6387.78 2080
6388.53 2060
6389.29 2055
6390.04 2007
6390.79 1983
6391.55 2055
6392.30 1969
6393.06 1968
6393.81 1962
6394.57 2003
6395.32 1951
6396.08 2005
6396.83 1958
6397.59 1967
6398.34 1924
6399.10 1960
6399.85 1984
6400.61 1915
6401.36 1896
6402.12 1943
6402.87 1912
6403.63 1905
6404.38 1870
6405.14 1908
6405.89 1868
6406.65 1862
6407.40 1851
6408.16 1871
6408.91 1886
6409.67 1901
6410.43 1890
6411.18 1920
6411.94 2003
6412.69 2028
6413.45 1938
6414.20 1939
6414.96 1940
6415.72 2028
6416.47 2060
6417.23 2068
6417.98 2072
6418.74 2103
6419.50 1974
6420.25 1984
6421.01 1895
6421.77 1917
6422.52 1893
6423.28 1933
6424.03 1928
6424.79 1839
6425.55 1835
6426.30 1883
6427.06 1830
6427.82 1804
6428.57 1846
6429.33 1800
6430.09 1787
6430.84 1824
6431.60 1844
6432.36 1854
6433.11 1892
6433.87 1862
6434.63 1768
6435.39 1832
6436.14 1925
6436.90 1915
6437.66 1900
6438.41 1948
6439.17 1991
6439.93 1944
6440.69 1951
6441.44 2027
6442.20 1953
6442.96 2024
6443.72 2042
6444.47 2037
6445.23 1947
6445.99 1975
6446.75 1999
6447.50 2014
6448.26 2030
6449.02 2076
6449.78 2053
6450.54 2039
6451.29 2089
6452.05 2091
6452.81 2099
6453.57 2090
6454.33 2074
6455.08 2103
6455.84 2125
6456.60 2178
6457.36 2216
6458.12 2217
6458.88 2191
6459.64 2167
6460.39 2099
6461.15 2246
6461.91 2274
6462.67 2140
6463.43 2245
6464.19 2344
6464.95 2352
6465.70 2304
6466.46 2359
6467.22 2355
6467.98 2319
6468.74 2358
6469.50 2396
6470.26 2312
6471.02 2305
6471.78 2275
6472.54 2338
6473.30 2303
6474.05 2338
6474.81 2367
6475.57 2427
6476.33 2478
6477.09 2470
6477.85 2496
6478.61 2434
6479.37 2534
6480.13 2575
6480.89 2639
6481.65 2653
6482.41 2643
6483.17 2684
6483.93 2691
6484.69 2803
6485.45 2717
6486.21 2812
6486.97 2844
6487.73 2907
6488.49 2864
6489.25 2808
6490.01 2883
6490.77 2908
6491.53 3046
6492.29 3071
6493.05 3157
6493.81 3223
6494.57 3275
6495.33 3288
6496.10 3264
6496.86 3237
6497.62 3212
6498.38 3239
6499.14 3267
6499.90 3329
6500.66 3283
6501.42 3270
6502.18 3377
6502.94 3459
6503.70 3698
6504.47 3943
6505.23 4603
6505.99 5659
6506.75 6872
6507.51 8382
6508.27 9409
6509.03 10306
6509.79 10659
6510.56 10472
6511.32 9793
6512.08 8788
6512.84 7765
6513.60 6999
6514.36 6205
6515.13 5468
6515.89 4828
6516.65 4494
6517.41 4331
6518.17 4130
6518.94 3910
6519.70 3819
6520.46 3788
6521.22 3806
6521.98 3827
6522.75 3877
6523.51 3979
6524.27 4102
6525.03 4336
6525.79 4628
6526.56 4897
6527.32 5105
6528.08 5163
6528.84 5121
6529.61 5073
6530.37 4913
6531.13 4737
6531.90 4649
6532.66 4704
6533.42 4923
6534.18 5218
6534.95 5905
6535.71 6456
6536.47 6782
6537.24 7058
6538.00 7109
6538.76 6967
6539.53 6577
6540.29 6108
6541.05 5530
6541.82 4976
6542.58 4580
6543.34 4248
6544.11 3979
6544.87 3861
6545.63 3813
6546.40 3768
6547.16 3668
6547.92 3697
6548.69 3631
6549.45 3584
6550.21 3574
6550.98 3433
6551.74 3336
6552.51 3294
6553.27 3287
6554.03 3199
6554.80 3272
6555.56 3249
6556.33 3224
6557.09 3230
6557.85 3271
6558.62 3214
6559.38 3200
6560.15 3260
6560.91 3284
6561.68 3330
6562.44 3456
6563.21 3409
6563.97 3531
6564.74 3612
6565.50 3535
6566.26 3613
6567.03 3554
6567.79 3548
6568.56 3564
6569.32 3502
6570.09 3541
6570.85 3482
6571.62 3582
6572.38 3572
6573.15 3569
6573.91 3622
6574.68 3729
6575.44 3830
6576.21 3878
6576.98 3796
6577.74 3787
6578.51 3829
6579.27 3848
6580.04 3889
6580.80 3921
6581.57 3954
6582.33 4069
6583.10 4123
6583.87 4107
6584.63 4036
6585.40 4036
6586.16 3989
6586.93 3984
6587.70 3886
6588.46 3864
6589.23 3854
6589.99 3911
6590.76 4022
6591.53 4188
6592.29 4283
6593.06 4453
6593.82 4663
6594.59 4888
6595.36 4958
6596.12 5103
6596.89 5167
6597.66 5030
6598.42 4859
6599.19 4729
6599.96 4550
6600.72 4337
6601.49 4183
6602.26 3894
6603.02 3833
6603.79 3671
6604.56 3612
6605.33 3569
6606.09 3429
6606.86 3328
6607.63 3331
6608.39 3476
6609.16 3463
6609.93 3360
6610.70 3377
6611.46 3429
6612.23 3340
6613.00 3332
6613.77 3344
6614.53 3308
6615.30 3276
6616.07 3180
6616.84 3360
6617.60 3330
6618.37 3425
6619.14 3560
6619.91 3694
6620.68 3817
6621.44 4010
6622.21 4310
6622.98 4390
6623.75 4366
6624.52 4421
6625.28 4466
6626.05 4197
6626.82 3975
6627.59 3877
6628.36 3692
6629.13 3599
6629.89 3449
6630.66 3387
6631.43 3434
6632.20 3477
6632.97 3607
6633.74 3663
6634.51 3789
6635.27 3825
6636.04 3985
6636.81 4084
6637.58 4016
6638.35 4028
6639.12 4001
6639.89 3992
6640.66 3893
6641.43 3985
6642.19 3928
6642.96 3869
6643.73 3735
6644.50 3673
6645.27 3451
6646.04 3421
6646.81 3249
6647.58 3165
6648.35 3105
6649.12 3087
6649.89 2992
6650.66 2973
6651.43 3012
6652.20 3047
6652.97 3019
6653.74 2960
6654.51 2996
6655.28 2997
6656.05 2999
6656.82 2962
6657.59 2936
6658.36 2863
6659.13 2861
6659.90 2899
6660.67 2894
6661.44 2875
6662.21 2850
6662.98 2786
6663.75 2865
6664.52 2782
6665.29 2810
6666.06 2801
6666.83 2815
6667.60 2851
6668.37 2823
6669.14 2871
6669.91 2872
6670.68 2964
6671.46 3021
6672.23 3017
6673.00 3042
6673.77 3134
6674.54 3060
6675.31 3018
6676.08 2895
6676.85 2939
6677.62 2962
6678.40 2896
6679.17 2931
6679.94 2964
6680.71 3016
6681.48 3072
6682.25 3036
6683.02 3039
6683.80 3190
6684.57 3269
6685.34 3331
6686.11 3436
6686.88 3452
6687.65 3415
6688.43 3327
6689.20 3226
6689.97 3079
6690.74 2890
6691.51 2871
6692.29 2804
6693.06 2746
6693.83 2634
6694.60 2646
6695.37 2648
6696.15 2584
6696.92 2541
6697.69 2569
6698.46 2561
6699.24 2560
6700.01 2564
6700.78 2518
6701.55 2498
6702.33 2535
6703.10 2546
6703.87 2495
6704.64 2433
6705.42 2451
6706.19 2375
6706.96 2341
6707.74 2324
6708.51 2406
6709.28 2402
6710.06 2419
6710.83 2367
6711.60 2318
6712.37 2283
6713.15 2347
6713.92 2329
6714.69 2333
6715.47 2346
6716.24 2297
6717.01 2271
6717.79 2340
6718.56 2345
6719.34 2317
6720.11 2263
6720.88 2254
6721.66 2279
6722.43 2242
6723.20 2306
6723.98 2291
6724.75 2245
6725.53 2278
6726.30 2265
6727.07 2279
6727.85 2224
6728.62 2246
6729.40 2229
6730.17 2209
6730.95 2158
6731.72 2256
6732.49 2218
6733.27 2265
6734.04 2279
6734.82 2291
6735.59 2257
6736.37 2272
6737.14 2231
6737.92 2314
6738.69 2299
6739.47 2365
6740.24 2392
6741.01 2419
6741.79 2375
6742.56 2371
6743.34 2456
6744.11 2498
6744.89 2509
6745.67 2445
6746.44 2493
6747.22 2518
6747.99 2566
6748.77 2576
6749.54 2603
6750.32 2630
6751.09 2664
6751.87 2881
6752.64 2849
6753.42 2874
6754.19 2813
6754.97 2846
6755.75 2799
6756.52 2750
6757.30 2737
6758.07 2714
6758.85 2621
6759.63 2634
6760.40 2640
6761.18 2684
6761.95 2618
6762.73 2609
6763.51 2625
6764.28 2598
6765.06 2566
6765.83 2543
6766.61 2517
6767.39 2552
6768.16 2586
6768.94 2678
6769.72 2487
6770.49 2436
6771.27 2490
6772.05 2401
6772.82 2319
6773.60 2260
6774.38 2283
6775.15 2307
6775.93 2298
6776.71 2364
6777.48 2303
6778.26 2292
6779.04 2351
6779.82 2317
6780.59 2226
6781.37 2271
6782.15 2280
6782.92 2183
6783.70 2215
6784.48 2222
6785.26 2177
6786.03 2169
6786.81 2201
6787.59 2172
6788.37 2136
6789.14 2068
6789.92 2085
6790.70 2098
6791.48 2084
6792.25 2049
6793.03 2029
6793.81 2093
6794.59 2075
6795.37 2054
6796.14 2067
6796.92 2036
6797.70 2018
6798.48 2036
6799.26 2037
6800.04 2134
6800.81 2105
6801.59 2120
6802.37 2111
6803.15 2176
6803.93 2171
6804.71 2228
6805.48 2268
6806.26 2246
6807.04 2243
6807.82 2240
6808.60 2251
6809.38 2194
6810.16 2197
6810.94 2163
6811.71 2127
6812.49 2123
6813.27 2116
6814.05 2118
6814.83 2091
6815.61 2132
6816.39 2119
6817.17 2060
6817.95 2140
6818.73 2192
6819.51 2151
6820.29 2175
6821.07 2135
6821.84 2097
6822.62 2095
6823.40 2124
6824.18 2092
6824.96 2077
6825.74 2020
6826.52 2081
6827.30 2114
6828.08 1985
6828.86 2054
6829.64 1971
6830.42 1982
6831.20 2018
6831.98 1989
6832.76 2046
6833.54 2063
6834.32 2130
6835.10 2141
6835.88 2114
6836.66 2215
6837.44 2285
6838.22 2358
6839.01 2445
6839.79 2463
6840.57 2476
6841.35 2535
6842.13 2411
6842.91 2355
6843.69 2337
6844.47 2241
6845.25 2217
6846.03 2168
6846.81 2200
6847.59 2319
6848.37 2471
6849.16 2609
6849.94 2769
6850.72 2973
6851.50 3107
6852.28 3107
6853.06 3056
6853.84 3061
6854.62 2894
6855.41 2752
6856.19 2664
6856.97 2545
6857.75 2429
6858.53 2390
6859.31 2283
6860.10 2263
6860.88 2245
6861.66 2204
6862.44 2218
6863.22 2148
6864.00 2248
6864.79 2216
6865.57 2246
6866.35 2190
6867.13 2214
6867.91 2254
6868.70 2220
6869.48 2308
6870.26 2257
6871.04 2275
6871.83 2355
6872.61 2284
6873.39 2307
6874.17 2303
6874.96 2340
6875.74 2379
6876.52 2456
6877.30 2408
6878.09 2566
6878.87 2602
6879.65 2720
6880.43 2993
6881.22 3290
6882.00 3521
6882.78 3613
6883.57 3622
6884.35 3584
6885.13 3563
6885.92 3544
6886.70 3517
6887.48 3544
6888.27 3575
6889.05 3719
6889.83 3719
6890.62 3618
6891.40 3527
6892.18 3392
6892.97 3298
6893.75 3054
6894.53 2950
6895.32 2881
6896.10 2895
6896.88 2783
6897.67 2767
6898.45 2806
6899.24 2769
6900.02 2714
6900.80 2700
6901.59 2735
6902.37 2701
6903.16 2681
6903.94 2668
6904.73 2597
6905.51 2581
6906.29 2551
6907.08 2527
6907.86 2556
6908.65 2545
6909.43 2509
6910.22 2458
6911.00 2449
6911.79 2482
6912.57 2400
6913.35 2461
6914.14 2420
6914.92 2444
6915.71 2420
6916.49 2436
6917.28 2400
6918.06 2387
6918.85 2409
6919.63 2471
6920.42 2531
6921.20 2513
6921.99 2485
6922.78 2479
6923.56 2550
6924.35 2540
6925.13 2501
6925.92 2579
6926.70 2631
6927.49 2632
6928.27 2638
6929.06 2755
6929.84 2723
6930.63 2745
6931.42 2683
6932.20 2679
6932.99 2731
6933.77 2718
6934.56 2728
6935.35 2769
6936.13 2704
6936.92 2795
6937.70 2914
6938.49 2961
6939.28 3037
6940.06 3179
6940.85 3404
6941.63 3533
6942.42 3585
6943.21 3728
6943.99 3805
6944.78 3833
6945.57 3952
6946.35 3880
6947.14 3940
6947.93 4091
6948.71 4174
6949.50 4292
6950.29 4235
6951.07 4099
6951.86 4094
6952.65 4002
6953.44 3782
6954.22 3726
6955.01 3661
6955.80 3599
6956.58 3595
6957.37 3487
6958.16 3476
6958.95 3486
6959.73 3348
6960.52 3451
6961.31 3536
6962.09 3555
6962.88 3604
6963.67 3595
6964.46 3782
6965.25 3841
6966.03 3991
6966.82 4132
6967.61 4399
6968.40 4547
6969.18 4724
6969.97 4863
6970.76 4821
6971.55 4833
6972.34 4815
6973.12 4706
6973.91 4709
6974.70 4742
6975.49 4657
6976.28 4793
6977.07 4734
6977.85 4816
6978.64 4987
6979.43 5295
6980.22 5710
6981.01 6325
6981.80 7082
6982.59 8381
6983.37 9957
6984.16 11960
6984.95 13908
6985.74 15737
6986.53 16807
6987.32 16819
6988.11 16356
6988.90 15088
6989.69 13763
6990.47 12001
6991.26 10249
6992.05 8772
6992.84 7549
6993.63 6586
6994.42 5895
6995.21 5223
6996.00 4795
6996.79 4397
6997.58 4104
6998.37 3910
6999.16 3719
6999.95 3748
7000.74 3675
7001.53 3671
7002.32 3639
7003.11 3443
7003.90 3384
7004.69 3265
7005.48 3189
7006.27 3127
7007.06 2960
7007.85 2860
7008.64 2892
7009.43 2962
7010.22 2872
7011.01 2950
7011.80 3203
7012.59 3172
7013.38 3253
7014.17 3295
7014.96 3368
7015.75 3377
7016.54 3294
7017.33 3209
7018.12 3228
7018.91 3232
7019.70 3222
7020.49 3186
7021.28 3314
7022.07 3457
7022.87 3524
7023.66 3681
7024.45 3730
7025.24 3768
7026.03 3845
7026.82 3813
7027.61 3783
7028.40 3734
7029.19 3611
7029.99 3576
7030.78 3508
7031.57 3498
7032.36 3397
7033.15 3330
7033.94 3247
7034.74 3199
7035.53 3236
7036.32 3240
7037.11 3251
7037.90 3255
7038.69 3216
7039.49 3285
7040.28 3377
7041.07 3345
7041.86 3400
7042.65 3481
7043.45 3470
7044.24 3439
7045.03 3493
7045.82 3500
7046.61 3468
7047.41 3503
7048.20 3565
7048.99 3658
7049.78 3759
7050.58 3890
7051.37 3942
7052.16 4097
7052.95 3959
7053.75 3832
7054.54 3733
7055.33 3569
7056.13 3435
7056.92 3440
7057.71 3420
7058.50 3369
7059.30 3280
7060.09 3203
7060.88 3256
7061.68 3205
7062.47 3172
7063.26 3132
7064.06 3097
7064.85 3016
7065.64 3005
7066.44 3020
7067.23 2961
7068.02 2997
7068.82 2938
7069.61 2905
7070.40 2842
7071.20 2756
7071.99 2710
7072.78 2676
7073.58 2767
7074.37 2640
7075.17 2605
7075.96 2621
7076.75 2581
7077.55 2470
7078.34 2474
7079.14 2516
7079.93 2480
7080.72 2477
7081.52 2539
7082.31 2523
7083.11 2543
7083.90 2604
7084.70 2633
7085.49 2636
7086.28 2699
7087.08 2834
7087.87 2911
7088.67 2993
7089.46 3062
7090.26 2858
7091.05 2762
7091.85 2758
7092.64 2688
7093.44 2625
7094.23 2512
7095.03 2493
7095.82 2371
7096.62 2283
7097.41 2214
7098.21 2223
7099.00 2272
7099.80 2190
7100.59 2100
7101.39 2074
7102.18 2136
7102.98 2103
7103.77 2074
7104.57 2060
7105.37 2000
7106.16 1979
7106.96 1964
7107.75 1896
7108.55 1918
7109.34 1925
7110.14 1970
7110.94 1944
7111.73 1879
7112.53 1922
7113.32 1920
7114.12 1871
7114.92 1883
7115.71 1922
7116.51 1859
7117.30 1932
7118.10 1923
7118.90 1809
7119.69 1927
7120.49 1979
7121.29 1889
7122.08 1909
7122.88 1896
7123.68 1853
7124.47 1860
7125.27 1892
7126.07 1872
7126.86 1912
7127.66 1864
7128.46 1974
7129.25 2019
7130.05 1944
7130.85 1957
7131.64 1974
7132.44 1954
7133.24 1959
7134.04 1889
7134.83 1829
7135.63 1831
7136.43 1803
7137.23 1799
7138.02 1815
7138.82 1773
7139.62 1782
7140.42 1758
7141.21 1787
7142.01 1781
7142.81 1767
7143.61 1761
7144.40 1744
7145.20 1676
7146.00 1650
7146.80 1693
7147.59 1646
7148.39 1718
7149.19 1669
7149.99 1640
7150.79 1664
7151.59 1628
7152.38 1691
7153.18 1609
7153.98 1535
7154.78 1574
7155.58 1624
7156.38 1637
7157.17 1604
7157.97 1686
7158.77 1687
7159.57 1675
7160.37 1602
7161.17 1655
7161.97 1674
7162.76 1618
7163.56 1591
7164.36 1619
7165.16 1649
7165.96 1639
7166.76 1647
7167.56 1641
7168.36 1602
7169.16 1603
7169.96 1560
7170.75 1607
7171.55 1569
7172.35 1628
7173.15 1586
7173.95 1549
7174.75 1539
7175.55 1490
7176.35 1472
7177.15 1482
7177.95 1450
7178.75 1483
7179.55 1464
7180.35 1477
7181.15 1486
7181.95 1490
7182.75 1497
7183.55 1447
7184.35 1447
7185.15 1499
7185.95 1462
7186.75 1445
7187.55 1447
7188.35 1383
7189.15 1399
7189.95 1408
7190.75 1433
7191.55 1411
7192.35 1404
7193.15 1392
7193.95 1429
7194.75 1414
7195.55 1355
7196.35 1464
7197.15 1489
7197.95 1471
7198.76 1479
7199.56 1456
7200.36 1496
7201.16 1471
7201.96 1533
7202.76 1448
7203.56 1482
7204.36 1470
7205.16 1476
7205.96 1491
7206.77 1428
7207.57 1512
7208.37 1442
7209.17 1440
7209.97 1473
7210.77 1474
7211.57 1499
7212.38 1505
7213.18 1575
7213.98 1561
7214.78 1542
7215.58 1556
7216.38 1554
7217.19 1534
7217.99 1532
7218.79 1603
7219.59 1590
7220.39 1569
7221.20 1648
7222.00 1602
7222.80 1612
7223.60 1593
7224.40 1568
7225.21 1595
7226.01 1606
7226.81 1584
7227.61 1580
7228.42 1621
7229.22 1653
7230.02 1698
7230.82 1652
7231.63 1677
7232.43 1685
7233.23 1738
7234.03 1805
7234.84 1904
7235.64 2009
7236.44 2033
7237.25 2131
7238.05 2171
7238.85 2074
7239.65 2143
7240.46 2068
7241.26 1982
7242.06 1918
7242.87 1823
7243.67 1800
7244.47 1776
7245.28 1751
7246.08 1787
7246.88 1726
7247.69 1697
7248.49 1750
7249.30 1781
7250.10 1647
7250.90 1706
7251.71 1735
7252.51 1692
7253.31 1754
7254.12 1756
7254.92 1788
7255.73 1840
7256.53 1814
7257.33 1876
7258.14 1787
7258.94 1787
7259.75 1751
7260.55 1821
7261.35 1778
7262.16 1758
7262.96 1808
7263.77 1820
7264.57 1856
7265.38 1893
7266.18 1824
7266.99 1853
7267.79 1887
7268.59 1882
7269.40 1832
7270.20 1863
7271.01 1854
7271.81 1869
7272.62 1855
7273.42 1799
7274.23 1833
7275.03 1781
7275.84 1847
7276.64 1862
7277.45 1868
7278.25 1898
7279.06 1896
7279.86 1930
7280.67 2022
7281.48 2170
7282.28 2358
7283.09 2579
7283.89 2873
7284.70 2946
7285.50 2984
7286.31 3022
7287.11 2925
7287.92 2734
7288.73 2624
7289.53 2511
7290.34 2330
7291.14 2204
7291.95 2165
7292.76 2083
7293.56 1999
7294.37 1906
7295.17 1950
7295.98 1907
7296.79 1885
7297.59 1843
7298.40 1885
7299.21 1891
7300.01 1921
7300.82 1926
7301.62 1861
7302.43 1900
7303.24 1868
7304.04 1914
7304.85 1914
7305.66 1952
7306.46 1961
7307.27 2004
7308.08 2037
7308.89 2154
7309.69 2271
7310.50 2316
7311.31 2319
7312.11 2358
7312.92 2345
7313.73 2296
7314.53 2299
7315.34 2340
7316.15 2451
7316.96 2536
7317.76 2670
7318.57 2791
7319.38 3100
7320.19 3221
7320.99 3329
7321.80 3290
7322.61 3275
7323.42 3221
7324.22 2946
7325.03 2803
7325.84 2634
7326.65 2492
7327.46 2326
7328.26 2294
7329.07 2249
7329.88 2213
7330.69 2106
7331.50 2013
7332.30 2038
7333.11 2002
7333.92 2050
7334.73 2028
7335.54 1959
7336.35 2040
7337.15 2050
7337.96 2054
7338.77 2155
7339.58 2227
7340.39 2239
7341.20 2300
7342.01 2230
7342.82 2229
7343.62 2203
7344.43 2034
7345.24 2002
7346.05 1963
7346.86 1906
7347.67 1867
7348.48 1855
7349.29 1780
7350.10 1779
7350.91 1809
7351.71 1770
7352.52 1755
7353.33 1663
7354.14 1723
7354.95 1684
7355.76 1619
7356.57 1655
7357.38 1708
7358.19 1646
7359.00 1613
7359.81 1672
7360.62 1686
7361.43 1679
7362.24 1718
7363.05 1750
7363.86 1750
7364.67 1807
7365.48 1855
7366.29 1871
7367.10 1815
7367.91 1753
7368.72 1789
7369.53 1743
7370.34 1736
7371.15 1720
7371.96 1636
7372.77 1670
7373.58 1654
7374.39 1610
7375.20 1663
7376.01 1654
7376.82 1679
7377.63 1704
7378.45 1749
7379.26 1779
7380.07 1908
7380.88 1999
7381.69 2045
7382.50 2092
7383.31 2056
7384.12 2048
7384.93 1930
7385.74 1935
7386.56 1866
7387.37 1720
7388.18 1734
7388.99 1673
7389.80 1601
7390.61 1626
7391.42 1624
7392.24 1559
7393.05 1599
7393.86 1575
7394.67 1559
7395.48 1546
7396.29 1541
7397.10 1564
7397.92 1542
7398.73 1533
7399.54 1542
7400.35 1543
7401.16 1578
7401.98 1569
7402.79 1567
7403.60 1580
7404.41 1612
7405.23 1585
7406.04 1544
7406.85 1513
7407.66 1562
7408.47 1531
7409.29 1477
7410.10 1426
7410.91 1406
7411.72 1415
7412.54 1390
7413.35 1399
7414.16 1370
7414.98 1393
7415.79 1358
7416.60 1349
7417.41 1257
7418.23 1292
7419.04 1307
7419.85 1368
7420.67 1337
7421.48 1321
7422.29 1277
7423.11 1272
7423.92 1253
7424.73 1254
7425.54 1281
7426.36 1265
7427.17 1282
7427.99 1277
7428.80 1293
7429.61 1280
7430.43 1261
7431.24 1299
7432.05 1274
7432.87 1227
7433.68 1211
7434.49 1222
7435.31 1209
7436.12 1216
7436.94 1258
7437.75 1281
7438.56 1261
7439.38 1262
7440.19 1265
7441.01 1261
7441.82 1263
7442.64 1241
7443.45 1221
7444.26 1307
7445.08 1277
7445.89 1251
7446.71 1269
7447.52 1209
7448.34 1213
7449.15 1217
7449.97 1265
7450.78 1232
7451.59 1219
7452.41 1197
7453.22 1295
7454.04 1267
7454.85 1232
7455.67 1231
7456.48 1219
7457.30 1201
7458.11 1222
7458.93 1236
7459.74 1240
7460.56 1217
7461.38 1255
7462.19 1202
7463.01 1229
7463.82 1254
7464.64 1198
7465.45 1260
7466.27 1202
7467.08 1190
7467.90 1272
7468.72 1271
7469.53 1234
7470.35 1221
7471.16 1224
7471.98 1269
7472.79 1292
7473.61 1271
7474.43 1298
7475.24 1325
7476.06 1336
7476.87 1325
7477.69 1302
7478.51 1244
7479.32 1299
7480.14 1299
7480.96 1258
7481.77 1263
7482.59 1229
7483.41 1285
7484.22 1294
7485.04 1259
7485.85 1227
7486.67 1187
7487.49 1216
7488.31 1226
7489.12 1249
7489.94 1223
7490.76 1218
7491.57 1241
7492.39 1246
7493.21 1253
7494.02 1224
7494.84 1234
7495.66 1222
7496.48 1275
7497.29 1233
7498.11 1227
7498.93 1252
7499.74 1243
7500.56 1255
7501.38 1227
7502.20 1244
7503.01 1213
7503.83 1184
7504.65 1228
7505.47 1182
7506.29 1158
7507.10 1234
7507.92 1204
7508.74 1225
7509.56 1203
7510.37 1203
7511.19 1235
7512.01 1168
7512.83 1265
7513.65 1244
7514.47 1263
7515.28 1241
7516.10 1233
7516.92 1180
7517.74 1227
7518.56 1244
7519.38 1213
7520.19 1188
7521.01 1207
7521.83 1225
7522.65 1177
7523.47 1163
7524.29 1187
7525.11 1185
7525.92 1167
7526.74 1185
7527.56 1257
7528.38 1260
7529.20 1190
7530.02 1166
7530.84 1213
7531.66 1273
7532.48 1244
7533.30 1287
7534.12 1283
7534.93 1280
7535.75 1253
7536.57 1245
7537.39 1265
7538.21 1251
7539.03 1224
7539.85 1237
7540.67 1234
7541.49 1222
7542.31 1264
7543.13 1223
7543.95 1220
7544.77 1223
7545.59 1231
7546.41 1276
7547.23 1264
7548.05 1238
7548.87 1235
7549.69 1241
7550.51 1218
7551.33 1279
7552.15 1261
7552.97 1267
7553.79 1258
7554.61 1291
7555.43 1297
7556.25 1310
7557.07 1293
7557.89 1313
7558.71 1296
7559.53 1318
7560.36 1376
7561.18 1320
7562.00 1412
7562.82 1399
7563.64 1348
7564.46 1421
7565.28 1396
7566.10 1376
7566.92 1399
7567.74 1410
7568.56 1428
7569.39 1394
7570.21 1440
7571.03 1430
7571.85 1388
7572.67 1352
7573.49 1401
7574.31 1398
7575.14 1437
7575.96 1425
7576.78 1437
7577.60 1433
7578.42 1435
7579.24 1467
7580.06 1486
7580.89 1490
7581.71 1484
7582.53 1461
7583.35 1457
7584.17 1457
7585.00 1496
7585.82 1529
7586.64 1543
7587.46 1559
7588.29 1570
7589.11 1619
7589.93 1610
7590.75 1652
7591.57 1618
7592.40 1661
7593.22 1666
7594.04 1689
7594.86 1658
7595.69 1713
7596.51 1744
7597.33 1806
7598.15 1865
7598.98 1857
7599.80 1855
7600.62 1844
7601.45 1882
7602.27 2003
7603.09 2025
7603.92 2115
7604.74 2134
7605.56 2203
7606.38 2228
7607.21 2169
7608.03 2192
7608.85 2115
7609.68 2046
7610.50 2080
7611.32 2066
7612.15 1999
7612.97 1925
7613.80 1938
7614.62 1993
7615.44 1971
7616.27 2027
7617.09 2148
7617.91 2254
7618.74 2268
7619.56 2312
7620.39 2384
7621.21 2339
7622.03 2244
7622.86 2271
7623.68 2259
7624.51 2267
7625.33 2253
7626.15 2274
7626.98 2188
7627.80 2237
7628.63 2262
7629.45 2246
7630.28 2321
7631.10 2301
7631.93 2404
7632.75 2470
7633.58 2468
7634.40 2351
7635.22 2268
7636.05 2214
7636.87 2144
7637.70 2171
7638.52 2044
7639.35 1958
7640.17 1861
7641.00 1864
7641.82 1892
7642.65 1931
7643.47 1901
7644.30 1886
7645.13 1950
7645.95 2031
7646.78 2094
7647.60 2128
7648.43 2111
7649.25 2143
7650.08 2134
7650.90 2137
7651.73 2091
7652.55 2053
7653.38 2007
7654.21 1966
7655.03 1868
7655.86 1754
7656.68 1758
7657.51 1742
7658.34 1722
7659.16 1646
7659.99 1580
7660.81 1575
7661.64 1570
7662.47 1624
7663.29 1555
7664.12 1517
7664.95 1564
7665.77 1563
7666.60 1539
7667.42 1593
7668.25 1582
7669.08 1579
7669.90 1577
7670.73 1502
7671.56 1465
7672.38 1524
7673.21 1496
7674.04 1433
7674.87 1471
7675.69 1458
7676.52 1471
7677.35 1446
7678.17 1435
7679.00 1479
7679.83 1482
7680.65 1517
7681.48 1497
7682.31 1526
7683.14 1570
7683.96 1570
7684.79 1676
7685.62 1704
7686.45 1654
7687.27 1709
7688.10 1696
7688.93 1600
7689.76 1677
7690.58 1642
7691.41 1638
7692.24 1597
7693.07 1578
7693.90 1564
7694.72 1536
7695.55 1524
7696.38 1601
7697.21 1638
7698.04 1730
7698.86 1718
7699.69 1717
7700.52 1702
7701.35 1727
7702.18 1745
7703.01 1657
7703.83 1637
7704.66 1592
7705.49 1602
7706.32 1561
7707.15 1545
7707.98 1551
7708.81 1518
7709.63 1502
7710.46 1411
7711.29 1447
7712.12 1426
7712.95 1486
7713.78 1441
7714.61 1408
7715.44 1407
7716.27 1459
7717.10 1449
7717.93 1476
7718.75 1467
7719.58 1405
7720.41 1407
7721.24 1409
7722.07 1414
7722.90 1442
7723.73 1440
7724.56 1480
7725.39 1478
7726.22 1453
7727.05 1437
7727.88 1495
7728.71 1470
7729.54 1468
7730.37 1469
7731.20 1438
7732.03 1428
7732.86 1355
7733.69 1420
7734.52 1384
7735.35 1340
7736.18 1356
7737.01 1326
7737.84 1351
7738.67 1326
7739.50 1332
7740.33 1315
7741.16 1317
7741.99 1356
7742.82 1390
7743.65 1441
7744.48 1519
7745.31 1585
7746.14 1766
7746.98 1874
7747.81 2012
7748.64 2059
7749.47 2010
7750.30 1993
7751.13 1930
7751.96 1839
7752.79 1777
7753.62 1703
7754.45 1637
7755.29 1576
7756.12 1490
7756.95 1441
7757.78 1421
7758.61 1386
7759.44 1400
7760.27 1324
7761.11 1281
7761.94 1282
7762.77 1311
7763.60 1328
7764.43 1277
7765.26 1273
7766.10 1294
7766.93 1247
7767.76 1245
7768.59 1174
7769.42 1215
7770.26 1268
7771.09 1296
7771.92 1205
7772.75 1234
7773.58 1255
7774.42 1290
7775.25 1224
7776.08 1244
7776.91 1284
7777.75 1245
7778.58 1248
7779.41 1273
7780.24 1272
7781.08 1246
7781.91 1248
7782.74 1277
7783.57 1318
7784.41 1291
7785.24 1315
7786.07 1351
7786.91 1373
7787.74 1349
7788.57 1341
7789.40 1329
7790.24 1419
7791.07 1347
7791.90 1339
7792.74 1402
7793.57 1359
7794.40 1365
7795.24 1339
7796.07 1348
7796.90 1319
7797.74 1331
7798.57 1337
7799.40 1397
7800.24 1426
7801.07 1413
7801.91 1424
7802.74 1465
7803.57 1446
7804.41 1413
7805.24 1440
7806.07 1505
7806.91 1519
7807.74 1535
7808.58 1515
7809.41 1591
7810.25 1605
7811.08 1571
7811.91 1626
7812.75 1634
7813.58 1642
7814.42 1651
7815.25 1681
7816.09 1745
7816.92 1751
7817.75 1736
7818.59 1685
7819.42 1778
7820.26 1801
7821.09 1776
7821.93 1798
7822.76 1906
7823.60 1958
7824.43 1973
7825.27 1990
7826.10 1932
7826.94 1981
7827.77 1934
7828.61 1805
7829.44 1776
7830.28 1763
7831.11 1774
7831.95 1801
7832.78 1778
7833.62 1884
7834.46 1906
7835.29 1918
7836.13 1961
7836.96 1967
7837.80 1899
7838.63 1908
7839.47 1808
7840.31 1786
7841.14 1720
7841.98 1654
7842.81 1678
7843.65 1686
7844.48 1617
7845.32 1657
7846.16 1620
7846.99 1563
7847.83 1560
7848.67 1569
7849.50 1557
7850.34 1506
7851.17 1521
7852.01 1505
7852.85 1510
7853.68 1506
7854.52 1504
7855.36 1536
7856.19 1573
7857.03 1524
7857.87 1497
7858.70 1510
7859.54 1509
7860.38 1512
7861.21 1573
7862.05 1578
7862.89 1508
7863.72 1554
7864.56 1537
7865.40 1495
7866.24 1540
7867.07 1551
7867.91 1566
7868.75 1595
7869.59 1560
7870.42 1570
7871.26 1603
7872.10 1631
7872.94 1574
7873.77 1652
7874.61 1630
7875.45 1786
7876.29 1798
7877.12 1909
7877.96 2006
7878.80 2038
7879.64 2159
7880.47 2177
7881.31 2150
7882.15 2224
7882.99 2265
7883.83 2193
7884.66 2144
7885.50 2088
7886.34 2039
7887.18 1940
7888.02 1886
7888.86 1875
7889.69 1848
7890.53 1941
7891.37 1896
7892.21 1925
7893.05 2000
7893.89 2008
7894.73 2020
7895.56 1930
7896.40 1888
7897.24 1805
7898.08 1813
7898.92 1753
7899.76 1757
7900.60 1764
7901.44 1669
7902.28 1655
7903.12 1628
7903.95 1565
7904.79 1561
7905.63 1570
7906.47 1553
7907.31 1530
7908.15 1604
7908.99 1581
7909.83 1634
7910.67 1624
7911.51 1590
7912.35 1642
7913.19 1642
7914.03 1702
7914.87 1715
7915.71 1740
7916.55 1884
7917.39 1890
7918.23 1865
7919.07 1832
7919.91 1788
7920.75 1753
7921.59 1738
7922.43 1685
7923.27 1649
7924.11 1578
7924.95 1498
7925.79 1485
7926.63 1484
7927.47 1524
7928.31 1437
7929.15 1356
7929.99 1369
7930.83 1382
7931.67 1405
7932.51 1389
7933.35 1429
7934.19 1446
7935.04 1446
7935.88 1397
7936.72 1374
7937.56 1369
7938.40 1446
7939.24 1409
7940.08 1409
7940.92 1420
7941.76 1419
7942.60 1390
7943.45 1457
7944.29 1468
7945.13 1496
7945.97 1528
7946.81 1523
7947.65 1520
7948.49 1465
7949.34 1503
7950.18 1474
7951.02 1518
7951.86 1577
7952.70 1584
7953.54 1633
7954.39 1661
7955.23 1697
7956.07 1725
7956.91 1765
7957.75 1793
7958.60 1766
7959.44 1817
7960.28 1720
7961.12 1732
7961.96 1726
7962.81 1651
7963.65 1732
7964.49 1673
7965.33 1711
7966.18 1806
7967.02 1795
7967.86 1920
7968.70 1975
7969.55 1951
7970.39 1965
7971.23 1892
7972.08 1785
7972.92 1745
7973.76 1694
7974.60 1679
7975.45 1584
7976.29 1499
7977.13 1585
7977.98 1467
7978.82 1405
7979.66 1410
7980.51 1416
7981.35 1422
7982.19 1435
7983.04 1424
7983.88 1367
7984.72 1340
7985.57 1361
7986.41 1330
7987.25 1360
7988.10 1340
7988.94 1304
7989.78 1318
7990.63 1291
7991.47 1249
7992.32 1291
7993.16 1264
7994.00 1211
7994.85 1194
7995.69 1181
7996.54 1196
7997.38 1179
7998.22 1184
7999.07 1195
7999.91 1128
8000.76 1116
8001.60 1115
8002.45 1077
8003.29 1121
8004.13 1078
8004.98 1126
8005.82 1162
8006.67 1098
8007.51 1061
8008.36 1027
8009.20 1065
8010.05 1054
8010.89 1058
8011.74 1053
8012.58 1054
8013.43 1015
8014.27 1045
8015.12 1072
8015.96 1032
8016.81 1034
8017.65 1006
8018.50 1013
8019.34 1003
8020.19 1052
8021.03 986
8021.88 971
8022.72 973
8023.57 973
8024.41 984
8025.26 1039
8026.11 995
8026.95 1004
8027.80 997
8028.64 1012
8029.49 990
8030.33 1032
8031.18 1057
8032.03 1012
8032.87 1001
8033.72 1038
8034.56 1024
8035.41 983
8036.26 980
8037.10 978
8037.95 969
8038.80 960
8039.64 996
8040.49 971
8041.34 961
8042.18 979
8043.03 996
8043.87 1003
8044.72 1028
8045.57 1009
8046.41 968
8047.26 954
8048.11 1003
8048.96 1006
8049.80 1009
8050.65 990
8051.50 956
8052.34 967
8053.19 970
8054.04 987
8054.88 949
8055.73 1000
8056.58 917
8057.43 935
8058.27 938
8059.12 949
8059.97 921
8060.82 962
8061.66 938
8062.51 944
8063.36 911
8064.21 919
8065.05 909
8065.90 928
8066.75 866
8067.60 886
8068.44 967
8069.29 907
8070.14 867
8070.99 909
8071.84 879
8072.68 871
8073.53 885
8074.38 913
8075.23 835
8076.08 865
8076.93 921
8077.77 929
8078.62 842
8079.47 901
8080.32 898
8081.17 903
8082.02 866
8082.87 882
8083.71 920
8084.56 874
8085.41 876
8086.26 886
8087.11 932
8087.96 944
8088.81 864
8089.66 892
8090.51 900
8091.35 911
8092.20 872
8093.05 857
8093.90 909
8094.75 872
8095.60 843
8096.45 843
8097.30 903
8098.15 861
8099.00 845
8099.85 844
8100.70 871
8101.55 890
8102.40 934
8103.25 942
8104.10 883
8104.95 859
8105.80 856
8106.65 899
8107.50 885
8108.35 921
8109.20 908
8110.05 936
8110.90 929
8111.75 905
8112.60 901
8113.45 885
8114.30 886
8115.15 929
8116.00 936
8116.85 932
8117.70 984
8118.55 954
8119.40 967
8120.25 947
8121.10 1003
8121.95 964
8122.80 969
8123.65 963
8124.50 945
8125.35 954
8126.20 962
8127.06 979
8127.91 1000
8128.76 959
8129.61 965
8130.46 987
8131.31 978
8132.16 1053
8133.01 1016
8133.86 1032
8134.72 1064
8135.57 1098
8136.42 1081
8137.27 1035
8138.12 976
8138.97 1005
8139.83 955
8140.68 962
8141.53 970
8142.38 913
8143.23 968
8144.08 938
8144.94 988
8145.79 922
8146.64 957
8147.49 963
8148.34 980
8149.20 993
8150.05 992
8150.90 969
8151.75 1048
8152.60 1034
8153.46 1038
8154.31 1092
8155.16 1091
8156.01 1101
8156.87 1098
8157.72 1077
8158.57 1097
8159.42 1085
8160.28 1028
8161.13 994
8161.98 974
8162.84 986
8163.69 954
8164.54 979
8165.39 947
8166.25 948
8167.10 952
8167.95 896
8168.81 938
8169.66 896
8170.51 927
8171.37 888
8172.22 879
8173.07 896
8173.93 895
8174.78 840
8175.63 900
8176.49 837
8177.34 868
8178.19 864
8179.05 825
8179.90 819
8180.76 856
8181.61 873
8182.46 817
8183.32 834
8184.17 895
8185.02 859
8185.88 813
8186.73 860
8187.59 857
8188.44 828
8189.30 824
8190.15 833
8191.00 807
8191.86 828
8192.71 832
8193.57 861
8194.42 852
8195.28 800
8196.13 815
8196.99 917
8197.84 875
8198.69 860
8199.55 842
8200.40 818
8201.26 819
8202.11 811
8202.97 858
8203.82 837
8204.68 850
8205.53 847
8206.39 833
8207.24 850
8208.10 832
8208.95 852
8209.81 858
8210.67 837
8211.52 831
8212.38 856
8213.23 864
8214.09 872
8214.94 840
8215.80 840
8216.65 853
8217.51 858
8218.37 864
8219.22 862
8220.08 857
8220.93 879
8221.79 901
8222.64 908
8223.50 888
8224.36 931
8225.21 925
8226.07 903
8226.92 869
8227.78 884
8228.64 898
8229.49 900
8230.35 868
8231.21 881
8232.06 831
8232.92 853
8233.78 877
8234.63 874
8235.49 846
8236.35 813
8237.20 821
8238.06 831
8238.92 825
8239.77 821
8240.63 806
8241.49 767
8242.34 813
8243.20 840
8244.06 839
8244.91 809
8245.77 818
8246.63 836
8247.49 830
8248.34 828
8249.20 840
8250.06 807
8250.92 847
8251.77 896
8252.63 871
8253.49 854
8254.35 828
8255.20 800
8256.06 867
8256.92 831
8257.78 857
8258.63 863
8259.49 894
8260.35 868
8261.21 846
8262.07 858
8262.92 855
8263.78 847
8264.64 845
8265.50 842
8266.36 834
8267.22 861
8268.07 844
8268.93 854
8269.79 871
8270.65 926
8271.51 922
8272.37 925
8273.22 903
8274.08 891
8274.94 878
8275.80 928
8276.66 935
8277.52 972
8278.38 1026
8279.24 1030
8280.09 990
8280.95 1007
8281.81 1037
8282.67 1033
8283.53 1009
8284.39 974
8285.25 971
8286.11 969
8286.97 965
8287.83 991
8288.69 948
8289.55 964
8290.41 968
8291.26 953
8292.12 1007
8292.98 1042
8293.84 1020
8294.70 1049
8295.56 1092
8296.42 1034
8297.28 1027
8298.14 996
8299.00 1013
8299.86 981
8300.72 993
8301.58 976
8302.44 989
8303.30 968
8304.16 958
8305.02 901
8305.88 909
8306.74 918
8307.60 924
8308.46 911
8309.33 909
8310.19 917
8311.05 894
8311.91 879
8312.77 901
8313.63 886
8314.49 851
8315.35 918
8316.21 908
8317.07 899
8317.93 872
8318.79 904
8319.65 902
8320.52 888
8321.38 895
8322.24 887
8323.10 911
8323.96 898
8324.82 871
8325.68 878
8326.54 900
8327.41 930
8328.27 881
8329.13 904
8329.99 896
8330.85 908
8331.71 906
8332.57 875
8333.44 863
8334.30 871
8335.16 880
8336.02 854
8336.88 830
8337.75 864
8338.61 910
8339.47 861
8340.33 933
8341.19 889
8342.06 846
8342.92 881
8343.78 888
8344.64 874
8345.50 900
8346.37 901
8347.23 949
8348.09 907
8348.95 892
8349.82 934
8350.68 900
8351.54 924
8352.40 932
8353.27 914
8354.13 886
8354.99 901
8355.86 899
8356.72 873
8357.58 901
8358.45 922
8359.31 868
8360.17 878
8361.03 900
8361.90 879
8362.76 950
8363.62 902
8364.49 890
8365.35 889
8366.21 912
8367.08 933
8367.94 933
8368.80 929
8369.67 913
8370.53 903
8371.40 873
8372.26 872
8373.12 904
8373.99 931
8374.85 908
8375.71 937
8376.58 923
8377.44 922
8378.31 922
8379.17 904
8380.03 903
8380.90 922
8381.76 907
8382.63 950
8383.49 996
8384.36 961
8385.22 972
8386.08 960
8386.95 952
8387.81 982
8388.68 995
8389.54 1023
8390.41 1022
8391.27 973
8392.14 968
8393.00 952
8393.87 974
8394.73 1040
8395.60 964
8396.46 945
8397.33 1007
8398.19 1013
8399.06 1018
8399.92 1021
8400.79 1017
8401.65 1044
8402.52 1011
8403.38 1037
8404.25 992
8405.11 1033
8405.98 1049
8406.84 1055
8407.71 1089
8408.58 1042
8409.44 1081
8410.31 1095
8411.17 1095
8412.04 1138
8412.90 1094
8413.77 1158
8414.64 1172
8415.50 1150
8416.37 1156
8417.23 1145
8418.10 1127
8418.97 1181
8419.83 1195
8420.70 1173
8421.56 1175
8422.43 1141
8423.30 1214
8424.16 1219
8425.03 1275
8425.90 1247
8426.76 1284
8427.63 1301
8428.50 1294
8429.36 1335
8430.23 1338
8431.10 1298
8431.96 1342
8432.83 1351
8433.70 1363
8434.56 1372
8435.43 1390
8436.30 1440
8437.16 1475
8438.03 1526
8438.90 1508
8439.77 1580
8440.63 1650
8441.50 1689
8442.37 1656
8443.24 1684
8444.10 1743
8444.97 1732
8445.84 1778
8446.71 1813
8447.57 1856
8448.44 1878
8449.31 1957
8450.18 2009
8451.04 2053
8451.91 2065
8452.78 2211
8453.65 2481
8454.52 2692
8455.38 2939
8456.25 3192
8457.12 3249
8457.99 3259
8458.86 3300
8459.72 3169
8460.59 2953
8461.46 2712
8462.33 2593
8463.20 2476
8464.07 2312
8464.93 2188
8465.80 2108
8466.67 1987
8467.54 1922
8468.41 1841
8469.28 1750
8470.15 1756
8471.02 1672
8471.88 1635
8472.75 1676
8473.62 1601
8474.49 1557
8475.36 1574
8476.23 1567
8477.10 1623
8477.97 1597
8478.84 1665
8479.71 1650
8480.58 1650
8481.44 1685
8482.31 1677
8483.18 1655
8484.05 1693
8484.92 1697
8485.79 1703
8486.66 1670
8487.53 1618
8488.40 1591
8489.27 1590
8490.14 1551
8491.01 1538
8491.88 1570
8492.75 1634
8493.62 1629
8494.49 1624
8495.36 1661
8496.23 1669
8497.10 1618
8497.97 1605
8498.84 1606
8499.71 1585
8500.58 1568
8501.45 1523
8502.32 1503
8503.19 1482
8504.06 1496
8504.93 1523
8505.80 1583
8506.67 1566
8507.55 1528
8508.42 1620
8509.29 1567
8510.16 1576
8511.03 1594
8511.90 1623
8512.77 1606
8513.64 1630
8514.51 1645
8515.38 1664
8516.25 1650
8517.13 1691
8518.00 1711
8518.87 1735
8519.74 1737
8520.61 1794
8521.48 1915
8522.35 2027
8523.23 2168
8524.10 2316
8524.97 2421
8525.84 2556
8526.71 2673
8527.58 2696
8528.46 2717
8529.33 2600
8530.20 2515
8531.07 2408
8531.94 2258
8532.81 2238
8533.69 2179
8534.56 2040
8535.43 1926
8536.30 1962
8537.18 1855
8538.05 1807
8538.92 1767
8539.79 1749
8540.66 1678
8541.54 1585
8542.41 1637
8543.28 1605
8544.15 1596
8545.03 1524
8545.90 1497
8546.77 1514
8547.64 1510
8548.52 1514
8549.39 1564
8550.26 1615
8551.14 1759
8552.01 1818
8552.88 1849
8553.76 1932
8554.63 2015
8555.50 2007
8556.37 2027
8557.25 1980
8558.12 1934
8558.99 1852
8559.87 1833
8560.74 1742
8561.61 1681
8562.49 1665
8563.36 1605
8564.24 1640
8565.11 1593
8565.98 1553
8566.86 1527
8567.73 1502
8568.60 1472
8569.48 1439
8570.35 1469
8571.23 1386
8572.10 1410
8572.97 1439
8573.85 1386
8574.72 1372
8575.60 1394
8576.47 1340
8577.34 1354
8578.22 1354
8579.09 1332
8579.97 1345
8580.84 1327
8581.72 1298
8582.59 1357
8583.47 1344
8584.34 1402
8585.21 1393
8586.09 1424
8586.96 1363
8587.84 1384
8588.71 1442
8589.59 1439
8590.46 1445
8591.34 1486
8592.21 1505
8593.09 1448
8593.96 1460
8594.84 1530
8595.71 1532
8596.59 1475
8597.46 1476
8598.34 1525
8599.22 1517
8600.09 1481
8600.97 1510
8601.84 1530
8602.72 1497
8603.59 1543
8604.47 1532
8605.34 1560
8606.22 1535
8607.10 1543
8607.97 1530
8608.85 1581
8609.72 1601
8610.60 1609
8611.47 1567
8612.35 1637
8613.23 1577
8614.10 1571
8614.98 1637
8615.86 1629
8616.73 1667
8617.61 1647
8618.48 1673
8619.36 1737
8620.24 1752
8621.11 1736
8621.99 1779
8622.87 1828
8623.74 1807
8624.62 1764
8625.50 1805
8626.37 1848
8627.25 1887
8628.13 1883
8629.00 1818
8629.88 1880
8630.76 1901
8631.64 1912
8632.51 1922
8633.39 1936
8634.27 1928
8635.14 1952
8636.02 2007
8636.90 2023
8637.78 2043
8638.65 2048
8639.53 2047
8640.41 2033
8641.29 2021
8642.16 2064
8643.04 2186
8643.92 2148
8644.80 2116
8645.67 2165
8646.55 2251
8647.43 2199
8648.31 2296
8649.18 2268
8650.06 2328
8650.94 2342
8651.82 2317
8652.70 2362
8653.58 2439
8654.45 2443
8655.33 2417
8656.21 2506
8657.09 2579
8657.97 2643
8658.84 2649
8659.72 2681
8660.60 2761
8661.48 2911
8662.36 3021
8663.24 3135
8664.12 3253
8664.99 3340
8665.87 3442
8666.75 3515
8667.63 3534
8668.51 3582
8669.39 3638
8670.27 3720
8671.15 3828
8672.03 3841
8672.91 3963
8673.78 3988
8674.66 4082
8675.54 4063
8676.42 4030
8677.30 3908
8678.18 3775
8679.06 3585
8679.94 3464
8680.82 3364
8681.70 3212
8682.58 3052
8683.46 2936
8684.34 2904
8685.22 2896
8686.10 2881
8686.98 3095
8687.86 3151
8688.74 3329
8689.62 3608
8690.50 3972
8691.38 4257
8692.26 4526
8693.14 4770
8694.02 4938
8694.90 4920
8695.78 4672
8696.66 4429
8697.54 4232
8698.42 4005
8699.30 3766
8700.18 3526
8701.06 3390
8701.94 3133
8702.82 2981
8703.70 2855
8704.58 2720
8705.46 2633
8706.34 2487
8707.23 2431
8708.11 2293
8708.99 2158
8709.87 2148
8710.75 2100
8711.63 2031
8712.51 2030
8713.39 1966
8714.27 1934
8715.16 1847
8716.04 1867
8716.92 1841
8717.80 1829
8718.68 1826
8719.56 1831
8720.44 1875
8721.33 1825
8722.21 1801
8723.09 1791
8723.97 1800
8724.85 1800
8725.73 1820
8726.62 1865
8727.50 1852
8728.38 1909
8729.26 1921
8730.14 1963
8731.03 1937
8731.91 1984
8732.79 1967
8733.67 1939
8734.55 1938
8735.44 1866
8736.32 1901
8737.20 1881
8738.08 1863
8738.97 1859
8739.85 1822
8740.73 1856
8741.61 1805
8742.50 1714
8743.38 1758
8744.26 1793
8745.14 1803
8746.03 1840
8746.91 1838
8747.79 1793
8748.68 1828
8749.56 1814
8750.44 1774
8751.33 1769
8752.21 1776
8753.09 1824
8753.97 1839
8754.86 1877
8755.74 1841
8756.62 1881
8757.51 1830
8758.39 1839
8759.28 1870
8760.16 1936
8761.04 1922
8761.93 1858
8762.81 1911
8763.69 1886
8764.58 1963
8765.46 1922
8766.34 1939
8767.23 1910
8768.11 1919
8769.00 1883
8769.88 1902
8770.76 1880
8771.65 1865
8772.53 1884
8773.42 1870
8774.30 1882
8775.19 1890
8776.07 1890
8776.95 1926
8777.84 1965
8778.72 2009
8779.61 2105
8780.49 2231
8781.38 2269
8782.26 2301
8783.15 2337
8784.03 2333
8784.92 2259
8785.80 2232
8786.69 2162
8787.57 2136
8788.46 2091
8789.34 1998
8790.23 1919
8791.11 1884
8792.00 1844
8792.88 1784
8793.77 1806
8794.65 1831
8795.54 1761
8796.42 1745
8797.31 1775
8798.19 1735
8799.08 1713
8799.96 1703
8800.85 1679
8801.74 1696
8802.62 1712
8803.51 1634
8804.39 1612
8805.28 1580
8806.16 1588
8807.05 1556
8807.94 1518
8808.82 1542
8809.71 1521
8810.59 1483
8811.48 1498
8812.37 1483
8813.25 1480
8814.14 1441
8815.03 1516
8815.91 1495
8816.80 1431
8817.68 1505
8818.57 1479
8819.46 1512
8820.34 1473
8821.23 1534
8822.12 1499
8823.00 1491
8823.89 1430
8824.78 1430
8825.66 1383
8826.55 1401
8827.44 1439
8828.33 1423
8829.21 1419
8830.10 1361
8830.99 1336
8831.87 1379
8832.76 1406
8833.65 1345
8834.54 1375
8835.42 1375
8836.31 1312
8837.20 1361
8838.08 1350
8838.97 1342
8839.86 1315
8840.75 1305
8841.64 1307
8842.52 1310
8843.41 1312
8844.30 1351
8845.19 1308
8846.07 1290
8846.96 1259
8847.85 1251
8848.74 1243
8849.63 1225
8850.51 1183
8851.40 1234
8852.29 1190
8853.18 1161
8854.07 1192
8854.96 1214
8855.84 1220
8856.73 1188
8857.62 1186
8858.51 1211
8859.40 1176
8860.29 1191
8861.17 1242
8862.06 1182
8862.95 1164
8863.84 1156
8864.73 1185
8865.62 1234
8866.51 1140
8867.40 1136
8868.29 1128
8869.17 1080
8870.06 1123
8870.95 1142
8871.84 1069
8872.73 1048
8873.62 1074
8874.51 1105
8875.40 1017
8876.29 1040
8877.18 1067
8878.07 1058
8878.96 1014
8879.85 1033
8880.74 1067
8881.63 1017
8882.51 1005
8883.40 996
8884.29 1035
8885.18 1032
8886.07 1050
8886.96 1039
8887.85 1035
8888.74 1009
8889.63 1017
8890.52 995
8891.41 961
8892.30 972
8893.19 957
8894.09 927
8894.98 924
8895.87 914
8896.76 957
8897.65 975
8898.54 928
8899.43 942
8900.32 915
8901.21 946
8902.10 938
8902.99 958
8903.88 975
8904.77 979
8905.66 916
8906.55 943
8907.44 932
8908.34 891
8909.23 927
8910.12 912
8911.01 849
8911.90 849
8912.79 875
8913.68 909
8914.57 986
8915.47 912
8916.36 883
8917.25 891
8918.14 925
8919.03 868
8919.92 869
8920.81 892
8921.71 881
8922.60 858
8923.49 897
8924.38 868
8925.27 875
8926.16 836
8927.06 852
8927.95 836
8928.84 814
8929.73 880
8930.62 869
8931.52 855
8932.41 896
8933.30 887
8934.19 903
8935.09 826
8935.98 777
8936.87 842
8937.76 850
8938.66 855
8939.55 801
8940.44 811
8941.33 816
8942.23 833
8943.12 855
8944.01 816
8944.90 855
8945.80 755
8946.69 807
8947.58 787
8948.48 796
8949.37 792
8950.26 825
8951.16 836
8952.05 842
8952.94 814
8953.84 826
8954.73 832
8955.62 802
8956.52 845
8957.41 850
8958.30 826
8959.20 782
8960.09 807
8960.98 741
8961.88 781
8962.77 818
8963.66 809
8964.56 780
8965.45 814
8966.35 806
8967.24 758
8968.13 769
8969.03 815
8969.92 846
8970.82 831
8971.71 832
8972.60 796
8973.50 796
8974.39 752
8975.29 818
8976.18 811
8977.08 821
8977.97 795
8978.87 830
8979.76 784
8980.65 768
8981.55 772
8982.44 787
8983.34 806
8984.23 814
8985.13 778
8986.02 735
8986.92 767
8987.81 790
8988.71 797
8989.60 782
8990.50 793
8991.39 774
8992.29 760
8993.18 763
8994.08 757
8994.97 775
8995.87 764
8996.76 705
8997.66 738
8998.56 753
8999.45 777
9000.35 783
9001.24 763
9002.14 742
9003.03 745
9003.93 776
9004.83 774
9005.72 762
9006.62 785
9007.51 769
9008.41 721
9009.31 751
9010.20 790
9011.10 744
9011.99 775
9012.89 761
9013.79 750
9014.68 778
9015.58 778
9016.48 719
9017.37 736
9018.27 730
9019.16 734
9020.06 732
9020.96 721
9021.85 715
9022.75 732
9023.65 734
9024.54 754
9025.44 717
9026.34 733
9027.24 747
9028.13 718
9029.03 672
9029.93 677
9030.82 719
9031.72 738
9032.62 727
9033.52 723
9034.41 705
9035.31 754
9036.21 739
9037.10 739
9038.00 714
9038.90 695
9039.80 733
9040.69 714
9041.59 731
9042.49 738
9043.39 687
9044.29 709
9045.18 754
9046.08 730
9046.98 712
9047.88 766
9048.78 771
9049.67 758
9050.57 729
9051.47 742
9052.37 771
9053.27 752
9054.16 724
9055.06 714
9055.96 726
9056.86 742
9057.76 746
9058.66 695
9059.55 738
9060.45 740
9061.35 769
9062.25 765
9063.15 730
9064.05 723
9064.95 767
9065.85 760
9066.74 788
9067.64 749
9068.54 756
9069.44 786
9070.34 749
9071.24 772
9072.14 732
9073.04 752
9073.94 715
9074.84 725
9075.74 734
9076.64 706
9077.53 766
9078.43 780
9079.33 769
9080.23 756
9081.13 741
9082.03 755
9082.93 730
9083.83 772
9084.73 766
9085.63 798
9086.53 763
9087.43 767
9088.33 798
9089.23 791
9090.13 780
9091.03 780
9091.93 777
9092.83 783
9093.73 814
9094.63 813
9095.53 791
9096.43 786
9097.33 793
9098.23 814
9099.13 817
9100.04 798
9100.94 755
9101.84 785
9102.74 772
9103.64 782
9104.54 797
9105.44 783
9106.34 779
9107.24 784
9108.14 760
9109.04 801
9109.94 780
9110.85 775
9111.75 778
9112.65 761
9113.55 767
9114.45 733
9115.35 727
9116.25 728
9117.15 729
9118.06 765
9118.96 727
9119.86 730
9120.76 755
9121.66 755
9122.56 758
9123.46 782
9124.37 738
9125.27 713
9126.17 711
9127.07 774
9127.97 743
9128.88 733
9129.78 706
9130.68 697
9131.58 729
9132.48 725
9133.39 709
9134.29 711
9135.19 724
9136.09 713
9137.00 750
9137.90 731
9138.80 725
9139.70 707
9140.61 726
9141.51 704
9142.41 722
9143.31 710
9144.22 705
9145.12 727
9146.02 696
9146.92 698
9147.83 718
9148.73 741
9149.63 707
9150.54 704
9151.44 727
9152.34 733
9153.25 702
9154.15 732
9155.05 743
9155.96 724
9156.86 741
9157.76 742
9158.67 731
9159.57 678
9160.47 711
9161.38 737
9162.28 750
9163.18 720
9164.09 744
9164.99 786
9165.90 765
9166.80 692
9167.70 770
9168.61 767
9169.51 761
9170.42 771
9171.32 770
9172.22 757
9173.13 769
9174.03 787
9174.94 782
9175.84 732
9176.74 697
9177.65 732
9178.55 704
9179.46 706
9180.36 742
9181.27 729
9182.17 745
9183.08 725
9183.98 739
9184.89 723
9185.79 744
9186.70 755
9187.60 768
9188.51 752
9189.41 753
9190.32 744
9191.22 779
9192.13 758
9193.03 753
9193.94 779
9194.84 768
9195.75 814
9196.65 821
9197.56 820
9198.46 829
9199.37 866
9200.27 852
9201.18 821
9202.08 853
9202.99 887
9203.90 830
9204.80 832
9205.71 830
9206.61 823
9207.52 803
9208.42 811
9209.33 733
9210.24 754
9211.14 756
9212.05 776
9212.95 740
9213.86 740
9214.77 777
9215.67 752
9216.58 746
9217.49 757
9218.39 793
9219.30 753
9220.21 742
9221.11 751
9222.02 769
9222.93 726
9223.83 754
9224.74 750
9225.65 721
9226.55 729
9227.46 722
9228.37 731
9229.27 746
9230.18 742
9231.09 736
9231.99 691
9232.90 734
9233.81 767
9234.72 719
9235.62 718
9236.53 740
9237.44 725
9238.34 757
9239.25 731
9240.16 707
9241.07 701
9241.97 701
9242.88 687
9243.79 700
9244.70 720
9245.61 731
9246.51 725
9247.42 741
9248.33 707
9249.24 710
9250.14 708
9251.05 748
9251.96 713
9252.87 679
9253.78 713
9254.69 704
9255.59 686
9256.50 696
9257.41 731
9258.32 689
9259.23 718
9260.14 697
9261.04 676
9261.95 714
9262.86 723
9263.77 718
9264.68 697
9265.59 690
9266.50 693
9267.40 712
9268.31 697
9269.22 725
9270.13 715
9271.04 730
9271.95 742
9272.86 724
9273.77 698
9274.68 744
9275.59 733
9276.49 739
9277.40 704
9278.31 717
9279.22 714
9280.13 725
9281.04 733
9281.95 729
9282.86 744
9283.77 743
9284.68 763
9285.59 728
9286.50 738
9287.41 705
9288.32 721
9289.23 709
9290.14 745
9291.05 792
9291.96 767
9292.87 808
9293.78 779
9294.69 754
9295.60 784
9296.51 762
9297.42 810
9298.33 777
9299.24 772
9300.15 813
9301.06 795
9301.97 778
9302.88 761
9303.79 760
9304.70 778
9305.61 790
9306.53 788
9307.44 803
9308.35 833
9309.26 876
9310.17 870
9311.08 864
9311.99 869
9312.90 870
9313.81 858
9314.72 867
9315.63 868
9316.55 861
9317.46 849
9318.37 824
9319.28 802
9320.19 781
9321.10 778
9322.01 755
9322.93 758
9323.84 757
9324.75 773
9325.66 808
9326.57 793
9327.48 796
9328.40 773
9329.31 787
9330.22 759
9331.13 774
9332.04 802
9332.96 767
9333.87 737
9334.78 777
9335.69 766
9336.60 799
9337.52 725
9338.43 730
9339.34 788
9340.25 757
9341.17 748
9342.08 772
9342.99 771
9343.90 733
9344.82 791
9345.73 796
9346.64 789
9347.55 760
9348.47 787
9349.38 765
9350.29 745
9351.21 707
9352.12 717
9353.03 729
9353.94 738
9354.86 743
9355.77 713
9356.68 731
9357.60 730
9358.51 765
9359.42 733
9360.34 735
9361.25 735
9362.16 736
9363.08 749
9363.99 718
9364.90 708
9365.82 744
9366.73 753
9367.65 741
9368.56 740
9369.47 738
9370.39 754
9371.30 736
9372.21 739
9373.13 760
9374.04 773
9374.96 758
9375.87 749
9376.79 786
9377.70 779
9378.61 764
9379.53 787
9380.44 795
9381.36 767
9382.27 756
9383.19 796
9384.10 800
9385.01 753
9385.93 789
9386.84 816
9387.76 848
9388.67 839
9389.59 831
9390.50 822
9391.42 838
9392.33 834
9393.25 839
9394.16 864
9395.08 863
9395.99 851
9396.91 817
9397.82 844
9398.74 831
9399.65 878
9400.57 817
9401.48 855
9402.40 819
9403.32 825
9404.23 792
9405.15 784
9406.06 768
9406.98 814
9407.89 821
9408.81 804
9409.73 788
9410.64 804
9411.56 818
9412.47 781
9413.39 799
9414.30 809
9415.22 793
9416.14 800
9417.05 791
9417.97 775
9418.89 813
9419.80 807
9420.72 809
9421.63 790
9422.55 787
9423.47 812
9424.38 789
9425.30 803
9426.22 808
9427.13 814
9428.05 828
9428.97 821
9429.88 784
9430.80 782
9431.72 819
9432.63 854
9433.55 824
9434.47 841
9435.38 864
9436.30 834
9437.22 864
9438.14 868
9439.05 912
9439.97 870
9440.89 908
9441.81 904
9442.72 919
9443.64 877
9444.56 899
9445.47 959
9446.39 898
9447.31 891
9448.23 899
9449.15 942
9450.06 904
9450.98 908
9451.90 957
9452.82 946
9453.73 934
9454.65 968
9455.57 951
9456.49 905
9457.41 923
9458.32 940
9459.24 919
9460.16 889
9461.08 844
9462.00 913
9462.92 918
9463.83 864
9464.75 883
9465.67 876
9466.59 876
9467.51 871
9468.43 880
9469.35 854
9470.26 870
9471.18 896
9472.10 891
9473.02 880
9473.94 882
9474.86 889
9475.78 841
9476.70 883
9477.62 910
9478.54 940
9479.45 914
9480.37 930
9481.29 934
9482.21 944
9483.13 956
9484.05 946
9484.97 937
9485.89 940
9486.81 925
9487.73 908
9488.65 878
9489.57 926
9490.49 899
9491.41 883
9492.33 903
9493.25 883
9494.17 857
9495.09 871
9496.01 864
9496.93 849
9497.85 827
9498.77 847
9499.69 851
9500.61 904
9501.53 877
9502.45 870
9503.37 894
9504.29 924
9505.21 914
9506.13 905
9507.05 869
9507.97 884
9508.89 908
9509.81 923
9510.73 865
9511.65 910
9512.57 942
9513.49 955
9514.42 928
9515.34 897
9516.26 917
9517.18 954
9518.10 959
9519.02 966
9519.94 1039
9520.86 1016
9521.78 1014
9522.71 1049
9523.63 1058
9524.55 1081
9525.47 1053
9526.39 1040
9527.31 1060
9528.23 1000
9529.16 1024
9530.08 1041
9531.00 1068
9531.92 989
9532.84 987
9533.76 1001
9534.69 997
9535.61 952
9536.53 988
9537.45 992
9538.37 1010
9539.30 951
9540.22 960
9541.14 965
9542.06 1004
9542.98 994
9543.91 988
9544.83 969
9545.75 988
9546.67 981
9547.60 1020
9548.52 1018
9549.44 1017
9550.36 1019
9551.29 1019
9552.21 1056
9553.13 1030
9554.06 1028
9554.98 1031
9555.90 1033
9556.82 1038
9557.75 975
9558.67 999
9559.59 1037
9560.52 1020
9561.44 1044
9562.36 1036
9563.29 1027
9564.21 1062
9565.13 1036
9566.06 1109
9566.98 1084
9567.90 1065
9568.83 1076
9569.75 1069
9570.67 1081
9571.60 1092
9572.52 1090
9573.44 1074
9574.37 1088
9575.29 1132
9576.22 1153
9577.14 1116
9578.06 1144
9578.99 1186
9579.91 1191
9580.84 1171
9581.76 1184
9582.68 1169
9583.61 1154
9584.53 1159
9585.46 1156
9586.38 1081
9587.31 1139
9588.23 1159
9589.15 1163
9590.08 1147
9591.00 1141
9591.93 1181
9592.85 1184
9593.78 1201
9594.70 1197
9595.63 1193
9596.55 1258
9597.48 1249
9598.40 1286
9599.33 1273
9600.25 1283
9601.18 1306
9602.10 1255
9603.03 1316
9603.95 1282
9604.88 1263
9605.80 1304
9606.73 1310
9607.65 1267
9608.58 1266
9609.50 1284
9610.43 1269
9611.35 1247
9612.28 1278
9613.21 1270
9614.13 1238
9615.06 1249
9615.98 1320
9616.91 1268
9617.84 1236
9618.76 1286
9619.69 1319
9620.61 1336
9621.54 1332
9622.47 1295
9623.39 1337
9624.32 1313
9625.24 1308
9626.17 1300
9627.10 1352
9628.02 1330
9628.95 1329
9629.88 1375
9630.80 1409
9631.73 1352
9632.65 1410
9633.58 1466
9634.51 1406
9635.43 1433
9636.36 1465
9637.29 1487
9638.22 1499
9639.14 1551
9640.07 1554
9641.00 1576
9641.92 1561
9642.85 1572
9643.78 1634
9644.70 1662
9645.63 1663
9646.56 1693
9647.49 1660
9648.41 1704
9649.34 1676
9650.27 1693
9651.20 1677
9652.12 1654
9653.05 1682
9653.98 1703
9654.91 1650
9655.83 1650
9656.76 1636
9657.69 1692
9658.62 1650
9659.55 1632
9660.47 1634
9661.40 1644
9662.33 1706
9663.26 1708
9664.19 1726
9665.11 1714
9666.04 1715
9666.97 1700
9667.90 1688
9668.83 1759
9669.75 1753
9670.68 1724
9671.61 1707
9672.54 1815
9673.47 1769
9674.40 1760
9675.33 1767
9676.25 1850
9677.18 1864
9678.11 1805
9679.04 1844
9679.97 1840
9680.90 1834
9681.83 1850
9682.76 1883
9683.69 1904
9684.61 1918
9685.54 1957
9686.47 1948
9687.40 1906
9688.33 1953
9689.26 1936
9690.19 1985
9691.12 1999
9692.05 2014
9692.98 2052
9693.91 2060
9694.84 2097
9695.77 2167
9696.70 2190
9697.63 2294
9698.56 2298
9699.49 2331
9700.42 2355
9701.35 2316
9702.28 2396
9703.21 2351
9704.14 2290
9705.07 2312
9706.00 2158
9706.93 2186
9707.86 2129
9708.79 2037
9709.72 2075
9710.65 2063
9711.58 2062
9712.51 2059
9713.44 2086
9714.37 2074
9715.30 2130
9716.23 2121
9717.16 2076
9718.09 2016
9719.02 2013
9719.95 1981
9720.88 1927
9721.81 1877
9722.75 1833
9723.68 1788
9724.61 1800
9725.54 1770
9726.47 1729
9727.40 1666
9728.33 1654
9729.26 1699
9730.19 1689
9731.13 1648
9732.06 1632
9732.99 1656
9733.92 1661
9734.85 1629
9735.78 1627
9736.71 1637
9737.65 1589
9738.58 1617
9739.51 1574
9740.44 1579
9741.37 1548
9742.30 1534
9743.24 1530
9744.17 1587
9745.10 1605
9746.03 1524
9746.96 1482
9747.90 1522
9748.83 1515
9749.76 1474
9750.69 1495
9751.63 1525
9752.56 1452
9753.49 1482
9754.42 1428
9755.36 1425
9756.29 1457
9757.22 1480
9758.15 1471
9759.09 1507
9760.02 1465
9760.95 1465
9761.88 1471
9762.82 1418
9763.75 1479
9764.68 1518
9765.62 1480
9766.55 1484
9767.48 1512
9768.41 1498
9769.35 1505
9770.28 1525
9771.21 1507
9772.15 1435
9773.08 1499
9774.01 1505
9774.95 1513
9775.88 1576
9776.81 1512
9777.75 1494
9778.68 1519
9779.62 1539
9780.55 1507
9781.48 1545
9782.42 1598
9783.35 1603
9784.28 1615
9785.22 1580
9786.15 1606
9787.09 1540
9788.02 1515
9788.95 1572
9789.89 1490
9790.82 1493
9791.76 1498
9792.69 1476
9793.63 1505
9794.56 1492
9795.49 1479
9796.43 1499
9797.36 1563
9798.30 1512
9799.23 1555
9800.17 1544
9801.10 1513
9802.04 1527
9802.97 1494
9803.91 1438
9804.84 1446
9805.78 1428
9806.71 1393
9807.65 1350
9808.58 1333
9809.52 1301
9810.45 1278
9811.39 1257
9812.32 1242
9813.26 1252
9814.19 1269
9815.13 1240
9816.06 1221
9817.00 1166
9817.93 1210
9818.87 1202
9819.80 1169
9820.74 1147
9821.68 1169
9822.61 1183
9823.55 1171
9824.48 1147
9825.42 1136
9826.35 1153
9827.29 1174
9828.23 1139
9829.16 1125
9830.10 1143
9831.03 1133
9831.97 1109
9832.91 1160
9833.84 1122
9834.78 1110
9835.72 1115
9836.65 1145
9837.59 1157
9838.52 1184
9839.46 1175
9840.40 1167
9841.33 1156
9842.27 1145
9843.21 1170
9844.14 1205
9845.08 1192
9846.02 1133
9846.95 1133
9847.89 1133
9848.83 1127
9849.77 1128
9850.70 1163
9851.64 1131
9852.58 1144
9853.51 1124
9854.45 1138
9855.39 1134
9856.33 1107
9857.26 1125
9858.20 1147
9859.14 1117
9860.08 1079
9861.01 1110
9861.95 1132
9862.89 1089
9863.83 1096
9864.76 1110
9865.70 1100
9866.64 1120
9867.58 1103
9868.51 1072
9869.45 1028
9870.39 1059
9871.33 1125
9872.27 1094
9873.20 1057
9874.14 1057
9875.08 1086
9876.02 1055
9876.96 1099
9877.90 1086
9878.83 1086
9879.77 1080
9880.71 1075
9881.65 1093
9882.59 1070
9883.53 1020
9884.47 1052
9885.40 1012
9886.34 1091
9887.28 1086
9888.22 1074
9889.16 1046
9890.10 1016
9891.04 1047
9891.98 1031
9892.91 1048
9893.85 1038
9894.79 1051
9895.73 1040
9896.67 1018
9897.61 1040
9898.55 1042
9899.49 1029
9900.43 1022
9901.37 1028
9902.31 1042
9903.25 1042
9904.19 1065
9905.13 1019
9906.07 1027
9907.01 1059
9907.95 1025
9908.89 1014
9909.83 1055
9910.77 1066
9911.71 1045
9912.65 1058
9913.59 1080
9914.53 1057
9915.47 1058
9916.41 1085
9917.35 1060
9918.29 1081
9919.23 1076
9920.17 1101
9921.11 1119
9922.05 1170
9922.99 1211
9923.93 1226
9924.87 1308
9925.81 1320
9926.75 1340
9927.69 1338
9928.63 1364
9929.57 1360
9930.51 1349
9931.45 1314
9932.39 1280
9933.34 1222
9934.28 1201
9935.22 1164
9936.16 1189
9937.10 1165
9938.04 1138
9938.98 1129
9939.92 1064
9940.87 1080
9941.81 1061
9942.75 1025
9943.69 1053
9944.63 1061
9945.57 1072
9946.51 1029
9947.46 1093
9948.40 1098
9949.34 1159
9950.28 1187
9951.22 1138
9952.16 1142
9953.11 1176
9954.05 1154
9954.99 1136
9955.93 1094
9956.87 1102
9957.82 1095
9958.76 1084
9959.70 1039
9960.64 1007
9961.59 985
9962.53 971
9963.47 988
9964.41 975
9965.35 954
9966.30 998
9967.24 961
9968.18 912
9969.13 859
9970.07 892
9971.01 927
9971.95 888
9972.90 908
9973.84 897
9974.78 876
9975.73 888
9976.67 885
9977.61 873
9978.55 838
9979.50 896
9980.44 929
9981.38 894
9982.33 929
9983.27 885
9984.21 898
9985.16 872
9986.10 889
9987.04 914
9987.99 872
9988.93 894
9989.88 868
9990.82 866
9991.76 887
9992.71 920
9993.65 915
9994.59 878
9995.54 865
9996.48 813
9997.43 864
9998.37 890
9999.31 871
10000.26 858
10001.20 899
10002.15 898
10003.09 877
10004.04 882
10004.98 835
10005.92 855
10006.87 892
10007.81 884
10008.76 854
10009.70 842
10010.65 804
10011.59 813
10012.54 853
10013.48 865
10014.43 816
10015.37 806
10016.32 841
10017.26 821
10018.21 866
10019.15 833
10020.10 848
10021.04 826
10021.99 813
10022.93 853
10023.88 848
10024.82 838
10025.77 812
10026.71 842
10027.66 842
10028.60 837
10029.55 836
10030.49 854
10031.44 840
10032.39 824
10033.33 769
10034.28 799
10035.22 873
10036.17 790
10037.11 775
10038.06 795
10039.01 826
10039.95 837
10040.90 805
10041.84 808
10042.79 790
10043.74 801
10044.68 811
10045.63 790
10046.58 778
10047.52 756
10048.47 777
10049.41 812
10050.36 781
10051.31 762
10052.25 779
10053.20 782
10054.15 809
10055.09 773
10056.04 777
10056.99 788
10057.93 790
10058.88 766
10059.83 747
10060.78 763
10061.72 756
10062.67 737
10063.62 726
10064.56 749
10065.51 747
10066.46 756
10067.41 755
10068.35 713
10069.30 767
10070.25 811
10071.20 769
10072.14 760
10073.09 773
10074.04 801
10074.99 774
10075.93 736
10076.88 749
10077.83 789
10078.78 777
10079.72 763
10080.67 718
10081.62 771
10082.57 780
10083.52 779
10084.46 761
10085.41 751
10086.36 749
10087.31 764
10088.26 745
10089.21 722
10090.15 735
10091.10 766
10092.05 771
10093.00 773
10093.95 762
10094.90 760
10095.85 752
10096.79 805
10097.74 778
10098.69 736
10099.64 753
10100.59 784
10101.54 783
10102.49 773
10103.44 735
10104.39 728
10105.33 784
10106.28 764
10107.23 749
10108.18 755
10109.13 754
10110.08 759
10111.03 789
10111.98 782
10112.93 761
10113.88 765
10114.83 751
10115.78 781
10116.73 779
10117.68 802
10118.63 764
10119.58 749
10120.53 788
10121.48 795
10122.43 760
10123.38 788
10124.33 750
10125.28 751
10126.23 800
10127.18 770
10128.13 792
10129.08 766
10130.03 760
10130.98 765
10131.93 733
10132.88 802
10133.83 808
10134.78 859
10135.73 837
10136.68 793
10137.63 769
10138.58 798
10139.53 782
10140.48 801
10141.43 831
10142.38 808
10143.33 852
10144.29 843
10145.24 845
10146.19 882
10147.14 870
10148.09 838
10149.04 861
10149.99 841
10150.94 852
10151.89 873
10152.85 899
10153.80 889
10154.75 880
10155.70 889
10156.65 876
10157.60 884
10158.55 925
10159.51 935
10160.46 904
10161.41 907
10162.36 912
10163.31 966
10164.26 932
10165.22 953
10166.17 937
10167.12 932
10168.07 957
10169.02 962
10169.98 981
10170.93 989
10171.88 996
10172.83 969
10173.79 1009
10174.74 1053
10175.69 993
10176.64 1003
10177.60 1009
10178.55 1016
10179.50 1028
10180.45 1112
10181.41 1086
10182.36 1046
10183.31 1034
10184.26 1072
10185.22 1090
10186.17 1104
10187.12 1094
10188.08 1071
10189.03 1060
10189.98 1076
10190.93 1054
10191.89 1058
10192.84 1095
10193.79 1091
10194.75 1110
10195.70 1084
10196.65 1125
10197.61 1110
10198.56 1095
10199.51 1112
10200.47 1123
10201.42 1148
10202.38 1148
10203.33 1205
10204.28 1173
10205.24 1218
10206.19 1254
10207.14 1279
10208.10 1291
10209.05 1290
10210.01 1332
10210.96 1284
10211.91 1263
10212.87 1283
10213.82 1256
10214.78 1210
10215.73 1211
10216.69 1174
10217.64 1153
10218.59 1126
10219.55 1136
10220.50 1134
10221.46 1080
10222.41 1096
10223.37 1079
10224.32 1102
10225.28 1083
10226.23 1060
10227.19 1093
10228.14 1165
10229.10 1133
10230.05 1086
10231.01 1153
10231.96 1141
10232.92 1118
10233.87 1162
10234.83 1217
10235.78 1208
10236.74 1194
10237.69 1208
10238.65 1226
10239.60 1268
10240.56 1228
10241.51 1208
10242.47 1143
10243.42 1072
10244.38 1105
10245.34 1071
10246.29 1085
10247.25 1063
10248.20 1057
10249.16 998
10250.11 973
10251.07 990
10252.03 1013
10252.98 1001
10253.94 978
10254.89 936
10255.85 916
10256.81 953
10257.76 928
10258.72 914
10259.68 916
10260.63 906
10261.59 917
10262.55 874
10263.50 880
10264.46 858
10265.41 849
10266.37 863
10267.33 875
10268.28 893
10269.24 868
10270.20 872
10271.16 869
10272.11 851
10273.07 870
10274.03 835
10274.98 845
10275.94 879
10276.90 906
10277.85 888
10278.81 871
10279.77 854
10280.73 845
10281.68 835
10282.64 817
10283.60 810
10284.56 823
10285.51 817
10286.47 780
10287.43 816
10288.39 814
10289.34 815
10290.30 807
10291.26 784
10292.22 801
10293.18 762
10294.13 784
10295.09 783
10296.05 824
10297.01 803
10297.97 775
10298.92 791
10299.88 811
10300.84 803
10301.80 771
10302.76 791
10303.72 770
10304.67 799
10305.63 786
10306.59 746
10307.55 724
10308.51 783
10309.47 763
10310.43 765
10311.38 746
10312.34 775
10313.30 792
10314.26 828
10315.22 808
10316.18 804
10317.14 769
10318.10 786
10319.06 762
10320.01 775
10320.97 763
10321.93 770
10322.89 738
10323.85 748
10324.81 780
10325.77 769
10326.73 782
10327.69 796
10328.65 763
10329.61 776
10330.57 753
10331.53 774
10332.49 807
10333.45 780
10334.41 724
10335.37 730
10336.33 746
10337.29 753
10338.25 715
10339.21 692
10340.17 737
10341.13 757
10342.09 726
10343.05 699
10344.01 682
10344.97 730
10345.93 720
10346.89 706
10347.85 690
10348.81 723
10349.77 687
10350.73 688
10351.69 702
10352.65 681
10353.61 713
10354.57 701
10355.53 713
10356.49 707
10357.46 647
10358.42 675
10359.38 682
10360.34 644
10361.30 693
10362.26 691
10363.22 676
10364.18 683
10365.14 712
10366.11 688
10367.07 683
10368.03 683
10368.99 659
10369.95 658
10370.91 683
10371.87 655
10372.84 646
10373.80 681
10374.76 642
10375.72 691
10376.68 680
10377.64 658
10378.61 661
10379.57 655
10380.53 643
10381.49 663
10382.45 674
10383.42 672
10384.38 672
10385.34 668
10386.30 634
10387.27 673
10388.23 655
10389.19 624
10390.15 637
10391.11 645
10392.08 641
10393.04 635
10394.00 620
10394.96 653
10395.93 624
10396.89 652
10397.85 668
10398.82 666
10399.78 675
10400.74 650
10401.70 658
10402.67 671
10403.63 662
10404.59 685
10405.56 652
10406.52 671
10407.48 671
10408.45 638
10409.41 664
10410.37 688
10411.34 646
10412.30 689
10413.26 682
10414.23 668
10415.19 646
10416.15 678
10417.12 710
10418.08 705
10419.04 681
10420.01 712
10420.97 731
10421.94 703
10422.90 707
10423.86 697
10424.83 719
10425.79 667
10426.76 663
10427.72 642
10428.68 645
10429.65 644
10430.61 654
10431.58 649
10432.54 644
10433.51 634
10434.47 662
10435.44 637
10436.40 622
10437.36 615
10438.33 638
10439.29 620
10440.26 627
10441.22 632
10442.19 609
10443.15 622
10444.12 613
10445.08 623
10446.05 599
10447.01 590
10447.98 616
10448.94 599
10449.91 623
10450.87 634
10451.84 623
10452.80 627
10453.77 606
10454.73 629
10455.70 593
10456.67 620
10457.63 580
10458.60 631
10459.56 647
10460.53 614
10461.49 632
10462.46 638
10463.43 642
10464.39 626
10465.36 643
10466.32 627
10467.29 601
10468.25 636
10469.22 623
10470.19 619
10471.15 655
10472.12 621
10473.09 632
10474.05 634
10475.02 613
10475.98 611
10476.95 605
10477.92 602
10478.88 603
10479.85 599
10480.82 640
10481.78 629
10482.75 634
10483.72 639
10484.68 641
10485.65 642
10486.62 645
10487.58 647
10488.55 623
10489.52 616
10490.49 600
10491.45 633
10492.42 606
10493.39 638
10494.35 612
10495.32 593
10496.29 612
10497.26 628
10498.22 620
10499.19 613
10500.16 611
10501.13 626
10502.09 609
10503.06 633
10504.03 648
10505.00 584
10505.96 650
10506.93 649
10507.90 635
10508.87 600
10509.84 619
10510.80 620
10511.77 610
10512.74 640
10513.71 629
10514.68 628
10515.64 591
10516.61 632
10517.58 573
10518.55 602
10519.52 639
10520.49 658
10521.45 618
10522.42 640
10523.39 624
10524.36 623
10525.33 604
10526.30 636
10527.27 656
10528.23 626
10529.20 586
10530.17 609
10531.14 628
10532.11 626
10533.08 635
10534.05 654
10535.02 636
10535.99 651
10536.96 644
10537.93 639
10538.89 643
10539.86 627
10540.83 642
10541.80 658
10542.77 646
10543.74 637
10544.71 640
10545.68 688
10546.65 651
10547.62 628
10548.59 617
10549.56 625
10550.53 679
10551.50 639
10552.47 649
10553.44 655
10554.41 652
10555.38 684
10556.35 641
10557.32 684
10558.29 692
10559.26 668
10560.23 678
10561.20 687
10562.17 682
10563.14 657
10564.11 666
10565.08 689
10566.05 693
10567.02 665
10567.99 693
10568.96 711
10569.93 695
10570.91 666
10571.88 680
10572.85 663
10573.82 628
10574.79 672
10575.76 652
10576.73 670
10577.70 641
10578.67 655
10579.64 641
10580.62 683
10581.59 658
10582.56 655
10583.53 679
10584.50 669
10585.47 691
10586.44 660
10587.42 666
10588.39 685
10589.36 692
10590.33 674
10591.30 689
10592.27 657
10593.25 655
10594.22 681
10595.19 650
10596.16 688
10597.13 711
10598.10 688
10599.08 655
10600.05 702
10601.02 690
10601.99 720
10602.97 697
10603.94 723
10604.91 725
10605.88 741
10606.85 748
10607.83 750
10608.80 749
10609.77 794
10610.74 779
10611.72 810
10612.69 810
10613.66 809
10614.64 787
10615.61 780
10616.58 749
10617.55 741
10618.53 755
10619.50 748
10620.47 735
10621.45 754
10622.42 756
10623.39 745
10624.37 701
10625.34 700
10626.31 735
10627.29 681
10628.26 671
10629.23 705
10630.21 721
10631.18 656
10632.15 692
10633.13 732
10634.10 731
10635.07 744
10636.05 712
10637.02 719
10638.00 717
10638.97 727
10639.94 689
10640.92 718
10641.89 728
10642.87 704
10643.84 708
10644.81 728
10645.79 702
10646.76 714
10647.74 704
10648.71 700
10649.68 707
10650.66 689
10651.63 707
10652.61 648
10653.58 643
10654.56 630
10655.53 650
10656.51 664
10657.48 696
10658.46 663
10659.43 623
10660.41 627
10661.38 629
10662.36 649
10663.33 607
10664.31 624
10665.28 636
10666.26 647
10667.23 639
10668.21 628
10669.18 628
10670.16 645
10671.13 652
10672.11 650
10673.08 624
10674.06 627
10675.03 686
10676.01 684
10676.99 660
10677.96 673
10678.94 630
10679.91 655
10680.89 667
10681.86 705
10682.84 630
10683.82 661
10684.79 641
10685.77 629
10686.74 653
10687.72 638
10688.70 625
10689.67 613
10690.65 654
10691.63 673
10692.60 626
10693.58 597
10694.55 607
10695.53 619
10696.51 636
10697.48 620
10698.46 627
10699.44 664
10700.41 615
10701.39 632
10702.37 620
10703.34 645
10704.32 601
10705.30 647
10706.27 604
10707.25 605
10708.23 629
10709.21 627
10710.18 654
10711.16 620
10712.14 645
10713.11 648
10714.09 638
10715.07 624
10716.05 639
10717.02 630
10718.00 630
10718.98 597
10719.96 585
10720.93 594
10721.91 604
10722.89 636
10723.87 619
10724.85 648
10725.82 616
10726.80 621
10727.78 648
10728.76 629
10729.74 650
10730.71 639
10731.69 639
10732.67 628
10733.65 631
10734.63 661
10735.60 638
10736.58 601
10737.56 603
10738.54 659
10739.52 668
10740.50 659
10741.48 646
10742.45 646
10743.43 645
10744.41 625
10745.39 649
10746.37 624
10747.35 640
10748.33 640
10749.31 673
10750.28 654
10751.26 613
10752.24 648
10753.22 664
10754.20 653
10755.18 648
10756.16 625
10757.14 655
10758.12 659
10759.10 622
10760.08 654
10761.06 657
10762.04 670
10763.01 642
10763.99 665
10764.97 665
10765.95 656
10766.93 666
10767.91 664
10768.89 678
10769.87 642
10770.85 650
10771.83 656
10772.81 672
10773.79 678
10774.77 682
10775.75 682
10776.73 679
10777.71 699
10778.69 706
10779.67 698
10780.65 704
10781.63 707
10782.62 703
10783.60 704
10784.58 729
10785.56 716
10786.54 719
10787.52 721
10788.50 723
10789.48 708
10790.46 754
10791.44 725
10792.42 723
10793.40 722
10794.38 709
10795.37 702
10796.35 752
10797.33 750
10798.31 708
10799.29 710
10800.27 686
10801.25 693
10802.23 695
10803.21 682
10804.20 656
10805.18 651
10806.16 683
10807.14 681
10808.12 698
10809.10 687
10810.09 686
10811.07 699
10812.05 684
10813.03 688
10814.01 688
10815.00 714
10815.98 726
10816.96 673
10817.94 674
10818.92 730
10819.91 707
10820.89 721
10821.87 662
10822.85 666
10823.83 719
10824.82 693
10825.80 696
10826.78 722
10827.76 704
10828.75 700
10829.73 689
10830.71 667
10831.69 635
10832.68 690
10833.66 686
10834.64 718
10835.63 692
10836.61 675
10837.59 695
10838.57 728
10839.56 740
10840.54 664
10841.52 716
10842.51 707
10843.49 721
10844.47 717
10845.46 702
10846.44 702
10847.42 731
10848.41 712
10849.39 738
10850.37 735
10851.36 733
10852.34 761
10853.32 769
10854.31 748
10855.29 741
10856.28 760
10857.26 781
10858.24 778
10859.23 749
10860.21 751
10861.20 768
10862.18 761
10863.16 769
10864.15 761
10865.13 762
10866.12 794
10867.10 846
10868.08 770
10869.07 790
10870.05 806
10871.04 794
10872.02 820
10873.01 775
10873.99 779
10874.98 753
10875.96 774
10876.95 819
10877.93 838
10878.92 822
10879.90 829
10880.89 805
10881.87 797
10882.86 814
10883.84 869
10884.83 833
10885.81 882
10886.80 853
10887.78 855
10888.77 864
10889.75 830
10890.74 877
10891.72 874
10892.71 863
10893.69 873
10894.68 865
10895.66 908
10896.65 907
10897.64 898
10898.62 953
10899.61 932
10900.59 938
10901.58 958
10902.56 935
10903.55 940
10904.54 929
10905.52 949
10906.51 941
10907.49 943
10908.48 957
10909.47 949
10910.45 966
10911.44 982
10912.43 973
10913.41 985
10914.40 1015
10915.39 1012
10916.37 998
10917.36 1008
10918.35 1054
10919.33 1061
10920.32 1050
10921.31 1022
10922.29 1057
10923.28 1027
10924.27 1049
10925.25 1048
10926.24 1053
10927.23 1083
10928.21 1083
10929.20 1112
10930.19 1103
10931.18 1059
10932.16 1085
10933.15 1095
10934.14 1115
10935.12 1155
10936.11 1177
10937.10 1139
10938.09 1144
10939.07 1181
10940.06 1146
10941.05 1183
10942.04 1219
10943.02 1223
10944.01 1188
10945.00 1257
10945.99 1288
10946.98 1242
10947.96 1262
10948.95 1312
10949.94 1331
10950.93 1365
10951.92 1414
10952.90 1419
10953.89 1476
10954.88 1462
10955.87 1504
10956.86 1594
10957.85 1607
10958.83 1652
10959.82 1633
10960.81 1647
10961.80 1664
10962.79 1598
10963.78 1640
10964.77 1596
10965.75 1580
10966.74 1557
10967.73 1519
10968.72 1515
10969.71 1497
10970.70 1455
10971.69 1420
10972.68 1420
10973.67 1374
10974.66 1380
10975.64 1324
10976.63 1347
10977.62 1370
10978.61 1412
10979.60 1406
10980.59 1353
10981.58 1376
10982.57 1439
10983.56 1431
10984.55 1391
10985.54 1394
10986.53 1421
10987.52 1448
10988.51 1427
10989.50 1485
10990.49 1505
10991.48 1544
10992.47 1617
10993.46 1634
10994.45 1687
10995.44 1778
10996.43 1838
10997.42 1937
10998.41 1987
10999.40 2065
11000.39 2026
11001.38 2083
11002.37 2054
11003.36 2005
11004.35 1984
11005.34 1933
11006.33 1956
11007.32 1903
11008.31 1791
11009.30 1698
11010.30 1618
11011.29 1556
11012.28 1529
11013.27 1471
11014.26 1405
11015.25 1335
11016.24 1363
11017.23 1282
11018.22 1247
11019.21 1253
11020.21 1229
11021.20 1223
11022.19 1184
11023.18 1142
11024.17 1153
11025.16 1122
11026.15 1162
11027.14 1159
11028.14 1103
11029.13 1146
11030.12 1100
11031.11 1101
11032.10 1126
11033.09 1108
11034.09 1102
11035.08 1093
11036.07 1083
11037.06 1097
11038.05 1071
11039.05 1087
11040.04 1082
11041.03 1099
11042.02 1055
11043.02 1065
11044.01 1055
11045.00 1078
11045.99 1023
11046.98 1057
11047.98 1054
11048.97 1017
11049.96 998
11050.95 1006
11051.95 1015
11052.94 992
11053.93 991
11054.93 993
11055.92 1016
11056.91 997
11057.90 999
11058.90 961
11059.89 988
11060.88 994
11061.88 999
11062.87 995
11063.86 1003
11064.86 1016
11065.85 1025
11066.84 995
11067.84 1039
11068.83 1045
11069.82 1059
11070.82 1027
11071.81 992
11072.80 1016
11073.80 973
11074.79 1027
11075.78 1030
11076.78 1015
11077.77 1027
11078.77 1052
11079.76 1061
11080.75 1050
11081.75 1003
11082.74 1026
11083.74 990
11084.73 1012
11085.72 975
11086.72 1002
11087.71 1008
11088.71 972
11089.70 971
11090.70 950
11091.69 976
11092.68 968
11093.68 946
11094.67 970
11095.67 946
11096.66 931
11097.66 923
11098.65 954
11099.65 934
11100.64 910
11101.64 938
11102.63 967
11103.63 959
11104.62 933
11105.62 934
11106.61 945
11107.61 911
11108.60 915
11109.60 951
11110.59 924
11111.59 910
11112.58 927
11113.58 952
11114.57 913
11115.57 917
11116.56 889
11117.56 859
11118.56 917
11119.55 940
11120.55 884
11121.54 917
11122.54 898
11123.54 924
11124.53 925
11125.53 923
11126.52 910
11127.52 880
11128.51 908
11129.51 951
11130.51 917
11131.50 891
11132.50 894
11133.50 931
11134.49 908
11135.49 912
11136.49 933
11137.48 906
11138.48 903
11139.47 891
11140.47 922
11141.47 929
11142.46 907
11143.46 929
11144.46 902
11145.46 941
11146.45 920
11147.45 918
11148.45 919
11149.44 925
11150.44 923
11151.44 940
11152.43 891
11153.43 926
11154.43 928
11155.43 902
11156.42 905
11157.42 913
11158.42 913
11159.42 933
11160.41 901
11161.41 906
11162.41 865
11163.41 877
11164.40 909
11165.40 893
11166.40 863
11167.40 887
11168.39 866
11169.39 850
11170.39 863
11171.39 921
11172.39 911
11173.38 862
11174.38 834
11175.38 824
11176.38 869
11177.38 875
11178.38 864
11179.37 923
11180.37 920
11181.37 867
11182.37 806
11183.37 871
11184.37 910
11185.37 903
11186.36 870
11187.36 897
11188.36 887
11189.36 881
11190.36 897
11191.36 905
11192.36 910
11193.36 910
11194.36 918
11195.35 899
11196.35 918
11197.35 908
11198.35 959
11199.35 943
11200.35 903
11201.35 942
11202.35 926
11203.35 913
11204.35 931
11205.35 948
11206.35 935
11207.35 925
11208.35 939
11209.35 922
11210.35 960
11211.35 945
11212.35 956
11213.35 953
11214.35 947
11215.34 956
11216.35 949
11217.35 977
11218.35 975
11219.35 956
11220.35 920
11221.35 935
11222.35 931
11223.35 944
11224.35 905
11225.35 943
11226.35 935
11227.35 948
11228.35 955
11229.35 908
11230.35 935
11231.35 977
11232.35 960
11233.35 962
11234.35 965
11235.35 952
11236.35 977
11237.36 988
11238.36 922
11239.36 956
11240.36 941
11241.36 934
11242.36 964
11243.36 973
11244.36 977
11245.36 995
11246.37 983
11247.37 1009
11248.37 980
11249.37 1000
11250.37 991
11251.37 1021
11252.38 1001
11253.38 1043
11254.38 1051
11255.38 1057
11256.38 1009
11257.38 1064
11258.39 1046
11259.39 1037
11260.39 1045
11261.39 1052
11262.39 1059
11263.40 1041
11264.40 1012
11265.40 1098
11266.40 1107
11267.40 1094
11268.41 1073
11269.41 1106
11270.41 1105
11271.41 1153
11272.42 1149
11273.42 1200
11274.42 1190
11275.42 1193
11276.43 1172
11277.43 1168
11278.43 1212
11279.44 1212
11280.44 1218
11281.44 1182
11282.44 1171
11283.45 1133
11284.45 1194
11285.45 1163
11286.46 1121
11287.46 1064
11288.46 1097
11289.47 1078
11290.47 1055
11291.47 1023
11292.48 1021
11293.48 1017
11294.48 1005
11295.49 969
11296.49 976
11297.49 974
11298.50 1020
11299.50 1019
11300.51 1005
11301.51 979
11302.51 942
11303.52 959
11304.52 928
11305.53 955
11306.53 924
11307.53 982
11308.54 927
11309.54 957
11310.55 961
11311.55 945
11312.55 981
11313.56 987
11314.56 1009
11315.57 1011
11316.57 1047
11317.58 995
11318.58 1017
11319.59 1029
11320.59 1029
11321.59 997
11322.60 1090
11323.60 1077
11324.61 988
11325.61 982
11326.62 1058
11327.62 1053
11328.63 1008
11329.63 997
11330.64 1039
11331.64 998
11332.65 986
11333.65 995
11334.66 990
11335.67 1011
11336.67 998
11337.68 1015
11338.68 1019
11339.69 1016
11340.69 1008
11341.70 1026
11342.70 1036
11343.71 1011
11344.72 1025
11345.72 998
11346.73 995
11347.73 983
11348.74 981
11349.74 962
11350.75 999
11351.76 981
11352.76 936
11353.77 934
11354.78 932
11355.78 956
11356.79 934
11357.79 958
11358.80 969
11359.81 945
11360.81 950
11361.82 902
11362.83 954
11363.83 923
11364.84 952
11365.85 944
11366.85 916
11367.86 923
11368.87 919
11369.87 918
11370.88 915
11371.89 934
11372.89 862
11373.90 870
11374.91 878
11375.92 874
11376.92 855
11377.93 891
11378.94 878
11379.94 875
11380.95 866
11381.96 848
11382.97 865
11383.97 889
11384.98 861
11385.99 875
11387.00 925
11388.00 866
11389.01 922
11390.02 910
11391.03 884
11392.04 897
11393.04 873
11394.05 869
11395.06 870
11396.07 870
11397.08 887
11398.08 890
11399.09 897
11400.10 850
11401.11 882
11402.12 921
11403.12 931
11404.13 916
11405.14 930
11406.15 925
11407.16 902
11408.17 894
11409.18 900
11410.18 908
11411.19 918
11412.20 885
11413.21 901
11414.22 876
11415.23 873
11416.24 899
11417.25 924
11418.25 874
11419.26 898
11420.27 877
11421.28 879
11422.29 893
11423.30 884
11424.31 907
11425.32 982
11426.33 903
11427.34 894
11428.35 894
11429.36 870
11430.37 903
11431.38 904
11432.39 954
11433.39 935
11434.40 894
11435.41 898
11436.42 893
11437.43 851
11438.44 853
11439.45 892
11440.46 918
11441.47 934
11442.48 915
11443.49 889
11444.50 859
11445.51 891
11446.52 872
11447.53 920
11448.55 865
11449.56 902
11450.57 907
11451.58 891
11452.59 923
11453.60 951
11454.61 937
11455.62 930
11456.63 933
11457.64 896
11458.65 956
11459.66 935
11460.67 937
11461.68 949
11462.69 959
11463.71 922
11464.72 951
11465.73 913
11466.74 946
11467.75 970
11468.76 951
11469.77 939
11470.78 944
11471.80 951
11472.81 966
11473.82 977
11474.83 959
11475.84 963
11476.85 988
11477.86 1027
11478.88 1004
11479.89 1010
11480.90 1000
11481.91 972
11482.92 950
11483.93 986
11484.95 1027
11485.96 1048
11486.97 1015
11487.98 1030
11489.00 1039
11490.01 1002
11491.02 1011
11492.03 1027
11493.04 1044
11494.06 1051
11495.07 1080
11496.08 1048
11497.09 1019
11498.11 1057
11499.12 1157
11500.13 1134
11501.14 1127
11502.16 1142
11503.17 1133
11504.18 1124
11505.20 1102
11506.21 1210
11507.22 1244
11508.23 1183
11509.25 1201
11510.26 1238
11511.27 1242
11512.29 1271
11513.30 1298
11514.31 1344
11515.33 1398
11516.34 1372
11517.35 1369
11518.37 1376
11519.38 1406
11520.39 1452
11521.41 1489
11522.42 1530
11523.43 1559
11524.45 1587
11525.46 1624
11526.47 1684
11527.49 1695
11528.50 1766
11529.52 1793
11530.53 1819
11531.54 1883
11532.56 2072
11533.57 2153
11534.59 2236
11535.60 2307
11536.62 2363
11537.63 2500
11538.64 2616
11539.66 2698
11540.67 2698
11541.69 2683
11542.70 2649
11543.72 2645
11544.73 2554
11545.75 2431
11546.76 2415
11547.77 2284
11548.79 2148
11549.80 2030
11550.82 1959
11551.83 1877
11552.85 1788
11553.86 1702
11554.88 1630
11555.89 1581
11556.91 1532
11557.92 1473
11558.94 1445
11559.95 1386
11560.97 1384
11561.99 1368
11563.00 1344
11564.02 1329
11565.03 1298
11566.05 1311
11567.06 1312
11568.08 1288
11569.09 1304
11570.11 1286
11571.13 1252
11572.14 1231
11573.16 1243
11574.17 1238
11575.19 1282
11576.20 1273
11577.22 1229
11578.24 1247
11579.25 1283
11580.27 1275
11581.29 1309
11582.30 1238
11583.32 1223
11584.33 1242
11585.35 1233
11586.37 1215
11587.38 1223
11588.40 1271
11589.42 1276
11590.43 1281
11591.45 1278
11592.47 1296
11593.48 1312
11594.50 1324
11595.52 1367
11596.53 1347
11597.55 1428
11598.57 1466
11599.58 1480
11600.60 1501
11601.62 1480
11602.64 1469
11603.65 1467
11604.67 1454
11605.69 1457
11606.70 1413
11607.72 1381
11608.74 1340
11609.76 1362
11610.77 1366
11611.79 1299
11612.81 1293
11613.83 1257
11614.84 1262
11615.86 1238
11616.88 1282
11617.90 1249
11618.92 1227
11619.93 1242
11620.95 1247
11621.97 1166
11622.99 1204
11624.01 1184
11625.02 1131
11626.04 1124
11627.06 1139
11628.08 1135
11629.10 1109
11630.11 1107
11631.13 1078
11632.15 1111
11633.17 1068
11634.19 1065
11635.21 1052
11636.23 1065
11637.24 1072
11638.26 1047
11639.28 1056
11640.30 1038
11641.32 1022
11642.34 1030
11643.36 1014
11644.38 1011
11645.39 1024
11646.41 1006
11647.43 981
11648.45 985
11649.47 948
11650.49 958
11651.51 977
11652.53 945
11653.55 915
11654.57 952
11655.59 940
11656.61 934
11657.63 915
11658.65 901
11659.67 944
11660.69 958
11661.70 928
11662.72 949
11663.74 918
11664.76 905
11665.78 894
11666.80 875
11667.82 869
11668.84 876
11669.86 935
11670.88 936
11671.90 903
11672.92 864
11673.95 891
11674.97 903
11675.99 896
11677.01 895
11678.03 889
11679.05 870
11680.07 873
11681.09 857
11682.11 888
11683.13 895
11684.15 931
11685.17 879
11686.19 852
11687.21 883
11688.23 888
11689.25 867
11690.28 876
11691.30 883
11692.32 848
11693.34 864
11694.36 855
11695.38 850
11696.40 867
11697.42 821
11698.44 797
11699.47 822
11700.49 840
11701.51 810
11702.53 806
11703.55 782
11704.57 802
11705.60 772
11706.62 791
11707.64 783
11708.66 814
11709.68 792
11710.70 813
11711.73 776
11712.75 786
11713.77 829
11714.79 794
11715.81 750
11716.84 803
11717.86 813
11718.88 770
11719.90 785
11720.92 731
11721.95 749
11722.97 776
11723.99 779
11725.01 773
11726.04 743
11727.06 757
11728.08 751
11729.11 765
11730.13 765
11731.15 776
11732.17 799
11733.20 783
11734.22 761
11735.24 784
11736.26 745
11737.29 760
11738.31 734
11739.33 752
11740.36 749
11741.38 725
11742.40 744
11743.43 731
11744.45 729
11745.47 736
11746.50 730
11747.52 726
11748.54 748
11749.57 756
11750.59 721
11751.62 728
11752.64 743
11753.66 707
11754.69 744
11755.71 736
11756.73 746
11757.76 734
11758.78 716
11759.81 701
11760.83 718
11761.85 719
11762.88 740
11763.90 752
11764.93 715
11765.95 704
11766.98 727
11768.00 757
11769.02 769
11770.05 756
11771.07 720
11772.10 727
11773.12 723
11774.15 749
11775.17 706
11776.20 730
11777.22 742
11778.25 752
11779.27 730
11780.30 720
11781.32 720
11782.35 722
11783.37 719
11784.40 735
11785.42 731
11786.45 706
11787.47 732
11788.50 764
11789.52 733
11790.55 715
11791.57 741
11792.60 766
11793.62 738
11794.65 752
11795.67 725
11796.70 741
11797.73 750
11798.75 735
11799.78 719
11800.80 713
11801.83 748
11802.85 762
11803.88 734
11804.91 710
11805.93 765
11806.96 758
11807.98 749
11809.01 766
11810.04 769
11811.06 755
11812.09 713
11813.12 758
11814.14 730
11815.17 761
11816.19 770
11817.22 754
11818.25 779
11819.27 757
11820.30 754
11821.33 748
11822.35 750
11823.38 787
11824.41 764
11825.44 802
11826.46 781
11827.49 817
11828.52 853
11829.54 840
11830.57 805
11831.60 839
11832.62 814
11833.65 828
11834.68 822
11835.71 818
11836.73 827
11837.76 842
11838.79 808
11839.82 838
11840.84 852
11841.87 793
11842.90 828
11843.93 902
11844.95 874
11845.98 861
11847.01 828
11848.04 807
11849.07 858
11850.09 858
11851.12 872
11852.15 882
11853.18 876
11854.21 883
11855.23 902
11856.26 881
11857.29 890
11858.32 893
11859.35 897
11860.38 909
11861.40 923
11862.43 927
11863.46 892
11864.49 921
11865.52 937
11866.55 926
11867.58 982
11868.60 937
11869.63 897
11870.66 937
11871.69 950
11872.72 973
11873.75 956
11874.78 950
11875.81 938
11876.84 977
11877.86 960
11878.89 954
11879.92 983
11880.95 994
11881.98 1007
11883.01 991
11884.04 1003
11885.07 1027
11886.10 1046
11887.13 1089
11888.16 1037
11889.19 1047
11890.22 1056
11891.25 1124
11892.28 1084
11893.31 1123
11894.34 1111
11895.37 1183
11896.40 1184
11897.43 1231
11898.46 1268
11899.49 1295
11900.52 1341
11901.55 1349
11902.58 1373
11903.61 1388
11904.64 1383
11905.67 1393
11906.70 1431
11907.73 1451
11908.76 1401
11909.79 1400
11910.82 1356
11911.85 1332
11912.88 1327
11913.91 1298
11914.94 1318
11915.97 1309
11917.01 1247
11918.04 1226
11919.07 1215
11920.10 1219
11921.13 1261
11922.16 1270
11923.19 1283
11924.22 1250
11925.25 1239
11926.28 1286
11927.32 1286
11928.35 1320
11929.38 1407
11930.41 1384
11931.44 1402
11932.47 1361
11933.50 1359
11934.54 1366
11935.57 1371
11936.60 1328
11937.63 1342
11938.66 1354
11939.70 1293
11940.73 1246
11941.76 1242
11942.79 1210
11943.82 1197
11944.85 1129
11945.89 1167
11946.92 1175
11947.95 1110
11948.98 1115
11950.02 1117
11951.05 1066
11952.08 1028
11953.11 1030
11954.15 1004
11955.18 964
11956.21 1025
11957.24 1030
11958.28 1037
11959.31 1031
11960.34 1032
11961.37 1033
11962.41 1027
11963.44 1007
11964.47 1003
11965.51 1004
11966.54 1042
11967.57 1030
11968.60 1027
11969.64 1041
11970.67 1026
11971.70 1030
11972.74 997
11973.77 1024
11974.80 1051
11975.84 1053
11976.87 1042
11977.90 1070
11978.94 1095
11979.97 1012
11981.00 1054
11982.04 1026
11983.07 1002
11984.11 1005
11985.14 1069
11986.17 1033
11987.21 1030
11988.24 1043
11989.28 1028
11990.31 1057
11991.34 1069
11992.38 1022
11993.41 1049
11994.45 1065
11995.48 1098
11996.51 1095
11997.55 1056
11998.58 1064
11999.62 1065
12000.65 1120
12001.69 1108
12002.72 1060
12003.76 1047
12004.79 1092
12005.82 1110
12006.86 1114
12007.89 1127
12008.93 1117
12009.96 1140
12011.00 1125
12012.03 1179
12013.07 1131
12014.10 1171
12015.14 1195
12016.17 1169
12017.21 1166
12018.24 1199
12019.28 1262
12020.32 1221
12021.35 1249
12022.39 1239
12023.42 1196
12024.46 1209
12025.49 1221
12026.53 1233
12027.56 1201
12028.60 1236
12029.64 1228
12030.67 1233
12031.71 1226
12032.74 1223
12033.78 1225
12034.81 1235
12035.85 1243
12036.89 1205
12037.92 1244
12038.96 1194
12039.99 1183
12041.03 1160
12042.07 1213
12043.10 1196
12044.14 1159
12045.18 1194
12046.21 1238
12047.25 1229
12048.29 1219
12049.32 1155
12050.36 1176
12051.40 1204
12052.43 1203
12053.47 1234
12054.51 1233
12055.54 1232
12056.58 1225
12057.62 1250
12058.65 1246
12059.69 1244
12060.73 1215
12061.76 1203
12062.80 1197
12063.84 1216
12064.88 1199
12065.91 1221
12066.95 1162
12067.99 1138
12069.03 1140
12070.06 1119
12071.10 1132
12072.14 1095
12073.18 1103
12074.21 1127
12075.25 1142
12076.29 1120
12077.33 1131
12078.36 1099
12079.40 1120
12080.44 1085
12081.48 1057
12082.52 1048
12083.55 1016
12084.59 1062
12085.63 1029
12086.67 1027
12087.71 1033
12088.74 1032
12089.78 1018
12090.82 1020
12091.86 1073
12092.90 1059
12093.94 1023
12094.98 1012
12096.01 1056
12097.05 1058
12098.09 1079
12099.13 1090
12100.17 1104
12101.21 1079
12102.25 1072
12103.28 1105
12104.32 1083
12105.36 1092
12106.40 1075
12107.44 1084
12108.48 1089
12109.52 1090
12110.56 1080
12111.60 1043
12112.64 1021
12113.68 1011
12114.72 1000
12115.76 990
12116.79 969
12117.83 959
12118.87 950
12119.91 922
12120.95 904
12121.99 919
12123.03 909
12124.07 915
12125.11 925
12126.15 920
12127.19 931
12128.23 917
12129.27 905
12130.31 857
12131.35 872
12132.39 901
12133.43 919
12134.47 930
12135.51 923
12136.55 882
12137.59 902
12138.63 879
12139.67 887
12140.71 866
12141.76 921
12142.80 914
12143.84 867
12144.88 864
12145.92 873
12146.96 867
12148.00 854
12149.04 868
12150.08 854
12151.12 846
12152.16 858
12153.20 835
12154.25 806
12155.29 858
12156.33 816
12157.37 829
12158.41 833
12159.45 862
12160.49 866
12161.53 839
12162.58 806
12163.62 813
12164.66 821
12165.70 840
12166.74 794
12167.78 831
12168.82 837
12169.87 813
12170.91 803
12171.95 813
12172.99 830
12174.03 851
12175.08 801
12176.12 839
12177.16 798
12178.20 790
12179.24 820
12180.29 816
12181.33 816
12182.37 790
12183.41 823
12184.46 835
12185.50 853
12186.54 835
12187.58 798
12188.63 800
12189.67 829
12190.71 819
12191.75 816
12192.80 786
12193.84 814
12194.88 790
12195.92 813
12196.97 814
12198.01 795
12199.05 789
12200.10 803
12201.14 828
12202.18 797
12203.23 801
12204.27 776
12205.31 813
12206.36 802
12207.40 819
12208.44 777
12209.49 764
12210.53 758
12211.57 769
12212.62 810
12213.66 767
12214.70 764
12215.75 743
12216.79 747
12217.84 761
12218.88 790
12219.92 745
12220.97 745
12222.01 774
12223.06 767
12224.10 758
12225.14 756
12226.19 715
12227.23 744
12228.28 762
12229.32 753
12230.36 754
12231.41 783
12232.45 751
12233.50 785
12234.54 760
12235.59 773
12236.63 723
12237.68 768
12238.72 748
12239.77 745
12240.81 775
12241.86 722
12242.90 726
12243.94 748
12244.99 735
12246.03 721
12247.08 746
12248.13 735
12249.17 733
12250.22 715
12251.26 738
12252.31 737
12253.35 729
12254.40 705
12255.44 696
12256.49 679
12257.53 736
12258.58 719
12259.62 708
12260.67 708
12261.72 687
12262.76 704
12263.81 694
12264.85 683
12265.90 658
12266.94 681
12267.99 682
12269.04 675
12270.08 696
12271.13 696
12272.17 688
12273.22 698
12274.27 664
12275.31 653
12276.36 672
12277.41 683
12278.45 674
12279.50 671
12280.55 708
12281.59 700
12282.64 709
12283.69 696
12284.73 678
12285.78 661
12286.83 704
12287.87 661
12288.92 685
12289.97 664
12291.01 661
12292.06 668
12293.11 669
12294.15 655
12295.20 665
12296.25 666
12297.30 691
12298.34 696
12299.39 680
12300.44 654
12301.48 673
12302.53 691
12303.58 663
12304.63 663
12305.67 666
12306.72 659
12307.77 671
12308.82 650
12309.87 680
12310.91 634
12311.96 643
12313.01 631
12314.06 636
12315.10 632
12316.15 654
12317.20 650
12318.25 612
12319.30 619
12320.34 626
12321.39 635
12322.44 638
12323.49 651
12324.54 677
12325.59 683
12326.63 657
12327.68 659
12328.73 680
12329.78 668
12330.83 642
12331.88 671
12332.93 625
12333.98 616
12335.02 592
12336.07 638
12337.12 656
12338.17 636
12339.22 676
12340.27 657
12341.32 635
12342.37 645
12343.42 635
12344.47 609
12345.51 644
12346.56 620
12347.61 635
12348.66 629
12349.71 659
12350.76 642
12351.81 659
12352.86 646
12353.91 602
12354.96 653
12356.01 644
12357.06 663
12358.11 638
12359.16 628
12360.21 649
12361.26 643
12362.31 630
12363.36 662
12364.41 641
12365.46 637
12366.51 644
12367.56 602
12368.61 649
12369.66 645
12370.71 645
12371.76 620
12372.81 650
12373.86 652
12374.91 635
12375.96 623
12377.01 655
12378.06 656
12379.11 666
12380.17 675
12381.22 630
12382.27 660
12383.32 659
12384.37 668
12385.42 664
12386.47 698
12387.52 642
12388.57 631
12389.62 635
12390.67 634
12391.73 640
12392.78 646
12393.83 629
12394.88 631
12395.93 665
12396.98 671
12398.03 655
12399.09 637
12400.14 671
12401.19 676
12402.24 681
12403.29 664
12404.34 686
12405.40 674
12406.45 743
12407.50 699
12408.55 693
12409.60 693
12410.66 691
12411.71 698
12412.76 654
12413.81 661
12414.86 678
12415.92 706
12416.97 703
12418.02 719
12419.07 693
12420.13 691
12421.18 683
12422.23 706
12423.28 696
12424.34 715
12425.39 707
12426.44 709
12427.49 700
12428.55 710
12429.60 709
12430.65 707
12431.71 726
12432.76 707
12433.81 709
12434.86 723
12435.92 738
12436.97 738
12438.02 746
12439.08 711
12440.13 726
12441.18 704
12442.24 704
12443.29 728
12444.34 728
12445.40 756
12446.45 731
12447.50 731
12448.56 736
12449.61 766
12450.67 775
12451.72 756
12452.77 777
12453.83 809
12454.88 811
12455.94 820
12456.99 804
12458.04 838
12459.10 852
12460.15 864
12461.21 855
12462.26 883
12463.31 902
12464.37 934
12465.42 931
12466.48 949
12467.53 961
12468.59 991
12469.64 1037
12470.70 1066
12471.75 1117
12472.80 1163
12473.86 1194
12474.91 1231
12475.97 1229
12477.02 1274
12478.08 1326
12479.13 1335
12480.19 1295
12481.24 1313
12482.30 1302
12483.35 1238
12484.41 1249
12485.46 1230
12486.52 1163
12487.57 1165
12488.63 1153
12489.69 1119
12490.74 1095
12491.80 1043
12492.85 998
12493.91 1026
12494.96 1004
12496.02 968
12497.07 906
12498.13 904
12499.19 861
12500.24 912
12501.30 914
12502.35 875
12503.41 891
12504.47 853
12505.52 865
12506.58 873
12507.63 885
12508.69 865
12509.75 849
12510.80 880
12511.86 864
12512.91 862
12513.97 855
12515.03 873
12516.08 813
12517.14 814
12518.20 841
12519.25 852
12520.31 877
12521.37 854
12522.42 863
12523.48 873
12524.54 867
12525.59 906
12526.65 898
12527.71 888
12528.77 845
12529.82 834
12530.88 843
12531.94 829
12532.99 891
12534.05 853
12535.11 867
12536.17 872
12537.22 846
12538.28 857
12539.34 854
12540.40 882
12541.45 851
12542.51 869
12543.57 920
12544.63 909
12545.68 905
12546.74 909
12547.80 901
12548.86 967
12549.92 971
12550.97 1012
12552.03 982
12553.09 991
12554.15 975
12555.21 1006
12556.26 1038
12557.32 1014
12558.38 1029
12559.44 1009
12560.50 1044
12561.56 967
12562.61 977
12563.67 991
12564.73 958
12565.79 950
12566.85 993
12567.91 977
12568.97 969
12570.02 962
12571.08 947
12572.14 928
12573.20 924
12574.26 921
12575.32 912
12576.38 881
12577.44 918
12578.50 922
12579.56 911
12580.61 884
12581.67 862
12582.73 868
12583.79 887
12584.85 891
12585.91 877
12586.97 870
12588.03 866
12589.09 827
12590.15 872
12591.21 834
12592.27 866
12593.33 910
12594.39 906
12595.45 931
12596.51 897
12597.57 899
12598.63 907
12599.69 909
12600.75 886
12601.81 862
12602.87 907
12603.93 916
12604.99 887
12606.05 892
12607.11 873
12608.17 900
12609.23 888
12610.29 890
12611.35 920
12612.41 909
12613.47 924
12614.53 966
12615.59 953
12616.66 968
12617.72 984
12618.78 1002
12619.84 1009
12620.90 1053
12621.96 1081
12623.02 1043
12624.08 1046
12625.14 1088
12626.20 1096
12627.26 1059
12628.33 1074
12629.39 1082
12630.45 1143
12631.51 1123
12632.57 1108
12633.63 1116
12634.69 1119
12635.76 1163
12636.82 1093
12637.88 1078
12638.94 1057
12640.00 1087
12641.06 1031
12642.13 1014
12643.19 1021
12644.25 955
12645.31 958
12646.37 939
12647.44 945
12648.50 954
12649.56 959
12650.62 925
12651.68 905
12652.75 922
12653.81 906
12654.87 886
12655.93 890
12657.00 855
12658.06 890
12659.12 910
12660.18 916
12661.25 894
12662.31 888
12663.37 886
12664.43 892
12665.50 892
12666.56 871
12667.62 880
12668.69 904
12669.75 897
12670.81 881
12671.88 891
12672.94 914
12674.00 897
12675.06 917
12676.13 916
12677.19 893
12678.25 891
12679.32 929
12680.38 905
12681.44 883
12682.51 874
12683.57 898
12684.64 903
12685.70 905
12686.76 932
12687.83 923
12688.89 924
12689.95 931
12691.02 930
12692.08 923
12693.15 926
12694.21 965
12695.27 927
12696.34 878
12697.40 922
12698.47 965
12699.53 934
12700.59 956
12701.66 993
12702.72 997
12703.79 999
12704.85 1009
12705.92 1019
12706.98 1026
12708.05 1009
12709.11 1045
12710.18 1034
12711.24 1028
12712.30 1076
12713.37 1057
12714.43 1064
12715.50 1068
12716.56 1022
12717.63 1069
12718.69 1064
12719.76 1066
12720.82 1018
12721.89 1049
12722.95 1064
12724.02 1090
12725.09 1060
12726.15 1103
12727.22 1152
12728.28 1126
12729.35 1124
12730.41 1131
12731.48 1156
12732.54 1113
12733.61 1131
12734.68 1107
12735.74 1119
12736.81 1186
12737.87 1157
12738.94 1165
12740.00 1134
12741.07 1101
12742.14 1102
12743.20 1089
12744.27 1126
12745.33 1075
12746.40 1075
12747.47 1076
12748.53 1048
12749.60 1092
12750.67 1036
12751.73 1013
12752.80 1025
12753.87 1021
12754.93 992
12756.00 1026
12757.07 990
12758.13 1041
12759.20 1026
12760.27 987
12761.33 966
12762.40 973
12763.47 995
12764.53 981
12765.60 978
12766.67 934
12767.73 925
12768.80 907
12769.87 915
12770.94 911
12772.00 908
12773.07 927
12774.14 930
12775.21 941
12776.27 932
12777.34 890
12778.41 884
12779.48 901
12780.54 902
12781.61 863
12782.68 842
12783.75 838
12784.81 809
12785.88 824
12786.95 844
12788.02 857
12789.09 829
12790.15 837
12791.22 862
12792.29 848
12793.36 858
12794.43 870
12795.49 854
12796.56 846
12797.63 829
12798.70 822
12799.77 819
12800.84 787
12801.90 804
12802.97 834
12804.04 849
12805.11 847
12806.18 836
12807.25 801
12808.32 818
12809.39 846
12810.45 847
12811.52 827
12812.59 829
12813.66 845
12814.73 833
12815.80 825
12816.87 832
12817.94 844
12819.01 820
12820.08 878
12821.15 833
12822.21 851
12823.28 845
12824.35 866
12825.42 851
12826.49 854
12827.56 872
12828.63 875
12829.70 837
12830.77 825
12831.84 851
12832.91 864
12833.98 900
12835.05 829
12836.12 838
12837.19 822
12838.26 828
12839.33 831
12840.40 806
12841.47 832
12842.54 760
12843.61 756
12844.68 748
12845.75 782
12846.82 754
12847.89 756
12848.96 727
12850.03 759
12851.10 742
12852.18 763
12853.25 715
12854.32 731
12855.39 722
12856.46 756
12857.53 710
12858.60 715
12859.67 708
12860.74 700
12861.81 698
12862.88 693
12863.96 712
12865.03 697
12866.10 705
12867.17 665
12868.24 721
12869.31 729
12870.38 719
12871.45 709
12872.53 703
12873.60 700
12874.67 686
12875.74 667
12876.81 687
12877.88 687
12878.96 689
12880.03 668
12881.10 695
12882.17 660
12883.24 638
12884.31 664
12885.39 653
12886.46 674
12887.53 675
12888.60 661
12889.68 645
12890.75 620
12891.82 623
12892.89 663
12893.96 629
12895.04 624
12896.11 654
12897.18 613
12898.25 666
12899.33 641
12900.40 636
12901.47 614
12902.54 644
12903.62 623
12904.69 622
12905.76 596
12906.84 593
12907.91 597
12908.98 635
12910.06 613
12911.13 615
12912.20 626
12913.27 596
12914.35 608
12915.42 606
12916.49 592
12917.57 576
12918.64 604
12919.71 604
12920.79 600
12921.86 591
12922.94 568
12924.01 573
12925.08 587
12926.16 585
12927.23 586
12928.30 589
12929.38 576
12930.45 589
12931.53 552
12932.60 587
12933.67 580
12934.75 579
12935.82 541
12936.90 536
12937.97 569
12939.04 553
12940.12 544
12941.19 559
12942.27 576
12943.34 581
12944.42 565
12945.49 566
12946.56 563
12947.64 535
12948.71 540
12949.79 534
12950.86 544
12951.94 566
12953.01 555
12954.09 536
12955.16 545
12956.24 514
12957.31 531
12958.39 528
12959.46 527
12960.54 542
12961.61 535
12962.69 544
12963.76 521
12964.84 527
12965.91 533
12966.99 565
12968.07 547
12969.14 564
12970.22 521
12971.29 525
12972.37 560
12973.44 538
12974.52 516
12975.59 552
12976.67 558
12977.75 535
12978.82 541
12979.90 563
12980.97 539
12982.05 518
12983.13 525
12984.20 533
12985.28 519
12986.35 528
12987.43 527
12988.51 502
12989.58 536
12990.66 534
12991.74 567
12992.81 569
12993.89 566
12994.97 537
12996.04 534
12997.12 521
12998.20 557
12999.27 561
13000.35 545
13001.43 567
13002.50 551
13003.58 531
13004.66 537
13005.73 534
13006.81 522
13007.89 542
13008.97 566
13010.04 582
13011.12 519
13012.20 521
13013.27 556
13014.35 546
13015.43 540
13016.51 562
13017.58 553
13018.66 529
13019.74 550
13020.82 537
13021.89 546
13022.97 528
13024.05 550
13025.13 509
13026.21 550
13027.28 531
13028.36 543
13029.44 543
13030.52 523
13031.60 555
13032.67 572
13033.75 553
13034.83 535
13035.91 551
13036.99 530
13038.07 537
13039.14 539
13040.22 546
13041.30 540
13042.38 527
13043.46 553
13044.54 564
13045.62 565
13046.69 571
13047.77 581
13048.85 557
13049.93 536
13051.01 535
13052.09 547
13053.17 554
13054.25 517
13055.33 527
13056.40 574
13057.48 559
13058.56 527
13059.64 546
13060.72 535
13061.80 549
13062.88 545
13063.96 531
13065.04 523
13066.12 535
13067.20 526
13068.28 544
13069.36 522
13070.44 500
13071.52 523
13072.60 549
13073.68 526
13074.76 538
13075.84 532
13076.92 563
13078.00 533
13079.08 538
13080.16 547
13081.24 503
13082.32 530
13083.40 507
13084.48 550
13085.56 555
13086.64 503
13087.72 495
13088.80 544
13089.88 544
13090.96 541
13092.04 539
13093.12 550
13094.20 527
13095.28 538
13096.36 567
13097.44 548
13098.52 555
13099.61 496
13100.69 532
13101.77 529
13102.85 519
13103.93 547
13105.01 557
13106.09 525
13107.17 532
13108.25 533
13109.34 541
13110.42 535
13111.50 514
13112.58 565
13113.66 552
13114.74 589
13115.82 587
13116.91 546
13117.99 537
13119.07 559
13120.15 561
13121.23 560
13122.31 565
13123.40 565
13124.48 527
13125.56 547
13126.64 565
13127.72 545
13128.81 578
13129.89 553
13130.97 549
13132.05 560
13133.14 565
13134.22 514
13135.30 584
13136.38 561
13137.47 570
13138.55 529
13139.63 545
13140.71 567
13141.80 552
13142.88 571
13143.96 569
13145.04 585
13146.13 534
13147.21 563
13148.29 563
13149.38 573
13150.46 535
13151.54 543
13152.62 578
13153.71 565
13154.79 555
13155.87 533
13156.96 573
13158.04 547
13159.12 547
13160.21 556
13161.29 562
13162.37 540
13163.46 548
13164.54 554
13165.62 562
13166.71 529
13167.79 561
13168.88 592
13169.96 562
13171.04 542
13172.13 532
13173.21 567
13174.30 552
13175.38 581
13176.46 539
13177.55 557
13178.63 535
13179.72 550
13180.80 534
13181.88 595
13182.97 546
13184.05 556
13185.14 559
13186.22 549
13187.31 560
13188.39 553
13189.48 553
13190.56 549
13191.65 586
13192.73 553
13193.81 551
13194.90 566
13195.98 566
13197.07 557
13198.15 584
13199.24 560
13200.32 567
13201.41 583
13202.49 583
13203.58 555
13204.67 564
13205.75 589
13206.84 578
13207.92 565
13209.01 588
13210.09 566
13211.18 553
13212.26 582
13213.35 585
13214.43 589
13215.52 563
13216.61 569
13217.69 572
13218.78 578
13219.86 566
13220.95 588
13222.04 611
13223.12 565
13224.21 606
13225.29 600
13226.38 599
13227.47 579
13228.55 585
13229.64 578
13230.72 562
13231.81 580
13232.90 599
13233.98 597
13235.07 582
13236.16 569
13237.24 620
13238.33 636
13239.42 604
13240.50 613
13241.59 604
13242.68 637
13243.76 633
13244.85 619
13245.94 591
13247.02 631
13248.11 633
13249.20 603
13250.29 625
13251.37 660
13252.46 650
13253.55 619
13254.63 632
13255.72 632
13256.81 635
13257.90 680
13258.98 649
13260.07 658
13261.16 650
13262.25 652
13263.33 659
13264.42 645
13265.51 632
13266.60 660
13267.69 637
13268.77 648
13269.86 687
13270.95 713
13272.04 689
13273.13 701
13274.21 721
13275.30 678
13276.39 675
13277.48 685
13278.57 681
13279.65 690
13280.74 684
13281.83 732
13282.92 703
13284.01 690
13285.10 698
13286.19 687
13287.27 732
13288.36 706
13289.45 733
13290.54 756
13291.63 733
13292.72 740
13293.81 776
13294.90 784
13295.98 774
13297.07 747
13298.16 747
13299.25 743
13300.34 749
13301.43 740
13302.52 727
13303.61 733
13304.70 749
13305.79 784
13306.88 775
13307.97 775
13309.06 792
13310.15 800
13311.24 797
13312.32 772
13313.41 778
13314.50 798
13315.59 783
13316.68 831
13317.77 823
13318.86 816
13319.95 814
13321.04 800
13322.13 815
13323.22 773
13324.31 818
13325.40 823
13326.49 818
13327.58 856
13328.68 830
13329.77 806
13330.86 811
13331.95 803
13333.04 850
13334.13 842
13335.22 843
13336.31 840
13337.40 832
13338.49 873
13339.58 872
13340.67 850
13341.76 827
13342.85 863
13343.94 861
13345.04 860
13346.13 847
13347.22 873
13348.31 830
13349.40 877
13350.49 877
13351.58 863
13352.67 876
13353.77 861
13354.86 879
13355.95 874
13357.04 902
13358.13 871
13359.22 898
13360.31 871
13361.41 924
13362.50 912
13363.59 942
13364.68 919
13365.77 929
13366.87 903
13367.96 961
13369.05 944
13370.14 961
13371.23 948
13372.33 933
13373.42 927
13374.51 936
13375.60 910
13376.69 898
13377.79 942
13378.88 880
13379.97 919
13381.06 860
13382.16 866
13383.25 873
13384.34 843
13385.43 845
13386.53 838
13387.62 814
13388.71 816
13389.81 818
13390.90 790
13391.99 827
13393.08 799
13394.18 785
13395.27 798
13396.36 788
13397.46 775
13398.55 805
13399.64 752
13400.74 804
13401.83 803
13402.92 765
13404.02 772
13405.11 746
13406.20 778
13407.30 766
13408.39 791
13409.48 760
13410.58 771
13411.67 783
13412.77 772
13413.86 750
13414.95 788
13416.05 786
13417.14 751
13418.23 802
13419.33 769
13420.42 777
13421.52 808
13422.61 773
13423.71 776
13424.80 773
13425.89 788
13426.99 776
13428.08 764
13429.18 817
13430.27 792
13431.37 791
13432.46 799
13433.56 796
13434.65 788
13435.74 789
13436.84 796
13437.93 818
13439.03 819
13440.12 806
13441.22 805
13442.31 782
13443.41 795
13444.50 792
13445.60 783
13446.69 829
13447.79 844
13448.88 820
13449.98 842
13451.08 832
13452.17 798
13453.27 859
13454.36 861
13455.46 840
13456.55 845
13457.65 884
13458.74 858
13459.84 852
13460.94 846
13462.03 876
13463.13 838
13464.22 893
13465.32 849
13466.41 882
13467.51 893
13468.61 887
13469.70 864
13470.80 897
13471.90 904
13472.99 914
13474.09 871
13475.18 902
13476.28 884
13477.38 906
13478.47 907
13479.57 891
13480.67 889
13481.76 893
13482.86 930
13483.96 902
13485.05 920
13486.15 900
13487.25 917
13488.34 954
13489.44 930
13490.54 965
13491.63 931
13492.73 951
13493.83 970
13494.93 956
13496.02 948
13497.12 1016
13498.22 987
13499.31 1020
13500.41 995
13501.51 993
13502.61 996
13503.70 1022
13504.80 1003
13505.90 1004
13507.00 977
13508.09 986
13509.19 1021
13510.29 994
13511.39 977
13512.49 959
13513.58 994
13514.68 991
13515.78 976
13516.88 916
13517.98 964
13519.07 960
13520.17 979
13521.27 986
13522.37 960
13523.47 943
13524.57 921
13525.66 939
13526.76 910
13527.86 923
13528.96 908
13530.06 915
13531.16 886
13532.25 897
13533.35 884
13534.45 889
13535.55 817
13536.65 846
13537.75 836
13538.85 813
13539.95 828
13541.05 807
13542.14 807
13543.24 787
13544.34 795
13545.44 803
13546.54 831
13547.64 802
13548.74 776
13549.84 780
13550.94 768
13552.04 738
13553.14 769
13554.24 775
13555.34 785
13556.44 736
13557.54 736
13558.64 793
13559.74 794
13560.84 748
13561.94 725
13563.04 774
13564.13 776
13565.23 756
13566.34 750
13567.44 744
13568.54 757
13569.64 740
13570.74 762
13571.84 754
13572.94 733
13574.04 761
13575.14 765
13576.24 735
13577.34 768
13578.44 781
13579.54 753
13580.64 763
13581.74 755
13582.84 753
13583.94 759
13585.04 746
13586.14 779
13587.24 790
13588.35 781
13589.45 752
13590.55 764
13591.65 774
13592.75 753
13593.85 770
13594.95 772
13596.05 763
13597.15 730
13598.26 770
13599.36 773
13600.46 788
13601.56 755
13602.66 775
13603.76 796
13604.86 808
13605.97 757
13607.07 776
13608.17 803
13609.27 791
13610.37 800
13611.47 817
13612.58 835
13613.68 799
13614.78 767
13615.88 781
13616.98 802
13618.09 863
13619.19 823
13620.29 811
13621.39 812
13622.50 833
13623.60 797
13624.70 813
13625.80 799
13626.91 795
13628.01 788
13629.11 824
13630.21 838
13631.32 810
13632.42 819
13633.52 818
13634.62 803
13635.73 851
13636.83 794
13637.93 841
13639.04 828
13640.14 849
13641.24 813
13642.35 806
13643.45 831
13644.55 810
13645.65 844
13646.76 850
13647.86 820
13648.96 813
13650.07 848
13651.17 820
13652.28 814
13653.38 817
13654.48 801
13655.59 790
13656.69 816
13657.79 819
13658.90 791
13660.00 834
13661.11 833
13662.21 808
13663.31 757
13664.42 791
13665.52 801
13666.63 794
13667.73 783
13668.83 828
13669.94 795
13671.04 821
13672.15 804
13673.25 785
13674.36 782
13675.46 787
13676.56 810
13677.67 815
13678.77 780
13679.88 783
13680.98 805
13682.09 786
13683.19 748
13684.30 775
13685.40 798
13686.51 829
13687.61 806
13688.72 788
13689.82 794
13690.93 826
13692.03 784
13693.14 796
13694.24 810
13695.35 816
13696.45 819
13697.56 851
13698.66 794
13699.77 844
13700.87 857
13701.98 829
13703.09 823
13704.19 867
13705.30 848
13706.40 855
13707.51 837
13708.61 880
13709.72 853
13710.83 858
13711.93 862
13713.04 861
13714.14 855
13715.25 878
13716.36 857
13717.46 867
13718.57 877
13719.67 901
13720.78 886
13721.89 893
13722.99 912
13724.10 883
13725.21 908
13726.31 930
13727.42 964
13728.53 928
13729.63 879
13730.74 923
13731.85 934
13732.95 962
13734.06 957
13735.17 1000
13736.27 976
13737.38 986
13738.49 1014
13739.59 1008
13740.70 1018
13741.81 1034
13742.92 1019
13744.02 1054
13745.13 1073
13746.24 1046
13747.35 1071
13748.45 1058
13749.56 1110
13750.67 1114
13751.78 1122
13752.88 1128
13753.99 1132
13755.10 1188
13756.21 1224
13757.31 1206
13758.42 1228
13759.53 1258
13760.64 1279
13761.75 1300
13762.85 1245
13763.96 1308
13765.07 1332
13766.18 1335
13767.29 1323
13768.39 1360
13769.50 1336
13770.61 1301
13771.72 1301
13772.83 1348
13773.94 1304
13775.04 1270
13776.15 1277
13777.26 1270
13778.37 1296
13779.48 1232
13780.59 1207
13781.70 1206
13782.80 1176
13783.91 1170
13785.02 1138
13786.13 1121
13787.24 1114
13788.35 1090
13789.46 1057
13790.57 1043
13791.68 1034
13792.79 1004
13793.90 1000
13795.00 1007
13796.11 1017
13797.22 974
13798.33 971
13799.44 923
13800.55 944
13801.66 921
13802.77 969
13803.88 937
13804.99 942
13806.10 899
13807.21 891
13808.32 881
13809.43 881
13810.54 895
13811.65 908
13812.76 869
13813.87 902
13814.98 871
13816.09 856
13817.20 830
13818.31 843
13819.42 867
13820.53 845
13821.64 837
13822.75 858
13823.86 858
13824.97 816
13826.08 824
13827.19 841
13828.30 823
13829.41 849
13830.53 820
13831.64 836
13832.75 857
13833.86 806
13834.97 836
13836.08 830
13837.19 847
13838.30 839
13839.41 866
13840.52 899
13841.64 859
13842.75 861
13843.86 892
13844.97 859
13846.08 852
13847.19 871
13848.30 870
13849.41 850
13850.53 858
13851.64 864
13852.75 891
13853.86 863
13854.97 847
13856.08 837
13857.20 863
13858.31 886
13859.42 878
13860.53 888
13861.64 868
13862.76 860
13863.87 885
13864.98 899
13866.09 887
13867.20 891
13868.32 871
13869.43 918
13870.54 918
13871.65 894
13872.77 887
13873.88 895
13874.99 892
13876.10 869
13877.22 924
13878.33 941
13879.44 936
13880.55 887
13881.67 939
13882.78 981
13883.89 963
13885.01 1012
13886.12 1009
13887.23 968
13888.34 1006
13889.46 1009
13890.57 998
13891.68 1008
13892.80 1024
13893.91 1068
13895.02 1060
13896.14 1017
13897.25 1026
13898.36 1023
13899.48 1059
13900.59 1025
13901.70 1056
13902.82 1025
13903.93 1008
13905.05 1017
13906.16 977
13907.27 977
13908.39 989
13909.50 964
13910.61 983
13911.73 980
13912.84 945
13913.96 956
13915.07 905
13916.19 899
13917.30 909
13918.41 879
13919.53 887
13920.64 832
13921.76 844
13922.87 832
13923.99 854
13925.10 841
13926.21 840
13927.33 830
13928.44 822
13929.56 837
13930.67 836
13931.79 859
13932.90 878
13934.02 837
13935.13 845
13936.25 831
13937.36 835
13938.48 813
13939.59 801
13940.71 818
13941.82 789
13942.94 821
13944.05 841
13945.17 826
13946.28 806
13947.40 810
13948.52 805
13949.63 783
13950.75 810
13951.86 820
13952.98 797
13954.09 785
13955.21 794
13956.32 786
13957.44 795
13958.56 769
13959.67 776
13960.79 799
13961.90 763
13963.02 764
13964.14 773
13965.25 722
13966.37 805
13967.48 800
13968.60 804
13969.72 795
13970.83 804
13971.95 814
13973.07 792
13974.18 804
13975.30 825
13976.42 805
13977.53 794
13978.65 809
13979.77 784
13980.88 804
13982.00 797
13983.12 784
13984.23 790
13985.35 776
13986.47 822
13987.58 791
13988.70 796
13989.82 803
13990.94 825
13992.05 789
13993.17 802
13994.29 795
13995.40 822
13996.52 827
13997.64 784
13998.76 814
13999.87 826
14000.99 789
14002.11 786
14003.23 823
14004.35 797
14005.46 819
14006.58 805
14007.70 831
14008.82 834
14009.93 787
14011.05 800
14012.17 835
14013.29 814
14014.41 791
14015.52 807
14016.64 803
14017.76 771
14018.88 789
14020.00 780
14021.12 816
14022.23 841
14023.35 818
14024.47 825
14025.59 797
14026.71 831
14027.83 844
14028.95 849
14030.06 826
14031.18 796
14032.30 801
14033.42 825
14034.54 817
14035.66 830
14036.78 840
14037.90 861
14039.02 828
14040.14 817
14041.25 827
14042.37 852
14043.49 849
14044.61 871
14045.73 889
14046.85 870
14047.97 879
14049.09 871
14050.21 908
14051.33 859
14052.45 881
14053.57 872
14054.69 909
14055.81 904
14056.93 901
14058.05 926
14059.17 939
14060.29 902
14061.41 913
14062.53 973
14063.65 973
14064.77 1015
14065.89 982
14067.01 988
14068.13 975
14069.25 1006
14070.37 985
14071.49 1032
14072.61 1040
14073.73 1033
14074.85 1017
14075.97 1001
14077.09 1014
14078.21 1044
14079.33 1073
14080.45 1060
14081.57 1047
14082.69 1075
14083.82 1057
14084.94 1080
14086.06 1078
14087.18 1118
14088.30 1079
14089.42 1112
14090.54 1131
14091.66 1123
14092.78 1123
14093.91 1128
14095.03 1116
14096.15 1143
14097.27 1162
14098.39 1131
14099.51 1103
14100.63 1126
14101.76 1118
14102.88 1096
14104.00 1119
14105.12 1090
14106.24 1068
14107.36 1052
14108.49 1058
14109.61 1054
14110.73 1048
14111.85 1045
14112.97 1021
14114.10 1023
14115.22 1020
14116.34 1016
14117.46 1051
14118.58 969
14119.71 961
14120.83 936
14121.95 925
14123.07 933
14124.20 914
14125.32 891
14126.44 873
14127.56 900
14128.69 910
14129.81 924
14130.93 879
14132.06 891
14133.18 875
14134.30 903
14135.42 886
14136.55 888
14137.67 872
14138.79 851
14139.92 869
14141.04 870
14142.16 864
14143.29 840
14144.41 867
14145.53 870
14146.66 869
14147.78 857
14148.90 824
14150.03 841
14151.15 839
14152.27 833
14153.40 817
14154.52 827
14155.64 851
14156.77 844
14157.89 845
14159.02 799
14160.14 812
14161.26 829
14162.39 828
14163.51 867
14164.64 821
14165.76 816
14166.88 816
14168.01 827
14169.13 793
14170.26 839
14171.38 816
14172.51 827
14173.63 804
14174.75 795
14175.88 807
14177.00 806
14178.13 820
14179.25 810
14180.38 819
14181.50 818
14182.63 829
14183.75 801
14184.88 793
14186.00 769
14187.13 762
14188.25 756
14189.38 801
14190.50 804
14191.63 788
14192.75 747
14193.88 740
14195.00 770
14196.13 767
14197.25 741
14198.38 726
14199.50 745
14200.63 748
14201.76 736
14202.88 748
14204.01 739
14205.13 765
14206.26 749
14207.38 740
14208.51 755
14209.64 736
14210.76 715
14211.89 718
14213.01 727
14214.14 736
14215.27 722
14216.39 724
14217.52 740
14218.64 731
14219.77 707
14220.90 733
14222.02 726
14223.15 735
14224.28 733
14225.40 731
14226.53 703
14227.66 709
14228.78 729
14229.91 705
14231.04 690
14232.16 705
14233.29 704
14234.42 727
14235.54 700
14236.67 642
14237.80 703
14238.92 718
14240.05 703
14241.18 708
14242.31 708
14243.43 685
14244.56 685
14245.69 678
14246.82 692
14247.94 682
14249.07 699
14250.20 693
14251.33 695
14252.45 695
14253.58 686
14254.71 668
14255.84 661
14256.96 680
14258.09 646
14259.22 653
14260.35 641
14261.47 667
14262.60 642
14263.73 632
14264.86 658
14265.99 688
14267.12 670
14268.24 660
14269.37 635
14270.50 653
14271.63 622
14272.76 630
14273.89 643
14275.01 634
14276.14 644
14277.27 640
14278.40 635
14279.53 615
14280.66 652
14281.79 618
14282.91 602
14284.04 630
14285.17 612
14286.30 620
14287.43 576
14288.56 572
14289.69 591
14290.82 596
14291.95 584
14293.08 577
14294.20 545
14295.33 577
14296.46 603
14297.59 587
14298.72 589
14299.85 580
14300.98 572
14302.11 577
14303.24 574
14304.37 568
14305.50 602
14306.63 582
14307.76 560
14308.89 552
14310.02 595
14311.15 571
14312.28 579
14313.41 598
14314.54 560
14315.67 572
14316.80 559
14317.93 555
14319.06 559
14320.19 576
14321.32 571
14322.45 555
14323.58 555
14324.71 579
14325.84 554
14326.97 559
14328.10 554
14329.23 554
14330.36 568
14331.49 566
14332.62 575
14333.76 593
14334.89 574
14336.02 555
14337.15 557
14338.28 554
14339.41 559
14340.54 563
14341.67 586
14342.80 560
14343.93 558
14345.07 561
14346.20 564
14347.33 582
14348.46 572
14349.59 515
14350.72 522
14351.85 520
14352.99 523
14354.12 550
14355.25 540
14356.38 550
14357.51 564
14358.64 558
14359.78 536
14360.91 524
14362.04 568
14363.17 525
14364.30 538
14365.44 554
14366.57 552
14367.70 553
14368.83 553
14369.96 575
14371.10 528
14372.23 560
14373.36 556
14374.49 564
14375.63 560
14376.76 548
14377.89 562
14379.02 557
14380.16 561
14381.29 605
14382.42 582
14383.55 562
14384.69 576
14385.82 554
14386.95 574
14388.09 591
14389.22 566
14390.35 539
14391.49 544
14392.62 544
14393.75 552
14394.89 560
14396.02 587
14397.15 570
14398.28 563
14399.42 556
14400.55 546
14401.69 577
14402.82 590
14403.95 579
14405.09 594
14406.22 561
14407.35 576
14408.49 568
14409.62 561
14410.75 552
14411.89 564
14413.02 617
14414.16 604
14415.29 597
14416.42 606
14417.56 553
14418.69 579
14419.83 578
14420.96 597
14422.10 611
14423.23 589
14424.36 580
14425.50 596
14426.63 609
14427.77 594
14428.90 600
14430.04 581
14431.17 633
14432.31 647
14433.44 635
14434.58 620
14435.71 638
14436.85 654
14437.98 640
14439.12 611
14440.25 612
14441.39 617
14442.52 603
14443.66 617
14444.79 605
14445.93 608
14447.06 626
14448.20 625
14449.33 636
14450.47 636
14451.60 635
14452.74 660
14453.87 668
14455.01 656
14456.14 633
14457.28 642
14458.42 622
14459.55 654
14460.69 614
14461.82 642
14462.96 662
14464.10 669
14465.23 692
14466.37 656
14467.50 666
14468.64 688
14469.78 673
14470.91 674
14472.05 641
14473.18 648
14474.32 670
14475.46 656
14476.59 632
14477.73 652
14478.87 644
14480.00 684
14481.14 691
14482.28 666
14483.41 653
14484.55 657
14485.69 660
14486.82 691
14487.96 687
14489.10 676
14490.23 636
14491.37 630
14492.51 640
14493.65 643
14494.78 670
14495.92 663
14497.06 683
14498.19 655
14499.33 638
14500.47 644
14501.61 668
14502.74 690
14503.88 683
14505.02 691
14506.16 668
14507.29 642
14508.43 671
14509.57 634
14510.71 656
14511.85 666
14512.98 633
14514.12 642
14515.26 644
14516.40 638
14517.54 612
14518.67 652
14519.81 626
14520.95 583
14522.09 609
14523.23 612
14524.36 634
14525.50 592
14526.64 604
14527.78 623
14528.92 596
14530.06 589
14531.19 596
14532.33 594
14533.47 609
14534.61 637
14535.75 598
14536.89 612
14538.03 603
14539.17 598
14540.31 591
14541.44 603
14542.58 580
14543.72 591
14544.86 596
14546.00 601
14547.14 618
14548.28 629
14549.42 621
14550.56 583
14551.70 588
14552.84 585
14553.98 581
14555.12 589
14556.25 600
14557.39 608
14558.53 592
14559.67 608
14560.81 609
14561.95 617
14563.09 601
14564.23 601
14565.37 596
14566.51 586
14567.65 618
14568.79 564
14569.93 575
14571.07 588
14572.21 600
14573.35 604
14574.49 622
14575.63 617
14576.77 608
14577.92 609
14579.06 606
14580.20 624
14581.34 621
14582.48 612
14583.62 604
14584.76 612
14585.90 629
14587.04 617
14588.18 624
14589.32 636
14590.46 645
14591.60 663
14592.74 636
14593.89 626
14595.03 647
14596.17 639
14597.31 644
14598.45 670
14599.59 660
14600.73 642
14601.87 634
14603.02 703
14604.16 664
14605.30 677
14606.44 688
14607.58 684
14608.72 699
14609.86 698
14611.01 670
14612.15 696
14613.29 682
14614.43 706
14615.57 711
14616.72 703
14617.86 723
14619.00 737
14620.14 721
14621.28 761
14622.43 733
14623.57 769
14624.71 760
14625.85 754
14627.00 741
14628.14 760
14629.28 791
14630.42 776
14631.56 759
14632.71 792
14633.85 815
14634.99 799
14636.14 792
14637.28 774
14638.42 784
14639.56 764
14640.71 810
14641.85 784
14642.99 768
14644.14 772
14645.28 743
14646.42 745
14647.56 724
14648.71 751
14649.85 734
14650.99 721
14652.14 680
14653.28 665
14654.42 678
14655.57 684
14656.71 643
14657.85 651
14659.00 646
14660.14 630
14661.29 595
14662.43 593
14663.57 620
14664.72 602
14665.86 589
14667.00 577
14668.15 578
14669.29 554
14670.44 570
14671.58 551
14672.73 590
14673.87 542
14675.01 570
14676.16 577
14677.30 573
14678.45 549
14679.59 535
14680.74 569
14681.88 545
14683.02 517
14684.17 539
14685.31 559
14686.46 538
14687.60 537
14688.75 535
14689.89 537
14691.04 516
14692.18 507
14693.33 529
14694.47 526
14695.62 514
14696.76 518
14697.91 517
14699.05 495
14700.20 494
14701.34 494
14702.49 493
14703.63 502
14704.78 533
14705.92 499
14707.07 519
14708.22 472
14709.36 487
14710.51 497
14711.65 479
14712.80 500
14713.94 483
14715.09 510
14716.23 506
14717.38 511
14718.53 496
14719.67 479
14720.82 486
14721.96 492
14723.11 502
14724.26 505
14725.40 465
14726.55 491
14727.70 491
14728.84 485
14729.99 486
14731.13 446
14732.28 499
14733.43 466
14734.57 471
14735.72 496
14736.87 498
14738.01 471
14739.16 487
14740.31 483
14741.45 470
14742.60 430
14743.75 484
14744.89 505
14746.04 484
14747.19 461
14748.34 466
14749.48 459
14750.63 459
14751.78 508
14752.92 488
14754.07 479
14755.22 468
14756.37 483
14757.51 474
14758.66 467
14759.81 433
14760.96 492
14762.10 455
14763.25 449
14764.40 442
14765.55 484
14766.70 445
14767.84 434
14768.99 453
14770.14 471
14771.29 462
14772.43 459
14773.58 481
14774.73 424
14775.88 437
14777.03 457
14778.18 493
14779.32 464
14780.47 458
14781.62 440
14782.77 445
14783.92 433
14785.07 437
14786.21 442
14787.36 432
14788.51 438
14789.66 438
14790.81 464
14791.96 413
14793.11 423
14794.26 436
14795.40 433
14796.55 426
14797.70 434
14798.85 413
14800.00 431
14801.15 423
14802.30 409
14803.45 419
14804.60 432
14805.75 436
14806.90 411
14808.05 417
14809.19 395
14810.34 416
14811.49 419
14812.64 444
14813.79 411
14814.94 414
14816.09 401
14817.24 403
14818.39 432
14819.54 419
14820.69 413
14821.84 402
14822.99 410
14824.14 404
14825.29 429
14826.44 392
14827.59 404
14828.74 377
14829.89 423
14831.04 425
14832.19 387
14833.34 386
14834.49 395
14835.64 407
14836.79 392
14837.95 397
14839.10 411
14840.25 406
14841.40 408
14842.55 394
14843.70 371
14844.85 377
14846.00 379
14847.15 406
14848.30 397
14849.45 393
14850.60 379
14851.76 394
14852.91 375
14854.06 379
14855.21 383
14856.36 412
14857.51 389
14858.66 389
14859.81 383
14860.97 375
14862.12 361
14863.27 366
14864.42 381
14865.57 376
14866.72 388
14867.88 380
14869.03 380
14870.18 375
14871.33 390
14872.48 400
14873.64 393
14874.79 369
14875.94 365
14877.09 366
14878.24 372
14879.40 390
14880.55 352
14881.70 372
14882.85 395
14884.00 408
14885.16 369
14886.31 373
14887.46 361
14888.61 387
14889.77 395
14890.92 411
14892.07 398
14893.23 365
14894.38 395
14895.53 387
14896.68 381
14897.84 380
14898.99 387
14900.14 363
14901.30 398
14902.45 395
14903.60 383
14904.75 364
14905.91 380
14907.06 356
14908.21 374
14909.37 385
14910.52 401
14911.67 402
14912.83 364
14913.98 374
14915.14 352
14916.29 351
14917.44 341
14918.60 363
14919.75 365
14920.90 374
14922.06 363
14923.21 359
14924.37 396
14925.52 395
14926.67 355
14927.83 335
14928.98 378
14930.14 374
14931.29 364
14932.44 356
14933.60 409
14934.75 370
14935.91 355
14937.06 374
14938.22 402
14939.37 382
14940.52 361
14941.68 383
14942.83 362
14943.99 381
14945.14 394
14946.30 378
14947.45 368
14948.61 376
14949.76 386
14950.92 347
14952.07 369
14953.23 368
14954.38 370
14955.54 366
14956.69 356
14957.85 368
14959.00 368
14960.16 382
14961.31 376
14962.47 378
14963.62 364
14964.78 354
14965.94 380
14967.09 360
14968.25 353
14969.40 374
14970.56 378
14971.71 399
14972.87 387
14974.03 374
14975.18 368
14976.34 365
14977.49 354
14978.65 385
14979.81 395
14980.96 390
14982.12 350
14983.27 363
14984.43 377
14985.59 358
14986.74 362
14987.90 358
14989.06 401
14990.21 378
14991.37 374
14992.53 352
14993.68 349
14994.84 356
14996.00 381
14997.15 393
14998.31 353
14999.47 354
15000.62 334
15001.78 378
15002.94 374
15004.09 354
15005.25 353
15006.41 339
15007.56 351
15008.72 356
15009.88 351
15011.04 339
15012.19 378
15013.35 381
15014.51 380
15015.67 356
15016.82 352
15017.98 366
15019.14 370
15020.30 365
15021.45 362
15022.61 361
15023.77 358
15024.93 355
15026.08 353
15027.24 374
15028.40 347
15029.56 360
15030.72 349
15031.87 330
15033.03 370
15034.19 375
15035.35 360
15036.51 335
15037.67 344
15038.82 361
15039.98 342
15041.14 344
15042.30 333
15043.46 341
15044.62 369
15045.78 356
15046.93 365
15048.09 374
15049.25 360
15050.41 342
15051.57 363
15052.73 330
15053.89 348
15055.05 354
15056.20 338
15057.36 352
15058.52 354
15059.68 365
15060.84 353
15062.00 366
15063.16 347
15064.32 358
15065.48 403
15066.64 367
15067.80 346
15068.96 367
15070.12 362
15071.28 355
15072.44 341
15073.60 336
15074.76 366
15075.91 372
15077.07 346
15078.23 350
15079.39 340
15080.55 353
15081.71 370
15082.87 384
15084.03 383
15085.19 365
15086.35 375
15087.51 384
15088.68 347
15089.84 354
15091.00 372
15092.16 357
15093.32 366
15094.48 357
15095.64 369
15096.80 376
15097.96 395
15099.12 408
15100.28 376
15101.44 362
15102.60 348
15103.76 372
15104.92 372
15106.08 350
15107.25 359
15108.41 368
15109.57 362
15110.73 372
15111.89 358
15113.05 382
15114.21 371
15115.37 364
15116.54 358
15117.70 388
15118.86 379
15120.02 371
15121.18 401
15122.34 387
15123.50 358
15124.67 376
15125.83 401
15126.99 397
15128.15 385
15129.31 359
15130.47 380
15131.64 399
15132.80 389
15133.96 385
15135.12 382
15136.28 412
15137.45 376
15138.61 369
15139.77 396
15140.93 390
15142.10 414
15143.26 393
15144.42 388
15145.58 378
15146.75 392
15147.91 394
15149.07 408
15150.23 386
15151.40 407
15152.56 423
15153.72 419
15154.88 387
15156.05 415
15157.21 413
15158.37 403
15159.54 406
15160.70 409
15161.86 415
15163.03 396
15164.19 416
15165.35 402
15166.52 406
15167.68 429
15168.84 434
15170.01 437
15171.17 408
15172.33 423
15173.50 412
15174.66 406
15175.82 416
15176.99 442
15178.15 431
15179.31 435
15180.48 470
15181.64 438
15182.81 440
15183.97 485
15185.13 479
15186.30 441
15187.46 440
15188.63 471
15189.79 445
15190.95 463
15192.12 471
15193.28 472
15194.45 486
15195.61 477
15196.78 488
15197.94 460
15199.10 448
15200.27 458
15201.43 499
15202.60 480
15203.76 469
15204.93 451
15206.09 468
15207.26 480
15208.42 467
15209.59 477
15210.75 471
15211.92 488
15213.08 509
15214.25 485
15215.41 467
15216.58 485
15217.74 460
15218.91 490
15220.07 496
15221.24 492
15222.40 499
15223.57 499
15224.74 497
15225.90 519
15227.07 514
15228.23 511
15229.40 519
15230.56 529
15231.73 543
15232.89 526
15234.06 522
15235.23 541
15236.39 549
15237.56 552
15238.72 534
15239.89 549
15241.06 520
15242.22 551
15243.39 539
15244.56 541
15245.72 520
15246.89 546
15248.05 548
15249.22 524
15250.39 512
15251.55 536
15252.72 497
15253.89 501
15255.05 512
15256.22 501
15257.39 487
15258.55 479
15259.72 489
15260.89 499
15262.05 482
15263.22 486
15264.39 502
15265.56 487
15266.72 467
15267.89 466
15269.06 463
15270.22 486
15271.39 490
15272.56 468
15273.73 464
15274.89 458
15276.06 475
15277.23 485
15278.40 441
15279.56 469
15280.73 463
15281.90 450
15283.07 449
15284.23 475
15285.40 440
15286.57 428
15287.74 439
15288.91 444
15290.07 427
15291.24 442
15292.41 418
15293.58 460
15294.75 457
15295.92 436
15297.08 444
15298.25 450
15299.42 425
15300.59 453
15301.76 440
15302.93 421
15304.09 434
15305.26 461
15306.43 444
15307.60 446
15308.77 460
15309.94 451
15311.11 458
15312.28 474
15313.44 460
15314.61 434
15315.78 435
15316.95 445
15318.12 462
15319.29 456
15320.46 448
15321.63 427
15322.80 444
15323.97 425
15325.14 448
15326.30 461
15327.47 451
15328.64 493
15329.81 439
15330.98 460
15332.15 460
15333.32 460
15334.49 477
15335.66 452
15336.83 442
15338.00 464
15339.17 445
15340.34 473
15341.51 456
15342.68 466
15343.85 441
15345.02 498
15346.19 498
15347.36 504
15348.53 491
15349.70 468
15350.87 470
15352.04 457
15353.21 512
15354.38 493
15355.55 467
15356.72 477
15357.90 491
15359.07 485
15360.24 485
15361.41 526
15362.58 517
15363.75 490
15364.92 500
15366.09 501
15367.26 499
15368.43 492
15369.60 495
15370.77 541
15371.95 527
15373.12 505
15374.29 506
15375.46 543
15376.63 513
15377.80 488
15378.97 522
15380.15 509
15381.32 524
15382.49 512
15383.66 500
15384.83 497
15386.00 496
15387.17 496
15388.35 507
15389.52 508
15390.69 539
15391.86 547
15393.03 504
15394.21 488
15395.38 459
15396.55 502
15397.72 501
15398.89 515
15400.07 508
15401.24 497
15402.41 475
15403.58 472
15404.76 471
15405.93 471
15407.10 460
15408.27 462
15409.45 477
15410.62 472
15411.79 425
15412.96 444
15414.14 483
15415.31 444
15416.48 465
15417.66 445
15418.83 456
15420.00 439
15421.17 439
15422.35 426
15423.52 417
15424.69 442
15425.87 450
15427.04 430
15428.21 426
15429.39 405
15430.56 426
15431.73 443
15432.91 426
15434.08 402
15435.25 406
15436.43 395
15437.60 416
15438.77 426
15439.95 414
15441.12 445
15442.30 400
15443.47 427
15444.64 430
15445.82 421
15446.99 416
15448.17 402
15449.34 429
15450.51 415
15451.69 425
15452.86 402
15454.04 409
15455.21 419
15456.39 401
15457.56 403
15458.73 403
15459.91 406
15461.08 391
15462.26 394
15463.43 388
15464.61 408
15465.78 399
15466.96 435
15468.13 399
15469.31 406
15470.48 411
15471.66 411
15472.83 406
15474.01 379
15475.18 375
15476.36 425
15477.53 404
15478.71 437
15479.88 414
15481.06 415
15482.23 423
15483.41 419
15484.58 417
15485.76 428
15486.93 404
15488.11 428
15489.29 420
15490.46 413
15491.64 394
15492.81 416
15493.99 416
15495.16 428
15496.34 420
15497.52 420
15498.69 404
15499.87 420
15501.04 436
15502.22 442
15503.40 439
15504.57 434
15505.75 395
15506.92 420
15508.10 446
15509.28 415
15510.45 392
15511.63 441
15512.81 443
15513.98 436
15515.16 405
15516.34 424
15517.51 415
15518.69 417
15519.87 397
15521.04 418
15522.22 437
15523.40 422
15524.57 430
15525.75 424
15526.93 429
15528.11 476
15529.28 475
15530.46 481
15531.64 434
15532.81 445
15533.99 448
15535.17 453
15536.35 443
15537.52 435
15538.70 421
15539.88 455
15541.06 424
15542.23 446
15543.41 436
15544.59 454
15545.77 452
15546.95 439
15548.12 422
15549.30 441
15550.48 455
15551.66 480
15552.83 447
15554.01 447
15555.19 447
15556.37 462
15557.55 489
15558.73 460
15559.90 459
15561.08 468
15562.26 485
15563.44 450
15564.62 455
15565.80 459
15566.97 486
15568.15 489
15569.33 478
15570.51 484
15571.69 467
15572.87 494
15574.05 494
15575.23 469
15576.40 465
15577.58 505
15578.76 488
15579.94 494
15581.12 466
15582.30 509
15583.48 526
15584.66 509
15585.84 486
15587.02 495
15588.20 489
15589.38 481
15590.56 494
15591.73 493
15592.91 528
15594.09 522
15595.27 512
15596.45 508
15597.63 521
15598.81 514
15599.99 535
15601.17 563
15602.35 546
15603.53 537
15604.71 545
15605.89 570
15607.07 562
15608.25 579
15609.43 518
15610.61 567
15611.79 582
15612.97 593
15614.15 596
15615.33 566
15616.51 574
15617.69 643
15618.88 597
15620.06 611
15621.24 604
15622.42 634
15623.60 634
15624.78 593
15625.96 618
15627.14 638
15628.32 614
15629.50 624
15630.68 651
15631.86 646
15633.05 658
15634.23 643
15635.41 648
15636.59 669
15637.77 673
15638.95 653
15640.13 676
15641.31 644
15642.50 649
15643.68 690
15644.86 692
15646.04 640
15647.22 708
15648.40 683
15649.58 694
15650.77 686
15651.95 694
15653.13 685
15654.31 703
15655.49 693
15656.68 710
15657.86 699
15659.04 719
15660.22 695
15661.40 677
15662.59 696
15663.77 679
15664.95 681
15666.13 687
15667.32 705
15668.50 722
15669.68 710
15670.86 688
15672.05 702
15673.23 667
15674.41 678
15675.59 649
15676.78 698
15677.96 665
15679.14 689
15680.32 663
15681.51 673
15682.69 662
15683.87 678
15685.06 649
15686.24 665
15687.42 662
15688.61 674
15689.79 647
15690.97 638
15692.16 639
15693.34 660
15694.52 626
15695.71 649
15696.89 676
15698.07 663
15699.26 686
15700.44 672
15701.62 663
15702.81 650
15703.99 629
15705.17 659
15706.36 685
15707.54 633
15708.73 648
15709.91 679
15711.09 688
15712.28 685
15713.46 658
15714.65 694
15715.83 677
15717.02 708
15718.20 694
15719.38 715
15720.57 693
15721.75 723
15722.94 753
15724.12 728
15725.31 723
15726.49 729
15727.68 732
15728.86 704
15730.04 701
15731.23 758
15732.41 737
15733.60 754
15734.78 770
15735.97 755
15737.15 720
15738.34 775
15739.52 807
15740.71 759
15741.89 737
15743.08 784
15744.27 802
15745.45 793
15746.64 777
15747.82 808
15749.01 805
15750.19 850
15751.38 847
15752.56 851
15753.75 869
15754.93 869
15756.12 856
15757.31 814
15758.49 846
15759.68 864
15760.86 843
15762.05 848
15763.24 878
15764.42 823
15765.61 863
15766.79 846
15767.98 871
15769.17 858
15770.35 802
15771.54 806
15772.72 837
15773.91 836
15775.10 792
15776.28 847
15777.47 809
15778.66 831
15779.84 808
15781.03 785
15782.22 800
15783.40 817
15784.59 785
15785.78 802
15786.96 781
15788.15 752
15789.34 775
15790.53 752
15791.71 779
15792.90 755
15794.09 756
15795.27 755
15796.46 750
15797.65 730
15798.84 722
15800.02 742
15801.21 699
15802.40 716
15803.59 719
15804.77 704
15805.96 707
15807.15 716
15808.34 668
15809.52 697
15810.71 718
15811.90 677
15813.09 652
15814.28 692
15815.46 663
15816.65 646
15817.84 661
15819.03 680
15820.22 686
15821.40 670
15822.59 663
15823.78 680
15824.97 654
15826.16 651
15827.35 641
15828.53 649
15829.72 649
15830.91 660
15832.10 628
15833.29 647
15834.48 643
15835.67 648
15836.85 649
15838.04 666
15839.23 672
15840.42 630
15841.61 647
15842.80 651
15843.99 639
15845.18 629
15846.37 603
15847.55 623
15848.74 632
15849.93 639
15851.12 638
15852.31 599
15853.50 608
15854.69 630
15855.88 637
15857.07 615
15858.26 630
15859.45 605
15860.64 622
15861.83 637
15863.02 602
15864.21 636
15865.40 637
15866.59 656
15867.78 643
15868.97 636
15870.16 620
15871.35 637
15872.54 643
15873.73 598
15874.92 625
15876.11 649
15877.30 672
15878.49 679
15879.68 641
15880.87 648
15882.06 653
15883.25 699
15884.44 647
15885.63 660
15886.82 651
15888.01 635
15889.20 648
15890.39 680
15891.59 708
15892.78 659
15893.97 700
15895.16 689
15896.35 683
15897.54 694
15898.73 683
15899.92 673
15901.11 680
15902.30 692
15903.50 703
15904.69 709
15905.88 717
15907.07 691
15908.26 721
15909.45 693
15910.64 709
15911.84 725
15913.03 712
15914.22 734
15915.41 719
15916.60 730
15917.79 745
15918.99 704
15920.18 697
15921.37 745
15922.56 760
15923.75 737
15924.95 729
15926.14 715
15927.33 704
15928.52 715
15929.71 722
15930.91 701
15932.10 690
15933.29 692
15934.48 723
15935.68 717
15936.87 664
15938.06 687
15939.25 700
15940.45 683
15941.64 672
15942.83 698
15944.03 698
15945.22 675
15946.41 661
15947.60 628
15948.80 581
15949.99 597
15951.18 595
15952.38 585
15953.57 604
15954.76 582
15955.96 609
15957.15 584
15958.34 559
15959.54 548
15960.73 568
15961.92 551
15963.12 549
15964.31 520
15965.50 523
15966.70 540
15967.89 540
15969.08 500
15970.28 517
15971.47 534
15972.67 501
15973.86 506
15975.05 521
15976.25 476
15977.44 475
15978.64 468
15979.83 491
15981.02 500
15982.22 481
15983.41 474
15984.61 454
15985.80 476
15987.00 478
15988.19 465
15989.38 465
15990.58 472
15991.77 468
15992.97 486
15994.16 471
15995.36 471
15996.55 462
15997.75 481
15998.94 450
16000.14 475
16001.33 448
16002.53 447
16003.72 449
16004.92 474
16006.11 454
16007.31 430
16008.50 446
16009.70 446
16010.89 456
16012.09 434
16013.28 442
16014.48 406
16015.67 437
16016.87 422
16018.07 454
16019.26 437
16020.46 425
16021.65 458
16022.85 411
16024.04 435
16025.24 417
16026.44 391
16027.63 449
16028.83 431
16030.02 433
16031.22 442
16032.42 431
16033.61 441
16034.81 400
16036.00 423
16037.20 432
16038.40 422
16039.59 436
16040.79 427
16041.99 403
16043.18 414
16044.38 374
16045.58 417
16046.77 415
16047.97 394
16049.17 398
16050.36 423
16051.56 419
16052.76 384
16053.95 399
16055.15 419
16056.35 424
16057.54 437
16058.74 415
16059.94 385
16061.14 398
16062.33 382
16063.53 390
16064.73 415
16065.92 389
16067.12 371
16068.32 398
16069.52 411
16070.71 398
16071.91 392
16073.11 417
16074.31 411
16075.50 377
16076.70 390
16077.90 415
16079.10 395
16080.30 370
16081.49 390
16082.69 394
16083.89 383
16085.09 358
16086.29 367
16087.48 390
16088.68 398
16089.88 369
16091.08 390
16092.28 356
16093.48 368
16094.67 346
16095.87 369
16097.07 387
16098.27 378
16099.47 388
16100.67 362
16101.87 350
16103.06 356
16104.26 363
16105.46 392
16106.66 375
16107.86 371
16109.06 352
16110.26 354
16111.46 336
16112.66 351
16113.86 383
16115.05 366
16116.25 334
16117.45 349
16118.65 350
16119.85 346
16121.05 361
16122.25 343
16123.45 362
16124.65 335
16125.85 356
16127.05 370
16128.25 359
16129.45 358
16130.65 345
16131.85 329
16133.05 345
16134.25 344
16135.45 347
16136.65 341
16137.85 338
16139.05 342
16140.25 328
16141.45 318
16142.65 331
16143.85 350
16145.05 349
16146.25 345
16147.45 322
16148.65 323
16149.85 310
16151.05 343
16152.25 337
16153.45 343
16154.65 353
16155.85 339
16157.05 337
16158.25 342
16159.46 348
16160.66 342
16161.86 348
16163.06 360
16164.26 353
16165.46 347
16166.66 353
16167.86 334
16169.06 324
16170.27 316
16171.47 336
16172.67 354
16173.87 337
16175.07 332
16176.27 349
16177.47 335
16178.67 354
16179.88 348
16181.08 356
16182.28 350
16183.48 342
16184.68 324
16185.89 333
16187.09 322
16188.29 327
16189.49 339
16190.69 333
16191.90 333
16193.10 343
16194.30 377
16195.50 334
16196.70 326
16197.91 328
16199.11 330
16200.31 339
16201.51 354
16202.72 353
16203.92 328
16205.12 357
16206.32 359
16207.53 364
16208.73 366
16209.93 349
16211.13 348
16212.34 357
16213.54 360
16214.74 357
16215.95 386
16217.15 371
16218.35 368
16219.55 375
16220.76 313
16221.96 333
16223.16 356
16224.37 356
16225.57 376
16226.77 337
16227.98 355
16229.18 351
16230.38 379
16231.59 335
16232.79 367
16233.99 369
16235.20 360
16236.40 364
16237.61 360
16238.81 363
16240.01 361
16241.22 356
16242.42 351
16243.63 371
16244.83 368
16246.03 374
16247.24 360
16248.44 371
16249.65 364
16250.85 376
16252.05 363
16253.26 372
16254.46 389
16255.67 388
16256.87 391
16258.08 368
16259.28 392
16260.49 372
16261.69 390
16262.89 376
16264.10 368
16265.30 378
16266.51 363
16267.71 364
16268.92 372
16270.12 395
16271.33 410
16272.53 403
16273.74 377
16274.94 385
16276.15 366
16277.35 379
16278.56 382
16279.77 371
16280.97 372
16282.18 369
16283.38 375
16284.59 367
16285.79 367
16287.00 379
16288.20 395
16289.41 399
16290.61 397
16291.82 395
16293.03 398
16294.23 386
16295.44 388
16296.64 393
16297.85 366
16299.06 380
16300.26 392
16301.47 396
16302.67 378
16303.88 352
16305.09 391
16306.29 423
16307.50 375
16308.71 380
16309.91 369
16311.12 381
16312.33 360
16313.53 372
16314.74 386
16315.95 370
16317.15 415
16318.36 397
16319.57 393
16320.77 374
16321.98 366
16323.19 363
16324.39 402
16325.60 354
16326.81 357
16328.01 343
16329.22 321
16330.43 360
16331.64 360
16332.84 372
16334.05 354
16335.26 356
16336.47 359
16337.67 352
16338.88 352
16340.09 318
16341.30 368
16342.50 376
16343.71 343
16344.92 325
16346.13 340
16347.33 331
16348.54 347
16349.75 352
16350.96 362
16352.17 336
16353.37 341
16354.58 340
16355.79 341
16357.00 319
16358.21 347
16359.41 342
16360.62 352
16361.83 351
16363.04 372
16364.25 350
16365.46 360
16366.67 358
16367.87 329
16369.08 332
16370.29 336
16371.50 326
16372.71 311
16373.92 314
16375.13 333
16376.34 358
16377.54 332
16378.75 328
16379.96 322
16381.17 325
16382.38 352
16383.59 333
16384.80 334
16386.01 300
16387.22 315
16388.43 312
16389.64 330
16390.85 350
16392.05 316
16393.26 316
16394.47 330
16395.68 322
16396.89 335
16398.10 327
16399.31 358
16400.52 338
16401.73 329
16402.94 299
16404.15 341
16405.36 338
16406.57 321
16407.78 317
16408.99 337
16410.20 331
16411.41 334
16412.62 323
16413.83 365
16415.04 326
16416.25 325
16417.46 343
16418.67 325
16419.88 326
16421.10 330
16422.31 326
16423.52 306
16424.73 289
16425.94 316
16427.15 346
16428.36 319
16429.57 326
16430.78 328
16431.99 320
16433.20 351
16434.41 329
16435.63 312
16436.84 343
16438.05 320
16439.26 315
16440.47 310
16441.68 313
16442.89 306
16444.10 336
16445.32 341
16446.53 346
16447.74 321
16448.95 335
16450.16 323
16451.37 319
16452.59 329
16453.80 340
16455.01 319
16456.22 303
16457.43 325
16458.64 312
16459.86 312
16461.07 316
16462.28 328
16463.49 327
16464.70 291
16465.92 309
16467.13 323
16468.34 309
16469.55 306
16470.77 329
16471.98 342
16473.19 329
16474.40 328
16475.62 315
16476.83 307
16478.04 322
16479.25 294
16480.47 331
16481.68 292
16482.89 297
16484.11 299
16485.32 299
16486.53 328
16487.74 331
16488.96 330
16490.17 320
16491.38 325
16492.60 343
16493.81 326
16495.02 309
16496.24 299
16497.45 294
16498.66 310
16499.88 316
16501.09 337
16502.30 322
16503.52 308
16504.73 296
16505.94 317
16507.16 311
16508.37 329
16509.59 336
16510.80 318
16512.01 312
16513.23 317
16514.44 294
16515.66 303
16516.87 295
16518.08 326
16519.30 339
16520.51 326
16521.73 325
16522.94 300
16524.16 321
16525.37 345
16526.58 330
16527.80 305
16529.01 329
16530.23 357
16531.44 353
16532.66 329
16533.87 330
16535.09 339
16536.30 334
16537.52 327
16538.73 340
16539.95 337
16541.16 345
16542.38 336
16543.59 337
16544.81 323
16546.02 353
16547.24 348
16548.45 348
16549.67 344
16550.88 338
16552.10 368
16553.31 357
16554.53 350
16555.74 342
16556.96 340
16558.18 386
16559.39 336
16560.61 353
16561.82 367
16563.04 356
16564.25 339
16565.47 362
16566.69 366
16567.90 370
16569.12 349
16570.33 330
16571.55 386
16572.77 369
16573.98 369
16575.20 360
16576.41 371
16577.63 369
16578.85 369
16580.06 366
16581.28 362
16582.50 355
16583.71 340
16584.93 337
16586.15 331
16587.36 343
16588.58 378
16589.80 347
16591.01 334
16592.23 352
16593.45 356
16594.66 335
16595.88 346
16597.10 360
16598.32 366
16599.53 308
16600.75 322
16601.97 380
16603.18 366
16604.40 350
16605.62 345
16606.84 335
16608.05 316
16609.27 303
16610.49 328
16611.71 311
16612.92 324
16614.14 306
16615.36 326
16616.58 322
16617.79 317
16619.01 328
16620.23 323
16621.45 285
16622.67 306
16623.88 327
16625.10 300
16626.32 309
16627.54 312
16628.76 317
16629.97 300
16631.19 279
16632.41 288
16633.63 304
16634.85 311
16636.07 281
16637.29 318
16638.50 321
16639.72 295
16640.94 318
16642.16 310
16643.38 307
16644.60 298
16645.82 306
16647.03 300
16648.25 293
16649.47 299
16650.69 303
16651.91 318
16653.13 292
16654.35 282
16655.57 303
16656.79 320
16658.01 299
16659.23 294
16660.45 307
16661.66 327
16662.88 321
16664.10 308
16665.32 304
16666.54 306
16667.76 319
16668.98 285
16670.20 294
16671.42 296
16672.64 295
16673.86 309
16675.08 287
16676.30 292
16677.52 278
16678.74 302
16679.96 298
16681.18 305
16682.40 313
16683.62 286
16684.84 278
16686.06 278
16687.28 296
16688.50 286
16689.72 289
16690.94 305
16692.16 301
16693.39 297
16694.61 283
16695.83 262
16697.05 311
16698.27 297
16699.49 281
16700.71 299
16701.93 284
16703.15 280
16704.37 284
16705.59 284
16706.81 311
16708.04 302
16709.26 276
16710.48 271
16711.70 278
16712.92 266
16714.14 280
16715.36 294
16716.58 281
16717.81 268
16719.03 277
16720.25 279
16721.47 279
16722.69 270
16723.91 279
16725.14 275
16726.36 283
16727.58 261
16728.80 288
16730.02 278
16731.24 293
16732.47 287
16733.69 311
16734.91 279
16736.13 268
16737.36 271
16738.58 269
16739.80 282
16741.02 271
16742.24 279
16743.47 287
16744.69 255
16745.91 272
16747.13 270
16748.36 281
16749.58 280
16750.80 258
16752.02 287
16753.25 274
16754.47 288
16755.69 295
16756.92 271
16758.14 282
16759.36 275
16760.59 258
16761.81 264
16763.03 275
16764.25 265
16765.48 275
16766.70 278
16767.92 289
16769.15 280
16770.37 297
16771.59 277
16772.82 280
16774.04 280
16775.27 313
16776.49 290
16777.71 259
16778.94 267
16780.16 286
16781.38 300
16782.61 261
16783.83 276
16785.06 261
16786.28 258
16787.50 290
16788.73 258
16789.95 276
16791.18 283
16792.40 281
16793.62 270
16794.85 281
16796.07 275
16797.30 268
16798.52 285
16799.75 269
16800.97 276
16802.19 280
16803.42 291
16804.64 281
16805.87 256
16807.09 273
16808.32 266
16809.54 289
16810.77 309
16811.99 277
16813.22 269
16814.44 287
16815.67 280
16816.89 296
16818.12 294
16819.34 279
16820.57 296
16821.79 303
16823.02 281
16824.24 282
16825.47 316
16826.70 301
16827.92 323
16829.15 296
16830.37 328
16831.60 294
16832.82 326
16834.05 296
16835.27 297
16836.50 290
16837.73 295
16838.95 318
16840.18 290
16841.40 315
16842.63 330
16843.86 315
16845.08 294
16846.31 324
16847.53 300
16848.76 320
16849.99 332
16851.21 332
16852.44 325
16853.67 323
16854.89 303
16856.12 304
16857.35 346
16858.57 344
16859.80 323
16861.03 327
16862.25 322
16863.48 335
16864.71 333
16865.93 344
16867.16 339
16868.39 356
16869.61 359
16870.84 351
16872.07 374
16873.30 388
16874.52 330
16875.75 371
16876.98 405
16878.20 386
16879.43 382
16880.66 385
16881.89 390
16883.11 374
16884.34 379
16885.57 374
16886.80 371
16888.02 405
16889.25 405
16890.48 400
16891.71 388
16892.94 366
16894.16 377
16895.39 386
16896.62 386
16897.85 405
16899.08 399
16900.30 420
16901.53 403
16902.76 381
16903.99 388
16905.22 370
16906.45 371
16907.67 363
16908.90 366
16910.13 364
16911.36 372
16912.59 362
16913.82 374
16915.04 365
16916.27 369
16917.50 376
16918.73 379
16919.96 369
16921.19 374
16922.42 370
16923.65 337
16924.88 360
16926.10 344
16927.33 354
16928.56 358
16929.79 340
16931.02 375
16932.25 345
16933.48 362
16934.71 350
16935.94 349
16937.17 344
16938.40 365
16939.63 337
16940.86 333
16942.09 328
16943.32 328
16944.55 329
16945.78 357
16947.01 333
16948.24 321
16949.47 336
16950.70 356
16951.93 364
16953.16 355
16954.39 297
16955.62 316
16956.85 339
16958.08 350
16959.31 354
16960.54 354
16961.77 337
16963.00 335
16964.23 340
16965.46 340
16966.69 385
16967.92 367
16969.15 356
16970.38 343
16971.61 332
16972.84 378
16974.07 351
16975.30 348
16976.54 313
16977.77 335
16979.00 308
16980.23 324
16981.46 311
16982.69 309
16983.92 330
16985.15 327
16986.38 321
16987.62 321
16988.85 337
16990.08 329
16991.31 317
16992.54 300
16993.77 330
16995.00 332
16996.24 318
16997.47 304
16998.70 302
16999.93 295
17001.16 325
17002.39 299
17003.63 313
17004.86 314
17006.09 329
17007.32 324
17008.55 296
17009.79 305
17011.02 284
17012.25 308
17013.48 322
17014.72 313
17015.95 293
17017.18 289
17018.41 289
17019.64 288
17020.88 299
17022.11 287
17023.34 303
17024.58 294
17025.81 283
17027.04 304
17028.27 285
17029.51 264
17030.74 312
17031.97 303
17033.21 299
17034.44 280
17035.67 289
17036.90 270
17038.14 312
17039.37 315
17040.60 288
17041.84 300
17043.07 327
17044.30 287
17045.54 290
17046.77 260
17048.00 279
17049.24 277
17050.47 279
17051.70 284
17052.94 293
17054.17 284
17055.41 285
17056.64 269
17057.87 268
17059.11 294
17060.34 272
17061.58 265
17062.81 268
17064.04 292
17065.28 274
17066.51 275
17067.75 309
17068.98 267
17070.21 303
17071.45 290
17072.68 278
17073.92 264
17075.15 261
17076.39 253
17077.62 261
17078.86 264
17080.09 265
17081.33 257
17082.56 270
17083.80 267
17085.03 271
17086.26 273
17087.50 261
17088.73 262
17089.97 260
17091.20 269
17092.44 244
17093.68 261
17094.91 263
17096.15 271
17097.38 249
17098.62 273
17099.85 262
17101.09 278
17102.32 272
17103.56 262
17104.79 259
17106.03 281
17107.26 270
17108.50 244
17109.74 269
17110.97 264
17112.21 253
17113.44 254
17114.68 270
17115.92 264
17117.15 255
17118.39 270
17119.62 268
17120.86 240
17122.10 254
17123.33 241
17124.57 260
17125.80 242
17127.04 249
17128.28 240
17129.51 239
17130.75 243
17131.99 243
17133.22 271
17134.46 265
17135.70 237
17136.93 238
17138.17 248
17139.41 241
17140.64 246
17141.88 260
17143.12 256
17144.35 263
17145.59 252
17146.83 244
17148.07 253
17149.30 238
17150.54 238
17151.78 235
17153.02 234
17154.25 263
17155.49 235
17156.73 250
17157.96 243
17159.20 244
17160.44 226
17161.68 228
17162.92 227
17164.15 218
17165.39 229
17166.63 244
17167.87 249
17169.10 240
17170.34 238
17171.58 219
17172.82 250
17174.06 238
17175.29 214
17176.53 212
17177.77 228
17179.01 246
17180.25 230
17181.49 223
17182.72 236
17183.96 254
17185.20 232
17186.44 229
17187.68 221
17188.92 227
17190.15 228
17191.39 248
17192.63 232
17193.87 243
17195.11 244
17196.35 218
17197.59 234
17198.83 230
17200.07 232
17201.30 224
17202.54 240
17203.78 218
17205.02 230
17206.26 230
17207.50 233
17208.74 254
17209.98 242
17211.22 249
17212.46 219
17213.70 233
17214.94 221
17216.18 230
17217.42 223
17218.66 240
17219.90 240
17221.14 223
17222.38 240
17223.62 249
17224.86 246
17226.10 219
17227.34 205
17228.58 239
17229.82 237
17231.06 233
17232.30 223
17233.54 207
17234.78 227
17236.02 248
17237.26 245
17238.50 223
17239.74 242
17240.98 225
17242.22 221
17243.46 215
17244.70 230
17245.94 218
17247.18 224
17248.42 205
17249.66 220
17250.90 236
17252.14 219
17253.39 244
17254.63 211
17255.87 229
17257.11 228
17258.35 217
17259.59 201
17260.83 215
17262.07 240
17263.31 223
17264.56 226
17265.80 224
17267.04 218
17268.28 205
17269.52 210
17270.76 217
17272.00 223
17273.25 213
17274.49 187
17275.73 206
17276.97 220
17278.21 204
17279.45 201
17280.70 228
17281.94 204
17283.18 190
17284.42 220
17285.66 221
17286.91 213
17288.15 202
17289.39 192
17290.63 216
17291.88 221
17293.12 222
17294.36 224
17295.60 233
17296.85 197
17298.09 203
17299.33 221
17300.57 195
17301.82 198
17303.06 233
17304.30 219
17305.54 216
17306.79 222
17308.03 219
17309.27 221
17310.52 227
17311.76 218
17313.00 204
17314.25 221
17315.49 231
17316.73 199
17317.97 215
17319.22 213
17320.46 211
17321.71 216
17322.95 215
17324.19 217
17325.44 229
17326.68 226
17327.92 208
17329.17 204
17330.41 238
17331.65 232
17332.90 218
17334.14 196
17335.39 189
17336.63 223
17337.87 222
17339.12 200
17340.36 237
17341.61 209
17342.85 233
17344.09 213
17345.34 215
17346.58 209
17347.83 215
17349.07 218
17350.32 209
17351.56 215
17352.80 209
17354.05 227
17355.29 206
17356.54 211
17357.78 199
17359.03 231
17360.27 246
17361.52 201
17362.76 203
17364.01 224
17365.25 217
17366.50 237
17367.74 224
17368.99 214
17370.23 210
17371.48 203
17372.72 207
17373.97 188
17375.21 214
17376.46 219
17377.70 222
17378.95 230
17380.19 223
17381.44 214
17382.69 201
17383.93 191
17385.18 217
17386.42 226
17387.67 226
17388.91 219
17390.16 191
17391.41 216
17392.65 226
17393.90 191
17395.14 210
17396.39 209
17397.64 218
17398.88 214
17400.13 221
17401.37 219
17402.62 220
17403.87 228
17405.11 228
17406.36 236
17407.61 227
17408.85 218
17410.10 221
17411.35 239
17412.59 202
17413.84 209
17415.09 213
17416.33 198
17417.58 209
17418.83 218
17420.07 223
17421.32 223
17422.57 219
17423.82 237
17425.06 239
17426.31 208
17427.56 201
17428.80 225
17430.05 194
17431.30 218
17432.55 184
17433.79 233
17435.04 224
17436.29 195
17437.54 207
17438.78 211
17440.03 222
17441.28 234
17442.53 228
17443.77 218
17445.02 216
17446.27 215
17447.52 238
17448.77 241
17450.01 194
17451.26 206
17452.51 249
17453.76 228
17455.01 235
17456.25 225
17457.50 199
17458.75 223
17460.00 249
17461.25 241
17462.50 237
17463.74 199
17464.99 225
17466.24 228
17467.49 219
17468.74 206
17469.99 210
17471.24 247
17472.49 232
17473.73 219
17474.98 212
17476.23 222
17477.48 220
17478.73 246
17479.98 224
17481.23 219
17482.48 226
17483.73 233
17484.98 217
17486.23 218
17487.47 219
17488.72 194
17489.97 237
17491.22 252
17492.47 242
17493.72 195
17494.97 225
17496.22 244
17497.47 250
17498.72 225
17499.97 214
17501.22 206
17502.47 245
17503.72 244
17504.97 231
17506.22 215
17507.47 219
17508.72 237
17509.97 224
17511.22 235
17512.47 236
17513.72 239
17514.97 258
17516.22 263
17517.47 233
17518.72 228
17519.97 247
17521.22 267
17522.47 251
17523.72 251
17524.98 232
17526.23 246
17527.48 248
17528.73 239
17529.98 251
17531.23 219
17532.48 237
17533.73 232
17534.98 253
17536.23 227
17537.48 213
17538.74 232
17539.99 218
17541.24 235
17542.49 229
17543.74 244
17544.99 252
17546.24 232
17547.50 233
17548.75 263
17550.00 247
17551.25 257
17552.50 259
17553.75 276
17555.01 247
17556.26 253
17557.51 244
17558.76 236
17560.01 266
17561.26 238
17562.52 253
17563.77 270
17565.02 259
17566.27 253
17567.53 260
17568.78 246
17570.03 236
17571.28 237
17572.53 260
17573.79 251
17575.04 250
17576.29 245
17577.54 267
17578.80 247
17580.05 240
17581.30 234
17582.56 252
17583.81 252
17585.06 250
17586.31 249
17587.57 237
17588.82 256
17590.07 256
17591.33 264
17592.58 251
17593.83 251
17595.08 251
17596.34 269
17597.59 264
17598.84 245
17600.10 233
17601.35 291
17602.61 257
17603.86 238
17605.11 265
17606.37 271
17607.62 274
17608.87 255
17610.13 244
17611.38 253
17612.63 281
17613.89 260
17615.14 242
17616.40 264
17617.65 253
17618.90 274
17620.16 274
17621.41 271
17622.67 258
17623.92 289
17625.17 240
17626.43 295
17627.68 265
17628.94 268
17630.19 263
17631.45 280
17632.70 250
17633.96 268
17635.21 265
17636.47 288
17637.72 257
17638.97 262
17640.23 284
17641.48 262
17642.74 281
17643.99 252
17645.25 261
17646.50 237
17647.76 259
17649.01 247
17650.27 264
17651.52 255
17652.78 255
17654.04 253
17655.29 251
17656.55 268
17657.80 254
17659.06 270
17660.31 259
17661.57 270
17662.82 244
17664.08 250
17665.33 245
17666.59 260
17667.85 244
17669.10 261
17670.36 241
17671.61 260
17672.87 247
17674.13 224
17675.38 230
17676.64 259
17677.89 276
17679.15 244
17680.41 282
17681.66 241
17682.92 270
17684.18 247
17685.43 259
17686.69 244
17687.95 251
17689.20 260
17690.46 261
17691.71 234
17692.97 236
17694.23 214
17695.49 246
17696.74 247
17698.00 221
17699.26 233
17700.51 246
17701.77 271
17703.03 218
17704.28 241
17705.54 216
17706.80 248
17708.06 236
17709.31 229
17710.57 242
17711.83 239
17713.08 224
17714.34 227
17715.60 227
17716.86 224
17718.11 227
17719.37 237
17720.63 246
17721.89 233
17723.15 243
17724.40 203
17725.66 228
17726.92 255
17728.18 249
17729.43 233
17730.69 244
17731.95 219
17733.21 230
17734.47 219
17735.73 227
17736.98 249
17738.24 250
17739.50 239
17740.76 228
17742.02 250
17743.28 242
17744.53 235
17745.79 210
17747.05 236
17748.31 239
17749.57 233
17750.83 219
17752.09 235
17753.34 233
17754.60 222
17755.86 239
17757.12 220
17758.38 236
17759.64 219
17760.90 230
17762.16 242
17763.42 238
17764.68 211
17765.94 230
17767.19 252
17768.45 229
17769.71 226
17770.97 209
17772.23 233
17773.49 215
17774.75 236
17776.01 217
17777.27 226
17778.53 215
17779.79 222
17781.05 223
17782.31 217
17783.57 229
17784.83 231
17786.09 222
17787.35 220
17788.61 199
17789.87 220
17791.13 224
17792.39 230
17793.65 226
17794.91 213
17796.17 225
17797.43 213
17798.69 203
17799.95 224
17801.21 224
17802.47 209
17803.73 205
17805.00 198
17806.26 188
17807.52 207
17808.78 215
17810.04 222
17811.30 199
17812.56 219
17813.82 190
17815.08 211
17816.34 186
17817.60 221
17818.87 224
17820.13 224
17821.39 208
17822.65 217
17823.91 207
17825.17 205
17826.43 226
17827.69 218
17828.96 205
17830.22 197
17831.48 211
17832.74 206
17834.00 215
17835.26 209
17836.53 206
17837.79 212
17839.05 223
17840.31 220
17841.57 210
17842.84 204
17844.10 189
17845.36 197
17846.62 217
17847.88 196
17849.15 185
17850.41 198
17851.67 214
17852.93 210
17854.20 175
17855.46 196
17856.72 216
17857.98 195
17859.25 205
17860.51 208
17861.77 203
17863.03 205
17864.30 206
17865.56 226
17866.82 193
17868.09 175
17869.35 200
17870.61 198
17871.87 186
17873.14 195
17874.40 205
17875.66 189
17876.93 204
17878.19 201
17879.45 221
17880.72 206
17881.98 199
17883.24 217
17884.51 220
17885.77 200
17887.03 180
17888.30 201
17889.56 208
17890.83 195
17892.09 191
17893.35 187
17894.62 199
17895.88 204
17897.14 202
17898.41 201
17899.67 190
17900.94 206
17902.20 180
17903.46 209
17904.73 181
17905.99 182
17907.26 192
17908.52 213
17909.79 181
17911.05 181
17912.32 197
17913.58 201
17914.84 197
17916.11 175
17917.37 177
17918.64 197
17919.90 219
17921.17 191
17922.43 204
17923.70 191
17924.96 185
17926.23 210
17927.49 198
17928.76 180
17930.02 193
17931.29 211
17932.55 211
17933.82 203
17935.08 187
17936.35 189
17937.61 196
17938.88 187
17940.14 204
17941.41 201
17942.68 184
17943.94 193
17945.21 195
17946.47 184
17947.74 172
17949.00 204
17950.27 185
17951.54 192
17952.80 193
17954.07 204
17955.33 219
17956.60 189
17957.87 186
17959.13 176
17960.40 194
17961.66 195
17962.93 190
17964.20 178
17965.46 183
17966.73 197
17968.00 175
17969.26 168
17970.53 184
17971.80 189
17973.06 189
17974.33 196
17975.60 184
17976.86 183
17978.13 177
17979.40 206
17980.66 180
17981.93 190
17983.20 180
17984.46 193
17985.73 177
17987.00 189
17988.26 169
17989.53 187
17990.80 190
17992.07 179
17993.33 193
17994.60 187
17995.87 188
17997.14 180
17998.40 180
17999.67 192
18000.94 176
18002.21 219
18003.47 191
18004.74 199
18006.01 203
18007.28 197
18008.55 190
18009.81 195
18011.08 198
18012.35 185
18013.62 175
18014.89 178
18016.15 177
18017.42 198
18018.69 200
18019.96 195
18021.23 216
18022.49 203
18023.76 181
18025.03 193
18026.30 198
18027.57 199
18028.84 213
18030.11 210
18031.37 212
18032.64 168
18033.91 184
18035.18 183
18036.45 186
18037.72 191
18038.99 186
18040.26 180
18041.53 189
18042.79 193
18044.06 181
18045.33 177
18046.60 200
18047.87 203
18049.14 197
18050.41 184
18051.68 181
18052.95 172
18054.22 204
18055.49 195
18056.76 191
18058.03 192
18059.30 196
18060.57 208
18061.84 188
18063.11 189
18064.38 201
18065.65 212
18066.92 183
18068.19 188
18069.46 196
18070.73 186
18072.00 185
18073.27 201
18074.54 183
18075.81 201
18077.08 181
18078.35 198
18079.62 201
18080.89 181
18082.16 207
18083.43 205
18084.70 188
18085.97 173
18087.24 196
18088.51 207
18089.78 215
18091.05 208
18092.32 186
18093.59 209
18094.87 204
18096.14 208
18097.41 175
18098.68 187
18099.95 189
18101.22 217
18102.49 196
18103.76 202
18105.03 194
18106.31 222
18107.58 220
18108.85 174
18110.12 183
18111.39 191
18112.66 202
18113.93 192
18115.21 173
18116.48 180
18117.75 193
18119.02 179
18120.29 174
18121.56 207
18122.84 201
18124.11 196
18125.38 215
18126.65 197
18127.92 156
18129.20 218
18130.47 211
18131.74 214
18133.01 196
18134.29 183
18135.56 196
18136.83 197
18138.10 165
18139.38 193
18140.65 207
18141.92 200
18143.19 208
18144.47 211
18145.74 205
18147.01 205
18148.28 203
18149.56 191
18150.83 196
18152.10 197
18153.38 212
18154.65 186
18155.92 192
18157.19 194
18158.47 193
18159.74 210
18161.01 198
18162.29 183
18163.56 203
18164.83 211
18166.11 174
18167.38 195
18168.65 194
18169.93 183
18171.20 206
18172.48 201
18173.75 203
18175.02 178
18176.30 191
18177.57 194
18178.84 199
18180.12 188
18181.39 192
18182.67 196
18183.94 183
18185.21 187
18186.49 184
18187.76 193
18189.04 199
18190.31 194
18191.59 190
18192.86 189
18194.13 192
18195.41 177
18196.68 180
18197.96 202
18199.23 183
18200.51 179
18201.78 209
18203.06 194
18204.33 180
18205.61 189
18206.88 214
18208.16 183
18209.43 188
18210.71 185
18211.98 192
18213.26 189
18214.53 168
18215.81 186
18217.08 182
18218.36 195
18219.63 208
18220.91 189
18222.18 195
18223.46 208
18224.73 202
18226.01 188
18227.28 189
18228.56 205
18229.84 182
18231.11 201
18232.39 186
18233.66 185
18234.94 200
18236.21 207
18237.49 189
18238.77 184
18240.04 175
18241.32 192
18242.59 188
18243.87 207
18245.15 190
18246.42 197
18247.70 201
18248.98 178
18250.25 197
18251.53 207
18252.81 181
18254.08 182
18255.36 193
18256.63 179
18257.91 186
18259.19 199
18260.46 203
18261.74 208
18263.02 184
18264.30 190
18265.57 189
18266.85 201
18268.13 186
18269.40 198
18270.68 190
18271.96 186
18273.23 201
18274.51 181
18275.79 182
18277.07 200
18278.34 202
18279.62 197
18280.90 204
18282.18 198
18283.45 225
18284.73 194
18286.01 199
18287.29 195
18288.56 194
18289.84 201
18291.12 211
18292.40 211
18293.68 218
18294.95 197
18296.23 211
18297.51 210
18298.79 186
18300.07 200
18301.34 200
18302.62 198
18303.90 202
18305.18 232
18306.46 193
18307.74 201
18309.01 175
18310.29 178
18311.57 186
18312.85 196
18314.13 196
18315.41 207
18316.69 198
18317.96 195
18319.24 212
18320.52 187
18321.80 184
18323.08 189
18324.36 187
18325.64 219
18326.92 194
18328.20 206
18329.47 226
18330.75 203
18332.03 207
18333.31 205
18334.59 222
18335.87 225
18337.15 207
18338.43 223
18339.71 213
18340.99 213
18342.27 231
18343.55 213
18344.83 186
18346.11 198
18347.39 218
18348.67 210
18349.95 199
18351.23 199
18352.51 201
18353.79 215
18355.07 207
18356.35 211
18357.63 213
18358.91 200
18360.19 203
18361.47 207
18362.75 211
18364.03 188
18365.31 192
18366.59 205
18367.87 200
18369.15 207
18370.43 214
18371.71 193
18372.99 204
18374.27 200
18375.55 201
18376.83 191
18378.12 214
18379.40 209
18380.68 193
18381.96 220
18383.24 196
18384.52 200
18385.80 207
18387.08 215
18388.36 212
18389.65 195
18390.93 174
18392.21 192
18393.49 186
18394.77 192
18396.05 187
18397.33 211
18398.62 200
18399.90 219
18401.18 193
18402.46 193
18403.74 204
18405.02 184
18406.31 204
18407.59 188
18408.87 200
18410.15 191
18411.43 201
18412.72 172
18414.00 211
18415.28 191
18416.56 193
18417.84 193
18419.13 184
18420.41 183
18421.69 199
18422.97 184
18424.26 214
18425.54 201
18426.82 182
18428.10 202
18429.39 190
18430.67 208
18431.95 189
18433.23 218
18434.52 200
18435.80 186
18437.08 185
18438.37 195
18439.65 197
18440.93 168
18442.22 186
18443.50 171
18444.78 201
18446.06 198
18447.35 185
18448.63 195
18449.91 211
18451.20 183
18452.48 188
18453.76 188
18455.05 186
18456.33 194
18457.62 204
18458.90 193
18460.18 182
18461.47 176
18462.75 199
18464.03 202
18465.32 180
18466.60 190
18467.89 184
18469.17 191
18470.45 199
18471.74 202
18473.02 202
18474.31 197
18475.59 185
18476.88 179
18478.16 195
18479.44 184
18480.73 188
18482.01 195
18483.30 205
18484.58 212
18485.87 180
18487.15 184
18488.44 186
18489.72 197
18491.01 214
18492.29 176
18493.58 171
18494.86 185
18496.15 207
18497.43 192
18498.72 207
18500.00 192
18501.29 180
18502.57 205
18503.86 207
18505.14 226
18506.43 205
18507.71 206
18509.00 197
18510.28 210
18511.57 181
18512.85 182
18514.14 159
18515.42 208
18516.71 176
18518.00 198
18519.28 193
18520.57 198
18521.85 203
18523.14 196
18524.43 192
18525.71 189
18527.00 207
18528.28 204
18529.57 211
18530.86 189
18532.14 199
18533.43 189
18534.71 189
18536.00 196
18537.29 203
18538.57 205
18539.86 210
18541.15 189
18542.43 195
18543.72 207
18545.01 187
18546.29 202
18547.58 222
18548.87 197
18550.15 180
18551.44 209
18552.73 174
18554.01 192
18555.30 195
18556.59 209
18557.88 213
18559.16 205
18560.45 200
18561.74 182
18563.02 183
18564.31 197
18565.60 185
18566.89 205
18568.17 197
18569.46 175
18570.75 193
18572.04 230
18573.32 217
18574.61 214
18575.90 223
18577.19 208
18578.48 210
18579.76 211
18581.05 185
18582.34 206
18583.63 192
18584.92 187
18586.20 203
18587.49 212
18588.78 186
18590.07 216
18591.36 197
18592.64 200
18593.93 181
18595.22 203
18596.51 207
18597.80 209
18599.09 186
18600.38 185
18601.66 195
18602.95 174
18604.24 202
18605.53 199
18606.82 202
18608.11 209
18609.40 222
18610.69 187
18611.98 180
18613.26 212
18614.55 218
18615.84 200
18617.13 207
18618.42 212
18619.71 207
18621.00 200
18622.29 197
18623.58 195
18624.87 206
18626.16 195
18627.45 190
18628.74 215
18630.03 204
18631.32 190
18632.61 205
18633.89 203
18635.18 192
18636.47 195
18637.76 198
18639.05 195
18640.34 205
18641.63 207
18642.92 217
18644.21 200
18645.50 193
18646.79 198
18648.09 195
18649.38 179
18650.67 184
18651.96 189
18653.25 185
18654.54 182
18655.83 189
18657.12 159
18658.41 183
18659.70 190
18660.99 203
18662.28 201
18663.57 175
18664.86 179
18666.15 205
18667.44 201
18668.74 184
18670.03 171
18671.32 191
18672.61 195
18673.90 180
18675.19 190
18676.48 179
18677.77 207
18679.06 184
18680.36 196
18681.65 182
18682.94 193
18684.23 173
18685.52 187
18686.81 189
18688.11 189
18689.40 186
18690.69 175
18691.98 189
18693.27 186
18694.56 175
18695.86 185
18697.15 176
18698.44 163
18699.73 198
18701.02 199
18702.32 199
18703.61 180
18704.90 195
18706.19 204
18707.48 187
18708.78 169
18710.07 174
18711.36 196
18712.65 200
18713.95 181
18715.24 196
18716.53 172
18717.83 179
18719.12 181
18720.41 179
18721.70 180
18723.00 176
18724.29 178
18725.58 193
18726.87 159
18728.17 180
18729.46 196
18730.75 197
18732.05 165
18733.34 168
18734.63 176
18735.93 172
18737.22 159
18738.51 174
18739.81 161
18741.10 165
18742.39 169
18743.69 175
18744.98 170
18746.27 161
18747.57 178
18748.86 181
18750.16 159
18751.45 156
18752.74 164
18754.04 200
18755.33 170
18756.63 139
18757.92 187
18759.21 179
18760.51 162
18761.80 186
18763.10 202
18764.39 174
18765.69 175
18766.98 190
18768.27 183
18769.57 168
18770.86 177
18772.16 192
18773.45 171
18774.75 169
18776.04 157
18777.34 188
18778.63 178
18779.93 159
18781.22 175
18782.52 195
18783.81 201
18785.11 155
18786.40 173
18787.70 185
18788.99 191
18790.29 182
18791.58 203
18792.88 166
18794.17 175
18795.47 175
18796.76 193
18798.06 189
18799.35 169
18800.65 163
18801.94 191
18803.24 187
18804.54 162
18805.83 161
18807.13 184
18808.42 171
18809.72 168
18811.01 171
18812.31 169
18813.61 178
18814.90 168
18816.20 180
18817.49 190
18818.79 181
18820.09 199
18821.38 188
18822.68 175
18823.98 182
18825.27 179
18826.57 188
18827.87 171
18829.16 178
18830.46 204
18831.75 172
18833.05 178
18834.35 190
18835.64 211
18836.94 194
18838.24 175
18839.54 172
18840.83 161
18842.13 161
18843.43 167
18844.72 191
18846.02 189
18847.32 163
18848.61 182
18849.91 172
18851.21 177
18852.51 176
18853.80 165
18855.10 183
18856.40 177
18857.70 187
18858.99 194
18860.29 195
18861.59 193
18862.89 197
18864.18 194
18865.48 193
18866.78 174
18868.08 169
18869.38 179
18870.67 182
18871.97 165
18873.27 171
18874.57 204
18875.87 164
18877.16 181
18878.46 181
18879.76 186
18881.06 176
18882.36 189
18883.66 179
18884.95 184
18886.25 142
18887.55 184
18888.85 180
18890.15 191
18891.45 162
18892.75 192
18894.04 190
18895.34 158
18896.64 160
18897.94 185
18899.24 183
18900.54 165
18901.84 172
18903.14 198
18904.44 184
18905.74 157
18907.03 182
18908.33 218
18909.63 197
18910.93 169
18912.23 177
18913.53 190
18914.83 170
18916.13 179
18917.43 174
18918.73 173
18920.03 168
18921.33 172
18922.63 180
18923.93 170
18925.23 178
18926.53 205
18927.83 179
18929.13 163
18930.43 173
18931.73 190
18933.03 188
18934.33 188
18935.63 170
18936.93 177
18938.23 188
18939.53 190
18940.83 200
18942.13 172
18943.43 188
18944.73 171
18946.03 195
18947.33 165
18948.63 168
18949.93 178
18951.23 175
18952.53 182
18953.84 179
18955.14 155
18956.44 175
18957.74 172
18959.04 167
18960.34 171
18961.64 145
18962.94 156
18964.24 156
18965.54 181
18966.85 188
18968.15 153
18969.45 151
18970.75 195
18972.05 161
18973.35 180
18974.65 169
18975.96 165
18977.26 167
18978.56 162
18979.86 185
18981.16 165
18982.46 164
18983.77 170
18985.07 158
18986.37 171
18987.67 162
18988.97 166
18990.28 179
18991.58 191
18992.88 175
18994.18 160
18995.49 178
18996.79 161
18998.09 167
18999.39 183
19000.69 168
19002.00 160
19003.30 171
19004.60 169
19005.90 153
19007.21 169
19008.51 189
19009.81 174
19011.12 153
19012.42 138
19013.72 174
19015.02 195
19016.33 184
19017.63 180
19018.93 194
19020.24 175
19021.54 183
19022.84 192
19024.15 200
19025.45 160
19026.75 156
19028.06 169
19029.36 192
19030.66 176
19031.97 162
19033.27 165
19034.57 160
19035.88 184
19037.18 181
19038.48 181
19039.79 170
19041.09 171
19042.40 174
19043.70 181
19045.00 181
19046.31 171
19047.61 197
19048.92 192
19050.22 167
19051.52 179
19052.83 162
19054.13 188
19055.44 191
19056.74 168
19058.05 184
19059.35 169
19060.65 167
19061.96 180
19063.26 175
19064.57 164
19065.87 171
19067.18 180
19068.48 187
19069.79 154
19071.09 166
19072.40 160
19073.70 180
19075.01 180
19076.31 186
19077.62 170
19078.92 158
19080.23 172
19081.53 180
19082.84 178
19084.14 169
19085.45 170
19086.75 181
19088.06 187
19089.36 164
19090.67 179
19091.98 169
19093.28 184
19094.59 151
19095.89 167
19097.20 176
19098.50 150
19099.81 161
19101.12 159
19102.42 168
19103.73 157
19105.03 148
19106.34 172
19107.65 170
19108.95 158
19110.26 188
19111.56 189
19112.87 178
19114.18 173
19115.48 178
19116.79 179
19118.10 172
19119.40 181
19120.71 200
19122.02 155
19123.32 179
19124.63 158
19125.94 165
19127.24 171
19128.55 166
19129.86 176
19131.16 163
19132.47 169
19133.78 159
19135.08 177
19136.39 196
19137.70 166
19139.01 174
19140.31 191
19141.62 184
19142.93 175
19144.23 175
19145.54 165
19146.85 168
19148.16 166
19149.46 164
19150.77 171
19152.08 169
19153.39 182
19154.69 161
19156.00 172
19157.31 153
19158.62 170
19159.93 170
19161.23 158
19162.54 182
19163.85 161
19165.16 156
19166.47 176
19167.77 153
19169.08 183
19170.39 181
19171.70 200
19173.01 175
19174.32 163
19175.62 177
19176.93 168
19178.24 152
19179.55 175
19180.86 175
19182.17 195
19183.48 173
19184.78 182
19186.09 169
19187.40 162
19188.71 183
19190.02 167
19191.33 180
19192.64 165
19193.95 178
19195.26 154
19196.56 163
19197.87 144
19199.18 182
19200.49 176
19201.80 173
19203.11 167
19204.42 167
19205.73 184
19207.04 173
19208.35 166
19209.66 167
19210.97 176
19212.28 173
19213.59 188
19214.90 175
19216.21 164
19217.52 157
19218.83 171
19220.14 174
19221.45 173
19222.76 178
19224.07 171
19225.38 163
19226.69 165
19228.00 171
19229.31 179
19230.62 184
19231.93 157
19233.24 148
19234.55 165
19235.86 170
19237.17 175
19238.48 171
19239.79 167
19241.10 173
19242.41 186
19243.72 170
19245.03 157
19246.35 146
19247.66 154
19248.97 171
19250.28 181
19251.59 168
19252.90 182
19254.21 166
19255.52 175
19256.83 161
19258.14 181
19259.46 169
19260.77 160
19262.08 169
19263.39 178
19264.70 189
19266.01 166
19267.32 180
19268.64 179
19269.95 184
19271.26 167
19272.57 174
19273.88 156
19275.20 154
19276.51 169
19277.82 182
19279.13 158
19280.44 177
19281.75 177
19283.07 162
19284.38 182
19285.69 155
19287.00 178
19288.32 152
19289.63 178
19290.94 168
19292.25 178
19293.57 156
19294.88 173
19296.19 145
19297.50 183
19298.82 161
19300.13 165
19301.44 181
19302.75 174
19304.07 165
19305.38 163
19306.69 155
19308.01 172
19309.32 167
19310.63 152
19311.94 167
19313.26 164
19314.57 172
19315.88 153
19317.20 172
19318.51 175
19319.82 159
19321.14 160
19322.45 183
19323.76 192
19325.08 176
19326.39 166
19327.70 159
19329.02 175
19330.33 178
19331.65 169
19332.96 154
19334.27 161
19335.59 147
19336.90 177
19338.22 165
19339.53 154
19340.84 160
19342.16 176
19343.47 169
19344.79 142
19346.10 164
19347.41 167
19348.73 177
19350.04 182
19351.36 165
19352.67 158
19353.99 171
19355.30 158
19356.62 155
19357.93 169
19359.25 168
19360.56 175
19361.87 168
19363.19 158
19364.50 154
19365.82 165
19367.13 177
19368.45 174
19369.76 160
19371.08 155
19372.39 169
19373.71 174
19375.02 161
19376.34 169
19377.66 172
19378.97 158
19380.29 152
19381.60 167
19382.92 151
19384.23 169
19385.55 166
19386.86 173
19388.18 168
19389.50 165
19390.81 160
19392.13 182
19393.44 166
19394.76 162
19396.07 153
19397.39 155
19398.71 163
19400.02 166
19401.34 172
19402.65 166
19403.97 172
19405.29 179
19406.60 177
19407.92 158
19409.24 161
19410.55 170
19411.87 152
19413.19 153
19414.50 151
19415.82 158
19417.14 164
19418.45 171
19419.77 175
19421.09 158
19422.40 168
19423.72 161
19425.04 163
19426.35 157
19427.67 160
19428.99 146
19430.30 150
19431.62 156
19432.94 173
19434.26 137
19435.57 162
19436.89 154
19438.21 144
19439.53 160
19440.84 163
19442.16 168
19443.48 150
19444.80 168
19446.11 166
19447.43 165
19448.75 171
19450.07 162
19451.38 178
19452.70 167
19454.02 153
19455.34 171
19456.66 160
19457.97 159
19459.29 163
19460.61 163
19461.93 163
19463.25 167
19464.57 160
19465.88 165
19467.20 170
19468.52 172
19469.84 170
19471.16 175
19472.48 179
19473.79 156
19475.11 158
19476.43 155
19477.75 165
19479.07 162
19480.39 157
19481.71 172
19483.03 150
19484.34 170
19485.66 152
19486.98 151
19488.30 163
19489.62 163
19490.94 169
19492.26 162
19493.58 152
19494.90 150
19496.22 155
19497.54 158
19498.86 164
19500.18 157
19501.50 165
19502.81 165
19504.13 173
19505.45 156
19506.77 155
19508.09 157
19509.41 152
19510.73 166
19512.05 148
19513.37 160
19514.69 164
19516.01 164
19517.33 156
19518.65 169
19519.97 178
19521.29 165
19522.61 147
19523.93 131
19525.25 158
19526.57 167
19527.89 162
19529.22 162
19530.54 169
19531.86 178
19533.18 166
19534.50 180
19535.82 170
19537.14 159
19538.46 170
19539.78 158
19541.10 167
19542.42 159
19543.74 154
19545.06 171
19546.39 171
19547.71 167
19549.03 168
19550.35 177
19551.67 180
19552.99 169
19554.31 155
19555.63 171
19556.96 161
19558.28 171
19559.60 179
19560.92 148
19562.24 168
19563.56 159
19564.88 148
19566.21 172
19567.53 165
19568.85 159
19570.17 157
19571.49 164
19572.82 179
19574.14 157
19575.46 182
19576.78 148
19578.10 167
19579.43 159
19580.75 174
19582.07 166
19583.39 165
19584.72 163
19586.04 152
19587.36 151
19588.68 162
19590.01 157
19591.33 159
19592.65 152
19593.97 145
19595.30 174
19596.62 154
19597.94 189
19599.26 182
19600.59 152
19601.91 178
19603.23 178
19604.56 167
19605.88 155
19607.20 139
19608.53 159
19609.85 168
19611.17 163
19612.49 153
19613.82 155
19615.14 182
19616.47 163
19617.79 155
19619.11 185
19620.44 162
19621.76 151
19623.08 145
19624.41 172
19625.73 174
19627.05 166
19628.38 183
19629.70 181
19631.03 156
19632.35 150
19633.67 152
19635.00 162
19636.32 147
19637.65 158
19638.97 144
19640.29 179
19641.62 164
19642.94 179
19644.27 163
19645.59 154
19646.92 171
19648.24 175
19649.57 170
19650.89 164
19652.21 158
19653.54 175
19654.86 168
19656.19 154
19657.51 170
19658.84 174
19660.16 156
19661.49 169
19662.81 171
19664.14 187
19665.46 163
19666.79 152
19668.11 181
19669.44 175
19670.76 151
19672.09 172
19673.41 161
19674.74 176
19676.07 136
19677.39 192
19678.72 180
19680.04 173
19681.37 184
19682.69 181
19684.02 166
19685.34 167
19686.67 163
19688.00 169
19689.32 171
19690.65 168
19691.97 164
19693.30 166
19694.63 177
19695.95 166
19697.28 164
19698.60 180
19699.93 174
19701.26 170
19702.58 179
19703.91 159
19705.24 165
19706.56 169
19707.89 162
19709.22 171
19710.54 171
19711.87 165
19713.20 158
19714.52 173
19715.85 170
19717.18 190
19718.50 170
19719.83 165
19721.16 167
19722.48 181
19723.81 175
19725.14 157
19726.47 164
19727.79 171
19729.12 172
19730.45 170
19731.77 161
19733.10 197
19734.43 179
19735.76 174
19737.08 170
19738.41 157
19739.74 159
19741.07 164
19742.39 178
19743.72 174
19745.05 169
19746.38 149
19747.71 179
19749.03 170
19750.36 160
19751.69 169
19753.02 162
19754.35 172
19755.67 164
19757.00 178
19758.33 164
19759.66 153
19760.99 170
19762.31 170
19763.64 152
19764.97 173
19766.30 148
19767.63 159
19768.96 164
19770.29 163
19771.61 181
19772.94 178
19774.27 172
19775.60 166
19776.93 160
19778.26 158
19779.59 169
19780.92 153
19782.25 164
19783.57 177
19784.90 178
19786.23 155
19787.56 176
19788.89 180
19790.22 171
19791.55 179
19792.88 159
19794.21 142
19795.54 162
19796.87 175
19798.20 159
19799.53 162
19800.86 161
19802.19 156
19803.52 175
19804.85 169
19806.18 159
19807.50 177
19808.83 187
19810.16 179
19811.49 169
19812.82 170
19814.15 180
19815.49 173
19816.82 180
19818.15 161
19819.48 154
19820.81 163
19822.14 145
19823.47 157
19824.80 165
19826.13 169
19827.46 177
19828.79 183
19830.12 183
19831.45 164
19832.78 160
19834.11 183
19835.44 173
19836.77 178
19838.10 160
19839.44 182
19840.77 173
19842.10 166
19843.43 171
19844.76 184
19846.09 153
19847.42 164
19848.75 160
19850.08 166
19851.42 175
19852.75 182
19854.08 152
19855.41 156
19856.74 172
19858.07 180
19859.40 155
19860.74 166
19862.07 172
19863.40 177
19864.73 178
19866.06 159
19867.40 169
19868.73 153
19870.06 180
19871.39 165
19872.72 165
19874.06 169
19875.39 181
19876.72 187
19878.05 179
19879.38 147
19880.72 148
19882.05 153
19883.38 165
19884.71 156
19886.05 168
19887.38 163
19888.71 160
19890.04 158
19891.38 168
19892.71 164
19894.04 158
19895.38 177
19896.71 149
19898.04 179
19899.37 166
19900.71 171
19902.04 175
19903.37 185
19904.71 171
19906.04 182
19907.37 151
19908.71 164
19910.04 155
19911.37 175
19912.71 155
19914.04 160
19915.37 174
19916.71 167
19918.04 154
19919.37 142
19920.71 167
19922.04 171
19923.37 161
19924.71 149
19926.04 166
19927.38 171
19928.71 174
19930.04 161
19931.38 179
19932.71 158
19934.05 159
19935.38 192
19936.71 185
19938.05 157
19939.38 177
19940.72 182
19942.05 173
19943.39 182
19944.72 161
19946.06 170
19947.39 184
19948.72 167
19950.06 160
19951.39 174
19952.73 170
19954.06 146
19955.40 157
19956.73 166
19958.07 161
19959.40 165
19960.74 183
19962.07 172
19963.41 167
19964.74 180
19966.08 176
19967.41 174
19968.75 159
19970.08 170
19971.42 185
19972.76 177
19974.09 174
19975.43 157
19976.76 176
19978.10 172
19979.43 174
19980.77 176
19982.10 161
19983.44 172
19984.78 178
19986.11 183
19987.45 146
19988.78 157
19990.12 159
19991.46 175
19992.79 153
19994.13 151
19995.46 164
19996.80 189
19998.14 177
19999.47 164
20000.81 164
20002.15 160
20003.48 179
20004.82 162
20006.16 167
20007.49 168
20008.83 167
20010.17 175
20011.50 171
20012.84 182
20014.18 155
20015.51 168
20016.85 185
20018.19 178
20019.52 164
20020.86 180
20022.20 166
20023.53 168
20024.87 183
20026.21 160
20027.55 161
20028.88 163
20030.22 166
20031.56 168
20032.90 170
20034.23 166
20035.57 164
20036.91 177
20038.25 190
20039.58 168
20040.92 170
20042.26 182
20043.60 163
20044.93 177
20046.27 179
20047.61 163
20048.95 156
20050.29 145
20051.62 158
20052.96 165
20054.30 159
20055.64 167
20056.98 176
20058.32 171
20059.65 178
20060.99 155
20062.33 142
20063.67 176
20065.01 167
20066.35 192
20067.68 175
20069.02 145
20070.36 151
20071.70 183
20073.04 167
20074.38 173
20075.72 161
20077.06 196
20078.40 189
20079.73 179
20081.07 179
20082.41 178
20083.75 193
20085.09 178
20086.43 186
20087.77 180
20089.11 195
20090.45 179
20091.79 192
20093.13 158
20094.47 165
20095.81 179
20097.15 190
20098.48 176
20099.82 177
20101.16 154
20102.50 166
20103.84 192
20105.18 171
20106.52 202
20107.86 158
20109.20 176
20110.54 194
20111.88 201
20113.22 181
20114.56 185
20115.90 176
20117.24 184
20118.58 177
20119.93 178
20121.27 173
20122.61 168
20123.95 179
20125.29 166
20126.63 191
20127.97 181
20129.31 189
20130.65 169
20131.99 191
20133.33 167
20134.67 174
20136.01 183
20137.35 176
20138.69 187
