# Supplementary material for: MALDI-TOF MS typing enables the classification of brewing yeasts of the genus Saccharomyces to major beer styles
Source: PLoS One. 2017 Aug 9;12(8):e0181694. doi: 10.1371/journal.pone.0181694 (PMC5549903; doi:10.1371/journal.pone.0181694)
Supplement: S7 File — The directory includes 90 raw files and was zipped to “.zip”; the folder has three strains with 30 spectra per strain; S1 Text explains the raw files with an example and Table 1 represents the yeast strains used within the experiment. (ZIP) [file pone.0181694.s010.zip › 19-21/30278-69-Lag-Lag-Lag-YPG-18h-E-E_2016-09-23_7_0_B1_1.dat]

1999.90 887
2000.32 892
2000.75 807
2001.17 800
2001.59 816
2002.01 789
2002.43 762
2002.86 798
2003.28 769
2003.70 750
2004.12 730
2004.54 754
2004.97 758
2005.39 743
2005.81 798
2006.23 726
2006.66 692
2007.08 673
2007.50 708
2007.92 756
2008.35 801
2008.77 693
2009.19 719
2009.61 743
2010.04 714
2010.46 712
2010.88 691
2011.31 696
2011.73 638
2012.15 668
2012.57 674
2013.00 716
2013.42 664
2013.84 709
2014.27 710
2014.69 721
2015.11 710
2015.54 692
2015.96 699
2016.38 671
2016.81 727
2017.23 763
2017.65 810
2018.08 816
2018.50 772
2018.93 787
2019.35 802
2019.77 777
2020.20 727
2020.62 737
2021.04 718
2021.47 718
2021.89 756
2022.32 724
2022.74 722
2023.17 732
2023.59 681
2024.01 720
2024.44 714
2024.86 640
2025.29 645
2025.71 721
2026.14 691
2026.56 677
2026.98 701
2027.41 690
2027.83 773
2028.26 691
2028.68 664
2029.11 672
2029.53 674
2029.96 694
2030.38 648
2030.81 714
2031.23 689
2031.66 670
2032.08 677
2032.51 658
2032.93 720
2033.36 734
2033.78 766
2034.21 752
2034.63 773
2035.06 710
2035.49 676
2035.91 725
2036.34 654
2036.76 736
2037.19 722
2037.61 740
2038.04 731
2038.47 750
2038.89 768
2039.32 694
2039.74 700
2040.17 647
2040.59 756
2041.02 715
2041.45 699
2041.87 734
2042.30 693
2042.73 728
2043.15 740
2043.58 711
2044.00 711
2044.43 787
2044.86 812
2045.28 768
2045.71 775
2046.14 726
2046.56 758
2046.99 696
2047.42 695
2047.84 695
2048.27 699
2048.70 725
2049.12 719
2049.55 714
2049.98 705
2050.40 719
2050.83 703
2051.26 717
2051.69 721
2052.11 699
2052.54 731
2052.97 728
2053.40 661
2053.82 684
2054.25 695
2054.68 663
2055.10 735
2055.53 795
2055.96 853
2056.39 793
2056.82 795
2057.24 818
2057.67 858
2058.10 826
2058.53 784
2058.95 814
2059.38 815
2059.81 810
2060.24 779
2060.67 770
2061.09 742
2061.52 780
2061.95 780
2062.38 791
2062.81 877
2063.24 920
2063.66 955
2064.09 958
2064.52 997
2064.95 1044
2065.38 1104
2065.81 1130
2066.24 1081
2066.66 1060
2067.09 1118
2067.52 995
2067.95 847
2068.38 804
2068.81 771
2069.24 782
2069.67 746
2070.10 779
2070.52 773
2070.95 729
2071.38 827
2071.81 773
2072.24 728
2072.67 796
2073.10 845
2073.53 816
2073.96 817
2074.39 768
2074.82 774
2075.25 869
2075.68 797
2076.11 806
2076.54 806
2076.97 836
2077.40 807
2077.83 789
2078.26 760
2078.69 792
2079.12 748
2079.55 800
2079.98 802
2080.41 804
2080.84 879
2081.27 842
2081.70 804
2082.13 778
2082.56 700
2082.99 689
2083.42 721
2083.85 743
2084.28 737
2084.71 696
2085.14 701
2085.57 736
2086.00 688
2086.43 714
2086.86 730
2087.29 709
2087.73 672
2088.16 712
2088.59 722
2089.02 722
2089.45 673
2089.88 678
2090.31 687
2090.74 658
2091.17 712
2091.61 649
2092.04 639
2092.47 677
2092.90 689
2093.33 699
2093.76 697
2094.19 698
2094.63 735
2095.06 685
2095.49 639
2095.92 624
2096.35 610
2096.78 696
2097.22 636
2097.65 599
2098.08 659
2098.51 652
2098.94 663
2099.38 615
2099.81 684
2100.24 667
2100.67 664
2101.11 661
2101.54 625
2101.97 667
2102.40 722
2102.83 669
2103.27 658
2103.70 710
2104.13 673
2104.56 719
2105.00 718
2105.43 694
2105.86 661
2106.30 650
2106.73 693
2107.16 684
2107.59 658
2108.03 676
2108.46 727
2108.89 681
2109.33 641
2109.76 741
2110.19 733
2110.63 706
2111.06 777
2111.49 720
2111.93 640
2112.36 683
2112.79 699
2113.23 694
2113.66 690
2114.09 686
2114.53 685
2114.96 705
2115.40 647
2115.83 630
2116.26 645
2116.70 657
2117.13 590
2117.56 650
2118.00 661
2118.43 687
2118.87 674
2119.30 721
2119.73 687
2120.17 645
2120.60 675
2121.04 723
2121.47 720
2121.91 692
2122.34 682
2122.78 677
2123.21 696
2123.64 626
2124.08 632
2124.51 628
2124.95 619
2125.38 647
2125.82 648
2126.25 637
2126.69 700
2127.12 707
2127.56 794
2127.99 771
2128.43 740
2128.86 780
2129.30 796
2129.73 792
2130.17 858
2130.60 772
2131.04 790
2131.47 744
2131.91 736
2132.35 744
2132.78 732
2133.22 740
2133.65 720
2134.09 691
2134.52 703
2134.96 723
2135.40 733
2135.83 742
2136.27 691
2136.70 652
2137.14 704
2137.57 666
2138.01 658
2138.45 626
2138.88 669
2139.32 646
2139.76 721
2140.19 660
2140.63 635
2141.06 619
2141.50 672
2141.94 628
2142.37 662
2142.81 595
2143.25 622
2143.68 685
2144.12 674
2144.56 665
2144.99 628
2145.43 636
2145.87 704
2146.30 715
2146.74 688
2147.18 723
2147.62 718
2148.05 767
2148.49 859
2148.93 824
2149.36 854
2149.80 865
2150.24 857
2150.68 882
2151.11 784
2151.55 745
2151.99 752
2152.43 793
2152.86 796
2153.30 776
2153.74 682
2154.18 699
2154.61 719
2155.05 732
2155.49 748
2155.93 795
2156.37 836
2156.80 793
2157.24 737
2157.68 731
2158.12 752
2158.56 736
2158.99 711
2159.43 746
2159.87 802
2160.31 746
2160.75 753
2161.19 752
2161.62 747
2162.06 819
2162.50 791
2162.94 776
2163.38 866
2163.82 876
2164.26 855
2164.69 911
2165.13 893
2165.57 898
2166.01 885
2166.45 932
2166.89 863
2167.33 788
2167.77 775
2168.21 831
2168.65 856
2169.08 802
2169.52 809
2169.96 852
2170.40 867
2170.84 869
2171.28 863
2171.72 863
2172.16 861
2172.60 875
2173.04 954
2173.48 912
2173.92 901
2174.36 892
2174.80 1003
2175.24 910
2175.68 854
2176.12 907
2176.56 896
2177.00 878
2177.44 896
2177.88 936
2178.32 917
2178.76 863
2179.20 854
2179.64 844
2180.08 822
2180.52 751
2180.96 749
2181.40 728
2181.84 740
2182.28 743
2182.72 748
2183.16 749
2183.60 765
2184.04 728
2184.48 727
2184.93 753
2185.37 727
2185.81 726
2186.25 762
2186.69 785
2187.13 730
2187.57 727
2188.01 779
2188.45 809
2188.89 824
2189.34 784
2189.78 777
2190.22 726
2190.66 727
2191.10 791
2191.54 710
2191.98 801
2192.43 806
2192.87 818
2193.31 735
2193.75 803
2194.19 858
2194.63 839
2195.08 824
2195.52 820
2195.96 807
2196.40 811
2196.84 799
2197.29 799
2197.73 835
2198.17 755
2198.61 699
2199.06 735
2199.50 725
2199.94 670
2200.38 721
2200.82 694
2201.27 704
2201.71 704
2202.15 715
2202.59 723
2203.04 762
2203.48 788
2203.92 731
2204.37 728
2204.81 720
2205.25 773
2205.69 820
2206.14 824
2206.58 746
2207.02 779
2207.47 827
2207.91 816
2208.35 736
2208.80 814
2209.24 818
2209.68 772
2210.13 750
2210.57 769
2211.01 741
2211.46 776
2211.90 776
2212.34 814
2212.79 803
2213.23 753
2213.67 735
2214.12 712
2214.56 766
2215.01 800
2215.45 799
2215.89 751
2216.34 718
2216.78 727
2217.23 753
2217.67 783
2218.11 731
2218.56 782
2219.00 795
2219.45 793
2219.89 753
2220.34 787
2220.78 765
2221.22 789
2221.67 794
2222.11 761
2222.56 769
2223.00 809
2223.45 792
2223.89 835
2224.34 794
2224.78 830
2225.23 801
2225.67 846
2226.12 843
2226.56 826
2227.01 854
2227.45 786
2227.90 860
2228.34 823
2228.79 837
2229.23 922
2229.68 896
2230.12 926
2230.57 947
2231.01 878
2231.46 887
2231.90 909
2232.35 867
2232.80 850
2233.24 904
2233.69 947
2234.13 885
2234.58 895
2235.02 839
2235.47 844
2235.92 835
2236.36 850
2236.81 822
2237.25 813
2237.70 807
2238.15 776
2238.59 800
2239.04 808
2239.49 773
2239.93 713
2240.38 772
2240.82 796
2241.27 754
2241.72 724
2242.16 667
2242.61 665
2243.06 683
2243.50 678
2243.95 719
2244.40 654
2244.84 654
2245.29 670
2245.74 722
2246.19 686
2246.63 667
2247.08 660
2247.53 697
2247.97 703
2248.42 668
2248.87 705
2249.32 738
2249.76 714
2250.21 712
2250.66 787
2251.10 727
2251.55 736
2252.00 753
2252.45 768
2252.89 745
2253.34 753
2253.79 712
2254.24 726
2254.69 795
2255.13 759
2255.58 793
2256.03 773
2256.48 715
2256.93 684
2257.37 666
2257.82 704
2258.27 753
2258.72 778
2259.17 770
2259.61 784
2260.06 814
2260.51 898
2260.96 890
2261.41 907
2261.86 961
2262.31 953
2262.75 924
2263.20 973
2263.65 913
2264.10 913
2264.55 839
2265.00 820
2265.45 810
2265.90 833
2266.34 751
2266.79 810
2267.24 824
2267.69 818
2268.14 904
2268.59 821
2269.04 831
2269.49 846
2269.94 894
2270.39 946
2270.84 913
2271.29 910
2271.74 944
2272.18 896
2272.63 872
2273.08 902
2273.53 917
2273.98 956
2274.43 937
2274.88 979
2275.33 952
2275.78 980
2276.23 1009
2276.68 1058
2277.13 985
2277.58 1049
2278.03 1025
2278.48 957
2278.93 897
2279.38 861
2279.83 936
2280.28 812
2280.73 819
2281.19 805
2281.64 778
2282.09 761
2282.54 728
2282.99 757
2283.44 690
2283.89 693
2284.34 719
2284.79 676
2285.24 698
2285.69 705
2286.14 727
2286.59 776
2287.04 838
2287.50 891
2287.95 848
2288.40 890
2288.85 986
2289.30 977
2289.75 958
2290.20 1098
2290.65 1100
2291.11 1110
2291.56 1108
2292.01 1049
2292.46 1012
2292.91 996
2293.36 992
2293.82 956
2294.27 973
2294.72 928
2295.17 902
2295.62 866
2296.07 828
2296.53 747
2296.98 773
2297.43 789
2297.88 748
2298.33 714
2298.79 676
2299.24 722
2299.69 731
2300.14 722
2300.60 714
2301.05 729
2301.50 719
2301.95 691
2302.41 686
2302.86 788
2303.31 665
2303.76 713
2304.22 735
2304.67 737
2305.12 730
2305.57 728
2306.03 735
2306.48 724
2306.93 814
2307.39 837
2307.84 807
2308.29 828
2308.75 876
2309.20 800
2309.65 781
2310.11 846
2310.56 888
2311.01 781
2311.47 819
2311.92 799
2312.37 798
2312.83 817
2313.28 894
2313.73 837
2314.19 753
2314.64 802
2315.09 813
2315.55 770
2316.00 785
2316.46 832
2316.91 775
2317.36 826
2317.82 853
2318.27 842
2318.73 796
2319.18 828
2319.63 810
2320.09 807
2320.54 799
2321.00 826
2321.45 860
2321.91 909
2322.36 924
2322.82 953
2323.27 962
2323.72 1086
2324.18 1090
2324.63 1101
2325.09 1170
2325.54 1122
2326.00 1108
2326.45 1102
2326.91 1003
2327.36 980
2327.82 1000
2328.27 914
2328.73 866
2329.18 780
2329.64 760
2330.09 833
2330.55 821
2331.00 779
2331.46 782
2331.92 744
2332.37 712
2332.83 707
2333.28 692
2333.74 760
2334.19 750
2334.65 739
2335.10 759
2335.56 758
2336.02 738
2336.47 722
2336.93 745
2337.38 727
2337.84 738
2338.30 770
2338.75 785
2339.21 771
2339.66 740
2340.12 784
2340.58 859
2341.03 755
2341.49 746
2341.95 733
2342.40 771
2342.86 758
2343.32 763
2343.77 797
2344.23 814
2344.68 807
2345.14 774
2345.60 771
2346.06 790
2346.51 804
2346.97 824
2347.43 810
2347.88 844
2348.34 847
2348.80 823
2349.25 855
2349.71 809
2350.17 799
2350.63 834
2351.08 815
2351.54 830
2352.00 760
2352.46 806
2352.91 711
2353.37 675
2353.83 723
2354.29 700
2354.74 705
2355.20 748
2355.66 677
2356.12 744
2356.57 688
2357.03 779
2357.49 776
2357.95 763
2358.41 786
2358.86 790
2359.32 822
2359.78 760
2360.24 813
2360.70 771
2361.15 848
2361.61 799
2362.07 822
2362.53 839
2362.99 806
2363.45 816
2363.91 828
2364.36 772
2364.82 813
2365.28 816
2365.74 819
2366.20 904
2366.66 851
2367.12 856
2367.57 807
2368.03 825
2368.49 783
2368.95 853
2369.41 784
2369.87 784
2370.33 747
2370.79 770
2371.25 793
2371.71 724
2372.17 767
2372.63 719
2373.09 741
2373.54 793
2374.00 752
2374.46 751
2374.92 792
2375.38 785
2375.84 805
2376.30 802
2376.76 810
2377.22 792
2377.68 755
2378.14 818
2378.60 777
2379.06 789
2379.52 743
2379.98 849
2380.44 764
2380.90 748
2381.36 704
2381.82 684
2382.28 677
2382.74 768
2383.20 767
2383.66 739
2384.12 740
2384.59 772
2385.05 761
2385.51 733
2385.97 752
2386.43 749
2386.89 724
2387.35 747
2387.81 793
2388.27 760
2388.73 762
2389.19 751
2389.65 798
2390.12 804
2390.58 760
2391.04 821
2391.50 788
2391.96 778
2392.42 781
2392.88 726
2393.34 767
2393.81 731
2394.27 735
2394.73 765
2395.19 759
2395.65 724
2396.11 752
2396.57 792
2397.04 840
2397.50 818
2397.96 767
2398.42 734
2398.88 771
2399.35 749
2399.81 764
2400.27 719
2400.73 732
2401.19 755
2401.66 747
2402.12 668
2402.58 660
2403.04 654
2403.51 718
2403.97 708
2404.43 688
2404.89 695
2405.36 721
2405.82 735
2406.28 726
2406.74 668
2407.21 725
2407.67 763
2408.13 727
2408.59 736
2409.06 718
2409.52 662
2409.98 710
2410.45 760
2410.91 668
2411.37 703
2411.84 706
2412.30 673
2412.76 681
2413.23 663
2413.69 682
2414.15 678
2414.62 758
2415.08 783
2415.54 753
2416.01 774
2416.47 791
2416.93 756
2417.40 748
2417.86 783
2418.32 722
2418.79 792
2419.25 838
2419.72 750
2420.18 788
2420.64 821
2421.11 830
2421.57 864
2422.04 809
2422.50 812
2422.96 811
2423.43 815
2423.89 814
2424.36 822
2424.82 789
2425.29 846
2425.75 798
2426.22 759
2426.68 799
2427.15 774
2427.61 751
2428.07 696
2428.54 746
2429.00 672
2429.47 678
2429.93 619
2430.40 650
2430.86 715
2431.33 732
2431.79 702
2432.26 717
2432.72 723
2433.19 708
2433.65 759
2434.12 782
2434.59 759
2435.05 737
2435.52 727
2435.98 689
2436.45 740
2436.91 764
2437.38 825
2437.84 863
2438.31 903
2438.78 865
2439.24 839
2439.71 949
2440.17 866
2440.64 808
2441.10 849
2441.57 892
2442.04 890
2442.50 789
2442.97 784
2443.44 863
2443.90 799
2444.37 760
2444.83 773
2445.30 718
2445.77 703
2446.23 700
2446.70 718
2447.17 687
2447.63 716
2448.10 701
2448.57 719
2449.03 668
2449.50 679
2449.97 687
2450.43 669
2450.90 713
2451.37 675
2451.83 704
2452.30 667
2452.77 668
2453.24 646
2453.70 687
2454.17 672
2454.64 672
2455.10 672
2455.57 610
2456.04 678
2456.51 627
2456.97 664
2457.44 673
2457.91 674
2458.38 722
2458.84 719
2459.31 736
2459.78 742
2460.25 676
2460.72 663
2461.18 712
2461.65 683
2462.12 698
2462.59 693
2463.06 713
2463.52 705
2463.99 697
2464.46 669
2464.93 671
2465.40 697
2465.86 709
2466.33 685
2466.80 727
2467.27 649
2467.74 704
2468.21 715
2468.68 718
2469.14 744
2469.61 745
2470.08 717
2470.55 722
2471.02 759
2471.49 701
2471.96 690
2472.43 740
2472.90 745
2473.36 736
2473.83 719
2474.30 743
2474.77 770
2475.24 786
2475.71 739
2476.18 797
2476.65 772
2477.12 713
2477.59 710
2478.06 690
2478.53 694
2479.00 737
2479.47 703
2479.94 707
2480.41 687
2480.87 727
2481.34 698
2481.81 706
2482.28 659
2482.75 661
2483.22 680
2483.69 696
2484.16 713
2484.63 708
2485.10 753
2485.57 720
2486.05 766
2486.52 815
2486.99 768
2487.46 786
2487.93 793
2488.40 810
2488.87 713
2489.34 742
2489.81 764
2490.28 783
2490.75 773
2491.22 789
2491.69 717
2492.16 702
2492.63 737
2493.10 723
2493.58 734
2494.05 711
2494.52 751
2494.99 752
2495.46 729
2495.93 751
2496.40 738
2496.87 730
2497.34 730
2497.82 690
2498.29 695
2498.76 647
2499.23 691
2499.70 656
2500.17 685
2500.64 673
2501.12 676
2501.59 678
2502.06 728
2502.53 681
2503.00 648
2503.48 697
2503.95 727
2504.42 769
2504.89 634
2505.36 664
2505.84 753
2506.31 736
2506.78 730
2507.25 729
2507.72 766
2508.20 751
2508.67 770
2509.14 826
2509.61 848
2510.09 912
2510.56 1041
2511.03 1030
2511.50 982
2511.98 980
2512.45 1015
2512.92 970
2513.40 1012
2513.87 932
2514.34 911
2514.81 839
2515.29 875
2515.76 837
2516.23 839
2516.71 836
2517.18 801
2517.65 773
2518.13 805
2518.60 815
2519.07 854
2519.55 818
2520.02 827
2520.49 790
2520.97 783
2521.44 805
2521.91 742
2522.39 703
2522.86 784
2523.34 752
2523.81 697
2524.28 725
2524.76 733
2525.23 740
2525.70 808
2526.18 815
2526.65 815
2527.13 751
2527.60 726
2528.08 737
2528.55 771
2529.02 745
2529.50 768
2529.97 814
2530.45 755
2530.92 683
2531.40 728
2531.87 816
2532.34 803
2532.82 790
2533.29 765
2533.77 803
2534.24 779
2534.72 776
2535.19 775
2535.67 788
2536.14 755
2536.62 753
2537.09 721
2537.57 742
2538.04 815
2538.52 769
2538.99 768
2539.47 763
2539.94 758
2540.42 739
2540.90 745
2541.37 739
2541.85 740
2542.32 803
2542.80 794
2543.27 732
2543.75 780
2544.22 785
2544.70 795
2545.18 847
2545.65 825
2546.13 904
2546.60 914
2547.08 984
2547.56 982
2548.03 1012
2548.51 1016
2548.98 1006
2549.46 988
2549.94 970
2550.41 1001
2550.89 978
2551.37 973
2551.84 975
2552.32 993
2552.80 906
2553.27 885
2553.75 922
2554.23 914
2554.70 873
2555.18 902
2555.66 854
2556.13 852
2556.61 878
2557.09 823
2557.56 857
2558.04 835
2558.52 850
2558.99 789
2559.47 726
2559.95 755
2560.43 732
2560.90 778
2561.38 731
2561.86 750
2562.33 757
2562.81 706
2563.29 665
2563.77 683
2564.25 666
2564.72 691
2565.20 735
2565.68 738
2566.16 725
2566.63 675
2567.11 626
2567.59 695
2568.07 679
2568.55 675
2569.02 637
2569.50 666
2569.98 666
2570.46 615
2570.94 671
2571.41 673
2571.89 692
2572.37 732
2572.85 710
2573.33 727
2573.81 714
2574.28 698
2574.76 722
2575.24 744
2575.72 747
2576.20 723
2576.68 732
2577.16 724
2577.64 754
2578.11 746
2578.59 699
2579.07 734
2579.55 739
2580.03 767
2580.51 744
2580.99 708
2581.47 737
2581.95 734
2582.43 723
2582.91 766
2583.39 744
2583.86 736
2584.34 672
2584.82 667
2585.30 718
2585.78 697
2586.26 716
2586.74 773
2587.22 744
2587.70 721
2588.18 699
2588.66 713
2589.14 739
2589.62 753
2590.10 726
2590.58 755
2591.06 775
2591.54 673
2592.02 734
2592.50 693
2592.98 727
2593.46 723
2593.94 726
2594.42 708
2594.90 736
2595.38 709
2595.86 736
2596.35 682
2596.83 700
2597.31 776
2597.79 703
2598.27 728
2598.75 691
2599.23 721
2599.71 675
2600.19 692
2600.67 680
2601.15 692
2601.63 704
2602.12 708
2602.60 734
2603.08 714
2603.56 694
2604.04 708
2604.52 707
2605.00 752
2605.48 709
2605.97 628
2606.45 688
2606.93 681
2607.41 661
2607.89 677
2608.37 658
2608.86 711
2609.34 697
2609.82 644
2610.30 708
2610.78 737
2611.26 710
2611.75 706
2612.23 779
2612.71 689
2613.19 725
2613.68 728
2614.16 720
2614.64 674
2615.12 681
2615.60 767
2616.09 774
2616.57 756
2617.05 750
2617.53 743
2618.02 715
2618.50 694
2618.98 736
2619.46 702
2619.95 703
2620.43 725
2620.91 678
2621.40 694
2621.88 755
2622.36 695
2622.85 695
2623.33 698
2623.81 696
2624.29 698
2624.78 700
2625.26 754
2625.74 734
2626.23 772
2626.71 791
2627.19 736
2627.68 797
2628.16 779
2628.64 792
2629.13 821
2629.61 756
2630.10 822
2630.58 842
2631.06 824
2631.55 804
2632.03 748
2632.51 800
2633.00 825
2633.48 776
2633.97 808
2634.45 833
2634.94 760
2635.42 758
2635.90 765
2636.39 763
2636.87 750
2637.36 716
2637.84 740
2638.33 691
2638.81 689
2639.29 711
2639.78 720
2640.26 735
2640.75 709
2641.23 709
2641.72 671
2642.20 748
2642.69 720
2643.17 763
2643.66 748
2644.14 721
2644.63 727
2645.11 705
2645.60 707
2646.08 713
2646.57 709
2647.05 775
2647.54 741
2648.02 754
2648.51 709
2648.99 777
2649.48 755
2649.97 734
2650.45 786
2650.94 780
2651.42 729
2651.91 757
2652.39 794
2652.88 757
2653.37 777
2653.85 828
2654.34 786
2654.82 783
2655.31 797
2655.80 798
2656.28 802
2656.77 815
2657.25 743
2657.74 753
2658.23 757
2658.71 720
2659.20 731
2659.69 780
2660.17 738
2660.66 715
2661.14 681
2661.63 676
2662.12 703
2662.60 777
2663.09 776
2663.58 806
2664.06 807
2664.55 739
2665.04 703
2665.53 746
2666.01 759
2666.50 764
2666.99 774
2667.47 757
2667.96 814
2668.45 775
2668.94 797
2669.42 842
2669.91 858
2670.40 813
2670.88 822
2671.37 886
2671.86 936
2672.35 957
2672.83 1017
2673.32 1019
2673.81 1051
2674.30 1069
2674.79 1029
2675.27 1003
2675.76 1027
2676.25 984
2676.74 1024
2677.23 979
2677.71 886
2678.20 859
2678.69 821
2679.18 784
2679.67 799
2680.15 805
2680.64 761
2681.13 778
2681.62 773
2682.11 827
2682.60 842
2683.08 814
2683.57 828
2684.06 753
2684.55 791
2685.04 745
2685.53 824
2686.02 852
2686.51 725
2686.99 723
2687.48 726
2687.97 729
2688.46 764
2688.95 683
2689.44 776
2689.93 753
2690.42 758
2690.91 742
2691.40 770
2691.89 818
2692.38 793
2692.87 771
2693.35 722
2693.84 772
2694.33 800
2694.82 805
2695.31 759
2695.80 763
2696.29 815
2696.78 787
2697.27 779
2697.76 755
2698.25 779
2698.74 706
2699.23 792
2699.72 802
2700.21 764
2700.70 725
2701.19 788
2701.68 781
2702.17 764
2702.66 733
2703.15 753
2703.64 833
2704.13 770
2704.62 744
2705.12 699
2705.61 713
2706.10 724
2706.59 718
2707.08 750
2707.57 727
2708.06 715
2708.55 669
2709.04 691
2709.53 785
2710.02 757
2710.51 685
2711.01 715
2711.50 665
2711.99 722
2712.48 750
2712.97 714
2713.46 716
2713.95 727
2714.44 727
2714.94 716
2715.43 718
2715.92 672
2716.41 670
2716.90 661
2717.39 676
2717.89 730
2718.38 755
2718.87 777
2719.36 764
2719.85 843
2720.34 843
2720.84 869
2721.33 876
2721.82 870
2722.31 798
2722.80 802
2723.30 836
2723.79 832
2724.28 777
2724.77 719
2725.27 717
2725.76 743
2726.25 696
2726.74 675
2727.24 665
2727.73 694
2728.22 711
2728.71 742
2729.21 731
2729.70 789
2730.19 799
2730.69 769
2731.18 726
2731.67 724
2732.16 694
2732.66 719
2733.15 797
2733.64 804
2734.14 814
2734.63 817
2735.12 802
2735.62 794
2736.11 820
2736.60 825
2737.10 839
2737.59 786
2738.08 815
2738.58 837
2739.07 803
2739.56 789
2740.06 819
2740.55 812
2741.05 789
2741.54 797
2742.03 738
2742.53 814
2743.02 782
2743.52 798
2744.01 747
2744.50 744
2745.00 751
2745.49 776
2745.99 784
2746.48 768
2746.97 755
2747.47 788
2747.96 751
2748.46 770
2748.95 779
2749.45 753
2749.94 742
2750.44 729
2750.93 788
2751.43 711
2751.92 764
2752.42 734
2752.91 725
2753.41 689
2753.90 737
2754.40 711
2754.89 704
2755.39 736
2755.88 780
2756.38 797
2756.87 749
2757.37 730
2757.86 735
2758.36 733
2758.85 703
2759.35 735
2759.84 758
2760.34 801
2760.83 817
2761.33 881
2761.83 834
2762.32 808
2762.82 795
2763.31 743
2763.81 768
2764.30 819
2764.80 739
2765.30 747
2765.79 740
2766.29 735
2766.78 720
2767.28 724
2767.78 772
2768.27 699
2768.77 653
2769.27 708
2769.76 737
2770.26 719
2770.76 741
2771.25 699
2771.75 730
2772.24 778
2772.74 801
2773.24 801
2773.73 756
2774.23 811
2774.73 828
2775.23 827
2775.72 785
2776.22 788
2776.72 838
2777.21 841
2777.71 873
2778.21 795
2778.70 802
2779.20 820
2779.70 802
2780.20 785
2780.69 739
2781.19 698
2781.69 731
2782.19 725
2782.68 730
2783.18 708
2783.68 775
2784.18 739
2784.67 674
2785.17 694
2785.67 695
2786.17 769
2786.67 706
2787.16 733
2787.66 713
2788.16 725
2788.66 766
2789.16 776
2789.65 759
2790.15 787
2790.65 745
2791.15 737
2791.65 718
2792.15 743
2792.64 800
2793.14 799
2793.64 788
2794.14 837
2794.64 845
2795.14 861
2795.64 919
2796.13 888
2796.63 905
2797.13 879
2797.63 897
2798.13 894
2798.63 849
2799.13 793
2799.63 832
2800.13 771
2800.62 799
2801.12 842
2801.62 760
2802.12 711
2802.62 769
2803.12 715
2803.62 800
2804.12 736
2804.62 747
2805.12 808
2805.62 712
2806.12 741
2806.62 765
2807.12 823
2807.62 909
2808.12 858
2808.62 883
2809.12 878
2809.62 917
2810.12 866
2810.62 874
2811.12 927
2811.62 951
2812.12 966
2812.62 963
2813.12 879
2813.62 887
2814.12 858
2814.62 863
2815.12 825
2815.62 838
2816.12 846
2816.62 842
2817.12 768
2817.62 770
2818.12 791
2818.62 755
2819.12 738
2819.63 753
2820.13 708
2820.63 724
2821.13 731
2821.63 726
2822.13 734
2822.63 736
2823.13 712
2823.63 725
2824.13 710
2824.64 702
2825.14 738
2825.64 702
2826.14 728
2826.64 719
2827.14 698
2827.64 724
2828.15 703
2828.65 664
2829.15 663
2829.65 665
2830.15 716
2830.65 692
2831.16 645
2831.66 681
2832.16 745
2832.66 696
2833.16 719
2833.67 770
2834.17 762
2834.67 797
2835.17 819
2835.68 756
2836.18 802
2836.68 799
2837.18 780
2837.68 750
2838.19 729
2838.69 809
2839.19 802
2839.70 764
2840.20 741
2840.70 793
2841.20 796
2841.71 789
2842.21 785
2842.71 776
2843.21 776
2843.72 735
2844.22 716
2844.72 766
2845.23 830
2845.73 850
2846.23 816
2846.74 819
2847.24 887
2847.74 870
2848.25 871
2848.75 873
2849.25 824
2849.76 875
2850.26 851
2850.76 821
2851.27 791
2851.77 767
2852.28 798
2852.78 751
2853.28 738
2853.79 798
2854.29 752
2854.79 727
2855.30 740
2855.80 767
2856.31 777
2856.81 842
2857.31 799
2857.82 761
2858.32 775
2858.83 798
2859.33 835
2859.84 779
2860.34 766
2860.85 781
2861.35 788
2861.85 794
2862.36 830
2862.86 823
2863.37 771
2863.87 765
2864.38 748
2864.88 750
2865.39 732
2865.89 722
2866.40 762
2866.90 730
2867.41 741
2867.91 777
2868.42 814
2868.92 897
2869.43 918
2869.93 883
2870.44 884
2870.94 859
2871.45 905
2871.96 918
2872.46 904
2872.97 904
2873.47 885
2873.98 903
2874.48 848
2874.99 801
2875.49 827
2876.00 845
2876.51 848
2877.01 858
2877.52 875
2878.02 859
2878.53 846
2879.04 850
2879.54 878
2880.05 860
2880.55 804
2881.06 823
2881.57 856
2882.07 831
2882.58 859
2883.09 805
2883.59 846
2884.10 845
2884.61 886
2885.11 911
2885.62 922
2886.13 866
2886.63 927
2887.14 907
2887.65 943
2888.15 976
2888.66 1017
2889.17 982
2889.67 988
2890.18 998
2890.69 1005
2891.20 929
2891.70 892
2892.21 879
2892.72 906
2893.22 952
2893.73 913
2894.24 941
2894.75 1002
2895.25 994
2895.76 953
2896.27 931
2896.78 907
2897.29 937
2897.79 931
2898.30 966
2898.81 887
2899.32 877
2899.82 888
2900.33 892
2900.84 916
2901.35 864
2901.86 847
2902.36 892
2902.87 887
2903.38 878
2903.89 863
2904.40 848
2904.91 878
2905.41 874
2905.92 822
2906.43 839
2906.94 875
2907.45 864
2907.96 854
2908.47 855
2908.97 834
2909.48 823
2909.99 806
2910.50 804
2911.01 809
2911.52 835
2912.03 819
2912.54 865
2913.05 830
2913.55 831
2914.06 794
2914.57 836
2915.08 853
2915.59 780
2916.10 857
2916.61 825
2917.12 778
2917.63 838
2918.14 861
2918.65 847
2919.16 898
2919.67 902
2920.18 831
2920.69 897
2921.20 888
2921.71 864
2922.22 925
2922.73 954
2923.24 975
2923.75 1062
2924.26 1052
2924.77 1023
2925.28 963
2925.79 1019
2926.30 1020
2926.81 995
2927.32 937
2927.83 966
2928.34 922
2928.85 891
2929.36 819
2929.87 775
2930.38 845
2930.89 792
2931.40 785
2931.91 789
2932.42 740
2932.93 779
2933.45 789
2933.96 713
2934.47 772
2934.98 772
2935.49 792
2936.00 855
2936.51 868
2937.02 949
2937.53 951
2938.04 950
2938.56 1034
2939.07 1101
2939.58 1121
2940.09 1185
2940.60 1213
2941.11 1302
2941.62 1210
2942.14 1244
2942.65 1171
2943.16 1122
2943.67 1068
2944.18 1020
2944.70 1049
2945.21 981
2945.72 957
2946.23 932
2946.74 919
2947.26 893
2947.77 855
2948.28 811
2948.79 837
2949.30 797
2949.82 760
2950.33 722
2950.84 761
2951.35 769
2951.87 771
2952.38 765
2952.89 775
2953.40 774
2953.92 727
2954.43 801
2954.94 791
2955.45 750
2955.97 768
2956.48 744
2956.99 793
2957.51 765
2958.02 758
2958.53 797
2959.04 832
2959.56 885
2960.07 836
2960.58 881
2961.10 847
2961.61 920
2962.12 905
2962.64 918
2963.15 963
2963.66 894
2964.18 898
2964.69 933
2965.21 986
2965.72 901
2966.23 826
2966.75 877
2967.26 849
2967.77 873
2968.29 815
2968.80 856
2969.32 787
2969.83 841
2970.34 840
2970.86 850
2971.37 951
2971.89 877
2972.40 856
2972.91 873
2973.43 854
2973.94 932
2974.46 951
2974.97 961
2975.49 978
2976.00 945
2976.52 889
2977.03 895
2977.55 942
2978.06 1023
2978.57 996
2979.09 1008
2979.60 1027
2980.12 1038
2980.63 968
2981.15 965
2981.66 1031
2982.18 1000
2982.69 1019
2983.21 1021
2983.73 1036
2984.24 1066
2984.76 1111
2985.27 1108
2985.79 1123
2986.30 1139
2986.82 1171
2987.33 1197
2987.85 1183
2988.36 1146
2988.88 1197
2989.40 1190
2989.91 1244
2990.43 1181
2990.94 1190
2991.46 1201
2991.97 1160
2992.49 1231
2993.01 1198
2993.52 1246
2994.04 1297
2994.55 1313
2995.07 1336
2995.59 1350
2996.10 1386
2996.62 1390
2997.14 1584
2997.65 1539
2998.17 1512
2998.69 1537
2999.20 1608
2999.72 1617
3000.24 1701
3000.75 2023
3001.27 2201
3001.79 2652
3002.30 3155
3002.82 3648
3003.34 4264
3003.85 4675
3004.37 5087
3004.89 5173
3005.40 4961
3005.92 5066
3006.44 4385
3006.96 3802
3007.47 3410
3007.99 3059
3008.51 2565
3009.03 2222
3009.54 1973
3010.06 1699
3010.58 1534
3011.10 1423
3011.61 1434
3012.13 1348
3012.65 1285
3013.17 1277
3013.68 1376
3014.20 1320
3014.72 1264
3015.24 1236
3015.76 1188
3016.27 1221
3016.79 1222
3017.31 1247
3017.83 1207
3018.35 1186
3018.86 1177
3019.38 1131
3019.90 1078
3020.42 1125
3020.94 1141
3021.46 1169
3021.97 1186
3022.49 1235
3023.01 1347
3023.53 1335
3024.05 1245
3024.57 1341
3025.09 1288
3025.61 1187
3026.12 1196
3026.64 1216
3027.16 1195
3027.68 1084
3028.20 1157
3028.72 1088
3029.24 1094
3029.76 1105
3030.28 1069
3030.80 1034
3031.32 1041
3031.84 1065
3032.35 1003
3032.87 996
3033.39 1055
3033.91 1028
3034.43 999
3034.95 1040
3035.47 1041
3035.99 1009
3036.51 972
3037.03 942
3037.55 980
3038.07 995
3038.59 961
3039.11 1007
3039.63 997
3040.15 934
3040.67 994
3041.19 980
3041.71 975
3042.23 930
3042.75 971
3043.27 977
3043.79 967
3044.31 1006
3044.83 989
3045.35 969
3045.87 972
3046.40 891
3046.92 963
3047.44 921
3047.96 945
3048.48 954
3049.00 898
3049.52 904
3050.04 980
3050.56 988
3051.08 951
3051.60 922
3052.12 877
3052.65 896
3053.17 937
3053.69 912
3054.21 915
3054.73 894
3055.25 972
3055.77 909
3056.30 959
3056.82 1005
3057.34 907
3057.86 906
3058.38 1061
3058.90 1000
3059.42 899
3059.95 904
3060.47 994
3060.99 960
3061.51 922
3062.03 937
3062.56 1066
3063.08 1074
3063.60 1022
3064.12 1091
3064.64 1101
3065.17 1094
3065.69 1114
3066.21 1117
3066.73 1163
3067.26 1223
3067.78 1115
3068.30 1132
3068.82 1132
3069.35 1120
3069.87 1069
3070.39 1079
3070.91 1115
3071.44 1135
3071.96 1178
3072.48 1149
3073.01 1170
3073.53 1151
3074.05 1087
3074.57 1088
3075.10 1111
3075.62 1197
3076.14 1208
3076.67 1208
3077.19 1283
3077.71 1238
3078.24 1349
3078.76 1400
3079.28 1416
3079.81 1431
3080.33 1468
3080.85 1427
3081.38 1514
3081.90 1549
3082.42 1475
3082.95 1474
3083.47 1461
3084.00 1477
3084.52 1415
3085.04 1515
3085.57 1519
3086.09 1654
3086.62 1766
3087.14 1904
3087.66 2256
3088.19 2518
3088.71 2732
3089.24 2891
3089.76 2969
3090.29 2950
3090.81 2835
3091.33 2829
3091.86 2559
3092.38 2289
3092.91 2118
3093.43 1974
3093.96 1793
3094.48 1840
3095.01 1779
3095.53 1788
3096.06 1877
3096.58 1810
3097.11 1747
3097.63 1879
3098.16 2160
3098.68 2427
3099.21 2759
3099.73 3243
3100.26 3694
3100.78 4611
3101.31 5480
3101.83 6343
3102.36 6773
3102.88 6957
3103.41 7023
3103.93 6907
3104.46 6042
3104.99 5222
3105.51 4649
3106.04 3891
3106.56 3215
3107.09 2781
3107.61 2421
3108.14 2131
3108.67 2062
3109.19 1943
3109.72 1855
3110.24 1863
3110.77 1763
3111.30 1692
3111.82 1657
3112.35 1577
3112.87 1597
3113.40 1618
3113.93 1473
3114.45 1462
3114.98 1434
3115.51 1371
3116.03 1326
3116.56 1254
3117.09 1269
3117.61 1304
3118.14 1422
3118.67 1396
3119.19 1389
3119.72 1427
3120.25 1474
3120.77 1539
3121.30 1589
3121.83 1685
3122.35 1671
3122.88 1598
3123.41 1578
3123.94 1526
3124.46 1534
3124.99 1366
3125.52 1361
3126.05 1399
3126.57 1314
3127.10 1317
3127.63 1274
3128.16 1186
3128.68 1178
3129.21 1122
3129.74 1112
3130.27 1167
3130.79 1100
3131.32 1099
3131.85 1135
3132.38 1088
3132.91 1113
3133.43 1096
3133.96 1059
3134.49 1058
3135.02 1082
3135.55 1080
3136.07 1035
3136.60 1066
3137.13 1081
3137.66 1083
3138.19 1044
3138.72 975
3139.24 995
3139.77 1016
3140.30 1059
3140.83 1082
3141.36 1024
3141.89 1022
3142.42 1029
3142.95 1012
3143.47 997
3144.00 1025
3144.53 1006
3145.06 1006
3145.59 972
3146.12 1024
3146.65 1070
3147.18 1089
3147.71 1054
3148.24 1135
3148.76 1151
3149.29 1171
3149.82 1054
3150.35 1122
3150.88 1119
3151.41 1117
3151.94 1106
3152.47 1022
3153.00 1093
3153.53 1084
3154.06 1008
3154.59 981
3155.12 962
3155.65 1009
3156.18 1047
3156.71 1034
3157.24 999
3157.77 999
3158.30 1050
3158.83 1023
3159.36 1059
3159.89 1066
3160.42 1047
3160.95 1065
3161.48 1046
3162.01 965
3162.54 964
3163.07 1017
3163.60 989
3164.13 1003
3164.66 977
3165.20 960
3165.73 940
3166.26 954
3166.79 972
3167.32 943
3167.85 906
3168.38 938
3168.91 933
3169.44 925
3169.97 910
3170.50 942
3171.04 1085
3171.57 1029
3172.10 1070
3172.63 1099
3173.16 1085
3173.69 1144
3174.22 1195
3174.75 1085
3175.29 1152
3175.82 1149
3176.35 1170
3176.88 1046
3177.41 973
3177.94 1002
3178.48 924
3179.01 939
3179.54 865
3180.07 916
3180.60 962
3181.14 919
3181.67 869
3182.20 880
3182.73 862
3183.26 876
3183.80 889
3184.33 900
3184.86 887
3185.39 897
3185.93 894
3186.46 865
3186.99 917
3187.52 870
3188.06 913
3188.59 915
3189.12 926
3189.65 924
3190.19 891
3190.72 926
3191.25 898
3191.79 952
3192.32 978
3192.85 928
3193.38 957
3193.92 934
3194.45 1023
3194.98 1022
3195.52 938
3196.05 1003
3196.58 993
3197.12 1045
3197.65 1049
3198.18 1069
3198.72 995
3199.25 1036
3199.78 1057
3200.32 1087
3200.85 1066
3201.39 1032
3201.92 990
3202.45 1015
3202.99 1080
3203.52 1105
3204.05 1045
3204.59 1072
3205.12 1149
3205.66 1162
3206.19 1257
3206.72 1234
3207.26 1285
3207.79 1269
3208.33 1389
3208.86 1355
3209.40 1398
3209.93 1430
3210.47 1437
3211.00 1386
3211.53 1343
3212.07 1321
3212.60 1267
3213.14 1328
3213.67 1245
3214.21 1134
3214.74 1075
3215.28 1056
3215.81 1023
3216.35 1017
3216.88 943
3217.42 949
3217.95 925
3218.49 896
3219.02 995
3219.56 933
3220.09 1010
3220.63 987
3221.16 983
3221.70 1044
3222.23 1141
3222.77 1204
3223.31 1172
3223.84 1248
3224.38 1202
3224.91 1182
3225.45 1136
3225.98 1129
3226.52 1137
3227.06 1160
3227.59 1116
3228.13 1131
3228.66 1131
3229.20 1160
3229.74 1162
3230.27 1187
3230.81 1236
3231.34 1195
3231.88 1198
3232.42 1266
3232.95 1302
3233.49 1291
3234.03 1303
3234.56 1304
3235.10 1336
3235.64 1306
3236.17 1307
3236.71 1379
3237.25 1340
3237.78 1359
3238.32 1431
3238.86 1354
3239.39 1400
3239.93 1309
3240.47 1283
3241.00 1300
3241.54 1336
3242.08 1383
3242.61 1386
3243.15 1393
3243.69 1342
3244.23 1437
3244.76 1489
3245.30 1470
3245.84 1575
3246.38 1612
3246.91 1557
3247.45 1671
3247.99 1760
3248.53 1996
3249.06 2231
3249.60 2503
3250.14 2953
3250.68 3285
3251.21 3924
3251.75 4290
3252.29 4669
3252.83 4821
3253.37 4673
3253.90 4554
3254.44 4021
3254.98 3644
3255.52 3264
3256.06 2902
3256.60 2650
3257.13 2375
3257.67 2274
3258.21 2147
3258.75 2113
3259.29 2245
3259.83 2335
3260.36 2330
3260.90 2488
3261.44 2615
3261.98 2857
3262.52 2938
3263.06 2977
3263.60 3110
3264.14 3178
3264.68 3315
3265.21 3489
3265.75 3680
3266.29 3697
3266.83 3593
3267.37 3594
3267.91 3364
3268.45 3191
3268.99 2824
3269.53 2576
3270.07 2406
3270.61 2228
3271.15 2059
3271.69 1954
3272.23 1889
3272.76 1845
3273.30 1797
3273.84 1672
3274.38 1687
3274.92 1705
3275.46 1597
3276.00 1608
3276.54 1712
3277.08 1746
3277.62 1799
3278.16 1697
3278.70 1640
3279.24 1561
3279.78 1646
3280.32 1686
3280.86 1623
3281.41 1618
3281.95 1709
3282.49 1723
3283.03 1661
3283.57 1713
3284.11 1767
3284.65 1780
3285.19 1852
3285.73 1790
3286.27 1724
3286.81 1775
3287.35 1870
3287.89 1853
3288.43 1878
3288.97 1863
3289.52 1983
3290.06 2017
3290.60 2120
3291.14 2192
3291.68 2326
3292.22 2400
3292.76 2571
3293.30 2664
3293.85 2890
3294.39 3069
3294.93 3134
3295.47 3208
3296.01 3211
3296.55 3137
3297.09 3001
3297.64 2927
3298.18 2798
3298.72 2580
3299.26 2439
3299.80 2353
3300.34 2358
3300.89 2179
3301.43 2095
3301.97 2058
3302.51 1975
3303.06 1987
3303.60 1936
3304.14 1907
3304.68 1821
3305.22 1967
3305.77 1886
3306.31 1941
3306.85 2005
3307.39 2063
3307.94 2154
3308.48 2305
3309.02 2311
3309.56 2341
3310.11 2412
3310.65 2347
3311.19 2265
3311.74 2179
3312.28 2199
3312.82 2218
3313.36 2211
3313.91 2240
3314.45 2180
3314.99 2265
3315.54 2372
3316.08 2566
3316.62 2736
3317.17 2926
3317.71 3147
3318.25 3264
3318.80 3286
3319.34 3339
3319.88 3298
3320.43 3378
3320.97 3270
3321.51 3262
3322.06 3184
3322.60 3067
3323.14 2917
3323.69 2744
3324.23 2863
3324.78 2809
3325.32 2638
3325.86 2650
3326.41 2631
3326.95 2575
3327.50 2685
3328.04 2702
3328.59 2841
3329.13 3167
3329.67 3617
3330.22 4350
3330.76 5538
3331.31 7234
3331.85 9324
3332.40 11935
3332.94 14955
3333.49 18094
3334.03 21179
3334.57 23685
3335.12 25714
3335.66 26773
3336.21 26246
3336.75 24907
3337.30 23116
3337.84 20559
3338.39 17969
3338.93 14915
3339.48 12125
3340.02 9743
3340.57 7746
3341.11 6251
3341.66 5141
3342.20 4237
3342.75 3621
3343.30 3149
3343.84 2843
3344.39 2603
3344.93 2483
3345.48 2380
3346.02 2263
3346.57 2226
3347.11 2200
3347.66 2166
3348.21 2163
3348.75 2186
3349.30 2039
3349.84 1997
3350.39 2037
3350.94 2012
3351.48 1938
3352.03 1993
3352.57 2030
3353.12 1960
3353.67 1883
3354.21 1898
3354.76 1930
3355.31 1942
3355.85 1821
3356.40 1827
3356.95 1803
3357.49 1822
3358.04 1822
3358.59 1763
3359.13 1897
3359.68 1899
3360.23 1863
3360.77 1932
3361.32 1905
3361.87 1999
3362.41 2039
3362.96 2092
3363.51 2063
3364.05 1989
3364.60 1949
3365.15 2056
3365.70 1942
3366.24 1882
3366.79 1968
3367.34 1902
3367.89 1903
3368.43 2033
3368.98 2045
3369.53 2107
3370.08 2317
3370.62 2618
3371.17 2773
3371.72 3081
3372.27 3337
3372.81 3507
3373.36 3788
3373.91 3720
3374.46 3603
3375.01 3595
3375.55 3403
3376.10 3042
3376.65 2779
3377.20 2575
3377.75 2343
3378.30 2180
3378.84 1958
3379.39 1838
3379.94 1729
3380.49 1594
3381.04 1622
3381.59 1563
3382.13 1533
3382.68 1472
3383.23 1449
3383.78 1434
3384.33 1364
3384.88 1372
3385.43 1401
3385.98 1289
3386.52 1345
3387.07 1364
3387.62 1308
3388.17 1336
3388.72 1342
3389.27 1378
3389.82 1369
3390.37 1369
3390.92 1374
3391.47 1356
3392.02 1358
3392.57 1381
3393.12 1397
3393.66 1424
3394.21 1482
3394.76 1517
3395.31 1585
3395.86 1549
3396.41 1587
3396.96 1633
3397.51 1653
3398.06 1689
3398.61 1749
3399.16 1679
3399.71 1696
3400.26 1658
3400.81 1555
3401.36 1496
3401.91 1454
3402.46 1326
3403.01 1365
3403.56 1320
3404.11 1366
3404.66 1320
3405.21 1272
3405.77 1344
3406.32 1322
3406.87 1318
3407.42 1364
3407.97 1397
3408.52 1489
3409.07 1523
3409.62 1540
3410.17 1641
3410.72 1789
3411.27 1864
3411.82 1927
3412.37 1883
3412.93 1785
3413.48 1841
3414.03 1811
3414.58 1764
3415.13 1783
3415.68 1693
3416.23 1692
3416.78 1604
3417.34 1576
3417.89 1473
3418.44 1408
3418.99 1445
3419.54 1412
3420.09 1407
3420.65 1447
3421.20 1415
3421.75 1453
3422.30 1494
3422.85 1440
3423.40 1431
3423.96 1491
3424.51 1551
3425.06 1500
3425.61 1451
3426.17 1353
3426.72 1342
3427.27 1233
3427.82 1224
3428.37 1159
3428.93 1142
3429.48 1137
3430.03 1082
3430.58 1075
3431.14 1042
3431.69 1027
3432.24 1114
3432.79 1137
3433.35 1101
3433.90 1100
3434.45 1153
3435.01 1112
3435.56 1132
3436.11 1227
3436.66 1159
3437.22 1140
3437.77 1191
3438.32 1247
3438.88 1121
3439.43 1202
3439.98 1164
3440.54 1176
3441.09 1134
3441.64 1110
3442.20 1080
3442.75 1054
3443.30 1131
3443.86 1023
3444.41 1001
3444.96 1002
3445.52 1038
3446.07 1059
3446.63 1065
3447.18 1024
3447.73 1010
3448.29 960
3448.84 958
3449.40 934
3449.95 951
3450.50 1009
3451.06 1028
3451.61 978
3452.17 1015
3452.72 1015
3453.27 928
3453.83 946
3454.38 985
3454.94 979
3455.49 1051
3456.05 1040
3456.60 987
3457.16 1010
3457.71 998
3458.27 1004
3458.82 1009
3459.38 1005
3459.93 1017
3460.49 1039
3461.04 1034
3461.60 1063
3462.15 1102
3462.71 1144
3463.26 1096
3463.82 1099
3464.37 1168
3464.93 1165
3465.48 1151
3466.04 1169
3466.59 1123
3467.15 1178
3467.70 1267
3468.26 1368
3468.81 1318
3469.37 1330
3469.93 1284
3470.48 1341
3471.04 1329
3471.59 1367
3472.15 1387
3472.70 1374
3473.26 1348
3473.82 1251
3474.37 1267
3474.93 1291
3475.48 1313
3476.04 1318
3476.60 1271
3477.15 1307
3477.71 1449
3478.27 1477
3478.82 1448
3479.38 1546
3479.93 1548
3480.49 1550
3481.05 1616
3481.60 1651
3482.16 1683
3482.72 1656
3483.27 1638
3483.83 1664
3484.39 1775
3484.95 1702
3485.50 1746
3486.06 1828
3486.62 2017
3487.17 2314
3487.73 2755
3488.29 3100
3488.84 3938
3489.40 4871
3489.96 5385
3490.52 6263
3491.07 6963
3491.63 7607
3492.19 7423
3492.75 7071
3493.30 6421
3493.86 5604
3494.42 4841
3494.98 4213
3495.53 3548
3496.09 2966
3496.65 2633
3497.21 2318
3497.77 2159
3498.32 1979
3498.88 2023
3499.44 2124
3500.00 2089
3500.56 2236
3501.11 2332
3501.67 2396
3502.23 2516
3502.79 2727
3503.35 3004
3503.91 3090
3504.46 3230
3505.02 3295
3505.58 3166
3506.14 3063
3506.70 2880
3507.26 2787
3507.81 2628
3508.37 2472
3508.93 2331
3509.49 2203
3510.05 2038
3510.61 1929
3511.17 1904
3511.73 1754
3512.29 1649
3512.85 1576
3513.40 1528
3513.96 1457
3514.52 1349
3515.08 1313
3515.64 1275
3516.20 1311
3516.76 1272
3517.32 1264
3517.88 1276
3518.44 1157
3519.00 1189
3519.56 1280
3520.12 1226
3520.68 1246
3521.24 1179
3521.80 1212
3522.36 1245
3522.92 1219
3523.48 1263
3524.04 1226
3524.60 1281
3525.16 1288
3525.72 1271
3526.28 1158
3526.84 1163
3527.40 1180
3527.96 1179
3528.52 1221
3529.08 1242
3529.64 1217
3530.20 1150
3530.76 1212
3531.32 1192
3531.88 1188
3532.44 1153
3533.00 1144
3533.56 1135
3534.12 1220
3534.68 1128
3535.25 1178
3535.81 1180
3536.37 1125
3536.93 1118
3537.49 1195
3538.05 1235
3538.61 1181
3539.17 1172
3539.73 1267
3540.30 1236
3540.86 1246
3541.42 1357
3541.98 1266
3542.54 1293
3543.10 1357
3543.66 1353
3544.23 1288
3544.79 1201
3545.35 1276
3545.91 1256
3546.47 1180
3547.03 1169
3547.60 1203
3548.16 1165
3548.72 1117
3549.28 1095
3549.84 1105
3550.41 1048
3550.97 1065
3551.53 1042
3552.09 988
3552.65 1010
3553.22 1004
3553.78 968
3554.34 868
3554.90 883
3555.47 929
3556.03 1001
3556.59 1075
3557.15 1039
3557.72 952
3558.28 986
3558.84 1005
3559.41 931
3559.97 983
3560.53 1050
3561.09 1027
3561.66 1042
3562.22 1080
3562.78 1060
3563.35 1082
3563.91 1054
3564.47 1060
3565.04 1101
3565.60 1116
3566.16 1047
3566.73 1049
3567.29 1052
3567.85 973
3568.42 976
3568.98 984
3569.54 981
3570.11 972
3570.67 989
3571.23 1061
3571.80 1073
3572.36 1081
3572.93 1098
3573.49 1175
3574.05 1303
3574.62 1424
3575.18 1600
3575.75 1612
3576.31 1635
3576.87 1657
3577.44 1656
3578.00 1691
3578.57 1642
3579.13 1553
3579.70 1461
3580.26 1351
3580.82 1311
3581.39 1296
3581.95 1283
3582.52 1129
3583.08 1045
3583.65 1033
3584.21 1021
3584.78 1001
3585.34 995
3585.91 1020
3586.47 995
3587.04 924
3587.60 915
3588.17 923
3588.73 887
3589.30 897
3589.86 931
3590.43 897
3590.99 922
3591.56 866
3592.12 934
3592.69 927
3593.25 893
3593.82 881
3594.39 935
3594.95 955
3595.52 985
3596.08 988
3596.65 1015
3597.21 1032
3597.78 1026
3598.35 960
3598.91 951
3599.48 936
3600.04 972
3600.61 936
3601.18 918
3601.74 958
3602.31 927
3602.87 942
3603.44 904
3604.01 897
3604.57 922
3605.14 932
3605.71 906
3606.27 879
3606.84 901
3607.41 881
3607.97 876
3608.54 888
3609.11 871
3609.67 864
3610.24 848
3610.81 898
3611.37 911
3611.94 906
3612.51 957
3613.07 1016
3613.64 1121
3614.21 1220
3614.78 1359
3615.34 1561
3615.91 1684
3616.48 1813
3617.04 1866
3617.61 2040
3618.18 2046
3618.75 2002
3619.31 1929
3619.88 1844
3620.45 1648
3621.02 1507
3621.58 1343
3622.15 1289
3622.72 1177
3623.29 1104
3623.86 1063
3624.42 973
3624.99 938
3625.56 925
3626.13 910
3626.70 903
3627.26 904
3627.83 881
3628.40 918
3628.97 939
3629.54 934
3630.11 870
3630.67 880
3631.24 884
3631.81 949
3632.38 917
3632.95 871
3633.52 871
3634.08 934
3634.65 923
3635.22 895
3635.79 896
3636.36 860
3636.93 1014
3637.50 1033
3638.07 1055
3638.64 1039
3639.20 1149
3639.77 1227
3640.34 1333
3640.91 1386
3641.48 1321
3642.05 1304
3642.62 1259
3643.19 1265
3643.76 1190
3644.33 1177
3644.90 1208
3645.47 1137
3646.04 1018
3646.61 1049
3647.18 1049
3647.75 1014
3648.32 1023
3648.89 1067
3649.46 1088
3650.03 1089
3650.60 1073
3651.17 1168
3651.74 1226
3652.31 1226
3652.88 1190
3653.45 1196
3654.02 1123
3654.59 1148
3655.16 1126
3655.73 1104
3656.30 1127
3656.87 1214
3657.44 1219
3658.01 1220
3658.58 1195
3659.15 1210
3659.72 1201
3660.29 1154
3660.86 1205
3661.43 1194
3662.00 1156
3662.58 1236
3663.15 1235
3663.72 1271
3664.29 1273
3664.86 1316
3665.43 1302
3666.00 1364
3666.57 1339
3667.14 1260
3667.72 1209
3668.29 1186
3668.86 1132
3669.43 1133
3670.00 1086
3670.57 1033
3671.14 1027
3671.72 989
3672.29 967
3672.86 921
3673.43 959
3674.00 1004
3674.57 1041
3675.15 972
3675.72 939
3676.29 971
3676.86 1014
3677.43 999
3678.01 929
3678.58 923
3679.15 962
3679.72 926
3680.30 829
3680.87 923
3681.44 882
3682.01 902
3682.58 841
3683.16 801
3683.73 842
3684.30 794
3684.88 835
3685.45 910
3686.02 872
3686.59 895
3687.17 906
3687.74 951
3688.31 968
3688.88 943
3689.46 1031
3690.03 1078
3690.60 1033
3691.18 1027
3691.75 1007
3692.32 932
3692.90 951
3693.47 974
3694.04 886
3694.62 873
3695.19 937
3695.76 896
3696.34 811
3696.91 802
3697.48 816
3698.06 882
3698.63 881
3699.21 842
3699.78 840
3700.35 833
3700.93 792
3701.50 827
3702.08 879
3702.65 907
3703.22 877
3703.80 896
3704.37 918
3704.95 934
3705.52 932
3706.09 939
3706.67 954
3707.24 964
3707.82 974
3708.39 981
3708.97 950
3709.54 891
3710.12 923
3710.69 866
3711.26 871
3711.84 907
3712.41 900
3712.99 876
3713.56 836
3714.14 850
3714.71 839
3715.29 894
3715.86 834
3716.44 817
3717.01 859
3717.59 883
3718.16 893
3718.74 788
3719.32 856
3719.89 913
3720.47 857
3721.04 876
3721.62 850
3722.19 823
3722.77 816
3723.34 819
3723.92 793
3724.49 842
3725.07 927
3725.65 785
3726.22 840
3726.80 908
3727.37 828
3727.95 868
3728.53 939
3729.10 1003
3729.68 1011
3730.25 1134
3730.83 1233
3731.41 1312
3731.98 1345
3732.56 1371
3733.14 1475
3733.71 1447
3734.29 1371
3734.87 1350
3735.44 1237
3736.02 1173
3736.60 1105
3737.17 1030
3737.75 1004
3738.33 975
3738.90 910
3739.48 890
3740.06 871
3740.63 830
3741.21 781
3741.79 825
3742.36 858
3742.94 807
3743.52 794
3744.10 765
3744.67 771
3745.25 799
3745.83 786
3746.40 795
3746.98 762
3747.56 775
3748.14 762
3748.71 815
3749.29 801
3749.87 745
3750.45 748
3751.03 787
3751.60 757
3752.18 780
3752.76 792
3753.34 821
3753.92 764
3754.49 750
3755.07 741
3755.65 756
3756.23 830
3756.81 815
3757.38 850
3757.96 829
3758.54 919
3759.12 928
3759.70 919
3760.28 951
3760.85 968
3761.43 945
3762.01 953
3762.59 999
3763.17 982
3763.75 978
3764.33 964
3764.91 933
3765.48 944
3766.06 895
3766.64 938
3767.22 948
3767.80 900
3768.38 983
3768.96 962
3769.54 941
3770.12 969
3770.70 983
3771.28 943
3771.85 922
3772.43 933
3773.01 900
3773.59 822
3774.17 819
3774.75 842
3775.33 813
3775.91 810
3776.49 853
3777.07 830
3777.65 783
3778.23 829
3778.81 799
3779.39 813
3779.97 844
3780.55 831
3781.13 808
3781.71 832
3782.29 813
3782.87 827
3783.45 792
3784.03 757
3784.61 782
3785.19 774
3785.77 805
3786.35 809
3786.93 750
3787.51 736
3788.10 854
3788.68 859
3789.26 827
3789.84 826
3790.42 868
3791.00 840
3791.58 825
3792.16 882
3792.74 856
3793.32 815
3793.90 826
3794.48 863
3795.07 852
3795.65 873
3796.23 813
3796.81 857
3797.39 860
3797.97 895
3798.55 847
3799.14 873
3799.72 878
3800.30 942
3800.88 949
3801.46 920
3802.04 903
3802.62 943
3803.21 914
3803.79 928
3804.37 962
3804.95 1048
3805.53 1071
3806.12 1119
3806.70 1116
3807.28 1150
3807.86 1179
3808.44 1183
3809.03 1249
3809.61 1176
3810.19 1149
3810.77 1181
3811.36 1104
3811.94 1111
3812.52 1052
3813.10 1101
3813.69 1044
3814.27 1011
3814.85 1050
3815.43 1044
3816.02 1027
3816.60 957
3817.18 1020
3817.77 988
3818.35 1000
3818.93 966
3819.51 962
3820.10 971
3820.68 915
3821.26 996
3821.85 936
3822.43 932
3823.01 995
3823.60 978
3824.18 995
3824.76 921
3825.35 917
3825.93 933
3826.51 904
3827.10 869
3827.68 831
3828.27 888
3828.85 919
3829.43 920
3830.02 890
3830.60 856
3831.18 872
3831.77 860
3832.35 924
3832.94 924
3833.52 912
3834.10 927
3834.69 941
3835.27 964
3835.86 946
3836.44 945
3837.03 944
3837.61 963
3838.19 917
3838.78 935
3839.36 987
3839.95 962
3840.53 957
3841.12 887
3841.70 954
3842.29 936
3842.87 1002
3843.46 1100
3844.04 1125
3844.63 1100
3845.21 1100
3845.80 1088
3846.38 1085
3846.97 1043
3847.55 983
3848.14 971
3848.72 972
3849.31 986
3849.89 952
3850.48 1016
3851.06 982
3851.65 1003
3852.23 996
3852.82 1046
3853.41 993
3853.99 1048
3854.58 1067
3855.16 1120
3855.75 1098
3856.33 1234
3856.92 1299
3857.51 1425
3858.09 1635
3858.68 1851
3859.26 2056
3859.85 2275
3860.44 2435
3861.02 2484
3861.61 2467
3862.20 2469
3862.78 2372
3863.37 2254
3863.95 2131
3864.54 1973
3865.13 1683
3865.71 1480
3866.30 1303
3866.89 1250
3867.47 1113
3868.06 1066
3868.65 949
3869.23 991
3869.82 948
3870.41 975
3870.99 1028
3871.58 1026
3872.17 1027
3872.76 997
3873.34 972
3873.93 1016
3874.52 957
3875.10 873
3875.69 977
3876.28 960
3876.87 899
3877.45 877
3878.04 893
3878.63 888
3879.22 887
3879.80 866
3880.39 862
3880.98 842
3881.57 894
3882.15 807
3882.74 873
3883.33 868
3883.92 898
3884.51 914
3885.09 928
3885.68 964
3886.27 906
3886.86 1007
3887.45 1097
3888.04 1077
3888.62 1079
3889.21 1120
3889.80 1166
3890.39 1104
3890.98 1083
3891.57 1040
3892.15 1051
3892.74 1008
3893.33 1007
3893.92 1008
3894.51 1001
3895.10 1002
3895.69 941
3896.28 1002
3896.86 976
3897.45 962
3898.04 964
3898.63 999
3899.22 1040
3899.81 1002
3900.40 943
3900.99 955
3901.58 903
3902.17 900
3902.76 941
3903.34 883
3903.93 849
3904.52 906
3905.11 910
3905.70 857
3906.29 922
3906.88 942
3907.47 918
3908.06 884
3908.65 911
3909.24 852
3909.83 826
3910.42 850
3911.01 900
3911.60 808
3912.19 753
3912.78 736
3913.37 754
3913.96 799
3914.55 796
3915.14 806
3915.73 836
3916.32 805
3916.91 740
3917.50 699
3918.09 743
3918.68 745
3919.28 750
3919.87 766
3920.46 768
3921.05 722
3921.64 753
3922.23 773
3922.82 712
3923.41 729
3924.00 726
3924.59 708
3925.18 712
3925.77 774
3926.37 731
3926.96 685
3927.55 740
3928.14 726
3928.73 809
3929.32 774
3929.91 743
3930.51 674
3931.10 724
3931.69 653
3932.28 645
3932.87 720
3933.46 742
3934.05 711
3934.65 698
3935.24 783
3935.83 760
3936.42 760
3937.01 788
3937.61 822
3938.20 816
3938.79 798
3939.38 810
3939.97 857
3940.57 838
3941.16 861
3941.75 801
3942.34 828
3942.94 861
3943.53 812
3944.12 788
3944.71 753
3945.31 684
3945.90 742
3946.49 780
3947.08 757
3947.68 738
3948.27 667
3948.86 710
3949.45 739
3950.05 713
3950.64 736
3951.23 740
3951.83 770
3952.42 765
3953.01 812
3953.61 786
3954.20 788
3954.79 798
3955.39 928
3955.98 888
3956.57 928
3957.17 973
3957.76 885
3958.35 900
3958.95 922
3959.54 935
3960.13 895
3960.73 913
3961.32 891
3961.92 906
3962.51 856
3963.10 926
3963.70 938
3964.29 970
3964.88 959
3965.48 993
3966.07 967
3966.67 1016
3967.26 977
3967.86 1002
3968.45 925
3969.04 890
3969.64 864
3970.23 870
3970.83 807
3971.42 794
3972.02 882
3972.61 867
3973.21 934
3973.80 882
3974.40 912
3974.99 953
3975.58 956
3976.18 925
3976.77 969
3977.37 980
3977.96 990
3978.56 963
3979.15 908
3979.75 892
3980.35 879
3980.94 886
3981.54 879
3982.13 802
3982.73 788
3983.32 831
3983.92 863
3984.51 873
3985.11 842
3985.70 865
3986.30 911
3986.90 878
3987.49 854
3988.09 812
3988.68 831
3989.28 893
3989.87 845
3990.47 800
3991.07 788
3991.66 801
3992.26 873
3992.85 827
3993.45 882
3994.05 957
3994.64 904
3995.24 922
3995.84 976
3996.43 925
3997.03 959
3997.62 958
3998.22 920
3998.82 952
3999.41 931
4000.01 939
4000.61 966
4001.20 904
4001.80 895
4002.40 885
4003.00 875
4003.59 880
4004.19 841
4004.79 802
4005.38 863
4005.98 893
4006.58 881
4007.17 844
4007.77 808
4008.37 806
4008.97 789
4009.56 818
4010.16 795
4010.76 833
4011.36 856
4011.95 835
4012.55 820
4013.15 850
4013.75 854
4014.34 835
4014.94 910
4015.54 880
4016.14 940
4016.74 992
4017.33 969
4017.93 1006
4018.53 1033
4019.13 1025
4019.73 901
4020.32 904
4020.92 865
4021.52 876
4022.12 875
4022.72 831
4023.32 802
4023.91 894
4024.51 982
4025.11 954
4025.71 906
4026.31 974
4026.91 981
4027.51 968
4028.10 1005
4028.70 994
4029.30 1019
4029.90 960
4030.50 979
4031.10 991
4031.70 906
4032.30 878
4032.90 967
4033.49 937
4034.09 908
4034.69 884
4035.29 887
4035.89 873
4036.49 795
4037.09 791
4037.69 767
4038.29 729
4038.89 780
4039.49 760
4040.09 726
4040.69 722
4041.29 727
4041.89 707
4042.49 718
4043.09 738
4043.69 687
4044.29 723
4044.89 721
4045.49 708
4046.09 728
4046.69 758
4047.29 733
4047.89 741
4048.49 711
4049.09 708
4049.69 733
4050.29 687
4050.89 746
4051.49 769
4052.09 775
4052.69 754
4053.29 775
4053.89 744
4054.49 696
4055.09 707
4055.69 746
4056.30 731
4056.90 688
4057.50 699
4058.10 734
4058.70 756
4059.30 737
4059.90 747
4060.50 752
4061.10 732
4061.71 725
4062.31 763
4062.91 823
4063.51 829
4064.11 813
4064.71 846
4065.31 851
4065.92 864
4066.52 885
4067.12 822
4067.72 773
4068.32 734
4068.92 715
4069.53 667
4070.13 740
4070.73 726
4071.33 676
4071.93 671
4072.54 686
4073.14 626
4073.74 643
4074.34 660
4074.94 592
4075.55 598
4076.15 624
4076.75 678
4077.35 695
4077.96 691
4078.56 705
4079.16 710
4079.76 687
4080.37 669
4080.97 671
4081.57 681
4082.17 667
4082.78 668
4083.38 645
4083.98 634
4084.59 640
4085.19 691
4085.79 690
4086.39 693
4087.00 692
4087.60 674
4088.20 666
4088.81 641
4089.41 668
4090.01 715
4090.62 683
4091.22 717
4091.82 715
4092.43 646
4093.03 635
4093.63 682
4094.24 719
4094.84 702
4095.45 645
4096.05 698
4096.65 679
4097.26 696
4097.86 698
4098.47 682
4099.07 754
4099.67 778
4100.28 737
4100.88 720
4101.49 678
4102.09 648
4102.69 670
4103.30 687
4103.90 732
4104.51 704
4105.11 716
4105.72 678
4106.32 730
4106.93 692
4107.53 751
4108.13 715
4108.74 704
4109.34 653
4109.95 674
4110.55 686
4111.16 618
4111.76 649
4112.37 660
4112.97 665
4113.58 649
4114.18 606
4114.79 646
4115.39 631
4116.00 629
4116.60 646
4117.21 665
4117.82 643
4118.42 682
4119.03 663
4119.63 682
4120.24 727
4120.84 699
4121.45 669
4122.05 708
4122.66 699
4123.27 743
4123.87 715
4124.48 658
4125.08 631
4125.69 691
4126.30 692
4126.90 673
4127.51 647
4128.11 652
4128.72 665
4129.33 655
4129.93 657
4130.54 644
4131.15 679
4131.75 702
4132.36 728
4132.96 736
4133.57 745
4134.18 731
4134.78 718
4135.39 757
4136.00 805
4136.60 810
4137.21 784
4137.82 823
4138.43 807
4139.03 803
4139.64 821
4140.25 770
4140.85 802
4141.46 826
4142.07 757
4142.68 773
4143.28 842
4143.89 839
4144.50 817
4145.10 771
4145.71 777
4146.32 769
4146.93 723
4147.53 705
4148.14 698
4148.75 672
4149.36 669
4149.97 635
4150.57 632
4151.18 662
4151.79 597
4152.40 663
4153.00 716
4153.61 692
4154.22 645
4154.83 691
4155.44 642
4156.05 675
4156.65 733
4157.26 713
4157.87 742
4158.48 755
4159.09 799
4159.70 766
4160.30 740
4160.91 752
4161.52 659
4162.13 698
4162.74 719
4163.35 701
4163.96 710
4164.56 735
4165.17 747
4165.78 732
4166.39 729
4167.00 717
4167.61 701
4168.22 707
4168.83 784
4169.44 812
4170.05 866
4170.66 891
4171.26 917
4171.87 891
4172.48 874
4173.09 866
4173.70 869
4174.31 864
4174.92 862
4175.53 871
4176.14 822
4176.75 779
4177.36 783
4177.97 780
4178.58 741
4179.19 714
4179.80 756
4180.41 675
4181.02 704
4181.63 703
4182.24 720
4182.85 745
4183.46 723
4184.07 690
4184.68 727
4185.29 736
4185.90 649
4186.51 641
4187.12 613
4187.73 655
4188.34 691
4188.95 685
4189.56 679
4190.18 681
4190.79 736
4191.40 732
4192.01 697
4192.62 703
4193.23 753
4193.84 805
4194.45 743
4195.06 709
4195.67 711
4196.28 714
4196.90 725
4197.51 753
4198.12 712
4198.73 683
4199.34 658
4199.95 665
4200.56 691
4201.18 727
4201.79 687
4202.40 708
4203.01 736
4203.62 751
4204.23 748
4204.85 741
4205.46 702
4206.07 740
4206.68 805
4207.29 799
4207.90 804
4208.52 769
4209.13 789
4209.74 728
4210.35 819
4210.97 789
4211.58 798
4212.19 806
4212.80 798
4213.41 759
4214.03 756
4214.64 792
4215.25 808
4215.86 802
4216.48 881
4217.09 920
4217.70 890
4218.32 958
4218.93 959
4219.54 1011
4220.15 1043
4220.77 1053
4221.38 1082
4221.99 1045
4222.61 1093
4223.22 1058
4223.83 1032
4224.44 1052
4225.06 1113
4225.67 1111
4226.28 1154
4226.90 1206
4227.51 1164
4228.13 1181
4228.74 1177
4229.35 1105
4229.97 1009
4230.58 990
4231.19 957
4231.81 931
4232.42 899
4233.03 902
4233.65 884
4234.26 816
4234.88 848
4235.49 884
4236.10 876
4236.72 803
4237.33 835
4237.95 799
4238.56 813
4239.17 836
4239.79 826
4240.40 817
4241.02 835
4241.63 899
4242.25 893
4242.86 910
4243.48 848
4244.09 871
4244.71 908
4245.32 895
4245.93 815
4246.55 836
4247.16 886
4247.78 794
4248.39 765
4249.01 826
4249.62 783
4250.24 789
4250.85 809
4251.47 791
4252.08 777
4252.70 755
4253.32 734
4253.93 782
4254.55 806
4255.16 759
4255.78 791
4256.39 867
4257.01 897
4257.62 840
4258.24 866
4258.85 859
4259.47 914
4260.09 953
4260.70 943
4261.32 1056
4261.93 1070
4262.55 1091
4263.17 1098
4263.78 971
4264.40 949
4265.01 945
4265.63 968
4266.25 897
4266.86 890
4267.48 851
4268.10 853
4268.71 787
4269.33 802
4269.94 817
4270.56 763
4271.18 788
4271.79 870
4272.41 846
4273.03 905
4273.64 842
4274.26 808
4274.88 874
4275.49 946
4276.11 958
4276.73 972
4277.35 930
4277.96 926
4278.58 919
4279.20 859
4279.81 798
4280.43 836
4281.05 839
4281.67 777
4282.28 762
4282.90 706
4283.52 778
4284.14 735
4284.75 673
4285.37 680
4285.99 719
4286.61 689
4287.22 716
4287.84 706
4288.46 679
4289.08 679
4289.70 645
4290.31 678
4290.93 750
4291.55 713
4292.17 732
4292.79 695
4293.40 720
4294.02 672
4294.64 683
4295.26 667
4295.88 631
4296.50 704
4297.11 705
4297.73 718
4298.35 743
4298.97 710
4299.59 731
4300.21 746
4300.83 721
4301.44 691
4302.06 741
4302.68 764
4303.30 798
4303.92 686
4304.54 702
4305.16 755
4305.78 756
4306.40 735
4307.02 750
4307.63 766
4308.25 737
4308.87 751
4309.49 751
4310.11 734
4310.73 732
4311.35 749
4311.97 725
4312.59 679
4313.21 765
4313.83 725
4314.45 773
4315.07 783
4315.69 742
4316.31 755
4316.93 746
4317.55 768
4318.17 861
4318.79 796
4319.41 811
4320.03 802
4320.65 829
4321.27 834
4321.89 843
4322.51 889
4323.13 917
4323.75 881
4324.37 896
4324.99 892
4325.61 893
4326.23 923
4326.85 880
4327.47 1008
4328.09 1060
4328.71 1121
4329.33 1190
4329.96 1346
4330.58 1374
4331.20 1438
4331.82 1541
4332.44 1569
4333.06 1633
4333.68 1710
4334.30 1793
4334.92 1864
4335.54 1879
4336.17 1862
4336.79 2010
4337.41 1971
4338.03 1892
4338.65 1747
4339.27 1697
4339.89 1648
4340.52 1499
4341.14 1445
4341.76 1526
4342.38 1622
4343.00 1690
4343.62 1823
4344.25 2005
4344.87 2273
4345.49 2421
4346.11 2498
4346.73 2344
4347.36 2286
4347.98 2186
4348.60 2049
4349.22 1802
4349.84 1733
4350.47 1599
4351.09 1473
4351.71 1381
4352.33 1357
4352.96 1300
4353.58 1202
4354.20 1120
4354.82 1128
4355.45 1121
4356.07 1037
4356.69 1025
4357.31 1023
4357.94 1079
4358.56 1082
4359.18 1065
4359.81 1024
4360.43 1025
4361.05 973
4361.68 974
4362.30 1004
4362.92 1000
4363.55 977
4364.17 906
4364.79 982
4365.42 946
4366.04 929
4366.66 911
4367.29 896
4367.91 866
4368.53 879
4369.16 861
4369.78 840
4370.40 899
4371.03 842
4371.65 778
4372.27 825
4372.90 847
4373.52 820
4374.15 848
4374.77 883
4375.39 859
4376.02 869
4376.64 837
4377.27 899
4377.89 842
4378.52 799
4379.14 840
4379.76 818
4380.39 886
4381.01 856
4381.64 874
4382.26 924
4382.89 911
4383.51 881
4384.14 842
4384.76 825
4385.39 860
4386.01 855
4386.64 841
4387.26 833
4387.89 837
4388.51 908
4389.14 874
4389.76 846
4390.39 871
4391.01 906
4391.64 911
4392.26 874
4392.89 853
4393.51 827
4394.14 815
4394.76 792
4395.39 786
4396.01 815
4396.64 759
4397.26 773
4397.89 762
4398.52 781
4399.14 795
4399.77 804
4400.39 788
4401.02 783
4401.65 808
4402.27 747
4402.90 739
4403.52 751
4404.15 779
4404.78 770
4405.40 731
4406.03 769
4406.65 761
4407.28 779
4407.91 732
4408.53 781
4409.16 817
4409.79 826
4410.41 767
4411.04 749
4411.67 782
4412.29 755
4412.92 732
4413.55 780
4414.17 777
4414.80 757
4415.43 771
4416.05 697
4416.68 747
4417.31 721
4417.94 723
4418.56 770
4419.19 820
4419.82 719
4420.44 737
4421.07 719
4421.70 730
4422.33 728
4422.95 697
4423.58 705
4424.21 698
4424.84 757
4425.46 712
4426.09 715
4426.72 679
4427.35 735
4427.97 719
4428.60 726
4429.23 711
4429.86 683
4430.49 716
4431.11 684
4431.74 674
4432.37 677
4433.00 744
4433.63 767
4434.26 808
4434.88 741
4435.51 718
4436.14 763
4436.77 815
4437.40 768
4438.03 779
4438.65 729
4439.28 715
4439.91 749
4440.54 716
4441.17 704
4441.80 732
4442.43 740
4443.06 768
4443.68 774
4444.31 805
4444.94 854
4445.57 834
4446.20 836
4446.83 847
4447.46 823
4448.09 816
4448.72 864
4449.35 786
4449.98 746
4450.61 803
4451.24 809
4451.86 886
4452.49 896
4453.12 884
4453.75 873
4454.38 999
4455.01 1039
4455.64 983
4456.27 1032
4456.90 1030
4457.53 951
4458.16 861
4458.79 900
4459.42 794
4460.05 741
4460.68 711
4461.31 746
4461.94 769
4462.57 764
4463.20 743
4463.83 693
4464.46 733
4465.09 720
4465.72 684
4466.36 732
4466.99 742
4467.62 807
4468.25 682
4468.88 718
4469.51 656
4470.14 727
4470.77 763
4471.40 752
4472.03 721
4472.66 669
4473.29 687
4473.93 689
4474.56 694
4475.19 710
4475.82 715
4476.45 674
4477.08 684
4477.71 664
4478.34 691
4478.98 778
4479.61 692
4480.24 719
4480.87 736
4481.50 688
4482.13 663
4482.76 706
4483.40 758
4484.03 776
4484.66 826
4485.29 769
4485.92 758
4486.56 773
4487.19 812
4487.82 808
4488.45 801
4489.08 785
4489.72 761
4490.35 758
4490.98 731
4491.61 700
4492.25 702
4492.88 731
4493.51 855
4494.14 778
4494.78 780
4495.41 762
4496.04 769
4496.67 838
4497.31 899
4497.94 901
4498.57 949
4499.20 1070
4499.84 1051
4500.47 1076
4501.10 1039
4501.74 1057
4502.37 1092
4503.00 1071
4503.64 1092
4504.27 1093
4504.90 1010
4505.53 954
4506.17 988
4506.80 947
4507.43 883
4508.07 942
4508.70 901
4509.34 926
4509.97 890
4510.60 872
4511.24 865
4511.87 871
4512.50 891
4513.14 889
4513.77 795
4514.41 845
4515.04 839
4515.67 810
4516.31 782
4516.94 822
4517.58 807
4518.21 808
4518.84 826
4519.48 837
4520.11 812
4520.75 821
4521.38 823
4522.02 901
4522.65 955
4523.28 914
4523.92 947
4524.55 994
4525.19 1081
4525.82 1270
4526.46 1371
4527.09 1545
4527.73 1795
4528.36 2050
4529.00 2366
4529.63 2513
4530.27 2772
4530.90 2835
4531.54 2716
4532.17 2641
4532.81 2475
4533.44 2121
4534.08 1852
4534.71 1565
4535.35 1430
4535.99 1262
4536.62 1118
4537.26 1052
4537.89 936
4538.53 855
4539.16 817
4539.80 853
4540.43 814
4541.07 802
4541.71 766
4542.34 762
4542.98 834
4543.61 744
4544.25 768
4544.89 813
4545.52 692
4546.16 730
4546.79 710
4547.43 737
4548.07 755
4548.70 770
4549.34 729
4549.98 725
4550.61 731
4551.25 722
4551.89 756
4552.52 792
4553.16 737
4553.80 705
4554.43 736
4555.07 740
4555.71 747
4556.34 781
4556.98 770
4557.62 824
4558.25 810
4558.89 804
4559.53 877
4560.16 885
4560.80 869
4561.44 852
4562.08 942
4562.71 848
4563.35 849
4563.99 955
4564.63 928
4565.26 961
4565.90 1011
4566.54 996
4567.18 987
4567.81 1046
4568.45 1037
4569.09 1020
4569.73 966
4570.36 956
4571.00 951
4571.64 918
4572.28 886
4572.92 924
4573.55 922
4574.19 885
4574.83 865
4575.47 816
4576.11 819
4576.75 797
4577.38 828
4578.02 859
4578.66 792
4579.30 856
4579.94 831
4580.58 859
4581.21 859
4581.85 825
4582.49 903
4583.13 910
4583.77 983
4584.41 967
4585.05 1054
4585.69 1167
4586.32 1200
4586.96 1224
4587.60 1205
4588.24 1183
4588.88 1214
4589.52 1192
4590.16 1128
4590.80 1104
4591.44 1138
4592.08 1137
4592.72 994
4593.36 921
4594.00 897
4594.63 844
4595.27 842
4595.91 845
4596.55 874
4597.19 872
4597.83 862
4598.47 832
4599.11 860
4599.75 876
4600.39 885
4601.03 861
4601.67 824
4602.31 813
4602.95 865
4603.59 784
4604.23 743
4604.87 771
4605.51 797
4606.15 789
4606.79 781
4607.43 811
4608.08 791
4608.72 776
4609.36 801
4610.00 807
4610.64 809
4611.28 716
4611.92 712
4612.56 699
4613.20 741
4613.84 712
4614.48 799
4615.12 735
4615.76 747
4616.41 690
4617.05 659
4617.69 680
4618.33 647
4618.97 753
4619.61 703
4620.25 672
4620.89 667
4621.54 643
4622.18 641
4622.82 659
4623.46 630
4624.10 604
4624.74 640
4625.38 646
4626.03 657
4626.67 637
4627.31 661
4627.95 722
4628.59 753
4629.24 758
4629.88 774
4630.52 782
4631.16 806
4631.80 903
4632.45 844
4633.09 837
4633.73 770
4634.37 798
4635.02 808
4635.66 754
4636.30 813
4636.94 830
4637.58 808
4638.23 822
4638.87 840
4639.51 826
4640.16 764
4640.80 747
4641.44 789
4642.08 800
4642.73 806
4643.37 787
4644.01 784
4644.66 719
4645.30 714
4645.94 695
4646.58 752
4647.23 711
4647.87 684
4648.51 765
4649.16 840
4649.80 788
4650.44 801
4651.09 851
4651.73 829
4652.37 796
4653.02 789
4653.66 785
4654.31 795
4654.95 738
4655.59 717
4656.24 713
4656.88 700
4657.52 654
4658.17 684
4658.81 658
4659.46 616
4660.10 607
4660.75 624
4661.39 659
4662.03 657
4662.68 663
4663.32 677
4663.97 680
4664.61 655
4665.26 637
4665.90 630
4666.54 618
4667.19 605
4667.83 602
4668.48 621
4669.12 642
4669.77 630
4670.41 675
4671.06 674
4671.70 679
4672.35 641
4672.99 654
4673.64 613
4674.28 642
4674.93 671
4675.57 679
4676.22 699
4676.86 727
4677.51 719
4678.15 712
4678.80 663
4679.44 746
4680.09 657
4680.73 622
4681.38 651
4682.03 691
4682.67 682
4683.32 650
4683.96 710
4684.61 686
4685.25 671
4685.90 684
4686.55 748
4687.19 748
4687.84 718
4688.48 807
4689.13 765
4689.78 777
4690.42 735
4691.07 784
4691.72 851
4692.36 816
4693.01 847
4693.65 849
4694.30 827
4694.95 832
4695.59 819
4696.24 855
4696.89 919
4697.53 917
4698.18 976
4698.83 959
4699.47 957
4700.12 968
4700.77 928
4701.41 895
4702.06 825
4702.71 820
4703.36 753
4704.00 783
4704.65 765
4705.30 699
4705.94 753
4706.59 741
4707.24 747
4707.89 746
4708.53 732
4709.18 721
4709.83 695
4710.48 709
4711.12 723
4711.77 695
4712.42 736
4713.07 710
4713.71 738
4714.36 716
4715.01 729
4715.66 691
4716.31 744
4716.95 733
4717.60 783
4718.25 792
4718.90 869
4719.55 813
4720.19 824
4720.84 780
4721.49 826
4722.14 808
4722.79 790
4723.44 825
4724.08 828
4724.73 869
4725.38 842
4726.03 900
4726.68 882
4727.33 826
4727.98 854
4728.63 836
4729.27 824
4729.92 819
4730.57 709
4731.22 718
4731.87 740
4732.52 741
4733.17 723
4733.82 735
4734.47 718
4735.12 720
4735.77 754
4736.41 730
4737.06 787
4737.71 809
4738.36 804
4739.01 863
4739.66 792
4740.31 832
4740.96 906
4741.61 876
4742.26 878
4742.91 842
4743.56 773
4744.21 744
4744.86 722
4745.51 683
4746.16 730
4746.81 782
4747.46 827
4748.11 809
4748.76 844
4749.41 802
4750.06 760
4750.71 778
4751.36 787
4752.01 810
4752.66 803
4753.31 784
4753.96 738
4754.61 804
4755.26 775
4755.92 814
4756.57 859
4757.22 896
4757.87 952
4758.52 942
4759.17 994
4759.82 979
4760.47 990
4761.12 1009
4761.77 1034
4762.42 956
4763.08 965
4763.73 879
4764.38 838
4765.03 791
4765.68 781
4766.33 784
4766.98 807
4767.64 781
4768.29 785
4768.94 799
4769.59 808
4770.24 788
4770.89 749
4771.54 785
4772.20 785
4772.85 773
4773.50 761
4774.15 742
4774.80 743
4775.46 751
4776.11 765
4776.76 792
4777.41 744
4778.06 782
4778.72 807
4779.37 796
4780.02 778
4780.67 755
4781.33 737
4781.98 777
4782.63 812
4783.28 749
4783.94 754
4784.59 753
4785.24 764
4785.89 840
4786.55 772
4787.20 820
4787.85 914
4788.51 879
4789.16 836
4789.81 861
4790.46 888
4791.12 871
4791.77 883
4792.42 879
4793.08 902
4793.73 919
4794.38 893
4795.04 896
4795.69 922
4796.34 942
4797.00 971
4797.65 1040
4798.30 1037
4798.96 1041
4799.61 1108
4800.27 1090
4800.92 1068
4801.57 1040
4802.23 1045
4802.88 971
4803.53 976
4804.19 961
4804.84 985
4805.50 1019
4806.15 963
4806.81 916
4807.46 967
4808.11 878
4808.77 854
4809.42 929
4810.08 897
4810.73 944
4811.39 906
4812.04 923
4812.69 961
4813.35 950
4814.00 1008
4814.66 963
4815.31 954
4815.97 989
4816.62 1033
4817.28 1129
4817.93 1080
4818.59 1105
4819.24 1193
4819.90 1278
4820.55 1295
4821.21 1302
4821.86 1362
4822.52 1444
4823.17 1377
4823.83 1286
4824.48 1314
4825.14 1248
4825.79 1211
4826.45 1189
4827.11 1163
4827.76 1154
4828.42 1191
4829.07 1145
4829.73 1140
4830.38 1180
4831.04 1228
4831.70 1207
4832.35 1213
4833.01 1240
4833.66 1284
4834.32 1349
4834.98 1420
4835.63 1404
4836.29 1476
4836.94 1489
4837.60 1395
4838.26 1424
4838.91 1439
4839.57 1458
4840.23 1434
4840.88 1438
4841.54 1465
4842.20 1424
4842.85 1403
4843.51 1414
4844.17 1417
4844.82 1510
4845.48 1529
4846.14 1643
4846.79 1797
4847.45 1944
4848.11 2107
4848.76 2073
4849.42 2250
4850.08 2114
4850.73 2058
4851.39 2011
4852.05 1940
4852.71 1896
4853.36 2005
4854.02 1930
4854.68 2034
4855.34 2281
4855.99 2317
4856.65 2483
4857.31 2623
4857.97 2443
4858.62 2323
4859.28 2215
4859.94 2040
4860.60 1901
4861.25 1847
4861.91 1758
4862.57 1675
4863.23 1650
4863.89 1642
4864.54 1615
4865.20 1757
4865.86 1695
4866.52 1698
4867.18 1647
4867.84 1667
4868.49 1602
4869.15 1549
4869.81 1528
4870.47 1446
4871.13 1443
4871.79 1385
4872.44 1393
4873.10 1370
4873.76 1358
4874.42 1253
4875.08 1318
4875.74 1387
4876.40 1396
4877.06 1420
4877.72 1470
4878.37 1504
4879.03 1449
4879.69 1354
4880.35 1325
4881.01 1308
4881.67 1202
4882.33 1201
4882.99 1156
4883.65 1162
4884.31 1139
4884.97 1113
4885.63 1176
4886.29 1142
4886.95 1116
4887.61 1168
4888.26 1052
4888.92 1087
4889.58 1137
4890.24 1124
4890.90 1110
4891.56 1163
4892.22 1122
4892.88 1065
4893.54 1079
4894.20 1023
4894.86 992
4895.52 1039
4896.18 1001
4896.84 1042
4897.51 1017
4898.17 1025
4898.83 1066
4899.49 1000
4900.15 1019
4900.81 1015
4901.47 949
4902.13 968
4902.79 913
4903.45 919
4904.11 902
4904.77 897
4905.43 918
4906.09 894
4906.75 826
4907.41 903
4908.08 820
4908.74 833
4909.40 815
4910.06 859
4910.72 833
4911.38 833
4912.04 873
4912.70 842
4913.37 823
4914.03 786
4914.69 745
4915.35 749
4916.01 804
4916.67 755
4917.33 750
4918.00 762
4918.66 752
4919.32 741
4919.98 749
4920.64 738
4921.31 714
4921.97 749
4922.63 820
4923.29 764
4923.95 772
4924.62 793
4925.28 790
4925.94 783
4926.60 722
4927.26 805
4927.93 747
4928.59 712
4929.25 719
4929.91 762
4930.58 719
4931.24 686
4931.90 748
4932.56 796
4933.23 734
4933.89 765
4934.55 796
4935.22 787
4935.88 738
4936.54 683
4937.20 709
4937.87 733
4938.53 703
4939.19 677
4939.86 719
4940.52 683
4941.18 761
4941.85 750
4942.51 744
4943.17 706
4943.84 707
4944.50 785
4945.16 750
4945.83 639
4946.49 647
4947.15 692
4947.82 697
4948.48 707
4949.15 678
4949.81 674
4950.47 690
4951.14 691
4951.80 635
4952.47 679
4953.13 634
4953.79 656
4954.46 673
4955.12 702
4955.79 762
4956.45 754
4957.11 824
4957.78 859
4958.44 906
4959.11 986
4959.77 990
4960.44 981
4961.10 1008
4961.77 1026
4962.43 1038
4963.10 1078
4963.76 1094
4964.42 1025
4965.09 957
4965.75 874
4966.42 820
4967.08 759
4967.75 720
4968.41 692
4969.08 689
4969.74 713
4970.41 657
4971.08 712
4971.74 715
4972.41 720
4973.07 758
4973.74 690
4974.40 783
4975.07 798
4975.73 777
4976.40 723
4977.06 749
4977.73 719
4978.40 705
4979.06 697
4979.73 699
4980.39 668
4981.06 651
4981.73 711
4982.39 698
4983.06 680
4983.72 704
4984.39 704
4985.06 693
4985.72 741
4986.39 715
4987.05 771
4987.72 655
4988.39 664
4989.05 670
4989.72 688
4990.39 692
4991.05 606
4991.72 634
4992.39 676
4993.05 616
4993.72 582
4994.39 613
4995.05 639
4995.72 607
4996.39 650
4997.05 625
4997.72 596
4998.39 622
4999.06 591
4999.72 623
5000.39 590
5001.06 623
5001.73 595
5002.39 574
5003.06 562
5003.73 624
5004.39 623
5005.06 595
5005.73 575
5006.40 560
5007.07 639
5007.73 624
5008.40 599
5009.07 622
5009.74 650
5010.40 632
5011.07 623
5011.74 595
5012.41 617
5013.08 613
5013.74 615
5014.41 608
5015.08 600
5015.75 603
5016.42 577
5017.09 577
5017.75 586
5018.42 597
5019.09 607
5019.76 612
5020.43 600
5021.10 626
5021.76 652
5022.43 692
5023.10 612
5023.77 628
5024.44 648
5025.11 584
5025.78 561
5026.45 595
5027.12 550
5027.78 566
5028.45 548
5029.12 562
5029.79 532
5030.46 552
5031.13 552
5031.80 548
5032.47 585
5033.14 576
5033.81 553
5034.48 573
5035.15 559
5035.82 561
5036.49 606
5037.16 599
5037.83 565
5038.50 611
5039.16 594
5039.83 589
5040.50 592
5041.17 629
5041.84 603
5042.51 592
5043.18 591
5043.85 582
5044.52 560
5045.20 546
5045.87 601
5046.54 616
5047.21 594
5047.88 582
5048.55 553
5049.22 598
5049.89 615
5050.56 600
5051.23 636
5051.90 596
5052.57 591
5053.24 599
5053.91 571
5054.58 597
5055.25 625
5055.92 574
5056.60 570
5057.27 552
5057.94 595
5058.61 599
5059.28 510
5059.95 509
5060.62 555
5061.29 559
5061.96 564
5062.64 612
5063.31 559
5063.98 580
5064.65 560
5065.32 547
5065.99 572
5066.66 602
5067.34 527
5068.01 577
5068.68 622
5069.35 624
5070.02 583
5070.70 541
5071.37 571
5072.04 605
5072.71 613
5073.38 561
5074.06 605
5074.73 618
5075.40 622
5076.07 598
5076.74 614
5077.42 628
5078.09 662
5078.76 668
5079.43 652
5080.11 620
5080.78 611
5081.45 569
5082.12 624
5082.80 609
5083.47 599
5084.14 605
5084.82 615
5085.49 637
5086.16 606
5086.83 632
5087.51 634
5088.18 657
5088.85 630
5089.53 615
5090.20 721
5090.87 734
5091.55 650
5092.22 652
5092.89 684
5093.57 621
5094.24 639
5094.91 617
5095.59 614
5096.26 573
5096.93 576
5097.61 646
5098.28 604
5098.96 618
5099.63 627
5100.30 596
5100.98 642
5101.65 666
5102.32 626
5103.00 648
5103.67 664
5104.35 609
5105.02 649
5105.70 642
5106.37 615
5107.04 659
5107.72 658
5108.39 658
5109.07 636
5109.74 639
5110.42 633
5111.09 633
5111.77 582
5112.44 625
5113.11 658
5113.79 674
5114.46 719
5115.14 762
5115.81 820
5116.49 839
5117.16 943
5117.84 977
5118.51 983
5119.19 898
5119.86 917
5120.54 849
5121.21 808
5121.89 770
5122.57 750
5123.24 687
5123.92 667
5124.59 679
5125.27 682
5125.94 647
5126.62 599
5127.29 628
5127.97 615
5128.64 673
5129.32 688
5130.00 635
5130.67 647
5131.35 699
5132.02 724
5132.70 708
5133.38 625
5134.05 612
5134.73 602
5135.40 587
5136.08 607
5136.76 601
5137.43 564
5138.11 589
5138.79 597
5139.46 584
5140.14 572
5140.82 577
5141.49 630
5142.17 564
5142.85 554
5143.52 591
5144.20 553
5144.88 543
5145.55 567
5146.23 581
5146.91 556
5147.58 589
5148.26 567
5148.94 551
5149.61 569
5150.29 558
5150.97 575
5151.65 530
5152.32 572
5153.00 594
5153.68 585
5154.36 581
5155.03 593
5155.71 597
5156.39 598
5157.07 588
5157.74 607
5158.42 659
5159.10 580
5159.78 549
5160.45 623
5161.13 620
5161.81 609
5162.49 662
5163.17 666
5163.84 628
5164.52 648
5165.20 623
5165.88 640
5166.56 654
5167.24 587
5167.91 595
5168.59 546
5169.27 584
5169.95 556
5170.63 549
5171.31 552
5171.98 554
5172.66 556
5173.34 554
5174.02 568
5174.70 575
5175.38 621
5176.06 557
5176.74 536
5177.41 552
5178.09 535
5178.77 536
5179.45 535
5180.13 569
5180.81 527
5181.49 550
5182.17 582
5182.85 520
5183.53 543
5184.21 519
5184.89 506
5185.57 522
5186.24 533
5186.92 558
5187.60 519
5188.28 569
5188.96 611
5189.64 574
5190.32 531
5191.00 511
5191.68 514
5192.36 551
5193.04 541
5193.72 523
5194.40 494
5195.08 515
5195.76 516
5196.44 534
5197.12 528
5197.80 507
5198.48 523
5199.16 551
5199.84 544
5200.52 551
5201.21 537
5201.89 551
5202.57 529
5203.25 527
5203.93 582
5204.61 547
5205.29 555
5205.97 540
5206.65 606
5207.33 576
5208.01 580
5208.69 536
5209.37 586
5210.06 640
5210.74 559
5211.42 651
5212.10 649
5212.78 668
5213.46 639
5214.14 634
5214.82 601
5215.51 653
5216.19 650
5216.87 682
5217.55 638
5218.23 603
5218.91 621
5219.60 633
5220.28 616
5220.96 628
5221.64 675
5222.32 727
5223.00 654
5223.69 579
5224.37 616
5225.05 581
5225.73 616
5226.41 623
5227.10 621
5227.78 592
5228.46 617
5229.14 631
5229.83 601
5230.51 588
5231.19 582
5231.87 573
5232.56 573
5233.24 638
5233.92 643
5234.60 656
5235.29 652
5235.97 620
5236.65 688
5237.34 708
5238.02 690
5238.70 685
5239.38 697
5240.07 694
5240.75 676
5241.43 643
5242.12 671
5242.80 632
5243.48 596
5244.17 596
5244.85 632
5245.53 676
5246.22 633
5246.90 629
5247.58 655
5248.27 623
5248.95 587
5249.63 640
5250.32 650
5251.00 631
5251.69 617
5252.37 578
5253.05 577
5253.74 573
5254.42 587
5255.11 614
5255.79 630
5256.47 580
5257.16 600
5257.84 583
5258.53 611
5259.21 609
5259.89 666
5260.58 607
5261.26 615
5261.95 619
5262.63 673
5263.32 645
5264.00 626
5264.69 637
5265.37 640
5266.06 636
5266.74 613
5267.43 671
5268.11 653
5268.79 641
5269.48 649
5270.16 559
5270.85 610
5271.53 617
5272.22 617
5272.91 614
5273.59 641
5274.28 570
5274.96 516
5275.65 597
5276.33 570
5277.02 539
5277.70 603
5278.39 635
5279.07 600
5279.76 583
5280.45 642
5281.13 662
5281.82 672
5282.50 649
5283.19 579
5283.87 584
5284.56 594
5285.25 552
5285.93 621
5286.62 609
5287.30 579
5287.99 590
5288.68 607
5289.36 616
5290.05 609
5290.74 590
5291.42 590
5292.11 625
5292.79 674
5293.48 659
5294.17 668
5294.85 697
5295.54 713
5296.23 666
5296.91 655
5297.60 669
5298.29 746
5298.98 767
5299.66 751
5300.35 837
5301.04 851
5301.72 857
5302.41 994
5303.10 1021
5303.78 1020
5304.47 1000
5305.16 1010
5305.85 1034
5306.53 958
5307.22 869
5307.91 901
5308.60 982
5309.28 987
5309.97 1039
5310.66 1060
5311.35 1066
5312.03 1057
5312.72 1067
5313.41 1082
5314.10 1057
5314.79 1054
5315.47 985
5316.16 1051
5316.85 1030
5317.54 1025
5318.23 1002
5318.91 995
5319.60 1021
5320.29 939
5320.98 889
5321.67 885
5322.36 817
5323.04 823
5323.73 764
5324.42 796
5325.11 722
5325.80 706
5326.49 702
5327.18 723
5327.86 745
5328.55 645
5329.24 655
5329.93 651
5330.62 670
5331.31 675
5332.00 673
5332.69 683
5333.38 695
5334.06 740
5334.75 719
5335.44 694
5336.13 648
5336.82 692
5337.51 691
5338.20 687
5338.89 725
5339.58 664
5340.27 656
5340.96 696
5341.65 722
5342.34 730
5343.03 689
5343.72 716
5344.41 817
5345.10 880
5345.79 889
5346.48 972
5347.17 1024
5347.86 1155
5348.55 1219
5349.24 1209
5349.93 1205
5350.62 1216
5351.31 1229
5352.00 1166
5352.69 1057
5353.38 936
5354.07 863
5354.76 817
5355.45 774
5356.14 769
5356.83 723
5357.52 738
5358.21 707
5358.90 693
5359.59 695
5360.29 698
5360.98 656
5361.67 601
5362.36 578
5363.05 596
5363.74 625
5364.43 584
5365.12 638
5365.81 624
5366.50 586
5367.20 616
5367.89 589
5368.58 612
5369.27 611
5369.96 619
5370.65 657
5371.34 627
5372.04 613
5372.73 600
5373.42 631
5374.11 634
5374.80 614
5375.49 621
5376.19 657
5376.88 625
5377.57 632
5378.26 620
5378.95 601
5379.65 605
5380.34 639
5381.03 586
5381.72 577
5382.42 599
5383.11 649
5383.80 635
5384.49 619
5385.19 656
5385.88 661
5386.57 690
5387.26 744
5387.96 700
5388.65 715
5389.34 730
5390.03 707
5390.73 686
5391.42 664
5392.11 670
5392.80 647
5393.50 634
5394.19 636
5394.88 647
5395.58 634
5396.27 655
5396.96 655
5397.66 618
5398.35 640
5399.04 632
5399.74 623
5400.43 595
5401.12 636
5401.82 643
5402.51 628
5403.20 626
5403.90 649
5404.59 688
5405.29 670
5405.98 640
5406.67 629
5407.37 641
5408.06 663
5408.75 657
5409.45 659
5410.14 643
5410.84 619
5411.53 650
5412.23 606
5412.92 637
5413.61 630
5414.31 674
5415.00 657
5415.70 687
5416.39 709
5417.09 697
5417.78 669
5418.47 686
5419.17 751
5419.86 704
5420.56 728
5421.25 766
5421.95 777
5422.64 725
5423.34 725
5424.03 651
5424.73 654
5425.42 724
5426.12 686
5426.81 647
5427.51 649
5428.20 689
5428.90 714
5429.59 744
5430.29 681
5430.99 703
5431.68 726
5432.38 697
5433.07 750
5433.77 722
5434.46 770
5435.16 714
5435.85 704
5436.55 760
5437.25 744
5437.94 746
5438.64 730
5439.33 720
5440.03 704
5440.73 717
5441.42 760
5442.12 824
5442.81 926
5443.51 943
5444.21 1032
5444.90 1079
5445.60 1204
5446.29 1223
5446.99 1237
5447.69 1250
5448.38 1214
5449.08 1146
5449.78 1103
5450.47 979
5451.17 897
5451.87 885
5452.56 898
5453.26 886
5453.96 855
5454.65 853
5455.35 804
5456.05 791
5456.75 844
5457.44 805
5458.14 835
5458.84 854
5459.53 879
5460.23 885
5460.93 874
5461.63 859
5462.32 888
5463.02 876
5463.72 904
5464.42 875
5465.11 848
5465.81 817
5466.51 862
5467.21 899
5467.90 873
5468.60 888
5469.30 962
5470.00 993
5470.70 950
5471.39 971
5472.09 1046
5472.79 1056
5473.49 1054
5474.19 1139
5474.88 1160
5475.58 1243
5476.28 1339
5476.98 1526
5477.68 1694
5478.38 1882
5479.07 1947
5479.77 1919
5480.47 1870
5481.17 1747
5481.87 1651
5482.57 1545
5483.27 1439
5483.96 1378
5484.66 1313
5485.36 1247
5486.06 1210
5486.76 1243
5487.46 1253
5488.16 1244
5488.86 1246
5489.56 1312
5490.26 1323
5490.96 1358
5491.65 1396
5492.35 1467
5493.05 1409
5493.75 1407
5494.45 1539
5495.15 1554
5495.85 1783
5496.55 1941
5497.25 2320
5497.95 2662
5498.65 3086
5499.35 3290
5500.05 3432
5500.75 3345
5501.45 2926
5502.15 2608
5502.85 2212
5503.55 1914
5504.25 1710
5504.95 1510
5505.65 1355
5506.35 1296
5507.05 1238
5507.75 1161
5508.45 1167
5509.15 1153
5509.85 1145
5510.55 1152
5511.25 1143
5511.95 1106
5512.65 1129
5513.35 1118
5514.05 1160
5514.76 1126
5515.46 1203
5516.16 1134
5516.86 1101
5517.56 1118
5518.26 1104
5518.96 1093
5519.66 1089
5520.36 987
5521.06 968
5521.77 948
5522.47 990
5523.17 927
5523.87 887
5524.57 867
5525.27 834
5525.97 824
5526.67 834
5527.38 793
5528.08 807
5528.78 833
5529.48 811
5530.18 839
5530.88 839
5531.59 805
5532.29 878
5532.99 799
5533.69 799
5534.39 808
5535.10 829
5535.80 843
5536.50 830
5537.20 853
5537.90 842
5538.61 838
5539.31 836
5540.01 802
5540.71 760
5541.42 802
5542.12 813
5542.82 782
5543.52 757
5544.23 741
5544.93 738
5545.63 736
5546.33 735
5547.04 760
5547.74 704
5548.44 773
5549.15 806
5549.85 806
5550.55 756
5551.26 779
5551.96 705
5552.66 769
5553.36 740
5554.07 679
5554.77 762
5555.47 763
5556.18 706
5556.88 728
5557.58 746
5558.29 714
5558.99 770
5559.70 776
5560.40 763
5561.10 763
5561.81 778
5562.51 816
5563.21 850
5563.92 809
5564.62 779
5565.33 762
5566.03 791
5566.73 762
5567.44 696
5568.14 660
5568.85 678
5569.55 685
5570.25 759
5570.96 715
5571.66 713
5572.37 733
5573.07 788
5573.78 729
5574.48 726
5575.19 715
5575.89 756
5576.59 700
5577.30 709
5578.00 690
5578.71 668
5579.41 666
5580.12 702
5580.82 634
5581.53 620
5582.23 688
5582.94 642
5583.64 677
5584.35 662
5585.05 704
5585.76 745
5586.46 683
5587.17 673
5587.88 677
5588.58 663
5589.29 664
5589.99 658
5590.70 613
5591.40 610
5592.11 632
5592.81 648
5593.52 637
5594.23 623
5594.93 610
5595.64 608
5596.34 639
5597.05 672
5597.76 681
5598.46 662
5599.17 632
5599.87 638
5600.58 661
5601.29 638
5601.99 586
5602.70 616
5603.41 634
5604.11 660
5604.82 598
5605.52 579
5606.23 609
5606.94 608
5607.64 593
5608.35 593
5609.06 592
5609.76 630
5610.47 651
5611.18 622
5611.88 628
5612.59 633
5613.30 620
5614.01 595
5614.71 621
5615.42 628
5616.13 647
5616.83 685
5617.54 671
5618.25 691
5618.96 671
5619.66 621
5620.37 650
5621.08 673
5621.79 683
5622.49 671
5623.20 644
5623.91 678
5624.62 689
5625.32 710
5626.03 717
5626.74 684
5627.45 668
5628.16 659
5628.86 693
5629.57 691
5630.28 765
5630.99 771
5631.70 790
5632.40 787
5633.11 813
5633.82 833
5634.53 895
5635.24 884
5635.95 897
5636.65 876
5637.36 904
5638.07 871
5638.78 863
5639.49 865
5640.20 788
5640.91 808
5641.61 798
5642.32 777
5643.03 765
5643.74 716
5644.45 689
5645.16 730
5645.87 736
5646.58 744
5647.29 702
5648.00 739
5648.70 757
5649.41 704
5650.12 694
5650.83 699
5651.54 749
5652.25 804
5652.96 736
5653.67 736
5654.38 791
5655.09 808
5655.80 785
5656.51 802
5657.22 772
5657.93 805
5658.64 834
5659.35 826
5660.06 811
5660.77 835
5661.48 801
5662.19 816
5662.90 722
5663.61 706
5664.32 760
5665.03 777
5665.74 763
5666.45 807
5667.16 810
5667.87 874
5668.58 969
5669.29 1049
5670.00 960
5670.71 897
5671.42 901
5672.13 914
5672.84 835
5673.56 768
5674.27 799
5674.98 694
5675.69 739
5676.40 753
5677.11 711
5677.82 757
5678.53 736
5679.24 705
5679.95 727
5680.67 699
5681.38 709
5682.09 727
5682.80 692
5683.51 735
5684.22 701
5684.93 734
5685.65 738
5686.36 726
5687.07 681
5687.78 677
5688.49 680
5689.20 677
5689.92 677
5690.63 646
5691.34 662
5692.05 681
5692.76 683
5693.47 652
5694.19 608
5694.90 637
5695.61 644
5696.32 644
5697.04 622
5697.75 659
5698.46 614
5699.17 632
5699.89 638
5700.60 651
5701.31 628
5702.02 650
5702.74 633
5703.45 664
5704.16 615
5704.87 647
5705.59 636
5706.30 646
5707.01 662
5707.72 680
5708.44 654
5709.15 638
5709.86 633
5710.58 628
5711.29 631
5712.00 644
5712.72 639
5713.43 679
5714.14 675
5714.86 639
5715.57 660
5716.28 626
5717.00 605
5717.71 610
5718.42 649
5719.14 633
5719.85 629
5720.56 689
5721.28 735
5721.99 698
5722.71 737
5723.42 700
5724.13 683
5724.85 711
5725.56 747
5726.28 794
5726.99 787
5727.70 781
5728.42 803
5729.13 758
5729.85 734
5730.56 716
5731.28 695
5731.99 723
5732.70 717
5733.42 671
5734.13 634
5734.85 668
5735.56 683
5736.28 688
5736.99 632
5737.71 660
5738.42 666
5739.14 655
5739.85 677
5740.57 673
5741.28 604
5742.00 663
5742.71 737
5743.43 708
5744.14 687
5744.86 682
5745.57 677
5746.29 658
5747.00 705
5747.72 704
5748.43 730
5749.15 710
5749.87 762
5750.58 776
5751.30 767
5752.01 823
5752.73 796
5753.44 842
5754.16 876
5754.88 823
5755.59 902
5756.31 867
5757.02 837
5757.74 851
5758.46 878
5759.17 838
5759.89 872
5760.60 911
5761.32 919
5762.04 872
5762.75 906
5763.47 948
5764.19 1006
5764.90 1119
5765.62 1249
5766.34 1357
5767.05 1628
5767.77 1931
5768.49 2122
5769.20 2154
5769.92 2073
5770.64 2015
5771.35 1780
5772.07 1440
5772.79 1257
5773.50 1183
5774.22 1144
5774.94 1084
5775.65 986
5776.37 972
5777.09 1006
5777.81 1016
5778.52 1027
5779.24 1007
5779.96 1012
5780.68 1056
5781.39 1048
5782.11 1015
5782.83 1042
5783.55 1034
5784.26 1049
5784.98 1017
5785.70 1018
5786.42 951
5787.14 935
5787.85 1051
5788.57 951
5789.29 938
5790.01 919
5790.73 908
5791.44 900
5792.16 935
5792.88 868
5793.60 880
5794.32 848
5795.03 913
5795.75 893
5796.47 970
5797.19 1040
5797.91 1094
5798.63 1199
5799.35 1147
5800.06 1118
5800.78 1134
5801.50 1066
5802.22 969
5802.94 930
5803.66 895
5804.38 897
5805.10 825
5805.82 831
5806.53 850
5807.25 878
5807.97 889
5808.69 947
5809.41 886
5810.13 837
5810.85 863
5811.57 850
5812.29 829
5813.01 807
5813.73 806
5814.45 838
5815.17 824
5815.89 762
5816.61 758
5817.33 763
5818.05 796
5818.77 796
5819.49 816
5820.20 858
5820.92 841
5821.64 791
5822.36 767
5823.09 737
5823.81 741
5824.53 762
5825.25 810
5825.97 767
5826.69 754
5827.41 761
5828.13 742
5828.85 749
5829.57 775
5830.29 786
5831.01 727
5831.73 731
5832.45 712
5833.17 775
5833.89 730
5834.61 714
5835.33 740
5836.05 714
5836.78 666
5837.50 703
5838.22 741
5838.94 689
5839.66 710
5840.38 682
5841.10 725
5841.82 699
5842.54 705
5843.27 663
5843.99 708
5844.71 660
5845.43 707
5846.15 759
5846.87 745
5847.59 710
5848.32 730
5849.04 764
5849.76 729
5850.48 757
5851.20 715
5851.93 726
5852.65 755
5853.37 759
5854.09 736
5854.81 742
5855.54 698
5856.26 745
5856.98 726
5857.70 704
5858.42 719
5859.15 695
5859.87 675
5860.59 721
5861.31 725
5862.04 661
5862.76 735
5863.48 739
5864.20 677
5864.93 693
5865.65 701
5866.37 708
5867.10 786
5867.82 806
5868.54 718
5869.26 719
5869.99 652
5870.71 669
5871.43 702
5872.16 682
5872.88 686
5873.60 724
5874.33 721
5875.05 699
5875.77 703
5876.50 723
5877.22 721
5877.94 727
5878.67 719
5879.39 736
5880.11 720
5880.84 771
5881.56 786
5882.28 751
5883.01 764
5883.73 774
5884.46 813
5885.18 818
5885.90 781
5886.63 785
5887.35 818
5888.08 799
5888.80 764
5889.52 736
5890.25 773
5890.97 747
5891.70 703
5892.42 802
5893.15 762
5893.87 793
5894.59 796
5895.32 808
5896.04 827
5896.77 800
5897.49 751
5898.22 773
5898.94 818
5899.67 828
5900.39 800
5901.12 813
5901.84 798
5902.57 830
5903.29 779
5904.02 781
5904.74 789
5905.47 866
5906.19 828
5906.92 843
5907.64 834
5908.37 844
5909.09 886
5909.82 879
5910.55 845
5911.27 942
5912.00 875
5912.72 904
5913.45 965
5914.17 936
5914.90 952
5915.63 956
5916.35 923
5917.08 915
5917.80 948
5918.53 976
5919.25 944
5919.98 934
5920.71 960
5921.43 1016
5922.16 1045
5922.89 1029
5923.61 1066
5924.34 1065
5925.06 1090
5925.79 1068
5926.52 1055
5927.24 1095
5927.97 1127
5928.70 1161
5929.42 1153
5930.15 1184
5930.88 1213
5931.60 1174
5932.33 1143
5933.06 1233
5933.78 1345
5934.51 1320
5935.24 1291
5935.97 1366
5936.69 1370
5937.42 1390
5938.15 1450
5938.87 1438
5939.60 1378
5940.33 1415
5941.06 1500
5941.78 1629
5942.51 1586
5943.24 1595
5943.97 1625
5944.69 1746
5945.42 1808
5946.15 1852
5946.88 1934
5947.60 2060
5948.33 2273
5949.06 2422
5949.79 2409
5950.52 2626
5951.24 2768
5951.97 2750
5952.70 2790
5953.43 2708
5954.16 2627
5954.88 2513
5955.61 2446
5956.34 2401
5957.07 2428
5957.80 2367
5958.53 2262
5959.25 2300
5959.98 2373
5960.71 2387
5961.44 2517
5962.17 2634
5962.90 2760
5963.63 2926
5964.36 3157
5965.08 3338
5965.81 3412
5966.54 3387
5967.27 3400
5968.00 3332
5968.73 3134
5969.46 3112
5970.19 3110
5970.92 3089
5971.65 3022
5972.37 2913
5973.10 2878
5973.83 2860
5974.56 2988
5975.29 2942
5976.02 3044
5976.75 3208
5977.48 3234
5978.21 3329
5978.94 3445
5979.67 3563
5980.40 3542
5981.13 3617
5981.86 3694
5982.59 3656
5983.32 3695
5984.05 3719
5984.78 3671
5985.51 3683
5986.24 3657
5986.97 3667
5987.70 3727
5988.43 3667
5989.16 3826
5989.89 3904
5990.62 3908
5991.35 3995
5992.08 3969
5992.81 4018
5993.54 4016
5994.27 4256
5995.00 4425
5995.74 4399
5996.47 4400
5997.20 4491
5997.93 4501
5998.66 4369
5999.39 4325
6000.12 4355
6000.85 4096
6001.58 3945
6002.31 3948
6003.04 4016
6003.78 4040
6004.51 4064
6005.24 4203
6005.97 4635
6006.70 5116
6007.43 5997
6008.16 7184
6008.90 8752
6009.63 10647
6010.36 12511
6011.09 14362
6011.82 15643
6012.55 16191
6013.29 16047
6014.02 15302
6014.75 14077
6015.48 12630
6016.21 10601
6016.95 9078
6017.68 7614
6018.41 6385
6019.14 5445
6019.87 4714
6020.61 4161
6021.34 3825
6022.07 3547
6022.80 3306
6023.54 3220
6024.27 3149
6025.00 3183
6025.73 3236
6026.47 3388
6027.20 3405
6027.93 3341
6028.66 3293
6029.40 3293
6030.13 3107
6030.86 2838
6031.59 2713
6032.33 2553
6033.06 2535
6033.79 2482
6034.53 2347
6035.26 2427
6035.99 2569
6036.73 2505
6037.46 2581
6038.19 2605
6038.93 2588
6039.66 2553
6040.39 2623
6041.13 2607
6041.86 2613
6042.59 2589
6043.33 2672
6044.06 2764
6044.79 2729
6045.53 2781
6046.26 2873
6047.00 2928
6047.73 3154
6048.46 3311
6049.20 3535
6049.93 3651
6050.67 3920
6051.40 4042
6052.13 3987
6052.87 3875
6053.60 3650
6054.34 3513
6055.07 3301
6055.81 3107
6056.54 3067
6057.27 2917
6058.01 2946
6058.74 2894
6059.48 2798
6060.21 2733
6060.95 2792
6061.68 2724
6062.42 2709
6063.15 2645
6063.89 2640
6064.62 2595
6065.36 2538
6066.09 2475
6066.83 2406
6067.56 2462
6068.30 2467
6069.03 2372
6069.77 2317
6070.50 2342
6071.24 2307
6071.97 2294
6072.71 2267
6073.44 2282
6074.18 2250
6074.91 2170
6075.65 2178
6076.39 2149
6077.12 2129
6077.86 2098
6078.59 2017
6079.33 1991
6080.06 1995
6080.80 2001
6081.54 1990
6082.27 1908
6083.01 1825
6083.74 1865
6084.48 1818
6085.22 1889
6085.95 1846
6086.69 1923
6087.42 1941
6088.16 1980
6088.90 2014
6089.63 2040
6090.37 2014
6091.11 1962
6091.84 1959
6092.58 1882
6093.32 1852
6094.05 1842
6094.79 1864
6095.53 1818
6096.26 1816
6097.00 1716
6097.74 1742
6098.47 1706
6099.21 1758
6099.95 1776
6100.69 1679
6101.42 1695
6102.16 1692
6102.90 1665
6103.63 1708
6104.37 1631
6105.11 1663
6105.85 1701
6106.58 1646
6107.32 1688
6108.06 1680
6108.80 1651
6109.53 1651
6110.27 1718
6111.01 1705
6111.75 1753
6112.49 1759
6113.22 1813
6113.96 1748
6114.70 1841
6115.44 1813
6116.17 1853
6116.91 1790
6117.65 1864
6118.39 1843
6119.13 1789
6119.87 1779
6120.60 1840
6121.34 1850
6122.08 1898
6122.82 1936
6123.56 1890
6124.30 1874
6125.03 1902
6125.77 1891
6126.51 1914
6127.25 1901
6127.99 1887
6128.73 1903
6129.47 1866
6130.21 1835
6130.94 1905
6131.68 1906
6132.42 1891
6133.16 1945
6133.90 2032
6134.64 2126
6135.38 2183
6136.12 2238
6136.86 2308
6137.60 2310
6138.34 2380
6139.08 2404
6139.81 2401
6140.55 2336
6141.29 2345
6142.03 2351
6142.77 2375
6143.51 2332
6144.25 2304
6144.99 2343
6145.73 2318
6146.47 2265
6147.21 2214
6147.95 2228
6148.69 2269
6149.43 2330
6150.17 2352
6150.91 2339
6151.65 2400
6152.39 2408
6153.13 2532
6153.87 2551
6154.61 2499
6155.35 2505
6156.09 2619
6156.83 2649
6157.58 2658
6158.32 2648
6159.06 2783
6159.80 2875
6160.54 3019
6161.28 3162
6162.02 3330
6162.76 3552
6163.50 3698
6164.24 3830
6164.98 3962
6165.72 4044
6166.46 4098
6167.21 4150
6167.95 4062
6168.69 3984
6169.43 4007
6170.17 3880
6170.91 3697
6171.65 3632
6172.39 3576
6173.14 3561
6173.88 3668
6174.62 3664
6175.36 3821
6176.10 4081
6176.84 4435
6177.59 4920
6178.33 5878
6179.07 6851
6179.81 7830
6180.55 8747
6181.30 9266
6182.04 9589
6182.78 9487
6183.52 8988
6184.26 8359
6185.01 7712
6185.75 6855
6186.49 6104
6187.23 5509
6187.97 5149
6188.72 4975
6189.46 4761
6190.20 4620
6190.94 4681
6191.69 4677
6192.43 4613
6193.17 4476
6193.92 4497
6194.66 4516
6195.40 4449
6196.14 4440
6196.89 4362
6197.63 4319
6198.37 4290
6199.12 4246
6199.86 4349
6200.60 4507
6201.34 4793
6202.09 5243
6202.83 6396
6203.57 8082
6204.32 10250
6205.06 12952
6205.80 16135
6206.55 19141
6207.29 21266
6208.03 22218
6208.78 22119
6209.52 20793
6210.27 18749
6211.01 16071
6211.75 13585
6212.50 11129
6213.24 9208
6213.98 7524
6214.73 6217
6215.47 5328
6216.22 4670
6216.96 4274
6217.71 3919
6218.45 3794
6219.19 3673
6219.94 3611
6220.68 3442
6221.43 3558
6222.17 3451
6222.92 3325
6223.66 3251
6224.40 3086
6225.15 2941
6225.89 2694
6226.64 2578
6227.38 2389
6228.13 2317
6228.87 2166
6229.62 2167
6230.36 2211
6231.11 2167
6231.85 2206
6232.60 2257
6233.34 2372
6234.09 2452
6234.83 2548
6235.58 2701
6236.32 2773
6237.07 2854
6237.81 2991
6238.56 3189
6239.30 3222
6240.05 3153
6240.80 3042
6241.54 2958
6242.29 3068
6243.03 3112
6243.78 3157
6244.52 3268
6245.27 3372
6246.02 3392
6246.76 3359
6247.51 3288
6248.25 3181
6249.00 2980
6249.75 2939
6250.49 2897
6251.24 2873
6251.98 2697
6252.73 2687
6253.48 2566
6254.22 2519
6254.97 2424
6255.72 2433
6256.46 2436
6257.21 2493
6257.95 2531
6258.70 2510
6259.45 2526
6260.19 2402
6260.94 2298
6261.69 2339
6262.43 2296
6263.18 2309
6263.93 2307
6264.68 2272
6265.42 2242
6266.17 2298
6266.92 2296
6267.66 2325
6268.41 2357
6269.16 2353
6269.91 2340
6270.65 2320
6271.40 2278
6272.15 2311
6272.89 2247
6273.64 2362
6274.39 2410
6275.14 2430
6275.88 2424
6276.63 2381
6277.38 2393
6278.13 2336
6278.88 2293
6279.62 2208
6280.37 2191
6281.12 2021
6281.87 2046
6282.62 1964
6283.36 1966
6284.11 1918
6284.86 1897
6285.61 1833
6286.36 1806
6287.10 1838
6287.85 1770
6288.60 1698
6289.35 1699
6290.10 1718
6290.85 1692
6291.59 1727
6292.34 1717
6293.09 1723
6293.84 1635
6294.59 1733
6295.34 1759
6296.09 1687
6296.84 1659
6297.58 1639
6298.33 1576
6299.08 1494
6299.83 1453
6300.58 1532
6301.33 1490
6302.08 1434
6302.83 1449
6303.58 1447
6304.33 1426
6305.08 1455
6305.83 1455
6306.58 1473
6307.32 1489
6308.07 1460
6308.82 1549
6309.57 1593
6310.32 1585
6311.07 1578
6311.82 1572
6312.57 1650
6313.32 1626
6314.07 1681
6314.82 1709
6315.57 1662
6316.32 1630
6317.07 1561
6317.82 1492
6318.57 1418
6319.32 1381
6320.07 1389
6320.82 1346
6321.57 1375
6322.32 1336
6323.07 1338
6323.82 1322
6324.58 1353
6325.33 1372
6326.08 1393
6326.83 1356
6327.58 1379
6328.33 1399
6329.08 1356
6329.83 1306
6330.58 1300
6331.33 1338
6332.08 1286
6332.83 1381
6333.58 1305
6334.34 1319
6335.09 1370
6335.84 1381
6336.59 1322
6337.34 1293
6338.09 1340
6338.84 1357
6339.59 1351
6340.35 1305
6341.10 1287
6341.85 1306
6342.60 1338
6343.35 1313
6344.10 1312
6344.86 1348
6345.61 1403
6346.36 1361
6347.11 1296
6347.86 1366
6348.62 1422
6349.37 1561
6350.12 1608
6350.87 1646
6351.62 1710
6352.38 1817
6353.13 1767
6353.88 1797
6354.63 1741
6355.38 1695
6356.14 1650
6356.89 1544
6357.64 1446
6358.39 1439
6359.15 1461
6359.90 1392
6360.65 1441
6361.40 1452
6362.16 1515
6362.91 1525
6363.66 1624
6364.42 1738
6365.17 1899
6365.92 1929
6366.67 2021
6367.43 1984
6368.18 1850
6368.93 1735
6369.69 1615
6370.44 1487
6371.19 1407
6371.95 1425
6372.70 1409
6373.45 1283
6374.21 1252
6374.96 1267
6375.71 1383
6376.47 1411
6377.22 1367
6377.98 1437
6378.73 1401
6379.48 1418
6380.24 1430
6380.99 1427
6381.74 1404
6382.50 1317
6383.25 1388
6384.01 1365
6384.76 1381
6385.51 1339
6386.27 1267
6387.02 1341
6387.78 1229
6388.53 1243
6389.29 1229
6390.04 1225
6390.79 1153
6391.55 1175
6392.30 1141
6393.06 1195
6393.81 1199
6394.57 1143
6395.32 1154
6396.08 1240
6396.83 1186
6397.59 1164
6398.34 1181
6399.10 1148
6399.85 1129
6400.61 1107
6401.36 1152
6402.12 1114
6402.87 1140
6403.63 1123
6404.38 1174
6405.14 1171
6405.89 1174
6406.65 1243
6407.40 1192
6408.16 1226
6408.91 1205
6409.67 1167
6410.43 1201
6411.18 1185
6411.94 1170
6412.69 1166
6413.45 1202
6414.20 1274
6414.96 1288
6415.72 1298
6416.47 1231
6417.23 1172
6417.98 1191
6418.74 1162
6419.50 1191
6420.25 1172
6421.01 1165
6421.77 1128
6422.52 1144
6423.28 1219
6424.03 1269
6424.79 1167
6425.55 1223
6426.30 1196
6427.06 1203
6427.82 1127
6428.57 1197
6429.33 1172
6430.09 1180
6430.84 1140
6431.60 1235
6432.36 1221
6433.11 1309
6433.87 1209
6434.63 1241
6435.39 1262
6436.14 1267
6436.90 1290
6437.66 1310
6438.41 1368
6439.17 1340
6439.93 1361
6440.69 1346
6441.44 1385
6442.20 1372
6442.96 1404
6443.72 1433
6444.47 1419
6445.23 1385
6445.99 1420
6446.75 1457
6447.50 1451
6448.26 1432
6449.02 1425
6449.78 1433
6450.54 1489
6451.29 1500
6452.05 1523
6452.81 1479
6453.57 1494
6454.33 1499
6455.08 1505
6455.84 1577
6456.60 1573
6457.36 1580
6458.12 1594
6458.88 1577
6459.64 1622
6460.39 1669
6461.15 1720
6461.91 1799
6462.67 1904
6463.43 1854
6464.19 1857
6464.95 1934
6465.70 1872
6466.46 1842
6467.22 1871
6467.98 1849
6468.74 1859
6469.50 1865
6470.26 1849
6471.02 1851
6471.78 1857
6472.54 1884
6473.30 1927
6474.05 1979
6474.81 1983
6475.57 2020
6476.33 2047
6477.09 2107
6477.85 2138
6478.61 2199
6479.37 2182
6480.13 2193
6480.89 2335
6481.65 2291
6482.41 2239
6483.17 2352
6483.93 2372
6484.69 2419
6485.45 2397
6486.21 2444
6486.97 2523
6487.73 2515
6488.49 2686
6489.25 2868
6490.01 2888
6490.77 2931
6491.53 2991
6492.29 3154
6493.05 3055
6493.81 3103
6494.57 3089
6495.33 3043
6496.10 3083
6496.86 3077
6497.62 2968
6498.38 3014
6499.14 3109
6499.90 3167
6500.66 3370
6501.42 3794
6502.18 4495
6502.94 5575
6503.70 7217
6504.47 9448
6505.23 11701
6505.99 13875
6506.75 15497
6507.51 15912
6508.27 15277
6509.03 13964
6509.79 12292
6510.56 10528
6511.32 8791
6512.08 7393
6512.84 6103
6513.60 5318
6514.36 4677
6515.13 4262
6515.89 3899
6516.65 3639
6517.41 3690
6518.17 3673
6518.94 3544
6519.70 3565
6520.46 3781
6521.22 3779
6521.98 3881
6522.75 4044
6523.51 4321
6524.27 4650
6525.03 4929
6525.79 4987
6526.56 5019
6527.32 4914
6528.08 4881
6528.84 4680
6529.61 4625
6530.37 4725
6531.13 5312
6531.90 6239
6532.66 7534
6533.42 8726
6534.18 9756
6534.95 10341
6535.71 10139
6536.47 9726
6537.24 8912
6538.00 7759
6538.76 6823
6539.53 5775
6540.29 5000
6541.05 4351
6541.82 4082
6542.58 3847
6543.34 3680
6544.11 3606
6544.87 3677
6545.63 3594
6546.40 3459
6547.16 3338
6547.92 3232
6548.69 3241
6549.45 3140
6550.21 2948
6550.98 2895
6551.74 2838
6552.51 2818
6553.27 2792
6554.03 2707
6554.80 2610
6555.56 2697
6556.33 2783
6557.09 2725
6557.85 2713
6558.62 2803
6559.38 2821
6560.15 2972
6560.91 2996
6561.68 2978
6562.44 3114
6563.21 3126
6563.97 3119
6564.74 3086
6565.50 3089
6566.26 3116
6567.03 3121
6567.79 3074
6568.56 3115
6569.32 3099
6570.09 3140
6570.85 3180
6571.62 3236
6572.38 3393
6573.15 3462
6573.91 3477
6574.68 3469
6575.44 3352
6576.21 3232
6576.98 3226
6577.74 3187
6578.51 3155
6579.27 3153
6580.04 3209
6580.80 3186
6581.57 3262
6582.33 3297
6583.10 3382
6583.87 3302
6584.63 3242
6585.40 3231
6586.16 3301
6586.93 3214
6587.70 3210
6588.46 3397
6589.23 3515
6589.99 3745
6590.76 4090
6591.53 4341
6592.29 4583
6593.06 4778
6593.82 4860
6594.59 4834
6595.36 4816
6596.12 4492
6596.89 4341
6597.66 4062
6598.42 3781
6599.19 3522
6599.96 3274
6600.72 3046
6601.49 2943
6602.26 2785
6603.02 2821
6603.79 2760
6604.56 2677
6605.33 2644
6606.09 2660
6606.86 2602
6607.63 2696
6608.39 2641
6609.16 2617
6609.93 2642
6610.70 2628
6611.46 2504
6612.23 2558
6613.00 2529
6613.77 2550
6614.53 2482
6615.30 2510
6616.07 2528
6616.84 2661
6617.60 2907
6618.37 3127
6619.14 3327
6619.91 3570
6620.68 3779
6621.44 3822
6622.21 3862
6622.98 3671
6623.75 3521
6624.52 3361
6625.28 3142
6626.05 2999
6626.82 2760
6627.59 2701
6628.36 2615
6629.13 2615
6629.89 2685
6630.66 2761
6631.43 2934
6632.20 3044
6632.97 3065
6633.74 3155
6634.51 3214
6635.27 3208
6636.04 3205
6636.81 3141
6637.58 3138
6638.35 3106
6639.12 3183
6639.89 3175
6640.66 3144
6641.43 3078
6642.19 2888
6642.96 2770
6643.73 2672
6644.50 2427
6645.27 2339
6646.04 2313
6646.81 2255
6647.58 2144
6648.35 2095
6649.12 2193
6649.89 2207
6650.66 2128
6651.43 2159
6652.20 2243
6652.97 2301
6653.74 2217
6654.51 2220
6655.28 2252
6656.05 2193
6656.82 2139
6657.59 2134
6658.36 2035
6659.13 2086
6659.90 2072
6660.67 2068
6661.44 2058
6662.21 2086
6662.98 2060
6663.75 2140
6664.52 2100
6665.29 2108
6666.06 2129
6666.83 2170
6667.60 2267
6668.37 2309
6669.14 2370
6669.91 2392
6670.68 2337
6671.46 2324
6672.23 2312
6673.00 2207
6673.77 2214
6674.54 2214
6675.31 2308
6676.08 2328
6676.85 2326
6677.62 2345
6678.40 2453
6679.17 2413
6679.94 2437
6680.71 2498
6681.48 2701
6682.25 2828
6683.02 2952
6683.80 2998
6684.57 2966
6685.34 2896
6686.11 2699
6686.88 2488
6687.65 2352
6688.43 2261
6689.20 2135
6689.97 2000
6690.74 1973
6691.51 1884
6692.29 1864
6693.06 1894
6693.83 1878
6694.60 1833
6695.37 1799
6696.15 1801
6696.92 1864
6697.69 1815
6698.46 1807
6699.24 1816
6700.01 1747
6700.78 1740
6701.55 1732
6702.33 1751
6703.10 1734
6703.87 1734
6704.64 1704
6705.42 1625
6706.19 1636
6706.96 1632
6707.74 1617
6708.51 1627
6709.28 1634
6710.06 1577
6710.83 1566
6711.60 1532
6712.37 1501
6713.15 1477
6713.92 1514
6714.69 1438
6715.47 1515
6716.24 1488
6717.01 1448
6717.79 1486
6718.56 1512
6719.34 1507
6720.11 1469
6720.88 1506
6721.66 1524
6722.43 1473
6723.20 1479
6723.98 1451
6724.75 1471
6725.53 1413
6726.30 1400
6727.07 1469
6727.85 1466
6728.62 1454
6729.40 1495
6730.17 1534
6730.95 1578
6731.72 1568
6732.49 1497
6733.27 1516
6734.04 1500
6734.82 1551
6735.59 1568
6736.37 1571
6737.14 1600
6737.92 1630
6738.69 1622
6739.47 1597
6740.24 1617
6741.01 1616
6741.79 1662
6742.56 1675
6743.34 1678
6744.11 1621
6744.89 1669
6745.67 1738
6746.44 1721
6747.22 1795
6747.99 1887
6748.77 1955
6749.54 2014
6750.32 2095
6751.09 2323
6751.87 2341
6752.64 2254
6753.42 2184
6754.19 2093
6754.97 2050
6755.75 1856
6756.52 1892
6757.30 1884
6758.07 1893
6758.85 1977
6759.63 1895
6760.40 1877
6761.18 1803
6761.95 1855
6762.73 1819
6763.51 1755
6764.28 1770
6765.06 1835
6765.83 1881
6766.61 1835
6767.39 1807
6768.16 1668
6768.94 1686
6769.72 1678
6770.49 1650
6771.27 1555
6772.05 1577
6772.82 1528
6773.60 1520
6774.38 1513
6775.15 1491
6775.93 1508
6776.71 1490
6777.48 1461
6778.26 1466
6779.04 1493
6779.82 1479
6780.59 1459
6781.37 1492
6782.15 1471
6782.92 1497
6783.70 1474
6784.48 1489
6785.26 1473
6786.03 1431
6786.81 1349
6787.59 1297
6788.37 1370
6789.14 1328
6789.92 1338
6790.70 1306
6791.48 1338
6792.25 1236
6793.03 1317
6793.81 1307
6794.59 1297
6795.37 1296
6796.14 1284
6796.92 1250
6797.70 1306
6798.48 1314
6799.26 1255
6800.04 1329
6800.81 1361
6801.59 1325
6802.37 1303
6803.15 1265
6803.93 1309
6804.71 1347
6805.48 1300
6806.26 1326
6807.04 1324
6807.82 1303
6808.60 1306
6809.38 1305
6810.16 1340
6810.94 1333
6811.71 1348
6812.49 1283
6813.27 1261
6814.05 1250
6814.83 1326
6815.61 1324
6816.39 1270
6817.17 1321
6817.95 1283
6818.73 1331
6819.51 1330
6820.29 1275
6821.07 1322
6821.84 1275
6822.62 1285
6823.40 1298
6824.18 1306
6824.96 1276
6825.74 1265
6826.52 1271
6827.30 1323
6828.08 1270
6828.86 1208
6829.64 1242
6830.42 1287
6831.20 1329
6831.98 1371
6832.76 1418
6833.54 1500
6834.32 1609
6835.10 1840
6835.88 1998
6836.66 2234
6837.44 2291
6838.22 2195
6839.01 2133
6839.79 2068
6840.57 1990
6841.35 1875
6842.13 1694
6842.91 1664
6843.69 1638
6844.47 1731
6845.25 1840
6846.03 2194
6846.81 2490
6847.59 2680
6848.37 2988
6849.16 3130
6849.94 3168
6850.72 3095
6851.50 2876
6852.28 2712
6853.06 2536
6853.84 2239
6854.62 1959
6855.41 1842
6856.19 1723
6856.97 1575
6857.75 1545
6858.53 1506
6859.31 1524
6860.10 1480
6860.88 1469
6861.66 1472
6862.44 1538
6863.22 1558
6864.00 1546
6864.79 1567
6865.57 1582
6866.35 1571
6867.13 1577
6867.91 1621
6868.70 1514
6869.48 1503
6870.26 1527
6871.04 1619
6871.83 1701
6872.61 1654
6873.39 1737
6874.17 1832
6874.96 1811
6875.74 1917
6876.52 2047
6877.30 2229
6878.09 2492
6878.87 2833
6879.65 3035
6880.43 3104
6881.22 3208
6882.00 3181
6882.78 3053
6883.57 2894
6884.35 2749
6885.13 2806
6885.92 2903
6886.70 3008
6887.48 2972
6888.27 2910
6889.05 2767
6889.83 2625
6890.62 2392
6891.40 2255
6892.18 2118
6892.97 2049
6893.75 2067
6894.53 2009
6895.32 2002
6896.10 1912
6896.88 1906
6897.67 1988
6898.45 1966
6899.24 1885
6900.02 1975
6900.80 1894
6901.59 1916
6902.37 1882
6903.16 1854
6903.94 1852
6904.73 1869
6905.51 1880
6906.29 1838
6907.08 1734
6907.86 1763
6908.65 1798
6909.43 1731
6910.22 1712
6911.00 1721
6911.79 1787
6912.57 1744
6913.35 1735
6914.14 1738
6914.92 1682
6915.71 1755
6916.49 1680
6917.28 1730
6918.06 1718
6918.85 1704
6919.63 1754
6920.42 1718
6921.20 1690
6921.99 1766
6922.78 1762
6923.56 1800
6924.35 1806
6925.13 1854
6925.92 1829
6926.70 1829
6927.49 1919
6928.27 1968
6929.06 1900
6929.84 1914
6930.63 1867
6931.42 1966
6932.20 1884
6932.99 1879
6933.77 1816
6934.56 1931
6935.35 1978
6936.13 2027
6936.92 2171
6937.70 2332
6938.49 2479
6939.28 2758
6940.06 2911
6940.85 2945
6941.63 2994
6942.42 3088
6943.21 3159
6943.99 3149
6944.78 3205
6945.57 3233
6946.35 3280
6947.14 3264
6947.93 3105
6948.71 3015
6949.50 2895
6950.29 2749
6951.07 2684
6951.86 2668
6952.65 2563
6953.44 2640
6954.22 2642
6955.01 2607
6955.80 2586
6956.58 2716
6957.37 2658
6958.16 2602
6958.95 2612
6959.73 2600
6960.52 2727
6961.31 2769
6962.09 2842
6962.88 2884
6963.67 3154
6964.46 3342
6965.25 3503
6966.03 3659
6966.82 3820
6967.61 3864
6968.40 4023
6969.18 4078
6969.97 3974
6970.76 4017
6971.55 3914
6972.34 3944
6973.12 3881
6973.91 3935
6974.70 3921
6975.49 3923
6976.28 4152
6977.07 4416
6977.85 4832
6978.64 5524
6979.43 6604
6980.22 8224
6981.01 10695
6981.80 13412
6982.59 16111
6983.37 18554
6984.16 19692
6984.95 19755
6985.74 18826
6986.53 17049
6987.32 14812
6988.11 12441
6988.90 10265
6989.69 8284
6990.47 6750
6991.26 5521
6992.05 4608
6992.84 4078
6993.63 3523
6994.42 3224
6995.21 3011
6996.00 2897
6996.79 2838
6997.58 2685
6998.37 2603
6999.16 2633
6999.95 2580
7000.74 2477
7001.53 2404
7002.32 2238
7003.11 2148
7003.90 2056
7004.69 1902
7005.48 1887
7006.27 1790
7007.06 1876
7007.85 1880
7008.64 1934
7009.43 2096
7010.22 2182
7011.01 2371
7011.80 2381
7012.59 2332
7013.38 2335
7014.17 2346
7014.96 2371
7015.75 2232
7016.54 2188
7017.33 2219
7018.12 2311
7018.91 2396
7019.70 2550
7020.49 2699
7021.28 2769
7022.07 2903
7022.87 2902
7023.66 2932
7024.45 2832
7025.24 2811
7026.03 2663
7026.82 2598
7027.61 2484
7028.40 2352
7029.19 2251
7029.99 2189
7030.78 2125
7031.57 2035
7032.36 2052
7033.15 2080
7033.94 2039
7034.74 2085
7035.53 2220
7036.32 2193
7037.11 2158
7037.90 2176
7038.69 2179
7039.49 2233
7040.28 2252
7041.07 2241
7041.86 2349
7042.65 2272
7043.45 2288
7044.24 2276
7045.03 2367
7045.82 2474
7046.61 2508
7047.41 2621
7048.20 2649
7048.99 2799
7049.78 2684
7050.58 2552
7051.37 2420
7052.16 2332
7052.95 2301
7053.75 2274
7054.54 2198
7055.33 2201
7056.13 2164
7056.92 2261
7057.71 2237
7058.50 2186
7059.30 2179
7060.09 2197
7060.88 2144
7061.68 2168
7062.47 2136
7063.26 2054
7064.06 2011
7064.85 2025
7065.64 1919
7066.44 1869
7067.23 1880
7068.02 1848
7068.82 1755
7069.61 1715
7070.40 1753
7071.20 1675
7071.99 1651
7072.78 1680
7073.58 1627
7074.37 1592
7075.17 1532
7075.96 1523
7076.75 1541
7077.55 1508
7078.34 1514
7079.14 1460
7079.93 1546
7080.72 1518
7081.52 1550
7082.31 1580
7083.11 1631
7083.90 1710
7084.70 1819
7085.49 1841
7086.28 1909
7087.08 1904
7087.87 1803
7088.67 1777
7089.46 1728
7090.26 1627
7091.05 1593
7091.85 1458
7092.64 1378
7093.44 1373
7094.23 1366
7095.03 1296
7095.82 1290
7096.62 1281
7097.41 1323
7098.21 1311
7099.00 1232
7099.80 1244
7100.59 1222
7101.39 1245
7102.18 1173
7102.98 1156
7103.77 1154
7104.57 1177
7105.37 1197
7106.16 1152
7106.96 1121
7107.75 1160
7108.55 1108
7109.34 1118
7110.14 1125
7110.94 1044
7111.73 1101
7112.53 1117
7113.32 1151
7114.12 1136
7114.92 1151
7115.71 1166
7116.51 1150
7117.30 1087
7118.10 1125
7118.90 1112
7119.69 1100
7120.49 1145
7121.29 1124
7122.08 1101
7122.88 1133
7123.68 1085
7124.47 1130
7125.27 1196
7126.07 1218
7126.86 1199
7127.66 1223
7128.46 1217
7129.25 1259
7130.05 1272
7130.85 1225
7131.64 1210
7132.44 1199
7133.24 1135
7134.04 1112
7134.83 1066
7135.63 1062
7136.43 1037
7137.23 1094
7138.02 1044
7138.82 1016
7139.62 1047
7140.42 1038
7141.21 1026
7142.01 1016
7142.81 1001
7143.61 1011
7144.40 1025
7145.20 996
7146.00 980
7146.80 989
7147.59 994
7148.39 996
7149.19 978
7149.99 983
7150.79 1034
7151.59 1047
7152.38 1016
7153.18 1051
7153.98 1068
7154.78 1043
7155.58 1075
7156.38 1074
7157.17 1057
7157.97 973
7158.77 992
7159.57 996
7160.37 993
7161.17 1014
7161.97 994
7162.76 979
7163.56 1004
7164.36 1009
7165.16 1024
7165.96 1032
7166.76 983
7167.56 968
7168.36 967
7169.16 938
7169.96 920
7170.75 944
7171.55 930
7172.35 949
7173.15 897
7173.95 943
7174.75 916
7175.55 853
7176.35 895
7177.15 881
7177.95 906
7178.75 878
7179.55 966
7180.35 993
7181.15 990
7181.95 942
7182.75 942
7183.55 935
7184.35 876
7185.15 913
7185.95 920
7186.75 926
7187.55 859
7188.35 819
7189.15 850
7189.95 889
7190.75 823
7191.55 858
7192.35 822
7193.15 776
7193.95 831
7194.75 845
7195.55 862
7196.35 858
7197.15 822
7197.95 816
7198.76 854
7199.56 877
7200.36 895
7201.16 853
7201.96 899
7202.76 840
7203.56 863
7204.36 868
7205.16 893
7205.96 877
7206.77 869
7207.57 882
7208.37 840
7209.17 886
7209.97 871
7210.77 889
7211.57 898
7212.38 899
7213.18 909
7213.98 918
7214.78 919
7215.58 904
7216.38 930
7217.19 910
7217.99 946
7218.79 918
7219.59 985
7220.39 949
7221.20 938
7222.00 876
7222.80 897
7223.60 927
7224.40 932
7225.21 964
7226.01 885
7226.81 910
7227.61 935
7228.42 934
7229.22 953
7230.02 1006
7230.82 1048
7231.63 1146
7232.43 1243
7233.23 1452
7234.03 1518
7234.84 1581
7235.64 1547
7236.44 1530
7237.25 1384
7238.05 1325
7238.85 1205
7239.65 1175
7240.46 1136
7241.26 1073
7242.06 1061
7242.87 1041
7243.67 1026
7244.47 1027
7245.28 1022
7246.08 963
7246.88 960
7247.69 975
7248.49 950
7249.30 989
7250.10 992
7250.90 1003
7251.71 1056
7252.51 1078
7253.31 1091
7254.12 1033
7254.92 1049
7255.73 1043
7256.53 991
7257.33 1005
7258.14 973
7258.94 974
7259.75 982
7260.55 987
7261.35 971
7262.16 986
7262.96 1022
7263.77 1041
7264.57 1043
7265.38 1020
7266.18 1079
7266.99 1143
7267.79 1101
7268.59 1087
7269.40 1022
7270.20 1071
7271.01 1114
7271.81 1119
7272.62 1101
7273.42 1100
7274.23 1114
7275.03 1129
7275.84 1163
7276.64 1213
7277.45 1285
7278.25 1387
7279.06 1559
7279.86 1875
7280.67 2009
7281.48 2291
7282.28 2419
7283.09 2552
7283.89 2419
7284.70 2311
7285.50 2132
7286.31 1932
7287.11 1711
7287.92 1522
7288.73 1361
7289.53 1274
7290.34 1198
7291.14 1120
7291.95 1071
7292.76 1045
7293.56 1067
7294.37 1046
7295.17 1086
7295.98 1087
7296.79 1085
7297.59 1062
7298.40 1076
7299.21 1144
7300.01 1131
7300.82 1095
7301.62 1108
7302.43 1125
7303.24 1067
7304.04 1110
7304.85 1098
7305.66 1134
7306.46 1194
7307.27 1197
7308.08 1179
7308.89 1246
7309.69 1276
7310.50 1323
7311.31 1327
7312.11 1338
7312.92 1392
7313.73 1499
7314.53 1625
7315.34 1853
7316.15 2113
7316.96 2294
7317.76 2467
7318.57 2449
7319.38 2303
7320.19 2091
7320.99 1981
7321.80 1878
7322.61 1687
7323.42 1536
7324.22 1445
7325.03 1403
7325.84 1284
7326.65 1222
7327.46 1246
7328.26 1191
7329.07 1200
7329.88 1135
7330.69 1152
7331.50 1148
7332.30 1174
7333.11 1193
7333.92 1230
7334.73 1268
7335.54 1278
7336.35 1305
7337.15 1351
7337.96 1394
7338.77 1369
7339.58 1356
7340.39 1356
7341.20 1290
7342.01 1182
7342.82 1152
7343.62 1119
7344.43 1059
7345.24 1016
7346.05 965
7346.86 980
7347.67 1040
7348.48 1006
7349.29 955
7350.10 939
7350.91 964
7351.71 934
7352.52 974
7353.33 964
7354.14 976
7354.95 967
7355.76 945
7356.57 938
7357.38 951
7358.19 1006
7359.00 986
7359.81 985
7360.62 998
7361.43 989
7362.24 948
7363.05 929
7363.86 950
7364.67 964
7365.48 1034
7366.29 958
7367.10 981
7367.91 969
7368.72 893
7369.53 860
7370.34 921
7371.15 893
7371.96 889
7372.77 869
7373.58 897
7374.39 995
7375.20 923
7376.01 985
7376.82 1052
7377.63 1126
7378.45 1211
7379.26 1234
7380.07 1225
7380.88 1168
7381.69 1161
7382.50 1133
7383.31 1052
7384.12 1003
7384.93 981
7385.74 980
7386.56 961
7387.37 838
7388.18 864
7388.99 866
7389.80 884
7390.61 872
7391.42 877
7392.24 818
7393.05 822
7393.86 861
7394.67 824
7395.48 841
7396.29 855
7397.10 936
7397.92 907
7398.73 882
7399.54 891
7400.35 842
7401.16 848
7401.98 848
7402.79 835
7403.60 801
7404.41 774
7405.23 793
7406.04 761
7406.85 793
7407.66 796
7408.47 801
7409.29 793
7410.10 817
7410.91 794
7411.72 732
7412.54 745
7413.35 777
7414.16 763
7414.98 746
7415.79 756
7416.60 712
7417.41 706
7418.23 702
7419.04 696
7419.85 683
7420.67 708
7421.48 691
7422.29 691
7423.11 685
7423.92 683
7424.73 717
7425.54 731
7426.36 704
7427.17 728
7427.99 745
7428.80 728
7429.61 718
7430.43 774
7431.24 776
7432.05 744
7432.87 734
7433.68 743
7434.49 738
7435.31 757
7436.12 807
7436.94 780
7437.75 819
7438.56 777
7439.38 776
7440.19 769
7441.01 720
7441.82 740
7442.64 732
7443.45 743
7444.26 738
7445.08 732
7445.89 705
7446.71 687
7447.52 672
7448.34 699
7449.15 669
7449.97 713
7450.78 687
7451.59 683
7452.41 691
7453.22 669
7454.04 666
7454.85 662
7455.67 678
7456.48 671
7457.30 664
7458.11 693
7458.93 700
7459.74 650
7460.56 661
7461.38 621
7462.19 631
7463.01 617
7463.82 677
7464.64 674
7465.45 663
7466.27 686
7467.08 667
7467.90 673
7468.72 644
7469.53 627
7470.35 669
7471.16 661
7471.98 668
7472.79 727
7473.61 702
7474.43 709
7475.24 676
7476.06 659
7476.87 684
7477.69 643
7478.51 659
7479.32 644
7480.14 688
7480.96 667
7481.77 669
7482.59 650
7483.41 670
7484.22 622
7485.04 634
7485.85 634
7486.67 650
7487.49 594
7488.31 622
7489.12 635
7489.94 636
7490.76 637
7491.57 676
7492.39 686
7493.21 658
7494.02 672
7494.84 692
7495.66 665
7496.48 663
7497.29 672
7498.11 635
7498.93 688
7499.74 704
7500.56 702
7501.38 628
7502.20 633
7503.01 659
7503.83 676
7504.65 646
7505.47 638
7506.29 618
7507.10 600
7507.92 619
7508.74 624
7509.56 648
7510.37 670
7511.19 618
7512.01 605
7512.83 660
7513.65 636
7514.47 651
7515.28 656
7516.10 674
7516.92 608
7517.74 610
7518.56 632
7519.38 639
7520.19 647
7521.01 620
7521.83 632
7522.65 622
7523.47 639
7524.29 655
7525.11 680
7525.92 685
7526.74 666
7527.56 662
7528.38 655
7529.20 666
7530.02 702
7530.84 648
7531.66 687
7532.48 667
7533.30 685
7534.12 676
7534.93 655
7535.75 682
7536.57 634
7537.39 632
7538.21 651
7539.03 646
7539.85 659
7540.67 707
7541.49 717
7542.31 750
7543.13 724
7543.95 747
7544.77 730
7545.59 689
7546.41 692
7547.23 629
7548.05 587
7548.87 655
7549.69 629
7550.51 603
7551.33 598
7552.15 590
7552.97 627
7553.79 644
7554.61 632
7555.43 610
7556.25 630
7557.07 682
7557.89 659
7558.71 673
7559.53 680
7560.36 680
7561.18 625
7562.00 650
7562.82 648
7563.64 660
7564.46 695
7565.28 686
7566.10 649
7566.92 656
7567.74 675
7568.56 663
7569.39 661
7570.21 683
7571.03 661
7571.85 676
7572.67 702
7573.49 675
7574.31 700
7575.14 666
7575.96 675
7576.78 697
7577.60 676
7578.42 687
7579.24 686
7580.06 661
7580.89 719
7581.71 710
7582.53 716
7583.35 714
7584.17 710
7585.00 745
7585.82 750
7586.64 776
7587.46 765
7588.29 736
7589.11 773
7589.93 797
7590.75 771
7591.57 783
7592.40 796
7593.22 869
7594.04 846
7594.86 864
7595.69 860
7596.51 878
7597.33 855
7598.15 831
7598.98 924
7599.80 920
7600.62 948
7601.45 907
7602.27 996
7603.09 1043
7603.92 1102
7604.74 1036
7605.56 924
7606.38 938
7607.21 904
7608.03 927
7608.85 898
7609.68 922
7610.50 868
7611.32 852
7612.15 828
7612.97 886
7613.80 941
7614.62 1007
7615.44 1032
7616.27 1101
7617.09 1093
7617.91 1113
7618.74 1051
7619.56 1001
7620.39 1026
7621.21 1039
7622.03 1014
7622.86 1050
7623.68 1019
7624.51 910
7625.33 992
7626.15 1067
7626.98 1060
7627.80 1104
7628.63 1178
7629.45 1230
7630.28 1199
7631.10 1196
7631.93 1101
7632.75 1068
7633.58 1003
7634.40 1024
7635.22 973
7636.05 931
7636.87 918
7637.70 842
7638.52 822
7639.35 800
7640.17 830
7641.00 851
7641.82 892
7642.65 960
7643.47 996
7644.30 1004
7645.13 1127
7645.95 1074
7646.78 1041
7647.60 1069
7648.43 1118
7649.25 1095
7650.08 1044
7650.90 971
7651.73 969
7652.55 898
7653.38 861
7654.21 814
7655.03 787
7655.86 788
7656.68 784
7657.51 768
7658.34 754
7659.16 769
7659.99 729
7660.81 732
7661.64 733
7662.47 805
7663.29 758
7664.12 763
7664.95 762
7665.77 759
7666.60 704
7667.42 740
7668.25 716
7669.08 699
7669.90 713
7670.73 704
7671.56 698
7672.38 688
7673.21 703
7674.04 708
7674.87 696
7675.69 687
7676.52 707
7677.35 695
7678.17 750
7679.00 692
7679.83 747
7680.65 804
7681.48 768
7682.31 809
7683.14 834
7683.96 868
7684.79 839
7685.62 787
7686.45 783
7687.27 725
7688.10 748
7688.93 751
7689.76 727
7690.58 727
7691.41 733
7692.24 748
7693.07 757
7693.90 799
7694.72 804
7695.55 840
7696.38 858
7697.21 812
7698.04 807
7698.86 764
7699.69 729
7700.52 742
7701.35 712
7702.18 731
7703.01 702
7703.83 708
7704.66 704
7705.49 709
7706.32 727
7707.15 685
7707.98 761
7708.81 720
7709.63 726
7710.46 722
7711.29 678
7712.12 649
7712.95 722
7713.78 718
7714.61 703
7715.44 683
7716.27 669
7717.10 692
7717.93 711
7718.75 667
7719.58 663
7720.41 696
7721.24 694
7722.07 672
7722.90 671
7723.73 752
7724.56 821
7725.39 854
7726.22 834
7727.05 858
7727.88 864
7728.71 825
7729.54 746
7730.37 743
7731.20 748
7732.03 677
7732.86 711
7733.69 640
7734.52 671
7735.35 643
7736.18 660
7737.01 649
7737.84 647
7738.67 663
7739.50 648
7740.33 623
7741.16 689
7741.99 677
7742.82 705
7743.65 749
7744.48 805
7745.31 770
7746.14 764
7746.98 798
7747.81 817
7748.64 784
7749.47 724
7750.30 651
7751.13 663
7751.96 643
7752.79 645
7753.62 653
7754.45 667
7755.29 672
7756.12 652
7756.95 662
7757.78 649
7758.61 626
7759.44 624
7760.27 611
7761.11 636
7761.94 629
7762.77 628
7763.60 649
7764.43 659
7765.26 638
7766.10 628
7766.93 635
7767.76 615
7768.59 572
7769.42 587
7770.26 618
7771.09 620
7771.92 611
7772.75 624
7773.58 606
7774.42 621
7775.25 582
7776.08 577
7776.91 602
7777.75 588
7778.58 571
7779.41 574
7780.24 585
7781.08 604
7781.91 561
7782.74 599
7783.57 597
7784.41 610
7785.24 592
7786.07 612
7786.91 629
7787.74 596
7788.57 573
7789.40 612
7790.24 588
7791.07 578
7791.90 586
7792.74 644
7793.57 642
7794.40 615
7795.24 657
7796.07 634
7796.90 634
7797.74 643
7798.57 678
7799.40 693
7800.24 671
7801.07 646
7801.91 696
7802.74 689
7803.57 702
7804.41 666
7805.24 738
7806.07 736
7806.91 732
7807.74 736
7808.58 765
7809.41 769
7810.25 800
7811.08 870
7811.91 853
7812.75 913
7813.58 965
7814.42 994
7815.25 932
7816.09 878
7816.92 935
7817.75 935
7818.59 927
7819.42 945
7820.26 999
7821.09 968
7821.93 968
7822.76 994
7823.60 981
7824.43 899
7825.27 856
7826.10 843
7826.94 847
7827.77 825
7828.61 811
7829.44 834
7830.28 880
7831.11 912
7831.95 954
7832.78 899
7833.62 865
7834.46 827
7835.29 810
7836.13 771
7836.96 770
7837.80 815
7838.63 792
7839.47 814
7840.31 739
7841.14 731
7841.98 737
7842.81 702
7843.65 718
7844.48 761
7845.32 687
7846.16 694
7846.99 666
7847.83 691
7848.67 690
7849.50 663
7850.34 682
7851.17 700
7852.01 702
7852.85 654
7853.68 654
7854.52 694
7855.36 671
7856.19 669
7857.03 698
7857.87 697
7858.70 704
7859.54 713
7860.38 680
7861.21 681
7862.05 702
7862.89 697
7863.72 658
7864.56 702
7865.40 668
7866.24 655
7867.07 679
7867.91 715
7868.75 755
7869.59 751
7870.42 770
7871.26 745
7872.10 752
7872.94 765
7873.77 840
7874.61 870
7875.45 832
7876.29 903
7877.12 922
7877.96 906
7878.80 915
7879.64 924
7880.47 899
7881.31 862
7882.15 855
7882.99 824
7883.83 848
7884.66 801
7885.50 772
7886.34 785
7887.18 820
7888.02 906
7888.86 914
7889.69 927
7890.53 904
7891.37 892
7892.21 830
7893.05 847
7893.89 784
7894.73 788
7895.56 779
7896.40 790
7897.24 769
7898.08 767
7898.92 768
7899.76 764
7900.60 751
7901.44 728
7902.28 775
7903.12 762
7903.95 762
7904.79 737
7905.63 771
7906.47 761
7907.31 756
7908.15 759
7908.99 769
7909.83 773
7910.67 848
7911.51 910
7912.35 953
7913.19 1033
7914.03 1168
7914.87 1259
7915.71 1290
7916.55 1415
7917.39 1412
7918.23 1364
7919.07 1256
7919.91 1194
7920.75 1037
7921.59 981
7922.43 903
7923.27 837
7924.11 800
7924.95 725
7925.79 733
7926.63 721
7927.47 687
7928.31 689
7929.15 675
7929.99 713
7930.83 668
7931.67 677
7932.51 686
7933.35 634
7934.19 675
7935.04 650
7935.88 622
7936.72 627
7937.56 611
7938.40 632
7939.24 627
7940.08 637
7940.92 652
7941.76 656
7942.60 639
7943.45 675
7944.29 693
7945.13 690
7945.97 682
7946.81 679
7947.65 700
7948.49 712
7949.34 706
7950.18 733
7951.02 843
7951.86 825
7952.70 823
7953.54 806
7954.39 826
7955.23 802
7956.07 842
7956.91 857
7957.75 848
7958.60 794
7959.44 761
7960.28 776
7961.12 827
7961.96 841
7962.81 862
7963.65 924
7964.49 970
7965.33 1029
7966.18 997
7967.02 1039
7967.86 985
7968.70 875
7969.55 800
7970.39 792
7971.23 787
7972.08 722
7972.92 672
7973.76 667
7974.60 672
7975.45 638
7976.29 650
7977.13 660
7977.98 648
7978.82 644
7979.66 625
7980.51 672
7981.35 634
7982.19 637
7983.04 607
7983.88 647
7984.72 635
7985.57 621
7986.41 592
7987.25 579
7988.10 598
7988.94 595
7989.78 572
7990.63 595
7991.47 599
7992.32 629
7993.16 571
7994.00 593
7994.85 558
7995.69 568
7996.54 567
7997.38 569
7998.22 537
7999.07 514
7999.91 539
8000.76 511
8001.60 533
8002.45 495
8003.29 512
8004.13 511
8004.98 517
8005.82 488
8006.67 495
8007.51 531
8008.36 530
8009.20 500
8010.05 472
8010.89 477
8011.74 467
8012.58 481
8013.43 458
8014.27 474
8015.12 464
8015.96 458
8016.81 454
8017.65 461
8018.50 466
8019.34 462
8020.19 463
8021.03 478
8021.88 448
8022.72 474
8023.57 486
8024.41 477
8025.26 461
8026.11 486
8026.95 481
8027.80 503
8028.64 502
8029.49 483
8030.33 489
8031.18 507
8032.03 515
8032.87 475
8033.72 504
8034.56 487
8035.41 475
8036.26 498
8037.10 459
8037.95 485
8038.80 479
8039.64 515
8040.49 514
8041.34 468
8042.18 435
8043.03 437
8043.87 473
8044.72 495
8045.57 432
8046.41 480
8047.26 504
8048.11 495
8048.96 504
8049.80 473
8050.65 489
8051.50 455
8052.34 440
8053.19 460
8054.04 461
8054.88 458
8055.73 434
8056.58 437
8057.43 448
8058.27 438
8059.12 487
8059.97 463
8060.82 492
8061.66 450
8062.51 457
8063.36 428
8064.21 458
8065.05 478
8065.90 440
8066.75 438
8067.60 459
8068.44 477
8069.29 399
8070.14 423
8070.99 428
8071.84 431
8072.68 451
8073.53 447
8074.38 431
8075.23 431
8076.08 441
8076.93 459
8077.77 463
8078.62 398
8079.47 438
8080.32 437
8081.17 416
8082.02 410
8082.87 406
8083.71 441
8084.56 468
8085.41 441
8086.26 433
8087.11 453
8087.96 414
8088.81 425
8089.66 454
8090.51 422
8091.35 421
8092.20 426
8093.05 469
8093.90 426
8094.75 425
8095.60 412
8096.45 408
8097.30 422
8098.15 397
8099.00 424
8099.85 417
8100.70 438
8101.55 464
8102.40 423
8103.25 407
8104.10 418
8104.95 431
8105.80 433
8106.65 411
8107.50 425
8108.35 408
8109.20 419
8110.05 430
8110.90 453
8111.75 432
8112.60 417
8113.45 436
8114.30 446
8115.15 439
8116.00 433
8116.85 467
8117.70 469
8118.55 459
8119.40 440
8120.25 463
8121.10 454
8121.95 469
8122.80 494
8123.65 464
8124.50 456
8125.35 440
8126.20 449
8127.06 497
8127.91 471
8128.76 494
8129.61 500
8130.46 497
8131.31 475
8132.16 495
8133.01 519
8133.86 467
8134.72 482
8135.57 471
8136.42 439
8137.27 451
8138.12 457
8138.97 444
8139.83 452
8140.68 416
8141.53 439
8142.38 443
8143.23 434
8144.08 434
8144.94 464
8145.79 477
8146.64 495
8147.49 465
8148.34 515
8149.20 486
8150.05 529
8150.90 510
8151.75 537
8152.60 565
8153.46 588
8154.31 543
8155.16 545
8156.01 518
8156.87 464
8157.72 456
8158.57 443
8159.42 474
8160.28 431
8161.13 431
8161.98 434
8162.84 430
8163.69 444
8164.54 463
8165.39 470
8166.25 432
8167.10 476
8167.95 452
8168.81 436
8169.66 417
8170.51 418
8171.37 435
8172.22 406
8173.07 399
8173.93 397
8174.78 396
8175.63 441
8176.49 436
8177.34 414
8178.19 397
8179.05 379
8179.90 414
8180.76 417
8181.61 415
8182.46 416
8183.32 421
8184.17 387
8185.02 412
8185.88 390
8186.73 403
8187.59 408
8188.44 394
8189.30 398
8190.15 369
8191.00 399
8191.86 389
8192.71 398
8193.57 386
8194.42 385
8195.28 377
8196.13 413
8196.99 388
8197.84 362
8198.69 402
8199.55 412
8200.40 382
8201.26 345
8202.11 375
8202.97 438
8203.82 442
8204.68 438
8205.53 406
8206.39 437
8207.24 396
8208.10 402
8208.95 396
8209.81 420
8210.67 462
8211.52 448
8212.38 464
8213.23 453
8214.09 443
8214.94 411
8215.80 460
8216.65 472
8217.51 464
8218.37 417
8219.22 496
8220.08 449
8220.93 451
8221.79 417
8222.64 443
8223.50 431
8224.36 424
8225.21 415
8226.07 380
8226.92 403
8227.78 420
8228.64 399
8229.49 397
8230.35 444
8231.21 390
8232.06 394
8232.92 358
8233.78 368
8234.63 406
8235.49 391
8236.35 379
8237.20 392
8238.06 386
8238.92 354
8239.77 369
8240.63 382
8241.49 418
8242.34 385
8243.20 382
8244.06 385
8244.91 383
8245.77 380
8246.63 387
8247.49 382
8248.34 350
8249.20 378
8250.06 368
8250.92 371
8251.77 361
8252.63 383
8253.49 396
8254.35 375
8255.20 368
8256.06 370
8256.92 403
8257.78 363
8258.63 384
8259.49 416
8260.35 392
8261.21 418
8262.07 392
8262.92 411
8263.78 399
8264.64 392
8265.50 383
8266.36 398
8267.22 406
8268.07 394
8268.93 439
8269.79 424
8270.65 407
8271.51 444
8272.37 451
8273.22 454
8274.08 425
8274.94 439
8275.80 454
8276.66 479
8277.52 468
8278.38 455
8279.24 445
8280.09 424
8280.95 421
8281.81 419
8282.67 400
8283.53 441
8284.39 396
8285.25 422
8286.11 416
8286.97 418
8287.83 450
8288.69 445
8289.55 437
8290.41 458
8291.26 491
8292.12 497
8292.98 479
8293.84 456
8294.70 431
8295.56 416
8296.42 392
8297.28 429
8298.14 448
8299.00 437
8299.86 428
8300.72 455
8301.58 434
8302.44 469
8303.30 389
8304.16 368
8305.02 438
8305.88 418
8306.74 410
8307.60 411
8308.46 408
8309.33 425
8310.19 403
8311.05 404
8311.91 400
8312.77 405
8313.63 418
8314.49 410
8315.35 410
8316.21 398
8317.07 376
8317.93 427
8318.79 421
8319.65 360
8320.52 367
8321.38 380
8322.24 380
8323.10 390
8323.96 403
8324.82 400
8325.68 364
8326.54 415
8327.41 392
8328.27 384
8329.13 387
8329.99 401
8330.85 433
8331.71 395
8332.57 385
8333.44 398
8334.30 394
8335.16 396
8336.02 375
8336.88 365
8337.75 391
8338.61 439
8339.47 402
8340.33 412
8341.19 427
8342.06 419
8342.92 427
8343.78 435
8344.64 451
8345.50 463
8346.37 419
8347.23 421
8348.09 412
8348.95 406
8349.82 415
8350.68 415
8351.54 367
8352.40 415
8353.27 384
8354.13 387
8354.99 416
8355.86 352
8356.72 388
8357.58 385
8358.45 403
8359.31 380
8360.17 384
8361.03 379
8361.90 412
8362.76 404
8363.62 412
8364.49 442
8365.35 431
8366.21 415
8367.08 385
8367.94 388
8368.80 374
8369.67 402
8370.53 421
8371.40 390
8372.26 374
8373.12 420
8373.99 397
8374.85 404
8375.71 422
8376.58 421
8377.44 408
8378.31 441
8379.17 449
8380.03 425
8380.90 402
8381.76 443
8382.63 470
8383.49 429
8384.36 432
8385.22 439
8386.08 407
8386.95 403
8387.81 434
8388.68 419
8389.54 415
8390.41 410
8391.27 436
8392.14 450
8393.00 406
8393.87 442
8394.73 440
8395.60 468
8396.46 446
8397.33 439
8398.19 446
8399.06 470
8399.92 425
8400.79 432
8401.65 446
8402.52 447
8403.38 462
8404.25 432
8405.11 447
8405.98 455
8406.84 439
8407.71 454
8408.58 477
8409.44 470
8410.31 479
8411.17 476
8412.04 483
8412.90 476
8413.77 468
8414.64 469
8415.50 468
8416.37 500
8417.23 482
8418.10 495
8418.97 514
8419.83 505
8420.70 513
8421.56 569
8422.43 563
8423.30 553
8424.16 527
8425.03 560
8425.90 578
8426.76 614
8427.63 596
8428.50 591
8429.36 570
8430.23 585
8431.10 587
8431.96 609
8432.83 643
8433.70 609
8434.56 632
8435.43 656
8436.30 656
8437.16 690
8438.03 711
8438.90 744
8439.77 763
8440.63 756
8441.50 809
8442.37 803
8443.24 808
8444.10 811
8444.97 807
8445.84 802
8446.71 853
8447.57 804
8448.44 806
8449.31 894
8450.18 1006
8451.04 1221
8451.91 1296
8452.78 1470
8453.65 1585
8454.52 1600
8455.38 1603
8456.25 1575
8457.12 1384
8457.99 1285
8458.86 1195
8459.72 1079
8460.59 1044
8461.46 880
8462.33 840
8463.20 854
8464.07 846
8464.93 802
8465.80 753
8466.67 735
8467.54 752
8468.41 746
8469.28 681
8470.15 648
8471.02 674
8471.88 640
8472.75 639
8473.62 661
8474.49 690
8475.36 701
8476.23 730
8477.10 744
8477.97 747
8478.84 793
8479.71 770
8480.58 803
8481.44 771
8482.31 819
8483.18 768
8484.05 684
8484.92 695
8485.79 744
8486.66 724
8487.53 680
8488.40 666
8489.27 657
8490.14 712
8491.01 697
8491.88 682
8492.75 720
8493.62 712
8494.49 712
8495.36 681
8496.23 694
8497.10 624
8497.97 615
8498.84 624
8499.71 641
8500.58 628
8501.45 634
8502.32 642
8503.19 655
8504.06 691
8504.93 681
8505.80 694
8506.67 725
8507.55 714
8508.42 736
8509.29 737
8510.16 727
8511.03 681
8511.90 693
8512.77 709
8513.64 733
8514.51 747
8515.38 760
8516.25 772
8517.13 769
8518.00 810
8518.87 790
8519.74 927
8520.61 1033
8521.48 1185
8522.35 1355
8523.23 1476
8524.10 1441
8524.97 1414
8525.84 1401
8526.71 1315
8527.58 1157
8528.46 1063
8529.33 968
8530.20 893
8531.07 881
8531.94 809
8532.81 779
8533.69 758
8534.56 743
8535.43 715
8536.30 727
8537.18 725
8538.05 670
8538.92 724
8539.79 675
8540.66 703
8541.54 651
8542.41 665
8543.28 646
8544.15 662
8545.03 626
8545.90 650
8546.77 655
8547.64 712
8548.52 722
8549.39 752
8550.26 798
8551.14 834
8552.01 858
8552.88 869
8553.76 856
8554.63 804
8555.50 791
8556.37 730
8557.25 718
8558.12 688
8558.99 693
8559.87 649
8560.74 626
8561.61 625
8562.49 620
8563.36 668
8564.24 648
8565.11 660
8565.98 624
8566.86 608
8567.73 625
8568.60 615
8569.48 595
8570.35 604
8571.23 607
8572.10 592
8572.97 615
8573.85 606
8574.72 589
8575.60 579
8576.47 573
8577.34 551
8578.22 602
8579.09 611
8579.97 599
8580.84 621
8581.72 631
8582.59 597
8583.47 624
8584.34 614
8585.21 620
8586.09 645
8586.96 688
8587.84 623
8588.71 629
8589.59 636
8590.46 640
8591.34 673
8592.21 670
8593.09 673
8593.96 660
8594.84 682
8595.71 669
8596.59 667
8597.46 666
8598.34 673
8599.22 692
8600.09 741
8600.97 733
8601.84 688
8602.72 738
8603.59 740
8604.47 729
8605.34 753
8606.22 708
8607.10 729
8607.97 699
8608.85 698
8609.72 719
8610.60 742
8611.47 762
8612.35 784
8613.23 786
8614.10 775
8614.98 770
8615.86 841
8616.73 803
8617.61 842
8618.48 805
8619.36 791
8620.24 848
8621.11 834
8621.99 821
8622.87 868
8623.74 838
8624.62 855
8625.50 902
8626.37 936
8627.25 907
8628.13 893
8629.00 974
8629.88 984
8630.76 911
8631.64 962
8632.51 979
8633.39 973
8634.27 946
8635.14 991
8636.02 1004
8636.90 978
8637.78 986
8638.65 1048
8639.53 1044
8640.41 1044
8641.29 1076
8642.16 1072
8643.04 1076
8643.92 1080
8644.80 1151
8645.67 1156
8646.55 1155
8647.43 1150
8648.31 1182
8649.18 1234
8650.06 1177
8650.94 1206
8651.82 1284
8652.70 1283
8653.58 1285
8654.45 1353
8655.33 1353
8656.21 1373
8657.09 1460
8657.97 1476
8658.84 1586
8659.72 1675
8660.60 1806
8661.48 1846
8662.36 1885
8663.24 2014
8664.12 1938
8664.99 1932
8665.87 1919
8666.75 1918
8667.63 2063
8668.51 2213
8669.39 2393
8670.27 2584
8671.15 2694
8672.03 2878
8672.91 2811
8673.78 2766
8674.66 2592
8675.54 2429
8676.42 2242
8677.30 2072
8678.18 1844
8679.06 1631
8679.94 1533
8680.82 1487
8681.70 1440
8682.58 1454
8683.46 1442
8684.34 1512
8685.22 1642
8686.10 1836
8686.98 2065
8687.86 2325
8688.74 2589
8689.62 2755
8690.50 2837
8691.38 2857
8692.26 2743
8693.14 2463
8694.02 2294
8694.90 2006
8695.78 1828
8696.66 1734
8697.54 1663
8698.42 1607
8699.30 1518
8700.18 1487
8701.06 1467
8701.94 1409
8702.82 1341
8703.70 1244
8704.58 1167
8705.46 1111
8706.34 1034
8707.23 1014
8708.11 998
8708.99 965
8709.87 977
8710.75 980
8711.63 952
8712.51 887
8713.39 869
8714.27 928
8715.16 856
8716.04 865
8716.92 851
8717.80 837
8718.68 864
8719.56 861
8720.44 864
8721.33 853
8722.21 852
8723.09 847
8723.97 854
8724.85 888
8725.73 939
8726.62 955
8727.50 989
8728.38 973
8729.26 969
8730.14 1042
8731.03 978
8731.91 928
8732.79 899
8733.67 866
8734.55 874
8735.44 881
8736.32 838
8737.20 843
8738.08 838
8738.97 873
8739.85 836
8740.73 821
8741.61 845
8742.50 846
8743.38 832
8744.26 863
8745.14 854
8746.03 822
8746.91 841
8747.79 862
8748.68 830
8749.56 857
8750.44 856
8751.33 868
8752.21 878
8753.09 869
8753.97 885
8754.86 877
8755.74 850
8756.62 886
8757.51 884
8758.39 925
8759.28 897
8760.16 901
8761.04 902
8761.93 864
8762.81 863
8763.69 882
8764.58 875
8765.46 917
8766.34 885
8767.23 871
8768.11 944
8769.00 882
8769.88 886
8770.76 831
8771.65 842
8772.53 798
8773.42 829
8774.30 858
8775.19 808
8776.07 891
8776.95 881
8777.84 976
8778.72 980
8779.61 980
8780.49 987
8781.38 972
8782.26 909
8783.15 905
8784.03 870
8784.92 858
8785.80 853
8786.69 811
8787.57 785
8788.46 753
8789.34 741
8790.23 734
8791.11 736
8792.00 690
8792.88 731
8793.77 728
8794.65 736
8795.54 725
8796.42 671
8797.31 648
8798.19 642
8799.08 674
8799.96 678
8800.85 628
8801.74 679
8802.62 700
8803.51 604
8804.39 618
8805.28 574
8806.16 619
8807.05 617
8807.94 630
8808.82 629
8809.71 655
8810.59 612
8811.48 616
8812.37 595
8813.25 606
8814.14 673
8815.03 675
8815.91 663
8816.80 648
8817.68 656
8818.57 592
8819.46 636
8820.34 588
8821.23 605
8822.12 607
8823.00 618
8823.89 584
8824.78 585
8825.66 547
8826.55 552
8827.44 546
8828.33 598
8829.21 583
8830.10 569
8830.99 551
8831.87 522
8832.76 523
8833.65 566
8834.54 546
8835.42 539
8836.31 532
8837.20 535
8838.08 546
8838.97 538
8839.86 566
8840.75 531
8841.64 506
8842.52 541
8843.41 524
8844.30 534
8845.19 515
8846.07 497
8846.96 491
8847.85 555
8848.74 507
8849.63 473
8850.51 471
8851.40 486
8852.29 477
8853.18 490
8854.07 499
8854.96 499
8855.84 495
8856.73 489
8857.62 491
8858.51 487
8859.40 495
8860.29 525
8861.17 496
8862.06 458
8862.95 490
8863.84 463
8864.73 484
8865.62 464
8866.51 477
8867.40 465
8868.29 462
8869.17 446
8870.06 459
8870.95 453
8871.84 416
8872.73 455
8873.62 414
8874.51 443
8875.40 458
8876.29 457
8877.18 440
8878.07 425
8878.96 406
8879.85 410
8880.74 469
8881.63 425
8882.51 457
8883.40 452
8884.29 468
8885.18 415
8886.07 399
8886.96 431
8887.85 417
8888.74 400
8889.63 424
8890.52 401
8891.41 415
8892.30 398
8893.19 403
8894.09 413
8894.98 413
8895.87 380
8896.76 388
8897.65 383
8898.54 401
8899.43 394
8900.32 415
8901.21 400
8902.10 369
8902.99 402
8903.88 383
8904.77 382
8905.66 374
8906.55 402
8907.44 378
8908.34 396
8909.23 414
8910.12 419
8911.01 436
8911.90 432
8912.79 422
8913.68 389
8914.57 409
8915.47 416
8916.36 378
8917.25 405
8918.14 377
8919.03 363
8919.92 399
8920.81 362
8921.71 377
8922.60 378
8923.49 401
8924.38 394
8925.27 359
8926.16 377
8927.06 365
8927.95 392
8928.84 351
8929.73 352
8930.62 315
8931.52 389
8932.41 381
8933.30 352
8934.19 352
8935.09 368
8935.98 344
8936.87 323
8937.76 344
8938.66 351
8939.55 326
8940.44 347
8941.33 365
8942.23 367
8943.12 330
8944.01 340
8944.90 346
8945.80 334
8946.69 369
8947.58 342
8948.48 364
8949.37 335
8950.26 343
8951.16 347
8952.05 361
8952.94 381
8953.84 340
8954.73 333
8955.62 306
8956.52 324
8957.41 348
8958.30 382
8959.20 365
8960.09 372
8960.98 351
8961.88 395
8962.77 328
8963.66 341
8964.56 379
8965.45 364
8966.35 386
8967.24 371
8968.13 367
8969.03 361
8969.92 355
8970.82 346
8971.71 350
8972.60 315
8973.50 358
8974.39 343
8975.29 337
8976.18 331
8977.08 345
8977.97 346
8978.87 367
8979.76 339
8980.65 365
8981.55 364
8982.44 322
8983.34 346
8984.23 332
8985.13 342
8986.02 333
8986.92 339
8987.81 348
8988.71 358
8989.60 356
8990.50 350
8991.39 353
8992.29 335
8993.18 319
8994.08 357
8994.97 358
8995.87 344
8996.76 363
8997.66 314
8998.56 349
8999.45 353
9000.35 337
9001.24 331
9002.14 327
9003.03 311
9003.93 341
9004.83 302
9005.72 362
9006.62 307
9007.51 320
9008.41 316
9009.31 291
9010.20 295
9011.10 341
9011.99 334
9012.89 329
9013.79 359
9014.68 336
9015.58 353
9016.48 325
9017.37 313
9018.27 288
9019.16 313
9020.06 346
9020.96 367
9021.85 318
9022.75 322
9023.65 319
9024.54 338
9025.44 316
9026.34 328
9027.24 325
9028.13 310
9029.03 334
9029.93 311
9030.82 335
9031.72 321
9032.62 294
9033.52 304
9034.41 305
9035.31 323
9036.21 340
9037.10 314
9038.00 348
9038.90 310
9039.80 336
9040.69 368
9041.59 333
9042.49 333
9043.39 320
9044.29 303
9045.18 335
9046.08 317
9046.98 322
9047.88 315
9048.78 341
9049.67 329
9050.57 345
9051.47 332
9052.37 331
9053.27 350
9054.16 383
9055.06 307
9055.96 347
9056.86 340
9057.76 355
9058.66 371
9059.55 337
9060.45 337
9061.35 341
9062.25 338
9063.15 357
9064.05 331
9064.95 326
9065.85 341
9066.74 353
9067.64 337
9068.54 342
9069.44 338
9070.34 353
9071.24 340
9072.14 308
9073.04 331
9073.94 329
9074.84 346
9075.74 400
9076.64 344
9077.53 333
9078.43 326
9079.33 319
9080.23 337
9081.13 345
9082.03 328
9082.93 346
9083.83 354
9084.73 358
9085.63 354
9086.53 352
9087.43 352
9088.33 359
9089.23 340
9090.13 345
9091.03 357
9091.93 398
9092.83 375
9093.73 374
9094.63 359
9095.53 352
9096.43 382
9097.33 362
9098.23 341
9099.13 326
9100.04 334
9100.94 344
9101.84 365
9102.74 313
9103.64 324
9104.54 384
9105.44 398
9106.34 359
9107.24 330
9108.14 336
9109.04 323
9109.94 323
9110.85 323
9111.75 338
9112.65 319
9113.55 297
9114.45 352
9115.35 345
9116.25 325
9117.15 326
9118.06 337
9118.96 355
9119.86 357
9120.76 398
9121.66 370
9122.56 346
9123.46 337
9124.37 346
9125.27 332
9126.17 346
9127.07 345
9127.97 297
9128.88 342
9129.78 313
9130.68 341
9131.58 316
9132.48 326
9133.39 318
9134.29 323
9135.19 299
9136.09 307
9137.00 318
9137.90 337
9138.80 337
9139.70 334
9140.61 316
9141.51 335
9142.41 326
9143.31 331
9144.22 349
9145.12 336
9146.02 350
9146.92 341
9147.83 341
9148.73 321
9149.63 326
9150.54 327
9151.44 350
9152.34 343
9153.25 323
9154.15 345
9155.05 358
9155.96 385
9156.86 362
9157.76 336
9158.67 355
9159.57 315
9160.47 322
9161.38 352
9162.28 370
9163.18 364
9164.09 371
9164.99 363
9165.90 364
9166.80 372
9167.70 340
9168.61 335
9169.51 347
9170.42 343
9171.32 352
9172.22 357
9173.13 341
9174.03 316
9174.94 321
9175.84 363
9176.74 359
9177.65 356
9178.55 377
9179.46 364
9180.36 389
9181.27 366
9182.17 355
9183.08 379
9183.98 363
9184.89 335
9185.79 330
9186.70 335
9187.60 334
9188.51 350
9189.41 360
9190.32 382
9191.22 401
9192.13 397
9193.03 430
9193.94 433
9194.84 486
9195.75 508
9196.65 531
9197.56 539
9198.46 549
9199.37 486
9200.27 514
9201.18 471
9202.08 473
9202.99 456
9203.90 434
9204.80 394
9205.71 377
9206.61 333
9207.52 361
9208.42 358
9209.33 364
9210.24 362
9211.14 375
9212.05 358
9212.95 373
9213.86 356
9214.77 369
9215.67 380
9216.58 376
9217.49 362
9218.39 346
9219.30 321
9220.21 320
9221.11 360
9222.02 340
9222.93 364
9223.83 364
9224.74 348
9225.65 331
9226.55 324
9227.46 324
9228.37 320
9229.27 361
9230.18 359
9231.09 339
9231.99 362
9232.90 361
9233.81 338
9234.72 363
9235.62 318
9236.53 356
9237.44 338
9238.34 344
9239.25 351
9240.16 326
9241.07 334
9241.97 350
9242.88 350
9243.79 344
9244.70 363
9245.61 301
9246.51 328
9247.42 312
9248.33 330
9249.24 315
9250.14 341
9251.05 335
9251.96 338
9252.87 332
9253.78 332
9254.69 328
9255.59 305
9256.50 316
9257.41 332
9258.32 363
9259.23 331
9260.14 342
9261.04 353
9261.95 355
9262.86 354
9263.77 326
9264.68 323
9265.59 359
9266.50 350
9267.40 364
9268.31 313
9269.22 361
9270.13 357
9271.04 355
9271.95 357
9272.86 348
9273.77 344
9274.68 396
9275.59 385
9276.49 361
9277.40 347
9278.31 338
9279.22 343
9280.13 350
9281.04 361
9281.95 343
9282.86 325
9283.77 327
9284.68 331
9285.59 372
9286.50 348
9287.41 344
9288.32 345
9289.23 391
9290.14 363
9291.05 357
9291.96 378
9292.87 393
9293.78 382
9294.69 390
9295.60 399
9296.51 385
9297.42 376
9298.33 389
9299.24 405
9300.15 392
9301.06 339
9301.97 342
9302.88 364
9303.79 383
9304.70 420
9305.61 381
9306.53 368
9307.44 405
9308.35 387
9309.26 394
9310.17 392
9311.08 397
9311.99 392
9312.90 374
9313.81 359
9314.72 378
9315.63 352
9316.55 357
9317.46 333
9318.37 345
9319.28 342
9320.19 352
9321.10 327
9322.01 331
9322.93 328
9323.84 364
9324.75 365
9325.66 339
9326.57 362
9327.48 374
9328.40 366
9329.31 360
9330.22 350
9331.13 367
9332.04 377
9332.96 401
9333.87 396
9334.78 358
9335.69 385
9336.60 333
9337.52 367
9338.43 366
9339.34 386
9340.25 366
9341.17 380
9342.08 404
9342.99 382
9343.90 404
9344.82 377
9345.73 382
9346.64 407
9347.55 412
9348.47 392
9349.38 389
9350.29 398
9351.21 367
9352.12 356
9353.03 380
9353.94 367
9354.86 373
9355.77 388
9356.68 407
9357.60 376
9358.51 378
9359.42 380
9360.34 370
9361.25 381
9362.16 389
9363.08 390
9363.99 403
9364.90 378
9365.82 365
9366.73 385
9367.65 375
9368.56 376
9369.47 356
9370.39 375
9371.30 385
9372.21 384
9373.13 369
9374.04 379
9374.96 389
9375.87 377
9376.79 385
9377.70 394
9378.61 395
9379.53 384
9380.44 397
9381.36 446
9382.27 437
9383.19 403
9384.10 391
9385.01 408
9385.93 423
9386.84 463
9387.76 432
9388.67 432
9389.59 420
9390.50 440
9391.42 418
9392.33 448
9393.25 452
9394.16 443
9395.08 456
9395.99 472
9396.91 431
9397.82 463
9398.74 470
9399.65 418
9400.57 440
9401.48 430
9402.40 411
9403.32 415
9404.23 411
9405.15 436
9406.06 418
9406.98 407
9407.89 410
9408.81 403
9409.73 436
9410.64 409
9411.56 446
9412.47 436
9413.39 424
9414.30 401
9415.22 420
9416.14 447
9417.05 462
9417.97 462
9418.89 469
9419.80 467
9420.72 486
9421.63 479
9422.55 468
9423.47 468
9424.38 424
9425.30 484
9426.22 459
9427.13 490
9428.05 495
9428.97 510
9429.88 498
9430.80 500
9431.72 498
9432.63 499
9433.55 525
9434.47 499
9435.38 540
9436.30 585
9437.22 590
9438.14 548
9439.05 604
9439.97 578
9440.89 588
9441.81 569
9442.72 591
9443.64 588
9444.56 556
9445.47 567
9446.39 614
9447.31 610
9448.23 677
9449.15 676
9450.06 680
9450.98 711
9451.90 693
9452.82 654
9453.73 626
9454.65 639
9455.57 623
9456.49 608
9457.41 593
9458.32 519
9459.24 538
9460.16 534
9461.08 538
9462.00 509
9462.92 521
9463.83 523
9464.75 506
9465.67 512
9466.59 503
9467.51 486
9468.43 505
9469.35 530
9470.26 504
9471.18 495
9472.10 532
9473.02 518
9473.94 534
9474.86 559
9475.78 600
9476.70 635
9477.62 676
9478.54 672
9479.45 668
9480.37 707
9481.29 636
9482.21 604
9483.13 577
9484.05 592
9484.97 545
9485.89 552
9486.81 541
9487.73 516
9488.65 529
9489.57 544
9490.49 557
9491.41 492
9492.33 532
9493.25 511
9494.17 499
9495.09 490
9496.01 513
9496.93 536
9497.85 528
9498.77 539
9499.69 534
9500.61 564
9501.53 595
9502.45 547
9503.37 561
9504.29 539
9505.21 560
9506.13 606
9507.05 567
9507.97 588
9508.89 550
9509.81 587
9510.73 587
9511.65 592
9512.57 612
9513.49 657
9514.42 713
9515.34 768
9516.26 786
9517.18 827
9518.10 863
9519.02 869
9519.94 888
9520.86 892
9521.78 878
9522.71 826
9523.63 798
9524.55 737
9525.47 701
9526.39 653
9527.31 666
9528.23 657
9529.16 667
9530.08 639
9531.00 662
9531.92 651
9532.84 635
9533.76 639
9534.69 614
9535.61 633
9536.53 622
9537.45 636
9538.37 621
9539.30 622
9540.22 618
9541.14 634
9542.06 637
9542.98 616
9543.91 644
9544.83 630
9545.75 646
9546.67 654
9547.60 683
9548.52 681
9549.44 645
9550.36 640
9551.29 647
9552.21 671
9553.13 691
9554.06 679
9554.98 690
9555.90 718
9556.82 752
9557.75 688
9558.67 701
9559.59 730
9560.52 737
9561.44 705
9562.36 687
9563.29 727
9564.21 717
9565.13 686
9566.06 665
9566.98 681
9567.90 690
9568.83 750
9569.75 745
9570.67 769
9571.60 703
9572.52 756
9573.44 774
9574.37 810
9575.29 798
9576.22 807
9577.14 836
9578.06 826
9578.99 851
9579.91 794
9580.84 801
9581.76 813
9582.68 849
9583.61 809
9584.53 754
9585.46 791
9586.38 794
9587.31 805
9588.23 774
9589.15 783
9590.08 871
9591.00 912
9591.93 915
9592.85 920
9593.78 973
9594.70 1003
9595.63 1054
9596.55 1075
9597.48 1060
9598.40 1071
9599.33 1037
9600.25 1010
9601.18 953
9602.10 965
9603.03 942
9603.95 898
9604.88 909
9605.80 918
9606.73 932
9607.65 968
9608.58 905
9609.50 887
9610.43 922
9611.35 914
9612.28 911
9613.21 929
9614.13 952
9615.06 900
9615.98 955
9616.91 979
9617.84 966
9618.76 949
9619.69 944
9620.61 984
9621.54 1024
9622.47 1017
9623.39 1014
9624.32 1002
9625.24 1007
9626.17 993
9627.10 1049
9628.02 1085
9628.95 1033
9629.88 1062
9630.80 1064
9631.73 1110
9632.65 1082
9633.58 1147
9634.51 1137
9635.43 1177
9636.36 1185
9637.29 1194
9638.22 1302
9639.14 1322
9640.07 1365
9641.00 1350
9641.92 1360
9642.85 1374
9643.78 1367
9644.70 1398
9645.63 1408
9646.56 1332
9647.49 1321
9648.41 1284
9649.34 1309
9650.27 1294
9651.20 1297
9652.12 1217
9653.05 1261
9653.98 1198
9654.91 1242
9655.83 1248
9656.76 1292
9657.69 1265
9658.62 1241
9659.55 1278
9660.47 1231
9661.40 1276
9662.33 1258
9663.26 1347
9664.19 1367
9665.11 1311
9666.04 1316
9666.97 1373
9667.90 1431
9668.83 1420
9669.75 1468
9670.68 1461
9671.61 1475
9672.54 1513
9673.47 1479
9674.40 1456
9675.33 1542
9676.25 1523
9677.18 1578
9678.11 1586
9679.04 1540
9679.97 1579
9680.90 1614
9681.83 1597
9682.76 1625
9683.69 1597
9684.61 1652
9685.54 1638
9686.47 1611
9687.40 1663
9688.33 1630
9689.26 1685
9690.19 1764
9691.12 1756
9692.05 1857
9692.98 2030
9693.91 2113
9694.84 2264
9695.77 2298
9696.70 2389
9697.63 2372
9698.56 2369
9699.49 2240
9700.42 2044
9701.35 1933
9702.28 1863
9703.21 1815
9704.14 1727
9705.07 1708
9706.00 1698
9706.93 1729
9707.86 1747
9708.79 1890
9709.72 1973
9710.65 2047
9711.58 2019
9712.51 2103
9713.44 2152
9714.37 2109
9715.30 2003
9716.23 1795
9717.16 1693
9718.09 1636
9719.02 1582
9719.95 1448
9720.88 1445
9721.81 1309
9722.75 1276
9723.68 1286
9724.61 1297
9725.54 1274
9726.47 1254
9727.40 1240
9728.33 1278
9729.26 1292
9730.19 1357
9731.13 1331
9732.06 1299
9732.99 1260
9733.92 1217
9734.85 1192
9735.78 1193
9736.71 1144
9737.65 1114
9738.58 1079
9739.51 1062
9740.44 1100
9741.37 1069
9742.30 1093
9743.24 1051
9744.17 997
9745.10 1020
9746.03 982
9746.96 1012
9747.90 974
9748.83 969
9749.76 967
9750.69 1008
9751.63 935
9752.56 937
9753.49 990
9754.42 930
9755.36 907
9756.29 949
9757.22 977
9758.15 969
9759.09 908
9760.02 903
9760.95 894
9761.88 912
9762.82 962
9763.75 908
9764.68 969
9765.62 938
9766.55 928
9767.48 925
9768.41 937
9769.35 944
9770.28 968
9771.21 920
9772.15 954
9773.08 960
9774.01 904
9774.95 952
9775.88 955
9776.81 949
9777.75 981
9778.68 983
9779.62 977
9780.55 986
9781.48 956
9782.42 983
9783.35 967
9784.28 925
9785.22 934
9786.15 861
9787.09 901
9788.02 880
9788.95 877
9789.89 863
9790.82 877
9791.76 868
9792.69 908
9793.63 887
9794.56 884
9795.49 916
9796.43 903
9797.36 894
9798.30 889
9799.23 855
9800.17 812
9801.10 829
9802.04 809
9802.97 785
9803.91 757
9804.84 730
9805.78 702
9806.71 748
9807.65 744
9808.58 718
9809.52 711
9810.45 711
9811.39 693
9812.32 672
9813.26 686
9814.19 657
9815.13 674
9816.06 653
9817.00 656
9817.93 658
9818.87 672
9819.80 655
9820.74 649
9821.68 652
9822.61 632
9823.55 683
9824.48 678
9825.42 624
9826.35 620
9827.29 605
9828.23 648
9829.16 637
9830.10 598
9831.03 610
9831.97 596
9832.91 614
9833.84 660
9834.78 620
9835.72 582
9836.65 598
9837.59 603
9838.52 606
9839.46 594
9840.40 617
9841.33 643
9842.27 612
9843.21 614
9844.14 607
9845.08 601
9846.02 627
9846.95 626
9847.89 625
9848.83 607
9849.77 591
9850.70 655
9851.64 626
9852.58 584
9853.51 563
9854.45 628
9855.39 644
9856.33 605
9857.26 568
9858.20 587
9859.14 578
9860.08 590
9861.01 571
9861.95 599
9862.89 574
9863.83 573
9864.76 562
9865.70 551
9866.64 578
9867.58 552
9868.51 566
9869.45 555
9870.39 565
9871.33 563
9872.27 565
9873.20 556
9874.14 552
9875.08 584
9876.02 555
9876.96 533
9877.90 534
9878.83 519
9879.77 541
9880.71 571
9881.65 579
9882.59 528
9883.53 541
9884.47 529
9885.40 562
9886.34 540
9887.28 517
9888.22 540
9889.16 512
9890.10 523
9891.04 546
9891.98 524
9892.91 543
9893.85 515
9894.79 499
9895.73 500
9896.67 506
9897.61 529
9898.55 540
9899.49 519
9900.43 502
9901.37 499
9902.31 507
9903.25 541
9904.19 528
9905.13 541
9906.07 546
9907.01 536
9907.95 541
9908.89 548
9909.83 563
9910.77 551
9911.71 524
9912.65 541
9913.59 557
9914.53 571
9915.47 559
9916.41 564
9917.35 613
9918.29 635
9919.23 646
9920.17 710
9921.11 733
9922.05 758
9922.99 808
9923.93 823
9924.87 769
9925.81 784
9926.75 766
9927.69 715
9928.63 685
9929.57 680
9930.51 628
9931.45 599
9932.39 562
9933.34 551
9934.28 532
9935.22 542
9936.16 508
9937.10 477
9938.04 497
9938.98 536
9939.92 520
9940.87 518
9941.81 542
9942.75 586
9943.69 584
9944.63 613
9945.57 635
9946.51 621
9947.46 661
9948.40 634
9949.34 660
9950.28 665
9951.22 627
9952.16 555
9953.11 562
9954.05 576
9954.99 530
9955.93 471
9956.87 494
9957.82 477
9958.76 487
9959.70 492
9960.64 504
9961.59 492
9962.53 494
9963.47 479
9964.41 457
9965.35 421
9966.30 462
9967.24 420
9968.18 423
9969.13 427
9970.07 434
9971.01 443
9971.95 410
9972.90 412
9973.84 439
9974.78 447
9975.73 435
9976.67 406
9977.61 463
9978.55 455
9979.50 455
9980.44 430
9981.38 440
9982.33 460
9983.27 459
9984.21 427
9985.16 432
9986.10 417
9987.04 425
9987.99 422
9988.93 447
9989.88 422
9990.82 427
9991.76 426
9992.71 415
9993.65 398
9994.59 417
9995.54 420
9996.48 398
9997.43 438
9998.37 451
9999.31 444
10000.26 411
10001.20 398
10002.15 385
10003.09 396
10004.04 408
10004.98 405
10005.92 414
10006.87 391
10007.81 441
10008.76 424
10009.70 435
10010.65 411
10011.59 409
10012.54 403
10013.48 389
10014.43 377
10015.37 376
10016.32 379
10017.26 388
10018.21 391
10019.15 424
10020.10 404
10021.04 412
10021.99 390
10022.93 377
10023.88 407
10024.82 403
10025.77 384
10026.71 406
10027.66 425
10028.60 391
10029.55 381
10030.49 366
10031.44 375
10032.39 405
10033.33 394
10034.28 373
10035.22 391
10036.17 380
10037.11 381
10038.06 390
10039.01 386
10039.95 378
10040.90 377
10041.84 363
10042.79 351
10043.74 356
10044.68 363
10045.63 366
10046.58 388
10047.52 369
10048.47 384
10049.41 363
10050.36 382
10051.31 381
10052.25 358
10053.20 349
10054.15 344
10055.09 341
10056.04 382
10056.99 373
10057.93 381
10058.88 382
10059.83 333
10060.78 373
10061.72 359
10062.67 386
10063.62 359
10064.56 314
10065.51 341
10066.46 392
10067.41 382
10068.35 382
10069.30 348
10070.25 377
10071.20 348
10072.14 376
10073.09 344
10074.04 365
10074.99 337
10075.93 360
10076.88 383
10077.83 342
10078.78 327
10079.72 371
10080.67 385
10081.62 379
10082.57 350
10083.52 322
10084.46 375
10085.41 374
10086.36 354
10087.31 318
10088.26 334
10089.21 371
10090.15 378
10091.10 358
10092.05 354
10093.00 361
10093.95 357
10094.90 368
10095.85 353
10096.79 352
10097.74 362
10098.69 385
10099.64 347
10100.59 347
10101.54 360
10102.49 390
10103.44 375
10104.39 351
10105.33 353
10106.28 344
10107.23 372
10108.18 349
10109.13 346
10110.08 346
10111.03 361
10111.98 373
10112.93 386
10113.88 354
10114.83 378
10115.78 377
10116.73 371
10117.68 361
10118.63 358
10119.58 357
10120.53 401
10121.48 376
10122.43 357
10123.38 358
10124.33 392
10125.28 399
10126.23 403
10127.18 377
10128.13 358
10129.08 378
10130.03 357
10130.98 370
10131.93 389
10132.88 373
10133.83 405
10134.78 398
10135.73 393
10136.68 421
10137.63 418
10138.58 394
10139.53 373
10140.48 419
10141.43 427
10142.38 424
10143.33 438
10144.29 424
10145.24 419
10146.19 429
10147.14 435
10148.09 418
10149.04 431
10149.99 392
10150.94 404
10151.89 424
10152.85 404
10153.80 425
10154.75 384
10155.70 402
10156.65 434
10157.60 434
10158.55 457
10159.51 429
10160.46 439
10161.41 439
10162.36 419
10163.31 435
10164.26 496
10165.22 458
10166.17 479
10167.12 481
10168.07 454
10169.02 485
10169.98 499
10170.93 458
10171.88 447
10172.83 465
10173.79 487
10174.74 493
10175.69 491
10176.64 520
10177.60 518
10178.55 516
10179.50 515
10180.45 535
10181.41 485
10182.36 543
10183.31 526
10184.26 524
10185.22 513
10186.17 486
10187.12 489
10188.08 534
10189.03 512
10189.98 497
10190.93 459
10191.89 505
10192.84 500
10193.79 497
10194.75 561
10195.70 518
10196.65 521
10197.61 557
10198.56 539
10199.51 541
10200.47 555
10201.42 602
10202.38 612
10203.33 613
10204.28 653
10205.24 664
10206.19 627
10207.14 628
10208.10 613
10209.05 574
10210.01 609
10210.96 576
10211.91 543
10212.87 523
10213.82 511
10214.78 545
10215.73 515
10216.69 518
10217.64 481
10218.59 529
10219.55 527
10220.50 494
10221.46 526
10222.41 506
10223.37 525
10224.32 510
10225.28 553
10226.23 595
10227.19 606
10228.14 662
10229.10 665
10230.05 697
10231.01 713
10231.96 734
10232.92 747
10233.87 770
10234.83 735
10235.78 727
10236.74 736
10237.69 686
10238.65 674
10239.60 628
10240.56 596
10241.51 560
10242.47 562
10243.42 550
10244.38 477
10245.34 496
10246.29 490
10247.25 522
10248.20 493
10249.16 471
10250.11 472
10251.07 460
10252.03 461
10252.98 432
10253.94 433
10254.89 450
10255.85 483
10256.81 459
10257.76 443
10258.72 381
10259.68 394
10260.63 433
10261.59 430
10262.55 448
10263.50 409
10264.46 384
10265.41 412
10266.37 419
10267.33 433
10268.28 427
10269.24 420
10270.20 424
10271.16 401
10272.11 422
10273.07 389
10274.03 399
10274.98 407
10275.94 439
10276.90 392
10277.85 416
10278.81 406
10279.77 373
10280.73 363
10281.68 380
10282.64 392
10283.60 396
10284.56 409
10285.51 374
10286.47 373
10287.43 368
10288.39 393
10289.34 391
10290.30 395
10291.26 390
10292.22 415
10293.18 394
10294.13 390
10295.09 402
10296.05 383
10297.01 408
10297.97 394
10298.92 369
10299.88 370
10300.84 404
10301.80 417
10302.76 412
10303.72 392
10304.67 401
10305.63 419
10306.59 452
10307.55 416
10308.51 436
10309.47 396
10310.43 415
10311.38 413
10312.34 394
10313.30 408
10314.26 411
10315.22 431
10316.18 400
10317.14 407
10318.10 398
10319.06 398
10320.01 416
10320.97 402
10321.93 421
10322.89 427
10323.85 392
10324.81 415
10325.77 425
10326.73 405
10327.69 422
10328.65 398
10329.61 400
10330.57 412
10331.53 395
10332.49 367
10333.45 411
10334.41 393
10335.37 356
10336.33 372
10337.29 383
10338.25 366
10339.21 357
10340.17 364
10341.13 367
10342.09 329
10343.05 360
10344.01 368
10344.97 324
10345.93 321
10346.89 338
10347.85 342
10348.81 345
10349.77 348
10350.73 348
10351.69 345
10352.65 325
10353.61 308
10354.57 321
10355.53 340
10356.49 349
10357.46 334
10358.42 334
10359.38 351
10360.34 333
10361.30 296
10362.26 329
10363.22 339
10364.18 314
10365.14 300
10366.11 276
10367.07 297
10368.03 342
10368.99 309
10369.95 310
10370.91 315
10371.87 320
10372.84 334
10373.80 321
10374.76 331
10375.72 299
10376.68 333
10377.64 326
10378.61 333
10379.57 316
10380.53 313
10381.49 331
10382.45 318
10383.42 313
10384.38 313
10385.34 307
10386.30 294
10387.27 327
10388.23 302
10389.19 338
10390.15 284
10391.11 296
10392.08 326
10393.04 286
10394.00 297
10394.96 329
10395.93 322
10396.89 335
10397.85 329
10398.82 315
10399.78 308
10400.74 332
10401.70 334
10402.67 319
10403.63 275
10404.59 325
10405.56 332
10406.52 307
10407.48 341
10408.45 288
10409.41 323
10410.37 293
10411.34 318
10412.30 311
10413.26 283
10414.23 314
10415.19 329
10416.15 334
10417.12 337
10418.08 328
10419.04 331
10420.01 297
10420.97 293
10421.94 309
10422.90 307
10423.86 320
10424.83 314
10425.79 300
10426.76 314
10427.72 295
10428.68 288
10429.65 276
10430.61 276
10431.58 283
10432.54 278
10433.51 268
10434.47 285
10435.44 269
10436.40 285
10437.36 277
10438.33 275
10439.29 288
10440.26 316
10441.22 273
10442.19 273
10443.15 292
10444.12 285
10445.08 277
10446.05 281
10447.01 288
10447.98 286
10448.94 303
10449.91 276
10450.87 296
10451.84 270
10452.80 290
10453.77 308
10454.73 289
10455.70 282
10456.67 303
10457.63 316
10458.60 329
10459.56 306
10460.53 296
10461.49 274
10462.46 294
10463.43 299
10464.39 290
10465.36 291
10466.32 311
10467.29 302
10468.25 302
10469.22 305
10470.19 298
10471.15 314
10472.12 317
10473.09 338
10474.05 326
10475.02 310
10475.98 322
10476.95 319
10477.92 312
10478.88 312
10479.85 326
10480.82 308
10481.78 311
10482.75 300
10483.72 328
10484.68 305
10485.65 286
10486.62 269
10487.58 282
10488.55 279
10489.52 304
10490.49 282
10491.45 309
10492.42 283
10493.39 282
10494.35 290
10495.32 274
10496.29 258
10497.26 281
10498.22 304
10499.19 310
10500.16 303
10501.13 302
10502.09 299
10503.06 293
10504.03 301
10505.00 276
10505.96 292
10506.93 283
10507.90 285
10508.87 329
10509.84 256
10510.80 296
10511.77 279
10512.74 296
10513.71 288
10514.68 273
10515.64 278
10516.61 269
10517.58 286
10518.55 278
10519.52 286
10520.49 281
10521.45 262
10522.42 295
10523.39 272
10524.36 264
10525.33 262
10526.30 285
10527.27 299
10528.23 283
10529.20 300
10530.17 308
10531.14 303
10532.11 296
10533.08 289
10534.05 285
10535.02 302
10535.99 319
10536.96 318
10537.93 341
10538.89 316
10539.86 319
10540.83 308
10541.80 311
10542.77 301
10543.74 295
10544.71 294
10545.68 304
10546.65 299
10547.62 297
10548.59 290
10549.56 304
10550.53 277
10551.50 300
10552.47 310
10553.44 284
10554.41 296
10555.38 324
10556.35 332
10557.32 325
10558.29 312
10559.26 319
10560.23 332
10561.20 334
10562.17 334
10563.14 288
10564.11 292
10565.08 297
10566.05 323
10567.02 312
10567.99 299
10568.96 294
10569.93 309
10570.91 313
10571.88 301
10572.85 297
10573.82 319
10574.79 323
10575.76 318
10576.73 326
10577.70 322
10578.67 331
10579.64 330
10580.62 342
10581.59 348
10582.56 344
10583.53 338
10584.50 331
10585.47 358
10586.44 351
10587.42 336
10588.39 346
10589.36 366
10590.33 349
10591.30 377
10592.27 375
10593.25 371
10594.22 325
10595.19 360
10596.16 364
10597.13 370
10598.10 398
10599.08 387
10600.05 424
10601.02 420
10601.99 425
10602.97 437
10603.94 504
10604.91 553
10605.88 535
10606.85 520
10607.83 563
10608.80 538
10609.77 490
10610.74 472
10611.72 449
10612.69 408
10613.66 402
10614.64 419
10615.61 387
10616.58 361
10617.55 382
10618.53 360
10619.50 376
10620.47 374
10621.45 376
10622.42 379
10623.39 344
10624.37 349
10625.34 340
10626.31 356
10627.29 326
10628.26 367
10629.23 374
10630.21 378
10631.18 366
10632.15 420
10633.13 438
10634.10 386
10635.07 399
10636.05 401
10637.02 434
10638.00 418
10638.97 393
10639.94 411
10640.92 377
10641.89 392
10642.87 383
10643.84 359
10644.81 363
10645.79 338
10646.76 342
10647.74 343
10648.71 310
10649.68 314
10650.66 328
10651.63 343
10652.61 327
10653.58 300
10654.56 321
10655.53 308
10656.51 309
10657.48 322
10658.46 307
10659.43 303
10660.41 279
10661.38 283
10662.36 290
10663.33 322
10664.31 332
10665.28 323
10666.26 296
10667.23 299
10668.21 302
10669.18 302
10670.16 277
10671.13 280
10672.11 338
10673.08 327
10674.06 312
10675.03 324
10676.01 317
10676.99 309
10677.96 311
10678.94 305
10679.91 322
10680.89 291
10681.86 301
10682.84 303
10683.82 280
10684.79 319
10685.77 292
10686.74 318
10687.72 310
10688.70 308
10689.67 330
10690.65 302
10691.63 290
10692.60 280
10693.58 344
10694.55 289
10695.53 305
10696.51 294
10697.48 327
10698.46 295
10699.44 277
10700.41 261
10701.39 316
10702.37 334
10703.34 300
10704.32 294
10705.30 312
10706.27 282
10707.25 281
10708.23 284
10709.21 306
10710.18 295
10711.16 316
10712.14 309
10713.11 306
10714.09 297
10715.07 273
10716.05 304
10717.02 277
10718.00 287
10718.98 302
10719.96 313
10720.93 269
10721.91 294
10722.89 294
10723.87 301
10724.85 300
10725.82 304
10726.80 307
10727.78 299
10728.76 300
10729.74 277
10730.71 297
10731.69 275
10732.67 305
10733.65 319
10734.63 298
10735.60 304
10736.58 286
10737.56 309
10738.54 326
10739.52 304
10740.50 296
10741.48 281
10742.45 316
10743.43 301
10744.41 319
10745.39 297
10746.37 322
10747.35 302
10748.33 328
10749.31 300
10750.28 311
10751.26 320
10752.24 317
10753.22 300
10754.20 294
10755.18 309
10756.16 329
10757.14 322
10758.12 300
10759.10 305
10760.08 316
10761.06 300
10762.04 311
10763.01 299
10763.99 302
10764.97 299
10765.95 290
10766.93 316
10767.91 321
10768.89 321
10769.87 312
10770.85 330
10771.83 326
10772.81 347
10773.79 332
10774.77 326
10775.75 340
10776.73 313
10777.71 324
10778.69 338
10779.67 335
10780.65 317
10781.63 321
10782.62 336
10783.60 338
10784.58 324
10785.56 338
10786.54 319
10787.52 318
10788.50 293
10789.48 338
10790.46 321
10791.44 317
10792.42 319
10793.40 335
10794.38 332
10795.37 353
10796.35 331
10797.33 307
10798.31 318
10799.29 328
10800.27 331
10801.25 324
10802.23 314
10803.21 337
10804.20 325
10805.18 314
10806.16 319
10807.14 315
10808.12 345
10809.10 336
10810.09 350
10811.07 317
10812.05 345
10813.03 340
10814.01 336
10815.00 339
10815.98 339
10816.96 350
10817.94 351
10818.92 332
10819.91 328
10820.89 349
10821.87 348
10822.85 346
10823.83 345
10824.82 345
10825.80 321
10826.78 317
10827.76 330
10828.75 332
10829.73 323
10830.71 342
10831.69 326
10832.68 371
10833.66 364
10834.64 367
10835.63 351
10836.61 343
10837.59 369
10838.57 347
10839.56 337
10840.54 351
10841.52 357
10842.51 388
10843.49 370
10844.47 376
10845.46 348
10846.44 370
10847.42 357
10848.41 371
10849.39 406
10850.37 411
10851.36 396
10852.34 400
10853.32 386
10854.31 383
10855.29 366
10856.28 397
10857.26 407
10858.24 389
10859.23 408
10860.21 373
10861.20 436
10862.18 452
10863.16 412
10864.15 419
10865.13 428
10866.12 431
10867.10 429
10868.08 438
10869.07 432
10870.05 424
10871.04 426
10872.02 421
10873.01 410
10873.99 390
10874.98 445
10875.96 437
10876.95 457
10877.93 455
10878.92 469
10879.90 442
10880.89 427
10881.87 470
10882.86 467
10883.84 431
10884.83 407
10885.81 452
10886.80 459
10887.78 458
10888.77 464
10889.75 484
10890.74 505
10891.72 484
10892.71 488
10893.69 478
10894.68 499
10895.66 507
10896.65 516
10897.64 520
10898.62 503
10899.61 528
10900.59 515
10901.58 541
10902.56 531
10903.55 504
10904.54 563
10905.52 549
10906.51 548
10907.49 549
10908.48 559
10909.47 576
10910.45 577
10911.44 613
10912.43 612
10913.41 588
10914.40 582
10915.39 630
10916.37 636
10917.36 651
10918.35 620
10919.33 667
10920.32 634
10921.31 633
10922.29 617
10923.28 664
10924.27 613
10925.25 674
10926.24 683
10927.23 623
10928.21 639
10929.20 651
10930.19 674
10931.18 678
10932.16 692
10933.15 683
10934.14 702
10935.12 701
10936.11 759
10937.10 736
10938.09 772
10939.07 739
10940.06 777
10941.05 784
10942.04 786
10943.02 821
10944.01 794
10945.00 830
10945.99 870
10946.98 896
10947.96 916
10948.95 987
10949.94 996
10950.93 1113
10951.92 1171
10952.90 1195
10953.89 1259
10954.88 1303
10955.87 1310
10956.86 1308
10957.85 1306
10958.83 1273
10959.82 1239
10960.81 1122
10961.80 1125
10962.79 1018
10963.78 998
10964.77 982
10965.75 906
10966.74 912
10967.73 908
10968.72 873
10969.71 849
10970.70 901
10971.69 920
10972.68 860
10973.67 862
10974.66 845
10975.64 900
10976.63 867
10977.62 912
10978.61 945
10979.60 920
10980.59 934
10981.58 946
10982.57 951
10983.56 990
10984.55 1012
10985.54 1014
10986.53 1030
10987.52 1064
10988.51 1162
10989.50 1255
10990.49 1346
10991.48 1424
10992.47 1557
10993.46 1689
10994.45 1722
10995.44 1840
10996.43 1938
10997.42 1925
10998.41 1868
10999.40 1760
11000.39 1669
11001.38 1535
11002.37 1408
11003.36 1313
11004.35 1203
11005.34 1075
11006.33 977
11007.32 953
11008.31 918
11009.30 861
11010.30 834
11011.29 794
11012.28 779
11013.27 756
11014.26 736
11015.25 747
11016.24 702
11017.23 687
11018.22 668
11019.21 711
11020.21 654
11021.20 647
11022.19 670
11023.18 663
11024.17 661
11025.16 664
11026.15 651
11027.14 636
11028.14 622
11029.13 648
11030.12 660
11031.11 629
11032.10 642
11033.09 664
11034.09 654
11035.08 655
11036.07 593
11037.06 629
11038.05 621
11039.05 564
11040.04 616
11041.03 579
11042.02 599
11043.02 578
11044.01 563
11045.00 547
11045.99 538
11046.98 534
11047.98 563
11048.97 570
11049.96 562
11050.95 558
11051.95 549
11052.94 555
11053.93 556
11054.93 569
11055.92 546
11056.91 523
11057.90 532
11058.90 556
11059.89 558
11060.88 567
11061.88 566
11062.87 588
11063.86 519
11064.86 560
11065.85 580
11066.84 589
11067.84 550
11068.83 562
11069.82 558
11070.82 575
11071.81 590
11072.80 567
11073.80 551
11074.79 563
11075.78 610
11076.78 574
11077.77 590
11078.77 564
11079.76 561
11080.75 543
11081.75 546
11082.74 548
11083.74 523
11084.73 527
11085.72 543
11086.72 502
11087.71 513
11088.71 501
11089.70 505
11090.70 520
11091.69 508
11092.68 493
11093.68 490
11094.67 513
11095.67 492
11096.66 495
11097.66 502
11098.65 513
11099.65 498
11100.64 481
11101.64 464
11102.63 489
11103.63 501
11104.62 475
11105.62 470
11106.61 471
11107.61 479
11108.60 475
11109.60 473
11110.59 495
11111.59 480
11112.58 467
11113.58 468
11114.57 441
11115.57 424
11116.56 422
11117.56 459
11118.56 446
11119.55 439
11120.55 448
11121.54 443
11122.54 474
11123.54 429
11124.53 451
11125.53 422
11126.52 443
11127.52 416
11128.51 428
11129.51 452
11130.51 441
11131.50 408
11132.50 408
11133.50 426
11134.49 417
11135.49 417
11136.49 420
11137.48 420
11138.48 418
11139.47 462
11140.47 425
11141.47 411
11142.46 420
11143.46 443
11144.46 431
11145.46 420
11146.45 401
11147.45 429
11148.45 449
11149.44 414
11150.44 397
11151.44 384
11152.43 436
11153.43 403
11154.43 397
11155.43 400
11156.42 409
11157.42 407
11158.42 363
11159.42 389
11160.41 412
11161.41 412
11162.41 432
11163.41 425
11164.40 427
11165.40 414
11166.40 406
11167.40 426
11168.39 413
11169.39 362
11170.39 366
11171.39 348
11172.39 403
11173.38 428
11174.38 383
11175.38 395
11176.38 394
11177.38 406
11178.38 412
11179.37 397
11180.37 391
11181.37 395
11182.37 416
11183.37 398
11184.37 414
11185.37 433
11186.36 421
11187.36 396
11188.36 397
11189.36 381
11190.36 387
11191.36 379
11192.36 405
11193.36 380
11194.36 395
11195.35 366
11196.35 364
11197.35 403
11198.35 379
11199.35 385
11200.35 404
11201.35 416
11202.35 411
11203.35 433
11204.35 419
11205.35 396
11206.35 433
11207.35 456
11208.35 426
11209.35 399
11210.35 420
11211.35 405
11212.35 399
11213.35 418
11214.35 417
11215.34 396
11216.35 421
11217.35 408
11218.35 405
11219.35 371
11220.35 364
11221.35 389
11222.35 395
11223.35 418
11224.35 380
11225.35 423
11226.35 405
11227.35 422
11228.35 393
11229.35 433
11230.35 443
11231.35 421
11232.35 446
11233.35 448
11234.35 396
11235.35 393
11236.35 398
11237.36 391
11238.36 411
11239.36 391
11240.36 429
11241.36 391
11242.36 435
11243.36 440
11244.36 443
11245.36 418
11246.37 431
11247.37 435
11248.37 458
11249.37 440
11250.37 432
11251.37 422
11252.38 445
11253.38 479
11254.38 445
11255.38 459
11256.38 463
11257.38 479
11258.39 463
11259.39 455
11260.39 463
11261.39 479
11262.39 487
11263.40 510
11264.40 482
11265.40 513
11266.40 507
11267.40 539
11268.41 542
11269.41 565
11270.41 552
11271.41 527
11272.42 538
11273.42 528
11274.42 519
11275.42 525
11276.43 532
11277.43 519
11278.43 499
11279.44 499
11280.44 457
11281.44 462
11282.44 444
11283.45 434
11284.45 423
11285.45 440
11286.46 435
11287.46 424
11288.46 436
11289.47 425
11290.47 389
11291.47 422
11292.48 410
11293.48 397
11294.48 401
11295.49 397
11296.49 391
11297.49 395
11298.50 425
11299.50 431
11300.51 382
11301.51 405
11302.51 412
11303.52 394
11304.52 402
11305.53 398
11306.53 425
11307.53 435
11308.54 424
11309.54 394
11310.55 430
11311.55 418
11312.55 423
11313.56 434
11314.56 476
11315.57 468
11316.57 437
11317.58 430
11318.58 431
11319.59 443
11320.59 449
11321.59 437
11322.60 451
11323.60 427
11324.61 393
11325.61 428
11326.62 431
11327.62 432
11328.63 397
11329.63 424
11330.64 439
11331.64 455
11332.65 438
11333.65 500
11334.66 488
11335.67 490
11336.67 513
11337.68 518
11338.68 544
11339.69 507
11340.69 486
11341.70 460
11342.70 446
11343.71 435
11344.72 435
11345.72 455
11346.73 401
11347.73 383
11348.74 392
11349.74 359
11350.75 368
11351.76 395
11352.76 404
11353.77 373
11354.78 360
11355.78 396
11356.79 376
11357.79 374
11358.80 385
11359.81 382
11360.81 365
11361.82 389
11362.83 359
11363.83 346
11364.84 382
11365.85 386
11366.85 370
11367.86 358
11368.87 356
11369.87 340
11370.88 366
11371.89 378
11372.89 362
11373.90 357
11374.91 364
11375.92 378
11376.92 350
11377.93 369
11378.94 352
11379.94 353
11380.95 325
11381.96 349
11382.97 369
11383.97 354
11384.98 366
11385.99 347
11387.00 339
11388.00 326
11389.01 361
11390.02 342
11391.03 355
11392.04 347
11393.04 335
11394.05 346
11395.06 339
11396.07 352
11397.08 377
11398.08 362
11399.09 365
11400.10 341
11401.11 358
11402.12 361
11403.12 363
11404.13 365
11405.14 353
11406.15 349
11407.16 336
11408.17 360
11409.18 340
11410.18 366
11411.19 369
11412.20 371
11413.21 361
11414.22 355
11415.23 347
11416.24 376
11417.25 371
11418.25 351
11419.26 362
11420.27 383
11421.28 356
11422.29 383
11423.30 387
11424.31 372
11425.32 379
11426.33 361
11427.34 365
11428.35 367
11429.36 365
11430.37 361
11431.38 381
11432.39 367
11433.39 364
11434.40 379
11435.41 408
11436.42 357
11437.43 353
11438.44 362
11439.45 394
11440.46 392
11441.47 389
11442.48 383
11443.49 364
11444.50 375
11445.51 386
11446.52 374
11447.53 372
11448.55 357
11449.56 378
11450.57 358
11451.58 380
11452.59 373
11453.60 359
11454.61 374
11455.62 383
11456.63 372
11457.64 359
11458.65 388
11459.66 392
11460.67 406
11461.68 389
11462.69 388
11463.71 375
11464.72 416
11465.73 396
11466.74 381
11467.75 378
11468.76 377
11469.77 416
11470.78 379
11471.80 412
11472.81 431
11473.82 435
11474.83 406
11475.84 392
11476.85 382
11477.86 399
11478.88 424
11479.89 430
11480.90 436
11481.91 408
11482.92 426
11483.93 442
11484.95 421
11485.96 426
11486.97 476
11487.98 446
11489.00 447
11490.01 411
11491.02 446
11492.03 437
11493.04 442
11494.06 466
11495.07 482
11496.08 469
11497.09 472
11498.11 474
11499.12 466
11500.13 471
11501.14 496
11502.16 496
11503.17 502
11504.18 508
11505.20 491
11506.21 510
11507.22 518
11508.23 524
11509.25 517
11510.26 550
11511.27 596
11512.29 559
11513.30 618
11514.31 629
11515.33 644
11516.34 659
11517.35 681
11518.37 699
11519.38 742
11520.39 681
11521.41 724
11522.42 731
11523.43 789
11524.45 812
11525.46 805
11526.47 801
11527.49 846
11528.50 986
11529.52 1022
11530.53 1132
11531.54 1205
11532.56 1268
11533.57 1369
11534.59 1459
11535.60 1437
11536.62 1464
11537.63 1459
11538.64 1365
11539.66 1248
11540.67 1158
11541.69 1048
11542.70 985
11543.72 896
11544.73 842
11545.75 794
11546.76 717
11547.77 668
11548.79 669
11549.80 593
11550.82 565
11551.83 568
11552.85 540
11553.86 547
11554.88 539
11555.89 547
11556.91 532
11557.92 517
11558.94 539
11559.95 552
11560.97 520
11561.99 538
11563.00 561
11564.02 534
11565.03 564
11566.05 547
11567.06 538
11568.08 571
11569.09 532
11570.11 538
11571.13 514
11572.14 524
11573.16 553
11574.17 535
11575.19 544
11576.20 552
11577.22 519
11578.24 503
11579.25 544
11580.27 495
11581.29 484
11582.30 504
11583.32 528
11584.33 545
11585.35 517
11586.37 551
11587.38 539
11588.40 523
11589.42 534
11590.43 618
11591.45 621
11592.47 647
11593.48 664
11594.50 691
11595.52 695
11596.53 688
11597.55 692
11598.57 735
11599.58 679
11600.60 617
11601.62 628
11602.64 585
11603.65 560
11604.67 570
11605.69 533
11606.70 540
11607.72 517
11608.74 504
11609.76 524
11610.77 490
11611.79 507
11612.81 500
11613.83 500
11614.84 534
11615.86 544
11616.88 489
11617.90 510
11618.92 485
11619.93 445
11620.95 454
11621.97 486
11622.99 464
11624.01 473
11625.02 441
11626.04 452
11627.06 476
11628.08 461
11629.10 450
11630.11 443
11631.13 432
11632.15 447
11633.17 426
11634.19 408
11635.21 453
11636.23 429
11637.24 426
11638.26 435
11639.28 393
11640.30 420
11641.32 401
11642.34 405
11643.36 401
11644.38 396
11645.39 390
11646.41 412
11647.43 410
11648.45 368
11649.47 396
11650.49 393
11651.51 405
11652.53 390
11653.55 396
11654.57 383
11655.59 383
11656.61 403
11657.63 384
11658.65 374
11659.67 391
11660.69 392
11661.70 367
11662.72 371
11663.74 376
11664.76 359
11665.78 332
11666.80 326
11667.82 371
11668.84 376
11669.86 374
11670.88 346
11671.90 348
11672.92 374
11673.95 373
11674.97 357
11675.99 331
11677.01 365
11678.03 390
11679.05 393
11680.07 370
11681.09 393
11682.11 376
11683.13 387
11684.15 386
11685.17 382
11686.19 375
11687.21 341
11688.23 326
11689.25 348
11690.28 341
11691.30 341
11692.32 354
11693.34 342
11694.36 352
11695.38 336
11696.40 343
11697.42 344
11698.44 363
11699.47 322
11700.49 339
11701.51 325
11702.53 340
11703.55 325
11704.57 323
11705.60 336
11706.62 351
11707.64 325
11708.66 336
11709.68 345
11710.70 333
11711.73 337
11712.75 326
11713.77 327
11714.79 332
11715.81 330
11716.84 349
11717.86 340
11718.88 314
11719.90 317
11720.92 322
11721.95 300
11722.97 334
11723.99 325
11725.01 333
11726.04 316
11727.06 316
11728.08 314
11729.11 344
11730.13 297
11731.15 340
11732.17 319
11733.20 322
11734.22 313
11735.24 342
11736.26 304
11737.29 344
11738.31 315
11739.33 328
11740.36 324
11741.38 319
11742.40 307
11743.43 301
11744.45 327
11745.47 317
11746.50 350
11747.52 292
11748.54 295
11749.57 293
11750.59 314
11751.62 330
11752.64 302
11753.66 312
11754.69 320
11755.71 313
11756.73 328
11757.76 294
11758.78 324
11759.81 300
11760.83 308
11761.85 308
11762.88 303
11763.90 308
11764.93 322
11765.95 357
11766.98 316
11768.00 331
11769.02 327
11770.05 347
11771.07 326
11772.10 324
11773.12 294
11774.15 321
11775.17 315
11776.20 324
11777.22 363
11778.25 347
11779.27 329
11780.30 313
11781.32 304
11782.35 310
11783.37 316
11784.40 310
11785.42 319
11786.45 344
11787.47 339
11788.50 321
11789.52 354
11790.55 343
11791.57 319
11792.60 316
11793.62 317
11794.65 345
11795.67 314
11796.70 321
11797.73 320
11798.75 322
11799.78 320
11800.80 347
11801.83 347
11802.85 333
11803.88 313
11804.91 359
11805.93 359
11806.96 342
11807.98 334
11809.01 345
11810.04 355
11811.06 352
11812.09 346
11813.12 320
11814.14 341
11815.17 362
11816.19 366
11817.22 377
11818.25 352
11819.27 370
11820.30 350
11821.33 342
11822.35 361
11823.38 361
11824.41 375
11825.44 389
11826.46 386
11827.49 374
11828.52 400
11829.54 422
11830.57 350
11831.60 407
11832.62 379
11833.65 381
11834.68 367
11835.71 376
11836.73 383
11837.76 380
11838.79 394
11839.82 395
11840.84 404
11841.87 388
11842.90 408
11843.93 361
11844.95 406
11845.98 414
11847.01 416
11848.04 391
11849.07 382
11850.09 383
11851.12 394
11852.15 410
11853.18 410
11854.21 461
11855.23 468
11856.26 471
11857.29 462
11858.32 475
11859.35 449
11860.38 448
11861.40 426
11862.43 460
11863.46 478
11864.49 459
11865.52 442
11866.55 473
11867.58 480
11868.60 473
11869.63 491
11870.66 476
11871.69 474
11872.72 498
11873.75 527
11874.78 517
11875.81 513
11876.84 493
11877.86 549
11878.89 527
11879.92 554
11880.95 505
11881.98 538
11883.01 567
11884.04 578
11885.07 595
11886.10 633
11887.13 627
11888.16 587
11889.19 650
11890.22 648
11891.25 656
11892.28 710
11893.31 741
11894.34 781
11895.37 822
11896.40 823
11897.43 864
11898.46 901
11899.49 890
11900.52 922
11901.55 902
11902.58 864
11903.61 829
11904.64 834
11905.67 773
11906.70 750
11907.73 737
11908.76 733
11909.79 699
11910.82 682
11911.85 639
11912.88 613
11913.91 647
11914.94 603
11915.97 624
11917.01 652
11918.04 685
11919.07 708
11920.10 701
11921.13 682
11922.16 714
11923.19 781
11924.22 859
11925.25 856
11926.28 877
11927.32 878
11928.35 900
11929.38 900
11930.41 878
11931.44 831
11932.47 813
11933.50 765
11934.54 730
11935.57 729
11936.60 680
11937.63 654
11938.66 602
11939.70 594
11940.73 571
11941.76 556
11942.79 536
11943.82 558
11944.85 547
11945.89 531
11946.92 516
11947.95 522
11948.98 518
11950.02 507
11951.05 520
11952.08 504
11953.11 478
11954.15 464
11955.18 540
11956.21 531
11957.24 510
11958.28 517
11959.31 487
11960.34 524
11961.37 496
11962.41 491
11963.44 534
11964.47 524
11965.51 544
11966.54 528
11967.57 512
11968.60 517
11969.64 517
11970.67 516
11971.70 529
11972.74 498
11973.77 501
11974.80 491
11975.84 503
11976.87 514
11977.90 535
11978.94 550
11979.97 528
11981.00 515
11982.04 522
11983.07 525
11984.11 537
11985.14 556
11986.17 559
11987.21 535
11988.24 566
11989.28 535
11990.31 562
11991.34 546
11992.38 548
11993.41 563
11994.45 585
11995.48 565
11996.51 568
11997.55 571
11998.58 584
11999.62 558
12000.65 566
12001.69 606
12002.72 602
12003.76 602
12004.79 618
12005.82 657
12006.86 632
12007.89 684
12008.93 695
12009.96 684
12011.00 679
12012.03 653
12013.07 673
12014.10 663
12015.14 664
12016.17 673
12017.21 703
12018.24 676
12019.28 671
12020.32 699
12021.35 632
12022.39 677
12023.42 677
12024.46 675
12025.49 693
12026.53 661
12027.56 708
12028.60 705
12029.64 729
12030.67 715
12031.71 712
12032.74 710
12033.78 690
12034.81 693
12035.85 705
12036.89 716
12037.92 722
12038.96 724
12039.99 744
12041.03 760
12042.07 697
12043.10 736
12044.14 780
12045.18 772
12046.21 810
12047.25 806
12048.29 833
12049.32 850
12050.36 839
12051.40 890
12052.43 938
12053.47 929
12054.51 881
12055.54 892
12056.58 907
12057.62 872
12058.65 818
12059.69 820
12060.73 810
12061.76 765
12062.80 771
12063.84 728
12064.88 711
12065.91 711
12066.95 720
12067.99 695
12069.03 681
12070.06 704
12071.10 678
12072.14 681
12073.18 669
12074.21 643
12075.25 653
12076.29 643
12077.33 646
12078.36 645
12079.40 665
12080.44 634
12081.48 670
12082.52 633
12083.55 617
12084.59 657
12085.63 632
12086.67 670
12087.71 683
12088.74 670
12089.78 662
12090.82 680
12091.86 682
12092.90 704
12093.94 730
12094.98 712
12096.01 726
12097.05 790
12098.09 773
12099.13 748
12100.17 770
12101.21 762
12102.25 760
12103.28 709
12104.32 683
12105.36 672
12106.40 650
12107.44 650
12108.48 625
12109.52 577
12110.56 562
12111.60 567
12112.64 534
12113.68 484
12114.72 490
12115.76 486
12116.79 519
12117.83 497
12118.87 495
12119.91 476
12120.95 461
12121.99 474
12123.03 491
12124.07 484
12125.11 470
12126.15 471
12127.19 503
12128.23 457
12129.27 475
12130.31 471
12131.35 462
12132.39 481
12133.43 486
12134.47 503
12135.51 463
12136.55 470
12137.59 479
12138.63 467
12139.67 455
12140.71 451
12141.76 491
12142.80 461
12143.84 453
12144.88 456
12145.92 445
12146.96 447
12148.00 461
12149.04 452
12150.08 422
12151.12 426
12152.16 441
12153.20 428
12154.25 384
12155.29 433
12156.33 432
12157.37 410
12158.41 435
12159.45 429
12160.49 397
12161.53 397
12162.58 444
12163.62 422
12164.66 411
12165.70 423
12166.74 425
12167.78 426
12168.82 405
12169.87 400
12170.91 388
12171.95 408
12172.99 419
12174.03 405
12175.08 417
12176.12 437
12177.16 417
12178.20 393
12179.24 419
12180.29 427
12181.33 424
12182.37 406
12183.41 417
12184.46 388
12185.50 411
12186.54 412
12187.58 442
12188.63 449
12189.67 423
12190.71 383
12191.75 400
12192.80 408
12193.84 395
12194.88 377
12195.92 403
12196.97 401
12198.01 390
12199.05 376
12200.10 375
12201.14 413
12202.18 386
12203.23 388
12204.27 406
12205.31 387
12206.36 380
12207.40 395
12208.44 373
12209.49 395
12210.53 392
12211.57 362
12212.62 358
12213.66 378
12214.70 356
12215.75 354
12216.79 364
12217.84 361
12218.88 364
12219.92 374
12220.97 345
12222.01 377
12223.06 381
12224.10 357
12225.14 353
12226.19 358
12227.23 370
12228.28 384
12229.32 374
12230.36 362
12231.41 347
12232.45 364
12233.50 339
12234.54 354
12235.59 354
12236.63 362
12237.68 371
12238.72 386
12239.77 362
12240.81 392
12241.86 397
12242.90 394
12243.94 370
12244.99 363
12246.03 346
12247.08 360
12248.13 357
12249.17 341
12250.22 340
12251.26 332
12252.31 343
12253.35 337
12254.40 341
12255.44 328
12256.49 331
12257.53 337
12258.58 334
12259.62 335
12260.67 298
12261.72 350
12262.76 357
12263.81 340
12264.85 314
12265.90 312
12266.94 337
12267.99 334
12269.04 353
12270.08 306
12271.13 312
12272.17 283
12273.22 302
12274.27 317
12275.31 337
12276.36 308
12277.41 329
12278.45 304
12279.50 333
12280.55 315
12281.59 346
12282.64 325
12283.69 325
12284.73 300
12285.78 302
12286.83 300
12287.87 300
12288.92 312
12289.97 307
12291.01 303
12292.06 300
12293.11 318
12294.15 287
12295.20 306
12296.25 295
12297.30 297
12298.34 312
12299.39 312
12300.44 319
12301.48 297
12302.53 336
12303.58 311
12304.63 312
12305.67 330
12306.72 291
12307.77 326
12308.82 311
12309.87 303
12310.91 310
12311.96 303
12313.01 312
12314.06 291
12315.10 297
12316.15 326
12317.20 304
12318.25 301
12319.30 272
12320.34 288
12321.39 286
12322.44 293
12323.49 282
12324.54 311
12325.59 310
12326.63 285
12327.68 289
12328.73 285
12329.78 293
12330.83 282
12331.88 296
12332.93 319
12333.98 299
12335.02 265
12336.07 307
12337.12 321
12338.17 319
12339.22 304
12340.27 273
12341.32 269
12342.37 280
12343.42 303
12344.47 274
12345.51 289
12346.56 303
12347.61 318
12348.66 301
12349.71 310
12350.76 309
12351.81 302
12352.86 297
12353.91 290
12354.96 284
12356.01 305
12357.06 297
12358.11 301
12359.16 317
12360.21 298
12361.26 289
12362.31 300
12363.36 309
12364.41 311
12365.46 300
12366.51 303
12367.56 295
12368.61 310
12369.66 311
12370.71 297
12371.76 303
12372.81 291
12373.86 284
12374.91 313
12375.96 272
12377.01 303
12378.06 320
12379.11 304
12380.17 288
12381.22 308
12382.27 294
12383.32 301
12384.37 291
12385.42 319
12386.47 333
12387.52 326
12388.57 304
12389.62 321
12390.67 318
12391.73 300
12392.78 284
12393.83 295
12394.88 304
12395.93 311
12396.98 334
12398.03 305
12399.09 327
12400.14 306
12401.19 330
12402.24 320
12403.29 318
12404.34 325
12405.40 328
12406.45 310
12407.50 312
12408.55 339
12409.60 334
12410.66 324
12411.71 332
12412.76 328
12413.81 323
12414.86 336
12415.92 344
12416.97 354
12418.02 354
12419.07 344
12420.13 341
12421.18 363
12422.23 344
12423.28 340
12424.34 368
12425.39 361
12426.44 351
12427.49 336
12428.55 369
12429.60 346
12430.65 358
12431.71 376
12432.76 356
12433.81 344
12434.86 353
12435.92 353
12436.97 369
12438.02 362
12439.08 359
12440.13 372
12441.18 368
12442.24 372
12443.29 362
12444.34 387
12445.40 386
12446.45 377
12447.50 387
12448.56 414
12449.61 405
12450.67 409
12451.72 451
12452.77 449
12453.83 444
12454.88 487
12455.94 480
12456.99 485
12458.04 491
12459.10 509
12460.15 525
12461.21 552
12462.26 570
12463.31 624
12464.37 645
12465.42 698
12466.48 737
12467.53 771
12468.59 858
12469.64 893
12470.70 941
12471.75 1005
12472.80 1028
12473.86 1002
12474.91 1001
12475.97 951
12477.02 967
12478.08 912
12479.13 809
12480.19 798
12481.24 735
12482.30 660
12483.35 620
12484.41 599
12485.46 579
12486.52 531
12487.57 530
12488.63 512
12489.69 510
12490.74 487
12491.80 462
12492.85 464
12493.91 467
12494.96 472
12496.02 458
12497.07 450
12498.13 453
12499.19 451
12500.24 469
12501.30 471
12502.35 475
12503.41 484
12504.47 455
12505.52 448
12506.58 478
12507.63 486
12508.69 470
12509.75 470
12510.80 454
12511.86 470
12512.91 500
12513.97 476
12515.03 473
12516.08 476
12517.14 490
12518.20 462
12519.25 466
12520.31 479
12521.37 473
12522.42 483
12523.48 459
12524.54 443
12525.59 430
12526.65 489
12527.71 481
12528.77 462
12529.82 443
12530.88 448
12531.94 486
12532.99 421
12534.05 462
12535.11 479
12536.17 489
12537.22 514
12538.28 489
12539.34 525
12540.40 534
12541.45 503
12542.51 483
12543.57 535
12544.63 582
12545.68 569
12546.74 578
12547.80 620
12548.86 597
12549.92 600
12550.97 648
12552.03 633
12553.09 601
12554.15 588
12555.21 622
12556.26 597
12557.32 555
12558.38 563
12559.44 509
12560.50 518
12561.56 509
12562.61 525
12563.67 514
12564.73 462
12565.79 521
12566.85 487
12567.91 473
12568.97 452
12570.02 475
12571.08 481
12572.14 469
12573.20 484
12574.26 468
12575.32 481
12576.38 458
12577.44 461
12578.50 481
12579.56 462
12580.61 474
12581.67 475
12582.73 477
12583.79 460
12584.85 480
12585.91 475
12586.97 454
12588.03 466
12589.09 485
12590.15 491
12591.21 467
12592.27 491
12593.33 452
12594.39 475
12595.45 498
12596.51 459
12597.57 487
12598.63 480
12599.69 450
12600.75 478
12601.81 483
12602.87 483
12603.93 485
12604.99 465
12606.05 477
12607.11 490
12608.17 522
12609.23 502
12610.29 512
12611.35 512
12612.41 505
12613.47 554
12614.53 551
12615.59 564
12616.66 554
12617.72 546
12618.78 549
12619.84 575
12620.90 559
12621.96 579
12623.02 570
12624.08 627
12625.14 621
12626.20 620
12627.26 619
12628.33 638
12629.39 622
12630.45 602
12631.51 558
12632.57 552
12633.63 556
12634.69 525
12635.76 511
12636.82 491
12637.88 509
12638.94 488
12640.00 486
12641.06 473
12642.13 443
12643.19 444
12644.25 449
12645.31 442
12646.37 467
12647.44 460
12648.50 492
12649.56 488
12650.62 442
12651.68 452
12652.75 483
12653.81 483
12654.87 461
12655.93 477
12657.00 458
12658.06 470
12659.12 456
12660.18 481
12661.25 465
12662.31 468
12663.37 456
12664.43 448
12665.50 471
12666.56 449
12667.62 465
12668.69 469
12669.75 499
12670.81 478
12671.88 501
12672.94 506
12674.00 494
12675.06 479
12676.13 486
12677.19 477
12678.25 480
12679.32 486
12680.38 517
12681.44 493
12682.51 493
12683.57 507
12684.64 511
12685.70 510
12686.76 497
12687.83 538
12688.89 524
12689.95 508
12691.02 547
12692.08 544
12693.15 543
12694.21 556
12695.27 556
12696.34 580
12697.40 586
12698.47 583
12699.53 575
12700.59 588
12701.66 580
12702.72 614
12703.79 624
12704.85 600
12705.92 616
12706.98 625
12708.05 628
12709.11 635
12710.18 609
12711.24 642
12712.30 627
12713.37 613
12714.43 609
12715.50 608
12716.56 641
12717.63 589
12718.69 636
12719.76 671
12720.82 636
12721.89 655
12722.95 680
12724.02 704
12725.09 690
12726.15 756
12727.22 758
12728.28 761
12729.35 730
12730.41 792
12731.48 762
12732.54 741
12733.61 703
12734.68 704
12735.74 709
12736.81 685
12737.87 633
12738.94 622
12740.00 573
12741.07 550
12742.14 544
12743.20 546
12744.27 501
12745.33 511
12746.40 484
12747.47 499
12748.53 476
12749.60 487
12750.67 446
12751.73 440
12752.80 422
12753.87 425
12754.93 463
12756.00 459
12757.07 465
12758.13 465
12759.20 468
12760.27 478
12761.33 440
12762.40 448
12763.47 423
12764.53 437
12765.60 394
12766.67 397
12767.73 415
12768.80 421
12769.87 416
12770.94 411
12772.00 416
12773.07 405
12774.14 406
12775.21 400
12776.27 416
12777.34 381
12778.41 395
12779.48 383
12780.54 401
12781.61 416
12782.68 387
12783.75 405
12784.81 375
12785.88 379
12786.95 413
12788.02 379
12789.09 382
12790.15 374
12791.22 401
12792.29 388
12793.36 394
12794.43 400
12795.49 402
12796.56 396
12797.63 388
12798.70 403
12799.77 396
12800.84 399
12801.90 365
12802.97 385
12804.04 402
12805.11 374
12806.18 357
12807.25 397
12808.32 401
12809.39 359
12810.45 382
12811.52 397
12812.59 427
12813.66 401
12814.73 417
12815.80 398
12816.87 398
12817.94 415
12819.01 392
12820.08 415
12821.15 412
12822.21 355
12823.28 390
12824.35 388
12825.42 396
12826.49 403
12827.56 381
12828.63 391
12829.70 374
12830.77 426
12831.84 395
12832.91 387
12833.98 396
12835.05 382
12836.12 353
12837.19 317
12838.26 373
12839.33 358
12840.40 369
12841.47 363
12842.54 366
12843.61 354
12844.68 351
12845.75 333
12846.82 333
12847.89 314
12848.96 328
12850.03 343
12851.10 332
12852.18 301
12853.25 352
12854.32 330
12855.39 322
12856.46 312
12857.53 292
12858.60 330
12859.67 337
12860.74 328
12861.81 328
12862.88 319
12863.96 326
12865.03 320
12866.10 322
12867.17 305
12868.24 321
12869.31 325
12870.38 315
12871.45 304
12872.53 310
12873.60 285
12874.67 305
12875.74 291
12876.81 311
12877.88 307
12878.96 307
12880.03 309
12881.10 290
12882.17 314
12883.24 289
12884.31 287
12885.39 278
12886.46 300
12887.53 283
12888.60 262
12889.68 285
12890.75 274
12891.82 287
12892.89 279
12893.96 286
12895.04 281
12896.11 250
12897.18 268
12898.25 240
12899.33 282
12900.40 264
12901.47 284
12902.54 277
12903.62 283
12904.69 290
12905.76 272
12906.84 277
12907.91 266
12908.98 287
12910.06 275
12911.13 264
12912.20 244
12913.27 261
12914.35 251
12915.42 266
12916.49 269
12917.57 260
12918.64 277
12919.71 272
12920.79 254
12921.86 260
12922.94 275
12924.01 246
12925.08 238
12926.16 263
12927.23 271
12928.30 278
12929.38 246
12930.45 248
12931.53 229
12932.60 244
12933.67 229
12934.75 235
12935.82 265
12936.90 231
12937.97 254
12939.04 274
12940.12 244
12941.19 263
12942.27 252
12943.34 263
12944.42 248
12945.49 277
12946.56 258
12947.64 237
12948.71 226
12949.79 226
12950.86 236
12951.94 256
12953.01 267
12954.09 250
12955.16 256
12956.24 243
12957.31 267
12958.39 277
12959.46 249
12960.54 232
12961.61 245
12962.69 252
12963.76 253
12964.84 247
12965.91 237
12966.99 233
12968.07 251
12969.14 229
12970.22 238
12971.29 240
12972.37 254
12973.44 230
12974.52 270
12975.59 235
12976.67 236
12977.75 252
12978.82 266
12979.90 244
12980.97 258
12982.05 258
12983.13 257
12984.20 254
12985.28 246
12986.35 260
12987.43 255
12988.51 284
12989.58 265
12990.66 270
12991.74 253
12992.81 246
12993.89 273
12994.97 281
12996.04 263
12997.12 239
12998.20 266
12999.27 257
13000.35 274
13001.43 251
13002.50 249
13003.58 236
13004.66 258
13005.73 246
13006.81 269
13007.89 275
13008.97 240
13010.04 247
13011.12 242
13012.20 260
13013.27 236
13014.35 241
13015.43 268
13016.51 265
13017.58 249
13018.66 240
13019.74 238
13020.82 244
13021.89 259
13022.97 256
13024.05 265
13025.13 262
13026.21 276
13027.28 258
13028.36 260
13029.44 248
13030.52 271
13031.60 257
13032.67 271
13033.75 250
13034.83 281
13035.91 287
13036.99 269
13038.07 264
13039.14 274
13040.22 290
13041.30 264
13042.38 267
13043.46 262
13044.54 273
13045.62 262
13046.69 280
13047.77 266
13048.85 266
13049.93 262
13051.01 286
13052.09 298
13053.17 286
13054.25 248
13055.33 259
13056.40 270
13057.48 262
13058.56 241
13059.64 261
13060.72 255
13061.80 250
13062.88 274
13063.96 269
13065.04 249
13066.12 250
13067.20 259
13068.28 273
13069.36 254
13070.44 263
13071.52 279
13072.60 263
13073.68 238
13074.76 261
13075.84 258
13076.92 249
13078.00 259
13079.08 266
13080.16 239
13081.24 263
13082.32 243
13083.40 293
13084.48 251
13085.56 263
13086.64 269
13087.72 262
13088.80 252
13089.88 240
13090.96 255
13092.04 273
13093.12 259
13094.20 251
13095.28 279
13096.36 270
13097.44 281
13098.52 277
13099.61 291
13100.69 284
13101.77 262
13102.85 262
13103.93 273
13105.01 283
13106.09 281
13107.17 268
13108.25 288
13109.34 299
13110.42 285
13111.50 292
13112.58 282
13113.66 279
13114.74 279
13115.82 315
13116.91 290
13117.99 302
13119.07 305
13120.15 313
13121.23 303
13122.31 307
13123.40 303
13124.48 293
13125.56 278
13126.64 264
13127.72 304
13128.81 272
13129.89 291
13130.97 288
13132.05 262
13133.14 295
13134.22 281
13135.30 282
13136.38 301
13137.47 285
13138.55 272
13139.63 290
13140.71 312
13141.80 259
13142.88 284
13143.96 288
13145.04 275
13146.13 279
13147.21 249
13148.29 274
13149.38 253
13150.46 267
13151.54 271
13152.62 271
13153.71 280
13154.79 269
13155.87 275
13156.96 282
13158.04 262
13159.12 269
13160.21 299
13161.29 287
13162.37 298
13163.46 266
13164.54 309
13165.62 257
13166.71 290
13167.79 305
13168.88 292
13169.96 294
13171.04 277
13172.13 268
13173.21 306
13174.30 278
13175.38 294
13176.46 301
13177.55 285
13178.63 299
13179.72 265
13180.80 292
13181.88 281
13182.97 286
13184.05 290
13185.14 298
13186.22 299
13187.31 308
13188.39 301
13189.48 305
13190.56 270
13191.65 288
13192.73 302
13193.81 302
13194.90 315
13195.98 293
13197.07 346
13198.15 284
13199.24 297
13200.32 285
13201.41 319
13202.49 303
13203.58 297
13204.67 296
13205.75 305
13206.84 304
13207.92 305
13209.01 312
13210.09 286
13211.18 310
13212.26 301
13213.35 299
13214.43 289
13215.52 325
13216.61 306
13217.69 334
13218.78 314
13219.86 317
13220.95 298
13222.04 304
13223.12 301
13224.21 322
13225.29 318
13226.38 309
13227.47 313
13228.55 305
13229.64 320
13230.72 318
13231.81 321
13232.90 308
13233.98 340
13235.07 332
13236.16 322
13237.24 330
13238.33 339
13239.42 319
13240.50 323
13241.59 324
13242.68 311
13243.76 330
13244.85 363
13245.94 335
13247.02 348
13248.11 340
13249.20 329
13250.29 359
13251.37 337
13252.46 350
13253.55 332
13254.63 383
13255.72 357
13256.81 371
13257.90 378
13258.98 374
13260.07 378
13261.16 356
13262.25 389
13263.33 382
13264.42 391
13265.51 349
13266.60 358
13267.69 393
13268.77 405
13269.86 399
13270.95 436
13272.04 396
13273.13 414
13274.21 405
13275.30 419
13276.39 404
13277.48 393
13278.57 397
13279.65 412
13280.74 403
13281.83 416
13282.92 420
13284.01 422
13285.10 479
13286.19 465
13287.27 480
13288.36 452
13289.45 459
13290.54 438
13291.63 493
13292.72 499
13293.81 489
13294.90 503
13295.98 511
13297.07 508
13298.16 471
13299.25 525
13300.34 507
13301.43 514
13302.52 510
13303.61 529
13304.70 500
13305.79 506
13306.88 537
13307.97 586
13309.06 547
13310.15 559
13311.24 534
13312.32 523
13313.41 530
13314.50 530
13315.59 526
13316.68 523
13317.77 553
13318.86 537
13319.95 548
13321.04 559
13322.13 543
13323.22 573
13324.31 572
13325.40 569
13326.49 596
13327.58 613
13328.68 595
13329.77 592
13330.86 594
13331.95 626
13333.04 614
13334.13 615
13335.22 645
13336.31 664
13337.40 615
13338.49 631
13339.58 592
13340.67 603
13341.76 605
13342.85 595
13343.94 630
13345.04 624
13346.13 621
13347.22 615
13348.31 649
13349.40 656
13350.49 646
13351.58 642
13352.67 684
13353.77 681
13354.86 649
13355.95 659
13357.04 716
13358.13 703
13359.22 739
13360.31 760
13361.41 770
13362.50 757
13363.59 776
13364.68 749
13365.77 722
13366.87 743
13367.96 734
13369.05 741
13370.14 712
13371.23 687
13372.33 667
13373.42 642
13374.51 632
13375.60 617
13376.69 572
13377.79 559
13378.88 550
13379.97 530
13381.06 522
13382.16 520
13383.25 490
13384.34 503
13385.43 491
13386.53 465
13387.62 482
13388.71 481
13389.81 533
13390.90 492
13391.99 473
13393.08 498
13394.18 487
13395.27 481
13396.36 479
13397.46 488
13398.55 469
13399.64 479
13400.74 460
13401.83 452
13402.92 453
13404.02 455
13405.11 488
13406.20 481
13407.30 459
13408.39 487
13409.48 445
13410.58 453
13411.67 456
13412.77 450
13413.86 485
13414.95 468
13416.05 466
13417.14 469
13418.23 470
13419.33 477
13420.42 493
13421.52 467
13422.61 484
13423.71 430
13424.80 489
13425.89 487
13426.99 487
13428.08 465
13429.18 467
13430.27 474
13431.37 486
13432.46 488
13433.56 506
13434.65 496
13435.74 471
13436.84 498
13437.93 492
13439.03 512
13440.12 488
13441.22 530
13442.31 521
13443.41 515
13444.50 493
13445.60 538
13446.69 540
13447.79 498
13448.88 508
13449.98 534
13451.08 544
13452.17 561
13453.27 520
13454.36 540
13455.46 568
13456.55 544
13457.65 603
13458.74 571
13459.84 566
13460.94 521
13462.03 572
13463.13 573
13464.22 591
13465.32 580
13466.41 588
13467.51 608
13468.61 584
13469.70 613
13470.80 620
13471.90 591
13472.99 557
13474.09 602
13475.18 611
13476.28 627
13477.38 589
13478.47 638
13479.57 639
13480.67 601
13481.76 609
13482.86 607
13483.96 664
13485.05 649
13486.15 651
13487.25 656
13488.34 632
13489.44 677
13490.54 692
13491.63 661
13492.73 699
13493.83 686
13494.93 722
13496.02 739
13497.12 758
13498.22 764
13499.31 738
13500.41 790
13501.51 726
13502.61 694
13503.70 727
13504.80 710
13505.90 664
13507.00 682
13508.09 660
13509.19 680
13510.29 641
13511.39 633
13512.49 624
13513.58 650
13514.68 626
13515.78 645
13516.88 654
13517.98 607
13519.07 579
13520.17 583
13521.27 572
13522.37 561
13523.47 585
13524.57 573
13525.66 562
13526.76 542
13527.86 556
13528.96 538
13530.06 546
13531.16 534
13532.25 555
13533.35 469
13534.45 477
13535.55 491
13536.65 472
13537.75 503
13538.85 446
13539.95 486
13541.05 466
13542.14 457
13543.24 423
13544.34 426
13545.44 437
13546.54 431
13547.64 422
13548.74 446
13549.84 442
13550.94 417
13552.04 450
13553.14 457
13554.24 444
13555.34 404
13556.44 442
13557.54 447
13558.64 445
13559.74 417
13560.84 439
13561.94 422
13563.04 413
13564.13 403
13565.23 446
13566.34 427
13567.44 431
13568.54 415
13569.64 394
13570.74 389
13571.84 424
13572.94 406
13574.04 401
13575.14 411
13576.24 401
13577.34 423
13578.44 399
13579.54 395
13580.64 392
13581.74 454
13582.84 446
13583.94 427
13585.04 433
13586.14 418
13587.24 417
13588.35 397
13589.45 386
13590.55 417
13591.65 430
13592.75 414
13593.85 430
13594.95 414
13596.05 424
13597.15 427
13598.26 405
13599.36 420
13600.46 424
13601.56 389
13602.66 403
13603.76 420
13604.86 403
13605.97 406
13607.07 443
13608.17 417
13609.27 402
13610.37 395
13611.47 397
13612.58 448
13613.68 409
13614.78 422
13615.88 418
13616.98 412
13618.09 397
13619.19 397
13620.29 389
13621.39 417
13622.50 428
13623.60 422
13624.70 410
13625.80 386
13626.91 406
13628.01 402
13629.11 413
13630.21 429
13631.32 422
13632.42 447
13633.52 401
13634.62 436
13635.73 400
13636.83 398
13637.93 420
13639.04 411
13640.14 426
13641.24 418
13642.35 371
13643.45 414
13644.55 434
13645.65 424
13646.76 402
13647.86 396
13648.96 386
13650.07 402
13651.17 406
13652.28 427
13653.38 419
13654.48 398
13655.59 403
13656.69 404
13657.79 388
13658.90 400
13660.00 441
13661.11 408
13662.21 407
13663.31 391
13664.42 411
13665.52 403
13666.63 419
13667.73 415
13668.83 424
13669.94 413
13671.04 424
13672.15 405
13673.25 398
13674.36 419
13675.46 405
13676.56 437
13677.67 441
13678.77 453
13679.88 426
13680.98 455
13682.09 453
13683.19 433
13684.30 427
13685.40 463
13686.51 470
13687.61 470
13688.72 476
13689.82 473
13690.93 472
13692.03 432
13693.14 473
13694.24 449
13695.35 427
13696.45 435
13697.56 465
13698.66 476
13699.77 494
13700.87 485
13701.98 479
13703.09 474
13704.19 491
13705.30 499
13706.40 481
13707.51 522
13708.61 553
13709.72 540
13710.83 528
13711.93 542
13713.04 556
13714.14 554
13715.25 547
13716.36 581
13717.46 569
13718.57 537
13719.67 555
13720.78 561
13721.89 597
13722.99 586
13724.10 563
13725.21 605
13726.31 601
13727.42 600
13728.53 590
13729.63 610
13730.74 593
13731.85 626
13732.95 619
13734.06 594
13735.17 632
13736.27 669
13737.38 633
13738.49 660
13739.59 685
13740.70 701
13741.81 687
13742.92 724
13744.02 773
13745.13 775
13746.24 793
13747.35 859
13748.45 847
13749.56 866
13750.67 899
13751.78 950
13752.88 958
13753.99 1013
13755.10 1022
13756.21 1102
13757.31 1090
13758.42 1112
13759.53 1090
13760.64 1116
13761.75 1086
13762.85 1073
13763.96 1067
13765.07 998
13766.18 1057
13767.29 1041
13768.39 985
13769.50 945
13770.61 910
13771.72 930
13772.83 905
13773.94 858
13775.04 859
13776.15 836
13777.26 798
13778.37 763
13779.48 715
13780.59 725
13781.70 727
13782.80 674
13783.91 628
13785.02 612
13786.13 597
13787.24 574
13788.35 586
13789.46 591
13790.57 582
13791.68 552
13792.79 529
13793.90 550
13795.00 530
13796.11 538
13797.22 511
13798.33 544
13799.44 530
13800.55 549
13801.66 542
13802.77 494
13803.88 480
13804.99 464
13806.10 469
13807.21 465
13808.32 474
13809.43 492
13810.54 468
13811.65 451
13812.76 472
13813.87 459
13814.98 442
13816.09 448
13817.20 466
13818.31 438
13819.42 444
13820.53 429
13821.64 472
13822.75 471
13823.86 460
13824.97 441
13826.08 451
13827.19 486
13828.30 450
13829.41 460
13830.53 454
13831.64 448
13832.75 435
13833.86 462
13834.97 472
13836.08 483
13837.19 442
13838.30 461
13839.41 455
13840.52 456
13841.64 460
13842.75 473
13843.86 460
13844.97 443
13846.08 435
13847.19 477
13848.30 497
13849.41 464
13850.53 483
13851.64 480
13852.75 463
13853.86 461
13854.97 480
13856.08 499
13857.20 493
13858.31 490
13859.42 480
13860.53 489
13861.64 476
13862.76 456
13863.87 508
13864.98 486
13866.09 468
13867.20 451
13868.32 483
13869.43 468
13870.54 496
13871.65 498
13872.77 513
13873.88 508
13874.99 495
13876.10 513
13877.22 520
13878.33 512
13879.44 511
13880.55 518
13881.67 557
13882.78 554
13883.89 548
13885.01 525
13886.12 542
13887.23 561
13888.34 569
13889.46 588
13890.57 577
13891.68 625
13892.80 607
13893.91 582
13895.02 590
13896.14 597
13897.25 560
13898.36 536
13899.48 522
13900.59 504
13901.70 475
13902.82 490
13903.93 474
13905.05 474
13906.16 481
13907.27 463
13908.39 476
13909.50 449
13910.61 436
13911.73 444
13912.84 443
13913.96 430
13915.07 416
13916.19 386
13917.30 428
13918.41 418
13919.53 396
13920.64 414
13921.76 459
13922.87 431
13923.99 394
13925.10 413
13926.21 411
13927.33 431
13928.44 422
13929.56 414
13930.67 402
13931.79 410
13932.90 418
13934.02 408
13935.13 388
13936.25 385
13937.36 408
13938.48 403
13939.59 397
13940.71 405
13941.82 397
13942.94 376
13944.05 366
13945.17 381
13946.28 376
13947.40 378
13948.52 389
13949.63 393
13950.75 357
13951.86 365
13952.98 384
13954.09 358
13955.21 381
13956.32 386
13957.44 378
13958.56 381
13959.67 385
13960.79 369
13961.90 355
13963.02 385
13964.14 388
13965.25 354
13966.37 353
13967.48 408
13968.60 389
13969.72 358
13970.83 345
13971.95 369
13973.07 360
13974.18 358
13975.30 380
13976.42 371
13977.53 354
13978.65 375
13979.77 363
13980.88 334
13982.00 365
13983.12 386
13984.23 400
13985.35 359
13986.47 386
13987.58 398
13988.70 378
13989.82 393
13990.94 379
13992.05 379
13993.17 380
13994.29 367
13995.40 389
13996.52 372
13997.64 374
13998.76 369
13999.87 401
14000.99 376
14002.11 374
14003.23 395
14004.35 411
14005.46 381
14006.58 370
14007.70 385
14008.82 387
14009.93 368
14011.05 369
14012.17 390
14013.29 397
14014.41 406
14015.52 377
14016.64 359
14017.76 364
14018.88 372
14020.00 381
14021.12 365
14022.23 380
14023.35 393
14024.47 393
14025.59 371
14026.71 375
14027.83 372
14028.95 386
14030.06 402
14031.18 378
14032.30 372
14033.42 417
14034.54 381
14035.66 385
14036.78 376
14037.90 391
14039.02 414
14040.14 408
14041.25 387
14042.37 398
14043.49 401
14044.61 385
14045.73 402
14046.85 399
14047.97 400
14049.09 427
14050.21 431
14051.33 391
14052.45 376
14053.57 403
14054.69 441
14055.81 444
14056.93 434
14058.05 429
14059.17 454
14060.29 471
14061.41 449
14062.53 436
14063.65 442
14064.77 459
14065.89 464
14067.01 502
14068.13 460
14069.25 459
14070.37 500
14071.49 502
14072.61 508
14073.73 494
14074.85 509
14075.97 509
14077.09 487
14078.21 506
14079.33 500
14080.45 538
14081.57 528
14082.69 482
14083.82 542
14084.94 552
14086.06 537
14087.18 536
14088.30 524
14089.42 526
14090.54 579
14091.66 548
14092.78 552
14093.91 584
14095.03 553
14096.15 542
14097.27 512
14098.39 507
14099.51 510
14100.63 496
14101.76 496
14102.88 469
14104.00 479
14105.12 472
14106.24 442
14107.36 456
14108.49 408
14109.61 437
14110.73 453
14111.85 428
14112.97 426
14114.10 422
14115.22 437
14116.34 409
14117.46 387
14118.58 412
14119.71 381
14120.83 407
14121.95 377
14123.07 397
14124.20 380
14125.32 355
14126.44 398
14127.56 367
14128.69 368
14129.81 388
14130.93 380
14132.06 371
14133.18 381
14134.30 369
14135.42 357
14136.55 376
14137.67 360
14138.79 357
14139.92 323
14141.04 359
14142.16 338
14143.29 342
14144.41 348
14145.53 330
14146.66 339
14147.78 308
14148.90 332
14150.03 356
14151.15 354
14152.27 316
14153.40 373
14154.52 336
14155.64 322
14156.77 318
14157.89 328
14159.02 330
14160.14 344
14161.26 346
14162.39 342
14163.51 327
14164.64 326
14165.76 335
14166.88 325
14168.01 327
14169.13 311
14170.26 342
14171.38 323
14172.51 346
14173.63 325
14174.75 310
14175.88 292
14177.00 310
14178.13 294
14179.25 310
14180.38 333
14181.50 330
14182.63 330
14183.75 319
14184.88 307
14186.00 295
14187.13 313
14188.25 309
14189.38 303
14190.50 311
14191.63 316
14192.75 343
14193.88 290
14195.00 290
14196.13 287
14197.25 308
14198.38 299
14199.50 338
14200.63 317
14201.76 319
14202.88 307
14204.01 290
14205.13 322
14206.26 299
14207.38 304
14208.51 309
14209.64 298
14210.76 296
14211.89 293
14213.01 294
14214.14 293
14215.27 310
14216.39 314
14217.52 299
14218.64 282
14219.77 283
14220.90 309
14222.02 297
14223.15 267
14224.28 255
14225.40 304
14226.53 306
14227.66 281
14228.78 287
14229.91 270
14231.04 269
14232.16 257
14233.29 269
14234.42 287
14235.54 300
14236.67 279
14237.80 298
14238.92 287
14240.05 286
14241.18 267
14242.31 261
14243.43 271
14244.56 269
14245.69 272
14246.82 276
14247.94 292
14249.07 294
14250.20 291
14251.33 294
14252.45 284
14253.58 281
14254.71 302
14255.84 269
14256.96 268
14258.09 255
14259.22 263
14260.35 290
14261.47 277
14262.60 249
14263.73 264
14264.86 274
14265.99 270
14267.12 265
14268.24 262
14269.37 274
14270.50 264
14271.63 257
14272.76 245
14273.89 259
14275.01 240
14276.14 257
14277.27 248
14278.40 280
14279.53 248
14280.66 256
14281.79 274
14282.91 240
14284.04 248
14285.17 270
14286.30 268
14287.43 254
14288.56 256
14289.69 238
14290.82 211
14291.95 218
14293.08 238
14294.20 254
14295.33 236
14296.46 234
14297.59 250
14298.72 235
14299.85 249
14300.98 242
14302.11 229
14303.24 246
14304.37 217
14305.50 238
14306.63 230
14307.76 223
14308.89 232
14310.02 236
14311.15 226
14312.28 242
14313.41 244
14314.54 215
14315.67 239
14316.80 256
14317.93 229
14319.06 239
14320.19 224
14321.32 223
14322.45 233
14323.58 212
14324.71 226
14325.84 222
14326.97 226
14328.10 262
14329.23 209
14330.36 213
14331.49 251
14332.62 239
14333.76 229
14334.89 235
14336.02 229
14337.15 234
14338.28 208
14339.41 210
14340.54 223
14341.67 243
14342.80 224
14343.93 219
14345.07 244
14346.20 227
14347.33 237
14348.46 256
14349.59 219
14350.72 203
14351.85 239
14352.99 232
14354.12 228
14355.25 232
14356.38 218
14357.51 228
14358.64 227
14359.78 200
14360.91 191
14362.04 226
14363.17 228
14364.30 216
14365.44 233
14366.57 225
14367.70 221
14368.83 228
14369.96 225
14371.10 216
14372.23 211
14373.36 237
14374.49 216
14375.63 217
14376.76 205
14377.89 215
14379.02 231
14380.16 219
14381.29 229
14382.42 238
14383.55 203
14384.69 206
14385.82 234
14386.95 204
14388.09 232
14389.22 249
14390.35 241
14391.49 221
14392.62 217
14393.75 218
14394.89 262
14396.02 230
14397.15 222
14398.28 224
14399.42 240
14400.55 253
14401.69 235
14402.82 241
14403.95 230
14405.09 236
14406.22 265
14407.35 250
14408.49 240
14409.62 241
14410.75 244
14411.89 273
14413.02 248
14414.16 257
14415.29 260
14416.42 277
14417.56 266
14418.69 257
14419.83 258
14420.96 237
14422.10 259
14423.23 244
14424.36 255
14425.50 246
14426.63 251
14427.77 257
14428.90 256
14430.04 237
14431.17 250
14432.31 266
14433.44 264
14434.58 252
14435.71 256
14436.85 256
14437.98 252
14439.12 276
14440.25 270
14441.39 301
14442.52 232
14443.66 251
14444.79 254
14445.93 262
14447.06 265
14448.20 277
14449.33 283
14450.47 281
14451.60 241
14452.74 253
14453.87 281
14455.01 271
14456.14 272
14457.28 272
14458.42 270
14459.55 269
14460.69 291
14461.82 294
14462.96 287
14464.10 282
14465.23 285
14466.37 303
14467.50 283
14468.64 311
14469.78 316
14470.91 300
14472.05 277
14473.18 289
14474.32 294
14475.46 283
14476.59 257
14477.73 274
14478.87 286
14480.00 294
14481.14 246
14482.28 287
14483.41 277
14484.55 279
14485.69 272
14486.82 269
14487.96 263
14489.10 245
14490.23 263
14491.37 248
14492.51 286
14493.65 267
14494.78 273
14495.92 237
14497.06 261
14498.19 267
14499.33 284
14500.47 284
14501.61 277
14502.74 296
14503.88 291
14505.02 293
14506.16 271
14507.29 267
14508.43 277
14509.57 279
14510.71 276
14511.85 277
14512.98 258
14514.12 258
14515.26 263
14516.40 262
14517.54 258
14518.67 246
14519.81 248
14520.95 237
14522.09 236
14523.23 236
14524.36 237
14525.50 254
14526.64 246
14527.78 244
14528.92 218
14530.06 221
14531.19 255
14532.33 233
14533.47 230
14534.61 257
14535.75 234
14536.89 280
14538.03 239
14539.17 242
14540.31 249
14541.44 226
14542.58 249
14543.72 274
14544.86 254
14546.00 246
14547.14 257
14548.28 260
14549.42 276
14550.56 254
14551.70 219
14552.84 233
14553.98 242
14555.12 267
14556.25 266
14557.39 286
14558.53 252
14559.67 263
14560.81 297
14561.95 270
14563.09 276
14564.23 277
14565.37 294
14566.51 286
14567.65 266
14568.79 275
14569.93 257
14571.07 307
14572.21 264
14573.35 305
14574.49 312
14575.63 290
14576.77 307
14577.92 287
14579.06 275
14580.20 308
14581.34 302
14582.48 302
14583.62 280
14584.76 294
14585.90 304
14587.04 294
14588.18 296
14589.32 298
14590.46 312
14591.60 309
14592.74 299
14593.89 317
14595.03 327
14596.17 328
14597.31 301
14598.45 323
14599.59 310
14600.73 333
14601.87 347
14603.02 365
14604.16 347
14605.30 339
14606.44 336
14607.58 339
14608.72 348
14609.86 336
14611.01 346
14612.15 356
14613.29 384
14614.43 360
14615.57 374
14616.72 396
14617.86 370
14619.00 413
14620.14 413
14621.28 425
14622.43 408
14623.57 418
14624.71 423
14625.85 468
14627.00 460
14628.14 469
14629.28 475
14630.42 463
14631.56 472
14632.71 467
14633.85 473
14634.99 452
14636.14 473
14637.28 424
14638.42 409
14639.56 402
14640.71 396
14641.85 367
14642.99 351
14644.14 359
14645.28 329
14646.42 324
14647.56 342
14648.71 300
14649.85 324
14650.99 324
14652.14 291
14653.28 271
14654.42 276
14655.57 280
14656.71 280
14657.85 279
14659.00 274
14660.14 279
14661.29 259
14662.43 268
14663.57 274
14664.72 270
14665.86 267
14667.00 262
14668.15 258
14669.29 228
14670.44 245
14671.58 238
14672.73 236
14673.87 255
14675.01 269
14676.16 246
14677.30 217
14678.45 226
14679.59 236
14680.74 256
14681.88 241
14683.02 231
14684.17 238
14685.31 235
14686.46 228
14687.60 227
14688.75 242
14689.89 245
14691.04 219
14692.18 232
14693.33 220
14694.47 208
14695.62 209
14696.76 232
14697.91 230
14699.05 210
14700.20 200
14701.34 213
14702.49 204
14703.63 224
14704.78 207
14705.92 197
14707.07 212
14708.22 216
14709.36 210
14710.51 230
14711.65 225
14712.80 191
14713.94 224
14715.09 226
14716.23 200
14717.38 214
14718.53 220
14719.67 205
14720.82 170
14721.96 205
14723.11 225
14724.26 236
14725.40 209
14726.55 206
14727.70 225
14728.84 205
14729.99 204
14731.13 212
14732.28 206
14733.43 218
14734.57 210
14735.72 214
14736.87 194
14738.01 176
14739.16 214
14740.31 211
14741.45 221
14742.60 194
14743.75 190
14744.89 204
14746.04 204
14747.19 204
14748.34 212
14749.48 192
14750.63 205
14751.78 175
14752.92 189
14754.07 197
14755.22 195
14756.37 211
14757.51 165
14758.66 178
14759.81 190
14760.96 198
14762.10 182
14763.25 165
14764.40 195
14765.55 201
14766.70 205
14767.84 191
14768.99 178
14770.14 190
14771.29 183
14772.43 178
14773.58 187
14774.73 205
14775.88 184
14777.03 190
14778.18 188
14779.32 172
14780.47 214
14781.62 187
14782.77 206
14783.92 163
14785.07 176
14786.21 161
14787.36 166
14788.51 191
14789.66 159
14790.81 169
14791.96 153
14793.11 196
14794.26 175
14795.40 180
14796.55 169
14797.70 165
14798.85 161
14800.00 176
14801.15 176
14802.30 161
14803.45 148
14804.60 174
14805.75 182
14806.90 159
14808.05 161
14809.19 163
14810.34 164
14811.49 153
14812.64 159
14813.79 165
14814.94 151
14816.09 162
14817.24 158
14818.39 137
14819.54 143
14820.69 159
14821.84 159
14822.99 157
14824.14 145
14825.29 164
14826.44 165
14827.59 143
14828.74 157
14829.89 173
14831.04 151
14832.19 153
14833.34 149
14834.49 153
14835.64 164
14836.79 125
14837.95 152
14839.10 172
14840.25 138
14841.40 134
14842.55 159
14843.70 143
14844.85 151
14846.00 147
14847.15 149
14848.30 129
14849.45 146
14850.60 153
14851.76 159
14852.91 172
14854.06 144
14855.21 152
14856.36 152
14857.51 161
14858.66 142
14859.81 146
14860.97 165
14862.12 154
14863.27 144
14864.42 174
14865.57 156
14866.72 149
14867.88 149
14869.03 164
14870.18 164
14871.33 147
14872.48 141
14873.64 148
14874.79 141
14875.94 133
14877.09 151
14878.24 127
14879.40 134
14880.55 134
14881.70 151
14882.85 142
14884.00 142
14885.16 138
14886.31 160
14887.46 123
14888.61 139
14889.77 159
14890.92 151
14892.07 145
14893.23 145
14894.38 159
14895.53 148
14896.68 152
14897.84 147
14898.99 163
14900.14 149
14901.30 140
14902.45 129
14903.60 149
14904.75 146
14905.91 140
14907.06 130
14908.21 121
14909.37 119
14910.52 143
14911.67 154
14912.83 140
14913.98 120
14915.14 148
14916.29 145
14917.44 131
14918.60 138
14919.75 126
14920.90 128
14922.06 129
14923.21 136
14924.37 135
14925.52 136
14926.67 156
14927.83 129
14928.98 139
14930.14 135
14931.29 146
14932.44 159
14933.60 146
14934.75 126
14935.91 138
14937.06 138
14938.22 143
14939.37 125
14940.52 145
14941.68 142
14942.83 143
14943.99 120
14945.14 105
14946.30 129
14947.45 145
14948.61 132
14949.76 124
14950.92 158
14952.07 143
14953.23 153
14954.38 145
14955.54 136
14956.69 149
14957.85 131
14959.00 149
14960.16 130
14961.31 159
14962.47 146
14963.62 140
14964.78 137
14965.94 134
14967.09 142
14968.25 149
14969.40 138
14970.56 126
14971.71 138
14972.87 137
14974.03 155
14975.18 143
14976.34 154
14977.49 142
14978.65 132
14979.81 136
14980.96 138
14982.12 117
14983.27 125
14984.43 141
14985.59 166
14986.74 130
14987.90 161
14989.06 152
14990.21 147
14991.37 140
14992.53 123
14993.68 144
14994.84 121
14996.00 144
14997.15 137
14998.31 159
14999.47 150
15000.62 132
15001.78 121
15002.94 119
15004.09 117
15005.25 131
15006.41 153
15007.56 130
15008.72 140
15009.88 126
15011.04 122
15012.19 111
15013.35 130
15014.51 146
15015.67 140
15016.82 120
15017.98 117
15019.14 137
15020.30 146
15021.45 135
15022.61 126
15023.77 134
15024.93 142
15026.08 113
15027.24 133
15028.40 135
15029.56 122
15030.72 126
15031.87 112
15033.03 128
15034.19 118
15035.35 120
15036.51 143
15037.67 155
15038.82 140
15039.98 143
15041.14 142
15042.30 127
15043.46 147
15044.62 128
15045.78 131
15046.93 135
15048.09 116
15049.25 133
15050.41 130
15051.57 116
15052.73 126
15053.89 136
15055.05 126
15056.20 119
15057.36 129
15058.52 139
15059.68 120
15060.84 128
15062.00 132
15063.16 113
15064.32 148
15065.48 123
15066.64 135
15067.80 124
15068.96 104
15070.12 139
15071.28 130
15072.44 148
15073.60 135
15074.76 140
15075.91 122
15077.07 136
15078.23 149
15079.39 129
15080.55 138
15081.71 125
15082.87 122
15084.03 152
15085.19 140
15086.35 125
15087.51 109
15088.68 139
15089.84 136
15091.00 120
15092.16 128
15093.32 141
15094.48 126
15095.64 119
15096.80 120
15097.96 131
15099.12 130
15100.28 137
15101.44 118
15102.60 118
15103.76 129
15104.92 132
15106.08 129
15107.25 127
15108.41 126
15109.57 137
15110.73 120
15111.89 145
15113.05 132
15114.21 133
15115.37 147
15116.54 153
15117.70 139
15118.86 124
15120.02 133
15121.18 131
15122.34 134
15123.50 144
15124.67 141
15125.83 140
15126.99 150
15128.15 144
15129.31 126
15130.47 148
15131.64 144
15132.80 163
15133.96 148
15135.12 138
15136.28 140
15137.45 133
15138.61 133
15139.77 131
15140.93 144
15142.10 140
15143.26 126
15144.42 145
15145.58 142
15146.75 154
15147.91 132
15149.07 156
15150.23 146
15151.40 145
15152.56 167
15153.72 149
15154.88 159
15156.05 136
15157.21 136
15158.37 167
15159.54 137
15160.70 137
15161.86 150
15163.03 161
15164.19 144
15165.35 146
15166.52 143
15167.68 150
15168.84 135
15170.01 167
15171.17 157
15172.33 156
15173.50 166
15174.66 155
15175.82 170
15176.99 154
15178.15 176
15179.31 168
15180.48 151
15181.64 170
15182.81 168
15183.97 172
15185.13 181
15186.30 186
15187.46 171
15188.63 157
15189.79 182
15190.95 150
15192.12 184
15193.28 157
15194.45 159
15195.61 177
15196.78 166
15197.94 152
15199.10 189
15200.27 181
15201.43 168
15202.60 168
15203.76 152
15204.93 167
15206.09 177
15207.26 191
15208.42 150
15209.59 176
15210.75 184
15211.92 171
15213.08 153
15214.25 167
15215.41 184
15216.58 186
15217.74 173
15218.91 169
15220.07 179
15221.24 192
15222.40 177
15223.57 167
15224.74 190
15225.90 194
15227.07 209
15228.23 207
15229.40 183
15230.56 207
15231.73 204
15232.89 190
15234.06 190
15235.23 196
15236.39 191
15237.56 201
15238.72 182
15239.89 193
15241.06 187
15242.22 185
15243.39 206
15244.56 167
15245.72 196
15246.89 180
15248.05 191
15249.22 187
15250.39 170
15251.55 144
15252.72 172
15253.89 156
15255.05 155
15256.22 159
15257.39 177
15258.55 166
15259.72 159
15260.89 187
15262.05 163
15263.22 154
15264.39 141
15265.56 161
15266.72 152
15267.89 161
15269.06 155
15270.22 157
15271.39 137
15272.56 174
15273.73 147
15274.89 162
15276.06 151
15277.23 144
15278.40 187
15279.56 162
15280.73 184
15281.90 154
15283.07 183
15284.23 163
15285.40 146
15286.57 159
15287.74 166
15288.91 151
15290.07 155
15291.24 157
15292.41 145
15293.58 155
15294.75 139
15295.92 159
15297.08 161
15298.25 158
15299.42 152
15300.59 179
15301.76 176
15302.93 161
15304.09 149
15305.26 171
15306.43 162
15307.60 139
15308.77 150
15309.94 154
15311.11 151
15312.28 142
15313.44 146
15314.61 164
15315.78 190
15316.95 154
15318.12 164
15319.29 158
15320.46 169
15321.63 167
15322.80 166
15323.97 168
15325.14 160
15326.30 166
15327.47 172
15328.64 164
15329.81 149
15330.98 160
15332.15 158
15333.32 153
15334.49 161
15335.66 159
15336.83 174
15338.00 153
15339.17 173
15340.34 179
15341.51 173
15342.68 184
15343.85 147
15345.02 196
15346.19 187
15347.36 171
15348.53 193
15349.70 188
15350.87 169
15352.04 179
15353.21 184
15354.38 189
15355.55 201
15356.72 183
15357.90 172
15359.07 178
15360.24 188
15361.41 196
15362.58 202
15363.75 182
15364.92 189
15366.09 208
15367.26 211
15368.43 199
15369.60 183
15370.77 191
15371.95 171
15373.12 185
15374.29 167
15375.46 165
15376.63 160
15377.80 160
15378.97 185
15380.15 187
15381.32 193
15382.49 163
15383.66 185
15384.83 196
15386.00 177
15387.17 191
15388.35 188
15389.52 179
15390.69 184
15391.86 157
15393.03 155
15394.21 169
15395.38 172
15396.55 179
15397.72 168
15398.89 150
15400.07 151
15401.24 149
15402.41 154
15403.58 159
15404.76 159
15405.93 168
15407.10 164
15408.27 149
15409.45 142
15410.62 162
15411.79 157
15412.96 153
15414.14 154
15415.31 141
15416.48 150
15417.66 140
15418.83 138
15420.00 143
15421.17 141
15422.35 162
15423.52 156
15424.69 156
15425.87 158
15427.04 148
15428.21 146
15429.39 120
15430.56 151
15431.73 155
15432.91 168
15434.08 122
15435.25 122
15436.43 140
15437.60 120
15438.77 123
15439.95 125
15441.12 148
15442.30 131
15443.47 150
15444.64 133
15445.82 132
15446.99 124
15448.17 133
15449.34 147
15450.51 128
15451.69 134
15452.86 120
15454.04 133
15455.21 139
15456.39 142
15457.56 138
15458.73 122
15459.91 153
15461.08 131
15462.26 127
15463.43 124
15464.61 125
15465.78 135
15466.96 136
15468.13 143
15469.31 137
15470.48 130
15471.66 148
15472.83 153
15474.01 145
15475.18 147
15476.36 132
15477.53 121
15478.71 136
15479.88 133
15481.06 136
15482.23 121
15483.41 136
15484.58 146
15485.76 146
15486.93 133
15488.11 149
15489.29 133
15490.46 126
15491.64 132
15492.81 141
15493.99 145
15495.16 133
15496.34 134
15497.52 135
15498.69 135
15499.87 145
15501.04 122
15502.22 139
15503.40 139
15504.57 136
15505.75 134
15506.92 157
15508.10 122
15509.28 140
15510.45 145
15511.63 163
15512.81 139
15513.98 140
15515.16 143
15516.34 154
15517.51 128
15518.69 146
15519.87 150
15521.04 149
15522.22 135
15523.40 154
15524.57 150
15525.75 150
15526.93 149
15528.11 167
15529.28 156
15530.46 139
15531.64 168
15532.81 156
15533.99 136
15535.17 137
15536.35 147
15537.52 144
15538.70 153
15539.88 144
15541.06 158
15542.23 150
15543.41 144
15544.59 146
15545.77 157
15546.95 147
15548.12 153
15549.30 160
15550.48 146
15551.66 138
15552.83 159
15554.01 159
15555.19 130
15556.37 158
15557.55 141
15558.73 177
15559.90 162
15561.08 142
15562.26 156
15563.44 171
15564.62 165
15565.80 164
15566.97 156
15568.15 164
15569.33 157
15570.51 142
15571.69 161
15572.87 177
15574.05 168
15575.23 167
15576.40 176
15577.58 178
15578.76 167
15579.94 169
15581.12 180
15582.30 185
15583.48 168
15584.66 171
15585.84 197
15587.02 173
15588.20 164
15589.38 186
15590.56 180
15591.73 164
15592.91 163
15594.09 199
15595.27 183
15596.45 198
15597.63 182
15598.81 209
15599.99 194
15601.17 191
15602.35 187
15603.53 212
15604.71 214
15605.89 174
15607.07 196
15608.25 190
15609.43 195
15610.61 205
15611.79 221
15612.97 215
15614.15 204
15615.33 208
15616.51 230
15617.69 211
15618.88 203
15620.06 202
15621.24 198
15622.42 226
15623.60 212
15624.78 216
15625.96 227
15627.14 204
15628.32 213
15629.50 237
15630.68 242
15631.86 247
15633.05 233
15634.23 298
15635.41 228
15636.59 244
15637.77 238
15638.95 266
15640.13 258
15641.31 243
15642.50 230
15643.68 259
15644.86 239
15646.04 236
15647.22 245
15648.40 237
15649.58 225
15650.77 226
15651.95 221
15653.13 221
15654.31 240
15655.49 240
15656.68 231
15657.86 233
15659.04 235
15660.22 222
15661.40 220
15662.59 202
15663.77 234
15664.95 249
15666.13 238
15667.32 235
15668.50 228
15669.68 236
15670.86 233
15672.05 198
15673.23 206
15674.41 221
15675.59 213
15676.78 215
15677.96 233
15679.14 199
15680.32 199
15681.51 213
15682.69 209
15683.87 212
15685.06 197
15686.24 218
15687.42 209
15688.61 194
15689.79 178
15690.97 217
15692.16 221
15693.34 212
15694.52 212
15695.71 217
15696.89 191
15698.07 210
15699.26 230
15700.44 232
15701.62 216
15702.81 205
15703.99 227
15705.17 229
15706.36 195
15707.54 214
15708.73 237
15709.91 207
15711.09 212
15712.28 219
15713.46 236
15714.65 229
15715.83 223
15717.02 238
15718.20 242
15719.38 220
15720.57 250
15721.75 229
15722.94 231
15724.12 231
15725.31 230
15726.49 224
15727.68 226
15728.86 235
15730.04 211
15731.23 255
15732.41 258
15733.60 259
15734.78 237
15735.97 238
15737.15 245
15738.34 226
15739.52 241
15740.71 250
15741.89 221
15743.08 259
15744.27 265
15745.45 293
15746.64 289
15747.82 280
15749.01 257
15750.19 247
15751.38 270
15752.56 276
15753.75 290
15754.93 256
15756.12 267
15757.31 284
15758.49 262
15759.68 286
15760.86 242
15762.05 272
15763.24 256
15764.42 247
15765.61 240
15766.79 298
15767.98 292
15769.17 260
15770.35 258
15771.54 261
15772.72 265
15773.91 248
15775.10 229
15776.28 254
15777.47 261
15778.66 260
15779.84 252
15781.03 234
15782.22 221
15783.40 242
15784.59 233
15785.78 240
15786.96 202
15788.15 225
15789.34 240
15790.53 200
15791.71 204
15792.90 227
15794.09 228
15795.27 220
15796.46 217
15797.65 201
15798.84 236
15800.02 231
15801.21 203
15802.40 202
15803.59 203
15804.77 204
15805.96 192
15807.15 216
15808.34 204
15809.52 199
15810.71 210
15811.90 215
15813.09 211
15814.28 203
15815.46 222
15816.65 211
15817.84 191
15819.03 216
15820.22 197
15821.40 198
15822.59 195
15823.78 224
15824.97 209
15826.16 202
15827.35 211
15828.53 190
15829.72 192
15830.91 190
15832.10 201
15833.29 213
15834.48 197
15835.67 204
15836.85 186
15838.04 215
15839.23 195
15840.42 168
15841.61 200
15842.80 197
15843.99 181
15845.18 209
15846.37 194
15847.55 215
15848.74 202
15849.93 211
15851.12 195
15852.31 191
15853.50 193
15854.69 202
15855.88 202
15857.07 200
15858.26 194
15859.45 203
15860.64 204
15861.83 214
15863.02 202
15864.21 191
15865.40 224
15866.59 191
15867.78 206
15868.97 226
15870.16 229
15871.35 214
15872.54 229
15873.73 215
15874.92 210
15876.11 220
15877.30 239
15878.49 220
15879.68 185
15880.87 220
15882.06 209
15883.25 209
15884.44 239
15885.63 239
15886.82 226
15888.01 236
15889.20 231
15890.39 233
15891.59 208
15892.78 231
15893.97 255
15895.16 249
15896.35 228
15897.54 228
15898.73 259
15899.92 230
15901.11 239
15902.30 238
15903.50 236
15904.69 246
15905.88 247
15907.07 242
15908.26 255
15909.45 270
15910.64 250
15911.84 253
15913.03 274
15914.22 251
15915.41 252
15916.60 272
15917.79 275
15918.99 273
15920.18 265
15921.37 291
15922.56 268
15923.75 276
15924.95 252
15926.14 258
15927.33 247
15928.52 264
15929.71 254
15930.91 250
15932.10 248
15933.29 268
15934.48 243
15935.68 232
15936.87 216
15938.06 247
15939.25 218
15940.45 234
15941.64 228
15942.83 199
15944.03 189
15945.22 193
15946.41 192
15947.60 171
15948.80 191
15949.99 203
15951.18 182
15952.38 183
15953.57 196
15954.76 191
15955.96 207
15957.15 191
15958.34 190
15959.54 168
15960.73 172
15961.92 170
15963.12 156
15964.31 168
15965.50 146
15966.70 173
15967.89 153
15969.08 172
15970.28 174
15971.47 174
15972.67 159
15973.86 163
15975.05 154
15976.25 160
15977.44 159
15978.64 166
15979.83 143
15981.02 141
15982.22 168
15983.41 139
15984.61 140
15985.80 153
15987.00 171
15988.19 136
15989.38 144
15990.58 135
15991.77 145
15992.97 136
15994.16 132
15995.36 142
15996.55 127
15997.75 157
15998.94 150
16000.14 181
16001.33 163
16002.53 134
16003.72 143
16004.92 130
16006.11 146
16007.31 157
16008.50 132
16009.70 145
16010.89 144
16012.09 138
16013.28 131
16014.48 117
16015.67 130
16016.87 144
16018.07 154
16019.26 142
16020.46 138
16021.65 156
16022.85 149
16024.04 119
16025.24 136
16026.44 138
16027.63 160
16028.83 149
16030.02 146
16031.22 144
16032.42 144
16033.61 142
16034.81 129
16036.00 147
16037.20 120
16038.40 115
16039.59 137
16040.79 132
16041.99 131
16043.18 120
16044.38 132
16045.58 124
16046.77 135
16047.97 154
16049.17 117
16050.36 139
16051.56 156
16052.76 128
16053.95 129
16055.15 126
16056.35 111
16057.54 131
16058.74 149
16059.94 150
16061.14 132
16062.33 131
16063.53 138
16064.73 131
16065.92 135
16067.12 115
16068.32 124
16069.52 121
16070.71 136
16071.91 138
16073.11 127
16074.31 122
16075.50 130
16076.70 126
16077.90 118
16079.10 141
16080.30 122
16081.49 133
16082.69 117
16083.89 121
16085.09 122
16086.29 122
16087.48 118
16088.68 129
16089.88 120
16091.08 110
16092.28 114
16093.48 135
16094.67 118
16095.87 92
16097.07 116
16098.27 82
16099.47 111
16100.67 122
16101.87 124
16103.06 107
16104.26 109
16105.46 114
16106.66 120
16107.86 119
16109.06 113
16110.26 125
16111.46 145
16112.66 122
16113.86 106
16115.05 111
16116.25 110
16117.45 108
16118.65 128
16119.85 109
16121.05 122
16122.25 107
16123.45 119
16124.65 120
16125.85 127
16127.05 112
16128.25 91
16129.45 119
16130.65 107
16131.85 95
16133.05 114
16134.25 111
16135.45 107
16136.65 110
16137.85 122
16139.05 102
16140.25 110
16141.45 110
16142.65 120
16143.85 107
16145.05 110
16146.25 112
16147.45 128
16148.65 114
16149.85 108
16151.05 120
16152.25 131
16153.45 114
16154.65 119
16155.85 114
16157.05 122
16158.25 109
16159.46 133
16160.66 127
16161.86 131
16163.06 105
16164.26 95
16165.46 120
16166.66 121
16167.86 120
16169.06 126
16170.27 129
16171.47 128
16172.67 117
16173.87 125
16175.07 111
16176.27 127
16177.47 127
16178.67 123
16179.88 107
16181.08 112
16182.28 122
16183.48 128
16184.68 117
16185.89 117
16187.09 114
16188.29 111
16189.49 113
16190.69 124
16191.90 130
16193.10 122
16194.30 114
16195.50 119
16196.70 115
16197.91 120
16199.11 122
16200.31 93
16201.51 151
16202.72 137
16203.92 118
16205.12 113
16206.32 109
16207.53 114
16208.73 117
16209.93 136
16211.13 112
16212.34 120
16213.54 138
16214.74 135
16215.95 118
16217.15 120
16218.35 127
16219.55 128
16220.76 110
16221.96 126
16223.16 131
16224.37 109
16225.57 135
16226.77 138
16227.98 133
16229.18 124
16230.38 124
16231.59 138
16232.79 135
16233.99 131
16235.20 127
16236.40 132
16237.61 131
16238.81 111
16240.01 125
16241.22 152
16242.42 139
16243.63 122
16244.83 143
16246.03 135
16247.24 120
16248.44 133
16249.65 143
16250.85 157
16252.05 152
16253.26 140
16254.46 114
16255.67 134
16256.87 133
16258.08 119
16259.28 136
16260.49 147
16261.69 138
16262.89 156
16264.10 154
16265.30 121
16266.51 154
16267.71 154
16268.92 162
16270.12 146
16271.33 147
16272.53 151
16273.74 161
16274.94 121
16276.15 113
16277.35 130
16278.56 135
16279.77 133
16280.97 126
16282.18 131
16283.38 128
16284.59 139
16285.79 146
16287.00 142
16288.20 139
16289.41 145
16290.61 125
16291.82 146
16293.03 145
16294.23 143
16295.44 146
16296.64 147
16297.85 136
16299.06 151
16300.26 139
16301.47 158
16302.67 131
16303.88 131
16305.09 133
16306.29 136
16307.50 142
16308.71 148
16309.91 148
16311.12 115
16312.33 114
16313.53 144
16314.74 124
16315.95 127
16317.15 140
16318.36 126
16319.57 125
16320.77 129
16321.98 130
16323.19 116
16324.39 110
16325.60 136
16326.81 116
16328.01 121
16329.22 113
16330.43 128
16331.64 124
16332.84 112
16334.05 100
16335.26 127
16336.47 114
16337.67 108
16338.88 109
16340.09 118
16341.30 116
16342.50 117
16343.71 114
16344.92 111
16346.13 119
16347.33 102
16348.54 105
16349.75 120
16350.96 103
16352.17 109
16353.37 127
16354.58 118
16355.79 114
16357.00 107
16358.21 137
16359.41 112
16360.62 114
16361.83 91
16363.04 99
16364.25 110
16365.46 99
16366.67 93
16367.87 104
16369.08 120
16370.29 107
16371.50 113
16372.71 105
16373.92 108
16375.13 105
16376.34 108
16377.54 111
16378.75 108
16379.96 131
16381.17 107
16382.38 103
16383.59 93
16384.80 108
16386.01 129
16387.22 102
16388.43 108
16389.64 101
16390.85 106
16392.05 96
16393.26 89
16394.47 107
16395.68 107
16396.89 111
16398.10 122
16399.31 125
16400.52 107
16401.73 98
16402.94 102
16404.15 103
16405.36 116
16406.57 109
16407.78 109
16408.99 94
16410.20 111
16411.41 102
16412.62 104
16413.83 108
16415.04 103
16416.25 112
16417.46 127
16418.67 117
16419.88 122
16421.10 120
16422.31 111
16423.52 105
16424.73 107
16425.94 125
16427.15 112
16428.36 120
16429.57 119
16430.78 126
16431.99 117
16433.20 108
16434.41 107
16435.63 105
16436.84 121
16438.05 112
16439.26 104
16440.47 121
16441.68 120
16442.89 120
16444.10 104
16445.32 103
16446.53 128
16447.74 108
16448.95 111
16450.16 102
16451.37 111
16452.59 107
16453.80 126
16455.01 110
16456.22 98
16457.43 91
16458.64 95
16459.86 125
16461.07 121
16462.28 109
16463.49 106
16464.70 89
16465.92 91
16467.13 111
16468.34 109
16469.55 109
16470.77 114
16471.98 124
16473.19 112
16474.40 119
16475.62 106
16476.83 107
16478.04 107
16479.25 124
16480.47 101
16481.68 100
16482.89 115
16484.11 113
16485.32 99
16486.53 116
16487.74 113
16488.96 107
16490.17 109
16491.38 116
16492.60 107
16493.81 112
16495.02 105
16496.24 128
16497.45 108
16498.66 97
16499.88 115
16501.09 111
16502.30 103
16503.52 115
16504.73 114
16505.94 120
16507.16 105
16508.37 97
16509.59 102
16510.80 118
16512.01 110
16513.23 121
16514.44 102
16515.66 129
16516.87 110
16518.08 127
16519.30 115
16520.51 111
16521.73 112
16522.94 115
16524.16 126
16525.37 109
16526.58 135
16527.80 112
16529.01 114
16530.23 115
16531.44 124
16532.66 125
16533.87 126
16535.09 141
16536.30 125
16537.52 120
16538.73 106
16539.95 120
16541.16 115
16542.38 116
16543.59 126
16544.81 128
16546.02 142
16547.24 132
16548.45 116
16549.67 136
16550.88 132
16552.10 128
16553.31 143
16554.53 125
16555.74 132
16556.96 103
16558.18 129
16559.39 127
16560.61 126
16561.82 128
16563.04 128
16564.25 114
16565.47 115
16566.69 119
16567.90 114
16569.12 121
16570.33 117
16571.55 139
16572.77 135
16573.98 119
16575.20 116
16576.41 130
16577.63 122
16578.85 112
16580.06 133
16581.28 124
16582.50 121
16583.71 103
16584.93 115
16586.15 133
16587.36 120
16588.58 113
16589.80 116
16591.01 115
16592.23 127
16593.45 112
16594.66 129
16595.88 114
16597.10 118
16598.32 105
16599.53 113
16600.75 109
16601.97 112
16603.18 112
16604.40 113
16605.62 113
16606.84 98
16608.05 94
16609.27 98
16610.49 93
16611.71 86
16612.92 97
16614.14 97
16615.36 117
16616.58 123
16617.79 100
16619.01 94
16620.23 118
16621.45 119
16622.67 110
16623.88 108
16625.10 101
16626.32 125
16627.54 101
16628.76 103
16629.97 120
16631.19 89
16632.41 118
16633.63 106
16634.85 123
16636.07 106
16637.29 96
16638.50 100
16639.72 92
16640.94 121
16642.16 95
16643.38 106
16644.60 108
16645.82 100
16647.03 100
16648.25 83
16649.47 116
16650.69 114
16651.91 110
16653.13 114
16654.35 112
16655.57 102
16656.79 107
16658.01 112
16659.23 84
16660.45 93
16661.66 103
16662.88 123
16664.10 106
16665.32 104
16666.54 93
16667.76 93
16668.98 97
16670.20 115
16671.42 84
16672.64 92
16673.86 111
16675.08 109
16676.30 111
16677.52 122
16678.74 100
16679.96 103
16681.18 106
16682.40 101
16683.62 95
16684.84 92
16686.06 103
16687.28 117
16688.50 110
16689.72 89
16690.94 115
16692.16 100
16693.39 100
16694.61 115
16695.83 99
16697.05 89
16698.27 111
16699.49 115
16700.71 103
16701.93 86
16703.15 90
16704.37 121
16705.59 102
16706.81 92
16708.04 94
16709.26 98
16710.48 108
16711.70 97
16712.92 97
16714.14 100
16715.36 110
16716.58 112
16717.81 104
16719.03 100
16720.25 105
16721.47 91
16722.69 112
16723.91 97
16725.14 84
16726.36 83
16727.58 102
16728.80 116
16730.02 110
16731.24 102
16732.47 105
16733.69 90
16734.91 100
16736.13 94
16737.36 89
16738.58 83
16739.80 97
16741.02 93
16742.24 93
16743.47 81
16744.69 110
16745.91 103
16747.13 86
16748.36 99
16749.58 92
16750.80 95
16752.02 98
16753.25 113
16754.47 94
16755.69 93
16756.92 105
16758.14 96
16759.36 98
16760.59 89
16761.81 88
16763.03 107
16764.25 99
16765.48 89
16766.70 99
16767.92 76
16769.15 102
16770.37 95
16771.59 102
16772.82 98
16774.04 88
16775.27 91
16776.49 100
16777.71 95
16778.94 94
16780.16 90
16781.38 105
16782.61 115
16783.83 97
16785.06 113
16786.28 80
16787.50 98
16788.73 105
16789.95 97
16791.18 87
16792.40 84
16793.62 80
16794.85 79
16796.07 84
16797.30 88
16798.52 94
16799.75 95
16800.97 105
16802.19 122
16803.42 112
16804.64 112
16805.87 87
16807.09 90
16808.32 100
16809.54 95
16810.77 100
16811.99 97
16813.22 114
16814.44 110
16815.67 106
16816.89 122
16818.12 116
16819.34 124
16820.57 119
16821.79 89
16823.02 100
16824.24 101
16825.47 113
16826.70 116
16827.92 99
16829.15 107
16830.37 114
16831.60 111
16832.82 106
16834.05 119
16835.27 106
16836.50 110
16837.73 102
16838.95 130
16840.18 100
16841.40 97
16842.63 114
16843.86 130
16845.08 113
16846.31 125
16847.53 107
16848.76 109
16849.99 118
16851.21 112
16852.44 110
16853.67 123
16854.89 113
16856.12 112
16857.35 134
16858.57 125
16859.80 128
16861.03 126
16862.25 135
16863.48 135
16864.71 143
16865.93 117
16867.16 148
16868.39 145
16869.61 138
16870.84 143
16872.07 132
16873.30 132
16874.52 122
16875.75 151
16876.98 128
16878.20 141
16879.43 143
16880.66 143
16881.89 189
16883.11 146
16884.34 136
16885.57 129
16886.80 146
16888.02 142
16889.25 123
16890.48 133
16891.71 120
16892.94 140
16894.16 139
16895.39 142
16896.62 125
16897.85 132
16899.08 165
16900.30 159
16901.53 138
16902.76 117
16903.99 152
16905.22 139
16906.45 145
16907.67 146
16908.90 146
16910.13 141
16911.36 128
16912.59 125
16913.82 119
16915.04 123
16916.27 143
16917.50 130
16918.73 142
16919.96 122
16921.19 114
16922.42 127
16923.65 129
16924.88 119
16926.10 116
16927.33 135
16928.56 122
16929.79 116
16931.02 121
16932.25 124
16933.48 114
16934.71 140
16935.94 123
16937.17 134
16938.40 131
16939.63 136
16940.86 127
16942.09 125
16943.32 141
16944.55 111
16945.78 122
16947.01 115
16948.24 118
16949.47 133
16950.70 112
16951.93 118
16953.16 128
16954.39 118
16955.62 112
16956.85 120
16958.08 129
16959.31 114
16960.54 116
16961.77 118
16963.00 130
16964.23 126
16965.46 110
16966.69 101
16967.92 111
16969.15 119
16970.38 106
16971.61 106
16972.84 95
16974.07 111
16975.30 130
16976.54 117
16977.77 120
16979.00 111
16980.23 109
16981.46 99
16982.69 105
16983.92 118
16985.15 119
16986.38 106
16987.62 108
16988.85 117
16990.08 95
16991.31 110
16992.54 120
16993.77 110
16995.00 114
16996.24 118
16997.47 115
16998.70 104
16999.93 101
17001.16 101
17002.39 90
17003.63 103
17004.86 106
17006.09 101
17007.32 116
17008.55 112
17009.79 103
17011.02 101
17012.25 89
17013.48 121
17014.72 117
17015.95 94
17017.18 100
17018.41 105
17019.64 101
17020.88 92
17022.11 95
17023.34 94
17024.58 96
17025.81 109
17027.04 102
17028.27 100
17029.51 88
17030.74 101
17031.97 104
17033.21 100
17034.44 91
17035.67 101
17036.90 115
17038.14 96
17039.37 94
17040.60 93
17041.84 105
17043.07 90
17044.30 101
17045.54 109
17046.77 99
17048.00 89
17049.24 95
17050.47 89
17051.70 81
17052.94 89
17054.17 97
17055.41 101
17056.64 68
17057.87 79
17059.11 89
17060.34 78
17061.58 81
17062.81 70
17064.04 92
17065.28 77
17066.51 102
17067.75 100
17068.98 107
17070.21 92
17071.45 89
17072.68 98
17073.92 81
17075.15 79
17076.39 93
17077.62 101
17078.86 94
17080.09 103
17081.33 109
17082.56 94
17083.80 87
17085.03 84
17086.26 78
17087.50 84
17088.73 98
17089.97 84
17091.20 89
17092.44 94
17093.68 88
17094.91 97
17096.15 99
17097.38 71
17098.62 95
17099.85 77
17101.09 101
17102.32 87
17103.56 68
17104.79 103
17106.03 79
17107.26 81
17108.50 89
17109.74 88
17110.97 79
17112.21 80
17113.44 79
17114.68 105
17115.92 89
17117.15 97
17118.39 101
17119.62 85
17120.86 109
17122.10 84
17123.33 90
17124.57 86
17125.80 104
17127.04 85
17128.28 76
17129.51 74
17130.75 75
17131.99 84
17133.22 87
17134.46 99
17135.70 96
17136.93 77
17138.17 91
17139.41 88
17140.64 82
17141.88 96
17143.12 74
17144.35 85
17145.59 71
17146.83 89
17148.07 86
17149.30 90
17150.54 95
17151.78 87
17153.02 87
17154.25 77
17155.49 91
17156.73 83
17157.96 90
17159.20 83
17160.44 87
17161.68 97
17162.92 80
17164.15 75
17165.39 94
17166.63 89
17167.87 70
17169.10 82
17170.34 85
17171.58 81
17172.82 77
17174.06 95
17175.29 90
17176.53 89
17177.77 80
17179.01 94
17180.25 92
17181.49 83
17182.72 77
17183.96 80
17185.20 80
17186.44 83
17187.68 94
17188.92 83
17190.15 91
17191.39 98
17192.63 76
17193.87 91
17195.11 82
17196.35 75
17197.59 91
17198.83 83
17200.07 77
17201.30 82
17202.54 78
17203.78 75
17205.02 78
17206.26 88
17207.50 75
17208.74 67
17209.98 74
17211.22 92
17212.46 77
17213.70 78
17214.94 77
17216.18 78
17217.42 79
17218.66 86
17219.90 77
17221.14 92
17222.38 72
17223.62 72
17224.86 94
17226.10 77
17227.34 81
17228.58 78
17229.82 90
17231.06 74
17232.30 73
17233.54 89
17234.78 87
17236.02 79
17237.26 86
17238.50 82
17239.74 78
17240.98 82
17242.22 67
17243.46 74
17244.70 73
17245.94 74
17247.18 84
17248.42 94
17249.66 87
17250.90 73
17252.14 62
17253.39 76
17254.63 50
17255.87 79
17257.11 85
17258.35 72
17259.59 86
17260.83 82
17262.07 92
17263.31 69
17264.56 67
17265.80 82
17267.04 86
17268.28 70
17269.52 63
17270.76 58
17272.00 76
17273.25 83
17274.49 75
17275.73 67
17276.97 69
17278.21 101
17279.45 90
17280.70 83
17281.94 61
17283.18 64
17284.42 75
17285.66 70
17286.91 55
17288.15 80
17289.39 83
17290.63 86
17291.88 64
17293.12 66
17294.36 75
17295.60 68
17296.85 77
17298.09 68
17299.33 77
17300.57 75
17301.82 91
17303.06 70
17304.30 75
17305.54 70
17306.79 73
17308.03 79
17309.27 86
17310.52 71
17311.76 78
17313.00 82
17314.25 81
17315.49 64
17316.73 89
17317.97 76
17319.22 74
17320.46 70
17321.71 70
17322.95 89
17324.19 70
17325.44 72
17326.68 67
17327.92 66
17329.17 79
17330.41 85
17331.65 90
17332.90 86
17334.14 70
17335.39 77
17336.63 72
17337.87 58
17339.12 74
17340.36 81
17341.61 82
17342.85 64
17344.09 68
17345.34 67
17346.58 65
17347.83 75
17349.07 72
17350.32 76
17351.56 60
17352.80 63
17354.05 93
17355.29 85
17356.54 70
17357.78 68
17359.03 81
17360.27 64
17361.52 65
17362.76 81
17364.01 68
17365.25 70
17366.50 74
17367.74 70
17368.99 70
17370.23 76
17371.48 85
17372.72 91
17373.97 76
17375.21 87
17376.46 79
17377.70 100
17378.95 92
17380.19 70
17381.44 80
17382.69 83
17383.93 69
17385.18 78
17386.42 72
17387.67 73
17388.91 73
17390.16 82
17391.41 82
17392.65 84
17393.90 71
17395.14 76
17396.39 76
17397.64 68
17398.88 55
17400.13 70
17401.37 70
17402.62 69
17403.87 70
17405.11 76
17406.36 72
17407.61 72
17408.85 65
17410.10 66
17411.35 60
17412.59 72
17413.84 84
17415.09 68
17416.33 80
17417.58 73
17418.83 71
17420.07 83
17421.32 73
17422.57 55
17423.82 79
17425.06 61
17426.31 71
17427.56 82
17428.80 78
17430.05 81
17431.30 76
17432.55 78
17433.79 66
17435.04 71
17436.29 80
17437.54 80
17438.78 79
17440.03 57
17441.28 89
17442.53 77
17443.77 75
17445.02 67
17446.27 72
17447.52 78
17448.77 62
17450.01 58
17451.26 76
17452.51 72
17453.76 72
17455.01 82
17456.25 92
17457.50 81
17458.75 71
17460.00 82
17461.25 79
17462.50 76
17463.74 70
17464.99 72
17466.24 80
17467.49 85
17468.74 83
17469.99 81
17471.24 89
17472.49 107
17473.73 68
17474.98 90
17476.23 69
17477.48 71
17478.73 80
17479.98 76
17481.23 80
17482.48 80
17483.73 70
17484.98 89
17486.23 73
17487.47 62
17488.72 73
17489.97 76
17491.22 73
17492.47 78
17493.72 69
17494.97 61
17496.22 79
17497.47 87
17498.72 87
17499.97 77
17501.22 89
17502.47 93
17503.72 73
17504.97 86
17506.22 93
17507.47 73
17508.72 79
17509.97 83
17511.22 79
17512.47 80
17513.72 76
17514.97 75
17516.22 83
17517.47 70
17518.72 88
17519.97 85
17521.22 91
17522.47 79
17523.72 78
17524.98 94
17526.23 82
17527.48 70
17528.73 76
17529.98 86
17531.23 91
17532.48 83
17533.73 78
17534.98 91
17536.23 92
17537.48 86
17538.74 88
17539.99 96
17541.24 96
17542.49 79
17543.74 90
17544.99 92
17546.24 76
17547.50 103
17548.75 87
17550.00 78
17551.25 78
17552.50 89
17553.75 71
17555.01 76
17556.26 93
17557.51 75
17558.76 90
17560.01 82
17561.26 85
17562.52 84
17563.77 82
17565.02 76
17566.27 98
17567.53 86
17568.78 77
17570.03 78
17571.28 88
17572.53 73
17573.79 80
17575.04 84
17576.29 102
17577.54 96
17578.80 89
17580.05 92
17581.30 91
17582.56 96
17583.81 86
17585.06 85
17586.31 63
17587.57 82
17588.82 80
17590.07 100
17591.33 97
17592.58 93
17593.83 82
17595.08 88
17596.34 91
17597.59 92
17598.84 85
17600.10 97
17601.35 87
17602.61 81
17603.86 95
17605.11 85
17606.37 87
17607.62 84
17608.87 88
17610.13 95
17611.38 89
17612.63 90
17613.89 117
17615.14 86
17616.40 101
17617.65 89
17618.90 107
17620.16 108
17621.41 92
17622.67 92
17623.92 88
17625.17 89
17626.43 89
17627.68 104
17628.94 81
17630.19 84
17631.45 79
17632.70 105
17633.96 88
17635.21 85
17636.47 90
17637.72 78
17638.97 90
17640.23 95
17641.48 80
17642.74 80
17643.99 68
17645.25 75
17646.50 82
17647.76 74
17649.01 88
17650.27 86
17651.52 85
17652.78 74
17654.04 76
17655.29 76
17656.55 98
17657.80 93
17659.06 84
17660.31 86
17661.57 70
17662.82 79
17664.08 83
17665.33 86
17666.59 81
17667.85 81
17669.10 87
17670.36 100
17671.61 68
17672.87 71
17674.13 70
17675.38 86
17676.64 82
17677.89 70
17679.15 64
17680.41 63
17681.66 83
17682.92 75
17684.18 81
17685.43 76
17686.69 86
17687.95 74
17689.20 93
17690.46 84
17691.71 69
17692.97 80
17694.23 90
17695.49 69
17696.74 83
17698.00 89
17699.26 76
17700.51 83
17701.77 89
17703.03 75
17704.28 78
17705.54 77
17706.80 70
17708.06 86
17709.31 81
17710.57 78
17711.83 65
17713.08 72
17714.34 69
17715.60 79
17716.86 86
17718.11 79
17719.37 79
17720.63 67
17721.89 63
17723.15 87
17724.40 81
17725.66 78
17726.92 91
17728.18 87
17729.43 81
17730.69 77
17731.95 72
17733.21 75
17734.47 82
17735.73 77
17736.98 72
17738.24 70
17739.50 86
17740.76 72
17742.02 79
17743.28 91
17744.53 91
17745.79 83
17747.05 74
17748.31 87
17749.57 79
17750.83 76
17752.09 71
17753.34 68
17754.60 87
17755.86 81
17757.12 87
17758.38 79
17759.64 67
17760.90 72
17762.16 102
17763.42 70
17764.68 78
17765.94 75
17767.19 87
17768.45 90
17769.71 92
17770.97 61
17772.23 79
17773.49 69
17774.75 70
17776.01 79
17777.27 69
17778.53 80
17779.79 75
17781.05 69
17782.31 74
17783.57 79
17784.83 74
17786.09 105
17787.35 78
17788.61 76
17789.87 67
17791.13 81
17792.39 75
17793.65 78
17794.91 60
17796.17 85
17797.43 83
17798.69 77
17799.95 71
17801.21 57
17802.47 80
17803.73 81
17805.00 91
17806.26 62
17807.52 76
17808.78 69
17810.04 77
17811.30 88
17812.56 68
17813.82 63
17815.08 73
17816.34 72
17817.60 62
17818.87 78
17820.13 72
17821.39 80
17822.65 64
17823.91 76
17825.17 60
17826.43 81
17827.69 79
17828.96 85
17830.22 66
17831.48 63
17832.74 72
17834.00 57
17835.26 69
17836.53 76
17837.79 86
17839.05 60
17840.31 70
17841.57 69
17842.84 67
17844.10 66
17845.36 66
17846.62 74
17847.88 68
17849.15 62
17850.41 57
17851.67 62
17852.93 61
17854.20 75
17855.46 75
17856.72 54
17857.98 66
17859.25 69
17860.51 55
17861.77 64
17863.03 74
17864.30 76
17865.56 75
17866.82 72
17868.09 66
17869.35 70
17870.61 67
17871.87 80
17873.14 69
17874.40 64
17875.66 58
17876.93 63
17878.19 74
17879.45 75
17880.72 74
17881.98 68
17883.24 65
17884.51 48
17885.77 76
17887.03 65
17888.30 86
17889.56 57
17890.83 56
17892.09 62
17893.35 60
17894.62 74
17895.88 80
17897.14 76
17898.41 75
17899.67 58
17900.94 67
17902.20 62
17903.46 75
17904.73 65
17905.99 61
17907.26 74
17908.52 62
17909.79 65
17911.05 65
17912.32 84
17913.58 65
17914.84 61
17916.11 58
17917.37 73
17918.64 83
17919.90 82
17921.17 68
17922.43 68
17923.70 70
17924.96 66
17926.23 74
17927.49 73
17928.76 61
17930.02 76
17931.29 76
17932.55 64
17933.82 73
17935.08 79
17936.35 69
17937.61 65
17938.88 53
17940.14 69
17941.41 69
17942.68 58
17943.94 76
17945.21 72
17946.47 62
17947.74 51
17949.00 72
17950.27 58
17951.54 58
17952.80 68
17954.07 64
17955.33 67
17956.60 73
17957.87 68
17959.13 72
17960.40 77
17961.66 65
17962.93 69
17964.20 70
17965.46 75
17966.73 64
17968.00 65
17969.26 65
17970.53 64
17971.80 52
17973.06 70
17974.33 66
17975.60 61
17976.86 52
17978.13 65
17979.40 68
17980.66 56
17981.93 57
17983.20 72
17984.46 75
17985.73 65
17987.00 77
17988.26 69
17989.53 67
17990.80 68
17992.07 80
17993.33 76
17994.60 67
17995.87 70
17997.14 62
17998.40 76
17999.67 75
18000.94 61
18002.21 61
18003.47 60
18004.74 59
18006.01 78
18007.28 72
18008.55 73
18009.81 64
18011.08 72
18012.35 67
18013.62 64
18014.89 69
18016.15 70
18017.42 70
18018.69 75
18019.96 84
18021.23 69
18022.49 61
18023.76 69
18025.03 65
18026.30 74
18027.57 82
18028.84 71
18030.11 78
18031.37 67
18032.64 66
18033.91 72
18035.18 63
18036.45 53
18037.72 65
18038.99 56
18040.26 66
18041.53 74
18042.79 56
18044.06 63
18045.33 64
18046.60 66
18047.87 54
18049.14 56
18050.41 58
18051.68 65
18052.95 71
18054.22 76
18055.49 68
18056.76 64
18058.03 72
18059.30 53
18060.57 69
18061.84 71
18063.11 76
18064.38 70
18065.65 61
18066.92 58
18068.19 69
18069.46 73
18070.73 61
18072.00 58
18073.27 68
18074.54 71
18075.81 57
18077.08 72
18078.35 66
18079.62 56
18080.89 78
18082.16 73
18083.43 68
18084.70 52
18085.97 54
18087.24 60
18088.51 64
18089.78 58
18091.05 81
18092.32 76
18093.59 55
18094.87 78
18096.14 78
18097.41 65
18098.68 52
18099.95 73
18101.22 58
18102.49 77
18103.76 86
18105.03 74
18106.31 73
18107.58 72
18108.85 54
18110.12 62
18111.39 69
18112.66 72
18113.93 69
18115.21 62
18116.48 63
18117.75 65
18119.02 72
18120.29 75
18121.56 77
18122.84 67
18124.11 85
18125.38 68
18126.65 57
18127.92 68
18129.20 83
18130.47 80
18131.74 65
18133.01 89
18134.29 83
18135.56 62
18136.83 58
18138.10 74
18139.38 78
18140.65 79
18141.92 61
18143.19 54
18144.47 57
18145.74 60
18147.01 62
18148.28 79
18149.56 79
18150.83 75
18152.10 75
18153.38 88
18154.65 64
18155.92 69
18157.19 71
18158.47 63
18159.74 74
18161.01 66
18162.29 79
18163.56 56
18164.83 60
18166.11 69
18167.38 76
18168.65 69
18169.93 55
18171.20 57
18172.48 74
18173.75 70
18175.02 66
18176.30 72
18177.57 70
18178.84 79
18180.12 76
18181.39 68
18182.67 80
18183.94 64
18185.21 70
18186.49 72
18187.76 66
18189.04 66
18190.31 75
18191.59 71
18192.86 72
18194.13 63
18195.41 76
18196.68 69
18197.96 73
18199.23 62
18200.51 54
18201.78 71
18203.06 61
18204.33 70
18205.61 74
18206.88 60
18208.16 77
18209.43 71
18210.71 85
18211.98 55
18213.26 63
18214.53 77
18215.81 54
18217.08 74
18218.36 62
18219.63 59
18220.91 70
18222.18 60
18223.46 67
18224.73 61
18226.01 77
18227.28 73
18228.56 81
18229.84 69
18231.11 68
18232.39 68
18233.66 71
18234.94 67
18236.21 74
18237.49 76
18238.77 66
18240.04 77
18241.32 62
18242.59 67
18243.87 57
18245.15 57
18246.42 68
18247.70 59
18248.98 77
18250.25 66
18251.53 66
18252.81 76
18254.08 60
18255.36 65
18256.63 78
18257.91 82
18259.19 68
18260.46 69
18261.74 66
18263.02 70
18264.30 77
18265.57 87
18266.85 74
18268.13 59
18269.40 65
18270.68 62
18271.96 72
18273.23 77
18274.51 68
18275.79 68
18277.07 72
18278.34 61
18279.62 64
18280.90 76
18282.18 69
18283.45 71
18284.73 66
18286.01 58
18287.29 69
18288.56 52
18289.84 68
18291.12 64
18292.40 59
18293.68 63
18294.95 55
18296.23 67
18297.51 86
18298.79 77
18300.07 73
18301.34 72
18302.62 72
18303.90 75
18305.18 77
18306.46 57
18307.74 73
18309.01 59
18310.29 75
18311.57 68
18312.85 63
18314.13 69
18315.41 57
18316.69 77
18317.96 66
18319.24 77
18320.52 67
18321.80 84
18323.08 68
18324.36 67
18325.64 71
18326.92 61
18328.20 75
18329.47 63
18330.75 70
18332.03 69
18333.31 69
18334.59 72
18335.87 87
18337.15 78
18338.43 73
18339.71 69
18340.99 88
18342.27 76
18343.55 63
18344.83 64
18346.11 71
18347.39 70
18348.67 78
18349.95 62
18351.23 65
18352.51 77
18353.79 64
18355.07 79
18356.35 65
18357.63 67
18358.91 70
18360.19 91
18361.47 56
18362.75 61
18364.03 72
18365.31 87
18366.59 89
18367.87 79
18369.15 81
18370.43 78
18371.71 81
18372.99 80
18374.27 84
18375.55 73
18376.83 69
18378.12 75
18379.40 71
18380.68 63
18381.96 68
18383.24 83
18384.52 75
18385.80 60
18387.08 84
18388.36 71
18389.65 75
18390.93 57
18392.21 66
18393.49 84
18394.77 56
18396.05 75
18397.33 71
18398.62 78
18399.90 65
18401.18 63
18402.46 57
18403.74 62
18405.02 64
18406.31 76
18407.59 78
18408.87 70
18410.15 72
18411.43 74
18412.72 72
18414.00 67
18415.28 83
18416.56 79
18417.84 62
18419.13 62
18420.41 71
18421.69 63
18422.97 66
18424.26 75
18425.54 54
18426.82 71
18428.10 72
18429.39 69
18430.67 66
18431.95 65
18433.23 77
18434.52 63
18435.80 78
18437.08 71
18438.37 60
18439.65 74
18440.93 80
18442.22 74
18443.50 49
18444.78 73
18446.06 64
18447.35 76
18448.63 82
18449.91 63
18451.20 83
18452.48 73
18453.76 79
18455.05 63
18456.33 77
18457.62 62
18458.90 80
18460.18 63
18461.47 66
18462.75 52
18464.03 67
18465.32 63
18466.60 68
18467.89 71
18469.17 58
18470.45 60
18471.74 60
18473.02 67
18474.31 66
18475.59 60
18476.88 65
18478.16 71
18479.44 72
18480.73 58
18482.01 56
18483.30 65
18484.58 63
18485.87 72
18487.15 64
18488.44 50
18489.72 59
18491.01 56
18492.29 74
18493.58 64
18494.86 59
18496.15 68
18497.43 75
18498.72 68
18500.00 60
18501.29 64
18502.57 78
18503.86 51
18505.14 71
18506.43 68
18507.71 55
18509.00 68
18510.28 57
18511.57 83
18512.85 71
18514.14 67
18515.42 57
18516.71 69
18518.00 53
18519.28 71
18520.57 64
18521.85 83
18523.14 69
18524.43 64
18525.71 64
18527.00 65
18528.28 65
18529.57 71
18530.86 72
18532.14 68
18533.43 65
18534.71 67
18536.00 66
18537.29 66
18538.57 61
18539.86 62
18541.15 82
18542.43 65
18543.72 73
18545.01 71
18546.29 72
18547.58 59
18548.87 61
18550.15 69
18551.44 65
18552.73 63
18554.01 77
18555.30 58
18556.59 64
18557.88 69
18559.16 70
18560.45 79
18561.74 70
18563.02 66
18564.31 60
18565.60 69
18566.89 68
18568.17 68
18569.46 63
18570.75 72
18572.04 58
18573.32 65
18574.61 67
18575.90 72
18577.19 71
18578.48 52
18579.76 75
18581.05 72
18582.34 81
18583.63 64
18584.92 57
18586.20 76
18587.49 54
18588.78 82
18590.07 73
18591.36 84
18592.64 74
18593.93 62
18595.22 79
18596.51 69
18597.80 63
18599.09 85
18600.38 67
18601.66 70
18602.95 59
18604.24 81
18605.53 74
18606.82 83
18608.11 63
18609.40 84
18610.69 80
18611.98 78
18613.26 71
18614.55 65
18615.84 76
18617.13 60
18618.42 79
18619.71 63
18621.00 63
18622.29 87
18623.58 76
18624.87 79
18626.16 66
18627.45 86
18628.74 70
18630.03 60
18631.32 62
18632.61 68
18633.89 50
18635.18 75
18636.47 63
18637.76 60
18639.05 66
18640.34 70
18641.63 59
18642.92 76
18644.21 95
18645.50 73
18646.79 61
18648.09 60
18649.38 56
18650.67 62
18651.96 71
18653.25 72
18654.54 61
18655.83 70
18657.12 68
18658.41 73
18659.70 79
18660.99 73
18662.28 69
18663.57 57
18664.86 58
18666.15 67
18667.44 68
18668.74 60
18670.03 57
18671.32 70
18672.61 67
18673.90 52
18675.19 62
18676.48 54
18677.77 57
18679.06 58
18680.36 61
18681.65 85
18682.94 64
18684.23 67
18685.52 72
18686.81 61
18688.11 61
18689.40 74
18690.69 51
18691.98 58
18693.27 50
18694.56 68
18695.86 59
18697.15 72
18698.44 56
18699.73 59
18701.02 88
18702.32 55
18703.61 71
18704.90 57
18706.19 69
18707.48 72
18708.78 52
18710.07 68
18711.36 56
18712.65 56
18713.95 60
18715.24 58
18716.53 72
18717.83 58
18719.12 65
18720.41 55
18721.70 57
18723.00 68
18724.29 59
18725.58 87
18726.87 70
18728.17 59
18729.46 59
18730.75 79
18732.05 71
18733.34 53
18734.63 53
18735.93 60
18737.22 76
18738.51 49
18739.81 51
18741.10 61
18742.39 56
18743.69 68
18744.98 81
18746.27 57
18747.57 62
18748.86 60
18750.16 75
18751.45 66
18752.74 73
18754.04 65
18755.33 56
18756.63 64
18757.92 71
18759.21 65
18760.51 53
18761.80 51
18763.10 59
18764.39 78
18765.69 56
18766.98 58
18768.27 49
18769.57 61
18770.86 57
18772.16 48
18773.45 69
18774.75 72
18776.04 68
18777.34 64
18778.63 58
18779.93 57
18781.22 69
18782.52 61
18783.81 52
18785.11 56
18786.40 67
18787.70 69
18788.99 67
18790.29 56
18791.58 54
18792.88 67
18794.17 61
18795.47 45
18796.76 61
18798.06 64
18799.35 43
18800.65 56
18801.94 67
18803.24 76
18804.54 62
18805.83 42
18807.13 60
18808.42 51
18809.72 50
18811.01 52
18812.31 61
18813.61 44
18814.90 57
18816.20 71
18817.49 58
18818.79 66
18820.09 52
18821.38 54
18822.68 72
18823.98 55
18825.27 53
18826.57 75
18827.87 67
18829.16 42
18830.46 65
18831.75 62
18833.05 51
18834.35 64
18835.64 54
18836.94 77
18838.24 57
18839.54 74
18840.83 55
18842.13 84
18843.43 61
18844.72 46
18846.02 63
18847.32 71
18848.61 73
18849.91 70
18851.21 58
18852.51 56
18853.80 68
18855.10 67
18856.40 59
18857.70 57
18858.99 65
18860.29 59
18861.59 67
18862.89 56
18864.18 59
18865.48 63
18866.78 56
18868.08 47
18869.38 60
18870.67 64
18871.97 64
18873.27 59
18874.57 57
18875.87 72
18877.16 63
18878.46 59
18879.76 62
18881.06 59
18882.36 57
18883.66 59
18884.95 58
18886.25 52
18887.55 54
18888.85 59
18890.15 63
18891.45 76
18892.75 58
18894.04 63
18895.34 75
18896.64 58
18897.94 64
18899.24 68
18900.54 60
18901.84 69
18903.14 68
18904.44 73
18905.74 74
18907.03 61
18908.33 57
18909.63 57
18910.93 59
18912.23 52
18913.53 55
18914.83 73
18916.13 65
18917.43 45
18918.73 64
18920.03 57
18921.33 67
18922.63 62
18923.93 61
18925.23 58
18926.53 64
18927.83 65
18929.13 63
18930.43 47
18931.73 48
18933.03 77
18934.33 59
18935.63 52
18936.93 75
18938.23 61
18939.53 56
18940.83 56
18942.13 61
18943.43 76
18944.73 62
18946.03 51
18947.33 55
18948.63 60
18949.93 58
18951.23 54
18952.53 66
18953.84 63
18955.14 72
18956.44 60
18957.74 68
18959.04 66
18960.34 63
18961.64 60
18962.94 63
18964.24 47
18965.54 65
18966.85 54
18968.15 77
18969.45 52
18970.75 56
18972.05 58
18973.35 64
18974.65 55
18975.96 64
18977.26 58
18978.56 59
18979.86 70
18981.16 74
18982.46 65
18983.77 54
18985.07 61
18986.37 81
18987.67 64
18988.97 53
18990.28 48
18991.58 67
18992.88 63
18994.18 60
18995.49 70
18996.79 63
18998.09 64
18999.39 62
19000.69 64
19002.00 67
19003.30 69
19004.60 59
19005.90 65
19007.21 54
19008.51 53
19009.81 65
19011.12 73
19012.42 72
19013.72 58
19015.02 75
19016.33 57
19017.63 65
19018.93 59
19020.24 55
19021.54 67
19022.84 73
19024.15 64
19025.45 62
19026.75 64
19028.06 60
19029.36 63
19030.66 74
19031.97 58
19033.27 68
19034.57 57
19035.88 78
19037.18 61
19038.48 60
19039.79 58
19041.09 61
19042.40 47
19043.70 69
19045.00 48
19046.31 50
19047.61 57
19048.92 68
19050.22 56
19051.52 56
19052.83 53
19054.13 57
19055.44 53
19056.74 49
19058.05 69
19059.35 59
19060.65 59
19061.96 57
19063.26 56
19064.57 62
19065.87 60
19067.18 71
19068.48 55
19069.79 57
19071.09 65
19072.40 63
19073.70 56
19075.01 49
19076.31 54
19077.62 73
19078.92 58
19080.23 68
19081.53 57
19082.84 59
19084.14 61
19085.45 60
19086.75 48
19088.06 63
19089.36 57
19090.67 62
19091.98 58
19093.28 54
19094.59 48
19095.89 59
19097.20 68
19098.50 69
19099.81 66
19101.12 65
19102.42 65
19103.73 52
19105.03 62
19106.34 51
19107.65 73
19108.95 79
19110.26 67
19111.56 57
19112.87 64
19114.18 65
19115.48 64
19116.79 66
19118.10 67
19119.40 65
19120.71 61
19122.02 52
19123.32 60
19124.63 57
19125.94 56
19127.24 64
19128.55 66
19129.86 59
19131.16 49
19132.47 68
19133.78 74
19135.08 65
19136.39 58
19137.70 63
19139.01 61
19140.31 59
19141.62 58
19142.93 55
19144.23 67
19145.54 59
19146.85 62
19148.16 61
19149.46 63
19150.77 60
19152.08 56
19153.39 58
19154.69 61
19156.00 46
19157.31 55
19158.62 54
19159.93 53
19161.23 61
19162.54 53
19163.85 57
19165.16 48
19166.47 70
19167.77 54
19169.08 58
19170.39 59
19171.70 72
19173.01 68
19174.32 59
19175.62 60
19176.93 61
19178.24 67
19179.55 50
19180.86 55
19182.17 65
19183.48 52
19184.78 52
19186.09 65
19187.40 50
19188.71 51
19190.02 62
19191.33 66
19192.64 52
19193.95 49
19195.26 69
19196.56 54
19197.87 66
19199.18 54
19200.49 60
19201.80 53
19203.11 55
19204.42 63
19205.73 64
19207.04 63
19208.35 57
19209.66 59
19210.97 42
19212.28 63
19213.59 63
19214.90 56
19216.21 60
19217.52 41
19218.83 57
19220.14 60
19221.45 53
19222.76 53
19224.07 56
19225.38 51
19226.69 56
19228.00 55
19229.31 41
19230.62 46
19231.93 72
19233.24 55
19234.55 75
19235.86 58
19237.17 58
19238.48 68
19239.79 59
19241.10 49
19242.41 47
19243.72 39
19245.03 72
19246.35 47
19247.66 47
19248.97 66
19250.28 69
19251.59 73
19252.90 65
19254.21 53
19255.52 56
19256.83 55
19258.14 51
19259.46 60
19260.77 67
19262.08 47
19263.39 56
19264.70 56
19266.01 56
19267.32 54
19268.64 50
19269.95 62
19271.26 63
19272.57 67
19273.88 47
19275.20 41
19276.51 57
19277.82 68
19279.13 58
19280.44 52
19281.75 47
19283.07 52
19284.38 53
19285.69 65
19287.00 58
19288.32 61
19289.63 61
19290.94 77
19292.25 65
19293.57 55
19294.88 47
19296.19 55
19297.50 69
19298.82 64
19300.13 54
19301.44 66
19302.75 39
19304.07 44
19305.38 51
19306.69 52
19308.01 63
19309.32 61
19310.63 64
19311.94 66
19313.26 51
19314.57 49
19315.88 49
19317.20 62
19318.51 42
19319.82 52
19321.14 66
19322.45 57
19323.76 59
19325.08 62
19326.39 58
19327.70 63
19329.02 68
19330.33 50
19331.65 49
19332.96 52
19334.27 46
19335.59 56
19336.90 49
19338.22 64
19339.53 56
19340.84 61
19342.16 60
19343.47 43
19344.79 56
19346.10 63
19347.41 50
19348.73 56
19350.04 63
19351.36 61
19352.67 56
19353.99 64
19355.30 52
19356.62 54
19357.93 60
19359.25 57
19360.56 53
19361.87 62
19363.19 58
19364.50 51
19365.82 70
19367.13 56
19368.45 56
19369.76 53
19371.08 56
19372.39 58
19373.71 58
19375.02 72
19376.34 55
19377.66 63
19378.97 52
19380.29 60
19381.60 53
19382.92 52
19384.23 48
19385.55 49
19386.86 71
19388.18 62
19389.50 70
19390.81 60
19392.13 49
19393.44 72
19394.76 57
19396.07 63
19397.39 59
19398.71 46
19400.02 50
19401.34 55
19402.65 57
19403.97 56
19405.29 58
19406.60 53
19407.92 57
19409.24 62
19410.55 50
19411.87 46
19413.19 53
19414.50 57
19415.82 45
19417.14 70
19418.45 69
19419.77 65
19421.09 52
19422.40 58
19423.72 56
19425.04 56
19426.35 40
19427.67 68
19428.99 56
19430.30 63
19431.62 37
19432.94 47
19434.26 65
19435.57 59
19436.89 60
19438.21 54
19439.53 67
19440.84 62
19442.16 60
19443.48 64
19444.80 67
19446.11 57
19447.43 65
19448.75 61
19450.07 64
19451.38 62
19452.70 51
19454.02 52
19455.34 50
19456.66 49
19457.97 44
19459.29 50
19460.61 52
19461.93 55
19463.25 65
19464.57 52
19465.88 56
19467.20 60
19468.52 58
19469.84 65
19471.16 63
19472.48 51
19473.79 58
19475.11 55
19476.43 61
19477.75 46
19479.07 64
19480.39 43
19481.71 50
19483.03 82
19484.34 68
19485.66 56
19486.98 60
19488.30 59
19489.62 68
19490.94 58
19492.26 39
19493.58 61
19494.90 54
19496.22 53
19497.54 63
19498.86 63
19500.18 53
19501.50 53
19502.81 43
19504.13 52
19505.45 53
19506.77 61
19508.09 63
19509.41 62
19510.73 50
19512.05 47
19513.37 55
19514.69 56
19516.01 56
19517.33 48
19518.65 51
19519.97 49
19521.29 60
19522.61 55
19523.93 56
19525.25 64
19526.57 64
19527.89 73
19529.22 51
19530.54 54
19531.86 56
19533.18 60
19534.50 42
19535.82 50
19537.14 48
19538.46 57
19539.78 52
19541.10 64
19542.42 53
19543.74 55
19545.06 66
19546.39 60
19547.71 53
19549.03 54
19550.35 56
19551.67 68
19552.99 64
19554.31 56
19555.63 48
19556.96 56
19558.28 62
19559.60 56
19560.92 62
19562.24 51
19563.56 49
19564.88 62
19566.21 59
19567.53 64
19568.85 50
19570.17 48
19571.49 63
19572.82 48
19574.14 53
19575.46 58
19576.78 65
19578.10 49
19579.43 57
19580.75 60
19582.07 59
19583.39 70
19584.72 58
19586.04 45
19587.36 58
19588.68 57
19590.01 61
19591.33 58
19592.65 52
19593.97 63
19595.30 55
19596.62 60
19597.94 56
19599.26 48
19600.59 57
19601.91 65
19603.23 65
19604.56 61
19605.88 76
19607.20 64
19608.53 53
19609.85 53
19611.17 55
19612.49 62
19613.82 54
19615.14 50
19616.47 52
19617.79 55
19619.11 51
19620.44 46
19621.76 50
19623.08 55
19624.41 50
19625.73 70
19627.05 60
19628.38 54
19629.70 68
19631.03 55
19632.35 65
19633.67 57
19635.00 51
19636.32 59
19637.65 56
19638.97 39
19640.29 50
19641.62 71
19642.94 54
19644.27 47
19645.59 61
19646.92 54
19648.24 52
19649.57 65
19650.89 55
19652.21 44
19653.54 57
19654.86 63
19656.19 59
19657.51 59
19658.84 53
19660.16 51
19661.49 52
19662.81 54
19664.14 57
19665.46 71
19666.79 50
19668.11 54
19669.44 55
19670.76 51
19672.09 57
19673.41 50
19674.74 56
19676.07 58
19677.39 56
19678.72 66
19680.04 60
19681.37 49
19682.69 52
19684.02 56
19685.34 67
19686.67 56
19688.00 69
19689.32 55
19690.65 67
19691.97 63
19693.30 59
19694.63 50
19695.95 53
19697.28 50
19698.60 64
19699.93 50
19701.26 75
19702.58 62
19703.91 47
19705.24 61
19706.56 73
19707.89 58
19709.22 57
19710.54 55
19711.87 60
19713.20 50
19714.52 54
19715.85 49
19717.18 53
19718.50 58
19719.83 58
19721.16 53
19722.48 61
19723.81 69
19725.14 72
19726.47 55
19727.79 48
19729.12 58
19730.45 50
19731.77 64
19733.10 43
19734.43 60
19735.76 51
19737.08 53
19738.41 63
19739.74 53
19741.07 46
19742.39 35
19743.72 73
19745.05 58
19746.38 61
19747.71 54
19749.03 49
19750.36 56
19751.69 56
19753.02 46
19754.35 49
19755.67 49
19757.00 54
19758.33 52
19759.66 46
19760.99 49
19762.31 56
19763.64 55
19764.97 55
19766.30 66
19767.63 53
19768.96 61
19770.29 56
19771.61 61
19772.94 51
19774.27 59
19775.60 68
19776.93 57
19778.26 52
19779.59 76
19780.92 69
19782.25 58
19783.57 63
19784.90 62
19786.23 56
19787.56 46
19788.89 64
19790.22 59
19791.55 51
19792.88 66
19794.21 53
19795.54 62
19796.87 58
19798.20 66
19799.53 55
19800.86 60
19802.19 47
19803.52 56
19804.85 46
19806.18 48
19807.50 62
19808.83 60
19810.16 54
19811.49 60
19812.82 57
19814.15 69
19815.49 65
19816.82 57
19818.15 64
19819.48 53
19820.81 51
19822.14 61
19823.47 58
19824.80 58
19826.13 58
19827.46 64
19828.79 53
19830.12 41
19831.45 56
19832.78 60
19834.11 51
19835.44 55
19836.77 61
19838.10 55
19839.44 63
19840.77 59
19842.10 57
19843.43 51
19844.76 52
19846.09 57
19847.42 58
19848.75 71
19850.08 63
19851.42 62
19852.75 63
19854.08 66
19855.41 56
19856.74 56
19858.07 44
19859.40 54
19860.74 65
19862.07 50
19863.40 50
19864.73 55
19866.06 68
19867.40 50
19868.73 48
19870.06 59
19871.39 57
19872.72 61
19874.06 52
19875.39 55
19876.72 56
19878.05 62
19879.38 54
19880.72 57
19882.05 59
19883.38 69
19884.71 64
19886.05 53
19887.38 54
19888.71 50
19890.04 57
19891.38 52
19892.71 67
19894.04 55
19895.38 59
19896.71 51
19898.04 55
19899.37 67
19900.71 48
19902.04 57
19903.37 73
19904.71 65
19906.04 65
19907.37 63
19908.71 60
19910.04 59
19911.37 53
19912.71 57
19914.04 60
19915.37 59
19916.71 54
19918.04 67
19919.37 57
19920.71 58
19922.04 55
19923.37 52
19924.71 61
19926.04 60
19927.38 43
19928.71 50
19930.04 53
19931.38 57
19932.71 67
19934.05 54
19935.38 57
19936.71 67
19938.05 63
19939.38 64
19940.72 51
19942.05 58
19943.39 75
19944.72 66
19946.06 77
19947.39 55
19948.72 75
19950.06 58
19951.39 49
19952.73 61
19954.06 54
19955.40 52
19956.73 65
19958.07 72
19959.40 59
19960.74 61
19962.07 69
19963.41 58
19964.74 52
19966.08 60
19967.41 50
19968.75 50
19970.08 47
19971.42 60
19972.76 47
19974.09 50
19975.43 52
19976.76 60
19978.10 61
19979.43 64
19980.77 35
19982.10 69
19983.44 55
19984.78 56
19986.11 56
19987.45 58
19988.78 50
19990.12 54
19991.46 64
19992.79 60
19994.13 62
19995.46 60
19996.80 71
19998.14 56
19999.47 44
20000.81 56
20002.15 59
20003.48 47
20004.82 57
20006.16 51
20007.49 58
20008.83 60
20010.17 56
20011.50 51
20012.84 44
20014.18 55
20015.51 58
20016.85 63
20018.19 52
20019.52 52
20020.86 65
20022.20 57
20023.53 71
20024.87 49
20026.21 57
20027.55 63
20028.88 51
20030.22 66
20031.56 57
20032.90 42
20034.23 64
20035.57 71
20036.91 61
20038.25 57
20039.58 52
20040.92 50
20042.26 76
20043.60 52
20044.93 60
20046.27 57
20047.61 63
20048.95 50
20050.29 62
20051.62 71
20052.96 53
20054.30 46
20055.64 40
20056.98 52
20058.32 46
20059.65 59
20060.99 53
20062.33 54
20063.67 57
20065.01 59
20066.35 53
20067.68 65
20069.02 73
20070.36 63
20071.70 62
20073.04 60
20074.38 37
20075.72 66
20077.06 47
20078.40 64
20079.73 40
20081.07 55
20082.41 57
20083.75 55
20085.09 55
20086.43 61
20087.77 51
20089.11 63
20090.45 72
20091.79 56
20093.13 52
20094.47 53
20095.81 54
20097.15 63
20098.48 46
20099.82 62
20101.16 52
20102.50 64
20103.84 67
20105.18 60
20106.52 67
20107.86 68
20109.20 62
20110.54 51
20111.88 69
20113.22 71
20114.56 63
20115.90 57
20117.24 49
20118.58 63
20119.93 65
20121.27 59
20122.61 64
20123.95 59
20125.29 65
20126.63 61
20127.97 65
20129.31 51
20130.65 54
20131.99 58
20133.33 53
20134.67 55
20136.01 58
