# Supplementary material for: MALDI-TOF MS typing enables the classification of brewing yeasts of the genus Saccharomyces to major beer styles
Source: PLoS One. 2017 Aug 9;12(8):e0181694. doi: 10.1371/journal.pone.0181694 (PMC5549903; doi:10.1371/journal.pone.0181694)
Supplement: S7 File — The directory includes 90 raw files and was zipped to “.zip”; the folder has three strains with 30 spectra per strain; S1 Text explains the raw files with an example and Table 1 represents the yeast strains used within the experiment. (ZIP) [file pone.0181694.s010.zip › 19-21/30279-120-Lag-Lag-Lag-YPG-18h-E-E_2016-09-22_6_0_B11_1.dat]

1999.90 1022
2000.32 1137
2000.75 1075
2001.17 1035
2001.59 1097
2002.01 1131
2002.43 1042
2002.86 1047
2003.28 1116
2003.70 989
2004.12 970
2004.54 960
2004.97 949
2005.39 966
2005.81 941
2006.23 902
2006.66 909
2007.08 951
2007.50 968
2007.92 986
2008.35 948
2008.77 957
2009.19 994
2009.61 1070
2010.04 986
2010.46 940
2010.88 949
2011.31 910
2011.73 928
2012.15 933
2012.57 914
2013.00 811
2013.42 841
2013.84 870
2014.27 935
2014.69 894
2015.11 931
2015.54 917
2015.96 886
2016.38 907
2016.81 930
2017.23 963
2017.65 1002
2018.08 1047
2018.50 1032
2018.93 1020
2019.35 1081
2019.77 1091
2020.20 1078
2020.62 1038
2021.04 1059
2021.47 1088
2021.89 1095
2022.32 990
2022.74 1001
2023.17 927
2023.59 940
2024.01 949
2024.44 903
2024.86 961
2025.29 934
2025.71 943
2026.14 885
2026.56 873
2026.98 924
2027.41 968
2027.83 894
2028.26 892
2028.68 818
2029.11 849
2029.53 824
2029.96 832
2030.38 891
2030.81 921
2031.23 919
2031.66 947
2032.08 923
2032.51 965
2032.93 961
2033.36 1009
2033.78 1005
2034.21 974
2034.63 973
2035.06 940
2035.49 935
2035.91 950
2036.34 965
2036.76 966
2037.19 937
2037.61 941
2038.04 955
2038.47 912
2038.89 986
2039.32 953
2039.74 890
2040.17 921
2040.59 997
2041.02 988
2041.45 1000
2041.87 950
2042.30 948
2042.73 943
2043.15 931
2043.58 951
2044.00 955
2044.43 904
2044.86 916
2045.28 913
2045.71 898
2046.14 915
2046.56 968
2046.99 923
2047.42 882
2047.84 858
2048.27 912
2048.70 919
2049.12 918
2049.55 881
2049.98 878
2050.40 853
2050.83 868
2051.26 916
2051.69 903
2052.11 893
2052.54 917
2052.97 967
2053.40 921
2053.82 879
2054.25 873
2054.68 921
2055.10 979
2055.53 966
2055.96 971
2056.39 1041
2056.82 994
2057.24 981
2057.67 1030
2058.10 1047
2058.53 1048
2058.95 967
2059.38 941
2059.81 960
2060.24 1057
2060.67 989
2061.09 998
2061.52 1031
2061.95 984
2062.38 985
2062.81 1013
2063.24 1063
2063.66 969
2064.09 1012
2064.52 1114
2064.95 1145
2065.38 1124
2065.81 1119
2066.24 1140
2066.66 1110
2067.09 1131
2067.52 1110
2067.95 1052
2068.38 1059
2068.81 1036
2069.24 977
2069.67 953
2070.10 920
2070.52 890
2070.95 872
2071.38 908
2071.81 971
2072.24 905
2072.67 902
2073.10 967
2073.53 966
2073.96 979
2074.39 1015
2074.82 995
2075.25 1027
2075.68 1045
2076.11 1075
2076.54 1022
2076.97 967
2077.40 1003
2077.83 1064
2078.26 1070
2078.69 987
2079.12 978
2079.55 1046
2079.98 1060
2080.41 1010
2080.84 1011
2081.27 999
2081.70 1047
2082.13 1031
2082.56 1044
2082.99 970
2083.42 977
2083.85 959
2084.28 972
2084.71 962
2085.14 949
2085.57 969
2086.00 990
2086.43 949
2086.86 902
2087.29 922
2087.73 916
2088.16 924
2088.59 915
2089.02 1018
2089.45 996
2089.88 941
2090.31 930
2090.74 928
2091.17 900
2091.61 938
2092.04 890
2092.47 916
2092.90 936
2093.33 911
2093.76 840
2094.19 868
2094.63 898
2095.06 920
2095.49 914
2095.92 875
2096.35 914
2096.78 904
2097.22 873
2097.65 852
2098.08 907
2098.51 921
2098.94 883
2099.38 880
2099.81 842
2100.24 842
2100.67 885
2101.11 877
2101.54 872
2101.97 844
2102.40 868
2102.83 935
2103.27 872
2103.70 851
2104.13 861
2104.56 926
2105.00 894
2105.43 900
2105.86 882
2106.30 888
2106.73 971
2107.16 1008
2107.59 1021
2108.03 972
2108.46 976
2108.89 1044
2109.33 983
2109.76 1012
2110.19 937
2110.63 931
2111.06 918
2111.49 884
2111.93 919
2112.36 928
2112.79 910
2113.23 890
2113.66 870
2114.09 884
2114.53 879
2114.96 872
2115.40 882
2115.83 931
2116.26 850
2116.70 822
2117.13 867
2117.56 816
2118.00 873
2118.43 870
2118.87 847
2119.30 880
2119.73 915
2120.17 960
2120.60 934
2121.04 889
2121.47 928
2121.91 902
2122.34 916
2122.78 1001
2123.21 955
2123.64 900
2124.08 926
2124.51 900
2124.95 887
2125.38 882
2125.82 889
2126.25 924
2126.69 902
2127.12 868
2127.56 914
2127.99 948
2128.43 983
2128.86 959
2129.30 1021
2129.73 992
2130.17 1045
2130.60 1026
2131.04 1056
2131.47 1068
2131.91 1086
2132.35 1026
2132.78 1014
2133.22 952
2133.65 993
2134.09 942
2134.52 953
2134.96 927
2135.40 1003
2135.83 992
2136.27 975
2136.70 958
2137.14 920
2137.57 922
2138.01 1024
2138.45 960
2138.88 854
2139.32 784
2139.76 849
2140.19 911
2140.63 857
2141.06 840
2141.50 874
2141.94 875
2142.37 890
2142.81 906
2143.25 909
2143.68 925
2144.12 916
2144.56 913
2144.99 867
2145.43 901
2145.87 891
2146.30 874
2146.74 861
2147.18 877
2147.62 928
2148.05 959
2148.49 1026
2148.93 1093
2149.36 1029
2149.80 1139
2150.24 1142
2150.68 1082
2151.11 1045
2151.55 1059
2151.99 1065
2152.43 1031
2152.86 984
2153.30 1015
2153.74 963
2154.18 1000
2154.61 934
2155.05 962
2155.49 933
2155.93 939
2156.37 972
2156.80 971
2157.24 972
2157.68 985
2158.12 1001
2158.56 948
2158.99 948
2159.43 1002
2159.87 965
2160.31 961
2160.75 998
2161.19 997
2161.62 968
2162.06 978
2162.50 929
2162.94 964
2163.38 982
2163.82 962
2164.26 1015
2164.69 1005
2165.13 981
2165.57 985
2166.01 1011
2166.45 1014
2166.89 1077
2167.33 1026
2167.77 1104
2168.21 1017
2168.65 1109
2169.08 1089
2169.52 1057
2169.96 1081
2170.40 1109
2170.84 1079
2171.28 1041
2171.72 1032
2172.16 1046
2172.60 1005
2173.04 1035
2173.48 1026
2173.92 1099
2174.36 1040
2174.80 1089
2175.24 1093
2175.68 1108
2176.12 1111
2176.56 1070
2177.00 1062
2177.44 1093
2177.88 1128
2178.32 1040
2178.76 1095
2179.20 1084
2179.64 1044
2180.08 1116
2180.52 1037
2180.96 1017
2181.40 993
2181.84 941
2182.28 904
2182.72 962
2183.16 965
2183.60 950
2184.04 929
2184.48 882
2184.93 915
2185.37 937
2185.81 905
2186.25 977
2186.69 955
2187.13 953
2187.57 975
2188.01 975
2188.45 1082
2188.89 1078
2189.34 1025
2189.78 972
2190.22 1046
2190.66 1060
2191.10 1041
2191.54 999
2191.98 1029
2192.43 993
2192.87 1019
2193.31 1049
2193.75 1027
2194.19 1104
2194.63 1091
2195.08 1050
2195.52 1080
2195.96 1110
2196.40 1157
2196.84 1104
2197.29 1090
2197.73 1039
2198.17 1059
2198.61 1034
2199.06 960
2199.50 944
2199.94 1020
2200.38 974
2200.82 933
2201.27 960
2201.71 950
2202.15 949
2202.59 992
2203.04 992
2203.48 1033
2203.92 1041
2204.37 1033
2204.81 1043
2205.25 1038
2205.69 1048
2206.14 1054
2206.58 1083
2207.02 1122
2207.47 1042
2207.91 1028
2208.35 1103
2208.80 1175
2209.24 1080
2209.68 1127
2210.13 1153
2210.57 1135
2211.01 1050
2211.46 1098
2211.90 1077
2212.34 1109
2212.79 1015
2213.23 1018
2213.67 1062
2214.12 1050
2214.56 1050
2215.01 1027
2215.45 1064
2215.89 1047
2216.34 1029
2216.78 989
2217.23 956
2217.67 1022
2218.11 978
2218.56 991
2219.00 1014
2219.45 1001
2219.89 948
2220.34 1008
2220.78 1037
2221.22 1019
2221.67 1076
2222.11 1028
2222.56 1039
2223.00 1038
2223.45 1100
2223.89 1141
2224.34 1137
2224.78 1151
2225.23 1191
2225.67 1153
2226.12 1191
2226.56 1192
2227.01 1172
2227.45 1178
2227.90 1270
2228.34 1206
2228.79 1297
2229.23 1193
2229.68 1221
2230.12 1277
2230.57 1264
2231.01 1331
2231.46 1352
2231.90 1347
2232.35 1323
2232.80 1220
2233.24 1248
2233.69 1325
2234.13 1269
2234.58 1205
2235.02 1172
2235.47 1113
2235.92 1151
2236.36 1119
2236.81 1098
2237.25 1033
2237.70 1024
2238.15 1038
2238.59 1049
2239.04 1010
2239.49 1059
2239.93 1041
2240.38 1028
2240.82 957
2241.27 1038
2241.72 1014
2242.16 1004
2242.61 1038
2243.06 999
2243.50 938
2243.95 956
2244.40 967
2244.84 945
2245.29 899
2245.74 937
2246.19 952
2246.63 945
2247.08 899
2247.53 910
2247.97 960
2248.42 1038
2248.87 998
2249.32 987
2249.76 1006
2250.21 1004
2250.66 1059
2251.10 1012
2251.55 1031
2252.00 1025
2252.45 1082
2252.89 1059
2253.34 1036
2253.79 1036
2254.24 1092
2254.69 1111
2255.13 1120
2255.58 1126
2256.03 1100
2256.48 1027
2256.93 999
2257.37 1011
2257.82 986
2258.27 950
2258.72 1003
2259.17 1061
2259.61 994
2260.06 1047
2260.51 1091
2260.96 1218
2261.41 1244
2261.86 1289
2262.31 1329
2262.75 1323
2263.20 1437
2263.65 1374
2264.10 1389
2264.55 1330
2265.00 1268
2265.45 1302
2265.90 1286
2266.34 1282
2266.79 1206
2267.24 1257
2267.69 1231
2268.14 1234
2268.59 1200
2269.04 1224
2269.49 1264
2269.94 1282
2270.39 1260
2270.84 1266
2271.29 1250
2271.74 1260
2272.18 1291
2272.63 1280
2273.08 1289
2273.53 1253
2273.98 1270
2274.43 1254
2274.88 1350
2275.33 1340
2275.78 1451
2276.23 1449
2276.68 1469
2277.13 1490
2277.58 1426
2278.03 1454
2278.48 1422
2278.93 1290
2279.38 1277
2279.83 1301
2280.28 1198
2280.73 1176
2281.19 1196
2281.64 1156
2282.09 1153
2282.54 1187
2282.99 1112
2283.44 1165
2283.89 1147
2284.34 1117
2284.79 1083
2285.24 984
2285.69 1009
2286.14 1033
2286.59 1051
2287.04 1095
2287.50 1072
2287.95 1136
2288.40 1240
2288.85 1248
2289.30 1295
2289.75 1421
2290.20 1511
2290.65 1617
2291.11 1667
2291.56 1672
2292.01 1609
2292.46 1621
2292.91 1626
2293.36 1610
2293.82 1576
2294.27 1508
2294.72 1473
2295.17 1384
2295.62 1261
2296.07 1252
2296.53 1241
2296.98 1206
2297.43 1169
2297.88 1179
2298.33 1132
2298.79 1079
2299.24 1082
2299.69 1098
2300.14 1040
2300.60 1056
2301.05 1067
2301.50 1007
2301.95 993
2302.41 988
2302.86 995
2303.31 1023
2303.76 1009
2304.22 955
2304.67 999
2305.12 993
2305.57 1004
2306.03 1056
2306.48 1018
2306.93 1008
2307.39 1053
2307.84 1013
2308.29 1110
2308.75 1139
2309.20 1197
2309.65 1264
2310.11 1230
2310.56 1357
2311.01 1240
2311.47 1232
2311.92 1294
2312.37 1228
2312.83 1184
2313.28 1162
2313.73 1163
2314.19 1217
2314.64 1189
2315.09 1194
2315.55 1181
2316.00 1160
2316.46 1170
2316.91 1052
2317.36 1125
2317.82 1133
2318.27 1176
2318.73 1128
2319.18 1140
2319.63 1175
2320.09 1184
2320.54 1135
2321.00 1120
2321.45 1119
2321.91 1091
2322.36 1088
2322.82 1092
2323.27 1166
2323.72 1171
2324.18 1187
2324.63 1211
2325.09 1189
2325.54 1313
2326.00 1282
2326.45 1317
2326.91 1356
2327.36 1284
2327.82 1233
2328.27 1222
2328.73 1215
2329.18 1154
2329.64 1213
2330.09 1138
2330.55 1133
2331.00 1140
2331.46 1118
2331.92 1072
2332.37 1103
2332.83 1138
2333.28 1091
2333.74 1073
2334.19 999
2334.65 994
2335.10 1086
2335.56 1129
2336.02 1079
2336.47 1032
2336.93 1051
2337.38 1048
2337.84 1052
2338.30 1096
2338.75 1062
2339.21 1094
2339.66 1150
2340.12 1194
2340.58 1227
2341.03 1229
2341.49 1247
2341.95 1201
2342.40 1201
2342.86 1221
2343.32 1253
2343.77 1229
2344.23 1192
2344.68 1215
2345.14 1269
2345.60 1260
2346.06 1270
2346.51 1265
2346.97 1173
2347.43 1241
2347.88 1265
2348.34 1216
2348.80 1175
2349.25 1161
2349.71 1217
2350.17 1163
2350.63 1183
2351.08 1154
2351.54 1105
2352.00 1128
2352.46 1115
2352.91 1142
2353.37 1035
2353.83 999
2354.29 1037
2354.74 1034
2355.20 1028
2355.66 979
2356.12 1017
2356.57 1102
2357.03 1077
2357.49 1059
2357.95 1103
2358.41 1126
2358.86 1183
2359.32 1168
2359.78 1177
2360.24 1140
2360.70 1213
2361.15 1268
2361.61 1232
2362.07 1231
2362.53 1266
2362.99 1234
2363.45 1154
2363.91 1221
2364.36 1217
2364.82 1181
2365.28 1167
2365.74 1160
2366.20 1180
2366.66 1101
2367.12 1103
2367.57 1084
2368.03 1120
2368.49 1165
2368.95 1108
2369.41 1134
2369.87 1110
2370.33 1089
2370.79 1053
2371.25 1021
2371.71 1002
2372.17 1080
2372.63 1078
2373.09 1097
2373.54 1210
2374.00 1194
2374.46 1200
2374.92 1191
2375.38 1130
2375.84 1218
2376.30 1201
2376.76 1176
2377.22 1092
2377.68 1134
2378.14 1139
2378.60 1205
2379.06 1141
2379.52 1182
2379.98 1102
2380.44 1119
2380.90 1138
2381.36 1129
2381.82 1168
2382.28 1169
2382.74 1102
2383.20 1079
2383.66 1134
2384.12 1094
2384.59 1108
2385.05 1073
2385.51 1098
2385.97 1083
2386.43 1021
2386.89 1121
2387.35 1121
2387.81 1039
2388.27 1051
2388.73 1038
2389.19 1020
2389.65 1071
2390.12 1156
2390.58 1109
2391.04 1135
2391.50 1087
2391.96 1072
2392.42 1119
2392.88 1107
2393.34 1097
2393.81 1069
2394.27 1157
2394.73 1064
2395.19 1099
2395.65 1056
2396.11 1044
2396.57 1094
2397.04 1199
2397.50 1164
2397.96 1185
2398.42 1170
2398.88 1235
2399.35 1133
2399.81 1182
2400.27 1097
2400.73 1110
2401.19 1084
2401.66 1092
2402.12 1045
2402.58 1073
2403.04 1062
2403.51 1069
2403.97 1110
2404.43 1041
2404.89 1024
2405.36 1018
2405.82 1054
2406.28 1018
2406.74 1032
2407.21 1076
2407.67 1071
2408.13 1035
2408.59 1032
2409.06 1052
2409.52 1090
2409.98 979
2410.45 968
2410.91 985
2411.37 971
2411.84 1027
2412.30 965
2412.76 1007
2413.23 1039
2413.69 1046
2414.15 1042
2414.62 1091
2415.08 1175
2415.54 1143
2416.01 1132
2416.47 1210
2416.93 1178
2417.40 1217
2417.86 1198
2418.32 1193
2418.79 1244
2419.25 1242
2419.72 1237
2420.18 1282
2420.64 1248
2421.11 1178
2421.57 1221
2422.04 1303
2422.50 1250
2422.96 1246
2423.43 1236
2423.89 1197
2424.36 1252
2424.82 1257
2425.29 1181
2425.75 1186
2426.22 1128
2426.68 1145
2427.15 1133
2427.61 1119
2428.07 1059
2428.54 1074
2429.00 1106
2429.47 1072
2429.93 1036
2430.40 1042
2430.86 1136
2431.33 1147
2431.79 1072
2432.26 1053
2432.72 1069
2433.19 1066
2433.65 1051
2434.12 1051
2434.59 1063
2435.05 1064
2435.52 1120
2435.98 1177
2436.45 1097
2436.91 1135
2437.38 1119
2437.84 1165
2438.31 1227
2438.78 1298
2439.24 1367
2439.71 1327
2440.17 1356
2440.64 1402
2441.10 1400
2441.57 1397
2442.04 1417
2442.50 1413
2442.97 1379
2443.44 1301
2443.90 1253
2444.37 1157
2444.83 1203
2445.30 1178
2445.77 1111
2446.23 1112
2446.70 1024
2447.17 1061
2447.63 1036
2448.10 978
2448.57 1038
2449.03 1006
2449.50 1068
2449.97 1048
2450.43 1043
2450.90 1008
2451.37 981
2451.83 1051
2452.30 1100
2452.77 1041
2453.24 1068
2453.70 1038
2454.17 1003
2454.64 989
2455.10 1030
2455.57 979
2456.04 1039
2456.51 1015
2456.97 1064
2457.44 1006
2457.91 989
2458.38 932
2458.84 960
2459.31 1022
2459.78 955
2460.25 1000
2460.72 959
2461.18 1019
2461.65 1028
2462.12 989
2462.59 1050
2463.06 986
2463.52 1035
2463.99 980
2464.46 970
2464.93 990
2465.40 1054
2465.86 1077
2466.33 1004
2466.80 1027
2467.27 1024
2467.74 1073
2468.21 1025
2468.68 1062
2469.14 1118
2469.61 1102
2470.08 1057
2470.55 1146
2471.02 1107
2471.49 1077
2471.96 1105
2472.43 1116
2472.90 1061
2473.36 1073
2473.83 1086
2474.30 1107
2474.77 1019
2475.24 991
2475.71 1045
2476.18 1062
2476.65 1059
2477.12 1012
2477.59 1053
2478.06 1026
2478.53 1063
2479.00 1048
2479.47 1135
2479.94 1099
2480.41 1030
2480.87 1051
2481.34 1037
2481.81 1046
2482.28 1044
2482.75 956
2483.22 976
2483.69 961
2484.16 1000
2484.63 950
2485.10 951
2485.57 1004
2486.05 1034
2486.52 1045
2486.99 1031
2487.46 1020
2487.93 1070
2488.40 1094
2488.87 1096
2489.34 1086
2489.81 1106
2490.28 1085
2490.75 1094
2491.22 1076
2491.69 1062
2492.16 1028
2492.63 1107
2493.10 1070
2493.58 1106
2494.05 1112
2494.52 1081
2494.99 1071
2495.46 1109
2495.93 1177
2496.40 1060
2496.87 1129
2497.34 1105
2497.82 1099
2498.29 1057
2498.76 1051
2499.23 1038
2499.70 975
2500.17 967
2500.64 980
2501.12 995
2501.59 925
2502.06 992
2502.53 939
2503.00 944
2503.48 1012
2503.95 997
2504.42 1017
2504.89 1033
2505.36 1010
2505.84 1024
2506.31 1052
2506.78 1095
2507.25 1081
2507.72 1146
2508.20 1172
2508.67 1126
2509.14 1124
2509.61 1170
2510.09 1253
2510.56 1335
2511.03 1410
2511.50 1452
2511.98 1521
2512.45 1564
2512.92 1494
2513.40 1549
2513.87 1505
2514.34 1432
2514.81 1435
2515.29 1376
2515.76 1309
2516.23 1235
2516.71 1214
2517.18 1226
2517.65 1185
2518.13 1159
2518.60 1246
2519.07 1197
2519.55 1212
2520.02 1189
2520.49 1204
2520.97 1310
2521.44 1288
2521.91 1190
2522.39 1089
2522.86 1114
2523.34 1111
2523.81 1079
2524.28 1087
2524.76 1060
2525.23 1131
2525.70 1139
2526.18 1200
2526.65 1182
2527.13 1163
2527.60 1165
2528.08 1150
2528.55 1191
2529.02 1240
2529.50 1196
2529.97 1251
2530.45 1254
2530.92 1208
2531.40 1147
2531.87 1112
2532.34 1169
2532.82 1070
2533.29 1143
2533.77 1118
2534.24 1099
2534.72 1105
2535.19 1097
2535.67 1115
2536.14 1138
2536.62 1131
2537.09 1136
2537.57 1158
2538.04 1143
2538.52 1105
2538.99 1140
2539.47 1181
2539.94 1214
2540.42 1224
2540.90 1208
2541.37 1202
2541.85 1185
2542.32 1140
2542.80 1116
2543.27 1160
2543.75 1116
2544.22 1136
2544.70 1108
2545.18 1129
2545.65 1143
2546.13 1212
2546.60 1263
2547.08 1312
2547.56 1373
2548.03 1413
2548.51 1408
2548.98 1439
2549.46 1425
2549.94 1456
2550.41 1452
2550.89 1424
2551.37 1434
2551.84 1426
2552.32 1367
2552.80 1384
2553.27 1370
2553.75 1359
2554.23 1324
2554.70 1295
2555.18 1368
2555.66 1298
2556.13 1319
2556.61 1358
2557.09 1319
2557.56 1396
2558.04 1346
2558.52 1266
2558.99 1322
2559.47 1262
2559.95 1224
2560.43 1172
2560.90 1210
2561.38 1174
2561.86 1130
2562.33 1129
2562.81 1087
2563.29 1101
2563.77 1086
2564.25 1018
2564.72 1029
2565.20 1022
2565.68 1007
2566.16 1060
2566.63 1089
2567.11 1065
2567.59 1077
2568.07 1160
2568.55 1092
2569.02 1008
2569.50 1017
2569.98 1025
2570.46 1017
2570.94 974
2571.41 932
2571.89 968
2572.37 947
2572.85 979
2573.33 1002
2573.81 1044
2574.28 1025
2574.76 1062
2575.24 1073
2575.72 1102
2576.20 1046
2576.68 1064
2577.16 1083
2577.64 1052
2578.11 1091
2578.59 1048
2579.07 1060
2579.55 1015
2580.03 1061
2580.51 1080
2580.99 1033
2581.47 1055
2581.95 1120
2582.43 1037
2582.91 1024
2583.39 1043
2583.86 1031
2584.34 1049
2584.82 1009
2585.30 1056
2585.78 1015
2586.26 1015
2586.74 984
2587.22 1070
2587.70 1062
2588.18 1044
2588.66 998
2589.14 1012
2589.62 1023
2590.10 1013
2590.58 1018
2591.06 1010
2591.54 1062
2592.02 1015
2592.50 991
2592.98 1032
2593.46 996
2593.94 989
2594.42 992
2594.90 1033
2595.38 1063
2595.86 1101
2596.35 1136
2596.83 1111
2597.31 1082
2597.79 1185
2598.27 1158
2598.75 1167
2599.23 1160
2599.71 1141
2600.19 1052
2600.67 985
2601.15 1013
2601.63 1097
2602.12 1096
2602.60 1112
2603.08 1061
2603.56 1001
2604.04 1065
2604.52 1113
2605.00 1055
2605.48 1111
2605.97 1093
2606.45 1104
2606.93 1077
2607.41 1089
2607.89 1058
2608.37 1036
2608.86 1041
2609.34 1043
2609.82 1053
2610.30 1027
2610.78 1076
2611.26 1078
2611.75 1133
2612.23 1111
2612.71 1164
2613.19 1118
2613.68 1152
2614.16 1095
2614.64 1087
2615.12 1042
2615.60 1002
2616.09 1032
2616.57 1037
2617.05 989
2617.53 1006
2618.02 1063
2618.50 1050
2618.98 1023
2619.46 1030
2619.95 1050
2620.43 1077
2620.91 1105
2621.40 1067
2621.88 1046
2622.36 994
2622.85 1021
2623.33 1025
2623.81 1013
2624.29 1060
2624.78 1068
2625.26 1113
2625.74 1087
2626.23 1108
2626.71 1064
2627.19 1137
2627.68 1092
2628.16 1100
2628.64 1186
2629.13 1189
2629.61 1214
2630.10 1208
2630.58 1253
2631.06 1309
2631.55 1287
2632.03 1362
2632.51 1290
2633.00 1335
2633.48 1241
2633.97 1194
2634.45 1142
2634.94 1123
2635.42 1114
2635.90 1126
2636.39 1073
2636.87 1070
2637.36 1050
2637.84 1072
2638.33 1118
2638.81 1119
2639.29 1058
2639.78 1125
2640.26 1126
2640.75 1090
2641.23 1100
2641.72 1070
2642.20 1075
2642.69 1084
2643.17 1109
2643.66 1080
2644.14 1023
2644.63 1010
2645.11 1089
2645.60 1046
2646.08 1068
2646.57 1069
2647.05 1104
2647.54 1073
2648.02 1108
2648.51 1054
2648.99 1079
2649.48 1155
2649.97 1197
2650.45 1188
2650.94 1141
2651.42 1167
2651.91 1183
2652.39 1241
2652.88 1229
2653.37 1217
2653.85 1267
2654.34 1273
2654.82 1243
2655.31 1229
2655.80 1212
2656.28 1250
2656.77 1277
2657.25 1276
2657.74 1234
2658.23 1149
2658.71 1134
2659.20 1182
2659.69 1174
2660.17 1136
2660.66 1207
2661.14 1160
2661.63 1108
2662.12 1077
2662.60 1034
2663.09 1116
2663.58 1086
2664.06 1078
2664.55 1115
2665.04 1115
2665.53 1159
2666.01 1107
2666.50 1170
2666.99 1143
2667.47 1239
2667.96 1228
2668.45 1135
2668.94 1219
2669.42 1255
2669.91 1208
2670.40 1295
2670.88 1283
2671.37 1266
2671.86 1392
2672.35 1465
2672.83 1547
2673.32 1593
2673.81 1727
2674.30 1797
2674.79 1864
2675.27 1841
2675.76 1876
2676.25 1812
2676.74 1762
2677.23 1704
2677.71 1596
2678.20 1573
2678.69 1533
2679.18 1383
2679.67 1349
2680.15 1317
2680.64 1268
2681.13 1258
2681.62 1247
2682.11 1223
2682.60 1257
2683.08 1279
2683.57 1318
2684.06 1317
2684.55 1346
2685.04 1385
2685.53 1376
2686.02 1316
2686.51 1363
2686.99 1324
2687.48 1252
2687.97 1232
2688.46 1233
2688.95 1175
2689.44 1128
2689.93 1128
2690.42 1154
2690.91 1163
2691.40 1138
2691.89 1178
2692.38 1252
2692.87 1245
2693.35 1240
2693.84 1245
2694.33 1235
2694.82 1240
2695.31 1232
2695.80 1254
2696.29 1202
2696.78 1277
2697.27 1301
2697.76 1241
2698.25 1240
2698.74 1247
2699.23 1258
2699.72 1213
2700.21 1219
2700.70 1144
2701.19 1102
2701.68 1232
2702.17 1174
2702.66 1145
2703.15 1173
2703.64 1171
2704.13 1292
2704.62 1183
2705.12 1209
2705.61 1228
2706.10 1247
2706.59 1215
2707.08 1149
2707.57 1120
2708.06 1172
2708.55 1116
2709.04 1123
2709.53 1051
2710.02 1027
2710.51 1045
2711.01 1067
2711.50 1118
2711.99 1153
2712.48 1129
2712.97 1079
2713.46 1145
2713.95 1172
2714.44 1115
2714.94 1159
2715.43 1090
2715.92 1087
2716.41 1022
2716.90 1025
2717.39 1060
2717.89 1019
2718.38 971
2718.87 1021
2719.36 1070
2719.85 1091
2720.34 1128
2720.84 1195
2721.33 1135
2721.82 1173
2722.31 1213
2722.80 1229
2723.30 1258
2723.79 1244
2724.28 1226
2724.77 1196
2725.27 1191
2725.76 1083
2726.25 1079
2726.74 1152
2727.24 1096
2727.73 1075
2728.22 1076
2728.71 1084
2729.21 1127
2729.70 1111
2730.19 1100
2730.69 1169
2731.18 1177
2731.67 1198
2732.16 1223
2732.66 1141
2733.15 1169
2733.64 1223
2734.14 1180
2734.63 1226
2735.12 1256
2735.62 1252
2736.11 1192
2736.60 1212
2737.10 1250
2737.59 1333
2738.08 1296
2738.58 1261
2739.07 1196
2739.56 1234
2740.06 1237
2740.55 1242
2741.05 1195
2741.54 1233
2742.03 1131
2742.53 1112
2743.02 1134
2743.52 1187
2744.01 1174
2744.50 1127
2745.00 1109
2745.49 1110
2745.99 1142
2746.48 1123
2746.97 1103
2747.47 1177
2747.96 1205
2748.46 1172
2748.95 1169
2749.45 1134
2749.94 1172
2750.44 1120
2750.93 1081
2751.43 1222
2751.92 1107
2752.42 1136
2752.91 1115
2753.41 1116
2753.90 1078
2754.40 1051
2754.89 1124
2755.39 1118
2755.88 1160
2756.38 1145
2756.87 1078
2757.37 1144
2757.86 1096
2758.36 1127
2758.85 1079
2759.35 1129
2759.84 1152
2760.34 1164
2760.83 1104
2761.33 1119
2761.83 1234
2762.32 1164
2762.82 1233
2763.31 1254
2763.81 1217
2764.30 1165
2764.80 1074
2765.30 1083
2765.79 1043
2766.29 1132
2766.78 1162
2767.28 1122
2767.78 1088
2768.27 1156
2768.77 1119
2769.27 1058
2769.76 1053
2770.26 1071
2770.76 1116
2771.25 1134
2771.75 1161
2772.24 1172
2772.74 1164
2773.24 1225
2773.73 1223
2774.23 1293
2774.73 1320
2775.23 1331
2775.72 1348
2776.22 1414
2776.72 1321
2777.21 1345
2777.71 1458
2778.21 1349
2778.70 1388
2779.20 1302
2779.70 1287
2780.20 1276
2780.69 1176
2781.19 1135
2781.69 1195
2782.19 1196
2782.68 1171
2783.18 1187
2783.68 1197
2784.18 1143
2784.67 1138
2785.17 1119
2785.67 1173
2786.17 1188
2786.67 1113
2787.16 1138
2787.66 1150
2788.16 1176
2788.66 1237
2789.16 1222
2789.65 1210
2790.15 1170
2790.65 1233
2791.15 1244
2791.65 1257
2792.15 1235
2792.64 1275
2793.14 1219
2793.64 1164
2794.14 1221
2794.64 1267
2795.14 1267
2795.64 1287
2796.13 1422
2796.63 1412
2797.13 1481
2797.63 1506
2798.13 1586
2798.63 1598
2799.13 1572
2799.63 1543
2800.13 1442
2800.62 1453
2801.12 1316
2801.62 1268
2802.12 1261
2802.62 1237
2803.12 1188
2803.62 1184
2804.12 1168
2804.62 1221
2805.12 1161
2805.62 1203
2806.12 1213
2806.62 1368
2807.12 1311
2807.62 1320
2808.12 1350
2808.62 1401
2809.12 1501
2809.62 1447
2810.12 1433
2810.62 1548
2811.12 1530
2811.62 1551
2812.12 1598
2812.62 1664
2813.12 1725
2813.62 1696
2814.12 1602
2814.62 1572
2815.12 1519
2815.62 1494
2816.12 1465
2816.62 1392
2817.12 1390
2817.62 1365
2818.12 1296
2818.62 1298
2819.12 1228
2819.63 1238
2820.13 1192
2820.63 1137
2821.13 1139
2821.63 1161
2822.13 1164
2822.63 1165
2823.13 1185
2823.63 1118
2824.13 1172
2824.64 1189
2825.14 1164
2825.64 1103
2826.14 1151
2826.64 1152
2827.14 1118
2827.64 1119
2828.15 1101
2828.65 1100
2829.15 1095
2829.65 1098
2830.15 1102
2830.65 1070
2831.16 1060
2831.66 1058
2832.16 1077
2832.66 1107
2833.16 1138
2833.67 1135
2834.17 1107
2834.67 1116
2835.17 1187
2835.68 1215
2836.18 1242
2836.68 1250
2837.18 1271
2837.68 1280
2838.19 1208
2838.69 1201
2839.19 1220
2839.70 1188
2840.20 1207
2840.70 1209
2841.20 1239
2841.71 1162
2842.21 1183
2842.71 1247
2843.21 1269
2843.72 1226
2844.22 1244
2844.72 1240
2845.23 1279
2845.73 1259
2846.23 1333
2846.74 1301
2847.24 1306
2847.74 1337
2848.25 1324
2848.75 1384
2849.25 1449
2849.76 1342
2850.26 1332
2850.76 1383
2851.27 1311
2851.77 1245
2852.28 1231
2852.78 1241
2853.28 1254
2853.79 1206
2854.29 1202
2854.79 1098
2855.30 1105
2855.80 1168
2856.31 1201
2856.81 1211
2857.31 1214
2857.82 1237
2858.32 1242
2858.83 1262
2859.33 1256
2859.84 1254
2860.34 1241
2860.85 1269
2861.35 1249
2861.85 1221
2862.36 1218
2862.86 1249
2863.37 1214
2863.87 1225
2864.38 1172
2864.88 1163
2865.39 1157
2865.89 1089
2866.40 1118
2866.90 1119
2867.41 1119
2867.91 1138
2868.42 1164
2868.92 1133
2869.43 1171
2869.93 1247
2870.44 1267
2870.94 1301
2871.45 1299
2871.96 1341
2872.46 1338
2872.97 1411
2873.47 1398
2873.98 1390
2874.48 1396
2874.99 1494
2875.49 1360
2876.00 1356
2876.51 1361
2877.01 1354
2877.52 1370
2878.02 1323
2878.53 1306
2879.04 1250
2879.54 1301
2880.05 1379
2880.55 1401
2881.06 1405
2881.57 1451
2882.07 1409
2882.58 1430
2883.09 1424
2883.59 1435
2884.10 1473
2884.61 1361
2885.11 1378
2885.62 1346
2886.13 1378
2886.63 1327
2887.14 1403
2887.65 1466
2888.15 1452
2888.66 1418
2889.17 1511
2889.67 1464
2890.18 1372
2890.69 1382
2891.20 1370
2891.70 1349
2892.21 1378
2892.72 1359
2893.22 1343
2893.73 1273
2894.24 1332
2894.75 1264
2895.25 1310
2895.76 1257
2896.27 1223
2896.78 1308
2897.29 1282
2897.79 1279
2898.30 1370
2898.81 1336
2899.32 1392
2899.82 1323
2900.33 1279
2900.84 1349
2901.35 1311
2901.86 1331
2902.36 1361
2902.87 1307
2903.38 1343
2903.89 1271
2904.40 1271
2904.91 1293
2905.41 1228
2905.92 1281
2906.43 1226
2906.94 1200
2907.45 1232
2907.96 1267
2908.47 1172
2908.97 1163
2909.48 1201
2909.99 1194
2910.50 1117
2911.01 1159
2911.52 1180
2912.03 1140
2912.54 1192
2913.05 1165
2913.55 1152
2914.06 1209
2914.57 1175
2915.08 1211
2915.59 1219
2916.10 1163
2916.61 1237
2917.12 1156
2917.63 1195
2918.14 1188
2918.65 1233
2919.16 1273
2919.67 1275
2920.18 1248
2920.69 1319
2921.20 1314
2921.71 1388
2922.22 1452
2922.73 1450
2923.24 1447
2923.75 1592
2924.26 1609
2924.77 1769
2925.28 1780
2925.79 1784
2926.30 1845
2926.81 1867
2927.32 1795
2927.83 1658
2928.34 1582
2928.85 1567
2929.36 1425
2929.87 1349
2930.38 1367
2930.89 1334
2931.40 1259
2931.91 1231
2932.42 1194
2932.93 1142
2933.45 1156
2933.96 1187
2934.47 1173
2934.98 1172
2935.49 1201
2936.00 1300
2936.51 1273
2937.02 1293
2937.53 1278
2938.04 1418
2938.56 1599
2939.07 1653
2939.58 1723
2940.09 1891
2940.60 1985
2941.11 2191
2941.62 2184
2942.14 2208
2942.65 2204
2943.16 2132
2943.67 2031
2944.18 1897
2944.70 1854
2945.21 1760
2945.72 1676
2946.23 1576
2946.74 1557
2947.26 1536
2947.77 1540
2948.28 1429
2948.79 1378
2949.30 1412
2949.82 1381
2950.33 1287
2950.84 1265
2951.35 1356
2951.87 1303
2952.38 1274
2952.89 1269
2953.40 1242
2953.92 1279
2954.43 1172
2954.94 1110
2955.45 1145
2955.97 1215
2956.48 1244
2956.99 1227
2957.51 1191
2958.02 1180
2958.53 1166
2959.04 1209
2959.56 1207
2960.07 1224
2960.58 1304
2961.10 1258
2961.61 1299
2962.12 1309
2962.64 1337
2963.15 1271
2963.66 1355
2964.18 1392
2964.69 1339
2965.21 1341
2965.72 1269
2966.23 1268
2966.75 1293
2967.26 1302
2967.77 1334
2968.29 1235
2968.80 1229
2969.32 1290
2969.83 1238
2970.34 1218
2970.86 1205
2971.37 1221
2971.89 1183
2972.40 1273
2972.91 1277
2973.43 1349
2973.94 1272
2974.46 1328
2974.97 1268
2975.49 1276
2976.00 1277
2976.52 1275
2977.03 1284
2977.55 1281
2978.06 1355
2978.57 1292
2979.09 1303
2979.60 1312
2980.12 1349
2980.63 1361
2981.15 1339
2981.66 1345
2982.18 1337
2982.69 1408
2983.21 1379
2983.73 1313
2984.24 1330
2984.76 1383
2985.27 1453
2985.79 1434
2986.30 1445
2986.82 1502
2987.33 1499
2987.85 1579
2988.36 1507
2988.88 1481
2989.40 1558
2989.91 1547
2990.43 1579
2990.94 1600
2991.46 1509
2991.97 1603
2992.49 1520
2993.01 1514
2993.52 1508
2994.04 1473
2994.55 1447
2995.07 1599
2995.59 1629
2996.10 1711
2996.62 1758
2997.14 1717
2997.65 1773
2998.17 2027
2998.69 1970
2999.20 1980
2999.72 1924
3000.24 1969
3000.75 2010
3001.27 1925
3001.79 2116
3002.30 2296
3002.82 2555
3003.34 2898
3003.85 3396
3004.37 4040
3004.89 4399
3005.40 4973
3005.92 5103
3006.44 5036
3006.96 4671
3007.47 4344
3007.99 3899
3008.51 3468
3009.03 3093
3009.54 2582
3010.06 2302
3010.58 1881
3011.10 1824
3011.61 1736
3012.13 1602
3012.65 1611
3013.17 1605
3013.68 1543
3014.20 1528
3014.72 1546
3015.24 1498
3015.76 1503
3016.27 1559
3016.79 1598
3017.31 1506
3017.83 1432
3018.35 1467
3018.86 1446
3019.38 1494
3019.90 1449
3020.42 1494
3020.94 1509
3021.46 1491
3021.97 1536
3022.49 1485
3023.01 1562
3023.53 1666
3024.05 1699
3024.57 1713
3025.09 1687
3025.61 1620
3026.12 1665
3026.64 1645
3027.16 1601
3027.68 1488
3028.20 1484
3028.72 1406
3029.24 1428
3029.76 1394
3030.28 1367
3030.80 1280
3031.32 1334
3031.84 1350
3032.35 1426
3032.87 1399
3033.39 1344
3033.91 1357
3034.43 1385
3034.95 1384
3035.47 1347
3035.99 1377
3036.51 1438
3037.03 1449
3037.55 1423
3038.07 1356
3038.59 1319
3039.11 1314
3039.63 1313
3040.15 1317
3040.67 1382
3041.19 1296
3041.71 1243
3042.23 1278
3042.75 1231
3043.27 1312
3043.79 1307
3044.31 1334
3044.83 1339
3045.35 1285
3045.87 1298
3046.40 1285
3046.92 1407
3047.44 1324
3047.96 1296
3048.48 1284
3049.00 1262
3049.52 1228
3050.04 1248
3050.56 1226
3051.08 1163
3051.60 1205
3052.12 1186
3052.65 1220
3053.17 1214
3053.69 1200
3054.21 1188
3054.73 1166
3055.25 1201
3055.77 1266
3056.30 1293
3056.82 1292
3057.34 1288
3057.86 1267
3058.38 1246
3058.90 1243
3059.42 1215
3059.95 1264
3060.47 1250
3060.99 1255
3061.51 1215
3062.03 1351
3062.56 1311
3063.08 1303
3063.60 1260
3064.12 1328
3064.64 1360
3065.17 1403
3065.69 1436
3066.21 1435
3066.73 1493
3067.26 1484
3067.78 1482
3068.30 1530
3068.82 1525
3069.35 1475
3069.87 1454
3070.39 1430
3070.91 1485
3071.44 1460
3071.96 1549
3072.48 1506
3073.01 1484
3073.53 1523
3074.05 1503
3074.57 1552
3075.10 1478
3075.62 1543
3076.14 1571
3076.67 1613
3077.19 1524
3077.71 1579
3078.24 1638
3078.76 1624
3079.28 1674
3079.81 1734
3080.33 1832
3080.85 1834
3081.38 1805
3081.90 1738
3082.42 1769
3082.95 1938
3083.47 1850
3084.00 1781
3084.52 1821
3085.04 1810
3085.57 1772
3086.09 1816
3086.62 1811
3087.14 1808
3087.66 1888
3088.19 2018
3088.71 2185
3089.24 2358
3089.76 2752
3090.29 2822
3090.81 2830
3091.33 3016
3091.86 2902
3092.38 2557
3092.91 2440
3093.43 2311
3093.96 2161
3094.48 2057
3095.01 2072
3095.53 1924
3096.06 2045
3096.58 1959
3097.11 1902
3097.63 1852
3098.16 1899
3098.68 1930
3099.21 2014
3099.73 2246
3100.26 2363
3100.78 2802
3101.31 3316
3101.83 3988
3102.36 4553
3102.88 5394
3103.41 5939
3103.93 6121
3104.46 6159
3104.99 5744
3105.51 5226
3106.04 4686
3106.56 3926
3107.09 3448
3107.61 2908
3108.14 2553
3108.67 2406
3109.19 2159
3109.72 2118
3110.24 2058
3110.77 2018
3111.30 1915
3111.82 1869
3112.35 1814
3112.87 1809
3113.40 1732
3113.93 1713
3114.45 1756
3114.98 1649
3115.51 1551
3116.03 1575
3116.56 1519
3117.09 1477
3117.61 1449
3118.14 1392
3118.67 1389
3119.19 1428
3119.72 1552
3120.25 1644
3120.77 1659
3121.30 1640
3121.83 1646
3122.35 1707
3122.88 1798
3123.41 1825
3123.94 1767
3124.46 1744
3124.99 1723
3125.52 1708
3126.05 1659
3126.57 1729
3127.10 1688
3127.63 1588
3128.16 1588
3128.68 1540
3129.21 1566
3129.74 1587
3130.27 1470
3130.79 1418
3131.32 1345
3131.85 1325
3132.38 1379
3132.91 1372
3133.43 1406
3133.96 1430
3134.49 1340
3135.02 1431
3135.55 1439
3136.07 1399
3136.60 1352
3137.13 1390
3137.66 1360
3138.19 1313
3138.72 1264
3139.24 1274
3139.77 1289
3140.30 1220
3140.83 1218
3141.36 1194
3141.89 1250
3142.42 1223
3142.95 1191
3143.47 1211
3144.00 1278
3144.53 1284
3145.06 1329
3145.59 1299
3146.12 1375
3146.65 1427
3147.18 1466
3147.71 1473
3148.24 1473
3148.76 1523
3149.29 1544
3149.82 1570
3150.35 1624
3150.88 1536
3151.41 1566
3151.94 1513
3152.47 1438
3153.00 1469
3153.53 1385
3154.06 1309
3154.59 1351
3155.12 1382
3155.65 1377
3156.18 1333
3156.71 1316
3157.24 1360
3157.77 1453
3158.30 1386
3158.83 1319
3159.36 1379
3159.89 1396
3160.42 1440
3160.95 1358
3161.48 1405
3162.01 1416
3162.54 1396
3163.07 1387
3163.60 1426
3164.13 1437
3164.66 1396
3165.20 1404
3165.73 1345
3166.26 1297
3166.79 1266
3167.32 1320
3167.85 1292
3168.38 1314
3168.91 1296
3169.44 1284
3169.97 1243
3170.50 1193
3171.04 1290
3171.57 1349
3172.10 1455
3172.63 1504
3173.16 1588
3173.69 1582
3174.22 1688
3174.75 1674
3175.29 1585
3175.82 1643
3176.35 1584
3176.88 1506
3177.41 1548
3177.94 1545
3178.48 1475
3179.01 1438
3179.54 1358
3180.07 1399
3180.60 1287
3181.14 1268
3181.67 1258
3182.20 1230
3182.73 1222
3183.26 1221
3183.80 1158
3184.33 1173
3184.86 1246
3185.39 1158
3185.93 1230
3186.46 1211
3186.99 1184
3187.52 1176
3188.06 1203
3188.59 1114
3189.12 1158
3189.65 1170
3190.19 1154
3190.72 1183
3191.25 1190
3191.79 1219
3192.32 1235
3192.85 1245
3193.38 1264
3193.92 1311
3194.45 1302
3194.98 1284
3195.52 1298
3196.05 1303
3196.58 1225
3197.12 1283
3197.65 1265
3198.18 1306
3198.72 1273
3199.25 1329
3199.78 1323
3200.32 1213
3200.85 1257
3201.39 1335
3201.92 1364
3202.45 1381
3202.99 1373
3203.52 1397
3204.05 1315
3204.59 1320
3205.12 1355
3205.66 1395
3206.19 1371
3206.72 1391
3207.26 1466
3207.79 1552
3208.33 1583
3208.86 1679
3209.40 1729
3209.93 1693
3210.47 1793
3211.00 1789
3211.53 1732
3212.07 1775
3212.60 1722
3213.14 1699
3213.67 1640
3214.21 1464
3214.74 1386
3215.28 1450
3215.81 1430
3216.35 1336
3216.88 1275
3217.42 1184
3217.95 1176
3218.49 1151
3219.02 1199
3219.56 1247
3220.09 1267
3220.63 1238
3221.16 1286
3221.70 1221
3222.23 1283
3222.77 1434
3223.31 1478
3223.84 1544
3224.38 1621
3224.91 1592
3225.45 1584
3225.98 1650
3226.52 1645
3227.06 1555
3227.59 1402
3228.13 1452
3228.66 1475
3229.20 1479
3229.74 1367
3230.27 1355
3230.81 1333
3231.34 1413
3231.88 1382
3232.42 1349
3232.95 1478
3233.49 1435
3234.03 1408
3234.56 1419
3235.10 1395
3235.64 1454
3236.17 1491
3236.71 1509
3237.25 1501
3237.78 1591
3238.32 1654
3238.86 1633
3239.39 1633
3239.93 1589
3240.47 1518
3241.00 1511
3241.54 1415
3242.08 1497
3242.61 1479
3243.15 1452
3243.69 1431
3244.23 1419
3244.76 1390
3245.30 1441
3245.84 1515
3246.38 1539
3246.91 1539
3247.45 1550
3247.99 1527
3248.53 1582
3249.06 1700
3249.60 1724
3250.14 1770
3250.68 1940
3251.21 2062
3251.75 2182
3252.29 2518
3252.83 2731
3253.37 3041
3253.90 3163
3254.44 3148
3254.98 3125
3255.52 2951
3256.06 2734
3256.60 2651
3257.13 2514
3257.67 2314
3258.21 2295
3258.75 2188
3259.29 2092
3259.83 2136
3260.36 2189
3260.90 2291
3261.44 2372
3261.98 2447
3262.52 2594
3263.06 2653
3263.60 2647
3264.14 2735
3264.68 2855
3265.21 2961
3265.75 2954
3266.29 2979
3266.83 3011
3267.37 2973
3267.91 2873
3268.45 2966
3268.99 2741
3269.53 2609
3270.07 2400
3270.61 2316
3271.15 2020
3271.69 1978
3272.23 1869
3272.76 1761
3273.30 1782
3273.84 1787
3274.38 1733
3274.92 1725
3275.46 1719
3276.00 1714
3276.54 1651
3277.08 1729
3277.62 1693
3278.16 1721
3278.70 1730
3279.24 1761
3279.78 1795
3280.32 1836
3280.86 1805
3281.41 1800
3281.95 1794
3282.49 1781
3283.03 1792
3283.57 1811
3284.11 1843
3284.65 1808
3285.19 1891
3285.73 1936
3286.27 1967
3286.81 1879
3287.35 1935
3287.89 1926
3288.43 1792
3288.97 1836
3289.52 1863
3290.06 1871
3290.60 1977
3291.14 1953
3291.68 2003
3292.22 2099
3292.76 2174
3293.30 2289
3293.85 2468
3294.39 2700
3294.93 2916
3295.47 3027
3296.01 3240
3296.55 3422
3297.09 3490
3297.64 3398
3298.18 3209
3298.72 3034
3299.26 3000
3299.80 2670
3300.34 2491
3300.89 2461
3301.43 2385
3301.97 2260
3302.51 2159
3303.06 2031
3303.60 1990
3304.14 1972
3304.68 1948
3305.22 1991
3305.77 1953
3306.31 1846
3306.85 1826
3307.39 1836
3307.94 1918
3308.48 1931
3309.02 1974
3309.56 1967
3310.11 2013
3310.65 2001
3311.19 2026
3311.74 2065
3312.28 1978
3312.82 1976
3313.36 2025
3313.91 1960
3314.45 1987
3314.99 2055
3315.54 2142
3316.08 2322
3316.62 2398
3317.17 2534
3317.71 2612
3318.25 2745
3318.80 2912
3319.34 2886
3319.88 2992
3320.43 3031
3320.97 2938
3321.51 2924
3322.06 2894
3322.60 2886
3323.14 2813
3323.69 2680
3324.23 2552
3324.78 2516
3325.32 2522
3325.86 2482
3326.41 2453
3326.95 2449
3327.50 2249
3328.04 2248
3328.59 2239
3329.13 2268
3329.67 2187
3330.22 2281
3330.76 2395
3331.31 2711
3331.85 3154
3332.40 3778
3332.94 4822
3333.49 6449
3334.03 8226
3334.57 10226
3335.12 12133
3335.66 13574
3336.21 14612
3336.75 15228
3337.30 14870
3337.84 13880
3338.39 12806
3338.93 11432
3339.48 9879
3340.02 8448
3340.57 6817
3341.11 5683
3341.66 4708
3342.20 3979
3342.75 3384
3343.30 2903
3343.84 2631
3344.39 2413
3344.93 2244
3345.48 2152
3346.02 2114
3346.57 2091
3347.11 2010
3347.66 2034
3348.21 2000
3348.75 1961
3349.30 1929
3349.84 1885
3350.39 1797
3350.94 1733
3351.48 1727
3352.03 1793
3352.57 1764
3353.12 1740
3353.67 1897
3354.21 1848
3354.76 1852
3355.31 1936
3355.85 1976
3356.40 1982
3356.95 1958
3357.49 1979
3358.04 1879
3358.59 1825
3359.13 1780
3359.68 1714
3360.23 1693
3360.77 1633
3361.32 1650
3361.87 1772
3362.41 1699
3362.96 1729
3363.51 1708
3364.05 1738
3364.60 1765
3365.15 1713
3365.70 1731
3366.24 1594
3366.79 1657
3367.34 1609
3367.89 1612
3368.43 1607
3368.98 1687
3369.53 1630
3370.08 1708
3370.62 1708
3371.17 1711
3371.72 1797
3372.27 1999
3372.81 2198
3373.36 2223
3373.91 2351
3374.46 2468
3375.01 2457
3375.55 2399
3376.10 2328
3376.65 2133
3377.20 2151
3377.75 2008
3378.30 1818
3378.84 1791
3379.39 1645
3379.94 1585
3380.49 1588
3381.04 1461
3381.59 1471
3382.13 1503
3382.68 1446
3383.23 1438
3383.78 1456
3384.33 1391
3384.88 1429
3385.43 1365
3385.98 1427
3386.52 1405
3387.07 1394
3387.62 1317
3388.17 1428
3388.72 1395
3389.27 1340
3389.82 1332
3390.37 1375
3390.92 1424
3391.47 1398
3392.02 1406
3392.57 1368
3393.12 1341
3393.66 1400
3394.21 1443
3394.76 1431
3395.31 1486
3395.86 1447
3396.41 1476
3396.96 1544
3397.51 1586
3398.06 1656
3398.61 1657
3399.16 1647
3399.71 1671
3400.26 1633
3400.81 1618
3401.36 1605
3401.91 1574
3402.46 1523
3403.01 1446
3403.56 1397
3404.11 1370
3404.66 1357
3405.21 1345
3405.77 1297
3406.32 1357
3406.87 1398
3407.42 1310
3407.97 1408
3408.52 1420
3409.07 1397
3409.62 1427
3410.17 1459
3410.72 1420
3411.27 1532
3411.82 1609
3412.37 1612
3412.93 1597
3413.48 1603
3414.03 1518
3414.58 1517
3415.13 1536
3415.68 1508
3416.23 1542
3416.78 1546
3417.34 1513
3417.89 1508
3418.44 1519
3418.99 1453
3419.54 1447
3420.09 1371
3420.65 1329
3421.20 1420
3421.75 1546
3422.30 1499
3422.85 1487
3423.40 1465
3423.96 1537
3424.51 1599
3425.06 1526
3425.61 1559
3426.17 1542
3426.72 1621
3427.27 1552
3427.82 1392
3428.37 1288
3428.93 1340
3429.48 1284
3430.03 1224
3430.58 1200
3431.14 1260
3431.69 1199
3432.24 1252
3432.79 1213
3433.35 1245
3433.90 1248
3434.45 1284
3435.01 1270
3435.56 1279
3436.11 1340
3436.66 1388
3437.22 1512
3437.77 1425
3438.32 1370
3438.88 1385
3439.43 1313
3439.98 1320
3440.54 1311
3441.09 1364
3441.64 1345
3442.20 1295
3442.75 1290
3443.30 1284
3443.86 1207
3444.41 1255
3444.96 1324
3445.52 1282
3446.07 1226
3446.63 1233
3447.18 1217
3447.73 1247
3448.29 1234
3448.84 1221
3449.40 1244
3449.95 1219
3450.50 1208
3451.06 1181
3451.61 1200
3452.17 1168
3452.72 1164
3453.27 1195
3453.83 1135
3454.38 1096
3454.94 1174
3455.49 1200
3456.05 1238
3456.60 1223
3457.16 1179
3457.71 1182
3458.27 1215
3458.82 1173
3459.38 1177
3459.93 1289
3460.49 1284
3461.04 1287
3461.60 1370
3462.15 1281
3462.71 1257
3463.26 1332
3463.82 1334
3464.37 1370
3464.93 1426
3465.48 1345
3466.04 1304
3466.59 1310
3467.15 1329
3467.70 1366
3468.26 1403
3468.81 1381
3469.37 1407
3469.93 1519
3470.48 1520
3471.04 1574
3471.59 1653
3472.15 1645
3472.70 1613
3473.26 1656
3473.82 1574
3474.37 1568
3474.93 1609
3475.48 1573
3476.04 1530
3476.60 1613
3477.15 1615
3477.71 1612
3478.27 1581
3478.82 1621
3479.38 1707
3479.93 1662
3480.49 1661
3481.05 1668
3481.60 1771
3482.16 1776
3482.72 1806
3483.27 1830
3483.83 1879
3484.39 1918
3484.95 1904
3485.50 1897
3486.06 1928
3486.62 1940
3487.17 1962
3487.73 2014
3488.29 2208
3488.84 2374
3489.40 2839
3489.96 3494
3490.52 4040
3491.07 5058
3491.63 5865
3492.19 6543
3492.75 7061
3493.30 7184
3493.86 6947
3494.42 6446
3494.98 5839
3495.53 4969
3496.09 4232
3496.65 3697
3497.21 3231
3497.77 2854
3498.32 2572
3498.88 2529
3499.44 2468
3500.00 2436
3500.56 2531
3501.11 2508
3501.67 2600
3502.23 2774
3502.79 3112
3503.35 3474
3503.91 3685
3504.46 4063
3505.02 4354
3505.58 4460
3506.14 4394
3506.70 4375
3507.26 4136
3507.81 3920
3508.37 3647
3508.93 3335
3509.49 3091
3510.05 2773
3510.61 2538
3511.17 2501
3511.73 2295
3512.29 2262
3512.85 2098
3513.40 2039
3513.96 1912
3514.52 1759
3515.08 1724
3515.64 1635
3516.20 1573
3516.76 1588
3517.32 1519
3517.88 1544
3518.44 1570
3519.00 1563
3519.56 1529
3520.12 1452
3520.68 1478
3521.24 1546
3521.80 1533
3522.36 1547
3522.92 1600
3523.48 1606
3524.04 1649
3524.60 1605
3525.16 1610
3525.72 1625
3526.28 1517
3526.84 1521
3527.40 1550
3527.96 1565
3528.52 1492
3529.08 1469
3529.64 1536
3530.20 1500
3530.76 1500
3531.32 1540
3531.88 1536
3532.44 1596
3533.00 1660
3533.56 1643
3534.12 1588
3534.68 1531
3535.25 1599
3535.81 1667
3536.37 1607
3536.93 1694
3537.49 1688
3538.05 1667
3538.61 1651
3539.17 1619
3539.73 1643
3540.30 1646
3540.86 1678
3541.42 1655
3541.98 1754
3542.54 1794
3543.10 1742
3543.66 1774
3544.23 1888
3544.79 1861
3545.35 1707
3545.91 1682
3546.47 1677
3547.03 1623
3547.60 1593
3548.16 1556
3548.72 1543
3549.28 1504
3549.84 1422
3550.41 1432
3550.97 1480
3551.53 1479
3552.09 1411
3552.65 1391
3553.22 1370
3553.78 1381
3554.34 1341
3554.90 1284
3555.47 1295
3556.03 1287
3556.59 1306
3557.15 1345
3557.72 1294
3558.28 1322
3558.84 1368
3559.41 1341
3559.97 1344
3560.53 1432
3561.09 1447
3561.66 1418
3562.22 1364
3562.78 1396
3563.35 1480
3563.91 1469
3564.47 1473
3565.04 1532
3565.60 1549
3566.16 1528
3566.73 1540
3567.29 1527
3567.85 1432
3568.42 1387
3568.98 1370
3569.54 1370
3570.11 1309
3570.67 1378
3571.23 1351
3571.80 1391
3572.36 1393
3572.93 1473
3573.49 1537
3574.05 1652
3574.62 1884
3575.18 2045
3575.75 2123
3576.31 2416
3576.87 2597
3577.44 2722
3578.00 2856
3578.57 2717
3579.13 2630
3579.70 2551
3580.26 2417
3580.82 2205
3581.39 2058
3581.95 1913
3582.52 1817
3583.08 1688
3583.65 1657
3584.21 1614
3584.78 1510
3585.34 1397
3585.91 1408
3586.47 1365
3587.04 1337
3587.60 1330
3588.17 1275
3588.73 1336
3589.30 1255
3589.86 1297
3590.43 1270
3590.99 1242
3591.56 1238
3592.12 1270
3592.69 1287
3593.25 1284
3593.82 1340
3594.39 1277
3594.95 1249
3595.52 1354
3596.08 1306
3596.65 1272
3597.21 1343
3597.78 1439
3598.35 1329
3598.91 1383
3599.48 1352
3600.04 1450
3600.61 1412
3601.18 1421
3601.74 1414
3602.31 1340
3602.87 1384
3603.44 1338
3604.01 1409
3604.57 1399
3605.14 1343
3605.71 1301
3606.27 1318
3606.84 1345
3607.41 1337
3607.97 1286
3608.54 1277
3609.11 1241
3609.67 1274
3610.24 1273
3610.81 1241
3611.37 1246
3611.94 1250
3612.51 1266
3613.07 1314
3613.64 1278
3614.21 1438
3614.78 1618
3615.34 1758
3615.91 2155
3616.48 2599
3617.04 2967
3617.61 3252
3618.18 3396
3618.75 3569
3619.31 3646
3619.88 3540
3620.45 3360
3621.02 3205
3621.58 2822
3622.15 2476
3622.72 2326
3623.29 2025
3623.86 1778
3624.42 1610
3624.99 1561
3625.56 1385
3626.13 1359
3626.70 1326
3627.26 1276
3627.83 1273
3628.40 1346
3628.97 1315
3629.54 1254
3630.11 1265
3630.67 1230
3631.24 1243
3631.81 1301
3632.38 1315
3632.95 1304
3633.52 1254
3634.08 1284
3634.65 1246
3635.22 1217
3635.79 1215
3636.36 1250
3636.93 1320
3637.50 1321
3638.07 1266
3638.64 1279
3639.20 1326
3639.77 1348
3640.34 1395
3640.91 1478
3641.48 1572
3642.05 1514
3642.62 1603
3643.19 1632
3643.76 1680
3644.33 1599
3644.90 1639
3645.47 1631
3646.04 1603
3646.61 1586
3647.18 1553
3647.75 1512
3648.32 1450
3648.89 1548
3649.46 1607
3650.03 1564
3650.60 1564
3651.17 1582
3651.74 1591
3652.31 1647
3652.88 1663
3653.45 1648
3654.02 1705
3654.59 1741
3655.16 1718
3655.73 1658
3656.30 1715
3656.87 1759
3657.44 1657
3658.01 1729
3658.58 1738
3659.15 1713
3659.72 1789
3660.29 1753
3660.86 1868
3661.43 1788
3662.00 1709
3662.58 1680
3663.15 1606
3663.72 1428
3664.29 1436
3664.86 1514
3665.43 1618
3666.00 1656
3666.57 1625
3667.14 1626
3667.72 1581
3668.29 1553
3668.86 1575
3669.43 1535
3670.00 1430
3670.57 1454
3671.14 1420
3671.72 1391
3672.29 1386
3672.86 1405
3673.43 1483
3674.00 1473
3674.57 1422
3675.15 1484
3675.72 1530
3676.29 1472
3676.86 1518
3677.43 1476
3678.01 1515
3678.58 1529
3679.15 1507
3679.72 1524
3680.30 1533
3680.87 1422
3681.44 1361
3682.01 1385
3682.58 1382
3683.16 1290
3683.73 1353
3684.30 1270
3684.88 1263
3685.45 1298
3686.02 1192
3686.59 1199
3687.17 1243
3687.74 1242
3688.31 1311
3688.88 1447
3689.46 1503
3690.03 1536
3690.60 1541
3691.18 1572
3691.75 1557
3692.32 1540
3692.90 1544
3693.47 1537
3694.04 1488
3694.62 1385
3695.19 1392
3695.76 1366
3696.34 1332
3696.91 1313
3697.48 1237
3698.06 1288
3698.63 1293
3699.21 1282
3699.78 1242
3700.35 1250
3700.93 1235
3701.50 1242
3702.08 1359
3702.65 1338
3703.22 1336
3703.80 1302
3704.37 1408
3704.95 1438
3705.52 1382
3706.09 1449
3706.67 1441
3707.24 1395
3707.82 1369
3708.39 1381
3708.97 1322
3709.54 1368
3710.12 1426
3710.69 1354
3711.26 1368
3711.84 1301
3712.41 1332
3712.99 1302
3713.56 1245
3714.14 1294
3714.71 1280
3715.29 1248
3715.86 1237
3716.44 1249
3717.01 1213
3717.59 1252
3718.16 1295
3718.74 1302
3719.32 1267
3719.89 1262
3720.47 1253
3721.04 1208
3721.62 1203
3722.19 1276
3722.77 1208
3723.34 1141
3723.92 1122
3724.49 1162
3725.07 1175
3725.65 1115
3726.22 1082
3726.80 1123
3727.37 1106
3727.95 1213
3728.53 1199
3729.10 1279
3729.68 1485
3730.25 1530
3730.83 1656
3731.41 1854
3731.98 2033
3732.56 2169
3733.14 2339
3733.71 2549
3734.29 2457
3734.87 2389
3735.44 2354
3736.02 2199
3736.60 1953
3737.17 1915
3737.75 1795
3738.33 1671
3738.90 1467
3739.48 1503
3740.06 1395
3740.63 1310
3741.21 1245
3741.79 1278
3742.36 1240
3742.94 1251
3743.52 1254
3744.10 1175
3744.67 1174
3745.25 1222
3745.83 1213
3746.40 1150
3746.98 1145
3747.56 1068
3748.14 1115
3748.71 1168
3749.29 1158
3749.87 1125
3750.45 1190
3751.03 1231
3751.60 1134
3752.18 1092
3752.76 1033
3753.34 1077
3753.92 1017
3754.49 1003
3755.07 1111
3755.65 1131
3756.23 1160
3756.81 1163
3757.38 1102
3757.96 1186
3758.54 1208
3759.12 1264
3759.70 1278
3760.28 1335
3760.85 1340
3761.43 1355
3762.01 1354
3762.59 1483
3763.17 1490
3763.75 1477
3764.33 1367
3764.91 1402
3765.48 1447
3766.06 1375
3766.64 1343
3767.22 1354
3767.80 1392
3768.38 1349
3768.96 1353
3769.54 1307
3770.12 1275
3770.70 1270
3771.28 1236
3771.85 1320
3772.43 1326
3773.01 1312
3773.59 1274
3774.17 1317
3774.75 1295
3775.33 1315
3775.91 1300
3776.49 1213
3777.07 1197
3777.65 1177
3778.23 1172
3778.81 1184
3779.39 1244
3779.97 1209
3780.55 1108
3781.13 1101
3781.71 1186
3782.29 1193
3782.87 1119
3783.45 1127
3784.03 1164
3784.61 1188
3785.19 1123
3785.77 1070
3786.35 1100
3786.93 1070
3787.51 1109
3788.10 1064
3788.68 1087
3789.26 1131
3789.84 1120
3790.42 1106
3791.00 1041
3791.58 1164
3792.16 1148
3792.74 1235
3793.32 1155
3793.90 1152
3794.48 1264
3795.07 1240
3795.65 1171
3796.23 1177
3796.81 1201
3797.39 1123
3797.97 1182
3798.55 1208
3799.14 1202
3799.72 1167
3800.30 1185
3800.88 1305
3801.46 1369
3802.04 1347
3802.62 1356
3803.21 1415
3803.79 1383
3804.37 1319
3804.95 1264
3805.53 1358
3806.12 1395
3806.70 1451
3807.28 1436
3807.86 1641
3808.44 1681
3809.03 1690
3809.61 1735
3810.19 1736
3810.77 1718
3811.36 1683
3811.94 1649
3812.52 1627
3813.10 1578
3813.69 1535
3814.27 1488
3814.85 1506
3815.43 1578
3816.02 1509
3816.60 1430
3817.18 1436
3817.77 1405
3818.35 1387
3818.93 1335
3819.51 1294
3820.10 1310
3820.68 1316
3821.26 1271
3821.85 1220
3822.43 1247
3823.01 1374
3823.60 1336
3824.18 1340
3824.76 1331
3825.35 1262
3825.93 1215
3826.51 1273
3827.10 1255
3827.68 1282
3828.27 1261
3828.85 1268
3829.43 1300
3830.02 1249
3830.60 1265
3831.18 1311
3831.77 1321
3832.35 1303
3832.94 1371
3833.52 1339
3834.10 1321
3834.69 1328
3835.27 1376
3835.86 1384
3836.44 1386
3837.03 1363
3837.61 1324
3838.19 1340
3838.78 1336
3839.36 1356
3839.95 1337
3840.53 1341
3841.12 1277
3841.70 1288
3842.29 1315
3842.87 1317
3843.46 1339
3844.04 1443
3844.63 1449
3845.21 1443
3845.80 1572
3846.38 1637
3846.97 1605
3847.55 1627
3848.14 1624
3848.72 1561
3849.31 1504
3849.89 1426
3850.48 1400
3851.06 1372
3851.65 1401
3852.23 1388
3852.82 1398
3853.41 1358
3853.99 1328
3854.58 1406
3855.16 1412
3855.75 1445
3856.33 1457
3856.92 1449
3857.51 1637
3858.09 1792
3858.68 2083
3859.26 2378
3859.85 2798
3860.44 3235
3861.02 3784
3861.61 4113
3862.20 4216
3862.78 4294
3863.37 4131
3863.95 4002
3864.54 3605
3865.13 3227
3865.71 2946
3866.30 2726
3866.89 2384
3867.47 2151
3868.06 1927
3868.65 1765
3869.23 1591
3869.82 1536
3870.41 1501
3870.99 1404
3871.58 1390
3872.17 1495
3872.76 1462
3873.34 1501
3873.93 1529
3874.52 1501
3875.10 1495
3875.69 1483
3876.28 1414
3876.87 1396
3877.45 1396
3878.04 1395
3878.63 1365
3879.22 1295
3879.80 1286
3880.39 1262
3880.98 1189
3881.57 1246
3882.15 1197
3882.74 1185
3883.33 1196
3883.92 1213
3884.51 1209
3885.09 1225
3885.68 1189
3886.27 1243
3886.86 1313
3887.45 1379
3888.04 1384
3888.62 1493
3889.21 1645
3889.80 1595
3890.39 1641
3890.98 1608
3891.57 1624
3892.15 1670
3892.74 1695
3893.33 1598
3893.92 1546
3894.51 1445
3895.10 1453
3895.69 1416
3896.28 1450
3896.86 1446
3897.45 1472
3898.04 1447
3898.63 1443
3899.22 1485
3899.81 1467
3900.40 1425
3900.99 1493
3901.58 1435
3902.17 1479
3902.76 1408
3903.34 1452
3903.93 1378
3904.52 1246
3905.11 1284
3905.70 1297
3906.29 1231
3906.88 1202
3907.47 1216
3908.06 1201
3908.65 1224
3909.24 1249
3909.83 1202
3910.42 1180
3911.01 1186
3911.60 1142
3912.19 1151
3912.78 1158
3913.37 1069
3913.96 1067
3914.55 1095
3915.14 1119
3915.73 1109
3916.32 1081
3916.91 1107
3917.50 1081
3918.09 1057
3918.68 1124
3919.28 1121
3919.87 1118
3920.46 1097
3921.05 1103
3921.64 1075
3922.23 1171
3922.82 1093
3923.41 1127
3924.00 1101
3924.59 1043
3925.18 1063
3925.77 1074
3926.37 1112
3926.96 1101
3927.55 1029
3928.14 1074
3928.73 1112
3929.32 1056
3929.91 1044
3930.51 1043
3931.10 1005
3931.69 987
3932.28 1036
3932.87 961
3933.46 992
3934.05 1026
3934.65 991
3935.24 1058
3935.83 1023
3936.42 1036
3937.01 1013
3937.61 1065
3938.20 1084
3938.79 1064
3939.38 1126
3939.97 1094
3940.57 1148
3941.16 1206
3941.75 1137
3942.34 1153
3942.94 1199
3943.53 1254
3944.12 1152
3944.71 1143
3945.31 1083
3945.90 1072
3946.49 1071
3947.08 1103
3947.68 1053
3948.27 957
3948.86 974
3949.45 1004
3950.05 1022
3950.64 1017
3951.23 1074
3951.83 1035
3952.42 1022
3953.01 1037
3953.61 1049
3954.20 1033
3954.79 1083
3955.39 1098
3955.98 1125
3956.57 1136
3957.17 1179
3957.76 1124
3958.35 1166
3958.95 1154
3959.54 1196
3960.13 1186
3960.73 1204
3961.32 1236
3961.92 1174
3962.51 1128
3963.10 1097
3963.70 1181
3964.29 1237
3964.88 1316
3965.48 1287
3966.07 1313
3966.67 1317
3967.26 1361
3967.86 1394
3968.45 1353
3969.04 1341
3969.64 1328
3970.23 1245
3970.83 1220
3971.42 1165
3972.02 1122
3972.61 1172
3973.21 1089
3973.80 1031
3974.40 1048
3974.99 1114
3975.58 1159
3976.18 1188
3976.77 1159
3977.37 1177
3977.96 1173
3978.56 1171
3979.15 1239
3979.75 1207
3980.35 1159
3980.94 1113
3981.54 1050
3982.13 1126
3982.73 1144
3983.32 1140
3983.92 1108
3984.51 1140
3985.11 1143
3985.70 1132
3986.30 1108
3986.90 1136
3987.49 1153
3988.09 1188
3988.68 1141
3989.28 1166
3989.87 1117
3990.47 1116
3991.07 1125
3991.66 1104
3992.26 1149
3992.85 1148
3993.45 1201
3994.05 1273
3994.64 1242
3995.24 1271
3995.84 1286
3996.43 1269
3997.03 1287
3997.62 1223
3998.22 1237
3998.82 1316
3999.41 1278
4000.01 1233
4000.61 1210
4001.20 1292
4001.80 1201
4002.40 1235
4003.00 1204
4003.59 1184
4004.19 1158
4004.79 1106
4005.38 1177
4005.98 1131
4006.58 1165
4007.17 1132
4007.77 1132
4008.37 1133
4008.97 1134
4009.56 1152
4010.16 1110
4010.76 1106
4011.36 1152
4011.95 1143
4012.55 1078
4013.15 1161
4013.75 1198
4014.34 1257
4014.94 1281
4015.54 1322
4016.14 1327
4016.74 1400
4017.33 1371
4017.93 1413
4018.53 1404
4019.13 1424
4019.73 1383
4020.32 1376
4020.92 1250
4021.52 1227
4022.12 1226
4022.72 1180
4023.32 1187
4023.91 1156
4024.51 1101
4025.11 1155
4025.71 1163
4026.31 1192
4026.91 1218
4027.51 1213
4028.10 1252
4028.70 1284
4029.30 1360
4029.90 1254
4030.50 1297
4031.10 1262
4031.70 1217
4032.30 1238
4032.90 1250
4033.49 1263
4034.09 1316
4034.69 1284
4035.29 1238
4035.89 1261
4036.49 1299
4037.09 1224
4037.69 1157
4038.29 1135
4038.89 1116
4039.49 1100
4040.09 1050
4040.69 1045
4041.29 1057
4041.89 1015
4042.49 1068
4043.09 1027
4043.69 1028
4044.29 1073
4044.89 1044
4045.49 1017
4046.09 1028
4046.69 1089
4047.29 1029
4047.89 1012
4048.49 1065
4049.09 1087
4049.69 1083
4050.29 1114
4050.89 1086
4051.49 1053
4052.09 1097
4052.69 1043
4053.29 1008
4053.89 1030
4054.49 1036
4055.09 1059
4055.69 1056
4056.30 1040
4056.90 1032
4057.50 1065
4058.10 1020
4058.70 1065
4059.30 991
4059.90 1024
4060.50 1035
4061.10 1054
4061.71 1027
4062.31 995
4062.91 1123
4063.51 1185
4064.11 1194
4064.71 1252
4065.31 1287
4065.92 1323
4066.52 1322
4067.12 1293
4067.72 1329
4068.32 1258
4068.92 1236
4069.53 1184
4070.13 1113
4070.73 1020
4071.33 983
4071.93 1033
4072.54 990
4073.14 946
4073.74 942
4074.34 947
4074.94 911
4075.55 917
4076.15 950
4076.75 928
4077.35 904
4077.96 913
4078.56 985
4079.16 988
4079.76 937
4080.37 937
4080.97 1006
4081.57 936
4082.17 991
4082.78 939
4083.38 927
4083.98 933
4084.59 875
4085.19 911
4085.79 974
4086.39 990
4087.00 999
4087.60 1006
4088.20 1006
4088.81 981
4089.41 1024
4090.01 971
4090.62 997
4091.22 983
4091.82 1043
4092.43 1028
4093.03 976
4093.63 994
4094.24 1035
4094.84 1068
4095.45 1039
4096.05 1040
4096.65 1050
4097.26 1016
4097.86 1012
4098.47 1003
4099.07 1000
4099.67 991
4100.28 938
4100.88 920
4101.49 902
4102.09 952
4102.69 982
4103.30 1014
4103.90 917
4104.51 931
4105.11 951
4105.72 936
4106.32 917
4106.93 880
4107.53 931
4108.13 935
4108.74 926
4109.34 867
4109.95 879
4110.55 952
4111.16 907
4111.76 938
4112.37 922
4112.97 960
4113.58 978
4114.18 917
4114.79 941
4115.39 921
4116.00 930
4116.60 935
4117.21 986
4117.82 923
4118.42 921
4119.03 971
4119.63 989
4120.24 930
4120.84 932
4121.45 919
4122.05 955
4122.66 947
4123.27 944
4123.87 940
4124.48 952
4125.08 943
4125.69 948
4126.30 994
4126.90 1003
4127.51 983
4128.11 1018
4128.72 972
4129.33 914
4129.93 931
4130.54 981
4131.15 965
4131.75 1021
4132.36 1018
4132.96 1014
4133.57 1006
4134.18 1062
4134.78 1146
4135.39 1120
4136.00 1104
4136.60 1122
4137.21 1179
4137.82 1176
4138.43 1133
4139.03 1147
4139.64 1187
4140.25 1173
4140.85 1177
4141.46 1225
4142.07 1229
4142.68 1228
4143.28 1266
4143.89 1228
4144.50 1244
4145.10 1191
4145.71 1169
4146.32 1194
4146.93 1130
4147.53 1140
4148.14 1127
4148.75 1088
4149.36 1038
4149.97 1086
4150.57 1035
4151.18 1006
4151.79 984
4152.40 974
4153.00 920
4153.61 985
4154.22 946
4154.83 927
4155.44 950
4156.05 918
4156.65 943
4157.26 942
4157.87 975
4158.48 964
4159.09 972
4159.70 997
4160.30 1062
4160.91 976
4161.52 926
4162.13 966
4162.74 1010
4163.35 1033
4163.96 1087
4164.56 1084
4165.17 1046
4165.78 1047
4166.39 1144
4167.00 1078
4167.61 1056
4168.22 1152
4168.83 1132
4169.44 1200
4170.05 1251
4170.66 1362
4171.26 1347
4171.87 1413
4172.48 1438
4173.09 1432
4173.70 1360
4174.31 1444
4174.92 1418
4175.53 1403
4176.14 1437
4176.75 1384
4177.36 1327
4177.97 1237
4178.58 1255
4179.19 1218
4179.80 1156
4180.41 1113
4181.02 1066
4181.63 1082
4182.24 1039
4182.85 1090
4183.46 1047
4184.07 1047
4184.68 1051
4185.29 986
4185.90 982
4186.51 988
4187.12 960
4187.73 996
4188.34 989
4188.95 1022
4189.56 979
4190.18 1058
4190.79 1099
4191.40 1086
4192.01 1098
4192.62 1193
4193.23 1179
4193.84 1251
4194.45 1340
4195.06 1310
4195.67 1254
4196.28 1316
4196.90 1311
4197.51 1252
4198.12 1176
4198.73 1124
4199.34 1170
4199.95 1159
4200.56 1129
4201.18 1073
4201.79 1022
4202.40 1017
4203.01 1006
4203.62 1043
4204.23 995
4204.85 1069
4205.46 1158
4206.07 1135
4206.68 1092
4207.29 1106
4207.90 1109
4208.52 1138
4209.13 1140
4209.74 1200
4210.35 1198
4210.97 1168
4211.58 1212
4212.19 1214
4212.80 1247
4213.41 1263
4214.03 1252
4214.64 1225
4215.25 1274
4215.86 1241
4216.48 1300
4217.09 1351
4217.70 1343
4218.32 1412
4218.93 1468
4219.54 1523
4220.15 1560
4220.77 1677
4221.38 1839
4221.99 1913
4222.61 1942
4223.22 2088
4223.83 2027
4224.44 1913
4225.06 1985
4225.67 1939
4226.28 1958
4226.90 1950
4227.51 2056
4228.13 2160
4228.74 2254
4229.35 2207
4229.97 2183
4230.58 2075
4231.19 1934
4231.81 1855
4232.42 1650
4233.03 1542
4233.65 1433
4234.26 1400
4234.88 1414
4235.49 1335
4236.10 1350
4236.72 1303
4237.33 1298
4237.95 1205
4238.56 1198
4239.17 1228
4239.79 1164
4240.40 1162
4241.02 1244
4241.63 1184
4242.25 1220
4242.86 1248
4243.48 1206
4244.09 1186
4244.71 1267
4245.32 1254
4245.93 1222
4246.55 1221
4247.16 1211
4247.78 1210
4248.39 1138
4249.01 1178
4249.62 1203
4250.24 1190
4250.85 1205
4251.47 1193
4252.08 1243
4252.70 1195
4253.32 1196
4253.93 1167
4254.55 1205
4255.16 1176
4255.78 1165
4256.39 1113
4257.01 1167
4257.62 1205
4258.24 1225
4258.85 1280
4259.47 1283
4260.09 1286
4260.70 1267
4261.32 1290
4261.93 1396
4262.55 1449
4263.17 1513
4263.78 1483
4264.40 1473
4265.01 1543
4265.63 1476
4266.25 1433
4266.86 1329
4267.48 1347
4268.10 1362
4268.71 1278
4269.33 1300
4269.94 1203
4270.56 1256
4271.18 1211
4271.79 1208
4272.41 1146
4273.03 1138
4273.64 1169
4274.26 1217
4274.88 1297
4275.49 1333
4276.11 1303
4276.73 1344
4277.35 1400
4277.96 1402
4278.58 1414
4279.20 1422
4279.81 1372
4280.43 1360
4281.05 1303
4281.67 1212
4282.28 1249
4282.90 1187
4283.52 1140
4284.14 1073
4284.75 1082
4285.37 1044
4285.99 1065
4286.61 1057
4287.22 1050
4287.84 1063
4288.46 1008
4289.08 994
4289.70 986
4290.31 1014
4290.93 1025
4291.55 947
4292.17 982
4292.79 1038
4293.40 1037
4294.02 957
4294.64 965
4295.26 1017
4295.88 1028
4296.50 1007
4297.11 998
4297.73 1002
4298.35 1016
4298.97 1019
4299.59 1027
4300.21 1006
4300.83 1031
4301.44 1058
4302.06 1042
4302.68 1037
4303.30 1023
4303.92 1044
4304.54 994
4305.16 1038
4305.78 1014
4306.40 1011
4307.02 1004
4307.63 983
4308.25 977
4308.87 996
4309.49 1053
4310.11 1040
4310.73 1031
4311.35 1008
4311.97 1010
4312.59 988
4313.21 1036
4313.83 967
4314.45 1031
4315.07 1022
4315.69 1065
4316.31 1038
4316.93 1033
4317.55 1008
4318.17 1098
4318.79 1091
4319.41 1094
4320.03 1042
4320.65 1042
4321.27 1026
4321.89 1019
4322.51 1036
4323.13 1091
4323.75 1114
4324.37 1107
4324.99 1193
4325.61 1200
4326.23 1249
4326.85 1278
4327.47 1297
4328.09 1274
4328.71 1294
4329.33 1341
4329.96 1351
4330.58 1439
4331.20 1427
4331.82 1553
4332.44 1604
4333.06 1625
4333.68 1608
4334.30 1697
4334.92 1769
4335.54 1844
4336.17 1805
4336.79 1900
4337.41 1950
4338.03 1944
4338.65 1952
4339.27 1899
4339.89 1998
4340.52 1844
4341.14 1703
4341.76 1681
4342.38 1600
4343.00 1586
4343.62 1633
4344.25 1742
4344.87 1977
4345.49 2165
4346.11 2437
4346.73 2702
4347.36 2667
4347.98 2647
4348.60 2785
4349.22 2536
4349.84 2327
4350.47 2130
4351.09 1866
4351.71 1826
4352.33 1708
4352.96 1576
4353.58 1612
4354.20 1491
4354.82 1411
4355.45 1436
4356.07 1308
4356.69 1272
4357.31 1336
4357.94 1246
4358.56 1247
4359.18 1325
4359.81 1306
4360.43 1246
4361.05 1252
4361.68 1280
4362.30 1247
4362.92 1194
4363.55 1202
4364.17 1149
4364.79 1102
4365.42 1173
4366.04 1194
4366.66 1201
4367.29 1185
4367.91 1191
4368.53 1179
4369.16 1108
4369.78 1125
4370.40 1091
4371.03 1104
4371.65 1013
4372.27 1014
4372.90 1016
4373.52 1041
4374.15 1022
4374.77 1072
4375.39 1067
4376.02 1089
4376.64 1094
4377.27 1097
4377.89 1093
4378.52 1103
4379.14 1178
4379.76 1130
4380.39 1105
4381.01 1096
4381.64 1082
4382.26 1104
4382.89 1146
4383.51 1147
4384.14 1168
4384.76 1183
4385.39 1167
4386.01 1182
4386.64 1150
4387.26 1166
4387.89 1083
4388.51 1146
4389.14 1138
4389.76 1167
4390.39 1182
4391.01 1295
4391.64 1291
4392.26 1346
4392.89 1247
4393.51 1303
4394.14 1252
4394.76 1181
4395.39 1110
4396.01 1056
4396.64 1049
4397.26 1047
4397.89 1016
4398.52 972
4399.14 996
4399.77 1008
4400.39 1104
4401.02 976
4401.65 1028
4402.27 1059
4402.90 1051
4403.52 1063
4404.15 1015
4404.78 1044
4405.40 1014
4406.03 1099
4406.65 1098
4407.28 1160
4407.91 1116
4408.53 1144
4409.16 1114
4409.79 1110
4410.41 1037
4411.04 1013
4411.67 1040
4412.29 1093
4412.92 1109
4413.55 1111
4414.17 1120
4414.80 1072
4415.43 1071
4416.05 1010
4416.68 995
4417.31 1009
4417.94 1033
4418.56 942
4419.19 1000
4419.82 1032
4420.44 1007
4421.07 1024
4421.70 977
4422.33 987
4422.95 979
4423.58 988
4424.21 1008
4424.84 951
4425.46 918
4426.09 877
4426.72 888
4427.35 950
4427.97 915
4428.60 919
4429.23 886
4429.86 869
4430.49 866
4431.11 867
4431.74 896
4432.37 890
4433.00 937
4433.63 943
4434.26 966
4434.88 901
4435.51 920
4436.14 994
4436.77 976
4437.40 913
4438.03 921
4438.65 901
4439.28 982
4439.91 940
4440.54 906
4441.17 895
4441.80 907
4442.43 904
4443.06 960
4443.68 959
4444.31 969
4444.94 977
4445.57 998
4446.20 971
4446.83 1026
4447.46 1054
4448.09 1017
4448.72 1074
4449.35 1063
4449.98 1048
4450.61 1020
4451.24 1011
4451.86 994
4452.49 1054
4453.12 985
4453.75 971
4454.38 976
4455.01 1031
4455.64 1119
4456.27 1088
4456.90 1137
4457.53 1139
4458.16 1129
4458.79 1174
4459.42 1084
4460.05 1008
4460.68 1015
4461.31 992
4461.94 997
4462.57 900
4463.20 903
4463.83 895
4464.46 910
4465.09 840
4465.72 857
4466.36 871
4466.99 919
4467.62 950
4468.25 941
4468.88 963
4469.51 882
4470.14 967
4470.77 1022
4471.40 962
4472.03 953
4472.66 954
4473.29 905
4473.93 928
4474.56 950
4475.19 909
4475.82 889
4476.45 910
4477.08 891
4477.71 929
4478.34 940
4478.98 982
4479.61 958
4480.24 950
4480.87 937
4481.50 966
4482.13 1007
4482.76 998
4483.40 1033
4484.03 979
4484.66 1017
4485.29 1037
4485.92 1097
4486.56 1011
4487.19 996
4487.82 1023
4488.45 1037
4489.08 1005
4489.72 1062
4490.35 1057
4490.98 993
4491.61 994
4492.25 945
4492.88 966
4493.51 1015
4494.14 1009
4494.78 1013
4495.41 976
4496.04 1027
4496.67 988
4497.31 1033
4497.94 1036
4498.57 1076
4499.20 1121
4499.84 1205
4500.47 1293
4501.10 1375
4501.74 1397
4502.37 1477
4503.00 1539
4503.64 1546
4504.27 1553
4504.90 1382
4505.53 1333
4506.17 1346
4506.80 1303
4507.43 1260
4508.07 1246
4508.70 1233
4509.34 1225
4509.97 1192
4510.60 1158
4511.24 1142
4511.87 1175
4512.50 1156
4513.14 1177
4513.77 1168
4514.41 1174
4515.04 1112
4515.67 1175
4516.31 1118
4516.94 1089
4517.58 1071
4518.21 1117
4518.84 1156
4519.48 1149
4520.11 1174
4520.75 1146
4521.38 1140
4522.02 1162
4522.65 1176
4523.28 1216
4523.92 1231
4524.55 1275
4525.19 1337
4525.82 1332
4526.46 1486
4527.09 1644
4527.73 1807
4528.36 2146
4529.00 2551
4529.63 3177
4530.27 3891
4530.90 4611
4531.54 5052
4532.17 5236
4532.81 5208
4533.44 5073
4534.08 4754
4534.71 4299
4535.35 3582
4535.99 3102
4536.62 2668
4537.26 2176
4537.89 1848
4538.53 1632
4539.16 1559
4539.80 1384
4540.43 1257
4541.07 1217
4541.71 1154
4542.34 1102
4542.98 1208
4543.61 1151
4544.25 1113
4544.89 1103
4545.52 1106
4546.16 1181
4546.79 1125
4547.43 1079
4548.07 1090
4548.70 1065
4549.34 1065
4549.98 1106
4550.61 1019
4551.25 1053
4551.89 1063
4552.52 1092
4553.16 1081
4553.80 1039
4554.43 1034
4555.07 1069
4555.71 1144
4556.34 1103
4556.98 1128
4557.62 1120
4558.25 1078
4558.89 1146
4559.53 1122
4560.16 1142
4560.80 1179
4561.44 1191
4562.08 1180
4562.71 1181
4563.35 1214
4563.99 1147
4564.63 1144
4565.26 1232
4565.90 1242
4566.54 1252
4567.18 1297
4567.81 1373
4568.45 1429
4569.09 1564
4569.73 1511
4570.36 1473
4571.00 1476
4571.64 1565
4572.28 1496
4572.92 1463
4573.55 1352
4574.19 1325
4574.83 1223
4575.47 1200
4576.11 1131
4576.75 1086
4577.38 1094
4578.02 1139
4578.66 1102
4579.30 1084
4579.94 1096
4580.58 1138
4581.21 1077
4581.85 1010
4582.49 1042
4583.13 1052
4583.77 1083
4584.41 1114
4585.05 1149
4585.69 1144
4586.32 1150
4586.96 1186
4587.60 1198
4588.24 1200
4588.88 1251
4589.52 1233
4590.16 1297
4590.80 1288
4591.44 1289
4592.08 1445
4592.72 1493
4593.36 1432
4594.00 1357
4594.63 1394
4595.27 1258
4595.91 1182
4596.55 1138
4597.19 1090
4597.83 1072
4598.47 1071
4599.11 1045
4599.75 1062
4600.39 1077
4601.03 1098
4601.67 1053
4602.31 1058
4602.95 1043
4603.59 1077
4604.23 1093
4604.87 1061
4605.51 1073
4606.15 1120
4606.79 1129
4607.43 1105
4608.08 1150
4608.72 1098
4609.36 1135
4610.00 1197
4610.64 1151
4611.28 1073
4611.92 1077
4612.56 1053
4613.20 1057
4613.84 1015
4614.48 984
4615.12 983
4615.76 1006
4616.41 943
4617.05 964
4617.69 952
4618.33 989
4618.97 930
4619.61 913
4620.25 930
4620.89 889
4621.54 884
4622.18 885
4622.82 874
4623.46 893
4624.10 879
4624.74 938
4625.38 950
4626.03 940
4626.67 901
4627.31 949
4627.95 993
4628.59 931
4629.24 941
4629.88 977
4630.52 990
4631.16 1022
4631.80 1047
4632.45 1099
4633.09 1103
4633.73 1158
4634.37 1167
4635.02 1090
4635.66 1053
4636.30 1125
4636.94 1076
4637.58 1149
4638.23 1183
4638.87 1177
4639.51 1166
4640.16 1227
4640.80 1185
4641.44 1146
4642.08 1163
4642.73 1111
4643.37 1076
4644.01 1038
4644.66 1041
4645.30 1058
4645.94 1030
4646.58 1056
4647.23 1006
4647.87 948
4648.51 985
4649.16 982
4649.80 1076
4650.44 1075
4651.09 1143
4651.73 1141
4652.37 1158
4653.02 1185
4653.66 1190
4654.31 1142
4654.95 1096
4655.59 1141
4656.24 1095
4656.88 1112
4657.52 1054
4658.17 1037
4658.81 1028
4659.46 982
4660.10 949
4660.75 968
4661.39 896
4662.03 900
4662.68 927
4663.32 930
4663.97 905
4664.61 880
4665.26 837
4665.90 827
4666.54 824
4667.19 846
4667.83 857
4668.48 868
4669.12 810
4669.77 821
4670.41 876
4671.06 833
4671.70 858
4672.35 829
4672.99 833
4673.64 840
4674.28 886
4674.93 930
4675.57 927
4676.22 950
4676.86 906
4677.51 894
4678.15 916
4678.80 958
4679.44 958
4680.09 938
4680.73 923
4681.38 968
4682.03 930
4682.67 965
4683.32 961
4683.96 926
4684.61 923
4685.25 932
4685.90 911
4686.55 958
4687.19 980
4687.84 986
4688.48 994
4689.13 963
4689.78 1006
4690.42 1059
4691.07 1090
4691.72 1068
4692.36 1160
4693.01 1093
4693.65 1066
4694.30 1040
4694.95 1015
4695.59 1030
4696.24 1063
4696.89 1040
4697.53 1035
4698.18 1098
4698.83 1147
4699.47 1088
4700.12 1132
4700.77 1205
4701.41 1184
4702.06 1094
4702.71 1078
4703.36 1050
4704.00 1015
4704.65 1060
4705.30 1014
4705.94 974
4706.59 1001
4707.24 1005
4707.89 1016
4708.53 1006
4709.18 972
4709.83 927
4710.48 953
4711.12 999
4711.77 986
4712.42 942
4713.07 962
4713.71 1005
4714.36 1063
4715.01 953
4715.66 958
4716.31 1001
4716.95 974
4717.60 1030
4718.25 1001
4718.90 980
4719.55 1040
4720.19 1017
4720.84 1045
4721.49 1172
4722.14 1137
4722.79 1175
4723.44 1091
4724.08 1117
4724.73 1092
4725.38 1005
4726.03 1026
4726.68 1075
4727.33 1079
4727.98 1053
4728.63 998
4729.27 1062
4729.92 1004
4730.57 947
4731.22 960
4731.87 930
4732.52 869
4733.17 955
4733.82 981
4734.47 935
4735.12 924
4735.77 915
4736.41 921
4737.06 949
4737.71 951
4738.36 980
4739.01 960
4739.66 1031
4740.31 1054
4740.96 1029
4741.61 1016
4742.26 1040
4742.91 1015
4743.56 1011
4744.21 996
4744.86 1030
4745.51 988
4746.16 1012
4746.81 980
4747.46 959
4748.11 981
4748.76 1016
4749.41 1042
4750.06 1017
4750.71 1024
4751.36 1022
4752.01 1036
4752.66 1110
4753.31 1094
4753.96 1068
4754.61 1068
4755.26 1087
4755.92 1083
4756.57 1050
4757.22 1114
4757.87 1118
4758.52 1103
4759.17 1089
4759.82 1130
4760.47 1199
4761.12 1327
4761.77 1351
4762.42 1372
4763.08 1368
4763.73 1298
4764.38 1290
4765.03 1206
4765.68 1199
4766.33 1147
4766.98 1080
4767.64 1063
4768.29 1094
4768.94 1084
4769.59 1085
4770.24 1057
4770.89 1059
4771.54 1013
4772.20 1042
4772.85 1066
4773.50 1078
4774.15 1049
4774.80 1021
4775.46 1032
4776.11 1032
4776.76 1052
4777.41 1042
4778.06 1002
4778.72 1016
4779.37 1004
4780.02 953
4780.67 966
4781.33 981
4781.98 989
4782.63 977
4783.28 1008
4783.94 973
4784.59 1003
4785.24 993
4785.89 983
4786.55 1063
4787.20 1040
4787.85 1028
4788.51 1033
4789.16 1064
4789.81 1059
4790.46 1138
4791.12 1062
4791.77 1196
4792.42 1141
4793.08 1085
4793.73 1115
4794.38 1077
4795.04 1090
4795.69 1103
4796.34 1101
4797.00 1108
4797.65 1157
4798.30 1176
4798.96 1138
4799.61 1215
4800.27 1291
4800.92 1318
4801.57 1332
4802.23 1374
4802.88 1296
4803.53 1347
4804.19 1352
4804.84 1264
4805.50 1266
4806.15 1158
4806.81 1151
4807.46 1144
4808.11 1049
4808.77 1103
4809.42 1140
4810.08 1092
4810.73 998
4811.39 1040
4812.04 1112
4812.69 1057
4813.35 1069
4814.00 1102
4814.66 1149
4815.31 1097
4815.97 1133
4816.62 1117
4817.28 1087
4817.93 1068
4818.59 1170
4819.24 1196
4819.90 1243
4820.55 1244
4821.21 1301
4821.86 1384
4822.52 1380
4823.17 1384
4823.83 1382
4824.48 1396
4825.14 1426
4825.79 1394
4826.45 1307
4827.11 1349
4827.76 1405
4828.42 1310
4829.07 1313
4829.73 1321
4830.38 1310
4831.04 1311
4831.70 1328
4832.35 1402
4833.01 1317
4833.66 1397
4834.32 1506
4834.98 1524
4835.63 1555
4836.29 1688
4836.94 1762
4837.60 1698
4838.26 1838
4838.91 1901
4839.57 1820
4840.23 1841
4840.88 1689
4841.54 1698
4842.20 1680
4842.85 1644
4843.51 1626
4844.17 1589
4844.82 1622
4845.48 1647
4846.14 1600
4846.79 1723
4847.45 1734
4848.11 1864
4848.76 1891
4849.42 2073
4850.08 2268
4850.73 2394
4851.39 2464
4852.05 2392
4852.71 2359
4853.36 2238
4854.02 2083
4854.68 1984
4855.34 1983
4855.99 1991
4856.65 2041
4857.31 2079
4857.97 2150
4858.62 2267
4859.28 2429
4859.94 2439
4860.60 2288
4861.25 2149
4861.91 1989
4862.57 1945
4863.23 1842
4863.89 1751
4864.54 1678
4865.20 1738
4865.86 1769
4866.52 1730
4867.18 1718
4867.84 1747
4868.49 1701
4869.15 1770
4869.81 1766
4870.47 1691
4871.13 1644
4871.79 1593
4872.44 1499
4873.10 1691
4873.76 1602
4874.42 1530
4875.08 1511
4875.74 1500
4876.40 1484
4877.06 1434
4877.72 1496
4878.37 1475
4879.03 1452
4879.69 1552
4880.35 1557
4881.01 1503
4881.67 1444
4882.33 1433
4882.99 1443
4883.65 1398
4884.31 1319
4884.97 1292
4885.63 1261
4886.29 1317
4886.95 1343
4887.61 1315
4888.26 1263
4888.92 1261
4889.58 1301
4890.24 1346
4890.90 1412
4891.56 1394
4892.22 1338
4892.88 1310
4893.54 1344
4894.20 1268
4894.86 1235
4895.52 1234
4896.18 1182
4896.84 1137
4897.51 1169
4898.17 1183
4898.83 1206
4899.49 1216
4900.15 1273
4900.81 1249
4901.47 1240
4902.13 1265
4902.79 1144
4903.45 1143
4904.11 1132
4904.77 1063
4905.43 1012
4906.09 1067
4906.75 1080
4907.41 1077
4908.08 1068
4908.74 1061
4909.40 1085
4910.06 1070
4910.72 1063
4911.38 1023
4912.04 996
4912.70 1059
4913.37 1054
4914.03 996
4914.69 977
4915.35 978
4916.01 941
4916.67 951
4917.33 919
4918.00 927
4918.66 967
4919.32 913
4919.98 913
4920.64 973
4921.31 931
4921.97 927
4922.63 920
4923.29 926
4923.95 899
4924.62 954
4925.28 953
4925.94 981
4926.60 947
4927.26 935
4927.93 950
4928.59 970
4929.25 951
4929.91 894
4930.58 910
4931.24 908
4931.90 967
4932.56 973
4933.23 936
4933.89 899
4934.55 905
4935.22 935
4935.88 959
4936.54 958
4937.20 945
4937.87 925
4938.53 945
4939.19 973
4939.86 983
4940.52 956
4941.18 866
4941.85 949
4942.51 926
4943.17 940
4943.84 931
4944.50 955
4945.16 871
4945.83 872
4946.49 874
4947.15 901
4947.82 872
4948.48 886
4949.15 888
4949.81 897
4950.47 886
4951.14 899
4951.80 926
4952.47 938
4953.13 857
4953.79 897
4954.46 862
4955.12 862
4955.79 915
4956.45 937
4957.11 900
4957.78 982
4958.44 1004
4959.11 1087
4959.77 1158
4960.44 1193
4961.10 1235
4961.77 1296
4962.43 1342
4963.10 1350
4963.76 1341
4964.42 1324
4965.09 1308
4965.75 1257
4966.42 1282
4967.08 1112
4967.75 1042
4968.41 980
4969.08 982
4969.74 1003
4970.41 954
4971.08 959
4971.74 949
4972.41 935
4973.07 918
4973.74 942
4974.40 1006
4975.07 1052
4975.73 1082
4976.40 1089
4977.06 1079
4977.73 1126
4978.40 1115
4979.06 1049
4979.73 1025
4980.39 929
4981.06 936
4981.73 973
4982.39 975
4983.06 965
4983.72 938
4984.39 994
4985.06 967
4985.72 965
4986.39 1007
4987.05 1007
4987.72 957
4988.39 979
4989.05 951
4989.72 949
4990.39 977
4991.05 909
4991.72 913
4992.39 892
4993.05 817
4993.72 881
4994.39 911
4995.05 894
4995.72 866
4996.39 888
4997.05 870
4997.72 921
4998.39 927
4999.06 889
4999.72 838
5000.39 800
5001.06 847
5001.73 865
5002.39 832
5003.06 802
5003.73 763
5004.39 803
5005.06 802
5005.73 789
5006.40 804
5007.07 832
5007.73 861
5008.40 837
5009.07 846
5009.74 879
5010.40 908
5011.07 842
5011.74 870
5012.41 881
5013.08 853
5013.74 886
5014.41 850
5015.08 855
5015.75 830
5016.42 850
5017.09 811
5017.75 813
5018.42 823
5019.09 832
5019.76 933
5020.43 921
5021.10 953
5021.76 971
5022.43 1045
5023.10 1032
5023.77 1066
5024.44 1055
5025.11 1005
5025.78 1028
5026.45 1032
5027.12 943
5027.78 868
5028.45 908
5029.12 889
5029.79 857
5030.46 840
5031.13 857
5031.80 818
5032.47 831
5033.14 813
5033.81 789
5034.48 791
5035.15 790
5035.82 779
5036.49 811
5037.16 812
5037.83 788
5038.50 815
5039.16 818
5039.83 812
5040.50 818
5041.17 794
5041.84 795
5042.51 789
5043.18 819
5043.85 764
5044.52 792
5045.20 812
5045.87 772
5046.54 758
5047.21 834
5047.88 844
5048.55 827
5049.22 879
5049.89 862
5050.56 777
5051.23 791
5051.90 841
5052.57 800
5053.24 815
5053.91 776
5054.58 807
5055.25 800
5055.92 757
5056.60 784
5057.27 796
5057.94 808
5058.61 833
5059.28 774
5059.95 775
5060.62 817
5061.29 793
5061.96 772
5062.64 812
5063.31 846
5063.98 780
5064.65 785
5065.32 821
5065.99 856
5066.66 812
5067.34 748
5068.01 801
5068.68 774
5069.35 754
5070.02 800
5070.70 781
5071.37 733
5072.04 724
5072.71 743
5073.38 838
5074.06 817
5074.73 814
5075.40 822
5076.07 871
5076.74 878
5077.42 835
5078.09 826
5078.76 868
5079.43 933
5080.11 891
5080.78 842
5081.45 910
5082.12 795
5082.80 810
5083.47 848
5084.14 842
5084.82 808
5085.49 819
5086.16 838
5086.83 834
5087.51 865
5088.18 875
5088.85 876
5089.53 939
5090.20 990
5090.87 1013
5091.55 989
5092.22 1027
5092.89 1041
5093.57 1003
5094.24 985
5094.91 923
5095.59 942
5096.26 927
5096.93 959
5097.61 868
5098.28 800
5098.96 865
5099.63 876
5100.30 856
5100.98 775
5101.65 809
5102.32 811
5103.00 874
5103.67 923
5104.35 856
5105.02 850
5105.70 883
5106.37 920
5107.04 923
5107.72 821
5108.39 827
5109.07 897
5109.74 908
5110.42 815
5111.09 799
5111.77 881
5112.44 856
5113.11 894
5113.79 889
5114.46 878
5115.14 851
5115.81 872
5116.49 960
5117.16 945
5117.84 1012
5118.51 1200
5119.19 1172
5119.86 1200
5120.54 1188
5121.21 1157
5121.89 1186
5122.57 1118
5123.24 1089
5123.92 1013
5124.59 949
5125.27 961
5125.94 906
5126.62 926
5127.29 833
5127.97 807
5128.64 807
5129.32 806
5130.00 808
5130.67 850
5131.35 827
5132.02 857
5132.70 853
5133.38 890
5134.05 858
5134.73 875
5135.40 832
5136.08 837
5136.76 865
5137.43 900
5138.11 914
5138.79 847
5139.46 882
5140.14 867
5140.82 877
5141.49 872
5142.17 838
5142.85 779
5143.52 817
5144.20 790
5144.88 779
5145.55 757
5146.23 791
5146.91 830
5147.58 802
5148.26 778
5148.94 769
5149.61 786
5150.29 785
5150.97 812
5151.65 805
5152.32 799
5153.00 788
5153.68 843
5154.36 781
5155.03 822
5155.71 803
5156.39 725
5157.07 811
5157.74 760
5158.42 776
5159.10 798
5159.78 762
5160.45 800
5161.13 809
5161.81 759
5162.49 789
5163.17 798
5163.84 816
5164.52 789
5165.20 821
5165.88 797
5166.56 773
5167.24 807
5167.91 808
5168.59 784
5169.27 845
5169.95 820
5170.63 765
5171.31 751
5171.98 718
5172.66 736
5173.34 685
5174.02 725
5174.70 748
5175.38 788
5176.06 800
5176.74 744
5177.41 722
5178.09 814
5178.77 813
5179.45 838
5180.13 803
5180.81 809
5181.49 782
5182.17 815
5182.85 822
5183.53 781
5184.21 774
5184.89 729
5185.57 774
5186.24 715
5186.92 754
5187.60 759
5188.28 753
5188.96 712
5189.64 693
5190.32 742
5191.00 753
5191.68 761
5192.36 695
5193.04 723
5193.72 743
5194.40 698
5195.08 722
5195.76 737
5196.44 740
5197.12 731
5197.80 719
5198.48 750
5199.16 743
5199.84 728
5200.52 777
5201.21 747
5201.89 715
5202.57 728
5203.25 787
5203.93 748
5204.61 730
5205.29 770
5205.97 790
5206.65 816
5207.33 819
5208.01 744
5208.69 734
5209.37 784
5210.06 786
5210.74 813
5211.42 838
5212.10 809
5212.78 826
5213.46 845
5214.14 841
5214.82 881
5215.51 891
5216.19 881
5216.87 863
5217.55 851
5218.23 863
5218.91 853
5219.60 847
5220.28 867
5220.96 797
5221.64 854
5222.32 872
5223.00 964
5223.69 906
5224.37 901
5225.05 827
5225.73 863
5226.41 873
5227.10 880
5227.78 836
5228.46 780
5229.14 809
5229.83 793
5230.51 802
5231.19 775
5231.87 773
5232.56 826
5233.24 778
5233.92 804
5234.60 835
5235.29 824
5235.97 821
5236.65 799
5237.34 817
5238.02 843
5238.70 819
5239.38 815
5240.07 834
5240.75 853
5241.43 894
5242.12 904
5242.80 880
5243.48 831
5244.17 854
5244.85 810
5245.53 823
5246.22 779
5246.90 780
5247.58 827
5248.27 789
5248.95 780
5249.63 784
5250.32 823
5251.00 809
5251.69 793
5252.37 771
5253.05 843
5253.74 873
5254.42 866
5255.11 807
5255.79 801
5256.47 770
5257.16 822
5257.84 730
5258.53 766
5259.21 815
5259.89 819
5260.58 787
5261.26 845
5261.95 894
5262.63 908
5263.32 893
5264.00 904
5264.69 872
5265.37 863
5266.06 883
5266.74 863
5267.43 877
5268.11 861
5268.79 866
5269.48 855
5270.16 885
5270.85 835
5271.53 818
5272.22 841
5272.91 869
5273.59 869
5274.28 851
5274.96 827
5275.65 821
5276.33 790
5277.02 796
5277.70 851
5278.39 836
5279.07 819
5279.76 791
5280.45 839
5281.13 868
5281.82 808
5282.50 881
5283.19 900
5283.87 837
5284.56 877
5285.25 873
5285.93 835
5286.62 849
5287.30 816
5287.99 840
5288.68 836
5289.36 823
5290.05 851
5290.74 904
5291.42 884
5292.11 866
5292.79 861
5293.48 904
5294.17 906
5294.85 934
5295.54 925
5296.23 933
5296.91 932
5297.60 1014
5298.29 1023
5298.98 1008
5299.66 979
5300.35 1059
5301.04 1102
5301.72 1058
5302.41 1098
5303.10 1130
5303.78 1163
5304.47 1140
5305.16 1213
5305.85 1134
5306.53 1135
5307.22 1154
5307.91 1167
5308.60 1188
5309.28 1179
5309.97 1173
5310.66 1170
5311.35 1260
5312.03 1299
5312.72 1478
5313.41 1639
5314.10 1718
5314.79 1882
5315.47 1854
5316.16 1820
5316.85 1796
5317.54 1762
5318.23 1687
5318.91 1590
5319.60 1482
5320.29 1411
5320.98 1325
5321.67 1309
5322.36 1206
5323.04 1149
5323.73 1103
5324.42 1097
5325.11 1056
5325.80 1023
5326.49 997
5327.18 1004
5327.86 949
5328.55 980
5329.24 998
5329.93 988
5330.62 994
5331.31 1047
5332.00 1073
5332.69 1047
5333.38 1008
5334.06 1028
5334.75 1033
5335.44 1035
5336.13 1051
5336.82 1009
5337.51 999
5338.20 1052
5338.89 1067
5339.58 978
5340.27 1055
5340.96 1063
5341.65 1071
5342.34 1090
5343.03 1100
5343.72 1097
5344.41 1161
5345.10 1187
5345.79 1205
5346.48 1323
5347.17 1368
5347.86 1531
5348.55 1746
5349.24 1936
5349.93 2236
5350.62 2476
5351.31 2746
5352.00 2820
5352.69 2633
5353.38 2544
5354.07 2309
5354.76 2072
5355.45 1883
5356.14 1699
5356.83 1519
5357.52 1290
5358.21 1171
5358.90 1061
5359.59 1095
5360.29 1030
5360.98 960
5361.67 963
5362.36 976
5363.05 967
5363.74 924
5364.43 891
5365.12 894
5365.81 897
5366.50 910
5367.20 940
5367.89 899
5368.58 868
5369.27 843
5369.96 829
5370.65 872
5371.34 888
5372.04 873
5372.73 880
5373.42 906
5374.11 884
5374.80 853
5375.49 880
5376.19 920
5376.88 910
5377.57 896
5378.26 860
5378.95 881
5379.65 933
5380.34 971
5381.03 914
5381.72 897
5382.42 922
5383.11 903
5383.80 881
5384.49 858
5385.19 917
5385.88 896
5386.57 920
5387.26 967
5387.96 985
5388.65 1014
5389.34 1049
5390.03 1060
5390.73 1107
5391.42 1128
5392.11 1080
5392.80 1091
5393.50 1035
5394.19 1015
5394.88 1002
5395.58 1012
5396.27 988
5396.96 946
5397.66 951
5398.35 955
5399.04 912
5399.74 883
5400.43 873
5401.12 854
5401.82 840
5402.51 866
5403.20 833
5403.90 841
5404.59 861
5405.29 849
5405.98 912
5406.67 852
5407.37 887
5408.06 923
5408.75 924
5409.45 875
5410.14 894
5410.84 887
5411.53 890
5412.23 942
5412.92 903
5413.61 864
5414.31 876
5415.00 906
5415.70 878
5416.39 873
5417.09 897
5417.78 941
5418.47 959
5419.17 920
5419.86 878
5420.56 919
5421.25 977
5421.95 969
5422.64 949
5423.34 1001
5424.03 952
5424.73 890
5425.42 862
5426.12 920
5426.81 925
5427.51 912
5428.20 928
5428.90 906
5429.59 936
5430.29 952
5430.99 977
5431.68 947
5432.38 947
5433.07 972
5433.77 937
5434.46 894
5435.16 898
5435.85 909
5436.55 936
5437.25 933
5437.94 948
5438.64 996
5439.33 954
5440.03 973
5440.73 958
5441.42 1022
5442.12 939
5442.81 931
5443.51 993
5444.21 956
5444.90 1060
5445.60 1150
5446.29 1335
5446.99 1374
5447.69 1410
5448.38 1488
5449.08 1484
5449.78 1521
5450.47 1547
5451.17 1432
5451.87 1318
5452.56 1285
5453.26 1240
5453.96 1079
5454.65 1071
5455.35 1020
5456.05 1004
5456.75 1038
5457.44 979
5458.14 972
5458.84 1073
5459.53 1090
5460.23 1098
5460.93 1084
5461.63 1115
5462.32 1159
5463.02 1169
5463.72 1148
5464.42 1104
5465.11 1100
5465.81 1117
5466.51 1154
5467.21 1143
5467.90 1091
5468.60 1111
5469.30 1045
5470.00 1079
5470.70 1156
5471.39 1150
5472.09 1166
5472.79 1157
5473.49 1178
5474.19 1219
5474.88 1258
5475.58 1265
5476.28 1330
5476.98 1372
5477.68 1389
5478.38 1515
5479.07 1611
5479.77 1932
5480.47 2030
5481.17 2136
5481.87 2244
5482.57 2088
5483.27 2060
5483.96 1837
5484.66 1741
5485.36 1628
5486.06 1535
5486.76 1540
5487.46 1513
5488.16 1465
5488.86 1468
5489.56 1417
5490.26 1381
5490.96 1422
5491.65 1480
5492.35 1552
5493.05 1610
5493.75 1602
5494.45 1684
5495.15 1605
5495.85 1548
5496.55 1599
5497.25 1589
5497.95 1726
5498.65 1902
5499.35 2255
5500.05 2596
5500.75 2999
5501.45 3194
5502.15 3455
5502.85 3322
5503.55 3052
5504.25 2769
5504.95 2382
5505.65 1990
5506.35 1729
5507.05 1594
5507.75 1527
5508.45 1466
5509.15 1367
5509.85 1305
5510.55 1310
5511.25 1323
5511.95 1323
5512.65 1285
5513.35 1313
5514.05 1379
5514.76 1370
5515.46 1352
5516.16 1384
5516.86 1356
5517.56 1288
5518.26 1263
5518.96 1302
5519.66 1318
5520.36 1268
5521.06 1199
5521.77 1259
5522.47 1247
5523.17 1204
5523.87 1194
5524.57 1104
5525.27 1063
5525.97 1038
5526.67 1055
5527.38 1015
5528.08 971
5528.78 1034
5529.48 1003
5530.18 1003
5530.88 1004
5531.59 977
5532.29 1022
5532.99 987
5533.69 1013
5534.39 1014
5535.10 1040
5535.80 1006
5536.50 1015
5537.20 1004
5537.90 982
5538.61 971
5539.31 942
5540.01 997
5540.71 1000
5541.42 985
5542.12 1026
5542.82 950
5543.52 964
5544.23 935
5544.93 925
5545.63 984
5546.33 1009
5547.04 971
5547.74 1017
5548.44 1002
5549.15 914
5549.85 906
5550.55 944
5551.26 916
5551.96 923
5552.66 950
5553.36 972
5554.07 998
5554.77 966
5555.47 927
5556.18 950
5556.88 949
5557.58 867
5558.29 881
5558.99 886
5559.70 918
5560.40 910
5561.10 944
5561.81 947
5562.51 1063
5563.21 1032
5563.92 1031
5564.62 1047
5565.33 1026
5566.03 1011
5566.73 1025
5567.44 995
5568.14 923
5568.85 923
5569.55 983
5570.25 931
5570.96 948
5571.66 962
5572.37 934
5573.07 903
5573.78 959
5574.48 972
5575.19 948
5575.89 950
5576.59 919
5577.30 985
5578.00 971
5578.71 991
5579.41 973
5580.12 985
5580.82 905
5581.53 829
5582.23 891
5582.94 912
5583.64 845
5584.35 856
5585.05 849
5585.76 822
5586.46 837
5587.17 932
5587.88 895
5588.58 882
5589.29 887
5589.99 826
5590.70 813
5591.40 819
5592.11 856
5592.81 818
5593.52 845
5594.23 844
5594.93 830
5595.64 829
5596.34 857
5597.05 810
5597.76 807
5598.46 794
5599.17 834
5599.87 815
5600.58 808
5601.29 772
5601.99 829
5602.70 839
5603.41 804
5604.11 839
5604.82 867
5605.52 817
5606.23 832
5606.94 817
5607.64 814
5608.35 852
5609.06 833
5609.76 818
5610.47 805
5611.18 793
5611.88 780
5612.59 797
5613.30 785
5614.01 819
5614.71 793
5615.42 805
5616.13 852
5616.83 846
5617.54 851
5618.25 889
5618.96 860
5619.66 868
5620.37 871
5621.08 890
5621.79 831
5622.49 818
5623.20 856
5623.91 794
5624.62 848
5625.32 866
5626.03 890
5626.74 868
5627.45 905
5628.16 888
5628.86 858
5629.57 867
5630.28 896
5630.99 892
5631.70 939
5632.40 924
5633.11 908
5633.82 870
5634.53 939
5635.24 936
5635.95 924
5636.65 953
5637.36 986
5638.07 1039
5638.78 1063
5639.49 1044
5640.20 1023
5640.91 1107
5641.61 1137
5642.32 1077
5643.03 1085
5643.74 1002
5644.45 989
5645.16 987
5645.87 938
5646.58 901
5647.29 873
5648.00 874
5648.70 888
5649.41 915
5650.12 928
5650.83 903
5651.54 922
5652.25 972
5652.96 1027
5653.67 975
5654.38 958
5655.09 998
5655.80 986
5656.51 1009
5657.22 982
5657.93 999
5658.64 1016
5659.35 1078
5660.06 1041
5660.77 1014
5661.48 1096
5662.19 1116
5662.90 1054
5663.61 1091
5664.32 1016
5665.03 1046
5665.74 974
5666.45 936
5667.16 940
5667.87 959
5668.58 943
5669.29 1017
5670.00 1110
5670.71 1097
5671.42 1209
5672.13 1232
5672.84 1249
5673.56 1142
5674.27 1159
5674.98 1134
5675.69 1079
5676.40 997
5677.11 947
5677.82 984
5678.53 957
5679.24 960
5679.95 989
5680.67 1006
5681.38 1005
5682.09 947
5682.80 975
5683.51 1003
5684.22 990
5684.93 945
5685.65 959
5686.36 970
5687.07 937
5687.78 922
5688.49 989
5689.20 923
5689.92 941
5690.63 923
5691.34 866
5692.05 849
5692.76 876
5693.47 887
5694.19 921
5694.90 911
5695.61 869
5696.32 877
5697.04 859
5697.75 866
5698.46 821
5699.17 855
5699.89 853
5700.60 802
5701.31 850
5702.02 865
5702.74 879
5703.45 863
5704.16 853
5704.87 812
5705.59 887
5706.30 900
5707.01 925
5707.72 936
5708.44 881
5709.15 865
5709.86 873
5710.58 880
5711.29 873
5712.00 884
5712.72 845
5713.43 760
5714.14 872
5714.86 873
5715.57 874
5716.28 850
5717.00 859
5717.71 850
5718.42 855
5719.14 851
5719.85 888
5720.56 924
5721.28 861
5721.99 867
5722.71 880
5723.42 903
5724.13 950
5724.85 954
5725.56 919
5726.28 1031
5726.99 1020
5727.70 1069
5728.42 1036
5729.13 1034
5729.85 991
5730.56 1008
5731.28 1038
5731.99 1029
5732.70 993
5733.42 923
5734.13 941
5734.85 947
5735.56 939
5736.28 917
5736.99 948
5737.71 973
5738.42 963
5739.14 934
5739.85 925
5740.57 892
5741.28 915
5742.00 918
5742.71 944
5743.43 899
5744.14 952
5744.86 1000
5745.57 976
5746.29 967
5747.00 969
5747.72 1018
5748.43 1089
5749.15 1054
5749.87 1041
5750.58 1033
5751.30 1091
5752.01 1132
5752.73 1140
5753.44 1226
5754.16 1288
5754.88 1324
5755.59 1371
5756.31 1417
5757.02 1388
5757.74 1369
5758.46 1348
5759.17 1314
5759.89 1293
5760.60 1319
5761.32 1339
5762.04 1375
5762.75 1345
5763.47 1355
5764.19 1327
5764.90 1306
5765.62 1356
5766.34 1402
5767.05 1485
5767.77 1628
5768.49 1855
5769.20 2118
5769.92 2693
5770.64 3156
5771.35 3433
5772.07 3525
5772.79 3408
5773.50 3092
5774.22 2604
5774.94 2281
5775.65 1949
5776.37 1756
5777.09 1598
5777.81 1519
5778.52 1559
5779.24 1533
5779.96 1503
5780.68 1542
5781.39 1507
5782.11 1515
5782.83 1538
5783.55 1515
5784.26 1526
5784.98 1592
5785.70 1606
5786.42 1573
5787.14 1527
5787.85 1553
5788.57 1519
5789.29 1494
5790.01 1495
5790.73 1429
5791.44 1479
5792.16 1469
5792.88 1456
5793.60 1422
5794.32 1411
5795.03 1382
5795.75 1370
5796.47 1384
5797.19 1463
5797.91 1470
5798.63 1592
5799.35 1790
5800.06 2087
5800.78 2378
5801.50 2447
5802.22 2450
5802.94 2323
5803.66 2194
5804.38 2051
5805.10 1752
5805.82 1562
5806.53 1508
5807.25 1372
5807.97 1389
5808.69 1448
5809.41 1383
5810.13 1398
5810.85 1438
5811.57 1367
5812.29 1307
5813.01 1304
5813.73 1296
5814.45 1292
5815.17 1220
5815.89 1241
5816.61 1261
5817.33 1213
5818.05 1208
5818.77 1175
5819.49 1202
5820.20 1168
5820.92 1191
5821.64 1189
5822.36 1177
5823.09 1143
5823.81 1144
5824.53 1088
5825.25 1163
5825.97 1090
5826.69 1091
5827.41 1110
5828.13 1082
5828.85 1090
5829.57 1090
5830.29 1068
5831.01 1046
5831.73 1048
5832.45 1056
5833.17 1071
5833.89 1049
5834.61 1039
5835.33 1042
5836.05 1008
5836.78 1071
5837.50 1021
5838.22 973
5838.94 1042
5839.66 1021
5840.38 1008
5841.10 1013
5841.82 1020
5842.54 978
5843.27 976
5843.99 969
5844.71 957
5845.43 946
5846.15 926
5846.87 920
5847.59 930
5848.32 1016
5849.04 963
5849.76 935
5850.48 966
5851.20 1021
5851.93 967
5852.65 952
5853.37 943
5854.09 970
5854.81 921
5855.54 921
5856.26 967
5856.98 964
5857.70 984
5858.42 1022
5859.15 985
5859.87 987
5860.59 959
5861.31 940
5862.04 945
5862.76 967
5863.48 1002
5864.20 968
5864.93 904
5865.65 942
5866.37 980
5867.10 970
5867.82 934
5868.54 880
5869.26 939
5869.99 945
5870.71 887
5871.43 921
5872.16 947
5872.88 954
5873.60 884
5874.33 929
5875.05 917
5875.77 928
5876.50 873
5877.22 888
5877.94 949
5878.67 963
5879.39 950
5880.11 974
5880.84 946
5881.56 932
5882.28 954
5883.01 1012
5883.73 1006
5884.46 1012
5885.18 996
5885.90 935
5886.63 969
5887.35 997
5888.08 992
5888.80 983
5889.52 1018
5890.25 1048
5890.97 948
5891.70 947
5892.42 984
5893.15 953
5893.87 981
5894.59 991
5895.32 948
5896.04 996
5896.77 981
5897.49 1047
5898.22 965
5898.94 948
5899.67 961
5900.39 1001
5901.12 964
5901.84 974
5902.57 1059
5903.29 1012
5904.02 1043
5904.74 1051
5905.47 1019
5906.19 1012
5906.92 1026
5907.64 981
5908.37 1021
5909.09 1025
5909.82 1087
5910.55 1109
5911.27 1076
5912.00 1098
5912.72 1088
5913.45 1099
5914.17 1152
5914.90 1181
5915.63 1173
5916.35 1101
5917.08 1195
5917.80 1179
5918.53 1113
5919.25 1200
5919.98 1173
5920.71 1154
5921.43 1172
5922.16 1205
5922.89 1234
5923.61 1183
5924.34 1236
5925.06 1287
5925.79 1322
5926.52 1385
5927.24 1294
5927.97 1318
5928.70 1365
5929.42 1357
5930.15 1366
5930.88 1439
5931.60 1395
5932.33 1384
5933.06 1362
5933.78 1394
5934.51 1438
5935.24 1457
5935.97 1454
5936.69 1534
5937.42 1551
5938.15 1592
5938.87 1649
5939.60 1671
5940.33 1675
5941.06 1722
5941.78 1751
5942.51 1750
5943.24 1834
5943.97 1810
5944.69 1793
5945.42 1840
5946.15 1911
5946.88 1946
5947.60 1962
5948.33 2055
5949.06 2093
5949.79 2144
5950.52 2223
5951.24 2376
5951.97 2595
5952.70 2750
5953.43 2868
5954.16 2984
5954.88 2952
5955.61 2912
5956.34 2884
5957.07 2758
5957.80 2617
5958.53 2621
5959.25 2528
5959.98 2534
5960.71 2535
5961.44 2484
5962.17 2532
5962.90 2551
5963.63 2626
5964.36 2606
5965.08 2684
5965.81 2895
5966.54 3145
5967.27 3315
5968.00 3453
5968.73 3538
5969.46 3518
5970.19 3569
5970.92 3480
5971.65 3382
5972.37 3357
5973.10 3279
5973.83 3252
5974.56 3231
5975.29 3183
5976.02 3156
5976.75 3195
5977.48 3192
5978.21 3330
5978.94 3461
5979.67 3428
5980.40 3475
5981.13 3607
5981.86 3771
5982.59 3917
5983.32 3968
5984.05 3929
5984.78 3915
5985.51 4056
5986.24 4065
5986.97 4031
5987.70 4018
5988.43 4058
5989.16 4047
5989.89 4015
5990.62 3995
5991.35 4141
5992.08 4129
5992.81 4102
5993.54 4223
5994.27 4303
5995.00 4371
5995.74 4395
5996.47 4570
5997.20 4634
5997.93 4601
5998.66 4754
5999.39 4803
6000.12 4784
6000.85 4643
6001.58 4565
6002.31 4481
6003.04 4400
6003.78 4354
6004.51 4264
6005.24 4221
6005.97 4109
6006.70 4193
6007.43 4376
6008.16 4545
6008.90 4814
6009.63 5388
6010.36 6451
6011.09 7845
6011.82 9631
6012.55 11757
6013.29 13612
6014.02 14948
6014.75 15940
6015.48 15942
6016.21 15625
6016.95 14590
6017.68 13093
6018.41 11495
6019.14 9702
6019.87 8146
6020.61 7071
6021.34 5945
6022.07 5035
6022.80 4442
6023.54 4136
6024.27 3754
6025.00 3565
6025.73 3507
6026.47 3394
6027.20 3231
6027.93 3145
6028.66 3241
6029.40 3333
6030.13 3300
6030.86 3328
6031.59 3191
6032.33 3152
6033.06 2997
6033.79 2794
6034.53 2660
6035.26 2579
6035.99 2466
6036.73 2477
6037.46 2511
6038.19 2541
6038.93 2608
6039.66 2546
6040.39 2611
6041.13 2685
6041.86 2663
6042.59 2698
6043.33 2684
6044.06 2678
6044.79 2778
6045.53 2828
6046.26 2891
6047.00 2878
6047.73 2885
6048.46 2991
6049.20 3044
6049.93 3147
6050.67 3328
6051.40 3445
6052.13 3599
6052.87 3820
6053.60 3934
6054.34 4018
6055.07 4061
6055.81 3805
6056.54 3685
6057.27 3495
6058.01 3402
6058.74 3224
6059.48 3119
6060.21 3017
6060.95 3017
6061.68 3000
6062.42 3030
6063.15 2986
6063.89 2829
6064.62 2780
6065.36 2804
6066.09 2751
6066.83 2705
6067.56 2646
6068.30 2577
6069.03 2539
6069.77 2526
6070.50 2414
6071.24 2442
6071.97 2431
6072.71 2361
6073.44 2374
6074.18 2445
6074.91 2426
6075.65 2390
6076.39 2376
6077.12 2373
6077.86 2350
6078.59 2326
6079.33 2304
6080.06 2235
6080.80 2276
6081.54 2237
6082.27 2225
6083.01 2151
6083.74 2145
6084.48 2124
6085.22 2120
6085.95 2093
6086.69 2033
6087.42 1986
6088.16 2061
6088.90 2059
6089.63 2088
6090.37 2159
6091.11 2180
6091.84 2190
6092.58 2176
6093.32 2204
6094.05 2123
6094.79 2119
6095.53 2102
6096.26 2050
6097.00 2039
6097.74 2001
6098.47 2009
6099.21 1964
6099.95 1914
6100.69 1889
6101.42 1870
6102.16 1839
6102.90 1902
6103.63 1891
6104.37 1866
6105.11 1904
6105.85 1898
6106.58 1848
6107.32 1779
6108.06 1816
6108.80 1810
6109.53 1852
6110.27 1854
6111.01 1921
6111.75 1929
6112.49 1923
6113.22 1983
6113.96 1978
6114.70 2042
6115.44 2141
6116.17 2201
6116.91 2172
6117.65 2228
6118.39 2208
6119.13 2170
6119.87 2211
6120.60 2172
6121.34 2085
6122.08 2081
6122.82 2207
6123.56 2132
6124.30 2127
6125.03 2099
6125.77 2123
6126.51 2087
6127.25 2121
6127.99 2094
6128.73 2129
6129.47 2149
6130.21 2115
6130.94 2064
6131.68 2113
6132.42 2103
6133.16 2141
6133.90 2186
6134.64 2182
6135.38 2299
6136.12 2344
6136.86 2421
6137.60 2471
6138.34 2520
6139.08 2661
6139.81 2682
6140.55 2669
6141.29 2743
6142.03 2758
6142.77 2837
6143.51 2783
6144.25 2692
6144.99 2648
6145.73 2622
6146.47 2708
6147.21 2631
6147.95 2550
6148.69 2516
6149.43 2541
6150.17 2556
6150.91 2615
6151.65 2668
6152.39 2581
6153.13 2569
6153.87 2582
6154.61 2700
6155.35 2732
6156.09 2803
6156.83 2797
6157.58 2720
6158.32 2841
6159.06 2846
6159.80 2879
6160.54 2841
6161.28 2940
6162.02 3046
6162.76 3132
6163.50 3275
6164.24 3419
6164.98 3644
6165.72 3825
6166.46 4047
6167.21 4186
6167.95 4395
6168.69 4450
6169.43 4384
6170.17 4280
6170.91 4270
6171.65 4154
6172.39 3942
6173.14 3906
6173.88 3877
6174.62 3853
6175.36 3765
6176.10 3713
6176.84 3701
6177.59 3711
6178.33 3919
6179.07 4239
6179.81 4664
6180.55 5199
6181.30 6027
6182.04 6886
6182.78 7905
6183.52 8628
6184.26 9085
6185.01 9149
6185.75 8826
6186.49 8364
6187.23 7552
6187.97 6772
6188.72 6098
6189.46 5577
6190.20 5271
6190.94 5006
6191.69 4809
6192.43 4717
6193.17 4763
6193.92 4712
6194.66 4543
6195.40 4472
6196.14 4392
6196.89 4382
6197.63 4395
6198.37 4342
6199.12 4336
6199.86 4294
6200.60 4387
6201.34 4301
6202.09 4231
6202.83 4331
6203.57 4582
6204.32 4924
6205.06 5558
6205.80 6606
6206.55 8405
6207.29 10580
6208.03 13567
6208.78 16346
6209.52 18613
6210.27 19979
6211.01 20217
6211.75 19418
6212.50 17777
6213.24 15683
6213.98 13338
6214.73 11164
6215.47 9255
6216.22 7524
6216.96 6196
6217.71 5279
6218.45 4584
6219.19 4136
6219.94 3837
6220.68 3669
6221.43 3401
6222.17 3339
6222.92 3359
6223.66 3217
6224.40 3166
6225.15 3135
6225.89 3039
6226.64 2939
6227.38 2807
6228.13 2622
6228.87 2481
6229.62 2367
6230.36 2248
6231.11 2250
6231.85 2170
6232.60 2269
6233.34 2216
6234.09 2261
6234.83 2321
6235.58 2375
6236.32 2450
6237.07 2459
6237.81 2457
6238.56 2644
6239.30 2837
6240.05 3045
6240.80 3144
6241.54 3273
6242.29 3331
6243.03 3235
6243.78 3108
6244.52 3114
6245.27 3078
6246.02 3217
6246.76 3249
6247.51 3348
6248.25 3341
6249.00 3375
6249.75 3337
6250.49 3236
6251.24 3106
6251.98 3080
6252.73 2949
6253.48 2855
6254.22 2739
6254.97 2608
6255.72 2699
6256.46 2638
6257.21 2560
6257.95 2655
6258.70 2606
6259.45 2461
6260.19 2455
6260.94 2459
6261.69 2458
6262.43 2383
6263.18 2335
6263.93 2361
6264.68 2353
6265.42 2337
6266.17 2276
6266.92 2263
6267.66 2322
6268.41 2380
6269.16 2381
6269.91 2418
6270.65 2367
6271.40 2428
6272.15 2433
6272.89 2348
6273.64 2446
6274.39 2442
6275.14 2344
6275.88 2359
6276.63 2410
6277.38 2424
6278.13 2483
6278.88 2427
6279.62 2435
6280.37 2332
6281.12 2314
6281.87 2253
6282.62 2168
6283.36 2060
6284.11 2033
6284.86 2016
6285.61 1944
6286.36 1973
6287.10 1954
6287.85 1849
6288.60 1905
6289.35 1878
6290.10 1836
6290.85 1732
6291.59 1799
6292.34 1752
6293.09 1735
6293.84 1718
6294.59 1787
6295.34 1729
6296.09 1754
6296.84 1759
6297.58 1830
6298.33 1802
6299.08 1685
6299.83 1726
6300.58 1822
6301.33 1769
6302.08 1670
6302.83 1680
6303.58 1772
6304.33 1724
6305.08 1724
6305.83 1702
6306.58 1685
6307.32 1671
6308.07 1704
6308.82 1679
6309.57 1619
6310.32 1660
6311.07 1676
6311.82 1673
6312.57 1699
6313.32 1683
6314.07 1625
6314.82 1685
6315.57 1692
6316.32 1814
6317.07 1846
6317.82 1768
6318.57 1806
6319.32 1775
6320.07 1710
6320.82 1648
6321.57 1578
6322.32 1562
6323.07 1571
6323.82 1553
6324.58 1497
6325.33 1511
6326.08 1515
6326.83 1480
6327.58 1460
6328.33 1490
6329.08 1441
6329.83 1480
6330.58 1505
6331.33 1524
6332.08 1510
6332.83 1503
6333.58 1503
6334.34 1581
6335.09 1480
6335.84 1431
6336.59 1403
6337.34 1426
6338.09 1450
6338.84 1494
6339.59 1463
6340.35 1408
6341.10 1483
6341.85 1471
6342.60 1455
6343.35 1461
6344.10 1443
6344.86 1422
6345.61 1461
6346.36 1473
6347.11 1459
6347.86 1514
6348.62 1521
6349.37 1579
6350.12 1578
6350.87 1630
6351.62 1632
6352.38 1749
6353.13 1844
6353.88 1866
6354.63 1906
6355.38 1913
6356.14 1857
6356.89 1830
6357.64 1760
6358.39 1728
6359.15 1689
6359.90 1650
6360.65 1643
6361.40 1662
6362.16 1606
6362.91 1566
6363.66 1600
6364.42 1543
6365.17 1656
6365.92 1669
6366.67 1737
6367.43 1897
6368.18 2081
6368.93 2153
6369.69 2167
6370.44 2133
6371.19 1929
6371.95 1801
6372.70 1738
6373.45 1639
6374.21 1603
6374.96 1556
6375.71 1594
6376.47 1504
6377.22 1546
6377.98 1628
6378.73 1596
6379.48 1518
6380.24 1527
6380.99 1618
6381.74 1583
6382.50 1555
6383.25 1614
6384.01 1607
6384.76 1607
6385.51 1590
6386.27 1479
6387.02 1483
6387.78 1504
6388.53 1510
6389.29 1478
6390.04 1518
6390.79 1515
6391.55 1478
6392.30 1404
6393.06 1431
6393.81 1452
6394.57 1390
6395.32 1391
6396.08 1375
6396.83 1393
6397.59 1435
6398.34 1371
6399.10 1323
6399.85 1263
6400.61 1257
6401.36 1273
6402.12 1290
6402.87 1283
6403.63 1245
6404.38 1259
6405.14 1252
6405.89 1234
6406.65 1300
6407.40 1289
6408.16 1328
6408.91 1304
6409.67 1341
6410.43 1340
6411.18 1302
6411.94 1317
6412.69 1344
6413.45 1327
6414.20 1279
6414.96 1279
6415.72 1289
6416.47 1248
6417.23 1308
6417.98 1295
6418.74 1249
6419.50 1281
6420.25 1277
6421.01 1242
6421.77 1257
6422.52 1243
6423.28 1268
6424.03 1327
6424.79 1324
6425.55 1306
6426.30 1274
6427.06 1244
6427.82 1209
6428.57 1270
6429.33 1271
6430.09 1277
6430.84 1239
6431.60 1251
6432.36 1255
6433.11 1300
6433.87 1309
6434.63 1290
6435.39 1327
6436.14 1330
6436.90 1286
6437.66 1319
6438.41 1324
6439.17 1286
6439.93 1285
6440.69 1313
6441.44 1353
6442.20 1390
6442.96 1423
6443.72 1431
6444.47 1403
6445.23 1425
6445.99 1391
6446.75 1415
6447.50 1439
6448.26 1411
6449.02 1386
6449.78 1370
6450.54 1400
6451.29 1462
6452.05 1452
6452.81 1403
6453.57 1430
6454.33 1471
6455.08 1467
6455.84 1440
6456.60 1479
6457.36 1498
6458.12 1530
6458.88 1557
6459.64 1508
6460.39 1556
6461.15 1545
6461.91 1536
6462.67 1580
6463.43 1596
6464.19 1586
6464.95 1676
6465.70 1704
6466.46 1660
6467.22 1760
6467.98 1702
6468.74 1728
6469.50 1765
6470.26 1719
6471.02 1670
6471.78 1718
6472.54 1663
6473.30 1756
6474.05 1777
6474.81 1736
6475.57 1758
6476.33 1734
6477.09 1705
6477.85 1762
6478.61 1808
6479.37 1884
6480.13 1904
6480.89 1872
6481.65 1929
6482.41 1992
6483.17 1948
6483.93 1956
6484.69 2060
6485.45 2053
6486.21 2095
6486.97 2112
6487.73 2166
6488.49 2218
6489.25 2135
6490.01 2257
6490.77 2348
6491.53 2359
6492.29 2397
6493.05 2563
6493.81 2515
6494.57 2557
6495.33 2572
6496.10 2590
6496.86 2588
6497.62 2599
6498.38 2613
6499.14 2591
6499.90 2594
6500.66 2464
6501.42 2577
6502.18 2539
6502.94 2664
6503.70 2703
6504.47 2880
6505.23 3304
6505.99 4051
6506.75 4994
6507.51 6031
6508.27 7184
6509.03 8051
6509.79 8539
6510.56 8456
6511.32 8210
6512.08 7572
6512.84 6720
6513.60 5836
6514.36 5093
6515.13 4452
6515.89 3919
6516.65 3629
6517.41 3312
6518.17 3138
6518.94 3050
6519.70 3024
6520.46 2983
6521.22 3001
6521.98 3023
6522.75 3121
6523.51 3213
6524.27 3381
6525.03 3446
6525.79 3720
6526.56 4036
6527.32 4464
6528.08 4661
6528.84 4827
6529.61 4854
6530.37 4950
6531.13 4736
6531.90 4494
6532.66 4428
6533.42 4588
6534.18 4929
6534.95 5415
6535.71 6115
6536.47 6876
6537.24 7437
6538.00 7611
6538.76 7548
6539.53 6996
6540.29 6380
6541.05 5626
6541.82 4860
6542.58 4260
6543.34 3878
6544.11 3513
6544.87 3264
6545.63 3038
6546.40 2909
6547.16 2952
6547.92 2935
6548.69 2931
6549.45 2811
6550.21 2743
6550.98 2726
6551.74 2699
6552.51 2705
6553.27 2607
6554.03 2608
6554.80 2593
6555.56 2559
6556.33 2610
6557.09 2619
6557.85 2585
6558.62 2616
6559.38 2661
6560.15 2641
6560.91 2641
6561.68 2750
6562.44 2826
6563.21 2904
6563.97 2982
6564.74 3074
6565.50 3079
6566.26 3066
6567.03 3025
6567.79 2979
6568.56 2951
6569.32 2987
6570.09 3000
6570.85 2964
6571.62 2997
6572.38 3032
6573.15 2994
6573.91 3049
6574.68 3261
6575.44 3375
6576.21 3391
6576.98 3268
6577.74 3251
6578.51 3318
6579.27 3319
6580.04 3306
6580.80 3287
6581.57 3303
6582.33 3259
6583.10 3323
6583.87 3301
6584.63 3306
6585.40 3302
6586.16 3261
6586.93 3283
6587.70 3252
6588.46 3244
6589.23 3226
6589.99 3356
6590.76 3490
6591.53 3621
6592.29 3905
6593.06 4355
6593.82 4803
6594.59 5468
6595.36 5876
6596.12 5921
6596.89 6001
6597.66 6095
6598.42 5873
6599.19 5523
6599.96 5207
6600.72 4756
6601.49 4234
6602.26 3898
6603.02 3646
6603.79 3339
6604.56 3126
6605.33 2984
6606.09 2873
6606.86 2770
6607.63 2813
6608.39 2791
6609.16 2679
6609.93 2707
6610.70 2730
6611.46 2710
6612.23 2739
6613.00 2696
6613.77 2591
6614.53 2553
6615.30 2489
6616.07 2498
6616.84 2516
6617.60 2554
6618.37 2586
6619.14 2635
6619.91 2636
6620.68 2722
6621.44 2837
6622.21 2971
6622.98 3137
6623.75 3250
6624.52 3152
6625.28 3208
6626.05 3164
6626.82 3094
6627.59 2965
6628.36 2910
6629.13 2806
6629.89 2699
6630.66 2691
6631.43 2744
6632.20 2779
6632.97 2941
6633.74 3182
6634.51 3392
6635.27 3611
6636.04 3685
6636.81 3806
6637.58 3826
6638.35 3814
6639.12 3708
6639.89 3693
6640.66 3642
6641.43 3553
6642.19 3607
6642.96 3548
6643.73 3519
6644.50 3427
6645.27 3259
6646.04 3119
6646.81 2906
6647.58 2733
6648.35 2647
6649.12 2496
6649.89 2436
6650.66 2342
6651.43 2245
6652.20 2229
6652.97 2193
6653.74 2199
6654.51 2171
6655.28 2175
6656.05 2182
6656.82 2190
6657.59 2194
6658.36 2202
6659.13 2154
6659.90 2194
6660.67 2161
6661.44 2100
6662.21 2072
6662.98 2085
6663.75 2128
6664.52 2088
6665.29 2115
6666.06 2170
6666.83 2084
6667.60 2141
6668.37 2205
6669.14 2161
6669.91 2196
6670.68 2240
6671.46 2287
6672.23 2291
6673.00 2354
6673.77 2367
6674.54 2367
6675.31 2309
6676.08 2238
6676.85 2238
6677.62 2272
6678.40 2307
6679.17 2291
6679.94 2277
6680.71 2299
6681.48 2325
6682.25 2303
6683.02 2401
6683.80 2486
6684.57 2575
6685.34 2681
6686.11 2769
6686.88 2891
6687.65 2928
6688.43 2777
6689.20 2705
6689.97 2583
6690.74 2373
6691.51 2275
6692.29 2121
6693.06 2047
6693.83 2048
6694.60 2002
6695.37 1914
6696.15 1899
6696.92 1879
6697.69 1882
6698.46 1855
6699.24 1873
6700.01 1822
6700.78 1823
6701.55 1870
6702.33 1864
6703.10 1875
6703.87 1857
6704.64 1820
6705.42 1793
6706.19 1780
6706.96 1830
6707.74 1787
6708.51 1700
6709.28 1744
6710.06 1690
6710.83 1742
6711.60 1672
6712.37 1735
6713.15 1655
6713.92 1676
6714.69 1675
6715.47 1632
6716.24 1643
6717.01 1624
6717.79 1651
6718.56 1623
6719.34 1636
6720.11 1642
6720.88 1626
6721.66 1691
6722.43 1607
6723.20 1587
6723.98 1626
6724.75 1605
6725.53 1537
6726.30 1516
6727.07 1529
6727.85 1574
6728.62 1605
6729.40 1600
6730.17 1577
6730.95 1623
6731.72 1630
6732.49 1645
6733.27 1618
6734.04 1676
6734.82 1654
6735.59 1651
6736.37 1655
6737.14 1622
6737.92 1676
6738.69 1702
6739.47 1717
6740.24 1679
6741.01 1661
6741.79 1694
6742.56 1745
6743.34 1748
6744.11 1780
6744.89 1762
6745.67 1729
6746.44 1722
6747.22 1717
6747.99 1806
6748.77 1785
6749.54 1852
6750.32 1916
6751.09 1914
6751.87 2012
6752.64 2123
6753.42 2299
6754.19 2447
6754.97 2448
6755.75 2321
6756.52 2294
6757.30 2216
6758.07 2062
6758.85 2005
6759.63 2039
6760.40 2028
6761.18 2022
6761.95 1951
6762.73 1936
6763.51 1905
6764.28 1876
6765.06 1901
6765.83 1796
6766.61 1882
6767.39 1809
6768.16 1744
6768.94 1798
6769.72 1879
6770.49 1866
6771.27 1831
6772.05 1778
6772.82 1716
6773.60 1744
6774.38 1700
6775.15 1657
6775.93 1689
6776.71 1597
6777.48 1587
6778.26 1623
6779.04 1583
6779.82 1658
6780.59 1636
6781.37 1670
6782.15 1637
6782.92 1633
6783.70 1627
6784.48 1636
6785.26 1621
6786.03 1599
6786.81 1546
6787.59 1507
6788.37 1522
6789.14 1567
6789.92 1517
6790.70 1465
6791.48 1468
6792.25 1477
6793.03 1438
6793.81 1458
6794.59 1458
6795.37 1415
6796.14 1467
6796.92 1434
6797.70 1466
6798.48 1456
6799.26 1431
6800.04 1491
6800.81 1553
6801.59 1551
6802.37 1518
6803.15 1499
6803.93 1510
6804.71 1488
6805.48 1478
6806.26 1478
6807.04 1534
6807.82 1541
6808.60 1479
6809.38 1439
6810.16 1393
6810.94 1393
6811.71 1396
6812.49 1367
6813.27 1393
6814.05 1406
6814.83 1400
6815.61 1470
6816.39 1384
6817.17 1441
6817.95 1385
6818.73 1429
6819.51 1427
6820.29 1414
6821.07 1427
6821.84 1362
6822.62 1502
6823.40 1524
6824.18 1396
6824.96 1326
6825.74 1388
6826.52 1420
6827.30 1434
6828.08 1352
6828.86 1356
6829.64 1368
6830.42 1393
6831.20 1392
6831.98 1425
6832.76 1370
6833.54 1413
6834.32 1417
6835.10 1465
6835.88 1537
6836.66 1670
6837.44 1841
6838.22 1981
6839.01 2117
6839.79 2214
6840.57 2305
6841.35 2246
6842.13 2210
6842.91 2133
6843.69 2001
6844.47 1832
6845.25 1716
6846.03 1664
6846.81 1685
6847.59 1794
6848.37 1985
6849.16 2268
6849.94 2637
6850.72 2995
6851.50 3249
6852.28 3414
6853.06 3447
6853.84 3243
6854.62 3012
6855.41 2793
6856.19 2489
6856.97 2205
6857.75 2047
6858.53 1911
6859.31 1830
6860.10 1723
6860.88 1665
6861.66 1662
6862.44 1552
6863.22 1508
6864.00 1573
6864.79 1579
6865.57 1591
6866.35 1633
6867.13 1721
6867.91 1718
6868.70 1726
6869.48 1669
6870.26 1652
6871.04 1692
6871.83 1686
6872.61 1695
6873.39 1686
6874.17 1711
6874.96 1738
6875.74 1793
6876.52 1775
6877.30 1804
6878.09 1822
6878.87 1888
6879.65 1973
6880.43 2079
6881.22 2244
6882.00 2280
6882.78 2427
6883.57 2538
6884.35 2565
6885.13 2615
6885.92 2584
6886.70 2710
6887.48 2877
6888.27 3066
6889.05 3297
6889.83 3467
6890.62 3459
6891.40 3342
6892.18 3241
6892.97 3030
6893.75 2777
6894.53 2598
6895.32 2500
6896.10 2301
6896.88 2230
6897.67 2176
6898.45 2103
6899.24 2115
6900.02 2170
6900.80 2145
6901.59 2083
6902.37 2093
6903.16 2196
6903.94 2145
6904.73 2108
6905.51 2096
6906.29 2063
6907.08 2052
6907.86 2008
6908.65 1989
6909.43 2006
6910.22 1931
6911.00 1942
6911.79 1981
6912.57 1866
6913.35 1868
6914.14 1919
6914.92 1893
6915.71 1860
6916.49 2001
6917.28 1953
6918.06 1883
6918.85 1920
6919.63 1951
6920.42 1969
6921.20 1947
6921.99 1975
6922.78 2028
6923.56 1941
6924.35 1973
6925.13 2037
6925.92 2020
6926.70 2102
6927.49 2080
6928.27 2101
6929.06 2110
6929.84 2129
6930.63 2135
6931.42 2135
6932.20 2109
6932.99 2101
6933.77 2156
6934.56 2221
6935.35 2140
6936.13 2160
6936.92 2165
6937.70 2205
6938.49 2274
6939.28 2392
6940.06 2536
6940.85 2662
6941.63 2875
6942.42 3099
6943.21 3186
6943.99 3316
6944.78 3338
6945.57 3317
6946.35 3387
6947.14 3354
6947.93 3527
6948.71 3573
6949.50 3688
6950.29 3717
6951.07 3707
6951.86 3565
6952.65 3387
6953.44 3161
6954.22 3055
6955.01 3046
6955.80 2924
6956.58 2888
6957.37 2954
6958.16 2961
6958.95 2917
6959.73 2974
6960.52 2980
6961.31 2934
6962.09 2958
6962.88 3049
6963.67 3157
6964.46 3168
6965.25 3292
6966.03 3379
6966.82 3635
6967.61 3826
6968.40 3947
6969.18 4132
6969.97 4309
6970.76 4480
6971.55 4335
6972.34 4446
6973.12 4433
6973.91 4326
6974.70 4244
6975.49 4316
6976.28 4355
6977.07 4344
6977.85 4459
6978.64 4478
6979.43 4733
6980.22 4989
6981.01 5432
6981.80 6268
6982.59 7470
6983.37 9015
6984.16 11363
6984.95 13903
6985.74 16372
6986.53 18348
6987.32 19444
6988.11 19015
6988.90 17712
6989.69 16039
6990.47 13974
6991.26 11785
6992.05 9839
6992.84 8041
6993.63 6593
6994.42 5542
6995.21 4762
6996.00 4232
6996.79 3890
6997.58 3481
6998.37 3221
6999.16 3090
6999.95 2866
7000.74 2854
7001.53 2874
7002.32 2792
7003.11 2729
7003.90 2662
7004.69 2534
7005.48 2474
7006.27 2397
7007.06 2349
7007.85 2227
7008.64 2191
7009.43 2282
7010.22 2366
7011.01 2468
7011.80 2578
7012.59 2801
7013.38 2883
7014.17 2927
7014.96 2945
7015.75 2883
7016.54 2762
7017.33 2770
7018.12 2708
7018.91 2585
7019.70 2518
7020.49 2600
7021.28 2672
7022.07 2741
7022.87 2830
7023.66 2923
7024.45 3080
7025.24 3201
7026.03 3172
7026.82 3193
7027.61 3210
7028.40 3098
7029.19 3070
7029.99 3020
7030.78 2850
7031.57 2737
7032.36 2688
7033.15 2657
7033.94 2597
7034.74 2472
7035.53 2493
7036.32 2549
7037.11 2548
7037.90 2594
7038.69 2606
7039.49 2599
7040.28 2585
7041.07 2565
7041.86 2490
7042.65 2460
7043.45 2459
7044.24 2364
7045.03 2402
7045.82 2336
7046.61 2432
7047.41 2457
7048.20 2531
7048.99 2596
7049.78 2684
7050.58 2823
7051.37 2875
7052.16 2915
7052.95 2949
7053.75 2769
7054.54 2679
7055.33 2537
7056.13 2428
7056.92 2390
7057.71 2345
7058.50 2369
7059.30 2324
7060.09 2286
7060.88 2297
7061.68 2296
7062.47 2325
7063.26 2293
7064.06 2280
7064.85 2265
7065.64 2224
7066.44 2169
7067.23 2200
7068.02 2177
7068.82 2173
7069.61 2107
7070.40 2075
7071.20 2085
7071.99 2039
7072.78 1994
7073.58 1964
7074.37 1961
7075.17 1934
7075.96 1914
7076.75 1872
7077.55 1833
7078.34 1791
7079.14 1849
7079.93 1860
7080.72 1808
7081.52 1801
7082.31 1792
7083.11 1862
7083.90 1891
7084.70 1961
7085.49 2051
7086.28 2156
7087.08 2324
7087.87 2521
7088.67 2733
7089.46 2761
7090.26 2805
7091.05 2663
7091.85 2494
7092.64 2354
7093.44 2252
7094.23 2113
7095.03 1844
7095.82 1784
7096.62 1635
7097.41 1669
7098.21 1595
7099.00 1551
7099.80 1502
7100.59 1467
7101.39 1484
7102.18 1478
7102.98 1491
7103.77 1435
7104.57 1437
7105.37 1384
7106.16 1319
7106.96 1291
7107.75 1300
7108.55 1370
7109.34 1275
7110.14 1280
7110.94 1300
7111.73 1255
7112.53 1288
7113.32 1264
7114.12 1303
7114.92 1309
7115.71 1299
7116.51 1305
7117.30 1331
7118.10 1291
7118.90 1329
7119.69 1317
7120.49 1323
7121.29 1311
7122.08 1327
7122.88 1355
7123.68 1325
7124.47 1349
7125.27 1288
7126.07 1343
7126.86 1373
7127.66 1378
7128.46 1379
7129.25 1386
7130.05 1458
7130.85 1471
7131.64 1476
7132.44 1457
7133.24 1461
7134.04 1396
7134.83 1354
7135.63 1330
7136.43 1348
7137.23 1281
7138.02 1273
7138.82 1279
7139.62 1314
7140.42 1309
7141.21 1284
7142.01 1279
7142.81 1288
7143.61 1248
7144.40 1289
7145.20 1283
7146.00 1254
7146.80 1250
7147.59 1190
7148.39 1149
7149.19 1141
7149.99 1144
7150.79 1167
7151.59 1169
7152.38 1171
7153.18 1081
7153.98 1137
7154.78 1122
7155.58 1189
7156.38 1250
7157.17 1191
7157.97 1226
7158.77 1274
7159.57 1215
7160.37 1227
7161.17 1224
7161.97 1224
7162.76 1207
7163.56 1138
7164.36 1145
7165.16 1153
7165.96 1199
7166.76 1205
7167.56 1197
7168.36 1185
7169.16 1128
7169.96 1117
7170.75 1146
7171.55 1100
7172.35 1096
7173.15 1057
7173.95 1040
7174.75 1071
7175.55 1063
7176.35 1006
7177.15 1033
7177.95 998
7178.75 1023
7179.55 1048
7180.35 999
7181.15 1079
7181.95 1084
7182.75 1151
7183.55 1184
7184.35 1165
7185.15 1193
7185.95 1106
7186.75 1127
7187.55 1114
7188.35 1086
7189.15 1064
7189.95 1034
7190.75 1030
7191.55 997
7192.35 1030
7193.15 960
7193.95 964
7194.75 980
7195.55 948
7196.35 935
7197.15 907
7197.95 1001
7198.76 978
7199.56 952
7200.36 961
7201.16 988
7201.96 995
7202.76 994
7203.56 975
7204.36 962
7205.16 976
7205.96 941
7206.77 960
7207.57 927
7208.37 946
7209.17 954
7209.97 985
7210.77 993
7211.57 1027
7212.38 1018
7213.18 1027
7213.98 1017
7214.78 998
7215.58 1002
7216.38 1007
7217.19 1023
7217.99 1054
7218.79 1049
7219.59 1041
7220.39 1065
7221.20 1064
7222.00 1036
7222.80 1032
7223.60 1026
7224.40 1040
7225.21 1014
7226.01 1068
7226.81 1044
7227.61 1031
7228.42 1072
7229.22 1061
7230.02 1048
7230.82 1067
7231.63 1023
7232.43 1038
7233.23 1099
7234.03 1141
7234.84 1148
7235.64 1190
7236.44 1270
7237.25 1317
7238.05 1409
7238.85 1355
7239.65 1312
7240.46 1334
7241.26 1289
7242.06 1230
7242.87 1179
7243.67 1114
7244.47 1115
7245.28 1130
7246.08 1134
7246.88 1081
7247.69 1118
7248.49 1124
7249.30 1237
7250.10 1161
7250.90 1170
7251.71 1173
7252.51 1161
7253.31 1201
7254.12 1223
7254.92 1239
7255.73 1253
7256.53 1240
7257.33 1179
7258.14 1214
7258.94 1222
7259.75 1253
7260.55 1210
7261.35 1203
7262.16 1187
7262.96 1213
7263.77 1200
7264.57 1233
7265.38 1233
7266.18 1281
7266.99 1220
7267.79 1253
7268.59 1290
7269.40 1285
7270.20 1253
7271.01 1275
7271.81 1312
7272.62 1277
7273.42 1286
7274.23 1295
7275.03 1341
7275.84 1309
7276.64 1394
7277.45 1339
7278.25 1321
7279.06 1381
7279.86 1392
7280.67 1431
7281.48 1528
7282.28 1655
7283.09 1860
7283.89 2109
7284.70 2346
7285.50 2553
7286.31 2588
7287.11 2560
7287.92 2474
7288.73 2386
7289.53 2134
7290.34 1982
7291.14 1812
7291.95 1667
7292.76 1602
7293.56 1463
7294.37 1442
7295.17 1419
7295.98 1368
7296.79 1340
7297.59 1373
7298.40 1378
7299.21 1348
7300.01 1363
7300.82 1402
7301.62 1430
7302.43 1420
7303.24 1382
7304.04 1401
7304.85 1465
7305.66 1531
7306.46 1584
7307.27 1604
7308.08 1593
7308.89 1625
7309.69 1841
7310.50 1913
7311.31 1937
7312.11 2020
7312.92 2094
7313.73 1940
7314.53 1968
7315.34 1979
7316.15 1927
7316.96 1925
7317.76 2004
7318.57 2176
7319.38 2426
7320.19 2586
7320.99 2807
7321.80 2938
7322.61 2991
7323.42 2823
7324.22 2738
7325.03 2566
7325.84 2300
7326.65 2142
7327.46 1973
7328.26 1850
7329.07 1733
7329.88 1641
7330.69 1566
7331.50 1530
7332.30 1570
7333.11 1490
7333.92 1442
7334.73 1449
7335.54 1511
7336.35 1527
7337.15 1561
7337.96 1513
7338.77 1553
7339.58 1673
7340.39 1700
7341.20 1714
7342.01 1720
7342.82 1726
7343.62 1719
7344.43 1674
7345.24 1676
7346.05 1581
7346.86 1561
7347.67 1506
7348.48 1520
7349.29 1520
7350.10 1490
7350.91 1422
7351.71 1526
7352.52 1446
7353.33 1411
7354.14 1360
7354.95 1365
7355.76 1329
7356.57 1385
7357.38 1395
7358.19 1390
7359.00 1464
7359.81 1488
7360.62 1516
7361.43 1569
7362.24 1640
7363.05 1628
7363.86 1702
7364.67 1708
7365.48 1638
7366.29 1641
7367.10 1633
7367.91 1574
7368.72 1570
7369.53 1480
7370.34 1460
7371.15 1398
7371.96 1360
7372.77 1386
7373.58 1377
7374.39 1376
7375.20 1362
7376.01 1371
7376.82 1323
7377.63 1352
7378.45 1430
7379.26 1539
7380.07 1598
7380.88 1743
7381.69 1851
7382.50 1883
7383.31 1937
7384.12 1895
7384.93 1868
7385.74 1817
7386.56 1706
7387.37 1605
7388.18 1549
7388.99 1441
7389.80 1397
7390.61 1332
7391.42 1236
7392.24 1254
7393.05 1264
7393.86 1240
7394.67 1163
7395.48 1121
7396.29 1160
7397.10 1195
7397.92 1163
7398.73 1213
7399.54 1273
7400.35 1367
7401.16 1367
7401.98 1375
7402.79 1388
7403.60 1416
7404.41 1449
7405.23 1407
7406.04 1365
7406.85 1288
7407.66 1200
7408.47 1248
7409.29 1284
7410.10 1231
7410.91 1222
7411.72 1153
7412.54 1100
7413.35 1103
7414.16 1033
7414.98 1008
7415.79 1044
7416.60 1026
7417.41 1028
7418.23 1003
7419.04 962
7419.85 951
7420.67 964
7421.48 1010
7422.29 1001
7423.11 953
7423.92 928
7424.73 957
7425.54 965
7426.36 948
7427.17 939
7427.99 940
7428.80 916
7429.61 930
7430.43 946
7431.24 916
7432.05 917
7432.87 951
7433.68 950
7434.49 943
7435.31 964
7436.12 963
7436.94 915
7437.75 941
7438.56 970
7439.38 992
7440.19 1043
7441.01 974
7441.82 946
7442.64 984
7443.45 924
7444.26 954
7445.08 968
7445.89 937
7446.71 948
7447.52 908
7448.34 878
7449.15 849
7449.97 919
7450.78 871
7451.59 889
7452.41 882
7453.22 846
7454.04 879
7454.85 897
7455.67 864
7456.48 893
7457.30 833
7458.11 879
7458.93 896
7459.74 867
7460.56 884
7461.38 834
7462.19 826
7463.01 843
7463.82 851
7464.64 836
7465.45 860
7466.27 862
7467.08 854
7467.90 815
7468.72 833
7469.53 858
7470.35 826
7471.16 865
7471.98 885
7472.79 891
7473.61 889
7474.43 900
7475.24 923
7476.06 886
7476.87 936
7477.69 928
7478.51 917
7479.32 912
7480.14 891
7480.96 889
7481.77 893
7482.59 887
7483.41 880
7484.22 852
7485.04 846
7485.85 821
7486.67 833
7487.49 879
7488.31 855
7489.12 846
7489.94 877
7490.76 829
7491.57 836
7492.39 838
7493.21 820
7494.02 848
7494.84 838
7495.66 831
7496.48 829
7497.29 837
7498.11 848
7498.93 862
7499.74 854
7500.56 836
7501.38 833
7502.20 840
7503.01 807
7503.83 770
7504.65 826
7505.47 828
7506.29 809
7507.10 774
7507.92 801
7508.74 816
7509.56 827
7510.37 811
7511.19 805
7512.01 784
7512.83 765
7513.65 765
7514.47 826
7515.28 855
7516.10 792
7516.92 790
7517.74 833
7518.56 791
7519.38 755
7520.19 820
7521.01 807
7521.83 792
7522.65 743
7523.47 808
7524.29 772
7525.11 832
7525.92 848
7526.74 814
7527.56 835
7528.38 834
7529.20 843
7530.02 784
7530.84 825
7531.66 820
7532.48 843
7533.30 858
7534.12 839
7534.93 872
7535.75 864
7536.57 821
7537.39 825
7538.21 808
7539.03 838
7539.85 829
7540.67 818
7541.49 836
7542.31 827
7543.13 826
7543.95 836
7544.77 825
7545.59 829
7546.41 846
7547.23 783
7548.05 840
7548.87 828
7549.69 800
7550.51 781
7551.33 816
7552.15 793
7552.97 799
7553.79 833
7554.61 820
7555.43 777
7556.25 797
7557.07 834
7557.89 835
7558.71 853
7559.53 835
7560.36 881
7561.18 831
7562.00 873
7562.82 848
7563.64 813
7564.46 845
7565.28 822
7566.10 847
7566.92 836
7567.74 825
7568.56 795
7569.39 861
7570.21 855
7571.03 861
7571.85 860
7572.67 870
7573.49 912
7574.31 893
7575.14 823
7575.96 870
7576.78 890
7577.60 916
7578.42 886
7579.24 870
7580.06 848
7580.89 841
7581.71 850
7582.53 881
7583.35 865
7584.17 882
7585.00 884
7585.82 917
7586.64 974
7587.46 939
7588.29 970
7589.11 990
7589.93 974
7590.75 986
7591.57 959
7592.40 991
7593.22 949
7594.04 955
7594.86 998
7595.69 1013
7596.51 1054
7597.33 1072
7598.15 1045
7598.98 1075
7599.80 1084
7600.62 1075
7601.45 1081
7602.27 1117
7603.09 1133
7603.92 1215
7604.74 1284
7605.56 1295
7606.38 1328
7607.21 1294
7608.03 1308
7608.85 1252
7609.68 1217
7610.50 1158
7611.32 1166
7612.15 1145
7612.97 1145
7613.80 1149
7614.62 1121
7615.44 1107
7616.27 1155
7617.09 1212
7617.91 1237
7618.74 1254
7619.56 1349
7620.39 1354
7621.21 1342
7622.03 1296
7622.86 1345
7623.68 1302
7624.51 1288
7625.33 1279
7626.15 1234
7626.98 1296
7627.80 1270
7628.63 1286
7629.45 1279
7630.28 1317
7631.10 1368
7631.93 1435
7632.75 1480
7633.58 1451
7634.40 1416
7635.22 1413
7636.05 1311
7636.87 1273
7637.70 1191
7638.52 1116
7639.35 1090
7640.17 1083
7641.00 1053
7641.82 976
7642.65 1043
7643.47 1109
7644.30 1065
7645.13 1135
7645.95 1116
7646.78 1205
7647.60 1229
7648.43 1249
7649.25 1260
7650.08 1250
7650.90 1244
7651.73 1266
7652.55 1236
7653.38 1223
7654.21 1144
7655.03 1086
7655.86 1068
7656.68 1029
7657.51 993
7658.34 993
7659.16 953
7659.99 889
7660.81 902
7661.64 893
7662.47 880
7663.29 851
7664.12 856
7664.95 905
7665.77 896
7666.60 893
7667.42 878
7668.25 903
7669.08 909
7669.90 936
7670.73 926
7671.56 868
7672.38 865
7673.21 859
7674.04 862
7674.87 885
7675.69 847
7676.52 832
7677.35 840
7678.17 863
7679.00 789
7679.83 859
7680.65 854
7681.48 853
7682.31 853
7683.14 899
7683.96 929
7684.79 954
7685.62 1012
7686.45 987
7687.27 986
7688.10 982
7688.93 970
7689.76 954
7690.58 939
7691.41 922
7692.24 904
7693.07 900
7693.90 884
7694.72 887
7695.55 882
7696.38 904
7697.21 923
7698.04 915
7698.86 988
7699.69 988
7700.52 977
7701.35 996
7702.18 965
7703.01 919
7703.83 945
7704.66 947
7705.49 880
7706.32 886
7707.15 840
7707.98 893
7708.81 874
7709.63 859
7710.46 842
7711.29 877
7712.12 885
7712.95 832
7713.78 817
7714.61 871
7715.44 845
7716.27 824
7717.10 814
7717.93 860
7718.75 853
7719.58 835
7720.41 888
7721.24 865
7722.07 846
7722.90 776
7723.73 821
7724.56 825
7725.39 831
7726.22 843
7727.05 822
7727.88 880
7728.71 812
7729.54 849
7730.37 874
7731.20 884
7732.03 848
7732.86 872
7733.69 884
7734.52 857
7735.35 828
7736.18 808
7737.01 826
7737.84 811
7738.67 774
7739.50 793
7740.33 823
7741.16 809
7741.99 823
7742.82 865
7743.65 815
7744.48 824
7745.31 859
7746.14 955
7746.98 1031
7747.81 1178
7748.64 1238
7749.47 1245
7750.30 1255
7751.13 1202
7751.96 1125
7752.79 1070
7753.62 1018
7754.45 977
7755.29 987
7756.12 940
7756.95 913
7757.78 897
7758.61 876
7759.44 926
7760.27 914
7761.11 849
7761.94 852
7762.77 827
7763.60 802
7764.43 776
7765.26 795
7766.10 740
7766.93 712
7767.76 770
7768.59 763
7769.42 713
7770.26 745
7771.09 781
7771.92 741
7772.75 758
7773.58 729
7774.42 754
7775.25 767
7776.08 771
7776.91 744
7777.75 696
7778.58 732
7779.41 701
7780.24 747
7781.08 761
7781.91 766
7782.74 794
7783.57 761
7784.41 787
7785.24 827
7786.07 774
7786.91 785
7787.74 788
7788.57 830
7789.40 770
7790.24 794
7791.07 779
7791.90 747
7792.74 740
7793.57 785
7794.40 834
7795.24 824
7796.07 775
7796.90 784
7797.74 833
7798.57 838
7799.40 837
7800.24 876
7801.07 877
7801.91 847
7802.74 904
7803.57 888
7804.41 878
7805.24 909
7806.07 875
7806.91 883
7807.74 879
7808.58 855
7809.41 892
7810.25 911
7811.08 908
7811.91 941
7812.75 1021
7813.58 1009
7814.42 997
7815.25 1034
7816.09 1102
7816.92 1162
7817.75 1167
7818.59 1181
7819.42 1147
7820.26 1162
7821.09 1119
7821.93 1150
7822.76 1168
7823.60 1195
7824.43 1246
7825.27 1220
7826.10 1210
7826.94 1193
7827.77 1202
7828.61 1129
7829.44 1149
7830.28 1143
7831.11 1102
7831.95 1085
7832.78 1076
7833.62 1122
7834.46 1118
7835.29 1112
7836.13 1134
7836.96 1156
7837.80 1142
7838.63 1161
7839.47 1108
7840.31 1072
7841.14 1054
7841.98 1022
7842.81 991
7843.65 973
7844.48 1004
7845.32 965
7846.16 896
7846.99 940
7847.83 918
7848.67 868
7849.50 868
7850.34 888
7851.17 857
7852.01 819
7852.85 830
7853.68 812
7854.52 829
7855.36 858
7856.19 887
7857.03 885
7857.87 904
7858.70 878
7859.54 894
7860.38 884
7861.21 878
7862.05 841
7862.89 863
7863.72 889
7864.56 830
7865.40 800
7866.24 852
7867.07 885
7867.91 872
7868.75 849
7869.59 891
7870.42 876
7871.26 876
7872.10 912
7872.94 918
7873.77 962
7874.61 949
7875.45 988
7876.29 1005
7877.12 953
7877.96 1040
7878.80 1077
7879.64 1140
7880.47 1152
7881.31 1149
7882.15 1179
7882.99 1170
7883.83 1151
7884.66 1147
7885.50 1164
7886.34 1106
7887.18 1120
7888.02 1056
7888.86 1028
7889.69 1031
7890.53 1009
7891.37 1090
7892.21 1041
7893.05 1049
7893.89 1053
7894.73 1047
7895.56 1034
7896.40 1023
7897.24 986
7898.08 1017
7898.92 943
7899.76 952
7900.60 910
7901.44 897
7902.28 962
7903.12 969
7903.95 935
7904.79 909
7905.63 924
7906.47 882
7907.31 908
7908.15 855
7908.99 875
7909.83 885
7910.67 924
7911.51 937
7912.35 918
7913.19 975
7914.03 1050
7914.87 1068
7915.71 1105
7916.55 1262
7917.39 1314
7918.23 1379
7919.07 1524
7919.91 1553
7920.75 1579
7921.59 1486
7922.43 1502
7923.27 1381
7924.11 1231
7924.95 1168
7925.79 1117
7926.63 1050
7927.47 967
7928.31 937
7929.15 923
7929.99 923
7930.83 897
7931.67 868
7932.51 849
7933.35 852
7934.19 808
7935.04 813
7935.88 835
7936.72 804
7937.56 815
7938.40 827
7939.24 828
7940.08 811
7940.92 852
7941.76 818
7942.60 897
7943.45 919
7944.29 905
7945.13 938
7945.97 947
7946.81 941
7947.65 926
7948.49 963
7949.34 971
7950.18 946
7951.02 898
7951.86 906
7952.70 939
7953.54 970
7954.39 954
7955.23 968
7956.07 995
7956.91 1030
7957.75 974
7958.60 978
7959.44 973
7960.28 995
7961.12 988
7961.96 992
7962.81 934
7963.65 936
7964.49 950
7965.33 948
7966.18 970
7967.02 989
7967.86 1088
7968.70 1029
7969.55 1059
7970.39 1085
7971.23 1090
7972.08 1075
7972.92 974
7973.76 956
7974.60 854
7975.45 871
7976.29 830
7977.13 826
7977.98 812
7978.82 758
7979.66 760
7980.51 783
7981.35 753
7982.19 741
7983.04 753
7983.88 792
7984.72 769
7985.57 803
7986.41 760
7987.25 782
7988.10 762
7988.94 723
7989.78 731
7990.63 750
7991.47 756
7992.32 732
7993.16 690
7994.00 749
7994.85 728
7995.69 677
7996.54 708
7997.38 714
7998.22 678
7999.07 717
7999.91 713
8000.76 698
8001.60 733
8002.45 772
8003.29 741
8004.13 683
8004.98 659
8005.82 666
8006.67 683
8007.51 640
8008.36 622
8009.20 632
8010.05 663
8010.89 594
8011.74 644
8012.58 627
8013.43 629
8014.27 590
8015.12 603
8015.96 593
8016.81 605
8017.65 619
8018.50 606
8019.34 600
8020.19 604
8021.03 615
8021.88 607
8022.72 595
8023.57 587
8024.41 594
8025.26 639
8026.11 559
8026.95 571
8027.80 628
8028.64 610
8029.49 593
8030.33 582
8031.18 586
8032.03 601
8032.87 648
8033.72 604
8034.56 601
8035.41 588
8036.26 581
8037.10 620
8037.95 592
8038.80 591
8039.64 582
8040.49 598
8041.34 607
8042.18 618
8043.03 615
8043.87 641
8044.72 624
8045.57 650
8046.41 626
8047.26 620
8048.11 633
8048.96 612
8049.80 611
8050.65 652
8051.50 618
8052.34 589
8053.19 593
8054.04 580
8054.88 560
8055.73 550
8056.58 536
8057.43 621
8058.27 607
8059.12 601
8059.97 538
8060.82 607
8061.66 590
8062.51 569
8063.36 587
8064.21 589
8065.05 581
8065.90 586
8066.75 557
8067.60 551
8068.44 578
8069.29 620
8070.14 579
8070.99 589
8071.84 592
8072.68 588
8073.53 569
8074.38 568
8075.23 584
8076.08 559
8076.93 590
8077.77 579
8078.62 565
8079.47 580
8080.32 555
8081.17 609
8082.02 573
8082.87 574
8083.71 544
8084.56 538
8085.41 537
8086.26 562
8087.11 578
8087.96 635
8088.81 577
8089.66 581
8090.51 551
8091.35 563
8092.20 575
8093.05 578
8093.90 581
8094.75 610
8095.60 579
8096.45 556
8097.30 539
8098.15 572
8099.00 550
8099.85 570
8100.70 553
8101.55 569
8102.40 577
8103.25 544
8104.10 562
8104.95 554
8105.80 537
8106.65 522
8107.50 519
8108.35 530
8109.20 583
8110.05 569
8110.90 558
8111.75 516
8112.60 531
8113.45 556
8114.30 565
8115.15 567
8116.00 554
8116.85 573
8117.70 573
8118.55 550
8119.40 569
8120.25 580
8121.10 598
8121.95 577
8122.80 561
8123.65 589
8124.50 584
8125.35 585
8126.20 592
8127.06 612
8127.91 555
8128.76 565
8129.61 586
8130.46 613
8131.31 606
8132.16 613
8133.01 630
8133.86 662
8134.72 645
8135.57 668
8136.42 634
8137.27 610
8138.12 648
8138.97 664
8139.83 607
8140.68 583
8141.53 632
8142.38 605
8143.23 609
8144.08 572
8144.94 575
8145.79 570
8146.64 585
8147.49 610
8148.34 630
8149.20 616
8150.05 585
8150.90 576
8151.75 599
8152.60 614
8153.46 604
8154.31 610
8155.16 668
8156.01 637
8156.87 676
8157.72 641
8158.57 653
8159.42 664
8160.28 624
8161.13 616
8161.98 620
8162.84 607
8163.69 590
8164.54 563
8165.39 561
8166.25 594
8167.10 546
8167.95 545
8168.81 534
8169.66 518
8170.51 502
8171.37 523
8172.22 552
8173.07 537
8173.93 555
8174.78 531
8175.63 542
8176.49 536
8177.34 569
8178.19 549
8179.05 557
8179.90 534
8180.76 511
8181.61 524
8182.46 497
8183.32 495
8184.17 537
8185.02 525
8185.88 511
8186.73 540
8187.59 525
8188.44 508
8189.30 529
8190.15 551
8191.00 502
8191.86 515
8192.71 494
8193.57 506
8194.42 551
8195.28 505
8196.13 529
8196.99 543
8197.84 549
8198.69 555
8199.55 553
8200.40 507
8201.26 530
8202.11 509
8202.97 536
8203.82 518
8204.68 545
8205.53 524
8206.39 518
8207.24 526
8208.10 516
8208.95 505
8209.81 515
8210.67 532
8211.52 520
8212.38 512
8213.23 539
8214.09 542
8214.94 524
8215.80 528
8216.65 508
8217.51 545
8218.37 561
8219.22 536
8220.08 570
8220.93 573
8221.79 568
8222.64 554
8223.50 555
8224.36 584
8225.21 590
8226.07 584
8226.92 519
8227.78 554
8228.64 562
8229.49 532
8230.35 546
8231.21 550
8232.06 496
8232.92 485
8233.78 505
8234.63 503
8235.49 482
8236.35 511
8237.20 530
8238.06 491
8238.92 477
8239.77 507
8240.63 504
8241.49 471
8242.34 521
8243.20 512
8244.06 488
8244.91 503
8245.77 481
8246.63 502
8247.49 512
8248.34 483
8249.20 517
8250.06 552
8250.92 543
8251.77 504
8252.63 513
8253.49 530
8254.35 503
8255.20 508
8256.06 542
8256.92 503
8257.78 521
8258.63 512
8259.49 515
8260.35 533
8261.21 533
8262.07 518
8262.92 523
8263.78 535
8264.64 510
8265.50 496
8266.36 519
8267.22 543
8268.07 517
8268.93 505
8269.79 517
8270.65 514
8271.51 495
8272.37 509
8273.22 522
8274.08 519
8274.94 522
8275.80 517
8276.66 539
8277.52 555
8278.38 576
8279.24 584
8280.09 608
8280.95 615
8281.81 608
8282.67 574
8283.53 650
8284.39 623
8285.25 556
8286.11 572
8286.97 577
8287.83 585
8288.69 546
8289.55 559
8290.41 546
8291.26 538
8292.12 568
8292.98 585
8293.84 571
8294.70 605
8295.56 594
8296.42 605
8297.28 594
8298.14 589
8299.00 530
8299.86 579
8300.72 582
8301.58 581
8302.44 575
8303.30 563
8304.16 535
8305.02 540
8305.88 538
8306.74 571
8307.60 575
8308.46 550
8309.33 541
8310.19 531
8311.05 536
8311.91 554
8312.77 543
8313.63 554
8314.49 543
8315.35 532
8316.21 545
8317.07 585
8317.93 534
8318.79 567
8319.65 548
8320.52 523
8321.38 509
8322.24 497
8323.10 512
8323.96 510
8324.82 527
8325.68 548
8326.54 540
8327.41 535
8328.27 554
8329.13 544
8329.99 533
8330.85 535
8331.71 544
8332.57 522
8333.44 542
8334.30 551
8335.16 531
8336.02 553
8336.88 572
8337.75 518
8338.61 529
8339.47 551
8340.33 552
8341.19 530
8342.06 509
8342.92 543
8343.78 529
8344.64 555
8345.50 563
8346.37 546
8347.23 543
8348.09 549
8348.95 577
8349.82 564
8350.68 565
8351.54 554
8352.40 595
8353.27 544
8354.13 565
8354.99 579
8355.86 589
8356.72 550
8357.58 587
8358.45 549
8359.31 566
8360.17 565
8361.03 553
8361.90 554
8362.76 564
8363.62 546
8364.49 562
8365.35 577
8366.21 589
8367.08 530
8367.94 553
8368.80 528
8369.67 564
8370.53 591
8371.40 569
8372.26 577
8373.12 585
8373.99 557
8374.85 584
8375.71 600
8376.58 581
8377.44 590
8378.31 600
8379.17 588
8380.03 549
8380.90 593
8381.76 586
8382.63 583
8383.49 609
8384.36 637
8385.22 599
8386.08 641
8386.95 647
8387.81 655
8388.68 636
8389.54 601
8390.41 636
8391.27 629
8392.14 561
8393.00 600
8393.87 654
8394.73 573
8395.60 611
8396.46 645
8397.33 651
8398.19 619
8399.06 623
8399.92 638
8400.79 672
8401.65 657
8402.52 649
8403.38 648
8404.25 692
8405.11 695
8405.98 661
8406.84 694
8407.71 723
8408.58 698
8409.44 701
8410.31 707
8411.17 751
8412.04 741
8412.90 774
8413.77 810
8414.64 793
8415.50 785
8416.37 791
8417.23 812
8418.10 819
8418.97 832
8419.83 793
8420.70 780
8421.56 803
8422.43 799
8423.30 836
8424.16 835
8425.03 834
8425.90 854
8426.76 862
8427.63 867
8428.50 894
8429.36 895
8430.23 917
8431.10 932
8431.96 962
8432.83 931
8433.70 979
8434.56 1034
8435.43 1043
8436.30 1039
8437.16 1090
8438.03 1083
8438.90 1128
8439.77 1124
8440.63 1236
8441.50 1273
8442.37 1273
8443.24 1266
8444.10 1307
8444.97 1358
8445.84 1303
8446.71 1339
8447.57 1294
8448.44 1359
8449.31 1370
8450.18 1388
8451.04 1404
8451.91 1517
8452.78 1608
8453.65 1799
8454.52 2051
8455.38 2534
8456.25 2863
8457.12 3188
8457.99 3379
8458.86 3467
8459.72 3370
8460.59 3106
8461.46 2764
8462.33 2507
8463.20 2225
8464.07 2056
8464.93 1758
8465.80 1593
8466.67 1470
8467.54 1409
8468.41 1319
8469.28 1217
8470.15 1167
8471.02 1145
8471.88 1135
8472.75 1124
8473.62 1067
8474.49 1039
8475.36 1002
8476.23 1000
8477.10 1006
8477.97 984
8478.84 1053
8479.71 1059
8480.58 1058
8481.44 1098
8482.31 1139
8483.18 1133
8484.05 1180
8484.92 1234
8485.79 1209
8486.66 1168
8487.53 1134
8488.40 1087
8489.27 1086
8490.14 1058
8491.01 1059
8491.88 1042
8492.75 1079
8493.62 1048
8494.49 1095
8495.36 1137
8496.23 1111
8497.10 1068
8497.97 1090
8498.84 1041
8499.71 1042
8500.58 1006
8501.45 1001
8502.32 977
8503.19 983
8504.06 993
8504.93 977
8505.80 1019
8506.67 1039
8507.55 1026
8508.42 1043
8509.29 1056
8510.16 1058
8511.03 1081
8511.90 1053
8512.77 1067
8513.64 1060
8514.51 1060
8515.38 1105
8516.25 1085
8517.13 1094
8518.00 1151
8518.87 1140
8519.74 1126
8520.61 1183
8521.48 1251
8522.35 1279
8523.23 1346
8524.10 1519
8524.97 1618
8525.84 1781
8526.71 1977
8527.58 2038
8528.46 2031
8529.33 2023
8530.20 1911
8531.07 1807
8531.94 1636
8532.81 1532
8533.69 1470
8534.56 1380
8535.43 1307
8536.30 1222
8537.18 1149
8538.05 1127
8538.92 1123
8539.79 1076
8540.66 1076
8541.54 1010
8542.41 1033
8543.28 1038
8544.15 975
8545.03 964
8545.90 988
8546.77 963
8547.64 936
8548.52 969
8549.39 969
8550.26 1024
8551.14 1009
8552.01 1060
8552.88 1086
8553.76 1180
8554.63 1237
8555.50 1298
8556.37 1280
8557.25 1234
8558.12 1235
8558.99 1167
8559.87 1149
8560.74 1063
8561.61 1036
8562.49 981
8563.36 958
8564.24 965
8565.11 929
8565.98 928
8566.86 932
8567.73 882
8568.60 847
8569.48 851
8570.35 857
8571.23 848
8572.10 802
8572.97 801
8573.85 816
8574.72 821
8575.60 813
8576.47 791
8577.34 821
8578.22 806
8579.09 808
8579.97 798
8580.84 800
8581.72 836
8582.59 829
8583.47 822
8584.34 832
8585.21 827
8586.09 805
8586.96 857
8587.84 874
8588.71 847
8589.59 850
8590.46 881
8591.34 873
8592.21 920
8593.09 882
8593.96 907
8594.84 917
8595.71 884
8596.59 920
8597.46 903
8598.34 905
8599.22 928
8600.09 929
8600.97 902
8601.84 908
8602.72 895
8603.59 862
8604.47 919
8605.34 904
8606.22 948
8607.10 939
8607.97 998
8608.85 938
8609.72 903
8610.60 933
8611.47 1001
8612.35 989
8613.23 988
8614.10 934
8614.98 957
8615.86 973
8616.73 992
8617.61 1044
8618.48 1030
8619.36 1001
8620.24 1023
8621.11 1022
8621.99 1051
8622.87 1103
8623.74 1080
8624.62 1076
8625.50 1042
8626.37 1045
8627.25 1068
8628.13 1101
8629.00 1097
8629.88 1121
8630.76 1157
8631.64 1134
8632.51 1124
8633.39 1142
8634.27 1129
8635.14 1152
8636.02 1183
8636.90 1194
8637.78 1170
8638.65 1186
8639.53 1204
8640.41 1199
8641.29 1203
8642.16 1182
8643.04 1192
8643.92 1243
8644.80 1231
8645.67 1275
8646.55 1305
8647.43 1298
8648.31 1330
8649.18 1342
8650.06 1343
8650.94 1403
8651.82 1407
8652.70 1368
8653.58 1348
8654.45 1382
8655.33 1383
8656.21 1452
8657.09 1514
8657.97 1515
8658.84 1551
8659.72 1578
8660.60 1587
8661.48 1629
8662.36 1748
8663.24 1819
8664.12 1961
8664.99 2094
8665.87 2083
8666.75 2075
8667.63 2202
8668.51 2148
8669.39 2122
8670.27 2070
8671.15 2150
8672.03 2201
8672.91 2279
8673.78 2362
8674.66 2526
8675.54 2590
8676.42 2657
8677.30 2621
8678.18 2547
8679.06 2447
8679.94 2243
8680.82 2194
8681.70 2057
8682.58 1921
8683.46 1779
8684.34 1750
8685.22 1685
8686.10 1671
8686.98 1702
8687.86 1746
8688.74 1803
8689.62 1915
8690.50 2165
8691.38 2411
8692.26 2642
8693.14 2911
8694.02 3023
8694.90 3098
8695.78 2973
8696.66 2800
8697.54 2686
8698.42 2473
8699.30 2220
8700.18 2097
8701.06 1898
8701.94 1859
8702.82 1746
8703.70 1703
8704.58 1670
8705.46 1591
8706.34 1508
8707.23 1426
8708.11 1320
8708.99 1278
8709.87 1228
8710.75 1168
8711.63 1168
8712.51 1181
8713.39 1105
8714.27 1074
8715.16 1010
8716.04 1031
8716.92 1003
8717.80 1029
8718.68 990
8719.56 989
8720.44 994
8721.33 998
8722.21 970
8723.09 975
8723.97 976
8724.85 1003
8725.73 1023
8726.62 1059
8727.50 1060
8728.38 1066
8729.26 1039
8730.14 1123
8731.03 1065
8731.91 1119
8732.79 1156
8733.67 1134
8734.55 1106
8735.44 1077
8736.32 1057
8737.20 1074
8738.08 1075
8738.97 1090
8739.85 1064
8740.73 1007
8741.61 960
8742.50 989
8743.38 1031
8744.26 1057
8745.14 1035
8746.03 998
8746.91 1020
8747.79 977
8748.68 993
8749.56 965
8750.44 998
8751.33 962
8752.21 976
8753.09 998
8753.97 1021
8754.86 1031
8755.74 981
8756.62 1040
8757.51 1068
8758.39 1028
8759.28 1059
8760.16 1084
8761.04 1111
8761.93 1004
8762.81 1048
8763.69 1096
8764.58 1090
8765.46 1083
8766.34 1084
8767.23 1093
8768.11 1074
8769.00 1056
8769.88 1031
8770.76 1107
8771.65 1039
8772.53 1062
8773.42 1022
8774.30 1038
8775.19 1052
8776.07 1000
8776.95 1005
8777.84 1016
8778.72 1104
8779.61 1115
8780.49 1177
8781.38 1281
8782.26 1313
8783.15 1378
8784.03 1425
8784.92 1523
8785.80 1428
8786.69 1369
8787.57 1307
8788.46 1240
8789.34 1175
8790.23 1147
8791.11 1084
8792.00 1041
8792.88 1039
8793.77 983
8794.65 929
8795.54 874
8796.42 853
8797.31 931
8798.19 901
8799.08 891
8799.96 876
8800.85 846
8801.74 831
8802.62 813
8803.51 845
8804.39 829
8805.28 842
8806.16 816
8807.05 762
8807.94 800
8808.82 751
8809.71 780
8810.59 825
8811.48 772
8812.37 803
8813.25 810
8814.14 797
8815.03 745
8815.91 757
8816.80 773
8817.68 768
8818.57 800
8819.46 822
8820.34 815
8821.23 773
8822.12 830
8823.00 810
8823.89 810
8824.78 760
8825.66 739
8826.55 729
8827.44 761
8828.33 715
8829.21 706
8830.10 724
8830.99 711
8831.87 722
8832.76 722
8833.65 737
8834.54 701
8835.42 712
8836.31 744
8837.20 673
8838.08 684
8838.97 729
8839.86 707
8840.75 698
8841.64 697
8842.52 714
8843.41 708
8844.30 696
8845.19 710
8846.07 712
8846.96 682
8847.85 670
8848.74 696
8849.63 708
8850.51 699
8851.40 688
8852.29 685
8853.18 660
8854.07 624
8854.96 682
8855.84 674
8856.73 639
8857.62 648
8858.51 646
8859.40 635
8860.29 634
8861.17 621
8862.06 662
8862.95 690
8863.84 652
8864.73 654
8865.62 654
8866.51 657
8867.40 604
8868.29 601
8869.17 598
8870.06 588
8870.95 614
8871.84 622
8872.73 625
8873.62 597
8874.51 588
8875.40 577
8876.29 613
8877.18 608
8878.07 596
8878.96 553
8879.85 599
8880.74 599
8881.63 550
8882.51 575
8883.40 582
8884.29 563
8885.18 610
8886.07 593
8886.96 598
8887.85 560
8888.74 559
8889.63 549
8890.52 564
8891.41 572
8892.30 539
8893.19 541
8894.09 531
8894.98 536
8895.87 535
8896.76 530
8897.65 538
8898.54 545
8899.43 533
8900.32 490
8901.21 489
8902.10 524
8902.99 556
8903.88 526
8904.77 542
8905.66 515
8906.55 503
8907.44 563
8908.34 501
8909.23 490
8910.12 513
8911.01 506
8911.90 519
8912.79 549
8913.68 522
8914.57 494
8915.47 491
8916.36 542
8917.25 540
8918.14 535
8919.03 525
8919.92 520
8920.81 515
8921.71 487
8922.60 466
8923.49 514
8924.38 491
8925.27 509
8926.16 520
8927.06 492
8927.95 499
8928.84 522
8929.73 503
8930.62 495
8931.52 495
8932.41 496
8933.30 505
8934.19 492
8935.09 508
8935.98 478
8936.87 491
8937.76 485
8938.66 468
8939.55 474
8940.44 446
8941.33 459
8942.23 470
8943.12 473
8944.01 459
8944.90 456
8945.80 467
8946.69 440
8947.58 463
8948.48 422
8949.37 459
8950.26 444
8951.16 468
8952.05 473
8952.94 485
8953.84 473
8954.73 475
8955.62 497
8956.52 506
8957.41 472
8958.30 454
8959.20 492
8960.09 475
8960.98 429
8961.88 464
8962.77 488
8963.66 494
8964.56 500
8965.45 485
8966.35 472
8967.24 470
8968.13 498
8969.03 487
8969.92 478
8970.82 460
8971.71 466
8972.60 495
8973.50 491
8974.39 484
8975.29 494
8976.18 477
8977.08 467
8977.97 475
8978.87 463
8979.76 461
8980.65 446
8981.55 457
8982.44 457
8983.34 441
8984.23 438
8985.13 444
8986.02 458
8986.92 428
8987.81 437
8988.71 428
8989.60 430
8990.50 475
8991.39 456
8992.29 461
8993.18 473
8994.08 472
8994.97 455
8995.87 462
8996.76 432
8997.66 457
8998.56 462
8999.45 448
9000.35 454
9001.24 445
9002.14 454
9003.03 468
9003.93 436
9004.83 439
9005.72 437
9006.62 432
9007.51 424
9008.41 474
9009.31 421
9010.20 425
9011.10 433
9011.99 415
9012.89 441
9013.79 446
9014.68 427
9015.58 457
9016.48 438
9017.37 399
9018.27 434
9019.16 412
9020.06 435
9020.96 425
9021.85 441
9022.75 435
9023.65 426
9024.54 417
9025.44 446
9026.34 436
9027.24 441
9028.13 443
9029.03 462
9029.93 437
9030.82 436
9031.72 468
9032.62 444
9033.52 425
9034.41 413
9035.31 443
9036.21 443
9037.10 437
9038.00 438
9038.90 406
9039.80 459
9040.69 467
9041.59 431
9042.49 394
9043.39 458
9044.29 456
9045.18 426
9046.08 412
9046.98 469
9047.88 461
9048.78 455
9049.67 408
9050.57 434
9051.47 434
9052.37 444
9053.27 439
9054.16 430
9055.06 411
9055.96 440
9056.86 441
9057.76 427
9058.66 446
9059.55 462
9060.45 465
9061.35 463
9062.25 488
9063.15 452
9064.05 445
9064.95 477
9065.85 465
9066.74 475
9067.64 470
9068.54 502
9069.44 443
9070.34 450
9071.24 443
9072.14 457
9073.04 463
9073.94 438
9074.84 424
9075.74 453
9076.64 444
9077.53 460
9078.43 478
9079.33 494
9080.23 461
9081.13 471
9082.03 465
9082.93 457
9083.83 452
9084.73 429
9085.63 435
9086.53 420
9087.43 453
9088.33 442
9089.23 420
9090.13 494
9091.03 460
9091.93 449
9092.83 454
9093.73 431
9094.63 487
9095.53 483
9096.43 474
9097.33 488
9098.23 481
9099.13 455
9100.04 435
9100.94 432
9101.84 458
9102.74 417
9103.64 454
9104.54 442
9105.44 445
9106.34 423
9107.24 434
9108.14 425
9109.04 445
9109.94 454
9110.85 457
9111.75 452
9112.65 441
9113.55 449
9114.45 459
9115.35 455
9116.25 478
9117.15 440
9118.06 439
9118.96 456
9119.86 482
9120.76 479
9121.66 460
9122.56 432
9123.46 460
9124.37 479
9125.27 456
9126.17 467
9127.07 481
9127.97 470
9128.88 478
9129.78 479
9130.68 464
9131.58 433
9132.48 436
9133.39 479
9134.29 485
9135.19 447
9136.09 452
9137.00 463
9137.90 456
9138.80 470
9139.70 436
9140.61 445
9141.51 455
9142.41 460
9143.31 440
9144.22 427
9145.12 453
9146.02 441
9146.92 420
9147.83 438
9148.73 442
9149.63 409
9150.54 442
9151.44 417
9152.34 441
9153.25 431
9154.15 424
9155.05 453
9155.96 461
9156.86 446
9157.76 447
9158.67 443
9159.57 425
9160.47 443
9161.38 468
9162.28 442
9163.18 455
9164.09 437
9164.99 447
9165.90 435
9166.80 448
9167.70 457
9168.61 467
9169.51 495
9170.42 490
9171.32 483
9172.22 444
9173.13 433
9174.03 440
9174.94 436
9175.84 443
9176.74 467
9177.65 482
9178.55 448
9179.46 441
9180.36 418
9181.27 465
9182.17 472
9183.08 456
9183.98 459
9184.89 437
9185.79 501
9186.70 485
9187.60 496
9188.51 467
9189.41 507
9190.32 464
9191.22 464
9192.13 483
9193.03 447
9193.94 469
9194.84 487
9195.75 494
9196.65 490
9197.56 512
9198.46 543
9199.37 564
9200.27 577
9201.18 586
9202.08 564
9202.99 576
9203.90 601
9204.80 562
9205.71 534
9206.61 560
9207.52 540
9208.42 518
9209.33 504
9210.24 478
9211.14 460
9212.05 451
9212.95 475
9213.86 442
9214.77 439
9215.67 458
9216.58 449
9217.49 466
9218.39 460
9219.30 462
9220.21 477
9221.11 467
9222.02 468
9222.93 484
9223.83 453
9224.74 460
9225.65 454
9226.55 446
9227.46 449
9228.37 459
9229.27 448
9230.18 457
9231.09 471
9231.99 478
9232.90 439
9233.81 437
9234.72 444
9235.62 472
9236.53 465
9237.44 425
9238.34 471
9239.25 492
9240.16 456
9241.07 445
9241.97 440
9242.88 437
9243.79 443
9244.70 412
9245.61 405
9246.51 433
9247.42 435
9248.33 438
9249.24 481
9250.14 446
9251.05 415
9251.96 448
9252.87 426
9253.78 444
9254.69 493
9255.59 479
9256.50 492
9257.41 451
9258.32 427
9259.23 438
9260.14 433
9261.04 464
9261.95 444
9262.86 465
9263.77 442
9264.68 440
9265.59 458
9266.50 460
9267.40 462
9268.31 477
9269.22 452
9270.13 461
9271.04 468
9271.95 443
9272.86 450
9273.77 439
9274.68 453
9275.59 463
9276.49 466
9277.40 460
9278.31 440
9279.22 454
9280.13 445
9281.04 453
9281.95 448
9282.86 450
9283.77 476
9284.68 475
9285.59 457
9286.50 444
9287.41 471
9288.32 425
9289.23 425
9290.14 457
9291.05 469
9291.96 476
9292.87 472
9293.78 459
9294.69 477
9295.60 491
9296.51 484
9297.42 499
9298.33 486
9299.24 447
9300.15 455
9301.06 479
9301.97 514
9302.88 481
9303.79 485
9304.70 494
9305.61 479
9306.53 511
9307.44 487
9308.35 506
9309.26 510
9310.17 492
9311.08 515
9311.99 533
9312.90 555
9313.81 519
9314.72 532
9315.63 506
9316.55 523
9317.46 543
9318.37 554
9319.28 535
9320.19 516
9321.10 535
9322.01 504
9322.93 502
9323.84 503
9324.75 528
9325.66 504
9326.57 499
9327.48 504
9328.40 491
9329.31 493
9330.22 509
9331.13 477
9332.04 467
9332.96 449
9333.87 451
9334.78 452
9335.69 480
9336.60 474
9337.52 511
9338.43 498
9339.34 457
9340.25 474
9341.17 487
9342.08 515
9342.99 494
9343.90 467
9344.82 492
9345.73 516
9346.64 505
9347.55 484
9348.47 486
9349.38 526
9350.29 527
9351.21 492
9352.12 498
9353.03 517
9353.94 516
9354.86 502
9355.77 503
9356.68 503
9357.60 495
9358.51 536
9359.42 502
9360.34 509
9361.25 532
9362.16 518
9363.08 520
9363.99 515
9364.90 527
9365.82 512
9366.73 516
9367.65 508
9368.56 477
9369.47 479
9370.39 488
9371.30 504
9372.21 524
9373.13 499
9374.04 522
9374.96 542
9375.87 519
9376.79 527
9377.70 536
9378.61 531
9379.53 535
9380.44 558
9381.36 596
9382.27 564
9383.19 554
9384.10 550
9385.01 535
9385.93 559
9386.84 543
9387.76 537
9388.67 557
9389.59 607
9390.50 631
9391.42 615
9392.33 631
9393.25 635
9394.16 605
9395.08 616
9395.99 610
9396.91 646
9397.82 582
9398.74 610
9399.65 621
9400.57 635
9401.48 583
9402.40 577
9403.32 552
9404.23 563
9405.15 560
9406.06 564
9406.98 560
9407.89 562
9408.81 549
9409.73 543
9410.64 575
9411.56 559
9412.47 526
9413.39 576
9414.30 566
9415.22 602
9416.14 575
9417.05 572
9417.97 559
9418.89 574
9419.80 587
9420.72 564
9421.63 600
9422.55 589
9423.47 594
9424.38 614
9425.30 567
9426.22 584
9427.13 633
9428.05 614
9428.97 593
9429.88 592
9430.80 614
9431.72 642
9432.63 604
9433.55 613
9434.47 640
9435.38 625
9436.30 650
9437.22 636
9438.14 657
9439.05 703
9439.97 710
9440.89 749
9441.81 744
9442.72 755
9443.64 751
9444.56 808
9445.47 751
9446.39 706
9447.31 752
9448.23 727
9449.15 736
9450.06 743
9450.98 719
9451.90 701
9452.82 694
9453.73 775
9454.65 761
9455.57 722
9456.49 746
9457.41 724
9458.32 715
9459.24 693
9460.16 683
9461.08 712
9462.00 645
9462.92 628
9463.83 640
9464.75 646
9465.67 642
9466.59 665
9467.51 663
9468.43 639
9469.35 660
9470.26 641
9471.18 657
9472.10 674
9473.02 665
9473.94 707
9474.86 677
9475.78 675
9476.70 653
9477.62 675
9478.54 662
9479.45 661
9480.37 736
9481.29 745
9482.21 783
9483.13 743
9484.05 748
9484.97 777
9485.89 756
9486.81 740
9487.73 700
9488.65 676
9489.57 728
9490.49 704
9491.41 653
9492.33 662
9493.25 623
9494.17 648
9495.09 692
9496.01 667
9496.93 691
9497.85 675
9498.77 670
9499.69 699
9500.61 657
9501.53 643
9502.45 687
9503.37 696
9504.29 702
9505.21 691
9506.13 704
9507.05 691
9507.97 691
9508.89 733
9509.81 705
9510.73 747
9511.65 757
9512.57 747
9513.49 741
9514.42 752
9515.34 758
9516.26 780
9517.18 800
9518.10 819
9519.02 891
9519.94 940
9520.86 925
9521.78 959
9522.71 1032
9523.63 1057
9524.55 1035
9525.47 1046
9526.39 1017
9527.31 963
9528.23 941
9529.16 918
9530.08 866
9531.00 861
9531.92 827
9532.84 830
9533.76 848
9534.69 842
9535.61 784
9536.53 752
9537.45 777
9538.37 823
9539.30 798
9540.22 792
9541.14 747
9542.06 758
9542.98 778
9543.91 767
9544.83 781
9545.75 764
9546.67 797
9547.60 863
9548.52 839
9549.44 835
9550.36 870
9551.29 856
9552.21 842
9553.13 839
9554.06 812
9554.98 819
9555.90 828
9556.82 827
9557.75 815
9558.67 805
9559.59 849
9560.52 858
9561.44 840
9562.36 850
9563.29 825
9564.21 834
9565.13 865
9566.06 834
9566.98 828
9567.90 859
9568.83 857
9569.75 825
9570.67 855
9571.60 839
9572.52 830
9573.44 844
9574.37 839
9575.29 838
9576.22 883
9577.14 898
9578.06 908
9578.99 969
9579.91 951
9580.84 932
9581.76 966
9582.68 941
9583.61 944
9584.53 956
9585.46 943
9586.38 895
9587.31 918
9588.23 894
9589.15 916
9590.08 904
9591.00 920
9591.93 959
9592.85 939
9593.78 938
9594.70 945
9595.63 967
9596.55 971
9597.48 1023
9598.40 1052
9599.33 1051
9600.25 1090
9601.18 1081
9602.10 1096
9603.03 1100
9603.95 1066
9604.88 1076
9605.80 1082
9606.73 1083
9607.65 1059
9608.58 1017
9609.50 982
9610.43 1024
9611.35 987
9612.28 995
9613.21 1046
9614.13 986
9615.06 1020
9615.98 989
9616.91 1014
9617.84 969
9618.76 1024
9619.69 995
9620.61 991
9621.54 1024
9622.47 1052
9623.39 1060
9624.32 1033
9625.24 1061
9626.17 1085
9627.10 1105
9628.02 1112
9628.95 1129
9629.88 1136
9630.80 1153
9631.73 1141
9632.65 1134
9633.58 1168
9634.51 1168
9635.43 1191
9636.36 1195
9637.29 1180
9638.22 1183
9639.14 1214
9640.07 1244
9641.00 1308
9641.92 1276
9642.85 1341
9643.78 1365
9644.70 1394
9645.63 1404
9646.56 1383
9647.49 1462
9648.41 1539
9649.34 1514
9650.27 1475
9651.20 1483
9652.12 1525
9653.05 1554
9653.98 1494
9654.91 1496
9655.83 1494
9656.76 1433
9657.69 1437
9658.62 1407
9659.55 1460
9660.47 1420
9661.40 1437
9662.33 1415
9663.26 1435
9664.19 1445
9665.11 1403
9666.04 1434
9666.97 1464
9667.90 1471
9668.83 1499
9669.75 1515
9670.68 1524
9671.61 1525
9672.54 1560
9673.47 1595
9674.40 1603
9675.33 1642
9676.25 1573
9677.18 1606
9678.11 1681
9679.04 1681
9679.97 1680
9680.90 1707
9681.83 1737
9682.76 1747
9683.69 1743
9684.61 1770
9685.54 1809
9686.47 1830
9687.40 1767
9688.33 1831
9689.26 1845
9690.19 1835
9691.12 1833
9692.05 1945
9692.98 1932
9693.91 1960
9694.84 1961
9695.77 2063
9696.70 2117
9697.63 2223
9698.56 2362
9699.49 2432
9700.42 2487
9701.35 2495
9702.28 2508
9703.21 2519
9704.14 2394
9705.07 2235
9706.00 2144
9706.93 2072
9707.86 2032
9708.79 1939
9709.72 1839
9710.65 1807
9711.58 1826
9712.51 1820
9713.44 1887
9714.37 1878
9715.30 1891
9716.23 1977
9717.16 1903
9718.09 1848
9719.02 1868
9719.95 1819
9720.88 1839
9721.81 1766
9722.75 1662
9723.68 1521
9724.61 1563
9725.54 1533
9726.47 1470
9727.40 1415
9728.33 1381
9729.26 1403
9730.19 1360
9731.13 1401
9732.06 1426
9732.99 1416
9733.92 1408
9734.85 1413
9735.78 1393
9736.71 1397
9737.65 1389
9738.58 1367
9739.51 1329
9740.44 1310
9741.37 1329
9742.30 1233
9743.24 1226
9744.17 1206
9745.10 1182
9746.03 1184
9746.96 1192
9747.90 1179
9748.83 1115
9749.76 1084
9750.69 1153
9751.63 1125
9752.56 1136
9753.49 1116
9754.42 1060
9755.36 1080
9756.29 1091
9757.22 1074
9758.15 1049
9759.09 1092
9760.02 1123
9760.95 1113
9761.88 1124
9762.82 1103
9763.75 1095
9764.68 1062
9765.62 1073
9766.55 1103
9767.48 1108
9768.41 1092
9769.35 1069
9770.28 1079
9771.21 1093
9772.15 1103
9773.08 1096
9774.01 1155
9774.95 1149
9775.88 1077
9776.81 1088
9777.75 1147
9778.68 1161
9779.62 1154
9780.55 1182
9781.48 1170
9782.42 1165
9783.35 1182
9784.28 1187
9785.22 1153
9786.15 1143
9787.09 1128
9788.02 1063
9788.95 1080
9789.89 1067
9790.82 1042
9791.76 1006
9792.69 998
9793.63 1000
9794.56 1008
9795.49 1037
9796.43 1069
9797.36 1053
9798.30 1058
9799.23 1067
9800.17 1043
9801.10 1056
9802.04 1080
9802.97 1087
9803.91 1012
9804.84 974
9805.78 968
9806.71 924
9807.65 920
9808.58 900
9809.52 866
9810.45 869
9811.39 860
9812.32 840
9813.26 815
9814.19 825
9815.13 867
9816.06 830
9817.00 832
9817.93 806
9818.87 778
9819.80 783
9820.74 777
9821.68 790
9822.61 773
9823.55 773
9824.48 758
9825.42 786
9826.35 727
9827.29 733
9828.23 744
9829.16 780
9830.10 795
9831.03 793
9831.97 761
9832.91 759
9833.84 744
9834.78 733
9835.72 726
9836.65 746
9837.59 723
9838.52 726
9839.46 754
9840.40 745
9841.33 769
9842.27 761
9843.21 743
9844.14 738
9845.08 741
9846.02 739
9846.95 768
9847.89 736
9848.83 726
9849.77 721
9850.70 703
9851.64 771
9852.58 722
9853.51 737
9854.45 747
9855.39 724
9856.33 734
9857.26 738
9858.20 729
9859.14 721
9860.08 697
9861.01 733
9861.95 707
9862.89 725
9863.83 703
9864.76 713
9865.70 715
9866.64 699
9867.58 695
9868.51 722
9869.45 693
9870.39 680
9871.33 701
9872.27 710
9873.20 703
9874.14 680
9875.08 676
9876.02 679
9876.96 735
9877.90 727
9878.83 684
9879.77 743
9880.71 745
9881.65 711
9882.59 693
9883.53 693
9884.47 681
9885.40 674
9886.34 712
9887.28 715
9888.22 694
9889.16 673
9890.10 667
9891.04 678
9891.98 652
9892.91 724
9893.85 696
9894.79 688
9895.73 687
9896.67 654
9897.61 659
9898.55 637
9899.49 643
9900.43 644
9901.37 669
9902.31 689
9903.25 664
9904.19 643
9905.13 642
9906.07 662
9907.01 639
9907.95 646
9908.89 693
9909.83 693
9910.77 667
9911.71 635
9912.65 695
9913.59 696
9914.53 661
9915.47 695
9916.41 724
9917.35 729
9918.29 719
9919.23 690
9920.17 690
9921.11 730
9922.05 755
9922.99 810
9923.93 838
9924.87 818
9925.81 874
9926.75 933
9927.69 980
9928.63 993
9929.57 990
9930.51 949
9931.45 945
9932.39 905
9933.34 852
9934.28 864
9935.22 824
9936.16 791
9937.10 770
9938.04 713
9938.98 687
9939.92 685
9940.87 691
9941.81 679
9942.75 663
9943.69 676
9944.63 678
9945.57 724
9946.51 784
9947.46 786
9948.40 799
9949.34 899
9950.28 902
9951.22 928
9952.16 947
9953.11 928
9954.05 898
9954.99 881
9955.93 840
9956.87 808
9957.82 781
9958.76 718
9959.70 707
9960.64 710
9961.59 652
9962.53 695
9963.47 651
9964.41 617
9965.35 613
9966.30 616
9967.24 617
9968.18 577
9969.13 601
9970.07 575
9971.01 562
9971.95 581
9972.90 570
9973.84 547
9974.78 592
9975.73 550
9976.67 569
9977.61 540
9978.55 534
9979.50 555
9980.44 543
9981.38 493
9982.33 542
9983.27 572
9984.21 590
9985.16 562
9986.10 554
9987.04 560
9987.99 552
9988.93 552
9989.88 554
9990.82 554
9991.76 549
9992.71 513
9993.65 570
9994.59 570
9995.54 584
9996.48 553
9997.43 570
9998.37 541
9999.31 552
10000.26 552
10001.20 520
10002.15 538
10003.09 535
10004.04 526
10004.98 542
10005.92 510
10006.87 526
10007.81 576
10008.76 521
10009.70 510
10010.65 538
10011.59 520
10012.54 577
10013.48 542
10014.43 525
10015.37 555
10016.32 511
10017.26 521
10018.21 537
10019.15 531
10020.10 519
10021.04 542
10021.99 540
10022.93 526
10023.88 509
10024.82 515
10025.77 539
10026.71 561
10027.66 521
10028.60 521
10029.55 516
10030.49 509
10031.44 532
10032.39 532
10033.33 508
10034.28 527
10035.22 548
10036.17 522
10037.11 490
10038.06 520
10039.01 534
10039.95 491
10040.90 517
10041.84 507
10042.79 493
10043.74 505
10044.68 495
10045.63 506
10046.58 475
10047.52 509
10048.47 514
10049.41 498
10050.36 486
10051.31 484
10052.25 503
10053.20 490
10054.15 484
10055.09 494
10056.04 479
10056.99 505
10057.93 490
10058.88 479
10059.83 514
10060.78 479
10061.72 495
10062.67 503
10063.62 499
10064.56 516
10065.51 508
10066.46 508
10067.41 483
10068.35 459
10069.30 491
10070.25 492
10071.20 513
10072.14 479
10073.09 458
10074.04 489
10074.99 455
10075.93 473
10076.88 456
10077.83 465
10078.78 510
10079.72 443
10080.67 498
10081.62 491
10082.57 501
10083.52 483
10084.46 492
10085.41 483
10086.36 498
10087.31 473
10088.26 471
10089.21 483
10090.15 513
10091.10 513
10092.05 430
10093.00 477
10093.95 473
10094.90 448
10095.85 456
10096.79 459
10097.74 499
10098.69 467
10099.64 468
10100.59 450
10101.54 489
10102.49 487
10103.44 502
10104.39 513
10105.33 489
10106.28 493
10107.23 470
10108.18 472
10109.13 450
10110.08 459
10111.03 494
10111.98 462
10112.93 480
10113.88 472
10114.83 489
10115.78 482
10116.73 474
10117.68 462
10118.63 498
10119.58 503
10120.53 442
10121.48 471
10122.43 477
10123.38 492
10124.33 517
10125.28 511
10126.23 482
10127.18 499
10128.13 479
10129.08 501
10130.03 479
10130.98 498
10131.93 461
10132.88 499
10133.83 502
10134.78 492
10135.73 515
10136.68 512
10137.63 481
10138.58 528
10139.53 514
10140.48 527
10141.43 517
10142.38 512
10143.33 515
10144.29 481
10145.24 554
10146.19 518
10147.14 538
10148.09 548
10149.04 535
10149.99 553
10150.94 544
10151.89 525
10152.85 562
10153.80 578
10154.75 572
10155.70 551
10156.65 540
10157.60 549
10158.55 556
10159.51 548
10160.46 566
10161.41 557
10162.36 573
10163.31 557
10164.26 581
10165.22 584
10166.17 611
10167.12 617
10168.07 656
10169.02 620
10169.98 587
10170.93 625
10171.88 634
10172.83 584
10173.79 606
10174.74 621
10175.69 646
10176.64 658
10177.60 607
10178.55 655
10179.50 642
10180.45 652
10181.41 660
10182.36 678
10183.31 686
10184.26 712
10185.22 682
10186.17 658
10187.12 666
10188.08 661
10189.03 663
10189.98 662
10190.93 695
10191.89 663
10192.84 668
10193.79 690
10194.75 635
10195.70 666
10196.65 705
10197.61 683
10198.56 715
10199.51 692
10200.47 713
10201.42 675
10202.38 717
10203.33 738
10204.28 767
10205.24 810
10206.19 796
10207.14 745
10208.10 830
10209.05 806
10210.01 820
10210.96 847
10211.91 805
10212.87 798
10213.82 772
10214.78 758
10215.73 746
10216.69 754
10217.64 760
10218.59 726
10219.55 742
10220.50 680
10221.46 698
10222.41 686
10223.37 690
10224.32 693
10225.28 675
10226.23 697
10227.19 710
10228.14 705
10229.10 722
10230.05 725
10231.01 777
10231.96 803
10232.92 800
10233.87 855
10234.83 905
10235.78 935
10236.74 952
10237.69 981
10238.65 1019
10239.60 1008
10240.56 970
10241.51 951
10242.47 908
10243.42 859
10244.38 815
10245.34 792
10246.29 737
10247.25 704
10248.20 718
10249.16 709
10250.11 662
10251.07 682
10252.03 645
10252.98 670
10253.94 668
10254.89 680
10255.85 641
10256.81 603
10257.76 616
10258.72 610
10259.68 625
10260.63 591
10261.59 558
10262.55 564
10263.50 575
10264.46 578
10265.41 575
10266.37 553
10267.33 562
10268.28 544
10269.24 526
10270.20 535
10271.16 576
10272.11 580
10273.07 561
10274.03 580
10274.98 571
10275.94 583
10276.90 558
10277.85 539
10278.81 534
10279.77 565
10280.73 559
10281.68 551
10282.64 535
10283.60 523
10284.56 509
10285.51 522
10286.47 550
10287.43 523
10288.39 530
10289.34 494
10290.30 484
10291.26 515
10292.22 508
10293.18 576
10294.13 551
10295.09 519
10296.05 528
10297.01 543
10297.97 522
10298.92 516
10299.88 549
10300.84 529
10301.80 504
10302.76 501
10303.72 562
10304.67 541
10305.63 488
10306.59 498
10307.55 541
10308.51 532
10309.47 501
10310.43 497
10311.38 558
10312.34 576
10313.30 564
10314.26 552
10315.22 524
10316.18 529
10317.14 558
10318.10 535
10319.06 516
10320.01 541
10320.97 497
10321.93 514
10322.89 501
10323.85 521
10324.81 520
10325.77 507
10326.73 510
10327.69 518
10328.65 524
10329.61 500
10330.57 531
10331.53 506
10332.49 501
10333.45 498
10334.41 497
10335.37 531
10336.33 521
10337.29 516
10338.25 490
10339.21 497
10340.17 485
10341.13 460
10342.09 456
10343.05 474
10344.01 495
10344.97 487
10345.93 473
10346.89 478
10347.85 486
10348.81 473
10349.77 432
10350.73 438
10351.69 492
10352.65 466
10353.61 443
10354.57 453
10355.53 448
10356.49 434
10357.46 447
10358.42 440
10359.38 448
10360.34 461
10361.30 457
10362.26 432
10363.22 440
10364.18 477
10365.14 438
10366.11 432
10367.07 413
10368.03 417
10368.99 423
10369.95 441
10370.91 431
10371.87 399
10372.84 422
10373.80 438
10374.76 432
10375.72 441
10376.68 452
10377.64 453
10378.61 410
10379.57 433
10380.53 427
10381.49 437
10382.45 427
10383.42 429
10384.38 428
10385.34 431
10386.30 438
10387.27 414
10388.23 448
10389.19 444
10390.15 430
10391.11 406
10392.08 436
10393.04 437
10394.00 427
10394.96 414
10395.93 423
10396.89 444
10397.85 418
10398.82 416
10399.78 407
10400.74 434
10401.70 412
10402.67 434
10403.63 445
10404.59 425
10405.56 411
10406.52 408
10407.48 433
10408.45 392
10409.41 432
10410.37 387
10411.34 423
10412.30 423
10413.26 471
10414.23 429
10415.19 442
10416.15 479
10417.12 475
10418.08 474
10419.04 512
10420.01 520
10420.97 509
10421.94 479
10422.90 485
10423.86 467
10424.83 463
10425.79 471
10426.76 478
10427.72 469
10428.68 446
10429.65 447
10430.61 442
10431.58 458
10432.54 411
10433.51 412
10434.47 414
10435.44 413
10436.40 411
10437.36 400
10438.33 403
10439.29 372
10440.26 386
10441.22 391
10442.19 437
10443.15 401
10444.12 387
10445.08 376
10446.05 408
10447.01 389
10447.98 380
10448.94 380
10449.91 387
10450.87 381
10451.84 381
10452.80 406
10453.77 368
10454.73 386
10455.70 377
10456.67 401
10457.63 391
10458.60 384
10459.56 420
10460.53 453
10461.49 394
10462.46 420
10463.43 425
10464.39 424
10465.36 422
10466.32 394
10467.29 411
10468.25 405
10469.22 406
10470.19 409
10471.15 410
10472.12 397
10473.09 403
10474.05 426
10475.02 409
10475.98 396
10476.95 439
10477.92 398
10478.88 406
10479.85 456
10480.82 436
10481.78 441
10482.75 437
10483.72 450
10484.68 400
10485.65 415
10486.62 414
10487.58 422
10488.55 454
10489.52 446
10490.49 431
10491.45 424
10492.42 423
10493.39 421
10494.35 389
10495.32 430
10496.29 407
10497.26 399
10498.22 406
10499.19 396
10500.16 393
10501.13 416
10502.09 412
10503.06 398
10504.03 370
10505.00 394
10505.96 400
10506.93 390
10507.90 379
10508.87 394
10509.84 377
10510.80 393
10511.77 394
10512.74 397
10513.71 397
10514.68 408
10515.64 410
10516.61 371
10517.58 377
10518.55 401
10519.52 399
10520.49 391
10521.45 385
10522.42 389
10523.39 405
10524.36 393
10525.33 389
10526.30 414
10527.27 403
10528.23 404
10529.20 404
10530.17 387
10531.14 430
10532.11 409
10533.08 409
10534.05 419
10535.02 413
10535.99 429
10536.96 438
10537.93 418
10538.89 461
10539.86 460
10540.83 437
10541.80 451
10542.77 417
10543.74 409
10544.71 445
10545.68 414
10546.65 394
10547.62 404
10548.59 396
10549.56 414
10550.53 437
10551.50 420
10552.47 406
10553.44 420
10554.41 429
10555.38 431
10556.35 437
10557.32 429
10558.29 473
10559.26 458
10560.23 443
10561.20 437
10562.17 455
10563.14 455
10564.11 471
10565.08 448
10566.05 504
10567.02 485
10567.99 457
10568.96 447
10569.93 435
10570.91 433
10571.88 450
10572.85 440
10573.82 412
10574.79 428
10575.76 449
10576.73 441
10577.70 433
10578.67 405
10579.64 454
10580.62 450
10581.59 438
10582.56 440
10583.53 415
10584.50 427
10585.47 430
10586.44 454
10587.42 461
10588.39 446
10589.36 457
10590.33 459
10591.30 459
10592.27 455
10593.25 441
10594.22 443
10595.19 433
10596.16 447
10597.13 470
10598.10 422
10599.08 452
10600.05 477
10601.02 448
10601.99 463
10602.97 480
10603.94 470
10604.91 470
10605.88 465
10606.85 466
10607.83 465
10608.80 501
10609.77 480
10610.74 513
10611.72 524
10612.69 508
10613.66 516
10614.64 527
10615.61 505
10616.58 498
10617.55 503
10618.53 495
10619.50 484
10620.47 512
10621.45 487
10622.42 480
10623.39 496
10624.37 485
10625.34 504
10626.31 482
10627.29 465
10628.26 474
10629.23 467
10630.21 453
10631.18 473
10632.15 507
10633.13 475
10634.10 508
10635.07 508
10636.05 531
10637.02 510
10638.00 547
10638.97 548
10639.94 571
10640.92 590
10641.89 631
10642.87 589
10643.84 548
10644.81 566
10645.79 536
10646.76 574
10647.74 528
10648.71 527
10649.68 484
10650.66 491
10651.63 477
10652.61 479
10653.58 444
10654.56 404
10655.53 424
10656.51 450
10657.48 444
10658.46 447
10659.43 423
10660.41 421
10661.38 437
10662.36 418
10663.33 431
10664.31 426
10665.28 386
10666.26 408
10667.23 431
10668.21 413
10669.18 404
10670.16 415
10671.13 447
10672.11 452
10673.08 434
10674.06 399
10675.03 422
10676.01 441
10676.99 407
10677.96 402
10678.94 450
10679.91 450
10680.89 479
10681.86 451
10682.84 423
10683.82 449
10684.79 429
10685.77 419
10686.74 423
10687.72 386
10688.70 387
10689.67 385
10690.65 432
10691.63 408
10692.60 417
10693.58 420
10694.55 408
10695.53 401
10696.51 386
10697.48 393
10698.46 390
10699.44 416
10700.41 396
10701.39 403
10702.37 389
10703.34 421
10704.32 414
10705.30 386
10706.27 357
10707.25 417
10708.23 405
10709.21 386
10710.18 368
10711.16 393
10712.14 403
10713.11 424
10714.09 420
10715.07 417
10716.05 401
10717.02 409
10718.00 407
10718.98 405
10719.96 417
10720.93 408
10721.91 441
10722.89 432
10723.87 431
10724.85 380
10725.82 432
10726.80 429
10727.78 423
10728.76 423
10729.74 408
10730.71 433
10731.69 426
10732.67 405
10733.65 381
10734.63 387
10735.60 395
10736.58 409
10737.56 418
10738.54 401
10739.52 410
10740.50 432
10741.48 419
10742.45 405
10743.43 415
10744.41 396
10745.39 398
10746.37 406
10747.35 425
10748.33 396
10749.31 388
10750.28 404
10751.26 387
10752.24 413
10753.22 409
10754.20 423
10755.18 427
10756.16 416
10757.14 403
10758.12 385
10759.10 392
10760.08 398
10761.06 419
10762.04 403
10763.01 407
10763.99 436
10764.97 405
10765.95 410
10766.93 409
10767.91 410
10768.89 429
10769.87 410
10770.85 397
10771.83 405
10772.81 386
10773.79 415
10774.77 398
10775.75 383
10776.73 402
10777.71 415
10778.69 425
10779.67 430
10780.65 454
10781.63 445
10782.62 409
10783.60 422
10784.58 459
10785.56 404
10786.54 425
10787.52 418
10788.50 422
10789.48 427
10790.46 432
10791.44 421
10792.42 450
10793.40 416
10794.38 413
10795.37 399
10796.35 406
10797.33 438
10798.31 451
10799.29 427
10800.27 422
10801.25 431
10802.23 445
10803.21 476
10804.20 425
10805.18 442
10806.16 450
10807.14 447
10808.12 431
10809.10 432
10810.09 467
10811.07 461
10812.05 423
10813.03 431
10814.01 441
10815.00 446
10815.98 459
10816.96 467
10817.94 465
10818.92 447
10819.91 461
10820.89 424
10821.87 459
10822.85 463
10823.83 426
10824.82 478
10825.80 470
10826.78 454
10827.76 441
10828.75 448
10829.73 451
10830.71 443
10831.69 438
10832.68 447
10833.66 444
10834.64 452
10835.63 451
10836.61 444
10837.59 475
10838.57 464
10839.56 474
10840.54 455
10841.52 458
10842.51 481
10843.49 482
10844.47 494
10845.46 492
10846.44 474
10847.42 502
10848.41 501
10849.39 479
10850.37 486
10851.36 502
10852.34 500
10853.32 483
10854.31 497
10855.29 488
10856.28 523
10857.26 530
10858.24 530
10859.23 530
10860.21 523
10861.20 530
10862.18 520
10863.16 520
10864.15 526
10865.13 528
10866.12 525
10867.10 534
10868.08 530
10869.07 560
10870.05 536
10871.04 530
10872.02 566
10873.01 568
10873.99 566
10874.98 580
10875.96 562
10876.95 570
10877.93 547
10878.92 567
10879.90 604
10880.89 571
10881.87 574
10882.86 589
10883.84 599
10884.83 584
10885.81 595
10886.80 587
10887.78 619
10888.77 593
10889.75 596
10890.74 608
10891.72 627
10892.71 633
10893.69 619
10894.68 646
10895.66 647
10896.65 685
10897.64 661
10898.62 621
10899.61 616
10900.59 669
10901.58 654
10902.56 683
10903.55 661
10904.54 673
10905.52 718
10906.51 693
10907.49 674
10908.48 711
10909.47 701
10910.45 720
10911.44 728
10912.43 722
10913.41 743
10914.40 748
10915.39 733
10916.37 741
10917.36 753
10918.35 769
10919.33 747
10920.32 761
10921.31 759
10922.29 751
10923.28 774
10924.27 811
10925.25 788
10926.24 816
10927.23 801
10928.21 835
10929.20 851
10930.19 863
10931.18 875
10932.16 817
10933.15 855
10934.14 823
10935.12 820
10936.11 826
10937.10 850
10938.09 834
10939.07 865
10940.06 873
10941.05 870
10942.04 882
10943.02 920
10944.01 904
10945.00 961
10945.99 1001
10946.98 1009
10947.96 1019
10948.95 1025
10949.94 1030
10950.93 1124
10951.92 1119
10952.90 1112
10953.89 1160
10954.88 1161
10955.87 1288
10956.86 1338
10957.85 1366
10958.83 1428
10959.82 1440
10960.81 1448
10961.80 1499
10962.79 1470
10963.78 1406
10964.77 1392
10965.75 1364
10966.74 1282
10967.73 1224
10968.72 1247
10969.71 1203
10970.70 1150
10971.69 1111
10972.68 1128
10973.67 1077
10974.66 1078
10975.64 1079
10976.63 1087
10977.62 1072
10978.61 1078
10979.60 1080
10980.59 1113
10981.58 1111
10982.57 1122
10983.56 1084
10984.55 1115
10985.54 1124
10986.53 1134
10987.52 1167
10988.51 1165
10989.50 1165
10990.49 1201
10991.48 1238
10992.47 1247
10993.46 1314
10994.45 1359
10995.44 1514
10996.43 1567
10997.42 1609
10998.41 1718
10999.40 1804
11000.39 1865
11001.38 1877
11002.37 1924
11003.36 1887
11004.35 1869
11005.34 1732
11006.33 1669
11007.32 1553
11008.31 1508
11009.30 1399
11010.30 1307
11011.29 1231
11012.28 1143
11013.27 1062
11014.26 1015
11015.25 1042
11016.24 963
11017.23 921
11018.22 883
11019.21 909
11020.21 856
11021.20 897
11022.19 838
11023.18 824
11024.17 842
11025.16 836
11026.15 834
11027.14 844
11028.14 844
11029.13 880
11030.12 812
11031.11 845
11032.10 793
11033.09 805
11034.09 793
11035.08 798
11036.07 824
11037.06 823
11038.05 779
11039.05 768
11040.04 769
11041.03 766
11042.02 753
11043.02 747
11044.01 767
11045.00 767
11045.99 736
11046.98 718
11047.98 738
11048.97 728
11049.96 723
11050.95 691
11051.95 681
11052.94 686
11053.93 678
11054.93 694
11055.92 737
11056.91 712
11057.90 704
11058.90 688
11059.89 705
11060.88 716
11061.88 714
11062.87 711
11063.86 741
11064.86 702
11065.85 693
11066.84 701
11067.84 708
11068.83 751
11069.82 717
11070.82 706
11071.81 717
11072.80 731
11073.80 732
11074.79 698
11075.78 703
11076.78 728
11077.77 719
11078.77 677
11079.76 715
11080.75 696
11081.75 704
11082.74 719
11083.74 679
11084.73 665
11085.72 659
11086.72 688
11087.71 674
11088.71 657
11089.70 669
11090.70 706
11091.69 697
11092.68 699
11093.68 660
11094.67 658
11095.67 640
11096.66 635
11097.66 600
11098.65 630
11099.65 649
11100.64 647
11101.64 623
11102.63 662
11103.63 632
11104.62 608
11105.62 632
11106.61 618
11107.61 618
11108.60 591
11109.60 606
11110.59 620
11111.59 620
11112.58 608
11113.58 631
11114.57 614
11115.57 582
11116.56 608
11117.56 615
11118.56 587
11119.55 583
11120.55 577
11121.54 573
11122.54 577
11123.54 612
11124.53 623
11125.53 584
11126.52 602
11127.52 613
11128.51 592
11129.51 575
11130.51 590
11131.50 568
11132.50 603
11133.50 595
11134.49 571
11135.49 595
11136.49 576
11137.48 594
11138.48 606
11139.47 604
11140.47 582
11141.47 575
11142.46 586
11143.46 570
11144.46 576
11145.46 556
11146.45 591
11147.45 584
11148.45 582
11149.44 589
11150.44 611
11151.44 594
11152.43 569
11153.43 584
11154.43 599
11155.43 608
11156.42 585
11157.42 562
11158.42 593
11159.42 564
11160.41 554
11161.41 569
11162.41 521
11163.41 569
11164.40 571
11165.40 548
11166.40 542
11167.40 555
11168.39 575
11169.39 564
11170.39 530
11171.39 535
11172.39 565
11173.38 567
11174.38 524
11175.38 522
11176.38 552
11177.38 561
11178.38 551
11179.37 529
11180.37 556
11181.37 555
11182.37 533
11183.37 532
11184.37 564
11185.37 548
11186.36 525
11187.36 571
11188.36 539
11189.36 544
11190.36 555
11191.36 531
11192.36 561
11193.36 561
11194.36 564
11195.35 560
11196.35 538
11197.35 530
11198.35 563
11199.35 565
11200.35 557
11201.35 529
11202.35 533
11203.35 583
11204.35 591
11205.35 606
11206.35 578
11207.35 548
11208.35 595
11209.35 546
11210.35 557
11211.35 553
11212.35 560
11213.35 593
11214.35 587
11215.34 575
11216.35 568
11217.35 519
11218.35 560
11219.35 556
11220.35 522
11221.35 534
11222.35 554
11223.35 562
11224.35 561
11225.35 555
11226.35 554
11227.35 585
11228.35 551
11229.35 584
11230.35 571
11231.35 535
11232.35 535
11233.35 559
11234.35 571
11235.35 561
11236.35 573
11237.36 563
11238.36 563
11239.36 534
11240.36 537
11241.36 561
11242.36 545
11243.36 556
11244.36 589
11245.36 576
11246.37 587
11247.37 593
11248.37 577
11249.37 589
11250.37 566
11251.37 576
11252.38 605
11253.38 573
11254.38 589
11255.38 577
11256.38 600
11257.38 600
11258.39 613
11259.39 603
11260.39 617
11261.39 602
11262.39 597
11263.40 612
11264.40 622
11265.40 593
11266.40 615
11267.40 618
11268.41 672
11269.41 658
11270.41 663
11271.41 664
11272.42 668
11273.42 680
11274.42 681
11275.42 700
11276.43 673
11277.43 709
11278.43 731
11279.44 707
11280.44 707
11281.44 715
11282.44 699
11283.45 705
11284.45 709
11285.45 722
11286.46 695
11287.46 655
11288.46 670
11289.47 667
11290.47 645
11291.47 607
11292.48 625
11293.48 596
11294.48 642
11295.49 598
11296.49 598
11297.49 572
11298.50 554
11299.50 578
11300.51 597
11301.51 583
11302.51 588
11303.52 593
11304.52 565
11305.53 575
11306.53 582
11307.53 595
11308.54 594
11309.54 579
11310.55 589
11311.55 599
11312.55 582
11313.56 589
11314.56 613
11315.57 616
11316.57 610
11317.58 625
11318.58 631
11319.59 608
11320.59 636
11321.59 628
11322.60 646
11323.60 663
11324.61 665
11325.61 658
11326.62 624
11327.62 630
11328.63 624
11329.63 641
11330.64 635
11331.64 598
11332.65 637
11333.65 630
11334.66 619
11335.67 619
11336.67 606
11337.68 668
11338.68 659
11339.69 662
11340.69 688
11341.70 700
11342.70 707
11343.71 678
11344.72 705
11345.72 716
11346.73 682
11347.73 664
11348.74 676
11349.74 648
11350.75 623
11351.76 599
11352.76 606
11353.77 596
11354.78 600
11355.78 578
11356.79 617
11357.79 598
11358.80 588
11359.81 594
11360.81 581
11361.82 595
11362.83 617
11363.83 611
11364.84 608
11365.85 575
11366.85 596
11367.86 616
11368.87 596
11369.87 575
11370.88 566
11371.89 572
11372.89 606
11373.90 553
11374.91 553
11375.92 567
11376.92 563
11377.93 563
11378.94 558
11379.94 594
11380.95 553
11381.96 584
11382.97 564
11383.97 562
11384.98 586
11385.99 580
11387.00 556
11388.00 554
11389.01 554
11390.02 562
11391.03 561
11392.04 570
11393.04 559
11394.05 550
11395.06 544
11396.07 573
11397.08 567
11398.08 600
11399.09 558
11400.10 569
11401.11 550
11402.12 554
11403.12 561
11404.13 558
11405.14 574
11406.15 588
11407.16 584
11408.17 590
11409.18 580
11410.18 578
11411.19 576
11412.20 609
11413.21 576
11414.22 554
11415.23 570
11416.24 598
11417.25 602
11418.25 599
11419.26 607
11420.27 605
11421.28 601
11422.29 604
11423.30 605
11424.31 586
11425.32 619
11426.33 576
11427.34 566
11428.35 574
11429.36 564
11430.37 600
11431.38 604
11432.39 588
11433.39 654
11434.40 577
11435.41 611
11436.42 621
11437.43 584
11438.44 615
11439.45 616
11440.46 630
11441.47 631
11442.48 607
11443.49 588
11444.50 614
11445.51 647
11446.52 643
11447.53 642
11448.55 624
11449.56 622
11450.57 617
11451.58 626
11452.59 631
11453.60 650
11454.61 638
11455.62 645
11456.63 612
11457.64 597
11458.65 625
11459.66 668
11460.67 646
11461.68 650
11462.69 634
11463.71 641
11464.72 652
11465.73 653
11466.74 634
11467.75 649
11468.76 655
11469.77 686
11470.78 672
11471.80 669
11472.81 651
11473.82 664
11474.83 681
11475.84 722
11476.85 723
11477.86 668
11478.88 689
11479.89 709
11480.90 709
11481.91 726
11482.92 739
11483.93 725
11484.95 740
11485.96 759
11486.97 739
11487.98 746
11489.00 741
11490.01 760
11491.02 775
11492.03 804
11493.04 765
11494.06 803
11495.07 767
11496.08 805
11497.09 799
11498.11 853
11499.12 839
11500.13 839
11501.14 831
11502.16 862
11503.17 830
11504.18 860
11505.20 888
11506.21 865
11507.22 900
11508.23 887
11509.25 923
11510.26 922
11511.27 938
11512.29 955
11513.30 985
11514.31 1017
11515.33 1054
11516.34 1030
11517.35 1068
11518.37 1089
11519.38 1127
11520.39 1163
11521.41 1207
11522.42 1209
11523.43 1238
11524.45 1259
11525.46 1328
11526.47 1346
11527.49 1350
11528.50 1431
11529.52 1429
11530.53 1490
11531.54 1564
11532.56 1613
11533.57 1759
11534.59 1850
11535.60 1948
11536.62 2103
11537.63 2200
11538.64 2306
11539.66 2443
11540.67 2496
11541.69 2501
11542.70 2441
11543.72 2408
11544.73 2270
11545.75 2303
11546.76 2145
11547.77 2029
11548.79 1880
11549.80 1790
11550.82 1672
11551.83 1548
11552.85 1456
11553.86 1364
11554.88 1274
11555.89 1221
11556.91 1127
11557.92 1129
11558.94 1111
11559.95 1045
11560.97 1021
11561.99 1024
11563.00 1055
11564.02 1013
11565.03 978
11566.05 1013
11567.06 987
11568.08 975
11569.09 977
11570.11 987
11571.13 970
11572.14 999
11573.16 1022
11574.17 1028
11575.19 969
11576.20 1026
11577.22 1022
11578.24 1040
11579.25 1036
11580.27 1025
11581.29 1056
11582.30 1072
11583.32 1029
11584.33 1073
11585.35 1092
11586.37 1076
11587.38 1054
11588.40 1042
11589.42 1090
11590.43 1159
11591.45 1146
11592.47 1180
11593.48 1232
11594.50 1257
11595.52 1346
11596.53 1449
11597.55 1510
11598.57 1549
11599.58 1564
11600.60 1587
11601.62 1666
11602.64 1672
11603.65 1606
11604.67 1566
11605.69 1513
11606.70 1500
11607.72 1427
11608.74 1358
11609.76 1294
11610.77 1273
11611.79 1233
11612.81 1174
11613.83 1153
11614.84 1088
11615.86 1040
11616.88 1008
11617.90 1011
11618.92 1021
11619.93 1011
11620.95 964
11621.97 958
11622.99 946
11624.01 931
11625.02 899
11626.04 888
11627.06 889
11628.08 862
11629.10 870
11630.11 849
11631.13 826
11632.15 818
11633.17 840
11634.19 801
11635.21 834
11636.23 820
11637.24 837
11638.26 848
11639.28 831
11640.30 795
11641.32 783
11642.34 795
11643.36 782
11644.38 807
11645.39 755
11646.41 778
11647.43 739
11648.45 731
11649.47 742
11650.49 725
11651.51 709
11652.53 709
11653.55 700
11654.57 677
11655.59 683
11656.61 714
11657.63 668
11658.65 711
11659.67 692
11660.69 707
11661.70 662
11662.72 662
11663.74 682
11664.76 699
11665.78 686
11666.80 674
11667.82 659
11668.84 647
11669.86 670
11670.88 636
11671.90 681
11672.92 664
11673.95 671
11674.97 654
11675.99 642
11677.01 641
11678.03 656
11679.05 700
11680.07 674
11681.09 669
11682.11 675
11683.13 657
11684.15 648
11685.17 633
11686.19 649
11687.21 638
11688.23 624
11689.25 658
11690.28 620
11691.30 592
11692.32 593
11693.34 620
11694.36 604
11695.38 589
11696.40 599
11697.42 606
11698.44 618
11699.47 610
11700.49 603
11701.51 576
11702.53 578
11703.55 600
11704.57 600
11705.60 561
11706.62 582
11707.64 549
11708.66 582
11709.68 552
11710.70 511
11711.73 512
11712.75 528
11713.77 528
11714.79 562
11715.81 550
11716.84 553
11717.86 571
11718.88 545
11719.90 533
11720.92 523
11721.95 530
11722.97 510
11723.99 523
11725.01 502
11726.04 512
11727.06 519
11728.08 555
11729.11 501
11730.13 521
11731.15 504
11732.17 532
11733.20 529
11734.22 519
11735.24 547
11736.26 507
11737.29 513
11738.31 516
11739.33 512
11740.36 483
11741.38 490
11742.40 522
11743.43 525
11744.45 481
11745.47 496
11746.50 502
11747.52 507
11748.54 496
11749.57 525
11750.59 524
11751.62 496
11752.64 466
11753.66 470
11754.69 502
11755.71 494
11756.73 482
11757.76 491
11758.78 472
11759.81 467
11760.83 457
11761.85 502
11762.88 516
11763.90 465
11764.93 479
11765.95 474
11766.98 500
11768.00 510
11769.02 460
11770.05 459
11771.07 501
11772.10 496
11773.12 470
11774.15 485
11775.17 470
11776.20 503
11777.22 501
11778.25 462
11779.27 456
11780.30 457
11781.32 480
11782.35 480
11783.37 478
11784.40 444
11785.42 470
11786.45 460
11787.47 458
11788.50 458
11789.52 490
11790.55 481
11791.57 465
11792.60 466
11793.62 455
11794.65 473
11795.67 486
11796.70 466
11797.73 461
11798.75 471
11799.78 474
11800.80 471
11801.83 462
11802.85 444
11803.88 433
11804.91 499
11805.93 487
11806.96 443
11807.98 472
11809.01 484
11810.04 491
11811.06 453
11812.09 474
11813.12 486
11814.14 473
11815.17 453
11816.19 474
11817.22 505
11818.25 450
11819.27 436
11820.30 469
11821.33 477
11822.35 500
11823.38 498
11824.41 509
11825.44 500
11826.46 484
11827.49 469
11828.52 486
11829.54 522
11830.57 516
11831.60 496
11832.62 514
11833.65 503
11834.68 499
11835.71 488
11836.73 482
11837.76 542
11838.79 568
11839.82 547
11840.84 540
11841.87 542
11842.90 535
11843.93 527
11844.95 535
11845.98 536
11847.01 523
11848.04 525
11849.07 512
11850.09 549
11851.12 527
11852.15 499
11853.18 508
11854.21 542
11855.23 535
11856.26 547
11857.29 552
11858.32 535
11859.35 546
11860.38 552
11861.40 541
11862.43 564
11863.46 561
11864.49 572
11865.52 538
11866.55 564
11867.58 529
11868.60 592
11869.63 572
11870.66 591
11871.69 587
11872.72 586
11873.75 578
11874.78 535
11875.81 549
11876.84 569
11877.86 613
11878.89 594
11879.92 575
11880.95 605
11881.98 601
11883.01 620
11884.04 611
11885.07 659
11886.10 619
11887.13 644
11888.16 642
11889.19 643
11890.22 655
11891.25 684
11892.28 707
11893.31 691
11894.34 682
11895.37 713
11896.40 725
11897.43 751
11898.46 737
11899.49 799
11900.52 830
11901.55 863
11902.58 904
11903.61 927
11904.64 900
11905.67 953
11906.70 985
11907.73 996
11908.76 922
11909.79 965
11910.82 937
11911.85 875
11912.88 820
11913.91 802
11914.94 789
11915.97 795
11917.01 747
11918.04 789
11919.07 753
11920.10 753
11921.13 731
11922.16 760
11923.19 762
11924.22 781
11925.25 751
11926.28 756
11927.32 795
11928.35 803
11929.38 840
11930.41 815
11931.44 876
11932.47 886
11933.50 863
11934.54 864
11935.57 863
11936.60 835
11937.63 860
11938.66 820
11939.70 817
11940.73 767
11941.76 747
11942.79 723
11943.82 723
11944.85 700
11945.89 700
11946.92 675
11947.95 659
11948.98 663
11950.02 648
11951.05 636
11952.08 651
11953.11 640
11954.15 623
11955.18 592
11956.21 608
11957.24 612
11958.28 630
11959.31 615
11960.34 603
11961.37 574
11962.41 597
11963.44 613
11964.47 593
11965.51 612
11966.54 591
11967.57 618
11968.60 603
11969.64 607
11970.67 601
11971.70 609
11972.74 632
11973.77 648
11974.80 627
11975.84 632
11976.87 623
11977.90 626
11978.94 646
11979.97 632
11981.00 590
11982.04 637
11983.07 616
11984.11 647
11985.14 630
11986.17 650
11987.21 651
11988.24 655
11989.28 651
11990.31 651
11991.34 648
11992.38 671
11993.41 674
11994.45 664
11995.48 683
11996.51 688
11997.55 659
11998.58 651
11999.62 692
12000.65 686
12001.69 685
12002.72 676
12003.76 673
12004.79 679
12005.82 699
12006.86 688
12007.89 695
12008.93 717
12009.96 709
12011.00 722
12012.03 738
12013.07 743
12014.10 737
12015.14 776
12016.17 741
12017.21 761
12018.24 776
12019.28 777
12020.32 810
12021.35 811
12022.39 785
12023.42 789
12024.46 797
12025.49 797
12026.53 765
12027.56 785
12028.60 819
12029.64 816
12030.67 797
12031.71 793
12032.74 786
12033.78 768
12034.81 779
12035.85 766
12036.89 781
12037.92 759
12038.96 796
12039.99 786
12041.03 789
12042.07 791
12043.10 759
12044.14 772
12045.18 812
12046.21 813
12047.25 794
12048.29 807
12049.32 784
12050.36 784
12051.40 780
12052.43 829
12053.47 849
12054.51 846
12055.54 847
12056.58 897
12057.62 867
12058.65 881
12059.69 901
12060.73 879
12061.76 855
12062.80 900
12063.84 858
12064.88 800
12065.91 804
12066.95 778
12067.99 789
12069.03 792
12070.06 798
12071.10 745
12072.14 750
12073.18 751
12074.21 768
12075.25 739
12076.29 737
12077.33 735
12078.36 693
12079.40 727
12080.44 710
12081.48 695
12082.52 698
12083.55 722
12084.59 707
12085.63 673
12086.67 708
12087.71 730
12088.74 726
12089.78 726
12090.82 723
12091.86 733
12092.90 739
12093.94 792
12094.98 760
12096.01 791
12097.05 792
12098.09 799
12099.13 840
12100.17 797
12101.21 850
12102.25 820
12103.28 798
12104.32 811
12105.36 829
12106.40 805
12107.44 810
12108.48 842
12109.52 837
12110.56 802
12111.60 817
12112.64 788
12113.68 748
12114.72 699
12115.76 693
12116.79 713
12117.83 666
12118.87 672
12119.91 645
12120.95 644
12121.99 616
12123.03 609
12124.07 618
12125.11 599
12126.15 619
12127.19 572
12128.23 580
12129.27 595
12130.31 581
12131.35 568
12132.39 564
12133.43 589
12134.47 576
12135.51 568
12136.55 587
12137.59 548
12138.63 551
12139.67 578
12140.71 579
12141.76 585
12142.80 590
12143.84 567
12144.88 569
12145.92 599
12146.96 570
12148.00 562
12149.04 568
12150.08 554
12151.12 559
12152.16 566
12153.20 545
12154.25 556
12155.29 542
12156.33 558
12157.37 521
12158.41 515
12159.45 555
12160.49 538
12161.53 518
12162.58 545
12163.62 518
12164.66 536
12165.70 557
12166.74 496
12167.78 494
12168.82 489
12169.87 523
12170.91 539
12171.95 529
12172.99 511
12174.03 538
12175.08 494
12176.12 492
12177.16 535
12178.20 516
12179.24 545
12180.29 525
12181.33 520
12182.37 499
12183.41 523
12184.46 536
12185.50 497
12186.54 510
12187.58 536
12188.63 525
12189.67 540
12190.71 520
12191.75 522
12192.80 490
12193.84 513
12194.88 517
12195.92 506
12196.97 505
12198.01 496
12199.05 492
12200.10 494
12201.14 540
12202.18 516
12203.23 478
12204.27 503
12205.31 492
12206.36 502
12207.40 494
12208.44 516
12209.49 518
12210.53 513
12211.57 495
12212.62 497
12213.66 478
12214.70 540
12215.75 469
12216.79 450
12217.84 468
12218.88 478
12219.92 505
12220.97 500
12222.01 489
12223.06 483
12224.10 508
12225.14 498
12226.19 493
12227.23 513
12228.28 496
12229.32 493
12230.36 455
12231.41 456
12232.45 493
12233.50 505
12234.54 502
12235.59 471
12236.63 475
12237.68 485
12238.72 485
12239.77 469
12240.81 499
12241.86 483
12242.90 463
12243.94 475
12244.99 457
12246.03 512
12247.08 482
12248.13 477
12249.17 473
12250.22 476
12251.26 489
12252.31 492
12253.35 486
12254.40 454
12255.44 472
12256.49 474
12257.53 456
12258.58 455
12259.62 446
12260.67 436
12261.72 437
12262.76 436
12263.81 422
12264.85 431
12265.90 459
12266.94 471
12267.99 422
12269.04 414
12270.08 414
12271.13 410
12272.17 423
12273.22 408
12274.27 422
12275.31 424
12276.36 462
12277.41 436
12278.45 394
12279.50 410
12280.55 441
12281.59 437
12282.64 429
12283.69 410
12284.73 440
12285.78 421
12286.83 432
12287.87 435
12288.92 433
12289.97 407
12291.01 405
12292.06 417
12293.11 405
12294.15 409
12295.20 419
12296.25 426
12297.30 394
12298.34 409
12299.39 403
12300.44 428
12301.48 407
12302.53 397
12303.58 415
12304.63 395
12305.67 390
12306.72 421
12307.77 409
12308.82 418
12309.87 383
12310.91 373
12311.96 408
12313.01 367
12314.06 379
12315.10 418
12316.15 406
12317.20 403
12318.25 392
12319.30 392
12320.34 393
12321.39 404
12322.44 374
12323.49 385
12324.54 382
12325.59 399
12326.63 377
12327.68 391
12328.73 398
12329.78 388
12330.83 387
12331.88 383
12332.93 410
12333.98 392
12335.02 362
12336.07 376
12337.12 373
12338.17 385
12339.22 383
12340.27 390
12341.32 396
12342.37 383
12343.42 389
12344.47 371
12345.51 361
12346.56 364
12347.61 379
12348.66 383
12349.71 378
12350.76 408
12351.81 396
12352.86 387
12353.91 406
12354.96 407
12356.01 376
12357.06 398
12358.11 413
12359.16 404
12360.21 403
12361.26 392
12362.31 410
12363.36 400
12364.41 396
12365.46 395
12366.51 370
12367.56 394
12368.61 402
12369.66 396
12370.71 416
12371.76 418
12372.81 422
12373.86 392
12374.91 384
12375.96 394
12377.01 402
12378.06 397
12379.11 380
12380.17 384
12381.22 392
12382.27 391
12383.32 391
12384.37 395
12385.42 384
12386.47 376
12387.52 404
12388.57 383
12389.62 384
12390.67 373
12391.73 385
12392.78 394
12393.83 436
12394.88 402
12395.93 393
12396.98 390
12398.03 409
12399.09 413
12400.14 432
12401.19 416
12402.24 404
12403.29 435
12404.34 404
12405.40 410
12406.45 415
12407.50 431
12408.55 406
12409.60 428
12410.66 409
12411.71 432
12412.76 423
12413.81 436
12414.86 423
12415.92 431
12416.97 444
12418.02 439
12419.07 444
12420.13 466
12421.18 422
12422.23 465
12423.28 446
12424.34 409
12425.39 441
12426.44 427
12427.49 442
12428.55 468
12429.60 446
12430.65 446
12431.71 436
12432.76 448
12433.81 458
12434.86 465
12435.92 474
12436.97 448
12438.02 448
12439.08 478
12440.13 467
12441.18 464
12442.24 493
12443.29 486
12444.34 461
12445.40 468
12446.45 468
12447.50 472
12448.56 493
12449.61 503
12450.67 517
12451.72 491
12452.77 522
12453.83 535
12454.88 527
12455.94 557
12456.99 553
12458.04 547
12459.10 574
12460.15 562
12461.21 580
12462.26 600
12463.31 593
12464.37 609
12465.42 668
12466.48 667
12467.53 717
12468.59 717
12469.64 781
12470.70 840
12471.75 821
12472.80 870
12473.86 972
12474.91 1013
12475.97 1064
12477.02 1097
12478.08 1092
12479.13 1126
12480.19 1142
12481.24 1143
12482.30 1112
12483.35 1040
12484.41 1010
12485.46 990
12486.52 974
12487.57 922
12488.63 900
12489.69 847
12490.74 801
12491.80 750
12492.85 694
12493.91 690
12494.96 689
12496.02 667
12497.07 655
12498.13 621
12499.19 628
12500.24 580
12501.30 586
12502.35 574
12503.41 582
12504.47 577
12505.52 585
12506.58 565
12507.63 580
12508.69 574
12509.75 590
12510.80 574
12511.86 531
12512.91 547
12513.97 558
12515.03 570
12516.08 554
12517.14 571
12518.20 573
12519.25 547
12520.31 580
12521.37 559
12522.42 601
12523.48 575
12524.54 576
12525.59 562
12526.65 553
12527.71 571
12528.77 568
12529.82 585
12530.88 546
12531.94 578
12532.99 564
12534.05 584
12535.11 556
12536.17 572
12537.22 538
12538.28 535
12539.34 519
12540.40 555
12541.45 589
12542.51 598
12543.57 591
12544.63 599
12545.68 599
12546.74 607
12547.80 657
12548.86 659
12549.92 670
12550.97 651
12552.03 647
12553.09 666
12554.15 678
12555.21 667
12556.26 679
12557.32 659
12558.38 690
12559.44 677
12560.50 717
12561.56 721
12562.61 684
12563.67 661
12564.73 651
12565.79 648
12566.85 659
12567.91 647
12568.97 596
12570.02 596
12571.08 607
12572.14 621
12573.20 615
12574.26 585
12575.32 598
12576.38 587
12577.44 591
12578.50 581
12579.56 552
12580.61 529
12581.67 570
12582.73 588
12583.79 564
12584.85 573
12585.91 595
12586.97 576
12588.03 574
12589.09 568
12590.15 593
12591.21 579
12592.27 551
12593.33 534
12594.39 546
12595.45 560
12596.51 576
12597.57 558
12598.63 592
12599.69 571
12600.75 572
12601.81 578
12602.87 570
12603.93 610
12604.99 604
12606.05 558
12607.11 593
12608.17 607
12609.23 577
12610.29 584
12611.35 619
12612.41 596
12613.47 616
12614.53 608
12615.59 606
12616.66 635
12617.72 637
12618.78 621
12619.84 617
12620.90 639
12621.96 639
12623.02 665
12624.08 684
12625.14 707
12626.20 696
12627.26 733
12628.33 756
12629.39 705
12630.45 723
12631.51 747
12632.57 741
12633.63 751
12634.69 698
12635.76 728
12636.82 717
12637.88 673
12638.94 722
12640.00 680
12641.06 660
12642.13 659
12643.19 648
12644.25 637
12645.31 632
12646.37 643
12647.44 654
12648.50 635
12649.56 618
12650.62 610
12651.68 581
12652.75 595
12653.81 579
12654.87 582
12655.93 551
12657.00 583
12658.06 588
12659.12 574
12660.18 558
12661.25 578
12662.31 611
12663.37 616
12664.43 613
12665.50 595
12666.56 614
12667.62 609
12668.69 602
12669.75 633
12670.81 625
12671.88 616
12672.94 598
12674.00 609
12675.06 624
12676.13 591
12677.19 636
12678.25 627
12679.32 647
12680.38 612
12681.44 600
12682.51 628
12683.57 647
12684.64 659
12685.70 661
12686.76 630
12687.83 632
12688.89 677
12689.95 675
12691.02 667
12692.08 678
12693.15 675
12694.21 685
12695.27 676
12696.34 674
12697.40 683
12698.47 688
12699.53 701
12700.59 693
12701.66 701
12702.72 691
12703.79 702
12704.85 757
12705.92 779
12706.98 800
12708.05 731
12709.11 775
12710.18 789
12711.24 773
12712.30 801
12713.37 754
12714.43 744
12715.50 779
12716.56 810
12717.63 783
12718.69 748
12719.76 780
12720.82 813
12721.89 767
12722.95 773
12724.02 782
12725.09 824
12726.15 802
12727.22 836
12728.28 837
12729.35 890
12730.41 851
12731.48 846
12732.54 887
12733.61 939
12734.68 929
12735.74 981
12736.81 973
12737.87 908
12738.94 915
12740.00 878
12741.07 845
12742.14 860
12743.20 838
12744.27 759
12745.33 797
12746.40 772
12747.47 738
12748.53 729
12749.60 715
12750.67 707
12751.73 694
12752.80 685
12753.87 666
12754.93 663
12756.00 591
12757.07 600
12758.13 610
12759.20 645
12760.27 643
12761.33 606
12762.40 627
12763.47 598
12764.53 587
12765.60 561
12766.67 618
12767.73 577
12768.80 568
12769.87 590
12770.94 582
12772.00 555
12773.07 551
12774.14 594
12775.21 539
12776.27 554
12777.34 522
12778.41 526
12779.48 559
12780.54 574
12781.61 525
12782.68 521
12783.75 536
12784.81 535
12785.88 536
12786.95 532
12788.02 507
12789.09 507
12790.15 506
12791.22 512
12792.29 517
12793.36 506
12794.43 513
12795.49 489
12796.56 489
12797.63 489
12798.70 507
12799.77 493
12800.84 495
12801.90 492
12802.97 513
12804.04 504
12805.11 511
12806.18 490
12807.25 473
12808.32 467
12809.39 506
12810.45 491
12811.52 510
12812.59 517
12813.66 489
12814.73 494
12815.80 543
12816.87 575
12817.94 571
12819.01 537
12820.08 539
12821.15 502
12822.21 532
12823.28 531
12824.35 546
12825.42 541
12826.49 513
12827.56 525
12828.63 497
12829.70 500
12830.77 538
12831.84 513
12832.91 498
12833.98 486
12835.05 527
12836.12 497
12837.19 514
12838.26 499
12839.33 488
12840.40 450
12841.47 478
12842.54 442
12843.61 451
12844.68 453
12845.75 479
12846.82 493
12847.89 475
12848.96 459
12850.03 492
12851.10 477
12852.18 477
12853.25 451
12854.32 449
12855.39 443
12856.46 430
12857.53 445
12858.60 435
12859.67 418
12860.74 411
12861.81 414
12862.88 442
12863.96 411
12865.03 407
12866.10 422
12867.17 397
12868.24 439
12869.31 428
12870.38 464
12871.45 403
12872.53 398
12873.60 414
12874.67 432
12875.74 414
12876.81 384
12877.88 376
12878.96 412
12880.03 425
12881.10 428
12882.17 382
12883.24 422
12884.31 397
12885.39 403
12886.46 423
12887.53 420
12888.60 388
12889.68 376
12890.75 390
12891.82 381
12892.89 359
12893.96 377
12895.04 354
12896.11 367
12897.18 359
12898.25 365
12899.33 377
12900.40 348
12901.47 380
12902.54 382
12903.62 377
12904.69 393
12905.76 371
12906.84 366
12907.91 373
12908.98 370
12910.06 353
12911.13 354
12912.20 345
12913.27 354
12914.35 363
12915.42 396
12916.49 381
12917.57 354
12918.64 383
12919.71 364
12920.79 351
12921.86 380
12922.94 338
12924.01 343
12925.08 348
12926.16 343
12927.23 322
12928.30 332
12929.38 354
12930.45 334
12931.53 326
12932.60 349
12933.67 310
12934.75 329
12935.82 336
12936.90 323
12937.97 327
12939.04 338
12940.12 351
12941.19 328
12942.27 343
12943.34 322
12944.42 334
12945.49 333
12946.56 307
12947.64 312
12948.71 325
12949.79 324
12950.86 337
12951.94 333
12953.01 325
12954.09 342
12955.16 337
12956.24 331
12957.31 303
12958.39 316
12959.46 333
12960.54 331
12961.61 333
12962.69 316
12963.76 340
12964.84 327
12965.91 311
12966.99 349
12968.07 319
12969.14 312
12970.22 336
12971.29 327
12972.37 327
12973.44 344
12974.52 336
12975.59 330
12976.67 314
12977.75 336
12978.82 315
12979.90 325
12980.97 307
12982.05 325
12983.13 329
12984.20 317
12985.28 345
12986.35 320
12987.43 329
12988.51 330
12989.58 349
12990.66 357
12991.74 321
12992.81 314
12993.89 325
12994.97 322
12996.04 325
12997.12 318
12998.20 320
12999.27 327
13000.35 346
13001.43 334
13002.50 353
13003.58 320
13004.66 346
13005.73 360
13006.81 348
13007.89 316
13008.97 295
13010.04 314
13011.12 320
13012.20 323
13013.27 313
13014.35 309
13015.43 331
13016.51 321
13017.58 327
13018.66 318
13019.74 313
13020.82 367
13021.89 348
13022.97 370
13024.05 371
13025.13 344
13026.21 333
13027.28 322
13028.36 333
13029.44 305
13030.52 338
13031.60 357
13032.67 322
13033.75 326
13034.83 317
13035.91 341
13036.99 349
13038.07 358
13039.14 354
13040.22 341
13041.30 370
13042.38 369
13043.46 340
13044.54 337
13045.62 343
13046.69 351
13047.77 369
13048.85 349
13049.93 347
13051.01 355
13052.09 342
13053.17 360
13054.25 330
13055.33 325
13056.40 376
13057.48 346
13058.56 341
13059.64 332
13060.72 338
13061.80 336
13062.88 333
13063.96 336
13065.04 350
13066.12 345
13067.20 353
13068.28 323
13069.36 350
13070.44 348
13071.52 341
13072.60 323
13073.68 321
13074.76 346
13075.84 334
13076.92 341
13078.00 312
13079.08 323
13080.16 326
13081.24 344
13082.32 323
13083.40 346
13084.48 332
13085.56 341
13086.64 336
13087.72 331
13088.80 336
13089.88 316
13090.96 356
13092.04 361
13093.12 337
13094.20 331
13095.28 314
13096.36 300
13097.44 341
13098.52 327
13099.61 342
13100.69 363
13101.77 355
13102.85 400
13103.93 353
13105.01 339
13106.09 350
13107.17 347
13108.25 347
13109.34 328
13110.42 344
13111.50 383
13112.58 379
13113.66 379
13114.74 373
13115.82 354
13116.91 384
13117.99 353
13119.07 379
13120.15 380
13121.23 371
13122.31 377
13123.40 386
13124.48 363
13125.56 391
13126.64 370
13127.72 409
13128.81 413
13129.89 402
13130.97 372
13132.05 360
13133.14 383
13134.22 385
13135.30 376
13136.38 392
13137.47 399
13138.55 377
13139.63 367
13140.71 369
13141.80 362
13142.88 366
13143.96 365
13145.04 359
13146.13 369
13147.21 362
13148.29 353
13149.38 355
13150.46 363
13151.54 343
13152.62 360
13153.71 402
13154.79 362
13155.87 389
13156.96 369
13158.04 364
13159.12 388
13160.21 378
13161.29 369
13162.37 390
13163.46 366
13164.54 358
13165.62 373
13166.71 356
13167.79 382
13168.88 369
13169.96 393
13171.04 384
13172.13 351
13173.21 351
13174.30 369
13175.38 368
13176.46 351
13177.55 356
13178.63 359
13179.72 391
13180.80 371
13181.88 364
13182.97 354
13184.05 361
13185.14 360
13186.22 369
13187.31 339
13188.39 343
13189.48 353
13190.56 353
13191.65 374
13192.73 364
13193.81 331
13194.90 371
13195.98 372
13197.07 365
13198.15 354
13199.24 374
13200.32 370
13201.41 383
13202.49 372
13203.58 357
13204.67 374
13205.75 372
13206.84 381
13207.92 367
13209.01 385
13210.09 355
13211.18 358
13212.26 365
13213.35 372
13214.43 356
13215.52 390
13216.61 370
13217.69 384
13218.78 377
13219.86 370
13220.95 373
13222.04 390
13223.12 378
13224.21 354
13225.29 385
13226.38 376
13227.47 385
13228.55 364
13229.64 379
13230.72 394
13231.81 385
13232.90 370
13233.98 392
13235.07 396
13236.16 401
13237.24 409
13238.33 385
13239.42 405
13240.50 400
13241.59 376
13242.68 378
13243.76 396
13244.85 405
13245.94 389
13247.02 413
13248.11 399
13249.20 414
13250.29 422
13251.37 409
13252.46 415
13253.55 434
13254.63 397
13255.72 428
13256.81 448
13257.90 414
13258.98 422
13260.07 410
13261.16 411
13262.25 433
13263.33 409
13264.42 413
13265.51 437
13266.60 430
13267.69 473
13268.77 448
13269.86 438
13270.95 444
13272.04 457
13273.13 451
13274.21 468
13275.30 446
13276.39 444
13277.48 457
13278.57 472
13279.65 474
13280.74 482
13281.83 520
13282.92 454
13284.01 472
13285.10 492
13286.19 478
13287.27 487
13288.36 490
13289.45 496
13290.54 511
13291.63 498
13292.72 471
13293.81 501
13294.90 500
13295.98 502
13297.07 498
13298.16 485
13299.25 496
13300.34 544
13301.43 502
13302.52 479
13303.61 533
13304.70 555
13305.79 541
13306.88 513
13307.97 489
13309.06 508
13310.15 568
13311.24 540
13312.32 542
13313.41 552
13314.50 537
13315.59 565
13316.68 544
13317.77 552
13318.86 574
13319.95 547
13321.04 552
13322.13 584
13323.22 544
13324.31 570
13325.40 555
13326.49 572
13327.58 580
13328.68 586
13329.77 625
13330.86 609
13331.95 589
13333.04 625
13334.13 635
13335.22 618
13336.31 612
13337.40 625
13338.49 656
13339.58 644
13340.67 600
13341.76 601
13342.85 641
13343.94 668
13345.04 678
13346.13 650
13347.22 638
13348.31 652
13349.40 676
13350.49 658
13351.58 679
13352.67 720
13353.77 683
13354.86 690
13355.95 653
13357.04 645
13358.13 668
13359.22 696
13360.31 657
13361.41 678
13362.50 688
13363.59 683
13364.68 732
13365.77 743
13366.87 750
13367.96 729
13369.05 769
13370.14 749
13371.23 764
13372.33 734
13373.42 717
13374.51 747
13375.60 716
13376.69 702
13377.79 721
13378.88 703
13379.97 683
13381.06 684
13382.16 634
13383.25 628
13384.34 625
13385.43 591
13386.53 590
13387.62 583
13388.71 584
13389.81 577
13390.90 583
13391.99 564
13393.08 575
13394.18 565
13395.27 573
13396.36 544
13397.46 552
13398.55 550
13399.64 558
13400.74 566
13401.83 561
13402.92 551
13404.02 514
13405.11 541
13406.20 539
13407.30 550
13408.39 544
13409.48 536
13410.58 553
13411.67 531
13412.77 539
13413.86 563
13414.95 559
13416.05 537
13417.14 539
13418.23 535
13419.33 555
13420.42 573
13421.52 549
13422.61 534
13423.71 531
13424.80 499
13425.89 534
13426.99 528
13428.08 560
13429.18 535
13430.27 545
13431.37 531
13432.46 578
13433.56 582
13434.65 578
13435.74 547
13436.84 585
13437.93 583
13439.03 571
13440.12 561
13441.22 552
13442.31 541
13443.41 544
13444.50 565
13445.60 602
13446.69 583
13447.79 562
13448.88 595
13449.98 585
13451.08 577
13452.17 578
13453.27 594
13454.36 617
13455.46 607
13456.55 608
13457.65 607
13458.74 638
13459.84 626
13460.94 617
13462.03 639
13463.13 678
13464.22 673
13465.32 638
13466.41 660
13467.51 690
13468.61 646
13469.70 648
13470.80 664
13471.90 671
13472.99 706
13474.09 677
13475.18 657
13476.28 647
13477.38 689
13478.47 697
13479.57 669
13480.67 654
13481.76 659
13482.86 704
13483.96 737
13485.05 715
13486.15 688
13487.25 698
13488.34 688
13489.44 736
13490.54 740
13491.63 741
13492.73 710
13493.83 726
13494.93 726
13496.02 784
13497.12 778
13498.22 788
13499.31 803
13500.41 768
13501.51 788
13502.61 776
13503.70 808
13504.80 840
13505.90 826
13507.00 795
13508.09 812
13509.19 789
13510.29 813
13511.39 754
13512.49 789
13513.58 759
13514.68 792
13515.78 818
13516.88 743
13517.98 734
13519.07 718
13520.17 706
13521.27 730
13522.37 735
13523.47 742
13524.57 729
13525.66 676
13526.76 690
13527.86 652
13528.96 651
13530.06 639
13531.16 644
13532.25 632
13533.35 653
13534.45 602
13535.55 605
13536.65 627
13537.75 585
13538.85 593
13539.95 616
13541.05 585
13542.14 588
13543.24 580
13544.34 579
13545.44 555
13546.54 566
13547.64 530
13548.74 570
13549.84 589
13550.94 563
13552.04 551
13553.14 527
13554.24 512
13555.34 542
13556.44 537
13557.54 523
13558.64 509
13559.74 512
13560.84 514
13561.94 494
13563.04 480
13564.13 517
13565.23 501
13566.34 507
13567.44 529
13568.54 501
13569.64 506
13570.74 500
13571.84 494
13572.94 534
13574.04 517
13575.14 506
13576.24 514
13577.34 482
13578.44 506
13579.54 487
13580.64 523
13581.74 547
13582.84 505
13583.94 505
13585.04 509
13586.14 516
13587.24 523
13588.35 497
13589.45 529
13590.55 499
13591.65 488
13592.75 504
13593.85 532
13594.95 540
13596.05 517
13597.15 510
13598.26 529
13599.36 492
13600.46 497
13601.56 524
13602.66 531
13603.76 542
13604.86 507
13605.97 523
13607.07 500
13608.17 490
13609.27 504
13610.37 512
13611.47 512
13612.58 533
13613.68 525
13614.78 496
13615.88 529
13616.98 513
13618.09 546
13619.19 518
13620.29 533
13621.39 493
13622.50 536
13623.60 549
13624.70 539
13625.80 544
13626.91 519
13628.01 493
13629.11 530
13630.21 540
13631.32 511
13632.42 518
13633.52 512
13634.62 538
13635.73 507
13636.83 522
13637.93 536
13639.04 550
13640.14 535
13641.24 516
13642.35 513
13643.45 504
13644.55 540
13645.65 543
13646.76 549
13647.86 541
13648.96 522
13650.07 536
13651.17 536
13652.28 533
13653.38 533
13654.48 518
13655.59 506
13656.69 503
13657.79 511
13658.90 486
13660.00 492
13661.11 522
13662.21 509
13663.31 531
13664.42 531
13665.52 500
13666.63 510
13667.73 503
13668.83 516
13669.94 525
13671.04 506
13672.15 525
13673.25 545
13674.36 521
13675.46 517
13676.56 496
13677.67 521
13678.77 550
13679.88 533
13680.98 514
13682.09 508
13683.19 527
13684.30 528
13685.40 547
13686.51 543
13687.61 543
13688.72 561
13689.82 562
13690.93 516
13692.03 528
13693.14 535
13694.24 570
13695.35 550
13696.45 559
13697.56 574
13698.66 572
13699.77 574
13700.87 567
13701.98 546
13703.09 564
13704.19 574
13705.30 586
13706.40 567
13707.51 552
13708.61 577
13709.72 577
13710.83 587
13711.93 589
13713.04 626
13714.14 578
13715.25 592
13716.36 609
13717.46 618
13718.57 595
13719.67 580
13720.78 629
13721.89 682
13722.99 705
13724.10 653
13725.21 682
13726.31 653
13727.42 686
13728.53 668
13729.63 681
13730.74 705
13731.85 726
13732.95 728
13734.06 688
13735.17 723
13736.27 689
13737.38 683
13738.49 725
13739.59 763
13740.70 760
13741.81 775
13742.92 760
13744.02 790
13745.13 794
13746.24 786
13747.35 771
13748.45 782
13749.56 810
13750.67 828
13751.78 861
13752.88 866
13753.99 869
13755.10 857
13756.21 883
13757.31 893
13758.42 980
13759.53 978
13760.64 985
13761.75 1021
13762.85 1014
13763.96 1061
13765.07 1084
13766.18 1078
13767.29 1097
13768.39 1099
13769.50 1166
13770.61 1159
13771.72 1117
13772.83 1170
13773.94 1126
13775.04 1155
13776.15 1158
13777.26 1147
13778.37 1126
13779.48 1101
13780.59 1097
13781.70 1101
13782.80 1042
13783.91 1035
13785.02 991
13786.13 931
13787.24 897
13788.35 906
13789.46 903
13790.57 854
13791.68 843
13792.79 784
13793.90 789
13795.00 784
13796.11 728
13797.22 735
13798.33 713
13799.44 701
13800.55 656
13801.66 660
13802.77 677
13803.88 644
13804.99 641
13806.10 650
13807.21 668
13808.32 664
13809.43 637
13810.54 602
13811.65 624
13812.76 609
13813.87 597
13814.98 629
13816.09 603
13817.20 618
13818.31 615
13819.42 583
13820.53 601
13821.64 623
13822.75 629
13823.86 605
13824.97 605
13826.08 594
13827.19 610
13828.30 583
13829.41 591
13830.53 587
13831.64 603
13832.75 603
13833.86 580
13834.97 592
13836.08 613
13837.19 592
13838.30 591
13839.41 630
13840.52 595
13841.64 631
13842.75 599
13843.86 613
13844.97 600
13846.08 610
13847.19 601
13848.30 611
13849.41 603
13850.53 619
13851.64 603
13852.75 599
13853.86 597
13854.97 593
13856.08 587
13857.20 604
13858.31 609
13859.42 627
13860.53 609
13861.64 591
13862.76 626
13863.87 622
13864.98 624
13866.09 629
13867.20 656
13868.32 612
13869.43 638
13870.54 616
13871.65 655
13872.77 653
13873.88 660
13874.99 631
13876.10 623
13877.22 653
13878.33 654
13879.44 651
13880.55 621
13881.67 675
13882.78 670
13883.89 650
13885.01 696
13886.12 736
13887.23 696
13888.34 686
13889.46 709
13890.57 712
13891.68 719
13892.80 727
13893.91 793
13895.02 775
13896.14 761
13897.25 806
13898.36 806
13899.48 779
13900.59 802
13901.70 766
13902.82 734
13903.93 749
13905.05 715
13906.16 721
13907.27 702
13908.39 707
13909.50 702
13910.61 697
13911.73 710
13912.84 635
13913.96 635
13915.07 638
13916.19 630
13917.30 598
13918.41 615
13919.53 587
13920.64 583
13921.76 588
13922.87 584
13923.99 597
13925.10 546
13926.21 559
13927.33 563
13928.44 582
13929.56 574
13930.67 557
13931.79 586
13932.90 586
13934.02 583
13935.13 588
13936.25 579
13937.36 581
13938.48 570
13939.59 578
13940.71 551
13941.82 556
13942.94 557
13944.05 551
13945.17 529
13946.28 521
13947.40 531
13948.52 535
13949.63 515
13950.75 547
13951.86 522
13952.98 504
13954.09 517
13955.21 481
13956.32 505
13957.44 484
13958.56 483
13959.67 492
13960.79 492
13961.90 502
13963.02 506
13964.14 506
13965.25 497
13966.37 514
13967.48 526
13968.60 507
13969.72 501
13970.83 487
13971.95 508
13973.07 471
13974.18 492
13975.30 504
13976.42 496
13977.53 537
13978.65 500
13979.77 514
13980.88 492
13982.00 533
13983.12 510
13984.23 517
13985.35 508
13986.47 523
13987.58 509
13988.70 508
13989.82 488
13990.94 492
13992.05 511
13993.17 490
13994.29 529
13995.40 518
13996.52 478
13997.64 512
13998.76 493
13999.87 515
14000.99 516
14002.11 501
14003.23 511
14004.35 485
14005.46 499
14006.58 520
14007.70 498
14008.82 505
14009.93 539
14011.05 498
14012.17 491
14013.29 535
14014.41 527
14015.52 538
14016.64 492
14017.76 515
14018.88 494
14020.00 510
14021.12 530
14022.23 516
14023.35 540
14024.47 539
14025.59 540
14026.71 533
14027.83 546
14028.95 525
14030.06 550
14031.18 541
14032.30 543
14033.42 527
14034.54 527
14035.66 519
14036.78 520
14037.90 527
14039.02 535
14040.14 540
14041.25 532
14042.37 541
14043.49 525
14044.61 556
14045.73 560
14046.85 564
14047.97 533
14049.09 534
14050.21 545
14051.33 584
14052.45 588
14053.57 532
14054.69 558
14055.81 587
14056.93 612
14058.05 568
14059.17 591
14060.29 639
14061.41 596
14062.53 602
14063.65 577
14064.77 606
14065.89 627
14067.01 605
14068.13 607
14069.25 614
14070.37 638
14071.49 664
14072.61 637
14073.73 677
14074.85 665
14075.97 647
14077.09 677
14078.21 661
14079.33 643
14080.45 657
14081.57 688
14082.69 629
14083.82 619
14084.94 668
14086.06 642
14087.18 666
14088.30 655
14089.42 644
14090.54 635
14091.66 636
14092.78 635
14093.91 626
14095.03 626
14096.15 594
14097.27 630
14098.39 666
14099.51 642
14100.63 639
14101.76 648
14102.88 635
14104.00 624
14105.12 629
14106.24 628
14107.36 622
14108.49 562
14109.61 573
14110.73 580
14111.85 559
14112.97 542
14114.10 561
14115.22 549
14116.34 542
14117.46 544
14118.58 539
14119.71 520
14120.83 504
14121.95 500
14123.07 517
14124.20 487
14125.32 475
14126.44 532
14127.56 515
14128.69 486
14129.81 476
14130.93 481
14132.06 486
14133.18 495
14134.30 484
14135.42 481
14136.55 465
14137.67 484
14138.79 461
14139.92 462
14141.04 472
14142.16 468
14143.29 498
14144.41 479
14145.53 514
14146.66 465
14147.78 439
14148.90 463
14150.03 461
14151.15 460
14152.27 466
14153.40 451
14154.52 448
14155.64 462
14156.77 473
14157.89 442
14159.02 438
14160.14 443
14161.26 457
14162.39 446
14163.51 439
14164.64 455
14165.76 455
14166.88 428
14168.01 425
14169.13 458
14170.26 452
14171.38 453
14172.51 432
14173.63 429
14174.75 413
14175.88 428
14177.00 453
14178.13 438
14179.25 456
14180.38 458
14181.50 438
14182.63 464
14183.75 444
14184.88 411
14186.00 430
14187.13 448
14188.25 426
14189.38 399
14190.50 381
14191.63 431
14192.75 419
14193.88 407
14195.00 421
14196.13 440
14197.25 451
14198.38 433
14199.50 410
14200.63 427
14201.76 432
14202.88 428
14204.01 430
14205.13 414
14206.26 405
14207.38 397
14208.51 423
14209.64 424
14210.76 401
14211.89 423
14213.01 401
14214.14 394
14215.27 393
14216.39 363
14217.52 375
14218.64 393
14219.77 384
14220.90 362
14222.02 406
14223.15 388
14224.28 375
14225.40 374
14226.53 384
14227.66 381
14228.78 398
14229.91 396
14231.04 374
14232.16 382
14233.29 375
14234.42 361
14235.54 394
14236.67 401
14237.80 382
14238.92 383
14240.05 370
14241.18 402
14242.31 384
14243.43 393
14244.56 391
14245.69 383
14246.82 368
14247.94 383
14249.07 370
14250.20 386
14251.33 387
14252.45 353
14253.58 376
14254.71 377
14255.84 369
14256.96 377
14258.09 376
14259.22 378
14260.35 352
14261.47 364
14262.60 372
14263.73 355
14264.86 361
14265.99 368
14267.12 339
14268.24 364
14269.37 355
14270.50 341
14271.63 355
14272.76 340
14273.89 354
14275.01 358
14276.14 377
14277.27 359
14278.40 325
14279.53 338
14280.66 343
14281.79 349
14282.91 366
14284.04 339
14285.17 370
14286.30 344
14287.43 337
14288.56 340
14289.69 332
14290.82 295
14291.95 308
14293.08 340
14294.20 358
14295.33 347
14296.46 318
14297.59 334
14298.72 329
14299.85 349
14300.98 334
14302.11 310
14303.24 327
14304.37 341
14305.50 345
14306.63 332
14307.76 326
14308.89 327
14310.02 333
14311.15 333
14312.28 328
14313.41 348
14314.54 323
14315.67 320
14316.80 348
14317.93 334
14319.06 325
14320.19 324
14321.32 302
14322.45 301
14323.58 314
14324.71 323
14325.84 311
14326.97 302
14328.10 319
14329.23 341
14330.36 325
14331.49 305
14332.62 298
14333.76 329
14334.89 330
14336.02 318
14337.15 292
14338.28 282
14339.41 314
14340.54 317
14341.67 296
14342.80 315
14343.93 327
14345.07 297
14346.20 302
14347.33 317
14348.46 302
14349.59 294
14350.72 306
14351.85 290
14352.99 303
14354.12 308
14355.25 310
14356.38 306
14357.51 318
14358.64 331
14359.78 318
14360.91 303
14362.04 322
14363.17 323
14364.30 328
14365.44 311
14366.57 314
14367.70 337
14368.83 323
14369.96 304
14371.10 320
14372.23 305
14373.36 320
14374.49 333
14375.63 306
14376.76 317
14377.89 317
14379.02 321
14380.16 300
14381.29 314
14382.42 327
14383.55 320
14384.69 319
14385.82 335
14386.95 328
14388.09 283
14389.22 346
14390.35 335
14391.49 321
14392.62 314
14393.75 309
14394.89 332
14396.02 313
14397.15 328
14398.28 315
14399.42 329
14400.55 323
14401.69 315
14402.82 303
14403.95 324
14405.09 337
14406.22 347
14407.35 336
14408.49 341
14409.62 360
14410.75 366
14411.89 356
14413.02 333
14414.16 339
14415.29 333
14416.42 314
14417.56 323
14418.69 338
14419.83 355
14420.96 351
14422.10 365
14423.23 345
14424.36 345
14425.50 365
14426.63 343
14427.77 341
14428.90 359
14430.04 360
14431.17 355
14432.31 380
14433.44 382
14434.58 352
14435.71 366
14436.85 359
14437.98 359
14439.12 373
14440.25 359
14441.39 360
14442.52 385
14443.66 370
14444.79 388
14445.93 372
14447.06 356
14448.20 347
14449.33 371
14450.47 363
14451.60 363
14452.74 359
14453.87 351
14455.01 390
14456.14 373
14457.28 390
14458.42 379
14459.55 369
14460.69 393
14461.82 404
14462.96 381
14464.10 379
14465.23 391
14466.37 405
14467.50 402
14468.64 407
14469.78 428
14470.91 406
14472.05 426
14473.18 417
14474.32 414
14475.46 393
14476.59 406
14477.73 382
14478.87 397
14480.00 378
14481.14 396
14482.28 395
14483.41 403
14484.55 404
14485.69 386
14486.82 396
14487.96 415
14489.10 407
14490.23 398
14491.37 412
14492.51 412
14493.65 407
14494.78 432
14495.92 412
14497.06 380
14498.19 411
14499.33 426
14500.47 397
14501.61 413
14502.74 405
14503.88 433
14505.02 426
14506.16 417
14507.29 390
14508.43 402
14509.57 391
14510.71 406
14511.85 410
14512.98 410
14514.12 409
14515.26 396
14516.40 381
14517.54 375
14518.67 406
14519.81 395
14520.95 403
14522.09 416
14523.23 422
14524.36 399
14525.50 402
14526.64 382
14527.78 405
14528.92 389
14530.06 387
14531.19 398
14532.33 371
14533.47 385
14534.61 362
14535.75 372
14536.89 338
14538.03 381
14539.17 369
14540.31 382
14541.44 361
14542.58 348
14543.72 370
14544.86 387
14546.00 349
14547.14 343
14548.28 348
14549.42 368
14550.56 379
14551.70 355
14552.84 363
14553.98 364
14555.12 372
14556.25 367
14557.39 361
14558.53 364
14559.67 355
14560.81 351
14561.95 357
14563.09 352
14564.23 358
14565.37 370
14566.51 352
14567.65 339
14568.79 354
14569.93 334
14571.07 336
14572.21 384
14573.35 378
14574.49 352
14575.63 343
14576.77 339
14577.92 354
14579.06 360
14580.20 391
14581.34 379
14582.48 396
14583.62 381
14584.76 363
14585.90 386
14587.04 401
14588.18 397
14589.32 397
14590.46 393
14591.60 405
14592.74 422
14593.89 392
14595.03 365
14596.17 394
14597.31 406
14598.45 424
14599.59 415
14600.73 395
14601.87 404
14603.02 379
14604.16 391
14605.30 382
14606.44 413
14607.58 394
14608.72 407
14609.86 438
14611.01 424
14612.15 406
14613.29 436
14614.43 425
14615.57 422
14616.72 420
14617.86 458
14619.00 453
14620.14 460
14621.28 457
14622.43 456
14623.57 452
14624.71 439
14625.85 449
14627.00 453
14628.14 477
14629.28 486
14630.42 517
14631.56 532
14632.71 523
14633.85 537
14634.99 527
14636.14 511
14637.28 527
14638.42 528
14639.56 507
14640.71 536
14641.85 507
14642.99 499
14644.14 492
14645.28 473
14646.42 496
14647.56 458
14648.71 426
14649.85 451
14650.99 445
14652.14 414
14653.28 394
14654.42 404
14655.57 379
14656.71 391
14657.85 379
14659.00 372
14660.14 349
14661.29 352
14662.43 362
14663.57 355
14664.72 365
14665.86 345
14667.00 353
14668.15 359
14669.29 341
14670.44 315
14671.58 343
14672.73 362
14673.87 340
14675.01 335
14676.16 333
14677.30 310
14678.45 327
14679.59 319
14680.74 289
14681.88 305
14683.02 334
14684.17 324
14685.31 302
14686.46 299
14687.60 295
14688.75 300
14689.89 306
14691.04 277
14692.18 284
14693.33 290
14694.47 301
14695.62 307
14696.76 309
14697.91 318
14699.05 309
14700.20 303
14701.34 301
14702.49 288
14703.63 294
14704.78 274
14705.92 296
14707.07 302
14708.22 272
14709.36 282
14710.51 275
14711.65 288
14712.80 284
14713.94 270
14715.09 280
14716.23 287
14717.38 301
14718.53 269
14719.67 302
14720.82 281
14721.96 283
14723.11 292
14724.26 270
14725.40 279
14726.55 302
14727.70 298
14728.84 288
14729.99 270
14731.13 268
14732.28 281
14733.43 274
14734.57 276
14735.72 276
14736.87 285
14738.01 280
14739.16 263
14740.31 277
14741.45 271
14742.60 282
14743.75 271
14744.89 276
14746.04 279
14747.19 268
14748.34 296
14749.48 278
14750.63 258
14751.78 265
14752.92 279
14754.07 276
14755.22 264
14756.37 280
14757.51 273
14758.66 277
14759.81 269
14760.96 274
14762.10 310
14763.25 283
14764.40 255
14765.55 282
14766.70 263
14767.84 258
14768.99 263
14770.14 258
14771.29 263
14772.43 262
14773.58 252
14774.73 276
14775.88 267
14777.03 258
14778.18 252
14779.32 258
14780.47 254
14781.62 254
14782.77 256
14783.92 263
14785.07 255
14786.21 253
14787.36 264
14788.51 262
14789.66 262
14790.81 257
14791.96 262
14793.11 275
14794.26 295
14795.40 252
14796.55 244
14797.70 248
14798.85 243
14800.00 260
14801.15 256
14802.30 254
14803.45 232
14804.60 236
14805.75 220
14806.90 244
14808.05 237
14809.19 256
14810.34 238
14811.49 235
14812.64 241
14813.79 236
14814.94 234
14816.09 238
14817.24 236
14818.39 234
14819.54 231
14820.69 232
14821.84 244
14822.99 225
14824.14 222
14825.29 235
14826.44 230
14827.59 231
14828.74 239
14829.89 253
14831.04 216
14832.19 223
14833.34 217
14834.49 236
14835.64 227
14836.79 225
14837.95 235
14839.10 236
14840.25 231
14841.40 236
14842.55 214
14843.70 221
14844.85 224
14846.00 228
14847.15 228
14848.30 252
14849.45 230
14850.60 232
14851.76 221
14852.91 208
14854.06 193
14855.21 238
14856.36 217
14857.51 226
14858.66 226
14859.81 235
14860.97 216
14862.12 190
14863.27 203
14864.42 206
14865.57 212
14866.72 195
14867.88 220
14869.03 211
14870.18 206
14871.33 213
14872.48 190
14873.64 197
14874.79 217
14875.94 209
14877.09 194
14878.24 224
14879.40 207
14880.55 204
14881.70 219
14882.85 225
14884.00 217
14885.16 228
14886.31 199
14887.46 228
14888.61 199
14889.77 204
14890.92 225
14892.07 218
14893.23 224
14894.38 217
14895.53 219
14896.68 222
14897.84 225
14898.99 203
14900.14 205
14901.30 204
14902.45 189
14903.60 198
14904.75 194
14905.91 197
14907.06 199
14908.21 213
14909.37 183
14910.52 214
14911.67 190
14912.83 207
14913.98 213
14915.14 217
14916.29 224
14917.44 201
14918.60 203
14919.75 207
14920.90 210
14922.06 205
14923.21 213
14924.37 197
14925.52 195
14926.67 216
14927.83 210
14928.98 196
14930.14 202
14931.29 193
14932.44 202
14933.60 206
14934.75 201
14935.91 178
14937.06 214
14938.22 214
14939.37 194
14940.52 205
14941.68 215
14942.83 196
14943.99 210
14945.14 201
14946.30 206
14947.45 192
14948.61 206
14949.76 202
14950.92 192
14952.07 201
14953.23 216
14954.38 203
14955.54 208
14956.69 196
14957.85 201
14959.00 201
14960.16 193
14961.31 218
14962.47 236
14963.62 201
14964.78 205
14965.94 207
14967.09 199
14968.25 192
14969.40 216
14970.56 213
14971.71 197
14972.87 209
14974.03 220
14975.18 233
14976.34 214
14977.49 206
14978.65 221
14979.81 214
14980.96 213
14982.12 214
14983.27 203
14984.43 211
14985.59 211
14986.74 192
14987.90 190
14989.06 214
14990.21 199
14991.37 190
14992.53 211
14993.68 198
14994.84 210
14996.00 224
14997.15 201
14998.31 190
14999.47 197
15000.62 196
15001.78 210
15002.94 214
15004.09 218
15005.25 192
15006.41 187
15007.56 196
15008.72 200
15009.88 194
15011.04 192
15012.19 201
15013.35 207
15014.51 207
15015.67 198
15016.82 209
15017.98 199
15019.14 198
15020.30 197
15021.45 201
15022.61 185
15023.77 184
15024.93 177
15026.08 195
15027.24 221
15028.40 200
15029.56 195
15030.72 193
15031.87 208
15033.03 214
15034.19 205
15035.35 170
15036.51 202
15037.67 194
15038.82 198
15039.98 181
15041.14 208
15042.30 215
15043.46 192
15044.62 189
15045.78 190
15046.93 175
15048.09 192
15049.25 218
15050.41 198
15051.57 201
15052.73 189
15053.89 198
15055.05 212
15056.20 198
15057.36 205
15058.52 193
15059.68 198
15060.84 189
15062.00 215
15063.16 202
15064.32 212
15065.48 203
15066.64 203
15067.80 186
15068.96 199
15070.12 194
15071.28 198
15072.44 207
15073.60 188
15074.76 210
15075.91 194
15077.07 213
15078.23 208
15079.39 197
15080.55 190
15081.71 195
15082.87 190
15084.03 191
15085.19 195
15086.35 202
15087.51 203
15088.68 204
15089.84 216
15091.00 205
15092.16 189
15093.32 204
15094.48 196
15095.64 187
15096.80 208
15097.96 222
15099.12 203
15100.28 172
15101.44 186
15102.60 191
15103.76 198
15104.92 181
15106.08 184
15107.25 214
15108.41 206
15109.57 211
15110.73 188
15111.89 193
15113.05 190
15114.21 211
15115.37 186
15116.54 206
15117.70 201
15118.86 199
15120.02 195
15121.18 204
15122.34 190
15123.50 199
15124.67 207
15125.83 208
15126.99 211
15128.15 202
15129.31 189
15130.47 195
15131.64 194
15132.80 202
15133.96 207
15135.12 205
15136.28 217
15137.45 211
15138.61 220
15139.77 202
15140.93 220
15142.10 207
15143.26 194
15144.42 215
15145.58 217
15146.75 209
15147.91 212
15149.07 186
15150.23 201
15151.40 219
15152.56 211
15153.72 223
15154.88 204
15156.05 215
15157.21 216
15158.37 234
15159.54 224
15160.70 215
15161.86 215
15163.03 228
15164.19 226
15165.35 212
15166.52 225
15167.68 227
15168.84 246
15170.01 212
15171.17 220
15172.33 262
15173.50 241
15174.66 231
15175.82 220
15176.99 219
15178.15 222
15179.31 241
15180.48 248
15181.64 221
15182.81 230
15183.97 242
15185.13 244
15186.30 271
15187.46 235
15188.63 239
15189.79 229
15190.95 248
15192.12 254
15193.28 256
15194.45 264
15195.61 256
15196.78 250
15197.94 241
15199.10 260
15200.27 254
15201.43 249
15202.60 238
15203.76 236
15204.93 244
15206.09 248
15207.26 235
15208.42 245
15209.59 237
15210.75 245
15211.92 256
15213.08 244
15214.25 240
15215.41 250
15216.58 260
15217.74 253
15218.91 256
15220.07 253
15221.24 248
15222.40 254
15223.57 255
15224.74 264
15225.90 272
15227.07 249
15228.23 260
15229.40 277
15230.56 286
15231.73 269
15232.89 259
15234.06 257
15235.23 280
15236.39 283
15237.56 282
15238.72 263
15239.89 288
15241.06 278
15242.22 268
15243.39 268
15244.56 274
15245.72 262
15246.89 261
15248.05 268
15249.22 272
15250.39 269
15251.55 283
15252.72 307
15253.89 282
15255.05 290
15256.22 268
15257.39 262
15258.55 275
15259.72 269
15260.89 243
15262.05 224
15263.22 241
15264.39 224
15265.56 262
15266.72 246
15267.89 251
15269.06 253
15270.22 236
15271.39 248
15272.56 237
15273.73 234
15274.89 229
15276.06 229
15277.23 236
15278.40 237
15279.56 234
15280.73 256
15281.90 249
15283.07 230
15284.23 231
15285.40 232
15286.57 233
15287.74 234
15288.91 231
15290.07 208
15291.24 246
15292.41 222
15293.58 220
15294.75 244
15295.92 246
15297.08 218
15298.25 216
15299.42 244
15300.59 224
15301.76 242
15302.93 221
15304.09 230
15305.26 232
15306.43 241
15307.60 220
15308.77 236
15309.94 234
15311.11 240
15312.28 241
15313.44 235
15314.61 238
15315.78 241
15316.95 245
15318.12 257
15319.29 215
15320.46 250
15321.63 255
15322.80 222
15323.97 227
15325.14 243
15326.30 240
15327.47 257
15328.64 262
15329.81 258
15330.98 274
15332.15 255
15333.32 244
15334.49 238
15335.66 238
15336.83 234
15338.00 231
15339.17 250
15340.34 248
15341.51 272
15342.68 245
15343.85 245
15345.02 255
15346.19 247
15347.36 232
15348.53 242
15349.70 260
15350.87 242
15352.04 230
15353.21 240
15354.38 269
15355.55 272
15356.72 235
15357.90 256
15359.07 251
15360.24 268
15361.41 270
15362.58 266
15363.75 252
15364.92 259
15366.09 277
15367.26 262
15368.43 275
15369.60 251
15370.77 282
15371.95 259
15373.12 266
15374.29 249
15375.46 248
15376.63 252
15377.80 259
15378.97 265
15380.15 238
15381.32 263
15382.49 246
15383.66 269
15384.83 262
15386.00 258
15387.17 282
15388.35 270
15389.52 260
15390.69 259
15391.86 237
15393.03 263
15394.21 227
15395.38 257
15396.55 253
15397.72 246
15398.89 250
15400.07 228
15401.24 235
15402.41 241
15403.58 247
15404.76 235
15405.93 213
15407.10 226
15408.27 219
15409.45 221
15410.62 229
15411.79 223
15412.96 223
15414.14 225
15415.31 236
15416.48 248
15417.66 213
15418.83 225
15420.00 226
15421.17 233
15422.35 240
15423.52 246
15424.69 209
15425.87 206
15427.04 236
15428.21 219
15429.39 224
15430.56 220
15431.73 218
15432.91 209
15434.08 223
15435.25 215
15436.43 227
15437.60 222
15438.77 212
15439.95 215
15441.12 216
15442.30 206
15443.47 232
15444.64 219
15445.82 210
15446.99 205
15448.17 223
15449.34 233
15450.51 213
15451.69 225
15452.86 222
15454.04 213
15455.21 200
15456.39 244
15457.56 230
15458.73 214
15459.91 219
15461.08 234
15462.26 207
15463.43 206
15464.61 209
15465.78 229
15466.96 228
15468.13 202
15469.31 232
15470.48 208
15471.66 223
15472.83 217
15474.01 188
15475.18 217
15476.36 221
15477.53 232
15478.71 228
15479.88 223
15481.06 217
15482.23 208
15483.41 213
15484.58 210
15485.76 219
15486.93 219
15488.11 211
15489.29 235
15490.46 217
15491.64 228
15492.81 204
15493.99 229
15495.16 218
15496.34 231
15497.52 209
15498.69 225
15499.87 205
15501.04 219
15502.22 222
15503.40 234
15504.57 217
15505.75 196
15506.92 239
15508.10 232
15509.28 208
15510.45 209
15511.63 224
15512.81 222
15513.98 222
15515.16 219
15516.34 213
15517.51 221
15518.69 230
15519.87 223
15521.04 204
15522.22 218
15523.40 234
15524.57 235
15525.75 215
15526.93 227
15528.11 239
15529.28 223
15530.46 226
15531.64 203
15532.81 211
15533.99 227
15535.17 239
15536.35 221
15537.52 230
15538.70 235
15539.88 234
15541.06 239
15542.23 255
15543.41 239
15544.59 231
15545.77 244
15546.95 242
15548.12 232
15549.30 234
15550.48 235
15551.66 249
15552.83 231
15554.01 242
15555.19 237
15556.37 241
15557.55 238
15558.73 247
15559.90 225
15561.08 251
15562.26 248
15563.44 252
15564.62 235
15565.80 257
15566.97 270
15568.15 232
15569.33 250
15570.51 258
15571.69 269
15572.87 270
15574.05 258
15575.23 278
15576.40 247
15577.58 266
15578.76 267
15579.94 265
15581.12 252
15582.30 291
15583.48 285
15584.66 270
15585.84 272
15587.02 283
15588.20 288
15589.38 285
15590.56 292
15591.73 300
15592.91 312
15594.09 308
15595.27 288
15596.45 301
15597.63 293
15598.81 284
15599.99 293
15601.17 291
15602.35 311
15603.53 286
15604.71 307
15605.89 313
15607.07 304
15608.25 312
15609.43 281
15610.61 312
15611.79 303
15612.97 309
15614.15 352
15615.33 329
15616.51 317
15617.69 320
15618.88 317
15620.06 346
15621.24 321
15622.42 320
15623.60 334
15624.78 346
15625.96 326
15627.14 342
15628.32 362
15629.50 324
15630.68 350
15631.86 345
15633.05 333
15634.23 335
15635.41 356
15636.59 361
15637.77 354
15638.95 323
15640.13 344
15641.31 367
15642.50 384
15643.68 353
15644.86 380
15646.04 359
15647.22 364
15648.40 366
15649.58 372
15650.77 379
15651.95 367
15653.13 353
15654.31 389
15655.49 387
15656.68 410
15657.86 385
15659.04 384
15660.22 377
15661.40 378
15662.59 380
15663.77 368
15664.95 408
15666.13 380
15667.32 405
15668.50 397
15669.68 372
15670.86 342
15672.05 365
15673.23 398
15674.41 358
15675.59 376
15676.78 366
15677.96 357
15679.14 316
15680.32 365
15681.51 335
15682.69 338
15683.87 342
15685.06 330
15686.24 337
15687.42 339
15688.61 342
15689.79 307
15690.97 323
15692.16 330
15693.34 321
15694.52 349
15695.71 311
15696.89 332
15698.07 348
15699.26 332
15700.44 323
15701.62 308
15702.81 343
15703.99 313
15705.17 337
15706.36 331
15707.54 316
15708.73 363
15709.91 338
15711.09 336
15712.28 342
15713.46 341
15714.65 322
15715.83 343
15717.02 340
15718.20 346
15719.38 362
15720.57 353
15721.75 318
15722.94 367
15724.12 332
15725.31 325
15726.49 382
15727.68 379
15728.86 352
15730.04 353
15731.23 337
15732.41 348
15733.60 361
15734.78 406
15735.97 376
15737.15 380
15738.34 340
15739.52 316
15740.71 356
15741.89 359
15743.08 378
15744.27 363
15745.45 371
15746.64 381
15747.82 412
15749.01 374
15750.19 398
15751.38 419
15752.56 411
15753.75 366
15754.93 407
15756.12 392
15757.31 401
15758.49 370
15759.68 382
15760.86 408
15762.05 414
15763.24 406
15764.42 423
15765.61 412
15766.79 387
15767.98 422
15769.17 412
15770.35 388
15771.54 373
15772.72 394
15773.91 383
15775.10 390
15776.28 364
15777.47 368
15778.66 389
15779.84 376
15781.03 380
15782.22 363
15783.40 354
15784.59 345
15785.78 374
15786.96 379
15788.15 361
15789.34 332
15790.53 355
15791.71 337
15792.90 325
15794.09 324
15795.27 343
15796.46 326
15797.65 335
15798.84 331
15800.02 333
15801.21 335
15802.40 331
15803.59 318
15804.77 315
15805.96 308
15807.15 319
15808.34 324
15809.52 301
15810.71 315
15811.90 319
15813.09 325
15814.28 336
15815.46 298
15816.65 300
15817.84 304
15819.03 303
15820.22 301
15821.40 328
15822.59 305
15823.78 311
15824.97 306
15826.16 287
15827.35 303
15828.53 283
15829.72 285
15830.91 282
15832.10 303
15833.29 300
15834.48 307
15835.67 315
15836.85 305
15838.04 293
15839.23 274
15840.42 295
15841.61 292
15842.80 304
15843.99 299
15845.18 302
15846.37 309
15847.55 291
15848.74 290
15849.93 295
15851.12 297
15852.31 289
15853.50 298
15854.69 292
15855.88 274
15857.07 285
15858.26 290
15859.45 307
15860.64 311
15861.83 307
15863.02 317
15864.21 309
15865.40 328
15866.59 308
15867.78 290
15868.97 315
15870.16 319
15871.35 317
15872.54 312
15873.73 307
15874.92 324
15876.11 308
15877.30 304
15878.49 321
15879.68 310
15880.87 310
15882.06 315
15883.25 322
15884.44 319
15885.63 321
15886.82 324
15888.01 345
15889.20 303
15890.39 294
15891.59 336
15892.78 336
15893.97 331
15895.16 329
15896.35 331
15897.54 326
15898.73 326
15899.92 341
15901.11 359
15902.30 331
15903.50 317
15904.69 339
15905.88 360
15907.07 337
15908.26 358
15909.45 342
15910.64 343
15911.84 362
15913.03 356
15914.22 357
15915.41 324
15916.60 339
15917.79 354
15918.99 342
15920.18 359
15921.37 321
15922.56 347
15923.75 332
15924.95 334
15926.14 333
15927.33 331
15928.52 347
15929.71 344
15930.91 366
15932.10 351
15933.29 350
15934.48 328
15935.68 330
15936.87 337
15938.06 329
15939.25 329
15940.45 349
15941.64 335
15942.83 330
15944.03 340
15945.22 331
15946.41 315
15947.60 290
15948.80 297
15949.99 300
15951.18 292
15952.38 292
15953.57 307
15954.76 277
15955.96 287
15957.15 294
15958.34 301
15959.54 295
15960.73 280
15961.92 276
15963.12 244
15964.31 258
15965.50 254
15966.70 260
15967.89 239
15969.08 246
15970.28 255
15971.47 267
15972.67 260
15973.86 268
15975.05 231
15976.25 255
15977.44 266
15978.64 249
15979.83 229
15981.02 225
15982.22 209
15983.41 243
15984.61 211
15985.80 219
15987.00 224
15988.19 221
15989.38 230
15990.58 207
15991.77 240
15992.97 232
15994.16 237
15995.36 230
15996.55 225
15997.75 224
15998.94 214
16000.14 206
16001.33 206
16002.53 215
16003.72 207
16004.92 213
16006.11 213
16007.31 221
16008.50 188
16009.70 216
16010.89 208
16012.09 232
16013.28 209
16014.48 199
16015.67 228
16016.87 222
16018.07 223
16019.26 215
16020.46 201
16021.65 194
16022.85 202
16024.04 203
16025.24 221
16026.44 206
16027.63 221
16028.83 204
16030.02 206
16031.22 228
16032.42 202
16033.61 215
16034.81 211
16036.00 209
16037.20 221
16038.40 205
16039.59 216
16040.79 224
16041.99 217
16043.18 209
16044.38 216
16045.58 218
16046.77 208
16047.97 208
16049.17 210
16050.36 184
16051.56 205
16052.76 207
16053.95 215
16055.15 203
16056.35 215
16057.54 194
16058.74 195
16059.94 205
16061.14 197
16062.33 198
16063.53 234
16064.73 203
16065.92 196
16067.12 177
16068.32 197
16069.52 201
16070.71 210
16071.91 197
16073.11 200
16074.31 203
16075.50 204
16076.70 204
16077.90 184
16079.10 201
16080.30 212
16081.49 203
16082.69 180
16083.89 196
16085.09 191
16086.29 186
16087.48 189
16088.68 185
16089.88 183
16091.08 211
16092.28 190
16093.48 188
16094.67 188
16095.87 163
16097.07 187
16098.27 198
16099.47 195
16100.67 182
16101.87 185
16103.06 177
16104.26 193
16105.46 199
16106.66 186
16107.86 195
16109.06 194
16110.26 180
16111.46 171
16112.66 149
16113.86 174
16115.05 192
16116.25 177
16117.45 183
16118.65 172
16119.85 183
16121.05 201
16122.25 164
16123.45 153
16124.65 165
16125.85 177
16127.05 177
16128.25 174
16129.45 177
16130.65 183
16131.85 179
16133.05 178
16134.25 162
16135.45 166
16136.65 161
16137.85 190
16139.05 174
16140.25 157
16141.45 155
16142.65 170
16143.85 184
16145.05 176
16146.25 183
16147.45 171
16148.65 166
16149.85 174
16151.05 174
16152.25 171
16153.45 171
16154.65 182
16155.85 185
16157.05 176
16158.25 158
16159.46 183
16160.66 173
16161.86 162
16163.06 171
16164.26 183
16165.46 168
16166.66 180
16167.86 179
16169.06 174
16170.27 170
16171.47 185
16172.67 191
16173.87 173
16175.07 184
16176.27 183
16177.47 177
16178.67 199
16179.88 202
16181.08 174
16182.28 177
16183.48 185
16184.68 186
16185.89 208
16187.09 190
16188.29 173
16189.49 199
16190.69 186
16191.90 194
16193.10 184
16194.30 195
16195.50 187
16196.70 177
16197.91 190
16199.11 184
16200.31 189
16201.51 191
16202.72 190
16203.92 176
16205.12 193
16206.32 186
16207.53 199
16208.73 189
16209.93 167
16211.13 178
16212.34 191
16213.54 180
16214.74 204
16215.95 178
16217.15 163
16218.35 195
16219.55 183
16220.76 210
16221.96 184
16223.16 184
16224.37 197
16225.57 196
16226.77 185
16227.98 182
16229.18 193
16230.38 202
16231.59 192
16232.79 181
16233.99 202
16235.20 193
16236.40 215
16237.61 192
16238.81 192
16240.01 194
16241.22 187
16242.42 201
16243.63 225
16244.83 187
16246.03 184
16247.24 189
16248.44 204
16249.65 218
16250.85 190
16252.05 206
16253.26 220
16254.46 216
16255.67 216
16256.87 222
16258.08 212
16259.28 215
16260.49 205
16261.69 205
16262.89 219
16264.10 215
16265.30 213
16266.51 217
16267.71 203
16268.92 194
16270.12 212
16271.33 209
16272.53 207
16273.74 203
16274.94 205
16276.15 217
16277.35 195
16278.56 206
16279.77 217
16280.97 229
16282.18 212
16283.38 211
16284.59 206
16285.79 195
16287.00 199
16288.20 196
16289.41 203
16290.61 205
16291.82 218
16293.03 212
16294.23 211
16295.44 231
16296.64 175
16297.85 205
16299.06 221
16300.26 209
16301.47 200
16302.67 209
16303.88 210
16305.09 215
16306.29 214
16307.50 211
16308.71 217
16309.91 207
16311.12 215
16312.33 220
16313.53 201
16314.74 207
16315.95 223
16317.15 230
16318.36 215
16319.57 210
16320.77 207
16321.98 202
16323.19 191
16324.39 186
16325.60 208
16326.81 185
16328.01 206
16329.22 185
16330.43 206
16331.64 197
16332.84 183
16334.05 194
16335.26 202
16336.47 199
16337.67 177
16338.88 193
16340.09 188
16341.30 175
16342.50 176
16343.71 201
16344.92 190
16346.13 176
16347.33 196
16348.54 175
16349.75 184
16350.96 186
16352.17 190
16353.37 176
16354.58 197
16355.79 192
16357.00 197
16358.21 198
16359.41 191
16360.62 208
16361.83 202
16363.04 207
16364.25 190
16365.46 178
16366.67 175
16367.87 166
16369.08 182
16370.29 168
16371.50 181
16372.71 160
16373.92 167
16375.13 192
16376.34 181
16377.54 153
16378.75 197
16379.96 187
16381.17 176
16382.38 171
16383.59 189
16384.80 179
16386.01 190
16387.22 187
16388.43 164
16389.64 174
16390.85 194
16392.05 174
16393.26 169
16394.47 173
16395.68 175
16396.89 191
16398.10 172
16399.31 192
16400.52 180
16401.73 176
16402.94 174
16404.15 179
16405.36 175
16406.57 176
16407.78 168
16408.99 170
16410.20 172
16411.41 166
16412.62 159
16413.83 176
16415.04 178
16416.25 174
16417.46 182
16418.67 174
16419.88 173
16421.10 143
16422.31 183
16423.52 173
16424.73 172
16425.94 179
16427.15 170
16428.36 185
16429.57 168
16430.78 168
16431.99 165
16433.20 191
16434.41 191
16435.63 181
16436.84 180
16438.05 170
16439.26 178
16440.47 160
16441.68 182
16442.89 160
16444.10 180
16445.32 164
16446.53 177
16447.74 167
16448.95 198
16450.16 171
16451.37 178
16452.59 188
16453.80 175
16455.01 188
16456.22 164
16457.43 152
16458.64 160
16459.86 180
16461.07 180
16462.28 159
16463.49 164
16464.70 180
16465.92 158
16467.13 158
16468.34 165
16469.55 160
16470.77 161
16471.98 184
16473.19 179
16474.40 150
16475.62 155
16476.83 168
16478.04 157
16479.25 150
16480.47 167
16481.68 155
16482.89 159
16484.11 171
16485.32 174
16486.53 159
16487.74 174
16488.96 176
16490.17 196
16491.38 164
16492.60 174
16493.81 158
16495.02 168
16496.24 200
16497.45 177
16498.66 171
16499.88 187
16501.09 173
16502.30 171
16503.52 165
16504.73 179
16505.94 169
16507.16 169
16508.37 166
16509.59 176
16510.80 173
16512.01 167
16513.23 179
16514.44 163
16515.66 164
16516.87 164
16518.08 161
16519.30 174
16520.51 171
16521.73 164
16522.94 175
16524.16 166
16525.37 183
16526.58 193
16527.80 180
16529.01 197
16530.23 162
16531.44 178
16532.66 178
16533.87 164
16535.09 188
16536.30 182
16537.52 194
16538.73 208
16539.95 195
16541.16 175
16542.38 184
16543.59 176
16544.81 182
16546.02 171
16547.24 180
16548.45 203
16549.67 210
16550.88 202
16552.10 184
16553.31 177
16554.53 165
16555.74 184
16556.96 196
16558.18 190
16559.39 203
16560.61 198
16561.82 185
16563.04 176
16564.25 199
16565.47 201
16566.69 196
16567.90 209
16569.12 187
16570.33 190
16571.55 197
16572.77 182
16573.98 190
16575.20 185
16576.41 171
16577.63 197
16578.85 186
16580.06 159
16581.28 166
16582.50 172
16583.71 188
16584.93 185
16586.15 178
16587.36 168
16588.58 191
16589.80 174
16591.01 181
16592.23 206
16593.45 170
16594.66 186
16595.88 183
16597.10 169
16598.32 186
16599.53 175
16600.75 171
16601.97 180
16603.18 145
16604.40 171
16605.62 175
16606.84 185
16608.05 179
16609.27 169
16610.49 164
16611.71 178
16612.92 176
16614.14 173
16615.36 166
16616.58 168
16617.79 177
16619.01 173
16620.23 168
16621.45 161
16622.67 176
16623.88 179
16625.10 165
16626.32 177
16627.54 175
16628.76 183
16629.97 181
16631.19 168
16632.41 168
16633.63 172
16634.85 181
16636.07 168
16637.29 179
16638.50 166
16639.72 173
16640.94 145
16642.16 153
16643.38 148
16644.60 163
16645.82 161
16647.03 151
16648.25 159
16649.47 160
16650.69 156
16651.91 161
16653.13 190
16654.35 162
16655.57 167
16656.79 180
16658.01 161
16659.23 167
16660.45 153
16661.66 168
16662.88 146
16664.10 153
16665.32 151
16666.54 162
16667.76 168
16668.98 174
16670.20 160
16671.42 168
16672.64 156
16673.86 169
16675.08 164
16676.30 162
16677.52 145
16678.74 162
16679.96 163
16681.18 153
16682.40 165
16683.62 158
16684.84 160
16686.06 153
16687.28 151
16688.50 152
16689.72 161
16690.94 160
16692.16 178
16693.39 158
16694.61 153
16695.83 172
16697.05 167
16698.27 160
16699.49 129
16700.71 149
16701.93 160
16703.15 157
16704.37 157
16705.59 158
16706.81 163
16708.04 173
16709.26 174
16710.48 198
16711.70 154
16712.92 156
16714.14 163
16715.36 164
16716.58 160
16717.81 154
16719.03 165
16720.25 175
16721.47 186
16722.69 169
16723.91 143
16725.14 164
16726.36 157
16727.58 152
16728.80 154
16730.02 161
16731.24 161
16732.47 148
16733.69 165
16734.91 154
16736.13 129
16737.36 144
16738.58 165
16739.80 160
16741.02 145
16742.24 155
16743.47 148
16744.69 150
16745.91 144
16747.13 146
16748.36 141
16749.58 164
16750.80 181
16752.02 157
16753.25 132
16754.47 145
16755.69 143
16756.92 147
16758.14 139
16759.36 143
16760.59 143
16761.81 157
16763.03 156
16764.25 174
16765.48 169
16766.70 165
16767.92 152
16769.15 151
16770.37 168
16771.59 156
16772.82 147
16774.04 153
16775.27 170
16776.49 147
16777.71 164
16778.94 152
16780.16 151
16781.38 141
16782.61 127
16783.83 149
16785.06 153
16786.28 154
16787.50 163
16788.73 166
16789.95 156
16791.18 173
16792.40 146
16793.62 162
16794.85 158
16796.07 152
16797.30 153
16798.52 161
16799.75 161
16800.97 148
16802.19 174
16803.42 155
16804.64 162
16805.87 154
16807.09 156
16808.32 165
16809.54 134
16810.77 152
16811.99 167
16813.22 157
16814.44 144
16815.67 145
16816.89 159
16818.12 165
16819.34 158
16820.57 165
16821.79 167
16823.02 167
16824.24 170
16825.47 165
16826.70 169
16827.92 166
16829.15 159
16830.37 161
16831.60 156
16832.82 157
16834.05 168
16835.27 178
16836.50 173
16837.73 168
16838.95 164
16840.18 166
16841.40 164
16842.63 168
16843.86 153
16845.08 171
16846.31 181
16847.53 187
16848.76 177
16849.99 201
16851.21 168
16852.44 183
16853.67 198
16854.89 182
16856.12 177
16857.35 179
16858.57 196
16859.80 182
16861.03 180
16862.25 171
16863.48 187
16864.71 202
16865.93 207
16867.16 184
16868.39 208
16869.61 213
16870.84 206
16872.07 212
16873.30 195
16874.52 192
16875.75 197
16876.98 210
16878.20 216
16879.43 207
16880.66 209
16881.89 216
16883.11 227
16884.34 215
16885.57 206
16886.80 225
16888.02 219
16889.25 249
16890.48 247
16891.71 231
16892.94 224
16894.16 218
16895.39 234
16896.62 218
16897.85 228
16899.08 216
16900.30 232
16901.53 208
16902.76 235
16903.99 209
16905.22 228
16906.45 224
16907.67 212
16908.90 216
16910.13 219
16911.36 205
16912.59 211
16913.82 205
16915.04 203
16916.27 186
16917.50 191
16918.73 191
16919.96 218
16921.19 195
16922.42 184
16923.65 192
16924.88 198
16926.10 193
16927.33 175
16928.56 198
16929.79 197
16931.02 204
16932.25 191
16933.48 177
16934.71 178
16935.94 195
16937.17 195
16938.40 193
16939.63 203
16940.86 188
16942.09 188
16943.32 190
16944.55 181
16945.78 182
16947.01 206
16948.24 195
16949.47 194
16950.70 190
16951.93 178
16953.16 184
16954.39 191
16955.62 185
16956.85 196
16958.08 182
16959.31 159
16960.54 154
16961.77 185
16963.00 204
16964.23 188
16965.46 181
16966.69 175
16967.92 190
16969.15 213
16970.38 176
16971.61 179
16972.84 156
16974.07 170
16975.30 177
16976.54 173
16977.77 180
16979.00 187
16980.23 169
16981.46 179
16982.69 197
16983.92 152
16985.15 158
16986.38 184
16987.62 169
16988.85 167
16990.08 166
16991.31 156
16992.54 182
16993.77 164
16995.00 172
16996.24 172
16997.47 183
16998.70 169
16999.93 149
17001.16 155
17002.39 162
17003.63 165
17004.86 150
17006.09 148
17007.32 164
17008.55 169
17009.79 177
17011.02 164
17012.25 149
17013.48 154
17014.72 163
17015.95 169
17017.18 164
17018.41 163
17019.64 163
17020.88 154
17022.11 167
17023.34 169
17024.58 167
17025.81 178
17027.04 175
17028.27 158
17029.51 165
17030.74 167
17031.97 149
17033.21 167
17034.44 146
17035.67 159
17036.90 162
17038.14 147
17039.37 167
17040.60 153
17041.84 151
17043.07 155
17044.30 149
17045.54 153
17046.77 148
17048.00 154
17049.24 168
17050.47 149
17051.70 143
17052.94 147
17054.17 181
17055.41 153
17056.64 166
17057.87 153
17059.11 147
17060.34 144
17061.58 150
17062.81 152
17064.04 139
17065.28 145
17066.51 139
17067.75 142
17068.98 165
17070.21 151
17071.45 142
17072.68 142
17073.92 146
17075.15 163
17076.39 161
17077.62 147
17078.86 128
17080.09 146
17081.33 142
17082.56 156
17083.80 148
17085.03 153
17086.26 141
17087.50 133
17088.73 137
17089.97 133
17091.20 119
17092.44 134
17093.68 129
17094.91 143
17096.15 136
17097.38 137
17098.62 160
17099.85 141
17101.09 133
17102.32 133
17103.56 157
17104.79 164
17106.03 139
17107.26 123
17108.50 131
17109.74 139
17110.97 134
17112.21 139
17113.44 123
17114.68 126
17115.92 142
17117.15 137
17118.39 138
17119.62 146
17120.86 136
17122.10 140
17123.33 156
17124.57 154
17125.80 145
17127.04 148
17128.28 135
17129.51 153
17130.75 128
17131.99 139
17133.22 142
17134.46 132
17135.70 132
17136.93 138
17138.17 142
17139.41 124
17140.64 135
17141.88 146
17143.12 141
17144.35 129
17145.59 132
17146.83 145
17148.07 143
17149.30 128
17150.54 134
17151.78 133
17153.02 151
17154.25 129
17155.49 136
17156.73 130
17157.96 134
17159.20 132
17160.44 138
17161.68 137
17162.92 131
17164.15 130
17165.39 149
17166.63 141
17167.87 127
17169.10 133
17170.34 129
17171.58 137
17172.82 131
17174.06 121
17175.29 125
17176.53 135
17177.77 148
17179.01 154
17180.25 139
17181.49 128
17182.72 137
17183.96 124
17185.20 137
17186.44 124
17187.68 133
17188.92 136
17190.15 139
17191.39 136
17192.63 145
17193.87 137
17195.11 136
17196.35 137
17197.59 136
17198.83 136
17200.07 126
17201.30 152
17202.54 134
17203.78 139
17205.02 132
17206.26 135
17207.50 144
17208.74 142
17209.98 127
17211.22 125
17212.46 137
17213.70 131
17214.94 129
17216.18 133
17217.42 135
17218.66 141
17219.90 129
17221.14 109
17222.38 135
17223.62 132
17224.86 122
17226.10 121
17227.34 116
17228.58 132
17229.82 126
17231.06 119
17232.30 121
17233.54 126
17234.78 143
17236.02 133
17237.26 144
17238.50 134
17239.74 144
17240.98 141
17242.22 109
17243.46 130
17244.70 145
17245.94 134
17247.18 145
17248.42 125
17249.66 134
17250.90 132
17252.14 125
17253.39 121
17254.63 137
17255.87 129
17257.11 144
17258.35 131
17259.59 139
17260.83 111
17262.07 134
17263.31 118
17264.56 121
17265.80 127
17267.04 119
17268.28 128
17269.52 119
17270.76 97
17272.00 113
17273.25 137
17274.49 135
17275.73 134
17276.97 114
17278.21 118
17279.45 133
17280.70 123
17281.94 111
17283.18 130
17284.42 125
17285.66 136
17286.91 131
17288.15 118
17289.39 125
17290.63 125
17291.88 151
17293.12 146
17294.36 124
17295.60 115
17296.85 137
17298.09 124
17299.33 123
17300.57 131
17301.82 126
17303.06 133
17304.30 137
17305.54 126
17306.79 110
17308.03 142
17309.27 138
17310.52 122
17311.76 116
17313.00 112
17314.25 122
17315.49 121
17316.73 115
17317.97 129
17319.22 131
17320.46 127
17321.71 112
17322.95 139
17324.19 107
17325.44 114
17326.68 98
17327.92 129
17329.17 130
17330.41 133
17331.65 122
17332.90 125
17334.14 123
17335.39 137
17336.63 111
17337.87 108
17339.12 130
17340.36 122
17341.61 126
17342.85 132
17344.09 117
17345.34 134
17346.58 116
17347.83 126
17349.07 114
17350.32 126
17351.56 124
17352.80 120
17354.05 115
17355.29 109
17356.54 102
17357.78 95
17359.03 119
17360.27 113
17361.52 126
17362.76 96
17364.01 104
17365.25 112
17366.50 109
17367.74 117
17368.99 123
17370.23 119
17371.48 110
17372.72 127
17373.97 122
17375.21 102
17376.46 111
17377.70 108
17378.95 134
17380.19 128
17381.44 116
17382.69 121
17383.93 103
17385.18 114
17386.42 135
17387.67 133
17388.91 133
17390.16 129
17391.41 121
17392.65 126
17393.90 117
17395.14 123
17396.39 122
17397.64 121
17398.88 127
17400.13 136
17401.37 116
17402.62 128
17403.87 119
17405.11 122
17406.36 140
17407.61 136
17408.85 131
17410.10 116
17411.35 122
17412.59 122
17413.84 125
17415.09 122
17416.33 136
17417.58 131
17418.83 133
17420.07 136
17421.32 110
17422.57 143
17423.82 134
17425.06 125
17426.31 114
17427.56 125
17428.80 130
17430.05 122
17431.30 111
17432.55 123
17433.79 119
17435.04 104
17436.29 125
17437.54 120
17438.78 106
17440.03 121
17441.28 116
17442.53 132
17443.77 140
17445.02 120
17446.27 147
17447.52 132
17448.77 118
17450.01 113
17451.26 125
17452.51 137
17453.76 132
17455.01 126
17456.25 140
17457.50 120
17458.75 111
17460.00 126
17461.25 125
17462.50 115
17463.74 133
17464.99 127
17466.24 120
17467.49 137
17468.74 122
17469.99 122
17471.24 142
17472.49 132
17473.73 110
17474.98 118
17476.23 129
17477.48 118
17478.73 124
17479.98 123
17481.23 131
17482.48 125
17483.73 124
17484.98 118
17486.23 121
17487.47 126
17488.72 139
17489.97 135
17491.22 119
17492.47 128
17493.72 120
17494.97 132
17496.22 129
17497.47 148
17498.72 137
17499.97 129
17501.22 133
17502.47 138
17503.72 127
17504.97 114
17506.22 132
17507.47 133
17508.72 119
17509.97 123
17511.22 114
17512.47 120
17513.72 134
17514.97 126
17516.22 128
17517.47 137
17518.72 128
17519.97 122
17521.22 142
17522.47 121
17523.72 146
17524.98 146
17526.23 138
17527.48 140
17528.73 136
17529.98 144
17531.23 146
17532.48 138
17533.73 117
17534.98 141
17536.23 137
17537.48 129
17538.74 140
17539.99 127
17541.24 122
17542.49 135
17543.74 133
17544.99 138
17546.24 143
17547.50 150
17548.75 129
17550.00 140
17551.25 141
17552.50 145
17553.75 139
17555.01 113
17556.26 125
17557.51 129
17558.76 127
17560.01 129
17561.26 147
17562.52 143
17563.77 140
17565.02 156
17566.27 142
17567.53 136
17568.78 144
17570.03 131
17571.28 129
17572.53 156
17573.79 134
17575.04 149
17576.29 137
17577.54 146
17578.80 137
17580.05 132
17581.30 136
17582.56 151
17583.81 129
17585.06 127
17586.31 154
17587.57 151
17588.82 145
17590.07 135
17591.33 147
17592.58 139
17593.83 140
17595.08 133
17596.34 182
17597.59 137
17598.84 140
17600.10 129
17601.35 147
17602.61 141
17603.86 148
17605.11 151
17606.37 154
17607.62 141
17608.87 141
17610.13 150
17611.38 146
17612.63 131
17613.89 134
17615.14 128
17616.40 148
17617.65 146
17618.90 139
17620.16 158
17621.41 137
17622.67 132
17623.92 135
17625.17 151
17626.43 143
17627.68 145
17628.94 143
17630.19 140
17631.45 151
17632.70 136
17633.96 151
17635.21 134
17636.47 158
17637.72 140
17638.97 141
17640.23 140
17641.48 141
17642.74 159
17643.99 154
17645.25 152
17646.50 137
17647.76 153
17649.01 152
17650.27 138
17651.52 138
17652.78 125
17654.04 139
17655.29 131
17656.55 147
17657.80 147
17659.06 134
17660.31 123
17661.57 152
17662.82 145
17664.08 151
17665.33 151
17666.59 137
17667.85 143
17669.10 144
17670.36 129
17671.61 151
17672.87 152
17674.13 133
17675.38 120
17676.64 126
17677.89 128
17679.15 141
17680.41 140
17681.66 137
17682.92 141
17684.18 139
17685.43 117
17686.69 126
17687.95 126
17689.20 146
17690.46 147
17691.71 139
17692.97 124
17694.23 123
17695.49 124
17696.74 141
17698.00 124
17699.26 132
17700.51 124
17701.77 130
17703.03 162
17704.28 151
17705.54 121
17706.80 138
17708.06 135
17709.31 160
17710.57 155
17711.83 137
17713.08 119
17714.34 123
17715.60 140
17716.86 139
17718.11 124
17719.37 129
17720.63 132
17721.89 121
17723.15 134
17724.40 124
17725.66 126
17726.92 123
17728.18 143
17729.43 140
17730.69 148
17731.95 126
17733.21 135
17734.47 117
17735.73 133
17736.98 139
17738.24 128
17739.50 132
17740.76 121
17742.02 131
17743.28 131
17744.53 129
17745.79 134
17747.05 137
17748.31 135
17749.57 125
17750.83 147
17752.09 109
17753.34 117
17754.60 123
17755.86 137
17757.12 151
17758.38 142
17759.64 128
17760.90 127
17762.16 135
17763.42 130
17764.68 135
17765.94 129
17767.19 121
17768.45 149
17769.71 141
17770.97 114
17772.23 109
17773.49 119
17774.75 122
17776.01 130
17777.27 119
17778.53 121
17779.79 148
17781.05 141
17782.31 143
17783.57 117
17784.83 117
17786.09 117
17787.35 133
17788.61 122
17789.87 119
17791.13 97
17792.39 114
17793.65 115
17794.91 118
17796.17 129
17797.43 131
17798.69 142
17799.95 127
17801.21 129
17802.47 121
17803.73 107
17805.00 107
17806.26 115
17807.52 108
17808.78 143
17810.04 121
17811.30 128
17812.56 121
17813.82 117
17815.08 112
17816.34 136
17817.60 130
17818.87 109
17820.13 106
17821.39 130
17822.65 108
17823.91 106
17825.17 123
17826.43 122
17827.69 123
17828.96 103
17830.22 109
17831.48 108
17832.74 116
17834.00 127
17835.26 116
17836.53 117
17837.79 109
17839.05 112
17840.31 114
17841.57 107
17842.84 124
17844.10 112
17845.36 113
17846.62 118
17847.88 116
17849.15 123
17850.41 111
17851.67 115
17852.93 104
17854.20 117
17855.46 113
17856.72 110
17857.98 119
17859.25 116
17860.51 100
17861.77 109
17863.03 122
17864.30 107
17865.56 108
17866.82 112
17868.09 113
17869.35 118
17870.61 101
17871.87 107
17873.14 113
17874.40 130
17875.66 111
17876.93 109
17878.19 117
17879.45 99
17880.72 97
17881.98 101
17883.24 116
17884.51 109
17885.77 120
17887.03 103
17888.30 96
17889.56 108
17890.83 106
17892.09 110
17893.35 112
17894.62 112
17895.88 96
17897.14 93
17898.41 115
17899.67 109
17900.94 109
17902.20 108
17903.46 111
17904.73 109
17905.99 121
17907.26 115
17908.52 114
17909.79 109
17911.05 116
17912.32 107
17913.58 109
17914.84 109
17916.11 111
17917.37 114
17918.64 122
17919.90 117
17921.17 112
17922.43 112
17923.70 118
17924.96 118
17926.23 120
17927.49 92
17928.76 104
17930.02 117
17931.29 101
17932.55 121
17933.82 107
17935.08 116
17936.35 106
17937.61 110
17938.88 121
17940.14 115
17941.41 124
17942.68 131
17943.94 104
17945.21 109
17946.47 127
17947.74 116
17949.00 112
17950.27 112
17951.54 123
17952.80 127
17954.07 113
17955.33 119
17956.60 116
17957.87 113
17959.13 113
17960.40 121
17961.66 127
17962.93 112
17964.20 116
17965.46 117
17966.73 104
17968.00 97
17969.26 88
17970.53 105
17971.80 129
17973.06 109
17974.33 122
17975.60 106
17976.86 117
17978.13 97
17979.40 103
17980.66 108
17981.93 96
17983.20 112
17984.46 129
17985.73 112
17987.00 116
17988.26 105
17989.53 106
17990.80 137
17992.07 122
17993.33 109
17994.60 107
17995.87 117
17997.14 114
17998.40 115
17999.67 106
18000.94 118
18002.21 139
18003.47 124
18004.74 114
18006.01 96
18007.28 125
18008.55 120
18009.81 114
18011.08 118
18012.35 108
18013.62 119
18014.89 124
18016.15 119
18017.42 111
18018.69 106
18019.96 108
18021.23 114
18022.49 108
18023.76 95
18025.03 112
18026.30 113
18027.57 127
18028.84 118
18030.11 110
18031.37 113
18032.64 129
18033.91 109
18035.18 102
18036.45 104
18037.72 93
18038.99 97
18040.26 123
18041.53 119
18042.79 119
18044.06 113
18045.33 106
18046.60 115
18047.87 114
18049.14 134
18050.41 108
18051.68 115
18052.95 109
18054.22 108
18055.49 116
18056.76 107
18058.03 116
18059.30 111
18060.57 114
18061.84 119
18063.11 120
18064.38 115
18065.65 121
18066.92 110
18068.19 129
18069.46 118
18070.73 115
18072.00 130
18073.27 104
18074.54 125
18075.81 117
18077.08 99
18078.35 101
18079.62 119
18080.89 128
18082.16 112
18083.43 104
18084.70 106
18085.97 122
18087.24 125
18088.51 110
18089.78 112
18091.05 126
18092.32 124
18093.59 102
18094.87 114
18096.14 112
18097.41 121
18098.68 132
18099.95 125
18101.22 126
18102.49 104
18103.76 120
18105.03 128
18106.31 127
18107.58 110
18108.85 109
18110.12 122
18111.39 111
18112.66 123
18113.93 113
18115.21 117
18116.48 124
18117.75 124
18119.02 122
18120.29 122
18121.56 128
18122.84 110
18124.11 103
18125.38 122
18126.65 117
18127.92 115
18129.20 119
18130.47 107
18131.74 118
18133.01 104
18134.29 114
18135.56 105
18136.83 100
18138.10 113
18139.38 126
18140.65 108
18141.92 110
18143.19 118
18144.47 136
18145.74 127
18147.01 117
18148.28 95
18149.56 101
18150.83 111
18152.10 114
18153.38 136
18154.65 135
18155.92 128
18157.19 108
18158.47 117
18159.74 109
18161.01 120
18162.29 116
18163.56 118
18164.83 113
18166.11 114
18167.38 136
18168.65 104
18169.93 131
18171.20 136
18172.48 127
18173.75 119
18175.02 111
18176.30 118
18177.57 132
18178.84 131
18180.12 128
18181.39 118
18182.67 118
18183.94 118
18185.21 127
18186.49 108
18187.76 102
18189.04 128
18190.31 121
18191.59 124
18192.86 127
18194.13 113
18195.41 126
18196.68 113
18197.96 109
18199.23 129
18200.51 120
18201.78 117
18203.06 108
18204.33 122
18205.61 108
18206.88 103
18208.16 102
18209.43 107
18210.71 100
18211.98 103
18213.26 107
18214.53 108
18215.81 112
18217.08 124
18218.36 138
18219.63 117
18220.91 122
18222.18 120
18223.46 117
18224.73 118
18226.01 120
18227.28 97
18228.56 112
18229.84 118
18231.11 124
18232.39 114
18233.66 121
18234.94 110
18236.21 106
18237.49 121
18238.77 100
18240.04 111
18241.32 105
18242.59 97
18243.87 126
18245.15 125
18246.42 129
18247.70 121
18248.98 109
18250.25 117
18251.53 106
18252.81 129
18254.08 116
18255.36 108
18256.63 131
18257.91 114
18259.19 117
18260.46 111
18261.74 117
18263.02 124
18264.30 124
18265.57 111
18266.85 129
18268.13 121
18269.40 125
18270.68 117
18271.96 106
18273.23 118
18274.51 131
18275.79 115
18277.07 115
18278.34 112
18279.62 131
18280.90 123
18282.18 122
18283.45 110
18284.73 115
18286.01 115
18287.29 128
18288.56 127
18289.84 116
18291.12 121
18292.40 139
18293.68 128
18294.95 105
18296.23 118
18297.51 123
18298.79 126
18300.07 127
18301.34 118
18302.62 130
18303.90 125
18305.18 132
18306.46 111
18307.74 110
18309.01 91
18310.29 116
18311.57 119
18312.85 121
18314.13 119
18315.41 120
18316.69 111
18317.96 120
18319.24 119
18320.52 124
18321.80 130
18323.08 127
18324.36 118
18325.64 113
18326.92 116
18328.20 106
18329.47 115
18330.75 121
18332.03 128
18333.31 113
18334.59 121
18335.87 121
18337.15 117
18338.43 134
18339.71 125
18340.99 114
18342.27 112
18343.55 124
18344.83 137
18346.11 128
18347.39 133
18348.67 121
18349.95 128
18351.23 111
18352.51 123
18353.79 120
18355.07 128
18356.35 120
18357.63 135
18358.91 115
18360.19 118
18361.47 117
18362.75 118
18364.03 117
18365.31 122
18366.59 124
18367.87 126
18369.15 130
18370.43 124
18371.71 128
18372.99 121
18374.27 97
18375.55 108
18376.83 97
18378.12 123
18379.40 133
18380.68 113
18381.96 131
18383.24 127
18384.52 125
18385.80 117
18387.08 121
18388.36 124
18389.65 113
18390.93 122
18392.21 120
18393.49 108
18394.77 119
18396.05 111
18397.33 116
18398.62 112
18399.90 119
18401.18 129
18402.46 96
18403.74 119
18405.02 111
18406.31 97
18407.59 107
18408.87 113
18410.15 117
18411.43 129
18412.72 117
18414.00 121
18415.28 106
18416.56 105
18417.84 98
18419.13 116
18420.41 111
18421.69 119
18422.97 122
18424.26 125
18425.54 111
18426.82 118
18428.10 118
18429.39 119
18430.67 116
18431.95 109
18433.23 110
18434.52 99
18435.80 98
18437.08 112
18438.37 115
18439.65 111
18440.93 123
18442.22 127
18443.50 115
18444.78 107
18446.06 98
18447.35 92
18448.63 114
18449.91 119
18451.20 110
18452.48 109
18453.76 100
18455.05 116
18456.33 126
18457.62 97
18458.90 116
18460.18 110
18461.47 104
18462.75 125
18464.03 111
18465.32 107
18466.60 115
18467.89 123
18469.17 115
18470.45 129
18471.74 120
18473.02 118
18474.31 108
18475.59 99
18476.88 107
18478.16 107
18479.44 117
18480.73 129
18482.01 119
18483.30 105
18484.58 117
18485.87 119
18487.15 120
18488.44 122
18489.72 101
18491.01 120
18492.29 114
18493.58 110
18494.86 124
18496.15 103
18497.43 123
18498.72 116
18500.00 126
18501.29 123
18502.57 117
18503.86 129
18505.14 126
18506.43 117
18507.71 119
18509.00 115
18510.28 121
18511.57 107
18512.85 101
18514.14 125
18515.42 104
18516.71 116
18518.00 101
18519.28 107
18520.57 109
18521.85 106
18523.14 113
18524.43 107
18525.71 113
18527.00 106
18528.28 120
18529.57 117
18530.86 122
18532.14 112
18533.43 124
18534.71 90
18536.00 105
18537.29 100
18538.57 111
18539.86 111
18541.15 108
18542.43 126
18543.72 110
18545.01 120
18546.29 115
18547.58 115
18548.87 113
18550.15 106
18551.44 116
18552.73 122
18554.01 121
18555.30 109
18556.59 124
18557.88 116
18559.16 117
18560.45 116
18561.74 129
18563.02 124
18564.31 133
18565.60 129
18566.89 112
18568.17 122
18569.46 129
18570.75 126
18572.04 113
18573.32 124
18574.61 132
18575.90 128
18577.19 101
18578.48 107
18579.76 112
18581.05 137
18582.34 121
18583.63 128
18584.92 136
18586.20 143
18587.49 128
18588.78 114
18590.07 129
18591.36 108
18592.64 92
18593.93 130
18595.22 125
18596.51 120
18597.80 113
18599.09 120
18600.38 124
18601.66 124
18602.95 109
18604.24 115
18605.53 123
18606.82 131
18608.11 108
18609.40 114
18610.69 124
18611.98 127
18613.26 106
18614.55 121
18615.84 120
18617.13 117
18618.42 124
18619.71 129
18621.00 128
18622.29 113
18623.58 147
18624.87 124
18626.16 144
18627.45 120
18628.74 112
18630.03 125
18631.32 130
18632.61 123
18633.89 120
18635.18 120
18636.47 118
18637.76 125
18639.05 129
18640.34 122
18641.63 121
18642.92 117
18644.21 115
18645.50 107
18646.79 98
18648.09 106
18649.38 109
18650.67 117
18651.96 128
18653.25 102
18654.54 110
18655.83 120
18657.12 121
18658.41 122
18659.70 115
18660.99 108
18662.28 106
18663.57 124
18664.86 106
18666.15 106
18667.44 112
18668.74 120
18670.03 119
18671.32 116
18672.61 104
18673.90 113
18675.19 134
18676.48 113
18677.77 100
18679.06 105
18680.36 106
18681.65 106
18682.94 118
18684.23 102
18685.52 111
18686.81 109
18688.11 118
18689.40 94
18690.69 109
18691.98 124
18693.27 124
18694.56 120
18695.86 108
18697.15 106
18698.44 105
18699.73 125
18701.02 121
18702.32 106
18703.61 96
18704.90 110
18706.19 112
18707.48 129
18708.78 127
18710.07 104
18711.36 95
18712.65 107
18713.95 117
18715.24 115
18716.53 106
18717.83 119
18719.12 123
18720.41 116
18721.70 109
18723.00 116
18724.29 107
18725.58 110
18726.87 120
18728.17 115
18729.46 114
18730.75 103
18732.05 107
18733.34 119
18734.63 110
18735.93 105
18737.22 104
18738.51 109
18739.81 109
18741.10 96
18742.39 87
18743.69 101
18744.98 110
18746.27 110
18747.57 105
18748.86 103
18750.16 96
18751.45 105
18752.74 124
18754.04 119
18755.33 113
18756.63 99
18757.92 112
18759.21 120
18760.51 106
18761.80 87
18763.10 105
18764.39 104
18765.69 97
18766.98 94
18768.27 109
18769.57 122
18770.86 122
18772.16 109
18773.45 106
18774.75 118
18776.04 100
18777.34 92
18778.63 109
18779.93 99
18781.22 100
18782.52 106
18783.81 109
18785.11 127
18786.40 101
18787.70 105
18788.99 110
18790.29 115
18791.58 102
18792.88 102
18794.17 120
18795.47 109
18796.76 115
18798.06 105
18799.35 110
18800.65 111
18801.94 105
18803.24 101
18804.54 102
18805.83 99
18807.13 107
18808.42 106
18809.72 122
18811.01 110
18812.31 93
18813.61 92
18814.90 106
18816.20 97
18817.49 104
18818.79 110
18820.09 113
18821.38 131
18822.68 120
18823.98 101
18825.27 113
18826.57 114
18827.87 104
18829.16 107
18830.46 106
18831.75 116
18833.05 125
18834.35 118
18835.64 99
18836.94 119
18838.24 106
18839.54 98
18840.83 97
18842.13 100
18843.43 109
18844.72 142
18846.02 117
18847.32 105
18848.61 118
18849.91 101
18851.21 110
18852.51 112
18853.80 106
18855.10 108
18856.40 109
18857.70 104
18858.99 106
18860.29 98
18861.59 99
18862.89 114
18864.18 104
18865.48 101
18866.78 112
18868.08 123
18869.38 106
18870.67 96
18871.97 95
18873.27 87
18874.57 107
18875.87 113
18877.16 91
18878.46 86
18879.76 103
18881.06 96
18882.36 111
18883.66 108
18884.95 95
18886.25 98
18887.55 126
18888.85 108
18890.15 104
18891.45 118
18892.75 116
18894.04 115
18895.34 99
18896.64 112
18897.94 118
18899.24 119
18900.54 126
18901.84 96
18903.14 102
18904.44 103
18905.74 92
18907.03 109
18908.33 119
18909.63 91
18910.93 102
18912.23 104
18913.53 97
18914.83 119
18916.13 100
18917.43 101
18918.73 109
18920.03 97
18921.33 111
18922.63 95
18923.93 109
18925.23 106
18926.53 103
18927.83 114
18929.13 96
18930.43 99
18931.73 100
18933.03 105
18934.33 110
18935.63 107
18936.93 100
18938.23 110
18939.53 100
18940.83 105
18942.13 92
18943.43 81
18944.73 124
18946.03 114
18947.33 110
18948.63 96
18949.93 103
18951.23 106
18952.53 101
18953.84 105
18955.14 111
18956.44 105
18957.74 110
18959.04 111
18960.34 100
18961.64 103
18962.94 82
18964.24 96
18965.54 109
18966.85 111
18968.15 90
18969.45 92
18970.75 96
18972.05 100
18973.35 96
18974.65 109
18975.96 88
18977.26 96
18978.56 93
18979.86 106
18981.16 98
18982.46 95
18983.77 92
18985.07 102
18986.37 92
18987.67 107
18988.97 94
18990.28 97
18991.58 93
18992.88 90
18994.18 80
18995.49 91
18996.79 104
18998.09 112
18999.39 92
19000.69 88
19002.00 90
19003.30 87
19004.60 112
19005.90 97
19007.21 91
19008.51 88
19009.81 97
19011.12 90
19012.42 93
19013.72 91
19015.02 96
19016.33 119
19017.63 104
19018.93 95
19020.24 96
19021.54 102
19022.84 125
19024.15 101
19025.45 86
19026.75 103
19028.06 94
19029.36 101
19030.66 95
19031.97 89
19033.27 96
19034.57 112
19035.88 108
19037.18 98
19038.48 102
19039.79 95
19041.09 96
19042.40 109
19043.70 112
19045.00 104
19046.31 109
19047.61 105
19048.92 118
19050.22 104
19051.52 91
19052.83 89
19054.13 110
19055.44 91
19056.74 106
19058.05 85
19059.35 105
19060.65 116
19061.96 109
19063.26 96
19064.57 87
19065.87 94
19067.18 91
19068.48 99
19069.79 107
19071.09 105
19072.40 96
19073.70 102
19075.01 108
19076.31 110
19077.62 107
19078.92 105
19080.23 95
19081.53 113
19082.84 104
19084.14 97
19085.45 100
19086.75 123
19088.06 93
19089.36 100
19090.67 110
19091.98 122
19093.28 114
19094.59 101
19095.89 100
19097.20 99
19098.50 100
19099.81 93
19101.12 110
19102.42 107
19103.73 97
19105.03 97
19106.34 103
19107.65 105
19108.95 105
19110.26 104
19111.56 102
19112.87 114
19114.18 116
19115.48 104
19116.79 114
19118.10 111
19119.40 92
19120.71 98
19122.02 93
19123.32 110
19124.63 109
19125.94 123
19127.24 118
19128.55 117
19129.86 105
19131.16 108
19132.47 124
19133.78 95
19135.08 121
19136.39 88
19137.70 108
19139.01 114
19140.31 100
19141.62 95
19142.93 101
19144.23 118
19145.54 107
19146.85 102
19148.16 97
19149.46 100
19150.77 107
19152.08 113
19153.39 104
19154.69 105
19156.00 101
19157.31 104
19158.62 115
19159.93 101
19161.23 95
19162.54 104
19163.85 111
19165.16 104
19166.47 104
19167.77 99
19169.08 105
19170.39 114
19171.70 110
19173.01 102
19174.32 102
19175.62 99
19176.93 105
19178.24 97
19179.55 93
19180.86 91
19182.17 107
19183.48 113
19184.78 92
19186.09 110
19187.40 99
19188.71 105
19190.02 98
19191.33 96
19192.64 83
19193.95 100
19195.26 100
19196.56 99
19197.87 95
19199.18 107
19200.49 109
19201.80 104
19203.11 103
19204.42 101
19205.73 94
19207.04 93
19208.35 100
19209.66 99
19210.97 92
19212.28 91
19213.59 95
19214.90 89
19216.21 113
19217.52 104
19218.83 98
19220.14 101
19221.45 95
19222.76 104
19224.07 107
19225.38 102
19226.69 103
19228.00 97
19229.31 98
19230.62 96
19231.93 106
19233.24 85
19234.55 92
19235.86 93
19237.17 100
19238.48 104
19239.79 83
19241.10 97
19242.41 96
19243.72 90
19245.03 97
19246.35 104
19247.66 106
19248.97 99
19250.28 96
19251.59 106
19252.90 96
19254.21 98
19255.52 117
19256.83 105
19258.14 112
19259.46 103
19260.77 102
19262.08 99
19263.39 101
19264.70 104
19266.01 90
19267.32 102
19268.64 100
19269.95 102
19271.26 87
19272.57 90
19273.88 105
19275.20 101
19276.51 85
19277.82 97
19279.13 77
19280.44 94
19281.75 103
19283.07 87
19284.38 92
19285.69 93
19287.00 110
19288.32 106
19289.63 87
19290.94 104
19292.25 101
19293.57 69
19294.88 84
19296.19 83
19297.50 100
19298.82 85
19300.13 95
19301.44 92
19302.75 103
19304.07 87
19305.38 96
19306.69 92
19308.01 96
19309.32 103
19310.63 93
19311.94 84
19313.26 93
19314.57 88
19315.88 99
19317.20 112
19318.51 100
19319.82 86
19321.14 83
19322.45 94
19323.76 96
19325.08 100
19326.39 96
19327.70 113
19329.02 121
19330.33 87
19331.65 102
19332.96 89
19334.27 99
19335.59 107
19336.90 95
19338.22 108
19339.53 107
19340.84 84
19342.16 101
19343.47 92
19344.79 108
19346.10 99
19347.41 85
19348.73 99
19350.04 96
19351.36 95
19352.67 91
19353.99 89
19355.30 100
19356.62 87
19357.93 90
19359.25 93
19360.56 91
19361.87 105
19363.19 95
19364.50 76
19365.82 99
19367.13 93
19368.45 98
19369.76 82
19371.08 89
19372.39 98
19373.71 89
19375.02 102
19376.34 117
19377.66 102
19378.97 94
19380.29 99
19381.60 112
19382.92 94
19384.23 102
19385.55 98
19386.86 97
19388.18 93
19389.50 93
19390.81 91
19392.13 113
19393.44 95
19394.76 95
19396.07 93
19397.39 108
19398.71 108
19400.02 96
19401.34 101
19402.65 84
19403.97 104
19405.29 98
19406.60 96
19407.92 99
19409.24 92
19410.55 95
19411.87 105
19413.19 102
19414.50 94
19415.82 102
19417.14 108
19418.45 81
19419.77 93
19421.09 85
19422.40 82
19423.72 97
19425.04 106
19426.35 99
19427.67 98
19428.99 101
19430.30 101
19431.62 98
19432.94 104
19434.26 99
19435.57 95
19436.89 98
19438.21 107
19439.53 89
19440.84 101
19442.16 106
19443.48 100
19444.80 97
19446.11 90
19447.43 100
19448.75 105
19450.07 101
19451.38 100
19452.70 105
19454.02 98
19455.34 97
19456.66 93
19457.97 91
19459.29 91
19460.61 112
19461.93 92
19463.25 87
19464.57 98
19465.88 97
19467.20 96
19468.52 91
19469.84 97
19471.16 97
19472.48 103
19473.79 95
19475.11 97
19476.43 94
19477.75 93
19479.07 107
19480.39 99
19481.71 97
19483.03 103
19484.34 88
19485.66 80
19486.98 102
19488.30 94
19489.62 104
19490.94 94
19492.26 86
19493.58 89
19494.90 95
19496.22 95
19497.54 102
19498.86 93
19500.18 95
19501.50 116
19502.81 93
19504.13 113
19505.45 93
19506.77 103
19508.09 88
19509.41 85
19510.73 82
19512.05 85
19513.37 94
19514.69 111
19516.01 94
19517.33 90
19518.65 86
19519.97 91
19521.29 99
19522.61 85
19523.93 90
19525.25 90
19526.57 103
19527.89 90
19529.22 73
19530.54 89
19531.86 100
19533.18 108
19534.50 92
19535.82 89
19537.14 82
19538.46 98
19539.78 89
19541.10 88
19542.42 91
19543.74 103
19545.06 93
19546.39 101
19547.71 90
19549.03 97
19550.35 93
19551.67 80
19552.99 101
19554.31 99
19555.63 105
19556.96 114
19558.28 87
19559.60 104
19560.92 94
19562.24 94
19563.56 104
19564.88 91
19566.21 89
19567.53 85
19568.85 105
19570.17 103
19571.49 113
19572.82 100
19574.14 107
19575.46 99
19576.78 90
19578.10 83
19579.43 100
19580.75 103
19582.07 96
19583.39 102
19584.72 92
19586.04 112
19587.36 105
19588.68 110
19590.01 105
19591.33 90
19592.65 74
19593.97 92
19595.30 100
19596.62 97
19597.94 94
19599.26 96
19600.59 88
19601.91 93
19603.23 86
19604.56 100
19605.88 92
19607.20 80
19608.53 95
19609.85 94
19611.17 71
19612.49 97
19613.82 112
19615.14 99
19616.47 88
19617.79 95
19619.11 97
19620.44 91
19621.76 108
19623.08 78
19624.41 99
19625.73 102
19627.05 102
19628.38 95
19629.70 88
19631.03 115
19632.35 90
19633.67 95
19635.00 106
19636.32 97
19637.65 93
19638.97 103
19640.29 110
19641.62 82
19642.94 92
19644.27 101
19645.59 120
19646.92 107
19648.24 115
19649.57 102
19650.89 101
19652.21 96
19653.54 101
19654.86 93
19656.19 101
19657.51 103
19658.84 89
19660.16 98
19661.49 94
19662.81 114
19664.14 99
19665.46 99
19666.79 107
19668.11 107
19669.44 110
19670.76 96
19672.09 87
19673.41 102
19674.74 89
19676.07 97
19677.39 97
19678.72 91
19680.04 84
19681.37 90
19682.69 120
19684.02 103
19685.34 88
19686.67 102
19688.00 96
19689.32 96
19690.65 97
19691.97 105
19693.30 95
19694.63 107
19695.95 100
19697.28 98
19698.60 99
19699.93 103
19701.26 95
19702.58 103
19703.91 102
19705.24 99
19706.56 108
19707.89 106
19709.22 73
19710.54 104
19711.87 89
19713.20 98
19714.52 95
19715.85 99
19717.18 93
19718.50 108
19719.83 95
19721.16 96
19722.48 102
19723.81 101
19725.14 87
19726.47 102
19727.79 101
19729.12 94
19730.45 114
19731.77 99
19733.10 100
19734.43 107
19735.76 111
19737.08 90
19738.41 106
19739.74 104
19741.07 78
19742.39 102
19743.72 100
19745.05 109
19746.38 103
19747.71 91
19749.03 93
19750.36 88
19751.69 85
19753.02 93
19754.35 101
19755.67 117
19757.00 98
19758.33 91
19759.66 101
19760.99 107
19762.31 118
19763.64 98
19764.97 100
19766.30 107
19767.63 98
19768.96 100
19770.29 90
19771.61 88
19772.94 105
19774.27 106
19775.60 121
19776.93 98
19778.26 100
19779.59 102
19780.92 96
19782.25 101
19783.57 82
19784.90 81
19786.23 109
19787.56 97
19788.89 105
19790.22 93
19791.55 94
19792.88 99
19794.21 100
19795.54 100
19796.87 112
19798.20 89
19799.53 104
19800.86 89
19802.19 102
19803.52 99
19804.85 99
19806.18 108
19807.50 96
19808.83 96
19810.16 93
19811.49 73
19812.82 75
19814.15 93
19815.49 92
19816.82 91
19818.15 111
19819.48 94
19820.81 90
19822.14 101
19823.47 85
19824.80 103
19826.13 101
19827.46 105
19828.79 102
19830.12 98
19831.45 83
19832.78 86
19834.11 84
19835.44 90
19836.77 99
19838.10 105
19839.44 90
19840.77 90
19842.10 95
19843.43 108
19844.76 114
19846.09 90
19847.42 87
19848.75 105
19850.08 102
19851.42 92
19852.75 106
19854.08 98
19855.41 82
19856.74 91
19858.07 90
19859.40 82
19860.74 92
19862.07 89
19863.40 99
19864.73 104
19866.06 106
19867.40 99
19868.73 98
19870.06 100
19871.39 84
19872.72 113
19874.06 98
19875.39 93
19876.72 95
19878.05 86
19879.38 85
19880.72 96
19882.05 101
19883.38 100
19884.71 106
19886.05 115
19887.38 113
19888.71 104
19890.04 95
19891.38 79
19892.71 95
19894.04 104
19895.38 98
19896.71 93
19898.04 104
19899.37 110
19900.71 92
19902.04 95
19903.37 89
19904.71 109
19906.04 105
19907.37 106
19908.71 114
19910.04 119
19911.37 104
19912.71 101
19914.04 108
19915.37 95
19916.71 115
19918.04 104
19919.37 80
19920.71 94
19922.04 107
19923.37 95
19924.71 94
19926.04 106
19927.38 94
19928.71 97
19930.04 100
19931.38 109
19932.71 102
19934.05 101
19935.38 104
19936.71 98
19938.05 95
19939.38 118
19940.72 102
19942.05 86
19943.39 103
19944.72 99
19946.06 100
19947.39 107
19948.72 114
19950.06 101
19951.39 80
19952.73 80
19954.06 82
19955.40 96
19956.73 108
19958.07 110
19959.40 93
19960.74 91
19962.07 111
19963.41 93
19964.74 107
19966.08 86
19967.41 98
19968.75 97
19970.08 99
19971.42 108
19972.76 98
19974.09 88
19975.43 95
19976.76 107
19978.10 88
19979.43 95
19980.77 90
19982.10 97
19983.44 96
19984.78 93
19986.11 85
19987.45 103
19988.78 101
19990.12 100
19991.46 88
19992.79 96
19994.13 97
19995.46 106
19996.80 85
19998.14 99
19999.47 96
20000.81 104
20002.15 106
20003.48 99
20004.82 101
20006.16 83
20007.49 106
20008.83 93
20010.17 103
20011.50 112
20012.84 99
20014.18 110
20015.51 107
20016.85 93
20018.19 84
20019.52 96
20020.86 109
20022.20 109
20023.53 94
20024.87 98
20026.21 107
20027.55 111
20028.88 107
20030.22 101
20031.56 99
20032.90 100
20034.23 114
20035.57 112
20036.91 90
20038.25 111
20039.58 116
20040.92 103
20042.26 109
20043.60 105
20044.93 117
20046.27 106
20047.61 101
20048.95 87
20050.29 103
20051.62 99
20052.96 104
20054.30 107
20055.64 108
20056.98 101
20058.32 105
20059.65 100
20060.99 106
20062.33 105
20063.67 110
20065.01 102
20066.35 86
20067.68 101
20069.02 99
20070.36 107
20071.70 98
20073.04 97
20074.38 103
20075.72 96
20077.06 105
20078.40 94
20079.73 100
20081.07 91
20082.41 102
20083.75 104
20085.09 107
20086.43 101
20087.77 85
20089.11 106
20090.45 105
20091.79 105
20093.13 99
20094.47 90
20095.81 103
20097.15 101
20098.48 113
20099.82 100
20101.16 107
20102.50 92
20103.84 94
20105.18 91
20106.52 119
20107.86 110
20109.20 111
20110.54 111
20111.88 95
20113.22 101
20114.56 103
20115.90 91
20117.24 97
20118.58 101
20119.93 104
20121.27 101
20122.61 107
20123.95 105
20125.29 111
20126.63 101
20127.97 93
20129.31 111
20130.65 103
20131.99 102
20133.33 108
20134.67 98
20136.01 98
