# Supplementary material for: MALDI-TOF MS typing enables the classification of brewing yeasts of the genus Saccharomyces to major beer styles
Source: PLoS One. 2017 Aug 9;12(8):e0181694. doi: 10.1371/journal.pone.0181694 (PMC5549903; doi:10.1371/journal.pone.0181694)
Supplement: S7 File — The directory includes 90 raw files and was zipped to “.zip”; the folder has three strains with 30 spectra per strain; S1 Text explains the raw files with an example and Table 1 represents the yeast strains used within the experiment. (ZIP) [file pone.0181694.s010.zip › 19-21/30280-128-Lag-Lag-Lag-YPG-18h-E-E_2016-09-21_4_0_C6_1.dat]

1999.90 1763
2000.32 1770
2000.75 1702
2001.17 1663
2001.59 1674
2002.01 1727
2002.43 1685
2002.86 1667
2003.28 1650
2003.70 1622
2004.12 1610
2004.54 1646
2004.97 1681
2005.39 1638
2005.81 1644
2006.23 1599
2006.66 1655
2007.08 1617
2007.50 1611
2007.92 1730
2008.35 1774
2008.77 1758
2009.19 1714
2009.61 1626
2010.04 1688
2010.46 1650
2010.88 1686
2011.31 1672
2011.73 1619
2012.15 1655
2012.57 1577
2013.00 1572
2013.42 1637
2013.84 1544
2014.27 1565
2014.69 1648
2015.11 1720
2015.54 1673
2015.96 1667
2016.38 1775
2016.81 1813
2017.23 1828
2017.65 1828
2018.08 1834
2018.50 1878
2018.93 1830
2019.35 1802
2019.77 1862
2020.20 1901
2020.62 1870
2021.04 1813
2021.47 1742
2021.89 1802
2022.32 1763
2022.74 1770
2023.17 1774
2023.59 1744
2024.01 1719
2024.44 1728
2024.86 1660
2025.29 1702
2025.71 1717
2026.14 1662
2026.56 1640
2026.98 1632
2027.41 1662
2027.83 1627
2028.26 1623
2028.68 1561
2029.11 1573
2029.53 1573
2029.96 1600
2030.38 1602
2030.81 1595
2031.23 1582
2031.66 1569
2032.08 1616
2032.51 1551
2032.93 1592
2033.36 1580
2033.78 1659
2034.21 1740
2034.63 1720
2035.06 1752
2035.49 1705
2035.91 1800
2036.34 1874
2036.76 1858
2037.19 1836
2037.61 1904
2038.04 1905
2038.47 1875
2038.89 1838
2039.32 1771
2039.74 1771
2040.17 1803
2040.59 1769
2041.02 1706
2041.45 1623
2041.87 1609
2042.30 1655
2042.73 1623
2043.15 1628
2043.58 1614
2044.00 1601
2044.43 1646
2044.86 1640
2045.28 1603
2045.71 1633
2046.14 1647
2046.56 1677
2046.99 1643
2047.42 1670
2047.84 1691
2048.27 1609
2048.70 1639
2049.12 1700
2049.55 1785
2049.98 1759
2050.40 1676
2050.83 1683
2051.26 1651
2051.69 1667
2052.11 1589
2052.54 1567
2052.97 1582
2053.40 1563
2053.82 1583
2054.25 1556
2054.68 1679
2055.10 1720
2055.53 1710
2055.96 1672
2056.39 1646
2056.82 1643
2057.24 1644
2057.67 1616
2058.10 1677
2058.53 1649
2058.95 1680
2059.38 1702
2059.81 1678
2060.24 1631
2060.67 1672
2061.09 1693
2061.52 1781
2061.95 1721
2062.38 1783
2062.81 1771
2063.24 1746
2063.66 1780
2064.09 1814
2064.52 1854
2064.95 1836
2065.38 1871
2065.81 1952
2066.24 1936
2066.66 1929
2067.09 1905
2067.52 1822
2067.95 1810
2068.38 1777
2068.81 1732
2069.24 1709
2069.67 1662
2070.10 1602
2070.52 1613
2070.95 1572
2071.38 1588
2071.81 1597
2072.24 1613
2072.67 1629
2073.10 1729
2073.53 1664
2073.96 1768
2074.39 1778
2074.82 1721
2075.25 1773
2075.68 1798
2076.11 1710
2076.54 1708
2076.97 1796
2077.40 1790
2077.83 1749
2078.26 1702
2078.69 1773
2079.12 1743
2079.55 1736
2079.98 1742
2080.41 1797
2080.84 1843
2081.27 1792
2081.70 1767
2082.13 1817
2082.56 1904
2082.99 1847
2083.42 1784
2083.85 1786
2084.28 1807
2084.71 1848
2085.14 1863
2085.57 1801
2086.00 1807
2086.43 1907
2086.86 1885
2087.29 1855
2087.73 1856
2088.16 1824
2088.59 1793
2089.02 1745
2089.45 1671
2089.88 1691
2090.31 1751
2090.74 1715
2091.17 1721
2091.61 1789
2092.04 1773
2092.47 1762
2092.90 1764
2093.33 1804
2093.76 1905
2094.19 1870
2094.63 1804
2095.06 1882
2095.49 1845
2095.92 1920
2096.35 1900
2096.78 1854
2097.22 1830
2097.65 1791
2098.08 1746
2098.51 1756
2098.94 1722
2099.38 1750
2099.81 1727
2100.24 1698
2100.67 1669
2101.11 1689
2101.54 1698
2101.97 1632
2102.40 1648
2102.83 1601
2103.27 1650
2103.70 1759
2104.13 1661
2104.56 1723
2105.00 1788
2105.43 1741
2105.86 1733
2106.30 1825
2106.73 1825
2107.16 1851
2107.59 1814
2108.03 1811
2108.46 1818
2108.89 1917
2109.33 1790
2109.76 1776
2110.19 1837
2110.63 1817
2111.06 1730
2111.49 1722
2111.93 1702
2112.36 1685
2112.79 1691
2113.23 1607
2113.66 1615
2114.09 1693
2114.53 1667
2114.96 1678
2115.40 1678
2115.83 1689
2116.26 1604
2116.70 1650
2117.13 1642
2117.56 1639
2118.00 1603
2118.43 1594
2118.87 1666
2119.30 1620
2119.73 1673
2120.17 1743
2120.60 1716
2121.04 1638
2121.47 1705
2121.91 1621
2122.34 1684
2122.78 1756
2123.21 1825
2123.64 1774
2124.08 1706
2124.51 1751
2124.95 1770
2125.38 1779
2125.82 1875
2126.25 1908
2126.69 1909
2127.12 1988
2127.56 2007
2127.99 2027
2128.43 2121
2128.86 2282
2129.30 2264
2129.73 2335
2130.17 2391
2130.60 2431
2131.04 2422
2131.47 2430
2131.91 2302
2132.35 2110
2132.78 2162
2133.22 2113
2133.65 1978
2134.09 2000
2134.52 1934
2134.96 1888
2135.40 1972
2135.83 1966
2136.27 1874
2136.70 1762
2137.14 1781
2137.57 1756
2138.01 1785
2138.45 1678
2138.88 1701
2139.32 1666
2139.76 1660
2140.19 1679
2140.63 1712
2141.06 1781
2141.50 1837
2141.94 1760
2142.37 1827
2142.81 1862
2143.25 1905
2143.68 1860
2144.12 1800
2144.56 1785
2144.99 1803
2145.43 1836
2145.87 1845
2146.30 1807
2146.74 1879
2147.18 1942
2147.62 1952
2148.05 1953
2148.49 2014
2148.93 2131
2149.36 2153
2149.80 2183
2150.24 2230
2150.68 2385
2151.11 2385
2151.55 2246
2151.99 2268
2152.43 2209
2152.86 2204
2153.30 2117
2153.74 2160
2154.18 2046
2154.61 1912
2155.05 1962
2155.49 2057
2155.93 2090
2156.37 2019
2156.80 2099
2157.24 2097
2157.68 2163
2158.12 2168
2158.56 2216
2158.99 2251
2159.43 2277
2159.87 2288
2160.31 2322
2160.75 2292
2161.19 2391
2161.62 2322
2162.06 2361
2162.50 2382
2162.94 2373
2163.38 2342
2163.82 2300
2164.26 2252
2164.69 2200
2165.13 2182
2165.57 2134
2166.01 2122
2166.45 2040
2166.89 2074
2167.33 2057
2167.77 2019
2168.21 1976
2168.65 1970
2169.08 1947
2169.52 2051
2169.96 2175
2170.40 2159
2170.84 2240
2171.28 2275
2171.72 2258
2172.16 2255
2172.60 2246
2173.04 2105
2173.48 2211
2173.92 2164
2174.36 2205
2174.80 2187
2175.24 2186
2175.68 2167
2176.12 2176
2176.56 2113
2177.00 2091
2177.44 2222
2177.88 2324
2178.32 2333
2178.76 2298
2179.20 2287
2179.64 2303
2180.08 2188
2180.52 2168
2180.96 2250
2181.40 2239
2181.84 2258
2182.28 2173
2182.72 1981
2183.16 1905
2183.60 1975
2184.04 1913
2184.48 1956
2184.93 1954
2185.37 1982
2185.81 1961
2186.25 1930
2186.69 2025
2187.13 2167
2187.57 2202
2188.01 2195
2188.45 2164
2188.89 2225
2189.34 2314
2189.78 2277
2190.22 2067
2190.66 2077
2191.10 2070
2191.54 2143
2191.98 2202
2192.43 2219
2192.87 2207
2193.31 2281
2193.75 2272
2194.19 2485
2194.63 2611
2195.08 2672
2195.52 2785
2195.96 2738
2196.40 2748
2196.84 2675
2197.29 2706
2197.73 2607
2198.17 2507
2198.61 2368
2199.06 2317
2199.50 2222
2199.94 2149
2200.38 2115
2200.82 1992
2201.27 2031
2201.71 2028
2202.15 1968
2202.59 2018
2203.04 1974
2203.48 2023
2203.92 2081
2204.37 2126
2204.81 2056
2205.25 2062
2205.69 2152
2206.14 2227
2206.58 2142
2207.02 2115
2207.47 2177
2207.91 2145
2208.35 2209
2208.80 2182
2209.24 2222
2209.68 2286
2210.13 2298
2210.57 2241
2211.01 2251
2211.46 2262
2211.90 2167
2212.34 2221
2212.79 2186
2213.23 2156
2213.67 2096
2214.12 2109
2214.56 2115
2215.01 2049
2215.45 2043
2215.89 2009
2216.34 2008
2216.78 1953
2217.23 2016
2217.67 2038
2218.11 2021
2218.56 1974
2219.00 1943
2219.45 2005
2219.89 2000
2220.34 2008
2220.78 2051
2221.22 2062
2221.67 2069
2222.11 2152
2222.56 2185
2223.00 2321
2223.45 2395
2223.89 2419
2224.34 2465
2224.78 2442
2225.23 2576
2225.67 2569
2226.12 2678
2226.56 2757
2227.01 2682
2227.45 2579
2227.90 2541
2228.34 2572
2228.79 2583
2229.23 2664
2229.68 2690
2230.12 2703
2230.57 2697
2231.01 2762
2231.46 2714
2231.90 2667
2232.35 2717
2232.80 2652
2233.24 2600
2233.69 2530
2234.13 2479
2234.58 2399
2235.02 2397
2235.47 2299
2235.92 2341
2236.36 2382
2236.81 2256
2237.25 2277
2237.70 2310
2238.15 2257
2238.59 2250
2239.04 2243
2239.49 2207
2239.93 2164
2240.38 2154
2240.82 2094
2241.27 2132
2241.72 2039
2242.16 2034
2242.61 1953
2243.06 1996
2243.50 1923
2243.95 2042
2244.40 2066
2244.84 1983
2245.29 2036
2245.74 2040
2246.19 2062
2246.63 1980
2247.08 1998
2247.53 2096
2247.97 2033
2248.42 2046
2248.87 2172
2249.32 2165
2249.76 2078
2250.21 2136
2250.66 2228
2251.10 2260
2251.55 2253
2252.00 2286
2252.45 2306
2252.89 2430
2253.34 2416
2253.79 2435
2254.24 2362
2254.69 2398
2255.13 2416
2255.58 2330
2256.03 2353
2256.48 2370
2256.93 2318
2257.37 2281
2257.82 2259
2258.27 2273
2258.72 2197
2259.17 2193
2259.61 2123
2260.06 2057
2260.51 2167
2260.96 2266
2261.41 2241
2261.86 2261
2262.31 2236
2262.75 2380
2263.20 2386
2263.65 2338
2264.10 2421
2264.55 2284
2265.00 2360
2265.45 2312
2265.90 2286
2266.34 2303
2266.79 2303
2267.24 2390
2267.69 2317
2268.14 2356
2268.59 2445
2269.04 2455
2269.49 2572
2269.94 2663
2270.39 2684
2270.84 2690
2271.29 2828
2271.74 2943
2272.18 2975
2272.63 3140
2273.08 3390
2273.53 3611
2273.98 3914
2274.43 4406
2274.88 4957
2275.33 5331
2275.78 5594
2276.23 5819
2276.68 6057
2277.13 5902
2277.58 5693
2278.03 5358
2278.48 5070
2278.93 4818
2279.38 4312
2279.83 4099
2280.28 3658
2280.73 3395
2281.19 3186
2281.64 2751
2282.09 2691
2282.54 2514
2282.99 2399
2283.44 2289
2283.89 2319
2284.34 2315
2284.79 2300
2285.24 2207
2285.69 2117
2286.14 2188
2286.59 2260
2287.04 2359
2287.50 2473
2287.95 2557
2288.40 2807
2288.85 3097
2289.30 3257
2289.75 3375
2290.20 3616
2290.65 3754
2291.11 3818
2291.56 3893
2292.01 3948
2292.46 3671
2292.91 3600
2293.36 3510
2293.82 3345
2294.27 3215
2294.72 2968
2295.17 2862
2295.62 2714
2296.07 2682
2296.53 2565
2296.98 2516
2297.43 2547
2297.88 2448
2298.33 2379
2298.79 2325
2299.24 2360
2299.69 2378
2300.14 2294
2300.60 2300
2301.05 2248
2301.50 2293
2301.95 2269
2302.41 2199
2302.86 2269
2303.31 2269
2303.76 2170
2304.22 2201
2304.67 2283
2305.12 2264
2305.57 2286
2306.03 2250
2306.48 2249
2306.93 2338
2307.39 2391
2307.84 2324
2308.29 2403
2308.75 2472
2309.20 2552
2309.65 2548
2310.11 2469
2310.56 2483
2311.01 2497
2311.47 2556
2311.92 2620
2312.37 2586
2312.83 2573
2313.28 2539
2313.73 2574
2314.19 2426
2314.64 2471
2315.09 2504
2315.55 2566
2316.00 2386
2316.46 2356
2316.91 2342
2317.36 2322
2317.82 2325
2318.27 2346
2318.73 2424
2319.18 2369
2319.63 2556
2320.09 2503
2320.54 2462
2321.00 2490
2321.45 2526
2321.91 2413
2322.36 2405
2322.82 2331
2323.27 2304
2323.72 2293
2324.18 2296
2324.63 2191
2325.09 2199
2325.54 2294
2326.00 2248
2326.45 2213
2326.91 2175
2327.36 2228
2327.82 2269
2328.27 2247
2328.73 2203
2329.18 2147
2329.64 2203
2330.09 2272
2330.55 2168
2331.00 2085
2331.46 2065
2331.92 2068
2332.37 2051
2332.83 2089
2333.28 2108
2333.74 2082
2334.19 2072
2334.65 2092
2335.10 2157
2335.56 2111
2336.02 2191
2336.47 2112
2336.93 2186
2337.38 2200
2337.84 2140
2338.30 2122
2338.75 2149
2339.21 2080
2339.66 2018
2340.12 2050
2340.58 2066
2341.03 2024
2341.49 2049
2341.95 1995
2342.40 2072
2342.86 2088
2343.32 2035
2343.77 2068
2344.23 1943
2344.68 1927
2345.14 1921
2345.60 1998
2346.06 1974
2346.51 1968
2346.97 2028
2347.43 2076
2347.88 2013
2348.34 2062
2348.80 2155
2349.25 2257
2349.71 2234
2350.17 2161
2350.63 2183
2351.08 2201
2351.54 2198
2352.00 2206
2352.46 2213
2352.91 2267
2353.37 2324
2353.83 2327
2354.29 2340
2354.74 2237
2355.20 2269
2355.66 2216
2356.12 2196
2356.57 2189
2357.03 2276
2357.49 2193
2357.95 2236
2358.41 2285
2358.86 2289
2359.32 2311
2359.78 2414
2360.24 2457
2360.70 2377
2361.15 2391
2361.61 2538
2362.07 2528
2362.53 2566
2362.99 2512
2363.45 2536
2363.91 2580
2364.36 2564
2364.82 2489
2365.28 2540
2365.74 2483
2366.20 2405
2366.66 2388
2367.12 2417
2367.57 2408
2368.03 2395
2368.49 2453
2368.95 2412
2369.41 2471
2369.87 2426
2370.33 2398
2370.79 2453
2371.25 2537
2371.71 2609
2372.17 2643
2372.63 2742
2373.09 2849
2373.54 2954
2374.00 2923
2374.46 2992
2374.92 3014
2375.38 3038
2375.84 2987
2376.30 2929
2376.76 2872
2377.22 2862
2377.68 2769
2378.14 2761
2378.60 2657
2379.06 2580
2379.52 2529
2379.98 2508
2380.44 2548
2380.90 2516
2381.36 2484
2381.82 2420
2382.28 2421
2382.74 2355
2383.20 2318
2383.66 2239
2384.12 2261
2384.59 2260
2385.05 2263
2385.51 2181
2385.97 2154
2386.43 2221
2386.89 2212
2387.35 2302
2387.81 2175
2388.27 2185
2388.73 2268
2389.19 2287
2389.65 2390
2390.12 2455
2390.58 2407
2391.04 2535
2391.50 2551
2391.96 2609
2392.42 2572
2392.88 2656
2393.34 2570
2393.81 2434
2394.27 2393
2394.73 2446
2395.19 2455
2395.65 2441
2396.11 2529
2396.57 2560
2397.04 2666
2397.50 2765
2397.96 2855
2398.42 2865
2398.88 2961
2399.35 2873
2399.81 2918
2400.27 2907
2400.73 2866
2401.19 2788
2401.66 2643
2402.12 2585
2402.58 2533
2403.04 2545
2403.51 2448
2403.97 2550
2404.43 2529
2404.89 2520
2405.36 2545
2405.82 2579
2406.28 2585
2406.74 2462
2407.21 2518
2407.67 2498
2408.13 2441
2408.59 2352
2409.06 2319
2409.52 2302
2409.98 2312
2410.45 2158
2410.91 2185
2411.37 2243
2411.84 2222
2412.30 2227
2412.76 2237
2413.23 2228
2413.69 2229
2414.15 2228
2414.62 2179
2415.08 2223
2415.54 2289
2416.01 2264
2416.47 2206
2416.93 2273
2417.40 2380
2417.86 2382
2418.32 2535
2418.79 2618
2419.25 2642
2419.72 2748
2420.18 2810
2420.64 2829
2421.11 2878
2421.57 2771
2422.04 2586
2422.50 2631
2422.96 2702
2423.43 2565
2423.89 2539
2424.36 2527
2424.82 2438
2425.29 2372
2425.75 2359
2426.22 2326
2426.68 2292
2427.15 2281
2427.61 2248
2428.07 2163
2428.54 2080
2429.00 2086
2429.47 2196
2429.93 2115
2430.40 2114
2430.86 2203
2431.33 2102
2431.79 2124
2432.26 2157
2432.72 2227
2433.19 2340
2433.65 2289
2434.12 2335
2434.59 2396
2435.05 2441
2435.52 2378
2435.98 2483
2436.45 2497
2436.91 2523
2437.38 2492
2437.84 2482
2438.31 2550
2438.78 2466
2439.24 2505
2439.71 2543
2440.17 2528
2440.64 2531
2441.10 2589
2441.57 2529
2442.04 2561
2442.50 2489
2442.97 2517
2443.44 2507
2443.90 2372
2444.37 2343
2444.83 2382
2445.30 2278
2445.77 2253
2446.23 2221
2446.70 2197
2447.17 2125
2447.63 2096
2448.10 2170
2448.57 2170
2449.03 2130
2449.50 2209
2449.97 2223
2450.43 2211
2450.90 2239
2451.37 2357
2451.83 2246
2452.30 2291
2452.77 2282
2453.24 2216
2453.70 2207
2454.17 2299
2454.64 2234
2455.10 2151
2455.57 2173
2456.04 2288
2456.51 2228
2456.97 2168
2457.44 2193
2457.91 2161
2458.38 2250
2458.84 2287
2459.31 2359
2459.78 2315
2460.25 2286
2460.72 2298
2461.18 2350
2461.65 2230
2462.12 2244
2462.59 2234
2463.06 2249
2463.52 2277
2463.99 2233
2464.46 2140
2464.93 2155
2465.40 2145
2465.86 2205
2466.33 2279
2466.80 2242
2467.27 2275
2467.74 2289
2468.21 2314
2468.68 2340
2469.14 2261
2469.61 2323
2470.08 2337
2470.55 2397
2471.02 2371
2471.49 2309
2471.96 2374
2472.43 2304
2472.90 2304
2473.36 2350
2473.83 2388
2474.30 2397
2474.77 2398
2475.24 2346
2475.71 2307
2476.18 2495
2476.65 2497
2477.12 2389
2477.59 2371
2478.06 2368
2478.53 2335
2479.00 2341
2479.47 2296
2479.94 2204
2480.41 2180
2480.87 2212
2481.34 2141
2481.81 2122
2482.28 2125
2482.75 2042
2483.22 2053
2483.69 1999
2484.16 2012
2484.63 2089
2485.10 2142
2485.57 2196
2486.05 2214
2486.52 2210
2486.99 2337
2487.46 2321
2487.93 2348
2488.40 2366
2488.87 2352
2489.34 2290
2489.81 2254
2490.28 2250
2490.75 2218
2491.22 2267
2491.69 2259
2492.16 2398
2492.63 2385
2493.10 2443
2493.58 2494
2494.05 2551
2494.52 2543
2494.99 2582
2495.46 2538
2495.93 2609
2496.40 2660
2496.87 2549
2497.34 2594
2497.82 2580
2498.29 2545
2498.76 2468
2499.23 2390
2499.70 2350
2500.17 2259
2500.64 2206
2501.12 2279
2501.59 2214
2502.06 2173
2502.53 2209
2503.00 2158
2503.48 2092
2503.95 2133
2504.42 2182
2504.89 2191
2505.36 2256
2505.84 2388
2506.31 2331
2506.78 2438
2507.25 2405
2507.72 2534
2508.20 2562
2508.67 2750
2509.14 2832
2509.61 2985
2510.09 3279
2510.56 3406
2511.03 3529
2511.50 3824
2511.98 3877
2512.45 3954
2512.92 3867
2513.40 3774
2513.87 3750
2514.34 3520
2514.81 3374
2515.29 3220
2515.76 3080
2516.23 2829
2516.71 2805
2517.18 2687
2517.65 2580
2518.13 2526
2518.60 2432
2519.07 2469
2519.55 2375
2520.02 2407
2520.49 2392
2520.97 2371
2521.44 2375
2521.91 2258
2522.39 2276
2522.86 2198
2523.34 2215
2523.81 2303
2524.28 2250
2524.76 2340
2525.23 2376
2525.70 2431
2526.18 2501
2526.65 2489
2527.13 2504
2527.60 2516
2528.08 2568
2528.55 2607
2529.02 2582
2529.50 2509
2529.97 2565
2530.45 2556
2530.92 2517
2531.40 2471
2531.87 2481
2532.34 2488
2532.82 2485
2533.29 2447
2533.77 2620
2534.24 2535
2534.72 2487
2535.19 2502
2535.67 2572
2536.14 2688
2536.62 2626
2537.09 2721
2537.57 2604
2538.04 2530
2538.52 2569
2538.99 2570
2539.47 2547
2539.94 2488
2540.42 2498
2540.90 2520
2541.37 2462
2541.85 2466
2542.32 2465
2542.80 2422
2543.27 2568
2543.75 2629
2544.22 2705
2544.70 2857
2545.18 3123
2545.65 3334
2546.13 3478
2546.60 3728
2547.08 3939
2547.56 4082
2548.03 4102
2548.51 4181
2548.98 4216
2549.46 4032
2549.94 3958
2550.41 3917
2550.89 3703
2551.37 3475
2551.84 3427
2552.32 3404
2552.80 3191
2553.27 3072
2553.75 3003
2554.23 2917
2554.70 2919
2555.18 2811
2555.66 2744
2556.13 2774
2556.61 2701
2557.09 2661
2557.56 2657
2558.04 2702
2558.52 2634
2558.99 2601
2559.47 2621
2559.95 2510
2560.43 2508
2560.90 2524
2561.38 2440
2561.86 2433
2562.33 2448
2562.81 2435
2563.29 2405
2563.77 2412
2564.25 2351
2564.72 2376
2565.20 2440
2565.68 2420
2566.16 2429
2566.63 2480
2567.11 2355
2567.59 2482
2568.07 2485
2568.55 2329
2569.02 2371
2569.50 2331
2569.98 2347
2570.46 2332
2570.94 2291
2571.41 2324
2571.89 2246
2572.37 2342
2572.85 2324
2573.33 2291
2573.81 2299
2574.28 2406
2574.76 2331
2575.24 2284
2575.72 2261
2576.20 2231
2576.68 2304
2577.16 2342
2577.64 2318
2578.11 2253
2578.59 2311
2579.07 2292
2579.55 2350
2580.03 2258
2580.51 2213
2580.99 2232
2581.47 2286
2581.95 2264
2582.43 2247
2582.91 2192
2583.39 2250
2583.86 2298
2584.34 2336
2584.82 2336
2585.30 2256
2585.78 2350
2586.26 2297
2586.74 2336
2587.22 2362
2587.70 2266
2588.18 2361
2588.66 2313
2589.14 2298
2589.62 2321
2590.10 2338
2590.58 2329
2591.06 2319
2591.54 2192
2592.02 2257
2592.50 2283
2592.98 2285
2593.46 2341
2593.94 2385
2594.42 2446
2594.90 2485
2595.38 2408
2595.86 2408
2596.35 2444
2596.83 2414
2597.31 2483
2597.79 2449
2598.27 2367
2598.75 2372
2599.23 2413
2599.71 2364
2600.19 2366
2600.67 2359
2601.15 2366
2601.63 2333
2602.12 2311
2602.60 2368
2603.08 2328
2603.56 2410
2604.04 2365
2604.52 2437
2605.00 2297
2605.48 2363
2605.97 2417
2606.45 2448
2606.93 2396
2607.41 2336
2607.89 2410
2608.37 2403
2608.86 2370
2609.34 2428
2609.82 2481
2610.30 2528
2610.78 2552
2611.26 2540
2611.75 2472
2612.23 2439
2612.71 2446
2613.19 2455
2613.68 2401
2614.16 2471
2614.64 2429
2615.12 2373
2615.60 2330
2616.09 2329
2616.57 2409
2617.05 2436
2617.53 2454
2618.02 2514
2618.50 2504
2618.98 2544
2619.46 2568
2619.95 2431
2620.43 2514
2620.91 2623
2621.40 2585
2621.88 2499
2622.36 2604
2622.85 2553
2623.33 2567
2623.81 2571
2624.29 2662
2624.78 2728
2625.26 2635
2625.74 2593
2626.23 2557
2626.71 2510
2627.19 2616
2627.68 2585
2628.16 2545
2628.64 2533
2629.13 2669
2629.61 2767
2630.10 2800
2630.58 2860
2631.06 2892
2631.55 2937
2632.03 2967
2632.51 2968
2633.00 2913
2633.48 2858
2633.97 2927
2634.45 2851
2634.94 2870
2635.42 2892
2635.90 2851
2636.39 2913
2636.87 2852
2637.36 2823
2637.84 2853
2638.33 2756
2638.81 2693
2639.29 2670
2639.78 2646
2640.26 2629
2640.75 2638
2641.23 2581
2641.72 2581
2642.20 2489
2642.69 2540
2643.17 2554
2643.66 2437
2644.14 2437
2644.63 2513
2645.11 2549
2645.60 2564
2646.08 2522
2646.57 2571
2647.05 2616
2647.54 2616
2648.02 2645
2648.51 2669
2648.99 2633
2649.48 2685
2649.97 2670
2650.45 2781
2650.94 2790
2651.42 2815
2651.91 2835
2652.39 2827
2652.88 2785
2653.37 2847
2653.85 2868
2654.34 2825
2654.82 2721
2655.31 2789
2655.80 2841
2656.28 2765
2656.77 2748
2657.25 2683
2657.74 2716
2658.23 2792
2658.71 2870
2659.20 2898
2659.69 2882
2660.17 2856
2660.66 2940
2661.14 2999
2661.63 2950
2662.12 3047
2662.60 3111
2663.09 3096
2663.58 3124
2664.06 3085
2664.55 2942
2665.04 3023
2665.53 3014
2666.01 3001
2666.50 2882
2666.99 2727
2667.47 2863
2667.96 2782
2668.45 2674
2668.94 2639
2669.42 2641
2669.91 2658
2670.40 2572
2670.88 2542
2671.37 2532
2671.86 2597
2672.35 2708
2672.83 2783
2673.32 2815
2673.81 2909
2674.30 2976
2674.79 3051
2675.27 3161
2675.76 3117
2676.25 3079
2676.74 2988
2677.23 2910
2677.71 2840
2678.20 2782
2678.69 2806
2679.18 2791
2679.67 2732
2680.15 2801
2680.64 2704
2681.13 2779
2681.62 2688
2682.11 2761
2682.60 2760
2683.08 2695
2683.57 2718
2684.06 2694
2684.55 2715
2685.04 2728
2685.53 2680
2686.02 2651
2686.51 2671
2686.99 2768
2687.48 2797
2687.97 2727
2688.46 2635
2688.95 2737
2689.44 2718
2689.93 2881
2690.42 2954
2690.91 2920
2691.40 2904
2691.89 2953
2692.38 3101
2692.87 3198
2693.35 3278
2693.84 3505
2694.33 3602
2694.82 3599
2695.31 3734
2695.80 3765
2696.29 3705
2696.78 3711
2697.27 3637
2697.76 3522
2698.25 3455
2698.74 3148
2699.23 3134
2699.72 3114
2700.21 3028
2700.70 2855
2701.19 2747
2701.68 2646
2702.17 2674
2702.66 2628
2703.15 2555
2703.64 2620
2704.13 2650
2704.62 2569
2705.12 2516
2705.61 2512
2706.10 2608
2706.59 2602
2707.08 2584
2707.57 2533
2708.06 2487
2708.55 2447
2709.04 2509
2709.53 2580
2710.02 2522
2710.51 2467
2711.01 2568
2711.50 2581
2711.99 2690
2712.48 2763
2712.97 2807
2713.46 2756
2713.95 2681
2714.44 2794
2714.94 2711
2715.43 2745
2715.92 2782
2716.41 2692
2716.90 2613
2717.39 2528
2717.89 2516
2718.38 2603
2718.87 2577
2719.36 2651
2719.85 2716
2720.34 2804
2720.84 2934
2721.33 3068
2721.82 3200
2722.31 3273
2722.80 3387
2723.30 3314
2723.79 3363
2724.28 3401
2724.77 3440
2725.27 3214
2725.76 3123
2726.25 3088
2726.74 3009
2727.24 2960
2727.73 3048
2728.22 2914
2728.71 2947
2729.21 3020
2729.70 2991
2730.19 3033
2730.69 3097
2731.18 3050
2731.67 3117
2732.16 3197
2732.66 3220
2733.15 3178
2733.64 3178
2734.14 3374
2734.63 3349
2735.12 3342
2735.62 3422
2736.11 3564
2736.60 3555
2737.10 3577
2737.59 3684
2738.08 3613
2738.58 3599
2739.07 3537
2739.56 3387
2740.06 3316
2740.55 3167
2741.05 3164
2741.54 3158
2742.03 3018
2742.53 2969
2743.02 2730
2743.52 2768
2744.01 2664
2744.50 2702
2745.00 2691
2745.49 2659
2745.99 2690
2746.48 2757
2746.97 2676
2747.47 2707
2747.96 2685
2748.46 2721
2748.95 2718
2749.45 2712
2749.94 2743
2750.44 2732
2750.93 2739
2751.43 2835
2751.92 2789
2752.42 2708
2752.91 2762
2753.41 2777
2753.90 2813
2754.40 2774
2754.89 2761
2755.39 2743
2755.88 2774
2756.38 2853
2756.87 2792
2757.37 2824
2757.86 2791
2758.36 2807
2758.85 2838
2759.35 2832
2759.84 2967
2760.34 3049
2760.83 3138
2761.33 3050
2761.83 3049
2762.32 3086
2762.82 3259
2763.31 3184
2763.81 3208
2764.30 3092
2764.80 3037
2765.30 3099
2765.79 3078
2766.29 2901
2766.78 2920
2767.28 2870
2767.78 2836
2768.27 2930
2768.77 2871
2769.27 2881
2769.76 2852
2770.26 2835
2770.76 2795
2771.25 2741
2771.75 2643
2772.24 2759
2772.74 2844
2773.24 2881
2773.73 2871
2774.23 2872
2774.73 2923
2775.23 3121
2775.72 3124
2776.22 3076
2776.72 3013
2777.21 3051
2777.71 3099
2778.21 2959
2778.70 3071
2779.20 2958
2779.70 2894
2780.20 2963
2780.69 2826
2781.19 2837
2781.69 2802
2782.19 2779
2782.68 2857
2783.18 2928
2783.68 2953
2784.18 2915
2784.67 2958
2785.17 2854
2785.67 2866
2786.17 2927
2786.67 2827
2787.16 2816
2787.66 2679
2788.16 2736
2788.66 2767
2789.16 2756
2789.65 2730
2790.15 2757
2790.65 2819
2791.15 2649
2791.65 2580
2792.15 2567
2792.64 2660
2793.14 2601
2793.64 2513
2794.14 2569
2794.64 2594
2795.14 2611
2795.64 2554
2796.13 2586
2796.63 2604
2797.13 2613
2797.63 2748
2798.13 2671
2798.63 2686
2799.13 2660
2799.63 2661
2800.13 2678
2800.62 2641
2801.12 2657
2801.62 2776
2802.12 2845
2802.62 2919
2803.12 2934
2803.62 3122
2804.12 3353
2804.62 3390
2805.12 3536
2805.62 3506
2806.12 3564
2806.62 3614
2807.12 3488
2807.62 3435
2808.12 3351
2808.62 3294
2809.12 3242
2809.62 3212
2810.12 3151
2810.62 3217
2811.12 3387
2811.62 3398
2812.12 3405
2812.62 3437
2813.12 3475
2813.62 3537
2814.12 3541
2814.62 3367
2815.12 3441
2815.62 3311
2816.12 3139
2816.62 3076
2817.12 2951
2817.62 2917
2818.12 2956
2818.62 2850
2819.12 2908
2819.63 2744
2820.13 2781
2820.63 2678
2821.13 2680
2821.63 2716
2822.13 2672
2822.63 2665
2823.13 2610
2823.63 2555
2824.13 2463
2824.64 2505
2825.14 2497
2825.64 2464
2826.14 2521
2826.64 2519
2827.14 2585
2827.64 2538
2828.15 2489
2828.65 2440
2829.15 2356
2829.65 2389
2830.15 2310
2830.65 2359
2831.16 2343
2831.66 2348
2832.16 2416
2832.66 2502
2833.16 2480
2833.67 2492
2834.17 2491
2834.67 2506
2835.17 2652
2835.68 2642
2836.18 2628
2836.68 2621
2837.18 2672
2837.68 2672
2838.19 2631
2838.69 2565
2839.19 2590
2839.70 2634
2840.20 2566
2840.70 2573
2841.20 2534
2841.71 2526
2842.21 2572
2842.71 2634
2843.21 2618
2843.72 2625
2844.22 2672
2844.72 2702
2845.23 2659
2845.73 2673
2846.23 2667
2846.74 2815
2847.24 2773
2847.74 2754
2848.25 2702
2848.75 2659
2849.25 2676
2849.76 2656
2850.26 2735
2850.76 2735
2851.27 2536
2851.77 2580
2852.28 2588
2852.78 2515
2853.28 2572
2853.79 2509
2854.29 2570
2854.79 2633
2855.30 2666
2855.80 2718
2856.31 2858
2856.81 2789
2857.31 2933
2857.82 2935
2858.32 3033
2858.83 3091
2859.33 3034
2859.84 3072
2860.34 2986
2860.85 2948
2861.35 2893
2861.85 2795
2862.36 2706
2862.86 2689
2863.37 2631
2863.87 2525
2864.38 2570
2864.88 2527
2865.39 2499
2865.89 2567
2866.40 2569
2866.90 2633
2867.41 2770
2867.91 2818
2868.42 2864
2868.92 2885
2869.43 3025
2869.93 3004
2870.44 2959
2870.94 2976
2871.45 2972
2871.96 2979
2872.46 3009
2872.97 2931
2873.47 2867
2873.98 2996
2874.48 2966
2874.99 2944
2875.49 2997
2876.00 2944
2876.51 3008
2877.01 2927
2877.52 2936
2878.02 2893
2878.53 2855
2879.04 2834
2879.54 2858
2880.05 2794
2880.55 2905
2881.06 2841
2881.57 2703
2882.07 2743
2882.58 2768
2883.09 2704
2883.59 2645
2884.10 2643
2884.61 2631
2885.11 2590
2885.62 2559
2886.13 2616
2886.63 2556
2887.14 2540
2887.65 2570
2888.15 2646
2888.66 2604
2889.17 2580
2889.67 2715
2890.18 2642
2890.69 2795
2891.20 2729
2891.70 2835
2892.21 2783
2892.72 2808
2893.22 2889
2893.73 2820
2894.24 2874
2894.75 2980
2895.25 3005
2895.76 3024
2896.27 2937
2896.78 2914
2897.29 2905
2897.79 2931
2898.30 2955
2898.81 2884
2899.32 2822
2899.82 2773
2900.33 2769
2900.84 2843
2901.35 2615
2901.86 2770
2902.36 2801
2902.87 2810
2903.38 2895
2903.89 2839
2904.40 2916
2904.91 2971
2905.41 3000
2905.92 2982
2906.43 3037
2906.94 2975
2907.45 2987
2907.96 2904
2908.47 2939
2908.97 2795
2909.48 2761
2909.99 2702
2910.50 2688
2911.01 2823
2911.52 2744
2912.03 2683
2912.54 2688
2913.05 2705
2913.55 2761
2914.06 2704
2914.57 2741
2915.08 2733
2915.59 2781
2916.10 2826
2916.61 2868
2917.12 2911
2917.63 2990
2918.14 3081
2918.65 3117
2919.16 3201
2919.67 3196
2920.18 3175
2920.69 3293
2921.20 3213
2921.71 3161
2922.22 3129
2922.73 3223
2923.24 3190
2923.75 3051
2924.26 3061
2924.77 3009
2925.28 2986
2925.79 2929
2926.30 2978
2926.81 2983
2927.32 2841
2927.83 2924
2928.34 2933
2928.85 2970
2929.36 2934
2929.87 2904
2930.38 3004
2930.89 2889
2931.40 2913
2931.91 2987
2932.42 2978
2932.93 3073
2933.45 3005
2933.96 2930
2934.47 3016
2934.98 2914
2935.49 3052
2936.00 3221
2936.51 3293
2937.02 3352
2937.53 3623
2938.04 3797
2938.56 4032
2939.07 4283
2939.58 4622
2940.09 4863
2940.60 5099
2941.11 5365
2941.62 5494
2942.14 5392
2942.65 5145
2943.16 5049
2943.67 4867
2944.18 4661
2944.70 4336
2945.21 3974
2945.72 3832
2946.23 3587
2946.74 3506
2947.26 3370
2947.77 3291
2948.28 3196
2948.79 3112
2949.30 3055
2949.82 2975
2950.33 3052
2950.84 3025
2951.35 2967
2951.87 2909
2952.38 2854
2952.89 2911
2953.40 2827
2953.92 2704
2954.43 2707
2954.94 2672
2955.45 2676
2955.97 2734
2956.48 2693
2956.99 2760
2957.51 2784
2958.02 2775
2958.53 2745
2959.04 2760
2959.56 2677
2960.07 2775
2960.58 2778
2961.10 2738
2961.61 2804
2962.12 2917
2962.64 2981
2963.15 3050
2963.66 3027
2964.18 2988
2964.69 2937
2965.21 2977
2965.72 2921
2966.23 2840
2966.75 2881
2967.26 2889
2967.77 2853
2968.29 2771
2968.80 2871
2969.32 2909
2969.83 2836
2970.34 2822
2970.86 2850
2971.37 2963
2971.89 2919
2972.40 2896
2972.91 2935
2973.43 2829
2973.94 2906
2974.46 2996
2974.97 3033
2975.49 3090
2976.00 3036
2976.52 3080
2977.03 3120
2977.55 3047
2978.06 3051
2978.57 2993
2979.09 3051
2979.60 2968
2980.12 2925
2980.63 3007
2981.15 3060
2981.66 2950
2982.18 2929
2982.69 2866
2983.21 2901
2983.73 2862
2984.24 2851
2984.76 2947
2985.27 3002
2985.79 2999
2986.30 3004
2986.82 3050
2987.33 3127
2987.85 3218
2988.36 3315
2988.88 3417
2989.40 3467
2989.91 3578
2990.43 3743
2990.94 3934
2991.46 3969
2991.97 3984
2992.49 4169
2993.01 4155
2993.52 4150
2994.04 4013
2994.55 3943
2995.07 3998
2995.59 3926
2996.10 3947
2996.62 3831
2997.14 3759
2997.65 3765
2998.17 3726
2998.69 3797
2999.20 3734
2999.72 3664
3000.24 3624
3000.75 3548
3001.27 3559
3001.79 3515
3002.30 3750
3002.82 3973
3003.34 4222
3003.85 4300
3004.37 4572
3004.89 4814
3005.40 4912
3005.92 4746
3006.44 4864
3006.96 4501
3007.47 4389
3007.99 4056
3008.51 3773
3009.03 3568
3009.54 3358
3010.06 3178
3010.58 3039
3011.10 3012
3011.61 2969
3012.13 2892
3012.65 2783
3013.17 2880
3013.68 2833
3014.20 2863
3014.72 2884
3015.24 2883
3015.76 2844
3016.27 2918
3016.79 2875
3017.31 2830
3017.83 2856
3018.35 2936
3018.86 3031
3019.38 2977
3019.90 3012
3020.42 2998
3020.94 2877
3021.46 2871
3021.97 2887
3022.49 2891
3023.01 2789
3023.53 2815
3024.05 2968
3024.57 2959
3025.09 2909
3025.61 2986
3026.12 2982
3026.64 2892
3027.16 2769
3027.68 2868
3028.20 2810
3028.72 2821
3029.24 2766
3029.76 2781
3030.28 2818
3030.80 2945
3031.32 2998
3031.84 3013
3032.35 3020
3032.87 3136
3033.39 3297
3033.91 3315
3034.43 3404
3034.95 3354
3035.47 3415
3035.99 3410
3036.51 3415
3037.03 3279
3037.55 3267
3038.07 3194
3038.59 3091
3039.11 2975
3039.63 2931
3040.15 2921
3040.67 2890
3041.19 2904
3041.71 2871
3042.23 2771
3042.75 2755
3043.27 2798
3043.79 2859
3044.31 2846
3044.83 2962
3045.35 3002
3045.87 2940
3046.40 2909
3046.92 2960
3047.44 2952
3047.96 2898
3048.48 2975
3049.00 2921
3049.52 2868
3050.04 2959
3050.56 2948
3051.08 2875
3051.60 2904
3052.12 2921
3052.65 2948
3053.17 2917
3053.69 2894
3054.21 2813
3054.73 2762
3055.25 2702
3055.77 2732
3056.30 2862
3056.82 2792
3057.34 2776
3057.86 2806
3058.38 2748
3058.90 2730
3059.42 2917
3059.95 2850
3060.47 2883
3060.99 2939
3061.51 2998
3062.03 2960
3062.56 3079
3063.08 3071
3063.60 3153
3064.12 3198
3064.64 3104
3065.17 3042
3065.69 3166
3066.21 3178
3066.73 3144
3067.26 3059
3067.78 3063
3068.30 3109
3068.82 3098
3069.35 3070
3069.87 3036
3070.39 3064
3070.91 3212
3071.44 3075
3071.96 3175
3072.48 3279
3073.01 3265
3073.53 3345
3074.05 3377
3074.57 3397
3075.10 3483
3075.62 3556
3076.14 3427
3076.67 3362
3077.19 3314
3077.71 3244
3078.24 3356
3078.76 3443
3079.28 3449
3079.81 3555
3080.33 3368
3080.85 3395
3081.38 3438
3081.90 3465
3082.42 3505
3082.95 3503
3083.47 3527
3084.00 3490
3084.52 3579
3085.04 3632
3085.57 3462
3086.09 3512
3086.62 3605
3087.14 3588
3087.66 3748
3088.19 3904
3088.71 4152
3089.24 4493
3089.76 4540
3090.29 4781
3090.81 4790
3091.33 4609
3091.86 4679
3092.38 4575
3092.91 4447
3093.43 4321
3093.96 4174
3094.48 4036
3095.01 3863
3095.53 3692
3096.06 3657
3096.58 3548
3097.11 3469
3097.63 3430
3098.16 3466
3098.68 3467
3099.21 3550
3099.73 3620
3100.26 3757
3100.78 4054
3101.31 4392
3101.83 4694
3102.36 4954
3102.88 5325
3103.41 5455
3103.93 5351
3104.46 5162
3104.99 5066
3105.51 4824
3106.04 4548
3106.56 4170
3107.09 3890
3107.61 3684
3108.14 3418
3108.67 3295
3109.19 3212
3109.72 3138
3110.24 3200
3110.77 3196
3111.30 3179
3111.82 3125
3112.35 3060
3112.87 2986
3113.40 3009
3113.93 3128
3114.45 3146
3114.98 3078
3115.51 3060
3116.03 3085
3116.56 3181
3117.09 3140
3117.61 3174
3118.14 3203
3118.67 3262
3119.19 3247
3119.72 3387
3120.25 3506
3120.77 3611
3121.30 3530
3121.83 3599
3122.35 3647
3122.88 3848
3123.41 3901
3123.94 3952
3124.46 3948
3124.99 4122
3125.52 4299
3126.05 4461
3126.57 4549
3127.10 4527
3127.63 4532
3128.16 4494
3128.68 4349
3129.21 4188
3129.74 4021
3130.27 3806
3130.79 3696
3131.32 3626
3131.85 3488
3132.38 3406
3132.91 3415
3133.43 3401
3133.96 3319
3134.49 3314
3135.02 3261
3135.55 3280
3136.07 3222
3136.60 3163
3137.13 3232
3137.66 3155
3138.19 3127
3138.72 2999
3139.24 2936
3139.77 2840
3140.30 2785
3140.83 2901
3141.36 2876
3141.89 2853
3142.42 2787
3142.95 2729
3143.47 2810
3144.00 2956
3144.53 2893
3145.06 2998
3145.59 3057
3146.12 3064
3146.65 3127
3147.18 3216
3147.71 3316
3148.24 3369
3148.76 3411
3149.29 3457
3149.82 3523
3150.35 3483
3150.88 3567
3151.41 3601
3151.94 3546
3152.47 3474
3153.00 3480
3153.53 3420
3154.06 3462
3154.59 3416
3155.12 3485
3155.65 3528
3156.18 3483
3156.71 3516
3157.24 3707
3157.77 3725
3158.30 3766
3158.83 3937
3159.36 4149
3159.89 4179
3160.42 4446
3160.95 4570
3161.48 4393
3162.01 4421
3162.54 4387
3163.07 4382
3163.60 4376
3164.13 4281
3164.66 4089
3165.20 3953
3165.73 3731
3166.26 3578
3166.79 3540
3167.32 3415
3167.85 3382
3168.38 3309
3168.91 3092
3169.44 3117
3169.97 3205
3170.50 3323
3171.04 3332
3171.57 3390
3172.10 3602
3172.63 3684
3173.16 3843
3173.69 3918
3174.22 3947
3174.75 3945
3175.29 3900
3175.82 3675
3176.35 3644
3176.88 3573
3177.41 3443
3177.94 3295
3178.48 3228
3179.01 3272
3179.54 3042
3180.07 3071
3180.60 3015
3181.14 2946
3181.67 2949
3182.20 2928
3182.73 2931
3183.26 2958
3183.80 2949
3184.33 2864
3184.86 2987
3185.39 2938
3185.93 3057
3186.46 3052
3186.99 2990
3187.52 2975
3188.06 3076
3188.59 3091
3189.12 3138
3189.65 3093
3190.19 3088
3190.72 2992
3191.25 3003
3191.79 3157
3192.32 3035
3192.85 2964
3193.38 3062
3193.92 3092
3194.45 3141
3194.98 3153
3195.52 3185
3196.05 3160
3196.58 3271
3197.12 3300
3197.65 3254
3198.18 3201
3198.72 3245
3199.25 3309
3199.78 3278
3200.32 3270
3200.85 3289
3201.39 3216
3201.92 3206
3202.45 3111
3202.99 3073
3203.52 3064
3204.05 3060
3204.59 2986
3205.12 2993
3205.66 2987
3206.19 3016
3206.72 3084
3207.26 3243
3207.79 3355
3208.33 3483
3208.86 3628
3209.40 3807
3209.93 3994
3210.47 4153
3211.00 4192
3211.53 4261
3212.07 4201
3212.60 4074
3213.14 4020
3213.67 3896
3214.21 3680
3214.74 3667
3215.28 3610
3215.81 3378
3216.35 3354
3216.88 3294
3217.42 3294
3217.95 3301
3218.49 3283
3219.02 3371
3219.56 3231
3220.09 3241
3220.63 3435
3221.16 3601
3221.70 3865
3222.23 4030
3222.77 4236
3223.31 4543
3223.84 4770
3224.38 4884
3224.91 4872
3225.45 4847
3225.98 4751
3226.52 4637
3227.06 4378
3227.59 4283
3228.13 3963
3228.66 3746
3229.20 3555
3229.74 3373
3230.27 3252
3230.81 3153
3231.34 3087
3231.88 3052
3232.42 3064
3232.95 3093
3233.49 3125
3234.03 3174
3234.56 3254
3235.10 3178
3235.64 3121
3236.17 3259
3236.71 3321
3237.25 3179
3237.78 3283
3238.32 3207
3238.86 3307
3239.39 3291
3239.93 3199
3240.47 3145
3241.00 3063
3241.54 3078
3242.08 3076
3242.61 3084
3243.15 3057
3243.69 2944
3244.23 2932
3244.76 2941
3245.30 3028
3245.84 3033
3246.38 3079
3246.91 3042
3247.45 3060
3247.99 3112
3248.53 3132
3249.06 3337
3249.60 3546
3250.14 3615
3250.68 3855
3251.21 4152
3251.75 4408
3252.29 4744
3252.83 4934
3253.37 5058
3253.90 4966
3254.44 4974
3254.98 4987
3255.52 4698
3256.06 4252
3256.60 3948
3257.13 3899
3257.67 3768
3258.21 3604
3258.75 3497
3259.29 3467
3259.83 3524
3260.36 3540
3260.90 3676
3261.44 3631
3261.98 3733
3262.52 3792
3263.06 3712
3263.60 3865
3264.14 3752
3264.68 3698
3265.21 3681
3265.75 3598
3266.29 3528
3266.83 3296
3267.37 3268
3267.91 3194
3268.45 3148
3268.99 3133
3269.53 3096
3270.07 3066
3270.61 3133
3271.15 3125
3271.69 3167
3272.23 3164
3272.76 3354
3273.30 3356
3273.84 3383
3274.38 3441
3274.92 3665
3275.46 3936
3276.00 4010
3276.54 3871
3277.08 3740
3277.62 3847
3278.16 3828
3278.70 3891
3279.24 3811
3279.78 3739
3280.32 3704
3280.86 3579
3281.41 3514
3281.95 3449
3282.49 3505
3283.03 3633
3283.57 3691
3284.11 3636
3284.65 3766
3285.19 3914
3285.73 3920
3286.27 4027
3286.81 3954
3287.35 3941
3287.89 3981
3288.43 3916
3288.97 3828
3289.52 3824
3290.06 3830
3290.60 3851
3291.14 3870
3291.68 4038
3292.22 4106
3292.76 4206
3293.30 4453
3293.85 4732
3294.39 4910
3294.93 5022
3295.47 5078
3296.01 5035
3296.55 5180
3297.09 5076
3297.64 5019
3298.18 4799
3298.72 4551
3299.26 4377
3299.80 4226
3300.34 3998
3300.89 3868
3301.43 3748
3301.97 3732
3302.51 3619
3303.06 3534
3303.60 3493
3304.14 3417
3304.68 3290
3305.22 3308
3305.77 3289
3306.31 3330
3306.85 3301
3307.39 3328
3307.94 3333
3308.48 3383
3309.02 3223
3309.56 3193
3310.11 3284
3310.65 3346
3311.19 3391
3311.74 3373
3312.28 3385
3312.82 3380
3313.36 3363
3313.91 3432
3314.45 3439
3314.99 3513
3315.54 3585
3316.08 3590
3316.62 3863
3317.17 3891
3317.71 4008
3318.25 4087
3318.80 4410
3319.34 4487
3319.88 4504
3320.43 4551
3320.97 4512
3321.51 4314
3322.06 4312
3322.60 4216
3323.14 4169
3323.69 4143
3324.23 3939
3324.78 3877
3325.32 3972
3325.86 3852
3326.41 3810
3326.95 3773
3327.50 3666
3328.04 3677
3328.59 3648
3329.13 3643
3329.67 3660
3330.22 3776
3330.76 3770
3331.31 4058
3331.85 4591
3332.40 5105
3332.94 5896
3333.49 6780
3334.03 7625
3334.57 8547
3335.12 9304
3335.66 9836
3336.21 10186
3336.75 10246
3337.30 9815
3337.84 9415
3338.39 8716
3338.93 7852
3339.48 7268
3340.02 6429
3340.57 5663
3341.11 5084
3341.66 4560
3342.20 4136
3342.75 3894
3343.30 3724
3343.84 3609
3344.39 3607
3344.93 3550
3345.48 3551
3346.02 3602
3346.57 3527
3347.11 3561
3347.66 3632
3348.21 3568
3348.75 3617
3349.30 3565
3349.84 3469
3350.39 3423
3350.94 3324
3351.48 3301
3352.03 3332
3352.57 3273
3353.12 3134
3353.67 3083
3354.21 3038
3354.76 3047
3355.31 3050
3355.85 2962
3356.40 2944
3356.95 2907
3357.49 2965
3358.04 2860
3358.59 2752
3359.13 2741
3359.68 2797
3360.23 2829
3360.77 2842
3361.32 2828
3361.87 2855
3362.41 2926
3362.96 3018
3363.51 2939
3364.05 2825
3364.60 2878
3365.15 2932
3365.70 2952
3366.24 2853
3366.79 2803
3367.34 2798
3367.89 2850
3368.43 2887
3368.98 2921
3369.53 2911
3370.08 2859
3370.62 2812
3371.17 2939
3371.72 2991
3372.27 3006
3372.81 3043
3373.36 3102
3373.91 3104
3374.46 3100
3375.01 3126
3375.55 3101
3376.10 3117
3376.65 2997
3377.20 2817
3377.75 2814
3378.30 2942
3378.84 2794
3379.39 2777
3379.94 2803
3380.49 2653
3381.04 2637
3381.59 2650
3382.13 2682
3382.68 2647
3383.23 2606
3383.78 2642
3384.33 2662
3384.88 2759
3385.43 2745
3385.98 2837
3386.52 2854
3387.07 2791
3387.62 2800
3388.17 2828
3388.72 2862
3389.27 2789
3389.82 2812
3390.37 2832
3390.92 2838
3391.47 2787
3392.02 2803
3392.57 2775
3393.12 2761
3393.66 2760
3394.21 2762
3394.76 2743
3395.31 2775
3395.86 2815
3396.41 2789
3396.96 2770
3397.51 2810
3398.06 2846
3398.61 2891
3399.16 2851
3399.71 2851
3400.26 2810
3400.81 2846
3401.36 2831
3401.91 2791
3402.46 2841
3403.01 2948
3403.56 2947
3404.11 2974
3404.66 3010
3405.21 3020
3405.77 2913
3406.32 2922
3406.87 3004
3407.42 3095
3407.97 2950
3408.52 2943
3409.07 2956
3409.62 2969
3410.17 2842
3410.72 2897
3411.27 2973
3411.82 2956
3412.37 2945
3412.93 2860
3413.48 3050
3414.03 3059
3414.58 3059
3415.13 3092
3415.68 3084
3416.23 3028
3416.78 3126
3417.34 3148
3417.89 3131
3418.44 3110
3418.99 3078
3419.54 2990
3420.09 2963
3420.65 2914
3421.20 2860
3421.75 2855
3422.30 2741
3422.85 2798
3423.40 2810
3423.96 2829
3424.51 2792
3425.06 2787
3425.61 2709
3426.17 2715
3426.72 2652
3427.27 2681
3427.82 2683
3428.37 2601
3428.93 2589
3429.48 2628
3430.03 2592
3430.58 2698
3431.14 2717
3431.69 2674
3432.24 2705
3432.79 2805
3433.35 2875
3433.90 2974
3434.45 2878
3435.01 2916
3435.56 2919
3436.11 2906
3436.66 2971
3437.22 2879
3437.77 2846
3438.32 2875
3438.88 2947
3439.43 2897
3439.98 2822
3440.54 2730
3441.09 2820
3441.64 2832
3442.20 2663
3442.75 2670
3443.30 2739
3443.86 2701
3444.41 2686
3444.96 2657
3445.52 2626
3446.07 2589
3446.63 2697
3447.18 2728
3447.73 2710
3448.29 2712
3448.84 2712
3449.40 2671
3449.95 2678
3450.50 2796
3451.06 2796
3451.61 2671
3452.17 2690
3452.72 2710
3453.27 2721
3453.83 2801
3454.38 2731
3454.94 2751
3455.49 2680
3456.05 2851
3456.60 2916
3457.16 2899
3457.71 2798
3458.27 2760
3458.82 2858
3459.38 2834
3459.93 2827
3460.49 2806
3461.04 2813
3461.60 2767
3462.15 2825
3462.71 2838
3463.26 2760
3463.82 2806
3464.37 2840
3464.93 2840
3465.48 2886
3466.04 2887
3466.59 2983
3467.15 2961
3467.70 3009
3468.26 2992
3468.81 3024
3469.37 3114
3469.93 3143
3470.48 3103
3471.04 3126
3471.59 3161
3472.15 3129
3472.70 3146
3473.26 3192
3473.82 3076
3474.37 3073
3474.93 3113
3475.48 3018
3476.04 3067
3476.60 3114
3477.15 3218
3477.71 3322
3478.27 3449
3478.82 3419
3479.38 3398
3479.93 3556
3480.49 3578
3481.05 3596
3481.60 3502
3482.16 3508
3482.72 3565
3483.27 3378
3483.83 3305
3484.39 3387
3484.95 3350
3485.50 3360
3486.06 3410
3486.62 3442
3487.17 3508
3487.73 3663
3488.29 3797
3488.84 4030
3489.40 4449
3489.96 4954
3490.52 5440
3491.07 5900
3491.63 6325
3492.19 6567
3492.75 6636
3493.30 6733
3493.86 6481
3494.42 6136
3494.98 5619
3495.53 5313
3496.09 5045
3496.65 4801
3497.21 4579
3497.77 4368
3498.32 4228
3498.88 4359
3499.44 4464
3500.00 4379
3500.56 4501
3501.11 4639
3501.67 4873
3502.23 5009
3502.79 5219
3503.35 5467
3503.91 5732
3504.46 5913
3505.02 6121
3505.58 6019
3506.14 5982
3506.70 5921
3507.26 5789
3507.81 5326
3508.37 4989
3508.93 4649
3509.49 4490
3510.05 4482
3510.61 4119
3511.17 3950
3511.73 3901
3512.29 3898
3512.85 3876
3513.40 3883
3513.96 3859
3514.52 3852
3515.08 3791
3515.64 3768
3516.20 3831
3516.76 3781
3517.32 3782
3517.88 3790
3518.44 3753
3519.00 3634
3519.56 3501
3520.12 3422
3520.68 3470
3521.24 3331
3521.80 3242
3522.36 3078
3522.92 3102
3523.48 3171
3524.04 3171
3524.60 3206
3525.16 3367
3525.72 3473
3526.28 3396
3526.84 3469
3527.40 3499
3527.96 3514
3528.52 3421
3529.08 3380
3529.64 3401
3530.20 3384
3530.76 3311
3531.32 3136
3531.88 3139
3532.44 3183
3533.00 3282
3533.56 3335
3534.12 3329
3534.68 3406
3535.25 3392
3535.81 3465
3536.37 3444
3536.93 3433
3537.49 3370
3538.05 3403
3538.61 3472
3539.17 3467
3539.73 3392
3540.30 3410
3540.86 3368
3541.42 3409
3541.98 3350
3542.54 3372
3543.10 3357
3543.66 3405
3544.23 3469
3544.79 3516
3545.35 3440
3545.91 3504
3546.47 3496
3547.03 3465
3547.60 3418
3548.16 3407
3548.72 3417
3549.28 3429
3549.84 3310
3550.41 3338
3550.97 3298
3551.53 3192
3552.09 3125
3552.65 3050
3553.22 3079
3553.78 3098
3554.34 3018
3554.90 2941
3555.47 3021
3556.03 2922
3556.59 2846
3557.15 2869
3557.72 2884
3558.28 2975
3558.84 2997
3559.41 3011
3559.97 3045
3560.53 3092
3561.09 3045
3561.66 3002
3562.22 3027
3562.78 3087
3563.35 3119
3563.91 3122
3564.47 3162
3565.04 3174
3565.60 3218
3566.16 3180
3566.73 3242
3567.29 3181
3567.85 3199
3568.42 3158
3568.98 3127
3569.54 3111
3570.11 3042
3570.67 3066
3571.23 3047
3571.80 3098
3572.36 3054
3572.93 3039
3573.49 3105
3574.05 3046
3574.62 2987
3575.18 2997
3575.75 2955
3576.31 3127
3576.87 3080
3577.44 3088
3578.00 3050
3578.57 2995
3579.13 2949
3579.70 3090
3580.26 3049
3580.82 3054
3581.39 3175
3581.95 3214
3582.52 3329
3583.08 3344
3583.65 3377
3584.21 3440
3584.78 3426
3585.34 3366
3585.91 3283
3586.47 3229
3587.04 3239
3587.60 3217
3588.17 3213
3588.73 3139
3589.30 3122
3589.86 3050
3590.43 3055
3590.99 3104
3591.56 3170
3592.12 3226
3592.69 3317
3593.25 3456
3593.82 3485
3594.39 3690
3594.95 3787
3595.52 3914
3596.08 4047
3596.65 4041
3597.21 3988
3597.78 3923
3598.35 3923
3598.91 3788
3599.48 3636
3600.04 3493
3600.61 3578
3601.18 3607
3601.74 3488
3602.31 3543
3602.87 3522
3603.44 3473
3604.01 3384
3604.57 3396
3605.14 3501
3605.71 3444
3606.27 3473
3606.84 3392
3607.41 3270
3607.97 3341
3608.54 3292
3609.11 3266
3609.67 3259
3610.24 3173
3610.81 3122
3611.37 3093
3611.94 3064
3612.51 3045
3613.07 3250
3613.64 3549
3614.21 3922
3614.78 4349
3615.34 4918
3615.91 5597
3616.48 6387
3617.04 7179
3617.61 7582
3618.18 7703
3618.75 7829
3619.31 7744
3619.88 7501
3620.45 7035
3621.02 6516
3621.58 5873
3622.15 5193
3622.72 4716
3623.29 4267
3623.86 3900
3624.42 3638
3624.99 3350
3625.56 3127
3626.13 3073
3626.70 3037
3627.26 3002
3627.83 2978
3628.40 2993
3628.97 2935
3629.54 2888
3630.11 2811
3630.67 2877
3631.24 2831
3631.81 2852
3632.38 2851
3632.95 2803
3633.52 2815
3634.08 2802
3634.65 2825
3635.22 2742
3635.79 2755
3636.36 2795
3636.93 2782
3637.50 2796
3638.07 2794
3638.64 2844
3639.20 2811
3639.77 2883
3640.34 3010
3640.91 2960
3641.48 3060
3642.05 3055
3642.62 3180
3643.19 3142
3643.76 3214
3644.33 3381
3644.90 3443
3645.47 3416
3646.04 3435
3646.61 3549
3647.18 3535
3647.75 3479
3648.32 3394
3648.89 3399
3649.46 3313
3650.03 3232
3650.60 3119
3651.17 3202
3651.74 3154
3652.31 3128
3652.88 3009
3653.45 3012
3654.02 3104
3654.59 3064
3655.16 3142
3655.73 3100
3656.30 2939
3656.87 2973
3657.44 3112
3658.01 3086
3658.58 3090
3659.15 2990
3659.72 3045
3660.29 3038
3660.86 2964
3661.43 2906
3662.00 2928
3662.58 2955
3663.15 2884
3663.72 2714
3664.29 2697
3664.86 2762
3665.43 2746
3666.00 2834
3666.57 2803
3667.14 2828
3667.72 2850
3668.29 2797
3668.86 2713
3669.43 2714
3670.00 2800
3670.57 2862
3671.14 2739
3671.72 2904
3672.29 2987
3672.86 3174
3673.43 3232
3674.00 3297
3674.57 3338
3675.15 3378
3675.72 3401
3676.29 3360
3676.86 3374
3677.43 3401
3678.01 3365
3678.58 3322
3679.15 3167
3679.72 3137
3680.30 3120
3680.87 3032
3681.44 2889
3682.01 2789
3682.58 2847
3683.16 2812
3683.73 2768
3684.30 2805
3684.88 2894
3685.45 2811
3686.02 2776
3686.59 2869
3687.17 2768
3687.74 2747
3688.31 2835
3688.88 2817
3689.46 2838
3690.03 2914
3690.60 2914
3691.18 3002
3691.75 2997
3692.32 2922
3692.90 2947
3693.47 2980
3694.04 2956
3694.62 2940
3695.19 2954
3695.76 2977
3696.34 2980
3696.91 2936
3697.48 2888
3698.06 2890
3698.63 2806
3699.21 2751
3699.78 2680
3700.35 2714
3700.93 2788
3701.50 2902
3702.08 2871
3702.65 2947
3703.22 2923
3703.80 2938
3704.37 2990
3704.95 3033
3705.52 3005
3706.09 3003
3706.67 3016
3707.24 3060
3707.82 3081
3708.39 3030
3708.97 3083
3709.54 2969
3710.12 3049
3710.69 2981
3711.26 3024
3711.84 2994
3712.41 2989
3712.99 2973
3713.56 2900
3714.14 2967
3714.71 3074
3715.29 3041
3715.86 2877
3716.44 2877
3717.01 2918
3717.59 2908
3718.16 2899
3718.74 2875
3719.32 2919
3719.89 2848
3720.47 2770
3721.04 2842
3721.62 2805
3722.19 2842
3722.77 2773
3723.34 2837
3723.92 2851
3724.49 2760
3725.07 2825
3725.65 2922
3726.22 2823
3726.80 2921
3727.37 3038
3727.95 3172
3728.53 3306
3729.10 3655
3729.68 4138
3730.25 4703
3730.83 5389
3731.41 6012
3731.98 6682
3732.56 7132
3733.14 7542
3733.71 7796
3734.29 7666
3734.87 7439
3735.44 6822
3736.02 6367
3736.60 5989
3737.17 5260
3737.75 4742
3738.33 4297
3738.90 3850
3739.48 3488
3740.06 3353
3740.63 3218
3741.21 3140
3741.79 3050
3742.36 3108
3742.94 2970
3743.52 2909
3744.10 2919
3744.67 2893
3745.25 2789
3745.83 2763
3746.40 2860
3746.98 2871
3747.56 2834
3748.14 2831
3748.71 2841
3749.29 2896
3749.87 2939
3750.45 2987
3751.03 2975
3751.60 3032
3752.18 3084
3752.76 3157
3753.34 3207
3753.92 3063
3754.49 3185
3755.07 3154
3755.65 3144
3756.23 3124
3756.81 3225
3757.38 3100
3757.96 3291
3758.54 3309
3759.12 3460
3759.70 3649
3760.28 3579
3760.85 3772
3761.43 3909
3762.01 3869
3762.59 3846
3763.17 3929
3763.75 3869
3764.33 3895
3764.91 3854
3765.48 3808
3766.06 3802
3766.64 3773
3767.22 3670
3767.80 3478
3768.38 3553
3768.96 3514
3769.54 3369
3770.12 3316
3770.70 3368
3771.28 3324
3771.85 3198
3772.43 3133
3773.01 3050
3773.59 3077
3774.17 3020
3774.75 3094
3775.33 2954
3775.91 2850
3776.49 2891
3777.07 2838
3777.65 2817
3778.23 2898
3778.81 2906
3779.39 2891
3779.97 2858
3780.55 2759
3781.13 2785
3781.71 2816
3782.29 2768
3782.87 2755
3783.45 2750
3784.03 2662
3784.61 2746
3785.19 2758
3785.77 2815
3786.35 2863
3786.93 2954
3787.51 2956
3788.10 3040
3788.68 3036
3789.26 3053
3789.84 3049
3790.42 3046
3791.00 2972
3791.58 2955
3792.16 3005
3792.74 2995
3793.32 2906
3793.90 2822
3794.48 2849
3795.07 2804
3795.65 2825
3796.23 2750
3796.81 2696
3797.39 2623
3797.97 2733
3798.55 2756
3799.14 2767
3799.72 2780
3800.30 2812
3800.88 2817
3801.46 2870
3802.04 2800
3802.62 2837
3803.21 2818
3803.79 2825
3804.37 2933
3804.95 2926
3805.53 2972
3806.12 3079
3806.70 3198
3807.28 3286
3807.86 3346
3808.44 3429
3809.03 3380
3809.61 3326
3810.19 3263
3810.77 3338
3811.36 3241
3811.94 3093
3812.52 3103
3813.10 3133
3813.69 3107
3814.27 2997
3814.85 3029
3815.43 2969
3816.02 3119
3816.60 3183
3817.18 3092
3817.77 3070
3818.35 3060
3818.93 2963
3819.51 2914
3820.10 2965
3820.68 2981
3821.26 2878
3821.85 2921
3822.43 2787
3823.01 2855
3823.60 2937
3824.18 2807
3824.76 2860
3825.35 2932
3825.93 2941
3826.51 2909
3827.10 2947
3827.68 2899
3828.27 2854
3828.85 2854
3829.43 2846
3830.02 2823
3830.60 2829
3831.18 2916
3831.77 2900
3832.35 2970
3832.94 3012
3833.52 3144
3834.10 3318
3834.69 3322
3835.27 3313
3835.86 3484
3836.44 3644
3837.03 3566
3837.61 3487
3838.19 3554
3838.78 3528
3839.36 3527
3839.95 3325
3840.53 3343
3841.12 3296
3841.70 3370
3842.29 3320
3842.87 3250
3843.46 3316
3844.04 3348
3844.63 3370
3845.21 3479
3845.80 3440
3846.38 3428
3846.97 3445
3847.55 3486
3848.14 3457
3848.72 3371
3849.31 3441
3849.89 3416
3850.48 3491
3851.06 3406
3851.65 3405
3852.23 3432
3852.82 3472
3853.41 3553
3853.99 3457
3854.58 3541
3855.16 3524
3855.75 3731
3856.33 3966
3856.92 4389
3857.51 5084
3858.09 5930
3858.68 7196
3859.26 8445
3859.85 9603
3860.44 10784
3861.02 11691
3861.61 12273
3862.20 12312
3862.78 12039
3863.37 11585
3863.95 10595
3864.54 9484
3865.13 8402
3865.71 7362
3866.30 6494
3866.89 5649
3867.47 4883
3868.06 4373
3868.65 4078
3869.23 3695
3869.82 3529
3870.41 3473
3870.99 3409
3871.58 3386
3872.17 3315
3872.76 3319
3873.34 3382
3873.93 3270
3874.52 3216
3875.10 3285
3875.69 3282
3876.28 3207
3876.87 3245
3877.45 3201
3878.04 3186
3878.63 3215
3879.22 3248
3879.80 3268
3880.39 3244
3880.98 3138
3881.57 3156
3882.15 3164
3882.74 3193
3883.33 3199
3883.92 3231
3884.51 3262
3885.09 3298
3885.68 3358
3886.27 3347
3886.86 3401
3887.45 3522
3888.04 3654
3888.62 3734
3889.21 3772
3889.80 3914
3890.39 3962
3890.98 4022
3891.57 4095
3892.15 3910
3892.74 3846
3893.33 3785
3893.92 3738
3894.51 3798
3895.10 3775
3895.69 3738
3896.28 3656
3896.86 3730
3897.45 3772
3898.04 3818
3898.63 3829
3899.22 3955
3899.81 3799
3900.40 3833
3900.99 3723
3901.58 3685
3902.17 3602
3902.76 3524
3903.34 3380
3903.93 3248
3904.52 3246
3905.11 3178
3905.70 3082
3906.29 3030
3906.88 3065
3907.47 3117
3908.06 3107
3908.65 3068
3909.24 2978
3909.83 3017
3910.42 3046
3911.01 2989
3911.60 2935
3912.19 2957
3912.78 2892
3913.37 2932
3913.96 3004
3914.55 2948
3915.14 2916
3915.73 2945
3916.32 2996
3916.91 3029
3917.50 2977
3918.09 2908
3918.68 2961
3919.28 2910
3919.87 2873
3920.46 2805
3921.05 2785
3921.64 2829
3922.23 2910
3922.82 2860
3923.41 2767
3924.00 2768
3924.59 2785
3925.18 2733
3925.77 2806
3926.37 2828
3926.96 2822
3927.55 2788
3928.14 2708
3928.73 2715
3929.32 2709
3929.91 2731
3930.51 2786
3931.10 2721
3931.69 2797
3932.28 2744
3932.87 2710
3933.46 2697
3934.05 2695
3934.65 2694
3935.24 2776
3935.83 2819
3936.42 2852
3937.01 2888
3937.61 2930
3938.20 2954
3938.79 3017
3939.38 3098
3939.97 3220
3940.57 3277
3941.16 3300
3941.75 3411
3942.34 3432
3942.94 3472
3943.53 3478
3944.12 3330
3944.71 3252
3945.31 3289
3945.90 3152
3946.49 3067
3947.08 2932
3947.68 2873
3948.27 2813
3948.86 2787
3949.45 2675
3950.05 2712
3950.64 2619
3951.23 2623
3951.83 2651
3952.42 2624
3953.01 2596
3953.61 2659
3954.20 2678
3954.79 2751
3955.39 2698
3955.98 2868
3956.57 2959
3957.17 3011
3957.76 3005
3958.35 2969
3958.95 2998
3959.54 2914
3960.13 2891
3960.73 2822
3961.32 2845
3961.92 2780
3962.51 2778
3963.10 2823
3963.70 2780
3964.29 2772
3964.88 2808
3965.48 2866
3966.07 2872
3966.67 2895
3967.26 2913
3967.86 2889
3968.45 2797
3969.04 2897
3969.64 2804
3970.23 2806
3970.83 2841
3971.42 2849
3972.02 2888
3972.61 2838
3973.21 2779
3973.80 2774
3974.40 2777
3974.99 2914
3975.58 3005
3976.18 3026
3976.77 3019
3977.37 3127
3977.96 3122
3978.56 3125
3979.15 3167
3979.75 3143
3980.35 3043
3980.94 3030
3981.54 3092
3982.13 3042
3982.73 3023
3983.32 3039
3983.92 3134
3984.51 3084
3985.11 3018
3985.70 3061
3986.30 2992
3986.90 2944
3987.49 2875
3988.09 2952
3988.68 2939
3989.28 3023
3989.87 3099
3990.47 3118
3991.07 2978
3991.66 3055
3992.26 3082
3992.85 3097
3993.45 3254
3994.05 3332
3994.64 3351
3995.24 3222
3995.84 3288
3996.43 3393
3997.03 3272
3997.62 3177
3998.22 3187
3998.82 3150
3999.41 3103
4000.01 3060
4000.61 2984
4001.20 3019
4001.80 2990
4002.40 3038
4003.00 2988
4003.59 3056
4004.19 3146
4004.79 3214
4005.38 3232
4005.98 3202
4006.58 3154
4007.17 3140
4007.77 3198
4008.37 3146
4008.97 3086
4009.56 2987
4010.16 3023
4010.76 2966
4011.36 2873
4011.95 2891
4012.55 2917
4013.15 3007
4013.75 2973
4014.34 3046
4014.94 3111
4015.54 3080
4016.14 3014
4016.74 3029
4017.33 3006
4017.93 2989
4018.53 2965
4019.13 2947
4019.73 2967
4020.32 2985
4020.92 2948
4021.52 3154
4022.12 3199
4022.72 3198
4023.32 3249
4023.91 3554
4024.51 3758
4025.11 3995
4025.71 4293
4026.31 4611
4026.91 5099
4027.51 5327
4028.10 5593
4028.70 5768
4029.30 5721
4029.90 5723
4030.50 5423
4031.10 5094
4031.70 4797
4032.30 4414
4032.90 3989
4033.49 3860
4034.09 3696
4034.69 3475
4035.29 3355
4035.89 3358
4036.49 3212
4037.09 3068
4037.69 3046
4038.29 2993
4038.89 2925
4039.49 2866
4040.09 2736
4040.69 2749
4041.29 2796
4041.89 2621
4042.49 2734
4043.09 2767
4043.69 2739
4044.29 2712
4044.89 2774
4045.49 2812
4046.09 2907
4046.69 2971
4047.29 3022
4047.89 3004
4048.49 3058
4049.09 3106
4049.69 3184
4050.29 3201
4050.89 3225
4051.49 3214
4052.09 3168
4052.69 3121
4053.29 3142
4053.89 3205
4054.49 3213
4055.09 3147
4055.69 3045
4056.30 3058
4056.90 3137
4057.50 3127
4058.10 3128
4058.70 3158
4059.30 3223
4059.90 3249
4060.50 3298
4061.10 3415
4061.71 3498
4062.31 3547
4062.91 3715
4063.51 3819
4064.11 3970
4064.71 4148
4065.31 4189
4065.92 4108
4066.52 4227
4067.12 4252
4067.72 4019
4068.32 3992
4068.92 3749
4069.53 3612
4070.13 3378
4070.73 3280
4071.33 3200
4071.93 2915
4072.54 2844
4073.14 2829
4073.74 2718
4074.34 2653
4074.94 2683
4075.55 2691
4076.15 2698
4076.75 2721
4077.35 2761
4077.96 2680
4078.56 2804
4079.16 2838
4079.76 2834
4080.37 2799
4080.97 2805
4081.57 2864
4082.17 2775
4082.78 2783
4083.38 2772
4083.98 2682
4084.59 2732
4085.19 2699
4085.79 2684
4086.39 2674
4087.00 2753
4087.60 2753
4088.20 2778
4088.81 2715
4089.41 2795
4090.01 2800
4090.62 2785
4091.22 2776
4091.82 2615
4092.43 2699
4093.03 2667
4093.63 2749
4094.24 2707
4094.84 2676
4095.45 2619
4096.05 2633
4096.65 2681
4097.26 2739
4097.86 2744
4098.47 2707
4099.07 2684
4099.67 2612
4100.28 2627
4100.88 2716
4101.49 2629
4102.09 2542
4102.69 2595
4103.30 2621
4103.90 2595
4104.51 2557
4105.11 2575
4105.72 2562
4106.32 2627
4106.93 2646
4107.53 2521
4108.13 2574
4108.74 2531
4109.34 2509
4109.95 2525
4110.55 2508
4111.16 2474
4111.76 2471
4112.37 2422
4112.97 2399
4113.58 2438
4114.18 2486
4114.79 2523
4115.39 2551
4116.00 2533
4116.60 2606
4117.21 2629
4117.82 2654
4118.42 2680
4119.03 2632
4119.63 2620
4120.24 2679
4120.84 2619
4121.45 2691
4122.05 2737
4122.66 2634
4123.27 2678
4123.87 2634
4124.48 2615
4125.08 2580
4125.69 2593
4126.30 2596
4126.90 2570
4127.51 2558
4128.11 2496
4128.72 2513
4129.33 2556
4129.93 2521
4130.54 2510
4131.15 2539
4131.75 2576
4132.36 2572
4132.96 2568
4133.57 2640
4134.18 2709
4134.78 2713
4135.39 2680
4136.00 2691
4136.60 2662
4137.21 2802
4137.82 2814
4138.43 2925
4139.03 2886
4139.64 2968
4140.25 3099
4140.85 3190
4141.46 3289
4142.07 3377
4142.68 3424
4143.28 3546
4143.89 3569
4144.50 3586
4145.10 3512
4145.71 3421
4146.32 3308
4146.93 3217
4147.53 3137
4148.14 2990
4148.75 2912
4149.36 2954
4149.97 2857
4150.57 2785
4151.18 2712
4151.79 2663
4152.40 2554
4153.00 2514
4153.61 2485
4154.22 2517
4154.83 2505
4155.44 2438
4156.05 2370
4156.65 2399
4157.26 2333
4157.87 2393
4158.48 2376
4159.09 2352
4159.70 2437
4160.30 2458
4160.91 2411
4161.52 2474
4162.13 2451
4162.74 2476
4163.35 2440
4163.96 2454
4164.56 2588
4165.17 2585
4165.78 2519
4166.39 2593
4167.00 2558
4167.61 2590
4168.22 2607
4168.83 2701
4169.44 2748
4170.05 2795
4170.66 2925
4171.26 2975
4171.87 3073
4172.48 3034
4173.09 3025
4173.70 3175
4174.31 3137
4174.92 3170
4175.53 3134
4176.14 3046
4176.75 2963
4177.36 2860
4177.97 2911
4178.58 2882
4179.19 2824
4179.80 2876
4180.41 2735
4181.02 2770
4181.63 2693
4182.24 2632
4182.85 2610
4183.46 2686
4184.07 2527
4184.68 2645
4185.29 2592
4185.90 2558
4186.51 2566
4187.12 2552
4187.73 2534
4188.34 2524
4188.95 2613
4189.56 2546
4190.18 2556
4190.79 2601
4191.40 2672
4192.01 2679
4192.62 2705
4193.23 2721
4193.84 2795
4194.45 2862
4195.06 2811
4195.67 2796
4196.28 2688
4196.90 2627
4197.51 2659
4198.12 2669
4198.73 2595
4199.34 2517
4199.95 2511
4200.56 2551
4201.18 2568
4201.79 2534
4202.40 2509
4203.01 2616
4203.62 2607
4204.23 2551
4204.85 2739
4205.46 2821
4206.07 2945
4206.68 3012
4207.29 2942
4207.90 3111
4208.52 2988
4209.13 2864
4209.74 2920
4210.35 2913
4210.97 2844
4211.58 2715
4212.19 2655
4212.80 2686
4213.41 2676
4214.03 2684
4214.64 2612
4215.25 2602
4215.86 2624
4216.48 2700
4217.09 2724
4217.70 2809
4218.32 2794
4218.93 2793
4219.54 2733
4220.15 2697
4220.77 2591
4221.38 2685
4221.99 2807
4222.61 2670
4223.22 2589
4223.83 2676
4224.44 2601
4225.06 2611
4225.67 2636
4226.28 2778
4226.90 2872
4227.51 3057
4228.13 3028
4228.74 3093
4229.35 3181
4229.97 3099
4230.58 3172
4231.19 3031
4231.81 2978
4232.42 2978
4233.03 2900
4233.65 2975
4234.26 2880
4234.88 2927
4235.49 2921
4236.10 2915
4236.72 2837
4237.33 2893
4237.95 2839
4238.56 2880
4239.17 2779
4239.79 2715
4240.40 2731
4241.02 2608
4241.63 2605
4242.25 2702
4242.86 2622
4243.48 2626
4244.09 2710
4244.71 2643
4245.32 2608
4245.93 2614
4246.55 2674
4247.16 2750
4247.78 2796
4248.39 2754
4249.01 2808
4249.62 2745
4250.24 2789
4250.85 2834
4251.47 2737
4252.08 2803
4252.70 2761
4253.32 2790
4253.93 2861
4254.55 2761
4255.16 2687
4255.78 2647
4256.39 2614
4257.01 2633
4257.62 2657
4258.24 2722
4258.85 2724
4259.47 2747
4260.09 2871
4260.70 2877
4261.32 3119
4261.93 3185
4262.55 3171
4263.17 3198
4263.78 3261
4264.40 3327
4265.01 3371
4265.63 3340
4266.25 3361
4266.86 3342
4267.48 3263
4268.10 3204
4268.71 3100
4269.33 3107
4269.94 3139
4270.56 3093
4271.18 3175
4271.79 3255
4272.41 3219
4273.03 3295
4273.64 3383
4274.26 3620
4274.88 3804
4275.49 3885
4276.11 3921
4276.73 4102
4277.35 4169
4277.96 4322
4278.58 4270
4279.20 4232
4279.81 4267
4280.43 4033
4281.05 3835
4281.67 3638
4282.28 3386
4282.90 3261
4283.52 3017
4284.14 2837
4284.75 2776
4285.37 2661
4285.99 2595
4286.61 2576
4287.22 2577
4287.84 2562
4288.46 2568
4289.08 2585
4289.70 2532
4290.31 2445
4290.93 2580
4291.55 2612
4292.17 2414
4292.79 2446
4293.40 2458
4294.02 2517
4294.64 2488
4295.26 2445
4295.88 2457
4296.50 2507
4297.11 2449
4297.73 2496
4298.35 2530
4298.97 2603
4299.59 2649
4300.21 2602
4300.83 2719
4301.44 2796
4302.06 2827
4302.68 2872
4303.30 2876
4303.92 2911
4304.54 2890
4305.16 2895
4305.78 2780
4306.40 2817
4307.02 2709
4307.63 2682
4308.25 2603
4308.87 2599
4309.49 2693
4310.11 2599
4310.73 2535
4311.35 2537
4311.97 2563
4312.59 2599
4313.21 2546
4313.83 2493
4314.45 2556
4315.07 2604
4315.69 2560
4316.31 2569
4316.93 2568
4317.55 2627
4318.17 2575
4318.79 2543
4319.41 2544
4320.03 2481
4320.65 2450
4321.27 2412
4321.89 2444
4322.51 2475
4323.13 2435
4323.75 2492
4324.37 2532
4324.99 2584
4325.61 2582
4326.23 2620
4326.85 2624
4327.47 2582
4328.09 2579
4328.71 2715
4329.33 2787
4329.96 2835
4330.58 2957
4331.20 3143
4331.82 3181
4332.44 3224
4333.06 3216
4333.68 3362
4334.30 3356
4334.92 3227
4335.54 3089
4336.17 3010
4336.79 2965
4337.41 2904
4338.03 2781
4338.65 2763
4339.27 2744
4339.89 2739
4340.52 2722
4341.14 2715
4341.76 2763
4342.38 2863
4343.00 2949
4343.62 3042
4344.25 3047
4344.87 3222
4345.49 3386
4346.11 3421
4346.73 3557
4347.36 3443
4347.98 3477
4348.60 3430
4349.22 3289
4349.84 3251
4350.47 3089
4351.09 3062
4351.71 2984
4352.33 2976
4352.96 2769
4353.58 2779
4354.20 2785
4354.82 2816
4355.45 2799
4356.07 2785
4356.69 2786
4357.31 2835
4357.94 2779
4358.56 2821
4359.18 2831
4359.81 2858
4360.43 2828
4361.05 2743
4361.68 2722
4362.30 2658
4362.92 2571
4363.55 2501
4364.17 2629
4364.79 2522
4365.42 2456
4366.04 2414
4366.66 2446
4367.29 2396
4367.91 2414
4368.53 2361
4369.16 2409
4369.78 2433
4370.40 2386
4371.03 2365
4371.65 2354
4372.27 2486
4372.90 2575
4373.52 2500
4374.15 2514
4374.77 2582
4375.39 2503
4376.02 2535
4376.64 2509
4377.27 2505
4377.89 2484
4378.52 2481
4379.14 2421
4379.76 2402
4380.39 2491
4381.01 2469
4381.64 2472
4382.26 2491
4382.89 2507
4383.51 2456
4384.14 2525
4384.76 2459
4385.39 2501
4386.01 2508
4386.64 2407
4387.26 2427
4387.89 2382
4388.51 2378
4389.14 2426
4389.76 2419
4390.39 2421
4391.01 2405
4391.64 2363
4392.26 2439
4392.89 2328
4393.51 2270
4394.14 2348
4394.76 2404
4395.39 2328
4396.01 2325
4396.64 2327
4397.26 2346
4397.89 2397
4398.52 2412
4399.14 2330
4399.77 2264
4400.39 2356
4401.02 2323
4401.65 2367
4402.27 2289
4402.90 2266
4403.52 2319
4404.15 2313
4404.78 2357
4405.40 2380
4406.03 2324
4406.65 2359
4407.28 2425
4407.91 2348
4408.53 2375
4409.16 2422
4409.79 2512
4410.41 2479
4411.04 2447
4411.67 2590
4412.29 2778
4412.92 2731
4413.55 2731
4414.17 2705
4414.80 2733
4415.43 2695
4416.05 2638
4416.68 2578
4417.31 2630
4417.94 2580
4418.56 2527
4419.19 2441
4419.82 2371
4420.44 2368
4421.07 2255
4421.70 2227
4422.33 2227
4422.95 2268
4423.58 2210
4424.21 2235
4424.84 2209
4425.46 2152
4426.09 2154
4426.72 2137
4427.35 2209
4427.97 2077
4428.60 2130
4429.23 2096
4429.86 2126
4430.49 2132
4431.11 2154
4431.74 2131
4432.37 2105
4433.00 2159
4433.63 2182
4434.26 2267
4434.88 2191
4435.51 2214
4436.14 2227
4436.77 2229
4437.40 2171
4438.03 2198
4438.65 2217
4439.28 2225
4439.91 2228
4440.54 2167
4441.17 2156
4441.80 2177
4442.43 2296
4443.06 2211
4443.68 2263
4444.31 2356
4444.94 2388
4445.57 2412
4446.20 2349
4446.83 2343
4447.46 2395
4448.09 2467
4448.72 2485
4449.35 2379
4449.98 2302
4450.61 2355
4451.24 2273
4451.86 2223
4452.49 2310
4453.12 2272
4453.75 2287
4454.38 2271
4455.01 2252
4455.64 2329
4456.27 2278
4456.90 2301
4457.53 2297
4458.16 2362
4458.79 2314
4459.42 2277
4460.05 2166
4460.68 2240
4461.31 2195
4461.94 2214
4462.57 2156
4463.20 2106
4463.83 2130
4464.46 2162
4465.09 2159
4465.72 2138
4466.36 2214
4466.99 2255
4467.62 2242
4468.25 2362
4468.88 2386
4469.51 2329
4470.14 2383
4470.77 2331
4471.40 2378
4472.03 2358
4472.66 2328
4473.29 2314
4473.93 2351
4474.56 2379
4475.19 2318
4475.82 2392
4476.45 2267
4477.08 2294
4477.71 2249
4478.34 2206
4478.98 2185
4479.61 2170
4480.24 2214
4480.87 2184
4481.50 2296
4482.13 2215
4482.76 2262
4483.40 2189
4484.03 2283
4484.66 2394
4485.29 2423
4485.92 2440
4486.56 2471
4487.19 2460
4487.82 2430
4488.45 2487
4489.08 2564
4489.72 2625
4490.35 2569
4490.98 2675
4491.61 2545
4492.25 2476
4492.88 2546
4493.51 2443
4494.14 2500
4494.78 2528
4495.41 2495
4496.04 2451
4496.67 2475
4497.31 2576
4497.94 2697
4498.57 2826
4499.20 3002
4499.84 3286
4500.47 3551
4501.10 3946
4501.74 4255
4502.37 4463
4503.00 4694
4503.64 4718
4504.27 4566
4504.90 4507
4505.53 4257
4506.17 4082
4506.80 3853
4507.43 3497
4508.07 3304
4508.70 3149
4509.34 2992
4509.97 2963
4510.60 2906
4511.24 2792
4511.87 2771
4512.50 2755
4513.14 2729
4513.77 2761
4514.41 2714
4515.04 2626
4515.67 2656
4516.31 2653
4516.94 2677
4517.58 2725
4518.21 2633
4518.84 2637
4519.48 2586
4520.11 2609
4520.75 2633
4521.38 2647
4522.02 2707
4522.65 2744
4523.28 2773
4523.92 2828
4524.55 2836
4525.19 2918
4525.82 3080
4526.46 3279
4527.09 3580
4527.73 3858
4528.36 4359
4529.00 4965
4529.63 5603
4530.27 6310
4530.90 6702
4531.54 6985
4532.17 7248
4532.81 6975
4533.44 6802
4534.08 6268
4534.71 5740
4535.35 5159
4535.99 4707
4536.62 4170
4537.26 3779
4537.89 3574
4538.53 3304
4539.16 3223
4539.80 3157
4540.43 3098
4541.07 3094
4541.71 3027
4542.34 3018
4542.98 2932
4543.61 2815
4544.25 2763
4544.89 2697
4545.52 2716
4546.16 2571
4546.79 2497
4547.43 2487
4548.07 2439
4548.70 2475
4549.34 2424
4549.98 2327
4550.61 2366
4551.25 2413
4551.89 2392
4552.52 2421
4553.16 2458
4553.80 2420
4554.43 2430
4555.07 2462
4555.71 2468
4556.34 2499
4556.98 2545
4557.62 2506
4558.25 2595
4558.89 2752
4559.53 2717
4560.16 2804
4560.80 2797
4561.44 2769
4562.08 2799
4562.71 2793
4563.35 2691
4563.99 2740
4564.63 2723
4565.26 2711
4565.90 2794
4566.54 2797
4567.18 2737
4567.81 2851
4568.45 2937
4569.09 3079
4569.73 3054
4570.36 3147
4571.00 3282
4571.64 3339
4572.28 3332
4572.92 3328
4573.55 3399
4574.19 3405
4574.83 3227
4575.47 3100
4576.11 3065
4576.75 2945
4577.38 2901
4578.02 2784
4578.66 2703
4579.30 2626
4579.94 2606
4580.58 2600
4581.21 2492
4581.85 2467
4582.49 2423
4583.13 2429
4583.77 2420
4584.41 2433
4585.05 2424
4585.69 2423
4586.32 2363
4586.96 2408
4587.60 2433
4588.24 2404
4588.88 2474
4589.52 2475
4590.16 2378
4590.80 2334
4591.44 2377
4592.08 2446
4592.72 2280
4593.36 2298
4594.00 2329
4594.63 2286
4595.27 2306
4595.91 2284
4596.55 2303
4597.19 2309
4597.83 2310
4598.47 2325
4599.11 2371
4599.75 2403
4600.39 2465
4601.03 2475
4601.67 2564
4602.31 2683
4602.95 2795
4603.59 2867
4604.23 2882
4604.87 2830
4605.51 2820
4606.15 2825
4606.79 2784
4607.43 2741
4608.08 2791
4608.72 2686
4609.36 2625
4610.00 2689
4610.64 2745
4611.28 2688
4611.92 2681
4612.56 2683
4613.20 2753
4613.84 2788
4614.48 2824
4615.12 2861
4615.76 2864
4616.41 2895
4617.05 2836
4617.69 2824
4618.33 2661
4618.97 2588
4619.61 2431
4620.25 2310
4620.89 2311
4621.54 2213
4622.18 2155
4622.82 2165
4623.46 2132
4624.10 2126
4624.74 2074
4625.38 2102
4626.03 2131
4626.67 2117
4627.31 2123
4627.95 2172
4628.59 2254
4629.24 2223
4629.88 2172
4630.52 2195
4631.16 2254
4631.80 2302
4632.45 2241
4633.09 2247
4633.73 2229
4634.37 2221
4635.02 2182
4635.66 2197
4636.30 2139
4636.94 2171
4637.58 2185
4638.23 2161
4638.87 2173
4639.51 2189
4640.16 2143
4640.80 2153
4641.44 2205
4642.08 2135
4642.73 2187
4643.37 2183
4644.01 2150
4644.66 2239
4645.30 2230
4645.94 2255
4646.58 2271
4647.23 2247
4647.87 2276
4648.51 2211
4649.16 2290
4649.80 2325
4650.44 2276
4651.09 2273
4651.73 2334
4652.37 2301
4653.02 2324
4653.66 2354
4654.31 2253
4654.95 2289
4655.59 2239
4656.24 2185
4656.88 2197
4657.52 2141
4658.17 2121
4658.81 2070
4659.46 2142
4660.10 2062
4660.75 2046
4661.39 2097
4662.03 2092
4662.68 2062
4663.32 2019
4663.97 2007
4664.61 2003
4665.26 2004
4665.90 2015
4666.54 1986
4667.19 1974
4667.83 2007
4668.48 1984
4669.12 2100
4669.77 2108
4670.41 2082
4671.06 2072
4671.70 2066
4672.35 2157
4672.99 2105
4673.64 2170
4674.28 2154
4674.93 2125
4675.57 2082
4676.22 2130
4676.86 2175
4677.51 2172
4678.15 2222
4678.80 2191
4679.44 2192
4680.09 2196
4680.73 2196
4681.38 2188
4682.03 2231
4682.67 2334
4683.32 2212
4683.96 2178
4684.61 2248
4685.25 2249
4685.90 2244
4686.55 2143
4687.19 2219
4687.84 2204
4688.48 2258
4689.13 2261
4689.78 2272
4690.42 2225
4691.07 2258
4691.72 2325
4692.36 2271
4693.01 2280
4693.65 2264
4694.30 2278
4694.95 2324
4695.59 2230
4696.24 2282
4696.89 2360
4697.53 2239
4698.18 2306
4698.83 2306
4699.47 2385
4700.12 2387
4700.77 2449
4701.41 2466
4702.06 2337
4702.71 2279
4703.36 2253
4704.00 2232
4704.65 2269
4705.30 2232
4705.94 2236
4706.59 2197
4707.24 2250
4707.89 2197
4708.53 2188
4709.18 2169
4709.83 2232
4710.48 2194
4711.12 2209
4711.77 2229
4712.42 2148
4713.07 2184
4713.71 2103
4714.36 2129
4715.01 2150
4715.66 2196
4716.31 2175
4716.95 2112
4717.60 2131
4718.25 2191
4718.90 2223
4719.55 2246
4720.19 2216
4720.84 2281
4721.49 2236
4722.14 2266
4722.79 2310
4723.44 2266
4724.08 2240
4724.73 2284
4725.38 2312
4726.03 2256
4726.68 2267
4727.33 2372
4727.98 2382
4728.63 2292
4729.27 2197
4729.92 2230
4730.57 2188
4731.22 2188
4731.87 2110
4732.52 2089
4733.17 2080
4733.82 2154
4734.47 2081
4735.12 2070
4735.77 2077
4736.41 2156
4737.06 2182
4737.71 2166
4738.36 2187
4739.01 2288
4739.66 2239
4740.31 2288
4740.96 2225
4741.61 2273
4742.26 2243
4742.91 2299
4743.56 2292
4744.21 2311
4744.86 2264
4745.51 2248
4746.16 2254
4746.81 2381
4747.46 2407
4748.11 2363
4748.76 2543
4749.41 2727
4750.06 2720
4750.71 2856
4751.36 2950
4752.01 3012
4752.66 2970
4753.31 2935
4753.96 2944
4754.61 2883
4755.26 2808
4755.92 2718
4756.57 2682
4757.22 2602
4757.87 2683
4758.52 2653
4759.17 2626
4759.82 2654
4760.47 2647
4761.12 2605
4761.77 2551
4762.42 2464
4763.08 2369
4763.73 2335
4764.38 2341
4765.03 2219
4765.68 2227
4766.33 2247
4766.98 2253
4767.64 2224
4768.29 2256
4768.94 2337
4769.59 2302
4770.24 2317
4770.89 2298
4771.54 2265
4772.20 2341
4772.85 2323
4773.50 2312
4774.15 2321
4774.80 2235
4775.46 2288
4776.11 2274
4776.76 2195
4777.41 2234
4778.06 2179
4778.72 2226
4779.37 2205
4780.02 2305
4780.67 2227
4781.33 2257
4781.98 2321
4782.63 2277
4783.28 2326
4783.94 2443
4784.59 2367
4785.24 2477
4785.89 2504
4786.55 2611
4787.20 2724
4787.85 2790
4788.51 2824
4789.16 2827
4789.81 2748
4790.46 2805
4791.12 2799
4791.77 2716
4792.42 2695
4793.08 2760
4793.73 2655
4794.38 2584
4795.04 2624
4795.69 2568
4796.34 2544
4797.00 2480
4797.65 2623
4798.30 2692
4798.96 2649
4799.61 2782
4800.27 2888
4800.92 2984
4801.57 2928
4802.23 2913
4802.88 2830
4803.53 2767
4804.19 2741
4804.84 2694
4805.50 2648
4806.15 2554
4806.81 2537
4807.46 2496
4808.11 2426
4808.77 2445
4809.42 2437
4810.08 2374
4810.73 2380
4811.39 2519
4812.04 2450
4812.69 2393
4813.35 2415
4814.00 2407
4814.66 2562
4815.31 2510
4815.97 2489
4816.62 2564
4817.28 2527
4817.93 2499
4818.59 2512
4819.24 2466
4819.90 2533
4820.55 2475
4821.21 2497
4821.86 2483
4822.52 2529
4823.17 2464
4823.83 2619
4824.48 2589
4825.14 2476
4825.79 2497
4826.45 2486
4827.11 2493
4827.76 2575
4828.42 2469
4829.07 2543
4829.73 2542
4830.38 2524
4831.04 2562
4831.70 2536
4832.35 2559
4833.01 2583
4833.66 2572
4834.32 2662
4834.98 2663
4835.63 2685
4836.29 2641
4836.94 2679
4837.60 2678
4838.26 2767
4838.91 2671
4839.57 2742
4840.23 2804
4840.88 2741
4841.54 2680
4842.20 2720
4842.85 2741
4843.51 2674
4844.17 2712
4844.82 2671
4845.48 2680
4846.14 2693
4846.79 2691
4847.45 2709
4848.11 2635
4848.76 2758
4849.42 2723
4850.08 2768
4850.73 2762
4851.39 2859
4852.05 2836
4852.71 2735
4853.36 2691
4854.02 2648
4854.68 2808
4855.34 2903
4855.99 2890
4856.65 3011
4857.31 3093
4857.97 3164
4858.62 3205
4859.28 3097
4859.94 3176
4860.60 3165
4861.25 3053
4861.91 3032
4862.57 2930
4863.23 2896
4863.89 2837
4864.54 2855
4865.20 2887
4865.86 2923
4866.52 2903
4867.18 2874
4867.84 2864
4868.49 2844
4869.15 2827
4869.81 2808
4870.47 2811
4871.13 2873
4871.79 2865
4872.44 2841
4873.10 2909
4873.76 2893
4874.42 2853
4875.08 2903
4875.74 2888
4876.40 2778
4877.06 2827
4877.72 2836
4878.37 2806
4879.03 2734
4879.69 2719
4880.35 2726
4881.01 2666
4881.67 2656
4882.33 2622
4882.99 2615
4883.65 2569
4884.31 2530
4884.97 2476
4885.63 2468
4886.29 2425
4886.95 2388
4887.61 2393
4888.26 2281
4888.92 2266
4889.58 2292
4890.24 2328
4890.90 2255
4891.56 2253
4892.22 2269
4892.88 2219
4893.54 2278
4894.20 2236
4894.86 2259
4895.52 2182
4896.18 2243
4896.84 2220
4897.51 2308
4898.17 2382
4898.83 2456
4899.49 2551
4900.15 2699
4900.81 2675
4901.47 2732
4902.13 2730
4902.79 2718
4903.45 2603
4904.11 2569
4904.77 2526
4905.43 2546
4906.09 2493
4906.75 2488
4907.41 2425
4908.08 2445
4908.74 2373
4909.40 2372
4910.06 2374
4910.72 2415
4911.38 2389
4912.04 2325
4912.70 2284
4913.37 2229
4914.03 2202
4914.69 2214
4915.35 2161
4916.01 2114
4916.67 2126
4917.33 2133
4918.00 2083
4918.66 2041
4919.32 1984
4919.98 2094
4920.64 2035
4921.31 1942
4921.97 1944
4922.63 1987
4923.29 2063
4923.95 1982
4924.62 1944
4925.28 2043
4925.94 2054
4926.60 2041
4927.26 2044
4927.93 2053
4928.59 2028
4929.25 2048
4929.91 2087
4930.58 2075
4931.24 2097
4931.90 2114
4932.56 2117
4933.23 2109
4933.89 2107
4934.55 2189
4935.22 2150
4935.88 2146
4936.54 2100
4937.20 2111
4937.87 2146
4938.53 2080
4939.19 2171
4939.86 2147
4940.52 2087
4941.18 2048
4941.85 2080
4942.51 2162
4943.17 2129
4943.84 2105
4944.50 2105
4945.16 2080
4945.83 2109
4946.49 2111
4947.15 2181
4947.82 2097
4948.48 2024
4949.15 2023
4949.81 2008
4950.47 2127
4951.14 2119
4951.80 2084
4952.47 2012
4953.13 2000
4953.79 1983
4954.46 2017
4955.12 2066
4955.79 2037
4956.45 2132
4957.11 2202
4957.78 2294
4958.44 2431
4959.11 2660
4959.77 2745
4960.44 2911
4961.10 3075
4961.77 3135
4962.43 3072
4963.10 2939
4963.76 2877
4964.42 2819
4965.09 2718
4965.75 2531
4966.42 2418
4967.08 2338
4967.75 2219
4968.41 2158
4969.08 2071
4969.74 2097
4970.41 2069
4971.08 2012
4971.74 2038
4972.41 2111
4973.07 2142
4973.74 2164
4974.40 2126
4975.07 2106
4975.73 2117
4976.40 2085
4977.06 2091
4977.73 2059
4978.40 1985
4979.06 1984
4979.73 2063
4980.39 2016
4981.06 2009
4981.73 2020
4982.39 2007
4983.06 2035
4983.72 2055
4984.39 1981
4985.06 1963
4985.72 1915
4986.39 1967
4987.05 2063
4987.72 2129
4988.39 2058
4989.05 2033
4989.72 2017
4990.39 2053
4991.05 2131
4991.72 2128
4992.39 2149
4993.05 2179
4993.72 2201
4994.39 2190
4995.05 2172
4995.72 2155
4996.39 2222
4997.05 2226
4997.72 2193
4998.39 2178
4999.06 2151
4999.72 2153
5000.39 2101
5001.06 2092
5001.73 2066
5002.39 2099
5003.06 2040
5003.73 2096
5004.39 2006
5005.06 1965
5005.73 1992
5006.40 2010
5007.07 2019
5007.73 1976
5008.40 2000
5009.07 2007
5009.74 2030
5010.40 1979
5011.07 2032
5011.74 1998
5012.41 2086
5013.08 2070
5013.74 2004
5014.41 1985
5015.08 1962
5015.75 1956
5016.42 1943
5017.09 2029
5017.75 2009
5018.42 2056
5019.09 2075
5019.76 2137
5020.43 2231
5021.10 2184
5021.76 2180
5022.43 2173
5023.10 2198
5023.77 2239
5024.44 2296
5025.11 2311
5025.78 2230
5026.45 2239
5027.12 2145
5027.78 2150
5028.45 2166
5029.12 2179
5029.79 2180
5030.46 2180
5031.13 2119
5031.80 2133
5032.47 2122
5033.14 2113
5033.81 2134
5034.48 2156
5035.15 2082
5035.82 2061
5036.49 1983
5037.16 2072
5037.83 2069
5038.50 2113
5039.16 2095
5039.83 2022
5040.50 2095
5041.17 2090
5041.84 2103
5042.51 2177
5043.18 2204
5043.85 2237
5044.52 2238
5045.20 2278
5045.87 2214
5046.54 2223
5047.21 2276
5047.88 2263
5048.55 2299
5049.22 2331
5049.89 2340
5050.56 2321
5051.23 2403
5051.90 2473
5052.57 2459
5053.24 2453
5053.91 2412
5054.58 2426
5055.25 2486
5055.92 2503
5056.60 2442
5057.27 2477
5057.94 2358
5058.61 2338
5059.28 2248
5059.95 2186
5060.62 2193
5061.29 2133
5061.96 2103
5062.64 2235
5063.31 2206
5063.98 2200
5064.65 2190
5065.32 2118
5065.99 2090
5066.66 2157
5067.34 2117
5068.01 2170
5068.68 2222
5069.35 2201
5070.02 2236
5070.70 2221
5071.37 2195
5072.04 2233
5072.71 2211
5073.38 2275
5074.06 2253
5074.73 2333
5075.40 2362
5076.07 2379
5076.74 2387
5077.42 2389
5078.09 2384
5078.76 2401
5079.43 2436
5080.11 2442
5080.78 2495
5081.45 2591
5082.12 2524
5082.80 2510
5083.47 2428
5084.14 2423
5084.82 2487
5085.49 2525
5086.16 2433
5086.83 2577
5087.51 2693
5088.18 2865
5088.85 3045
5089.53 3298
5090.20 3476
5090.87 3466
5091.55 3649
5092.22 3750
5092.89 3711
5093.57 3536
5094.24 3470
5094.91 3236
5095.59 3067
5096.26 2859
5096.93 2865
5097.61 2771
5098.28 2618
5098.96 2611
5099.63 2572
5100.30 2477
5100.98 2490
5101.65 2491
5102.32 2520
5103.00 2591
5103.67 2629
5104.35 2601
5105.02 2587
5105.70 2596
5106.37 2476
5107.04 2456
5107.72 2437
5108.39 2384
5109.07 2325
5109.74 2308
5110.42 2289
5111.09 2329
5111.77 2292
5112.44 2321
5113.11 2354
5113.79 2457
5114.46 2466
5115.14 2625
5115.81 2732
5116.49 2893
5117.16 3097
5117.84 3317
5118.51 3494
5119.19 3718
5119.86 3817
5120.54 3748
5121.21 3634
5121.89 3564
5122.57 3359
5123.24 3197
5123.92 3038
5124.59 2865
5125.27 2684
5125.94 2677
5126.62 2557
5127.29 2519
5127.97 2502
5128.64 2465
5129.32 2597
5130.00 2641
5130.67 2669
5131.35 2671
5132.02 2679
5132.70 2563
5133.38 2608
5134.05 2601
5134.73 2551
5135.40 2552
5136.08 2452
5136.76 2467
5137.43 2388
5138.11 2434
5138.79 2564
5139.46 2541
5140.14 2517
5140.82 2522
5141.49 2517
5142.17 2478
5142.85 2391
5143.52 2422
5144.20 2310
5144.88 2320
5145.55 2362
5146.23 2321
5146.91 2269
5147.58 2189
5148.26 2201
5148.94 2199
5149.61 2242
5150.29 2175
5150.97 2157
5151.65 2185
5152.32 2114
5153.00 2174
5153.68 2143
5154.36 2216
5155.03 2258
5155.71 2331
5156.39 2242
5157.07 2304
5157.74 2330
5158.42 2367
5159.10 2317
5159.78 2263
5160.45 2297
5161.13 2292
5161.81 2331
5162.49 2257
5163.17 2281
5163.84 2268
5164.52 2336
5165.20 2342
5165.88 2330
5166.56 2291
5167.24 2300
5167.91 2304
5168.59 2236
5169.27 2158
5169.95 2070
5170.63 2136
5171.31 2111
5171.98 2122
5172.66 2095
5173.34 2058
5174.02 2123
5174.70 2073
5175.38 2089
5176.06 2072
5176.74 2149
5177.41 2122
5178.09 2173
5178.77 2226
5179.45 2225
5180.13 2257
5180.81 2214
5181.49 2245
5182.17 2202
5182.85 2219
5183.53 2155
5184.21 2138
5184.89 2156
5185.57 2097
5186.24 2029
5186.92 1994
5187.60 2015
5188.28 2009
5188.96 1982
5189.64 2026
5190.32 2036
5191.00 1973
5191.68 1996
5192.36 2063
5193.04 2021
5193.72 1980
5194.40 1952
5195.08 1994
5195.76 1981
5196.44 2049
5197.12 1971
5197.80 1937
5198.48 2026
5199.16 2044
5199.84 2044
5200.52 2084
5201.21 2057
5201.89 2063
5202.57 2044
5203.25 2052
5203.93 2074
5204.61 2088
5205.29 2080
5205.97 2054
5206.65 2072
5207.33 2035
5208.01 2066
5208.69 2038
5209.37 2059
5210.06 1993
5210.74 2044
5211.42 2026
5212.10 2061
5212.78 1963
5213.46 1945
5214.14 1901
5214.82 1860
5215.51 1943
5216.19 1915
5216.87 1908
5217.55 1919
5218.23 1947
5218.91 1924
5219.60 1944
5220.28 1964
5220.96 1965
5221.64 2028
5222.32 2076
5223.00 2054
5223.69 2004
5224.37 2021
5225.05 2045
5225.73 1980
5226.41 1944
5227.10 1943
5227.78 1949
5228.46 1937
5229.14 1926
5229.83 1918
5230.51 1938
5231.19 2034
5231.87 2062
5232.56 2046
5233.24 1983
5233.92 2012
5234.60 2145
5235.29 2112
5235.97 2172
5236.65 2168
5237.34 2191
5238.02 2240
5238.70 2417
5239.38 2411
5240.07 2459
5240.75 2494
5241.43 2604
5242.12 2606
5242.80 2653
5243.48 2626
5244.17 2654
5244.85 2718
5245.53 2718
5246.22 2582
5246.90 2568
5247.58 2538
5248.27 2529
5248.95 2463
5249.63 2361
5250.32 2300
5251.00 2261
5251.69 2261
5252.37 2238
5253.05 2168
5253.74 2195
5254.42 2095
5255.11 2078
5255.79 2016
5256.47 2024
5257.16 2036
5257.84 2056
5258.53 2023
5259.21 2047
5259.89 2081
5260.58 2154
5261.26 2260
5261.95 2311
5262.63 2270
5263.32 2278
5264.00 2327
5264.69 2334
5265.37 2381
5266.06 2304
5266.74 2291
5267.43 2232
5268.11 2201
5268.79 2201
5269.48 2187
5270.16 2155
5270.85 2163
5271.53 2150
5272.22 2088
5272.91 2115
5273.59 2143
5274.28 2118
5274.96 2052
5275.65 2091
5276.33 2064
5277.02 2024
5277.70 2129
5278.39 2080
5279.07 2138
5279.76 2215
5280.45 2269
5281.13 2351
5281.82 2397
5282.50 2307
5283.19 2305
5283.87 2299
5284.56 2254
5285.25 2224
5285.93 2222
5286.62 2163
5287.30 2148
5287.99 2115
5288.68 2164
5289.36 2117
5290.05 2135
5290.74 2146
5291.42 2174
5292.11 2234
5292.79 2275
5293.48 2271
5294.17 2292
5294.85 2197
5295.54 2221
5296.23 2281
5296.91 2353
5297.60 2329
5298.29 2344
5298.98 2361
5299.66 2371
5300.35 2393
5301.04 2409
5301.72 2424
5302.41 2451
5303.10 2476
5303.78 2470
5304.47 2509
5305.16 2525
5305.85 2624
5306.53 2653
5307.22 2607
5307.91 2607
5308.60 2516
5309.28 2636
5309.97 2678
5310.66 2740
5311.35 2907
5312.03 3071
5312.72 3308
5313.41 3504
5314.10 3795
5314.79 3954
5315.47 4032
5316.16 4048
5316.85 3935
5317.54 3763
5318.23 3629
5318.91 3350
5319.60 3135
5320.29 2936
5320.98 2745
5321.67 2624
5322.36 2466
5323.04 2368
5323.73 2307
5324.42 2252
5325.11 2179
5325.80 2212
5326.49 2114
5327.18 2014
5327.86 2106
5328.55 2102
5329.24 2076
5329.93 2093
5330.62 2061
5331.31 2082
5332.00 2062
5332.69 2028
5333.38 2111
5334.06 2081
5334.75 2032
5335.44 2014
5336.13 2040
5336.82 2037
5337.51 2070
5338.20 2086
5338.89 2065
5339.58 2097
5340.27 2064
5340.96 2112
5341.65 2109
5342.34 2067
5343.03 2077
5343.72 2128
5344.41 2127
5345.10 2225
5345.79 2366
5346.48 2432
5347.17 2432
5347.86 2585
5348.55 2713
5349.24 2749
5349.93 2827
5350.62 2895
5351.31 2824
5352.00 2798
5352.69 2838
5353.38 2737
5354.07 2560
5354.76 2459
5355.45 2420
5356.14 2296
5356.83 2230
5357.52 2247
5358.21 2250
5358.90 2257
5359.59 2222
5360.29 2285
5360.98 2322
5361.67 2362
5362.36 2387
5363.05 2335
5363.74 2293
5364.43 2296
5365.12 2167
5365.81 2156
5366.50 2071
5367.20 2077
5367.89 2089
5368.58 2077
5369.27 2064
5369.96 1946
5370.65 2012
5371.34 2063
5372.04 2091
5372.73 2079
5373.42 2153
5374.11 2115
5374.80 2032
5375.49 1983
5376.19 1985
5376.88 2056
5377.57 2061
5378.26 2016
5378.95 2061
5379.65 2050
5380.34 2086
5381.03 2046
5381.72 1946
5382.42 2043
5383.11 1997
5383.80 1983
5384.49 2044
5385.19 2047
5385.88 2108
5386.57 2167
5387.26 2248
5387.96 2254
5388.65 2266
5389.34 2305
5390.03 2363
5390.73 2300
5391.42 2275
5392.11 2276
5392.80 2273
5393.50 2222
5394.19 2181
5394.88 2121
5395.58 2105
5396.27 2088
5396.96 1990
5397.66 2057
5398.35 2047
5399.04 2015
5399.74 2000
5400.43 2026
5401.12 2030
5401.82 2010
5402.51 2022
5403.20 1957
5403.90 1938
5404.59 1980
5405.29 1953
5405.98 1981
5406.67 1957
5407.37 1954
5408.06 2002
5408.75 2005
5409.45 1972
5410.14 1970
5410.84 1970
5411.53 2002
5412.23 1995
5412.92 1959
5413.61 1951
5414.31 1997
5415.00 2043
5415.70 2106
5416.39 2081
5417.09 1994
5417.78 2035
5418.47 1989
5419.17 2050
5419.86 2100
5420.56 2065
5421.25 2118
5421.95 2103
5422.64 2064
5423.34 2078
5424.03 2067
5424.73 2036
5425.42 2028
5426.12 2022
5426.81 2054
5427.51 2088
5428.20 2103
5428.90 2046
5429.59 2084
5430.29 2099
5430.99 2057
5431.68 2037
5432.38 2022
5433.07 2016
5433.77 2004
5434.46 1996
5435.16 1995
5435.85 2039
5436.55 1960
5437.25 2025
5437.94 2025
5438.64 2011
5439.33 2096
5440.03 2025
5440.73 2013
5441.42 2135
5442.12 2136
5442.81 2180
5443.51 2198
5444.21 2287
5444.90 2300
5445.60 2362
5446.29 2414
5446.99 2474
5447.69 2583
5448.38 2646
5449.08 2650
5449.78 2678
5450.47 2652
5451.17 2553
5451.87 2521
5452.56 2479
5453.26 2397
5453.96 2353
5454.65 2291
5455.35 2290
5456.05 2234
5456.75 2310
5457.44 2222
5458.14 2330
5458.84 2352
5459.53 2390
5460.23 2439
5460.93 2453
5461.63 2536
5462.32 2581
5463.02 2705
5463.72 2738
5464.42 2775
5465.11 2851
5465.81 2667
5466.51 2634
5467.21 2555
5467.90 2432
5468.60 2362
5469.30 2309
5470.00 2250
5470.70 2338
5471.39 2286
5472.09 2247
5472.79 2165
5473.49 2233
5474.19 2191
5474.88 2151
5475.58 2249
5476.28 2252
5476.98 2374
5477.68 2466
5478.38 2495
5479.07 2636
5479.77 2826
5480.47 2894
5481.17 2889
5481.87 2944
5482.57 2828
5483.27 2788
5483.96 2730
5484.66 2642
5485.36 2627
5486.06 2586
5486.76 2531
5487.46 2399
5488.16 2443
5488.86 2382
5489.56 2381
5490.26 2504
5490.96 2452
5491.65 2454
5492.35 2483
5493.05 2551
5493.75 2624
5494.45 2620
5495.15 2550
5495.85 2563
5496.55 2618
5497.25 2744
5497.95 2794
5498.65 2929
5499.35 3146
5500.05 3362
5500.75 3527
5501.45 3634
5502.15 3631
5502.85 3547
5503.55 3467
5504.25 3200
5504.95 2951
5505.65 2757
5506.35 2678
5507.05 2636
5507.75 2533
5508.45 2502
5509.15 2413
5509.85 2378
5510.55 2326
5511.25 2385
5511.95 2339
5512.65 2293
5513.35 2292
5514.05 2325
5514.76 2358
5515.46 2392
5516.16 2376
5516.86 2355
5517.56 2372
5518.26 2403
5518.96 2360
5519.66 2424
5520.36 2463
5521.06 2499
5521.77 2496
5522.47 2447
5523.17 2389
5523.87 2362
5524.57 2271
5525.27 2237
5525.97 2166
5526.67 2091
5527.38 2111
5528.08 2062
5528.78 2078
5529.48 2024
5530.18 2018
5530.88 2031
5531.59 2055
5532.29 2095
5532.99 2083
5533.69 2100
5534.39 2158
5535.10 2153
5535.80 2181
5536.50 2092
5537.20 2159
5537.90 2210
5538.61 2238
5539.31 2233
5540.01 2163
5540.71 2162
5541.42 2161
5542.12 2155
5542.82 2146
5543.52 2174
5544.23 2182
5544.93 2139
5545.63 2189
5546.33 2216
5547.04 2260
5547.74 2243
5548.44 2234
5549.15 2303
5549.85 2274
5550.55 2282
5551.26 2236
5551.96 2173
5552.66 2139
5553.36 2148
5554.07 2119
5554.77 2125
5555.47 2129
5556.18 2099
5556.88 2083
5557.58 2045
5558.29 2102
5558.99 2058
5559.70 2202
5560.40 2285
5561.10 2363
5561.81 2453
5562.51 2537
5563.21 2670
5563.92 2718
5564.62 2699
5565.33 2668
5566.03 2595
5566.73 2495
5567.44 2344
5568.14 2222
5568.85 2186
5569.55 2097
5570.25 2101
5570.96 2068
5571.66 2000
5572.37 1996
5573.07 2051
5573.78 2073
5574.48 2112
5575.19 2085
5575.89 2038
5576.59 2042
5577.30 2091
5578.00 2067
5578.71 2109
5579.41 2045
5580.12 1999
5580.82 1997
5581.53 2055
5582.23 1979
5582.94 1971
5583.64 2099
5584.35 2083
5585.05 2110
5585.76 2171
5586.46 2213
5587.17 2196
5587.88 2122
5588.58 2140
5589.29 2092
5589.99 2102
5590.70 2128
5591.40 2109
5592.11 2129
5592.81 2195
5593.52 2187
5594.23 2189
5594.93 2098
5595.64 2078
5596.34 2061
5597.05 1991
5597.76 2002
5598.46 1959
5599.17 1945
5599.87 1904
5600.58 1818
5601.29 1821
5601.99 1861
5602.70 1878
5603.41 1912
5604.11 1801
5604.82 1877
5605.52 1821
5606.23 1882
5606.94 1847
5607.64 1846
5608.35 1884
5609.06 1907
5609.76 1918
5610.47 1904
5611.18 1896
5611.88 1860
5612.59 1866
5613.30 1893
5614.01 1873
5614.71 1845
5615.42 1830
5616.13 1812
5616.83 1846
5617.54 1793
5618.25 1829
5618.96 1806
5619.66 1763
5620.37 1769
5621.08 1828
5621.79 1845
5622.49 1844
5623.20 1811
5623.91 1806
5624.62 1770
5625.32 1826
5626.03 1813
5626.74 1799
5627.45 1855
5628.16 1846
5628.86 1886
5629.57 1861
5630.28 1863
5630.99 1810
5631.70 1798
5632.40 1850
5633.11 1860
5633.82 1885
5634.53 1879
5635.24 1903
5635.95 1938
5636.65 1899
5637.36 1967
5638.07 1959
5638.78 2011
5639.49 1940
5640.20 2017
5640.91 2025
5641.61 1992
5642.32 1978
5643.03 1947
5643.74 1988
5644.45 1967
5645.16 1887
5645.87 1889
5646.58 1813
5647.29 1760
5648.00 1804
5648.70 1852
5649.41 1839
5650.12 1872
5650.83 1892
5651.54 1865
5652.25 1860
5652.96 1885
5653.67 1945
5654.38 1888
5655.09 1906
5655.80 1881
5656.51 1883
5657.22 1898
5657.93 1972
5658.64 1943
5659.35 1877
5660.06 1835
5660.77 1828
5661.48 1878
5662.19 1915
5662.90 1901
5663.61 1879
5664.32 1839
5665.03 1807
5665.74 1811
5666.45 1918
5667.16 1861
5667.87 1885
5668.58 1886
5669.29 1959
5670.00 1948
5670.71 2022
5671.42 2009
5672.13 1935
5672.84 1918
5673.56 1911
5674.27 1874
5674.98 1871
5675.69 1861
5676.40 1787
5677.11 1801
5677.82 1796
5678.53 1819
5679.24 1874
5679.95 1819
5680.67 1854
5681.38 1854
5682.09 1826
5682.80 1866
5683.51 1878
5684.22 1869
5684.93 1818
5685.65 1795
5686.36 1799
5687.07 1792
5687.78 1873
5688.49 1817
5689.20 1821
5689.92 1900
5690.63 1976
5691.34 2020
5692.05 1982
5692.76 1965
5693.47 1972
5694.19 1998
5694.90 1949
5695.61 1843
5696.32 1828
5697.04 1867
5697.75 1818
5698.46 1758
5699.17 1848
5699.89 1823
5700.60 1766
5701.31 1838
5702.02 1832
5702.74 1782
5703.45 1782
5704.16 1775
5704.87 1847
5705.59 1794
5706.30 1820
5707.01 1899
5707.72 1847
5708.44 1778
5709.15 1767
5709.86 1743
5710.58 1774
5711.29 1751
5712.00 1762
5712.72 1745
5713.43 1696
5714.14 1763
5714.86 1856
5715.57 1812
5716.28 1814
5717.00 1806
5717.71 1757
5718.42 1820
5719.14 1803
5719.85 1803
5720.56 1884
5721.28 1867
5721.99 1908
5722.71 1918
5723.42 1919
5724.13 1929
5724.85 1968
5725.56 1909
5726.28 1859
5726.99 1905
5727.70 1903
5728.42 1921
5729.13 1889
5729.85 1848
5730.56 1897
5731.28 1929
5731.99 1881
5732.70 1907
5733.42 1892
5734.13 1861
5734.85 1910
5735.56 1891
5736.28 1935
5736.99 1993
5737.71 2027
5738.42 2013
5739.14 1986
5739.85 2022
5740.57 2013
5741.28 1983
5742.00 1910
5742.71 1896
5743.43 1902
5744.14 1920
5744.86 1954
5745.57 1950
5746.29 1975
5747.00 2002
5747.72 2000
5748.43 1967
5749.15 2047
5749.87 2045
5750.58 2073
5751.30 2038
5752.01 2069
5752.73 2133
5753.44 2164
5754.16 2192
5754.88 2223
5755.59 2212
5756.31 2273
5757.02 2295
5757.74 2293
5758.46 2362
5759.17 2340
5759.89 2289
5760.60 2357
5761.32 2359
5762.04 2448
5762.75 2563
5763.47 2601
5764.19 2688
5764.90 2671
5765.62 2645
5766.34 2716
5767.05 2913
5767.77 3077
5768.49 3114
5769.20 3445
5769.92 3841
5770.64 4007
5771.35 4140
5772.07 4231
5772.79 3974
5773.50 3722
5774.22 3374
5774.94 3060
5775.65 2946
5776.37 2890
5777.09 2850
5777.81 2976
5778.52 3100
5779.24 3158
5779.96 3289
5780.68 3138
5781.39 3152
5782.11 2984
5782.83 2910
5783.55 2874
5784.26 2786
5784.98 2729
5785.70 2575
5786.42 2492
5787.14 2524
5787.85 2402
5788.57 2359
5789.29 2332
5790.01 2268
5790.73 2236
5791.44 2234
5792.16 2263
5792.88 2257
5793.60 2206
5794.32 2227
5795.03 2244
5795.75 2226
5796.47 2181
5797.19 2209
5797.91 2179
5798.63 2208
5799.35 2254
5800.06 2264
5800.78 2257
5801.50 2340
5802.22 2269
5802.94 2176
5803.66 2218
5804.38 2195
5805.10 2297
5805.82 2269
5806.53 2234
5807.25 2297
5807.97 2330
5808.69 2428
5809.41 2387
5810.13 2300
5810.85 2356
5811.57 2316
5812.29 2302
5813.01 2180
5813.73 2172
5814.45 2124
5815.17 2081
5815.89 2055
5816.61 2055
5817.33 2076
5818.05 2105
5818.77 2021
5819.49 2059
5820.20 2131
5820.92 2212
5821.64 2267
5822.36 2204
5823.09 2210
5823.81 2258
5824.53 2245
5825.25 2198
5825.97 2213
5826.69 2201
5827.41 2174
5828.13 2084
5828.85 2064
5829.57 2115
5830.29 2029
5831.01 1964
5831.73 1927
5832.45 1972
5833.17 1949
5833.89 2032
5834.61 1979
5835.33 1963
5836.05 1945
5836.78 1938
5837.50 1934
5838.22 1956
5838.94 1939
5839.66 1908
5840.38 1897
5841.10 2005
5841.82 1936
5842.54 1971
5843.27 1905
5843.99 1913
5844.71 1952
5845.43 1960
5846.15 1927
5846.87 1950
5847.59 1946
5848.32 1998
5849.04 1969
5849.76 1937
5850.48 1995
5851.20 2039
5851.93 2036
5852.65 1992
5853.37 1993
5854.09 2048
5854.81 1987
5855.54 1953
5856.26 2030
5856.98 2008
5857.70 1984
5858.42 2016
5859.15 1935
5859.87 1907
5860.59 1905
5861.31 1850
5862.04 1909
5862.76 1862
5863.48 1917
5864.20 1881
5864.93 1846
5865.65 1882
5866.37 1879
5867.10 1888
5867.82 1906
5868.54 1906
5869.26 1944
5869.99 1925
5870.71 1957
5871.43 1930
5872.16 1956
5872.88 1874
5873.60 1904
5874.33 1884
5875.05 1938
5875.77 1907
5876.50 1902
5877.22 1893
5877.94 1834
5878.67 1875
5879.39 1899
5880.11 1891
5880.84 1879
5881.56 1901
5882.28 1910
5883.01 1878
5883.73 1873
5884.46 1861
5885.18 1881
5885.90 1889
5886.63 1899
5887.35 1963
5888.08 1910
5888.80 1926
5889.52 1892
5890.25 1893
5890.97 1967
5891.70 1968
5892.42 1950
5893.15 1957
5893.87 1990
5894.59 2000
5895.32 1995
5896.04 2008
5896.77 1924
5897.49 1932
5898.22 1940
5898.94 1955
5899.67 1979
5900.39 1936
5901.12 1911
5901.84 1964
5902.57 1936
5903.29 1988
5904.02 1951
5904.74 1974
5905.47 1927
5906.19 2010
5906.92 2000
5907.64 1968
5908.37 1978
5909.09 2004
5909.82 2009
5910.55 2016
5911.27 2029
5912.00 2096
5912.72 2066
5913.45 2086
5914.17 2096
5914.90 2074
5915.63 2129
5916.35 2098
5917.08 2080
5917.80 2150
5918.53 2151
5919.25 2136
5919.98 2148
5920.71 2128
5921.43 2165
5922.16 2231
5922.89 2225
5923.61 2187
5924.34 2208
5925.06 2283
5925.79 2306
5926.52 2320
5927.24 2409
5927.97 2365
5928.70 2363
5929.42 2392
5930.15 2361
5930.88 2482
5931.60 2403
5932.33 2409
5933.06 2412
5933.78 2452
5934.51 2490
5935.24 2523
5935.97 2488
5936.69 2578
5937.42 2647
5938.15 2633
5938.87 2607
5939.60 2703
5940.33 2705
5941.06 2741
5941.78 2754
5942.51 2779
5943.24 2847
5943.97 2911
5944.69 2927
5945.42 2993
5946.15 3041
5946.88 3009
5947.60 3082
5948.33 3134
5949.06 3121
5949.79 3126
5950.52 3145
5951.24 3349
5951.97 3472
5952.70 3540
5953.43 3616
5954.16 3655
5954.88 3736
5955.61 3670
5956.34 3707
5957.07 3690
5957.80 3698
5958.53 3706
5959.25 3789
5959.98 3748
5960.71 3796
5961.44 3721
5962.17 3785
5962.90 3864
5963.63 3938
5964.36 4137
5965.08 4180
5965.81 4317
5966.54 4521
5967.27 4474
5968.00 4588
5968.73 4573
5969.46 4722
5970.19 4737
5970.92 4569
5971.65 4564
5972.37 4453
5973.10 4367
5973.83 4378
5974.56 4419
5975.29 4545
5976.02 4540
5976.75 4541
5977.48 4625
5978.21 4706
5978.94 4770
5979.67 4728
5980.40 4795
5981.13 4986
5981.86 5120
5982.59 5036
5983.32 5122
5984.05 5128
5984.78 5144
5985.51 5182
5986.24 5126
5986.97 5213
5987.70 5323
5988.43 5409
5989.16 5563
5989.89 5963
5990.62 6159
5991.35 6391
5992.08 6658
5992.81 6709
5993.54 6882
5994.27 6773
5995.00 6632
5995.74 6554
5996.47 6390
5997.20 6394
5997.93 6183
5998.66 6060
5999.39 5929
6000.12 5794
6000.85 5750
6001.58 5693
6002.31 5534
6003.04 5495
6003.78 5272
6004.51 5129
6005.24 5097
6005.97 5139
6006.70 5066
6007.43 5313
6008.16 5603
6008.90 6183
6009.63 6870
6010.36 7688
6011.09 8874
6011.82 10557
6012.55 12155
6013.29 13510
6014.02 14328
6014.75 14632
6015.48 14459
6016.21 13664
6016.95 12625
6017.68 11268
6018.41 9938
6019.14 8684
6019.87 7560
6020.61 6561
6021.34 5754
6022.07 5141
6022.80 4894
6023.54 4611
6024.27 4293
6025.00 4232
6025.73 4034
6026.47 4025
6027.20 3939
6027.93 3867
6028.66 3971
6029.40 4064
6030.13 3922
6030.86 3911
6031.59 3827
6032.33 3735
6033.06 3649
6033.79 3494
6034.53 3487
6035.26 3419
6035.99 3392
6036.73 3555
6037.46 3547
6038.19 3580
6038.93 3593
6039.66 3665
6040.39 3672
6041.13 3673
6041.86 3645
6042.59 3671
6043.33 3687
6044.06 3692
6044.79 3758
6045.53 3793
6046.26 3793
6047.00 3816
6047.73 3760
6048.46 3839
6049.20 3858
6049.93 3962
6050.67 4176
6051.40 4263
6052.13 4402
6052.87 4465
6053.60 4579
6054.34 4618
6055.07 4499
6055.81 4449
6056.54 4337
6057.27 4261
6058.01 4139
6058.74 4084
6059.48 3974
6060.21 3904
6060.95 3837
6061.68 3873
6062.42 3946
6063.15 3825
6063.89 3805
6064.62 3768
6065.36 3735
6066.09 3772
6066.83 3699
6067.56 3649
6068.30 3657
6069.03 3582
6069.77 3611
6070.50 3552
6071.24 3526
6071.97 3511
6072.71 3458
6073.44 3444
6074.18 3440
6074.91 3431
6075.65 3448
6076.39 3429
6077.12 3424
6077.86 3401
6078.59 3339
6079.33 3311
6080.06 3291
6080.80 3245
6081.54 3223
6082.27 3181
6083.01 3150
6083.74 3171
6084.48 3183
6085.22 3108
6085.95 3179
6086.69 3175
6087.42 3214
6088.16 3301
6088.90 3358
6089.63 3551
6090.37 3670
6091.11 3697
6091.84 3749
6092.58 3751
6093.32 3726
6094.05 3557
6094.79 3443
6095.53 3288
6096.26 3160
6097.00 3112
6097.74 3056
6098.47 2963
6099.21 2865
6099.95 2845
6100.69 2807
6101.42 2850
6102.16 2883
6102.90 2881
6103.63 2833
6104.37 2771
6105.11 2683
6105.85 2754
6106.58 2862
6107.32 2789
6108.06 2853
6108.80 2780
6109.53 2820
6110.27 2931
6111.01 2880
6111.75 2879
6112.49 2839
6113.22 2789
6113.96 2886
6114.70 2909
6115.44 2966
6116.17 3011
6116.91 2979
6117.65 3008
6118.39 2966
6119.13 2997
6119.87 3000
6120.60 2985
6121.34 3046
6122.08 2996
6122.82 3008
6123.56 3065
6124.30 3111
6125.03 3057
6125.77 3103
6126.51 3099
6127.25 3106
6127.99 3129
6128.73 3195
6129.47 3177
6130.21 3262
6130.94 3247
6131.68 3251
6132.42 3252
6133.16 3278
6133.90 3293
6134.64 3390
6135.38 3456
6136.12 3495
6136.86 3563
6137.60 3675
6138.34 3684
6139.08 3841
6139.81 3944
6140.55 3920
6141.29 3946
6142.03 3904
6142.77 3986
6143.51 3960
6144.25 3964
6144.99 3897
6145.73 3852
6146.47 3813
6147.21 3853
6147.95 3904
6148.69 3854
6149.43 3779
6150.17 3819
6150.91 3813
6151.65 3813
6152.39 3824
6153.13 3869
6153.87 3906
6154.61 3930
6155.35 3982
6156.09 4038
6156.83 4044
6157.58 4187
6158.32 4104
6159.06 4175
6159.80 4247
6160.54 4332
6161.28 4426
6162.02 4419
6162.76 4610
6163.50 4726
6164.24 4913
6164.98 5106
6165.72 5299
6166.46 5502
6167.21 5608
6167.95 5649
6168.69 5655
6169.43 5719
6170.17 5671
6170.91 5600
6171.65 5452
6172.39 5387
6173.14 5377
6173.88 5418
6174.62 5384
6175.36 5378
6176.10 5418
6176.84 5532
6177.59 5769
6178.33 5976
6179.07 6414
6179.81 6947
6180.55 7768
6181.30 8700
6182.04 9666
6182.78 10329
6183.52 10891
6184.26 10983
6185.01 10929
6185.75 10212
6186.49 9481
6187.23 8742
6187.97 7888
6188.72 7341
6189.46 6781
6190.20 6227
6190.94 6068
6191.69 5794
6192.43 5789
6193.17 5724
6193.92 5744
6194.66 5499
6195.40 5493
6196.14 5482
6196.89 5448
6197.63 5343
6198.37 5342
6199.12 5267
6199.86 5318
6200.60 5310
6201.34 5304
6202.09 5386
6202.83 5545
6203.57 5807
6204.32 6310
6205.06 7234
6205.80 8401
6206.55 10162
6207.29 12120
6208.03 14031
6208.78 15891
6209.52 17337
6210.27 17735
6211.01 17266
6211.75 16047
6212.50 14400
6213.24 12615
6213.98 11069
6214.73 9448
6215.47 8036
6216.22 6814
6216.96 6109
6217.71 5439
6218.45 5037
6219.19 4808
6219.94 4565
6220.68 4499
6221.43 4432
6222.17 4318
6222.92 4292
6223.66 4208
6224.40 4094
6225.15 3964
6225.89 3832
6226.64 3753
6227.38 3593
6228.13 3476
6228.87 3359
6229.62 3423
6230.36 3297
6231.11 3219
6231.85 3177
6232.60 3264
6233.34 3309
6234.09 3357
6234.83 3374
6235.58 3354
6236.32 3483
6237.07 3456
6237.81 3559
6238.56 3557
6239.30 3519
6240.05 3640
6240.80 3714
6241.54 3839
6242.29 3969
6243.03 3988
6243.78 4066
6244.52 4258
6245.27 4337
6246.02 4328
6246.76 4306
6247.51 4359
6248.25 4291
6249.00 4280
6249.75 4143
6250.49 3975
6251.24 4025
6251.98 3944
6252.73 3786
6253.48 3708
6254.22 3641
6254.97 3600
6255.72 3540
6256.46 3511
6257.21 3542
6257.95 3360
6258.70 3390
6259.45 3359
6260.19 3377
6260.94 3388
6261.69 3414
6262.43 3281
6263.18 3203
6263.93 3246
6264.68 3172
6265.42 3141
6266.17 3070
6266.92 3064
6267.66 3057
6268.41 3051
6269.16 3077
6269.91 3106
6270.65 3104
6271.40 3084
6272.15 3105
6272.89 3121
6273.64 3064
6274.39 3172
6275.14 3211
6275.88 3291
6276.63 3269
6277.38 3241
6278.13 3167
6278.88 3226
6279.62 3196
6280.37 3088
6281.12 3028
6281.87 3030
6282.62 2918
6283.36 2911
6284.11 2899
6284.86 2789
6285.61 2748
6286.36 2759
6287.10 2688
6287.85 2647
6288.60 2611
6289.35 2581
6290.10 2535
6290.85 2505
6291.59 2623
6292.34 2630
6293.09 2577
6293.84 2596
6294.59 2590
6295.34 2592
6296.09 2705
6296.84 2714
6297.58 2679
6298.33 2587
6299.08 2581
6299.83 2601
6300.58 2551
6301.33 2497
6302.08 2417
6302.83 2433
6303.58 2439
6304.33 2467
6305.08 2427
6305.83 2453
6306.58 2473
6307.32 2417
6308.07 2393
6308.82 2413
6309.57 2439
6310.32 2391
6311.07 2397
6311.82 2381
6312.57 2429
6313.32 2437
6314.07 2416
6314.82 2502
6315.57 2460
6316.32 2396
6317.07 2386
6317.82 2397
6318.57 2364
6319.32 2372
6320.07 2374
6320.82 2344
6321.57 2339
6322.32 2310
6323.07 2318
6323.82 2332
6324.58 2259
6325.33 2263
6326.08 2220
6326.83 2244
6327.58 2270
6328.33 2320
6329.08 2248
6329.83 2239
6330.58 2297
6331.33 2314
6332.08 2278
6332.83 2217
6333.58 2176
6334.34 2154
6335.09 2226
6335.84 2233
6336.59 2213
6337.34 2217
6338.09 2166
6338.84 2222
6339.59 2229
6340.35 2210
6341.10 2219
6341.85 2159
6342.60 2276
6343.35 2247
6344.10 2297
6344.86 2330
6345.61 2340
6346.36 2313
6347.11 2475
6347.86 2537
6348.62 2539
6349.37 2639
6350.12 2680
6350.87 2577
6351.62 2487
6352.38 2549
6353.13 2521
6353.88 2586
6354.63 2580
6355.38 2481
6356.14 2379
6356.89 2397
6357.64 2325
6358.39 2404
6359.15 2355
6359.90 2305
6360.65 2254
6361.40 2216
6362.16 2123
6362.91 2146
6363.66 2160
6364.42 2177
6365.17 2220
6365.92 2294
6366.67 2272
6367.43 2260
6368.18 2361
6368.93 2251
6369.69 2248
6370.44 2278
6371.19 2307
6371.95 2271
6372.70 2115
6373.45 2166
6374.21 2114
6374.96 2132
6375.71 2068
6376.47 2121
6377.22 2167
6377.98 2164
6378.73 2223
6379.48 2200
6380.24 2167
6380.99 2190
6381.74 2196
6382.50 2212
6383.25 2186
6384.01 2212
6384.76 2191
6385.51 2156
6386.27 2182
6387.02 2135
6387.78 2149
6388.53 2130
6389.29 2181
6390.04 2185
6390.79 2079
6391.55 2153
6392.30 2167
6393.06 2109
6393.81 2101
6394.57 2116
6395.32 2173
6396.08 2178
6396.83 2198
6397.59 2217
6398.34 2213
6399.10 2192
6399.85 2170
6400.61 2145
6401.36 2161
6402.12 2152
6402.87 2179
6403.63 2217
6404.38 2157
6405.14 2139
6405.89 2126
6406.65 2098
6407.40 2183
6408.16 2202
6408.91 2170
6409.67 2083
6410.43 2126
6411.18 2092
6411.94 2098
6412.69 2137
6413.45 2114
6414.20 2063
6414.96 2069
6415.72 2106
6416.47 2057
6417.23 2134
6417.98 2049
6418.74 2074
6419.50 2111
6420.25 2066
6421.01 2086
6421.77 2084
6422.52 2131
6423.28 2097
6424.03 2053
6424.79 2102
6425.55 2133
6426.30 2098
6427.06 2086
6427.82 2170
6428.57 2121
6429.33 2186
6430.09 2183
6430.84 2115
6431.60 2164
6432.36 2272
6433.11 2212
6433.87 2205
6434.63 2253
6435.39 2263
6436.14 2346
6436.90 2301
6437.66 2323
6438.41 2278
6439.17 2294
6439.93 2327
6440.69 2346
6441.44 2396
6442.20 2338
6442.96 2391
6443.72 2425
6444.47 2423
6445.23 2469
6445.99 2481
6446.75 2470
6447.50 2551
6448.26 2613
6449.02 2619
6449.78 2594
6450.54 2593
6451.29 2606
6452.05 2591
6452.81 2620
6453.57 2591
6454.33 2650
6455.08 2610
6455.84 2574
6456.60 2589
6457.36 2569
6458.12 2568
6458.88 2569
6459.64 2656
6460.39 2628
6461.15 2550
6461.91 2609
6462.67 2669
6463.43 2646
6464.19 2654
6464.95 2771
6465.70 2865
6466.46 2870
6467.22 2868
6467.98 2854
6468.74 2873
6469.50 2805
6470.26 2908
6471.02 3002
6471.78 2887
6472.54 2961
6473.30 2942
6474.05 2946
6474.81 2980
6475.57 3010
6476.33 3036
6477.09 3154
6477.85 3157
6478.61 3124
6479.37 3192
6480.13 3270
6480.89 3359
6481.65 3361
6482.41 3307
6483.17 3352
6483.93 3455
6484.69 3475
6485.45 3585
6486.21 3667
6486.97 3650
6487.73 3690
6488.49 3682
6489.25 3710
6490.01 3713
6490.77 3745
6491.53 3740
6492.29 3839
6493.05 3862
6493.81 3829
6494.57 3800
6495.33 3781
6496.10 3680
6496.86 3736
6497.62 3751
6498.38 3615
6499.14 3695
6499.90 3694
6500.66 3684
6501.42 3693
6502.18 3925
6502.94 4211
6503.70 4566
6504.47 5312
6505.23 6522
6505.99 8163
6506.75 9961
6507.51 12186
6508.27 14036
6509.03 15147
6509.79 15377
6510.56 14849
6511.32 13574
6512.08 11962
6512.84 10165
6513.60 8548
6514.36 7300
6515.13 6228
6515.89 5406
6516.65 4852
6517.41 4396
6518.17 4051
6518.94 3841
6519.70 3764
6520.46 3671
6521.22 3544
6521.98 3555
6522.75 3573
6523.51 3574
6524.27 3560
6525.03 3694
6525.79 3757
6526.56 3841
6527.32 3862
6528.08 3938
6528.84 3913
6529.61 3881
6530.37 3821
6531.13 3668
6531.90 3584
6532.66 3595
6533.42 3542
6534.18 3401
6534.95 3467
6535.71 3534
6536.47 3574
6537.24 3573
6538.00 3485
6538.76 3478
6539.53 3435
6540.29 3365
6541.05 3323
6541.82 3345
6542.58 3322
6543.34 3371
6544.11 3468
6544.87 3617
6545.63 3722
6546.40 3774
6547.16 3844
6547.92 3867
6548.69 3916
6549.45 3838
6550.21 3923
6550.98 3779
6551.74 3708
6552.51 3766
6553.27 3721
6554.03 3675
6554.80 3716
6555.56 3814
6556.33 3693
6557.09 3826
6557.85 3761
6558.62 3853
6559.38 3917
6560.15 3926
6560.91 3948
6561.68 3926
6562.44 4042
6563.21 3971
6563.97 3988
6564.74 3990
6565.50 3944
6566.26 3953
6567.03 3859
6567.79 3880
6568.56 3811
6569.32 3769
6570.09 3804
6570.85 3824
6571.62 3889
6572.38 3880
6573.15 3806
6573.91 3908
6574.68 3948
6575.44 3975
6576.21 3970
6576.98 3915
6577.74 3904
6578.51 3955
6579.27 3999
6580.04 4000
6580.80 4054
6581.57 4151
6582.33 4052
6583.10 4123
6583.87 4186
6584.63 4167
6585.40 4190
6586.16 4138
6586.93 4144
6587.70 4048
6588.46 4031
6589.23 4044
6589.99 4018
6590.76 4231
6591.53 4430
6592.29 4655
6593.06 5034
6593.82 5282
6594.59 5568
6595.36 5764
6596.12 5937
6596.89 6001
6597.66 5950
6598.42 5774
6599.19 5674
6599.96 5540
6600.72 5162
6601.49 4861
6602.26 4607
6603.02 4334
6603.79 4125
6604.56 3913
6605.33 3864
6606.09 3741
6606.86 3708
6607.63 3665
6608.39 3717
6609.16 3724
6609.93 3629
6610.70 3628
6611.46 3663
6612.23 3617
6613.00 3478
6613.77 3537
6614.53 3529
6615.30 3483
6616.07 3470
6616.84 3547
6617.60 3572
6618.37 3627
6619.14 3759
6619.91 3836
6620.68 3975
6621.44 4103
6622.21 4243
6622.98 4347
6623.75 4523
6624.52 4505
6625.28 4421
6626.05 4240
6626.82 4130
6627.59 4058
6628.36 3953
6629.13 3821
6629.89 3750
6630.66 3751
6631.43 3678
6632.20 3802
6632.97 3929
6633.74 4136
6634.51 4189
6635.27 4315
6636.04 4489
6636.81 4546
6637.58 4586
6638.35 4814
6639.12 5001
6639.89 5088
6640.66 5294
6641.43 5542
6642.19 5740
6642.96 5781
6643.73 5547
6644.50 5404
6645.27 5119
6646.04 4733
6646.81 4433
6647.58 4185
6648.35 3867
6649.12 3568
6649.89 3460
6650.66 3325
6651.43 3222
6652.20 3214
6652.97 3147
6653.74 3119
6654.51 3043
6655.28 3025
6656.05 2960
6656.82 2898
6657.59 2880
6658.36 2923
6659.13 2956
6659.90 2932
6660.67 2893
6661.44 3001
6662.21 3062
6662.98 3024
6663.75 3035
6664.52 2935
6665.29 2945
6666.06 2854
6666.83 2896
6667.60 2900
6668.37 2918
6669.14 2950
6669.91 2946
6670.68 3020
6671.46 3042
6672.23 3139
6673.00 3166
6673.77 3014
6674.54 3020
6675.31 2959
6676.08 2971
6676.85 2994
6677.62 3026
6678.40 3077
6679.17 3026
6679.94 2964
6680.71 3028
6681.48 3042
6682.25 3043
6683.02 3080
6683.80 3094
6684.57 3132
6685.34 3182
6686.11 3252
6686.88 3295
6687.65 3322
6688.43 3253
6689.20 3102
6689.97 2893
6690.74 2857
6691.51 2786
6692.29 2775
6693.06 2722
6693.83 2725
6694.60 2639
6695.37 2637
6696.15 2613
6696.92 2678
6697.69 2618
6698.46 2593
6699.24 2580
6700.01 2564
6700.78 2570
6701.55 2566
6702.33 2548
6703.10 2476
6703.87 2476
6704.64 2500
6705.42 2518
6706.19 2376
6706.96 2371
6707.74 2405
6708.51 2333
6709.28 2379
6710.06 2311
6710.83 2411
6711.60 2378
6712.37 2286
6713.15 2267
6713.92 2298
6714.69 2298
6715.47 2290
6716.24 2298
6717.01 2262
6717.79 2164
6718.56 2218
6719.34 2193
6720.11 2158
6720.88 2154
6721.66 2158
6722.43 2135
6723.20 2141
6723.98 2203
6724.75 2139
6725.53 2116
6726.30 2113
6727.07 2134
6727.85 2091
6728.62 2162
6729.40 2121
6730.17 2103
6730.95 2104
6731.72 2107
6732.49 2132
6733.27 2124
6734.04 2162
6734.82 2169
6735.59 2144
6736.37 2084
6737.14 2123
6737.92 2165
6738.69 2186
6739.47 2154
6740.24 2178
6741.01 2228
6741.79 2161
6742.56 2228
6743.34 2236
6744.11 2210
6744.89 2269
6745.67 2297
6746.44 2268
6747.22 2298
6747.99 2301
6748.77 2308
6749.54 2319
6750.32 2383
6751.09 2372
6751.87 2430
6752.64 2437
6753.42 2460
6754.19 2485
6754.97 2530
6755.75 2466
6756.52 2420
6757.30 2309
6758.07 2369
6758.85 2324
6759.63 2313
6760.40 2354
6761.18 2309
6761.95 2292
6762.73 2374
6763.51 2318
6764.28 2278
6765.06 2240
6765.83 2272
6766.61 2325
6767.39 2327
6768.16 2430
6768.94 2360
6769.72 2411
6770.49 2384
6771.27 2275
6772.05 2298
6772.82 2318
6773.60 2247
6774.38 2224
6775.15 2173
6775.93 2168
6776.71 2117
6777.48 2178
6778.26 2215
6779.04 2190
6779.82 2161
6780.59 2140
6781.37 2083
6782.15 2106
6782.92 2121
6783.70 2069
6784.48 2130
6785.26 2056
6786.03 2024
6786.81 2027
6787.59 1984
6788.37 2012
6789.14 2035
6789.92 2032
6790.70 1945
6791.48 1908
6792.25 1973
6793.03 2000
6793.81 1959
6794.59 1906
6795.37 1952
6796.14 1941
6796.92 1981
6797.70 2033
6798.48 1964
6799.26 1952
6800.04 2058
6800.81 2083
6801.59 2069
6802.37 2056
6803.15 2010
6803.93 1997
6804.71 2007
6805.48 2048
6806.26 2009
6807.04 1966
6807.82 1967
6808.60 1932
6809.38 1950
6810.16 1982
6810.94 1991
6811.71 2012
6812.49 2007
6813.27 1963
6814.05 2004
6814.83 1964
6815.61 1953
6816.39 2016
6817.17 1979
6817.95 1932
6818.73 1964
6819.51 1973
6820.29 1953
6821.07 1966
6821.84 2004
6822.62 2000
6823.40 1959
6824.18 1924
6824.96 1965
6825.74 1899
6826.52 1918
6827.30 1914
6828.08 1919
6828.86 1897
6829.64 1891
6830.42 1947
6831.20 1934
6831.98 1934
6832.76 1987
6833.54 1982
6834.32 2073
6835.10 2172
6835.88 2404
6836.66 2624
6837.44 2898
6838.22 3248
6839.01 3353
6839.79 3582
6840.57 3579
6841.35 3448
6842.13 3198
6842.91 3003
6843.69 2847
6844.47 2669
6845.25 2470
6846.03 2362
6846.81 2227
6847.59 2159
6848.37 2268
6849.16 2383
6849.94 2437
6850.72 2585
6851.50 2528
6852.28 2613
6853.06 2566
6853.84 2493
6854.62 2462
6855.41 2360
6856.19 2261
6856.97 2210
6857.75 2224
6858.53 2175
6859.31 2139
6860.10 2115
6860.88 2142
6861.66 2176
6862.44 2115
6863.22 2104
6864.00 2108
6864.79 2131
6865.57 2094
6866.35 2061
6867.13 2170
6867.91 2224
6868.70 2263
6869.48 2181
6870.26 2280
6871.04 2287
6871.83 2252
6872.61 2276
6873.39 2397
6874.17 2340
6874.96 2332
6875.74 2389
6876.52 2384
6877.30 2409
6878.09 2392
6878.87 2450
6879.65 2546
6880.43 2603
6881.22 2706
6882.00 2856
6882.78 2881
6883.57 2942
6884.35 2912
6885.13 2917
6885.92 2965
6886.70 3001
6887.48 3095
6888.27 3189
6889.05 3226
6889.83 3258
6890.62 3220
6891.40 3280
6892.18 3071
6892.97 2961
6893.75 2871
6894.53 2755
6895.32 2765
6896.10 2692
6896.88 2652
6897.67 2702
6898.45 2668
6899.24 2624
6900.02 2591
6900.80 2633
6901.59 2678
6902.37 2637
6903.16 2641
6903.94 2553
6904.73 2618
6905.51 2574
6906.29 2548
6907.08 2575
6907.86 2567
6908.65 2538
6909.43 2565
6910.22 2555
6911.00 2536
6911.79 2467
6912.57 2549
6913.35 2521
6914.14 2566
6914.92 2640
6915.71 2611
6916.49 2642
6917.28 2628
6918.06 2587
6918.85 2645
6919.63 2604
6920.42 2635
6921.20 2692
6921.99 2736
6922.78 2720
6923.56 2717
6924.35 2689
6925.13 2722
6925.92 2771
6926.70 2856
6927.49 2913
6928.27 2905
6929.06 2997
6929.84 3003
6930.63 2974
6931.42 2994
6932.20 2994
6932.99 2943
6933.77 2928
6934.56 3053
6935.35 3075
6936.13 3100
6936.92 3015
6937.70 3124
6938.49 3182
6939.28 3275
6940.06 3524
6940.85 3611
6941.63 3809
6942.42 3999
6943.21 4145
6943.99 4160
6944.78 4160
6945.57 4302
6946.35 4254
6947.14 4211
6947.93 4174
6948.71 4170
6949.50 4083
6950.29 4014
6951.07 3980
6951.86 3866
6952.65 3788
6953.44 3718
6954.22 3750
6955.01 3713
6955.80 3734
6956.58 3735
6957.37 3738
6958.16 3813
6958.95 3832
6959.73 3794
6960.52 3845
6961.31 3939
6962.09 3875
6962.88 3885
6963.67 4009
6964.46 4161
6965.25 4284
6966.03 4501
6966.82 4670
6967.61 4724
6968.40 5015
6969.18 5078
6969.97 5147
6970.76 5308
6971.55 5328
6972.34 5297
6973.12 5284
6973.91 5362
6974.70 5290
6975.49 5289
6976.28 5333
6977.07 5379
6977.85 5462
6978.64 5585
6979.43 5963
6980.22 6425
6981.01 7094
6981.80 8168
6982.59 9646
6983.37 11655
6984.16 13917
6984.95 16040
6985.74 17629
6986.53 18675
6987.32 18738
6988.11 17984
6988.90 16341
6989.69 14375
6990.47 12442
6991.26 10553
6992.05 8779
6992.84 7367
6993.63 6327
6994.42 5647
6995.21 4970
6996.00 4604
6996.79 4284
6997.58 4047
6998.37 3961
6999.16 3847
6999.95 3753
7000.74 3691
7001.53 3591
7002.32 3574
7003.11 3470
7003.90 3419
7004.69 3248
7005.48 3129
7006.27 3104
7007.06 3109
7007.85 3147
7008.64 3070
7009.43 3204
7010.22 3204
7011.01 3300
7011.80 3463
7012.59 3592
7013.38 3733
7014.17 3767
7014.96 3790
7015.75 3734
7016.54 3713
7017.33 3649
7018.12 3621
7018.91 3566
7019.70 3501
7020.49 3543
7021.28 3618
7022.07 3727
7022.87 3833
7023.66 4024
7024.45 4183
7025.24 4424
7026.03 4714
7026.82 5010
7027.61 5253
7028.40 5372
7029.19 5392
7029.99 5354
7030.78 5156
7031.57 4775
7032.36 4375
7033.15 4051
7033.94 3800
7034.74 3633
7035.53 3451
7036.32 3356
7037.11 3230
7037.90 3250
7038.69 3243
7039.49 3235
7040.28 3160
7041.07 3101
7041.86 3054
7042.65 3146
7043.45 3038
7044.24 3046
7045.03 3205
7045.82 3185
7046.61 3113
7047.41 3165
7048.20 3165
7048.99 3201
7049.78 3223
7050.58 3256
7051.37 3259
7052.16 3244
7052.95 3323
7053.75 3219
7054.54 3193
7055.33 3100
7056.13 3036
7056.92 3066
7057.71 3157
7058.50 3090
7059.30 3052
7060.09 3048
7060.88 2991
7061.68 3022
7062.47 2989
7063.26 2894
7064.06 2836
7064.85 2887
7065.64 2904
7066.44 2833
7067.23 2836
7068.02 2792
7068.82 2843
7069.61 2818
7070.40 2748
7071.20 2650
7071.99 2629
7072.78 2564
7073.58 2612
7074.37 2626
7075.17 2630
7075.96 2577
7076.75 2524
7077.55 2530
7078.34 2574
7079.14 2532
7079.93 2581
7080.72 2609
7081.52 2606
7082.31 2501
7083.11 2487
7083.90 2479
7084.70 2518
7085.49 2468
7086.28 2382
7087.08 2398
7087.87 2328
7088.67 2303
7089.46 2336
7090.26 2343
7091.05 2267
7091.85 2330
7092.64 2306
7093.44 2270
7094.23 2226
7095.03 2289
7095.82 2330
7096.62 2371
7097.41 2260
7098.21 2263
7099.00 2161
7099.80 2224
7100.59 2200
7101.39 2187
7102.18 2290
7102.98 2263
7103.77 2213
7104.57 2199
7105.37 2142
7106.16 2189
7106.96 2193
7107.75 2092
7108.55 2102
7109.34 2068
7110.14 2034
7110.94 2019
7111.73 1982
7112.53 1972
7113.32 1917
7114.12 2053
7114.92 2010
7115.71 1972
7116.51 1944
7117.30 1974
7118.10 1983
7118.90 2013
7119.69 2021
7120.49 2047
7121.29 1966
7122.08 1948
7122.88 1973
7123.68 1910
7124.47 1904
7125.27 1894
7126.07 1941
7126.86 1874
7127.66 1869
7128.46 1897
7129.25 1955
7130.05 1958
7130.85 1943
7131.64 1923
7132.44 1932
7133.24 1925
7134.04 1927
7134.83 1904
7135.63 1867
7136.43 1839
7137.23 1883
7138.02 1948
7138.82 1821
7139.62 1758
7140.42 1754
7141.21 1684
7142.01 1711
7142.81 1792
7143.61 1771
7144.40 1731
7145.20 1705
7146.00 1749
7146.80 1735
7147.59 1770
7148.39 1721
7149.19 1710
7149.99 1766
7150.79 1751
7151.59 1731
7152.38 1670
7153.18 1671
7153.98 1726
7154.78 1725
7155.58 1722
7156.38 1757
7157.17 1679
7157.97 1694
7158.77 1711
7159.57 1678
7160.37 1663
7161.17 1607
7161.97 1632
7162.76 1634
7163.56 1610
7164.36 1647
7165.16 1605
7165.96 1622
7166.76 1590
7167.56 1561
7168.36 1563
7169.16 1586
7169.96 1629
7170.75 1643
7171.55 1636
7172.35 1590
7173.15 1573
7173.95 1630
7174.75 1548
7175.55 1531
7176.35 1559
7177.15 1515
7177.95 1525
7178.75 1544
7179.55 1558
7180.35 1573
7181.15 1592
7181.95 1607
7182.75 1588
7183.55 1598
7184.35 1630
7185.15 1584
7185.95 1565
7186.75 1550
7187.55 1552
7188.35 1543
7189.15 1523
7189.95 1512
7190.75 1516
7191.55 1490
7192.35 1490
7193.15 1470
7193.95 1465
7194.75 1477
7195.55 1531
7196.35 1474
7197.15 1492
7197.95 1530
7198.76 1581
7199.56 1565
7200.36 1531
7201.16 1531
7201.96 1490
7202.76 1523
7203.56 1497
7204.36 1501
7205.16 1539
7205.96 1486
7206.77 1482
7207.57 1408
7208.37 1435
7209.17 1442
7209.97 1454
7210.77 1507
7211.57 1515
7212.38 1576
7213.18 1561
7213.98 1534
7214.78 1490
7215.58 1520
7216.38 1516
7217.19 1427
7217.99 1488
7218.79 1476
7219.59 1468
7220.39 1481
7221.20 1496
7222.00 1493
7222.80 1567
7223.60 1497
7224.40 1529
7225.21 1532
7226.01 1531
7226.81 1526
7227.61 1510
7228.42 1482
7229.22 1505
7230.02 1463
7230.82 1462
7231.63 1482
7232.43 1522
7233.23 1539
7234.03 1553
7234.84 1630
7235.64 1607
7236.44 1636
7237.25 1713
7238.05 1715
7238.85 1653
7239.65 1591
7240.46 1604
7241.26 1546
7242.06 1537
7242.87 1514
7243.67 1554
7244.47 1435
7245.28 1472
7246.08 1464
7246.88 1459
7247.69 1457
7248.49 1501
7249.30 1469
7250.10 1402
7250.90 1388
7251.71 1424
7252.51 1385
7253.31 1395
7254.12 1369
7254.92 1412
7255.73 1414
7256.53 1419
7257.33 1428
7258.14 1457
7258.94 1423
7259.75 1415
7260.55 1420
7261.35 1427
7262.16 1449
7262.96 1484
7263.77 1443
7264.57 1422
7265.38 1433
7266.18 1449
7266.99 1420
7267.79 1426
7268.59 1434
7269.40 1417
7270.20 1432
7271.01 1438
7271.81 1435
7272.62 1412
7273.42 1432
7274.23 1474
7275.03 1476
7275.84 1533
7276.64 1544
7277.45 1533
7278.25 1517
7279.06 1526
7279.86 1576
7280.67 1614
7281.48 1653
7282.28 1653
7283.09 1772
7283.89 1850
7284.70 1897
7285.50 1929
7286.31 1916
7287.11 1881
7287.92 1833
7288.73 1679
7289.53 1691
7290.34 1621
7291.14 1589
7291.95 1566
7292.76 1486
7293.56 1436
7294.37 1450
7295.17 1424
7295.98 1461
7296.79 1434
7297.59 1419
7298.40 1453
7299.21 1403
7300.01 1400
7300.82 1379
7301.62 1427
7302.43 1457
7303.24 1450
7304.04 1426
7304.85 1399
7305.66 1382
7306.46 1382
7307.27 1402
7308.08 1419
7308.89 1402
7309.69 1443
7310.50 1436
7311.31 1434
7312.11 1475
7312.92 1457
7313.73 1425
7314.53 1448
7315.34 1484
7316.15 1503
7316.96 1557
7317.76 1633
7318.57 1686
7319.38 1760
7320.19 1802
7320.99 1821
7321.80 1815
7322.61 1759
7323.42 1692
7324.22 1640
7325.03 1549
7325.84 1535
7326.65 1531
7327.46 1518
7328.26 1519
7329.07 1457
7329.88 1435
7330.69 1435
7331.50 1413
7332.30 1414
7333.11 1442
7333.92 1491
7334.73 1482
7335.54 1494
7336.35 1484
7337.15 1439
7337.96 1449
7338.77 1468
7339.58 1504
7340.39 1473
7341.20 1434
7342.01 1441
7342.82 1449
7343.62 1427
7344.43 1435
7345.24 1374
7346.05 1417
7346.86 1387
7347.67 1399
7348.48 1352
7349.29 1400
7350.10 1401
7350.91 1387
7351.71 1427
7352.52 1389
7353.33 1353
7354.14 1363
7354.95 1415
7355.76 1445
7356.57 1406
7357.38 1382
7358.19 1470
7359.00 1456
7359.81 1435
7360.62 1418
7361.43 1439
7362.24 1464
7363.05 1439
7363.86 1413
7364.67 1457
7365.48 1440
7366.29 1438
7367.10 1461
7367.91 1444
7368.72 1423
7369.53 1391
7370.34 1364
7371.15 1375
7371.96 1376
7372.77 1368
7373.58 1347
7374.39 1362
7375.20 1363
7376.01 1362
7376.82 1347
7377.63 1432
7378.45 1482
7379.26 1500
7380.07 1535
7380.88 1575
7381.69 1591
7382.50 1590
7383.31 1620
7384.12 1584
7384.93 1501
7385.74 1493
7386.56 1478
7387.37 1501
7388.18 1447
7388.99 1394
7389.80 1422
7390.61 1327
7391.42 1333
7392.24 1299
7393.05 1318
7393.86 1318
7394.67 1311
7395.48 1339
7396.29 1335
7397.10 1300
7397.92 1311
7398.73 1319
7399.54 1310
7400.35 1288
7401.16 1265
7401.98 1254
7402.79 1289
7403.60 1267
7404.41 1242
7405.23 1299
7406.04 1282
7406.85 1282
7407.66 1261
7408.47 1267
7409.29 1246
7410.10 1252
7410.91 1273
7411.72 1305
7412.54 1285
7413.35 1281
7414.16 1278
7414.98 1265
7415.79 1247
7416.60 1259
7417.41 1277
7418.23 1282
7419.04 1277
7419.85 1289
7420.67 1299
7421.48 1288
7422.29 1276
7423.11 1236
7423.92 1231
7424.73 1202
7425.54 1241
7426.36 1273
7427.17 1248
7427.99 1299
7428.80 1221
7429.61 1300
7430.43 1256
7431.24 1237
7432.05 1248
7432.87 1244
7433.68 1219
7434.49 1198
7435.31 1192
7436.12 1197
7436.94 1190
7437.75 1231
7438.56 1223
7439.38 1205
7440.19 1242
7441.01 1272
7441.82 1283
7442.64 1288
7443.45 1251
7444.26 1268
7445.08 1237
7445.89 1267
7446.71 1289
7447.52 1265
7448.34 1234
7449.15 1248
7449.97 1245
7450.78 1207
7451.59 1181
7452.41 1220
7453.22 1244
7454.04 1254
7454.85 1171
7455.67 1215
7456.48 1254
7457.30 1209
7458.11 1190
7458.93 1173
7459.74 1199
7460.56 1220
7461.38 1197
7462.19 1196
7463.01 1212
7463.82 1185
7464.64 1194
7465.45 1169
7466.27 1170
7467.08 1195
7467.90 1247
7468.72 1239
7469.53 1192
7470.35 1260
7471.16 1237
7471.98 1246
7472.79 1244
7473.61 1206
7474.43 1216
7475.24 1226
7476.06 1213
7476.87 1247
7477.69 1262
7478.51 1303
7479.32 1282
7480.14 1290
7480.96 1271
7481.77 1227
7482.59 1275
7483.41 1303
7484.22 1239
7485.04 1283
7485.85 1324
7486.67 1264
7487.49 1265
7488.31 1258
7489.12 1199
7489.94 1249
7490.76 1266
7491.57 1210
7492.39 1224
7493.21 1254
7494.02 1228
7494.84 1272
7495.66 1233
7496.48 1199
7497.29 1273
7498.11 1242
7498.93 1266
7499.74 1241
7500.56 1212
7501.38 1250
7502.20 1233
7503.01 1244
7503.83 1247
7504.65 1253
7505.47 1269
7506.29 1287
7507.10 1295
7507.92 1266
7508.74 1244
7509.56 1273
7510.37 1274
7511.19 1292
7512.01 1308
7512.83 1331
7513.65 1329
7514.47 1326
7515.28 1302
7516.10 1283
7516.92 1321
7517.74 1289
7518.56 1276
7519.38 1253
7520.19 1287
7521.01 1290
7521.83 1263
7522.65 1254
7523.47 1261
7524.29 1233
7525.11 1250
7525.92 1296
7526.74 1347
7527.56 1328
7528.38 1302
7529.20 1291
7530.02 1297
7530.84 1349
7531.66 1315
7532.48 1307
7533.30 1325
7534.12 1372
7534.93 1338
7535.75 1381
7536.57 1363
7537.39 1331
7538.21 1289
7539.03 1290
7539.85 1289
7540.67 1311
7541.49 1354
7542.31 1286
7543.13 1275
7543.95 1281
7544.77 1285
7545.59 1236
7546.41 1259
7547.23 1284
7548.05 1245
7548.87 1220
7549.69 1251
7550.51 1264
7551.33 1302
7552.15 1291
7552.97 1254
7553.79 1283
7554.61 1303
7555.43 1351
7556.25 1362
7557.07 1344
7557.89 1405
7558.71 1389
7559.53 1375
7560.36 1412
7561.18 1388
7562.00 1395
7562.82 1373
7563.64 1379
7564.46 1329
7565.28 1367
7566.10 1372
7566.92 1363
7567.74 1351
7568.56 1338
7569.39 1360
7570.21 1342
7571.03 1356
7571.85 1363
7572.67 1360
7573.49 1374
7574.31 1369
7575.14 1351
7575.96 1326
7576.78 1345
7577.60 1352
7578.42 1397
7579.24 1367
7580.06 1343
7580.89 1363
7581.71 1415
7582.53 1414
7583.35 1376
7584.17 1412
7585.00 1391
7585.82 1364
7586.64 1390
7587.46 1432
7588.29 1401
7589.11 1405
7589.93 1418
7590.75 1436
7591.57 1424
7592.40 1458
7593.22 1428
7594.04 1386
7594.86 1444
7595.69 1473
7596.51 1475
7597.33 1468
7598.15 1503
7598.98 1529
7599.80 1542
7600.62 1502
7601.45 1479
7602.27 1487
7603.09 1537
7603.92 1526
7604.74 1529
7605.56 1524
7606.38 1558
7607.21 1550
7608.03 1555
7608.85 1543
7609.68 1521
7610.50 1501
7611.32 1438
7612.15 1495
7612.97 1581
7613.80 1635
7614.62 1677
7615.44 1729
7616.27 1670
7617.09 1756
7617.91 1814
7618.74 1807
7619.56 1801
7620.39 1740
7621.21 1753
7622.03 1825
7622.86 1745
7623.68 1714
7624.51 1744
7625.33 1781
7626.15 1729
7626.98 1729
7627.80 1744
7628.63 1772
7629.45 1801
7630.28 1818
7631.10 1861
7631.93 1868
7632.75 1905
7633.58 1934
7634.40 1900
7635.22 1861
7636.05 1843
7636.87 1766
7637.70 1735
7638.52 1594
7639.35 1583
7640.17 1540
7641.00 1518
7641.82 1528
7642.65 1486
7643.47 1489
7644.30 1485
7645.13 1494
7645.95 1564
7646.78 1583
7647.60 1609
7648.43 1638
7649.25 1713
7650.08 1704
7650.90 1771
7651.73 1720
7652.55 1709
7653.38 1688
7654.21 1633
7655.03 1606
7655.86 1537
7656.68 1509
7657.51 1459
7658.34 1425
7659.16 1463
7659.99 1441
7660.81 1428
7661.64 1364
7662.47 1405
7663.29 1405
7664.12 1358
7664.95 1345
7665.77 1351
7666.60 1376
7667.42 1357
7668.25 1397
7669.08 1373
7669.90 1408
7670.73 1374
7671.56 1402
7672.38 1356
7673.21 1326
7674.04 1349
7674.87 1313
7675.69 1389
7676.52 1368
7677.35 1391
7678.17 1346
7679.00 1375
7679.83 1338
7680.65 1327
7681.48 1357
7682.31 1396
7683.14 1363
7683.96 1398
7684.79 1426
7685.62 1387
7686.45 1391
7687.27 1402
7688.10 1453
7688.93 1408
7689.76 1360
7690.58 1407
7691.41 1383
7692.24 1407
7693.07 1425
7693.90 1471
7694.72 1489
7695.55 1537
7696.38 1605
7697.21 1663
7698.04 1719
7698.86 1747
7699.69 1729
7700.52 1650
7701.35 1581
7702.18 1566
7703.01 1549
7703.83 1507
7704.66 1470
7705.49 1414
7706.32 1449
7707.15 1388
7707.98 1374
7708.81 1405
7709.63 1380
7710.46 1369
7711.29 1370
7712.12 1356
7712.95 1328
7713.78 1364
7714.61 1374
7715.44 1393
7716.27 1345
7717.10 1350
7717.93 1321
7718.75 1279
7719.58 1294
7720.41 1290
7721.24 1251
7722.07 1296
7722.90 1286
7723.73 1267
7724.56 1300
7725.39 1333
7726.22 1307
7727.05 1361
7727.88 1377
7728.71 1418
7729.54 1366
7730.37 1343
7731.20 1373
7732.03 1347
7732.86 1315
7733.69 1293
7734.52 1296
7735.35 1303
7736.18 1321
7737.01 1287
7737.84 1285
7738.67 1277
7739.50 1295
7740.33 1299
7741.16 1288
7741.99 1259
7742.82 1323
7743.65 1319
7744.48 1405
7745.31 1421
7746.14 1458
7746.98 1508
7747.81 1553
7748.64 1590
7749.47 1570
7750.30 1566
7751.13 1506
7751.96 1535
7752.79 1461
7753.62 1417
7754.45 1379
7755.29 1363
7756.12 1293
7756.95 1288
7757.78 1240
7758.61 1248
7759.44 1306
7760.27 1234
7761.11 1267
7761.94 1245
7762.77 1232
7763.60 1293
7764.43 1322
7765.26 1364
7766.10 1348
7766.93 1382
7767.76 1442
7768.59 1394
7769.42 1453
7770.26 1439
7771.09 1413
7771.92 1380
7772.75 1349
7773.58 1331
7774.42 1252
7775.25 1273
7776.08 1285
7776.91 1300
7777.75 1280
7778.58 1283
7779.41 1287
7780.24 1252
7781.08 1267
7781.91 1255
7782.74 1209
7783.57 1232
7784.41 1250
7785.24 1260
7786.07 1265
7786.91 1239
7787.74 1232
7788.57 1215
7789.40 1239
7790.24 1254
7791.07 1252
7791.90 1222
7792.74 1213
7793.57 1199
7794.40 1182
7795.24 1221
7796.07 1256
7796.90 1243
7797.74 1224
7798.57 1241
7799.40 1307
7800.24 1277
7801.07 1311
7801.91 1261
7802.74 1267
7803.57 1325
7804.41 1255
7805.24 1254
7806.07 1337
7806.91 1347
7807.74 1310
7808.58 1298
7809.41 1336
7810.25 1367
7811.08 1352
7811.91 1385
7812.75 1405
7813.58 1416
7814.42 1401
7815.25 1466
7816.09 1470
7816.92 1451
7817.75 1513
7818.59 1541
7819.42 1533
7820.26 1483
7821.09 1492
7821.93 1535
7822.76 1503
7823.60 1528
7824.43 1529
7825.27 1533
7826.10 1517
7826.94 1506
7827.77 1482
7828.61 1412
7829.44 1425
7830.28 1407
7831.11 1423
7831.95 1347
7832.78 1391
7833.62 1424
7834.46 1423
7835.29 1430
7836.13 1433
7836.96 1444
7837.80 1399
7838.63 1387
7839.47 1375
7840.31 1374
7841.14 1320
7841.98 1358
7842.81 1334
7843.65 1345
7844.48 1347
7845.32 1276
7846.16 1264
7846.99 1325
7847.83 1302
7848.67 1320
7849.50 1325
7850.34 1276
7851.17 1265
7852.01 1289
7852.85 1289
7853.68 1321
7854.52 1332
7855.36 1359
7856.19 1312
7857.03 1281
7857.87 1369
7858.70 1362
7859.54 1375
7860.38 1358
7861.21 1373
7862.05 1430
7862.89 1398
7863.72 1365
7864.56 1350
7865.40 1332
7866.24 1334
7867.07 1359
7867.91 1377
7868.75 1298
7869.59 1333
7870.42 1400
7871.26 1423
7872.10 1404
7872.94 1411
7873.77 1405
7874.61 1396
7875.45 1418
7876.29 1474
7877.12 1521
7877.96 1628
7878.80 1692
7879.64 1798
7880.47 1812
7881.31 1871
7882.15 1960
7882.99 1992
7883.83 1958
7884.66 1894
7885.50 1852
7886.34 1758
7887.18 1672
7888.02 1582
7888.86 1531
7889.69 1500
7890.53 1528
7891.37 1542
7892.21 1547
7893.05 1563
7893.89 1566
7894.73 1489
7895.56 1501
7896.40 1449
7897.24 1456
7898.08 1441
7898.92 1437
7899.76 1421
7900.60 1372
7901.44 1345
7902.28 1390
7903.12 1362
7903.95 1294
7904.79 1296
7905.63 1283
7906.47 1291
7907.31 1316
7908.15 1310
7908.99 1274
7909.83 1287
7910.67 1288
7911.51 1311
7912.35 1321
7913.19 1333
7914.03 1326
7914.87 1358
7915.71 1387
7916.55 1452
7917.39 1466
7918.23 1498
7919.07 1471
7919.91 1524
7920.75 1505
7921.59 1454
7922.43 1436
7923.27 1398
7924.11 1394
7924.95 1375
7925.79 1336
7926.63 1275
7927.47 1302
7928.31 1286
7929.15 1247
7929.99 1235
7930.83 1269
7931.67 1271
7932.51 1283
7933.35 1244
7934.19 1237
7935.04 1239
7935.88 1234
7936.72 1233
7937.56 1257
7938.40 1271
7939.24 1274
7940.08 1322
7940.92 1305
7941.76 1303
7942.60 1258
7943.45 1287
7944.29 1298
7945.13 1343
7945.97 1327
7946.81 1319
7947.65 1310
7948.49 1286
7949.34 1276
7950.18 1246
7951.02 1302
7951.86 1272
7952.70 1346
7953.54 1401
7954.39 1347
7955.23 1288
7956.07 1346
7956.91 1368
7957.75 1366
7958.60 1392
7959.44 1406
7960.28 1339
7961.12 1305
7961.96 1308
7962.81 1334
7963.65 1307
7964.49 1313
7965.33 1373
7966.18 1398
7967.02 1493
7967.86 1462
7968.70 1535
7969.55 1572
7970.39 1485
7971.23 1443
7972.08 1425
7972.92 1383
7973.76 1407
7974.60 1428
7975.45 1397
7976.29 1370
7977.13 1364
7977.98 1352
7978.82 1332
7979.66 1294
7980.51 1280
7981.35 1269
7982.19 1250
7983.04 1215
7983.88 1201
7984.72 1259
7985.57 1225
7986.41 1219
7987.25 1249
7988.10 1233
7988.94 1249
7989.78 1256
7990.63 1215
7991.47 1224
7992.32 1231
7993.16 1182
7994.00 1207
7994.85 1216
7995.69 1222
7996.54 1222
7997.38 1179
7998.22 1190
7999.07 1176
7999.91 1130
8000.76 1172
8001.60 1183
8002.45 1150
8003.29 1195
8004.13 1155
8004.98 1163
8005.82 1121
8006.67 1177
8007.51 1167
8008.36 1164
8009.20 1164
8010.05 1151
8010.89 1217
8011.74 1230
8012.58 1238
8013.43 1211
8014.27 1248
8015.12 1242
8015.96 1250
8016.81 1170
8017.65 1138
8018.50 1124
8019.34 1144
8020.19 1119
8021.03 1129
8021.88 1143
8022.72 1140
8023.57 1152
8024.41 1129
8025.26 1102
8026.11 1118
8026.95 1114
8027.80 1098
8028.64 1091
8029.49 1081
8030.33 1097
8031.18 1158
8032.03 1097
8032.87 1103
8033.72 1093
8034.56 1127
8035.41 1130
8036.26 1087
8037.10 1129
8037.95 1120
8038.80 1108
8039.64 1110
8040.49 1109
8041.34 1098
8042.18 1095
8043.03 1075
8043.87 1049
8044.72 1042
8045.57 1054
8046.41 1055
8047.26 1027
8048.11 1085
8048.96 1091
8049.80 1028
8050.65 1031
8051.50 1034
8052.34 1056
8053.19 1039
8054.04 1049
8054.88 986
8055.73 1009
8056.58 1037
8057.43 1007
8058.27 996
8059.12 1009
8059.97 1003
8060.82 1045
8061.66 1025
8062.51 1030
8063.36 999
8064.21 997
8065.05 998
8065.90 1004
8066.75 1026
8067.60 1038
8068.44 1012
8069.29 1025
8070.14 1029
8070.99 1019
8071.84 987
8072.68 992
8073.53 1019
8074.38 978
8075.23 985
8076.08 1041
8076.93 1084
8077.77 1034
8078.62 1015
8079.47 1026
8080.32 1033
8081.17 1023
8082.02 1052
8082.87 1019
8083.71 1007
8084.56 972
8085.41 959
8086.26 992
8087.11 1001
8087.96 1005
8088.81 1030
8089.66 1013
8090.51 966
8091.35 1016
8092.20 967
8093.05 1037
8093.90 1025
8094.75 1036
8095.60 1006
8096.45 989
8097.30 965
8098.15 990
8099.00 984
8099.85 989
8100.70 1055
8101.55 996
8102.40 950
8103.25 982
8104.10 976
8104.95 979
8105.80 976
8106.65 977
8107.50 968
8108.35 1004
8109.20 1032
8110.05 1048
8110.90 994
8111.75 1034
8112.60 1021
8113.45 1005
8114.30 1030
8115.15 999
8116.00 1000
8116.85 1013
8117.70 1014
8118.55 1037
8119.40 1056
8120.25 1050
8121.10 1035
8121.95 1054
8122.80 1015
8123.65 1021
8124.50 1018
8125.35 1061
8126.20 1010
8127.06 1029
8127.91 1000
8128.76 985
8129.61 968
8130.46 1009
8131.31 1042
8132.16 1017
8133.01 1015
8133.86 1039
8134.72 1040
8135.57 1052
8136.42 1035
8137.27 1007
8138.12 1025
8138.97 1028
8139.83 1019
8140.68 1024
8141.53 1051
8142.38 1011
8143.23 1009
8144.08 1017
8144.94 1033
8145.79 1009
8146.64 1049
8147.49 1072
8148.34 1020
8149.20 1061
8150.05 1060
8150.90 1044
8151.75 1030
8152.60 1066
8153.46 1029
8154.31 1113
8155.16 1163
8156.01 1211
8156.87 1198
8157.72 1178
8158.57 1177
8159.42 1147
8160.28 1159
8161.13 1108
8161.98 1063
8162.84 1007
8163.69 990
8164.54 970
8165.39 980
8166.25 1004
8167.10 993
8167.95 989
8168.81 980
8169.66 936
8170.51 938
8171.37 953
8172.22 952
8173.07 961
8173.93 950
8174.78 976
8175.63 1004
8176.49 1018
8177.34 978
8178.19 959
8179.05 959
8179.90 993
8180.76 993
8181.61 979
8182.46 965
8183.32 999
8184.17 995
8185.02 979
8185.88 956
8186.73 960
8187.59 964
8188.44 984
8189.30 976
8190.15 991
8191.00 989
8191.86 903
8192.71 965
8193.57 969
8194.42 1017
8195.28 1003
8196.13 997
8196.99 990
8197.84 1007
8198.69 1013
8199.55 1033
8200.40 1019
8201.26 1009
8202.11 975
8202.97 959
8203.82 964
8204.68 949
8205.53 971
8206.39 975
8207.24 1001
8208.10 992
8208.95 952
8209.81 920
8210.67 956
8211.52 984
8212.38 940
8213.23 963
8214.09 984
8214.94 996
8215.80 978
8216.65 973
8217.51 981
8218.37 1013
8219.22 993
8220.08 1014
8220.93 968
8221.79 971
8222.64 1019
8223.50 1034
8224.36 1020
8225.21 953
8226.07 994
8226.92 980
8227.78 977
8228.64 953
8229.49 973
8230.35 961
8231.21 968
8232.06 976
8232.92 934
8233.78 958
8234.63 933
8235.49 935
8236.35 932
8237.20 937
8238.06 901
8238.92 927
8239.77 953
8240.63 982
8241.49 921
8242.34 933
8243.20 958
8244.06 990
8244.91 960
8245.77 968
8246.63 950
8247.49 954
8248.34 953
8249.20 972
8250.06 954
8250.92 958
8251.77 1003
8252.63 976
8253.49 1012
8254.35 987
8255.20 939
8256.06 978
8256.92 983
8257.78 985
8258.63 966
8259.49 971
8260.35 983
8261.21 972
8262.07 984
8262.92 999
8263.78 1023
8264.64 1032
8265.50 1018
8266.36 1051
8267.22 1060
8268.07 1083
8268.93 1026
8269.79 1042
8270.65 1076
8271.51 1014
8272.37 1008
8273.22 1033
8274.08 1058
8274.94 1045
8275.80 1023
8276.66 1001
8277.52 1043
8278.38 1030
8279.24 1010
8280.09 1031
8280.95 999
8281.81 1009
8282.67 1018
8283.53 1031
8284.39 981
8285.25 1046
8286.11 1073
8286.97 1057
8287.83 1011
8288.69 1078
8289.55 1058
8290.41 1056
8291.26 1066
8292.12 1036
8292.98 1039
8293.84 1073
8294.70 1082
8295.56 1034
8296.42 1047
8297.28 1053
8298.14 1047
8299.00 1013
8299.86 1024
8300.72 1024
8301.58 1045
8302.44 1042
8303.30 1021
8304.16 1000
8305.02 1054
8305.88 1081
8306.74 1069
8307.60 999
8308.46 1027
8309.33 1033
8310.19 1039
8311.05 1035
8311.91 1023
8312.77 1029
8313.63 1005
8314.49 1046
8315.35 1038
8316.21 1031
8317.07 1035
8317.93 1023
8318.79 1020
8319.65 1081
8320.52 1060
8321.38 1027
8322.24 1066
8323.10 1033
8323.96 1065
8324.82 1033
8325.68 1065
8326.54 1042
8327.41 1062
8328.27 1044
8329.13 1061
8329.99 1060
8330.85 1071
8331.71 1084
8332.57 1095
8333.44 1138
8334.30 1116
8335.16 1070
8336.02 1068
8336.88 1067
8337.75 1049
8338.61 1110
8339.47 1116
8340.33 1093
8341.19 1116
8342.06 1047
8342.92 1110
8343.78 1143
8344.64 1145
8345.50 1181
8346.37 1186
8347.23 1223
8348.09 1210
8348.95 1261
8349.82 1243
8350.68 1234
8351.54 1270
8352.40 1240
8353.27 1185
8354.13 1225
8354.99 1139
8355.86 1129
8356.72 1113
8357.58 1201
8358.45 1134
8359.31 1161
8360.17 1156
8361.03 1116
8361.90 1116
8362.76 1129
8363.62 1118
8364.49 1099
8365.35 1117
8366.21 1101
8367.08 1138
8367.94 1165
8368.80 1138
8369.67 1157
8370.53 1147
8371.40 1168
8372.26 1179
8373.12 1165
8373.99 1163
8374.85 1192
8375.71 1168
8376.58 1209
8377.44 1181
8378.31 1203
8379.17 1237
8380.03 1234
8380.90 1222
8381.76 1221
8382.63 1260
8383.49 1284
8384.36 1334
8385.22 1381
8386.08 1419
8386.95 1429
8387.81 1395
8388.68 1415
8389.54 1405
8390.41 1319
8391.27 1313
8392.14 1307
8393.00 1322
8393.87 1307
8394.73 1312
8395.60 1318
8396.46 1285
8397.33 1283
8398.19 1283
8399.06 1322
8399.92 1299
8400.79 1297
8401.65 1313
8402.52 1311
8403.38 1329
8404.25 1290
8405.11 1282
8405.98 1227
8406.84 1257
8407.71 1280
8408.58 1285
8409.44 1267
8410.31 1286
8411.17 1258
8412.04 1348
8412.90 1315
8413.77 1318
8414.64 1357
8415.50 1291
8416.37 1319
8417.23 1333
8418.10 1339
8418.97 1370
8419.83 1348
8420.70 1373
8421.56 1400
8422.43 1424
8423.30 1396
8424.16 1504
8425.03 1488
8425.90 1491
8426.76 1552
8427.63 1563
8428.50 1531
8429.36 1518
8430.23 1517
8431.10 1532
8431.96 1545
8432.83 1544
8433.70 1482
8434.56 1477
8435.43 1514
8436.30 1520
8437.16 1455
8438.03 1477
8438.90 1511
8439.77 1519
8440.63 1545
8441.50 1583
8442.37 1516
8443.24 1536
8444.10 1592
8444.97 1549
8445.84 1587
8446.71 1552
8447.57 1586
8448.44 1568
8449.31 1594
8450.18 1671
8451.04 1675
8451.91 1755
8452.78 1896
8453.65 2088
8454.52 2429
8455.38 2663
8456.25 2760
8457.12 2970
8457.99 2979
8458.86 2934
8459.72 2727
8460.59 2611
8461.46 2340
8462.33 2171
8463.20 1957
8464.07 1854
8464.93 1799
8465.80 1737
8466.67 1696
8467.54 1674
8468.41 1682
8469.28 1582
8470.15 1580
8471.02 1564
8471.88 1513
8472.75 1459
8473.62 1455
8474.49 1465
8475.36 1458
8476.23 1463
8477.10 1378
8477.97 1414
8478.84 1408
8479.71 1414
8480.58 1416
8481.44 1511
8482.31 1510
8483.18 1519
8484.05 1543
8484.92 1533
8485.79 1521
8486.66 1541
8487.53 1481
8488.40 1447
8489.27 1432
8490.14 1383
8491.01 1315
8491.88 1325
8492.75 1400
8493.62 1384
8494.49 1398
8495.36 1455
8496.23 1419
8497.10 1383
8497.97 1387
8498.84 1375
8499.71 1357
8500.58 1381
8501.45 1411
8502.32 1343
8503.19 1362
8504.06 1344
8504.93 1337
8505.80 1388
8506.67 1378
8507.55 1338
8508.42 1361
8509.29 1365
8510.16 1409
8511.03 1364
8511.90 1394
8512.77 1399
8513.64 1427
8514.51 1458
8515.38 1428
8516.25 1491
8517.13 1459
8518.00 1498
8518.87 1462
8519.74 1490
8520.61 1511
8521.48 1583
8522.35 1593
8523.23 1623
8524.10 1777
8524.97 1750
8525.84 1799
8526.71 1867
8527.58 1853
8528.46 1847
8529.33 1811
8530.20 1717
8531.07 1679
8531.94 1661
8532.81 1639
8533.69 1528
8534.56 1487
8535.43 1519
8536.30 1460
8537.18 1442
8538.05 1402
8538.92 1387
8539.79 1411
8540.66 1425
8541.54 1369
8542.41 1381
8543.28 1370
8544.15 1341
8545.03 1338
8545.90 1362
8546.77 1365
8547.64 1347
8548.52 1307
8549.39 1349
8550.26 1369
8551.14 1402
8552.01 1366
8552.88 1427
8553.76 1481
8554.63 1448
8555.50 1498
8556.37 1513
8557.25 1527
8558.12 1444
8558.99 1434
8559.87 1434
8560.74 1418
8561.61 1392
8562.49 1348
8563.36 1325
8564.24 1293
8565.11 1270
8565.98 1288
8566.86 1305
8567.73 1245
8568.60 1204
8569.48 1235
8570.35 1228
8571.23 1266
8572.10 1276
8572.97 1241
8573.85 1252
8574.72 1199
8575.60 1227
8576.47 1251
8577.34 1234
8578.22 1208
8579.09 1198
8579.97 1208
8580.84 1231
8581.72 1207
8582.59 1229
8583.47 1219
8584.34 1236
8585.21 1243
8586.09 1231
8586.96 1234
8587.84 1243
8588.71 1274
8589.59 1275
8590.46 1211
8591.34 1249
8592.21 1226
8593.09 1252
8593.96 1258
8594.84 1295
8595.71 1265
8596.59 1300
8597.46 1346
8598.34 1355
8599.22 1322
8600.09 1328
8600.97 1346
8601.84 1345
8602.72 1390
8603.59 1353
8604.47 1364
8605.34 1388
8606.22 1379
8607.10 1356
8607.97 1414
8608.85 1429
8609.72 1400
8610.60 1421
8611.47 1445
8612.35 1413
8613.23 1449
8614.10 1405
8614.98 1486
8615.86 1499
8616.73 1455
8617.61 1506
8618.48 1540
8619.36 1512
8620.24 1598
8621.11 1585
8621.99 1575
8622.87 1572
8623.74 1570
8624.62 1592
8625.50 1624
8626.37 1619
8627.25 1572
8628.13 1555
8629.00 1600
8629.88 1597
8630.76 1604
8631.64 1576
8632.51 1541
8633.39 1562
8634.27 1604
8635.14 1602
8636.02 1630
8636.90 1606
8637.78 1646
8638.65 1618
8639.53 1642
8640.41 1621
8641.29 1647
8642.16 1652
8643.04 1737
8643.92 1756
8644.80 1745
8645.67 1781
8646.55 1792
8647.43 1840
8648.31 1828
8649.18 1823
8650.06 1882
8650.94 1914
8651.82 1873
8652.70 1853
8653.58 1915
8654.45 1956
8655.33 1920
8656.21 1901
8657.09 1975
8657.97 1986
8658.84 2064
8659.72 2198
8660.60 2330
8661.48 2537
8662.36 2728
8663.24 2999
8664.12 3209
8664.99 3397
8665.87 3505
8666.75 3463
8667.63 3351
8668.51 3159
8669.39 2928
8670.27 2787
8671.15 2571
8672.03 2433
8672.91 2375
8673.78 2278
8674.66 2266
8675.54 2184
8676.42 2095
8677.30 2008
8678.18 2019
8679.06 1894
8679.94 1875
8680.82 1859
8681.70 1770
8682.58 1783
8683.46 1769
8684.34 1802
8685.22 1728
8686.10 1720
8686.98 1777
8687.86 1855
8688.74 1859
8689.62 1891
8690.50 1961
8691.38 2121
8692.26 2235
8693.14 2337
8694.02 2358
8694.90 2332
8695.78 2257
8696.66 2166
8697.54 2094
8698.42 2051
8699.30 2020
8700.18 2013
8701.06 2000
8701.94 1997
8702.82 1998
8703.70 1982
8704.58 1934
8705.46 1904
8706.34 1872
8707.23 1792
8708.11 1678
8708.99 1622
8709.87 1560
8710.75 1507
8711.63 1475
8712.51 1432
8713.39 1387
8714.27 1356
8715.16 1323
8716.04 1306
8716.92 1327
8717.80 1338
8718.68 1355
8719.56 1371
8720.44 1389
8721.33 1369
8722.21 1384
8723.09 1353
8723.97 1339
8724.85 1343
8725.73 1359
8726.62 1375
8727.50 1330
8728.38 1405
8729.26 1418
8730.14 1343
8731.03 1397
8731.91 1356
8732.79 1369
8733.67 1403
8734.55 1399
8735.44 1337
8736.32 1336
8737.20 1368
8738.08 1356
8738.97 1355
8739.85 1288
8740.73 1397
8741.61 1371
8742.50 1397
8743.38 1387
8744.26 1390
8745.14 1398
8746.03 1367
8746.91 1292
8747.79 1346
8748.68 1326
8749.56 1304
8750.44 1350
8751.33 1340
8752.21 1337
8753.09 1334
8753.97 1362
8754.86 1424
8755.74 1370
8756.62 1389
8757.51 1349
8758.39 1398
8759.28 1378
8760.16 1342
8761.04 1353
8761.93 1324
8762.81 1347
8763.69 1339
8764.58 1349
8765.46 1323
8766.34 1344
8767.23 1300
8768.11 1279
8769.00 1335
8769.88 1283
8770.76 1316
8771.65 1334
8772.53 1322
8773.42 1311
8774.30 1335
8775.19 1292
8776.07 1305
8776.95 1265
8777.84 1257
8778.72 1298
8779.61 1300
8780.49 1348
8781.38 1372
8782.26 1359
8783.15 1400
8784.03 1417
8784.92 1417
8785.80 1325
8786.69 1293
8787.57 1309
8788.46 1264
8789.34 1252
8790.23 1243
8791.11 1195
8792.00 1173
8792.88 1196
8793.77 1160
8794.65 1102
8795.54 1085
8796.42 1176
8797.31 1169
8798.19 1134
8799.08 1143
8799.96 1161
8800.85 1102
8801.74 1087
8802.62 1112
8803.51 1110
8804.39 1082
8805.28 1085
8806.16 1085
8807.05 1088
8807.94 1087
8808.82 1095
8809.71 1097
8810.59 1078
8811.48 1080
8812.37 1091
8813.25 1076
8814.14 1103
8815.03 1057
8815.91 1032
8816.80 1027
8817.68 1040
8818.57 1014
8819.46 1027
8820.34 1018
8821.23 1069
8822.12 1081
8823.00 1068
8823.89 1069
8824.78 1057
8825.66 1041
8826.55 1045
8827.44 996
8828.33 1052
8829.21 1043
8830.10 1030
8830.99 1033
8831.87 1062
8832.76 1026
8833.65 1041
8834.54 1040
8835.42 1016
8836.31 1033
8837.20 1005
8838.08 960
8838.97 1014
8839.86 1032
8840.75 1002
8841.64 982
8842.52 986
8843.41 1008
8844.30 1009
8845.19 1018
8846.07 1031
8846.96 972
8847.85 988
8848.74 994
8849.63 975
8850.51 991
8851.40 960
8852.29 980
8853.18 954
8854.07 987
8854.96 953
8855.84 953
8856.73 936
8857.62 954
8858.51 970
8859.40 1004
8860.29 978
8861.17 957
8862.06 975
8862.95 943
8863.84 952
8864.73 994
8865.62 941
8866.51 957
8867.40 969
8868.29 981
8869.17 929
8870.06 906
8870.95 946
8871.84 960
8872.73 975
8873.62 958
8874.51 975
8875.40 959
8876.29 929
8877.18 935
8878.07 922
8878.96 935
8879.85 927
8880.74 921
8881.63 897
8882.51 954
8883.40 932
8884.29 910
8885.18 923
8886.07 950
8886.96 903
8887.85 915
8888.74 911
8889.63 890
8890.52 908
8891.41 872
8892.30 917
8893.19 900
8894.09 936
8894.98 908
8895.87 871
8896.76 930
8897.65 887
8898.54 883
8899.43 859
8900.32 867
8901.21 895
8902.10 884
8902.99 915
8903.88 890
8904.77 883
8905.66 875
8906.55 851
8907.44 855
8908.34 846
8909.23 871
8910.12 874
8911.01 886
8911.90 868
8912.79 878
8913.68 864
8914.57 840
8915.47 879
8916.36 862
8917.25 882
8918.14 850
8919.03 827
8919.92 850
8920.81 889
8921.71 863
8922.60 840
8923.49 829
8924.38 853
8925.27 849
8926.16 821
8927.06 820
8927.95 832
8928.84 882
8929.73 842
8930.62 848
8931.52 844
8932.41 854
8933.30 838
8934.19 815
8935.09 823
8935.98 845
8936.87 859
8937.76 839
8938.66 847
8939.55 847
8940.44 844
8941.33 849
8942.23 842
8943.12 847
8944.01 841
8944.90 794
8945.80 837
8946.69 854
8947.58 841
8948.48 836
8949.37 839
8950.26 828
8951.16 854
8952.05 836
8952.94 848
8953.84 869
8954.73 872
8955.62 856
8956.52 848
8957.41 891
8958.30 894
8959.20 861
8960.09 847
8960.98 852
8961.88 920
8962.77 903
8963.66 876
8964.56 877
8965.45 875
8966.35 865
8967.24 866
8968.13 857
8969.03 849
8969.92 879
8970.82 900
8971.71 864
8972.60 868
8973.50 878
8974.39 818
8975.29 863
8976.18 844
8977.08 848
8977.97 823
8978.87 863
8979.76 823
8980.65 810
8981.55 842
8982.44 842
8983.34 866
8984.23 847
8985.13 821
8986.02 826
8986.92 843
8987.81 846
8988.71 853
8989.60 851
8990.50 867
8991.39 889
8992.29 897
8993.18 852
8994.08 872
8994.97 865
8995.87 839
8996.76 825
8997.66 841
8998.56 882
8999.45 856
9000.35 858
9001.24 818
9002.14 852
9003.03 817
9003.93 834
9004.83 816
9005.72 801
9006.62 833
9007.51 827
9008.41 833
9009.31 841
9010.20 847
9011.10 823
9011.99 838
9012.89 833
9013.79 847
9014.68 850
9015.58 868
9016.48 870
9017.37 877
9018.27 849
9019.16 843
9020.06 843
9020.96 833
9021.85 847
9022.75 850
9023.65 857
9024.54 858
9025.44 854
9026.34 863
9027.24 872
9028.13 864
9029.03 860
9029.93 805
9030.82 805
9031.72 827
9032.62 839
9033.52 846
9034.41 849
9035.31 871
9036.21 833
9037.10 848
9038.00 799
9038.90 824
9039.80 840
9040.69 833
9041.59 867
9042.49 839
9043.39 804
9044.29 815
9045.18 818
9046.08 860
9046.98 808
9047.88 846
9048.78 886
9049.67 858
9050.57 824
9051.47 817
9052.37 846
9053.27 844
9054.16 874
9055.06 873
9055.96 867
9056.86 884
9057.76 888
9058.66 912
9059.55 857
9060.45 880
9061.35 843
9062.25 846
9063.15 901
9064.05 854
9064.95 833
9065.85 851
9066.74 839
9067.64 887
9068.54 885
9069.44 833
9070.34 880
9071.24 884
9072.14 906
9073.04 907
9073.94 902
9074.84 851
9075.74 849
9076.64 847
9077.53 876
9078.43 879
9079.33 881
9080.23 844
9081.13 895
9082.03 884
9082.93 954
9083.83 934
9084.73 921
9085.63 891
9086.53 948
9087.43 953
9088.33 933
9089.23 968
9090.13 922
9091.03 911
9091.93 927
9092.83 895
9093.73 887
9094.63 890
9095.53 897
9096.43 885
9097.33 845
9098.23 835
9099.13 854
9100.04 901
9100.94 889
9101.84 896
9102.74 882
9103.64 848
9104.54 854
9105.44 825
9106.34 821
9107.24 812
9108.14 895
9109.04 867
9109.94 883
9110.85 857
9111.75 833
9112.65 847
9113.55 858
9114.45 855
9115.35 831
9116.25 847
9117.15 893
9118.06 875
9118.96 828
9119.86 876
9120.76 834
9121.66 896
9122.56 882
9123.46 877
9124.37 853
9125.27 880
9126.17 869
9127.07 871
9127.97 855
9128.88 876
9129.78 858
9130.68 872
9131.58 865
9132.48 857
9133.39 853
9134.29 838
9135.19 850
9136.09 845
9137.00 830
9137.90 834
9138.80 825
9139.70 852
9140.61 862
9141.51 831
9142.41 829
9143.31 876
9144.22 859
9145.12 840
9146.02 855
9146.92 830
9147.83 865
9148.73 901
9149.63 838
9150.54 854
9151.44 841
9152.34 871
9153.25 852
9154.15 851
9155.05 846
9155.96 857
9156.86 877
9157.76 851
9158.67 841
9159.57 824
9160.47 866
9161.38 882
9162.28 887
9163.18 855
9164.09 837
9164.99 842
9165.90 858
9166.80 875
9167.70 831
9168.61 850
9169.51 868
9170.42 812
9171.32 830
9172.22 875
9173.13 897
9174.03 875
9174.94 844
9175.84 879
9176.74 875
9177.65 901
9178.55 886
9179.46 885
9180.36 871
9181.27 861
9182.17 859
9183.08 857
9183.98 894
9184.89 872
9185.79 852
9186.70 849
9187.60 872
9188.51 885
9189.41 893
9190.32 868
9191.22 857
9192.13 851
9193.03 853
9193.94 845
9194.84 944
9195.75 925
9196.65 911
9197.56 913
9198.46 912
9199.37 919
9200.27 920
9201.18 935
9202.08 928
9202.99 961
9203.90 966
9204.80 899
9205.71 884
9206.61 903
9207.52 885
9208.42 855
9209.33 886
9210.24 886
9211.14 850
9212.05 852
9212.95 870
9213.86 862
9214.77 842
9215.67 832
9216.58 809
9217.49 875
9218.39 877
9219.30 874
9220.21 861
9221.11 888
9222.02 855
9222.93 820
9223.83 866
9224.74 860
9225.65 865
9226.55 868
9227.46 891
9228.37 867
9229.27 868
9230.18 795
9231.09 858
9231.99 838
9232.90 815
9233.81 810
9234.72 852
9235.62 865
9236.53 834
9237.44 853
9238.34 832
9239.25 837
9240.16 876
9241.07 848
9241.97 846
9242.88 858
9243.79 853
9244.70 832
9245.61 847
9246.51 845
9247.42 848
9248.33 829
9249.24 826
9250.14 837
9251.05 820
9251.96 820
9252.87 796
9253.78 808
9254.69 837
9255.59 832
9256.50 826
9257.41 828
9258.32 831
9259.23 828
9260.14 837
9261.04 870
9261.95 886
9262.86 871
9263.77 867
9264.68 850
9265.59 852
9266.50 847
9267.40 878
9268.31 838
9269.22 846
9270.13 828
9271.04 827
9271.95 850
9272.86 867
9273.77 825
9274.68 847
9275.59 842
9276.49 874
9277.40 842
9278.31 834
9279.22 850
9280.13 874
9281.04 866
9281.95 811
9282.86 849
9283.77 829
9284.68 814
9285.59 833
9286.50 831
9287.41 820
9288.32 825
9289.23 846
9290.14 849
9291.05 823
9291.96 869
9292.87 866
9293.78 888
9294.69 863
9295.60 904
9296.51 896
9297.42 953
9298.33 923
9299.24 954
9300.15 962
9301.06 932
9301.97 928
9302.88 951
9303.79 931
9304.70 921
9305.61 889
9306.53 890
9307.44 874
9308.35 907
9309.26 942
9310.17 927
9311.08 899
9311.99 883
9312.90 885
9313.81 859
9314.72 848
9315.63 851
9316.55 895
9317.46 854
9318.37 865
9319.28 878
9320.19 831
9321.10 860
9322.01 856
9322.93 870
9323.84 835
9324.75 858
9325.66 855
9326.57 840
9327.48 803
9328.40 833
9329.31 867
9330.22 870
9331.13 833
9332.04 841
9332.96 874
9333.87 868
9334.78 851
9335.69 847
9336.60 832
9337.52 842
9338.43 871
9339.34 866
9340.25 878
9341.17 860
9342.08 848
9342.99 869
9343.90 845
9344.82 839
9345.73 825
9346.64 860
9347.55 863
9348.47 864
9349.38 873
9350.29 862
9351.21 861
9352.12 866
9353.03 867
9353.94 874
9354.86 896
9355.77 900
9356.68 880
9357.60 840
9358.51 877
9359.42 855
9360.34 878
9361.25 870
9362.16 849
9363.08 867
9363.99 906
9364.90 870
9365.82 880
9366.73 866
9367.65 889
9368.56 868
9369.47 923
9370.39 859
9371.30 890
9372.21 919
9373.13 870
9374.04 874
9374.96 914
9375.87 885
9376.79 859
9377.70 914
9378.61 897
9379.53 911
9380.44 905
9381.36 864
9382.27 884
9383.19 928
9384.10 941
9385.01 922
9385.93 951
9386.84 910
9387.76 904
9388.67 910
9389.59 938
9390.50 964
9391.42 967
9392.33 949
9393.25 965
9394.16 937
9395.08 929
9395.99 953
9396.91 976
9397.82 930
9398.74 964
9399.65 965
9400.57 938
9401.48 923
9402.40 939
9403.32 935
9404.23 944
9405.15 942
9406.06 926
9406.98 955
9407.89 936
9408.81 947
9409.73 938
9410.64 917
9411.56 955
9412.47 938
9413.39 911
9414.30 957
9415.22 889
9416.14 903
9417.05 968
9417.97 965
9418.89 938
9419.80 913
9420.72 933
9421.63 912
9422.55 932
9423.47 946
9424.38 938
9425.30 946
9426.22 975
9427.13 1024
9428.05 957
9428.97 932
9429.88 981
9430.80 969
9431.72 981
9432.63 996
9433.55 1024
9434.47 1049
9435.38 1036
9436.30 1041
9437.22 1020
9438.14 1011
9439.05 1055
9439.97 1048
9440.89 1092
9441.81 1066
9442.72 1073
9443.64 1061
9444.56 1081
9445.47 1079
9446.39 1089
9447.31 1125
9448.23 1103
9449.15 1163
9450.06 1178
9450.98 1197
9451.90 1282
9452.82 1274
9453.73 1308
9454.65 1315
9455.57 1346
9456.49 1326
9457.41 1246
9458.32 1197
9459.24 1200
9460.16 1160
9461.08 1145
9462.00 1113
9462.92 1062
9463.83 1027
9464.75 1009
9465.67 1001
9466.59 952
9467.51 972
9468.43 984
9469.35 978
9470.26 970
9471.18 959
9472.10 951
9473.02 937
9473.94 963
9474.86 988
9475.78 955
9476.70 969
9477.62 1006
9478.54 989
9479.45 936
9480.37 990
9481.29 979
9482.21 979
9483.13 1028
9484.05 1003
9484.97 991
9485.89 1022
9486.81 1019
9487.73 977
9488.65 996
9489.57 978
9490.49 999
9491.41 1018
9492.33 989
9493.25 985
9494.17 958
9495.09 1000
9496.01 1014
9496.93 1034
9497.85 1023
9498.77 966
9499.69 1013
9500.61 1025
9501.53 987
9502.45 1004
9503.37 1051
9504.29 1041
9505.21 1023
9506.13 1021
9507.05 1079
9507.97 1032
9508.89 1029
9509.81 1044
9510.73 1023
9511.65 1026
9512.57 1065
9513.49 1065
9514.42 1034
9515.34 1092
9516.26 1116
9517.18 1090
9518.10 1096
9519.02 1077
9519.94 1122
9520.86 1128
9521.78 1125
9522.71 1106
9523.63 1147
9524.55 1148
9525.47 1161
9526.39 1115
9527.31 1138
9528.23 1114
9529.16 1169
9530.08 1151
9531.00 1104
9531.92 1113
9532.84 1172
9533.76 1136
9534.69 1118
9535.61 1180
9536.53 1171
9537.45 1187
9538.37 1164
9539.30 1163
9540.22 1161
9541.14 1164
9542.06 1140
9542.98 1139
9543.91 1057
9544.83 1069
9545.75 1119
9546.67 1094
9547.60 1112
9548.52 1091
9549.44 1132
9550.36 1160
9551.29 1185
9552.21 1159
9553.13 1209
9554.06 1163
9554.98 1170
9555.90 1161
9556.82 1200
9557.75 1173
9558.67 1162
9559.59 1201
9560.52 1177
9561.44 1199
9562.36 1189
9563.29 1235
9564.21 1232
9565.13 1200
9566.06 1211
9566.98 1219
9567.90 1185
9568.83 1206
9569.75 1215
9570.67 1274
9571.60 1288
9572.52 1272
9573.44 1285
9574.37 1300
9575.29 1295
9576.22 1301
9577.14 1305
9578.06 1355
9578.99 1326
9579.91 1362
9580.84 1325
9581.76 1301
9582.68 1383
9583.61 1330
9584.53 1376
9585.46 1363
9586.38 1400
9587.31 1420
9588.23 1374
9589.15 1391
9590.08 1360
9591.00 1377
9591.93 1432
9592.85 1450
9593.78 1440
9594.70 1440
9595.63 1501
9596.55 1539
9597.48 1577
9598.40 1639
9599.33 1679
9600.25 1705
9601.18 1754
9602.10 1720
9603.03 1758
9603.95 1654
9604.88 1574
9605.80 1577
9606.73 1531
9607.65 1515
9608.58 1502
9609.50 1490
9610.43 1435
9611.35 1459
9612.28 1461
9613.21 1478
9614.13 1460
9615.06 1413
9615.98 1419
9616.91 1415
9617.84 1445
9618.76 1434
9619.69 1430
9620.61 1420
9621.54 1404
9622.47 1420
9623.39 1465
9624.32 1446
9625.24 1444
9626.17 1482
9627.10 1513
9628.02 1505
9628.95 1520
9629.88 1499
9630.80 1479
9631.73 1518
9632.65 1479
9633.58 1499
9634.51 1525
9635.43 1575
9636.36 1590
9637.29 1550
9638.22 1551
9639.14 1561
9640.07 1601
9641.00 1651
9641.92 1688
9642.85 1697
9643.78 1652
9644.70 1666
9645.63 1705
9646.56 1707
9647.49 1737
9648.41 1735
9649.34 1739
9650.27 1728
9651.20 1681
9652.12 1629
9653.05 1641
9653.98 1650
9654.91 1628
9655.83 1609
9656.76 1652
9657.69 1629
9658.62 1656
9659.55 1674
9660.47 1674
9661.40 1720
9662.33 1735
9663.26 1751
9664.19 1731
9665.11 1735
9666.04 1750
9666.97 1778
9667.90 1821
9668.83 1784
9669.75 1762
9670.68 1823
9671.61 1827
9672.54 1857
9673.47 1877
9674.40 1813
9675.33 1875
9676.25 1860
9677.18 1847
9678.11 1815
9679.04 1857
9679.97 1867
9680.90 1892
9681.83 1883
9682.76 1883
9683.69 1850
9684.61 1872
9685.54 1863
9686.47 1837
9687.40 1846
9688.33 1855
9689.26 1874
9690.19 1865
9691.12 1907
9692.05 1877
9692.98 1840
9693.91 1902
9694.84 1965
9695.77 1970
9696.70 1985
9697.63 2018
9698.56 2049
9699.49 2025
9700.42 2062
9701.35 2136
9702.28 2062
9703.21 2039
9704.14 1998
9705.07 1953
9706.00 1940
9706.93 1956
9707.86 1893
9708.79 1911
9709.72 1973
9710.65 2005
9711.58 2010
9712.51 2071
9713.44 2178
9714.37 2211
9715.30 2206
9716.23 2207
9717.16 2268
9718.09 2275
9719.02 2182
9719.95 2168
9720.88 2068
9721.81 2004
9722.75 1930
9723.68 1852
9724.61 1805
9725.54 1735
9726.47 1721
9727.40 1688
9728.33 1637
9729.26 1726
9730.19 1709
9731.13 1658
9732.06 1685
9732.99 1718
9733.92 1691
9734.85 1675
9735.78 1657
9736.71 1650
9737.65 1611
9738.58 1604
9739.51 1603
9740.44 1542
9741.37 1547
9742.30 1554
9743.24 1529
9744.17 1495
9745.10 1470
9746.03 1451
9746.96 1440
9747.90 1437
9748.83 1429
9749.76 1444
9750.69 1422
9751.63 1426
9752.56 1467
9753.49 1389
9754.42 1389
9755.36 1404
9756.29 1356
9757.22 1346
9758.15 1389
9759.09 1407
9760.02 1365
9760.95 1361
9761.88 1404
9762.82 1397
9763.75 1383
9764.68 1403
9765.62 1371
9766.55 1390
9767.48 1406
9768.41 1407
9769.35 1447
9770.28 1385
9771.21 1405
9772.15 1359
9773.08 1369
9774.01 1357
9774.95 1346
9775.88 1336
9776.81 1358
9777.75 1360
9778.68 1362
9779.62 1370
9780.55 1414
9781.48 1391
9782.42 1351
9783.35 1322
9784.28 1348
9785.22 1357
9786.15 1345
9787.09 1374
9788.02 1344
9788.95 1315
9789.89 1294
9790.82 1340
9791.76 1343
9792.69 1316
9793.63 1340
9794.56 1330
9795.49 1363
9796.43 1361
9797.36 1323
9798.30 1369
9799.23 1365
9800.17 1346
9801.10 1353
9802.04 1381
9802.97 1343
9803.91 1302
9804.84 1285
9805.78 1245
9806.71 1224
9807.65 1224
9808.58 1186
9809.52 1174
9810.45 1184
9811.39 1165
9812.32 1149
9813.26 1160
9814.19 1129
9815.13 1131
9816.06 1132
9817.00 1132
9817.93 1130
9818.87 1112
9819.80 1089
9820.74 1093
9821.68 1115
9822.61 1118
9823.55 1077
9824.48 1079
9825.42 1095
9826.35 1093
9827.29 1078
9828.23 1059
9829.16 1100
9830.10 1071
9831.03 1062
9831.97 1093
9832.91 1094
9833.84 1137
9834.78 1108
9835.72 1100
9836.65 1080
9837.59 1130
9838.52 1089
9839.46 1075
9840.40 1109
9841.33 1067
9842.27 1044
9843.21 1079
9844.14 1103
9845.08 1091
9846.02 1079
9846.95 1089
9847.89 1095
9848.83 1113
9849.77 1112
9850.70 1111
9851.64 1090
9852.58 1121
9853.51 1096
9854.45 1076
9855.39 1080
9856.33 1096
9857.26 1096
9858.20 1053
9859.14 1032
9860.08 1071
9861.01 1102
9861.95 1060
9862.89 1044
9863.83 1028
9864.76 1072
9865.70 1033
9866.64 1038
9867.58 1023
9868.51 1033
9869.45 1023
9870.39 1005
9871.33 1042
9872.27 1031
9873.20 1016
9874.14 1019
9875.08 1054
9876.02 1046
9876.96 1043
9877.90 1060
9878.83 1022
9879.77 1040
9880.71 1019
9881.65 1012
9882.59 1052
9883.53 1081
9884.47 1018
9885.40 997
9886.34 1038
9887.28 1049
9888.22 997
9889.16 1000
9890.10 1026
9891.04 1004
9891.98 1016
9892.91 1018
9893.85 995
9894.79 1010
9895.73 1053
9896.67 1009
9897.61 986
9898.55 1000
9899.49 1038
9900.43 1010
9901.37 998
9902.31 1019
9903.25 998
9904.19 970
9905.13 970
9906.07 1007
9907.01 1045
9907.95 997
9908.89 989
9909.83 1003
9910.77 1020
9911.71 1022
9912.65 986
9913.59 1010
9914.53 1009
9915.47 999
9916.41 1063
9917.35 1028
9918.29 984
9919.23 1042
9920.17 1033
9921.11 1044
9922.05 1061
9922.99 1098
9923.93 1166
9924.87 1236
9925.81 1292
9926.75 1304
9927.69 1347
9928.63 1378
9929.57 1322
9930.51 1319
9931.45 1223
9932.39 1154
9933.34 1130
9934.28 1118
9935.22 1053
9936.16 1046
9937.10 1051
9938.04 1019
9938.98 1035
9939.92 989
9940.87 939
9941.81 966
9942.75 979
9943.69 954
9944.63 1010
9945.57 1017
9946.51 995
9947.46 1017
9948.40 1039
9949.34 993
9950.28 989
9951.22 1005
9952.16 1016
9953.11 1005
9954.05 1000
9954.99 991
9955.93 998
9956.87 971
9957.82 988
9958.76 946
9959.70 939
9960.64 944
9961.59 950
9962.53 932
9963.47 912
9964.41 894
9965.35 888
9966.30 868
9967.24 895
9968.18 922
9969.13 919
9970.07 909
9971.01 842
9971.95 916
9972.90 883
9973.84 839
9974.78 849
9975.73 839
9976.67 858
9977.61 850
9978.55 856
9979.50 881
9980.44 892
9981.38 865
9982.33 861
9983.27 848
9984.21 899
9985.16 908
9986.10 864
9987.04 862
9987.99 885
9988.93 905
9989.88 886
9990.82 905
9991.76 898
9992.71 868
9993.65 839
9994.59 849
9995.54 864
9996.48 853
9997.43 861
9998.37 887
9999.31 882
10000.26 855
10001.20 863
10002.15 876
10003.09 867
10004.04 838
10004.98 885
10005.92 880
10006.87 889
10007.81 868
10008.76 868
10009.70 868
10010.65 883
10011.59 878
10012.54 864
10013.48 864
10014.43 864
10015.37 883
10016.32 867
10017.26 891
10018.21 882
10019.15 876
10020.10 880
10021.04 876
10021.99 860
10022.93 836
10023.88 811
10024.82 895
10025.77 862
10026.71 864
10027.66 854
10028.60 853
10029.55 869
10030.49 860
10031.44 848
10032.39 816
10033.33 841
10034.28 842
10035.22 845
10036.17 842
10037.11 865
10038.06 852
10039.01 838
10039.95 841
10040.90 863
10041.84 868
10042.79 848
10043.74 831
10044.68 848
10045.63 876
10046.58 857
10047.52 839
10048.47 833
10049.41 823
10050.36 794
10051.31 817
10052.25 852
10053.20 882
10054.15 838
10055.09 820
10056.04 846
10056.99 835
10057.93 871
10058.88 842
10059.83 830
10060.78 835
10061.72 833
10062.67 839
10063.62 857
10064.56 843
10065.51 817
10066.46 848
10067.41 862
10068.35 857
10069.30 804
10070.25 796
10071.20 855
10072.14 825
10073.09 822
10074.04 822
10074.99 838
10075.93 849
10076.88 810
10077.83 835
10078.78 832
10079.72 815
10080.67 836
10081.62 826
10082.57 847
10083.52 859
10084.46 827
10085.41 799
10086.36 801
10087.31 853
10088.26 828
10089.21 815
10090.15 808
10091.10 817
10092.05 815
10093.00 823
10093.95 840
10094.90 798
10095.85 828
10096.79 833
10097.74 828
10098.69 832
10099.64 847
10100.59 874
10101.54 848
10102.49 833
10103.44 856
10104.39 882
10105.33 861
10106.28 804
10107.23 857
10108.18 839
10109.13 866
10110.08 840
10111.03 812
10111.98 809
10112.93 827
10113.88 830
10114.83 833
10115.78 832
10116.73 820
10117.68 825
10118.63 810
10119.58 806
10120.53 863
10121.48 858
10122.43 847
10123.38 817
10124.33 828
10125.28 828
10126.23 834
10127.18 840
10128.13 867
10129.08 845
10130.03 828
10130.98 845
10131.93 858
10132.88 842
10133.83 842
10134.78 853
10135.73 861
10136.68 915
10137.63 855
10138.58 868
10139.53 880
10140.48 871
10141.43 896
10142.38 882
10143.33 882
10144.29 866
10145.24 839
10146.19 869
10147.14 870
10148.09 855
10149.04 877
10149.99 872
10150.94 852
10151.89 873
10152.85 849
10153.80 869
10154.75 895
10155.70 907
10156.65 911
10157.60 859
10158.55 880
10159.51 872
10160.46 882
10161.41 826
10162.36 853
10163.31 933
10164.26 871
10165.22 911
10166.17 922
10167.12 893
10168.07 894
10169.02 899
10169.98 895
10170.93 919
10171.88 920
10172.83 902
10173.79 909
10174.74 958
10175.69 936
10176.64 937
10177.60 951
10178.55 921
10179.50 943
10180.45 918
10181.41 950
10182.36 942
10183.31 921
10184.26 954
10185.22 937
10186.17 909
10187.12 926
10188.08 911
10189.03 923
10189.98 964
10190.93 929
10191.89 968
10192.84 920
10193.79 900
10194.75 954
10195.70 958
10196.65 968
10197.61 928
10198.56 953
10199.51 935
10200.47 937
10201.42 960
10202.38 964
10203.33 1015
10204.28 1014
10205.24 976
10206.19 1020
10207.14 1054
10208.10 1061
10209.05 1037
10210.01 1057
10210.96 1067
10211.91 992
10212.87 978
10213.82 981
10214.78 960
10215.73 973
10216.69 967
10217.64 933
10218.59 952
10219.55 958
10220.50 905
10221.46 936
10222.41 928
10223.37 971
10224.32 984
10225.28 954
10226.23 961
10227.19 980
10228.14 970
10229.10 977
10230.05 969
10231.01 1013
10231.96 1018
10232.92 1034
10233.87 1126
10234.83 1102
10235.78 1093
10236.74 1199
10237.69 1191
10238.65 1168
10239.60 1110
10240.56 1136
10241.51 1087
10242.47 1057
10243.42 1036
10244.38 1035
10245.34 1010
10246.29 949
10247.25 919
10248.20 929
10249.16 906
10250.11 912
10251.07 927
10252.03 890
10252.98 863
10253.94 905
10254.89 931
10255.85 966
10256.81 861
10257.76 903
10258.72 875
10259.68 871
10260.63 850
10261.59 849
10262.55 868
10263.50 863
10264.46 848
10265.41 839
10266.37 824
10267.33 858
10268.28 869
10269.24 892
10270.20 903
10271.16 887
10272.11 901
10273.07 870
10274.03 869
10274.98 891
10275.94 860
10276.90 873
10277.85 841
10278.81 863
10279.77 846
10280.73 858
10281.68 904
10282.64 876
10283.60 850
10284.56 877
10285.51 876
10286.47 914
10287.43 881
10288.39 895
10289.34 887
10290.30 900
10291.26 947
10292.22 953
10293.18 902
10294.13 907
10295.09 894
10296.05 908
10297.01 851
10297.97 868
10298.92 886
10299.88 854
10300.84 891
10301.80 866
10302.76 825
10303.72 887
10304.67 843
10305.63 820
10306.59 831
10307.55 846
10308.51 874
10309.47 822
10310.43 827
10311.38 829
10312.34 859
10313.30 858
10314.26 832
10315.22 833
10316.18 871
10317.14 909
10318.10 859
10319.06 864
10320.01 859
10320.97 841
10321.93 875
10322.89 863
10323.85 851
10324.81 834
10325.77 866
10326.73 852
10327.69 858
10328.65 863
10329.61 903
10330.57 871
10331.53 882
10332.49 869
10333.45 853
10334.41 872
10335.37 881
10336.33 846
10337.29 844
10338.25 869
10339.21 836
10340.17 820
10341.13 815
10342.09 777
10343.05 830
10344.01 826
10344.97 850
10345.93 850
10346.89 837
10347.85 828
10348.81 874
10349.77 868
10350.73 825
10351.69 817
10352.65 830
10353.61 831
10354.57 789
10355.53 832
10356.49 819
10357.46 789
10358.42 815
10359.38 804
10360.34 784
10361.30 788
10362.26 796
10363.22 811
10364.18 761
10365.14 781
10366.11 800
10367.07 782
10368.03 805
10368.99 780
10369.95 776
10370.91 807
10371.87 806
10372.84 793
10373.80 783
10374.76 747
10375.72 778
10376.68 805
10377.64 763
10378.61 788
10379.57 752
10380.53 796
10381.49 787
10382.45 746
10383.42 752
10384.38 764
10385.34 778
10386.30 784
10387.27 738
10388.23 740
10389.19 784
10390.15 776
10391.11 769
10392.08 776
10393.04 779
10394.00 757
10394.96 775
10395.93 775
10396.89 782
10397.85 779
10398.82 774
10399.78 734
10400.74 773
10401.70 770
10402.67 770
10403.63 744
10404.59 742
10405.56 725
10406.52 753
10407.48 756
10408.45 755
10409.41 755
10410.37 781
10411.34 776
10412.30 760
10413.26 763
10414.23 721
10415.19 771
10416.15 777
10417.12 778
10418.08 794
10419.04 767
10420.01 790
10420.97 771
10421.94 763
10422.90 773
10423.86 785
10424.83 774
10425.79 788
10426.76 747
10427.72 725
10428.68 750
10429.65 787
10430.61 776
10431.58 766
10432.54 801
10433.51 784
10434.47 782
10435.44 791
10436.40 786
10437.36 740
10438.33 772
10439.29 740
10440.26 765
10441.22 761
10442.19 801
10443.15 783
10444.12 768
10445.08 781
10446.05 813
10447.01 779
10447.98 762
10448.94 778
10449.91 758
10450.87 761
10451.84 759
10452.80 761
10453.77 795
10454.73 759
10455.70 762
10456.67 761
10457.63 781
10458.60 812
10459.56 775
10460.53 754
10461.49 789
10462.46 759
10463.43 756
10464.39 779
10465.36 773
10466.32 807
10467.29 799
10468.25 805
10469.22 771
10470.19 795
10471.15 806
10472.12 794
10473.09 770
10474.05 799
10475.02 761
10475.98 831
10476.95 781
10477.92 772
10478.88 806
10479.85 805
10480.82 803
10481.78 818
10482.75 763
10483.72 797
10484.68 844
10485.65 839
10486.62 813
10487.58 852
10488.55 855
10489.52 862
10490.49 834
10491.45 833
10492.42 840
10493.39 835
10494.35 841
10495.32 812
10496.29 798
10497.26 860
10498.22 857
10499.19 884
10500.16 889
10501.13 879
10502.09 927
10503.06 940
10504.03 961
10505.00 966
10505.96 945
10506.93 943
10507.90 943
10508.87 938
10509.84 905
10510.80 865
10511.77 839
10512.74 817
10513.71 822
10514.68 812
10515.64 817
10516.61 812
10517.58 815
10518.55 810
10519.52 778
10520.49 793
10521.45 791
10522.42 779
10523.39 799
10524.36 820
10525.33 797
10526.30 759
10527.27 774
10528.23 814
10529.20 818
10530.17 828
10531.14 822
10532.11 827
10533.08 836
10534.05 819
10535.02 836
10535.99 826
10536.96 836
10537.93 823
10538.89 808
10539.86 779
10540.83 783
10541.80 806
10542.77 802
10543.74 786
10544.71 745
10545.68 789
10546.65 781
10547.62 802
10548.59 823
10549.56 827
10550.53 793
10551.50 784
10552.47 798
10553.44 779
10554.41 800
10555.38 800
10556.35 829
10557.32 843
10558.29 809
10559.26 810
10560.23 812
10561.20 852
10562.17 868
10563.14 838
10564.11 829
10565.08 844
10566.05 825
10567.02 812
10567.99 825
10568.96 854
10569.93 867
10570.91 856
10571.88 831
10572.85 855
10573.82 865
10574.79 843
10575.76 879
10576.73 855
10577.70 838
10578.67 823
10579.64 863
10580.62 876
10581.59 835
10582.56 865
10583.53 850
10584.50 866
10585.47 874
10586.44 838
10587.42 862
10588.39 876
10589.36 922
10590.33 898
10591.30 856
10592.27 890
10593.25 870
10594.22 859
10595.19 896
10596.16 904
10597.13 905
10598.10 885
10599.08 885
10600.05 878
10601.02 887
10601.99 928
10602.97 949
10603.94 931
10604.91 940
10605.88 988
10606.85 1005
10607.83 1031
10608.80 1013
10609.77 1045
10610.74 1010
10611.72 1005
10612.69 1017
10613.66 1008
10614.64 978
10615.61 938
10616.58 924
10617.55 897
10618.53 873
10619.50 861
10620.47 883
10621.45 833
10622.42 829
10623.39 804
10624.37 861
10625.34 825
10626.31 835
10627.29 821
10628.26 847
10629.23 811
10630.21 846
10631.18 840
10632.15 803
10633.13 792
10634.10 815
10635.07 814
10636.05 833
10637.02 848
10638.00 858
10638.97 851
10639.94 842
10640.92 787
10641.89 813
10642.87 810
10643.84 820
10644.81 789
10645.79 785
10646.76 812
10647.74 803
10648.71 780
10649.68 755
10650.66 755
10651.63 751
10652.61 769
10653.58 782
10654.56 770
10655.53 791
10656.51 755
10657.48 767
10658.46 757
10659.43 747
10660.41 723
10661.38 742
10662.36 704
10663.33 735
10664.31 744
10665.28 759
10666.26 739
10667.23 757
10668.21 734
10669.18 745
10670.16 733
10671.13 750
10672.11 791
10673.08 771
10674.06 708
10675.03 741
10676.01 728
10676.99 708
10677.96 751
10678.94 788
10679.91 742
10680.89 764
10681.86 754
10682.84 787
10683.82 778
10684.79 749
10685.77 770
10686.74 766
10687.72 784
10688.70 759
10689.67 744
10690.65 759
10691.63 759
10692.60 768
10693.58 780
10694.55 790
10695.53 730
10696.51 736
10697.48 725
10698.46 770
10699.44 748
10700.41 732
10701.39 748
10702.37 767
10703.34 722
10704.32 752
10705.30 752
10706.27 749
10707.25 703
10708.23 724
10709.21 715
10710.18 716
10711.16 744
10712.14 750
10713.11 764
10714.09 727
10715.07 739
10716.05 766
10717.02 764
10718.00 731
10718.98 705
10719.96 720
10720.93 748
10721.91 765
10722.89 723
10723.87 726
10724.85 727
10725.82 748
10726.80 762
10727.78 749
10728.76 757
10729.74 752
10730.71 725
10731.69 722
10732.67 711
10733.65 703
10734.63 730
10735.60 776
10736.58 762
10737.56 740
10738.54 765
10739.52 740
10740.50 761
10741.48 739
10742.45 736
10743.43 749
10744.41 770
10745.39 777
10746.37 754
10747.35 692
10748.33 753
10749.31 744
10750.28 746
10751.26 699
10752.24 730
10753.22 748
10754.20 752
10755.18 721
10756.16 738
10757.14 758
10758.12 745
10759.10 753
10760.08 761
10761.06 725
10762.04 751
10763.01 764
10763.99 750
10764.97 731
10765.95 768
10766.93 743
10767.91 737
10768.89 759
10769.87 752
10770.85 737
10771.83 788
10772.81 800
10773.79 766
10774.77 779
10775.75 784
10776.73 776
10777.71 759
10778.69 793
10779.67 814
10780.65 782
10781.63 787
10782.62 774
10783.60 795
10784.58 810
10785.56 775
10786.54 765
10787.52 765
10788.50 796
10789.48 773
10790.46 792
10791.44 786
10792.42 792
10793.40 763
10794.38 767
10795.37 790
10796.35 739
10797.33 741
10798.31 810
10799.29 761
10800.27 779
10801.25 787
10802.23 763
10803.21 745
10804.20 773
10805.18 782
10806.16 768
10807.14 771
10808.12 782
10809.10 776
10810.09 777
10811.07 743
10812.05 771
10813.03 756
10814.01 777
10815.00 789
10815.98 793
10816.96 788
10817.94 772
10818.92 781
10819.91 782
10820.89 795
10821.87 802
10822.85 818
10823.83 817
10824.82 801
10825.80 795
10826.78 824
10827.76 832
10828.75 811
10829.73 811
10830.71 797
10831.69 789
10832.68 809
10833.66 803
10834.64 826
10835.63 825
10836.61 827
10837.59 841
10838.57 842
10839.56 817
10840.54 813
10841.52 847
10842.51 864
10843.49 851
10844.47 861
10845.46 846
10846.44 865
10847.42 881
10848.41 891
10849.39 908
10850.37 904
10851.36 889
10852.34 911
10853.32 897
10854.31 917
10855.29 891
10856.28 930
10857.26 957
10858.24 908
10859.23 892
10860.21 907
10861.20 943
10862.18 930
10863.16 889
10864.15 869
10865.13 874
10866.12 901
10867.10 912
10868.08 907
10869.07 861
10870.05 917
10871.04 938
10872.02 937
10873.01 939
10873.99 934
10874.98 932
10875.96 937
10876.95 949
10877.93 906
10878.92 952
10879.90 967
10880.89 961
10881.87 953
10882.86 973
10883.84 980
10884.83 1001
10885.81 957
10886.80 963
10887.78 984
10888.77 966
10889.75 983
10890.74 947
10891.72 999
10892.71 1009
10893.69 995
10894.68 1012
10895.66 996
10896.65 1025
10897.64 1041
10898.62 1056
10899.61 1052
10900.59 1050
10901.58 1027
10902.56 1029
10903.55 1049
10904.54 1071
10905.52 1050
10906.51 1092
10907.49 1064
10908.48 1069
10909.47 1104
10910.45 1154
10911.44 1126
10912.43 1098
10913.41 1087
10914.40 1081
10915.39 1093
10916.37 1091
10917.36 1134
10918.35 1107
10919.33 1125
10920.32 1148
10921.31 1132
10922.29 1147
10923.28 1150
10924.27 1177
10925.25 1130
10926.24 1147
10927.23 1183
10928.21 1182
10929.20 1197
10930.19 1155
10931.18 1188
10932.16 1223
10933.15 1188
10934.14 1178
10935.12 1213
10936.11 1206
10937.10 1284
10938.09 1255
10939.07 1290
10940.06 1274
10941.05 1256
10942.04 1292
10943.02 1299
10944.01 1324
10945.00 1296
10945.99 1300
10946.98 1361
10947.96 1336
10948.95 1316
10949.94 1356
10950.93 1369
10951.92 1432
10952.90 1471
10953.89 1504
10954.88 1575
10955.87 1613
10956.86 1656
10957.85 1652
10958.83 1734
10959.82 1699
10960.81 1743
10961.80 1756
10962.79 1712
10963.78 1692
10964.77 1625
10965.75 1624
10966.74 1568
10967.73 1513
10968.72 1443
10969.71 1408
10970.70 1386
10971.69 1381
10972.68 1350
10973.67 1355
10974.66 1385
10975.64 1365
10976.63 1338
10977.62 1340
10978.61 1329
10979.60 1338
10980.59 1338
10981.58 1335
10982.57 1360
10983.56 1378
10984.55 1385
10985.54 1378
10986.53 1405
10987.52 1454
10988.51 1426
10989.50 1465
10990.49 1448
10991.48 1500
10992.47 1508
10993.46 1561
10994.45 1601
10995.44 1685
10996.43 1751
10997.42 1863
10998.41 1921
10999.40 1974
11000.39 1995
11001.38 2001
11002.37 2010
11003.36 1993
11004.35 1955
11005.34 1849
11006.33 1841
11007.32 1734
11008.31 1582
11009.30 1536
11010.30 1466
11011.29 1383
11012.28 1360
11013.27 1264
11014.26 1269
11015.25 1235
11016.24 1192
11017.23 1203
11018.22 1161
11019.21 1127
11020.21 1152
11021.20 1143
11022.19 1143
11023.18 1146
11024.17 1115
11025.16 1107
11026.15 1111
11027.14 1139
11028.14 1116
11029.13 1084
11030.12 1084
11031.11 1065
11032.10 1088
11033.09 1068
11034.09 1067
11035.08 1099
11036.07 1118
11037.06 1110
11038.05 1060
11039.05 1074
11040.04 1060
11041.03 1069
11042.02 1046
11043.02 1031
11044.01 1034
11045.00 1046
11045.99 1054
11046.98 1035
11047.98 1014
11048.97 1026
11049.96 1037
11050.95 1023
11051.95 1029
11052.94 999
11053.93 1013
11054.93 1032
11055.92 999
11056.91 986
11057.90 997
11058.90 1029
11059.89 1021
11060.88 1006
11061.88 1000
11062.87 1005
11063.86 1003
11064.86 1000
11065.85 1051
11066.84 1051
11067.84 1026
11068.83 996
11069.82 998
11070.82 1043
11071.81 1005
11072.80 992
11073.80 1028
11074.79 1031
11075.78 979
11076.78 1045
11077.77 1022
11078.77 1000
11079.76 1043
11080.75 1024
11081.75 1020
11082.74 1011
11083.74 1004
11084.73 961
11085.72 963
11086.72 965
11087.71 968
11088.71 940
11089.70 964
11090.70 977
11091.69 927
11092.68 944
11093.68 948
11094.67 901
11095.67 907
11096.66 932
11097.66 967
11098.65 963
11099.65 902
11100.64 912
11101.64 908
11102.63 919
11103.63 915
11104.62 936
11105.62 911
11106.61 947
11107.61 905
11108.60 896
11109.60 879
11110.59 909
11111.59 910
11112.58 892
11113.58 884
11114.57 902
11115.57 882
11116.56 873
11117.56 841
11118.56 833
11119.55 871
11120.55 865
11121.54 875
11122.54 849
11123.54 871
11124.53 860
11125.53 860
11126.52 842
11127.52 887
11128.51 872
11129.51 840
11130.51 838
11131.50 853
11132.50 826
11133.50 849
11134.49 828
11135.49 855
11136.49 849
11137.48 814
11138.48 827
11139.47 836
11140.47 857
11141.47 885
11142.46 843
11143.46 820
11144.46 862
11145.46 833
11146.45 815
11147.45 832
11148.45 858
11149.44 825
11150.44 812
11151.44 844
11152.43 875
11153.43 865
11154.43 824
11155.43 790
11156.42 822
11157.42 823
11158.42 839
11159.42 840
11160.41 821
11161.41 813
11162.41 794
11163.41 836
11164.40 804
11165.40 794
11166.40 815
11167.40 827
11168.39 816
11169.39 817
11170.39 851
11171.39 851
11172.39 814
11173.38 827
11174.38 818
11175.38 806
11176.38 805
11177.38 802
11178.38 787
11179.37 797
11180.37 843
11181.37 794
11182.37 762
11183.37 808
11184.37 800
11185.37 817
11186.36 794
11187.36 770
11188.36 778
11189.36 816
11190.36 782
11191.36 775
11192.36 755
11193.36 785
11194.36 796
11195.35 765
11196.35 780
11197.35 770
11198.35 787
11199.35 783
11200.35 803
11201.35 782
11202.35 784
11203.35 818
11204.35 801
11205.35 787
11206.35 816
11207.35 793
11208.35 776
11209.35 784
11210.35 792
11211.35 785
11212.35 814
11213.35 815
11214.35 788
11215.34 777
11216.35 804
11217.35 813
11218.35 835
11219.35 837
11220.35 792
11221.35 822
11222.35 790
11223.35 792
11224.35 831
11225.35 790
11226.35 781
11227.35 812
11228.35 808
11229.35 807
11230.35 798
11231.35 780
11232.35 843
11233.35 809
11234.35 825
11235.35 831
11236.35 851
11237.36 805
11238.36 824
11239.36 861
11240.36 846
11241.36 814
11242.36 818
11243.36 812
11244.36 800
11245.36 813
11246.37 841
11247.37 821
11248.37 817
11249.37 792
11250.37 810
11251.37 854
11252.38 846
11253.38 844
11254.38 864
11255.38 892
11256.38 893
11257.38 846
11258.39 832
11259.39 831
11260.39 891
11261.39 877
11262.39 842
11263.40 867
11264.40 877
11265.40 891
11266.40 856
11267.40 853
11268.41 911
11269.41 923
11270.41 902
11271.41 888
11272.42 921
11273.42 912
11274.42 935
11275.42 981
11276.43 939
11277.43 924
11278.43 953
11279.44 930
11280.44 954
11281.44 925
11282.44 955
11283.45 937
11284.45 952
11285.45 919
11286.46 903
11287.46 855
11288.46 856
11289.47 891
11290.47 894
11291.47 879
11292.48 869
11293.48 820
11294.48 832
11295.49 817
11296.49 847
11297.49 868
11298.50 841
11299.50 824
11300.51 856
11301.51 859
11302.51 830
11303.52 850
11304.52 823
11305.53 814
11306.53 841
11307.53 827
11308.54 834
11309.54 843
11310.55 839
11311.55 858
11312.55 870
11313.56 823
11314.56 840
11315.57 840
11316.57 837
11317.58 867
11318.58 863
11319.59 867
11320.59 861
11321.59 878
11322.60 890
11323.60 879
11324.61 839
11325.61 881
11326.62 847
11327.62 865
11328.63 883
11329.63 816
11330.64 843
11331.64 882
11332.65 857
11333.65 850
11334.66 869
11335.67 874
11336.67 868
11337.68 899
11338.68 895
11339.69 877
11340.69 900
11341.70 929
11342.70 913
11343.71 906
11344.72 911
11345.72 896
11346.73 907
11347.73 900
11348.74 856
11349.74 869
11350.75 888
11351.76 864
11352.76 859
11353.77 875
11354.78 860
11355.78 830
11356.79 829
11357.79 832
11358.80 867
11359.81 897
11360.81 868
11361.82 818
11362.83 826
11363.83 878
11364.84 859
11365.85 862
11366.85 860
11367.86 868
11368.87 846
11369.87 833
11370.88 833
11371.89 849
11372.89 861
11373.90 880
11374.91 843
11375.92 851
11376.92 874
11377.93 878
11378.94 851
11379.94 853
11380.95 851
11381.96 861
11382.97 881
11383.97 893
11384.98 867
11385.99 829
11387.00 871
11388.00 882
11389.01 880
11390.02 867
11391.03 885
11392.04 861
11393.04 873
11394.05 882
11395.06 859
11396.07 819
11397.08 872
11398.08 864
11399.09 868
11400.10 889
11401.11 855
11402.12 855
11403.12 867
11404.13 889
11405.14 900
11406.15 881
11407.16 867
11408.17 893
11409.18 898
11410.18 867
11411.19 892
11412.20 873
11413.21 919
11414.22 912
11415.23 885
11416.24 861
11417.25 846
11418.25 930
11419.26 914
11420.27 877
11421.28 892
11422.29 937
11423.30 902
11424.31 914
11425.32 929
11426.33 914
11427.34 913
11428.35 939
11429.36 953
11430.37 913
11431.38 918
11432.39 930
11433.39 962
11434.40 948
11435.41 916
11436.42 947
11437.43 964
11438.44 955
11439.45 952
11440.46 939
11441.47 936
11442.48 979
11443.49 951
11444.50 941
11445.51 915
11446.52 912
11447.53 932
11448.55 938
11449.56 938
11450.57 943
11451.58 1016
11452.59 950
11453.60 947
11454.61 990
11455.62 928
11456.63 1004
11457.64 1002
11458.65 948
11459.66 952
11460.67 937
11461.68 985
11462.69 1008
11463.71 972
11464.72 1007
11465.73 996
11466.74 1008
11467.75 998
11468.76 1021
11469.77 1066
11470.78 1052
11471.80 1064
11472.81 1056
11473.82 1060
11474.83 1086
11475.84 1039
11476.85 1042
11477.86 1060
11478.88 1085
11479.89 1113
11480.90 1110
11481.91 1082
11482.92 1078
11483.93 1084
11484.95 1061
11485.96 1081
11486.97 1090
11487.98 1109
11489.00 1102
11490.01 1073
11491.02 1097
11492.03 1161
11493.04 1143
11494.06 1169
11495.07 1197
11496.08 1156
11497.09 1193
11498.11 1200
11499.12 1174
11500.13 1205
11501.14 1225
11502.16 1217
11503.17 1223
11504.18 1254
11505.20 1262
11506.21 1279
11507.22 1221
11508.23 1270
11509.25 1285
11510.26 1348
11511.27 1351
11512.29 1310
11513.30 1341
11514.31 1393
11515.33 1417
11516.34 1431
11517.35 1495
11518.37 1506
11519.38 1544
11520.39 1563
11521.41 1580
11522.42 1659
11523.43 1687
11524.45 1706
11525.46 1690
11526.47 1755
11527.49 1769
11528.50 1852
11529.52 1924
11530.53 1965
11531.54 1998
11532.56 2107
11533.57 2193
11534.59 2298
11535.60 2430
11536.62 2531
11537.63 2745
11538.64 2833
11539.66 2884
11540.67 2982
11541.69 2968
11542.70 2964
11543.72 2911
11544.73 2805
11545.75 2678
11546.76 2514
11547.77 2356
11548.79 2170
11549.80 1960
11550.82 1810
11551.83 1742
11552.85 1621
11553.86 1546
11554.88 1483
11555.89 1426
11556.91 1367
11557.92 1334
11558.94 1322
11559.95 1299
11560.97 1273
11561.99 1207
11563.00 1217
11564.02 1244
11565.03 1203
11566.05 1241
11567.06 1235
11568.08 1198
11569.09 1186
11570.11 1217
11571.13 1213
11572.14 1235
11573.16 1181
11574.17 1163
11575.19 1153
11576.20 1167
11577.22 1164
11578.24 1144
11579.25 1134
11580.27 1108
11581.29 1126
11582.30 1091
11583.32 1102
11584.33 1103
11585.35 1089
11586.37 1071
11587.38 1039
11588.40 1049
11589.42 1036
11590.43 1040
11591.45 1028
11592.47 1089
11593.48 1069
11594.50 1051
11595.52 1085
11596.53 1048
11597.55 1051
11598.57 1069
11599.58 1052
11600.60 1110
11601.62 1062
11602.64 1117
11603.65 1110
11604.67 1119
11605.69 1132
11606.70 1120
11607.72 1114
11608.74 1111
11609.76 1145
11610.77 1141
11611.79 1155
11612.81 1165
11613.83 1161
11614.84 1181
11615.86 1173
11616.88 1229
11617.90 1195
11618.92 1191
11619.93 1219
11620.95 1250
11621.97 1242
11622.99 1209
11624.01 1214
11625.02 1194
11626.04 1207
11627.06 1216
11628.08 1155
11629.10 1129
11630.11 1128
11631.13 1118
11632.15 1131
11633.17 1109
11634.19 1078
11635.21 1043
11636.23 1089
11637.24 1071
11638.26 1026
11639.28 1028
11640.30 1016
11641.32 1042
11642.34 1076
11643.36 1027
11644.38 1011
11645.39 1034
11646.41 1027
11647.43 994
11648.45 1003
11649.47 967
11650.49 1012
11651.51 985
11652.53 940
11653.55 964
11654.57 949
11655.59 987
11656.61 975
11657.63 895
11658.65 933
11659.67 962
11660.69 940
11661.70 897
11662.72 897
11663.74 906
11664.76 894
11665.78 878
11666.80 900
11667.82 910
11668.84 894
11669.86 876
11670.88 875
11671.90 839
11672.92 844
11673.95 876
11674.97 861
11675.99 853
11677.01 856
11678.03 846
11679.05 851
11680.07 869
11681.09 863
11682.11 838
11683.13 813
11684.15 840
11685.17 819
11686.19 813
11687.21 814
11688.23 818
11689.25 841
11690.28 856
11691.30 857
11692.32 805
11693.34 838
11694.36 837
11695.38 823
11696.40 807
11697.42 845
11698.44 838
11699.47 840
11700.49 813
11701.51 814
11702.53 799
11703.55 824
11704.57 820
11705.60 809
11706.62 825
11707.64 820
11708.66 798
11709.68 773
11710.70 787
11711.73 762
11712.75 760
11713.77 787
11714.79 767
11715.81 789
11716.84 782
11717.86 778
11718.88 764
11719.90 779
11720.92 761
11721.95 780
11722.97 813
11723.99 785
11725.01 752
11726.04 779
11727.06 757
11728.08 764
11729.11 753
11730.13 769
11731.15 753
11732.17 777
11733.20 783
11734.22 763
11735.24 766
11736.26 792
11737.29 769
11738.31 750
11739.33 738
11740.36 743
11741.38 783
11742.40 761
11743.43 728
11744.45 751
11745.47 747
11746.50 722
11747.52 730
11748.54 724
11749.57 741
11750.59 750
11751.62 712
11752.64 723
11753.66 740
11754.69 700
11755.71 737
11756.73 720
11757.76 711
11758.78 728
11759.81 749
11760.83 749
11761.85 732
11762.88 706
11763.90 721
11764.93 737
11765.95 724
11766.98 718
11768.00 714
11769.02 724
11770.05 724
11771.07 716
11772.10 721
11773.12 744
11774.15 720
11775.17 698
11776.20 740
11777.22 736
11778.25 713
11779.27 740
11780.30 725
11781.32 734
11782.35 732
11783.37 730
11784.40 743
11785.42 755
11786.45 732
11787.47 717
11788.50 770
11789.52 784
11790.55 750
11791.57 713
11792.60 721
11793.62 750
11794.65 731
11795.67 742
11796.70 720
11797.73 712
11798.75 746
11799.78 740
11800.80 743
11801.83 721
11802.85 718
11803.88 721
11804.91 740
11805.93 735
11806.96 722
11807.98 759
11809.01 746
11810.04 748
11811.06 725
11812.09 747
11813.12 724
11814.14 748
11815.17 773
11816.19 757
11817.22 737
11818.25 769
11819.27 761
11820.30 776
11821.33 738
11822.35 755
11823.38 772
11824.41 755
11825.44 756
11826.46 783
11827.49 778
11828.52 777
11829.54 789
11830.57 759
11831.60 777
11832.62 744
11833.65 767
11834.68 776
11835.71 765
11836.73 774
11837.76 777
11838.79 733
11839.82 743
11840.84 788
11841.87 791
11842.90 776
11843.93 800
11844.95 777
11845.98 775
11847.01 769
11848.04 800
11849.07 808
11850.09 772
11851.12 815
11852.15 788
11853.18 804
11854.21 789
11855.23 791
11856.26 770
11857.29 769
11858.32 816
11859.35 762
11860.38 776
11861.40 797
11862.43 804
11863.46 826
11864.49 791
11865.52 807
11866.55 813
11867.58 847
11868.60 839
11869.63 833
11870.66 848
11871.69 852
11872.72 829
11873.75 827
11874.78 863
11875.81 876
11876.84 842
11877.86 850
11878.89 830
11879.92 847
11880.95 882
11881.98 881
11883.01 838
11884.04 866
11885.07 862
11886.10 886
11887.13 911
11888.16 917
11889.19 895
11890.22 930
11891.25 921
11892.28 936
11893.31 924
11894.34 931
11895.37 990
11896.40 970
11897.43 962
11898.46 980
11899.49 988
11900.52 1018
11901.55 1023
11902.58 1074
11903.61 1062
11904.64 1044
11905.67 1056
11906.70 1034
11907.73 1029
11908.76 1040
11909.79 1069
11910.82 1058
11911.85 1046
11912.88 1036
11913.91 1055
11914.94 1029
11915.97 1010
11917.01 1025
11918.04 1016
11919.07 1018
11920.10 1016
11921.13 1071
11922.16 1065
11923.19 1118
11924.22 1100
11925.25 1114
11926.28 1167
11927.32 1196
11928.35 1221
11929.38 1302
11930.41 1306
11931.44 1321
11932.47 1296
11933.50 1277
11934.54 1286
11935.57 1332
11936.60 1302
11937.63 1267
11938.66 1177
11939.70 1161
11940.73 1095
11941.76 1076
11942.79 1019
11943.82 1016
11944.85 968
11945.89 964
11946.92 951
11947.95 953
11948.98 949
11950.02 947
11951.05 917
11952.08 937
11953.11 884
11954.15 886
11955.18 884
11956.21 869
11957.24 867
11958.28 868
11959.31 870
11960.34 864
11961.37 903
11962.41 892
11963.44 908
11964.47 926
11965.51 901
11966.54 875
11967.57 881
11968.60 918
11969.64 907
11970.67 883
11971.70 931
11972.74 902
11973.77 907
11974.80 923
11975.84 898
11976.87 886
11977.90 877
11978.94 888
11979.97 944
11981.00 910
11982.04 891
11983.07 901
11984.11 892
11985.14 941
11986.17 944
11987.21 892
11988.24 926
11989.28 908
11990.31 900
11991.34 905
11992.38 885
11993.41 908
11994.45 895
11995.48 916
11996.51 928
11997.55 965
11998.58 930
11999.62 926
12000.65 948
12001.69 972
12002.72 964
12003.76 972
12004.79 939
12005.82 963
12006.86 943
12007.89 954
12008.93 934
12009.96 966
12011.00 1026
12012.03 993
12013.07 998
12014.10 1024
12015.14 968
12016.17 984
12017.21 961
12018.24 978
12019.28 986
12020.32 1016
12021.35 1015
12022.39 978
12023.42 1047
12024.46 1053
12025.49 1022
12026.53 1032
12027.56 1000
12028.60 991
12029.64 1031
12030.67 991
12031.71 1003
12032.74 1025
12033.78 996
12034.81 1010
12035.85 1015
12036.89 1023
12037.92 995
12038.96 1015
12039.99 976
12041.03 993
12042.07 998
12043.10 998
12044.14 987
12045.18 959
12046.21 995
12047.25 980
12048.29 988
12049.32 983
12050.36 1013
12051.40 1027
12052.43 1015
12053.47 976
12054.51 1028
12055.54 1016
12056.58 1018
12057.62 1017
12058.65 1028
12059.69 1041
12060.73 1035
12061.76 1011
12062.80 984
12063.84 961
12064.88 997
12065.91 992
12066.95 975
12067.99 988
12069.03 963
12070.06 954
12071.10 948
12072.14 922
12073.18 911
12074.21 952
12075.25 964
12076.29 920
12077.33 873
12078.36 878
12079.40 933
12080.44 910
12081.48 909
12082.52 909
12083.55 902
12084.59 937
12085.63 958
12086.67 942
12087.71 911
12088.74 923
12089.78 969
12090.82 970
12091.86 942
12092.90 969
12093.94 961
12094.98 958
12096.01 951
12097.05 973
12098.09 988
12099.13 1001
12100.17 979
12101.21 1009
12102.25 1041
12103.28 1055
12104.32 1067
12105.36 1059
12106.40 1022
12107.44 983
12108.48 993
12109.52 1013
12110.56 984
12111.60 957
12112.64 951
12113.68 922
12114.72 914
12115.76 913
12116.79 866
12117.83 875
12118.87 868
12119.91 868
12120.95 826
12121.99 811
12123.03 816
12124.07 836
12125.11 790
12126.15 807
12127.19 824
12128.23 798
12129.27 792
12130.31 804
12131.35 800
12132.39 809
12133.43 825
12134.47 764
12135.51 786
12136.55 800
12137.59 816
12138.63 776
12139.67 792
12140.71 800
12141.76 776
12142.80 787
12143.84 767
12144.88 778
12145.92 773
12146.96 770
12148.00 781
12149.04 778
12150.08 786
12151.12 777
12152.16 775
12153.20 752
12154.25 730
12155.29 749
12156.33 756
12157.37 751
12158.41 770
12159.45 741
12160.49 755
12161.53 748
12162.58 749
12163.62 754
12164.66 798
12165.70 774
12166.74 738
12167.78 744
12168.82 761
12169.87 749
12170.91 743
12171.95 752
12172.99 760
12174.03 745
12175.08 739
12176.12 718
12177.16 706
12178.20 734
12179.24 712
12180.29 738
12181.33 761
12182.37 740
12183.41 744
12184.46 707
12185.50 721
12186.54 732
12187.58 721
12188.63 768
12189.67 721
12190.71 759
12191.75 762
12192.80 747
12193.84 696
12194.88 714
12195.92 746
12196.97 730
12198.01 724
12199.05 736
12200.10 712
12201.14 742
12202.18 742
12203.23 720
12204.27 709
12205.31 680
12206.36 718
12207.40 737
12208.44 721
12209.49 733
12210.53 708
12211.57 697
12212.62 705
12213.66 712
12214.70 707
12215.75 693
12216.79 674
12217.84 704
12218.88 686
12219.92 670
12220.97 721
12222.01 713
12223.06 699
12224.10 666
12225.14 692
12226.19 715
12227.23 688
12228.28 674
12229.32 664
12230.36 706
12231.41 729
12232.45 718
12233.50 684
12234.54 707
12235.59 703
12236.63 697
12237.68 676
12238.72 678
12239.77 688
12240.81 669
12241.86 667
12242.90 708
12243.94 698
12244.99 695
12246.03 692
12247.08 701
12248.13 678
12249.17 674
12250.22 656
12251.26 674
12252.31 649
12253.35 663
12254.40 637
12255.44 628
12256.49 650
12257.53 652
12258.58 662
12259.62 674
12260.67 648
12261.72 647
12262.76 628
12263.81 673
12264.85 642
12265.90 657
12266.94 643
12267.99 633
12269.04 644
12270.08 659
12271.13 627
12272.17 652
12273.22 629
12274.27 664
12275.31 651
12276.36 645
12277.41 641
12278.45 669
12279.50 639
12280.55 648
12281.59 622
12282.64 621
12283.69 631
12284.73 653
12285.78 655
12286.83 645
12287.87 657
12288.92 655
12289.97 629
12291.01 648
12292.06 673
12293.11 658
12294.15 636
12295.20 640
12296.25 634
12297.30 650
12298.34 642
12299.39 634
12300.44 644
12301.48 649
12302.53 602
12303.58 636
12304.63 656
12305.67 622
12306.72 636
12307.77 622
12308.82 612
12309.87 655
12310.91 632
12311.96 620
12313.01 635
12314.06 638
12315.10 613
12316.15 622
12317.20 627
12318.25 618
12319.30 619
12320.34 621
12321.39 626
12322.44 589
12323.49 625
12324.54 611
12325.59 624
12326.63 606
12327.68 619
12328.73 633
12329.78 611
12330.83 635
12331.88 631
12332.93 589
12333.98 630
12335.02 636
12336.07 622
12337.12 625
12338.17 613
12339.22 610
12340.27 618
12341.32 601
12342.37 597
12343.42 614
12344.47 604
12345.51 616
12346.56 602
12347.61 605
12348.66 619
12349.71 643
12350.76 586
12351.81 581
12352.86 599
12353.91 619
12354.96 582
12356.01 607
12357.06 586
12358.11 611
12359.16 620
12360.21 654
12361.26 606
12362.31 605
12363.36 610
12364.41 609
12365.46 612
12366.51 605
12367.56 599
12368.61 616
12369.66 640
12370.71 632
12371.76 589
12372.81 614
12373.86 603
12374.91 611
12375.96 630
12377.01 618
12378.06 612
12379.11 629
12380.17 604
12381.22 572
12382.27 591
12383.32 590
12384.37 604
12385.42 621
12386.47 580
12387.52 599
12388.57 593
12389.62 594
12390.67 615
12391.73 632
12392.78 604
12393.83 615
12394.88 618
12395.93 625
12396.98 659
12398.03 646
12399.09 639
12400.14 632
12401.19 605
12402.24 626
12403.29 600
12404.34 622
12405.40 652
12406.45 632
12407.50 636
12408.55 644
12409.60 582
12410.66 625
12411.71 639
12412.76 617
12413.81 632
12414.86 596
12415.92 619
12416.97 620
12418.02 625
12419.07 622
12420.13 642
12421.18 616
12422.23 622
12423.28 633
12424.34 627
12425.39 634
12426.44 625
12427.49 654
12428.55 644
12429.60 627
12430.65 623
12431.71 653
12432.76 645
12433.81 659
12434.86 626
12435.92 663
12436.97 650
12438.02 656
12439.08 634
12440.13 635
12441.18 635
12442.24 663
12443.29 645
12444.34 635
12445.40 646
12446.45 640
12447.50 661
12448.56 658
12449.61 639
12450.67 641
12451.72 641
12452.77 636
12453.83 630
12454.88 651
12455.94 691
12456.99 658
12458.04 657
12459.10 651
12460.15 643
12461.21 696
12462.26 667
12463.31 663
12464.37 661
12465.42 685
12466.48 675
12467.53 691
12468.59 700
12469.64 713
12470.70 754
12471.75 765
12472.80 741
12473.86 752
12474.91 765
12475.97 760
12477.02 782
12478.08 797
12479.13 818
12480.19 822
12481.24 785
12482.30 769
12483.35 755
12484.41 762
12485.46 752
12486.52 722
12487.57 715
12488.63 715
12489.69 693
12490.74 712
12491.80 698
12492.85 674
12493.91 644
12494.96 675
12496.02 685
12497.07 658
12498.13 688
12499.19 673
12500.24 700
12501.30 676
12502.35 645
12503.41 645
12504.47 658
12505.52 696
12506.58 678
12507.63 671
12508.69 660
12509.75 659
12510.80 660
12511.86 687
12512.91 681
12513.97 710
12515.03 676
12516.08 661
12517.14 653
12518.20 669
12519.25 673
12520.31 628
12521.37 654
12522.42 684
12523.48 688
12524.54 679
12525.59 681
12526.65 712
12527.71 700
12528.77 673
12529.82 642
12530.88 666
12531.94 652
12532.99 660
12534.05 649
12535.11 700
12536.17 679
12537.22 651
12538.28 647
12539.34 675
12540.40 666
12541.45 679
12542.51 680
12543.57 659
12544.63 661
12545.68 672
12546.74 665
12547.80 696
12548.86 687
12549.92 670
12550.97 710
12552.03 692
12553.09 693
12554.15 719
12555.21 715
12556.26 719
12557.32 724
12558.38 711
12559.44 725
12560.50 691
12561.56 705
12562.61 741
12563.67 711
12564.73 689
12565.79 717
12566.85 705
12567.91 696
12568.97 697
12570.02 691
12571.08 695
12572.14 694
12573.20 686
12574.26 663
12575.32 705
12576.38 649
12577.44 656
12578.50 666
12579.56 672
12580.61 672
12581.67 657
12582.73 687
12583.79 677
12584.85 652
12585.91 640
12586.97 670
12588.03 687
12589.09 653
12590.15 660
12591.21 673
12592.27 684
12593.33 667
12594.39 677
12595.45 675
12596.51 677
12597.57 660
12598.63 716
12599.69 723
12600.75 696
12601.81 666
12602.87 687
12603.93 650
12604.99 704
12606.05 701
12607.11 701
12608.17 681
12609.23 666
12610.29 664
12611.35 651
12612.41 664
12613.47 690
12614.53 661
12615.59 673
12616.66 705
12617.72 686
12618.78 685
12619.84 688
12620.90 708
12621.96 681
12623.02 701
12624.08 708
12625.14 718
12626.20 714
12627.26 726
12628.33 746
12629.39 742
12630.45 713
12631.51 761
12632.57 723
12633.63 736
12634.69 707
12635.76 755
12636.82 732
12637.88 743
12638.94 739
12640.00 735
12641.06 747
12642.13 690
12643.19 709
12644.25 698
12645.31 686
12646.37 698
12647.44 706
12648.50 674
12649.56 684
12650.62 701
12651.68 713
12652.75 712
12653.81 697
12654.87 697
12655.93 702
12657.00 707
12658.06 718
12659.12 695
12660.18 723
12661.25 697
12662.31 686
12663.37 692
12664.43 699
12665.50 696
12666.56 668
12667.62 708
12668.69 691
12669.75 680
12670.81 684
12671.88 697
12672.94 666
12674.00 714
12675.06 705
12676.13 709
12677.19 708
12678.25 685
12679.32 721
12680.38 713
12681.44 717
12682.51 748
12683.57 710
12684.64 711
12685.70 728
12686.76 747
12687.83 742
12688.89 751
12689.95 722
12691.02 722
12692.08 754
12693.15 745
12694.21 748
12695.27 762
12696.34 758
12697.40 762
12698.47 758
12699.53 781
12700.59 744
12701.66 760
12702.72 774
12703.79 771
12704.85 812
12705.92 776
12706.98 777
12708.05 796
12709.11 810
12710.18 775
12711.24 778
12712.30 767
12713.37 783
12714.43 820
12715.50 769
12716.56 806
12717.63 783
12718.69 771
12719.76 774
12720.82 770
12721.89 813
12722.95 842
12724.02 822
12725.09 835
12726.15 822
12727.22 857
12728.28 828
12729.35 870
12730.41 859
12731.48 914
12732.54 890
12733.61 875
12734.68 894
12735.74 890
12736.81 913
12737.87 859
12738.94 871
12740.00 863
12741.07 863
12742.14 856
12743.20 833
12744.27 814
12745.33 792
12746.40 797
12747.47 793
12748.53 767
12749.60 729
12750.67 762
12751.73 779
12752.80 740
12753.87 689
12754.93 731
12756.00 730
12757.07 725
12758.13 726
12759.20 728
12760.27 703
12761.33 704
12762.40 714
12763.47 717
12764.53 746
12765.60 708
12766.67 693
12767.73 689
12768.80 734
12769.87 703
12770.94 694
12772.00 703
12773.07 680
12774.14 674
12775.21 696
12776.27 678
12777.34 697
12778.41 699
12779.48 666
12780.54 656
12781.61 708
12782.68 674
12783.75 670
12784.81 704
12785.88 689
12786.95 684
12788.02 692
12789.09 655
12790.15 640
12791.22 652
12792.29 675
12793.36 655
12794.43 683
12795.49 672
12796.56 681
12797.63 671
12798.70 679
12799.77 648
12800.84 671
12801.90 655
12802.97 683
12804.04 653
12805.11 662
12806.18 652
12807.25 646
12808.32 668
12809.39 687
12810.45 704
12811.52 678
12812.59 677
12813.66 669
12814.73 657
12815.80 683
12816.87 660
12817.94 698
12819.01 705
12820.08 677
12821.15 699
12822.21 676
12823.28 708
12824.35 727
12825.42 695
12826.49 667
12827.56 655
12828.63 695
12829.70 730
12830.77 686
12831.84 670
12832.91 672
12833.98 700
12835.05 655
12836.12 652
12837.19 674
12838.26 658
12839.33 639
12840.40 654
12841.47 668
12842.54 640
12843.61 662
12844.68 630
12845.75 661
12846.82 662
12847.89 632
12848.96 644
12850.03 632
12851.10 637
12852.18 619
12853.25 622
12854.32 645
12855.39 661
12856.46 643
12857.53 619
12858.60 609
12859.67 621
12860.74 602
12861.81 605
12862.88 618
12863.96 605
12865.03 597
12866.10 622
12867.17 611
12868.24 621
12869.31 618
12870.38 623
12871.45 617
12872.53 593
12873.60 638
12874.67 619
12875.74 595
12876.81 596
12877.88 571
12878.96 606
12880.03 613
12881.10 612
12882.17 616
12883.24 605
12884.31 601
12885.39 581
12886.46 601
12887.53 603
12888.60 580
12889.68 596
12890.75 599
12891.82 587
12892.89 575
12893.96 589
12895.04 588
12896.11 580
12897.18 606
12898.25 594
12899.33 575
12900.40 601
12901.47 576
12902.54 586
12903.62 568
12904.69 563
12905.76 555
12906.84 579
12907.91 567
12908.98 556
12910.06 584
12911.13 561
12912.20 538
12913.27 532
12914.35 576
12915.42 565
12916.49 551
12917.57 541
12918.64 532
12919.71 549
12920.79 543
12921.86 581
12922.94 568
12924.01 548
12925.08 531
12926.16 536
12927.23 536
12928.30 543
12929.38 565
12930.45 555
12931.53 573
12932.60 552
12933.67 554
12934.75 556
12935.82 564
12936.90 533
12937.97 555
12939.04 558
12940.12 568
12941.19 567
12942.27 546
12943.34 561
12944.42 576
12945.49 550
12946.56 532
12947.64 578
12948.71 563
12949.79 532
12950.86 538
12951.94 537
12953.01 558
12954.09 558
12955.16 572
12956.24 561
12957.31 554
12958.39 544
12959.46 556
12960.54 541
12961.61 551
12962.69 567
12963.76 556
12964.84 546
12965.91 544
12966.99 539
12968.07 555
12969.14 527
12970.22 558
12971.29 529
12972.37 553
12973.44 532
12974.52 548
12975.59 553
12976.67 549
12977.75 520
12978.82 565
12979.90 562
12980.97 576
12982.05 580
12983.13 542
12984.20 572
12985.28 565
12986.35 561
12987.43 582
12988.51 571
12989.58 589
12990.66 545
12991.74 559
12992.81 541
12993.89 529
12994.97 523
12996.04 559
12997.12 569
12998.20 567
12999.27 550
13000.35 563
13001.43 571
13002.50 558
13003.58 556
13004.66 567
13005.73 535
13006.81 556
13007.89 546
13008.97 555
13010.04 546
13011.12 552
13012.20 549
13013.27 561
13014.35 543
13015.43 552
13016.51 547
13017.58 566
13018.66 570
13019.74 541
13020.82 561
13021.89 586
13022.97 579
13024.05 553
13025.13 567
13026.21 560
13027.28 589
13028.36 559
13029.44 570
13030.52 578
13031.60 585
13032.67 579
13033.75 565
13034.83 561
13035.91 542
13036.99 535
13038.07 537
13039.14 566
13040.22 550
13041.30 557
13042.38 538
13043.46 583
13044.54 565
13045.62 597
13046.69 549
13047.77 533
13048.85 535
13049.93 530
13051.01 540
13052.09 551
13053.17 570
13054.25 539
13055.33 547
13056.40 589
13057.48 558
13058.56 557
13059.64 552
13060.72 530
13061.80 558
13062.88 535
13063.96 554
13065.04 550
13066.12 594
13067.20 564
13068.28 560
13069.36 540
13070.44 549
13071.52 556
13072.60 582
13073.68 533
13074.76 539
13075.84 554
13076.92 572
13078.00 582
13079.08 526
13080.16 565
13081.24 552
13082.32 563
13083.40 537
13084.48 558
13085.56 574
13086.64 548
13087.72 523
13088.80 525
13089.88 530
13090.96 522
13092.04 544
13093.12 586
13094.20 567
13095.28 560
13096.36 550
13097.44 544
13098.52 570
13099.61 545
13100.69 563
13101.77 552
13102.85 573
13103.93 575
13105.01 532
13106.09 576
13107.17 580
13108.25 566
13109.34 556
13110.42 535
13111.50 556
13112.58 558
13113.66 552
13114.74 572
13115.82 577
13116.91 588
13117.99 594
13119.07 564
13120.15 583
13121.23 593
13122.31 587
13123.40 600
13124.48 586
13125.56 611
13126.64 564
13127.72 567
13128.81 586
13129.89 594
13130.97 568
13132.05 591
13133.14 593
13134.22 582
13135.30 562
13136.38 566
13137.47 555
13138.55 570
13139.63 584
13140.71 594
13141.80 591
13142.88 574
13143.96 574
13145.04 594
13146.13 596
13147.21 596
13148.29 563
13149.38 549
13150.46 579
13151.54 586
13152.62 563
13153.71 571
13154.79 581
13155.87 596
13156.96 585
13158.04 618
13159.12 596
13160.21 584
13161.29 584
13162.37 600
13163.46 574
13164.54 596
13165.62 595
13166.71 591
13167.79 568
13168.88 606
13169.96 598
13171.04 596
13172.13 584
13173.21 581
13174.30 575
13175.38 593
13176.46 629
13177.55 575
13178.63 569
13179.72 580
13180.80 595
13181.88 599
13182.97 579
13184.05 589
13185.14 594
13186.22 601
13187.31 593
13188.39 597
13189.48 577
13190.56 591
13191.65 611
13192.73 616
13193.81 616
13194.90 624
13195.98 619
13197.07 588
13198.15 603
13199.24 600
13200.32 586
13201.41 608
13202.49 593
13203.58 602
13204.67 597
13205.75 598
13206.84 592
13207.92 599
13209.01 612
13210.09 601
13211.18 643
13212.26 618
13213.35 597
13214.43 599
13215.52 619
13216.61 604
13217.69 586
13218.78 617
13219.86 595
13220.95 611
13222.04 614
13223.12 638
13224.21 583
13225.29 614
13226.38 598
13227.47 610
13228.55 585
13229.64 612
13230.72 616
13231.81 633
13232.90 611
13233.98 617
13235.07 608
13236.16 628
13237.24 642
13238.33 641
13239.42 635
13240.50 638
13241.59 642
13242.68 606
13243.76 632
13244.85 624
13245.94 633
13247.02 644
13248.11 670
13249.20 634
13250.29 649
13251.37 625
13252.46 627
13253.55 619
13254.63 637
13255.72 632
13256.81 642
13257.90 641
13258.98 648
13260.07 651
13261.16 623
13262.25 689
13263.33 636
13264.42 631
13265.51 670
13266.60 667
13267.69 662
13268.77 685
13269.86 697
13270.95 666
13272.04 671
13273.13 668
13274.21 679
13275.30 668
13276.39 703
13277.48 710
13278.57 686
13279.65 682
13280.74 670
13281.83 686
13282.92 704
13284.01 712
13285.10 727
13286.19 712
13287.27 721
13288.36 671
13289.45 697
13290.54 718
13291.63 720
13292.72 748
13293.81 735
13294.90 701
13295.98 702
13297.07 731
13298.16 726
13299.25 743
13300.34 711
13301.43 714
13302.52 762
13303.61 768
13304.70 765
13305.79 780
13306.88 763
13307.97 740
13309.06 763
13310.15 757
13311.24 745
13312.32 733
13313.41 755
13314.50 779
13315.59 778
13316.68 792
13317.77 789
13318.86 800
13319.95 814
13321.04 804
13322.13 812
13323.22 805
13324.31 805
13325.40 821
13326.49 802
13327.58 844
13328.68 855
13329.77 861
13330.86 851
13331.95 838
13333.04 823
13334.13 846
13335.22 866
13336.31 871
13337.40 889
13338.49 858
13339.58 892
13340.67 861
13341.76 859
13342.85 874
13343.94 895
13345.04 884
13346.13 865
13347.22 905
13348.31 913
13349.40 868
13350.49 905
13351.58 886
13352.67 890
13353.77 891
13354.86 887
13355.95 906
13357.04 874
13358.13 891
13359.22 867
13360.31 882
13361.41 929
13362.50 946
13363.59 923
13364.68 901
13365.77 948
13366.87 964
13367.96 973
13369.05 979
13370.14 959
13371.23 956
13372.33 942
13373.42 927
13374.51 949
13375.60 920
13376.69 928
13377.79 920
13378.88 884
13379.97 878
13381.06 866
13382.16 859
13383.25 849
13384.34 836
13385.43 826
13386.53 821
13387.62 799
13388.71 807
13389.81 808
13390.90 788
13391.99 815
13393.08 783
13394.18 780
13395.27 777
13396.36 772
13397.46 803
13398.55 777
13399.64 724
13400.74 758
13401.83 775
13402.92 784
13404.02 755
13405.11 770
13406.20 767
13407.30 759
13408.39 761
13409.48 743
13410.58 706
13411.67 777
13412.77 744
13413.86 720
13414.95 744
13416.05 770
13417.14 744
13418.23 756
13419.33 733
13420.42 761
13421.52 792
13422.61 766
13423.71 727
13424.80 751
13425.89 756
13426.99 764
13428.08 781
13429.18 782
13430.27 737
13431.37 751
13432.46 764
13433.56 767
13434.65 774
13435.74 752
13436.84 772
13437.93 755
13439.03 777
13440.12 767
13441.22 767
13442.31 776
13443.41 791
13444.50 791
13445.60 821
13446.69 764
13447.79 769
13448.88 782
13449.98 751
13451.08 798
13452.17 815
13453.27 799
13454.36 783
13455.46 740
13456.55 793
13457.65 806
13458.74 804
13459.84 806
13460.94 808
13462.03 814
13463.13 781
13464.22 809
13465.32 834
13466.41 823
13467.51 807
13468.61 842
13469.70 826
13470.80 818
13471.90 819
13472.99 783
13474.09 816
13475.18 849
13476.28 854
13477.38 820
13478.47 818
13479.57 838
13480.67 857
13481.76 823
13482.86 835
13483.96 810
13485.05 840
13486.15 850
13487.25 845
13488.34 845
13489.44 873
13490.54 850
13491.63 892
13492.73 844
13493.83 902
13494.93 876
13496.02 887
13497.12 905
13498.22 904
13499.31 927
13500.41 913
13501.51 892
13502.61 890
13503.70 914
13504.80 885
13505.90 921
13507.00 905
13508.09 883
13509.19 900
13510.29 902
13511.39 913
13512.49 903
13513.58 910
13514.68 899
13515.78 883
13516.88 876
13517.98 872
13519.07 882
13520.17 887
13521.27 895
13522.37 858
13523.47 863
13524.57 844
13525.66 837
13526.76 834
13527.86 873
13528.96 846
13530.06 850
13531.16 819
13532.25 820
13533.35 831
13534.45 813
13535.55 840
13536.65 818
13537.75 821
13538.85 808
13539.95 784
13541.05 759
13542.14 770
13543.24 771
13544.34 776
13545.44 758
13546.54 790
13547.64 750
13548.74 773
13549.84 765
13550.94 732
13552.04 736
13553.14 734
13554.24 719
13555.34 717
13556.44 724
13557.54 731
13558.64 697
13559.74 709
13560.84 743
13561.94 717
13563.04 720
13564.13 693
13565.23 704
13566.34 686
13567.44 726
13568.54 702
13569.64 689
13570.74 715
13571.84 684
13572.94 725
13574.04 721
13575.14 695
13576.24 715
13577.34 724
13578.44 685
13579.54 736
13580.64 702
13581.74 700
13582.84 713
13583.94 708
13585.04 698
13586.14 714
13587.24 715
13588.35 735
13589.45 698
13590.55 684
13591.65 705
13592.75 717
13593.85 679
13594.95 725
13596.05 694
13597.15 669
13598.26 680
13599.36 672
13600.46 684
13601.56 724
13602.66 704
13603.76 720
13604.86 766
13605.97 726
13607.07 726
13608.17 707
13609.27 733
13610.37 726
13611.47 721
13612.58 694
13613.68 717
13614.78 715
13615.88 715
13616.98 687
13618.09 704
13619.19 724
13620.29 697
13621.39 675
13622.50 693
13623.60 735
13624.70 724
13625.80 731
13626.91 705
13628.01 716
13629.11 699
13630.21 721
13631.32 704
13632.42 719
13633.52 705
13634.62 698
13635.73 711
13636.83 706
13637.93 720
13639.04 715
13640.14 684
13641.24 682
13642.35 710
13643.45 710
13644.55 726
13645.65 672
13646.76 696
13647.86 679
13648.96 731
13650.07 702
13651.17 686
13652.28 696
13653.38 731
13654.48 730
13655.59 728
13656.69 711
13657.79 690
13658.90 723
13660.00 715
13661.11 723
13662.21 703
13663.31 707
13664.42 702
13665.52 700
13666.63 721
13667.73 724
13668.83 689
13669.94 699
13671.04 711
13672.15 715
13673.25 689
13674.36 718
13675.46 727
13676.56 744
13677.67 718
13678.77 727
13679.88 713
13680.98 729
13682.09 764
13683.19 708
13684.30 698
13685.40 715
13686.51 709
13687.61 718
13688.72 714
13689.82 704
13690.93 725
13692.03 730
13693.14 708
13694.24 708
13695.35 709
13696.45 757
13697.56 770
13698.66 770
13699.77 762
13700.87 761
13701.98 739
13703.09 775
13704.19 754
13705.30 729
13706.40 750
13707.51 776
13708.61 792
13709.72 813
13710.83 799
13711.93 805
13713.04 772
13714.14 792
13715.25 754
13716.36 802
13717.46 814
13718.57 797
13719.67 801
13720.78 826
13721.89 822
13722.99 829
13724.10 866
13725.21 851
13726.31 812
13727.42 845
13728.53 854
13729.63 822
13730.74 810
13731.85 839
13732.95 837
13734.06 855
13735.17 842
13736.27 885
13737.38 890
13738.49 855
13739.59 894
13740.70 881
13741.81 842
13742.92 911
13744.02 902
13745.13 891
13746.24 906
13747.35 905
13748.45 915
13749.56 955
13750.67 955
13751.78 965
13752.88 993
13753.99 999
13755.10 995
13756.21 1040
13757.31 1032
13758.42 1080
13759.53 1082
13760.64 1124
13761.75 1100
13762.85 1120
13763.96 1118
13765.07 1161
13766.18 1140
13767.29 1163
13768.39 1174
13769.50 1122
13770.61 1157
13771.72 1142
13772.83 1095
13773.94 1112
13775.04 1179
13776.15 1164
13777.26 1146
13778.37 1106
13779.48 1106
13780.59 1056
13781.70 1044
13782.80 1027
13783.91 1035
13785.02 996
13786.13 978
13787.24 925
13788.35 931
13789.46 941
13790.57 890
13791.68 871
13792.79 863
13793.90 841
13795.00 839
13796.11 821
13797.22 810
13798.33 819
13799.44 822
13800.55 783
13801.66 815
13802.77 813
13803.88 788
13804.99 774
13806.10 772
13807.21 773
13808.32 775
13809.43 774
13810.54 765
13811.65 735
13812.76 748
13813.87 740
13814.98 759
13816.09 743
13817.20 756
13818.31 773
13819.42 734
13820.53 721
13821.64 723
13822.75 748
13823.86 732
13824.97 750
13826.08 713
13827.19 716
13828.30 704
13829.41 719
13830.53 696
13831.64 718
13832.75 730
13833.86 728
13834.97 687
13836.08 676
13837.19 709
13838.30 717
13839.41 709
13840.52 727
13841.64 756
13842.75 756
13843.86 752
13844.97 739
13846.08 718
13847.19 739
13848.30 739
13849.41 728
13850.53 724
13851.64 728
13852.75 754
13853.86 747
13854.97 776
13856.08 757
13857.20 748
13858.31 715
13859.42 727
13860.53 726
13861.64 736
13862.76 763
13863.87 741
13864.98 740
13866.09 726
13867.20 765
13868.32 750
13869.43 751
13870.54 717
13871.65 747
13872.77 765
13873.88 759
13874.99 785
13876.10 774
13877.22 783
13878.33 795
13879.44 811
13880.55 779
13881.67 751
13882.78 757
13883.89 766
13885.01 790
13886.12 791
13887.23 747
13888.34 803
13889.46 788
13890.57 795
13891.68 788
13892.80 800
13893.91 812
13895.02 802
13896.14 826
13897.25 846
13898.36 854
13899.48 824
13900.59 829
13901.70 831
13902.82 834
13903.93 797
13905.05 807
13906.16 782
13907.27 772
13908.39 760
13909.50 747
13910.61 741
13911.73 746
13912.84 753
13913.96 742
13915.07 729
13916.19 725
13917.30 699
13918.41 698
13919.53 716
13920.64 724
13921.76 698
13922.87 705
13923.99 678
13925.10 702
13926.21 697
13927.33 661
13928.44 709
13929.56 703
13930.67 728
13931.79 715
13932.90 708
13934.02 682
13935.13 688
13936.25 675
13937.36 695
13938.48 684
13939.59 694
13940.71 700
13941.82 711
13942.94 708
13944.05 687
13945.17 674
13946.28 682
13947.40 650
13948.52 655
13949.63 680
13950.75 676
13951.86 695
13952.98 711
13954.09 641
13955.21 630
13956.32 657
13957.44 643
13958.56 666
13959.67 654
13960.79 640
13961.90 668
13963.02 680
13964.14 674
13965.25 675
13966.37 669
13967.48 676
13968.60 673
13969.72 674
13970.83 653
13971.95 663
13973.07 632
13974.18 647
13975.30 641
13976.42 680
13977.53 676
13978.65 666
13979.77 682
13980.88 654
13982.00 650
13983.12 646
13984.23 651
13985.35 674
13986.47 656
13987.58 670
13988.70 648
13989.82 652
13990.94 663
13992.05 654
13993.17 673
13994.29 670
13995.40 655
13996.52 660
13997.64 663
13998.76 668
13999.87 669
14000.99 631
14002.11 654
14003.23 687
14004.35 674
14005.46 656
14006.58 662
14007.70 686
14008.82 658
14009.93 663
14011.05 652
14012.17 643
14013.29 648
14014.41 660
14015.52 647
14016.64 657
14017.76 659
14018.88 692
14020.00 681
14021.12 685
14022.23 663
14023.35 688
14024.47 695
14025.59 693
14026.71 683
14027.83 682
14028.95 693
14030.06 689
14031.18 673
14032.30 705
14033.42 720
14034.54 666
14035.66 689
14036.78 687
14037.90 676
14039.02 675
14040.14 667
14041.25 686
14042.37 675
14043.49 669
14044.61 687
14045.73 696
14046.85 695
14047.97 702
14049.09 694
14050.21 705
14051.33 704
14052.45 735
14053.57 703
14054.69 719
14055.81 713
14056.93 726
14058.05 750
14059.17 759
14060.29 740
14061.41 720
14062.53 751
14063.65 764
14064.77 732
14065.89 751
14067.01 741
14068.13 745
14069.25 772
14070.37 763
14071.49 775
14072.61 813
14073.73 818
14074.85 795
14075.97 787
14077.09 765
14078.21 819
14079.33 827
14080.45 810
14081.57 787
14082.69 823
14083.82 821
14084.94 813
14086.06 790
14087.18 819
14088.30 830
14089.42 832
14090.54 797
14091.66 845
14092.78 829
14093.91 838
14095.03 826
14096.15 821
14097.27 825
14098.39 820
14099.51 788
14100.63 853
14101.76 826
14102.88 845
14104.00 848
14105.12 849
14106.24 887
14107.36 844
14108.49 810
14109.61 809
14110.73 818
14111.85 822
14112.97 810
14114.10 784
14115.22 765
14116.34 752
14117.46 745
14118.58 742
14119.71 744
14120.83 742
14121.95 746
14123.07 719
14124.20 755
14125.32 735
14126.44 711
14127.56 658
14128.69 720
14129.81 725
14130.93 712
14132.06 677
14133.18 713
14134.30 714
14135.42 679
14136.55 690
14137.67 658
14138.79 668
14139.92 677
14141.04 660
14142.16 669
14143.29 675
14144.41 701
14145.53 678
14146.66 684
14147.78 645
14148.90 658
14150.03 655
14151.15 645
14152.27 612
14153.40 630
14154.52 654
14155.64 675
14156.77 651
14157.89 660
14159.02 651
14160.14 673
14161.26 648
14162.39 668
14163.51 630
14164.64 636
14165.76 652
14166.88 651
14168.01 642
14169.13 630
14170.26 665
14171.38 663
14172.51 659
14173.63 644
14174.75 615
14175.88 620
14177.00 636
14178.13 645
14179.25 645
14180.38 643
14181.50 629
14182.63 624
14183.75 612
14184.88 611
14186.00 590
14187.13 618
14188.25 610
14189.38 599
14190.50 613
14191.63 632
14192.75 635
14193.88 629
14195.00 597
14196.13 598
14197.25 607
14198.38 609
14199.50 631
14200.63 600
14201.76 616
14202.88 624
14204.01 632
14205.13 612
14206.26 615
14207.38 595
14208.51 624
14209.64 612
14210.76 599
14211.89 608
14213.01 592
14214.14 588
14215.27 585
14216.39 583
14217.52 603
14218.64 587
14219.77 625
14220.90 625
14222.02 602
14223.15 573
14224.28 602
14225.40 610
14226.53 601
14227.66 595
14228.78 590
14229.91 576
14231.04 586
14232.16 576
14233.29 573
14234.42 560
14235.54 552
14236.67 576
14237.80 589
14238.92 589
14240.05 558
14241.18 560
14242.31 588
14243.43 601
14244.56 582
14245.69 575
14246.82 603
14247.94 608
14249.07 590
14250.20 561
14251.33 560
14252.45 575
14253.58 536
14254.71 546
14255.84 538
14256.96 563
14258.09 588
14259.22 574
14260.35 570
14261.47 568
14262.60 562
14263.73 551
14264.86 568
14265.99 543
14267.12 541
14268.24 549
14269.37 581
14270.50 577
14271.63 562
14272.76 546
14273.89 541
14275.01 534
14276.14 553
14277.27 558
14278.40 521
14279.53 552
14280.66 532
14281.79 545
14282.91 516
14284.04 552
14285.17 522
14286.30 513
14287.43 533
14288.56 518
14289.69 526
14290.82 534
14291.95 527
14293.08 539
14294.20 549
14295.33 544
14296.46 531
14297.59 547
14298.72 525
14299.85 536
14300.98 541
14302.11 538
14303.24 513
14304.37 505
14305.50 508
14306.63 519
14307.76 496
14308.89 498
14310.02 521
14311.15 512
14312.28 516
14313.41 541
14314.54 527
14315.67 532
14316.80 508
14317.93 539
14319.06 536
14320.19 535
14321.32 539
14322.45 511
14323.58 534
14324.71 519
14325.84 530
14326.97 537
14328.10 526
14329.23 516
14330.36 530
14331.49 533
14332.62 518
14333.76 488
14334.89 495
14336.02 474
14337.15 501
14338.28 492
14339.41 521
14340.54 534
14341.67 524
14342.80 504
14343.93 524
14345.07 531
14346.20 533
14347.33 527
14348.46 513
14349.59 523
14350.72 524
14351.85 508
14352.99 506
14354.12 517
14355.25 518
14356.38 539
14357.51 532
14358.64 513
14359.78 514
14360.91 525
14362.04 513
14363.17 521
14364.30 516
14365.44 520
14366.57 524
14367.70 513
14368.83 505
14369.96 496
14371.10 508
14372.23 508
14373.36 488
14374.49 505
14375.63 510
14376.76 522
14377.89 499
14379.02 516
14380.16 502
14381.29 530
14382.42 507
14383.55 508
14384.69 536
14385.82 518
14386.95 533
14388.09 520
14389.22 507
14390.35 519
14391.49 494
14392.62 528
14393.75 521
14394.89 519
14396.02 531
14397.15 488
14398.28 521
14399.42 545
14400.55 506
14401.69 511
14402.82 520
14403.95 567
14405.09 523
14406.22 510
14407.35 524
14408.49 518
14409.62 510
14410.75 537
14411.89 513
14413.02 485
14414.16 514
14415.29 508
14416.42 541
14417.56 521
14418.69 535
14419.83 547
14420.96 542
14422.10 536
14423.23 550
14424.36 526
14425.50 519
14426.63 550
14427.77 531
14428.90 547
14430.04 539
14431.17 556
14432.31 564
14433.44 538
14434.58 529
14435.71 541
14436.85 554
14437.98 579
14439.12 561
14440.25 526
14441.39 549
14442.52 568
14443.66 531
14444.79 537
14445.93 543
14447.06 547
14448.20 553
14449.33 565
14450.47 568
14451.60 537
14452.74 593
14453.87 559
14455.01 558
14456.14 548
14457.28 566
14458.42 564
14459.55 549
14460.69 583
14461.82 592
14462.96 560
14464.10 585
14465.23 570
14466.37 592
14467.50 581
14468.64 591
14469.78 602
14470.91 572
14472.05 580
14473.18 582
14474.32 581
14475.46 587
14476.59 589
14477.73 569
14478.87 576
14480.00 557
14481.14 561
14482.28 552
14483.41 555
14484.55 538
14485.69 517
14486.82 553
14487.96 538
14489.10 514
14490.23 548
14491.37 530
14492.51 492
14493.65 524
14494.78 544
14495.92 542
14497.06 523
14498.19 518
14499.33 545
14500.47 541
14501.61 511
14502.74 526
14503.88 500
14505.02 504
14506.16 539
14507.29 518
14508.43 515
14509.57 500
14510.71 526
14511.85 537
14512.98 499
14514.12 511
14515.26 532
14516.40 501
14517.54 480
14518.67 488
14519.81 496
14520.95 507
14522.09 512
14523.23 505
14524.36 506
14525.50 517
14526.64 490
14527.78 499
14528.92 531
14530.06 498
14531.19 515
14532.33 522
14533.47 493
14534.61 516
14535.75 537
14536.89 500
14538.03 498
14539.17 501
14540.31 506
14541.44 518
14542.58 513
14543.72 513
14544.86 512
14546.00 525
14547.14 532
14548.28 522
14549.42 510
14550.56 533
14551.70 525
14552.84 515
14553.98 515
14555.12 508
14556.25 496
14557.39 514
14558.53 507
14559.67 524
14560.81 544
14561.95 543
14563.09 542
14564.23 521
14565.37 521
14566.51 537
14567.65 521
14568.79 527
14569.93 496
14571.07 530
14572.21 514
14573.35 529
14574.49 528
14575.63 513
14576.77 531
14577.92 522
14579.06 554
14580.20 536
14581.34 519
14582.48 502
14583.62 544
14584.76 529
14585.90 521
14587.04 546
14588.18 543
14589.32 533
14590.46 560
14591.60 557
14592.74 555
14593.89 573
14595.03 561
14596.17 541
14597.31 538
14598.45 539
14599.59 556
14600.73 542
14601.87 542
14603.02 548
14604.16 578
14605.30 563
14606.44 572
14607.58 570
14608.72 567
14609.86 566
14611.01 580
14612.15 565
14613.29 581
14614.43 552
14615.57 548
14616.72 583
14617.86 562
14619.00 560
14620.14 580
14621.28 597
14622.43 585
14623.57 578
14624.71 571
14625.85 599
14627.00 619
14628.14 605
14629.28 627
14630.42 604
14631.56 625
14632.71 626
14633.85 612
14634.99 622
14636.14 611
14637.28 617
14638.42 605
14639.56 618
14640.71 624
14641.85 631
14642.99 648
14644.14 618
14645.28 629
14646.42 603
14647.56 592
14648.71 607
14649.85 621
14650.99 587
14652.14 536
14653.28 542
14654.42 563
14655.57 565
14656.71 509
14657.85 520
14659.00 557
14660.14 526
14661.29 556
14662.43 537
14663.57 521
14664.72 520
14665.86 538
14667.00 501
14668.15 491
14669.29 489
14670.44 502
14671.58 499
14672.73 494
14673.87 477
14675.01 497
14676.16 489
14677.30 509
14678.45 497
14679.59 479
14680.74 501
14681.88 491
14683.02 471
14684.17 493
14685.31 486
14686.46 505
14687.60 491
14688.75 489
14689.89 498
14691.04 483
14692.18 498
14693.33 477
14694.47 467
14695.62 467
14696.76 453
14697.91 437
14699.05 462
14700.20 482
14701.34 476
14702.49 489
14703.63 481
14704.78 492
14705.92 492
14707.07 459
14708.22 470
14709.36 494
14710.51 503
14711.65 482
14712.80 464
14713.94 479
14715.09 491
14716.23 475
14717.38 474
14718.53 458
14719.67 468
14720.82 453
14721.96 452
14723.11 469
14724.26 435
14725.40 468
14726.55 494
14727.70 476
14728.84 460
14729.99 472
14731.13 499
14732.28 506
14733.43 489
14734.57 507
14735.72 491
14736.87 479
14738.01 492
14739.16 485
14740.31 467
14741.45 485
14742.60 463
14743.75 486
14744.89 465
14746.04 445
14747.19 485
14748.34 470
14749.48 475
14750.63 483
14751.78 498
14752.92 476
14754.07 447
14755.22 434
14756.37 467
14757.51 437
14758.66 444
14759.81 441
14760.96 462
14762.10 454
14763.25 450
14764.40 439
14765.55 447
14766.70 469
14767.84 470
14768.99 463
14770.14 448
14771.29 452
14772.43 439
14773.58 484
14774.73 467
14775.88 462
14777.03 428
14778.18 441
14779.32 430
14780.47 437
14781.62 414
14782.77 451
14783.92 453
14785.07 459
14786.21 452
14787.36 450
14788.51 437
14789.66 461
14790.81 430
14791.96 434
14793.11 442
14794.26 435
14795.40 444
14796.55 424
14797.70 397
14798.85 417
14800.00 441
14801.15 422
14802.30 452
14803.45 437
14804.60 417
14805.75 432
14806.90 455
14808.05 439
14809.19 427
14810.34 431
14811.49 438
14812.64 440
14813.79 411
14814.94 425
14816.09 401
14817.24 427
14818.39 431
14819.54 420
14820.69 420
14821.84 418
14822.99 439
14824.14 446
14825.29 427
14826.44 424
14827.59 431
14828.74 422
14829.89 425
14831.04 412
14832.19 402
14833.34 410
14834.49 426
14835.64 404
14836.79 401
14837.95 427
14839.10 408
14840.25 417
14841.40 400
14842.55 427
14843.70 421
14844.85 413
14846.00 413
14847.15 412
14848.30 403
14849.45 397
14850.60 418
14851.76 441
14852.91 403
14854.06 412
14855.21 441
14856.36 419
14857.51 400
14858.66 426
14859.81 428
14860.97 415
14862.12 407
14863.27 437
14864.42 394
14865.57 416
14866.72 420
14867.88 399
14869.03 400
14870.18 400
14871.33 411
14872.48 431
14873.64 434
14874.79 412
14875.94 414
14877.09 431
14878.24 410
14879.40 381
14880.55 400
14881.70 406
14882.85 407
14884.00 400
14885.16 406
14886.31 395
14887.46 407
14888.61 432
14889.77 413
14890.92 406
14892.07 428
14893.23 416
14894.38 413
14895.53 401
14896.68 428
14897.84 420
14898.99 395
14900.14 401
14901.30 391
14902.45 396
14903.60 380
14904.75 437
14905.91 396
14907.06 413
14908.21 401
14909.37 416
14910.52 427
14911.67 402
14912.83 398
14913.98 416
14915.14 415
14916.29 393
14917.44 386
14918.60 422
14919.75 424
14920.90 410
14922.06 426
14923.21 414
14924.37 409
14925.52 406
14926.67 421
14927.83 407
14928.98 404
14930.14 429
14931.29 419
14932.44 406
14933.60 404
14934.75 401
14935.91 416
14937.06 412
14938.22 405
14939.37 422
14940.52 408
14941.68 424
14942.83 397
14943.99 405
14945.14 407
14946.30 397
14947.45 385
14948.61 390
14949.76 383
14950.92 425
14952.07 390
14953.23 412
14954.38 407
14955.54 392
14956.69 365
14957.85 398
14959.00 404
14960.16 391
14961.31 376
14962.47 377
14963.62 370
14964.78 405
14965.94 432
14967.09 423
14968.25 413
14969.40 407
14970.56 398
14971.71 388
14972.87 371
14974.03 401
14975.18 424
14976.34 423
14977.49 396
14978.65 401
14979.81 396
14980.96 386
14982.12 391
14983.27 395
14984.43 381
14985.59 400
14986.74 382
14987.90 397
14989.06 377
14990.21 404
14991.37 417
14992.53 416
14993.68 391
14994.84 399
14996.00 406
14997.15 394
14998.31 390
14999.47 380
15000.62 410
15001.78 402
15002.94 399
15004.09 399
15005.25 383
15006.41 392
15007.56 408
15008.72 417
15009.88 405
15011.04 400
15012.19 404
15013.35 403
15014.51 381
15015.67 400
15016.82 400
15017.98 419
15019.14 393
15020.30 394
15021.45 386
15022.61 391
15023.77 399
15024.93 389
15026.08 422
15027.24 392
15028.40 411
15029.56 411
15030.72 416
15031.87 417
15033.03 407
15034.19 388
15035.35 408
15036.51 402
15037.67 408
15038.82 398
15039.98 399
15041.14 404
15042.30 413
15043.46 414
15044.62 420
15045.78 411
15046.93 407
15048.09 407
15049.25 413
15050.41 416
15051.57 431
15052.73 407
15053.89 419
15055.05 403
15056.20 393
15057.36 393
15058.52 374
15059.68 403
15060.84 409
15062.00 415
15063.16 391
15064.32 382
15065.48 402
15066.64 409
15067.80 420
15068.96 423
15070.12 415
15071.28 422
15072.44 392
15073.60 403
15074.76 414
15075.91 421
15077.07 400
15078.23 428
15079.39 409
15080.55 397
15081.71 413
15082.87 417
15084.03 405
15085.19 414
15086.35 393
15087.51 416
15088.68 405
15089.84 391
15091.00 394
15092.16 416
15093.32 401
15094.48 398
15095.64 428
15096.80 408
15097.96 412
15099.12 414
15100.28 422
15101.44 403
15102.60 388
15103.76 394
15104.92 408
15106.08 393
15107.25 395
15108.41 429
15109.57 407
15110.73 394
15111.89 399
15113.05 394
15114.21 418
15115.37 411
15116.54 420
15117.70 435
15118.86 437
15120.02 407
15121.18 399
15122.34 392
15123.50 421
15124.67 404
15125.83 413
15126.99 415
15128.15 420
15129.31 433
15130.47 436
15131.64 421
15132.80 436
15133.96 420
15135.12 421
15136.28 400
15137.45 393
15138.61 414
15139.77 405
15140.93 390
15142.10 401
15143.26 417
15144.42 406
15145.58 401
15146.75 379
15147.91 401
15149.07 428
15150.23 432
15151.40 433
15152.56 432
15153.72 429
15154.88 436
15156.05 415
15157.21 405
15158.37 416
15159.54 403
15160.70 409
15161.86 401
15163.03 400
15164.19 414
15165.35 420
15166.52 398
15167.68 418
15168.84 436
15170.01 438
15171.17 431
15172.33 433
15173.50 413
15174.66 422
15175.82 446
15176.99 438
15178.15 435
15179.31 424
15180.48 414
15181.64 431
15182.81 444
15183.97 443
15185.13 438
15186.30 448
15187.46 456
15188.63 448
15189.79 457
15190.95 420
15192.12 455
15193.28 476
15194.45 448
15195.61 448
15196.78 453
15197.94 459
15199.10 436
15200.27 439
15201.43 461
15202.60 449
15203.76 453
15204.93 453
15206.09 439
15207.26 431
15208.42 425
15209.59 442
15210.75 450
15211.92 478
15213.08 465
15214.25 420
15215.41 443
15216.58 445
15217.74 437
15218.91 459
15220.07 466
15221.24 453
15222.40 427
15223.57 437
15224.74 432
15225.90 445
15227.07 468
15228.23 462
15229.40 512
15230.56 471
15231.73 470
15232.89 451
15234.06 465
15235.23 466
15236.39 462
15237.56 454
15238.72 458
15239.89 456
15241.06 453
15242.22 456
15243.39 472
15244.56 463
15245.72 458
15246.89 478
15248.05 488
15249.22 466
15250.39 475
15251.55 456
15252.72 460
15253.89 460
15255.05 451
15256.22 479
15257.39 480
15258.55 427
15259.72 440
15260.89 463
15262.05 462
15263.22 443
15264.39 453
15265.56 455
15266.72 452
15267.89 457
15269.06 468
15270.22 449
15271.39 454
15272.56 457
15273.73 438
15274.89 450
15276.06 419
15277.23 451
15278.40 440
15279.56 423
15280.73 419
15281.90 420
15283.07 435
15284.23 435
15285.40 433
15286.57 419
15287.74 436
15288.91 437
15290.07 462
15291.24 426
15292.41 419
15293.58 409
15294.75 424
15295.92 433
15297.08 420
15298.25 440
15299.42 440
15300.59 417
15301.76 440
15302.93 423
15304.09 447
15305.26 434
15306.43 476
15307.60 443
15308.77 413
15309.94 429
15311.11 434
15312.28 444
15313.44 438
15314.61 442
15315.78 446
15316.95 450
15318.12 448
15319.29 437
15320.46 432
15321.63 425
15322.80 436
15323.97 410
15325.14 465
15326.30 422
15327.47 452
15328.64 459
15329.81 435
15330.98 437
15332.15 425
15333.32 428
15334.49 460
15335.66 430
15336.83 436
15338.00 467
15339.17 438
15340.34 431
15341.51 426
15342.68 431
15343.85 428
15345.02 438
15346.19 455
15347.36 417
15348.53 427
15349.70 436
15350.87 450
15352.04 440
15353.21 434
15354.38 455
15355.55 441
15356.72 448
15357.90 426
15359.07 440
15360.24 426
15361.41 431
15362.58 453
15363.75 464
15364.92 454
15366.09 458
15367.26 463
15368.43 453
15369.60 462
15370.77 455
15371.95 456
15373.12 471
15374.29 468
15375.46 441
15376.63 442
15377.80 445
15378.97 446
15380.15 455
15381.32 462
15382.49 452
15383.66 439
15384.83 439
15386.00 448
15387.17 442
15388.35 448
15389.52 434
15390.69 457
15391.86 457
15393.03 447
15394.21 419
15395.38 431
15396.55 438
15397.72 446
15398.89 429
15400.07 426
15401.24 441
15402.41 457
15403.58 439
15404.76 449
15405.93 434
15407.10 426
15408.27 451
15409.45 450
15410.62 435
15411.79 402
15412.96 435
15414.14 426
15415.31 414
15416.48 412
15417.66 408
15418.83 443
15420.00 435
15421.17 419
15422.35 440
15423.52 452
15424.69 434
15425.87 424
15427.04 407
15428.21 437
15429.39 422
15430.56 421
15431.73 397
15432.91 419
15434.08 424
15435.25 435
15436.43 425
15437.60 415
15438.77 413
15439.95 406
15441.12 427
15442.30 408
15443.47 408
15444.64 412
15445.82 412
15446.99 434
15448.17 412
15449.34 415
15450.51 413
15451.69 418
15452.86 412
15454.04 409
15455.21 403
15456.39 425
15457.56 393
15458.73 426
15459.91 432
15461.08 418
15462.26 402
15463.43 427
15464.61 414
15465.78 423
15466.96 418
15468.13 398
15469.31 412
15470.48 422
15471.66 417
15472.83 406
15474.01 398
15475.18 418
15476.36 426
15477.53 428
15478.71 430
15479.88 415
15481.06 414
15482.23 409
15483.41 415
15484.58 418
15485.76 415
15486.93 429
15488.11 430
15489.29 429
15490.46 411
15491.64 405
15492.81 421
15493.99 429
15495.16 436
15496.34 435
15497.52 417
15498.69 419
15499.87 430
15501.04 437
15502.22 430
15503.40 425
15504.57 426
15505.75 428
15506.92 422
15508.10 423
15509.28 388
15510.45 418
15511.63 436
15512.81 431
15513.98 411
15515.16 423
15516.34 412
15517.51 444
15518.69 460
15519.87 432
15521.04 431
15522.22 432
15523.40 438
15524.57 435
15525.75 456
15526.93 455
15528.11 441
15529.28 443
15530.46 458
15531.64 427
15532.81 430
15533.99 434
15535.17 432
15536.35 433
15537.52 431
15538.70 452
15539.88 437
15541.06 471
15542.23 434
15543.41 432
15544.59 440
15545.77 435
15546.95 462
15548.12 451
15549.30 437
15550.48 430
15551.66 410
15552.83 437
15554.01 436
15555.19 428
15556.37 468
15557.55 433
15558.73 439
15559.90 423
15561.08 456
15562.26 469
15563.44 446
15564.62 449
15565.80 442
15566.97 425
15568.15 455
15569.33 454
15570.51 444
15571.69 446
15572.87 452
15574.05 468
15575.23 480
15576.40 468
15577.58 459
15578.76 469
15579.94 449
15581.12 459
15582.30 445
15583.48 452
15584.66 448
15585.84 473
15587.02 462
15588.20 473
15589.38 459
15590.56 480
15591.73 474
15592.91 481
15594.09 484
15595.27 476
15596.45 473
15597.63 500
15598.81 480
15599.99 488
15601.17 498
15602.35 486
15603.53 489
15604.71 467
15605.89 493
15607.07 504
15608.25 485
15609.43 517
15610.61 491
15611.79 507
15612.97 501
15614.15 502
15615.33 531
15616.51 520
15617.69 491
15618.88 495
15620.06 527
15621.24 512
15622.42 533
15623.60 502
15624.78 512
15625.96 482
15627.14 506
15628.32 522
15629.50 521
15630.68 539
15631.86 551
15633.05 523
15634.23 521
15635.41 520
15636.59 537
15637.77 547
15638.95 522
15640.13 543
15641.31 542
15642.50 503
15643.68 536
15644.86 514
15646.04 523
15647.22 566
15648.40 549
15649.58 534
15650.77 560
15651.95 533
15653.13 547
15654.31 559
15655.49 545
15656.68 569
15657.86 521
15659.04 521
15660.22 516
15661.40 539
15662.59 531
15663.77 523
15664.95 539
15666.13 532
15667.32 538
15668.50 566
15669.68 570
15670.86 556
15672.05 542
15673.23 547
15674.41 549
15675.59 529
15676.78 512
15677.96 537
15679.14 530
15680.32 542
15681.51 548
15682.69 531
15683.87 539
15685.06 548
15686.24 525
15687.42 535
15688.61 499
15689.79 539
15690.97 547
15692.16 545
15693.34 534
15694.52 539
15695.71 549
15696.89 509
15698.07 496
15699.26 530
15700.44 545
15701.62 541
15702.81 524
15703.99 558
15705.17 548
15706.36 540
15707.54 528
15708.73 558
15709.91 550
15711.09 527
15712.28 515
15713.46 528
15714.65 548
15715.83 527
15717.02 564
15718.20 570
15719.38 541
15720.57 535
15721.75 535
15722.94 565
15724.12 544
15725.31 518
15726.49 539
15727.68 571
15728.86 568
15730.04 574
15731.23 578
15732.41 582
15733.60 558
15734.78 580
15735.97 586
15737.15 568
15738.34 565
15739.52 545
15740.71 578
15741.89 573
15743.08 604
15744.27 574
15745.45 596
15746.64 616
15747.82 625
15749.01 640
15750.19 620
15751.38 598
15752.56 597
15753.75 611
15754.93 617
15756.12 630
15757.31 607
15758.49 630
15759.68 616
15760.86 618
15762.05 614
15763.24 633
15764.42 645
15765.61 649
15766.79 618
15767.98 611
15769.17 611
15770.35 603
15771.54 611
15772.72 605
15773.91 609
15775.10 608
15776.28 595
15777.47 588
15778.66 591
15779.84 590
15781.03 582
15782.22 589
15783.40 605
15784.59 582
15785.78 585
15786.96 612
15788.15 580
15789.34 573
15790.53 567
15791.71 570
15792.90 570
15794.09 537
15795.27 535
15796.46 547
15797.65 537
15798.84 550
15800.02 539
15801.21 532
15802.40 509
15803.59 532
15804.77 524
15805.96 499
15807.15 500
15808.34 498
15809.52 499
15810.71 523
15811.90 496
15813.09 509
15814.28 499
15815.46 515
15816.65 500
15817.84 506
15819.03 504
15820.22 530
15821.40 514
15822.59 524
15823.78 501
15824.97 503
15826.16 493
15827.35 491
15828.53 513
15829.72 494
15830.91 485
15832.10 500
15833.29 503
15834.48 489
15835.67 488
15836.85 495
15838.04 506
15839.23 500
15840.42 517
15841.61 494
15842.80 492
15843.99 489
15845.18 477
15846.37 478
15847.55 484
15848.74 498
15849.93 498
15851.12 484
15852.31 462
15853.50 482
15854.69 472
15855.88 514
15857.07 503
15858.26 512
15859.45 499
15860.64 521
15861.83 508
15863.02 520
15864.21 510
15865.40 516
15866.59 512
15867.78 524
15868.97 503
15870.16 506
15871.35 498
15872.54 517
15873.73 522
15874.92 493
15876.11 489
15877.30 522
15878.49 508
15879.68 493
15880.87 518
15882.06 498
15883.25 514
15884.44 493
15885.63 538
15886.82 519
15888.01 499
15889.20 546
15890.39 519
15891.59 491
15892.78 513
15893.97 504
15895.16 525
15896.35 511
15897.54 490
15898.73 517
15899.92 497
15901.11 517
15902.30 530
15903.50 515
15904.69 532
15905.88 518
15907.07 528
15908.26 535
15909.45 547
15910.64 518
15911.84 548
15913.03 548
15914.22 527
15915.41 529
15916.60 526
15917.79 567
15918.99 538
15920.18 541
15921.37 517
15922.56 531
15923.75 551
15924.95 536
15926.14 552
15927.33 549
15928.52 521
15929.71 539
15930.91 523
15932.10 523
15933.29 529
15934.48 521
15935.68 512
15936.87 538
15938.06 525
15939.25 508
15940.45 511
15941.64 513
15942.83 485
15944.03 506
15945.22 503
15946.41 496
15947.60 487
15948.80 494
15949.99 482
15951.18 502
15952.38 460
15953.57 468
15954.76 480
15955.96 486
15957.15 466
15958.34 468
15959.54 463
15960.73 434
15961.92 449
15963.12 450
15964.31 449
15965.50 445
15966.70 449
15967.89 474
15969.08 448
15970.28 442
15971.47 421
15972.67 461
15973.86 473
15975.05 434
15976.25 425
15977.44 458
15978.64 466
15979.83 436
15981.02 410
15982.22 410
15983.41 432
15984.61 451
15985.80 414
15987.00 412
15988.19 426
15989.38 421
15990.58 433
15991.77 436
15992.97 420
15994.16 427
15995.36 398
15996.55 419
15997.75 441
15998.94 421
16000.14 413
16001.33 406
16002.53 408
16003.72 429
16004.92 418
16006.11 399
16007.31 406
16008.50 427
16009.70 416
16010.89 407
16012.09 417
16013.28 378
16014.48 412
16015.67 409
16016.87 424
16018.07 405
16019.26 393
16020.46 417
16021.65 407
16022.85 395
16024.04 403
16025.24 403
16026.44 397
16027.63 432
16028.83 421
16030.02 408
16031.22 411
16032.42 420
16033.61 397
16034.81 406
16036.00 395
16037.20 400
16038.40 414
16039.59 406
16040.79 403
16041.99 406
16043.18 401
16044.38 403
16045.58 412
16046.77 387
16047.97 383
16049.17 408
16050.36 436
16051.56 418
16052.76 406
16053.95 393
16055.15 378
16056.35 387
16057.54 394
16058.74 389
16059.94 409
16061.14 403
16062.33 422
16063.53 377
16064.73 390
16065.92 407
16067.12 409
16068.32 408
16069.52 414
16070.71 399
16071.91 382
16073.11 407
16074.31 410
16075.50 400
16076.70 368
16077.90 403
16079.10 407
16080.30 394
16081.49 385
16082.69 372
16083.89 402
16085.09 399
16086.29 386
16087.48 382
16088.68 370
16089.88 398
16091.08 385
16092.28 376
16093.48 371
16094.67 393
16095.87 394
16097.07 396
16098.27 387
16099.47 382
16100.67 375
16101.87 397
16103.06 384
16104.26 376
16105.46 401
16106.66 399
16107.86 376
16109.06 389
16110.26 365
16111.46 381
16112.66 394
16113.86 394
16115.05 392
16116.25 399
16117.45 383
16118.65 361
16119.85 364
16121.05 381
16122.25 369
16123.45 361
16124.65 392
16125.85 371
16127.05 408
16128.25 381
16129.45 365
16130.65 380
16131.85 384
16133.05 393
16134.25 389
16135.45 382
16136.65 353
16137.85 364
16139.05 393
16140.25 377
16141.45 379
16142.65 380
16143.85 380
16145.05 382
16146.25 377
16147.45 376
16148.65 384
16149.85 391
16151.05 379
16152.25 358
16153.45 363
16154.65 376
16155.85 386
16157.05 382
16158.25 354
16159.46 402
16160.66 391
16161.86 395
16163.06 388
16164.26 370
16165.46 379
16166.66 392
16167.86 409
16169.06 387
16170.27 371
16171.47 388
16172.67 381
16173.87 376
16175.07 383
16176.27 384
16177.47 382
16178.67 376
16179.88 371
16181.08 376
16182.28 385
16183.48 397
16184.68 387
16185.89 400
16187.09 384
16188.29 374
16189.49 386
16190.69 384
16191.90 377
16193.10 384
16194.30 372
16195.50 388
16196.70 383
16197.91 384
16199.11 371
16200.31 389
16201.51 400
16202.72 401
16203.92 367
16205.12 358
16206.32 385
16207.53 369
16208.73 364
16209.93 387
16211.13 362
16212.34 424
16213.54 416
16214.74 422
16215.95 395
16217.15 374
16218.35 360
16219.55 377
16220.76 389
16221.96 371
16223.16 380
16224.37 386
16225.57 387
16226.77 426
16227.98 395
16229.18 350
16230.38 387
16231.59 400
16232.79 389
16233.99 376
16235.20 380
16236.40 414
16237.61 389
16238.81 396
16240.01 402
16241.22 399
16242.42 397
16243.63 394
16244.83 424
16246.03 401
16247.24 385
16248.44 400
16249.65 391
16250.85 392
16252.05 394
16253.26 405
16254.46 400
16255.67 412
16256.87 396
16258.08 402
16259.28 413
16260.49 406
16261.69 399
16262.89 403
16264.10 389
16265.30 386
16266.51 393
16267.71 397
16268.92 405
16270.12 394
16271.33 415
16272.53 436
16273.74 400
16274.94 408
16276.15 394
16277.35 386
16278.56 424
16279.77 411
16280.97 389
16282.18 387
16283.38 380
16284.59 420
16285.79 414
16287.00 414
16288.20 405
16289.41 414
16290.61 417
16291.82 400
16293.03 409
16294.23 398
16295.44 421
16296.64 443
16297.85 422
16299.06 409
16300.26 408
16301.47 410
16302.67 423
16303.88 400
16305.09 401
16306.29 423
16307.50 417
16308.71 416
16309.91 404
16311.12 430
16312.33 399
16313.53 423
16314.74 385
16315.95 449
16317.15 415
16318.36 388
16319.57 408
16320.77 411
16321.98 399
16323.19 425
16324.39 411
16325.60 405
16326.81 415
16328.01 395
16329.22 431
16330.43 416
16331.64 385
16332.84 401
16334.05 390
16335.26 397
16336.47 372
16337.67 404
16338.88 397
16340.09 398
16341.30 413
16342.50 390
16343.71 379
16344.92 392
16346.13 381
16347.33 384
16348.54 362
16349.75 370
16350.96 391
16352.17 388
16353.37 383
16354.58 386
16355.79 377
16357.00 370
16358.21 382
16359.41 362
16360.62 379
16361.83 396
16363.04 384
16364.25 370
16365.46 374
16366.67 373
16367.87 368
16369.08 383
16370.29 370
16371.50 384
16372.71 356
16373.92 335
16375.13 349
16376.34 377
16377.54 375
16378.75 387
16379.96 402
16381.17 360
16382.38 387
16383.59 363
16384.80 401
16386.01 410
16387.22 411
16388.43 379
16389.64 368
16390.85 360
16392.05 374
16393.26 386
16394.47 382
16395.68 351
16396.89 360
16398.10 371
16399.31 366
16400.52 379
16401.73 370
16402.94 384
16404.15 371
16405.36 359
16406.57 360
16407.78 372
16408.99 389
16410.20 380
16411.41 367
16412.62 370
16413.83 389
16415.04 368
16416.25 382
16417.46 370
16418.67 369
16419.88 376
16421.10 394
16422.31 379
16423.52 372
16424.73 380
16425.94 358
16427.15 375
16428.36 376
16429.57 357
16430.78 359
16431.99 383
16433.20 374
16434.41 354
16435.63 350
16436.84 351
16438.05 358
16439.26 374
16440.47 356
16441.68 378
16442.89 374
16444.10 335
16445.32 332
16446.53 370
16447.74 350
16448.95 341
16450.16 361
16451.37 361
16452.59 378
16453.80 359
16455.01 324
16456.22 385
16457.43 370
16458.64 373
16459.86 341
16461.07 336
16462.28 344
16463.49 352
16464.70 357
16465.92 382
16467.13 360
16468.34 343
16469.55 346
16470.77 362
16471.98 364
16473.19 355
16474.40 349
16475.62 382
16476.83 352
16478.04 365
16479.25 362
16480.47 351
16481.68 353
16482.89 374
16484.11 370
16485.32 358
16486.53 346
16487.74 363
16488.96 347
16490.17 364
16491.38 369
16492.60 349
16493.81 360
16495.02 354
16496.24 358
16497.45 360
16498.66 349
16499.88 369
16501.09 368
16502.30 353
16503.52 344
16504.73 368
16505.94 373
16507.16 356
16508.37 344
16509.59 355
16510.80 371
16512.01 357
16513.23 367
16514.44 364
16515.66 357
16516.87 352
16518.08 362
16519.30 367
16520.51 347
16521.73 353
16522.94 356
16524.16 377
16525.37 358
16526.58 362
16527.80 341
16529.01 372
16530.23 371
16531.44 370
16532.66 362
16533.87 381
16535.09 354
16536.30 361
16537.52 338
16538.73 341
16539.95 366
16541.16 357
16542.38 357
16543.59 347
16544.81 351
16546.02 373
16547.24 368
16548.45 358
16549.67 355
16550.88 365
16552.10 365
16553.31 367
16554.53 355
16555.74 366
16556.96 357
16558.18 374
16559.39 363
16560.61 351
16561.82 363
16563.04 383
16564.25 358
16565.47 345
16566.69 358
16567.90 354
16569.12 362
16570.33 367
16571.55 381
16572.77 371
16573.98 370
16575.20 353
16576.41 360
16577.63 344
16578.85 360
16580.06 366
16581.28 387
16582.50 349
16583.71 352
16584.93 366
16586.15 357
16587.36 369
16588.58 386
16589.80 357
16591.01 340
16592.23 357
16593.45 355
16594.66 360
16595.88 351
16597.10 379
16598.32 372
16599.53 358
16600.75 358
16601.97 368
16603.18 352
16604.40 352
16605.62 368
16606.84 354
16608.05 348
16609.27 340
16610.49 339
16611.71 357
16612.92 363
16614.14 349
16615.36 352
16616.58 351
16617.79 339
16619.01 351
16620.23 363
16621.45 347
16622.67 357
16623.88 332
16625.10 342
16626.32 347
16627.54 350
16628.76 325
16629.97 345
16631.19 357
16632.41 358
16633.63 341
16634.85 351
16636.07 346
16637.29 343
16638.50 371
16639.72 343
16640.94 351
16642.16 335
16643.38 331
16644.60 353
16645.82 349
16647.03 338
16648.25 328
16649.47 343
16650.69 361
16651.91 344
16653.13 342
16654.35 333
16655.57 360
16656.79 339
16658.01 351
16659.23 345
16660.45 332
16661.66 343
16662.88 361
16664.10 316
16665.32 326
16666.54 339
16667.76 333
16668.98 327
16670.20 325
16671.42 336
16672.64 315
16673.86 323
16675.08 354
16676.30 333
16677.52 364
16678.74 349
16679.96 340
16681.18 335
16682.40 325
16683.62 354
16684.84 317
16686.06 339
16687.28 338
16688.50 332
16689.72 333
16690.94 340
16692.16 349
16693.39 343
16694.61 345
16695.83 322
16697.05 326
16698.27 339
16699.49 327
16700.71 340
16701.93 341
16703.15 334
16704.37 337
16705.59 338
16706.81 324
16708.04 331
16709.26 330
16710.48 331
16711.70 351
16712.92 333
16714.14 333
16715.36 345
16716.58 350
16717.81 344
16719.03 355
16720.25 321
16721.47 322
16722.69 329
16723.91 315
16725.14 335
16726.36 346
16727.58 333
16728.80 329
16730.02 342
16731.24 324
16732.47 338
16733.69 359
16734.91 362
16736.13 329
16737.36 337
16738.58 347
16739.80 346
16741.02 343
16742.24 329
16743.47 332
16744.69 351
16745.91 328
16747.13 332
16748.36 313
16749.58 329
16750.80 315
16752.02 310
16753.25 327
16754.47 340
16755.69 316
16756.92 334
16758.14 335
16759.36 309
16760.59 340
16761.81 336
16763.03 329
16764.25 337
16765.48 312
16766.70 336
16767.92 333
16769.15 328
16770.37 329
16771.59 323
16772.82 356
16774.04 323
16775.27 320
16776.49 335
16777.71 315
16778.94 337
16780.16 348
16781.38 328
16782.61 322
16783.83 339
16785.06 351
16786.28 353
16787.50 358
16788.73 344
16789.95 336
16791.18 323
16792.40 305
16793.62 303
16794.85 339
16796.07 348
16797.30 344
16798.52 335
16799.75 331
16800.97 320
16802.19 341
16803.42 343
16804.64 342
16805.87 352
16807.09 327
16808.32 322
16809.54 341
16810.77 313
16811.99 340
16813.22 337
16814.44 344
16815.67 325
16816.89 354
16818.12 332
16819.34 313
16820.57 327
16821.79 318
16823.02 339
16824.24 336
16825.47 322
16826.70 358
16827.92 338
16829.15 314
16830.37 331
16831.60 340
16832.82 332
16834.05 341
16835.27 339
16836.50 346
16837.73 346
16838.95 354
16840.18 347
16841.40 342
16842.63 351
16843.86 345
16845.08 333
16846.31 322
16847.53 333
16848.76 349
16849.99 343
16851.21 330
16852.44 361
16853.67 356
16854.89 361
16856.12 352
16857.35 340
16858.57 336
16859.80 339
16861.03 360
16862.25 349
16863.48 341
16864.71 326
16865.93 343
16867.16 360
16868.39 365
16869.61 360
16870.84 347
16872.07 378
16873.30 360
16874.52 362
16875.75 365
16876.98 357
16878.20 373
16879.43 350
16880.66 355
16881.89 388
16883.11 365
16884.34 354
16885.57 347
16886.80 354
16888.02 373
16889.25 348
16890.48 375
16891.71 363
16892.94 346
16894.16 372
16895.39 396
16896.62 363
16897.85 362
16899.08 369
16900.30 359
16901.53 357
16902.76 346
16903.99 339
16905.22 373
16906.45 354
16907.67 364
16908.90 343
16910.13 351
16911.36 358
16912.59 378
16913.82 360
16915.04 375
16916.27 361
16917.50 368
16918.73 340
16919.96 349
16921.19 346
16922.42 362
16923.65 358
16924.88 351
16926.10 355
16927.33 335
16928.56 366
16929.79 337
16931.02 340
16932.25 343
16933.48 341
16934.71 348
16935.94 347
16937.17 355
16938.40 363
16939.63 355
16940.86 361
16942.09 351
16943.32 369
16944.55 367
16945.78 349
16947.01 340
16948.24 367
16949.47 369
16950.70 354
16951.93 361
16953.16 340
16954.39 364
16955.62 354
16956.85 346
16958.08 350
16959.31 348
16960.54 330
16961.77 362
16963.00 340
16964.23 359
16965.46 331
16966.69 352
16967.92 335
16969.15 358
16970.38 347
16971.61 366
16972.84 370
16974.07 343
16975.30 335
16976.54 348
16977.77 334
16979.00 351
16980.23 352
16981.46 339
16982.69 355
16983.92 349
16985.15 347
16986.38 333
16987.62 344
16988.85 353
16990.08 337
16991.31 343
16992.54 323
16993.77 341
16995.00 346
16996.24 362
16997.47 319
16998.70 294
16999.93 324
17001.16 347
17002.39 316
17003.63 338
17004.86 326
17006.09 334
17007.32 335
17008.55 333
17009.79 343
17011.02 369
17012.25 339
17013.48 332
17014.72 340
17015.95 325
17017.18 321
17018.41 331
17019.64 319
17020.88 311
17022.11 323
17023.34 324
17024.58 335
17025.81 328
17027.04 293
17028.27 334
17029.51 319
17030.74 353
17031.97 332
17033.21 332
17034.44 337
17035.67 324
17036.90 345
17038.14 337
17039.37 338
17040.60 332
17041.84 321
17043.07 327
17044.30 296
17045.54 337
17046.77 331
17048.00 333
17049.24 325
17050.47 316
17051.70 340
17052.94 329
17054.17 298
17055.41 330
17056.64 323
17057.87 346
17059.11 348
17060.34 319
17061.58 301
17062.81 313
17064.04 323
17065.28 325
17066.51 325
17067.75 316
17068.98 324
17070.21 339
17071.45 319
17072.68 337
17073.92 328
17075.15 334
17076.39 307
17077.62 337
17078.86 337
17080.09 323
17081.33 331
17082.56 304
17083.80 338
17085.03 338
17086.26 328
17087.50 323
17088.73 333
17089.97 320
17091.20 342
17092.44 351
17093.68 315
17094.91 301
17096.15 309
17097.38 344
17098.62 316
17099.85 325
17101.09 324
17102.32 325
17103.56 331
17104.79 333
17106.03 327
17107.26 312
17108.50 328
17109.74 319
17110.97 319
17112.21 319
17113.44 307
17114.68 341
17115.92 342
17117.15 328
17118.39 327
17119.62 325
17120.86 325
17122.10 316
17123.33 300
17124.57 336
17125.80 333
17127.04 331
17128.28 322
17129.51 314
17130.75 311
17131.99 331
17133.22 337
17134.46 322
17135.70 306
17136.93 331
17138.17 345
17139.41 334
17140.64 317
17141.88 296
17143.12 315
17144.35 327
17145.59 309
17146.83 327
17148.07 313
17149.30 322
17150.54 330
17151.78 340
17153.02 327
17154.25 333
17155.49 338
17156.73 311
17157.96 299
17159.20 320
17160.44 331
17161.68 335
17162.92 330
17164.15 311
17165.39 313
17166.63 318
17167.87 316
17169.10 311
17170.34 304
17171.58 307
17172.82 298
17174.06 325
17175.29 316
17176.53 309
17177.77 305
17179.01 289
17180.25 304
17181.49 284
17182.72 306
17183.96 311
17185.20 314
17186.44 320
17187.68 314
17188.92 307
17190.15 319
17191.39 318
17192.63 314
17193.87 321
17195.11 303
17196.35 305
17197.59 296
17198.83 314
17200.07 319
17201.30 299
17202.54 293
17203.78 309
17205.02 313
17206.26 308
17207.50 312
17208.74 309
17209.98 313
17211.22 318
17212.46 334
17213.70 305
17214.94 310
17216.18 300
17217.42 329
17218.66 305
17219.90 316
17221.14 309
17222.38 298
17223.62 318
17224.86 319
17226.10 323
17227.34 309
17228.58 301
17229.82 313
17231.06 324
17232.30 278
17233.54 289
17234.78 311
17236.02 309
17237.26 314
17238.50 288
17239.74 313
17240.98 328
17242.22 305
17243.46 304
17244.70 310
17245.94 295
17247.18 291
17248.42 297
17249.66 299
17250.90 312
17252.14 298
17253.39 321
17254.63 301
17255.87 308
17257.11 305
17258.35 319
17259.59 311
17260.83 309
17262.07 302
17263.31 291
17264.56 316
17265.80 287
17267.04 314
17268.28 312
17269.52 290
17270.76 344
17272.00 300
17273.25 295
17274.49 292
17275.73 306
17276.97 285
17278.21 319
17279.45 295
17280.70 297
17281.94 310
17283.18 296
17284.42 295
17285.66 305
17286.91 317
17288.15 298
17289.39 312
17290.63 304
17291.88 307
17293.12 306
17294.36 279
17295.60 295
17296.85 309
17298.09 308
17299.33 316
17300.57 308
17301.82 277
17303.06 285
17304.30 303
17305.54 290
17306.79 295
17308.03 316
17309.27 302
17310.52 290
17311.76 302
17313.00 314
17314.25 330
17315.49 309
17316.73 307
17317.97 310
17319.22 294
17320.46 312
17321.71 307
17322.95 309
17324.19 315
17325.44 325
17326.68 322
17327.92 312
17329.17 297
17330.41 285
17331.65 296
17332.90 288
17334.14 311
17335.39 319
17336.63 310
17337.87 298
17339.12 277
17340.36 292
17341.61 314
17342.85 320
17344.09 309
17345.34 308
17346.58 314
17347.83 285
17349.07 301
17350.32 289
17351.56 304
17352.80 303
17354.05 281
17355.29 272
17356.54 281
17357.78 300
17359.03 299
17360.27 291
17361.52 280
17362.76 292
17364.01 289
17365.25 314
17366.50 286
17367.74 297
17368.99 302
17370.23 299
17371.48 302
17372.72 308
17373.97 316
17375.21 299
17376.46 304
17377.70 292
17378.95 307
17380.19 299
17381.44 307
17382.69 310
17383.93 307
17385.18 303
17386.42 303
17387.67 313
17388.91 297
17390.16 302
17391.41 305
17392.65 312
17393.90 292
17395.14 324
17396.39 316
17397.64 297
17398.88 295
17400.13 290
17401.37 288
17402.62 295
17403.87 307
17405.11 305
17406.36 282
17407.61 284
17408.85 290
17410.10 287
17411.35 285
17412.59 290
17413.84 288
17415.09 298
17416.33 314
17417.58 318
17418.83 277
17420.07 302
17421.32 298
17422.57 300
17423.82 268
17425.06 279
17426.31 304
17427.56 312
17428.80 316
17430.05 299
17431.30 266
17432.55 307
17433.79 304
17435.04 294
17436.29 289
17437.54 279
17438.78 302
17440.03 318
17441.28 310
17442.53 307
17443.77 294
17445.02 299
17446.27 290
17447.52 296
17448.77 311
17450.01 304
17451.26 303
17452.51 311
17453.76 321
17455.01 304
17456.25 312
17457.50 315
17458.75 298
17460.00 297
17461.25 287
17462.50 294
17463.74 300
17464.99 323
17466.24 318
17467.49 319
17468.74 318
17469.99 317
17471.24 315
17472.49 289
17473.73 295
17474.98 299
17476.23 298
17477.48 299
17478.73 292
17479.98 297
17481.23 310
17482.48 304
17483.73 292
17484.98 301
17486.23 301
17487.47 304
17488.72 298
17489.97 297
17491.22 302
17492.47 317
17493.72 307
17494.97 306
17496.22 308
17497.47 323
17498.72 306
17499.97 321
17501.22 310
17502.47 324
17503.72 307
17504.97 305
17506.22 325
17507.47 320
17508.72 321
17509.97 318
17511.22 291
17512.47 320
17513.72 307
17514.97 284
17516.22 305
17517.47 312
17518.72 308
17519.97 311
17521.22 303
17522.47 310
17523.72 307
17524.98 321
17526.23 328
17527.48 317
17528.73 308
17529.98 299
17531.23 304
17532.48 294
17533.73 321
17534.98 316
17536.23 307
17537.48 311
17538.74 303
17539.99 292
17541.24 315
17542.49 330
17543.74 325
17544.99 330
17546.24 323
17547.50 332
17548.75 303
17550.00 310
17551.25 304
17552.50 291
17553.75 318
17555.01 311
17556.26 317
17557.51 315
17558.76 291
17560.01 314
17561.26 299
17562.52 296
17563.77 306
17565.02 316
17566.27 309
17567.53 326
17568.78 327
17570.03 339
17571.28 297
17572.53 311
17573.79 300
17575.04 301
17576.29 295
17577.54 313
17578.80 310
17580.05 302
17581.30 282
17582.56 306
17583.81 327
17585.06 303
17586.31 323
17587.57 296
17588.82 297
17590.07 331
17591.33 289
17592.58 303
17593.83 286
17595.08 312
17596.34 298
17597.59 317
17598.84 303
17600.10 312
17601.35 290
17602.61 306
17603.86 312
17605.11 322
17606.37 318
17607.62 296
17608.87 324
17610.13 323
17611.38 275
17612.63 297
17613.89 319
17615.14 305
17616.40 299
17617.65 295
17618.90 316
17620.16 305
17621.41 301
17622.67 305
17623.92 314
17625.17 313
17626.43 318
17627.68 312
17628.94 306
17630.19 304
17631.45 298
17632.70 318
17633.96 294
17635.21 313
17636.47 321
17637.72 308
17638.97 312
17640.23 308
17641.48 296
17642.74 321
17643.99 307
17645.25 303
17646.50 323
17647.76 293
17649.01 296
17650.27 316
17651.52 307
17652.78 310
17654.04 311
17655.29 288
17656.55 299
17657.80 320
17659.06 327
17660.31 314
17661.57 318
17662.82 327
17664.08 329
17665.33 301
17666.59 298
17667.85 303
17669.10 318
17670.36 325
17671.61 295
17672.87 295
17674.13 284
17675.38 321
17676.64 305
17677.89 298
17679.15 302
17680.41 309
17681.66 305
17682.92 313
17684.18 307
17685.43 298
17686.69 298
17687.95 310
17689.20 293
17690.46 310
17691.71 314
17692.97 313
17694.23 314
17695.49 310
17696.74 315
17698.00 291
17699.26 292
17700.51 305
17701.77 291
17703.03 287
17704.28 307
17705.54 319
17706.80 318
17708.06 316
17709.31 277
17710.57 288
17711.83 313
17713.08 300
17714.34 306
17715.60 306
17716.86 299
17718.11 317
17719.37 310
17720.63 302
17721.89 283
17723.15 297
17724.40 304
17725.66 339
17726.92 311
17728.18 309
17729.43 323
17730.69 297
17731.95 289
17733.21 303
17734.47 319
17735.73 296
17736.98 326
17738.24 315
17739.50 307
17740.76 308
17742.02 313
17743.28 310
17744.53 305
17745.79 310
17747.05 298
17748.31 303
17749.57 320
17750.83 306
17752.09 317
17753.34 302
17754.60 293
17755.86 304
17757.12 303
17758.38 307
17759.64 302
17760.90 318
17762.16 297
17763.42 295
17764.68 317
17765.94 297
17767.19 306
17768.45 298
17769.71 275
17770.97 293
17772.23 294
17773.49 313
17774.75 287
17776.01 309
17777.27 309
17778.53 291
17779.79 282
17781.05 300
17782.31 295
17783.57 323
17784.83 294
17786.09 300
17787.35 287
17788.61 308
17789.87 289
17791.13 313
17792.39 286
17793.65 297
17794.91 307
17796.17 297
17797.43 283
17798.69 279
17799.95 318
17801.21 306
17802.47 288
17803.73 296
17805.00 276
17806.26 282
17807.52 272
17808.78 273
17810.04 287
17811.30 289
17812.56 276
17813.82 278
17815.08 282
17816.34 281
17817.60 303
17818.87 289
17820.13 291
17821.39 305
17822.65 278
17823.91 289
17825.17 292
17826.43 283
17827.69 278
17828.96 272
17830.22 293
17831.48 284
17832.74 315
17834.00 281
17835.26 294
17836.53 314
17837.79 281
17839.05 287
17840.31 275
17841.57 296
17842.84 298
17844.10 325
17845.36 287
17846.62 275
17847.88 270
17849.15 292
17850.41 286
17851.67 301
17852.93 295
17854.20 296
17855.46 274
17856.72 288
17857.98 288
17859.25 293
17860.51 293
17861.77 306
17863.03 301
17864.30 276
17865.56 275
17866.82 303
17868.09 287
17869.35 290
17870.61 311
17871.87 315
17873.14 272
17874.40 298
17875.66 297
17876.93 280
17878.19 264
17879.45 273
17880.72 315
17881.98 286
17883.24 290
17884.51 275
17885.77 287
17887.03 287
17888.30 281
17889.56 292
17890.83 282
17892.09 287
17893.35 301
17894.62 304
17895.88 305
17897.14 300
17898.41 320
17899.67 266
17900.94 272
17902.20 283
17903.46 275
17904.73 295
17905.99 290
17907.26 286
17908.52 290
17909.79 286
17911.05 279
17912.32 290
17913.58 290
17914.84 335
17916.11 303
17917.37 304
17918.64 301
17919.90 303
17921.17 287
17922.43 292
17923.70 281
17924.96 316
17926.23 274
17927.49 277
17928.76 290
17930.02 291
17931.29 270
17932.55 289
17933.82 282
17935.08 280
17936.35 299
17937.61 287
17938.88 298
17940.14 321
17941.41 292
17942.68 307
17943.94 297
17945.21 294
17946.47 309
17947.74 292
17949.00 296
17950.27 308
17951.54 290
17952.80 276
17954.07 268
17955.33 292
17956.60 280
17957.87 275
17959.13 297
17960.40 275
17961.66 263
17962.93 274
17964.20 293
17965.46 290
17966.73 292
17968.00 280
17969.26 284
17970.53 294
17971.80 291
17973.06 291
17974.33 295
17975.60 289
17976.86 285
17978.13 291
17979.40 288
17980.66 289
17981.93 292
17983.20 282
17984.46 306
17985.73 308
17987.00 299
17988.26 301
17989.53 282
17990.80 280
17992.07 293
17993.33 294
17994.60 277
17995.87 267
17997.14 271
17998.40 265
17999.67 293
18000.94 279
18002.21 279
18003.47 279
18004.74 301
18006.01 295
18007.28 277
18008.55 287
18009.81 296
18011.08 277
18012.35 288
18013.62 286
18014.89 288
18016.15 288
18017.42 278
18018.69 284
18019.96 275
18021.23 271
18022.49 303
18023.76 311
18025.03 304
18026.30 306
18027.57 297
18028.84 287
18030.11 280
18031.37 289
18032.64 286
18033.91 271
18035.18 274
18036.45 295
18037.72 284
18038.99 294
18040.26 281
18041.53 302
18042.79 269
18044.06 287
18045.33 289
18046.60 257
18047.87 267
18049.14 304
18050.41 285
18051.68 300
18052.95 288
18054.22 304
18055.49 289
18056.76 289
18058.03 282
18059.30 270
18060.57 308
18061.84 273
18063.11 283
18064.38 299
18065.65 281
18066.92 286
18068.19 297
18069.46 286
18070.73 289
18072.00 293
18073.27 299
18074.54 282
18075.81 275
18077.08 298
18078.35 303
18079.62 274
18080.89 287
18082.16 279
18083.43 288
18084.70 274
18085.97 268
18087.24 283
18088.51 277
18089.78 287
18091.05 274
18092.32 269
18093.59 281
18094.87 287
18096.14 272
18097.41 275
18098.68 280
18099.95 295
18101.22 296
18102.49 270
18103.76 280
18105.03 275
18106.31 270
18107.58 285
18108.85 303
18110.12 320
18111.39 297
18112.66 279
18113.93 293
18115.21 286
18116.48 291
18117.75 315
18119.02 301
18120.29 266
18121.56 270
18122.84 295
18124.11 298
18125.38 285
18126.65 270
18127.92 286
18129.20 288
18130.47 303
18131.74 294
18133.01 271
18134.29 273
18135.56 300
18136.83 269
18138.10 297
18139.38 278
18140.65 282
18141.92 297
18143.19 290
18144.47 268
18145.74 280
18147.01 291
18148.28 283
18149.56 273
18150.83 283
18152.10 287
18153.38 275
18154.65 286
18155.92 283
18157.19 284
18158.47 289
18159.74 281
18161.01 282
18162.29 302
18163.56 298
18164.83 278
18166.11 288
18167.38 311
18168.65 296
18169.93 282
18171.20 277
18172.48 269
18173.75 270
18175.02 263
18176.30 306
18177.57 281
18178.84 275
18180.12 289
18181.39 286
18182.67 280
18183.94 279
18185.21 265
18186.49 294
18187.76 282
18189.04 271
18190.31 296
18191.59 281
18192.86 275
18194.13 281
18195.41 286
18196.68 282
18197.96 292
18199.23 283
18200.51 286
18201.78 288
18203.06 280
18204.33 281
18205.61 283
18206.88 288
18208.16 312
18209.43 283
18210.71 239
18211.98 258
18213.26 269
18214.53 263
18215.81 284
18217.08 271
18218.36 300
18219.63 294
18220.91 304
18222.18 271
18223.46 263
18224.73 273
18226.01 268
18227.28 280
18228.56 280
18229.84 261
18231.11 258
18232.39 278
18233.66 274
18234.94 265
18236.21 284
18237.49 284
18238.77 271
18240.04 292
18241.32 261
18242.59 292
18243.87 298
18245.15 281
18246.42 290
18247.70 301
18248.98 282
18250.25 295
18251.53 315
18252.81 282
18254.08 285
18255.36 282
18256.63 296
18257.91 269
18259.19 285
18260.46 279
18261.74 287
18263.02 268
18264.30 265
18265.57 284
18266.85 296
18268.13 292
18269.40 264
18270.68 286
18271.96 283
18273.23 301
18274.51 289
18275.79 262
18277.07 293
18278.34 290
18279.62 276
18280.90 280
18282.18 281
18283.45 281
18284.73 295
18286.01 259
18287.29 278
18288.56 313
18289.84 273
18291.12 312
18292.40 283
18293.68 271
18294.95 298
18296.23 296
18297.51 309
18298.79 297
18300.07 282
18301.34 284
18302.62 308
18303.90 290
18305.18 287
18306.46 310
18307.74 303
18309.01 279
18310.29 282
18311.57 278
18312.85 304
18314.13 304
18315.41 272
18316.69 308
18317.96 291
18319.24 284
18320.52 287
18321.80 290
18323.08 283
18324.36 281
18325.64 275
18326.92 291
18328.20 286
18329.47 308
18330.75 304
18332.03 277
18333.31 291
18334.59 304
18335.87 297
18337.15 312
18338.43 290
18339.71 287
18340.99 297
18342.27 310
18343.55 309
18344.83 308
18346.11 291
18347.39 283
18348.67 254
18349.95 297
18351.23 296
18352.51 286
18353.79 274
18355.07 273
18356.35 280
18357.63 303
18358.91 293
18360.19 274
18361.47 277
18362.75 296
18364.03 300
18365.31 287
18366.59 278
18367.87 276
18369.15 297
18370.43 299
18371.71 281
18372.99 273
18374.27 288
18375.55 302
18376.83 306
18378.12 303
18379.40 318
18380.68 301
18381.96 263
18383.24 272
18384.52 271
18385.80 300
18387.08 311
18388.36 293
18389.65 286
18390.93 280
18392.21 271
18393.49 282
18394.77 282
18396.05 290
18397.33 280
18398.62 276
18399.90 293
18401.18 263
18402.46 293
18403.74 291
18405.02 280
18406.31 264
18407.59 262
18408.87 277
18410.15 266
18411.43 269
18412.72 268
18414.00 277
18415.28 286
18416.56 277
18417.84 289
18419.13 281
18420.41 299
18421.69 279
18422.97 283
18424.26 268
18425.54 269
18426.82 256
18428.10 263
18429.39 278
18430.67 273
18431.95 289
18433.23 282
18434.52 269
18435.80 284
18437.08 287
18438.37 280
18439.65 293
18440.93 257
18442.22 265
18443.50 275
18444.78 300
18446.06 310
18447.35 279
18448.63 289
18449.91 282
18451.20 255
18452.48 274
18453.76 267
18455.05 279
18456.33 321
18457.62 302
18458.90 291
18460.18 269
18461.47 295
18462.75 287
18464.03 271
18465.32 269
18466.60 295
18467.89 305
18469.17 281
18470.45 271
18471.74 274
18473.02 279
18474.31 276
18475.59 288
18476.88 279
18478.16 283
18479.44 273
18480.73 270
18482.01 274
18483.30 278
18484.58 287
18485.87 274
18487.15 266
18488.44 279
18489.72 275
18491.01 277
18492.29 283
18493.58 278
18494.86 294
18496.15 284
18497.43 293
18498.72 271
18500.00 289
18501.29 278
18502.57 302
18503.86 302
18505.14 266
18506.43 293
18507.71 293
18509.00 282
18510.28 283
18511.57 277
18512.85 286
18514.14 289
18515.42 278
18516.71 303
18518.00 284
18519.28 279
18520.57 271
18521.85 289
18523.14 280
18524.43 289
18525.71 276
18527.00 312
18528.28 267
18529.57 288
18530.86 290
18532.14 267
18533.43 248
18534.71 298
18536.00 293
18537.29 276
18538.57 279
18539.86 279
18541.15 280
18542.43 310
18543.72 294
18545.01 289
18546.29 284
18547.58 288
18548.87 284
18550.15 273
18551.44 283
18552.73 280
18554.01 289
18555.30 278
18556.59 266
18557.88 290
18559.16 290
18560.45 277
18561.74 291
18563.02 275
18564.31 291
18565.60 274
18566.89 295
18568.17 278
18569.46 289
18570.75 307
18572.04 296
18573.32 283
18574.61 285
18575.90 266
18577.19 281
18578.48 299
18579.76 272
18581.05 283
18582.34 276
18583.63 262
18584.92 267
18586.20 269
18587.49 277
18588.78 278
18590.07 275
18591.36 255
18592.64 259
18593.93 288
18595.22 285
18596.51 287
18597.80 282
18599.09 281
18600.38 270
18601.66 300
18602.95 298
18604.24 287
18605.53 292
18606.82 289
18608.11 274
18609.40 272
18610.69 288
18611.98 282
18613.26 313
18614.55 279
18615.84 301
18617.13 285
18618.42 268
18619.71 282
18621.00 273
18622.29 289
18623.58 294
18624.87 285
18626.16 272
18627.45 284
18628.74 281
18630.03 284
18631.32 286
18632.61 291
18633.89 294
18635.18 275
18636.47 293
18637.76 301
18639.05 267
18640.34 254
18641.63 259
18642.92 276
18644.21 269
18645.50 260
18646.79 258
18648.09 284
18649.38 293
18650.67 268
18651.96 271
18653.25 283
18654.54 289
18655.83 259
18657.12 268
18658.41 282
18659.70 271
18660.99 261
18662.28 261
18663.57 257
18664.86 274
18666.15 258
18667.44 283
18668.74 265
18670.03 269
18671.32 271
18672.61 272
18673.90 274
18675.19 290
18676.48 266
18677.77 260
18679.06 282
18680.36 287
18681.65 277
18682.94 271
18684.23 295
18685.52 264
18686.81 280
18688.11 268
18689.40 290
18690.69 274
18691.98 283
18693.27 260
18694.56 251
18695.86 262
18697.15 267
18698.44 267
18699.73 237
18701.02 265
18702.32 254
18703.61 267
18704.90 254
18706.19 263
18707.48 271
18708.78 274
18710.07 279
18711.36 281
18712.65 262
18713.95 256
18715.24 278
18716.53 250
18717.83 265
18719.12 250
18720.41 289
18721.70 256
18723.00 275
18724.29 264
18725.58 275
18726.87 270
18728.17 261
18729.46 286
18730.75 258
18732.05 269
18733.34 269
18734.63 266
18735.93 277
18737.22 256
18738.51 240
18739.81 264
18741.10 259
18742.39 272
18743.69 263
18744.98 255
18746.27 256
18747.57 253
18748.86 293
18750.16 264
18751.45 274
18752.74 263
18754.04 293
18755.33 285
18756.63 270
18757.92 273
18759.21 251
18760.51 262
18761.80 261
18763.10 252
18764.39 247
18765.69 258
18766.98 286
18768.27 290
18769.57 259
18770.86 242
18772.16 270
18773.45 296
18774.75 282
18776.04 274
18777.34 276
18778.63 284
18779.93 268
18781.22 253
18782.52 247
18783.81 268
18785.11 263
18786.40 279
18787.70 260
18788.99 274
18790.29 277
18791.58 251
18792.88 256
18794.17 256
18795.47 259
18796.76 261
18798.06 266
18799.35 250
18800.65 264
18801.94 263
18803.24 276
18804.54 264
18805.83 285
18807.13 267
18808.42 271
18809.72 270
18811.01 279
18812.31 274
18813.61 262
18814.90 272
18816.20 260
18817.49 261
18818.79 268
18820.09 282
18821.38 271
18822.68 262
18823.98 271
18825.27 275
18826.57 263
18827.87 248
18829.16 266
18830.46 255
18831.75 271
18833.05 254
18834.35 254
18835.64 267
18836.94 261
18838.24 274
18839.54 277
18840.83 269
18842.13 267
18843.43 258
18844.72 258
18846.02 247
18847.32 259
18848.61 281
18849.91 262
18851.21 248
18852.51 220
18853.80 254
18855.10 280
18856.40 271
18857.70 253
18858.99 263
18860.29 279
18861.59 264
18862.89 269
18864.18 280
18865.48 268
18866.78 275
18868.08 267
18869.38 287
18870.67 264
18871.97 264
18873.27 251
18874.57 251
18875.87 263
18877.16 278
18878.46 278
18879.76 251
18881.06 261
18882.36 247
18883.66 258
18884.95 279
18886.25 291
18887.55 277
18888.85 269
18890.15 283
18891.45 261
18892.75 264
18894.04 279
18895.34 295
18896.64 269
18897.94 264
18899.24 260
18900.54 256
18901.84 257
18903.14 253
18904.44 265
18905.74 257
18907.03 287
18908.33 279
18909.63 260
18910.93 255
18912.23 249
18913.53 263
18914.83 277
18916.13 259
18917.43 251
18918.73 293
18920.03 279
18921.33 292
18922.63 260
18923.93 253
18925.23 238
18926.53 272
18927.83 265
18929.13 271
18930.43 259
18931.73 264
18933.03 281
18934.33 272
18935.63 269
18936.93 277
18938.23 280
18939.53 280
18940.83 265
18942.13 258
18943.43 264
18944.73 272
18946.03 259
18947.33 264
18948.63 263
18949.93 243
18951.23 275
18952.53 261
18953.84 248
18955.14 251
18956.44 262
18957.74 250
18959.04 234
18960.34 244
18961.64 270
18962.94 256
18964.24 268
18965.54 254
18966.85 260
18968.15 268
18969.45 238
18970.75 261
18972.05 268
18973.35 243
18974.65 251
18975.96 262
18977.26 249
18978.56 253
18979.86 265
18981.16 278
18982.46 286
18983.77 262
18985.07 236
18986.37 275
18987.67 274
18988.97 242
18990.28 253
18991.58 263
18992.88 250
18994.18 278
18995.49 273
18996.79 273
18998.09 250
18999.39 274
19000.69 275
19002.00 279
19003.30 265
19004.60 257
19005.90 252
19007.21 249
19008.51 269
19009.81 276
19011.12 256
19012.42 243
19013.72 247
19015.02 244
19016.33 263
19017.63 262
19018.93 253
19020.24 254
19021.54 268
19022.84 255
19024.15 256
19025.45 261
19026.75 245
19028.06 256
19029.36 253
19030.66 264
19031.97 275
19033.27 246
19034.57 256
19035.88 263
19037.18 256
19038.48 247
19039.79 255
19041.09 248
19042.40 271
19043.70 258
19045.00 256
19046.31 223
19047.61 266
19048.92 283
19050.22 278
19051.52 272
19052.83 249
19054.13 255
19055.44 267
19056.74 245
19058.05 242
19059.35 253
19060.65 262
19061.96 254
19063.26 245
19064.57 259
19065.87 251
19067.18 246
19068.48 249
19069.79 257
19071.09 264
19072.40 269
19073.70 265
19075.01 257
19076.31 246
19077.62 239
19078.92 247
19080.23 258
19081.53 253
19082.84 244
19084.14 254
19085.45 246
19086.75 263
19088.06 271
19089.36 254
19090.67 256
19091.98 246
19093.28 271
19094.59 265
19095.89 247
19097.20 264
19098.50 250
19099.81 257
19101.12 239
19102.42 225
19103.73 238
19105.03 258
19106.34 265
19107.65 248
19108.95 253
19110.26 255
19111.56 259
19112.87 273
19114.18 246
19115.48 255
19116.79 269
19118.10 268
19119.40 274
19120.71 254
19122.02 241
19123.32 257
19124.63 248
19125.94 264
19127.24 275
19128.55 265
19129.86 283
19131.16 296
19132.47 258
19133.78 274
19135.08 285
19136.39 267
19137.70 263
19139.01 233
19140.31 267
19141.62 279
19142.93 259
19144.23 253
19145.54 270
19146.85 281
19148.16 278
19149.46 260
19150.77 243
19152.08 269
19153.39 237
19154.69 275
19156.00 253
19157.31 244
19158.62 270
19159.93 288
19161.23 285
19162.54 262
19163.85 249
19165.16 260
19166.47 276
19167.77 272
19169.08 281
19170.39 260
19171.70 259
19173.01 271
19174.32 250
19175.62 252
19176.93 257
19178.24 247
19179.55 243
19180.86 249
19182.17 260
19183.48 232
19184.78 261
19186.09 267
19187.40 282
19188.71 275
19190.02 282
19191.33 258
19192.64 264
19193.95 252
19195.26 244
19196.56 236
19197.87 227
19199.18 278
19200.49 257
19201.80 247
19203.11 251
19204.42 264
19205.73 267
19207.04 233
19208.35 247
19209.66 249
19210.97 244
19212.28 272
19213.59 242
19214.90 255
19216.21 242
19217.52 238
19218.83 259
19220.14 248
19221.45 243
19222.76 245
19224.07 250
19225.38 251
19226.69 257
19228.00 250
19229.31 234
19230.62 255
19231.93 246
19233.24 261
19234.55 251
19235.86 246
19237.17 248
19238.48 264
19239.79 254
19241.10 248
19242.41 243
19243.72 237
19245.03 249
19246.35 258
19247.66 267
19248.97 244
19250.28 237
19251.59 232
19252.90 237
19254.21 258
19255.52 245
19256.83 254
19258.14 247
19259.46 275
19260.77 262
19262.08 253
19263.39 251
19264.70 283
19266.01 265
19267.32 254
19268.64 266
19269.95 261
19271.26 250
19272.57 245
19273.88 265
19275.20 250
19276.51 241
19277.82 265
19279.13 251
19280.44 262
19281.75 251
19283.07 262
19284.38 296
19285.69 254
19287.00 276
19288.32 272
19289.63 257
19290.94 268
19292.25 251
19293.57 244
19294.88 248
19296.19 260
19297.50 247
19298.82 240
19300.13 254
19301.44 233
19302.75 249
19304.07 244
19305.38 254
19306.69 254
19308.01 259
19309.32 274
19310.63 226
19311.94 242
19313.26 243
19314.57 255
19315.88 247
19317.20 256
19318.51 246
19319.82 269
19321.14 267
19322.45 229
19323.76 261
19325.08 277
19326.39 263
19327.70 263
19329.02 252
19330.33 265
19331.65 281
19332.96 258
19334.27 244
19335.59 264
19336.90 238
19338.22 254
19339.53 276
19340.84 270
19342.16 275
19343.47 248
19344.79 252
19346.10 254
19347.41 238
19348.73 257
19350.04 237
19351.36 258
19352.67 246
19353.99 249
19355.30 272
19356.62 246
19357.93 250
19359.25 248
19360.56 238
19361.87 242
19363.19 258
19364.50 244
19365.82 233
19367.13 260
19368.45 242
19369.76 269
19371.08 263
19372.39 257
19373.71 274
19375.02 250
19376.34 251
19377.66 231
19378.97 245
19380.29 250
19381.60 247
19382.92 252
19384.23 233
19385.55 259
19386.86 258
19388.18 244
19389.50 227
19390.81 242
19392.13 246
19393.44 248
19394.76 254
19396.07 249
19397.39 256
19398.71 246
19400.02 241
19401.34 264
19402.65 245
19403.97 271
19405.29 247
19406.60 254
19407.92 235
19409.24 249
19410.55 248
19411.87 245
19413.19 251
19414.50 258
19415.82 250
19417.14 248
19418.45 240
19419.77 246
19421.09 246
19422.40 267
19423.72 237
19425.04 267
19426.35 272
19427.67 255
19428.99 259
19430.30 267
19431.62 260
19432.94 257
19434.26 261
19435.57 249
19436.89 254
19438.21 256
19439.53 223
19440.84 238
19442.16 253
19443.48 273
19444.80 245
19446.11 238
19447.43 273
19448.75 255
19450.07 266
19451.38 260
19452.70 243
19454.02 270
19455.34 268
19456.66 248
19457.97 251
19459.29 214
19460.61 238
19461.93 257
19463.25 240
19464.57 248
19465.88 262
19467.20 266
19468.52 249
19469.84 236
19471.16 232
19472.48 248
19473.79 260
19475.11 278
19476.43 226
19477.75 236
19479.07 246
19480.39 242
19481.71 243
19483.03 242
19484.34 266
19485.66 250
19486.98 241
19488.30 251
19489.62 242
19490.94 253
19492.26 248
19493.58 263
19494.90 256
19496.22 270
19497.54 261
19498.86 260
19500.18 267
19501.50 270
19502.81 246
19504.13 266
19505.45 257
19506.77 242
19508.09 248
19509.41 254
19510.73 237
19512.05 235
19513.37 262
19514.69 264
19516.01 261
19517.33 236
19518.65 227
19519.97 234
19521.29 228
19522.61 251
19523.93 216
19525.25 236
19526.57 260
19527.89 259
19529.22 244
19530.54 238
19531.86 221
19533.18 267
19534.50 241
19535.82 241
19537.14 245
19538.46 245
19539.78 233
19541.10 239
19542.42 238
19543.74 247
19545.06 250
19546.39 252
19547.71 233
19549.03 245
19550.35 237
19551.67 229
19552.99 217
19554.31 241
19555.63 254
19556.96 249
19558.28 248
19559.60 246
19560.92 246
19562.24 249
19563.56 231
19564.88 254
19566.21 232
19567.53 247
19568.85 247
19570.17 245
19571.49 226
19572.82 241
19574.14 246
19575.46 263
19576.78 247
19578.10 242
19579.43 248
19580.75 219
19582.07 230
19583.39 252
19584.72 244
19586.04 231
19587.36 262
19588.68 252
19590.01 255
19591.33 239
19592.65 246
19593.97 231
19595.30 241
19596.62 242
19597.94 257
19599.26 225
19600.59 247
19601.91 240
19603.23 245
19604.56 258
19605.88 264
19607.20 242
19608.53 241
19609.85 246
19611.17 238
19612.49 255
19613.82 250
19615.14 235
19616.47 259
19617.79 248
19619.11 228
19620.44 246
19621.76 246
19623.08 250
19624.41 236
19625.73 268
19627.05 249
19628.38 244
19629.70 231
19631.03 240
19632.35 236
19633.67 262
19635.00 256
19636.32 249
19637.65 242
19638.97 250
19640.29 235
19641.62 246
19642.94 240
19644.27 255
19645.59 243
19646.92 253
19648.24 239
19649.57 252
19650.89 233
19652.21 259
19653.54 248
19654.86 260
19656.19 242
19657.51 237
19658.84 239
19660.16 262
19661.49 242
19662.81 247
19664.14 231
19665.46 247
19666.79 235
19668.11 265
19669.44 258
19670.76 236
19672.09 253
19673.41 252
19674.74 233
19676.07 260
19677.39 269
19678.72 267
19680.04 254
19681.37 232
19682.69 229
19684.02 244
19685.34 236
19686.67 240
19688.00 255
19689.32 242
19690.65 242
19691.97 244
19693.30 263
19694.63 259
19695.95 257
19697.28 271
19698.60 262
19699.93 256
19701.26 247
19702.58 239
19703.91 247
19705.24 256
19706.56 259
19707.89 245
19709.22 230
19710.54 242
19711.87 249
19713.20 257
19714.52 237
19715.85 257
19717.18 255
19718.50 255
19719.83 253
19721.16 262
19722.48 239
19723.81 263
19725.14 262
19726.47 265
19727.79 255
19729.12 244
19730.45 239
19731.77 265
19733.10 270
19734.43 237
19735.76 243
19737.08 255
19738.41 263
19739.74 248
19741.07 247
19742.39 248
19743.72 254
19745.05 250
19746.38 258
19747.71 244
19749.03 252
19750.36 281
19751.69 253
19753.02 242
19754.35 233
19755.67 252
19757.00 240
19758.33 258
19759.66 230
19760.99 244
19762.31 247
19763.64 253
19764.97 230
19766.30 247
19767.63 252
19768.96 275
19770.29 238
19771.61 218
19772.94 227
19774.27 236
19775.60 255
19776.93 261
19778.26 257
19779.59 263
19780.92 230
19782.25 250
19783.57 261
19784.90 267
19786.23 287
19787.56 232
19788.89 237
19790.22 235
19791.55 245
19792.88 250
19794.21 238
19795.54 263
19796.87 257
19798.20 251
19799.53 239
19800.86 233
19802.19 240
19803.52 248
19804.85 241
19806.18 232
19807.50 236
19808.83 239
19810.16 237
19811.49 249
19812.82 230
19814.15 241
19815.49 229
19816.82 235
19818.15 231
19819.48 255
19820.81 242
19822.14 243
19823.47 255
19824.80 242
19826.13 251
19827.46 266
19828.79 247
19830.12 239
19831.45 248
19832.78 254
19834.11 234
19835.44 256
19836.77 257
19838.10 256
19839.44 239
19840.77 262
19842.10 274
19843.43 243
19844.76 255
19846.09 262
19847.42 235
19848.75 243
19850.08 236
19851.42 234
19852.75 256
19854.08 236
19855.41 251
19856.74 262
19858.07 249
19859.40 237
19860.74 247
19862.07 252
19863.40 261
19864.73 250
19866.06 229
19867.40 263
19868.73 248
19870.06 248
19871.39 219
19872.72 222
19874.06 239
19875.39 260
19876.72 243
19878.05 256
19879.38 244
19880.72 250
19882.05 243
19883.38 259
19884.71 253
19886.05 246
19887.38 227
19888.71 240
19890.04 260
19891.38 252
19892.71 233
19894.04 239
19895.38 259
19896.71 237
19898.04 247
19899.37 245
19900.71 265
19902.04 245
19903.37 239
19904.71 229
19906.04 253
19907.37 243
19908.71 234
19910.04 237
19911.37 243
19912.71 276
19914.04 241
19915.37 235
19916.71 220
19918.04 242
19919.37 259
19920.71 246
19922.04 247
19923.37 267
19924.71 230
19926.04 257
19927.38 246
19928.71 234
19930.04 248
19931.38 240
19932.71 245
19934.05 231
19935.38 239
19936.71 238
19938.05 251
19939.38 256
19940.72 264
19942.05 237
19943.39 245
19944.72 232
19946.06 229
19947.39 248
19948.72 257
19950.06 260
19951.39 246
19952.73 232
19954.06 235
19955.40 260
19956.73 240
19958.07 254
19959.40 253
19960.74 241
19962.07 265
19963.41 254
19964.74 259
19966.08 257
19967.41 248
19968.75 247
19970.08 236
19971.42 259
19972.76 232
19974.09 240
19975.43 256
19976.76 236
19978.10 251
19979.43 250
19980.77 248
19982.10 245
19983.44 275
19984.78 252
19986.11 241
19987.45 253
19988.78 249
19990.12 248
19991.46 244
19992.79 272
19994.13 242
19995.46 276
19996.80 261
19998.14 270
19999.47 244
20000.81 249
20002.15 265
20003.48 241
20004.82 233
20006.16 236
20007.49 241
20008.83 240
20010.17 246
20011.50 248
20012.84 266
20014.18 253
20015.51 251
20016.85 238
20018.19 242
20019.52 244
20020.86 270
20022.20 247
20023.53 218
20024.87 240
20026.21 250
20027.55 256
20028.88 268
20030.22 261
20031.56 240
20032.90 240
20034.23 235
20035.57 251
20036.91 261
20038.25 265
20039.58 266
20040.92 248
20042.26 256
20043.60 260
20044.93 247
20046.27 223
20047.61 240
20048.95 247
20050.29 253
20051.62 261
20052.96 239
20054.30 251
20055.64 245
20056.98 238
20058.32 253
20059.65 234
20060.99 247
20062.33 266
20063.67 258
20065.01 255
20066.35 253
20067.68 254
20069.02 258
20070.36 259
20071.70 240
20073.04 242
20074.38 247
20075.72 257
20077.06 241
20078.40 247
20079.73 233
20081.07 263
20082.41 223
20083.75 233
20085.09 239
20086.43 254
20087.77 257
20089.11 242
20090.45 233
20091.79 230
20093.13 245
20094.47 245
20095.81 245
20097.15 263
20098.48 224
20099.82 242
20101.16 251
20102.50 240
20103.84 235
20105.18 246
20106.52 234
20107.86 234
20109.20 249
20110.54 256
20111.88 242
20113.22 237
20114.56 245
20115.90 263
20117.24 240
20118.58 277
20119.93 260
20121.27 230
20122.61 241
20123.95 257
20125.29 257
20126.63 258
20127.97 254
20129.31 238
20130.65 238
20131.99 239
20133.33 217
20134.67 237
20136.01 237
20137.35 251
20138.69 237
