# Supplementary material for: MALDI-TOF MS typing enables the classification of brewing yeasts of the genus Saccharomyces to major beer styles
Source: PLoS One. 2017 Aug 9;12(8):e0181694. doi: 10.1371/journal.pone.0181694 (PMC5549903; doi:10.1371/journal.pone.0181694)
Supplement: S7 File — The directory includes 90 raw files and was zipped to “.zip”; the folder has three strains with 30 spectra per strain; S1 Text explains the raw files with an example and Table 1 represents the yeast strains used within the experiment. (ZIP) [file pone.0181694.s010.zip › 19-21/30278-69-Lag-Lag-Lag-YPG-18h-E-E_2016-09-23_8_0_B4_1.dat]

1999.90 1456
2000.32 1473
2000.75 1489
2001.17 1509
2001.59 1408
2002.01 1392
2002.43 1358
2002.86 1291
2003.28 1351
2003.70 1293
2004.12 1314
2004.54 1237
2004.97 1201
2005.39 1279
2005.81 1237
2006.23 1193
2006.66 1135
2007.08 1204
2007.50 1246
2007.92 1278
2008.35 1235
2008.77 1294
2009.19 1233
2009.61 1224
2010.04 1230
2010.46 1215
2010.88 1264
2011.31 1207
2011.73 1173
2012.15 1155
2012.57 1193
2013.00 1193
2013.42 1211
2013.84 1197
2014.27 1149
2014.69 1255
2015.11 1238
2015.54 1264
2015.96 1278
2016.38 1272
2016.81 1274
2017.23 1319
2017.65 1325
2018.08 1270
2018.50 1286
2018.93 1338
2019.35 1277
2019.77 1298
2020.20 1248
2020.62 1216
2021.04 1248
2021.47 1247
2021.89 1251
2022.32 1233
2022.74 1197
2023.17 1181
2023.59 1253
2024.01 1174
2024.44 1173
2024.86 1109
2025.29 1146
2025.71 1137
2026.14 1143
2026.56 1159
2026.98 1109
2027.41 1180
2027.83 1217
2028.26 1199
2028.68 1105
2029.11 1188
2029.53 1186
2029.96 1197
2030.38 1080
2030.81 1079
2031.23 1096
2031.66 1118
2032.08 1150
2032.51 1228
2032.93 1173
2033.36 1229
2033.78 1197
2034.21 1172
2034.63 1171
2035.06 1145
2035.49 1208
2035.91 1132
2036.34 1171
2036.76 1177
2037.19 1157
2037.61 1162
2038.04 1209
2038.47 1273
2038.89 1228
2039.32 1109
2039.74 1171
2040.17 1146
2040.59 1163
2041.02 1233
2041.45 1265
2041.87 1224
2042.30 1176
2042.73 1236
2043.15 1230
2043.58 1244
2044.00 1177
2044.43 1200
2044.86 1183
2045.28 1138
2045.71 1210
2046.14 1271
2046.56 1214
2046.99 1153
2047.42 1138
2047.84 1177
2048.27 1160
2048.70 1166
2049.12 1092
2049.55 1161
2049.98 1187
2050.40 1176
2050.83 1163
2051.26 1109
2051.69 1207
2052.11 1188
2052.54 1182
2052.97 1183
2053.40 1152
2053.82 1132
2054.25 1171
2054.68 1224
2055.10 1198
2055.53 1241
2055.96 1247
2056.39 1243
2056.82 1230
2057.24 1336
2057.67 1368
2058.10 1300
2058.53 1315
2058.95 1273
2059.38 1261
2059.81 1245
2060.24 1283
2060.67 1301
2061.09 1241
2061.52 1227
2061.95 1320
2062.38 1262
2062.81 1278
2063.24 1295
2063.66 1377
2064.09 1346
2064.52 1416
2064.95 1482
2065.38 1504
2065.81 1498
2066.24 1487
2066.66 1546
2067.09 1567
2067.52 1529
2067.95 1412
2068.38 1342
2068.81 1238
2069.24 1199
2069.67 1240
2070.10 1187
2070.52 1148
2070.95 1213
2071.38 1237
2071.81 1244
2072.24 1173
2072.67 1157
2073.10 1120
2073.53 1231
2073.96 1261
2074.39 1298
2074.82 1236
2075.25 1241
2075.68 1296
2076.11 1223
2076.54 1356
2076.97 1245
2077.40 1197
2077.83 1207
2078.26 1192
2078.69 1204
2079.12 1247
2079.55 1342
2079.98 1352
2080.41 1313
2080.84 1294
2081.27 1352
2081.70 1347
2082.13 1354
2082.56 1291
2082.99 1258
2083.42 1294
2083.85 1276
2084.28 1264
2084.71 1253
2085.14 1234
2085.57 1200
2086.00 1198
2086.43 1276
2086.86 1212
2087.29 1272
2087.73 1231
2088.16 1177
2088.59 1154
2089.02 1122
2089.45 1235
2089.88 1211
2090.31 1230
2090.74 1206
2091.17 1193
2091.61 1225
2092.04 1188
2092.47 1201
2092.90 1243
2093.33 1212
2093.76 1207
2094.19 1198
2094.63 1209
2095.06 1102
2095.49 1101
2095.92 1187
2096.35 1149
2096.78 1174
2097.22 1147
2097.65 1150
2098.08 1228
2098.51 1118
2098.94 1126
2099.38 1202
2099.81 1219
2100.24 1200
2100.67 1138
2101.11 1198
2101.54 1169
2101.97 1131
2102.40 1129
2102.83 1090
2103.27 1040
2103.70 1125
2104.13 1184
2104.56 1153
2105.00 1195
2105.43 1158
2105.86 1193
2106.30 1202
2106.73 1208
2107.16 1225
2107.59 1226
2108.03 1228
2108.46 1206
2108.89 1214
2109.33 1268
2109.76 1184
2110.19 1197
2110.63 1136
2111.06 1150
2111.49 1145
2111.93 1133
2112.36 1202
2112.79 1180
2113.23 1158
2113.66 1165
2114.09 1141
2114.53 1135
2114.96 1135
2115.40 1156
2115.83 1147
2116.26 1142
2116.70 1124
2117.13 1199
2117.56 1142
2118.00 1073
2118.43 1019
2118.87 1084
2119.30 1124
2119.73 1126
2120.17 1089
2120.60 1205
2121.04 1198
2121.47 1156
2121.91 1095
2122.34 1119
2122.78 1103
2123.21 1146
2123.64 1173
2124.08 1153
2124.51 1160
2124.95 1152
2125.38 1147
2125.82 1129
2126.25 1104
2126.69 1135
2127.12 1119
2127.56 1146
2127.99 1214
2128.43 1276
2128.86 1290
2129.30 1309
2129.73 1313
2130.17 1256
2130.60 1318
2131.04 1283
2131.47 1228
2131.91 1216
2132.35 1258
2132.78 1233
2133.22 1210
2133.65 1211
2134.09 1157
2134.52 1204
2134.96 1145
2135.40 1238
2135.83 1219
2136.27 1145
2136.70 1185
2137.14 1141
2137.57 1211
2138.01 1214
2138.45 1169
2138.88 1171
2139.32 1131
2139.76 1113
2140.19 1147
2140.63 1078
2141.06 1123
2141.50 1134
2141.94 1120
2142.37 1142
2142.81 1094
2143.25 1051
2143.68 1102
2144.12 1143
2144.56 1173
2144.99 1197
2145.43 1206
2145.87 1130
2146.30 1185
2146.74 1186
2147.18 1228
2147.62 1297
2148.05 1295
2148.49 1303
2148.93 1349
2149.36 1377
2149.80 1419
2150.24 1435
2150.68 1459
2151.11 1351
2151.55 1336
2151.99 1343
2152.43 1334
2152.86 1331
2153.30 1229
2153.74 1223
2154.18 1287
2154.61 1259
2155.05 1210
2155.49 1321
2155.93 1241
2156.37 1221
2156.80 1185
2157.24 1128
2157.68 1172
2158.12 1180
2158.56 1138
2158.99 1169
2159.43 1217
2159.87 1227
2160.31 1170
2160.75 1211
2161.19 1185
2161.62 1225
2162.06 1218
2162.50 1195
2162.94 1246
2163.38 1244
2163.82 1321
2164.26 1347
2164.69 1330
2165.13 1355
2165.57 1383
2166.01 1354
2166.45 1340
2166.89 1397
2167.33 1414
2167.77 1290
2168.21 1299
2168.65 1383
2169.08 1318
2169.52 1347
2169.96 1346
2170.40 1415
2170.84 1374
2171.28 1295
2171.72 1346
2172.16 1401
2172.60 1447
2173.04 1416
2173.48 1305
2173.92 1335
2174.36 1413
2174.80 1471
2175.24 1439
2175.68 1464
2176.12 1478
2176.56 1431
2177.00 1456
2177.44 1338
2177.88 1360
2178.32 1347
2178.76 1357
2179.20 1394
2179.64 1422
2180.08 1380
2180.52 1412
2180.96 1446
2181.40 1427
2181.84 1280
2182.28 1225
2182.72 1249
2183.16 1288
2183.60 1250
2184.04 1203
2184.48 1186
2184.93 1194
2185.37 1189
2185.81 1214
2186.25 1280
2186.69 1254
2187.13 1191
2187.57 1259
2188.01 1288
2188.45 1327
2188.89 1312
2189.34 1337
2189.78 1356
2190.22 1368
2190.66 1365
2191.10 1286
2191.54 1297
2191.98 1325
2192.43 1274
2192.87 1330
2193.31 1417
2193.75 1480
2194.19 1386
2194.63 1437
2195.08 1502
2195.52 1441
2195.96 1419
2196.40 1465
2196.84 1370
2197.29 1338
2197.73 1386
2198.17 1367
2198.61 1385
2199.06 1312
2199.50 1275
2199.94 1238
2200.38 1191
2200.82 1169
2201.27 1242
2201.71 1212
2202.15 1257
2202.59 1242
2203.04 1338
2203.48 1329
2203.92 1289
2204.37 1335
2204.81 1375
2205.25 1338
2205.69 1347
2206.14 1392
2206.58 1310
2207.02 1242
2207.47 1278
2207.91 1376
2208.35 1382
2208.80 1387
2209.24 1369
2209.68 1381
2210.13 1354
2210.57 1414
2211.01 1446
2211.46 1412
2211.90 1415
2212.34 1405
2212.79 1437
2213.23 1455
2213.67 1414
2214.12 1379
2214.56 1400
2215.01 1334
2215.45 1335
2215.89 1337
2216.34 1305
2216.78 1327
2217.23 1304
2217.67 1307
2218.11 1305
2218.56 1209
2219.00 1238
2219.45 1241
2219.89 1314
2220.34 1275
2220.78 1231
2221.22 1283
2221.67 1368
2222.11 1412
2222.56 1434
2223.00 1375
2223.45 1495
2223.89 1476
2224.34 1493
2224.78 1481
2225.23 1478
2225.67 1491
2226.12 1523
2226.56 1468
2227.01 1451
2227.45 1470
2227.90 1475
2228.34 1502
2228.79 1495
2229.23 1511
2229.68 1499
2230.12 1490
2230.57 1475
2231.01 1525
2231.46 1564
2231.90 1493
2232.35 1517
2232.80 1514
2233.24 1446
2233.69 1483
2234.13 1432
2234.58 1446
2235.02 1475
2235.47 1433
2235.92 1396
2236.36 1396
2236.81 1325
2237.25 1334
2237.70 1328
2238.15 1345
2238.59 1389
2239.04 1413
2239.49 1374
2239.93 1390
2240.38 1422
2240.82 1436
2241.27 1390
2241.72 1305
2242.16 1293
2242.61 1373
2243.06 1320
2243.50 1341
2243.95 1363
2244.40 1329
2244.84 1294
2245.29 1304
2245.74 1300
2246.19 1264
2246.63 1223
2247.08 1303
2247.53 1317
2247.97 1280
2248.42 1257
2248.87 1314
2249.32 1324
2249.76 1330
2250.21 1336
2250.66 1359
2251.10 1341
2251.55 1300
2252.00 1374
2252.45 1410
2252.89 1371
2253.34 1366
2253.79 1442
2254.24 1420
2254.69 1428
2255.13 1515
2255.58 1412
2256.03 1424
2256.48 1379
2256.93 1372
2257.37 1316
2257.82 1296
2258.27 1291
2258.72 1261
2259.17 1285
2259.61 1408
2260.06 1290
2260.51 1496
2260.96 1577
2261.41 1651
2261.86 1809
2262.31 1727
2262.75 1753
2263.20 1751
2263.65 1782
2264.10 1683
2264.55 1633
2265.00 1600
2265.45 1628
2265.90 1554
2266.34 1589
2266.79 1559
2267.24 1586
2267.69 1490
2268.14 1551
2268.59 1529
2269.04 1510
2269.49 1517
2269.94 1533
2270.39 1530
2270.84 1610
2271.29 1579
2271.74 1595
2272.18 1504
2272.63 1521
2273.08 1536
2273.53 1514
2273.98 1548
2274.43 1703
2274.88 1670
2275.33 1632
2275.78 1788
2276.23 1775
2276.68 1793
2277.13 1895
2277.58 1817
2278.03 1785
2278.48 1646
2278.93 1560
2279.38 1536
2279.83 1577
2280.28 1475
2280.73 1472
2281.19 1445
2281.64 1451
2282.09 1397
2282.54 1394
2282.99 1395
2283.44 1403
2283.89 1287
2284.34 1333
2284.79 1362
2285.24 1320
2285.69 1269
2286.14 1303
2286.59 1380
2287.04 1354
2287.50 1336
2287.95 1409
2288.40 1462
2288.85 1567
2289.30 1703
2289.75 1741
2290.20 1791
2290.65 2007
2291.11 1921
2291.56 1892
2292.01 1939
2292.46 1905
2292.91 1845
2293.36 1821
2293.82 1808
2294.27 1754
2294.72 1714
2295.17 1669
2295.62 1663
2296.07 1538
2296.53 1489
2296.98 1474
2297.43 1412
2297.88 1401
2298.33 1458
2298.79 1405
2299.24 1438
2299.69 1404
2300.14 1376
2300.60 1387
2301.05 1391
2301.50 1255
2301.95 1236
2302.41 1336
2302.86 1343
2303.31 1227
2303.76 1231
2304.22 1305
2304.67 1293
2305.12 1310
2305.57 1371
2306.03 1409
2306.48 1420
2306.93 1413
2307.39 1424
2307.84 1409
2308.29 1363
2308.75 1421
2309.20 1477
2309.65 1634
2310.11 1553
2310.56 1553
2311.01 1579
2311.47 1469
2311.92 1468
2312.37 1509
2312.83 1503
2313.28 1391
2313.73 1406
2314.19 1409
2314.64 1480
2315.09 1404
2315.55 1353
2316.00 1453
2316.46 1408
2316.91 1469
2317.36 1486
2317.82 1430
2318.27 1418
2318.73 1439
2319.18 1443
2319.63 1443
2320.09 1413
2320.54 1423
2321.00 1415
2321.45 1492
2321.91 1459
2322.36 1438
2322.82 1657
2323.27 1719
2323.72 1643
2324.18 1767
2324.63 1880
2325.09 1773
2325.54 1929
2326.00 1861
2326.45 1826
2326.91 1761
2327.36 1762
2327.82 1654
2328.27 1548
2328.73 1476
2329.18 1440
2329.64 1527
2330.09 1536
2330.55 1501
2331.00 1425
2331.46 1506
2331.92 1423
2332.37 1334
2332.83 1349
2333.28 1353
2333.74 1399
2334.19 1439
2334.65 1369
2335.10 1319
2335.56 1350
2336.02 1309
2336.47 1304
2336.93 1314
2337.38 1346
2337.84 1440
2338.30 1417
2338.75 1475
2339.21 1488
2339.66 1547
2340.12 1528
2340.58 1515
2341.03 1585
2341.49 1615
2341.95 1590
2342.40 1542
2342.86 1558
2343.32 1611
2343.77 1618
2344.23 1508
2344.68 1577
2345.14 1536
2345.60 1543
2346.06 1634
2346.51 1645
2346.97 1664
2347.43 1612
2347.88 1561
2348.34 1472
2348.80 1498
2349.25 1517
2349.71 1446
2350.17 1461
2350.63 1431
2351.08 1426
2351.54 1458
2352.00 1429
2352.46 1354
2352.91 1342
2353.37 1267
2353.83 1255
2354.29 1317
2354.74 1288
2355.20 1272
2355.66 1297
2356.12 1230
2356.57 1227
2357.03 1276
2357.49 1341
2357.95 1409
2358.41 1359
2358.86 1441
2359.32 1468
2359.78 1490
2360.24 1567
2360.70 1625
2361.15 1581
2361.61 1564
2362.07 1678
2362.53 1619
2362.99 1613
2363.45 1618
2363.91 1558
2364.36 1556
2364.82 1431
2365.28 1497
2365.74 1475
2366.20 1469
2366.66 1494
2367.12 1481
2367.57 1520
2368.03 1526
2368.49 1510
2368.95 1482
2369.41 1481
2369.87 1443
2370.33 1455
2370.79 1406
2371.25 1367
2371.71 1339
2372.17 1411
2372.63 1389
2373.09 1319
2373.54 1323
2374.00 1289
2374.46 1356
2374.92 1443
2375.38 1376
2375.84 1382
2376.30 1425
2376.76 1413
2377.22 1417
2377.68 1508
2378.14 1415
2378.60 1411
2379.06 1432
2379.52 1400
2379.98 1433
2380.44 1408
2380.90 1424
2381.36 1483
2381.82 1494
2382.28 1382
2382.74 1415
2383.20 1493
2383.66 1500
2384.12 1421
2384.59 1388
2385.05 1403
2385.51 1423
2385.97 1388
2386.43 1277
2386.89 1372
2387.35 1464
2387.81 1452
2388.27 1456
2388.73 1399
2389.19 1427
2389.65 1452
2390.12 1412
2390.58 1398
2391.04 1427
2391.50 1417
2391.96 1423
2392.42 1370
2392.88 1297
2393.34 1290
2393.81 1344
2394.27 1353
2394.73 1415
2395.19 1403
2395.65 1374
2396.11 1397
2396.57 1471
2397.04 1410
2397.50 1459
2397.96 1390
2398.42 1509
2398.88 1487
2399.35 1491
2399.81 1470
2400.27 1360
2400.73 1374
2401.19 1389
2401.66 1340
2402.12 1265
2402.58 1242
2403.04 1279
2403.51 1293
2403.97 1263
2404.43 1256
2404.89 1268
2405.36 1382
2405.82 1363
2406.28 1366
2406.74 1418
2407.21 1408
2407.67 1343
2408.13 1370
2408.59 1325
2409.06 1333
2409.52 1279
2409.98 1315
2410.45 1222
2410.91 1272
2411.37 1244
2411.84 1292
2412.30 1283
2412.76 1300
2413.23 1266
2413.69 1189
2414.15 1286
2414.62 1345
2415.08 1319
2415.54 1360
2416.01 1415
2416.47 1433
2416.93 1450
2417.40 1420
2417.86 1465
2418.32 1544
2418.79 1540
2419.25 1541
2419.72 1531
2420.18 1521
2420.64 1543
2421.11 1569
2421.57 1609
2422.04 1604
2422.50 1528
2422.96 1574
2423.43 1463
2423.89 1499
2424.36 1478
2424.82 1594
2425.29 1505
2425.75 1451
2426.22 1427
2426.68 1430
2427.15 1461
2427.61 1425
2428.07 1356
2428.54 1329
2429.00 1284
2429.47 1270
2429.93 1295
2430.40 1328
2430.86 1380
2431.33 1292
2431.79 1249
2432.26 1340
2432.72 1330
2433.19 1338
2433.65 1345
2434.12 1349
2434.59 1366
2435.05 1407
2435.52 1410
2435.98 1486
2436.45 1444
2436.91 1550
2437.38 1445
2437.84 1504
2438.31 1630
2438.78 1655
2439.24 1671
2439.71 1644
2440.17 1713
2440.64 1706
2441.10 1727
2441.57 1734
2442.04 1755
2442.50 1708
2442.97 1691
2443.44 1623
2443.90 1562
2444.37 1493
2444.83 1411
2445.30 1381
2445.77 1403
2446.23 1361
2446.70 1333
2447.17 1307
2447.63 1328
2448.10 1323
2448.57 1304
2449.03 1351
2449.50 1337
2449.97 1256
2450.43 1341
2450.90 1320
2451.37 1340
2451.83 1346
2452.30 1332
2452.77 1315
2453.24 1251
2453.70 1203
2454.17 1182
2454.64 1263
2455.10 1293
2455.57 1242
2456.04 1248
2456.51 1263
2456.97 1256
2457.44 1269
2457.91 1250
2458.38 1360
2458.84 1351
2459.31 1368
2459.78 1276
2460.25 1263
2460.72 1236
2461.18 1305
2461.65 1278
2462.12 1364
2462.59 1356
2463.06 1389
2463.52 1370
2463.99 1341
2464.46 1300
2464.93 1259
2465.40 1334
2465.86 1267
2466.33 1236
2466.80 1305
2467.27 1363
2467.74 1367
2468.21 1297
2468.68 1379
2469.14 1373
2469.61 1357
2470.08 1419
2470.55 1369
2471.02 1411
2471.49 1414
2471.96 1422
2472.43 1311
2472.90 1289
2473.36 1334
2473.83 1319
2474.30 1308
2474.77 1330
2475.24 1353
2475.71 1300
2476.18 1291
2476.65 1394
2477.12 1360
2477.59 1349
2478.06 1404
2478.53 1397
2479.00 1456
2479.47 1385
2479.94 1385
2480.41 1386
2480.87 1398
2481.34 1370
2481.81 1268
2482.28 1298
2482.75 1316
2483.22 1305
2483.69 1285
2484.16 1342
2484.63 1296
2485.10 1317
2485.57 1365
2486.05 1407
2486.52 1460
2486.99 1421
2487.46 1400
2487.93 1370
2488.40 1408
2488.87 1418
2489.34 1454
2489.81 1325
2490.28 1306
2490.75 1301
2491.22 1311
2491.69 1326
2492.16 1384
2492.63 1345
2493.10 1351
2493.58 1360
2494.05 1335
2494.52 1379
2494.99 1439
2495.46 1480
2495.93 1426
2496.40 1444
2496.87 1457
2497.34 1419
2497.82 1358
2498.29 1314
2498.76 1303
2499.23 1333
2499.70 1250
2500.17 1305
2500.64 1270
2501.12 1339
2501.59 1276
2502.06 1225
2502.53 1226
2503.00 1219
2503.48 1245
2503.95 1255
2504.42 1235
2504.89 1296
2505.36 1312
2505.84 1354
2506.31 1314
2506.78 1257
2507.25 1309
2507.72 1344
2508.20 1371
2508.67 1392
2509.14 1425
2509.61 1474
2510.09 1490
2510.56 1551
2511.03 1590
2511.50 1673
2511.98 1727
2512.45 1668
2512.92 1702
2513.40 1654
2513.87 1598
2514.34 1523
2514.81 1552
2515.29 1463
2515.76 1443
2516.23 1471
2516.71 1394
2517.18 1412
2517.65 1428
2518.13 1430
2518.60 1421
2519.07 1387
2519.55 1479
2520.02 1494
2520.49 1412
2520.97 1421
2521.44 1384
2521.91 1418
2522.39 1406
2522.86 1328
2523.34 1360
2523.81 1328
2524.28 1425
2524.76 1384
2525.23 1383
2525.70 1356
2526.18 1389
2526.65 1428
2527.13 1438
2527.60 1385
2528.08 1392
2528.55 1415
2529.02 1448
2529.50 1455
2529.97 1362
2530.45 1392
2530.92 1440
2531.40 1395
2531.87 1352
2532.34 1420
2532.82 1453
2533.29 1486
2533.77 1412
2534.24 1400
2534.72 1409
2535.19 1384
2535.67 1417
2536.14 1429
2536.62 1406
2537.09 1438
2537.57 1410
2538.04 1424
2538.52 1430
2538.99 1415
2539.47 1527
2539.94 1507
2540.42 1567
2540.90 1555
2541.37 1481
2541.85 1415
2542.32 1428
2542.80 1468
2543.27 1422
2543.75 1399
2544.22 1483
2544.70 1514
2545.18 1474
2545.65 1537
2546.13 1613
2546.60 1656
2547.08 1676
2547.56 1591
2548.03 1707
2548.51 1694
2548.98 1672
2549.46 1738
2549.94 1692
2550.41 1726
2550.89 1704
2551.37 1700
2551.84 1643
2552.32 1607
2552.80 1667
2553.27 1619
2553.75 1606
2554.23 1584
2554.70 1666
2555.18 1704
2555.66 1709
2556.13 1736
2556.61 1667
2557.09 1588
2557.56 1665
2558.04 1689
2558.52 1575
2558.99 1575
2559.47 1531
2559.95 1564
2560.43 1427
2560.90 1381
2561.38 1467
2561.86 1441
2562.33 1439
2562.81 1377
2563.29 1329
2563.77 1340
2564.25 1277
2564.72 1396
2565.20 1410
2565.68 1350
2566.16 1289
2566.63 1371
2567.11 1341
2567.59 1281
2568.07 1256
2568.55 1294
2569.02 1289
2569.50 1264
2569.98 1236
2570.46 1260
2570.94 1307
2571.41 1295
2571.89 1275
2572.37 1320
2572.85 1287
2573.33 1322
2573.81 1267
2574.28 1281
2574.76 1292
2575.24 1281
2575.72 1311
2576.20 1312
2576.68 1327
2577.16 1380
2577.64 1337
2578.11 1310
2578.59 1295
2579.07 1339
2579.55 1352
2580.03 1326
2580.51 1400
2580.99 1337
2581.47 1363
2581.95 1406
2582.43 1346
2582.91 1327
2583.39 1282
2583.86 1310
2584.34 1278
2584.82 1280
2585.30 1301
2585.78 1280
2586.26 1325
2586.74 1269
2587.22 1285
2587.70 1427
2588.18 1343
2588.66 1345
2589.14 1293
2589.62 1309
2590.10 1279
2590.58 1344
2591.06 1331
2591.54 1322
2592.02 1366
2592.50 1427
2592.98 1349
2593.46 1440
2593.94 1429
2594.42 1417
2594.90 1447
2595.38 1400
2595.86 1466
2596.35 1389
2596.83 1401
2597.31 1426
2597.79 1448
2598.27 1433
2598.75 1410
2599.23 1375
2599.71 1360
2600.19 1326
2600.67 1392
2601.15 1397
2601.63 1375
2602.12 1306
2602.60 1297
2603.08 1300
2603.56 1282
2604.04 1185
2604.52 1290
2605.00 1282
2605.48 1293
2605.97 1245
2606.45 1287
2606.93 1239
2607.41 1261
2607.89 1353
2608.37 1323
2608.86 1373
2609.34 1336
2609.82 1346
2610.30 1400
2610.78 1473
2611.26 1470
2611.75 1447
2612.23 1485
2612.71 1540
2613.19 1563
2613.68 1451
2614.16 1463
2614.64 1415
2615.12 1406
2615.60 1413
2616.09 1296
2616.57 1293
2617.05 1315
2617.53 1378
2618.02 1270
2618.50 1308
2618.98 1212
2619.46 1199
2619.95 1219
2620.43 1293
2620.91 1220
2621.40 1240
2621.88 1255
2622.36 1237
2622.85 1257
2623.33 1224
2623.81 1269
2624.29 1330
2624.78 1294
2625.26 1325
2625.74 1294
2626.23 1343
2626.71 1228
2627.19 1286
2627.68 1363
2628.16 1354
2628.64 1363
2629.13 1254
2629.61 1331
2630.10 1360
2630.58 1407
2631.06 1415
2631.55 1406
2632.03 1430
2632.51 1396
2633.00 1376
2633.48 1342
2633.97 1291
2634.45 1314
2634.94 1338
2635.42 1341
2635.90 1352
2636.39 1346
2636.87 1317
2637.36 1357
2637.84 1301
2638.33 1321
2638.81 1292
2639.29 1282
2639.78 1351
2640.26 1351
2640.75 1314
2641.23 1350
2641.72 1323
2642.20 1315
2642.69 1336
2643.17 1337
2643.66 1395
2644.14 1358
2644.63 1339
2645.11 1336
2645.60 1292
2646.08 1317
2646.57 1267
2647.05 1326
2647.54 1305
2648.02 1336
2648.51 1292
2648.99 1319
2649.48 1307
2649.97 1318
2650.45 1390
2650.94 1401
2651.42 1405
2651.91 1352
2652.39 1348
2652.88 1434
2653.37 1460
2653.85 1491
2654.34 1460
2654.82 1517
2655.31 1563
2655.80 1491
2656.28 1467
2656.77 1501
2657.25 1482
2657.74 1479
2658.23 1412
2658.71 1371
2659.20 1396
2659.69 1455
2660.17 1310
2660.66 1386
2661.14 1418
2661.63 1429
2662.12 1353
2662.60 1378
2663.09 1351
2663.58 1359
2664.06 1335
2664.55 1341
2665.04 1369
2665.53 1332
2666.01 1404
2666.50 1354
2666.99 1353
2667.47 1466
2667.96 1454
2668.45 1504
2668.94 1550
2669.42 1460
2669.91 1547
2670.40 1559
2670.88 1531
2671.37 1638
2671.86 1664
2672.35 1749
2672.83 1765
2673.32 1811
2673.81 1879
2674.30 1859
2674.79 1877
2675.27 1841
2675.76 1822
2676.25 1824
2676.74 1792
2677.23 1691
2677.71 1585
2678.20 1530
2678.69 1469
2679.18 1524
2679.67 1563
2680.15 1548
2680.64 1555
2681.13 1570
2681.62 1596
2682.11 1578
2682.60 1638
2683.08 1638
2683.57 1637
2684.06 1651
2684.55 1703
2685.04 1707
2685.53 1663
2686.02 1709
2686.51 1671
2686.99 1629
2687.48 1523
2687.97 1443
2688.46 1450
2688.95 1415
2689.44 1404
2689.93 1450
2690.42 1514
2690.91 1422
2691.40 1451
2691.89 1488
2692.38 1407
2692.87 1373
2693.35 1472
2693.84 1471
2694.33 1498
2694.82 1436
2695.31 1475
2695.80 1553
2696.29 1524
2696.78 1456
2697.27 1468
2697.76 1471
2698.25 1427
2698.74 1507
2699.23 1507
2699.72 1377
2700.21 1390
2700.70 1461
2701.19 1482
2701.68 1411
2702.17 1378
2702.66 1336
2703.15 1395
2703.64 1372
2704.13 1435
2704.62 1471
2705.12 1431
2705.61 1425
2706.10 1352
2706.59 1407
2707.08 1439
2707.57 1379
2708.06 1406
2708.55 1405
2709.04 1367
2709.53 1384
2710.02 1371
2710.51 1386
2711.01 1384
2711.50 1345
2711.99 1346
2712.48 1365
2712.97 1346
2713.46 1362
2713.95 1413
2714.44 1335
2714.94 1312
2715.43 1372
2715.92 1445
2716.41 1402
2716.90 1336
2717.39 1365
2717.89 1305
2718.38 1311
2718.87 1328
2719.36 1271
2719.85 1397
2720.34 1381
2720.84 1353
2721.33 1422
2721.82 1377
2722.31 1476
2722.80 1495
2723.30 1464
2723.79 1441
2724.28 1404
2724.77 1305
2725.27 1327
2725.76 1465
2726.25 1343
2726.74 1357
2727.24 1333
2727.73 1392
2728.22 1379
2728.71 1453
2729.21 1450
2729.70 1400
2730.19 1364
2730.69 1464
2731.18 1393
2731.67 1431
2732.16 1420
2732.66 1479
2733.15 1376
2733.64 1368
2734.14 1453
2734.63 1459
2735.12 1453
2735.62 1468
2736.11 1478
2736.60 1567
2737.10 1470
2737.59 1463
2738.08 1441
2738.58 1427
2739.07 1419
2739.56 1378
2740.06 1423
2740.55 1383
2741.05 1390
2741.54 1312
2742.03 1353
2742.53 1321
2743.02 1397
2743.52 1297
2744.01 1334
2744.50 1324
2745.00 1288
2745.49 1299
2745.99 1364
2746.48 1342
2746.97 1375
2747.47 1360
2747.96 1374
2748.46 1437
2748.95 1345
2749.45 1339
2749.94 1406
2750.44 1372
2750.93 1357
2751.43 1364
2751.92 1302
2752.42 1345
2752.91 1362
2753.41 1352
2753.90 1316
2754.40 1294
2754.89 1360
2755.39 1403
2755.88 1457
2756.38 1430
2756.87 1413
2757.37 1378
2757.86 1325
2758.36 1399
2758.85 1394
2759.35 1385
2759.84 1320
2760.34 1360
2760.83 1359
2761.33 1387
2761.83 1341
2762.32 1323
2762.82 1342
2763.31 1330
2763.81 1362
2764.30 1300
2764.80 1313
2765.30 1358
2765.79 1351
2766.29 1323
2766.78 1311
2767.28 1307
2767.78 1352
2768.27 1324
2768.77 1336
2769.27 1332
2769.76 1291
2770.26 1313
2770.76 1380
2771.25 1379
2771.75 1438
2772.24 1402
2772.74 1358
2773.24 1426
2773.73 1478
2774.23 1484
2774.73 1469
2775.23 1431
2775.72 1519
2776.22 1389
2776.72 1457
2777.21 1510
2777.71 1522
2778.21 1500
2778.70 1583
2779.20 1534
2779.70 1507
2780.20 1527
2780.69 1528
2781.19 1456
2781.69 1474
2782.19 1508
2782.68 1431
2783.18 1374
2783.68 1351
2784.18 1337
2784.67 1411
2785.17 1473
2785.67 1445
2786.17 1449
2786.67 1471
2787.16 1374
2787.66 1354
2788.16 1421
2788.66 1470
2789.16 1560
2789.65 1533
2790.15 1487
2790.65 1462
2791.15 1360
2791.65 1453
2792.15 1481
2792.64 1417
2793.14 1486
2793.64 1446
2794.14 1475
2794.64 1564
2795.14 1610
2795.64 1650
2796.13 1741
2796.63 1834
2797.13 1824
2797.63 1806
2798.13 1778
2798.63 1763
2799.13 1707
2799.63 1738
2800.13 1655
2800.62 1564
2801.12 1522
2801.62 1499
2802.12 1539
2802.62 1469
2803.12 1444
2803.62 1424
2804.12 1454
2804.62 1513
2805.12 1499
2805.62 1569
2806.12 1550
2806.62 1532
2807.12 1738
2807.62 1755
2808.12 1819
2808.62 1771
2809.12 1792
2809.62 1863
2810.12 1886
2810.62 1897
2811.12 1995
2811.62 1891
2812.12 2027
2812.62 2064
2813.12 2085
2813.62 2129
2814.12 2108
2814.62 1905
2815.12 1908
2815.62 1822
2816.12 1897
2816.62 1878
2817.12 1637
2817.62 1616
2818.12 1564
2818.62 1580
2819.12 1566
2819.63 1557
2820.13 1372
2820.63 1451
2821.13 1441
2821.63 1485
2822.13 1490
2822.63 1462
2823.13 1483
2823.63 1418
2824.13 1387
2824.64 1337
2825.14 1451
2825.64 1459
2826.14 1428
2826.64 1400
2827.14 1428
2827.64 1419
2828.15 1379
2828.65 1322
2829.15 1333
2829.65 1360
2830.15 1390
2830.65 1404
2831.16 1374
2831.66 1337
2832.16 1398
2832.66 1417
2833.16 1469
2833.67 1529
2834.17 1552
2834.67 1541
2835.17 1479
2835.68 1544
2836.18 1464
2836.68 1537
2837.18 1531
2837.68 1467
2838.19 1512
2838.69 1432
2839.19 1502
2839.70 1404
2840.20 1464
2840.70 1485
2841.20 1514
2841.71 1540
2842.21 1483
2842.71 1429
2843.21 1501
2843.72 1524
2844.22 1519
2844.72 1565
2845.23 1547
2845.73 1515
2846.23 1629
2846.74 1619
2847.24 1569
2847.74 1545
2848.25 1651
2848.75 1693
2849.25 1719
2849.76 1653
2850.26 1616
2850.76 1627
2851.27 1582
2851.77 1559
2852.28 1551
2852.78 1480
2853.28 1479
2853.79 1437
2854.29 1383
2854.79 1396
2855.30 1482
2855.80 1481
2856.31 1554
2856.81 1600
2857.31 1606
2857.82 1644
2858.32 1684
2858.83 1654
2859.33 1730
2859.84 1736
2860.34 1679
2860.85 1630
2861.35 1671
2861.85 1626
2862.36 1575
2862.86 1600
2863.37 1476
2863.87 1507
2864.38 1476
2864.88 1496
2865.39 1454
2865.89 1503
2866.40 1503
2866.90 1449
2867.41 1435
2867.91 1408
2868.42 1516
2868.92 1494
2869.43 1590
2869.93 1576
2870.44 1557
2870.94 1539
2871.45 1676
2871.96 1713
2872.46 1750
2872.97 1752
2873.47 1650
2873.98 1676
2874.48 1699
2874.99 1737
2875.49 1749
2876.00 1598
2876.51 1682
2877.01 1606
2877.52 1532
2878.02 1512
2878.53 1589
2879.04 1594
2879.54 1795
2880.05 1829
2880.55 1793
2881.06 1846
2881.57 1844
2882.07 1889
2882.58 1898
2883.09 1872
2883.59 1867
2884.10 1857
2884.61 1874
2885.11 1829
2885.62 1799
2886.13 1964
2886.63 1882
2887.14 1862
2887.65 1933
2888.15 2000
2888.66 2040
2889.17 1925
2889.67 1953
2890.18 1921
2890.69 1813
2891.20 1770
2891.70 1784
2892.21 1839
2892.72 1801
2893.22 1723
2893.73 1772
2894.24 1830
2894.75 1884
2895.25 1813
2895.76 1858
2896.27 1918
2896.78 1985
2897.29 1967
2897.79 1804
2898.30 1802
2898.81 1816
2899.32 1793
2899.82 1819
2900.33 1796
2900.84 1719
2901.35 1662
2901.86 1625
2902.36 1692
2902.87 1755
2903.38 1746
2903.89 1740
2904.40 1700
2904.91 1654
2905.41 1679
2905.92 1735
2906.43 1660
2906.94 1641
2907.45 1598
2907.96 1520
2908.47 1530
2908.97 1568
2909.48 1632
2909.99 1588
2910.50 1545
2911.01 1478
2911.52 1512
2912.03 1572
2912.54 1517
2913.05 1538
2913.55 1581
2914.06 1635
2914.57 1585
2915.08 1664
2915.59 1625
2916.10 1478
2916.61 1517
2917.12 1577
2917.63 1649
2918.14 1558
2918.65 1585
2919.16 1663
2919.67 1725
2920.18 1743
2920.69 1823
2921.20 1845
2921.71 1826
2922.22 1902
2922.73 2006
2923.24 2073
2923.75 2232
2924.26 2269
2924.77 2323
2925.28 2414
2925.79 2426
2926.30 2319
2926.81 2178
2927.32 2141
2927.83 2093
2928.34 1987
2928.85 1832
2929.36 1721
2929.87 1678
2930.38 1639
2930.89 1621
2931.40 1588
2931.91 1550
2932.42 1519
2932.93 1474
2933.45 1533
2933.96 1542
2934.47 1526
2934.98 1564
2935.49 1517
2936.00 1488
2936.51 1586
2937.02 1667
2937.53 1855
2938.04 1886
2938.56 1980
2939.07 2134
2939.58 2305
2940.09 2458
2940.60 2637
2941.11 2808
2941.62 2829
2942.14 2819
2942.65 2759
2943.16 2788
2943.67 2622
2944.18 2643
2944.70 2383
2945.21 2348
2945.72 2220
2946.23 2168
2946.74 2120
2947.26 2050
2947.77 1961
2948.28 1845
2948.79 1844
2949.30 1778
2949.82 1701
2950.33 1662
2950.84 1563
2951.35 1553
2951.87 1543
2952.38 1515
2952.89 1557
2953.40 1554
2953.92 1507
2954.43 1586
2954.94 1612
2955.45 1576
2955.97 1468
2956.48 1502
2956.99 1513
2957.51 1574
2958.02 1601
2958.53 1537
2959.04 1454
2959.56 1528
2960.07 1543
2960.58 1621
2961.10 1578
2961.61 1582
2962.12 1650
2962.64 1655
2963.15 1668
2963.66 1663
2964.18 1768
2964.69 1696
2965.21 1695
2965.72 1659
2966.23 1642
2966.75 1671
2967.26 1622
2967.77 1603
2968.29 1602
2968.80 1593
2969.32 1614
2969.83 1650
2970.34 1551
2970.86 1657
2971.37 1625
2971.89 1607
2972.40 1610
2972.91 1600
2973.43 1592
2973.94 1667
2974.46 1664
2974.97 1678
2975.49 1710
2976.00 1779
2976.52 1721
2977.03 1647
2977.55 1659
2978.06 1694
2978.57 1701
2979.09 1712
2979.60 1780
2980.12 1829
2980.63 1851
2981.15 1882
2981.66 1906
2982.18 1853
2982.69 1878
2983.21 1836
2983.73 1834
2984.24 1924
2984.76 1876
2985.27 1927
2985.79 1988
2986.30 1995
2986.82 1899
2987.33 2031
2987.85 1950
2988.36 1937
2988.88 1967
2989.40 1918
2989.91 1943
2990.43 1915
2990.94 1959
2991.46 2024
2991.97 2062
2992.49 2080
2993.01 1989
2993.52 2037
2994.04 2004
2994.55 2043
2995.07 2068
2995.59 2222
2996.10 2228
2996.62 2224
2997.14 2405
2997.65 2478
2998.17 2540
2998.69 2549
2999.20 2563
2999.72 2629
3000.24 2465
3000.75 2566
3001.27 2689
3001.79 2799
3002.30 3150
3002.82 3472
3003.34 4043
3003.85 4532
3004.37 5178
3004.89 5582
3005.40 5664
3005.92 5685
3006.44 5562
3006.96 5216
3007.47 4693
3007.99 4096
3008.51 3699
3009.03 3178
3009.54 2779
3010.06 2504
3010.58 2440
3011.10 2316
3011.61 2193
3012.13 2192
3012.65 2093
3013.17 2042
3013.68 2072
3014.20 1981
3014.72 1996
3015.24 1990
3015.76 2037
3016.27 1998
3016.79 1988
3017.31 2058
3017.83 2017
3018.35 1960
3018.86 2032
3019.38 2014
3019.90 2005
3020.42 2024
3020.94 2059
3021.46 2105
3021.97 2103
3022.49 2069
3023.01 2113
3023.53 2099
3024.05 2282
3024.57 2313
3025.09 2158
3025.61 2185
3026.12 2030
3026.64 2077
3027.16 2015
3027.68 2043
3028.20 1882
3028.72 1847
3029.24 1817
3029.76 1802
3030.28 1794
3030.80 1853
3031.32 1746
3031.84 1767
3032.35 1684
3032.87 1704
3033.39 1813
3033.91 1873
3034.43 1835
3034.95 1799
3035.47 1780
3035.99 1808
3036.51 1790
3037.03 1842
3037.55 1841
3038.07 1806
3038.59 1796
3039.11 1776
3039.63 1826
3040.15 1716
3040.67 1669
3041.19 1679
3041.71 1674
3042.23 1710
3042.75 1746
3043.27 1713
3043.79 1795
3044.31 1711
3044.83 1750
3045.35 1766
3045.87 1746
3046.40 1722
3046.92 1679
3047.44 1773
3047.96 1640
3048.48 1569
3049.00 1585
3049.52 1568
3050.04 1601
3050.56 1606
3051.08 1563
3051.60 1579
3052.12 1575
3052.65 1594
3053.17 1551
3053.69 1592
3054.21 1680
3054.73 1656
3055.25 1567
3055.77 1589
3056.30 1614
3056.82 1583
3057.34 1555
3057.86 1627
3058.38 1602
3058.90 1604
3059.42 1640
3059.95 1676
3060.47 1709
3060.99 1640
3061.51 1612
3062.03 1718
3062.56 1744
3063.08 1730
3063.60 1760
3064.12 1757
3064.64 1762
3065.17 1759
3065.69 1781
3066.21 1822
3066.73 1928
3067.26 1828
3067.78 1794
3068.30 1836
3068.82 1783
3069.35 1806
3069.87 1994
3070.39 1838
3070.91 1790
3071.44 1797
3071.96 1825
3072.48 1911
3073.01 1859
3073.53 1817
3074.05 1886
3074.57 1936
3075.10 1958
3075.62 1883
3076.14 1992
3076.67 2002
3077.19 1935
3077.71 1974
3078.24 2018
3078.76 2075
3079.28 2129
3079.81 2100
3080.33 2260
3080.85 2266
3081.38 2218
3081.90 2275
3082.42 2355
3082.95 2363
3083.47 2315
3084.00 2225
3084.52 2167
3085.04 2204
3085.57 2097
3086.09 2156
3086.62 2165
3087.14 2339
3087.66 2449
3088.19 2548
3088.71 2830
3089.24 3150
3089.76 3218
3090.29 3388
3090.81 3593
3091.33 3516
3091.86 3282
3092.38 3017
3092.91 2895
3093.43 2726
3093.96 2662
3094.48 2511
3095.01 2580
3095.53 2450
3096.06 2471
3096.58 2403
3097.11 2437
3097.63 2419
3098.16 2393
3098.68 2470
3099.21 2661
3099.73 2978
3100.26 3251
3100.78 3721
3101.31 4458
3101.83 5235
3102.36 6022
3102.88 6556
3103.41 6967
3103.93 7068
3104.46 6588
3104.99 5853
3105.51 5326
3106.04 4655
3106.56 4026
3107.09 3548
3107.61 3175
3108.14 2870
3108.67 2696
3109.19 2596
3109.72 2619
3110.24 2513
3110.77 2436
3111.30 2333
3111.82 2314
3112.35 2306
3112.87 2218
3113.40 2214
3113.93 2243
3114.45 2119
3114.98 2015
3115.51 1998
3116.03 1970
3116.56 1951
3117.09 1898
3117.61 1903
3118.14 1912
3118.67 1887
3119.19 1914
3119.72 2050
3120.25 2163
3120.77 2239
3121.30 2255
3121.83 2255
3122.35 2278
3122.88 2305
3123.41 2264
3123.94 2254
3124.46 2183
3124.99 2168
3125.52 2168
3126.05 2048
3126.57 2111
3127.10 2106
3127.63 2039
3128.16 1995
3128.68 2072
3129.21 1950
3129.74 1948
3130.27 1966
3130.79 1884
3131.32 1865
3131.85 1860
3132.38 1918
3132.91 1898
3133.43 1846
3133.96 1886
3134.49 1941
3135.02 2001
3135.55 1905
3136.07 1867
3136.60 1918
3137.13 1850
3137.66 1801
3138.19 1772
3138.72 1716
3139.24 1787
3139.77 1794
3140.30 1734
3140.83 1673
3141.36 1637
3141.89 1655
3142.42 1677
3142.95 1690
3143.47 1665
3144.00 1631
3144.53 1749
3145.06 1729
3145.59 1816
3146.12 1913
3146.65 1913
3147.18 1890
3147.71 1951
3148.24 1881
3148.76 1872
3149.29 1929
3149.82 1940
3150.35 1973
3150.88 1980
3151.41 1909
3151.94 1774
3152.47 1734
3153.00 1695
3153.53 1757
3154.06 1719
3154.59 1667
3155.12 1699
3155.65 1721
3156.18 1784
3156.71 1756
3157.24 1690
3157.77 1812
3158.30 1803
3158.83 1803
3159.36 1776
3159.89 1851
3160.42 1753
3160.95 1759
3161.48 1780
3162.01 1808
3162.54 1737
3163.07 1712
3163.60 1628
3164.13 1660
3164.66 1696
3165.20 1649
3165.73 1678
3166.26 1658
3166.79 1655
3167.32 1572
3167.85 1623
3168.38 1567
3168.91 1540
3169.44 1563
3169.97 1596
3170.50 1570
3171.04 1683
3171.57 1743
3172.10 1671
3172.63 1735
3173.16 1799
3173.69 1739
3174.22 1780
3174.75 1749
3175.29 1806
3175.82 1850
3176.35 1795
3176.88 1793
3177.41 1808
3177.94 1782
3178.48 1705
3179.01 1641
3179.54 1643
3180.07 1661
3180.60 1679
3181.14 1673
3181.67 1687
3182.20 1698
3182.73 1665
3183.26 1581
3183.80 1550
3184.33 1496
3184.86 1516
3185.39 1575
3185.93 1556
3186.46 1531
3186.99 1580
3187.52 1643
3188.06 1576
3188.59 1569
3189.12 1531
3189.65 1669
3190.19 1614
3190.72 1526
3191.25 1612
3191.79 1578
3192.32 1499
3192.85 1580
3193.38 1681
3193.92 1587
3194.45 1610
3194.98 1638
3195.52 1665
3196.05 1671
3196.58 1599
3197.12 1645
3197.65 1705
3198.18 1662
3198.72 1750
3199.25 1782
3199.78 1677
3200.32 1719
3200.85 1682
3201.39 1766
3201.92 1736
3202.45 1734
3202.99 1739
3203.52 1824
3204.05 1726
3204.59 1777
3205.12 1883
3205.66 1892
3206.19 1844
3206.72 1934
3207.26 2025
3207.79 1975
3208.33 2070
3208.86 2186
3209.40 2242
3209.93 2169
3210.47 2151
3211.00 2194
3211.53 2197
3212.07 2179
3212.60 2107
3213.14 2058
3213.67 2095
3214.21 2012
3214.74 1913
3215.28 1758
3215.81 1822
3216.35 1780
3216.88 1637
3217.42 1626
3217.95 1611
3218.49 1656
3219.02 1577
3219.56 1611
3220.09 1660
3220.63 1628
3221.16 1640
3221.70 1767
3222.23 1780
3222.77 1868
3223.31 1926
3223.84 1929
3224.38 2024
3224.91 2062
3225.45 2018
3225.98 1933
3226.52 1942
3227.06 1940
3227.59 1992
3228.13 1938
3228.66 1866
3229.20 1911
3229.74 1947
3230.27 1928
3230.81 1972
3231.34 2033
3231.88 1956
3232.42 1998
3232.95 1964
3233.49 2039
3234.03 1957
3234.56 2000
3235.10 1979
3235.64 2058
3236.17 2166
3236.71 2197
3237.25 2161
3237.78 2216
3238.32 2281
3238.86 2262
3239.39 2200
3239.93 2194
3240.47 2193
3241.00 2012
3241.54 1996
3242.08 2076
3242.61 2131
3243.15 2111
3243.69 2077
3244.23 2118
3244.76 2162
3245.30 2132
3245.84 2123
3246.38 2088
3246.91 2171
3247.45 2175
3247.99 2329
3248.53 2378
3249.06 2547
3249.60 2720
3250.14 2935
3250.68 3238
3251.21 3657
3251.75 3803
3252.29 4137
3252.83 4465
3253.37 4670
3253.90 4712
3254.44 4446
3254.98 4313
3255.52 4076
3256.06 3664
3256.60 3417
3257.13 3183
3257.67 3073
3258.21 2891
3258.75 2842
3259.29 2984
3259.83 3036
3260.36 3168
3260.90 3319
3261.44 3531
3261.98 3779
3262.52 3956
3263.06 4094
3263.60 4244
3264.14 4143
3264.68 4142
3265.21 4164
3265.75 4104
3266.29 4101
3266.83 4070
3267.37 4040
3267.91 3931
3268.45 3777
3268.99 3547
3269.53 3346
3270.07 3098
3270.61 2943
3271.15 2761
3271.69 2632
3272.23 2639
3272.76 2598
3273.30 2519
3273.84 2385
3274.38 2399
3274.92 2455
3275.46 2513
3276.00 2394
3276.54 2588
3277.08 2547
3277.62 2493
3278.16 2594
3278.70 2570
3279.24 2457
3279.78 2536
3280.32 2637
3280.86 2579
3281.41 2611
3281.95 2567
3282.49 2563
3283.03 2695
3283.57 2673
3284.11 2654
3284.65 2726
3285.19 2595
3285.73 2649
3286.27 2682
3286.81 2794
3287.35 2807
3287.89 2779
3288.43 2678
3288.97 2624
3289.52 2874
3290.06 2923
3290.60 2949
3291.14 3006
3291.68 3193
3292.22 3356
3292.76 3476
3293.30 3708
3293.85 3814
3294.39 4109
3294.93 4279
3295.47 4520
3296.01 4677
3296.55 4801
3297.09 4864
3297.64 4585
3298.18 4367
3298.72 4095
3299.26 3933
3299.80 3845
3300.34 3543
3300.89 3209
3301.43 3282
3301.97 3218
3302.51 3190
3303.06 3031
3303.60 2848
3304.14 2976
3304.68 3008
3305.22 2888
3305.77 2910
3306.31 2908
3306.85 3113
3307.39 3177
3307.94 3077
3308.48 3257
3309.02 3433
3309.56 3575
3310.11 3582
3310.65 3638
3311.19 3702
3311.74 3585
3312.28 3486
3312.82 3280
3313.36 3405
3313.91 3414
3314.45 3227
3314.99 3328
3315.54 3514
3316.08 3533
3316.62 3603
3317.17 3841
3317.71 4064
3318.25 4251
3318.80 4361
3319.34 4729
3319.88 4775
3320.43 4724
3320.97 4797
3321.51 4573
3322.06 4455
3322.60 4496
3323.14 4295
3323.69 4151
3324.23 4079
3324.78 3953
3325.32 3893
3325.86 3816
3326.41 3701
3326.95 3591
3327.50 3575
3328.04 3572
3328.59 3610
3329.13 3660
3329.67 3829
3330.22 4089
3330.76 4557
3331.31 5337
3331.85 6549
3332.40 8053
3332.94 10251
3333.49 13140
3334.03 16382
3334.57 19447
3335.12 21947
3335.66 24096
3336.21 25206
3336.75 24883
3337.30 24001
3337.84 22199
3338.39 19845
3338.93 17207
3339.48 14655
3340.02 12119
3340.57 9936
3341.11 7978
3341.66 6619
3342.20 5701
3342.75 4695
3343.30 4168
3343.84 3768
3344.39 3466
3344.93 3408
3345.48 3289
3346.02 3150
3346.57 3109
3347.11 3111
3347.66 3058
3348.21 3007
3348.75 3066
3349.30 3092
3349.84 3113
3350.39 3028
3350.94 2986
3351.48 3016
3352.03 2963
3352.57 2971
3353.12 3006
3353.67 2927
3354.21 2914
3354.76 2908
3355.31 3034
3355.85 3051
3356.40 2954
3356.95 2880
3357.49 2757
3358.04 2684
3358.59 2684
3359.13 2730
3359.68 2669
3360.23 2615
3360.77 2619
3361.32 2640
3361.87 2629
3362.41 2681
3362.96 2644
3363.51 2690
3364.05 2687
3364.60 2698
3365.15 2715
3365.70 2658
3366.24 2622
3366.79 2651
3367.34 2662
3367.89 2641
3368.43 2674
3368.98 2686
3369.53 2819
3370.08 2912
3370.62 2971
3371.17 3247
3371.72 3656
3372.27 4037
3372.81 4155
3373.36 4505
3373.91 4716
3374.46 4857
3375.01 4654
3375.55 4502
3376.10 4193
3376.65 3853
3377.20 3623
3377.75 3336
3378.30 3069
3378.84 2878
3379.39 2653
3379.94 2502
3380.49 2423
3381.04 2282
3381.59 2276
3382.13 2313
3382.68 2180
3383.23 2281
3383.78 2151
3384.33 2120
3384.88 2134
3385.43 2064
3385.98 2046
3386.52 2010
3387.07 1940
3387.62 1953
3388.17 1981
3388.72 1932
3389.27 2040
3389.82 2049
3390.37 2059
3390.92 2027
3391.47 2015
3392.02 2071
3392.57 2039
3393.12 2147
3393.66 2126
3394.21 2009
3394.76 2021
3395.31 2076
3395.86 2068
3396.41 2001
3396.96 2041
3397.51 2089
3398.06 2070
3398.61 2125
3399.16 2157
3399.71 2110
3400.26 2025
3400.81 2046
3401.36 2014
3401.91 1968
3402.46 2012
3403.01 1893
3403.56 1912
3404.11 1884
3404.66 1810
3405.21 1886
3405.77 1857
3406.32 1846
3406.87 1988
3407.42 2025
3407.97 2051
3408.52 2059
3409.07 2083
3409.62 2241
3410.17 2403
3410.72 2484
3411.27 2519
3411.82 2575
3412.37 2601
3412.93 2529
3413.48 2583
3414.03 2486
3414.58 2357
3415.13 2334
3415.68 2271
3416.23 2164
3416.78 2188
3417.34 2133
3417.89 2021
3418.44 1969
3418.99 1892
3419.54 1933
3420.09 1957
3420.65 1900
3421.20 1842
3421.75 1888
3422.30 2015
3422.85 2035
3423.40 1960
3423.96 2021
3424.51 2015
3425.06 1990
3425.61 1950
3426.17 1954
3426.72 1890
3427.27 1816
3427.82 1703
3428.37 1713
3428.93 1696
3429.48 1763
3430.03 1728
3430.58 1661
3431.14 1585
3431.69 1640
3432.24 1659
3432.79 1607
3433.35 1661
3433.90 1708
3434.45 1670
3435.01 1709
3435.56 1789
3436.11 1813
3436.66 1791
3437.22 1855
3437.77 1820
3438.32 1884
3438.88 1839
3439.43 1863
3439.98 1862
3440.54 1827
3441.09 1834
3441.64 1738
3442.20 1798
3442.75 1781
3443.30 1748
3443.86 1705
3444.41 1794
3444.96 1745
3445.52 1722
3446.07 1702
3446.63 1737
3447.18 1712
3447.73 1643
3448.29 1697
3448.84 1626
3449.40 1707
3449.95 1681
3450.50 1633
3451.06 1548
3451.61 1561
3452.17 1614
3452.72 1575
3453.27 1540
3453.83 1527
3454.38 1529
3454.94 1590
3455.49 1564
3456.05 1558
3456.60 1623
3457.16 1573
3457.71 1624
3458.27 1630
3458.82 1736
3459.38 1658
3459.93 1619
3460.49 1717
3461.04 1609
3461.60 1614
3462.15 1692
3462.71 1716
3463.26 1707
3463.82 1756
3464.37 1791
3464.93 1807
3465.48 1730
3466.04 1767
3466.59 1783
3467.15 1837
3467.70 1819
3468.26 1866
3468.81 1929
3469.37 1915
3469.93 1941
3470.48 1967
3471.04 2001
3471.59 2041
3472.15 2043
3472.70 1970
3473.26 2044
3473.82 2116
3474.37 2147
3474.93 2056
3475.48 2010
3476.04 2121
3476.60 2097
3477.15 2024
3477.71 2121
3478.27 2170
3478.82 2170
3479.38 2289
3479.93 2401
3480.49 2379
3481.05 2399
3481.60 2358
3482.16 2387
3482.72 2478
3483.27 2458
3483.83 2491
3484.39 2563
3484.95 2624
3485.50 2529
3486.06 2466
3486.62 2681
3487.17 2796
3487.73 2945
3488.29 3291
3488.84 3701
3489.40 4239
3489.96 5015
3490.52 6182
3491.07 7229
3491.63 8108
3492.19 9166
3492.75 9421
3493.30 8962
3493.86 8213
3494.42 7427
3494.98 6447
3495.53 5514
3496.09 4673
3496.65 4016
3497.21 3646
3497.77 3335
3498.32 3192
3498.88 3066
3499.44 2915
3500.00 2878
3500.56 3032
3501.11 3106
3501.67 3323
3502.23 3476
3502.79 3778
3503.35 3919
3503.91 4192
3504.46 4593
3505.02 4773
3505.58 4856
3506.14 4896
3506.70 4647
3507.26 4343
3507.81 4069
3508.37 3782
3508.93 3583
3509.49 3460
3510.05 3296
3510.61 3126
3511.17 3039
3511.73 2931
3512.29 2941
3512.85 2758
3513.40 2590
3513.96 2452
3514.52 2294
3515.08 2231
3515.64 2281
3516.20 2142
3516.76 2030
3517.32 2119
3517.88 2109
3518.44 2075
3519.00 2093
3519.56 2109
3520.12 2091
3520.68 2062
3521.24 2087
3521.80 2087
3522.36 2208
3522.92 2108
3523.48 2115
3524.04 2166
3524.60 2097
3525.16 1988
3525.72 2046
3526.28 2129
3526.84 2212
3527.40 2226
3527.96 2108
3528.52 2110
3529.08 2125
3529.64 2153
3530.20 2070
3530.76 2054
3531.32 2076
3531.88 1995
3532.44 1943
3533.00 1999
3533.56 1939
3534.12 1944
3534.68 2001
3535.25 2013
3535.81 1923
3536.37 1963
3536.93 1948
3537.49 1959
3538.05 2000
3538.61 1924
3539.17 1977
3539.73 2037
3540.30 2082
3540.86 2073
3541.42 2080
3541.98 2258
3542.54 2273
3543.10 2362
3543.66 2393
3544.23 2323
3544.79 2299
3545.35 2324
3545.91 2247
3546.47 2111
3547.03 2011
3547.60 2012
3548.16 2017
3548.72 2005
3549.28 1921
3549.84 1915
3550.41 1923
3550.97 1893
3551.53 1797
3552.09 1816
3552.65 1793
3553.22 1826
3553.78 1813
3554.34 1770
3554.90 1717
3555.47 1741
3556.03 1756
3556.59 1690
3557.15 1675
3557.72 1725
3558.28 1779
3558.84 1739
3559.41 1687
3559.97 1798
3560.53 1724
3561.09 1749
3561.66 1810
3562.22 1907
3562.78 1886
3563.35 1816
3563.91 1864
3564.47 1896
3565.04 1925
3565.60 1965
3566.16 1952
3566.73 1878
3567.29 1916
3567.85 1953
3568.42 1814
3568.98 1722
3569.54 1717
3570.11 1681
3570.67 1685
3571.23 1767
3571.80 1789
3572.36 1801
3572.93 1781
3573.49 1942
3574.05 2103
3574.62 2129
3575.18 2349
3575.75 2629
3576.31 2657
3576.87 2797
3577.44 2826
3578.00 2935
3578.57 2960
3579.13 2799
3579.70 2732
3580.26 2486
3580.82 2358
3581.39 2304
3581.95 2188
3582.52 2085
3583.08 1988
3583.65 1878
3584.21 1840
3584.78 1759
3585.34 1779
3585.91 1686
3586.47 1619
3587.04 1639
3587.60 1653
3588.17 1620
3588.73 1626
3589.30 1604
3589.86 1556
3590.43 1596
3590.99 1560
3591.56 1610
3592.12 1563
3592.69 1506
3593.25 1547
3593.82 1538
3594.39 1567
3594.95 1593
3595.52 1620
3596.08 1682
3596.65 1654
3597.21 1660
3597.78 1616
3598.35 1726
3598.91 1699
3599.48 1633
3600.04 1658
3600.61 1659
3601.18 1626
3601.74 1685
3602.31 1755
3602.87 1683
3603.44 1622
3604.01 1637
3604.57 1697
3605.14 1638
3605.71 1584
3606.27 1648
3606.84 1613
3607.41 1548
3607.97 1517
3608.54 1479
3609.11 1575
3609.67 1582
3610.24 1524
3610.81 1587
3611.37 1604
3611.94 1626
3612.51 1661
3613.07 1725
3613.64 1915
3614.21 2070
3614.78 2258
3615.34 2569
3615.91 2971
3616.48 3440
3617.04 3713
3617.61 3950
3618.18 4147
3618.75 4305
3619.31 4175
3619.88 3982
3620.45 3763
3621.02 3413
3621.58 3029
3622.15 2722
3622.72 2425
3623.29 2278
3623.86 2048
3624.42 1884
3624.99 1818
3625.56 1757
3626.13 1623
3626.70 1639
3627.26 1573
3627.83 1609
3628.40 1603
3628.97 1651
3629.54 1706
3630.11 1654
3630.67 1704
3631.24 1627
3631.81 1619
3632.38 1710
3632.95 1584
3633.52 1541
3634.08 1540
3634.65 1562
3635.22 1569
3635.79 1646
3636.36 1660
3636.93 1658
3637.50 1678
3638.07 1688
3638.64 1784
3639.20 1860
3639.77 1976
3640.34 2019
3640.91 2105
3641.48 2252
3642.05 2281
3642.62 2254
3643.19 2169
3643.76 2152
3644.33 2197
3644.90 2170
3645.47 2013
3646.04 1976
3646.61 1987
3647.18 1925
3647.75 1920
3648.32 1865
3648.89 1987
3649.46 1933
3650.03 1980
3650.60 2101
3651.17 2110
3651.74 2280
3652.31 2235
3652.88 2190
3653.45 2399
3654.02 2341
3654.59 2289
3655.16 2287
3655.73 2281
3656.30 2348
3656.87 2323
3657.44 2356
3658.01 2348
3658.58 2363
3659.15 2403
3659.72 2327
3660.29 2309
3660.86 2241
3661.43 2224
3662.00 2173
3662.58 2007
3663.15 2003
3663.72 2042
3664.29 2069
3664.86 2096
3665.43 2200
3666.00 2347
3666.57 2360
3667.14 2356
3667.72 2212
3668.29 2236
3668.86 2212
3669.43 2040
3670.00 1909
3670.57 1909
3671.14 1791
3671.72 1799
3672.29 1840
3672.86 1789
3673.43 1874
3674.00 1838
3674.57 1869
3675.15 1909
3675.72 1887
3676.29 1872
3676.86 1965
3677.43 1881
3678.01 1832
3678.58 1887
3679.15 1922
3679.72 1822
3680.30 1766
3680.87 1824
3681.44 1762
3682.01 1727
3682.58 1648
3683.16 1629
3683.73 1527
3684.30 1584
3684.88 1632
3685.45 1696
3686.02 1617
3686.59 1674
3687.17 1721
3687.74 1825
3688.31 1861
3688.88 1949
3689.46 1982
3690.03 1955
3690.60 2027
3691.18 2000
3691.75 1947
3692.32 1951
3692.90 1887
3693.47 1846
3694.04 1839
3694.62 1756
3695.19 1792
3695.76 1713
3696.34 1608
3696.91 1715
3697.48 1662
3698.06 1640
3698.63 1645
3699.21 1570
3699.78 1613
3700.35 1594
3700.93 1552
3701.50 1612
3702.08 1616
3702.65 1633
3703.22 1664
3703.80 1609
3704.37 1625
3704.95 1599
3705.52 1523
3706.09 1589
3706.67 1657
3707.24 1585
3707.82 1694
3708.39 1694
3708.97 1703
3709.54 1696
3710.12 1648
3710.69 1563
3711.26 1602
3711.84 1594
3712.41 1607
3712.99 1562
3713.56 1551
3714.14 1617
3714.71 1618
3715.29 1572
3715.86 1631
3716.44 1694
3717.01 1587
3717.59 1643
3718.16 1609
3718.74 1569
3719.32 1530
3719.89 1521
3720.47 1481
3721.04 1498
3721.62 1511
3722.19 1499
3722.77 1499
3723.34 1492
3723.92 1510
3724.49 1541
3725.07 1500
3725.65 1466
3726.22 1589
3726.80 1560
3727.37 1495
3727.95 1598
3728.53 1687
3729.10 1725
3729.68 1829
3730.25 2047
3730.83 2209
3731.41 2410
3731.98 2671
3732.56 2873
3733.14 3058
3733.71 3086
3734.29 3073
3734.87 2877
3735.44 2743
3736.02 2612
3736.60 2403
3737.17 2263
3737.75 2089
3738.33 1971
3738.90 1825
3739.48 1711
3740.06 1614
3740.63 1600
3741.21 1604
3741.79 1560
3742.36 1529
3742.94 1609
3743.52 1589
3744.10 1530
3744.67 1521
3745.25 1573
3745.83 1564
3746.40 1532
3746.98 1555
3747.56 1512
3748.14 1459
3748.71 1423
3749.29 1453
3749.87 1486
3750.45 1438
3751.03 1410
3751.60 1383
3752.18 1425
3752.76 1471
3753.34 1474
3753.92 1440
3754.49 1481
3755.07 1412
3755.65 1513
3756.23 1538
3756.81 1556
3757.38 1559
3757.96 1650
3758.54 1751
3759.12 1765
3759.70 1774
3760.28 1835
3760.85 1770
3761.43 1882
3762.01 1775
3762.59 1887
3763.17 1883
3763.75 1859
3764.33 1874
3764.91 1820
3765.48 1724
3766.06 1720
3766.64 1815
3767.22 1889
3767.80 1809
3768.38 1823
3768.96 1833
3769.54 1746
3770.12 1707
3770.70 1741
3771.28 1635
3771.85 1678
3772.43 1752
3773.01 1693
3773.59 1682
3774.17 1626
3774.75 1604
3775.33 1489
3775.91 1464
3776.49 1512
3777.07 1526
3777.65 1524
3778.23 1613
3778.81 1510
3779.39 1520
3779.97 1558
3780.55 1675
3781.13 1616
3781.71 1612
3782.29 1508
3782.87 1533
3783.45 1587
3784.03 1483
3784.61 1495
3785.19 1575
3785.77 1578
3786.35 1565
3786.93 1589
3787.51 1599
3788.10 1583
3788.68 1553
3789.26 1556
3789.84 1603
3790.42 1574
3791.00 1649
3791.58 1680
3792.16 1662
3792.74 1731
3793.32 1702
3793.90 1747
3794.48 1668
3795.07 1651
3795.65 1663
3796.23 1734
3796.81 1756
3797.39 1701
3797.97 1778
3798.55 1833
3799.14 1816
3799.72 1848
3800.30 1909
3800.88 2043
3801.46 2115
3802.04 2159
3802.62 2288
3803.21 2326
3803.79 2212
3804.37 2150
3804.95 2050
3805.53 2042
3806.12 2092
3806.70 2117
3807.28 2265
3807.86 2345
3808.44 2484
3809.03 2416
3809.61 2427
3810.19 2429
3810.77 2297
3811.36 2255
3811.94 2295
3812.52 2378
3813.10 2357
3813.69 2394
3814.27 2430
3814.85 2433
3815.43 2480
3816.02 2431
3816.60 2490
3817.18 2293
3817.77 2140
3818.35 2053
3818.93 2051
3819.51 2114
3820.10 2020
3820.68 2052
3821.26 2035
3821.85 2085
3822.43 2180
3823.01 2107
3823.60 2095
3824.18 2177
3824.76 2112
3825.35 2040
3825.93 1891
3826.51 1842
3827.10 1769
3827.68 1809
3828.27 1876
3828.85 1884
3829.43 1879
3830.02 1870
3830.60 1898
3831.18 1921
3831.77 1834
3832.35 1814
3832.94 1760
3833.52 1862
3834.10 1919
3834.69 1877
3835.27 1945
3835.86 1900
3836.44 1922
3837.03 1833
3837.61 1842
3838.19 1826
3838.78 1893
3839.36 1913
3839.95 1878
3840.53 1875
3841.12 1904
3841.70 1829
3842.29 1932
3842.87 2049
3843.46 2116
3844.04 2196
3844.63 2360
3845.21 2492
3845.80 2441
3846.38 2504
3846.97 2591
3847.55 2472
3848.14 2268
3848.72 2085
3849.31 2077
3849.89 2012
3850.48 1981
3851.06 1961
3851.65 1942
3852.23 1958
3852.82 1967
3853.41 2000
3853.99 2033
3854.58 2087
3855.16 2062
3855.75 2049
3856.33 2195
3856.92 2339
3857.51 2607
3858.09 2925
3858.68 3365
3859.26 3922
3859.85 4619
3860.44 4997
3861.02 5511
3861.61 5716
3862.20 5736
3862.78 5644
3863.37 5314
3863.95 5039
3864.54 4620
3865.13 3964
3865.71 3650
3866.30 3316
3866.89 2939
3867.47 2676
3868.06 2435
3868.65 2313
3869.23 2143
3869.82 2099
3870.41 2116
3870.99 2192
3871.58 2165
3872.17 2202
3872.76 2371
3873.34 2378
3873.93 2324
3874.52 2362
3875.10 2259
3875.69 2211
3876.28 2104
3876.87 1964
3877.45 1898
3878.04 1840
3878.63 1781
3879.22 1726
3879.80 1730
3880.39 1768
3880.98 1799
3881.57 1756
3882.15 1776
3882.74 1733
3883.33 1759
3883.92 1718
3884.51 1659
3885.09 1682
3885.68 1757
3886.27 1857
3886.86 1907
3887.45 1853
3888.04 1856
3888.62 1916
3889.21 1982
3889.80 2106
3890.39 2048
3890.98 2027
3891.57 2127
3892.15 2054
3892.74 1987
3893.33 1986
3893.92 1967
3894.51 1893
3895.10 1915
3895.69 1918
3896.28 1914
3896.86 1948
3897.45 2047
3898.04 2073
3898.63 2062
3899.22 2076
3899.81 2051
3900.40 2068
3900.99 2025
3901.58 2014
3902.17 1935
3902.76 1902
3903.34 1858
3903.93 1795
3904.52 1788
3905.11 1734
3905.70 1687
3906.29 1641
3906.88 1650
3907.47 1638
3908.06 1651
3908.65 1569
3909.24 1616
3909.83 1620
3910.42 1683
3911.01 1613
3911.60 1597
3912.19 1624
3912.78 1539
3913.37 1602
3913.96 1584
3914.55 1536
3915.14 1581
3915.73 1487
3916.32 1529
3916.91 1480
3917.50 1512
3918.09 1573
3918.68 1526
3919.28 1481
3919.87 1493
3920.46 1536
3921.05 1456
3921.64 1489
3922.23 1559
3922.82 1485
3923.41 1478
3924.00 1430
3924.59 1397
3925.18 1443
3925.77 1454
3926.37 1404
3926.96 1435
3927.55 1387
3928.14 1415
3928.73 1425
3929.32 1437
3929.91 1462
3930.51 1412
3931.10 1441
3931.69 1359
3932.28 1309
3932.87 1350
3933.46 1393
3934.05 1427
3934.65 1435
3935.24 1428
3935.83 1510
3936.42 1461
3937.01 1400
3937.61 1456
3938.20 1488
3938.79 1513
3939.38 1474
3939.97 1548
3940.57 1585
3941.16 1548
3941.75 1511
3942.34 1488
3942.94 1529
3943.53 1491
3944.12 1467
3944.71 1508
3945.31 1480
3945.90 1492
3946.49 1406
3947.08 1357
3947.68 1356
3948.27 1372
3948.86 1374
3949.45 1372
3950.05 1369
3950.64 1344
3951.23 1441
3951.83 1374
3952.42 1345
3953.01 1376
3953.61 1358
3954.20 1457
3954.79 1407
3955.39 1430
3955.98 1402
3956.57 1409
3957.17 1515
3957.76 1575
3958.35 1476
3958.95 1605
3959.54 1558
3960.13 1621
3960.73 1548
3961.32 1513
3961.92 1546
3962.51 1531
3963.10 1468
3963.70 1594
3964.29 1576
3964.88 1605
3965.48 1659
3966.07 1737
3966.67 1757
3967.26 1866
3967.86 1913
3968.45 1951
3969.04 1859
3969.64 1681
3970.23 1615
3970.83 1626
3971.42 1582
3972.02 1550
3972.61 1579
3973.21 1597
3973.80 1570
3974.40 1550
3974.99 1674
3975.58 1766
3976.18 1853
3976.77 1818
3977.37 1828
3977.96 1874
3978.56 1910
3979.15 1849
3979.75 1812
3980.35 1682
3980.94 1705
3981.54 1645
3982.13 1587
3982.73 1557
3983.32 1676
3983.92 1737
3984.51 1628
3985.11 1548
3985.70 1585
3986.30 1596
3986.90 1554
3987.49 1619
3988.09 1551
3988.68 1533
3989.28 1472
3989.87 1534
3990.47 1585
3991.07 1551
3991.66 1542
3992.26 1509
3992.85 1565
3993.45 1564
3994.05 1604
3994.64 1570
3995.24 1579
3995.84 1609
3996.43 1695
3997.03 1672
3997.62 1753
3998.22 1759
3998.82 1666
3999.41 1692
4000.01 1620
4000.61 1643
4001.20 1625
4001.80 1534
4002.40 1598
4003.00 1516
4003.59 1463
4004.19 1474
4004.79 1636
4005.38 1620
4005.98 1515
4006.58 1469
4007.17 1559
4007.77 1522
4008.37 1469
4008.97 1553
4009.56 1584
4010.16 1517
4010.76 1551
4011.36 1613
4011.95 1576
4012.55 1567
4013.15 1626
4013.75 1630
4014.34 1577
4014.94 1626
4015.54 1707
4016.14 1842
4016.74 1880
4017.33 1963
4017.93 1973
4018.53 1861
4019.13 1846
4019.73 1777
4020.32 1761
4020.92 1695
4021.52 1682
4022.12 1691
4022.72 1581
4023.32 1576
4023.91 1547
4024.51 1559
4025.11 1585
4025.71 1660
4026.31 1629
4026.91 1644
4027.51 1675
4028.10 1702
4028.70 1666
4029.30 1669
4029.90 1674
4030.50 1613
4031.10 1592
4031.70 1701
4032.30 1595
4032.90 1555
4033.49 1647
4034.09 1698
4034.69 1677
4035.29 1660
4035.89 1681
4036.49 1547
4037.09 1465
4037.69 1431
4038.29 1478
4038.89 1433
4039.49 1465
4040.09 1347
4040.69 1349
4041.29 1350
4041.89 1360
4042.49 1291
4043.09 1350
4043.69 1474
4044.29 1461
4044.89 1455
4045.49 1359
4046.09 1436
4046.69 1496
4047.29 1431
4047.89 1376
4048.49 1385
4049.09 1359
4049.69 1382
4050.29 1395
4050.89 1353
4051.49 1352
4052.09 1390
4052.69 1427
4053.29 1395
4053.89 1401
4054.49 1405
4055.09 1347
4055.69 1368
4056.30 1335
4056.90 1335
4057.50 1347
4058.10 1410
4058.70 1305
4059.30 1359
4059.90 1369
4060.50 1461
4061.10 1378
4061.71 1381
4062.31 1476
4062.91 1491
4063.51 1510
4064.11 1646
4064.71 1691
4065.31 1741
4065.92 1650
4066.52 1663
4067.12 1676
4067.72 1650
4068.32 1585
4068.92 1511
4069.53 1483
4070.13 1505
4070.73 1439
4071.33 1371
4071.93 1358
4072.54 1387
4073.14 1357
4073.74 1368
4074.34 1404
4074.94 1449
4075.55 1397
4076.15 1390
4076.75 1358
4077.35 1284
4077.96 1308
4078.56 1328
4079.16 1307
4079.76 1293
4080.37 1263
4080.97 1358
4081.57 1266
4082.17 1319
4082.78 1324
4083.38 1279
4083.98 1218
4084.59 1289
4085.19 1259
4085.79 1305
4086.39 1200
4087.00 1229
4087.60 1315
4088.20 1285
4088.81 1325
4089.41 1296
4090.01 1290
4090.62 1256
4091.22 1325
4091.82 1289
4092.43 1280
4093.03 1250
4093.63 1326
4094.24 1325
4094.84 1333
4095.45 1329
4096.05 1325
4096.65 1336
4097.26 1397
4097.86 1318
4098.47 1388
4099.07 1465
4099.67 1352
4100.28 1314
4100.88 1331
4101.49 1379
4102.09 1404
4102.69 1326
4103.30 1354
4103.90 1340
4104.51 1345
4105.11 1319
4105.72 1276
4106.32 1297
4106.93 1253
4107.53 1262
4108.13 1269
4108.74 1254
4109.34 1256
4109.95 1215
4110.55 1258
4111.16 1237
4111.76 1282
4112.37 1219
4112.97 1197
4113.58 1220
4114.18 1172
4114.79 1210
4115.39 1254
4116.00 1274
4116.60 1213
4117.21 1259
4117.82 1287
4118.42 1275
4119.03 1259
4119.63 1285
4120.24 1274
4120.84 1259
4121.45 1254
4122.05 1272
4122.66 1244
4123.27 1281
4123.87 1266
4124.48 1252
4125.08 1249
4125.69 1280
4126.30 1277
4126.90 1245
4127.51 1292
4128.11 1246
4128.72 1222
4129.33 1274
4129.93 1312
4130.54 1286
4131.15 1295
4131.75 1238
4132.36 1302
4132.96 1375
4133.57 1366
4134.18 1370
4134.78 1458
4135.39 1422
4136.00 1438
4136.60 1448
4137.21 1478
4137.82 1441
4138.43 1433
4139.03 1466
4139.64 1487
4140.25 1558
4140.85 1507
4141.46 1501
4142.07 1499
4142.68 1566
4143.28 1599
4143.89 1568
4144.50 1617
4145.10 1637
4145.71 1600
4146.32 1469
4146.93 1447
4147.53 1467
4148.14 1350
4148.75 1316
4149.36 1373
4149.97 1273
4150.57 1237
4151.18 1234
4151.79 1188
4152.40 1207
4153.00 1244
4153.61 1347
4154.22 1264
4154.83 1221
4155.44 1226
4156.05 1262
4156.65 1294
4157.26 1307
4157.87 1284
4158.48 1416
4159.09 1393
4159.70 1440
4160.30 1431
4160.91 1428
4161.52 1358
4162.13 1383
4162.74 1257
4163.35 1245
4163.96 1354
4164.56 1423
4165.17 1445
4165.78 1377
4166.39 1312
4167.00 1397
4167.61 1386
4168.22 1500
4168.83 1509
4169.44 1507
4170.05 1601
4170.66 1689
4171.26 1792
4171.87 1794
4172.48 1795
4173.09 1746
4173.70 1763
4174.31 1675
4174.92 1667
4175.53 1678
4176.14 1576
4176.75 1527
4177.36 1586
4177.97 1534
4178.58 1449
4179.19 1453
4179.80 1400
4180.41 1360
4181.02 1347
4181.63 1281
4182.24 1354
4182.85 1401
4183.46 1400
4184.07 1358
4184.68 1423
4185.29 1301
4185.90 1245
4186.51 1334
4187.12 1369
4187.73 1365
4188.34 1358
4188.95 1306
4189.56 1335
4190.18 1340
4190.79 1372
4191.40 1369
4192.01 1466
4192.62 1434
4193.23 1414
4193.84 1447
4194.45 1461
4195.06 1439
4195.67 1488
4196.28 1461
4196.90 1432
4197.51 1499
4198.12 1424
4198.73 1376
4199.34 1412
4199.95 1356
4200.56 1384
4201.18 1418
4201.79 1437
4202.40 1406
4203.01 1397
4203.62 1393
4204.23 1393
4204.85 1408
4205.46 1457
4206.07 1438
4206.68 1550
4207.29 1537
4207.90 1527
4208.52 1508
4209.13 1619
4209.74 1621
4210.35 1591
4210.97 1578
4211.58 1606
4212.19 1697
4212.80 1675
4213.41 1592
4214.03 1644
4214.64 1605
4215.25 1595
4215.86 1654
4216.48 1726
4217.09 1801
4217.70 1788
4218.32 1845
4218.93 1863
4219.54 1961
4220.15 2072
4220.77 2238
4221.38 2282
4221.99 2311
4222.61 2310
4223.22 2407
4223.83 2425
4224.44 2450
4225.06 2514
4225.67 2664
4226.28 2729
4226.90 2764
4227.51 2839
4228.13 2914
4228.74 3038
4229.35 2950
4229.97 2730
4230.58 2533
4231.19 2409
4231.81 2144
4232.42 2091
4233.03 1982
4233.65 1866
4234.26 1827
4234.88 1839
4235.49 1774
4236.10 1708
4236.72 1758
4237.33 1722
4237.95 1720
4238.56 1679
4239.17 1709
4239.79 1718
4240.40 1724
4241.02 1748
4241.63 1696
4242.25 1735
4242.86 1756
4243.48 1868
4244.09 1934
4244.71 1842
4245.32 1762
4245.93 1750
4246.55 1810
4247.16 1738
4247.78 1802
4248.39 1787
4249.01 1742
4249.62 1665
4250.24 1714
4250.85 1793
4251.47 1646
4252.08 1671
4252.70 1693
4253.32 1681
4253.93 1697
4254.55 1677
4255.16 1780
4255.78 1750
4256.39 1714
4257.01 1714
4257.62 1739
4258.24 1754
4258.85 1799
4259.47 1795
4260.09 1895
4260.70 1923
4261.32 2015
4261.93 2109
4262.55 2180
4263.17 2258
4263.78 2245
4264.40 2220
4265.01 2234
4265.63 2114
4266.25 2042
4266.86 1983
4267.48 1825
4268.10 1721
4268.71 1804
4269.33 1760
4269.94 1692
4270.56 1643
4271.18 1643
4271.79 1668
4272.41 1673
4273.03 1756
4273.64 1740
4274.26 1865
4274.88 1915
4275.49 1970
4276.11 2036
4276.73 2162
4277.35 2204
4277.96 2159
4278.58 2103
4279.20 1993
4279.81 1876
4280.43 1863
4281.05 1834
4281.67 1731
4282.28 1746
4282.90 1656
4283.52 1627
4284.14 1501
4284.75 1515
4285.37 1534
4285.99 1506
4286.61 1508
4287.22 1514
4287.84 1548
4288.46 1539
4289.08 1476
4289.70 1483
4290.31 1420
4290.93 1403
4291.55 1404
4292.17 1439
4292.79 1405
4293.40 1413
4294.02 1452
4294.64 1380
4295.26 1363
4295.88 1480
4296.50 1487
4297.11 1466
4297.73 1448
4298.35 1381
4298.97 1411
4299.59 1452
4300.21 1468
4300.83 1459
4301.44 1449
4302.06 1435
4302.68 1428
4303.30 1443
4303.92 1480
4304.54 1425
4305.16 1435
4305.78 1538
4306.40 1537
4307.02 1473
4307.63 1393
4308.25 1433
4308.87 1432
4309.49 1589
4310.11 1495
4310.73 1517
4311.35 1610
4311.97 1595
4312.59 1527
4313.21 1530
4313.83 1517
4314.45 1537
4315.07 1581
4315.69 1569
4316.31 1588
4316.93 1592
4317.55 1609
4318.17 1696
4318.79 1664
4319.41 1598
4320.03 1585
4320.65 1642
4321.27 1628
4321.89 1625
4322.51 1621
4323.13 1671
4323.75 1798
4324.37 1800
4324.99 1797
4325.61 1929
4326.23 1952
4326.85 1956
4327.47 1885
4328.09 1994
4328.71 2129
4329.33 2153
4329.96 2221
4330.58 2470
4331.20 2642
4331.82 2727
4332.44 2844
4333.06 2895
4333.68 2866
4334.30 3013
4334.92 2995
4335.54 3043
4336.17 3212
4336.79 3266
4337.41 3411
4338.03 3583
4338.65 3591
4339.27 3352
4339.89 3183
4340.52 3095
4341.14 2860
4341.76 2775
4342.38 2726
4343.00 2894
4343.62 3159
4344.25 3498
4344.87 3905
4345.49 4489
4346.11 4947
4346.73 5067
4347.36 5310
4347.98 4940
4348.60 4641
4349.22 4161
4349.84 3706
4350.47 3380
4351.09 3169
4351.71 3026
4352.33 2863
4352.96 2625
4353.58 2580
4354.20 2400
4354.82 2307
4355.45 2299
4356.07 2237
4356.69 2228
4357.31 2227
4357.94 2209
4358.56 2167
4359.18 2201
4359.81 2152
4360.43 2127
4361.05 2107
4361.68 2115
4362.30 1974
4362.92 2010
4363.55 1960
4364.17 1925
4364.79 1943
4365.42 1955
4366.04 2008
4366.66 2010
4367.29 1944
4367.91 1872
4368.53 1839
4369.16 1796
4369.78 1776
4370.40 1764
4371.03 1759
4371.65 1747
4372.27 1694
4372.90 1678
4373.52 1715
4374.15 1693
4374.77 1736
4375.39 1721
4376.02 1672
4376.64 1716
4377.27 1714
4377.89 1737
4378.52 1681
4379.14 1815
4379.76 1784
4380.39 1776
4381.01 1838
4381.64 1878
4382.26 1849
4382.89 1876
4383.51 1880
4384.14 1869
4384.76 1879
4385.39 1867
4386.01 1887
4386.64 1826
4387.26 1939
4387.89 1894
4388.51 2007
4389.14 2097
4389.76 2231
4390.39 2403
4391.01 2528
4391.64 2425
4392.26 2341
4392.89 2328
4393.51 2216
4394.14 2100
4394.76 1967
4395.39 1952
4396.01 1982
4396.64 1814
4397.26 1681
4397.89 1698
4398.52 1709
4399.14 1658
4399.77 1692
4400.39 1752
4401.02 1683
4401.65 1660
4402.27 1629
4402.90 1690
4403.52 1684
4404.15 1605
4404.78 1571
4405.40 1615
4406.03 1616
4406.65 1628
4407.28 1660
4407.91 1644
4408.53 1588
4409.16 1616
4409.79 1699
4410.41 1671
4411.04 1621
4411.67 1631
4412.29 1628
4412.92 1563
4413.55 1549
4414.17 1488
4414.80 1490
4415.43 1511
4416.05 1476
4416.68 1531
4417.31 1431
4417.94 1481
4418.56 1505
4419.19 1431
4419.82 1499
4420.44 1564
4421.07 1566
4421.70 1549
4422.33 1424
4422.95 1409
4423.58 1472
4424.21 1486
4424.84 1432
4425.46 1409
4426.09 1407
4426.72 1398
4427.35 1314
4427.97 1342
4428.60 1427
4429.23 1387
4429.86 1317
4430.49 1410
4431.11 1395
4431.74 1311
4432.37 1336
4433.00 1307
4433.63 1310
4434.26 1393
4434.88 1382
4435.51 1381
4436.14 1403
4436.77 1383
4437.40 1335
4438.03 1326
4438.65 1330
4439.28 1355
4439.91 1370
4440.54 1418
4441.17 1346
4441.80 1336
4442.43 1389
4443.06 1342
4443.68 1389
4444.31 1489
4444.94 1513
4445.57 1519
4446.20 1510
4446.83 1501
4447.46 1509
4448.09 1484
4448.72 1483
4449.35 1447
4449.98 1424
4450.61 1501
4451.24 1448
4451.86 1419
4452.49 1433
4453.12 1432
4453.75 1475
4454.38 1516
4455.01 1626
4455.64 1713
4456.27 1724
4456.90 1715
4457.53 1667
4458.16 1642
4458.79 1593
4459.42 1465
4460.05 1397
4460.68 1456
4461.31 1393
4461.94 1446
4462.57 1352
4463.20 1316
4463.83 1339
4464.46 1344
4465.09 1354
4465.72 1355
4466.36 1359
4466.99 1307
4467.62 1338
4468.25 1250
4468.88 1318
4469.51 1358
4470.14 1304
4470.77 1341
4471.40 1355
4472.03 1337
4472.66 1304
4473.29 1204
4473.93 1318
4474.56 1321
4475.19 1312
4475.82 1429
4476.45 1337
4477.08 1274
4477.71 1309
4478.34 1271
4478.98 1281
4479.61 1276
4480.24 1354
4480.87 1367
4481.50 1365
4482.13 1308
4482.76 1279
4483.40 1374
4484.03 1376
4484.66 1456
4485.29 1410
4485.92 1432
4486.56 1421
4487.19 1371
4487.82 1431
4488.45 1484
4489.08 1461
4489.72 1443
4490.35 1516
4490.98 1455
4491.61 1383
4492.25 1417
4492.88 1455
4493.51 1434
4494.14 1372
4494.78 1462
4495.41 1374
4496.04 1463
4496.67 1432
4497.31 1488
4497.94 1535
4498.57 1547
4499.20 1608
4499.84 1721
4500.47 1810
4501.10 1950
4501.74 1958
4502.37 1967
4503.00 1849
4503.64 1906
4504.27 1871
4504.90 1778
4505.53 1726
4506.17 1708
4506.80 1738
4507.43 1742
4508.07 1571
4508.70 1599
4509.34 1576
4509.97 1563
4510.60 1554
4511.24 1604
4511.87 1653
4512.50 1703
4513.14 1652
4513.77 1559
4514.41 1628
4515.04 1641
4515.67 1577
4516.31 1557
4516.94 1578
4517.58 1543
4518.21 1594
4518.84 1546
4519.48 1507
4520.11 1545
4520.75 1581
4521.38 1589
4522.02 1580
4522.65 1625
4523.28 1615
4523.92 1657
4524.55 1745
4525.19 1788
4525.82 1916
4526.46 2061
4527.09 2300
4527.73 2622
4528.36 3070
4529.00 3651
4529.63 4361
4530.27 4950
4530.90 5342
4531.54 5670
4532.17 5671
4532.81 5534
4533.44 5117
4534.08 4588
4534.71 4006
4535.35 3455
4535.99 2990
4536.62 2569
4537.26 2200
4537.89 1895
4538.53 1759
4539.16 1672
4539.80 1586
4540.43 1564
4541.07 1477
4541.71 1462
4542.34 1438
4542.98 1454
4543.61 1413
4544.25 1405
4544.89 1455
4545.52 1488
4546.16 1438
4546.79 1477
4547.43 1514
4548.07 1516
4548.70 1519
4549.34 1561
4549.98 1556
4550.61 1520
4551.25 1550
4551.89 1482
4552.52 1474
4553.16 1424
4553.80 1455
4554.43 1385
4555.07 1438
4555.71 1428
4556.34 1464
4556.98 1517
4557.62 1504
4558.25 1554
4558.89 1644
4559.53 1561
4560.16 1538
4560.80 1526
4561.44 1505
4562.08 1517
4562.71 1613
4563.35 1651
4563.99 1607
4564.63 1613
4565.26 1637
4565.90 1667
4566.54 1760
4567.18 1817
4567.81 1895
4568.45 1891
4569.09 2045
4569.73 2051
4570.36 2031
4571.00 2043
4571.64 2035
4572.28 1888
4572.92 1906
4573.55 1837
4574.19 1716
4574.83 1725
4575.47 1701
4576.11 1606
4576.75 1559
4577.38 1534
4578.02 1501
4578.66 1492
4579.30 1454
4579.94 1460
4580.58 1514
4581.21 1505
4581.85 1442
4582.49 1473
4583.13 1411
4583.77 1472
4584.41 1567
4585.05 1715
4585.69 1882
4586.32 1847
4586.96 1947
4587.60 1927
4588.24 2017
4588.88 2027
4589.52 1942
4590.16 1991
4590.80 1952
4591.44 1863
4592.08 1825
4592.72 1866
4593.36 1806
4594.00 1745
4594.63 1645
4595.27 1520
4595.91 1559
4596.55 1545
4597.19 1542
4597.83 1443
4598.47 1417
4599.11 1467
4599.75 1483
4600.39 1489
4601.03 1513
4601.67 1480
4602.31 1484
4602.95 1409
4603.59 1452
4604.23 1563
4604.87 1522
4605.51 1520
4606.15 1523
4606.79 1495
4607.43 1516
4608.08 1589
4608.72 1595
4609.36 1595
4610.00 1543
4610.64 1516
4611.28 1417
4611.92 1402
4612.56 1424
4613.20 1450
4613.84 1407
4614.48 1454
4615.12 1370
4615.76 1397
4616.41 1339
4617.05 1343
4617.69 1346
4618.33 1270
4618.97 1264
4619.61 1274
4620.25 1236
4620.89 1268
4621.54 1296
4622.18 1273
4622.82 1336
4623.46 1361
4624.10 1264
4624.74 1247
4625.38 1262
4626.03 1312
4626.67 1257
4627.31 1299
4627.95 1280
4628.59 1319
4629.24 1363
4629.88 1391
4630.52 1374
4631.16 1335
4631.80 1405
4632.45 1476
4633.09 1474
4633.73 1475
4634.37 1477
4635.02 1428
4635.66 1422
4636.30 1424
4636.94 1454
4637.58 1531
4638.23 1515
4638.87 1463
4639.51 1525
4640.16 1556
4640.80 1473
4641.44 1472
4642.08 1429
4642.73 1450
4643.37 1435
4644.01 1422
4644.66 1377
4645.30 1366
4645.94 1383
4646.58 1340
4647.23 1362
4647.87 1392
4648.51 1357
4649.16 1405
4649.80 1478
4650.44 1487
4651.09 1549
4651.73 1641
4652.37 1601
4653.02 1605
4653.66 1564
4654.31 1609
4654.95 1550
4655.59 1509
4656.24 1460
4656.88 1352
4657.52 1248
4658.17 1306
4658.81 1282
4659.46 1256
4660.10 1229
4660.75 1218
4661.39 1227
4662.03 1200
4662.68 1280
4663.32 1230
4663.97 1229
4664.61 1230
4665.26 1214
4665.90 1183
4666.54 1196
4667.19 1217
4667.83 1217
4668.48 1173
4669.12 1150
4669.77 1182
4670.41 1179
4671.06 1209
4671.70 1156
4672.35 1186
4672.99 1196
4673.64 1172
4674.28 1210
4674.93 1250
4675.57 1208
4676.22 1295
4676.86 1230
4677.51 1305
4678.15 1209
4678.80 1277
4679.44 1265
4680.09 1302
4680.73 1316
4681.38 1389
4682.03 1260
4682.67 1369
4683.32 1385
4683.96 1345
4684.61 1378
4685.25 1409
4685.90 1374
4686.55 1302
4687.19 1341
4687.84 1354
4688.48 1385
4689.13 1454
4689.78 1498
4690.42 1560
4691.07 1552
4691.72 1532
4692.36 1515
4693.01 1493
4693.65 1516
4694.30 1552
4694.95 1520
4695.59 1581
4696.24 1620
4696.89 1679
4697.53 1687
4698.18 1783
4698.83 1829
4699.47 1909
4700.12 1977
4700.77 1951
4701.41 1894
4702.06 1819
4702.71 1671
4703.36 1617
4704.00 1536
4704.65 1553
4705.30 1451
4705.94 1507
4706.59 1513
4707.24 1514
4707.89 1432
4708.53 1414
4709.18 1441
4709.83 1491
4710.48 1480
4711.12 1461
4711.77 1408
4712.42 1449
4713.07 1448
4713.71 1420
4714.36 1451
4715.01 1500
4715.66 1455
4716.31 1395
4716.95 1325
4717.60 1288
4718.25 1424
4718.90 1414
4719.55 1473
4720.19 1549
4720.84 1542
4721.49 1552
4722.14 1512
4722.79 1507
4723.44 1504
4724.08 1556
4724.73 1452
4725.38 1513
4726.03 1545
4726.68 1488
4727.33 1482
4727.98 1511
4728.63 1479
4729.27 1461
4729.92 1287
4730.57 1295
4731.22 1360
4731.87 1283
4732.52 1270
4733.17 1331
4733.82 1325
4734.47 1295
4735.12 1251
4735.77 1280
4736.41 1286
4737.06 1315
4737.71 1330
4738.36 1377
4739.01 1437
4739.66 1469
4740.31 1505
4740.96 1519
4741.61 1502
4742.26 1448
4742.91 1443
4743.56 1421
4744.21 1416
4744.86 1461
4745.51 1383
4746.16 1297
4746.81 1342
4747.46 1326
4748.11 1347
4748.76 1361
4749.41 1372
4750.06 1373
4750.71 1429
4751.36 1448
4752.01 1400
4752.66 1445
4753.31 1501
4753.96 1404
4754.61 1393
4755.26 1481
4755.92 1455
4756.57 1443
4757.22 1399
4757.87 1393
4758.52 1432
4759.17 1474
4759.82 1542
4760.47 1517
4761.12 1573
4761.77 1655
4762.42 1586
4763.08 1549
4763.73 1559
4764.38 1491
4765.03 1575
4765.68 1458
4766.33 1431
4766.98 1413
4767.64 1431
4768.29 1369
4768.94 1384
4769.59 1432
4770.24 1405
4770.89 1371
4771.54 1355
4772.20 1405
4772.85 1346
4773.50 1379
4774.15 1329
4774.80 1335
4775.46 1287
4776.11 1329
4776.76 1355
4777.41 1315
4778.06 1371
4778.72 1385
4779.37 1364
4780.02 1332
4780.67 1362
4781.33 1301
4781.98 1303
4782.63 1295
4783.28 1363
4783.94 1342
4784.59 1363
4785.24 1421
4785.89 1441
4786.55 1473
4787.20 1463
4787.85 1453
4788.51 1453
4789.16 1490
4789.81 1492
4790.46 1528
4791.12 1463
4791.77 1496
4792.42 1457
4793.08 1531
4793.73 1482
4794.38 1477
4795.04 1437
4795.69 1443
4796.34 1479
4797.00 1505
4797.65 1553
4798.30 1562
4798.96 1653
4799.61 1726
4800.27 1771
4800.92 1855
4801.57 1872
4802.23 1830
4802.88 1759
4803.53 1793
4804.19 1701
4804.84 1643
4805.50 1604
4806.15 1595
4806.81 1522
4807.46 1501
4808.11 1502
4808.77 1528
4809.42 1545
4810.08 1510
4810.73 1513
4811.39 1623
4812.04 1654
4812.69 1548
4813.35 1595
4814.00 1605
4814.66 1626
4815.31 1675
4815.97 1679
4816.62 1722
4817.28 1722
4817.93 1716
4818.59 1837
4819.24 1920
4819.90 1956
4820.55 2055
4821.21 2153
4821.86 2174
4822.52 2280
4823.17 2321
4823.83 2279
4824.48 2223
4825.14 2178
4825.79 2062
4826.45 1961
4827.11 1854
4827.76 1949
4828.42 1892
4829.07 1825
4829.73 1889
4830.38 1937
4831.04 1914
4831.70 1925
4832.35 1944
4833.01 2047
4833.66 2102
4834.32 2112
4834.98 2174
4835.63 2244
4836.29 2230
4836.94 2363
4837.60 2423
4838.26 2363
4838.91 2335
4839.57 2372
4840.23 2338
4840.88 2177
4841.54 2199
4842.20 2250
4842.85 2361
4843.51 2369
4844.17 2358
4844.82 2258
4845.48 2418
4846.14 2419
4846.79 2565
4847.45 2588
4848.11 2702
4848.76 2969
4849.42 3191
4850.08 3311
4850.73 3408
4851.39 3210
4852.05 3113
4852.71 2977
4853.36 2865
4854.02 2796
4854.68 2777
4855.34 2763
4855.99 2911
4856.65 3105
4857.31 3306
4857.97 3450
4858.62 3516
4859.28 3513
4859.94 3297
4860.60 3047
4861.25 2875
4861.91 2739
4862.57 2668
4863.23 2458
4863.89 2430
4864.54 2397
4865.20 2446
4865.86 2497
4866.52 2512
4867.18 2487
4867.84 2537
4868.49 2533
4869.15 2484
4869.81 2310
4870.47 2492
4871.13 2343
4871.79 2275
4872.44 2269
4873.10 2256
4873.76 2233
4874.42 2202
4875.08 2181
4875.74 2107
4876.40 2236
4877.06 2314
4877.72 2358
4878.37 2512
4879.03 2539
4879.69 2379
4880.35 2333
4881.01 2294
4881.67 2206
4882.33 2121
4882.99 2061
4883.65 2064
4884.31 2063
4884.97 2008
4885.63 1893
4886.29 2020
4886.95 1984
4887.61 1926
4888.26 1928
4888.92 1971
4889.58 1966
4890.24 1881
4890.90 2007
4891.56 2044
4892.22 2088
4892.88 2103
4893.54 1992
4894.20 1910
4894.86 1884
4895.52 1920
4896.18 1817
4896.84 1893
4897.51 2000
4898.17 1960
4898.83 1997
4899.49 2104
4900.15 2098
4900.81 2116
4901.47 2029
4902.13 1903
4902.79 1885
4903.45 1777
4904.11 1667
4904.77 1675
4905.43 1716
4906.09 1759
4906.75 1669
4907.41 1687
4908.08 1647
4908.74 1626
4909.40 1635
4910.06 1642
4910.72 1584
4911.38 1578
4912.04 1612
4912.70 1634
4913.37 1496
4914.03 1509
4914.69 1510
4915.35 1489
4916.01 1422
4916.67 1411
4917.33 1431
4918.00 1426
4918.66 1398
4919.32 1355
4919.98 1384
4920.64 1344
4921.31 1396
4921.97 1383
4922.63 1391
4923.29 1353
4923.95 1386
4924.62 1357
4925.28 1381
4925.94 1278
4926.60 1334
4927.26 1318
4927.93 1343
4928.59 1337
4929.25 1346
4929.91 1440
4930.58 1361
4931.24 1378
4931.90 1376
4932.56 1367
4933.23 1302
4933.89 1346
4934.55 1350
4935.22 1412
4935.88 1299
4936.54 1308
4937.20 1334
4937.87 1305
4938.53 1276
4939.19 1303
4939.86 1315
4940.52 1320
4941.18 1347
4941.85 1299
4942.51 1347
4943.17 1338
4943.84 1375
4944.50 1391
4945.16 1317
4945.83 1348
4946.49 1340
4947.15 1298
4947.82 1223
4948.48 1224
4949.15 1312
4949.81 1387
4950.47 1319
4951.14 1239
4951.80 1259
4952.47 1303
4953.13 1259
4953.79 1263
4954.46 1260
4955.12 1312
4955.79 1336
4956.45 1270
4957.11 1346
4957.78 1409
4958.44 1548
4959.11 1626
4959.77 1683
4960.44 1751
4961.10 1782
4961.77 1870
4962.43 1930
4963.10 1973
4963.76 1970
4964.42 1911
4965.09 1852
4965.75 1769
4966.42 1641
4967.08 1552
4967.75 1456
4968.41 1442
4969.08 1396
4969.74 1281
4970.41 1339
4971.08 1326
4971.74 1395
4972.41 1307
4973.07 1298
4973.74 1366
4974.40 1398
4975.07 1464
4975.73 1429
4976.40 1435
4977.06 1470
4977.73 1438
4978.40 1376
4979.06 1377
4979.73 1307
4980.39 1331
4981.06 1316
4981.73 1302
4982.39 1286
4983.06 1278
4983.72 1330
4984.39 1330
4985.06 1335
4985.72 1272
4986.39 1271
4987.05 1293
4987.72 1267
4988.39 1279
4989.05 1279
4989.72 1236
4990.39 1166
4991.05 1196
4991.72 1248
4992.39 1235
4993.05 1231
4993.72 1226
4994.39 1201
4995.05 1230
4995.72 1168
4996.39 1129
4997.05 1118
4997.72 1164
4998.39 1175
4999.06 1177
4999.72 1118
5000.39 1076
5001.06 1117
5001.73 1084
5002.39 1122
5003.06 1111
5003.73 1140
5004.39 1166
5005.06 1082
5005.73 1062
5006.40 1102
5007.07 1145
5007.73 1107
5008.40 1056
5009.07 1104
5009.74 1154
5010.40 1143
5011.07 1093
5011.74 1103
5012.41 1109
5013.08 1072
5013.74 1102
5014.41 1079
5015.08 1083
5015.75 1078
5016.42 1089
5017.09 1085
5017.75 1081
5018.42 1145
5019.09 1145
5019.76 1165
5020.43 1168
5021.10 1141
5021.76 1178
5022.43 1206
5023.10 1243
5023.77 1234
5024.44 1261
5025.11 1189
5025.78 1161
5026.45 1156
5027.12 1075
5027.78 1083
5028.45 1124
5029.12 1098
5029.79 1100
5030.46 1019
5031.13 1066
5031.80 1050
5032.47 1094
5033.14 1091
5033.81 1025
5034.48 1034
5035.15 1070
5035.82 1043
5036.49 980
5037.16 1034
5037.83 1055
5038.50 1029
5039.16 1073
5039.83 1039
5040.50 1054
5041.17 1080
5041.84 1093
5042.51 1116
5043.18 1169
5043.85 1137
5044.52 1062
5045.20 1109
5045.87 1113
5046.54 1015
5047.21 1069
5047.88 1085
5048.55 1090
5049.22 1075
5049.89 1007
5050.56 999
5051.23 1024
5051.90 1088
5052.57 1110
5053.24 1114
5053.91 1054
5054.58 1037
5055.25 1008
5055.92 1026
5056.60 1063
5057.27 1042
5057.94 1043
5058.61 1006
5059.28 1024
5059.95 1070
5060.62 1101
5061.29 1051
5061.96 1065
5062.64 1059
5063.31 1055
5063.98 1134
5064.65 1142
5065.32 1034
5065.99 1078
5066.66 1037
5067.34 1097
5068.01 1121
5068.68 1114
5069.35 1124
5070.02 1063
5070.70 1082
5071.37 1121
5072.04 1120
5072.71 1131
5073.38 1084
5074.06 1113
5074.73 1108
5075.40 1136
5076.07 1222
5076.74 1091
5077.42 1204
5078.09 1236
5078.76 1278
5079.43 1210
5080.11 1160
5080.78 1168
5081.45 1273
5082.12 1248
5082.80 1203
5083.47 1217
5084.14 1173
5084.82 1143
5085.49 1210
5086.16 1207
5086.83 1224
5087.51 1234
5088.18 1241
5088.85 1262
5089.53 1297
5090.20 1262
5090.87 1390
5091.55 1361
5092.22 1327
5092.89 1380
5093.57 1339
5094.24 1249
5094.91 1233
5095.59 1268
5096.26 1264
5096.93 1192
5097.61 1120
5098.28 1143
5098.96 1135
5099.63 1091
5100.30 1128
5100.98 1200
5101.65 1220
5102.32 1216
5103.00 1187
5103.67 1236
5104.35 1260
5105.02 1278
5105.70 1171
5106.37 1199
5107.04 1165
5107.72 1215
5108.39 1219
5109.07 1136
5109.74 1138
5110.42 1240
5111.09 1262
5111.77 1186
5112.44 1173
5113.11 1157
5113.79 1176
5114.46 1230
5115.14 1280
5115.81 1256
5116.49 1274
5117.16 1395
5117.84 1532
5118.51 1580
5119.19 1620
5119.86 1631
5120.54 1659
5121.21 1572
5121.89 1523
5122.57 1522
5123.24 1454
5123.92 1421
5124.59 1377
5125.27 1267
5125.94 1257
5126.62 1235
5127.29 1211
5127.97 1206
5128.64 1253
5129.32 1215
5130.00 1224
5130.67 1240
5131.35 1324
5132.02 1368
5132.70 1295
5133.38 1327
5134.05 1296
5134.73 1242
5135.40 1236
5136.08 1307
5136.76 1299
5137.43 1257
5138.11 1318
5138.79 1224
5139.46 1282
5140.14 1232
5140.82 1231
5141.49 1219
5142.17 1213
5142.85 1160
5143.52 1118
5144.20 1126
5144.88 1153
5145.55 1148
5146.23 1084
5146.91 1134
5147.58 1071
5148.26 1155
5148.94 1113
5149.61 1078
5150.29 1040
5150.97 1072
5151.65 1111
5152.32 1003
5153.00 1065
5153.68 1055
5154.36 1073
5155.03 1101
5155.71 1173
5156.39 1175
5157.07 1121
5157.74 1135
5158.42 1190
5159.10 1201
5159.78 1203
5160.45 1125
5161.13 1111
5161.81 1108
5162.49 1091
5163.17 1123
5163.84 1133
5164.52 1105
5165.20 1147
5165.88 1110
5166.56 1142
5167.24 1118
5167.91 1101
5168.59 1091
5169.27 1108
5169.95 1067
5170.63 1040
5171.31 1115
5171.98 1054
5172.66 1025
5173.34 1031
5174.02 1029
5174.70 1047
5175.38 1097
5176.06 1123
5176.74 1091
5177.41 993
5178.09 1045
5178.77 1091
5179.45 1040
5180.13 1059
5180.81 1122
5181.49 1132
5182.17 1097
5182.85 1077
5183.53 1067
5184.21 1081
5184.89 1082
5185.57 1087
5186.24 1046
5186.92 1052
5187.60 1037
5188.28 989
5188.96 1073
5189.64 1039
5190.32 1064
5191.00 1024
5191.68 1026
5192.36 1045
5193.04 1013
5193.72 1084
5194.40 1091
5195.08 1059
5195.76 1074
5196.44 1031
5197.12 1041
5197.80 1019
5198.48 1027
5199.16 1012
5199.84 1004
5200.52 1066
5201.21 1034
5201.89 1063
5202.57 1032
5203.25 991
5203.93 1018
5204.61 1034
5205.29 1026
5205.97 1099
5206.65 1088
5207.33 1111
5208.01 1118
5208.69 1096
5209.37 1133
5210.06 1184
5210.74 1236
5211.42 1204
5212.10 1132
5212.78 1176
5213.46 1264
5214.14 1273
5214.82 1203
5215.51 1245
5216.19 1259
5216.87 1236
5217.55 1223
5218.23 1174
5218.91 1244
5219.60 1215
5220.28 1230
5220.96 1278
5221.64 1281
5222.32 1345
5223.00 1374
5223.69 1320
5224.37 1283
5225.05 1209
5225.73 1215
5226.41 1226
5227.10 1184
5227.78 1153
5228.46 1119
5229.14 1126
5229.83 1185
5230.51 1123
5231.19 1084
5231.87 1103
5232.56 1180
5233.24 1220
5233.92 1186
5234.60 1191
5235.29 1147
5235.97 1210
5236.65 1188
5237.34 1171
5238.02 1267
5238.70 1272
5239.38 1236
5240.07 1247
5240.75 1155
5241.43 1147
5242.12 1162
5242.80 1182
5243.48 1174
5244.17 1152
5244.85 1169
5245.53 1138
5246.22 1130
5246.90 1187
5247.58 1223
5248.27 1243
5248.95 1183
5249.63 1209
5250.32 1256
5251.00 1286
5251.69 1324
5252.37 1272
5253.05 1286
5253.74 1284
5254.42 1268
5255.11 1211
5255.79 1220
5256.47 1131
5257.16 1197
5257.84 1162
5258.53 1153
5259.21 1141
5259.89 1228
5260.58 1280
5261.26 1312
5261.95 1355
5262.63 1302
5263.32 1332
5264.00 1289
5264.69 1243
5265.37 1239
5266.06 1252
5266.74 1199
5267.43 1269
5268.11 1233
5268.79 1201
5269.48 1218
5270.16 1218
5270.85 1212
5271.53 1220
5272.22 1193
5272.91 1193
5273.59 1172
5274.28 1184
5274.96 1134
5275.65 1176
5276.33 1166
5277.02 1226
5277.70 1220
5278.39 1220
5279.07 1242
5279.76 1245
5280.45 1286
5281.13 1291
5281.82 1261
5282.50 1237
5283.19 1220
5283.87 1228
5284.56 1242
5285.25 1262
5285.93 1221
5286.62 1210
5287.30 1169
5287.99 1174
5288.68 1260
5289.36 1213
5290.05 1262
5290.74 1205
5291.42 1276
5292.11 1244
5292.79 1190
5293.48 1279
5294.17 1293
5294.85 1222
5295.54 1255
5296.23 1280
5296.91 1345
5297.60 1440
5298.29 1456
5298.98 1419
5299.66 1480
5300.35 1493
5301.04 1496
5301.72 1557
5302.41 1553
5303.10 1700
5303.78 1723
5304.47 1861
5305.16 1825
5305.85 1821
5306.53 1842
5307.22 1765
5307.91 1714
5308.60 1645
5309.28 1777
5309.97 1748
5310.66 1858
5311.35 1995
5312.03 2104
5312.72 2255
5313.41 2335
5314.10 2329
5314.79 2226
5315.47 2158
5316.16 2075
5316.85 2026
5317.54 1959
5318.23 1965
5318.91 1925
5319.60 1818
5320.29 1744
5320.98 1759
5321.67 1692
5322.36 1541
5323.04 1539
5323.73 1477
5324.42 1481
5325.11 1454
5325.80 1392
5326.49 1409
5327.18 1334
5327.86 1394
5328.55 1390
5329.24 1387
5329.93 1419
5330.62 1379
5331.31 1346
5332.00 1353
5332.69 1396
5333.38 1340
5334.06 1325
5334.75 1341
5335.44 1322
5336.13 1327
5336.82 1296
5337.51 1364
5338.20 1367
5338.89 1329
5339.58 1323
5340.27 1378
5340.96 1394
5341.65 1333
5342.34 1401
5343.03 1419
5343.72 1412
5344.41 1455
5345.10 1533
5345.79 1537
5346.48 1610
5347.17 1782
5347.86 1990
5348.55 2279
5349.24 2432
5349.93 2558
5350.62 2807
5351.31 2755
5352.00 2599
5352.69 2462
5353.38 2419
5354.07 2162
5354.76 1949
5355.45 1760
5356.14 1639
5356.83 1538
5357.52 1415
5358.21 1389
5358.90 1326
5359.59 1323
5360.29 1340
5360.98 1339
5361.67 1301
5362.36 1278
5363.05 1251
5363.74 1275
5364.43 1218
5365.12 1209
5365.81 1160
5366.50 1158
5367.20 1133
5367.89 1114
5368.58 1125
5369.27 1154
5369.96 1154
5370.65 1167
5371.34 1107
5372.04 1115
5372.73 1125
5373.42 1194
5374.11 1186
5374.80 1160
5375.49 1087
5376.19 1171
5376.88 1205
5377.57 1173
5378.26 1229
5378.95 1236
5379.65 1207
5380.34 1153
5381.03 1161
5381.72 1116
5382.42 1177
5383.11 1136
5383.80 1192
5384.49 1231
5385.19 1195
5385.88 1249
5386.57 1288
5387.26 1256
5387.96 1333
5388.65 1384
5389.34 1348
5390.03 1385
5390.73 1356
5391.42 1308
5392.11 1317
5392.80 1334
5393.50 1256
5394.19 1243
5394.88 1231
5395.58 1220
5396.27 1226
5396.96 1271
5397.66 1201
5398.35 1191
5399.04 1203
5399.74 1180
5400.43 1195
5401.12 1181
5401.82 1163
5402.51 1232
5403.20 1235
5403.90 1160
5404.59 1167
5405.29 1188
5405.98 1184
5406.67 1125
5407.37 1174
5408.06 1202
5408.75 1195
5409.45 1216
5410.14 1226
5410.84 1201
5411.53 1176
5412.23 1171
5412.92 1156
5413.61 1173
5414.31 1219
5415.00 1172
5415.70 1174
5416.39 1174
5417.09 1215
5417.78 1263
5418.47 1239
5419.17 1237
5419.86 1265
5420.56 1300
5421.25 1328
5421.95 1257
5422.64 1266
5423.34 1283
5424.03 1306
5424.73 1285
5425.42 1284
5426.12 1263
5426.81 1305
5427.51 1316
5428.20 1211
5428.90 1241
5429.59 1249
5430.29 1258
5430.99 1293
5431.68 1283
5432.38 1271
5433.07 1286
5433.77 1340
5434.46 1309
5435.16 1345
5435.85 1379
5436.55 1337
5437.25 1330
5437.94 1352
5438.64 1382
5439.33 1367
5440.03 1350
5440.73 1301
5441.42 1301
5442.12 1351
5442.81 1332
5443.51 1383
5444.21 1436
5444.90 1488
5445.60 1646
5446.29 1712
5446.99 1717
5447.69 1732
5448.38 1775
5449.08 1825
5449.78 1774
5450.47 1670
5451.17 1600
5451.87 1587
5452.56 1532
5453.26 1433
5453.96 1403
5454.65 1365
5455.35 1414
5456.05 1440
5456.75 1491
5457.44 1490
5458.14 1423
5458.84 1497
5459.53 1531
5460.23 1538
5460.93 1504
5461.63 1524
5462.32 1589
5463.02 1516
5463.72 1575
5464.42 1564
5465.11 1560
5465.81 1539
5466.51 1545
5467.21 1641
5467.90 1516
5468.60 1521
5469.30 1496
5470.00 1549
5470.70 1614
5471.39 1597
5472.09 1699
5472.79 1768
5473.49 1702
5474.19 1764
5474.88 1747
5475.58 1781
5476.28 1955
5476.98 1984
5477.68 2250
5478.38 2414
5479.07 2705
5479.77 2920
5480.47 3061
5481.17 3004
5481.87 2854
5482.57 2805
5483.27 2556
5483.96 2340
5484.66 2231
5485.36 2105
5486.06 2036
5486.76 2088
5487.46 2016
5488.16 2010
5488.86 1955
5489.56 1934
5490.26 1972
5490.96 2063
5491.65 2125
5492.35 2199
5493.05 2273
5493.75 2315
5494.45 2290
5495.15 2365
5495.85 2289
5496.55 2280
5497.25 2542
5497.95 2770
5498.65 3268
5499.35 3729
5500.05 4171
5500.75 4537
5501.45 4649
5502.15 4475
5502.85 4092
5503.55 3627
5504.25 3018
5504.95 2654
5505.65 2434
5506.35 2203
5507.05 2006
5507.75 1976
5508.45 1891
5509.15 1853
5509.85 1840
5510.55 1866
5511.25 1784
5511.95 1828
5512.65 1963
5513.35 1891
5514.05 1895
5514.76 1885
5515.46 1881
5516.16 1826
5516.86 1833
5517.56 1922
5518.26 1905
5518.96 1820
5519.66 1854
5520.36 1735
5521.06 1777
5521.77 1760
5522.47 1676
5523.17 1624
5523.87 1635
5524.57 1578
5525.27 1506
5525.97 1477
5526.67 1479
5527.38 1468
5528.08 1480
5528.78 1475
5529.48 1486
5530.18 1478
5530.88 1513
5531.59 1491
5532.29 1430
5532.99 1381
5533.69 1430
5534.39 1394
5535.10 1428
5535.80 1436
5536.50 1505
5537.20 1506
5537.90 1511
5538.61 1471
5539.31 1533
5540.01 1502
5540.71 1457
5541.42 1398
5542.12 1364
5542.82 1336
5543.52 1281
5544.23 1394
5544.93 1408
5545.63 1433
5546.33 1428
5547.04 1410
5547.74 1312
5548.44 1411
5549.15 1442
5549.85 1372
5550.55 1355
5551.26 1389
5551.96 1363
5552.66 1362
5553.36 1342
5554.07 1361
5554.77 1289
5555.47 1253
5556.18 1256
5556.88 1286
5557.58 1288
5558.29 1362
5558.99 1295
5559.70 1319
5560.40 1410
5561.10 1387
5561.81 1411
5562.51 1495
5563.21 1541
5563.92 1504
5564.62 1524
5565.33 1574
5566.03 1494
5566.73 1421
5567.44 1292
5568.14 1385
5568.85 1354
5569.55 1274
5570.25 1266
5570.96 1267
5571.66 1314
5572.37 1349
5573.07 1345
5573.78 1330
5574.48 1328
5575.19 1307
5575.89 1325
5576.59 1343
5577.30 1382
5578.00 1347
5578.71 1256
5579.41 1253
5580.12 1218
5580.82 1237
5581.53 1157
5582.23 1181
5582.94 1210
5583.64 1168
5584.35 1209
5585.05 1175
5585.76 1228
5586.46 1242
5587.17 1254
5587.88 1256
5588.58 1189
5589.29 1178
5589.99 1237
5590.70 1248
5591.40 1237
5592.11 1231
5592.81 1208
5593.52 1203
5594.23 1231
5594.93 1267
5595.64 1231
5596.34 1204
5597.05 1204
5597.76 1192
5598.46 1108
5599.17 1208
5599.87 1149
5600.58 1221
5601.29 1183
5601.99 1190
5602.70 1153
5603.41 1152
5604.11 1173
5604.82 1193
5605.52 1204
5606.23 1197
5606.94 1156
5607.64 1131
5608.35 1169
5609.06 1159
5609.76 1170
5610.47 1185
5611.18 1126
5611.88 1153
5612.59 1177
5613.30 1166
5614.01 1147
5614.71 1209
5615.42 1240
5616.13 1194
5616.83 1203
5617.54 1268
5618.25 1212
5618.96 1245
5619.66 1230
5620.37 1240
5621.08 1224
5621.79 1179
5622.49 1219
5623.20 1243
5623.91 1228
5624.62 1187
5625.32 1217
5626.03 1204
5626.74 1173
5627.45 1288
5628.16 1359
5628.86 1291
5629.57 1264
5630.28 1255
5630.99 1364
5631.70 1378
5632.40 1355
5633.11 1374
5633.82 1401
5634.53 1485
5635.24 1442
5635.95 1516
5636.65 1544
5637.36 1495
5638.07 1545
5638.78 1567
5639.49 1660
5640.20 1674
5640.91 1574
5641.61 1587
5642.32 1580
5643.03 1598
5643.74 1478
5644.45 1419
5645.16 1380
5645.87 1359
5646.58 1334
5647.29 1308
5648.00 1286
5648.70 1283
5649.41 1369
5650.12 1354
5650.83 1342
5651.54 1356
5652.25 1365
5652.96 1396
5653.67 1396
5654.38 1389
5655.09 1375
5655.80 1361
5656.51 1337
5657.22 1388
5657.93 1392
5658.64 1365
5659.35 1425
5660.06 1463
5660.77 1506
5661.48 1498
5662.19 1454
5662.90 1466
5663.61 1508
5664.32 1437
5665.03 1334
5665.74 1383
5666.45 1435
5667.16 1393
5667.87 1424
5668.58 1492
5669.29 1426
5670.00 1570
5670.71 1576
5671.42 1544
5672.13 1595
5672.84 1573
5673.56 1499
5674.27 1414
5674.98 1381
5675.69 1342
5676.40 1294
5677.11 1295
5677.82 1267
5678.53 1280
5679.24 1330
5679.95 1308
5680.67 1303
5681.38 1361
5682.09 1353
5682.80 1281
5683.51 1371
5684.22 1385
5684.93 1309
5685.65 1247
5686.36 1350
5687.07 1335
5687.78 1229
5688.49 1299
5689.20 1266
5689.92 1271
5690.63 1347
5691.34 1317
5692.05 1306
5692.76 1337
5693.47 1303
5694.19 1296
5694.90 1245
5695.61 1222
5696.32 1213
5697.04 1204
5697.75 1185
5698.46 1180
5699.17 1189
5699.89 1202
5700.60 1146
5701.31 1166
5702.02 1246
5702.74 1234
5703.45 1278
5704.16 1290
5704.87 1278
5705.59 1258
5706.30 1229
5707.01 1255
5707.72 1229
5708.44 1208
5709.15 1192
5709.86 1299
5710.58 1279
5711.29 1268
5712.00 1220
5712.72 1156
5713.43 1184
5714.14 1163
5714.86 1257
5715.57 1287
5716.28 1251
5717.00 1246
5717.71 1234
5718.42 1239
5719.14 1250
5719.85 1242
5720.56 1340
5721.28 1357
5721.99 1236
5722.71 1327
5723.42 1275
5724.13 1317
5724.85 1323
5725.56 1388
5726.28 1423
5726.99 1487
5727.70 1521
5728.42 1557
5729.13 1535
5729.85 1552
5730.56 1475
5731.28 1467
5731.99 1419
5732.70 1380
5733.42 1375
5734.13 1357
5734.85 1376
5735.56 1379
5736.28 1386
5736.99 1344
5737.71 1423
5738.42 1362
5739.14 1435
5739.85 1427
5740.57 1399
5741.28 1377
5742.00 1397
5742.71 1345
5743.43 1409
5744.14 1429
5744.86 1448
5745.57 1479
5746.29 1489
5747.00 1490
5747.72 1487
5748.43 1480
5749.15 1622
5749.87 1618
5750.58 1621
5751.30 1710
5752.01 1793
5752.73 1845
5753.44 1919
5754.16 1976
5754.88 2026
5755.59 2052
5756.31 2062
5757.02 2024
5757.74 1986
5758.46 1922
5759.17 1982
5759.89 1890
5760.60 1996
5761.32 2074
5762.04 2102
5762.75 2063
5763.47 2221
5764.19 2225
5764.90 2269
5765.62 2365
5766.34 2557
5767.05 2840
5767.77 3300
5768.49 4004
5769.20 4731
5769.92 5410
5770.64 5678
5771.35 5658
5772.07 5173
5772.79 4613
5773.50 4030
5774.22 3445
5774.94 2998
5775.65 2782
5776.37 2594
5777.09 2424
5777.81 2353
5778.52 2451
5779.24 2504
5779.96 2396
5780.68 2544
5781.39 2541
5782.11 2525
5782.83 2559
5783.55 2565
5784.26 2667
5784.98 2655
5785.70 2538
5786.42 2422
5787.14 2359
5787.85 2373
5788.57 2416
5789.29 2401
5790.01 2503
5790.73 2345
5791.44 2199
5792.16 2233
5792.88 2095
5793.60 2227
5794.32 2133
5795.03 2050
5795.75 2075
5796.47 2171
5797.19 2285
5797.91 2344
5798.63 2480
5799.35 2590
5800.06 2920
5800.78 3053
5801.50 2911
5802.22 2845
5802.94 2599
5803.66 2422
5804.38 2145
5805.10 2118
5805.82 2080
5806.53 2099
5807.25 1948
5807.97 1942
5808.69 2105
5809.41 2082
5810.13 2007
5810.85 2029
5811.57 2006
5812.29 1865
5813.01 1904
5813.73 1894
5814.45 1846
5815.17 1757
5815.89 1766
5816.61 1801
5817.33 1723
5818.05 1769
5818.77 1753
5819.49 1737
5820.20 1741
5820.92 1739
5821.64 1676
5822.36 1729
5823.09 1683
5823.81 1628
5824.53 1623
5825.25 1583
5825.97 1586
5826.69 1571
5827.41 1627
5828.13 1618
5828.85 1588
5829.57 1508
5830.29 1568
5831.01 1521
5831.73 1544
5832.45 1511
5833.17 1493
5833.89 1458
5834.61 1490
5835.33 1473
5836.05 1457
5836.78 1422
5837.50 1404
5838.22 1493
5838.94 1501
5839.66 1431
5840.38 1428
5841.10 1448
5841.82 1444
5842.54 1412
5843.27 1453
5843.99 1436
5844.71 1447
5845.43 1447
5846.15 1413
5846.87 1403
5847.59 1407
5848.32 1429
5849.04 1430
5849.76 1406
5850.48 1437
5851.20 1390
5851.93 1385
5852.65 1403
5853.37 1413
5854.09 1347
5854.81 1362
5855.54 1376
5856.26 1487
5856.98 1360
5857.70 1337
5858.42 1326
5859.15 1342
5859.87 1376
5860.59 1402
5861.31 1392
5862.04 1301
5862.76 1309
5863.48 1299
5864.20 1361
5864.93 1364
5865.65 1374
5866.37 1266
5867.10 1289
5867.82 1340
5868.54 1327
5869.26 1316
5869.99 1342
5870.71 1352
5871.43 1373
5872.16 1306
5872.88 1348
5873.60 1306
5874.33 1381
5875.05 1282
5875.77 1245
5876.50 1400
5877.22 1400
5877.94 1389
5878.67 1421
5879.39 1347
5880.11 1374
5880.84 1343
5881.56 1342
5882.28 1314
5883.01 1377
5883.73 1335
5884.46 1382
5885.18 1366
5885.90 1418
5886.63 1390
5887.35 1378
5888.08 1351
5888.80 1373
5889.52 1317
5890.25 1291
5890.97 1324
5891.70 1312
5892.42 1320
5893.15 1373
5893.87 1357
5894.59 1379
5895.32 1410
5896.04 1352
5896.77 1319
5897.49 1313
5898.22 1323
5898.94 1341
5899.67 1382
5900.39 1363
5901.12 1362
5901.84 1375
5902.57 1367
5903.29 1327
5904.02 1367
5904.74 1434
5905.47 1339
5906.19 1349
5906.92 1410
5907.64 1395
5908.37 1347
5909.09 1380
5909.82 1419
5910.55 1486
5911.27 1503
5912.00 1487
5912.72 1407
5913.45 1446
5914.17 1458
5914.90 1505
5915.63 1524
5916.35 1567
5917.08 1594
5917.80 1625
5918.53 1521
5919.25 1522
5919.98 1525
5920.71 1504
5921.43 1571
5922.16 1590
5922.89 1654
5923.61 1601
5924.34 1604
5925.06 1627
5925.79 1706
5926.52 1729
5927.24 1722
5927.97 1740
5928.70 1759
5929.42 1802
5930.15 1777
5930.88 1847
5931.60 1857
5932.33 1846
5933.06 1868
5933.78 1932
5934.51 1915
5935.24 1959
5935.97 2028
5936.69 2059
5937.42 2049
5938.15 2085
5938.87 2133
5939.60 2168
5940.33 2216
5941.06 2283
5941.78 2253
5942.51 2304
5943.24 2393
5943.97 2433
5944.69 2541
5945.42 2606
5946.15 2527
5946.88 2564
5947.60 2548
5948.33 2665
5949.06 2815
5949.79 3032
5950.52 3335
5951.24 3596
5951.97 3880
5952.70 4163
5953.43 4142
5954.16 4194
5954.88 3943
5955.61 3592
5956.34 3646
5957.07 3405
5957.80 3381
5958.53 3355
5959.25 3206
5959.98 3152
5960.71 3251
5961.44 3197
5962.17 3178
5962.90 3238
5963.63 3390
5964.36 3773
5965.08 4046
5965.81 4382
5966.54 4650
5967.27 4840
5968.00 4902
5968.73 4749
5969.46 4494
5970.19 4358
5970.92 4190
5971.65 4031
5972.37 3853
5973.10 3792
5973.83 3704
5974.56 3665
5975.29 3679
5976.02 3672
5976.75 3653
5977.48 3772
5978.21 3872
5978.94 3885
5979.67 3927
5980.40 4074
5981.13 4162
5981.86 4145
5982.59 4251
5983.32 4298
5984.05 4283
5984.78 4253
5985.51 4378
5986.24 4400
5986.97 4311
5987.70 4323
5988.43 4367
5989.16 4323
5989.89 4456
5990.62 4444
5991.35 4540
5992.08 4515
5992.81 4614
5993.54 4596
5994.27 4569
5995.00 4772
5995.74 4942
5996.47 4892
5997.20 5004
5997.93 4936
5998.66 4932
5999.39 4901
6000.12 4749
6000.85 4825
6001.58 4663
6002.31 4642
6003.04 4542
6003.78 4500
6004.51 4521
6005.24 4471
6005.97 4494
6006.70 4559
6007.43 4879
6008.16 5280
6008.90 5940
6009.63 6776
6010.36 8026
6011.09 9656
6011.82 11075
6012.55 12395
6013.29 13507
6014.02 14265
6014.75 14292
6015.48 13695
6016.21 12525
6016.95 11283
6017.68 9952
6018.41 8713
6019.14 7339
6019.87 6434
6020.61 5740
6021.34 5059
6022.07 4712
6022.80 4415
6023.54 4310
6024.27 4046
6025.00 3910
6025.73 3846
6026.47 3802
6027.20 3866
6027.93 4008
6028.66 4126
6029.40 4188
6030.13 4251
6030.86 4183
6031.59 3943
6032.33 3744
6033.06 3617
6033.79 3545
6034.53 3305
6035.26 3294
6035.99 3327
6036.73 3251
6037.46 3205
6038.19 3411
6038.93 3292
6039.66 3470
6040.39 3502
6041.13 3321
6041.86 3345
6042.59 3377
6043.33 3380
6044.06 3376
6044.79 3386
6045.53 3400
6046.26 3503
6047.00 3438
6047.73 3602
6048.46 3698
6049.20 3795
6049.93 4019
6050.67 4208
6051.40 4404
6052.13 4521
6052.87 4516
6053.60 4582
6054.34 4539
6055.07 4371
6055.81 4052
6056.54 3887
6057.27 3713
6058.01 3615
6058.74 3534
6059.48 3426
6060.21 3434
6060.95 3386
6061.68 3283
6062.42 3401
6063.15 3293
6063.89 3222
6064.62 3264
6065.36 3228
6066.09 3071
6066.83 3036
6067.56 3099
6068.30 2960
6069.03 2922
6069.77 2978
6070.50 2920
6071.24 2912
6071.97 2866
6072.71 2865
6073.44 2778
6074.18 2737
6074.91 2837
6075.65 2682
6076.39 2655
6077.12 2643
6077.86 2620
6078.59 2628
6079.33 2667
6080.06 2631
6080.80 2554
6081.54 2485
6082.27 2493
6083.01 2454
6083.74 2346
6084.48 2376
6085.22 2428
6085.95 2388
6086.69 2467
6087.42 2442
6088.16 2445
6088.90 2491
6089.63 2507
6090.37 2552
6091.11 2496
6091.84 2484
6092.58 2487
6093.32 2435
6094.05 2448
6094.79 2442
6095.53 2362
6096.26 2220
6097.00 2247
6097.74 2316
6098.47 2320
6099.21 2274
6099.95 2169
6100.69 2277
6101.42 2213
6102.16 2246
6102.90 2223
6103.63 2160
6104.37 2210
6105.11 2164
6105.85 2169
6106.58 2145
6107.32 2158
6108.06 2186
6108.80 2261
6109.53 2233
6110.27 2183
6111.01 2193
6111.75 2207
6112.49 2213
6113.22 2268
6113.96 2265
6114.70 2330
6115.44 2343
6116.17 2301
6116.91 2282
6117.65 2373
6118.39 2396
6119.13 2295
6119.87 2297
6120.60 2362
6121.34 2300
6122.08 2274
6122.82 2308
6123.56 2308
6124.30 2362
6125.03 2329
6125.77 2362
6126.51 2402
6127.25 2362
6127.99 2406
6128.73 2383
6129.47 2294
6130.21 2326
6130.94 2315
6131.68 2257
6132.42 2263
6133.16 2304
6133.90 2384
6134.64 2400
6135.38 2439
6136.12 2557
6136.86 2587
6137.60 2562
6138.34 2640
6139.08 2724
6139.81 2678
6140.55 2737
6141.29 2734
6142.03 2741
6142.77 2781
6143.51 2680
6144.25 2653
6144.99 2656
6145.73 2682
6146.47 2745
6147.21 2629
6147.95 2619
6148.69 2636
6149.43 2628
6150.17 2619
6150.91 2686
6151.65 2762
6152.39 2734
6153.13 2810
6153.87 2861
6154.61 2907
6155.35 2835
6156.09 2922
6156.83 2979
6157.58 2952
6158.32 2921
6159.06 3006
6159.80 3041
6160.54 3005
6161.28 3096
6162.02 3150
6162.76 3342
6163.50 3512
6164.24 3751
6164.98 3981
6165.72 4040
6166.46 4069
6167.21 4208
6167.95 4177
6168.69 4070
6169.43 4020
6170.17 4011
6170.91 3903
6171.65 3890
6172.39 3878
6173.14 3709
6173.88 3759
6174.62 3777
6175.36 3854
6176.10 3801
6176.84 3869
6177.59 4195
6178.33 4470
6179.07 4779
6179.81 5233
6180.55 5892
6181.30 6825
6182.04 7425
6182.78 7879
6183.52 8188
6184.26 8016
6185.01 7673
6185.75 7146
6186.49 6538
6187.23 5904
6187.97 5493
6188.72 5113
6189.46 4886
6190.20 4733
6190.94 4606
6191.69 4602
6192.43 4590
6193.17 4654
6193.92 4605
6194.66 4581
6195.40 4454
6196.14 4394
6196.89 4415
6197.63 4311
6198.37 4240
6199.12 4226
6199.86 4258
6200.60 4323
6201.34 4343
6202.09 4437
6202.83 4692
6203.57 5177
6204.32 5670
6205.06 6869
6205.80 8525
6206.55 10630
6207.29 13001
6208.03 15255
6208.78 16839
6209.52 17481
6210.27 17208
6211.01 16158
6211.75 14512
6212.50 12574
6213.24 10574
6213.98 8933
6214.73 7658
6215.47 6448
6216.22 5505
6216.96 4820
6217.71 4322
6218.45 4139
6219.19 3890
6219.94 3793
6220.68 3683
6221.43 3631
6222.17 3528
6222.92 3573
6223.66 3421
6224.40 3335
6225.15 3248
6225.89 3239
6226.64 3134
6227.38 2914
6228.13 2788
6228.87 2709
6229.62 2590
6230.36 2563
6231.11 2606
6231.85 2500
6232.60 2587
6233.34 2659
6234.09 2627
6234.83 2747
6235.58 2800
6236.32 2842
6237.07 2937
6237.81 3118
6238.56 3297
6239.30 3544
6240.05 3760
6240.80 3696
6241.54 3694
6242.29 3645
6243.03 3513
6243.78 3522
6244.52 3502
6245.27 3543
6246.02 3616
6246.76 3655
6247.51 3755
6248.25 3726
6249.00 3693
6249.75 3611
6250.49 3484
6251.24 3321
6251.98 3333
6252.73 3166
6253.48 2997
6254.22 2947
6254.97 3033
6255.72 2976
6256.46 2922
6257.21 2923
6257.95 2881
6258.70 2868
6259.45 2857
6260.19 2866
6260.94 2880
6261.69 2830
6262.43 2768
6263.18 2700
6263.93 2696
6264.68 2694
6265.42 2688
6266.17 2699
6266.92 2645
6267.66 2640
6268.41 2640
6269.16 2667
6269.91 2639
6270.65 2632
6271.40 2638
6272.15 2580
6272.89 2587
6273.64 2641
6274.39 2643
6275.14 2713
6275.88 2781
6276.63 2769
6277.38 2850
6278.13 2937
6278.88 2825
6279.62 2721
6280.37 2733
6281.12 2658
6281.87 2625
6282.62 2524
6283.36 2463
6284.11 2461
6284.86 2378
6285.61 2338
6286.36 2262
6287.10 2278
6287.85 2269
6288.60 2288
6289.35 2281
6290.10 2233
6290.85 2161
6291.59 2116
6292.34 2147
6293.09 2213
6293.84 2277
6294.59 2246
6295.34 2213
6296.09 2319
6296.84 2248
6297.58 2233
6298.33 2155
6299.08 2130
6299.83 2149
6300.58 2129
6301.33 2112
6302.08 2046
6302.83 2084
6303.58 2034
6304.33 2043
6305.08 2108
6305.83 2020
6306.58 2067
6307.32 2061
6308.07 2039
6308.82 2106
6309.57 2100
6310.32 2079
6311.07 2097
6311.82 2084
6312.57 2105
6313.32 2148
6314.07 2215
6314.82 2248
6315.57 2262
6316.32 2262
6317.07 2368
6317.82 2332
6318.57 2272
6319.32 2228
6320.07 2139
6320.82 2093
6321.57 2010
6322.32 1950
6323.07 1955
6323.82 1992
6324.58 1953
6325.33 1954
6326.08 1881
6326.83 1881
6327.58 1917
6328.33 1963
6329.08 1918
6329.83 1884
6330.58 1962
6331.33 1917
6332.08 1896
6332.83 1902
6333.58 1946
6334.34 1897
6335.09 1862
6335.84 1880
6336.59 1815
6337.34 1892
6338.09 1849
6338.84 1864
6339.59 1902
6340.35 1819
6341.10 1820
6341.85 1868
6342.60 1886
6343.35 1853
6344.10 1873
6344.86 1898
6345.61 1978
6346.36 1987
6347.11 1987
6347.86 1977
6348.62 2010
6349.37 2021
6350.12 2056
6350.87 2284
6351.62 2345
6352.38 2459
6353.13 2436
6353.88 2369
6354.63 2383
6355.38 2393
6356.14 2369
6356.89 2466
6357.64 2317
6358.39 2276
6359.15 2245
6359.90 2202
6360.65 2136
6361.40 2141
6362.16 2176
6362.91 2238
6363.66 2227
6364.42 2330
6365.17 2346
6365.92 2597
6366.67 2826
6367.43 2904
6368.18 2939
6368.93 2971
6369.69 2824
6370.44 2628
6371.19 2466
6371.95 2419
6372.70 2244
6373.45 2197
6374.21 2243
6374.96 2196
6375.71 2168
6376.47 2233
6377.22 2191
6377.98 2218
6378.73 2232
6379.48 2234
6380.24 2216
6380.99 2217
6381.74 2219
6382.50 2204
6383.25 2208
6384.01 2123
6384.76 2093
6385.51 2132
6386.27 2145
6387.02 2124
6387.78 2074
6388.53 2086
6389.29 2140
6390.04 2096
6390.79 2054
6391.55 2032
6392.30 1989
6393.06 1982
6393.81 1952
6394.57 1994
6395.32 1974
6396.08 1940
6396.83 1854
6397.59 1864
6398.34 1906
6399.10 1845
6399.85 1767
6400.61 1801
6401.36 1898
6402.12 1872
6402.87 1796
6403.63 1858
6404.38 1809
6405.14 1761
6405.89 1783
6406.65 1852
6407.40 1931
6408.16 1922
6408.91 1928
6409.67 1929
6410.43 1903
6411.18 1943
6411.94 1904
6412.69 1887
6413.45 1869
6414.20 1903
6414.96 1874
6415.72 1958
6416.47 1957
6417.23 1940
6417.98 2020
6418.74 1992
6419.50 1933
6420.25 1893
6421.01 1854
6421.77 1852
6422.52 1782
6423.28 1833
6424.03 1847
6424.79 1802
6425.55 1813
6426.30 1741
6427.06 1822
6427.82 1717
6428.57 1741
6429.33 1767
6430.09 1742
6430.84 1822
6431.60 1896
6432.36 1813
6433.11 1802
6433.87 1822
6434.63 1847
6435.39 1876
6436.14 1889
6436.90 1933
6437.66 1906
6438.41 1926
6439.17 1901
6439.93 1905
6440.69 1953
6441.44 1939
6442.20 1919
6442.96 1925
6443.72 1887
6444.47 1908
6445.23 1894
6445.99 1893
6446.75 1881
6447.50 1938
6448.26 2088
6449.02 1971
6449.78 2030
6450.54 1980
6451.29 2031
6452.05 2042
6452.81 2104
6453.57 2096
6454.33 2127
6455.08 2242
6455.84 2287
6456.60 2280
6457.36 2298
6458.12 2282
6458.88 2201
6459.64 2173
6460.39 2234
6461.15 2206
6461.91 2186
6462.67 2172
6463.43 2255
6464.19 2294
6464.95 2301
6465.70 2399
6466.46 2408
6467.22 2418
6467.98 2320
6468.74 2295
6469.50 2359
6470.26 2301
6471.02 2317
6471.78 2343
6472.54 2402
6473.30 2354
6474.05 2296
6474.81 2304
6475.57 2433
6476.33 2455
6477.09 2501
6477.85 2522
6478.61 2539
6479.37 2592
6480.13 2689
6480.89 2633
6481.65 2743
6482.41 2738
6483.17 2807
6483.93 2841
6484.69 2761
6485.45 2817
6486.21 2856
6486.97 2910
6487.73 2936
6488.49 2900
6489.25 2946
6490.01 3061
6490.77 3171
6491.53 3287
6492.29 3290
6493.05 3352
6493.81 3393
6494.57 3445
6495.33 3471
6496.10 3425
6496.86 3338
6497.62 3291
6498.38 3393
6499.14 3334
6499.90 3301
6500.66 3417
6501.42 3383
6502.18 3583
6502.94 3732
6503.70 4149
6504.47 4869
6505.23 5960
6505.99 7050
6506.75 8611
6507.51 10007
6508.27 10988
6509.03 11321
6509.79 11022
6510.56 10177
6511.32 9086
6512.08 8139
6512.84 7129
6513.60 6170
6514.36 5451
6515.13 4931
6515.89 4539
6516.65 4293
6517.41 4131
6518.17 4026
6518.94 3958
6519.70 4052
6520.46 3968
6521.22 4021
6521.98 4067
6522.75 4180
6523.51 4405
6524.27 4705
6525.03 5074
6525.79 5537
6526.56 5795
6527.32 6128
6528.08 6224
6528.84 6332
6529.61 6254
6530.37 5842
6531.13 5527
6531.90 5580
6532.66 5533
6533.42 5777
6534.18 6447
6534.95 7119
6535.71 7589
6536.47 7777
6537.24 7723
6538.00 7533
6538.76 6920
6539.53 6264
6540.29 5673
6541.05 5185
6541.82 4688
6542.58 4352
6543.34 4061
6544.11 4070
6544.87 4027
6545.63 3974
6546.40 3959
6547.16 3905
6547.92 3851
6548.69 3722
6549.45 3767
6550.21 3610
6550.98 3552
6551.74 3519
6552.51 3480
6553.27 3470
6554.03 3413
6554.80 3347
6555.56 3471
6556.33 3376
6557.09 3361
6557.85 3418
6558.62 3426
6559.38 3513
6560.15 3574
6560.91 3689
6561.68 3722
6562.44 3849
6563.21 3927
6563.97 3893
6564.74 3999
6565.50 3980
6566.26 3912
6567.03 3955
6567.79 3809
6568.56 3871
6569.32 3860
6570.09 3925
6570.85 3877
6571.62 3907
6572.38 4098
6573.15 4106
6573.91 4109
6574.68 4217
6575.44 4150
6576.21 4099
6576.98 4132
6577.74 4147
6578.51 4233
6579.27 4194
6580.04 4192
6580.80 4373
6581.57 4403
6582.33 4521
6583.10 4608
6583.87 4483
6584.63 4502
6585.40 4386
6586.16 4364
6586.93 4312
6587.70 4267
6588.46 4232
6589.23 4356
6589.99 4475
6590.76 4623
6591.53 4836
6592.29 5276
6593.06 5563
6593.82 5901
6594.59 6125
6595.36 6362
6596.12 6269
6596.89 6325
6597.66 6103
6598.42 5856
6599.19 5529
6599.96 5093
6600.72 4824
6601.49 4505
6602.26 4322
6603.02 4093
6603.79 4016
6604.56 3946
6605.33 3870
6606.09 3760
6606.86 3783
6607.63 3751
6608.39 3727
6609.16 3727
6609.93 3705
6610.70 3794
6611.46 3728
6612.23 3676
6613.00 3655
6613.77 3515
6614.53 3488
6615.30 3528
6616.07 3512
6616.84 3607
6617.60 3640
6618.37 3754
6619.14 3926
6619.91 4228
6620.68 4617
6621.44 4899
6622.21 5043
6622.98 5224
6623.75 5258
6624.52 5095
6625.28 4965
6626.05 4658
6626.82 4498
6627.59 4265
6628.36 3974
6629.13 3822
6629.89 3740
6630.66 3736
6631.43 3736
6632.20 3960
6632.97 4031
6633.74 4186
6634.51 4357
6635.27 4490
6636.04 4562
6636.81 4468
6637.58 4366
6638.35 4365
6639.12 4477
6639.89 4488
6640.66 4405
6641.43 4504
6642.19 4428
6642.96 4364
6643.73 4157
6644.50 4033
6645.27 3852
6646.04 3657
6646.81 3455
6647.58 3344
6648.35 3295
6649.12 3241
6649.89 3100
6650.66 3063
6651.43 3129
6652.20 3117
6652.97 3082
6653.74 3047
6654.51 3065
6655.28 3133
6656.05 3148
6656.82 3098
6657.59 3107
6658.36 3055
6659.13 3074
6659.90 3024
6660.67 3070
6661.44 3027
6662.21 3044
6662.98 3004
6663.75 2985
6664.52 3035
6665.29 3032
6666.06 3018
6666.83 2937
6667.60 2926
6668.37 3080
6669.14 3204
6669.91 3213
6670.68 3232
6671.46 3356
6672.23 3363
6673.00 3260
6673.77 3273
6674.54 3168
6675.31 3189
6676.08 3267
6676.85 3127
6677.62 3096
6678.40 3160
6679.17 3194
6679.94 3260
6680.71 3223
6681.48 3310
6682.25 3329
6683.02 3393
6683.80 3660
6684.57 3746
6685.34 3860
6686.11 3849
6686.88 3776
6687.65 3700
6688.43 3409
6689.20 3281
6689.97 3217
6690.74 2978
6691.51 2852
6692.29 2788
6693.06 2736
6693.83 2714
6694.60 2596
6695.37 2707
6696.15 2633
6696.92 2601
6697.69 2619
6698.46 2629
6699.24 2618
6700.01 2558
6700.78 2561
6701.55 2595
6702.33 2578
6703.10 2571
6703.87 2588
6704.64 2555
6705.42 2524
6706.19 2472
6706.96 2368
6707.74 2413
6708.51 2419
6709.28 2424
6710.06 2359
6710.83 2329
6711.60 2385
6712.37 2424
6713.15 2370
6713.92 2273
6714.69 2380
6715.47 2342
6716.24 2313
6717.01 2276
6717.79 2222
6718.56 2224
6719.34 2208
6720.11 2191
6720.88 2137
6721.66 2192
6722.43 2287
6723.20 2251
6723.98 2266
6724.75 2247
6725.53 2228
6726.30 2157
6727.07 2238
6727.85 2259
6728.62 2251
6729.40 2263
6730.17 2234
6730.95 2209
6731.72 2186
6732.49 2302
6733.27 2266
6734.04 2399
6734.82 2421
6735.59 2334
6736.37 2348
6737.14 2292
6737.92 2343
6738.69 2388
6739.47 2378
6740.24 2391
6741.01 2458
6741.79 2423
6742.56 2449
6743.34 2464
6744.11 2437
6744.89 2444
6745.67 2543
6746.44 2500
6747.22 2579
6747.99 2652
6748.77 2643
6749.54 2619
6750.32 2716
6751.09 2897
6751.87 3051
6752.64 3186
6753.42 3192
6754.19 3194
6754.97 3166
6755.75 2993
6756.52 3039
6757.30 2935
6758.07 2786
6758.85 2780
6759.63 2852
6760.40 2813
6761.18 2695
6761.95 2655
6762.73 2638
6763.51 2585
6764.28 2648
6765.06 2627
6765.83 2666
6766.61 2759
6767.39 2762
6768.16 2649
6768.94 2609
6769.72 2572
6770.49 2547
6771.27 2499
6772.05 2469
6772.82 2352
6773.60 2311
6774.38 2327
6775.15 2247
6775.93 2239
6776.71 2298
6777.48 2322
6778.26 2328
6779.04 2271
6779.82 2328
6780.59 2316
6781.37 2314
6782.15 2238
6782.92 2211
6783.70 2206
6784.48 2286
6785.26 2223
6786.03 2178
6786.81 2206
6787.59 2113
6788.37 2072
6789.14 2094
6789.92 2062
6790.70 2037
6791.48 2062
6792.25 2039
6793.03 1953
6793.81 1983
6794.59 1984
6795.37 1966
6796.14 1907
6796.92 1956
6797.70 2051
6798.48 2072
6799.26 2113
6800.04 1999
6800.81 2032
6801.59 2031
6802.37 2056
6803.15 2049
6803.93 2071
6804.71 2127
6805.48 2149
6806.26 2146
6807.04 2092
6807.82 1998
6808.60 1978
6809.38 2072
6810.16 1988
6810.94 1958
6811.71 1941
6812.49 1929
6813.27 2012
6814.05 1914
6814.83 1954
6815.61 2008
6816.39 1930
6817.17 1903
6817.95 1952
6818.73 2028
6819.51 1975
6820.29 1979
6821.07 1942
6821.84 2029
6822.62 2003
6823.40 1938
6824.18 1928
6824.96 1934
6825.74 1885
6826.52 1956
6827.30 1936
6828.08 1934
6828.86 1924
6829.64 1918
6830.42 1938
6831.20 1918
6831.98 1938
6832.76 1874
6833.54 1836
6834.32 1936
6835.10 2041
6835.88 2127
6836.66 2233
6837.44 2339
6838.22 2496
6839.01 2619
6839.79 2617
6840.57 2569
6841.35 2471
6842.13 2364
6842.91 2293
6843.69 2231
6844.47 2090
6845.25 2113
6846.03 2089
6846.81 2249
6847.59 2433
6848.37 2659
6849.16 2830
6849.94 3081
6850.72 3326
6851.50 3332
6852.28 3228
6853.06 3003
6853.84 2919
6854.62 2789
6855.41 2608
6856.19 2520
6856.97 2357
6857.75 2253
6858.53 2275
6859.31 2280
6860.10 2190
6860.88 2179
6861.66 2167
6862.44 2151
6863.22 2186
6864.00 2149
6864.79 2148
6865.57 2182
6866.35 2268
6867.13 2306
6867.91 2213
6868.70 2156
6869.48 2242
6870.26 2278
6871.04 2209
6871.83 2271
6872.61 2359
6873.39 2352
6874.17 2390
6874.96 2461
6875.74 2523
6876.52 2584
6877.30 2615
6878.09 2737
6878.87 2882
6879.65 3164
6880.43 3485
6881.22 3862
6882.00 4044
6882.78 4102
6883.57 3959
6884.35 3848
6885.13 3758
6885.92 3673
6886.70 3755
6887.48 3918
6888.27 3907
6889.05 3843
6889.83 3833
6890.62 3702
6891.40 3517
6892.18 3289
6892.97 3104
6893.75 3058
6894.53 2894
6895.32 2812
6896.10 2785
6896.88 2744
6897.67 2738
6898.45 2688
6899.24 2772
6900.02 2776
6900.80 2740
6901.59 2722
6902.37 2605
6903.16 2578
6903.94 2657
6904.73 2591
6905.51 2669
6906.29 2615
6907.08 2583
6907.86 2508
6908.65 2490
6909.43 2445
6910.22 2425
6911.00 2494
6911.79 2392
6912.57 2411
6913.35 2410
6914.14 2465
6914.92 2371
6915.71 2427
6916.49 2383
6917.28 2402
6918.06 2452
6918.85 2447
6919.63 2469
6920.42 2460
6921.20 2464
6921.99 2443
6922.78 2467
6923.56 2424
6924.35 2513
6925.13 2534
6925.92 2505
6926.70 2556
6927.49 2628
6928.27 2707
6929.06 2675
6929.84 2564
6930.63 2602
6931.42 2627
6932.20 2602
6932.99 2612
6933.77 2614
6934.56 2687
6935.35 2705
6936.13 2781
6936.92 2772
6937.70 2983
6938.49 3011
6939.28 3155
6940.06 3270
6940.85 3528
6941.63 3657
6942.42 3800
6943.21 3831
6943.99 3818
6944.78 3865
6945.57 4031
6946.35 4084
6947.14 4081
6947.93 4121
6948.71 4147
6949.50 4215
6950.29 4024
6951.07 3927
6951.86 3821
6952.65 3740
6953.44 3645
6954.22 3548
6955.01 3558
6955.80 3512
6956.58 3513
6957.37 3570
6958.16 3430
6958.95 3481
6959.73 3501
6960.52 3558
6961.31 3606
6962.09 3516
6962.88 3596
6963.67 3754
6964.46 3910
6965.25 4059
6966.03 4293
6966.82 4449
6967.61 4649
6968.40 4776
6969.18 5038
6969.97 4998
6970.76 5097
6971.55 5090
6972.34 5040
6973.12 4832
6973.91 4904
6974.70 4935
6975.49 4842
6976.28 4956
6977.07 5165
6977.85 5293
6978.64 5591
6979.43 6027
6980.22 6513
6981.01 7512
6981.80 9004
6982.59 11127
6983.37 13465
6984.16 16272
6984.95 18230
6985.74 19496
6986.53 19479
6987.32 18659
6988.11 17142
6988.90 15142
6989.69 12975
6990.47 10969
6991.26 9168
6992.05 7701
6992.84 6544
6993.63 5663
6994.42 4819
6995.21 4434
6996.00 4199
6996.79 3893
6997.58 3756
6998.37 3732
6999.16 3596
6999.95 3531
7000.74 3441
7001.53 3449
7002.32 3397
7003.11 3264
7003.90 3147
7004.69 2973
7005.48 2931
7006.27 2972
7007.06 2889
7007.85 2850
7008.64 2866
7009.43 2987
7010.22 3142
7011.01 3305
7011.80 3331
7012.59 3381
7013.38 3525
7014.17 3554
7014.96 3510
7015.75 3388
7016.54 3429
7017.33 3341
7018.12 3350
7018.91 3287
7019.70 3364
7020.49 3493
7021.28 3742
7022.07 3888
7022.87 3997
7023.66 4119
7024.45 4284
7025.24 4327
7026.03 4224
7026.82 4256
7027.61 4110
7028.40 4053
7029.19 4041
7029.99 3900
7030.78 3614
7031.57 3430
7032.36 3421
7033.15 3400
7033.94 3433
7034.74 3402
7035.53 3383
7036.32 3394
7037.11 3497
7037.90 3506
7038.69 3551
7039.49 3452
7040.28 3512
7041.07 3590
7041.86 3643
7042.65 3764
7043.45 3698
7044.24 3687
7045.03 3639
7045.82 3681
7046.61 3758
7047.41 3905
7048.20 3973
7048.99 4101
7049.78 4243
7050.58 4451
7051.37 4526
7052.16 4296
7052.95 4134
7053.75 3919
7054.54 3722
7055.33 3587
7056.13 3567
7056.92 3533
7057.71 3465
7058.50 3414
7059.30 3368
7060.09 3470
7060.88 3455
7061.68 3322
7062.47 3314
7063.26 3279
7064.06 3210
7064.85 3183
7065.64 3248
7066.44 3264
7067.23 3168
7068.02 2964
7068.82 3011
7069.61 3051
7070.40 2973
7071.20 2866
7071.99 2810
7072.78 2838
7073.58 2779
7074.37 2758
7075.17 2657
7075.96 2567
7076.75 2626
7077.55 2606
7078.34 2530
7079.14 2567
7079.93 2524
7080.72 2609
7081.52 2631
7082.31 2587
7083.11 2740
7083.90 2758
7084.70 2830
7085.49 3096
7086.28 3295
7087.08 3415
7087.87 3520
7088.67 3550
7089.46 3352
7090.26 3141
7091.05 3082
7091.85 2952
7092.64 2889
7093.44 2627
7094.23 2484
7095.03 2391
7095.82 2253
7096.62 2329
7097.41 2289
7098.21 2200
7099.00 2139
7099.80 2084
7100.59 2133
7101.39 2191
7102.18 2059
7102.98 2021
7103.77 2013
7104.57 2012
7105.37 2001
7106.16 1914
7106.96 1897
7107.75 1836
7108.55 1862
7109.34 1879
7110.14 1906
7110.94 1944
7111.73 1919
7112.53 1960
7113.32 1930
7114.12 1927
7114.92 1937
7115.71 1900
7116.51 1857
7117.30 1867
7118.10 1865
7118.90 1908
7119.69 1901
7120.49 1877
7121.29 1862
7122.08 1901
7122.88 1899
7123.68 1878
7124.47 1897
7125.27 1897
7126.07 1923
7126.86 1957
7127.66 1950
7128.46 1947
7129.25 2000
7130.05 1948
7130.85 1940
7131.64 1942
7132.44 1952
7133.24 1902
7134.04 1831
7134.83 1791
7135.63 1759
7136.43 1756
7137.23 1785
7138.02 1717
7138.82 1699
7139.62 1673
7140.42 1709
7141.21 1689
7142.01 1693
7142.81 1707
7143.61 1673
7144.40 1645
7145.20 1702
7146.00 1714
7146.80 1653
7147.59 1653
7148.39 1649
7149.19 1650
7149.99 1599
7150.79 1565
7151.59 1573
7152.38 1642
7153.18 1606
7153.98 1627
7154.78 1650
7155.58 1707
7156.38 1651
7157.17 1625
7157.97 1613
7158.77 1613
7159.57 1624
7160.37 1631
7161.17 1617
7161.97 1560
7162.76 1555
7163.56 1608
7164.36 1632
7165.16 1599
7165.96 1646
7166.76 1684
7167.56 1606
7168.36 1533
7169.16 1557
7169.96 1555
7170.75 1559
7171.55 1571
7172.35 1482
7173.15 1534
7173.95 1444
7174.75 1460
7175.55 1436
7176.35 1466
7177.15 1406
7177.95 1424
7178.75 1454
7179.55 1467
7180.35 1536
7181.15 1551
7181.95 1506
7182.75 1499
7183.55 1551
7184.35 1538
7185.15 1500
7185.95 1462
7186.75 1490
7187.55 1490
7188.35 1430
7189.15 1380
7189.95 1391
7190.75 1438
7191.55 1455
7192.35 1420
7193.15 1366
7193.95 1390
7194.75 1394
7195.55 1384
7196.35 1363
7197.15 1440
7197.95 1380
7198.76 1373
7199.56 1360
7200.36 1425
7201.16 1394
7201.96 1424
7202.76 1418
7203.56 1426
7204.36 1452
7205.16 1425
7205.96 1416
7206.77 1377
7207.57 1474
7208.37 1461
7209.17 1500
7209.97 1462
7210.77 1470
7211.57 1526
7212.38 1460
7213.18 1493
7213.98 1536
7214.78 1479
7215.58 1541
7216.38 1526
7217.19 1536
7217.99 1606
7218.79 1574
7219.59 1481
7220.39 1561
7221.20 1603
7222.00 1572
7222.80 1554
7223.60 1599
7224.40 1565
7225.21 1559
7226.01 1544
7226.81 1578
7227.61 1581
7228.42 1593
7229.22 1513
7230.02 1622
7230.82 1637
7231.63 1718
7232.43 1738
7233.23 1858
7234.03 1923
7234.84 2020
7235.64 2127
7236.44 2186
7237.25 2239
7238.05 2247
7238.85 2105
7239.65 2058
7240.46 1984
7241.26 1886
7242.06 1840
7242.87 1765
7243.67 1722
7244.47 1746
7245.28 1708
7246.08 1703
7246.88 1699
7247.69 1733
7248.49 1741
7249.30 1726
7250.10 1730
7250.90 1714
7251.71 1701
7252.51 1721
7253.31 1781
7254.12 1876
7254.92 1844
7255.73 1859
7256.53 1787
7257.33 1733
7258.14 1801
7258.94 1796
7259.75 1777
7260.55 1703
7261.35 1730
7262.16 1785
7262.96 1771
7263.77 1823
7264.57 1863
7265.38 1850
7266.18 1853
7266.99 1837
7267.79 1804
7268.59 1870
7269.40 1838
7270.20 1858
7271.01 1890
7271.81 1808
7272.62 1878
7273.42 1797
7274.23 1898
7275.03 1884
7275.84 1902
7276.64 1885
7277.45 1890
7278.25 1908
7279.06 1973
7279.86 2056
7280.67 2258
7281.48 2482
7282.28 2710
7283.09 3084
7283.89 3234
7284.70 3294
7285.50 3222
7286.31 3140
7287.11 2948
7287.92 2805
7288.73 2530
7289.53 2366
7290.34 2175
7291.14 2068
7291.95 2023
7292.76 1944
7293.56 1915
7294.37 1864
7295.17 1840
7295.98 1835
7296.79 1819
7297.59 1837
7298.40 1883
7299.21 1873
7300.01 1893
7300.82 1878
7301.62 1967
7302.43 1926
7303.24 1900
7304.04 1921
7304.85 1909
7305.66 2036
7306.46 2086
7307.27 2089
7308.08 2086
7308.89 2228
7309.69 2335
7310.50 2438
7311.31 2476
7312.11 2430
7312.92 2380
7313.73 2401
7314.53 2405
7315.34 2438
7316.15 2636
7316.96 2902
7317.76 3145
7318.57 3381
7319.38 3614
7320.19 3648
7320.99 3679
7321.80 3605
7322.61 3385
7323.42 3117
7324.22 2854
7325.03 2686
7325.84 2497
7326.65 2332
7327.46 2240
7328.26 2161
7329.07 2147
7329.88 2028
7330.69 1979
7331.50 1987
7332.30 1959
7333.11 1971
7333.92 1959
7334.73 2023
7335.54 2049
7336.35 2050
7337.15 2060
7337.96 2218
7338.77 2311
7339.58 2358
7340.39 2343
7341.20 2318
7342.01 2304
7342.82 2180
7343.62 2110
7344.43 2088
7345.24 1964
7346.05 1993
7346.86 1910
7347.67 1810
7348.48 1773
7349.29 1737
7350.10 1790
7350.91 1694
7351.71 1702
7352.52 1694
7353.33 1685
7354.14 1631
7354.95 1667
7355.76 1646
7356.57 1659
7357.38 1650
7358.19 1656
7359.00 1681
7359.81 1725
7360.62 1712
7361.43 1718
7362.24 1757
7363.05 1726
7363.86 1853
7364.67 1874
7365.48 1817
7366.29 1796
7367.10 1837
7367.91 1768
7368.72 1702
7369.53 1610
7370.34 1715
7371.15 1685
7371.96 1593
7372.77 1625
7373.58 1624
7374.39 1635
7375.20 1677
7376.01 1677
7376.82 1775
7377.63 1756
7378.45 1847
7379.26 1986
7380.07 2075
7380.88 2065
7381.69 2168
7382.50 2111
7383.31 2054
7384.12 2033
7384.93 1924
7385.74 1852
7386.56 1786
7387.37 1721
7388.18 1619
7388.99 1533
7389.80 1502
7390.61 1543
7391.42 1514
7392.24 1518
7393.05 1491
7393.86 1488
7394.67 1535
7395.48 1469
7396.29 1466
7397.10 1481
7397.92 1552
7398.73 1549
7399.54 1638
7400.35 1623
7401.16 1636
7401.98 1634
7402.79 1619
7403.60 1626
7404.41 1587
7405.23 1593
7406.04 1505
7406.85 1511
7407.66 1493
7408.47 1427
7409.29 1423
7410.10 1382
7410.91 1451
7411.72 1361
7412.54 1312
7413.35 1313
7414.16 1367
7414.98 1336
7415.79 1298
7416.60 1306
7417.41 1290
7418.23 1310
7419.04 1277
7419.85 1234
7420.67 1281
7421.48 1316
7422.29 1247
7423.11 1231
7423.92 1246
7424.73 1274
7425.54 1257
7426.36 1194
7427.17 1262
7427.99 1220
7428.80 1225
7429.61 1230
7430.43 1201
7431.24 1215
7432.05 1184
7432.87 1177
7433.68 1257
7434.49 1220
7435.31 1249
7436.12 1189
7436.94 1262
7437.75 1297
7438.56 1230
7439.38 1219
7440.19 1268
7441.01 1259
7441.82 1236
7442.64 1249
7443.45 1211
7444.26 1205
7445.08 1215
7445.89 1188
7446.71 1207
7447.52 1190
7448.34 1191
7449.15 1173
7449.97 1209
7450.78 1206
7451.59 1175
7452.41 1194
7453.22 1138
7454.04 1155
7454.85 1208
7455.67 1201
7456.48 1157
7457.30 1214
7458.11 1216
7458.93 1208
7459.74 1191
7460.56 1187
7461.38 1174
7462.19 1172
7463.01 1187
7463.82 1129
7464.64 1149
7465.45 1186
7466.27 1195
7467.08 1157
7467.90 1212
7468.72 1243
7469.53 1210
7470.35 1182
7471.16 1240
7471.98 1232
7472.79 1241
7473.61 1235
7474.43 1241
7475.24 1239
7476.06 1222
7476.87 1210
7477.69 1186
7478.51 1208
7479.32 1170
7480.14 1191
7480.96 1217
7481.77 1236
7482.59 1213
7483.41 1203
7484.22 1271
7485.04 1229
7485.85 1188
7486.67 1205
7487.49 1205
7488.31 1118
7489.12 1155
7489.94 1118
7490.76 1164
7491.57 1190
7492.39 1199
7493.21 1199
7494.02 1194
7494.84 1223
7495.66 1203
7496.48 1245
7497.29 1217
7498.11 1172
7498.93 1176
7499.74 1171
7500.56 1180
7501.38 1166
7502.20 1191
7503.01 1121
7503.83 1103
7504.65 1177
7505.47 1174
7506.29 1156
7507.10 1152
7507.92 1176
7508.74 1206
7509.56 1169
7510.37 1175
7511.19 1190
7512.01 1142
7512.83 1156
7513.65 1167
7514.47 1166
7515.28 1212
7516.10 1193
7516.92 1109
7517.74 1111
7518.56 1128
7519.38 1137
7520.19 1075
7521.01 1149
7521.83 1163
7522.65 1195
7523.47 1205
7524.29 1187
7525.11 1164
7525.92 1189
7526.74 1198
7527.56 1205
7528.38 1227
7529.20 1236
7530.02 1268
7530.84 1203
7531.66 1221
7532.48 1188
7533.30 1229
7534.12 1296
7534.93 1206
7535.75 1178
7536.57 1174
7537.39 1197
7538.21 1171
7539.03 1183
7539.85 1228
7540.67 1235
7541.49 1203
7542.31 1201
7543.13 1208
7543.95 1248
7544.77 1231
7545.59 1271
7546.41 1280
7547.23 1250
7548.05 1212
7548.87 1226
7549.69 1282
7550.51 1222
7551.33 1212
7552.15 1292
7552.97 1253
7553.79 1266
7554.61 1237
7555.43 1300
7556.25 1319
7557.07 1325
7557.89 1383
7558.71 1376
7559.53 1340
7560.36 1382
7561.18 1407
7562.00 1365
7562.82 1403
7563.64 1412
7564.46 1371
7565.28 1364
7566.10 1434
7566.92 1453
7567.74 1421
7568.56 1428
7569.39 1444
7570.21 1447
7571.03 1449
7571.85 1482
7572.67 1467
7573.49 1482
7574.31 1500
7575.14 1491
7575.96 1523
7576.78 1521
7577.60 1512
7578.42 1488
7579.24 1537
7580.06 1519
7580.89 1566
7581.71 1491
7582.53 1534
7583.35 1552
7584.17 1548
7585.00 1637
7585.82 1681
7586.64 1704
7587.46 1658
7588.29 1716
7589.11 1763
7589.93 1759
7590.75 1778
7591.57 1739
7592.40 1665
7593.22 1715
7594.04 1827
7594.86 1783
7595.69 1829
7596.51 1830
7597.33 1828
7598.15 1825
7598.98 1910
7599.80 2015
7600.62 2087
7601.45 2181
7602.27 2237
7603.09 2358
7603.92 2435
7604.74 2523
7605.56 2454
7606.38 2428
7607.21 2373
7608.03 2246
7608.85 2198
7609.68 2082
7610.50 2037
7611.32 1991
7612.15 2023
7612.97 2063
7613.80 2035
7614.62 2116
7615.44 2198
7616.27 2366
7617.09 2434
7617.91 2458
7618.74 2497
7619.56 2497
7620.39 2516
7621.21 2441
7622.03 2333
7622.86 2321
7623.68 2361
7624.51 2359
7625.33 2372
7626.15 2393
7626.98 2375
7627.80 2458
7628.63 2445
7629.45 2495
7630.28 2590
7631.10 2732
7631.93 2743
7632.75 2698
7633.58 2665
7634.40 2562
7635.22 2433
7636.05 2324
7636.87 2204
7637.70 2075
7638.52 1976
7639.35 1998
7640.17 1958
7641.00 1923
7641.82 1963
7642.65 2011
7643.47 2009
7644.30 2109
7645.13 2093
7645.95 2233
7646.78 2246
7647.60 2246
7648.43 2322
7649.25 2289
7650.08 2275
7650.90 2228
7651.73 2182
7652.55 2099
7653.38 1929
7654.21 1834
7655.03 1776
7655.86 1754
7656.68 1704
7657.51 1655
7658.34 1619
7659.16 1588
7659.99 1611
7660.81 1588
7661.64 1548
7662.47 1536
7663.29 1542
7664.12 1541
7664.95 1618
7665.77 1624
7666.60 1599
7667.42 1586
7668.25 1514
7669.08 1599
7669.90 1589
7670.73 1534
7671.56 1542
7672.38 1549
7673.21 1501
7674.04 1518
7674.87 1491
7675.69 1519
7676.52 1461
7677.35 1463
7678.17 1540
7679.00 1571
7679.83 1513
7680.65 1574
7681.48 1607
7682.31 1605
7683.14 1742
7683.96 1831
7684.79 1860
7685.62 1926
7686.45 1865
7687.27 1853
7688.10 1833
7688.93 1767
7689.76 1640
7690.58 1670
7691.41 1652
7692.24 1602
7693.07 1597
7693.90 1662
7694.72 1649
7695.55 1775
7696.38 1752
7697.21 1822
7698.04 1869
7698.86 1885
7699.69 1894
7700.52 1844
7701.35 1817
7702.18 1715
7703.01 1722
7703.83 1697
7704.66 1632
7705.49 1624
7706.32 1590
7707.15 1529
7707.98 1558
7708.81 1523
7709.63 1545
7710.46 1538
7711.29 1515
7712.12 1532
7712.95 1507
7713.78 1497
7714.61 1465
7715.44 1505
7716.27 1470
7717.10 1441
7717.93 1456
7718.75 1500
7719.58 1518
7720.41 1444
7721.24 1442
7722.07 1383
7722.90 1423
7723.73 1515
7724.56 1496
7725.39 1459
7726.22 1473
7727.05 1454
7727.88 1503
7728.71 1456
7729.54 1446
7730.37 1485
7731.20 1490
7732.03 1489
7732.86 1433
7733.69 1362
7734.52 1357
7735.35 1391
7736.18 1365
7737.01 1374
7737.84 1334
7738.67 1296
7739.50 1356
7740.33 1320
7741.16 1323
7741.99 1399
7742.82 1416
7743.65 1525
7744.48 1701
7745.31 1929
7746.14 2131
7746.98 2282
7747.81 2315
7748.64 2308
7749.47 2272
7750.30 2199
7751.13 2066
7751.96 1941
7752.79 1784
7753.62 1633
7754.45 1536
7755.29 1507
7756.12 1489
7756.95 1426
7757.78 1349
7758.61 1357
7759.44 1333
7760.27 1297
7761.11 1223
7761.94 1285
7762.77 1269
7763.60 1286
7764.43 1239
7765.26 1217
7766.10 1236
7766.93 1225
7767.76 1201
7768.59 1207
7769.42 1194
7770.26 1160
7771.09 1169
7771.92 1264
7772.75 1218
7773.58 1211
7774.42 1251
7775.25 1199
7776.08 1167
7776.91 1193
7777.75 1239
7778.58 1187
7779.41 1192
7780.24 1162
7781.08 1213
7781.91 1228
7782.74 1257
7783.57 1222
7784.41 1268
7785.24 1270
7786.07 1331
7786.91 1328
7787.74 1309
7788.57 1359
7789.40 1307
7790.24 1289
7791.07 1251
7791.90 1261
7792.74 1263
7793.57 1261
7794.40 1280
7795.24 1328
7796.07 1251
7796.90 1298
7797.74 1328
7798.57 1298
7799.40 1370
7800.24 1393
7801.07 1322
7801.91 1322
7802.74 1307
7803.57 1350
7804.41 1361
7805.24 1393
7806.07 1352
7806.91 1401
7807.74 1404
7808.58 1444
7809.41 1430
7810.25 1454
7811.08 1522
7811.91 1516
7812.75 1515
7813.58 1538
7814.42 1525
7815.25 1569
7816.09 1536
7816.92 1520
7817.75 1569
7818.59 1554
7819.42 1670
7820.26 1721
7821.09 1698
7821.93 1777
7822.76 1891
7823.60 1835
7824.43 1830
7825.27 1877
7826.10 1749
7826.94 1728
7827.77 1735
7828.61 1705
7829.44 1688
7830.28 1671
7831.11 1694
7831.95 1732
7832.78 1754
7833.62 1818
7834.46 1829
7835.29 1708
7836.13 1808
7836.96 1793
7837.80 1690
7838.63 1646
7839.47 1614
7840.31 1553
7841.14 1540
7841.98 1541
7842.81 1539
7843.65 1478
7844.48 1430
7845.32 1433
7846.16 1410
7846.99 1395
7847.83 1439
7848.67 1378
7849.50 1415
7850.34 1387
7851.17 1374
7852.01 1343
7852.85 1350
7853.68 1329
7854.52 1374
7855.36 1365
7856.19 1289
7857.03 1321
7857.87 1370
7858.70 1384
7859.54 1335
7860.38 1375
7861.21 1380
7862.05 1369
7862.89 1373
7863.72 1372
7864.56 1419
7865.40 1326
7866.24 1326
7867.07 1353
7867.91 1332
7868.75 1355
7869.59 1360
7870.42 1411
7871.26 1391
7872.10 1413
7872.94 1438
7873.77 1472
7874.61 1501
7875.45 1561
7876.29 1633
7877.12 1692
7877.96 1737
7878.80 1765
7879.64 1861
7880.47 1819
7881.31 1734
7882.15 1734
7882.99 1799
7883.83 1741
7884.66 1710
7885.50 1655
7886.34 1591
7887.18 1575
7888.02 1549
7888.86 1595
7889.69 1625
7890.53 1697
7891.37 1634
7892.21 1714
7893.05 1691
7893.89 1586
7894.73 1620
7895.56 1583
7896.40 1567
7897.24 1587
7898.08 1494
7898.92 1482
7899.76 1464
7900.60 1423
7901.44 1419
7902.28 1396
7903.12 1349
7903.95 1344
7904.79 1408
7905.63 1379
7906.47 1394
7907.31 1358
7908.15 1373
7908.99 1376
7909.83 1350
7910.67 1349
7911.51 1453
7912.35 1494
7913.19 1508
7914.03 1607
7914.87 1663
7915.71 1737
7916.55 1859
7917.39 1901
7918.23 1894
7919.07 1804
7919.91 1839
7920.75 1764
7921.59 1744
7922.43 1680
7923.27 1562
7924.11 1503
7924.95 1460
7925.79 1415
7926.63 1397
7927.47 1352
7928.31 1344
7929.15 1342
7929.99 1336
7930.83 1326
7931.67 1331
7932.51 1354
7933.35 1273
7934.19 1261
7935.04 1286
7935.88 1296
7936.72 1284
7937.56 1253
7938.40 1257
7939.24 1305
7940.08 1331
7940.92 1323
7941.76 1348
7942.60 1391
7943.45 1428
7944.29 1463
7945.13 1388
7945.97 1409
7946.81 1503
7947.65 1415
7948.49 1448
7949.34 1449
7950.18 1421
7951.02 1488
7951.86 1511
7952.70 1519
7953.54 1570
7954.39 1607
7955.23 1682
7956.07 1741
7956.91 1737
7957.75 1696
7958.60 1714
7959.44 1730
7960.28 1657
7961.12 1621
7961.96 1644
7962.81 1721
7963.65 1655
7964.49 1681
7965.33 1839
7966.18 2058
7967.02 2143
7967.86 2232
7968.70 2145
7969.55 2059
7970.39 1970
7971.23 1901
7972.08 1816
7972.92 1610
7973.76 1529
7974.60 1563
7975.45 1493
7976.29 1460
7977.13 1433
7977.98 1370
7978.82 1345
7979.66 1360
7980.51 1322
7981.35 1306
7982.19 1342
7983.04 1330
7983.88 1281
7984.72 1278
7985.57 1346
7986.41 1353
7987.25 1253
7988.10 1306
7988.94 1234
7989.78 1217
7990.63 1190
7991.47 1191
7992.32 1149
7993.16 1104
7994.00 1128
7994.85 1182
7995.69 1155
7996.54 1126
7997.38 1106
7998.22 1131
7999.07 1081
7999.91 1128
8000.76 1069
8001.60 1058
8002.45 1093
8003.29 1064
8004.13 1060
8004.98 1071
8005.82 1035
8006.67 1074
8007.51 1023
8008.36 1041
8009.20 1021
8010.05 1019
8010.89 991
8011.74 988
8012.58 957
8013.43 954
8014.27 965
8015.12 998
8015.96 964
8016.81 957
8017.65 944
8018.50 941
8019.34 920
8020.19 925
8021.03 915
8021.88 925
8022.72 914
8023.57 930
8024.41 988
8025.26 915
8026.11 904
8026.95 949
8027.80 913
8028.64 968
8029.49 925
8030.33 919
8031.18 903
8032.03 874
8032.87 946
8033.72 950
8034.56 941
8035.41 944
8036.26 970
8037.10 952
8037.95 950
8038.80 919
8039.64 951
8040.49 895
8041.34 943
8042.18 933
8043.03 950
8043.87 945
8044.72 909
8045.57 902
8046.41 896
8047.26 881
8048.11 899
8048.96 929
8049.80 928
8050.65 870
8051.50 909
8052.34 908
8053.19 896
8054.04 915
8054.88 892
8055.73 875
8056.58 882
8057.43 890
8058.27 835
8059.12 837
8059.97 856
8060.82 890
8061.66 853
8062.51 869
8063.36 870
8064.21 842
8065.05 848
8065.90 843
8066.75 826
8067.60 827
8068.44 825
8069.29 836
8070.14 851
8070.99 834
8071.84 832
8072.68 824
8073.53 815
8074.38 830
8075.23 825
8076.08 836
8076.93 887
8077.77 828
8078.62 833
8079.47 839
8080.32 815
8081.17 800
8082.02 753
8082.87 753
8083.71 805
8084.56 794
8085.41 836
8086.26 813
8087.11 810
8087.96 814
8088.81 807
8089.66 826
8090.51 832
8091.35 837
8092.20 802
8093.05 759
8093.90 779
8094.75 784
8095.60 848
8096.45 800
8097.30 799
8098.15 801
8099.00 792
8099.85 767
8100.70 792
8101.55 786
8102.40 829
8103.25 768
8104.10 773
8104.95 797
8105.80 829
8106.65 805
8107.50 786
8108.35 817
8109.20 835
8110.05 819
8110.90 826
8111.75 838
8112.60 814
8113.45 820
8114.30 817
8115.15 841
8116.00 880
8116.85 865
8117.70 915
8118.55 907
8119.40 850
8120.25 890
8121.10 876
8121.95 889
8122.80 927
8123.65 859
8124.50 819
8125.35 866
8126.20 855
8127.06 894
8127.91 889
8128.76 890
8129.61 929
8130.46 922
8131.31 975
8132.16 953
8133.01 997
8133.86 1015
8134.72 964
8135.57 969
8136.42 964
8137.27 943
8138.12 910
8138.97 909
8139.83 876
8140.68 912
8141.53 865
8142.38 895
8143.23 866
8144.08 880
8144.94 938
8145.79 873
8146.64 930
8147.49 924
8148.34 926
8149.20 922
8150.05 907
8150.90 970
8151.75 944
8152.60 977
8153.46 968
8154.31 1026
8155.16 1041
8156.01 1064
8156.87 1057
8157.72 1006
8158.57 959
8159.42 954
8160.28 936
8161.13 886
8161.98 866
8162.84 811
8163.69 849
8164.54 821
8165.39 824
8166.25 830
8167.10 785
8167.95 820
8168.81 797
8169.66 811
8170.51 784
8171.37 772
8172.22 808
8173.07 793
8173.93 748
8174.78 755
8175.63 784
8176.49 800
8177.34 778
8178.19 774
8179.05 780
8179.90 752
8180.76 799
8181.61 815
8182.46 779
8183.32 767
8184.17 730
8185.02 729
8185.88 702
8186.73 724
8187.59 735
8188.44 728
8189.30 778
8190.15 767
8191.00 732
8191.86 720
8192.71 712
8193.57 727
8194.42 708
8195.28 721
8196.13 730
8196.99 705
8197.84 756
8198.69 747
8199.55 734
8200.40 757
8201.26 756
8202.11 712
8202.97 682
8203.82 678
8204.68 739
8205.53 735
8206.39 741
8207.24 715
8208.10 754
8208.95 701
8209.81 727
8210.67 703
8211.52 713
8212.38 729
8213.23 809
8214.09 764
8214.94 728
8215.80 750
8216.65 723
8217.51 737
8218.37 748
8219.22 780
8220.08 778
8220.93 779
8221.79 740
8222.64 796
8223.50 797
8224.36 741
8225.21 751
8226.07 790
8226.92 769
8227.78 760
8228.64 745
8229.49 724
8230.35 720
8231.21 723
8232.06 733
8232.92 790
8233.78 727
8234.63 682
8235.49 711
8236.35 708
8237.20 725
8238.06 690
8238.92 755
8239.77 756
8240.63 763
8241.49 740
8242.34 734
8243.20 731
8244.06 751
8244.91 740
8245.77 739
8246.63 741
8247.49 740
8248.34 734
8249.20 691
8250.06 772
8250.92 754
8251.77 776
8252.63 736
8253.49 706
8254.35 722
8255.20 683
8256.06 672
8256.92 741
8257.78 756
8258.63 720
8259.49 719
8260.35 729
8261.21 729
8262.07 731
8262.92 742
8263.78 740
8264.64 725
8265.50 714
8266.36 696
8267.22 739
8268.07 759
8268.93 740
8269.79 764
8270.65 742
8271.51 752
8272.37 760
8273.22 739
8274.08 811
8274.94 810
8275.80 826
8276.66 807
8277.52 838
8278.38 846
8279.24 838
8280.09 843
8280.95 807
8281.81 868
8282.67 817
8283.53 820
8284.39 831
8285.25 827
8286.11 793
8286.97 812
8287.83 806
8288.69 763
8289.55 785
8290.41 838
8291.26 854
8292.12 872
8292.98 839
8293.84 872
8294.70 868
8295.56 842
8296.42 839
8297.28 865
8298.14 807
8299.00 787
8299.86 797
8300.72 783
8301.58 761
8302.44 840
8303.30 804
8304.16 783
8305.02 765
8305.88 792
8306.74 759
8307.60 787
8308.46 786
8309.33 758
8310.19 763
8311.05 781
8311.91 797
8312.77 782
8313.63 751
8314.49 759
8315.35 745
8316.21 785
8317.07 765
8317.93 820
8318.79 763
8319.65 749
8320.52 748
8321.38 745
8322.24 749
8323.10 732
8323.96 710
8324.82 748
8325.68 799
8326.54 742
8327.41 746
8328.27 742
8329.13 724
8329.99 774
8330.85 763
8331.71 789
8332.57 810
8333.44 806
8334.30 754
8335.16 761
8336.02 815
8336.88 767
8337.75 773
8338.61 759
8339.47 755
8340.33 773
8341.19 767
8342.06 790
8342.92 787
8343.78 802
8344.64 850
8345.50 830
8346.37 826
8347.23 814
8348.09 823
8348.95 842
8349.82 849
8350.68 893
8351.54 828
8352.40 815
8353.27 802
8354.13 796
8354.99 783
8355.86 733
8356.72 749
8357.58 806
8358.45 773
8359.31 816
8360.17 813
8361.03 768
8361.90 823
8362.76 808
8363.62 801
8364.49 797
8365.35 820
8366.21 813
8367.08 851
8367.94 820
8368.80 826
8369.67 860
8370.53 798
8371.40 822
8372.26 846
8373.12 815
8373.99 845
8374.85 821
8375.71 795
8376.58 805
8377.44 810
8378.31 855
8379.17 808
8380.03 833
8380.90 846
8381.76 860
8382.63 873
8383.49 865
8384.36 883
8385.22 895
8386.08 892
8386.95 887
8387.81 882
8388.68 888
8389.54 876
8390.41 863
8391.27 877
8392.14 883
8393.00 888
8393.87 901
8394.73 897
8395.60 899
8396.46 887
8397.33 850
8398.19 898
8399.06 910
8399.92 988
8400.79 938
8401.65 950
8402.52 933
8403.38 930
8404.25 942
8405.11 981
8405.98 982
8406.84 988
8407.71 1000
8408.58 1016
8409.44 1056
8410.31 1027
8411.17 1075
8412.04 1101
8412.90 1056
8413.77 1070
8414.64 1052
8415.50 1086
8416.37 1070
8417.23 1093
8418.10 1067
8418.97 1138
8419.83 1110
8420.70 1065
8421.56 1102
8422.43 1175
8423.30 1144
8424.16 1192
8425.03 1196
8425.90 1230
8426.76 1226
8427.63 1256
8428.50 1297
8429.36 1228
8430.23 1234
8431.10 1283
8431.96 1345
8432.83 1394
8433.70 1378
8434.56 1374
8435.43 1411
8436.30 1435
8437.16 1532
8438.03 1541
8438.90 1589
8439.77 1616
8440.63 1666
8441.50 1727
8442.37 1705
8443.24 1707
8444.10 1691
8444.97 1776
8445.84 1730
8446.71 1749
8447.57 1787
8448.44 1759
8449.31 1819
8450.18 1907
8451.04 2012
8451.91 2218
8452.78 2494
8453.65 2849
8454.52 3174
8455.38 3458
8456.25 3596
8457.12 3629
8457.99 3623
8458.86 3463
8459.72 3319
8460.59 3012
8461.46 2663
8462.33 2462
8463.20 2244
8464.07 2021
8464.93 1907
8465.80 1802
8466.67 1730
8467.54 1622
8468.41 1569
8469.28 1602
8470.15 1601
8471.02 1488
8471.88 1530
8472.75 1463
8473.62 1410
8474.49 1405
8475.36 1400
8476.23 1517
8477.10 1479
8477.97 1520
8478.84 1591
8479.71 1618
8480.58 1673
8481.44 1681
8482.31 1692
8483.18 1650
8484.05 1694
8484.92 1649
8485.79 1660
8486.66 1598
8487.53 1542
8488.40 1488
8489.27 1544
8490.14 1519
8491.01 1481
8491.88 1535
8492.75 1604
8493.62 1583
8494.49 1562
8495.36 1574
8496.23 1559
8497.10 1510
8497.97 1463
8498.84 1495
8499.71 1486
8500.58 1415
8501.45 1410
8502.32 1408
8503.19 1393
8504.06 1405
8504.93 1415
8505.80 1438
8506.67 1458
8507.55 1420
8508.42 1501
8509.29 1492
8510.16 1434
8511.03 1462
8511.90 1496
8512.77 1528
8513.64 1517
8514.51 1491
8515.38 1551
8516.25 1559
8517.13 1599
8518.00 1576
8518.87 1593
8519.74 1644
8520.61 1800
8521.48 1854
8522.35 1973
8523.23 2167
8524.10 2386
8524.97 2565
8525.84 2646
8526.71 2721
8527.58 2715
8528.46 2567
8529.33 2514
8530.20 2346
8531.07 2159
8531.94 2034
8532.81 2007
8533.69 1838
8534.56 1720
8535.43 1656
8536.30 1624
8537.18 1632
8538.05 1585
8538.92 1510
8539.79 1524
8540.66 1485
8541.54 1456
8542.41 1389
8543.28 1378
8544.15 1419
8545.03 1421
8545.90 1368
8546.77 1385
8547.64 1406
8548.52 1477
8549.39 1514
8550.26 1585
8551.14 1616
8552.01 1693
8552.88 1751
8553.76 1775
8554.63 1821
8555.50 1744
8556.37 1714
8557.25 1708
8558.12 1614
8558.99 1584
8559.87 1502
8560.74 1525
8561.61 1443
8562.49 1395
8563.36 1452
8564.24 1361
8565.11 1363
8565.98 1370
8566.86 1337
8567.73 1357
8568.60 1299
8569.48 1324
8570.35 1280
8571.23 1306
8572.10 1294
8572.97 1253
8573.85 1257
8574.72 1253
8575.60 1273
8576.47 1245
8577.34 1227
8578.22 1252
8579.09 1230
8579.97 1197
8580.84 1228
8581.72 1258
8582.59 1294
8583.47 1230
8584.34 1233
8585.21 1219
8586.09 1298
8586.96 1292
8587.84 1335
8588.71 1303
8589.59 1302
8590.46 1328
8591.34 1292
8592.21 1325
8593.09 1336
8593.96 1364
8594.84 1336
8595.71 1391
8596.59 1397
8597.46 1398
8598.34 1388
8599.22 1406
8600.09 1436
8600.97 1415
8601.84 1390
8602.72 1426
8603.59 1423
8604.47 1398
8605.34 1460
8606.22 1473
8607.10 1422
8607.97 1488
8608.85 1464
8609.72 1447
8610.60 1443
8611.47 1459
8612.35 1460
8613.23 1484
8614.10 1506
8614.98 1573
8615.86 1571
8616.73 1551
8617.61 1569
8618.48 1595
8619.36 1625
8620.24 1632
8621.11 1614
8621.99 1628
8622.87 1634
8623.74 1699
8624.62 1718
8625.50 1728
8626.37 1682
8627.25 1726
8628.13 1728
8629.00 1792
8629.88 1842
8630.76 1841
8631.64 1859
8632.51 1826
8633.39 1884
8634.27 1889
8635.14 1859
8636.02 1873
8636.90 1877
8637.78 1881
8638.65 1921
8639.53 1960
8640.41 1905
8641.29 1963
8642.16 2001
8643.04 2039
8643.92 2136
8644.80 2151
8645.67 2170
8646.55 2207
8647.43 2256
8648.31 2249
8649.18 2235
8650.06 2234
8650.94 2322
8651.82 2370
8652.70 2386
8653.58 2399
8654.45 2358
8655.33 2451
8656.21 2466
8657.09 2484
8657.97 2517
8658.84 2681
8659.72 2867
8660.60 2964
8661.48 3012
8662.36 3240
8663.24 3375
8664.12 3508
8664.99 3567
8665.87 3556
8666.75 3557
8667.63 3579
8668.51 3573
8669.39 3638
8670.27 3639
8671.15 3753
8672.03 3962
8672.91 4218
8673.78 4307
8674.66 4395
8675.54 4386
8676.42 4256
8677.30 3956
8678.18 3781
8679.06 3602
8679.94 3438
8680.82 3269
8681.70 3078
8682.58 2886
8683.46 2765
8684.34 2822
8685.22 2889
8686.10 2914
8686.98 3081
8687.86 3324
8688.74 3754
8689.62 4146
8690.50 4467
8691.38 4786
8692.26 5091
8693.14 5237
8694.02 5070
8694.90 4858
8695.78 4541
8696.66 4249
8697.54 3847
8698.42 3509
8699.30 3335
8700.18 3160
8701.06 2981
8701.94 2898
8702.82 2703
8703.70 2622
8704.58 2575
8705.46 2398
8706.34 2309
8707.23 2185
8708.11 2140
8708.99 2074
8709.87 2033
8710.75 2011
8711.63 1914
8712.51 1929
8713.39 1902
8714.27 1843
8715.16 1841
8716.04 1807
8716.92 1798
8717.80 1739
8718.68 1749
8719.56 1734
8720.44 1721
8721.33 1730
8722.21 1697
8723.09 1729
8723.97 1738
8724.85 1781
8725.73 1843
8726.62 1882
8727.50 1871
8728.38 1947
8729.26 1955
8730.14 1985
8731.03 1984
8731.91 1960
8732.79 1943
8733.67 1883
8734.55 1883
8735.44 1859
8736.32 1839
8737.20 1853
8738.08 1836
8738.97 1821
8739.85 1784
8740.73 1755
8741.61 1772
8742.50 1814
8743.38 1776
8744.26 1729
8745.14 1791
8746.03 1833
8746.91 1816
8747.79 1805
8748.68 1744
8749.56 1740
8750.44 1736
8751.33 1769
8752.21 1763
8753.09 1779
8753.97 1805
8754.86 1831
8755.74 1917
8756.62 1912
8757.51 1896
8758.39 1975
8759.28 1934
8760.16 1921
8761.04 1970
8761.93 1956
8762.81 1990
8763.69 2004
8764.58 2006
8765.46 1993
8766.34 2029
8767.23 2056
8768.11 2043
8769.00 1993
8769.88 1971
8770.76 1996
8771.65 2007
8772.53 1980
8773.42 1917
8774.30 1970
8775.19 1919
8776.07 2051
8776.95 2155
8777.84 2185
8778.72 2341
8779.61 2529
8780.49 2608
8781.38 2789
8782.26 2892
8783.15 2893
8784.03 2772
8784.92 2710
8785.80 2568
8786.69 2391
8787.57 2291
8788.46 2188
8789.34 2063
8790.23 1935
8791.11 1822
8792.00 1734
8792.88 1714
8793.77 1633
8794.65 1620
8795.54 1528
8796.42 1567
8797.31 1497
8798.19 1515
8799.08 1499
8799.96 1504
8800.85 1425
8801.74 1414
8802.62 1408
8803.51 1419
8804.39 1433
8805.28 1369
8806.16 1386
8807.05 1338
8807.94 1398
8808.82 1355
8809.71 1364
8810.59 1359
8811.48 1380
8812.37 1353
8813.25 1367
8814.14 1339
8815.03 1366
8815.91 1421
8816.80 1413
8817.68 1402
8818.57 1453
8819.46 1429
8820.34 1413
8821.23 1412
8822.12 1377
8823.00 1382
8823.89 1348
8824.78 1304
8825.66 1276
8826.55 1315
8827.44 1260
8828.33 1279
8829.21 1260
8830.10 1268
8830.99 1230
8831.87 1188
8832.76 1238
8833.65 1216
8834.54 1207
8835.42 1221
8836.31 1217
8837.20 1213
8838.08 1251
8838.97 1177
8839.86 1181
8840.75 1262
8841.64 1255
8842.52 1207
8843.41 1192
8844.30 1204
8845.19 1245
8846.07 1246
8846.96 1183
8847.85 1196
8848.74 1174
8849.63 1227
8850.51 1115
8851.40 1136
8852.29 1101
8853.18 1137
8854.07 1105
8854.96 1137
8855.84 1117
8856.73 1116
8857.62 1127
8858.51 1134
8859.40 1114
8860.29 1118
8861.17 1092
8862.06 1078
8862.95 1115
8863.84 1068
8864.73 1100
8865.62 1083
8866.51 1078
8867.40 1063
8868.29 1036
8869.17 990
8870.06 989
8870.95 964
8871.84 989
8872.73 995
8873.62 993
8874.51 992
8875.40 923
8876.29 961
8877.18 982
8878.07 984
8878.96 922
8879.85 936
8880.74 916
8881.63 944
8882.51 943
8883.40 932
8884.29 933
8885.18 866
8886.07 909
8886.96 903
8887.85 901
8888.74 898
8889.63 866
8890.52 818
8891.41 834
8892.30 834
8893.19 834
8894.09 844
8894.98 858
8895.87 832
8896.76 831
8897.65 846
8898.54 839
8899.43 814
8900.32 817
8901.21 807
8902.10 810
8902.99 806
8903.88 835
8904.77 850
8905.66 822
8906.55 791
8907.44 801
8908.34 783
8909.23 774
8910.12 809
8911.01 848
8911.90 808
8912.79 806
8913.68 783
8914.57 825
8915.47 744
8916.36 780
8917.25 763
8918.14 762
8919.03 775
8919.92 731
8920.81 776
8921.71 746
8922.60 768
8923.49 766
8924.38 772
8925.27 761
8926.16 773
8927.06 747
8927.95 773
8928.84 797
8929.73 821
8930.62 747
8931.52 743
8932.41 701
8933.30 764
8934.19 739
8935.09 728
8935.98 679
8936.87 726
8937.76 724
8938.66 720
8939.55 711
8940.44 714
8941.33 754
8942.23 733
8943.12 707
8944.01 689
8944.90 717
8945.80 669
8946.69 714
8947.58 706
8948.48 710
8949.37 669
8950.26 663
8951.16 721
8952.05 695
8952.94 719
8953.84 708
8954.73 727
8955.62 684
8956.52 694
8957.41 662
8958.30 690
8959.20 631
8960.09 689
8960.98 693
8961.88 687
8962.77 674
8963.66 652
8964.56 687
8965.45 704
8966.35 703
8967.24 667
8968.13 655
8969.03 675
8969.92 665
8970.82 670
8971.71 666
8972.60 683
8973.50 704
8974.39 655
8975.29 680
8976.18 676
8977.08 641
8977.97 640
8978.87 635
8979.76 636
8980.65 646
8981.55 643
8982.44 608
8983.34 615
8984.23 630
8985.13 640
8986.02 615
8986.92 649
8987.81 649
8988.71 647
8989.60 641
8990.50 639
8991.39 647
8992.29 680
8993.18 683
8994.08 647
8994.97 647
8995.87 624
8996.76 634
8997.66 624
8998.56 641
8999.45 634
9000.35 640
9001.24 636
9002.14 645
9003.03 617
9003.93 639
9004.83 608
9005.72 581
9006.62 638
9007.51 613
9008.41 607
9009.31 622
9010.20 640
9011.10 627
9011.99 623
9012.89 616
9013.79 675
9014.68 619
9015.58 615
9016.48 599
9017.37 608
9018.27 606
9019.16 601
9020.06 601
9020.96 622
9021.85 621
9022.75 606
9023.65 620
9024.54 630
9025.44 631
9026.34 581
9027.24 596
9028.13 635
9029.03 606
9029.93 612
9030.82 627
9031.72 595
9032.62 626
9033.52 598
9034.41 653
9035.31 616
9036.21 591
9037.10 624
9038.00 604
9038.90 625
9039.80 625
9040.69 605
9041.59 636
9042.49 613
9043.39 636
9044.29 594
9045.18 609
9046.08 622
9046.98 612
9047.88 640
9048.78 590
9049.67 633
9050.57 611
9051.47 602
9052.37 603
9053.27 665
9054.16 641
9055.06 644
9055.96 615
9056.86 608
9057.76 626
9058.66 636
9059.55 648
9060.45 650
9061.35 655
9062.25 630
9063.15 624
9064.05 647
9064.95 613
9065.85 646
9066.74 646
9067.64 606
9068.54 575
9069.44 625
9070.34 616
9071.24 622
9072.14 626
9073.04 624
9073.94 628
9074.84 633
9075.74 579
9076.64 610
9077.53 658
9078.43 649
9079.33 620
9080.23 633
9081.13 627
9082.03 627
9082.93 626
9083.83 647
9084.73 633
9085.63 667
9086.53 651
9087.43 605
9088.33 627
9089.23 623
9090.13 634
9091.03 637
9091.93 679
9092.83 695
9093.73 676
9094.63 669
9095.53 657
9096.43 683
9097.33 673
9098.23 686
9099.13 643
9100.04 643
9100.94 641
9101.84 687
9102.74 667
9103.64 638
9104.54 640
9105.44 684
9106.34 649
9107.24 625
9108.14 599
9109.04 596
9109.94 647
9110.85 659
9111.75 629
9112.65 620
9113.55 597
9114.45 610
9115.35 617
9116.25 592
9117.15 629
9118.06 590
9118.96 609
9119.86 635
9120.76 613
9121.66 635
9122.56 644
9123.46 661
9124.37 629
9125.27 649
9126.17 656
9127.07 619
9127.97 644
9128.88 590
9129.78 604
9130.68 634
9131.58 594
9132.48 595
9133.39 588
9134.29 581
9135.19 622
9136.09 587
9137.00 598
9137.90 577
9138.80 559
9139.70 632
9140.61 632
9141.51 593
9142.41 593
9143.31 617
9144.22 643
9145.12 605
9146.02 592
9146.92 589
9147.83 631
9148.73 611
9149.63 606
9150.54 640
9151.44 607
9152.34 614
9153.25 618
9154.15 656
9155.05 601
9155.96 598
9156.86 622
9157.76 611
9158.67 619
9159.57 602
9160.47 627
9161.38 642
9162.28 603
9163.18 599
9164.09 607
9164.99 657
9165.90 606
9166.80 683
9167.70 674
9168.61 640
9169.51 641
9170.42 658
9171.32 656
9172.22 630
9173.13 642
9174.03 607
9174.94 626
9175.84 631
9176.74 665
9177.65 651
9178.55 600
9179.46 651
9180.36 639
9181.27 646
9182.17 638
9183.08 633
9183.98 659
9184.89 616
9185.79 607
9186.70 649
9187.60 649
9188.51 660
9189.41 635
9190.32 662
9191.22 661
9192.13 629
9193.03 647
9193.94 652
9194.84 686
9195.75 678
9196.65 699
9197.56 738
9198.46 752
9199.37 730
9200.27 735
9201.18 794
9202.08 739
9202.99 768
9203.90 736
9204.80 723
9205.71 692
9206.61 649
9207.52 682
9208.42 649
9209.33 608
9210.24 631
9211.14 648
9212.05 659
9212.95 648
9213.86 697
9214.77 662
9215.67 657
9216.58 652
9217.49 651
9218.39 634
9219.30 625
9220.21 653
9221.11 612
9222.02 655
9222.93 608
9223.83 622
9224.74 589
9225.65 601
9226.55 610
9227.46 623
9228.37 620
9229.27 628
9230.18 626
9231.09 619
9231.99 649
9232.90 612
9233.81 625
9234.72 646
9235.62 663
9236.53 609
9237.44 655
9238.34 644
9239.25 639
9240.16 650
9241.07 644
9241.97 622
9242.88 610
9243.79 642
9244.70 647
9245.61 627
9246.51 587
9247.42 620
9248.33 594
9249.24 630
9250.14 615
9251.05 634
9251.96 617
9252.87 623
9253.78 593
9254.69 598
9255.59 602
9256.50 615
9257.41 605
9258.32 625
9259.23 628
9260.14 613
9261.04 612
9261.95 626
9262.86 671
9263.77 616
9264.68 626
9265.59 604
9266.50 613
9267.40 601
9268.31 624
9269.22 604
9270.13 599
9271.04 608
9271.95 616
9272.86 597
9273.77 606
9274.68 645
9275.59 603
9276.49 607
9277.40 608
9278.31 623
9279.22 632
9280.13 650
9281.04 620
9281.95 640
9282.86 620
9283.77 615
9284.68 597
9285.59 609
9286.50 606
9287.41 595
9288.32 619
9289.23 593
9290.14 636
9291.05 640
9291.96 613
9292.87 651
9293.78 630
9294.69 658
9295.60 695
9296.51 663
9297.42 664
9298.33 655
9299.24 656
9300.15 667
9301.06 637
9301.97 634
9302.88 654
9303.79 648
9304.70 679
9305.61 708
9306.53 689
9307.44 691
9308.35 671
9309.26 711
9310.17 698
9311.08 691
9311.99 714
9312.90 746
9313.81 727
9314.72 703
9315.63 718
9316.55 667
9317.46 677
9318.37 624
9319.28 660
9320.19 695
9321.10 657
9322.01 659
9322.93 658
9323.84 694
9324.75 629
9325.66 600
9326.57 631
9327.48 646
9328.40 651
9329.31 659
9330.22 658
9331.13 647
9332.04 639
9332.96 664
9333.87 615
9334.78 654
9335.69 637
9336.60 652
9337.52 653
9338.43 630
9339.34 656
9340.25 643
9341.17 645
9342.08 686
9342.99 642
9343.90 634
9344.82 617
9345.73 668
9346.64 680
9347.55 606
9348.47 614
9349.38 644
9350.29 654
9351.21 607
9352.12 653
9353.03 647
9353.94 655
9354.86 643
9355.77 661
9356.68 643
9357.60 602
9358.51 608
9359.42 636
9360.34 682
9361.25 649
9362.16 660
9363.08 667
9363.99 634
9364.90 620
9365.82 657
9366.73 623
9367.65 652
9368.56 631
9369.47 604
9370.39 622
9371.30 675
9372.21 686
9373.13 664
9374.04 654
9374.96 679
9375.87 660
9376.79 636
9377.70 657
9378.61 683
9379.53 668
9380.44 665
9381.36 658
9382.27 699
9383.19 672
9384.10 680
9385.01 680
9385.93 731
9386.84 693
9387.76 727
9388.67 711
9389.59 703
9390.50 737
9391.42 750
9392.33 752
9393.25 774
9394.16 810
9395.08 804
9395.99 817
9396.91 755
9397.82 756
9398.74 744
9399.65 746
9400.57 739
9401.48 751
9402.40 709
9403.32 723
9404.23 731
9405.15 700
9406.06 660
9406.98 673
9407.89 709
9408.81 765
9409.73 691
9410.64 690
9411.56 689
9412.47 685
9413.39 702
9414.30 705
9415.22 723
9416.14 702
9417.05 694
9417.97 687
9418.89 689
9419.80 731
9420.72 742
9421.63 758
9422.55 789
9423.47 730
9424.38 769
9425.30 757
9426.22 780
9427.13 738
9428.05 749
9428.97 765
9429.88 744
9430.80 746
9431.72 752
9432.63 751
9433.55 747
9434.47 748
9435.38 785
9436.30 791
9437.22 781
9438.14 803
9439.05 827
9439.97 871
9440.89 809
9441.81 832
9442.72 867
9443.64 839
9444.56 874
9445.47 884
9446.39 860
9447.31 858
9448.23 861
9449.15 864
9450.06 864
9450.98 865
9451.90 915
9452.82 900
9453.73 885
9454.65 877
9455.57 885
9456.49 892
9457.41 873
9458.32 832
9459.24 812
9460.16 835
9461.08 824
9462.00 769
9462.92 767
9463.83 795
9464.75 769
9465.67 783
9466.59 794
9467.51 764
9468.43 802
9469.35 814
9470.26 815
9471.18 806
9472.10 800
9473.02 779
9473.94 794
9474.86 809
9475.78 833
9476.70 851
9477.62 883
9478.54 872
9479.45 910
9480.37 902
9481.29 905
9482.21 912
9483.13 945
9484.05 922
9484.97 904
9485.89 906
9486.81 883
9487.73 861
9488.65 826
9489.57 841
9490.49 791
9491.41 808
9492.33 773
9493.25 788
9494.17 801
9495.09 786
9496.01 773
9496.93 789
9497.85 772
9498.77 749
9499.69 819
9500.61 797
9501.53 797
9502.45 806
9503.37 856
9504.29 825
9505.21 863
9506.13 871
9507.05 840
9507.97 869
9508.89 868
9509.81 851
9510.73 841
9511.65 883
9512.57 872
9513.49 905
9514.42 889
9515.34 899
9516.26 898
9517.18 922
9518.10 951
9519.02 995
9519.94 989
9520.86 1023
9521.78 1013
9522.71 1002
9523.63 1015
9524.55 1003
9525.47 1041
9526.39 1002
9527.31 967
9528.23 1004
9529.16 986
9530.08 964
9531.00 965
9531.92 957
9532.84 957
9533.76 896
9534.69 892
9535.61 947
9536.53 911
9537.45 869
9538.37 833
9539.30 888
9540.22 901
9541.14 923
9542.06 946
9542.98 941
9543.91 984
9544.83 958
9545.75 947
9546.67 952
9547.60 977
9548.52 1006
9549.44 959
9550.36 978
9551.29 1016
9552.21 967
9553.13 976
9554.06 976
9554.98 991
9555.90 1018
9556.82 1014
9557.75 995
9558.67 1006
9559.59 1035
9560.52 1008
9561.44 1043
9562.36 1017
9563.29 1028
9564.21 1048
9565.13 1079
9566.06 1062
9566.98 1058
9567.90 1021
9568.83 1036
9569.75 1067
9570.67 1076
9571.60 1070
9572.52 1105
9573.44 1060
9574.37 1097
9575.29 1144
9576.22 1175
9577.14 1123
9578.06 1126
9578.99 1108
9579.91 1147
9580.84 1177
9581.76 1178
9582.68 1143
9583.61 1146
9584.53 1095
9585.46 1088
9586.38 1117
9587.31 1158
9588.23 1136
9589.15 1178
9590.08 1149
9591.00 1126
9591.93 1127
9592.85 1185
9593.78 1197
9594.70 1236
9595.63 1238
9596.55 1265
9597.48 1335
9598.40 1322
9599.33 1372
9600.25 1345
9601.18 1344
9602.10 1365
9603.03 1298
9603.95 1366
9604.88 1357
9605.80 1303
9606.73 1290
9607.65 1323
9608.58 1266
9609.50 1250
9610.43 1259
9611.35 1252
9612.28 1274
9613.21 1288
9614.13 1328
9615.06 1286
9615.98 1306
9616.91 1314
9617.84 1316
9618.76 1350
9619.69 1318
9620.61 1382
9621.54 1378
9622.47 1458
9623.39 1420
9624.32 1420
9625.24 1421
9626.17 1426
9627.10 1422
9628.02 1462
9628.95 1460
9629.88 1416
9630.80 1443
9631.73 1501
9632.65 1552
9633.58 1450
9634.51 1510
9635.43 1565
9636.36 1556
9637.29 1603
9638.22 1564
9639.14 1619
9640.07 1769
9641.00 1739
9641.92 1779
9642.85 1790
9643.78 1854
9644.70 1879
9645.63 1801
9646.56 1891
9647.49 1928
9648.41 1908
9649.34 1867
9650.27 1844
9651.20 1833
9652.12 1863
9653.05 1759
9653.98 1814
9654.91 1754
9655.83 1746
9656.76 1761
9657.69 1762
9658.62 1772
9659.55 1796
9660.47 1781
9661.40 1667
9662.33 1740
9663.26 1706
9664.19 1735
9665.11 1778
9666.04 1773
9666.97 1823
9667.90 1870
9668.83 1851
9669.75 1855
9670.68 1891
9671.61 1836
9672.54 1934
9673.47 1976
9674.40 1989
9675.33 1953
9676.25 1944
9677.18 1945
9678.11 1996
9679.04 2007
9679.97 2006
9680.90 2061
9681.83 2056
9682.76 2032
9683.69 2055
9684.61 2138
9685.54 2090
9686.47 2104
9687.40 2164
9688.33 2147
9689.26 2089
9690.19 2146
9691.12 2170
9692.05 2217
9692.98 2305
9693.91 2372
9694.84 2471
9695.77 2497
9696.70 2650
9697.63 2781
9698.56 2802
9699.49 2770
9700.42 2768
9701.35 2778
9702.28 2734
9703.21 2631
9704.14 2566
9705.07 2446
9706.00 2252
9706.93 2239
9707.86 2336
9708.79 2248
9709.72 2254
9710.65 2252
9711.58 2297
9712.51 2385
9713.44 2395
9714.37 2451
9715.30 2434
9716.23 2493
9717.16 2390
9718.09 2368
9719.02 2290
9719.95 2178
9720.88 2052
9721.81 1997
9722.75 1985
9723.68 1940
9724.61 1860
9725.54 1844
9726.47 1720
9727.40 1734
9728.33 1725
9729.26 1754
9730.19 1787
9731.13 1706
9732.06 1696
9732.99 1722
9733.92 1707
9734.85 1713
9735.78 1704
9736.71 1735
9737.65 1703
9738.58 1633
9739.51 1630
9740.44 1599
9741.37 1591
9742.30 1537
9743.24 1567
9744.17 1545
9745.10 1498
9746.03 1499
9746.96 1533
9747.90 1544
9748.83 1531
9749.76 1524
9750.69 1467
9751.63 1481
9752.56 1410
9753.49 1480
9754.42 1499
9755.36 1449
9756.29 1433
9757.22 1422
9758.15 1417
9759.09 1429
9760.02 1486
9760.95 1487
9761.88 1420
9762.82 1484
9763.75 1436
9764.68 1494
9765.62 1505
9766.55 1511
9767.48 1429
9768.41 1507
9769.35 1532
9770.28 1501
9771.21 1519
9772.15 1471
9773.08 1486
9774.01 1518
9774.95 1505
9775.88 1437
9776.81 1439
9777.75 1506
9778.68 1540
9779.62 1560
9780.55 1565
9781.48 1583
9782.42 1511
9783.35 1492
9784.28 1573
9785.22 1569
9786.15 1551
9787.09 1499
9788.02 1449
9788.95 1422
9789.89 1397
9790.82 1432
9791.76 1431
9792.69 1425
9793.63 1432
9794.56 1428
9795.49 1487
9796.43 1494
9797.36 1539
9798.30 1592
9799.23 1572
9800.17 1470
9801.10 1441
9802.04 1456
9802.97 1367
9803.91 1379
9804.84 1318
9805.78 1300
9806.71 1275
9807.65 1201
9808.58 1205
9809.52 1203
9810.45 1160
9811.39 1126
9812.32 1115
9813.26 1101
9814.19 1115
9815.13 1120
9816.06 1135
9817.00 1057
9817.93 1100
9818.87 1079
9819.80 1096
9820.74 1052
9821.68 1024
9822.61 1061
9823.55 1050
9824.48 1035
9825.42 1042
9826.35 1058
9827.29 1040
9828.23 1009
9829.16 1100
9830.10 1033
9831.03 1027
9831.97 1065
9832.91 1062
9833.84 1082
9834.78 1012
9835.72 1027
9836.65 1066
9837.59 1046
9838.52 1038
9839.46 1072
9840.40 1063
9841.33 1041
9842.27 1000
9843.21 1011
9844.14 1020
9845.08 1053
9846.02 1034
9846.95 1041
9847.89 1029
9848.83 1043
9849.77 1044
9850.70 1020
9851.64 1065
9852.58 1023
9853.51 1046
9854.45 1009
9855.39 1016
9856.33 1054
9857.26 1065
9858.20 1035
9859.14 1044
9860.08 1031
9861.01 979
9861.95 966
9862.89 1003
9863.83 961
9864.76 989
9865.70 982
9866.64 984
9867.58 958
9868.51 949
9869.45 987
9870.39 955
9871.33 972
9872.27 999
9873.20 958
9874.14 939
9875.08 954
9876.02 978
9876.96 971
9877.90 1025
9878.83 964
9879.77 985
9880.71 960
9881.65 935
9882.59 981
9883.53 970
9884.47 940
9885.40 932
9886.34 941
9887.28 924
9888.22 956
9889.16 901
9890.10 930
9891.04 934
9891.98 935
9892.91 899
9893.85 901
9894.79 920
9895.73 919
9896.67 929
9897.61 914
9898.55 908
9899.49 915
9900.43 920
9901.37 947
9902.31 925
9903.25 893
9904.19 909
9905.13 910
9906.07 935
9907.01 928
9907.95 925
9908.89 946
9909.83 918
9910.77 928
9911.71 935
9912.65 931
9913.59 966
9914.53 942
9915.47 947
9916.41 943
9917.35 948
9918.29 940
9919.23 974
9920.17 1024
9921.11 1054
9922.05 1127
9922.99 1126
9923.93 1219
9924.87 1227
9925.81 1345
9926.75 1303
9927.69 1290
9928.63 1306
9929.57 1225
9930.51 1209
9931.45 1150
9932.39 1130
9933.34 1036
9934.28 1010
9935.22 988
9936.16 997
9937.10 972
9938.04 947
9938.98 876
9939.92 889
9940.87 916
9941.81 883
9942.75 875
9943.69 925
9944.63 992
9945.57 953
9946.51 989
9947.46 1037
9948.40 1007
9949.34 1053
9950.28 1053
9951.22 1078
9952.16 1061
9953.11 1028
9954.05 1016
9954.99 970
9955.93 964
9956.87 937
9957.82 949
9958.76 914
9959.70 898
9960.64 855
9961.59 836
9962.53 829
9963.47 814
9964.41 804
9965.35 811
9966.30 813
9967.24 833
9968.18 814
9969.13 827
9970.07 777
9971.01 754
9971.95 759
9972.90 779
9973.84 794
9974.78 777
9975.73 743
9976.67 767
9977.61 775
9978.55 727
9979.50 708
9980.44 764
9981.38 721
9982.33 748
9983.27 745
9984.21 744
9985.16 761
9986.10 708
9987.04 735
9987.99 722
9988.93 743
9989.88 821
9990.82 773
9991.76 752
9992.71 722
9993.65 744
9994.59 746
9995.54 726
9996.48 725
9997.43 731
9998.37 749
9999.31 741
10000.26 740
10001.20 692
10002.15 692
10003.09 724
10004.04 695
10004.98 702
10005.92 689
10006.87 702
10007.81 724
10008.76 721
10009.70 695
10010.65 681
10011.59 680
10012.54 684
10013.48 648
10014.43 676
10015.37 643
10016.32 659
10017.26 688
10018.21 688
10019.15 677
10020.10 648
10021.04 680
10021.99 692
10022.93 663
10023.88 680
10024.82 687
10025.77 680
10026.71 696
10027.66 714
10028.60 684
10029.55 671
10030.49 707
10031.44 684
10032.39 652
10033.33 640
10034.28 646
10035.22 646
10036.17 640
10037.11 668
10038.06 684
10039.01 659
10039.95 614
10040.90 639
10041.84 617
10042.79 651
10043.74 664
10044.68 665
10045.63 669
10046.58 645
10047.52 649
10048.47 650
10049.41 618
10050.36 663
10051.31 641
10052.25 626
10053.20 604
10054.15 619
10055.09 622
10056.04 636
10056.99 622
10057.93 592
10058.88 623
10059.83 587
10060.78 600
10061.72 630
10062.67 601
10063.62 627
10064.56 663
10065.51 633
10066.46 631
10067.41 613
10068.35 629
10069.30 608
10070.25 615
10071.20 599
10072.14 605
10073.09 602
10074.04 627
10074.99 636
10075.93 605
10076.88 625
10077.83 647
10078.78 630
10079.72 646
10080.67 636
10081.62 593
10082.57 607
10083.52 628
10084.46 623
10085.41 626
10086.36 604
10087.31 603
10088.26 626
10089.21 597
10090.15 576
10091.10 615
10092.05 651
10093.00 610
10093.95 596
10094.90 590
10095.85 627
10096.79 666
10097.74 610
10098.69 650
10099.64 635
10100.59 635
10101.54 635
10102.49 629
10103.44 632
10104.39 647
10105.33 610
10106.28 636
10107.23 620
10108.18 607
10109.13 621
10110.08 635
10111.03 613
10111.98 636
10112.93 638
10113.88 691
10114.83 652
10115.78 634
10116.73 604
10117.68 636
10118.63 654
10119.58 628
10120.53 601
10121.48 634
10122.43 579
10123.38 599
10124.33 661
10125.28 656
10126.23 625
10127.18 644
10128.13 659
10129.08 624
10130.03 624
10130.98 643
10131.93 647
10132.88 653
10133.83 662
10134.78 709
10135.73 695
10136.68 679
10137.63 710
10138.58 687
10139.53 734
10140.48 706
10141.43 721
10142.38 718
10143.33 688
10144.29 713
10145.24 715
10146.19 723
10147.14 709
10148.09 694
10149.04 744
10149.99 726
10150.94 670
10151.89 673
10152.85 769
10153.80 754
10154.75 706
10155.70 734
10156.65 743
10157.60 752
10158.55 735
10159.51 753
10160.46 766
10161.41 699
10162.36 752
10163.31 756
10164.26 773
10165.22 814
10166.17 814
10167.12 802
10168.07 762
10169.02 765
10169.98 842
10170.93 828
10171.88 835
10172.83 830
10173.79 863
10174.74 872
10175.69 819
10176.64 846
10177.60 863
10178.55 912
10179.50 872
10180.45 875
10181.41 881
10182.36 855
10183.31 835
10184.26 889
10185.22 909
10186.17 883
10187.12 912
10188.08 904
10189.03 881
10189.98 814
10190.93 922
10191.89 926
10192.84 890
10193.79 890
10194.75 906
10195.70 930
10196.65 900
10197.61 881
10198.56 902
10199.51 917
10200.47 915
10201.42 964
10202.38 971
10203.33 983
10204.28 1009
10205.24 1055
10206.19 1082
10207.14 1038
10208.10 1079
10209.05 1110
10210.01 1086
10210.96 1029
10211.91 972
10212.87 960
10213.82 962
10214.78 949
10215.73 909
10216.69 912
10217.64 906
10218.59 895
10219.55 927
10220.50 895
10221.46 870
10222.41 829
10223.37 872
10224.32 880
10225.28 881
10226.23 894
10227.19 910
10228.14 963
10229.10 889
10230.05 917
10231.01 999
10231.96 1005
10232.92 1004
10233.87 1042
10234.83 1138
10235.78 1139
10236.74 1116
10237.69 1117
10238.65 1117
10239.60 1035
10240.56 1002
10241.51 1028
10242.47 1015
10243.42 953
10244.38 891
10245.34 901
10246.29 846
10247.25 769
10248.20 832
10249.16 818
10250.11 821
10251.07 798
10252.03 771
10252.98 794
10253.94 793
10254.89 775
10255.85 765
10256.81 732
10257.76 680
10258.72 707
10259.68 698
10260.63 749
10261.59 696
10262.55 716
10263.50 717
10264.46 718
10265.41 716
10266.37 725
10267.33 723
10268.28 693
10269.24 677
10270.20 710
10271.16 703
10272.11 705
10273.07 711
10274.03 709
10274.98 727
10275.94 722
10276.90 730
10277.85 694
10278.81 725
10279.77 667
10280.73 676
10281.68 682
10282.64 723
10283.60 674
10284.56 695
10285.51 661
10286.47 632
10287.43 663
10288.39 690
10289.34 682
10290.30 647
10291.26 688
10292.22 695
10293.18 684
10294.13 686
10295.09 662
10296.05 660
10297.01 677
10297.97 628
10298.92 607
10299.88 616
10300.84 614
10301.80 630
10302.76 641
10303.72 607
10304.67 633
10305.63 653
10306.59 648
10307.55 633
10308.51 629
10309.47 660
10310.43 643
10311.38 661
10312.34 627
10313.30 666
10314.26 666
10315.22 652
10316.18 666
10317.14 618
10318.10 625
10319.06 649
10320.01 642
10320.97 643
10321.93 616
10322.89 604
10323.85 614
10324.81 605
10325.77 628
10326.73 629
10327.69 649
10328.65 654
10329.61 657
10330.57 643
10331.53 614
10332.49 641
10333.45 655
10334.41 606
10335.37 641
10336.33 583
10337.29 595
10338.25 589
10339.21 595
10340.17 562
10341.13 569
10342.09 594
10343.05 572
10344.01 563
10344.97 595
10345.93 574
10346.89 589
10347.85 572
10348.81 557
10349.77 614
10350.73 584
10351.69 574
10352.65 576
10353.61 597
10354.57 571
10355.53 559
10356.49 598
10357.46 569
10358.42 544
10359.38 542
10360.34 543
10361.30 563
10362.26 545
10363.22 542
10364.18 551
10365.14 541
10366.11 562
10367.07 556
10368.03 562
10368.99 565
10369.95 560
10370.91 598
10371.87 575
10372.84 536
10373.80 546
10374.76 552
10375.72 554
10376.68 532
10377.64 529
10378.61 541
10379.57 545
10380.53 541
10381.49 556
10382.45 550
10383.42 518
10384.38 543
10385.34 523
10386.30 535
10387.27 513
10388.23 547
10389.19 563
10390.15 535
10391.11 535
10392.08 554
10393.04 524
10394.00 536
10394.96 528
10395.93 554
10396.89 556
10397.85 558
10398.82 535
10399.78 518
10400.74 547
10401.70 525
10402.67 512
10403.63 549
10404.59 514
10405.56 498
10406.52 545
10407.48 534
10408.45 517
10409.41 504
10410.37 530
10411.34 511
10412.30 553
10413.26 551
10414.23 564
10415.19 561
10416.15 559
10417.12 577
10418.08 590
10419.04 576
10420.01 587
10420.97 600
10421.94 604
10422.90 609
10423.86 549
10424.83 568
10425.79 564
10426.76 535
10427.72 522
10428.68 564
10429.65 545
10430.61 523
10431.58 526
10432.54 549
10433.51 529
10434.47 486
10435.44 522
10436.40 513
10437.36 522
10438.33 493
10439.29 523
10440.26 518
10441.22 521
10442.19 483
10443.15 542
10444.12 522
10445.08 524
10446.05 517
10447.01 513
10447.98 504
10448.94 476
10449.91 483
10450.87 493
10451.84 509
10452.80 510
10453.77 502
10454.73 487
10455.70 507
10456.67 511
10457.63 490
10458.60 501
10459.56 521
10460.53 493
10461.49 506
10462.46 507
10463.43 510
10464.39 514
10465.36 521
10466.32 522
10467.29 526
10468.25 544
10469.22 510
10470.19 510
10471.15 482
10472.12 527
10473.09 522
10474.05 538
10475.02 517
10475.98 513
10476.95 539
10477.92 526
10478.88 532
10479.85 550
10480.82 558
10481.78 528
10482.75 537
10483.72 536
10484.68 502
10485.65 538
10486.62 557
10487.58 510
10488.55 505
10489.52 519
10490.49 516
10491.45 514
10492.42 489
10493.39 525
10494.35 527
10495.32 506
10496.29 495
10497.26 534
10498.22 534
10499.19 522
10500.16 524
10501.13 535
10502.09 531
10503.06 550
10504.03 506
10505.00 529
10505.96 503
10506.93 504
10507.90 559
10508.87 517
10509.84 515
10510.80 514
10511.77 538
10512.74 549
10513.71 508
10514.68 515
10515.64 534
10516.61 510
10517.58 487
10518.55 496
10519.52 507
10520.49 489
10521.45 526
10522.42 554
10523.39 534
10524.36 508
10525.33 527
10526.30 517
10527.27 532
10528.23 557
10529.20 525
10530.17 545
10531.14 564
10532.11 559
10533.08 526
10534.05 539
10535.02 535
10535.99 516
10536.96 563
10537.93 564
10538.89 553
10539.86 552
10540.83 532
10541.80 555
10542.77 558
10543.74 560
10544.71 521
10545.68 521
10546.65 522
10547.62 529
10548.59 529
10549.56 511
10550.53 536
10551.50 540
10552.47 534
10553.44 521
10554.41 535
10555.38 582
10556.35 576
10557.32 545
10558.29 602
10559.26 595
10560.23 563
10561.20 599
10562.17 594
10563.14 595
10564.11 590
10565.08 600
10566.05 586
10567.02 562
10567.99 561
10568.96 580
10569.93 594
10570.91 538
10571.88 514
10572.85 570
10573.82 599
10574.79 557
10575.76 556
10576.73 535
10577.70 525
10578.67 532
10579.64 544
10580.62 574
10581.59 538
10582.56 555
10583.53 571
10584.50 545
10585.47 568
10586.44 569
10587.42 591
10588.39 569
10589.36 568
10590.33 567
10591.30 550
10592.27 573
10593.25 543
10594.22 563
10595.19 590
10596.16 586
10597.13 583
10598.10 635
10599.08 591
10600.05 571
10601.02 604
10601.99 653
10602.97 629
10603.94 596
10604.91 614
10605.88 675
10606.85 661
10607.83 663
10608.80 690
10609.77 705
10610.74 669
10611.72 682
10612.69 693
10613.66 659
10614.64 670
10615.61 651
10616.58 627
10617.55 645
10618.53 627
10619.50 615
10620.47 620
10621.45 616
10622.42 614
10623.39 578
10624.37 581
10625.34 614
10626.31 579
10627.29 572
10628.26 589
10629.23 579
10630.21 553
10631.18 573
10632.15 602
10633.13 603
10634.10 562
10635.07 600
10636.05 636
10637.02 643
10638.00 572
10638.97 559
10639.94 620
10640.92 630
10641.89 636
10642.87 576
10643.84 590
10644.81 615
10645.79 580
10646.76 588
10647.74 550
10648.71 543
10649.68 585
10650.66 564
10651.63 535
10652.61 523
10653.58 534
10654.56 526
10655.53 505
10656.51 515
10657.48 517
10658.46 531
10659.43 498
10660.41 496
10661.38 505
10662.36 528
10663.33 518
10664.31 521
10665.28 504
10666.26 501
10667.23 501
10668.21 539
10669.18 496
10670.16 503
10671.13 522
10672.11 531
10673.08 539
10674.06 540
10675.03 556
10676.01 547
10676.99 513
10677.96 522
10678.94 547
10679.91 560
10680.89 531
10681.86 585
10682.84 542
10683.82 547
10684.79 540
10685.77 541
10686.74 531
10687.72 534
10688.70 525
10689.67 534
10690.65 539
10691.63 531
10692.60 526
10693.58 532
10694.55 514
10695.53 520
10696.51 508
10697.48 489
10698.46 473
10699.44 482
10700.41 491
10701.39 522
10702.37 501
10703.34 511
10704.32 502
10705.30 509
10706.27 499
10707.25 491
10708.23 517
10709.21 494
10710.18 499
10711.16 477
10712.14 494
10713.11 489
10714.09 545
10715.07 546
10716.05 531
10717.02 540
10718.00 525
10718.98 494
10719.96 549
10720.93 511
10721.91 466
10722.89 492
10723.87 475
10724.85 505
10725.82 512
10726.80 463
10727.78 477
10728.76 514
10729.74 501
10730.71 522
10731.69 523
10732.67 497
10733.65 485
10734.63 505
10735.60 482
10736.58 508
10737.56 513
10738.54 508
10739.52 532
10740.50 487
10741.48 517
10742.45 534
10743.43 508
10744.41 512
10745.39 523
10746.37 541
10747.35 499
10748.33 532
10749.31 544
10750.28 525
10751.26 505
10752.24 517
10753.22 532
10754.20 534
10755.18 491
10756.16 511
10757.14 532
10758.12 504
10759.10 508
10760.08 522
10761.06 506
10762.04 509
10763.01 527
10763.99 553
10764.97 535
10765.95 519
10766.93 531
10767.91 557
10768.89 531
10769.87 504
10770.85 534
10771.83 540
10772.81 524
10773.79 538
10774.77 546
10775.75 545
10776.73 555
10777.71 542
10778.69 538
10779.67 560
10780.65 558
10781.63 565
10782.62 576
10783.60 560
10784.58 553
10785.56 545
10786.54 590
10787.52 565
10788.50 553
10789.48 552
10790.46 541
10791.44 537
10792.42 542
10793.40 588
10794.38 550
10795.37 551
10796.35 557
10797.33 525
10798.31 567
10799.29 548
10800.27 565
10801.25 538
10802.23 538
10803.21 555
10804.20 572
10805.18 552
10806.16 535
10807.14 557
10808.12 590
10809.10 574
10810.09 588
10811.07 578
10812.05 530
10813.03 560
10814.01 567
10815.00 588
10815.98 573
10816.96 566
10817.94 581
10818.92 574
10819.91 562
10820.89 533
10821.87 576
10822.85 582
10823.83 579
10824.82 601
10825.80 583
10826.78 539
10827.76 563
10828.75 543
10829.73 586
10830.71 567
10831.69 584
10832.68 572
10833.66 571
10834.64 585
10835.63 576
10836.61 589
10837.59 609
10838.57 560
10839.56 607
10840.54 648
10841.52 630
10842.51 654
10843.49 613
10844.47 644
10845.46 603
10846.44 617
10847.42 653
10848.41 622
10849.39 627
10850.37 658
10851.36 627
10852.34 643
10853.32 639
10854.31 621
10855.29 657
10856.28 672
10857.26 694
10858.24 702
10859.23 654
10860.21 656
10861.20 678
10862.18 688
10863.16 726
10864.15 676
10865.13 714
10866.12 700
10867.10 701
10868.08 695
10869.07 706
10870.05 706
10871.04 704
10872.02 699
10873.01 720
10873.99 715
10874.98 698
10875.96 731
10876.95 694
10877.93 674
10878.92 695
10879.90 688
10880.89 741
10881.87 719
10882.86 728
10883.84 708
10884.83 744
10885.81 738
10886.80 769
10887.78 781
10888.77 792
10889.75 767
10890.74 786
10891.72 839
10892.71 786
10893.69 835
10894.68 784
10895.66 806
10896.65 800
10897.64 797
10898.62 826
10899.61 841
10900.59 829
10901.58 821
10902.56 841
10903.55 863
10904.54 882
10905.52 895
10906.51 859
10907.49 854
10908.48 890
10909.47 892
10910.45 873
10911.44 901
10912.43 885
10913.41 908
10914.40 938
10915.39 942
10916.37 973
10917.36 980
10918.35 976
10919.33 960
10920.32 981
10921.31 953
10922.29 999
10923.28 967
10924.27 977
10925.25 987
10926.24 1009
10927.23 982
10928.21 989
10929.20 1028
10930.19 974
10931.18 976
10932.16 1060
10933.15 1063
10934.14 1047
10935.12 1086
10936.11 1070
10937.10 1046
10938.09 1092
10939.07 1112
10940.06 1117
10941.05 1156
10942.04 1155
10943.02 1202
10944.01 1169
10945.00 1130
10945.99 1164
10946.98 1215
10947.96 1235
10948.95 1248
10949.94 1282
10950.93 1362
10951.92 1394
10952.90 1398
10953.89 1479
10954.88 1534
10955.87 1602
10956.86 1653
10957.85 1643
10958.83 1682
10959.82 1627
10960.81 1641
10961.80 1587
10962.79 1591
10963.78 1538
10964.77 1557
10965.75 1487
10966.74 1418
10967.73 1388
10968.72 1399
10969.71 1366
10970.70 1340
10971.69 1306
10972.68 1260
10973.67 1246
10974.66 1221
10975.64 1245
10976.63 1258
10977.62 1321
10978.61 1233
10979.60 1254
10980.59 1325
10981.58 1346
10982.57 1354
10983.56 1337
10984.55 1290
10985.54 1358
10986.53 1388
10987.52 1368
10988.51 1386
10989.50 1425
10990.49 1477
10991.48 1570
10992.47 1625
10993.46 1610
10994.45 1702
10995.44 1904
10996.43 1954
10997.42 2041
10998.41 2086
10999.40 2100
11000.39 2123
11001.38 2114
11002.37 2089
11003.36 1990
11004.35 1906
11005.34 1832
11006.33 1750
11007.32 1645
11008.31 1523
11009.30 1380
11010.30 1315
11011.29 1266
11012.28 1249
11013.27 1191
11014.26 1185
11015.25 1101
11016.24 1082
11017.23 1069
11018.22 1069
11019.21 1054
11020.21 1050
11021.20 1052
11022.19 1065
11023.18 992
11024.17 1017
11025.16 999
11026.15 1015
11027.14 1000
11028.14 1003
11029.13 1051
11030.12 1003
11031.11 1033
11032.10 1000
11033.09 1003
11034.09 993
11035.08 983
11036.07 1002
11037.06 1003
11038.05 995
11039.05 969
11040.04 951
11041.03 973
11042.02 929
11043.02 974
11044.01 944
11045.00 935
11045.99 938
11046.98 914
11047.98 898
11048.97 843
11049.96 889
11050.95 894
11051.95 920
11052.94 872
11053.93 868
11054.93 864
11055.92 904
11056.91 888
11057.90 903
11058.90 884
11059.89 889
11060.88 916
11061.88 901
11062.87 884
11063.86 930
11064.86 869
11065.85 897
11066.84 907
11067.84 927
11068.83 879
11069.82 853
11070.82 863
11071.81 878
11072.80 877
11073.80 882
11074.79 866
11075.78 885
11076.78 894
11077.77 903
11078.77 874
11079.76 895
11080.75 882
11081.75 920
11082.74 868
11083.74 843
11084.73 892
11085.72 876
11086.72 857
11087.71 843
11088.71 825
11089.70 825
11090.70 849
11091.69 798
11092.68 798
11093.68 784
11094.67 850
11095.67 849
11096.66 823
11097.66 817
11098.65 830
11099.65 832
11100.64 845
11101.64 809
11102.63 802
11103.63 836
11104.62 800
11105.62 817
11106.61 781
11107.61 805
11108.60 809
11109.60 804
11110.59 807
11111.59 752
11112.58 723
11113.58 730
11114.57 756
11115.57 753
11116.56 779
11117.56 736
11118.56 785
11119.55 815
11120.55 784
11121.54 779
11122.54 760
11123.54 754
11124.53 753
11125.53 720
11126.52 735
11127.52 761
11128.51 768
11129.51 740
11130.51 732
11131.50 766
11132.50 767
11133.50 714
11134.49 703
11135.49 730
11136.49 727
11137.48 711
11138.48 711
11139.47 738
11140.47 728
11141.47 741
11142.46 763
11143.46 752
11144.46 729
11145.46 770
11146.45 735
11147.45 722
11148.45 740
11149.44 736
11150.44 763
11151.44 754
11152.43 729
11153.43 748
11154.43 724
11155.43 696
11156.42 719
11157.42 713
11158.42 681
11159.42 705
11160.41 693
11161.41 722
11162.41 722
11163.41 743
11164.40 722
11165.40 695
11166.40 699
11167.40 694
11168.39 707
11169.39 724
11170.39 719
11171.39 680
11172.39 658
11173.38 633
11174.38 701
11175.38 707
11176.38 689
11177.38 693
11178.38 702
11179.37 730
11180.37 735
11181.37 714
11182.37 706
11183.37 744
11184.37 704
11185.37 681
11186.36 689
11187.36 713
11188.36 725
11189.36 746
11190.36 727
11191.36 727
11192.36 717
11193.36 759
11194.36 753
11195.35 724
11196.35 715
11197.35 750
11198.35 740
11199.35 742
11200.35 750
11201.35 748
11202.35 722
11203.35 725
11204.35 742
11205.35 751
11206.35 737
11207.35 738
11208.35 728
11209.35 739
11210.35 743
11211.35 744
11212.35 772
11213.35 790
11214.35 767
11215.34 742
11216.35 781
11217.35 752
11218.35 721
11219.35 723
11220.35 740
11221.35 731
11222.35 752
11223.35 753
11224.35 748
11225.35 736
11226.35 754
11227.35 760
11228.35 735
11229.35 742
11230.35 811
11231.35 751
11232.35 765
11233.35 762
11234.35 777
11235.35 776
11236.35 770
11237.36 728
11238.36 769
11239.36 760
11240.36 722
11241.36 752
11242.36 759
11243.36 755
11244.36 757
11245.36 785
11246.37 752
11247.37 743
11248.37 795
11249.37 795
11250.37 783
11251.37 798
11252.38 814
11253.38 827
11254.38 802
11255.38 800
11256.38 832
11257.38 839
11258.39 791
11259.39 822
11260.39 837
11261.39 825
11262.39 846
11263.40 855
11264.40 837
11265.40 841
11266.40 854
11267.40 855
11268.41 872
11269.41 886
11270.41 932
11271.41 915
11272.42 958
11273.42 918
11274.42 902
11275.42 936
11276.43 950
11277.43 963
11278.43 931
11279.44 937
11280.44 920
11281.44 890
11282.44 887
11283.45 845
11284.45 842
11285.45 829
11286.46 809
11287.46 829
11288.46 778
11289.47 773
11290.47 817
11291.47 801
11292.48 737
11293.48 739
11294.48 747
11295.49 740
11296.49 751
11297.49 738
11298.50 750
11299.50 746
11300.51 760
11301.51 769
11302.51 741
11303.52 728
11304.52 737
11305.53 731
11306.53 775
11307.53 775
11308.54 770
11309.54 756
11310.55 768
11311.55 731
11312.55 772
11313.56 788
11314.56 772
11315.57 739
11316.57 807
11317.58 804
11318.58 826
11319.59 794
11320.59 785
11321.59 789
11322.60 779
11323.60 786
11324.61 811
11325.61 776
11326.62 763
11327.62 765
11328.63 775
11329.63 788
11330.64 766
11331.64 789
11332.65 796
11333.65 796
11334.66 803
11335.67 802
11336.67 798
11337.68 877
11338.68 825
11339.69 835
11340.69 808
11341.70 844
11342.70 809
11343.71 828
11344.72 813
11345.72 790
11346.73 799
11347.73 810
11348.74 804
11349.74 730
11350.75 753
11351.76 769
11352.76 758
11353.77 767
11354.78 775
11355.78 773
11356.79 758
11357.79 754
11358.80 695
11359.81 743
11360.81 763
11361.82 749
11362.83 744
11363.83 744
11364.84 745
11365.85 729
11366.85 724
11367.86 718
11368.87 710
11369.87 719
11370.88 740
11371.89 734
11372.89 748
11373.90 741
11374.91 761
11375.92 732
11376.92 722
11377.93 731
11378.94 714
11379.94 740
11380.95 734
11381.96 740
11382.97 756
11383.97 747
11384.98 736
11385.99 738
11387.00 736
11388.00 747
11389.01 721
11390.02 745
11391.03 758
11392.04 748
11393.04 725
11394.05 715
11395.06 721
11396.07 731
11397.08 747
11398.08 764
11399.09 762
11400.10 771
11401.11 758
11402.12 729
11403.12 756
11404.13 791
11405.14 782
11406.15 750
11407.16 745
11408.17 778
11409.18 775
11410.18 760
11411.19 730
11412.20 761
11413.21 748
11414.22 777
11415.23 810
11416.24 794
11417.25 746
11418.25 777
11419.26 805
11420.27 794
11421.28 788
11422.29 808
11423.30 793
11424.31 776
11425.32 840
11426.33 796
11427.34 781
11428.35 805
11429.36 790
11430.37 818
11431.38 792
11432.39 789
11433.39 819
11434.40 796
11435.41 806
11436.42 825
11437.43 834
11438.44 829
11439.45 834
11440.46 798
11441.47 801
11442.48 830
11443.49 818
11444.50 792
11445.51 823
11446.52 809
11447.53 835
11448.55 859
11449.56 843
11450.57 815
11451.58 818
11452.59 840
11453.60 836
11454.61 818
11455.62 859
11456.63 847
11457.64 879
11458.65 842
11459.66 861
11460.67 854
11461.68 870
11462.69 892
11463.71 876
11464.72 879
11465.73 871
11466.74 882
11467.75 874
11468.76 925
11469.77 893
11470.78 879
11471.80 899
11472.81 913
11473.82 959
11474.83 949
11475.84 939
11476.85 927
11477.86 958
11478.88 969
11479.89 957
11480.90 1000
11481.91 950
11482.92 999
11483.93 992
11484.95 956
11485.96 984
11486.97 1007
11487.98 1014
11489.00 1020
11490.01 1043
11491.02 1031
11492.03 1039
11493.04 1061
11494.06 1133
11495.07 1143
11496.08 1099
11497.09 1149
11498.11 1124
11499.12 1145
11500.13 1145
11501.14 1190
11502.16 1193
11503.17 1189
11504.18 1217
11505.20 1196
11506.21 1264
11507.22 1247
11508.23 1296
11509.25 1320
11510.26 1276
11511.27 1318
11512.29 1385
11513.30 1380
11514.31 1402
11515.33 1440
11516.34 1485
11517.35 1499
11518.37 1549
11519.38 1602
11520.39 1641
11521.41 1724
11522.42 1732
11523.43 1773
11524.45 1811
11525.46 1834
11526.47 1868
11527.49 1943
11528.50 2044
11529.52 2108
11530.53 2204
11531.54 2338
11532.56 2467
11533.57 2598
11534.59 2752
11535.60 2897
11536.62 3002
11537.63 3149
11538.64 3240
11539.66 3240
11540.67 3266
11541.69 3251
11542.70 3151
11543.72 3052
11544.73 2875
11545.75 2689
11546.76 2445
11547.77 2327
11548.79 2105
11549.80 1937
11550.82 1876
11551.83 1716
11552.85 1616
11553.86 1539
11554.88 1483
11555.89 1401
11556.91 1376
11557.92 1403
11558.94 1382
11559.95 1396
11560.97 1304
11561.99 1287
11563.00 1336
11564.02 1321
11565.03 1278
11566.05 1303
11567.06 1311
11568.08 1328
11569.09 1311
11570.11 1273
11571.13 1259
11572.14 1330
11573.16 1375
11574.17 1350
11575.19 1327
11576.20 1325
11577.22 1366
11578.24 1335
11579.25 1299
11580.27 1339
11581.29 1326
11582.30 1287
11583.32 1338
11584.33 1288
11585.35 1331
11586.37 1275
11587.38 1284
11588.40 1318
11589.42 1336
11590.43 1351
11591.45 1399
11592.47 1361
11593.48 1425
11594.50 1571
11595.52 1586
11596.53 1645
11597.55 1640
11598.57 1639
11599.58 1674
11600.60 1754
11601.62 1672
11602.64 1691
11603.65 1627
11604.67 1569
11605.69 1543
11606.70 1518
11607.72 1453
11608.74 1448
11609.76 1413
11610.77 1353
11611.79 1319
11612.81 1294
11613.83 1324
11614.84 1310
11615.86 1339
11616.88 1245
11617.90 1278
11618.92 1274
11619.93 1238
11620.95 1231
11621.97 1213
11622.99 1216
11624.01 1236
11625.02 1181
11626.04 1185
11627.06 1156
11628.08 1128
11629.10 1171
11630.11 1121
11631.13 1118
11632.15 1117
11633.17 1092
11634.19 1112
11635.21 1066
11636.23 1064
11637.24 1040
11638.26 1077
11639.28 1070
11640.30 1069
11641.32 1002
11642.34 1002
11643.36 1020
11644.38 1011
11645.39 986
11646.41 966
11647.43 990
11648.45 976
11649.47 952
11650.49 892
11651.51 943
11652.53 929
11653.55 923
11654.57 933
11655.59 937
11656.61 905
11657.63 922
11658.65 911
11659.67 922
11660.69 899
11661.70 918
11662.72 887
11663.74 884
11664.76 883
11665.78 859
11666.80 896
11667.82 892
11668.84 863
11669.86 883
11670.88 873
11671.90 880
11672.92 901
11673.95 864
11674.97 819
11675.99 854
11677.01 863
11678.03 859
11679.05 870
11680.07 881
11681.09 863
11682.11 857
11683.13 875
11684.15 828
11685.17 863
11686.19 832
11687.21 843
11688.23 837
11689.25 840
11690.28 834
11691.30 825
11692.32 805
11693.34 819
11694.36 788
11695.38 811
11696.40 779
11697.42 819
11698.44 776
11699.47 805
11700.49 779
11701.51 772
11702.53 744
11703.55 755
11704.57 748
11705.60 729
11706.62 754
11707.64 755
11708.66 749
11709.68 721
11710.70 724
11711.73 724
11712.75 776
11713.77 749
11714.79 728
11715.81 729
11716.84 688
11717.86 735
11718.88 718
11719.90 730
11720.92 723
11721.95 715
11722.97 702
11723.99 687
11725.01 697
11726.04 707
11727.06 703
11728.08 676
11729.11 683
11730.13 658
11731.15 681
11732.17 699
11733.20 666
11734.22 672
11735.24 680
11736.26 694
11737.29 679
11738.31 663
11739.33 674
11740.36 695
11741.38 636
11742.40 665
11743.43 692
11744.45 659
11745.47 665
11746.50 669
11747.52 647
11748.54 711
11749.57 654
11750.59 674
11751.62 666
11752.64 641
11753.66 670
11754.69 681
11755.71 627
11756.73 637
11757.76 668
11758.78 658
11759.81 661
11760.83 631
11761.85 659
11762.88 614
11763.90 639
11764.93 621
11765.95 649
11766.98 664
11768.00 674
11769.02 666
11770.05 660
11771.07 689
11772.10 655
11773.12 663
11774.15 669
11775.17 668
11776.20 684
11777.22 650
11778.25 661
11779.27 618
11780.30 644
11781.32 657
11782.35 666
11783.37 659
11784.40 623
11785.42 672
11786.45 656
11787.47 649
11788.50 679
11789.52 669
11790.55 668
11791.57 674
11792.60 661
11793.62 651
11794.65 627
11795.67 650
11796.70 654
11797.73 615
11798.75 611
11799.78 686
11800.80 662
11801.83 660
11802.85 648
11803.88 664
11804.91 656
11805.93 647
11806.96 677
11807.98 663
11809.01 653
11810.04 650
11811.06 682
11812.09 667
11813.12 679
11814.14 691
11815.17 676
11816.19 677
11817.22 678
11818.25 663
11819.27 689
11820.30 717
11821.33 705
11822.35 701
11823.38 707
11824.41 725
11825.44 720
11826.46 717
11827.49 736
11828.52 720
11829.54 718
11830.57 775
11831.60 743
11832.62 761
11833.65 782
11834.68 772
11835.71 785
11836.73 712
11837.76 733
11838.79 771
11839.82 747
11840.84 708
11841.87 743
11842.90 735
11843.93 736
11844.95 764
11845.98 755
11847.01 776
11848.04 783
11849.07 758
11850.09 796
11851.12 787
11852.15 780
11853.18 785
11854.21 807
11855.23 838
11856.26 811
11857.29 821
11858.32 834
11859.35 810
11860.38 875
11861.40 902
11862.43 879
11863.46 848
11864.49 855
11865.52 885
11866.55 871
11867.58 881
11868.60 847
11869.63 869
11870.66 908
11871.69 929
11872.72 877
11873.75 900
11874.78 926
11875.81 897
11876.84 938
11877.86 949
11878.89 983
11879.92 921
11880.95 975
11881.98 984
11883.01 939
11884.04 958
11885.07 1030
11886.10 1033
11887.13 995
11888.16 1034
11889.19 1059
11890.22 1049
11891.25 1076
11892.28 1123
11893.31 1155
11894.34 1170
11895.37 1207
11896.40 1257
11897.43 1262
11898.46 1283
11899.49 1335
11900.52 1362
11901.55 1383
11902.58 1400
11903.61 1424
11904.64 1435
11905.67 1441
11906.70 1421
11907.73 1437
11908.76 1395
11909.79 1347
11910.82 1353
11911.85 1319
11912.88 1245
11913.91 1226
11914.94 1216
11915.97 1164
11917.01 1159
11918.04 1191
11919.07 1168
11920.10 1208
11921.13 1152
11922.16 1138
11923.19 1227
11924.22 1200
11925.25 1273
11926.28 1303
11927.32 1364
11928.35 1348
11929.38 1328
11930.41 1349
11931.44 1381
11932.47 1371
11933.50 1413
11934.54 1411
11935.57 1395
11936.60 1291
11937.63 1269
11938.66 1247
11939.70 1204
11940.73 1186
11941.76 1151
11942.79 1103
11943.82 1088
11944.85 1054
11945.89 1048
11946.92 1003
11947.95 963
11948.98 963
11950.02 952
11951.05 951
11952.08 907
11953.11 952
11954.15 971
11955.18 947
11956.21 964
11957.24 948
11958.28 942
11959.31 913
11960.34 888
11961.37 943
11962.41 944
11963.44 933
11964.47 949
11965.51 970
11966.54 958
11967.57 903
11968.60 972
11969.64 1000
11970.67 972
11971.70 979
11972.74 981
11973.77 977
11974.80 971
11975.84 951
11976.87 998
11977.90 988
11978.94 944
11979.97 1003
11981.00 976
11982.04 1012
11983.07 981
11984.11 1006
11985.14 1006
11986.17 1015
11987.21 1008
11988.24 996
11989.28 1000
11990.31 1011
11991.34 990
11992.38 1021
11993.41 993
11994.45 1056
11995.48 1048
11996.51 1003
11997.55 1010
11998.58 999
11999.62 1049
12000.65 1057
12001.69 1080
12002.72 1068
12003.76 1062
12004.79 1078
12005.82 1034
12006.86 1066
12007.89 1107
12008.93 1128
12009.96 1126
12011.00 1112
12012.03 1126
12013.07 1141
12014.10 1165
12015.14 1138
12016.17 1196
12017.21 1172
12018.24 1158
12019.28 1189
12020.32 1215
12021.35 1227
12022.39 1186
12023.42 1203
12024.46 1248
12025.49 1249
12026.53 1214
12027.56 1217
12028.60 1207
12029.64 1213
12030.67 1237
12031.71 1194
12032.74 1194
12033.78 1209
12034.81 1189
12035.85 1159
12036.89 1206
12037.92 1187
12038.96 1242
12039.99 1202
12041.03 1169
12042.07 1193
12043.10 1162
12044.14 1172
12045.18 1173
12046.21 1201
12047.25 1179
12048.29 1196
12049.32 1181
12050.36 1174
12051.40 1226
12052.43 1243
12053.47 1305
12054.51 1243
12055.54 1208
12056.58 1234
12057.62 1311
12058.65 1299
12059.69 1259
12060.73 1247
12061.76 1271
12062.80 1253
12063.84 1238
12064.88 1200
12065.91 1185
12066.95 1204
12067.99 1178
12069.03 1117
12070.06 1074
12071.10 1083
12072.14 1032
12073.18 1094
12074.21 1052
12075.25 1059
12076.29 1055
12077.33 1098
12078.36 1045
12079.40 1040
12080.44 1024
12081.48 998
12082.52 1010
12083.55 1021
12084.59 1010
12085.63 1011
12086.67 1017
12087.71 1022
12088.74 1026
12089.78 1024
12090.82 1018
12091.86 1029
12092.90 1067
12093.94 1042
12094.98 1081
12096.01 1070
12097.05 1068
12098.09 1058
12099.13 1108
12100.17 1108
12101.21 1118
12102.25 1119
12103.28 1144
12104.32 1099
12105.36 1090
12106.40 1104
12107.44 1095
12108.48 1065
12109.52 1060
12110.56 1021
12111.60 969
12112.64 967
12113.68 984
12114.72 955
12115.76 878
12116.79 914
12117.83 915
12118.87 887
12119.91 864
12120.95 821
12121.99 863
12123.03 865
12124.07 863
12125.11 838
12126.15 834
12127.19 797
12128.23 800
12129.27 795
12130.31 802
12131.35 806
12132.39 844
12133.43 788
12134.47 809
12135.51 805
12136.55 813
12137.59 808
12138.63 786
12139.67 803
12140.71 776
12141.76 787
12142.80 798
12143.84 811
12144.88 753
12145.92 765
12146.96 772
12148.00 771
12149.04 771
12150.08 746
12151.12 786
12152.16 739
12153.20 722
12154.25 744
12155.29 742
12156.33 719
12157.37 746
12158.41 756
12159.45 770
12160.49 738
12161.53 767
12162.58 735
12163.62 764
12164.66 743
12165.70 711
12166.74 727
12167.78 704
12168.82 736
12169.87 659
12170.91 688
12171.95 692
12172.99 717
12174.03 708
12175.08 703
12176.12 686
12177.16 694
12178.20 660
12179.24 706
12180.29 723
12181.33 695
12182.37 710
12183.41 678
12184.46 674
12185.50 706
12186.54 715
12187.58 683
12188.63 698
12189.67 674
12190.71 674
12191.75 659
12192.80 693
12193.84 704
12194.88 689
12195.92 677
12196.97 645
12198.01 674
12199.05 683
12200.10 706
12201.14 696
12202.18 667
12203.23 668
12204.27 672
12205.31 653
12206.36 682
12207.40 659
12208.44 670
12209.49 647
12210.53 668
12211.57 660
12212.62 623
12213.66 653
12214.70 631
12215.75 636
12216.79 619
12217.84 624
12218.88 637
12219.92 655
12220.97 617
12222.01 609
12223.06 603
12224.10 652
12225.14 649
12226.19 631
12227.23 620
12228.28 633
12229.32 596
12230.36 601
12231.41 620
12232.45 611
12233.50 630
12234.54 604
12235.59 606
12236.63 599
12237.68 603
12238.72 629
12239.77 637
12240.81 590
12241.86 663
12242.90 601
12243.94 629
12244.99 611
12246.03 619
12247.08 556
12248.13 575
12249.17 625
12250.22 573
12251.26 603
12252.31 607
12253.35 633
12254.40 570
12255.44 589
12256.49 588
12257.53 570
12258.58 546
12259.62 553
12260.67 527
12261.72 539
12262.76 548
12263.81 554
12264.85 539
12265.90 546
12266.94 541
12267.99 539
12269.04 575
12270.08 554
12271.13 580
12272.17 540
12273.22 538
12274.27 536
12275.31 547
12276.36 541
12277.41 546
12278.45 517
12279.50 542
12280.55 544
12281.59 559
12282.64 566
12283.69 549
12284.73 578
12285.78 562
12286.83 575
12287.87 557
12288.92 568
12289.97 524
12291.01 550
12292.06 518
12293.11 558
12294.15 532
12295.20 518
12296.25 526
12297.30 511
12298.34 531
12299.39 497
12300.44 533
12301.48 514
12302.53 524
12303.58 529
12304.63 541
12305.67 512
12306.72 532
12307.77 515
12308.82 529
12309.87 539
12310.91 572
12311.96 535
12313.01 530
12314.06 513
12315.10 509
12316.15 537
12317.20 509
12318.25 530
12319.30 527
12320.34 516
12321.39 523
12322.44 521
12323.49 532
12324.54 528
12325.59 479
12326.63 489
12327.68 515
12328.73 535
12329.78 498
12330.83 513
12331.88 537
12332.93 502
12333.98 509
12335.02 511
12336.07 515
12337.12 528
12338.17 512
12339.22 510
12340.27 513
12341.32 500
12342.37 507
12343.42 524
12344.47 500
12345.51 504
12346.56 495
12347.61 489
12348.66 483
12349.71 497
12350.76 513
12351.81 518
12352.86 517
12353.91 525
12354.96 515
12356.01 535
12357.06 538
12358.11 503
12359.16 503
12360.21 517
12361.26 509
12362.31 524
12363.36 488
12364.41 500
12365.46 525
12366.51 524
12367.56 525
12368.61 500
12369.66 504
12370.71 483
12371.76 496
12372.81 507
12373.86 522
12374.91 514
12375.96 528
12377.01 508
12378.06 507
12379.11 530
12380.17 537
12381.22 534
12382.27 520
12383.32 531
12384.37 478
12385.42 527
12386.47 513
12387.52 525
12388.57 520
12389.62 517
12390.67 555
12391.73 528
12392.78 517
12393.83 507
12394.88 538
12395.93 543
12396.98 530
12398.03 511
12399.09 561
12400.14 536
12401.19 506
12402.24 529
12403.29 538
12404.34 522
12405.40 529
12406.45 524
12407.50 523
12408.55 539
12409.60 529
12410.66 536
12411.71 546
12412.76 534
12413.81 554
12414.86 536
12415.92 532
12416.97 579
12418.02 577
12419.07 535
12420.13 562
12421.18 577
12422.23 588
12423.28 592
12424.34 571
12425.39 561
12426.44 584
12427.49 551
12428.55 562
12429.60 574
12430.65 618
12431.71 601
12432.76 606
12433.81 576
12434.86 593
12435.92 606
12436.97 603
12438.02 585
12439.08 603
12440.13 606
12441.18 648
12442.24 605
12443.29 641
12444.34 617
12445.40 569
12446.45 638
12447.50 576
12448.56 596
12449.61 611
12450.67 626
12451.72 660
12452.77 678
12453.83 669
12454.88 668
12455.94 668
12456.99 701
12458.04 708
12459.10 698
12460.15 741
12461.21 725
12462.26 781
12463.31 762
12464.37 820
12465.42 851
12466.48 887
12467.53 888
12468.59 937
12469.64 958
12470.70 976
12471.75 1042
12472.80 1095
12473.86 1126
12474.91 1141
12475.97 1196
12477.02 1197
12478.08 1205
12479.13 1188
12480.19 1145
12481.24 1190
12482.30 1127
12483.35 1089
12484.41 1019
12485.46 978
12486.52 947
12487.57 936
12488.63 849
12489.69 840
12490.74 796
12491.80 750
12492.85 795
12493.91 783
12494.96 726
12496.02 762
12497.07 713
12498.13 758
12499.19 706
12500.24 673
12501.30 723
12502.35 722
12503.41 709
12504.47 718
12505.52 693
12506.58 718
12507.63 744
12508.69 711
12509.75 739
12510.80 731
12511.86 711
12512.91 687
12513.97 753
12515.03 747
12516.08 696
12517.14 757
12518.20 757
12519.25 753
12520.31 779
12521.37 745
12522.42 744
12523.48 717
12524.54 718
12525.59 718
12526.65 735
12527.71 724
12528.77 711
12529.82 738
12530.88 724
12531.94 695
12532.99 747
12534.05 758
12535.11 708
12536.17 751
12537.22 742
12538.28 748
12539.34 705
12540.40 765
12541.45 753
12542.51 742
12543.57 759
12544.63 802
12545.68 776
12546.74 814
12547.80 774
12548.86 846
12549.92 849
12550.97 848
12552.03 844
12553.09 854
12554.15 847
12555.21 810
12556.26 848
12557.32 896
12558.38 895
12559.44 910
12560.50 867
12561.56 881
12562.61 870
12563.67 842
12564.73 854
12565.79 819
12566.85 795
12567.91 782
12568.97 730
12570.02 767
12571.08 781
12572.14 739
12573.20 742
12574.26 732
12575.32 744
12576.38 746
12577.44 761
12578.50 780
12579.56 745
12580.61 740
12581.67 780
12582.73 780
12583.79 720
12584.85 743
12585.91 744
12586.97 718
12588.03 770
12589.09 773
12590.15 757
12591.21 744
12592.27 732
12593.33 767
12594.39 738
12595.45 741
12596.51 737
12597.57 749
12598.63 763
12599.69 735
12600.75 791
12601.81 751
12602.87 756
12603.93 750
12604.99 716
12606.05 761
12607.11 755
12608.17 789
12609.23 793
12610.29 799
12611.35 764
12612.41 812
12613.47 835
12614.53 797
12615.59 852
12616.66 836
12617.72 824
12618.78 791
12619.84 842
12620.90 864
12621.96 894
12623.02 925
12624.08 932
12625.14 932
12626.20 934
12627.26 947
12628.33 926
12629.39 962
12630.45 944
12631.51 927
12632.57 928
12633.63 972
12634.69 940
12635.76 864
12636.82 898
12637.88 869
12638.94 841
12640.00 856
12641.06 894
12642.13 850
12643.19 805
12644.25 810
12645.31 780
12646.37 756
12647.44 787
12648.50 815
12649.56 779
12650.62 814
12651.68 788
12652.75 777
12653.81 751
12654.87 756
12655.93 778
12657.00 772
12658.06 807
12659.12 754
12660.18 742
12661.25 749
12662.31 739
12663.37 736
12664.43 798
12665.50 841
12666.56 779
12667.62 759
12668.69 762
12669.75 821
12670.81 809
12671.88 812
12672.94 796
12674.00 782
12675.06 818
12676.13 808
12677.19 857
12678.25 804
12679.32 790
12680.38 823
12681.44 811
12682.51 804
12683.57 816
12684.64 836
12685.70 850
12686.76 806
12687.83 852
12688.89 901
12689.95 877
12691.02 886
12692.08 887
12693.15 884
12694.21 851
12695.27 890
12696.34 920
12697.40 934
12698.47 927
12699.53 906
12700.59 954
12701.66 911
12702.72 908
12703.79 975
12704.85 981
12705.92 1005
12706.98 999
12708.05 967
12709.11 1007
12710.18 1001
12711.24 1016
12712.30 1037
12713.37 1035
12714.43 1012
12715.50 1008
12716.56 1032
12717.63 1036
12718.69 1028
12719.76 1078
12720.82 1067
12721.89 1053
12722.95 1108
12724.02 1075
12725.09 1090
12726.15 1139
12727.22 1119
12728.28 1171
12729.35 1161
12730.41 1169
12731.48 1197
12732.54 1201
12733.61 1199
12734.68 1204
12735.74 1195
12736.81 1167
12737.87 1159
12738.94 1175
12740.00 1082
12741.07 1102
12742.14 1051
12743.20 1021
12744.27 1010
12745.33 1009
12746.40 969
12747.47 959
12748.53 950
12749.60 905
12750.67 906
12751.73 960
12752.80 927
12753.87 895
12754.93 850
12756.00 872
12757.07 880
12758.13 844
12759.20 848
12760.27 804
12761.33 825
12762.40 814
12763.47 801
12764.53 830
12765.60 835
12766.67 803
12767.73 815
12768.80 784
12769.87 785
12770.94 794
12772.00 794
12773.07 824
12774.14 745
12775.21 742
12776.27 747
12777.34 727
12778.41 749
12779.48 737
12780.54 724
12781.61 733
12782.68 726
12783.75 750
12784.81 734
12785.88 700
12786.95 724
12788.02 712
12789.09 705
12790.15 733
12791.22 682
12792.29 721
12793.36 711
12794.43 712
12795.49 706
12796.56 737
12797.63 692
12798.70 685
12799.77 710
12800.84 701
12801.90 703
12802.97 690
12804.04 740
12805.11 764
12806.18 681
12807.25 692
12808.32 696
12809.39 727
12810.45 760
12811.52 728
12812.59 706
12813.66 695
12814.73 736
12815.80 710
12816.87 681
12817.94 709
12819.01 719
12820.08 709
12821.15 685
12822.21 734
12823.28 734
12824.35 734
12825.42 734
12826.49 702
12827.56 725
12828.63 733
12829.70 728
12830.77 712
12831.84 700
12832.91 694
12833.98 683
12835.05 711
12836.12 710
12837.19 690
12838.26 672
12839.33 641
12840.40 682
12841.47 648
12842.54 634
12843.61 639
12844.68 638
12845.75 632
12846.82 613
12847.89 604
12848.96 629
12850.03 629
12851.10 649
12852.18 593
12853.25 611
12854.32 600
12855.39 598
12856.46 609
12857.53 599
12858.60 577
12859.67 596
12860.74 609
12861.81 587
12862.88 575
12863.96 595
12865.03 608
12866.10 571
12867.17 575
12868.24 559
12869.31 561
12870.38 565
12871.45 565
12872.53 569
12873.60 580
12874.67 555
12875.74 583
12876.81 571
12877.88 552
12878.96 530
12880.03 522
12881.10 532
12882.17 534
12883.24 509
12884.31 512
12885.39 511
12886.46 498
12887.53 517
12888.60 520
12889.68 505
12890.75 498
12891.82 512
12892.89 517
12893.96 519
12895.04 509
12896.11 471
12897.18 484
12898.25 474
12899.33 470
12900.40 502
12901.47 498
12902.54 515
12903.62 488
12904.69 474
12905.76 487
12906.84 462
12907.91 478
12908.98 499
12910.06 500
12911.13 459
12912.20 501
12913.27 459
12914.35 440
12915.42 461
12916.49 450
12917.57 476
12918.64 458
12919.71 480
12920.79 439
12921.86 464
12922.94 438
12924.01 473
12925.08 475
12926.16 457
12927.23 439
12928.30 443
12929.38 473
12930.45 450
12931.53 429
12932.60 418
12933.67 446
12934.75 469
12935.82 441
12936.90 457
12937.97 457
12939.04 430
12940.12 446
12941.19 431
12942.27 442
12943.34 434
12944.42 433
12945.49 426
12946.56 431
12947.64 417
12948.71 412
12949.79 415
12950.86 432
12951.94 442
12953.01 435
12954.09 415
12955.16 444
12956.24 421
12957.31 414
12958.39 441
12959.46 421
12960.54 378
12961.61 418
12962.69 399
12963.76 440
12964.84 454
12965.91 416
12966.99 410
12968.07 407
12969.14 443
12970.22 427
12971.29 430
12972.37 427
12973.44 440
12974.52 432
12975.59 373
12976.67 416
12977.75 426
12978.82 392
12979.90 395
12980.97 427
12982.05 411
12983.13 430
12984.20 430
12985.28 426
12986.35 392
12987.43 432
12988.51 442
12989.58 428
12990.66 416
12991.74 413
12992.81 431
12993.89 420
12994.97 409
12996.04 432
12997.12 419
12998.20 432
12999.27 406
13000.35 409
13001.43 427
13002.50 425
13003.58 418
13004.66 425
13005.73 436
13006.81 422
13007.89 413
13008.97 441
13010.04 437
13011.12 411
13012.20 395
13013.27 432
13014.35 432
13015.43 429
13016.51 407
13017.58 423
13018.66 436
13019.74 416
13020.82 441
13021.89 403
13022.97 427
13024.05 427
13025.13 418
13026.21 429
13027.28 409
13028.36 461
13029.44 457
13030.52 445
13031.60 430
13032.67 429
13033.75 487
13034.83 437
13035.91 426
13036.99 456
13038.07 468
13039.14 447
13040.22 457
13041.30 445
13042.38 443
13043.46 437
13044.54 436
13045.62 439
13046.69 456
13047.77 453
13048.85 411
13049.93 434
13051.01 448
13052.09 413
13053.17 442
13054.25 414
13055.33 444
13056.40 404
13057.48 436
13058.56 428
13059.64 422
13060.72 411
13061.80 442
13062.88 421
13063.96 436
13065.04 445
13066.12 409
13067.20 420
13068.28 415
13069.36 457
13070.44 436
13071.52 449
13072.60 423
13073.68 408
13074.76 422
13075.84 448
13076.92 439
13078.00 437
13079.08 429
13080.16 424
13081.24 416
13082.32 447
13083.40 430
13084.48 435
13085.56 442
13086.64 420
13087.72 415
13088.80 418
13089.88 421
13090.96 437
13092.04 405
13093.12 414
13094.20 409
13095.28 412
13096.36 441
13097.44 420
13098.52 435
13099.61 459
13100.69 443
13101.77 421
13102.85 426
13103.93 423
13105.01 440
13106.09 430
13107.17 413
13108.25 435
13109.34 432
13110.42 472
13111.50 448
13112.58 448
13113.66 441
13114.74 445
13115.82 450
13116.91 442
13117.99 463
13119.07 451
13120.15 483
13121.23 471
13122.31 473
13123.40 468
13124.48 464
13125.56 450
13126.64 474
13127.72 461
13128.81 471
13129.89 453
13130.97 467
13132.05 464
13133.14 450
13134.22 450
13135.30 479
13136.38 464
13137.47 467
13138.55 466
13139.63 451
13140.71 437
13141.80 442
13142.88 467
13143.96 453
13145.04 452
13146.13 425
13147.21 448
13148.29 451
13149.38 472
13150.46 466
13151.54 479
13152.62 461
13153.71 451
13154.79 450
13155.87 475
13156.96 473
13158.04 455
13159.12 475
13160.21 459
13161.29 455
13162.37 461
13163.46 459
13164.54 442
13165.62 461
13166.71 461
13167.79 448
13168.88 445
13169.96 468
13171.04 487
13172.13 459
13173.21 443
13174.30 421
13175.38 456
13176.46 437
13177.55 422
13178.63 441
13179.72 420
13180.80 455
13181.88 454
13182.97 439
13184.05 448
13185.14 446
13186.22 475
13187.31 454
13188.39 441
13189.48 469
13190.56 462
13191.65 452
13192.73 486
13193.81 456
13194.90 451
13195.98 467
13197.07 475
13198.15 466
13199.24 466
13200.32 474
13201.41 479
13202.49 507
13203.58 486
13204.67 463
13205.75 474
13206.84 476
13207.92 458
13209.01 467
13210.09 451
13211.18 475
13212.26 461
13213.35 439
13214.43 458
13215.52 483
13216.61 498
13217.69 487
13218.78 530
13219.86 481
13220.95 474
13222.04 490
13223.12 469
13224.21 510
13225.29 480
13226.38 468
13227.47 506
13228.55 484
13229.64 504
13230.72 516
13231.81 502
13232.90 521
13233.98 519
13235.07 513
13236.16 490
13237.24 505
13238.33 520
13239.42 526
13240.50 509
13241.59 520
13242.68 513
13243.76 529
13244.85 529
13245.94 519
13247.02 533
13248.11 539
13249.20 533
13250.29 545
13251.37 551
13252.46 562
13253.55 542
13254.63 540
13255.72 531
13256.81 550
13257.90 553
13258.98 568
13260.07 541
13261.16 562
13262.25 544
13263.33 569
13264.42 576
13265.51 563
13266.60 542
13267.69 552
13268.77 570
13269.86 568
13270.95 572
13272.04 596
13273.13 619
13274.21 623
13275.30 631
13276.39 617
13277.48 605
13278.57 604
13279.65 610
13280.74 604
13281.83 637
13282.92 626
13284.01 621
13285.10 634
13286.19 658
13287.27 675
13288.36 669
13289.45 667
13290.54 640
13291.63 638
13292.72 635
13293.81 666
13294.90 648
13295.98 675
13297.07 671
13298.16 669
13299.25 680
13300.34 704
13301.43 701
13302.52 653
13303.61 701
13304.70 706
13305.79 727
13306.88 734
13307.97 702
13309.06 736
13310.15 743
13311.24 710
13312.32 736
13313.41 741
13314.50 764
13315.59 756
13316.68 761
13317.77 772
13318.86 708
13319.95 751
13321.04 746
13322.13 778
13323.22 745
13324.31 744
13325.40 766
13326.49 800
13327.58 788
13328.68 780
13329.77 796
13330.86 801
13331.95 798
13333.04 803
13334.13 837
13335.22 811
13336.31 829
13337.40 836
13338.49 859
13339.58 811
13340.67 796
13341.76 785
13342.85 829
13343.94 824
13345.04 857
13346.13 876
13347.22 841
13348.31 812
13349.40 843
13350.49 856
13351.58 828
13352.67 883
13353.77 828
13354.86 840
13355.95 812
13357.04 886
13358.13 860
13359.22 865
13360.31 880
13361.41 911
13362.50 906
13363.59 884
13364.68 908
13365.77 908
13366.87 943
13367.96 923
13369.05 956
13370.14 958
13371.23 904
13372.33 884
13373.42 922
13374.51 912
13375.60 866
13376.69 872
13377.79 869
13378.88 832
13379.97 804
13381.06 790
13382.16 775
13383.25 784
13384.34 752
13385.43 757
13386.53 740
13387.62 746
13388.71 726
13389.81 724
13390.90 708
13391.99 708
13393.08 707
13394.18 711
13395.27 702
13396.36 691
13397.46 734
13398.55 695
13399.64 688
13400.74 685
13401.83 682
13402.92 680
13404.02 704
13405.11 723
13406.20 723
13407.30 682
13408.39 697
13409.48 675
13410.58 711
13411.67 702
13412.77 712
13413.86 679
13414.95 649
13416.05 658
13417.14 679
13418.23 703
13419.33 685
13420.42 704
13421.52 721
13422.61 686
13423.71 670
13424.80 703
13425.89 674
13426.99 699
13428.08 724
13429.18 689
13430.27 674
13431.37 672
13432.46 722
13433.56 715
13434.65 719
13435.74 687
13436.84 728
13437.93 725
13439.03 752
13440.12 714
13441.22 703
13442.31 689
13443.41 729
13444.50 756
13445.60 750
13446.69 758
13447.79 723
13448.88 766
13449.98 776
13451.08 786
13452.17 766
13453.27 733
13454.36 798
13455.46 836
13456.55 785
13457.65 774
13458.74 772
13459.84 810
13460.94 869
13462.03 794
13463.13 823
13464.22 845
13465.32 866
13466.41 791
13467.51 821
13468.61 842
13469.70 846
13470.80 844
13471.90 836
13472.99 840
13474.09 821
13475.18 819
13476.28 849
13477.38 849
13478.47 884
13479.57 856
13480.67 861
13481.76 876
13482.86 848
13483.96 868
13485.05 897
13486.15 887
13487.25 862
13488.34 880
13489.44 880
13490.54 930
13491.63 938
13492.73 912
13493.83 904
13494.93 910
13496.02 916
13497.12 967
13498.22 956
13499.31 968
13500.41 985
13501.51 1033
13502.61 983
13503.70 985
13504.80 1007
13505.90 1014
13507.00 983
13508.09 941
13509.19 995
13510.29 1007
13511.39 960
13512.49 930
13513.58 972
13514.68 927
13515.78 933
13516.88 904
13517.98 928
13519.07 882
13520.17 866
13521.27 911
13522.37 877
13523.47 898
13524.57 829
13525.66 850
13526.76 845
13527.86 843
13528.96 791
13530.06 823
13531.16 819
13532.25 798
13533.35 789
13534.45 791
13535.55 744
13536.65 775
13537.75 779
13538.85 740
13539.95 741
13541.05 728
13542.14 719
13543.24 735
13544.34 735
13545.44 712
13546.54 724
13547.64 727
13548.74 711
13549.84 688
13550.94 679
13552.04 677
13553.14 674
13554.24 673
13555.34 666
13556.44 674
13557.54 682
13558.64 681
13559.74 655
13560.84 659
13561.94 653
13563.04 697
13564.13 672
13565.23 675
13566.34 677
13567.44 663
13568.54 662
13569.64 667
13570.74 654
13571.84 663
13572.94 671
13574.04 636
13575.14 697
13576.24 669
13577.34 660
13578.44 684
13579.54 686
13580.64 651
13581.74 707
13582.84 676
13583.94 640
13585.04 654
13586.14 645
13587.24 674
13588.35 682
13589.45 648
13590.55 670
13591.65 657
13592.75 639
13593.85 687
13594.95 678
13596.05 656
13597.15 675
13598.26 684
13599.36 684
13600.46 676
13601.56 684
13602.66 702
13603.76 703
13604.86 669
13605.97 653
13607.07 700
13608.17 687
13609.27 676
13610.37 674
13611.47 679
13612.58 684
13613.68 644
13614.78 708
13615.88 684
13616.98 691
13618.09 675
13619.19 708
13620.29 670
13621.39 661
13622.50 648
13623.60 649
13624.70 679
13625.80 654
13626.91 666
13628.01 694
13629.11 691
13630.21 663
13631.32 663
13632.42 688
13633.52 694
13634.62 675
13635.73 684
13636.83 707
13637.93 678
13639.04 666
13640.14 692
13641.24 684
13642.35 695
13643.45 713
13644.55 690
13645.65 687
13646.76 643
13647.86 640
13648.96 664
13650.07 679
13651.17 673
13652.28 652
13653.38 653
13654.48 632
13655.59 646
13656.69 657
13657.79 691
13658.90 693
13660.00 677
13661.11 668
13662.21 634
13663.31 610
13664.42 650
13665.52 658
13666.63 664
13667.73 675
13668.83 660
13669.94 632
13671.04 619
13672.15 659
13673.25 696
13674.36 657
13675.46 669
13676.56 640
13677.67 665
13678.77 680
13679.88 695
13680.98 731
13682.09 676
13683.19 657
13684.30 682
13685.40 692
13686.51 679
13687.61 672
13688.72 686
13689.82 686
13690.93 658
13692.03 680
13693.14 683
13694.24 721
13695.35 690
13696.45 696
13697.56 721
13698.66 717
13699.77 700
13700.87 688
13701.98 687
13703.09 725
13704.19 753
13705.30 730
13706.40 721
13707.51 722
13708.61 754
13709.72 783
13710.83 749
13711.93 782
13713.04 762
13714.14 789
13715.25 787
13716.36 805
13717.46 790
13718.57 798
13719.67 777
13720.78 801
13721.89 811
13722.99 822
13724.10 837
13725.21 838
13726.31 848
13727.42 818
13728.53 833
13729.63 877
13730.74 885
13731.85 873
13732.95 828
13734.06 854
13735.17 870
13736.27 895
13737.38 915
13738.49 915
13739.59 908
13740.70 889
13741.81 912
13742.92 955
13744.02 969
13745.13 972
13746.24 986
13747.35 949
13748.45 1017
13749.56 1035
13750.67 1090
13751.78 1054
13752.88 1109
13753.99 1164
13755.10 1158
13756.21 1205
13757.31 1223
13758.42 1260
13759.53 1262
13760.64 1274
13761.75 1302
13762.85 1330
13763.96 1298
13765.07 1300
13766.18 1298
13767.29 1300
13768.39 1308
13769.50 1248
13770.61 1220
13771.72 1248
13772.83 1208
13773.94 1158
13775.04 1219
13776.15 1224
13777.26 1156
13778.37 1101
13779.48 1121
13780.59 1078
13781.70 1041
13782.80 991
13783.91 1017
13785.02 958
13786.13 950
13787.24 937
13788.35 911
13789.46 929
13790.57 879
13791.68 852
13792.79 848
13793.90 864
13795.00 811
13796.11 805
13797.22 771
13798.33 775
13799.44 785
13800.55 787
13801.66 769
13802.77 778
13803.88 758
13804.99 759
13806.10 752
13807.21 768
13808.32 749
13809.43 731
13810.54 746
13811.65 707
13812.76 720
13813.87 748
13814.98 687
13816.09 690
13817.20 683
13818.31 669
13819.42 696
13820.53 693
13821.64 707
13822.75 700
13823.86 721
13824.97 722
13826.08 692
13827.19 692
13828.30 734
13829.41 673
13830.53 690
13831.64 678
13832.75 628
13833.86 688
13834.97 682
13836.08 703
13837.19 661
13838.30 674
13839.41 663
13840.52 717
13841.64 687
13842.75 657
13843.86 680
13844.97 694
13846.08 727
13847.19 704
13848.30 677
13849.41 714
13850.53 677
13851.64 663
13852.75 705
13853.86 718
13854.97 687
13856.08 699
13857.20 697
13858.31 702
13859.42 692
13860.53 706
13861.64 725
13862.76 669
13863.87 697
13864.98 714
13866.09 706
13867.20 727
13868.32 697
13869.43 707
13870.54 700
13871.65 731
13872.77 721
13873.88 720
13874.99 715
13876.10 730
13877.22 771
13878.33 769
13879.44 732
13880.55 716
13881.67 778
13882.78 747
13883.89 756
13885.01 731
13886.12 761
13887.23 744
13888.34 804
13889.46 757
13890.57 761
13891.68 776
13892.80 801
13893.91 829
13895.02 809
13896.14 804
13897.25 799
13898.36 831
13899.48 812
13900.59 778
13901.70 796
13902.82 805
13903.93 772
13905.05 762
13906.16 723
13907.27 734
13908.39 748
13909.50 731
13910.61 705
13911.73 700
13912.84 682
13913.96 686
13915.07 733
13916.19 656
13917.30 698
13918.41 660
13919.53 699
13920.64 667
13921.76 647
13922.87 680
13923.99 664
13925.10 631
13926.21 660
13927.33 713
13928.44 700
13929.56 669
13930.67 627
13931.79 683
13932.90 644
13934.02 673
13935.13 668
13936.25 636
13937.36 629
13938.48 656
13939.59 674
13940.71 686
13941.82 613
13942.94 663
13944.05 682
13945.17 638
13946.28 652
13947.40 637
13948.52 581
13949.63 621
13950.75 640
13951.86 601
13952.98 619
13954.09 601
13955.21 615
13956.32 607
13957.44 617
13958.56 606
13959.67 654
13960.79 598
13961.90 653
13963.02 598
13964.14 641
13965.25 623
13966.37 639
13967.48 627
13968.60 614
13969.72 597
13970.83 641
13971.95 646
13973.07 668
13974.18 627
13975.30 602
13976.42 619
13977.53 619
13978.65 637
13979.77 598
13980.88 627
13982.00 630
13983.12 628
13984.23 646
13985.35 639
13986.47 645
13987.58 615
13988.70 654
13989.82 639
13990.94 624
13992.05 620
13993.17 639
13994.29 627
13995.40 622
13996.52 612
13997.64 619
13998.76 601
13999.87 621
14000.99 619
14002.11 642
14003.23 618
14004.35 622
14005.46 655
14006.58 661
14007.70 644
14008.82 643
14009.93 650
14011.05 668
14012.17 661
14013.29 656
14014.41 669
14015.52 650
14016.64 659
14017.76 681
14018.88 639
14020.00 616
14021.12 638
14022.23 680
14023.35 679
14024.47 688
14025.59 682
14026.71 678
14027.83 726
14028.95 695
14030.06 667
14031.18 690
14032.30 682
14033.42 696
14034.54 713
14035.66 724
14036.78 672
14037.90 670
14039.02 683
14040.14 676
14041.25 716
14042.37 727
14043.49 738
14044.61 699
14045.73 755
14046.85 721
14047.97 743
14049.09 753
14050.21 741
14051.33 746
14052.45 764
14053.57 774
14054.69 775
14055.81 794
14056.93 810
14058.05 797
14059.17 820
14060.29 802
14061.41 796
14062.53 835
14063.65 861
14064.77 846
14065.89 822
14067.01 891
14068.13 891
14069.25 863
14070.37 870
14071.49 908
14072.61 929
14073.73 950
14074.85 925
14075.97 963
14077.09 946
14078.21 937
14079.33 951
14080.45 956
14081.57 947
14082.69 963
14083.82 976
14084.94 942
14086.06 957
14087.18 990
14088.30 1001
14089.42 998
14090.54 948
14091.66 997
14092.78 993
14093.91 1013
14095.03 966
14096.15 1005
14097.27 999
14098.39 981
14099.51 1005
14100.63 991
14101.76 999
14102.88 990
14104.00 957
14105.12 972
14106.24 951
14107.36 939
14108.49 943
14109.61 922
14110.73 869
14111.85 864
14112.97 853
14114.10 856
14115.22 807
14116.34 799
14117.46 824
14118.58 833
14119.71 798
14120.83 762
14121.95 759
14123.07 755
14124.20 781
14125.32 772
14126.44 747
14127.56 771
14128.69 741
14129.81 726
14130.93 737
14132.06 727
14133.18 707
14134.30 717
14135.42 735
14136.55 706
14137.67 707
14138.79 691
14139.92 731
14141.04 724
14142.16 698
14143.29 690
14144.41 676
14145.53 678
14146.66 701
14147.78 684
14148.90 689
14150.03 688
14151.15 674
14152.27 678
14153.40 666
14154.52 681
14155.64 676
14156.77 650
14157.89 651
14159.02 668
14160.14 633
14161.26 652
14162.39 679
14163.51 692
14164.64 677
14165.76 645
14166.88 666
14168.01 679
14169.13 649
14170.26 676
14171.38 642
14172.51 680
14173.63 664
14174.75 652
14175.88 631
14177.00 644
14178.13 622
14179.25 649
14180.38 652
14181.50 605
14182.63 645
14183.75 643
14184.88 618
14186.00 595
14187.13 591
14188.25 595
14189.38 637
14190.50 629
14191.63 604
14192.75 584
14193.88 631
14195.00 614
14196.13 587
14197.25 613
14198.38 600
14199.50 591
14200.63 602
14201.76 604
14202.88 594
14204.01 578
14205.13 579
14206.26 611
14207.38 561
14208.51 559
14209.64 571
14210.76 603
14211.89 598
14213.01 576
14214.14 590
14215.27 565
14216.39 574
14217.52 577
14218.64 551
14219.77 559
14220.90 561
14222.02 540
14223.15 582
14224.28 563
14225.40 569
14226.53 537
14227.66 570
14228.78 552
14229.91 542
14231.04 546
14232.16 564
14233.29 551
14234.42 520
14235.54 524
14236.67 532
14237.80 544
14238.92 543
14240.05 514
14241.18 531
14242.31 513
14243.43 530
14244.56 501
14245.69 517
14246.82 512
14247.94 533
14249.07 506
14250.20 495
14251.33 503
14252.45 484
14253.58 519
14254.71 508
14255.84 498
14256.96 503
14258.09 492
14259.22 479
14260.35 489
14261.47 506
14262.60 488
14263.73 474
14264.86 496
14265.99 492
14267.12 483
14268.24 469
14269.37 487
14270.50 479
14271.63 484
14272.76 477
14273.89 486
14275.01 484
14276.14 473
14277.27 453
14278.40 476
14279.53 465
14280.66 450
14281.79 460
14282.91 457
14284.04 443
14285.17 427
14286.30 474
14287.43 468
14288.56 451
14289.69 442
14290.82 463
14291.95 435
14293.08 429
14294.20 433
14295.33 456
14296.46 435
14297.59 456
14298.72 442
14299.85 478
14300.98 449
14302.11 447
14303.24 459
14304.37 446
14305.50 411
14306.63 413
14307.76 434
14308.89 415
14310.02 428
14311.15 460
14312.28 448
14313.41 437
14314.54 421
14315.67 432
14316.80 425
14317.93 429
14319.06 420
14320.19 420
14321.32 427
14322.45 423
14323.58 430
14324.71 429
14325.84 433
14326.97 422
14328.10 428
14329.23 389
14330.36 433
14331.49 406
14332.62 420
14333.76 448
14334.89 393
14336.02 412
14337.15 423
14338.28 388
14339.41 420
14340.54 424
14341.67 425
14342.80 391
14343.93 389
14345.07 422
14346.20 384
14347.33 401
14348.46 405
14349.59 404
14350.72 380
14351.85 409
14352.99 429
14354.12 413
14355.25 407
14356.38 422
14357.51 414
14358.64 367
14359.78 370
14360.91 391
14362.04 434
14363.17 395
14364.30 400
14365.44 414
14366.57 439
14367.70 446
14368.83 421
14369.96 389
14371.10 401
14372.23 428
14373.36 398
14374.49 382
14375.63 420
14376.76 430
14377.89 378
14379.02 406
14380.16 396
14381.29 426
14382.42 424
14383.55 421
14384.69 408
14385.82 399
14386.95 398
14388.09 397
14389.22 447
14390.35 441
14391.49 426
14392.62 421
14393.75 418
14394.89 417
14396.02 433
14397.15 413
14398.28 426
14399.42 396
14400.55 414
14401.69 433
14402.82 394
14403.95 419
14405.09 407
14406.22 401
14407.35 420
14408.49 441
14409.62 441
14410.75 444
14411.89 428
14413.02 450
14414.16 468
14415.29 451
14416.42 448
14417.56 458
14418.69 480
14419.83 483
14420.96 472
14422.10 450
14423.23 447
14424.36 477
14425.50 449
14426.63 463
14427.77 501
14428.90 479
14430.04 467
14431.17 467
14432.31 481
14433.44 483
14434.58 500
14435.71 472
14436.85 480
14437.98 463
14439.12 483
14440.25 473
14441.39 465
14442.52 488
14443.66 484
14444.79 486
14445.93 467
14447.06 485
14448.20 479
14449.33 512
14450.47 463
14451.60 469
14452.74 508
14453.87 492
14455.01 513
14456.14 506
14457.28 528
14458.42 508
14459.55 509
14460.69 498
14461.82 511
14462.96 494
14464.10 533
14465.23 528
14466.37 520
14467.50 505
14468.64 542
14469.78 539
14470.91 535
14472.05 491
14473.18 533
14474.32 529
14475.46 547
14476.59 534
14477.73 550
14478.87 534
14480.00 517
14481.14 510
14482.28 495
14483.41 546
14484.55 536
14485.69 530
14486.82 499
14487.96 525
14489.10 506
14490.23 500
14491.37 503
14492.51 516
14493.65 504
14494.78 496
14495.92 508
14497.06 510
14498.19 514
14499.33 500
14500.47 501
14501.61 519
14502.74 534
14503.88 494
14505.02 528
14506.16 496
14507.29 515
14508.43 507
14509.57 514
14510.71 488
14511.85 527
14512.98 544
14514.12 499
14515.26 517
14516.40 492
14517.54 509
14518.67 521
14519.81 521
14520.95 481
14522.09 488
14523.23 461
14524.36 520
14525.50 486
14526.64 438
14527.78 452
14528.92 449
14530.06 484
14531.19 450
14532.33 458
14533.47 457
14534.61 462
14535.75 442
14536.89 450
14538.03 464
14539.17 464
14540.31 477
14541.44 480
14542.58 457
14543.72 472
14544.86 474
14546.00 474
14547.14 462
14548.28 464
14549.42 483
14550.56 444
14551.70 456
14552.84 456
14553.98 464
14555.12 476
14556.25 474
14557.39 450
14558.53 464
14559.67 468
14560.81 469
14561.95 467
14563.09 465
14564.23 471
14565.37 465
14566.51 489
14567.65 466
14568.79 473
14569.93 461
14571.07 489
14572.21 494
14573.35 470
14574.49 463
14575.63 491
14576.77 488
14577.92 489
14579.06 485
14580.20 469
14581.34 473
14582.48 493
14583.62 521
14584.76 474
14585.90 485
14587.04 491
14588.18 529
14589.32 496
14590.46 487
14591.60 525
14592.74 548
14593.89 485
14595.03 552
14596.17 545
14597.31 533
14598.45 511
14599.59 552
14600.73 536
14601.87 521
14603.02 532
14604.16 517
14605.30 545
14606.44 519
14607.58 558
14608.72 561
14609.86 547
14611.01 549
14612.15 560
14613.29 551
14614.43 579
14615.57 586
14616.72 553
14617.86 569
14619.00 609
14620.14 591
14621.28 589
14622.43 603
14623.57 597
14624.71 667
14625.85 634
14627.00 659
14628.14 663
14629.28 655
14630.42 612
14631.56 649
14632.71 686
14633.85 701
14634.99 678
14636.14 686
14637.28 701
14638.42 664
14639.56 702
14640.71 659
14641.85 662
14642.99 632
14644.14 593
14645.28 590
14646.42 594
14647.56 565
14648.71 576
14649.85 549
14650.99 519
14652.14 493
14653.28 497
14654.42 487
14655.57 502
14656.71 480
14657.85 471
14659.00 469
14660.14 458
14661.29 472
14662.43 461
14663.57 463
14664.72 439
14665.86 428
14667.00 432
14668.15 453
14669.29 425
14670.44 411
14671.58 413
14672.73 423
14673.87 443
14675.01 446
14676.16 445
14677.30 401
14678.45 419
14679.59 407
14680.74 401
14681.88 393
14683.02 408
14684.17 393
14685.31 393
14686.46 418
14687.60 389
14688.75 387
14689.89 386
14691.04 373
14692.18 389
14693.33 382
14694.47 371
14695.62 373
14696.76 349
14697.91 397
14699.05 357
14700.20 397
14701.34 360
14702.49 374
14703.63 370
14704.78 374
14705.92 400
14707.07 357
14708.22 384
14709.36 377
14710.51 384
14711.65 367
14712.80 332
14713.94 340
14715.09 372
14716.23 353
14717.38 394
14718.53 370
14719.67 362
14720.82 346
14721.96 378
14723.11 346
14724.26 365
14725.40 344
14726.55 359
14727.70 349
14728.84 365
14729.99 359
14731.13 326
14732.28 345
14733.43 345
14734.57 340
14735.72 324
14736.87 334
14738.01 332
14739.16 363
14740.31 353
14741.45 323
14742.60 346
14743.75 359
14744.89 319
14746.04 358
14747.19 357
14748.34 361
14749.48 350
14750.63 343
14751.78 345
14752.92 337
14754.07 359
14755.22 361
14756.37 340
14757.51 331
14758.66 348
14759.81 328
14760.96 348
14762.10 358
14763.25 328
14764.40 324
14765.55 332
14766.70 329
14767.84 321
14768.99 335
14770.14 310
14771.29 336
14772.43 309
14773.58 342
14774.73 318
14775.88 312
14777.03 317
14778.18 300
14779.32 331
14780.47 320
14781.62 317
14782.77 308
14783.92 347
14785.07 309
14786.21 331
14787.36 309
14788.51 312
14789.66 309
14790.81 304
14791.96 314
14793.11 294
14794.26 305
14795.40 282
14796.55 285
14797.70 301
14798.85 299
14800.00 301
14801.15 298
14802.30 259
14803.45 278
14804.60 303
14805.75 293
14806.90 285
14808.05 279
14809.19 274
14810.34 317
14811.49 311
14812.64 298
14813.79 268
14814.94 300
14816.09 287
14817.24 271
14818.39 259
14819.54 264
14820.69 310
14821.84 288
14822.99 296
14824.14 262
14825.29 279
14826.44 297
14827.59 293
14828.74 287
14829.89 268
14831.04 265
14832.19 279
14833.34 258
14834.49 261
14835.64 262
14836.79 268
14837.95 281
14839.10 278
14840.25 271
14841.40 289
14842.55 281
14843.70 274
14844.85 265
14846.00 240
14847.15 255
14848.30 286
14849.45 299
14850.60 261
14851.76 271
14852.91 263
14854.06 238
14855.21 268
14856.36 248
14857.51 266
14858.66 253
14859.81 285
14860.97 242
14862.12 280
14863.27 251
14864.42 257
14865.57 240
14866.72 263
14867.88 231
14869.03 236
14870.18 251
14871.33 236
14872.48 255
14873.64 250
14874.79 271
14875.94 264
14877.09 252
14878.24 253
14879.40 243
14880.55 236
14881.70 241
14882.85 254
14884.00 234
14885.16 238
14886.31 274
14887.46 244
14888.61 228
14889.77 277
14890.92 257
14892.07 256
14893.23 242
14894.38 248
14895.53 244
14896.68 266
14897.84 232
14898.99 266
14900.14 245
14901.30 227
14902.45 238
14903.60 251
14904.75 274
14905.91 267
14907.06 241
14908.21 252
14909.37 252
14910.52 247
14911.67 245
14912.83 263
14913.98 256
14915.14 249
14916.29 251
14917.44 236
14918.60 251
14919.75 239
14920.90 246
14922.06 248
14923.21 237
14924.37 243
14925.52 234
14926.67 267
14927.83 248
14928.98 254
14930.14 243
14931.29 254
14932.44 234
14933.60 257
14934.75 226
14935.91 259
14937.06 262
14938.22 256
14939.37 258
14940.52 235
14941.68 260
14942.83 222
14943.99 254
14945.14 233
14946.30 243
14947.45 253
14948.61 276
14949.76 223
14950.92 240
14952.07 232
14953.23 240
14954.38 235
14955.54 236
14956.69 240
14957.85 264
14959.00 227
14960.16 257
14961.31 277
14962.47 245
14963.62 252
14964.78 253
14965.94 244
14967.09 260
14968.25 263
14969.40 250
14970.56 238
14971.71 244
14972.87 256
14974.03 250
14975.18 247
14976.34 251
14977.49 252
14978.65 272
14979.81 256
14980.96 238
14982.12 269
14983.27 273
14984.43 251
14985.59 263
14986.74 276
14987.90 223
14989.06 249
14990.21 262
14991.37 283
14992.53 262
14993.68 251
14994.84 247
14996.00 259
14997.15 232
14998.31 246
14999.47 255
15000.62 252
15001.78 238
15002.94 255
15004.09 219
15005.25 232
15006.41 239
15007.56 236
15008.72 229
15009.88 219
15011.04 243
15012.19 226
15013.35 216
15014.51 234
15015.67 234
15016.82 218
15017.98 258
15019.14 250
15020.30 233
15021.45 256
15022.61 225
15023.77 228
15024.93 236
15026.08 226
15027.24 226
15028.40 251
15029.56 256
15030.72 252
15031.87 229
15033.03 232
15034.19 234
15035.35 228
15036.51 231
15037.67 250
15038.82 231
15039.98 228
15041.14 236
15042.30 260
15043.46 235
15044.62 243
15045.78 235
15046.93 232
15048.09 236
15049.25 238
15050.41 228
15051.57 236
15052.73 234
15053.89 243
15055.05 236
15056.20 223
15057.36 234
15058.52 251
15059.68 246
15060.84 228
15062.00 238
15063.16 259
15064.32 233
15065.48 227
15066.64 235
15067.80 231
15068.96 237
15070.12 247
15071.28 237
15072.44 252
15073.60 256
15074.76 234
15075.91 250
15077.07 246
15078.23 249
15079.39 254
15080.55 256
15081.71 259
15082.87 259
15084.03 223
15085.19 245
15086.35 244
15087.51 235
15088.68 243
15089.84 218
15091.00 201
15092.16 253
15093.32 249
15094.48 263
15095.64 235
15096.80 220
15097.96 268
15099.12 246
15100.28 242
15101.44 242
15102.60 229
15103.76 233
15104.92 244
15106.08 230
15107.25 244
15108.41 220
15109.57 262
15110.73 269
15111.89 265
15113.05 220
15114.21 271
15115.37 283
15116.54 260
15117.70 268
15118.86 241
15120.02 240
15121.18 248
15122.34 271
15123.50 259
15124.67 267
15125.83 247
15126.99 271
15128.15 243
15129.31 278
15130.47 249
15131.64 263
15132.80 267
15133.96 255
15135.12 264
15136.28 264
15137.45 269
15138.61 271
15139.77 257
15140.93 266
15142.10 275
15143.26 275
15144.42 259
15145.58 253
15146.75 277
15147.91 276
15149.07 255
15150.23 280
15151.40 270
15152.56 261
15153.72 287
15154.88 290
15156.05 288
15157.21 306
15158.37 314
15159.54 282
15160.70 274
15161.86 296
15163.03 277
15164.19 280
15165.35 283
15166.52 287
15167.68 300
15168.84 280
15170.01 296
15171.17 285
15172.33 315
15173.50 304
15174.66 335
15175.82 327
15176.99 302
15178.15 304
15179.31 319
15180.48 333
15181.64 303
15182.81 308
15183.97 299
15185.13 326
15186.30 310
15187.46 319
15188.63 356
15189.79 327
15190.95 314
15192.12 337
15193.28 349
15194.45 347
15195.61 309
15196.78 345
15197.94 346
15199.10 335
15200.27 346
15201.43 349
15202.60 331
15203.76 328
15204.93 314
15206.09 351
15207.26 367
15208.42 344
15209.59 338
15210.75 352
15211.92 333
15213.08 344
15214.25 370
15215.41 339
15216.58 337
15217.74 341
15218.91 362
15220.07 358
15221.24 366
15222.40 402
15223.57 377
15224.74 390
15225.90 366
15227.07 382
15228.23 367
15229.40 372
15230.56 412
15231.73 405
15232.89 379
15234.06 425
15235.23 390
15236.39 406
15237.56 407
15238.72 393
15239.89 382
15241.06 379
15242.22 393
15243.39 391
15244.56 411
15245.72 394
15246.89 384
15248.05 389
15249.22 374
15250.39 398
15251.55 368
15252.72 368
15253.89 369
15255.05 346
15256.22 361
15257.39 373
15258.55 350
15259.72 346
15260.89 346
15262.05 350
15263.22 336
15264.39 295
15265.56 323
15266.72 363
15267.89 340
15269.06 294
15270.22 313
15271.39 319
15272.56 335
15273.73 304
15274.89 293
15276.06 298
15277.23 308
15278.40 324
15279.56 315
15280.73 283
15281.90 308
15283.07 323
15284.23 308
15285.40 314
15286.57 307
15287.74 324
15288.91 321
15290.07 296
15291.24 280
15292.41 315
15293.58 328
15294.75 301
15295.92 349
15297.08 292
15298.25 307
15299.42 318
15300.59 326
15301.76 341
15302.93 313
15304.09 308
15305.26 333
15306.43 348
15307.60 309
15308.77 310
15309.94 325
15311.11 336
15312.28 317
15313.44 334
15314.61 345
15315.78 322
15316.95 312
15318.12 329
15319.29 306
15320.46 310
15321.63 354
15322.80 343
15323.97 349
15325.14 339
15326.30 317
15327.47 329
15328.64 335
15329.81 334
15330.98 354
15332.15 323
15333.32 348
15334.49 329
15335.66 359
15336.83 338
15338.00 358
15339.17 358
15340.34 372
15341.51 363
15342.68 370
15343.85 343
15345.02 363
15346.19 367
15347.36 348
15348.53 403
15349.70 363
15350.87 374
15352.04 376
15353.21 373
15354.38 373
15355.55 368
15356.72 388
15357.90 372
15359.07 365
15360.24 407
15361.41 421
15362.58 418
15363.75 396
15364.92 412
15366.09 429
15367.26 395
15368.43 415
15369.60 422
15370.77 408
15371.95 419
15373.12 410
15374.29 400
15375.46 390
15376.63 431
15377.80 434
15378.97 408
15380.15 394
15381.32 398
15382.49 409
15383.66 395
15384.83 366
15386.00 403
15387.17 393
15388.35 400
15389.52 398
15390.69 372
15391.86 405
15393.03 389
15394.21 363
15395.38 363
15396.55 377
15397.72 391
15398.89 402
15400.07 364
15401.24 368
15402.41 369
15403.58 380
15404.76 350
15405.93 357
15407.10 326
15408.27 342
15409.45 357
15410.62 343
15411.79 323
15412.96 322
15414.14 343
15415.31 343
15416.48 319
15417.66 304
15418.83 337
15420.00 310
15421.17 293
15422.35 284
15423.52 286
15424.69 295
15425.87 303
15427.04 301
15428.21 305
15429.39 306
15430.56 322
15431.73 329
15432.91 302
15434.08 313
15435.25 308
15436.43 302
15437.60 281
15438.77 299
15439.95 303
15441.12 300
15442.30 284
15443.47 278
15444.64 280
15445.82 304
15446.99 264
15448.17 285
15449.34 291
15450.51 283
15451.69 284
15452.86 291
15454.04 318
15455.21 271
15456.39 307
15457.56 300
15458.73 283
15459.91 267
15461.08 295
15462.26 292
15463.43 288
15464.61 296
15465.78 289
15466.96 289
15468.13 293
15469.31 273
15470.48 284
15471.66 283
15472.83 283
15474.01 271
15475.18 285
15476.36 302
15477.53 277
15478.71 307
15479.88 307
15481.06 296
15482.23 281
15483.41 286
15484.58 290
15485.76 281
15486.93 277
15488.11 277
15489.29 306
15490.46 288
15491.64 295
15492.81 303
15493.99 289
15495.16 267
15496.34 290
15497.52 279
15498.69 293
15499.87 285
15501.04 287
15502.22 273
15503.40 277
15504.57 276
15505.75 302
15506.92 291
15508.10 285
15509.28 321
15510.45 287
15511.63 295
15512.81 311
15513.98 315
15515.16 287
15516.34 308
15517.51 302
15518.69 308
15519.87 293
15521.04 322
15522.22 313
15523.40 310
15524.57 292
15525.75 308
15526.93 322
15528.11 317
15529.28 282
15530.46 283
15531.64 304
15532.81 310
15533.99 304
15535.17 300
15536.35 307
15537.52 327
15538.70 320
15539.88 316
15541.06 316
15542.23 318
15543.41 289
15544.59 296
15545.77 276
15546.95 315
15548.12 308
15549.30 303
15550.48 302
15551.66 321
15552.83 296
15554.01 296
15555.19 307
15556.37 297
15557.55 281
15558.73 297
15559.90 344
15561.08 307
15562.26 311
15563.44 312
15564.62 325
15565.80 358
15566.97 344
15568.15 309
15569.33 315
15570.51 308
15571.69 321
15572.87 333
15574.05 330
15575.23 327
15576.40 342
15577.58 330
15578.76 342
15579.94 347
15581.12 366
15582.30 342
15583.48 374
15584.66 370
15585.84 367
15587.02 389
15588.20 347
15589.38 353
15590.56 402
15591.73 354
15592.91 367
15594.09 362
15595.27 371
15596.45 384
15597.63 402
15598.81 390
15599.99 413
15601.17 373
15602.35 366
15603.53 399
15604.71 407
15605.89 426
15607.07 421
15608.25 403
15609.43 395
15610.61 402
15611.79 413
15612.97 397
15614.15 395
15615.33 429
15616.51 416
15617.69 414
15618.88 410
15620.06 439
15621.24 419
15622.42 446
15623.60 427
15624.78 442
15625.96 440
15627.14 447
15628.32 427
15629.50 447
15630.68 451
15631.86 441
15633.05 471
15634.23 482
15635.41 471
15636.59 481
15637.77 478
15638.95 470
15640.13 498
15641.31 504
15642.50 472
15643.68 492
15644.86 515
15646.04 483
15647.22 524
15648.40 477
15649.58 470
15650.77 465
15651.95 513
15653.13 468
15654.31 493
15655.49 496
15656.68 490
15657.86 468
15659.04 489
15660.22 507
15661.40 493
15662.59 485
15663.77 465
15664.95 438
15666.13 440
15667.32 447
15668.50 482
15669.68 490
15670.86 473
15672.05 466
15673.23 470
15674.41 456
15675.59 471
15676.78 441
15677.96 466
15679.14 468
15680.32 493
15681.51 452
15682.69 467
15683.87 445
15685.06 455
15686.24 440
15687.42 450
15688.61 456
15689.79 443
15690.97 443
15692.16 432
15693.34 417
15694.52 440
15695.71 446
15696.89 451
15698.07 464
15699.26 467
15700.44 428
15701.62 449
15702.81 446
15703.99 446
15705.17 469
15706.36 458
15707.54 449
15708.73 446
15709.91 452
15711.09 458
15712.28 472
15713.46 498
15714.65 495
15715.83 462
15717.02 468
15718.20 459
15719.38 474
15720.57 469
15721.75 480
15722.94 487
15724.12 477
15725.31 480
15726.49 499
15727.68 485
15728.86 479
15730.04 485
15731.23 493
15732.41 475
15733.60 501
15734.78 520
15735.97 520
15737.15 513
15738.34 477
15739.52 503
15740.71 545
15741.89 497
15743.08 541
15744.27 558
15745.45 549
15746.64 532
15747.82 543
15749.01 560
15750.19 589
15751.38 591
15752.56 572
15753.75 609
15754.93 616
15756.12 555
15757.31 566
15758.49 574
15759.68 579
15760.86 592
15762.05 557
15763.24 551
15764.42 568
15765.61 586
15766.79 582
15767.98 582
15769.17 561
15770.35 534
15771.54 542
15772.72 525
15773.91 534
15775.10 524
15776.28 526
15777.47 546
15778.66 530
15779.84 544
15781.03 519
15782.22 503
15783.40 499
15784.59 523
15785.78 485
15786.96 517
15788.15 510
15789.34 499
15790.53 477
15791.71 494
15792.90 482
15794.09 495
15795.27 448
15796.46 459
15797.65 489
15798.84 470
15800.02 444
15801.21 445
15802.40 477
15803.59 445
15804.77 437
15805.96 484
15807.15 478
15808.34 423
15809.52 433
15810.71 438
15811.90 463
15813.09 426
15814.28 432
15815.46 437
15816.65 438
15817.84 432
15819.03 455
15820.22 452
15821.40 452
15822.59 452
15823.78 451
15824.97 445
15826.16 441
15827.35 473
15828.53 461
15829.72 479
15830.91 429
15832.10 422
15833.29 439
15834.48 438
15835.67 450
15836.85 453
15838.04 472
15839.23 444
15840.42 432
15841.61 424
15842.80 399
15843.99 446
15845.18 447
15846.37 434
15847.55 436
15848.74 436
15849.93 429
15851.12 446
15852.31 449
15853.50 453
15854.69 460
15855.88 479
15857.07 452
15858.26 432
15859.45 461
15860.64 485
15861.83 480
15863.02 468
15864.21 466
15865.40 450
15866.59 461
15867.78 472
15868.97 477
15870.16 458
15871.35 456
15872.54 498
15873.73 481
15874.92 500
15876.11 493
15877.30 489
15878.49 489
15879.68 470
15880.87 499
15882.06 454
15883.25 483
15884.44 481
15885.63 494
15886.82 497
15888.01 480
15889.20 508
15890.39 524
15891.59 523
15892.78 516
15893.97 510
15895.16 524
15896.35 495
15897.54 513
15898.73 526
15899.92 539
15901.11 533
15902.30 539
15903.50 562
15904.69 569
15905.88 548
15907.07 578
15908.26 560
15909.45 537
15910.64 565
15911.84 586
15913.03 576
15914.22 569
15915.41 577
15916.60 579
15917.79 601
15918.99 614
15920.18 575
15921.37 586
15922.56 568
15923.75 559
15924.95 603
15926.14 601
15927.33 612
15928.52 583
15929.71 590
15930.91 617
15932.10 546
15933.29 574
15934.48 576
15935.68 583
15936.87 562
15938.06 552
15939.25 568
15940.45 570
15941.64 562
15942.83 545
15944.03 493
15945.22 522
15946.41 490
15947.60 493
15948.80 491
15949.99 460
15951.18 490
15952.38 469
15953.57 446
15954.76 442
15955.96 433
15957.15 436
15958.34 445
15959.54 409
15960.73 410
15961.92 408
15963.12 390
15964.31 408
15965.50 369
15966.70 370
15967.89 379
15969.08 381
15970.28 370
15971.47 372
15972.67 357
15973.86 344
15975.05 381
15976.25 360
15977.44 351
15978.64 337
15979.83 342
15981.02 348
15982.22 334
15983.41 344
15984.61 345
15985.80 334
15987.00 336
15988.19 350
15989.38 328
15990.58 321
15991.77 325
15992.97 359
15994.16 349
15995.36 337
15996.55 325
15997.75 302
15998.94 301
16000.14 313
16001.33 309
16002.53 297
16003.72 311
16004.92 325
16006.11 317
16007.31 310
16008.50 302
16009.70 299
16010.89 324
16012.09 305
16013.28 298
16014.48 297
16015.67 309
16016.87 291
16018.07 288
16019.26 317
16020.46 303
16021.65 305
16022.85 312
16024.04 317
16025.24 279
16026.44 287
16027.63 290
16028.83 283
16030.02 308
16031.22 311
16032.42 302
16033.61 289
16034.81 291
16036.00 322
16037.20 285
16038.40 309
16039.59 316
16040.79 280
16041.99 278
16043.18 270
16044.38 273
16045.58 304
16046.77 298
16047.97 288
16049.17 272
16050.36 270
16051.56 282
16052.76 304
16053.95 277
16055.15 269
16056.35 292
16057.54 304
16058.74 312
16059.94 309
16061.14 278
16062.33 276
16063.53 300
16064.73 290
16065.92 274
16067.12 281
16068.32 267
16069.52 277
16070.71 274
16071.91 263
16073.11 249
16074.31 249
16075.50 263
16076.70 268
16077.90 244
16079.10 246
16080.30 250
16081.49 261
16082.69 235
16083.89 259
16085.09 267
16086.29 248
16087.48 255
16088.68 274
16089.88 264
16091.08 267
16092.28 266
16093.48 260
16094.67 246
16095.87 253
16097.07 248
16098.27 238
16099.47 242
16100.67 233
16101.87 225
16103.06 248
16104.26 257
16105.46 260
16106.66 251
16107.86 242
16109.06 252
16110.26 252
16111.46 219
16112.66 230
16113.86 236
16115.05 224
16116.25 257
16117.45 243
16118.65 240
16119.85 248
16121.05 237
16122.25 240
16123.45 222
16124.65 241
16125.85 240
16127.05 231
16128.25 221
16129.45 235
16130.65 222
16131.85 216
16133.05 224
16134.25 228
16135.45 216
16136.65 218
16137.85 228
16139.05 221
16140.25 209
16141.45 226
16142.65 225
16143.85 236
16145.05 227
16146.25 216
16147.45 210
16148.65 224
16149.85 247
16151.05 226
16152.25 221
16153.45 217
16154.65 202
16155.85 239
16157.05 218
16158.25 228
16159.46 214
16160.66 239
16161.86 236
16163.06 243
16164.26 230
16165.46 207
16166.66 213
16167.86 229
16169.06 236
16170.27 232
16171.47 242
16172.67 248
16173.87 215
16175.07 230
16176.27 226
16177.47 231
16178.67 208
16179.88 199
16181.08 227
16182.28 222
16183.48 230
16184.68 239
16185.89 229
16187.09 233
16188.29 263
16189.49 253
16190.69 234
16191.90 243
16193.10 241
16194.30 216
16195.50 227
16196.70 236
16197.91 229
16199.11 226
16200.31 238
16201.51 232
16202.72 223
16203.92 218
16205.12 210
16206.32 235
16207.53 232
16208.73 214
16209.93 236
16211.13 244
16212.34 230
16213.54 237
16214.74 237
16215.95 233
16217.15 269
16218.35 236
16219.55 235
16220.76 216
16221.96 250
16223.16 257
16224.37 247
16225.57 234
16226.77 258
16227.98 236
16229.18 240
16230.38 243
16231.59 236
16232.79 242
16233.99 242
16235.20 258
16236.40 250
16237.61 244
16238.81 251
16240.01 254
16241.22 260
16242.42 268
16243.63 224
16244.83 240
16246.03 263
16247.24 238
16248.44 254
16249.65 245
16250.85 249
16252.05 269
16253.26 284
16254.46 291
16255.67 262
16256.87 251
16258.08 269
16259.28 270
16260.49 282
16261.69 262
16262.89 253
16264.10 282
16265.30 269
16266.51 278
16267.71 248
16268.92 252
16270.12 265
16271.33 280
16272.53 286
16273.74 261
16274.94 253
16276.15 275
16277.35 257
16278.56 262
16279.77 270
16280.97 273
16282.18 274
16283.38 226
16284.59 229
16285.79 264
16287.00 275
16288.20 268
16289.41 284
16290.61 255
16291.82 242
16293.03 252
16294.23 264
16295.44 268
16296.64 260
16297.85 266
16299.06 289
16300.26 272
16301.47 248
16302.67 276
16303.88 258
16305.09 283
16306.29 267
16307.50 262
16308.71 259
16309.91 257
16311.12 253
16312.33 287
16313.53 267
16314.74 251
16315.95 253
16317.15 265
16318.36 242
16319.57 241
16320.77 251
16321.98 240
16323.19 233
16324.39 247
16325.60 263
16326.81 220
16328.01 232
16329.22 246
16330.43 233
16331.64 241
16332.84 209
16334.05 224
16335.26 239
16336.47 255
16337.67 218
16338.88 232
16340.09 235
16341.30 223
16342.50 220
16343.71 216
16344.92 221
16346.13 236
16347.33 227
16348.54 220
16349.75 215
16350.96 201
16352.17 223
16353.37 239
16354.58 209
16355.79 197
16357.00 187
16358.21 219
16359.41 214
16360.62 194
16361.83 208
16363.04 207
16364.25 215
16365.46 198
16366.67 197
16367.87 194
16369.08 214
16370.29 236
16371.50 243
16372.71 202
16373.92 184
16375.13 214
16376.34 211
16377.54 210
16378.75 193
16379.96 207
16381.17 197
16382.38 211
16383.59 205
16384.80 207
16386.01 198
16387.22 205
16388.43 210
16389.64 218
16390.85 218
16392.05 214
16393.26 207
16394.47 195
16395.68 213
16396.89 217
16398.10 223
16399.31 222
16400.52 202
16401.73 193
16402.94 207
16404.15 196
16405.36 197
16406.57 214
16407.78 205
16408.99 189
16410.20 195
16411.41 202
16412.62 198
16413.83 190
16415.04 202
16416.25 206
16417.46 193
16418.67 194
16419.88 194
16421.10 199
16422.31 210
16423.52 221
16424.73 200
16425.94 204
16427.15 216
16428.36 192
16429.57 188
16430.78 194
16431.99 203
16433.20 198
16434.41 211
16435.63 188
16436.84 193
16438.05 199
16439.26 210
16440.47 178
16441.68 175
16442.89 192
16444.10 219
16445.32 214
16446.53 205
16447.74 204
16448.95 201
16450.16 202
16451.37 194
16452.59 179
16453.80 196
16455.01 183
16456.22 197
16457.43 196
16458.64 166
16459.86 204
16461.07 197
16462.28 195
16463.49 182
16464.70 192
16465.92 196
16467.13 201
16468.34 208
16469.55 209
16470.77 202
16471.98 181
16473.19 191
16474.40 181
16475.62 181
16476.83 186
16478.04 206
16479.25 199
16480.47 210
16481.68 185
16482.89 176
16484.11 190
16485.32 184
16486.53 192
16487.74 174
16488.96 200
16490.17 222
16491.38 196
16492.60 196
16493.81 192
16495.02 198
16496.24 209
16497.45 190
16498.66 215
16499.88 216
16501.09 194
16502.30 182
16503.52 202
16504.73 235
16505.94 181
16507.16 205
16508.37 214
16509.59 205
16510.80 197
16512.01 217
16513.23 207
16514.44 216
16515.66 203
16516.87 199
16518.08 201
16519.30 196
16520.51 182
16521.73 196
16522.94 195
16524.16 189
16525.37 185
16526.58 205
16527.80 192
16529.01 184
16530.23 193
16531.44 206
16532.66 211
16533.87 195
16535.09 210
16536.30 207
16537.52 232
16538.73 215
16539.95 207
16541.16 218
16542.38 208
16543.59 217
16544.81 216
16546.02 221
16547.24 201
16548.45 201
16549.67 208
16550.88 196
16552.10 210
16553.31 215
16554.53 226
16555.74 206
16556.96 218
16558.18 206
16559.39 214
16560.61 225
16561.82 217
16563.04 224
16564.25 214
16565.47 199
16566.69 211
16567.90 222
16569.12 189
16570.33 227
16571.55 213
16572.77 230
16573.98 200
16575.20 198
16576.41 196
16577.63 223
16578.85 216
16580.06 214
16581.28 212
16582.50 208
16583.71 207
16584.93 196
16586.15 213
16587.36 222
16588.58 214
16589.80 238
16591.01 220
16592.23 212
16593.45 203
16594.66 202
16595.88 175
16597.10 171
16598.32 200
16599.53 194
16600.75 223
16601.97 213
16603.18 198
16604.40 178
16605.62 209
16606.84 202
16608.05 214
16609.27 213
16610.49 187
16611.71 195
16612.92 186
16614.14 174
16615.36 197
16616.58 186
16617.79 185
16619.01 169
16620.23 194
16621.45 172
16622.67 176
16623.88 179
16625.10 175
16626.32 180
16627.54 185
16628.76 168
16629.97 188
16631.19 204
16632.41 185
16633.63 172
16634.85 166
16636.07 177
16637.29 170
16638.50 164
16639.72 176
16640.94 177
16642.16 172
16643.38 169
16644.60 179
16645.82 163
16647.03 170
16648.25 168
16649.47 164
16650.69 172
16651.91 159
16653.13 170
16654.35 201
16655.57 172
16656.79 169
16658.01 182
16659.23 175
16660.45 193
16661.66 189
16662.88 160
16664.10 185
16665.32 182
16666.54 180
16667.76 170
16668.98 164
16670.20 166
16671.42 165
16672.64 154
16673.86 162
16675.08 186
16676.30 187
16677.52 175
16678.74 166
16679.96 159
16681.18 187
16682.40 157
16683.62 145
16684.84 182
16686.06 183
16687.28 171
16688.50 177
16689.72 189
16690.94 164
16692.16 152
16693.39 151
16694.61 183
16695.83 152
16697.05 172
16698.27 167
16699.49 160
16700.71 153
16701.93 159
16703.15 170
16704.37 164
16705.59 154
16706.81 168
16708.04 166
16709.26 163
16710.48 161
16711.70 169
16712.92 166
16714.14 150
16715.36 151
16716.58 154
16717.81 168
16719.03 146
16720.25 186
16721.47 184
16722.69 149
16723.91 166
16725.14 184
16726.36 181
16727.58 148
16728.80 150
16730.02 162
16731.24 172
16732.47 159
16733.69 175
16734.91 156
16736.13 176
16737.36 163
16738.58 160
16739.80 175
16741.02 143
16742.24 152
16743.47 163
16744.69 179
16745.91 138
16747.13 154
16748.36 159
16749.58 175
16750.80 152
16752.02 154
16753.25 154
16754.47 155
16755.69 159
16756.92 155
16758.14 178
16759.36 153
16760.59 142
16761.81 165
16763.03 156
16764.25 144
16765.48 172
16766.70 177
16767.92 179
16769.15 164
16770.37 169
16771.59 172
16772.82 171
16774.04 163
16775.27 156
16776.49 160
16777.71 161
16778.94 168
16780.16 169
16781.38 166
16782.61 163
16783.83 167
16785.06 153
16786.28 148
16787.50 159
16788.73 171
16789.95 151
16791.18 162
16792.40 169
16793.62 128
16794.85 174
16796.07 157
16797.30 156
16798.52 165
16799.75 146
16800.97 171
16802.19 167
16803.42 169
16804.64 150
16805.87 137
16807.09 169
16808.32 157
16809.54 158
16810.77 160
16811.99 166
16813.22 154
16814.44 154
16815.67 159
16816.89 155
16818.12 176
16819.34 180
16820.57 162
16821.79 145
16823.02 170
16824.24 161
16825.47 168
16826.70 175
16827.92 173
16829.15 183
16830.37 177
16831.60 181
16832.82 184
16834.05 171
16835.27 172
16836.50 189
16837.73 175
16838.95 177
16840.18 175
16841.40 178
16842.63 153
16843.86 189
16845.08 174
16846.31 192
16847.53 180
16848.76 179
16849.99 193
16851.21 200
16852.44 209
16853.67 212
16854.89 196
16856.12 180
16857.35 196
16858.57 203
16859.80 217
16861.03 203
16862.25 207
16863.48 179
16864.71 202
16865.93 201
16867.16 204
16868.39 217
16869.61 199
16870.84 202
16872.07 197
16873.30 190
16874.52 204
16875.75 251
16876.98 240
16878.20 225
16879.43 236
16880.66 222
16881.89 217
16883.11 245
16884.34 239
16885.57 233
16886.80 241
16888.02 218
16889.25 243
16890.48 249
16891.71 242
16892.94 243
16894.16 239
16895.39 254
16896.62 234
16897.85 237
16899.08 238
16900.30 236
16901.53 239
16902.76 235
16903.99 265
16905.22 234
16906.45 223
16907.67 226
16908.90 230
16910.13 219
16911.36 198
16912.59 220
16913.82 229
16915.04 232
16916.27 223
16917.50 223
16918.73 219
16919.96 213
16921.19 216
16922.42 214
16923.65 208
16924.88 205
16926.10 217
16927.33 219
16928.56 210
16929.79 206
16931.02 206
16932.25 207
16933.48 212
16934.71 206
16935.94 224
16937.17 196
16938.40 230
16939.63 203
16940.86 222
16942.09 198
16943.32 178
16944.55 227
16945.78 203
16947.01 188
16948.24 226
16949.47 202
16950.70 217
16951.93 213
16953.16 217
16954.39 234
16955.62 222
16956.85 199
16958.08 204
16959.31 199
16960.54 188
16961.77 218
16963.00 208
16964.23 229
16965.46 203
16966.69 203
16967.92 208
16969.15 185
16970.38 196
16971.61 182
16972.84 210
16974.07 197
16975.30 194
16976.54 193
16977.77 179
16979.00 192
16980.23 197
16981.46 201
16982.69 183
16983.92 196
16985.15 188
16986.38 187
16987.62 186
16988.85 198
16990.08 178
16991.31 184
16992.54 179
16993.77 175
16995.00 168
16996.24 159
16997.47 173
16998.70 174
16999.93 197
17001.16 176
17002.39 174
17003.63 175
17004.86 178
17006.09 178
17007.32 176
17008.55 179
17009.79 199
17011.02 190
17012.25 177
17013.48 176
17014.72 181
17015.95 182
17017.18 177
17018.41 174
17019.64 163
17020.88 174
17022.11 172
17023.34 177
17024.58 161
17025.81 184
17027.04 178
17028.27 191
17029.51 178
17030.74 181
17031.97 163
17033.21 151
17034.44 147
17035.67 157
17036.90 160
17038.14 147
17039.37 162
17040.60 173
17041.84 142
17043.07 167
17044.30 156
17045.54 171
17046.77 170
17048.00 184
17049.24 147
17050.47 139
17051.70 166
17052.94 163
17054.17 168
17055.41 161
17056.64 148
17057.87 163
17059.11 170
17060.34 169
17061.58 169
17062.81 160
17064.04 154
17065.28 154
17066.51 144
17067.75 150
17068.98 162
17070.21 158
17071.45 143
17072.68 142
17073.92 152
17075.15 139
17076.39 179
17077.62 162
17078.86 165
17080.09 139
17081.33 157
17082.56 149
17083.80 169
17085.03 159
17086.26 156
17087.50 152
17088.73 173
17089.97 129
17091.20 137
17092.44 147
17093.68 155
17094.91 154
17096.15 148
17097.38 142
17098.62 116
17099.85 156
17101.09 130
17102.32 144
17103.56 144
17104.79 156
17106.03 163
17107.26 140
17108.50 155
17109.74 137
17110.97 149
17112.21 133
17113.44 154
17114.68 145
17115.92 160
17117.15 161
17118.39 148
17119.62 156
17120.86 155
17122.10 146
17123.33 142
17124.57 132
17125.80 142
17127.04 141
17128.28 141
17129.51 151
17130.75 139
17131.99 153
17133.22 156
17134.46 151
17135.70 142
17136.93 149
17138.17 136
17139.41 129
17140.64 113
17141.88 137
17143.12 143
17144.35 140
17145.59 140
17146.83 141
17148.07 130
17149.30 131
17150.54 144
17151.78 138
17153.02 131
17154.25 129
17155.49 128
17156.73 135
17157.96 135
17159.20 125
17160.44 128
17161.68 134
17162.92 124
17164.15 119
17165.39 137
17166.63 135
17167.87 116
17169.10 142
17170.34 123
17171.58 135
17172.82 104
17174.06 129
17175.29 138
17176.53 143
17177.77 128
17179.01 133
17180.25 138
17181.49 134
17182.72 151
17183.96 127
17185.20 132
17186.44 125
17187.68 146
17188.92 130
17190.15 140
17191.39 128
17192.63 145
17193.87 138
17195.11 130
17196.35 129
17197.59 127
17198.83 126
17200.07 122
17201.30 140
17202.54 140
17203.78 133
17205.02 129
17206.26 140
17207.50 130
17208.74 126
17209.98 122
17211.22 139
17212.46 142
17213.70 123
17214.94 116
17216.18 117
17217.42 118
17218.66 136
17219.90 125
17221.14 142
17222.38 120
17223.62 119
17224.86 122
17226.10 124
17227.34 122
17228.58 113
17229.82 117
17231.06 122
17232.30 117
17233.54 103
17234.78 104
17236.02 120
17237.26 129
17238.50 130
17239.74 119
17240.98 108
17242.22 114
17243.46 115
17244.70 110
17245.94 120
17247.18 120
17248.42 109
17249.66 94
17250.90 128
17252.14 119
17253.39 120
17254.63 112
17255.87 121
17257.11 124
17258.35 127
17259.59 123
17260.83 115
17262.07 112
17263.31 108
17264.56 126
17265.80 128
17267.04 109
17268.28 104
17269.52 128
17270.76 102
17272.00 119
17273.25 108
17274.49 110
17275.73 115
17276.97 94
17278.21 141
17279.45 115
17280.70 117
17281.94 113
17283.18 116
17284.42 112
17285.66 118
17286.91 119
17288.15 117
17289.39 130
17290.63 109
17291.88 121
17293.12 118
17294.36 117
17295.60 114
17296.85 111
17298.09 119
17299.33 108
17300.57 109
17301.82 99
17303.06 104
17304.30 118
17305.54 117
17306.79 121
17308.03 116
17309.27 100
17310.52 134
17311.76 122
17313.00 131
17314.25 118
17315.49 113
17316.73 114
17317.97 107
17319.22 116
17320.46 133
17321.71 108
17322.95 115
17324.19 107
17325.44 116
17326.68 111
17327.92 108
17329.17 122
17330.41 132
17331.65 124
17332.90 106
17334.14 119
17335.39 110
17336.63 117
17337.87 108
17339.12 120
17340.36 101
17341.61 114
17342.85 122
17344.09 114
17345.34 104
17346.58 109
17347.83 101
17349.07 123
17350.32 109
17351.56 113
17352.80 111
17354.05 115
17355.29 107
17356.54 107
17357.78 105
17359.03 118
17360.27 111
17361.52 107
17362.76 122
17364.01 114
17365.25 100
17366.50 110
17367.74 108
17368.99 101
17370.23 117
17371.48 128
17372.72 94
17373.97 101
17375.21 99
17376.46 126
17377.70 117
17378.95 104
17380.19 116
17381.44 105
17382.69 118
17383.93 113
17385.18 111
17386.42 111
17387.67 125
17388.91 126
17390.16 122
17391.41 119
17392.65 123
17393.90 129
17395.14 116
17396.39 108
17397.64 112
17398.88 117
17400.13 107
17401.37 108
17402.62 105
17403.87 119
17405.11 122
17406.36 95
17407.61 113
17408.85 119
17410.10 97
17411.35 112
17412.59 114
17413.84 125
17415.09 114
17416.33 103
17417.58 105
17418.83 122
17420.07 122
17421.32 124
17422.57 117
17423.82 126
17425.06 105
17426.31 133
17427.56 120
17428.80 127
17430.05 121
17431.30 126
17432.55 123
17433.79 108
17435.04 120
17436.29 119
17437.54 119
17438.78 109
17440.03 109
17441.28 106
17442.53 111
17443.77 110
17445.02 105
17446.27 113
17447.52 107
17448.77 119
17450.01 110
17451.26 118
17452.51 114
17453.76 110
17455.01 131
17456.25 124
17457.50 111
17458.75 110
17460.00 119
17461.25 115
17462.50 119
17463.74 109
17464.99 122
17466.24 140
17467.49 111
17468.74 119
17469.99 117
17471.24 123
17472.49 117
17473.73 130
17474.98 124
17476.23 133
17477.48 129
17478.73 97
17479.98 117
17481.23 116
17482.48 130
17483.73 129
17484.98 118
17486.23 124
17487.47 136
17488.72 138
17489.97 109
17491.22 130
17492.47 128
17493.72 122
17494.97 117
17496.22 124
17497.47 142
17498.72 137
17499.97 109
17501.22 135
17502.47 117
17503.72 122
17504.97 133
17506.22 126
17507.47 117
17508.72 106
17509.97 134
17511.22 125
17512.47 125
17513.72 140
17514.97 139
17516.22 131
17517.47 138
17518.72 120
17519.97 134
17521.22 147
17522.47 122
17523.72 131
17524.98 145
17526.23 125
17527.48 133
17528.73 122
17529.98 147
17531.23 145
17532.48 117
17533.73 146
17534.98 142
17536.23 145
17537.48 137
17538.74 160
17539.99 132
17541.24 134
17542.49 119
17543.74 142
17544.99 147
17546.24 125
17547.50 137
17548.75 133
17550.00 124
17551.25 128
17552.50 131
17553.75 135
17555.01 144
17556.26 147
17557.51 154
17558.76 130
17560.01 125
17561.26 129
17562.52 160
17563.77 143
17565.02 139
17566.27 125
17567.53 135
17568.78 151
17570.03 142
17571.28 141
17572.53 139
17573.79 132
17575.04 170
17576.29 148
17577.54 130
17578.80 130
17580.05 136
17581.30 167
17582.56 145
17583.81 129
17585.06 157
17586.31 160
17587.57 146
17588.82 144
17590.07 154
17591.33 150
17592.58 121
17593.83 138
17595.08 165
17596.34 139
17597.59 146
17598.84 138
17600.10 145
17601.35 145
17602.61 132
17603.86 137
17605.11 142
17606.37 126
17607.62 150
17608.87 160
17610.13 157
17611.38 150
17612.63 135
17613.89 150
17615.14 163
17616.40 156
17617.65 155
17618.90 166
17620.16 143
17621.41 143
17622.67 163
17623.92 176
17625.17 154
17626.43 155
17627.68 139
17628.94 151
17630.19 143
17631.45 150
17632.70 184
17633.96 154
17635.21 147
17636.47 149
17637.72 164
17638.97 159
17640.23 171
17641.48 160
17642.74 153
17643.99 142
17645.25 151
17646.50 168
17647.76 152
17649.01 179
17650.27 151
17651.52 157
17652.78 145
17654.04 144
17655.29 163
17656.55 158
17657.80 140
17659.06 140
17660.31 148
17661.57 143
17662.82 133
17664.08 144
17665.33 127
17666.59 155
17667.85 134
17669.10 135
17670.36 125
17671.61 130
17672.87 143
17674.13 133
17675.38 147
17676.64 137
17677.89 134
17679.15 134
17680.41 151
17681.66 143
17682.92 134
17684.18 169
17685.43 129
17686.69 121
17687.95 145
17689.20 134
17690.46 128
17691.71 127
17692.97 147
17694.23 133
17695.49 125
17696.74 135
17698.00 127
17699.26 124
17700.51 111
17701.77 100
17703.03 127
17704.28 146
17705.54 123
17706.80 123
17708.06 140
17709.31 136
17710.57 136
17711.83 118
17713.08 146
17714.34 145
17715.60 129
17716.86 126
17718.11 144
17719.37 116
17720.63 117
17721.89 130
17723.15 134
17724.40 103
17725.66 131
17726.92 134
17728.18 148
17729.43 131
17730.69 133
17731.95 140
17733.21 120
17734.47 129
17735.73 142
17736.98 127
17738.24 111
17739.50 124
17740.76 127
17742.02 125
17743.28 117
17744.53 142
17745.79 140
17747.05 122
17748.31 107
17749.57 135
17750.83 119
17752.09 116
17753.34 134
17754.60 119
17755.86 114
17757.12 127
17758.38 133
17759.64 118
17760.90 111
17762.16 122
17763.42 146
17764.68 117
17765.94 118
17767.19 110
17768.45 121
17769.71 138
17770.97 103
17772.23 93
17773.49 108
17774.75 120
17776.01 112
17777.27 109
17778.53 127
17779.79 130
17781.05 110
17782.31 114
17783.57 105
17784.83 120
17786.09 125
17787.35 122
17788.61 119
17789.87 115
17791.13 112
17792.39 123
17793.65 109
17794.91 97
17796.17 109
17797.43 92
17798.69 97
17799.95 99
17801.21 116
17802.47 126
17803.73 108
17805.00 110
17806.26 99
17807.52 106
17808.78 109
17810.04 114
17811.30 119
17812.56 120
17813.82 110
17815.08 114
17816.34 121
17817.60 102
17818.87 117
17820.13 131
17821.39 131
17822.65 108
17823.91 111
17825.17 92
17826.43 110
17827.69 109
17828.96 116
17830.22 123
17831.48 114
17832.74 108
17834.00 96
17835.26 105
17836.53 115
17837.79 88
17839.05 103
17840.31 109
17841.57 99
17842.84 110
17844.10 116
17845.36 104
17846.62 93
17847.88 101
17849.15 103
17850.41 98
17851.67 93
17852.93 96
17854.20 88
17855.46 94
17856.72 109
17857.98 128
17859.25 87
17860.51 87
17861.77 83
17863.03 110
17864.30 93
17865.56 98
17866.82 87
17868.09 109
17869.35 97
17870.61 92
17871.87 95
17873.14 97
17874.40 107
17875.66 94
17876.93 113
17878.19 99
17879.45 83
17880.72 106
17881.98 104
17883.24 93
17884.51 88
17885.77 99
17887.03 115
17888.30 98
17889.56 100
17890.83 99
17892.09 94
17893.35 93
17894.62 92
17895.88 108
17897.14 90
17898.41 99
17899.67 103
17900.94 96
17902.20 85
17903.46 96
17904.73 90
17905.99 114
17907.26 88
17908.52 96
17909.79 117
17911.05 95
17912.32 100
17913.58 94
17914.84 99
17916.11 110
17917.37 107
17918.64 111
17919.90 96
17921.17 88
17922.43 95
17923.70 93
17924.96 98
17926.23 104
17927.49 100
17928.76 87
17930.02 97
17931.29 108
17932.55 94
17933.82 107
17935.08 102
17936.35 105
17937.61 110
17938.88 103
17940.14 107
17941.41 110
17942.68 114
17943.94 110
17945.21 89
17946.47 100
17947.74 111
17949.00 102
17950.27 88
17951.54 106
17952.80 116
17954.07 79
17955.33 91
17956.60 118
17957.87 116
17959.13 113
17960.40 89
17961.66 96
17962.93 103
17964.20 87
17965.46 91
17966.73 118
17968.00 87
17969.26 106
17970.53 107
17971.80 96
17973.06 80
17974.33 101
17975.60 85
17976.86 103
17978.13 95
17979.40 96
17980.66 82
17981.93 108
17983.20 95
17984.46 102
17985.73 102
17987.00 101
17988.26 99
17989.53 105
17990.80 91
17992.07 97
17993.33 93
17994.60 86
17995.87 119
17997.14 87
17998.40 100
17999.67 102
18000.94 110
18002.21 110
18003.47 99
18004.74 98
18006.01 96
18007.28 88
18008.55 96
18009.81 108
18011.08 99
18012.35 96
18013.62 83
18014.89 97
18016.15 106
18017.42 99
18018.69 113
18019.96 112
18021.23 95
18022.49 110
18023.76 96
18025.03 98
18026.30 96
18027.57 105
18028.84 100
18030.11 104
18031.37 95
18032.64 100
18033.91 114
18035.18 89
18036.45 110
18037.72 100
18038.99 109
18040.26 95
18041.53 99
18042.79 105
18044.06 97
18045.33 105
18046.60 108
18047.87 103
18049.14 93
18050.41 107
18051.68 102
18052.95 96
18054.22 95
18055.49 102
18056.76 99
18058.03 117
18059.30 85
18060.57 110
18061.84 124
18063.11 103
18064.38 100
18065.65 86
18066.92 101
18068.19 119
18069.46 107
18070.73 96
18072.00 93
18073.27 76
18074.54 109
18075.81 109
18077.08 115
18078.35 102
18079.62 100
18080.89 106
18082.16 91
18083.43 95
18084.70 107
18085.97 108
18087.24 94
18088.51 109
18089.78 111
18091.05 102
18092.32 90
18093.59 111
18094.87 115
18096.14 99
18097.41 109
18098.68 93
18099.95 99
18101.22 114
18102.49 113
18103.76 109
18105.03 113
18106.31 84
18107.58 97
18108.85 98
18110.12 77
18111.39 86
18112.66 97
18113.93 98
18115.21 100
18116.48 92
18117.75 104
18119.02 84
18120.29 105
18121.56 99
18122.84 96
18124.11 114
18125.38 103
18126.65 95
18127.92 100
18129.20 96
18130.47 102
18131.74 111
18133.01 103
18134.29 122
18135.56 111
18136.83 109
18138.10 101
18139.38 100
18140.65 120
18141.92 98
18143.19 86
18144.47 108
18145.74 109
18147.01 106
18148.28 107
18149.56 116
18150.83 90
18152.10 116
18153.38 111
18154.65 109
18155.92 103
18157.19 98
18158.47 99
18159.74 92
18161.01 114
18162.29 114
18163.56 112
18164.83 116
18166.11 112
18167.38 117
18168.65 108
18169.93 104
18171.20 92
18172.48 89
18173.75 117
18175.02 83
18176.30 81
18177.57 97
18178.84 97
18180.12 99
18181.39 102
18182.67 104
18183.94 101
18185.21 87
18186.49 106
18187.76 114
18189.04 104
18190.31 104
18191.59 113
18192.86 116
18194.13 91
18195.41 102
18196.68 94
18197.96 87
18199.23 72
18200.51 107
18201.78 104
18203.06 101
18204.33 97
18205.61 109
18206.88 101
18208.16 94
18209.43 94
18210.71 105
18211.98 92
18213.26 93
18214.53 103
18215.81 95
18217.08 96
18218.36 98
18219.63 118
18220.91 99
18222.18 95
18223.46 106
18224.73 98
18226.01 104
18227.28 105
18228.56 108
18229.84 95
18231.11 108
18232.39 103
18233.66 112
18234.94 103
18236.21 103
18237.49 87
18238.77 109
18240.04 102
18241.32 107
18242.59 93
18243.87 101
18245.15 103
18246.42 100
18247.70 103
18248.98 99
18250.25 102
18251.53 106
18252.81 102
18254.08 100
18255.36 84
18256.63 98
18257.91 119
18259.19 112
18260.46 86
18261.74 85
18263.02 113
18264.30 97
18265.57 93
18266.85 116
18268.13 98
18269.40 101
18270.68 108
18271.96 92
18273.23 105
18274.51 95
18275.79 99
18277.07 117
18278.34 110
18279.62 94
18280.90 102
18282.18 108
18283.45 102
18284.73 99
18286.01 98
18287.29 113
18288.56 108
18289.84 107
18291.12 112
18292.40 92
18293.68 88
18294.95 93
18296.23 116
18297.51 119
18298.79 115
18300.07 119
18301.34 108
18302.62 99
18303.90 104
18305.18 121
18306.46 121
18307.74 115
18309.01 114
18310.29 115
18311.57 112
18312.85 81
18314.13 106
18315.41 116
18316.69 96
18317.96 99
18319.24 96
18320.52 126
18321.80 100
18323.08 115
18324.36 103
18325.64 122
18326.92 88
18328.20 102
18329.47 114
18330.75 120
18332.03 101
18333.31 138
18334.59 106
18335.87 122
18337.15 90
18338.43 105
18339.71 98
18340.99 97
18342.27 110
18343.55 117
18344.83 98
18346.11 104
18347.39 98
18348.67 95
18349.95 102
18351.23 81
18352.51 110
18353.79 105
18355.07 108
18356.35 97
18357.63 100
18358.91 120
18360.19 100
18361.47 108
18362.75 96
18364.03 100
18365.31 98
18366.59 110
18367.87 87
18369.15 98
18370.43 87
18371.71 105
18372.99 105
18374.27 83
18375.55 107
18376.83 108
18378.12 96
18379.40 98
18380.68 98
18381.96 122
18383.24 118
18384.52 104
18385.80 109
18387.08 114
18388.36 119
18389.65 88
18390.93 102
18392.21 102
18393.49 92
18394.77 104
18396.05 105
18397.33 112
18398.62 90
18399.90 100
18401.18 102
18402.46 88
18403.74 91
18405.02 101
18406.31 105
18407.59 112
18408.87 111
18410.15 99
18411.43 93
18412.72 123
18414.00 105
18415.28 93
18416.56 78
18417.84 82
18419.13 89
18420.41 100
18421.69 92
18422.97 88
18424.26 93
18425.54 89
18426.82 111
18428.10 106
18429.39 104
18430.67 96
18431.95 118
18433.23 95
18434.52 94
18435.80 102
18437.08 100
18438.37 90
18439.65 110
18440.93 110
18442.22 90
18443.50 102
18444.78 97
18446.06 112
18447.35 90
18448.63 98
18449.91 98
18451.20 103
18452.48 93
18453.76 97
18455.05 96
18456.33 81
18457.62 104
18458.90 100
18460.18 98
18461.47 114
18462.75 94
18464.03 94
18465.32 94
18466.60 104
18467.89 100
18469.17 103
18470.45 112
18471.74 106
18473.02 92
18474.31 81
18475.59 96
18476.88 101
18478.16 97
18479.44 97
18480.73 102
18482.01 113
18483.30 98
18484.58 98
18485.87 112
18487.15 87
18488.44 86
18489.72 117
18491.01 100
18492.29 102
18493.58 96
18494.86 89
18496.15 116
18497.43 94
18498.72 91
18500.00 100
18501.29 105
18502.57 99
18503.86 104
18505.14 103
18506.43 87
18507.71 96
18509.00 112
18510.28 98
18511.57 100
18512.85 92
18514.14 93
18515.42 113
18516.71 92
18518.00 123
18519.28 128
18520.57 114
18521.85 115
18523.14 104
18524.43 99
18525.71 97
18527.00 94
18528.28 103
18529.57 101
18530.86 106
18532.14 95
18533.43 98
18534.71 102
18536.00 87
18537.29 103
18538.57 92
18539.86 101
18541.15 94
18542.43 96
18543.72 96
18545.01 117
18546.29 96
18547.58 98
18548.87 90
18550.15 102
18551.44 81
18552.73 92
18554.01 97
18555.30 102
18556.59 98
18557.88 114
18559.16 111
18560.45 107
18561.74 120
18563.02 97
18564.31 95
18565.60 110
18566.89 112
18568.17 103
18569.46 101
18570.75 105
18572.04 102
18573.32 115
18574.61 91
18575.90 101
18577.19 94
18578.48 105
18579.76 101
18581.05 107
18582.34 99
18583.63 91
18584.92 104
18586.20 104
18587.49 104
18588.78 101
18590.07 97
18591.36 106
18592.64 104
18593.93 103
18595.22 92
18596.51 95
18597.80 106
18599.09 116
18600.38 107
18601.66 89
18602.95 103
18604.24 111
18605.53 109
18606.82 84
18608.11 106
18609.40 101
18610.69 119
18611.98 108
18613.26 97
18614.55 115
18615.84 121
18617.13 99
18618.42 107
18619.71 97
18621.00 93
18622.29 90
18623.58 85
18624.87 101
18626.16 107
18627.45 86
18628.74 114
18630.03 110
18631.32 100
18632.61 94
18633.89 95
18635.18 104
18636.47 82
18637.76 92
18639.05 101
18640.34 94
18641.63 84
18642.92 109
18644.21 86
18645.50 88
18646.79 88
18648.09 88
18649.38 91
18650.67 87
18651.96 105
18653.25 83
18654.54 91
18655.83 79
18657.12 98
18658.41 94
18659.70 105
18660.99 84
18662.28 93
18663.57 97
18664.86 88
18666.15 87
18667.44 95
18668.74 101
18670.03 105
18671.32 94
18672.61 96
18673.90 87
18675.19 79
18676.48 100
18677.77 89
18679.06 68
18680.36 80
18681.65 88
18682.94 88
18684.23 104
18685.52 93
18686.81 96
18688.11 95
18689.40 92
18690.69 83
18691.98 91
18693.27 102
18694.56 87
18695.86 108
18697.15 97
18698.44 82
18699.73 98
18701.02 80
18702.32 97
18703.61 92
18704.90 84
18706.19 93
18707.48 76
18708.78 96
18710.07 92
18711.36 79
18712.65 91
18713.95 95
18715.24 84
18716.53 84
18717.83 81
18719.12 78
18720.41 92
18721.70 90
18723.00 107
18724.29 88
18725.58 103
18726.87 80
18728.17 79
18729.46 92
18730.75 79
18732.05 99
18733.34 99
18734.63 76
18735.93 88
18737.22 92
18738.51 80
18739.81 101
18741.10 107
18742.39 80
18743.69 88
18744.98 104
18746.27 103
18747.57 98
18748.86 82
18750.16 85
18751.45 101
18752.74 82
18754.04 90
18755.33 83
18756.63 80
18757.92 84
18759.21 106
18760.51 97
18761.80 102
18763.10 77
18764.39 87
18765.69 87
18766.98 90
18768.27 95
18769.57 94
18770.86 96
18772.16 75
18773.45 82
18774.75 86
18776.04 80
18777.34 91
18778.63 88
18779.93 95
18781.22 91
18782.52 92
18783.81 88
18785.11 93
18786.40 77
18787.70 81
18788.99 95
18790.29 89
18791.58 99
18792.88 89
18794.17 102
18795.47 76
18796.76 84
18798.06 71
18799.35 92
18800.65 87
18801.94 85
18803.24 86
18804.54 93
18805.83 79
18807.13 91
18808.42 91
18809.72 94
18811.01 85
18812.31 70
18813.61 89
18814.90 101
18816.20 89
18817.49 92
18818.79 80
18820.09 98
18821.38 123
18822.68 102
18823.98 103
18825.27 88
18826.57 77
18827.87 96
18829.16 84
18830.46 102
18831.75 80
18833.05 90
18834.35 101
18835.64 86
18836.94 92
18838.24 94
18839.54 99
18840.83 84
18842.13 92
18843.43 79
18844.72 93
18846.02 93
18847.32 85
18848.61 97
18849.91 83
18851.21 97
18852.51 98
18853.80 84
18855.10 98
18856.40 80
18857.70 83
18858.99 115
18860.29 92
18861.59 86
18862.89 86
18864.18 86
18865.48 100
18866.78 75
18868.08 90
18869.38 106
18870.67 105
18871.97 92
18873.27 91
18874.57 91
18875.87 92
18877.16 91
18878.46 88
18879.76 85
18881.06 97
18882.36 85
18883.66 98
18884.95 84
18886.25 93
18887.55 76
18888.85 83
18890.15 89
18891.45 78
18892.75 85
18894.04 97
18895.34 89
18896.64 90
18897.94 96
18899.24 80
18900.54 82
18901.84 86
18903.14 97
18904.44 88
18905.74 94
18907.03 87
18908.33 90
18909.63 92
18910.93 90
18912.23 85
18913.53 103
18914.83 75
18916.13 97
18917.43 92
18918.73 93
18920.03 91
18921.33 82
18922.63 94
18923.93 86
18925.23 88
18926.53 90
18927.83 92
18929.13 101
18930.43 115
18931.73 101
18933.03 86
18934.33 83
18935.63 96
18936.93 93
18938.23 92
18939.53 79
18940.83 83
18942.13 88
18943.43 79
18944.73 88
18946.03 79
18947.33 84
18948.63 69
18949.93 83
18951.23 83
18952.53 95
18953.84 98
18955.14 99
18956.44 75
18957.74 98
18959.04 82
18960.34 86
18961.64 92
18962.94 95
18964.24 87
18965.54 76
18966.85 96
18968.15 75
18969.45 88
18970.75 82
18972.05 82
18973.35 70
18974.65 84
18975.96 92
18977.26 107
18978.56 87
18979.86 72
18981.16 90
18982.46 78
18983.77 93
18985.07 80
18986.37 90
18987.67 71
18988.97 89
18990.28 90
18991.58 84
18992.88 68
18994.18 87
18995.49 78
18996.79 73
18998.09 86
18999.39 77
19000.69 93
19002.00 90
19003.30 86
19004.60 83
19005.90 84
19007.21 75
19008.51 97
19009.81 69
19011.12 94
19012.42 88
19013.72 103
19015.02 82
19016.33 81
19017.63 78
19018.93 83
19020.24 75
19021.54 86
19022.84 79
19024.15 78
19025.45 94
19026.75 75
19028.06 106
19029.36 91
19030.66 84
19031.97 71
19033.27 100
19034.57 77
19035.88 95
19037.18 88
19038.48 95
19039.79 78
19041.09 73
19042.40 85
19043.70 81
19045.00 89
19046.31 66
19047.61 98
19048.92 86
19050.22 83
19051.52 65
19052.83 79
19054.13 94
19055.44 85
19056.74 104
19058.05 90
19059.35 86
19060.65 74
19061.96 78
19063.26 75
19064.57 89
19065.87 85
19067.18 83
19068.48 83
19069.79 97
19071.09 69
19072.40 84
19073.70 81
19075.01 81
19076.31 94
19077.62 89
19078.92 68
19080.23 104
19081.53 89
19082.84 85
19084.14 88
19085.45 64
19086.75 84
19088.06 89
19089.36 90
19090.67 79
19091.98 85
19093.28 84
19094.59 95
19095.89 85
19097.20 76
19098.50 72
19099.81 95
19101.12 85
19102.42 77
19103.73 79
19105.03 72
19106.34 92
19107.65 77
19108.95 108
19110.26 75
19111.56 88
19112.87 86
19114.18 81
19115.48 64
19116.79 72
19118.10 79
19119.40 84
19120.71 85
19122.02 71
19123.32 82
19124.63 73
19125.94 104
19127.24 83
19128.55 80
19129.86 80
19131.16 110
19132.47 82
19133.78 101
19135.08 99
19136.39 93
19137.70 90
19139.01 96
19140.31 74
19141.62 76
19142.93 92
19144.23 92
19145.54 82
19146.85 97
19148.16 92
19149.46 85
19150.77 79
19152.08 73
19153.39 75
19154.69 97
19156.00 106
19157.31 81
19158.62 83
19159.93 71
19161.23 107
19162.54 90
19163.85 74
19165.16 97
19166.47 86
19167.77 94
19169.08 88
19170.39 76
19171.70 72
19173.01 81
19174.32 84
19175.62 76
19176.93 95
19178.24 86
19179.55 78
19180.86 94
19182.17 80
19183.48 61
19184.78 67
19186.09 70
19187.40 86
19188.71 81
19190.02 83
19191.33 72
19192.64 83
19193.95 80
19195.26 97
19196.56 91
19197.87 102
19199.18 86
19200.49 85
19201.80 80
19203.11 83
19204.42 81
19205.73 93
19207.04 77
19208.35 82
19209.66 75
19210.97 65
19212.28 78
19213.59 74
19214.90 90
19216.21 76
19217.52 71
19218.83 68
19220.14 79
19221.45 85
19222.76 74
19224.07 81
19225.38 83
19226.69 77
19228.00 79
19229.31 80
19230.62 84
19231.93 91
19233.24 83
19234.55 85
19235.86 81
19237.17 76
19238.48 84
19239.79 91
19241.10 84
19242.41 88
19243.72 74
19245.03 69
19246.35 68
19247.66 66
19248.97 77
19250.28 70
19251.59 99
19252.90 92
19254.21 87
19255.52 56
19256.83 87
19258.14 83
19259.46 84
19260.77 76
19262.08 76
19263.39 71
19264.70 94
19266.01 74
19267.32 69
19268.64 76
19269.95 79
19271.26 72
19272.57 69
19273.88 70
19275.20 66
19276.51 86
19277.82 69
19279.13 81
19280.44 74
19281.75 79
19283.07 59
19284.38 78
19285.69 68
19287.00 67
19288.32 78
19289.63 78
19290.94 70
19292.25 75
19293.57 72
19294.88 67
19296.19 82
19297.50 82
19298.82 78
19300.13 77
19301.44 67
19302.75 68
19304.07 84
19305.38 75
19306.69 72
19308.01 76
19309.32 79
19310.63 79
19311.94 78
19313.26 77
19314.57 78
19315.88 80
19317.20 72
19318.51 83
19319.82 79
19321.14 83
19322.45 83
19323.76 91
19325.08 85
19326.39 97
19327.70 76
19329.02 97
19330.33 81
19331.65 86
19332.96 75
19334.27 71
19335.59 60
19336.90 71
19338.22 82
19339.53 93
19340.84 77
19342.16 69
19343.47 70
19344.79 63
19346.10 83
19347.41 74
19348.73 72
19350.04 72
19351.36 69
19352.67 79
19353.99 74
19355.30 81
19356.62 73
19357.93 85
19359.25 92
19360.56 66
19361.87 78
19363.19 77
19364.50 83
19365.82 86
19367.13 73
19368.45 82
19369.76 80
19371.08 74
19372.39 71
19373.71 85
19375.02 79
19376.34 68
19377.66 77
19378.97 84
19380.29 69
19381.60 66
19382.92 69
19384.23 65
19385.55 79
19386.86 71
19388.18 88
19389.50 84
19390.81 85
19392.13 85
19393.44 86
19394.76 86
19396.07 78
19397.39 94
19398.71 94
19400.02 79
19401.34 61
19402.65 72
19403.97 75
19405.29 79
19406.60 70
19407.92 73
19409.24 67
19410.55 66
19411.87 69
19413.19 74
19414.50 68
19415.82 79
19417.14 69
19418.45 84
19419.77 98
19421.09 69
19422.40 72
19423.72 75
19425.04 89
19426.35 76
19427.67 80
19428.99 77
19430.30 74
19431.62 87
19432.94 84
19434.26 71
19435.57 88
19436.89 74
19438.21 99
19439.53 95
19440.84 74
19442.16 88
19443.48 86
19444.80 72
19446.11 76
19447.43 103
19448.75 70
19450.07 82
19451.38 75
19452.70 67
19454.02 83
19455.34 76
19456.66 86
19457.97 71
19459.29 79
19460.61 68
19461.93 64
19463.25 96
19464.57 95
19465.88 73
19467.20 67
19468.52 68
19469.84 85
19471.16 86
19472.48 81
19473.79 75
19475.11 67
19476.43 83
19477.75 64
19479.07 72
19480.39 62
19481.71 65
19483.03 75
19484.34 73
19485.66 69
19486.98 76
19488.30 72
19489.62 72
19490.94 68
19492.26 64
19493.58 72
19494.90 82
19496.22 64
19497.54 93
19498.86 82
19500.18 67
19501.50 65
19502.81 91
19504.13 60
19505.45 75
19506.77 66
19508.09 81
19509.41 70
19510.73 81
19512.05 69
19513.37 71
19514.69 73
19516.01 81
19517.33 74
19518.65 79
19519.97 73
19521.29 69
19522.61 65
19523.93 77
19525.25 85
19526.57 72
19527.89 92
19529.22 84
19530.54 91
19531.86 77
19533.18 64
19534.50 66
19535.82 63
19537.14 81
19538.46 66
19539.78 73
19541.10 70
19542.42 78
19543.74 77
19545.06 73
19546.39 77
19547.71 78
19549.03 86
19550.35 79
19551.67 75
19552.99 80
19554.31 85
19555.63 80
19556.96 62
19558.28 68
19559.60 76
19560.92 72
19562.24 78
19563.56 76
19564.88 76
19566.21 69
19567.53 76
19568.85 64
19570.17 79
19571.49 66
19572.82 67
19574.14 71
19575.46 65
19576.78 74
19578.10 80
19579.43 88
19580.75 89
19582.07 72
19583.39 74
19584.72 86
19586.04 90
19587.36 86
19588.68 90
19590.01 74
19591.33 84
19592.65 80
19593.97 89
19595.30 71
19596.62 65
19597.94 64
19599.26 96
19600.59 75
19601.91 77
19603.23 81
19604.56 82
19605.88 55
19607.20 80
19608.53 81
19609.85 74
19611.17 91
19612.49 78
19613.82 78
19615.14 68
19616.47 86
19617.79 84
19619.11 84
19620.44 87
19621.76 80
19623.08 67
19624.41 82
19625.73 74
19627.05 78
19628.38 69
19629.70 74
19631.03 93
19632.35 81
19633.67 72
19635.00 76
19636.32 81
19637.65 74
19638.97 89
19640.29 71
19641.62 75
19642.94 79
19644.27 77
19645.59 75
19646.92 69
19648.24 82
19649.57 81
19650.89 93
19652.21 82
19653.54 86
19654.86 76
19656.19 82
19657.51 93
19658.84 87
19660.16 92
19661.49 85
19662.81 87
19664.14 88
19665.46 91
19666.79 75
19668.11 69
19669.44 82
19670.76 73
19672.09 91
19673.41 88
19674.74 69
19676.07 79
19677.39 78
19678.72 80
19680.04 74
19681.37 84
19682.69 72
19684.02 92
19685.34 77
19686.67 83
19688.00 88
19689.32 78
19690.65 81
19691.97 72
19693.30 77
19694.63 85
19695.95 63
19697.28 79
19698.60 63
19699.93 81
19701.26 87
19702.58 82
19703.91 84
19705.24 76
19706.56 84
19707.89 81
19709.22 82
19710.54 76
19711.87 71
19713.20 64
19714.52 86
19715.85 80
19717.18 82
19718.50 71
19719.83 86
19721.16 85
19722.48 80
19723.81 89
19725.14 82
19726.47 84
19727.79 70
19729.12 87
19730.45 71
19731.77 78
19733.10 96
19734.43 87
19735.76 75
19737.08 73
19738.41 91
19739.74 84
19741.07 75
19742.39 76
19743.72 79
19745.05 97
19746.38 86
19747.71 68
19749.03 99
19750.36 72
19751.69 79
19753.02 74
19754.35 72
19755.67 84
19757.00 78
19758.33 67
19759.66 74
19760.99 77
19762.31 84
19763.64 90
19764.97 75
19766.30 96
19767.63 92
19768.96 80
19770.29 77
19771.61 69
19772.94 74
19774.27 74
19775.60 78
19776.93 83
19778.26 78
19779.59 76
19780.92 93
19782.25 90
19783.57 81
19784.90 73
19786.23 74
19787.56 66
19788.89 85
19790.22 79
19791.55 78
19792.88 84
19794.21 79
19795.54 91
19796.87 59
19798.20 69
19799.53 88
19800.86 80
19802.19 74
19803.52 77
19804.85 84
19806.18 86
19807.50 68
19808.83 75
19810.16 79
19811.49 84
19812.82 85
19814.15 73
19815.49 75
19816.82 75
19818.15 68
19819.48 88
19820.81 74
19822.14 72
19823.47 86
19824.80 84
19826.13 77
19827.46 78
19828.79 75
19830.12 89
19831.45 86
19832.78 72
19834.11 105
19835.44 78
19836.77 84
19838.10 83
19839.44 80
19840.77 76
19842.10 83
19843.43 78
19844.76 86
19846.09 78
19847.42 68
19848.75 74
19850.08 80
19851.42 88
19852.75 68
19854.08 98
19855.41 86
19856.74 72
19858.07 83
19859.40 86
19860.74 81
19862.07 75
19863.40 81
19864.73 79
19866.06 66
19867.40 69
19868.73 72
19870.06 72
19871.39 83
19872.72 90
19874.06 77
19875.39 69
19876.72 78
19878.05 75
19879.38 70
19880.72 79
19882.05 94
19883.38 80
19884.71 86
19886.05 69
19887.38 82
19888.71 52
19890.04 77
19891.38 82
19892.71 89
19894.04 87
19895.38 82
19896.71 68
19898.04 79
19899.37 73
19900.71 61
19902.04 69
19903.37 75
19904.71 89
19906.04 80
19907.37 86
19908.71 93
19910.04 91
19911.37 68
19912.71 83
19914.04 77
19915.37 79
19916.71 58
19918.04 74
19919.37 82
19920.71 66
19922.04 94
19923.37 72
19924.71 79
19926.04 71
19927.38 78
19928.71 68
19930.04 74
19931.38 65
19932.71 77
19934.05 76
19935.38 78
19936.71 71
19938.05 74
19939.38 78
19940.72 81
19942.05 87
19943.39 80
19944.72 65
19946.06 59
19947.39 73
19948.72 70
19950.06 73
19951.39 73
19952.73 74
19954.06 80
19955.40 86
19956.73 64
19958.07 75
19959.40 78
19960.74 73
19962.07 80
19963.41 72
19964.74 76
19966.08 57
19967.41 81
19968.75 86
19970.08 82
19971.42 83
19972.76 77
19974.09 86
19975.43 76
19976.76 75
19978.10 79
19979.43 85
19980.77 79
19982.10 69
19983.44 70
19984.78 79
19986.11 81
19987.45 87
19988.78 95
19990.12 90
19991.46 54
19992.79 64
19994.13 84
19995.46 71
19996.80 68
19998.14 71
19999.47 82
20000.81 68
20002.15 88
20003.48 71
20004.82 80
20006.16 88
20007.49 86
20008.83 68
20010.17 80
20011.50 77
20012.84 77
20014.18 86
20015.51 91
20016.85 71
20018.19 85
20019.52 88
20020.86 75
20022.20 82
20023.53 88
20024.87 93
20026.21 86
20027.55 89
20028.88 79
20030.22 91
20031.56 91
20032.90 77
20034.23 90
20035.57 88
20036.91 78
20038.25 80
20039.58 102
20040.92 83
20042.26 73
20043.60 69
20044.93 83
20046.27 77
20047.61 92
20048.95 73
20050.29 75
20051.62 61
20052.96 76
20054.30 75
20055.64 85
20056.98 86
20058.32 96
20059.65 86
20060.99 72
20062.33 70
20063.67 78
20065.01 84
20066.35 75
20067.68 99
20069.02 70
20070.36 86
20071.70 81
20073.04 86
20074.38 65
20075.72 82
20077.06 70
20078.40 96
20079.73 93
20081.07 82
20082.41 84
20083.75 56
20085.09 79
20086.43 76
20087.77 87
20089.11 87
20090.45 80
20091.79 84
20093.13 75
20094.47 83
20095.81 82
20097.15 89
20098.48 77
20099.82 77
20101.16 85
20102.50 69
20103.84 79
20105.18 93
20106.52 73
20107.86 84
20109.20 84
20110.54 102
20111.88 72
20113.22 99
20114.56 92
20115.90 99
20117.24 72
20118.58 93
20119.93 88
20121.27 76
20122.61 86
20123.95 87
20125.29 89
20126.63 81
20127.97 91
20129.31 68
20130.65 69
20131.99 65
20133.33 79
20134.67 78
20136.01 94
