# Supplementary material for: MALDI-TOF MS typing enables the classification of brewing yeasts of the genus Saccharomyces to major beer styles
Source: PLoS One. 2017 Aug 9;12(8):e0181694. doi: 10.1371/journal.pone.0181694 (PMC5549903; doi:10.1371/journal.pone.0181694)
Supplement: S7 File — The directory includes 90 raw files and was zipped to “.zip”; the folder has three strains with 30 spectra per strain; S1 Text explains the raw files with an example and Table 1 represents the yeast strains used within the experiment. (ZIP) [file pone.0181694.s010.zip › 19-21/30278-69-Lag-Lag-Lag-YPG-18h-E-E_2016-09-20_1_0_B1_1.dat]

1999.90 1161
2000.32 1116
2000.75 1146
2001.17 1147
2001.59 1149
2002.01 1079
2002.43 1114
2002.86 1107
2003.28 1076
2003.70 1055
2004.12 1047
2004.54 1096
2004.97 1023
2005.39 1060
2005.81 1023
2006.23 986
2006.66 1068
2007.08 1017
2007.50 1099
2007.92 1081
2008.35 1012
2008.77 1000
2009.19 1044
2009.61 1103
2010.04 1077
2010.46 1068
2010.88 1019
2011.31 1077
2011.73 987
2012.15 1057
2012.57 1054
2013.00 1031
2013.42 1053
2013.84 1018
2014.27 1018
2014.69 996
2015.11 1070
2015.54 1084
2015.96 1076
2016.38 1079
2016.81 1157
2017.23 1128
2017.65 1121
2018.08 1116
2018.50 1097
2018.93 1042
2019.35 1102
2019.77 1148
2020.20 1182
2020.62 1077
2021.04 1083
2021.47 1096
2021.89 1061
2022.32 1060
2022.74 1033
2023.17 1062
2023.59 1058
2024.01 1076
2024.44 990
2024.86 1039
2025.29 1009
2025.71 977
2026.14 1038
2026.56 1037
2026.98 970
2027.41 991
2027.83 993
2028.26 965
2028.68 970
2029.11 969
2029.53 997
2029.96 1043
2030.38 1027
2030.81 968
2031.23 944
2031.66 976
2032.08 1008
2032.51 1014
2032.93 1011
2033.36 1035
2033.78 998
2034.21 971
2034.63 953
2035.06 972
2035.49 1025
2035.91 1073
2036.34 1043
2036.76 1009
2037.19 1001
2037.61 1037
2038.04 1055
2038.47 1092
2038.89 1011
2039.32 1026
2039.74 1046
2040.17 1041
2040.59 1037
2041.02 1001
2041.45 1040
2041.87 1039
2042.30 1042
2042.73 1025
2043.15 1035
2043.58 1042
2044.00 1047
2044.43 1038
2044.86 1072
2045.28 1068
2045.71 1086
2046.14 1059
2046.56 999
2046.99 1052
2047.42 1039
2047.84 963
2048.27 1004
2048.70 1056
2049.12 1006
2049.55 1054
2049.98 1080
2050.40 1106
2050.83 1040
2051.26 981
2051.69 953
2052.11 953
2052.54 955
2052.97 981
2053.40 1004
2053.82 1036
2054.25 994
2054.68 1024
2055.10 1024
2055.53 1071
2055.96 1106
2056.39 1085
2056.82 1115
2057.24 1118
2057.67 1028
2058.10 1091
2058.53 1130
2058.95 1071
2059.38 1084
2059.81 1072
2060.24 1053
2060.67 1081
2061.09 1112
2061.52 1077
2061.95 1097
2062.38 1096
2062.81 1085
2063.24 1152
2063.66 1187
2064.09 1218
2064.52 1266
2064.95 1278
2065.38 1266
2065.81 1290
2066.24 1261
2066.66 1196
2067.09 1150
2067.52 1092
2067.95 1081
2068.38 1094
2068.81 1083
2069.24 1102
2069.67 1021
2070.10 1029
2070.52 1005
2070.95 1000
2071.38 999
2071.81 971
2072.24 1033
2072.67 1012
2073.10 1064
2073.53 1042
2073.96 1022
2074.39 1058
2074.82 1011
2075.25 1080
2075.68 1050
2076.11 1090
2076.54 1031
2076.97 1047
2077.40 1081
2077.83 1048
2078.26 1081
2078.69 1157
2079.12 1162
2079.55 1183
2079.98 1222
2080.41 1161
2080.84 1147
2081.27 1083
2081.70 1089
2082.13 1037
2082.56 1111
2082.99 1096
2083.42 1026
2083.85 1094
2084.28 1085
2084.71 1076
2085.14 1072
2085.57 1003
2086.00 974
2086.43 999
2086.86 1014
2087.29 1020
2087.73 1000
2088.16 1007
2088.59 1019
2089.02 1000
2089.45 1001
2089.88 970
2090.31 981
2090.74 1037
2091.17 1030
2091.61 1019
2092.04 1039
2092.47 1063
2092.90 1018
2093.33 1035
2093.76 1069
2094.19 1050
2094.63 1012
2095.06 1032
2095.49 1020
2095.92 1065
2096.35 1042
2096.78 981
2097.22 1004
2097.65 1027
2098.08 1043
2098.51 1049
2098.94 990
2099.38 998
2099.81 1074
2100.24 987
2100.67 1001
2101.11 1033
2101.54 1026
2101.97 969
2102.40 1009
2102.83 1003
2103.27 1024
2103.70 1006
2104.13 952
2104.56 975
2105.00 1005
2105.43 962
2105.86 1034
2106.30 1053
2106.73 1010
2107.16 978
2107.59 1040
2108.03 1051
2108.46 1104
2108.89 1074
2109.33 1118
2109.76 1096
2110.19 1094
2110.63 992
2111.06 976
2111.49 957
2111.93 982
2112.36 995
2112.79 1046
2113.23 1030
2113.66 979
2114.09 1015
2114.53 1018
2114.96 976
2115.40 959
2115.83 972
2116.26 1007
2116.70 958
2117.13 1028
2117.56 951
2118.00 1025
2118.43 1053
2118.87 1012
2119.30 1040
2119.73 1045
2120.17 1001
2120.60 985
2121.04 1029
2121.47 1023
2121.91 1041
2122.34 1023
2122.78 1067
2123.21 1028
2123.64 1056
2124.08 1059
2124.51 1063
2124.95 1016
2125.38 1005
2125.82 1023
2126.25 1076
2126.69 1079
2127.12 1042
2127.56 954
2127.99 1069
2128.43 1016
2128.86 1006
2129.30 1053
2129.73 1068
2130.17 1151
2130.60 1137
2131.04 1082
2131.47 1102
2131.91 1096
2132.35 1096
2132.78 1079
2133.22 1038
2133.65 1083
2134.09 982
2134.52 994
2134.96 1033
2135.40 1093
2135.83 1085
2136.27 1042
2136.70 997
2137.14 993
2137.57 1005
2138.01 970
2138.45 1025
2138.88 950
2139.32 997
2139.76 953
2140.19 975
2140.63 1046
2141.06 1039
2141.50 1006
2141.94 1060
2142.37 1046
2142.81 1011
2143.25 1047
2143.68 1063
2144.12 1062
2144.56 1034
2144.99 1016
2145.43 994
2145.87 1040
2146.30 1042
2146.74 1102
2147.18 1050
2147.62 1102
2148.05 1154
2148.49 1142
2148.93 1093
2149.36 1154
2149.80 1200
2150.24 1225
2150.68 1193
2151.11 1192
2151.55 1156
2151.99 1074
2152.43 1126
2152.86 1123
2153.30 1111
2153.74 1045
2154.18 1073
2154.61 1066
2155.05 1100
2155.49 1092
2155.93 1021
2156.37 1050
2156.80 1058
2157.24 1075
2157.68 997
2158.12 1019
2158.56 1004
2158.99 1026
2159.43 1068
2159.87 1081
2160.31 1030
2160.75 1072
2161.19 1061
2161.62 1145
2162.06 1072
2162.50 1042
2162.94 1133
2163.38 1134
2163.82 1175
2164.26 1184
2164.69 1251
2165.13 1249
2165.57 1204
2166.01 1203
2166.45 1253
2166.89 1262
2167.33 1152
2167.77 1167
2168.21 1195
2168.65 1217
2169.08 1148
2169.52 1070
2169.96 1235
2170.40 1190
2170.84 1182
2171.28 1189
2171.72 1179
2172.16 1216
2172.60 1268
2173.04 1270
2173.48 1261
2173.92 1219
2174.36 1181
2174.80 1286
2175.24 1229
2175.68 1285
2176.12 1256
2176.56 1148
2177.00 1236
2177.44 1251
2177.88 1232
2178.32 1199
2178.76 1130
2179.20 1157
2179.64 1099
2180.08 1116
2180.52 1146
2180.96 1066
2181.40 1031
2181.84 1017
2182.28 1055
2182.72 1064
2183.16 1067
2183.60 1040
2184.04 1016
2184.48 1058
2184.93 1056
2185.37 1049
2185.81 1086
2186.25 1103
2186.69 1060
2187.13 1129
2187.57 1087
2188.01 1095
2188.45 1148
2188.89 1139
2189.34 1148
2189.78 1220
2190.22 1186
2190.66 1077
2191.10 1160
2191.54 1121
2191.98 1134
2192.43 1105
2192.87 1153
2193.31 1125
2193.75 1106
2194.19 1166
2194.63 1260
2195.08 1258
2195.52 1184
2195.96 1193
2196.40 1256
2196.84 1264
2197.29 1129
2197.73 1127
2198.17 1163
2198.61 1105
2199.06 1108
2199.50 1064
2199.94 1103
2200.38 1092
2200.82 1113
2201.27 1139
2201.71 1071
2202.15 1075
2202.59 1080
2203.04 1062
2203.48 1085
2203.92 1147
2204.37 1152
2204.81 1128
2205.25 1120
2205.69 1121
2206.14 1128
2206.58 1152
2207.02 1173
2207.47 1124
2207.91 1163
2208.35 1139
2208.80 1125
2209.24 1211
2209.68 1235
2210.13 1216
2210.57 1187
2211.01 1147
2211.46 1161
2211.90 1167
2212.34 1223
2212.79 1177
2213.23 1138
2213.67 1095
2214.12 1174
2214.56 1236
2215.01 1136
2215.45 1111
2215.89 1112
2216.34 1137
2216.78 1131
2217.23 1047
2217.67 1000
2218.11 1103
2218.56 1098
2219.00 1122
2219.45 1106
2219.89 1164
2220.34 1096
2220.78 1148
2221.22 1148
2221.67 1109
2222.11 1182
2222.56 1213
2223.00 1261
2223.45 1189
2223.89 1236
2224.34 1234
2224.78 1289
2225.23 1289
2225.67 1233
2226.12 1257
2226.56 1285
2227.01 1262
2227.45 1308
2227.90 1240
2228.34 1279
2228.79 1319
2229.23 1301
2229.68 1267
2230.12 1262
2230.57 1244
2231.01 1227
2231.46 1239
2231.90 1311
2232.35 1308
2232.80 1270
2233.24 1258
2233.69 1240
2234.13 1240
2234.58 1257
2235.02 1204
2235.47 1199
2235.92 1204
2236.36 1160
2236.81 1124
2237.25 1186
2237.70 1161
2238.15 1190
2238.59 1132
2239.04 1130
2239.49 1090
2239.93 1128
2240.38 1137
2240.82 1116
2241.27 1116
2241.72 1056
2242.16 1064
2242.61 1048
2243.06 1110
2243.50 1062
2243.95 1120
2244.40 1086
2244.84 1081
2245.29 1032
2245.74 1076
2246.19 1043
2246.63 1027
2247.08 1038
2247.53 1063
2247.97 1086
2248.42 1097
2248.87 1048
2249.32 1075
2249.76 1090
2250.21 1103
2250.66 1096
2251.10 1115
2251.55 1168
2252.00 1160
2252.45 1183
2252.89 1186
2253.34 1181
2253.79 1181
2254.24 1127
2254.69 1137
2255.13 1235
2255.58 1215
2256.03 1102
2256.48 1171
2256.93 1068
2257.37 1096
2257.82 1102
2258.27 1121
2258.72 1141
2259.17 1158
2259.61 1208
2260.06 1199
2260.51 1209
2260.96 1245
2261.41 1322
2261.86 1267
2262.31 1366
2262.75 1365
2263.20 1341
2263.65 1284
2264.10 1292
2264.55 1299
2265.00 1249
2265.45 1227
2265.90 1276
2266.34 1304
2266.79 1273
2267.24 1189
2267.69 1187
2268.14 1213
2268.59 1263
2269.04 1279
2269.49 1287
2269.94 1337
2270.39 1294
2270.84 1342
2271.29 1301
2271.74 1307
2272.18 1296
2272.63 1364
2273.08 1309
2273.53 1318
2273.98 1295
2274.43 1360
2274.88 1469
2275.33 1406
2275.78 1467
2276.23 1497
2276.68 1526
2277.13 1442
2277.58 1412
2278.03 1360
2278.48 1360
2278.93 1322
2279.38 1274
2279.83 1253
2280.28 1299
2280.73 1234
2281.19 1265
2281.64 1220
2282.09 1157
2282.54 1224
2282.99 1202
2283.44 1145
2283.89 1120
2284.34 1058
2284.79 1113
2285.24 1135
2285.69 1170
2286.14 1134
2286.59 1190
2287.04 1263
2287.50 1257
2287.95 1341
2288.40 1418
2288.85 1460
2289.30 1476
2289.75 1463
2290.20 1503
2290.65 1523
2291.11 1574
2291.56 1603
2292.01 1609
2292.46 1530
2292.91 1482
2293.36 1449
2293.82 1476
2294.27 1364
2294.72 1352
2295.17 1312
2295.62 1335
2296.07 1293
2296.53 1234
2296.98 1211
2297.43 1213
2297.88 1215
2298.33 1209
2298.79 1137
2299.24 1113
2299.69 1160
2300.14 1185
2300.60 1171
2301.05 1092
2301.50 1082
2301.95 1126
2302.41 1062
2302.86 1071
2303.31 1078
2303.76 1107
2304.22 1133
2304.67 1106
2305.12 1137
2305.57 1146
2306.03 1071
2306.48 1116
2306.93 1087
2307.39 1129
2307.84 1182
2308.29 1226
2308.75 1231
2309.20 1305
2309.65 1269
2310.11 1220
2310.56 1223
2311.01 1186
2311.47 1222
2311.92 1221
2312.37 1196
2312.83 1211
2313.28 1241
2313.73 1232
2314.19 1202
2314.64 1209
2315.09 1207
2315.55 1219
2316.00 1231
2316.46 1184
2316.91 1186
2317.36 1174
2317.82 1208
2318.27 1208
2318.73 1276
2319.18 1236
2319.63 1301
2320.09 1279
2320.54 1243
2321.00 1303
2321.45 1243
2321.91 1263
2322.36 1215
2322.82 1325
2323.27 1304
2323.72 1458
2324.18 1484
2324.63 1477
2325.09 1521
2325.54 1437
2326.00 1415
2326.45 1409
2326.91 1453
2327.36 1394
2327.82 1350
2328.27 1333
2328.73 1277
2329.18 1239
2329.64 1218
2330.09 1223
2330.55 1303
2331.00 1231
2331.46 1195
2331.92 1193
2332.37 1213
2332.83 1162
2333.28 1167
2333.74 1106
2334.19 1165
2334.65 1203
2335.10 1178
2335.56 1184
2336.02 1141
2336.47 1128
2336.93 1116
2337.38 1186
2337.84 1158
2338.30 1186
2338.75 1161
2339.21 1194
2339.66 1246
2340.12 1230
2340.58 1229
2341.03 1271
2341.49 1286
2341.95 1205
2342.40 1217
2342.86 1192
2343.32 1210
2343.77 1227
2344.23 1275
2344.68 1242
2345.14 1279
2345.60 1261
2346.06 1238
2346.51 1216
2346.97 1238
2347.43 1277
2347.88 1324
2348.34 1287
2348.80 1198
2349.25 1211
2349.71 1189
2350.17 1172
2350.63 1180
2351.08 1162
2351.54 1153
2352.00 1123
2352.46 1129
2352.91 1133
2353.37 1116
2353.83 1106
2354.29 1092
2354.74 1093
2355.20 1097
2355.66 1074
2356.12 1148
2356.57 1152
2357.03 1089
2357.49 1114
2357.95 1163
2358.41 1210
2358.86 1180
2359.32 1222
2359.78 1327
2360.24 1235
2360.70 1245
2361.15 1255
2361.61 1327
2362.07 1301
2362.53 1287
2362.99 1290
2363.45 1239
2363.91 1285
2364.36 1295
2364.82 1276
2365.28 1290
2365.74 1291
2366.20 1241
2366.66 1269
2367.12 1259
2367.57 1276
2368.03 1282
2368.49 1302
2368.95 1232
2369.41 1179
2369.87 1223
2370.33 1170
2370.79 1175
2371.25 1137
2371.71 1152
2372.17 1099
2372.63 1175
2373.09 1187
2373.54 1267
2374.00 1188
2374.46 1190
2374.92 1243
2375.38 1211
2375.84 1171
2376.30 1196
2376.76 1191
2377.22 1170
2377.68 1200
2378.14 1197
2378.60 1231
2379.06 1146
2379.52 1156
2379.98 1192
2380.44 1144
2380.90 1117
2381.36 1179
2381.82 1096
2382.28 1153
2382.74 1111
2383.20 1117
2383.66 1189
2384.12 1149
2384.59 1134
2385.05 1171
2385.51 1198
2385.97 1203
2386.43 1109
2386.89 1138
2387.35 1176
2387.81 1137
2388.27 1128
2388.73 1150
2389.19 1154
2389.65 1085
2390.12 1141
2390.58 1186
2391.04 1138
2391.50 1190
2391.96 1258
2392.42 1275
2392.88 1210
2393.34 1182
2393.81 1125
2394.27 1180
2394.73 1131
2395.19 1135
2395.65 1145
2396.11 1163
2396.57 1179
2397.04 1171
2397.50 1208
2397.96 1259
2398.42 1207
2398.88 1191
2399.35 1156
2399.81 1166
2400.27 1225
2400.73 1173
2401.19 1194
2401.66 1140
2402.12 1062
2402.58 1082
2403.04 1127
2403.51 1128
2403.97 1093
2404.43 1161
2404.89 1182
2405.36 1084
2405.82 1155
2406.28 1076
2406.74 1099
2407.21 1138
2407.67 1133
2408.13 1170
2408.59 1087
2409.06 1125
2409.52 1152
2409.98 1098
2410.45 1070
2410.91 1071
2411.37 1071
2411.84 1070
2412.30 1117
2412.76 1129
2413.23 1172
2413.69 1133
2414.15 1125
2414.62 1100
2415.08 1136
2415.54 1104
2416.01 1160
2416.47 1208
2416.93 1222
2417.40 1243
2417.86 1307
2418.32 1267
2418.79 1289
2419.25 1288
2419.72 1303
2420.18 1281
2420.64 1248
2421.11 1293
2421.57 1313
2422.04 1365
2422.50 1283
2422.96 1257
2423.43 1309
2423.89 1324
2424.36 1281
2424.82 1210
2425.29 1211
2425.75 1238
2426.22 1176
2426.68 1157
2427.15 1155
2427.61 1170
2428.07 1181
2428.54 1099
2429.00 1143
2429.47 1127
2429.93 1115
2430.40 1092
2430.86 1168
2431.33 1112
2431.79 1063
2432.26 1126
2432.72 1122
2433.19 1065
2433.65 1158
2434.12 1169
2434.59 1165
2435.05 1207
2435.52 1157
2435.98 1166
2436.45 1241
2436.91 1235
2437.38 1237
2437.84 1244
2438.31 1264
2438.78 1427
2439.24 1293
2439.71 1317
2440.17 1321
2440.64 1351
2441.10 1373
2441.57 1339
2442.04 1313
2442.50 1348
2442.97 1286
2443.44 1233
2443.90 1244
2444.37 1179
2444.83 1162
2445.30 1153
2445.77 1085
2446.23 1033
2446.70 1097
2447.17 1071
2447.63 1111
2448.10 1140
2448.57 1097
2449.03 1144
2449.50 1153
2449.97 1118
2450.43 1072
2450.90 1123
2451.37 1087
2451.83 1068
2452.30 1052
2452.77 1090
2453.24 1085
2453.70 1077
2454.17 1087
2454.64 1112
2455.10 1115
2455.57 1119
2456.04 1119
2456.51 1083
2456.97 1105
2457.44 1093
2457.91 1093
2458.38 1075
2458.84 1057
2459.31 1045
2459.78 1075
2460.25 1095
2460.72 1151
2461.18 1088
2461.65 1128
2462.12 1083
2462.59 1072
2463.06 1139
2463.52 1152
2463.99 1072
2464.46 1100
2464.93 1110
2465.40 1107
2465.86 1062
2466.33 1144
2466.80 1158
2467.27 1142
2467.74 1080
2468.21 1096
2468.68 1182
2469.14 1131
2469.61 1171
2470.08 1164
2470.55 1151
2471.02 1164
2471.49 1127
2471.96 1129
2472.43 1141
2472.90 1126
2473.36 1153
2473.83 1116
2474.30 1081
2474.77 1064
2475.24 1126
2475.71 1113
2476.18 1127
2476.65 1158
2477.12 1126
2477.59 1178
2478.06 1176
2478.53 1196
2479.00 1159
2479.47 1215
2479.94 1191
2480.41 1048
2480.87 1057
2481.34 1167
2481.81 1107
2482.28 1116
2482.75 1092
2483.22 1104
2483.69 1099
2484.16 1128
2484.63 1106
2485.10 1154
2485.57 1131
2486.05 1217
2486.52 1245
2486.99 1234
2487.46 1233
2487.93 1279
2488.40 1252
2488.87 1181
2489.34 1212
2489.81 1238
2490.28 1149
2490.75 1114
2491.22 1173
2491.69 1165
2492.16 1139
2492.63 1146
2493.10 1240
2493.58 1184
2494.05 1162
2494.52 1175
2494.99 1211
2495.46 1212
2495.93 1187
2496.40 1198
2496.87 1182
2497.34 1187
2497.82 1194
2498.29 1136
2498.76 1096
2499.23 1063
2499.70 1099
2500.17 1076
2500.64 1073
2501.12 1106
2501.59 1089
2502.06 1084
2502.53 1107
2503.00 1055
2503.48 1058
2503.95 1074
2504.42 1113
2504.89 1088
2505.36 1051
2505.84 1124
2506.31 1106
2506.78 1150
2507.25 1137
2507.72 1221
2508.20 1198
2508.67 1297
2509.14 1354
2509.61 1303
2510.09 1362
2510.56 1405
2511.03 1466
2511.50 1397
2511.98 1401
2512.45 1419
2512.92 1401
2513.40 1384
2513.87 1408
2514.34 1310
2514.81 1287
2515.29 1276
2515.76 1210
2516.23 1203
2516.71 1198
2517.18 1238
2517.65 1240
2518.13 1199
2518.60 1199
2519.07 1157
2519.55 1246
2520.02 1273
2520.49 1260
2520.97 1194
2521.44 1222
2521.91 1232
2522.39 1186
2522.86 1112
2523.34 1137
2523.81 1168
2524.28 1192
2524.76 1135
2525.23 1169
2525.70 1157
2526.18 1237
2526.65 1261
2527.13 1190
2527.60 1227
2528.08 1267
2528.55 1254
2529.02 1244
2529.50 1187
2529.97 1226
2530.45 1219
2530.92 1247
2531.40 1243
2531.87 1176
2532.34 1122
2532.82 1188
2533.29 1249
2533.77 1208
2534.24 1193
2534.72 1239
2535.19 1202
2535.67 1205
2536.14 1184
2536.62 1222
2537.09 1241
2537.57 1211
2538.04 1257
2538.52 1276
2538.99 1231
2539.47 1147
2539.94 1206
2540.42 1155
2540.90 1230
2541.37 1170
2541.85 1222
2542.32 1189
2542.80 1186
2543.27 1261
2543.75 1277
2544.22 1288
2544.70 1282
2545.18 1285
2545.65 1371
2546.13 1328
2546.60 1328
2547.08 1471
2547.56 1456
2548.03 1500
2548.51 1440
2548.98 1436
2549.46 1441
2549.94 1418
2550.41 1412
2550.89 1391
2551.37 1404
2551.84 1387
2552.32 1387
2552.80 1410
2553.27 1388
2553.75 1374
2554.23 1412
2554.70 1371
2555.18 1443
2555.66 1356
2556.13 1440
2556.61 1396
2557.09 1283
2557.56 1327
2558.04 1287
2558.52 1318
2558.99 1264
2559.47 1193
2559.95 1164
2560.43 1266
2560.90 1205
2561.38 1191
2561.86 1092
2562.33 1132
2562.81 1149
2563.29 1083
2563.77 1052
2564.25 1153
2564.72 1123
2565.20 1128
2565.68 1184
2566.16 1124
2566.63 1048
2567.11 1085
2567.59 1123
2568.07 1112
2568.55 1137
2569.02 1124
2569.50 1055
2569.98 1059
2570.46 1076
2570.94 1060
2571.41 1126
2571.89 1130
2572.37 1135
2572.85 1128
2573.33 1145
2573.81 1166
2574.28 1171
2574.76 1124
2575.24 1224
2575.72 1249
2576.20 1173
2576.68 1185
2577.16 1143
2577.64 1199
2578.11 1140
2578.59 1158
2579.07 1155
2579.55 1167
2580.03 1157
2580.51 1110
2580.99 1121
2581.47 1143
2581.95 1126
2582.43 1155
2582.91 1175
2583.39 1143
2583.86 1162
2584.34 1150
2584.82 1126
2585.30 1129
2585.78 1073
2586.26 1083
2586.74 1092
2587.22 1142
2587.70 1177
2588.18 1185
2588.66 1113
2589.14 1178
2589.62 1118
2590.10 1098
2590.58 1187
2591.06 1162
2591.54 1161
2592.02 1192
2592.50 1155
2592.98 1183
2593.46 1276
2593.94 1246
2594.42 1211
2594.90 1196
2595.38 1167
2595.86 1187
2596.35 1221
2596.83 1138
2597.31 1198
2597.79 1210
2598.27 1194
2598.75 1133
2599.23 1129
2599.71 1139
2600.19 1126
2600.67 1118
2601.15 1125
2601.63 1121
2602.12 1101
2602.60 1049
2603.08 1127
2603.56 1157
2604.04 1126
2604.52 1112
2605.00 1056
2605.48 1074
2605.97 1101
2606.45 1089
2606.93 1091
2607.41 1117
2607.89 1141
2608.37 1155
2608.86 1132
2609.34 1181
2609.82 1160
2610.30 1173
2610.78 1183
2611.26 1237
2611.75 1212
2612.23 1211
2612.71 1156
2613.19 1234
2613.68 1154
2614.16 1144
2614.64 1189
2615.12 1187
2615.60 1172
2616.09 1122
2616.57 1113
2617.05 1114
2617.53 1148
2618.02 1160
2618.50 1184
2618.98 1145
2619.46 1059
2619.95 1105
2620.43 1147
2620.91 1102
2621.40 1079
2621.88 1089
2622.36 1082
2622.85 1103
2623.33 1166
2623.81 1109
2624.29 1123
2624.78 1154
2625.26 1172
2625.74 1156
2626.23 1159
2626.71 1124
2627.19 1152
2627.68 1139
2628.16 1166
2628.64 1139
2629.13 1213
2629.61 1173
2630.10 1155
2630.58 1173
2631.06 1170
2631.55 1170
2632.03 1176
2632.51 1145
2633.00 1116
2633.48 1128
2633.97 1146
2634.45 1134
2634.94 1139
2635.42 1099
2635.90 1056
2636.39 1100
2636.87 1148
2637.36 1154
2637.84 1162
2638.33 1165
2638.81 1153
2639.29 1092
2639.78 1162
2640.26 1125
2640.75 1103
2641.23 1093
2641.72 1086
2642.20 1191
2642.69 1148
2643.17 1130
2643.66 1143
2644.14 1108
2644.63 1144
2645.11 1117
2645.60 1123
2646.08 1126
2646.57 1163
2647.05 1119
2647.54 1143
2648.02 1184
2648.51 1188
2648.99 1152
2649.48 1120
2649.97 1172
2650.45 1151
2650.94 1147
2651.42 1110
2651.91 1169
2652.39 1171
2652.88 1248
2653.37 1196
2653.85 1267
2654.34 1243
2654.82 1166
2655.31 1228
2655.80 1241
2656.28 1182
2656.77 1151
2657.25 1172
2657.74 1176
2658.23 1192
2658.71 1144
2659.20 1146
2659.69 1109
2660.17 1137
2660.66 1094
2661.14 1159
2661.63 1147
2662.12 1116
2662.60 1164
2663.09 1119
2663.58 1097
2664.06 1149
2664.55 1130
2665.04 1204
2665.53 1198
2666.01 1209
2666.50 1212
2666.99 1197
2667.47 1203
2667.96 1225
2668.45 1201
2668.94 1239
2669.42 1248
2669.91 1280
2670.40 1284
2670.88 1336
2671.37 1374
2671.86 1433
2672.35 1353
2672.83 1417
2673.32 1511
2673.81 1560
2674.30 1577
2674.79 1585
2675.27 1549
2675.76 1497
2676.25 1510
2676.74 1450
2677.23 1355
2677.71 1367
2678.20 1303
2678.69 1304
2679.18 1294
2679.67 1313
2680.15 1248
2680.64 1265
2681.13 1217
2681.62 1290
2682.11 1337
2682.60 1275
2683.08 1381
2683.57 1262
2684.06 1291
2684.55 1261
2685.04 1293
2685.53 1300
2686.02 1299
2686.51 1236
2686.99 1200
2687.48 1187
2687.97 1204
2688.46 1211
2688.95 1238
2689.44 1252
2689.93 1201
2690.42 1209
2690.91 1189
2691.40 1165
2691.89 1193
2692.38 1284
2692.87 1282
2693.35 1227
2693.84 1217
2694.33 1218
2694.82 1249
2695.31 1255
2695.80 1213
2696.29 1237
2696.78 1255
2697.27 1220
2697.76 1209
2698.25 1213
2698.74 1270
2699.23 1196
2699.72 1275
2700.21 1239
2700.70 1186
2701.19 1212
2701.68 1243
2702.17 1215
2702.66 1178
2703.15 1167
2703.64 1167
2704.13 1183
2704.62 1197
2705.12 1180
2705.61 1195
2706.10 1128
2706.59 1151
2707.08 1190
2707.57 1130
2708.06 1120
2708.55 1116
2709.04 1176
2709.53 1144
2710.02 1119
2710.51 1148
2711.01 1170
2711.50 1163
2711.99 1094
2712.48 1111
2712.97 1127
2713.46 1103
2713.95 1095
2714.44 1164
2714.94 1104
2715.43 1143
2715.92 1142
2716.41 1162
2716.90 1094
2717.39 1174
2717.89 1120
2718.38 1139
2718.87 1132
2719.36 1155
2719.85 1193
2720.34 1265
2720.84 1292
2721.33 1244
2721.82 1239
2722.31 1263
2722.80 1297
2723.30 1197
2723.79 1198
2724.28 1188
2724.77 1168
2725.27 1194
2725.76 1244
2726.25 1216
2726.74 1162
2727.24 1234
2727.73 1217
2728.22 1207
2728.71 1158
2729.21 1237
2729.70 1202
2730.19 1179
2730.69 1155
2731.18 1144
2731.67 1167
2732.16 1141
2732.66 1145
2733.15 1112
2733.64 1177
2734.14 1178
2734.63 1251
2735.12 1195
2735.62 1229
2736.11 1220
2736.60 1158
2737.10 1189
2737.59 1174
2738.08 1192
2738.58 1233
2739.07 1214
2739.56 1246
2740.06 1265
2740.55 1185
2741.05 1154
2741.54 1177
2742.03 1190
2742.53 1143
2743.02 1196
2743.52 1192
2744.01 1196
2744.50 1230
2745.00 1152
2745.49 1272
2745.99 1212
2746.48 1243
2746.97 1224
2747.47 1250
2747.96 1225
2748.46 1137
2748.95 1188
2749.45 1225
2749.94 1170
2750.44 1147
2750.93 1190
2751.43 1200
2751.92 1166
2752.42 1191
2752.91 1171
2753.41 1159
2753.90 1188
2754.40 1183
2754.89 1156
2755.39 1213
2755.88 1198
2756.38 1209
2756.87 1148
2757.37 1189
2757.86 1180
2758.36 1197
2758.85 1187
2759.35 1121
2759.84 1150
2760.34 1236
2760.83 1197
2761.33 1140
2761.83 1122
2762.32 1126
2762.82 1188
2763.31 1167
2763.81 1159
2764.30 1183
2764.80 1222
2765.30 1148
2765.79 1193
2766.29 1162
2766.78 1108
2767.28 1083
2767.78 1128
2768.27 1212
2768.77 1125
2769.27 1135
2769.76 1169
2770.26 1168
2770.76 1156
2771.25 1162
2771.75 1209
2772.24 1205
2772.74 1190
2773.24 1234
2773.73 1268
2774.23 1254
2774.73 1228
2775.23 1271
2775.72 1297
2776.22 1251
2776.72 1253
2777.21 1290
2777.71 1229
2778.21 1249
2778.70 1220
2779.20 1215
2779.70 1196
2780.20 1201
2780.69 1219
2781.19 1200
2781.69 1205
2782.19 1253
2782.68 1225
2783.18 1190
2783.68 1125
2784.18 1116
2784.67 1164
2785.17 1115
2785.67 1130
2786.17 1134
2786.67 1150
2787.16 1192
2787.66 1190
2788.16 1218
2788.66 1155
2789.16 1217
2789.65 1153
2790.15 1189
2790.65 1187
2791.15 1220
2791.65 1225
2792.15 1294
2792.64 1200
2793.14 1170
2793.64 1231
2794.14 1281
2794.64 1280
2795.14 1356
2795.64 1403
2796.13 1359
2796.63 1377
2797.13 1415
2797.63 1465
2798.13 1430
2798.63 1526
2799.13 1420
2799.63 1362
2800.13 1284
2800.62 1305
2801.12 1312
2801.62 1229
2802.12 1275
2802.62 1248
2803.12 1193
2803.62 1156
2804.12 1260
2804.62 1243
2805.12 1217
2805.62 1218
2806.12 1269
2806.62 1315
2807.12 1356
2807.62 1360
2808.12 1393
2808.62 1407
2809.12 1445
2809.62 1498
2810.12 1571
2810.62 1596
2811.12 1586
2811.62 1594
2812.12 1575
2812.62 1552
2813.12 1599
2813.62 1560
2814.12 1566
2814.62 1492
2815.12 1545
2815.62 1504
2816.12 1397
2816.62 1363
2817.12 1401
2817.62 1301
2818.12 1266
2818.62 1249
2819.12 1266
2819.63 1245
2820.13 1220
2820.63 1161
2821.13 1214
2821.63 1216
2822.13 1197
2822.63 1183
2823.13 1229
2823.63 1162
2824.13 1146
2824.64 1211
2825.14 1207
2825.64 1197
2826.14 1147
2826.64 1180
2827.14 1176
2827.64 1151
2828.15 1143
2828.65 1133
2829.15 1131
2829.65 1093
2830.15 1101
2830.65 1123
2831.16 1215
2831.66 1206
2832.16 1209
2832.66 1192
2833.16 1188
2833.67 1195
2834.17 1273
2834.67 1283
2835.17 1292
2835.68 1316
2836.18 1272
2836.68 1288
2837.18 1303
2837.68 1271
2838.19 1300
2838.69 1293
2839.19 1299
2839.70 1265
2840.20 1228
2840.70 1252
2841.20 1311
2841.71 1253
2842.21 1226
2842.71 1242
2843.21 1239
2843.72 1325
2844.22 1296
2844.72 1281
2845.23 1284
2845.73 1301
2846.23 1284
2846.74 1265
2847.24 1303
2847.74 1334
2848.25 1391
2848.75 1364
2849.25 1364
2849.76 1307
2850.26 1299
2850.76 1365
2851.27 1346
2851.77 1274
2852.28 1251
2852.78 1239
2853.28 1269
2853.79 1234
2854.29 1241
2854.79 1189
2855.30 1258
2855.80 1271
2856.31 1275
2856.81 1292
2857.31 1293
2857.82 1333
2858.32 1301
2858.83 1304
2859.33 1341
2859.84 1319
2860.34 1294
2860.85 1240
2861.35 1249
2861.85 1328
2862.36 1290
2862.86 1279
2863.37 1284
2863.87 1227
2864.38 1225
2864.88 1207
2865.39 1190
2865.89 1225
2866.40 1241
2866.90 1249
2867.41 1261
2867.91 1249
2868.42 1303
2868.92 1253
2869.43 1231
2869.93 1308
2870.44 1277
2870.94 1375
2871.45 1378
2871.96 1366
2872.46 1427
2872.97 1410
2873.47 1335
2873.98 1370
2874.48 1324
2874.99 1290
2875.49 1302
2876.00 1307
2876.51 1258
2877.01 1348
2877.52 1284
2878.02 1279
2878.53 1305
2879.04 1346
2879.54 1341
2880.05 1392
2880.55 1469
2881.06 1452
2881.57 1432
2882.07 1458
2882.58 1475
2883.09 1471
2883.59 1473
2884.10 1457
2884.61 1414
2885.11 1462
2885.62 1489
2886.13 1449
2886.63 1488
2887.14 1489
2887.65 1544
2888.15 1500
2888.66 1496
2889.17 1519
2889.67 1455
2890.18 1484
2890.69 1508
2891.20 1410
2891.70 1374
2892.21 1422
2892.72 1364
2893.22 1378
2893.73 1475
2894.24 1609
2894.75 1478
2895.25 1467
2895.76 1552
2896.27 1522
2896.78 1508
2897.29 1449
2897.79 1450
2898.30 1520
2898.81 1485
2899.32 1480
2899.82 1434
2900.33 1428
2900.84 1471
2901.35 1381
2901.86 1425
2902.36 1372
2902.87 1376
2903.38 1362
2903.89 1461
2904.40 1403
2904.91 1399
2905.41 1397
2905.92 1396
2906.43 1356
2906.94 1358
2907.45 1336
2907.96 1291
2908.47 1296
2908.97 1280
2909.48 1331
2909.99 1287
2910.50 1277
2911.01 1286
2911.52 1308
2912.03 1299
2912.54 1299
2913.05 1330
2913.55 1318
2914.06 1326
2914.57 1278
2915.08 1310
2915.59 1285
2916.10 1322
2916.61 1296
2917.12 1333
2917.63 1369
2918.14 1340
2918.65 1343
2919.16 1327
2919.67 1437
2920.18 1454
2920.69 1476
2921.20 1451
2921.71 1500
2922.22 1528
2922.73 1561
2923.24 1631
2923.75 1704
2924.26 1742
2924.77 1750
2925.28 1668
2925.79 1663
2926.30 1732
2926.81 1690
2927.32 1556
2927.83 1533
2928.34 1519
2928.85 1429
2929.36 1382
2929.87 1334
2930.38 1389
2930.89 1390
2931.40 1314
2931.91 1318
2932.42 1286
2932.93 1258
2933.45 1313
2933.96 1290
2934.47 1284
2934.98 1314
2935.49 1322
2936.00 1312
2936.51 1354
2937.02 1392
2937.53 1447
2938.04 1515
2938.56 1580
2939.07 1717
2939.58 1830
2940.09 1892
2940.60 1974
2941.11 2047
2941.62 1953
2942.14 1974
2942.65 1918
2943.16 1948
2943.67 1863
2944.18 1896
2944.70 1703
2945.21 1607
2945.72 1579
2946.23 1551
2946.74 1535
2947.26 1456
2947.77 1399
2948.28 1490
2948.79 1468
2949.30 1396
2949.82 1357
2950.33 1283
2950.84 1258
2951.35 1310
2951.87 1289
2952.38 1305
2952.89 1323
2953.40 1290
2953.92 1246
2954.43 1263
2954.94 1265
2955.45 1313
2955.97 1292
2956.48 1323
2956.99 1221
2957.51 1212
2958.02 1263
2958.53 1320
2959.04 1263
2959.56 1269
2960.07 1352
2960.58 1304
2961.10 1388
2961.61 1411
2962.12 1373
2962.64 1349
2963.15 1437
2963.66 1419
2964.18 1391
2964.69 1437
2965.21 1444
2965.72 1373
2966.23 1420
2966.75 1371
2967.26 1348
2967.77 1324
2968.29 1382
2968.80 1375
2969.32 1287
2969.83 1318
2970.34 1306
2970.86 1327
2971.37 1373
2971.89 1327
2972.40 1249
2972.91 1326
2973.43 1366
2973.94 1362
2974.46 1363
2974.97 1352
2975.49 1331
2976.00 1334
2976.52 1376
2977.03 1354
2977.55 1356
2978.06 1366
2978.57 1450
2979.09 1452
2979.60 1420
2980.12 1450
2980.63 1421
2981.15 1434
2981.66 1397
2982.18 1428
2982.69 1462
2983.21 1433
2983.73 1426
2984.24 1469
2984.76 1478
2985.27 1468
2985.79 1557
2986.30 1631
2986.82 1559
2987.33 1582
2987.85 1491
2988.36 1565
2988.88 1513
2989.40 1529
2989.91 1560
2990.43 1566
2990.94 1556
2991.46 1524
2991.97 1533
2992.49 1535
2993.01 1567
2993.52 1590
2994.04 1602
2994.55 1722
2995.07 1784
2995.59 1767
2996.10 1806
2996.62 1823
2997.14 1891
2997.65 1841
2998.17 1899
2998.69 1921
2999.20 1937
2999.72 1894
3000.24 1975
3000.75 1977
3001.27 2174
3001.79 2556
3002.30 2731
3002.82 2938
3003.34 3212
3003.85 3322
3004.37 3511
3004.89 3364
3005.40 3318
3005.92 3343
3006.44 3075
3006.96 2924
3007.47 2536
3007.99 2211
3008.51 2171
3009.03 2012
3009.54 1879
3010.06 1750
3010.58 1662
3011.10 1646
3011.61 1584
3012.13 1510
3012.65 1516
3013.17 1566
3013.68 1621
3014.20 1593
3014.72 1567
3015.24 1545
3015.76 1531
3016.27 1505
3016.79 1501
3017.31 1512
3017.83 1518
3018.35 1617
3018.86 1617
3019.38 1600
3019.90 1533
3020.42 1584
3020.94 1583
3021.46 1643
3021.97 1532
3022.49 1586
3023.01 1660
3023.53 1671
3024.05 1602
3024.57 1685
3025.09 1632
3025.61 1629
3026.12 1636
3026.64 1496
3027.16 1557
3027.68 1497
3028.20 1467
3028.72 1434
3029.24 1470
3029.76 1427
3030.28 1409
3030.80 1428
3031.32 1489
3031.84 1512
3032.35 1490
3032.87 1484
3033.39 1439
3033.91 1452
3034.43 1439
3034.95 1505
3035.47 1547
3035.99 1507
3036.51 1389
3037.03 1502
3037.55 1476
3038.07 1446
3038.59 1461
3039.11 1445
3039.63 1427
3040.15 1398
3040.67 1359
3041.19 1333
3041.71 1368
3042.23 1354
3042.75 1350
3043.27 1356
3043.79 1363
3044.31 1418
3044.83 1416
3045.35 1421
3045.87 1394
3046.40 1444
3046.92 1463
3047.44 1387
3047.96 1342
3048.48 1384
3049.00 1462
3049.52 1412
3050.04 1386
3050.56 1346
3051.08 1303
3051.60 1357
3052.12 1376
3052.65 1420
3053.17 1379
3053.69 1356
3054.21 1382
3054.73 1358
3055.25 1313
3055.77 1339
3056.30 1332
3056.82 1343
3057.34 1341
3057.86 1311
3058.38 1372
3058.90 1346
3059.42 1406
3059.95 1383
3060.47 1369
3060.99 1362
3061.51 1451
3062.03 1510
3062.56 1537
3063.08 1447
3063.60 1509
3064.12 1607
3064.64 1593
3065.17 1611
3065.69 1640
3066.21 1632
3066.73 1604
3067.26 1613
3067.78 1691
3068.30 1672
3068.82 1604
3069.35 1675
3069.87 1652
3070.39 1648
3070.91 1642
3071.44 1625
3071.96 1596
3072.48 1605
3073.01 1534
3073.53 1557
3074.05 1667
3074.57 1657
3075.10 1602
3075.62 1581
3076.14 1669
3076.67 1690
3077.19 1767
3077.71 1733
3078.24 1805
3078.76 1886
3079.28 1887
3079.81 1952
3080.33 1940
3080.85 1992
3081.38 1947
3081.90 1916
3082.42 1907
3082.95 1956
3083.47 1923
3084.00 1980
3084.52 1993
3085.04 1919
3085.57 1930
3086.09 1969
3086.62 2019
3087.14 2259
3087.66 2334
3088.19 2446
3088.71 2676
3089.24 2791
3089.76 2780
3090.29 2755
3090.81 2762
3091.33 2699
3091.86 2624
3092.38 2475
3092.91 2308
3093.43 2192
3093.96 2179
3094.48 2137
3095.01 2098
3095.53 2176
3096.06 2161
3096.58 2209
3097.11 2221
3097.63 2200
3098.16 2267
3098.68 2443
3099.21 2654
3099.73 2847
3100.26 3296
3100.78 3698
3101.31 4317
3101.83 5028
3102.36 5267
3102.88 5483
3103.41 5339
3103.93 5153
3104.46 4865
3104.99 4498
3105.51 3972
3106.04 3579
3106.56 3143
3107.09 2845
3107.61 2522
3108.14 2454
3108.67 2326
3109.19 2249
3109.72 2139
3110.24 2210
3110.77 2209
3111.30 2123
3111.82 2106
3112.35 2050
3112.87 2090
3113.40 1997
3113.93 1934
3114.45 1917
3114.98 1852
3115.51 1799
3116.03 1797
3116.56 1700
3117.09 1764
3117.61 1791
3118.14 1788
3118.67 1757
3119.19 1817
3119.72 1821
3120.25 1884
3120.77 1913
3121.30 1930
3121.83 1947
3122.35 1997
3122.88 1889
3123.41 1927
3123.94 1939
3124.46 1877
3124.99 1838
3125.52 1785
3126.05 1869
3126.57 1864
3127.10 1781
3127.63 1785
3128.16 1719
3128.68 1740
3129.21 1643
3129.74 1617
3130.27 1635
3130.79 1554
3131.32 1552
3131.85 1612
3132.38 1594
3132.91 1588
3133.43 1570
3133.96 1567
3134.49 1523
3135.02 1572
3135.55 1596
3136.07 1594
3136.60 1555
3137.13 1553
3137.66 1520
3138.19 1466
3138.72 1470
3139.24 1509
3139.77 1502
3140.30 1508
3140.83 1440
3141.36 1351
3141.89 1410
3142.42 1482
3142.95 1437
3143.47 1406
3144.00 1444
3144.53 1483
3145.06 1489
3145.59 1538
3146.12 1601
3146.65 1573
3147.18 1577
3147.71 1647
3148.24 1683
3148.76 1641
3149.29 1614
3149.82 1640
3150.35 1624
3150.88 1548
3151.41 1585
3151.94 1654
3152.47 1597
3153.00 1554
3153.53 1479
3154.06 1500
3154.59 1507
3155.12 1544
3155.65 1570
3156.18 1553
3156.71 1574
3157.24 1647
3157.77 1636
3158.30 1557
3158.83 1528
3159.36 1558
3159.89 1526
3160.42 1560
3160.95 1557
3161.48 1457
3162.01 1551
3162.54 1492
3163.07 1534
3163.60 1446
3164.13 1414
3164.66 1395
3165.20 1428
3165.73 1467
3166.26 1419
3166.79 1428
3167.32 1410
3167.85 1374
3168.38 1393
3168.91 1430
3169.44 1338
3169.97 1385
3170.50 1353
3171.04 1465
3171.57 1560
3172.10 1535
3172.63 1511
3173.16 1486
3173.69 1518
3174.22 1520
3174.75 1578
3175.29 1519
3175.82 1500
3176.35 1551
3176.88 1486
3177.41 1450
3177.94 1417
3178.48 1477
3179.01 1508
3179.54 1458
3180.07 1420
3180.60 1400
3181.14 1355
3181.67 1350
3182.20 1348
3182.73 1373
3183.26 1317
3183.80 1343
3184.33 1365
3184.86 1395
3185.39 1266
3185.93 1372
3186.46 1420
3186.99 1345
3187.52 1351
3188.06 1332
3188.59 1380
3189.12 1373
3189.65 1384
3190.19 1423
3190.72 1392
3191.25 1375
3191.79 1388
3192.32 1353
3192.85 1372
3193.38 1366
3193.92 1429
3194.45 1403
3194.98 1437
3195.52 1490
3196.05 1506
3196.58 1571
3197.12 1494
3197.65 1489
3198.18 1521
3198.72 1448
3199.25 1492
3199.78 1553
3200.32 1535
3200.85 1464
3201.39 1487
3201.92 1500
3202.45 1556
3202.99 1528
3203.52 1474
3204.05 1530
3204.59 1542
3205.12 1638
3205.66 1559
3206.19 1652
3206.72 1654
3207.26 1738
3207.79 1735
3208.33 1715
3208.86 1723
3209.40 1799
3209.93 1845
3210.47 1845
3211.00 1741
3211.53 1829
3212.07 1861
3212.60 1769
3213.14 1614
3213.67 1614
3214.21 1589
3214.74 1568
3215.28 1531
3215.81 1495
3216.35 1569
3216.88 1435
3217.42 1440
3217.95 1422
3218.49 1436
3219.02 1425
3219.56 1431
3220.09 1468
3220.63 1479
3221.16 1533
3221.70 1538
3222.23 1573
3222.77 1602
3223.31 1662
3223.84 1648
3224.38 1677
3224.91 1701
3225.45 1739
3225.98 1734
3226.52 1614
3227.06 1626
3227.59 1585
3228.13 1639
3228.66 1637
3229.20 1510
3229.74 1616
3230.27 1651
3230.81 1630
3231.34 1699
3231.88 1713
3232.42 1710
3232.95 1765
3233.49 1718
3234.03 1769
3234.56 1752
3235.10 1714
3235.64 1757
3236.17 1795
3236.71 1826
3237.25 1773
3237.78 1766
3238.32 1734
3238.86 1704
3239.39 1795
3239.93 1775
3240.47 1779
3241.00 1828
3241.54 1893
3242.08 1854
3242.61 1837
3243.15 1767
3243.69 1799
3244.23 1881
3244.76 1917
3245.30 1921
3245.84 1957
3246.38 1905
3246.91 2009
3247.45 2079
3247.99 2168
3248.53 2158
3249.06 2454
3249.60 2560
3250.14 2851
3250.68 3202
3251.21 3508
3251.75 3885
3252.29 4018
3252.83 4175
3253.37 4275
3253.90 4137
3254.44 3757
3254.98 3555
3255.52 3436
3256.06 3314
3256.60 2930
3257.13 2668
3257.67 2624
3258.21 2543
3258.75 2488
3259.29 2610
3259.83 2710
3260.36 2821
3260.90 2975
3261.44 2998
3261.98 3069
3262.52 3118
3263.06 3248
3263.60 3280
3264.14 3336
3264.68 3420
3265.21 3534
3265.75 3545
3266.29 3537
3266.83 3485
3267.37 3441
3267.91 3273
3268.45 3192
3268.99 2921
3269.53 2789
3270.07 2629
3270.61 2529
3271.15 2502
3271.69 2360
3272.23 2297
3272.76 2255
3273.30 2219
3273.84 2203
3274.38 2231
3274.92 2263
3275.46 2225
3276.00 2203
3276.54 2177
3277.08 2209
3277.62 2190
3278.16 2169
3278.70 2220
3279.24 2338
3279.78 2276
3280.32 2224
3280.86 2266
3281.41 2327
3281.95 2243
3282.49 2371
3283.03 2314
3283.57 2276
3284.11 2324
3284.65 2394
3285.19 2347
3285.73 2380
3286.27 2433
3286.81 2381
3287.35 2347
3287.89 2342
3288.43 2396
3288.97 2462
3289.52 2511
3290.06 2725
3290.60 2774
3291.14 2899
3291.68 2953
3292.22 3178
3292.76 3332
3293.30 3494
3293.85 3527
3294.39 3691
3294.93 3725
3295.47 3906
3296.01 4030
3296.55 3991
3297.09 3681
3297.64 3605
3298.18 3486
3298.72 3210
3299.26 3123
3299.80 2939
3300.34 2880
3300.89 2843
3301.43 2754
3301.97 2580
3302.51 2601
3303.06 2562
3303.60 2536
3304.14 2513
3304.68 2536
3305.22 2652
3305.77 2636
3306.31 2640
3306.85 2683
3307.39 2825
3307.94 2896
3308.48 2894
3309.02 3007
3309.56 2996
3310.11 2977
3310.65 2931
3311.19 2953
3311.74 2973
3312.28 2900
3312.82 2987
3313.36 2933
3313.91 2909
3314.45 2984
3314.99 3119
3315.54 3081
3316.08 3407
3316.62 3450
3317.17 3719
3317.71 3915
3318.25 3927
3318.80 4068
3319.34 4243
3319.88 4240
3320.43 4249
3320.97 4213
3321.51 4277
3322.06 4200
3322.60 4024
3323.14 3878
3323.69 3805
3324.23 3663
3324.78 3719
3325.32 3616
3325.86 3622
3326.41 3498
3326.95 3475
3327.50 3536
3328.04 3629
3328.59 3651
3329.13 3723
3329.67 4148
3330.22 4873
3330.76 5921
3331.31 7303
3331.85 9118
3332.40 11396
3332.94 14213
3333.49 16891
3334.03 19743
3334.57 22047
3335.12 23612
3335.66 24283
3336.21 24023
3336.75 23290
3337.30 21690
3337.84 19732
3338.39 17167
3338.93 14747
3339.48 12293
3340.02 10440
3340.57 8408
3341.11 6885
3341.66 5807
3342.20 4817
3342.75 4317
3343.30 3845
3343.84 3496
3344.39 3306
3344.93 3065
3345.48 2984
3346.02 2972
3346.57 2833
3347.11 2820
3347.66 2817
3348.21 2769
3348.75 2851
3349.30 2818
3349.84 2830
3350.39 2755
3350.94 2865
3351.48 2850
3352.03 2792
3352.57 2764
3353.12 2723
3353.67 2727
3354.21 2668
3354.76 2684
3355.31 2662
3355.85 2602
3356.40 2629
3356.95 2550
3357.49 2520
3358.04 2513
3358.59 2474
3359.13 2487
3359.68 2451
3360.23 2388
3360.77 2476
3361.32 2540
3361.87 2528
3362.41 2448
3362.96 2607
3363.51 2635
3364.05 2639
3364.60 2592
3365.15 2567
3365.70 2527
3366.24 2400
3366.79 2440
3367.34 2515
3367.89 2490
3368.43 2518
3368.98 2727
3369.53 2799
3370.08 2911
3370.62 3098
3371.17 3257
3371.72 3425
3372.27 3687
3372.81 3812
3373.36 3955
3373.91 3983
3374.46 3907
3375.01 3833
3375.55 3720
3376.10 3467
3376.65 3140
3377.20 2819
3377.75 2750
3378.30 2566
3378.84 2436
3379.39 2232
3379.94 2216
3380.49 2130
3381.04 2138
3381.59 2134
3382.13 2016
3382.68 1943
3383.23 1938
3383.78 1928
3384.33 1932
3384.88 1947
3385.43 1937
3385.98 1865
3386.52 1853
3387.07 1800
3387.62 1786
3388.17 1794
3388.72 1829
3389.27 1738
3389.82 1821
3390.37 1833
3390.92 1871
3391.47 1779
3392.02 1703
3392.57 1718
3393.12 1763
3393.66 1853
3394.21 1872
3394.76 1896
3395.31 1880
3395.86 1942
3396.41 1934
3396.96 1886
3397.51 1922
3398.06 1931
3398.61 1957
3399.16 1955
3399.71 1943
3400.26 1881
3400.81 1887
3401.36 1854
3401.91 1816
3402.46 1785
3403.01 1755
3403.56 1721
3404.11 1729
3404.66 1678
3405.21 1730
3405.77 1656
3406.32 1696
3406.87 1788
3407.42 1759
3407.97 1870
3408.52 1843
3409.07 1853
3409.62 1928
3410.17 2048
3410.72 2109
3411.27 2190
3411.82 2200
3412.37 2183
3412.93 2168
3413.48 2142
3414.03 1985
3414.58 1936
3415.13 1873
3415.68 1872
3416.23 1954
3416.78 1858
3417.34 1862
3417.89 1835
3418.44 1762
3418.99 1730
3419.54 1698
3420.09 1663
3420.65 1702
3421.20 1705
3421.75 1719
3422.30 1661
3422.85 1740
3423.40 1797
3423.96 1784
3424.51 1749
3425.06 1695
3425.61 1726
3426.17 1666
3426.72 1585
3427.27 1627
3427.82 1553
3428.37 1508
3428.93 1479
3429.48 1481
3430.03 1499
3430.58 1441
3431.14 1464
3431.69 1453
3432.24 1440
3432.79 1469
3433.35 1453
3433.90 1539
3434.45 1540
3435.01 1646
3435.56 1551
3436.11 1563
3436.66 1570
3437.22 1619
3437.77 1624
3438.32 1599
3438.88 1651
3439.43 1618
3439.98 1554
3440.54 1583
3441.09 1602
3441.64 1595
3442.20 1572
3442.75 1553
3443.30 1467
3443.86 1487
3444.41 1488
3444.96 1457
3445.52 1491
3446.07 1462
3446.63 1484
3447.18 1509
3447.73 1498
3448.29 1452
3448.84 1423
3449.40 1457
3449.95 1454
3450.50 1429
3451.06 1448
3451.61 1442
3452.17 1373
3452.72 1407
3453.27 1410
3453.83 1380
3454.38 1410
3454.94 1474
3455.49 1404
3456.05 1406
3456.60 1416
3457.16 1397
3457.71 1402
3458.27 1424
3458.82 1497
3459.38 1509
3459.93 1548
3460.49 1534
3461.04 1478
3461.60 1473
3462.15 1518
3462.71 1500
3463.26 1584
3463.82 1586
3464.37 1589
3464.93 1558
3465.48 1678
3466.04 1661
3466.59 1594
3467.15 1588
3467.70 1646
3468.26 1786
3468.81 1803
3469.37 1885
3469.93 1816
3470.48 1763
3471.04 1847
3471.59 1847
3472.15 1764
3472.70 1783
3473.26 1803
3473.82 1782
3474.37 1760
3474.93 1802
3475.48 1739
3476.04 1790
3476.60 1877
3477.15 1825
3477.71 1901
3478.27 1918
3478.82 2070
3479.38 2120
3479.93 2096
3480.49 2115
3481.05 2045
3481.60 2085
3482.16 2074
3482.72 2050
3483.27 2143
3483.83 2083
3484.39 2186
3484.95 2140
3485.50 2157
3486.06 2302
3486.62 2285
3487.17 2400
3487.73 2705
3488.29 3167
3488.84 3610
3489.40 4397
3489.96 5127
3490.52 5962
3491.07 6524
3491.63 6944
3492.19 7041
3492.75 6713
3493.30 6387
3493.86 5603
3494.42 4999
3494.98 4430
3495.53 3911
3496.09 3474
3496.65 3002
3497.21 2778
3497.77 2628
3498.32 2517
3498.88 2485
3499.44 2573
3500.00 2573
3500.56 2645
3501.11 2691
3501.67 2716
3502.23 2833
3502.79 2900
3503.35 2939
3503.91 3133
3504.46 3225
3505.02 3252
3505.58 3182
3506.14 3134
3506.70 3041
3507.26 2859
3507.81 2810
3508.37 2569
3508.93 2452
3509.49 2337
3510.05 2364
3510.61 2284
3511.17 2215
3511.73 2181
3512.29 2058
3512.85 2059
3513.40 2039
3513.96 1862
3514.52 1723
3515.08 1771
3515.64 1780
3516.20 1742
3516.76 1713
3517.32 1721
3517.88 1758
3518.44 1722
3519.00 1725
3519.56 1761
3520.12 1745
3520.68 1740
3521.24 1768
3521.80 1727
3522.36 1818
3522.92 1822
3523.48 1820
3524.04 1732
3524.60 1754
3525.16 1827
3525.72 1791
3526.28 1766
3526.84 1708
3527.40 1741
3527.96 1653
3528.52 1721
3529.08 1708
3529.64 1768
3530.20 1721
3530.76 1716
3531.32 1649
3531.88 1666
3532.44 1638
3533.00 1610
3533.56 1578
3534.12 1628
3534.68 1659
3535.25 1588
3535.81 1655
3536.37 1689
3536.93 1598
3537.49 1615
3538.05 1613
3538.61 1619
3539.17 1590
3539.73 1760
3540.30 1641
3540.86 1686
3541.42 1772
3541.98 1723
3542.54 1726
3543.10 1817
3543.66 1744
3544.23 1655
3544.79 1762
3545.35 1731
3545.91 1658
3546.47 1622
3547.03 1614
3547.60 1535
3548.16 1585
3548.72 1554
3549.28 1583
3549.84 1551
3550.41 1538
3550.97 1554
3551.53 1578
3552.09 1487
3552.65 1451
3553.22 1451
3553.78 1479
3554.34 1458
3554.90 1468
3555.47 1503
3556.03 1454
3556.59 1450
3557.15 1446
3557.72 1447
3558.28 1430
3558.84 1435
3559.41 1464
3559.97 1548
3560.53 1491
3561.09 1463
3561.66 1464
3562.22 1503
3562.78 1575
3563.35 1601
3563.91 1693
3564.47 1617
3565.04 1571
3565.60 1538
3566.16 1541
3566.73 1593
3567.29 1525
3567.85 1507
3568.42 1486
3568.98 1398
3569.54 1425
3570.11 1497
3570.67 1467
3571.23 1535
3571.80 1530
3572.36 1528
3572.93 1568
3573.49 1614
3574.05 1629
3574.62 1713
3575.18 1775
3575.75 1849
3576.31 1913
3576.87 1867
3577.44 1847
3578.00 1854
3578.57 1851
3579.13 1813
3579.70 1840
3580.26 1758
3580.82 1669
3581.39 1638
3581.95 1577
3582.52 1515
3583.08 1447
3583.65 1458
3584.21 1388
3584.78 1417
3585.34 1420
3585.91 1409
3586.47 1403
3587.04 1380
3587.60 1350
3588.17 1384
3588.73 1340
3589.30 1421
3589.86 1331
3590.43 1364
3590.99 1354
3591.56 1407
3592.12 1361
3592.69 1389
3593.25 1362
3593.82 1347
3594.39 1320
3594.95 1345
3595.52 1372
3596.08 1398
3596.65 1404
3597.21 1350
3597.78 1331
3598.35 1384
3598.91 1426
3599.48 1357
3600.04 1338
3600.61 1382
3601.18 1376
3601.74 1361
3602.31 1370
3602.87 1379
3603.44 1309
3604.01 1297
3604.57 1312
3605.14 1301
3605.71 1308
3606.27 1294
3606.84 1315
3607.41 1256
3607.97 1265
3608.54 1356
3609.11 1330
3609.67 1294
3610.24 1335
3610.81 1379
3611.37 1390
3611.94 1426
3612.51 1434
3613.07 1484
3613.64 1694
3614.21 1850
3614.78 2035
3615.34 2196
3615.91 2409
3616.48 2678
3617.04 2742
3617.61 2853
3618.18 2923
3618.75 2841
3619.31 2772
3619.88 2634
3620.45 2490
3621.02 2277
3621.58 2011
3622.15 1862
3622.72 1725
3623.29 1556
3623.86 1509
3624.42 1473
3624.99 1434
3625.56 1464
3626.13 1415
3626.70 1356
3627.26 1358
3627.83 1338
3628.40 1348
3628.97 1335
3629.54 1312
3630.11 1335
3630.67 1344
3631.24 1317
3631.81 1362
3632.38 1383
3632.95 1346
3633.52 1323
3634.08 1336
3634.65 1289
3635.22 1334
3635.79 1330
3636.36 1358
3636.93 1401
3637.50 1395
3638.07 1452
3638.64 1540
3639.20 1614
3639.77 1691
3640.34 1742
3640.91 1833
3641.48 1906
3642.05 1872
3642.62 1864
3643.19 1801
3643.76 1724
3644.33 1683
3644.90 1681
3645.47 1678
3646.04 1641
3646.61 1649
3647.18 1555
3647.75 1618
3648.32 1546
3648.89 1603
3649.46 1643
3650.03 1707
3650.60 1734
3651.17 1722
3651.74 1798
3652.31 1846
3652.88 1738
3653.45 1806
3654.02 1786
3654.59 1710
3655.16 1763
3655.73 1697
3656.30 1731
3656.87 1718
3657.44 1802
3658.01 1844
3658.58 1863
3659.15 1826
3659.72 1805
3660.29 1829
3660.86 1821
3661.43 1785
3662.00 1797
3662.58 1687
3663.15 1721
3663.72 1764
3664.29 1821
3664.86 1800
3665.43 1870
3666.00 1849
3666.57 1843
3667.14 1866
3667.72 1798
3668.29 1787
3668.86 1609
3669.43 1693
3670.00 1628
3670.57 1645
3671.14 1550
3671.72 1527
3672.29 1560
3672.86 1522
3673.43 1495
3674.00 1497
3674.57 1568
3675.15 1599
3675.72 1597
3676.29 1518
3676.86 1549
3677.43 1508
3678.01 1529
3678.58 1470
3679.15 1506
3679.72 1468
3680.30 1452
3680.87 1416
3681.44 1346
3682.01 1369
3682.58 1405
3683.16 1354
3683.73 1386
3684.30 1383
3684.88 1361
3685.45 1422
3686.02 1411
3686.59 1444
3687.17 1408
3687.74 1517
3688.31 1617
3688.88 1568
3689.46 1623
3690.03 1669
3690.60 1612
3691.18 1619
3691.75 1616
3692.32 1552
3692.90 1509
3693.47 1467
3694.04 1470
3694.62 1393
3695.19 1443
3695.76 1390
3696.34 1313
3696.91 1392
3697.48 1359
3698.06 1341
3698.63 1320
3699.21 1345
3699.78 1274
3700.35 1277
3700.93 1278
3701.50 1297
3702.08 1352
3702.65 1346
3703.22 1330
3703.80 1338
3704.37 1350
3704.95 1349
3705.52 1387
3706.09 1321
3706.67 1448
3707.24 1429
3707.82 1403
3708.39 1434
3708.97 1380
3709.54 1385
3710.12 1457
3710.69 1448
3711.26 1340
3711.84 1337
3712.41 1361
3712.99 1402
3713.56 1404
3714.14 1343
3714.71 1301
3715.29 1299
3715.86 1367
3716.44 1367
3717.01 1287
3717.59 1333
3718.16 1322
3718.74 1399
3719.32 1339
3719.89 1316
3720.47 1303
3721.04 1323
3721.62 1259
3722.19 1240
3722.77 1327
3723.34 1247
3723.92 1252
3724.49 1258
3725.07 1238
3725.65 1197
3726.22 1303
3726.80 1298
3727.37 1309
3727.95 1291
3728.53 1447
3729.10 1571
3729.68 1676
3730.25 1743
3730.83 1901
3731.41 2012
3731.98 2138
3732.56 2093
3733.14 2122
3733.71 2141
3734.29 2108
3734.87 1993
3735.44 1895
3736.02 1825
3736.60 1713
3737.17 1643
3737.75 1616
3738.33 1600
3738.90 1490
3739.48 1474
3740.06 1493
3740.63 1326
3741.21 1385
3741.79 1396
3742.36 1312
3742.94 1220
3743.52 1317
3744.10 1310
3744.67 1324
3745.25 1273
3745.83 1246
3746.40 1381
3746.98 1360
3747.56 1260
3748.14 1238
3748.71 1267
3749.29 1238
3749.87 1293
3750.45 1319
3751.03 1272
3751.60 1269
3752.18 1253
3752.76 1259
3753.34 1295
3753.92 1262
3754.49 1289
3755.07 1269
3755.65 1280
3756.23 1383
3756.81 1370
3757.38 1380
3757.96 1524
3758.54 1523
3759.12 1474
3759.70 1430
3760.28 1533
3760.85 1513
3761.43 1467
3762.01 1502
3762.59 1531
3763.17 1544
3763.75 1508
3764.33 1526
3764.91 1458
3765.48 1475
3766.06 1478
3766.64 1491
3767.22 1467
3767.80 1447
3768.38 1448
3768.96 1455
3769.54 1425
3770.12 1404
3770.70 1470
3771.28 1452
3771.85 1448
3772.43 1408
3773.01 1362
3773.59 1372
3774.17 1381
3774.75 1352
3775.33 1343
3775.91 1358
3776.49 1359
3777.07 1371
3777.65 1369
3778.23 1282
3778.81 1300
3779.39 1317
3779.97 1350
3780.55 1378
3781.13 1341
3781.71 1326
3782.29 1288
3782.87 1284
3783.45 1306
3784.03 1309
3784.61 1315
3785.19 1322
3785.77 1294
3786.35 1310
3786.93 1266
3787.51 1348
3788.10 1342
3788.68 1365
3789.26 1372
3789.84 1436
3790.42 1396
3791.00 1378
3791.58 1377
3792.16 1392
3792.74 1432
3793.32 1418
3793.90 1410
3794.48 1388
3795.07 1357
3795.65 1410
3796.23 1331
3796.81 1366
3797.39 1422
3797.97 1470
3798.55 1480
3799.14 1507
3799.72 1563
3800.30 1547
3800.88 1635
3801.46 1706
3802.04 1647
3802.62 1675
3803.21 1630
3803.79 1659
3804.37 1721
3804.95 1680
3805.53 1699
3806.12 1778
3806.70 1812
3807.28 1827
3807.86 1906
3808.44 1932
3809.03 1954
3809.61 1881
3810.19 1853
3810.77 1909
3811.36 1855
3811.94 1820
3812.52 1725
3813.10 1824
3813.69 1903
3814.27 1925
3814.85 1824
3815.43 1878
3816.02 1862
3816.60 1790
3817.18 1689
3817.77 1613
3818.35 1609
3818.93 1650
3819.51 1661
3820.10 1622
3820.68 1574
3821.26 1614
3821.85 1752
3822.43 1768
3823.01 1704
3823.60 1731
3824.18 1694
3824.76 1627
3825.35 1602
3825.93 1538
3826.51 1458
3827.10 1506
3827.68 1466
3828.27 1390
3828.85 1444
3829.43 1521
3830.02 1494
3830.60 1499
3831.18 1503
3831.77 1502
3832.35 1478
3832.94 1536
3833.52 1551
3834.10 1606
3834.69 1538
3835.27 1521
3835.86 1537
3836.44 1540
3837.03 1467
3837.61 1482
3838.19 1564
3838.78 1564
3839.36 1544
3839.95 1475
3840.53 1472
3841.12 1523
3841.70 1531
3842.29 1628
3842.87 1649
3843.46 1706
3844.04 1705
3844.63 1825
3845.21 1847
3845.80 1821
3846.38 1869
3846.97 1891
3847.55 1784
3848.14 1716
3848.72 1618
3849.31 1622
3849.89 1620
3850.48 1551
3851.06 1582
3851.65 1629
3852.23 1621
3852.82 1601
3853.41 1580
3853.99 1596
3854.58 1626
3855.16 1615
3855.75 1708
3856.33 1812
3856.92 1990
3857.51 2103
3858.09 2420
3858.68 2750
3859.26 3030
3859.85 3269
3860.44 3501
3861.02 3572
3861.61 3462
3862.20 3526
3862.78 3445
3863.37 3139
3863.95 2960
3864.54 2765
3865.13 2505
3865.71 2204
3866.30 2057
3866.89 1958
3867.47 1779
3868.06 1762
3868.65 1741
3869.23 1656
3869.82 1588
3870.41 1645
3870.99 1663
3871.58 1690
3872.17 1732
3872.76 1749
3873.34 1764
3873.93 1683
3874.52 1649
3875.10 1613
3875.69 1604
3876.28 1542
3876.87 1524
3877.45 1464
3878.04 1450
3878.63 1471
3879.22 1462
3879.80 1470
3880.39 1408
3880.98 1459
3881.57 1430
3882.15 1422
3882.74 1414
3883.33 1391
3883.92 1425
3884.51 1440
3885.09 1441
3885.68 1437
3886.27 1521
3886.86 1484
3887.45 1488
3888.04 1560
3888.62 1619
3889.21 1644
3889.80 1521
3890.39 1603
3890.98 1629
3891.57 1638
3892.15 1609
3892.74 1635
3893.33 1612
3893.92 1550
3894.51 1608
3895.10 1607
3895.69 1568
3896.28 1547
3896.86 1606
3897.45 1603
3898.04 1574
3898.63 1617
3899.22 1627
3899.81 1588
3900.40 1554
3900.99 1527
3901.58 1484
3902.17 1469
3902.76 1452
3903.34 1413
3903.93 1357
3904.52 1383
3905.11 1390
3905.70 1406
3906.29 1364
3906.88 1403
3907.47 1360
3908.06 1335
3908.65 1381
3909.24 1410
3909.83 1377
3910.42 1344
3911.01 1311
3911.60 1265
3912.19 1291
3912.78 1298
3913.37 1303
3913.96 1315
3914.55 1315
3915.14 1297
3915.73 1343
3916.32 1328
3916.91 1337
3917.50 1340
3918.09 1293
3918.68 1324
3919.28 1300
3919.87 1249
3920.46 1168
3921.05 1231
3921.64 1306
3922.23 1285
3922.82 1294
3923.41 1304
3924.00 1299
3924.59 1224
3925.18 1198
3925.77 1225
3926.37 1230
3926.96 1246
3927.55 1225
3928.14 1245
3928.73 1211
3929.32 1211
3929.91 1217
3930.51 1188
3931.10 1162
3931.69 1154
3932.28 1218
3932.87 1168
3933.46 1180
3934.05 1203
3934.65 1224
3935.24 1218
3935.83 1211
3936.42 1294
3937.01 1295
3937.61 1283
3938.20 1306
3938.79 1273
3939.38 1276
3939.97 1266
3940.57 1296
3941.16 1299
3941.75 1315
3942.34 1365
3942.94 1351
3943.53 1323
3944.12 1289
3944.71 1279
3945.31 1284
3945.90 1290
3946.49 1239
3947.08 1232
3947.68 1255
3948.27 1240
3948.86 1210
3949.45 1195
3950.05 1263
3950.64 1201
3951.23 1168
3951.83 1215
3952.42 1175
3953.01 1181
3953.61 1246
3954.20 1222
3954.79 1274
3955.39 1259
3955.98 1291
3956.57 1323
3957.17 1371
3957.76 1330
3958.35 1291
3958.95 1350
3959.54 1322
3960.13 1302
3960.73 1231
3961.32 1276
3961.92 1307
3962.51 1313
3963.10 1321
3963.70 1356
3964.29 1386
3964.88 1429
3965.48 1472
3966.07 1503
3966.67 1518
3967.26 1523
3967.86 1637
3968.45 1486
3969.04 1460
3969.64 1499
3970.23 1407
3970.83 1359
3971.42 1400
3972.02 1348
3972.61 1319
3973.21 1282
3973.80 1352
3974.40 1463
3974.99 1435
3975.58 1429
3976.18 1473
3976.77 1510
3977.37 1511
3977.96 1543
3978.56 1490
3979.15 1496
3979.75 1492
3980.35 1413
3980.94 1384
3981.54 1398
3982.13 1398
3982.73 1336
3983.32 1389
3983.92 1386
3984.51 1298
3985.11 1352
3985.70 1416
3986.30 1391
3986.90 1368
3987.49 1353
3988.09 1374
3988.68 1331
3989.28 1308
3989.87 1242
3990.47 1332
3991.07 1385
3991.66 1355
3992.26 1395
3992.85 1351
3993.45 1408
3994.05 1441
3994.64 1440
3995.24 1473
3995.84 1434
3996.43 1445
3997.03 1434
3997.62 1376
3998.22 1397
3998.82 1398
3999.41 1388
4000.01 1409
4000.61 1363
4001.20 1385
4001.80 1330
4002.40 1311
4003.00 1346
4003.59 1353
4004.19 1355
4004.79 1373
4005.38 1375
4005.98 1375
4006.58 1339
4007.17 1303
4007.77 1295
4008.37 1331
4008.97 1315
4009.56 1350
4010.16 1341
4010.76 1359
4011.36 1331
4011.95 1312
4012.55 1341
4013.15 1281
4013.75 1328
4014.34 1412
4014.94 1487
4015.54 1495
4016.14 1470
4016.74 1523
4017.33 1645
4017.93 1524
4018.53 1494
4019.13 1472
4019.73 1422
4020.32 1338
4020.92 1353
4021.52 1315
4022.12 1359
4022.72 1355
4023.32 1343
4023.91 1324
4024.51 1335
4025.11 1302
4025.71 1377
4026.31 1385
4026.91 1324
4027.51 1349
4028.10 1370
4028.70 1434
4029.30 1422
4029.90 1343
4030.50 1338
4031.10 1348
4031.70 1422
4032.30 1345
4032.90 1325
4033.49 1371
4034.09 1362
4034.69 1303
4035.29 1312
4035.89 1282
4036.49 1247
4037.09 1230
4037.69 1200
4038.29 1279
4038.89 1226
4039.49 1202
4040.09 1207
4040.69 1154
4041.29 1209
4041.89 1158
4042.49 1151
4043.09 1142
4043.69 1180
4044.29 1158
4044.89 1127
4045.49 1111
4046.09 1173
4046.69 1227
4047.29 1232
4047.89 1179
4048.49 1190
4049.09 1206
4049.69 1129
4050.29 1178
4050.89 1181
4051.49 1186
4052.09 1176
4052.69 1161
4053.29 1172
4053.89 1170
4054.49 1130
4055.09 1177
4055.69 1144
4056.30 1150
4056.90 1204
4057.50 1208
4058.10 1159
4058.70 1254
4059.30 1196
4059.90 1183
4060.50 1191
4061.10 1245
4061.71 1215
4062.31 1320
4062.91 1272
4063.51 1300
4064.11 1318
4064.71 1296
4065.31 1375
4065.92 1379
4066.52 1392
4067.12 1336
4067.72 1290
4068.32 1326
4068.92 1267
4069.53 1236
4070.13 1240
4070.73 1201
4071.33 1155
4071.93 1208
4072.54 1121
4073.14 1172
4073.74 1134
4074.34 1157
4074.94 1122
4075.55 1120
4076.15 1081
4076.75 1152
4077.35 1113
4077.96 1102
4078.56 1088
4079.16 1183
4079.76 1117
4080.37 1132
4080.97 1104
4081.57 1130
4082.17 1156
4082.78 1106
4083.38 1116
4083.98 1135
4084.59 1112
4085.19 1113
4085.79 1134
4086.39 1132
4087.00 1096
4087.60 1125
4088.20 1159
4088.81 1086
4089.41 1067
4090.01 1102
4090.62 1095
4091.22 1100
4091.82 1140
4092.43 1096
4093.03 1152
4093.63 1139
4094.24 1153
4094.84 1169
4095.45 1161
4096.05 1200
4096.65 1163
4097.26 1161
4097.86 1189
4098.47 1166
4099.07 1140
4099.67 1172
4100.28 1122
4100.88 1107
4101.49 1161
4102.09 1138
4102.69 1093
4103.30 1149
4103.90 1123
4104.51 1121
4105.11 1113
4105.72 1049
4106.32 1114
4106.93 1070
4107.53 1095
4108.13 1049
4108.74 1031
4109.34 1080
4109.95 1096
4110.55 1082
4111.16 1056
4111.76 1101
4112.37 1105
4112.97 1048
4113.58 1090
4114.18 1101
4114.79 1033
4115.39 1099
4116.00 1110
4116.60 1082
4117.21 1102
4117.82 1093
4118.42 1143
4119.03 1160
4119.63 1120
4120.24 1094
4120.84 1101
4121.45 1126
4122.05 1078
4122.66 1119
4123.27 1080
4123.87 1099
4124.48 1163
4125.08 1123
4125.69 1135
4126.30 1113
4126.90 1070
4127.51 1149
4128.11 1143
4128.72 1130
4129.33 1111
4129.93 1151
4130.54 1136
4131.15 1142
4131.75 1092
4132.36 1126
4132.96 1181
4133.57 1224
4134.18 1216
4134.78 1198
4135.39 1256
4136.00 1303
4136.60 1247
4137.21 1270
4137.82 1272
4138.43 1300
4139.03 1309
4139.64 1305
4140.25 1293
4140.85 1319
4141.46 1318
4142.07 1305
4142.68 1261
4143.28 1250
4143.89 1282
4144.50 1233
4145.10 1249
4145.71 1205
4146.32 1198
4146.93 1181
4147.53 1164
4148.14 1119
4148.75 1159
4149.36 1142
4149.97 1099
4150.57 1132
4151.18 1125
4151.79 1131
4152.40 1095
4153.00 1108
4153.61 1099
4154.22 1165
4154.83 1160
4155.44 1139
4156.05 1177
4156.65 1219
4157.26 1226
4157.87 1218
4158.48 1200
4159.09 1197
4159.70 1191
4160.30 1198
4160.91 1167
4161.52 1182
4162.13 1213
4162.74 1189
4163.35 1217
4163.96 1231
4164.56 1227
4165.17 1117
4165.78 1185
4166.39 1286
4167.00 1304
4167.61 1259
4168.22 1309
4168.83 1297
4169.44 1356
4170.05 1391
4170.66 1390
4171.26 1388
4171.87 1422
4172.48 1400
4173.09 1432
4173.70 1375
4174.31 1385
4174.92 1416
4175.53 1350
4176.14 1380
4176.75 1358
4177.36 1303
4177.97 1184
4178.58 1188
4179.19 1235
4179.80 1197
4180.41 1161
4181.02 1178
4181.63 1229
4182.24 1259
4182.85 1206
4183.46 1224
4184.07 1210
4184.68 1237
4185.29 1225
4185.90 1211
4186.51 1209
4187.12 1206
4187.73 1150
4188.34 1172
4188.95 1191
4189.56 1158
4190.18 1164
4190.79 1136
4191.40 1229
4192.01 1228
4192.62 1189
4193.23 1214
4193.84 1258
4194.45 1216
4195.06 1261
4195.67 1269
4196.28 1245
4196.90 1249
4197.51 1293
4198.12 1243
4198.73 1234
4199.34 1174
4199.95 1213
4200.56 1211
4201.18 1148
4201.79 1203
4202.40 1253
4203.01 1290
4203.62 1203
4204.23 1197
4204.85 1197
4205.46 1291
4206.07 1260
4206.68 1299
4207.29 1293
4207.90 1264
4208.52 1324
4209.13 1359
4209.74 1345
4210.35 1296
4210.97 1372
4211.58 1324
4212.19 1412
4212.80 1294
4213.41 1316
4214.03 1327
4214.64 1342
4215.25 1370
4215.86 1399
4216.48 1455
4217.09 1510
4217.70 1545
4218.32 1517
4218.93 1644
4219.54 1681
4220.15 1731
4220.77 1707
4221.38 1813
4221.99 1817
4222.61 1796
4223.22 1831
4223.83 1798
4224.44 1790
4225.06 1850
4225.67 1995
4226.28 2119
4226.90 2158
4227.51 2178
4228.13 2134
4228.74 2122
4229.35 2054
4229.97 1930
4230.58 1754
4231.19 1670
4231.81 1582
4232.42 1537
4233.03 1530
4233.65 1401
4234.26 1415
4234.88 1450
4235.49 1451
4236.10 1376
4236.72 1323
4237.33 1378
4237.95 1408
4238.56 1357
4239.17 1408
4239.79 1413
4240.40 1412
4241.02 1392
4241.63 1400
4242.25 1393
4242.86 1423
4243.48 1414
4244.09 1404
4244.71 1373
4245.32 1422
4245.93 1438
4246.55 1408
4247.16 1371
4247.78 1426
4248.39 1414
4249.01 1359
4249.62 1343
4250.24 1365
4250.85 1418
4251.47 1415
4252.08 1384
4252.70 1387
4253.32 1369
4253.93 1408
4254.55 1396
4255.16 1397
4255.78 1399
4256.39 1437
4257.01 1467
4257.62 1452
4258.24 1468
4258.85 1511
4259.47 1577
4260.09 1598
4260.70 1720
4261.32 1808
4261.93 1903
4262.55 1926
4263.17 1829
4263.78 1813
4264.40 1745
4265.01 1756
4265.63 1631
4266.25 1573
4266.86 1566
4267.48 1545
4268.10 1518
4268.71 1502
4269.33 1432
4269.94 1423
4270.56 1383
4271.18 1347
4271.79 1444
4272.41 1410
4273.03 1446
4273.64 1575
4274.26 1590
4274.88 1639
4275.49 1698
4276.11 1700
4276.73 1728
4277.35 1820
4277.96 1697
4278.58 1600
4279.20 1564
4279.81 1527
4280.43 1448
4281.05 1414
4281.67 1363
4282.28 1329
4282.90 1313
4283.52 1329
4284.14 1365
4284.75 1274
4285.37 1270
4285.99 1263
4286.61 1281
4287.22 1264
4287.84 1246
4288.46 1266
4289.08 1277
4289.70 1289
4290.31 1185
4290.93 1230
4291.55 1232
4292.17 1194
4292.79 1229
4293.40 1278
4294.02 1304
4294.64 1353
4295.26 1258
4295.88 1236
4296.50 1299
4297.11 1327
4297.73 1228
4298.35 1272
4298.97 1249
4299.59 1298
4300.21 1312
4300.83 1344
4301.44 1356
4302.06 1373
4302.68 1322
4303.30 1336
4303.92 1358
4304.54 1290
4305.16 1292
4305.78 1388
4306.40 1338
4307.02 1290
4307.63 1322
4308.25 1322
4308.87 1330
4309.49 1345
4310.11 1318
4310.73 1291
4311.35 1328
4311.97 1358
4312.59 1376
4313.21 1288
4313.83 1379
4314.45 1382
4315.07 1462
4315.69 1459
4316.31 1423
4316.93 1480
4317.55 1428
4318.17 1405
4318.79 1446
4319.41 1447
4320.03 1365
4320.65 1413
4321.27 1461
4321.89 1509
4322.51 1506
4323.13 1619
4323.75 1604
4324.37 1671
4324.99 1709
4325.61 1688
4326.23 1670
4326.85 1759
4327.47 1805
4328.09 1788
4328.71 1889
4329.33 2024
4329.96 2180
4330.58 2272
4331.20 2298
4331.82 2480
4332.44 2575
4333.06 2521
4333.68 2636
4334.30 2691
4334.92 2723
4335.54 2719
4336.17 2731
4336.79 2810
4337.41 2764
4338.03 2750
4338.65 2763
4339.27 2583
4339.89 2464
4340.52 2328
4341.14 2300
4341.76 2399
4342.38 2516
4343.00 2826
4343.62 3251
4344.25 3585
4344.87 3836
4345.49 4218
4346.11 4208
4346.73 4072
4347.36 3953
4347.98 3754
4348.60 3466
4349.22 3162
4349.84 2961
4350.47 2623
4351.09 2402
4351.71 2295
4352.33 2178
4352.96 2176
4353.58 2039
4354.20 1973
4354.82 1860
4355.45 1839
4356.07 1861
4356.69 1860
4357.31 1908
4357.94 1888
4358.56 1877
4359.18 1866
4359.81 1817
4360.43 1756
4361.05 1801
4361.68 1770
4362.30 1729
4362.92 1693
4363.55 1684
4364.17 1702
4364.79 1736
4365.42 1693
4366.04 1652
4366.66 1610
4367.29 1540
4367.91 1526
4368.53 1521
4369.16 1515
4369.78 1540
4370.40 1526
4371.03 1512
4371.65 1499
4372.27 1379
4372.90 1425
4373.52 1435
4374.15 1416
4374.77 1419
4375.39 1482
4376.02 1446
4376.64 1408
4377.27 1467
4377.89 1508
4378.52 1522
4379.14 1447
4379.76 1509
4380.39 1519
4381.01 1531
4381.64 1509
4382.26 1596
4382.89 1544
4383.51 1569
4384.14 1514
4384.76 1572
4385.39 1613
4386.01 1576
4386.64 1550
4387.26 1550
4387.89 1572
4388.51 1644
4389.14 1716
4389.76 1790
4390.39 1835
4391.01 1770
4391.64 1776
4392.26 1740
4392.89 1687
4393.51 1600
4394.14 1584
4394.76 1509
4395.39 1424
4396.01 1491
4396.64 1489
4397.26 1555
4397.89 1541
4398.52 1597
4399.14 1522
4399.77 1479
4400.39 1482
4401.02 1496
4401.65 1507
4402.27 1504
4402.90 1430
4403.52 1438
4404.15 1447
4404.78 1453
4405.40 1442
4406.03 1454
4406.65 1390
4407.28 1400
4407.91 1413
4408.53 1384
4409.16 1415
4409.79 1397
4410.41 1379
4411.04 1375
4411.67 1356
4412.29 1382
4412.92 1368
4413.55 1350
4414.17 1351
4414.80 1283
4415.43 1284
4416.05 1327
4416.68 1289
4417.31 1319
4417.94 1295
4418.56 1289
4419.19 1296
4419.82 1278
4420.44 1247
4421.07 1273
4421.70 1285
4422.33 1251
4422.95 1280
4423.58 1277
4424.21 1286
4424.84 1228
4425.46 1276
4426.09 1266
4426.72 1179
4427.35 1118
4427.97 1171
4428.60 1167
4429.23 1179
4429.86 1233
4430.49 1207
4431.11 1232
4431.74 1221
4432.37 1195
4433.00 1201
4433.63 1230
4434.26 1202
4434.88 1165
4435.51 1220
4436.14 1230
4436.77 1217
4437.40 1182
4438.03 1184
4438.65 1178
4439.28 1100
4439.91 1132
4440.54 1197
4441.17 1220
4441.80 1150
4442.43 1162
4443.06 1162
4443.68 1201
4444.31 1181
4444.94 1210
4445.57 1269
4446.20 1267
4446.83 1287
4447.46 1343
4448.09 1301
4448.72 1245
4449.35 1288
4449.98 1287
4450.61 1258
4451.24 1270
4451.86 1326
4452.49 1237
4453.12 1255
4453.75 1306
4454.38 1370
4455.01 1446
4455.64 1363
4456.27 1439
4456.90 1337
4457.53 1287
4458.16 1298
4458.79 1249
4459.42 1212
4460.05 1195
4460.68 1223
4461.31 1182
4461.94 1150
4462.57 1137
4463.20 1159
4463.83 1214
4464.46 1145
4465.09 1135
4465.72 1183
4466.36 1134
4466.99 1185
4467.62 1182
4468.25 1181
4468.88 1120
4469.51 1154
4470.14 1168
4470.77 1143
4471.40 1171
4472.03 1154
4472.66 1096
4473.29 1168
4473.93 1158
4474.56 1103
4475.19 1148
4475.82 1140
4476.45 1187
4477.08 1152
4477.71 1139
4478.34 1172
4478.98 1200
4479.61 1165
4480.24 1148
4480.87 1149
4481.50 1191
4482.13 1174
4482.76 1214
4483.40 1206
4484.03 1236
4484.66 1196
4485.29 1238
4485.92 1284
4486.56 1264
4487.19 1325
4487.82 1330
4488.45 1342
4489.08 1339
4489.72 1310
4490.35 1322
4490.98 1281
4491.61 1291
4492.25 1304
4492.88 1264
4493.51 1343
4494.14 1288
4494.78 1280
4495.41 1325
4496.04 1305
4496.67 1269
4497.31 1314
4497.94 1307
4498.57 1348
4499.20 1398
4499.84 1539
4500.47 1557
4501.10 1581
4501.74 1606
4502.37 1571
4503.00 1575
4503.64 1618
4504.27 1543
4504.90 1497
4505.53 1450
4506.17 1465
4506.80 1399
4507.43 1394
4508.07 1399
4508.70 1361
4509.34 1382
4509.97 1404
4510.60 1399
4511.24 1377
4511.87 1347
4512.50 1368
4513.14 1353
4513.77 1302
4514.41 1279
4515.04 1299
4515.67 1278
4516.31 1277
4516.94 1277
4517.58 1268
4518.21 1279
4518.84 1231
4519.48 1295
4520.11 1312
4520.75 1368
4521.38 1301
4522.02 1293
4522.65 1322
4523.28 1387
4523.92 1432
4524.55 1462
4525.19 1546
4525.82 1703
4526.46 1900
4527.09 2067
4527.73 2405
4528.36 2678
4529.00 3044
4529.63 3404
4530.27 3554
4530.90 3645
4531.54 3582
4532.17 3440
4532.81 3208
4533.44 2944
4534.08 2711
4534.71 2436
4535.35 2143
4535.99 1887
4536.62 1619
4537.26 1622
4537.89 1474
4538.53 1349
4539.16 1319
4539.80 1290
4540.43 1278
4541.07 1200
4541.71 1166
4542.34 1224
4542.98 1217
4543.61 1287
4544.25 1278
4544.89 1260
4545.52 1216
4546.16 1256
4546.79 1229
4547.43 1246
4548.07 1282
4548.70 1305
4549.34 1233
4549.98 1246
4550.61 1279
4551.25 1211
4551.89 1214
4552.52 1248
4553.16 1276
4553.80 1182
4554.43 1215
4555.07 1210
4555.71 1284
4556.34 1317
4556.98 1295
4557.62 1349
4558.25 1267
4558.89 1302
4559.53 1294
4560.16 1284
4560.80 1338
4561.44 1318
4562.08 1377
4562.71 1349
4563.35 1360
4563.99 1375
4564.63 1368
4565.26 1386
4565.90 1430
4566.54 1468
4567.18 1496
4567.81 1523
4568.45 1570
4569.09 1571
4569.73 1562
4570.36 1555
4571.00 1555
4571.64 1473
4572.28 1472
4572.92 1395
4573.55 1381
4574.19 1347
4574.83 1304
4575.47 1244
4576.11 1279
4576.75 1341
4577.38 1309
4578.02 1260
4578.66 1230
4579.30 1251
4579.94 1289
4580.58 1315
4581.21 1271
4581.85 1268
4582.49 1307
4583.13 1339
4583.77 1421
4584.41 1438
4585.05 1506
4585.69 1554
4586.32 1545
4586.96 1518
4587.60 1610
4588.24 1654
4588.88 1619
4589.52 1589
4590.16 1625
4590.80 1552
4591.44 1534
4592.08 1598
4592.72 1525
4593.36 1496
4594.00 1444
4594.63 1381
4595.27 1401
4595.91 1338
4596.55 1279
4597.19 1275
4597.83 1317
4598.47 1335
4599.11 1281
4599.75 1299
4600.39 1332
4601.03 1299
4601.67 1305
4602.31 1294
4602.95 1232
4603.59 1287
4604.23 1321
4604.87 1293
4605.51 1303
4606.15 1252
4606.79 1288
4607.43 1316
4608.08 1327
4608.72 1346
4609.36 1305
4610.00 1323
4610.64 1232
4611.28 1240
4611.92 1285
4612.56 1281
4613.20 1267
4613.84 1217
4614.48 1180
4615.12 1144
4615.76 1136
4616.41 1165
4617.05 1183
4617.69 1136
4618.33 1150
4618.97 1176
4619.61 1146
4620.25 1161
4620.89 1132
4621.54 1133
4622.18 1127
4622.82 1129
4623.46 1107
4624.10 1106
4624.74 1146
4625.38 1133
4626.03 1140
4626.67 1181
4627.31 1193
4627.95 1222
4628.59 1249
4629.24 1280
4629.88 1321
4630.52 1440
4631.16 1364
4631.80 1353
4632.45 1437
4633.09 1338
4633.73 1294
4634.37 1274
4635.02 1323
4635.66 1282
4636.30 1329
4636.94 1312
4637.58 1326
4638.23 1298
4638.87 1322
4639.51 1288
4640.16 1353
4640.80 1308
4641.44 1296
4642.08 1303
4642.73 1257
4643.37 1260
4644.01 1270
4644.66 1251
4645.30 1212
4645.94 1214
4646.58 1215
4647.23 1258
4647.87 1258
4648.51 1200
4649.16 1209
4649.80 1328
4650.44 1380
4651.09 1356
4651.73 1286
4652.37 1360
4653.02 1359
4653.66 1372
4654.31 1289
4654.95 1260
4655.59 1270
4656.24 1248
4656.88 1236
4657.52 1211
4658.17 1196
4658.81 1099
4659.46 1147
4660.10 1109
4660.75 1171
4661.39 1097
4662.03 1111
4662.68 1091
4663.32 1064
4663.97 1110
4664.61 1065
4665.26 1049
4665.90 1057
4666.54 1113
4667.19 1070
4667.83 1050
4668.48 1069
4669.12 1070
4669.77 1111
4670.41 1078
4671.06 1111
4671.70 1093
4672.35 1089
4672.99 1050
4673.64 1114
4674.28 1074
4674.93 1090
4675.57 1118
4676.22 1155
4676.86 1171
4677.51 1182
4678.15 1183
4678.80 1196
4679.44 1162
4680.09 1218
4680.73 1167
4681.38 1175
4682.03 1192
4682.67 1192
4683.32 1131
4683.96 1145
4684.61 1220
4685.25 1182
4685.90 1209
4686.55 1205
4687.19 1250
4687.84 1265
4688.48 1262
4689.13 1275
4689.78 1360
4690.42 1289
4691.07 1275
4691.72 1350
4692.36 1250
4693.01 1301
4693.65 1399
4694.30 1364
4694.95 1362
4695.59 1437
4696.24 1440
4696.89 1517
4697.53 1484
4698.18 1541
4698.83 1563
4699.47 1698
4700.12 1661
4700.77 1581
4701.41 1501
4702.06 1477
4702.71 1396
4703.36 1461
4704.00 1405
4704.65 1363
4705.30 1349
4705.94 1281
4706.59 1282
4707.24 1308
4707.89 1302
4708.53 1239
4709.18 1288
4709.83 1276
4710.48 1315
4711.12 1311
4711.77 1312
4712.42 1304
4713.07 1394
4713.71 1350
4714.36 1315
4715.01 1342
4715.66 1339
4716.31 1275
4716.95 1277
4717.60 1275
4718.25 1307
4718.90 1315
4719.55 1349
4720.19 1339
4720.84 1372
4721.49 1305
4722.14 1292
4722.79 1342
4723.44 1343
4724.08 1277
4724.73 1335
4725.38 1321
4726.03 1352
4726.68 1305
4727.33 1309
4727.98 1286
4728.63 1277
4729.27 1280
4729.92 1244
4730.57 1205
4731.22 1228
4731.87 1234
4732.52 1231
4733.17 1171
4733.82 1192
4734.47 1171
4735.12 1225
4735.77 1211
4736.41 1194
4737.06 1244
4737.71 1235
4738.36 1249
4739.01 1265
4739.66 1273
4740.31 1267
4740.96 1277
4741.61 1308
4742.26 1328
4742.91 1325
4743.56 1246
4744.21 1235
4744.86 1214
4745.51 1232
4746.16 1218
4746.81 1267
4747.46 1218
4748.11 1278
4748.76 1233
4749.41 1265
4750.06 1235
4750.71 1206
4751.36 1188
4752.01 1304
4752.66 1277
4753.31 1281
4753.96 1339
4754.61 1291
4755.26 1297
4755.92 1253
4756.57 1185
4757.22 1199
4757.87 1240
4758.52 1360
4759.17 1411
4759.82 1399
4760.47 1432
4761.12 1361
4761.77 1380
4762.42 1392
4763.08 1306
4763.73 1315
4764.38 1324
4765.03 1254
4765.68 1223
4766.33 1237
4766.98 1240
4767.64 1275
4768.29 1286
4768.94 1305
4769.59 1270
4770.24 1230
4770.89 1173
4771.54 1214
4772.20 1262
4772.85 1217
4773.50 1210
4774.15 1228
4774.80 1254
4775.46 1220
4776.11 1185
4776.76 1218
4777.41 1199
4778.06 1221
4778.72 1175
4779.37 1211
4780.02 1248
4780.67 1210
4781.33 1231
4781.98 1233
4782.63 1209
4783.28 1156
4783.94 1216
4784.59 1278
4785.24 1283
4785.89 1230
4786.55 1228
4787.20 1314
4787.85 1282
4788.51 1259
4789.16 1286
4789.81 1349
4790.46 1287
4791.12 1235
4791.77 1241
4792.42 1255
4793.08 1307
4793.73 1323
4794.38 1279
4795.04 1298
4795.69 1317
4796.34 1269
4797.00 1345
4797.65 1347
4798.30 1358
4798.96 1466
4799.61 1443
4800.27 1448
4800.92 1496
4801.57 1471
4802.23 1448
4802.88 1407
4803.53 1452
4804.19 1355
4804.84 1351
4805.50 1341
4806.15 1327
4806.81 1388
4807.46 1323
4808.11 1350
4808.77 1341
4809.42 1327
4810.08 1350
4810.73 1428
4811.39 1418
4812.04 1454
4812.69 1490
4813.35 1367
4814.00 1332
4814.66 1412
4815.31 1484
4815.97 1417
4816.62 1478
4817.28 1521
4817.93 1453
4818.59 1548
4819.24 1700
4819.90 1704
4820.55 1730
4821.21 1674
4821.86 1708
4822.52 1734
4823.17 1727
4823.83 1658
4824.48 1583
4825.14 1629
4825.79 1679
4826.45 1680
4827.11 1582
4827.76 1593
4828.42 1559
4829.07 1610
4829.73 1644
4830.38 1543
4831.04 1667
4831.70 1680
4832.35 1671
4833.01 1731
4833.66 1785
4834.32 1794
4834.98 1825
4835.63 1839
4836.29 1826
4836.94 1816
4837.60 1838
4838.26 1864
4838.91 1811
4839.57 1845
4840.23 1908
4840.88 1863
4841.54 1831
4842.20 1829
4842.85 1822
4843.51 1866
4844.17 1829
4844.82 1819
4845.48 1840
4846.14 1949
4846.79 2007
4847.45 2232
4848.11 2220
4848.76 2417
4849.42 2431
4850.08 2423
4850.73 2347
4851.39 2357
4852.05 2231
4852.71 2207
4853.36 2106
4854.02 2138
4854.68 2193
4855.34 2225
4855.99 2401
4856.65 2396
4857.31 2439
4857.97 2395
4858.62 2405
4859.28 2242
4859.94 2203
4860.60 2156
4861.25 2058
4861.91 2118
4862.57 2069
4863.23 2041
4863.89 1964
4864.54 1986
4865.20 2035
4865.86 1994
4866.52 1976
4867.18 1964
4867.84 1954
4868.49 1863
4869.15 1945
4869.81 1912
4870.47 1858
4871.13 1805
4871.79 1822
4872.44 1772
4873.10 1777
4873.76 1747
4874.42 1720
4875.08 1785
4875.74 1739
4876.40 1836
4877.06 1986
4877.72 1976
4878.37 1985
4879.03 1971
4879.69 1888
4880.35 1908
4881.01 1884
4881.67 1855
4882.33 1773
4882.99 1761
4883.65 1712
4884.31 1723
4884.97 1704
4885.63 1739
4886.29 1637
4886.95 1590
4887.61 1697
4888.26 1674
4888.92 1660
4889.58 1712
4890.24 1767
4890.90 1712
4891.56 1723
4892.22 1721
4892.88 1635
4893.54 1607
4894.20 1605
4894.86 1589
4895.52 1566
4896.18 1629
4896.84 1687
4897.51 1692
4898.17 1709
4898.83 1773
4899.49 1695
4900.15 1722
4900.81 1629
4901.47 1578
4902.13 1533
4902.79 1531
4903.45 1528
4904.11 1471
4904.77 1476
4905.43 1436
4906.09 1443
4906.75 1449
4907.41 1487
4908.08 1465
4908.74 1434
4909.40 1389
4910.06 1382
4910.72 1353
4911.38 1395
4912.04 1320
4912.70 1300
4913.37 1376
4914.03 1291
4914.69 1295
4915.35 1327
4916.01 1307
4916.67 1292
4917.33 1259
4918.00 1243
4918.66 1222
4919.32 1326
4919.98 1300
4920.64 1235
4921.31 1238
4921.97 1304
4922.63 1277
4923.29 1253
4923.95 1215
4924.62 1288
4925.28 1300
4925.94 1267
4926.60 1290
4927.26 1297
4927.93 1297
4928.59 1276
4929.25 1286
4929.91 1303
4930.58 1285
4931.24 1215
4931.90 1200
4932.56 1230
4933.23 1232
4933.89 1240
4934.55 1266
4935.22 1284
4935.88 1284
4936.54 1280
4937.20 1178
4937.87 1229
4938.53 1199
4939.19 1179
4939.86 1253
4940.52 1282
4941.18 1234
4941.85 1235
4942.51 1232
4943.17 1248
4943.84 1216
4944.50 1203
4945.16 1221
4945.83 1219
4946.49 1179
4947.15 1199
4947.82 1237
4948.48 1298
4949.15 1173
4949.81 1164
4950.47 1168
4951.14 1198
4951.80 1179
4952.47 1220
4953.13 1220
4953.79 1245
4954.46 1267
4955.12 1242
4955.79 1250
4956.45 1282
4957.11 1292
4957.78 1371
4958.44 1401
4959.11 1436
4959.77 1568
4960.44 1545
4961.10 1635
4961.77 1674
4962.43 1658
4963.10 1641
4963.76 1639
4964.42 1578
4965.09 1451
4965.75 1399
4966.42 1248
4967.08 1264
4967.75 1269
4968.41 1229
4969.08 1214
4969.74 1190
4970.41 1208
4971.08 1188
4971.74 1239
4972.41 1274
4973.07 1218
4973.74 1269
4974.40 1318
4975.07 1340
4975.73 1309
4976.40 1356
4977.06 1327
4977.73 1306
4978.40 1283
4979.06 1209
4979.73 1221
4980.39 1217
4981.06 1206
4981.73 1214
4982.39 1252
4983.06 1262
4983.72 1237
4984.39 1217
4985.06 1233
4985.72 1170
4986.39 1194
4987.05 1196
4987.72 1182
4988.39 1194
4989.05 1146
4989.72 1183
4990.39 1172
4991.05 1117
4991.72 1158
4992.39 1140
4993.05 1095
4993.72 1134
4994.39 1128
4995.05 1143
4995.72 1082
4996.39 1111
4997.05 1116
4997.72 1100
4998.39 1093
4999.06 1025
4999.72 1071
5000.39 1030
5001.06 1027
5001.73 1043
5002.39 1070
5003.06 1068
5003.73 1067
5004.39 1066
5005.06 1094
5005.73 1059
5006.40 1068
5007.07 1060
5007.73 1049
5008.40 1082
5009.07 1057
5009.74 1097
5010.40 1065
5011.07 1077
5011.74 1126
5012.41 1127
5013.08 1083
5013.74 1078
5014.41 1085
5015.08 1091
5015.75 1047
5016.42 1094
5017.09 1059
5017.75 1138
5018.42 1095
5019.09 1097
5019.76 1160
5020.43 1189
5021.10 1144
5021.76 1167
5022.43 1156
5023.10 1231
5023.77 1166
5024.44 1157
5025.11 1115
5025.78 1104
5026.45 1116
5027.12 1147
5027.78 1027
5028.45 1017
5029.12 1030
5029.79 1034
5030.46 1023
5031.13 1026
5031.80 1057
5032.47 1016
5033.14 991
5033.81 1018
5034.48 1081
5035.15 1082
5035.82 1065
5036.49 1007
5037.16 1027
5037.83 1070
5038.50 1067
5039.16 1037
5039.83 1073
5040.50 1089
5041.17 1098
5041.84 1065
5042.51 1010
5043.18 1037
5043.85 1119
5044.52 1066
5045.20 1052
5045.87 1022
5046.54 1061
5047.21 1002
5047.88 1044
5048.55 1054
5049.22 1065
5049.89 1010
5050.56 980
5051.23 1066
5051.90 1057
5052.57 1043
5053.24 1057
5053.91 1062
5054.58 1042
5055.25 1031
5055.92 1044
5056.60 1091
5057.27 1068
5057.94 1013
5058.61 983
5059.28 1021
5059.95 1039
5060.62 1008
5061.29 1064
5061.96 1075
5062.64 1086
5063.31 1055
5063.98 1091
5064.65 1050
5065.32 1064
5065.99 1063
5066.66 999
5067.34 1017
5068.01 1038
5068.68 1017
5069.35 1008
5070.02 1055
5070.70 1079
5071.37 1035
5072.04 1032
5072.71 1059
5073.38 1113
5074.06 1142
5074.73 1106
5075.40 1115
5076.07 1136
5076.74 1157
5077.42 1163
5078.09 1211
5078.76 1228
5079.43 1203
5080.11 1233
5080.78 1238
5081.45 1137
5082.12 1180
5082.80 1180
5083.47 1138
5084.14 1131
5084.82 1138
5085.49 1180
5086.16 1177
5086.83 1153
5087.51 1197
5088.18 1239
5088.85 1248
5089.53 1226
5090.20 1213
5090.87 1198
5091.55 1249
5092.22 1231
5092.89 1178
5093.57 1142
5094.24 1177
5094.91 1134
5095.59 1134
5096.26 1109
5096.93 1093
5097.61 1112
5098.28 1105
5098.96 1116
5099.63 1105
5100.30 1132
5100.98 1210
5101.65 1194
5102.32 1180
5103.00 1246
5103.67 1210
5104.35 1200
5105.02 1151
5105.70 1190
5106.37 1204
5107.04 1141
5107.72 1124
5108.39 1149
5109.07 1129
5109.74 1108
5110.42 1085
5111.09 1169
5111.77 1167
5112.44 1125
5113.11 1172
5113.79 1234
5114.46 1149
5115.14 1263
5115.81 1321
5116.49 1351
5117.16 1379
5117.84 1468
5118.51 1468
5119.19 1438
5119.86 1408
5120.54 1404
5121.21 1380
5121.89 1263
5122.57 1295
5123.24 1251
5123.92 1242
5124.59 1223
5125.27 1182
5125.94 1199
5126.62 1188
5127.29 1153
5127.97 1172
5128.64 1218
5129.32 1223
5130.00 1219
5130.67 1157
5131.35 1198
5132.02 1184
5132.70 1212
5133.38 1206
5134.05 1186
5134.73 1196
5135.40 1151
5136.08 1097
5136.76 1123
5137.43 1132
5138.11 1113
5138.79 1120
5139.46 1140
5140.14 1050
5140.82 1087
5141.49 1050
5142.17 1088
5142.85 1026
5143.52 1024
5144.20 1001
5144.88 1009
5145.55 1095
5146.23 1064
5146.91 1060
5147.58 1023
5148.26 1066
5148.94 1098
5149.61 1085
5150.29 1054
5150.97 1042
5151.65 1004
5152.32 990
5153.00 1000
5153.68 997
5154.36 1061
5155.03 1017
5155.71 1067
5156.39 1135
5157.07 1075
5157.74 1033
5158.42 1039
5159.10 1047
5159.78 1046
5160.45 1044
5161.13 1010
5161.81 1025
5162.49 980
5163.17 1053
5163.84 1056
5164.52 1033
5165.20 1071
5165.88 1089
5166.56 1082
5167.24 1057
5167.91 1086
5168.59 1039
5169.27 1039
5169.95 1008
5170.63 1001
5171.31 994
5171.98 986
5172.66 915
5173.34 978
5174.02 1029
5174.70 1028
5175.38 990
5176.06 1069
5176.74 1021
5177.41 1043
5178.09 1029
5178.77 1022
5179.45 1015
5180.13 986
5180.81 1024
5181.49 983
5182.17 985
5182.85 934
5183.53 1005
5184.21 1042
5184.89 961
5185.57 977
5186.24 989
5186.92 1002
5187.60 1008
5188.28 969
5188.96 990
5189.64 964
5190.32 985
5191.00 1031
5191.68 946
5192.36 956
5193.04 968
5193.72 989
5194.40 995
5195.08 1004
5195.76 1016
5196.44 1064
5197.12 1005
5197.80 1006
5198.48 1037
5199.16 1065
5199.84 1051
5200.52 1023
5201.21 1039
5201.89 1027
5202.57 1011
5203.25 1016
5203.93 1039
5204.61 1054
5205.29 1089
5205.97 1069
5206.65 1121
5207.33 1166
5208.01 1114
5208.69 1163
5209.37 1163
5210.06 1074
5210.74 1206
5211.42 1200
5212.10 1230
5212.78 1249
5213.46 1202
5214.14 1204
5214.82 1204
5215.51 1219
5216.19 1222
5216.87 1221
5217.55 1194
5218.23 1137
5218.91 1188
5219.60 1274
5220.28 1232
5220.96 1281
5221.64 1331
5222.32 1359
5223.00 1268
5223.69 1258
5224.37 1169
5225.05 1172
5225.73 1140
5226.41 1144
5227.10 1162
5227.78 1090
5228.46 1120
5229.14 1121
5229.83 1166
5230.51 1136
5231.19 1142
5231.87 1119
5232.56 1164
5233.24 1149
5233.92 1134
5234.60 1201
5235.29 1127
5235.97 1144
5236.65 1181
5237.34 1195
5238.02 1137
5238.70 1195
5239.38 1149
5240.07 1149
5240.75 1173
5241.43 1180
5242.12 1171
5242.80 1144
5243.48 1113
5244.17 1181
5244.85 1155
5245.53 1187
5246.22 1133
5246.90 1166
5247.58 1190
5248.27 1213
5248.95 1211
5249.63 1255
5250.32 1267
5251.00 1241
5251.69 1290
5252.37 1339
5253.05 1329
5253.74 1273
5254.42 1205
5255.11 1231
5255.79 1178
5256.47 1185
5257.16 1169
5257.84 1231
5258.53 1212
5259.21 1215
5259.89 1276
5260.58 1318
5261.26 1335
5261.95 1334
5262.63 1279
5263.32 1241
5264.00 1255
5264.69 1169
5265.37 1211
5266.06 1157
5266.74 1170
5267.43 1219
5268.11 1182
5268.79 1224
5269.48 1212
5270.16 1206
5270.85 1215
5271.53 1186
5272.22 1167
5272.91 1168
5273.59 1151
5274.28 1181
5274.96 1194
5275.65 1204
5276.33 1199
5277.02 1186
5277.70 1237
5278.39 1164
5279.07 1124
5279.76 1194
5280.45 1237
5281.13 1231
5281.82 1229
5282.50 1235
5283.19 1249
5283.87 1194
5284.56 1167
5285.25 1181
5285.93 1169
5286.62 1119
5287.30 1142
5287.99 1137
5288.68 1175
5289.36 1174
5290.05 1139
5290.74 1227
5291.42 1191
5292.11 1181
5292.79 1225
5293.48 1264
5294.17 1193
5294.85 1209
5295.54 1249
5296.23 1320
5296.91 1364
5297.60 1325
5298.29 1365
5298.98 1340
5299.66 1411
5300.35 1407
5301.04 1429
5301.72 1531
5302.41 1474
5303.10 1571
5303.78 1650
5304.47 1682
5305.16 1664
5305.85 1592
5306.53 1585
5307.22 1581
5307.91 1514
5308.60 1593
5309.28 1539
5309.97 1573
5310.66 1639
5311.35 1723
5312.03 1797
5312.72 1798
5313.41 1756
5314.10 1714
5314.79 1745
5315.47 1656
5316.16 1656
5316.85 1642
5317.54 1611
5318.23 1553
5318.91 1561
5319.60 1535
5320.29 1556
5320.98 1454
5321.67 1408
5322.36 1367
5323.04 1348
5323.73 1320
5324.42 1273
5325.11 1249
5325.80 1285
5326.49 1249
5327.18 1272
5327.86 1242
5328.55 1160
5329.24 1171
5329.93 1221
5330.62 1230
5331.31 1251
5332.00 1222
5332.69 1244
5333.38 1234
5334.06 1208
5334.75 1213
5335.44 1175
5336.13 1226
5336.82 1183
5337.51 1173
5338.20 1201
5338.89 1243
5339.58 1241
5340.27 1218
5340.96 1201
5341.65 1168
5342.34 1296
5343.03 1296
5343.72 1276
5344.41 1307
5345.10 1371
5345.79 1449
5346.48 1510
5347.17 1613
5347.86 1727
5348.55 1860
5349.24 1941
5349.93 2062
5350.62 2062
5351.31 2003
5352.00 1867
5352.69 1758
5353.38 1626
5354.07 1550
5354.76 1455
5355.45 1419
5356.14 1346
5356.83 1268
5357.52 1214
5358.21 1201
5358.90 1229
5359.59 1212
5360.29 1129
5360.98 1124
5361.67 1133
5362.36 1124
5363.05 1112
5363.74 1133
5364.43 1124
5365.12 1137
5365.81 1123
5366.50 1065
5367.20 1057
5367.89 1070
5368.58 1056
5369.27 1081
5369.96 1079
5370.65 1097
5371.34 1041
5372.04 1054
5372.73 1089
5373.42 1051
5374.11 1086
5374.80 1124
5375.49 1087
5376.19 1119
5376.88 1086
5377.57 1161
5378.26 1113
5378.95 1081
5379.65 1125
5380.34 1043
5381.03 1093
5381.72 1030
5382.42 1072
5383.11 1106
5383.80 1106
5384.49 1167
5385.19 1151
5385.88 1144
5386.57 1208
5387.26 1238
5387.96 1225
5388.65 1242
5389.34 1265
5390.03 1263
5390.73 1249
5391.42 1250
5392.11 1198
5392.80 1207
5393.50 1228
5394.19 1243
5394.88 1224
5395.58 1155
5396.27 1181
5396.96 1152
5397.66 1136
5398.35 1120
5399.04 1112
5399.74 1146
5400.43 1163
5401.12 1160
5401.82 1151
5402.51 1124
5403.20 1127
5403.90 1134
5404.59 1119
5405.29 1142
5405.98 1192
5406.67 1133
5407.37 1115
5408.06 1144
5408.75 1212
5409.45 1239
5410.14 1185
5410.84 1184
5411.53 1140
5412.23 1139
5412.92 1204
5413.61 1114
5414.31 1143
5415.00 1130
5415.70 1151
5416.39 1090
5417.09 1143
5417.78 1160
5418.47 1186
5419.17 1164
5419.86 1220
5420.56 1207
5421.25 1241
5421.95 1222
5422.64 1227
5423.34 1188
5424.03 1212
5424.73 1237
5425.42 1197
5426.12 1188
5426.81 1183
5427.51 1135
5428.20 1203
5428.90 1257
5429.59 1212
5430.29 1245
5430.99 1258
5431.68 1267
5432.38 1260
5433.07 1251
5433.77 1276
5434.46 1265
5435.16 1283
5435.85 1256
5436.55 1257
5437.25 1249
5437.94 1225
5438.64 1223
5439.33 1266
5440.03 1275
5440.73 1275
5441.42 1255
5442.12 1250
5442.81 1373
5443.51 1390
5444.21 1391
5444.90 1534
5445.60 1585
5446.29 1570
5446.99 1634
5447.69 1627
5448.38 1596
5449.08 1507
5449.78 1485
5450.47 1462
5451.17 1419
5451.87 1436
5452.56 1297
5453.26 1361
5453.96 1346
5454.65 1334
5455.35 1394
5456.05 1443
5456.75 1440
5457.44 1413
5458.14 1435
5458.84 1403
5459.53 1423
5460.23 1432
5460.93 1437
5461.63 1468
5462.32 1475
5463.02 1448
5463.72 1447
5464.42 1443
5465.11 1497
5465.81 1472
5466.51 1482
5467.21 1492
5467.90 1468
5468.60 1484
5469.30 1558
5470.00 1568
5470.70 1631
5471.39 1625
5472.09 1705
5472.79 1606
5473.49 1595
5474.19 1665
5474.88 1704
5475.58 1826
5476.28 1936
5476.98 2104
5477.68 2320
5478.38 2359
5479.07 2447
5479.77 2655
5480.47 2611
5481.17 2565
5481.87 2507
5482.57 2322
5483.27 2156
5483.96 2046
5484.66 2049
5485.36 2019
5486.06 1954
5486.76 1944
5487.46 1976
5488.16 1921
5488.86 1956
5489.56 1932
5490.26 1957
5490.96 1948
5491.65 1979
5492.35 2000
5493.05 2058
5493.75 2087
5494.45 2025
5495.15 2129
5495.85 2255
5496.55 2454
5497.25 2643
5497.95 3050
5498.65 3319
5499.35 3609
5500.05 3858
5500.75 4006
5501.45 3719
5502.15 3386
5502.85 2966
5503.55 2685
5504.25 2406
5504.95 2161
5505.65 2095
5506.35 1949
5507.05 1943
5507.75 1838
5508.45 1831
5509.15 1794
5509.85 1734
5510.55 1644
5511.25 1754
5511.95 1731
5512.65 1725
5513.35 1648
5514.05 1717
5514.76 1759
5515.46 1724
5516.16 1641
5516.86 1657
5517.56 1639
5518.26 1687
5518.96 1756
5519.66 1715
5520.36 1651
5521.06 1538
5521.77 1580
5522.47 1585
5523.17 1455
5523.87 1428
5524.57 1464
5525.27 1379
5525.97 1365
5526.67 1373
5527.38 1377
5528.08 1426
5528.78 1459
5529.48 1412
5530.18 1329
5530.88 1319
5531.59 1360
5532.29 1387
5532.99 1309
5533.69 1368
5534.39 1375
5535.10 1351
5535.80 1330
5536.50 1344
5537.20 1407
5537.90 1370
5538.61 1396
5539.31 1341
5540.01 1351
5540.71 1352
5541.42 1326
5542.12 1339
5542.82 1330
5543.52 1329
5544.23 1268
5544.93 1302
5545.63 1276
5546.33 1304
5547.04 1292
5547.74 1287
5548.44 1303
5549.15 1298
5549.85 1241
5550.55 1283
5551.26 1251
5551.96 1224
5552.66 1254
5553.36 1238
5554.07 1215
5554.77 1210
5555.47 1262
5556.18 1269
5556.88 1249
5557.58 1266
5558.29 1246
5558.99 1260
5559.70 1246
5560.40 1294
5561.10 1322
5561.81 1289
5562.51 1315
5563.21 1331
5563.92 1324
5564.62 1345
5565.33 1305
5566.03 1296
5566.73 1271
5567.44 1229
5568.14 1192
5568.85 1153
5569.55 1230
5570.25 1215
5570.96 1215
5571.66 1258
5572.37 1242
5573.07 1268
5573.78 1271
5574.48 1247
5575.19 1244
5575.89 1209
5576.59 1197
5577.30 1214
5578.00 1213
5578.71 1260
5579.41 1214
5580.12 1176
5580.82 1200
5581.53 1209
5582.23 1149
5582.94 1160
5583.64 1180
5584.35 1192
5585.05 1172
5585.76 1157
5586.46 1166
5587.17 1149
5587.88 1147
5588.58 1173
5589.29 1153
5589.99 1150
5590.70 1137
5591.40 1140
5592.11 1209
5592.81 1156
5593.52 1158
5594.23 1193
5594.93 1133
5595.64 1218
5596.34 1190
5597.05 1192
5597.76 1101
5598.46 1114
5599.17 1131
5599.87 1140
5600.58 1114
5601.29 1153
5601.99 1121
5602.70 1157
5603.41 1110
5604.11 1141
5604.82 1139
5605.52 1121
5606.23 1156
5606.94 1128
5607.64 1115
5608.35 1132
5609.06 1148
5609.76 1158
5610.47 1139
5611.18 1188
5611.88 1167
5612.59 1145
5613.30 1147
5614.01 1160
5614.71 1129
5615.42 1128
5616.13 1172
5616.83 1203
5617.54 1211
5618.25 1178
5618.96 1197
5619.66 1179
5620.37 1158
5621.08 1185
5621.79 1200
5622.49 1186
5623.20 1184
5623.91 1193
5624.62 1190
5625.32 1240
5626.03 1249
5626.74 1260
5627.45 1270
5628.16 1263
5628.86 1251
5629.57 1292
5630.28 1299
5630.99 1334
5631.70 1325
5632.40 1321
5633.11 1353
5633.82 1426
5634.53 1431
5635.24 1466
5635.95 1454
5636.65 1458
5637.36 1508
5638.07 1606
5638.78 1691
5639.49 1572
5640.20 1589
5640.91 1637
5641.61 1503
5642.32 1458
5643.03 1483
5643.74 1458
5644.45 1424
5645.16 1373
5645.87 1274
5646.58 1318
5647.29 1332
5648.00 1319
5648.70 1308
5649.41 1322
5650.12 1352
5650.83 1407
5651.54 1407
5652.25 1358
5652.96 1298
5653.67 1446
5654.38 1448
5655.09 1408
5655.80 1465
5656.51 1468
5657.22 1455
5657.93 1452
5658.64 1479
5659.35 1502
5660.06 1508
5660.77 1484
5661.48 1478
5662.19 1484
5662.90 1440
5663.61 1364
5664.32 1409
5665.03 1386
5665.74 1352
5666.45 1340
5667.16 1369
5667.87 1406
5668.58 1434
5669.29 1511
5670.00 1585
5670.71 1593
5671.42 1497
5672.13 1528
5672.84 1500
5673.56 1462
5674.27 1383
5674.98 1343
5675.69 1307
5676.40 1289
5677.11 1266
5677.82 1272
5678.53 1361
5679.24 1386
5679.95 1359
5680.67 1331
5681.38 1392
5682.09 1320
5682.80 1335
5683.51 1302
5684.22 1239
5684.93 1270
5685.65 1283
5686.36 1291
5687.07 1298
5687.78 1273
5688.49 1281
5689.20 1325
5689.92 1237
5690.63 1298
5691.34 1241
5692.05 1192
5692.76 1196
5693.47 1217
5694.19 1183
5694.90 1201
5695.61 1235
5696.32 1223
5697.04 1184
5697.75 1160
5698.46 1176
5699.17 1178
5699.89 1181
5700.60 1205
5701.31 1202
5702.02 1186
5702.74 1251
5703.45 1224
5704.16 1226
5704.87 1263
5705.59 1277
5706.30 1230
5707.01 1199
5707.72 1177
5708.44 1168
5709.15 1185
5709.86 1220
5710.58 1180
5711.29 1199
5712.00 1170
5712.72 1197
5713.43 1245
5714.14 1205
5714.86 1249
5715.57 1249
5716.28 1263
5717.00 1195
5717.71 1279
5718.42 1270
5719.14 1209
5719.85 1195
5720.56 1228
5721.28 1261
5721.99 1262
5722.71 1256
5723.42 1275
5724.13 1320
5724.85 1326
5725.56 1373
5726.28 1410
5726.99 1392
5727.70 1423
5728.42 1421
5729.13 1352
5729.85 1389
5730.56 1337
5731.28 1258
5731.99 1277
5732.70 1296
5733.42 1305
5734.13 1269
5734.85 1303
5735.56 1243
5736.28 1281
5736.99 1274
5737.71 1282
5738.42 1254
5739.14 1265
5739.85 1254
5740.57 1296
5741.28 1334
5742.00 1321
5742.71 1320
5743.43 1354
5744.14 1329
5744.86 1357
5745.57 1377
5746.29 1386
5747.00 1395
5747.72 1415
5748.43 1413
5749.15 1425
5749.87 1439
5750.58 1488
5751.30 1561
5752.01 1568
5752.73 1678
5753.44 1674
5754.16 1650
5754.88 1665
5755.59 1694
5756.31 1646
5757.02 1661
5757.74 1652
5758.46 1702
5759.17 1704
5759.89 1770
5760.60 1779
5761.32 1728
5762.04 1797
5762.75 1852
5763.47 1898
5764.19 1877
5764.90 1929
5765.62 2082
5766.34 2383
5767.05 2735
5767.77 3076
5768.49 3586
5769.20 3914
5769.92 4235
5770.64 4147
5771.35 3792
5772.07 3349
5772.79 2919
5773.50 2484
5774.22 2226
5774.94 2131
5775.65 2089
5776.37 2017
5777.09 2040
5777.81 2025
5778.52 2014
5779.24 1984
5779.96 1968
5780.68 2055
5781.39 2028
5782.11 2110
5782.83 2077
5783.55 2004
5784.26 2044
5784.98 1987
5785.70 2010
5786.42 2050
5787.14 1990
5787.85 1959
5788.57 1850
5789.29 1869
5790.01 1917
5790.73 1898
5791.44 1833
5792.16 1821
5792.88 1822
5793.60 1787
5794.32 1826
5795.03 1767
5795.75 1755
5796.47 1872
5797.19 1955
5797.91 2049
5798.63 2230
5799.35 2381
5800.06 2237
5800.78 2231
5801.50 2084
5802.22 2026
5802.94 1971
5803.66 1868
5804.38 1780
5805.10 1693
5805.82 1643
5806.53 1701
5807.25 1710
5807.97 1698
5808.69 1665
5809.41 1652
5810.13 1620
5810.85 1673
5811.57 1612
5812.29 1612
5813.01 1595
5813.73 1569
5814.45 1548
5815.17 1487
5815.89 1533
5816.61 1538
5817.33 1523
5818.05 1488
5818.77 1471
5819.49 1427
5820.20 1468
5820.92 1464
5821.64 1444
5822.36 1462
5823.09 1410
5823.81 1411
5824.53 1419
5825.25 1465
5825.97 1430
5826.69 1436
5827.41 1427
5828.13 1404
5828.85 1330
5829.57 1340
5830.29 1393
5831.01 1372
5831.73 1279
5832.45 1352
5833.17 1394
5833.89 1366
5834.61 1318
5835.33 1297
5836.05 1306
5836.78 1336
5837.50 1321
5838.22 1272
5838.94 1263
5839.66 1266
5840.38 1330
5841.10 1316
5841.82 1251
5842.54 1247
5843.27 1322
5843.99 1288
5844.71 1304
5845.43 1226
5846.15 1235
5846.87 1292
5847.59 1317
5848.32 1290
5849.04 1267
5849.76 1220
5850.48 1205
5851.20 1254
5851.93 1265
5852.65 1304
5853.37 1291
5854.09 1302
5854.81 1229
5855.54 1228
5856.26 1254
5856.98 1225
5857.70 1262
5858.42 1277
5859.15 1257
5859.87 1233
5860.59 1245
5861.31 1258
5862.04 1243
5862.76 1229
5863.48 1217
5864.20 1214
5864.93 1254
5865.65 1234
5866.37 1276
5867.10 1251
5867.82 1289
5868.54 1288
5869.26 1255
5869.99 1225
5870.71 1262
5871.43 1296
5872.16 1233
5872.88 1231
5873.60 1298
5874.33 1251
5875.05 1237
5875.77 1225
5876.50 1268
5877.22 1252
5877.94 1261
5878.67 1259
5879.39 1237
5880.11 1224
5880.84 1237
5881.56 1273
5882.28 1280
5883.01 1266
5883.73 1235
5884.46 1280
5885.18 1316
5885.90 1313
5886.63 1294
5887.35 1261
5888.08 1306
5888.80 1285
5889.52 1301
5890.25 1286
5890.97 1291
5891.70 1270
5892.42 1238
5893.15 1305
5893.87 1284
5894.59 1286
5895.32 1268
5896.04 1328
5896.77 1245
5897.49 1304
5898.22 1312
5898.94 1305
5899.67 1263
5900.39 1250
5901.12 1304
5901.84 1297
5902.57 1304
5903.29 1370
5904.02 1306
5904.74 1294
5905.47 1320
5906.19 1337
5906.92 1415
5907.64 1393
5908.37 1361
5909.09 1388
5909.82 1413
5910.55 1386
5911.27 1407
5912.00 1400
5912.72 1418
5913.45 1448
5914.17 1478
5914.90 1523
5915.63 1467
5916.35 1429
5917.08 1487
5917.80 1461
5918.53 1474
5919.25 1535
5919.98 1521
5920.71 1520
5921.43 1531
5922.16 1566
5922.89 1559
5923.61 1590
5924.34 1548
5925.06 1569
5925.79 1578
5926.52 1572
5927.24 1607
5927.97 1694
5928.70 1660
5929.42 1676
5930.15 1741
5930.88 1766
5931.60 1723
5932.33 1774
5933.06 1788
5933.78 1750
5934.51 1801
5935.24 1862
5935.97 1922
5936.69 1899
5937.42 1902
5938.15 1946
5938.87 2001
5939.60 1991
5940.33 2053
5941.06 2106
5941.78 2092
5942.51 2189
5943.24 2216
5943.97 2241
5944.69 2256
5945.42 2230
5946.15 2341
5946.88 2408
5947.60 2490
5948.33 2629
5949.06 2822
5949.79 3038
5950.52 3344
5951.24 3326
5951.97 3542
5952.70 3614
5953.43 3542
5954.16 3240
5954.88 3117
5955.61 3027
5956.34 2965
5957.07 2906
5957.80 2950
5958.53 2829
5959.25 2760
5959.98 2827
5960.71 2808
5961.44 2876
5962.17 2950
5962.90 3063
5963.63 3326
5964.36 3462
5965.08 3773
5965.81 3983
5966.54 3982
5967.27 3920
5968.00 3819
5968.73 3712
5969.46 3577
5970.19 3367
5970.92 3285
5971.65 3276
5972.37 3194
5973.10 3182
5973.83 3162
5974.56 3106
5975.29 3143
5976.02 3200
5976.75 3186
5977.48 3249
5978.21 3356
5978.94 3396
5979.67 3393
5980.40 3548
5981.13 3578
5981.86 3590
5982.59 3530
5983.32 3593
5984.05 3650
5984.78 3568
5985.51 3640
5986.24 3667
5986.97 3706
5987.70 3656
5988.43 3698
5989.16 3685
5989.89 3718
5990.62 3734
5991.35 3746
5992.08 3781
5992.81 3881
5993.54 3935
5994.27 3879
5995.00 3896
5995.74 3839
5996.47 3847
5997.20 3839
5997.93 3860
5998.66 3856
5999.39 3785
6000.12 3724
6000.85 3689
6001.58 3637
6002.31 3573
6003.04 3620
6003.78 3592
6004.51 3644
6005.24 3727
6005.97 3972
6006.70 4375
6007.43 4779
6008.16 5457
6008.90 6267
6009.63 6740
6010.36 7600
6011.09 8274
6011.82 8596
6012.55 8645
6013.29 8502
6014.02 8329
6014.75 7840
6015.48 7250
6016.21 6531
6016.95 5824
6017.68 5319
6018.41 4877
6019.14 4432
6019.87 3944
6020.61 3699
6021.34 3498
6022.07 3376
6022.80 3282
6023.54 3341
6024.27 3169
6025.00 3102
6025.73 3170
6026.47 3238
6027.20 3242
6027.93 3211
6028.66 3214
6029.40 3244
6030.13 3220
6030.86 3065
6031.59 2937
6032.33 2873
6033.06 2818
6033.79 2799
6034.53 2749
6035.26 2791
6035.99 2810
6036.73 2821
6037.46 2826
6038.19 2757
6038.93 2744
6039.66 2760
6040.39 2820
6041.13 2871
6041.86 2823
6042.59 2853
6043.33 2920
6044.06 2905
6044.79 2942
6045.53 2966
6046.26 2928
6047.00 2974
6047.73 3002
6048.46 3093
6049.20 3208
6049.93 3378
6050.67 3451
6051.40 3444
6052.13 3478
6052.87 3583
6053.60 3366
6054.34 3297
6055.07 3157
6055.81 3053
6056.54 2940
6057.27 2969
6058.01 2996
6058.74 2928
6059.48 2875
6060.21 2813
6060.95 2799
6061.68 2815
6062.42 2804
6063.15 2760
6063.89 2655
6064.62 2669
6065.36 2657
6066.09 2661
6066.83 2660
6067.56 2639
6068.30 2618
6069.03 2610
6069.77 2569
6070.50 2534
6071.24 2550
6071.97 2527
6072.71 2460
6073.44 2492
6074.18 2430
6074.91 2444
6075.65 2410
6076.39 2430
6077.12 2376
6077.86 2350
6078.59 2420
6079.33 2381
6080.06 2363
6080.80 2269
6081.54 2235
6082.27 2294
6083.01 2267
6083.74 2188
6084.48 2219
6085.22 2253
6085.95 2285
6086.69 2280
6087.42 2248
6088.16 2246
6088.90 2326
6089.63 2295
6090.37 2294
6091.11 2307
6091.84 2353
6092.58 2270
6093.32 2288
6094.05 2299
6094.79 2217
6095.53 2220
6096.26 2196
6097.00 2241
6097.74 2215
6098.47 2173
6099.21 2187
6099.95 2165
6100.69 2198
6101.42 2123
6102.16 2105
6102.90 2162
6103.63 2182
6104.37 2195
6105.11 2093
6105.85 2174
6106.58 2200
6107.32 2187
6108.06 2218
6108.80 2214
6109.53 2220
6110.27 2307
6111.01 2350
6111.75 2288
6112.49 2267
6113.22 2307
6113.96 2359
6114.70 2356
6115.44 2404
6116.17 2389
6116.91 2462
6117.65 2406
6118.39 2406
6119.13 2433
6119.87 2390
6120.60 2361
6121.34 2423
6122.08 2408
6122.82 2452
6123.56 2446
6124.30 2429
6125.03 2416
6125.77 2408
6126.51 2426
6127.25 2477
6127.99 2435
6128.73 2439
6129.47 2495
6130.21 2415
6130.94 2426
6131.68 2484
6132.42 2486
6133.16 2499
6133.90 2599
6134.64 2704
6135.38 2713
6136.12 2716
6136.86 2850
6137.60 2947
6138.34 2980
6139.08 3003
6139.81 3032
6140.55 2946
6141.29 2946
6142.03 2898
6142.77 2858
6143.51 2902
6144.25 2924
6144.99 2895
6145.73 2795
6146.47 2762
6147.21 2827
6147.95 2729
6148.69 2792
6149.43 2866
6150.17 2843
6150.91 2866
6151.65 2838
6152.39 2917
6153.13 2916
6153.87 2958
6154.61 2974
6155.35 3051
6156.09 3000
6156.83 3095
6157.58 3079
6158.32 3089
6159.06 3079
6159.80 3265
6160.54 3279
6161.28 3310
6162.02 3521
6162.76 3662
6163.50 3829
6164.24 3914
6164.98 4046
6165.72 4197
6166.46 4281
6167.21 4245
6167.95 4252
6168.69 4236
6169.43 4159
6170.17 4058
6170.91 4079
6171.65 3968
6172.39 3843
6173.14 3834
6173.88 3894
6174.62 3887
6175.36 3985
6176.10 4133
6176.84 4329
6177.59 4597
6178.33 5019
6179.07 5554
6179.81 6256
6180.55 6784
6181.30 6999
6182.04 7380
6182.78 7494
6183.52 7359
6184.26 7072
6185.01 6579
6185.75 6036
6186.49 5558
6187.23 5215
6187.97 4851
6188.72 4764
6189.46 4670
6190.20 4631
6190.94 4543
6191.69 4558
6192.43 4590
6193.17 4653
6193.92 4464
6194.66 4396
6195.40 4422
6196.14 4478
6196.89 4460
6197.63 4379
6198.37 4417
6199.12 4474
6199.86 4405
6200.60 4559
6201.34 4723
6202.09 4940
6202.83 5442
6203.57 6052
6204.32 7331
6205.06 8925
6205.80 10725
6206.55 12741
6207.29 14244
6208.03 14952
6208.78 15307
6209.52 14934
6210.27 13959
6211.01 12682
6211.75 10949
6212.50 9257
6213.24 8050
6213.98 6881
6214.73 5918
6215.47 5090
6216.22 4660
6216.96 4332
6217.71 4029
6218.45 3812
6219.19 3678
6219.94 3643
6220.68 3575
6221.43 3457
6222.17 3514
6222.92 3621
6223.66 3575
6224.40 3513
6225.15 3336
6225.89 3223
6226.64 3091
6227.38 3031
6228.13 2917
6228.87 2895
6229.62 2772
6230.36 2703
6231.11 2741
6231.85 2744
6232.60 2723
6233.34 2691
6234.09 2810
6234.83 2904
6235.58 3008
6236.32 3151
6237.07 3257
6237.81 3516
6238.56 3647
6239.30 3717
6240.05 3728
6240.80 3698
6241.54 3553
6242.29 3469
6243.03 3402
6243.78 3477
6244.52 3454
6245.27 3490
6246.02 3529
6246.76 3473
6247.51 3428
6248.25 3434
6249.00 3275
6249.75 3223
6250.49 3090
6251.24 3050
6251.98 2999
6252.73 3006
6253.48 3027
6254.22 3007
6254.97 2884
6255.72 2891
6256.46 2987
6257.21 2937
6257.95 2877
6258.70 2871
6259.45 2886
6260.19 2849
6260.94 2800
6261.69 2739
6262.43 2755
6263.18 2697
6263.93 2680
6264.68 2672
6265.42 2686
6266.17 2753
6266.92 2759
6267.66 2758
6268.41 2705
6269.16 2713
6269.91 2715
6270.65 2775
6271.40 2722
6272.15 2721
6272.89 2746
6273.64 2710
6274.39 2778
6275.14 2830
6275.88 2858
6276.63 2828
6277.38 2832
6278.13 2753
6278.88 2738
6279.62 2677
6280.37 2607
6281.12 2549
6281.87 2508
6282.62 2407
6283.36 2432
6284.11 2336
6284.86 2362
6285.61 2319
6286.36 2311
6287.10 2334
6287.85 2300
6288.60 2240
6289.35 2243
6290.10 2240
6290.85 2246
6291.59 2193
6292.34 2310
6293.09 2338
6293.84 2278
6294.59 2282
6295.34 2293
6296.09 2197
6296.84 2200
6297.58 2166
6298.33 2163
6299.08 2208
6299.83 2172
6300.58 2101
6301.33 2161
6302.08 2169
6302.83 2141
6303.58 2159
6304.33 2191
6305.08 2114
6305.83 2130
6306.58 2139
6307.32 2206
6308.07 2191
6308.82 2233
6309.57 2235
6310.32 2247
6311.07 2316
6311.82 2319
6312.57 2347
6313.32 2449
6314.07 2561
6314.82 2646
6315.57 2716
6316.32 2632
6317.07 2509
6317.82 2466
6318.57 2346
6319.32 2205
6320.07 2161
6320.82 2097
6321.57 2108
6322.32 1977
6323.07 2028
6323.82 2058
6324.58 1963
6325.33 1960
6326.08 1947
6326.83 1954
6327.58 1964
6328.33 1993
6329.08 1929
6329.83 1925
6330.58 1888
6331.33 1866
6332.08 1909
6332.83 1915
6333.58 1910
6334.34 1910
6335.09 1851
6335.84 1925
6336.59 1903
6337.34 1933
6338.09 1881
6338.84 1822
6339.59 1860
6340.35 1850
6341.10 1848
6341.85 1842
6342.60 1867
6343.35 1847
6344.10 1866
6344.86 1910
6345.61 1871
6346.36 1983
6347.11 1887
6347.86 1845
6348.62 1942
6349.37 2004
6350.12 2049
6350.87 2092
6351.62 2083
6352.38 2181
6353.13 2190
6353.88 2212
6354.63 2213
6355.38 2237
6356.14 2210
6356.89 2081
6357.64 2050
6358.39 2013
6359.15 2013
6359.90 1983
6360.65 1997
6361.40 1969
6362.16 2020
6362.91 1963
6363.66 2009
6364.42 2093
6365.17 2177
6365.92 2203
6366.67 2339
6367.43 2352
6368.18 2327
6368.93 2191
6369.69 2138
6370.44 2121
6371.19 2064
6371.95 2098
6372.70 2036
6373.45 2030
6374.21 2032
6374.96 2038
6375.71 2007
6376.47 1997
6377.22 2002
6377.98 2105
6378.73 1980
6379.48 2079
6380.24 2109
6380.99 2126
6381.74 2162
6382.50 2123
6383.25 2053
6384.01 2042
6384.76 2012
6385.51 1921
6386.27 1993
6387.02 1963
6387.78 1873
6388.53 1906
6389.29 1956
6390.04 1907
6390.79 1903
6391.55 1952
6392.30 1899
6393.06 1864
6393.81 1889
6394.57 1862
6395.32 1830
6396.08 1845
6396.83 1879
6397.59 1818
6398.34 1758
6399.10 1762
6399.85 1771
6400.61 1784
6401.36 1761
6402.12 1810
6402.87 1764
6403.63 1804
6404.38 1795
6405.14 1830
6405.89 1799
6406.65 1823
6407.40 1857
6408.16 1850
6408.91 1882
6409.67 1867
6410.43 1866
6411.18 1844
6411.94 1883
6412.69 1903
6413.45 1920
6414.20 1924
6414.96 2008
6415.72 1989
6416.47 2006
6417.23 1899
6417.98 1882
6418.74 1886
6419.50 1858
6420.25 1791
6421.01 1807
6421.77 1791
6422.52 1820
6423.28 1768
6424.03 1710
6424.79 1752
6425.55 1717
6426.30 1778
6427.06 1762
6427.82 1737
6428.57 1752
6429.33 1821
6430.09 1873
6430.84 1770
6431.60 1798
6432.36 1894
6433.11 1899
6433.87 1927
6434.63 1943
6435.39 1914
6436.14 1914
6436.90 1874
6437.66 1909
6438.41 1874
6439.17 1961
6439.93 1963
6440.69 2003
6441.44 2017
6442.20 1993
6442.96 2027
6443.72 2055
6444.47 2000
6445.23 2013
6445.99 1984
6446.75 2105
6447.50 2094
6448.26 2011
6449.02 2098
6449.78 2110
6450.54 2107
6451.29 2063
6452.05 2102
6452.81 2092
6453.57 2163
6454.33 2212
6455.08 2237
6455.84 2231
6456.60 2206
6457.36 2180
6458.12 2184
6458.88 2258
6459.64 2239
6460.39 2367
6461.15 2299
6461.91 2299
6462.67 2393
6463.43 2429
6464.19 2445
6464.95 2419
6465.70 2428
6466.46 2407
6467.22 2372
6467.98 2398
6468.74 2450
6469.50 2441
6470.26 2469
6471.02 2439
6471.78 2427
6472.54 2478
6473.30 2470
6474.05 2530
6474.81 2580
6475.57 2564
6476.33 2550
6477.09 2643
6477.85 2696
6478.61 2644
6479.37 2762
6480.13 2759
6480.89 2825
6481.65 2904
6482.41 2953
6483.17 2909
6483.93 2893
6484.69 2907
6485.45 2957
6486.21 3004
6486.97 2992
6487.73 2993
6488.49 3047
6489.25 3149
6490.01 3250
6490.77 3432
6491.53 3516
6492.29 3502
6493.05 3489
6493.81 3539
6494.57 3455
6495.33 3492
6496.10 3482
6496.86 3430
6497.62 3454
6498.38 3436
6499.14 3507
6499.90 3666
6500.66 3648
6501.42 3798
6502.18 4119
6502.94 4587
6503.70 5491
6504.47 6753
6505.23 8225
6505.99 9585
6506.75 10868
6507.51 11475
6508.27 11556
6509.03 11295
6509.79 10405
6510.56 9293
6511.32 8225
6512.08 7198
6512.84 6104
6513.60 5293
6514.36 4851
6515.13 4419
6515.89 4179
6516.65 4044
6517.41 3924
6518.17 3987
6518.94 3890
6519.70 3927
6520.46 4007
6521.22 4008
6521.98 4050
6522.75 4336
6523.51 4457
6524.27 4585
6525.03 4718
6525.79 4875
6526.56 4990
6527.32 4925
6528.08 4904
6528.84 4670
6529.61 4714
6530.37 4642
6531.13 4737
6531.90 5197
6532.66 5753
6533.42 6328
6534.18 7038
6534.95 7477
6535.71 7743
6536.47 7859
6537.24 7319
6538.00 6797
6538.76 6119
6539.53 5450
6540.29 4995
6541.05 4529
6541.82 4160
6542.58 4020
6543.34 3887
6544.11 3836
6544.87 3830
6545.63 3862
6546.40 3848
6547.16 3683
6547.92 3626
6548.69 3548
6549.45 3479
6550.21 3464
6550.98 3358
6551.74 3288
6552.51 3308
6553.27 3300
6554.03 3297
6554.80 3254
6555.56 3280
6556.33 3325
6557.09 3302
6557.85 3334
6558.62 3358
6559.38 3430
6560.15 3438
6560.91 3512
6561.68 3623
6562.44 3643
6563.21 3559
6563.97 3545
6564.74 3603
6565.50 3601
6566.26 3625
6567.03 3603
6567.79 3580
6568.56 3555
6569.32 3618
6570.09 3666
6570.85 3643
6571.62 3697
6572.38 3691
6573.15 3783
6573.91 3725
6574.68 3809
6575.44 3792
6576.21 3770
6576.98 3781
6577.74 3857
6578.51 3782
6579.27 3835
6580.04 3899
6580.80 4010
6581.57 4034
6582.33 4058
6583.10 4027
6583.87 4008
6584.63 3964
6585.40 3931
6586.16 3834
6586.93 3822
6587.70 3880
6588.46 3900
6589.23 3993
6589.99 4206
6590.76 4314
6591.53 4547
6592.29 4738
6593.06 4770
6593.82 4836
6594.59 4860
6595.36 4768
6596.12 4624
6596.89 4637
6597.66 4455
6598.42 4208
6599.19 4075
6599.96 3790
6600.72 3692
6601.49 3581
6602.26 3488
6603.02 3420
6603.79 3336
6604.56 3271
6605.33 3201
6606.09 3256
6606.86 3262
6607.63 3280
6608.39 3284
6609.16 3310
6609.93 3266
6610.70 3285
6611.46 3255
6612.23 3210
6613.00 3172
6613.77 3171
6614.53 3240
6615.30 3228
6616.07 3196
6616.84 3335
6617.60 3529
6618.37 3603
6619.14 3750
6619.91 3865
6620.68 4027
6621.44 4123
6622.21 4159
6622.98 4056
6623.75 4076
6624.52 3872
6625.28 3618
6626.05 3453
6626.82 3414
6627.59 3354
6628.36 3291
6629.13 3268
6629.89 3282
6630.66 3382
6631.43 3461
6632.20 3529
6632.97 3713
6633.74 3708
6634.51 3761
6635.27 3744
6636.04 3780
6636.81 3717
6637.58 3673
6638.35 3656
6639.12 3677
6639.89 3691
6640.66 3685
6641.43 3558
6642.19 3436
6642.96 3244
6643.73 3209
6644.50 3105
6645.27 3014
6646.04 2927
6646.81 2934
6647.58 2851
6648.35 2784
6649.12 2774
6649.89 2848
6650.66 2764
6651.43 2782
6652.20 2914
6652.97 2845
6653.74 2794
6654.51 2864
6655.28 2826
6656.05 2856
6656.82 2864
6657.59 2784
6658.36 2784
6659.13 2766
6659.90 2713
6660.67 2770
6661.44 2719
6662.21 2597
6662.98 2644
6663.75 2654
6664.52 2643
6665.29 2684
6666.06 2725
6666.83 2669
6667.60 2816
6668.37 2806
6669.14 2843
6669.91 2876
6670.68 2892
6671.46 2866
6672.23 2817
6673.00 2843
6673.77 2910
6674.54 2853
6675.31 2773
6676.08 2782
6676.85 2753
6677.62 2763
6678.40 2749
6679.17 2807
6679.94 2926
6680.71 2917
6681.48 3023
6682.25 3053
6683.02 3247
6683.80 3331
6684.57 3307
6685.34 3260
6686.11 3165
6686.88 3062
6687.65 2981
6688.43 2817
6689.20 2689
6689.97 2621
6690.74 2554
6691.51 2555
6692.29 2475
6693.06 2468
6693.83 2428
6694.60 2453
6695.37 2481
6696.15 2476
6696.92 2434
6697.69 2387
6698.46 2431
6699.24 2381
6700.01 2305
6700.78 2375
6701.55 2354
6702.33 2292
6703.10 2332
6703.87 2284
6704.64 2311
6705.42 2284
6706.19 2242
6706.96 2228
6707.74 2231
6708.51 2253
6709.28 2213
6710.06 2217
6710.83 2239
6711.60 2202
6712.37 2253
6713.15 2212
6713.92 2191
6714.69 2151
6715.47 2124
6716.24 2171
6717.01 2114
6717.79 2124
6718.56 2126
6719.34 2164
6720.11 2174
6720.88 2146
6721.66 2192
6722.43 2118
6723.20 2134
6723.98 2108
6724.75 2093
6725.53 2077
6726.30 2143
6727.07 2128
6727.85 2120
6728.62 2131
6729.40 2145
6730.17 2079
6730.95 2060
6731.72 2129
6732.49 2148
6733.27 2205
6734.04 2272
6734.82 2215
6735.59 2214
6736.37 2211
6737.14 2257
6737.92 2197
6738.69 2211
6739.47 2238
6740.24 2259
6741.01 2242
6741.79 2241
6742.56 2254
6743.34 2266
6744.11 2235
6744.89 2334
6745.67 2340
6746.44 2303
6747.22 2242
6747.99 2364
6748.77 2496
6749.54 2652
6750.32 2719
6751.09 2748
6751.87 2712
6752.64 2679
6753.42 2693
6754.19 2523
6754.97 2530
6755.75 2562
6756.52 2550
6757.30 2447
6758.07 2442
6758.85 2442
6759.63 2477
6760.40 2404
6761.18 2381
6761.95 2342
6762.73 2385
6763.51 2367
6764.28 2340
6765.06 2359
6765.83 2424
6766.61 2394
6767.39 2457
6768.16 2336
6768.94 2307
6769.72 2224
6770.49 2270
6771.27 2175
6772.05 2106
6772.82 2101
6773.60 2083
6774.38 2100
6775.15 2137
6775.93 2147
6776.71 2142
6777.48 2086
6778.26 2138
6779.04 2145
6779.82 2128
6780.59 2159
6781.37 2130
6782.15 2144
6782.92 2102
6783.70 2128
6784.48 2144
6785.26 2154
6786.03 2101
6786.81 2013
6787.59 2041
6788.37 2034
6789.14 1985
6789.92 1969
6790.70 1965
6791.48 1967
6792.25 1953
6793.03 1939
6793.81 1954
6794.59 1912
6795.37 2043
6796.14 2061
6796.92 1992
6797.70 2039
6798.48 2008
6799.26 2056
6800.04 2027
6800.81 2077
6801.59 2176
6802.37 2180
6803.15 2188
6803.93 2158
6804.71 2156
6805.48 2128
6806.26 2069
6807.04 2138
6807.82 2145
6808.60 2135
6809.38 2025
6810.16 1995
6810.94 2081
6811.71 2045
6812.49 2047
6813.27 1984
6814.05 2023
6814.83 2065
6815.61 2035
6816.39 2001
6817.17 2053
6817.95 2041
6818.73 2101
6819.51 2067
6820.29 2055
6821.07 2026
6821.84 2059
6822.62 1996
6823.40 1988
6824.18 1997
6824.96 2005
6825.74 2019
6826.52 1992
6827.30 1929
6828.08 1932
6828.86 2015
6829.64 2030
6830.42 1971
6831.20 1946
6831.98 1976
6832.76 2031
6833.54 2096
6834.32 2159
6835.10 2167
6835.88 2212
6836.66 2344
6837.44 2407
6838.22 2534
6839.01 2453
6839.79 2364
6840.57 2403
6841.35 2265
6842.13 2216
6842.91 2201
6843.69 2141
6844.47 2149
6845.25 2154
6846.03 2360
6846.81 2504
6847.59 2665
6848.37 2875
6849.16 3054
6849.94 3088
6850.72 3126
6851.50 3023
6852.28 3021
6853.06 2855
6853.84 2659
6854.62 2461
6855.41 2310
6856.19 2262
6856.97 2310
6857.75 2197
6858.53 2228
6859.31 2205
6860.10 2175
6860.88 2161
6861.66 2132
6862.44 2176
6863.22 2179
6864.00 2220
6864.79 2259
6865.57 2192
6866.35 2205
6867.13 2302
6867.91 2317
6868.70 2276
6869.48 2225
6870.26 2226
6871.04 2279
6871.83 2288
6872.61 2311
6873.39 2330
6874.17 2403
6874.96 2408
6875.74 2508
6876.52 2587
6877.30 2619
6878.09 2893
6878.87 3175
6879.65 3324
6880.43 3664
6881.22 3710
6882.00 3662
6882.78 3626
6883.57 3513
6884.35 3502
6885.13 3497
6885.92 3523
6886.70 3632
6887.48 3718
6888.27 3648
6889.05 3626
6889.83 3485
6890.62 3331
6891.40 3172
6892.18 3041
6892.97 2941
6893.75 2824
6894.53 2826
6895.32 2750
6896.10 2734
6896.88 2663
6897.67 2668
6898.45 2666
6899.24 2731
6900.02 2658
6900.80 2689
6901.59 2701
6902.37 2667
6903.16 2623
6903.94 2614
6904.73 2591
6905.51 2635
6906.29 2579
6907.08 2494
6907.86 2618
6908.65 2463
6909.43 2426
6910.22 2428
6911.00 2452
6911.79 2384
6912.57 2423
6913.35 2414
6914.14 2462
6914.92 2439
6915.71 2448
6916.49 2440
6917.28 2484
6918.06 2502
6918.85 2447
6919.63 2540
6920.42 2476
6921.20 2559
6921.99 2493
6922.78 2560
6923.56 2568
6924.35 2621
6925.13 2683
6925.92 2673
6926.70 2700
6927.49 2793
6928.27 2710
6929.06 2799
6929.84 2716
6930.63 2661
6931.42 2712
6932.20 2675
6932.99 2715
6933.77 2700
6934.56 2762
6935.35 2765
6936.13 2905
6936.92 3019
6937.70 3083
6938.49 3151
6939.28 3387
6940.06 3498
6940.85 3723
6941.63 3814
6942.42 3932
6943.21 3818
6943.99 3859
6944.78 4063
6945.57 4140
6946.35 4307
6947.14 4295
6947.93 4257
6948.71 4369
6949.50 4254
6950.29 4048
6951.07 3887
6951.86 3634
6952.65 3699
6953.44 3600
6954.22 3522
6955.01 3510
6955.80 3529
6956.58 3463
6957.37 3445
6958.16 3584
6958.95 3453
6959.73 3556
6960.52 3687
6961.31 3691
6962.09 3733
6962.88 3807
6963.67 3963
6964.46 4074
6965.25 4304
6966.03 4484
6966.82 4601
6967.61 4633
6968.40 4808
6969.18 4830
6969.97 4908
6970.76 4896
6971.55 4892
6972.34 4798
6973.12 4746
6973.91 4782
6974.70 4895
6975.49 4850
6976.28 4962
6977.07 5106
6977.85 5388
6978.64 5704
6979.43 6424
6980.22 7453
6981.01 8923
6981.80 10712
6982.59 12758
6983.37 14718
6984.16 16171
6984.95 16712
6985.74 16546
6986.53 15700
6987.32 14305
6988.11 12682
6988.90 10848
6989.69 9116
6990.47 7711
6991.26 6587
6992.05 5648
6992.84 4997
6993.63 4512
6994.42 4151
6995.21 3822
6996.00 3691
6996.79 3581
6997.58 3527
6998.37 3501
6999.16 3470
6999.95 3539
7000.74 3414
7001.53 3311
7002.32 3301
7003.11 3144
7003.90 3053
7004.69 2846
7005.48 2830
7006.27 2759
7007.06 2744
7007.85 2839
7008.64 2831
7009.43 2916
7010.22 3076
7011.01 3146
7011.80 3147
7012.59 3198
7013.38 3161
7014.17 3157
7014.96 3103
7015.75 3105
7016.54 2989
7017.33 3013
7018.12 3101
7018.91 3102
7019.70 3237
7020.49 3299
7021.28 3379
7022.07 3555
7022.87 3596
7023.66 3596
7024.45 3549
7025.24 3507
7026.03 3539
7026.82 3485
7027.61 3474
7028.40 3359
7029.19 3217
7029.99 3186
7030.78 3123
7031.57 3072
7032.36 3065
7033.15 3106
7033.94 3087
7034.74 3197
7035.53 3194
7036.32 3235
7037.11 3261
7037.90 3324
7038.69 3284
7039.49 3328
7040.28 3359
7041.07 3493
7041.86 3515
7042.65 3446
7043.45 3358
7044.24 3390
7045.03 3435
7045.82 3505
7046.61 3588
7047.41 3771
7048.20 3908
7048.99 4024
7049.78 4123
7050.58 3972
7051.37 3844
7052.16 3654
7052.95 3474
7053.75 3393
7054.54 3279
7055.33 3226
7056.13 3212
7056.92 3178
7057.71 3167
7058.50 3165
7059.30 3055
7060.09 3055
7060.88 3001
7061.68 2965
7062.47 2993
7063.26 3008
7064.06 2993
7064.85 2841
7065.64 2830
7066.44 2819
7067.23 2761
7068.02 2753
7068.82 2702
7069.61 2714
7070.40 2678
7071.20 2607
7071.99 2615
7072.78 2548
7073.58 2579
7074.37 2505
7075.17 2462
7075.96 2453
7076.75 2453
7077.55 2476
7078.34 2447
7079.14 2368
7079.93 2387
7080.72 2430
7081.52 2428
7082.31 2405
7083.11 2484
7083.90 2555
7084.70 2705
7085.49 2754
7086.28 2790
7087.08 2834
7087.87 2850
7088.67 2784
7089.46 2746
7090.26 2593
7091.05 2474
7091.85 2312
7092.64 2302
7093.44 2225
7094.23 2159
7095.03 2113
7095.82 2061
7096.62 2054
7097.41 1993
7098.21 2035
7099.00 2043
7099.80 2022
7100.59 1971
7101.39 1966
7102.18 1948
7102.98 1930
7103.77 1942
7104.57 1961
7105.37 1914
7106.16 1914
7106.96 1882
7107.75 1859
7108.55 1894
7109.34 1816
7110.14 1806
7110.94 1793
7111.73 1756
7112.53 1825
7113.32 1769
7114.12 1849
7114.92 1843
7115.71 1842
7116.51 1840
7117.30 1811
7118.10 1889
7118.90 1864
7119.69 1828
7120.49 1871
7121.29 1824
7122.08 1813
7122.88 1796
7123.68 1771
7124.47 1744
7125.27 1841
7126.07 1850
7126.86 1886
7127.66 1813
7128.46 1798
7129.25 1883
7130.05 1845
7130.85 1821
7131.64 1870
7132.44 1786
7133.24 1741
7134.04 1761
7134.83 1692
7135.63 1713
7136.43 1722
7137.23 1665
7138.02 1613
7138.82 1675
7139.62 1692
7140.42 1622
7141.21 1658
7142.01 1670
7142.81 1659
7143.61 1650
7144.40 1661
7145.20 1649
7146.00 1606
7146.80 1617
7147.59 1640
7148.39 1611
7149.19 1534
7149.99 1549
7150.79 1533
7151.59 1561
7152.38 1612
7153.18 1631
7153.98 1651
7154.78 1627
7155.58 1574
7156.38 1603
7157.17 1589
7157.97 1561
7158.77 1537
7159.57 1554
7160.37 1581
7161.17 1547
7161.97 1542
7162.76 1537
7163.56 1547
7164.36 1504
7165.16 1471
7165.96 1504
7166.76 1541
7167.56 1476
7168.36 1501
7169.16 1475
7169.96 1447
7170.75 1443
7171.55 1420
7172.35 1428
7173.15 1446
7173.95 1455
7174.75 1412
7175.55 1396
7176.35 1404
7177.15 1373
7177.95 1425
7178.75 1446
7179.55 1456
7180.35 1420
7181.15 1384
7181.95 1435
7182.75 1398
7183.55 1385
7184.35 1378
7185.15 1391
7185.95 1366
7186.75 1339
7187.55 1334
7188.35 1336
7189.15 1350
7189.95 1343
7190.75 1315
7191.55 1334
7192.35 1383
7193.15 1396
7193.95 1406
7194.75 1364
7195.55 1385
7196.35 1385
7197.15 1320
7197.95 1420
7198.76 1396
7199.56 1431
7200.36 1399
7201.16 1316
7201.96 1345
7202.76 1361
7203.56 1403
7204.36 1397
7205.16 1383
7205.96 1360
7206.77 1418
7207.57 1364
7208.37 1396
7209.17 1405
7209.97 1464
7210.77 1484
7211.57 1467
7212.38 1460
7213.18 1464
7213.98 1464
7214.78 1434
7215.58 1472
7216.38 1453
7217.19 1438
7217.99 1445
7218.79 1481
7219.59 1476
7220.39 1456
7221.20 1454
7222.00 1484
7222.80 1481
7223.60 1485
7224.40 1494
7225.21 1501
7226.01 1516
7226.81 1489
7227.61 1492
7228.42 1515
7229.22 1535
7230.02 1575
7230.82 1635
7231.63 1634
7232.43 1720
7233.23 1826
7234.03 1911
7234.84 2053
7235.64 2033
7236.44 2004
7237.25 2040
7238.05 1957
7238.85 1891
7239.65 1816
7240.46 1720
7241.26 1668
7242.06 1683
7242.87 1632
7243.67 1621
7244.47 1673
7245.28 1578
7246.08 1603
7246.88 1604
7247.69 1601
7248.49 1635
7249.30 1615
7250.10 1613
7250.90 1642
7251.71 1689
7252.51 1710
7253.31 1693
7254.12 1697
7254.92 1720
7255.73 1652
7256.53 1699
7257.33 1634
7258.14 1638
7258.94 1647
7259.75 1669
7260.55 1642
7261.35 1656
7262.16 1673
7262.96 1649
7263.77 1732
7264.57 1714
7265.38 1685
7266.18 1768
7266.99 1744
7267.79 1725
7268.59 1733
7269.40 1719
7270.20 1696
7271.01 1726
7271.81 1677
7272.62 1702
7273.42 1740
7274.23 1774
7275.03 1761
7275.84 1709
7276.64 1744
7277.45 1817
7278.25 1922
7279.06 2059
7279.86 2113
7280.67 2284
7281.48 2539
7282.28 2807
7283.09 2886
7283.89 2889
7284.70 2767
7285.50 2709
7286.31 2644
7287.11 2349
7287.92 2242
7288.73 2092
7289.53 1999
7290.34 1883
7291.14 1763
7291.95 1758
7292.76 1748
7293.56 1791
7294.37 1766
7295.17 1766
7295.98 1739
7296.79 1726
7297.59 1781
7298.40 1738
7299.21 1823
7300.01 1798
7300.82 1747
7301.62 1742
7302.43 1771
7303.24 1806
7304.04 1818
7304.85 1842
7305.66 1891
7306.46 1871
7307.27 1907
7308.08 2020
7308.89 2066
7309.69 2160
7310.50 2102
7311.31 2111
7312.11 2114
7312.92 2175
7313.73 2231
7314.53 2203
7315.34 2466
7316.15 2635
7316.96 2866
7317.76 3117
7318.57 3143
7319.38 3227
7320.19 3155
7320.99 2978
7321.80 2873
7322.61 2652
7323.42 2424
7324.22 2310
7325.03 2276
7325.84 2179
7326.65 2050
7327.46 1930
7328.26 1873
7329.07 1893
7329.88 1854
7330.69 1826
7331.50 1911
7332.30 1862
7333.11 1895
7333.92 1889
7334.73 1897
7335.54 1874
7336.35 1976
7337.15 2005
7337.96 2045
7338.77 2103
7339.58 2057
7340.39 2032
7341.20 2027
7342.01 1957
7342.82 1918
7343.62 1851
7344.43 1819
7345.24 1765
7346.05 1649
7346.86 1687
7347.67 1666
7348.48 1603
7349.29 1531
7350.10 1571
7350.91 1569
7351.71 1547
7352.52 1581
7353.33 1533
7354.14 1565
7354.95 1564
7355.76 1510
7356.57 1575
7357.38 1544
7358.19 1581
7359.00 1527
7359.81 1499
7360.62 1543
7361.43 1617
7362.24 1629
7363.05 1669
7363.86 1689
7364.67 1672
7365.48 1644
7366.29 1607
7367.10 1597
7367.91 1591
7368.72 1617
7369.53 1522
7370.34 1532
7371.15 1531
7371.96 1517
7372.77 1493
7373.58 1492
7374.39 1537
7375.20 1570
7376.01 1615
7376.82 1649
7377.63 1774
7378.45 1858
7379.26 1886
7380.07 1962
7380.88 1980
7381.69 1897
7382.50 1822
7383.31 1801
7384.12 1722
7384.93 1617
7385.74 1600
7386.56 1538
7387.37 1535
7388.18 1507
7388.99 1497
7389.80 1440
7390.61 1466
7391.42 1455
7392.24 1459
7393.05 1392
7393.86 1390
7394.67 1459
7395.48 1395
7396.29 1385
7397.10 1378
7397.92 1447
7398.73 1468
7399.54 1463
7400.35 1454
7401.16 1499
7401.98 1490
7402.79 1398
7403.60 1398
7404.41 1387
7405.23 1413
7406.04 1389
7406.85 1385
7407.66 1314
7408.47 1296
7409.29 1297
7410.10 1339
7410.91 1305
7411.72 1252
7412.54 1239
7413.35 1303
7414.16 1245
7414.98 1249
7415.79 1238
7416.60 1219
7417.41 1147
7418.23 1169
7419.04 1232
7419.85 1237
7420.67 1244
7421.48 1187
7422.29 1201
7423.11 1167
7423.92 1178
7424.73 1194
7425.54 1174
7426.36 1187
7427.17 1164
7427.99 1206
7428.80 1195
7429.61 1205
7430.43 1209
7431.24 1192
7432.05 1161
7432.87 1175
7433.68 1161
7434.49 1151
7435.31 1140
7436.12 1157
7436.94 1182
7437.75 1214
7438.56 1193
7439.38 1131
7440.19 1196
7441.01 1169
7441.82 1173
7442.64 1143
7443.45 1160
7444.26 1201
7445.08 1189
7445.89 1150
7446.71 1130
7447.52 1189
7448.34 1138
7449.15 1135
7449.97 1175
7450.78 1188
7451.59 1171
7452.41 1157
7453.22 1130
7454.04 1153
7454.85 1142
7455.67 1161
7456.48 1194
7457.30 1182
7458.11 1170
7458.93 1151
7459.74 1093
7460.56 1092
7461.38 1073
7462.19 1135
7463.01 1115
7463.82 1116
7464.64 1115
7465.45 1170
7466.27 1181
7467.08 1229
7467.90 1225
7468.72 1173
7469.53 1197
7470.35 1220
7471.16 1200
7471.98 1229
7472.79 1257
7473.61 1212
7474.43 1223
7475.24 1228
7476.06 1206
7476.87 1193
7477.69 1194
7478.51 1180
7479.32 1236
7480.14 1170
7480.96 1238
7481.77 1240
7482.59 1192
7483.41 1179
7484.22 1260
7485.04 1202
7485.85 1180
7486.67 1162
7487.49 1173
7488.31 1163
7489.12 1176
7489.94 1180
7490.76 1163
7491.57 1201
7492.39 1185
7493.21 1184
7494.02 1142
7494.84 1178
7495.66 1163
7496.48 1163
7497.29 1197
7498.11 1189
7498.93 1149
7499.74 1138
7500.56 1175
7501.38 1158
7502.20 1201
7503.01 1146
7503.83 1157
7504.65 1185
7505.47 1173
7506.29 1159
7507.10 1175
7507.92 1163
7508.74 1178
7509.56 1137
7510.37 1101
7511.19 1130
7512.01 1164
7512.83 1156
7513.65 1168
7514.47 1164
7515.28 1156
7516.10 1179
7516.92 1150
7517.74 1167
7518.56 1178
7519.38 1138
7520.19 1130
7521.01 1194
7521.83 1115
7522.65 1124
7523.47 1176
7524.29 1125
7525.11 1126
7525.92 1146
7526.74 1106
7527.56 1151
7528.38 1229
7529.20 1182
7530.02 1201
7530.84 1205
7531.66 1192
7532.48 1226
7533.30 1243
7534.12 1203
7534.93 1189
7535.75 1251
7536.57 1168
7537.39 1212
7538.21 1165
7539.03 1170
7539.85 1213
7540.67 1229
7541.49 1202
7542.31 1205
7543.13 1230
7543.95 1243
7544.77 1233
7545.59 1234
7546.41 1207
7547.23 1167
7548.05 1196
7548.87 1207
7549.69 1247
7550.51 1256
7551.33 1233
7552.15 1256
7552.97 1221
7553.79 1219
7554.61 1262
7555.43 1245
7556.25 1254
7557.07 1300
7557.89 1290
7558.71 1319
7559.53 1310
7560.36 1288
7561.18 1307
7562.00 1329
7562.82 1334
7563.64 1350
7564.46 1347
7565.28 1293
7566.10 1370
7566.92 1370
7567.74 1387
7568.56 1380
7569.39 1302
7570.21 1354
7571.03 1320
7571.85 1373
7572.67 1320
7573.49 1363
7574.31 1362
7575.14 1368
7575.96 1398
7576.78 1441
7577.60 1385
7578.42 1428
7579.24 1465
7580.06 1381
7580.89 1358
7581.71 1401
7582.53 1474
7583.35 1470
7584.17 1520
7585.00 1550
7585.82 1516
7586.64 1530
7587.46 1530
7588.29 1561
7589.11 1598
7589.93 1563
7590.75 1618
7591.57 1594
7592.40 1593
7593.22 1626
7594.04 1641
7594.86 1635
7595.69 1696
7596.51 1727
7597.33 1772
7598.15 1725
7598.98 1770
7599.80 1863
7600.62 1900
7601.45 1968
7602.27 2017
7603.09 2017
7603.92 2071
7604.74 2065
7605.56 2017
7606.38 1931
7607.21 1946
7608.03 1938
7608.85 1867
7609.68 1822
7610.50 1809
7611.32 1853
7612.15 1841
7612.97 1844
7613.80 1940
7614.62 2005
7615.44 2114
7616.27 2167
7617.09 2204
7617.91 2257
7618.74 2220
7619.56 2105
7620.39 2092
7621.21 2096
7622.03 2000
7622.86 2057
7623.68 2051
7624.51 2100
7625.33 2028
7626.15 2065
7626.98 2091
7627.80 2082
7628.63 2146
7629.45 2246
7630.28 2284
7631.10 2200
7631.93 2252
7632.75 2124
7633.58 2075
7634.40 2065
7635.22 1913
7636.05 1840
7636.87 1740
7637.70 1709
7638.52 1675
7639.35 1684
7640.17 1662
7641.00 1691
7641.82 1765
7642.65 1812
7643.47 1879
7644.30 1890
7645.13 1890
7645.95 1853
7646.78 1898
7647.60 1886
7648.43 1916
7649.25 1881
7650.08 1792
7650.90 1776
7651.73 1727
7652.55 1702
7653.38 1646
7654.21 1650
7655.03 1578
7655.86 1506
7656.68 1520
7657.51 1490
7658.34 1466
7659.16 1454
7659.99 1477
7660.81 1447
7661.64 1409
7662.47 1426
7663.29 1424
7664.12 1402
7664.95 1396
7665.77 1443
7666.60 1465
7667.42 1438
7668.25 1398
7669.08 1412
7669.90 1410
7670.73 1420
7671.56 1400
7672.38 1386
7673.21 1416
7674.04 1404
7674.87 1418
7675.69 1389
7676.52 1356
7677.35 1335
7678.17 1393
7679.00 1404
7679.83 1384
7680.65 1416
7681.48 1528
7682.31 1556
7683.14 1603
7683.96 1629
7684.79 1627
7685.62 1627
7686.45 1601
7687.27 1520
7688.10 1517
7688.93 1462
7689.76 1472
7690.58 1397
7691.41 1443
7692.24 1452
7693.07 1462
7693.90 1486
7694.72 1543
7695.55 1532
7696.38 1617
7697.21 1632
7698.04 1625
7698.86 1578
7699.69 1557
7700.52 1520
7701.35 1489
7702.18 1506
7703.01 1430
7703.83 1373
7704.66 1391
7705.49 1432
7706.32 1404
7707.15 1400
7707.98 1415
7708.81 1400
7709.63 1340
7710.46 1348
7711.29 1379
7712.12 1393
7712.95 1346
7713.78 1339
7714.61 1325
7715.44 1311
7716.27 1302
7717.10 1371
7717.93 1321
7718.75 1310
7719.58 1308
7720.41 1294
7721.24 1278
7722.07 1278
7722.90 1330
7723.73 1306
7724.56 1343
7725.39 1365
7726.22 1383
7727.05 1355
7727.88 1338
7728.71 1407
7729.54 1374
7730.37 1352
7731.20 1356
7732.03 1298
7732.86 1305
7733.69 1287
7734.52 1282
7735.35 1306
7736.18 1250
7737.01 1268
7737.84 1219
7738.67 1226
7739.50 1229
7740.33 1265
7741.16 1272
7741.99 1339
7742.82 1395
7743.65 1453
7744.48 1604
7745.31 1700
7746.14 1870
7746.98 1879
7747.81 1892
7748.64 1824
7749.47 1715
7750.30 1598
7751.13 1525
7751.96 1481
7752.79 1405
7753.62 1357
7754.45 1360
7755.29 1316
7756.12 1258
7756.95 1289
7757.78 1268
7758.61 1263
7759.44 1193
7760.27 1274
7761.11 1270
7761.94 1244
7762.77 1234
7763.60 1235
7764.43 1266
7765.26 1236
7766.10 1194
7766.93 1212
7767.76 1200
7768.59 1208
7769.42 1170
7770.26 1184
7771.09 1199
7771.92 1176
7772.75 1143
7773.58 1228
7774.42 1213
7775.25 1247
7776.08 1240
7776.91 1220
7777.75 1191
7778.58 1248
7779.41 1242
7780.24 1277
7781.08 1264
7781.91 1239
7782.74 1230
7783.57 1319
7784.41 1270
7785.24 1262
7786.07 1309
7786.91 1307
7787.74 1291
7788.57 1260
7789.40 1287
7790.24 1263
7791.07 1242
7791.90 1297
7792.74 1278
7793.57 1284
7794.40 1281
7795.24 1325
7796.07 1376
7796.90 1368
7797.74 1316
7798.57 1328
7799.40 1384
7800.24 1393
7801.07 1420
7801.91 1422
7802.74 1439
7803.57 1427
7804.41 1478
7805.24 1461
7806.07 1465
7806.91 1520
7807.74 1494
7808.58 1466
7809.41 1521
7810.25 1533
7811.08 1693
7811.91 1747
7812.75 1733
7813.58 1668
7814.42 1719
7815.25 1695
7816.09 1654
7816.92 1718
7817.75 1725
7818.59 1787
7819.42 1854
7820.26 1905
7821.09 1973
7821.93 1960
7822.76 1984
7823.60 1941
7824.43 1893
7825.27 1846
7826.10 1825
7826.94 1803
7827.77 1701
7828.61 1732
7829.44 1782
7830.28 1783
7831.11 1798
7831.95 1881
7832.78 1934
7833.62 1934
7834.46 1904
7835.29 1846
7836.13 1871
7836.96 1801
7837.80 1755
7838.63 1708
7839.47 1652
7840.31 1582
7841.14 1572
7841.98 1571
7842.81 1518
7843.65 1517
7844.48 1541
7845.32 1566
7846.16 1460
7846.99 1480
7847.83 1477
7848.67 1493
7849.50 1465
7850.34 1469
7851.17 1463
7852.01 1492
7852.85 1452
7853.68 1438
7854.52 1453
7855.36 1456
7856.19 1455
7857.03 1474
7857.87 1475
7858.70 1552
7859.54 1494
7860.38 1432
7861.21 1458
7862.05 1460
7862.89 1444
7863.72 1404
7864.56 1453
7865.40 1445
7866.24 1450
7867.07 1503
7867.91 1573
7868.75 1606
7869.59 1624
7870.42 1561
7871.26 1576
7872.10 1611
7872.94 1588
7873.77 1724
7874.61 1841
7875.45 1888
7876.29 1960
7877.12 2077
7877.96 2082
7878.80 2090
7879.64 2067
7880.47 2070
7881.31 2033
7882.15 2102
7882.99 1985
7883.83 1908
7884.66 1865
7885.50 1817
7886.34 1760
7887.18 1877
7888.02 1877
7888.86 1901
7889.69 1927
7890.53 1932
7891.37 1923
7892.21 1901
7893.05 1848
7893.89 1801
7894.73 1767
7895.56 1705
7896.40 1711
7897.24 1676
7898.08 1623
7898.92 1577
7899.76 1542
7900.60 1554
7901.44 1603
7902.28 1545
7903.12 1488
7903.95 1509
7904.79 1533
7905.63 1523
7906.47 1480
7907.31 1522
7908.15 1543
7908.99 1544
7909.83 1541
7910.67 1536
7911.51 1631
7912.35 1629
7913.19 1725
7914.03 1778
7914.87 1789
7915.71 1768
7916.55 1804
7917.39 1820
7918.23 1732
7919.07 1661
7919.91 1706
7920.75 1617
7921.59 1566
7922.43 1527
7923.27 1441
7924.11 1465
7924.95 1410
7925.79 1400
7926.63 1424
7927.47 1386
7928.31 1340
7929.15 1340
7929.99 1346
7930.83 1358
7931.67 1294
7932.51 1400
7933.35 1382
7934.19 1346
7935.04 1296
7935.88 1317
7936.72 1351
7937.56 1250
7938.40 1342
7939.24 1356
7940.08 1340
7940.92 1338
7941.76 1395
7942.60 1408
7943.45 1442
7944.29 1400
7945.13 1420
7945.97 1404
7946.81 1427
7947.65 1477
7948.49 1448
7949.34 1438
7950.18 1442
7951.02 1553
7951.86 1600
7952.70 1672
7953.54 1628
7954.39 1691
7955.23 1749
7956.07 1737
7956.91 1680
7957.75 1719
7958.60 1640
7959.44 1605
7960.28 1575
7961.12 1548
7961.96 1594
7962.81 1611
7963.65 1658
7964.49 1769
7965.33 1873
7966.18 1907
7967.02 1946
7967.86 1890
7968.70 1798
7969.55 1723
7970.39 1669
7971.23 1599
7972.08 1524
7972.92 1491
7973.76 1457
7974.60 1386
7975.45 1373
7976.29 1331
7977.13 1313
7977.98 1354
7978.82 1293
7979.66 1309
7980.51 1277
7981.35 1283
7982.19 1296
7983.04 1308
7983.88 1261
7984.72 1301
7985.57 1245
7986.41 1200
7987.25 1240
7988.10 1220
7988.94 1184
7989.78 1164
7990.63 1157
7991.47 1104
7992.32 1161
7993.16 1121
7994.00 1111
7994.85 1088
7995.69 1106
7996.54 1151
7997.38 1099
7998.22 1092
7999.07 1057
7999.91 1096
8000.76 1058
8001.60 1101
8002.45 1090
8003.29 1044
8004.13 1013
8004.98 1057
8005.82 1040
8006.67 1007
8007.51 1016
8008.36 1009
8009.20 956
8010.05 987
8010.89 1033
8011.74 1010
8012.58 1037
8013.43 994
8014.27 974
8015.12 990
8015.96 960
8016.81 931
8017.65 959
8018.50 926
8019.34 913
8020.19 950
8021.03 938
8021.88 964
8022.72 917
8023.57 930
8024.41 950
8025.26 977
8026.11 957
8026.95 946
8027.80 965
8028.64 958
8029.49 939
8030.33 926
8031.18 979
8032.03 966
8032.87 988
8033.72 1016
8034.56 907
8035.41 936
8036.26 933
8037.10 979
8037.95 992
8038.80 944
8039.64 965
8040.49 918
8041.34 989
8042.18 965
8043.03 956
8043.87 942
8044.72 948
8045.57 942
8046.41 913
8047.26 899
8048.11 894
8048.96 894
8049.80 930
8050.65 903
8051.50 903
8052.34 909
8053.19 894
8054.04 904
8054.88 884
8055.73 914
8056.58 876
8057.43 850
8058.27 863
8059.12 931
8059.97 928
8060.82 899
8061.66 903
8062.51 867
8063.36 834
8064.21 866
8065.05 888
8065.90 854
8066.75 842
8067.60 832
8068.44 887
8069.29 883
8070.14 887
8070.99 807
8071.84 836
8072.68 843
8073.53 832
8074.38 822
8075.23 881
8076.08 856
8076.93 799
8077.77 781
8078.62 845
8079.47 804
8080.32 827
8081.17 847
8082.02 829
8082.87 831
8083.71 855
8084.56 840
8085.41 857
8086.26 842
8087.11 866
8087.96 824
8088.81 831
8089.66 856
8090.51 836
8091.35 856
8092.20 841
8093.05 818
8093.90 818
8094.75 824
8095.60 815
8096.45 877
8097.30 884
8098.15 846
8099.00 899
8099.85 859
8100.70 868
8101.55 843
8102.40 858
8103.25 881
8104.10 878
8104.95 873
8105.80 829
8106.65 827
8107.50 830
8108.35 857
8109.20 853
8110.05 818
8110.90 837
8111.75 863
8112.60 875
8113.45 855
8114.30 866
8115.15 851
8116.00 862
8116.85 881
8117.70 847
8118.55 868
8119.40 887
8120.25 864
8121.10 857
8121.95 940
8122.80 898
8123.65 919
8124.50 940
8125.35 903
8126.20 949
8127.06 912
8127.91 916
8128.76 931
8129.61 1017
8130.46 984
8131.31 995
8132.16 1000
8133.01 978
8133.86 984
8134.72 994
8135.57 952
8136.42 926
8137.27 939
8138.12 916
8138.97 936
8139.83 935
8140.68 903
8141.53 894
8142.38 952
8143.23 933
8144.08 921
8144.94 974
8145.79 953
8146.64 964
8147.49 970
8148.34 953
8149.20 972
8150.05 976
8150.90 987
8151.75 972
8152.60 1019
8153.46 1081
8154.31 1074
8155.16 1092
8156.01 1021
8156.87 1023
8157.72 1001
8158.57 953
8159.42 889
8160.28 849
8161.13 884
8161.98 898
8162.84 881
8163.69 854
8164.54 879
8165.39 842
8166.25 861
8167.10 836
8167.95 870
8168.81 865
8169.66 876
8170.51 860
8171.37 798
8172.22 792
8173.07 802
8173.93 830
8174.78 814
8175.63 832
8176.49 815
8177.34 803
8178.19 777
8179.05 815
8179.90 818
8180.76 815
8181.61 822
8182.46 793
8183.32 808
8184.17 761
8185.02 768
8185.88 781
8186.73 745
8187.59 790
8188.44 811
8189.30 790
8190.15 769
8191.00 772
8191.86 791
8192.71 794
8193.57 824
8194.42 843
8195.28 841
8196.13 791
8196.99 773
8197.84 803
8198.69 787
8199.55 772
8200.40 802
8201.26 792
8202.11 793
8202.97 798
8203.82 788
8204.68 855
8205.53 786
8206.39 771
8207.24 766
8208.10 820
8208.95 798
8209.81 805
8210.67 830
8211.52 842
8212.38 820
8213.23 845
8214.09 828
8214.94 813
8215.80 807
8216.65 821
8217.51 844
8218.37 865
8219.22 867
8220.08 882
8220.93 857
8221.79 817
8222.64 844
8223.50 889
8224.36 867
8225.21 848
8226.07 831
8226.92 838
8227.78 804
8228.64 790
8229.49 787
8230.35 787
8231.21 826
8232.06 771
8232.92 774
8233.78 774
8234.63 779
8235.49 760
8236.35 774
8237.20 775
8238.06 762
8238.92 794
8239.77 779
8240.63 786
8241.49 805
8242.34 740
8243.20 742
8244.06 798
8244.91 777
8245.77 764
8246.63 785
8247.49 812
8248.34 834
8249.20 807
8250.06 783
8250.92 796
8251.77 813
8252.63 820
8253.49 771
8254.35 776
8255.20 812
8256.06 786
8256.92 767
8257.78 797
8258.63 779
8259.49 775
8260.35 802
8261.21 787
8262.07 804
8262.92 798
8263.78 788
8264.64 830
8265.50 802
8266.36 760
8267.22 733
8268.07 788
8268.93 856
8269.79 854
8270.65 830
8271.51 847
8272.37 862
8273.22 846
8274.08 837
8274.94 866
8275.80 916
8276.66 926
8277.52 957
8278.38 987
8279.24 930
8280.09 936
8280.95 914
8281.81 953
8282.67 937
8283.53 908
8284.39 872
8285.25 897
8286.11 889
8286.97 834
8287.83 875
8288.69 873
8289.55 917
8290.41 935
8291.26 905
8292.12 964
8292.98 973
8293.84 966
8294.70 948
8295.56 937
8296.42 937
8297.28 957
8298.14 942
8299.00 945
8299.86 914
8300.72 882
8301.58 863
8302.44 907
8303.30 889
8304.16 864
8305.02 888
8305.88 870
8306.74 824
8307.60 856
8308.46 850
8309.33 865
8310.19 852
8311.05 823
8311.91 824
8312.77 841
8313.63 849
8314.49 831
8315.35 854
8316.21 837
8317.07 827
8317.93 837
8318.79 807
8319.65 795
8320.52 817
8321.38 832
8322.24 800
8323.10 842
8323.96 824
8324.82 743
8325.68 774
8326.54 792
8327.41 801
8328.27 799
8329.13 832
8329.99 816
8330.85 831
8331.71 849
8332.57 802
8333.44 798
8334.30 803
8335.16 817
8336.02 846
8336.88 798
8337.75 860
8338.61 808
8339.47 802
8340.33 840
8341.19 808
8342.06 835
8342.92 877
8343.78 862
8344.64 856
8345.50 849
8346.37 861
8347.23 855
8348.09 850
8348.95 844
8349.82 829
8350.68 840
8351.54 840
8352.40 857
8353.27 849
8354.13 837
8354.99 849
8355.86 867
8356.72 804
8357.58 807
8358.45 831
8359.31 818
8360.17 846
8361.03 849
8361.90 843
8362.76 839
8363.62 838
8364.49 852
8365.35 840
8366.21 863
8367.08 847
8367.94 874
8368.80 838
8369.67 864
8370.53 808
8371.40 883
8372.26 841
8373.12 864
8373.99 848
8374.85 822
8375.71 872
8376.58 885
8377.44 863
8378.31 878
8379.17 917
8380.03 935
8380.90 896
8381.76 861
8382.63 885
8383.49 921
8384.36 878
8385.22 906
8386.08 912
8386.95 932
8387.81 934
8388.68 947
8389.54 946
8390.41 894
8391.27 891
8392.14 918
8393.00 935
8393.87 940
8394.73 934
8395.60 967
8396.46 959
8397.33 926
8398.19 935
8399.06 951
8399.92 956
8400.79 997
8401.65 958
8402.52 982
8403.38 986
8404.25 979
8405.11 951
8405.98 930
8406.84 1016
8407.71 1003
8408.58 1033
8409.44 1014
8410.31 1062
8411.17 1006
8412.04 1033
8412.90 1032
8413.77 1039
8414.64 1028
8415.50 1036
8416.37 1096
8417.23 1108
8418.10 1103
8418.97 1106
8419.83 1089
8420.70 1160
8421.56 1176
8422.43 1154
8423.30 1171
8424.16 1166
8425.03 1169
8425.90 1172
8426.76 1191
8427.63 1209
8428.50 1174
8429.36 1204
8430.23 1216
8431.10 1209
8431.96 1262
8432.83 1359
8433.70 1319
8434.56 1366
8435.43 1384
8436.30 1372
8437.16 1357
8438.03 1413
8438.90 1512
8439.77 1546
8440.63 1550
8441.50 1592
8442.37 1616
8443.24 1592
8444.10 1545
8444.97 1642
8445.84 1588
8446.71 1597
8447.57 1623
8448.44 1730
8449.31 1773
8450.18 1856
8451.04 2013
8451.91 2227
8452.78 2512
8453.65 2731
8454.52 2928
8455.38 2897
8456.25 2945
8457.12 2865
8457.99 2619
8458.86 2482
8459.72 2276
8460.59 2104
8461.46 1929
8462.33 1868
8463.20 1704
8464.07 1640
8464.93 1593
8465.80 1510
8466.67 1508
8467.54 1499
8468.41 1483
8469.28 1420
8470.15 1353
8471.02 1411
8471.88 1410
8472.75 1352
8473.62 1340
8474.49 1384
8475.36 1372
8476.23 1393
8477.10 1414
8477.97 1443
8478.84 1471
8479.71 1482
8480.58 1471
8481.44 1500
8482.31 1460
8483.18 1503
8484.05 1485
8484.92 1473
8485.79 1413
8486.66 1397
8487.53 1398
8488.40 1407
8489.27 1378
8490.14 1369
8491.01 1452
8491.88 1438
8492.75 1417
8493.62 1454
8494.49 1494
8495.36 1375
8496.23 1414
8497.10 1382
8497.97 1347
8498.84 1338
8499.71 1322
8500.58 1327
8501.45 1354
8502.32 1366
8503.19 1412
8504.06 1364
8504.93 1376
8505.80 1369
8506.67 1468
8507.55 1489
8508.42 1441
8509.29 1462
8510.16 1515
8511.03 1480
8511.90 1526
8512.77 1493
8513.64 1496
8514.51 1530
8515.38 1509
8516.25 1557
8517.13 1541
8518.00 1581
8518.87 1672
8519.74 1666
8520.61 1764
8521.48 1998
8522.35 2190
8523.23 2299
8524.10 2381
8524.97 2478
8525.84 2478
8526.71 2439
8527.58 2399
8528.46 2202
8529.33 2091
8530.20 1922
8531.07 1763
8531.94 1714
8532.81 1639
8533.69 1588
8534.56 1580
8535.43 1532
8536.30 1521
8537.18 1434
8538.05 1451
8538.92 1398
8539.79 1409
8540.66 1384
8541.54 1354
8542.41 1360
8543.28 1353
8544.15 1370
8545.03 1314
8545.90 1332
8546.77 1338
8547.64 1456
8548.52 1481
8549.39 1512
8550.26 1602
8551.14 1602
8552.01 1645
8552.88 1682
8553.76 1702
8554.63 1647
8555.50 1577
8556.37 1542
8557.25 1538
8558.12 1494
8558.99 1389
8559.87 1382
8560.74 1398
8561.61 1348
8562.49 1398
8563.36 1400
8564.24 1315
8565.11 1322
8565.98 1329
8566.86 1274
8567.73 1300
8568.60 1290
8569.48 1240
8570.35 1218
8571.23 1223
8572.10 1291
8572.97 1246
8573.85 1252
8574.72 1216
8575.60 1212
8576.47 1277
8577.34 1226
8578.22 1259
8579.09 1279
8579.97 1321
8580.84 1246
8581.72 1268
8582.59 1267
8583.47 1285
8584.34 1270
8585.21 1307
8586.09 1288
8586.96 1308
8587.84 1288
8588.71 1381
8589.59 1325
8590.46 1318
8591.34 1371
8592.21 1365
8593.09 1372
8593.96 1381
8594.84 1368
8595.71 1401
8596.59 1385
8597.46 1427
8598.34 1446
8599.22 1371
8600.09 1412
8600.97 1468
8601.84 1502
8602.72 1477
8603.59 1453
8604.47 1448
8605.34 1447
8606.22 1478
8607.10 1434
8607.97 1465
8608.85 1490
8609.72 1494
8610.60 1499
8611.47 1472
8612.35 1548
8613.23 1516
8614.10 1560
8614.98 1585
8615.86 1545
8616.73 1623
8617.61 1634
8618.48 1622
8619.36 1648
8620.24 1663
8621.11 1726
8621.99 1731
8622.87 1737
8623.74 1700
8624.62 1725
8625.50 1730
8626.37 1724
8627.25 1728
8628.13 1810
8629.00 1777
8629.88 1844
8630.76 1878
8631.64 1892
8632.51 1888
8633.39 1846
8634.27 1905
8635.14 1871
8636.02 1850
8636.90 1882
8637.78 1930
8638.65 1971
8639.53 1997
8640.41 1934
8641.29 2012
8642.16 2082
8643.04 2109
8643.92 2169
8644.80 2158
8645.67 2161
8646.55 2214
8647.43 2253
8648.31 2224
8649.18 2238
8650.06 2250
8650.94 2361
8651.82 2364
8652.70 2406
8653.58 2439
8654.45 2386
8655.33 2430
8656.21 2472
8657.09 2530
8657.97 2639
8658.84 2802
8659.72 2963
8660.60 3019
8661.48 3120
8662.36 3241
8663.24 3384
8664.12 3435
8664.99 3490
8665.87 3474
8666.75 3484
8667.63 3457
8668.51 3430
8669.39 3559
8670.27 3566
8671.15 3593
8672.03 3673
8672.91 3758
8673.78 3673
8674.66 3572
8675.54 3503
8676.42 3357
8677.30 3122
8678.18 2957
8679.06 2903
8679.94 2786
8680.82 2735
8681.70 2668
8682.58 2620
8683.46 2716
8684.34 2742
8685.22 2783
8686.10 3092
8686.98 3335
8687.86 3685
8688.74 4126
8689.62 4541
8690.50 4814
8691.38 4889
8692.26 4764
8693.14 4670
8694.02 4441
8694.90 4179
8695.78 3905
8696.66 3584
8697.54 3269
8698.42 2978
8699.30 2779
8700.18 2634
8701.06 2510
8701.94 2418
8702.82 2344
8703.70 2264
8704.58 2115
8705.46 2040
8706.34 1990
8707.23 1905
8708.11 1878
8708.99 1875
8709.87 1819
8710.75 1749
8711.63 1746
8712.51 1756
8713.39 1700
8714.27 1688
8715.16 1577
8716.04 1573
8716.92 1705
8717.80 1709
8718.68 1704
8719.56 1644
8720.44 1671
8721.33 1698
8722.21 1667
8723.09 1708
8723.97 1751
8724.85 1762
8725.73 1760
8726.62 1826
8727.50 1874
8728.38 1868
8729.26 1813
8730.14 1831
8731.03 1783
8731.91 1798
8732.79 1742
8733.67 1723
8734.55 1745
8735.44 1744
8736.32 1703
8737.20 1680
8738.08 1705
8738.97 1686
8739.85 1699
8740.73 1689
8741.61 1687
8742.50 1668
8743.38 1671
8744.26 1631
8745.14 1714
8746.03 1710
8746.91 1642
8747.79 1640
8748.68 1722
8749.56 1681
8750.44 1647
8751.33 1659
8752.21 1672
8753.09 1715
8753.97 1735
8754.86 1716
8755.74 1752
8756.62 1767
8757.51 1825
8758.39 1750
8759.28 1760
8760.16 1804
8761.04 1723
8761.93 1783
8762.81 1778
8763.69 1778
8764.58 1762
8765.46 1799
8766.34 1778
8767.23 1755
8768.11 1735
8769.00 1689
8769.88 1736
8770.76 1726
8771.65 1739
8772.53 1721
8773.42 1739
8774.30 1734
8775.19 1768
8776.07 1824
8776.95 1888
8777.84 1946
8778.72 2044
8779.61 2117
8780.49 2214
8781.38 2245
8782.26 2232
8783.15 2205
8784.03 2089
8784.92 2032
8785.80 1925
8786.69 1862
8787.57 1781
8788.46 1726
8789.34 1662
8790.23 1620
8791.11 1556
8792.00 1576
8792.88 1595
8793.77 1558
8794.65 1507
8795.54 1509
8796.42 1529
8797.31 1536
8798.19 1525
8799.08 1494
8799.96 1503
8800.85 1478
8801.74 1495
8802.62 1420
8803.51 1370
8804.39 1365
8805.28 1367
8806.16 1354
8807.05 1372
8807.94 1331
8808.82 1311
8809.71 1251
8810.59 1285
8811.48 1330
8812.37 1279
8813.25 1316
8814.14 1337
8815.03 1337
8815.91 1370
8816.80 1336
8817.68 1308
8818.57 1316
8819.46 1336
8820.34 1321
8821.23 1340
8822.12 1250
8823.00 1263
8823.89 1250
8824.78 1286
8825.66 1275
8826.55 1255
8827.44 1249
8828.33 1206
8829.21 1173
8830.10 1231
8830.99 1244
8831.87 1257
8832.76 1202
8833.65 1199
8834.54 1176
8835.42 1158
8836.31 1169
8837.20 1187
8838.08 1188
8838.97 1155
8839.86 1166
8840.75 1131
8841.64 1154
8842.52 1196
8843.41 1191
8844.30 1168
8845.19 1167
8846.07 1106
8846.96 1124
8847.85 1070
8848.74 1150
8849.63 1118
8850.51 1093
8851.40 1130
8852.29 1105
8853.18 1137
8854.07 1110
8854.96 1091
8855.84 1067
8856.73 1077
8857.62 1108
8858.51 1071
8859.40 1045
8860.29 1048
8861.17 1052
8862.06 1048
8862.95 1074
8863.84 1085
8864.73 1089
8865.62 1046
8866.51 1039
8867.40 1019
8868.29 1021
8869.17 1043
8870.06 1012
8870.95 938
8871.84 995
8872.73 964
8873.62 973
8874.51 970
8875.40 966
8876.29 952
8877.18 952
8878.07 954
8878.96 962
8879.85 977
8880.74 940
8881.63 930
8882.51 924
8883.40 933
8884.29 940
8885.18 981
8886.07 940
8886.96 943
8887.85 942
8888.74 922
8889.63 903
8890.52 887
8891.41 877
8892.30 890
8893.19 842
8894.09 843
8894.98 842
8895.87 883
8896.76 889
8897.65 852
8898.54 876
8899.43 877
8900.32 894
8901.21 898
8902.10 825
8902.99 856
8903.88 836
8904.77 850
8905.66 839
8906.55 817
8907.44 851
8908.34 882
8909.23 824
8910.12 853
8911.01 825
8911.90 830
8912.79 821
8913.68 852
8914.57 874
8915.47 795
8916.36 811
8917.25 822
8918.14 805
8919.03 785
8919.92 850
8920.81 832
8921.71 789
8922.60 824
8923.49 819
8924.38 800
8925.27 828
8926.16 806
8927.06 812
8927.95 776
8928.84 782
8929.73 780
8930.62 761
8931.52 746
8932.41 792
8933.30 801
8934.19 783
8935.09 759
8935.98 767
8936.87 783
8937.76 736
8938.66 731
8939.55 770
8940.44 756
8941.33 777
8942.23 747
8943.12 741
8944.01 730
8944.90 723
8945.80 756
8946.69 761
8947.58 708
8948.48 753
8949.37 747
8950.26 795
8951.16 745
8952.05 758
8952.94 759
8953.84 721
8954.73 724
8955.62 751
8956.52 761
8957.41 758
8958.30 792
8959.20 737
8960.09 719
8960.98 775
8961.88 745
8962.77 737
8963.66 765
8964.56 748
8965.45 750
8966.35 737
8967.24 743
8968.13 737
8969.03 755
8969.92 745
8970.82 772
8971.71 736
8972.60 771
8973.50 753
8974.39 714
8975.29 755
8976.18 734
8977.08 766
8977.97 793
8978.87 754
8979.76 742
8980.65 732
8981.55 737
8982.44 750
8983.34 770
8984.23 723
8985.13 712
8986.02 700
8986.92 756
8987.81 724
8988.71 698
8989.60 715
8990.50 707
8991.39 701
8992.29 717
8993.18 720
8994.08 774
8994.97 719
8995.87 724
8996.76 694
8997.66 694
8998.56 673
8999.45 669
9000.35 682
9001.24 695
9002.14 677
9003.03 698
9003.93 686
9004.83 660
9005.72 699
9006.62 689
9007.51 704
9008.41 712
9009.31 687
9010.20 697
9011.10 689
9011.99 685
9012.89 687
9013.79 695
9014.68 661
9015.58 650
9016.48 678
9017.37 689
9018.27 697
9019.16 689
9020.06 709
9020.96 671
9021.85 639
9022.75 691
9023.65 738
9024.54 683
9025.44 677
9026.34 661
9027.24 617
9028.13 624
9029.03 676
9029.93 692
9030.82 659
9031.72 646
9032.62 669
9033.52 688
9034.41 672
9035.31 681
9036.21 679
9037.10 685
9038.00 690
9038.90 694
9039.80 670
9040.69 674
9041.59 701
9042.49 700
9043.39 680
9044.29 715
9045.18 675
9046.08 664
9046.98 676
9047.88 686
9048.78 654
9049.67 710
9050.57 693
9051.47 663
9052.37 668
9053.27 699
9054.16 687
9055.06 683
9055.96 726
9056.86 740
9057.76 738
9058.66 701
9059.55 709
9060.45 706
9061.35 692
9062.25 706
9063.15 748
9064.05 758
9064.95 734
9065.85 735
9066.74 725
9067.64 736
9068.54 711
9069.44 673
9070.34 697
9071.24 718
9072.14 696
9073.04 688
9073.94 721
9074.84 724
9075.74 690
9076.64 701
9077.53 714
9078.43 712
9079.33 692
9080.23 708
9081.13 740
9082.03 726
9082.93 714
9083.83 749
9084.73 752
9085.63 771
9086.53 764
9087.43 772
9088.33 765
9089.23 803
9090.13 774
9091.03 779
9091.93 801
9092.83 795
9093.73 724
9094.63 767
9095.53 752
9096.43 733
9097.33 777
9098.23 782
9099.13 733
9100.04 731
9100.94 765
9101.84 737
9102.74 734
9103.64 722
9104.54 765
9105.44 724
9106.34 733
9107.24 711
9108.14 724
9109.04 741
9109.94 707
9110.85 674
9111.75 759
9112.65 698
9113.55 705
9114.45 681
9115.35 670
9116.25 697
9117.15 713
9118.06 744
9118.96 712
9119.86 687
9120.76 717
9121.66 730
9122.56 667
9123.46 711
9124.37 705
9125.27 705
9126.17 661
9127.07 701
9127.97 721
9128.88 689
9129.78 656
9130.68 690
9131.58 683
9132.48 698
9133.39 661
9134.29 670
9135.19 682
9136.09 689
9137.00 697
9137.90 669
9138.80 697
9139.70 696
9140.61 683
9141.51 664
9142.41 699
9143.31 665
9144.22 653
9145.12 698
9146.02 679
9146.92 668
9147.83 692
9148.73 700
9149.63 665
9150.54 688
9151.44 673
9152.34 713
9153.25 668
9154.15 713
9155.05 683
9155.96 674
9156.86 666
9157.76 702
9158.67 666
9159.57 674
9160.47 684
9161.38 691
9162.28 712
9163.18 700
9164.09 697
9164.99 757
9165.90 768
9166.80 785
9167.70 749
9168.61 717
9169.51 710
9170.42 729
9171.32 691
9172.22 696
9173.13 675
9174.03 731
9174.94 731
9175.84 729
9176.74 693
9177.65 725
9178.55 723
9179.46 681
9180.36 680
9181.27 737
9182.17 682
9183.08 675
9183.98 686
9184.89 719
9185.79 704
9186.70 716
9187.60 726
9188.51 716
9189.41 718
9190.32 731
9191.22 733
9192.13 723
9193.03 707
9193.94 739
9194.84 759
9195.75 774
9196.65 813
9197.56 797
9198.46 861
9199.37 835
9200.27 820
9201.18 816
9202.08 761
9202.99 803
9203.90 757
9204.80 748
9205.71 762
9206.61 741
9207.52 746
9208.42 703
9209.33 690
9210.24 698
9211.14 699
9212.05 713
9212.95 691
9213.86 674
9214.77 706
9215.67 721
9216.58 691
9217.49 700
9218.39 732
9219.30 692
9220.21 711
9221.11 685
9222.02 684
9222.93 676
9223.83 703
9224.74 687
9225.65 714
9226.55 697
9227.46 708
9228.37 704
9229.27 704
9230.18 699
9231.09 664
9231.99 702
9232.90 726
9233.81 708
9234.72 696
9235.62 721
9236.53 702
9237.44 681
9238.34 661
9239.25 676
9240.16 678
9241.07 659
9241.97 712
9242.88 698
9243.79 706
9244.70 680
9245.61 652
9246.51 669
9247.42 688
9248.33 695
9249.24 663
9250.14 665
9251.05 657
9251.96 682
9252.87 652
9253.78 664
9254.69 674
9255.59 654
9256.50 662
9257.41 707
9258.32 662
9259.23 678
9260.14 676
9261.04 664
9261.95 688
9262.86 690
9263.77 712
9264.68 700
9265.59 736
9266.50 679
9267.40 685
9268.31 683
9269.22 696
9270.13 680
9271.04 693
9271.95 685
9272.86 703
9273.77 684
9274.68 696
9275.59 677
9276.49 697
9277.40 675
9278.31 678
9279.22 665
9280.13 693
9281.04 697
9281.95 683
9282.86 677
9283.77 701
9284.68 677
9285.59 691
9286.50 700
9287.41 723
9288.32 730
9289.23 729
9290.14 699
9291.05 702
9291.96 725
9292.87 751
9293.78 713
9294.69 721
9295.60 739
9296.51 753
9297.42 752
9298.33 754
9299.24 720
9300.15 758
9301.06 745
9301.97 724
9302.88 764
9303.79 753
9304.70 756
9305.61 778
9306.53 833
9307.44 788
9308.35 796
9309.26 790
9310.17 792
9311.08 813
9311.99 771
9312.90 783
9313.81 751
9314.72 782
9315.63 748
9316.55 755
9317.46 736
9318.37 733
9319.28 758
9320.19 756
9321.10 727
9322.01 717
9322.93 697
9323.84 707
9324.75 716
9325.66 686
9326.57 712
9327.48 686
9328.40 731
9329.31 732
9330.22 710
9331.13 749
9332.04 699
9332.96 746
9333.87 739
9334.78 717
9335.69 698
9336.60 717
9337.52 744
9338.43 730
9339.34 724
9340.25 734
9341.17 743
9342.08 709
9342.99 734
9343.90 758
9344.82 734
9345.73 746
9346.64 760
9347.55 753
9348.47 745
9349.38 752
9350.29 754
9351.21 753
9352.12 715
9353.03 695
9353.94 734
9354.86 739
9355.77 706
9356.68 715
9357.60 724
9358.51 744
9359.42 715
9360.34 700
9361.25 737
9362.16 707
9363.08 699
9363.99 712
9364.90 737
9365.82 704
9366.73 743
9367.65 738
9368.56 754
9369.47 732
9370.39 705
9371.30 701
9372.21 684
9373.13 731
9374.04 769
9374.96 741
9375.87 752
9376.79 784
9377.70 759
9378.61 762
9379.53 751
9380.44 756
9381.36 789
9382.27 796
9383.19 742
9384.10 769
9385.01 784
9385.93 794
9386.84 806
9387.76 805
9388.67 811
9389.59 864
9390.50 852
9391.42 849
9392.33 839
9393.25 840
9394.16 880
9395.08 854
9395.99 846
9396.91 849
9397.82 813
9398.74 807
9399.65 824
9400.57 803
9401.48 771
9402.40 777
9403.32 799
9404.23 779
9405.15 753
9406.06 758
9406.98 762
9407.89 788
9408.81 806
9409.73 758
9410.64 746
9411.56 788
9412.47 767
9413.39 761
9414.30 776
9415.22 759
9416.14 754
9417.05 756
9417.97 775
9418.89 764
9419.80 799
9420.72 801
9421.63 796
9422.55 786
9423.47 771
9424.38 767
9425.30 826
9426.22 837
9427.13 800
9428.05 783
9428.97 818
9429.88 819
9430.80 794
9431.72 866
9432.63 789
9433.55 814
9434.47 837
9435.38 872
9436.30 879
9437.22 888
9438.14 865
9439.05 903
9439.97 877
9440.89 895
9441.81 932
9442.72 903
9443.64 928
9444.56 905
9445.47 904
9446.39 902
9447.31 858
9448.23 902
9449.15 935
9450.06 934
9450.98 938
9451.90 957
9452.82 977
9453.73 947
9454.65 910
9455.57 910
9456.49 904
9457.41 884
9458.32 895
9459.24 871
9460.16 861
9461.08 901
9462.00 868
9462.92 861
9463.83 824
9464.75 830
9465.67 839
9466.59 908
9467.51 856
9468.43 856
9469.35 840
9470.26 870
9471.18 892
9472.10 831
9473.02 824
9473.94 893
9474.86 873
9475.78 862
9476.70 901
9477.62 934
9478.54 917
9479.45 921
9480.37 931
9481.29 957
9482.21 928
9483.13 936
9484.05 920
9484.97 923
9485.89 883
9486.81 889
9487.73 849
9488.65 847
9489.57 818
9490.49 830
9491.41 859
9492.33 846
9493.25 835
9494.17 849
9495.09 849
9496.01 834
9496.93 871
9497.85 906
9498.77 878
9499.69 832
9500.61 858
9501.53 880
9502.45 873
9503.37 852
9504.29 889
9505.21 908
9506.13 866
9507.05 881
9507.97 933
9508.89 942
9509.81 917
9510.73 884
9511.65 927
9512.57 919
9513.49 898
9514.42 938
9515.34 950
9516.26 989
9517.18 1017
9518.10 1046
9519.02 1036
9519.94 1104
9520.86 1105
9521.78 1095
9522.71 1096
9523.63 1117
9524.55 1088
9525.47 1035
9526.39 1021
9527.31 1019
9528.23 1037
9529.16 1010
9530.08 1015
9531.00 940
9531.92 979
9532.84 970
9533.76 978
9534.69 962
9535.61 997
9536.53 989
9537.45 964
9538.37 947
9539.30 943
9540.22 983
9541.14 973
9542.06 942
9542.98 971
9543.91 957
9544.83 1012
9545.75 982
9546.67 987
9547.60 1018
9548.52 1015
9549.44 1036
9550.36 1032
9551.29 1030
9552.21 1014
9553.13 1027
9554.06 1017
9554.98 1015
9555.90 1036
9556.82 1019
9557.75 1012
9558.67 1060
9559.59 1011
9560.52 991
9561.44 1042
9562.36 1044
9563.29 1057
9564.21 1040
9565.13 1057
9566.06 1052
9566.98 1063
9567.90 1055
9568.83 1050
9569.75 1052
9570.67 1055
9571.60 1079
9572.52 1091
9573.44 1125
9574.37 1110
9575.29 1154
9576.22 1128
9577.14 1205
9578.06 1150
9578.99 1146
9579.91 1188
9580.84 1158
9581.76 1168
9582.68 1142
9583.61 1121
9584.53 1144
9585.46 1143
9586.38 1111
9587.31 1138
9588.23 1179
9589.15 1166
9590.08 1154
9591.00 1170
9591.93 1154
9592.85 1212
9593.78 1184
9594.70 1267
9595.63 1233
9596.55 1226
9597.48 1280
9598.40 1230
9599.33 1295
9600.25 1296
9601.18 1269
9602.10 1257
9603.03 1271
9603.95 1278
9604.88 1286
9605.80 1261
9606.73 1289
9607.65 1244
9608.58 1242
9609.50 1220
9610.43 1277
9611.35 1240
9612.28 1253
9613.21 1228
9614.13 1200
9615.06 1250
9615.98 1209
9616.91 1280
9617.84 1254
9618.76 1308
9619.69 1312
9620.61 1330
9621.54 1327
9622.47 1330
9623.39 1347
9624.32 1357
9625.24 1346
9626.17 1348
9627.10 1403
9628.02 1383
9628.95 1384
9629.88 1357
9630.80 1369
9631.73 1392
9632.65 1425
9633.58 1392
9634.51 1431
9635.43 1456
9636.36 1464
9637.29 1472
9638.22 1529
9639.14 1572
9640.07 1626
9641.00 1562
9641.92 1572
9642.85 1631
9643.78 1576
9644.70 1629
9645.63 1673
9646.56 1616
9647.49 1624
9648.41 1667
9649.34 1691
9650.27 1666
9651.20 1620
9652.12 1666
9653.05 1668
9653.98 1644
9654.91 1573
9655.83 1577
9656.76 1528
9657.69 1539
9658.62 1616
9659.55 1580
9660.47 1565
9661.40 1584
9662.33 1607
9663.26 1703
9664.19 1633
9665.11 1612
9666.04 1639
9666.97 1659
9667.90 1652
9668.83 1711
9669.75 1718
9670.68 1726
9671.61 1689
9672.54 1726
9673.47 1727
9674.40 1725
9675.33 1735
9676.25 1699
9677.18 1747
9678.11 1770
9679.04 1745
9679.97 1790
9680.90 1773
9681.83 1815
9682.76 1787
9683.69 1847
9684.61 1846
9685.54 1884
9686.47 1851
9687.40 1930
9688.33 1924
9689.26 1918
9690.19 1941
9691.12 2015
9692.05 1999
9692.98 2027
9693.91 2155
9694.84 2113
9695.77 2194
9696.70 2257
9697.63 2283
9698.56 2330
9699.49 2336
9700.42 2298
9701.35 2261
9702.28 2190
9703.21 2084
9704.14 1997
9705.07 1964
9706.00 1953
9706.93 1873
9707.86 1882
9708.79 1896
9709.72 1935
9710.65 1955
9711.58 1991
9712.51 1917
9713.44 1977
9714.37 2022
9715.30 1921
9716.23 1877
9717.16 1830
9718.09 1821
9719.02 1778
9719.95 1758
9720.88 1626
9721.81 1659
9722.75 1583
9723.68 1549
9724.61 1568
9725.54 1602
9726.47 1546
9727.40 1578
9728.33 1569
9729.26 1556
9730.19 1500
9731.13 1584
9732.06 1543
9732.99 1547
9733.92 1533
9734.85 1502
9735.78 1519
9736.71 1512
9737.65 1504
9738.58 1455
9739.51 1488
9740.44 1461
9741.37 1449
9742.30 1391
9743.24 1407
9744.17 1455
9745.10 1444
9746.03 1428
9746.96 1431
9747.90 1456
9748.83 1407
9749.76 1436
9750.69 1435
9751.63 1389
9752.56 1353
9753.49 1333
9754.42 1420
9755.36 1370
9756.29 1371
9757.22 1369
9758.15 1409
9759.09 1376
9760.02 1402
9760.95 1438
9761.88 1465
9762.82 1430
9763.75 1357
9764.68 1382
9765.62 1426
9766.55 1461
9767.48 1447
9768.41 1400
9769.35 1380
9770.28 1411
9771.21 1420
9772.15 1435
9773.08 1407
9774.01 1437
9774.95 1457
9775.88 1448
9776.81 1415
9777.75 1468
9778.68 1498
9779.62 1483
9780.55 1502
9781.48 1503
9782.42 1478
9783.35 1500
9784.28 1458
9785.22 1431
9786.15 1395
9787.09 1383
9788.02 1397
9788.95 1369
9789.89 1334
9790.82 1337
9791.76 1369
9792.69 1375
9793.63 1390
9794.56 1386
9795.49 1452
9796.43 1454
9797.36 1433
9798.30 1422
9799.23 1407
9800.17 1400
9801.10 1396
9802.04 1374
9802.97 1309
9803.91 1260
9804.84 1253
9805.78 1274
9806.71 1197
9807.65 1181
9808.58 1173
9809.52 1195
9810.45 1149
9811.39 1087
9812.32 1119
9813.26 1155
9814.19 1174
9815.13 1129
9816.06 1147
9817.00 1104
9817.93 1100
9818.87 1119
9819.80 1093
9820.74 1082
9821.68 1103
9822.61 1096
9823.55 1108
9824.48 1091
9825.42 1074
9826.35 1063
9827.29 1094
9828.23 1085
9829.16 1075
9830.10 1100
9831.03 1114
9831.97 1123
9832.91 1077
9833.84 1102
9834.78 1091
9835.72 1079
9836.65 1089
9837.59 1096
9838.52 1089
9839.46 1073
9840.40 1130
9841.33 1093
9842.27 1072
9843.21 1040
9844.14 1092
9845.08 1150
9846.02 1088
9846.95 1089
9847.89 1102
9848.83 1097
9849.77 1141
9850.70 1139
9851.64 1122
9852.58 1108
9853.51 1144
9854.45 1088
9855.39 1043
9856.33 1083
9857.26 1061
9858.20 1064
9859.14 1043
9860.08 1022
9861.01 1068
9861.95 999
9862.89 1038
9863.83 1026
9864.76 1062
9865.70 1038
9866.64 1034
9867.58 1054
9868.51 1042
9869.45 1027
9870.39 1030
9871.33 1078
9872.27 1073
9873.20 1035
9874.14 1017
9875.08 1013
9876.02 1045
9876.96 1111
9877.90 1066
9878.83 1018
9879.77 1053
9880.71 1025
9881.65 1038
9882.59 1010
9883.53 1029
9884.47 999
9885.40 1004
9886.34 981
9887.28 1002
9888.22 1047
9889.16 1029
9890.10 986
9891.04 1018
9891.98 1000
9892.91 988
9893.85 997
9894.79 979
9895.73 994
9896.67 965
9897.61 966
9898.55 982
9899.49 993
9900.43 959
9901.37 951
9902.31 973
9903.25 988
9904.19 941
9905.13 959
9906.07 1022
9907.01 992
9907.95 996
9908.89 1036
9909.83 1026
9910.77 1012
9911.71 1034
9912.65 1056
9913.59 1036
9914.53 1009
9915.47 1061
9916.41 1042
9917.35 1109
9918.29 1133
9919.23 1141
9920.17 1178
9921.11 1237
9922.05 1226
9922.99 1303
9923.93 1345
9924.87 1360
9925.81 1357
9926.75 1311
9927.69 1307
9928.63 1284
9929.57 1241
9930.51 1169
9931.45 1183
9932.39 1127
9933.34 1127
9934.28 1067
9935.22 1045
9936.16 1016
9937.10 978
9938.04 984
9938.98 993
9939.92 964
9940.87 982
9941.81 999
9942.75 981
9943.69 1008
9944.63 1051
9945.57 1097
9946.51 1115
9947.46 1100
9948.40 1110
9949.34 1148
9950.28 1151
9951.22 1023
9952.16 1083
9953.11 1075
9954.05 1031
9954.99 1053
9955.93 981
9956.87 953
9957.82 960
9958.76 950
9959.70 972
9960.64 895
9961.59 906
9962.53 939
9963.47 871
9964.41 881
9965.35 861
9966.30 894
9967.24 890
9968.18 861
9969.13 859
9970.07 845
9971.01 846
9971.95 843
9972.90 839
9973.84 896
9974.78 838
9975.73 847
9976.67 867
9977.61 866
9978.55 854
9979.50 843
9980.44 830
9981.38 830
9982.33 864
9983.27 841
9984.21 873
9985.16 886
9986.10 875
9987.04 860
9987.99 860
9988.93 869
9989.88 865
9990.82 808
9991.76 850
9992.71 865
9993.65 828
9994.59 846
9995.54 847
9996.48 876
9997.43 866
9998.37 838
9999.31 847
10000.26 857
10001.20 798
10002.15 835
10003.09 816
10004.04 789
10004.98 788
10005.92 808
10006.87 817
10007.81 823
10008.76 787
10009.70 801
10010.65 826
10011.59 817
10012.54 790
10013.48 821
10014.43 796
10015.37 797
10016.32 853
10017.26 799
10018.21 822
10019.15 810
10020.10 790
10021.04 806
10021.99 817
10022.93 815
10023.88 821
10024.82 783
10025.77 793
10026.71 797
10027.66 816
10028.60 817
10029.55 779
10030.49 825
10031.44 775
10032.39 769
10033.33 759
10034.28 754
10035.22 789
10036.17 776
10037.11 747
10038.06 773
10039.01 776
10039.95 767
10040.90 770
10041.84 788
10042.79 770
10043.74 725
10044.68 759
10045.63 739
10046.58 767
10047.52 765
10048.47 761
10049.41 756
10050.36 761
10051.31 770
10052.25 758
10053.20 767
10054.15 752
10055.09 740
10056.04 738
10056.99 761
10057.93 769
10058.88 760
10059.83 734
10060.78 717
10061.72 747
10062.67 772
10063.62 767
10064.56 765
10065.51 751
10066.46 737
10067.41 754
10068.35 769
10069.30 728
10070.25 737
10071.20 755
10072.14 743
10073.09 758
10074.04 716
10074.99 735
10075.93 722
10076.88 733
10077.83 717
10078.78 708
10079.72 733
10080.67 713
10081.62 724
10082.57 716
10083.52 756
10084.46 730
10085.41 738
10086.36 723
10087.31 726
10088.26 723
10089.21 710
10090.15 750
10091.10 773
10092.05 759
10093.00 756
10093.95 755
10094.90 716
10095.85 731
10096.79 718
10097.74 715
10098.69 718
10099.64 728
10100.59 702
10101.54 708
10102.49 723
10103.44 747
10104.39 751
10105.33 750
10106.28 772
10107.23 726
10108.18 742
10109.13 739
10110.08 768
10111.03 746
10111.98 736
10112.93 712
10113.88 731
10114.83 744
10115.78 776
10116.73 737
10117.68 801
10118.63 742
10119.58 746
10120.53 746
10121.48 752
10122.43 770
10123.38 783
10124.33 763
10125.28 758
10126.23 748
10127.18 771
10128.13 760
10129.08 754
10130.03 774
10130.98 774
10131.93 819
10132.88 789
10133.83 801
10134.78 817
10135.73 798
10136.68 829
10137.63 793
10138.58 811
10139.53 775
10140.48 803
10141.43 825
10142.38 846
10143.33 842
10144.29 821
10145.24 845
10146.19 832
10147.14 830
10148.09 832
10149.04 889
10149.99 874
10150.94 885
10151.89 867
10152.85 843
10153.80 842
10154.75 859
10155.70 882
10156.65 877
10157.60 881
10158.55 923
10159.51 910
10160.46 923
10161.41 921
10162.36 932
10163.31 938
10164.26 914
10165.22 932
10166.17 933
10167.12 962
10168.07 995
10169.02 1014
10169.98 1014
10170.93 985
10171.88 1010
10172.83 1032
10173.79 1030
10174.74 1075
10175.69 1037
10176.64 1075
10177.60 1103
10178.55 1083
10179.50 1100
10180.45 1097
10181.41 1099
10182.36 1114
10183.31 1107
10184.26 1084
10185.22 1088
10186.17 1079
10187.12 1101
10188.08 1084
10189.03 1072
10189.98 1085
10190.93 1118
10191.89 1118
10192.84 1115
10193.79 1133
10194.75 1116
10195.70 1129
10196.65 1127
10197.61 1136
10198.56 1125
10199.51 1175
10200.47 1202
10201.42 1231
10202.38 1265
10203.33 1241
10204.28 1318
10205.24 1312
10206.19 1306
10207.14 1305
10208.10 1285
10209.05 1327
10210.01 1254
10210.96 1192
10211.91 1232
10212.87 1157
10213.82 1145
10214.78 1095
10215.73 1080
10216.69 1073
10217.64 1078
10218.59 1076
10219.55 1084
10220.50 1053
10221.46 1047
10222.41 1074
10223.37 1054
10224.32 1051
10225.28 1071
10226.23 1069
10227.19 1037
10228.14 1049
10229.10 1067
10230.05 1144
10231.01 1128
10231.96 1154
10232.92 1199
10233.87 1216
10234.83 1196
10235.78 1200
10236.74 1240
10237.69 1162
10238.65 1119
10239.60 1098
10240.56 1063
10241.51 1027
10242.47 1041
10243.42 1011
10244.38 1004
10245.34 942
10246.29 950
10247.25 987
10248.20 961
10249.16 909
10250.11 925
10251.07 936
10252.03 943
10252.98 944
10253.94 909
10254.89 936
10255.85 908
10256.81 901
10257.76 848
10258.72 819
10259.68 818
10260.63 840
10261.59 831
10262.55 840
10263.50 825
10264.46 817
10265.41 829
10266.37 825
10267.33 823
10268.28 789
10269.24 809
10270.20 801
10271.16 817
10272.11 825
10273.07 847
10274.03 808
10274.98 816
10275.94 781
10276.90 801
10277.85 754
10278.81 780
10279.77 787
10280.73 801
10281.68 782
10282.64 748
10283.60 792
10284.56 796
10285.51 785
10286.47 755
10287.43 755
10288.39 756
10289.34 785
10290.30 776
10291.26 792
10292.22 757
10293.18 766
10294.13 765
10295.09 781
10296.05 783
10297.01 789
10297.97 780
10298.92 752
10299.88 769
10300.84 749
10301.80 760
10302.76 755
10303.72 802
10304.67 738
10305.63 728
10306.59 729
10307.55 752
10308.51 756
10309.47 764
10310.43 734
10311.38 737
10312.34 751
10313.30 734
10314.26 744
10315.22 723
10316.18 724
10317.14 737
10318.10 738
10319.06 767
10320.01 762
10320.97 748
10321.93 755
10322.89 746
10323.85 789
10324.81 753
10325.77 746
10326.73 751
10327.69 758
10328.65 743
10329.61 721
10330.57 735
10331.53 709
10332.49 712
10333.45 724
10334.41 755
10335.37 702
10336.33 651
10337.29 657
10338.25 695
10339.21 678
10340.17 712
10341.13 683
10342.09 662
10343.05 650
10344.01 683
10344.97 739
10345.93 707
10346.89 673
10347.85 690
10348.81 697
10349.77 694
10350.73 670
10351.69 621
10352.65 658
10353.61 640
10354.57 660
10355.53 651
10356.49 657
10357.46 651
10358.42 677
10359.38 670
10360.34 639
10361.30 626
10362.26 631
10363.22 663
10364.18 636
10365.14 650
10366.11 592
10367.07 619
10368.03 627
10368.99 648
10369.95 634
10370.91 613
10371.87 630
10372.84 646
10373.80 621
10374.76 648
10375.72 664
10376.68 616
10377.64 662
10378.61 629
10379.57 647
10380.53 589
10381.49 644
10382.45 619
10383.42 635
10384.38 617
10385.34 599
10386.30 628
10387.27 640
10388.23 654
10389.19 618
10390.15 631
10391.11 600
10392.08 668
10393.04 632
10394.00 631
10394.96 601
10395.93 641
10396.89 628
10397.85 637
10398.82 631
10399.78 636
10400.74 609
10401.70 575
10402.67 583
10403.63 596
10404.59 613
10405.56 612
10406.52 658
10407.48 652
10408.45 644
10409.41 590
10410.37 623
10411.34 574
10412.30 648
10413.26 617
10414.23 675
10415.19 687
10416.15 719
10417.12 690
10418.08 665
10419.04 684
10420.01 701
10420.97 697
10421.94 654
10422.90 651
10423.86 612
10424.83 656
10425.79 636
10426.76 625
10427.72 622
10428.68 636
10429.65 615
10430.61 637
10431.58 604
10432.54 600
10433.51 638
10434.47 640
10435.44 603
10436.40 580
10437.36 602
10438.33 574
10439.29 587
10440.26 551
10441.22 589
10442.19 574
10443.15 606
10444.12 630
10445.08 614
10446.05 587
10447.01 581
10447.98 546
10448.94 568
10449.91 580
10450.87 585
10451.84 565
10452.80 566
10453.77 612
10454.73 590
10455.70 535
10456.67 583
10457.63 625
10458.60 579
10459.56 619
10460.53 592
10461.49 609
10462.46 584
10463.43 558
10464.39 594
10465.36 598
10466.32 590
10467.29 603
10468.25 599
10469.22 555
10470.19 557
10471.15 565
10472.12 641
10473.09 626
10474.05 598
10475.02 624
10475.98 636
10476.95 633
10477.92 622
10478.88 627
10479.85 590
10480.82 599
10481.78 589
10482.75 604
10483.72 616
10484.68 587
10485.65 590
10486.62 578
10487.58 581
10488.55 587
10489.52 566
10490.49 559
10491.45 605
10492.42 600
10493.39 599
10494.35 611
10495.32 601
10496.29 616
10497.26 607
10498.22 598
10499.19 626
10500.16 617
10501.13 634
10502.09 584
10503.06 620
10504.03 604
10505.00 577
10505.96 613
10506.93 589
10507.90 611
10508.87 578
10509.84 589
10510.80 609
10511.77 599
10512.74 599
10513.71 596
10514.68 620
10515.64 626
10516.61 591
10517.58 602
10518.55 617
10519.52 615
10520.49 591
10521.45 607
10522.42 585
10523.39 620
10524.36 595
10525.33 575
10526.30 608
10527.27 586
10528.23 587
10529.20 566
10530.17 616
10531.14 612
10532.11 637
10533.08 634
10534.05 622
10535.02 642
10535.99 654
10536.96 617
10537.93 618
10538.89 648
10539.86 641
10540.83 648
10541.80 633
10542.77 641
10543.74 629
10544.71 651
10545.68 609
10546.65 630
10547.62 636
10548.59 628
10549.56 611
10550.53 614
10551.50 620
10552.47 642
10553.44 624
10554.41 610
10555.38 649
10556.35 626
10557.32 663
10558.29 646
10559.26 638
10560.23 676
10561.20 650
10562.17 681
10563.14 692
10564.11 663
10565.08 688
10566.05 685
10567.02 648
10567.99 660
10568.96 639
10569.93 628
10570.91 636
10571.88 629
10572.85 644
10573.82 612
10574.79 626
10575.76 638
10576.73 639
10577.70 643
10578.67 650
10579.64 638
10580.62 620
10581.59 603
10582.56 610
10583.53 630
10584.50 659
10585.47 672
10586.44 668
10587.42 667
10588.39 666
10589.36 666
10590.33 668
10591.30 668
10592.27 684
10593.25 668
10594.22 684
10595.19 658
10596.16 697
10597.13 692
10598.10 694
10599.08 674
10600.05 688
10601.02 704
10601.99 700
10602.97 749
10603.94 697
10604.91 749
10605.88 764
10606.85 759
10607.83 786
10608.80 801
10609.77 788
10610.74 765
10611.72 752
10612.69 754
10613.66 727
10614.64 720
10615.61 715
10616.58 707
10617.55 706
10618.53 658
10619.50 691
10620.47 689
10621.45 675
10622.42 694
10623.39 677
10624.37 679
10625.34 703
10626.31 691
10627.29 669
10628.26 651
10629.23 664
10630.21 687
10631.18 654
10632.15 698
10633.13 673
10634.10 725
10635.07 725
10636.05 724
10637.02 748
10638.00 697
10638.97 711
10639.94 703
10640.92 710
10641.89 685
10642.87 682
10643.84 669
10644.81 670
10645.79 656
10646.76 630
10647.74 624
10648.71 659
10649.68 628
10650.66 593
10651.63 607
10652.61 641
10653.58 611
10654.56 630
10655.53 598
10656.51 608
10657.48 631
10658.46 604
10659.43 600
10660.41 577
10661.38 600
10662.36 586
10663.33 579
10664.31 566
10665.28 586
10666.26 608
10667.23 611
10668.21 599
10669.18 596
10670.16 579
10671.13 585
10672.11 632
10673.08 614
10674.06 625
10675.03 600
10676.01 616
10676.99 609
10677.96 654
10678.94 628
10679.91 622
10680.89 624
10681.86 634
10682.84 593
10683.82 632
10684.79 643
10685.77 620
10686.74 588
10687.72 608
10688.70 643
10689.67 592
10690.65 602
10691.63 595
10692.60 600
10693.58 568
10694.55 610
10695.53 606
10696.51 595
10697.48 616
10698.46 624
10699.44 631
10700.41 616
10701.39 618
10702.37 626
10703.34 653
10704.32 600
10705.30 609
10706.27 612
10707.25 609
10708.23 632
10709.21 609
10710.18 631
10711.16 639
10712.14 617
10713.11 640
10714.09 634
10715.07 651
10716.05 604
10717.02 644
10718.00 661
10718.98 620
10719.96 613
10720.93 590
10721.91 655
10722.89 624
10723.87 594
10724.85 639
10725.82 634
10726.80 627
10727.78 611
10728.76 630
10729.74 634
10730.71 593
10731.69 620
10732.67 629
10733.65 619
10734.63 629
10735.60 603
10736.58 608
10737.56 657
10738.54 642
10739.52 655
10740.50 658
10741.48 626
10742.45 634
10743.43 652
10744.41 642
10745.39 632
10746.37 639
10747.35 666
10748.33 628
10749.31 638
10750.28 613
10751.26 642
10752.24 639
10753.22 630
10754.20 643
10755.18 661
10756.16 615
10757.14 615
10758.12 616
10759.10 610
10760.08 623
10761.06 633
10762.04 632
10763.01 635
10763.99 657
10764.97 638
10765.95 676
10766.93 626
10767.91 629
10768.89 663
10769.87 668
10770.85 660
10771.83 681
10772.81 689
10773.79 695
10774.77 663
10775.75 709
10776.73 695
10777.71 704
10778.69 682
10779.67 679
10780.65 683
10781.63 652
10782.62 675
10783.60 690
10784.58 717
10785.56 687
10786.54 708
10787.52 710
10788.50 686
10789.48 686
10790.46 692
10791.44 683
10792.42 672
10793.40 670
10794.38 664
10795.37 689
10796.35 664
10797.33 676
10798.31 664
10799.29 695
10800.27 657
10801.25 661
10802.23 698
10803.21 675
10804.20 670
10805.18 669
10806.16 700
10807.14 702
10808.12 713
10809.10 656
10810.09 660
10811.07 671
10812.05 662
10813.03 673
10814.01 663
10815.00 677
10815.98 681
10816.96 698
10817.94 704
10818.92 699
10819.91 699
10820.89 721
10821.87 661
10822.85 734
10823.83 678
10824.82 704
10825.80 705
10826.78 677
10827.76 672
10828.75 677
10829.73 703
10830.71 673
10831.69 671
10832.68 683
10833.66 690
10834.64 752
10835.63 753
10836.61 694
10837.59 708
10838.57 731
10839.56 768
10840.54 738
10841.52 755
10842.51 749
10843.49 716
10844.47 720
10845.46 778
10846.44 751
10847.42 761
10848.41 747
10849.39 732
10850.37 759
10851.36 743
10852.34 772
10853.32 798
10854.31 807
10855.29 775
10856.28 785
10857.26 770
10858.24 809
10859.23 778
10860.21 795
10861.20 789
10862.18 827
10863.16 807
10864.15 768
10865.13 824
10866.12 824
10867.10 819
10868.08 799
10869.07 832
10870.05 778
10871.04 789
10872.02 807
10873.01 812
10873.99 772
10874.98 815
10875.96 831
10876.95 836
10877.93 837
10878.92 830
10879.90 858
10880.89 853
10881.87 830
10882.86 841
10883.84 890
10884.83 838
10885.81 879
10886.80 890
10887.78 902
10888.77 863
10889.75 873
10890.74 894
10891.72 878
10892.71 880
10893.69 904
10894.68 904
10895.66 958
10896.65 916
10897.64 894
10898.62 933
10899.61 956
10900.59 971
10901.58 934
10902.56 998
10903.55 959
10904.54 964
10905.52 1003
10906.51 1032
10907.49 1022
10908.48 1016
10909.47 1027
10910.45 1050
10911.44 1021
10912.43 1078
10913.41 1040
10914.40 1000
10915.39 1066
10916.37 1030
10917.36 1072
10918.35 1041
10919.33 1056
10920.32 1050
10921.31 1076
10922.29 1061
10923.28 1116
10924.27 1126
10925.25 1098
10926.24 1102
10927.23 1101
10928.21 1072
10929.20 1054
10930.19 1104
10931.18 1104
10932.16 1137
10933.15 1160
10934.14 1192
10935.12 1183
10936.11 1194
10937.10 1209
10938.09 1198
10939.07 1232
10940.06 1217
10941.05 1205
10942.04 1311
10943.02 1250
10944.01 1268
10945.00 1259
10945.99 1285
10946.98 1347
10947.96 1330
10948.95 1367
10949.94 1438
10950.93 1499
10951.92 1493
10952.90 1520
10953.89 1596
10954.88 1602
10955.87 1658
10956.86 1681
10957.85 1722
10958.83 1662
10959.82 1652
10960.81 1631
10961.80 1660
10962.79 1564
10963.78 1528
10964.77 1507
10965.75 1450
10966.74 1444
10967.73 1406
10968.72 1383
10969.71 1388
10970.70 1350
10971.69 1352
10972.68 1338
10973.67 1340
10974.66 1338
10975.64 1363
10976.63 1374
10977.62 1364
10978.61 1395
10979.60 1424
10980.59 1407
10981.58 1373
10982.57 1423
10983.56 1396
10984.55 1416
10985.54 1463
10986.53 1444
10987.52 1456
10988.51 1464
10989.50 1515
10990.49 1579
10991.48 1653
10992.47 1713
10993.46 1790
10994.45 1906
10995.44 2002
10996.43 2046
10997.42 2049
10998.41 2101
10999.40 2100
11000.39 2095
11001.38 2026
11002.37 1880
11003.36 1850
11004.35 1766
11005.34 1669
11006.33 1609
11007.32 1490
11008.31 1465
11009.30 1395
11010.30 1332
11011.29 1286
11012.28 1270
11013.27 1251
11014.26 1197
11015.25 1198
11016.24 1157
11017.23 1168
11018.22 1148
11019.21 1123
11020.21 1113
11021.20 1123
11022.19 1121
11023.18 1115
11024.17 1069
11025.16 1086
11026.15 1071
11027.14 1085
11028.14 1088
11029.13 1079
11030.12 1095
11031.11 1038
11032.10 1064
11033.09 1042
11034.09 1059
11035.08 1075
11036.07 1086
11037.06 1098
11038.05 1124
11039.05 1075
11040.04 1066
11041.03 1002
11042.02 990
11043.02 1031
11044.01 1007
11045.00 1016
11045.99 1010
11046.98 973
11047.98 997
11048.97 1022
11049.96 991
11050.95 975
11051.95 993
11052.94 1005
11053.93 984
11054.93 959
11055.92 969
11056.91 950
11057.90 980
11058.90 962
11059.89 962
11060.88 979
11061.88 1019
11062.87 1036
11063.86 992
11064.86 979
11065.85 1015
11066.84 1037
11067.84 1002
11068.83 984
11069.82 1029
11070.82 1008
11071.81 988
11072.80 986
11073.80 1028
11074.79 986
11075.78 981
11076.78 995
11077.77 961
11078.77 963
11079.76 1005
11080.75 968
11081.75 974
11082.74 966
11083.74 957
11084.73 942
11085.72 942
11086.72 974
11087.71 924
11088.71 945
11089.70 895
11090.70 909
11091.69 916
11092.68 935
11093.68 916
11094.67 923
11095.67 934
11096.66 914
11097.66 942
11098.65 906
11099.65 912
11100.64 903
11101.64 891
11102.63 914
11103.63 895
11104.62 904
11105.62 907
11106.61 915
11107.61 907
11108.60 938
11109.60 907
11110.59 909
11111.59 910
11112.58 876
11113.58 860
11114.57 855
11115.57 855
11116.56 884
11117.56 886
11118.56 850
11119.55 879
11120.55 842
11121.54 842
11122.54 869
11123.54 876
11124.53 846
11125.53 852
11126.52 857
11127.52 883
11128.51 841
11129.51 829
11130.51 873
11131.50 864
11132.50 851
11133.50 834
11134.49 826
11135.49 871
11136.49 836
11137.48 802
11138.48 844
11139.47 845
11140.47 845
11141.47 866
11142.46 837
11143.46 873
11144.46 855
11145.46 868
11146.45 802
11147.45 838
11148.45 860
11149.44 865
11150.44 857
11151.44 855
11152.43 852
11153.43 857
11154.43 882
11155.43 871
11156.42 803
11157.42 843
11158.42 841
11159.42 837
11160.41 828
11161.41 825
11162.41 813
11163.41 844
11164.40 803
11165.40 808
11166.40 801
11167.40 800
11168.39 870
11169.39 840
11170.39 854
11171.39 851
11172.39 843
11173.38 863
11174.38 821
11175.38 821
11176.38 841
11177.38 835
11178.38 874
11179.37 813
11180.37 858
11181.37 861
11182.37 843
11183.37 861
11184.37 831
11185.37 855
11186.36 843
11187.36 875
11188.36 906
11189.36 871
11190.36 831
11191.36 861
11192.36 868
11193.36 873
11194.36 834
11195.35 853
11196.35 869
11197.35 863
11198.35 875
11199.35 838
11200.35 874
11201.35 888
11202.35 869
11203.35 938
11204.35 912
11205.35 882
11206.35 896
11207.35 904
11208.35 951
11209.35 908
11210.35 858
11211.35 906
11212.35 922
11213.35 920
11214.35 867
11215.34 878
11216.35 914
11217.35 891
11218.35 872
11219.35 903
11220.35 858
11221.35 882
11222.35 891
11223.35 894
11224.35 859
11225.35 917
11226.35 881
11227.35 865
11228.35 909
11229.35 874
11230.35 900
11231.35 900
11232.35 910
11233.35 917
11234.35 889
11235.35 877
11236.35 882
11237.36 929
11238.36 923
11239.36 923
11240.36 909
11241.36 880
11242.36 918
11243.36 935
11244.36 954
11245.36 965
11246.37 937
11247.37 940
11248.37 945
11249.37 959
11250.37 1000
11251.37 1003
11252.38 927
11253.38 976
11254.38 958
11255.38 980
11256.38 981
11257.38 1010
11258.39 997
11259.39 1017
11260.39 1029
11261.39 1045
11262.39 995
11263.40 1013
11264.40 999
11265.40 1047
11266.40 1048
11267.40 1045
11268.41 1028
11269.41 1043
11270.41 1076
11271.41 1109
11272.42 1123
11273.42 1105
11274.42 1122
11275.42 1157
11276.43 1124
11277.43 1114
11278.43 1059
11279.44 1057
11280.44 1079
11281.44 1038
11282.44 1060
11283.45 1045
11284.45 1003
11285.45 995
11286.46 1020
11287.46 972
11288.46 957
11289.47 947
11290.47 910
11291.47 910
11292.48 919
11293.48 918
11294.48 968
11295.49 923
11296.49 888
11297.49 944
11298.50 922
11299.50 872
11300.51 866
11301.51 909
11302.51 892
11303.52 896
11304.52 919
11305.53 906
11306.53 870
11307.53 896
11308.54 926
11309.54 895
11310.55 906
11311.55 931
11312.55 941
11313.56 935
11314.56 934
11315.57 936
11316.57 937
11317.58 954
11318.58 947
11319.59 982
11320.59 970
11321.59 962
11322.60 935
11323.60 922
11324.61 957
11325.61 953
11326.62 948
11327.62 984
11328.63 941
11329.63 933
11330.64 931
11331.64 935
11332.65 937
11333.65 908
11334.66 926
11335.67 932
11336.67 930
11337.68 971
11338.68 946
11339.69 992
11340.69 943
11341.70 984
11342.70 939
11343.71 950
11344.72 938
11345.72 949
11346.73 939
11347.73 914
11348.74 902
11349.74 895
11350.75 897
11351.76 903
11352.76 870
11353.77 835
11354.78 865
11355.78 883
11356.79 909
11357.79 861
11358.80 920
11359.81 908
11360.81 879
11361.82 887
11362.83 885
11363.83 873
11364.84 874
11365.85 873
11366.85 859
11367.86 882
11368.87 853
11369.87 864
11370.88 858
11371.89 854
11372.89 837
11373.90 869
11374.91 879
11375.92 855
11376.92 845
11377.93 846
11378.94 841
11379.94 845
11380.95 844
11381.96 865
11382.97 817
11383.97 873
11384.98 832
11385.99 838
11387.00 848
11388.00 858
11389.01 862
11390.02 773
11391.03 771
11392.04 837
11393.04 818
11394.05 881
11395.06 852
11396.07 840
11397.08 838
11398.08 842
11399.09 856
11400.10 899
11401.11 870
11402.12 867
11403.12 852
11404.13 861
11405.14 875
11406.15 865
11407.16 844
11408.17 891
11409.18 883
11410.18 871
11411.19 868
11412.20 881
11413.21 878
11414.22 874
11415.23 852
11416.24 846
11417.25 853
11418.25 891
11419.26 879
11420.27 851
11421.28 884
11422.29 895
11423.30 883
11424.31 849
11425.32 859
11426.33 882
11427.34 863
11428.35 894
11429.36 885
11430.37 881
11431.38 840
11432.39 869
11433.39 885
11434.40 886
11435.41 839
11436.42 877
11437.43 896
11438.44 917
11439.45 881
11440.46 891
11441.47 897
11442.48 877
11443.49 877
11444.50 907
11445.51 912
11446.52 878
11447.53 899
11448.55 906
11449.56 876
11450.57 878
11451.58 913
11452.59 924
11453.60 892
11454.61 870
11455.62 915
11456.63 895
11457.64 893
11458.65 889
11459.66 843
11460.67 882
11461.68 902
11462.69 919
11463.71 876
11464.72 937
11465.73 922
11466.74 941
11467.75 954
11468.76 945
11469.77 975
11470.78 947
11471.80 958
11472.81 992
11473.82 934
11474.83 992
11475.84 990
11476.85 947
11477.86 951
11478.88 961
11479.89 956
11480.90 973
11481.91 978
11482.92 962
11483.93 1034
11484.95 1009
11485.96 1052
11486.97 1025
11487.98 1043
11489.00 1023
11490.01 1068
11491.02 1066
11492.03 1071
11493.04 1093
11494.06 1098
11495.07 1095
11496.08 1091
11497.09 1109
11498.11 1102
11499.12 1121
11500.13 1130
11501.14 1161
11502.16 1118
11503.17 1165
11504.18 1178
11505.20 1185
11506.21 1183
11507.22 1173
11508.23 1249
11509.25 1269
11510.26 1272
11511.27 1283
11512.29 1277
11513.30 1313
11514.31 1345
11515.33 1436
11516.34 1453
11517.35 1446
11518.37 1474
11519.38 1490
11520.39 1502
11521.41 1528
11522.42 1541
11523.43 1571
11524.45 1637
11525.46 1657
11526.47 1708
11527.49 1754
11528.50 1832
11529.52 1956
11530.53 1985
11531.54 2119
11532.56 2246
11533.57 2363
11534.59 2455
11535.60 2594
11536.62 2608
11537.63 2585
11538.64 2680
11539.66 2651
11540.67 2511
11541.69 2451
11542.70 2370
11543.72 2219
11544.73 2089
11545.75 2023
11546.76 1878
11547.77 1765
11548.79 1697
11549.80 1570
11550.82 1527
11551.83 1467
11552.85 1438
11553.86 1351
11554.88 1328
11555.89 1324
11556.91 1304
11557.92 1260
11558.94 1233
11559.95 1188
11560.97 1204
11561.99 1225
11563.00 1170
11564.02 1227
11565.03 1202
11566.05 1211
11567.06 1222
11568.08 1193
11569.09 1176
11570.11 1205
11571.13 1175
11572.14 1192
11573.16 1192
11574.17 1165
11575.19 1154
11576.20 1208
11577.22 1201
11578.24 1213
11579.25 1174
11580.27 1211
11581.29 1228
11582.30 1226
11583.32 1208
11584.33 1205
11585.35 1145
11586.37 1197
11587.38 1208
11588.40 1257
11589.42 1262
11590.43 1253
11591.45 1294
11592.47 1355
11593.48 1349
11594.50 1421
11595.52 1448
11596.53 1445
11597.55 1433
11598.57 1481
11599.58 1453
11600.60 1403
11601.62 1401
11602.64 1427
11603.65 1377
11604.67 1339
11605.69 1336
11606.70 1284
11607.72 1269
11608.74 1234
11609.76 1217
11610.77 1238
11611.79 1207
11612.81 1209
11613.83 1203
11614.84 1216
11615.86 1192
11616.88 1152
11617.90 1207
11618.92 1162
11619.93 1177
11620.95 1159
11621.97 1124
11622.99 1110
11624.01 1129
11625.02 1128
11626.04 1071
11627.06 1120
11628.08 1112
11629.10 1051
11630.11 1061
11631.13 1066
11632.15 1028
11633.17 1034
11634.19 1023
11635.21 1016
11636.23 1025
11637.24 1044
11638.26 1017
11639.28 1047
11640.30 980
11641.32 977
11642.34 960
11643.36 988
11644.38 990
11645.39 950
11646.41 919
11647.43 940
11648.45 937
11649.47 917
11650.49 980
11651.51 958
11652.53 936
11653.55 937
11654.57 939
11655.59 928
11656.61 952
11657.63 920
11658.65 901
11659.67 907
11660.69 909
11661.70 870
11662.72 859
11663.74 875
11664.76 892
11665.78 927
11666.80 911
11667.82 862
11668.84 866
11669.86 912
11670.88 888
11671.90 859
11672.92 864
11673.95 900
11674.97 894
11675.99 869
11677.01 891
11678.03 873
11679.05 879
11680.07 876
11681.09 878
11682.11 871
11683.13 860
11684.15 858
11685.17 841
11686.19 841
11687.21 862
11688.23 861
11689.25 859
11690.28 829
11691.30 846
11692.32 842
11693.34 812
11694.36 817
11695.38 852
11696.40 792
11697.42 812
11698.44 817
11699.47 789
11700.49 803
11701.51 794
11702.53 817
11703.55 803
11704.57 804
11705.60 785
11706.62 798
11707.64 760
11708.66 786
11709.68 789
11710.70 809
11711.73 756
11712.75 817
11713.77 760
11714.79 753
11715.81 740
11716.84 770
11717.86 749
11718.88 752
11719.90 774
11720.92 765
11721.95 732
11722.97 752
11723.99 766
11725.01 780
11726.04 759
11727.06 732
11728.08 752
11729.11 754
11730.13 744
11731.15 721
11732.17 737
11733.20 750
11734.22 757
11735.24 752
11736.26 750
11737.29 735
11738.31 718
11739.33 754
11740.36 715
11741.38 719
11742.40 673
11743.43 740
11744.45 719
11745.47 718
11746.50 709
11747.52 730
11748.54 756
11749.57 742
11750.59 754
11751.62 720
11752.64 734
11753.66 717
11754.69 723
11755.71 668
11756.73 694
11757.76 744
11758.78 748
11759.81 722
11760.83 704
11761.85 718
11762.88 686
11763.90 740
11764.93 749
11765.95 703
11766.98 695
11768.00 765
11769.02 738
11770.05 726
11771.07 732
11772.10 722
11773.12 714
11774.15 734
11775.17 724
11776.20 725
11777.22 703
11778.25 711
11779.27 742
11780.30 737
11781.32 756
11782.35 756
11783.37 768
11784.40 752
11785.42 748
11786.45 733
11787.47 740
11788.50 718
11789.52 727
11790.55 730
11791.57 726
11792.60 728
11793.62 724
11794.65 751
11795.67 745
11796.70 729
11797.73 729
11798.75 742
11799.78 728
11800.80 731
11801.83 705
11802.85 730
11803.88 733
11804.91 702
11805.93 733
11806.96 760
11807.98 745
11809.01 748
11810.04 731
11811.06 752
11812.09 785
11813.12 762
11814.14 770
11815.17 769
11816.19 771
11817.22 770
11818.25 782
11819.27 804
11820.30 790
11821.33 800
11822.35 808
11823.38 785
11824.41 821
11825.44 809
11826.46 793
11827.49 802
11828.52 844
11829.54 832
11830.57 819
11831.60 849
11832.62 821
11833.65 815
11834.68 821
11835.71 835
11836.73 829
11837.76 789
11838.79 801
11839.82 868
11840.84 840
11841.87 854
11842.90 881
11843.93 854
11844.95 834
11845.98 812
11847.01 875
11848.04 910
11849.07 921
11850.09 908
11851.12 877
11852.15 879
11853.18 898
11854.21 879
11855.23 912
11856.26 896
11857.29 888
11858.32 906
11859.35 922
11860.38 907
11861.40 916
11862.43 896
11863.46 939
11864.49 947
11865.52 911
11866.55 914
11867.58 898
11868.60 896
11869.63 934
11870.66 958
11871.69 932
11872.72 960
11873.75 973
11874.78 984
11875.81 945
11876.84 1009
11877.86 1003
11878.89 970
11879.92 1029
11880.95 1045
11881.98 1052
11883.01 1036
11884.04 1059
11885.07 1086
11886.10 1112
11887.13 1055
11888.16 1103
11889.19 1148
11890.22 1175
11891.25 1157
11892.28 1192
11893.31 1243
11894.34 1215
11895.37 1251
11896.40 1303
11897.43 1304
11898.46 1345
11899.49 1410
11900.52 1469
11901.55 1410
11902.58 1435
11903.61 1416
11904.64 1392
11905.67 1413
11906.70 1405
11907.73 1336
11908.76 1293
11909.79 1283
11910.82 1284
11911.85 1257
11912.88 1252
11913.91 1213
11914.94 1173
11915.97 1154
11917.01 1136
11918.04 1155
11919.07 1188
11920.10 1198
11921.13 1216
11922.16 1218
11923.19 1254
11924.22 1300
11925.25 1306
11926.28 1312
11927.32 1318
11928.35 1365
11929.38 1359
11930.41 1424
11931.44 1403
11932.47 1345
11933.50 1357
11934.54 1283
11935.57 1276
11936.60 1252
11937.63 1253
11938.66 1208
11939.70 1147
11940.73 1111
11941.76 1100
11942.79 1071
11943.82 1098
11944.85 1084
11945.89 1081
11946.92 1046
11947.95 1031
11948.98 1053
11950.02 1009
11951.05 976
11952.08 1000
11953.11 1004
11954.15 1011
11955.18 1010
11956.21 1000
11957.24 1008
11958.28 1047
11959.31 1021
11960.34 976
11961.37 1033
11962.41 1020
11963.44 1020
11964.47 1043
11965.51 1021
11966.54 1031
11967.57 1018
11968.60 1024
11969.64 1015
11970.67 1005
11971.70 1028
11972.74 1075
11973.77 1043
11974.80 1022
11975.84 1036
11976.87 1023
11977.90 1036
11978.94 1039
11979.97 1073
11981.00 1071
11982.04 1068
11983.07 1067
11984.11 1049
11985.14 1076
11986.17 1073
11987.21 1036
11988.24 1050
11989.28 1054
11990.31 1083
11991.34 1055
11992.38 1104
11993.41 1086
11994.45 1105
11995.48 1105
11996.51 1137
11997.55 1102
11998.58 1063
11999.62 1093
12000.65 1119
12001.69 1106
12002.72 1084
12003.76 1128
12004.79 1120
12005.82 1128
12006.86 1104
12007.89 1143
12008.93 1154
12009.96 1147
12011.00 1192
12012.03 1252
12013.07 1202
12014.10 1189
12015.14 1199
12016.17 1241
12017.21 1218
12018.24 1222
12019.28 1220
12020.32 1200
12021.35 1206
12022.39 1196
12023.42 1210
12024.46 1251
12025.49 1274
12026.53 1252
12027.56 1248
12028.60 1252
12029.64 1195
12030.67 1239
12031.71 1207
12032.74 1208
12033.78 1228
12034.81 1225
12035.85 1182
12036.89 1197
12037.92 1191
12038.96 1191
12039.99 1168
12041.03 1157
12042.07 1135
12043.10 1157
12044.14 1150
12045.18 1115
12046.21 1146
12047.25 1100
12048.29 1143
12049.32 1163
12050.36 1232
12051.40 1173
12052.43 1190
12053.47 1221
12054.51 1170
12055.54 1187
12056.58 1179
12057.62 1172
12058.65 1173
12059.69 1184
12060.73 1185
12061.76 1172
12062.80 1150
12063.84 1122
12064.88 1102
12065.91 1067
12066.95 1087
12067.99 1118
12069.03 1090
12070.06 1062
12071.10 1037
12072.14 1039
12073.18 1054
12074.21 1060
12075.25 1028
12076.29 1018
12077.33 982
12078.36 1041
12079.40 1021
12080.44 1012
12081.48 1009
12082.52 1010
12083.55 1057
12084.59 1013
12085.63 1021
12086.67 994
12087.71 1034
12088.74 1007
12089.78 1001
12090.82 985
12091.86 986
12092.90 1040
12093.94 1023
12094.98 1048
12096.01 1045
12097.05 1081
12098.09 1067
12099.13 1056
12100.17 1065
12101.21 1071
12102.25 1028
12103.28 1060
12104.32 1063
12105.36 1065
12106.40 1044
12107.44 1008
12108.48 1003
12109.52 970
12110.56 1005
12111.60 971
12112.64 934
12113.68 929
12114.72 938
12115.76 898
12116.79 924
12117.83 890
12118.87 902
12119.91 893
12120.95 882
12121.99 912
12123.03 883
12124.07 852
12125.11 838
12126.15 855
12127.19 823
12128.23 858
12129.27 885
12130.31 909
12131.35 899
12132.39 843
12133.43 859
12134.47 867
12135.51 863
12136.55 864
12137.59 877
12138.63 868
12139.67 828
12140.71 888
12141.76 892
12142.80 873
12143.84 850
12144.88 869
12145.92 863
12146.96 853
12148.00 843
12149.04 810
12150.08 827
12151.12 831
12152.16 817
12153.20 828
12154.25 824
12155.29 798
12156.33 805
12157.37 810
12158.41 786
12159.45 789
12160.49 800
12161.53 854
12162.58 782
12163.62 789
12164.66 778
12165.70 829
12166.74 783
12167.78 801
12168.82 809
12169.87 786
12170.91 799
12171.95 791
12172.99 822
12174.03 799
12175.08 819
12176.12 772
12177.16 802
12178.20 748
12179.24 815
12180.29 771
12181.33 787
12182.37 782
12183.41 781
12184.46 759
12185.50 809
12186.54 794
12187.58 780
12188.63 764
12189.67 759
12190.71 786
12191.75 774
12192.80 800
12193.84 757
12194.88 755
12195.92 746
12196.97 747
12198.01 747
12199.05 769
12200.10 760
12201.14 765
12202.18 772
12203.23 745
12204.27 760
12205.31 753
12206.36 742
12207.40 702
12208.44 731
12209.49 733
12210.53 777
12211.57 723
12212.62 700
12213.66 727
12214.70 766
12215.75 747
12216.79 775
12217.84 740
12218.88 736
12219.92 737
12220.97 741
12222.01 731
12223.06 726
12224.10 714
12225.14 732
12226.19 723
12227.23 721
12228.28 727
12229.32 720
12230.36 704
12231.41 687
12232.45 693
12233.50 727
12234.54 733
12235.59 707
12236.63 702
12237.68 678
12238.72 706
12239.77 733
12240.81 711
12241.86 756
12242.90 732
12243.94 728
12244.99 712
12246.03 698
12247.08 708
12248.13 756
12249.17 725
12250.22 718
12251.26 682
12252.31 673
12253.35 670
12254.40 712
12255.44 686
12256.49 676
12257.53 669
12258.58 656
12259.62 669
12260.67 667
12261.72 679
12262.76 654
12263.81 658
12264.85 678
12265.90 640
12266.94 615
12267.99 634
12269.04 648
12270.08 652
12271.13 624
12272.17 651
12273.22 650
12274.27 683
12275.31 691
12276.36 639
12277.41 642
12278.45 615
12279.50 651
12280.55 649
12281.59 684
12282.64 661
12283.69 646
12284.73 624
12285.78 623
12286.83 651
12287.87 670
12288.92 664
12289.97 626
12291.01 658
12292.06 627
12293.11 641
12294.15 642
12295.20 660
12296.25 688
12297.30 697
12298.34 670
12299.39 676
12300.44 658
12301.48 645
12302.53 646
12303.58 677
12304.63 671
12305.67 669
12306.72 639
12307.77 613
12308.82 667
12309.87 634
12310.91 686
12311.96 649
12313.01 636
12314.06 662
12315.10 641
12316.15 629
12317.20 634
12318.25 639
12319.30 655
12320.34 653
12321.39 628
12322.44 637
12323.49 621
12324.54 627
12325.59 628
12326.63 605
12327.68 626
12328.73 634
12329.78 628
12330.83 596
12331.88 604
12332.93 596
12333.98 621
12335.02 658
12336.07 661
12337.12 632
12338.17 615
12339.22 626
12340.27 636
12341.32 636
12342.37 646
12343.42 644
12344.47 634
12345.51 625
12346.56 638
12347.61 618
12348.66 639
12349.71 620
12350.76 631
12351.81 633
12352.86 618
12353.91 647
12354.96 654
12356.01 655
12357.06 653
12358.11 622
12359.16 641
12360.21 647
12361.26 651
12362.31 671
12363.36 677
12364.41 661
12365.46 649
12366.51 643
12367.56 654
12368.61 655
12369.66 663
12370.71 615
12371.76 627
12372.81 654
12373.86 677
12374.91 666
12375.96 649
12377.01 632
12378.06 658
12379.11 667
12380.17 674
12381.22 668
12382.27 655
12383.32 671
12384.37 645
12385.42 661
12386.47 656
12387.52 663
12388.57 669
12389.62 676
12390.67 671
12391.73 705
12392.78 634
12393.83 664
12394.88 650
12395.93 674
12396.98 644
12398.03 678
12399.09 666
12400.14 685
12401.19 662
12402.24 694
12403.29 694
12404.34 706
12405.40 681
12406.45 667
12407.50 659
12408.55 633
12409.60 668
12410.66 682
12411.71 684
12412.76 674
12413.81 702
12414.86 674
12415.92 687
12416.97 732
12418.02 695
12419.07 720
12420.13 701
12421.18 704
12422.23 721
12423.28 702
12424.34 698
12425.39 732
12426.44 716
12427.49 711
12428.55 688
12429.60 718
12430.65 696
12431.71 701
12432.76 698
12433.81 709
12434.86 723
12435.92 728
12436.97 760
12438.02 760
12439.08 723
12440.13 719
12441.18 755
12442.24 719
12443.29 750
12444.34 750
12445.40 771
12446.45 750
12447.50 754
12448.56 769
12449.61 751
12450.67 773
12451.72 803
12452.77 801
12453.83 806
12454.88 831
12455.94 825
12456.99 849
12458.04 873
12459.10 860
12460.15 838
12461.21 917
12462.26 971
12463.31 944
12464.37 987
12465.42 991
12466.48 1031
12467.53 1118
12468.59 1121
12469.64 1169
12470.70 1239
12471.75 1236
12472.80 1279
12473.86 1339
12474.91 1327
12475.97 1376
12477.02 1381
12478.08 1329
12479.13 1270
12480.19 1256
12481.24 1267
12482.30 1246
12483.35 1199
12484.41 1115
12485.46 1074
12486.52 1026
12487.57 1000
12488.63 989
12489.69 971
12490.74 910
12491.80 954
12492.85 920
12493.91 901
12494.96 868
12496.02 880
12497.07 859
12498.13 878
12499.19 842
12500.24 835
12501.30 860
12502.35 852
12503.41 871
12504.47 838
12505.52 824
12506.58 842
12507.63 862
12508.69 872
12509.75 840
12510.80 828
12511.86 819
12512.91 882
12513.97 878
12515.03 863
12516.08 854
12517.14 855
12518.20 861
12519.25 844
12520.31 903
12521.37 845
12522.42 850
12523.48 826
12524.54 851
12525.59 856
12526.65 845
12527.71 822
12528.77 829
12529.82 843
12530.88 827
12531.94 822
12532.99 837
12534.05 865
12535.11 861
12536.17 865
12537.22 881
12538.28 879
12539.34 902
12540.40 934
12541.45 888
12542.51 934
12543.57 958
12544.63 972
12545.68 973
12546.74 980
12547.80 954
12548.86 983
12549.92 1013
12550.97 1082
12552.03 1072
12553.09 1012
12554.15 1008
12555.21 978
12556.26 1029
12557.32 1053
12558.38 1006
12559.44 986
12560.50 983
12561.56 968
12562.61 954
12563.67 962
12564.73 975
12565.79 930
12566.85 934
12567.91 906
12568.97 902
12570.02 924
12571.08 909
12572.14 905
12573.20 881
12574.26 873
12575.32 878
12576.38 868
12577.44 866
12578.50 886
12579.56 901
12580.61 881
12581.67 856
12582.73 840
12583.79 839
12584.85 877
12585.91 832
12586.97 812
12588.03 855
12589.09 854
12590.15 871
12591.21 904
12592.27 888
12593.33 868
12594.39 887
12595.45 898
12596.51 886
12597.57 872
12598.63 883
12599.69 864
12600.75 872
12601.81 898
12602.87 926
12603.93 900
12604.99 903
12606.05 872
12607.11 888
12608.17 923
12609.23 908
12610.29 935
12611.35 963
12612.41 955
12613.47 958
12614.53 985
12615.59 968
12616.66 995
12617.72 997
12618.78 964
12619.84 1025
12620.90 1008
12621.96 1022
12623.02 1082
12624.08 1089
12625.14 1127
12626.20 1084
12627.26 1078
12628.33 1068
12629.39 1094
12630.45 1074
12631.51 1079
12632.57 1063
12633.63 1053
12634.69 1036
12635.76 1038
12636.82 1021
12637.88 976
12638.94 975
12640.00 959
12641.06 955
12642.13 948
12643.19 935
12644.25 910
12645.31 901
12646.37 905
12647.44 895
12648.50 901
12649.56 901
12650.62 860
12651.68 904
12652.75 844
12653.81 858
12654.87 863
12655.93 852
12657.00 837
12658.06 860
12659.12 855
12660.18 882
12661.25 849
12662.31 854
12663.37 845
12664.43 874
12665.50 847
12666.56 881
12667.62 865
12668.69 873
12669.75 901
12670.81 856
12671.88 867
12672.94 871
12674.00 867
12675.06 871
12676.13 870
12677.19 882
12678.25 876
12679.32 878
12680.38 874
12681.44 891
12682.51 853
12683.57 868
12684.64 882
12685.70 880
12686.76 907
12687.83 883
12688.89 842
12689.95 885
12691.02 903
12692.08 901
12693.15 922
12694.21 933
12695.27 904
12696.34 912
12697.40 923
12698.47 899
12699.53 936
12700.59 966
12701.66 979
12702.72 943
12703.79 971
12704.85 972
12705.92 993
12706.98 995
12708.05 1026
12709.11 1016
12710.18 1003
12711.24 987
12712.30 999
12713.37 987
12714.43 1010
12715.50 990
12716.56 998
12717.63 999
12718.69 980
12719.76 974
12720.82 983
12721.89 1028
12722.95 1013
12724.02 1095
12725.09 1075
12726.15 1074
12727.22 1047
12728.28 1052
12729.35 1041
12730.41 1041
12731.48 1082
12732.54 1081
12733.61 1041
12734.68 1071
12735.74 1039
12736.81 1014
12737.87 1032
12738.94 1025
12740.00 1010
12741.07 1002
12742.14 987
12743.20 1003
12744.27 941
12745.33 977
12746.40 966
12747.47 935
12748.53 938
12749.60 936
12750.67 928
12751.73 945
12752.80 909
12753.87 925
12754.93 939
12756.00 937
12757.07 921
12758.13 912
12759.20 897
12760.27 870
12761.33 929
12762.40 910
12763.47 913
12764.53 889
12765.60 870
12766.67 852
12767.73 892
12768.80 852
12769.87 841
12770.94 803
12772.00 836
12773.07 841
12774.14 812
12775.21 833
12776.27 808
12777.34 813
12778.41 833
12779.48 829
12780.54 834
12781.61 812
12782.68 797
12783.75 811
12784.81 790
12785.88 813
12786.95 808
12788.02 751
12789.09 771
12790.15 771
12791.22 796
12792.29 756
12793.36 776
12794.43 818
12795.49 778
12796.56 772
12797.63 769
12798.70 809
12799.77 780
12800.84 795
12801.90 761
12802.97 796
12804.04 797
12805.11 772
12806.18 773
12807.25 774
12808.32 761
12809.39 734
12810.45 786
12811.52 809
12812.59 788
12813.66 783
12814.73 802
12815.80 794
12816.87 805
12817.94 796
12819.01 778
12820.08 813
12821.15 818
12822.21 824
12823.28 794
12824.35 769
12825.42 817
12826.49 789
12827.56 798
12828.63 788
12829.70 777
12830.77 813
12831.84 793
12832.91 798
12833.98 758
12835.05 748
12836.12 758
12837.19 755
12838.26 749
12839.33 755
12840.40 726
12841.47 721
12842.54 718
12843.61 710
12844.68 716
12845.75 713
12846.82 718
12847.89 711
12848.96 709
12850.03 678
12851.10 687
12852.18 703
12853.25 689
12854.32 678
12855.39 679
12856.46 654
12857.53 692
12858.60 688
12859.67 680
12860.74 695
12861.81 693
12862.88 646
12863.96 660
12865.03 629
12866.10 664
12867.17 627
12868.24 649
12869.31 635
12870.38 630
12871.45 649
12872.53 645
12873.60 631
12874.67 595
12875.74 623
12876.81 648
12877.88 653
12878.96 640
12880.03 610
12881.10 621
12882.17 630
12883.24 613
12884.31 631
12885.39 638
12886.46 625
12887.53 656
12888.60 616
12889.68 621
12890.75 628
12891.82 615
12892.89 618
12893.96 601
12895.04 601
12896.11 613
12897.18 598
12898.25 637
12899.33 604
12900.40 587
12901.47 606
12902.54 568
12903.62 612
12904.69 595
12905.76 576
12906.84 583
12907.91 563
12908.98 595
12910.06 582
12911.13 573
12912.20 573
12913.27 565
12914.35 554
12915.42 549
12916.49 555
12917.57 585
12918.64 597
12919.71 574
12920.79 549
12921.86 572
12922.94 578
12924.01 553
12925.08 555
12926.16 555
12927.23 584
12928.30 575
12929.38 538
12930.45 551
12931.53 566
12932.60 547
12933.67 555
12934.75 548
12935.82 569
12936.90 551
12937.97 560
12939.04 562
12940.12 518
12941.19 553
12942.27 538
12943.34 540
12944.42 547
12945.49 542
12946.56 533
12947.64 542
12948.71 537
12949.79 540
12950.86 530
12951.94 516
12953.01 519
12954.09 520
12955.16 521
12956.24 511
12957.31 508
12958.39 520
12959.46 535
12960.54 522
12961.61 498
12962.69 554
12963.76 542
12964.84 526
12965.91 537
12966.99 542
12968.07 519
12969.14 538
12970.22 520
12971.29 552
12972.37 534
12973.44 533
12974.52 515
12975.59 490
12976.67 523
12977.75 521
12978.82 552
12979.90 531
12980.97 517
12982.05 518
12983.13 504
12984.20 524
12985.28 538
12986.35 516
12987.43 525
12988.51 497
12989.58 517
12990.66 505
12991.74 517
12992.81 533
12993.89 546
12994.97 523
12996.04 523
12997.12 557
12998.20 496
12999.27 509
13000.35 501
13001.43 534
13002.50 526
13003.58 500
13004.66 515
13005.73 545
13006.81 532
13007.89 509
13008.97 531
13010.04 529
13011.12 534
13012.20 506
13013.27 533
13014.35 520
13015.43 528
13016.51 544
13017.58 530
13018.66 536
13019.74 543
13020.82 540
13021.89 527
13022.97 524
13024.05 526
13025.13 533
13026.21 526
13027.28 525
13028.36 531
13029.44 515
13030.52 537
13031.60 538
13032.67 541
13033.75 543
13034.83 535
13035.91 538
13036.99 532
13038.07 536
13039.14 534
13040.22 533
13041.30 533
13042.38 556
13043.46 531
13044.54 527
13045.62 560
13046.69 556
13047.77 540
13048.85 526
13049.93 533
13051.01 517
13052.09 536
13053.17 544
13054.25 541
13055.33 532
13056.40 537
13057.48 566
13058.56 527
13059.64 529
13060.72 579
13061.80 555
13062.88 533
13063.96 566
13065.04 524
13066.12 528
13067.20 531
13068.28 541
13069.36 539
13070.44 511
13071.52 512
13072.60 496
13073.68 517
13074.76 515
13075.84 521
13076.92 510
13078.00 517
13079.08 529
13080.16 533
13081.24 510
13082.32 493
13083.40 506
13084.48 523
13085.56 522
13086.64 532
13087.72 532
13088.80 526
13089.88 542
13090.96 526
13092.04 539
13093.12 508
13094.20 512
13095.28 524
13096.36 529
13097.44 494
13098.52 531
13099.61 531
13100.69 559
13101.77 549
13102.85 540
13103.93 502
13105.01 555
13106.09 539
13107.17 528
13108.25 575
13109.34 568
13110.42 554
13111.50 538
13112.58 549
13113.66 526
13114.74 545
13115.82 534
13116.91 581
13117.99 554
13119.07 551
13120.15 545
13121.23 533
13122.31 555
13123.40 501
13124.48 544
13125.56 572
13126.64 563
13127.72 561
13128.81 556
13129.89 566
13130.97 540
13132.05 532
13133.14 541
13134.22 517
13135.30 536
13136.38 540
13137.47 565
13138.55 550
13139.63 544
13140.71 550
13141.80 520
13142.88 519
13143.96 542
13145.04 563
13146.13 541
13147.21 556
13148.29 510
13149.38 533
13150.46 532
13151.54 558
13152.62 535
13153.71 559
13154.79 575
13155.87 562
13156.96 580
13158.04 561
13159.12 534
13160.21 547
13161.29 552
13162.37 530
13163.46 562
13164.54 578
13165.62 588
13166.71 551
13167.79 565
13168.88 554
13169.96 549
13171.04 541
13172.13 574
13173.21 589
13174.30 554
13175.38 558
13176.46 557
13177.55 564
13178.63 560
13179.72 564
13180.80 548
13181.88 560
13182.97 564
13184.05 531
13185.14 564
13186.22 568
13187.31 556
13188.39 557
13189.48 559
13190.56 555
13191.65 542
13192.73 560
13193.81 569
13194.90 556
13195.98 594
13197.07 572
13198.15 589
13199.24 571
13200.32 549
13201.41 555
13202.49 571
13203.58 544
13204.67 554
13205.75 586
13206.84 565
13207.92 554
13209.01 546
13210.09 567
13211.18 588
13212.26 572
13213.35 593
13214.43 592
13215.52 559
13216.61 580
13217.69 586
13218.78 591
13219.86 563
13220.95 577
13222.04 586
13223.12 600
13224.21 603
13225.29 555
13226.38 599
13227.47 570
13228.55 579
13229.64 613
13230.72 574
13231.81 575
13232.90 603
13233.98 592
13235.07 606
13236.16 574
13237.24 620
13238.33 622
13239.42 621
13240.50 603
13241.59 643
13242.68 659
13243.76 619
13244.85 625
13245.94 629
13247.02 639
13248.11 586
13249.20 625
13250.29 603
13251.37 610
13252.46 609
13253.55 645
13254.63 650
13255.72 677
13256.81 653
13257.90 684
13258.98 661
13260.07 691
13261.16 651
13262.25 638
13263.33 639
13264.42 677
13265.51 674
13266.60 686
13267.69 657
13268.77 674
13269.86 685
13270.95 678
13272.04 673
13273.13 676
13274.21 708
13275.30 714
13276.39 705
13277.48 735
13278.57 714
13279.65 684
13280.74 731
13281.83 711
13282.92 715
13284.01 697
13285.10 730
13286.19 748
13287.27 747
13288.36 749
13289.45 740
13290.54 736
13291.63 746
13292.72 726
13293.81 724
13294.90 747
13295.98 768
13297.07 730
13298.16 765
13299.25 758
13300.34 782
13301.43 759
13302.52 774
13303.61 791
13304.70 789
13305.79 822
13306.88 807
13307.97 801
13309.06 777
13310.15 767
13311.24 793
13312.32 825
13313.41 814
13314.50 808
13315.59 792
13316.68 805
13317.77 788
13318.86 831
13319.95 802
13321.04 812
13322.13 798
13323.22 847
13324.31 803
13325.40 810
13326.49 826
13327.58 835
13328.68 852
13329.77 852
13330.86 838
13331.95 829
13333.04 840
13334.13 845
13335.22 853
13336.31 875
13337.40 840
13338.49 835
13339.58 883
13340.67 901
13341.76 839
13342.85 860
13343.94 842
13345.04 842
13346.13 838
13347.22 881
13348.31 875
13349.40 859
13350.49 867
13351.58 872
13352.67 848
13353.77 878
13354.86 893
13355.95 900
13357.04 862
13358.13 883
13359.22 897
13360.31 936
13361.41 923
13362.50 924
13363.59 877
13364.68 953
13365.77 928
13366.87 908
13367.96 930
13369.05 927
13370.14 952
13371.23 904
13372.33 892
13373.42 855
13374.51 860
13375.60 856
13376.69 856
13377.79 811
13378.88 846
13379.97 839
13381.06 839
13382.16 795
13383.25 817
13384.34 793
13385.43 759
13386.53 799
13387.62 782
13388.71 808
13389.81 771
13390.90 779
13391.99 776
13393.08 816
13394.18 775
13395.27 771
13396.36 752
13397.46 744
13398.55 765
13399.64 742
13400.74 745
13401.83 773
13402.92 782
13404.02 779
13405.11 755
13406.20 750
13407.30 779
13408.39 761
13409.48 754
13410.58 740
13411.67 766
13412.77 747
13413.86 756
13414.95 745
13416.05 768
13417.14 748
13418.23 734
13419.33 762
13420.42 753
13421.52 747
13422.61 792
13423.71 785
13424.80 749
13425.89 742
13426.99 770
13428.08 789
13429.18 766
13430.27 772
13431.37 789
13432.46 778
13433.56 808
13434.65 779
13435.74 774
13436.84 769
13437.93 826
13439.03 790
13440.12 786
13441.22 783
13442.31 805
13443.41 821
13444.50 828
13445.60 829
13446.69 821
13447.79 841
13448.88 847
13449.98 831
13451.08 832
13452.17 835
13453.27 856
13454.36 824
13455.46 847
13456.55 852
13457.65 817
13458.74 868
13459.84 888
13460.94 845
13462.03 881
13463.13 873
13464.22 865
13465.32 873
13466.41 904
13467.51 886
13468.61 874
13469.70 852
13470.80 845
13471.90 910
13472.99 883
13474.09 854
13475.18 878
13476.28 881
13477.38 914
13478.47 872
13479.57 904
13480.67 882
13481.76 904
13482.86 916
13483.96 932
13485.05 933
13486.15 884
13487.25 890
13488.34 928
13489.44 923
13490.54 942
13491.63 922
13492.73 936
13493.83 950
13494.93 937
13496.02 953
13497.12 947
13498.22 969
13499.31 997
13500.41 966
13501.51 963
13502.61 962
13503.70 990
13504.80 991
13505.90 981
13507.00 919
13508.09 921
13509.19 932
13510.29 964
13511.39 923
13512.49 898
13513.58 930
13514.68 954
13515.78 931
13516.88 914
13517.98 887
13519.07 906
13520.17 888
13521.27 894
13522.37 876
13523.47 887
13524.57 898
13525.66 874
13526.76 837
13527.86 861
13528.96 842
13530.06 852
13531.16 824
13532.25 857
13533.35 847
13534.45 812
13535.55 836
13536.65 802
13537.75 821
13538.85 827
13539.95 785
13541.05 794
13542.14 782
13543.24 789
13544.34 770
13545.44 788
13546.54 764
13547.64 774
13548.74 763
13549.84 758
13550.94 754
13552.04 735
13553.14 754
13554.24 776
13555.34 797
13556.44 775
13557.54 751
13558.64 731
13559.74 756
13560.84 774
13561.94 744
13563.04 743
13564.13 749
13565.23 742
13566.34 753
13567.44 767
13568.54 788
13569.64 732
13570.74 743
13571.84 738
13572.94 750
13574.04 742
13575.14 731
13576.24 754
13577.34 752
13578.44 754
13579.54 747
13580.64 720
13581.74 720
13582.84 763
13583.94 758
13585.04 768
13586.14 774
13587.24 778
13588.35 760
13589.45 750
13590.55 787
13591.65 813
13592.75 791
13593.85 791
13594.95 779
13596.05 792
13597.15 794
13598.26 786
13599.36 784
13600.46 794
13601.56 790
13602.66 779
13603.76 797
13604.86 805
13605.97 836
13607.07 792
13608.17 822
13609.27 788
13610.37 785
13611.47 787
13612.58 808
13613.68 804
13614.78 800
13615.88 814
13616.98 849
13618.09 845
13619.19 844
13620.29 843
13621.39 828
13622.50 820
13623.60 814
13624.70 826
13625.80 832
13626.91 823
13628.01 806
13629.11 828
13630.21 820
13631.32 821
13632.42 871
13633.52 809
13634.62 848
13635.73 824
13636.83 837
13637.93 855
13639.04 845
13640.14 821
13641.24 839
13642.35 838
13643.45 817
13644.55 816
13645.65 884
13646.76 848
13647.86 838
13648.96 833
13650.07 802
13651.17 826
13652.28 817
13653.38 844
13654.48 812
13655.59 826
13656.69 804
13657.79 799
13658.90 826
13660.00 838
13661.11 816
13662.21 773
13663.31 790
13664.42 836
13665.52 847
13666.63 799
13667.73 797
13668.83 780
13669.94 813
13671.04 809
13672.15 820
13673.25 816
13674.36 826
13675.46 791
13676.56 807
13677.67 851
13678.77 828
13679.88 851
13680.98 830
13682.09 854
13683.19 823
13684.30 782
13685.40 824
13686.51 846
13687.61 849
13688.72 842
13689.82 834
13690.93 822
13692.03 828
13693.14 856
13694.24 832
13695.35 861
13696.45 852
13697.56 862
13698.66 885
13699.77 864
13700.87 862
13701.98 853
13703.09 879
13704.19 889
13705.30 864
13706.40 874
13707.51 904
13708.61 907
13709.72 881
13710.83 860
13711.93 877
13713.04 889
13714.14 936
13715.25 948
13716.36 930
13717.46 950
13718.57 933
13719.67 938
13720.78 978
13721.89 941
13722.99 969
13724.10 982
13725.21 972
13726.31 965
13727.42 951
13728.53 983
13729.63 958
13730.74 1011
13731.85 1029
13732.95 1034
13734.06 992
13735.17 1041
13736.27 1058
13737.38 1076
13738.49 1045
13739.59 1076
13740.70 1108
13741.81 1056
13742.92 1096
13744.02 1066
13745.13 1109
13746.24 1134
13747.35 1162
13748.45 1210
13749.56 1216
13750.67 1215
13751.78 1234
13752.88 1250
13753.99 1282
13755.10 1272
13756.21 1326
13757.31 1347
13758.42 1331
13759.53 1370
13760.64 1337
13761.75 1386
13762.85 1395
13763.96 1398
13765.07 1427
13766.18 1376
13767.29 1396
13768.39 1400
13769.50 1375
13770.61 1354
13771.72 1307
13772.83 1330
13773.94 1324
13775.04 1267
13776.15 1270
13777.26 1233
13778.37 1210
13779.48 1198
13780.59 1156
13781.70 1134
13782.80 1095
13783.91 1073
13785.02 1064
13786.13 1083
13787.24 1039
13788.35 1025
13789.46 1022
13790.57 1009
13791.68 962
13792.79 964
13793.90 935
13795.00 1007
13796.11 951
13797.22 912
13798.33 931
13799.44 916
13800.55 929
13801.66 914
13802.77 900
13803.88 909
13804.99 884
13806.10 887
13807.21 866
13808.32 887
13809.43 874
13810.54 852
13811.65 862
13812.76 852
13813.87 860
13814.98 886
13816.09 844
13817.20 872
13818.31 865
13819.42 861
13820.53 874
13821.64 821
13822.75 838
13823.86 857
13824.97 840
13826.08 814
13827.19 854
13828.30 862
13829.41 878
13830.53 892
13831.64 848
13832.75 846
13833.86 866
13834.97 878
13836.08 851
13837.19 868
13838.30 898
13839.41 871
13840.52 863
13841.64 862
13842.75 846
13843.86 882
13844.97 867
13846.08 881
13847.19 901
13848.30 889
13849.41 898
13850.53 895
13851.64 909
13852.75 867
13853.86 893
13854.97 867
13856.08 890
13857.20 913
13858.31 879
13859.42 871
13860.53 888
13861.64 891
13862.76 944
13863.87 885
13864.98 912
13866.09 915
13867.20 912
13868.32 913
13869.43 946
13870.54 936
13871.65 932
13872.77 970
13873.88 899
13874.99 944
13876.10 970
13877.22 983
13878.33 974
13879.44 919
13880.55 937
13881.67 951
13882.78 988
13883.89 975
13885.01 970
13886.12 965
13887.23 1018
13888.34 1009
13889.46 1011
13890.57 1024
13891.68 1032
13892.80 1079
13893.91 1115
13895.02 1049
13896.14 1049
13897.25 1040
13898.36 1058
13899.48 1057
13900.59 1044
13901.70 992
13902.82 989
13903.93 959
13905.05 973
13906.16 940
13907.27 943
13908.39 910
13909.50 925
13910.61 936
13911.73 904
13912.84 866
13913.96 883
13915.07 863
13916.19 841
13917.30 847
13918.41 816
13919.53 871
13920.64 860
13921.76 844
13922.87 815
13923.99 836
13925.10 828
13926.21 856
13927.33 840
13928.44 840
13929.56 833
13930.67 850
13931.79 840
13932.90 840
13934.02 822
13935.13 873
13936.25 824
13937.36 831
13938.48 871
13939.59 829
13940.71 810
13941.82 799
13942.94 808
13944.05 799
13945.17 835
13946.28 825
13947.40 802
13948.52 798
13949.63 757
13950.75 806
13951.86 822
13952.98 834
13954.09 792
13955.21 795
13956.32 802
13957.44 818
13958.56 808
13959.67 779
13960.79 813
13961.90 759
13963.02 802
13964.14 793
13965.25 789
13966.37 758
13967.48 785
13968.60 791
13969.72 806
13970.83 806
13971.95 805
13973.07 767
13974.18 812
13975.30 775
13976.42 812
13977.53 822
13978.65 766
13979.77 781
13980.88 782
13982.00 814
13983.12 777
13984.23 814
13985.35 775
13986.47 770
13987.58 797
13988.70 816
13989.82 826
13990.94 813
13992.05 793
13993.17 809
13994.29 807
13995.40 810
13996.52 803
13997.64 804
13998.76 826
13999.87 815
14000.99 787
14002.11 784
14003.23 820
14004.35 826
14005.46 826
14006.58 804
14007.70 797
14008.82 812
14009.93 802
14011.05 831
14012.17 813
14013.29 821
14014.41 858
14015.52 822
14016.64 862
14017.76 835
14018.88 811
14020.00 813
14021.12 814
14022.23 857
14023.35 806
14024.47 836
14025.59 848
14026.71 828
14027.83 832
14028.95 832
14030.06 805
14031.18 851
14032.30 869
14033.42 863
14034.54 834
14035.66 862
14036.78 866
14037.90 870
14039.02 846
14040.14 877
14041.25 852
14042.37 855
14043.49 888
14044.61 889
14045.73 871
14046.85 874
14047.97 916
14049.09 905
14050.21 890
14051.33 885
14052.45 936
14053.57 960
14054.69 939
14055.81 954
14056.93 935
14058.05 968
14059.17 940
14060.29 989
14061.41 949
14062.53 965
14063.65 973
14064.77 1031
14065.89 1015
14067.01 989
14068.13 1004
14069.25 1000
14070.37 1059
14071.49 1070
14072.61 1048
14073.73 1053
14074.85 1067
14075.97 1023
14077.09 1055
14078.21 1065
14079.33 1093
14080.45 1103
14081.57 1087
14082.69 1099
14083.82 1124
14084.94 1106
14086.06 1102
14087.18 1131
14088.30 1094
14089.42 1085
14090.54 1108
14091.66 1150
14092.78 1088
14093.91 1155
14095.03 1141
14096.15 1114
14097.27 1097
14098.39 1079
14099.51 1094
14100.63 1095
14101.76 1092
14102.88 1080
14104.00 1055
14105.12 1027
14106.24 1075
14107.36 1055
14108.49 1011
14109.61 990
14110.73 1018
14111.85 991
14112.97 999
14114.10 954
14115.22 966
14116.34 960
14117.46 931
14118.58 937
14119.71 925
14120.83 908
14121.95 915
14123.07 893
14124.20 897
14125.32 936
14126.44 897
14127.56 874
14128.69 864
14129.81 889
14130.93 840
14132.06 869
14133.18 858
14134.30 819
14135.42 870
14136.55 874
14137.67 861
14138.79 830
14139.92 861
14141.04 854
14142.16 854
14143.29 833
14144.41 844
14145.53 888
14146.66 824
14147.78 859
14148.90 850
14150.03 837
14151.15 858
14152.27 842
14153.40 801
14154.52 800
14155.64 807
14156.77 819
14157.89 810
14159.02 862
14160.14 867
14161.26 869
14162.39 802
14163.51 814
14164.64 852
14165.76 833
14166.88 823
14168.01 826
14169.13 877
14170.26 832
14171.38 815
14172.51 814
14173.63 807
14174.75 807
14175.88 819
14177.00 872
14178.13 822
14179.25 780
14180.38 805
14181.50 768
14182.63 773
14183.75 779
14184.88 801
14186.00 774
14187.13 798
14188.25 768
14189.38 785
14190.50 756
14191.63 811
14192.75 752
14193.88 752
14195.00 744
14196.13 737
14197.25 791
14198.38 736
14199.50 779
14200.63 754
14201.76 767
14202.88 757
14204.01 767
14205.13 748
14206.26 741
14207.38 739
14208.51 783
14209.64 761
14210.76 725
14211.89 730
14213.01 707
14214.14 765
14215.27 733
14216.39 697
14217.52 706
14218.64 730
14219.77 744
14220.90 724
14222.02 715
14223.15 703
14224.28 751
14225.40 721
14226.53 735
14227.66 718
14228.78 720
14229.91 714
14231.04 693
14232.16 743
14233.29 721
14234.42 685
14235.54 738
14236.67 718
14237.80 697
14238.92 698
14240.05 708
14241.18 705
14242.31 714
14243.43 686
14244.56 683
14245.69 688
14246.82 712
14247.94 707
14249.07 698
14250.20 695
14251.33 670
14252.45 671
14253.58 689
14254.71 670
14255.84 666
14256.96 676
14258.09 665
14259.22 642
14260.35 667
14261.47 682
14262.60 651
14263.73 611
14264.86 637
14265.99 650
14267.12 634
14268.24 645
14269.37 665
14270.50 632
14271.63 634
14272.76 606
14273.89 653
14275.01 630
14276.14 627
14277.27 640
14278.40 615
14279.53 608
14280.66 632
14281.79 597
14282.91 643
14284.04 617
14285.17 597
14286.30 591
14287.43 605
14288.56 598
14289.69 603
14290.82 566
14291.95 588
14293.08 627
14294.20 599
14295.33 603
14296.46 585
14297.59 574
14298.72 602
14299.85 593
14300.98 588
14302.11 573
14303.24 559
14304.37 558
14305.50 572
14306.63 621
14307.76 603
14308.89 568
14310.02 591
14311.15 569
14312.28 569
14313.41 576
14314.54 543
14315.67 560
14316.80 560
14317.93 567
14319.06 579
14320.19 557
14321.32 554
14322.45 539
14323.58 551
14324.71 549
14325.84 550
14326.97 562
14328.10 579
14329.23 585
14330.36 555
14331.49 541
14332.62 553
14333.76 549
14334.89 572
14336.02 560
14337.15 558
14338.28 566
14339.41 529
14340.54 543
14341.67 562
14342.80 529
14343.93 579
14345.07 559
14346.20 583
14347.33 537
14348.46 536
14349.59 537
14350.72 552
14351.85 528
14352.99 531
14354.12 564
14355.25 571
14356.38 578
14357.51 568
14358.64 551
14359.78 544
14360.91 572
14362.04 578
14363.17 546
14364.30 556
14365.44 552
14366.57 555
14367.70 561
14368.83 546
14369.96 546
14371.10 542
14372.23 528
14373.36 534
14374.49 530
14375.63 522
14376.76 568
14377.89 549
14379.02 556
14380.16 555
14381.29 541
14382.42 570
14383.55 551
14384.69 545
14385.82 548
14386.95 547
14388.09 540
14389.22 529
14390.35 538
14391.49 551
14392.62 526
14393.75 549
14394.89 553
14396.02 554
14397.15 543
14398.28 571
14399.42 555
14400.55 562
14401.69 554
14402.82 543
14403.95 563
14405.09 560
14406.22 577
14407.35 539
14408.49 560
14409.62 564
14410.75 538
14411.89 558
14413.02 568
14414.16 593
14415.29 576
14416.42 579
14417.56 545
14418.69 589
14419.83 568
14420.96 589
14422.10 575
14423.23 591
14424.36 623
14425.50 611
14426.63 617
14427.77 623
14428.90 588
14430.04 584
14431.17 613
14432.31 597
14433.44 577
14434.58 585
14435.71 603
14436.85 593
14437.98 612
14439.12 597
14440.25 588
14441.39 588
14442.52 600
14443.66 587
14444.79 560
14445.93 604
14447.06 631
14448.20 631
14449.33 589
14450.47 618
14451.60 611
14452.74 608
14453.87 595
14455.01 589
14456.14 604
14457.28 635
14458.42 622
14459.55 621
14460.69 626
14461.82 614
14462.96 649
14464.10 672
14465.23 688
14466.37 661
14467.50 640
14468.64 663
14469.78 656
14470.91 647
14472.05 661
14473.18 631
14474.32 635
14475.46 640
14476.59 631
14477.73 618
14478.87 623
14480.00 635
14481.14 627
14482.28 622
14483.41 631
14484.55 637
14485.69 642
14486.82 629
14487.96 618
14489.10 625
14490.23 592
14491.37 607
14492.51 589
14493.65 620
14494.78 620
14495.92 617
14497.06 637
14498.19 631
14499.33 577
14500.47 626
14501.61 610
14502.74 605
14503.88 597
14505.02 599
14506.16 606
14507.29 601
14508.43 606
14509.57 588
14510.71 625
14511.85 601
14512.98 600
14514.12 610
14515.26 597
14516.40 565
14517.54 590
14518.67 598
14519.81 574
14520.95 574
14522.09 589
14523.23 595
14524.36 582
14525.50 584
14526.64 561
14527.78 582
14528.92 567
14530.06 561
14531.19 560
14532.33 569
14533.47 594
14534.61 574
14535.75 548
14536.89 590
14538.03 565
14539.17 553
14540.31 562
14541.44 593
14542.58 568
14543.72 551
14544.86 550
14546.00 560
14547.14 567
14548.28 570
14549.42 584
14550.56 570
14551.70 593
14552.84 588
14553.98 600
14555.12 571
14556.25 575
14557.39 569
14558.53 565
14559.67 578
14560.81 583
14561.95 567
14563.09 563
14564.23 588
14565.37 577
14566.51 579
14567.65 585
14568.79 595
14569.93 620
14571.07 591
14572.21 555
14573.35 595
14574.49 586
14575.63 577
14576.77 615
14577.92 624
14579.06 613
14580.20 617
14581.34 624
14582.48 606
14583.62 614
14584.76 624
14585.90 648
14587.04 604
14588.18 616
14589.32 632
14590.46 627
14591.60 646
14592.74 617
14593.89 652
14595.03 608
14596.17 641
14597.31 642
14598.45 644
14599.59 653
14600.73 641
14601.87 667
14603.02 636
14604.16 638
14605.30 662
14606.44 648
14607.58 690
14608.72 663
14609.86 660
14611.01 668
14612.15 671
14613.29 660
14614.43 681
14615.57 703
14616.72 695
14617.86 692
14619.00 732
14620.14 725
14621.28 726
14622.43 719
14623.57 736
14624.71 746
14625.85 766
14627.00 776
14628.14 749
14629.28 787
14630.42 766
14631.56 766
14632.71 771
14633.85 736
14634.99 754
14636.14 779
14637.28 757
14638.42 754
14639.56 712
14640.71 716
14641.85 708
14642.99 751
14644.14 691
14645.28 675
14646.42 718
14647.56 644
14648.71 658
14649.85 650
14650.99 646
14652.14 617
14653.28 614
14654.42 617
14655.57 561
14656.71 565
14657.85 582
14659.00 571
14660.14 577
14661.29 588
14662.43 551
14663.57 558
14664.72 564
14665.86 554
14667.00 568
14668.15 571
14669.29 547
14670.44 520
14671.58 568
14672.73 557
14673.87 542
14675.01 507
14676.16 552
14677.30 539
14678.45 522
14679.59 543
14680.74 527
14681.88 502
14683.02 492
14684.17 513
14685.31 520
14686.46 503
14687.60 487
14688.75 507
14689.89 490
14691.04 495
14692.18 492
14693.33 508
14694.47 496
14695.62 502
14696.76 505
14697.91 510
14699.05 460
14700.20 491
14701.34 504
14702.49 496
14703.63 469
14704.78 457
14705.92 478
14707.07 474
14708.22 460
14709.36 501
14710.51 501
14711.65 480
14712.80 485
14713.94 465
14715.09 487
14716.23 483
14717.38 455
14718.53 468
14719.67 489
14720.82 477
14721.96 457
14723.11 485
14724.26 477
14725.40 472
14726.55 463
14727.70 490
14728.84 444
14729.99 440
14731.13 466
14732.28 475
14733.43 466
14734.57 475
14735.72 467
14736.87 495
14738.01 457
14739.16 459
14740.31 456
14741.45 430
14742.60 455
14743.75 499
14744.89 483
14746.04 439
14747.19 450
14748.34 467
14749.48 449
14750.63 433
14751.78 446
14752.92 450
14754.07 455
14755.22 446
14756.37 441
14757.51 448
14758.66 446
14759.81 465
14760.96 461
14762.10 467
14763.25 455
14764.40 463
14765.55 460
14766.70 467
14767.84 434
14768.99 414
14770.14 438
14771.29 460
14772.43 443
14773.58 431
14774.73 463
14775.88 426
14777.03 445
14778.18 422
14779.32 428
14780.47 433
14781.62 438
14782.77 426
14783.92 413
14785.07 418
14786.21 422
14787.36 438
14788.51 405
14789.66 421
14790.81 420
14791.96 441
14793.11 399
14794.26 414
14795.40 392
14796.55 417
14797.70 397
14798.85 413
14800.00 409
14801.15 421
14802.30 409
14803.45 411
14804.60 425
14805.75 421
14806.90 396
14808.05 425
14809.19 425
14810.34 405
14811.49 415
14812.64 410
14813.79 387
14814.94 396
14816.09 413
14817.24 403
14818.39 430
14819.54 409
14820.69 418
14821.84 408
14822.99 394
14824.14 390
14825.29 408
14826.44 391
14827.59 388
14828.74 373
14829.89 374
14831.04 374
14832.19 386
14833.34 387
14834.49 407
14835.64 396
14836.79 366
14837.95 390
14839.10 378
14840.25 363
14841.40 355
14842.55 375
14843.70 395
14844.85 382
14846.00 366
14847.15 377
14848.30 390
14849.45 398
14850.60 372
14851.76 362
14852.91 340
14854.06 345
14855.21 369
14856.36 360
14857.51 334
14858.66 353
14859.81 359
14860.97 385
14862.12 382
14863.27 367
14864.42 365
14865.57 350
14866.72 364
14867.88 400
14869.03 366
14870.18 371
14871.33 382
14872.48 340
14873.64 381
14874.79 390
14875.94 357
14877.09 365
14878.24 354
14879.40 349
14880.55 336
14881.70 359
14882.85 365
14884.00 368
14885.16 389
14886.31 398
14887.46 379
14888.61 346
14889.77 357
14890.92 345
14892.07 350
14893.23 354
14894.38 359
14895.53 389
14896.68 373
14897.84 353
14898.99 369
14900.14 344
14901.30 378
14902.45 357
14903.60 340
14904.75 360
14905.91 373
14907.06 343
14908.21 374
14909.37 341
14910.52 349
14911.67 355
14912.83 348
14913.98 370
14915.14 358
14916.29 352
14917.44 347
14918.60 372
14919.75 375
14920.90 375
14922.06 389
14923.21 355
14924.37 354
14925.52 356
14926.67 349
14927.83 361
14928.98 388
14930.14 359
14931.29 345
14932.44 343
14933.60 365
14934.75 364
14935.91 343
14937.06 346
14938.22 384
14939.37 397
14940.52 391
14941.68 380
14942.83 381
14943.99 378
14945.14 375
14946.30 365
14947.45 350
14948.61 375
14949.76 360
14950.92 373
14952.07 353
14953.23 371
14954.38 361
14955.54 358
14956.69 343
14957.85 353
14959.00 373
14960.16 386
14961.31 367
14962.47 337
14963.62 370
14964.78 368
14965.94 379
14967.09 374
14968.25 372
14969.40 379
14970.56 366
14971.71 358
14972.87 393
14974.03 384
14975.18 361
14976.34 369
14977.49 394
14978.65 377
14979.81 354
14980.96 373
14982.12 365
14983.27 358
14984.43 343
14985.59 370
14986.74 364
14987.90 362
14989.06 343
14990.21 360
14991.37 348
14992.53 343
14993.68 366
14994.84 362
14996.00 362
14997.15 349
14998.31 341
14999.47 364
15000.62 369
15001.78 337
15002.94 338
15004.09 342
15005.25 335
15006.41 357
15007.56 347
15008.72 348
15009.88 383
15011.04 360
15012.19 356
15013.35 363
15014.51 355
15015.67 335
15016.82 373
15017.98 371
15019.14 341
15020.30 336
15021.45 348
15022.61 369
15023.77 334
15024.93 356
15026.08 331
15027.24 339
15028.40 363
15029.56 348
15030.72 357
15031.87 349
15033.03 341
15034.19 371
15035.35 335
15036.51 338
15037.67 358
15038.82 373
15039.98 370
15041.14 348
15042.30 374
15043.46 342
15044.62 325
15045.78 383
15046.93 365
15048.09 353
15049.25 347
15050.41 332
15051.57 363
15052.73 339
15053.89 353
15055.05 366
15056.20 365
15057.36 333
15058.52 346
15059.68 360
15060.84 350
15062.00 356
15063.16 350
15064.32 360
15065.48 341
15066.64 351
15067.80 379
15068.96 372
15070.12 355
15071.28 349
15072.44 379
15073.60 383
15074.76 361
15075.91 390
15077.07 373
15078.23 381
15079.39 354
15080.55 357
15081.71 335
15082.87 347
15084.03 365
15085.19 339
15086.35 349
15087.51 355
15088.68 356
15089.84 363
15091.00 363
15092.16 348
15093.32 332
15094.48 362
15095.64 360
15096.80 363
15097.96 351
15099.12 347
15100.28 354
15101.44 345
15102.60 368
15103.76 383
15104.92 364
15106.08 363
15107.25 399
15108.41 351
15109.57 361
15110.73 369
15111.89 392
15113.05 366
15114.21 382
15115.37 382
15116.54 369
15117.70 393
15118.86 380
15120.02 366
15121.18 367
15122.34 353
15123.50 354
15124.67 371
15125.83 383
15126.99 379
15128.15 396
15129.31 370
15130.47 377
15131.64 398
15132.80 380
15133.96 374
15135.12 387
15136.28 381
15137.45 390
15138.61 406
15139.77 392
15140.93 420
15142.10 415
15143.26 398
15144.42 388
15145.58 389
15146.75 433
15147.91 400
15149.07 425
15150.23 395
15151.40 406
15152.56 385
15153.72 397
15154.88 391
15156.05 388
15157.21 395
15158.37 421
15159.54 425
15160.70 417
15161.86 405
15163.03 420
15164.19 460
15165.35 445
15166.52 394
15167.68 437
15168.84 422
15170.01 427
15171.17 428
15172.33 415
15173.50 432
15174.66 434
15175.82 456
15176.99 429
15178.15 444
15179.31 439
15180.48 440
15181.64 476
15182.81 441
15183.97 440
15185.13 460
15186.30 466
15187.46 454
15188.63 439
15189.79 446
15190.95 461
15192.12 446
15193.28 467
15194.45 445
15195.61 470
15196.78 461
15197.94 448
15199.10 495
15200.27 440
15201.43 431
15202.60 477
15203.76 457
15204.93 455
15206.09 487
15207.26 492
15208.42 490
15209.59 460
15210.75 470
15211.92 483
15213.08 469
15214.25 457
15215.41 498
15216.58 492
15217.74 486
15218.91 503
15220.07 511
15221.24 501
15222.40 510
15223.57 520
15224.74 522
15225.90 531
15227.07 528
15228.23 566
15229.40 532
15230.56 504
15231.73 525
15232.89 525
15234.06 578
15235.23 531
15236.39 517
15237.56 524
15238.72 524
15239.89 513
15241.06 500
15242.22 505
15243.39 544
15244.56 559
15245.72 556
15246.89 520
15248.05 483
15249.22 496
15250.39 505
15251.55 482
15252.72 494
15253.89 491
15255.05 468
15256.22 477
15257.39 474
15258.55 467
15259.72 473
15260.89 446
15262.05 463
15263.22 469
15264.39 487
15265.56 472
15266.72 436
15267.89 465
15269.06 478
15270.22 467
15271.39 434
15272.56 440
15273.73 441
15274.89 438
15276.06 453
15277.23 425
15278.40 436
15279.56 463
15280.73 457
15281.90 429
15283.07 419
15284.23 431
15285.40 450
15286.57 449
15287.74 424
15288.91 431
15290.07 435
15291.24 441
15292.41 463
15293.58 455
15294.75 426
15295.92 446
15297.08 458
15298.25 440
15299.42 422
15300.59 404
15301.76 442
15302.93 453
15304.09 429
15305.26 421
15306.43 446
15307.60 450
15308.77 420
15309.94 429
15311.11 446
15312.28 455
15313.44 431
15314.61 433
15315.78 440
15316.95 422
15318.12 424
15319.29 450
15320.46 424
15321.63 423
15322.80 432
15323.97 453
15325.14 448
15326.30 433
15327.47 425
15328.64 450
15329.81 446
15330.98 432
15332.15 450
15333.32 458
15334.49 481
15335.66 462
15336.83 432
15338.00 454
15339.17 456
15340.34 448
15341.51 475
15342.68 471
15343.85 472
15345.02 489
15346.19 495
15347.36 458
15348.53 494
15349.70 523
15350.87 473
15352.04 448
15353.21 491
15354.38 496
15355.55 503
15356.72 492
15357.90 484
15359.07 503
15360.24 521
15361.41 468
15362.58 495
15363.75 497
15364.92 498
15366.09 483
15367.26 504
15368.43 490
15369.60 481
15370.77 477
15371.95 500
15373.12 465
15374.29 458
15375.46 467
15376.63 483
15377.80 473
15378.97 467
15380.15 482
15381.32 484
15382.49 450
15383.66 485
15384.83 477
15386.00 491
15387.17 497
15388.35 461
15389.52 483
15390.69 468
15391.86 469
15393.03 484
15394.21 466
15395.38 475
15396.55 442
15397.72 450
15398.89 474
15400.07 437
15401.24 452
15402.41 480
15403.58 462
15404.76 444
15405.93 437
15407.10 459
15408.27 426
15409.45 431
15410.62 435
15411.79 406
15412.96 419
15414.14 423
15415.31 454
15416.48 426
15417.66 394
15418.83 408
15420.00 459
15421.17 433
15422.35 397
15423.52 376
15424.69 416
15425.87 414
15427.04 406
15428.21 424
15429.39 410
15430.56 423
15431.73 406
15432.91 421
15434.08 409
15435.25 391
15436.43 422
15437.60 422
15438.77 412
15439.95 407
15441.12 400
15442.30 415
15443.47 416
15444.64 425
15445.82 412
15446.99 411
15448.17 409
15449.34 413
15450.51 409
15451.69 377
15452.86 377
15454.04 398
15455.21 406
15456.39 389
15457.56 392
15458.73 417
15459.91 413
15461.08 428
15462.26 398
15463.43 395
15464.61 427
15465.78 410
15466.96 409
15468.13 366
15469.31 410
15470.48 387
15471.66 436
15472.83 425
15474.01 398
15475.18 393
15476.36 422
15477.53 410
15478.71 385
15479.88 380
15481.06 427
15482.23 431
15483.41 423
15484.58 409
15485.76 425
15486.93 413
15488.11 420
15489.29 423
15490.46 417
15491.64 449
15492.81 407
15493.99 435
15495.16 419
15496.34 405
15497.52 434
15498.69 436
15499.87 413
15501.04 417
15502.22 425
15503.40 457
15504.57 423
15505.75 384
15506.92 436
15508.10 449
15509.28 443
15510.45 440
15511.63 466
15512.81 427
15513.98 432
15515.16 432
15516.34 445
15517.51 439
15518.69 411
15519.87 450
15521.04 417
15522.22 424
15523.40 443
15524.57 468
15525.75 437
15526.93 443
15528.11 428
15529.28 503
15530.46 443
15531.64 445
15532.81 435
15533.99 442
15535.17 465
15536.35 465
15537.52 463
15538.70 463
15539.88 457
15541.06 458
15542.23 487
15543.41 457
15544.59 450
15545.77 453
15546.95 488
15548.12 479
15549.30 466
15550.48 461
15551.66 513
15552.83 488
15554.01 488
15555.19 495
15556.37 454
15557.55 456
15558.73 477
15559.90 476
15561.08 475
15562.26 470
15563.44 491
15564.62 501
15565.80 477
15566.97 507
15568.15 513
15569.33 529
15570.51 496
15571.69 501
15572.87 493
15574.05 525
15575.23 511
15576.40 507
15577.58 539
15578.76 508
15579.94 517
15581.12 536
15582.30 529
15583.48 527
15584.66 542
15585.84 538
15587.02 558
15588.20 528
15589.38 529
15590.56 526
15591.73 544
15592.91 570
15594.09 542
15595.27 571
15596.45 554
15597.63 587
15598.81 583
15599.99 572
15601.17 561
15602.35 610
15603.53 591
15604.71 624
15605.89 573
15607.07 593
15608.25 598
15609.43 612
15610.61 626
15611.79 626
15612.97 608
15614.15 574
15615.33 599
15616.51 629
15617.69 657
15618.88 638
15620.06 664
15621.24 649
15622.42 665
15623.60 656
15624.78 683
15625.96 677
15627.14 663
15628.32 639
15629.50 684
15630.68 706
15631.86 656
15633.05 676
15634.23 676
15635.41 723
15636.59 679
15637.77 661
15638.95 653
15640.13 685
15641.31 719
15642.50 692
15643.68 680
15644.86 689
15646.04 693
15647.22 707
15648.40 706
15649.58 662
15650.77 719
15651.95 710
15653.13 737
15654.31 677
15655.49 687
15656.68 658
15657.86 710
15659.04 698
15660.22 698
15661.40 663
15662.59 695
15663.77 689
15664.95 691
15666.13 693
15667.32 701
15668.50 706
15669.68 703
15670.86 701
15672.05 650
15673.23 666
15674.41 675
15675.59 689
15676.78 662
15677.96 688
15679.14 655
15680.32 656
15681.51 668
15682.69 705
15683.87 669
15685.06 657
15686.24 667
15687.42 663
15688.61 661
15689.79 622
15690.97 651
15692.16 627
15693.34 638
15694.52 656
15695.71 657
15696.89 657
15698.07 627
15699.26 656
15700.44 672
15701.62 647
15702.81 661
15703.99 690
15705.17 618
15706.36 678
15707.54 673
15708.73 690
15709.91 683
15711.09 690
15712.28 709
15713.46 702
15714.65 703
15715.83 716
15717.02 700
15718.20 728
15719.38 700
15720.57 707
15721.75 726
15722.94 730
15724.12 754
15725.31 714
15726.49 733
15727.68 679
15728.86 761
15730.04 731
15731.23 743
15732.41 737
15733.60 767
15734.78 777
15735.97 796
15737.15 793
15738.34 762
15739.52 788
15740.71 781
15741.89 806
15743.08 783
15744.27 778
15745.45 785
15746.64 847
15747.82 843
15749.01 829
15750.19 827
15751.38 841
15752.56 855
15753.75 823
15754.93 865
15756.12 857
15757.31 845
15758.49 852
15759.68 854
15760.86 846
15762.05 895
15763.24 908
15764.42 880
15765.61 827
15766.79 849
15767.98 803
15769.17 865
15770.35 829
15771.54 800
15772.72 780
15773.91 807
15775.10 822
15776.28 785
15777.47 788
15778.66 768
15779.84 794
15781.03 797
15782.22 791
15783.40 752
15784.59 741
15785.78 757
15786.96 757
15788.15 716
15789.34 706
15790.53 737
15791.71 714
15792.90 713
15794.09 704
15795.27 700
15796.46 673
15797.65 727
15798.84 646
15800.02 673
15801.21 637
15802.40 710
15803.59 642
15804.77 674
15805.96 664
15807.15 668
15808.34 678
15809.52 657
15810.71 636
15811.90 636
15813.09 655
15814.28 611
15815.46 648
15816.65 643
15817.84 647
15819.03 639
15820.22 656
15821.40 614
15822.59 643
15823.78 634
15824.97 660
15826.16 674
15827.35 623
15828.53 608
15829.72 615
15830.91 611
15832.10 599
15833.29 638
15834.48 603
15835.67 644
15836.85 618
15838.04 655
15839.23 638
15840.42 626
15841.61 613
15842.80 612
15843.99 613
15845.18 620
15846.37 615
15847.55 612
15848.74 638
15849.93 628
15851.12 636
15852.31 614
15853.50 622
15854.69 639
15855.88 646
15857.07 642
15858.26 627
15859.45 639
15860.64 647
15861.83 622
15863.02 614
15864.21 617
15865.40 630
15866.59 644
15867.78 628
15868.97 634
15870.16 617
15871.35 625
15872.54 620
15873.73 654
15874.92 639
15876.11 641
15877.30 646
15878.49 624
15879.68 600
15880.87 622
15882.06 627
15883.25 655
15884.44 626
15885.63 622
15886.82 643
15888.01 679
15889.20 669
15890.39 666
15891.59 696
15892.78 651
15893.97 649
15895.16 644
15896.35 693
15897.54 685
15898.73 695
15899.92 676
15901.11 678
15902.30 697
15903.50 687
15904.69 714
15905.88 734
15907.07 707
15908.26 680
15909.45 694
15910.64 700
15911.84 713
15913.03 708
15914.22 701
15915.41 673
15916.60 667
15917.79 693
15918.99 711
15920.18 686
15921.37 687
15922.56 699
15923.75 692
15924.95 704
15926.14 700
15927.33 698
15928.52 658
15929.71 652
15930.91 669
15932.10 677
15933.29 656
15934.48 636
15935.68 653
15936.87 640
15938.06 621
15939.25 592
15940.45 629
15941.64 638
15942.83 616
15944.03 612
15945.22 593
15946.41 609
15947.60 582
15948.80 551
15949.99 552
15951.18 569
15952.38 512
15953.57 524
15954.76 546
15955.96 548
15957.15 528
15958.34 508
15959.54 531
15960.73 508
15961.92 499
15963.12 523
15964.31 502
15965.50 491
15966.70 494
15967.89 491
15969.08 478
15970.28 470
15971.47 457
15972.67 480
15973.86 466
15975.05 468
15976.25 445
15977.44 481
15978.64 470
15979.83 448
15981.02 462
15982.22 465
15983.41 415
15984.61 423
15985.80 451
15987.00 459
15988.19 452
15989.38 441
15990.58 441
15991.77 455
15992.97 431
15994.16 424
15995.36 421
15996.55 418
15997.75 410
15998.94 411
16000.14 416
16001.33 464
16002.53 425
16003.72 440
16004.92 424
16006.11 404
16007.31 417
16008.50 446
16009.70 415
16010.89 426
16012.09 433
16013.28 417
16014.48 401
16015.67 388
16016.87 431
16018.07 394
16019.26 425
16020.46 435
16021.65 431
16022.85 415
16024.04 403
16025.24 399
16026.44 423
16027.63 434
16028.83 416
16030.02 402
16031.22 391
16032.42 403
16033.61 390
16034.81 411
16036.00 411
16037.20 388
16038.40 419
16039.59 400
16040.79 383
16041.99 387
16043.18 379
16044.38 402
16045.58 391
16046.77 383
16047.97 409
16049.17 428
16050.36 395
16051.56 383
16052.76 383
16053.95 369
16055.15 377
16056.35 411
16057.54 384
16058.74 398
16059.94 354
16061.14 391
16062.33 376
16063.53 406
16064.73 386
16065.92 422
16067.12 393
16068.32 375
16069.52 378
16070.71 399
16071.91 381
16073.11 368
16074.31 386
16075.50 362
16076.70 350
16077.90 372
16079.10 358
16080.30 371
16081.49 352
16082.69 372
16083.89 381
16085.09 377
16086.29 335
16087.48 354
16088.68 375
16089.88 337
16091.08 335
16092.28 362
16093.48 342
16094.67 347
16095.87 376
16097.07 371
16098.27 351
16099.47 348
16100.67 358
16101.87 348
16103.06 365
16104.26 353
16105.46 365
16106.66 351
16107.86 348
16109.06 348
16110.26 331
16111.46 362
16112.66 372
16113.86 352
16115.05 344
16116.25 326
16117.45 330
16118.65 327
16119.85 351
16121.05 330
16122.25 343
16123.45 347
16124.65 352
16125.85 339
16127.05 323
16128.25 334
16129.45 323
16130.65 314
16131.85 319
16133.05 315
16134.25 306
16135.45 322
16136.65 322
16137.85 320
16139.05 321
16140.25 321
16141.45 322
16142.65 334
16143.85 314
16145.05 330
16146.25 299
16147.45 334
16148.65 308
16149.85 324
16151.05 332
16152.25 331
16153.45 321
16154.65 332
16155.85 349
16157.05 315
16158.25 319
16159.46 314
16160.66 302
16161.86 297
16163.06 321
16164.26 329
16165.46 334
16166.66 334
16167.86 342
16169.06 329
16170.27 334
16171.47 326
16172.67 321
16173.87 350
16175.07 307
16176.27 310
16177.47 305
16178.67 332
16179.88 341
16181.08 339
16182.28 331
16183.48 320
16184.68 334
16185.89 352
16187.09 337
16188.29 321
16189.49 326
16190.69 322
16191.90 360
16193.10 350
16194.30 341
16195.50 342
16196.70 329
16197.91 327
16199.11 319
16200.31 334
16201.51 319
16202.72 335
16203.92 331
16205.12 344
16206.32 322
16207.53 350
16208.73 345
16209.93 322
16211.13 324
16212.34 338
16213.54 342
16214.74 332
16215.95 337
16217.15 321
16218.35 353
16219.55 344
16220.76 341
16221.96 336
16223.16 338
16224.37 351
16225.57 352
16226.77 357
16227.98 347
16229.18 346
16230.38 368
16231.59 344
16232.79 353
16233.99 379
16235.20 358
16236.40 340
16237.61 339
16238.81 359
16240.01 383
16241.22 364
16242.42 348
16243.63 370
16244.83 349
16246.03 377
16247.24 366
16248.44 374
16249.65 373
16250.85 344
16252.05 355
16253.26 354
16254.46 358
16255.67 373
16256.87 377
16258.08 378
16259.28 365
16260.49 387
16261.69 398
16262.89 399
16264.10 382
16265.30 364
16266.51 370
16267.71 378
16268.92 376
16270.12 380
16271.33 388
16272.53 374
16273.74 378
16274.94 385
16276.15 338
16277.35 367
16278.56 375
16279.77 395
16280.97 356
16282.18 370
16283.38 380
16284.59 363
16285.79 353
16287.00 351
16288.20 367
16289.41 389
16290.61 350
16291.82 355
16293.03 363
16294.23 360
16295.44 343
16296.64 351
16297.85 368
16299.06 365
16300.26 388
16301.47 378
16302.67 376
16303.88 353
16305.09 385
16306.29 374
16307.50 404
16308.71 383
16309.91 380
16311.12 376
16312.33 374
16313.53 368
16314.74 363
16315.95 360
16317.15 356
16318.36 372
16319.57 360
16320.77 351
16321.98 366
16323.19 361
16324.39 348
16325.60 348
16326.81 367
16328.01 328
16329.22 324
16330.43 308
16331.64 329
16332.84 329
16334.05 350
16335.26 330
16336.47 336
16337.67 322
16338.88 346
16340.09 335
16341.30 340
16342.50 335
16343.71 314
16344.92 305
16346.13 327
16347.33 316
16348.54 313
16349.75 308
16350.96 321
16352.17 326
16353.37 312
16354.58 324
16355.79 325
16357.00 316
16358.21 296
16359.41 325
16360.62 338
16361.83 301
16363.04 290
16364.25 314
16365.46 318
16366.67 300
16367.87 310
16369.08 303
16370.29 295
16371.50 321
16372.71 320
16373.92 300
16375.13 308
16376.34 310
16377.54 351
16378.75 334
16379.96 316
16381.17 315
16382.38 309
16383.59 330
16384.80 297
16386.01 294
16387.22 305
16388.43 327
16389.64 310
16390.85 322
16392.05 319
16393.26 326
16394.47 321
16395.68 303
16396.89 330
16398.10 304
16399.31 311
16400.52 308
16401.73 300
16402.94 298
16404.15 319
16405.36 313
16406.57 292
16407.78 331
16408.99 316
16410.20 313
16411.41 309
16412.62 319
16413.83 318
16415.04 307
16416.25 291
16417.46 285
16418.67 304
16419.88 289
16421.10 315
16422.31 307
16423.52 320
16424.73 325
16425.94 312
16427.15 307
16428.36 296
16429.57 306
16430.78 303
16431.99 346
16433.20 324
16434.41 311
16435.63 309
16436.84 311
16438.05 328
16439.26 299
16440.47 292
16441.68 322
16442.89 290
16444.10 319
16445.32 314
16446.53 299
16447.74 289
16448.95 319
16450.16 327
16451.37 305
16452.59 307
16453.80 303
16455.01 308
16456.22 313
16457.43 302
16458.64 316
16459.86 336
16461.07 299
16462.28 307
16463.49 323
16464.70 323
16465.92 297
16467.13 306
16468.34 310
16469.55 288
16470.77 299
16471.98 292
16473.19 307
16474.40 275
16475.62 302
16476.83 285
16478.04 300
16479.25 284
16480.47 262
16481.68 305
16482.89 285
16484.11 311
16485.32 316
16486.53 298
16487.74 324
16488.96 300
16490.17 300
16491.38 283
16492.60 278
16493.81 288
16495.02 300
16496.24 305
16497.45 267
16498.66 291
16499.88 312
16501.09 339
16502.30 286
16503.52 310
16504.73 295
16505.94 278
16507.16 289
16508.37 289
16509.59 314
16510.80 324
16512.01 294
16513.23 300
16514.44 284
16515.66 283
16516.87 323
16518.08 312
16519.30 322
16520.51 288
16521.73 303
16522.94 321
16524.16 325
16525.37 301
16526.58 316
16527.80 329
16529.01 319
16530.23 322
16531.44 321
16532.66 319
16533.87 303
16535.09 320
16536.30 325
16537.52 317
16538.73 298
16539.95 322
16541.16 287
16542.38 314
16543.59 294
16544.81 342
16546.02 346
16547.24 339
16548.45 326
16549.67 331
16550.88 321
16552.10 310
16553.31 332
16554.53 319
16555.74 327
16556.96 321
16558.18 315
16559.39 322
16560.61 341
16561.82 328
16563.04 329
16564.25 333
16565.47 341
16566.69 322
16567.90 337
16569.12 310
16570.33 308
16571.55 357
16572.77 342
16573.98 355
16575.20 319
16576.41 323
16577.63 343
16578.85 342
16580.06 309
16581.28 335
16582.50 310
16583.71 353
16584.93 352
16586.15 318
16587.36 331
16588.58 309
16589.80 319
16591.01 338
16592.23 324
16593.45 329
16594.66 295
16595.88 307
16597.10 312
16598.32 325
16599.53 318
16600.75 300
16601.97 276
16603.18 333
16604.40 326
16605.62 302
16606.84 289
16608.05 307
16609.27 316
16610.49 286
16611.71 290
16612.92 291
16614.14 272
16615.36 290
16616.58 268
16617.79 294
16619.01 278
16620.23 291
16621.45 292
16622.67 292
16623.88 278
16625.10 259
16626.32 300
16627.54 297
16628.76 292
16629.97 295
16631.19 308
16632.41 299
16633.63 296
16634.85 284
16636.07 285
16637.29 283
16638.50 296
16639.72 311
16640.94 280
16642.16 278
16643.38 265
16644.60 280
16645.82 261
16647.03 279
16648.25 276
16649.47 295
16650.69 280
16651.91 282
16653.13 278
16654.35 314
16655.57 281
16656.79 284
16658.01 278
16659.23 288
16660.45 275
16661.66 273
16662.88 288
16664.10 243
16665.32 270
16666.54 270
16667.76 287
16668.98 258
16670.20 283
16671.42 276
16672.64 277
16673.86 271
16675.08 257
16676.30 260
16677.52 284
16678.74 276
16679.96 261
16681.18 285
16682.40 271
16683.62 290
16684.84 262
16686.06 287
16687.28 257
16688.50 260
16689.72 267
16690.94 265
16692.16 265
16693.39 286
16694.61 274
16695.83 303
16697.05 255
16698.27 258
16699.49 273
16700.71 275
16701.93 272
16703.15 274
16704.37 278
16705.59 245
16706.81 274
16708.04 269
16709.26 288
16710.48 249
16711.70 276
16712.92 272
16714.14 244
16715.36 259
16716.58 268
16717.81 260
16719.03 254
16720.25 255
16721.47 267
16722.69 274
16723.91 272
16725.14 265
16726.36 236
16727.58 245
16728.80 264
16730.02 258
16731.24 239
16732.47 259
16733.69 242
16734.91 245
16736.13 263
16737.36 268
16738.58 247
16739.80 224
16741.02 270
16742.24 248
16743.47 253
16744.69 265
16745.91 292
16747.13 256
16748.36 274
16749.58 279
16750.80 250
16752.02 266
16753.25 262
16754.47 244
16755.69 252
16756.92 250
16758.14 256
16759.36 252
16760.59 250
16761.81 251
16763.03 264
16764.25 269
16765.48 257
16766.70 254
16767.92 255
16769.15 276
16770.37 249
16771.59 255
16772.82 290
16774.04 279
16775.27 280
16776.49 261
16777.71 248
16778.94 243
16780.16 277
16781.38 255
16782.61 256
16783.83 243
16785.06 261
16786.28 276
16787.50 281
16788.73 269
16789.95 259
16791.18 269
16792.40 268
16793.62 260
16794.85 257
16796.07 270
16797.30 262
16798.52 268
16799.75 258
16800.97 277
16802.19 250
16803.42 293
16804.64 264
16805.87 269
16807.09 262
16808.32 273
16809.54 287
16810.77 279
16811.99 277
16813.22 257
16814.44 275
16815.67 267
16816.89 273
16818.12 265
16819.34 252
16820.57 259
16821.79 271
16823.02 278
16824.24 290
16825.47 283
16826.70 292
16827.92 261
16829.15 253
16830.37 271
16831.60 278
16832.82 294
16834.05 268
16835.27 272
16836.50 274
16837.73 282
16838.95 274
16840.18 301
16841.40 305
16842.63 283
16843.86 285
16845.08 285
16846.31 298
16847.53 290
16848.76 282
16849.99 281
16851.21 298
16852.44 314
16853.67 321
16854.89 309
16856.12 307
16857.35 303
16858.57 317
16859.80 325
16861.03 326
16862.25 299
16863.48 315
16864.71 322
16865.93 352
16867.16 342
16868.39 339
16869.61 334
16870.84 322
16872.07 318
16873.30 340
16874.52 332
16875.75 313
16876.98 356
16878.20 355
16879.43 327
16880.66 319
16881.89 362
16883.11 366
16884.34 342
16885.57 338
16886.80 342
16888.02 366
16889.25 356
16890.48 343
16891.71 336
16892.94 351
16894.16 359
16895.39 345
16896.62 351
16897.85 354
16899.08 328
16900.30 353
16901.53 368
16902.76 328
16903.99 333
16905.22 337
16906.45 349
16907.67 324
16908.90 318
16910.13 323
16911.36 348
16912.59 310
16913.82 319
16915.04 309
16916.27 330
16917.50 347
16918.73 355
16919.96 344
16921.19 342
16922.42 332
16923.65 318
16924.88 307
16926.10 325
16927.33 327
16928.56 320
16929.79 321
16931.02 321
16932.25 321
16933.48 317
16934.71 315
16935.94 314
16937.17 317
16938.40 317
16939.63 302
16940.86 326
16942.09 350
16943.32 304
16944.55 335
16945.78 329
16947.01 312
16948.24 312
16949.47 306
16950.70 321
16951.93 327
16953.16 342
16954.39 326
16955.62 327
16956.85 316
16958.08 297
16959.31 323
16960.54 328
16961.77 312
16963.00 305
16964.23 303
16965.46 314
16966.69 292
16967.92 315
16969.15 312
16970.38 334
16971.61 304
16972.84 277
16974.07 326
16975.30 303
16976.54 287
16977.77 297
16979.00 301
16980.23 267
16981.46 284
16982.69 285
16983.92 287
16985.15 269
16986.38 268
16987.62 297
16988.85 292
16990.08 281
16991.31 255
16992.54 313
16993.77 269
16995.00 274
16996.24 271
16997.47 307
16998.70 276
16999.93 277
17001.16 283
17002.39 269
17003.63 262
17004.86 259
17006.09 273
17007.32 272
17008.55 271
17009.79 276
17011.02 282
17012.25 290
17013.48 281
17014.72 265
17015.95 291
17017.18 280
17018.41 268
17019.64 286
17020.88 265
17022.11 263
17023.34 268
17024.58 284
17025.81 296
17027.04 269
17028.27 277
17029.51 288
17030.74 281
17031.97 281
17033.21 298
17034.44 283
17035.67 265
17036.90 258
17038.14 252
17039.37 264
17040.60 243
17041.84 284
17043.07 268
17044.30 267
17045.54 265
17046.77 272
17048.00 272
17049.24 268
17050.47 263
17051.70 284
17052.94 267
17054.17 270
17055.41 261
17056.64 263
17057.87 277
17059.11 266
17060.34 262
17061.58 241
17062.81 270
17064.04 248
17065.28 261
17066.51 247
17067.75 276
17068.98 231
17070.21 259
17071.45 268
17072.68 228
17073.92 231
17075.15 241
17076.39 255
17077.62 244
17078.86 262
17080.09 250
17081.33 249
17082.56 244
17083.80 249
17085.03 258
17086.26 236
17087.50 216
17088.73 265
17089.97 249
17091.20 229
17092.44 254
17093.68 258
17094.91 265
17096.15 222
17097.38 242
17098.62 248
17099.85 242
17101.09 227
17102.32 225
17103.56 226
17104.79 242
17106.03 245
17107.26 243
17108.50 238
17109.74 225
17110.97 260
17112.21 238
17113.44 263
17114.68 247
17115.92 254
17117.15 229
17118.39 254
17119.62 238
17120.86 263
17122.10 223
17123.33 224
17124.57 238
17125.80 254
17127.04 202
17128.28 227
17129.51 236
17130.75 245
17131.99 217
17133.22 198
17134.46 242
17135.70 242
17136.93 219
17138.17 210
17139.41 219
17140.64 221
17141.88 219
17143.12 229
17144.35 248
17145.59 238
17146.83 230
17148.07 239
17149.30 254
17150.54 218
17151.78 203
17153.02 218
17154.25 220
17155.49 219
17156.73 232
17157.96 253
17159.20 234
17160.44 224
17161.68 226
17162.92 228
17164.15 231
17165.39 208
17166.63 215
17167.87 228
17169.10 203
17170.34 191
17171.58 231
17172.82 207
17174.06 210
17175.29 209
17176.53 241
17177.77 220
17179.01 224
17180.25 226
17181.49 243
17182.72 218
17183.96 216
17185.20 208
17186.44 217
17187.68 231
17188.92 208
17190.15 229
17191.39 205
17192.63 220
17193.87 233
17195.11 227
17196.35 211
17197.59 218
17198.83 220
17200.07 231
17201.30 224
17202.54 227
17203.78 233
17205.02 227
17206.26 202
17207.50 198
17208.74 226
17209.98 205
17211.22 212
17212.46 215
17213.70 239
17214.94 226
17216.18 205
17217.42 218
17218.66 229
17219.90 205
17221.14 215
17222.38 238
17223.62 220
17224.86 200
17226.10 201
17227.34 227
17228.58 217
17229.82 209
17231.06 220
17232.30 214
17233.54 190
17234.78 203
17236.02 190
17237.26 209
17238.50 211
17239.74 207
17240.98 222
17242.22 221
17243.46 229
17244.70 189
17245.94 197
17247.18 194
17248.42 200
17249.66 208
17250.90 213
17252.14 210
17253.39 225
17254.63 228
17255.87 216
17257.11 201
17258.35 202
17259.59 213
17260.83 195
17262.07 220
17263.31 188
17264.56 181
17265.80 198
17267.04 198
17268.28 203
17269.52 211
17270.76 191
17272.00 203
17273.25 181
17274.49 194
17275.73 195
17276.97 204
17278.21 216
17279.45 199
17280.70 191
17281.94 216
17283.18 212
17284.42 216
17285.66 188
17286.91 191
17288.15 195
17289.39 192
17290.63 203
17291.88 197
17293.12 195
17294.36 203
17295.60 214
17296.85 186
17298.09 198
17299.33 194
17300.57 210
17301.82 221
17303.06 206
17304.30 181
17305.54 212
17306.79 208
17308.03 199
17309.27 201
17310.52 176
17311.76 195
17313.00 209
17314.25 189
17315.49 193
17316.73 211
17317.97 212
17319.22 198
17320.46 218
17321.71 219
17322.95 215
17324.19 207
17325.44 210
17326.68 198
17327.92 216
17329.17 204
17330.41 207
17331.65 222
17332.90 195
17334.14 182
17335.39 211
17336.63 200
17337.87 189
17339.12 205
17340.36 179
17341.61 208
17342.85 203
17344.09 189
17345.34 185
17346.58 207
17347.83 213
17349.07 202
17350.32 214
17351.56 190
17352.80 192
17354.05 216
17355.29 179
17356.54 193
17357.78 195
17359.03 219
17360.27 189
17361.52 203
17362.76 178
17364.01 184
17365.25 209
17366.50 208
17367.74 209
17368.99 205
17370.23 201
17371.48 217
17372.72 195
17373.97 198
17375.21 179
17376.46 185
17377.70 220
17378.95 212
17380.19 218
17381.44 188
17382.69 193
17383.93 192
17385.18 185
17386.42 186
17387.67 199
17388.91 197
17390.16 193
17391.41 198
17392.65 202
17393.90 186
17395.14 205
17396.39 216
17397.64 210
17398.88 204
17400.13 201
17401.37 214
17402.62 204
17403.87 210
17405.11 202
17406.36 198
17407.61 210
17408.85 194
17410.10 205
17411.35 211
17412.59 188
17413.84 213
17415.09 200
17416.33 201
17417.58 216
17418.83 202
17420.07 223
17421.32 201
17422.57 214
17423.82 223
17425.06 211
17426.31 214
17427.56 214
17428.80 189
17430.05 196
17431.30 190
17432.55 213
17433.79 235
17435.04 191
17436.29 190
17437.54 204
17438.78 204
17440.03 222
17441.28 201
17442.53 190
17443.77 208
17445.02 218
17446.27 224
17447.52 214
17448.77 214
17450.01 202
17451.26 205
17452.51 236
17453.76 189
17455.01 204
17456.25 212
17457.50 233
17458.75 214
17460.00 209
17461.25 211
17462.50 225
17463.74 212
17464.99 225
17466.24 217
17467.49 201
17468.74 220
17469.99 191
17471.24 222
17472.49 193
17473.73 208
17474.98 207
17476.23 219
17477.48 206
17478.73 208
17479.98 218
17481.23 222
17482.48 198
17483.73 192
17484.98 223
17486.23 218
17487.47 202
17488.72 222
17489.97 218
17491.22 213
17492.47 222
17493.72 211
17494.97 225
17496.22 209
17497.47 225
17498.72 217
17499.97 214
17501.22 208
17502.47 226
17503.72 226
17504.97 193
17506.22 217
17507.47 238
17508.72 233
17509.97 207
17511.22 218
17512.47 234
17513.72 230
17514.97 227
17516.22 203
17517.47 217
17518.72 219
17519.97 231
17521.22 220
17522.47 216
17523.72 216
17524.98 195
17526.23 233
17527.48 232
17528.73 225
17529.98 208
17531.23 228
17532.48 243
17533.73 200
17534.98 209
17536.23 213
17537.48 199
17538.74 219
17539.99 220
17541.24 221
17542.49 211
17543.74 222
17544.99 212
17546.24 236
17547.50 228
17548.75 229
17550.00 232
17551.25 244
17552.50 238
17553.75 229
17555.01 204
17556.26 230
17557.51 217
17558.76 226
17560.01 209
17561.26 226
17562.52 209
17563.77 221
17565.02 233
17566.27 204
17567.53 213
17568.78 219
17570.03 240
17571.28 223
17572.53 231
17573.79 234
17575.04 227
17576.29 209
17577.54 230
17578.80 209
17580.05 215
17581.30 240
17582.56 221
17583.81 254
17585.06 220
17586.31 229
17587.57 246
17588.82 238
17590.07 234
17591.33 241
17592.58 225
17593.83 242
17595.08 222
17596.34 210
17597.59 239
17598.84 234
17600.10 230
17601.35 232
17602.61 248
17603.86 238
17605.11 243
17606.37 249
17607.62 230
17608.87 237
17610.13 237
17611.38 232
17612.63 238
17613.89 253
17615.14 256
17616.40 235
17617.65 244
17618.90 240
17620.16 243
17621.41 232
17622.67 215
17623.92 250
17625.17 238
17626.43 244
17627.68 233
17628.94 229
17630.19 224
17631.45 253
17632.70 229
17633.96 245
17635.21 226
17636.47 232
17637.72 252
17638.97 235
17640.23 227
17641.48 214
17642.74 235
17643.99 248
17645.25 228
17646.50 245
17647.76 243
17649.01 243
17650.27 222
17651.52 245
17652.78 238
17654.04 214
17655.29 225
17656.55 222
17657.80 251
17659.06 248
17660.31 238
17661.57 239
17662.82 213
17664.08 221
17665.33 231
17666.59 217
17667.85 246
17669.10 210
17670.36 244
17671.61 214
17672.87 214
17674.13 226
17675.38 228
17676.64 196
17677.89 210
17679.15 226
17680.41 221
17681.66 224
17682.92 207
17684.18 234
17685.43 232
17686.69 235
17687.95 217
17689.20 213
17690.46 240
17691.71 224
17692.97 234
17694.23 226
17695.49 226
17696.74 226
17698.00 236
17699.26 207
17700.51 210
17701.77 212
17703.03 242
17704.28 222
17705.54 221
17706.80 219
17708.06 234
17709.31 221
17710.57 219
17711.83 215
17713.08 205
17714.34 217
17715.60 220
17716.86 235
17718.11 206
17719.37 206
17720.63 205
17721.89 228
17723.15 220
17724.40 226
17725.66 201
17726.92 233
17728.18 240
17729.43 222
17730.69 226
17731.95 204
17733.21 205
17734.47 195
17735.73 236
17736.98 209
17738.24 225
17739.50 225
17740.76 229
17742.02 206
17743.28 196
17744.53 215
17745.79 195
17747.05 212
17748.31 225
17749.57 205
17750.83 222
17752.09 216
17753.34 193
17754.60 211
17755.86 208
17757.12 197
17758.38 201
17759.64 209
17760.90 185
17762.16 197
17763.42 192
17764.68 210
17765.94 201
17767.19 221
17768.45 198
17769.71 202
17770.97 193
17772.23 191
17773.49 202
17774.75 201
17776.01 209
17777.27 193
17778.53 190
17779.79 198
17781.05 204
17782.31 196
17783.57 226
17784.83 211
17786.09 205
17787.35 212
17788.61 216
17789.87 185
17791.13 186
17792.39 205
17793.65 188
17794.91 201
17796.17 186
17797.43 201
17798.69 200
17799.95 187
17801.21 183
17802.47 200
17803.73 189
17805.00 189
17806.26 194
17807.52 194
17808.78 187
17810.04 200
17811.30 194
17812.56 178
17813.82 202
17815.08 191
17816.34 188
17817.60 171
17818.87 186
17820.13 188
17821.39 186
17822.65 201
17823.91 209
17825.17 198
17826.43 182
17827.69 193
17828.96 187
17830.22 200
17831.48 204
17832.74 212
17834.00 190
17835.26 193
17836.53 184
17837.79 201
17839.05 182
17840.31 182
17841.57 184
17842.84 187
17844.10 190
17845.36 194
17846.62 174
17847.88 170
17849.15 193
17850.41 193
17851.67 203
17852.93 182
17854.20 191
17855.46 194
17856.72 199
17857.98 182
17859.25 181
17860.51 159
17861.77 173
17863.03 186
17864.30 186
17865.56 181
17866.82 185
17868.09 179
17869.35 197
17870.61 178
17871.87 186
17873.14 182
17874.40 176
17875.66 203
17876.93 205
17878.19 158
17879.45 186
17880.72 179
17881.98 187
17883.24 178
17884.51 178
17885.77 203
17887.03 195
17888.30 179
17889.56 188
17890.83 194
17892.09 199
17893.35 174
17894.62 178
17895.88 186
17897.14 195
17898.41 189
17899.67 193
17900.94 171
17902.20 166
17903.46 183
17904.73 198
17905.99 188
17907.26 186
17908.52 184
17909.79 189
17911.05 188
17912.32 168
17913.58 159
17914.84 185
17916.11 193
17917.37 180
17918.64 196
17919.90 195
17921.17 186
17922.43 166
17923.70 186
17924.96 191
17926.23 191
17927.49 173
17928.76 183
17930.02 185
17931.29 179
17932.55 179
17933.82 188
17935.08 175
17936.35 173
17937.61 181
17938.88 167
17940.14 185
17941.41 183
17942.68 172
17943.94 198
17945.21 194
17946.47 168
17947.74 183
17949.00 184
17950.27 186
17951.54 195
17952.80 186
17954.07 186
17955.33 188
17956.60 174
17957.87 199
17959.13 176
17960.40 164
17961.66 178
17962.93 185
17964.20 179
17965.46 182
17966.73 168
17968.00 178
17969.26 177
17970.53 183
17971.80 186
17973.06 185
17974.33 188
17975.60 173
17976.86 181
17978.13 181
17979.40 173
17980.66 185
17981.93 168
17983.20 164
17984.46 173
17985.73 184
17987.00 178
17988.26 179
17989.53 187
17990.80 176
17992.07 180
17993.33 208
17994.60 176
17995.87 180
17997.14 186
17998.40 175
17999.67 186
18000.94 158
18002.21 181
18003.47 188
18004.74 187
18006.01 184
18007.28 187
18008.55 169
18009.81 179
18011.08 185
18012.35 177
18013.62 196
18014.89 160
18016.15 180
18017.42 195
18018.69 187
18019.96 186
18021.23 190
18022.49 186
18023.76 206
18025.03 180
18026.30 179
18027.57 185
18028.84 179
18030.11 155
18031.37 184
18032.64 202
18033.91 179
18035.18 177
18036.45 203
18037.72 174
18038.99 188
18040.26 176
18041.53 178
18042.79 180
18044.06 173
18045.33 188
18046.60 177
18047.87 168
18049.14 170
18050.41 182
18051.68 194
18052.95 205
18054.22 169
18055.49 184
18056.76 173
18058.03 188
18059.30 181
18060.57 189
18061.84 187
18063.11 176
18064.38 203
18065.65 189
18066.92 192
18068.19 180
18069.46 206
18070.73 191
18072.00 184
18073.27 177
18074.54 184
18075.81 179
18077.08 192
18078.35 187
18079.62 167
18080.89 178
18082.16 199
18083.43 198
18084.70 181
18085.97 186
18087.24 201
18088.51 203
18089.78 182
18091.05 177
18092.32 174
18093.59 178
18094.87 187
18096.14 160
18097.41 184
18098.68 179
18099.95 192
18101.22 184
18102.49 191
18103.76 159
18105.03 209
18106.31 157
18107.58 199
18108.85 197
18110.12 193
18111.39 191
18112.66 204
18113.93 180
18115.21 178
18116.48 210
18117.75 192
18119.02 165
18120.29 190
18121.56 199
18122.84 178
18124.11 197
18125.38 171
18126.65 200
18127.92 191
18129.20 185
18130.47 190
18131.74 195
18133.01 179
18134.29 181
18135.56 189
18136.83 182
18138.10 167
18139.38 155
18140.65 200
18141.92 191
18143.19 195
18144.47 195
18145.74 193
18147.01 189
18148.28 182
18149.56 184
18150.83 178
18152.10 162
18153.38 154
18154.65 167
18155.92 166
18157.19 193
18158.47 180
18159.74 180
18161.01 177
18162.29 171
18163.56 183
18164.83 190
18166.11 178
18167.38 172
18168.65 174
18169.93 179
18171.20 189
18172.48 179
18173.75 178
18175.02 181
18176.30 182
18177.57 185
18178.84 208
18180.12 193
18181.39 183
18182.67 172
18183.94 194
18185.21 189
18186.49 190
18187.76 177
18189.04 181
18190.31 153
18191.59 166
18192.86 171
18194.13 160
18195.41 177
18196.68 190
18197.96 193
18199.23 169
18200.51 189
18201.78 174
18203.06 174
18204.33 181
18205.61 185
18206.88 180
18208.16 175
18209.43 169
18210.71 178
18211.98 174
18213.26 187
18214.53 171
18215.81 165
18217.08 171
18218.36 186
18219.63 191
18220.91 190
18222.18 182
18223.46 180
18224.73 201
18226.01 195
18227.28 175
18228.56 180
18229.84 180
18231.11 176
18232.39 171
18233.66 173
18234.94 175
18236.21 195
18237.49 202
18238.77 191
18240.04 177
18241.32 178
18242.59 194
18243.87 183
18245.15 177
18246.42 180
18247.70 198
18248.98 186
18250.25 206
18251.53 194
18252.81 202
18254.08 182
18255.36 191
18256.63 208
18257.91 169
18259.19 180
18260.46 179
18261.74 178
18263.02 212
18264.30 201
18265.57 193
18266.85 189
18268.13 182
18269.40 196
18270.68 204
18271.96 186
18273.23 189
18274.51 190
18275.79 191
18277.07 201
18278.34 193
18279.62 183
18280.90 186
18282.18 197
18283.45 201
18284.73 183
18286.01 173
18287.29 188
18288.56 192
18289.84 204
18291.12 172
18292.40 169
18293.68 204
18294.95 193
18296.23 195
18297.51 183
18298.79 168
18300.07 190
18301.34 184
18302.62 210
18303.90 180
18305.18 171
18306.46 180
18307.74 192
18309.01 193
18310.29 176
18311.57 205
18312.85 206
18314.13 191
18315.41 205
18316.69 184
18317.96 193
18319.24 189
18320.52 216
18321.80 192
18323.08 187
18324.36 199
18325.64 209
18326.92 215
18328.20 187
18329.47 198
18330.75 194
18332.03 209
18333.31 180
18334.59 180
18335.87 195
18337.15 200
18338.43 207
18339.71 183
18340.99 171
18342.27 187
18343.55 178
18344.83 196
18346.11 193
18347.39 188
18348.67 201
18349.95 178
18351.23 195
18352.51 168
18353.79 187
18355.07 198
18356.35 205
18357.63 188
18358.91 181
18360.19 177
18361.47 187
18362.75 191
18364.03 214
18365.31 180
18366.59 191
18367.87 182
18369.15 202
18370.43 178
18371.71 177
18372.99 196
18374.27 200
18375.55 213
18376.83 200
18378.12 195
18379.40 195
18380.68 205
18381.96 175
18383.24 168
18384.52 178
18385.80 179
18387.08 193
18388.36 199
18389.65 206
18390.93 184
18392.21 162
18393.49 197
18394.77 190
18396.05 167
18397.33 178
18398.62 180
18399.90 167
18401.18 188
18402.46 170
18403.74 199
18405.02 182
18406.31 177
18407.59 182
18408.87 194
18410.15 184
18411.43 194
18412.72 183
18414.00 171
18415.28 183
18416.56 194
18417.84 180
18419.13 181
18420.41 183
18421.69 179
18422.97 183
18424.26 151
18425.54 173
18426.82 198
18428.10 189
18429.39 193
18430.67 190
18431.95 188
18433.23 182
18434.52 177
18435.80 183
18437.08 195
18438.37 180
18439.65 174
18440.93 171
18442.22 191
18443.50 160
18444.78 183
18446.06 185
18447.35 197
18448.63 177
18449.91 194
18451.20 186
18452.48 184
18453.76 190
18455.05 193
18456.33 210
18457.62 167
18458.90 176
18460.18 176
18461.47 181
18462.75 162
18464.03 184
18465.32 171
18466.60 167
18467.89 155
18469.17 171
18470.45 176
18471.74 178
18473.02 182
18474.31 174
18475.59 178
18476.88 171
18478.16 196
18479.44 178
18480.73 182
18482.01 170
18483.30 184
18484.58 198
18485.87 184
18487.15 167
18488.44 195
18489.72 176
18491.01 179
18492.29 162
18493.58 183
18494.86 208
18496.15 199
18497.43 200
18498.72 164
18500.00 168
18501.29 181
18502.57 209
18503.86 191
18505.14 182
18506.43 192
18507.71 194
18509.00 177
18510.28 179
18511.57 174
18512.85 188
18514.14 198
18515.42 186
18516.71 182
18518.00 173
18519.28 166
18520.57 175
18521.85 191
18523.14 188
18524.43 172
18525.71 192
18527.00 181
18528.28 180
18529.57 188
18530.86 173
18532.14 213
18533.43 213
18534.71 184
18536.00 185
18537.29 198
18538.57 187
18539.86 203
18541.15 183
18542.43 180
18543.72 203
18545.01 189
18546.29 183
18547.58 193
18548.87 174
18550.15 188
18551.44 217
18552.73 187
18554.01 177
18555.30 205
18556.59 203
18557.88 191
18559.16 182
18560.45 177
18561.74 186
18563.02 204
18564.31 205
18565.60 181
18566.89 177
18568.17 177
18569.46 188
18570.75 194
18572.04 185
18573.32 171
18574.61 181
18575.90 195
18577.19 174
18578.48 182
18579.76 194
18581.05 196
18582.34 176
18583.63 181
18584.92 186
18586.20 190
18587.49 172
18588.78 192
18590.07 201
18591.36 189
18592.64 189
18593.93 212
18595.22 203
18596.51 171
18597.80 172
18599.09 183
18600.38 197
18601.66 179
18602.95 190
18604.24 198
18605.53 199
18606.82 189
18608.11 161
18609.40 217
18610.69 194
18611.98 213
18613.26 219
18614.55 205
18615.84 200
18617.13 194
18618.42 223
18619.71 211
18621.00 196
18622.29 194
18623.58 167
18624.87 196
18626.16 201
18627.45 210
18628.74 186
18630.03 190
18631.32 185
18632.61 192
18633.89 187
18635.18 203
18636.47 184
18637.76 196
18639.05 173
18640.34 192
18641.63 180
18642.92 188
18644.21 193
18645.50 175
18646.79 190
18648.09 210
18649.38 197
18650.67 180
18651.96 181
18653.25 196
18654.54 168
18655.83 196
18657.12 184
18658.41 197
18659.70 187
18660.99 198
18662.28 189
18663.57 182
18664.86 180
18666.15 164
18667.44 170
18668.74 165
18670.03 156
18671.32 176
18672.61 161
18673.90 180
18675.19 178
18676.48 166
18677.77 180
18679.06 172
18680.36 187
18681.65 194
18682.94 180
18684.23 167
18685.52 162
18686.81 181
18688.11 180
18689.40 181
18690.69 190
18691.98 186
18693.27 174
18694.56 175
18695.86 164
18697.15 160
18698.44 165
18699.73 164
18701.02 180
18702.32 170
18703.61 174
18704.90 162
18706.19 169
18707.48 172
18708.78 161
18710.07 175
18711.36 174
18712.65 191
18713.95 185
18715.24 177
18716.53 158
18717.83 183
18719.12 182
18720.41 172
18721.70 174
18723.00 181
18724.29 189
18725.58 162
18726.87 165
18728.17 177
18729.46 165
18730.75 172
18732.05 172
18733.34 179
18734.63 180
18735.93 178
18737.22 201
18738.51 189
18739.81 185
18741.10 175
18742.39 189
18743.69 183
18744.98 173
18746.27 151
18747.57 171
18748.86 173
18750.16 165
18751.45 174
18752.74 181
18754.04 164
18755.33 185
18756.63 168
18757.92 172
18759.21 184
18760.51 169
18761.80 180
18763.10 166
18764.39 180
18765.69 181
18766.98 181
18768.27 182
18769.57 173
18770.86 174
18772.16 172
18773.45 152
18774.75 163
18776.04 187
18777.34 181
18778.63 158
18779.93 160
18781.22 184
18782.52 178
18783.81 157
18785.11 166
18786.40 163
18787.70 174
18788.99 156
18790.29 172
18791.58 172
18792.88 164
18794.17 177
18795.47 166
18796.76 166
18798.06 178
18799.35 170
18800.65 189
18801.94 157
18803.24 177
18804.54 171
18805.83 183
18807.13 170
18808.42 158
18809.72 180
18811.01 165
18812.31 187
18813.61 165
18814.90 166
18816.20 161
18817.49 164
18818.79 174
18820.09 173
18821.38 165
18822.68 162
18823.98 181
18825.27 175
18826.57 168
18827.87 163
18829.16 169
18830.46 188
18831.75 187
18833.05 186
18834.35 169
18835.64 171
18836.94 178
18838.24 193
18839.54 185
18840.83 175
18842.13 156
18843.43 182
18844.72 172
18846.02 175
18847.32 168
18848.61 175
18849.91 160
18851.21 157
18852.51 176
18853.80 175
18855.10 171
18856.40 173
18857.70 179
18858.99 176
18860.29 170
18861.59 182
18862.89 185
18864.18 168
18865.48 186
18866.78 181
18868.08 166
18869.38 177
18870.67 178
18871.97 170
18873.27 169
18874.57 180
18875.87 173
18877.16 169
18878.46 191
18879.76 187
18881.06 166
18882.36 172
18883.66 182
18884.95 171
18886.25 153
18887.55 163
18888.85 176
18890.15 194
18891.45 170
18892.75 184
18894.04 181
18895.34 186
18896.64 171
18897.94 179
18899.24 171
18900.54 178
18901.84 168
18903.14 173
18904.44 155
18905.74 159
18907.03 176
18908.33 172
18909.63 162
18910.93 188
18912.23 177
18913.53 180
18914.83 161
18916.13 172
18917.43 162
18918.73 192
18920.03 175
18921.33 151
18922.63 195
18923.93 159
18925.23 148
18926.53 167
18927.83 160
18929.13 174
18930.43 173
18931.73 160
18933.03 171
18934.33 164
18935.63 168
18936.93 166
18938.23 161
18939.53 166
18940.83 185
18942.13 171
18943.43 165
18944.73 160
18946.03 172
18947.33 169
18948.63 162
18949.93 184
18951.23 168
18952.53 166
18953.84 163
18955.14 162
18956.44 169
18957.74 158
18959.04 178
18960.34 178
18961.64 168
18962.94 153
18964.24 184
18965.54 172
18966.85 180
18968.15 187
18969.45 179
18970.75 173
18972.05 173
18973.35 171
18974.65 183
18975.96 163
18977.26 159
18978.56 158
18979.86 147
18981.16 167
18982.46 147
18983.77 152
18985.07 177
18986.37 174
18987.67 159
18988.97 165
18990.28 154
18991.58 172
18992.88 171
18994.18 192
18995.49 173
18996.79 162
18998.09 160
18999.39 172
19000.69 170
19002.00 164
19003.30 168
19004.60 158
19005.90 160
19007.21 169
19008.51 176
19009.81 158
19011.12 151
19012.42 190
19013.72 189
19015.02 165
19016.33 180
19017.63 165
19018.93 177
19020.24 151
19021.54 160
19022.84 139
19024.15 190
19025.45 162
19026.75 169
19028.06 165
19029.36 150
19030.66 169
19031.97 179
19033.27 181
19034.57 167
19035.88 159
19037.18 153
19038.48 176
19039.79 172
19041.09 163
19042.40 178
19043.70 175
19045.00 169
19046.31 184
19047.61 187
19048.92 151
19050.22 162
19051.52 167
19052.83 183
19054.13 186
19055.44 173
19056.74 162
19058.05 155
19059.35 150
19060.65 146
19061.96 156
19063.26 163
19064.57 163
19065.87 159
19067.18 177
19068.48 182
19069.79 171
19071.09 162
19072.40 178
19073.70 172
19075.01 177
19076.31 172
19077.62 170
19078.92 173
19080.23 173
19081.53 162
19082.84 167
19084.14 161
19085.45 174
19086.75 169
19088.06 163
19089.36 153
19090.67 162
19091.98 178
19093.28 195
19094.59 157
19095.89 163
19097.20 166
19098.50 170
19099.81 171
19101.12 189
19102.42 186
19103.73 176
19105.03 186
19106.34 158
19107.65 167
19108.95 157
19110.26 169
19111.56 166
19112.87 149
19114.18 159
19115.48 172
19116.79 185
19118.10 185
19119.40 161
19120.71 168
19122.02 164
19123.32 188
19124.63 194
19125.94 171
19127.24 159
19128.55 184
19129.86 172
19131.16 156
19132.47 171
19133.78 153
19135.08 173
19136.39 180
19137.70 157
19139.01 168
19140.31 172
19141.62 170
19142.93 178
19144.23 168
19145.54 175
19146.85 165
19148.16 167
19149.46 163
19150.77 173
19152.08 183
19153.39 148
19154.69 164
19156.00 158
19157.31 172
19158.62 179
19159.93 172
19161.23 187
19162.54 167
19163.85 173
19165.16 172
19166.47 186
19167.77 161
19169.08 158
19170.39 175
19171.70 159
19173.01 166
19174.32 162
19175.62 175
19176.93 171
19178.24 140
19179.55 157
19180.86 164
19182.17 177
19183.48 160
19184.78 167
19186.09 155
19187.40 167
19188.71 186
19190.02 170
19191.33 149
19192.64 151
19193.95 185
19195.26 156
19196.56 164
19197.87 137
19199.18 169
19200.49 180
19201.80 168
19203.11 150
19204.42 151
19205.73 166
19207.04 170
19208.35 170
19209.66 153
19210.97 167
19212.28 165
19213.59 193
19214.90 166
19216.21 164
19217.52 139
19218.83 146
19220.14 157
19221.45 169
19222.76 150
19224.07 161
19225.38 146
19226.69 173
19228.00 173
19229.31 162
19230.62 172
19231.93 169
19233.24 172
19234.55 149
19235.86 157
19237.17 177
19238.48 163
19239.79 146
19241.10 147
19242.41 164
19243.72 174
19245.03 159
19246.35 161
19247.66 171
19248.97 154
19250.28 176
19251.59 174
19252.90 169
19254.21 188
19255.52 166
19256.83 174
19258.14 172
19259.46 169
19260.77 155
19262.08 157
19263.39 169
19264.70 164
19266.01 164
19267.32 156
19268.64 161
19269.95 155
19271.26 185
19272.57 179
19273.88 173
19275.20 173
19276.51 144
19277.82 161
19279.13 144
19280.44 156
19281.75 179
19283.07 163
19284.38 160
19285.69 161
19287.00 171
19288.32 155
19289.63 160
19290.94 148
19292.25 188
19293.57 160
19294.88 144
19296.19 145
19297.50 162
19298.82 167
19300.13 158
19301.44 162
19302.75 172
19304.07 163
19305.38 158
19306.69 165
19308.01 148
19309.32 146
19310.63 165
19311.94 177
19313.26 162
19314.57 148
19315.88 152
19317.20 151
19318.51 159
19319.82 164
19321.14 164
19322.45 155
19323.76 142
19325.08 155
19326.39 162
19327.70 152
19329.02 169
19330.33 160
19331.65 146
19332.96 157
19334.27 162
19335.59 156
19336.90 168
19338.22 161
19339.53 159
19340.84 159
19342.16 156
19343.47 148
19344.79 153
19346.10 156
19347.41 157
19348.73 179
19350.04 161
19351.36 171
19352.67 166
19353.99 165
19355.30 149
19356.62 167
19357.93 160
19359.25 160
19360.56 154
19361.87 161
19363.19 155
19364.50 140
19365.82 157
19367.13 160
19368.45 159
19369.76 149
19371.08 154
19372.39 148
19373.71 153
19375.02 160
19376.34 161
19377.66 144
19378.97 144
19380.29 163
19381.60 160
19382.92 143
19384.23 155
19385.55 152
19386.86 149
19388.18 156
19389.50 162
19390.81 168
19392.13 149
19393.44 160
19394.76 170
19396.07 159
19397.39 166
19398.71 147
19400.02 165
19401.34 165
19402.65 152
19403.97 147
19405.29 171
19406.60 149
19407.92 160
19409.24 160
19410.55 155
19411.87 167
19413.19 151
19414.50 163
19415.82 147
19417.14 176
19418.45 138
19419.77 162
19421.09 161
19422.40 140
19423.72 151
19425.04 156
19426.35 157
19427.67 162
19428.99 156
19430.30 159
19431.62 174
19432.94 155
19434.26 162
19435.57 153
19436.89 181
19438.21 161
19439.53 162
19440.84 154
19442.16 147
19443.48 151
19444.80 174
19446.11 170
19447.43 150
19448.75 146
19450.07 161
19451.38 158
19452.70 153
19454.02 165
19455.34 168
19456.66 151
19457.97 158
19459.29 167
19460.61 169
19461.93 164
19463.25 170
19464.57 163
19465.88 159
19467.20 153
19468.52 178
19469.84 139
19471.16 162
19472.48 163
19473.79 180
19475.11 164
19476.43 154
19477.75 149
19479.07 163
19480.39 168
19481.71 154
19483.03 148
19484.34 163
19485.66 164
19486.98 168
19488.30 171
19489.62 155
19490.94 157
19492.26 152
19493.58 167
19494.90 158
19496.22 137
19497.54 146
19498.86 163
19500.18 172
19501.50 142
19502.81 137
19504.13 156
19505.45 158
19506.77 159
19508.09 150
19509.41 154
19510.73 160
19512.05 152
19513.37 168
19514.69 148
19516.01 161
19517.33 151
19518.65 178
19519.97 155
19521.29 144
19522.61 155
19523.93 165
19525.25 141
19526.57 152
19527.89 160
19529.22 138
19530.54 155
19531.86 146
19533.18 156
19534.50 155
19535.82 151
19537.14 160
19538.46 184
19539.78 156
19541.10 157
19542.42 159
19543.74 159
19545.06 140
19546.39 156
19547.71 133
19549.03 139
19550.35 148
19551.67 150
19552.99 161
19554.31 145
19555.63 164
19556.96 158
19558.28 167
19559.60 142
19560.92 156
19562.24 159
19563.56 176
19564.88 152
19566.21 167
19567.53 153
19568.85 152
19570.17 157
19571.49 162
19572.82 166
19574.14 153
19575.46 163
19576.78 147
19578.10 155
19579.43 146
19580.75 161
19582.07 160
19583.39 167
19584.72 148
19586.04 165
19587.36 154
19588.68 145
19590.01 150
19591.33 150
19592.65 164
19593.97 148
19595.30 161
19596.62 151
19597.94 158
19599.26 167
19600.59 161
19601.91 150
19603.23 148
19604.56 151
19605.88 154
19607.20 147
19608.53 152
19609.85 155
19611.17 196
19612.49 164
19613.82 180
19615.14 157
19616.47 166
19617.79 156
19619.11 135
19620.44 160
19621.76 164
19623.08 165
19624.41 144
19625.73 188
19627.05 146
19628.38 175
19629.70 163
19631.03 142
19632.35 165
19633.67 143
19635.00 162
19636.32 168
19637.65 152
19638.97 150
19640.29 168
19641.62 163
19642.94 163
19644.27 142
19645.59 164
19646.92 156
19648.24 163
19649.57 178
19650.89 169
19652.21 158
19653.54 148
19654.86 173
19656.19 167
19657.51 165
19658.84 149
19660.16 180
19661.49 166
19662.81 165
19664.14 147
19665.46 185
19666.79 164
19668.11 160
19669.44 160
19670.76 170
19672.09 169
19673.41 153
19674.74 154
19676.07 164
19677.39 154
19678.72 141
19680.04 161
19681.37 155
19682.69 164
19684.02 157
19685.34 167
19686.67 171
19688.00 156
19689.32 163
19690.65 161
19691.97 155
19693.30 168
19694.63 172
19695.95 160
19697.28 151
19698.60 157
19699.93 153
19701.26 180
19702.58 170
19703.91 155
19705.24 178
19706.56 154
19707.89 153
19709.22 157
19710.54 171
19711.87 169
19713.20 161
19714.52 164
19715.85 167
19717.18 160
19718.50 163
19719.83 166
19721.16 162
19722.48 166
19723.81 167
19725.14 168
19726.47 154
19727.79 151
19729.12 152
19730.45 135
19731.77 153
19733.10 140
19734.43 161
19735.76 161
19737.08 170
19738.41 158
19739.74 170
19741.07 161
19742.39 173
19743.72 160
19745.05 164
19746.38 160
19747.71 161
19749.03 164
19750.36 174
19751.69 154
19753.02 169
19754.35 158
19755.67 158
19757.00 142
19758.33 161
19759.66 165
19760.99 156
19762.31 150
19763.64 172
19764.97 167
19766.30 159
19767.63 171
19768.96 140
19770.29 155
19771.61 186
19772.94 173
19774.27 148
19775.60 153
19776.93 153
19778.26 179
19779.59 183
19780.92 173
19782.25 156
19783.57 167
19784.90 170
19786.23 140
19787.56 188
19788.89 166
19790.22 170
19791.55 147
19792.88 148
19794.21 153
19795.54 149
19796.87 160
19798.20 161
19799.53 161
19800.86 163
19802.19 151
19803.52 161
19804.85 174
19806.18 149
19807.50 170
19808.83 161
19810.16 174
19811.49 150
19812.82 164
19814.15 164
19815.49 163
19816.82 169
19818.15 174
19819.48 173
19820.81 162
19822.14 169
19823.47 174
19824.80 175
19826.13 164
19827.46 144
19828.79 157
19830.12 162
19831.45 155
19832.78 177
19834.11 173
19835.44 151
19836.77 166
19838.10 174
19839.44 182
19840.77 161
19842.10 161
19843.43 187
19844.76 181
19846.09 168
19847.42 170
19848.75 145
19850.08 170
19851.42 161
19852.75 186
19854.08 174
19855.41 178
19856.74 149
19858.07 163
19859.40 166
19860.74 179
19862.07 156
19863.40 186
19864.73 170
19866.06 141
19867.40 160
19868.73 181
19870.06 183
19871.39 167
19872.72 171
19874.06 178
19875.39 160
19876.72 164
19878.05 174
19879.38 186
19880.72 143
19882.05 167
19883.38 153
19884.71 178
19886.05 155
19887.38 143
19888.71 176
19890.04 163
19891.38 178
19892.71 170
19894.04 178
19895.38 163
19896.71 165
19898.04 157
19899.37 161
19900.71 166
19902.04 146
19903.37 184
19904.71 178
19906.04 155
19907.37 166
19908.71 174
19910.04 168
19911.37 169
19912.71 159
19914.04 160
19915.37 167
19916.71 184
19918.04 171
19919.37 158
19920.71 158
19922.04 161
19923.37 159
19924.71 159
19926.04 169
19927.38 144
19928.71 170
19930.04 151
19931.38 155
19932.71 189
19934.05 177
19935.38 157
19936.71 155
19938.05 165
19939.38 158
19940.72 177
19942.05 154
19943.39 141
19944.72 147
19946.06 163
19947.39 172
19948.72 168
19950.06 151
19951.39 157
19952.73 179
19954.06 162
19955.40 172
19956.73 162
19958.07 169
19959.40 156
19960.74 163
19962.07 151
19963.41 156
19964.74 165
19966.08 182
19967.41 173
19968.75 162
19970.08 176
19971.42 158
19972.76 153
19974.09 179
19975.43 164
19976.76 174
19978.10 184
19979.43 186
19980.77 157
19982.10 158
19983.44 169
19984.78 171
19986.11 158
19987.45 164
19988.78 190
19990.12 183
19991.46 160
19992.79 136
19994.13 147
19995.46 163
19996.80 164
19998.14 170
19999.47 151
20000.81 163
20002.15 186
20003.48 182
20004.82 160
20006.16 166
20007.49 180
20008.83 168
20010.17 169
20011.50 154
20012.84 177
20014.18 180
20015.51 156
20016.85 179
20018.19 193
20019.52 174
20020.86 156
20022.20 189
20023.53 156
20024.87 166
20026.21 160
20027.55 164
20028.88 167
20030.22 158
20031.56 175
20032.90 177
20034.23 172
20035.57 163
20036.91 160
20038.25 166
20039.58 173
20040.92 181
20042.26 171
20043.60 182
20044.93 157
20046.27 164
20047.61 171
20048.95 185
20050.29 162
20051.62 158
20052.96 181
20054.30 191
20055.64 174
20056.98 173
20058.32 168
20059.65 181
20060.99 159
20062.33 166
20063.67 174
20065.01 179
20066.35 178
20067.68 176
20069.02 165
20070.36 166
20071.70 153
20073.04 152
20074.38 177
20075.72 172
20077.06 162
20078.40 176
20079.73 187
20081.07 180
20082.41 150
20083.75 172
20085.09 187
20086.43 189
20087.77 166
20089.11 197
20090.45 166
20091.79 180
20093.13 151
20094.47 172
20095.81 150
20097.15 170
20098.48 196
20099.82 176
20101.16 151
20102.50 166
20103.84 192
20105.18 186
20106.52 177
20107.86 166
20109.20 162
20110.54 183
20111.88 186
20113.22 182
20114.56 192
20115.90 167
20117.24 185
20118.58 187
20119.93 166
20121.27 183
20122.61 183
20123.95 186
20125.29 186
20126.63 172
20127.97 157
20129.31 210
20130.65 176
20131.99 185
20133.33 184
20134.67 194
20136.01 189
20137.35 177
20138.69 191
