# Supplementary material for: MALDI-TOF MS typing enables the classification of brewing yeasts of the genus Saccharomyces to major beer styles
Source: PLoS One. 2017 Aug 9;12(8):e0181694. doi: 10.1371/journal.pone.0181694 (PMC5549903; doi:10.1371/journal.pone.0181694)
Supplement: S7 File — The directory includes 90 raw files and was zipped to “.zip”; the folder has three strains with 30 spectra per strain; S1 Text explains the raw files with an example and Table 1 represents the yeast strains used within the experiment. (ZIP) [file pone.0181694.s010.zip › 19-21/30280-128-Lag-Lag-Lag-YPG-18h-E-E_2016-09-21_3_0_C1_1.dat]

1999.90 726
2000.32 723
2000.75 731
2001.17 787
2001.59 732
2002.01 745
2002.43 692
2002.86 748
2003.28 738
2003.70 676
2004.12 646
2004.54 635
2004.97 672
2005.39 661
2005.81 672
2006.23 757
2006.66 720
2007.08 713
2007.50 653
2007.92 702
2008.35 705
2008.77 731
2009.19 717
2009.61 726
2010.04 731
2010.46 710
2010.88 701
2011.31 751
2011.73 732
2012.15 721
2012.57 712
2013.00 714
2013.42 674
2013.84 665
2014.27 674
2014.69 668
2015.11 722
2015.54 723
2015.96 716
2016.38 730
2016.81 770
2017.23 735
2017.65 763
2018.08 783
2018.50 790
2018.93 775
2019.35 827
2019.77 703
2020.20 723
2020.62 752
2021.04 730
2021.47 771
2021.89 775
2022.32 741
2022.74 714
2023.17 710
2023.59 730
2024.01 713
2024.44 696
2024.86 727
2025.29 673
2025.71 719
2026.14 732
2026.56 654
2026.98 716
2027.41 721
2027.83 710
2028.26 681
2028.68 680
2029.11 700
2029.53 650
2029.96 699
2030.38 661
2030.81 669
2031.23 647
2031.66 679
2032.08 683
2032.51 676
2032.93 705
2033.36 688
2033.78 667
2034.21 724
2034.63 682
2035.06 678
2035.49 742
2035.91 689
2036.34 709
2036.76 681
2037.19 714
2037.61 718
2038.04 714
2038.47 726
2038.89 686
2039.32 741
2039.74 726
2040.17 701
2040.59 701
2041.02 705
2041.45 725
2041.87 736
2042.30 736
2042.73 730
2043.15 734
2043.58 715
2044.00 685
2044.43 771
2044.86 734
2045.28 710
2045.71 753
2046.14 765
2046.56 679
2046.99 672
2047.42 691
2047.84 758
2048.27 711
2048.70 710
2049.12 700
2049.55 741
2049.98 717
2050.40 660
2050.83 695
2051.26 693
2051.69 656
2052.11 645
2052.54 673
2052.97 682
2053.40 731
2053.82 715
2054.25 669
2054.68 727
2055.10 783
2055.53 796
2055.96 740
2056.39 721
2056.82 704
2057.24 712
2057.67 733
2058.10 751
2058.53 786
2058.95 707
2059.38 753
2059.81 718
2060.24 694
2060.67 711
2061.09 709
2061.52 696
2061.95 693
2062.38 758
2062.81 782
2063.24 715
2063.66 736
2064.09 748
2064.52 776
2064.95 769
2065.38 737
2065.81 762
2066.24 810
2066.66 744
2067.09 753
2067.52 757
2067.95 717
2068.38 721
2068.81 708
2069.24 669
2069.67 642
2070.10 633
2070.52 691
2070.95 658
2071.38 625
2071.81 695
2072.24 694
2072.67 751
2073.10 720
2073.53 704
2073.96 721
2074.39 686
2074.82 687
2075.25 749
2075.68 745
2076.11 765
2076.54 767
2076.97 744
2077.40 779
2077.83 740
2078.26 767
2078.69 765
2079.12 698
2079.55 717
2079.98 737
2080.41 784
2080.84 826
2081.27 722
2081.70 748
2082.13 747
2082.56 792
2082.99 766
2083.42 698
2083.85 717
2084.28 689
2084.71 697
2085.14 704
2085.57 655
2086.00 694
2086.43 731
2086.86 711
2087.29 758
2087.73 765
2088.16 702
2088.59 678
2089.02 683
2089.45 643
2089.88 631
2090.31 668
2090.74 696
2091.17 667
2091.61 677
2092.04 725
2092.47 724
2092.90 679
2093.33 689
2093.76 708
2094.19 678
2094.63 684
2095.06 707
2095.49 726
2095.92 710
2096.35 673
2096.78 671
2097.22 650
2097.65 660
2098.08 689
2098.51 709
2098.94 634
2099.38 583
2099.81 632
2100.24 687
2100.67 670
2101.11 695
2101.54 698
2101.97 699
2102.40 720
2102.83 658
2103.27 653
2103.70 696
2104.13 744
2104.56 688
2105.00 700
2105.43 698
2105.86 685
2106.30 699
2106.73 734
2107.16 698
2107.59 646
2108.03 685
2108.46 687
2108.89 654
2109.33 667
2109.76 621
2110.19 686
2110.63 685
2111.06 681
2111.49 651
2111.93 633
2112.36 622
2112.79 653
2113.23 634
2113.66 704
2114.09 679
2114.53 643
2114.96 623
2115.40 630
2115.83 641
2116.26 667
2116.70 662
2117.13 668
2117.56 708
2118.00 696
2118.43 738
2118.87 753
2119.30 703
2119.73 641
2120.17 642
2120.60 699
2121.04 738
2121.47 701
2121.91 724
2122.34 702
2122.78 724
2123.21 703
2123.64 718
2124.08 755
2124.51 784
2124.95 687
2125.38 685
2125.82 671
2126.25 687
2126.69 752
2127.12 753
2127.56 749
2127.99 729
2128.43 724
2128.86 721
2129.30 710
2129.73 801
2130.17 808
2130.60 793
2131.04 764
2131.47 764
2131.91 771
2132.35 833
2132.78 782
2133.22 799
2133.65 813
2134.09 822
2134.52 725
2134.96 708
2135.40 736
2135.83 752
2136.27 769
2136.70 765
2137.14 690
2137.57 739
2138.01 734
2138.45 730
2138.88 676
2139.32 708
2139.76 734
2140.19 697
2140.63 707
2141.06 746
2141.50 701
2141.94 674
2142.37 681
2142.81 702
2143.25 698
2143.68 687
2144.12 689
2144.56 658
2144.99 682
2145.43 702
2145.87 720
2146.30 703
2146.74 753
2147.18 785
2147.62 744
2148.05 720
2148.49 792
2148.93 801
2149.36 820
2149.80 802
2150.24 807
2150.68 852
2151.11 817
2151.55 783
2151.99 806
2152.43 832
2152.86 782
2153.30 787
2153.74 793
2154.18 720
2154.61 741
2155.05 753
2155.49 739
2155.93 693
2156.37 745
2156.80 709
2157.24 692
2157.68 745
2158.12 702
2158.56 703
2158.99 712
2159.43 713
2159.87 734
2160.31 665
2160.75 692
2161.19 700
2161.62 717
2162.06 707
2162.50 674
2162.94 736
2163.38 775
2163.82 765
2164.26 754
2164.69 796
2165.13 767
2165.57 786
2166.01 866
2166.45 756
2166.89 811
2167.33 768
2167.77 779
2168.21 779
2168.65 797
2169.08 789
2169.52 708
2169.96 720
2170.40 760
2170.84 806
2171.28 794
2171.72 793
2172.16 787
2172.60 756
2173.04 751
2173.48 757
2173.92 780
2174.36 756
2174.80 766
2175.24 770
2175.68 847
2176.12 837
2176.56 879
2177.00 848
2177.44 815
2177.88 784
2178.32 798
2178.76 774
2179.20 815
2179.64 770
2180.08 777
2180.52 801
2180.96 779
2181.40 788
2181.84 779
2182.28 800
2182.72 769
2183.16 727
2183.60 701
2184.04 728
2184.48 689
2184.93 675
2185.37 733
2185.81 809
2186.25 774
2186.69 793
2187.13 748
2187.57 716
2188.01 772
2188.45 806
2188.89 772
2189.34 788
2189.78 747
2190.22 797
2190.66 795
2191.10 833
2191.54 767
2191.98 800
2192.43 799
2192.87 761
2193.31 775
2193.75 831
2194.19 845
2194.63 913
2195.08 868
2195.52 865
2195.96 884
2196.40 885
2196.84 855
2197.29 806
2197.73 830
2198.17 829
2198.61 844
2199.06 777
2199.50 775
2199.94 764
2200.38 779
2200.82 775
2201.27 747
2201.71 741
2202.15 753
2202.59 741
2203.04 737
2203.48 748
2203.92 737
2204.37 739
2204.81 847
2205.25 845
2205.69 737
2206.14 739
2206.58 788
2207.02 781
2207.47 777
2207.91 815
2208.35 799
2208.80 801
2209.24 799
2209.68 830
2210.13 861
2210.57 799
2211.01 803
2211.46 817
2211.90 748
2212.34 777
2212.79 809
2213.23 775
2213.67 772
2214.12 818
2214.56 793
2215.01 779
2215.45 810
2215.89 722
2216.34 813
2216.78 791
2217.23 738
2217.67 718
2218.11 737
2218.56 763
2219.00 796
2219.45 713
2219.89 775
2220.34 816
2220.78 777
2221.22 838
2221.67 855
2222.11 810
2222.56 820
2223.00 877
2223.45 878
2223.89 834
2224.34 856
2224.78 873
2225.23 878
2225.67 882
2226.12 948
2226.56 966
2227.01 899
2227.45 884
2227.90 937
2228.34 936
2228.79 910
2229.23 915
2229.68 926
2230.12 914
2230.57 877
2231.01 936
2231.46 986
2231.90 948
2232.35 912
2232.80 975
2233.24 982
2233.69 972
2234.13 873
2234.58 882
2235.02 859
2235.47 946
2235.92 934
2236.36 905
2236.81 837
2237.25 805
2237.70 824
2238.15 828
2238.59 804
2239.04 782
2239.49 791
2239.93 795
2240.38 750
2240.82 740
2241.27 768
2241.72 778
2242.16 784
2242.61 750
2243.06 748
2243.50 716
2243.95 717
2244.40 638
2244.84 693
2245.29 735
2245.74 706
2246.19 681
2246.63 680
2247.08 710
2247.53 769
2247.97 762
2248.42 784
2248.87 822
2249.32 766
2249.76 725
2250.21 780
2250.66 780
2251.10 842
2251.55 833
2252.00 815
2252.45 874
2252.89 866
2253.34 834
2253.79 843
2254.24 838
2254.69 844
2255.13 882
2255.58 875
2256.03 841
2256.48 831
2256.93 788
2257.37 812
2257.82 826
2258.27 811
2258.72 831
2259.17 816
2259.61 821
2260.06 821
2260.51 799
2260.96 806
2261.41 806
2261.86 873
2262.31 873
2262.75 853
2263.20 809
2263.65 791
2264.10 763
2264.55 776
2265.00 805
2265.45 827
2265.90 788
2266.34 778
2266.79 765
2267.24 816
2267.69 834
2268.14 850
2268.59 842
2269.04 840
2269.49 865
2269.94 908
2270.39 960
2270.84 968
2271.29 962
2271.74 964
2272.18 952
2272.63 985
2273.08 988
2273.53 1013
2273.98 1005
2274.43 1108
2274.88 1084
2275.33 1133
2275.78 1185
2276.23 1209
2276.68 1201
2277.13 1143
2277.58 1174
2278.03 1084
2278.48 1094
2278.93 1054
2279.38 967
2279.83 892
2280.28 886
2280.73 879
2281.19 843
2281.64 857
2282.09 772
2282.54 814
2282.99 748
2283.44 761
2283.89 751
2284.34 742
2284.79 787
2285.24 778
2285.69 760
2286.14 774
2286.59 803
2287.04 789
2287.50 785
2287.95 882
2288.40 920
2288.85 957
2289.30 1011
2289.75 1086
2290.20 1063
2290.65 1098
2291.11 1103
2291.56 1101
2292.01 1032
2292.46 1033
2292.91 1039
2293.36 1033
2293.82 1053
2294.27 951
2294.72 966
2295.17 957
2295.62 874
2296.07 835
2296.53 870
2296.98 862
2297.43 854
2297.88 832
2298.33 849
2298.79 833
2299.24 853
2299.69 822
2300.14 843
2300.60 769
2301.05 765
2301.50 789
2301.95 777
2302.41 739
2302.86 721
2303.31 710
2303.76 721
2304.22 699
2304.67 796
2305.12 764
2305.57 743
2306.03 726
2306.48 792
2306.93 840
2307.39 869
2307.84 892
2308.29 808
2308.75 760
2309.20 851
2309.65 874
2310.11 885
2310.56 850
2311.01 835
2311.47 858
2311.92 864
2312.37 858
2312.83 883
2313.28 869
2313.73 880
2314.19 889
2314.64 880
2315.09 860
2315.55 862
2316.00 854
2316.46 833
2316.91 780
2317.36 813
2317.82 876
2318.27 905
2318.73 872
2319.18 914
2319.63 864
2320.09 826
2320.54 840
2321.00 855
2321.45 848
2321.91 871
2322.36 883
2322.82 895
2323.27 910
2323.72 886
2324.18 935
2324.63 994
2325.09 920
2325.54 893
2326.00 903
2326.45 902
2326.91 881
2327.36 813
2327.82 809
2328.27 849
2328.73 830
2329.18 826
2329.64 783
2330.09 806
2330.55 825
2331.00 822
2331.46 739
2331.92 767
2332.37 781
2332.83 773
2333.28 820
2333.74 797
2334.19 818
2334.65 828
2335.10 766
2335.56 758
2336.02 773
2336.47 718
2336.93 763
2337.38 742
2337.84 746
2338.30 773
2338.75 773
2339.21 823
2339.66 816
2340.12 807
2340.58 793
2341.03 728
2341.49 753
2341.95 819
2342.40 815
2342.86 849
2343.32 809
2343.77 792
2344.23 801
2344.68 842
2345.14 851
2345.60 832
2346.06 848
2346.51 869
2346.97 828
2347.43 854
2347.88 873
2348.34 916
2348.80 911
2349.25 882
2349.71 903
2350.17 888
2350.63 854
2351.08 861
2351.54 853
2352.00 837
2352.46 820
2352.91 846
2353.37 817
2353.83 761
2354.29 785
2354.74 781
2355.20 789
2355.66 772
2356.12 778
2356.57 812
2357.03 804
2357.49 813
2357.95 826
2358.41 899
2358.86 874
2359.32 972
2359.78 977
2360.24 968
2360.70 1033
2361.15 1020
2361.61 1021
2362.07 1041
2362.53 1003
2362.99 1021
2363.45 975
2363.91 950
2364.36 945
2364.82 943
2365.28 938
2365.74 907
2366.20 857
2366.66 852
2367.12 919
2367.57 831
2368.03 839
2368.49 870
2368.95 887
2369.41 837
2369.87 840
2370.33 827
2370.79 813
2371.25 843
2371.71 807
2372.17 818
2372.63 807
2373.09 759
2373.54 806
2374.00 863
2374.46 877
2374.92 885
2375.38 880
2375.84 862
2376.30 828
2376.76 890
2377.22 863
2377.68 867
2378.14 879
2378.60 850
2379.06 862
2379.52 841
2379.98 877
2380.44 909
2380.90 843
2381.36 790
2381.82 866
2382.28 837
2382.74 817
2383.20 864
2383.66 794
2384.12 830
2384.59 800
2385.05 833
2385.51 817
2385.97 841
2386.43 884
2386.89 843
2387.35 820
2387.81 827
2388.27 794
2388.73 854
2389.19 881
2389.65 886
2390.12 889
2390.58 906
2391.04 905
2391.50 902
2391.96 889
2392.42 917
2392.88 903
2393.34 838
2393.81 882
2394.27 830
2394.73 840
2395.19 852
2395.65 828
2396.11 839
2396.57 861
2397.04 894
2397.50 884
2397.96 923
2398.42 936
2398.88 966
2399.35 891
2399.81 881
2400.27 858
2400.73 862
2401.19 871
2401.66 873
2402.12 848
2402.58 849
2403.04 818
2403.51 834
2403.97 820
2404.43 847
2404.89 830
2405.36 829
2405.82 812
2406.28 813
2406.74 827
2407.21 813
2407.67 808
2408.13 814
2408.59 790
2409.06 766
2409.52 782
2409.98 779
2410.45 772
2410.91 811
2411.37 728
2411.84 770
2412.30 766
2412.76 772
2413.23 771
2413.69 822
2414.15 794
2414.62 786
2415.08 818
2415.54 831
2416.01 831
2416.47 839
2416.93 925
2417.40 964
2417.86 895
2418.32 856
2418.79 865
2419.25 790
2419.72 867
2420.18 868
2420.64 857
2421.11 909
2421.57 912
2422.04 906
2422.50 911
2422.96 871
2423.43 829
2423.89 810
2424.36 880
2424.82 841
2425.29 869
2425.75 882
2426.22 869
2426.68 783
2427.15 786
2427.61 766
2428.07 774
2428.54 742
2429.00 733
2429.47 776
2429.93 745
2430.40 769
2430.86 768
2431.33 819
2431.79 756
2432.26 784
2432.72 799
2433.19 797
2433.65 824
2434.12 850
2434.59 877
2435.05 857
2435.52 870
2435.98 871
2436.45 884
2436.91 886
2437.38 863
2437.84 843
2438.31 863
2438.78 878
2439.24 923
2439.71 880
2440.17 865
2440.64 870
2441.10 904
2441.57 886
2442.04 847
2442.50 806
2442.97 856
2443.44 833
2443.90 886
2444.37 840
2444.83 804
2445.30 834
2445.77 828
2446.23 799
2446.70 780
2447.17 731
2447.63 752
2448.10 827
2448.57 727
2449.03 767
2449.50 745
2449.97 801
2450.43 808
2450.90 779
2451.37 805
2451.83 805
2452.30 806
2452.77 757
2453.24 743
2453.70 771
2454.17 768
2454.64 781
2455.10 718
2455.57 723
2456.04 779
2456.51 768
2456.97 768
2457.44 765
2457.91 767
2458.38 796
2458.84 769
2459.31 786
2459.78 779
2460.25 780
2460.72 755
2461.18 767
2461.65 795
2462.12 788
2462.59 816
2463.06 764
2463.52 786
2463.99 828
2464.46 785
2464.93 768
2465.40 805
2465.86 849
2466.33 803
2466.80 835
2467.27 830
2467.74 835
2468.21 887
2468.68 869
2469.14 851
2469.61 844
2470.08 877
2470.55 880
2471.02 830
2471.49 870
2471.96 891
2472.43 814
2472.90 786
2473.36 876
2473.83 893
2474.30 885
2474.77 861
2475.24 807
2475.71 767
2476.18 729
2476.65 751
2477.12 800
2477.59 819
2478.06 820
2478.53 815
2479.00 805
2479.47 788
2479.94 743
2480.41 781
2480.87 720
2481.34 776
2481.81 762
2482.28 724
2482.75 743
2483.22 777
2483.69 777
2484.16 808
2484.63 840
2485.10 864
2485.57 871
2486.05 819
2486.52 879
2486.99 811
2487.46 919
2487.93 910
2488.40 849
2488.87 898
2489.34 856
2489.81 887
2490.28 880
2490.75 829
2491.22 852
2491.69 820
2492.16 825
2492.63 844
2493.10 848
2493.58 822
2494.05 840
2494.52 846
2494.99 873
2495.46 858
2495.93 787
2496.40 810
2496.87 818
2497.34 855
2497.82 788
2498.29 850
2498.76 804
2499.23 867
2499.70 821
2500.17 762
2500.64 762
2501.12 784
2501.59 786
2502.06 778
2502.53 801
2503.00 788
2503.48 817
2503.95 803
2504.42 818
2504.89 758
2505.36 824
2505.84 843
2506.31 761
2506.78 838
2507.25 848
2507.72 766
2508.20 895
2508.67 999
2509.14 959
2509.61 999
2510.09 1073
2510.56 1161
2511.03 1135
2511.50 1190
2511.98 1213
2512.45 1191
2512.92 1195
2513.40 1115
2513.87 1049
2514.34 1091
2514.81 1088
2515.29 1009
2515.76 969
2516.23 947
2516.71 946
2517.18 959
2517.65 956
2518.13 882
2518.60 812
2519.07 864
2519.55 915
2520.02 851
2520.49 844
2520.97 814
2521.44 838
2521.91 864
2522.39 768
2522.86 836
2523.34 842
2523.81 861
2524.28 833
2524.76 862
2525.23 871
2525.70 873
2526.18 948
2526.65 950
2527.13 986
2527.60 979
2528.08 977
2528.55 909
2529.02 936
2529.50 899
2529.97 882
2530.45 930
2530.92 957
2531.40 926
2531.87 884
2532.34 934
2532.82 945
2533.29 920
2533.77 881
2534.24 884
2534.72 890
2535.19 860
2535.67 865
2536.14 873
2536.62 900
2537.09 876
2537.57 884
2538.04 890
2538.52 892
2538.99 942
2539.47 940
2539.94 858
2540.42 852
2540.90 855
2541.37 849
2541.85 840
2542.32 844
2542.80 862
2543.27 867
2543.75 840
2544.22 858
2544.70 864
2545.18 901
2545.65 961
2546.13 998
2546.60 1059
2547.08 1053
2547.56 1045
2548.03 1167
2548.51 1132
2548.98 1155
2549.46 1080
2549.94 1098
2550.41 1061
2550.89 1067
2551.37 1007
2551.84 1022
2552.32 956
2552.80 994
2553.27 980
2553.75 940
2554.23 943
2554.70 922
2555.18 906
2555.66 937
2556.13 940
2556.61 904
2557.09 906
2557.56 908
2558.04 874
2558.52 860
2558.99 846
2559.47 818
2559.95 909
2560.43 857
2560.90 877
2561.38 885
2561.86 870
2562.33 817
2562.81 838
2563.29 845
2563.77 843
2564.25 810
2564.72 821
2565.20 829
2565.68 839
2566.16 798
2566.63 847
2567.11 832
2567.59 863
2568.07 793
2568.55 783
2569.02 790
2569.50 761
2569.98 795
2570.46 779
2570.94 793
2571.41 802
2571.89 782
2572.37 813
2572.85 804
2573.33 827
2573.81 882
2574.28 829
2574.76 849
2575.24 877
2575.72 825
2576.20 843
2576.68 838
2577.16 828
2577.64 839
2578.11 825
2578.59 849
2579.07 879
2579.55 894
2580.03 834
2580.51 819
2580.99 798
2581.47 796
2581.95 815
2582.43 767
2582.91 816
2583.39 801
2583.86 727
2584.34 760
2584.82 804
2585.30 843
2585.78 804
2586.26 799
2586.74 844
2587.22 797
2587.70 862
2588.18 901
2588.66 872
2589.14 863
2589.62 821
2590.10 818
2590.58 851
2591.06 789
2591.54 782
2592.02 833
2592.50 839
2592.98 791
2593.46 772
2593.94 760
2594.42 798
2594.90 830
2595.38 853
2595.86 847
2596.35 829
2596.83 832
2597.31 824
2597.79 860
2598.27 879
2598.75 878
2599.23 801
2599.71 842
2600.19 806
2600.67 856
2601.15 807
2601.63 774
2602.12 818
2602.60 829
2603.08 804
2603.56 791
2604.04 797
2604.52 910
2605.00 834
2605.48 744
2605.97 846
2606.45 813
2606.93 830
2607.41 858
2607.89 858
2608.37 821
2608.86 810
2609.34 854
2609.82 855
2610.30 876
2610.78 859
2611.26 925
2611.75 869
2612.23 866
2612.71 853
2613.19 818
2613.68 872
2614.16 842
2614.64 781
2615.12 869
2615.60 873
2616.09 850
2616.57 829
2617.05 806
2617.53 779
2618.02 819
2618.50 844
2618.98 852
2619.46 814
2619.95 804
2620.43 794
2620.91 799
2621.40 829
2621.88 784
2622.36 812
2622.85 865
2623.33 804
2623.81 801
2624.29 808
2624.78 851
2625.26 861
2625.74 912
2626.23 911
2626.71 867
2627.19 855
2627.68 888
2628.16 930
2628.64 907
2629.13 922
2629.61 948
2630.10 941
2630.58 978
2631.06 1061
2631.55 962
2632.03 908
2632.51 932
2633.00 980
2633.48 956
2633.97 892
2634.45 899
2634.94 916
2635.42 884
2635.90 882
2636.39 853
2636.87 840
2637.36 887
2637.84 876
2638.33 885
2638.81 870
2639.29 901
2639.78 897
2640.26 928
2640.75 922
2641.23 901
2641.72 937
2642.20 926
2642.69 912
2643.17 936
2643.66 870
2644.14 955
2644.63 897
2645.11 838
2645.60 835
2646.08 856
2646.57 844
2647.05 893
2647.54 863
2648.02 878
2648.51 937
2648.99 889
2649.48 928
2649.97 927
2650.45 925
2650.94 929
2651.42 948
2651.91 932
2652.39 965
2652.88 996
2653.37 968
2653.85 1108
2654.34 1104
2654.82 992
2655.31 1031
2655.80 1126
2656.28 1126
2656.77 1112
2657.25 1168
2657.74 1151
2658.23 1056
2658.71 1024
2659.20 1065
2659.69 1031
2660.17 946
2660.66 924
2661.14 912
2661.63 969
2662.12 916
2662.60 894
2663.09 920
2663.58 919
2664.06 889
2664.55 864
2665.04 867
2665.53 902
2666.01 981
2666.50 966
2666.99 918
2667.47 877
2667.96 905
2668.45 882
2668.94 901
2669.42 923
2669.91 927
2670.40 923
2670.88 948
2671.37 971
2671.86 1008
2672.35 1033
2672.83 1033
2673.32 1040
2673.81 1057
2674.30 1119
2674.79 1120
2675.27 1119
2675.76 1040
2676.25 990
2676.74 1051
2677.23 967
2677.71 994
2678.20 957
2678.69 973
2679.18 890
2679.67 918
2680.15 920
2680.64 907
2681.13 923
2681.62 859
2682.11 878
2682.60 883
2683.08 891
2683.57 870
2684.06 880
2684.55 875
2685.04 839
2685.53 864
2686.02 835
2686.51 847
2686.99 836
2687.48 821
2687.97 836
2688.46 813
2688.95 815
2689.44 801
2689.93 891
2690.42 841
2690.91 797
2691.40 851
2691.89 874
2692.38 949
2692.87 911
2693.35 947
2693.84 952
2694.33 965
2694.82 930
2695.31 984
2695.80 977
2696.29 874
2696.78 948
2697.27 915
2697.76 925
2698.25 981
2698.74 939
2699.23 907
2699.72 960
2700.21 891
2700.70 849
2701.19 883
2701.68 854
2702.17 935
2702.66 855
2703.15 872
2703.64 892
2704.13 931
2704.62 892
2705.12 879
2705.61 865
2706.10 903
2706.59 828
2707.08 826
2707.57 848
2708.06 816
2708.55 830
2709.04 815
2709.53 838
2710.02 815
2710.51 795
2711.01 825
2711.50 899
2711.99 860
2712.48 816
2712.97 852
2713.46 877
2713.95 846
2714.44 816
2714.94 841
2715.43 886
2715.92 809
2716.41 782
2716.90 825
2717.39 785
2717.89 829
2718.38 804
2718.87 825
2719.36 812
2719.85 858
2720.34 915
2720.84 852
2721.33 882
2721.82 868
2722.31 853
2722.80 879
2723.30 892
2723.79 829
2724.28 812
2724.77 830
2725.27 835
2725.76 845
2726.25 861
2726.74 868
2727.24 893
2727.73 910
2728.22 940
2728.71 915
2729.21 879
2729.70 942
2730.19 1007
2730.69 971
2731.18 1000
2731.67 964
2732.16 943
2732.66 976
2733.15 962
2733.64 987
2734.14 991
2734.63 1020
2735.12 1060
2735.62 1050
2736.11 1027
2736.60 999
2737.10 978
2737.59 1012
2738.08 992
2738.58 940
2739.07 928
2739.56 918
2740.06 957
2740.55 921
2741.05 926
2741.54 854
2742.03 942
2742.53 951
2743.02 900
2743.52 821
2744.01 856
2744.50 876
2745.00 844
2745.49 851
2745.99 876
2746.48 895
2746.97 911
2747.47 890
2747.96 889
2748.46 840
2748.95 848
2749.45 834
2749.94 854
2750.44 852
2750.93 862
2751.43 911
2751.92 835
2752.42 832
2752.91 844
2753.41 813
2753.90 828
2754.40 850
2754.89 895
2755.39 879
2755.88 877
2756.38 862
2756.87 865
2757.37 928
2757.86 915
2758.36 899
2758.85 914
2759.35 955
2759.84 937
2760.34 960
2760.83 971
2761.33 1031
2761.83 1023
2762.32 974
2762.82 952
2763.31 918
2763.81 948
2764.30 931
2764.80 946
2765.30 887
2765.79 959
2766.29 900
2766.78 888
2767.28 880
2767.78 870
2768.27 870
2768.77 878
2769.27 868
2769.76 876
2770.26 934
2770.76 934
2771.25 894
2771.75 930
2772.24 936
2772.74 887
2773.24 919
2773.73 985
2774.23 1000
2774.73 1009
2775.23 950
2775.72 983
2776.22 967
2776.72 1025
2777.21 1019
2777.71 946
2778.21 972
2778.70 976
2779.20 941
2779.70 982
2780.20 918
2780.69 887
2781.19 889
2781.69 870
2782.19 895
2782.68 904
2783.18 850
2783.68 882
2784.18 875
2784.67 870
2785.17 855
2785.67 881
2786.17 894
2786.67 881
2787.16 896
2787.66 917
2788.16 887
2788.66 907
2789.16 899
2789.65 860
2790.15 880
2790.65 895
2791.15 879
2791.65 850
2792.15 829
2792.64 891
2793.14 860
2793.64 910
2794.14 933
2794.64 899
2795.14 883
2795.64 909
2796.13 952
2796.63 918
2797.13 920
2797.63 890
2798.13 898
2798.63 939
2799.13 904
2799.63 906
2800.13 882
2800.62 850
2801.12 957
2801.62 872
2802.12 854
2802.62 924
2803.12 944
2803.62 930
2804.12 893
2804.62 885
2805.12 894
2805.62 919
2806.12 945
2806.62 954
2807.12 963
2807.62 984
2808.12 1005
2808.62 1047
2809.12 1053
2809.62 1082
2810.12 1121
2810.62 1219
2811.12 1275
2811.62 1347
2812.12 1311
2812.62 1321
2813.12 1355
2813.62 1351
2814.12 1399
2814.62 1399
2815.12 1305
2815.62 1267
2816.12 1163
2816.62 1163
2817.12 1098
2817.62 1065
2818.12 1026
2818.62 977
2819.12 964
2819.63 932
2820.13 924
2820.63 909
2821.13 898
2821.63 918
2822.13 845
2822.63 889
2823.13 929
2823.63 899
2824.13 888
2824.64 847
2825.14 820
2825.64 838
2826.14 821
2826.64 857
2827.14 910
2827.64 846
2828.15 835
2828.65 857
2829.15 843
2829.65 779
2830.15 851
2830.65 931
2831.16 878
2831.66 848
2832.16 852
2832.66 951
2833.16 901
2833.67 869
2834.17 963
2834.67 1007
2835.17 974
2835.68 990
2836.18 961
2836.68 966
2837.18 1014
2837.68 1036
2838.19 1011
2838.69 982
2839.19 989
2839.70 951
2840.20 913
2840.70 971
2841.20 964
2841.71 941
2842.21 951
2842.71 952
2843.21 950
2843.72 985
2844.22 1005
2844.72 1032
2845.23 1036
2845.73 968
2846.23 978
2846.74 992
2847.24 1095
2847.74 1097
2848.25 979
2848.75 970
2849.25 986
2849.76 918
2850.26 970
2850.76 961
2851.27 984
2851.77 973
2852.28 941
2852.78 913
2853.28 885
2853.79 922
2854.29 1028
2854.79 1014
2855.30 1011
2855.80 1068
2856.31 1017
2856.81 1031
2857.31 1051
2857.82 1096
2858.32 1109
2858.83 1119
2859.33 1025
2859.84 970
2860.34 1083
2860.85 1089
2861.35 1010
2861.85 964
2862.36 944
2862.86 884
2863.37 909
2863.87 915
2864.38 879
2864.88 916
2865.39 882
2865.89 920
2866.40 928
2866.90 933
2867.41 895
2867.91 885
2868.42 885
2868.92 890
2869.43 899
2869.93 1017
2870.44 1042
2870.94 973
2871.45 954
2871.96 991
2872.46 1056
2872.97 1017
2873.47 1092
2873.98 1085
2874.48 1041
2874.99 1031
2875.49 1012
2876.00 978
2876.51 996
2877.01 1035
2877.52 1006
2878.02 987
2878.53 981
2879.04 955
2879.54 899
2880.05 968
2880.55 993
2881.06 936
2881.57 935
2882.07 928
2882.58 906
2883.09 1004
2883.59 1041
2884.10 976
2884.61 958
2885.11 947
2885.62 1005
2886.13 992
2886.63 1009
2887.14 955
2887.65 1008
2888.15 1005
2888.66 1021
2889.17 1093
2889.67 1062
2890.18 1045
2890.69 1016
2891.20 1012
2891.70 987
2892.21 930
2892.72 934
2893.22 923
2893.73 880
2894.24 905
2894.75 983
2895.25 983
2895.76 973
2896.27 977
2896.78 1001
2897.29 1025
2897.79 1047
2898.30 999
2898.81 1027
2899.32 1056
2899.82 1087
2900.33 1088
2900.84 1012
2901.35 1080
2901.86 1086
2902.36 1067
2902.87 1096
2903.38 1204
2903.89 1137
2904.40 1121
2904.91 1175
2905.41 1138
2905.92 1128
2906.43 1095
2906.94 1050
2907.45 1073
2907.96 986
2908.47 1039
2908.97 1013
2909.48 957
2909.99 971
2910.50 967
2911.01 989
2911.52 1046
2912.03 1003
2912.54 942
2913.05 929
2913.55 882
2914.06 924
2914.57 982
2915.08 985
2915.59 932
2916.10 941
2916.61 979
2917.12 1061
2917.63 1105
2918.14 1069
2918.65 1083
2919.16 1076
2919.67 1117
2920.18 1179
2920.69 1164
2921.20 1252
2921.71 1204
2922.22 1191
2922.73 1122
2923.24 1086
2923.75 1139
2924.26 1144
2924.77 1123
2925.28 1118
2925.79 1039
2926.30 1023
2926.81 987
2927.32 979
2927.83 984
2928.34 1007
2928.85 1036
2929.36 998
2929.87 996
2930.38 949
2930.89 991
2931.40 982
2931.91 994
2932.42 1026
2932.93 1023
2933.45 998
2933.96 1003
2934.47 1013
2934.98 1035
2935.49 1035
2936.00 1126
2936.51 1220
2937.02 1329
2937.53 1415
2938.04 1600
2938.56 1736
2939.07 1776
2939.58 1917
2940.09 2014
2940.60 2174
2941.11 2267
2941.62 2281
2942.14 2222
2942.65 2192
2943.16 2103
2943.67 1963
2944.18 1763
2944.70 1662
2945.21 1666
2945.72 1540
2946.23 1398
2946.74 1265
2947.26 1258
2947.77 1177
2948.28 1152
2948.79 1121
2949.30 1075
2949.82 1057
2950.33 1085
2950.84 997
2951.35 964
2951.87 975
2952.38 986
2952.89 958
2953.40 971
2953.92 960
2954.43 959
2954.94 937
2955.45 950
2955.97 1021
2956.48 961
2956.99 944
2957.51 972
2958.02 963
2958.53 1026
2959.04 1009
2959.56 973
2960.07 983
2960.58 964
2961.10 945
2961.61 1041
2962.12 956
2962.64 964
2963.15 949
2963.66 1042
2964.18 1113
2964.69 1063
2965.21 1046
2965.72 1041
2966.23 1055
2966.75 1077
2967.26 1121
2967.77 1095
2968.29 1076
2968.80 1099
2969.32 1082
2969.83 1079
2970.34 1066
2970.86 1077
2971.37 1084
2971.89 1097
2972.40 1130
2972.91 1095
2973.43 1071
2973.94 1068
2974.46 1055
2974.97 972
2975.49 999
2976.00 1054
2976.52 1043
2977.03 1093
2977.55 1090
2978.06 1059
2978.57 1067
2979.09 1102
2979.60 1082
2980.12 1099
2980.63 1149
2981.15 1148
2981.66 1136
2982.18 1109
2982.69 1149
2983.21 1128
2983.73 1053
2984.24 1092
2984.76 1108
2985.27 1138
2985.79 1154
2986.30 1157
2986.82 1152
2987.33 1202
2987.85 1224
2988.36 1194
2988.88 1329
2989.40 1301
2989.91 1225
2990.43 1196
2990.94 1238
2991.46 1254
2991.97 1275
2992.49 1238
2993.01 1286
2993.52 1280
2994.04 1339
2994.55 1413
2995.07 1400
2995.59 1480
2996.10 1443
2996.62 1517
2997.14 1514
2997.65 1556
2998.17 1520
2998.69 1488
2999.20 1468
2999.72 1519
3000.24 1556
3000.75 1629
3001.27 1738
3001.79 1839
3002.30 2089
3002.82 2140
3003.34 2422
3003.85 2667
3004.37 2832
3004.89 2803
3005.40 2869
3005.92 2857
3006.44 2834
3006.96 2607
3007.47 2406
3007.99 2078
3008.51 1939
3009.03 1803
3009.54 1602
3010.06 1458
3010.58 1398
3011.10 1321
3011.61 1269
3012.13 1202
3012.65 1125
3013.17 1215
3013.68 1176
3014.20 1194
3014.72 1174
3015.24 1207
3015.76 1176
3016.27 1171
3016.79 1234
3017.31 1221
3017.83 1168
3018.35 1213
3018.86 1158
3019.38 1160
3019.90 1192
3020.42 1199
3020.94 1225
3021.46 1149
3021.97 1177
3022.49 1156
3023.01 1202
3023.53 1150
3024.05 1208
3024.57 1155
3025.09 1129
3025.61 1077
3026.12 1120
3026.64 1050
3027.16 1127
3027.68 1121
3028.20 1084
3028.72 1065
3029.24 1048
3029.76 1125
3030.28 1127
3030.80 1076
3031.32 1054
3031.84 1060
3032.35 1084
3032.87 1074
3033.39 1075
3033.91 1080
3034.43 1096
3034.95 1047
3035.47 1078
3035.99 1097
3036.51 1082
3037.03 1052
3037.55 1093
3038.07 1100
3038.59 1080
3039.11 1099
3039.63 1099
3040.15 1049
3040.67 1022
3041.19 1002
3041.71 1023
3042.23 1067
3042.75 1040
3043.27 1015
3043.79 1037
3044.31 959
3044.83 1087
3045.35 1102
3045.87 1106
3046.40 1095
3046.92 1088
3047.44 1064
3047.96 1003
3048.48 1037
3049.00 1029
3049.52 1037
3050.04 1022
3050.56 1073
3051.08 1061
3051.60 1003
3052.12 1031
3052.65 1028
3053.17 1044
3053.69 1040
3054.21 1049
3054.73 1012
3055.25 1020
3055.77 1011
3056.30 1070
3056.82 1074
3057.34 990
3057.86 1053
3058.38 1079
3058.90 1086
3059.42 1051
3059.95 1086
3060.47 1029
3060.99 1030
3061.51 1132
3062.03 1037
3062.56 1078
3063.08 1082
3063.60 1123
3064.12 1120
3064.64 1119
3065.17 1113
3065.69 1151
3066.21 1138
3066.73 1167
3067.26 1210
3067.78 1159
3068.30 1166
3068.82 1179
3069.35 1195
3069.87 1192
3070.39 1182
3070.91 1181
3071.44 1146
3071.96 1194
3072.48 1204
3073.01 1253
3073.53 1226
3074.05 1270
3074.57 1261
3075.10 1266
3075.62 1270
3076.14 1355
3076.67 1404
3077.19 1470
3077.71 1433
3078.24 1449
3078.76 1443
3079.28 1420
3079.81 1496
3080.33 1514
3080.85 1470
3081.38 1420
3081.90 1408
3082.42 1403
3082.95 1431
3083.47 1419
3084.00 1364
3084.52 1402
3085.04 1457
3085.57 1463
3086.09 1569
3086.62 1638
3087.14 1703
3087.66 1747
3088.19 1827
3088.71 2087
3089.24 2045
3089.76 2210
3090.29 2331
3090.81 2233
3091.33 2155
3091.86 2002
3092.38 1942
3092.91 1908
3093.43 1841
3093.96 1688
3094.48 1650
3095.01 1591
3095.53 1628
3096.06 1580
3096.58 1469
3097.11 1528
3097.63 1542
3098.16 1605
3098.68 1676
3099.21 1869
3099.73 2091
3100.26 2334
3100.78 2552
3101.31 2797
3101.83 3032
3102.36 3295
3102.88 3370
3103.41 3325
3103.93 3124
3104.46 2943
3104.99 2772
3105.51 2660
3106.04 2406
3106.56 2080
3107.09 1891
3107.61 1680
3108.14 1500
3108.67 1462
3109.19 1431
3109.72 1413
3110.24 1326
3110.77 1310
3111.30 1341
3111.82 1247
3112.35 1263
3112.87 1307
3113.40 1158
3113.93 1228
3114.45 1193
3114.98 1195
3115.51 1134
3116.03 1184
3116.56 1212
3117.09 1219
3117.61 1136
3118.14 1102
3118.67 1187
3119.19 1241
3119.72 1279
3120.25 1276
3120.77 1262
3121.30 1320
3121.83 1327
3122.35 1301
3122.88 1334
3123.41 1378
3123.94 1431
3124.46 1367
3124.99 1495
3125.52 1503
3126.05 1433
3126.57 1413
3127.10 1458
3127.63 1398
3128.16 1419
3128.68 1367
3129.21 1312
3129.74 1264
3130.27 1264
3130.79 1208
3131.32 1255
3131.85 1262
3132.38 1258
3132.91 1267
3133.43 1188
3133.96 1129
3134.49 1172
3135.02 1208
3135.55 1217
3136.07 1192
3136.60 1184
3137.13 1206
3137.66 1190
3138.19 1148
3138.72 1122
3139.24 1079
3139.77 1004
3140.30 993
3140.83 930
3141.36 964
3141.89 950
3142.42 1010
3142.95 1026
3143.47 1019
3144.00 1033
3144.53 1090
3145.06 1085
3145.59 1076
3146.12 1063
3146.65 1083
3147.18 1127
3147.71 1198
3148.24 1233
3148.76 1208
3149.29 1214
3149.82 1234
3150.35 1180
3150.88 1159
3151.41 1121
3151.94 1098
3152.47 1136
3153.00 1128
3153.53 1088
3154.06 1125
3154.59 1143
3155.12 1141
3155.65 1145
3156.18 1137
3156.71 1157
3157.24 1137
3157.77 1125
3158.30 1132
3158.83 1127
3159.36 1159
3159.89 1163
3160.42 1167
3160.95 1165
3161.48 1173
3162.01 1101
3162.54 1144
3163.07 1151
3163.60 1119
3164.13 1088
3164.66 1118
3165.20 1124
3165.73 1081
3166.26 1019
3166.79 983
3167.32 1051
3167.85 1056
3168.38 1035
3168.91 1024
3169.44 1061
3169.97 1023
3170.50 1034
3171.04 1121
3171.57 1124
3172.10 1200
3172.63 1214
3173.16 1255
3173.69 1171
3174.22 1180
3174.75 1228
3175.29 1163
3175.82 1137
3176.35 1130
3176.88 1104
3177.41 1121
3177.94 1098
3178.48 1029
3179.01 1052
3179.54 959
3180.07 961
3180.60 1024
3181.14 982
3181.67 932
3182.20 948
3182.73 952
3183.26 975
3183.80 966
3184.33 958
3184.86 961
3185.39 982
3185.93 954
3186.46 921
3186.99 983
3187.52 943
3188.06 954
3188.59 932
3189.12 876
3189.65 879
3190.19 924
3190.72 976
3191.25 981
3191.79 927
3192.32 1017
3192.85 1010
3193.38 1044
3193.92 999
3194.45 1057
3194.98 1025
3195.52 998
3196.05 999
3196.58 1005
3197.12 968
3197.65 1059
3198.18 1050
3198.72 1041
3199.25 1047
3199.78 1044
3200.32 1079
3200.85 1093
3201.39 1078
3201.92 1037
3202.45 1111
3202.99 1119
3203.52 1029
3204.05 1098
3204.59 1087
3205.12 1097
3205.66 1088
3206.19 1134
3206.72 1194
3207.26 1280
3207.79 1272
3208.33 1322
3208.86 1349
3209.40 1398
3209.93 1354
3210.47 1421
3211.00 1414
3211.53 1439
3212.07 1333
3212.60 1319
3213.14 1354
3213.67 1273
3214.21 1207
3214.74 1237
3215.28 1202
3215.81 1092
3216.35 1069
3216.88 1040
3217.42 1041
3217.95 1019
3218.49 1036
3219.02 1033
3219.56 1105
3220.09 1084
3220.63 1139
3221.16 1152
3221.70 1171
3222.23 1192
3222.77 1211
3223.31 1184
3223.84 1264
3224.38 1319
3224.91 1296
3225.45 1285
3225.98 1291
3226.52 1222
3227.06 1189
3227.59 1214
3228.13 1214
3228.66 1139
3229.20 1097
3229.74 1070
3230.27 1058
3230.81 1063
3231.34 1051
3231.88 1099
3232.42 1067
3232.95 1094
3233.49 1107
3234.03 1101
3234.56 1117
3235.10 1175
3235.64 1120
3236.17 1158
3236.71 1237
3237.25 1228
3237.78 1230
3238.32 1280
3238.86 1196
3239.39 1234
3239.93 1204
3240.47 1228
3241.00 1294
3241.54 1173
3242.08 1150
3242.61 1183
3243.15 1151
3243.69 1158
3244.23 1120
3244.76 1110
3245.30 1186
3245.84 1202
3246.38 1194
3246.91 1261
3247.45 1261
3247.99 1314
3248.53 1395
3249.06 1535
3249.60 1688
3250.14 1856
3250.68 2059
3251.21 2238
3251.75 2406
3252.29 2403
3252.83 2404
3253.37 2532
3253.90 2553
3254.44 2376
3254.98 2176
3255.52 2048
3256.06 1983
3256.60 1771
3257.13 1642
3257.67 1536
3258.21 1507
3258.75 1487
3259.29 1397
3259.83 1424
3260.36 1458
3260.90 1441
3261.44 1466
3261.98 1568
3262.52 1484
3263.06 1505
3263.60 1525
3264.14 1467
3264.68 1349
3265.21 1332
3265.75 1358
3266.29 1308
3266.83 1182
3267.37 1192
3267.91 1147
3268.45 1186
3268.99 1182
3269.53 1123
3270.07 1156
3270.61 1160
3271.15 1204
3271.69 1177
3272.23 1183
3272.76 1170
3273.30 1235
3273.84 1284
3274.38 1279
3274.92 1273
3275.46 1278
3276.00 1219
3276.54 1185
3277.08 1240
3277.62 1236
3278.16 1261
3278.70 1217
3279.24 1219
3279.78 1161
3280.32 1289
3280.86 1318
3281.41 1279
3281.95 1336
3282.49 1302
3283.03 1344
3283.57 1331
3284.11 1328
3284.65 1350
3285.19 1321
3285.73 1342
3286.27 1366
3286.81 1361
3287.35 1361
3287.89 1383
3288.43 1361
3288.97 1335
3289.52 1397
3290.06 1420
3290.60 1451
3291.14 1480
3291.68 1500
3292.22 1573
3292.76 1676
3293.30 1671
3293.85 1833
3294.39 2005
3294.93 2004
3295.47 1950
3296.01 2007
3296.55 2038
3297.09 2006
3297.64 1955
3298.18 1861
3298.72 1774
3299.26 1731
3299.80 1653
3300.34 1593
3300.89 1538
3301.43 1436
3301.97 1439
3302.51 1434
3303.06 1429
3303.60 1346
3304.14 1344
3304.68 1425
3305.22 1386
3305.77 1340
3306.31 1352
3306.85 1351
3307.39 1433
3307.94 1432
3308.48 1473
3309.02 1495
3309.56 1525
3310.11 1524
3310.65 1523
3311.19 1559
3311.74 1511
3312.28 1469
3312.82 1469
3313.36 1559
3313.91 1510
3314.45 1488
3314.99 1596
3315.54 1654
3316.08 1726
3316.62 1761
3317.17 1838
3317.71 1889
3318.25 2053
3318.80 2059
3319.34 2045
3319.88 2052
3320.43 2020
3320.97 1979
3321.51 1958
3322.06 1855
3322.60 1813
3323.14 1739
3323.69 1649
3324.23 1640
3324.78 1557
3325.32 1511
3325.86 1491
3326.41 1473
3326.95 1511
3327.50 1424
3328.04 1406
3328.59 1522
3329.13 1513
3329.67 1616
3330.22 1670
3330.76 1826
3331.31 1961
3331.85 2277
3332.40 2590
3332.94 2911
3333.49 3183
3334.03 3408
3334.57 3650
3335.12 3909
3335.66 4053
3336.21 4031
3336.75 3978
3337.30 3801
3337.84 3581
3338.39 3231
3338.93 2874
3339.48 2612
3340.02 2216
3340.57 2039
3341.11 1814
3341.66 1625
3342.20 1552
3342.75 1447
3343.30 1351
3343.84 1282
3344.39 1273
3344.93 1248
3345.48 1281
3346.02 1223
3346.57 1191
3347.11 1203
3347.66 1161
3348.21 1248
3348.75 1266
3349.30 1164
3349.84 1170
3350.39 1106
3350.94 1088
3351.48 1160
3352.03 1148
3352.57 1078
3353.12 1089
3353.67 1106
3354.21 1101
3354.76 1100
3355.31 1077
3355.85 1085
3356.40 992
3356.95 1011
3357.49 1051
3358.04 1038
3358.59 1017
3359.13 1038
3359.68 1089
3360.23 1055
3360.77 1067
3361.32 1058
3361.87 1136
3362.41 1118
3362.96 1102
3363.51 1068
3364.05 1125
3364.60 1119
3365.15 1097
3365.70 1098
3366.24 1060
3366.79 1115
3367.34 1063
3367.89 1074
3368.43 1106
3368.98 1068
3369.53 1036
3370.08 1104
3370.62 1105
3371.17 1146
3371.72 1125
3372.27 1139
3372.81 1149
3373.36 1155
3373.91 1101
3374.46 1135
3375.01 1133
3375.55 1096
3376.10 1074
3376.65 1090
3377.20 1104
3377.75 1048
3378.30 1093
3378.84 1004
3379.39 971
3379.94 987
3380.49 975
3381.04 1004
3381.59 918
3382.13 1001
3382.68 940
3383.23 937
3383.78 995
3384.33 980
3384.88 945
3385.43 897
3385.98 886
3386.52 934
3387.07 960
3387.62 992
3388.17 956
3388.72 995
3389.27 986
3389.82 998
3390.37 992
3390.92 936
3391.47 984
3392.02 916
3392.57 965
3393.12 1046
3393.66 1001
3394.21 993
3394.76 979
3395.31 1034
3395.86 1021
3396.41 1011
3396.96 1010
3397.51 974
3398.06 1015
3398.61 1091
3399.16 1022
3399.71 1059
3400.26 1025
3400.81 1041
3401.36 1032
3401.91 1013
3402.46 1037
3403.01 1030
3403.56 988
3404.11 932
3404.66 917
3405.21 972
3405.77 984
3406.32 1009
3406.87 1028
3407.42 1037
3407.97 999
3408.52 986
3409.07 923
3409.62 951
3410.17 1009
3410.72 1057
3411.27 1000
3411.82 1022
3412.37 1054
3412.93 1035
3413.48 1045
3414.03 1046
3414.58 1105
3415.13 1176
3415.68 1155
3416.23 1165
3416.78 1160
3417.34 1237
3417.89 1201
3418.44 1205
3418.99 1186
3419.54 1153
3420.09 1116
3420.65 1155
3421.20 1055
3421.75 996
3422.30 1099
3422.85 1064
3423.40 1041
3423.96 1064
3424.51 1038
3425.06 1041
3425.61 990
3426.17 1011
3426.72 1040
3427.27 1008
3427.82 950
3428.37 994
3428.93 951
3429.48 942
3430.03 956
3430.58 966
3431.14 980
3431.69 1032
3432.24 1018
3432.79 995
3433.35 985
3433.90 1012
3434.45 1054
3435.01 1072
3435.56 1086
3436.11 1113
3436.66 1092
3437.22 1029
3437.77 1035
3438.32 1005
3438.88 1055
3439.43 1052
3439.98 1036
3440.54 1030
3441.09 997
3441.64 1044
3442.20 1009
3442.75 1024
3443.30 989
3443.86 994
3444.41 967
3444.96 971
3445.52 995
3446.07 997
3446.63 1004
3447.18 989
3447.73 1020
3448.29 1030
3448.84 1001
3449.40 963
3449.95 996
3450.50 987
3451.06 962
3451.61 903
3452.17 950
3452.72 1008
3453.27 1025
3453.83 954
3454.38 958
3454.94 990
3455.49 956
3456.05 1029
3456.60 972
3457.16 953
3457.71 1015
3458.27 1054
3458.82 1051
3459.38 1041
3459.93 1068
3460.49 1093
3461.04 1086
3461.60 1110
3462.15 1080
3462.71 1156
3463.26 1134
3463.82 1179
3464.37 1101
3464.93 1118
3465.48 1180
3466.04 1181
3466.59 1142
3467.15 1118
3467.70 1138
3468.26 1130
3468.81 1248
3469.37 1265
3469.93 1254
3470.48 1263
3471.04 1280
3471.59 1368
3472.15 1297
3472.70 1358
3473.26 1317
3473.82 1250
3474.37 1297
3474.93 1248
3475.48 1297
3476.04 1291
3476.60 1295
3477.15 1344
3477.71 1336
3478.27 1353
3478.82 1394
3479.38 1468
3479.93 1418
3480.49 1425
3481.05 1454
3481.60 1421
3482.16 1422
3482.72 1471
3483.27 1505
3483.83 1485
3484.39 1588
3484.95 1608
3485.50 1605
3486.06 1687
3486.62 1811
3487.17 1938
3487.73 2204
3488.29 2443
3488.84 2833
3489.40 3212
3489.96 3628
3490.52 3969
3491.07 4174
3491.63 4331
3492.19 4451
3492.75 4496
3493.30 4110
3493.86 3782
3494.42 3590
3494.98 3433
3495.53 3016
3496.09 2677
3496.65 2434
3497.21 2226
3497.77 2156
3498.32 2037
3498.88 2006
3499.44 2073
3500.00 2265
3500.56 2505
3501.11 2729
3501.67 2866
3502.23 3063
3502.79 3340
3503.35 3627
3503.91 3793
3504.46 3865
3505.02 4020
3505.58 3912
3506.14 3877
3506.70 3697
3507.26 3390
3507.81 3070
3508.37 2752
3508.93 2609
3509.49 2385
3510.05 2112
3510.61 1967
3511.17 1908
3511.73 1828
3512.29 1644
3512.85 1538
3513.40 1537
3513.96 1458
3514.52 1460
3515.08 1446
3515.64 1315
3516.20 1319
3516.76 1285
3517.32 1236
3517.88 1260
3518.44 1291
3519.00 1286
3519.56 1200
3520.12 1223
3520.68 1244
3521.24 1198
3521.80 1188
3522.36 1154
3522.92 1180
3523.48 1196
3524.04 1206
3524.60 1172
3525.16 1262
3525.72 1275
3526.28 1207
3526.84 1231
3527.40 1205
3527.96 1226
3528.52 1242
3529.08 1215
3529.64 1291
3530.20 1253
3530.76 1264
3531.32 1239
3531.88 1239
3532.44 1277
3533.00 1236
3533.56 1271
3534.12 1213
3534.68 1267
3535.25 1302
3535.81 1327
3536.37 1223
3536.93 1232
3537.49 1250
3538.05 1251
3538.61 1308
3539.17 1271
3539.73 1243
3540.30 1293
3540.86 1260
3541.42 1234
3541.98 1315
3542.54 1232
3543.10 1265
3543.66 1288
3544.23 1298
3544.79 1261
3545.35 1260
3545.91 1259
3546.47 1278
3547.03 1247
3547.60 1196
3548.16 1188
3548.72 1219
3549.28 1209
3549.84 1125
3550.41 1119
3550.97 1155
3551.53 1170
3552.09 1146
3552.65 1167
3553.22 1121
3553.78 1102
3554.34 1088
3554.90 1056
3555.47 1092
3556.03 1117
3556.59 1113
3557.15 1135
3557.72 1165
3558.28 1110
3558.84 1081
3559.41 1102
3559.97 1116
3560.53 1138
3561.09 1171
3561.66 1225
3562.22 1225
3562.78 1206
3563.35 1278
3563.91 1273
3564.47 1220
3565.04 1261
3565.60 1287
3566.16 1283
3566.73 1245
3567.29 1276
3567.85 1273
3568.42 1269
3568.98 1225
3569.54 1208
3570.11 1181
3570.67 1171
3571.23 1115
3571.80 1146
3572.36 1110
3572.93 1127
3573.49 1154
3574.05 1092
3574.62 1166
3575.18 1234
3575.75 1172
3576.31 1189
3576.87 1173
3577.44 1169
3578.00 1174
3578.57 1173
3579.13 1217
3579.70 1197
3580.26 1202
3580.82 1144
3581.39 1155
3581.95 1195
3582.52 1205
3583.08 1132
3583.65 1122
3584.21 1208
3584.78 1094
3585.34 1095
3585.91 1124
3586.47 1092
3587.04 1044
3587.60 1048
3588.17 1076
3588.73 1077
3589.30 1036
3589.86 1028
3590.43 1037
3590.99 1016
3591.56 1048
3592.12 1077
3592.69 1040
3593.25 1089
3593.82 1101
3594.39 1087
3594.95 1072
3595.52 1086
3596.08 1124
3596.65 1122
3597.21 1091
3597.78 1108
3598.35 1172
3598.91 1125
3599.48 1118
3600.04 1127
3600.61 1136
3601.18 1167
3601.74 1126
3602.31 1083
3602.87 1073
3603.44 1083
3604.01 1062
3604.57 1076
3605.14 1085
3605.71 1019
3606.27 1025
3606.84 1096
3607.41 1093
3607.97 1067
3608.54 991
3609.11 995
3609.67 1014
3610.24 1018
3610.81 967
3611.37 993
3611.94 1058
3612.51 1126
3613.07 1201
3613.64 1376
3614.21 1511
3614.78 1606
3615.34 1727
3615.91 1842
3616.48 1987
3617.04 2019
3617.61 2168
3618.18 2250
3618.75 2184
3619.31 2093
3619.88 2029
3620.45 1861
3621.02 1789
3621.58 1664
3622.15 1572
3622.72 1404
3623.29 1218
3623.86 1169
3624.42 1113
3624.99 1019
3625.56 1070
3626.13 1036
3626.70 1041
3627.26 1049
3627.83 1018
3628.40 960
3628.97 993
3629.54 1014
3630.11 1064
3630.67 1038
3631.24 1045
3631.81 1082
3632.38 1107
3632.95 1077
3633.52 1051
3634.08 1054
3634.65 1054
3635.22 1017
3635.79 1015
3636.36 1022
3636.93 1074
3637.50 1040
3638.07 1077
3638.64 1111
3639.20 1133
3639.77 1146
3640.34 1170
3640.91 1165
3641.48 1262
3642.05 1238
3642.62 1218
3643.19 1202
3643.76 1180
3644.33 1236
3644.90 1272
3645.47 1196
3646.04 1215
3646.61 1240
3647.18 1258
3647.75 1247
3648.32 1211
3648.89 1255
3649.46 1189
3650.03 1159
3650.60 1180
3651.17 1258
3651.74 1220
3652.31 1267
3652.88 1237
3653.45 1206
3654.02 1183
3654.59 1188
3655.16 1241
3655.73 1265
3656.30 1227
3656.87 1219
3657.44 1250
3658.01 1246
3658.58 1306
3659.15 1297
3659.72 1212
3660.29 1194
3660.86 1187
3661.43 1170
3662.00 1241
3662.58 1148
3663.15 1122
3663.72 1168
3664.29 1170
3664.86 1203
3665.43 1139
3666.00 1145
3666.57 1106
3667.14 1080
3667.72 1069
3668.29 1107
3668.86 1162
3669.43 1100
3670.00 1073
3670.57 1052
3671.14 1046
3671.72 1096
3672.29 1137
3672.86 1147
3673.43 1165
3674.00 1146
3674.57 1124
3675.15 1183
3675.72 1260
3676.29 1270
3676.86 1221
3677.43 1248
3678.01 1208
3678.58 1177
3679.15 1139
3679.72 1244
3680.30 1166
3680.87 1171
3681.44 1093
3682.01 1073
3682.58 1028
3683.16 1008
3683.73 1015
3684.30 1011
3684.88 993
3685.45 1027
3686.02 1032
3686.59 1080
3687.17 1123
3687.74 1124
3688.31 1123
3688.88 1129
3689.46 1204
3690.03 1175
3690.60 1196
3691.18 1184
3691.75 1104
3692.32 1084
3692.90 1077
3693.47 1113
3694.04 1110
3694.62 1052
3695.19 1084
3695.76 1076
3696.34 1085
3696.91 1093
3697.48 1127
3698.06 1119
3698.63 1076
3699.21 1045
3699.78 1004
3700.35 1011
3700.93 1002
3701.50 1042
3702.08 1095
3702.65 1089
3703.22 1042
3703.80 1079
3704.37 1118
3704.95 1067
3705.52 1116
3706.09 1102
3706.67 1111
3707.24 1116
3707.82 1055
3708.39 1051
3708.97 1051
3709.54 1067
3710.12 1027
3710.69 1007
3711.26 981
3711.84 1013
3712.41 1017
3712.99 1011
3713.56 1015
3714.14 990
3714.71 981
3715.29 1037
3715.86 1004
3716.44 1031
3717.01 998
3717.59 995
3718.16 1007
3718.74 1045
3719.32 1053
3719.89 988
3720.47 992
3721.04 1038
3721.62 985
3722.19 959
3722.77 904
3723.34 978
3723.92 982
3724.49 887
3725.07 968
3725.65 1021
3726.22 963
3726.80 1005
3727.37 1125
3727.95 1160
3728.53 1306
3729.10 1394
3729.68 1486
3730.25 1625
3730.83 1750
3731.41 1800
3731.98 1816
3732.56 2012
3733.14 2102
3733.71 2110
3734.29 1998
3734.87 1971
3735.44 1779
3736.02 1627
3736.60 1558
3737.17 1508
3737.75 1267
3738.33 1275
3738.90 1229
3739.48 1077
3740.06 1060
3740.63 1076
3741.21 1062
3741.79 1060
3742.36 988
3742.94 1002
3743.52 959
3744.10 1006
3744.67 975
3745.25 878
3745.83 937
3746.40 1003
3746.98 1015
3747.56 961
3748.14 899
3748.71 936
3749.29 953
3749.87 1022
3750.45 970
3751.03 942
3751.60 1001
3752.18 953
3752.76 955
3753.34 963
3753.92 939
3754.49 965
3755.07 1015
3755.65 1045
3756.23 992
3756.81 1024
3757.38 1110
3757.96 1096
3758.54 1160
3759.12 1198
3759.70 1241
3760.28 1206
3760.85 1231
3761.43 1239
3762.01 1219
3762.59 1175
3763.17 1287
3763.75 1278
3764.33 1198
3764.91 1159
3765.48 1160
3766.06 1216
3766.64 1216
3767.22 1177
3767.80 1152
3768.38 1162
3768.96 1107
3769.54 1137
3770.12 1074
3770.70 1077
3771.28 1044
3771.85 1037
3772.43 1011
3773.01 1025
3773.59 1020
3774.17 984
3774.75 980
3775.33 920
3775.91 979
3776.49 967
3777.07 1008
3777.65 984
3778.23 957
3778.81 947
3779.39 969
3779.97 984
3780.55 965
3781.13 945
3781.71 933
3782.29 859
3782.87 976
3783.45 929
3784.03 903
3784.61 893
3785.19 936
3785.77 972
3786.35 971
3786.93 998
3787.51 981
3788.10 993
3788.68 976
3789.26 905
3789.84 968
3790.42 1015
3791.00 934
3791.58 969
3792.16 1025
3792.74 982
3793.32 978
3793.90 952
3794.48 895
3795.07 919
3795.65 977
3796.23 953
3796.81 920
3797.39 893
3797.97 906
3798.55 901
3799.14 936
3799.72 911
3800.30 927
3800.88 958
3801.46 933
3802.04 968
3802.62 990
3803.21 984
3803.79 1093
3804.37 1063
3804.95 1092
3805.53 1109
3806.12 1153
3806.70 1248
3807.28 1320
3807.86 1334
3808.44 1348
3809.03 1287
3809.61 1264
3810.19 1214
3810.77 1250
3811.36 1222
3811.94 1189
3812.52 1169
3813.10 1158
3813.69 1071
3814.27 1092
3814.85 1122
3815.43 1044
3816.02 1020
3816.60 1040
3817.18 1045
3817.77 1009
3818.35 962
3818.93 937
3819.51 977
3820.10 981
3820.68 955
3821.26 964
3821.85 990
3822.43 1056
3823.01 960
3823.60 984
3824.18 1002
3824.76 952
3825.35 1004
3825.93 999
3826.51 995
3827.10 995
3827.68 991
3828.27 986
3828.85 1004
3829.43 944
3830.02 933
3830.60 947
3831.18 982
3831.77 991
3832.35 1017
3832.94 1007
3833.52 1059
3834.10 1060
3834.69 1063
3835.27 1081
3835.86 1118
3836.44 1119
3837.03 1072
3837.61 1130
3838.19 1095
3838.78 1084
3839.36 1108
3839.95 1069
3840.53 1140
3841.12 1182
3841.70 1193
3842.29 1210
3842.87 1336
3843.46 1395
3844.04 1487
3844.63 1537
3845.21 1553
3845.80 1573
3846.38 1546
3846.97 1519
3847.55 1485
3848.14 1396
3848.72 1282
3849.31 1315
3849.89 1293
3850.48 1279
3851.06 1278
3851.65 1221
3852.23 1131
3852.82 1133
3853.41 1186
3853.99 1270
3854.58 1220
3855.16 1343
3855.75 1453
3856.33 1520
3856.92 1673
3857.51 1827
3858.09 1906
3858.68 2114
3859.26 2277
3859.85 2400
3860.44 2598
3861.02 2648
3861.61 2673
3862.20 2546
3862.78 2672
3863.37 2511
3863.95 2250
3864.54 2147
3865.13 1967
3865.71 1717
3866.30 1599
3866.89 1472
3867.47 1405
3868.06 1298
3868.65 1224
3869.23 1220
3869.82 1214
3870.41 1197
3870.99 1218
3871.58 1209
3872.17 1150
3872.76 1183
3873.34 1149
3873.93 1116
3874.52 1139
3875.10 1159
3875.69 1138
3876.28 1128
3876.87 1144
3877.45 1100
3878.04 1067
3878.63 1048
3879.22 1079
3879.80 1095
3880.39 1112
3880.98 1091
3881.57 1103
3882.15 1091
3882.74 1102
3883.33 1061
3883.92 1071
3884.51 1088
3885.09 1104
3885.68 1195
3886.27 1169
3886.86 1212
3887.45 1214
3888.04 1243
3888.62 1280
3889.21 1301
3889.80 1337
3890.39 1358
3890.98 1370
3891.57 1401
3892.15 1333
3892.74 1355
3893.33 1239
3893.92 1243
3894.51 1242
3895.10 1160
3895.69 1256
3896.28 1224
3896.86 1179
3897.45 1202
3898.04 1174
3898.63 1194
3899.22 1194
3899.81 1163
3900.40 1152
3900.99 1076
3901.58 1094
3902.17 1086
3902.76 1097
3903.34 1108
3903.93 1077
3904.52 1008
3905.11 1012
3905.70 1021
3906.29 982
3906.88 989
3907.47 1041
3908.06 998
3908.65 1011
3909.24 1065
3909.83 987
3910.42 945
3911.01 998
3911.60 1012
3912.19 965
3912.78 958
3913.37 949
3913.96 978
3914.55 984
3915.14 962
3915.73 927
3916.32 926
3916.91 958
3917.50 952
3918.09 1038
3918.68 994
3919.28 930
3919.87 976
3920.46 919
3921.05 899
3921.64 918
3922.23 934
3922.82 940
3923.41 910
3924.00 932
3924.59 902
3925.18 912
3925.77 904
3926.37 867
3926.96 855
3927.55 878
3928.14 916
3928.73 871
3929.32 930
3929.91 908
3930.51 866
3931.10 877
3931.69 861
3932.28 894
3932.87 866
3933.46 894
3934.05 854
3934.65 874
3935.24 881
3935.83 899
3936.42 894
3937.01 908
3937.61 938
3938.20 989
3938.79 1017
3939.38 1024
3939.97 933
3940.57 1003
3941.16 999
3941.75 1000
3942.34 1008
3942.94 1005
3943.53 1001
3944.12 1000
3944.71 914
3945.31 989
3945.90 954
3946.49 914
3947.08 859
3947.68 911
3948.27 911
3948.86 898
3949.45 878
3950.05 888
3950.64 907
3951.23 885
3951.83 867
3952.42 902
3953.01 951
3953.61 931
3954.20 904
3954.79 973
3955.39 987
3955.98 947
3956.57 1039
3957.17 1008
3957.76 1000
3958.35 954
3958.95 956
3959.54 952
3960.13 957
3960.73 969
3961.32 951
3961.92 1002
3962.51 1037
3963.10 1047
3963.70 1041
3964.29 1041
3964.88 1058
3965.48 1106
3966.07 1138
3966.67 1079
3967.26 1064
3967.86 1048
3968.45 1060
3969.04 999
3969.64 969
3970.23 977
3970.83 917
3971.42 892
3972.02 896
3972.61 901
3973.21 980
3973.80 1015
3974.40 1061
3974.99 976
3975.58 1052
3976.18 1124
3976.77 1137
3977.37 1072
3977.96 1088
3978.56 1078
3979.15 1064
3979.75 1059
3980.35 1058
3980.94 1033
3981.54 1088
3982.13 1019
3982.73 1035
3983.32 1058
3983.92 1061
3984.51 1104
3985.11 1089
3985.70 1077
3986.30 1106
3986.90 1067
3987.49 1046
3988.09 1094
3988.68 1094
3989.28 1079
3989.87 1071
3990.47 1058
3991.07 1087
3991.66 1120
3992.26 1152
3992.85 1159
3993.45 1148
3994.05 1127
3994.64 1132
3995.24 1165
3995.84 1155
3996.43 1087
3997.03 1113
3997.62 1153
3998.22 1051
3998.82 1079
3999.41 1055
4000.01 1042
4000.61 1035
4001.20 1015
4001.80 1024
4002.40 958
4003.00 980
4003.59 929
4004.19 935
4004.79 955
4005.38 1002
4005.98 1015
4006.58 1015
4007.17 953
4007.77 948
4008.37 970
4008.97 963
4009.56 927
4010.16 867
4010.76 867
4011.36 927
4011.95 895
4012.55 883
4013.15 926
4013.75 972
4014.34 973
4014.94 920
4015.54 881
4016.14 920
4016.74 913
4017.33 958
4017.93 911
4018.53 870
4019.13 913
4019.73 926
4020.32 927
4020.92 978
4021.52 946
4022.12 904
4022.72 947
4023.32 993
4023.91 1020
4024.51 1008
4025.11 1043
4025.71 1041
4026.31 1091
4026.91 1076
4027.51 1129
4028.10 1122
4028.70 1159
4029.30 1138
4029.90 1138
4030.50 1055
4031.10 1056
4031.70 1090
4032.30 1040
4032.90 1007
4033.49 968
4034.09 962
4034.69 970
4035.29 971
4035.89 965
4036.49 923
4037.09 917
4037.69 838
4038.29 854
4038.89 867
4039.49 854
4040.09 889
4040.69 895
4041.29 855
4041.89 872
4042.49 876
4043.09 864
4043.69 877
4044.29 866
4044.89 875
4045.49 926
4046.09 899
4046.69 865
4047.29 882
4047.89 907
4048.49 973
4049.09 927
4049.69 891
4050.29 924
4050.89 881
4051.49 916
4052.09 937
4052.69 937
4053.29 919
4053.89 946
4054.49 935
4055.09 920
4055.69 931
4056.30 908
4056.90 941
4057.50 931
4058.10 938
4058.70 923
4059.30 898
4059.90 1001
4060.50 1031
4061.10 1088
4061.71 1093
4062.31 1186
4062.91 1231
4063.51 1357
4064.11 1386
4064.71 1347
4065.31 1395
4065.92 1372
4066.52 1278
4067.12 1285
4067.72 1213
4068.32 1176
4068.92 1128
4069.53 1151
4070.13 1062
4070.73 1012
4071.33 1023
4071.93 950
4072.54 923
4073.14 871
4073.74 884
4074.34 900
4074.94 902
4075.55 847
4076.15 862
4076.75 846
4077.35 902
4077.96 848
4078.56 777
4079.16 788
4079.76 844
4080.37 841
4080.97 803
4081.57 799
4082.17 834
4082.78 846
4083.38 835
4083.98 854
4084.59 891
4085.19 842
4085.79 857
4086.39 841
4087.00 822
4087.60 786
4088.20 851
4088.81 831
4089.41 831
4090.01 842
4090.62 803
4091.22 837
4091.82 888
4092.43 882
4093.03 824
4093.63 866
4094.24 891
4094.84 904
4095.45 900
4096.05 869
4096.65 878
4097.26 920
4097.86 897
4098.47 905
4099.07 899
4099.67 893
4100.28 930
4100.88 932
4101.49 941
4102.09 878
4102.69 899
4103.30 886
4103.90 975
4104.51 887
4105.11 895
4105.72 871
4106.32 890
4106.93 859
4107.53 898
4108.13 892
4108.74 863
4109.34 865
4109.95 835
4110.55 798
4111.16 818
4111.76 830
4112.37 836
4112.97 812
4113.58 867
4114.18 930
4114.79 855
4115.39 811
4116.00 791
4116.60 855
4117.21 837
4117.82 839
4118.42 873
4119.03 808
4119.63 810
4120.24 811
4120.84 827
4121.45 800
4122.05 848
4122.66 892
4123.27 854
4123.87 889
4124.48 908
4125.08 869
4125.69 825
4126.30 865
4126.90 835
4127.51 872
4128.11 895
4128.72 898
4129.33 866
4129.93 860
4130.54 909
4131.15 901
4131.75 915
4132.36 858
4132.96 894
4133.57 966
4134.18 945
4134.78 944
4135.39 923
4136.00 945
4136.60 1002
4137.21 960
4137.82 966
4138.43 1025
4139.03 1063
4139.64 1031
4140.25 1085
4140.85 1163
4141.46 1219
4142.07 1211
4142.68 1203
4143.28 1150
4143.89 1110
4144.50 1135
4145.10 1141
4145.71 1070
4146.32 980
4146.93 1048
4147.53 1019
4148.14 996
4148.75 980
4149.36 965
4149.97 958
4150.57 875
4151.18 893
4151.79 907
4152.40 898
4153.00 851
4153.61 867
4154.22 856
4154.83 848
4155.44 866
4156.05 927
4156.65 889
4157.26 885
4157.87 880
4158.48 922
4159.09 903
4159.70 900
4160.30 883
4160.91 892
4161.52 890
4162.13 915
4162.74 912
4163.35 946
4163.96 945
4164.56 932
4165.17 975
4165.78 984
4166.39 1036
4167.00 1087
4167.61 1152
4168.22 1120
4168.83 1168
4169.44 1270
4170.05 1317
4170.66 1286
4171.26 1346
4171.87 1340
4172.48 1339
4173.09 1345
4173.70 1277
4174.31 1274
4174.92 1191
4175.53 1204
4176.14 1144
4176.75 1096
4177.36 1051
4177.97 1037
4178.58 949
4179.19 994
4179.80 1001
4180.41 985
4181.02 944
4181.63 907
4182.24 925
4182.85 877
4183.46 859
4184.07 939
4184.68 924
4185.29 954
4185.90 911
4186.51 864
4187.12 887
4187.73 867
4188.34 867
4188.95 905
4189.56 932
4190.18 935
4190.79 946
4191.40 957
4192.01 991
4192.62 1080
4193.23 1092
4193.84 1076
4194.45 1112
4195.06 1051
4195.67 1076
4196.28 1039
4196.90 1035
4197.51 1040
4198.12 1062
4198.73 1026
4199.34 1001
4199.95 946
4200.56 993
4201.18 951
4201.79 907
4202.40 961
4203.01 909
4203.62 941
4204.23 939
4204.85 936
4205.46 905
4206.07 917
4206.68 926
4207.29 989
4207.90 1037
4208.52 1017
4209.13 1010
4209.74 1042
4210.35 1016
4210.97 985
4211.58 938
4212.19 1041
4212.80 970
4213.41 942
4214.03 972
4214.64 959
4215.25 1026
4215.86 989
4216.48 975
4217.09 1041
4217.70 1084
4218.32 1074
4218.93 1060
4219.54 1048
4220.15 1034
4220.77 986
4221.38 1019
4221.99 1043
4222.61 1067
4223.22 1097
4223.83 1077
4224.44 1142
4225.06 1164
4225.67 1162
4226.28 1229
4226.90 1284
4227.51 1303
4228.13 1263
4228.74 1239
4229.35 1218
4229.97 1181
4230.58 1159
4231.19 1155
4231.81 1108
4232.42 1043
4233.03 992
4233.65 1008
4234.26 1022
4234.88 1025
4235.49 1033
4236.10 979
4236.72 967
4237.33 964
4237.95 975
4238.56 978
4239.17 945
4239.79 878
4240.40 901
4241.02 911
4241.63 945
4242.25 972
4242.86 982
4243.48 941
4244.09 951
4244.71 926
4245.32 952
4245.93 942
4246.55 944
4247.16 935
4247.78 972
4248.39 1020
4249.01 917
4249.62 945
4250.24 933
4250.85 933
4251.47 933
4252.08 921
4252.70 912
4253.32 882
4253.93 928
4254.55 947
4255.16 900
4255.78 911
4256.39 901
4257.01 950
4257.62 966
4258.24 974
4258.85 1010
4259.47 1038
4260.09 1049
4260.70 1030
4261.32 1065
4261.93 1061
4262.55 1100
4263.17 1083
4263.78 1069
4264.40 1073
4265.01 1105
4265.63 1097
4266.25 1039
4266.86 978
4267.48 978
4268.10 970
4268.71 956
4269.33 908
4269.94 938
4270.56 968
4271.18 965
4271.79 987
4272.41 999
4273.03 1065
4273.64 1013
4274.26 1047
4274.88 1075
4275.49 1119
4276.11 1139
4276.73 1145
4277.35 1197
4277.96 1131
4278.58 1097
4279.20 1121
4279.81 1072
4280.43 1083
4281.05 1000
4281.67 979
4282.28 983
4282.90 986
4283.52 973
4284.14 858
4284.75 886
4285.37 909
4285.99 884
4286.61 863
4287.22 838
4287.84 829
4288.46 841
4289.08 830
4289.70 828
4290.31 843
4290.93 820
4291.55 887
4292.17 884
4292.79 829
4293.40 782
4294.02 773
4294.64 791
4295.26 854
4295.88 812
4296.50 824
4297.11 870
4297.73 895
4298.35 890
4298.97 866
4299.59 892
4300.21 936
4300.83 952
4301.44 916
4302.06 901
4302.68 925
4303.30 922
4303.92 934
4304.54 974
4305.16 900
4305.78 921
4306.40 886
4307.02 911
4307.63 914
4308.25 908
4308.87 979
4309.49 914
4310.11 846
4310.73 885
4311.35 938
4311.97 928
4312.59 924
4313.21 920
4313.83 893
4314.45 905
4315.07 922
4315.69 910
4316.31 930
4316.93 909
4317.55 894
4318.17 916
4318.79 920
4319.41 920
4320.03 924
4320.65 938
4321.27 897
4321.89 926
4322.51 953
4323.13 944
4323.75 986
4324.37 966
4324.99 996
4325.61 1051
4326.23 1021
4326.85 1003
4327.47 1075
4328.09 1153
4328.71 1218
4329.33 1407
4329.96 1425
4330.58 1442
4331.20 1532
4331.82 1558
4332.44 1620
4333.06 1560
4333.68 1552
4334.30 1489
4334.92 1376
4335.54 1366
4336.17 1278
4336.79 1199
4337.41 1152
4338.03 1098
4338.65 1073
4339.27 1117
4339.89 1166
4340.52 1115
4341.14 1157
4341.76 1169
4342.38 1233
4343.00 1322
4343.62 1350
4344.25 1371
4344.87 1403
4345.49 1404
4346.11 1431
4346.73 1421
4347.36 1464
4347.98 1437
4348.60 1369
4349.22 1271
4349.84 1254
4350.47 1256
4351.09 1189
4351.71 1146
4352.33 1130
4352.96 1081
4353.58 1013
4354.20 1004
4354.82 995
4355.45 1037
4356.07 1012
4356.69 968
4357.31 999
4357.94 1087
4358.56 1030
4359.18 1023
4359.81 954
4360.43 973
4361.05 995
4361.68 954
4362.30 960
4362.92 951
4363.55 923
4364.17 923
4364.79 925
4365.42 914
4366.04 954
4366.66 982
4367.29 932
4367.91 920
4368.53 902
4369.16 860
4369.78 859
4370.40 894
4371.03 937
4371.65 903
4372.27 880
4372.90 899
4373.52 893
4374.15 900
4374.77 863
4375.39 905
4376.02 915
4376.64 872
4377.27 888
4377.89 919
4378.52 948
4379.14 920
4379.76 962
4380.39 996
4381.01 957
4381.64 1010
4382.26 1021
4382.89 1048
4383.51 1008
4384.14 974
4384.76 972
4385.39 977
4386.01 997
4386.64 982
4387.26 976
4387.89 1077
4388.51 1102
4389.14 1139
4389.76 1150
4390.39 1075
4391.01 1128
4391.64 1090
4392.26 1129
4392.89 1054
4393.51 1011
4394.14 973
4394.76 952
4395.39 931
4396.01 877
4396.64 866
4397.26 838
4397.89 891
4398.52 915
4399.14 873
4399.77 892
4400.39 935
4401.02 884
4401.65 920
4402.27 866
4402.90 918
4403.52 886
4404.15 840
4404.78 875
4405.40 892
4406.03 857
4406.65 864
4407.28 860
4407.91 852
4408.53 844
4409.16 849
4409.79 872
4410.41 852
4411.04 852
4411.67 856
4412.29 860
4412.92 860
4413.55 896
4414.17 872
4414.80 898
4415.43 881
4416.05 887
4416.68 898
4417.31 862
4417.94 844
4418.56 836
4419.19 841
4419.82 851
4420.44 848
4421.07 845
4421.70 785
4422.33 809
4422.95 819
4423.58 835
4424.21 801
4424.84 840
4425.46 812
4426.09 768
4426.72 764
4427.35 743
4427.97 790
4428.60 803
4429.23 805
4429.86 791
4430.49 808
4431.11 787
4431.74 761
4432.37 806
4433.00 804
4433.63 822
4434.26 787
4434.88 836
4435.51 812
4436.14 775
4436.77 813
4437.40 804
4438.03 787
4438.65 811
4439.28 799
4439.91 793
4440.54 804
4441.17 835
4441.80 818
4442.43 832
4443.06 816
4443.68 818
4444.31 857
4444.94 927
4445.57 948
4446.20 887
4446.83 885
4447.46 886
4448.09 880
4448.72 919
4449.35 873
4449.98 816
4450.61 854
4451.24 897
4451.86 835
4452.49 797
4453.12 810
4453.75 860
4454.38 884
4455.01 862
4455.64 887
4456.27 895
4456.90 876
4457.53 805
4458.16 851
4458.79 818
4459.42 800
4460.05 780
4460.68 715
4461.31 781
4461.94 781
4462.57 795
4463.20 775
4463.83 763
4464.46 752
4465.09 746
4465.72 722
4466.36 750
4466.99 799
4467.62 828
4468.25 794
4468.88 750
4469.51 772
4470.14 792
4470.77 773
4471.40 760
4472.03 766
4472.66 785
4473.29 753
4473.93 750
4474.56 738
4475.19 754
4475.82 781
4476.45 805
4477.08 778
4477.71 765
4478.34 775
4478.98 806
4479.61 782
4480.24 818
4480.87 770
4481.50 773
4482.13 814
4482.76 839
4483.40 803
4484.03 823
4484.66 830
4485.29 869
4485.92 836
4486.56 812
4487.19 781
4487.82 815
4488.45 851
4489.08 825
4489.72 791
4490.35 851
4490.98 860
4491.61 830
4492.25 811
4492.88 833
4493.51 831
4494.14 846
4494.78 851
4495.41 782
4496.04 794
4496.67 856
4497.31 830
4497.94 850
4498.57 839
4499.20 943
4499.84 981
4500.47 1022
4501.10 1044
4501.74 1040
4502.37 1053
4503.00 1041
4503.64 1039
4504.27 1028
4504.90 1005
4505.53 1035
4506.17 961
4506.80 884
4507.43 899
4508.07 901
4508.70 946
4509.34 893
4509.97 876
4510.60 890
4511.24 862
4511.87 892
4512.50 881
4513.14 865
4513.77 876
4514.41 874
4515.04 892
4515.67 821
4516.31 841
4516.94 847
4517.58 801
4518.21 810
4518.84 856
4519.48 892
4520.11 895
4520.75 832
4521.38 909
4522.02 955
4522.65 937
4523.28 976
4523.92 958
4524.55 991
4525.19 1016
4525.82 1098
4526.46 1176
4527.09 1318
4527.73 1408
4528.36 1579
4529.00 1665
4529.63 1748
4530.27 1879
4530.90 1862
4531.54 1921
4532.17 1899
4532.81 1798
4533.44 1709
4534.08 1551
4534.71 1387
4535.35 1252
4535.99 1149
4536.62 1121
4537.26 1003
4537.89 945
4538.53 941
4539.16 929
4539.80 894
4540.43 854
4541.07 861
4541.71 859
4542.34 890
4542.98 816
4543.61 806
4544.25 795
4544.89 761
4545.52 808
4546.16 830
4546.79 785
4547.43 776
4548.07 749
4548.70 738
4549.34 740
4549.98 762
4550.61 765
4551.25 764
4551.89 781
4552.52 764
4553.16 778
4553.80 823
4554.43 762
4555.07 790
4555.71 808
4556.34 826
4556.98 834
4557.62 833
4558.25 836
4558.89 861
4559.53 888
4560.16 879
4560.80 876
4561.44 863
4562.08 925
4562.71 912
4563.35 924
4563.99 909
4564.63 900
4565.26 921
4565.90 942
4566.54 945
4567.18 956
4567.81 951
4568.45 955
4569.09 926
4569.73 941
4570.36 939
4571.00 945
4571.64 946
4572.28 1001
4572.92 995
4573.55 1010
4574.19 973
4574.83 908
4575.47 900
4576.11 854
4576.75 882
4577.38 816
4578.02 857
4578.66 820
4579.30 824
4579.94 850
4580.58 871
4581.21 809
4581.85 822
4582.49 813
4583.13 850
4583.77 844
4584.41 876
4585.05 904
4585.69 899
4586.32 899
4586.96 904
4587.60 910
4588.24 939
4588.88 903
4589.52 912
4590.16 886
4590.80 907
4591.44 966
4592.08 924
4592.72 869
4593.36 913
4594.00 833
4594.63 844
4595.27 831
4595.91 812
4596.55 748
4597.19 819
4597.83 845
4598.47 793
4599.11 856
4599.75 823
4600.39 818
4601.03 834
4601.67 848
4602.31 794
4602.95 823
4603.59 848
4604.23 841
4604.87 833
4605.51 847
4606.15 835
4606.79 794
4607.43 819
4608.08 865
4608.72 879
4609.36 903
4610.00 838
4610.64 822
4611.28 802
4611.92 826
4612.56 798
4613.20 783
4613.84 821
4614.48 839
4615.12 776
4615.76 800
4616.41 812
4617.05 791
4617.69 790
4618.33 812
4618.97 776
4619.61 772
4620.25 711
4620.89 738
4621.54 768
4622.18 744
4622.82 754
4623.46 740
4624.10 720
4624.74 759
4625.38 710
4626.03 762
4626.67 755
4627.31 778
4627.95 814
4628.59 819
4629.24 793
4629.88 823
4630.52 827
4631.16 825
4631.80 820
4632.45 840
4633.09 855
4633.73 820
4634.37 848
4635.02 817
4635.66 790
4636.30 783
4636.94 801
4637.58 846
4638.23 822
4638.87 802
4639.51 809
4640.16 780
4640.80 827
4641.44 795
4642.08 808
4642.73 797
4643.37 774
4644.01 740
4644.66 751
4645.30 740
4645.94 753
4646.58 768
4647.23 793
4647.87 830
4648.51 830
4649.16 786
4649.80 813
4650.44 813
4651.09 856
4651.73 814
4652.37 827
4653.02 869
4653.66 817
4654.31 822
4654.95 782
4655.59 766
4656.24 742
4656.88 784
4657.52 780
4658.17 769
4658.81 750
4659.46 789
4660.10 830
4660.75 779
4661.39 809
4662.03 764
4662.68 743
4663.32 708
4663.97 726
4664.61 709
4665.26 748
4665.90 724
4666.54 714
4667.19 718
4667.83 698
4668.48 703
4669.12 714
4669.77 717
4670.41 770
4671.06 722
4671.70 731
4672.35 760
4672.99 769
4673.64 736
4674.28 737
4674.93 769
4675.57 793
4676.22 768
4676.86 777
4677.51 758
4678.15 768
4678.80 780
4679.44 746
4680.09 805
4680.73 766
4681.38 768
4682.03 817
4682.67 809
4683.32 850
4683.96 828
4684.61 774
4685.25 783
4685.90 811
4686.55 828
4687.19 823
4687.84 803
4688.48 756
4689.13 858
4689.78 874
4690.42 832
4691.07 827
4691.72 814
4692.36 845
4693.01 813
4693.65 798
4694.30 796
4694.95 847
4695.59 842
4696.24 873
4696.89 904
4697.53 901
4698.18 851
4698.83 942
4699.47 892
4700.12 853
4700.77 844
4701.41 842
4702.06 856
4702.71 869
4703.36 817
4704.00 853
4704.65 813
4705.30 830
4705.94 816
4706.59 838
4707.24 848
4707.89 847
4708.53 799
4709.18 835
4709.83 846
4710.48 881
4711.12 876
4711.77 835
4712.42 796
4713.07 854
4713.71 841
4714.36 831
4715.01 832
4715.66 835
4716.31 845
4716.95 826
4717.60 844
4718.25 839
4718.90 840
4719.55 829
4720.19 854
4720.84 866
4721.49 855
4722.14 887
4722.79 962
4723.44 919
4724.08 916
4724.73 959
4725.38 1041
4726.03 1021
4726.68 1070
4727.33 1036
4727.98 1008
4728.63 957
4729.27 884
4729.92 917
4730.57 861
4731.22 864
4731.87 866
4732.52 828
4733.17 829
4733.82 803
4734.47 794
4735.12 852
4735.77 835
4736.41 870
4737.06 879
4737.71 888
4738.36 845
4739.01 839
4739.66 803
4740.31 873
4740.96 844
4741.61 835
4742.26 856
4742.91 896
4743.56 916
4744.21 872
4744.86 869
4745.51 863
4746.16 860
4746.81 916
4747.46 871
4748.11 882
4748.76 936
4749.41 937
4750.06 965
4750.71 951
4751.36 943
4752.01 968
4752.66 951
4753.31 926
4753.96 909
4754.61 948
4755.26 954
4755.92 937
4756.57 906
4757.22 906
4757.87 919
4758.52 942
4759.17 955
4759.82 989
4760.47 922
4761.12 961
4761.77 909
4762.42 885
4763.08 910
4763.73 899
4764.38 899
4765.03 865
4765.68 857
4766.33 926
4766.98 913
4767.64 935
4768.29 881
4768.94 793
4769.59 865
4770.24 871
4770.89 862
4771.54 892
4772.20 851
4772.85 836
4773.50 874
4774.15 882
4774.80 847
4775.46 842
4776.11 880
4776.76 873
4777.41 852
4778.06 865
4778.72 835
4779.37 875
4780.02 881
4780.67 870
4781.33 903
4781.98 940
4782.63 914
4783.28 896
4783.94 957
4784.59 950
4785.24 926
4785.89 981
4786.55 1000
4787.20 957
4787.85 994
4788.51 1011
4789.16 1031
4789.81 991
4790.46 1059
4791.12 1049
4791.77 1059
4792.42 1035
4793.08 1043
4793.73 1078
4794.38 1005
4795.04 1043
4795.69 1062
4796.34 1079
4797.00 1153
4797.65 1188
4798.30 1269
4798.96 1280
4799.61 1325
4800.27 1405
4800.92 1344
4801.57 1369
4802.23 1354
4802.88 1285
4803.53 1279
4804.19 1238
4804.84 1079
4805.50 1084
4806.15 1073
4806.81 998
4807.46 990
4808.11 1020
4808.77 979
4809.42 944
4810.08 930
4810.73 995
4811.39 955
4812.04 963
4812.69 972
4813.35 992
4814.00 974
4814.66 1007
4815.31 1018
4815.97 1003
4816.62 1009
4817.28 1021
4817.93 1005
4818.59 1084
4819.24 1105
4819.90 1142
4820.55 1141
4821.21 1174
4821.86 1180
4822.52 1139
4823.17 1175
4823.83 1123
4824.48 1114
4825.14 1115
4825.79 1098
4826.45 1060
4827.11 1041
4827.76 1065
4828.42 1059
4829.07 1059
4829.73 1047
4830.38 1035
4831.04 989
4831.70 1087
4832.35 1075
4833.01 1097
4833.66 1128
4834.32 1099
4834.98 1150
4835.63 1148
4836.29 1110
4836.94 1156
4837.60 1179
4838.26 1115
4838.91 1154
4839.57 1128
4840.23 1134
4840.88 1131
4841.54 1130
4842.20 1135
4842.85 1175
4843.51 1168
4844.17 1148
4844.82 1174
4845.48 1208
4846.14 1227
4846.79 1209
4847.45 1208
4848.11 1214
4848.76 1220
4849.42 1203
4850.08 1272
4850.73 1226
4851.39 1275
4852.05 1266
4852.71 1253
4853.36 1264
4854.02 1298
4854.68 1340
4855.34 1377
4855.99 1379
4856.65 1459
4857.31 1529
4857.97 1521
4858.62 1489
4859.28 1509
4859.94 1421
4860.60 1366
4861.25 1316
4861.91 1230
4862.57 1215
4863.23 1197
4863.89 1237
4864.54 1240
4865.20 1230
4865.86 1225
4866.52 1220
4867.18 1208
4867.84 1195
4868.49 1206
4869.15 1201
4869.81 1124
4870.47 1048
4871.13 1083
4871.79 1102
4872.44 1082
4873.10 1118
4873.76 1081
4874.42 1087
4875.08 1080
4875.74 1072
4876.40 1042
4877.06 1096
4877.72 1094
4878.37 1040
4879.03 1043
4879.69 1046
4880.35 1020
4881.01 1018
4881.67 985
4882.33 1022
4882.99 1027
4883.65 959
4884.31 967
4884.97 941
4885.63 905
4886.29 923
4886.95 974
4887.61 925
4888.26 915
4888.92 929
4889.58 953
4890.24 961
4890.90 902
4891.56 897
4892.22 952
4892.88 971
4893.54 929
4894.20 907
4894.86 949
4895.52 920
4896.18 867
4896.84 943
4897.51 971
4898.17 934
4898.83 981
4899.49 945
4900.15 919
4900.81 905
4901.47 943
4902.13 929
4902.79 920
4903.45 869
4904.11 857
4904.77 894
4905.43 864
4906.09 860
4906.75 814
4907.41 887
4908.08 886
4908.74 816
4909.40 820
4910.06 818
4910.72 841
4911.38 835
4912.04 818
4912.70 801
4913.37 816
4914.03 778
4914.69 775
4915.35 774
4916.01 785
4916.67 809
4917.33 786
4918.00 796
4918.66 788
4919.32 802
4919.98 780
4920.64 789
4921.31 759
4921.97 733
4922.63 708
4923.29 727
4923.95 754
4924.62 802
4925.28 771
4925.94 723
4926.60 758
4927.26 793
4927.93 837
4928.59 791
4929.25 800
4929.91 814
4930.58 776
4931.24 762
4931.90 755
4932.56 799
4933.23 770
4933.89 783
4934.55 826
4935.22 757
4935.88 792
4936.54 776
4937.20 803
4937.87 767
4938.53 759
4939.19 776
4939.86 783
4940.52 809
4941.18 750
4941.85 776
4942.51 811
4943.17 780
4943.84 790
4944.50 802
4945.16 800
4945.83 792
4946.49 781
4947.15 738
4947.82 718
4948.48 810
4949.15 775
4949.81 803
4950.47 724
4951.14 776
4951.80 770
4952.47 806
4953.13 772
4953.79 785
4954.46 828
4955.12 838
4955.79 851
4956.45 916
4957.11 985
4957.78 957
4958.44 1067
4959.11 1197
4959.77 1164
4960.44 1207
4961.10 1237
4961.77 1204
4962.43 1223
4963.10 1191
4963.76 1121
4964.42 1056
4965.09 995
4965.75 954
4966.42 879
4967.08 912
4967.75 849
4968.41 853
4969.08 827
4969.74 830
4970.41 803
4971.08 782
4971.74 787
4972.41 839
4973.07 811
4973.74 803
4974.40 763
4975.07 779
4975.73 805
4976.40 787
4977.06 790
4977.73 805
4978.40 770
4979.06 734
4979.73 763
4980.39 721
4981.06 696
4981.73 750
4982.39 740
4983.06 739
4983.72 774
4984.39 746
4985.06 765
4985.72 754
4986.39 774
4987.05 775
4987.72 781
4988.39 765
4989.05 795
4989.72 789
4990.39 779
4991.05 772
4991.72 750
4992.39 770
4993.05 804
4993.72 771
4994.39 783
4995.05 727
4995.72 741
4996.39 720
4997.05 728
4997.72 732
4998.39 771
4999.06 748
4999.72 716
5000.39 703
5001.06 731
5001.73 763
5002.39 725
5003.06 700
5003.73 694
5004.39 745
5005.06 783
5005.73 730
5006.40 717
5007.07 737
5007.73 723
5008.40 761
5009.07 730
5009.74 706
5010.40 709
5011.07 764
5011.74 743
5012.41 738
5013.08 746
5013.74 707
5014.41 727
5015.08 776
5015.75 783
5016.42 716
5017.09 676
5017.75 717
5018.42 732
5019.09 734
5019.76 712
5020.43 706
5021.10 777
5021.76 729
5022.43 708
5023.10 696
5023.77 743
5024.44 732
5025.11 707
5025.78 686
5026.45 712
5027.12 685
5027.78 715
5028.45 712
5029.12 711
5029.79 734
5030.46 681
5031.13 698
5031.80 716
5032.47 714
5033.14 703
5033.81 730
5034.48 716
5035.15 726
5035.82 700
5036.49 752
5037.16 715
5037.83 689
5038.50 680
5039.16 662
5039.83 715
5040.50 739
5041.17 728
5041.84 735
5042.51 781
5043.18 760
5043.85 759
5044.52 658
5045.20 680
5045.87 746
5046.54 758
5047.21 703
5047.88 739
5048.55 737
5049.22 753
5049.89 735
5050.56 754
5051.23 722
5051.90 753
5052.57 741
5053.24 764
5053.91 717
5054.58 757
5055.25 692
5055.92 720
5056.60 718
5057.27 717
5057.94 752
5058.61 696
5059.28 691
5059.95 687
5060.62 721
5061.29 710
5061.96 707
5062.64 726
5063.31 697
5063.98 744
5064.65 705
5065.32 664
5065.99 683
5066.66 698
5067.34 689
5068.01 695
5068.68 686
5069.35 679
5070.02 638
5070.70 718
5071.37 738
5072.04 707
5072.71 723
5073.38 709
5074.06 691
5074.73 725
5075.40 782
5076.07 734
5076.74 753
5077.42 703
5078.09 713
5078.76 756
5079.43 698
5080.11 723
5080.78 742
5081.45 745
5082.12 759
5082.80 743
5083.47 728
5084.14 716
5084.82 723
5085.49 747
5086.16 715
5086.83 768
5087.51 802
5088.18 791
5088.85 814
5089.53 798
5090.20 796
5090.87 789
5091.55 816
5092.22 818
5092.89 791
5093.57 791
5094.24 730
5094.91 750
5095.59 773
5096.26 746
5096.93 744
5097.61 719
5098.28 736
5098.96 747
5099.63 736
5100.30 746
5100.98 747
5101.65 757
5102.32 759
5103.00 776
5103.67 751
5104.35 759
5105.02 781
5105.70 794
5106.37 725
5107.04 747
5107.72 718
5108.39 704
5109.07 683
5109.74 723
5110.42 735
5111.09 703
5111.77 709
5112.44 773
5113.11 760
5113.79 814
5114.46 837
5115.14 893
5115.81 865
5116.49 919
5117.16 999
5117.84 985
5118.51 994
5119.19 976
5119.86 998
5120.54 987
5121.21 957
5121.89 939
5122.57 816
5123.24 832
5123.92 792
5124.59 766
5125.27 782
5125.94 722
5126.62 746
5127.29 776
5127.97 751
5128.64 724
5129.32 733
5130.00 760
5130.67 750
5131.35 761
5132.02 754
5132.70 771
5133.38 797
5134.05 769
5134.73 751
5135.40 761
5136.08 748
5136.76 769
5137.43 798
5138.11 777
5138.79 778
5139.46 768
5140.14 811
5140.82 812
5141.49 774
5142.17 763
5142.85 753
5143.52 735
5144.20 707
5144.88 730
5145.55 741
5146.23 738
5146.91 747
5147.58 751
5148.26 739
5148.94 732
5149.61 675
5150.29 703
5150.97 684
5151.65 718
5152.32 720
5153.00 758
5153.68 729
5154.36 722
5155.03 756
5155.71 786
5156.39 742
5157.07 730
5157.74 773
5158.42 774
5159.10 748
5159.78 731
5160.45 738
5161.13 773
5161.81 746
5162.49 730
5163.17 748
5163.84 735
5164.52 733
5165.20 713
5165.88 747
5166.56 753
5167.24 735
5167.91 731
5168.59 733
5169.27 713
5169.95 702
5170.63 700
5171.31 709
5171.98 714
5172.66 708
5173.34 657
5174.02 671
5174.70 724
5175.38 716
5176.06 704
5176.74 731
5177.41 729
5178.09 718
5178.77 681
5179.45 735
5180.13 722
5180.81 734
5181.49 698
5182.17 680
5182.85 681
5183.53 716
5184.21 734
5184.89 711
5185.57 683
5186.24 704
5186.92 681
5187.60 653
5188.28 698
5188.96 668
5189.64 691
5190.32 720
5191.00 677
5191.68 724
5192.36 657
5193.04 675
5193.72 738
5194.40 704
5195.08 676
5195.76 659
5196.44 689
5197.12 676
5197.80 724
5198.48 688
5199.16 706
5199.84 662
5200.52 652
5201.21 736
5201.89 671
5202.57 699
5203.25 687
5203.93 666
5204.61 676
5205.29 684
5205.97 684
5206.65 653
5207.33 672
5208.01 738
5208.69 747
5209.37 719
5210.06 700
5210.74 699
5211.42 695
5212.10 718
5212.78 721
5213.46 767
5214.14 729
5214.82 749
5215.51 761
5216.19 715
5216.87 741
5217.55 726
5218.23 753
5218.91 694
5219.60 726
5220.28 722
5220.96 748
5221.64 768
5222.32 766
5223.00 742
5223.69 719
5224.37 741
5225.05 726
5225.73 684
5226.41 686
5227.10 723
5227.78 709
5228.46 727
5229.14 726
5229.83 702
5230.51 734
5231.19 732
5231.87 738
5232.56 769
5233.24 759
5233.92 744
5234.60 773
5235.29 751
5235.97 768
5236.65 777
5237.34 776
5238.02 769
5238.70 799
5239.38 833
5240.07 808
5240.75 809
5241.43 833
5242.12 816
5242.80 821
5243.48 825
5244.17 809
5244.85 823
5245.53 803
5246.22 798
5246.90 787
5247.58 756
5248.27 778
5248.95 756
5249.63 780
5250.32 750
5251.00 778
5251.69 759
5252.37 772
5253.05 815
5253.74 833
5254.42 770
5255.11 739
5255.79 732
5256.47 759
5257.16 743
5257.84 742
5258.53 736
5259.21 824
5259.89 798
5260.58 789
5261.26 772
5261.95 773
5262.63 768
5263.32 796
5264.00 798
5264.69 809
5265.37 802
5266.06 793
5266.74 818
5267.43 753
5268.11 806
5268.79 765
5269.48 770
5270.16 763
5270.85 788
5271.53 799
5272.22 799
5272.91 726
5273.59 795
5274.28 801
5274.96 761
5275.65 826
5276.33 832
5277.02 793
5277.70 774
5278.39 759
5279.07 779
5279.76 784
5280.45 801
5281.13 842
5281.82 849
5282.50 824
5283.19 817
5283.87 832
5284.56 803
5285.25 770
5285.93 814
5286.62 818
5287.30 818
5287.99 812
5288.68 837
5289.36 836
5290.05 779
5290.74 839
5291.42 795
5292.11 801
5292.79 847
5293.48 871
5294.17 858
5294.85 873
5295.54 880
5296.23 898
5296.91 915
5297.60 933
5298.29 926
5298.98 949
5299.66 968
5300.35 890
5301.04 960
5301.72 1024
5302.41 1023
5303.10 1038
5303.78 1072
5304.47 1114
5305.16 1095
5305.85 1100
5306.53 1147
5307.22 1083
5307.91 1092
5308.60 1124
5309.28 1219
5309.97 1331
5310.66 1372
5311.35 1487
5312.03 1576
5312.72 1638
5313.41 1719
5314.10 1755
5314.79 1755
5315.47 1726
5316.16 1627
5316.85 1548
5317.54 1413
5318.23 1339
5318.91 1271
5319.60 1162
5320.29 1106
5320.98 1045
5321.67 958
5322.36 931
5323.04 901
5323.73 857
5324.42 839
5325.11 821
5325.80 783
5326.49 841
5327.18 830
5327.86 803
5328.55 780
5329.24 771
5329.93 792
5330.62 799
5331.31 808
5332.00 792
5332.69 771
5333.38 777
5334.06 767
5334.75 753
5335.44 768
5336.13 779
5336.82 745
5337.51 735
5338.20 782
5338.89 785
5339.58 781
5340.27 806
5340.96 813
5341.65 817
5342.34 861
5343.03 835
5343.72 831
5344.41 879
5345.10 911
5345.79 906
5346.48 928
5347.17 977
5347.86 1021
5348.55 1071
5349.24 1096
5349.93 1042
5350.62 1064
5351.31 1035
5352.00 1047
5352.69 1014
5353.38 955
5354.07 921
5354.76 890
5355.45 901
5356.14 888
5356.83 847
5357.52 846
5358.21 789
5358.90 777
5359.59 799
5360.29 790
5360.98 783
5361.67 773
5362.36 782
5363.05 777
5363.74 796
5364.43 820
5365.12 787
5365.81 743
5366.50 753
5367.20 795
5367.89 755
5368.58 794
5369.27 809
5369.96 767
5370.65 772
5371.34 767
5372.04 761
5372.73 800
5373.42 806
5374.11 769
5374.80 751
5375.49 775
5376.19 767
5376.88 765
5377.57 765
5378.26 746
5378.95 754
5379.65 742
5380.34 757
5381.03 744
5381.72 743
5382.42 732
5383.11 773
5383.80 769
5384.49 773
5385.19 789
5385.88 758
5386.57 783
5387.26 803
5387.96 813
5388.65 823
5389.34 855
5390.03 844
5390.73 840
5391.42 845
5392.11 827
5392.80 836
5393.50 814
5394.19 809
5394.88 777
5395.58 795
5396.27 759
5396.96 771
5397.66 788
5398.35 771
5399.04 780
5399.74 736
5400.43 763
5401.12 748
5401.82 782
5402.51 810
5403.20 780
5403.90 728
5404.59 776
5405.29 714
5405.98 730
5406.67 735
5407.37 750
5408.06 778
5408.75 754
5409.45 756
5410.14 741
5410.84 759
5411.53 707
5412.23 771
5412.92 819
5413.61 810
5414.31 796
5415.00 784
5415.70 781
5416.39 791
5417.09 766
5417.78 765
5418.47 827
5419.17 842
5419.86 843
5420.56 825
5421.25 858
5421.95 794
5422.64 791
5423.34 819
5424.03 822
5424.73 873
5425.42 883
5426.12 893
5426.81 813
5427.51 800
5428.20 841
5428.90 849
5429.59 822
5430.29 817
5430.99 853
5431.68 864
5432.38 821
5433.07 802
5433.77 779
5434.46 818
5435.16 815
5435.85 831
5436.55 875
5437.25 865
5437.94 841
5438.64 842
5439.33 830
5440.03 795
5440.73 820
5441.42 899
5442.12 908
5442.81 968
5443.51 961
5444.21 979
5444.90 1043
5445.60 1031
5446.29 1026
5446.99 1019
5447.69 1055
5448.38 1066
5449.08 1040
5449.78 1019
5450.47 1013
5451.17 960
5451.87 960
5452.56 918
5453.26 921
5453.96 916
5454.65 883
5455.35 834
5456.05 889
5456.75 953
5457.44 919
5458.14 908
5458.84 977
5459.53 954
5460.23 920
5460.93 970
5461.63 992
5462.32 980
5463.02 1003
5463.72 1002
5464.42 955
5465.11 975
5465.81 1002
5466.51 1009
5467.21 969
5467.90 961
5468.60 1002
5469.30 987
5470.00 1000
5470.70 920
5471.39 936
5472.09 1024
5472.79 1071
5473.49 1010
5474.19 1040
5474.88 1062
5475.58 1143
5476.28 1264
5476.98 1308
5477.68 1335
5478.38 1418
5479.07 1540
5479.77 1506
5480.47 1623
5481.17 1546
5481.87 1398
5482.57 1317
5483.27 1262
5483.96 1229
5484.66 1159
5485.36 1132
5486.06 1168
5486.76 1045
5487.46 1050
5488.16 1084
5488.86 1120
5489.56 1150
5490.26 1103
5490.96 1133
5491.65 1175
5492.35 1179
5493.05 1151
5493.75 1242
5494.45 1199
5495.15 1306
5495.85 1355
5496.55 1380
5497.25 1471
5497.95 1703
5498.65 1844
5499.35 1850
5500.05 2048
5500.75 2034
5501.45 1908
5502.15 1842
5502.85 1726
5503.55 1508
5504.25 1283
5504.95 1184
5505.65 1210
5506.35 1185
5507.05 1138
5507.75 1120
5508.45 1082
5509.15 1069
5509.85 1039
5510.55 1058
5511.25 1051
5511.95 1030
5512.65 1062
5513.35 1073
5514.05 1069
5514.76 1049
5515.46 1047
5516.16 1028
5516.86 1003
5517.56 1007
5518.26 1011
5518.96 1010
5519.66 1065
5520.36 1019
5521.06 982
5521.77 971
5522.47 1025
5523.17 968
5523.87 902
5524.57 904
5525.27 928
5525.97 905
5526.67 873
5527.38 889
5528.08 859
5528.78 889
5529.48 881
5530.18 871
5530.88 883
5531.59 836
5532.29 914
5532.99 865
5533.69 847
5534.39 908
5535.10 859
5535.80 877
5536.50 916
5537.20 950
5537.90 953
5538.61 949
5539.31 894
5540.01 904
5540.71 859
5541.42 932
5542.12 922
5542.82 844
5543.52 846
5544.23 868
5544.93 855
5545.63 804
5546.33 878
5547.04 888
5547.74 887
5548.44 889
5549.15 886
5549.85 876
5550.55 889
5551.26 890
5551.96 850
5552.66 839
5553.36 833
5554.07 833
5554.77 850
5555.47 820
5556.18 896
5556.88 863
5557.58 865
5558.29 870
5558.99 868
5559.70 867
5560.40 909
5561.10 955
5561.81 946
5562.51 931
5563.21 939
5563.92 878
5564.62 926
5565.33 958
5566.03 912
5566.73 837
5567.44 869
5568.14 872
5568.85 853
5569.55 841
5570.25 823
5570.96 802
5571.66 820
5572.37 857
5573.07 866
5573.78 880
5574.48 873
5575.19 823
5575.89 818
5576.59 859
5577.30 798
5578.00 831
5578.71 836
5579.41 822
5580.12 837
5580.82 852
5581.53 811
5582.23 770
5582.94 792
5583.64 802
5584.35 783
5585.05 782
5585.76 824
5586.46 790
5587.17 808
5587.88 795
5588.58 819
5589.29 819
5589.99 802
5590.70 781
5591.40 781
5592.11 773
5592.81 769
5593.52 797
5594.23 808
5594.93 754
5595.64 784
5596.34 753
5597.05 788
5597.76 749
5598.46 738
5599.17 794
5599.87 759
5600.58 769
5601.29 769
5601.99 741
5602.70 761
5603.41 794
5604.11 782
5604.82 776
5605.52 765
5606.23 755
5606.94 757
5607.64 767
5608.35 725
5609.06 714
5609.76 772
5610.47 821
5611.18 762
5611.88 775
5612.59 759
5613.30 738
5614.01 765
5614.71 736
5615.42 759
5616.13 779
5616.83 806
5617.54 771
5618.25 782
5618.96 792
5619.66 781
5620.37 730
5621.08 755
5621.79 745
5622.49 783
5623.20 799
5623.91 780
5624.62 772
5625.32 807
5626.03 792
5626.74 783
5627.45 786
5628.16 794
5628.86 794
5629.57 816
5630.28 771
5630.99 817
5631.70 878
5632.40 838
5633.11 883
5633.82 869
5634.53 835
5635.24 891
5635.95 866
5636.65 888
5637.36 880
5638.07 889
5638.78 954
5639.49 917
5640.20 877
5640.91 888
5641.61 871
5642.32 883
5643.03 890
5643.74 885
5644.45 832
5645.16 852
5645.87 760
5646.58 799
5647.29 819
5648.00 801
5648.70 796
5649.41 833
5650.12 832
5650.83 794
5651.54 840
5652.25 848
5652.96 824
5653.67 845
5654.38 865
5655.09 840
5655.80 873
5656.51 817
5657.22 876
5657.93 869
5658.64 837
5659.35 880
5660.06 914
5660.77 887
5661.48 902
5662.19 904
5662.90 891
5663.61 893
5664.32 895
5665.03 840
5665.74 808
5666.45 778
5667.16 860
5667.87 896
5668.58 924
5669.29 937
5670.00 929
5670.71 952
5671.42 902
5672.13 909
5672.84 875
5673.56 847
5674.27 845
5674.98 851
5675.69 890
5676.40 870
5677.11 811
5677.82 841
5678.53 851
5679.24 840
5679.95 840
5680.67 902
5681.38 879
5682.09 872
5682.80 851
5683.51 845
5684.22 795
5684.93 851
5685.65 869
5686.36 876
5687.07 870
5687.78 848
5688.49 867
5689.20 813
5689.92 861
5690.63 859
5691.34 857
5692.05 877
5692.76 834
5693.47 838
5694.19 856
5694.90 835
5695.61 839
5696.32 818
5697.04 835
5697.75 869
5698.46 870
5699.17 802
5699.89 812
5700.60 783
5701.31 871
5702.02 848
5702.74 811
5703.45 825
5704.16 891
5704.87 852
5705.59 892
5706.30 843
5707.01 885
5707.72 874
5708.44 909
5709.15 881
5709.86 878
5710.58 852
5711.29 858
5712.00 812
5712.72 858
5713.43 842
5714.14 879
5714.86 851
5715.57 850
5716.28 852
5717.00 860
5717.71 846
5718.42 899
5719.14 905
5719.85 855
5720.56 916
5721.28 886
5721.99 899
5722.71 904
5723.42 924
5724.13 905
5724.85 923
5725.56 920
5726.28 970
5726.99 984
5727.70 962
5728.42 983
5729.13 994
5729.85 972
5730.56 1000
5731.28 946
5731.99 968
5732.70 1020
5733.42 1002
5734.13 1030
5734.85 1025
5735.56 978
5736.28 982
5736.99 1011
5737.71 989
5738.42 999
5739.14 1042
5739.85 1085
5740.57 1097
5741.28 1084
5742.00 1070
5742.71 1096
5743.43 1129
5744.14 1083
5744.86 1134
5745.57 1170
5746.29 1130
5747.00 1162
5747.72 1211
5748.43 1204
5749.15 1235
5749.87 1250
5750.58 1241
5751.30 1273
5752.01 1275
5752.73 1295
5753.44 1299
5754.16 1374
5754.88 1370
5755.59 1411
5756.31 1422
5757.02 1498
5757.74 1607
5758.46 1630
5759.17 1602
5759.89 1688
5760.60 1705
5761.32 1790
5762.04 1852
5762.75 1890
5763.47 1985
5764.19 2084
5764.90 2279
5765.62 2666
5766.34 3114
5767.05 3771
5767.77 4618
5768.49 5273
5769.20 5844
5769.92 5949
5770.64 5624
5771.35 5133
5772.07 4519
5772.79 3898
5773.50 3206
5774.22 2773
5774.94 2511
5775.65 2337
5776.37 2205
5777.09 2177
5777.81 2165
5778.52 2184
5779.24 2152
5779.96 2161
5780.68 2209
5781.39 2274
5782.11 2307
5782.83 2192
5783.55 2264
5784.26 2254
5784.98 2105
5785.70 2046
5786.42 1979
5787.14 1930
5787.85 1879
5788.57 1842
5789.29 1779
5790.01 1612
5790.73 1646
5791.44 1591
5792.16 1600
5792.88 1590
5793.60 1537
5794.32 1570
5795.03 1472
5795.75 1506
5796.47 1487
5797.19 1496
5797.91 1399
5798.63 1410
5799.35 1417
5800.06 1389
5800.78 1381
5801.50 1356
5802.22 1305
5802.94 1383
5803.66 1363
5804.38 1370
5805.10 1384
5805.82 1380
5806.53 1402
5807.25 1464
5807.97 1517
5808.69 1550
5809.41 1539
5810.13 1537
5810.85 1451
5811.57 1398
5812.29 1410
5813.01 1296
5813.73 1247
5814.45 1210
5815.17 1222
5815.89 1185
5816.61 1188
5817.33 1187
5818.05 1210
5818.77 1173
5819.49 1239
5820.20 1194
5820.92 1178
5821.64 1224
5822.36 1212
5823.09 1190
5823.81 1171
5824.53 1173
5825.25 1219
5825.97 1200
5826.69 1107
5827.41 1095
5828.13 1142
5828.85 1100
5829.57 1129
5830.29 1135
5831.01 1131
5831.73 1089
5832.45 1083
5833.17 1112
5833.89 1126
5834.61 1129
5835.33 1082
5836.05 1070
5836.78 1077
5837.50 1045
5838.22 1046
5838.94 1064
5839.66 1093
5840.38 1088
5841.10 1058
5841.82 1051
5842.54 1066
5843.27 1024
5843.99 1036
5844.71 1052
5845.43 1096
5846.15 1076
5846.87 1063
5847.59 1080
5848.32 1050
5849.04 1061
5849.76 1090
5850.48 1117
5851.20 1102
5851.93 1002
5852.65 1034
5853.37 1023
5854.09 1057
5854.81 1021
5855.54 1050
5856.26 991
5856.98 963
5857.70 998
5858.42 1003
5859.15 964
5859.87 972
5860.59 1017
5861.31 986
5862.04 1003
5862.76 958
5863.48 971
5864.20 1036
5864.93 976
5865.65 965
5866.37 993
5867.10 978
5867.82 922
5868.54 949
5869.26 927
5869.99 946
5870.71 905
5871.43 892
5872.16 902
5872.88 873
5873.60 933
5874.33 947
5875.05 938
5875.77 914
5876.50 888
5877.22 887
5877.94 922
5878.67 928
5879.39 939
5880.11 909
5880.84 916
5881.56 912
5882.28 961
5883.01 943
5883.73 932
5884.46 916
5885.18 920
5885.90 941
5886.63 969
5887.35 939
5888.08 964
5888.80 920
5889.52 932
5890.25 996
5890.97 939
5891.70 951
5892.42 950
5893.15 946
5893.87 944
5894.59 935
5895.32 908
5896.04 935
5896.77 1003
5897.49 981
5898.22 987
5898.94 977
5899.67 987
5900.39 1021
5901.12 1009
5901.84 986
5902.57 966
5903.29 1019
5904.02 1024
5904.74 1058
5905.47 1036
5906.19 1060
5906.92 1050
5907.64 1057
5908.37 1041
5909.09 1014
5909.82 1022
5910.55 1092
5911.27 1044
5912.00 1079
5912.72 1068
5913.45 1072
5914.17 1101
5914.90 1146
5915.63 1126
5916.35 1096
5917.08 1127
5917.80 1146
5918.53 1122
5919.25 1142
5919.98 1147
5920.71 1144
5921.43 1183
5922.16 1178
5922.89 1201
5923.61 1185
5924.34 1162
5925.06 1207
5925.79 1213
5926.52 1227
5927.24 1232
5927.97 1198
5928.70 1262
5929.42 1318
5930.15 1294
5930.88 1233
5931.60 1295
5932.33 1342
5933.06 1390
5933.78 1411
5934.51 1417
5935.24 1388
5935.97 1408
5936.69 1425
5937.42 1419
5938.15 1407
5938.87 1441
5939.60 1491
5940.33 1554
5941.06 1541
5941.78 1538
5942.51 1525
5943.24 1607
5943.97 1598
5944.69 1619
5945.42 1677
5946.15 1661
5946.88 1706
5947.60 1737
5948.33 1814
5949.06 1912
5949.79 1920
5950.52 1936
5951.24 1980
5951.97 2054
5952.70 2066
5953.43 2092
5954.16 2057
5954.88 2062
5955.61 2057
5956.34 2116
5957.07 2125
5957.80 2140
5958.53 2100
5959.25 2130
5959.98 2175
5960.71 2179
5961.44 2149
5962.17 2202
5962.90 2353
5963.63 2400
5964.36 2529
5965.08 2664
5965.81 2770
5966.54 2870
5967.27 2898
5968.00 2812
5968.73 2734
5969.46 2647
5970.19 2717
5970.92 2605
5971.65 2567
5972.37 2557
5973.10 2565
5973.83 2562
5974.56 2628
5975.29 2653
5976.02 2697
5976.75 2702
5977.48 2828
5978.21 2912
5978.94 3010
5979.67 3071
5980.40 2951
5981.13 3030
5981.86 3159
5982.59 3198
5983.32 3229
5984.05 3215
5984.78 3181
5985.51 3169
5986.24 3210
5986.97 3243
5987.70 3291
5988.43 3309
5989.16 3254
5989.89 3284
5990.62 3371
5991.35 3416
5992.08 3383
5992.81 3412
5993.54 3540
5994.27 3467
5995.00 3594
5995.74 3692
5996.47 3764
5997.20 3769
5997.93 3772
5998.66 3674
5999.39 3689
6000.12 3630
6000.85 3535
6001.58 3430
6002.31 3351
6003.04 3294
6003.78 3310
6004.51 3327
6005.24 3332
6005.97 3540
6006.70 3867
6007.43 4237
6008.16 4941
6008.90 5854
6009.63 6918
6010.36 7977
6011.09 9048
6011.82 10111
6012.55 10812
6013.29 10900
6014.02 10686
6014.75 10177
6015.48 9383
6016.21 8434
6016.95 7425
6017.68 6349
6018.41 5350
6019.14 4623
6019.87 4003
6020.61 3532
6021.34 3139
6022.07 2885
6022.80 2727
6023.54 2623
6024.27 2502
6025.00 2426
6025.73 2468
6026.47 2385
6027.20 2392
6027.93 2383
6028.66 2312
6029.40 2261
6030.13 2209
6030.86 2147
6031.59 2029
6032.33 2011
6033.06 2007
6033.79 1891
6034.53 1921
6035.26 1963
6035.99 1999
6036.73 1966
6037.46 2034
6038.19 2052
6038.93 2132
6039.66 2214
6040.39 2181
6041.13 2204
6041.86 2192
6042.59 2228
6043.33 2241
6044.06 2251
6044.79 2271
6045.53 2269
6046.26 2278
6047.00 2294
6047.73 2411
6048.46 2432
6049.20 2551
6049.93 2670
6050.67 2705
6051.40 2730
6052.13 2770
6052.87 2749
6053.60 2741
6054.34 2687
6055.07 2589
6055.81 2582
6056.54 2449
6057.27 2443
6058.01 2450
6058.74 2436
6059.48 2484
6060.21 2373
6060.95 2382
6061.68 2427
6062.42 2387
6063.15 2248
6063.89 2271
6064.62 2310
6065.36 2233
6066.09 2238
6066.83 2192
6067.56 2188
6068.30 2215
6069.03 2087
6069.77 2085
6070.50 2046
6071.24 1984
6071.97 2015
6072.71 2089
6073.44 2113
6074.18 2068
6074.91 2059
6075.65 2054
6076.39 2068
6077.12 1983
6077.86 1927
6078.59 1921
6079.33 1930
6080.06 1865
6080.80 1854
6081.54 1844
6082.27 1845
6083.01 1803
6083.74 1766
6084.48 1792
6085.22 1723
6085.95 1747
6086.69 1763
6087.42 1772
6088.16 1847
6088.90 1889
6089.63 1894
6090.37 1841
6091.11 1848
6091.84 1855
6092.58 1871
6093.32 1813
6094.05 1782
6094.79 1748
6095.53 1689
6096.26 1685
6097.00 1698
6097.74 1642
6098.47 1652
6099.21 1680
6099.95 1681
6100.69 1641
6101.42 1639
6102.16 1627
6102.90 1655
6103.63 1644
6104.37 1614
6105.11 1609
6105.85 1602
6106.58 1603
6107.32 1639
6108.06 1624
6108.80 1672
6109.53 1679
6110.27 1650
6111.01 1699
6111.75 1750
6112.49 1796
6113.22 1769
6113.96 1807
6114.70 1809
6115.44 1794
6116.17 1824
6116.91 1754
6117.65 1786
6118.39 1800
6119.13 1858
6119.87 1783
6120.60 1781
6121.34 1850
6122.08 1924
6122.82 1894
6123.56 1862
6124.30 1910
6125.03 1938
6125.77 1958
6126.51 1894
6127.25 1921
6127.99 1901
6128.73 1912
6129.47 1933
6130.21 1945
6130.94 2024
6131.68 2055
6132.42 2027
6133.16 2036
6133.90 2027
6134.64 2113
6135.38 2128
6136.12 2190
6136.86 2270
6137.60 2339
6138.34 2445
6139.08 2454
6139.81 2410
6140.55 2484
6141.29 2556
6142.03 2473
6142.77 2425
6143.51 2370
6144.25 2368
6144.99 2356
6145.73 2314
6146.47 2273
6147.21 2280
6147.95 2355
6148.69 2339
6149.43 2371
6150.17 2335
6150.91 2335
6151.65 2424
6152.39 2482
6153.13 2437
6153.87 2453
6154.61 2485
6155.35 2528
6156.09 2628
6156.83 2628
6157.58 2610
6158.32 2642
6159.06 2617
6159.80 2697
6160.54 2742
6161.28 2910
6162.02 3039
6162.76 3110
6163.50 3124
6164.24 3446
6164.98 3584
6165.72 3644
6166.46 3642
6167.21 3692
6167.95 3737
6168.69 3666
6169.43 3557
6170.17 3495
6170.91 3515
6171.65 3544
6172.39 3378
6173.14 3356
6173.88 3390
6174.62 3521
6175.36 3596
6176.10 3668
6176.84 3904
6177.59 4340
6178.33 4794
6179.07 5521
6179.81 6222
6180.55 6731
6181.30 7386
6182.04 7881
6182.78 8069
6183.52 7826
6184.26 7479
6185.01 6916
6185.75 6357
6186.49 5700
6187.23 5187
6187.97 4599
6188.72 4210
6189.46 4055
6190.20 3917
6190.94 3896
6191.69 3769
6192.43 3759
6193.17 3638
6193.92 3587
6194.66 3622
6195.40 3629
6196.14 3527
6196.89 3501
6197.63 3529
6198.37 3536
6199.12 3572
6199.86 3579
6200.60 3625
6201.34 3822
6202.09 4099
6202.83 4513
6203.57 5303
6204.32 6257
6205.06 7574
6205.80 9087
6206.55 10491
6207.29 11746
6208.03 12665
6208.78 12738
6209.52 12467
6210.27 11739
6211.01 10732
6211.75 9438
6212.50 8131
6213.24 6753
6213.98 5643
6214.73 4790
6215.47 4075
6216.22 3589
6216.96 3220
6217.71 3078
6218.45 2947
6219.19 2810
6219.94 2765
6220.68 2677
6221.43 2615
6222.17 2594
6222.92 2555
6223.66 2481
6224.40 2410
6225.15 2313
6225.89 2198
6226.64 2124
6227.38 2053
6228.13 2040
6228.87 1991
6229.62 2013
6230.36 2003
6231.11 1982
6231.85 2005
6232.60 2043
6233.34 2076
6234.09 2163
6234.83 2144
6235.58 2301
6236.32 2375
6237.07 2493
6237.81 2635
6238.56 2694
6239.30 2735
6240.05 2726
6240.80 2750
6241.54 2732
6242.29 2644
6243.03 2577
6243.78 2676
6244.52 2686
6245.27 2697
6246.02 2619
6246.76 2554
6247.51 2593
6248.25 2539
6249.00 2438
6249.75 2429
6250.49 2408
6251.24 2328
6251.98 2202
6252.73 2194
6253.48 2207
6254.22 2163
6254.97 2168
6255.72 2108
6256.46 2133
6257.21 2158
6257.95 2091
6258.70 2081
6259.45 2124
6260.19 2113
6260.94 2026
6261.69 2012
6262.43 1989
6263.18 1952
6263.93 1906
6264.68 1935
6265.42 1866
6266.17 1866
6266.92 1859
6267.66 1821
6268.41 1850
6269.16 1917
6269.91 1933
6270.65 1885
6271.40 1872
6272.15 1899
6272.89 1983
6273.64 1970
6274.39 2024
6275.14 2033
6275.88 2037
6276.63 2083
6277.38 2066
6278.13 2094
6278.88 2053
6279.62 1920
6280.37 1878
6281.12 1845
6281.87 1739
6282.62 1756
6283.36 1690
6284.11 1630
6284.86 1647
6285.61 1662
6286.36 1611
6287.10 1599
6287.85 1542
6288.60 1578
6289.35 1540
6290.10 1551
6290.85 1511
6291.59 1477
6292.34 1479
6293.09 1515
6293.84 1518
6294.59 1486
6295.34 1515
6296.09 1509
6296.84 1442
6297.58 1479
6298.33 1426
6299.08 1458
6299.83 1412
6300.58 1364
6301.33 1335
6302.08 1328
6302.83 1366
6303.58 1383
6304.33 1377
6305.08 1312
6305.83 1351
6306.58 1355
6307.32 1346
6308.07 1359
6308.82 1349
6309.57 1403
6310.32 1441
6311.07 1414
6311.82 1418
6312.57 1400
6313.32 1414
6314.07 1436
6314.82 1411
6315.57 1438
6316.32 1396
6317.07 1384
6317.82 1365
6318.57 1341
6319.32 1377
6320.07 1368
6320.82 1312
6321.57 1286
6322.32 1278
6323.07 1259
6323.82 1252
6324.58 1229
6325.33 1288
6326.08 1295
6326.83 1288
6327.58 1266
6328.33 1250
6329.08 1255
6329.83 1270
6330.58 1246
6331.33 1268
6332.08 1258
6332.83 1277
6333.58 1262
6334.34 1233
6335.09 1269
6335.84 1209
6336.59 1194
6337.34 1236
6338.09 1208
6338.84 1196
6339.59 1190
6340.35 1202
6341.10 1199
6341.85 1247
6342.60 1227
6343.35 1222
6344.10 1240
6344.86 1270
6345.61 1238
6346.36 1233
6347.11 1240
6347.86 1336
6348.62 1338
6349.37 1334
6350.12 1379
6350.87 1436
6351.62 1516
6352.38 1416
6353.13 1485
6353.88 1462
6354.63 1395
6355.38 1391
6356.14 1395
6356.89 1375
6357.64 1275
6358.39 1219
6359.15 1222
6359.90 1249
6360.65 1250
6361.40 1190
6362.16 1256
6362.91 1253
6363.66 1240
6364.42 1350
6365.17 1304
6365.92 1322
6366.67 1400
6367.43 1434
6368.18 1411
6368.93 1311
6369.69 1249
6370.44 1216
6371.19 1199
6371.95 1216
6372.70 1207
6373.45 1198
6374.21 1219
6374.96 1193
6375.71 1157
6376.47 1195
6377.22 1246
6377.98 1240
6378.73 1252
6379.48 1245
6380.24 1237
6380.99 1256
6381.74 1227
6382.50 1233
6383.25 1159
6384.01 1162
6384.76 1165
6385.51 1180
6386.27 1165
6387.02 1161
6387.78 1176
6388.53 1152
6389.29 1111
6390.04 1139
6390.79 1134
6391.55 1141
6392.30 1107
6393.06 1096
6393.81 1096
6394.57 1113
6395.32 1112
6396.08 1134
6396.83 1155
6397.59 1108
6398.34 1110
6399.10 1129
6399.85 1096
6400.61 1116
6401.36 1119
6402.12 1105
6402.87 1072
6403.63 1082
6404.38 1048
6405.14 1069
6405.89 1087
6406.65 1096
6407.40 1120
6408.16 1097
6408.91 1102
6409.67 1097
6410.43 1067
6411.18 1103
6411.94 1125
6412.69 1138
6413.45 1102
6414.20 1099
6414.96 1123
6415.72 1128
6416.47 1099
6417.23 1092
6417.98 1100
6418.74 1110
6419.50 1065
6420.25 1088
6421.01 1085
6421.77 1071
6422.52 1105
6423.28 1072
6424.03 1099
6424.79 1084
6425.55 1128
6426.30 1144
6427.06 1102
6427.82 1104
6428.57 1151
6429.33 1154
6430.09 1138
6430.84 1130
6431.60 1191
6432.36 1185
6433.11 1144
6433.87 1156
6434.63 1204
6435.39 1186
6436.14 1245
6436.90 1276
6437.66 1256
6438.41 1295
6439.17 1278
6439.93 1255
6440.69 1290
6441.44 1242
6442.20 1309
6442.96 1330
6443.72 1310
6444.47 1287
6445.23 1291
6445.99 1334
6446.75 1345
6447.50 1376
6448.26 1296
6449.02 1356
6449.78 1421
6450.54 1373
6451.29 1396
6452.05 1426
6452.81 1369
6453.57 1410
6454.33 1393
6455.08 1433
6455.84 1422
6456.60 1431
6457.36 1434
6458.12 1455
6458.88 1469
6459.64 1455
6460.39 1516
6461.15 1521
6461.91 1469
6462.67 1495
6463.43 1562
6464.19 1604
6464.95 1581
6465.70 1575
6466.46 1597
6467.22 1584
6467.98 1591
6468.74 1665
6469.50 1656
6470.26 1626
6471.02 1642
6471.78 1660
6472.54 1649
6473.30 1623
6474.05 1671
6474.81 1636
6475.57 1714
6476.33 1735
6477.09 1722
6477.85 1683
6478.61 1733
6479.37 1816
6480.13 1799
6480.89 1853
6481.65 1933
6482.41 1891
6483.17 1951
6483.93 1974
6484.69 1946
6485.45 1984
6486.21 1993
6486.97 2103
6487.73 2106
6488.49 2091
6489.25 2092
6490.01 2067
6490.77 2145
6491.53 2180
6492.29 2242
6493.05 2192
6493.81 2155
6494.57 2230
6495.33 2151
6496.10 2112
6496.86 2136
6497.62 2129
6498.38 2162
6499.14 2128
6499.90 2251
6500.66 2452
6501.42 2614
6502.18 2987
6502.94 3505
6503.70 4333
6504.47 5350
6505.23 6565
6505.99 7679
6506.75 8723
6507.51 9285
6508.27 9540
6509.03 9250
6509.79 8543
6510.56 7596
6511.32 6446
6512.08 5464
6512.84 4578
6513.60 3809
6514.36 3235
6515.13 2889
6515.89 2589
6516.65 2419
6517.41 2258
6518.17 2139
6518.94 2140
6519.70 2144
6520.46 2170
6521.22 2153
6521.98 2189
6522.75 2187
6523.51 2308
6524.27 2325
6525.03 2454
6525.79 2430
6526.56 2530
6527.32 2508
6528.08 2509
6528.84 2441
6529.61 2298
6530.37 2251
6531.13 2161
6531.90 2114
6532.66 2079
6533.42 2065
6534.18 1999
6534.95 2050
6535.71 2106
6536.47 2114
6537.24 2041
6538.00 2014
6538.76 2046
6539.53 1998
6540.29 2047
6541.05 2052
6541.82 2033
6542.58 2024
6543.34 2136
6544.11 2198
6544.87 2268
6545.63 2248
6546.40 2269
6547.16 2309
6547.92 2261
6548.69 2331
6549.45 2314
6550.21 2298
6550.98 2163
6551.74 2205
6552.51 2222
6553.27 2288
6554.03 2309
6554.80 2288
6555.56 2307
6556.33 2312
6557.09 2354
6557.85 2373
6558.62 2414
6559.38 2460
6560.15 2449
6560.91 2442
6561.68 2421
6562.44 2454
6563.21 2439
6563.97 2469
6564.74 2457
6565.50 2426
6566.26 2395
6567.03 2453
6567.79 2412
6568.56 2448
6569.32 2438
6570.09 2417
6570.85 2442
6571.62 2501
6572.38 2490
6573.15 2460
6573.91 2460
6574.68 2457
6575.44 2473
6576.21 2528
6576.98 2532
6577.74 2536
6578.51 2537
6579.27 2536
6580.04 2656
6580.80 2674
6581.57 2675
6582.33 2677
6583.10 2683
6583.87 2627
6584.63 2601
6585.40 2559
6586.16 2583
6586.93 2594
6587.70 2677
6588.46 2663
6589.23 2786
6589.99 3013
6590.76 3260
6591.53 3536
6592.29 3749
6593.06 3995
6593.82 4152
6594.59 4164
6595.36 4116
6596.12 4133
6596.89 3992
6597.66 3807
6598.42 3569
6599.19 3327
6599.96 3112
6600.72 2930
6601.49 2729
6602.26 2543
6603.02 2490
6603.79 2459
6604.56 2393
6605.33 2315
6606.09 2339
6606.86 2375
6607.63 2283
6608.39 2263
6609.16 2238
6609.93 2292
6610.70 2280
6611.46 2258
6612.23 2212
6613.00 2224
6613.77 2186
6614.53 2171
6615.30 2216
6616.07 2260
6616.84 2300
6617.60 2304
6618.37 2404
6619.14 2492
6619.91 2656
6620.68 2806
6621.44 2764
6622.21 2777
6622.98 2795
6623.75 2823
6624.52 2775
6625.28 2698
6626.05 2654
6626.82 2456
6627.59 2474
6628.36 2534
6629.13 2492
6629.89 2450
6630.66 2571
6631.43 2592
6632.20 2695
6632.97 2769
6633.74 2848
6634.51 2979
6635.27 2965
6636.04 3092
6636.81 3240
6637.58 3316
6638.35 3499
6639.12 3716
6639.89 3910
6640.66 3892
6641.43 3966
6642.19 3948
6642.96 3723
6643.73 3432
6644.50 3221
6645.27 2866
6646.04 2661
6646.81 2447
6647.58 2308
6648.35 2133
6649.12 2029
6649.89 1930
6650.66 1948
6651.43 1956
6652.20 1862
6652.97 1860
6653.74 1776
6654.51 1800
6655.28 1768
6656.05 1761
6656.82 1742
6657.59 1717
6658.36 1772
6659.13 1809
6659.90 1733
6660.67 1729
6661.44 1705
6662.21 1723
6662.98 1729
6663.75 1721
6664.52 1704
6665.29 1722
6666.06 1693
6666.83 1721
6667.60 1746
6668.37 1832
6669.14 1876
6669.91 1860
6670.68 1841
6671.46 1789
6672.23 1860
6673.00 1827
6673.77 1805
6674.54 1837
6675.31 1846
6676.08 1884
6676.85 1882
6677.62 1859
6678.40 1869
6679.17 1877
6679.94 1886
6680.71 1916
6681.48 1995
6682.25 2037
6683.02 2077
6683.80 2099
6684.57 2100
6685.34 2092
6686.11 1953
6686.88 1935
6687.65 1816
6688.43 1745
6689.20 1697
6689.97 1643
6690.74 1605
6691.51 1663
6692.29 1603
6693.06 1600
6693.83 1577
6694.60 1572
6695.37 1557
6696.15 1551
6696.92 1542
6697.69 1590
6698.46 1559
6699.24 1545
6700.01 1439
6700.78 1455
6701.55 1493
6702.33 1461
6703.10 1480
6703.87 1410
6704.64 1415
6705.42 1417
6706.19 1417
6706.96 1414
6707.74 1389
6708.51 1412
6709.28 1400
6710.06 1402
6710.83 1372
6711.60 1399
6712.37 1364
6713.15 1343
6713.92 1324
6714.69 1341
6715.47 1292
6716.24 1324
6717.01 1317
6717.79 1281
6718.56 1306
6719.34 1350
6720.11 1313
6720.88 1323
6721.66 1288
6722.43 1247
6723.20 1296
6723.98 1335
6724.75 1319
6725.53 1274
6726.30 1268
6727.07 1243
6727.85 1233
6728.62 1239
6729.40 1266
6730.17 1247
6730.95 1220
6731.72 1233
6732.49 1296
6733.27 1288
6734.04 1308
6734.82 1298
6735.59 1327
6736.37 1286
6737.14 1293
6737.92 1314
6738.69 1296
6739.47 1350
6740.24 1286
6741.01 1339
6741.79 1353
6742.56 1403
6743.34 1349
6744.11 1346
6744.89 1330
6745.67 1392
6746.44 1431
6747.22 1491
6747.99 1467
6748.77 1445
6749.54 1444
6750.32 1521
6751.09 1554
6751.87 1592
6752.64 1555
6753.42 1547
6754.19 1533
6754.97 1523
6755.75 1535
6756.52 1516
6757.30 1493
6758.07 1462
6758.85 1455
6759.63 1488
6760.40 1482
6761.18 1472
6761.95 1430
6762.73 1463
6763.51 1452
6764.28 1505
6765.06 1514
6765.83 1542
6766.61 1441
6767.39 1504
6768.16 1518
6768.94 1448
6769.72 1453
6770.49 1370
6771.27 1374
6772.05 1403
6772.82 1406
6773.60 1330
6774.38 1320
6775.15 1350
6775.93 1333
6776.71 1310
6777.48 1327
6778.26 1346
6779.04 1359
6779.82 1321
6780.59 1303
6781.37 1297
6782.15 1358
6782.92 1314
6783.70 1284
6784.48 1241
6785.26 1241
6786.03 1234
6786.81 1209
6787.59 1195
6788.37 1245
6789.14 1253
6789.92 1221
6790.70 1186
6791.48 1170
6792.25 1215
6793.03 1243
6793.81 1221
6794.59 1210
6795.37 1185
6796.14 1179
6796.92 1193
6797.70 1231
6798.48 1237
6799.26 1211
6800.04 1288
6800.81 1252
6801.59 1238
6802.37 1265
6803.15 1278
6803.93 1249
6804.71 1212
6805.48 1234
6806.26 1226
6807.04 1252
6807.82 1197
6808.60 1191
6809.38 1191
6810.16 1193
6810.94 1176
6811.71 1237
6812.49 1218
6813.27 1223
6814.05 1182
6814.83 1205
6815.61 1196
6816.39 1202
6817.17 1183
6817.95 1209
6818.73 1175
6819.51 1195
6820.29 1220
6821.07 1269
6821.84 1227
6822.62 1195
6823.40 1142
6824.18 1202
6824.96 1175
6825.74 1220
6826.52 1203
6827.30 1224
6828.08 1189
6828.86 1193
6829.64 1196
6830.42 1228
6831.20 1252
6831.98 1282
6832.76 1422
6833.54 1566
6834.32 1789
6835.10 1973
6835.88 2263
6836.66 2550
6837.44 2696
6838.22 2743
6839.01 2735
6839.79 2600
6840.57 2485
6841.35 2232
6842.13 2018
6842.91 1831
6843.69 1645
6844.47 1650
6845.25 1599
6846.03 1505
6846.81 1545
6847.59 1567
6848.37 1614
6849.16 1672
6849.94 1745
6850.72 1794
6851.50 1673
6852.28 1649
6853.06 1588
6853.84 1531
6854.62 1417
6855.41 1384
6856.19 1349
6856.97 1301
6857.75 1288
6858.53 1226
6859.31 1247
6860.10 1267
6860.88 1222
6861.66 1258
6862.44 1310
6863.22 1258
6864.00 1265
6864.79 1300
6865.57 1316
6866.35 1322
6867.13 1339
6867.91 1343
6868.70 1321
6869.48 1331
6870.26 1360
6871.04 1381
6871.83 1427
6872.61 1441
6873.39 1466
6874.17 1529
6874.96 1516
6875.74 1508
6876.52 1549
6877.30 1627
6878.09 1628
6878.87 1728
6879.65 1849
6880.43 1943
6881.22 1851
6882.00 1882
6882.78 1872
6883.57 1871
6884.35 1882
6885.13 1980
6885.92 2061
6886.70 2099
6887.48 2137
6888.27 2131
6889.05 2067
6889.83 1999
6890.62 1903
6891.40 1798
6892.18 1757
6892.97 1774
6893.75 1721
6894.53 1644
6895.32 1678
6896.10 1609
6896.88 1604
6897.67 1663
6898.45 1728
6899.24 1704
6900.02 1618
6900.80 1642
6901.59 1622
6902.37 1598
6903.16 1652
6903.94 1658
6904.73 1661
6905.51 1613
6906.29 1594
6907.08 1569
6907.86 1564
6908.65 1597
6909.43 1553
6910.22 1534
6911.00 1515
6911.79 1564
6912.57 1616
6913.35 1580
6914.14 1636
6914.92 1564
6915.71 1553
6916.49 1579
6917.28 1619
6918.06 1617
6918.85 1642
6919.63 1607
6920.42 1615
6921.20 1649
6921.99 1710
6922.78 1739
6923.56 1765
6924.35 1803
6925.13 1849
6925.92 1835
6926.70 1858
6927.49 1894
6928.27 1831
6929.06 1899
6929.84 1870
6930.63 1831
6931.42 1875
6932.20 1931
6932.99 1894
6933.77 1884
6934.56 1897
6935.35 1948
6936.13 2038
6936.92 2027
6937.70 2146
6938.49 2233
6939.28 2370
6940.06 2541
6940.85 2654
6941.63 2747
6942.42 2773
6943.21 2797
6943.99 2876
6944.78 2920
6945.57 2837
6946.35 2882
6947.14 2904
6947.93 2837
6948.71 2851
6949.50 2758
6950.29 2670
6951.07 2565
6951.86 2536
6952.65 2473
6953.44 2528
6954.22 2506
6955.01 2511
6955.80 2421
6956.58 2491
6957.37 2485
6958.16 2468
6958.95 2520
6959.73 2525
6960.52 2570
6961.31 2594
6962.09 2659
6962.88 2726
6963.67 2842
6964.46 2958
6965.25 3113
6966.03 3265
6966.82 3384
6967.61 3496
6968.40 3607
6969.18 3694
6969.97 3669
6970.76 3711
6971.55 3667
6972.34 3659
6973.12 3542
6973.91 3602
6974.70 3579
6975.49 3665
6976.28 3809
6977.07 3841
6977.85 4223
6978.64 4661
6979.43 5388
6980.22 6410
6981.01 7712
6981.80 9371
6982.59 11156
6983.37 12829
6984.16 14197
6984.95 14849
6985.74 14585
6986.53 13831
6987.32 12717
6988.11 10917
6988.90 9108
6989.69 7561
6990.47 6271
6991.26 5169
6992.05 4240
6992.84 3603
6993.63 3237
6994.42 2899
6995.21 2661
6996.00 2485
6996.79 2363
6997.58 2361
6998.37 2304
6999.16 2283
6999.95 2240
7000.74 2151
7001.53 2201
7002.32 2140
7003.11 2039
7003.90 1905
7004.69 1842
7005.48 1802
7006.27 1753
7007.06 1804
7007.85 1779
7008.64 1886
7009.43 1974
7010.22 1971
7011.01 2048
7011.80 2149
7012.59 2145
7013.38 2193
7014.17 2132
7014.96 2191
7015.75 2101
7016.54 2075
7017.33 2031
7018.12 2016
7018.91 2012
7019.70 2100
7020.49 2240
7021.28 2298
7022.07 2394
7022.87 2480
7023.66 2530
7024.45 2526
7025.24 2607
7026.03 2621
7026.82 2606
7027.61 2556
7028.40 2470
7029.19 2347
7029.99 2309
7030.78 2183
7031.57 2073
7032.36 2033
7033.15 1919
7033.94 1880
7034.74 1838
7035.53 1868
7036.32 1849
7037.11 1913
7037.90 1908
7038.69 1959
7039.49 1908
7040.28 1878
7041.07 1871
7041.86 1817
7042.65 1826
7043.45 1860
7044.24 1876
7045.03 1967
7045.82 1947
7046.61 1990
7047.41 2042
7048.20 2078
7048.99 2148
7049.78 2141
7050.58 2054
7051.37 2037
7052.16 1963
7052.95 1917
7053.75 1851
7054.54 1843
7055.33 1837
7056.13 1849
7056.92 1839
7057.71 1806
7058.50 1853
7059.30 1876
7060.09 1834
7060.88 1795
7061.68 1755
7062.47 1741
7063.26 1738
7064.06 1719
7064.85 1637
7065.64 1628
7066.44 1607
7067.23 1578
7068.02 1557
7068.82 1493
7069.61 1500
7070.40 1467
7071.20 1439
7071.99 1448
7072.78 1401
7073.58 1353
7074.37 1359
7075.17 1336
7075.96 1354
7076.75 1390
7077.55 1348
7078.34 1345
7079.14 1336
7079.93 1308
7080.72 1288
7081.52 1278
7082.31 1269
7083.11 1308
7083.90 1285
7084.70 1309
7085.49 1288
7086.28 1291
7087.08 1274
7087.87 1226
7088.67 1218
7089.46 1207
7090.26 1164
7091.05 1196
7091.85 1197
7092.64 1193
7093.44 1105
7094.23 1102
7095.03 1156
7095.82 1120
7096.62 1133
7097.41 1093
7098.21 1086
7099.00 1083
7099.80 1148
7100.59 1182
7101.39 1150
7102.18 1099
7102.98 1092
7103.77 1086
7104.57 1082
7105.37 1053
7106.16 1040
7106.96 1027
7107.75 1036
7108.55 1021
7109.34 1003
7110.14 997
7110.94 995
7111.73 998
7112.53 1000
7113.32 1014
7114.12 1008
7114.92 985
7115.71 1045
7116.51 1005
7117.30 1007
7118.10 1007
7118.90 989
7119.69 1027
7120.49 995
7121.29 1016
7122.08 1014
7122.88 993
7123.68 950
7124.47 1033
7125.27 985
7126.07 981
7126.86 1010
7127.66 1071
7128.46 1054
7129.25 1078
7130.05 1066
7130.85 1068
7131.64 1028
7132.44 973
7133.24 1022
7134.04 994
7134.83 964
7135.63 965
7136.43 940
7137.23 974
7138.02 1005
7138.82 919
7139.62 903
7140.42 918
7141.21 946
7142.01 974
7142.81 939
7143.61 942
7144.40 935
7145.20 892
7146.00 893
7146.80 921
7147.59 884
7148.39 874
7149.19 890
7149.99 916
7150.79 954
7151.59 864
7152.38 880
7153.18 912
7153.98 937
7154.78 933
7155.58 935
7156.38 960
7157.17 951
7157.97 963
7158.77 937
7159.57 907
7160.37 913
7161.17 871
7161.97 854
7162.76 833
7163.56 867
7164.36 850
7165.16 847
7165.96 889
7166.76 889
7167.56 871
7168.36 877
7169.16 908
7169.96 867
7170.75 916
7171.55 848
7172.35 843
7173.15 833
7173.95 819
7174.75 805
7175.55 778
7176.35 823
7177.15 854
7177.95 856
7178.75 887
7179.55 871
7180.35 871
7181.15 892
7181.95 894
7182.75 924
7183.55 900
7184.35 882
7185.15 905
7185.95 891
7186.75 843
7187.55 820
7188.35 794
7189.15 775
7189.95 796
7190.75 808
7191.55 817
7192.35 815
7193.15 823
7193.95 827
7194.75 806
7195.55 822
7196.35 855
7197.15 839
7197.95 813
7198.76 827
7199.56 829
7200.36 832
7201.16 837
7201.96 832
7202.76 813
7203.56 785
7204.36 763
7205.16 788
7205.96 799
7206.77 850
7207.57 835
7208.37 839
7209.17 836
7209.97 856
7210.77 837
7211.57 840
7212.38 843
7213.18 810
7213.98 833
7214.78 862
7215.58 808
7216.38 829
7217.19 798
7217.99 853
7218.79 825
7219.59 842
7220.39 859
7221.20 830
7222.00 839
7222.80 846
7223.60 838
7224.40 886
7225.21 857
7226.01 874
7226.81 853
7227.61 856
7228.42 867
7229.22 855
7230.02 906
7230.82 904
7231.63 955
7232.43 1051
7233.23 1066
7234.03 1127
7234.84 1209
7235.64 1182
7236.44 1151
7237.25 1133
7238.05 1084
7238.85 1078
7239.65 1016
7240.46 1003
7241.26 985
7242.06 917
7242.87 870
7243.67 917
7244.47 886
7245.28 885
7246.08 910
7246.88 872
7247.69 888
7248.49 886
7249.30 870
7250.10 865
7250.90 882
7251.71 870
7252.51 912
7253.31 882
7254.12 880
7254.92 873
7255.73 851
7256.53 851
7257.33 881
7258.14 883
7258.94 882
7259.75 912
7260.55 897
7261.35 849
7262.16 872
7262.96 900
7263.77 942
7264.57 960
7265.38 933
7266.18 929
7266.99 906
7267.79 894
7268.59 934
7269.40 946
7270.20 934
7271.01 921
7271.81 935
7272.62 965
7273.42 989
7274.23 1043
7275.03 1042
7275.84 994
7276.64 1041
7277.45 1071
7278.25 1103
7279.06 1206
7279.86 1332
7280.67 1464
7281.48 1632
7282.28 1767
7283.09 1903
7283.89 1849
7284.70 1788
7285.50 1721
7286.31 1653
7287.11 1485
7287.92 1347
7288.73 1262
7289.53 1169
7290.34 1149
7291.14 1045
7291.95 1061
7292.76 1033
7293.56 942
7294.37 977
7295.17 960
7295.98 989
7296.79 1014
7297.59 1020
7298.40 1038
7299.21 1028
7300.01 1081
7300.82 1001
7301.62 1071
7302.43 1051
7303.24 1020
7304.04 1062
7304.85 1072
7305.66 1080
7306.46 1142
7307.27 1094
7308.08 1090
7308.89 1102
7309.69 1127
7310.50 1137
7311.31 1166
7312.11 1156
7312.92 1146
7313.73 1161
7314.53 1196
7315.34 1302
7316.15 1410
7316.96 1566
7317.76 1674
7318.57 1809
7319.38 1820
7320.19 1815
7320.99 1777
7321.80 1693
7322.61 1615
7323.42 1501
7324.22 1401
7325.03 1294
7325.84 1234
7326.65 1133
7327.46 1103
7328.26 1098
7329.07 1038
7329.88 1038
7330.69 1018
7331.50 996
7332.30 1035
7333.11 1097
7333.92 1059
7334.73 1055
7335.54 1102
7336.35 1140
7337.15 1163
7337.96 1211
7338.77 1187
7339.58 1203
7340.39 1236
7341.20 1166
7342.01 1100
7342.82 1101
7343.62 1049
7344.43 1052
7345.24 1049
7346.05 1006
7346.86 1043
7347.67 1022
7348.48 1033
7349.29 1017
7350.10 975
7350.91 1003
7351.71 1010
7352.52 1008
7353.33 987
7354.14 1013
7354.95 1022
7355.76 1084
7356.57 1098
7357.38 1123
7358.19 1225
7359.00 1244
7359.81 1188
7360.62 1183
7361.43 1209
7362.24 1177
7363.05 1191
7363.86 1145
7364.67 1069
7365.48 1093
7366.29 1060
7367.10 1068
7367.91 1079
7368.72 1030
7369.53 1005
7370.34 987
7371.15 1007
7371.96 1009
7372.77 973
7373.58 1040
7374.39 1026
7375.20 1066
7376.01 1118
7376.82 1171
7377.63 1212
7378.45 1305
7379.26 1330
7380.07 1393
7380.88 1422
7381.69 1421
7382.50 1299
7383.31 1234
7384.12 1180
7384.93 1109
7385.74 1075
7386.56 1033
7387.37 1031
7388.18 997
7388.99 961
7389.80 924
7390.61 915
7391.42 890
7392.24 891
7393.05 861
7393.86 854
7394.67 854
7395.48 895
7396.29 871
7397.10 896
7397.92 911
7398.73 863
7399.54 886
7400.35 909
7401.16 906
7401.98 874
7402.79 916
7403.60 855
7404.41 836
7405.23 836
7406.04 846
7406.85 832
7407.66 846
7408.47 799
7409.29 831
7410.10 811
7410.91 837
7411.72 846
7412.54 803
7413.35 775
7414.16 781
7414.98 809
7415.79 776
7416.60 812
7417.41 787
7418.23 782
7419.04 831
7419.85 806
7420.67 770
7421.48 741
7422.29 776
7423.11 767
7423.92 750
7424.73 742
7425.54 730
7426.36 725
7427.17 778
7427.99 778
7428.80 768
7429.61 756
7430.43 749
7431.24 743
7432.05 740
7432.87 696
7433.68 728
7434.49 694
7435.31 729
7436.12 805
7436.94 783
7437.75 757
7438.56 741
7439.38 740
7440.19 758
7441.01 771
7441.82 795
7442.64 717
7443.45 727
7444.26 732
7445.08 739
7445.89 712
7446.71 717
7447.52 746
7448.34 725
7449.15 713
7449.97 717
7450.78 716
7451.59 711
7452.41 741
7453.22 720
7454.04 737
7454.85 702
7455.67 749
7456.48 724
7457.30 654
7458.11 672
7458.93 688
7459.74 669
7460.56 680
7461.38 673
7462.19 680
7463.01 693
7463.82 674
7464.64 630
7465.45 633
7466.27 678
7467.08 693
7467.90 707
7468.72 720
7469.53 691
7470.35 679
7471.16 680
7471.98 669
7472.79 650
7473.61 708
7474.43 717
7475.24 682
7476.06 690
7476.87 669
7477.69 699
7478.51 690
7479.32 706
7480.14 700
7480.96 713
7481.77 699
7482.59 677
7483.41 688
7484.22 687
7485.04 683
7485.85 682
7486.67 696
7487.49 655
7488.31 672
7489.12 683
7489.94 680
7490.76 661
7491.57 690
7492.39 690
7493.21 691
7494.02 689
7494.84 686
7495.66 678
7496.48 633
7497.29 682
7498.11 660
7498.93 626
7499.74 694
7500.56 665
7501.38 648
7502.20 699
7503.01 662
7503.83 666
7504.65 647
7505.47 662
7506.29 676
7507.10 691
7507.92 665
7508.74 639
7509.56 655
7510.37 654
7511.19 694
7512.01 666
7512.83 662
7513.65 724
7514.47 685
7515.28 654
7516.10 693
7516.92 674
7517.74 698
7518.56 676
7519.38 662
7520.19 687
7521.01 708
7521.83 683
7522.65 705
7523.47 699
7524.29 712
7525.11 703
7525.92 721
7526.74 717
7527.56 677
7528.38 688
7529.20 678
7530.02 690
7530.84 703
7531.66 694
7532.48 700
7533.30 665
7534.12 711
7534.93 664
7535.75 662
7536.57 677
7537.39 675
7538.21 642
7539.03 662
7539.85 681
7540.67 657
7541.49 657
7542.31 693
7543.13 663
7543.95 653
7544.77 674
7545.59 683
7546.41 664
7547.23 678
7548.05 712
7548.87 659
7549.69 638
7550.51 657
7551.33 661
7552.15 688
7552.97 661
7553.79 675
7554.61 673
7555.43 665
7556.25 654
7557.07 687
7557.89 698
7558.71 696
7559.53 678
7560.36 681
7561.18 698
7562.00 663
7562.82 698
7563.64 686
7564.46 697
7565.28 655
7566.10 708
7566.92 681
7567.74 731
7568.56 705
7569.39 704
7570.21 680
7571.03 691
7571.85 670
7572.67 677
7573.49 686
7574.31 662
7575.14 713
7575.96 694
7576.78 692
7577.60 740
7578.42 711
7579.24 672
7580.06 696
7580.89 690
7581.71 699
7582.53 704
7583.35 712
7584.17 747
7585.00 703
7585.82 688
7586.64 715
7587.46 717
7588.29 737
7589.11 709
7589.93 740
7590.75 777
7591.57 754
7592.40 765
7593.22 743
7594.04 724
7594.86 759
7595.69 778
7596.51 748
7597.33 733
7598.15 781
7598.98 794
7599.80 797
7600.62 761
7601.45 758
7602.27 781
7603.09 807
7603.92 752
7604.74 761
7605.56 762
7606.38 740
7607.21 790
7608.03 772
7608.85 799
7609.68 739
7610.50 748
7611.32 775
7612.15 768
7612.97 834
7613.80 853
7614.62 866
7615.44 900
7616.27 927
7617.09 929
7617.91 961
7618.74 946
7619.56 909
7620.39 897
7621.21 911
7622.03 905
7622.86 902
7623.68 900
7624.51 924
7625.33 888
7626.15 896
7626.98 941
7627.80 949
7628.63 1004
7629.45 1023
7630.28 1055
7631.10 1015
7631.93 976
7632.75 929
7633.58 896
7634.40 887
7635.22 865
7636.05 840
7636.87 813
7637.70 744
7638.52 782
7639.35 798
7640.17 781
7641.00 796
7641.82 805
7642.65 807
7643.47 822
7644.30 848
7645.13 863
7645.95 943
7646.78 993
7647.60 1045
7648.43 1065
7649.25 1080
7650.08 1134
7650.90 1088
7651.73 1040
7652.55 1016
7653.38 947
7654.21 910
7655.03 864
7655.86 781
7656.68 772
7657.51 751
7658.34 714
7659.16 729
7659.99 716
7660.81 759
7661.64 758
7662.47 751
7663.29 717
7664.12 738
7664.95 752
7665.77 733
7666.60 740
7667.42 722
7668.25 694
7669.08 730
7669.90 722
7670.73 677
7671.56 684
7672.38 697
7673.21 686
7674.04 721
7674.87 721
7675.69 766
7676.52 742
7677.35 730
7678.17 696
7679.00 764
7679.83 769
7680.65 728
7681.48 692
7682.31 714
7683.14 746
7683.96 728
7684.79 758
7685.62 762
7686.45 729
7687.27 735
7688.10 753
7688.93 755
7689.76 781
7690.58 763
7691.41 774
7692.24 822
7693.07 868
7693.90 882
7694.72 870
7695.55 894
7696.38 926
7697.21 921
7698.04 893
7698.86 881
7699.69 865
7700.52 854
7701.35 805
7702.18 797
7703.01 779
7703.83 778
7704.66 766
7705.49 763
7706.32 749
7707.15 765
7707.98 756
7708.81 755
7709.63 755
7710.46 755
7711.29 775
7712.12 782
7712.95 754
7713.78 734
7714.61 742
7715.44 780
7716.27 706
7717.10 733
7717.93 729
7718.75 749
7719.58 735
7720.41 745
7721.24 758
7722.07 726
7722.90 741
7723.73 761
7724.56 793
7725.39 816
7726.22 838
7727.05 824
7727.88 833
7728.71 812
7729.54 807
7730.37 776
7731.20 773
7732.03 748
7732.86 732
7733.69 769
7734.52 739
7735.35 750
7736.18 726
7737.01 727
7737.84 712
7738.67 727
7739.50 758
7740.33 729
7741.16 758
7741.99 774
7742.82 873
7743.65 938
7744.48 959
7745.31 1038
7746.14 1130
7746.98 1156
7747.81 1060
7748.64 1064
7749.47 983
7750.30 932
7751.13 848
7751.96 805
7752.79 783
7753.62 764
7754.45 757
7755.29 688
7756.12 682
7756.95 674
7757.78 696
7758.61 673
7759.44 675
7760.27 656
7761.11 659
7761.94 691
7762.77 697
7763.60 681
7764.43 669
7765.26 694
7766.10 660
7766.93 657
7767.76 649
7768.59 665
7769.42 676
7770.26 648
7771.09 672
7771.92 659
7772.75 677
7773.58 691
7774.42 680
7775.25 694
7776.08 719
7776.91 662
7777.75 707
7778.58 695
7779.41 672
7780.24 686
7781.08 665
7781.91 686
7782.74 670
7783.57 664
7784.41 708
7785.24 675
7786.07 664
7786.91 664
7787.74 697
7788.57 682
7789.40 694
7790.24 632
7791.07 689
7791.90 694
7792.74 663
7793.57 655
7794.40 697
7795.24 690
7796.07 691
7796.90 720
7797.74 703
7798.57 687
7799.40 730
7800.24 758
7801.07 705
7801.91 705
7802.74 739
7803.57 758
7804.41 727
7805.24 731
7806.07 739
7806.91 778
7807.74 793
7808.58 786
7809.41 739
7810.25 761
7811.08 819
7811.91 856
7812.75 863
7813.58 845
7814.42 910
7815.25 894
7816.09 898
7816.92 906
7817.75 948
7818.59 929
7819.42 938
7820.26 926
7821.09 954
7821.93 973
7822.76 927
7823.60 947
7824.43 897
7825.27 884
7826.10 861
7826.94 862
7827.77 844
7828.61 841
7829.44 813
7830.28 828
7831.11 839
7831.95 859
7832.78 868
7833.62 818
7834.46 811
7835.29 809
7836.13 807
7836.96 772
7837.80 735
7838.63 748
7839.47 734
7840.31 748
7841.14 727
7841.98 730
7842.81 690
7843.65 683
7844.48 693
7845.32 714
7846.16 704
7846.99 692
7847.83 724
7848.67 702
7849.50 715
7850.34 699
7851.17 714
7852.01 725
7852.85 727
7853.68 756
7854.52 728
7855.36 719
7856.19 722
7857.03 734
7857.87 731
7858.70 722
7859.54 737
7860.38 722
7861.21 713
7862.05 724
7862.89 735
7863.72 686
7864.56 724
7865.40 704
7866.24 709
7867.07 705
7867.91 691
7868.75 743
7869.59 724
7870.42 754
7871.26 773
7872.10 772
7872.94 749
7873.77 727
7874.61 841
7875.45 848
7876.29 880
7877.12 909
7877.96 952
7878.80 959
7879.64 976
7880.47 1004
7881.31 989
7882.15 966
7882.99 911
7883.83 869
7884.66 865
7885.50 887
7886.34 869
7887.18 791
7888.02 875
7888.86 893
7889.69 880
7890.53 920
7891.37 881
7892.21 825
7893.05 815
7893.89 817
7894.73 783
7895.56 766
7896.40 744
7897.24 755
7898.08 743
7898.92 732
7899.76 753
7900.60 722
7901.44 711
7902.28 718
7903.12 717
7903.95 691
7904.79 700
7905.63 681
7906.47 723
7907.31 711
7908.15 672
7908.99 703
7909.83 723
7910.67 745
7911.51 750
7912.35 739
7913.19 782
7914.03 796
7914.87 859
7915.71 864
7916.55 867
7917.39 902
7918.23 941
7919.07 917
7919.91 941
7920.75 852
7921.59 816
7922.43 760
7923.27 756
7924.11 744
7924.95 666
7925.79 714
7926.63 694
7927.47 673
7928.31 663
7929.15 681
7929.99 659
7930.83 634
7931.67 671
7932.51 645
7933.35 615
7934.19 653
7935.04 665
7935.88 655
7936.72 693
7937.56 690
7938.40 671
7939.24 664
7940.08 694
7940.92 664
7941.76 649
7942.60 637
7943.45 671
7944.29 658
7945.13 643
7945.97 663
7946.81 695
7947.65 631
7948.49 640
7949.34 650
7950.18 674
7951.02 664
7951.86 679
7952.70 681
7953.54 704
7954.39 674
7955.23 686
7956.07 694
7956.91 646
7957.75 638
7958.60 655
7959.44 640
7960.28 657
7961.12 657
7961.96 658
7962.81 692
7963.65 670
7964.49 678
7965.33 673
7966.18 718
7967.02 770
7967.86 720
7968.70 690
7969.55 619
7970.39 649
7971.23 640
7972.08 591
7972.92 617
7973.76 619
7974.60 625
7975.45 643
7976.29 609
7977.13 604
7977.98 552
7978.82 616
7979.66 581
7980.51 581
7981.35 585
7982.19 579
7983.04 601
7983.88 588
7984.72 571
7985.57 552
7986.41 552
7987.25 557
7988.10 568
7988.94 584
7989.78 548
7990.63 543
7991.47 580
7992.32 583
7993.16 562
7994.00 511
7994.85 567
7995.69 564
7996.54 533
7997.38 547
7998.22 537
7999.07 557
7999.91 544
8000.76 524
8001.60 533
8002.45 534
8003.29 525
8004.13 525
8004.98 545
8005.82 537
8006.67 520
8007.51 542
8008.36 539
8009.20 518
8010.05 513
8010.89 537
8011.74 545
8012.58 538
8013.43 535
8014.27 520
8015.12 515
8015.96 525
8016.81 522
8017.65 498
8018.50 522
8019.34 529
8020.19 517
8021.03 516
8021.88 523
8022.72 505
8023.57 502
8024.41 501
8025.26 530
8026.11 522
8026.95 541
8027.80 495
8028.64 522
8029.49 518
8030.33 481
8031.18 503
8032.03 521
8032.87 515
8033.72 529
8034.56 509
8035.41 513
8036.26 480
8037.10 524
8037.95 512
8038.80 517
8039.64 494
8040.49 519
8041.34 522
8042.18 525
8043.03 495
8043.87 509
8044.72 499
8045.57 512
8046.41 518
8047.26 516
8048.11 517
8048.96 525
8049.80 501
8050.65 499
8051.50 503
8052.34 511
8053.19 491
8054.04 487
8054.88 530
8055.73 491
8056.58 517
8057.43 484
8058.27 504
8059.12 507
8059.97 467
8060.82 484
8061.66 470
8062.51 482
8063.36 475
8064.21 416
8065.05 473
8065.90 491
8066.75 494
8067.60 495
8068.44 461
8069.29 462
8070.14 447
8070.99 481
8071.84 475
8072.68 485
8073.53 461
8074.38 462
8075.23 498
8076.08 462
8076.93 473
8077.77 459
8078.62 472
8079.47 499
8080.32 489
8081.17 525
8082.02 474
8082.87 496
8083.71 484
8084.56 463
8085.41 494
8086.26 484
8087.11 473
8087.96 471
8088.81 506
8089.66 478
8090.51 486
8091.35 500
8092.20 468
8093.05 484
8093.90 462
8094.75 467
8095.60 493
8096.45 462
8097.30 477
8098.15 491
8099.00 501
8099.85 490
8100.70 492
8101.55 508
8102.40 489
8103.25 496
8104.10 497
8104.95 466
8105.80 474
8106.65 507
8107.50 494
8108.35 455
8109.20 487
8110.05 475
8110.90 477
8111.75 468
8112.60 490
8113.45 497
8114.30 505
8115.15 522
8116.00 552
8116.85 496
8117.70 495
8118.55 514
8119.40 535
8120.25 516
8121.10 525
8121.95 541
8122.80 536
8123.65 527
8124.50 525
8125.35 503
8126.20 524
8127.06 519
8127.91 537
8128.76 556
8129.61 515
8130.46 521
8131.31 565
8132.16 516
8133.01 521
8133.86 487
8134.72 508
8135.57 520
8136.42 542
8137.27 526
8138.12 541
8138.97 577
8139.83 534
8140.68 535
8141.53 492
8142.38 516
8143.23 532
8144.08 535
8144.94 540
8145.79 511
8146.64 547
8147.49 574
8148.34 553
8149.20 552
8150.05 540
8150.90 565
8151.75 599
8152.60 627
8153.46 635
8154.31 664
8155.16 640
8156.01 647
8156.87 628
8157.72 544
8158.57 526
8159.42 529
8160.28 558
8161.13 537
8161.98 526
8162.84 529
8163.69 543
8164.54 524
8165.39 527
8166.25 504
8167.10 510
8167.95 501
8168.81 507
8169.66 490
8170.51 538
8171.37 545
8172.22 503
8173.07 498
8173.93 497
8174.78 497
8175.63 473
8176.49 483
8177.34 501
8178.19 471
8179.05 469
8179.90 494
8180.76 520
8181.61 479
8182.46 475
8183.32 469
8184.17 473
8185.02 468
8185.88 484
8186.73 476
8187.59 486
8188.44 496
8189.30 502
8190.15 484
8191.00 470
8191.86 476
8192.71 487
8193.57 510
8194.42 486
8195.28 488
8196.13 490
8196.99 486
8197.84 470
8198.69 475
8199.55 483
8200.40 512
8201.26 506
8202.11 468
8202.97 478
8203.82 522
8204.68 499
8205.53 484
8206.39 487
8207.24 482
8208.10 468
8208.95 505
8209.81 498
8210.67 498
8211.52 493
8212.38 467
8213.23 482
8214.09 499
8214.94 516
8215.80 489
8216.65 482
8217.51 516
8218.37 496
8219.22 498
8220.08 493
8220.93 489
8221.79 535
8222.64 523
8223.50 494
8224.36 505
8225.21 495
8226.07 496
8226.92 515
8227.78 491
8228.64 474
8229.49 476
8230.35 443
8231.21 448
8232.06 480
8232.92 457
8233.78 487
8234.63 467
8235.49 456
8236.35 468
8237.20 458
8238.06 487
8238.92 480
8239.77 487
8240.63 455
8241.49 438
8242.34 479
8243.20 463
8244.06 468
8244.91 470
8245.77 451
8246.63 474
8247.49 462
8248.34 444
8249.20 457
8250.06 463
8250.92 490
8251.77 471
8252.63 471
8253.49 476
8254.35 487
8255.20 453
8256.06 460
8256.92 469
8257.78 471
8258.63 469
8259.49 485
8260.35 480
8261.21 456
8262.07 455
8262.92 491
8263.78 499
8264.64 508
8265.50 487
8266.36 494
8267.22 515
8268.07 503
8268.93 479
8269.79 473
8270.65 512
8271.51 511
8272.37 499
8273.22 525
8274.08 510
8274.94 503
8275.80 492
8276.66 480
8277.52 464
8278.38 481
8279.24 481
8280.09 472
8280.95 469
8281.81 494
8282.67 488
8283.53 496
8284.39 505
8285.25 504
8286.11 449
8286.97 465
8287.83 492
8288.69 498
8289.55 505
8290.41 497
8291.26 494
8292.12 482
8292.98 491
8293.84 517
8294.70 519
8295.56 490
8296.42 470
8297.28 490
8298.14 495
8299.00 493
8299.86 495
8300.72 537
8301.58 509
8302.44 462
8303.30 471
8304.16 498
8305.02 473
8305.88 454
8306.74 489
8307.60 516
8308.46 501
8309.33 472
8310.19 467
8311.05 483
8311.91 474
8312.77 472
8313.63 472
8314.49 488
8315.35 482
8316.21 463
8317.07 494
8317.93 480
8318.79 496
8319.65 484
8320.52 507
8321.38 505
8322.24 463
8323.10 456
8323.96 501
8324.82 496
8325.68 448
8326.54 498
8327.41 481
8328.27 477
8329.13 500
8329.99 470
8330.85 509
8331.71 516
8332.57 495
8333.44 501
8334.30 522
8335.16 505
8336.02 513
8336.88 505
8337.75 505
8338.61 524
8339.47 520
8340.33 506
8341.19 523
8342.06 505
8342.92 524
8343.78 544
8344.64 528
8345.50 525
8346.37 551
8347.23 546
8348.09 545
8348.95 546
8349.82 507
8350.68 549
8351.54 552
8352.40 544
8353.27 554
8354.13 534
8354.99 533
8355.86 551
8356.72 513
8357.58 506
8358.45 509
8359.31 532
8360.17 520
8361.03 490
8361.90 491
8362.76 525
8363.62 519
8364.49 510
8365.35 522
8366.21 523
8367.08 527
8367.94 546
8368.80 543
8369.67 544
8370.53 551
8371.40 543
8372.26 551
8373.12 552
8373.99 530
8374.85 532
8375.71 537
8376.58 565
8377.44 553
8378.31 561
8379.17 568
8380.03 558
8380.90 581
8381.76 573
8382.63 596
8383.49 630
8384.36 613
8385.22 604
8386.08 625
8386.95 608
8387.81 593
8388.68 571
8389.54 600
8390.41 609
8391.27 578
8392.14 577
8393.00 608
8393.87 616
8394.73 635
8395.60 644
8396.46 606
8397.33 610
8398.19 609
8399.06 634
8399.92 629
8400.79 634
8401.65 656
8402.52 656
8403.38 657
8404.25 636
8405.11 656
8405.98 627
8406.84 643
8407.71 670
8408.58 709
8409.44 697
8410.31 678
8411.17 679
8412.04 717
8412.90 689
8413.77 701
8414.64 672
8415.50 705
8416.37 718
8417.23 714
8418.10 708
8418.97 705
8419.83 754
8420.70 756
8421.56 728
8422.43 771
8423.30 807
8424.16 823
8425.03 798
8425.90 780
8426.76 873
8427.63 848
8428.50 852
8429.36 835
8430.23 850
8431.10 866
8431.96 817
8432.83 844
8433.70 853
8434.56 860
8435.43 910
8436.30 908
8437.16 957
8438.03 929
8438.90 958
8439.77 993
8440.63 988
8441.50 975
8442.37 983
8443.24 987
8444.10 979
8444.97 1008
8445.84 1004
8446.71 970
8447.57 1065
8448.44 1087
8449.31 1173
8450.18 1274
8451.04 1428
8451.91 1676
8452.78 1894
8453.65 2211
8454.52 2357
8455.38 2411
8456.25 2387
8457.12 2221
8457.99 2027
8458.86 1784
8459.72 1588
8460.59 1364
8461.46 1224
8462.33 1129
8463.20 1076
8464.07 1009
8464.93 957
8465.80 933
8466.67 920
8467.54 905
8468.41 885
8469.28 884
8470.15 852
8471.02 857
8471.88 832
8472.75 841
8473.62 814
8474.49 851
8475.36 817
8476.23 786
8477.10 806
8477.97 846
8478.84 816
8479.71 903
8480.58 910
8481.44 957
8482.31 912
8483.18 907
8484.05 939
8484.92 869
8485.79 823
8486.66 833
8487.53 832
8488.40 795
8489.27 826
8490.14 821
8491.01 850
8491.88 878
8492.75 819
8493.62 825
8494.49 822
8495.36 813
8496.23 819
8497.10 826
8497.97 803
8498.84 802
8499.71 819
8500.58 820
8501.45 801
8502.32 786
8503.19 763
8504.06 770
8504.93 785
8505.80 789
8506.67 782
8507.55 837
8508.42 868
8509.29 827
8510.16 888
8511.03 871
8511.90 879
8512.77 865
8513.64 852
8514.51 872
8515.38 877
8516.25 892
8517.13 884
8518.00 922
8518.87 937
8519.74 1017
8520.61 1086
8521.48 1143
8522.35 1210
8523.23 1233
8524.10 1324
8524.97 1342
8525.84 1342
8526.71 1336
8527.58 1256
8528.46 1182
8529.33 1128
8530.20 1031
8531.07 1020
8531.94 964
8532.81 925
8533.69 891
8534.56 896
8535.43 874
8536.30 827
8537.18 839
8538.05 825
8538.92 801
8539.79 812
8540.66 807
8541.54 766
8542.41 766
8543.28 783
8544.15 790
8545.03 805
8545.90 756
8546.77 758
8547.64 781
8548.52 807
8549.39 821
8550.26 832
8551.14 879
8552.01 882
8552.88 886
8553.76 862
8554.63 878
8555.50 818
8556.37 828
8557.25 803
8558.12 770
8558.99 762
8559.87 758
8560.74 755
8561.61 758
8562.49 729
8563.36 732
8564.24 744
8565.11 751
8565.98 772
8566.86 724
8567.73 733
8568.60 747
8569.48 722
8570.35 739
8571.23 744
8572.10 747
8572.97 731
8573.85 705
8574.72 700
8575.60 716
8576.47 714
8577.34 707
8578.22 737
8579.09 731
8579.97 724
8580.84 746
8581.72 731
8582.59 711
8583.47 772
8584.34 769
8585.21 774
8586.09 766
8586.96 752
8587.84 774
8588.71 796
8589.59 802
8590.46 768
8591.34 774
8592.21 809
8593.09 805
8593.96 784
8594.84 843
8595.71 826
8596.59 783
8597.46 794
8598.34 817
8599.22 818
8600.09 817
8600.97 833
8601.84 861
8602.72 840
8603.59 833
8604.47 839
8605.34 832
8606.22 820
8607.10 846
8607.97 835
8608.85 864
8609.72 848
8610.60 925
8611.47 919
8612.35 865
8613.23 869
8614.10 893
8614.98 918
8615.86 953
8616.73 973
8617.61 967
8618.48 978
8619.36 970
8620.24 941
8621.11 926
8621.99 975
8622.87 986
8623.74 1029
8624.62 953
8625.50 988
8626.37 1001
8627.25 991
8628.13 1025
8629.00 1022
8629.88 1051
8630.76 1006
8631.64 960
8632.51 990
8633.39 1034
8634.27 1039
8635.14 1040
8636.02 1030
8636.90 995
8637.78 1003
8638.65 1035
8639.53 1072
8640.41 1068
8641.29 1081
8642.16 1118
8643.04 1142
8643.92 1153
8644.80 1151
8645.67 1221
8646.55 1244
8647.43 1255
8648.31 1200
8649.18 1188
8650.06 1215
8650.94 1194
8651.82 1207
8652.70 1213
8653.58 1218
8654.45 1215
8655.33 1237
8656.21 1304
8657.09 1414
8657.97 1553
8658.84 1656
8659.72 1875
8660.60 2038
8661.48 2258
8662.36 2499
8663.24 2634
8664.12 2582
8664.99 2509
8665.87 2414
8666.75 2230
8667.63 1955
8668.51 1800
8669.39 1628
8670.27 1554
8671.15 1463
8672.03 1427
8672.91 1390
8673.78 1388
8674.66 1286
8675.54 1244
8676.42 1223
8677.30 1196
8678.18 1185
8679.06 1145
8679.94 1137
8680.82 1141
8681.70 1095
8682.58 1089
8683.46 1093
8684.34 1070
8685.22 1102
8686.10 1113
8686.98 1221
8687.86 1331
8688.74 1388
8689.62 1499
8690.50 1619
8691.38 1675
8692.26 1630
8693.14 1574
8694.02 1526
8694.90 1478
8695.78 1320
8696.66 1293
8697.54 1326
8698.42 1292
8699.30 1245
8700.18 1228
8701.06 1267
8701.94 1265
8702.82 1221
8703.70 1182
8704.58 1088
8705.46 1013
8706.34 1007
8707.23 975
8708.11 911
8708.99 875
8709.87 875
8710.75 848
8711.63 852
8712.51 826
8713.39 837
8714.27 844
8715.16 827
8716.04 861
8716.92 828
8717.80 848
8718.68 851
8719.56 865
8720.44 881
8721.33 884
8722.21 913
8723.09 923
8723.97 885
8724.85 935
8725.73 930
8726.62 968
8727.50 916
8728.38 940
8729.26 962
8730.14 982
8731.03 954
8731.91 930
8732.79 900
8733.67 896
8734.55 873
8735.44 858
8736.32 894
8737.20 892
8738.08 926
8738.97 909
8739.85 867
8740.73 867
8741.61 852
8742.50 910
8743.38 857
8744.26 895
8745.14 867
8746.03 874
8746.91 895
8747.79 862
8748.68 841
8749.56 864
8750.44 883
8751.33 880
8752.21 866
8753.09 915
8753.97 909
8754.86 882
8755.74 890
8756.62 905
8757.51 916
8758.39 933
8759.28 958
8760.16 891
8761.04 945
8761.93 962
8762.81 951
8763.69 947
8764.58 962
8765.46 967
8766.34 993
8767.23 962
8768.11 966
8769.00 959
8769.88 935
8770.76 908
8771.65 908
8772.53 972
8773.42 953
8774.30 979
8775.19 979
8776.07 1057
8776.95 1140
8777.84 1239
8778.72 1327
8779.61 1375
8780.49 1434
8781.38 1476
8782.26 1459
8783.15 1408
8784.03 1289
8784.92 1173
8785.80 1089
8786.69 1077
8787.57 934
8788.46 916
8789.34 879
8790.23 841
8791.11 752
8792.00 771
8792.88 761
8793.77 717
8794.65 698
8795.54 720
8796.42 737
8797.31 713
8798.19 724
8799.08 714
8799.96 709
8800.85 675
8801.74 669
8802.62 702
8803.51 661
8804.39 636
8805.28 670
8806.16 658
8807.05 706
8807.94 698
8808.82 668
8809.71 661
8810.59 680
8811.48 690
8812.37 675
8813.25 639
8814.14 650
8815.03 661
8815.91 638
8816.80 643
8817.68 656
8818.57 615
8819.46 614
8820.34 633
8821.23 649
8822.12 646
8823.00 637
8823.89 610
8824.78 618
8825.66 632
8826.55 628
8827.44 641
8828.33 643
8829.21 636
8830.10 651
8830.99 610
8831.87 597
8832.76 635
8833.65 663
8834.54 630
8835.42 622
8836.31 640
8837.20 658
8838.08 661
8838.97 630
8839.86 627
8840.75 621
8841.64 652
8842.52 640
8843.41 615
8844.30 590
8845.19 619
8846.07 615
8846.96 633
8847.85 632
8848.74 601
8849.63 624
8850.51 625
8851.40 620
8852.29 614
8853.18 609
8854.07 625
8854.96 605
8855.84 618
8856.73 630
8857.62 632
8858.51 601
8859.40 613
8860.29 606
8861.17 605
8862.06 613
8862.95 633
8863.84 619
8864.73 618
8865.62 600
8866.51 599
8867.40 604
8868.29 582
8869.17 605
8870.06 611
8870.95 552
8871.84 617
8872.73 595
8873.62 573
8874.51 569
8875.40 546
8876.29 564
8877.18 517
8878.07 560
8878.96 522
8879.85 550
8880.74 541
8881.63 521
8882.51 557
8883.40 566
8884.29 547
8885.18 523
8886.07 566
8886.96 552
8887.85 540
8888.74 502
8889.63 503
8890.52 503
8891.41 509
8892.30 531
8893.19 532
8894.09 507
8894.98 516
8895.87 496
8896.76 497
8897.65 463
8898.54 454
8899.43 509
8900.32 503
8901.21 496
8902.10 474
8902.99 479
8903.88 502
8904.77 471
8905.66 482
8906.55 520
8907.44 469
8908.34 492
8909.23 495
8910.12 474
8911.01 497
8911.90 489
8912.79 459
8913.68 493
8914.57 520
8915.47 488
8916.36 460
8917.25 474
8918.14 470
8919.03 477
8919.92 458
8920.81 481
8921.71 472
8922.60 484
8923.49 456
8924.38 458
8925.27 473
8926.16 482
8927.06 470
8927.95 500
8928.84 473
8929.73 456
8930.62 469
8931.52 440
8932.41 458
8933.30 454
8934.19 440
8935.09 472
8935.98 453
8936.87 443
8937.76 482
8938.66 459
8939.55 473
8940.44 438
8941.33 421
8942.23 429
8943.12 470
8944.01 459
8944.90 450
8945.80 453
8946.69 450
8947.58 452
8948.48 466
8949.37 464
8950.26 474
8951.16 444
8952.05 456
8952.94 423
8953.84 459
8954.73 477
8955.62 471
8956.52 441
8957.41 441
8958.30 458
8959.20 448
8960.09 427
8960.98 437
8961.88 474
8962.77 463
8963.66 458
8964.56 474
8965.45 449
8966.35 445
8967.24 446
8968.13 471
8969.03 449
8969.92 453
8970.82 466
8971.71 444
8972.60 467
8973.50 479
8974.39 462
8975.29 437
8976.18 441
8977.08 432
8977.97 418
8978.87 429
8979.76 417
8980.65 440
8981.55 418
8982.44 405
8983.34 413
8984.23 414
8985.13 425
8986.02 454
8986.92 431
8987.81 421
8988.71 455
8989.60 458
8990.50 446
8991.39 424
8992.29 456
8993.18 453
8994.08 454
8994.97 413
8995.87 439
8996.76 429
8997.66 458
8998.56 428
8999.45 448
9000.35 453
9001.24 432
9002.14 445
9003.03 445
9003.93 431
9004.83 441
9005.72 446
9006.62 437
9007.51 427
9008.41 423
9009.31 443
9010.20 452
9011.10 447
9011.99 414
9012.89 415
9013.79 428
9014.68 442
9015.58 423
9016.48 422
9017.37 411
9018.27 430
9019.16 441
9020.06 393
9020.96 446
9021.85 440
9022.75 467
9023.65 469
9024.54 414
9025.44 432
9026.34 406
9027.24 414
9028.13 457
9029.03 451
9029.93 439
9030.82 434
9031.72 421
9032.62 412
9033.52 437
9034.41 426
9035.31 420
9036.21 431
9037.10 417
9038.00 435
9038.90 441
9039.80 391
9040.69 369
9041.59 396
9042.49 411
9043.39 404
9044.29 451
9045.18 453
9046.08 456
9046.98 417
9047.88 446
9048.78 452
9049.67 453
9050.57 440
9051.47 430
9052.37 414
9053.27 423
9054.16 469
9055.06 410
9055.96 452
9056.86 437
9057.76 440
9058.66 427
9059.55 450
9060.45 441
9061.35 459
9062.25 434
9063.15 432
9064.05 468
9064.95 459
9065.85 484
9066.74 447
9067.64 443
9068.54 448
9069.44 474
9070.34 480
9071.24 432
9072.14 444
9073.04 461
9073.94 434
9074.84 457
9075.74 427
9076.64 441
9077.53 441
9078.43 455
9079.33 444
9080.23 432
9081.13 442
9082.03 436
9082.93 457
9083.83 462
9084.73 438
9085.63 467
9086.53 490
9087.43 483
9088.33 453
9089.23 450
9090.13 440
9091.03 438
9091.93 448
9092.83 423
9093.73 413
9094.63 423
9095.53 467
9096.43 456
9097.33 443
9098.23 430
9099.13 411
9100.04 419
9100.94 438
9101.84 432
9102.74 453
9103.64 411
9104.54 426
9105.44 437
9106.34 432
9107.24 437
9108.14 430
9109.04 441
9109.94 432
9110.85 414
9111.75 409
9112.65 451
9113.55 434
9114.45 427
9115.35 423
9116.25 459
9117.15 438
9118.06 428
9118.96 456
9119.86 446
9120.76 440
9121.66 451
9122.56 468
9123.46 470
9124.37 436
9125.27 469
9126.17 465
9127.07 464
9127.97 444
9128.88 469
9129.78 468
9130.68 431
9131.58 419
9132.48 432
9133.39 444
9134.29 437
9135.19 418
9136.09 444
9137.00 479
9137.90 464
9138.80 427
9139.70 428
9140.61 432
9141.51 443
9142.41 420
9143.31 425
9144.22 461
9145.12 416
9146.02 413
9146.92 413
9147.83 432
9148.73 444
9149.63 450
9150.54 423
9151.44 443
9152.34 422
9153.25 430
9154.15 411
9155.05 440
9155.96 446
9156.86 434
9157.76 443
9158.67 464
9159.57 420
9160.47 437
9161.38 413
9162.28 451
9163.18 459
9164.09 416
9164.99 440
9165.90 467
9166.80 455
9167.70 450
9168.61 438
9169.51 461
9170.42 452
9171.32 445
9172.22 449
9173.13 464
9174.03 454
9174.94 430
9175.84 445
9176.74 435
9177.65 440
9178.55 448
9179.46 437
9180.36 443
9181.27 448
9182.17 448
9183.08 466
9183.98 460
9184.89 437
9185.79 470
9186.70 465
9187.60 476
9188.51 490
9189.41 451
9190.32 456
9191.22 461
9192.13 468
9193.03 466
9193.94 483
9194.84 479
9195.75 488
9196.65 512
9197.56 500
9198.46 490
9199.37 526
9200.27 506
9201.18 503
9202.08 469
9202.99 455
9203.90 439
9204.80 434
9205.71 429
9206.61 466
9207.52 428
9208.42 422
9209.33 429
9210.24 443
9211.14 447
9212.05 433
9212.95 441
9213.86 473
9214.77 429
9215.67 431
9216.58 446
9217.49 441
9218.39 467
9219.30 472
9220.21 444
9221.11 421
9222.02 442
9222.93 431
9223.83 427
9224.74 413
9225.65 468
9226.55 414
9227.46 423
9228.37 432
9229.27 424
9230.18 435
9231.09 459
9231.99 433
9232.90 416
9233.81 460
9234.72 414
9235.62 414
9236.53 423
9237.44 448
9238.34 478
9239.25 453
9240.16 434
9241.07 435
9241.97 451
9242.88 445
9243.79 461
9244.70 448
9245.61 464
9246.51 440
9247.42 462
9248.33 439
9249.24 445
9250.14 444
9251.05 456
9251.96 482
9252.87 430
9253.78 444
9254.69 446
9255.59 466
9256.50 447
9257.41 466
9258.32 471
9259.23 457
9260.14 495
9261.04 513
9261.95 542
9262.86 508
9263.77 462
9264.68 486
9265.59 462
9266.50 532
9267.40 475
9268.31 481
9269.22 488
9270.13 456
9271.04 495
9271.95 485
9272.86 444
9273.77 444
9274.68 460
9275.59 457
9276.49 464
9277.40 447
9278.31 432
9279.22 488
9280.13 477
9281.04 464
9281.95 441
9282.86 447
9283.77 473
9284.68 492
9285.59 487
9286.50 482
9287.41 462
9288.32 453
9289.23 471
9290.14 462
9291.05 473
9291.96 475
9292.87 479
9293.78 514
9294.69 491
9295.60 477
9296.51 503
9297.42 493
9298.33 502
9299.24 476
9300.15 468
9301.06 471
9301.97 492
9302.88 458
9303.79 461
9304.70 471
9305.61 504
9306.53 515
9307.44 500
9308.35 525
9309.26 486
9310.17 495
9311.08 510
9311.99 499
9312.90 501
9313.81 516
9314.72 517
9315.63 457
9316.55 500
9317.46 494
9318.37 506
9319.28 507
9320.19 480
9321.10 513
9322.01 485
9322.93 473
9323.84 497
9324.75 487
9325.66 477
9326.57 456
9327.48 475
9328.40 457
9329.31 475
9330.22 499
9331.13 493
9332.04 456
9332.96 465
9333.87 482
9334.78 479
9335.69 486
9336.60 486
9337.52 484
9338.43 466
9339.34 496
9340.25 450
9341.17 484
9342.08 488
9342.99 507
9343.90 512
9344.82 493
9345.73 501
9346.64 477
9347.55 514
9348.47 510
9349.38 526
9350.29 506
9351.21 520
9352.12 516
9353.03 500
9353.94 515
9354.86 524
9355.77 506
9356.68 494
9357.60 464
9358.51 471
9359.42 489
9360.34 503
9361.25 477
9362.16 496
9363.08 493
9363.99 471
9364.90 491
9365.82 494
9366.73 514
9367.65 506
9368.56 521
9369.47 529
9370.39 524
9371.30 544
9372.21 521
9373.13 514
9374.04 519
9374.96 540
9375.87 524
9376.79 543
9377.70 527
9378.61 545
9379.53 544
9380.44 547
9381.36 537
9382.27 566
9383.19 554
9384.10 538
9385.01 567
9385.93 572
9386.84 598
9387.76 588
9388.67 570
9389.59 578
9390.50 585
9391.42 604
9392.33 589
9393.25 635
9394.16 608
9395.08 614
9395.99 613
9396.91 611
9397.82 607
9398.74 577
9399.65 581
9400.57 626
9401.48 592
9402.40 543
9403.32 592
9404.23 573
9405.15 593
9406.06 569
9406.98 587
9407.89 595
9408.81 579
9409.73 601
9410.64 593
9411.56 603
9412.47 592
9413.39 618
9414.30 565
9415.22 592
9416.14 601
9417.05 598
9417.97 631
9418.89 591
9419.80 603
9420.72 649
9421.63 602
9422.55 625
9423.47 624
9424.38 626
9425.30 640
9426.22 609
9427.13 628
9428.05 609
9428.97 600
9429.88 643
9430.80 679
9431.72 673
9432.63 705
9433.55 683
9434.47 728
9435.38 723
9436.30 723
9437.22 776
9438.14 750
9439.05 727
9439.97 743
9440.89 756
9441.81 723
9442.72 762
9443.64 770
9444.56 727
9445.47 745
9446.39 760
9447.31 781
9448.23 825
9449.15 920
9450.06 1035
9450.98 1092
9451.90 1140
9452.82 1135
9453.73 1119
9454.65 967
9455.57 910
9456.49 880
9457.41 855
9458.32 766
9459.24 697
9460.16 672
9461.08 645
9462.00 630
9462.92 642
9463.83 629
9464.75 618
9465.67 637
9466.59 656
9467.51 646
9468.43 641
9469.35 606
9470.26 605
9471.18 634
9472.10 619
9473.02 593
9473.94 613
9474.86 621
9475.78 612
9476.70 629
9477.62 628
9478.54 629
9479.45 674
9480.37 658
9481.29 658
9482.21 652
9483.13 635
9484.05 654
9484.97 631
9485.89 621
9486.81 670
9487.73 634
9488.65 653
9489.57 664
9490.49 625
9491.41 641
9492.33 646
9493.25 664
9494.17 665
9495.09 629
9496.01 656
9496.93 660
9497.85 629
9498.77 656
9499.69 665
9500.61 636
9501.53 653
9502.45 688
9503.37 668
9504.29 684
9505.21 698
9506.13 691
9507.05 715
9507.97 688
9508.89 717
9509.81 696
9510.73 754
9511.65 732
9512.57 731
9513.49 754
9514.42 794
9515.34 785
9516.26 841
9517.18 852
9518.10 875
9519.02 841
9519.94 870
9520.86 916
9521.78 886
9522.71 880
9523.63 878
9524.55 868
9525.47 820
9526.39 875
9527.31 852
9528.23 844
9529.16 872
9530.08 865
9531.00 823
9531.92 874
9532.84 878
9533.76 849
9534.69 847
9535.61 836
9536.53 803
9537.45 772
9538.37 806
9539.30 794
9540.22 721
9541.14 745
9542.06 760
9542.98 740
9543.91 747
9544.83 746
9545.75 736
9546.67 748
9547.60 765
9548.52 745
9549.44 751
9550.36 765
9551.29 811
9552.21 813
9553.13 800
9554.06 772
9554.98 803
9555.90 799
9556.82 816
9557.75 791
9558.67 800
9559.59 810
9560.52 809
9561.44 821
9562.36 804
9563.29 798
9564.21 788
9565.13 757
9566.06 799
9566.98 808
9567.90 831
9568.83 855
9569.75 846
9570.67 834
9571.60 822
9572.52 838
9573.44 891
9574.37 901
9575.29 932
9576.22 946
9577.14 911
9578.06 924
9578.99 915
9579.91 974
9580.84 929
9581.76 930
9582.68 901
9583.61 913
9584.53 915
9585.46 928
9586.38 874
9587.31 922
9588.23 899
9589.15 890
9590.08 955
9591.00 958
9591.93 987
9592.85 1008
9593.78 1048
9594.70 1144
9595.63 1204
9596.55 1216
9597.48 1284
9598.40 1300
9599.33 1292
9600.25 1218
9601.18 1171
9602.10 1131
9603.03 1068
9603.95 1032
9604.88 963
9605.80 956
9606.73 934
9607.65 954
9608.58 952
9609.50 916
9610.43 932
9611.35 890
9612.28 898
9613.21 904
9614.13 985
9615.06 935
9615.98 909
9616.91 890
9617.84 907
9618.76 951
9619.69 912
9620.61 938
9621.54 904
9622.47 917
9623.39 946
9624.32 949
9625.24 1005
9626.17 986
9627.10 986
9628.02 994
9628.95 978
9629.88 994
9630.80 1017
9631.73 1005
9632.65 1030
9633.58 1016
9634.51 1038
9635.43 1051
9636.36 1122
9637.29 1151
9638.22 1197
9639.14 1174
9640.07 1196
9641.00 1218
9641.92 1227
9642.85 1176
9643.78 1226
9644.70 1180
9645.63 1173
9646.56 1184
9647.49 1150
9648.41 1140
9649.34 1161
9650.27 1152
9651.20 1126
9652.12 1100
9653.05 1103
9653.98 1122
9654.91 1130
9655.83 1071
9656.76 1109
9657.69 1083
9658.62 1053
9659.55 1085
9660.47 1082
9661.40 1106
9662.33 1124
9663.26 1124
9664.19 1140
9665.11 1145
9666.04 1140
9666.97 1197
9667.90 1205
9668.83 1178
9669.75 1180
9670.68 1194
9671.61 1221
9672.54 1240
9673.47 1197
9674.40 1210
9675.33 1232
9676.25 1206
9677.18 1221
9678.11 1288
9679.04 1243
9679.97 1284
9680.90 1265
9681.83 1224
9682.76 1217
9683.69 1244
9684.61 1266
9685.54 1274
9686.47 1324
9687.40 1246
9688.33 1257
9689.26 1322
9690.19 1255
9691.12 1265
9692.05 1269
9692.98 1283
9693.91 1323
9694.84 1401
9695.77 1367
9696.70 1441
9697.63 1428
9698.56 1377
9699.49 1397
9700.42 1361
9701.35 1329
9702.28 1263
9703.21 1236
9704.14 1265
9705.07 1223
9706.00 1174
9706.93 1189
9707.86 1264
9708.79 1291
9709.72 1312
9710.65 1380
9711.58 1417
9712.51 1455
9713.44 1442
9714.37 1464
9715.30 1454
9716.23 1394
9717.16 1349
9718.09 1252
9719.02 1185
9719.95 1199
9720.88 1118
9721.81 1044
9722.75 1060
9723.68 1028
9724.61 1011
9725.54 987
9726.47 1041
9727.40 1026
9728.33 995
9729.26 1038
9730.19 1059
9731.13 1050
9732.06 1080
9732.99 1054
9733.92 1044
9734.85 1009
9735.78 993
9736.71 987
9737.65 937
9738.58 935
9739.51 926
9740.44 900
9741.37 914
9742.30 889
9743.24 899
9744.17 926
9745.10 902
9746.03 866
9746.96 889
9747.90 890
9748.83 853
9749.76 845
9750.69 847
9751.63 866
9752.56 869
9753.49 844
9754.42 825
9755.36 835
9756.29 827
9757.22 845
9758.15 815
9759.09 805
9760.02 811
9760.95 798
9761.88 843
9762.82 847
9763.75 819
9764.68 856
9765.62 841
9766.55 840
9767.48 849
9768.41 829
9769.35 845
9770.28 825
9771.21 819
9772.15 817
9773.08 840
9774.01 837
9774.95 833
9775.88 841
9776.81 815
9777.75 823
9778.68 820
9779.62 804
9780.55 803
9781.48 809
9782.42 820
9783.35 787
9784.28 815
9785.22 803
9786.15 780
9787.09 821
9788.02 782
9788.95 761
9789.89 755
9790.82 771
9791.76 777
9792.69 802
9793.63 775
9794.56 815
9795.49 818
9796.43 840
9797.36 811
9798.30 814
9799.23 792
9800.17 764
9801.10 734
9802.04 739
9802.97 693
9803.91 738
9804.84 693
9805.78 712
9806.71 688
9807.65 666
9808.58 696
9809.52 681
9810.45 675
9811.39 656
9812.32 695
9813.26 665
9814.19 671
9815.13 686
9816.06 660
9817.00 653
9817.93 617
9818.87 652
9819.80 678
9820.74 635
9821.68 663
9822.61 654
9823.55 660
9824.48 642
9825.42 640
9826.35 667
9827.29 658
9828.23 638
9829.16 646
9830.10 662
9831.03 610
9831.97 635
9832.91 635
9833.84 646
9834.78 620
9835.72 651
9836.65 644
9837.59 630
9838.52 595
9839.46 611
9840.40 617
9841.33 588
9842.27 625
9843.21 618
9844.14 623
9845.08 632
9846.02 612
9846.95 588
9847.89 638
9848.83 618
9849.77 630
9850.70 602
9851.64 611
9852.58 629
9853.51 594
9854.45 602
9855.39 631
9856.33 645
9857.26 630
9858.20 615
9859.14 599
9860.08 607
9861.01 609
9861.95 618
9862.89 617
9863.83 585
9864.76 590
9865.70 588
9866.64 575
9867.58 597
9868.51 614
9869.45 636
9870.39 585
9871.33 571
9872.27 633
9873.20 602
9874.14 584
9875.08 544
9876.02 624
9876.96 614
9877.90 596
9878.83 597
9879.77 613
9880.71 602
9881.65 595
9882.59 579
9883.53 589
9884.47 565
9885.40 578
9886.34 573
9887.28 553
9888.22 578
9889.16 560
9890.10 578
9891.04 545
9891.98 549
9892.91 567
9893.85 592
9894.79 583
9895.73 576
9896.67 567
9897.61 583
9898.55 565
9899.49 565
9900.43 576
9901.37 545
9902.31 566
9903.25 574
9904.19 573
9905.13 590
9906.07 603
9907.01 598
9907.95 594
9908.89 591
9909.83 592
9910.77 607
9911.71 584
9912.65 569
9913.59 583
9914.53 612
9915.47 589
9916.41 619
9917.35 641
9918.29 652
9919.23 655
9920.17 697
9921.11 733
9922.05 807
9922.99 908
9923.93 919
9924.87 1037
9925.81 1007
9926.75 981
9927.69 934
9928.63 849
9929.57 778
9930.51 696
9931.45 667
9932.39 652
9933.34 660
9934.28 608
9935.22 615
9936.16 594
9937.10 591
9938.04 583
9938.98 561
9939.92 565
9940.87 562
9941.81 602
9942.75 561
9943.69 550
9944.63 598
9945.57 655
9946.51 675
9947.46 667
9948.40 654
9949.34 657
9950.28 659
9951.22 662
9952.16 585
9953.11 584
9954.05 592
9954.99 608
9955.93 580
9956.87 560
9957.82 531
9958.76 548
9959.70 543
9960.64 533
9961.59 511
9962.53 537
9963.47 519
9964.41 526
9965.35 513
9966.30 509
9967.24 504
9968.18 503
9969.13 521
9970.07 480
9971.01 518
9971.95 512
9972.90 486
9973.84 480
9974.78 488
9975.73 490
9976.67 522
9977.61 491
9978.55 502
9979.50 493
9980.44 485
9981.38 470
9982.33 500
9983.27 490
9984.21 520
9985.16 518
9986.10 503
9987.04 475
9987.99 515
9988.93 504
9989.88 486
9990.82 492
9991.76 528
9992.71 504
9993.65 487
9994.59 478
9995.54 491
9996.48 539
9997.43 530
9998.37 515
9999.31 538
10000.26 511
10001.20 527
10002.15 510
10003.09 509
10004.04 487
10004.98 492
10005.92 522
10006.87 487
10007.81 491
10008.76 475
10009.70 515
10010.65 497
10011.59 500
10012.54 489
10013.48 508
10014.43 477
10015.37 483
10016.32 501
10017.26 501
10018.21 461
10019.15 471
10020.10 483
10021.04 520
10021.99 518
10022.93 497
10023.88 484
10024.82 486
10025.77 484
10026.71 487
10027.66 476
10028.60 518
10029.55 510
10030.49 472
10031.44 489
10032.39 484
10033.33 487
10034.28 489
10035.22 495
10036.17 480
10037.11 480
10038.06 452
10039.01 485
10039.95 457
10040.90 486
10041.84 522
10042.79 467
10043.74 494
10044.68 515
10045.63 469
10046.58 473
10047.52 457
10048.47 468
10049.41 447
10050.36 480
10051.31 462
10052.25 445
10053.20 443
10054.15 432
10055.09 453
10056.04 465
10056.99 436
10057.93 447
10058.88 448
10059.83 466
10060.78 442
10061.72 489
10062.67 464
10063.62 444
10064.56 456
10065.51 443
10066.46 438
10067.41 447
10068.35 455
10069.30 454
10070.25 432
10071.20 465
10072.14 460
10073.09 445
10074.04 458
10074.99 467
10075.93 451
10076.88 479
10077.83 472
10078.78 460
10079.72 450
10080.67 442
10081.62 456
10082.57 455
10083.52 444
10084.46 439
10085.41 446
10086.36 441
10087.31 454
10088.26 445
10089.21 448
10090.15 458
10091.10 479
10092.05 474
10093.00 461
10093.95 469
10094.90 480
10095.85 449
10096.79 461
10097.74 435
10098.69 451
10099.64 502
10100.59 456
10101.54 428
10102.49 487
10103.44 456
10104.39 484
10105.33 486
10106.28 464
10107.23 474
10108.18 453
10109.13 434
10110.08 452
10111.03 453
10111.98 453
10112.93 477
10113.88 488
10114.83 482
10115.78 480
10116.73 495
10117.68 480
10118.63 462
10119.58 471
10120.53 476
10121.48 484
10122.43 466
10123.38 444
10124.33 459
10125.28 458
10126.23 450
10127.18 492
10128.13 483
10129.08 483
10130.03 504
10130.98 460
10131.93 457
10132.88 483
10133.83 463
10134.78 493
10135.73 479
10136.68 483
10137.63 481
10138.58 510
10139.53 488
10140.48 483
10141.43 492
10142.38 500
10143.33 517
10144.29 500
10145.24 499
10146.19 502
10147.14 510
10148.09 508
10149.04 496
10149.99 499
10150.94 511
10151.89 545
10152.85 510
10153.80 497
10154.75 527
10155.70 541
10156.65 538
10157.60 527
10158.55 521
10159.51 496
10160.46 525
10161.41 534
10162.36 535
10163.31 535
10164.26 521
10165.22 549
10166.17 550
10167.12 543
10168.07 539
10169.02 519
10169.98 538
10170.93 552
10171.88 529
10172.83 545
10173.79 557
10174.74 560
10175.69 568
10176.64 567
10177.60 587
10178.55 608
10179.50 565
10180.45 557
10181.41 546
10182.36 569
10183.31 541
10184.26 539
10185.22 562
10186.17 579
10187.12 566
10188.08 571
10189.03 585
10189.98 561
10190.93 562
10191.89 577
10192.84 578
10193.79 561
10194.75 557
10195.70 583
10196.65 546
10197.61 583
10198.56 593
10199.51 602
10200.47 603
10201.42 619
10202.38 640
10203.33 624
10204.28 635
10205.24 690
10206.19 693
10207.14 637
10208.10 663
10209.05 634
10210.01 634
10210.96 634
10211.91 607
10212.87 596
10213.82 560
10214.78 566
10215.73 590
10216.69 575
10217.64 597
10218.59 574
10219.55 553
10220.50 569
10221.46 566
10222.41 544
10223.37 586
10224.32 603
10225.28 565
10226.23 558
10227.19 598
10228.14 619
10229.10 663
10230.05 696
10231.01 715
10231.96 780
10232.92 791
10233.87 857
10234.83 837
10235.78 790
10236.74 804
10237.69 768
10238.65 739
10239.60 679
10240.56 641
10241.51 611
10242.47 580
10243.42 573
10244.38 573
10245.34 548
10246.29 565
10247.25 579
10248.20 568
10249.16 535
10250.11 534
10251.07 539
10252.03 518
10252.98 513
10253.94 524
10254.89 525
10255.85 505
10256.81 538
10257.76 519
10258.72 533
10259.68 499
10260.63 489
10261.59 532
10262.55 483
10263.50 508
10264.46 517
10265.41 521
10266.37 506
10267.33 534
10268.28 533
10269.24 535
10270.20 514
10271.16 507
10272.11 509
10273.07 496
10274.03 493
10274.98 505
10275.94 508
10276.90 501
10277.85 504
10278.81 486
10279.77 486
10280.73 476
10281.68 484
10282.64 515
10283.60 497
10284.56 485
10285.51 496
10286.47 495
10287.43 501
10288.39 499
10289.34 476
10290.30 522
10291.26 528
10292.22 512
10293.18 517
10294.13 490
10295.09 514
10296.05 489
10297.01 494
10297.97 489
10298.92 505
10299.88 522
10300.84 490
10301.80 474
10302.76 492
10303.72 494
10304.67 459
10305.63 496
10306.59 520
10307.55 491
10308.51 495
10309.47 510
10310.43 522
10311.38 497
10312.34 525
10313.30 533
10314.26 549
10315.22 532
10316.18 512
10317.14 502
10318.10 493
10319.06 509
10320.01 466
10320.97 492
10321.93 509
10322.89 499
10323.85 510
10324.81 486
10325.77 497
10326.73 479
10327.69 521
10328.65 513
10329.61 503
10330.57 510
10331.53 460
10332.49 493
10333.45 486
10334.41 474
10335.37 440
10336.33 451
10337.29 464
10338.25 467
10339.21 421
10340.17 442
10341.13 482
10342.09 456
10343.05 449
10344.01 432
10344.97 467
10345.93 467
10346.89 489
10347.85 469
10348.81 436
10349.77 436
10350.73 452
10351.69 446
10352.65 422
10353.61 412
10354.57 441
10355.53 453
10356.49 433
10357.46 428
10358.42 429
10359.38 407
10360.34 418
10361.30 409
10362.26 412
10363.22 422
10364.18 452
10365.14 423
10366.11 451
10367.07 476
10368.03 442
10368.99 417
10369.95 425
10370.91 452
10371.87 460
10372.84 401
10373.80 435
10374.76 437
10375.72 418
10376.68 422
10377.64 434
10378.61 445
10379.57 440
10380.53 423
10381.49 425
10382.45 423
10383.42 412
10384.38 407
10385.34 391
10386.30 430
10387.27 458
10388.23 382
10389.19 377
10390.15 440
10391.11 416
10392.08 421
10393.04 426
10394.00 404
10394.96 389
10395.93 413
10396.89 406
10397.85 392
10398.82 420
10399.78 396
10400.74 381
10401.70 382
10402.67 399
10403.63 414
10404.59 427
10405.56 400
10406.52 366
10407.48 380
10408.45 427
10409.41 403
10410.37 390
10411.34 395
10412.30 404
10413.26 416
10414.23 396
10415.19 399
10416.15 403
10417.12 406
10418.08 394
10419.04 396
10420.01 388
10420.97 420
10421.94 409
10422.90 394
10423.86 390
10424.83 391
10425.79 379
10426.76 429
10427.72 397
10428.68 403
10429.65 396
10430.61 412
10431.58 403
10432.54 389
10433.51 402
10434.47 374
10435.44 391
10436.40 408
10437.36 385
10438.33 371
10439.29 375
10440.26 374
10441.22 384
10442.19 377
10443.15 396
10444.12 404
10445.08 379
10446.05 381
10447.01 411
10447.98 384
10448.94 384
10449.91 392
10450.87 394
10451.84 386
10452.80 403
10453.77 379
10454.73 386
10455.70 368
10456.67 398
10457.63 394
10458.60 388
10459.56 424
10460.53 404
10461.49 404
10462.46 406
10463.43 422
10464.39 428
10465.36 427
10466.32 407
10467.29 394
10468.25 407
10469.22 392
10470.19 388
10471.15 398
10472.12 404
10473.09 409
10474.05 388
10475.02 408
10475.98 417
10476.95 439
10477.92 406
10478.88 401
10479.85 382
10480.82 375
10481.78 386
10482.75 439
10483.72 432
10484.68 420
10485.65 416
10486.62 408
10487.58 414
10488.55 420
10489.52 384
10490.49 391
10491.45 412
10492.42 394
10493.39 407
10494.35 419
10495.32 410
10496.29 446
10497.26 433
10498.22 430
10499.19 425
10500.16 459
10501.13 452
10502.09 455
10503.06 440
10504.03 415
10505.00 453
10505.96 430
10506.93 431
10507.90 427
10508.87 414
10509.84 426
10510.80 407
10511.77 405
10512.74 417
10513.71 412
10514.68 417
10515.64 404
10516.61 414
10517.58 405
10518.55 403
10519.52 399
10520.49 397
10521.45 393
10522.42 406
10523.39 413
10524.36 399
10525.33 399
10526.30 379
10527.27 414
10528.23 406
10529.20 364
10530.17 415
10531.14 422
10532.11 421
10533.08 436
10534.05 411
10535.02 412
10535.99 402
10536.96 421
10537.93 383
10538.89 394
10539.86 411
10540.83 423
10541.80 427
10542.77 392
10543.74 413
10544.71 418
10545.68 446
10546.65 434
10547.62 403
10548.59 418
10549.56 397
10550.53 420
10551.50 410
10552.47 418
10553.44 449
10554.41 433
10555.38 468
10556.35 470
10557.32 470
10558.29 446
10559.26 454
10560.23 466
10561.20 432
10562.17 446
10563.14 449
10564.11 472
10565.08 420
10566.05 431
10567.02 453
10567.99 457
10568.96 454
10569.93 460
10570.91 438
10571.88 441
10572.85 480
10573.82 473
10574.79 460
10575.76 422
10576.73 465
10577.70 447
10578.67 423
10579.64 430
10580.62 428
10581.59 444
10582.56 507
10583.53 491
10584.50 457
10585.47 470
10586.44 474
10587.42 468
10588.39 451
10589.36 495
10590.33 506
10591.30 466
10592.27 469
10593.25 471
10594.22 474
10595.19 487
10596.16 466
10597.13 479
10598.10 480
10599.08 493
10600.05 504
10601.02 502
10601.99 535
10602.97 573
10603.94 580
10604.91 619
10605.88 627
10606.85 632
10607.83 606
10608.80 639
10609.77 636
10610.74 613
10611.72 599
10612.69 552
10613.66 520
10614.64 538
10615.61 512
10616.58 517
10617.55 465
10618.53 476
10619.50 467
10620.47 483
10621.45 482
10622.42 483
10623.39 482
10624.37 449
10625.34 487
10626.31 452
10627.29 461
10628.26 449
10629.23 446
10630.21 439
10631.18 475
10632.15 458
10633.13 478
10634.10 487
10635.07 484
10636.05 486
10637.02 495
10638.00 474
10638.97 504
10639.94 474
10640.92 469
10641.89 468
10642.87 472
10643.84 465
10644.81 454
10645.79 458
10646.76 454
10647.74 456
10648.71 451
10649.68 472
10650.66 457
10651.63 442
10652.61 437
10653.58 438
10654.56 410
10655.53 427
10656.51 463
10657.48 459
10658.46 425
10659.43 418
10660.41 446
10661.38 415
10662.36 408
10663.33 435
10664.31 415
10665.28 432
10666.26 432
10667.23 425
10668.21 436
10669.18 418
10670.16 418
10671.13 436
10672.11 431
10673.08 436
10674.06 433
10675.03 453
10676.01 406
10676.99 411
10677.96 407
10678.94 443
10679.91 420
10680.89 412
10681.86 419
10682.84 427
10683.82 409
10684.79 398
10685.77 411
10686.74 407
10687.72 430
10688.70 404
10689.67 399
10690.65 405
10691.63 450
10692.60 459
10693.58 417
10694.55 411
10695.53 389
10696.51 442
10697.48 441
10698.46 437
10699.44 386
10700.41 416
10701.39 402
10702.37 422
10703.34 412
10704.32 424
10705.30 412
10706.27 411
10707.25 393
10708.23 409
10709.21 414
10710.18 416
10711.16 425
10712.14 421
10713.11 427
10714.09 439
10715.07 409
10716.05 421
10717.02 404
10718.00 401
10718.98 405
10719.96 424
10720.93 428
10721.91 416
10722.89 389
10723.87 422
10724.85 415
10725.82 405
10726.80 398
10727.78 406
10728.76 420
10729.74 412
10730.71 403
10731.69 402
10732.67 419
10733.65 429
10734.63 419
10735.60 408
10736.58 412
10737.56 413
10738.54 447
10739.52 424
10740.50 404
10741.48 418
10742.45 425
10743.43 432
10744.41 427
10745.39 414
10746.37 407
10747.35 429
10748.33 412
10749.31 389
10750.28 455
10751.26 420
10752.24 424
10753.22 435
10754.20 414
10755.18 421
10756.16 400
10757.14 421
10758.12 421
10759.10 405
10760.08 407
10761.06 416
10762.04 407
10763.01 419
10763.99 415
10764.97 424
10765.95 434
10766.93 426
10767.91 424
10768.89 406
10769.87 427
10770.85 457
10771.83 418
10772.81 417
10773.79 446
10774.77 458
10775.75 471
10776.73 460
10777.71 428
10778.69 477
10779.67 452
10780.65 459
10781.63 425
10782.62 424
10783.60 445
10784.58 444
10785.56 448
10786.54 427
10787.52 426
10788.50 447
10789.48 452
10790.46 418
10791.44 423
10792.42 430
10793.40 441
10794.38 464
10795.37 474
10796.35 479
10797.33 458
10798.31 443
10799.29 444
10800.27 436
10801.25 474
10802.23 413
10803.21 439
10804.20 457
10805.18 452
10806.16 438
10807.14 463
10808.12 476
10809.10 475
10810.09 446
10811.07 444
10812.05 476
10813.03 468
10814.01 444
10815.00 461
10815.98 471
10816.96 485
10817.94 475
10818.92 484
10819.91 507
10820.89 472
10821.87 473
10822.85 476
10823.83 484
10824.82 482
10825.80 473
10826.78 473
10827.76 496
10828.75 468
10829.73 491
10830.71 476
10831.69 487
10832.68 491
10833.66 483
10834.64 501
10835.63 494
10836.61 498
10837.59 482
10838.57 509
10839.56 519
10840.54 531
10841.52 509
10842.51 531
10843.49 527
10844.47 523
10845.46 539
10846.44 580
10847.42 555
10848.41 576
10849.39 591
10850.37 583
10851.36 567
10852.34 566
10853.32 568
10854.31 578
10855.29 572
10856.28 594
10857.26 595
10858.24 550
10859.23 513
10860.21 533
10861.20 574
10862.18 559
10863.16 541
10864.15 548
10865.13 537
10866.12 529
10867.10 577
10868.08 549
10869.07 557
10870.05 562
10871.04 587
10872.02 558
10873.01 572
10873.99 545
10874.98 534
10875.96 560
10876.95 554
10877.93 579
10878.92 568
10879.90 584
10880.89 577
10881.87 593
10882.86 577
10883.84 588
10884.83 581
10885.81 624
10886.80 635
10887.78 598
10888.77 610
10889.75 619
10890.74 625
10891.72 586
10892.71 608
10893.69 654
10894.68 590
10895.66 635
10896.65 621
10897.64 608
10898.62 636
10899.61 635
10900.59 651
10901.58 627
10902.56 620
10903.55 635
10904.54 643
10905.52 666
10906.51 698
10907.49 713
10908.48 719
10909.47 717
10910.45 718
10911.44 722
10912.43 695
10913.41 686
10914.40 733
10915.39 741
10916.37 740
10917.36 727
10918.35 703
10919.33 707
10920.32 727
10921.31 769
10922.29 757
10923.28 755
10924.27 775
10925.25 756
10926.24 739
10927.23 742
10928.21 752
10929.20 752
10930.19 769
10931.18 787
10932.16 777
10933.15 774
10934.14 746
10935.12 785
10936.11 798
10937.10 812
10938.09 840
10939.07 817
10940.06 845
10941.05 867
10942.04 864
10943.02 868
10944.01 909
10945.00 874
10945.99 884
10946.98 863
10947.96 936
10948.95 952
10949.94 988
10950.93 1046
10951.92 1062
10952.90 1110
10953.89 1200
10954.88 1223
10955.87 1240
10956.86 1256
10957.85 1279
10958.83 1211
10959.82 1199
10960.81 1195
10961.80 1098
10962.79 1045
10963.78 998
10964.77 1010
10965.75 940
10966.74 947
10967.73 910
10968.72 929
10969.71 935
10970.70 904
10971.69 905
10972.68 897
10973.67 862
10974.66 875
10975.64 890
10976.63 872
10977.62 905
10978.61 884
10979.60 874
10980.59 925
10981.58 907
10982.57 884
10983.56 914
10984.55 922
10985.54 921
10986.53 954
10987.52 935
10988.51 1002
10989.50 1025
10990.49 1078
10991.48 1118
10992.47 1187
10993.46 1275
10994.45 1310
10995.44 1412
10996.43 1483
10997.42 1524
10998.41 1538
10999.40 1507
11000.39 1414
11001.38 1366
11002.37 1284
11003.36 1201
11004.35 1153
11005.34 1056
11006.33 977
11007.32 965
11008.31 869
11009.30 839
11010.30 796
11011.29 783
11012.28 769
11013.27 775
11014.26 772
11015.25 729
11016.24 738
11017.23 759
11018.22 712
11019.21 694
11020.21 709
11021.20 684
11022.19 741
11023.18 731
11024.17 698
11025.16 677
11026.15 733
11027.14 738
11028.14 681
11029.13 710
11030.12 676
11031.11 684
11032.10 733
11033.09 715
11034.09 699
11035.08 689
11036.07 698
11037.06 696
11038.05 702
11039.05 690
11040.04 690
11041.03 680
11042.02 676
11043.02 664
11044.01 680
11045.00 628
11045.99 654
11046.98 670
11047.98 680
11048.97 657
11049.96 657
11050.95 636
11051.95 643
11052.94 645
11053.93 650
11054.93 635
11055.92 670
11056.91 676
11057.90 698
11058.90 682
11059.89 667
11060.88 694
11061.88 676
11062.87 690
11063.86 675
11064.86 685
11065.85 655
11066.84 649
11067.84 665
11068.83 676
11069.82 679
11070.82 678
11071.81 682
11072.80 691
11073.80 673
11074.79 691
11075.78 688
11076.78 686
11077.77 687
11078.77 686
11079.76 679
11080.75 698
11081.75 678
11082.74 649
11083.74 643
11084.73 638
11085.72 663
11086.72 625
11087.71 633
11088.71 618
11089.70 624
11090.70 631
11091.69 647
11092.68 653
11093.68 627
11094.67 605
11095.67 616
11096.66 620
11097.66 640
11098.65 618
11099.65 643
11100.64 602
11101.64 593
11102.63 620
11103.63 635
11104.62 604
11105.62 597
11106.61 592
11107.61 601
11108.60 607
11109.60 609
11110.59 594
11111.59 596
11112.58 568
11113.58 553
11114.57 572
11115.57 610
11116.56 555
11117.56 623
11118.56 573
11119.55 582
11120.55 576
11121.54 561
11122.54 578
11123.54 567
11124.53 545
11125.53 551
11126.52 584
11127.52 618
11128.51 588
11129.51 575
11130.51 572
11131.50 555
11132.50 528
11133.50 564
11134.49 542
11135.49 520
11136.49 544
11137.48 558
11138.48 554
11139.47 567
11140.47 574
11141.47 558
11142.46 590
11143.46 543
11144.46 564
11145.46 549
11146.45 578
11147.45 560
11148.45 566
11149.44 577
11150.44 564
11151.44 564
11152.43 542
11153.43 551
11154.43 561
11155.43 552
11156.42 562
11157.42 545
11158.42 511
11159.42 530
11160.41 508
11161.41 500
11162.41 520
11163.41 533
11164.40 551
11165.40 546
11166.40 516
11167.40 532
11168.39 538
11169.39 543
11170.39 552
11171.39 539
11172.39 532
11173.38 560
11174.38 537
11175.38 525
11176.38 497
11177.38 536
11178.38 532
11179.37 514
11180.37 491
11181.37 505
11182.37 545
11183.37 535
11184.37 515
11185.37 534
11186.36 527
11187.36 510
11188.36 513
11189.36 535
11190.36 519
11191.36 501
11192.36 519
11193.36 558
11194.36 526
11195.35 542
11196.35 519
11197.35 537
11198.35 516
11199.35 537
11200.35 529
11201.35 541
11202.35 524
11203.35 539
11204.35 529
11205.35 546
11206.35 546
11207.35 533
11208.35 534
11209.35 560
11210.35 538
11211.35 532
11212.35 554
11213.35 540
11214.35 545
11215.34 547
11216.35 524
11217.35 548
11218.35 501
11219.35 543
11220.35 531
11221.35 515
11222.35 546
11223.35 569
11224.35 584
11225.35 552
11226.35 575
11227.35 571
11228.35 589
11229.35 568
11230.35 540
11231.35 581
11232.35 576
11233.35 550
11234.35 570
11235.35 538
11236.35 585
11237.36 567
11238.36 581
11239.36 555
11240.36 552
11241.36 544
11242.36 545
11243.36 604
11244.36 610
11245.36 608
11246.37 572
11247.37 606
11248.37 561
11249.37 589
11250.37 607
11251.37 599
11252.38 602
11253.38 599
11254.38 581
11255.38 584
11256.38 607
11257.38 623
11258.39 611
11259.39 614
11260.39 608
11261.39 616
11262.39 609
11263.40 613
11264.40 654
11265.40 655
11266.40 626
11267.40 671
11268.41 658
11269.41 714
11270.41 672
11271.41 695
11272.42 736
11273.42 691
11274.42 698
11275.42 741
11276.43 719
11277.43 714
11278.43 729
11279.44 715
11280.44 653
11281.44 652
11282.44 637
11283.45 633
11284.45 613
11285.45 592
11286.46 577
11287.46 610
11288.46 624
11289.47 591
11290.47 596
11291.47 613
11292.48 604
11293.48 615
11294.48 604
11295.49 616
11296.49 626
11297.49 622
11298.50 597
11299.50 583
11300.51 615
11301.51 581
11302.51 590
11303.52 590
11304.52 589
11305.53 616
11306.53 649
11307.53 587
11308.54 601
11309.54 634
11310.55 633
11311.55 619
11312.55 676
11313.56 644
11314.56 650
11315.57 630
11316.57 638
11317.58 649
11318.58 666
11319.59 642
11320.59 634
11321.59 642
11322.60 637
11323.60 628
11324.61 629
11325.61 608
11326.62 608
11327.62 635
11328.63 639
11329.63 644
11330.64 651
11331.64 664
11332.65 672
11333.65 657
11334.66 684
11335.67 691
11336.67 722
11337.68 739
11338.68 707
11339.69 765
11340.69 731
11341.70 718
11342.70 713
11343.71 717
11344.72 718
11345.72 673
11346.73 687
11347.73 698
11348.74 643
11349.74 655
11350.75 667
11351.76 689
11352.76 673
11353.77 642
11354.78 686
11355.78 687
11356.79 711
11357.79 676
11358.80 685
11359.81 712
11360.81 722
11361.82 696
11362.83 678
11363.83 691
11364.84 709
11365.85 711
11366.85 724
11367.86 654
11368.87 688
11369.87 687
11370.88 695
11371.89 701
11372.89 700
11373.90 720
11374.91 724
11375.92 731
11376.92 711
11377.93 716
11378.94 705
11379.94 724
11380.95 706
11381.96 746
11382.97 751
11383.97 758
11384.98 751
11385.99 705
11387.00 722
11388.00 735
11389.01 786
11390.02 758
11391.03 757
11392.04 772
11393.04 800
11394.05 755
11395.06 741
11396.07 803
11397.08 800
11398.08 763
11399.09 784
11400.10 754
11401.11 757
11402.12 780
11403.12 817
11404.13 817
11405.14 771
11406.15 788
11407.16 818
11408.17 828
11409.18 816
11410.18 832
11411.19 829
11412.20 836
11413.21 822
11414.22 821
11415.23 817
11416.24 820
11417.25 840
11418.25 804
11419.26 833
11420.27 863
11421.28 901
11422.29 891
11423.30 887
11424.31 876
11425.32 878
11426.33 838
11427.34 873
11428.35 903
11429.36 873
11430.37 874
11431.38 895
11432.39 881
11433.39 917
11434.40 885
11435.41 890
11436.42 901
11437.43 920
11438.44 904
11439.45 914
11440.46 910
11441.47 911
11442.48 912
11443.49 924
11444.50 939
11445.51 958
11446.52 941
11447.53 939
11448.55 937
11449.56 939
11450.57 939
11451.58 915
11452.59 944
11453.60 982
11454.61 967
11455.62 1003
11456.63 989
11457.64 1001
11458.65 1010
11459.66 991
11460.67 1012
11461.68 991
11462.69 1019
11463.71 1025
11464.72 1009
11465.73 1030
11466.74 1078
11467.75 1068
11468.76 1098
11469.77 1108
11470.78 1111
11471.80 1130
11472.81 1105
11473.82 1151
11474.83 1148
11475.84 1106
11476.85 1202
11477.86 1193
11478.88 1205
11479.89 1229
11480.90 1225
11481.91 1263
11482.92 1212
11483.93 1251
11484.95 1270
11485.96 1254
11486.97 1294
11487.98 1313
11489.00 1324
11490.01 1335
11491.02 1385
11492.03 1442
11493.04 1390
11494.06 1417
11495.07 1458
11496.08 1480
11497.09 1500
11498.11 1467
11499.12 1558
11500.13 1580
11501.14 1518
11502.16 1560
11503.17 1591
11504.18 1612
11505.20 1624
11506.21 1660
11507.22 1729
11508.23 1783
11509.25 1798
11510.26 1838
11511.27 1854
11512.29 1952
11513.30 2052
11514.31 2067
11515.33 2172
11516.34 2252
11517.35 2250
11518.37 2370
11519.38 2532
11520.39 2567
11521.41 2556
11522.42 2565
11523.43 2655
11524.45 2721
11525.46 2835
11526.47 2952
11527.49 3055
11528.50 3171
11529.52 3393
11530.53 3691
11531.54 4093
11532.56 4526
11533.57 4983
11534.59 5454
11535.60 5778
11536.62 6014
11537.63 6091
11538.64 6051
11539.66 5844
11540.67 5430
11541.69 4937
11542.70 4342
11543.72 3931
11544.73 3433
11545.75 3029
11546.76 2689
11547.77 2455
11548.79 2264
11549.80 2102
11550.82 1923
11551.83 1909
11552.85 1798
11553.86 1777
11554.88 1730
11555.89 1676
11556.91 1586
11557.92 1603
11558.94 1590
11559.95 1639
11560.97 1617
11561.99 1590
11563.00 1571
11564.02 1536
11565.03 1602
11566.05 1564
11567.06 1577
11568.08 1513
11569.09 1510
11570.11 1484
11571.13 1463
11572.14 1437
11573.16 1417
11574.17 1444
11575.19 1431
11576.20 1378
11577.22 1341
11578.24 1351
11579.25 1344
11580.27 1290
11581.29 1263
11582.30 1245
11583.32 1216
11584.33 1222
11585.35 1245
11586.37 1170
11587.38 1179
11588.40 1212
11589.42 1198
11590.43 1217
11591.45 1205
11592.47 1187
11593.48 1225
11594.50 1262
11595.52 1267
11596.53 1248
11597.55 1311
11598.57 1325
11599.58 1322
11600.60 1320
11601.62 1337
11602.64 1341
11603.65 1343
11604.67 1330
11605.69 1340
11606.70 1391
11607.72 1459
11608.74 1466
11609.76 1470
11610.77 1489
11611.79 1527
11612.81 1570
11613.83 1611
11614.84 1639
11615.86 1665
11616.88 1634
11617.90 1666
11618.92 1662
11619.93 1635
11620.95 1648
11621.97 1578
11622.99 1528
11624.01 1507
11625.02 1463
11626.04 1429
11627.06 1396
11628.08 1386
11629.10 1376
11630.11 1361
11631.13 1383
11632.15 1322
11633.17 1299
11634.19 1312
11635.21 1302
11636.23 1270
11637.24 1293
11638.26 1244
11639.28 1251
11640.30 1226
11641.32 1224
11642.34 1170
11643.36 1169
11644.38 1177
11645.39 1164
11646.41 1123
11647.43 1147
11648.45 1117
11649.47 1119
11650.49 1090
11651.51 1071
11652.53 1051
11653.55 1048
11654.57 1052
11655.59 1060
11656.61 1021
11657.63 1033
11658.65 996
11659.67 993
11660.69 984
11661.70 997
11662.72 946
11663.74 948
11664.76 931
11665.78 908
11666.80 894
11667.82 894
11668.84 918
11669.86 897
11670.88 888
11671.90 905
11672.92 856
11673.95 868
11674.97 878
11675.99 865
11677.01 871
11678.03 866
11679.05 870
11680.07 844
11681.09 858
11682.11 868
11683.13 839
11684.15 850
11685.17 828
11686.19 849
11687.21 842
11688.23 846
11689.25 805
11690.28 839
11691.30 826
11692.32 781
11693.34 801
11694.36 796
11695.38 763
11696.40 752
11697.42 789
11698.44 794
11699.47 781
11700.49 781
11701.51 737
11702.53 741
11703.55 696
11704.57 706
11705.60 694
11706.62 743
11707.64 711
11708.66 718
11709.68 722
11710.70 693
11711.73 713
11712.75 722
11713.77 710
11714.79 664
11715.81 640
11716.84 663
11717.86 663
11718.88 677
11719.90 680
11720.92 682
11721.95 662
11722.97 635
11723.99 658
11725.01 621
11726.04 597
11727.06 645
11728.08 647
11729.11 640
11730.13 625
11731.15 616
11732.17 642
11733.20 653
11734.22 625
11735.24 601
11736.26 578
11737.29 594
11738.31 617
11739.33 600
11740.36 601
11741.38 594
11742.40 556
11743.43 532
11744.45 566
11745.47 568
11746.50 532
11747.52 499
11748.54 571
11749.57 582
11750.59 551
11751.62 564
11752.64 573
11753.66 552
11754.69 529
11755.71 521
11756.73 540
11757.76 572
11758.78 578
11759.81 547
11760.83 519
11761.85 535
11762.88 554
11763.90 555
11764.93 557
11765.95 571
11766.98 530
11768.00 527
11769.02 556
11770.05 547
11771.07 551
11772.10 514
11773.12 520
11774.15 522
11775.17 540
11776.20 511
11777.22 519
11778.25 549
11779.27 521
11780.30 524
11781.32 522
11782.35 538
11783.37 486
11784.40 508
11785.42 516
11786.45 534
11787.47 529
11788.50 534
11789.52 528
11790.55 480
11791.57 532
11792.60 513
11793.62 525
11794.65 495
11795.67 531
11796.70 548
11797.73 540
11798.75 509
11799.78 509
11800.80 516
11801.83 502
11802.85 511
11803.88 510
11804.91 529
11805.93 493
11806.96 451
11807.98 488
11809.01 503
11810.04 487
11811.06 477
11812.09 483
11813.12 492
11814.14 484
11815.17 480
11816.19 526
11817.22 521
11818.25 500
11819.27 497
11820.30 513
11821.33 491
11822.35 484
11823.38 485
11824.41 509
11825.44 486
11826.46 506
11827.49 492
11828.52 508
11829.54 526
11830.57 513
11831.60 511
11832.62 511
11833.65 484
11834.68 526
11835.71 527
11836.73 505
11837.76 491
11838.79 508
11839.82 512
11840.84 519
11841.87 505
11842.90 482
11843.93 486
11844.95 477
11845.98 471
11847.01 479
11848.04 489
11849.07 506
11850.09 505
11851.12 535
11852.15 501
11853.18 525
11854.21 512
11855.23 521
11856.26 519
11857.29 483
11858.32 506
11859.35 488
11860.38 556
11861.40 519
11862.43 545
11863.46 514
11864.49 499
11865.52 493
11866.55 508
11867.58 499
11868.60 513
11869.63 529
11870.66 537
11871.69 538
11872.72 540
11873.75 546
11874.78 522
11875.81 531
11876.84 549
11877.86 531
11878.89 553
11879.92 574
11880.95 575
11881.98 541
11883.01 557
11884.04 533
11885.07 572
11886.10 568
11887.13 575
11888.16 562
11889.19 562
11890.22 586
11891.25 576
11892.28 604
11893.31 613
11894.34 605
11895.37 617
11896.40 638
11897.43 620
11898.46 646
11899.49 652
11900.52 657
11901.55 695
11902.58 659
11903.61 683
11904.64 655
11905.67 670
11906.70 695
11907.73 646
11908.76 668
11909.79 668
11910.82 645
11911.85 638
11912.88 616
11913.91 623
11914.94 614
11915.97 616
11917.01 624
11918.04 669
11919.07 635
11920.10 633
11921.13 660
11922.16 732
11923.19 701
11924.22 769
11925.25 766
11926.28 813
11927.32 842
11928.35 881
11929.38 888
11930.41 881
11931.44 852
11932.47 816
11933.50 784
11934.54 797
11935.57 745
11936.60 717
11937.63 671
11938.66 642
11939.70 607
11940.73 597
11941.76 622
11942.79 598
11943.82 595
11944.85 586
11945.89 542
11946.92 551
11947.95 544
11948.98 578
11950.02 563
11951.05 544
11952.08 533
11953.11 533
11954.15 559
11955.18 547
11956.21 541
11957.24 553
11958.28 577
11959.31 548
11960.34 551
11961.37 526
11962.41 539
11963.44 556
11964.47 555
11965.51 529
11966.54 537
11967.57 552
11968.60 564
11969.64 556
11970.67 528
11971.70 550
11972.74 553
11973.77 538
11974.80 525
11975.84 512
11976.87 557
11977.90 592
11978.94 528
11979.97 542
11981.00 575
11982.04 573
11983.07 537
11984.11 550
11985.14 555
11986.17 546
11987.21 565
11988.24 567
11989.28 568
11990.31 590
11991.34 557
11992.38 585
11993.41 579
11994.45 547
11995.48 581
11996.51 584
11997.55 567
11998.58 564
11999.62 602
12000.65 576
12001.69 592
12002.72 567
12003.76 592
12004.79 628
12005.82 622
12006.86 643
12007.89 613
12008.93 617
12009.96 597
12011.00 591
12012.03 644
12013.07 644
12014.10 624
12015.14 642
12016.17 608
12017.21 598
12018.24 593
12019.28 642
12020.32 637
12021.35 611
12022.39 641
12023.42 655
12024.46 637
12025.49 666
12026.53 634
12027.56 629
12028.60 631
12029.64 632
12030.67 640
12031.71 647
12032.74 609
12033.78 629
12034.81 621
12035.85 634
12036.89 638
12037.92 634
12038.96 602
12039.99 595
12041.03 612
12042.07 587
12043.10 606
12044.14 628
12045.18 619
12046.21 634
12047.25 659
12048.29 665
12049.32 645
12050.36 636
12051.40 653
12052.43 664
12053.47 674
12054.51 674
12055.54 634
12056.58 680
12057.62 665
12058.65 625
12059.69 618
12060.73 622
12061.76 626
12062.80 596
12063.84 600
12064.88 627
12065.91 605
12066.95 591
12067.99 617
12069.03 584
12070.06 573
12071.10 588
12072.14 582
12073.18 565
12074.21 563
12075.25 581
12076.29 612
12077.33 583
12078.36 570
12079.40 562
12080.44 583
12081.48 593
12082.52 586
12083.55 589
12084.59 538
12085.63 596
12086.67 591
12087.71 609
12088.74 620
12089.78 587
12090.82 647
12091.86 604
12092.90 562
12093.94 618
12094.98 624
12096.01 630
12097.05 617
12098.09 630
12099.13 658
12100.17 660
12101.21 680
12102.25 683
12103.28 672
12104.32 628
12105.36 630
12106.40 628
12107.44 608
12108.48 631
12109.52 601
12110.56 560
12111.60 579
12112.64 554
12113.68 542
12114.72 538
12115.76 535
12116.79 536
12117.83 516
12118.87 539
12119.91 518
12120.95 543
12121.99 527
12123.03 544
12124.07 539
12125.11 513
12126.15 515
12127.19 537
12128.23 507
12129.27 513
12130.31 559
12131.35 517
12132.39 520
12133.43 527
12134.47 539
12135.51 528
12136.55 508
12137.59 512
12138.63 530
12139.67 529
12140.71 512
12141.76 520
12142.80 553
12143.84 504
12144.88 512
12145.92 514
12146.96 490
12148.00 500
12149.04 477
12150.08 489
12151.12 489
12152.16 511
12153.20 526
12154.25 485
12155.29 481
12156.33 504
12157.37 495
12158.41 484
12159.45 508
12160.49 513
12161.53 505
12162.58 469
12163.62 458
12164.66 488
12165.70 489
12166.74 462
12167.78 462
12168.82 462
12169.87 456
12170.91 497
12171.95 495
12172.99 476
12174.03 475
12175.08 468
12176.12 481
12177.16 495
12178.20 514
12179.24 483
12180.29 478
12181.33 454
12182.37 477
12183.41 464
12184.46 461
12185.50 471
12186.54 468
12187.58 489
12188.63 484
12189.67 492
12190.71 472
12191.75 469
12192.80 435
12193.84 462
12194.88 464
12195.92 473
12196.97 487
12198.01 478
12199.05 441
12200.10 469
12201.14 490
12202.18 477
12203.23 487
12204.27 449
12205.31 470
12206.36 473
12207.40 475
12208.44 466
12209.49 475
12210.53 447
12211.57 427
12212.62 443
12213.66 446
12214.70 448
12215.75 451
12216.79 437
12217.84 456
12218.88 477
12219.92 464
12220.97 485
12222.01 475
12223.06 446
12224.10 451
12225.14 456
12226.19 434
12227.23 450
12228.28 468
12229.32 434
12230.36 445
12231.41 462
12232.45 453
12233.50 441
12234.54 453
12235.59 442
12236.63 446
12237.68 463
12238.72 460
12239.77 473
12240.81 476
12241.86 459
12242.90 436
12243.94 453
12244.99 470
12246.03 494
12247.08 460
12248.13 467
12249.17 465
12250.22 452
12251.26 450
12252.31 419
12253.35 428
12254.40 453
12255.44 442
12256.49 435
12257.53 435
12258.58 435
12259.62 441
12260.67 445
12261.72 384
12262.76 395
12263.81 432
12264.85 418
12265.90 437
12266.94 410
12267.99 430
12269.04 423
12270.08 432
12271.13 403
12272.17 418
12273.22 411
12274.27 371
12275.31 401
12276.36 430
12277.41 408
12278.45 428
12279.50 410
12280.55 415
12281.59 421
12282.64 390
12283.69 438
12284.73 454
12285.78 440
12286.83 408
12287.87 404
12288.92 406
12289.97 428
12291.01 420
12292.06 395
12293.11 410
12294.15 408
12295.20 404
12296.25 418
12297.30 440
12298.34 390
12299.39 407
12300.44 426
12301.48 415
12302.53 408
12303.58 397
12304.63 429
12305.67 418
12306.72 426
12307.77 397
12308.82 418
12309.87 426
12310.91 413
12311.96 391
12313.01 385
12314.06 407
12315.10 411
12316.15 402
12317.20 407
12318.25 377
12319.30 398
12320.34 426
12321.39 391
12322.44 382
12323.49 414
12324.54 394
12325.59 406
12326.63 414
12327.68 391
12328.73 401
12329.78 409
12330.83 396
12331.88 407
12332.93 399
12333.98 404
12335.02 416
12336.07 429
12337.12 374
12338.17 396
12339.22 386
12340.27 429
12341.32 420
12342.37 386
12343.42 409
12344.47 397
12345.51 431
12346.56 386
12347.61 408
12348.66 421
12349.71 395
12350.76 400
12351.81 377
12352.86 399
12353.91 406
12354.96 427
12356.01 419
12357.06 426
12358.11 415
12359.16 392
12360.21 424
12361.26 387
12362.31 423
12363.36 418
12364.41 409
12365.46 433
12366.51 423
12367.56 395
12368.61 425
12369.66 439
12370.71 418
12371.76 425
12372.81 422
12373.86 434
12374.91 451
12375.96 421
12377.01 395
12378.06 419
12379.11 422
12380.17 417
12381.22 396
12382.27 405
12383.32 416
12384.37 419
12385.42 422
12386.47 438
12387.52 431
12388.57 428
12389.62 439
12390.67 427
12391.73 454
12392.78 419
12393.83 412
12394.88 424
12395.93 413
12396.98 415
12398.03 450
12399.09 397
12400.14 431
12401.19 444
12402.24 429
12403.29 441
12404.34 452
12405.40 443
12406.45 429
12407.50 436
12408.55 442
12409.60 443
12410.66 444
12411.71 455
12412.76 459
12413.81 443
12414.86 441
12415.92 430
12416.97 464
12418.02 445
12419.07 444
12420.13 469
12421.18 459
12422.23 455
12423.28 454
12424.34 467
12425.39 478
12426.44 480
12427.49 476
12428.55 466
12429.60 460
12430.65 472
12431.71 466
12432.76 476
12433.81 528
12434.86 501
12435.92 494
12436.97 491
12438.02 500
12439.08 481
12440.13 499
12441.18 493
12442.24 490
12443.29 466
12444.34 483
12445.40 487
12446.45 495
12447.50 495
12448.56 510
12449.61 557
12450.67 522
12451.72 547
12452.77 555
12453.83 541
12454.88 568
12455.94 599
12456.99 602
12458.04 598
12459.10 585
12460.15 602
12461.21 612
12462.26 626
12463.31 658
12464.37 654
12465.42 731
12466.48 727
12467.53 800
12468.59 853
12469.64 930
12470.70 1002
12471.75 1028
12472.80 1099
12473.86 1147
12474.91 1188
12475.97 1162
12477.02 1168
12478.08 1088
12479.13 1038
12480.19 980
12481.24 898
12482.30 862
12483.35 794
12484.41 707
12485.46 694
12486.52 632
12487.57 633
12488.63 595
12489.69 607
12490.74 573
12491.80 557
12492.85 545
12493.91 567
12494.96 579
12496.02 557
12497.07 552
12498.13 573
12499.19 542
12500.24 530
12501.30 524
12502.35 527
12503.41 537
12504.47 504
12505.52 488
12506.58 524
12507.63 524
12508.69 515
12509.75 528
12510.80 514
12511.86 513
12512.91 546
12513.97 530
12515.03 523
12516.08 516
12517.14 536
12518.20 523
12519.25 535
12520.31 524
12521.37 514
12522.42 550
12523.48 522
12524.54 534
12525.59 529
12526.65 532
12527.71 530
12528.77 518
12529.82 505
12530.88 495
12531.94 524
12532.99 541
12534.05 509
12535.11 548
12536.17 530
12537.22 513
12538.28 538
12539.34 557
12540.40 566
12541.45 552
12542.51 545
12543.57 563
12544.63 603
12545.68 630
12546.74 608
12547.80 599
12548.86 628
12549.92 689
12550.97 710
12552.03 667
12553.09 684
12554.15 715
12555.21 723
12556.26 683
12557.32 689
12558.38 672
12559.44 663
12560.50 649
12561.56 622
12562.61 624
12563.67 609
12564.73 601
12565.79 553
12566.85 549
12567.91 543
12568.97 544
12570.02 568
12571.08 577
12572.14 526
12573.20 549
12574.26 543
12575.32 537
12576.38 554
12577.44 526
12578.50 515
12579.56 542
12580.61 533
12581.67 526
12582.73 516
12583.79 554
12584.85 555
12585.91 573
12586.97 539
12588.03 506
12589.09 521
12590.15 513
12591.21 513
12592.27 533
12593.33 527
12594.39 537
12595.45 539
12596.51 535
12597.57 513
12598.63 488
12599.69 516
12600.75 541
12601.81 540
12602.87 514
12603.93 514
12604.99 523
12606.05 531
12607.11 496
12608.17 507
12609.23 528
12610.29 507
12611.35 505
12612.41 531
12613.47 539
12614.53 529
12615.59 543
12616.66 560
12617.72 532
12618.78 533
12619.84 560
12620.90 580
12621.96 558
12623.02 552
12624.08 555
12625.14 587
12626.20 561
12627.26 580
12628.33 600
12629.39 551
12630.45 533
12631.51 536
12632.57 557
12633.63 534
12634.69 552
12635.76 551
12636.82 536
12637.88 530
12638.94 510
12640.00 480
12641.06 505
12642.13 484
12643.19 483
12644.25 488
12645.31 480
12646.37 485
12647.44 493
12648.50 493
12649.56 522
12650.62 508
12651.68 489
12652.75 492
12653.81 486
12654.87 506
12655.93 496
12657.00 518
12658.06 487
12659.12 474
12660.18 476
12661.25 512
12662.31 474
12663.37 510
12664.43 520
12665.50 515
12666.56 490
12667.62 486
12668.69 499
12669.75 480
12670.81 468
12671.88 505
12672.94 529
12674.00 502
12675.06 499
12676.13 481
12677.19 472
12678.25 521
12679.32 524
12680.38 478
12681.44 496
12682.51 483
12683.57 496
12684.64 521
12685.70 504
12686.76 494
12687.83 485
12688.89 509
12689.95 533
12691.02 521
12692.08 531
12693.15 532
12694.21 527
12695.27 527
12696.34 532
12697.40 535
12698.47 545
12699.53 526
12700.59 540
12701.66 596
12702.72 606
12703.79 570
12704.85 579
12705.92 600
12706.98 580
12708.05 584
12709.11 598
12710.18 555
12711.24 568
12712.30 577
12713.37 580
12714.43 561
12715.50 570
12716.56 580
12717.63 567
12718.69 575
12719.76 576
12720.82 558
12721.89 584
12722.95 595
12724.02 599
12725.09 585
12726.15 606
12727.22 627
12728.28 619
12729.35 636
12730.41 678
12731.48 656
12732.54 683
12733.61 647
12734.68 606
12735.74 613
12736.81 608
12737.87 604
12738.94 559
12740.00 551
12741.07 527
12742.14 535
12743.20 535
12744.27 480
12745.33 486
12746.40 490
12747.47 514
12748.53 475
12749.60 490
12750.67 485
12751.73 470
12752.80 486
12753.87 492
12754.93 484
12756.00 493
12757.07 480
12758.13 482
12759.20 465
12760.27 465
12761.33 465
12762.40 481
12763.47 458
12764.53 464
12765.60 442
12766.67 436
12767.73 496
12768.80 461
12769.87 449
12770.94 465
12772.00 461
12773.07 427
12774.14 445
12775.21 436
12776.27 415
12777.34 417
12778.41 429
12779.48 419
12780.54 416
12781.61 402
12782.68 428
12783.75 418
12784.81 397
12785.88 412
12786.95 407
12788.02 399
12789.09 421
12790.15 423
12791.22 419
12792.29 416
12793.36 428
12794.43 413
12795.49 417
12796.56 396
12797.63 390
12798.70 401
12799.77 445
12800.84 441
12801.90 412
12802.97 407
12804.04 399
12805.11 430
12806.18 394
12807.25 410
12808.32 422
12809.39 400
12810.45 418
12811.52 430
12812.59 413
12813.66 407
12814.73 415
12815.80 431
12816.87 406
12817.94 410
12819.01 416
12820.08 425
12821.15 418
12822.21 410
12823.28 407
12824.35 409
12825.42 416
12826.49 399
12827.56 408
12828.63 408
12829.70 424
12830.77 425
12831.84 384
12832.91 420
12833.98 419
12835.05 402
12836.12 410
12837.19 377
12838.26 390
12839.33 402
12840.40 379
12841.47 401
12842.54 388
12843.61 392
12844.68 362
12845.75 380
12846.82 373
12847.89 363
12848.96 384
12850.03 352
12851.10 379
12852.18 372
12853.25 388
12854.32 354
12855.39 361
12856.46 361
12857.53 370
12858.60 336
12859.67 349
12860.74 353
12861.81 351
12862.88 368
12863.96 354
12865.03 373
12866.10 361
12867.17 345
12868.24 369
12869.31 361
12870.38 358
12871.45 366
12872.53 362
12873.60 337
12874.67 353
12875.74 359
12876.81 341
12877.88 366
12878.96 357
12880.03 366
12881.10 335
12882.17 349
12883.24 346
12884.31 347
12885.39 339
12886.46 327
12887.53 358
12888.60 328
12889.68 343
12890.75 342
12891.82 361
12892.89 319
12893.96 367
12895.04 367
12896.11 325
12897.18 322
12898.25 340
12899.33 354
12900.40 339
12901.47 352
12902.54 350
12903.62 336
12904.69 323
12905.76 340
12906.84 346
12907.91 347
12908.98 349
12910.06 338
12911.13 349
12912.20 330
12913.27 330
12914.35 324
12915.42 289
12916.49 316
12917.57 315
12918.64 327
12919.71 311
12920.79 314
12921.86 335
12922.94 344
12924.01 328
12925.08 311
12926.16 335
12927.23 307
12928.30 320
12929.38 296
12930.45 326
12931.53 332
12932.60 327
12933.67 323
12934.75 323
12935.82 297
12936.90 318
12937.97 308
12939.04 331
12940.12 318
12941.19 299
12942.27 328
12943.34 308
12944.42 316
12945.49 305
12946.56 321
12947.64 329
12948.71 325
12949.79 323
12950.86 310
12951.94 305
12953.01 314
12954.09 327
12955.16 285
12956.24 305
12957.31 310
12958.39 292
12959.46 307
12960.54 311
12961.61 290
12962.69 310
12963.76 306
12964.84 322
12965.91 319
12966.99 311
12968.07 309
12969.14 308
12970.22 290
12971.29 315
12972.37 313
12973.44 314
12974.52 283
12975.59 293
12976.67 312
12977.75 304
12978.82 285
12979.90 291
12980.97 311
12982.05 317
12983.13 319
12984.20 304
12985.28 327
12986.35 319
12987.43 304
12988.51 324
12989.58 315
12990.66 310
12991.74 348
12992.81 296
12993.89 321
12994.97 327
12996.04 311
12997.12 341
12998.20 308
12999.27 301
13000.35 326
13001.43 337
13002.50 333
13003.58 291
13004.66 304
13005.73 308
13006.81 330
13007.89 315
13008.97 334
13010.04 313
13011.12 337
13012.20 329
13013.27 314
13014.35 312
13015.43 310
13016.51 301
13017.58 336
13018.66 308
13019.74 286
13020.82 289
13021.89 300
13022.97 319
13024.05 287
13025.13 324
13026.21 321
13027.28 304
13028.36 326
13029.44 332
13030.52 315
13031.60 311
13032.67 332
13033.75 327
13034.83 329
13035.91 313
13036.99 311
13038.07 305
13039.14 322
13040.22 300
13041.30 322
13042.38 345
13043.46 306
13044.54 293
13045.62 311
13046.69 292
13047.77 335
13048.85 338
13049.93 323
13051.01 294
13052.09 311
13053.17 313
13054.25 326
13055.33 300
13056.40 300
13057.48 304
13058.56 317
13059.64 295
13060.72 295
13061.80 324
13062.88 314
13063.96 292
13065.04 322
13066.12 317
13067.20 293
13068.28 313
13069.36 296
13070.44 317
13071.52 323
13072.60 315
13073.68 310
13074.76 302
13075.84 312
13076.92 312
13078.00 310
13079.08 302
13080.16 328
13081.24 343
13082.32 328
13083.40 314
13084.48 322
13085.56 311
13086.64 340
13087.72 344
13088.80 318
13089.88 322
13090.96 313
13092.04 331
13093.12 327
13094.20 323
13095.28 322
13096.36 294
13097.44 325
13098.52 335
13099.61 341
13100.69 327
13101.77 287
13102.85 298
13103.93 311
13105.01 315
13106.09 322
13107.17 314
13108.25 302
13109.34 334
13110.42 334
13111.50 335
13112.58 339
13113.66 315
13114.74 354
13115.82 344
13116.91 336
13117.99 338
13119.07 346
13120.15 359
13121.23 370
13122.31 337
13123.40 335
13124.48 331
13125.56 367
13126.64 337
13127.72 327
13128.81 346
13129.89 346
13130.97 342
13132.05 332
13133.14 315
13134.22 364
13135.30 345
13136.38 324
13137.47 318
13138.55 321
13139.63 325
13140.71 313
13141.80 314
13142.88 311
13143.96 345
13145.04 343
13146.13 329
13147.21 354
13148.29 323
13149.38 324
13150.46 328
13151.54 337
13152.62 352
13153.71 306
13154.79 335
13155.87 341
13156.96 313
13158.04 307
13159.12 318
13160.21 349
13161.29 346
13162.37 349
13163.46 345
13164.54 338
13165.62 334
13166.71 348
13167.79 339
13168.88 327
13169.96 326
13171.04 322
13172.13 323
13173.21 331
13174.30 360
13175.38 341
13176.46 329
13177.55 331
13178.63 338
13179.72 341
13180.80 325
13181.88 344
13182.97 336
13184.05 316
13185.14 331
13186.22 324
13187.31 340
13188.39 343
13189.48 339
13190.56 337
13191.65 348
13192.73 336
13193.81 356
13194.90 356
13195.98 340
13197.07 322
13198.15 353
13199.24 337
13200.32 336
13201.41 336
13202.49 341
13203.58 352
13204.67 332
13205.75 322
13206.84 313
13207.92 327
13209.01 312
13210.09 332
13211.18 332
13212.26 321
13213.35 322
13214.43 370
13215.52 363
13216.61 358
13217.69 343
13218.78 340
13219.86 344
13220.95 330
13222.04 353
13223.12 341
13224.21 366
13225.29 338
13226.38 333
13227.47 355
13228.55 316
13229.64 330
13230.72 324
13231.81 335
13232.90 349
13233.98 324
13235.07 362
13236.16 361
13237.24 365
13238.33 337
13239.42 330
13240.50 337
13241.59 362
13242.68 377
13243.76 337
13244.85 329
13245.94 369
13247.02 380
13248.11 356
13249.20 349
13250.29 359
13251.37 347
13252.46 356
13253.55 382
13254.63 346
13255.72 352
13256.81 389
13257.90 385
13258.98 373
13260.07 351
13261.16 353
13262.25 359
13263.33 397
13264.42 349
13265.51 356
13266.60 370
13267.69 393
13268.77 396
13269.86 384
13270.95 396
13272.04 420
13273.13 367
13274.21 359
13275.30 381
13276.39 372
13277.48 385
13278.57 408
13279.65 376
13280.74 379
13281.83 403
13282.92 402
13284.01 423
13285.10 396
13286.19 413
13287.27 416
13288.36 409
13289.45 446
13290.54 409
13291.63 422
13292.72 414
13293.81 411
13294.90 400
13295.98 412
13297.07 427
13298.16 431
13299.25 396
13300.34 422
13301.43 428
13302.52 451
13303.61 440
13304.70 420
13305.79 446
13306.88 437
13307.97 411
13309.06 445
13310.15 431
13311.24 461
13312.32 447
13313.41 460
13314.50 439
13315.59 456
13316.68 458
13317.77 445
13318.86 456
13319.95 455
13321.04 487
13322.13 480
13323.22 472
13324.31 478
13325.40 488
13326.49 500
13327.58 483
13328.68 484
13329.77 515
13330.86 494
13331.95 504
13333.04 484
13334.13 497
13335.22 526
13336.31 528
13337.40 530
13338.49 528
13339.58 536
13340.67 514
13341.76 534
13342.85 476
13343.94 476
13345.04 497
13346.13 484
13347.22 520
13348.31 493
13349.40 477
13350.49 497
13351.58 502
13352.67 527
13353.77 518
13354.86 506
13355.95 513
13357.04 499
13358.13 531
13359.22 532
13360.31 523
13361.41 551
13362.50 556
13363.59 566
13364.68 535
13365.77 524
13366.87 578
13367.96 605
13369.05 548
13370.14 535
13371.23 548
13372.33 537
13373.42 498
13374.51 497
13375.60 474
13376.69 453
13377.79 456
13378.88 477
13379.97 464
13381.06 458
13382.16 444
13383.25 474
13384.34 460
13385.43 439
13386.53 445
13387.62 439
13388.71 443
13389.81 417
13390.90 450
13391.99 432
13393.08 420
13394.18 411
13395.27 384
13396.36 409
13397.46 418
13398.55 429
13399.64 405
13400.74 409
13401.83 428
13402.92 411
13404.02 414
13405.11 396
13406.20 397
13407.30 427
13408.39 409
13409.48 435
13410.58 427
13411.67 418
13412.77 409
13413.86 424
13414.95 417
13416.05 427
13417.14 404
13418.23 414
13419.33 402
13420.42 399
13421.52 419
13422.61 426
13423.71 417
13424.80 419
13425.89 406
13426.99 429
13428.08 416
13429.18 412
13430.27 451
13431.37 439
13432.46 433
13433.56 432
13434.65 432
13435.74 426
13436.84 443
13437.93 444
13439.03 462
13440.12 463
13441.22 439
13442.31 422
13443.41 408
13444.50 446
13445.60 458
13446.69 453
13447.79 459
13448.88 458
13449.98 439
13451.08 439
13452.17 453
13453.27 463
13454.36 450
13455.46 488
13456.55 454
13457.65 463
13458.74 469
13459.84 444
13460.94 469
13462.03 461
13463.13 488
13464.22 482
13465.32 457
13466.41 473
13467.51 485
13468.61 475
13469.70 474
13470.80 472
13471.90 482
13472.99 484
13474.09 484
13475.18 473
13476.28 489
13477.38 511
13478.47 484
13479.57 479
13480.67 500
13481.76 504
13482.86 477
13483.96 493
13485.05 483
13486.15 483
13487.25 488
13488.34 522
13489.44 511
13490.54 525
13491.63 524
13492.73 544
13493.83 527
13494.93 570
13496.02 579
13497.12 555
13498.22 528
13499.31 538
13500.41 556
13501.51 565
13502.61 566
13503.70 566
13504.80 573
13505.90 543
13507.00 517
13508.09 554
13509.19 509
13510.29 528
13511.39 537
13512.49 531
13513.58 522
13514.68 510
13515.78 540
13516.88 564
13517.98 522
13519.07 538
13520.17 524
13521.27 514
13522.37 509
13523.47 503
13524.57 510
13525.66 491
13526.76 511
13527.86 476
13528.96 508
13530.06 506
13531.16 509
13532.25 471
13533.35 501
13534.45 512
13535.55 505
13536.65 491
13537.75 491
13538.85 463
13539.95 436
13541.05 449
13542.14 437
13543.24 428
13544.34 411
13545.44 428
13546.54 404
13547.64 432
13548.74 405
13549.84 410
13550.94 452
13552.04 424
13553.14 396
13554.24 398
13555.34 418
13556.44 406
13557.54 397
13558.64 409
13559.74 399
13560.84 409
13561.94 404
13563.04 403
13564.13 401
13565.23 411
13566.34 392
13567.44 376
13568.54 385
13569.64 401
13570.74 436
13571.84 423
13572.94 414
13574.04 398
13575.14 393
13576.24 406
13577.34 441
13578.44 401
13579.54 385
13580.64 406
13581.74 406
13582.84 401
13583.94 393
13585.04 421
13586.14 426
13587.24 388
13588.35 395
13589.45 408
13590.55 377
13591.65 398
13592.75 389
13593.85 397
13594.95 417
13596.05 424
13597.15 419
13598.26 384
13599.36 398
13600.46 414
13601.56 431
13602.66 404
13603.76 408
13604.86 423
13605.97 372
13607.07 426
13608.17 440
13609.27 407
13610.37 413
13611.47 402
13612.58 398
13613.68 414
13614.78 386
13615.88 409
13616.98 413
13618.09 407
13619.19 413
13620.29 401
13621.39 407
13622.50 387
13623.60 425
13624.70 400
13625.80 397
13626.91 405
13628.01 425
13629.11 419
13630.21 400
13631.32 417
13632.42 397
13633.52 414
13634.62 422
13635.73 446
13636.83 429
13637.93 412
13639.04 399
13640.14 380
13641.24 404
13642.35 413
13643.45 443
13644.55 416
13645.65 383
13646.76 398
13647.86 384
13648.96 411
13650.07 414
13651.17 396
13652.28 387
13653.38 406
13654.48 403
13655.59 403
13656.69 413
13657.79 398
13658.90 421
13660.00 426
13661.11 400
13662.21 415
13663.31 438
13664.42 415
13665.52 420
13666.63 413
13667.73 412
13668.83 402
13669.94 400
13671.04 423
13672.15 449
13673.25 425
13674.36 415
13675.46 404
13676.56 415
13677.67 403
13678.77 416
13679.88 424
13680.98 436
13682.09 424
13683.19 419
13684.30 418
13685.40 450
13686.51 453
13687.61 432
13688.72 411
13689.82 415
13690.93 430
13692.03 440
13693.14 435
13694.24 440
13695.35 405
13696.45 430
13697.56 452
13698.66 431
13699.77 401
13700.87 463
13701.98 469
13703.09 493
13704.19 458
13705.30 453
13706.40 446
13707.51 489
13708.61 465
13709.72 460
13710.83 434
13711.93 469
13713.04 500
13714.14 450
13715.25 460
13716.36 469
13717.46 489
13718.57 499
13719.67 478
13720.78 511
13721.89 522
13722.99 518
13724.10 528
13725.21 485
13726.31 503
13727.42 519
13728.53 528
13729.63 534
13730.74 502
13731.85 531
13732.95 532
13734.06 517
13735.17 521
13736.27 525
13737.38 504
13738.49 516
13739.59 554
13740.70 504
13741.81 512
13742.92 547
13744.02 566
13745.13 551
13746.24 580
13747.35 575
13748.45 593
13749.56 592
13750.67 590
13751.78 638
13752.88 653
13753.99 715
13755.10 681
13756.21 675
13757.31 683
13758.42 715
13759.53 754
13760.64 755
13761.75 731
13762.85 719
13763.96 742
13765.07 756
13766.18 753
13767.29 764
13768.39 762
13769.50 743
13770.61 761
13771.72 745
13772.83 702
13773.94 723
13775.04 733
13776.15 703
13777.26 694
13778.37 674
13779.48 627
13780.59 597
13781.70 590
13782.80 569
13783.91 564
13785.02 533
13786.13 537
13787.24 538
13788.35 523
13789.46 517
13790.57 501
13791.68 517
13792.79 518
13793.90 458
13795.00 472
13796.11 472
13797.22 475
13798.33 457
13799.44 470
13800.55 466
13801.66 488
13802.77 454
13803.88 481
13804.99 481
13806.10 442
13807.21 444
13808.32 444
13809.43 456
13810.54 481
13811.65 454
13812.76 470
13813.87 462
13814.98 434
13816.09 460
13817.20 447
13818.31 429
13819.42 431
13820.53 440
13821.64 437
13822.75 439
13823.86 447
13824.97 440
13826.08 441
13827.19 435
13828.30 473
13829.41 463
13830.53 441
13831.64 426
13832.75 447
13833.86 427
13834.97 440
13836.08 440
13837.19 442
13838.30 433
13839.41 435
13840.52 456
13841.64 454
13842.75 431
13843.86 449
13844.97 450
13846.08 438
13847.19 468
13848.30 457
13849.41 448
13850.53 447
13851.64 452
13852.75 472
13853.86 465
13854.97 476
13856.08 469
13857.20 483
13858.31 430
13859.42 456
13860.53 464
13861.64 442
13862.76 469
13863.87 478
13864.98 470
13866.09 472
13867.20 473
13868.32 463
13869.43 459
13870.54 474
13871.65 474
13872.77 458
13873.88 473
13874.99 485
13876.10 483
13877.22 488
13878.33 514
13879.44 525
13880.55 510
13881.67 490
13882.78 525
13883.89 543
13885.01 539
13886.12 521
13887.23 537
13888.34 543
13889.46 567
13890.57 534
13891.68 566
13892.80 574
13893.91 570
13895.02 583
13896.14 562
13897.25 561
13898.36 514
13899.48 529
13900.59 498
13901.70 487
13902.82 473
13903.93 503
13905.05 475
13906.16 464
13907.27 472
13908.39 475
13909.50 472
13910.61 445
13911.73 447
13912.84 428
13913.96 441
13915.07 421
13916.19 459
13917.30 424
13918.41 423
13919.53 439
13920.64 434
13921.76 456
13922.87 438
13923.99 438
13925.10 438
13926.21 417
13927.33 415
13928.44 413
13929.56 420
13930.67 452
13931.79 420
13932.90 435
13934.02 408
13935.13 414
13936.25 413
13937.36 411
13938.48 430
13939.59 426
13940.71 409
13941.82 409
13942.94 424
13944.05 409
13945.17 414
13946.28 426
13947.40 398
13948.52 414
13949.63 396
13950.75 388
13951.86 390
13952.98 383
13954.09 383
13955.21 403
13956.32 396
13957.44 382
13958.56 406
13959.67 405
13960.79 425
13961.90 406
13963.02 399
13964.14 411
13965.25 408
13966.37 395
13967.48 392
13968.60 411
13969.72 413
13970.83 415
13971.95 413
13973.07 415
13974.18 401
13975.30 373
13976.42 387
13977.53 400
13978.65 377
13979.77 376
13980.88 391
13982.00 380
13983.12 413
13984.23 383
13985.35 391
13986.47 385
13987.58 403
13988.70 390
13989.82 393
13990.94 390
13992.05 432
13993.17 403
13994.29 377
13995.40 375
13996.52 400
13997.64 399
13998.76 375
13999.87 398
14000.99 395
14002.11 382
14003.23 384
14004.35 382
14005.46 373
14006.58 393
14007.70 400
14008.82 410
14009.93 402
14011.05 404
14012.17 415
14013.29 429
14014.41 420
14015.52 383
14016.64 410
14017.76 406
14018.88 387
14020.00 393
14021.12 376
14022.23 392
14023.35 395
14024.47 385
14025.59 377
14026.71 400
14027.83 413
14028.95 407
14030.06 403
14031.18 388
14032.30 388
14033.42 379
14034.54 399
14035.66 388
14036.78 398
14037.90 411
14039.02 428
14040.14 435
14041.25 410
14042.37 379
14043.49 416
14044.61 422
14045.73 417
14046.85 409
14047.97 438
14049.09 422
14050.21 446
14051.33 404
14052.45 415
14053.57 408
14054.69 441
14055.81 420
14056.93 430
14058.05 449
14059.17 431
14060.29 444
14061.41 442
14062.53 471
14063.65 472
14064.77 479
14065.89 473
14067.01 457
14068.13 450
14069.25 458
14070.37 512
14071.49 482
14072.61 467
14073.73 453
14074.85 490
14075.97 475
14077.09 472
14078.21 465
14079.33 489
14080.45 486
14081.57 475
14082.69 443
14083.82 471
14084.94 475
14086.06 443
14087.18 481
14088.30 508
14089.42 484
14090.54 489
14091.66 503
14092.78 540
14093.91 490
14095.03 514
14096.15 517
14097.27 519
14098.39 532
14099.51 490
14100.63 502
14101.76 484
14102.88 482
14104.00 470
14105.12 463
14106.24 480
14107.36 463
14108.49 442
14109.61 462
14110.73 453
14111.85 423
14112.97 453
14114.10 446
14115.22 439
14116.34 449
14117.46 439
14118.58 416
14119.71 416
14120.83 423
14121.95 396
14123.07 402
14124.20 416
14125.32 381
14126.44 356
14127.56 379
14128.69 414
14129.81 405
14130.93 373
14132.06 390
14133.18 369
14134.30 395
14135.42 363
14136.55 368
14137.67 381
14138.79 397
14139.92 396
14141.04 365
14142.16 369
14143.29 363
14144.41 365
14145.53 355
14146.66 352
14147.78 353
14148.90 367
14150.03 377
14151.15 375
14152.27 332
14153.40 364
14154.52 374
14155.64 360
14156.77 363
14157.89 367
14159.02 366
14160.14 377
14161.26 362
14162.39 354
14163.51 346
14164.64 355
14165.76 392
14166.88 380
14168.01 349
14169.13 351
14170.26 357
14171.38 357
14172.51 347
14173.63 341
14174.75 330
14175.88 339
14177.00 377
14178.13 354
14179.25 348
14180.38 346
14181.50 332
14182.63 342
14183.75 336
14184.88 332
14186.00 343
14187.13 357
14188.25 363
14189.38 349
14190.50 331
14191.63 325
14192.75 367
14193.88 356
14195.00 349
14196.13 337
14197.25 325
14198.38 337
14199.50 346
14200.63 326
14201.76 325
14202.88 321
14204.01 327
14205.13 302
14206.26 336
14207.38 331
14208.51 326
14209.64 337
14210.76 323
14211.89 303
14213.01 322
14214.14 330
14215.27 309
14216.39 334
14217.52 320
14218.64 342
14219.77 319
14220.90 325
14222.02 304
14223.15 351
14224.28 320
14225.40 311
14226.53 311
14227.66 329
14228.78 320
14229.91 313
14231.04 321
14232.16 322
14233.29 340
14234.42 322
14235.54 313
14236.67 302
14237.80 302
14238.92 330
14240.05 326
14241.18 305
14242.31 296
14243.43 303
14244.56 325
14245.69 331
14246.82 311
14247.94 321
14249.07 318
14250.20 321
14251.33 306
14252.45 303
14253.58 318
14254.71 318
14255.84 312
14256.96 321
14258.09 285
14259.22 317
14260.35 309
14261.47 319
14262.60 278
14263.73 293
14264.86 296
14265.99 302
14267.12 293
14268.24 302
14269.37 301
14270.50 284
14271.63 284
14272.76 301
14273.89 289
14275.01 290
14276.14 295
14277.27 303
14278.40 317
14279.53 295
14280.66 302
14281.79 306
14282.91 312
14284.04 309
14285.17 297
14286.30 277
14287.43 279
14288.56 293
14289.69 278
14290.82 306
14291.95 280
14293.08 278
14294.20 286
14295.33 280
14296.46 301
14297.59 291
14298.72 296
14299.85 273
14300.98 295
14302.11 302
14303.24 277
14304.37 299
14305.50 261
14306.63 265
14307.76 272
14308.89 282
14310.02 267
14311.15 244
14312.28 285
14313.41 285
14314.54 276
14315.67 256
14316.80 265
14317.93 285
14319.06 285
14320.19 288
14321.32 273
14322.45 297
14323.58 279
14324.71 277
14325.84 282
14326.97 288
14328.10 289
14329.23 282
14330.36 306
14331.49 284
14332.62 283
14333.76 277
14334.89 273
14336.02 292
14337.15 264
14338.28 290
14339.41 287
14340.54 276
14341.67 299
14342.80 269
14343.93 270
14345.07 277
14346.20 267
14347.33 241
14348.46 246
14349.59 268
14350.72 289
14351.85 285
14352.99 272
14354.12 298
14355.25 266
14356.38 259
14357.51 278
14358.64 284
14359.78 280
14360.91 280
14362.04 287
14363.17 292
14364.30 305
14365.44 296
14366.57 271
14367.70 273
14368.83 294
14369.96 271
14371.10 258
14372.23 293
14373.36 287
14374.49 275
14375.63 279
14376.76 288
14377.89 280
14379.02 268
14380.16 294
14381.29 269
14382.42 280
14383.55 268
14384.69 275
14385.82 278
14386.95 256
14388.09 292
14389.22 307
14390.35 290
14391.49 284
14392.62 291
14393.75 288
14394.89 277
14396.02 288
14397.15 301
14398.28 296
14399.42 275
14400.55 272
14401.69 264
14402.82 274
14403.95 299
14405.09 306
14406.22 294
14407.35 295
14408.49 287
14409.62 291
14410.75 299
14411.89 307
14413.02 304
14414.16 292
14415.29 303
14416.42 311
14417.56 323
14418.69 297
14419.83 299
14420.96 315
14422.10 307
14423.23 312
14424.36 316
14425.50 310
14426.63 305
14427.77 305
14428.90 326
14430.04 307
14431.17 318
14432.31 327
14433.44 342
14434.58 346
14435.71 328
14436.85 329
14437.98 320
14439.12 340
14440.25 333
14441.39 326
14442.52 348
14443.66 322
14444.79 354
14445.93 324
14447.06 319
14448.20 348
14449.33 335
14450.47 323
14451.60 347
14452.74 336
14453.87 369
14455.01 345
14456.14 352
14457.28 359
14458.42 349
14459.55 378
14460.69 361
14461.82 363
14462.96 388
14464.10 375
14465.23 387
14466.37 380
14467.50 366
14468.64 383
14469.78 392
14470.91 386
14472.05 358
14473.18 346
14474.32 346
14475.46 351
14476.59 345
14477.73 358
14478.87 340
14480.00 312
14481.14 316
14482.28 305
14483.41 307
14484.55 278
14485.69 297
14486.82 297
14487.96 295
14489.10 305
14490.23 292
14491.37 309
14492.51 287
14493.65 319
14494.78 287
14495.92 286
14497.06 291
14498.19 273
14499.33 307
14500.47 286
14501.61 288
14502.74 270
14503.88 297
14505.02 277
14506.16 254
14507.29 281
14508.43 268
14509.57 267
14510.71 277
14511.85 266
14512.98 260
14514.12 259
14515.26 259
14516.40 279
14517.54 246
14518.67 254
14519.81 262
14520.95 302
14522.09 266
14523.23 259
14524.36 237
14525.50 272
14526.64 258
14527.78 274
14528.92 251
14530.06 261
14531.19 249
14532.33 279
14533.47 272
14534.61 290
14535.75 281
14536.89 280
14538.03 276
14539.17 255
14540.31 268
14541.44 262
14542.58 255
14543.72 270
14544.86 305
14546.00 319
14547.14 278
14548.28 305
14549.42 261
14550.56 291
14551.70 278
14552.84 281
14553.98 252
14555.12 276
14556.25 294
14557.39 287
14558.53 287
14559.67 278
14560.81 285
14561.95 302
14563.09 283
14564.23 283
14565.37 284
14566.51 286
14567.65 277
14568.79 311
14569.93 304
14571.07 281
14572.21 323
14573.35 312
14574.49 288
14575.63 288
14576.77 284
14577.92 301
14579.06 307
14580.20 306
14581.34 287
14582.48 311
14583.62 304
14584.76 304
14585.90 286
14587.04 262
14588.18 289
14589.32 289
14590.46 303
14591.60 280
14592.74 299
14593.89 303
14595.03 307
14596.17 306
14597.31 287
14598.45 289
14599.59 285
14600.73 327
14601.87 307
14603.02 287
14604.16 284
14605.30 313
14606.44 313
14607.58 288
14608.72 307
14609.86 327
14611.01 329
14612.15 287
14613.29 286
14614.43 295
14615.57 313
14616.72 301
14617.86 297
14619.00 326
14620.14 292
14621.28 328
14622.43 312
14623.57 334
14624.71 320
14625.85 336
14627.00 334
14628.14 312
14629.28 316
14630.42 312
14631.56 329
14632.71 343
14633.85 354
14634.99 311
14636.14 320
14637.28 361
14638.42 332
14639.56 335
14640.71 306
14641.85 277
14642.99 304
14644.14 297
14645.28 312
14646.42 294
14647.56 276
14648.71 296
14649.85 279
14650.99 274
14652.14 264
14653.28 273
14654.42 294
14655.57 285
14656.71 263
14657.85 285
14659.00 288
14660.14 298
14661.29 277
14662.43 255
14663.57 265
14664.72 279
14665.86 272
14667.00 262
14668.15 256
14669.29 258
14670.44 271
14671.58 259
14672.73 258
14673.87 266
14675.01 250
14676.16 254
14677.30 241
14678.45 248
14679.59 262
14680.74 250
14681.88 250
14683.02 256
14684.17 275
14685.31 245
14686.46 246
14687.60 246
14688.75 250
14689.89 236
14691.04 235
14692.18 239
14693.33 253
14694.47 250
14695.62 235
14696.76 263
14697.91 252
14699.05 244
14700.20 270
14701.34 250
14702.49 256
14703.63 247
14704.78 245
14705.92 244
14707.07 237
14708.22 248
14709.36 250
14710.51 265
14711.65 238
14712.80 216
14713.94 234
14715.09 247
14716.23 263
14717.38 251
14718.53 248
14719.67 235
14720.82 241
14721.96 253
14723.11 241
14724.26 257
14725.40 249
14726.55 245
14727.70 252
14728.84 237
14729.99 240
14731.13 251
14732.28 247
14733.43 259
14734.57 235
14735.72 222
14736.87 251
14738.01 243
14739.16 257
14740.31 253
14741.45 235
14742.60 266
14743.75 257
14744.89 234
14746.04 253
14747.19 236
14748.34 230
14749.48 242
14750.63 231
14751.78 233
14752.92 248
14754.07 226
14755.22 241
14756.37 218
14757.51 243
14758.66 229
14759.81 236
14760.96 254
14762.10 246
14763.25 247
14764.40 247
14765.55 255
14766.70 230
14767.84 267
14768.99 258
14770.14 235
14771.29 246
14772.43 253
14773.58 250
14774.73 237
14775.88 249
14777.03 229
14778.18 212
14779.32 250
14780.47 229
14781.62 214
14782.77 257
14783.92 230
14785.07 223
14786.21 226
14787.36 249
14788.51 228
14789.66 236
14790.81 230
14791.96 212
14793.11 208
14794.26 220
14795.40 208
14796.55 220
14797.70 224
14798.85 228
14800.00 240
14801.15 212
14802.30 235
14803.45 232
14804.60 207
14805.75 230
14806.90 216
14808.05 219
14809.19 227
14810.34 231
14811.49 223
14812.64 216
14813.79 210
14814.94 235
14816.09 242
14817.24 205
14818.39 221
14819.54 252
14820.69 226
14821.84 219
14822.99 209
14824.14 218
14825.29 214
14826.44 222
14827.59 220
14828.74 202
14829.89 224
14831.04 226
14832.19 216
14833.34 217
14834.49 217
14835.64 222
14836.79 212
14837.95 227
14839.10 220
14840.25 205
14841.40 210
14842.55 219
14843.70 191
14844.85 206
14846.00 212
14847.15 217
14848.30 232
14849.45 228
14850.60 209
14851.76 208
14852.91 214
14854.06 217
14855.21 202
14856.36 208
14857.51 215
14858.66 235
14859.81 229
14860.97 211
14862.12 211
14863.27 212
14864.42 229
14865.57 230
14866.72 226
14867.88 216
14869.03 228
14870.18 200
14871.33 192
14872.48 215
14873.64 210
14874.79 214
14875.94 214
14877.09 203
14878.24 206
14879.40 223
14880.55 193
14881.70 208
14882.85 211
14884.00 208
14885.16 209
14886.31 189
14887.46 218
14888.61 207
14889.77 210
14890.92 216
14892.07 207
14893.23 200
14894.38 207
14895.53 233
14896.68 237
14897.84 210
14898.99 210
14900.14 198
14901.30 198
14902.45 207
14903.60 208
14904.75 222
14905.91 219
14907.06 200
14908.21 196
14909.37 201
14910.52 198
14911.67 202
14912.83 210
14913.98 221
14915.14 210
14916.29 192
14917.44 191
14918.60 198
14919.75 216
14920.90 208
14922.06 186
14923.21 215
14924.37 214
14925.52 192
14926.67 205
14927.83 209
14928.98 210
14930.14 209
14931.29 195
14932.44 206
14933.60 223
14934.75 210
14935.91 209
14937.06 210
14938.22 203
14939.37 236
14940.52 229
14941.68 226
14942.83 192
14943.99 223
14945.14 231
14946.30 206
14947.45 200
14948.61 220
14949.76 208
14950.92 218
14952.07 232
14953.23 207
14954.38 209
14955.54 220
14956.69 209
14957.85 217
14959.00 202
14960.16 226
14961.31 236
14962.47 212
14963.62 220
14964.78 222
14965.94 223
14967.09 198
14968.25 197
14969.40 204
14970.56 192
14971.71 203
14972.87 216
14974.03 212
14975.18 201
14976.34 195
14977.49 214
14978.65 220
14979.81 226
14980.96 206
14982.12 214
14983.27 198
14984.43 217
14985.59 220
14986.74 215
14987.90 205
14989.06 216
14990.21 178
14991.37 208
14992.53 230
14993.68 221
14994.84 201
14996.00 205
14997.15 196
14998.31 211
14999.47 225
15000.62 208
15001.78 215
15002.94 216
15004.09 217
15005.25 219
15006.41 231
15007.56 222
15008.72 203
15009.88 201
15011.04 201
15012.19 203
15013.35 219
15014.51 218
15015.67 205
15016.82 192
15017.98 200
15019.14 212
15020.30 213
15021.45 215
15022.61 184
15023.77 203
15024.93 202
15026.08 219
15027.24 201
15028.40 192
15029.56 199
15030.72 202
15031.87 211
15033.03 181
15034.19 204
15035.35 202
15036.51 200
15037.67 203
15038.82 222
15039.98 228
15041.14 204
15042.30 205
15043.46 205
15044.62 207
15045.78 186
15046.93 204
15048.09 225
15049.25 209
15050.41 202
15051.57 199
15052.73 205
15053.89 229
15055.05 205
15056.20 183
15057.36 201
15058.52 233
15059.68 218
15060.84 210
15062.00 198
15063.16 180
15064.32 184
15065.48 200
15066.64 181
15067.80 222
15068.96 193
15070.12 213
15071.28 200
15072.44 215
15073.60 195
15074.76 200
15075.91 210
15077.07 223
15078.23 233
15079.39 195
15080.55 196
15081.71 206
15082.87 186
15084.03 204
15085.19 216
15086.35 207
15087.51 215
15088.68 214
15089.84 207
15091.00 190
15092.16 210
15093.32 193
15094.48 190
15095.64 182
15096.80 187
15097.96 191
15099.12 189
15100.28 215
15101.44 210
15102.60 174
15103.76 188
15104.92 204
15106.08 214
15107.25 201
15108.41 203
15109.57 207
15110.73 205
15111.89 206
15113.05 229
15114.21 209
15115.37 187
15116.54 237
15117.70 209
15118.86 198
15120.02 180
15121.18 203
15122.34 231
15123.50 200
15124.67 213
15125.83 208
15126.99 219
15128.15 241
15129.31 204
15130.47 198
15131.64 196
15132.80 206
15133.96 231
15135.12 212
15136.28 205
15137.45 202
15138.61 205
15139.77 197
15140.93 199
15142.10 211
15143.26 219
15144.42 226
15145.58 219
15146.75 214
15147.91 198
15149.07 218
15150.23 220
15151.40 218
15152.56 219
15153.72 212
15154.88 213
15156.05 214
15157.21 210
15158.37 209
15159.54 230
15160.70 242
15161.86 223
15163.03 217
15164.19 202
15165.35 190
15166.52 207
15167.68 216
15168.84 202
15170.01 229
15171.17 226
15172.33 201
15173.50 217
15174.66 213
15175.82 186
15176.99 210
15178.15 236
15179.31 222
15180.48 224
15181.64 214
15182.81 198
15183.97 224
15185.13 209
15186.30 216
15187.46 241
15188.63 207
15189.79 231
15190.95 212
15192.12 219
15193.28 221
15194.45 236
15195.61 227
15196.78 233
15197.94 224
15199.10 215
15200.27 232
15201.43 229
15202.60 214
15203.76 201
15204.93 226
15206.09 226
15207.26 213
15208.42 230
15209.59 207
15210.75 213
15211.92 223
15213.08 234
15214.25 222
15215.41 196
15216.58 211
15217.74 217
15218.91 225
15220.07 228
15221.24 215
15222.40 230
15223.57 232
15224.74 243
15225.90 220
15227.07 240
15228.23 212
15229.40 230
15230.56 236
15231.73 236
15232.89 244
15234.06 240
15235.23 229
15236.39 228
15237.56 258
15238.72 238
15239.89 231
15241.06 245
15242.22 248
15243.39 251
15244.56 231
15245.72 223
15246.89 229
15248.05 208
15249.22 229
15250.39 244
15251.55 222
15252.72 228
15253.89 209
15255.05 215
15256.22 234
15257.39 239
15258.55 236
15259.72 218
15260.89 222
15262.05 208
15263.22 225
15264.39 224
15265.56 212
15266.72 214
15267.89 235
15269.06 239
15270.22 227
15271.39 232
15272.56 219
15273.73 223
15274.89 199
15276.06 244
15277.23 225
15278.40 229
15279.56 212
15280.73 229
15281.90 247
15283.07 210
15284.23 217
15285.40 226
15286.57 239
15287.74 230
15288.91 229
15290.07 223
15291.24 198
15292.41 191
15293.58 216
15294.75 224
15295.92 210
15297.08 229
15298.25 241
15299.42 221
15300.59 211
15301.76 250
15302.93 211
15304.09 221
15305.26 227
15306.43 227
15307.60 209
15308.77 211
15309.94 219
15311.11 223
15312.28 237
15313.44 225
15314.61 208
15315.78 214
15316.95 202
15318.12 220
15319.29 224
15320.46 219
15321.63 237
15322.80 206
15323.97 228
15325.14 213
15326.30 216
15327.47 229
15328.64 225
15329.81 222
15330.98 230
15332.15 239
15333.32 220
15334.49 222
15335.66 220
15336.83 237
15338.00 234
15339.17 228
15340.34 207
15341.51 218
15342.68 232
15343.85 224
15345.02 224
15346.19 224
15347.36 223
15348.53 222
15349.70 218
15350.87 216
15352.04 212
15353.21 238
15354.38 237
15355.55 230
15356.72 246
15357.90 211
15359.07 225
15360.24 241
15361.41 242
15362.58 210
15363.75 209
15364.92 213
15366.09 221
15367.26 244
15368.43 213
15369.60 232
15370.77 228
15371.95 250
15373.12 225
15374.29 243
15375.46 207
15376.63 226
15377.80 218
15378.97 216
15380.15 206
15381.32 210
15382.49 214
15383.66 229
15384.83 232
15386.00 218
15387.17 214
15388.35 211
15389.52 219
15390.69 217
15391.86 240
15393.03 219
15394.21 230
15395.38 232
15396.55 217
15397.72 225
15398.89 223
15400.07 235
15401.24 224
15402.41 218
15403.58 218
15404.76 215
15405.93 218
15407.10 207
15408.27 217
15409.45 232
15410.62 218
15411.79 219
15412.96 228
15414.14 225
15415.31 211
15416.48 216
15417.66 188
15418.83 214
15420.00 233
15421.17 208
15422.35 213
15423.52 204
15424.69 224
15425.87 210
15427.04 240
15428.21 204
15429.39 201
15430.56 233
15431.73 223
15432.91 216
15434.08 209
15435.25 209
15436.43 213
15437.60 209
15438.77 218
15439.95 230
15441.12 217
15442.30 238
15443.47 219
15444.64 211
15445.82 211
15446.99 231
15448.17 233
15449.34 209
15450.51 225
15451.69 214
15452.86 220
15454.04 196
15455.21 213
15456.39 213
15457.56 227
15458.73 233
15459.91 233
15461.08 238
15462.26 228
15463.43 221
15464.61 243
15465.78 235
15466.96 209
15468.13 222
15469.31 223
15470.48 225
15471.66 231
15472.83 239
15474.01 209
15475.18 232
15476.36 223
15477.53 222
15478.71 200
15479.88 226
15481.06 241
15482.23 233
15483.41 216
15484.58 230
15485.76 233
15486.93 219
15488.11 222
15489.29 225
15490.46 204
15491.64 204
15492.81 218
15493.99 230
15495.16 226
15496.34 220
15497.52 240
15498.69 225
15499.87 227
15501.04 215
15502.22 198
15503.40 203
15504.57 222
15505.75 225
15506.92 229
15508.10 207
15509.28 222
15510.45 223
15511.63 220
15512.81 225
15513.98 225
15515.16 234
15516.34 231
15517.51 245
15518.69 237
15519.87 233
15521.04 215
15522.22 224
15523.40 216
15524.57 223
15525.75 242
15526.93 244
15528.11 241
15529.28 248
15530.46 234
15531.64 234
15532.81 232
15533.99 231
15535.17 234
15536.35 239
15537.52 240
15538.70 237
15539.88 228
15541.06 233
15542.23 236
15543.41 228
15544.59 248
15545.77 228
15546.95 246
15548.12 238
15549.30 259
15550.48 240
15551.66 239
15552.83 223
15554.01 234
15555.19 250
15556.37 236
15557.55 233
15558.73 256
15559.90 239
15561.08 225
15562.26 253
15563.44 230
15564.62 251
15565.80 248
15566.97 245
15568.15 257
15569.33 239
15570.51 220
15571.69 237
15572.87 251
15574.05 246
15575.23 245
15576.40 237
15577.58 250
15578.76 250
15579.94 261
15581.12 246
15582.30 269
15583.48 251
15584.66 254
15585.84 253
15587.02 245
15588.20 262
15589.38 263
15590.56 257
15591.73 260
15592.91 251
15594.09 268
15595.27 265
15596.45 266
15597.63 279
15598.81 273
15599.99 278
15601.17 277
15602.35 251
15603.53 286
15604.71 294
15605.89 312
15607.07 287
15608.25 265
15609.43 298
15610.61 294
15611.79 269
15612.97 292
15614.15 272
15615.33 292
15616.51 282
15617.69 284
15618.88 298
15620.06 298
15621.24 280
15622.42 291
15623.60 290
15624.78 297
15625.96 305
15627.14 296
15628.32 293
15629.50 316
15630.68 322
15631.86 312
15633.05 313
15634.23 314
15635.41 329
15636.59 336
15637.77 311
15638.95 297
15640.13 311
15641.31 321
15642.50 320
15643.68 329
15644.86 317
15646.04 323
15647.22 340
15648.40 347
15649.58 317
15650.77 306
15651.95 326
15653.13 323
15654.31 314
15655.49 317
15656.68 315
15657.86 336
15659.04 329
15660.22 341
15661.40 291
15662.59 315
15663.77 342
15664.95 324
15666.13 318
15667.32 302
15668.50 320
15669.68 328
15670.86 310
15672.05 290
15673.23 321
15674.41 318
15675.59 307
15676.78 291
15677.96 301
15679.14 298
15680.32 295
15681.51 306
15682.69 289
15683.87 305
15685.06 310
15686.24 282
15687.42 282
15688.61 287
15689.79 309
15690.97 291
15692.16 298
15693.34 304
15694.52 292
15695.71 294
15696.89 315
15698.07 284
15699.26 297
15700.44 313
15701.62 304
15702.81 304
15703.99 296
15705.17 290
15706.36 325
15707.54 321
15708.73 303
15709.91 315
15711.09 311
15712.28 312
15713.46 330
15714.65 307
15715.83 314
15717.02 319
15718.20 338
15719.38 323
15720.57 339
15721.75 322
15722.94 317
15724.12 321
15725.31 307
15726.49 308
15727.68 343
15728.86 342
15730.04 309
15731.23 302
15732.41 310
15733.60 326
15734.78 339
15735.97 312
15737.15 349
15738.34 328
15739.52 336
15740.71 313
15741.89 348
15743.08 351
15744.27 349
15745.45 318
15746.64 363
15747.82 330
15749.01 368
15750.19 344
15751.38 341
15752.56 367
15753.75 370
15754.93 344
15756.12 360
15757.31 378
15758.49 361
15759.68 370
15760.86 359
15762.05 364
15763.24 328
15764.42 355
15765.61 356
15766.79 357
15767.98 363
15769.17 328
15770.35 357
15771.54 373
15772.72 348
15773.91 324
15775.10 335
15776.28 336
15777.47 334
15778.66 333
15779.84 307
15781.03 311
15782.22 345
15783.40 324
15784.59 335
15785.78 317
15786.96 304
15788.15 314
15789.34 302
15790.53 308
15791.71 309
15792.90 299
15794.09 322
15795.27 300
15796.46 281
15797.65 302
15798.84 276
15800.02 301
15801.21 288
15802.40 283
15803.59 285
15804.77 288
15805.96 283
15807.15 288
15808.34 270
15809.52 285
15810.71 282
15811.90 273
15813.09 266
15814.28 268
15815.46 287
15816.65 269
15817.84 278
15819.03 261
15820.22 265
15821.40 279
15822.59 281
15823.78 276
15824.97 276
15826.16 303
15827.35 267
15828.53 272
15829.72 277
15830.91 289
15832.10 282
15833.29 284
15834.48 266
15835.67 281
15836.85 272
15838.04 240
15839.23 269
15840.42 278
15841.61 262
15842.80 281
15843.99 260
15845.18 295
15846.37 268
15847.55 270
15848.74 284
15849.93 254
15851.12 257
15852.31 272
15853.50 282
15854.69 254
15855.88 282
15857.07 285
15858.26 302
15859.45 292
15860.64 263
15861.83 283
15863.02 266
15864.21 257
15865.40 270
15866.59 264
15867.78 268
15868.97 267
15870.16 275
15871.35 302
15872.54 275
15873.73 290
15874.92 268
15876.11 288
15877.30 277
15878.49 270
15879.68 272
15880.87 262
15882.06 268
15883.25 274
15884.44 262
15885.63 256
15886.82 276
15888.01 299
15889.20 281
15890.39 284
15891.59 264
15892.78 270
15893.97 287
15895.16 277
15896.35 272
15897.54 285
15898.73 273
15899.92 290
15901.11 293
15902.30 279
15903.50 282
15904.69 295
15905.88 299
15907.07 294
15908.26 306
15909.45 287
15910.64 284
15911.84 294
15913.03 289
15914.22 279
15915.41 256
15916.60 280
15917.79 294
15918.99 273
15920.18 278
15921.37 289
15922.56 270
15923.75 263
15924.95 265
15926.14 271
15927.33 256
15928.52 248
15929.71 267
15930.91 263
15932.10 251
15933.29 270
15934.48 282
15935.68 243
15936.87 259
15938.06 275
15939.25 260
15940.45 261
15941.64 269
15942.83 262
15944.03 225
15945.22 245
15946.41 247
15947.60 241
15948.80 214
15949.99 229
15951.18 260
15952.38 240
15953.57 219
15954.76 231
15955.96 228
15957.15 229
15958.34 268
15959.54 258
15960.73 218
15961.92 236
15963.12 227
15964.31 219
15965.50 220
15966.70 221
15967.89 224
15969.08 234
15970.28 224
15971.47 239
15972.67 218
15973.86 239
15975.05 226
15976.25 219
15977.44 227
15978.64 217
15979.83 216
15981.02 210
15982.22 203
15983.41 216
15984.61 194
15985.80 197
15987.00 208
15988.19 208
15989.38 208
15990.58 235
15991.77 240
15992.97 221
15994.16 233
15995.36 234
15996.55 210
15997.75 202
15998.94 215
16000.14 224
16001.33 206
16002.53 211
16003.72 210
16004.92 234
16006.11 221
16007.31 209
16008.50 210
16009.70 233
16010.89 217
16012.09 208
16013.28 218
16014.48 218
16015.67 212
16016.87 210
16018.07 208
16019.26 211
16020.46 205
16021.65 214
16022.85 207
16024.04 215
16025.24 194
16026.44 199
16027.63 208
16028.83 221
16030.02 221
16031.22 208
16032.42 197
16033.61 202
16034.81 215
16036.00 205
16037.20 197
16038.40 237
16039.59 232
16040.79 223
16041.99 204
16043.18 204
16044.38 213
16045.58 214
16046.77 198
16047.97 196
16049.17 207
16050.36 232
16051.56 195
16052.76 217
16053.95 206
16055.15 219
16056.35 204
16057.54 203
16058.74 194
16059.94 201
16061.14 205
16062.33 184
16063.53 185
16064.73 200
16065.92 191
16067.12 198
16068.32 209
16069.52 224
16070.71 223
16071.91 198
16073.11 194
16074.31 196
16075.50 211
16076.70 211
16077.90 197
16079.10 220
16080.30 208
16081.49 186
16082.69 194
16083.89 194
16085.09 205
16086.29 192
16087.48 197
16088.68 213
16089.88 217
16091.08 206
16092.28 193
16093.48 206
16094.67 208
16095.87 198
16097.07 192
16098.27 182
16099.47 194
16100.67 213
16101.87 210
16103.06 193
16104.26 170
16105.46 188
16106.66 192
16107.86 181
16109.06 205
16110.26 190
16111.46 186
16112.66 206
16113.86 195
16115.05 193
16116.25 180
16117.45 204
16118.65 193
16119.85 186
16121.05 203
16122.25 187
16123.45 217
16124.65 195
16125.85 188
16127.05 215
16128.25 212
16129.45 201
16130.65 192
16131.85 195
16133.05 193
16134.25 218
16135.45 206
16136.65 179
16137.85 186
16139.05 193
16140.25 192
16141.45 189
16142.65 185
16143.85 175
16145.05 185
16146.25 160
16147.45 188
16148.65 179
16149.85 207
16151.05 194
16152.25 182
16153.45 189
16154.65 188
16155.85 191
16157.05 193
16158.25 178
16159.46 183
16160.66 201
16161.86 192
16163.06 182
16164.26 205
16165.46 195
16166.66 199
16167.86 181
16169.06 198
16170.27 192
16171.47 205
16172.67 189
16173.87 185
16175.07 214
16176.27 190
16177.47 196
16178.67 196
16179.88 206
16181.08 210
16182.28 194
16183.48 205
16184.68 190
16185.89 206
16187.09 195
16188.29 191
16189.49 187
16190.69 189
16191.90 217
16193.10 197
16194.30 198
16195.50 197
16196.70 193
16197.91 190
16199.11 205
16200.31 203
16201.51 201
16202.72 210
16203.92 198
16205.12 209
16206.32 210
16207.53 221
16208.73 215
16209.93 207
16211.13 210
16212.34 180
16213.54 197
16214.74 204
16215.95 207
16217.15 197
16218.35 197
16219.55 211
16220.76 193
16221.96 219
16223.16 229
16224.37 223
16225.57 215
16226.77 215
16227.98 198
16229.18 206
16230.38 211
16231.59 230
16232.79 241
16233.99 224
16235.20 218
16236.40 195
16237.61 205
16238.81 219
16240.01 227
16241.22 200
16242.42 208
16243.63 226
16244.83 220
16246.03 230
16247.24 215
16248.44 225
16249.65 212
16250.85 239
16252.05 227
16253.26 227
16254.46 230
16255.67 229
16256.87 230
16258.08 232
16259.28 223
16260.49 250
16261.69 224
16262.89 246
16264.10 227
16265.30 224
16266.51 240
16267.71 231
16268.92 235
16270.12 239
16271.33 220
16272.53 224
16273.74 253
16274.94 228
16276.15 223
16277.35 231
16278.56 212
16279.77 241
16280.97 240
16282.18 221
16283.38 247
16284.59 234
16285.79 214
16287.00 214
16288.20 248
16289.41 239
16290.61 243
16291.82 236
16293.03 225
16294.23 230
16295.44 251
16296.64 251
16297.85 245
16299.06 235
16300.26 216
16301.47 263
16302.67 241
16303.88 238
16305.09 222
16306.29 246
16307.50 234
16308.71 244
16309.91 243
16311.12 213
16312.33 256
16313.53 250
16314.74 227
16315.95 215
16317.15 240
16318.36 229
16319.57 205
16320.77 214
16321.98 219
16323.19 221
16324.39 217
16325.60 218
16326.81 210
16328.01 210
16329.22 197
16330.43 217
16331.64 217
16332.84 205
16334.05 210
16335.26 197
16336.47 212
16337.67 204
16338.88 206
16340.09 211
16341.30 190
16342.50 201
16343.71 220
16344.92 215
16346.13 214
16347.33 210
16348.54 207
16349.75 204
16350.96 193
16352.17 213
16353.37 217
16354.58 193
16355.79 205
16357.00 191
16358.21 192
16359.41 196
16360.62 202
16361.83 195
16363.04 195
16364.25 196
16365.46 209
16366.67 217
16367.87 200
16369.08 201
16370.29 193
16371.50 203
16372.71 215
16373.92 195
16375.13 191
16376.34 197
16377.54 227
16378.75 194
16379.96 199
16381.17 190
16382.38 204
16383.59 196
16384.80 212
16386.01 212
16387.22 215
16388.43 199
16389.64 201
16390.85 188
16392.05 200
16393.26 207
16394.47 204
16395.68 209
16396.89 197
16398.10 186
16399.31 202
16400.52 184
16401.73 209
16402.94 215
16404.15 192
16405.36 197
16406.57 206
16407.78 197
16408.99 202
16410.20 189
16411.41 194
16412.62 194
16413.83 192
16415.04 213
16416.25 206
16417.46 203
16418.67 206
16419.88 200
16421.10 194
16422.31 218
16423.52 207
16424.73 196
16425.94 201
16427.15 203
16428.36 206
16429.57 208
16430.78 208
16431.99 186
16433.20 182
16434.41 217
16435.63 197
16436.84 206
16438.05 199
16439.26 210
16440.47 208
16441.68 204
16442.89 205
16444.10 218
16445.32 202
16446.53 183
16447.74 181
16448.95 197
16450.16 191
16451.37 174
16452.59 190
16453.80 192
16455.01 189
16456.22 192
16457.43 201
16458.64 172
16459.86 181
16461.07 196
16462.28 189
16463.49 190
16464.70 190
16465.92 190
16467.13 182
16468.34 188
16469.55 185
16470.77 191
16471.98 196
16473.19 185
16474.40 159
16475.62 180
16476.83 187
16478.04 181
16479.25 199
16480.47 171
16481.68 183
16482.89 182
16484.11 192
16485.32 179
16486.53 199
16487.74 183
16488.96 195
16490.17 195
16491.38 204
16492.60 186
16493.81 196
16495.02 195
16496.24 193
16497.45 172
16498.66 192
16499.88 192
16501.09 175
16502.30 174
16503.52 175
16504.73 177
16505.94 178
16507.16 177
16508.37 161
16509.59 171
16510.80 181
16512.01 199
16513.23 184
16514.44 171
16515.66 179
16516.87 174
16518.08 195
16519.30 177
16520.51 175
16521.73 187
16522.94 187
16524.16 187
16525.37 198
16526.58 188
16527.80 175
16529.01 198
16530.23 175
16531.44 192
16532.66 189
16533.87 168
16535.09 196
16536.30 185
16537.52 177
16538.73 186
16539.95 194
16541.16 191
16542.38 178
16543.59 172
16544.81 173
16546.02 175
16547.24 192
16548.45 189
16549.67 167
16550.88 187
16552.10 162
16553.31 196
16554.53 193
16555.74 177
16556.96 202
16558.18 201
16559.39 183
16560.61 205
16561.82 201
16563.04 187
16564.25 205
16565.47 182
16566.69 177
16567.90 187
16569.12 192
16570.33 177
16571.55 202
16572.77 210
16573.98 193
16575.20 174
16576.41 172
16577.63 190
16578.85 192
16580.06 194
16581.28 185
16582.50 178
16583.71 199
16584.93 198
16586.15 185
16587.36 180
16588.58 177
16589.80 190
16591.01 191
16592.23 194
16593.45 199
16594.66 175
16595.88 173
16597.10 214
16598.32 173
16599.53 181
16600.75 172
16601.97 183
16603.18 177
16604.40 183
16605.62 170
16606.84 201
16608.05 191
16609.27 176
16610.49 184
16611.71 155
16612.92 177
16614.14 182
16615.36 168
16616.58 176
16617.79 187
16619.01 176
16620.23 183
16621.45 176
16622.67 185
16623.88 171
16625.10 168
16626.32 174
16627.54 167
16628.76 168
16629.97 178
16631.19 167
16632.41 178
16633.63 166
16634.85 171
16636.07 182
16637.29 171
16638.50 167
16639.72 164
16640.94 186
16642.16 186
16643.38 179
16644.60 177
16645.82 176
16647.03 185
16648.25 170
16649.47 171
16650.69 181
16651.91 178
16653.13 171
16654.35 181
16655.57 186
16656.79 184
16658.01 155
16659.23 164
16660.45 175
16661.66 168
16662.88 168
16664.10 172
16665.32 165
16666.54 191
16667.76 201
16668.98 184
16670.20 173
16671.42 176
16672.64 155
16673.86 180
16675.08 175
16676.30 174
16677.52 156
16678.74 193
16679.96 183
16681.18 170
16682.40 171
16683.62 166
16684.84 186
16686.06 155
16687.28 175
16688.50 162
16689.72 177
16690.94 182
16692.16 173
16693.39 169
16694.61 166
16695.83 168
16697.05 169
16698.27 178
16699.49 156
16700.71 170
16701.93 170
16703.15 174
16704.37 171
16705.59 162
16706.81 173
16708.04 187
16709.26 179
16710.48 170
16711.70 173
16712.92 183
16714.14 184
16715.36 184
16716.58 159
16717.81 172
16719.03 174
16720.25 159
16721.47 159
16722.69 192
16723.91 176
16725.14 179
16726.36 163
16727.58 179
16728.80 165
16730.02 157
16731.24 163
16732.47 170
16733.69 164
16734.91 167
16736.13 171
16737.36 167
16738.58 164
16739.80 173
16741.02 166
16742.24 168
16743.47 165
16744.69 155
16745.91 165
16747.13 186
16748.36 182
16749.58 168
16750.80 187
16752.02 168
16753.25 169
16754.47 183
16755.69 196
16756.92 156
16758.14 158
16759.36 152
16760.59 176
16761.81 175
16763.03 185
16764.25 170
16765.48 170
16766.70 174
16767.92 174
16769.15 184
16770.37 183
16771.59 163
16772.82 173
16774.04 173
16775.27 164
16776.49 163
16777.71 158
16778.94 178
16780.16 181
16781.38 173
16782.61 161
16783.83 184
16785.06 165
16786.28 181
16787.50 157
16788.73 167
16789.95 166
16791.18 179
16792.40 172
16793.62 168
16794.85 185
16796.07 176
16797.30 192
16798.52 189
16799.75 179
16800.97 179
16802.19 171
16803.42 171
16804.64 170
16805.87 181
16807.09 195
16808.32 166
16809.54 193
16810.77 168
16811.99 157
16813.22 184
16814.44 167
16815.67 167
16816.89 158
16818.12 186
16819.34 186
16820.57 155
16821.79 173
16823.02 174
16824.24 195
16825.47 167
16826.70 161
16827.92 164
16829.15 175
16830.37 186
16831.60 175
16832.82 164
16834.05 187
16835.27 170
16836.50 168
16837.73 172
16838.95 177
16840.18 194
16841.40 164
16842.63 163
16843.86 191
16845.08 184
16846.31 192
16847.53 171
16848.76 187
16849.99 173
16851.21 180
16852.44 201
16853.67 193
16854.89 193
16856.12 187
16857.35 160
16858.57 183
16859.80 177
16861.03 190
16862.25 211
16863.48 187
16864.71 180
16865.93 195
16867.16 198
16868.39 196
16869.61 172
16870.84 189
16872.07 183
16873.30 202
16874.52 183
16875.75 188
16876.98 188
16878.20 194
16879.43 189
16880.66 206
16881.89 195
16883.11 182
16884.34 173
16885.57 187
16886.80 192
16888.02 199
16889.25 184
16890.48 184
16891.71 194
16892.94 176
16894.16 174
16895.39 191
16896.62 206
16897.85 176
16899.08 198
16900.30 202
16901.53 186
16902.76 189
16903.99 176
16905.22 183
16906.45 191
16907.67 191
16908.90 187
16910.13 200
16911.36 195
16912.59 200
16913.82 166
16915.04 192
16916.27 184
16917.50 177
16918.73 182
16919.96 178
16921.19 176
16922.42 183
16923.65 193
16924.88 200
16926.10 193
16927.33 193
16928.56 209
16929.79 182
16931.02 198
16932.25 193
16933.48 206
16934.71 197
16935.94 209
16937.17 197
16938.40 154
16939.63 203
16940.86 177
16942.09 187
16943.32 172
16944.55 192
16945.78 206
16947.01 187
16948.24 183
16949.47 174
16950.70 198
16951.93 191
16953.16 200
16954.39 199
16955.62 181
16956.85 188
16958.08 189
16959.31 180
16960.54 192
16961.77 205
16963.00 192
16964.23 189
16965.46 187
16966.69 177
16967.92 185
16969.15 183
16970.38 176
16971.61 181
16972.84 202
16974.07 190
16975.30 170
16976.54 180
16977.77 184
16979.00 202
16980.23 169
16981.46 176
16982.69 155
16983.92 175
16985.15 182
16986.38 187
16987.62 163
16988.85 181
16990.08 196
16991.31 169
16992.54 174
16993.77 164
16995.00 182
16996.24 201
16997.47 173
16998.70 180
16999.93 200
17001.16 183
17002.39 182
17003.63 180
17004.86 161
17006.09 177
17007.32 169
17008.55 183
17009.79 187
17011.02 165
17012.25 180
17013.48 172
17014.72 169
17015.95 176
17017.18 171
17018.41 183
17019.64 193
17020.88 182
17022.11 201
17023.34 183
17024.58 189
17025.81 181
17027.04 175
17028.27 169
17029.51 176
17030.74 158
17031.97 174
17033.21 168
17034.44 186
17035.67 166
17036.90 176
17038.14 176
17039.37 169
17040.60 190
17041.84 191
17043.07 184
17044.30 165
17045.54 174
17046.77 175
17048.00 177
17049.24 165
17050.47 173
17051.70 178
17052.94 166
17054.17 168
17055.41 160
17056.64 175
17057.87 188
17059.11 180
17060.34 185
17061.58 171
17062.81 180
17064.04 175
17065.28 170
17066.51 177
17067.75 182
17068.98 184
17070.21 185
17071.45 188
17072.68 186
17073.92 176
17075.15 174
17076.39 168
17077.62 169
17078.86 173
17080.09 162
17081.33 172
17082.56 185
17083.80 140
17085.03 153
17086.26 155
17087.50 178
17088.73 185
17089.97 171
17091.20 160
17092.44 183
17093.68 173
17094.91 172
17096.15 167
17097.38 185
17098.62 180
17099.85 155
17101.09 170
17102.32 159
17103.56 170
17104.79 172
17106.03 160
17107.26 167
17108.50 191
17109.74 162
17110.97 154
17112.21 161
17113.44 168
17114.68 170
17115.92 169
17117.15 149
17118.39 171
17119.62 172
17120.86 174
17122.10 179
17123.33 181
17124.57 158
17125.80 166
17127.04 180
17128.28 161
17129.51 164
17130.75 179
17131.99 179
17133.22 162
17134.46 165
17135.70 173
17136.93 169
17138.17 176
17139.41 167
17140.64 165
17141.88 179
17143.12 181
17144.35 170
17145.59 171
17146.83 173
17148.07 169
17149.30 163
17150.54 189
17151.78 173
17153.02 167
17154.25 155
17155.49 184
17156.73 154
17157.96 175
17159.20 176
17160.44 177
17161.68 168
17162.92 159
17164.15 157
17165.39 155
17166.63 152
17167.87 177
17169.10 171
17170.34 161
17171.58 156
17172.82 169
17174.06 169
17175.29 170
17176.53 164
17177.77 151
17179.01 162
17180.25 157
17181.49 173
17182.72 181
17183.96 168
17185.20 162
17186.44 161
17187.68 165
17188.92 155
17190.15 161
17191.39 163
17192.63 171
17193.87 178
17195.11 161
17196.35 156
17197.59 161
17198.83 171
17200.07 162
17201.30 142
17202.54 151
17203.78 142
17205.02 157
17206.26 163
17207.50 151
17208.74 142
17209.98 148
17211.22 146
17212.46 156
17213.70 162
17214.94 154
17216.18 166
17217.42 175
17218.66 162
17219.90 150
17221.14 155
17222.38 155
17223.62 167
17224.86 147
17226.10 175
17227.34 143
17228.58 167
17229.82 156
17231.06 153
17232.30 136
17233.54 157
17234.78 163
17236.02 164
17237.26 169
17238.50 169
17239.74 162
17240.98 148
17242.22 165
17243.46 163
17244.70 159
17245.94 159
17247.18 151
17248.42 169
17249.66 169
17250.90 149
17252.14 154
17253.39 166
17254.63 163
17255.87 159
17257.11 182
17258.35 155
17259.59 162
17260.83 159
17262.07 169
17263.31 152
17264.56 177
17265.80 160
17267.04 164
17268.28 170
17269.52 164
17270.76 171
17272.00 145
17273.25 167
17274.49 164
17275.73 162
17276.97 171
17278.21 136
17279.45 147
17280.70 154
17281.94 140
17283.18 174
17284.42 169
17285.66 164
17286.91 161
17288.15 157
17289.39 156
17290.63 152
17291.88 166
17293.12 145
17294.36 151
17295.60 163
17296.85 161
17298.09 169
17299.33 175
17300.57 170
17301.82 179
17303.06 154
17304.30 135
17305.54 171
17306.79 144
17308.03 149
17309.27 157
17310.52 160
17311.76 158
17313.00 156
17314.25 159
17315.49 146
17316.73 159
17317.97 145
17319.22 142
17320.46 152
17321.71 145
17322.95 150
17324.19 152
17325.44 158
17326.68 139
17327.92 147
17329.17 158
17330.41 151
17331.65 161
17332.90 136
17334.14 134
17335.39 154
17336.63 153
17337.87 147
17339.12 157
17340.36 170
17341.61 160
17342.85 139
17344.09 162
17345.34 148
17346.58 171
17347.83 157
17349.07 164
17350.32 172
17351.56 166
17352.80 154
17354.05 154
17355.29 155
17356.54 155
17357.78 151
17359.03 148
17360.27 159
17361.52 133
17362.76 159
17364.01 160
17365.25 158
17366.50 177
17367.74 172
17368.99 161
17370.23 173
17371.48 137
17372.72 162
17373.97 148
17375.21 149
17376.46 163
17377.70 152
17378.95 145
17380.19 162
17381.44 158
17382.69 180
17383.93 153
17385.18 147
17386.42 163
17387.67 164
17388.91 155
17390.16 159
17391.41 160
17392.65 147
17393.90 152
17395.14 161
17396.39 152
17397.64 146
17398.88 165
17400.13 170
17401.37 158
17402.62 133
17403.87 152
17405.11 160
17406.36 147
17407.61 145
17408.85 152
17410.10 153
17411.35 144
17412.59 159
17413.84 153
17415.09 163
17416.33 157
17417.58 172
17418.83 157
17420.07 150
17421.32 155
17422.57 167
17423.82 158
17425.06 137
17426.31 141
17427.56 168
17428.80 159
17430.05 157
17431.30 153
17432.55 154
17433.79 162
17435.04 138
17436.29 140
17437.54 153
17438.78 174
17440.03 155
17441.28 161
17442.53 156
17443.77 180
17445.02 173
17446.27 151
17447.52 159
17448.77 159
17450.01 174
17451.26 177
17452.51 168
17453.76 141
17455.01 155
17456.25 168
17457.50 179
17458.75 179
17460.00 167
17461.25 172
17462.50 157
17463.74 170
17464.99 157
17466.24 155
17467.49 170
17468.74 165
17469.99 170
17471.24 152
17472.49 167
17473.73 165
17474.98 173
17476.23 166
17477.48 147
17478.73 172
17479.98 171
17481.23 171
17482.48 170
17483.73 156
17484.98 156
17486.23 161
17487.47 162
17488.72 168
17489.97 162
17491.22 171
17492.47 156
17493.72 169
17494.97 154
17496.22 161
17497.47 156
17498.72 173
17499.97 165
17501.22 162
17502.47 152
17503.72 159
17504.97 160
17506.22 193
17507.47 179
17508.72 168
17509.97 145
17511.22 185
17512.47 182
17513.72 177
17514.97 174
17516.22 158
17517.47 161
17518.72 166
17519.97 154
17521.22 173
17522.47 174
17523.72 166
17524.98 167
17526.23 175
17527.48 176
17528.73 163
17529.98 188
17531.23 182
17532.48 190
17533.73 190
17534.98 173
17536.23 160
17537.48 164
17538.74 157
17539.99 170
17541.24 175
17542.49 175
17543.74 160
17544.99 181
17546.24 183
17547.50 166
17548.75 181
17550.00 186
17551.25 167
17552.50 176
17553.75 162
17555.01 174
17556.26 157
17557.51 164
17558.76 164
17560.01 175
17561.26 184
17562.52 189
17563.77 166
17565.02 150
17566.27 172
17567.53 171
17568.78 163
17570.03 153
17571.28 179
17572.53 168
17573.79 177
17575.04 168
17576.29 161
17577.54 165
17578.80 178
17580.05 171
17581.30 175
17582.56 162
17583.81 162
17585.06 183
17586.31 197
17587.57 179
17588.82 162
17590.07 170
17591.33 158
17592.58 163
17593.83 167
17595.08 177
17596.34 170
17597.59 161
17598.84 172
17600.10 166
17601.35 172
17602.61 155
17603.86 170
17605.11 168
17606.37 167
17607.62 160
17608.87 171
17610.13 179
17611.38 178
17612.63 159
17613.89 166
17615.14 181
17616.40 176
17617.65 187
17618.90 165
17620.16 173
17621.41 179
17622.67 165
17623.92 170
17625.17 164
17626.43 174
17627.68 155
17628.94 170
17630.19 171
17631.45 155
17632.70 188
17633.96 176
17635.21 155
17636.47 166
17637.72 161
17638.97 157
17640.23 153
17641.48 157
17642.74 169
17643.99 169
17645.25 161
17646.50 173
17647.76 171
17649.01 161
17650.27 166
17651.52 158
17652.78 166
17654.04 161
17655.29 167
17656.55 171
17657.80 156
17659.06 169
17660.31 162
17661.57 166
17662.82 166
17664.08 180
17665.33 170
17666.59 170
17667.85 165
17669.10 165
17670.36 163
17671.61 165
17672.87 188
17674.13 170
17675.38 182
17676.64 182
17677.89 174
17679.15 175
17680.41 158
17681.66 163
17682.92 183
17684.18 178
17685.43 160
17686.69 150
17687.95 167
17689.20 182
17690.46 171
17691.71 173
17692.97 172
17694.23 180
17695.49 184
17696.74 159
17698.00 166
17699.26 173
17700.51 187
17701.77 170
17703.03 184
17704.28 185
17705.54 188
17706.80 176
17708.06 170
17709.31 170
17710.57 159
17711.83 179
17713.08 186
17714.34 172
17715.60 172
17716.86 184
17718.11 196
17719.37 183
17720.63 186
17721.89 190
17723.15 182
17724.40 186
17725.66 166
17726.92 171
17728.18 160
17729.43 171
17730.69 161
17731.95 152
17733.21 165
17734.47 189
17735.73 186
17736.98 168
17738.24 171
17739.50 178
17740.76 193
17742.02 170
17743.28 171
17744.53 159
17745.79 173
17747.05 175
17748.31 165
17749.57 153
17750.83 162
17752.09 170
17753.34 161
17754.60 169
17755.86 162
17757.12 168
17758.38 180
17759.64 165
17760.90 174
17762.16 150
17763.42 175
17764.68 174
17765.94 158
17767.19 151
17768.45 161
17769.71 153
17770.97 152
17772.23 162
17773.49 160
17774.75 155
17776.01 158
17777.27 184
17778.53 182
17779.79 158
17781.05 152
17782.31 168
17783.57 160
17784.83 181
17786.09 157
17787.35 172
17788.61 142
17789.87 145
17791.13 153
17792.39 160
17793.65 154
17794.91 151
17796.17 162
17797.43 157
17798.69 149
17799.95 146
17801.21 158
17802.47 160
17803.73 175
17805.00 159
17806.26 158
17807.52 160
17808.78 178
17810.04 177
17811.30 150
17812.56 134
17813.82 143
17815.08 161
17816.34 164
17817.60 155
17818.87 161
17820.13 156
17821.39 166
17822.65 162
17823.91 162
17825.17 157
17826.43 152
17827.69 154
17828.96 137
17830.22 147
17831.48 154
17832.74 161
17834.00 160
17835.26 146
17836.53 170
17837.79 159
17839.05 160
17840.31 149
17841.57 171
17842.84 146
17844.10 155
17845.36 171
17846.62 145
17847.88 150
17849.15 143
17850.41 145
17851.67 157
17852.93 150
17854.20 148
17855.46 126
17856.72 161
17857.98 151
17859.25 139
17860.51 155
17861.77 149
17863.03 162
17864.30 165
17865.56 161
17866.82 142
17868.09 150
17869.35 156
17870.61 158
17871.87 154
17873.14 147
17874.40 151
17875.66 151
17876.93 144
17878.19 135
17879.45 143
17880.72 149
17881.98 175
17883.24 157
17884.51 150
17885.77 149
17887.03 172
17888.30 171
17889.56 155
17890.83 151
17892.09 151
17893.35 151
17894.62 154
17895.88 147
17897.14 159
17898.41 145
17899.67 160
17900.94 153
17902.20 144
17903.46 154
17904.73 147
17905.99 145
17907.26 156
17908.52 147
17909.79 166
17911.05 170
17912.32 163
17913.58 173
17914.84 148
17916.11 162
17917.37 146
17918.64 146
17919.90 152
17921.17 160
17922.43 153
17923.70 146
17924.96 157
17926.23 164
17927.49 162
17928.76 160
17930.02 153
17931.29 144
17932.55 164
17933.82 160
17935.08 128
17936.35 156
17937.61 168
17938.88 157
17940.14 165
17941.41 179
17942.68 150
17943.94 145
17945.21 156
17946.47 160
17947.74 158
17949.00 150
17950.27 150
17951.54 131
17952.80 155
17954.07 148
17955.33 156
17956.60 147
17957.87 157
17959.13 158
17960.40 146
17961.66 161
17962.93 173
17964.20 168
17965.46 150
17966.73 150
17968.00 170
17969.26 158
17970.53 162
17971.80 174
17973.06 157
17974.33 162
17975.60 168
17976.86 155
17978.13 163
17979.40 162
17980.66 162
17981.93 157
17983.20 159
17984.46 161
17985.73 160
17987.00 149
17988.26 171
17989.53 164
17990.80 163
17992.07 148
17993.33 143
17994.60 177
17995.87 158
17997.14 137
17998.40 148
17999.67 167
18000.94 176
18002.21 170
18003.47 161
18004.74 169
18006.01 167
18007.28 157
18008.55 158
18009.81 146
18011.08 161
18012.35 164
18013.62 169
18014.89 165
18016.15 159
18017.42 173
18018.69 169
18019.96 171
18021.23 165
18022.49 150
18023.76 164
18025.03 171
18026.30 154
18027.57 157
18028.84 187
18030.11 177
18031.37 175
18032.64 155
18033.91 175
18035.18 179
18036.45 172
18037.72 161
18038.99 175
18040.26 155
18041.53 174
18042.79 188
18044.06 162
18045.33 151
18046.60 154
18047.87 169
18049.14 180
18050.41 159
18051.68 164
18052.95 178
18054.22 184
18055.49 172
18056.76 164
18058.03 182
18059.30 157
18060.57 162
18061.84 158
18063.11 163
18064.38 157
18065.65 172
18066.92 161
18068.19 176
18069.46 152
18070.73 166
18072.00 155
18073.27 161
18074.54 181
18075.81 158
18077.08 154
18078.35 178
18079.62 146
18080.89 144
18082.16 155
18083.43 174
18084.70 168
18085.97 161
18087.24 161
18088.51 189
18089.78 152
18091.05 154
18092.32 153
18093.59 156
18094.87 162
18096.14 164
18097.41 156
18098.68 148
18099.95 163
18101.22 175
18102.49 164
18103.76 162
18105.03 171
18106.31 170
18107.58 166
18108.85 160
18110.12 144
18111.39 171
18112.66 165
18113.93 161
18115.21 152
18116.48 144
18117.75 171
18119.02 159
18120.29 171
18121.56 152
18122.84 171
18124.11 178
18125.38 166
18126.65 166
18127.92 162
18129.20 167
18130.47 162
18131.74 177
18133.01 158
18134.29 160
18135.56 168
18136.83 175
18138.10 186
18139.38 182
18140.65 170
18141.92 162
18143.19 177
18144.47 157
18145.74 194
18147.01 161
18148.28 173
18149.56 177
18150.83 177
18152.10 196
18153.38 168
18154.65 172
18155.92 165
18157.19 159
18158.47 167
18159.74 153
18161.01 160
18162.29 155
18163.56 168
18164.83 174
18166.11 170
18167.38 165
18168.65 158
18169.93 161
18171.20 147
18172.48 143
18173.75 173
18175.02 142
18176.30 148
18177.57 173
18178.84 172
18180.12 152
18181.39 154
18182.67 145
18183.94 159
18185.21 182
18186.49 176
18187.76 146
18189.04 127
18190.31 161
18191.59 164
18192.86 169
18194.13 154
18195.41 160
18196.68 161
18197.96 147
18199.23 162
18200.51 150
18201.78 163
18203.06 144
18204.33 137
18205.61 158
18206.88 154
18208.16 153
18209.43 152
18210.71 159
18211.98 164
18213.26 146
18214.53 140
18215.81 158
18217.08 145
18218.36 150
18219.63 161
18220.91 140
18222.18 143
18223.46 157
18224.73 162
18226.01 162
18227.28 162
18228.56 134
18229.84 163
18231.11 161
18232.39 163
18233.66 145
18234.94 150
18236.21 163
18237.49 153
18238.77 163
18240.04 150
18241.32 155
18242.59 147
18243.87 133
18245.15 142
18246.42 153
18247.70 172
18248.98 161
18250.25 140
18251.53 137
18252.81 158
18254.08 156
18255.36 147
18256.63 158
18257.91 151
18259.19 152
18260.46 152
18261.74 161
18263.02 136
18264.30 148
18265.57 156
18266.85 171
18268.13 152
18269.40 145
18270.68 139
18271.96 157
18273.23 167
18274.51 161
18275.79 148
18277.07 145
18278.34 147
18279.62 160
18280.90 173
18282.18 154
18283.45 164
18284.73 174
18286.01 139
18287.29 144
18288.56 151
18289.84 152
18291.12 156
18292.40 155
18293.68 154
18294.95 158
18296.23 167
18297.51 191
18298.79 147
18300.07 146
18301.34 151
18302.62 157
18303.90 165
18305.18 161
18306.46 159
18307.74 161
18309.01 163
18310.29 148
18311.57 165
18312.85 150
18314.13 156
18315.41 146
18316.69 156
18317.96 151
18319.24 154
18320.52 159
18321.80 172
18323.08 174
18324.36 164
18325.64 182
18326.92 161
18328.20 166
18329.47 150
18330.75 131
18332.03 165
18333.31 164
18334.59 162
18335.87 163
18337.15 158
18338.43 175
18339.71 163
18340.99 175
18342.27 178
18343.55 147
18344.83 160
18346.11 157
18347.39 148
18348.67 153
18349.95 164
18351.23 139
18352.51 160
18353.79 149
18355.07 170
18356.35 162
18357.63 161
18358.91 166
18360.19 165
18361.47 162
18362.75 148
18364.03 160
18365.31 147
18366.59 146
18367.87 151
18369.15 156
18370.43 173
18371.71 163
18372.99 163
18374.27 165
18375.55 168
18376.83 161
18378.12 156
18379.40 166
18380.68 141
18381.96 155
18383.24 151
18384.52 160
18385.80 165
18387.08 149
18388.36 176
18389.65 150
18390.93 146
18392.21 152
18393.49 185
18394.77 168
18396.05 146
18397.33 162
18398.62 177
18399.90 158
18401.18 155
18402.46 181
18403.74 154
18405.02 163
18406.31 144
18407.59 132
18408.87 138
18410.15 148
18411.43 155
18412.72 161
18414.00 146
18415.28 148
18416.56 167
18417.84 141
18419.13 151
18420.41 168
18421.69 179
18422.97 160
18424.26 160
18425.54 173
18426.82 157
18428.10 156
18429.39 145
18430.67 167
18431.95 181
18433.23 158
18434.52 164
18435.80 148
18437.08 152
18438.37 150
18439.65 167
18440.93 163
18442.22 160
18443.50 152
18444.78 150
18446.06 145
18447.35 153
18448.63 167
18449.91 154
18451.20 162
18452.48 162
18453.76 154
18455.05 170
18456.33 172
18457.62 167
18458.90 165
18460.18 175
18461.47 168
18462.75 177
18464.03 162
18465.32 157
18466.60 165
18467.89 153
18469.17 176
18470.45 154
18471.74 167
18473.02 165
18474.31 172
18475.59 172
18476.88 148
18478.16 154
18479.44 162
18480.73 184
18482.01 180
18483.30 175
18484.58 153
18485.87 155
18487.15 158
18488.44 177
18489.72 166
18491.01 178
18492.29 165
18493.58 179
18494.86 184
18496.15 159
18497.43 168
18498.72 171
18500.00 165
18501.29 171
18502.57 174
18503.86 176
18505.14 183
18506.43 159
18507.71 165
18509.00 181
18510.28 176
18511.57 171
18512.85 169
18514.14 146
18515.42 181
18516.71 154
18518.00 167
18519.28 165
18520.57 157
18521.85 186
18523.14 160
18524.43 145
18525.71 164
18527.00 168
18528.28 174
18529.57 168
18530.86 157
18532.14 151
18533.43 156
18534.71 156
18536.00 171
18537.29 168
18538.57 146
18539.86 173
18541.15 164
18542.43 162
18543.72 159
18545.01 177
18546.29 158
18547.58 159
18548.87 153
18550.15 146
18551.44 160
18552.73 152
18554.01 180
18555.30 164
18556.59 162
18557.88 164
18559.16 164
18560.45 152
18561.74 164
18563.02 166
18564.31 160
18565.60 158
18566.89 169
18568.17 154
18569.46 154
18570.75 169
18572.04 156
18573.32 155
18574.61 152
18575.90 147
18577.19 154
18578.48 159
18579.76 167
18581.05 166
18582.34 160
18583.63 163
18584.92 139
18586.20 158
18587.49 149
18588.78 144
18590.07 163
18591.36 181
18592.64 174
18593.93 158
18595.22 171
18596.51 162
18597.80 166
18599.09 159
18600.38 158
18601.66 160
18602.95 170
18604.24 169
18605.53 161
18606.82 161
18608.11 188
18609.40 178
18610.69 167
18611.98 146
18613.26 150
18614.55 153
18615.84 176
18617.13 169
18618.42 164
18619.71 144
18621.00 160
18622.29 179
18623.58 156
18624.87 147
18626.16 145
18627.45 157
18628.74 155
18630.03 177
18631.32 153
18632.61 153
18633.89 176
18635.18 156
18636.47 158
18637.76 166
18639.05 160
18640.34 157
18641.63 155
18642.92 165
18644.21 152
18645.50 160
18646.79 155
18648.09 152
18649.38 150
18650.67 153
18651.96 163
18653.25 164
18654.54 181
18655.83 155
18657.12 168
18658.41 146
18659.70 166
18660.99 155
18662.28 169
18663.57 159
18664.86 169
18666.15 162
18667.44 159
18668.74 159
18670.03 157
18671.32 153
18672.61 160
18673.90 139
18675.19 143
18676.48 161
18677.77 155
18679.06 134
18680.36 138
18681.65 144
18682.94 160
18684.23 165
18685.52 158
18686.81 135
18688.11 123
18689.40 157
18690.69 136
18691.98 162
18693.27 146
18694.56 149
18695.86 159
18697.15 166
18698.44 139
18699.73 143
18701.02 162
18702.32 155
18703.61 158
18704.90 159
18706.19 137
18707.48 152
18708.78 158
18710.07 154
18711.36 138
18712.65 146
18713.95 152
18715.24 156
18716.53 155
18717.83 161
18719.12 156
18720.41 148
18721.70 126
18723.00 157
18724.29 156
18725.58 138
18726.87 122
18728.17 149
18729.46 125
18730.75 142
18732.05 141
18733.34 140
18734.63 148
18735.93 168
18737.22 152
18738.51 148
18739.81 142
18741.10 141
18742.39 168
18743.69 148
18744.98 134
18746.27 158
18747.57 163
18748.86 138
18750.16 152
18751.45 138
18752.74 164
18754.04 162
18755.33 158
18756.63 131
18757.92 139
18759.21 144
18760.51 138
18761.80 149
18763.10 147
18764.39 149
18765.69 154
18766.98 140
18768.27 141
18769.57 142
18770.86 152
18772.16 134
18773.45 149
18774.75 145
18776.04 149
18777.34 145
18778.63 146
18779.93 144
18781.22 142
18782.52 144
18783.81 148
18785.11 143
18786.40 132
18787.70 139
18788.99 158
18790.29 167
18791.58 144
18792.88 144
18794.17 143
18795.47 125
18796.76 156
18798.06 149
18799.35 149
18800.65 132
18801.94 132
18803.24 162
18804.54 152
18805.83 144
18807.13 139
18808.42 140
18809.72 148
18811.01 142
18812.31 136
18813.61 152
18814.90 160
18816.20 150
18817.49 138
18818.79 153
18820.09 160
18821.38 145
18822.68 149
18823.98 156
18825.27 156
18826.57 147
18827.87 162
18829.16 152
18830.46 142
18831.75 150
18833.05 141
18834.35 141
18835.64 162
18836.94 140
18838.24 139
18839.54 134
18840.83 157
18842.13 149
18843.43 153
18844.72 152
18846.02 127
18847.32 139
18848.61 162
18849.91 167
18851.21 147
18852.51 160
18853.80 135
18855.10 148
18856.40 145
18857.70 143
18858.99 135
18860.29 145
18861.59 152
18862.89 128
18864.18 157
18865.48 146
18866.78 150
18868.08 138
18869.38 135
18870.67 146
18871.97 145
18873.27 144
18874.57 141
18875.87 137
18877.16 145
18878.46 129
18879.76 127
18881.06 150
18882.36 140
18883.66 152
18884.95 143
18886.25 156
18887.55 168
18888.85 165
18890.15 147
18891.45 142
18892.75 159
18894.04 155
18895.34 144
18896.64 125
18897.94 151
18899.24 145
18900.54 136
18901.84 149
18903.14 138
18904.44 133
18905.74 151
18907.03 151
18908.33 158
18909.63 146
18910.93 151
18912.23 147
18913.53 158
18914.83 138
18916.13 142
18917.43 151
18918.73 135
18920.03 147
18921.33 147
18922.63 169
18923.93 135
18925.23 162
18926.53 156
18927.83 138
18929.13 158
18930.43 138
18931.73 150
18933.03 145
18934.33 153
18935.63 154
18936.93 153
18938.23 130
18939.53 131
18940.83 151
18942.13 143
18943.43 143
18944.73 143
18946.03 153
18947.33 138
18948.63 141
18949.93 125
18951.23 119
18952.53 136
18953.84 135
18955.14 145
18956.44 130
18957.74 137
18959.04 126
18960.34 141
18961.64 140
18962.94 130
18964.24 154
18965.54 144
18966.85 145
18968.15 143
18969.45 138
18970.75 147
18972.05 131
18973.35 148
18974.65 166
18975.96 132
18977.26 152
18978.56 149
18979.86 131
18981.16 148
18982.46 152
18983.77 153
18985.07 149
18986.37 131
18987.67 131
18988.97 138
18990.28 129
18991.58 128
18992.88 145
18994.18 145
18995.49 150
18996.79 143
18998.09 146
18999.39 131
19000.69 155
19002.00 127
19003.30 140
19004.60 145
19005.90 159
19007.21 134
19008.51 140
19009.81 161
19011.12 142
19012.42 127
19013.72 152
19015.02 142
19016.33 147
19017.63 153
19018.93 142
19020.24 161
19021.54 147
19022.84 123
19024.15 147
19025.45 129
19026.75 148
19028.06 137
19029.36 140
19030.66 141
19031.97 144
19033.27 142
19034.57 138
19035.88 144
19037.18 134
19038.48 139
19039.79 154
19041.09 139
19042.40 143
19043.70 144
19045.00 135
19046.31 141
19047.61 155
19048.92 136
19050.22 142
19051.52 148
19052.83 144
19054.13 146
19055.44 138
19056.74 152
19058.05 140
19059.35 150
19060.65 151
19061.96 151
19063.26 145
19064.57 127
19065.87 152
19067.18 144
19068.48 158
19069.79 144
19071.09 143
19072.40 152
19073.70 133
19075.01 148
19076.31 140
19077.62 147
19078.92 156
19080.23 153
19081.53 137
19082.84 142
19084.14 135
19085.45 128
19086.75 160
19088.06 148
19089.36 140
19090.67 136
19091.98 142
19093.28 146
19094.59 128
19095.89 155
19097.20 128
19098.50 142
19099.81 141
19101.12 122
19102.42 139
19103.73 151
19105.03 134
19106.34 141
19107.65 132
19108.95 146
19110.26 146
19111.56 149
19112.87 151
19114.18 125
19115.48 143
19116.79 144
19118.10 152
19119.40 162
19120.71 142
19122.02 145
19123.32 141
19124.63 145
19125.94 154
19127.24 132
19128.55 131
19129.86 144
19131.16 147
19132.47 138
19133.78 145
19135.08 165
19136.39 159
19137.70 158
19139.01 147
19140.31 137
19141.62 158
19142.93 139
19144.23 131
19145.54 143
19146.85 138
19148.16 137
19149.46 144
19150.77 154
19152.08 146
19153.39 145
19154.69 140
19156.00 125
19157.31 150
19158.62 143
19159.93 147
19161.23 167
19162.54 127
19163.85 133
19165.16 142
19166.47 141
19167.77 143
19169.08 140
19170.39 155
19171.70 143
19173.01 145
19174.32 141
19175.62 136
19176.93 145
19178.24 162
19179.55 152
19180.86 161
19182.17 153
19183.48 157
19184.78 147
19186.09 141
19187.40 140
19188.71 134
19190.02 119
19191.33 129
19192.64 126
19193.95 146
19195.26 130
19196.56 133
19197.87 144
19199.18 131
19200.49 153
19201.80 156
19203.11 132
19204.42 142
19205.73 152
19207.04 132
19208.35 144
19209.66 134
19210.97 154
19212.28 159
19213.59 162
19214.90 139
19216.21 139
19217.52 149
19218.83 154
19220.14 135
19221.45 133
19222.76 143
19224.07 137
19225.38 161
19226.69 142
19228.00 122
19229.31 133
19230.62 132
19231.93 153
19233.24 150
19234.55 123
19235.86 119
19237.17 135
19238.48 156
19239.79 134
19241.10 148
19242.41 152
19243.72 144
19245.03 152
19246.35 131
19247.66 145
19248.97 157
19250.28 135
19251.59 144
19252.90 146
19254.21 139
19255.52 137
19256.83 136
19258.14 135
19259.46 139
19260.77 138
19262.08 147
19263.39 129
19264.70 128
19266.01 132
19267.32 139
19268.64 136
19269.95 139
19271.26 124
19272.57 129
19273.88 127
19275.20 140
19276.51 143
19277.82 153
19279.13 142
19280.44 139
19281.75 137
19283.07 138
19284.38 138
19285.69 139
19287.00 129
19288.32 154
19289.63 141
19290.94 147
19292.25 148
19293.57 154
19294.88 139
19296.19 136
19297.50 120
19298.82 145
19300.13 152
19301.44 138
19302.75 134
19304.07 145
19305.38 117
19306.69 132
19308.01 132
19309.32 134
19310.63 110
19311.94 146
19313.26 139
19314.57 141
19315.88 130
19317.20 122
19318.51 132
19319.82 124
19321.14 138
19322.45 130
19323.76 141
19325.08 136
19326.39 137
19327.70 145
19329.02 132
19330.33 119
19331.65 138
19332.96 128
19334.27 123
19335.59 132
19336.90 113
19338.22 157
19339.53 151
19340.84 132
19342.16 134
19343.47 135
19344.79 128
19346.10 143
19347.41 110
19348.73 151
19350.04 140
19351.36 147
19352.67 127
19353.99 140
19355.30 146
19356.62 124
19357.93 129
19359.25 129
19360.56 131
19361.87 137
19363.19 140
19364.50 117
19365.82 134
19367.13 138
19368.45 139
19369.76 147
19371.08 147
19372.39 131
19373.71 137
19375.02 149
19376.34 129
19377.66 119
19378.97 129
19380.29 122
19381.60 135
19382.92 143
19384.23 132
19385.55 121
19386.86 134
19388.18 137
19389.50 137
19390.81 125
19392.13 150
19393.44 140
19394.76 139
19396.07 136
19397.39 144
19398.71 136
19400.02 134
19401.34 155
19402.65 142
19403.97 133
19405.29 128
19406.60 145
19407.92 132
19409.24 134
19410.55 134
19411.87 127
19413.19 123
19414.50 143
19415.82 136
19417.14 132
19418.45 141
19419.77 143
19421.09 129
19422.40 144
19423.72 123
19425.04 146
19426.35 144
19427.67 144
19428.99 133
19430.30 132
19431.62 135
19432.94 164
19434.26 151
19435.57 132
19436.89 143
19438.21 141
19439.53 161
19440.84 135
19442.16 122
19443.48 141
19444.80 140
19446.11 159
19447.43 125
19448.75 122
19450.07 128
19451.38 123
19452.70 144
19454.02 142
19455.34 138
19456.66 149
19457.97 159
19459.29 132
19460.61 128
19461.93 128
19463.25 136
19464.57 155
19465.88 135
19467.20 149
19468.52 125
19469.84 131
19471.16 136
19472.48 137
19473.79 127
19475.11 152
19476.43 142
19477.75 133
19479.07 133
19480.39 151
19481.71 139
19483.03 128
19484.34 124
19485.66 129
19486.98 143
19488.30 136
19489.62 132
19490.94 128
19492.26 134
19493.58 111
19494.90 121
19496.22 123
19497.54 124
19498.86 142
19500.18 138
19501.50 131
19502.81 129
19504.13 123
19505.45 139
19506.77 139
19508.09 136
19509.41 152
19510.73 125
19512.05 148
19513.37 129
19514.69 122
19516.01 143
19517.33 130
19518.65 135
19519.97 132
19521.29 133
19522.61 129
19523.93 132
19525.25 155
19526.57 132
19527.89 122
19529.22 150
19530.54 132
19531.86 121
19533.18 144
19534.50 154
19535.82 132
19537.14 116
19538.46 124
19539.78 122
19541.10 151
19542.42 125
19543.74 140
19545.06 122
19546.39 132
19547.71 142
19549.03 130
19550.35 130
19551.67 114
19552.99 128
19554.31 145
19555.63 132
19556.96 121
19558.28 137
19559.60 133
19560.92 140
19562.24 116
19563.56 112
19564.88 142
19566.21 162
19567.53 146
19568.85 141
19570.17 144
19571.49 135
19572.82 129
19574.14 136
19575.46 123
19576.78 148
19578.10 123
19579.43 127
19580.75 122
19582.07 122
19583.39 148
19584.72 131
19586.04 142
19587.36 145
19588.68 133
19590.01 136
19591.33 131
19592.65 136
19593.97 127
19595.30 127
19596.62 125
19597.94 138
19599.26 148
19600.59 152
19601.91 148
19603.23 137
19604.56 128
19605.88 144
19607.20 129
19608.53 137
19609.85 136
19611.17 125
19612.49 157
19613.82 146
19615.14 148
19616.47 117
19617.79 157
19619.11 131
19620.44 137
19621.76 132
19623.08 152
19624.41 135
19625.73 132
19627.05 109
19628.38 121
19629.70 127
19631.03 129
19632.35 143
19633.67 129
19635.00 137
19636.32 135
19637.65 123
19638.97 155
19640.29 119
19641.62 145
19642.94 144
19644.27 136
19645.59 138
19646.92 120
19648.24 129
19649.57 144
19650.89 141
19652.21 124
19653.54 130
19654.86 133
19656.19 125
19657.51 140
19658.84 126
19660.16 140
19661.49 136
19662.81 139
19664.14 143
19665.46 136
19666.79 145
19668.11 126
19669.44 133
19670.76 122
19672.09 135
19673.41 138
19674.74 127
19676.07 121
19677.39 142
19678.72 148
19680.04 126
19681.37 141
19682.69 147
19684.02 134
19685.34 158
19686.67 141
19688.00 133
19689.32 128
19690.65 140
19691.97 142
19693.30 155
19694.63 136
19695.95 135
19697.28 138
19698.60 134
19699.93 132
19701.26 140
19702.58 142
19703.91 144
19705.24 145
19706.56 125
19707.89 119
19709.22 137
19710.54 120
19711.87 130
19713.20 129
19714.52 117
19715.85 136
19717.18 134
19718.50 142
19719.83 134
19721.16 140
19722.48 146
19723.81 127
19725.14 135
19726.47 133
19727.79 125
19729.12 143
19730.45 131
19731.77 148
19733.10 125
19734.43 144
19735.76 134
19737.08 149
19738.41 137
19739.74 131
19741.07 131
19742.39 142
19743.72 119
19745.05 133
19746.38 122
19747.71 126
19749.03 135
19750.36 152
19751.69 122
19753.02 140
19754.35 144
19755.67 146
19757.00 128
19758.33 135
19759.66 140
19760.99 143
19762.31 131
19763.64 124
19764.97 134
19766.30 121
19767.63 127
19768.96 137
19770.29 128
19771.61 135
19772.94 127
19774.27 144
19775.60 150
19776.93 121
19778.26 147
19779.59 135
19780.92 135
19782.25 128
19783.57 115
19784.90 132
19786.23 141
19787.56 128
19788.89 127
19790.22 140
19791.55 124
19792.88 139
19794.21 135
19795.54 129
19796.87 131
19798.20 116
19799.53 137
19800.86 128
19802.19 153
19803.52 136
19804.85 131
19806.18 134
19807.50 131
19808.83 120
19810.16 119
19811.49 125
19812.82 129
19814.15 137
19815.49 140
19816.82 131
19818.15 135
19819.48 121
19820.81 133
19822.14 133
19823.47 134
19824.80 128
19826.13 131
19827.46 149
19828.79 131
19830.12 129
19831.45 136
19832.78 141
19834.11 137
19835.44 128
19836.77 122
19838.10 132
19839.44 109
19840.77 123
19842.10 130
19843.43 127
19844.76 122
19846.09 154
19847.42 133
19848.75 148
19850.08 126
19851.42 137
19852.75 137
19854.08 128
19855.41 140
19856.74 149
19858.07 138
19859.40 136
19860.74 121
19862.07 148
19863.40 132
19864.73 138
19866.06 135
19867.40 150
19868.73 137
19870.06 132
19871.39 122
19872.72 110
19874.06 117
19875.39 129
19876.72 133
19878.05 128
19879.38 136
19880.72 137
19882.05 157
19883.38 139
19884.71 114
19886.05 126
19887.38 143
19888.71 143
19890.04 122
19891.38 128
19892.71 129
19894.04 135
19895.38 120
19896.71 136
19898.04 129
19899.37 132
19900.71 144
19902.04 138
19903.37 127
19904.71 130
19906.04 157
19907.37 144
19908.71 130
19910.04 125
19911.37 130
19912.71 139
19914.04 132
19915.37 134
19916.71 133
19918.04 136
19919.37 135
19920.71 119
19922.04 137
19923.37 127
19924.71 131
19926.04 152
19927.38 124
19928.71 132
19930.04 139
19931.38 136
19932.71 124
19934.05 126
19935.38 150
19936.71 137
19938.05 132
19939.38 128
19940.72 132
19942.05 130
19943.39 143
19944.72 130
19946.06 146
19947.39 157
19948.72 140
19950.06 136
19951.39 128
19952.73 131
19954.06 141
19955.40 130
19956.73 131
19958.07 149
19959.40 129
19960.74 138
19962.07 139
19963.41 143
19964.74 137
19966.08 148
19967.41 144
19968.75 135
19970.08 136
19971.42 130
19972.76 138
19974.09 134
19975.43 145
19976.76 133
19978.10 147
19979.43 140
19980.77 149
19982.10 152
19983.44 142
19984.78 135
19986.11 141
19987.45 163
19988.78 144
19990.12 148
19991.46 141
19992.79 125
19994.13 131
19995.46 148
19996.80 129
19998.14 149
19999.47 124
20000.81 153
20002.15 130
20003.48 128
20004.82 132
20006.16 139
20007.49 143
20008.83 153
20010.17 148
20011.50 140
20012.84 129
20014.18 122
20015.51 161
20016.85 142
20018.19 134
20019.52 137
20020.86 131
20022.20 154
20023.53 135
20024.87 133
20026.21 128
20027.55 150
20028.88 139
20030.22 121
20031.56 130
20032.90 133
20034.23 169
20035.57 142
20036.91 132
20038.25 136
20039.58 125
20040.92 145
20042.26 117
20043.60 127
20044.93 133
20046.27 139
20047.61 124
20048.95 139
20050.29 123
20051.62 163
20052.96 136
20054.30 121
20055.64 141
20056.98 113
20058.32 151
20059.65 148
20060.99 142
20062.33 135
20063.67 149
20065.01 125
20066.35 143
20067.68 127
20069.02 127
20070.36 132
20071.70 149
20073.04 136
20074.38 140
20075.72 145
20077.06 131
20078.40 131
20079.73 131
20081.07 137
20082.41 137
20083.75 123
20085.09 128
20086.43 159
20087.77 145
20089.11 126
20090.45 136
20091.79 149
20093.13 122
20094.47 128
20095.81 134
20097.15 132
20098.48 135
20099.82 153
20101.16 133
20102.50 121
20103.84 125
20105.18 144
20106.52 126
20107.86 123
20109.20 118
20110.54 134
20111.88 162
20113.22 133
20114.56 124
20115.90 143
20117.24 132
20118.58 132
20119.93 126
20121.27 129
20122.61 133
20123.95 139
20125.29 142
20126.63 132
20127.97 127
20129.31 155
20130.65 136
20131.99 159
20133.33 144
20134.67 132
20136.01 147
20137.35 140
20138.69 144
