# Supplementary material for: MALDI-TOF MS typing enables the classification of brewing yeasts of the genus Saccharomyces to major beer styles
Source: PLoS One. 2017 Aug 9;12(8):e0181694. doi: 10.1371/journal.pone.0181694 (PMC5549903; doi:10.1371/journal.pone.0181694)
Supplement: S7 File — The directory includes 90 raw files and was zipped to “.zip”; the folder has three strains with 30 spectra per strain; S1 Text explains the raw files with an example and Table 1 represents the yeast strains used within the experiment. (ZIP) [file pone.0181694.s010.zip › 19-21/30280-128-Lag-Lag-Lag-YPG-18h-E-E_2016-09-20_2_0_C5_1.dat]

1999.90 1741
2000.32 1871
2000.75 1805
2001.17 1811
2001.59 1790
2002.01 1738
2002.43 1683
2002.86 1724
2003.28 1663
2003.70 1560
2004.12 1654
2004.54 1557
2004.97 1553
2005.39 1572
2005.81 1511
2006.23 1471
2006.66 1477
2007.08 1482
2007.50 1478
2007.92 1513
2008.35 1543
2008.77 1520
2009.19 1561
2009.61 1593
2010.04 1619
2010.46 1565
2010.88 1643
2011.31 1634
2011.73 1533
2012.15 1446
2012.57 1549
2013.00 1561
2013.42 1568
2013.84 1606
2014.27 1582
2014.69 1542
2015.11 1617
2015.54 1612
2015.96 1625
2016.38 1644
2016.81 1739
2017.23 1783
2017.65 1777
2018.08 1808
2018.50 1840
2018.93 1798
2019.35 1773
2019.77 1747
2020.20 1772
2020.62 1645
2021.04 1633
2021.47 1616
2021.89 1617
2022.32 1594
2022.74 1682
2023.17 1658
2023.59 1637
2024.01 1582
2024.44 1519
2024.86 1526
2025.29 1570
2025.71 1576
2026.14 1567
2026.56 1511
2026.98 1534
2027.41 1502
2027.83 1544
2028.26 1523
2028.68 1510
2029.11 1490
2029.53 1478
2029.96 1524
2030.38 1612
2030.81 1486
2031.23 1474
2031.66 1496
2032.08 1484
2032.51 1511
2032.93 1509
2033.36 1491
2033.78 1523
2034.21 1563
2034.63 1505
2035.06 1472
2035.49 1540
2035.91 1537
2036.34 1535
2036.76 1495
2037.19 1525
2037.61 1511
2038.04 1509
2038.47 1523
2038.89 1545
2039.32 1562
2039.74 1492
2040.17 1582
2040.59 1574
2041.02 1633
2041.45 1572
2041.87 1558
2042.30 1478
2042.73 1497
2043.15 1508
2043.58 1518
2044.00 1533
2044.43 1559
2044.86 1607
2045.28 1583
2045.71 1613
2046.14 1548
2046.56 1513
2046.99 1568
2047.42 1577
2047.84 1561
2048.27 1532
2048.70 1545
2049.12 1531
2049.55 1492
2049.98 1451
2050.40 1503
2050.83 1543
2051.26 1491
2051.69 1502
2052.11 1491
2052.54 1478
2052.97 1506
2053.40 1512
2053.82 1506
2054.25 1504
2054.68 1554
2055.10 1526
2055.53 1673
2055.96 1759
2056.39 1637
2056.82 1765
2057.24 1850
2057.67 1812
2058.10 1869
2058.53 1854
2058.95 1818
2059.38 1778
2059.81 1702
2060.24 1677
2060.67 1653
2061.09 1636
2061.52 1609
2061.95 1576
2062.38 1611
2062.81 1594
2063.24 1568
2063.66 1628
2064.09 1657
2064.52 1748
2064.95 1759
2065.38 1869
2065.81 1889
2066.24 1928
2066.66 1994
2067.09 2005
2067.52 1968
2067.95 1942
2068.38 1851
2068.81 1763
2069.24 1671
2069.67 1602
2070.10 1589
2070.52 1613
2070.95 1530
2071.38 1461
2071.81 1531
2072.24 1546
2072.67 1503
2073.10 1509
2073.53 1528
2073.96 1507
2074.39 1570
2074.82 1644
2075.25 1615
2075.68 1610
2076.11 1663
2076.54 1538
2076.97 1516
2077.40 1599
2077.83 1655
2078.26 1606
2078.69 1549
2079.12 1627
2079.55 1582
2079.98 1625
2080.41 1626
2080.84 1615
2081.27 1634
2081.70 1602
2082.13 1589
2082.56 1623
2082.99 1613
2083.42 1537
2083.85 1571
2084.28 1571
2084.71 1621
2085.14 1615
2085.57 1525
2086.00 1524
2086.43 1543
2086.86 1516
2087.29 1502
2087.73 1515
2088.16 1524
2088.59 1476
2089.02 1537
2089.45 1541
2089.88 1450
2090.31 1483
2090.74 1486
2091.17 1518
2091.61 1550
2092.04 1567
2092.47 1522
2092.90 1557
2093.33 1564
2093.76 1532
2094.19 1522
2094.63 1498
2095.06 1430
2095.49 1442
2095.92 1479
2096.35 1469
2096.78 1499
2097.22 1479
2097.65 1482
2098.08 1521
2098.51 1477
2098.94 1399
2099.38 1416
2099.81 1402
2100.24 1458
2100.67 1528
2101.11 1458
2101.54 1504
2101.97 1465
2102.40 1512
2102.83 1515
2103.27 1504
2103.70 1487
2104.13 1478
2104.56 1482
2105.00 1490
2105.43 1618
2105.86 1620
2106.30 1523
2106.73 1560
2107.16 1529
2107.59 1514
2108.03 1516
2108.46 1533
2108.89 1538
2109.33 1521
2109.76 1495
2110.19 1503
2110.63 1526
2111.06 1475
2111.49 1479
2111.93 1482
2112.36 1484
2112.79 1481
2113.23 1419
2113.66 1445
2114.09 1481
2114.53 1438
2114.96 1395
2115.40 1427
2115.83 1408
2116.26 1350
2116.70 1419
2117.13 1352
2117.56 1380
2118.00 1384
2118.43 1337
2118.87 1394
2119.30 1418
2119.73 1452
2120.17 1460
2120.60 1449
2121.04 1465
2121.47 1445
2121.91 1586
2122.34 1511
2122.78 1512
2123.21 1532
2123.64 1518
2124.08 1485
2124.51 1448
2124.95 1506
2125.38 1503
2125.82 1495
2126.25 1487
2126.69 1550
2127.12 1505
2127.56 1588
2127.99 1623
2128.43 1554
2128.86 1518
2129.30 1496
2129.73 1653
2130.17 1699
2130.60 1629
2131.04 1663
2131.47 1632
2131.91 1678
2132.35 1634
2132.78 1580
2133.22 1577
2133.65 1517
2134.09 1583
2134.52 1566
2134.96 1520
2135.40 1615
2135.83 1614
2136.27 1632
2136.70 1613
2137.14 1622
2137.57 1662
2138.01 1557
2138.45 1503
2138.88 1521
2139.32 1535
2139.76 1474
2140.19 1479
2140.63 1464
2141.06 1477
2141.50 1472
2141.94 1456
2142.37 1575
2142.81 1542
2143.25 1540
2143.68 1409
2144.12 1464
2144.56 1500
2144.99 1484
2145.43 1433
2145.87 1459
2146.30 1473
2146.74 1488
2147.18 1457
2147.62 1464
2148.05 1578
2148.49 1529
2148.93 1572
2149.36 1630
2149.80 1616
2150.24 1667
2150.68 1727
2151.11 1777
2151.55 1717
2151.99 1699
2152.43 1787
2152.86 1758
2153.30 1694
2153.74 1643
2154.18 1573
2154.61 1626
2155.05 1573
2155.49 1537
2155.93 1548
2156.37 1602
2156.80 1589
2157.24 1617
2157.68 1562
2158.12 1533
2158.56 1604
2158.99 1614
2159.43 1610
2159.87 1584
2160.31 1561
2160.75 1511
2161.19 1479
2161.62 1563
2162.06 1543
2162.50 1531
2162.94 1557
2163.38 1631
2163.82 1605
2164.26 1567
2164.69 1606
2165.13 1699
2165.57 1812
2166.01 1743
2166.45 1789
2166.89 1825
2167.33 1742
2167.77 1787
2168.21 1732
2168.65 1761
2169.08 1741
2169.52 1734
2169.96 1718
2170.40 1655
2170.84 1668
2171.28 1751
2171.72 1739
2172.16 1734
2172.60 1744
2173.04 1656
2173.48 1645
2173.92 1687
2174.36 1721
2174.80 1655
2175.24 1659
2175.68 1705
2176.12 1712
2176.56 1724
2177.00 1814
2177.44 1814
2177.88 1711
2178.32 1711
2178.76 1696
2179.20 1715
2179.64 1710
2180.08 1713
2180.52 1699
2180.96 1745
2181.40 1677
2181.84 1651
2182.28 1652
2182.72 1622
2183.16 1672
2183.60 1653
2184.04 1594
2184.48 1577
2184.93 1587
2185.37 1543
2185.81 1564
2186.25 1559
2186.69 1576
2187.13 1547
2187.57 1594
2188.01 1588
2188.45 1595
2188.89 1615
2189.34 1612
2189.78 1615
2190.22 1643
2190.66 1690
2191.10 1630
2191.54 1585
2191.98 1599
2192.43 1654
2192.87 1599
2193.31 1682
2193.75 1732
2194.19 1747
2194.63 1798
2195.08 1888
2195.52 1871
2195.96 1841
2196.40 1951
2196.84 1843
2197.29 1852
2197.73 1842
2198.17 1823
2198.61 1759
2199.06 1740
2199.50 1708
2199.94 1648
2200.38 1584
2200.82 1612
2201.27 1606
2201.71 1648
2202.15 1612
2202.59 1615
2203.04 1580
2203.48 1594
2203.92 1581
2204.37 1663
2204.81 1692
2205.25 1613
2205.69 1666
2206.14 1738
2206.58 1721
2207.02 1651
2207.47 1751
2207.91 1670
2208.35 1754
2208.80 1788
2209.24 1712
2209.68 1784
2210.13 1727
2210.57 1605
2211.01 1688
2211.46 1757
2211.90 1773
2212.34 1818
2212.79 1794
2213.23 1815
2213.67 1840
2214.12 1717
2214.56 1679
2215.01 1742
2215.45 1691
2215.89 1619
2216.34 1608
2216.78 1614
2217.23 1593
2217.67 1585
2218.11 1610
2218.56 1592
2219.00 1563
2219.45 1599
2219.89 1546
2220.34 1544
2220.78 1626
2221.22 1588
2221.67 1715
2222.11 1630
2222.56 1631
2223.00 1704
2223.45 1656
2223.89 1690
2224.34 1756
2224.78 1730
2225.23 1754
2225.67 1770
2226.12 1816
2226.56 1851
2227.01 1896
2227.45 1911
2227.90 1863
2228.34 1854
2228.79 1886
2229.23 1896
2229.68 2012
2230.12 1955
2230.57 2105
2231.01 2031
2231.46 1930
2231.90 1982
2232.35 1980
2232.80 2032
2233.24 2043
2233.69 1986
2234.13 2022
2234.58 1904
2235.02 1916
2235.47 1887
2235.92 1854
2236.36 1829
2236.81 1789
2237.25 1780
2237.70 1787
2238.15 1718
2238.59 1706
2239.04 1776
2239.49 1694
2239.93 1646
2240.38 1667
2240.82 1686
2241.27 1708
2241.72 1737
2242.16 1748
2242.61 1693
2243.06 1631
2243.50 1566
2243.95 1591
2244.40 1629
2244.84 1619
2245.29 1542
2245.74 1552
2246.19 1583
2246.63 1604
2247.08 1584
2247.53 1493
2247.97 1536
2248.42 1561
2248.87 1661
2249.32 1637
2249.76 1580
2250.21 1586
2250.66 1582
2251.10 1617
2251.55 1669
2252.00 1664
2252.45 1718
2252.89 1807
2253.34 1850
2253.79 1837
2254.24 1790
2254.69 1828
2255.13 1841
2255.58 1845
2256.03 1889
2256.48 1865
2256.93 1775
2257.37 1757
2257.82 1783
2258.27 1719
2258.72 1724
2259.17 1716
2259.61 1748
2260.06 1653
2260.51 1720
2260.96 1797
2261.41 1871
2261.86 1823
2262.31 1916
2262.75 1888
2263.20 1821
2263.65 1766
2264.10 1839
2264.55 1806
2265.00 1814
2265.45 1734
2265.90 1668
2266.34 1585
2266.79 1630
2267.24 1631
2267.69 1692
2268.14 1607
2268.59 1690
2269.04 1821
2269.49 1685
2269.94 1753
2270.39 1836
2270.84 1971
2271.29 2008
2271.74 1923
2272.18 1919
2272.63 1906
2273.08 1981
2273.53 1955
2273.98 2029
2274.43 2055
2274.88 2130
2275.33 2252
2275.78 2278
2276.23 2348
2276.68 2413
2277.13 2512
2277.58 2447
2278.03 2344
2278.48 2351
2278.93 2247
2279.38 2149
2279.83 2053
2280.28 2005
2280.73 1956
2281.19 1903
2281.64 1796
2282.09 1815
2282.54 1754
2282.99 1746
2283.44 1732
2283.89 1694
2284.34 1644
2284.79 1657
2285.24 1654
2285.69 1707
2286.14 1681
2286.59 1573
2287.04 1626
2287.50 1704
2287.95 1689
2288.40 1837
2288.85 1881
2289.30 1876
2289.75 1972
2290.20 2007
2290.65 2084
2291.11 2278
2291.56 2267
2292.01 2282
2292.46 2261
2292.91 2372
2293.36 2288
2293.82 2063
2294.27 2088
2294.72 2061
2295.17 1955
2295.62 1866
2296.07 1857
2296.53 1931
2296.98 1818
2297.43 1795
2297.88 1828
2298.33 1764
2298.79 1726
2299.24 1745
2299.69 1684
2300.14 1721
2300.60 1705
2301.05 1667
2301.50 1601
2301.95 1600
2302.41 1583
2302.86 1613
2303.31 1560
2303.76 1529
2304.22 1597
2304.67 1580
2305.12 1570
2305.57 1570
2306.03 1604
2306.48 1572
2306.93 1592
2307.39 1655
2307.84 1712
2308.29 1723
2308.75 1734
2309.20 1831
2309.65 1764
2310.11 1794
2310.56 1750
2311.01 1857
2311.47 1826
2311.92 1842
2312.37 1824
2312.83 1800
2313.28 1789
2313.73 1810
2314.19 1772
2314.64 1757
2315.09 1743
2315.55 1751
2316.00 1768
2316.46 1774
2316.91 1770
2317.36 1763
2317.82 1758
2318.27 1768
2318.73 1799
2319.18 1815
2319.63 1833
2320.09 1854
2320.54 1886
2321.00 1895
2321.45 1795
2321.91 1773
2322.36 1837
2322.82 1824
2323.27 1855
2323.72 1853
2324.18 1831
2324.63 2001
2325.09 2082
2325.54 2153
2326.00 2271
2326.45 2309
2326.91 2263
2327.36 2210
2327.82 2248
2328.27 2095
2328.73 1889
2329.18 1865
2329.64 1843
2330.09 1830
2330.55 1732
2331.00 1726
2331.46 1666
2331.92 1659
2332.37 1663
2332.83 1721
2333.28 1750
2333.74 1641
2334.19 1641
2334.65 1665
2335.10 1642
2335.56 1652
2336.02 1670
2336.47 1592
2336.93 1603
2337.38 1644
2337.84 1592
2338.30 1637
2338.75 1605
2339.21 1604
2339.66 1682
2340.12 1619
2340.58 1559
2341.03 1553
2341.49 1654
2341.95 1610
2342.40 1626
2342.86 1591
2343.32 1624
2343.77 1615
2344.23 1580
2344.68 1628
2345.14 1691
2345.60 1723
2346.06 1738
2346.51 1744
2346.97 1745
2347.43 1783
2347.88 1781
2348.34 1835
2348.80 1750
2349.25 1778
2349.71 1763
2350.17 1814
2350.63 1825
2351.08 1722
2351.54 1697
2352.00 1685
2352.46 1674
2352.91 1634
2353.37 1640
2353.83 1639
2354.29 1585
2354.74 1643
2355.20 1628
2355.66 1574
2356.12 1534
2356.57 1604
2357.03 1696
2357.49 1653
2357.95 1674
2358.41 1709
2358.86 1821
2359.32 1792
2359.78 1906
2360.24 1923
2360.70 1993
2361.15 2092
2361.61 2160
2362.07 2136
2362.53 2183
2362.99 2082
2363.45 2043
2363.91 2113
2364.36 1996
2364.82 1931
2365.28 1991
2365.74 1890
2366.20 1839
2366.66 1866
2367.12 1909
2367.57 1796
2368.03 1776
2368.49 1790
2368.95 1766
2369.41 1721
2369.87 1666
2370.33 1733
2370.79 1703
2371.25 1611
2371.71 1600
2372.17 1586
2372.63 1647
2373.09 1615
2373.54 1634
2374.00 1678
2374.46 1708
2374.92 1769
2375.38 1906
2375.84 1764
2376.30 1845
2376.76 1852
2377.22 1800
2377.68 1842
2378.14 1930
2378.60 1800
2379.06 1770
2379.52 1762
2379.98 1788
2380.44 1716
2380.90 1775
2381.36 1815
2381.82 1745
2382.28 1729
2382.74 1679
2383.20 1759
2383.66 1721
2384.12 1710
2384.59 1664
2385.05 1688
2385.51 1647
2385.97 1674
2386.43 1652
2386.89 1707
2387.35 1657
2387.81 1725
2388.27 1722
2388.73 1647
2389.19 1752
2389.65 1766
2390.12 1877
2390.58 1775
2391.04 1794
2391.50 1921
2391.96 1909
2392.42 1878
2392.88 1850
2393.34 1847
2393.81 1740
2394.27 1780
2394.73 1785
2395.19 1704
2395.65 1752
2396.11 1821
2396.57 1728
2397.04 1776
2397.50 1884
2397.96 1992
2398.42 1917
2398.88 1931
2399.35 1934
2399.81 1977
2400.27 1948
2400.73 1943
2401.19 1838
2401.66 1804
2402.12 1829
2402.58 1774
2403.04 1679
2403.51 1602
2403.97 1704
2404.43 1628
2404.89 1651
2405.36 1536
2405.82 1542
2406.28 1672
2406.74 1591
2407.21 1651
2407.67 1650
2408.13 1630
2408.59 1564
2409.06 1595
2409.52 1459
2409.98 1534
2410.45 1561
2410.91 1573
2411.37 1629
2411.84 1587
2412.30 1552
2412.76 1528
2413.23 1553
2413.69 1560
2414.15 1537
2414.62 1589
2415.08 1585
2415.54 1615
2416.01 1634
2416.47 1650
2416.93 1619
2417.40 1684
2417.86 1663
2418.32 1709
2418.79 1696
2419.25 1754
2419.72 1799
2420.18 1742
2420.64 1715
2421.11 1685
2421.57 1676
2422.04 1754
2422.50 1731
2422.96 1720
2423.43 1746
2423.89 1711
2424.36 1713
2424.82 1794
2425.29 1762
2425.75 1695
2426.22 1716
2426.68 1820
2427.15 1782
2427.61 1698
2428.07 1709
2428.54 1678
2429.00 1649
2429.47 1541
2429.93 1531
2430.40 1582
2430.86 1651
2431.33 1558
2431.79 1593
2432.26 1576
2432.72 1586
2433.19 1598
2433.65 1593
2434.12 1577
2434.59 1629
2435.05 1648
2435.52 1654
2435.98 1758
2436.45 1704
2436.91 1643
2437.38 1703
2437.84 1748
2438.31 1821
2438.78 1694
2439.24 1835
2439.71 1867
2440.17 1814
2440.64 1775
2441.10 1869
2441.57 1826
2442.04 1848
2442.50 1872
2442.97 1860
2443.44 1818
2443.90 1808
2444.37 1786
2444.83 1702
2445.30 1676
2445.77 1698
2446.23 1669
2446.70 1631
2447.17 1645
2447.63 1623
2448.10 1575
2448.57 1566
2449.03 1607
2449.50 1618
2449.97 1692
2450.43 1711
2450.90 1648
2451.37 1724
2451.83 1613
2452.30 1646
2452.77 1663
2453.24 1622
2453.70 1623
2454.17 1613
2454.64 1608
2455.10 1622
2455.57 1581
2456.04 1665
2456.51 1650
2456.97 1602
2457.44 1566
2457.91 1564
2458.38 1629
2458.84 1556
2459.31 1634
2459.78 1598
2460.25 1559
2460.72 1531
2461.18 1570
2461.65 1586
2462.12 1622
2462.59 1663
2463.06 1569
2463.52 1556
2463.99 1661
2464.46 1601
2464.93 1653
2465.40 1589
2465.86 1567
2466.33 1569
2466.80 1590
2467.27 1647
2467.74 1609
2468.21 1627
2468.68 1743
2469.14 1761
2469.61 1699
2470.08 1796
2470.55 1895
2471.02 2023
2471.49 1865
2471.96 1859
2472.43 1856
2472.90 1748
2473.36 1754
2473.83 1755
2474.30 1769
2474.77 1765
2475.24 1736
2475.71 1774
2476.18 1687
2476.65 1692
2477.12 1700
2477.59 1653
2478.06 1713
2478.53 1679
2479.00 1649
2479.47 1674
2479.94 1643
2480.41 1617
2480.87 1604
2481.34 1600
2481.81 1516
2482.28 1480
2482.75 1456
2483.22 1534
2483.69 1516
2484.16 1583
2484.63 1609
2485.10 1639
2485.57 1609
2486.05 1705
2486.52 1738
2486.99 1803
2487.46 1813
2487.93 1898
2488.40 1928
2488.87 1889
2489.34 1836
2489.81 1858
2490.28 1882
2490.75 1806
2491.22 1823
2491.69 1813
2492.16 1670
2492.63 1644
2493.10 1710
2493.58 1674
2494.05 1634
2494.52 1684
2494.99 1751
2495.46 1701
2495.93 1688
2496.40 1729
2496.87 1694
2497.34 1691
2497.82 1662
2498.29 1652
2498.76 1621
2499.23 1644
2499.70 1556
2500.17 1545
2500.64 1551
2501.12 1504
2501.59 1527
2502.06 1525
2502.53 1539
2503.00 1524
2503.48 1454
2503.95 1532
2504.42 1567
2504.89 1582
2505.36 1537
2505.84 1590
2506.31 1615
2506.78 1579
2507.25 1550
2507.72 1588
2508.20 1600
2508.67 1674
2509.14 1743
2509.61 1785
2510.09 1781
2510.56 1787
2511.03 1911
2511.50 1963
2511.98 1992
2512.45 2126
2512.92 2161
2513.40 2154
2513.87 2096
2514.34 2043
2514.81 1974
2515.29 1985
2515.76 1980
2516.23 1936
2516.71 1828
2517.18 1776
2517.65 1758
2518.13 1793
2518.60 1807
2519.07 1811
2519.55 1828
2520.02 1820
2520.49 1833
2520.97 1831
2521.44 1737
2521.91 1717
2522.39 1752
2522.86 1749
2523.34 1672
2523.81 1714
2524.28 1733
2524.76 1771
2525.23 1849
2525.70 1840
2526.18 1874
2526.65 1960
2527.13 1972
2527.60 1942
2528.08 1985
2528.55 1976
2529.02 1981
2529.50 1983
2529.97 1888
2530.45 1883
2530.92 1800
2531.40 1762
2531.87 1723
2532.34 1701
2532.82 1744
2533.29 1774
2533.77 1784
2534.24 1754
2534.72 1641
2535.19 1672
2535.67 1753
2536.14 1716
2536.62 1763
2537.09 1738
2537.57 1718
2538.04 1781
2538.52 1775
2538.99 1822
2539.47 1831
2539.94 1791
2540.42 1817
2540.90 1760
2541.37 1792
2541.85 1797
2542.32 1758
2542.80 1763
2543.27 1681
2543.75 1714
2544.22 1759
2544.70 1724
2545.18 1783
2545.65 1746
2546.13 1831
2546.60 1885
2547.08 1961
2547.56 1933
2548.03 1857
2548.51 1915
2548.98 2033
2549.46 1996
2549.94 1984
2550.41 1936
2550.89 1983
2551.37 1998
2551.84 1905
2552.32 1896
2552.80 1875
2553.27 1781
2553.75 1819
2554.23 1803
2554.70 1797
2555.18 1774
2555.66 1698
2556.13 1744
2556.61 1683
2557.09 1753
2557.56 1754
2558.04 1727
2558.52 1719
2558.99 1641
2559.47 1669
2559.95 1743
2560.43 1742
2560.90 1675
2561.38 1581
2561.86 1605
2562.33 1606
2562.81 1600
2563.29 1598
2563.77 1658
2564.25 1596
2564.72 1609
2565.20 1668
2565.68 1650
2566.16 1614
2566.63 1645
2567.11 1649
2567.59 1685
2568.07 1626
2568.55 1564
2569.02 1701
2569.50 1721
2569.98 1635
2570.46 1534
2570.94 1579
2571.41 1544
2571.89 1561
2572.37 1492
2572.85 1475
2573.33 1538
2573.81 1506
2574.28 1545
2574.76 1542
2575.24 1539
2575.72 1519
2576.20 1574
2576.68 1591
2577.16 1589
2577.64 1580
2578.11 1606
2578.59 1672
2579.07 1644
2579.55 1633
2580.03 1618
2580.51 1590
2580.99 1575
2581.47 1582
2581.95 1593
2582.43 1579
2582.91 1495
2583.39 1595
2583.86 1555
2584.34 1541
2584.82 1578
2585.30 1559
2585.78 1566
2586.26 1534
2586.74 1635
2587.22 1600
2587.70 1613
2588.18 1600
2588.66 1539
2589.14 1588
2589.62 1598
2590.10 1555
2590.58 1570
2591.06 1550
2591.54 1596
2592.02 1623
2592.50 1569
2592.98 1636
2593.46 1589
2593.94 1647
2594.42 1528
2594.90 1565
2595.38 1537
2595.86 1549
2596.35 1533
2596.83 1596
2597.31 1626
2597.79 1601
2598.27 1567
2598.75 1559
2599.23 1592
2599.71 1604
2600.19 1619
2600.67 1633
2601.15 1582
2601.63 1587
2602.12 1623
2602.60 1626
2603.08 1640
2603.56 1618
2604.04 1643
2604.52 1640
2605.00 1681
2605.48 1564
2605.97 1582
2606.45 1627
2606.93 1661
2607.41 1651
2607.89 1595
2608.37 1566
2608.86 1553
2609.34 1596
2609.82 1606
2610.30 1639
2610.78 1612
2611.26 1636
2611.75 1728
2612.23 1690
2612.71 1680
2613.19 1711
2613.68 1658
2614.16 1648
2614.64 1658
2615.12 1653
2615.60 1586
2616.09 1604
2616.57 1653
2617.05 1656
2617.53 1682
2618.02 1630
2618.50 1628
2618.98 1568
2619.46 1608
2619.95 1585
2620.43 1644
2620.91 1657
2621.40 1618
2621.88 1527
2622.36 1537
2622.85 1540
2623.33 1596
2623.81 1642
2624.29 1618
2624.78 1602
2625.26 1585
2625.74 1659
2626.23 1647
2626.71 1666
2627.19 1683
2627.68 1734
2628.16 1749
2628.64 1772
2629.13 1823
2629.61 1910
2630.10 1831
2630.58 1773
2631.06 1833
2631.55 1969
2632.03 2099
2632.51 2121
2633.00 2073
2633.48 1943
2633.97 1997
2634.45 1929
2634.94 1940
2635.42 1871
2635.90 1862
2636.39 1751
2636.87 1734
2637.36 1731
2637.84 1722
2638.33 1710
2638.81 1693
2639.29 1683
2639.78 1671
2640.26 1731
2640.75 1664
2641.23 1721
2641.72 1714
2642.20 1685
2642.69 1690
2643.17 1691
2643.66 1721
2644.14 1694
2644.63 1726
2645.11 1703
2645.60 1661
2646.08 1653
2646.57 1679
2647.05 1645
2647.54 1599
2648.02 1675
2648.51 1681
2648.99 1700
2649.48 1625
2649.97 1572
2650.45 1638
2650.94 1622
2651.42 1646
2651.91 1682
2652.39 1746
2652.88 1757
2653.37 1793
2653.85 1878
2654.34 1831
2654.82 1970
2655.31 2059
2655.80 2129
2656.28 1986
2656.77 1965
2657.25 1951
2657.74 1923
2658.23 1963
2658.71 1884
2659.20 1851
2659.69 1794
2660.17 1784
2660.66 1716
2661.14 1711
2661.63 1723
2662.12 1684
2662.60 1767
2663.09 1740
2663.58 1738
2664.06 1651
2664.55 1671
2665.04 1695
2665.53 1676
2666.01 1740
2666.50 1781
2666.99 1749
2667.47 1671
2667.96 1747
2668.45 1754
2668.94 1756
2669.42 1714
2669.91 1721
2670.40 1746
2670.88 1731
2671.37 1754
2671.86 1836
2672.35 1827
2672.83 1823
2673.32 1910
2673.81 1962
2674.30 2062
2674.79 2042
2675.27 2051
2675.76 2065
2676.25 2050
2676.74 2024
2677.23 1996
2677.71 1983
2678.20 1970
2678.69 1895
2679.18 1744
2679.67 1746
2680.15 1774
2680.64 1784
2681.13 1756
2681.62 1663
2682.11 1671
2682.60 1691
2683.08 1636
2683.57 1636
2684.06 1656
2684.55 1613
2685.04 1629
2685.53 1615
2686.02 1575
2686.51 1528
2686.99 1540
2687.48 1653
2687.97 1560
2688.46 1577
2688.95 1595
2689.44 1545
2689.93 1605
2690.42 1608
2690.91 1625
2691.40 1582
2691.89 1625
2692.38 1625
2692.87 1685
2693.35 1691
2693.84 1686
2694.33 1742
2694.82 1727
2695.31 1715
2695.80 1680
2696.29 1676
2696.78 1720
2697.27 1755
2697.76 1745
2698.25 1718
2698.74 1643
2699.23 1679
2699.72 1638
2700.21 1622
2700.70 1668
2701.19 1553
2701.68 1540
2702.17 1602
2702.66 1561
2703.15 1625
2703.64 1577
2704.13 1610
2704.62 1622
2705.12 1633
2705.61 1652
2706.10 1689
2706.59 1697
2707.08 1633
2707.57 1592
2708.06 1598
2708.55 1590
2709.04 1630
2709.53 1618
2710.02 1594
2710.51 1571
2711.01 1596
2711.50 1550
2711.99 1469
2712.48 1540
2712.97 1604
2713.46 1681
2713.95 1614
2714.44 1535
2714.94 1580
2715.43 1540
2715.92 1604
2716.41 1598
2716.90 1505
2717.39 1585
2717.89 1541
2718.38 1578
2718.87 1589
2719.36 1519
2719.85 1620
2720.34 1622
2720.84 1595
2721.33 1584
2721.82 1643
2722.31 1750
2722.80 1737
2723.30 1737
2723.79 1721
2724.28 1620
2724.77 1719
2725.27 1695
2725.76 1699
2726.25 1592
2726.74 1581
2727.24 1619
2727.73 1599
2728.22 1641
2728.71 1610
2729.21 1666
2729.70 1760
2730.19 1758
2730.69 1702
2731.18 1702
2731.67 1679
2732.16 1664
2732.66 1625
2733.15 1711
2733.64 1694
2734.14 1763
2734.63 1737
2735.12 1781
2735.62 1804
2736.11 1773
2736.60 1798
2737.10 1864
2737.59 1808
2738.08 1830
2738.58 1764
2739.07 1749
2739.56 1768
2740.06 1750
2740.55 1710
2741.05 1784
2741.54 1725
2742.03 1702
2742.53 1674
2743.02 1653
2743.52 1650
2744.01 1666
2744.50 1647
2745.00 1664
2745.49 1687
2745.99 1655
2746.48 1672
2746.97 1646
2747.47 1736
2747.96 1786
2748.46 1760
2748.95 1696
2749.45 1651
2749.94 1627
2750.44 1617
2750.93 1659
2751.43 1640
2751.92 1676
2752.42 1636
2752.91 1663
2753.41 1672
2753.90 1621
2754.40 1725
2754.89 1669
2755.39 1601
2755.88 1695
2756.38 1573
2756.87 1692
2757.37 1704
2757.86 1635
2758.36 1695
2758.85 1729
2759.35 1673
2759.84 1617
2760.34 1688
2760.83 1808
2761.33 1784
2761.83 1801
2762.32 1829
2762.82 1875
2763.31 1863
2763.81 1895
2764.30 1802
2764.80 1781
2765.30 1836
2765.79 1865
2766.29 1784
2766.78 1750
2767.28 1730
2767.78 1715
2768.27 1693
2768.77 1753
2769.27 1688
2769.76 1621
2770.26 1592
2770.76 1621
2771.25 1676
2771.75 1641
2772.24 1648
2772.74 1645
2773.24 1678
2773.73 1708
2774.23 1716
2774.73 1787
2775.23 1859
2775.72 1884
2776.22 1960
2776.72 1940
2777.21 1905
2777.71 1854
2778.21 1995
2778.70 1924
2779.20 1867
2779.70 1835
2780.20 1780
2780.69 1785
2781.19 1818
2781.69 1771
2782.19 1659
2782.68 1597
2783.18 1625
2783.68 1582
2784.18 1607
2784.67 1623
2785.17 1574
2785.67 1565
2786.17 1609
2786.67 1606
2787.16 1605
2787.66 1593
2788.16 1598
2788.66 1612
2789.16 1586
2789.65 1635
2790.15 1617
2790.65 1617
2791.15 1607
2791.65 1538
2792.15 1580
2792.64 1558
2793.14 1619
2793.64 1602
2794.14 1659
2794.64 1679
2795.14 1659
2795.64 1629
2796.13 1686
2796.63 1687
2797.13 1724
2797.63 1704
2798.13 1740
2798.63 1715
2799.13 1684
2799.63 1624
2800.13 1653
2800.62 1674
2801.12 1722
2801.62 1626
2802.12 1604
2802.62 1650
2803.12 1606
2803.62 1591
2804.12 1628
2804.62 1683
2805.12 1567
2805.62 1656
2806.12 1686
2806.62 1721
2807.12 1716
2807.62 1703
2808.12 1672
2808.62 1731
2809.12 1760
2809.62 1776
2810.12 1956
2810.62 2048
2811.12 2117
2811.62 2221
2812.12 2397
2812.62 2483
2813.12 2610
2813.62 2694
2814.12 2797
2814.62 2819
2815.12 2807
2815.62 2683
2816.12 2527
2816.62 2380
2817.12 2201
2817.62 2239
2818.12 2113
2818.62 1970
2819.12 1901
2819.63 1809
2820.13 1756
2820.63 1753
2821.13 1755
2821.63 1728
2822.13 1690
2822.63 1747
2823.13 1690
2823.63 1663
2824.13 1709
2824.64 1690
2825.14 1639
2825.64 1667
2826.14 1579
2826.64 1638
2827.14 1592
2827.64 1615
2828.15 1612
2828.65 1594
2829.15 1679
2829.65 1510
2830.15 1475
2830.65 1554
2831.16 1555
2831.66 1597
2832.16 1572
2832.66 1585
2833.16 1574
2833.67 1527
2834.17 1566
2834.67 1643
2835.17 1707
2835.68 1653
2836.18 1709
2836.68 1749
2837.18 1734
2837.68 1727
2838.19 1709
2838.69 1782
2839.19 1823
2839.70 1806
2840.20 1823
2840.70 1779
2841.20 1804
2841.71 1841
2842.21 1815
2842.71 1778
2843.21 1816
2843.72 1835
2844.22 1810
2844.72 1790
2845.23 1820
2845.73 1838
2846.23 1787
2846.74 1817
2847.24 1868
2847.74 1839
2848.25 1817
2848.75 1974
2849.25 1947
2849.76 1943
2850.26 1984
2850.76 1898
2851.27 1819
2851.77 1899
2852.28 1868
2852.78 1777
2853.28 1822
2853.79 1784
2854.29 1712
2854.79 1735
2855.30 1755
2855.80 1799
2856.31 1897
2856.81 1859
2857.31 1931
2857.82 1862
2858.32 1820
2858.83 1896
2859.33 1921
2859.84 1971
2860.34 1947
2860.85 1916
2861.35 1907
2861.85 1858
2862.36 1733
2862.86 1774
2863.37 1825
2863.87 1795
2864.38 1694
2864.88 1648
2865.39 1589
2865.89 1616
2866.40 1552
2866.90 1530
2867.41 1600
2867.91 1658
2868.42 1644
2868.92 1648
2869.43 1698
2869.93 1634
2870.44 1764
2870.94 1811
2871.45 1822
2871.96 1948
2872.46 1948
2872.97 1983
2873.47 2073
2873.98 2059
2874.48 2128
2874.99 2105
2875.49 2022
2876.00 2034
2876.51 1975
2877.01 1953
2877.52 1897
2878.02 1862
2878.53 1940
2879.04 1897
2879.54 1839
2880.05 1788
2880.55 1754
2881.06 1735
2881.57 1901
2882.07 1937
2882.58 1821
2883.09 1894
2883.59 1909
2884.10 1886
2884.61 1906
2885.11 1987
2885.62 2060
2886.13 1965
2886.63 1931
2887.14 1970
2887.65 1953
2888.15 1951
2888.66 1998
2889.17 1991
2889.67 1903
2890.18 1865
2890.69 1862
2891.20 1876
2891.70 1943
2892.21 1918
2892.72 1797
2893.22 1798
2893.73 1822
2894.24 1881
2894.75 1814
2895.25 1894
2895.76 1921
2896.27 1996
2896.78 1971
2897.29 1968
2897.79 1895
2898.30 1886
2898.81 1864
2899.32 1880
2899.82 1885
2900.33 1921
2900.84 1929
2901.35 1927
2901.86 1954
2902.36 1905
2902.87 1971
2903.38 2005
2903.89 2071
2904.40 2046
2904.91 2011
2905.41 2096
2905.92 2085
2906.43 1991
2906.94 2012
2907.45 2047
2907.96 1978
2908.47 1926
2908.97 1894
2909.48 1916
2909.99 1806
2910.50 1769
2911.01 1862
2911.52 1825
2912.03 1850
2912.54 1846
2913.05 1828
2913.55 1794
2914.06 1738
2914.57 1854
2915.08 1844
2915.59 1832
2916.10 1724
2916.61 1723
2917.12 1785
2917.63 1788
2918.14 1811
2918.65 1860
2919.16 1804
2919.67 1784
2920.18 1866
2920.69 1923
2921.20 1944
2921.71 2019
2922.22 1991
2922.73 1908
2923.24 2033
2923.75 2038
2924.26 1960
2924.77 2006
2925.28 1896
2925.79 1972
2926.30 1964
2926.81 1861
2927.32 1855
2927.83 1918
2928.34 1830
2928.85 1828
2929.36 1820
2929.87 1757
2930.38 1788
2930.89 1861
2931.40 1804
2931.91 1760
2932.42 1763
2932.93 1778
2933.45 1827
2933.96 1848
2934.47 1824
2934.98 1813
2935.49 1822
2936.00 1868
2936.51 1890
2937.02 1956
2937.53 2054
2938.04 2254
2938.56 2432
2939.07 2657
2939.58 2972
2940.09 3390
2940.60 3585
2941.11 3888
2941.62 4184
2942.14 4422
2942.65 4408
2943.16 4228
2943.67 4113
2944.18 3892
2944.70 3550
2945.21 3324
2945.72 3119
2946.23 2787
2946.74 2532
2947.26 2445
2947.77 2326
2948.28 2129
2948.79 2077
2949.30 1985
2949.82 1962
2950.33 1933
2950.84 1910
2951.35 1893
2951.87 1782
2952.38 1807
2952.89 1808
2953.40 1760
2953.92 1806
2954.43 1716
2954.94 1706
2955.45 1588
2955.97 1648
2956.48 1724
2956.99 1690
2957.51 1671
2958.02 1631
2958.53 1758
2959.04 1747
2959.56 1810
2960.07 1741
2960.58 1773
2961.10 1785
2961.61 1768
2962.12 1815
2962.64 1856
2963.15 1948
2963.66 1893
2964.18 1920
2964.69 1911
2965.21 1986
2965.72 1963
2966.23 1983
2966.75 1961
2967.26 1909
2967.77 1892
2968.29 1911
2968.80 1926
2969.32 1990
2969.83 2023
2970.34 1929
2970.86 1983
2971.37 1950
2971.89 1984
2972.40 1882
2972.91 1889
2973.43 1917
2973.94 1860
2974.46 1942
2974.97 1915
2975.49 1849
2976.00 1903
2976.52 1925
2977.03 2015
2977.55 1966
2978.06 2032
2978.57 2097
2979.09 2076
2979.60 2081
2980.12 2115
2980.63 2164
2981.15 2165
2981.66 2122
2982.18 2251
2982.69 2217
2983.21 2249
2983.73 2242
2984.24 2160
2984.76 2213
2985.27 2259
2985.79 2205
2986.30 2197
2986.82 2244
2987.33 2266
2987.85 2315
2988.36 2314
2988.88 2311
2989.40 2345
2989.91 2358
2990.43 2418
2990.94 2320
2991.46 2342
2991.97 2400
2992.49 2362
2993.01 2287
2993.52 2355
2994.04 2349
2994.55 2381
2995.07 2445
2995.59 2465
2996.10 2578
2996.62 2671
2997.14 2787
2997.65 2878
2998.17 2910
2998.69 2911
2999.20 2960
2999.72 2836
3000.24 2848
3000.75 2968
3001.27 3064
3001.79 3366
3002.30 3818
3002.82 4186
3003.34 4822
3003.85 5417
3004.37 5847
3004.89 6482
3005.40 6874
3005.92 7150
3006.44 7200
3006.96 6929
3007.47 6436
3007.99 5927
3008.51 5238
3009.03 4649
3009.54 4120
3010.06 3880
3010.58 3327
3011.10 2938
3011.61 2806
3012.13 2766
3012.65 2551
3013.17 2444
3013.68 2448
3014.20 2415
3014.72 2376
3015.24 2374
3015.76 2382
3016.27 2384
3016.79 2423
3017.31 2348
3017.83 2233
3018.35 2333
3018.86 2303
3019.38 2249
3019.90 2265
3020.42 2213
3020.94 2254
3021.46 2280
3021.97 2313
3022.49 2284
3023.01 2354
3023.53 2267
3024.05 2271
3024.57 2265
3025.09 2299
3025.61 2320
3026.12 2285
3026.64 2306
3027.16 2158
3027.68 2140
3028.20 2217
3028.72 2142
3029.24 2180
3029.76 2109
3030.28 2001
3030.80 2055
3031.32 2120
3031.84 2057
3032.35 1933
3032.87 1978
3033.39 2138
3033.91 2067
3034.43 2052
3034.95 1958
3035.47 2064
3035.99 2103
3036.51 2066
3037.03 2167
3037.55 2122
3038.07 2121
3038.59 2148
3039.11 2033
3039.63 1968
3040.15 1997
3040.67 1983
3041.19 1999
3041.71 2002
3042.23 1993
3042.75 1937
3043.27 1951
3043.79 2142
3044.31 2095
3044.83 2074
3045.35 2112
3045.87 2100
3046.40 2059
3046.92 1998
3047.44 1991
3047.96 2062
3048.48 1993
3049.00 2006
3049.52 2045
3050.04 2010
3050.56 2054
3051.08 2019
3051.60 1948
3052.12 1942
3052.65 1958
3053.17 1945
3053.69 1972
3054.21 1985
3054.73 1963
3055.25 1932
3055.77 2014
3056.30 1949
3056.82 1982
3057.34 2025
3057.86 2013
3058.38 1990
3058.90 2003
3059.42 1995
3059.95 1928
3060.47 1995
3060.99 2058
3061.51 2017
3062.03 2033
3062.56 2099
3063.08 2055
3063.60 2209
3064.12 2174
3064.64 2192
3065.17 2213
3065.69 2336
3066.21 2338
3066.73 2406
3067.26 2500
3067.78 2417
3068.30 2567
3068.82 2567
3069.35 2578
3069.87 2684
3070.39 2619
3070.91 2564
3071.44 2562
3071.96 2554
3072.48 2506
3073.01 2479
3073.53 2537
3074.05 2481
3074.57 2397
3075.10 2472
3075.62 2481
3076.14 2486
3076.67 2549
3077.19 2555
3077.71 2578
3078.24 2671
3078.76 2620
3079.28 2831
3079.81 2837
3080.33 2821
3080.85 2881
3081.38 2927
3081.90 2976
3082.42 3036
3082.95 3087
3083.47 3139
3084.00 3095
3084.52 3050
3085.04 3022
3085.57 3087
3086.09 3078
3086.62 3107
3087.14 3245
3087.66 3491
3088.19 3818
3088.71 4096
3089.24 4464
3089.76 5036
3090.29 5469
3090.81 5957
3091.33 6132
3091.86 6155
3092.38 5926
3092.91 5586
3093.43 5108
3093.96 4620
3094.48 4291
3095.01 4050
3095.53 3657
3096.06 3685
3096.58 3558
3097.11 3641
3097.63 3529
3098.16 3516
3098.68 3584
3099.21 3478
3099.73 3838
3100.26 4311
3100.78 4702
3101.31 5333
3101.83 6373
3102.36 7113
3102.88 8000
3103.41 8859
3103.93 9523
3104.46 9923
3104.99 9626
3105.51 9094
3106.04 8329
3106.56 7264
3107.09 6346
3107.61 5426
3108.14 4735
3108.67 4222
3109.19 3771
3109.72 3641
3110.24 3429
3110.77 3346
3111.30 3218
3111.82 3174
3112.35 3074
3112.87 3003
3113.40 2905
3113.93 2846
3114.45 2768
3114.98 2823
3115.51 2725
3116.03 2627
3116.56 2616
3117.09 2533
3117.61 2459
3118.14 2423
3118.67 2363
3119.19 2411
3119.72 2503
3120.25 2444
3120.77 2608
3121.30 2669
3121.83 2694
3122.35 2768
3122.88 2903
3123.41 2907
3123.94 2891
3124.46 3084
3124.99 3018
3125.52 3059
3126.05 3006
3126.57 3113
3127.10 3121
3127.63 3229
3128.16 3145
3128.68 3048
3129.21 2923
3129.74 2910
3130.27 2942
3130.79 2823
3131.32 2683
3131.85 2641
3132.38 2597
3132.91 2458
3133.43 2464
3133.96 2435
3134.49 2499
3135.02 2454
3135.55 2405
3136.07 2437
3136.60 2350
3137.13 2278
3137.66 2230
3138.19 2248
3138.72 2284
3139.24 2196
3139.77 2013
3140.30 2035
3140.83 2099
3141.36 2053
3141.89 1970
3142.42 2085
3142.95 2037
3143.47 2013
3144.00 2053
3144.53 2063
3145.06 2038
3145.59 2050
3146.12 2105
3146.65 2084
3147.18 2106
3147.71 2198
3148.24 2254
3148.76 2318
3149.29 2318
3149.82 2366
3150.35 2391
3150.88 2335
3151.41 2369
3151.94 2290
3152.47 2394
3153.00 2251
3153.53 2274
3154.06 2188
3154.59 2275
3155.12 2297
3155.65 2277
3156.18 2342
3156.71 2346
3157.24 2299
3157.77 2346
3158.30 2345
3158.83 2359
3159.36 2378
3159.89 2316
3160.42 2290
3160.95 2254
3161.48 2279
3162.01 2208
3162.54 2248
3163.07 2226
3163.60 2223
3164.13 2263
3164.66 2211
3165.20 2233
3165.73 2207
3166.26 2140
3166.79 2055
3167.32 2080
3167.85 2047
3168.38 2061
3168.91 2037
3169.44 2008
3169.97 2012
3170.50 2028
3171.04 2028
3171.57 1993
3172.10 2124
3172.63 2220
3173.16 2223
3173.69 2421
3174.22 2551
3174.75 2547
3175.29 2549
3175.82 2533
3176.35 2512
3176.88 2479
3177.41 2394
3177.94 2288
3178.48 2203
3179.01 2172
3179.54 2118
3180.07 2049
3180.60 2030
3181.14 2013
3181.67 1936
3182.20 1911
3182.73 1876
3183.26 1895
3183.80 1876
3184.33 1882
3184.86 1885
3185.39 1858
3185.93 1789
3186.46 1867
3186.99 1887
3187.52 1849
3188.06 1904
3188.59 1858
3189.12 1897
3189.65 1990
3190.19 1981
3190.72 1944
3191.25 1835
3191.79 1830
3192.32 1824
3192.85 1884
3193.38 1862
3193.92 1769
3194.45 1827
3194.98 1939
3195.52 1806
3196.05 1887
3196.58 1849
3197.12 2025
3197.65 2060
3198.18 2022
3198.72 1998
3199.25 1987
3199.78 1996
3200.32 2040
3200.85 2040
3201.39 2079
3201.92 1961
3202.45 1988
3202.99 2020
3203.52 1958
3204.05 1979
3204.59 2005
3205.12 2043
3205.66 2034
3206.19 2090
3206.72 2045
3207.26 2153
3207.79 2274
3208.33 2325
3208.86 2422
3209.40 2556
3209.93 2664
3210.47 2674
3211.00 2786
3211.53 2810
3212.07 2854
3212.60 2818
3213.14 2806
3213.67 2696
3214.21 2666
3214.74 2522
3215.28 2345
3215.81 2228
3216.35 2226
3216.88 2083
3217.42 2025
3217.95 1976
3218.49 1952
3219.02 1916
3219.56 1891
3220.09 1924
3220.63 1924
3221.16 1972
3221.70 1977
3222.23 2052
3222.77 2148
3223.31 2212
3223.84 2322
3224.38 2274
3224.91 2340
3225.45 2307
3225.98 2333
3226.52 2350
3227.06 2387
3227.59 2338
3228.13 2264
3228.66 2150
3229.20 2143
3229.74 2043
3230.27 2021
3230.81 2089
3231.34 2030
3231.88 2105
3232.42 2217
3232.95 2118
3233.49 2104
3234.03 2087
3234.56 2154
3235.10 2227
3235.64 2129
3236.17 2187
3236.71 2284
3237.25 2350
3237.78 2282
3238.32 2366
3238.86 2369
3239.39 2475
3239.93 2359
3240.47 2333
3241.00 2374
3241.54 2449
3242.08 2367
3242.61 2447
3243.15 2423
3243.69 2314
3244.23 2372
3244.76 2405
3245.30 2369
3245.84 2309
3246.38 2355
3246.91 2406
3247.45 2434
3247.99 2407
3248.53 2356
3249.06 2497
3249.60 2674
3250.14 2889
3250.68 3352
3251.21 3671
3251.75 4305
3252.29 4904
3252.83 5476
3253.37 5976
3253.90 6300
3254.44 6563
3254.98 6400
3255.52 6130
3256.06 5642
3256.60 5088
3257.13 4456
3257.67 4009
3258.21 3699
3258.75 3411
3259.29 3098
3259.83 2997
3260.36 2980
3260.90 2929
3261.44 2898
3261.98 3067
3262.52 3166
3263.06 3319
3263.60 3201
3264.14 3304
3264.68 3125
3265.21 3179
3265.75 3125
3266.29 2966
3266.83 2828
3267.37 2749
3267.91 2617
3268.45 2543
3268.99 2450
3269.53 2392
3270.07 2390
3270.61 2402
3271.15 2327
3271.69 2395
3272.23 2426
3272.76 2337
3273.30 2428
3273.84 2472
3274.38 2410
3274.92 2440
3275.46 2473
3276.00 2431
3276.54 2424
3277.08 2478
3277.62 2440
3278.16 2438
3278.70 2421
3279.24 2553
3279.78 2467
3280.32 2418
3280.86 2481
3281.41 2512
3281.95 2526
3282.49 2428
3283.03 2486
3283.57 2536
3284.11 2552
3284.65 2511
3285.19 2549
3285.73 2460
3286.27 2566
3286.81 2650
3287.35 2660
3287.89 2700
3288.43 2722
3288.97 2799
3289.52 2759
3290.06 2767
3290.60 2732
3291.14 2784
3291.68 2720
3292.22 2791
3292.76 2921
3293.30 3036
3293.85 3160
3294.39 3360
3294.93 3529
3295.47 3786
3296.01 3979
3296.55 4190
3297.09 4229
3297.64 4345
3298.18 4130
3298.72 4089
3299.26 4078
3299.80 3853
3300.34 3619
3300.89 3425
3301.43 3250
3301.97 3242
3302.51 3076
3303.06 2996
3303.60 2903
3304.14 2752
3304.68 2827
3305.22 2792
3305.77 2719
3306.31 2742
3306.85 2762
3307.39 2732
3307.94 2791
3308.48 2885
3309.02 2955
3309.56 2990
3310.11 3084
3310.65 3184
3311.19 3115
3311.74 3079
3312.28 3087
3312.82 3099
3313.36 3130
3313.91 3029
3314.45 3080
3314.99 3112
3315.54 3267
3316.08 3393
3316.62 3571
3317.17 3718
3317.71 3890
3318.25 4169
3318.80 4323
3319.34 4405
3319.88 4513
3320.43 4590
3320.97 4704
3321.51 4494
3322.06 4239
3322.60 4153
3323.14 3889
3323.69 3673
3324.23 3606
3324.78 3420
3325.32 3159
3325.86 3083
3326.41 2918
3326.95 2901
3327.50 2861
3328.04 2889
3328.59 2851
3329.13 2731
3329.67 2676
3330.22 2664
3330.76 2773
3331.31 2877
3331.85 3024
3332.40 3394
3332.94 3739
3333.49 4275
3334.03 4853
3334.57 5486
3335.12 6208
3335.66 6597
3336.21 7032
3336.75 7134
3337.30 6946
3337.84 6973
3338.39 6615
3338.93 6041
3339.48 5562
3340.02 5059
3340.57 4564
3341.11 4049
3341.66 3572
3342.20 3273
3342.75 2968
3343.30 2714
3343.84 2586
3344.39 2472
3344.93 2360
3345.48 2237
3346.02 2263
3346.57 2301
3347.11 2285
3347.66 2257
3348.21 2322
3348.75 2367
3349.30 2324
3349.84 2345
3350.39 2316
3350.94 2272
3351.48 2328
3352.03 2351
3352.57 2207
3353.12 2194
3353.67 2164
3354.21 2136
3354.76 2134
3355.31 2111
3355.85 2145
3356.40 2131
3356.95 2103
3357.49 2046
3358.04 2082
3358.59 2096
3359.13 2088
3359.68 2071
3360.23 2120
3360.77 2081
3361.32 2054
3361.87 2044
3362.41 2031
3362.96 2081
3363.51 2031
3364.05 2098
3364.60 2072
3365.15 2002
3365.70 2084
3366.24 2080
3366.79 2112
3367.34 2050
3367.89 2006
3368.43 2033
3368.98 2010
3369.53 2053
3370.08 1967
3370.62 2001
3371.17 2114
3371.72 2103
3372.27 2100
3372.81 2122
3373.36 2201
3373.91 2212
3374.46 2258
3375.01 2153
3375.55 2257
3376.10 2205
3376.65 2199
3377.20 2156
3377.75 2114
3378.30 2013
3378.84 2032
3379.39 1993
3379.94 2009
3380.49 1881
3381.04 1915
3381.59 1972
3382.13 1922
3382.68 1857
3383.23 1882
3383.78 1895
3384.33 2012
3384.88 1900
3385.43 1840
3385.98 1885
3386.52 1916
3387.07 1847
3387.62 1857
3388.17 1823
3388.72 1851
3389.27 1857
3389.82 1871
3390.37 1965
3390.92 1932
3391.47 1919
3392.02 1939
3392.57 1821
3393.12 1807
3393.66 1956
3394.21 1902
3394.76 1881
3395.31 1906
3395.86 1805
3396.41 1884
3396.96 1901
3397.51 1832
3398.06 1869
3398.61 1955
3399.16 1925
3399.71 1956
3400.26 1988
3400.81 1927
3401.36 1918
3401.91 1852
3402.46 1910
3403.01 1917
3403.56 1831
3404.11 1895
3404.66 1819
3405.21 1780
3405.77 1756
3406.32 1853
3406.87 1898
3407.42 1812
3407.97 1917
3408.52 1924
3409.07 1810
3409.62 1855
3410.17 1887
3410.72 1949
3411.27 1955
3411.82 1960
3412.37 1991
3412.93 1904
3413.48 1959
3414.03 1994
3414.58 2093
3415.13 2130
3415.68 2159
3416.23 2246
3416.78 2285
3417.34 2345
3417.89 2576
3418.44 2607
3418.99 2686
3419.54 2737
3420.09 2886
3420.65 2650
3421.20 2595
3421.75 2506
3422.30 2444
3422.85 2308
3423.40 2386
3423.96 2321
3424.51 2253
3425.06 2316
3425.61 2352
3426.17 2295
3426.72 2247
3427.27 2170
3427.82 2045
3428.37 2086
3428.93 1984
3429.48 1967
3430.03 1962
3430.58 2006
3431.14 1946
3431.69 1978
3432.24 1930
3432.79 1911
3433.35 1950
3433.90 1916
3434.45 1944
3435.01 1966
3435.56 2013
3436.11 1983
3436.66 2046
3437.22 2075
3437.77 2142
3438.32 2137
3438.88 2108
3439.43 2107
3439.98 2077
3440.54 2110
3441.09 2034
3441.64 1981
3442.20 1959
3442.75 2015
3443.30 1995
3443.86 1941
3444.41 1918
3444.96 1928
3445.52 1863
3446.07 1914
3446.63 1968
3447.18 1922
3447.73 1951
3448.29 1956
3448.84 1920
3449.40 1917
3449.95 1904
3450.50 1898
3451.06 1908
3451.61 1877
3452.17 1825
3452.72 1857
3453.27 1757
3453.83 1762
3454.38 1725
3454.94 1787
3455.49 1899
3456.05 1821
3456.60 1789
3457.16 1935
3457.71 1897
3458.27 1886
3458.82 1874
3459.38 1920
3459.93 1976
3460.49 1930
3461.04 2036
3461.60 2037
3462.15 2015
3462.71 2051
3463.26 2128
3463.82 2162
3464.37 2134
3464.93 2087
3465.48 2122
3466.04 2126
3466.59 2256
3467.15 2272
3467.70 2248
3468.26 2279
3468.81 2258
3469.37 2460
3469.93 2520
3470.48 2598
3471.04 2628
3471.59 2579
3472.15 2656
3472.70 2623
3473.26 2735
3473.82 2674
3474.37 2590
3474.93 2616
3475.48 2637
3476.04 2624
3476.60 2597
3477.15 2597
3477.71 2627
3478.27 2679
3478.82 2668
3479.38 2606
3479.93 2669
3480.49 2749
3481.05 2804
3481.60 2751
3482.16 2795
3482.72 2844
3483.27 2834
3483.83 2953
3484.39 3084
3484.95 2980
3485.50 3263
3486.06 3316
3486.62 3353
3487.17 3434
3487.73 3605
3488.29 3843
3488.84 4345
3489.40 4958
3489.96 5902
3490.52 7100
3491.07 8432
3491.63 9735
3492.19 10966
3492.75 12138
3493.30 12901
3493.86 12898
3494.42 12206
3494.98 11245
3495.53 10047
3496.09 8648
3496.65 7421
3497.21 6383
3497.77 5614
3498.32 5080
3498.88 4709
3499.44 4344
3500.00 4334
3500.56 4467
3501.11 4673
3501.67 4953
3502.23 5395
3502.79 6172
3503.35 6822
3503.91 7612
3504.46 8356
3505.02 8754
3505.58 9291
3506.14 9467
3506.70 9349
3507.26 9094
3507.81 8475
3508.37 7700
3508.93 7004
3509.49 6388
3510.05 5674
3510.61 5227
3511.17 4693
3511.73 4388
3512.29 3971
3512.85 3861
3513.40 3727
3513.96 3504
3514.52 3350
3515.08 3243
3515.64 3050
3516.20 2980
3516.76 2741
3517.32 2803
3517.88 2688
3518.44 2495
3519.00 2435
3519.56 2461
3520.12 2349
3520.68 2337
3521.24 2335
3521.80 2328
3522.36 2311
3522.92 2319
3523.48 2354
3524.04 2301
3524.60 2347
3525.16 2334
3525.72 2320
3526.28 2323
3526.84 2313
3527.40 2379
3527.96 2389
3528.52 2365
3529.08 2421
3529.64 2432
3530.20 2427
3530.76 2422
3531.32 2406
3531.88 2400
3532.44 2442
3533.00 2577
3533.56 2583
3534.12 2558
3534.68 2525
3535.25 2538
3535.81 2542
3536.37 2519
3536.93 2486
3537.49 2420
3538.05 2461
3538.61 2367
3539.17 2353
3539.73 2424
3540.30 2409
3540.86 2499
3541.42 2458
3541.98 2479
3542.54 2462
3543.10 2496
3543.66 2467
3544.23 2499
3544.79 2584
3545.35 2478
3545.91 2518
3546.47 2511
3547.03 2511
3547.60 2409
3548.16 2368
3548.72 2308
3549.28 2282
3549.84 2304
3550.41 2262
3550.97 2242
3551.53 2264
3552.09 2144
3552.65 2130
3553.22 2208
3553.78 2016
3554.34 2002
3554.90 2030
3555.47 1998
3556.03 1968
3556.59 1964
3557.15 1920
3557.72 2026
3558.28 1996
3558.84 2028
3559.41 1998
3559.97 2053
3560.53 2032
3561.09 2066
3561.66 2075
3562.22 2149
3562.78 2099
3563.35 2152
3563.91 2201
3564.47 2335
3565.04 2418
3565.60 2433
3566.16 2454
3566.73 2403
3567.29 2371
3567.85 2404
3568.42 2339
3568.98 2351
3569.54 2257
3570.11 2251
3570.67 2218
3571.23 2175
3571.80 2100
3572.36 2052
3572.93 2009
3573.49 1974
3574.05 2027
3574.62 2093
3575.18 2086
3575.75 2153
3576.31 2213
3576.87 2273
3577.44 2256
3578.00 2326
3578.57 2335
3579.13 2279
3579.70 2228
3580.26 2244
3580.82 2156
3581.39 2111
3581.95 2231
3582.52 2167
3583.08 2119
3583.65 2017
3584.21 2110
3584.78 2050
3585.34 1978
3585.91 1931
3586.47 1943
3587.04 1887
3587.60 1887
3588.17 1798
3588.73 1909
3589.30 1940
3589.86 1822
3590.43 1901
3590.99 1893
3591.56 1876
3592.12 1934
3592.69 1892
3593.25 1900
3593.82 1882
3594.39 1909
3594.95 1926
3595.52 1875
3596.08 1836
3596.65 1896
3597.21 1988
3597.78 1937
3598.35 1840
3598.91 1851
3599.48 1855
3600.04 1895
3600.61 1771
3601.18 1846
3601.74 1880
3602.31 1854
3602.87 1853
3603.44 1895
3604.01 1813
3604.57 1905
3605.14 1911
3605.71 1897
3606.27 1904
3606.84 1789
3607.41 1888
3607.97 1845
3608.54 1786
3609.11 1794
3609.67 1774
3610.24 1802
3610.81 1771
3611.37 1830
3611.94 1810
3612.51 1789
3613.07 1804
3613.64 1909
3614.21 2086
3614.78 2223
3615.34 2418
3615.91 2677
3616.48 3004
3617.04 3352
3617.61 3709
3618.18 4040
3618.75 4211
3619.31 4353
3619.88 4276
3620.45 4276
3621.02 4020
3621.58 3788
3622.15 3486
3622.72 3330
3623.29 2931
3623.86 2596
3624.42 2411
3624.99 2160
3625.56 2063
3626.13 1896
3626.70 1900
3627.26 1881
3627.83 1774
3628.40 1780
3628.97 1751
3629.54 1749
3630.11 1837
3630.67 1721
3631.24 1817
3631.81 1830
3632.38 1812
3632.95 1818
3633.52 1814
3634.08 1771
3634.65 1815
3635.22 1842
3635.79 1778
3636.36 1823
3636.93 1867
3637.50 1882
3638.07 1815
3638.64 1832
3639.20 1925
3639.77 2000
3640.34 1963
3640.91 2107
3641.48 2284
3642.05 2287
3642.62 2306
3643.19 2335
3643.76 2499
3644.33 2423
3644.90 2405
3645.47 2384
3646.04 2319
3646.61 2351
3647.18 2369
3647.75 2290
3648.32 2258
3648.89 2260
3649.46 2268
3650.03 2267
3650.60 2253
3651.17 2279
3651.74 2286
3652.31 2357
3652.88 2306
3653.45 2323
3654.02 2269
3654.59 2327
3655.16 2321
3655.73 2367
3656.30 2254
3656.87 2195
3657.44 2225
3658.01 2197
3658.58 2269
3659.15 2306
3659.72 2377
3660.29 2387
3660.86 2418
3661.43 2380
3662.00 2382
3662.58 2411
3663.15 2375
3663.72 2266
3664.29 2263
3664.86 2288
3665.43 2207
3666.00 2327
3666.57 2300
3667.14 2446
3667.72 2420
3668.29 2403
3668.86 2313
3669.43 2268
3670.00 2171
3670.57 2169
3671.14 2092
3671.72 2122
3672.29 2042
3672.86 2107
3673.43 1992
3674.00 2001
3674.57 2039
3675.15 2053
3675.72 2096
3676.29 2152
3676.86 2108
3677.43 2080
3678.01 2238
3678.58 2250
3679.15 2169
3679.72 2214
3680.30 2127
3680.87 2005
3681.44 2074
3682.01 2112
3682.58 2038
3683.16 1946
3683.73 1893
3684.30 1849
3684.88 1805
3685.45 1846
3686.02 1848
3686.59 1837
3687.17 1920
3687.74 1868
3688.31 1968
3688.88 1939
3689.46 1998
3690.03 2132
3690.60 2142
3691.18 2143
3691.75 2043
3692.32 2087
3692.90 2116
3693.47 2154
3694.04 2083
3694.62 2026
3695.19 2000
3695.76 1950
3696.34 1911
3696.91 1891
3697.48 1896
3698.06 1908
3698.63 1930
3699.21 1925
3699.78 1906
3700.35 1918
3700.93 1846
3701.50 1835
3702.08 1862
3702.65 1860
3703.22 1965
3703.80 1919
3704.37 1874
3704.95 1908
3705.52 1936
3706.09 1939
3706.67 1972
3707.24 2026
3707.82 1919
3708.39 1866
3708.97 1856
3709.54 1853
3710.12 1867
3710.69 1919
3711.26 1839
3711.84 1793
3712.41 1782
3712.99 1804
3713.56 1877
3714.14 1875
3714.71 1863
3715.29 1844
3715.86 1822
3716.44 1871
3717.01 1906
3717.59 1851
3718.16 1827
3718.74 1975
3719.32 1961
3719.89 1827
3720.47 1920
3721.04 1945
3721.62 1852
3722.19 1852
3722.77 1834
3723.34 1833
3723.92 1751
3724.49 1785
3725.07 1700
3725.65 1711
3726.22 1762
3726.80 1797
3727.37 1836
3727.95 1816
3728.53 1844
3729.10 1983
3729.68 2159
3730.25 2324
3730.83 2538
3731.41 2793
3731.98 3098
3732.56 3304
3733.14 3574
3733.71 3711
3734.29 3922
3734.87 3895
3735.44 3874
3736.02 3708
3736.60 3503
3737.17 3167
3737.75 2899
3738.33 2779
3738.90 2513
3739.48 2386
3740.06 2198
3740.63 2045
3741.21 1929
3741.79 1917
3742.36 1805
3742.94 1792
3743.52 1801
3744.10 1809
3744.67 1684
3745.25 1633
3745.83 1611
3746.40 1694
3746.98 1681
3747.56 1653
3748.14 1621
3748.71 1695
3749.29 1739
3749.87 1718
3750.45 1711
3751.03 1687
3751.60 1672
3752.18 1689
3752.76 1680
3753.34 1652
3753.92 1633
3754.49 1696
3755.07 1691
3755.65 1678
3756.23 1717
3756.81 1735
3757.38 1776
3757.96 1804
3758.54 1868
3759.12 1902
3759.70 1947
3760.28 1996
3760.85 2091
3761.43 2130
3762.01 2181
3762.59 2225
3763.17 2236
3763.75 2250
3764.33 2207
3764.91 2225
3765.48 2211
3766.06 2268
3766.64 2260
3767.22 2107
3767.80 2084
3768.38 2063
3768.96 2054
3769.54 2007
3770.12 2028
3770.70 1989
3771.28 1997
3771.85 1999
3772.43 1974
3773.01 1946
3773.59 2015
3774.17 1986
3774.75 1938
3775.33 1907
3775.91 1860
3776.49 1801
3777.07 1704
3777.65 1719
3778.23 1704
3778.81 1815
3779.39 1801
3779.97 1771
3780.55 1786
3781.13 1731
3781.71 1712
3782.29 1712
3782.87 1703
3783.45 1674
3784.03 1662
3784.61 1654
3785.19 1736
3785.77 1729
3786.35 1722
3786.93 1731
3787.51 1783
3788.10 1819
3788.68 1766
3789.26 1747
3789.84 1783
3790.42 1832
3791.00 1807
3791.58 1782
3792.16 1754
3792.74 1816
3793.32 1877
3793.90 1800
3794.48 1795
3795.07 1817
3795.65 1800
3796.23 1738
3796.81 1773
3797.39 1830
3797.97 1815
3798.55 1775
3799.14 1765
3799.72 1782
3800.30 1720
3800.88 1676
3801.46 1751
3802.04 1847
3802.62 1789
3803.21 1838
3803.79 1835
3804.37 1887
3804.95 2050
3805.53 2074
3806.12 2119
3806.70 2205
3807.28 2360
3807.86 2414
3808.44 2538
3809.03 2638
3809.61 2786
3810.19 2774
3810.77 2708
3811.36 2627
3811.94 2548
3812.52 2546
3813.10 2508
3813.69 2408
3814.27 2346
3814.85 2415
3815.43 2399
3816.02 2487
3816.60 2392
3817.18 2422
3817.77 2320
3818.35 2190
3818.93 2143
3819.51 2135
3820.10 1983
3820.68 2006
3821.26 2028
3821.85 1990
3822.43 2034
3823.01 2074
3823.60 2106
3824.18 2178
3824.76 2189
3825.35 2074
3825.93 2058
3826.51 2072
3827.10 2067
3827.68 2059
3828.27 1991
3828.85 2013
3829.43 1944
3830.02 1867
3830.60 1927
3831.18 1944
3831.77 1970
3832.35 2007
3832.94 1897
3833.52 1973
3834.10 2071
3834.69 2046
3835.27 2119
3835.86 2065
3836.44 2084
3837.03 2097
3837.61 2106
3838.19 2132
3838.78 2151
3839.36 2109
3839.95 2116
3840.53 2062
3841.12 2098
3841.70 2101
3842.29 2149
3842.87 2218
3843.46 2314
3844.04 2540
3844.63 2676
3845.21 2993
3845.80 3172
3846.38 3387
3846.97 3522
3847.55 3539
3848.14 3663
3848.72 3475
3849.31 3222
3849.89 3026
3850.48 2798
3851.06 2704
3851.65 2610
3852.23 2551
3852.82 2495
3853.41 2502
3853.99 2473
3854.58 2458
3855.16 2466
3855.75 2447
3856.33 2471
3856.92 2588
3857.51 2737
3858.09 2981
3858.68 3190
3859.26 3696
3859.85 4103
3860.44 4601
3861.02 5017
3861.61 5462
3862.20 5643
3862.78 5739
3863.37 5709
3863.95 5477
3864.54 5016
3865.13 4766
3865.71 4386
3866.30 3862
3866.89 3706
3867.47 3275
3868.06 2969
3868.65 2643
3869.23 2493
3869.82 2367
3870.41 2267
3870.99 2313
3871.58 2306
3872.17 2268
3872.76 2295
3873.34 2241
3873.93 2234
3874.52 2252
3875.10 2244
3875.69 2202
3876.28 2185
3876.87 2139
3877.45 2067
3878.04 2022
3878.63 2057
3879.22 2020
3879.80 1990
3880.39 2015
3880.98 1954
3881.57 1910
3882.15 1876
3882.74 1989
3883.33 1955
3883.92 1945
3884.51 1906
3885.09 1932
3885.68 1969
3886.27 1997
3886.86 2116
3887.45 2134
3888.04 2180
3888.62 2304
3889.21 2478
3889.80 2402
3890.39 2578
3890.98 2599
3891.57 2625
3892.15 2617
3892.74 2556
3893.33 2504
3893.92 2463
3894.51 2393
3895.10 2361
3895.69 2289
3896.28 2167
3896.86 2197
3897.45 2151
3898.04 2148
3898.63 2113
3899.22 2155
3899.81 2247
3900.40 2256
3900.99 2240
3901.58 2149
3902.17 2107
3902.76 2044
3903.34 2131
3903.93 2055
3904.52 1947
3905.11 1896
3905.70 1941
3906.29 1961
3906.88 1900
3907.47 1950
3908.06 2019
3908.65 2066
3909.24 2030
3909.83 2027
3910.42 1971
3911.01 1916
3911.60 1885
3912.19 1829
3912.78 1808
3913.37 1809
3913.96 1723
3914.55 1822
3915.14 1737
3915.73 1676
3916.32 1619
3916.91 1732
3917.50 1727
3918.09 1653
3918.68 1707
3919.28 1795
3919.87 1754
3920.46 1709
3921.05 1688
3921.64 1699
3922.23 1768
3922.82 1777
3923.41 1733
3924.00 1710
3924.59 1707
3925.18 1598
3925.77 1672
3926.37 1540
3926.96 1614
3927.55 1609
3928.14 1649
3928.73 1616
3929.32 1683
3929.91 1621
3930.51 1545
3931.10 1569
3931.69 1666
3932.28 1656
3932.87 1580
3933.46 1534
3934.05 1536
3934.65 1568
3935.24 1555
3935.83 1504
3936.42 1515
3937.01 1604
3937.61 1656
3938.20 1678
3938.79 1685
3939.38 1681
3939.97 1806
3940.57 1807
3941.16 1807
3941.75 1807
3942.34 1846
3942.94 1855
3943.53 1767
3944.12 1710
3944.71 1768
3945.31 1750
3945.90 1728
3946.49 1700
3947.08 1764
3947.68 1656
3948.27 1617
3948.86 1555
3949.45 1530
3950.05 1584
3950.64 1506
3951.23 1602
3951.83 1629
3952.42 1616
3953.01 1594
3953.61 1590
3954.20 1601
3954.79 1568
3955.39 1581
3955.98 1590
3956.57 1641
3957.17 1623
3957.76 1696
3958.35 1682
3958.95 1754
3959.54 1807
3960.13 1821
3960.73 1771
3961.32 1827
3961.92 1847
3962.51 1828
3963.10 1750
3963.70 1764
3964.29 1833
3964.88 1900
3965.48 1889
3966.07 1909
3966.67 1984
3967.26 1965
3967.86 1876
3968.45 1889
3969.04 1890
3969.64 1858
3970.23 1834
3970.83 1815
3971.42 1780
3972.02 1737
3972.61 1747
3973.21 1686
3973.80 1734
3974.40 1711
3974.99 1758
3975.58 1782
3976.18 1845
3976.77 1902
3977.37 1924
3977.96 1952
3978.56 2039
3979.15 2043
3979.75 1956
3980.35 1971
3980.94 1980
3981.54 1948
3982.13 1809
3982.73 1836
3983.32 1916
3983.92 1906
3984.51 1875
3985.11 1847
3985.70 1869
3986.30 1889
3986.90 1916
3987.49 1854
3988.09 1944
3988.68 1976
3989.28 1967
3989.87 1866
3990.47 1877
3991.07 1886
3991.66 1947
3992.26 1986
3992.85 2057
3993.45 2080
3994.05 2040
3994.64 2137
3995.24 2163
3995.84 2170
3996.43 2123
3997.03 2213
3997.62 2098
3998.22 2132
3998.82 1988
3999.41 2021
4000.01 1939
4000.61 1923
4001.20 1848
4001.80 1837
4002.40 1742
4003.00 1793
4003.59 1752
4004.19 1703
4004.79 1679
4005.38 1677
4005.98 1608
4006.58 1668
4007.17 1657
4007.77 1632
4008.37 1624
4008.97 1619
4009.56 1711
4010.16 1696
4010.76 1737
4011.36 1647
4011.95 1649
4012.55 1638
4013.15 1641
4013.75 1624
4014.34 1596
4014.94 1586
4015.54 1580
4016.14 1621
4016.74 1546
4017.33 1629
4017.93 1613
4018.53 1657
4019.13 1601
4019.73 1657
4020.32 1691
4020.92 1601
4021.52 1661
4022.12 1634
4022.72 1617
4023.32 1716
4023.91 1774
4024.51 1725
4025.11 1773
4025.71 1755
4026.31 1801
4026.91 1825
4027.51 1888
4028.10 1940
4028.70 2056
4029.30 2072
4029.90 2024
4030.50 2014
4031.10 2016
4031.70 1939
4032.30 1955
4032.90 1856
4033.49 1814
4034.09 1829
4034.69 1700
4035.29 1713
4035.89 1638
4036.49 1646
4037.09 1622
4037.69 1632
4038.29 1600
4038.89 1572
4039.49 1535
4040.09 1504
4040.69 1511
4041.29 1456
4041.89 1455
4042.49 1502
4043.09 1459
4043.69 1447
4044.29 1566
4044.89 1520
4045.49 1500
4046.09 1457
4046.69 1443
4047.29 1456
4047.89 1527
4048.49 1536
4049.09 1521
4049.69 1602
4050.29 1639
4050.89 1591
4051.49 1564
4052.09 1614
4052.69 1605
4053.29 1583
4053.89 1564
4054.49 1591
4055.09 1542
4055.69 1570
4056.30 1563
4056.90 1582
4057.50 1561
4058.10 1495
4058.70 1517
4059.30 1508
4059.90 1609
4060.50 1593
4061.10 1580
4061.71 1642
4062.31 1685
4062.91 1783
4063.51 1822
4064.11 1906
4064.71 2059
4065.31 2131
4065.92 2133
4066.52 2225
4067.12 2323
4067.72 2269
4068.32 2155
4068.92 2171
4069.53 2111
4070.13 2025
4070.73 1885
4071.33 1772
4071.93 1718
4072.54 1718
4073.14 1612
4073.74 1556
4074.34 1509
4074.94 1505
4075.55 1471
4076.15 1476
4076.75 1544
4077.35 1530
4077.96 1506
4078.56 1439
4079.16 1439
4079.76 1422
4080.37 1517
4080.97 1479
4081.57 1432
4082.17 1430
4082.78 1424
4083.38 1451
4083.98 1381
4084.59 1436
4085.19 1440
4085.79 1418
4086.39 1464
4087.00 1451
4087.60 1388
4088.20 1372
4088.81 1448
4089.41 1444
4090.01 1429
4090.62 1406
4091.22 1412
4091.82 1482
4092.43 1501
4093.03 1424
4093.63 1462
4094.24 1468
4094.84 1452
4095.45 1490
4096.05 1530
4096.65 1591
4097.26 1544
4097.86 1545
4098.47 1561
4099.07 1572
4099.67 1609
4100.28 1535
4100.88 1546
4101.49 1551
4102.09 1547
4102.69 1611
4103.30 1651
4103.90 1612
4104.51 1567
4105.11 1610
4105.72 1687
4106.32 1617
4106.93 1522
4107.53 1529
4108.13 1608
4108.74 1581
4109.34 1498
4109.95 1523
4110.55 1548
4111.16 1504
4111.76 1569
4112.37 1563
4112.97 1528
4113.58 1458
4114.18 1456
4114.79 1438
4115.39 1464
4116.00 1539
4116.60 1482
4117.21 1451
4117.82 1485
4118.42 1453
4119.03 1469
4119.63 1490
4120.24 1419
4120.84 1435
4121.45 1459
4122.05 1438
4122.66 1414
4123.27 1408
4123.87 1431
4124.48 1452
4125.08 1506
4125.69 1464
4126.30 1444
4126.90 1544
4127.51 1498
4128.11 1441
4128.72 1478
4129.33 1446
4129.93 1466
4130.54 1530
4131.15 1487
4131.75 1488
4132.36 1498
4132.96 1542
4133.57 1532
4134.18 1492
4134.78 1557
4135.39 1531
4136.00 1545
4136.60 1533
4137.21 1594
4137.82 1571
4138.43 1574
4139.03 1606
4139.64 1631
4140.25 1717
4140.85 1762
4141.46 1777
4142.07 1844
4142.68 1953
4143.28 1903
4143.89 1928
4144.50 1962
4145.10 1916
4145.71 2032
4146.32 1892
4146.93 1848
4147.53 1720
4148.14 1702
4148.75 1694
4149.36 1659
4149.97 1635
4150.57 1627
4151.18 1608
4151.79 1519
4152.40 1512
4153.00 1539
4153.61 1533
4154.22 1518
4154.83 1467
4155.44 1520
4156.05 1539
4156.65 1562
4157.26 1558
4157.87 1607
4158.48 1615
4159.09 1577
4159.70 1662
4160.30 1738
4160.91 1820
4161.52 1702
4162.13 1666
4162.74 1666
4163.35 1705
4163.96 1598
4164.56 1589
4165.17 1569
4165.78 1646
4166.39 1665
4167.00 1735
4167.61 1771
4168.22 1788
4168.83 1799
4169.44 1948
4170.05 2104
4170.66 2189
4171.26 2261
4171.87 2307
4172.48 2365
4173.09 2489
4173.70 2397
4174.31 2322
4174.92 2331
4175.53 2347
4176.14 2188
4176.75 2073
4177.36 1975
4177.97 1957
4178.58 1873
4179.19 1802
4179.80 1771
4180.41 1687
4181.02 1683
4181.63 1673
4182.24 1648
4182.85 1665
4183.46 1631
4184.07 1633
4184.68 1674
4185.29 1651
4185.90 1676
4186.51 1636
4187.12 1599
4187.73 1600
4188.34 1567
4188.95 1585
4189.56 1590
4190.18 1559
4190.79 1618
4191.40 1645
4192.01 1646
4192.62 1697
4193.23 1737
4193.84 1874
4194.45 1931
4195.06 1942
4195.67 1970
4196.28 1910
4196.90 1931
4197.51 1954
4198.12 1864
4198.73 1797
4199.34 1757
4199.95 1761
4200.56 1722
4201.18 1640
4201.79 1662
4202.40 1639
4203.01 1638
4203.62 1687
4204.23 1593
4204.85 1671
4205.46 1642
4206.07 1690
4206.68 1642
4207.29 1666
4207.90 1708
4208.52 1703
4209.13 1761
4209.74 1715
4210.35 1774
4210.97 1799
4211.58 1779
4212.19 1724
4212.80 1744
4213.41 1766
4214.03 1819
4214.64 1805
4215.25 1792
4215.86 1825
4216.48 1892
4217.09 1832
4217.70 1873
4218.32 1864
4218.93 1855
4219.54 1918
4220.15 1982
4220.77 2032
4221.38 1973
4221.99 2013
4222.61 1993
4223.22 1949
4223.83 1929
4224.44 1970
4225.06 1977
4225.67 2027
4226.28 2125
4226.90 2223
4227.51 2374
4228.13 2496
4228.74 2664
4229.35 2831
4229.97 2774
4230.58 2811
4231.19 2682
4231.81 2527
4232.42 2380
4233.03 2202
4233.65 2125
4234.26 2056
4234.88 1938
4235.49 1981
4236.10 1894
4236.72 1873
4237.33 1833
4237.95 1826
4238.56 1837
4239.17 1892
4239.79 1793
4240.40 1824
4241.02 1813
4241.63 1763
4242.25 1792
4242.86 1750
4243.48 1836
4244.09 1831
4244.71 1824
4245.32 1785
4245.93 1758
4246.55 1743
4247.16 1742
4247.78 1776
4248.39 1744
4249.01 1830
4249.62 1768
4250.24 1753
4250.85 1751
4251.47 1719
4252.08 1741
4252.70 1795
4253.32 1726
4253.93 1708
4254.55 1690
4255.16 1704
4255.78 1752
4256.39 1712
4257.01 1658
4257.62 1716
4258.24 1731
4258.85 1795
4259.47 1846
4260.09 1865
4260.70 1880
4261.32 1960
4261.93 1986
4262.55 2054
4263.17 2103
4263.78 2082
4264.40 2120
4265.01 2135
4265.63 2178
4266.25 2100
4266.86 2089
4267.48 2003
4268.10 1906
4268.71 1873
4269.33 1847
4269.94 1845
4270.56 1819
4271.18 1821
4271.79 1755
4272.41 1818
4273.03 1807
4273.64 1820
4274.26 1794
4274.88 1863
4275.49 1923
4276.11 2072
4276.73 2057
4277.35 2260
4277.96 2253
4278.58 2287
4279.20 2293
4279.81 2340
4280.43 2308
4281.05 2123
4281.67 2064
4282.28 2006
4282.90 1979
4283.52 1900
4284.14 1894
4284.75 1744
4285.37 1721
4285.99 1623
4286.61 1672
4287.22 1575
4287.84 1554
4288.46 1586
4289.08 1534
4289.70 1554
4290.31 1523
4290.93 1560
4291.55 1516
4292.17 1599
4292.79 1573
4293.40 1524
4294.02 1537
4294.64 1567
4295.26 1492
4295.88 1502
4296.50 1537
4297.11 1521
4297.73 1561
4298.35 1596
4298.97 1597
4299.59 1653
4300.21 1583
4300.83 1605
4301.44 1698
4302.06 1678
4302.68 1714
4303.30 1725
4303.92 1759
4304.54 1756
4305.16 1733
4305.78 1700
4306.40 1727
4307.02 1781
4307.63 1762
4308.25 1779
4308.87 1720
4309.49 1629
4310.11 1712
4310.73 1768
4311.35 1746
4311.97 1789
4312.59 1757
4313.21 1753
4313.83 1757
4314.45 1803
4315.07 1751
4315.69 1718
4316.31 1762
4316.93 1768
4317.55 1741
4318.17 1706
4318.79 1723
4319.41 1745
4320.03 1763
4320.65 1660
4321.27 1674
4321.89 1669
4322.51 1710
4323.13 1690
4323.75 1754
4324.37 1799
4324.99 1860
4325.61 1905
4326.23 2011
4326.85 1999
4327.47 1964
4328.09 2080
4328.71 2163
4329.33 2180
4329.96 2299
4330.58 2611
4331.20 2946
4331.82 3210
4332.44 3397
4333.06 3739
4333.68 4011
4334.30 3948
4334.92 3806
4335.54 3782
4336.17 3514
4336.79 3175
4337.41 2954
4338.03 2752
4338.65 2506
4339.27 2290
4339.89 2286
4340.52 2213
4341.14 2189
4341.76 2167
4342.38 2161
4343.00 2172
4343.62 2218
4344.25 2414
4344.87 2545
4345.49 2726
4346.11 3015
4346.73 3145
4347.36 3262
4347.98 3286
4348.60 3223
4349.22 3039
4349.84 2958
4350.47 2899
4351.09 2633
4351.71 2442
4352.33 2399
4352.96 2373
4353.58 2174
4354.20 2120
4354.82 1999
4355.45 1967
4356.07 1963
4356.69 1860
4357.31 1870
4357.94 1897
4358.56 1878
4359.18 1865
4359.81 1920
4360.43 1894
4361.05 1998
4361.68 1900
4362.30 1815
4362.92 1800
4363.55 1703
4364.17 1743
4364.79 1786
4365.42 1780
4366.04 1721
4366.66 1682
4367.29 1721
4367.91 1714
4368.53 1645
4369.16 1720
4369.78 1750
4370.40 1702
4371.03 1660
4371.65 1647
4372.27 1704
4372.90 1614
4373.52 1592
4374.15 1606
4374.77 1694
4375.39 1697
4376.02 1690
4376.64 1621
4377.27 1627
4377.89 1712
4378.52 1790
4379.14 1716
4379.76 1731
4380.39 1630
4381.01 1721
4381.64 1722
4382.26 1774
4382.89 1730
4383.51 1751
4384.14 1811
4384.76 1805
4385.39 1801
4386.01 1829
4386.64 1820
4387.26 1814
4387.89 1795
4388.51 1807
4389.14 1854
4389.76 1804
4390.39 1825
4391.01 1834
4391.64 1839
4392.26 1879
4392.89 1837
4393.51 1856
4394.14 1874
4394.76 1855
4395.39 1800
4396.01 1763
4396.64 1671
4397.26 1662
4397.89 1609
4398.52 1602
4399.14 1638
4399.77 1632
4400.39 1650
4401.02 1627
4401.65 1642
4402.27 1608
4402.90 1636
4403.52 1599
4404.15 1550
4404.78 1561
4405.40 1621
4406.03 1572
4406.65 1539
4407.28 1564
4407.91 1581
4408.53 1553
4409.16 1519
4409.79 1514
4410.41 1521
4411.04 1513
4411.67 1496
4412.29 1482
4412.92 1513
4413.55 1539
4414.17 1541
4414.80 1546
4415.43 1532
4416.05 1524
4416.68 1579
4417.31 1585
4417.94 1530
4418.56 1560
4419.19 1609
4419.82 1552
4420.44 1568
4421.07 1569
4421.70 1501
4422.33 1507
4422.95 1535
4423.58 1507
4424.21 1487
4424.84 1416
4425.46 1344
4426.09 1376
4426.72 1366
4427.35 1365
4427.97 1384
4428.60 1419
4429.23 1364
4429.86 1346
4430.49 1371
4431.11 1349
4431.74 1428
4432.37 1419
4433.00 1399
4433.63 1418
4434.26 1457
4434.88 1470
4435.51 1385
4436.14 1363
4436.77 1420
4437.40 1460
4438.03 1444
4438.65 1375
4439.28 1376
4439.91 1353
4440.54 1391
4441.17 1368
4441.80 1371
4442.43 1467
4443.06 1420
4443.68 1412
4444.31 1404
4444.94 1499
4445.57 1534
4446.20 1451
4446.83 1540
4447.46 1528
4448.09 1575
4448.72 1619
4449.35 1685
4449.98 1634
4450.61 1516
4451.24 1504
4451.86 1569
4452.49 1505
4453.12 1532
4453.75 1499
4454.38 1496
4455.01 1532
4455.64 1530
4456.27 1469
4456.90 1470
4457.53 1468
4458.16 1521
4458.79 1517
4459.42 1504
4460.05 1458
4460.68 1540
4461.31 1486
4461.94 1432
4462.57 1368
4463.20 1384
4463.83 1346
4464.46 1321
4465.09 1378
4465.72 1373
4466.36 1306
4466.99 1353
4467.62 1396
4468.25 1364
4468.88 1372
4469.51 1433
4470.14 1384
4470.77 1409
4471.40 1400
4472.03 1391
4472.66 1324
4473.29 1394
4473.93 1377
4474.56 1271
4475.19 1359
4475.82 1368
4476.45 1388
4477.08 1428
4477.71 1333
4478.34 1345
4478.98 1346
4479.61 1406
4480.24 1430
4480.87 1448
4481.50 1436
4482.13 1455
4482.76 1530
4483.40 1490
4484.03 1419
4484.66 1422
4485.29 1531
4485.92 1491
4486.56 1547
4487.19 1553
4487.82 1516
4488.45 1583
4489.08 1531
4489.72 1539
4490.35 1480
4490.98 1529
4491.61 1500
4492.25 1587
4492.88 1563
4493.51 1537
4494.14 1521
4494.78 1492
4495.41 1483
4496.04 1482
4496.67 1385
4497.31 1442
4497.94 1520
4498.57 1522
4499.20 1559
4499.84 1555
4500.47 1608
4501.10 1607
4501.74 1686
4502.37 1764
4503.00 1674
4503.64 1721
4504.27 1844
4504.90 1836
4505.53 1859
4506.17 1804
4506.80 1755
4507.43 1722
4508.07 1641
4508.70 1646
4509.34 1639
4509.97 1616
4510.60 1566
4511.24 1644
4511.87 1654
4512.50 1645
4513.14 1656
4513.77 1677
4514.41 1699
4515.04 1559
4515.67 1516
4516.31 1524
4516.94 1499
4517.58 1525
4518.21 1499
4518.84 1494
4519.48 1533
4520.11 1617
4520.75 1584
4521.38 1585
4522.02 1579
4522.65 1638
4523.28 1677
4523.92 1743
4524.55 1774
4525.19 1759
4525.82 1868
4526.46 1841
4527.09 1989
4527.73 2100
4528.36 2296
4529.00 2612
4529.63 2824
4530.27 3350
4530.90 3769
4531.54 4047
4532.17 4444
4532.81 4609
4533.44 4495
4534.08 4406
4534.71 4180
4535.35 3818
4535.99 3358
4536.62 3043
4537.26 2669
4537.89 2374
4538.53 2155
4539.16 2010
4539.80 1824
4540.43 1769
4541.07 1667
4541.71 1618
4542.34 1575
4542.98 1561
4543.61 1559
4544.25 1509
4544.89 1425
4545.52 1486
4546.16 1500
4546.79 1530
4547.43 1395
4548.07 1352
4548.70 1376
4549.34 1382
4549.98 1357
4550.61 1354
4551.25 1367
4551.89 1404
4552.52 1430
4553.16 1330
4553.80 1366
4554.43 1345
4555.07 1398
4555.71 1388
4556.34 1460
4556.98 1471
4557.62 1480
4558.25 1559
4558.89 1590
4559.53 1628
4560.16 1642
4560.80 1631
4561.44 1625
4562.08 1669
4562.71 1678
4563.35 1607
4563.99 1667
4564.63 1706
4565.26 1701
4565.90 1657
4566.54 1731
4567.18 1719
4567.81 1716
4568.45 1816
4569.09 1900
4569.73 1833
4570.36 1828
4571.00 1841
4571.64 1865
4572.28 1843
4572.92 1756
4573.55 1729
4574.19 1769
4574.83 1749
4575.47 1729
4576.11 1761
4576.75 1649
4577.38 1610
4578.02 1592
4578.66 1577
4579.30 1526
4579.94 1527
4580.58 1544
4581.21 1545
4581.85 1512
4582.49 1505
4583.13 1558
4583.77 1550
4584.41 1512
4585.05 1582
4585.69 1588
4586.32 1539
4586.96 1621
4587.60 1726
4588.24 1708
4588.88 1733
4589.52 1715
4590.16 1721
4590.80 1793
4591.44 1812
4592.08 1780
4592.72 1720
4593.36 1799
4594.00 1752
4594.63 1773
4595.27 1676
4595.91 1715
4596.55 1671
4597.19 1599
4597.83 1615
4598.47 1625
4599.11 1563
4599.75 1542
4600.39 1586
4601.03 1599
4601.67 1612
4602.31 1570
4602.95 1575
4603.59 1566
4604.23 1551
4604.87 1546
4605.51 1480
4606.15 1468
4606.79 1576
4607.43 1540
4608.08 1479
4608.72 1435
4609.36 1487
4610.00 1528
4610.64 1488
4611.28 1498
4611.92 1480
4612.56 1471
4613.20 1492
4613.84 1503
4614.48 1475
4615.12 1490
4615.76 1448
4616.41 1433
4617.05 1386
4617.69 1432
4618.33 1431
4618.97 1426
4619.61 1467
4620.25 1464
4620.89 1417
4621.54 1365
4622.18 1419
4622.82 1332
4623.46 1358
4624.10 1327
4624.74 1361
4625.38 1382
4626.03 1340
4626.67 1333
4627.31 1315
4627.95 1352
4628.59 1358
4629.24 1366
4629.88 1369
4630.52 1415
4631.16 1438
4631.80 1537
4632.45 1522
4633.09 1536
4633.73 1555
4634.37 1572
4635.02 1544
4635.66 1554
4636.30 1613
4636.94 1496
4637.58 1512
4638.23 1536
4638.87 1519
4639.51 1456
4640.16 1437
4640.80 1498
4641.44 1488
4642.08 1489
4642.73 1440
4643.37 1401
4644.01 1398
4644.66 1409
4645.30 1392
4645.94 1422
4646.58 1397
4647.23 1400
4647.87 1430
4648.51 1446
4649.16 1416
4649.80 1412
4650.44 1478
4651.09 1473
4651.73 1520
4652.37 1492
4653.02 1618
4653.66 1618
4654.31 1553
4654.95 1607
4655.59 1560
4656.24 1486
4656.88 1541
4657.52 1473
4658.17 1417
4658.81 1549
4659.46 1494
4660.10 1450
4660.75 1407
4661.39 1418
4662.03 1421
4662.68 1400
4663.32 1425
4663.97 1410
4664.61 1385
4665.26 1459
4665.90 1366
4666.54 1333
4667.19 1313
4667.83 1396
4668.48 1383
4669.12 1341
4669.77 1329
4670.41 1313
4671.06 1323
4671.70 1295
4672.35 1341
4672.99 1322
4673.64 1304
4674.28 1318
4674.93 1347
4675.57 1367
4676.22 1445
4676.86 1391
4677.51 1427
4678.15 1442
4678.80 1378
4679.44 1405
4680.09 1442
4680.73 1458
4681.38 1422
4682.03 1477
4682.67 1550
4683.32 1459
4683.96 1509
4684.61 1559
4685.25 1541
4685.90 1481
4686.55 1491
4687.19 1526
4687.84 1561
4688.48 1593
4689.13 1573
4689.78 1547
4690.42 1527
4691.07 1554
4691.72 1563
4692.36 1553
4693.01 1550
4693.65 1561
4694.30 1572
4694.95 1577
4695.59 1559
4696.24 1584
4696.89 1594
4697.53 1686
4698.18 1664
4698.83 1693
4699.47 1704
4700.12 1788
4700.77 1789
4701.41 1850
4702.06 1790
4702.71 1720
4703.36 1623
4704.00 1658
4704.65 1637
4705.30 1676
4705.94 1602
4706.59 1632
4707.24 1617
4707.89 1648
4708.53 1625
4709.18 1621
4709.83 1566
4710.48 1608
4711.12 1591
4711.77 1503
4712.42 1516
4713.07 1549
4713.71 1593
4714.36 1609
4715.01 1641
4715.66 1601
4716.31 1657
4716.95 1666
4717.60 1584
4718.25 1613
4718.90 1609
4719.55 1654
4720.19 1653
4720.84 1717
4721.49 1674
4722.14 1737
4722.79 1799
4723.44 1805
4724.08 1808
4724.73 1855
4725.38 1982
4726.03 2047
4726.68 2180
4727.33 2278
4727.98 2265
4728.63 2333
4729.27 2281
4729.92 2345
4730.57 2230
4731.22 2046
4731.87 2004
4732.52 1892
4733.17 1865
4733.82 1773
4734.47 1715
4735.12 1743
4735.77 1550
4736.41 1580
4737.06 1565
4737.71 1571
4738.36 1569
4739.01 1591
4739.66 1662
4740.31 1645
4740.96 1659
4741.61 1630
4742.26 1640
4742.91 1643
4743.56 1638
4744.21 1618
4744.86 1616
4745.51 1652
4746.16 1684
4746.81 1596
4747.46 1613
4748.11 1666
4748.76 1725
4749.41 1734
4750.06 1760
4750.71 1710
4751.36 1738
4752.01 1898
4752.66 1925
4753.31 1895
4753.96 1884
4754.61 1938
4755.26 1868
4755.92 1815
4756.57 1725
4757.22 1812
4757.87 1853
4758.52 1834
4759.17 1939
4759.82 1964
4760.47 2014
4761.12 2012
4761.77 2043
4762.42 2046
4763.08 2008
4763.73 2066
4764.38 1934
4765.03 1884
4765.68 1839
4766.33 1826
4766.98 1791
4767.64 1735
4768.29 1808
4768.94 1774
4769.59 1722
4770.24 1677
4770.89 1640
4771.54 1671
4772.20 1637
4772.85 1619
4773.50 1631
4774.15 1647
4774.80 1606
4775.46 1552
4776.11 1638
4776.76 1658
4777.41 1702
4778.06 1621
4778.72 1656
4779.37 1658
4780.02 1595
4780.67 1633
4781.33 1661
4781.98 1680
4782.63 1686
4783.28 1674
4783.94 1670
4784.59 1650
4785.24 1672
4785.89 1696
4786.55 1806
4787.20 1696
4787.85 1676
4788.51 1756
4789.16 1884
4789.81 1841
4790.46 1951
4791.12 1991
4791.77 1963
4792.42 2020
4793.08 1967
4793.73 1921
4794.38 1887
4795.04 1895
4795.69 1917
4796.34 1921
4797.00 1961
4797.65 1983
4798.30 2095
4798.96 2264
4799.61 2395
4800.27 2462
4800.92 2556
4801.57 2830
4802.23 2945
4802.88 2834
4803.53 2821
4804.19 2683
4804.84 2558
4805.50 2529
4806.15 2236
4806.81 2170
4807.46 2158
4808.11 2060
4808.77 1972
4809.42 1867
4810.08 1900
4810.73 1869
4811.39 1841
4812.04 1832
4812.69 1829
4813.35 1827
4814.00 1798
4814.66 1778
4815.31 1821
4815.97 1836
4816.62 1778
4817.28 1778
4817.93 1861
4818.59 1837
4819.24 1897
4819.90 1945
4820.55 1872
4821.21 1984
4821.86 2024
4822.52 2072
4823.17 2039
4823.83 2043
4824.48 2082
4825.14 2112
4825.79 2040
4826.45 2068
4827.11 2095
4827.76 2047
4828.42 1981
4829.07 1935
4829.73 1952
4830.38 2007
4831.04 1968
4831.70 1943
4832.35 1981
4833.01 1944
4833.66 2042
4834.32 2097
4834.98 2100
4835.63 2167
4836.29 2192
4836.94 2148
4837.60 2184
4838.26 2181
4838.91 2164
4839.57 2165
4840.23 2201
4840.88 2225
4841.54 2251
4842.20 2222
4842.85 2248
4843.51 2248
4844.17 2229
4844.82 2167
4845.48 2156
4846.14 2228
4846.79 2320
4847.45 2350
4848.11 2397
4848.76 2351
4849.42 2396
4850.08 2414
4850.73 2455
4851.39 2513
4852.05 2539
4852.71 2533
4853.36 2469
4854.02 2497
4854.68 2455
4855.34 2446
4855.99 2481
4856.65 2600
4857.31 2778
4857.97 2840
4858.62 2849
4859.28 2918
4859.94 2901
4860.60 2856
4861.25 2845
4861.91 2755
4862.57 2569
4863.23 2608
4863.89 2542
4864.54 2556
4865.20 2410
4865.86 2329
4866.52 2421
4867.18 2374
4867.84 2513
4868.49 2366
4869.15 2339
4869.81 2276
4870.47 2227
4871.13 2210
4871.79 2210
4872.44 2193
4873.10 2150
4873.76 2172
4874.42 2189
4875.08 2116
4875.74 2134
4876.40 2028
4877.06 2093
4877.72 2035
4878.37 2111
4879.03 2062
4879.69 2109
4880.35 2098
4881.01 2072
4881.67 2080
4882.33 2011
4882.99 2029
4883.65 1985
4884.31 2047
4884.97 1975
4885.63 1931
4886.29 1906
4886.95 1904
4887.61 1876
4888.26 1885
4888.92 1888
4889.58 1933
4890.24 1906
4890.90 1801
4891.56 1868
4892.22 1854
4892.88 1826
4893.54 1864
4894.20 1928
4894.86 1891
4895.52 1877
4896.18 1891
4896.84 1850
4897.51 1847
4898.17 1873
4898.83 1974
4899.49 2017
4900.15 2046
4900.81 2037
4901.47 2003
4902.13 1995
4902.79 2050
4903.45 1969
4904.11 1897
4904.77 1812
4905.43 1781
4906.09 1708
4906.75 1739
4907.41 1697
4908.08 1679
4908.74 1643
4909.40 1640
4910.06 1633
4910.72 1599
4911.38 1658
4912.04 1604
4912.70 1623
4913.37 1612
4914.03 1688
4914.69 1631
4915.35 1655
4916.01 1590
4916.67 1569
4917.33 1585
4918.00 1483
4918.66 1519
4919.32 1508
4919.98 1518
4920.64 1463
4921.31 1507
4921.97 1517
4922.63 1475
4923.29 1533
4923.95 1489
4924.62 1488
4925.28 1498
4925.94 1509
4926.60 1548
4927.26 1475
4927.93 1516
4928.59 1568
4929.25 1443
4929.91 1489
4930.58 1482
4931.24 1498
4931.90 1504
4932.56 1487
4933.23 1479
4933.89 1506
4934.55 1471
4935.22 1444
4935.88 1472
4936.54 1525
4937.20 1479
4937.87 1476
4938.53 1455
4939.19 1489
4939.86 1567
4940.52 1480
4941.18 1448
4941.85 1476
4942.51 1492
4943.17 1464
4943.84 1474
4944.50 1482
4945.16 1506
4945.83 1506
4946.49 1532
4947.15 1463
4947.82 1539
4948.48 1517
4949.15 1456
4949.81 1519
4950.47 1460
4951.14 1512
4951.80 1528
4952.47 1546
4953.13 1477
4953.79 1567
4954.46 1507
4955.12 1532
4955.79 1566
4956.45 1603
4957.11 1690
4957.78 1760
4958.44 1803
4959.11 1975
4959.77 2111
4960.44 2212
4961.10 2535
4961.77 2605
4962.43 2690
4963.10 2619
4963.76 2677
4964.42 2751
4965.09 2678
4965.75 2463
4966.42 2334
4967.08 2187
4967.75 2058
4968.41 1969
4969.08 1807
4969.74 1700
4970.41 1655
4971.08 1625
4971.74 1596
4972.41 1574
4973.07 1555
4973.74 1566
4974.40 1538
4975.07 1634
4975.73 1627
4976.40 1665
4977.06 1619
4977.73 1659
4978.40 1669
4979.06 1579
4979.73 1514
4980.39 1517
4981.06 1534
4981.73 1405
4982.39 1486
4983.06 1467
4983.72 1446
4984.39 1420
4985.06 1406
4985.72 1459
4986.39 1420
4987.05 1424
4987.72 1493
4988.39 1428
4989.05 1505
4989.72 1512
4990.39 1482
4991.05 1570
4991.72 1521
4992.39 1497
4993.05 1491
4993.72 1519
4994.39 1465
4995.05 1476
4995.72 1463
4996.39 1533
4997.05 1432
4997.72 1433
4998.39 1451
4999.06 1450
4999.72 1360
5000.39 1406
5001.06 1424
5001.73 1352
5002.39 1363
5003.06 1350
5003.73 1404
5004.39 1364
5005.06 1379
5005.73 1404
5006.40 1288
5007.07 1310
5007.73 1362
5008.40 1364
5009.07 1349
5009.74 1357
5010.40 1372
5011.07 1354
5011.74 1289
5012.41 1363
5013.08 1389
5013.74 1358
5014.41 1343
5015.08 1364
5015.75 1334
5016.42 1327
5017.09 1264
5017.75 1258
5018.42 1304
5019.09 1338
5019.76 1304
5020.43 1313
5021.10 1275
5021.76 1291
5022.43 1295
5023.10 1314
5023.77 1382
5024.44 1318
5025.11 1323
5025.78 1321
5026.45 1324
5027.12 1288
5027.78 1336
5028.45 1281
5029.12 1287
5029.79 1296
5030.46 1241
5031.13 1312
5031.80 1292
5032.47 1249
5033.14 1230
5033.81 1256
5034.48 1309
5035.15 1296
5035.82 1325
5036.49 1303
5037.16 1286
5037.83 1280
5038.50 1310
5039.16 1292
5039.83 1289
5040.50 1305
5041.17 1232
5041.84 1248
5042.51 1272
5043.18 1320
5043.85 1325
5044.52 1288
5045.20 1235
5045.87 1269
5046.54 1327
5047.21 1388
5047.88 1331
5048.55 1281
5049.22 1325
5049.89 1283
5050.56 1263
5051.23 1322
5051.90 1303
5052.57 1314
5053.24 1291
5053.91 1300
5054.58 1362
5055.25 1290
5055.92 1317
5056.60 1289
5057.27 1310
5057.94 1280
5058.61 1288
5059.28 1325
5059.95 1263
5060.62 1292
5061.29 1276
5061.96 1236
5062.64 1236
5063.31 1271
5063.98 1230
5064.65 1288
5065.32 1251
5065.99 1239
5066.66 1270
5067.34 1270
5068.01 1267
5068.68 1218
5069.35 1240
5070.02 1279
5070.70 1316
5071.37 1295
5072.04 1324
5072.71 1322
5073.38 1284
5074.06 1297
5074.73 1311
5075.40 1359
5076.07 1319
5076.74 1342
5077.42 1325
5078.09 1331
5078.76 1376
5079.43 1287
5080.11 1277
5080.78 1339
5081.45 1392
5082.12 1344
5082.80 1309
5083.47 1318
5084.14 1350
5084.82 1378
5085.49 1382
5086.16 1340
5086.83 1351
5087.51 1348
5088.18 1387
5088.85 1364
5089.53 1463
5090.20 1470
5090.87 1450
5091.55 1518
5092.22 1477
5092.89 1475
5093.57 1484
5094.24 1476
5094.91 1501
5095.59 1496
5096.26 1384
5096.93 1393
5097.61 1386
5098.28 1353
5098.96 1364
5099.63 1356
5100.30 1375
5100.98 1426
5101.65 1397
5102.32 1402
5103.00 1452
5103.67 1425
5104.35 1453
5105.02 1441
5105.70 1470
5106.37 1483
5107.04 1484
5107.72 1485
5108.39 1409
5109.07 1352
5109.74 1395
5110.42 1440
5111.09 1425
5111.77 1361
5112.44 1357
5113.11 1385
5113.79 1341
5114.46 1468
5115.14 1401
5115.81 1428
5116.49 1602
5117.16 1690
5117.84 1720
5118.51 1722
5119.19 1859
5119.86 1950
5120.54 1881
5121.21 1989
5121.89 1875
5122.57 1831
5123.24 1783
5123.92 1663
5124.59 1653
5125.27 1676
5125.94 1555
5126.62 1521
5127.29 1518
5127.97 1531
5128.64 1472
5129.32 1511
5130.00 1477
5130.67 1446
5131.35 1456
5132.02 1425
5132.70 1427
5133.38 1550
5134.05 1415
5134.73 1424
5135.40 1451
5136.08 1417
5136.76 1398
5137.43 1448
5138.11 1439
5138.79 1463
5139.46 1459
5140.14 1549
5140.82 1467
5141.49 1506
5142.17 1502
5142.85 1462
5143.52 1406
5144.20 1394
5144.88 1362
5145.55 1352
5146.23 1332
5146.91 1331
5147.58 1310
5148.26 1354
5148.94 1332
5149.61 1306
5150.29 1312
5150.97 1330
5151.65 1402
5152.32 1357
5153.00 1387
5153.68 1323
5154.36 1311
5155.03 1324
5155.71 1358
5156.39 1344
5157.07 1361
5157.74 1415
5158.42 1367
5159.10 1368
5159.78 1405
5160.45 1438
5161.13 1396
5161.81 1324
5162.49 1300
5163.17 1324
5163.84 1335
5164.52 1282
5165.20 1359
5165.88 1364
5166.56 1365
5167.24 1358
5167.91 1349
5168.59 1308
5169.27 1278
5169.95 1305
5170.63 1294
5171.31 1290
5171.98 1269
5172.66 1277
5173.34 1280
5174.02 1269
5174.70 1326
5175.38 1254
5176.06 1293
5176.74 1307
5177.41 1269
5178.09 1258
5178.77 1288
5179.45 1299
5180.13 1323
5180.81 1307
5181.49 1288
5182.17 1277
5182.85 1243
5183.53 1225
5184.21 1211
5184.89 1229
5185.57 1294
5186.24 1233
5186.92 1219
5187.60 1188
5188.28 1260
5188.96 1259
5189.64 1258
5190.32 1214
5191.00 1218
5191.68 1244
5192.36 1266
5193.04 1257
5193.72 1219
5194.40 1204
5195.08 1236
5195.76 1209
5196.44 1179
5197.12 1192
5197.80 1246
5198.48 1177
5199.16 1217
5199.84 1192
5200.52 1164
5201.21 1202
5201.89 1221
5202.57 1219
5203.25 1216
5203.93 1262
5204.61 1266
5205.29 1249
5205.97 1259
5206.65 1225
5207.33 1254
5208.01 1218
5208.69 1355
5209.37 1329
5210.06 1276
5210.74 1241
5211.42 1239
5212.10 1250
5212.78 1271
5213.46 1340
5214.14 1317
5214.82 1372
5215.51 1337
5216.19 1333
5216.87 1334
5217.55 1296
5218.23 1352
5218.91 1314
5219.60 1367
5220.28 1321
5220.96 1307
5221.64 1334
5222.32 1353
5223.00 1355
5223.69 1374
5224.37 1438
5225.05 1393
5225.73 1354
5226.41 1315
5227.10 1405
5227.78 1373
5228.46 1293
5229.14 1371
5229.83 1357
5230.51 1314
5231.19 1308
5231.87 1332
5232.56 1362
5233.24 1302
5233.92 1354
5234.60 1310
5235.29 1328
5235.97 1362
5236.65 1325
5237.34 1400
5238.02 1445
5238.70 1492
5239.38 1436
5240.07 1521
5240.75 1529
5241.43 1483
5242.12 1525
5242.80 1569
5243.48 1479
5244.17 1511
5244.85 1467
5245.53 1479
5246.22 1571
5246.90 1499
5247.58 1507
5248.27 1435
5248.95 1359
5249.63 1419
5250.32 1360
5251.00 1364
5251.69 1363
5252.37 1447
5253.05 1376
5253.74 1440
5254.42 1464
5255.11 1429
5255.79 1434
5256.47 1398
5257.16 1394
5257.84 1380
5258.53 1333
5259.21 1363
5259.89 1368
5260.58 1359
5261.26 1430
5261.95 1513
5262.63 1444
5263.32 1474
5264.00 1520
5264.69 1514
5265.37 1486
5266.06 1559
5266.74 1487
5267.43 1451
5268.11 1408
5268.79 1392
5269.48 1396
5270.16 1481
5270.85 1384
5271.53 1447
5272.22 1481
5272.91 1396
5273.59 1419
5274.28 1400
5274.96 1373
5275.65 1369
5276.33 1449
5277.02 1431
5277.70 1377
5278.39 1362
5279.07 1412
5279.76 1458
5280.45 1479
5281.13 1536
5281.82 1465
5282.50 1544
5283.19 1486
5283.87 1448
5284.56 1451
5285.25 1575
5285.93 1537
5286.62 1503
5287.30 1486
5287.99 1486
5288.68 1458
5289.36 1454
5290.05 1457
5290.74 1418
5291.42 1413
5292.11 1471
5292.79 1432
5293.48 1469
5294.17 1475
5294.85 1536
5295.54 1572
5296.23 1629
5296.91 1593
5297.60 1594
5298.29 1701
5298.98 1680
5299.66 1648
5300.35 1682
5301.04 1663
5301.72 1751
5302.41 1797
5303.10 1793
5303.78 1785
5304.47 1857
5305.16 1987
5305.85 2188
5306.53 2206
5307.22 2262
5307.91 2261
5308.60 2208
5309.28 2140
5309.97 2100
5310.66 2237
5311.35 2328
5312.03 2444
5312.72 2528
5313.41 2778
5314.10 2998
5314.79 3295
5315.47 3379
5316.16 3489
5316.85 3609
5317.54 3500
5318.23 3231
5318.91 3095
5319.60 2954
5320.29 2761
5320.98 2550
5321.67 2403
5322.36 2203
5323.04 2043
5323.73 1898
5324.42 1785
5325.11 1735
5325.80 1719
5326.49 1621
5327.18 1555
5327.86 1600
5328.55 1574
5329.24 1548
5329.93 1504
5330.62 1429
5331.31 1501
5332.00 1464
5332.69 1422
5333.38 1332
5334.06 1365
5334.75 1379
5335.44 1311
5336.13 1373
5336.82 1281
5337.51 1306
5338.20 1374
5338.89 1391
5339.58 1460
5340.27 1459
5340.96 1455
5341.65 1379
5342.34 1428
5343.03 1469
5343.72 1452
5344.41 1509
5345.10 1480
5345.79 1555
5346.48 1487
5347.17 1506
5347.86 1564
5348.55 1635
5349.24 1705
5349.93 1814
5350.62 1838
5351.31 1901
5352.00 1904
5352.69 1849
5353.38 1854
5354.07 1775
5354.76 1779
5355.45 1740
5356.14 1624
5356.83 1543
5357.52 1578
5358.21 1508
5358.90 1481
5359.59 1466
5360.29 1522
5360.98 1462
5361.67 1500
5362.36 1488
5363.05 1453
5363.74 1460
5364.43 1438
5365.12 1442
5365.81 1414
5366.50 1379
5367.20 1353
5367.89 1382
5368.58 1409
5369.27 1403
5369.96 1378
5370.65 1354
5371.34 1372
5372.04 1382
5372.73 1366
5373.42 1319
5374.11 1347
5374.80 1358
5375.49 1393
5376.19 1420
5376.88 1400
5377.57 1376
5378.26 1374
5378.95 1400
5379.65 1352
5380.34 1361
5381.03 1384
5381.72 1380
5382.42 1356
5383.11 1356
5383.80 1296
5384.49 1332
5385.19 1372
5385.88 1371
5386.57 1366
5387.26 1343
5387.96 1412
5388.65 1453
5389.34 1435
5390.03 1484
5390.73 1602
5391.42 1623
5392.11 1578
5392.80 1512
5393.50 1527
5394.19 1591
5394.88 1570
5395.58 1532
5396.27 1480
5396.96 1477
5397.66 1423
5398.35 1466
5399.04 1392
5399.74 1461
5400.43 1427
5401.12 1362
5401.82 1395
5402.51 1377
5403.20 1334
5403.90 1345
5404.59 1356
5405.29 1400
5405.98 1364
5406.67 1360
5407.37 1399
5408.06 1363
5408.75 1370
5409.45 1322
5410.14 1383
5410.84 1360
5411.53 1316
5412.23 1338
5412.92 1376
5413.61 1385
5414.31 1380
5415.00 1403
5415.70 1419
5416.39 1417
5417.09 1346
5417.78 1380
5418.47 1376
5419.17 1424
5419.86 1434
5420.56 1434
5421.25 1439
5421.95 1466
5422.64 1461
5423.34 1482
5424.03 1472
5424.73 1490
5425.42 1475
5426.12 1522
5426.81 1539
5427.51 1549
5428.20 1548
5428.90 1501
5429.59 1558
5430.29 1548
5430.99 1522
5431.68 1496
5432.38 1535
5433.07 1478
5433.77 1541
5434.46 1529
5435.16 1510
5435.85 1535
5436.55 1443
5437.25 1564
5437.94 1562
5438.64 1618
5439.33 1580
5440.03 1599
5440.73 1599
5441.42 1552
5442.12 1548
5442.81 1638
5443.51 1672
5444.21 1718
5444.90 1758
5445.60 1816
5446.29 1822
5446.99 1913
5447.69 2009
5448.38 2039
5449.08 2083
5449.78 2042
5450.47 2061
5451.17 1964
5451.87 1933
5452.56 1911
5453.26 1859
5453.96 1847
5454.65 1766
5455.35 1671
5456.05 1702
5456.75 1664
5457.44 1683
5458.14 1604
5458.84 1637
5459.53 1703
5460.23 1696
5460.93 1768
5461.63 1739
5462.32 1676
5463.02 1694
5463.72 1792
5464.42 1808
5465.11 1764
5465.81 1753
5466.51 1745
5467.21 1826
5467.90 1797
5468.60 1779
5469.30 1801
5470.00 1861
5470.70 1787
5471.39 1767
5472.09 1862
5472.79 1930
5473.49 1877
5474.19 1947
5474.88 1941
5475.58 1990
5476.28 1995
5476.98 2079
5477.68 2220
5478.38 2319
5479.07 2564
5479.77 2831
5480.47 3011
5481.17 3188
5481.87 3371
5482.57 3264
5483.27 3226
5483.96 3019
5484.66 2971
5485.36 2803
5486.06 2548
5486.76 2507
5487.46 2531
5488.16 2367
5488.86 2372
5489.56 2339
5490.26 2357
5490.96 2379
5491.65 2397
5492.35 2429
5493.05 2510
5493.75 2457
5494.45 2492
5495.15 2561
5495.85 2609
5496.55 2601
5497.25 2597
5497.95 2596
5498.65 2885
5499.35 3157
5500.05 3534
5500.75 4048
5501.45 4418
5502.15 4712
5502.85 4727
5503.55 4541
5504.25 4354
5504.95 3949
5505.65 3590
5506.35 3193
5507.05 2931
5507.75 2692
5508.45 2445
5509.15 2370
5509.85 2371
5510.55 2198
5511.25 2075
5511.95 2160
5512.65 2040
5513.35 2028
5514.05 2114
5514.76 2094
5515.46 2009
5516.16 2004
5516.86 2062
5517.56 2071
5518.26 2036
5518.96 1953
5519.66 2008
5520.36 1975
5521.06 2009
5521.77 1955
5522.47 1915
5523.17 1954
5523.87 1914
5524.57 1856
5525.27 1775
5525.97 1739
5526.67 1676
5527.38 1659
5528.08 1591
5528.78 1614
5529.48 1590
5530.18 1614
5530.88 1580
5531.59 1555
5532.29 1592
5532.99 1707
5533.69 1645
5534.39 1669
5535.10 1640
5535.80 1655
5536.50 1644
5537.20 1646
5537.90 1714
5538.61 1709
5539.31 1703
5540.01 1613
5540.71 1680
5541.42 1654
5542.12 1663
5542.82 1624
5543.52 1649
5544.23 1662
5544.93 1599
5545.63 1580
5546.33 1570
5547.04 1630
5547.74 1628
5548.44 1595
5549.15 1586
5549.85 1554
5550.55 1586
5551.26 1604
5551.96 1629
5552.66 1644
5553.36 1619
5554.07 1590
5554.77 1595
5555.47 1545
5556.18 1516
5556.88 1608
5557.58 1518
5558.29 1573
5558.99 1576
5559.70 1581
5560.40 1615
5561.10 1649
5561.81 1700
5562.51 1672
5563.21 1685
5563.92 1720
5564.62 1753
5565.33 1774
5566.03 1767
5566.73 1707
5567.44 1725
5568.14 1683
5568.85 1630
5569.55 1598
5570.25 1564
5570.96 1498
5571.66 1571
5572.37 1531
5573.07 1529
5573.78 1604
5574.48 1626
5575.19 1659
5575.89 1601
5576.59 1701
5577.30 1674
5578.00 1582
5578.71 1536
5579.41 1588
5580.12 1580
5580.82 1594
5581.53 1494
5582.23 1461
5582.94 1514
5583.64 1437
5584.35 1504
5585.05 1472
5585.76 1459
5586.46 1446
5587.17 1448
5587.88 1432
5588.58 1471
5589.29 1448
5589.99 1405
5590.70 1489
5591.40 1480
5592.11 1486
5592.81 1482
5593.52 1485
5594.23 1431
5594.93 1415
5595.64 1442
5596.34 1440
5597.05 1380
5597.76 1385
5598.46 1452
5599.17 1426
5599.87 1379
5600.58 1389
5601.29 1366
5601.99 1372
5602.70 1390
5603.41 1406
5604.11 1426
5604.82 1388
5605.52 1425
5606.23 1417
5606.94 1370
5607.64 1396
5608.35 1305
5609.06 1375
5609.76 1415
5610.47 1438
5611.18 1393
5611.88 1427
5612.59 1423
5613.30 1449
5614.01 1404
5614.71 1402
5615.42 1375
5616.13 1424
5616.83 1464
5617.54 1443
5618.25 1378
5618.96 1370
5619.66 1454
5620.37 1441
5621.08 1414
5621.79 1385
5622.49 1393
5623.20 1461
5623.91 1420
5624.62 1387
5625.32 1405
5626.03 1442
5626.74 1425
5627.45 1480
5628.16 1459
5628.86 1453
5629.57 1493
5630.28 1404
5630.99 1412
5631.70 1449
5632.40 1496
5633.11 1507
5633.82 1536
5634.53 1577
5635.24 1540
5635.95 1509
5636.65 1554
5637.36 1595
5638.07 1706
5638.78 1675
5639.49 1731
5640.20 1779
5640.91 1848
5641.61 1905
5642.32 1904
5643.03 1891
5643.74 1870
5644.45 1752
5645.16 1791
5645.87 1662
5646.58 1590
5647.29 1588
5648.00 1563
5648.70 1582
5649.41 1544
5650.12 1534
5650.83 1557
5651.54 1570
5652.25 1594
5652.96 1592
5653.67 1636
5654.38 1622
5655.09 1644
5655.80 1633
5656.51 1628
5657.22 1629
5657.93 1662
5658.64 1669
5659.35 1677
5660.06 1677
5660.77 1727
5661.48 1718
5662.19 1738
5662.90 1771
5663.61 1694
5664.32 1625
5665.03 1717
5665.74 1587
5666.45 1617
5667.16 1645
5667.87 1667
5668.58 1653
5669.29 1634
5670.00 1685
5670.71 1688
5671.42 1762
5672.13 1833
5672.84 1841
5673.56 1843
5674.27 1785
5674.98 1808
5675.69 1740
5676.40 1626
5677.11 1614
5677.82 1660
5678.53 1596
5679.24 1588
5679.95 1555
5680.67 1593
5681.38 1619
5682.09 1602
5682.80 1572
5683.51 1630
5684.22 1591
5684.93 1663
5685.65 1603
5686.36 1604
5687.07 1600
5687.78 1567
5688.49 1578
5689.20 1570
5689.92 1565
5690.63 1592
5691.34 1605
5692.05 1534
5692.76 1488
5693.47 1464
5694.19 1532
5694.90 1564
5695.61 1543
5696.32 1584
5697.04 1583
5697.75 1563
5698.46 1547
5699.17 1476
5699.89 1437
5700.60 1516
5701.31 1498
5702.02 1501
5702.74 1513
5703.45 1531
5704.16 1574
5704.87 1582
5705.59 1563
5706.30 1628
5707.01 1634
5707.72 1617
5708.44 1631
5709.15 1631
5709.86 1593
5710.58 1606
5711.29 1566
5712.00 1605
5712.72 1579
5713.43 1541
5714.14 1590
5714.86 1582
5715.57 1601
5716.28 1574
5717.00 1571
5717.71 1570
5718.42 1605
5719.14 1600
5719.85 1605
5720.56 1659
5721.28 1652
5721.99 1655
5722.71 1678
5723.42 1726
5724.13 1687
5724.85 1690
5725.56 1741
5726.28 1760
5726.99 1756
5727.70 1776
5728.42 1790
5729.13 1775
5729.85 1757
5730.56 1792
5731.28 1796
5731.99 1848
5732.70 1822
5733.42 1838
5734.13 1831
5734.85 1801
5735.56 1858
5736.28 1863
5736.99 1894
5737.71 1938
5738.42 1885
5739.14 1900
5739.85 1952
5740.57 1967
5741.28 2021
5742.00 2031
5742.71 2072
5743.43 2061
5744.14 2063
5744.86 2123
5745.57 2093
5746.29 2122
5747.00 2200
5747.72 2182
5748.43 2210
5749.15 2272
5749.87 2332
5750.58 2381
5751.30 2400
5752.01 2356
5752.73 2422
5753.44 2493
5754.16 2559
5754.88 2514
5755.59 2549
5756.31 2644
5757.02 2701
5757.74 2851
5758.46 2831
5759.17 2846
5759.89 2995
5760.60 3033
5761.32 3186
5762.04 3346
5762.75 3503
5763.47 3583
5764.19 3763
5764.90 3848
5765.62 3975
5766.34 4183
5767.05 4539
5767.77 4934
5768.49 5919
5769.20 7224
5769.92 8556
5770.64 10045
5771.35 11379
5772.07 12257
5772.79 12364
5773.50 11766
5774.22 10732
5774.94 9420
5775.65 8207
5776.37 7120
5777.09 6374
5777.81 5736
5778.52 5129
5779.24 4755
5779.96 4673
5780.68 4436
5781.39 4405
5782.11 4491
5782.83 4536
5783.55 4528
5784.26 4602
5784.98 4628
5785.70 4767
5786.42 4780
5787.14 4510
5787.85 4515
5788.57 4367
5789.29 4175
5790.01 4006
5790.73 3966
5791.44 3840
5792.16 3636
5792.88 3552
5793.60 3623
5794.32 3377
5795.03 3253
5795.75 3127
5796.47 3013
5797.19 2962
5797.91 2920
5798.63 2891
5799.35 2817
5800.06 2746
5800.78 2858
5801.50 2791
5802.22 2710
5802.94 2744
5803.66 2607
5804.38 2578
5805.10 2564
5805.82 2588
5806.53 2537
5807.25 2653
5807.97 2553
5808.69 2598
5809.41 2686
5810.13 2762
5810.85 2815
5811.57 2841
5812.29 2836
5813.01 2855
5813.73 2819
5814.45 2654
5815.17 2530
5815.89 2442
5816.61 2339
5817.33 2343
5818.05 2282
5818.77 2289
5819.49 2274
5820.20 2170
5820.92 2264
5821.64 2261
5822.36 2233
5823.09 2177
5823.81 2157
5824.53 2175
5825.25 2210
5825.97 2215
5826.69 2141
5827.41 2199
5828.13 2240
5828.85 2214
5829.57 2233
5830.29 2210
5831.01 2178
5831.73 2127
5832.45 2104
5833.17 2061
5833.89 2029
5834.61 1982
5835.33 1998
5836.05 2024
5836.78 2015
5837.50 1940
5838.22 1971
5838.94 1976
5839.66 1967
5840.38 1983
5841.10 1970
5841.82 1964
5842.54 1940
5843.27 1913
5843.99 1946
5844.71 2034
5845.43 1952
5846.15 1945
5846.87 1950
5847.59 1931
5848.32 1924
5849.04 1940
5849.76 1943
5850.48 1867
5851.20 1868
5851.93 1862
5852.65 1908
5853.37 1913
5854.09 1895
5854.81 1898
5855.54 1896
5856.26 1937
5856.98 1921
5857.70 1833
5858.42 1794
5859.15 1867
5859.87 1848
5860.59 1821
5861.31 1841
5862.04 1796
5862.76 1781
5863.48 1802
5864.20 1807
5864.93 1761
5865.65 1752
5866.37 1799
5867.10 1753
5867.82 1709
5868.54 1695
5869.26 1735
5869.99 1724
5870.71 1734
5871.43 1710
5872.16 1743
5872.88 1700
5873.60 1708
5874.33 1634
5875.05 1627
5875.77 1587
5876.50 1568
5877.22 1562
5877.94 1602
5878.67 1640
5879.39 1658
5880.11 1683
5880.84 1638
5881.56 1606
5882.28 1654
5883.01 1698
5883.73 1661
5884.46 1647
5885.18 1627
5885.90 1650
5886.63 1647
5887.35 1628
5888.08 1628
5888.80 1683
5889.52 1678
5890.25 1712
5890.97 1635
5891.70 1626
5892.42 1655
5893.15 1577
5893.87 1616
5894.59 1606
5895.32 1572
5896.04 1641
5896.77 1618
5897.49 1647
5898.22 1662
5898.94 1675
5899.67 1662
5900.39 1699
5901.12 1705
5901.84 1700
5902.57 1709
5903.29 1761
5904.02 1752
5904.74 1703
5905.47 1744
5906.19 1809
5906.92 1782
5907.64 1816
5908.37 1813
5909.09 1821
5909.82 1818
5910.55 1863
5911.27 1878
5912.00 1875
5912.72 1756
5913.45 1839
5914.17 1829
5914.90 1849
5915.63 1791
5916.35 1837
5917.08 1836
5917.80 1862
5918.53 1883
5919.25 1836
5919.98 1796
5920.71 1914
5921.43 1897
5922.16 1888
5922.89 1938
5923.61 1946
5924.34 1903
5925.06 1967
5925.79 1975
5926.52 1988
5927.24 2002
5927.97 2051
5928.70 2052
5929.42 2047
5930.15 2072
5930.88 2114
5931.60 2129
5932.33 2173
5933.06 2167
5933.78 2151
5934.51 2211
5935.24 2274
5935.97 2300
5936.69 2362
5937.42 2398
5938.15 2442
5938.87 2400
5939.60 2490
5940.33 2487
5941.06 2462
5941.78 2520
5942.51 2634
5943.24 2615
5943.97 2626
5944.69 2636
5945.42 2673
5946.15 2709
5946.88 2700
5947.60 2822
5948.33 2904
5949.06 3006
5949.79 2950
5950.52 3082
5951.24 3286
5951.97 3291
5952.70 3342
5953.43 3449
5954.16 3525
5954.88 3648
5955.61 3713
5956.34 3602
5957.07 3638
5957.80 3619
5958.53 3588
5959.25 3607
5959.98 3528
5960.71 3657
5961.44 3614
5962.17 3614
5962.90 3681
5963.63 3721
5964.36 3863
5965.08 3971
5965.81 4192
5966.54 4480
5967.27 4725
5968.00 4970
5968.73 4960
5969.46 5008
5970.19 4868
5970.92 4839
5971.65 4741
5972.37 4753
5973.10 4736
5973.83 4568
5974.56 4718
5975.29 4686
5976.02 4677
5976.75 4737
5977.48 4697
5978.21 4728
5978.94 4906
5979.67 4984
5980.40 5070
5981.13 5202
5981.86 5542
5982.59 5679
5983.32 5541
5984.05 5559
5984.78 5724
5985.51 5666
5986.24 5642
5986.97 5693
5987.70 5816
5988.43 5794
5989.16 5952
5989.89 5945
5990.62 5880
5991.35 5997
5992.08 6046
5992.81 6104
5993.54 6215
5994.27 6194
5995.00 6294
5995.74 6621
5996.47 6615
5997.20 6631
5997.93 6646
5998.66 6856
5999.39 6650
6000.12 6611
6000.85 6484
6001.58 6311
6002.31 6230
6003.04 6090
6003.78 5856
6004.51 5878
6005.24 5855
6005.97 5994
6006.70 6047
6007.43 6169
6008.16 6661
6008.90 7263
6009.63 8081
6010.36 9307
6011.09 10840
6011.82 12516
6012.55 14173
6013.29 15799
6014.02 17131
6014.75 17789
6015.48 18090
6016.21 17759
6016.95 16880
6017.68 15802
6018.41 14292
6019.14 12542
6019.87 11116
6020.61 9793
6021.34 8671
6022.07 7638
6022.80 6793
6023.54 6142
6024.27 5592
6025.00 5166
6025.73 4945
6026.47 4768
6027.20 4579
6027.93 4457
6028.66 4313
6029.40 4161
6030.13 4079
6030.86 4054
6031.59 3997
6032.33 3909
6033.06 3788
6033.79 3658
6034.53 3699
6035.26 3601
6035.99 3478
6036.73 3427
6037.46 3493
6038.19 3555
6038.93 3533
6039.66 3676
6040.39 3691
6041.13 3770
6041.86 3848
6042.59 3841
6043.33 3853
6044.06 3860
6044.79 3945
6045.53 4101
6046.26 4092
6047.00 4086
6047.73 4042
6048.46 4074
6049.20 4191
6049.93 4353
6050.67 4451
6051.40 4621
6052.13 4725
6052.87 4688
6053.60 4799
6054.34 4853
6055.07 4886
6055.81 4840
6056.54 4782
6057.27 4726
6058.01 4609
6058.74 4573
6059.48 4523
6060.21 4469
6060.95 4365
6061.68 4323
6062.42 4278
6063.15 4176
6063.89 4118
6064.62 4119
6065.36 4072
6066.09 4017
6066.83 3958
6067.56 3901
6068.30 3961
6069.03 3877
6069.77 3856
6070.50 3822
6071.24 3822
6071.97 3703
6072.71 3684
6073.44 3703
6074.18 3701
6074.91 3659
6075.65 3631
6076.39 3609
6077.12 3597
6077.86 3605
6078.59 3504
6079.33 3518
6080.06 3481
6080.80 3518
6081.54 3509
6082.27 3457
6083.01 3423
6083.74 3363
6084.48 3248
6085.22 3223
6085.95 3199
6086.69 3225
6087.42 3222
6088.16 3186
6088.90 3220
6089.63 3210
6090.37 3281
6091.11 3338
6091.84 3336
6092.58 3364
6093.32 3446
6094.05 3285
6094.79 3261
6095.53 3272
6096.26 3280
6097.00 3230
6097.74 3289
6098.47 3227
6099.21 3215
6099.95 3110
6100.69 3145
6101.42 3140
6102.16 3080
6102.90 3007
6103.63 2986
6104.37 3080
6105.11 3080
6105.85 3034
6106.58 3080
6107.32 3077
6108.06 3027
6108.80 3086
6109.53 3018
6110.27 3133
6111.01 3133
6111.75 3171
6112.49 3137
6113.22 3143
6113.96 3241
6114.70 3186
6115.44 3262
6116.17 3353
6116.91 3391
6117.65 3440
6118.39 3388
6119.13 3334
6119.87 3401
6120.60 3436
6121.34 3381
6122.08 3406
6122.82 3516
6123.56 3458
6124.30 3497
6125.03 3481
6125.77 3545
6126.51 3603
6127.25 3640
6127.99 3666
6128.73 3659
6129.47 3577
6130.21 3540
6130.94 3670
6131.68 3721
6132.42 3725
6133.16 3728
6133.90 3756
6134.64 3817
6135.38 3942
6136.12 4015
6136.86 4044
6137.60 4258
6138.34 4472
6139.08 4645
6139.81 4767
6140.55 4906
6141.29 5024
6142.03 4981
6142.77 4979
6143.51 4994
6144.25 4918
6144.99 4899
6145.73 4808
6146.47 4709
6147.21 4653
6147.95 4542
6148.69 4500
6149.43 4375
6150.17 4363
6150.91 4374
6151.65 4417
6152.39 4458
6153.13 4522
6153.87 4504
6154.61 4605
6155.35 4552
6156.09 4672
6156.83 4711
6157.58 4790
6158.32 4873
6159.06 4882
6159.80 4917
6160.54 4916
6161.28 5009
6162.02 5186
6162.76 5319
6163.50 5408
6164.24 5702
6164.98 5893
6165.72 6274
6166.46 6594
6167.21 6836
6167.95 6846
6168.69 6965
6169.43 7001
6170.17 7084
6170.91 7037
6171.65 6881
6172.39 6657
6173.14 6718
6173.88 6611
6174.62 6523
6175.36 6587
6176.10 6661
6176.84 6693
6177.59 6787
6178.33 7021
6179.07 7663
6179.81 8342
6180.55 9389
6181.30 10593
6182.04 12068
6182.78 13557
6183.52 15029
6184.26 15802
6185.01 16266
6185.75 16149
6186.49 15367
6187.23 14643
6187.97 13483
6188.72 12514
6189.46 11367
6190.20 10287
6190.94 9523
6191.69 9077
6192.43 8671
6193.17 8283
6193.92 7956
6194.66 7819
6195.40 7678
6196.14 7548
6196.89 7460
6197.63 7405
6198.37 7343
6199.12 7278
6199.86 7188
6200.60 7075
6201.34 7165
6202.09 7212
6202.83 7347
6203.57 7614
6204.32 8008
6205.06 8790
6205.80 10094
6206.55 11891
6207.29 14608
6208.03 17758
6208.78 20527
6209.52 23053
6210.27 25202
6211.01 26001
6211.75 26131
6212.50 25212
6213.24 23263
6213.98 20947
6214.73 18352
6215.47 15992
6216.22 13707
6216.96 11809
6217.71 10257
6218.45 9091
6219.19 8111
6219.94 7308
6220.68 6779
6221.43 6457
6222.17 6231
6222.92 6098
6223.66 5981
6224.40 5845
6225.15 5765
6225.89 5559
6226.64 5575
6227.38 5450
6228.13 5124
6228.87 4935
6229.62 4747
6230.36 4709
6231.11 4457
6231.85 4336
6232.60 4337
6233.34 4333
6234.09 4267
6234.83 4254
6235.58 4232
6236.32 4304
6237.07 4430
6237.81 4597
6238.56 4837
6239.30 5132
6240.05 5502
6240.80 5778
6241.54 6004
6242.29 6170
6243.03 6033
6243.78 6065
6244.52 5823
6245.27 5857
6246.02 5785
6246.76 5748
6247.51 5712
6248.25 5723
6249.00 5588
6249.75 5451
6250.49 5383
6251.24 5174
6251.98 5101
6252.73 5035
6253.48 4807
6254.22 4743
6254.97 4656
6255.72 4565
6256.46 4480
6257.21 4407
6257.95 4466
6258.70 4429
6259.45 4402
6260.19 4366
6260.94 4320
6261.69 4299
6262.43 4199
6263.18 4134
6263.93 3970
6264.68 3907
6265.42 3913
6266.17 3885
6266.92 3787
6267.66 3750
6268.41 3758
6269.16 3769
6269.91 3811
6270.65 3758
6271.40 3817
6272.15 3946
6272.89 4001
6273.64 3883
6274.39 3968
6275.14 3849
6275.88 3874
6276.63 3922
6277.38 3942
6278.13 3959
6278.88 4063
6279.62 4104
6280.37 4039
6281.12 3967
6281.87 3890
6282.62 3844
6283.36 3742
6284.11 3623
6284.86 3466
6285.61 3389
6286.36 3381
6287.10 3409
6287.85 3339
6288.60 3376
6289.35 3237
6290.10 3117
6290.85 3217
6291.59 3096
6292.34 3005
6293.09 3065
6293.84 3039
6294.59 2984
6295.34 2959
6296.09 2966
6296.84 3041
6297.58 2993
6298.33 2950
6299.08 2899
6299.83 2894
6300.58 2877
6301.33 2774
6302.08 2765
6302.83 2719
6303.58 2773
6304.33 2809
6305.08 2745
6305.83 2756
6306.58 2697
6307.32 2737
6308.07 2728
6308.82 2759
6309.57 2736
6310.32 2787
6311.07 2860
6311.82 2933
6312.57 2975
6313.32 2938
6314.07 2998
6314.82 3003
6315.57 3053
6316.32 3102
6317.07 3089
6317.82 3135
6318.57 3190
6319.32 3056
6320.07 2965
6320.82 2874
6321.57 2915
6322.32 2876
6323.07 2786
6323.82 2761
6324.58 2679
6325.33 2612
6326.08 2581
6326.83 2672
6327.58 2554
6328.33 2540
6329.08 2569
6329.83 2532
6330.58 2538
6331.33 2546
6332.08 2442
6332.83 2387
6333.58 2398
6334.34 2414
6335.09 2367
6335.84 2324
6336.59 2319
6337.34 2354
6338.09 2403
6338.84 2364
6339.59 2357
6340.35 2291
6341.10 2316
6341.85 2302
6342.60 2282
6343.35 2291
6344.10 2262
6344.86 2298
6345.61 2273
6346.36 2266
6347.11 2337
6347.86 2304
6348.62 2387
6349.37 2399
6350.12 2456
6350.87 2481
6351.62 2431
6352.38 2599
6353.13 2671
6353.88 2700
6354.63 2796
6355.38 2862
6356.14 2780
6356.89 2754
6357.64 2683
6358.39 2675
6359.15 2561
6359.90 2508
6360.65 2479
6361.40 2479
6362.16 2450
6362.91 2428
6363.66 2391
6364.42 2303
6365.17 2304
6365.92 2336
6366.67 2402
6367.43 2406
6368.18 2381
6368.93 2440
6369.69 2545
6370.44 2581
6371.19 2602
6371.95 2549
6372.70 2394
6373.45 2343
6374.21 2393
6374.96 2364
6375.71 2356
6376.47 2268
6377.22 2242
6377.98 2332
6378.73 2335
6379.48 2329
6380.24 2344
6380.99 2343
6381.74 2340
6382.50 2443
6383.25 2429
6384.01 2381
6384.76 2352
6385.51 2366
6386.27 2422
6387.02 2278
6387.78 2240
6388.53 2243
6389.29 2197
6390.04 2143
6390.79 2142
6391.55 2126
6392.30 2156
6393.06 2090
6393.81 2084
6394.57 2135
6395.32 2079
6396.08 2066
6396.83 2114
6397.59 2114
6398.34 2157
6399.10 2046
6399.85 2104
6400.61 2083
6401.36 2066
6402.12 2070
6402.87 2064
6403.63 2025
6404.38 2078
6405.14 2008
6405.89 1960
6406.65 1987
6407.40 2005
6408.16 2057
6408.91 2019
6409.67 1979
6410.43 1921
6411.18 1952
6411.94 1957
6412.69 1951
6413.45 1994
6414.20 2036
6414.96 2015
6415.72 2017
6416.47 2013
6417.23 2008
6417.98 2075
6418.74 2001
6419.50 2006
6420.25 2036
6421.01 1936
6421.77 1923
6422.52 1990
6423.28 2075
6424.03 1986
6424.79 1971
6425.55 1987
6426.30 1939
6427.06 1956
6427.82 1952
6428.57 1973
6429.33 1934
6430.09 1937
6430.84 1960
6431.60 1949
6432.36 1936
6433.11 2074
6433.87 2023
6434.63 2021
6435.39 2064
6436.14 2152
6436.90 2138
6437.66 2166
6438.41 2130
6439.17 2126
6439.93 2166
6440.69 2200
6441.44 2184
6442.20 2212
6442.96 2194
6443.72 2262
6444.47 2266
6445.23 2287
6445.99 2300
6446.75 2337
6447.50 2333
6448.26 2314
6449.02 2383
6449.78 2422
6450.54 2389
6451.29 2347
6452.05 2311
6452.81 2339
6453.57 2408
6454.33 2425
6455.08 2381
6455.84 2410
6456.60 2405
6457.36 2414
6458.12 2481
6458.88 2431
6459.64 2451
6460.39 2465
6461.15 2536
6461.91 2540
6462.67 2500
6463.43 2530
6464.19 2687
6464.95 2641
6465.70 2679
6466.46 2833
6467.22 2830
6467.98 2797
6468.74 2854
6469.50 2765
6470.26 2802
6471.02 2822
6471.78 2745
6472.54 2712
6473.30 2794
6474.05 2839
6474.81 2853
6475.57 2779
6476.33 2839
6477.09 2891
6477.85 2843
6478.61 2881
6479.37 3017
6480.13 3150
6480.89 3109
6481.65 3122
6482.41 3184
6483.17 3209
6483.93 3288
6484.69 3318
6485.45 3368
6486.21 3344
6486.97 3382
6487.73 3419
6488.49 3418
6489.25 3525
6490.01 3538
6490.77 3606
6491.53 3740
6492.29 3806
6493.05 3813
6493.81 3904
6494.57 3846
6495.33 3828
6496.10 3893
6496.86 3864
6497.62 3837
6498.38 3783
6499.14 3756
6499.90 3782
6500.66 3715
6501.42 3794
6502.18 3867
6502.94 4036
6503.70 4384
6504.47 4862
6505.23 5609
6505.99 6823
6506.75 8504
6507.51 10511
6508.27 12693
6509.03 14537
6509.79 15959
6510.56 16738
6511.32 16606
6512.08 15840
6512.84 14621
6513.60 12951
6514.36 11373
6515.13 9787
6515.89 8476
6516.65 7346
6517.41 6524
6518.17 5880
6518.94 5373
6519.70 4973
6520.46 4557
6521.22 4358
6521.98 4221
6522.75 4051
6523.51 4094
6524.27 4146
6525.03 4206
6525.79 4381
6526.56 4504
6527.32 4675
6528.08 4779
6528.84 4755
6529.61 4662
6530.37 4494
6531.13 4395
6531.90 4248
6532.66 4118
6533.42 3997
6534.18 3826
6534.95 3847
6535.71 3814
6536.47 3853
6537.24 3843
6538.00 3767
6538.76 3753
6539.53 3760
6540.29 3723
6541.05 3636
6541.82 3619
6542.58 3668
6543.34 3642
6544.11 3652
6544.87 3727
6545.63 3762
6546.40 3936
6547.16 4098
6547.92 4117
6548.69 4124
6549.45 4222
6550.21 4200
6550.98 4143
6551.74 4028
6552.51 4071
6553.27 4165
6554.03 4118
6554.80 4052
6555.56 4104
6556.33 4123
6557.09 4051
6557.85 3981
6558.62 4121
6559.38 4208
6560.15 4208
6560.91 4266
6561.68 4292
6562.44 4286
6563.21 4336
6563.97 4374
6564.74 4365
6565.50 4381
6566.26 4471
6567.03 4445
6567.79 4399
6568.56 4393
6569.32 4403
6570.09 4426
6570.85 4475
6571.62 4325
6572.38 4468
6573.15 4549
6573.91 4497
6574.68 4520
6575.44 4481
6576.21 4500
6576.98 4516
6577.74 4563
6578.51 4494
6579.27 4580
6580.04 4522
6580.80 4652
6581.57 4675
6582.33 4682
6583.10 4734
6583.87 4816
6584.63 4818
6585.40 4860
6586.16 4892
6586.93 4802
6587.70 4827
6588.46 4896
6589.23 5073
6589.99 5100
6590.76 5090
6591.53 5323
6592.29 5610
6593.06 5838
6593.82 6356
6594.59 6753
6595.36 7039
6596.12 7315
6596.89 7464
6597.66 7521
6598.42 7500
6599.19 7363
6599.96 7313
6600.72 7044
6601.49 6707
6602.26 6337
6603.02 5968
6603.79 5587
6604.56 5220
6605.33 4991
6606.09 4844
6606.86 4732
6607.63 4635
6608.39 4555
6609.16 4473
6609.93 4405
6610.70 4451
6611.46 4401
6612.23 4296
6613.00 4367
6613.77 4369
6614.53 4335
6615.30 4323
6616.07 4261
6616.84 4360
6617.60 4300
6618.37 4388
6619.14 4523
6619.91 4656
6620.68 4760
6621.44 4829
6622.21 5021
6622.98 5156
6623.75 5257
6624.52 5378
6625.28 5377
6626.05 5355
6626.82 5271
6627.59 5148
6628.36 5047
6629.13 4969
6629.89 4865
6630.66 4795
6631.43 4822
6632.20 4889
6632.97 4963
6633.74 5059
6634.51 5263
6635.27 5555
6636.04 5704
6636.81 5929
6637.58 6098
6638.35 6315
6639.12 6586
6639.89 6861
6640.66 7186
6641.43 7407
6642.19 7673
6642.96 7784
6643.73 7779
6644.50 7442
6645.27 7225
6646.04 6892
6646.81 6394
6647.58 5972
6648.35 5560
6649.12 5123
6649.89 4730
6650.66 4448
6651.43 4256
6652.20 4201
6652.97 4104
6653.74 3927
6654.51 3902
6655.28 3822
6656.05 3656
6656.82 3626
6657.59 3527
6658.36 3586
6659.13 3445
6659.90 3451
6660.67 3443
6661.44 3376
6662.21 3376
6662.98 3290
6663.75 3258
6664.52 3212
6665.29 3233
6666.06 3195
6666.83 3232
6667.60 3180
6668.37 3240
6669.14 3292
6669.91 3386
6670.68 3412
6671.46 3427
6672.23 3462
6673.00 3440
6673.77 3464
6674.54 3440
6675.31 3463
6676.08 3474
6676.85 3483
6677.62 3492
6678.40 3482
6679.17 3469
6679.94 3552
6680.71 3631
6681.48 3576
6682.25 3594
6683.02 3667
6683.80 3662
6684.57 3762
6685.34 3776
6686.11 3839
6686.88 3811
6687.65 3785
6688.43 3757
6689.20 3724
6689.97 3645
6690.74 3498
6691.51 3460
6692.29 3379
6693.06 3278
6693.83 3210
6694.60 3164
6695.37 3154
6696.15 3058
6696.92 2983
6697.69 3094
6698.46 3091
6699.24 2974
6700.01 3011
6700.78 3076
6701.55 2996
6702.33 2964
6703.10 2929
6703.87 2961
6704.64 2841
6705.42 2898
6706.19 2819
6706.96 2776
6707.74 2767
6708.51 2761
6709.28 2772
6710.06 2716
6710.83 2702
6711.60 2638
6712.37 2707
6713.15 2695
6713.92 2712
6714.69 2732
6715.47 2714
6716.24 2718
6717.01 2569
6717.79 2640
6718.56 2673
6719.34 2687
6720.11 2746
6720.88 2721
6721.66 2694
6722.43 2623
6723.20 2654
6723.98 2601
6724.75 2660
6725.53 2610
6726.30 2558
6727.07 2564
6727.85 2511
6728.62 2543
6729.40 2465
6730.17 2465
6730.95 2465
6731.72 2461
6732.49 2435
6733.27 2467
6734.04 2559
6734.82 2544
6735.59 2527
6736.37 2542
6737.14 2609
6737.92 2554
6738.69 2586
6739.47 2621
6740.24 2608
6741.01 2642
6741.79 2627
6742.56 2659
6743.34 2665
6744.11 2601
6744.89 2631
6745.67 2682
6746.44 2708
6747.22 2749
6747.99 2747
6748.77 2811
6749.54 2859
6750.32 2811
6751.09 2857
6751.87 2921
6752.64 2924
6753.42 2984
6754.19 3028
6754.97 3046
6755.75 3112
6756.52 3086
6757.30 2970
6758.07 3026
6758.85 3018
6759.63 3029
6760.40 3023
6761.18 2910
6761.95 2987
6762.73 2914
6763.51 2901
6764.28 2977
6765.06 2934
6765.83 2913
6766.61 2873
6767.39 3049
6768.16 3197
6768.94 3186
6769.72 3060
6770.49 3033
6771.27 3047
6772.05 2935
6772.82 2963
6773.60 2844
6774.38 2738
6775.15 2702
6775.93 2787
6776.71 2783
6777.48 2732
6778.26 2741
6779.04 2726
6779.82 2656
6780.59 2660
6781.37 2600
6782.15 2590
6782.92 2611
6783.70 2667
6784.48 2617
6785.26 2493
6786.03 2542
6786.81 2531
6787.59 2526
6788.37 2532
6789.14 2473
6789.92 2487
6790.70 2452
6791.48 2413
6792.25 2419
6793.03 2334
6793.81 2364
6794.59 2408
6795.37 2373
6796.14 2361
6796.92 2373
6797.70 2373
6798.48 2384
6799.26 2477
6800.04 2431
6800.81 2429
6801.59 2454
6802.37 2441
6803.15 2378
6803.93 2387
6804.71 2439
6805.48 2501
6806.26 2555
6807.04 2581
6807.82 2521
6808.60 2593
6809.38 2465
6810.16 2439
6810.94 2449
6811.71 2437
6812.49 2429
6813.27 2451
6814.05 2467
6814.83 2431
6815.61 2388
6816.39 2348
6817.17 2487
6817.95 2443
6818.73 2395
6819.51 2409
6820.29 2372
6821.07 2355
6821.84 2426
6822.62 2447
6823.40 2436
6824.18 2474
6824.96 2363
6825.74 2361
6826.52 2384
6827.30 2400
6828.08 2391
6828.86 2309
6829.64 2369
6830.42 2368
6831.20 2345
6831.98 2358
6832.76 2395
6833.54 2374
6834.32 2494
6835.10 2649
6835.88 2824
6836.66 3220
6837.44 3816
6838.22 4314
6839.01 4865
6839.79 5378
6840.57 5736
6841.35 5809
6842.13 5581
6842.91 5308
6843.69 4992
6844.47 4685
6845.25 4360
6846.03 3974
6846.81 3740
6847.59 3513
6848.37 3369
6849.16 3319
6849.94 3404
6850.72 3374
6851.50 3443
6852.28 3577
6853.06 3694
6853.84 3671
6854.62 3648
6855.41 3499
6856.19 3411
6856.97 3245
6857.75 3070
6858.53 2898
6859.31 2830
6860.10 2761
6860.88 2685
6861.66 2634
6862.44 2504
6863.22 2562
6864.00 2437
6864.79 2441
6865.57 2515
6866.35 2495
6867.13 2582
6867.91 2720
6868.70 2618
6869.48 2589
6870.26 2586
6871.04 2542
6871.83 2576
6872.61 2553
6873.39 2604
6874.17 2670
6874.96 2767
6875.74 2741
6876.52 2819
6877.30 2898
6878.09 2940
6878.87 2866
6879.65 3105
6880.43 3150
6881.22 3238
6882.00 3338
6882.78 3592
6883.57 3628
6884.35 3636
6885.13 3638
6885.92 3634
6886.70 3660
6887.48 3782
6888.27 3896
6889.05 4078
6889.83 4213
6890.62 4255
6891.40 4219
6892.18 4131
6892.97 4014
6893.75 3772
6894.53 3756
6895.32 3604
6896.10 3505
6896.88 3508
6897.67 3385
6898.45 3316
6899.24 3299
6900.02 3207
6900.80 3211
6901.59 3144
6902.37 3092
6903.16 3210
6903.94 3168
6904.73 3117
6905.51 3064
6906.29 3124
6907.08 3068
6907.86 3007
6908.65 3033
6909.43 3054
6910.22 2956
6911.00 2875
6911.79 2849
6912.57 2849
6913.35 2915
6914.14 2889
6914.92 2890
6915.71 2913
6916.49 3006
6917.28 2951
6918.06 2949
6918.85 2920
6919.63 2965
6920.42 3001
6921.20 2964
6921.99 2975
6922.78 3005
6923.56 3010
6924.35 2960
6925.13 3119
6925.92 3182
6926.70 3102
6927.49 3186
6928.27 3308
6929.06 3278
6929.84 3340
6930.63 3446
6931.42 3399
6932.20 3346
6932.99 3304
6933.77 3371
6934.56 3419
6935.35 3435
6936.13 3374
6936.92 3438
6937.70 3559
6938.49 3627
6939.28 3663
6940.06 3871
6940.85 4105
6941.63 4317
6942.42 4631
6943.21 4755
6943.99 4949
6944.78 5118
6945.57 5123
6946.35 5281
6947.14 5379
6947.93 5336
6948.71 5269
6949.50 5409
6950.29 5398
6951.07 5333
6951.86 5188
6952.65 5077
6953.44 4944
6954.22 4877
6955.01 4808
6955.80 4866
6956.58 4779
6957.37 4778
6958.16 4815
6958.95 4704
6959.73 4732
6960.52 4767
6961.31 4708
6962.09 4729
6962.88 4739
6963.67 4862
6964.46 4858
6965.25 4978
6966.03 5210
6966.82 5299
6967.61 5618
6968.40 5956
6969.18 6208
6969.97 6398
6970.76 6554
6971.55 6658
6972.34 6707
6973.12 6758
6973.91 6783
6974.70 6675
6975.49 6767
6976.28 6727
6977.07 6696
6977.85 6902
6978.64 7005
6979.43 7267
6980.22 7702
6981.01 8338
6981.80 9330
6982.59 10949
6983.37 12999
6984.16 15762
6984.95 19135
6985.74 22405
6986.53 25337
6987.32 27205
6988.11 27561
6988.90 27292
6989.69 25759
6990.47 23539
6991.26 21052
6992.05 18362
6992.84 15792
6993.63 13742
6994.42 11812
6995.21 10050
6996.00 8781
6996.79 7862
6997.58 7032
6998.37 6413
6999.16 5906
6999.95 5435
7000.74 5211
7001.53 5168
7002.32 4969
7003.11 4774
7003.90 4538
7004.69 4440
7005.48 4203
7006.27 4086
7007.06 3788
7007.85 3643
7008.64 3500
7009.43 3542
7010.22 3425
7011.01 3532
7011.80 3541
7012.59 3665
7013.38 3768
7014.17 3912
7014.96 4021
7015.75 4075
7016.54 4027
7017.33 3920
7018.12 3836
7018.91 3909
7019.70 3844
7020.49 3789
7021.28 3892
7022.07 4033
7022.87 4042
7023.66 4195
7024.45 4328
7025.24 4421
7026.03 4520
7026.82 4698
7027.61 4842
7028.40 4939
7029.19 4905
7029.99 4953
7030.78 4783
7031.57 4704
7032.36 4534
7033.15 4301
7033.94 4155
7034.74 4009
7035.53 3906
7036.32 3810
7037.11 3785
7037.90 3825
7038.69 3748
7039.49 3764
7040.28 3716
7041.07 3751
7041.86 3699
7042.65 3648
7043.45 3703
7044.24 3668
7045.03 3715
7045.82 3680
7046.61 3747
7047.41 3792
7048.20 3759
7048.99 3924
7049.78 3931
7050.58 4124
7051.37 4219
7052.16 4268
7052.95 4363
7053.75 4211
7054.54 4161
7055.33 4018
7056.13 3881
7056.92 3831
7057.71 3690
7058.50 3709
7059.30 3762
7060.09 3796
7060.88 3626
7061.68 3606
7062.47 3558
7063.26 3555
7064.06 3462
7064.85 3441
7065.64 3473
7066.44 3393
7067.23 3288
7068.02 3272
7068.82 3150
7069.61 3077
7070.40 2996
7071.20 2895
7071.99 2895
7072.78 2821
7073.58 2780
7074.37 2706
7075.17 2709
7075.96 2693
7076.75 2701
7077.55 2650
7078.34 2662
7079.14 2546
7079.93 2530
7080.72 2567
7081.52 2604
7082.31 2512
7083.11 2502
7083.90 2497
7084.70 2503
7085.49 2492
7086.28 2439
7087.08 2499
7087.87 2402
7088.67 2436
7089.46 2355
7090.26 2408
7091.05 2416
7091.85 2351
7092.64 2318
7093.44 2294
7094.23 2268
7095.03 2255
7095.82 2210
7096.62 2196
7097.41 2223
7098.21 2177
7099.00 2118
7099.80 2149
7100.59 2179
7101.39 2090
7102.18 2108
7102.98 2112
7103.77 2081
7104.57 2056
7105.37 2074
7106.16 2019
7106.96 2047
7107.75 2028
7108.55 2026
7109.34 2011
7110.14 1956
7110.94 1986
7111.73 1947
7112.53 1929
7113.32 1910
7114.12 1944
7114.92 1937
7115.71 1973
7116.51 1933
7117.30 1895
7118.10 1900
7118.90 1868
7119.69 1924
7120.49 1978
7121.29 1960
7122.08 1919
7122.88 1929
7123.68 1881
7124.47 1895
7125.27 1828
7126.07 1871
7126.86 1900
7127.66 1988
7128.46 1958
7129.25 1977
7130.05 2003
7130.85 2096
7131.64 2024
7132.44 2042
7133.24 2083
7134.04 1971
7134.83 1983
7135.63 1990
7136.43 2028
7137.23 1950
7138.02 1915
7138.82 1896
7139.62 1873
7140.42 1810
7141.21 1772
7142.01 1742
7142.81 1769
7143.61 1726
7144.40 1737
7145.20 1729
7146.00 1775
7146.80 1807
7147.59 1698
7148.39 1725
7149.19 1672
7149.99 1664
7150.79 1647
7151.59 1640
7152.38 1631
7153.18 1680
7153.98 1708
7154.78 1678
7155.58 1716
7156.38 1691
7157.17 1738
7157.97 1845
7158.77 1850
7159.57 1784
7160.37 1767
7161.17 1751
7161.97 1777
7162.76 1745
7163.56 1725
7164.36 1663
7165.16 1634
7165.96 1716
7166.76 1659
7167.56 1636
7168.36 1648
7169.16 1644
7169.96 1531
7170.75 1591
7171.55 1566
7172.35 1563
7173.15 1578
7173.95 1603
7174.75 1579
7175.55 1562
7176.35 1583
7177.15 1549
7177.95 1599
7178.75 1603
7179.55 1566
7180.35 1570
7181.15 1561
7181.95 1554
7182.75 1587
7183.55 1608
7184.35 1615
7185.15 1580
7185.95 1593
7186.75 1599
7187.55 1604
7188.35 1556
7189.15 1557
7189.95 1544
7190.75 1568
7191.55 1487
7192.35 1464
7193.15 1501
7193.95 1416
7194.75 1465
7195.55 1467
7196.35 1469
7197.15 1432
7197.95 1485
7198.76 1477
7199.56 1526
7200.36 1470
7201.16 1464
7201.96 1420
7202.76 1490
7203.56 1490
7204.36 1444
7205.16 1462
7205.96 1499
7206.77 1483
7207.57 1458
7208.37 1490
7209.17 1453
7209.97 1460
7210.77 1469
7211.57 1526
7212.38 1513
7213.18 1597
7213.98 1583
7214.78 1604
7215.58 1576
7216.38 1561
7217.19 1565
7217.99 1496
7218.79 1540
7219.59 1557
7220.39 1567
7221.20 1572
7222.00 1542
7222.80 1573
7223.60 1573
7224.40 1510
7225.21 1521
7226.01 1508
7226.81 1588
7227.61 1590
7228.42 1616
7229.22 1542
7230.02 1608
7230.82 1646
7231.63 1682
7232.43 1639
7233.23 1646
7234.03 1766
7234.84 1792
7235.64 1877
7236.44 1978
7237.25 2082
7238.05 2158
7238.85 2197
7239.65 2147
7240.46 2086
7241.26 2038
7242.06 1919
7242.87 1862
7243.67 1856
7244.47 1827
7245.28 1750
7246.08 1709
7246.88 1703
7247.69 1685
7248.49 1658
7249.30 1646
7250.10 1587
7250.90 1579
7251.71 1614
7252.51 1555
7253.31 1575
7254.12 1567
7254.92 1583
7255.73 1576
7256.53 1579
7257.33 1616
7258.14 1617
7258.94 1573
7259.75 1610
7260.55 1582
7261.35 1577
7262.16 1522
7262.96 1565
7263.77 1587
7264.57 1592
7265.38 1598
7266.18 1622
7266.99 1643
7267.79 1603
7268.59 1688
7269.40 1645
7270.20 1651
7271.01 1672
7271.81 1728
7272.62 1703
7273.42 1745
7274.23 1733
7275.03 1770
7275.84 1759
7276.64 1733
7277.45 1735
7278.25 1803
7279.06 1814
7279.86 1780
7280.67 1910
7281.48 2085
7282.28 2197
7283.09 2366
7283.89 2567
7284.70 2789
7285.50 3087
7286.31 3242
7287.11 3242
7287.92 3174
7288.73 3093
7289.53 2985
7290.34 2835
7291.14 2601
7291.95 2440
7292.76 2294
7293.56 2224
7294.37 2092
7295.17 1990
7295.98 1897
7296.79 1836
7297.59 1858
7298.40 1797
7299.21 1814
7300.01 1769
7300.82 1807
7301.62 1811
7302.43 1794
7303.24 1773
7304.04 1776
7304.85 1815
7305.66 1859
7306.46 1864
7307.27 1854
7308.08 1881
7308.89 1869
7309.69 1864
7310.50 1858
7311.31 1955
7312.11 1904
7312.92 1892
7313.73 1808
7314.53 1858
7315.34 1902
7316.15 1963
7316.96 2004
7317.76 2057
7318.57 2186
7319.38 2333
7320.19 2467
7320.99 2617
7321.80 2711
7322.61 2829
7323.42 2868
7324.22 2835
7325.03 2810
7325.84 2787
7326.65 2636
7327.46 2446
7328.26 2342
7329.07 2248
7329.88 2153
7330.69 2062
7331.50 2006
7332.30 1893
7333.11 1913
7333.92 1817
7334.73 1841
7335.54 1835
7336.35 1861
7337.15 1853
7337.96 1915
7338.77 1884
7339.58 1922
7340.39 1947
7341.20 1971
7342.01 1948
7342.82 1954
7343.62 1931
7344.43 1927
7345.24 1951
7346.05 1921
7346.86 1880
7347.67 1876
7348.48 1756
7349.29 1788
7350.10 1785
7350.91 1735
7351.71 1772
7352.52 1693
7353.33 1740
7354.14 1721
7354.95 1717
7355.76 1735
7356.57 1714
7357.38 1737
7358.19 1701
7359.00 1763
7359.81 1834
7360.62 1885
7361.43 1945
7362.24 1973
7363.05 1950
7363.86 1946
7364.67 2056
7365.48 1982
7366.29 1889
7367.10 1897
7367.91 1848
7368.72 1905
7369.53 1884
7370.34 1856
7371.15 1795
7371.96 1822
7372.77 1717
7373.58 1691
7374.39 1734
7375.20 1732
7376.01 1682
7376.82 1707
7377.63 1813
7378.45 1787
7379.26 1846
7380.07 1932
7380.88 2025
7381.69 2156
7382.50 2155
7383.31 2194
7384.12 2133
7384.93 2131
7385.74 2142
7386.56 2095
7387.37 1972
7388.18 1982
7388.99 1895
7389.80 1816
7390.61 1812
7391.42 1695
7392.24 1658
7393.05 1645
7393.86 1667
7394.67 1634
7395.48 1568
7396.29 1543
7397.10 1581
7397.92 1573
7398.73 1546
7399.54 1559
7400.35 1542
7401.16 1593
7401.98 1566
7402.79 1526
7403.60 1558
7404.41 1557
7405.23 1562
7406.04 1521
7406.85 1498
7407.66 1514
7408.47 1436
7409.29 1474
7410.10 1414
7410.91 1432
7411.72 1435
7412.54 1486
7413.35 1441
7414.16 1430
7414.98 1441
7415.79 1379
7416.60 1420
7417.41 1406
7418.23 1399
7419.04 1364
7419.85 1417
7420.67 1331
7421.48 1365
7422.29 1435
7423.11 1408
7423.92 1355
7424.73 1329
7425.54 1391
7426.36 1412
7427.17 1448
7427.99 1418
7428.80 1366
7429.61 1330
7430.43 1336
7431.24 1356
7432.05 1393
7432.87 1390
7433.68 1347
7434.49 1329
7435.31 1351
7436.12 1355
7436.94 1359
7437.75 1331
7438.56 1343
7439.38 1344
7440.19 1394
7441.01 1406
7441.82 1356
7442.64 1328
7443.45 1321
7444.26 1334
7445.08 1296
7445.89 1311
7446.71 1284
7447.52 1261
7448.34 1284
7449.15 1278
7449.97 1265
7450.78 1285
7451.59 1300
7452.41 1270
7453.22 1288
7454.04 1298
7454.85 1293
7455.67 1239
7456.48 1298
7457.30 1273
7458.11 1216
7458.93 1280
7459.74 1316
7460.56 1314
7461.38 1246
7462.19 1255
7463.01 1295
7463.82 1278
7464.64 1232
7465.45 1250
7466.27 1268
7467.08 1226
7467.90 1239
7468.72 1309
7469.53 1258
7470.35 1226
7471.16 1224
7471.98 1234
7472.79 1205
7473.61 1208
7474.43 1221
7475.24 1249
7476.06 1257
7476.87 1283
7477.69 1272
7478.51 1244
7479.32 1307
7480.14 1291
7480.96 1269
7481.77 1236
7482.59 1259
7483.41 1242
7484.22 1253
7485.04 1225
7485.85 1226
7486.67 1254
7487.49 1254
7488.31 1219
7489.12 1215
7489.94 1230
7490.76 1225
7491.57 1248
7492.39 1218
7493.21 1219
7494.02 1205
7494.84 1247
7495.66 1245
7496.48 1235
7497.29 1195
7498.11 1232
7498.93 1236
7499.74 1239
7500.56 1239
7501.38 1222
7502.20 1209
7503.01 1231
7503.83 1226
7504.65 1183
7505.47 1226
7506.29 1220
7507.10 1163
7507.92 1210
7508.74 1240
7509.56 1243
7510.37 1255
7511.19 1265
7512.01 1301
7512.83 1241
7513.65 1275
7514.47 1287
7515.28 1240
7516.10 1241
7516.92 1261
7517.74 1281
7518.56 1245
7519.38 1264
7520.19 1272
7521.01 1319
7521.83 1234
7522.65 1234
7523.47 1266
7524.29 1351
7525.11 1311
7525.92 1273
7526.74 1270
7527.56 1310
7528.38 1299
7529.20 1291
7530.02 1289
7530.84 1285
7531.66 1314
7532.48 1246
7533.30 1313
7534.12 1288
7534.93 1331
7535.75 1350
7536.57 1330
7537.39 1316
7538.21 1267
7539.03 1319
7539.85 1316
7540.67 1297
7541.49 1351
7542.31 1291
7543.13 1317
7543.95 1312
7544.77 1329
7545.59 1283
7546.41 1311
7547.23 1307
7548.05 1295
7548.87 1301
7549.69 1269
7550.51 1280
7551.33 1267
7552.15 1281
7552.97 1278
7553.79 1281
7554.61 1274
7555.43 1276
7556.25 1288
7557.07 1282
7557.89 1315
7558.71 1328
7559.53 1342
7560.36 1332
7561.18 1323
7562.00 1318
7562.82 1291
7563.64 1295
7564.46 1323
7565.28 1340
7566.10 1315
7566.92 1291
7567.74 1375
7568.56 1349
7569.39 1342
7570.21 1377
7571.03 1356
7571.85 1398
7572.67 1415
7573.49 1365
7574.31 1415
7575.14 1415
7575.96 1402
7576.78 1437
7577.60 1390
7578.42 1360
7579.24 1351
7580.06 1342
7580.89 1384
7581.71 1387
7582.53 1402
7583.35 1366
7584.17 1387
7585.00 1412
7585.82 1427
7586.64 1452
7587.46 1448
7588.29 1479
7589.11 1469
7589.93 1435
7590.75 1423
7591.57 1483
7592.40 1511
7593.22 1471
7594.04 1456
7594.86 1490
7595.69 1568
7596.51 1587
7597.33 1540
7598.15 1505
7598.98 1569
7599.80 1571
7600.62 1595
7601.45 1562
7602.27 1540
7603.09 1550
7603.92 1640
7604.74 1580
7605.56 1617
7606.38 1648
7607.21 1730
7608.03 1690
7608.85 1670
7609.68 1671
7610.50 1671
7611.32 1676
7612.15 1661
7612.97 1718
7613.80 1663
7614.62 1705
7615.44 1679
7616.27 1736
7617.09 1754
7617.91 1844
7618.74 1898
7619.56 1961
7620.39 2020
7621.21 2008
7622.03 2024
7622.86 2031
7623.68 2046
7624.51 2002
7625.33 1944
7626.15 1987
7626.98 1901
7627.80 1939
7628.63 1947
7629.45 1961
7630.28 2021
7631.10 2024
7631.93 2108
7632.75 2220
7633.58 2207
7634.40 2195
7635.22 2246
7636.05 2174
7636.87 2145
7637.70 2014
7638.52 1962
7639.35 1838
7640.17 1800
7641.00 1717
7641.82 1689
7642.65 1603
7643.47 1584
7644.30 1648
7645.13 1727
7645.95 1694
7646.78 1714
7647.60 1758
7648.43 1751
7649.25 1887
7650.08 1968
7650.90 2037
7651.73 2076
7652.55 2058
7653.38 2011
7654.21 2009
7655.03 1966
7655.86 1919
7656.68 1864
7657.51 1806
7658.34 1718
7659.16 1596
7659.99 1576
7660.81 1451
7661.64 1450
7662.47 1478
7663.29 1477
7664.12 1427
7664.95 1484
7665.77 1490
7666.60 1394
7667.42 1393
7668.25 1407
7669.08 1438
7669.90 1412
7670.73 1424
7671.56 1433
7672.38 1423
7673.21 1422
7674.04 1411
7674.87 1341
7675.69 1376
7676.52 1331
7677.35 1329
7678.17 1361
7679.00 1362
7679.83 1339
7680.65 1357
7681.48 1383
7682.31 1370
7683.14 1361
7683.96 1378
7684.79 1446
7685.62 1405
7686.45 1382
7687.27 1376
7688.10 1369
7688.93 1416
7689.76 1436
7690.58 1440
7691.41 1447
7692.24 1478
7693.07 1483
7693.90 1434
7694.72 1490
7695.55 1495
7696.38 1480
7697.21 1595
7698.04 1600
7698.86 1650
7699.69 1656
7700.52 1655
7701.35 1599
7702.18 1587
7703.01 1540
7703.83 1546
7704.66 1495
7705.49 1509
7706.32 1442
7707.15 1491
7707.98 1443
7708.81 1438
7709.63 1406
7710.46 1393
7711.29 1345
7712.12 1313
7712.95 1367
7713.78 1357
7714.61 1348
7715.44 1349
7716.27 1362
7717.10 1329
7717.93 1363
7718.75 1364
7719.58 1348
7720.41 1346
7721.24 1358
7722.07 1310
7722.90 1284
7723.73 1330
7724.56 1350
7725.39 1327
7726.22 1334
7727.05 1394
7727.88 1442
7728.71 1424
7729.54 1396
7730.37 1465
7731.20 1443
7732.03 1393
7732.86 1420
7733.69 1385
7734.52 1435
7735.35 1460
7736.18 1416
7737.01 1379
7737.84 1352
7738.67 1277
7739.50 1324
7740.33 1274
7741.16 1275
7741.99 1281
7742.82 1322
7743.65 1296
7744.48 1334
7745.31 1388
7746.14 1446
7746.98 1523
7747.81 1616
7748.64 1748
7749.47 1733
7750.30 1792
7751.13 1747
7751.96 1664
7752.79 1628
7753.62 1596
7754.45 1521
7755.29 1480
7756.12 1385
7756.95 1358
7757.78 1340
7758.61 1290
7759.44 1279
7760.27 1302
7761.11 1268
7761.94 1276
7762.77 1290
7763.60 1272
7764.43 1228
7765.26 1234
7766.10 1268
7766.93 1267
7767.76 1261
7768.59 1208
7769.42 1235
7770.26 1255
7771.09 1260
7771.92 1219
7772.75 1226
7773.58 1234
7774.42 1232
7775.25 1221
7776.08 1200
7776.91 1201
7777.75 1221
7778.58 1280
7779.41 1270
7780.24 1269
7781.08 1241
7781.91 1185
7782.74 1197
7783.57 1218
7784.41 1268
7785.24 1321
7786.07 1288
7786.91 1240
7787.74 1231
7788.57 1283
7789.40 1243
7790.24 1234
7791.07 1294
7791.90 1219
7792.74 1200
7793.57 1269
7794.40 1263
7795.24 1299
7796.07 1242
7796.90 1280
7797.74 1277
7798.57 1309
7799.40 1307
7800.24 1292
7801.07 1322
7801.91 1384
7802.74 1316
7803.57 1380
7804.41 1426
7805.24 1397
7806.07 1357
7806.91 1331
7807.74 1379
7808.58 1395
7809.41 1458
7810.25 1361
7811.08 1439
7811.91 1495
7812.75 1458
7813.58 1454
7814.42 1484
7815.25 1592
7816.09 1618
7816.92 1679
7817.75 1705
7818.59 1706
7819.42 1688
7820.26 1691
7821.09 1699
7821.93 1722
7822.76 1740
7823.60 1789
7824.43 1755
7825.27 1804
7826.10 1787
7826.94 1746
7827.77 1688
7828.61 1756
7829.44 1658
7830.28 1578
7831.11 1591
7831.95 1608
7832.78 1629
7833.62 1582
7834.46 1563
7835.29 1623
7836.13 1633
7836.96 1623
7837.80 1639
7838.63 1649
7839.47 1580
7840.31 1515
7841.14 1517
7841.98 1515
7842.81 1436
7843.65 1436
7844.48 1448
7845.32 1435
7846.16 1414
7846.99 1422
7847.83 1385
7848.67 1369
7849.50 1329
7850.34 1334
7851.17 1309
7852.01 1302
7852.85 1338
7853.68 1364
7854.52 1346
7855.36 1370
7856.19 1373
7857.03 1376
7857.87 1371
7858.70 1364
7859.54 1383
7860.38 1384
7861.21 1408
7862.05 1366
7862.89 1397
7863.72 1355
7864.56 1337
7865.40 1347
7866.24 1355
7867.07 1379
7867.91 1385
7868.75 1363
7869.59 1372
7870.42 1428
7871.26 1399
7872.10 1396
7872.94 1364
7873.77 1454
7874.61 1477
7875.45 1504
7876.29 1501
7877.12 1508
7877.96 1643
7878.80 1684
7879.64 1679
7880.47 1753
7881.31 1799
7882.15 1895
7882.99 1814
7883.83 1805
7884.66 1859
7885.50 1846
7886.34 1775
7887.18 1721
7888.02 1720
7888.86 1629
7889.69 1632
7890.53 1744
7891.37 1705
7892.21 1670
7893.05 1689
7893.89 1664
7894.73 1632
7895.56 1665
7896.40 1634
7897.24 1604
7898.08 1552
7898.92 1590
7899.76 1565
7900.60 1499
7901.44 1493
7902.28 1443
7903.12 1434
7903.95 1432
7904.79 1409
7905.63 1419
7906.47 1386
7907.31 1423
7908.15 1419
7908.99 1414
7909.83 1378
7910.67 1343
7911.51 1359
7912.35 1336
7913.19 1402
7914.03 1406
7914.87 1466
7915.71 1464
7916.55 1566
7917.39 1532
7918.23 1649
7919.07 1610
7919.91 1643
7920.75 1708
7921.59 1650
7922.43 1608
7923.27 1580
7924.11 1530
7924.95 1516
7925.79 1504
7926.63 1411
7927.47 1348
7928.31 1358
7929.15 1306
7929.99 1271
7930.83 1250
7931.67 1285
7932.51 1282
7933.35 1265
7934.19 1235
7935.04 1209
7935.88 1237
7936.72 1250
7937.56 1219
7938.40 1209
7939.24 1182
7940.08 1237
7940.92 1227
7941.76 1247
7942.60 1257
7943.45 1275
7944.29 1237
7945.13 1267
7945.97 1264
7946.81 1243
7947.65 1200
7948.49 1272
7949.34 1304
7950.18 1237
7951.02 1235
7951.86 1229
7952.70 1239
7953.54 1225
7954.39 1280
7955.23 1321
7956.07 1333
7956.91 1325
7957.75 1354
7958.60 1298
7959.44 1286
7960.28 1328
7961.12 1312
7961.96 1274
7962.81 1217
7963.65 1185
7964.49 1227
7965.33 1302
7966.18 1285
7967.02 1267
7967.86 1277
7968.70 1316
7969.55 1336
7970.39 1338
7971.23 1253
7972.08 1249
7972.92 1263
7973.76 1235
7974.60 1204
7975.45 1225
7976.29 1170
7977.13 1145
7977.98 1108
7978.82 1063
7979.66 1103
7980.51 1148
7981.35 1165
7982.19 1130
7983.04 1081
7983.88 1097
7984.72 1080
7985.57 1076
7986.41 1132
7987.25 1126
7988.10 1078
7988.94 1096
7989.78 1117
7990.63 1087
7991.47 1000
7992.32 1030
7993.16 1053
7994.00 1067
7994.85 1071
7995.69 1067
7996.54 1035
7997.38 1024
7998.22 1059
7999.07 1069
7999.91 1057
8000.76 1003
8001.60 1012
8002.45 1018
8003.29 1035
8004.13 1004
8004.98 980
8005.82 967
8006.67 976
8007.51 965
8008.36 943
8009.20 973
8010.05 937
8010.89 1000
8011.74 981
8012.58 959
8013.43 943
8014.27 955
8015.12 988
8015.96 943
8016.81 915
8017.65 939
8018.50 977
8019.34 976
8020.19 951
8021.03 925
8021.88 931
8022.72 927
8023.57 935
8024.41 907
8025.26 920
8026.11 938
8026.95 942
8027.80 917
8028.64 921
8029.49 928
8030.33 927
8031.18 946
8032.03 925
8032.87 976
8033.72 976
8034.56 966
8035.41 959
8036.26 951
8037.10 975
8037.95 957
8038.80 920
8039.64 921
8040.49 968
8041.34 951
8042.18 977
8043.03 968
8043.87 965
8044.72 951
8045.57 967
8046.41 934
8047.26 934
8048.11 992
8048.96 998
8049.80 996
8050.65 949
8051.50 957
8052.34 979
8053.19 962
8054.04 934
8054.88 950
8055.73 979
8056.58 958
8057.43 955
8058.27 951
8059.12 962
8059.97 945
8060.82 904
8061.66 901
8062.51 889
8063.36 949
8064.21 892
8065.05 876
8065.90 895
8066.75 908
8067.60 829
8068.44 865
8069.29 902
8070.14 888
8070.99 912
8071.84 918
8072.68 911
8073.53 879
8074.38 910
8075.23 882
8076.08 860
8076.93 884
8077.77 883
8078.62 913
8079.47 927
8080.32 901
8081.17 905
8082.02 904
8082.87 900
8083.71 929
8084.56 908
8085.41 885
8086.26 878
8087.11 923
8087.96 930
8088.81 879
8089.66 863
8090.51 883
8091.35 894
8092.20 904
8093.05 843
8093.90 880
8094.75 908
8095.60 894
8096.45 896
8097.30 863
8098.15 895
8099.00 923
8099.85 947
8100.70 922
8101.55 902
8102.40 905
8103.25 925
8104.10 929
8104.95 947
8105.80 853
8106.65 889
8107.50 926
8108.35 911
8109.20 871
8110.05 894
8110.90 905
8111.75 888
8112.60 884
8113.45 888
8114.30 948
8115.15 921
8116.00 918
8116.85 912
8117.70 918
8118.55 906
8119.40 921
8120.25 921
8121.10 986
8121.95 935
8122.80 932
8123.65 985
8124.50 948
8125.35 964
8126.20 976
8127.06 999
8127.91 961
8128.76 950
8129.61 964
8130.46 947
8131.31 950
8132.16 958
8133.01 1047
8133.86 1018
8134.72 999
8135.57 1028
8136.42 993
8137.27 1000
8138.12 948
8138.97 987
8139.83 980
8140.68 985
8141.53 1038
8142.38 991
8143.23 972
8144.08 959
8144.94 1001
8145.79 1032
8146.64 1037
8147.49 1034
8148.34 1049
8149.20 1045
8150.05 1014
8150.90 1069
8151.75 1058
8152.60 1042
8153.46 1093
8154.31 1116
8155.16 1114
8156.01 1130
8156.87 1219
8157.72 1222
8158.57 1257
8159.42 1256
8160.28 1205
8161.13 1184
8161.98 1128
8162.84 1072
8163.69 1069
8164.54 1053
8165.39 1014
8166.25 999
8167.10 993
8167.95 983
8168.81 974
8169.66 996
8170.51 993
8171.37 939
8172.22 977
8173.07 953
8173.93 975
8174.78 984
8175.63 952
8176.49 937
8177.34 923
8178.19 919
8179.05 901
8179.90 952
8180.76 944
8181.61 901
8182.46 911
8183.32 942
8184.17 920
8185.02 916
8185.88 933
8186.73 958
8187.59 944
8188.44 915
8189.30 912
8190.15 879
8191.00 894
8191.86 888
8192.71 928
8193.57 921
8194.42 926
8195.28 967
8196.13 946
8196.99 917
8197.84 940
8198.69 905
8199.55 896
8200.40 900
8201.26 918
8202.11 921
8202.97 945
8203.82 946
8204.68 912
8205.53 914
8206.39 927
8207.24 918
8208.10 895
8208.95 857
8209.81 885
8210.67 876
8211.52 896
8212.38 895
8213.23 851
8214.09 876
8214.94 963
8215.80 898
8216.65 913
8217.51 932
8218.37 909
8219.22 987
8220.08 985
8220.93 980
8221.79 977
8222.64 980
8223.50 987
8224.36 960
8225.21 984
8226.07 979
8226.92 991
8227.78 931
8228.64 914
8229.49 889
8230.35 928
8231.21 923
8232.06 923
8232.92 944
8233.78 875
8234.63 893
8235.49 894
8236.35 893
8237.20 891
8238.06 920
8238.92 884
8239.77 866
8240.63 836
8241.49 869
8242.34 874
8243.20 856
8244.06 841
8244.91 869
8245.77 887
8246.63 864
8247.49 806
8248.34 829
8249.20 846
8250.06 816
8250.92 840
8251.77 823
8252.63 814
8253.49 833
8254.35 841
8255.20 815
8256.06 832
8256.92 827
8257.78 860
8258.63 833
8259.49 830
8260.35 850
8261.21 841
8262.07 848
8262.92 825
8263.78 831
8264.64 835
8265.50 829
8266.36 890
8267.22 856
8268.07 891
8268.93 840
8269.79 878
8270.65 906
8271.51 888
8272.37 862
8273.22 882
8274.08 918
8274.94 847
8275.80 879
8276.66 863
8277.52 845
8278.38 876
8279.24 851
8280.09 852
8280.95 863
8281.81 891
8282.67 836
8283.53 857
8284.39 861
8285.25 851
8286.11 830
8286.97 854
8287.83 839
8288.69 855
8289.55 870
8290.41 875
8291.26 892
8292.12 884
8292.98 858
8293.84 864
8294.70 852
8295.56 916
8296.42 887
8297.28 863
8298.14 831
8299.00 851
8299.86 883
8300.72 816
8301.58 844
8302.44 857
8303.30 837
8304.16 859
8305.02 863
8305.88 887
8306.74 823
8307.60 866
8308.46 900
8309.33 892
8310.19 842
8311.05 846
8311.91 867
8312.77 878
8313.63 865
8314.49 889
8315.35 942
8316.21 860
8317.07 866
8317.93 880
8318.79 850
8319.65 842
8320.52 844
8321.38 888
8322.24 845
8323.10 843
8323.96 877
8324.82 851
8325.68 873
8326.54 812
8327.41 767
8328.27 848
8329.13 873
8329.99 889
8330.85 898
8331.71 881
8332.57 834
8333.44 863
8334.30 840
8335.16 888
8336.02 841
8336.88 872
8337.75 868
8338.61 877
8339.47 876
8340.33 856
8341.19 851
8342.06 897
8342.92 930
8343.78 889
8344.64 925
8345.50 915
8346.37 920
8347.23 870
8348.09 895
8348.95 913
8349.82 881
8350.68 905
8351.54 874
8352.40 853
8353.27 927
8354.13 906
8354.99 941
8355.86 891
8356.72 911
8357.58 890
8358.45 917
8359.31 862
8360.17 893
8361.03 892
8361.90 870
8362.76 875
8363.62 914
8364.49 908
8365.35 911
8366.21 921
8367.08 893
8367.94 913
8368.80 859
8369.67 872
8370.53 947
8371.40 898
8372.26 920
8373.12 966
8373.99 891
8374.85 920
8375.71 932
8376.58 946
8377.44 933
8378.31 946
8379.17 923
8380.03 941
8380.90 934
8381.76 924
8382.63 933
8383.49 961
8384.36 981
8385.22 983
8386.08 999
8386.95 935
8387.81 948
8388.68 998
8389.54 1018
8390.41 1009
8391.27 1019
8392.14 1037
8393.00 971
8393.87 940
8394.73 1041
8395.60 1057
8396.46 1080
8397.33 1011
8398.19 1004
8399.06 1073
8399.92 1098
8400.79 1059
8401.65 1062
8402.52 1066
8403.38 1113
8404.25 1023
8405.11 1029
8405.98 1067
8406.84 1058
8407.71 1080
8408.58 1104
8409.44 1148
8410.31 1110
8411.17 1158
8412.04 1174
8412.90 1187
8413.77 1166
8414.64 1165
8415.50 1196
8416.37 1191
8417.23 1188
8418.10 1188
8418.97 1190
8419.83 1211
8420.70 1206
8421.56 1212
8422.43 1211
8423.30 1292
8424.16 1272
8425.03 1221
8425.90 1293
8426.76 1325
8427.63 1345
8428.50 1341
8429.36 1379
8430.23 1365
8431.10 1398
8431.96 1384
8432.83 1371
8433.70 1371
8434.56 1360
8435.43 1416
8436.30 1407
8437.16 1476
8438.03 1491
8438.90 1495
8439.77 1547
8440.63 1562
8441.50 1596
8442.37 1551
8443.24 1651
8444.10 1763
8444.97 1677
8445.84 1685
8446.71 1674
8447.57 1685
8448.44 1722
8449.31 1735
8450.18 1723
8451.04 1797
8451.91 1910
8452.78 1968
8453.65 2188
8454.52 2425
8455.38 2743
8456.25 3099
8457.12 3406
8457.99 3685
8458.86 3834
8459.72 3755
8460.59 3615
8461.46 3574
8462.33 3277
8463.20 2949
8464.07 2738
8464.93 2497
8465.80 2254
8466.67 2162
8467.54 2024
8468.41 1877
8469.28 1862
8470.15 1790
8471.02 1712
8471.88 1638
8472.75 1661
8473.62 1527
8474.49 1520
8475.36 1493
8476.23 1447
8477.10 1438
8477.97 1417
8478.84 1503
8479.71 1465
8480.58 1453
8481.44 1478
8482.31 1508
8483.18 1515
8484.05 1526
8484.92 1557
8485.79 1575
8486.66 1571
8487.53 1604
8488.40 1524
8489.27 1525
8490.14 1520
8491.01 1533
8491.88 1482
8492.75 1496
8493.62 1469
8494.49 1452
8495.36 1502
8496.23 1581
8497.10 1532
8497.97 1501
8498.84 1529
8499.71 1470
8500.58 1468
8501.45 1425
8502.32 1458
8503.19 1501
8504.06 1448
8504.93 1428
8505.80 1511
8506.67 1521
8507.55 1478
8508.42 1492
8509.29 1470
8510.16 1501
8511.03 1500
8511.90 1545
8512.77 1502
8513.64 1528
8514.51 1493
8515.38 1541
8516.25 1611
8517.13 1626
8518.00 1629
8518.87 1644
8519.74 1616
8520.61 1630
8521.48 1634
8522.35 1687
8523.23 1789
8524.10 1920
8524.97 2092
8525.84 2230
8526.71 2278
8527.58 2420
8528.46 2324
8529.33 2332
8530.20 2385
8531.07 2318
8531.94 2241
8532.81 2106
8533.69 2086
8534.56 2037
8535.43 1893
8536.30 1858
8537.18 1839
8538.05 1754
8538.92 1695
8539.79 1676
8540.66 1669
8541.54 1623
8542.41 1543
8543.28 1539
8544.15 1521
8545.03 1475
8545.90 1502
8546.77 1530
8547.64 1473
8548.52 1410
8549.39 1475
8550.26 1484
8551.14 1507
8552.01 1605
8552.88 1610
8553.76 1713
8554.63 1734
8555.50 1752
8556.37 1843
8557.25 1847
8558.12 1818
8558.99 1851
8559.87 1775
8560.74 1746
8561.61 1618
8562.49 1540
8563.36 1563
8564.24 1510
8565.11 1479
8565.98 1422
8566.86 1447
8567.73 1368
8568.60 1393
8569.48 1399
8570.35 1356
8571.23 1342
8572.10 1344
8572.97 1362
8573.85 1286
8574.72 1297
8575.60 1344
8576.47 1310
8577.34 1304
8578.22 1232
8579.09 1271
8579.97 1291
8580.84 1340
8581.72 1289
8582.59 1290
8583.47 1275
8584.34 1309
8585.21 1357
8586.09 1312
8586.96 1272
8587.84 1364
8588.71 1366
8589.59 1301
8590.46 1328
8591.34 1350
8592.21 1426
8593.09 1420
8593.96 1386
8594.84 1437
8595.71 1405
8596.59 1407
8597.46 1382
8598.34 1370
8599.22 1413
8600.09 1432
8600.97 1437
8601.84 1487
8602.72 1436
8603.59 1444
8604.47 1469
8605.34 1460
8606.22 1500
8607.10 1524
8607.97 1513
8608.85 1556
8609.72 1545
8610.60 1499
8611.47 1467
8612.35 1509
8613.23 1525
8614.10 1584
8614.98 1558
8615.86 1550
8616.73 1574
8617.61 1623
8618.48 1603
8619.36 1673
8620.24 1624
8621.11 1725
8621.99 1693
8622.87 1726
8623.74 1749
8624.62 1755
8625.50 1776
8626.37 1739
8627.25 1725
8628.13 1743
8629.00 1767
8629.88 1742
8630.76 1778
8631.64 1798
8632.51 1837
8633.39 1775
8634.27 1773
8635.14 1789
8636.02 1702
8636.90 1745
8637.78 1817
8638.65 1803
8639.53 1789
8640.41 1820
8641.29 1858
8642.16 1903
8643.04 1870
8643.92 1897
8644.80 1915
8645.67 1943
8646.55 1991
8647.43 2002
8648.31 2073
8649.18 2115
8650.06 2140
8650.94 2154
8651.82 2162
8652.70 2192
8653.58 2194
8654.45 2167
8655.33 2225
8656.21 2228
8657.09 2267
8657.97 2266
8658.84 2347
8659.72 2424
8660.60 2567
8661.48 2830
8662.36 3076
8663.24 3530
8664.12 3840
8664.99 4240
8665.87 4563
8666.75 4774
8667.63 4758
8668.51 4724
8669.39 4511
8670.27 4244
8671.15 3967
8672.03 3736
8672.91 3424
8673.78 3218
8674.66 3003
8675.54 2808
8676.42 2699
8677.30 2524
8678.18 2418
8679.06 2304
8679.94 2231
8680.82 2224
8681.70 2061
8682.58 1956
8683.46 1993
8684.34 2003
8685.22 2002
8686.10 1969
8686.98 2021
8687.86 1980
8688.74 2024
8689.62 2112
8690.50 2256
8691.38 2388
8692.26 2488
8693.14 2714
8694.02 2744
8694.90 2896
8695.78 2938
8696.66 2895
8697.54 2766
8698.42 2698
8699.30 2535
8700.18 2421
8701.06 2305
8701.94 2207
8702.82 2139
8703.70 2140
8704.58 2046
8705.46 1989
8706.34 1934
8707.23 1854
8708.11 1770
8708.99 1736
8709.87 1690
8710.75 1608
8711.63 1564
8712.51 1513
8713.39 1573
8714.27 1517
8715.16 1472
8716.04 1476
8716.92 1479
8717.80 1408
8718.68 1433
8719.56 1418
8720.44 1418
8721.33 1441
8722.21 1386
8723.09 1410
8723.97 1388
8724.85 1485
8725.73 1506
8726.62 1491
8727.50 1512
8728.38 1575
8729.26 1541
8730.14 1518
8731.03 1545
8731.91 1594
8732.79 1551
8733.67 1618
8734.55 1605
8735.44 1554
8736.32 1562
8737.20 1554
8738.08 1535
8738.97 1466
8739.85 1505
8740.73 1460
8741.61 1481
8742.50 1514
8743.38 1459
8744.26 1437
8745.14 1467
8746.03 1484
8746.91 1471
8747.79 1402
8748.68 1404
8749.56 1390
8750.44 1353
8751.33 1383
8752.21 1389
8753.09 1388
8753.97 1405
8754.86 1349
8755.74 1377
8756.62 1449
8757.51 1483
8758.39 1503
8759.28 1531
8760.16 1554
8761.04 1562
8761.93 1538
8762.81 1532
8763.69 1510
8764.58 1432
8765.46 1468
8766.34 1510
8767.23 1483
8768.11 1531
8769.00 1468
8769.88 1419
8770.76 1423
8771.65 1490
8772.53 1490
8773.42 1479
8774.30 1468
8775.19 1429
8776.07 1474
8776.95 1459
8777.84 1525
8778.72 1502
8779.61 1485
8780.49 1560
8781.38 1580
8782.26 1654
8783.15 1729
8784.03 1695
8784.92 1755
8785.80 1747
8786.69 1715
8787.57 1672
8788.46 1652
8789.34 1568
8790.23 1506
8791.11 1522
8792.00 1496
8792.88 1465
8793.77 1399
8794.65 1346
8795.54 1276
8796.42 1274
8797.31 1295
8798.19 1262
8799.08 1279
8799.96 1276
8800.85 1205
8801.74 1263
8802.62 1241
8803.51 1248
8804.39 1192
8805.28 1195
8806.16 1167
8807.05 1151
8807.94 1167
8808.82 1158
8809.71 1163
8810.59 1148
8811.48 1138
8812.37 1091
8813.25 1161
8814.14 1094
8815.03 1134
8815.91 1124
8816.80 1069
8817.68 1067
8818.57 1102
8819.46 1103
8820.34 1122
8821.23 1080
8822.12 1048
8823.00 1057
8823.89 1052
8824.78 1052
8825.66 1056
8826.55 1074
8827.44 1047
8828.33 1059
8829.21 1069
8830.10 1034
8830.99 1047
8831.87 1071
8832.76 1050
8833.65 1032
8834.54 1028
8835.42 1043
8836.31 1006
8837.20 994
8838.08 1032
8838.97 1033
8839.86 1006
8840.75 1095
8841.64 1023
8842.52 1045
8843.41 1023
8844.30 1041
8845.19 1014
8846.07 1046
8846.96 966
8847.85 1022
8848.74 1023
8849.63 999
8850.51 997
8851.40 1015
8852.29 971
8853.18 971
8854.07 969
8854.96 996
8855.84 973
8856.73 994
8857.62 1011
8858.51 989
8859.40 1012
8860.29 1047
8861.17 1006
8862.06 964
8862.95 982
8863.84 1023
8864.73 1033
8865.62 1011
8866.51 987
8867.40 966
8868.29 952
8869.17 980
8870.06 939
8870.95 911
8871.84 901
8872.73 908
8873.62 913
8874.51 899
8875.40 901
8876.29 948
8877.18 963
8878.07 951
8878.96 930
8879.85 953
8880.74 922
8881.63 963
8882.51 902
8883.40 884
8884.29 895
8885.18 951
8886.07 884
8886.96 869
8887.85 885
8888.74 869
8889.63 843
8890.52 851
8891.41 876
8892.30 829
8893.19 909
8894.09 873
8894.98 853
8895.87 835
8896.76 832
8897.65 857
8898.54 816
8899.43 812
8900.32 825
8901.21 852
8902.10 837
8902.99 840
8903.88 847
8904.77 840
8905.66 822
8906.55 817
8907.44 858
8908.34 827
8909.23 800
8910.12 863
8911.01 886
8911.90 851
8912.79 829
8913.68 843
8914.57 845
8915.47 841
8916.36 856
8917.25 820
8918.14 827
8919.03 846
8919.92 847
8920.81 875
8921.71 813
8922.60 804
8923.49 822
8924.38 865
8925.27 817
8926.16 811
8927.06 812
8927.95 853
8928.84 809
8929.73 814
8930.62 810
8931.52 815
8932.41 847
8933.30 830
8934.19 799
8935.09 800
8935.98 764
8936.87 779
8937.76 770
8938.66 767
8939.55 784
8940.44 771
8941.33 777
8942.23 788
8943.12 765
8944.01 778
8944.90 757
8945.80 794
8946.69 804
8947.58 794
8948.48 740
8949.37 788
8950.26 796
8951.16 779
8952.05 766
8952.94 805
8953.84 774
8954.73 754
8955.62 772
8956.52 770
8957.41 808
8958.30 758
8959.20 774
8960.09 769
8960.98 782
8961.88 804
8962.77 801
8963.66 768
8964.56 797
8965.45 787
8966.35 815
8967.24 821
8968.13 799
8969.03 842
8969.92 788
8970.82 815
8971.71 792
8972.60 798
8973.50 808
8974.39 788
8975.29 799
8976.18 826
8977.08 791
8977.97 743
8978.87 788
8979.76 781
8980.65 767
8981.55 750
8982.44 737
8983.34 733
8984.23 746
8985.13 735
8986.02 723
8986.92 737
8987.81 754
8988.71 757
8989.60 759
8990.50 796
8991.39 761
8992.29 732
8993.18 765
8994.08 788
8994.97 761
8995.87 756
8996.76 734
8997.66 718
8998.56 701
8999.45 732
9000.35 770
9001.24 765
9002.14 720
9003.03 740
9003.93 740
9004.83 691
9005.72 773
9006.62 730
9007.51 754
9008.41 719
9009.31 724
9010.20 717
9011.10 726
9011.99 731
9012.89 761
9013.79 733
9014.68 756
9015.58 743
9016.48 738
9017.37 740
9018.27 757
9019.16 746
9020.06 742
9020.96 749
9021.85 733
9022.75 755
9023.65 774
9024.54 793
9025.44 741
9026.34 764
9027.24 753
9028.13 736
9029.03 731
9029.93 776
9030.82 733
9031.72 699
9032.62 751
9033.52 768
9034.41 740
9035.31 723
9036.21 711
9037.10 769
9038.00 753
9038.90 737
9039.80 746
9040.69 749
9041.59 734
9042.49 743
9043.39 760
9044.29 773
9045.18 758
9046.08 742
9046.98 746
9047.88 753
9048.78 715
9049.67 721
9050.57 739
9051.47 723
9052.37 736
9053.27 704
9054.16 719
9055.06 738
9055.96 725
9056.86 732
9057.76 752
9058.66 734
9059.55 733
9060.45 738
9061.35 774
9062.25 768
9063.15 774
9064.05 778
9064.95 740
9065.85 760
9066.74 757
9067.64 764
9068.54 788
9069.44 761
9070.34 778
9071.24 801
9072.14 755
9073.04 767
9073.94 755
9074.84 760
9075.74 758
9076.64 764
9077.53 786
9078.43 713
9079.33 742
9080.23 734
9081.13 737
9082.03 750
9082.93 758
9083.83 781
9084.73 753
9085.63 741
9086.53 745
9087.43 762
9088.33 765
9089.23 721
9090.13 773
9091.03 786
9091.93 787
9092.83 756
9093.73 758
9094.63 765
9095.53 769
9096.43 755
9097.33 814
9098.23 797
9099.13 733
9100.04 743
9100.94 785
9101.84 799
9102.74 803
9103.64 739
9104.54 769
9105.44 767
9106.34 741
9107.24 786
9108.14 776
9109.04 766
9109.94 761
9110.85 788
9111.75 718
9112.65 732
9113.55 747
9114.45 760
9115.35 778
9116.25 778
9117.15 779
9118.06 749
9118.96 733
9119.86 739
9120.76 819
9121.66 776
9122.56 793
9123.46 809
9124.37 834
9125.27 822
9126.17 811
9127.07 801
9127.97 784
9128.88 797
9129.78 805
9130.68 799
9131.58 751
9132.48 768
9133.39 794
9134.29 803
9135.19 763
9136.09 779
9137.00 777
9137.90 759
9138.80 764
9139.70 725
9140.61 751
9141.51 768
9142.41 766
9143.31 759
9144.22 752
9145.12 783
9146.02 732
9146.92 726
9147.83 776
9148.73 769
9149.63 765
9150.54 738
9151.44 740
9152.34 721
9153.25 721
9154.15 746
9155.05 777
9155.96 728
9156.86 720
9157.76 771
9158.67 759
9159.57 730
9160.47 760
9161.38 739
9162.28 693
9163.18 707
9164.09 767
9164.99 754
9165.90 731
9166.80 758
9167.70 740
9168.61 745
9169.51 759
9170.42 722
9171.32 756
9172.22 825
9173.13 777
9174.03 753
9174.94 759
9175.84 744
9176.74 745
9177.65 724
9178.55 749
9179.46 736
9180.36 740
9181.27 729
9182.17 746
9183.08 756
9183.98 761
9184.89 768
9185.79 751
9186.70 769
9187.60 751
9188.51 766
9189.41 725
9190.32 723
9191.22 781
9192.13 767
9193.03 751
9193.94 799
9194.84 801
9195.75 796
9196.65 812
9197.56 812
9198.46 795
9199.37 865
9200.27 877
9201.18 955
9202.08 913
9202.99 949
9203.90 931
9204.80 946
9205.71 969
9206.61 888
9207.52 906
9208.42 879
9209.33 861
9210.24 853
9211.14 781
9212.05 815
9212.95 789
9213.86 771
9214.77 777
9215.67 782
9216.58 809
9217.49 827
9218.39 823
9219.30 808
9220.21 784
9221.11 792
9222.02 774
9222.93 760
9223.83 752
9224.74 786
9225.65 761
9226.55 772
9227.46 759
9228.37 738
9229.27 763
9230.18 709
9231.09 719
9231.99 772
9232.90 787
9233.81 759
9234.72 768
9235.62 758
9236.53 748
9237.44 783
9238.34 774
9239.25 746
9240.16 759
9241.07 751
9241.97 725
9242.88 797
9243.79 722
9244.70 768
9245.61 769
9246.51 784
9247.42 751
9248.33 757
9249.24 781
9250.14 741
9251.05 775
9251.96 757
9252.87 724
9253.78 743
9254.69 735
9255.59 770
9256.50 782
9257.41 758
9258.32 763
9259.23 768
9260.14 790
9261.04 764
9261.95 756
9262.86 776
9263.77 801
9264.68 786
9265.59 811
9266.50 790
9267.40 808
9268.31 791
9269.22 805
9270.13 783
9271.04 790
9271.95 775
9272.86 793
9273.77 794
9274.68 767
9275.59 799
9276.49 766
9277.40 773
9278.31 749
9279.22 752
9280.13 785
9281.04 760
9281.95 795
9282.86 804
9283.77 814
9284.68 799
9285.59 766
9286.50 780
9287.41 785
9288.32 753
9289.23 791
9290.14 789
9291.05 759
9291.96 794
9292.87 752
9293.78 766
9294.69 786
9295.60 794
9296.51 823
9297.42 812
9298.33 805
9299.24 826
9300.15 809
9301.06 831
9301.97 800
9302.88 823
9303.79 802
9304.70 807
9305.61 783
9306.53 796
9307.44 830
9308.35 808
9309.26 875
9310.17 829
9311.08 810
9311.99 848
9312.90 877
9313.81 906
9314.72 850
9315.63 849
9316.55 865
9317.46 829
9318.37 833
9319.28 844
9320.19 830
9321.10 788
9322.01 821
9322.93 855
9323.84 825
9324.75 809
9325.66 792
9326.57 807
9327.48 795
9328.40 777
9329.31 802
9330.22 833
9331.13 772
9332.04 773
9332.96 792
9333.87 795
9334.78 781
9335.69 878
9336.60 853
9337.52 801
9338.43 808
9339.34 811
9340.25 826
9341.17 804
9342.08 825
9342.99 822
9343.90 820
9344.82 816
9345.73 809
9346.64 827
9347.55 817
9348.47 822
9349.38 835
9350.29 853
9351.21 826
9352.12 860
9353.03 843
9353.94 797
9354.86 838
9355.77 854
9356.68 804
9357.60 821
9358.51 831
9359.42 860
9360.34 850
9361.25 886
9362.16 840
9363.08 827
9363.99 851
9364.90 855
9365.82 859
9366.73 864
9367.65 874
9368.56 864
9369.47 868
9370.39 891
9371.30 913
9372.21 927
9373.13 900
9374.04 866
9374.96 907
9375.87 897
9376.79 906
9377.70 911
9378.61 904
9379.53 873
9380.44 909
9381.36 960
9382.27 904
9383.19 925
9384.10 923
9385.01 967
9385.93 954
9386.84 946
9387.76 980
9388.67 1004
9389.59 995
9390.50 980
9391.42 1008
9392.33 1029
9393.25 1029
9394.16 1028
9395.08 1117
9395.99 1042
9396.91 1058
9397.82 1062
9398.74 1089
9399.65 1060
9400.57 1038
9401.48 1060
9402.40 1070
9403.32 1031
9404.23 1031
9405.15 1020
9406.06 993
9406.98 1013
9407.89 1019
9408.81 1047
9409.73 1064
9410.64 1048
9411.56 1043
9412.47 1046
9413.39 1033
9414.30 1071
9415.22 1056
9416.14 1060
9417.05 1010
9417.97 1008
9418.89 1030
9419.80 1057
9420.72 1064
9421.63 1076
9422.55 1064
9423.47 1113
9424.38 1087
9425.30 1100
9426.22 1185
9427.13 1093
9428.05 1100
9428.97 1063
9429.88 1157
9430.80 1134
9431.72 1106
9432.63 1155
9433.55 1164
9434.47 1195
9435.38 1180
9436.30 1247
9437.22 1248
9438.14 1275
9439.05 1278
9439.97 1320
9440.89 1366
9441.81 1398
9442.72 1349
9443.64 1399
9444.56 1377
9445.47 1361
9446.39 1424
9447.31 1470
9448.23 1458
9449.15 1449
9450.06 1549
9450.98 1606
9451.90 1688
9452.82 1742
9453.73 1823
9454.65 1932
9455.57 2028
9456.49 1979
9457.41 1955
9458.32 1921
9459.24 1861
9460.16 1785
9461.08 1682
9462.00 1579
9462.92 1568
9463.83 1511
9464.75 1419
9465.67 1348
9466.59 1280
9467.51 1267
9468.43 1189
9469.35 1192
9470.26 1192
9471.18 1157
9472.10 1113
9473.02 1175
9473.94 1100
9474.86 1079
9475.78 1091
9476.70 1072
9477.62 1070
9478.54 1100
9479.45 1115
9480.37 1101
9481.29 1138
9482.21 1101
9483.13 1131
9484.05 1105
9484.97 1148
9485.89 1161
9486.81 1168
9487.73 1125
9488.65 1136
9489.57 1136
9490.49 1108
9491.41 1134
9492.33 1097
9493.25 1167
9494.17 1098
9495.09 1119
9496.01 1113
9496.93 1146
9497.85 1163
9498.77 1142
9499.69 1146
9500.61 1142
9501.53 1179
9502.45 1128
9503.37 1133
9504.29 1140
9505.21 1113
9506.13 1127
9507.05 1188
9507.97 1190
9508.89 1207
9509.81 1180
9510.73 1184
9511.65 1201
9512.57 1232
9513.49 1197
9514.42 1253
9515.34 1262
9516.26 1270
9517.18 1310
9518.10 1352
9519.02 1374
9519.94 1406
9520.86 1443
9521.78 1419
9522.71 1556
9523.63 1569
9524.55 1595
9525.47 1575
9526.39 1525
9527.31 1551
9528.23 1564
9529.16 1510
9530.08 1500
9531.00 1496
9531.92 1508
9532.84 1518
9533.76 1514
9534.69 1510
9535.61 1448
9536.53 1496
9537.45 1439
9538.37 1470
9539.30 1429
9540.22 1416
9541.14 1415
9542.06 1335
9542.98 1356
9543.91 1335
9544.83 1319
9545.75 1335
9546.67 1328
9547.60 1303
9548.52 1315
9549.44 1286
9550.36 1318
9551.29 1285
9552.21 1342
9553.13 1256
9554.06 1304
9554.98 1299
9555.90 1351
9556.82 1319
9557.75 1302
9558.67 1314
9559.59 1305
9560.52 1340
9561.44 1354
9562.36 1357
9563.29 1322
9564.21 1342
9565.13 1385
9566.06 1409
9566.98 1405
9567.90 1375
9568.83 1388
9569.75 1366
9570.67 1354
9571.60 1380
9572.52 1434
9573.44 1445
9574.37 1432
9575.29 1423
9576.22 1475
9577.14 1494
9578.06 1506
9578.99 1560
9579.91 1630
9580.84 1646
9581.76 1593
9582.68 1569
9583.61 1588
9584.53 1592
9585.46 1625
9586.38 1628
9587.31 1564
9588.23 1591
9589.15 1540
9590.08 1611
9591.00 1611
9591.93 1599
9592.85 1601
9593.78 1620
9594.70 1661
9595.63 1687
9596.55 1790
9597.48 1790
9598.40 1858
9599.33 2016
9600.25 2031
9601.18 2101
9602.10 2171
9603.03 2129
9603.95 2125
9604.88 2037
9605.80 2016
9606.73 1969
9607.65 1918
9608.58 1889
9609.50 1792
9610.43 1720
9611.35 1665
9612.28 1643
9613.21 1620
9614.13 1593
9615.06 1557
9615.98 1583
9616.91 1566
9617.84 1581
9618.76 1525
9619.69 1488
9620.61 1524
9621.54 1585
9622.47 1565
9623.39 1531
9624.32 1548
9625.24 1539
9626.17 1541
9627.10 1548
9628.02 1546
9628.95 1539
9629.88 1540
9630.80 1561
9631.73 1578
9632.65 1599
9633.58 1595
9634.51 1566
9635.43 1582
9636.36 1595
9637.29 1674
9638.22 1672
9639.14 1681
9640.07 1647
9641.00 1713
9641.92 1721
9642.85 1804
9643.78 1794
9644.70 1787
9645.63 1816
9646.56 1887
9647.49 1880
9648.41 1887
9649.34 1870
9650.27 1909
9651.20 1892
9652.12 1827
9653.05 1834
9653.98 1807
9654.91 1860
9655.83 1870
9656.76 1828
9657.69 1815
9658.62 1780
9659.55 1791
9660.47 1806
9661.40 1809
9662.33 1874
9663.26 1874
9664.19 1857
9665.11 1841
9666.04 1913
9666.97 1918
9667.90 1923
9668.83 1926
9669.75 1906
9670.68 1911
9671.61 1960
9672.54 1986
9673.47 1978
9674.40 2043
9675.33 2025
9676.25 2017
9677.18 2068
9678.11 2049
9679.04 2073
9679.97 2109
9680.90 2144
9681.83 2082
9682.76 2061
9683.69 2174
9684.61 2164
9685.54 2147
9686.47 2160
9687.40 2169
9688.33 2176
9689.26 2106
9690.19 2189
9691.12 2132
9692.05 2125
9692.98 2162
9693.91 2147
9694.84 2204
9695.77 2169
9696.70 2186
9697.63 2214
9698.56 2195
9699.49 2275
9700.42 2325
9701.35 2364
9702.28 2320
9703.21 2312
9704.14 2249
9705.07 2238
9706.00 2265
9706.93 2222
9707.86 2122
9708.79 2073
9709.72 2111
9710.65 2066
9711.58 2061
9712.51 2159
9713.44 2156
9714.37 2192
9715.30 2145
9716.23 2194
9717.16 2177
9718.09 2228
9719.02 2256
9719.95 2189
9720.88 2114
9721.81 2026
9722.75 2002
9723.68 1981
9724.61 1993
9725.54 1923
9726.47 1907
9727.40 1827
9728.33 1838
9729.26 1793
9730.19 1797
9731.13 1790
9732.06 1768
9732.99 1729
9733.92 1804
9734.85 1781
9735.78 1744
9736.71 1728
9737.65 1767
9738.58 1709
9739.51 1690
9740.44 1692
9741.37 1675
9742.30 1713
9743.24 1640
9744.17 1665
9745.10 1608
9746.03 1573
9746.96 1589
9747.90 1624
9748.83 1615
9749.76 1589
9750.69 1600
9751.63 1600
9752.56 1584
9753.49 1578
9754.42 1514
9755.36 1536
9756.29 1517
9757.22 1536
9758.15 1507
9759.09 1475
9760.02 1533
9760.95 1524
9761.88 1526
9762.82 1512
9763.75 1479
9764.68 1472
9765.62 1510
9766.55 1565
9767.48 1529
9768.41 1564
9769.35 1538
9770.28 1533
9771.21 1520
9772.15 1565
9773.08 1613
9774.01 1545
9774.95 1484
9775.88 1554
9776.81 1570
9777.75 1553
9778.68 1503
9779.62 1514
9780.55 1561
9781.48 1625
9782.42 1612
9783.35 1590
9784.28 1601
9785.22 1600
9786.15 1593
9787.09 1569
9788.02 1586
9788.95 1549
9789.89 1460
9790.82 1489
9791.76 1457
9792.69 1442
9793.63 1445
9794.56 1472
9795.49 1471
9796.43 1491
9797.36 1512
9798.30 1528
9799.23 1546
9800.17 1585
9801.10 1589
9802.04 1550
9802.97 1508
9803.91 1489
9804.84 1487
9805.78 1474
9806.71 1446
9807.65 1356
9808.58 1331
9809.52 1343
9810.45 1302
9811.39 1315
9812.32 1307
9813.26 1242
9814.19 1246
9815.13 1244
9816.06 1225
9817.00 1234
9817.93 1234
9818.87 1233
9819.80 1229
9820.74 1197
9821.68 1200
9822.61 1199
9823.55 1180
9824.48 1205
9825.42 1218
9826.35 1202
9827.29 1181
9828.23 1203
9829.16 1116
9830.10 1150
9831.03 1183
9831.97 1160
9832.91 1192
9833.84 1152
9834.78 1125
9835.72 1147
9836.65 1140
9837.59 1154
9838.52 1120
9839.46 1154
9840.40 1157
9841.33 1125
9842.27 1161
9843.21 1171
9844.14 1158
9845.08 1181
9846.02 1194
9846.95 1113
9847.89 1159
9848.83 1172
9849.77 1137
9850.70 1162
9851.64 1166
9852.58 1201
9853.51 1241
9854.45 1242
9855.39 1166
9856.33 1192
9857.26 1172
9858.20 1174
9859.14 1188
9860.08 1167
9861.01 1191
9861.95 1139
9862.89 1190
9863.83 1162
9864.76 1150
9865.70 1138
9866.64 1167
9867.58 1156
9868.51 1142
9869.45 1097
9870.39 1070
9871.33 1163
9872.27 1131
9873.20 1142
9874.14 1099
9875.08 1100
9876.02 1093
9876.96 1149
9877.90 1155
9878.83 1117
9879.77 1131
9880.71 1138
9881.65 1125
9882.59 1128
9883.53 1163
9884.47 1153
9885.40 1144
9886.34 1134
9887.28 1129
9888.22 1143
9889.16 1139
9890.10 1096
9891.04 1152
9891.98 1139
9892.91 1088
9893.85 1113
9894.79 1114
9895.73 1089
9896.67 1117
9897.61 1089
9898.55 1045
9899.49 1095
9900.43 1095
9901.37 1106
9902.31 1085
9903.25 1112
9904.19 1112
9905.13 1140
9906.07 1160
9907.01 1142
9907.95 1165
9908.89 1127
9909.83 1181
9910.77 1144
9911.71 1115
9912.65 1186
9913.59 1146
9914.53 1151
9915.47 1161
9916.41 1199
9917.35 1226
9918.29 1180
9919.23 1156
9920.17 1179
9921.11 1250
9922.05 1282
9922.99 1278
9923.93 1393
9924.87 1401
9925.81 1430
9926.75 1514
9927.69 1640
9928.63 1694
9929.57 1673
9930.51 1638
9931.45 1698
9932.39 1629
9933.34 1584
9934.28 1538
9935.22 1443
9936.16 1427
9937.10 1373
9938.04 1288
9938.98 1268
9939.92 1217
9940.87 1161
9941.81 1210
9942.75 1171
9943.69 1139
9944.63 1124
9945.57 1140
9946.51 1158
9947.46 1162
9948.40 1151
9949.34 1199
9950.28 1184
9951.22 1201
9952.16 1192
9953.11 1226
9954.05 1237
9954.99 1250
9955.93 1249
9956.87 1199
9957.82 1169
9958.76 1099
9959.70 1091
9960.64 1113
9961.59 1107
9962.53 1102
9963.47 1052
9964.41 1028
9965.35 1021
9966.30 1018
9967.24 1007
9968.18 969
9969.13 971
9970.07 1002
9971.01 975
9971.95 986
9972.90 947
9973.84 921
9974.78 907
9975.73 950
9976.67 933
9977.61 907
9978.55 928
9979.50 940
9980.44 914
9981.38 912
9982.33 848
9983.27 910
9984.21 926
9985.16 945
9986.10 928
9987.04 896
9987.99 954
9988.93 920
9989.88 966
9990.82 933
9991.76 926
9992.71 919
9993.65 933
9994.59 912
9995.54 943
9996.48 964
9997.43 939
9998.37 934
9999.31 962
10000.26 919
10001.20 918
10002.15 926
10003.09 917
10004.04 925
10004.98 944
10005.92 951
10006.87 924
10007.81 926
10008.76 936
10009.70 934
10010.65 895
10011.59 926
10012.54 903
10013.48 933
10014.43 916
10015.37 926
10016.32 910
10017.26 943
10018.21 921
10019.15 910
10020.10 902
10021.04 950
10021.99 894
10022.93 914
10023.88 908
10024.82 899
10025.77 908
10026.71 873
10027.66 923
10028.60 937
10029.55 894
10030.49 901
10031.44 913
10032.39 889
10033.33 858
10034.28 886
10035.22 885
10036.17 904
10037.11 857
10038.06 865
10039.01 901
10039.95 876
10040.90 868
10041.84 856
10042.79 852
10043.74 842
10044.68 835
10045.63 873
10046.58 842
10047.52 874
10048.47 847
10049.41 828
10050.36 856
10051.31 854
10052.25 833
10053.20 855
10054.15 862
10055.09 819
10056.04 839
10056.99 852
10057.93 844
10058.88 886
10059.83 853
10060.78 848
10061.72 843
10062.67 832
10063.62 839
10064.56 863
10065.51 858
10066.46 845
10067.41 835
10068.35 806
10069.30 797
10070.25 853
10071.20 864
10072.14 823
10073.09 821
10074.04 842
10074.99 813
10075.93 838
10076.88 841
10077.83 832
10078.78 817
10079.72 791
10080.67 833
10081.62 820
10082.57 849
10083.52 795
10084.46 785
10085.41 774
10086.36 770
10087.31 813
10088.26 825
10089.21 816
10090.15 835
10091.10 779
10092.05 793
10093.00 780
10093.95 769
10094.90 802
10095.85 824
10096.79 794
10097.74 830
10098.69 804
10099.64 812
10100.59 829
10101.54 815
10102.49 805
10103.44 821
10104.39 827
10105.33 831
10106.28 829
10107.23 808
10108.18 847
10109.13 823
10110.08 817
10111.03 801
10111.98 803
10112.93 848
10113.88 801
10114.83 791
10115.78 796
10116.73 792
10117.68 823
10118.63 839
10119.58 800
10120.53 797
10121.48 784
10122.43 852
10123.38 808
10124.33 808
10125.28 822
10126.23 811
10127.18 845
10128.13 842
10129.08 799
10130.03 812
10130.98 807
10131.93 819
10132.88 833
10133.83 878
10134.78 810
10135.73 838
10136.68 841
10137.63 843
10138.58 844
10139.53 858
10140.48 865
10141.43 844
10142.38 805
10143.33 860
10144.29 861
10145.24 836
10146.19 880
10147.14 849
10148.09 867
10149.04 882
10149.99 860
10150.94 832
10151.89 849
10152.85 875
10153.80 864
10154.75 910
10155.70 901
10156.65 875
10157.60 863
10158.55 891
10159.51 858
10160.46 859
10161.41 891
10162.36 927
10163.31 915
10164.26 902
10165.22 919
10166.17 932
10167.12 947
10168.07 906
10169.02 942
10169.98 962
10170.93 958
10171.88 970
10172.83 983
10173.79 979
10174.74 952
10175.69 1016
10176.64 983
10177.60 999
10178.55 1025
10179.50 1050
10180.45 1059
10181.41 1042
10182.36 1030
10183.31 1039
10184.26 1061
10185.22 1070
10186.17 1037
10187.12 1082
10188.08 1062
10189.03 992
10189.98 1062
10190.93 1061
10191.89 1015
10192.84 1067
10193.79 1034
10194.75 1102
10195.70 1079
10196.65 1057
10197.61 1058
10198.56 1093
10199.51 1053
10200.47 1074
10201.42 1092
10202.38 1057
10203.33 1073
10204.28 1123
10205.24 1115
10206.19 1115
10207.14 1192
10208.10 1218
10209.05 1240
10210.01 1215
10210.96 1175
10211.91 1206
10212.87 1231
10213.82 1224
10214.78 1144
10215.73 1108
10216.69 1157
10217.64 1177
10218.59 1137
10219.55 1157
10220.50 1104
10221.46 1077
10222.41 1087
10223.37 1082
10224.32 1087
10225.28 1097
10226.23 1073
10227.19 1094
10228.14 1113
10229.10 1124
10230.05 1154
10231.01 1153
10231.96 1174
10232.92 1197
10233.87 1247
10234.83 1269
10235.78 1300
10236.74 1356
10237.69 1422
10238.65 1494
10239.60 1437
10240.56 1456
10241.51 1438
10242.47 1418
10243.42 1368
10244.38 1313
10245.34 1263
10246.29 1274
10247.25 1236
10248.20 1210
10249.16 1157
10250.11 1144
10251.07 1117
10252.03 1109
10252.98 1117
10253.94 1076
10254.89 1069
10255.85 1053
10256.81 1038
10257.76 1002
10258.72 1000
10259.68 974
10260.63 959
10261.59 959
10262.55 951
10263.50 969
10264.46 911
10265.41 936
10266.37 946
10267.33 907
10268.28 928
10269.24 933
10270.20 891
10271.16 905
10272.11 900
10273.07 903
10274.03 918
10274.98 901
10275.94 899
10276.90 917
10277.85 931
10278.81 941
10279.77 909
10280.73 882
10281.68 887
10282.64 902
10283.60 868
10284.56 861
10285.51 877
10286.47 866
10287.43 915
10288.39 885
10289.34 880
10290.30 860
10291.26 878
10292.22 914
10293.18 911
10294.13 889
10295.09 927
10296.05 909
10297.01 912
10297.97 911
10298.92 918
10299.88 881
10300.84 862
10301.80 869
10302.76 869
10303.72 869
10304.67 869
10305.63 878
10306.59 875
10307.55 880
10308.51 842
10309.47 832
10310.43 859
10311.38 883
10312.34 873
10313.30 886
10314.26 914
10315.22 914
10316.18 920
10317.14 886
10318.10 905
10319.06 928
10320.01 917
10320.97 881
10321.93 905
10322.89 883
10323.85 857
10324.81 850
10325.77 897
10326.73 828
10327.69 835
10328.65 842
10329.61 854
10330.57 839
10331.53 872
10332.49 809
10333.45 798
10334.41 836
10335.37 857
10336.33 842
10337.29 783
10338.25 756
10339.21 766
10340.17 801
10341.13 801
10342.09 789
10343.05 814
10344.01 799
10344.97 795
10345.93 785
10346.89 779
10347.85 772
10348.81 828
10349.77 833
10350.73 794
10351.69 789
10352.65 787
10353.61 780
10354.57 777
10355.53 745
10356.49 769
10357.46 771
10358.42 753
10359.38 746
10360.34 717
10361.30 735
10362.26 739
10363.22 739
10364.18 741
10365.14 761
10366.11 732
10367.07 742
10368.03 713
10368.99 717
10369.95 710
10370.91 723
10371.87 712
10372.84 738
10373.80 745
10374.76 714
10375.72 757
10376.68 746
10377.64 764
10378.61 754
10379.57 761
10380.53 713
10381.49 757
10382.45 734
10383.42 747
10384.38 709
10385.34 727
10386.30 741
10387.27 697
10388.23 739
10389.19 735
10390.15 708
10391.11 680
10392.08 709
10393.04 720
10394.00 726
10394.96 706
10395.93 745
10396.89 698
10397.85 705
10398.82 704
10399.78 722
10400.74 710
10401.70 711
10402.67 698
10403.63 671
10404.59 716
10405.56 682
10406.52 694
10407.48 718
10408.45 730
10409.41 692
10410.37 698
10411.34 727
10412.30 719
10413.26 683
10414.23 677
10415.19 679
10416.15 690
10417.12 682
10418.08 693
10419.04 676
10420.01 690
10420.97 680
10421.94 645
10422.90 679
10423.86 717
10424.83 696
10425.79 687
10426.76 624
10427.72 645
10428.68 672
10429.65 665
10430.61 649
10431.58 684
10432.54 713
10433.51 661
10434.47 643
10435.44 636
10436.40 640
10437.36 656
10438.33 679
10439.29 681
10440.26 632
10441.22 653
10442.19 672
10443.15 676
10444.12 642
10445.08 634
10446.05 632
10447.01 678
10447.98 666
10448.94 664
10449.91 679
10450.87 653
10451.84 634
10452.80 658
10453.77 680
10454.73 644
10455.70 687
10456.67 683
10457.63 691
10458.60 679
10459.56 648
10460.53 664
10461.49 665
10462.46 630
10463.43 654
10464.39 672
10465.36 651
10466.32 637
10467.29 672
10468.25 686
10469.22 661
10470.19 678
10471.15 637
10472.12 641
10473.09 627
10474.05 638
10475.02 640
10475.98 625
10476.95 611
10477.92 647
10478.88 665
10479.85 655
10480.82 652
10481.78 628
10482.75 684
10483.72 695
10484.68 671
10485.65 681
10486.62 699
10487.58 663
10488.55 672
10489.52 663
10490.49 673
10491.45 646
10492.42 696
10493.39 665
10494.35 651
10495.32 642
10496.29 643
10497.26 678
10498.22 664
10499.19 664
10500.16 632
10501.13 684
10502.09 682
10503.06 645
10504.03 686
10505.00 686
10505.96 711
10506.93 713
10507.90 707
10508.87 638
10509.84 709
10510.80 695
10511.77 701
10512.74 659
10513.71 691
10514.68 684
10515.64 687
10516.61 669
10517.58 643
10518.55 656
10519.52 680
10520.49 667
10521.45 634
10522.42 671
10523.39 685
10524.36 670
10525.33 677
10526.30 657
10527.27 686
10528.23 640
10529.20 695
10530.17 646
10531.14 651
10532.11 670
10533.08 680
10534.05 672
10535.02 663
10535.99 668
10536.96 678
10537.93 724
10538.89 684
10539.86 732
10540.83 734
10541.80 672
10542.77 709
10543.74 710
10544.71 683
10545.68 702
10546.65 702
10547.62 664
10548.59 714
10549.56 699
10550.53 694
10551.50 707
10552.47 662
10553.44 701
10554.41 741
10555.38 671
10556.35 697
10557.32 687
10558.29 707
10559.26 716
10560.23 751
10561.20 717
10562.17 685
10563.14 700
10564.11 704
10565.08 701
10566.05 699
10567.02 697
10567.99 748
10568.96 729
10569.93 736
10570.91 711
10571.88 739
10572.85 755
10573.82 766
10574.79 698
10575.76 710
10576.73 719
10577.70 749
10578.67 712
10579.64 726
10580.62 730
10581.59 699
10582.56 754
10583.53 750
10584.50 754
10585.47 751
10586.44 763
10587.42 767
10588.39 757
10589.36 757
10590.33 795
10591.30 779
10592.27 756
10593.25 776
10594.22 841
10595.19 804
10596.16 801
10597.13 804
10598.10 819
10599.08 787
10600.05 801
10601.02 828
10601.99 810
10602.97 778
10603.94 848
10604.91 892
10605.88 863
10606.85 884
10607.83 904
10608.80 973
10609.77 994
10610.74 1003
10611.72 1027
10612.69 1024
10613.66 973
10614.64 1014
10615.61 1030
10616.58 998
10617.55 965
10618.53 929
10619.50 890
10620.47 859
10621.45 868
10622.42 825
10623.39 824
10624.37 820
10625.34 808
10626.31 778
10627.29 796
10628.26 788
10629.23 788
10630.21 780
10631.18 730
10632.15 794
10633.13 759
10634.10 776
10635.07 787
10636.05 783
10637.02 750
10638.00 805
10638.97 813
10639.94 806
10640.92 737
10641.89 785
10642.87 794
10643.84 778
10644.81 758
10645.79 760
10646.76 773
10647.74 787
10648.71 784
10649.68 748
10650.66 742
10651.63 753
10652.61 737
10653.58 753
10654.56 754
10655.53 740
10656.51 775
10657.48 732
10658.46 724
10659.43 713
10660.41 690
10661.38 693
10662.36 681
10663.33 703
10664.31 711
10665.28 699
10666.26 668
10667.23 675
10668.21 665
10669.18 693
10670.16 711
10671.13 727
10672.11 702
10673.08 718
10674.06 718
10675.03 687
10676.01 687
10676.99 697
10677.96 716
10678.94 721
10679.91 706
10680.89 672
10681.86 700
10682.84 722
10683.82 719
10684.79 700
10685.77 745
10686.74 722
10687.72 700
10688.70 693
10689.67 702
10690.65 664
10691.63 710
10692.60 718
10693.58 684
10694.55 686
10695.53 703
10696.51 699
10697.48 667
10698.46 686
10699.44 686
10700.41 704
10701.39 687
10702.37 678
10703.34 673
10704.32 692
10705.30 670
10706.27 642
10707.25 681
10708.23 679
10709.21 688
10710.18 685
10711.16 655
10712.14 649
10713.11 647
10714.09 665
10715.07 674
10716.05 688
10717.02 674
10718.00 685
10718.98 662
10719.96 679
10720.93 688
10721.91 711
10722.89 682
10723.87 695
10724.85 675
10725.82 675
10726.80 660
10727.78 681
10728.76 669
10729.74 717
10730.71 721
10731.69 684
10732.67 679
10733.65 670
10734.63 657
10735.60 667
10736.58 681
10737.56 685
10738.54 729
10739.52 708
10740.50 654
10741.48 716
10742.45 705
10743.43 683
10744.41 695
10745.39 686
10746.37 667
10747.35 673
10748.33 675
10749.31 698
10750.28 702
10751.26 685
10752.24 697
10753.22 703
10754.20 700
10755.18 696
10756.16 682
10757.14 693
10758.12 664
10759.10 720
10760.08 686
10761.06 676
10762.04 698
10763.01 696
10763.99 677
10764.97 700
10765.95 699
10766.93 697
10767.91 735
10768.89 697
10769.87 704
10770.85 731
10771.83 696
10772.81 694
10773.79 692
10774.77 684
10775.75 706
10776.73 700
10777.71 696
10778.69 751
10779.67 705
10780.65 718
10781.63 730
10782.62 698
10783.60 750
10784.58 728
10785.56 701
10786.54 737
10787.52 735
10788.50 729
10789.48 710
10790.46 717
10791.44 705
10792.42 724
10793.40 741
10794.38 748
10795.37 731
10796.35 731
10797.33 733
10798.31 750
10799.29 699
10800.27 710
10801.25 726
10802.23 713
10803.21 716
10804.20 727
10805.18 723
10806.16 717
10807.14 733
10808.12 724
10809.10 746
10810.09 715
10811.07 722
10812.05 740
10813.03 708
10814.01 712
10815.00 752
10815.98 732
10816.96 703
10817.94 721
10818.92 720
10819.91 720
10820.89 738
10821.87 778
10822.85 716
10823.83 702
10824.82 769
10825.80 820
10826.78 736
10827.76 757
10828.75 759
10829.73 764
10830.71 746
10831.69 739
10832.68 738
10833.66 763
10834.64 749
10835.63 780
10836.61 751
10837.59 749
10838.57 793
10839.56 817
10840.54 795
10841.52 796
10842.51 786
10843.49 836
10844.47 815
10845.46 836
10846.44 826
10847.42 823
10848.41 800
10849.39 803
10850.37 804
10851.36 860
10852.34 884
10853.32 889
10854.31 853
10855.29 876
10856.28 867
10857.26 923
10858.24 908
10859.23 912
10860.21 865
10861.20 885
10862.18 953
10863.16 866
10864.15 893
10865.13 876
10866.12 889
10867.10 896
10868.08 876
10869.07 923
10870.05 888
10871.04 894
10872.02 869
10873.01 897
10873.99 923
10874.98 895
10875.96 904
10876.95 852
10877.93 902
10878.92 930
10879.90 921
10880.89 908
10881.87 875
10882.86 923
10883.84 911
10884.83 915
10885.81 924
10886.80 944
10887.78 954
10888.77 951
10889.75 927
10890.74 943
10891.72 1011
10892.71 992
10893.69 989
10894.68 937
10895.66 992
10896.65 1007
10897.64 982
10898.62 1011
10899.61 1022
10900.59 1027
10901.58 1019
10902.56 1041
10903.55 1036
10904.54 1012
10905.52 1004
10906.51 1021
10907.49 1058
10908.48 1093
10909.47 1103
10910.45 1093
10911.44 1106
10912.43 1143
10913.41 1089
10914.40 1132
10915.39 1127
10916.37 1129
10917.36 1177
10918.35 1169
10919.33 1166
10920.32 1172
10921.31 1201
10922.29 1186
10923.28 1203
10924.27 1199
10925.25 1251
10926.24 1260
10927.23 1266
10928.21 1235
10929.20 1250
10930.19 1306
10931.18 1294
10932.16 1279
10933.15 1261
10934.14 1286
10935.12 1287
10936.11 1293
10937.10 1346
10938.09 1323
10939.07 1335
10940.06 1347
10941.05 1322
10942.04 1348
10943.02 1367
10944.01 1368
10945.00 1416
10945.99 1427
10946.98 1418
10947.96 1470
10948.95 1469
10949.94 1529
10950.93 1482
10951.92 1558
10952.90 1608
10953.89 1621
10954.88 1715
10955.87 1796
10956.86 1786
10957.85 1844
10958.83 1934
10959.82 1982
10960.81 1982
10961.80 2013
10962.79 2043
10963.78 2058
10964.77 2032
10965.75 2012
10966.74 1983
10967.73 1911
10968.72 1835
10969.71 1822
10970.70 1825
10971.69 1792
10972.68 1712
10973.67 1672
10974.66 1697
10975.64 1667
10976.63 1601
10977.62 1595
10978.61 1564
10979.60 1595
10980.59 1589
10981.58 1596
10982.57 1604
10983.56 1636
10984.55 1635
10985.54 1653
10986.53 1639
10987.52 1680
10988.51 1651
10989.50 1640
10990.49 1710
10991.48 1686
10992.47 1702
10993.46 1828
10994.45 1880
10995.44 1964
10996.43 2059
10997.42 2140
10998.41 2227
10999.40 2313
11000.39 2359
11001.38 2424
11002.37 2524
11003.36 2549
11004.35 2483
11005.34 2442
11006.33 2437
11007.32 2376
11008.31 2290
11009.30 2144
11010.30 2094
11011.29 1981
11012.28 1867
11013.27 1797
11014.26 1748
11015.25 1607
11016.24 1636
11017.23 1564
11018.22 1496
11019.21 1457
11020.21 1449
11021.20 1382
11022.19 1319
11023.18 1331
11024.17 1308
11025.16 1298
11026.15 1312
11027.14 1320
11028.14 1258
11029.13 1288
11030.12 1231
11031.11 1238
11032.10 1198
11033.09 1218
11034.09 1221
11035.08 1263
11036.07 1232
11037.06 1227
11038.05 1217
11039.05 1233
11040.04 1208
11041.03 1213
11042.02 1194
11043.02 1221
11044.01 1248
11045.00 1236
11045.99 1191
11046.98 1151
11047.98 1199
11048.97 1169
11049.96 1178
11050.95 1140
11051.95 1144
11052.94 1151
11053.93 1136
11054.93 1109
11055.92 1135
11056.91 1134
11057.90 1101
11058.90 1103
11059.89 1105
11060.88 1129
11061.88 1114
11062.87 1150
11063.86 1110
11064.86 1150
11065.85 1151
11066.84 1182
11067.84 1105
11068.83 1134
11069.82 1140
11070.82 1132
11071.81 1159
11072.80 1151
11073.80 1172
11074.79 1186
11075.78 1170
11076.78 1156
11077.77 1156
11078.77 1180
11079.76 1216
11080.75 1143
11081.75 1145
11082.74 1157
11083.74 1147
11084.73 1137
11085.72 1175
11086.72 1107
11087.71 1134
11088.71 1149
11089.70 1128
11090.70 1141
11091.69 1137
11092.68 1136
11093.68 1069
11094.67 1084
11095.67 1080
11096.66 1073
11097.66 1082
11098.65 1018
11099.65 1019
11100.64 1016
11101.64 1046
11102.63 1056
11103.63 1051
11104.62 1053
11105.62 1039
11106.61 1002
11107.61 1007
11108.60 993
11109.60 981
11110.59 991
11111.59 1018
11112.58 1003
11113.58 981
11114.57 995
11115.57 993
11116.56 997
11117.56 952
11118.56 992
11119.55 976
11120.55 1022
11121.54 1013
11122.54 1023
11123.54 980
11124.53 964
11125.53 1014
11126.52 1029
11127.52 990
11128.51 979
11129.51 1008
11130.51 1003
11131.50 1009
11132.50 994
11133.50 992
11134.49 1018
11135.49 1016
11136.49 980
11137.48 997
11138.48 957
11139.47 956
11140.47 965
11141.47 958
11142.46 976
11143.46 1012
11144.46 976
11145.46 1001
11146.45 1007
11147.45 966
11148.45 952
11149.44 1007
11150.44 987
11151.44 969
11152.43 967
11153.43 925
11154.43 980
11155.43 952
11156.42 967
11157.42 959
11158.42 997
11159.42 940
11160.41 949
11161.41 993
11162.41 891
11163.41 930
11164.40 962
11165.40 945
11166.40 911
11167.40 885
11168.39 911
11169.39 907
11170.39 914
11171.39 852
11172.39 878
11173.38 884
11174.38 908
11175.38 877
11176.38 909
11177.38 899
11178.38 928
11179.37 910
11180.37 870
11181.37 879
11182.37 898
11183.37 907
11184.37 881
11185.37 865
11186.36 892
11187.36 909
11188.36 875
11189.36 880
11190.36 865
11191.36 889
11192.36 909
11193.36 918
11194.36 857
11195.35 834
11196.35 866
11197.35 918
11198.35 903
11199.35 871
11200.35 892
11201.35 905
11202.35 895
11203.35 866
11204.35 883
11205.35 877
11206.35 893
11207.35 901
11208.35 922
11209.35 868
11210.35 873
11211.35 898
11212.35 898
11213.35 875
11214.35 887
11215.34 917
11216.35 877
11217.35 866
11218.35 871
11219.35 889
11220.35 882
11221.35 869
11222.35 900
11223.35 865
11224.35 888
11225.35 908
11226.35 905
11227.35 919
11228.35 908
11229.35 883
11230.35 913
11231.35 904
11232.35 919
11233.35 925
11234.35 928
11235.35 938
11236.35 931
11237.36 917
11238.36 936
11239.36 930
11240.36 942
11241.36 980
11242.36 932
11243.36 963
11244.36 930
11245.36 947
11246.37 986
11247.37 963
11248.37 969
11249.37 938
11250.37 989
11251.37 982
11252.38 1003
11253.38 1013
11254.38 981
11255.38 969
11256.38 1037
11257.38 1042
11258.39 1037
11259.39 1015
11260.39 996
11261.39 1015
11262.39 1027
11263.40 1046
11264.40 994
11265.40 1036
11266.40 1044
11267.40 1075
11268.41 1084
11269.41 1058
11270.41 1065
11271.41 1102
11272.42 1143
11273.42 1152
11274.42 1142
11275.42 1164
11276.43 1161
11277.43 1198
11278.43 1196
11279.44 1131
11280.44 1189
11281.44 1218
11282.44 1230
11283.45 1252
11284.45 1176
11285.45 1159
11286.46 1144
11287.46 1170
11288.46 1153
11289.47 1116
11290.47 1083
11291.47 1091
11292.48 1053
11293.48 1081
11294.48 1028
11295.49 1000
11296.49 1072
11297.49 1089
11298.50 994
11299.50 1016
11300.51 1055
11301.51 987
11302.51 1011
11303.52 1008
11304.52 1000
11305.53 976
11306.53 973
11307.53 989
11308.54 942
11309.54 974
11310.55 1014
11311.55 1032
11312.55 1015
11313.56 969
11314.56 1032
11315.57 1039
11316.57 1074
11317.58 1038
11318.58 1022
11319.59 1037
11320.59 1046
11321.59 1038
11322.60 1063
11323.60 1038
11324.61 1066
11325.61 1084
11326.62 1067
11327.62 1101
11328.63 1060
11329.63 1087
11330.64 1091
11331.64 1064
11332.65 1077
11333.65 1118
11334.66 1117
11335.67 1077
11336.67 1090
11337.68 1104
11338.68 1095
11339.69 1090
11340.69 1148
11341.70 1216
11342.70 1184
11343.71 1193
11344.72 1221
11345.72 1214
11346.73 1194
11347.73 1177
11348.74 1177
11349.74 1150
11350.75 1136
11351.76 1111
11352.76 1115
11353.77 1111
11354.78 1138
11355.78 1071
11356.79 1067
11357.79 1100
11358.80 1118
11359.81 1113
11360.81 1090
11361.82 1104
11362.83 1122
11363.83 1120
11364.84 1137
11365.85 1112
11366.85 1089
11367.86 1074
11368.87 1091
11369.87 1111
11370.88 1065
11371.89 1119
11372.89 1089
11373.90 1093
11374.91 1122
11375.92 1112
11376.92 1126
11377.93 1122
11378.94 1163
11379.94 1170
11380.95 1183
11381.96 1104
11382.97 1113
11383.97 1155
11384.98 1168
11385.99 1137
11387.00 1083
11388.00 1147
11389.01 1139
11390.02 1139
11391.03 1128
11392.04 1170
11393.04 1194
11394.05 1182
11395.06 1190
11396.07 1176
11397.08 1209
11398.08 1198
11399.09 1173
11400.10 1215
11401.11 1238
11402.12 1206
11403.12 1227
11404.13 1204
11405.14 1215
11406.15 1236
11407.16 1239
11408.17 1254
11409.18 1273
11410.18 1288
11411.19 1243
11412.20 1240
11413.21 1274
11414.22 1255
11415.23 1278
11416.24 1297
11417.25 1312
11418.25 1334
11419.26 1299
11420.27 1265
11421.28 1335
11422.29 1312
11423.30 1295
11424.31 1302
11425.32 1309
11426.33 1349
11427.34 1327
11428.35 1311
11429.36 1316
11430.37 1329
11431.38 1378
11432.39 1343
11433.39 1325
11434.40 1333
11435.41 1343
11436.42 1325
11437.43 1383
11438.44 1379
11439.45 1348
11440.46 1385
11441.47 1411
11442.48 1358
11443.49 1375
11444.50 1354
11445.51 1400
11446.52 1427
11447.53 1436
11448.55 1425
11449.56 1418
11450.57 1459
11451.58 1449
11452.59 1452
11453.60 1448
11454.61 1476
11455.62 1449
11456.63 1425
11457.64 1455
11458.65 1460
11459.66 1523
11460.67 1500
11461.68 1526
11462.69 1502
11463.71 1524
11464.72 1561
11465.73 1535
11466.74 1534
11467.75 1566
11468.76 1614
11469.77 1577
11470.78 1583
11471.80 1608
11472.81 1643
11473.82 1628
11474.83 1613
11475.84 1675
11476.85 1685
11477.86 1704
11478.88 1760
11479.89 1751
11480.90 1770
11481.91 1764
11482.92 1801
11483.93 1816
11484.95 1852
11485.96 1851
11486.97 1846
11487.98 1888
11489.00 1988
11490.01 2070
11491.02 2080
11492.03 2008
11493.04 2036
11494.06 2071
11495.07 2110
11496.08 2113
11497.09 2158
11498.11 2240
11499.12 2254
11500.13 2266
11501.14 2292
11502.16 2334
11503.17 2389
11504.18 2412
11505.20 2479
11506.21 2498
11507.22 2548
11508.23 2581
11509.25 2575
11510.26 2592
11511.27 2636
11512.29 2730
11513.30 2842
11514.31 2907
11515.33 3005
11516.34 3092
11517.35 3237
11518.37 3287
11519.38 3355
11520.39 3486
11521.41 3537
11522.42 3632
11523.43 3757
11524.45 3921
11525.46 4009
11526.47 4135
11527.49 4310
11528.50 4381
11529.52 4511
11530.53 4654
11531.54 4936
11532.56 5128
11533.57 5449
11534.59 5821
11535.60 6069
11536.62 6455
11537.63 6946
11538.64 7163
11539.66 7599
11540.67 7928
11541.69 8135
11542.70 8321
11543.72 8398
11544.73 8263
11545.75 8088
11546.76 7803
11547.77 7444
11548.79 6974
11549.80 6550
11550.82 6165
11551.83 5711
11552.85 5337
11553.86 4857
11554.88 4620
11555.89 4326
11556.91 4014
11557.92 3691
11558.94 3553
11559.95 3445
11560.97 3218
11561.99 3155
11563.00 3001
11564.02 2890
11565.03 2810
11566.05 2740
11567.06 2771
11568.08 2702
11569.09 2643
11570.11 2647
11571.13 2548
11572.14 2534
11573.16 2510
11574.17 2494
11575.19 2448
11576.20 2484
11577.22 2388
11578.24 2395
11579.25 2358
11580.27 2375
11581.29 2262
11582.30 2245
11583.32 2256
11584.33 2164
11585.35 2149
11586.37 2144
11587.38 2096
11588.40 2072
11589.42 2054
11590.43 2000
11591.45 2046
11592.47 2010
11593.48 1955
11594.50 1977
11595.52 1967
11596.53 2005
11597.55 1981
11598.57 2057
11599.58 2004
11600.60 2005
11601.62 2028
11602.64 2023
11603.65 2031
11604.67 2054
11605.69 2098
11606.70 2096
11607.72 2094
11608.74 2110
11609.76 2166
11610.77 2124
11611.79 2188
11612.81 2245
11613.83 2249
11614.84 2287
11615.86 2284
11616.88 2285
11617.90 2339
11618.92 2359
11619.93 2370
11620.95 2347
11621.97 2474
11622.99 2468
11624.01 2519
11625.02 2474
11626.04 2423
11627.06 2373
11628.08 2361
11629.10 2340
11630.11 2317
11631.13 2252
11632.15 2194
11633.17 2209
11634.19 2199
11635.21 2119
11636.23 2125
11637.24 2085
11638.26 2042
11639.28 2009
11640.30 1980
11641.32 1995
11642.34 1952
11643.36 1939
11644.38 1918
11645.39 1882
11646.41 1902
11647.43 1851
11648.45 1795
11649.47 1790
11650.49 1786
11651.51 1752
11652.53 1723
11653.55 1721
11654.57 1734
11655.59 1695
11656.61 1670
11657.63 1652
11658.65 1669
11659.67 1599
11660.69 1580
11661.70 1622
11662.72 1608
11663.74 1592
11664.76 1561
11665.78 1558
11666.80 1528
11667.82 1549
11668.84 1502
11669.86 1465
11670.88 1472
11671.90 1499
11672.92 1476
11673.95 1454
11674.97 1413
11675.99 1400
11677.01 1443
11678.03 1412
11679.05 1409
11680.07 1405
11681.09 1404
11682.11 1344
11683.13 1339
11684.15 1343
11685.17 1364
11686.19 1312
11687.21 1342
11688.23 1356
11689.25 1368
11690.28 1313
11691.30 1290
11692.32 1291
11693.34 1313
11694.36 1256
11695.38 1260
11696.40 1276
11697.42 1265
11698.44 1302
11699.47 1267
11700.49 1242
11701.51 1212
11702.53 1228
11703.55 1192
11704.57 1198
11705.60 1203
11706.62 1198
11707.64 1212
11708.66 1211
11709.68 1163
11710.70 1147
11711.73 1146
11712.75 1166
11713.77 1143
11714.79 1132
11715.81 1145
11716.84 1168
11717.86 1106
11718.88 1129
11719.90 1137
11720.92 1086
11721.95 1124
11722.97 1082
11723.99 1024
11725.01 1008
11726.04 1050
11727.06 1068
11728.08 1050
11729.11 1011
11730.13 1029
11731.15 1053
11732.17 972
11733.20 980
11734.22 1010
11735.24 1013
11736.26 990
11737.29 1006
11738.31 972
11739.33 991
11740.36 949
11741.38 938
11742.40 948
11743.43 958
11744.45 934
11745.47 901
11746.50 926
11747.52 906
11748.54 888
11749.57 923
11750.59 884
11751.62 861
11752.64 906
11753.66 884
11754.69 916
11755.71 902
11756.73 876
11757.76 896
11758.78 857
11759.81 890
11760.83 836
11761.85 867
11762.88 848
11763.90 877
11764.93 838
11765.95 866
11766.98 858
11768.00 844
11769.02 872
11770.05 815
11771.07 839
11772.10 868
11773.12 856
11774.15 850
11775.17 832
11776.20 875
11777.22 836
11778.25 839
11779.27 835
11780.30 837
11781.32 856
11782.35 825
11783.37 848
11784.40 828
11785.42 861
11786.45 855
11787.47 819
11788.50 829
11789.52 817
11790.55 824
11791.57 824
11792.60 820
11793.62 795
11794.65 806
11795.67 828
11796.70 822
11797.73 820
11798.75 826
11799.78 824
11800.80 843
11801.83 806
11802.85 786
11803.88 786
11804.91 779
11805.93 810
11806.96 789
11807.98 788
11809.01 806
11810.04 805
11811.06 796
11812.09 757
11813.12 787
11814.14 794
11815.17 762
11816.19 756
11817.22 796
11818.25 795
11819.27 767
11820.30 827
11821.33 784
11822.35 772
11823.38 747
11824.41 785
11825.44 799
11826.46 806
11827.49 810
11828.52 793
11829.54 799
11830.57 807
11831.60 801
11832.62 822
11833.65 819
11834.68 815
11835.71 801
11836.73 814
11837.76 825
11838.79 810
11839.82 822
11840.84 801
11841.87 772
11842.90 750
11843.93 765
11844.95 793
11845.98 788
11847.01 798
11848.04 806
11849.07 794
11850.09 787
11851.12 791
11852.15 771
11853.18 828
11854.21 774
11855.23 773
11856.26 806
11857.29 804
11858.32 813
11859.35 792
11860.38 797
11861.40 777
11862.43 808
11863.46 815
11864.49 784
11865.52 830
11866.55 815
11867.58 804
11868.60 775
11869.63 825
11870.66 859
11871.69 788
11872.72 801
11873.75 801
11874.78 838
11875.81 854
11876.84 843
11877.86 837
11878.89 831
11879.92 826
11880.95 855
11881.98 842
11883.01 883
11884.04 878
11885.07 858
11886.10 869
11887.13 885
11888.16 865
11889.19 882
11890.22 884
11891.25 893
11892.28 902
11893.31 914
11894.34 897
11895.37 928
11896.40 905
11897.43 921
11898.46 909
11899.49 957
11900.52 993
11901.55 983
11902.58 1011
11903.61 988
11904.64 1015
11905.67 1026
11906.70 1085
11907.73 1053
11908.76 1082
11909.79 1016
11910.82 1060
11911.85 1031
11912.88 1078
11913.91 1043
11914.94 1016
11915.97 1017
11917.01 1039
11918.04 1012
11919.07 1006
11920.10 1013
11921.13 1042
11922.16 1093
11923.19 1065
11924.22 1089
11925.25 1110
11926.28 1121
11927.32 1129
11928.35 1195
11929.38 1179
11930.41 1218
11931.44 1191
11932.47 1261
11933.50 1274
11934.54 1310
11935.57 1340
11936.60 1317
11937.63 1306
11938.66 1259
11939.70 1232
11940.73 1179
11941.76 1202
11942.79 1175
11943.82 1160
11944.85 1123
11945.89 1064
11946.92 1072
11947.95 1056
11948.98 1018
11950.02 974
11951.05 974
11952.08 972
11953.11 963
11954.15 948
11955.18 931
11956.21 917
11957.24 933
11958.28 945
11959.31 956
11960.34 889
11961.37 938
11962.41 899
11963.44 897
11964.47 909
11965.51 929
11966.54 931
11967.57 890
11968.60 911
11969.64 888
11970.67 911
11971.70 912
11972.74 923
11973.77 892
11974.80 911
11975.84 969
11976.87 894
11977.90 925
11978.94 913
11979.97 887
11981.00 913
11982.04 902
11983.07 914
11984.11 913
11985.14 904
11986.17 935
11987.21 895
11988.24 897
11989.28 895
11990.31 947
11991.34 890
11992.38 920
11993.41 944
11994.45 948
11995.48 946
11996.51 953
11997.55 932
11998.58 909
11999.62 935
12000.65 916
12001.69 927
12002.72 955
12003.76 946
12004.79 976
12005.82 999
12006.86 960
12007.89 938
12008.93 971
12009.96 971
12011.00 988
12012.03 959
12013.07 959
12014.10 934
12015.14 960
12016.17 934
12017.21 989
12018.24 997
12019.28 995
12020.32 1004
12021.35 999
12022.39 997
12023.42 1042
12024.46 983
12025.49 978
12026.53 1013
12027.56 1016
12028.60 1057
12029.64 1017
12030.67 1060
12031.71 1031
12032.74 1024
12033.78 978
12034.81 1005
12035.85 1013
12036.89 1036
12037.92 1003
12038.96 998
12039.99 1021
12041.03 1042
12042.07 1022
12043.10 982
12044.14 1019
12045.18 990
12046.21 976
12047.25 961
12048.29 991
12049.32 988
12050.36 947
12051.40 972
12052.43 984
12053.47 1008
12054.51 1025
12055.54 1006
12056.58 983
12057.62 971
12058.65 989
12059.69 1011
12060.73 974
12061.76 968
12062.80 968
12063.84 974
12064.88 1005
12065.91 1011
12066.95 973
12067.99 953
12069.03 962
12070.06 935
12071.10 953
12072.14 950
12073.18 927
12074.21 930
12075.25 928
12076.29 931
12077.33 938
12078.36 923
12079.40 928
12080.44 947
12081.48 913
12082.52 917
12083.55 915
12084.59 921
12085.63 922
12086.67 899
12087.71 954
12088.74 947
12089.78 887
12090.82 915
12091.86 911
12092.90 941
12093.94 941
12094.98 947
12096.01 959
12097.05 944
12098.09 933
12099.13 984
12100.17 955
12101.21 943
12102.25 926
12103.28 963
12104.32 964
12105.36 955
12106.40 994
12107.44 987
12108.48 957
12109.52 974
12110.56 972
12111.60 935
12112.64 914
12113.68 926
12114.72 893
12115.76 906
12116.79 899
12117.83 879
12118.87 902
12119.91 858
12120.95 844
12121.99 873
12123.03 865
12124.07 832
12125.11 827
12126.15 865
12127.19 834
12128.23 811
12129.27 846
12130.31 829
12131.35 851
12132.39 835
12133.43 808
12134.47 838
12135.51 827
12136.55 790
12137.59 829
12138.63 841
12139.67 830
12140.71 823
12141.76 815
12142.80 796
12143.84 855
12144.88 821
12145.92 797
12146.96 806
12148.00 791
12149.04 778
12150.08 775
12151.12 788
12152.16 751
12153.20 780
12154.25 810
12155.29 808
12156.33 783
12157.37 795
12158.41 767
12159.45 775
12160.49 787
12161.53 772
12162.58 770
12163.62 786
12164.66 783
12165.70 802
12166.74 760
12167.78 774
12168.82 781
12169.87 765
12170.91 778
12171.95 749
12172.99 788
12174.03 795
12175.08 765
12176.12 783
12177.16 769
12178.20 764
12179.24 799
12180.29 792
12181.33 788
12182.37 796
12183.41 788
12184.46 782
12185.50 730
12186.54 758
12187.58 779
12188.63 771
12189.67 793
12190.71 793
12191.75 773
12192.80 756
12193.84 746
12194.88 752
12195.92 761
12196.97 748
12198.01 789
12199.05 764
12200.10 793
12201.14 767
12202.18 759
12203.23 755
12204.27 788
12205.31 763
12206.36 779
12207.40 746
12208.44 770
12209.49 741
12210.53 725
12211.57 777
12212.62 729
12213.66 740
12214.70 733
12215.75 779
12216.79 754
12217.84 753
12218.88 764
12219.92 756
12220.97 727
12222.01 753
12223.06 752
12224.10 804
12225.14 749
12226.19 725
12227.23 721
12228.28 703
12229.32 707
12230.36 718
12231.41 728
12232.45 737
12233.50 760
12234.54 751
12235.59 768
12236.63 747
12237.68 782
12238.72 741
12239.77 758
12240.81 756
12241.86 732
12242.90 749
12243.94 782
12244.99 806
12246.03 732
12247.08 761
12248.13 766
12249.17 769
12250.22 795
12251.26 797
12252.31 757
12253.35 763
12254.40 744
12255.44 755
12256.49 749
12257.53 732
12258.58 740
12259.62 706
12260.67 720
12261.72 699
12262.76 711
12263.81 708
12264.85 699
12265.90 678
12266.94 704
12267.99 745
12269.04 696
12270.08 651
12271.13 683
12272.17 687
12273.22 666
12274.27 685
12275.31 664
12276.36 674
12277.41 669
12278.45 655
12279.50 650
12280.55 653
12281.59 641
12282.64 679
12283.69 662
12284.73 636
12285.78 682
12286.83 668
12287.87 686
12288.92 665
12289.97 687
12291.01 658
12292.06 684
12293.11 648
12294.15 665
12295.20 674
12296.25 682
12297.30 665
12298.34 656
12299.39 659
12300.44 662
12301.48 670
12302.53 657
12303.58 624
12304.63 629
12305.67 704
12306.72 656
12307.77 680
12308.82 691
12309.87 680
12310.91 682
12311.96 650
12313.01 675
12314.06 666
12315.10 635
12316.15 658
12317.20 654
12318.25 642
12319.30 664
12320.34 633
12321.39 662
12322.44 654
12323.49 647
12324.54 633
12325.59 635
12326.63 639
12327.68 655
12328.73 685
12329.78 674
12330.83 651
12331.88 625
12332.93 646
12333.98 640
12335.02 656
12336.07 617
12337.12 662
12338.17 597
12339.22 614
12340.27 644
12341.32 653
12342.37 644
12343.42 650
12344.47 656
12345.51 659
12346.56 656
12347.61 664
12348.66 657
12349.71 643
12350.76 654
12351.81 628
12352.86 651
12353.91 680
12354.96 658
12356.01 641
12357.06 660
12358.11 677
12359.16 648
12360.21 667
12361.26 656
12362.31 667
12363.36 683
12364.41 662
12365.46 668
12366.51 709
12367.56 676
12368.61 681
12369.66 683
12370.71 653
12371.76 693
12372.81 680
12373.86 700
12374.91 704
12375.96 687
12377.01 698
12378.06 692
12379.11 705
12380.17 665
12381.22 685
12382.27 688
12383.32 693
12384.37 627
12385.42 698
12386.47 683
12387.52 681
12388.57 673
12389.62 668
12390.67 689
12391.73 707
12392.78 722
12393.83 714
12394.88 688
12395.93 714
12396.98 689
12398.03 668
12399.09 691
12400.14 700
12401.19 686
12402.24 701
12403.29 697
12404.34 715
12405.40 713
12406.45 706
12407.50 731
12408.55 736
12409.60 700
12410.66 709
12411.71 712
12412.76 735
12413.81 722
12414.86 754
12415.92 737
12416.97 729
12418.02 706
12419.07 714
12420.13 731
12421.18 724
12422.23 746
12423.28 717
12424.34 739
12425.39 785
12426.44 753
12427.49 734
12428.55 780
12429.60 787
12430.65 791
12431.71 776
12432.76 772
12433.81 808
12434.86 796
12435.92 789
12436.97 773
12438.02 845
12439.08 821
12440.13 797
12441.18 792
12442.24 776
12443.29 827
12444.34 862
12445.40 829
12446.45 851
12447.50 822
12448.56 866
12449.61 865
12450.67 879
12451.72 872
12452.77 891
12453.83 918
12454.88 906
12455.94 892
12456.99 957
12458.04 958
12459.10 985
12460.15 981
12461.21 1038
12462.26 1050
12463.31 1073
12464.37 1083
12465.42 1053
12466.48 1158
12467.53 1182
12468.59 1235
12469.64 1306
12470.70 1328
12471.75 1413
12472.80 1487
12473.86 1545
12474.91 1615
12475.97 1734
12477.02 1867
12478.08 1828
12479.13 1905
12480.19 1943
12481.24 1995
12482.30 1949
12483.35 1992
12484.41 1899
12485.46 1892
12486.52 1809
12487.57 1724
12488.63 1641
12489.69 1605
12490.74 1551
12491.80 1469
12492.85 1394
12493.91 1349
12494.96 1301
12496.02 1241
12497.07 1198
12498.13 1193
12499.19 1141
12500.24 1100
12501.30 1083
12502.35 1073
12503.41 1052
12504.47 1051
12505.52 1016
12506.58 990
12507.63 981
12508.69 992
12509.75 990
12510.80 939
12511.86 974
12512.91 973
12513.97 977
12515.03 993
12516.08 934
12517.14 939
12518.20 955
12519.25 943
12520.31 967
12521.37 911
12522.42 928
12523.48 885
12524.54 896
12525.59 943
12526.65 910
12527.71 884
12528.77 884
12529.82 935
12530.88 916
12531.94 867
12532.99 891
12534.05 885
12535.11 933
12536.17 913
12537.22 912
12538.28 887
12539.34 935
12540.40 967
12541.45 973
12542.51 937
12543.57 966
12544.63 965
12545.68 963
12546.74 1003
12547.80 1000
12548.86 1021
12549.92 1040
12550.97 1044
12552.03 1082
12553.09 1098
12554.15 1100
12555.21 1114
12556.26 1159
12557.32 1179
12558.38 1163
12559.44 1197
12560.50 1244
12561.56 1249
12562.61 1244
12563.67 1200
12564.73 1236
12565.79 1187
12566.85 1184
12567.91 1169
12568.97 1121
12570.02 1132
12571.08 1113
12572.14 1081
12573.20 1083
12574.26 1082
12575.32 1040
12576.38 997
12577.44 986
12578.50 970
12579.56 950
12580.61 958
12581.67 960
12582.73 989
12583.79 983
12584.85 949
12585.91 939
12586.97 921
12588.03 867
12589.09 910
12590.15 914
12591.21 902
12592.27 895
12593.33 919
12594.39 884
12595.45 902
12596.51 866
12597.57 885
12598.63 894
12599.69 830
12600.75 866
12601.81 854
12602.87 857
12603.93 857
12604.99 872
12606.05 880
12607.11 874
12608.17 886
12609.23 878
12610.29 871
12611.35 875
12612.41 855
12613.47 842
12614.53 880
12615.59 904
12616.66 894
12617.72 867
12618.78 896
12619.84 882
12620.90 886
12621.96 876
12623.02 895
12624.08 908
12625.14 912
12626.20 923
12627.26 955
12628.33 941
12629.39 953
12630.45 928
12631.51 971
12632.57 931
12633.63 943
12634.69 964
12635.76 948
12636.82 988
12637.88 960
12638.94 914
12640.00 882
12641.06 899
12642.13 926
12643.19 896
12644.25 879
12645.31 867
12646.37 888
12647.44 879
12648.50 841
12649.56 867
12650.62 855
12651.68 851
12652.75 856
12653.81 831
12654.87 831
12655.93 840
12657.00 828
12658.06 821
12659.12 830
12660.18 804
12661.25 820
12662.31 795
12663.37 809
12664.43 835
12665.50 785
12666.56 808
12667.62 787
12668.69 823
12669.75 778
12670.81 830
12671.88 789
12672.94 791
12674.00 769
12675.06 781
12676.13 782
12677.19 762
12678.25 789
12679.32 792
12680.38 817
12681.44 811
12682.51 804
12683.57 780
12684.64 840
12685.70 837
12686.76 831
12687.83 787
12688.89 802
12689.95 819
12691.02 802
12692.08 793
12693.15 763
12694.21 818
12695.27 796
12696.34 813
12697.40 791
12698.47 806
12699.53 862
12700.59 836
12701.66 829
12702.72 821
12703.79 803
12704.85 848
12705.92 886
12706.98 859
12708.05 852
12709.11 810
12710.18 893
12711.24 894
12712.30 878
12713.37 896
12714.43 906
12715.50 897
12716.56 886
12717.63 902
12718.69 912
12719.76 910
12720.82 902
12721.89 881
12722.95 901
12724.02 891
12725.09 915
12726.15 920
12727.22 887
12728.28 915
12729.35 953
12730.41 893
12731.48 928
12732.54 952
12733.61 936
12734.68 958
12735.74 899
12736.81 947
12737.87 955
12738.94 923
12740.00 939
12741.07 940
12742.14 945
12743.20 905
12744.27 893
12745.33 925
12746.40 897
12747.47 899
12748.53 895
12749.60 853
12750.67 869
12751.73 889
12752.80 831
12753.87 836
12754.93 806
12756.00 803
12757.07 810
12758.13 836
12759.20 795
12760.27 809
12761.33 803
12762.40 779
12763.47 789
12764.53 807
12765.60 806
12766.67 800
12767.73 786
12768.80 818
12769.87 796
12770.94 751
12772.00 751
12773.07 736
12774.14 746
12775.21 744
12776.27 757
12777.34 755
12778.41 746
12779.48 755
12780.54 749
12781.61 712
12782.68 755
12783.75 736
12784.81 711
12785.88 711
12786.95 687
12788.02 726
12789.09 712
12790.15 689
12791.22 698
12792.29 708
12793.36 690
12794.43 689
12795.49 670
12796.56 677
12797.63 680
12798.70 680
12799.77 666
12800.84 675
12801.90 703
12802.97 656
12804.04 639
12805.11 665
12806.18 673
12807.25 667
12808.32 689
12809.39 702
12810.45 689
12811.52 668
12812.59 682
12813.66 664
12814.73 649
12815.80 640
12816.87 646
12817.94 658
12819.01 679
12820.08 681
12821.15 649
12822.21 657
12823.28 667
12824.35 652
12825.42 630
12826.49 670
12827.56 667
12828.63 659
12829.70 622
12830.77 641
12831.84 649
12832.91 655
12833.98 650
12835.05 648
12836.12 663
12837.19 691
12838.26 627
12839.33 668
12840.40 628
12841.47 629
12842.54 609
12843.61 632
12844.68 642
12845.75 600
12846.82 597
12847.89 617
12848.96 665
12850.03 627
12851.10 640
12852.18 622
12853.25 595
12854.32 586
12855.39 604
12856.46 596
12857.53 584
12858.60 565
12859.67 611
12860.74 589
12861.81 592
12862.88 581
12863.96 576
12865.03 628
12866.10 604
12867.17 582
12868.24 569
12869.31 561
12870.38 589
12871.45 596
12872.53 595
12873.60 595
12874.67 589
12875.74 578
12876.81 573
12877.88 566
12878.96 565
12880.03 563
12881.10 579
12882.17 599
12883.24 573
12884.31 548
12885.39 596
12886.46 574
12887.53 556
12888.60 552
12889.68 577
12890.75 600
12891.82 552
12892.89 590
12893.96 562
12895.04 563
12896.11 543
12897.18 583
12898.25 603
12899.33 574
12900.40 564
12901.47 567
12902.54 558
12903.62 567
12904.69 524
12905.76 580
12906.84 573
12907.91 577
12908.98 519
12910.06 509
12911.13 531
12912.20 537
12913.27 531
12914.35 551
12915.42 526
12916.49 517
12917.57 531
12918.64 554
12919.71 542
12920.79 508
12921.86 533
12922.94 520
12924.01 521
12925.08 533
12926.16 505
12927.23 526
12928.30 512
12929.38 525
12930.45 515
12931.53 511
12932.60 505
12933.67 526
12934.75 523
12935.82 527
12936.90 512
12937.97 532
12939.04 544
12940.12 521
12941.19 532
12942.27 513
12943.34 491
12944.42 533
12945.49 500
12946.56 515
12947.64 470
12948.71 493
12949.79 514
12950.86 493
12951.94 483
12953.01 492
12954.09 534
12955.16 484
12956.24 498
12957.31 499
12958.39 511
12959.46 531
12960.54 517
12961.61 535
12962.69 494
12963.76 499
12964.84 512
12965.91 503
12966.99 480
12968.07 465
12969.14 481
12970.22 500
12971.29 503
12972.37 480
12973.44 478
12974.52 499
12975.59 521
12976.67 500
12977.75 488
12978.82 506
12979.90 482
12980.97 474
12982.05 475
12983.13 492
12984.20 481
12985.28 514
12986.35 481
12987.43 497
12988.51 462
12989.58 486
12990.66 489
12991.74 461
12992.81 493
12993.89 467
12994.97 491
12996.04 478
12997.12 499
12998.20 508
12999.27 497
13000.35 487
13001.43 506
13002.50 520
13003.58 496
13004.66 485
13005.73 505
13006.81 511
13007.89 487
13008.97 507
13010.04 482
13011.12 516
13012.20 472
13013.27 520
13014.35 510
13015.43 501
13016.51 497
13017.58 514
13018.66 476
13019.74 471
13020.82 452
13021.89 484
13022.97 502
13024.05 475
13025.13 492
13026.21 500
13027.28 515
13028.36 520
13029.44 509
13030.52 530
13031.60 489
13032.67 515
13033.75 507
13034.83 482
13035.91 497
13036.99 458
13038.07 527
13039.14 512
13040.22 524
13041.30 480
13042.38 494
13043.46 524
13044.54 476
13045.62 497
13046.69 503
13047.77 500
13048.85 489
13049.93 505
13051.01 507
13052.09 500
13053.17 484
13054.25 493
13055.33 512
13056.40 503
13057.48 514
13058.56 499
13059.64 512
13060.72 501
13061.80 513
13062.88 499
13063.96 466
13065.04 470
13066.12 522
13067.20 510
13068.28 490
13069.36 469
13070.44 515
13071.52 481
13072.60 488
13073.68 519
13074.76 501
13075.84 493
13076.92 466
13078.00 484
13079.08 480
13080.16 514
13081.24 510
13082.32 496
13083.40 517
13084.48 484
13085.56 491
13086.64 501
13087.72 474
13088.80 485
13089.88 510
13090.96 473
13092.04 486
13093.12 463
13094.20 480
13095.28 484
13096.36 471
13097.44 468
13098.52 472
13099.61 459
13100.69 465
13101.77 479
13102.85 486
13103.93 495
13105.01 499
13106.09 499
13107.17 473
13108.25 501
13109.34 476
13110.42 502
13111.50 513
13112.58 504
13113.66 519
13114.74 522
13115.82 492
13116.91 490
13117.99 478
13119.07 514
13120.15 532
13121.23 532
13122.31 508
13123.40 511
13124.48 507
13125.56 509
13126.64 550
13127.72 495
13128.81 548
13129.89 512
13130.97 516
13132.05 515
13133.14 497
13134.22 505
13135.30 508
13136.38 518
13137.47 540
13138.55 538
13139.63 536
13140.71 513
13141.80 506
13142.88 547
13143.96 534
13145.04 525
13146.13 520
13147.21 514
13148.29 483
13149.38 496
13150.46 501
13151.54 498
13152.62 503
13153.71 530
13154.79 514
13155.87 535
13156.96 502
13158.04 510
13159.12 517
13160.21 498
13161.29 501
13162.37 476
13163.46 516
13164.54 530
13165.62 530
13166.71 505
13167.79 500
13168.88 525
13169.96 513
13171.04 502
13172.13 522
13173.21 530
13174.30 511
13175.38 492
13176.46 504
13177.55 504
13178.63 505
13179.72 518
13180.80 506
13181.88 492
13182.97 497
13184.05 536
13185.14 503
13186.22 518
13187.31 520
13188.39 514
13189.48 531
13190.56 525
13191.65 527
13192.73 516
13193.81 504
13194.90 501
13195.98 539
13197.07 525
13198.15 535
13199.24 543
13200.32 547
13201.41 517
13202.49 497
13203.58 507
13204.67 522
13205.75 511
13206.84 483
13207.92 508
13209.01 496
13210.09 514
13211.18 529
13212.26 499
13213.35 506
13214.43 550
13215.52 523
13216.61 488
13217.69 485
13218.78 493
13219.86 491
13220.95 508
13222.04 522
13223.12 518
13224.21 534
13225.29 506
13226.38 493
13227.47 497
13228.55 527
13229.64 512
13230.72 551
13231.81 539
13232.90 536
13233.98 517
13235.07 525
13236.16 517
13237.24 513
13238.33 550
13239.42 515
13240.50 563
13241.59 535
13242.68 541
13243.76 541
13244.85 538
13245.94 519
13247.02 524
13248.11 514
13249.20 526
13250.29 512
13251.37 517
13252.46 524
13253.55 526
13254.63 524
13255.72 504
13256.81 552
13257.90 531
13258.98 538
13260.07 513
13261.16 524
13262.25 512
13263.33 549
13264.42 555
13265.51 576
13266.60 558
13267.69 546
13268.77 557
13269.86 548
13270.95 558
13272.04 512
13273.13 556
13274.21 539
13275.30 590
13276.39 570
13277.48 555
13278.57 542
13279.65 586
13280.74 565
13281.83 563
13282.92 588
13284.01 597
13285.10 578
13286.19 560
13287.27 602
13288.36 586
13289.45 564
13290.54 598
13291.63 601
13292.72 588
13293.81 595
13294.90 590
13295.98 586
13297.07 602
13298.16 607
13299.25 603
13300.34 587
13301.43 581
13302.52 619
13303.61 613
13304.70 636
13305.79 636
13306.88 601
13307.97 638
13309.06 644
13310.15 614
13311.24 610
13312.32 634
13313.41 582
13314.50 616
13315.59 632
13316.68 637
13317.77 624
13318.86 637
13319.95 642
13321.04 630
13322.13 624
13323.22 640
13324.31 661
13325.40 652
13326.49 656
13327.58 647
13328.68 646
13329.77 659
13330.86 682
13331.95 691
13333.04 680
13334.13 677
13335.22 690
13336.31 681
13337.40 712
13338.49 705
13339.58 715
13340.67 736
13341.76 712
13342.85 716
13343.94 705
13345.04 763
13346.13 712
13347.22 732
13348.31 732
13349.40 720
13350.49 719
13351.58 698
13352.67 706
13353.77 706
13354.86 688
13355.95 701
13357.04 702
13358.13 727
13359.22 674
13360.31 714
13361.41 773
13362.50 729
13363.59 720
13364.68 729
13365.77 752
13366.87 788
13367.96 793
13369.05 774
13370.14 789
13371.23 779
13372.33 780
13373.42 746
13374.51 758
13375.60 770
13376.69 762
13377.79 769
13378.88 733
13379.97 747
13381.06 753
13382.16 737
13383.25 679
13384.34 685
13385.43 675
13386.53 664
13387.62 627
13388.71 659
13389.81 668
13390.90 633
13391.99 675
13393.08 649
13394.18 625
13395.27 640
13396.36 622
13397.46 600
13398.55 610
13399.64 604
13400.74 642
13401.83 651
13402.92 619
13404.02 615
13405.11 629
13406.20 602
13407.30 570
13408.39 615
13409.48 622
13410.58 606
13411.67 604
13412.77 598
13413.86 600
13414.95 614
13416.05 634
13417.14 611
13418.23 618
13419.33 625
13420.42 643
13421.52 649
13422.61 590
13423.71 574
13424.80 642
13425.89 627
13426.99 646
13428.08 625
13429.18 633
13430.27 634
13431.37 629
13432.46 610
13433.56 632
13434.65 639
13435.74 603
13436.84 657
13437.93 640
13439.03 642
13440.12 638
13441.22 656
13442.31 661
13443.41 646
13444.50 665
13445.60 691
13446.69 656
13447.79 661
13448.88 658
13449.98 682
13451.08 657
13452.17 642
13453.27 629
13454.36 665
13455.46 672
13456.55 661
13457.65 683
13458.74 669
13459.84 693
13460.94 672
13462.03 668
13463.13 682
13464.22 636
13465.32 675
13466.41 697
13467.51 733
13468.61 704
13469.70 726
13470.80 710
13471.90 722
13472.99 691
13474.09 716
13475.18 703
13476.28 733
13477.38 700
13478.47 724
13479.57 735
13480.67 735
13481.76 714
13482.86 716
13483.96 733
13485.05 755
13486.15 751
13487.25 762
13488.34 752
13489.44 740
13490.54 747
13491.63 705
13492.73 772
13493.83 792
13494.93 778
13496.02 772
13497.12 756
13498.22 791
13499.31 777
13500.41 772
13501.51 773
13502.61 787
13503.70 804
13504.80 780
13505.90 814
13507.00 838
13508.09 795
13509.19 803
13510.29 806
13511.39 804
13512.49 809
13513.58 803
13514.68 785
13515.78 829
13516.88 770
13517.98 773
13519.07 756
13520.17 769
13521.27 761
13522.37 749
13523.47 775
13524.57 760
13525.66 745
13526.76 753
13527.86 762
13528.96 745
13530.06 754
13531.16 749
13532.25 740
13533.35 723
13534.45 724
13535.55 714
13536.65 715
13537.75 704
13538.85 706
13539.95 741
13541.05 706
13542.14 689
13543.24 696
13544.34 680
13545.44 673
13546.54 660
13547.64 672
13548.74 658
13549.84 687
13550.94 650
13552.04 625
13553.14 627
13554.24 621
13555.34 628
13556.44 651
13557.54 624
13558.64 637
13559.74 599
13560.84 614
13561.94 601
13563.04 629
13564.13 615
13565.23 613
13566.34 605
13567.44 633
13568.54 620
13569.64 619
13570.74 615
13571.84 619
13572.94 609
13574.04 579
13575.14 598
13576.24 622
13577.34 617
13578.44 621
13579.54 622
13580.64 594
13581.74 615
13582.84 620
13583.94 628
13585.04 646
13586.14 611
13587.24 595
13588.35 621
13589.45 616
13590.55 608
13591.65 627
13592.75 613
13593.85 641
13594.95 664
13596.05 641
13597.15 613
13598.26 618
13599.36 602
13600.46 640
13601.56 605
13602.66 607
13603.76 619
13604.86 624
13605.97 640
13607.07 644
13608.17 629
13609.27 615
13610.37 605
13611.47 630
13612.58 655
13613.68 600
13614.78 604
13615.88 627
13616.98 629
13618.09 628
13619.19 636
13620.29 609
13621.39 602
13622.50 633
13623.60 640
13624.70 661
13625.80 661
13626.91 620
13628.01 636
13629.11 648
13630.21 626
13631.32 602
13632.42 637
13633.52 674
13634.62 641
13635.73 635
13636.83 637
13637.93 641
13639.04 632
13640.14 632
13641.24 653
13642.35 649
13643.45 649
13644.55 643
13645.65 626
13646.76 647
13647.86 626
13648.96 655
13650.07 636
13651.17 600
13652.28 627
13653.38 653
13654.48 623
13655.59 653
13656.69 650
13657.79 638
13658.90 628
13660.00 649
13661.11 647
13662.21 624
13663.31 629
13664.42 647
13665.52 640
13666.63 673
13667.73 619
13668.83 630
13669.94 631
13671.04 648
13672.15 662
13673.25 607
13674.36 628
13675.46 636
13676.56 655
13677.67 627
13678.77 627
13679.88 646
13680.98 647
13682.09 653
13683.19 665
13684.30 646
13685.40 657
13686.51 661
13687.61 674
13688.72 642
13689.82 649
13690.93 621
13692.03 649
13693.14 665
13694.24 677
13695.35 672
13696.45 659
13697.56 685
13698.66 663
13699.77 694
13700.87 700
13701.98 690
13703.09 689
13704.19 670
13705.30 696
13706.40 724
13707.51 711
13708.61 724
13709.72 713
13710.83 681
13711.93 700
13713.04 706
13714.14 688
13715.25 709
13716.36 703
13717.46 688
13718.57 734
13719.67 758
13720.78 764
13721.89 754
13722.99 755
13724.10 768
13725.21 788
13726.31 753
13727.42 779
13728.53 772
13729.63 790
13730.74 761
13731.85 789
13732.95 820
13734.06 826
13735.17 825
13736.27 845
13737.38 824
13738.49 813
13739.59 840
13740.70 857
13741.81 810
13742.92 860
13744.02 840
13745.13 866
13746.24 855
13747.35 890
13748.45 898
13749.56 898
13750.67 895
13751.78 919
13752.88 933
13753.99 952
13755.10 991
13756.21 990
13757.31 1008
13758.42 1016
13759.53 1076
13760.64 1108
13761.75 1099
13762.85 1108
13763.96 1103
13765.07 1144
13766.18 1138
13767.29 1150
13768.39 1160
13769.50 1214
13770.61 1198
13771.72 1152
13772.83 1153
13773.94 1188
13775.04 1172
13776.15 1169
13777.26 1178
13778.37 1187
13779.48 1133
13780.59 1150
13781.70 1139
13782.80 1149
13783.91 1089
13785.02 1091
13786.13 1054
13787.24 1077
13788.35 1024
13789.46 978
13790.57 946
13791.68 954
13792.79 954
13793.90 923
13795.00 941
13796.11 865
13797.22 852
13798.33 875
13799.44 820
13800.55 840
13801.66 815
13802.77 825
13803.88 786
13804.99 770
13806.10 793
13807.21 767
13808.32 783
13809.43 753
13810.54 751
13811.65 767
13812.76 767
13813.87 763
13814.98 735
13816.09 770
13817.20 736
13818.31 720
13819.42 744
13820.53 718
13821.64 727
13822.75 730
13823.86 761
13824.97 739
13826.08 736
13827.19 695
13828.30 738
13829.41 736
13830.53 705
13831.64 722
13832.75 713
13833.86 711
13834.97 703
13836.08 708
13837.19 711
13838.30 745
13839.41 728
13840.52 708
13841.64 700
13842.75 692
13843.86 720
13844.97 738
13846.08 758
13847.19 762
13848.30 750
13849.41 743
13850.53 755
13851.64 732
13852.75 754
13853.86 718
13854.97 720
13856.08 761
13857.20 764
13858.31 731
13859.42 759
13860.53 726
13861.64 761
13862.76 764
13863.87 759
13864.98 756
13866.09 782
13867.20 764
13868.32 754
13869.43 752
13870.54 787
13871.65 770
13872.77 729
13873.88 751
13874.99 772
13876.10 804
13877.22 778
13878.33 769
13879.44 778
13880.55 759
13881.67 787
13882.78 814
13883.89 807
13885.01 792
13886.12 830
13887.23 814
13888.34 837
13889.46 819
13890.57 790
13891.68 859
13892.80 864
13893.91 877
13895.02 874
13896.14 903
13897.25 915
13898.36 933
13899.48 930
13900.59 915
13901.70 916
13902.82 921
13903.93 917
13905.05 918
13906.16 889
13907.27 898
13908.39 882
13909.50 851
13910.61 824
13911.73 818
13912.84 823
13913.96 809
13915.07 775
13916.19 792
13917.30 796
13918.41 712
13919.53 729
13920.64 791
13921.76 734
13922.87 739
13923.99 717
13925.10 722
13926.21 732
13927.33 726
13928.44 732
13929.56 729
13930.67 710
13931.79 703
13932.90 696
13934.02 689
13935.13 687
13936.25 687
13937.36 716
13938.48 709
13939.59 684
13940.71 712
13941.82 696
13942.94 691
13944.05 701
13945.17 691
13946.28 634
13947.40 672
13948.52 673
13949.63 678
13950.75 665
13951.86 654
13952.98 652
13954.09 665
13955.21 680
13956.32 649
13957.44 650
13958.56 670
13959.67 651
13960.79 639
13961.90 648
13963.02 661
13964.14 672
13965.25 654
13966.37 649
13967.48 627
13968.60 658
13969.72 700
13970.83 669
13971.95 640
13973.07 664
13974.18 668
13975.30 673
13976.42 686
13977.53 603
13978.65 656
13979.77 683
13980.88 677
13982.00 667
13983.12 674
13984.23 666
13985.35 678
13986.47 680
13987.58 686
13988.70 647
13989.82 649
13990.94 658
13992.05 659
13993.17 661
13994.29 649
13995.40 655
13996.52 663
13997.64 667
13998.76 664
13999.87 653
14000.99 635
14002.11 647
14003.23 646
14004.35 668
14005.46 635
14006.58 678
14007.70 670
14008.82 649
14009.93 677
14011.05 711
14012.17 678
14013.29 645
14014.41 664
14015.52 654
14016.64 681
14017.76 642
14018.88 655
14020.00 661
14021.12 633
14022.23 634
14023.35 626
14024.47 633
14025.59 640
14026.71 656
14027.83 657
14028.95 679
14030.06 665
14031.18 659
14032.30 665
14033.42 634
14034.54 630
14035.66 684
14036.78 668
14037.90 649
14039.02 659
14040.14 667
14041.25 674
14042.37 702
14043.49 673
14044.61 685
14045.73 672
14046.85 677
14047.97 713
14049.09 694
14050.21 694
14051.33 696
14052.45 723
14053.57 713
14054.69 694
14055.81 706
14056.93 719
14058.05 739
14059.17 733
14060.29 753
14061.41 707
14062.53 718
14063.65 739
14064.77 766
14065.89 762
14067.01 733
14068.13 741
14069.25 789
14070.37 820
14071.49 791
14072.61 760
14073.73 809
14074.85 805
14075.97 815
14077.09 818
14078.21 803
14079.33 831
14080.45 829
14081.57 826
14082.69 828
14083.82 867
14084.94 846
14086.06 838
14087.18 816
14088.30 825
14089.42 838
14090.54 819
14091.66 844
14092.78 819
14093.91 849
14095.03 852
14096.15 877
14097.27 871
14098.39 903
14099.51 869
14100.63 885
14101.76 876
14102.88 892
14104.00 878
14105.12 838
14106.24 891
14107.36 856
14108.49 852
14109.61 869
14110.73 871
14111.85 873
14112.97 848
14114.10 807
14115.22 819
14116.34 799
14117.46 851
14118.58 783
14119.71 798
14120.83 803
14121.95 779
14123.07 783
14124.20 790
14125.32 750
14126.44 738
14127.56 723
14128.69 730
14129.81 722
14130.93 700
14132.06 699
14133.18 669
14134.30 682
14135.42 706
14136.55 694
14137.67 687
14138.79 650
14139.92 671
14141.04 668
14142.16 671
14143.29 616
14144.41 638
14145.53 683
14146.66 685
14147.78 660
14148.90 647
14150.03 645
14151.15 685
14152.27 658
14153.40 650
14154.52 635
14155.64 644
14156.77 631
14157.89 621
14159.02 633
14160.14 624
14161.26 614
14162.39 631
14163.51 627
14164.64 588
14165.76 602
14166.88 643
14168.01 599
14169.13 615
14170.26 632
14171.38 612
14172.51 622
14173.63 611
14174.75 623
14175.88 607
14177.00 581
14178.13 633
14179.25 627
14180.38 621
14181.50 602
14182.63 610
14183.75 620
14184.88 595
14186.00 613
14187.13 628
14188.25 611
14189.38 577
14190.50 608
14191.63 601
14192.75 579
14193.88 548
14195.00 608
14196.13 619
14197.25 608
14198.38 566
14199.50 579
14200.63 572
14201.76 584
14202.88 578
14204.01 602
14205.13 563
14206.26 581
14207.38 584
14208.51 576
14209.64 567
14210.76 556
14211.89 553
14213.01 565
14214.14 571
14215.27 535
14216.39 543
14217.52 562
14218.64 565
14219.77 536
14220.90 561
14222.02 548
14223.15 549
14224.28 578
14225.40 554
14226.53 559
14227.66 535
14228.78 553
14229.91 556
14231.04 512
14232.16 550
14233.29 550
14234.42 544
14235.54 533
14236.67 540
14237.80 553
14238.92 557
14240.05 528
14241.18 540
14242.31 536
14243.43 537
14244.56 525
14245.69 547
14246.82 542
14247.94 549
14249.07 541
14250.20 566
14251.33 538
14252.45 534
14253.58 529
14254.71 522
14255.84 518
14256.96 521
14258.09 545
14259.22 535
14260.35 523
14261.47 513
14262.60 512
14263.73 539
14264.86 487
14265.99 518
14267.12 471
14268.24 516
14269.37 498
14270.50 478
14271.63 513
14272.76 483
14273.89 496
14275.01 498
14276.14 475
14277.27 476
14278.40 490
14279.53 508
14280.66 519
14281.79 486
14282.91 505
14284.04 511
14285.17 494
14286.30 496
14287.43 483
14288.56 479
14289.69 445
14290.82 476
14291.95 494
14293.08 476
14294.20 464
14295.33 467
14296.46 519
14297.59 488
14298.72 459
14299.85 456
14300.98 464
14302.11 493
14303.24 456
14304.37 471
14305.50 463
14306.63 451
14307.76 482
14308.89 442
14310.02 442
14311.15 472
14312.28 451
14313.41 461
14314.54 446
14315.67 444
14316.80 463
14317.93 469
14319.06 442
14320.19 445
14321.32 455
14322.45 492
14323.58 438
14324.71 446
14325.84 451
14326.97 454
14328.10 437
14329.23 444
14330.36 448
14331.49 427
14332.62 439
14333.76 457
14334.89 454
14336.02 464
14337.15 443
14338.28 437
14339.41 446
14340.54 424
14341.67 431
14342.80 460
14343.93 443
14345.07 433
14346.20 435
14347.33 420
14348.46 448
14349.59 449
14350.72 422
14351.85 418
14352.99 435
14354.12 462
14355.25 435
14356.38 438
14357.51 427
14358.64 435
14359.78 445
14360.91 435
14362.04 420
14363.17 449
14364.30 463
14365.44 434
14366.57 410
14367.70 428
14368.83 452
14369.96 436
14371.10 421
14372.23 439
14373.36 440
14374.49 421
14375.63 425
14376.76 442
14377.89 449
14379.02 420
14380.16 440
14381.29 431
14382.42 418
14383.55 429
14384.69 422
14385.82 422
14386.95 432
14388.09 428
14389.22 468
14390.35 446
14391.49 429
14392.62 430
14393.75 468
14394.89 461
14396.02 463
14397.15 440
14398.28 468
14399.42 446
14400.55 424
14401.69 417
14402.82 446
14403.95 430
14405.09 444
14406.22 438
14407.35 472
14408.49 477
14409.62 457
14410.75 463
14411.89 444
14413.02 480
14414.16 467
14415.29 474
14416.42 453
14417.56 494
14418.69 482
14419.83 480
14420.96 458
14422.10 469
14423.23 468
14424.36 508
14425.50 500
14426.63 496
14427.77 505
14428.90 477
14430.04 466
14431.17 504
14432.31 479
14433.44 517
14434.58 495
14435.71 482
14436.85 498
14437.98 489
14439.12 510
14440.25 529
14441.39 546
14442.52 532
14443.66 512
14444.79 543
14445.93 501
14447.06 549
14448.20 506
14449.33 543
14450.47 520
14451.60 539
14452.74 560
14453.87 556
14455.01 540
14456.14 530
14457.28 541
14458.42 553
14459.55 537
14460.69 539
14461.82 575
14462.96 584
14464.10 554
14465.23 567
14466.37 571
14467.50 592
14468.64 582
14469.78 608
14470.91 612
14472.05 600
14473.18 605
14474.32 581
14475.46 593
14476.59 595
14477.73 613
14478.87 583
14480.00 599
14481.14 562
14482.28 543
14483.41 552
14484.55 561
14485.69 548
14486.82 510
14487.96 533
14489.10 520
14490.23 504
14491.37 518
14492.51 482
14493.65 486
14494.78 459
14495.92 477
14497.06 484
14498.19 458
14499.33 470
14500.47 482
14501.61 466
14502.74 470
14503.88 481
14505.02 462
14506.16 447
14507.29 457
14508.43 414
14509.57 426
14510.71 430
14511.85 443
14512.98 441
14514.12 424
14515.26 374
14516.40 440
14517.54 429
14518.67 397
14519.81 406
14520.95 441
14522.09 433
14523.23 459
14524.36 464
14525.50 409
14526.64 412
14527.78 430
14528.92 392
14530.06 426
14531.19 397
14532.33 405
14533.47 407
14534.61 412
14535.75 410
14536.89 424
14538.03 443
14539.17 429
14540.31 431
14541.44 402
14542.58 412
14543.72 413
14544.86 422
14546.00 394
14547.14 425
14548.28 420
14549.42 410
14550.56 458
14551.70 422
14552.84 454
14553.98 440
14555.12 421
14556.25 430
14557.39 429
14558.53 428
14559.67 422
14560.81 425
14561.95 415
14563.09 441
14564.23 437
14565.37 441
14566.51 431
14567.65 413
14568.79 445
14569.93 469
14571.07 440
14572.21 443
14573.35 439
14574.49 428
14575.63 441
14576.77 423
14577.92 427
14579.06 433
14580.20 420
14581.34 425
14582.48 426
14583.62 421
14584.76 451
14585.90 448
14587.04 433
14588.18 424
14589.32 431
14590.46 458
14591.60 433
14592.74 440
14593.89 422
14595.03 435
14596.17 450
14597.31 458
14598.45 409
14599.59 442
14600.73 431
14601.87 422
14603.02 461
14604.16 425
14605.30 438
14606.44 440
14607.58 428
14608.72 432
14609.86 447
14611.01 462
14612.15 462
14613.29 462
14614.43 445
14615.57 449
14616.72 461
14617.86 469
14619.00 480
14620.14 430
14621.28 456
14622.43 492
14623.57 458
14624.71 454
14625.85 483
14627.00 492
14628.14 463
14629.28 440
14630.42 443
14631.56 444
14632.71 488
14633.85 485
14634.99 498
14636.14 452
14637.28 461
14638.42 479
14639.56 468
14640.71 428
14641.85 506
14642.99 490
14644.14 491
14645.28 476
14646.42 446
14647.56 461
14648.71 468
14649.85 472
14650.99 460
14652.14 445
14653.28 459
14654.42 444
14655.57 451
14656.71 420
14657.85 430
14659.00 432
14660.14 461
14661.29 397
14662.43 398
14663.57 426
14664.72 415
14665.86 411
14667.00 420
14668.15 390
14669.29 370
14670.44 400
14671.58 388
14672.73 399
14673.87 405
14675.01 419
14676.16 392
14677.30 390
14678.45 383
14679.59 375
14680.74 371
14681.88 403
14683.02 376
14684.17 385
14685.31 358
14686.46 376
14687.60 378
14688.75 358
14689.89 375
14691.04 386
14692.18 386
14693.33 346
14694.47 360
14695.62 373
14696.76 381
14697.91 403
14699.05 383
14700.20 377
14701.34 365
14702.49 389
14703.63 359
14704.78 369
14705.92 375
14707.07 358
14708.22 388
14709.36 367
14710.51 358
14711.65 369
14712.80 388
14713.94 396
14715.09 388
14716.23 372
14717.38 411
14718.53 384
14719.67 383
14720.82 368
14721.96 358
14723.11 388
14724.26 366
14725.40 362
14726.55 360
14727.70 339
14728.84 361
14729.99 347
14731.13 380
14732.28 350
14733.43 373
14734.57 387
14735.72 383
14736.87 350
14738.01 339
14739.16 360
14740.31 387
14741.45 366
14742.60 376
14743.75 362
14744.89 378
14746.04 388
14747.19 359
14748.34 365
14749.48 366
14750.63 374
14751.78 382
14752.92 377
14754.07 332
14755.22 378
14756.37 356
14757.51 353
14758.66 337
14759.81 344
14760.96 335
14762.10 360
14763.25 345
14764.40 363
14765.55 353
14766.70 328
14767.84 357
14768.99 358
14770.14 349
14771.29 343
14772.43 368
14773.58 355
14774.73 350
14775.88 324
14777.03 338
14778.18 371
14779.32 366
14780.47 355
14781.62 351
14782.77 361
14783.92 332
14785.07 337
14786.21 327
14787.36 335
14788.51 352
14789.66 330
14790.81 320
14791.96 349
14793.11 339
14794.26 329
14795.40 334
14796.55 343
14797.70 352
14798.85 324
14800.00 340
14801.15 331
14802.30 331
14803.45 308
14804.60 330
14805.75 322
14806.90 329
14808.05 334
14809.19 347
14810.34 313
14811.49 324
14812.64 339
14813.79 348
14814.94 347
14816.09 311
14817.24 314
14818.39 341
14819.54 333
14820.69 327
14821.84 317
14822.99 317
14824.14 318
14825.29 356
14826.44 313
14827.59 317
14828.74 320
14829.89 314
14831.04 315
14832.19 301
14833.34 306
14834.49 328
14835.64 329
14836.79 330
14837.95 325
14839.10 316
14840.25 335
14841.40 313
14842.55 320
14843.70 327
14844.85 290
14846.00 327
14847.15 331
14848.30 326
14849.45 327
14850.60 317
14851.76 329
14852.91 321
14854.06 298
14855.21 308
14856.36 344
14857.51 322
14858.66 306
14859.81 313
14860.97 304
14862.12 305
14863.27 326
14864.42 340
14865.57 318
14866.72 300
14867.88 319
14869.03 304
14870.18 313
14871.33 307
14872.48 321
14873.64 306
14874.79 293
14875.94 289
14877.09 293
14878.24 307
14879.40 295
14880.55 300
14881.70 299
14882.85 304
14884.00 311
14885.16 298
14886.31 319
14887.46 302
14888.61 313
14889.77 297
14890.92 310
14892.07 298
14893.23 289
14894.38 313
14895.53 309
14896.68 282
14897.84 294
14898.99 331
14900.14 290
14901.30 291
14902.45 299
14903.60 264
14904.75 301
14905.91 320
14907.06 313
14908.21 302
14909.37 282
14910.52 297
14911.67 316
14912.83 318
14913.98 305
14915.14 292
14916.29 322
14917.44 307
14918.60 288
14919.75 297
14920.90 297
14922.06 289
14923.21 320
14924.37 316
14925.52 302
14926.67 281
14927.83 319
14928.98 321
14930.14 337
14931.29 289
14932.44 294
14933.60 303
14934.75 312
14935.91 288
14937.06 305
14938.22 314
14939.37 315
14940.52 313
14941.68 298
14942.83 286
14943.99 289
14945.14 276
14946.30 303
14947.45 299
14948.61 315
14949.76 313
14950.92 307
14952.07 311
14953.23 301
14954.38 304
14955.54 319
14956.69 323
14957.85 297
14959.00 297
14960.16 321
14961.31 296
14962.47 293
14963.62 298
14964.78 290
14965.94 303
14967.09 311
14968.25 317
14969.40 304
14970.56 296
14971.71 308
14972.87 305
14974.03 282
14975.18 298
14976.34 301
14977.49 280
14978.65 313
14979.81 280
14980.96 301
14982.12 293
14983.27 296
14984.43 324
14985.59 301
14986.74 297
14987.90 320
14989.06 299
14990.21 293
14991.37 305
14992.53 301
14993.68 306
14994.84 299
14996.00 295
14997.15 280
14998.31 297
14999.47 292
15000.62 273
15001.78 295
15002.94 290
15004.09 300
15005.25 309
15006.41 303
15007.56 300
15008.72 294
15009.88 308
15011.04 322
15012.19 327
15013.35 305
15014.51 299
15015.67 303
15016.82 301
15017.98 297
15019.14 281
15020.30 287
15021.45 291
15022.61 318
15023.77 303
15024.93 314
15026.08 262
15027.24 296
15028.40 298
15029.56 316
15030.72 310
15031.87 279
15033.03 277
15034.19 298
15035.35 302
15036.51 302
15037.67 288
15038.82 290
15039.98 276
15041.14 308
15042.30 312
15043.46 295
15044.62 273
15045.78 285
15046.93 290
15048.09 287
15049.25 306
15050.41 307
15051.57 279
15052.73 280
15053.89 284
15055.05 293
15056.20 293
15057.36 306
15058.52 269
15059.68 315
15060.84 301
15062.00 295
15063.16 298
15064.32 301
15065.48 280
15066.64 280
15067.80 290
15068.96 296
15070.12 265
15071.28 303
15072.44 279
15073.60 305
15074.76 282
15075.91 296
15077.07 295
15078.23 296
15079.39 296
15080.55 300
15081.71 294
15082.87 277
15084.03 279
15085.19 277
15086.35 311
15087.51 296
15088.68 255
15089.84 274
15091.00 304
15092.16 295
15093.32 291
15094.48 300
15095.64 286
15096.80 285
15097.96 279
15099.12 276
15100.28 280
15101.44 279
15102.60 291
15103.76 310
15104.92 286
15106.08 291
15107.25 274
15108.41 295
15109.57 278
15110.73 291
15111.89 289
15113.05 309
15114.21 284
15115.37 310
15116.54 316
15117.70 285
15118.86 283
15120.02 284
15121.18 288
15122.34 306
15123.50 306
15124.67 292
15125.83 293
15126.99 277
15128.15 270
15129.31 306
15130.47 284
15131.64 282
15132.80 275
15133.96 283
15135.12 290
15136.28 292
15137.45 285
15138.61 303
15139.77 295
15140.93 281
15142.10 294
15143.26 331
15144.42 306
15145.58 313
15146.75 302
15147.91 302
15149.07 312
15150.23 295
15151.40 280
15152.56 288
15153.72 293
15154.88 285
15156.05 313
15157.21 302
15158.37 294
15159.54 276
15160.70 275
15161.86 292
15163.03 320
15164.19 323
15165.35 278
15166.52 306
15167.68 302
15168.84 299
15170.01 304
15171.17 297
15172.33 301
15173.50 315
15174.66 293
15175.82 279
15176.99 321
15178.15 315
15179.31 291
15180.48 341
15181.64 323
15182.81 314
15183.97 305
15185.13 317
15186.30 323
15187.46 313
15188.63 315
15189.79 319
15190.95 329
15192.12 319
15193.28 333
15194.45 317
15195.61 345
15196.78 300
15197.94 314
15199.10 330
15200.27 306
15201.43 319
15202.60 343
15203.76 326
15204.93 310
15206.09 323
15207.26 322
15208.42 316
15209.59 311
15210.75 321
15211.92 325
15213.08 316
15214.25 305
15215.41 309
15216.58 315
15217.74 326
15218.91 316
15220.07 330
15221.24 307
15222.40 284
15223.57 316
15224.74 332
15225.90 339
15227.07 302
15228.23 344
15229.40 338
15230.56 341
15231.73 306
15232.89 337
15234.06 331
15235.23 345
15236.39 322
15237.56 320
15238.72 316
15239.89 303
15241.06 340
15242.22 334
15243.39 344
15244.56 324
15245.72 326
15246.89 361
15248.05 367
15249.22 335
15250.39 314
15251.55 327
15252.72 352
15253.89 339
15255.05 356
15256.22 338
15257.39 325
15258.55 335
15259.72 336
15260.89 324
15262.05 317
15263.22 338
15264.39 348
15265.56 316
15266.72 294
15267.89 290
15269.06 301
15270.22 313
15271.39 320
15272.56 328
15273.73 297
15274.89 302
15276.06 312
15277.23 299
15278.40 307
15279.56 281
15280.73 324
15281.90 316
15283.07 311
15284.23 312
15285.40 303
15286.57 317
15287.74 315
15288.91 300
15290.07 306
15291.24 296
15292.41 314
15293.58 299
15294.75 344
15295.92 316
15297.08 310
15298.25 329
15299.42 318
15300.59 308
15301.76 294
15302.93 310
15304.09 316
15305.26 309
15306.43 322
15307.60 334
15308.77 328
15309.94 302
15311.11 302
15312.28 307
15313.44 319
15314.61 286
15315.78 312
15316.95 313
15318.12 328
15319.29 263
15320.46 310
15321.63 280
15322.80 306
15323.97 302
15325.14 314
15326.30 338
15327.47 287
15328.64 307
15329.81 304
15330.98 287
15332.15 298
15333.32 325
15334.49 315
15335.66 288
15336.83 293
15338.00 347
15339.17 293
15340.34 296
15341.51 290
15342.68 319
15343.85 293
15345.02 319
15346.19 300
15347.36 304
15348.53 330
15349.70 297
15350.87 319
15352.04 325
15353.21 326
15354.38 293
15355.55 324
15356.72 306
15357.90 304
15359.07 318
15360.24 326
15361.41 314
15362.58 308
15363.75 323
15364.92 337
15366.09 325
15367.26 339
15368.43 312
15369.60 315
15370.77 313
15371.95 310
15373.12 314
15374.29 309
15375.46 331
15376.63 334
15377.80 340
15378.97 314
15380.15 304
15381.32 328
15382.49 343
15383.66 293
15384.83 327
15386.00 322
15387.17 314
15388.35 346
15389.52 293
15390.69 356
15391.86 327
15393.03 325
15394.21 307
15395.38 311
15396.55 305
15397.72 313
15398.89 301
15400.07 305
15401.24 312
15402.41 308
15403.58 319
15404.76 327
15405.93 314
15407.10 290
15408.27 316
15409.45 328
15410.62 314
15411.79 316
15412.96 327
15414.14 313
15415.31 300
15416.48 298
15417.66 317
15418.83 301
15420.00 313
15421.17 317
15422.35 291
15423.52 305
15424.69 303
15425.87 307
15427.04 280
15428.21 309
15429.39 287
15430.56 296
15431.73 300
15432.91 299
15434.08 298
15435.25 309
15436.43 311
15437.60 280
15438.77 304
15439.95 310
15441.12 303
15442.30 302
15443.47 300
15444.64 275
15445.82 327
15446.99 300
15448.17 298
15449.34 292
15450.51 319
15451.69 341
15452.86 326
15454.04 291
15455.21 306
15456.39 307
15457.56 298
15458.73 305
15459.91 293
15461.08 303
15462.26 288
15463.43 308
15464.61 330
15465.78 335
15466.96 291
15468.13 311
15469.31 321
15470.48 318
15471.66 299
15472.83 305
15474.01 330
15475.18 312
15476.36 327
15477.53 325
15478.71 315
15479.88 310
15481.06 314
15482.23 294
15483.41 318
15484.58 301
15485.76 301
15486.93 309
15488.11 323
15489.29 312
15490.46 304
15491.64 294
15492.81 305
15493.99 321
15495.16 312
15496.34 332
15497.52 322
15498.69 315
15499.87 314
15501.04 342
15502.22 337
15503.40 340
15504.57 312
15505.75 307
15506.92 307
15508.10 329
15509.28 309
15510.45 284
15511.63 310
15512.81 316
15513.98 307
15515.16 313
15516.34 334
15517.51 335
15518.69 343
15519.87 316
15521.04 307
15522.22 330
15523.40 305
15524.57 329
15525.75 321
15526.93 290
15528.11 321
15529.28 328
15530.46 360
15531.64 342
15532.81 341
15533.99 331
15535.17 328
15536.35 334
15537.52 311
15538.70 317
15539.88 328
15541.06 340
15542.23 338
15543.41 305
15544.59 327
15545.77 344
15546.95 324
15548.12 320
15549.30 355
15550.48 343
15551.66 349
15552.83 336
15554.01 351
15555.19 346
15556.37 336
15557.55 358
15558.73 335
15559.90 339
15561.08 358
15562.26 363
15563.44 342
15564.62 348
15565.80 337
15566.97 366
15568.15 360
15569.33 344
15570.51 351
15571.69 347
15572.87 355
15574.05 382
15575.23 355
15576.40 377
15577.58 376
15578.76 360
15579.94 342
15581.12 382
15582.30 388
15583.48 377
15584.66 392
15585.84 342
15587.02 347
15588.20 344
15589.38 373
15590.56 354
15591.73 378
15592.91 391
15594.09 367
15595.27 388
15596.45 372
15597.63 415
15598.81 365
15599.99 382
15601.17 392
15602.35 368
15603.53 400
15604.71 406
15605.89 385
15607.07 412
15608.25 431
15609.43 410
15610.61 429
15611.79 437
15612.97 441
15614.15 473
15615.33 439
15616.51 443
15617.69 450
15618.88 430
15620.06 421
15621.24 424
15622.42 473
15623.60 387
15624.78 451
15625.96 444
15627.14 460
15628.32 468
15629.50 460
15630.68 474
15631.86 480
15633.05 470
15634.23 507
15635.41 489
15636.59 478
15637.77 468
15638.95 470
15640.13 478
15641.31 474
15642.50 466
15643.68 487
15644.86 488
15646.04 480
15647.22 479
15648.40 468
15649.58 512
15650.77 463
15651.95 494
15653.13 492
15654.31 508
15655.49 457
15656.68 493
15657.86 517
15659.04 494
15660.22 475
15661.40 456
15662.59 507
15663.77 478
15664.95 477
15666.13 462
15667.32 495
15668.50 489
15669.68 501
15670.86 463
15672.05 485
15673.23 474
15674.41 480
15675.59 476
15676.78 482
15677.96 472
15679.14 508
15680.32 478
15681.51 465
15682.69 441
15683.87 457
15685.06 457
15686.24 464
15687.42 489
15688.61 459
15689.79 473
15690.97 448
15692.16 454
15693.34 466
15694.52 505
15695.71 445
15696.89 445
15698.07 491
15699.26 438
15700.44 449
15701.62 440
15702.81 486
15703.99 442
15705.17 476
15706.36 482
15707.54 454
15708.73 441
15709.91 455
15711.09 474
15712.28 471
15713.46 473
15714.65 503
15715.83 533
15717.02 494
15718.20 490
15719.38 505
15720.57 497
15721.75 499
15722.94 499
15724.12 485
15725.31 504
15726.49 518
15727.68 488
15728.86 495
15730.04 505
15731.23 526
15732.41 513
15733.60 516
15734.78 503
15735.97 518
15737.15 538
15738.34 524
15739.52 535
15740.71 559
15741.89 514
15743.08 542
15744.27 539
15745.45 537
15746.64 547
15747.82 527
15749.01 526
15750.19 532
15751.38 555
15752.56 542
15753.75 574
15754.93 587
15756.12 605
15757.31 583
15758.49 580
15759.68 559
15760.86 558
15762.05 599
15763.24 578
15764.42 592
15765.61 573
15766.79 554
15767.98 591
15769.17 595
15770.35 584
15771.54 572
15772.72 584
15773.91 609
15775.10 588
15776.28 583
15777.47 560
15778.66 575
15779.84 574
15781.03 554
15782.22 550
15783.40 550
15784.59 534
15785.78 553
15786.96 559
15788.15 521
15789.34 528
15790.53 514
15791.71 507
15792.90 527
15794.09 529
15795.27 526
15796.46 526
15797.65 499
15798.84 468
15800.02 487
15801.21 491
15802.40 443
15803.59 476
15804.77 496
15805.96 475
15807.15 464
15808.34 482
15809.52 470
15810.71 463
15811.90 463
15813.09 442
15814.28 461
15815.46 435
15816.65 443
15817.84 456
15819.03 447
15820.22 444
15821.40 418
15822.59 448
15823.78 408
15824.97 422
15826.16 432
15827.35 432
15828.53 426
15829.72 446
15830.91 431
15832.10 428
15833.29 412
15834.48 428
15835.67 426
15836.85 441
15838.04 437
15839.23 455
15840.42 405
15841.61 399
15842.80 416
15843.99 409
15845.18 428
15846.37 412
15847.55 418
15848.74 390
15849.93 421
15851.12 429
15852.31 412
15853.50 396
15854.69 416
15855.88 402
15857.07 418
15858.26 423
15859.45 406
15860.64 411
15861.83 385
15863.02 391
15864.21 400
15865.40 413
15866.59 431
15867.78 443
15868.97 439
15870.16 436
15871.35 411
15872.54 434
15873.73 408
15874.92 414
15876.11 436
15877.30 412
15878.49 408
15879.68 437
15880.87 395
15882.06 392
15883.25 411
15884.44 424
15885.63 428
15886.82 418
15888.01 420
15889.20 399
15890.39 423
15891.59 400
15892.78 440
15893.97 418
15895.16 414
15896.35 421
15897.54 427
15898.73 438
15899.92 415
15901.11 441
15902.30 430
15903.50 427
15904.69 422
15905.88 435
15907.07 417
15908.26 441
15909.45 454
15910.64 435
15911.84 460
15913.03 431
15914.22 442
15915.41 443
15916.60 445
15917.79 427
15918.99 441
15920.18 455
15921.37 444
15922.56 408
15923.75 432
15924.95 419
15926.14 432
15927.33 400
15928.52 382
15929.71 420
15930.91 415
15932.10 431
15933.29 444
15934.48 448
15935.68 427
15936.87 431
15938.06 392
15939.25 407
15940.45 404
15941.64 416
15942.83 410
15944.03 396
15945.22 398
15946.41 370
15947.60 393
15948.80 373
15949.99 390
15951.18 386
15952.38 378
15953.57 373
15954.76 381
15955.96 377
15957.15 359
15958.34 359
15959.54 345
15960.73 358
15961.92 366
15963.12 337
15964.31 346
15965.50 324
15966.70 333
15967.89 360
15969.08 344
15970.28 334
15971.47 363
15972.67 330
15973.86 333
15975.05 331
15976.25 349
15977.44 339
15978.64 331
15979.83 346
15981.02 343
15982.22 322
15983.41 323
15984.61 324
15985.80 311
15987.00 324
15988.19 315
15989.38 318
15990.58 314
15991.77 337
15992.97 304
15994.16 309
15995.36 310
15996.55 314
15997.75 324
15998.94 330
16000.14 326
16001.33 303
16002.53 311
16003.72 321
16004.92 312
16006.11 284
16007.31 303
16008.50 323
16009.70 315
16010.89 303
16012.09 297
16013.28 303
16014.48 309
16015.67 298
16016.87 315
16018.07 332
16019.26 329
16020.46 305
16021.65 318
16022.85 307
16024.04 327
16025.24 306
16026.44 296
16027.63 290
16028.83 304
16030.02 315
16031.22 307
16032.42 329
16033.61 324
16034.81 310
16036.00 299
16037.20 290
16038.40 294
16039.59 277
16040.79 302
16041.99 278
16043.18 303
16044.38 313
16045.58 313
16046.77 291
16047.97 281
16049.17 294
16050.36 286
16051.56 300
16052.76 282
16053.95 296
16055.15 330
16056.35 310
16057.54 297
16058.74 300
16059.94 306
16061.14 303
16062.33 311
16063.53 319
16064.73 287
16065.92 322
16067.12 311
16068.32 300
16069.52 281
16070.71 297
16071.91 319
16073.11 287
16074.31 293
16075.50 280
16076.70 297
16077.90 281
16079.10 283
16080.30 283
16081.49 282
16082.69 282
16083.89 288
16085.09 304
16086.29 271
16087.48 298
16088.68 296
16089.88 302
16091.08 273
16092.28 301
16093.48 308
16094.67 291
16095.87 269
16097.07 288
16098.27 292
16099.47 286
16100.67 290
16101.87 283
16103.06 271
16104.26 283
16105.46 269
16106.66 285
16107.86 277
16109.06 288
16110.26 288
16111.46 278
16112.66 281
16113.86 254
16115.05 258
16116.25 268
16117.45 285
16118.65 286
16119.85 301
16121.05 285
16122.25 284
16123.45 293
16124.65 291
16125.85 282
16127.05 289
16128.25 288
16129.45 274
16130.65 286
16131.85 271
16133.05 285
16134.25 256
16135.45 288
16136.65 267
16137.85 266
16139.05 290
16140.25 261
16141.45 262
16142.65 277
16143.85 278
16145.05 259
16146.25 267
16147.45 273
16148.65 297
16149.85 291
16151.05 297
16152.25 281
16153.45 282
16154.65 285
16155.85 288
16157.05 262
16158.25 300
16159.46 265
16160.66 277
16161.86 266
16163.06 272
16164.26 293
16165.46 276
16166.66 291
16167.86 281
16169.06 294
16170.27 281
16171.47 283
16172.67 276
16173.87 295
16175.07 292
16176.27 253
16177.47 277
16178.67 281
16179.88 283
16181.08 270
16182.28 317
16183.48 288
16184.68 278
16185.89 272
16187.09 290
16188.29 296
16189.49 291
16190.69 280
16191.90 283
16193.10 272
16194.30 293
16195.50 277
16196.70 310
16197.91 303
16199.11 287
16200.31 296
16201.51 283
16202.72 317
16203.92 289
16205.12 285
16206.32 260
16207.53 291
16208.73 285
16209.93 313
16211.13 295
16212.34 308
16213.54 304
16214.74 326
16215.95 313
16217.15 290
16218.35 321
16219.55 307
16220.76 312
16221.96 300
16223.16 305
16224.37 279
16225.57 275
16226.77 298
16227.98 314
16229.18 297
16230.38 299
16231.59 309
16232.79 312
16233.99 284
16235.20 313
16236.40 339
16237.61 328
16238.81 329
16240.01 321
16241.22 320
16242.42 301
16243.63 296
16244.83 325
16246.03 344
16247.24 323
16248.44 312
16249.65 298
16250.85 302
16252.05 324
16253.26 320
16254.46 315
16255.67 357
16256.87 350
16258.08 330
16259.28 342
16260.49 320
16261.69 319
16262.89 341
16264.10 354
16265.30 336
16266.51 326
16267.71 351
16268.92 356
16270.12 338
16271.33 323
16272.53 336
16273.74 368
16274.94 329
16276.15 345
16277.35 352
16278.56 360
16279.77 358
16280.97 339
16282.18 366
16283.38 356
16284.59 370
16285.79 345
16287.00 322
16288.20 341
16289.41 344
16290.61 357
16291.82 354
16293.03 343
16294.23 371
16295.44 371
16296.64 346
16297.85 340
16299.06 345
16300.26 357
16301.47 347
16302.67 346
16303.88 349
16305.09 340
16306.29 360
16307.50 384
16308.71 365
16309.91 367
16311.12 368
16312.33 381
16313.53 354
16314.74 373
16315.95 368
16317.15 375
16318.36 369
16319.57 354
16320.77 348
16321.98 366
16323.19 389
16324.39 348
16325.60 366
16326.81 343
16328.01 346
16329.22 343
16330.43 335
16331.64 356
16332.84 361
16334.05 350
16335.26 336
16336.47 329
16337.67 341
16338.88 330
16340.09 335
16341.30 336
16342.50 328
16343.71 309
16344.92 316
16346.13 337
16347.33 336
16348.54 346
16349.75 308
16350.96 302
16352.17 298
16353.37 297
16354.58 306
16355.79 305
16357.00 303
16358.21 278
16359.41 304
16360.62 305
16361.83 319
16363.04 312
16364.25 305
16365.46 298
16366.67 291
16367.87 289
16369.08 295
16370.29 314
16371.50 330
16372.71 325
16373.92 291
16375.13 294
16376.34 302
16377.54 313
16378.75 311
16379.96 307
16381.17 302
16382.38 315
16383.59 319
16384.80 277
16386.01 292
16387.22 300
16388.43 295
16389.64 282
16390.85 282
16392.05 295
16393.26 299
16394.47 296
16395.68 295
16396.89 291
16398.10 301
16399.31 276
16400.52 300
16401.73 299
16402.94 286
16404.15 310
16405.36 300
16406.57 304
16407.78 284
16408.99 308
16410.20 301
16411.41 308
16412.62 275
16413.83 286
16415.04 305
16416.25 310
16417.46 290
16418.67 292
16419.88 295
16421.10 288
16422.31 282
16423.52 281
16424.73 290
16425.94 289
16427.15 292
16428.36 320
16429.57 289
16430.78 253
16431.99 263
16433.20 286
16434.41 274
16435.63 278
16436.84 301
16438.05 287
16439.26 277
16440.47 262
16441.68 276
16442.89 258
16444.10 262
16445.32 283
16446.53 270
16447.74 294
16448.95 278
16450.16 280
16451.37 283
16452.59 265
16453.80 269
16455.01 280
16456.22 261
16457.43 254
16458.64 269
16459.86 278
16461.07 261
16462.28 258
16463.49 297
16464.70 284
16465.92 288
16467.13 275
16468.34 273
16469.55 261
16470.77 273
16471.98 257
16473.19 279
16474.40 279
16475.62 256
16476.83 272
16478.04 256
16479.25 249
16480.47 265
16481.68 236
16482.89 236
16484.11 254
16485.32 275
16486.53 258
16487.74 251
16488.96 248
16490.17 273
16491.38 285
16492.60 259
16493.81 268
16495.02 245
16496.24 257
16497.45 260
16498.66 274
16499.88 265
16501.09 280
16502.30 253
16503.52 262
16504.73 256
16505.94 246
16507.16 271
16508.37 252
16509.59 259
16510.80 248
16512.01 261
16513.23 275
16514.44 267
16515.66 234
16516.87 258
16518.08 262
16519.30 262
16520.51 240
16521.73 249
16522.94 256
16524.16 266
16525.37 268
16526.58 256
16527.80 281
16529.01 226
16530.23 261
16531.44 249
16532.66 252
16533.87 247
16535.09 256
16536.30 252
16537.52 265
16538.73 247
16539.95 268
16541.16 269
16542.38 235
16543.59 252
16544.81 252
16546.02 261
16547.24 244
16548.45 244
16549.67 248
16550.88 273
16552.10 267
16553.31 249
16554.53 256
16555.74 266
16556.96 249
16558.18 251
16559.39 243
16560.61 231
16561.82 242
16563.04 247
16564.25 258
16565.47 248
16566.69 248
16567.90 257
16569.12 249
16570.33 278
16571.55 249
16572.77 267
16573.98 265
16575.20 246
16576.41 265
16577.63 268
16578.85 223
16580.06 255
16581.28 244
16582.50 242
16583.71 236
16584.93 240
16586.15 268
16587.36 246
16588.58 253
16589.80 238
16591.01 250
16592.23 280
16593.45 252
16594.66 257
16595.88 244
16597.10 248
16598.32 253
16599.53 230
16600.75 259
16601.97 241
16603.18 253
16604.40 240
16605.62 237
16606.84 237
16608.05 238
16609.27 230
16610.49 239
16611.71 222
16612.92 248
16614.14 259
16615.36 229
16616.58 260
16617.79 251
16619.01 255
16620.23 249
16621.45 240
16622.67 247
16623.88 234
16625.10 233
16626.32 240
16627.54 241
16628.76 244
16629.97 217
16631.19 264
16632.41 247
16633.63 248
16634.85 269
16636.07 259
16637.29 244
16638.50 249
16639.72 254
16640.94 244
16642.16 230
16643.38 235
16644.60 256
16645.82 238
16647.03 232
16648.25 233
16649.47 235
16650.69 221
16651.91 235
16653.13 250
16654.35 241
16655.57 227
16656.79 250
16658.01 249
16659.23 249
16660.45 218
16661.66 218
16662.88 233
16664.10 218
16665.32 231
16666.54 243
16667.76 258
16668.98 229
16670.20 242
16671.42 248
16672.64 232
16673.86 250
16675.08 245
16676.30 216
16677.52 239
16678.74 228
16679.96 217
16681.18 228
16682.40 221
16683.62 243
16684.84 241
16686.06 238
16687.28 209
16688.50 213
16689.72 244
16690.94 247
16692.16 231
16693.39 239
16694.61 228
16695.83 216
16697.05 210
16698.27 221
16699.49 248
16700.71 245
16701.93 217
16703.15 251
16704.37 254
16705.59 238
16706.81 223
16708.04 219
16709.26 229
16710.48 233
16711.70 244
16712.92 223
16714.14 230
16715.36 198
16716.58 222
16717.81 237
16719.03 220
16720.25 243
16721.47 252
16722.69 237
16723.91 212
16725.14 217
16726.36 222
16727.58 223
16728.80 256
16730.02 210
16731.24 232
16732.47 235
16733.69 231
16734.91 214
16736.13 251
16737.36 216
16738.58 215
16739.80 233
16741.02 224
16742.24 236
16743.47 228
16744.69 231
16745.91 218
16747.13 231
16748.36 230
16749.58 230
16750.80 219
16752.02 234
16753.25 237
16754.47 232
16755.69 224
16756.92 233
16758.14 246
16759.36 244
16760.59 233
16761.81 223
16763.03 216
16764.25 225
16765.48 237
16766.70 226
16767.92 230
16769.15 233
16770.37 222
16771.59 218
16772.82 258
16774.04 221
16775.27 222
16776.49 231
16777.71 219
16778.94 238
16780.16 220
16781.38 227
16782.61 214
16783.83 246
16785.06 247
16786.28 236
16787.50 250
16788.73 238
16789.95 215
16791.18 241
16792.40 213
16793.62 203
16794.85 231
16796.07 231
16797.30 224
16798.52 209
16799.75 210
16800.97 211
16802.19 223
16803.42 235
16804.64 224
16805.87 238
16807.09 238
16808.32 209
16809.54 239
16810.77 212
16811.99 237
16813.22 235
16814.44 226
16815.67 226
16816.89 223
16818.12 233
16819.34 233
16820.57 228
16821.79 238
16823.02 244
16824.24 253
16825.47 248
16826.70 216
16827.92 213
16829.15 218
16830.37 226
16831.60 234
16832.82 243
16834.05 235
16835.27 244
16836.50 249
16837.73 258
16838.95 219
16840.18 253
16841.40 231
16842.63 248
16843.86 242
16845.08 228
16846.31 249
16847.53 224
16848.76 235
16849.99 255
16851.21 247
16852.44 248
16853.67 238
16854.89 228
16856.12 262
16857.35 251
16858.57 241
16859.80 240
16861.03 251
16862.25 240
16863.48 228
16864.71 245
16865.93 237
16867.16 259
16868.39 257
16869.61 246
16870.84 255
16872.07 260
16873.30 246
16874.52 258
16875.75 252
16876.98 243
16878.20 248
16879.43 259
16880.66 249
16881.89 257
16883.11 270
16884.34 269
16885.57 244
16886.80 256
16888.02 272
16889.25 261
16890.48 255
16891.71 282
16892.94 265
16894.16 265
16895.39 265
16896.62 287
16897.85 254
16899.08 261
16900.30 269
16901.53 257
16902.76 247
16903.99 246
16905.22 262
16906.45 279
16907.67 252
16908.90 240
16910.13 252
16911.36 279
16912.59 258
16913.82 258
16915.04 264
16916.27 246
16917.50 276
16918.73 253
16919.96 257
16921.19 264
16922.42 266
16923.65 254
16924.88 252
16926.10 241
16927.33 248
16928.56 240
16929.79 248
16931.02 228
16932.25 244
16933.48 264
16934.71 278
16935.94 255
16937.17 248
16938.40 269
16939.63 250
16940.86 283
16942.09 251
16943.32 242
16944.55 260
16945.78 249
16947.01 253
16948.24 265
16949.47 248
16950.70 253
16951.93 262
16953.16 288
16954.39 265
16955.62 237
16956.85 274
16958.08 257
16959.31 262
16960.54 258
16961.77 269
16963.00 275
16964.23 257
16965.46 250
16966.69 267
16967.92 249
16969.15 266
16970.38 268
16971.61 266
16972.84 267
16974.07 248
16975.30 251
16976.54 263
16977.77 245
16979.00 263
16980.23 262
16981.46 256
16982.69 248
16983.92 226
16985.15 242
16986.38 237
16987.62 245
16988.85 262
16990.08 256
16991.31 265
16992.54 264
16993.77 262
16995.00 252
16996.24 238
16997.47 234
16998.70 253
16999.93 258
17001.16 270
17002.39 250
17003.63 255
17004.86 253
17006.09 249
17007.32 265
17008.55 262
17009.79 243
17011.02 228
17012.25 260
17013.48 245
17014.72 237
17015.95 247
17017.18 254
17018.41 236
17019.64 242
17020.88 240
17022.11 249
17023.34 236
17024.58 243
17025.81 254
17027.04 247
17028.27 244
17029.51 252
17030.74 249
17031.97 241
17033.21 233
17034.44 247
17035.67 229
17036.90 238
17038.14 242
17039.37 247
17040.60 240
17041.84 248
17043.07 242
17044.30 221
17045.54 248
17046.77 226
17048.00 231
17049.24 226
17050.47 253
17051.70 211
17052.94 224
17054.17 239
17055.41 227
17056.64 237
17057.87 250
17059.11 236
17060.34 228
17061.58 240
17062.81 248
17064.04 213
17065.28 224
17066.51 227
17067.75 250
17068.98 251
17070.21 226
17071.45 238
17072.68 238
17073.92 236
17075.15 236
17076.39 247
17077.62 254
17078.86 232
17080.09 222
17081.33 236
17082.56 223
17083.80 220
17085.03 219
17086.26 234
17087.50 218
17088.73 229
17089.97 222
17091.20 221
17092.44 221
17093.68 233
17094.91 213
17096.15 260
17097.38 215
17098.62 227
17099.85 239
17101.09 221
17102.32 219
17103.56 217
17104.79 241
17106.03 231
17107.26 224
17108.50 221
17109.74 234
17110.97 224
17112.21 211
17113.44 210
17114.68 221
17115.92 236
17117.15 217
17118.39 230
17119.62 240
17120.86 242
17122.10 243
17123.33 229
17124.57 241
17125.80 230
17127.04 242
17128.28 241
17129.51 231
17130.75 225
17131.99 226
17133.22 252
17134.46 222
17135.70 228
17136.93 245
17138.17 243
17139.41 234
17140.64 239
17141.88 236
17143.12 243
17144.35 235
17145.59 243
17146.83 231
17148.07 242
17149.30 198
17150.54 211
17151.78 219
17153.02 206
17154.25 216
17155.49 219
17156.73 233
17157.96 234
17159.20 223
17160.44 203
17161.68 233
17162.92 223
17164.15 236
17165.39 242
17166.63 223
17167.87 245
17169.10 217
17170.34 230
17171.58 236
17172.82 226
17174.06 238
17175.29 221
17176.53 195
17177.77 216
17179.01 236
17180.25 232
17181.49 206
17182.72 210
17183.96 236
17185.20 225
17186.44 205
17187.68 207
17188.92 224
17190.15 220
17191.39 213
17192.63 229
17193.87 218
17195.11 211
17196.35 230
17197.59 208
17198.83 206
17200.07 208
17201.30 219
17202.54 215
17203.78 214
17205.02 218
17206.26 211
17207.50 237
17208.74 222
17209.98 225
17211.22 218
17212.46 208
17213.70 208
17214.94 208
17216.18 225
17217.42 228
17218.66 218
17219.90 232
17221.14 226
17222.38 203
17223.62 202
17224.86 232
17226.10 227
17227.34 203
17228.58 198
17229.82 229
17231.06 231
17232.30 221
17233.54 193
17234.78 223
17236.02 235
17237.26 227
17238.50 213
17239.74 211
17240.98 211
17242.22 221
17243.46 200
17244.70 221
17245.94 205
17247.18 218
17248.42 229
17249.66 218
17250.90 198
17252.14 220
17253.39 193
17254.63 194
17255.87 220
17257.11 199
17258.35 229
17259.59 231
17260.83 211
17262.07 194
17263.31 193
17264.56 196
17265.80 211
17267.04 213
17268.28 199
17269.52 203
17270.76 192
17272.00 206
17273.25 210
17274.49 217
17275.73 202
17276.97 191
17278.21 207
17279.45 211
17280.70 204
17281.94 216
17283.18 210
17284.42 209
17285.66 223
17286.91 209
17288.15 182
17289.39 221
17290.63 204
17291.88 212
17293.12 199
17294.36 190
17295.60 217
17296.85 207
17298.09 191
17299.33 184
17300.57 213
17301.82 217
17303.06 222
17304.30 212
17305.54 205
17306.79 186
17308.03 191
17309.27 189
17310.52 205
17311.76 234
17313.00 210
17314.25 208
17315.49 186
17316.73 200
17317.97 221
17319.22 225
17320.46 195
17321.71 195
17322.95 209
17324.19 193
17325.44 212
17326.68 219
17327.92 213
17329.17 208
17330.41 210
17331.65 192
17332.90 199
17334.14 193
17335.39 198
17336.63 191
17337.87 207
17339.12 187
17340.36 205
17341.61 208
17342.85 198
17344.09 217
17345.34 208
17346.58 201
17347.83 205
17349.07 193
17350.32 194
17351.56 210
17352.80 178
17354.05 197
17355.29 212
17356.54 202
17357.78 201
17359.03 215
17360.27 227
17361.52 178
17362.76 196
17364.01 199
17365.25 190
17366.50 189
17367.74 192
17368.99 223
17370.23 221
17371.48 206
17372.72 183
17373.97 209
17375.21 219
17376.46 216
17377.70 205
17378.95 212
17380.19 199
17381.44 186
17382.69 199
17383.93 191
17385.18 190
17386.42 211
17387.67 213
17388.91 204
17390.16 167
17391.41 203
17392.65 204
17393.90 200
17395.14 209
17396.39 195
17397.64 174
17398.88 194
17400.13 199
17401.37 189
17402.62 226
17403.87 215
17405.11 216
17406.36 198
17407.61 201
17408.85 196
17410.10 198
17411.35 205
17412.59 211
17413.84 203
17415.09 216
17416.33 202
17417.58 192
17418.83 211
17420.07 220
17421.32 212
17422.57 209
17423.82 182
17425.06 180
17426.31 182
17427.56 189
17428.80 189
17430.05 190
17431.30 187
17432.55 186
17433.79 203
17435.04 190
17436.29 183
17437.54 192
17438.78 198
17440.03 198
17441.28 193
17442.53 227
17443.77 222
17445.02 199
17446.27 219
17447.52 203
17448.77 221
17450.01 206
17451.26 211
17452.51 213
17453.76 219
17455.01 200
17456.25 218
17457.50 225
17458.75 203
17460.00 214
17461.25 226
17462.50 233
17463.74 199
17464.99 204
17466.24 229
17467.49 206
17468.74 194
17469.99 207
17471.24 202
17472.49 217
17473.73 202
17474.98 221
17476.23 213
17477.48 215
17478.73 203
17479.98 223
17481.23 215
17482.48 217
17483.73 203
17484.98 215
17486.23 191
17487.47 210
17488.72 213
17489.97 206
17491.22 210
17492.47 197
17493.72 218
17494.97 211
17496.22 206
17497.47 203
17498.72 211
17499.97 218
17501.22 213
17502.47 206
17503.72 212
17504.97 205
17506.22 214
17507.47 222
17508.72 209
17509.97 188
17511.22 210
17512.47 228
17513.72 214
17514.97 215
17516.22 216
17517.47 240
17518.72 201
17519.97 212
17521.22 210
17522.47 240
17523.72 203
17524.98 215
17526.23 215
17527.48 228
17528.73 214
17529.98 207
17531.23 250
17532.48 192
17533.73 211
17534.98 210
17536.23 212
17537.48 202
17538.74 222
17539.99 218
17541.24 236
17542.49 215
17543.74 209
17544.99 230
17546.24 208
17547.50 229
17548.75 222
17550.00 214
17551.25 216
17552.50 197
17553.75 214
17555.01 219
17556.26 216
17557.51 200
17558.76 226
17560.01 238
17561.26 208
17562.52 222
17563.77 228
17565.02 219
17566.27 229
17567.53 204
17568.78 226
17570.03 206
17571.28 215
17572.53 236
17573.79 236
17575.04 205
17576.29 233
17577.54 236
17578.80 209
17580.05 209
17581.30 208
17582.56 231
17583.81 231
17585.06 212
17586.31 218
17587.57 214
17588.82 219
17590.07 218
17591.33 219
17592.58 215
17593.83 203
17595.08 213
17596.34 221
17597.59 237
17598.84 209
17600.10 208
17601.35 211
17602.61 215
17603.86 218
17605.11 215
17606.37 227
17607.62 227
17608.87 211
17610.13 204
17611.38 219
17612.63 187
17613.89 195
17615.14 201
17616.40 218
17617.65 193
17618.90 217
17620.16 220
17621.41 189
17622.67 221
17623.92 225
17625.17 226
17626.43 202
17627.68 215
17628.94 230
17630.19 212
17631.45 188
17632.70 216
17633.96 228
17635.21 209
17636.47 206
17637.72 216
17638.97 210
17640.23 220
17641.48 240
17642.74 227
17643.99 225
17645.25 202
17646.50 207
17647.76 199
17649.01 222
17650.27 205
17651.52 210
17652.78 226
17654.04 219
17655.29 204
17656.55 255
17657.80 224
17659.06 212
17660.31 205
17661.57 212
17662.82 214
17664.08 204
17665.33 224
17666.59 214
17667.85 204
17669.10 209
17670.36 213
17671.61 230
17672.87 207
17674.13 234
17675.38 224
17676.64 241
17677.89 195
17679.15 223
17680.41 216
17681.66 210
17682.92 211
17684.18 206
17685.43 216
17686.69 208
17687.95 198
17689.20 198
17690.46 234
17691.71 228
17692.97 217
17694.23 213
17695.49 198
17696.74 207
17698.00 218
17699.26 212
17700.51 236
17701.77 193
17703.03 232
17704.28 222
17705.54 219
17706.80 211
17708.06 213
17709.31 227
17710.57 209
17711.83 213
17713.08 233
17714.34 218
17715.60 204
17716.86 226
17718.11 225
17719.37 220
17720.63 211
17721.89 218
17723.15 238
17724.40 220
17725.66 209
17726.92 214
17728.18 218
17729.43 236
17730.69 223
17731.95 227
17733.21 212
17734.47 222
17735.73 235
17736.98 225
17738.24 219
17739.50 217
17740.76 234
17742.02 235
17743.28 230
17744.53 204
17745.79 225
17747.05 234
17748.31 222
17749.57 218
17750.83 206
17752.09 225
17753.34 223
17754.60 225
17755.86 231
17757.12 228
17758.38 214
17759.64 223
17760.90 207
17762.16 208
17763.42 216
17764.68 200
17765.94 214
17767.19 215
17768.45 209
17769.71 221
17770.97 216
17772.23 213
17773.49 237
17774.75 214
17776.01 227
17777.27 218
17778.53 223
17779.79 208
17781.05 206
17782.31 207
17783.57 213
17784.83 208
17786.09 199
17787.35 217
17788.61 203
17789.87 211
17791.13 191
17792.39 213
17793.65 193
17794.91 211
17796.17 202
17797.43 224
17798.69 195
17799.95 203
17801.21 213
17802.47 187
17803.73 212
17805.00 191
17806.26 218
17807.52 200
17808.78 188
17810.04 217
17811.30 198
17812.56 185
17813.82 189
17815.08 203
17816.34 196
17817.60 196
17818.87 206
17820.13 173
17821.39 222
17822.65 199
17823.91 209
17825.17 205
17826.43 214
17827.69 213
17828.96 212
17830.22 224
17831.48 195
17832.74 212
17834.00 178
17835.26 181
17836.53 188
17837.79 206
17839.05 196
17840.31 197
17841.57 184
17842.84 188
17844.10 191
17845.36 190
17846.62 196
17847.88 176
17849.15 185
17850.41 196
17851.67 208
17852.93 199
17854.20 209
17855.46 213
17856.72 206
17857.98 211
17859.25 207
17860.51 190
17861.77 197
17863.03 194
17864.30 226
17865.56 215
17866.82 213
17868.09 190
17869.35 202
17870.61 204
17871.87 200
17873.14 204
17874.40 185
17875.66 196
17876.93 193
17878.19 213
17879.45 214
17880.72 202
17881.98 189
17883.24 204
17884.51 203
17885.77 196
17887.03 223
17888.30 204
17889.56 174
17890.83 181
17892.09 184
17893.35 204
17894.62 187
17895.88 194
17897.14 179
17898.41 214
17899.67 201
17900.94 179
17902.20 197
17903.46 187
17904.73 209
17905.99 207
17907.26 198
17908.52 194
17909.79 195
17911.05 192
17912.32 207
17913.58 209
17914.84 198
17916.11 211
17917.37 196
17918.64 209
17919.90 196
17921.17 203
17922.43 204
17923.70 193
17924.96 201
17926.23 186
17927.49 177
17928.76 195
17930.02 182
17931.29 191
17932.55 215
17933.82 191
17935.08 197
17936.35 188
17937.61 206
17938.88 195
17940.14 207
17941.41 197
17942.68 214
17943.94 194
17945.21 194
17946.47 194
17947.74 191
17949.00 182
17950.27 182
17951.54 190
17952.80 193
17954.07 190
17955.33 185
17956.60 188
17957.87 186
17959.13 201
17960.40 201
17961.66 195
17962.93 191
17964.20 184
17965.46 189
17966.73 198
17968.00 177
17969.26 181
17970.53 198
17971.80 190
17973.06 196
17974.33 186
17975.60 192
17976.86 185
17978.13 196
17979.40 190
17980.66 195
17981.93 164
17983.20 220
17984.46 188
17985.73 206
17987.00 201
17988.26 212
17989.53 213
17990.80 207
17992.07 209
17993.33 187
17994.60 195
17995.87 173
17997.14 201
17998.40 180
17999.67 189
18000.94 212
18002.21 203
18003.47 191
18004.74 176
18006.01 205
18007.28 212
18008.55 207
18009.81 178
18011.08 181
18012.35 175
18013.62 206
18014.89 189
18016.15 201
18017.42 195
18018.69 201
18019.96 186
18021.23 213
18022.49 187
18023.76 218
18025.03 175
18026.30 200
18027.57 189
18028.84 180
18030.11 203
18031.37 186
18032.64 202
18033.91 199
18035.18 210
18036.45 212
18037.72 245
18038.99 188
18040.26 211
18041.53 189
18042.79 200
18044.06 199
18045.33 193
18046.60 210
18047.87 191
18049.14 205
18050.41 205
18051.68 206
18052.95 196
18054.22 209
18055.49 207
18056.76 215
18058.03 200
18059.30 198
18060.57 199
18061.84 199
18063.11 193
18064.38 222
18065.65 197
18066.92 209
18068.19 199
18069.46 210
18070.73 204
18072.00 196
18073.27 188
18074.54 192
18075.81 213
18077.08 184
18078.35 199
18079.62 203
18080.89 210
18082.16 197
18083.43 193
18084.70 218
18085.97 196
18087.24 196
18088.51 207
18089.78 217
18091.05 198
18092.32 203
18093.59 199
18094.87 215
18096.14 202
18097.41 184
18098.68 205
18099.95 206
18101.22 206
18102.49 215
18103.76 187
18105.03 203
18106.31 208
18107.58 206
18108.85 198
18110.12 187
18111.39 211
18112.66 193
18113.93 239
18115.21 221
18116.48 208
18117.75 184
18119.02 218
18120.29 182
18121.56 194
18122.84 211
18124.11 219
18125.38 208
18126.65 187
18127.92 200
18129.20 217
18130.47 203
18131.74 195
18133.01 186
18134.29 179
18135.56 210
18136.83 204
18138.10 206
18139.38 183
18140.65 215
18141.92 218
18143.19 205
18144.47 185
18145.74 204
18147.01 207
18148.28 208
18149.56 229
18150.83 202
18152.10 196
18153.38 184
18154.65 224
18155.92 215
18157.19 215
18158.47 198
18159.74 224
18161.01 218
18162.29 213
18163.56 205
18164.83 192
18166.11 229
18167.38 221
18168.65 203
18169.93 190
18171.20 217
18172.48 210
18173.75 228
18175.02 213
18176.30 218
18177.57 216
18178.84 204
18180.12 203
18181.39 197
18182.67 222
18183.94 205
18185.21 195
18186.49 203
18187.76 197
18189.04 200
18190.31 219
18191.59 221
18192.86 217
18194.13 218
18195.41 205
18196.68 189
18197.96 194
18199.23 185
18200.51 206
18201.78 197
18203.06 186
18204.33 180
18205.61 181
18206.88 184
18208.16 190
18209.43 210
18210.71 210
18211.98 191
18213.26 185
18214.53 197
18215.81 195
18217.08 195
18218.36 203
18219.63 206
18220.91 199
18222.18 210
18223.46 191
18224.73 201
18226.01 201
18227.28 196
18228.56 200
18229.84 189
18231.11 203
18232.39 206
18233.66 203
18234.94 194
18236.21 196
18237.49 206
18238.77 199
18240.04 203
18241.32 192
18242.59 176
18243.87 196
18245.15 200
18246.42 202
18247.70 212
18248.98 195
18250.25 194
18251.53 202
18252.81 220
18254.08 196
18255.36 197
18256.63 197
18257.91 208
18259.19 198
18260.46 196
18261.74 208
18263.02 206
18264.30 205
18265.57 198
18266.85 222
18268.13 176
18269.40 194
18270.68 203
18271.96 206
18273.23 180
18274.51 188
18275.79 187
18277.07 187
18278.34 184
18279.62 215
18280.90 191
18282.18 203
18283.45 203
18284.73 207
18286.01 214
18287.29 190
18288.56 203
18289.84 203
18291.12 207
18292.40 209
18293.68 200
18294.95 187
18296.23 195
18297.51 191
18298.79 194
18300.07 201
18301.34 213
18302.62 198
18303.90 197
18305.18 205
18306.46 190
18307.74 195
18309.01 203
18310.29 196
18311.57 209
18312.85 222
18314.13 210
18315.41 193
18316.69 211
18317.96 206
18319.24 198
18320.52 203
18321.80 197
18323.08 220
18324.36 209
18325.64 210
18326.92 222
18328.20 214
18329.47 222
18330.75 214
18332.03 216
18333.31 202
18334.59 198
18335.87 210
18337.15 219
18338.43 233
18339.71 209
18340.99 194
18342.27 175
18343.55 195
18344.83 216
18346.11 210
18347.39 208
18348.67 205
18349.95 201
18351.23 197
18352.51 206
18353.79 210
18355.07 222
18356.35 195
18357.63 205
18358.91 175
18360.19 202
18361.47 205
18362.75 206
18364.03 196
18365.31 194
18366.59 210
18367.87 223
18369.15 197
18370.43 187
18371.71 179
18372.99 191
18374.27 196
18375.55 203
18376.83 224
18378.12 182
18379.40 195
18380.68 195
18381.96 203
18383.24 187
18384.52 202
18385.80 195
18387.08 203
18388.36 200
18389.65 187
18390.93 184
18392.21 200
18393.49 191
18394.77 196
18396.05 198
18397.33 186
18398.62 223
18399.90 211
18401.18 202
18402.46 199
18403.74 173
18405.02 184
18406.31 202
18407.59 196
18408.87 188
18410.15 195
18411.43 203
18412.72 198
18414.00 213
18415.28 181
18416.56 180
18417.84 209
18419.13 199
18420.41 169
18421.69 194
18422.97 202
18424.26 191
18425.54 206
18426.82 194
18428.10 180
18429.39 194
18430.67 200
18431.95 184
18433.23 210
18434.52 185
18435.80 189
18437.08 186
18438.37 196
18439.65 183
18440.93 190
18442.22 196
18443.50 205
18444.78 224
18446.06 216
18447.35 195
18448.63 195
18449.91 209
18451.20 190
18452.48 188
18453.76 181
18455.05 195
18456.33 207
18457.62 202
18458.90 188
18460.18 198
18461.47 217
18462.75 221
18464.03 187
18465.32 191
18466.60 196
18467.89 192
18469.17 194
18470.45 215
18471.74 202
18473.02 194
18474.31 196
18475.59 202
18476.88 192
18478.16 211
18479.44 206
18480.73 198
18482.01 196
18483.30 223
18484.58 192
18485.87 184
18487.15 218
18488.44 195
18489.72 208
18491.01 223
18492.29 214
18493.58 210
18494.86 195
18496.15 214
18497.43 223
18498.72 206
18500.00 193
18501.29 205
18502.57 214
18503.86 210
18505.14 221
18506.43 212
18507.71 223
18509.00 196
18510.28 214
18511.57 220
18512.85 216
18514.14 211
18515.42 203
18516.71 208
18518.00 209
18519.28 201
18520.57 220
18521.85 212
18523.14 209
18524.43 195
18525.71 197
18527.00 217
18528.28 214
18529.57 217
18530.86 208
18532.14 198
18533.43 206
18534.71 221
18536.00 212
18537.29 197
18538.57 194
18539.86 189
18541.15 215
18542.43 214
18543.72 218
18545.01 167
18546.29 205
18547.58 207
18548.87 221
18550.15 205
18551.44 204
18552.73 199
18554.01 208
18555.30 221
18556.59 210
18557.88 216
18559.16 213
18560.45 214
18561.74 178
18563.02 203
18564.31 200
18565.60 207
18566.89 198
18568.17 178
18569.46 200
18570.75 200
18572.04 222
18573.32 213
18574.61 197
18575.90 208
18577.19 211
18578.48 180
18579.76 192
18581.05 198
18582.34 226
18583.63 187
18584.92 203
18586.20 182
18587.49 190
18588.78 204
18590.07 202
18591.36 202
18592.64 209
18593.93 201
18595.22 225
18596.51 209
18597.80 200
18599.09 212
18600.38 198
18601.66 222
18602.95 187
18604.24 189
18605.53 199
18606.82 209
18608.11 202
18609.40 192
18610.69 219
18611.98 204
18613.26 197
18614.55 202
18615.84 198
18617.13 208
18618.42 213
18619.71 205
18621.00 199
18622.29 185
18623.58 211
18624.87 211
18626.16 196
18627.45 203
18628.74 207
18630.03 197
18631.32 206
18632.61 195
18633.89 219
18635.18 210
18636.47 193
18637.76 214
18639.05 187
18640.34 222
18641.63 200
18642.92 203
18644.21 212
18645.50 203
18646.79 174
18648.09 198
18649.38 203
18650.67 197
18651.96 180
18653.25 180
18654.54 204
18655.83 192
18657.12 195
18658.41 196
18659.70 209
18660.99 193
18662.28 200
18663.57 195
18664.86 193
18666.15 175
18667.44 207
18668.74 198
18670.03 200
18671.32 172
18672.61 188
18673.90 189
18675.19 166
18676.48 194
18677.77 191
18679.06 215
18680.36 170
18681.65 190
18682.94 199
18684.23 180
18685.52 151
18686.81 181
18688.11 210
18689.40 197
18690.69 202
18691.98 191
18693.27 207
18694.56 180
18695.86 206
18697.15 188
18698.44 176
18699.73 165
18701.02 190
18702.32 197
18703.61 177
18704.90 190
18706.19 183
18707.48 183
18708.78 208
18710.07 185
18711.36 193
18712.65 187
18713.95 173
18715.24 210
18716.53 180
18717.83 195
18719.12 179
18720.41 191
18721.70 179
18723.00 194
18724.29 198
18725.58 197
18726.87 175
18728.17 198
18729.46 172
18730.75 181
18732.05 200
18733.34 187
18734.63 210
18735.93 208
18737.22 202
18738.51 183
18739.81 194
18741.10 182
18742.39 164
18743.69 195
18744.98 186
18746.27 187
18747.57 176
18748.86 177
18750.16 179
18751.45 163
18752.74 183
18754.04 176
18755.33 187
18756.63 179
18757.92 157
18759.21 178
18760.51 176
18761.80 189
18763.10 186
18764.39 192
18765.69 175
18766.98 195
18768.27 176
18769.57 185
18770.86 174
18772.16 172
18773.45 172
18774.75 193
18776.04 195
18777.34 168
18778.63 171
18779.93 183
18781.22 174
18782.52 170
18783.81 165
18785.11 154
18786.40 165
18787.70 179
18788.99 172
18790.29 177
18791.58 185
18792.88 191
18794.17 185
18795.47 173
18796.76 164
18798.06 156
18799.35 185
18800.65 181
18801.94 167
18803.24 177
18804.54 180
18805.83 203
18807.13 185
18808.42 195
18809.72 186
18811.01 174
18812.31 177
18813.61 197
18814.90 176
18816.20 160
18817.49 162
18818.79 173
18820.09 176
18821.38 174
18822.68 163
18823.98 182
18825.27 179
18826.57 190
18827.87 178
18829.16 191
18830.46 194
18831.75 193
18833.05 189
18834.35 181
18835.64 183
18836.94 177
18838.24 179
18839.54 197
18840.83 187
18842.13 174
18843.43 176
18844.72 165
18846.02 169
18847.32 187
18848.61 163
18849.91 176
18851.21 173
18852.51 182
18853.80 153
18855.10 155
18856.40 169
18857.70 182
18858.99 186
18860.29 192
18861.59 183
18862.89 191
18864.18 176
18865.48 202
18866.78 175
18868.08 158
18869.38 159
18870.67 178
18871.97 169
18873.27 159
18874.57 166
18875.87 183
18877.16 210
18878.46 179
18879.76 182
18881.06 170
18882.36 172
18883.66 183
18884.95 169
18886.25 171
18887.55 176
18888.85 192
18890.15 161
18891.45 167
18892.75 154
18894.04 181
18895.34 150
18896.64 180
18897.94 189
18899.24 162
18900.54 164
18901.84 168
18903.14 184
18904.44 192
18905.74 184
18907.03 173
18908.33 182
18909.63 190
18910.93 162
18912.23 190
18913.53 173
18914.83 172
18916.13 168
18917.43 188
18918.73 182
18920.03 177
18921.33 159
18922.63 191
18923.93 176
18925.23 194
18926.53 155
18927.83 183
18929.13 176
18930.43 201
18931.73 162
18933.03 181
18934.33 180
18935.63 192
18936.93 195
18938.23 166
18939.53 155
18940.83 161
18942.13 183
18943.43 192
18944.73 192
18946.03 183
18947.33 204
18948.63 205
18949.93 189
18951.23 170
18952.53 175
18953.84 194
18955.14 174
18956.44 163
18957.74 168
18959.04 166
18960.34 197
18961.64 176
18962.94 187
18964.24 161
18965.54 177
18966.85 197
18968.15 182
18969.45 165
18970.75 179
18972.05 179
18973.35 159
18974.65 179
18975.96 172
18977.26 174
18978.56 186
18979.86 167
18981.16 173
18982.46 178
18983.77 170
18985.07 163
18986.37 174
18987.67 161
18988.97 175
18990.28 167
18991.58 169
18992.88 175
18994.18 162
18995.49 173
18996.79 162
18998.09 165
18999.39 186
19000.69 173
19002.00 171
19003.30 164
19004.60 187
19005.90 176
19007.21 169
19008.51 180
19009.81 174
19011.12 174
19012.42 156
19013.72 182
19015.02 178
19016.33 155
19017.63 175
19018.93 183
19020.24 185
19021.54 169
19022.84 167
19024.15 178
19025.45 185
19026.75 169
19028.06 188
19029.36 182
19030.66 175
19031.97 146
19033.27 186
19034.57 164
19035.88 159
19037.18 160
19038.48 170
19039.79 175
19041.09 183
19042.40 149
19043.70 162
19045.00 154
19046.31 167
19047.61 173
19048.92 182
19050.22 162
19051.52 156
19052.83 175
19054.13 163
19055.44 151
19056.74 178
19058.05 175
19059.35 178
19060.65 156
19061.96 173
19063.26 153
19064.57 184
19065.87 179
19067.18 177
19068.48 187
19069.79 186
19071.09 154
19072.40 172
19073.70 161
19075.01 174
19076.31 177
19077.62 194
19078.92 169
19080.23 164
19081.53 174
19082.84 180
19084.14 174
19085.45 178
19086.75 173
19088.06 162
19089.36 165
19090.67 182
19091.98 205
19093.28 183
19094.59 160
19095.89 164
19097.20 171
19098.50 171
19099.81 167
19101.12 185
19102.42 174
19103.73 175
19105.03 171
19106.34 169
19107.65 180
19108.95 156
19110.26 172
19111.56 193
19112.87 161
19114.18 172
19115.48 171
19116.79 195
19118.10 175
19119.40 167
19120.71 164
19122.02 172
19123.32 176
19124.63 170
19125.94 171
19127.24 185
19128.55 183
19129.86 169
19131.16 179
19132.47 175
19133.78 189
19135.08 173
19136.39 195
19137.70 181
19139.01 191
19140.31 185
19141.62 178
19142.93 174
19144.23 194
19145.54 178
19146.85 184
19148.16 163
19149.46 169
19150.77 189
19152.08 176
19153.39 179
19154.69 167
19156.00 179
19157.31 170
19158.62 176
19159.93 186
19161.23 186
19162.54 197
19163.85 181
19165.16 170
19166.47 189
19167.77 188
19169.08 185
19170.39 193
19171.70 175
19173.01 164
19174.32 183
19175.62 186
19176.93 160
19178.24 188
19179.55 196
19180.86 181
19182.17 164
19183.48 174
19184.78 177
19186.09 179
19187.40 171
19188.71 164
19190.02 192
19191.33 176
19192.64 189
19193.95 185
19195.26 181
19196.56 171
19197.87 155
19199.18 197
19200.49 176
19201.80 167
19203.11 181
19204.42 161
19205.73 164
19207.04 181
19208.35 187
19209.66 178
19210.97 172
19212.28 164
19213.59 183
19214.90 186
19216.21 178
19217.52 183
19218.83 193
19220.14 185
19221.45 167
19222.76 175
19224.07 168
19225.38 171
19226.69 179
19228.00 158
19229.31 145
19230.62 177
19231.93 193
19233.24 166
19234.55 181
19235.86 172
19237.17 194
19238.48 187
19239.79 180
19241.10 162
19242.41 158
19243.72 168
19245.03 160
19246.35 165
19247.66 160
19248.97 171
19250.28 180
19251.59 184
19252.90 169
19254.21 200
19255.52 169
19256.83 175
19258.14 180
19259.46 146
19260.77 158
19262.08 170
19263.39 153
19264.70 178
19266.01 167
19267.32 156
19268.64 179
19269.95 168
19271.26 177
19272.57 154
19273.88 164
19275.20 142
19276.51 164
19277.82 163
19279.13 161
19280.44 167
19281.75 181
19283.07 155
19284.38 162
19285.69 181
19287.00 171
19288.32 175
19289.63 178
19290.94 182
19292.25 175
19293.57 150
19294.88 168
19296.19 174
19297.50 162
19298.82 155
19300.13 166
19301.44 181
19302.75 186
19304.07 164
19305.38 154
19306.69 187
19308.01 173
19309.32 151
19310.63 164
19311.94 182
19313.26 183
19314.57 162
19315.88 157
19317.20 159
19318.51 168
19319.82 173
19321.14 188
19322.45 172
19323.76 160
19325.08 160
19326.39 160
19327.70 174
19329.02 180
19330.33 185
19331.65 188
19332.96 167
19334.27 169
19335.59 152
19336.90 149
19338.22 165
19339.53 168
19340.84 185
19342.16 164
19343.47 173
19344.79 169
19346.10 186
19347.41 177
19348.73 193
19350.04 158
19351.36 164
19352.67 148
19353.99 166
19355.30 171
19356.62 185
19357.93 180
19359.25 166
19360.56 174
19361.87 158
19363.19 159
19364.50 169
19365.82 166
19367.13 178
19368.45 169
19369.76 167
19371.08 164
19372.39 146
19373.71 158
19375.02 144
19376.34 173
19377.66 157
19378.97 141
19380.29 172
19381.60 144
19382.92 162
19384.23 156
19385.55 174
19386.86 150
19388.18 164
19389.50 154
19390.81 168
19392.13 149
19393.44 157
19394.76 152
19396.07 169
19397.39 168
19398.71 157
19400.02 194
19401.34 151
19402.65 162
19403.97 157
19405.29 161
19406.60 162
19407.92 163
19409.24 174
19410.55 148
19411.87 149
19413.19 168
19414.50 144
19415.82 176
19417.14 173
19418.45 146
19419.77 170
19421.09 147
19422.40 161
19423.72 142
19425.04 165
19426.35 168
19427.67 159
19428.99 140
19430.30 164
19431.62 188
19432.94 172
19434.26 157
19435.57 164
19436.89 164
19438.21 157
19439.53 188
19440.84 164
19442.16 174
19443.48 180
19444.80 185
19446.11 158
19447.43 160
19448.75 190
19450.07 164
19451.38 165
19452.70 166
19454.02 164
19455.34 184
19456.66 178
19457.97 142
19459.29 148
19460.61 165
19461.93 185
19463.25 150
19464.57 146
19465.88 154
19467.20 166
19468.52 182
19469.84 179
19471.16 169
19472.48 163
19473.79 167
19475.11 171
19476.43 170
19477.75 164
19479.07 159
19480.39 167
19481.71 184
19483.03 150
19484.34 171
19485.66 168
19486.98 162
19488.30 160
19489.62 160
19490.94 176
19492.26 151
19493.58 173
19494.90 149
19496.22 161
19497.54 153
19498.86 167
19500.18 142
19501.50 170
19502.81 148
19504.13 182
19505.45 156
19506.77 142
19508.09 163
19509.41 169
19510.73 150
19512.05 172
19513.37 150
19514.69 169
19516.01 171
19517.33 155
19518.65 165
19519.97 155
19521.29 173
19522.61 170
19523.93 168
19525.25 158
19526.57 160
19527.89 161
19529.22 178
19530.54 152
19531.86 154
19533.18 160
19534.50 150
19535.82 155
19537.14 148
19538.46 166
19539.78 156
19541.10 168
19542.42 145
19543.74 152
19545.06 141
19546.39 159
19547.71 168
19549.03 156
19550.35 158
19551.67 166
19552.99 164
19554.31 179
19555.63 154
19556.96 159
19558.28 171
19559.60 120
19560.92 160
19562.24 172
19563.56 167
19564.88 136
19566.21 165
19567.53 147
19568.85 182
19570.17 164
19571.49 169
19572.82 154
19574.14 157
19575.46 166
19576.78 144
19578.10 164
19579.43 156
19580.75 167
19582.07 163
19583.39 159
19584.72 138
19586.04 152
19587.36 144
19588.68 159
19590.01 154
19591.33 172
19592.65 166
19593.97 180
19595.30 165
19596.62 158
19597.94 152
19599.26 143
19600.59 176
19601.91 155
19603.23 165
19604.56 137
19605.88 159
19607.20 163
19608.53 154
19609.85 148
19611.17 150
19612.49 150
19613.82 159
19615.14 166
19616.47 153
19617.79 174
19619.11 171
19620.44 164
19621.76 160
19623.08 196
19624.41 157
19625.73 152
19627.05 167
19628.38 187
19629.70 138
19631.03 163
19632.35 155
19633.67 185
19635.00 176
19636.32 145
19637.65 161
19638.97 143
19640.29 148
19641.62 172
19642.94 175
19644.27 145
19645.59 161
19646.92 146
19648.24 167
19649.57 126
19650.89 158
19652.21 162
19653.54 168
19654.86 159
19656.19 168
19657.51 176
19658.84 166
19660.16 147
19661.49 140
19662.81 145
19664.14 155
19665.46 171
19666.79 133
19668.11 156
19669.44 136
19670.76 153
19672.09 175
19673.41 169
19674.74 163
19676.07 141
19677.39 173
19678.72 176
19680.04 164
19681.37 129
19682.69 159
19684.02 167
19685.34 190
19686.67 159
19688.00 167
19689.32 149
19690.65 182
19691.97 141
19693.30 163
19694.63 138
19695.95 161
19697.28 170
19698.60 161
19699.93 148
19701.26 163
19702.58 177
19703.91 161
19705.24 174
19706.56 151
19707.89 172
19709.22 139
19710.54 179
19711.87 167
19713.20 164
19714.52 159
19715.85 162
19717.18 176
19718.50 182
19719.83 171
19721.16 159
19722.48 172
19723.81 160
19725.14 174
19726.47 160
19727.79 170
19729.12 148
19730.45 158
19731.77 175
19733.10 158
19734.43 154
19735.76 141
19737.08 142
19738.41 156
19739.74 167
19741.07 158
19742.39 170
19743.72 148
19745.05 197
19746.38 157
19747.71 166
19749.03 178
19750.36 167
19751.69 151
19753.02 160
19754.35 165
19755.67 172
19757.00 159
19758.33 171
19759.66 171
19760.99 150
19762.31 148
19763.64 160
19764.97 158
19766.30 154
19767.63 168
19768.96 156
19770.29 171
19771.61 174
19772.94 155
19774.27 144
19775.60 152
19776.93 162
19778.26 158
19779.59 155
19780.92 177
19782.25 165
19783.57 153
19784.90 151
19786.23 131
19787.56 153
19788.89 142
19790.22 180
19791.55 142
19792.88 159
19794.21 143
19795.54 149
19796.87 156
19798.20 155
19799.53 169
19800.86 164
19802.19 182
19803.52 143
19804.85 165
19806.18 144
19807.50 171
19808.83 159
19810.16 158
19811.49 151
19812.82 162
19814.15 166
19815.49 164
19816.82 160
19818.15 159
19819.48 157
19820.81 174
19822.14 152
19823.47 142
19824.80 159
19826.13 154
19827.46 144
19828.79 137
19830.12 168
19831.45 168
19832.78 165
19834.11 152
19835.44 196
19836.77 137
19838.10 168
19839.44 156
19840.77 166
19842.10 165
19843.43 153
19844.76 173
19846.09 145
19847.42 171
19848.75 148
19850.08 170
19851.42 162
19852.75 160
19854.08 146
19855.41 159
19856.74 163
19858.07 170
19859.40 158
19860.74 155
19862.07 163
19863.40 167
19864.73 175
19866.06 152
19867.40 166
19868.73 135
19870.06 161
19871.39 169
19872.72 158
19874.06 150
19875.39 158
19876.72 156
19878.05 160
19879.38 140
19880.72 192
19882.05 170
19883.38 158
19884.71 170
19886.05 158
19887.38 162
19888.71 148
19890.04 150
19891.38 145
19892.71 158
19894.04 164
19895.38 159
19896.71 149
19898.04 166
19899.37 155
19900.71 185
19902.04 162
19903.37 166
19904.71 157
19906.04 148
19907.37 155
19908.71 159
19910.04 153
19911.37 154
19912.71 161
19914.04 157
19915.37 175
19916.71 148
19918.04 151
19919.37 137
19920.71 172
19922.04 173
19923.37 162
19924.71 161
19926.04 151
19927.38 167
19928.71 146
19930.04 143
19931.38 142
19932.71 172
19934.05 147
19935.38 180
19936.71 161
19938.05 162
19939.38 156
19940.72 153
19942.05 160
19943.39 160
19944.72 169
19946.06 151
19947.39 169
19948.72 153
19950.06 165
19951.39 151
19952.73 169
19954.06 177
19955.40 174
19956.73 145
19958.07 171
19959.40 156
19960.74 155
19962.07 158
19963.41 175
19964.74 191
19966.08 170
19967.41 182
19968.75 160
19970.08 160
19971.42 162
19972.76 169
19974.09 168
19975.43 177
19976.76 162
19978.10 169
19979.43 148
19980.77 165
19982.10 172
19983.44 172
19984.78 187
19986.11 168
19987.45 173
19988.78 164
19990.12 185
19991.46 175
19992.79 161
19994.13 147
19995.46 170
19996.80 147
19998.14 186
19999.47 153
20000.81 183
20002.15 147
20003.48 170
20004.82 170
20006.16 173
20007.49 156
20008.83 162
20010.17 172
20011.50 167
20012.84 162
20014.18 163
20015.51 169
20016.85 152
20018.19 177
20019.52 168
20020.86 174
20022.20 175
20023.53 170
20024.87 158
20026.21 160
20027.55 179
20028.88 174
20030.22 159
20031.56 164
20032.90 163
20034.23 155
20035.57 165
20036.91 159
20038.25 187
20039.58 154
20040.92 168
20042.26 182
20043.60 170
20044.93 163
20046.27 164
20047.61 180
20048.95 173
20050.29 164
20051.62 174
20052.96 170
20054.30 153
20055.64 186
20056.98 149
20058.32 186
20059.65 157
20060.99 165
20062.33 161
20063.67 182
20065.01 156
20066.35 150
20067.68 177
20069.02 156
20070.36 154
20071.70 163
20073.04 167
20074.38 160
20075.72 175
20077.06 165
20078.40 199
20079.73 175
20081.07 170
20082.41 174
20083.75 183
20085.09 145
20086.43 196
20087.77 163
20089.11 184
20090.45 163
20091.79 174
20093.13 168
20094.47 159
20095.81 174
20097.15 184
20098.48 192
20099.82 163
20101.16 185
20102.50 160
20103.84 187
20105.18 157
20106.52 167
20107.86 177
20109.20 170
20110.54 162
20111.88 148
20113.22 191
20114.56 175
20115.90 183
20117.24 178
20118.58 175
20119.93 161
20121.27 166
20122.61 181
20123.95 172
20125.29 176
20126.63 157
20127.97 161
20129.31 167
20130.65 139
20131.99 147
20133.33 175
20134.67 165
20136.01 194
20137.35 175
20138.69 188
