# Supplementary material for: MALDI-TOF MS typing enables the classification of brewing yeasts of the genus Saccharomyces to major beer styles
Source: PLoS One. 2017 Aug 9;12(8):e0181694. doi: 10.1371/journal.pone.0181694 (PMC5549903; doi:10.1371/journal.pone.0181694)
Supplement: S7 File — The directory includes 90 raw files and was zipped to “.zip”; the folder has three strains with 30 spectra per strain; S1 Text explains the raw files with an example and Table 1 represents the yeast strains used within the experiment. (ZIP) [file pone.0181694.s010.zip › 19-21/30278-69-Lag-Lag-Lag-YPG-18h-E-E_2016-09-20_1_0_B3_1.dat]

1999.90 591
2000.32 530
2000.75 547
2001.17 607
2001.59 590
2002.01 549
2002.43 540
2002.86 537
2003.28 539
2003.70 546
2004.12 604
2004.54 558
2004.97 572
2005.39 574
2005.81 569
2006.23 546
2006.66 545
2007.08 523
2007.50 561
2007.92 551
2008.35 549
2008.77 570
2009.19 586
2009.61 627
2010.04 545
2010.46 535
2010.88 559
2011.31 529
2011.73 492
2012.15 531
2012.57 481
2013.00 480
2013.42 503
2013.84 530
2014.27 540
2014.69 539
2015.11 455
2015.54 516
2015.96 544
2016.38 542
2016.81 501
2017.23 550
2017.65 554
2018.08 565
2018.50 565
2018.93 538
2019.35 532
2019.77 561
2020.20 565
2020.62 582
2021.04 565
2021.47 592
2021.89 585
2022.32 552
2022.74 556
2023.17 533
2023.59 484
2024.01 515
2024.44 549
2024.86 528
2025.29 520
2025.71 520
2026.14 567
2026.56 597
2026.98 492
2027.41 490
2027.83 520
2028.26 502
2028.68 470
2029.11 490
2029.53 505
2029.96 497
2030.38 533
2030.81 518
2031.23 551
2031.66 505
2032.08 504
2032.51 493
2032.93 485
2033.36 526
2033.78 526
2034.21 555
2034.63 494
2035.06 487
2035.49 492
2035.91 532
2036.34 495
2036.76 530
2037.19 547
2037.61 535
2038.04 523
2038.47 523
2038.89 496
2039.32 512
2039.74 563
2040.17 573
2040.59 548
2041.02 555
2041.45 587
2041.87 545
2042.30 517
2042.73 492
2043.15 518
2043.58 554
2044.00 541
2044.43 524
2044.86 557
2045.28 569
2045.71 546
2046.14 566
2046.56 555
2046.99 591
2047.42 555
2047.84 552
2048.27 635
2048.70 635
2049.12 567
2049.55 537
2049.98 529
2050.40 517
2050.83 515
2051.26 522
2051.69 499
2052.11 480
2052.54 516
2052.97 572
2053.40 502
2053.82 494
2054.25 512
2054.68 548
2055.10 504
2055.53 509
2055.96 555
2056.39 566
2056.82 570
2057.24 573
2057.67 590
2058.10 623
2058.53 585
2058.95 580
2059.38 576
2059.81 575
2060.24 558
2060.67 567
2061.09 570
2061.52 477
2061.95 499
2062.38 583
2062.81 601
2063.24 647
2063.66 661
2064.09 593
2064.52 631
2064.95 686
2065.38 679
2065.81 590
2066.24 655
2066.66 598
2067.09 601
2067.52 640
2067.95 572
2068.38 521
2068.81 533
2069.24 542
2069.67 562
2070.10 543
2070.52 540
2070.95 592
2071.38 558
2071.81 516
2072.24 525
2072.67 535
2073.10 552
2073.53 496
2073.96 541
2074.39 580
2074.82 562
2075.25 540
2075.68 538
2076.11 580
2076.54 597
2076.97 589
2077.40 538
2077.83 556
2078.26 559
2078.69 550
2079.12 637
2079.55 572
2079.98 535
2080.41 573
2080.84 595
2081.27 573
2081.70 583
2082.13 551
2082.56 532
2082.99 589
2083.42 537
2083.85 554
2084.28 579
2084.71 553
2085.14 558
2085.57 510
2086.00 565
2086.43 559
2086.86 523
2087.29 503
2087.73 515
2088.16 488
2088.59 501
2089.02 506
2089.45 535
2089.88 492
2090.31 505
2090.74 521
2091.17 517
2091.61 544
2092.04 577
2092.47 540
2092.90 478
2093.33 508
2093.76 485
2094.19 479
2094.63 521
2095.06 569
2095.49 512
2095.92 533
2096.35 539
2096.78 533
2097.22 539
2097.65 501
2098.08 524
2098.51 483
2098.94 494
2099.38 530
2099.81 532
2100.24 505
2100.67 460
2101.11 492
2101.54 513
2101.97 527
2102.40 489
2102.83 484
2103.27 517
2103.70 534
2104.13 529
2104.56 512
2105.00 510
2105.43 527
2105.86 505
2106.30 550
2106.73 559
2107.16 540
2107.59 599
2108.03 552
2108.46 581
2108.89 545
2109.33 537
2109.76 536
2110.19 502
2110.63 519
2111.06 548
2111.49 526
2111.93 565
2112.36 524
2112.79 497
2113.23 541
2113.66 529
2114.09 496
2114.53 530
2114.96 485
2115.40 477
2115.83 507
2116.26 495
2116.70 510
2117.13 514
2117.56 508
2118.00 505
2118.43 490
2118.87 501
2119.30 523
2119.73 484
2120.17 470
2120.60 499
2121.04 531
2121.47 546
2121.91 531
2122.34 520
2122.78 519
2123.21 537
2123.64 527
2124.08 510
2124.51 511
2124.95 557
2125.38 506
2125.82 506
2126.25 539
2126.69 511
2127.12 539
2127.56 543
2127.99 544
2128.43 580
2128.86 603
2129.30 591
2129.73 615
2130.17 572
2130.60 554
2131.04 594
2131.47 594
2131.91 579
2132.35 567
2132.78 529
2133.22 510
2133.65 525
2134.09 520
2134.52 622
2134.96 580
2135.40 529
2135.83 535
2136.27 525
2136.70 517
2137.14 532
2137.57 546
2138.01 523
2138.45 540
2138.88 535
2139.32 531
2139.76 507
2140.19 506
2140.63 505
2141.06 509
2141.50 485
2141.94 477
2142.37 523
2142.81 552
2143.25 519
2143.68 512
2144.12 481
2144.56 491
2144.99 515
2145.43 576
2145.87 527
2146.30 512
2146.74 556
2147.18 569
2147.62 633
2148.05 602
2148.49 545
2148.93 622
2149.36 669
2149.80 587
2150.24 591
2150.68 670
2151.11 679
2151.55 608
2151.99 584
2152.43 614
2152.86 598
2153.30 601
2153.74 542
2154.18 604
2154.61 632
2155.05 633
2155.49 603
2155.93 552
2156.37 535
2156.80 544
2157.24 573
2157.68 554
2158.12 580
2158.56 570
2158.99 583
2159.43 567
2159.87 605
2160.31 501
2160.75 525
2161.19 547
2161.62 540
2162.06 566
2162.50 574
2162.94 548
2163.38 573
2163.82 637
2164.26 664
2164.69 624
2165.13 591
2165.57 531
2166.01 586
2166.45 599
2166.89 604
2167.33 629
2167.77 602
2168.21 636
2168.65 587
2169.08 588
2169.52 610
2169.96 637
2170.40 589
2170.84 623
2171.28 639
2171.72 647
2172.16 592
2172.60 603
2173.04 599
2173.48 633
2173.92 629
2174.36 573
2174.80 590
2175.24 657
2175.68 669
2176.12 628
2176.56 648
2177.00 635
2177.44 594
2177.88 621
2178.32 661
2178.76 649
2179.20 593
2179.64 614
2180.08 583
2180.52 576
2180.96 557
2181.40 607
2181.84 569
2182.28 550
2182.72 575
2183.16 620
2183.60 607
2184.04 552
2184.48 579
2184.93 579
2185.37 613
2185.81 635
2186.25 602
2186.69 566
2187.13 565
2187.57 547
2188.01 588
2188.45 648
2188.89 613
2189.34 565
2189.78 548
2190.22 563
2190.66 574
2191.10 606
2191.54 664
2191.98 624
2192.43 598
2192.87 566
2193.31 578
2193.75 633
2194.19 653
2194.63 655
2195.08 669
2195.52 656
2195.96 643
2196.40 651
2196.84 619
2197.29 606
2197.73 588
2198.17 611
2198.61 636
2199.06 587
2199.50 618
2199.94 594
2200.38 606
2200.82 593
2201.27 613
2201.71 608
2202.15 578
2202.59 614
2203.04 693
2203.48 615
2203.92 570
2204.37 596
2204.81 610
2205.25 638
2205.69 621
2206.14 559
2206.58 620
2207.02 640
2207.47 619
2207.91 625
2208.35 621
2208.80 634
2209.24 647
2209.68 661
2210.13 636
2210.57 611
2211.01 640
2211.46 672
2211.90 630
2212.34 636
2212.79 681
2213.23 654
2213.67 696
2214.12 636
2214.56 607
2215.01 602
2215.45 646
2215.89 642
2216.34 666
2216.78 636
2217.23 638
2217.67 590
2218.11 573
2218.56 606
2219.00 594
2219.45 593
2219.89 584
2220.34 566
2220.78 664
2221.22 669
2221.67 610
2222.11 607
2222.56 652
2223.00 700
2223.45 690
2223.89 669
2224.34 644
2224.78 665
2225.23 673
2225.67 680
2226.12 718
2226.56 663
2227.01 723
2227.45 706
2227.90 677
2228.34 662
2228.79 743
2229.23 745
2229.68 742
2230.12 708
2230.57 718
2231.01 721
2231.46 753
2231.90 722
2232.35 683
2232.80 715
2233.24 726
2233.69 691
2234.13 722
2234.58 702
2235.02 663
2235.47 643
2235.92 635
2236.36 682
2236.81 615
2237.25 640
2237.70 617
2238.15 616
2238.59 585
2239.04 582
2239.49 622
2239.93 629
2240.38 636
2240.82 610
2241.27 619
2241.72 583
2242.16 573
2242.61 602
2243.06 609
2243.50 556
2243.95 546
2244.40 559
2244.84 620
2245.29 574
2245.74 579
2246.19 577
2246.63 626
2247.08 595
2247.53 599
2247.97 540
2248.42 567
2248.87 567
2249.32 596
2249.76 622
2250.21 614
2250.66 563
2251.10 572
2251.55 638
2252.00 635
2252.45 612
2252.89 614
2253.34 622
2253.79 615
2254.24 616
2254.69 588
2255.13 609
2255.58 663
2256.03 634
2256.48 627
2256.93 610
2257.37 595
2257.82 564
2258.27 564
2258.72 563
2259.17 591
2259.61 600
2260.06 644
2260.51 634
2260.96 660
2261.41 650
2261.86 657
2262.31 713
2262.75 695
2263.20 683
2263.65 703
2264.10 700
2264.55 729
2265.00 709
2265.45 715
2265.90 700
2266.34 661
2266.79 682
2267.24 694
2267.69 729
2268.14 684
2268.59 734
2269.04 729
2269.49 637
2269.94 723
2270.39 720
2270.84 783
2271.29 731
2271.74 762
2272.18 738
2272.63 768
2273.08 739
2273.53 737
2273.98 759
2274.43 770
2274.88 785
2275.33 821
2275.78 896
2276.23 878
2276.68 885
2277.13 865
2277.58 901
2278.03 950
2278.48 819
2278.93 827
2279.38 779
2279.83 767
2280.28 683
2280.73 684
2281.19 674
2281.64 655
2282.09 633
2282.54 605
2282.99 641
2283.44 667
2283.89 673
2284.34 638
2284.79 606
2285.24 640
2285.69 638
2286.14 651
2286.59 648
2287.04 677
2287.50 687
2287.95 695
2288.40 726
2288.85 797
2289.30 844
2289.75 867
2290.20 919
2290.65 924
2291.11 951
2291.56 862
2292.01 911
2292.46 920
2292.91 871
2293.36 862
2293.82 838
2294.27 858
2294.72 851
2295.17 806
2295.62 765
2296.07 813
2296.53 731
2296.98 757
2297.43 747
2297.88 700
2298.33 679
2298.79 636
2299.24 639
2299.69 688
2300.14 659
2300.60 665
2301.05 639
2301.50 633
2301.95 611
2302.41 670
2302.86 687
2303.31 603
2303.76 602
2304.22 606
2304.67 606
2305.12 572
2305.57 600
2306.03 602
2306.48 640
2306.93 605
2307.39 657
2307.84 678
2308.29 667
2308.75 706
2309.20 731
2309.65 748
2310.11 721
2310.56 761
2311.01 723
2311.47 779
2311.92 767
2312.37 719
2312.83 728
2313.28 681
2313.73 718
2314.19 683
2314.64 695
2315.09 692
2315.55 692
2316.00 709
2316.46 738
2316.91 706
2317.36 703
2317.82 665
2318.27 709
2318.73 713
2319.18 729
2319.63 719
2320.09 752
2320.54 703
2321.00 773
2321.45 731
2321.91 701
2322.36 702
2322.82 758
2323.27 762
2323.72 791
2324.18 778
2324.63 758
2325.09 827
2325.54 812
2326.00 822
2326.45 778
2326.91 756
2327.36 787
2327.82 772
2328.27 714
2328.73 723
2329.18 697
2329.64 670
2330.09 673
2330.55 702
2331.00 704
2331.46 679
2331.92 671
2332.37 668
2332.83 691
2333.28 655
2333.74 641
2334.19 607
2334.65 613
2335.10 621
2335.56 597
2336.02 607
2336.47 654
2336.93 669
2337.38 701
2337.84 668
2338.30 637
2338.75 640
2339.21 664
2339.66 663
2340.12 684
2340.58 670
2341.03 659
2341.49 686
2341.95 663
2342.40 640
2342.86 679
2343.32 696
2343.77 660
2344.23 718
2344.68 697
2345.14 707
2345.60 679
2346.06 693
2346.51 638
2346.97 738
2347.43 715
2347.88 711
2348.34 703
2348.80 669
2349.25 710
2349.71 657
2350.17 684
2350.63 667
2351.08 667
2351.54 655
2352.00 707
2352.46 652
2352.91 607
2353.37 581
2353.83 584
2354.29 554
2354.74 592
2355.20 588
2355.66 571
2356.12 596
2356.57 634
2357.03 624
2357.49 612
2357.95 623
2358.41 650
2358.86 694
2359.32 684
2359.78 709
2360.24 771
2360.70 702
2361.15 688
2361.61 687
2362.07 742
2362.53 720
2362.99 692
2363.45 673
2363.91 652
2364.36 647
2364.82 708
2365.28 740
2365.74 683
2366.20 694
2366.66 684
2367.12 703
2367.57 718
2368.03 729
2368.49 679
2368.95 693
2369.41 681
2369.87 694
2370.33 693
2370.79 700
2371.25 640
2371.71 664
2372.17 701
2372.63 652
2373.09 624
2373.54 624
2374.00 653
2374.46 627
2374.92 648
2375.38 633
2375.84 638
2376.30 681
2376.76 653
2377.22 623
2377.68 665
2378.14 677
2378.60 692
2379.06 660
2379.52 673
2379.98 650
2380.44 706
2380.90 677
2381.36 677
2381.82 650
2382.28 667
2382.74 643
2383.20 635
2383.66 638
2384.12 663
2384.59 640
2385.05 664
2385.51 669
2385.97 619
2386.43 638
2386.89 635
2387.35 624
2387.81 657
2388.27 632
2388.73 632
2389.19 642
2389.65 688
2390.12 669
2390.58 659
2391.04 680
2391.50 703
2391.96 684
2392.42 673
2392.88 627
2393.34 614
2393.81 620
2394.27 655
2394.73 695
2395.19 650
2395.65 672
2396.11 618
2396.57 645
2397.04 641
2397.50 662
2397.96 663
2398.42 651
2398.88 684
2399.35 681
2399.81 679
2400.27 641
2400.73 669
2401.19 660
2401.66 631
2402.12 690
2402.58 673
2403.04 680
2403.51 632
2403.97 625
2404.43 593
2404.89 622
2405.36 680
2405.82 650
2406.28 635
2406.74 653
2407.21 648
2407.67 669
2408.13 640
2408.59 646
2409.06 663
2409.52 635
2409.98 653
2410.45 600
2410.91 600
2411.37 629
2411.84 678
2412.30 690
2412.76 682
2413.23 667
2413.69 635
2414.15 602
2414.62 591
2415.08 648
2415.54 694
2416.01 665
2416.47 715
2416.93 659
2417.40 694
2417.86 722
2418.32 726
2418.79 760
2419.25 767
2419.72 754
2420.18 761
2420.64 738
2421.11 737
2421.57 777
2422.04 771
2422.50 756
2422.96 723
2423.43 700
2423.89 673
2424.36 689
2424.82 691
2425.29 712
2425.75 749
2426.22 731
2426.68 720
2427.15 656
2427.61 624
2428.07 638
2428.54 653
2429.00 660
2429.47 608
2429.93 632
2430.40 650
2430.86 666
2431.33 641
2431.79 666
2432.26 656
2432.72 651
2433.19 655
2433.65 663
2434.12 671
2434.59 654
2435.05 645
2435.52 704
2435.98 730
2436.45 698
2436.91 734
2437.38 711
2437.84 712
2438.31 717
2438.78 720
2439.24 695
2439.71 780
2440.17 792
2440.64 770
2441.10 745
2441.57 752
2442.04 726
2442.50 748
2442.97 698
2443.44 690
2443.90 706
2444.37 688
2444.83 699
2445.30 690
2445.77 665
2446.23 682
2446.70 676
2447.17 641
2447.63 606
2448.10 583
2448.57 616
2449.03 602
2449.50 602
2449.97 614
2450.43 603
2450.90 638
2451.37 692
2451.83 649
2452.30 658
2452.77 636
2453.24 629
2453.70 633
2454.17 630
2454.64 656
2455.10 630
2455.57 599
2456.04 644
2456.51 628
2456.97 621
2457.44 627
2457.91 660
2458.38 636
2458.84 571
2459.31 573
2459.78 626
2460.25 588
2460.72 619
2461.18 595
2461.65 617
2462.12 649
2462.59 637
2463.06 595
2463.52 626
2463.99 654
2464.46 634
2464.93 606
2465.40 663
2465.86 684
2466.33 640
2466.80 612
2467.27 652
2467.74 664
2468.21 652
2468.68 658
2469.14 670
2469.61 684
2470.08 639
2470.55 645
2471.02 627
2471.49 618
2471.96 675
2472.43 715
2472.90 637
2473.36 654
2473.83 638
2474.30 651
2474.77 642
2475.24 598
2475.71 606
2476.18 638
2476.65 638
2477.12 654
2477.59 651
2478.06 600
2478.53 663
2479.00 646
2479.47 673
2479.94 651
2480.41 643
2480.87 648
2481.34 660
2481.81 643
2482.28 586
2482.75 561
2483.22 657
2483.69 660
2484.16 651
2484.63 621
2485.10 671
2485.57 704
2486.05 729
2486.52 738
2486.99 683
2487.46 705
2487.93 703
2488.40 714
2488.87 733
2489.34 738
2489.81 696
2490.28 736
2490.75 682
2491.22 610
2491.69 643
2492.16 669
2492.63 700
2493.10 645
2493.58 685
2494.05 739
2494.52 746
2494.99 727
2495.46 669
2495.93 679
2496.40 687
2496.87 706
2497.34 739
2497.82 680
2498.29 651
2498.76 619
2499.23 628
2499.70 619
2500.17 635
2500.64 652
2501.12 652
2501.59 611
2502.06 618
2502.53 624
2503.00 678
2503.48 647
2503.95 609
2504.42 562
2504.89 617
2505.36 618
2505.84 621
2506.31 625
2506.78 632
2507.25 644
2507.72 689
2508.20 691
2508.67 707
2509.14 771
2509.61 770
2510.09 811
2510.56 832
2511.03 879
2511.50 845
2511.98 824
2512.45 855
2512.92 830
2513.40 885
2513.87 887
2514.34 847
2514.81 834
2515.29 814
2515.76 770
2516.23 769
2516.71 714
2517.18 708
2517.65 756
2518.13 706
2518.60 753
2519.07 679
2519.55 718
2520.02 712
2520.49 711
2520.97 673
2521.44 667
2521.91 665
2522.39 675
2522.86 700
2523.34 693
2523.81 689
2524.28 687
2524.76 670
2525.23 706
2525.70 760
2526.18 721
2526.65 699
2527.13 720
2527.60 690
2528.08 695
2528.55 711
2529.02 704
2529.50 688
2529.97 704
2530.45 708
2530.92 723
2531.40 679
2531.87 744
2532.34 721
2532.82 777
2533.29 756
2533.77 728
2534.24 767
2534.72 750
2535.19 744
2535.67 685
2536.14 745
2536.62 751
2537.09 683
2537.57 696
2538.04 695
2538.52 696
2538.99 746
2539.47 744
2539.94 729
2540.42 682
2540.90 718
2541.37 761
2541.85 695
2542.32 632
2542.80 674
2543.27 704
2543.75 728
2544.22 683
2544.70 717
2545.18 808
2545.65 800
2546.13 827
2546.60 818
2547.08 802
2547.56 830
2548.03 811
2548.51 814
2548.98 873
2549.46 914
2549.94 883
2550.41 899
2550.89 940
2551.37 908
2551.84 852
2552.32 883
2552.80 827
2553.27 855
2553.75 876
2554.23 807
2554.70 825
2555.18 891
2555.66 893
2556.13 807
2556.61 798
2557.09 789
2557.56 790
2558.04 782
2558.52 728
2558.99 755
2559.47 743
2559.95 704
2560.43 698
2560.90 717
2561.38 657
2561.86 640
2562.33 689
2562.81 674
2563.29 664
2563.77 624
2564.25 698
2564.72 676
2565.20 649
2565.68 648
2566.16 664
2566.63 614
2567.11 661
2567.59 632
2568.07 658
2568.55 657
2569.02 596
2569.50 654
2569.98 660
2570.46 619
2570.94 627
2571.41 589
2571.89 649
2572.37 679
2572.85 678
2573.33 701
2573.81 697
2574.28 705
2574.76 679
2575.24 672
2575.72 690
2576.20 653
2576.68 662
2577.16 759
2577.64 730
2578.11 691
2578.59 731
2579.07 715
2579.55 730
2580.03 708
2580.51 701
2580.99 701
2581.47 705
2581.95 696
2582.43 717
2582.91 718
2583.39 691
2583.86 690
2584.34 657
2584.82 667
2585.30 713
2585.78 689
2586.26 671
2586.74 678
2587.22 665
2587.70 641
2588.18 669
2588.66 691
2589.14 679
2589.62 645
2590.10 671
2590.58 662
2591.06 650
2591.54 672
2592.02 671
2592.50 682
2592.98 688
2593.46 658
2593.94 703
2594.42 645
2594.90 709
2595.38 744
2595.86 732
2596.35 709
2596.83 618
2597.31 694
2597.79 650
2598.27 693
2598.75 688
2599.23 637
2599.71 668
2600.19 664
2600.67 641
2601.15 693
2601.63 658
2602.12 632
2602.60 661
2603.08 668
2603.56 652
2604.04 643
2604.52 660
2605.00 697
2605.48 674
2605.97 670
2606.45 653
2606.93 648
2607.41 676
2607.89 698
2608.37 683
2608.86 652
2609.34 690
2609.82 673
2610.30 702
2610.78 709
2611.26 653
2611.75 674
2612.23 691
2612.71 711
2613.19 662
2613.68 642
2614.16 638
2614.64 650
2615.12 705
2615.60 719
2616.09 673
2616.57 702
2617.05 664
2617.53 680
2618.02 653
2618.50 655
2618.98 670
2619.46 697
2619.95 636
2620.43 655
2620.91 685
2621.40 682
2621.88 661
2622.36 690
2622.85 683
2623.33 634
2623.81 675
2624.29 640
2624.78 702
2625.26 725
2625.74 688
2626.23 675
2626.71 657
2627.19 649
2627.68 673
2628.16 685
2628.64 682
2629.13 711
2629.61 671
2630.10 701
2630.58 699
2631.06 676
2631.55 685
2632.03 663
2632.51 674
2633.00 720
2633.48 747
2633.97 731
2634.45 694
2634.94 673
2635.42 716
2635.90 687
2636.39 664
2636.87 633
2637.36 692
2637.84 708
2638.33 657
2638.81 702
2639.29 720
2639.78 707
2640.26 685
2640.75 700
2641.23 708
2641.72 660
2642.20 666
2642.69 727
2643.17 646
2643.66 652
2644.14 666
2644.63 678
2645.11 698
2645.60 741
2646.08 731
2646.57 706
2647.05 705
2647.54 699
2648.02 693
2648.51 706
2648.99 666
2649.48 683
2649.97 724
2650.45 726
2650.94 667
2651.42 714
2651.91 706
2652.39 701
2652.88 708
2653.37 723
2653.85 721
2654.34 685
2654.82 761
2655.31 773
2655.80 756
2656.28 771
2656.77 728
2657.25 760
2657.74 771
2658.23 787
2658.71 755
2659.20 726
2659.69 697
2660.17 702
2660.66 716
2661.14 687
2661.63 661
2662.12 734
2662.60 711
2663.09 678
2663.58 696
2664.06 738
2664.55 734
2665.04 702
2665.53 785
2666.01 739
2666.50 793
2666.99 800
2667.47 792
2667.96 785
2668.45 763
2668.94 737
2669.42 790
2669.91 785
2670.40 805
2670.88 826
2671.37 845
2671.86 819
2672.35 858
2672.83 971
2673.32 934
2673.81 999
2674.30 1025
2674.79 998
2675.27 1007
2675.76 927
2676.25 932
2676.74 952
2677.23 963
2677.71 911
2678.20 830
2678.69 791
2679.18 802
2679.67 771
2680.15 816
2680.64 835
2681.13 828
2681.62 842
2682.11 786
2682.60 790
2683.08 840
2683.57 801
2684.06 782
2684.55 754
2685.04 706
2685.53 718
2686.02 742
2686.51 743
2686.99 768
2687.48 739
2687.97 658
2688.46 700
2688.95 729
2689.44 708
2689.93 719
2690.42 706
2690.91 748
2691.40 710
2691.89 707
2692.38 765
2692.87 777
2693.35 772
2693.84 731
2694.33 750
2694.82 768
2695.31 759
2695.80 757
2696.29 800
2696.78 785
2697.27 759
2697.76 777
2698.25 771
2698.74 758
2699.23 746
2699.72 772
2700.21 790
2700.70 750
2701.19 743
2701.68 777
2702.17 781
2702.66 809
2703.15 772
2703.64 719
2704.13 747
2704.62 821
2705.12 756
2705.61 722
2706.10 713
2706.59 711
2707.08 666
2707.57 704
2708.06 683
2708.55 662
2709.04 729
2709.53 691
2710.02 692
2710.51 701
2711.01 693
2711.50 680
2711.99 696
2712.48 731
2712.97 727
2713.46 751
2713.95 727
2714.44 687
2714.94 709
2715.43 709
2715.92 694
2716.41 702
2716.90 748
2717.39 711
2717.89 702
2718.38 703
2718.87 731
2719.36 704
2719.85 708
2720.34 707
2720.84 734
2721.33 761
2721.82 753
2722.31 752
2722.80 784
2723.30 780
2723.79 752
2724.28 750
2724.77 775
2725.27 666
2725.76 717
2726.25 722
2726.74 659
2727.24 706
2727.73 684
2728.22 666
2728.71 711
2729.21 737
2729.70 750
2730.19 701
2730.69 642
2731.18 682
2731.67 674
2732.16 701
2732.66 684
2733.15 734
2733.64 773
2734.14 774
2734.63 735
2735.12 774
2735.62 776
2736.11 809
2736.60 802
2737.10 749
2737.59 739
2738.08 733
2738.58 717
2739.07 763
2739.56 752
2740.06 777
2740.55 759
2741.05 674
2741.54 679
2742.03 710
2742.53 740
2743.02 736
2743.52 710
2744.01 688
2744.50 688
2745.00 699
2745.49 724
2745.99 737
2746.48 730
2746.97 739
2747.47 735
2747.96 737
2748.46 765
2748.95 757
2749.45 718
2749.94 707
2750.44 701
2750.93 697
2751.43 693
2751.92 739
2752.42 708
2752.91 685
2753.41 695
2753.90 702
2754.40 713
2754.89 748
2755.39 801
2755.88 726
2756.38 749
2756.87 708
2757.37 743
2757.86 746
2758.36 734
2758.85 711
2759.35 727
2759.84 757
2760.34 766
2760.83 785
2761.33 754
2761.83 721
2762.32 672
2762.82 747
2763.31 752
2763.81 686
2764.30 658
2764.80 744
2765.30 747
2765.79 709
2766.29 721
2766.78 719
2767.28 705
2767.78 735
2768.27 751
2768.77 726
2769.27 667
2769.76 730
2770.26 740
2770.76 757
2771.25 738
2771.75 721
2772.24 751
2772.74 773
2773.24 776
2773.73 799
2774.23 800
2774.73 749
2775.23 790
2775.72 800
2776.22 829
2776.72 845
2777.21 849
2777.71 814
2778.21 825
2778.70 793
2779.20 817
2779.70 827
2780.20 792
2780.69 828
2781.19 793
2781.69 739
2782.19 738
2782.68 751
2783.18 725
2783.68 778
2784.18 794
2784.67 734
2785.17 721
2785.67 732
2786.17 728
2786.67 781
2787.16 759
2787.66 767
2788.16 802
2788.66 747
2789.16 733
2789.65 710
2790.15 768
2790.65 740
2791.15 732
2791.65 753
2792.15 763
2792.64 713
2793.14 757
2793.64 776
2794.14 810
2794.64 779
2795.14 761
2795.64 789
2796.13 829
2796.63 835
2797.13 890
2797.63 863
2798.13 837
2798.63 829
2799.13 813
2799.63 834
2800.13 787
2800.62 824
2801.12 825
2801.62 795
2802.12 760
2802.62 781
2803.12 767
2803.62 776
2804.12 764
2804.62 717
2805.12 770
2805.62 717
2806.12 726
2806.62 785
2807.12 822
2807.62 781
2808.12 810
2808.62 865
2809.12 852
2809.62 811
2810.12 918
2810.62 869
2811.12 847
2811.62 871
2812.12 856
2812.62 898
2813.12 913
2813.62 829
2814.12 878
2814.62 888
2815.12 847
2815.62 855
2816.12 870
2816.62 833
2817.12 859
2817.62 819
2818.12 777
2818.62 794
2819.12 759
2819.63 744
2820.13 758
2820.63 729
2821.13 751
2821.63 753
2822.13 776
2822.63 786
2823.13 705
2823.63 722
2824.13 716
2824.64 725
2825.14 750
2825.64 717
2826.14 688
2826.64 695
2827.14 746
2827.64 732
2828.15 698
2828.65 730
2829.15 727
2829.65 749
2830.15 741
2830.65 770
2831.16 782
2831.66 739
2832.16 727
2832.66 702
2833.16 729
2833.67 733
2834.17 751
2834.67 790
2835.17 761
2835.68 772
2836.18 727
2836.68 767
2837.18 781
2837.68 752
2838.19 804
2838.69 773
2839.19 757
2839.70 781
2840.20 730
2840.70 759
2841.20 789
2841.71 739
2842.21 804
2842.71 768
2843.21 797
2843.72 776
2844.22 751
2844.72 812
2845.23 794
2845.73 802
2846.23 828
2846.74 831
2847.24 772
2847.74 846
2848.25 863
2848.75 872
2849.25 890
2849.76 893
2850.26 794
2850.76 790
2851.27 813
2851.77 827
2852.28 718
2852.78 742
2853.28 722
2853.79 717
2854.29 693
2854.79 723
2855.30 743
2855.80 741
2856.31 797
2856.81 728
2857.31 748
2857.82 816
2858.32 793
2858.83 800
2859.33 803
2859.84 781
2860.34 789
2860.85 772
2861.35 783
2861.85 868
2862.36 807
2862.86 808
2863.37 778
2863.87 813
2864.38 797
2864.88 781
2865.39 788
2865.89 765
2866.40 755
2866.90 722
2867.41 710
2867.91 765
2868.42 752
2868.92 799
2869.43 781
2869.93 841
2870.44 804
2870.94 789
2871.45 778
2871.96 861
2872.46 785
2872.97 822
2873.47 888
2873.98 909
2874.48 846
2874.99 853
2875.49 840
2876.00 814
2876.51 894
2877.01 786
2877.52 792
2878.02 821
2878.53 829
2879.04 824
2879.54 803
2880.05 797
2880.55 812
2881.06 829
2881.57 825
2882.07 835
2882.58 847
2883.09 890
2883.59 845
2884.10 849
2884.61 869
2885.11 816
2885.62 850
2886.13 878
2886.63 904
2887.14 929
2887.65 926
2888.15 932
2888.66 870
2889.17 831
2889.67 892
2890.18 927
2890.69 927
2891.20 905
2891.70 851
2892.21 865
2892.72 786
2893.22 838
2893.73 868
2894.24 814
2894.75 843
2895.25 850
2895.76 855
2896.27 881
2896.78 903
2897.29 892
2897.79 890
2898.30 844
2898.81 849
2899.32 909
2899.82 920
2900.33 934
2900.84 921
2901.35 880
2901.86 885
2902.36 928
2902.87 910
2903.38 863
2903.89 873
2904.40 865
2904.91 839
2905.41 864
2905.92 834
2906.43 813
2906.94 764
2907.45 806
2907.96 807
2908.47 840
2908.97 832
2909.48 858
2909.99 859
2910.50 812
2911.01 749
2911.52 787
2912.03 809
2912.54 802
2913.05 766
2913.55 813
2914.06 792
2914.57 810
2915.08 762
2915.59 801
2916.10 824
2916.61 850
2917.12 838
2917.63 889
2918.14 856
2918.65 817
2919.16 857
2919.67 846
2920.18 860
2920.69 944
2921.20 908
2921.71 939
2922.22 975
2922.73 943
2923.24 951
2923.75 982
2924.26 1024
2924.77 1072
2925.28 1089
2925.79 1072
2926.30 1103
2926.81 1027
2927.32 983
2927.83 931
2928.34 944
2928.85 873
2929.36 874
2929.87 902
2930.38 853
2930.89 841
2931.40 803
2931.91 769
2932.42 711
2932.93 758
2933.45 840
2933.96 774
2934.47 780
2934.98 806
2935.49 800
2936.00 766
2936.51 833
2937.02 941
2937.53 967
2938.04 925
2938.56 1016
2939.07 1018
2939.58 1010
2940.09 1111
2940.60 1180
2941.11 1140
2941.62 1143
2942.14 1234
2942.65 1248
2943.16 1206
2943.67 1143
2944.18 1169
2944.70 1166
2945.21 1141
2945.72 1055
2946.23 1022
2946.74 1006
2947.26 967
2947.77 917
2948.28 916
2948.79 909
2949.30 866
2949.82 879
2950.33 874
2950.84 884
2951.35 855
2951.87 829
2952.38 825
2952.89 781
2953.40 811
2953.92 775
2954.43 760
2954.94 771
2955.45 813
2955.97 777
2956.48 739
2956.99 777
2957.51 761
2958.02 799
2958.53 761
2959.04 774
2959.56 825
2960.07 844
2960.58 870
2961.10 871
2961.61 899
2962.12 840
2962.64 874
2963.15 835
2963.66 842
2964.18 792
2964.69 812
2965.21 890
2965.72 854
2966.23 828
2966.75 844
2967.26 828
2967.77 824
2968.29 864
2968.80 805
2969.32 838
2969.83 844
2970.34 850
2970.86 878
2971.37 832
2971.89 854
2972.40 853
2972.91 797
2973.43 809
2973.94 810
2974.46 789
2974.97 792
2975.49 837
2976.00 872
2976.52 917
2977.03 871
2977.55 805
2978.06 889
2978.57 895
2979.09 879
2979.60 860
2980.12 861
2980.63 937
2981.15 900
2981.66 888
2982.18 898
2982.69 921
2983.21 880
2983.73 890
2984.24 895
2984.76 912
2985.27 951
2985.79 977
2986.30 926
2986.82 976
2987.33 1009
2987.85 971
2988.36 1000
2988.88 1029
2989.40 974
2989.91 954
2990.43 1004
2990.94 981
2991.46 1007
2991.97 987
2992.49 1008
2993.01 1023
2993.52 1028
2994.04 1011
2994.55 1049
2995.07 1038
2995.59 1136
2996.10 1133
2996.62 1065
2997.14 1165
2997.65 1270
2998.17 1198
2998.69 1176
2999.20 1226
2999.72 1276
3000.24 1296
3000.75 1263
3001.27 1404
3001.79 1525
3002.30 1546
3002.82 1669
3003.34 1861
3003.85 2037
3004.37 2282
3004.89 2311
3005.40 2285
3005.92 2260
3006.44 2187
3006.96 2136
3007.47 1875
3007.99 1743
3008.51 1612
3009.03 1408
3009.54 1325
3010.06 1262
3010.58 1119
3011.10 1101
3011.61 1027
3012.13 1024
3012.65 1039
3013.17 972
3013.68 1013
3014.20 986
3014.72 1033
3015.24 1009
3015.76 959
3016.27 1027
3016.79 1038
3017.31 916
3017.83 1024
3018.35 1048
3018.86 1025
3019.38 971
3019.90 1018
3020.42 1035
3020.94 914
3021.46 939
3021.97 975
3022.49 990
3023.01 1011
3023.53 1022
3024.05 1010
3024.57 1054
3025.09 967
3025.61 1025
3026.12 1003
3026.64 949
3027.16 932
3027.68 986
3028.20 959
3028.72 999
3029.24 919
3029.76 894
3030.28 866
3030.80 950
3031.32 894
3031.84 871
3032.35 890
3032.87 932
3033.39 933
3033.91 914
3034.43 964
3034.95 1008
3035.47 1001
3035.99 976
3036.51 955
3037.03 944
3037.55 952
3038.07 944
3038.59 953
3039.11 940
3039.63 906
3040.15 911
3040.67 927
3041.19 928
3041.71 920
3042.23 928
3042.75 895
3043.27 941
3043.79 924
3044.31 931
3044.83 924
3045.35 952
3045.87 934
3046.40 915
3046.92 909
3047.44 903
3047.96 858
3048.48 827
3049.00 831
3049.52 838
3050.04 847
3050.56 873
3051.08 891
3051.60 856
3052.12 839
3052.65 848
3053.17 846
3053.69 852
3054.21 901
3054.73 892
3055.25 837
3055.77 836
3056.30 827
3056.82 801
3057.34 855
3057.86 858
3058.38 790
3058.90 864
3059.42 870
3059.95 842
3060.47 871
3060.99 886
3061.51 906
3062.03 944
3062.56 884
3063.08 913
3063.60 929
3064.12 946
3064.64 1016
3065.17 991
3065.69 1044
3066.21 1054
3066.73 1095
3067.26 1094
3067.78 1115
3068.30 1103
3068.82 1070
3069.35 1055
3069.87 1133
3070.39 1067
3070.91 1070
3071.44 1053
3071.96 1039
3072.48 1015
3073.01 1065
3073.53 1068
3074.05 1035
3074.57 1071
3075.10 1095
3075.62 1123
3076.14 1104
3076.67 1085
3077.19 1098
3077.71 1192
3078.24 1235
3078.76 1196
3079.28 1215
3079.81 1186
3080.33 1200
3080.85 1283
3081.38 1277
3081.90 1285
3082.42 1286
3082.95 1293
3083.47 1296
3084.00 1233
3084.52 1305
3085.04 1240
3085.57 1179
3086.09 1275
3086.62 1236
3087.14 1348
3087.66 1411
3088.19 1473
3088.71 1641
3089.24 1755
3089.76 1716
3090.29 1734
3090.81 1680
3091.33 1726
3091.86 1709
3092.38 1675
3092.91 1526
3093.43 1496
3093.96 1427
3094.48 1415
3095.01 1362
3095.53 1381
3096.06 1308
3096.58 1305
3097.11 1340
3097.63 1358
3098.16 1478
3098.68 1495
3099.21 1644
3099.73 1806
3100.26 1980
3100.78 2209
3101.31 2525
3101.83 2870
3102.36 3056
3102.88 3141
3103.41 3406
3103.93 3491
3104.46 3242
3104.99 3027
3105.51 2859
3106.04 2538
3106.56 2408
3107.09 2055
3107.61 1772
3108.14 1650
3108.67 1489
3109.19 1439
3109.72 1431
3110.24 1319
3110.77 1319
3111.30 1246
3111.82 1199
3112.35 1234
3112.87 1267
3113.40 1205
3113.93 1197
3114.45 1128
3114.98 1180
3115.51 1130
3116.03 1113
3116.56 1107
3117.09 1094
3117.61 1035
3118.14 1036
3118.67 1052
3119.19 1077
3119.72 1083
3120.25 1143
3120.77 1203
3121.30 1183
3121.83 1187
3122.35 1193
3122.88 1197
3123.41 1231
3123.94 1178
3124.46 1188
3124.99 1126
3125.52 1074
3126.05 1081
3126.57 1084
3127.10 1107
3127.63 1107
3128.16 1100
3128.68 1082
3129.21 1120
3129.74 1032
3130.27 969
3130.79 983
3131.32 966
3131.85 928
3132.38 954
3132.91 885
3133.43 904
3133.96 950
3134.49 980
3135.02 876
3135.55 920
3136.07 975
3136.60 956
3137.13 1055
3137.66 1026
3138.19 966
3138.72 871
3139.24 903
3139.77 969
3140.30 995
3140.83 930
3141.36 932
3141.89 917
3142.42 886
3142.95 842
3143.47 877
3144.00 932
3144.53 938
3145.06 967
3145.59 932
3146.12 957
3146.65 1017
3147.18 1058
3147.71 1094
3148.24 1053
3148.76 1056
3149.29 974
3149.82 1023
3150.35 984
3150.88 1046
3151.41 969
3151.94 935
3152.47 968
3153.00 909
3153.53 948
3154.06 973
3154.59 941
3155.12 896
3155.65 926
3156.18 955
3156.71 958
3157.24 956
3157.77 975
3158.30 976
3158.83 954
3159.36 942
3159.89 940
3160.42 1009
3160.95 997
3161.48 935
3162.01 914
3162.54 939
3163.07 934
3163.60 926
3164.13 899
3164.66 952
3165.20 937
3165.73 928
3166.26 878
3166.79 836
3167.32 864
3167.85 895
3168.38 899
3168.91 906
3169.44 889
3169.97 929
3170.50 880
3171.04 897
3171.57 917
3172.10 948
3172.63 967
3173.16 1002
3173.69 963
3174.22 943
3174.75 943
3175.29 951
3175.82 971
3176.35 941
3176.88 883
3177.41 854
3177.94 871
3178.48 869
3179.01 926
3179.54 910
3180.07 914
3180.60 890
3181.14 881
3181.67 843
3182.20 870
3182.73 858
3183.26 851
3183.80 823
3184.33 823
3184.86 859
3185.39 889
3185.93 832
3186.46 837
3186.99 796
3187.52 807
3188.06 797
3188.59 806
3189.12 863
3189.65 866
3190.19 856
3190.72 877
3191.25 876
3191.79 881
3192.32 841
3192.85 875
3193.38 874
3193.92 890
3194.45 909
3194.98 902
3195.52 854
3196.05 858
3196.58 919
3197.12 931
3197.65 891
3198.18 927
3198.72 908
3199.25 890
3199.78 928
3200.32 943
3200.85 971
3201.39 952
3201.92 993
3202.45 982
3202.99 950
3203.52 927
3204.05 974
3204.59 1015
3205.12 979
3205.66 990
3206.19 1006
3206.72 1004
3207.26 1010
3207.79 1048
3208.33 1058
3208.86 1135
3209.40 1109
3209.93 1148
3210.47 1117
3211.00 1136
3211.53 1229
3212.07 1138
3212.60 1207
3213.14 1164
3213.67 1117
3214.21 1088
3214.74 1071
3215.28 1009
3215.81 993
3216.35 981
3216.88 920
3217.42 926
3217.95 891
3218.49 909
3219.02 933
3219.56 894
3220.09 862
3220.63 897
3221.16 902
3221.70 993
3222.23 970
3222.77 961
3223.31 959
3223.84 994
3224.38 1028
3224.91 1051
3225.45 1075
3225.98 1124
3226.52 1046
3227.06 976
3227.59 1016
3228.13 1045
3228.66 1004
3229.20 971
3229.74 953
3230.27 995
3230.81 953
3231.34 965
3231.88 921
3232.42 1009
3232.95 1042
3233.49 1064
3234.03 1028
3234.56 1038
3235.10 995
3235.64 1024
3236.17 1128
3236.71 1116
3237.25 1158
3237.78 1183
3238.32 1181
3238.86 1112
3239.39 1081
3239.93 1127
3240.47 1093
3241.00 1121
3241.54 1048
3242.08 1085
3242.61 1056
3243.15 1100
3243.69 1058
3244.23 1101
3244.76 1151
3245.30 1155
3245.84 1201
3246.38 1165
3246.91 1184
3247.45 1203
3247.99 1193
3248.53 1234
3249.06 1324
3249.60 1482
3250.14 1616
3250.68 1746
3251.21 1927
3251.75 2028
3252.29 2259
3252.83 2280
3253.37 2339
3253.90 2371
3254.44 2283
3254.98 2152
3255.52 2055
3256.06 1991
3256.60 1891
3257.13 1770
3257.67 1804
3258.21 1673
3258.75 1568
3259.29 1540
3259.83 1534
3260.36 1599
3260.90 1750
3261.44 1716
3261.98 1782
3262.52 1832
3263.06 1800
3263.60 1834
3264.14 1906
3264.68 1966
3265.21 1946
3265.75 1976
3266.29 2118
3266.83 2075
3267.37 1995
3267.91 1930
3268.45 1879
3268.99 1833
3269.53 1706
3270.07 1619
3270.61 1545
3271.15 1513
3271.69 1435
3272.23 1377
3272.76 1345
3273.30 1389
3273.84 1322
3274.38 1271
3274.92 1296
3275.46 1323
3276.00 1313
3276.54 1344
3277.08 1342
3277.62 1323
3278.16 1277
3278.70 1416
3279.24 1458
3279.78 1385
3280.32 1385
3280.86 1383
3281.41 1365
3281.95 1374
3282.49 1381
3283.03 1342
3283.57 1349
3284.11 1395
3284.65 1425
3285.19 1431
3285.73 1374
3286.27 1371
3286.81 1527
3287.35 1450
3287.89 1398
3288.43 1435
3288.97 1432
3289.52 1481
3290.06 1511
3290.60 1570
3291.14 1658
3291.68 1724
3292.22 1736
3292.76 1796
3293.30 1906
3293.85 2121
3294.39 2095
3294.93 2078
3295.47 2211
3296.01 2284
3296.55 2268
3297.09 2089
3297.64 2120
3298.18 2090
3298.72 2074
3299.26 1975
3299.80 1825
3300.34 1752
3300.89 1697
3301.43 1586
3301.97 1713
3302.51 1678
3303.06 1606
3303.60 1555
3304.14 1502
3304.68 1492
3305.22 1533
3305.77 1578
3306.31 1528
3306.85 1611
3307.39 1599
3307.94 1606
3308.48 1691
3309.02 1756
3309.56 1729
3310.11 1682
3310.65 1735
3311.19 1691
3311.74 1671
3312.28 1712
3312.82 1727
3313.36 1614
3313.91 1755
3314.45 1715
3314.99 1716
3315.54 1790
3316.08 1812
3316.62 1969
3317.17 2069
3317.71 2147
3318.25 2096
3318.80 2193
3319.34 2214
3319.88 2303
3320.43 2386
3320.97 2362
3321.51 2239
3322.06 2261
3322.60 2184
3323.14 2094
3323.69 2116
3324.23 2099
3324.78 2073
3325.32 1974
3325.86 1965
3326.41 1994
3326.95 2006
3327.50 1904
3328.04 1927
3328.59 1954
3329.13 1921
3329.67 2124
3330.22 2310
3330.76 2692
3331.31 3138
3331.85 3787
3332.40 4893
3332.94 6171
3333.49 7294
3334.03 8532
3334.57 9832
3335.12 10608
3335.66 11345
3336.21 11625
3336.75 11320
3337.30 10865
3337.84 10152
3338.39 9234
3338.93 8198
3339.48 7108
3340.02 5952
3340.57 5056
3341.11 4167
3341.66 3506
3342.20 2798
3342.75 2482
3343.30 2314
3343.84 2043
3344.39 1765
3344.93 1655
3345.48 1610
3346.02 1579
3346.57 1622
3347.11 1625
3347.66 1515
3348.21 1497
3348.75 1434
3349.30 1394
3349.84 1346
3350.39 1335
3350.94 1373
3351.48 1360
3352.03 1398
3352.57 1347
3353.12 1335
3353.67 1285
3354.21 1346
3354.76 1373
3355.31 1346
3355.85 1377
3356.40 1409
3356.95 1448
3357.49 1394
3358.04 1383
3358.59 1311
3359.13 1368
3359.68 1360
3360.23 1369
3360.77 1365
3361.32 1363
3361.87 1400
3362.41 1444
3362.96 1455
3363.51 1413
3364.05 1401
3364.60 1381
3365.15 1367
3365.70 1327
3366.24 1339
3366.79 1357
3367.34 1357
3367.89 1368
3368.43 1357
3368.98 1315
3369.53 1352
3370.08 1443
3370.62 1499
3371.17 1579
3371.72 1591
3372.27 1728
3372.81 1771
3373.36 1855
3373.91 1898
3374.46 1869
3375.01 1861
3375.55 1810
3376.10 1713
3376.65 1688
3377.20 1590
3377.75 1484
3378.30 1451
3378.84 1337
3379.39 1254
3379.94 1243
3380.49 1220
3381.04 1267
3381.59 1243
3382.13 1165
3382.68 1167
3383.23 1165
3383.78 1103
3384.33 1144
3384.88 1104
3385.43 1128
3385.98 1076
3386.52 1078
3387.07 1056
3387.62 1086
3388.17 1039
3388.72 1020
3389.27 1038
3389.82 1036
3390.37 1066
3390.92 1028
3391.47 1017
3392.02 1029
3392.57 1010
3393.12 1084
3393.66 1060
3394.21 1074
3394.76 1072
3395.31 1106
3395.86 1067
3396.41 1150
3396.96 1215
3397.51 1221
3398.06 1275
3398.61 1260
3399.16 1295
3399.71 1313
3400.26 1231
3400.81 1168
3401.36 1140
3401.91 1130
3402.46 1184
3403.01 1142
3403.56 1025
3404.11 1064
3404.66 1033
3405.21 1039
3405.77 991
3406.32 999
3406.87 1030
3407.42 1040
3407.97 1009
3408.52 1024
3409.07 1050
3409.62 1120
3410.17 1128
3410.72 1081
3411.27 1125
3411.82 1175
3412.37 1179
3412.93 1162
3413.48 1054
3414.03 1114
3414.58 1157
3415.13 1202
3415.68 1191
3416.23 1167
3416.78 1125
3417.34 1084
3417.89 1070
3418.44 974
3418.99 1007
3419.54 1013
3420.09 933
3420.65 1048
3421.20 1012
3421.75 1072
3422.30 1067
3422.85 1091
3423.40 1100
3423.96 1050
3424.51 1102
3425.06 1047
3425.61 1018
3426.17 1036
3426.72 992
3427.27 1052
3427.82 984
3428.37 927
3428.93 887
3429.48 970
3430.03 907
3430.58 905
3431.14 892
3431.69 849
3432.24 884
3432.79 913
3433.35 877
3433.90 942
3434.45 978
3435.01 937
3435.56 1009
3436.11 957
3436.66 991
3437.22 967
3437.77 971
3438.32 990
3438.88 946
3439.43 1015
3439.98 1038
3440.54 963
3441.09 1005
3441.64 938
3442.20 945
3442.75 941
3443.30 877
3443.86 914
3444.41 929
3444.96 909
3445.52 904
3446.07 923
3446.63 945
3447.18 895
3447.73 997
3448.29 887
3448.84 874
3449.40 910
3449.95 912
3450.50 909
3451.06 916
3451.61 930
3452.17 848
3452.72 845
3453.27 886
3453.83 876
3454.38 910
3454.94 902
3455.49 888
3456.05 852
3456.60 899
3457.16 900
3457.71 865
3458.27 894
3458.82 887
3459.38 1002
3459.93 947
3460.49 911
3461.04 920
3461.60 955
3462.15 975
3462.71 934
3463.26 999
3463.82 1003
3464.37 989
3464.93 988
3465.48 1027
3466.04 1046
3466.59 999
3467.15 964
3467.70 1054
3468.26 1044
3468.81 1099
3469.37 1172
3469.93 1190
3470.48 1138
3471.04 1127
3471.59 1094
3472.15 1194
3472.70 1114
3473.26 1094
3473.82 1138
3474.37 1088
3474.93 1125
3475.48 1140
3476.04 1116
3476.60 1126
3477.15 1121
3477.71 1098
3478.27 1167
3478.82 1271
3479.38 1218
3479.93 1283
3480.49 1288
3481.05 1273
3481.60 1310
3482.16 1317
3482.72 1246
3483.27 1236
3483.83 1340
3484.39 1427
3484.95 1359
3485.50 1310
3486.06 1323
3486.62 1458
3487.17 1505
3487.73 1686
3488.29 1837
3488.84 2139
3489.40 2401
3489.96 2801
3490.52 3021
3491.07 3583
3491.63 3812
3492.19 3943
3492.75 4170
3493.30 3949
3493.86 3676
3494.42 3387
3494.98 3016
3495.53 2835
3496.09 2520
3496.65 2220
3497.21 1972
3497.77 1733
3498.32 1655
3498.88 1631
3499.44 1555
3500.00 1595
3500.56 1688
3501.11 1592
3501.67 1695
3502.23 1730
3502.79 1813
3503.35 1922
3503.91 1937
3504.46 2000
3505.02 2026
3505.58 1975
3506.14 1926
3506.70 1853
3507.26 1837
3507.81 1768
3508.37 1693
3508.93 1772
3509.49 1621
3510.05 1563
3510.61 1434
3511.17 1333
3511.73 1364
3512.29 1290
3512.85 1235
3513.40 1225
3513.96 1149
3514.52 1107
3515.08 1194
3515.64 1173
3516.20 1088
3516.76 1124
3517.32 1086
3517.88 1063
3518.44 1050
3519.00 1062
3519.56 1114
3520.12 1154
3520.68 1036
3521.24 1066
3521.80 1073
3522.36 1112
3522.92 1117
3523.48 1123
3524.04 1055
3524.60 1074
3525.16 1119
3525.72 1098
3526.28 1077
3526.84 1067
3527.40 1052
3527.96 1083
3528.52 1055
3529.08 997
3529.64 1036
3530.20 1008
3530.76 1030
3531.32 1052
3531.88 1066
3532.44 1040
3533.00 1006
3533.56 1048
3534.12 1008
3534.68 1001
3535.25 1005
3535.81 1119
3536.37 1014
3536.93 1032
3537.49 1074
3538.05 1020
3538.61 1023
3539.17 1052
3539.73 1013
3540.30 1029
3540.86 1085
3541.42 1037
3541.98 1073
3542.54 1092
3543.10 1092
3543.66 1068
3544.23 1152
3544.79 1112
3545.35 1181
3545.91 1129
3546.47 1109
3547.03 1051
3547.60 1025
3548.16 994
3548.72 1055
3549.28 1024
3549.84 967
3550.41 988
3550.97 969
3551.53 995
3552.09 987
3552.65 951
3553.22 903
3553.78 963
3554.34 944
3554.90 900
3555.47 880
3556.03 885
3556.59 915
3557.15 883
3557.72 862
3558.28 859
3558.84 901
3559.41 922
3559.97 907
3560.53 913
3561.09 892
3561.66 905
3562.22 923
3562.78 969
3563.35 959
3563.91 966
3564.47 925
3565.04 962
3565.60 1013
3566.16 975
3566.73 990
3567.29 979
3567.85 946
3568.42 966
3568.98 957
3569.54 911
3570.11 899
3570.67 894
3571.23 884
3571.80 939
3572.36 934
3572.93 1018
3573.49 1011
3574.05 1067
3574.62 1035
3575.18 1089
3575.75 1131
3576.31 1101
3576.87 1170
3577.44 1156
3578.00 1181
3578.57 1173
3579.13 1160
3579.70 1155
3580.26 1084
3580.82 1090
3581.39 1013
3581.95 991
3582.52 989
3583.08 941
3583.65 924
3584.21 983
3584.78 918
3585.34 875
3585.91 877
3586.47 874
3587.04 891
3587.60 910
3588.17 812
3588.73 870
3589.30 879
3589.86 797
3590.43 848
3590.99 845
3591.56 858
3592.12 844
3592.69 853
3593.25 831
3593.82 874
3594.39 898
3594.95 905
3595.52 932
3596.08 888
3596.65 912
3597.21 1023
3597.78 947
3598.35 884
3598.91 928
3599.48 935
3600.04 923
3600.61 934
3601.18 929
3601.74 885
3602.31 929
3602.87 920
3603.44 913
3604.01 873
3604.57 890
3605.14 852
3605.71 890
3606.27 920
3606.84 869
3607.41 820
3607.97 825
3608.54 861
3609.11 854
3609.67 791
3610.24 834
3610.81 841
3611.37 837
3611.94 867
3612.51 855
3613.07 895
3613.64 933
3614.21 1065
3614.78 1179
3615.34 1322
3615.91 1441
3616.48 1571
3617.04 1712
3617.61 1802
3618.18 1809
3618.75 1845
3619.31 1848
3619.88 1781
3620.45 1740
3621.02 1592
3621.58 1472
3622.15 1394
3622.72 1318
3623.29 1198
3623.86 1028
3624.42 1100
3624.99 1032
3625.56 929
3626.13 897
3626.70 852
3627.26 895
3627.83 863
3628.40 885
3628.97 897
3629.54 884
3630.11 826
3630.67 858
3631.24 873
3631.81 846
3632.38 838
3632.95 811
3633.52 817
3634.08 856
3634.65 807
3635.22 829
3635.79 852
3636.36 863
3636.93 911
3637.50 878
3638.07 874
3638.64 926
3639.20 976
3639.77 1003
3640.34 1052
3640.91 1047
3641.48 1094
3642.05 1096
3642.62 1175
3643.19 1073
3643.76 1100
3644.33 1081
3644.90 1093
3645.47 1074
3646.04 1064
3646.61 1059
3647.18 1031
3647.75 1004
3648.32 1038
3648.89 1049
3649.46 1054
3650.03 1066
3650.60 1012
3651.17 1029
3651.74 1034
3652.31 1061
3652.88 1058
3653.45 1108
3654.02 1106
3654.59 1050
3655.16 1060
3655.73 1119
3656.30 1109
3656.87 1090
3657.44 1081
3658.01 1070
3658.58 1056
3659.15 1093
3659.72 1055
3660.29 1109
3660.86 1130
3661.43 1083
3662.00 1043
3662.58 1023
3663.15 980
3663.72 1015
3664.29 1069
3664.86 1004
3665.43 1068
3666.00 1110
3666.57 1056
3667.14 1072
3667.72 1036
3668.29 1015
3668.86 1015
3669.43 975
3670.00 960
3670.57 928
3671.14 926
3671.72 912
3672.29 960
3672.86 965
3673.43 942
3674.00 944
3674.57 913
3675.15 950
3675.72 950
3676.29 911
3676.86 939
3677.43 975
3678.01 960
3678.58 956
3679.15 955
3679.72 920
3680.30 936
3680.87 908
3681.44 951
3682.01 880
3682.58 839
3683.16 910
3683.73 848
3684.30 893
3684.88 860
3685.45 873
3686.02 924
3686.59 873
3687.17 969
3687.74 997
3688.31 940
3688.88 1024
3689.46 973
3690.03 1038
3690.60 1015
3691.18 1006
3691.75 1024
3692.32 1039
3692.90 1002
3693.47 985
3694.04 966
3694.62 906
3695.19 909
3695.76 860
3696.34 915
3696.91 932
3697.48 939
3698.06 911
3698.63 926
3699.21 874
3699.78 821
3700.35 843
3700.93 904
3701.50 882
3702.08 892
3702.65 792
3703.22 829
3703.80 843
3704.37 878
3704.95 870
3705.52 839
3706.09 874
3706.67 875
3707.24 891
3707.82 880
3708.39 878
3708.97 902
3709.54 945
3710.12 943
3710.69 922
3711.26 883
3711.84 882
3712.41 900
3712.99 912
3713.56 878
3714.14 839
3714.71 884
3715.29 878
3715.86 903
3716.44 858
3717.01 841
3717.59 846
3718.16 869
3718.74 869
3719.32 868
3719.89 847
3720.47 903
3721.04 897
3721.62 766
3722.19 858
3722.77 905
3723.34 832
3723.92 837
3724.49 861
3725.07 846
3725.65 815
3726.22 802
3726.80 807
3727.37 864
3727.95 890
3728.53 896
3729.10 934
3729.68 1033
3730.25 1094
3730.83 1133
3731.41 1261
3731.98 1359
3732.56 1373
3733.14 1353
3733.71 1406
3734.29 1455
3734.87 1369
3735.44 1330
3736.02 1347
3736.60 1251
3737.17 1086
3737.75 1168
3738.33 1121
3738.90 1047
3739.48 976
3740.06 938
3740.63 938
3741.21 937
3741.79 933
3742.36 878
3742.94 847
3743.52 908
3744.10 929
3744.67 853
3745.25 827
3745.83 835
3746.40 885
3746.98 887
3747.56 824
3748.14 855
3748.71 861
3749.29 828
3749.87 851
3750.45 851
3751.03 848
3751.60 808
3752.18 850
3752.76 815
3753.34 788
3753.92 854
3754.49 836
3755.07 810
3755.65 802
3756.23 849
3756.81 873
3757.38 842
3757.96 896
3758.54 918
3759.12 886
3759.70 959
3760.28 991
3760.85 1020
3761.43 999
3762.01 962
3762.59 1051
3763.17 1037
3763.75 1025
3764.33 1012
3764.91 1024
3765.48 975
3766.06 936
3766.64 967
3767.22 904
3767.80 974
3768.38 935
3768.96 935
3769.54 941
3770.12 895
3770.70 888
3771.28 954
3771.85 954
3772.43 922
3773.01 886
3773.59 917
3774.17 920
3774.75 868
3775.33 822
3775.91 855
3776.49 888
3777.07 896
3777.65 900
3778.23 855
3778.81 877
3779.39 859
3779.97 894
3780.55 823
3781.13 761
3781.71 809
3782.29 830
3782.87 774
3783.45 766
3784.03 833
3784.61 806
3785.19 745
3785.77 789
3786.35 847
3786.93 834
3787.51 886
3788.10 820
3788.68 815
3789.26 867
3789.84 896
3790.42 833
3791.00 890
3791.58 890
3792.16 870
3792.74 889
3793.32 833
3793.90 824
3794.48 872
3795.07 892
3795.65 850
3796.23 814
3796.81 808
3797.39 832
3797.97 821
3798.55 865
3799.14 853
3799.72 867
3800.30 929
3800.88 881
3801.46 816
3802.04 853
3802.62 935
3803.21 916
3803.79 915
3804.37 959
3804.95 871
3805.53 963
3806.12 1010
3806.70 1090
3807.28 1090
3807.86 1151
3808.44 1178
3809.03 1117
3809.61 1101
3810.19 1069
3810.77 1106
3811.36 1083
3811.94 1102
3812.52 1066
3813.10 999
3813.69 1027
3814.27 980
3814.85 1025
3815.43 1077
3816.02 987
3816.60 990
3817.18 966
3817.77 899
3818.35 891
3818.93 894
3819.51 940
3820.10 877
3820.68 897
3821.26 896
3821.85 945
3822.43 937
3823.01 952
3823.60 942
3824.18 911
3824.76 910
3825.35 864
3825.93 882
3826.51 899
3827.10 921
3827.68 905
3828.27 921
3828.85 981
3829.43 938
3830.02 903
3830.60 909
3831.18 888
3831.77 899
3832.35 969
3832.94 939
3833.52 925
3834.10 889
3834.69 941
3835.27 977
3835.86 945
3836.44 987
3837.03 951
3837.61 881
3838.19 890
3838.78 930
3839.36 978
3839.95 938
3840.53 911
3841.12 924
3841.70 888
3842.29 923
3842.87 1005
3843.46 987
3844.04 966
3844.63 1004
3845.21 1021
3845.80 1050
3846.38 1059
3846.97 1067
3847.55 1031
3848.14 1033
3848.72 984
3849.31 1040
3849.89 1004
3850.48 982
3851.06 929
3851.65 945
3852.23 964
3852.82 994
3853.41 990
3853.99 964
3854.58 987
3855.16 1012
3855.75 1063
3856.33 1105
3856.92 1187
3857.51 1306
3858.09 1451
3858.68 1599
3859.26 1747
3859.85 1976
3860.44 2152
3861.02 2192
3861.61 2155
3862.20 2219
3862.78 2263
3863.37 2171
3863.95 2081
3864.54 1951
3865.13 1751
3865.71 1635
3866.30 1478
3866.89 1358
3867.47 1278
3868.06 1184
3868.65 1102
3869.23 1041
3869.82 1037
3870.41 992
3870.99 986
3871.58 979
3872.17 1057
3872.76 1054
3873.34 1021
3873.93 1028
3874.52 1024
3875.10 1015
3875.69 1020
3876.28 1009
3876.87 966
3877.45 964
3878.04 949
3878.63 903
3879.22 822
3879.80 868
3880.39 941
3880.98 962
3881.57 892
3882.15 882
3882.74 939
3883.33 922
3883.92 891
3884.51 932
3885.09 956
3885.68 930
3886.27 896
3886.86 940
3887.45 1014
3888.04 982
3888.62 1037
3889.21 1050
3889.80 1124
3890.39 1074
3890.98 1060
3891.57 1119
3892.15 1156
3892.74 1125
3893.33 1081
3893.92 998
3894.51 1016
3895.10 1017
3895.69 1004
3896.28 1017
3896.86 1026
3897.45 1065
3898.04 1031
3898.63 1031
3899.22 970
3899.81 1024
3900.40 1009
3900.99 1034
3901.58 1045
3902.17 1024
3902.76 1007
3903.34 1067
3903.93 1014
3904.52 948
3905.11 1009
3905.70 923
3906.29 922
3906.88 881
3907.47 842
3908.06 858
3908.65 903
3909.24 887
3909.83 804
3910.42 802
3911.01 822
3911.60 824
3912.19 777
3912.78 780
3913.37 843
3913.96 859
3914.55 795
3915.14 789
3915.73 815
3916.32 807
3916.91 814
3917.50 834
3918.09 828
3918.68 877
3919.28 847
3919.87 894
3920.46 783
3921.05 802
3921.64 812
3922.23 822
3922.82 835
3923.41 809
3924.00 830
3924.59 804
3925.18 796
3925.77 800
3926.37 810
3926.96 800
3927.55 754
3928.14 806
3928.73 829
3929.32 798
3929.91 726
3930.51 769
3931.10 738
3931.69 743
3932.28 765
3932.87 744
3933.46 758
3934.05 791
3934.65 800
3935.24 753
3935.83 728
3936.42 738
3937.01 813
3937.61 807
3938.20 844
3938.79 745
3939.38 786
3939.97 813
3940.57 825
3941.16 815
3941.75 808
3942.34 858
3942.94 866
3943.53 854
3944.12 846
3944.71 817
3945.31 806
3945.90 777
3946.49 793
3947.08 800
3947.68 815
3948.27 814
3948.86 787
3949.45 810
3950.05 759
3950.64 800
3951.23 822
3951.83 838
3952.42 786
3953.01 824
3953.61 832
3954.20 805
3954.79 747
3955.39 829
3955.98 833
3956.57 836
3957.17 817
3957.76 873
3958.35 885
3958.95 818
3959.54 894
3960.13 858
3960.73 828
3961.32 849
3961.92 836
3962.51 859
3963.10 838
3963.70 873
3964.29 910
3964.88 900
3965.48 943
3966.07 973
3966.67 941
3967.26 920
3967.86 897
3968.45 883
3969.04 898
3969.64 862
3970.23 931
3970.83 907
3971.42 825
3972.02 850
3972.61 878
3973.21 855
3973.80 850
3974.40 891
3974.99 855
3975.58 881
3976.18 922
3976.77 925
3977.37 851
3977.96 907
3978.56 922
3979.15 880
3979.75 866
3980.35 905
3980.94 822
3981.54 869
3982.13 850
3982.73 838
3983.32 835
3983.92 835
3984.51 853
3985.11 851
3985.70 894
3986.30 833
3986.90 858
3987.49 858
3988.09 871
3988.68 866
3989.28 832
3989.87 801
3990.47 821
3991.07 830
3991.66 865
3992.26 933
3992.85 977
3993.45 899
3994.05 934
3994.64 921
3995.24 873
3995.84 922
3996.43 961
3997.03 912
3997.62 919
3998.22 917
3998.82 929
3999.41 990
4000.01 906
4000.61 921
4001.20 924
4001.80 908
4002.40 856
4003.00 881
4003.59 846
4004.19 857
4004.79 878
4005.38 811
4005.98 830
4006.58 865
4007.17 837
4007.77 801
4008.37 836
4008.97 802
4009.56 804
4010.16 800
4010.76 825
4011.36 821
4011.95 861
4012.55 833
4013.15 850
4013.75 909
4014.34 887
4014.94 891
4015.54 897
4016.14 901
4016.74 884
4017.33 913
4017.93 933
4018.53 901
4019.13 874
4019.73 903
4020.32 859
4020.92 931
4021.52 937
4022.12 843
4022.72 835
4023.32 891
4023.91 846
4024.51 798
4025.11 876
4025.71 881
4026.31 895
4026.91 951
4027.51 924
4028.10 934
4028.70 911
4029.30 928
4029.90 922
4030.50 876
4031.10 872
4031.70 865
4032.30 868
4032.90 851
4033.49 823
4034.09 855
4034.69 785
4035.29 859
4035.89 867
4036.49 782
4037.09 787
4037.69 777
4038.29 764
4038.89 758
4039.49 763
4040.09 786
4040.69 743
4041.29 737
4041.89 788
4042.49 789
4043.09 781
4043.69 762
4044.29 742
4044.89 745
4045.49 803
4046.09 739
4046.69 744
4047.29 797
4047.89 786
4048.49 760
4049.09 766
4049.69 770
4050.29 768
4050.89 762
4051.49 811
4052.09 827
4052.69 799
4053.29 806
4053.89 793
4054.49 736
4055.09 715
4055.69 743
4056.30 767
4056.90 768
4057.50 730
4058.10 799
4058.70 788
4059.30 814
4059.90 841
4060.50 823
4061.10 828
4061.71 820
4062.31 837
4062.91 864
4063.51 868
4064.11 909
4064.71 894
4065.31 905
4065.92 897
4066.52 898
4067.12 973
4067.72 918
4068.32 878
4068.92 871
4069.53 834
4070.13 838
4070.73 779
4071.33 843
4071.93 813
4072.54 756
4073.14 813
4073.74 814
4074.34 791
4074.94 783
4075.55 743
4076.15 729
4076.75 672
4077.35 728
4077.96 689
4078.56 700
4079.16 703
4079.76 744
4080.37 712
4080.97 696
4081.57 691
4082.17 758
4082.78 763
4083.38 705
4083.98 649
4084.59 673
4085.19 677
4085.79 665
4086.39 717
4087.00 724
4087.60 698
4088.20 726
4088.81 726
4089.41 689
4090.01 740
4090.62 745
4091.22 776
4091.82 730
4092.43 769
4093.03 740
4093.63 752
4094.24 766
4094.84 817
4095.45 810
4096.05 760
4096.65 800
4097.26 780
4097.86 838
4098.47 730
4099.07 751
4099.67 783
4100.28 805
4100.88 823
4101.49 765
4102.09 759
4102.69 741
4103.30 747
4103.90 735
4104.51 759
4105.11 735
4105.72 756
4106.32 745
4106.93 716
4107.53 701
4108.13 677
4108.74 687
4109.34 730
4109.95 676
4110.55 631
4111.16 660
4111.76 738
4112.37 712
4112.97 675
4113.58 717
4114.18 688
4114.79 701
4115.39 732
4116.00 704
4116.60 718
4117.21 744
4117.82 746
4118.42 738
4119.03 740
4119.63 738
4120.24 720
4120.84 757
4121.45 778
4122.05 728
4122.66 749
4123.27 755
4123.87 758
4124.48 715
4125.08 787
4125.69 736
4126.30 696
4126.90 688
4127.51 720
4128.11 744
4128.72 737
4129.33 715
4129.93 755
4130.54 708
4131.15 705
4131.75 755
4132.36 782
4132.96 813
4133.57 819
4134.18 819
4134.78 868
4135.39 908
4136.00 842
4136.60 862
4137.21 891
4137.82 837
4138.43 887
4139.03 883
4139.64 845
4140.25 830
4140.85 875
4141.46 898
4142.07 941
4142.68 926
4143.28 883
4143.89 862
4144.50 895
4145.10 910
4145.71 897
4146.32 844
4146.93 823
4147.53 787
4148.14 787
4148.75 745
4149.36 750
4149.97 763
4150.57 750
4151.18 735
4151.79 728
4152.40 742
4153.00 705
4153.61 709
4154.22 742
4154.83 722
4155.44 703
4156.05 728
4156.65 745
4157.26 804
4157.87 740
4158.48 752
4159.09 737
4159.70 773
4160.30 830
4160.91 817
4161.52 727
4162.13 767
4162.74 772
4163.35 747
4163.96 740
4164.56 818
4165.17 808
4165.78 788
4166.39 812
4167.00 738
4167.61 756
4168.22 801
4168.83 836
4169.44 879
4170.05 894
4170.66 966
4171.26 949
4171.87 987
4172.48 998
4173.09 994
4173.70 959
4174.31 966
4174.92 922
4175.53 943
4176.14 899
4176.75 908
4177.36 868
4177.97 865
4178.58 863
4179.19 859
4179.80 791
4180.41 818
4181.02 863
4181.63 828
4182.24 822
4182.85 841
4183.46 805
4184.07 757
4184.68 789
4185.29 761
4185.90 777
4186.51 782
4187.12 754
4187.73 757
4188.34 733
4188.95 818
4189.56 827
4190.18 814
4190.79 835
4191.40 855
4192.01 852
4192.62 898
4193.23 850
4193.84 802
4194.45 828
4195.06 830
4195.67 861
4196.28 816
4196.90 836
4197.51 814
4198.12 845
4198.73 816
4199.34 770
4199.95 824
4200.56 741
4201.18 803
4201.79 823
4202.40 823
4203.01 781
4203.62 727
4204.23 800
4204.85 817
4205.46 776
4206.07 802
4206.68 865
4207.29 808
4207.90 803
4208.52 831
4209.13 788
4209.74 887
4210.35 801
4210.97 839
4211.58 832
4212.19 926
4212.80 903
4213.41 902
4214.03 896
4214.64 904
4215.25 861
4215.86 923
4216.48 939
4217.09 948
4217.70 970
4218.32 1024
4218.93 1064
4219.54 1113
4220.15 1100
4220.77 1121
4221.38 1179
4221.99 1218
4222.61 1189
4223.22 1180
4223.83 1212
4224.44 1242
4225.06 1225
4225.67 1233
4226.28 1211
4226.90 1199
4227.51 1253
4228.13 1253
4228.74 1240
4229.35 1204
4229.97 1181
4230.58 1117
4231.19 1006
4231.81 1065
4232.42 1035
4233.03 990
4233.65 988
4234.26 950
4234.88 949
4235.49 934
4236.10 897
4236.72 865
4237.33 855
4237.95 833
4238.56 842
4239.17 804
4239.79 880
4240.40 813
4241.02 818
4241.63 857
4242.25 917
4242.86 892
4243.48 850
4244.09 827
4244.71 863
4245.32 841
4245.93 900
4246.55 856
4247.16 875
4247.78 844
4248.39 843
4249.01 919
4249.62 863
4250.24 922
4250.85 849
4251.47 896
4252.08 888
4252.70 865
4253.32 857
4253.93 901
4254.55 842
4255.16 841
4255.78 863
4256.39 859
4257.01 898
4257.62 915
4258.24 883
4258.85 885
4259.47 954
4260.09 943
4260.70 972
4261.32 947
4261.93 1031
4262.55 1038
4263.17 1055
4263.78 1035
4264.40 1128
4265.01 1042
4265.63 1003
4266.25 1054
4266.86 987
4267.48 992
4268.10 940
4268.71 920
4269.33 898
4269.94 905
4270.56 886
4271.18 865
4271.79 862
4272.41 895
4273.03 860
4273.64 846
4274.26 909
4274.88 967
4275.49 983
4276.11 976
4276.73 932
4277.35 927
4277.96 997
4278.58 972
4279.20 956
4279.81 952
4280.43 922
4281.05 876
4281.67 895
4282.28 849
4282.90 840
4283.52 809
4284.14 810
4284.75 817
4285.37 806
4285.99 775
4286.61 804
4287.22 762
4287.84 737
4288.46 779
4289.08 740
4289.70 756
4290.31 771
4290.93 767
4291.55 737
4292.17 752
4292.79 755
4293.40 782
4294.02 751
4294.64 774
4295.26 781
4295.88 744
4296.50 792
4297.11 758
4297.73 829
4298.35 814
4298.97 798
4299.59 775
4300.21 808
4300.83 767
4301.44 785
4302.06 793
4302.68 834
4303.30 840
4303.92 860
4304.54 815
4305.16 837
4305.78 836
4306.40 779
4307.02 782
4307.63 829
4308.25 824
4308.87 795
4309.49 792
4310.11 852
4310.73 819
4311.35 868
4311.97 840
4312.59 843
4313.21 863
4313.83 842
4314.45 819
4315.07 845
4315.69 865
4316.31 850
4316.93 915
4317.55 881
4318.17 809
4318.79 840
4319.41 819
4320.03 829
4320.65 849
4321.27 943
4321.89 970
4322.51 926
4323.13 893
4323.75 941
4324.37 922
4324.99 896
4325.61 917
4326.23 977
4326.85 1012
4327.47 989
4328.09 1056
4328.71 1105
4329.33 1124
4329.96 1071
4330.58 1129
4331.20 1210
4331.82 1303
4332.44 1329
4333.06 1349
4333.68 1341
4334.30 1391
4334.92 1553
4335.54 1495
4336.17 1607
4336.79 1613
4337.41 1544
4338.03 1599
4338.65 1522
4339.27 1541
4339.89 1469
4340.52 1427
4341.14 1427
4341.76 1443
4342.38 1427
4343.00 1449
4343.62 1569
4344.25 1773
4344.87 1873
4345.49 1884
4346.11 2064
4346.73 2148
4347.36 2060
4347.98 2026
4348.60 1946
4349.22 1819
4349.84 1701
4350.47 1579
4351.09 1472
4351.71 1413
4352.33 1446
4352.96 1345
4353.58 1257
4354.20 1130
4354.82 1106
4355.45 1142
4356.07 1115
4356.69 1083
4357.31 1085
4357.94 1098
4358.56 1136
4359.18 1127
4359.81 1089
4360.43 1039
4361.05 1012
4361.68 1023
4362.30 1002
4362.92 990
4363.55 974
4364.17 978
4364.79 945
4365.42 942
4366.04 850
4366.66 947
4367.29 982
4367.91 1005
4368.53 911
4369.16 918
4369.78 925
4370.40 879
4371.03 877
4371.65 905
4372.27 856
4372.90 859
4373.52 875
4374.15 850
4374.77 829
4375.39 858
4376.02 874
4376.64 897
4377.27 963
4377.89 891
4378.52 910
4379.14 917
4379.76 948
4380.39 972
4381.01 964
4381.64 919
4382.26 905
4382.89 936
4383.51 932
4384.14 952
4384.76 958
4385.39 965
4386.01 980
4386.64 967
4387.26 943
4387.89 943
4388.51 981
4389.14 1056
4389.76 1089
4390.39 1109
4391.01 1106
4391.64 1072
4392.26 1152
4392.89 1096
4393.51 1024
4394.14 1021
4394.76 988
4395.39 920
4396.01 938
4396.64 900
4397.26 898
4397.89 899
4398.52 929
4399.14 928
4399.77 964
4400.39 922
4401.02 876
4401.65 895
4402.27 930
4402.90 876
4403.52 884
4404.15 869
4404.78 909
4405.40 900
4406.03 843
4406.65 861
4407.28 883
4407.91 861
4408.53 873
4409.16 882
4409.79 867
4410.41 928
4411.04 855
4411.67 868
4412.29 792
4412.92 825
4413.55 836
4414.17 861
4414.80 858
4415.43 837
4416.05 831
4416.68 829
4417.31 802
4417.94 792
4418.56 810
4419.19 830
4419.82 810
4420.44 825
4421.07 840
4421.70 806
4422.33 750
4422.95 782
4423.58 753
4424.21 753
4424.84 769
4425.46 783
4426.09 755
4426.72 713
4427.35 707
4427.97 742
4428.60 720
4429.23 769
4429.86 799
4430.49 786
4431.11 756
4431.74 749
4432.37 735
4433.00 806
4433.63 764
4434.26 756
4434.88 782
4435.51 742
4436.14 742
4436.77 754
4437.40 713
4438.03 701
4438.65 728
4439.28 761
4439.91 757
4440.54 731
4441.17 742
4441.80 717
4442.43 760
4443.06 831
4443.68 816
4444.31 783
4444.94 821
4445.57 791
4446.20 760
4446.83 824
4447.46 832
4448.09 831
4448.72 791
4449.35 763
4449.98 781
4450.61 796
4451.24 745
4451.86 755
4452.49 800
4453.12 799
4453.75 812
4454.38 814
4455.01 821
4455.64 829
4456.27 817
4456.90 848
4457.53 809
4458.16 819
4458.79 852
4459.42 802
4460.05 800
4460.68 764
4461.31 750
4461.94 789
4462.57 769
4463.20 739
4463.83 742
4464.46 753
4465.09 775
4465.72 790
4466.36 750
4466.99 772
4467.62 785
4468.25 742
4468.88 761
4469.51 759
4470.14 760
4470.77 736
4471.40 739
4472.03 716
4472.66 722
4473.29 771
4473.93 795
4474.56 738
4475.19 714
4475.82 726
4476.45 807
4477.08 830
4477.71 776
4478.34 725
4478.98 775
4479.61 818
4480.24 776
4480.87 771
4481.50 748
4482.13 735
4482.76 739
4483.40 739
4484.03 712
4484.66 768
4485.29 803
4485.92 829
4486.56 854
4487.19 847
4487.82 806
4488.45 816
4489.08 793
4489.72 788
4490.35 822
4490.98 814
4491.61 804
4492.25 760
4492.88 800
4493.51 782
4494.14 791
4494.78 788
4495.41 830
4496.04 788
4496.67 814
4497.31 832
4497.94 775
4498.57 846
4499.20 930
4499.84 896
4500.47 904
4501.10 960
4501.74 994
4502.37 1002
4503.00 984
4503.64 991
4504.27 1021
4504.90 915
4505.53 934
4506.17 930
4506.80 887
4507.43 831
4508.07 902
4508.70 865
4509.34 855
4509.97 879
4510.60 872
4511.24 874
4511.87 853
4512.50 817
4513.14 856
4513.77 846
4514.41 832
4515.04 819
4515.67 822
4516.31 862
4516.94 835
4517.58 805
4518.21 839
4518.84 827
4519.48 804
4520.11 839
4520.75 860
4521.38 828
4522.02 892
4522.65 910
4523.28 865
4523.92 923
4524.55 959
4525.19 999
4525.82 1072
4526.46 1146
4527.09 1225
4527.73 1411
4528.36 1580
4529.00 1814
4529.63 1977
4530.27 2271
4530.90 2418
4531.54 2483
4532.17 2502
4532.81 2313
4533.44 2243
4534.08 2086
4534.71 1953
4535.35 1654
4535.99 1467
4536.62 1327
4537.26 1214
4537.89 1116
4538.53 1041
4539.16 914
4539.80 886
4540.43 814
4541.07 830
4541.71 785
4542.34 829
4542.98 876
4543.61 845
4544.25 815
4544.89 819
4545.52 777
4546.16 824
4546.79 801
4547.43 838
4548.07 841
4548.70 811
4549.34 789
4549.98 845
4550.61 823
4551.25 839
4551.89 812
4552.52 799
4553.16 858
4553.80 825
4554.43 816
4555.07 808
4555.71 785
4556.34 841
4556.98 855
4557.62 872
4558.25 834
4558.89 798
4559.53 824
4560.16 859
4560.80 903
4561.44 897
4562.08 896
4562.71 942
4563.35 905
4563.99 890
4564.63 897
4565.26 872
4565.90 911
4566.54 957
4567.18 993
4567.81 997
4568.45 979
4569.09 1008
4569.73 1045
4570.36 1043
4571.00 1010
4571.64 982
4572.28 985
4572.92 949
4573.55 878
4574.19 933
4574.83 914
4575.47 861
4576.11 888
4576.75 831
4577.38 829
4578.02 746
4578.66 794
4579.30 845
4579.94 816
4580.58 834
4581.21 816
4581.85 832
4582.49 837
4583.13 810
4583.77 829
4584.41 784
4585.05 853
4585.69 883
4586.32 896
4586.96 875
4587.60 943
4588.24 948
4588.88 938
4589.52 911
4590.16 932
4590.80 890
4591.44 895
4592.08 860
4592.72 958
4593.36 902
4594.00 819
4594.63 882
4595.27 812
4595.91 843
4596.55 783
4597.19 833
4597.83 802
4598.47 746
4599.11 774
4599.75 816
4600.39 728
4601.03 803
4601.67 765
4602.31 758
4602.95 770
4603.59 751
4604.23 795
4604.87 809
4605.51 775
4606.15 831
4606.79 868
4607.43 817
4608.08 771
4608.72 795
4609.36 845
4610.00 865
4610.64 830
4611.28 825
4611.92 831
4612.56 761
4613.20 772
4613.84 768
4614.48 778
4615.12 771
4615.76 762
4616.41 737
4617.05 763
4617.69 742
4618.33 741
4618.97 725
4619.61 729
4620.25 686
4620.89 738
4621.54 705
4622.18 672
4622.82 711
4623.46 761
4624.10 762
4624.74 731
4625.38 770
4626.03 745
4626.67 744
4627.31 724
4627.95 795
4628.59 755
4629.24 749
4629.88 777
4630.52 773
4631.16 825
4631.80 835
4632.45 863
4633.09 816
4633.73 802
4634.37 797
4635.02 830
4635.66 837
4636.30 853
4636.94 894
4637.58 854
4638.23 889
4638.87 878
4639.51 885
4640.16 850
4640.80 841
4641.44 909
4642.08 848
4642.73 850
4643.37 772
4644.01 768
4644.66 759
4645.30 745
4645.94 744
4646.58 734
4647.23 802
4647.87 829
4648.51 780
4649.16 835
4649.80 853
4650.44 812
4651.09 871
4651.73 907
4652.37 876
4653.02 883
4653.66 859
4654.31 914
4654.95 869
4655.59 877
4656.24 838
4656.88 791
4657.52 787
4658.17 824
4658.81 805
4659.46 769
4660.10 725
4660.75 753
4661.39 733
4662.03 688
4662.68 666
4663.32 719
4663.97 709
4664.61 691
4665.26 678
4665.90 674
4666.54 682
4667.19 684
4667.83 710
4668.48 694
4669.12 679
4669.77 698
4670.41 695
4671.06 712
4671.70 690
4672.35 636
4672.99 725
4673.64 720
4674.28 668
4674.93 678
4675.57 685
4676.22 724
4676.86 676
4677.51 724
4678.15 696
4678.80 706
4679.44 739
4680.09 744
4680.73 726
4681.38 776
4682.03 766
4682.67 780
4683.32 768
4683.96 723
4684.61 725
4685.25 764
4685.90 793
4686.55 780
4687.19 688
4687.84 727
4688.48 735
4689.13 751
4689.78 771
4690.42 756
4691.07 759
4691.72 787
4692.36 775
4693.01 790
4693.65 770
4694.30 788
4694.95 794
4695.59 763
4696.24 821
4696.89 745
4697.53 844
4698.18 877
4698.83 849
4699.47 849
4700.12 912
4700.77 863
4701.41 820
4702.06 830
4702.71 843
4703.36 844
4704.00 774
4704.65 729
4705.30 692
4705.94 746
4706.59 753
4707.24 797
4707.89 760
4708.53 790
4709.18 813
4709.83 787
4710.48 739
4711.12 726
4711.77 702
4712.42 700
4713.07 778
4713.71 813
4714.36 809
4715.01 786
4715.66 742
4716.31 779
4716.95 778
4717.60 800
4718.25 777
4718.90 740
4719.55 796
4720.19 780
4720.84 808
4721.49 850
4722.14 839
4722.79 812
4723.44 823
4724.08 826
4724.73 901
4725.38 777
4726.03 808
4726.68 799
4727.33 754
4727.98 779
4728.63 791
4729.27 770
4729.92 754
4730.57 775
4731.22 714
4731.87 722
4732.52 764
4733.17 738
4733.82 771
4734.47 717
4735.12 727
4735.77 739
4736.41 750
4737.06 743
4737.71 715
4738.36 754
4739.01 749
4739.66 788
4740.31 782
4740.96 827
4741.61 773
4742.26 775
4742.91 742
4743.56 831
4744.21 813
4744.86 736
4745.51 784
4746.16 790
4746.81 772
4747.46 807
4748.11 770
4748.76 821
4749.41 755
4750.06 771
4750.71 807
4751.36 783
4752.01 777
4752.66 784
4753.31 801
4753.96 854
4754.61 832
4755.26 805
4755.92 825
4756.57 803
4757.22 834
4757.87 846
4758.52 845
4759.17 875
4759.82 855
4760.47 849
4761.12 853
4761.77 848
4762.42 829
4763.08 834
4763.73 863
4764.38 847
4765.03 810
4765.68 873
4766.33 834
4766.98 802
4767.64 790
4768.29 805
4768.94 784
4769.59 808
4770.24 765
4770.89 804
4771.54 778
4772.20 787
4772.85 804
4773.50 783
4774.15 785
4774.80 795
4775.46 740
4776.11 743
4776.76 760
4777.41 744
4778.06 754
4778.72 701
4779.37 721
4780.02 801
4780.67 787
4781.33 719
4781.98 705
4782.63 796
4783.28 791
4783.94 795
4784.59 769
4785.24 792
4785.89 785
4786.55 817
4787.20 873
4787.85 841
4788.51 832
4789.16 844
4789.81 841
4790.46 863
4791.12 875
4791.77 850
4792.42 845
4793.08 807
4793.73 862
4794.38 899
4795.04 907
4795.69 897
4796.34 891
4797.00 902
4797.65 868
4798.30 860
4798.96 913
4799.61 986
4800.27 978
4800.92 957
4801.57 993
4802.23 973
4802.88 991
4803.53 1005
4804.19 928
4804.84 927
4805.50 922
4806.15 882
4806.81 903
4807.46 879
4808.11 853
4808.77 898
4809.42 852
4810.08 886
4810.73 878
4811.39 870
4812.04 904
4812.69 871
4813.35 891
4814.00 935
4814.66 908
4815.31 885
4815.97 854
4816.62 916
4817.28 924
4817.93 914
4818.59 1018
4819.24 1059
4819.90 1065
4820.55 1054
4821.21 1067
4821.86 1133
4822.52 1035
4823.17 1158
4823.83 1032
4824.48 1096
4825.14 1080
4825.79 1105
4826.45 1086
4827.11 1049
4827.76 1008
4828.42 997
4829.07 1018
4829.73 977
4830.38 1016
4831.04 1025
4831.70 1082
4832.35 1047
4833.01 1079
4833.66 1062
4834.32 1174
4834.98 1153
4835.63 1168
4836.29 1224
4836.94 1266
4837.60 1241
4838.26 1247
4838.91 1239
4839.57 1201
4840.23 1253
4840.88 1158
4841.54 1191
4842.20 1204
4842.85 1141
4843.51 1244
4844.17 1224
4844.82 1127
4845.48 1191
4846.14 1253
4846.79 1308
4847.45 1339
4848.11 1352
4848.76 1414
4849.42 1486
4850.08 1553
4850.73 1540
4851.39 1433
4852.05 1446
4852.71 1433
4853.36 1426
4854.02 1398
4854.68 1307
4855.34 1368
4855.99 1417
4856.65 1496
4857.31 1572
4857.97 1580
4858.62 1603
4859.28 1515
4859.94 1557
4860.60 1452
4861.25 1477
4861.91 1411
4862.57 1308
4863.23 1278
4863.89 1285
4864.54 1286
4865.20 1264
4865.86 1223
4866.52 1181
4867.18 1159
4867.84 1184
4868.49 1227
4869.15 1147
4869.81 1178
4870.47 1133
4871.13 1126
4871.79 1099
4872.44 1157
4873.10 1154
4873.76 1121
4874.42 1103
4875.08 1110
4875.74 1082
4876.40 1070
4877.06 1052
4877.72 1064
4878.37 1082
4879.03 1113
4879.69 1090
4880.35 1033
4881.01 1024
4881.67 967
4882.33 1027
4882.99 996
4883.65 1011
4884.31 950
4884.97 1008
4885.63 1006
4886.29 983
4886.95 945
4887.61 918
4888.26 1034
4888.92 972
4889.58 976
4890.24 962
4890.90 999
4891.56 977
4892.22 1058
4892.88 997
4893.54 923
4894.20 949
4894.86 947
4895.52 964
4896.18 981
4896.84 920
4897.51 899
4898.17 921
4898.83 933
4899.49 988
4900.15 965
4900.81 948
4901.47 938
4902.13 899
4902.79 888
4903.45 860
4904.11 824
4904.77 861
4905.43 893
4906.09 843
4906.75 802
4907.41 805
4908.08 790
4908.74 804
4909.40 825
4910.06 848
4910.72 873
4911.38 824
4912.04 883
4912.70 860
4913.37 810
4914.03 784
4914.69 776
4915.35 813
4916.01 788
4916.67 785
4917.33 802
4918.00 760
4918.66 733
4919.32 765
4919.98 763
4920.64 780
4921.31 835
4921.97 812
4922.63 782
4923.29 765
4923.95 751
4924.62 770
4925.28 768
4925.94 771
4926.60 757
4927.26 736
4927.93 742
4928.59 754
4929.25 755
4929.91 757
4930.58 752
4931.24 739
4931.90 803
4932.56 795
4933.23 760
4933.89 744
4934.55 725
4935.22 823
4935.88 785
4936.54 769
4937.20 763
4937.87 793
4938.53 753
4939.19 772
4939.86 710
4940.52 735
4941.18 728
4941.85 751
4942.51 758
4943.17 738
4943.84 718
4944.50 723
4945.16 716
4945.83 727
4946.49 707
4947.15 686
4947.82 710
4948.48 708
4949.15 715
4949.81 715
4950.47 700
4951.14 678
4951.80 673
4952.47 669
4953.13 680
4953.79 691
4954.46 695
4955.12 704
4955.79 751
4956.45 742
4957.11 770
4957.78 797
4958.44 802
4959.11 877
4959.77 896
4960.44 854
4961.10 882
4961.77 925
4962.43 934
4963.10 924
4963.76 936
4964.42 927
4965.09 909
4965.75 829
4966.42 838
4967.08 817
4967.75 802
4968.41 760
4969.08 716
4969.74 752
4970.41 760
4971.08 710
4971.74 726
4972.41 735
4973.07 802
4973.74 765
4974.40 808
4975.07 778
4975.73 792
4976.40 801
4977.06 804
4977.73 823
4978.40 718
4979.06 757
4979.73 735
4980.39 747
4981.06 701
4981.73 732
4982.39 751
4983.06 690
4983.72 717
4984.39 798
4985.06 738
4985.72 730
4986.39 708
4987.05 798
4987.72 758
4988.39 714
4989.05 727
4989.72 698
4990.39 745
4991.05 683
4991.72 742
4992.39 657
4993.05 683
4993.72 670
4994.39 710
4995.05 724
4995.72 695
4996.39 691
4997.05 642
4997.72 653
4998.39 692
4999.06 671
4999.72 704
5000.39 720
5001.06 664
5001.73 680
5002.39 660
5003.06 686
5003.73 654
5004.39 640
5005.06 704
5005.73 701
5006.40 663
5007.07 659
5007.73 684
5008.40 671
5009.07 671
5009.74 664
5010.40 663
5011.07 686
5011.74 688
5012.41 668
5013.08 648
5013.74 676
5014.41 695
5015.08 650
5015.75 676
5016.42 672
5017.09 700
5017.75 649
5018.42 717
5019.09 693
5019.76 712
5020.43 737
5021.10 732
5021.76 730
5022.43 766
5023.10 776
5023.77 749
5024.44 753
5025.11 739
5025.78 726
5026.45 739
5027.12 719
5027.78 700
5028.45 707
5029.12 707
5029.79 691
5030.46 641
5031.13 683
5031.80 634
5032.47 656
5033.14 630
5033.81 630
5034.48 665
5035.15 687
5035.82 688
5036.49 669
5037.16 667
5037.83 627
5038.50 662
5039.16 648
5039.83 670
5040.50 655
5041.17 643
5041.84 722
5042.51 709
5043.18 691
5043.85 638
5044.52 634
5045.20 634
5045.87 691
5046.54 676
5047.21 700
5047.88 643
5048.55 628
5049.22 657
5049.89 661
5050.56 651
5051.23 695
5051.90 671
5052.57 688
5053.24 615
5053.91 630
5054.58 617
5055.25 595
5055.92 649
5056.60 639
5057.27 684
5057.94 626
5058.61 658
5059.28 682
5059.95 688
5060.62 659
5061.29 696
5061.96 629
5062.64 622
5063.31 662
5063.98 622
5064.65 628
5065.32 663
5065.99 675
5066.66 630
5067.34 628
5068.01 624
5068.68 660
5069.35 651
5070.02 644
5070.70 622
5071.37 654
5072.04 671
5072.71 668
5073.38 643
5074.06 643
5074.73 677
5075.40 668
5076.07 615
5076.74 668
5077.42 711
5078.09 655
5078.76 748
5079.43 699
5080.11 684
5080.78 684
5081.45 695
5082.12 705
5082.80 674
5083.47 689
5084.14 689
5084.82 674
5085.49 687
5086.16 680
5086.83 704
5087.51 733
5088.18 713
5088.85 743
5089.53 734
5090.20 729
5090.87 762
5091.55 793
5092.22 754
5092.89 751
5093.57 721
5094.24 706
5094.91 727
5095.59 678
5096.26 612
5096.93 663
5097.61 695
5098.28 652
5098.96 699
5099.63 694
5100.30 702
5100.98 672
5101.65 682
5102.32 683
5103.00 712
5103.67 671
5104.35 713
5105.02 718
5105.70 709
5106.37 698
5107.04 720
5107.72 682
5108.39 641
5109.07 623
5109.74 668
5110.42 676
5111.09 641
5111.77 637
5112.44 665
5113.11 721
5113.79 739
5114.46 713
5115.14 682
5115.81 728
5116.49 766
5117.16 826
5117.84 840
5118.51 822
5119.19 884
5119.86 936
5120.54 858
5121.21 851
5121.89 870
5122.57 799
5123.24 791
5123.92 790
5124.59 742
5125.27 673
5125.94 647
5126.62 697
5127.29 705
5127.97 690
5128.64 719
5129.32 737
5130.00 679
5130.67 695
5131.35 694
5132.02 688
5132.70 657
5133.38 746
5134.05 712
5134.73 701
5135.40 652
5136.08 654
5136.76 687
5137.43 730
5138.11 658
5138.79 676
5139.46 683
5140.14 671
5140.82 696
5141.49 688
5142.17 665
5142.85 665
5143.52 662
5144.20 681
5144.88 659
5145.55 680
5146.23 627
5146.91 607
5147.58 632
5148.26 629
5148.94 637
5149.61 622
5150.29 625
5150.97 641
5151.65 658
5152.32 639
5153.00 651
5153.68 660
5154.36 624
5155.03 636
5155.71 679
5156.39 726
5157.07 685
5157.74 669
5158.42 683
5159.10 698
5159.78 648
5160.45 645
5161.13 625
5161.81 636
5162.49 645
5163.17 661
5163.84 697
5164.52 691
5165.20 667
5165.88 641
5166.56 641
5167.24 702
5167.91 666
5168.59 672
5169.27 669
5169.95 632
5170.63 638
5171.31 631
5171.98 620
5172.66 649
5173.34 658
5174.02 654
5174.70 660
5175.38 696
5176.06 629
5176.74 611
5177.41 626
5178.09 639
5178.77 646
5179.45 621
5180.13 585
5180.81 587
5181.49 624
5182.17 639
5182.85 649
5183.53 636
5184.21 639
5184.89 643
5185.57 640
5186.24 627
5186.92 624
5187.60 624
5188.28 651
5188.96 634
5189.64 620
5190.32 617
5191.00 573
5191.68 584
5192.36 612
5193.04 633
5193.72 630
5194.40 570
5195.08 615
5195.76 635
5196.44 632
5197.12 618
5197.80 601
5198.48 574
5199.16 580
5199.84 586
5200.52 600
5201.21 640
5201.89 608
5202.57 628
5203.25 679
5203.93 658
5204.61 603
5205.29 602
5205.97 605
5206.65 638
5207.33 657
5208.01 613
5208.69 624
5209.37 633
5210.06 697
5210.74 651
5211.42 704
5212.10 675
5212.78 703
5213.46 672
5214.14 705
5214.82 676
5215.51 711
5216.19 734
5216.87 691
5217.55 709
5218.23 648
5218.91 636
5219.60 653
5220.28 725
5220.96 683
5221.64 689
5222.32 680
5223.00 719
5223.69 682
5224.37 672
5225.05 683
5225.73 715
5226.41 683
5227.10 637
5227.78 663
5228.46 653
5229.14 672
5229.83 674
5230.51 635
5231.19 662
5231.87 690
5232.56 687
5233.24 708
5233.92 640
5234.60 699
5235.29 683
5235.97 670
5236.65 659
5237.34 698
5238.02 740
5238.70 731
5239.38 732
5240.07 713
5240.75 776
5241.43 731
5242.12 756
5242.80 715
5243.48 724
5244.17 693
5244.85 708
5245.53 697
5246.22 706
5246.90 678
5247.58 671
5248.27 649
5248.95 662
5249.63 691
5250.32 709
5251.00 699
5251.69 719
5252.37 696
5253.05 680
5253.74 673
5254.42 657
5255.11 693
5255.79 696
5256.47 692
5257.16 656
5257.84 621
5258.53 700
5259.21 713
5259.89 723
5260.58 709
5261.26 724
5261.95 749
5262.63 745
5263.32 720
5264.00 706
5264.69 711
5265.37 764
5266.06 767
5266.74 692
5267.43 691
5268.11 731
5268.79 717
5269.48 723
5270.16 712
5270.85 672
5271.53 665
5272.22 702
5272.91 701
5273.59 678
5274.28 685
5274.96 670
5275.65 682
5276.33 691
5277.02 707
5277.70 714
5278.39 718
5279.07 715
5279.76 761
5280.45 719
5281.13 744
5281.82 755
5282.50 722
5283.19 757
5283.87 684
5284.56 692
5285.25 689
5285.93 699
5286.62 656
5287.30 693
5287.99 670
5288.68 671
5289.36 712
5290.05 724
5290.74 720
5291.42 688
5292.11 674
5292.79 689
5293.48 750
5294.17 718
5294.85 715
5295.54 727
5296.23 717
5296.91 728
5297.60 758
5298.29 753
5298.98 771
5299.66 827
5300.35 847
5301.04 868
5301.72 871
5302.41 918
5303.10 913
5303.78 957
5304.47 942
5305.16 943
5305.85 961
5306.53 970
5307.22 855
5307.91 884
5308.60 933
5309.28 941
5309.97 902
5310.66 935
5311.35 966
5312.03 991
5312.72 1058
5313.41 1120
5314.10 1083
5314.79 1045
5315.47 1101
5316.16 1080
5316.85 1074
5317.54 997
5318.23 993
5318.91 987
5319.60 972
5320.29 905
5320.98 901
5321.67 905
5322.36 867
5323.04 806
5323.73 810
5324.42 800
5325.11 799
5325.80 746
5326.49 803
5327.18 756
5327.86 795
5328.55 762
5329.24 728
5329.93 753
5330.62 734
5331.31 750
5332.00 754
5332.69 745
5333.38 766
5334.06 749
5334.75 774
5335.44 758
5336.13 741
5336.82 740
5337.51 761
5338.20 789
5338.89 757
5339.58 769
5340.27 786
5340.96 780
5341.65 805
5342.34 778
5343.03 845
5343.72 867
5344.41 882
5345.10 899
5345.79 848
5346.48 918
5347.17 1038
5347.86 1097
5348.55 1154
5349.24 1293
5349.93 1301
5350.62 1364
5351.31 1385
5352.00 1394
5352.69 1288
5353.38 1262
5354.07 1220
5354.76 1171
5355.45 1017
5356.14 934
5356.83 853
5357.52 819
5358.21 779
5358.90 782
5359.59 766
5360.29 770
5360.98 797
5361.67 738
5362.36 720
5363.05 709
5363.74 705
5364.43 694
5365.12 731
5365.81 691
5366.50 676
5367.20 688
5367.89 728
5368.58 691
5369.27 721
5369.96 695
5370.65 732
5371.34 722
5372.04 689
5372.73 677
5373.42 712
5374.11 765
5374.80 726
5375.49 726
5376.19 706
5376.88 700
5377.57 723
5378.26 726
5378.95 714
5379.65 713
5380.34 729
5381.03 699
5381.72 724
5382.42 711
5383.11 724
5383.80 681
5384.49 737
5385.19 715
5385.88 760
5386.57 801
5387.26 796
5387.96 843
5388.65 814
5389.34 783
5390.03 792
5390.73 811
5391.42 821
5392.11 834
5392.80 801
5393.50 795
5394.19 784
5394.88 795
5395.58 728
5396.27 759
5396.96 771
5397.66 787
5398.35 741
5399.04 685
5399.74 674
5400.43 689
5401.12 754
5401.82 706
5402.51 724
5403.20 739
5403.90 716
5404.59 730
5405.29 706
5405.98 697
5406.67 705
5407.37 687
5408.06 709
5408.75 716
5409.45 720
5410.14 737
5410.84 770
5411.53 775
5412.23 713
5412.92 728
5413.61 765
5414.31 751
5415.00 717
5415.70 756
5416.39 772
5417.09 748
5417.78 720
5418.47 736
5419.17 746
5419.86 785
5420.56 715
5421.25 752
5421.95 745
5422.64 737
5423.34 790
5424.03 786
5424.73 781
5425.42 691
5426.12 721
5426.81 763
5427.51 753
5428.20 698
5428.90 740
5429.59 735
5430.29 752
5430.99 815
5431.68 821
5432.38 799
5433.07 804
5433.77 781
5434.46 784
5435.16 826
5435.85 796
5436.55 765
5437.25 787
5437.94 799
5438.64 735
5439.33 750
5440.03 769
5440.73 853
5441.42 839
5442.12 811
5442.81 877
5443.51 940
5444.21 922
5444.90 1005
5445.60 1032
5446.29 1040
5446.99 1093
5447.69 1112
5448.38 1131
5449.08 1148
5449.78 1122
5450.47 993
5451.17 999
5451.87 995
5452.56 968
5453.26 943
5453.96 932
5454.65 904
5455.35 852
5456.05 830
5456.75 851
5457.44 873
5458.14 893
5458.84 898
5459.53 877
5460.23 888
5460.93 920
5461.63 890
5462.32 889
5463.02 904
5463.72 942
5464.42 984
5465.11 969
5465.81 977
5466.51 923
5467.21 901
5467.90 912
5468.60 951
5469.30 921
5470.00 906
5470.70 909
5471.39 972
5472.09 1033
5472.79 1006
5473.49 947
5474.19 979
5474.88 1022
5475.58 1063
5476.28 1070
5476.98 1128
5477.68 1244
5478.38 1354
5479.07 1414
5479.77 1551
5480.47 1516
5481.17 1536
5481.87 1535
5482.57 1437
5483.27 1306
5483.96 1262
5484.66 1261
5485.36 1213
5486.06 1222
5486.76 1204
5487.46 1208
5488.16 1142
5488.86 1151
5489.56 1154
5490.26 1151
5490.96 1110
5491.65 1211
5492.35 1249
5493.05 1259
5493.75 1204
5494.45 1217
5495.15 1244
5495.85 1238
5496.55 1317
5497.25 1383
5497.95 1563
5498.65 1726
5499.35 1932
5500.05 2105
5500.75 2195
5501.45 2237
5502.15 2163
5502.85 1917
5503.55 1804
5504.25 1610
5504.95 1455
5505.65 1381
5506.35 1306
5507.05 1174
5507.75 1105
5508.45 1064
5509.15 1092
5509.85 1036
5510.55 1070
5511.25 1059
5511.95 1016
5512.65 1017
5513.35 1050
5514.05 1030
5514.76 1038
5515.46 1080
5516.16 1023
5516.86 1002
5517.56 1045
5518.26 1064
5518.96 1001
5519.66 1010
5520.36 958
5521.06 1046
5521.77 979
5522.47 916
5523.17 861
5523.87 908
5524.57 868
5525.27 888
5525.97 874
5526.67 872
5527.38 876
5528.08 870
5528.78 836
5529.48 823
5530.18 848
5530.88 862
5531.59 863
5532.29 838
5532.99 850
5533.69 846
5534.39 823
5535.10 810
5535.80 831
5536.50 827
5537.20 852
5537.90 855
5538.61 830
5539.31 802
5540.01 761
5540.71 772
5541.42 796
5542.12 798
5542.82 801
5543.52 804
5544.23 788
5544.93 808
5545.63 802
5546.33 776
5547.04 791
5547.74 795
5548.44 818
5549.15 808
5549.85 812
5550.55 795
5551.26 801
5551.96 810
5552.66 830
5553.36 793
5554.07 758
5554.77 772
5555.47 792
5556.18 784
5556.88 780
5557.58 755
5558.29 753
5558.99 745
5559.70 760
5560.40 871
5561.10 851
5561.81 784
5562.51 841
5563.21 865
5563.92 851
5564.62 883
5565.33 829
5566.03 848
5566.73 846
5567.44 848
5568.14 831
5568.85 813
5569.55 809
5570.25 798
5570.96 784
5571.66 747
5572.37 734
5573.07 793
5573.78 786
5574.48 734
5575.19 814
5575.89 779
5576.59 747
5577.30 798
5578.00 739
5578.71 767
5579.41 779
5580.12 732
5580.82 716
5581.53 722
5582.23 732
5582.94 741
5583.64 739
5584.35 693
5585.05 673
5585.76 705
5586.46 697
5587.17 716
5587.88 729
5588.58 716
5589.29 723
5589.99 723
5590.70 724
5591.40 716
5592.11 732
5592.81 720
5593.52 680
5594.23 676
5594.93 714
5595.64 754
5596.34 712
5597.05 723
5597.76 693
5598.46 676
5599.17 712
5599.87 745
5600.58 712
5601.29 731
5601.99 703
5602.70 719
5603.41 680
5604.11 731
5604.82 711
5605.52 733
5606.23 714
5606.94 718
5607.64 688
5608.35 692
5609.06 692
5609.76 672
5610.47 731
5611.18 670
5611.88 709
5612.59 686
5613.30 715
5614.01 695
5614.71 719
5615.42 677
5616.13 759
5616.83 766
5617.54 719
5618.25 732
5618.96 695
5619.66 767
5620.37 766
5621.08 746
5621.79 757
5622.49 777
5623.20 726
5623.91 710
5624.62 720
5625.32 781
5626.03 733
5626.74 745
5627.45 731
5628.16 718
5628.86 698
5629.57 727
5630.28 737
5630.99 745
5631.70 776
5632.40 794
5633.11 822
5633.82 796
5634.53 821
5635.24 829
5635.95 837
5636.65 867
5637.36 893
5638.07 894
5638.78 892
5639.49 878
5640.20 921
5640.91 908
5641.61 910
5642.32 873
5643.03 832
5643.74 830
5644.45 850
5645.16 831
5645.87 804
5646.58 823
5647.29 795
5648.00 800
5648.70 775
5649.41 816
5650.12 856
5650.83 800
5651.54 816
5652.25 811
5652.96 825
5653.67 777
5654.38 777
5655.09 813
5655.80 819
5656.51 812
5657.22 888
5657.93 848
5658.64 874
5659.35 870
5660.06 860
5660.77 872
5661.48 863
5662.19 889
5662.90 873
5663.61 824
5664.32 802
5665.03 802
5665.74 814
5666.45 834
5667.16 785
5667.87 824
5668.58 866
5669.29 886
5670.00 902
5670.71 904
5671.42 923
5672.13 978
5672.84 968
5673.56 907
5674.27 867
5674.98 827
5675.69 883
5676.40 850
5677.11 787
5677.82 810
5678.53 790
5679.24 856
5679.95 837
5680.67 814
5681.38 837
5682.09 791
5682.80 788
5683.51 793
5684.22 761
5684.93 746
5685.65 776
5686.36 817
5687.07 826
5687.78 782
5688.49 756
5689.20 767
5689.92 771
5690.63 749
5691.34 785
5692.05 791
5692.76 766
5693.47 802
5694.19 797
5694.90 717
5695.61 740
5696.32 744
5697.04 749
5697.75 762
5698.46 713
5699.17 750
5699.89 750
5700.60 736
5701.31 731
5702.02 760
5702.74 728
5703.45 720
5704.16 758
5704.87 797
5705.59 790
5706.30 766
5707.01 733
5707.72 736
5708.44 759
5709.15 736
5709.86 740
5710.58 741
5711.29 732
5712.00 718
5712.72 767
5713.43 715
5714.14 730
5714.86 736
5715.57 745
5716.28 702
5717.00 750
5717.71 765
5718.42 751
5719.14 751
5719.85 747
5720.56 709
5721.28 735
5721.99 779
5722.71 779
5723.42 774
5724.13 813
5724.85 842
5725.56 848
5726.28 858
5726.99 825
5727.70 869
5728.42 894
5729.13 876
5729.85 924
5730.56 886
5731.28 865
5731.99 879
5732.70 799
5733.42 810
5734.13 845
5734.85 768
5735.56 759
5736.28 771
5736.99 760
5737.71 761
5738.42 787
5739.14 814
5739.85 796
5740.57 815
5741.28 814
5742.00 773
5742.71 763
5743.43 795
5744.14 781
5744.86 811
5745.57 816
5746.29 817
5747.00 804
5747.72 894
5748.43 861
5749.15 850
5749.87 887
5750.58 943
5751.30 882
5752.01 960
5752.73 972
5753.44 1016
5754.16 1032
5754.88 1039
5755.59 1082
5756.31 1069
5757.02 1045
5757.74 1066
5758.46 1036
5759.17 987
5759.89 1018
5760.60 1035
5761.32 1080
5762.04 1129
5762.75 1111
5763.47 1100
5764.19 1110
5764.90 1101
5765.62 1182
5766.34 1284
5767.05 1383
5767.77 1532
5768.49 1720
5769.20 1947
5769.92 1991
5770.64 2118
5771.35 2053
5772.07 2019
5772.79 1857
5773.50 1755
5774.22 1458
5774.94 1320
5775.65 1314
5776.37 1221
5777.09 1193
5777.81 1184
5778.52 1157
5779.24 1221
5779.96 1199
5780.68 1169
5781.39 1214
5782.11 1178
5782.83 1199
5783.55 1202
5784.26 1163
5784.98 1205
5785.70 1200
5786.42 1153
5787.14 1138
5787.85 1105
5788.57 1084
5789.29 1115
5790.01 1132
5790.73 1094
5791.44 1012
5792.16 1044
5792.88 1050
5793.60 994
5794.32 1049
5795.03 1058
5795.75 1062
5796.47 1076
5797.19 1059
5797.91 1155
5798.63 1197
5799.35 1330
5800.06 1367
5800.78 1374
5801.50 1294
5802.22 1343
5802.94 1286
5803.66 1192
5804.38 1161
5805.10 1091
5805.82 1065
5806.53 1053
5807.25 1025
5807.97 1013
5808.69 1001
5809.41 1030
5810.13 1014
5810.85 983
5811.57 1013
5812.29 1029
5813.01 947
5813.73 923
5814.45 917
5815.17 943
5815.89 950
5816.61 915
5817.33 930
5818.05 929
5818.77 967
5819.49 942
5820.20 904
5820.92 891
5821.64 897
5822.36 877
5823.09 925
5823.81 886
5824.53 909
5825.25 860
5825.97 908
5826.69 902
5827.41 898
5828.13 885
5828.85 882
5829.57 824
5830.29 828
5831.01 839
5831.73 820
5832.45 845
5833.17 862
5833.89 824
5834.61 805
5835.33 804
5836.05 804
5836.78 798
5837.50 786
5838.22 813
5838.94 832
5839.66 791
5840.38 776
5841.10 803
5841.82 828
5842.54 841
5843.27 834
5843.99 814
5844.71 776
5845.43 833
5846.15 817
5846.87 791
5847.59 839
5848.32 807
5849.04 758
5849.76 815
5850.48 854
5851.20 871
5851.93 833
5852.65 785
5853.37 841
5854.09 867
5854.81 823
5855.54 789
5856.26 827
5856.98 829
5857.70 830
5858.42 842
5859.15 824
5859.87 794
5860.59 787
5861.31 826
5862.04 806
5862.76 812
5863.48 771
5864.20 789
5864.93 808
5865.65 810
5866.37 795
5867.10 769
5867.82 745
5868.54 785
5869.26 822
5869.99 813
5870.71 803
5871.43 759
5872.16 794
5872.88 813
5873.60 812
5874.33 826
5875.05 866
5875.77 818
5876.50 771
5877.22 815
5877.94 865
5878.67 839
5879.39 856
5880.11 832
5880.84 834
5881.56 841
5882.28 828
5883.01 826
5883.73 797
5884.46 813
5885.18 845
5885.90 858
5886.63 890
5887.35 875
5888.08 877
5888.80 872
5889.52 846
5890.25 853
5890.97 820
5891.70 878
5892.42 875
5893.15 867
5893.87 903
5894.59 904
5895.32 908
5896.04 872
5896.77 873
5897.49 877
5898.22 917
5898.94 916
5899.67 893
5900.39 895
5901.12 881
5901.84 906
5902.57 888
5903.29 917
5904.02 927
5904.74 957
5905.47 898
5906.19 945
5906.92 917
5907.64 910
5908.37 899
5909.09 953
5909.82 961
5910.55 969
5911.27 982
5912.00 991
5912.72 1025
5913.45 961
5914.17 991
5914.90 974
5915.63 1013
5916.35 961
5917.08 1049
5917.80 1056
5918.53 1060
5919.25 1082
5919.98 1095
5920.71 1106
5921.43 1076
5922.16 1127
5922.89 1083
5923.61 1112
5924.34 1105
5925.06 1199
5925.79 1212
5926.52 1172
5927.24 1192
5927.97 1182
5928.70 1225
5929.42 1249
5930.15 1211
5930.88 1207
5931.60 1201
5932.33 1239
5933.06 1218
5933.78 1231
5934.51 1324
5935.24 1329
5935.97 1344
5936.69 1371
5937.42 1404
5938.15 1385
5938.87 1371
5939.60 1445
5940.33 1445
5941.06 1489
5941.78 1493
5942.51 1545
5943.24 1530
5943.97 1578
5944.69 1599
5945.42 1637
5946.15 1632
5946.88 1680
5947.60 1692
5948.33 1707
5949.06 1792
5949.79 1894
5950.52 2002
5951.24 2099
5951.97 2186
5952.70 2199
5953.43 2296
5954.16 2319
5954.88 2288
5955.61 2162
5956.34 2121
5957.07 2104
5957.80 2058
5958.53 2046
5959.25 2114
5959.98 2097
5960.71 1991
5961.44 2028
5962.17 2128
5962.90 2186
5963.63 2294
5964.36 2322
5965.08 2410
5965.81 2575
5966.54 2532
5967.27 2645
5968.00 2713
5968.73 2623
5969.46 2555
5970.19 2545
5970.92 2595
5971.65 2462
5972.37 2482
5973.10 2485
5973.83 2556
5974.56 2455
5975.29 2472
5976.02 2581
5976.75 2500
5977.48 2493
5978.21 2615
5978.94 2596
5979.67 2754
5980.40 2793
5981.13 2821
5981.86 2881
5982.59 2871
5983.32 2923
5984.05 2986
5984.78 2985
5985.51 2932
5986.24 2908
5986.97 2927
5987.70 2958
5988.43 3093
5989.16 3074
5989.89 2989
5990.62 3000
5991.35 3083
5992.08 3123
5992.81 3104
5993.54 3126
5994.27 3187
5995.00 3258
5995.74 3218
5996.47 3350
5997.20 3310
5997.93 3235
5998.66 3310
5999.39 3343
6000.12 3302
6000.85 3267
6001.58 3197
6002.31 3125
6003.04 3080
6003.78 3024
6004.51 3005
6005.24 3072
6005.97 3124
6006.70 3341
6007.43 3532
6008.16 4003
6008.90 4579
6009.63 5184
6010.36 6023
6011.09 6853
6011.82 7586
6012.55 8205
6013.29 8645
6014.02 8726
6014.75 8541
6015.48 8116
6016.21 7376
6016.95 6666
6017.68 5993
6018.41 5184
6019.14 4470
6019.87 3891
6020.61 3510
6021.34 3232
6022.07 2951
6022.80 2680
6023.54 2566
6024.27 2510
6025.00 2486
6025.73 2457
6026.47 2346
6027.20 2289
6027.93 2272
6028.66 2381
6029.40 2462
6030.13 2363
6030.86 2272
6031.59 2315
6032.33 2201
6033.06 2107
6033.79 2124
6034.53 2046
6035.26 2058
6035.99 2067
6036.73 2013
6037.46 2034
6038.19 1985
6038.93 2061
6039.66 2145
6040.39 2110
6041.13 2123
6041.86 2094
6042.59 2083
6043.33 2190
6044.06 2152
6044.79 2192
6045.53 2205
6046.26 2203
6047.00 2307
6047.73 2231
6048.46 2341
6049.20 2415
6049.93 2469
6050.67 2539
6051.40 2614
6052.13 2625
6052.87 2708
6053.60 2758
6054.34 2672
6055.07 2587
6055.81 2619
6056.54 2486
6057.27 2422
6058.01 2403
6058.74 2370
6059.48 2365
6060.21 2300
6060.95 2283
6061.68 2227
6062.42 2198
6063.15 2210
6063.89 2145
6064.62 2223
6065.36 2122
6066.09 2087
6066.83 2162
6067.56 2053
6068.30 2068
6069.03 2029
6069.77 1987
6070.50 2000
6071.24 2008
6071.97 1931
6072.71 1976
6073.44 1939
6074.18 1922
6074.91 1962
6075.65 1926
6076.39 1926
6077.12 1890
6077.86 1932
6078.59 1908
6079.33 1875
6080.06 1848
6080.80 1802
6081.54 1791
6082.27 1802
6083.01 1713
6083.74 1802
6084.48 1758
6085.22 1717
6085.95 1718
6086.69 1750
6087.42 1767
6088.16 1736
6088.90 1680
6089.63 1747
6090.37 1789
6091.11 1737
6091.84 1780
6092.58 1772
6093.32 1841
6094.05 1711
6094.79 1736
6095.53 1736
6096.26 1710
6097.00 1725
6097.74 1660
6098.47 1712
6099.21 1660
6099.95 1670
6100.69 1595
6101.42 1678
6102.16 1683
6102.90 1638
6103.63 1637
6104.37 1683
6105.11 1682
6105.85 1673
6106.58 1624
6107.32 1661
6108.06 1704
6108.80 1611
6109.53 1705
6110.27 1703
6111.01 1686
6111.75 1677
6112.49 1779
6113.22 1747
6113.96 1797
6114.70 1807
6115.44 1878
6116.17 1839
6116.91 1813
6117.65 1792
6118.39 1827
6119.13 1790
6119.87 1842
6120.60 1817
6121.34 1816
6122.08 1870
6122.82 1860
6123.56 1854
6124.30 1865
6125.03 1887
6125.77 1896
6126.51 1878
6127.25 1872
6127.99 1904
6128.73 1902
6129.47 1923
6130.21 1914
6130.94 1882
6131.68 1927
6132.42 1938
6133.16 2061
6133.90 2066
6134.64 2091
6135.38 2153
6136.12 2218
6136.86 2230
6137.60 2317
6138.34 2419
6139.08 2503
6139.81 2470
6140.55 2527
6141.29 2439
6142.03 2481
6142.77 2433
6143.51 2501
6144.25 2413
6144.99 2375
6145.73 2247
6146.47 2215
6147.21 2259
6147.95 2308
6148.69 2238
6149.43 2177
6150.17 2201
6150.91 2213
6151.65 2335
6152.39 2307
6153.13 2363
6153.87 2400
6154.61 2337
6155.35 2475
6156.09 2464
6156.83 2423
6157.58 2466
6158.32 2542
6159.06 2482
6159.80 2475
6160.54 2621
6161.28 2658
6162.02 2677
6162.76 2798
6163.50 2886
6164.24 3056
6164.98 3225
6165.72 3365
6166.46 3460
6167.21 3558
6167.95 3577
6168.69 3501
6169.43 3480
6170.17 3459
6170.91 3426
6171.65 3363
6172.39 3315
6173.14 3261
6173.88 3245
6174.62 3243
6175.36 3294
6176.10 3301
6176.84 3371
6177.59 3647
6178.33 3881
6179.07 4155
6179.81 4639
6180.55 5191
6181.30 5721
6182.04 6212
6182.78 6364
6183.52 6582
6184.26 6542
6185.01 6329
6185.75 5872
6186.49 5566
6187.23 5230
6187.97 4821
6188.72 4461
6189.46 4174
6190.20 4064
6190.94 3937
6191.69 3831
6192.43 3820
6193.17 3802
6193.92 3813
6194.66 3767
6195.40 3722
6196.14 3591
6196.89 3658
6197.63 3627
6198.37 3669
6199.12 3560
6199.86 3655
6200.60 3617
6201.34 3733
6202.09 3854
6202.83 3953
6203.57 4477
6204.32 5156
6205.06 6139
6205.80 7331
6206.55 9012
6207.29 10843
6208.03 12244
6208.78 13324
6209.52 13839
6210.27 14013
6211.01 13378
6211.75 12211
6212.50 10699
6213.24 9228
6213.98 7649
6214.73 6437
6215.47 5465
6216.22 4632
6216.96 3955
6217.71 3579
6218.45 3210
6219.19 3043
6219.94 2967
6220.68 2884
6221.43 2739
6222.17 2761
6222.92 2730
6223.66 2671
6224.40 2605
6225.15 2603
6225.89 2536
6226.64 2349
6227.38 2223
6228.13 2149
6228.87 2072
6229.62 1997
6230.36 1980
6231.11 1861
6231.85 2017
6232.60 1999
6233.34 1984
6234.09 1978
6234.83 1990
6235.58 2050
6236.32 2167
6237.07 2137
6237.81 2278
6238.56 2398
6239.30 2471
6240.05 2418
6240.80 2407
6241.54 2464
6242.29 2467
6243.03 2504
6243.78 2498
6244.52 2499
6245.27 2410
6246.02 2427
6246.76 2602
6247.51 2632
6248.25 2615
6249.00 2543
6249.75 2480
6250.49 2420
6251.24 2369
6251.98 2312
6252.73 2298
6253.48 2230
6254.22 2187
6254.97 2184
6255.72 2145
6256.46 2264
6257.21 2167
6257.95 2193
6258.70 2145
6259.45 2101
6260.19 2108
6260.94 2119
6261.69 2105
6262.43 1981
6263.18 1963
6263.93 1913
6264.68 1961
6265.42 1976
6266.17 1963
6266.92 1912
6267.66 1923
6268.41 1933
6269.16 1936
6269.91 1988
6270.65 1992
6271.40 1999
6272.15 2022
6272.89 1993
6273.64 1950
6274.39 1972
6275.14 1916
6275.88 2007
6276.63 2031
6277.38 2004
6278.13 2017
6278.88 1966
6279.62 1921
6280.37 1962
6281.12 1837
6281.87 1792
6282.62 1760
6283.36 1701
6284.11 1644
6284.86 1644
6285.61 1644
6286.36 1624
6287.10 1598
6287.85 1637
6288.60 1622
6289.35 1540
6290.10 1541
6290.85 1515
6291.59 1564
6292.34 1556
6293.09 1559
6293.84 1545
6294.59 1543
6295.34 1602
6296.09 1586
6296.84 1524
6297.58 1551
6298.33 1516
6299.08 1461
6299.83 1453
6300.58 1466
6301.33 1471
6302.08 1451
6302.83 1433
6303.58 1358
6304.33 1396
6305.08 1406
6305.83 1408
6306.58 1394
6307.32 1445
6308.07 1419
6308.82 1436
6309.57 1429
6310.32 1489
6311.07 1501
6311.82 1538
6312.57 1491
6313.32 1509
6314.07 1599
6314.82 1586
6315.57 1528
6316.32 1531
6317.07 1614
6317.82 1573
6318.57 1513
6319.32 1482
6320.07 1456
6320.82 1434
6321.57 1377
6322.32 1334
6323.07 1337
6323.82 1289
6324.58 1330
6325.33 1307
6326.08 1247
6326.83 1238
6327.58 1281
6328.33 1282
6329.08 1323
6329.83 1258
6330.58 1272
6331.33 1275
6332.08 1268
6332.83 1255
6333.58 1258
6334.34 1237
6335.09 1244
6335.84 1224
6336.59 1269
6337.34 1298
6338.09 1257
6338.84 1262
6339.59 1270
6340.35 1210
6341.10 1188
6341.85 1224
6342.60 1220
6343.35 1235
6344.10 1197
6344.86 1176
6345.61 1224
6346.36 1239
6347.11 1261
6347.86 1259
6348.62 1286
6349.37 1355
6350.12 1357
6350.87 1365
6351.62 1405
6352.38 1443
6353.13 1565
6353.88 1449
6354.63 1451
6355.38 1407
6356.14 1425
6356.89 1455
6357.64 1379
6358.39 1385
6359.15 1366
6359.90 1333
6360.65 1268
6361.40 1295
6362.16 1292
6362.91 1292
6363.66 1320
6364.42 1362
6365.17 1379
6365.92 1532
6366.67 1569
6367.43 1613
6368.18 1588
6368.93 1546
6369.69 1450
6370.44 1458
6371.19 1428
6371.95 1367
6372.70 1339
6373.45 1264
6374.21 1257
6374.96 1265
6375.71 1299
6376.47 1266
6377.22 1255
6377.98 1295
6378.73 1329
6379.48 1358
6380.24 1334
6380.99 1260
6381.74 1320
6382.50 1274
6383.25 1267
6384.01 1330
6384.76 1258
6385.51 1254
6386.27 1246
6387.02 1215
6387.78 1225
6388.53 1237
6389.29 1184
6390.04 1233
6390.79 1265
6391.55 1218
6392.30 1214
6393.06 1248
6393.81 1207
6394.57 1174
6395.32 1243
6396.08 1210
6396.83 1180
6397.59 1146
6398.34 1226
6399.10 1141
6399.85 1153
6400.61 1146
6401.36 1175
6402.12 1185
6402.87 1178
6403.63 1187
6404.38 1148
6405.14 1165
6405.89 1152
6406.65 1214
6407.40 1150
6408.16 1145
6408.91 1208
6409.67 1215
6410.43 1168
6411.18 1215
6411.94 1262
6412.69 1235
6413.45 1202
6414.20 1221
6414.96 1206
6415.72 1193
6416.47 1137
6417.23 1177
6417.98 1247
6418.74 1198
6419.50 1245
6420.25 1228
6421.01 1237
6421.77 1209
6422.52 1185
6423.28 1190
6424.03 1174
6424.79 1190
6425.55 1244
6426.30 1220
6427.06 1170
6427.82 1150
6428.57 1179
6429.33 1202
6430.09 1182
6430.84 1229
6431.60 1196
6432.36 1286
6433.11 1238
6433.87 1263
6434.63 1246
6435.39 1256
6436.14 1276
6436.90 1254
6437.66 1300
6438.41 1343
6439.17 1324
6439.93 1341
6440.69 1372
6441.44 1365
6442.20 1354
6442.96 1357
6443.72 1338
6444.47 1356
6445.23 1376
6445.99 1423
6446.75 1414
6447.50 1433
6448.26 1425
6449.02 1427
6449.78 1433
6450.54 1501
6451.29 1439
6452.05 1447
6452.81 1439
6453.57 1533
6454.33 1492
6455.08 1568
6455.84 1532
6456.60 1573
6457.36 1601
6458.12 1573
6458.88 1628
6459.64 1648
6460.39 1570
6461.15 1615
6461.91 1632
6462.67 1638
6463.43 1722
6464.19 1649
6464.95 1695
6465.70 1728
6466.46 1760
6467.22 1793
6467.98 1751
6468.74 1668
6469.50 1715
6470.26 1727
6471.02 1748
6471.78 1656
6472.54 1743
6473.30 1796
6474.05 1820
6474.81 1855
6475.57 1860
6476.33 1864
6477.09 1877
6477.85 1948
6478.61 1919
6479.37 1971
6480.13 2022
6480.89 2046
6481.65 2041
6482.41 2153
6483.17 2210
6483.93 2123
6484.69 2109
6485.45 2101
6486.21 2216
6486.97 2237
6487.73 2257
6488.49 2262
6489.25 2320
6490.01 2454
6490.77 2547
6491.53 2453
6492.29 2524
6493.05 2604
6493.81 2622
6494.57 2623
6495.33 2603
6496.10 2686
6496.86 2665
6497.62 2568
6498.38 2580
6499.14 2678
6499.90 2606
6500.66 2561
6501.42 2631
6502.18 2714
6502.94 3000
6503.70 3421
6504.47 4068
6505.23 4926
6505.99 5856
6506.75 7004
6507.51 8029
6508.27 8853
6509.03 9087
6509.79 8944
6510.56 8490
6511.32 7775
6512.08 6906
6512.84 5993
6513.60 5158
6514.36 4429
6515.13 4018
6515.89 3626
6516.65 3360
6517.41 3092
6518.17 3017
6518.94 3030
6519.70 2971
6520.46 2976
6521.22 2924
6521.98 2960
6522.75 3092
6523.51 3283
6524.27 3411
6525.03 3627
6525.79 3886
6526.56 4071
6527.32 4033
6528.08 4039
6528.84 3921
6529.61 3923
6530.37 3719
6531.13 3843
6531.90 3988
6532.66 4042
6533.42 4250
6534.18 4876
6534.95 5410
6535.71 5781
6536.47 6055
6537.24 6054
6538.00 5906
6538.76 5531
6539.53 5119
6540.29 4568
6541.05 4062
6541.82 3706
6542.58 3363
6543.34 3208
6544.11 3065
6544.87 2899
6545.63 2915
6546.40 2853
6547.16 2771
6547.92 2739
6548.69 2746
6549.45 2763
6550.21 2625
6550.98 2516
6551.74 2507
6552.51 2488
6553.27 2468
6554.03 2498
6554.80 2491
6555.56 2457
6556.33 2512
6557.09 2475
6557.85 2478
6558.62 2464
6559.38 2522
6560.15 2548
6560.91 2650
6561.68 2646
6562.44 2731
6563.21 2727
6563.97 2752
6564.74 2672
6565.50 2662
6566.26 2691
6567.03 2669
6567.79 2677
6568.56 2752
6569.32 2682
6570.09 2734
6570.85 2786
6571.62 2778
6572.38 2937
6573.15 2787
6573.91 2827
6574.68 2849
6575.44 2958
6576.21 3002
6576.98 2873
6577.74 2943
6578.51 2938
6579.27 2957
6580.04 2893
6580.80 2875
6581.57 2876
6582.33 2932
6583.10 2878
6583.87 2959
6584.63 2935
6585.40 3011
6586.16 2920
6586.93 2865
6587.70 2914
6588.46 2916
6589.23 2969
6589.99 3113
6590.76 3227
6591.53 3408
6592.29 3598
6593.06 3727
6593.82 3874
6594.59 3972
6595.36 4043
6596.12 3971
6596.89 3924
6597.66 3886
6598.42 3682
6599.19 3447
6599.96 3248
6600.72 3109
6601.49 3013
6602.26 2815
6603.02 2641
6603.79 2610
6604.56 2570
6605.33 2482
6606.09 2480
6606.86 2430
6607.63 2421
6608.39 2494
6609.16 2445
6609.93 2469
6610.70 2496
6611.46 2447
6612.23 2408
6613.00 2351
6613.77 2363
6614.53 2302
6615.30 2288
6616.07 2360
6616.84 2353
6617.60 2472
6618.37 2580
6619.14 2708
6619.91 2831
6620.68 3005
6621.44 3179
6622.21 3217
6622.98 3252
6623.75 3287
6624.52 3192
6625.28 3062
6626.05 2971
6626.82 2808
6627.59 2633
6628.36 2566
6629.13 2486
6629.89 2391
6630.66 2421
6631.43 2507
6632.20 2596
6632.97 2701
6633.74 2733
6634.51 2796
6635.27 2820
6636.04 2943
6636.81 2916
6637.58 2899
6638.35 2817
6639.12 2879
6639.89 2890
6640.66 2760
6641.43 2836
6642.19 2729
6642.96 2678
6643.73 2605
6644.50 2546
6645.27 2411
6646.04 2237
6646.81 2177
6647.58 2143
6648.35 2013
6649.12 2033
6649.89 2084
6650.66 2020
6651.43 2042
6652.20 1995
6652.97 2021
6653.74 1983
6654.51 2000
6655.28 2048
6656.05 2004
6656.82 2025
6657.59 1944
6658.36 1988
6659.13 1974
6659.90 1958
6660.67 1926
6661.44 1892
6662.21 1920
6662.98 1860
6663.75 1836
6664.52 1941
6665.29 1893
6666.06 1886
6666.83 1873
6667.60 1842
6668.37 1807
6669.14 1955
6669.91 1972
6670.68 1985
6671.46 2036
6672.23 2008
6673.00 2019
6673.77 1941
6674.54 1929
6675.31 1925
6676.08 1934
6676.85 1954
6677.62 1963
6678.40 1931
6679.17 1873
6679.94 1887
6680.71 2000
6681.48 1978
6682.25 2061
6683.02 2030
6683.80 2133
6684.57 2189
6685.34 2211
6686.11 2215
6686.88 2166
6687.65 2154
6688.43 2019
6689.20 2018
6689.97 1881
6690.74 1812
6691.51 1783
6692.29 1703
6693.06 1699
6693.83 1699
6694.60 1698
6695.37 1620
6696.15 1629
6696.92 1614
6697.69 1617
6698.46 1565
6699.24 1603
6700.01 1585
6700.78 1628
6701.55 1566
6702.33 1566
6703.10 1558
6703.87 1561
6704.64 1530
6705.42 1537
6706.19 1544
6706.96 1563
6707.74 1512
6708.51 1496
6709.28 1534
6710.06 1482
6710.83 1470
6711.60 1476
6712.37 1526
6713.15 1477
6713.92 1473
6714.69 1384
6715.47 1483
6716.24 1500
6717.01 1540
6717.79 1486
6718.56 1506
6719.34 1519
6720.11 1496
6720.88 1531
6721.66 1469
6722.43 1441
6723.20 1471
6723.98 1452
6724.75 1473
6725.53 1470
6726.30 1396
6727.07 1430
6727.85 1454
6728.62 1435
6729.40 1421
6730.17 1400
6730.95 1449
6731.72 1452
6732.49 1457
6733.27 1420
6734.04 1453
6734.82 1421
6735.59 1472
6736.37 1486
6737.14 1497
6737.92 1463
6738.69 1520
6739.47 1488
6740.24 1546
6741.01 1456
6741.79 1531
6742.56 1510
6743.34 1507
6744.11 1483
6744.89 1507
6745.67 1522
6746.44 1536
6747.22 1576
6747.99 1635
6748.77 1624
6749.54 1653
6750.32 1721
6751.09 1732
6751.87 1760
6752.64 1802
6753.42 1828
6754.19 1818
6754.97 1760
6755.75 1779
6756.52 1690
6757.30 1630
6758.07 1645
6758.85 1620
6759.63 1617
6760.40 1619
6761.18 1560
6761.95 1638
6762.73 1541
6763.51 1504
6764.28 1530
6765.06 1582
6765.83 1575
6766.61 1544
6767.39 1516
6768.16 1627
6768.94 1604
6769.72 1471
6770.49 1466
6771.27 1423
6772.05 1422
6772.82 1419
6773.60 1371
6774.38 1402
6775.15 1355
6775.93 1396
6776.71 1387
6777.48 1368
6778.26 1405
6779.04 1411
6779.82 1377
6780.59 1381
6781.37 1350
6782.15 1336
6782.92 1370
6783.70 1409
6784.48 1322
6785.26 1335
6786.03 1309
6786.81 1265
6787.59 1261
6788.37 1273
6789.14 1306
6789.92 1244
6790.70 1224
6791.48 1246
6792.25 1307
6793.03 1266
6793.81 1258
6794.59 1245
6795.37 1260
6796.14 1288
6796.92 1290
6797.70 1261
6798.48 1268
6799.26 1276
6800.04 1346
6800.81 1217
6801.59 1273
6802.37 1334
6803.15 1309
6803.93 1261
6804.71 1267
6805.48 1328
6806.26 1325
6807.04 1237
6807.82 1200
6808.60 1187
6809.38 1144
6810.16 1203
6810.94 1212
6811.71 1210
6812.49 1210
6813.27 1222
6814.05 1233
6814.83 1261
6815.61 1252
6816.39 1272
6817.17 1299
6817.95 1267
6818.73 1243
6819.51 1222
6820.29 1236
6821.07 1260
6821.84 1212
6822.62 1254
6823.40 1273
6824.18 1248
6824.96 1279
6825.74 1278
6826.52 1276
6827.30 1230
6828.08 1227
6828.86 1240
6829.64 1187
6830.42 1167
6831.20 1232
6831.98 1249
6832.76 1199
6833.54 1287
6834.32 1334
6835.10 1420
6835.88 1411
6836.66 1463
6837.44 1572
6838.22 1638
6839.01 1696
6839.79 1731
6840.57 1670
6841.35 1618
6842.13 1606
6842.91 1535
6843.69 1550
6844.47 1448
6845.25 1417
6846.03 1455
6846.81 1467
6847.59 1579
6848.37 1749
6849.16 1898
6849.94 2099
6850.72 2292
6851.50 2243
6852.28 2228
6853.06 2135
6853.84 1968
6854.62 1858
6855.41 1752
6856.19 1608
6856.97 1567
6857.75 1518
6858.53 1452
6859.31 1383
6860.10 1390
6860.88 1363
6861.66 1372
6862.44 1387
6863.22 1411
6864.00 1423
6864.79 1368
6865.57 1305
6866.35 1359
6867.13 1390
6867.91 1396
6868.70 1411
6869.48 1418
6870.26 1395
6871.04 1361
6871.83 1380
6872.61 1483
6873.39 1453
6874.17 1457
6874.96 1483
6875.74 1465
6876.52 1531
6877.30 1601
6878.09 1661
6878.87 1779
6879.65 1771
6880.43 1904
6881.22 2111
6882.00 2166
6882.78 2234
6883.57 2178
6884.35 2029
6885.13 2133
6885.92 2062
6886.70 2159
6887.48 2099
6888.27 2193
6889.05 2150
6889.83 2118
6890.62 2150
6891.40 2064
6892.18 1970
6892.97 1903
6893.75 1852
6894.53 1803
6895.32 1752
6896.10 1699
6896.88 1718
6897.67 1727
6898.45 1735
6899.24 1796
6900.02 1760
6900.80 1714
6901.59 1633
6902.37 1654
6903.16 1667
6903.94 1693
6904.73 1651
6905.51 1651
6906.29 1657
6907.08 1665
6907.86 1600
6908.65 1606
6909.43 1625
6910.22 1635
6911.00 1609
6911.79 1629
6912.57 1657
6913.35 1650
6914.14 1652
6914.92 1684
6915.71 1642
6916.49 1627
6917.28 1657
6918.06 1578
6918.85 1652
6919.63 1638
6920.42 1683
6921.20 1685
6921.99 1723
6922.78 1740
6923.56 1718
6924.35 1728
6925.13 1776
6925.92 1820
6926.70 1847
6927.49 1842
6928.27 1821
6929.06 1869
6929.84 1869
6930.63 1932
6931.42 1885
6932.20 1940
6932.99 1920
6933.77 1909
6934.56 1937
6935.35 1910
6936.13 1942
6936.92 1991
6937.70 2075
6938.49 2210
6939.28 2271
6940.06 2409
6940.85 2469
6941.63 2661
6942.42 2730
6943.21 2838
6943.99 2829
6944.78 2905
6945.57 3044
6946.35 3032
6947.14 2980
6947.93 3012
6948.71 3020
6949.50 3064
6950.29 2996
6951.07 2841
6951.86 2802
6952.65 2657
6953.44 2711
6954.22 2630
6955.01 2562
6955.80 2575
6956.58 2536
6957.37 2499
6958.16 2504
6958.95 2509
6959.73 2472
6960.52 2519
6961.31 2613
6962.09 2674
6962.88 2669
6963.67 2692
6964.46 2925
6965.25 3051
6966.03 3159
6966.82 3274
6967.61 3423
6968.40 3604
6969.18 3599
6969.97 3718
6970.76 3706
6971.55 3703
6972.34 3713
6973.12 3722
6973.91 3612
6974.70 3651
6975.49 3693
6976.28 3671
6977.07 3730
6977.85 3861
6978.64 4031
6979.43 4327
6980.22 4867
6981.01 5733
6981.80 6835
6982.59 8248
6983.37 9984
6984.16 11853
6984.95 13237
6985.74 14186
6986.53 14620
6987.32 14153
6988.11 13024
6988.90 11451
6989.69 9855
6990.47 8357
6991.26 6954
6992.05 5626
6992.84 4697
6993.63 3977
6994.42 3462
6995.21 3105
6996.00 2888
6996.79 2736
6997.58 2629
6998.37 2574
6999.16 2433
6999.95 2403
7000.74 2425
7001.53 2383
7002.32 2346
7003.11 2292
7003.90 2134
7004.69 2032
7005.48 1986
7006.27 1932
7007.06 1911
7007.85 1788
7008.64 1778
7009.43 1936
7010.22 1974
7011.01 2169
7011.80 2225
7012.59 2240
7013.38 2304
7014.17 2241
7014.96 2245
7015.75 2224
7016.54 2188
7017.33 2154
7018.12 2045
7018.91 2078
7019.70 2042
7020.49 2173
7021.28 2219
7022.07 2253
7022.87 2335
7023.66 2411
7024.45 2435
7025.24 2512
7026.03 2494
7026.82 2472
7027.61 2441
7028.40 2393
7029.19 2291
7029.99 2128
7030.78 2164
7031.57 2080
7032.36 2003
7033.15 1947
7033.94 2005
7034.74 2000
7035.53 1994
7036.32 2027
7037.11 2037
7037.90 2102
7038.69 2031
7039.49 2028
7040.28 2032
7041.07 2083
7041.86 2114
7042.65 2103
7043.45 2145
7044.24 2192
7045.03 2122
7045.82 2105
7046.61 2186
7047.41 2254
7048.20 2214
7048.99 2323
7049.78 2425
7050.58 2504
7051.37 2411
7052.16 2311
7052.95 2297
7053.75 2161
7054.54 2090
7055.33 2027
7056.13 1982
7056.92 1924
7057.71 2012
7058.50 1988
7059.30 1947
7060.09 1972
7060.88 1933
7061.68 1914
7062.47 1935
7063.26 1871
7064.06 1875
7064.85 1802
7065.64 1810
7066.44 1830
7067.23 1768
7068.02 1800
7068.82 1701
7069.61 1742
7070.40 1654
7071.20 1638
7071.99 1561
7072.78 1580
7073.58 1625
7074.37 1503
7075.17 1540
7075.96 1524
7076.75 1489
7077.55 1477
7078.34 1488
7079.14 1457
7079.93 1460
7080.72 1469
7081.52 1548
7082.31 1542
7083.11 1559
7083.90 1561
7084.70 1645
7085.49 1781
7086.28 1776
7087.08 1834
7087.87 1924
7088.67 1942
7089.46 1857
7090.26 1765
7091.05 1702
7091.85 1654
7092.64 1478
7093.44 1413
7094.23 1395
7095.03 1364
7095.82 1336
7096.62 1305
7097.41 1264
7098.21 1273
7099.00 1258
7099.80 1258
7100.59 1248
7101.39 1262
7102.18 1259
7102.98 1205
7103.77 1211
7104.57 1154
7105.37 1134
7106.16 1153
7106.96 1182
7107.75 1167
7108.55 1117
7109.34 1103
7110.14 1134
7110.94 1094
7111.73 1080
7112.53 1127
7113.32 1118
7114.12 1145
7114.92 1132
7115.71 1125
7116.51 1109
7117.30 1107
7118.10 1082
7118.90 1104
7119.69 1138
7120.49 1086
7121.29 1123
7122.08 1124
7122.88 1116
7123.68 1121
7124.47 1164
7125.27 1162
7126.07 1174
7126.86 1134
7127.66 1158
7128.46 1167
7129.25 1219
7130.05 1190
7130.85 1171
7131.64 1139
7132.44 1119
7133.24 1095
7134.04 1116
7134.83 1129
7135.63 1080
7136.43 1122
7137.23 1051
7138.02 1040
7138.82 1053
7139.62 1083
7140.42 1074
7141.21 1049
7142.01 1016
7142.81 1050
7143.61 1073
7144.40 1049
7145.20 1016
7146.00 1037
7146.80 1036
7147.59 978
7148.39 1025
7149.19 1021
7149.99 975
7150.79 997
7151.59 998
7152.38 985
7153.18 1004
7153.98 1006
7154.78 1014
7155.58 1025
7156.38 1026
7157.17 1000
7157.97 1017
7158.77 1021
7159.57 992
7160.37 1003
7161.17 996
7161.97 999
7162.76 1018
7163.56 1017
7164.36 988
7165.16 1035
7165.96 1019
7166.76 1026
7167.56 992
7168.36 950
7169.16 960
7169.96 978
7170.75 929
7171.55 924
7172.35 969
7173.15 941
7173.95 946
7174.75 862
7175.55 873
7176.35 890
7177.15 900
7177.95 944
7178.75 909
7179.55 901
7180.35 904
7181.15 931
7181.95 914
7182.75 970
7183.55 933
7184.35 947
7185.15 882
7185.95 937
7186.75 913
7187.55 882
7188.35 864
7189.15 896
7189.95 867
7190.75 885
7191.55 844
7192.35 882
7193.15 853
7193.95 843
7194.75 830
7195.55 848
7196.35 819
7197.15 848
7197.95 882
7198.76 857
7199.56 880
7200.36 872
7201.16 923
7201.96 919
7202.76 890
7203.56 883
7204.36 831
7205.16 826
7205.96 832
7206.77 871
7207.57 901
7208.37 853
7209.17 880
7209.97 909
7210.77 913
7211.57 894
7212.38 872
7213.18 918
7213.98 927
7214.78 943
7215.58 928
7216.38 953
7217.19 944
7217.99 927
7218.79 940
7219.59 968
7220.39 949
7221.20 924
7222.00 933
7222.80 947
7223.60 950
7224.40 964
7225.21 966
7226.01 940
7226.81 994
7227.61 928
7228.42 976
7229.22 997
7230.02 1027
7230.82 981
7231.63 1027
7232.43 1059
7233.23 1066
7234.03 1195
7234.84 1236
7235.64 1370
7236.44 1420
7237.25 1425
7238.05 1353
7238.85 1339
7239.65 1271
7240.46 1254
7241.26 1188
7242.06 1158
7242.87 1084
7243.67 1070
7244.47 1058
7245.28 1072
7246.08 1053
7246.88 1007
7247.69 1016
7248.49 1032
7249.30 1022
7250.10 1039
7250.90 1028
7251.71 1049
7252.51 1036
7253.31 1079
7254.12 1068
7254.92 1109
7255.73 1099
7256.53 1099
7257.33 1081
7258.14 1093
7258.94 1064
7259.75 1066
7260.55 1058
7261.35 1109
7262.16 1069
7262.96 1104
7263.77 1100
7264.57 1104
7265.38 1167
7266.18 1174
7266.99 1150
7267.79 1166
7268.59 1182
7269.40 1167
7270.20 1166
7271.01 1191
7271.81 1170
7272.62 1134
7273.42 1171
7274.23 1130
7275.03 1181
7275.84 1111
7276.64 1165
7277.45 1179
7278.25 1199
7279.06 1318
7279.86 1365
7280.67 1462
7281.48 1668
7282.28 1838
7283.09 1985
7283.89 2136
7284.70 2185
7285.50 2207
7286.31 2084
7287.11 1960
7287.92 1842
7288.73 1690
7289.53 1560
7290.34 1408
7291.14 1283
7291.95 1275
7292.76 1232
7293.56 1164
7294.37 1120
7295.17 1147
7295.98 1191
7296.79 1126
7297.59 1158
7298.40 1114
7299.21 1120
7300.01 1122
7300.82 1189
7301.62 1184
7302.43 1172
7303.24 1138
7304.04 1230
7304.85 1232
7305.66 1250
7306.46 1217
7307.27 1263
7308.08 1339
7308.89 1344
7309.69 1405
7310.50 1398
7311.31 1488
7312.11 1485
7312.92 1370
7313.73 1357
7314.53 1467
7315.34 1472
7316.15 1515
7316.96 1625
7317.76 1739
7318.57 1924
7319.38 1989
7320.19 2087
7320.99 2130
7321.80 2016
7322.61 1930
7323.42 1782
7324.22 1699
7325.03 1604
7325.84 1488
7326.65 1399
7327.46 1316
7328.26 1304
7329.07 1290
7329.88 1214
7330.69 1177
7331.50 1194
7332.30 1215
7333.11 1173
7333.92 1179
7334.73 1178
7335.54 1251
7336.35 1219
7337.15 1267
7337.96 1277
7338.77 1346
7339.58 1381
7340.39 1451
7341.20 1398
7342.01 1399
7342.82 1294
7343.62 1311
7344.43 1289
7345.24 1157
7346.05 1148
7346.86 1151
7347.67 1132
7348.48 1074
7349.29 1100
7350.10 1071
7350.91 1009
7351.71 1064
7352.52 1056
7353.33 1024
7354.14 989
7354.95 974
7355.76 1020
7356.57 1016
7357.38 1050
7358.19 1025
7359.00 1023
7359.81 1032
7360.62 1054
7361.43 1072
7362.24 1019
7363.05 1074
7363.86 1105
7364.67 1148
7365.48 1135
7366.29 1110
7367.10 1105
7367.91 1080
7368.72 1071
7369.53 1117
7370.34 1096
7371.15 1088
7371.96 1028
7372.77 1040
7373.58 1028
7374.39 1057
7375.20 1074
7376.01 1080
7376.82 1132
7377.63 1131
7378.45 1176
7379.26 1276
7380.07 1317
7380.88 1383
7381.69 1399
7382.50 1396
7383.31 1347
7384.12 1270
7384.93 1214
7385.74 1200
7386.56 1152
7387.37 1063
7388.18 1056
7388.99 1028
7389.80 1007
7390.61 1029
7391.42 958
7392.24 950
7393.05 925
7393.86 947
7394.67 939
7395.48 931
7396.29 943
7397.10 953
7397.92 939
7398.73 966
7399.54 997
7400.35 976
7401.16 998
7401.98 927
7402.79 981
7403.60 964
7404.41 965
7405.23 953
7406.04 923
7406.85 946
7407.66 893
7408.47 857
7409.29 849
7410.10 828
7410.91 823
7411.72 871
7412.54 875
7413.35 848
7414.16 796
7414.98 770
7415.79 771
7416.60 772
7417.41 776
7418.23 795
7419.04 813
7419.85 837
7420.67 802
7421.48 767
7422.29 781
7423.11 735
7423.92 751
7424.73 761
7425.54 742
7426.36 748
7427.17 756
7427.99 807
7428.80 778
7429.61 747
7430.43 735
7431.24 736
7432.05 700
7432.87 722
7433.68 745
7434.49 776
7435.31 745
7436.12 709
7436.94 750
7437.75 752
7438.56 742
7439.38 727
7440.19 745
7441.01 748
7441.82 761
7442.64 718
7443.45 739
7444.26 726
7445.08 718
7445.89 732
7446.71 741
7447.52 773
7448.34 724
7449.15 691
7449.97 671
7450.78 728
7451.59 723
7452.41 728
7453.22 728
7454.04 722
7454.85 745
7455.67 725
7456.48 704
7457.30 686
7458.11 693
7458.93 716
7459.74 694
7460.56 713
7461.38 712
7462.19 692
7463.01 767
7463.82 727
7464.64 706
7465.45 708
7466.27 704
7467.08 707
7467.90 734
7468.72 730
7469.53 711
7470.35 708
7471.16 717
7471.98 721
7472.79 712
7473.61 749
7474.43 735
7475.24 715
7476.06 733
7476.87 721
7477.69 712
7478.51 735
7479.32 712
7480.14 691
7480.96 698
7481.77 736
7482.59 696
7483.41 682
7484.22 687
7485.04 710
7485.85 720
7486.67 709
7487.49 704
7488.31 700
7489.12 697
7489.94 698
7490.76 704
7491.57 683
7492.39 689
7493.21 720
7494.02 723
7494.84 713
7495.66 744
7496.48 733
7497.29 687
7498.11 694
7498.93 654
7499.74 746
7500.56 673
7501.38 691
7502.20 640
7503.01 641
7503.83 664
7504.65 673
7505.47 700
7506.29 705
7507.10 678
7507.92 659
7508.74 654
7509.56 666
7510.37 689
7511.19 661
7512.01 656
7512.83 687
7513.65 705
7514.47 640
7515.28 636
7516.10 682
7516.92 698
7517.74 629
7518.56 654
7519.38 647
7520.19 683
7521.01 680
7521.83 701
7522.65 708
7523.47 721
7524.29 664
7525.11 658
7525.92 690
7526.74 680
7527.56 692
7528.38 684
7529.20 696
7530.02 717
7530.84 737
7531.66 732
7532.48 697
7533.30 694
7534.12 683
7534.93 668
7535.75 692
7536.57 711
7537.39 638
7538.21 687
7539.03 686
7539.85 646
7540.67 692
7541.49 711
7542.31 650
7543.13 715
7543.95 681
7544.77 701
7545.59 724
7546.41 724
7547.23 687
7548.05 681
7548.87 696
7549.69 722
7550.51 714
7551.33 689
7552.15 701
7552.97 681
7553.79 674
7554.61 682
7555.43 716
7556.25 692
7557.07 733
7557.89 675
7558.71 678
7559.53 693
7560.36 736
7561.18 730
7562.00 737
7562.82 749
7563.64 699
7564.46 724
7565.28 705
7566.10 734
7566.92 709
7567.74 740
7568.56 717
7569.39 729
7570.21 720
7571.03 705
7571.85 683
7572.67 705
7573.49 739
7574.31 737
7575.14 750
7575.96 772
7576.78 761
7577.60 713
7578.42 761
7579.24 749
7580.06 785
7580.89 753
7581.71 737
7582.53 760
7583.35 791
7584.17 775
7585.00 786
7585.82 751
7586.64 769
7587.46 767
7588.29 790
7589.11 808
7589.93 808
7590.75 789
7591.57 816
7592.40 811
7593.22 807
7594.04 882
7594.86 837
7595.69 858
7596.51 867
7597.33 851
7598.15 823
7598.98 875
7599.80 895
7600.62 888
7601.45 891
7602.27 957
7603.09 998
7603.92 1020
7604.74 1026
7605.56 1013
7606.38 1027
7607.21 1036
7608.03 1039
7608.85 978
7609.68 958
7610.50 933
7611.32 961
7612.15 902
7612.97 919
7613.80 975
7614.62 994
7615.44 956
7616.27 986
7617.09 1026
7617.91 1070
7618.74 1119
7619.56 1076
7620.39 1076
7621.21 1037
7622.03 1050
7622.86 1046
7623.68 1056
7624.51 1000
7625.33 1007
7626.15 1012
7626.98 1038
7627.80 1047
7628.63 1041
7629.45 1059
7630.28 1068
7631.10 1091
7631.93 1079
7632.75 1080
7633.58 1096
7634.40 1071
7635.22 1055
7636.05 1014
7636.87 967
7637.70 962
7638.52 881
7639.35 838
7640.17 906
7641.00 891
7641.82 898
7642.65 878
7643.47 899
7644.30 940
7645.13 933
7645.95 970
7646.78 1020
7647.60 1011
7648.43 1081
7649.25 1065
7650.08 1043
7650.90 1026
7651.73 971
7652.55 965
7653.38 970
7654.21 923
7655.03 912
7655.86 869
7656.68 804
7657.51 850
7658.34 831
7659.16 798
7659.99 793
7660.81 774
7661.64 793
7662.47 784
7663.29 747
7664.12 802
7664.95 777
7665.77 799
7666.60 814
7667.42 840
7668.25 809
7669.08 783
7669.90 824
7670.73 776
7671.56 762
7672.38 741
7673.21 743
7674.04 745
7674.87 802
7675.69 774
7676.52 791
7677.35 782
7678.17 727
7679.00 756
7679.83 752
7680.65 783
7681.48 793
7682.31 774
7683.14 831
7683.96 809
7684.79 838
7685.62 865
7686.45 831
7687.27 825
7688.10 812
7688.93 816
7689.76 852
7690.58 826
7691.41 780
7692.24 801
7693.07 830
7693.90 838
7694.72 852
7695.55 848
7696.38 874
7697.21 852
7698.04 868
7698.86 856
7699.69 850
7700.52 854
7701.35 883
7702.18 899
7703.01 823
7703.83 791
7704.66 785
7705.49 845
7706.32 760
7707.15 770
7707.98 794
7708.81 767
7709.63 771
7710.46 780
7711.29 786
7712.12 805
7712.95 813
7713.78 811
7714.61 786
7715.44 793
7716.27 830
7717.10 791
7717.93 790
7718.75 767
7719.58 778
7720.41 739
7721.24 780
7722.07 802
7722.90 761
7723.73 807
7724.56 809
7725.39 836
7726.22 872
7727.05 866
7727.88 825
7728.71 866
7729.54 861
7730.37 857
7731.20 807
7732.03 824
7732.86 849
7733.69 789
7734.52 764
7735.35 756
7736.18 746
7737.01 771
7737.84 759
7738.67 751
7739.50 723
7740.33 746
7741.16 741
7741.99 750
7742.82 782
7743.65 837
7744.48 965
7745.31 1055
7746.14 1131
7746.98 1180
7747.81 1220
7748.64 1277
7749.47 1239
7750.30 1183
7751.13 1125
7751.96 1011
7752.79 967
7753.62 866
7754.45 821
7755.29 838
7756.12 774
7756.95 764
7757.78 742
7758.61 749
7759.44 759
7760.27 718
7761.11 716
7761.94 716
7762.77 737
7763.60 715
7764.43 684
7765.26 699
7766.10 720
7766.93 666
7767.76 705
7768.59 678
7769.42 655
7770.26 660
7771.09 677
7771.92 666
7772.75 704
7773.58 649
7774.42 664
7775.25 705
7776.08 693
7776.91 716
7777.75 672
7778.58 717
7779.41 715
7780.24 726
7781.08 726
7781.91 695
7782.74 699
7783.57 742
7784.41 761
7785.24 701
7786.07 720
7786.91 734
7787.74 727
7788.57 682
7789.40 718
7790.24 735
7791.07 717
7791.90 736
7792.74 729
7793.57 726
7794.40 743
7795.24 741
7796.07 758
7796.90 758
7797.74 765
7798.57 818
7799.40 791
7800.24 768
7801.07 803
7801.91 767
7802.74 797
7803.57 816
7804.41 777
7805.24 760
7806.07 831
7806.91 810
7807.74 762
7808.58 796
7809.41 805
7810.25 879
7811.08 895
7811.91 857
7812.75 890
7813.58 899
7814.42 906
7815.25 860
7816.09 870
7816.92 919
7817.75 929
7818.59 942
7819.42 968
7820.26 987
7821.09 960
7821.93 963
7822.76 1002
7823.60 1028
7824.43 1008
7825.27 1002
7826.10 988
7826.94 978
7827.77 956
7828.61 919
7829.44 896
7830.28 921
7831.11 941
7831.95 938
7832.78 949
7833.62 965
7834.46 980
7835.29 982
7836.13 929
7836.96 932
7837.80 920
7838.63 911
7839.47 872
7840.31 835
7841.14 825
7841.98 828
7842.81 827
7843.65 795
7844.48 786
7845.32 729
7846.16 800
7846.99 810
7847.83 809
7848.67 742
7849.50 771
7850.34 757
7851.17 763
7852.01 767
7852.85 753
7853.68 744
7854.52 774
7855.36 769
7856.19 766
7857.03 779
7857.87 742
7858.70 797
7859.54 784
7860.38 782
7861.21 788
7862.05 794
7862.89 787
7863.72 763
7864.56 691
7865.40 714
7866.24 752
7867.07 756
7867.91 704
7868.75 700
7869.59 733
7870.42 753
7871.26 753
7872.10 799
7872.94 785
7873.77 811
7874.61 796
7875.45 871
7876.29 878
7877.12 929
7877.96 923
7878.80 935
7879.64 987
7880.47 968
7881.31 981
7882.15 980
7882.99 993
7883.83 954
7884.66 903
7885.50 894
7886.34 851
7887.18 895
7888.02 882
7888.86 878
7889.69 891
7890.53 968
7891.37 917
7892.21 902
7893.05 909
7893.89 882
7894.73 891
7895.56 821
7896.40 840
7897.24 811
7898.08 774
7898.92 786
7899.76 818
7900.60 804
7901.44 771
7902.28 785
7903.12 788
7903.95 783
7904.79 742
7905.63 786
7906.47 767
7907.31 792
7908.15 807
7908.99 825
7909.83 790
7910.67 779
7911.51 756
7912.35 889
7913.19 905
7914.03 936
7914.87 950
7915.71 1003
7916.55 1096
7917.39 1102
7918.23 1132
7919.07 1124
7919.91 1113
7920.75 1065
7921.59 972
7922.43 932
7923.27 913
7924.11 868
7924.95 819
7925.79 803
7926.63 737
7927.47 782
7928.31 744
7929.15 727
7929.99 668
7930.83 712
7931.67 716
7932.51 737
7933.35 685
7934.19 661
7935.04 657
7935.88 690
7936.72 668
7937.56 675
7938.40 690
7939.24 715
7940.08 721
7940.92 738
7941.76 721
7942.60 725
7943.45 725
7944.29 701
7945.13 773
7945.97 756
7946.81 738
7947.65 718
7948.49 751
7949.34 748
7950.18 722
7951.02 747
7951.86 789
7952.70 812
7953.54 794
7954.39 808
7955.23 836
7956.07 828
7956.91 847
7957.75 836
7958.60 826
7959.44 821
7960.28 805
7961.12 776
7961.96 799
7962.81 766
7963.65 732
7964.49 773
7965.33 795
7966.18 830
7967.02 869
7967.86 846
7968.70 868
7969.55 891
7970.39 840
7971.23 797
7972.08 783
7972.92 780
7973.76 757
7974.60 734
7975.45 709
7976.29 692
7977.13 674
7977.98 669
7978.82 688
7979.66 690
7980.51 712
7981.35 670
7982.19 668
7983.04 702
7983.88 679
7984.72 630
7985.57 653
7986.41 661
7987.25 628
7988.10 640
7988.94 632
7989.78 640
7990.63 628
7991.47 589
7992.32 614
7993.16 609
7994.00 634
7994.85 589
7995.69 599
7996.54 602
7997.38 558
7998.22 608
7999.07 624
7999.91 616
8000.76 597
8001.60 603
8002.45 632
8003.29 598
8004.13 584
8004.98 606
8005.82 555
8006.67 562
8007.51 586
8008.36 547
8009.20 512
8010.05 545
8010.89 536
8011.74 541
8012.58 513
8013.43 543
8014.27 521
8015.12 519
8015.96 523
8016.81 543
8017.65 515
8018.50 545
8019.34 545
8020.19 538
8021.03 518
8021.88 534
8022.72 543
8023.57 540
8024.41 564
8025.26 555
8026.11 540
8026.95 525
8027.80 561
8028.64 563
8029.49 526
8030.33 541
8031.18 528
8032.03 538
8032.87 545
8033.72 547
8034.56 524
8035.41 524
8036.26 535
8037.10 528
8037.95 553
8038.80 525
8039.64 525
8040.49 544
8041.34 571
8042.18 538
8043.03 556
8043.87 545
8044.72 584
8045.57 582
8046.41 549
8047.26 571
8048.11 569
8048.96 552
8049.80 563
8050.65 563
8051.50 522
8052.34 504
8053.19 519
8054.04 544
8054.88 554
8055.73 540
8056.58 536
8057.43 573
8058.27 518
8059.12 475
8059.97 494
8060.82 502
8061.66 501
8062.51 489
8063.36 532
8064.21 487
8065.05 518
8065.90 475
8066.75 496
8067.60 502
8068.44 547
8069.29 494
8070.14 517
8070.99 517
8071.84 480
8072.68 493
8073.53 520
8074.38 493
8075.23 528
8076.08 513
8076.93 492
8077.77 502
8078.62 489
8079.47 511
8080.32 496
8081.17 495
8082.02 503
8082.87 485
8083.71 546
8084.56 527
8085.41 474
8086.26 475
8087.11 504
8087.96 518
8088.81 494
8089.66 485
8090.51 483
8091.35 522
8092.20 521
8093.05 467
8093.90 483
8094.75 470
8095.60 483
8096.45 498
8097.30 500
8098.15 476
8099.00 491
8099.85 501
8100.70 514
8101.55 461
8102.40 514
8103.25 504
8104.10 483
8104.95 480
8105.80 474
8106.65 498
8107.50 440
8108.35 515
8109.20 518
8110.05 509
8110.90 494
8111.75 500
8112.60 511
8113.45 494
8114.30 490
8115.15 512
8116.00 537
8116.85 524
8117.70 517
8118.55 568
8119.40 555
8120.25 541
8121.10 533
8121.95 523
8122.80 540
8123.65 578
8124.50 548
8125.35 500
8126.20 530
8127.06 556
8127.91 544
8128.76 556
8129.61 556
8130.46 525
8131.31 585
8132.16 555
8133.01 560
8133.86 575
8134.72 555
8135.57 545
8136.42 536
8137.27 531
8138.12 536
8138.97 539
8139.83 566
8140.68 562
8141.53 512
8142.38 524
8143.23 551
8144.08 525
8144.94 553
8145.79 552
8146.64 556
8147.49 529
8148.34 533
8149.20 535
8150.05 542
8150.90 551
8151.75 564
8152.60 582
8153.46 599
8154.31 592
8155.16 601
8156.01 630
8156.87 629
8157.72 615
8158.57 562
8159.42 580
8160.28 559
8161.13 546
8161.98 527
8162.84 512
8163.69 506
8164.54 536
8165.39 515
8166.25 507
8167.10 490
8167.95 496
8168.81 525
8169.66 544
8170.51 524
8171.37 482
8172.22 479
8173.07 496
8173.93 494
8174.78 511
8175.63 501
8176.49 490
8177.34 505
8178.19 502
8179.05 482
8179.90 443
8180.76 459
8181.61 482
8182.46 483
8183.32 467
8184.17 492
8185.02 484
8185.88 514
8186.73 504
8187.59 480
8188.44 470
8189.30 479
8190.15 487
8191.00 453
8191.86 448
8192.71 453
8193.57 491
8194.42 466
8195.28 466
8196.13 480
8196.99 490
8197.84 483
8198.69 479
8199.55 434
8200.40 494
8201.26 511
8202.11 518
8202.97 466
8203.82 454
8204.68 492
8205.53 467
8206.39 489
8207.24 487
8208.10 460
8208.95 459
8209.81 490
8210.67 468
8211.52 520
8212.38 473
8213.23 486
8214.09 474
8214.94 491
8215.80 492
8216.65 502
8217.51 522
8218.37 482
8219.22 474
8220.08 471
8220.93 531
8221.79 521
8222.64 560
8223.50 522
8224.36 507
8225.21 486
8226.07 502
8226.92 472
8227.78 474
8228.64 480
8229.49 487
8230.35 455
8231.21 427
8232.06 487
8232.92 494
8233.78 500
8234.63 471
8235.49 452
8236.35 453
8237.20 445
8238.06 460
8238.92 499
8239.77 473
8240.63 444
8241.49 492
8242.34 494
8243.20 492
8244.06 484
8244.91 489
8245.77 500
8246.63 481
8247.49 480
8248.34 473
8249.20 455
8250.06 430
8250.92 480
8251.77 479
8252.63 490
8253.49 489
8254.35 487
8255.20 454
8256.06 482
8256.92 453
8257.78 469
8258.63 460
8259.49 484
8260.35 480
8261.21 531
8262.07 469
8262.92 458
8263.78 435
8264.64 477
8265.50 463
8266.36 456
8267.22 491
8268.07 538
8268.93 502
8269.79 466
8270.65 488
8271.51 483
8272.37 493
8273.22 504
8274.08 525
8274.94 485
8275.80 514
8276.66 540
8277.52 500
8278.38 488
8279.24 528
8280.09 535
8280.95 549
8281.81 496
8282.67 500
8283.53 510
8284.39 512
8285.25 519
8286.11 527
8286.97 530
8287.83 501
8288.69 493
8289.55 486
8290.41 513
8291.26 508
8292.12 508
8292.98 550
8293.84 564
8294.70 545
8295.56 558
8296.42 547
8297.28 559
8298.14 539
8299.00 532
8299.86 545
8300.72 512
8301.58 491
8302.44 520
8303.30 486
8304.16 492
8305.02 493
8305.88 514
8306.74 472
8307.60 505
8308.46 519
8309.33 471
8310.19 480
8311.05 491
8311.91 472
8312.77 507
8313.63 473
8314.49 499
8315.35 507
8316.21 454
8317.07 477
8317.93 510
8318.79 518
8319.65 510
8320.52 495
8321.38 451
8322.24 473
8323.10 447
8323.96 465
8324.82 495
8325.68 487
8326.54 480
8327.41 481
8328.27 461
8329.13 487
8329.99 501
8330.85 503
8331.71 487
8332.57 497
8333.44 513
8334.30 500
8335.16 459
8336.02 488
8336.88 485
8337.75 485
8338.61 511
8339.47 537
8340.33 512
8341.19 473
8342.06 495
8342.92 529
8343.78 526
8344.64 492
8345.50 509
8346.37 521
8347.23 512
8348.09 497
8348.95 468
8349.82 496
8350.68 531
8351.54 509
8352.40 488
8353.27 522
8354.13 530
8354.99 546
8355.86 493
8356.72 489
8357.58 520
8358.45 556
8359.31 512
8360.17 516
8361.03 524
8361.90 500
8362.76 513
8363.62 492
8364.49 507
8365.35 511
8366.21 528
8367.08 540
8367.94 527
8368.80 559
8369.67 551
8370.53 530
8371.40 534
8372.26 518
8373.12 533
8373.99 512
8374.85 501
8375.71 529
8376.58 531
8377.44 538
8378.31 521
8379.17 559
8380.03 555
8380.90 546
8381.76 591
8382.63 554
8383.49 558
8384.36 557
8385.22 533
8386.08 526
8386.95 573
8387.81 599
8388.68 565
8389.54 573
8390.41 559
8391.27 562
8392.14 579
8393.00 587
8393.87 565
8394.73 566
8395.60 558
8396.46 586
8397.33 618
8398.19 619
8399.06 583
8399.92 614
8400.79 628
8401.65 612
8402.52 657
8403.38 604
8404.25 622
8405.11 621
8405.98 623
8406.84 606
8407.71 625
8408.58 612
8409.44 648
8410.31 656
8411.17 626
8412.04 681
8412.90 666
8413.77 655
8414.64 631
8415.50 630
8416.37 668
8417.23 661
8418.10 613
8418.97 695
8419.83 691
8420.70 681
8421.56 685
8422.43 667
8423.30 737
8424.16 695
8425.03 744
8425.90 732
8426.76 781
8427.63 779
8428.50 764
8429.36 804
8430.23 775
8431.10 731
8431.96 753
8432.83 770
8433.70 802
8434.56 822
8435.43 812
8436.30 885
8437.16 881
8438.03 893
8438.90 851
8439.77 948
8440.63 962
8441.50 975
8442.37 943
8443.24 957
8444.10 949
8444.97 975
8445.84 981
8446.71 989
8447.57 1047
8448.44 1036
8449.31 1040
8450.18 1041
8451.04 1104
8451.91 1254
8452.78 1396
8453.65 1470
8454.52 1731
8455.38 1926
8456.25 2080
8457.12 2107
8457.99 2031
8458.86 1954
8459.72 1762
8460.59 1593
8461.46 1473
8462.33 1362
8463.20 1222
8464.07 1145
8464.93 1080
8465.80 1042
8466.67 1027
8467.54 933
8468.41 936
8469.28 913
8470.15 842
8471.02 864
8471.88 877
8472.75 870
8473.62 839
8474.49 837
8475.36 824
8476.23 818
8477.10 829
8477.97 873
8478.84 873
8479.71 893
8480.58 941
8481.44 941
8482.31 1000
8483.18 970
8484.05 982
8484.92 976
8485.79 924
8486.66 917
8487.53 893
8488.40 901
8489.27 835
8490.14 836
8491.01 842
8491.88 877
8492.75 844
8493.62 879
8494.49 890
8495.36 899
8496.23 865
8497.10 826
8497.97 829
8498.84 814
8499.71 862
8500.58 854
8501.45 829
8502.32 868
8503.19 843
8504.06 838
8504.93 841
8505.80 840
8506.67 879
8507.55 871
8508.42 880
8509.29 888
8510.16 938
8511.03 886
8511.90 944
8512.77 915
8513.64 887
8514.51 908
8515.38 940
8516.25 916
8517.13 928
8518.00 955
8518.87 993
8519.74 1014
8520.61 999
8521.48 1075
8522.35 1141
8523.23 1347
8524.10 1491
8524.97 1630
8525.84 1718
8526.71 1765
8527.58 1738
8528.46 1666
8529.33 1522
8530.20 1395
8531.07 1303
8531.94 1246
8532.81 1157
8533.69 1027
8534.56 986
8535.43 988
8536.30 959
8537.18 897
8538.05 913
8538.92 893
8539.79 900
8540.66 914
8541.54 835
8542.41 820
8543.28 840
8544.15 852
8545.03 837
8545.90 841
8546.77 837
8547.64 881
8548.52 841
8549.39 886
8550.26 799
8551.14 883
8552.01 891
8552.88 954
8553.76 980
8554.63 1027
8555.50 1026
8556.37 961
8557.25 983
8558.12 899
8558.99 869
8559.87 901
8560.74 893
8561.61 846
8562.49 832
8563.36 837
8564.24 858
8565.11 822
8565.98 803
8566.86 832
8567.73 814
8568.60 854
8569.48 813
8570.35 760
8571.23 757
8572.10 811
8572.97 797
8573.85 811
8574.72 752
8575.60 767
8576.47 791
8577.34 808
8578.22 810
8579.09 797
8579.97 792
8580.84 808
8581.72 791
8582.59 780
8583.47 799
8584.34 821
8585.21 851
8586.09 815
8586.96 824
8587.84 805
8588.71 843
8589.59 878
8590.46 842
8591.34 861
8592.21 900
8593.09 845
8593.96 877
8594.84 889
8595.71 878
8596.59 855
8597.46 827
8598.34 881
8599.22 899
8600.09 910
8600.97 904
8601.84 927
8602.72 912
8603.59 911
8604.47 939
8605.34 961
8606.22 992
8607.10 988
8607.97 959
8608.85 943
8609.72 958
8610.60 967
8611.47 1011
8612.35 961
8613.23 950
8614.10 997
8614.98 1015
8615.86 980
8616.73 991
8617.61 998
8618.48 1044
8619.36 999
8620.24 1047
8621.11 1106
8621.99 1102
8622.87 1097
8623.74 1091
8624.62 1131
8625.50 1122
8626.37 1136
8627.25 1142
8628.13 1169
8629.00 1166
8629.88 1144
8630.76 1190
8631.64 1249
8632.51 1192
8633.39 1188
8634.27 1208
8635.14 1228
8636.02 1198
8636.90 1252
8637.78 1255
8638.65 1309
8639.53 1283
8640.41 1281
8641.29 1302
8642.16 1325
8643.04 1332
8643.92 1341
8644.80 1379
8645.67 1419
8646.55 1384
8647.43 1413
8648.31 1396
8649.18 1421
8650.06 1441
8650.94 1504
8651.82 1540
8652.70 1508
8653.58 1455
8654.45 1516
8655.33 1558
8656.21 1560
8657.09 1571
8657.97 1694
8658.84 1681
8659.72 1758
8660.60 1785
8661.48 1892
8662.36 1975
8663.24 2126
8664.12 2195
8664.99 2239
8665.87 2271
8666.75 2274
8667.63 2238
8668.51 2181
8669.39 2185
8670.27 2310
8671.15 2441
8672.03 2541
8672.91 2631
8673.78 2706
8674.66 2754
8675.54 2653
8676.42 2637
8677.30 2476
8678.18 2305
8679.06 2183
8679.94 2016
8680.82 1905
8681.70 1783
8682.58 1727
8683.46 1731
8684.34 1697
8685.22 1688
8686.10 1747
8686.98 1829
8687.86 1955
8688.74 2143
8689.62 2437
8690.50 2689
8691.38 3021
8692.26 3127
8693.14 3276
8694.02 3254
8694.90 3068
8695.78 2879
8696.66 2648
8697.54 2401
8698.42 2158
8699.30 1983
8700.18 1828
8701.06 1787
8701.94 1659
8702.82 1666
8703.70 1661
8704.58 1513
8705.46 1487
8706.34 1367
8707.23 1292
8708.11 1279
8708.99 1210
8709.87 1233
8710.75 1176
8711.63 1156
8712.51 1144
8713.39 1125
8714.27 1116
8715.16 1103
8716.04 1115
8716.92 1073
8717.80 1091
8718.68 1062
8719.56 1087
8720.44 1090
8721.33 1044
8722.21 1084
8723.09 1104
8723.97 1106
8724.85 1125
8725.73 1158
8726.62 1194
8727.50 1188
8728.38 1167
8729.26 1185
8730.14 1231
8731.03 1196
8731.91 1251
8732.79 1227
8733.67 1153
8734.55 1145
8735.44 1150
8736.32 1162
8737.20 1133
8738.08 1108
8738.97 1146
8739.85 1110
8740.73 1144
8741.61 1099
8742.50 1111
8743.38 1099
8744.26 1063
8745.14 1082
8746.03 1105
8746.91 1043
8747.79 1116
8748.68 1094
8749.56 1067
8750.44 1098
8751.33 1132
8752.21 1157
8753.09 1142
8753.97 1124
8754.86 1117
8755.74 1143
8756.62 1134
8757.51 1173
8758.39 1166
8759.28 1119
8760.16 1177
8761.04 1209
8761.93 1224
8762.81 1207
8763.69 1197
8764.58 1196
8765.46 1216
8766.34 1187
8767.23 1227
8768.11 1205
8769.00 1193
8769.88 1199
8770.76 1184
8771.65 1174
8772.53 1138
8773.42 1131
8774.30 1166
8775.19 1097
8776.07 1127
8776.95 1219
8777.84 1267
8778.72 1400
8779.61 1540
8780.49 1654
8781.38 1725
8782.26 1744
8783.15 1676
8784.03 1678
8784.92 1623
8785.80 1520
8786.69 1410
8787.57 1312
8788.46 1275
8789.34 1181
8790.23 1114
8791.11 1052
8792.00 1065
8792.88 1058
8793.77 997
8794.65 959
8795.54 1001
8796.42 980
8797.31 993
8798.19 1008
8799.08 1044
8799.96 1010
8800.85 946
8801.74 950
8802.62 912
8803.51 936
8804.39 933
8805.28 902
8806.16 871
8807.05 870
8807.94 860
8808.82 802
8809.71 815
8810.59 850
8811.48 846
8812.37 838
8813.25 844
8814.14 793
8815.03 816
8815.91 825
8816.80 841
8817.68 892
8818.57 875
8819.46 870
8820.34 822
8821.23 837
8822.12 841
8823.00 822
8823.89 786
8824.78 813
8825.66 787
8826.55 806
8827.44 774
8828.33 750
8829.21 775
8830.10 760
8830.99 752
8831.87 763
8832.76 740
8833.65 766
8834.54 742
8835.42 771
8836.31 747
8837.20 715
8838.08 723
8838.97 750
8839.86 720
8840.75 749
8841.64 715
8842.52 729
8843.41 729
8844.30 715
8845.19 761
8846.07 720
8846.96 744
8847.85 761
8848.74 714
8849.63 733
8850.51 729
8851.40 703
8852.29 692
8853.18 693
8854.07 709
8854.96 676
8855.84 708
8856.73 662
8857.62 668
8858.51 713
8859.40 691
8860.29 673
8861.17 675
8862.06 697
8862.95 712
8863.84 655
8864.73 667
8865.62 675
8866.51 659
8867.40 656
8868.29 646
8869.17 619
8870.06 634
8870.95 626
8871.84 637
8872.73 616
8873.62 624
8874.51 638
8875.40 607
8876.29 598
8877.18 601
8878.07 619
8878.96 634
8879.85 602
8880.74 593
8881.63 603
8882.51 564
8883.40 585
8884.29 587
8885.18 588
8886.07 590
8886.96 589
8887.85 581
8888.74 587
8889.63 583
8890.52 583
8891.41 541
8892.30 555
8893.19 586
8894.09 523
8894.98 498
8895.87 559
8896.76 559
8897.65 549
8898.54 543
8899.43 537
8900.32 548
8901.21 544
8902.10 548
8902.99 534
8903.88 494
8904.77 513
8905.66 521
8906.55 531
8907.44 526
8908.34 536
8909.23 519
8910.12 531
8911.01 507
8911.90 529
8912.79 565
8913.68 552
8914.57 524
8915.47 548
8916.36 553
8917.25 522
8918.14 528
8919.03 491
8919.92 521
8920.81 512
8921.71 522
8922.60 502
8923.49 469
8924.38 504
8925.27 518
8926.16 507
8927.06 510
8927.95 521
8928.84 492
8929.73 522
8930.62 523
8931.52 536
8932.41 483
8933.30 510
8934.19 476
8935.09 481
8935.98 487
8936.87 470
8937.76 471
8938.66 469
8939.55 498
8940.44 472
8941.33 464
8942.23 481
8943.12 485
8944.01 437
8944.90 440
8945.80 440
8946.69 473
8947.58 438
8948.48 448
8949.37 449
8950.26 440
8951.16 453
8952.05 473
8952.94 451
8953.84 482
8954.73 487
8955.62 458
8956.52 460
8957.41 461
8958.30 457
8959.20 465
8960.09 485
8960.98 468
8961.88 464
8962.77 472
8963.66 498
8964.56 491
8965.45 493
8966.35 485
8967.24 496
8968.13 471
8969.03 504
8969.92 503
8970.82 496
8971.71 472
8972.60 470
8973.50 483
8974.39 429
8975.29 449
8976.18 472
8977.08 474
8977.97 480
8978.87 475
8979.76 447
8980.65 460
8981.55 475
8982.44 467
8983.34 434
8984.23 433
8985.13 479
8986.02 448
8986.92 451
8987.81 452
8988.71 475
8989.60 424
8990.50 435
8991.39 449
8992.29 455
8993.18 460
8994.08 450
8994.97 458
8995.87 453
8996.76 460
8997.66 428
8998.56 445
8999.45 461
9000.35 438
9001.24 455
9002.14 471
9003.03 424
9003.93 428
9004.83 450
9005.72 430
9006.62 470
9007.51 440
9008.41 422
9009.31 455
9010.20 445
9011.10 421
9011.99 438
9012.89 425
9013.79 424
9014.68 449
9015.58 422
9016.48 401
9017.37 417
9018.27 410
9019.16 434
9020.06 418
9020.96 431
9021.85 454
9022.75 430
9023.65 435
9024.54 396
9025.44 427
9026.34 417
9027.24 439
9028.13 429
9029.03 415
9029.93 419
9030.82 420
9031.72 421
9032.62 415
9033.52 419
9034.41 435
9035.31 417
9036.21 443
9037.10 419
9038.00 424
9038.90 443
9039.80 433
9040.69 415
9041.59 427
9042.49 428
9043.39 437
9044.29 432
9045.18 462
9046.08 427
9046.98 464
9047.88 468
9048.78 427
9049.67 417
9050.57 436
9051.47 427
9052.37 399
9053.27 411
9054.16 416
9055.06 423
9055.96 431
9056.86 420
9057.76 432
9058.66 454
9059.55 452
9060.45 447
9061.35 440
9062.25 434
9063.15 435
9064.05 437
9064.95 434
9065.85 456
9066.74 433
9067.64 400
9068.54 428
9069.44 426
9070.34 422
9071.24 432
9072.14 479
9073.04 449
9073.94 442
9074.84 453
9075.74 419
9076.64 425
9077.53 437
9078.43 428
9079.33 405
9080.23 436
9081.13 444
9082.03 440
9082.93 427
9083.83 435
9084.73 438
9085.63 436
9086.53 459
9087.43 458
9088.33 438
9089.23 447
9090.13 452
9091.03 428
9091.93 451
9092.83 438
9093.73 441
9094.63 450
9095.53 434
9096.43 412
9097.33 390
9098.23 446
9099.13 411
9100.04 447
9100.94 433
9101.84 453
9102.74 451
9103.64 419
9104.54 444
9105.44 435
9106.34 443
9107.24 410
9108.14 442
9109.04 402
9109.94 412
9110.85 410
9111.75 467
9112.65 445
9113.55 447
9114.45 423
9115.35 469
9116.25 436
9117.15 460
9118.06 422
9118.96 407
9119.86 442
9120.76 431
9121.66 433
9122.56 457
9123.46 476
9124.37 436
9125.27 466
9126.17 422
9127.07 442
9127.97 452
9128.88 456
9129.78 439
9130.68 404
9131.58 419
9132.48 440
9133.39 425
9134.29 414
9135.19 422
9136.09 459
9137.00 398
9137.90 410
9138.80 430
9139.70 384
9140.61 441
9141.51 430
9142.41 411
9143.31 411
9144.22 441
9145.12 424
9146.02 429
9146.92 421
9147.83 410
9148.73 432
9149.63 421
9150.54 424
9151.44 421
9152.34 421
9153.25 440
9154.15 434
9155.05 424
9155.96 450
9156.86 409
9157.76 436
9158.67 428
9159.57 446
9160.47 441
9161.38 469
9162.28 434
9163.18 427
9164.09 433
9164.99 435
9165.90 438
9166.80 448
9167.70 429
9168.61 469
9169.51 484
9170.42 434
9171.32 411
9172.22 432
9173.13 423
9174.03 427
9174.94 433
9175.84 429
9176.74 432
9177.65 447
9178.55 409
9179.46 428
9180.36 398
9181.27 456
9182.17 419
9183.08 467
9183.98 424
9184.89 440
9185.79 454
9186.70 460
9187.60 447
9188.51 441
9189.41 459
9190.32 482
9191.22 465
9192.13 425
9193.03 443
9193.94 465
9194.84 497
9195.75 526
9196.65 535
9197.56 524
9198.46 545
9199.37 553
9200.27 555
9201.18 556
9202.08 545
9202.99 524
9203.90 506
9204.80 468
9205.71 504
9206.61 496
9207.52 445
9208.42 466
9209.33 458
9210.24 484
9211.14 437
9212.05 461
9212.95 432
9213.86 475
9214.77 479
9215.67 494
9216.58 439
9217.49 426
9218.39 480
9219.30 458
9220.21 457
9221.11 438
9222.02 468
9222.93 445
9223.83 453
9224.74 449
9225.65 423
9226.55 428
9227.46 421
9228.37 420
9229.27 421
9230.18 417
9231.09 438
9231.99 439
9232.90 413
9233.81 433
9234.72 416
9235.62 441
9236.53 435
9237.44 427
9238.34 459
9239.25 462
9240.16 418
9241.07 440
9241.97 440
9242.88 419
9243.79 418
9244.70 446
9245.61 441
9246.51 429
9247.42 403
9248.33 407
9249.24 422
9250.14 425
9251.05 458
9251.96 467
9252.87 438
9253.78 414
9254.69 428
9255.59 455
9256.50 435
9257.41 419
9258.32 408
9259.23 399
9260.14 427
9261.04 446
9261.95 425
9262.86 452
9263.77 465
9264.68 462
9265.59 444
9266.50 436
9267.40 430
9268.31 459
9269.22 443
9270.13 442
9271.04 452
9271.95 476
9272.86 450
9273.77 433
9274.68 463
9275.59 454
9276.49 490
9277.40 426
9278.31 446
9279.22 468
9280.13 450
9281.04 462
9281.95 440
9282.86 435
9283.77 466
9284.68 456
9285.59 456
9286.50 430
9287.41 450
9288.32 454
9289.23 430
9290.14 452
9291.05 475
9291.96 460
9292.87 440
9293.78 454
9294.69 449
9295.60 490
9296.51 460
9297.42 483
9298.33 455
9299.24 484
9300.15 457
9301.06 468
9301.97 500
9302.88 442
9303.79 460
9304.70 448
9305.61 464
9306.53 508
9307.44 504
9308.35 499
9309.26 543
9310.17 540
9311.08 538
9311.99 526
9312.90 498
9313.81 533
9314.72 488
9315.63 488
9316.55 490
9317.46 477
9318.37 478
9319.28 467
9320.19 451
9321.10 467
9322.01 472
9322.93 502
9323.84 462
9324.75 465
9325.66 467
9326.57 479
9327.48 453
9328.40 442
9329.31 474
9330.22 459
9331.13 468
9332.04 461
9332.96 460
9333.87 470
9334.78 467
9335.69 485
9336.60 452
9337.52 442
9338.43 456
9339.34 486
9340.25 456
9341.17 422
9342.08 444
9342.99 441
9343.90 454
9344.82 479
9345.73 479
9346.64 466
9347.55 478
9348.47 460
9349.38 447
9350.29 476
9351.21 461
9352.12 477
9353.03 437
9353.94 468
9354.86 458
9355.77 435
9356.68 440
9357.60 475
9358.51 432
9359.42 438
9360.34 472
9361.25 486
9362.16 457
9363.08 453
9363.99 471
9364.90 449
9365.82 503
9366.73 488
9367.65 502
9368.56 471
9369.47 467
9370.39 480
9371.30 447
9372.21 482
9373.13 495
9374.04 484
9374.96 497
9375.87 499
9376.79 506
9377.70 522
9378.61 509
9379.53 510
9380.44 477
9381.36 512
9382.27 506
9383.19 489
9384.10 503
9385.01 489
9385.93 505
9386.84 529
9387.76 511
9388.67 515
9389.59 529
9390.50 512
9391.42 513
9392.33 506
9393.25 570
9394.16 552
9395.08 562
9395.99 538
9396.91 558
9397.82 537
9398.74 552
9399.65 558
9400.57 525
9401.48 506
9402.40 514
9403.32 531
9404.23 517
9405.15 498
9406.06 495
9406.98 515
9407.89 494
9408.81 493
9409.73 485
9410.64 502
9411.56 512
9412.47 522
9413.39 491
9414.30 507
9415.22 530
9416.14 522
9417.05 520
9417.97 491
9418.89 478
9419.80 533
9420.72 538
9421.63 514
9422.55 546
9423.47 522
9424.38 513
9425.30 559
9426.22 570
9427.13 552
9428.05 557
9428.97 548
9429.88 531
9430.80 534
9431.72 533
9432.63 549
9433.55 573
9434.47 553
9435.38 565
9436.30 541
9437.22 528
9438.14 582
9439.05 588
9439.97 604
9440.89 652
9441.81 637
9442.72 666
9443.64 644
9444.56 607
9445.47 618
9446.39 607
9447.31 563
9448.23 582
9449.15 606
9450.06 618
9450.98 624
9451.90 678
9452.82 659
9453.73 615
9454.65 639
9455.57 647
9456.49 615
9457.41 630
9458.32 634
9459.24 585
9460.16 599
9461.08 586
9462.00 580
9462.92 586
9463.83 546
9464.75 563
9465.67 579
9466.59 568
9467.51 588
9468.43 558
9469.35 566
9470.26 596
9471.18 587
9472.10 555
9473.02 573
9473.94 612
9474.86 608
9475.78 589
9476.70 624
9477.62 618
9478.54 650
9479.45 664
9480.37 649
9481.29 615
9482.21 689
9483.13 661
9484.05 644
9484.97 640
9485.89 644
9486.81 654
9487.73 639
9488.65 595
9489.57 599
9490.49 584
9491.41 574
9492.33 572
9493.25 591
9494.17 582
9495.09 587
9496.01 575
9496.93 605
9497.85 570
9498.77 555
9499.69 588
9500.61 619
9501.53 611
9502.45 591
9503.37 601
9504.29 614
9505.21 625
9506.13 640
9507.05 659
9507.97 629
9508.89 638
9509.81 648
9510.73 660
9511.65 648
9512.57 618
9513.49 649
9514.42 666
9515.34 678
9516.26 659
9517.18 702
9518.10 709
9519.02 721
9519.94 743
9520.86 781
9521.78 780
9522.71 796
9523.63 797
9524.55 811
9525.47 749
9526.39 763
9527.31 759
9528.23 736
9529.16 698
9530.08 719
9531.00 700
9531.92 654
9532.84 666
9533.76 660
9534.69 712
9535.61 698
9536.53 720
9537.45 710
9538.37 714
9539.30 640
9540.22 686
9541.14 693
9542.06 675
9542.98 704
9543.91 697
9544.83 702
9545.75 709
9546.67 697
9547.60 704
9548.52 764
9549.44 691
9550.36 701
9551.29 712
9552.21 711
9553.13 716
9554.06 693
9554.98 761
9555.90 735
9556.82 733
9557.75 729
9558.67 727
9559.59 722
9560.52 780
9561.44 783
9562.36 750
9563.29 772
9564.21 776
9565.13 769
9566.06 749
9566.98 781
9567.90 757
9568.83 768
9569.75 792
9570.67 782
9571.60 821
9572.52 806
9573.44 797
9574.37 787
9575.29 811
9576.22 819
9577.14 794
9578.06 832
9578.99 835
9579.91 855
9580.84 853
9581.76 843
9582.68 885
9583.61 858
9584.53 861
9585.46 900
9586.38 876
9587.31 850
9588.23 811
9589.15 820
9590.08 833
9591.00 815
9591.93 838
9592.85 888
9593.78 884
9594.70 879
9595.63 891
9596.55 898
9597.48 894
9598.40 951
9599.33 990
9600.25 971
9601.18 991
9602.10 1002
9603.03 986
9603.95 997
9604.88 940
9605.80 940
9606.73 956
9607.65 944
9608.58 916
9609.50 951
9610.43 911
9611.35 887
9612.28 913
9613.21 986
9614.13 957
9615.06 962
9615.98 971
9616.91 943
9617.84 961
9618.76 957
9619.69 951
9620.61 989
9621.54 927
9622.47 970
9623.39 1011
9624.32 992
9625.24 962
9626.17 997
9627.10 998
9628.02 1029
9628.95 1036
9629.88 996
9630.80 1013
9631.73 1049
9632.65 1049
9633.58 1077
9634.51 1064
9635.43 1094
9636.36 1065
9637.29 1091
9638.22 1110
9639.14 1096
9640.07 1173
9641.00 1216
9641.92 1241
9642.85 1253
9643.78 1267
9644.70 1292
9645.63 1288
9646.56 1264
9647.49 1270
9648.41 1273
9649.34 1272
9650.27 1285
9651.20 1255
9652.12 1230
9653.05 1169
9653.98 1189
9654.91 1184
9655.83 1198
9656.76 1227
9657.69 1220
9658.62 1262
9659.55 1249
9660.47 1188
9661.40 1192
9662.33 1180
9663.26 1226
9664.19 1201
9665.11 1183
9666.04 1276
9666.97 1256
9667.90 1269
9668.83 1263
9669.75 1265
9670.68 1289
9671.61 1311
9672.54 1330
9673.47 1325
9674.40 1261
9675.33 1299
9676.25 1307
9677.18 1312
9678.11 1385
9679.04 1369
9679.97 1362
9680.90 1302
9681.83 1374
9682.76 1423
9683.69 1412
9684.61 1407
9685.54 1444
9686.47 1424
9687.40 1465
9688.33 1469
9689.26 1449
9690.19 1452
9691.12 1447
9692.05 1472
9692.98 1504
9693.91 1541
9694.84 1540
9695.77 1637
9696.70 1680
9697.63 1819
9698.56 1849
9699.49 1817
9700.42 1839
9701.35 1857
9702.28 1801
9703.21 1719
9704.14 1661
9705.07 1601
9706.00 1546
9706.93 1450
9707.86 1487
9708.79 1467
9709.72 1485
9710.65 1458
9711.58 1521
9712.51 1533
9713.44 1637
9714.37 1568
9715.30 1612
9716.23 1585
9717.16 1564
9718.09 1503
9719.02 1489
9719.95 1365
9720.88 1330
9721.81 1305
9722.75 1229
9723.68 1190
9724.61 1142
9725.54 1141
9726.47 1130
9727.40 1138
9728.33 1152
9729.26 1135
9730.19 1130
9731.13 1151
9732.06 1118
9732.99 1120
9733.92 1117
9734.85 1155
9735.78 1120
9736.71 1125
9737.65 1061
9738.58 1033
9739.51 1018
9740.44 1014
9741.37 963
9742.30 1004
9743.24 1038
9744.17 1019
9745.10 977
9746.03 955
9746.96 968
9747.90 944
9748.83 1008
9749.76 999
9750.69 972
9751.63 949
9752.56 945
9753.49 926
9754.42 932
9755.36 967
9756.29 951
9757.22 946
9758.15 938
9759.09 968
9760.02 931
9760.95 947
9761.88 988
9762.82 969
9763.75 894
9764.68 958
9765.62 960
9766.55 925
9767.48 926
9768.41 977
9769.35 988
9770.28 969
9771.21 973
9772.15 931
9773.08 942
9774.01 960
9774.95 923
9775.88 994
9776.81 977
9777.75 973
9778.68 944
9779.62 978
9780.55 951
9781.48 964
9782.42 965
9783.35 968
9784.28 943
9785.22 979
9786.15 964
9787.09 964
9788.02 915
9788.95 927
9789.89 915
9790.82 924
9791.76 892
9792.69 917
9793.63 912
9794.56 883
9795.49 905
9796.43 919
9797.36 898
9798.30 912
9799.23 919
9800.17 882
9801.10 921
9802.04 873
9802.97 854
9803.91 849
9804.84 845
9805.78 805
9806.71 800
9807.65 761
9808.58 770
9809.52 784
9810.45 781
9811.39 751
9812.32 738
9813.26 741
9814.19 722
9815.13 765
9816.06 722
9817.00 728
9817.93 722
9818.87 741
9819.80 721
9820.74 715
9821.68 736
9822.61 732
9823.55 663
9824.48 694
9825.42 722
9826.35 700
9827.29 666
9828.23 654
9829.16 691
9830.10 704
9831.03 719
9831.97 715
9832.91 744
9833.84 684
9834.78 665
9835.72 704
9836.65 711
9837.59 687
9838.52 701
9839.46 735
9840.40 723
9841.33 673
9842.27 701
9843.21 705
9844.14 724
9845.08 706
9846.02 701
9846.95 706
9847.89 706
9848.83 714
9849.77 723
9850.70 727
9851.64 676
9852.58 711
9853.51 732
9854.45 663
9855.39 681
9856.33 662
9857.26 684
9858.20 703
9859.14 691
9860.08 675
9861.01 704
9861.95 683
9862.89 666
9863.83 680
9864.76 655
9865.70 641
9866.64 630
9867.58 649
9868.51 638
9869.45 606
9870.39 626
9871.33 637
9872.27 688
9873.20 720
9874.14 689
9875.08 642
9876.02 624
9876.96 660
9877.90 677
9878.83 633
9879.77 630
9880.71 677
9881.65 660
9882.59 651
9883.53 630
9884.47 616
9885.40 643
9886.34 630
9887.28 608
9888.22 645
9889.16 634
9890.10 624
9891.04 584
9891.98 618
9892.91 634
9893.85 627
9894.79 647
9895.73 633
9896.67 601
9897.61 608
9898.55 628
9899.49 598
9900.43 624
9901.37 609
9902.31 596
9903.25 598
9904.19 611
9905.13 602
9906.07 587
9907.01 607
9907.95 643
9908.89 622
9909.83 621
9910.77 612
9911.71 592
9912.65 614
9913.59 609
9914.53 642
9915.47 633
9916.41 604
9917.35 578
9918.29 599
9919.23 626
9920.17 631
9921.11 670
9922.05 689
9922.99 727
9923.93 774
9924.87 823
9925.81 788
9926.75 847
9927.69 833
9928.63 864
9929.57 840
9930.51 782
9931.45 786
9932.39 738
9933.34 672
9934.28 682
9935.22 661
9936.16 656
9937.10 598
9938.04 592
9938.98 591
9939.92 580
9940.87 605
9941.81 591
9942.75 629
9943.69 621
9944.63 569
9945.57 595
9946.51 646
9947.46 670
9948.40 647
9949.34 689
9950.28 684
9951.22 717
9952.16 672
9953.11 684
9954.05 676
9954.99 626
9955.93 606
9956.87 595
9957.82 564
9958.76 573
9959.70 593
9960.64 595
9961.59 529
9962.53 553
9963.47 533
9964.41 546
9965.35 531
9966.30 549
9967.24 549
9968.18 551
9969.13 516
9970.07 499
9971.01 535
9971.95 476
9972.90 492
9973.84 489
9974.78 505
9975.73 478
9976.67 513
9977.61 488
9978.55 477
9979.50 502
9980.44 479
9981.38 499
9982.33 443
9983.27 449
9984.21 503
9985.16 476
9986.10 496
9987.04 489
9987.99 505
9988.93 533
9989.88 480
9990.82 493
9991.76 476
9992.71 472
9993.65 514
9994.59 506
9995.54 507
9996.48 524
9997.43 513
9998.37 507
9999.31 503
10000.26 511
10001.20 523
10002.15 505
10003.09 523
10004.04 511
10004.98 506
10005.92 511
10006.87 506
10007.81 487
10008.76 468
10009.70 487
10010.65 515
10011.59 502
10012.54 491
10013.48 516
10014.43 488
10015.37 498
10016.32 495
10017.26 496
10018.21 465
10019.15 466
10020.10 488
10021.04 476
10021.99 476
10022.93 471
10023.88 481
10024.82 501
10025.77 493
10026.71 478
10027.66 492
10028.60 474
10029.55 484
10030.49 478
10031.44 497
10032.39 487
10033.33 457
10034.28 465
10035.22 493
10036.17 484
10037.11 464
10038.06 462
10039.01 475
10039.95 479
10040.90 455
10041.84 486
10042.79 478
10043.74 486
10044.68 472
10045.63 479
10046.58 446
10047.52 455
10048.47 492
10049.41 469
10050.36 457
10051.31 455
10052.25 461
10053.20 465
10054.15 465
10055.09 463
10056.04 478
10056.99 460
10057.93 459
10058.88 465
10059.83 451
10060.78 450
10061.72 456
10062.67 475
10063.62 479
10064.56 458
10065.51 441
10066.46 425
10067.41 448
10068.35 392
10069.30 449
10070.25 481
10071.20 466
10072.14 424
10073.09 469
10074.04 473
10074.99 454
10075.93 454
10076.88 450
10077.83 460
10078.78 449
10079.72 437
10080.67 452
10081.62 483
10082.57 436
10083.52 460
10084.46 445
10085.41 445
10086.36 437
10087.31 458
10088.26 435
10089.21 436
10090.15 432
10091.10 461
10092.05 458
10093.00 424
10093.95 448
10094.90 452
10095.85 432
10096.79 445
10097.74 468
10098.69 458
10099.64 429
10100.59 462
10101.54 442
10102.49 447
10103.44 450
10104.39 453
10105.33 449
10106.28 427
10107.23 488
10108.18 482
10109.13 462
10110.08 467
10111.03 428
10111.98 437
10112.93 464
10113.88 467
10114.83 437
10115.78 472
10116.73 474
10117.68 447
10118.63 455
10119.58 466
10120.53 461
10121.48 451
10122.43 500
10123.38 479
10124.33 473
10125.28 425
10126.23 441
10127.18 442
10128.13 446
10129.08 439
10130.03 503
10130.98 479
10131.93 430
10132.88 474
10133.83 486
10134.78 493
10135.73 464
10136.68 476
10137.63 488
10138.58 481
10139.53 502
10140.48 511
10141.43 462
10142.38 489
10143.33 479
10144.29 503
10145.24 493
10146.19 504
10147.14 527
10148.09 479
10149.04 478
10149.99 475
10150.94 515
10151.89 555
10152.85 522
10153.80 482
10154.75 509
10155.70 515
10156.65 510
10157.60 491
10158.55 528
10159.51 518
10160.46 509
10161.41 520
10162.36 517
10163.31 508
10164.26 515
10165.22 551
10166.17 540
10167.12 551
10168.07 506
10169.02 553
10169.98 519
10170.93 545
10171.88 543
10172.83 568
10173.79 556
10174.74 554
10175.69 537
10176.64 532
10177.60 543
10178.55 588
10179.50 576
10180.45 598
10181.41 587
10182.36 600
10183.31 611
10184.26 560
10185.22 569
10186.17 564
10187.12 562
10188.08 560
10189.03 585
10189.98 587
10190.93 610
10191.89 584
10192.84 560
10193.79 583
10194.75 585
10195.70 556
10196.65 583
10197.61 617
10198.56 590
10199.51 585
10200.47 585
10201.42 604
10202.38 594
10203.33 598
10204.28 652
10205.24 687
10206.19 708
10207.14 690
10208.10 711
10209.05 714
10210.01 660
10210.96 666
10211.91 645
10212.87 642
10213.82 635
10214.78 623
10215.73 595
10216.69 581
10217.64 595
10218.59 593
10219.55 615
10220.50 567
10221.46 581
10222.41 556
10223.37 582
10224.32 601
10225.28 575
10226.23 592
10227.19 594
10228.14 609
10229.10 609
10230.05 606
10231.01 605
10231.96 690
10232.92 740
10233.87 757
10234.83 768
10235.78 825
10236.74 850
10237.69 783
10238.65 752
10239.60 743
10240.56 730
10241.51 710
10242.47 707
10243.42 630
10244.38 624
10245.34 609
10246.29 600
10247.25 564
10248.20 587
10249.16 563
10250.11 587
10251.07 572
10252.03 535
10252.98 560
10253.94 560
10254.89 570
10255.85 533
10256.81 550
10257.76 515
10258.72 510
10259.68 492
10260.63 485
10261.59 490
10262.55 542
10263.50 491
10264.46 492
10265.41 482
10266.37 481
10267.33 473
10268.28 499
10269.24 538
10270.20 499
10271.16 499
10272.11 522
10273.07 522
10274.03 476
10274.98 487
10275.94 486
10276.90 485
10277.85 462
10278.81 449
10279.77 464
10280.73 485
10281.68 457
10282.64 465
10283.60 478
10284.56 464
10285.51 431
10286.47 474
10287.43 472
10288.39 449
10289.34 471
10290.30 480
10291.26 467
10292.22 490
10293.18 493
10294.13 491
10295.09 483
10296.05 477
10297.01 456
10297.97 485
10298.92 486
10299.88 485
10300.84 493
10301.80 469
10302.76 456
10303.72 447
10304.67 424
10305.63 468
10306.59 440
10307.55 478
10308.51 490
10309.47 489
10310.43 493
10311.38 501
10312.34 460
10313.30 479
10314.26 492
10315.22 471
10316.18 492
10317.14 472
10318.10 479
10319.06 442
10320.01 458
10320.97 421
10321.93 481
10322.89 493
10323.85 480
10324.81 474
10325.77 454
10326.73 487
10327.69 489
10328.65 496
10329.61 498
10330.57 512
10331.53 451
10332.49 482
10333.45 488
10334.41 452
10335.37 436
10336.33 448
10337.29 440
10338.25 429
10339.21 417
10340.17 429
10341.13 437
10342.09 456
10343.05 444
10344.01 437
10344.97 428
10345.93 407
10346.89 435
10347.85 453
10348.81 447
10349.77 427
10350.73 414
10351.69 400
10352.65 399
10353.61 408
10354.57 404
10355.53 419
10356.49 430
10357.46 412
10358.42 429
10359.38 397
10360.34 417
10361.30 404
10362.26 427
10363.22 422
10364.18 426
10365.14 441
10366.11 396
10367.07 420
10368.03 402
10368.99 389
10369.95 415
10370.91 416
10371.87 397
10372.84 410
10373.80 410
10374.76 397
10375.72 398
10376.68 409
10377.64 407
10378.61 419
10379.57 380
10380.53 404
10381.49 395
10382.45 409
10383.42 398
10384.38 394
10385.34 390
10386.30 406
10387.27 426
10388.23 384
10389.19 400
10390.15 377
10391.11 397
10392.08 373
10393.04 385
10394.00 409
10394.96 383
10395.93 402
10396.89 381
10397.85 389
10398.82 415
10399.78 424
10400.74 382
10401.70 416
10402.67 385
10403.63 407
10404.59 381
10405.56 378
10406.52 416
10407.48 391
10408.45 390
10409.41 380
10410.37 422
10411.34 402
10412.30 410
10413.26 409
10414.23 414
10415.19 409
10416.15 415
10417.12 412
10418.08 409
10419.04 441
10420.01 424
10420.97 465
10421.94 429
10422.90 403
10423.86 412
10424.83 431
10425.79 409
10426.76 410
10427.72 398
10428.68 401
10429.65 384
10430.61 398
10431.58 385
10432.54 367
10433.51 374
10434.47 394
10435.44 353
10436.40 373
10437.36 365
10438.33 379
10439.29 409
10440.26 360
10441.22 363
10442.19 346
10443.15 359
10444.12 365
10445.08 356
10446.05 388
10447.01 361
10447.98 369
10448.94 402
10449.91 367
10450.87 382
10451.84 362
10452.80 367
10453.77 381
10454.73 382
10455.70 376
10456.67 366
10457.63 400
10458.60 371
10459.56 415
10460.53 366
10461.49 381
10462.46 370
10463.43 394
10464.39 386
10465.36 379
10466.32 390
10467.29 364
10468.25 409
10469.22 383
10470.19 366
10471.15 384
10472.12 389
10473.09 383
10474.05 375
10475.02 374
10475.98 381
10476.95 386
10477.92 391
10478.88 370
10479.85 413
10480.82 420
10481.78 404
10482.75 397
10483.72 444
10484.68 431
10485.65 399
10486.62 388
10487.58 382
10488.55 388
10489.52 363
10490.49 399
10491.45 396
10492.42 388
10493.39 383
10494.35 397
10495.32 397
10496.29 376
10497.26 362
10498.22 387
10499.19 398
10500.16 392
10501.13 395
10502.09 384
10503.06 363
10504.03 396
10505.00 404
10505.96 411
10506.93 391
10507.90 362
10508.87 385
10509.84 363
10510.80 378
10511.77 384
10512.74 398
10513.71 365
10514.68 381
10515.64 400
10516.61 371
10517.58 385
10518.55 392
10519.52 410
10520.49 389
10521.45 366
10522.42 370
10523.39 371
10524.36 394
10525.33 377
10526.30 382
10527.27 348
10528.23 370
10529.20 363
10530.17 384
10531.14 391
10532.11 426
10533.08 390
10534.05 417
10535.02 411
10535.99 403
10536.96 401
10537.93 418
10538.89 404
10539.86 409
10540.83 401
10541.80 409
10542.77 412
10543.74 379
10544.71 403
10545.68 384
10546.65 402
10547.62 414
10548.59 386
10549.56 385
10550.53 404
10551.50 402
10552.47 416
10553.44 406
10554.41 377
10555.38 405
10556.35 383
10557.32 418
10558.29 372
10559.26 433
10560.23 417
10561.20 436
10562.17 455
10563.14 431
10564.11 444
10565.08 442
10566.05 426
10567.02 430
10567.99 407
10568.96 417
10569.93 432
10570.91 440
10571.88 415
10572.85 387
10573.82 403
10574.79 405
10575.76 414
10576.73 399
10577.70 407
10578.67 418
10579.64 434
10580.62 402
10581.59 452
10582.56 423
10583.53 437
10584.50 418
10585.47 412
10586.44 438
10587.42 431
10588.39 423
10589.36 455
10590.33 459
10591.30 446
10592.27 462
10593.25 430
10594.22 445
10595.19 424
10596.16 439
10597.13 484
10598.10 423
10599.08 416
10600.05 436
10601.02 450
10601.99 448
10602.97 445
10603.94 461
10604.91 515
10605.88 479
10606.85 495
10607.83 535
10608.80 564
10609.77 571
10610.74 571
10611.72 536
10612.69 539
10613.66 526
10614.64 521
10615.61 490
10616.58 452
10617.55 467
10618.53 479
10619.50 484
10620.47 455
10621.45 476
10622.42 465
10623.39 446
10624.37 464
10625.34 462
10626.31 437
10627.29 423
10628.26 421
10629.23 462
10630.21 411
10631.18 441
10632.15 443
10633.13 461
10634.10 458
10635.07 446
10636.05 481
10637.02 494
10638.00 517
10638.97 532
10639.94 524
10640.92 479
10641.89 500
10642.87 499
10643.84 492
10644.81 463
10645.79 440
10646.76 455
10647.74 452
10648.71 419
10649.68 413
10650.66 436
10651.63 429
10652.61 447
10653.58 418
10654.56 410
10655.53 417
10656.51 411
10657.48 410
10658.46 423
10659.43 376
10660.41 390
10661.38 414
10662.36 390
10663.33 383
10664.31 371
10665.28 391
10666.26 399
10667.23 428
10668.21 394
10669.18 384
10670.16 396
10671.13 399
10672.11 417
10673.08 407
10674.06 406
10675.03 397
10676.01 432
10676.99 419
10677.96 424
10678.94 424
10679.91 463
10680.89 410
10681.86 391
10682.84 422
10683.82 426
10684.79 431
10685.77 398
10686.74 433
10687.72 444
10688.70 423
10689.67 404
10690.65 392
10691.63 380
10692.60 402
10693.58 367
10694.55 400
10695.53 398
10696.51 425
10697.48 400
10698.46 411
10699.44 410
10700.41 400
10701.39 390
10702.37 418
10703.34 400
10704.32 436
10705.30 407
10706.27 420
10707.25 406
10708.23 384
10709.21 403
10710.18 389
10711.16 414
10712.14 405
10713.11 392
10714.09 396
10715.07 433
10716.05 400
10717.02 422
10718.00 434
10718.98 402
10719.96 390
10720.93 404
10721.91 414
10722.89 388
10723.87 414
10724.85 394
10725.82 401
10726.80 392
10727.78 393
10728.76 389
10729.74 385
10730.71 399
10731.69 440
10732.67 396
10733.65 387
10734.63 396
10735.60 415
10736.58 426
10737.56 393
10738.54 417
10739.52 384
10740.50 412
10741.48 423
10742.45 417
10743.43 401
10744.41 421
10745.39 422
10746.37 405
10747.35 420
10748.33 424
10749.31 377
10750.28 404
10751.26 408
10752.24 402
10753.22 431
10754.20 393
10755.18 410
10756.16 401
10757.14 391
10758.12 415
10759.10 438
10760.08 415
10761.06 410
10762.04 420
10763.01 406
10763.99 394
10764.97 399
10765.95 402
10766.93 394
10767.91 399
10768.89 419
10769.87 416
10770.85 435
10771.83 434
10772.81 431
10773.79 416
10774.77 431
10775.75 447
10776.73 454
10777.71 443
10778.69 425
10779.67 422
10780.65 439
10781.63 424
10782.62 444
10783.60 450
10784.58 435
10785.56 428
10786.54 443
10787.52 459
10788.50 457
10789.48 473
10790.46 470
10791.44 440
10792.42 436
10793.40 434
10794.38 425
10795.37 441
10796.35 434
10797.33 435
10798.31 430
10799.29 438
10800.27 416
10801.25 423
10802.23 426
10803.21 409
10804.20 450
10805.18 457
10806.16 443
10807.14 441
10808.12 434
10809.10 464
10810.09 451
10811.07 442
10812.05 422
10813.03 440
10814.01 443
10815.00 454
10815.98 435
10816.96 420
10817.94 443
10818.92 423
10819.91 459
10820.89 480
10821.87 467
10822.85 457
10823.83 463
10824.82 473
10825.80 452
10826.78 464
10827.76 430
10828.75 457
10829.73 491
10830.71 440
10831.69 445
10832.68 437
10833.66 407
10834.64 461
10835.63 445
10836.61 461
10837.59 465
10838.57 455
10839.56 483
10840.54 474
10841.52 474
10842.51 456
10843.49 465
10844.47 501
10845.46 515
10846.44 476
10847.42 504
10848.41 485
10849.39 494
10850.37 485
10851.36 488
10852.34 496
10853.32 527
10854.31 510
10855.29 485
10856.28 520
10857.26 501
10858.24 490
10859.23 503
10860.21 498
10861.20 498
10862.18 537
10863.16 523
10864.15 537
10865.13 520
10866.12 536
10867.10 526
10868.08 565
10869.07 520
10870.05 513
10871.04 555
10872.02 538
10873.01 574
10873.99 529
10874.98 530
10875.96 560
10876.95 588
10877.93 571
10878.92 580
10879.90 561
10880.89 576
10881.87 548
10882.86 587
10883.84 567
10884.83 568
10885.81 583
10886.80 563
10887.78 591
10888.77 600
10889.75 630
10890.74 592
10891.72 595
10892.71 593
10893.69 625
10894.68 620
10895.66 645
10896.65 623
10897.64 578
10898.62 603
10899.61 576
10900.59 588
10901.58 613
10902.56 634
10903.55 651
10904.54 658
10905.52 676
10906.51 639
10907.49 649
10908.48 655
10909.47 636
10910.45 672
10911.44 683
10912.43 695
10913.41 703
10914.40 702
10915.39 722
10916.37 724
10917.36 741
10918.35 724
10919.33 728
10920.32 709
10921.31 705
10922.29 686
10923.28 734
10924.27 744
10925.25 733
10926.24 716
10927.23 720
10928.21 781
10929.20 782
10930.19 739
10931.18 748
10932.16 726
10933.15 760
10934.14 795
10935.12 764
10936.11 778
10937.10 776
10938.09 780
10939.07 803
10940.06 847
10941.05 817
10942.04 844
10943.02 861
10944.01 865
10945.00 845
10945.99 865
10946.98 918
10947.96 918
10948.95 922
10949.94 933
10950.93 978
10951.92 965
10952.90 1043
10953.89 1068
10954.88 1135
10955.87 1191
10956.86 1193
10957.85 1243
10958.83 1259
10959.82 1262
10960.81 1248
10961.80 1250
10962.79 1176
10963.78 1159
10964.77 1119
10965.75 1024
10966.74 1025
10967.73 1006
10968.72 968
10969.71 934
10970.70 896
10971.69 899
10972.68 911
10973.67 888
10974.66 870
10975.64 886
10976.63 923
10977.62 917
10978.61 949
10979.60 929
10980.59 972
10981.58 932
10982.57 951
10983.56 928
10984.55 1002
10985.54 991
10986.53 943
10987.52 1004
10988.51 1032
10989.50 1000
10990.49 1040
10991.48 1031
10992.47 1110
10993.46 1184
10994.45 1220
10995.44 1307
10996.43 1429
10997.42 1496
10998.41 1580
10999.40 1629
11000.39 1609
11001.38 1638
11002.37 1556
11003.36 1482
11004.35 1396
11005.34 1321
11006.33 1241
11007.32 1152
11008.31 1072
11009.30 1015
11010.30 971
11011.29 924
11012.28 858
11013.27 855
11014.26 859
11015.25 831
11016.24 795
11017.23 809
11018.22 779
11019.21 749
11020.21 781
11021.20 758
11022.19 753
11023.18 751
11024.17 738
11025.16 715
11026.15 750
11027.14 732
11028.14 681
11029.13 718
11030.12 691
11031.11 664
11032.10 672
11033.09 731
11034.09 689
11035.08 712
11036.07 743
11037.06 734
11038.05 718
11039.05 703
11040.04 720
11041.03 665
11042.02 656
11043.02 672
11044.01 667
11045.00 665
11045.99 643
11046.98 648
11047.98 652
11048.97 621
11049.96 620
11050.95 622
11051.95 649
11052.94 628
11053.93 610
11054.93 662
11055.92 642
11056.91 630
11057.90 624
11058.90 669
11059.89 659
11060.88 655
11061.88 631
11062.87 631
11063.86 661
11064.86 676
11065.85 692
11066.84 682
11067.84 681
11068.83 674
11069.82 659
11070.82 640
11071.81 650
11072.80 669
11073.80 670
11074.79 656
11075.78 660
11076.78 658
11077.77 661
11078.77 668
11079.76 637
11080.75 633
11081.75 631
11082.74 593
11083.74 605
11084.73 618
11085.72 625
11086.72 574
11087.71 616
11088.71 602
11089.70 611
11090.70 597
11091.69 586
11092.68 572
11093.68 562
11094.67 607
11095.67 602
11096.66 588
11097.66 576
11098.65 604
11099.65 580
11100.64 547
11101.64 545
11102.63 616
11103.63 585
11104.62 585
11105.62 570
11106.61 576
11107.61 587
11108.60 565
11109.60 605
11110.59 565
11111.59 574
11112.58 584
11113.58 571
11114.57 570
11115.57 565
11116.56 568
11117.56 556
11118.56 529
11119.55 529
11120.55 525
11121.54 544
11122.54 555
11123.54 554
11124.53 508
11125.53 540
11126.52 534
11127.52 547
11128.51 570
11129.51 544
11130.51 517
11131.50 548
11132.50 539
11133.50 514
11134.49 511
11135.49 533
11136.49 521
11137.48 549
11138.48 511
11139.47 504
11140.47 502
11141.47 532
11142.46 525
11143.46 551
11144.46 564
11145.46 556
11146.45 579
11147.45 535
11148.45 535
11149.44 553
11150.44 502
11151.44 528
11152.43 525
11153.43 541
11154.43 539
11155.43 513
11156.42 504
11157.42 506
11158.42 511
11159.42 506
11160.41 528
11161.41 507
11162.41 498
11163.41 509
11164.40 501
11165.40 482
11166.40 500
11167.40 546
11168.39 531
11169.39 530
11170.39 496
11171.39 508
11172.39 472
11173.38 505
11174.38 478
11175.38 504
11176.38 503
11177.38 495
11178.38 484
11179.37 502
11180.37 485
11181.37 471
11182.37 506
11183.37 506
11184.37 511
11185.37 475
11186.36 462
11187.36 498
11188.36 524
11189.36 536
11190.36 534
11191.36 496
11192.36 512
11193.36 503
11194.36 504
11195.35 502
11196.35 514
11197.35 528
11198.35 510
11199.35 506
11200.35 550
11201.35 549
11202.35 503
11203.35 535
11204.35 494
11205.35 519
11206.35 490
11207.35 513
11208.35 511
11209.35 527
11210.35 523
11211.35 535
11212.35 531
11213.35 526
11214.35 512
11215.34 506
11216.35 523
11217.35 495
11218.35 542
11219.35 516
11220.35 532
11221.35 490
11222.35 521
11223.35 516
11224.35 539
11225.35 524
11226.35 547
11227.35 532
11228.35 522
11229.35 516
11230.35 544
11231.35 553
11232.35 556
11233.35 533
11234.35 509
11235.35 548
11236.35 563
11237.36 553
11238.36 567
11239.36 594
11240.36 556
11241.36 547
11242.36 546
11243.36 554
11244.36 546
11245.36 550
11246.37 550
11247.37 545
11248.37 554
11249.37 576
11250.37 588
11251.37 588
11252.38 558
11253.38 544
11254.38 547
11255.38 569
11256.38 575
11257.38 586
11258.39 593
11259.39 617
11260.39 579
11261.39 587
11262.39 587
11263.40 590
11264.40 578
11265.40 623
11266.40 608
11267.40 645
11268.41 596
11269.41 618
11270.41 658
11271.41 696
11272.42 694
11273.42 645
11274.42 698
11275.42 687
11276.43 689
11277.43 699
11278.43 690
11279.44 689
11280.44 683
11281.44 665
11282.44 597
11283.45 594
11284.45 632
11285.45 637
11286.46 587
11287.46 620
11288.46 600
11289.47 573
11290.47 560
11291.47 573
11292.48 545
11293.48 554
11294.48 590
11295.49 594
11296.49 554
11297.49 540
11298.50 587
11299.50 613
11300.51 575
11301.51 574
11302.51 575
11303.52 549
11304.52 525
11305.53 554
11306.53 554
11307.53 554
11308.54 560
11309.54 543
11310.55 556
11311.55 600
11312.55 559
11313.56 589
11314.56 564
11315.57 586
11316.57 576
11317.58 592
11318.58 589
11319.59 602
11320.59 594
11321.59 649
11322.60 602
11323.60 593
11324.61 618
11325.61 593
11326.62 574
11327.62 581
11328.63 566
11329.63 555
11330.64 604
11331.64 560
11332.65 590
11333.65 579
11334.66 577
11335.67 559
11336.67 613
11337.68 635
11338.68 654
11339.69 614
11340.69 657
11341.70 693
11342.70 602
11343.71 660
11344.72 634
11345.72 628
11346.73 591
11347.73 627
11348.74 593
11349.74 595
11350.75 581
11351.76 591
11352.76 565
11353.77 549
11354.78 542
11355.78 566
11356.79 527
11357.79 537
11358.80 558
11359.81 560
11360.81 562
11361.82 573
11362.83 592
11363.83 543
11364.84 545
11365.85 530
11366.85 545
11367.86 545
11368.87 551
11369.87 557
11370.88 555
11371.89 511
11372.89 532
11373.90 532
11374.91 532
11375.92 549
11376.92 552
11377.93 564
11378.94 563
11379.94 561
11380.95 507
11381.96 547
11382.97 535
11383.97 550
11384.98 526
11385.99 519
11387.00 536
11388.00 543
11389.01 498
11390.02 507
11391.03 544
11392.04 502
11393.04 590
11394.05 523
11395.06 536
11396.07 561
11397.08 570
11398.08 559
11399.09 549
11400.10 573
11401.11 548
11402.12 520
11403.12 559
11404.13 520
11405.14 530
11406.15 525
11407.16 547
11408.17 556
11409.18 550
11410.18 537
11411.19 550
11412.20 572
11413.21 518
11414.22 541
11415.23 536
11416.24 564
11417.25 544
11418.25 557
11419.26 550
11420.27 539
11421.28 550
11422.29 560
11423.30 576
11424.31 553
11425.32 557
11426.33 524
11427.34 564
11428.35 570
11429.36 561
11430.37 570
11431.38 593
11432.39 579
11433.39 563
11434.40 580
11435.41 598
11436.42 556
11437.43 558
11438.44 573
11439.45 566
11440.46 577
11441.47 585
11442.48 610
11443.49 558
11444.50 561
11445.51 608
11446.52 579
11447.53 566
11448.55 567
11449.56 563
11450.57 581
11451.58 570
11452.59 582
11453.60 591
11454.61 569
11455.62 563
11456.63 601
11457.64 586
11458.65 575
11459.66 559
11460.67 581
11461.68 610
11462.69 623
11463.71 589
11464.72 593
11465.73 580
11466.74 604
11467.75 590
11468.76 593
11469.77 607
11470.78 634
11471.80 607
11472.81 587
11473.82 621
11474.83 601
11475.84 611
11476.85 629
11477.86 604
11478.88 611
11479.89 617
11480.90 628
11481.91 653
11482.92 641
11483.93 672
11484.95 652
11485.96 646
11486.97 644
11487.98 644
11489.00 662
11490.01 690
11491.02 694
11492.03 692
11493.04 686
11494.06 686
11495.07 703
11496.08 708
11497.09 704
11498.11 730
11499.12 724
11500.13 729
11501.14 759
11502.16 705
11503.17 749
11504.18 764
11505.20 747
11506.21 750
11507.22 795
11508.23 813
11509.25 829
11510.26 798
11511.27 862
11512.29 845
11513.30 832
11514.31 883
11515.33 889
11516.34 944
11517.35 933
11518.37 962
11519.38 976
11520.39 983
11521.41 1022
11522.42 1023
11523.43 1034
11524.45 1068
11525.46 1095
11526.47 1159
11527.49 1131
11528.50 1134
11529.52 1191
11530.53 1252
11531.54 1273
11532.56 1399
11533.57 1507
11534.59 1586
11535.60 1726
11536.62 1824
11537.63 1952
11538.64 2005
11539.66 1994
11540.67 2056
11541.69 1981
11542.70 1864
11543.72 1782
11544.73 1662
11545.75 1517
11546.76 1340
11547.77 1264
11548.79 1150
11549.80 1102
11550.82 1047
11551.83 1017
11552.85 971
11553.86 920
11554.88 890
11555.89 851
11556.91 797
11557.92 852
11558.94 815
11559.95 825
11560.97 791
11561.99 760
11563.00 789
11564.02 796
11565.03 825
11566.05 794
11567.06 806
11568.08 769
11569.09 817
11570.11 804
11571.13 787
11572.14 805
11573.16 789
11574.17 780
11575.19 800
11576.20 774
11577.22 820
11578.24 831
11579.25 806
11580.27 805
11581.29 803
11582.30 773
11583.32 764
11584.33 789
11585.35 780
11586.37 765
11587.38 808
11588.40 795
11589.42 815
11590.43 844
11591.45 828
11592.47 849
11593.48 900
11594.50 950
11595.52 955
11596.53 972
11597.55 1088
11598.57 1099
11599.58 1099
11600.60 1084
11601.62 1081
11602.64 1067
11603.65 997
11604.67 972
11605.69 932
11606.70 914
11607.72 900
11608.74 880
11609.76 805
11610.77 810
11611.79 814
11612.81 820
11613.83 799
11614.84 773
11615.86 796
11616.88 823
11617.90 794
11618.92 789
11619.93 805
11620.95 786
11621.97 761
11622.99 727
11624.01 757
11625.02 737
11626.04 745
11627.06 758
11628.08 756
11629.10 720
11630.11 701
11631.13 719
11632.15 697
11633.17 721
11634.19 672
11635.21 667
11636.23 697
11637.24 684
11638.26 688
11639.28 651
11640.30 637
11641.32 603
11642.34 662
11643.36 680
11644.38 648
11645.39 637
11646.41 627
11647.43 616
11648.45 624
11649.47 616
11650.49 593
11651.51 578
11652.53 620
11653.55 631
11654.57 629
11655.59 583
11656.61 594
11657.63 613
11658.65 609
11659.67 602
11660.69 602
11661.70 593
11662.72 605
11663.74 590
11664.76 578
11665.78 582
11666.80 555
11667.82 590
11668.84 580
11669.86 571
11670.88 571
11671.90 572
11672.92 559
11673.95 587
11674.97 557
11675.99 552
11677.01 560
11678.03 546
11679.05 561
11680.07 550
11681.09 563
11682.11 542
11683.13 551
11684.15 566
11685.17 568
11686.19 539
11687.21 560
11688.23 576
11689.25 561
11690.28 544
11691.30 519
11692.32 541
11693.34 544
11694.36 554
11695.38 538
11696.40 543
11697.42 528
11698.44 532
11699.47 505
11700.49 527
11701.51 511
11702.53 522
11703.55 513
11704.57 530
11705.60 517
11706.62 498
11707.64 506
11708.66 510
11709.68 490
11710.70 489
11711.73 493
11712.75 498
11713.77 504
11714.79 511
11715.81 482
11716.84 452
11717.86 502
11718.88 475
11719.90 482
11720.92 457
11721.95 522
11722.97 469
11723.99 491
11725.01 479
11726.04 479
11727.06 495
11728.08 476
11729.11 488
11730.13 482
11731.15 484
11732.17 464
11733.20 478
11734.22 466
11735.24 482
11736.26 473
11737.29 468
11738.31 476
11739.33 472
11740.36 480
11741.38 464
11742.40 484
11743.43 457
11744.45 448
11745.47 446
11746.50 462
11747.52 450
11748.54 465
11749.57 494
11750.59 454
11751.62 444
11752.64 443
11753.66 432
11754.69 460
11755.71 469
11756.73 445
11757.76 453
11758.78 464
11759.81 471
11760.83 452
11761.85 462
11762.88 459
11763.90 473
11764.93 456
11765.95 448
11766.98 434
11768.00 466
11769.02 475
11770.05 448
11771.07 451
11772.10 467
11773.12 478
11774.15 454
11775.17 447
11776.20 461
11777.22 448
11778.25 431
11779.27 438
11780.30 462
11781.32 456
11782.35 440
11783.37 474
11784.40 463
11785.42 470
11786.45 439
11787.47 450
11788.50 455
11789.52 466
11790.55 468
11791.57 444
11792.60 467
11793.62 433
11794.65 464
11795.67 438
11796.70 470
11797.73 440
11798.75 477
11799.78 446
11800.80 471
11801.83 436
11802.85 469
11803.88 463
11804.91 444
11805.93 437
11806.96 445
11807.98 448
11809.01 438
11810.04 474
11811.06 460
11812.09 478
11813.12 474
11814.14 474
11815.17 457
11816.19 503
11817.22 479
11818.25 487
11819.27 508
11820.30 472
11821.33 497
11822.35 507
11823.38 498
11824.41 480
11825.44 502
11826.46 511
11827.49 497
11828.52 498
11829.54 521
11830.57 515
11831.60 553
11832.62 481
11833.65 492
11834.68 519
11835.71 516
11836.73 508
11837.76 510
11838.79 524
11839.82 508
11840.84 529
11841.87 547
11842.90 524
11843.93 536
11844.95 532
11845.98 483
11847.01 507
11848.04 505
11849.07 526
11850.09 511
11851.12 528
11852.15 524
11853.18 510
11854.21 525
11855.23 538
11856.26 539
11857.29 558
11858.32 564
11859.35 525
11860.38 578
11861.40 587
11862.43 562
11863.46 559
11864.49 575
11865.52 563
11866.55 585
11867.58 562
11868.60 607
11869.63 612
11870.66 623
11871.69 612
11872.72 580
11873.75 613
11874.78 592
11875.81 601
11876.84 576
11877.86 598
11878.89 627
11879.92 609
11880.95 634
11881.98 660
11883.01 645
11884.04 633
11885.07 651
11886.10 677
11887.13 655
11888.16 674
11889.19 695
11890.22 663
11891.25 725
11892.28 715
11893.31 729
11894.34 711
11895.37 727
11896.40 744
11897.43 769
11898.46 817
11899.49 847
11900.52 863
11901.55 893
11902.58 920
11903.61 922
11904.64 943
11905.67 942
11906.70 905
11907.73 894
11908.76 863
11909.79 846
11910.82 804
11911.85 763
11912.88 774
11913.91 776
11914.94 763
11915.97 752
11917.01 708
11918.04 693
11919.07 677
11920.10 700
11921.13 710
11922.16 700
11923.19 784
11924.22 788
11925.25 777
11926.28 875
11927.32 847
11928.35 860
11929.38 878
11930.41 922
11931.44 910
11932.47 891
11933.50 893
11934.54 900
11935.57 867
11936.60 837
11937.63 819
11938.66 769
11939.70 726
11940.73 729
11941.76 722
11942.79 721
11943.82 649
11944.85 676
11945.89 664
11946.92 623
11947.95 659
11948.98 644
11950.02 645
11951.05 610
11952.08 609
11953.11 621
11954.15 636
11955.18 608
11956.21 585
11957.24 632
11958.28 596
11959.31 630
11960.34 566
11961.37 615
11962.41 617
11963.44 591
11964.47 621
11965.51 628
11966.54 604
11967.57 642
11968.60 646
11969.64 628
11970.67 617
11971.70 646
11972.74 676
11973.77 643
11974.80 604
11975.84 620
11976.87 603
11977.90 629
11978.94 603
11979.97 588
11981.00 612
11982.04 609
11983.07 628
11984.11 638
11985.14 644
11986.17 644
11987.21 650
11988.24 653
11989.28 668
11990.31 659
11991.34 651
11992.38 674
11993.41 677
11994.45 678
11995.48 666
11996.51 706
11997.55 707
11998.58 678
11999.62 706
12000.65 686
12001.69 689
12002.72 657
12003.76 707
12004.79 701
12005.82 704
12006.86 687
12007.89 711
12008.93 710
12009.96 729
12011.00 728
12012.03 741
12013.07 755
12014.10 734
12015.14 752
12016.17 728
12017.21 757
12018.24 762
12019.28 797
12020.32 768
12021.35 782
12022.39 781
12023.42 768
12024.46 775
12025.49 754
12026.53 731
12027.56 753
12028.60 742
12029.64 729
12030.67 752
12031.71 762
12032.74 745
12033.78 754
12034.81 792
12035.85 755
12036.89 730
12037.92 757
12038.96 795
12039.99 731
12041.03 767
12042.07 765
12043.10 750
12044.14 747
12045.18 789
12046.21 778
12047.25 749
12048.29 780
12049.32 749
12050.36 788
12051.40 783
12052.43 765
12053.47 772
12054.51 811
12055.54 816
12056.58 863
12057.62 850
12058.65 816
12059.69 807
12060.73 774
12061.76 803
12062.80 771
12063.84 760
12064.88 734
12065.91 739
12066.95 748
12067.99 718
12069.03 727
12070.06 728
12071.10 710
12072.14 674
12073.18 683
12074.21 677
12075.25 666
12076.29 687
12077.33 691
12078.36 668
12079.40 651
12080.44 670
12081.48 645
12082.52 626
12083.55 649
12084.59 710
12085.63 654
12086.67 635
12087.71 650
12088.74 634
12089.78 678
12090.82 650
12091.86 680
12092.90 707
12093.94 707
12094.98 692
12096.01 674
12097.05 729
12098.09 717
12099.13 753
12100.17 739
12101.21 769
12102.25 727
12103.28 751
12104.32 744
12105.36 720
12106.40 723
12107.44 694
12108.48 722
12109.52 727
12110.56 657
12111.60 644
12112.64 629
12113.68 623
12114.72 622
12115.76 577
12116.79 585
12117.83 587
12118.87 581
12119.91 590
12120.95 580
12121.99 576
12123.03 615
12124.07 622
12125.11 547
12126.15 548
12127.19 565
12128.23 552
12129.27 564
12130.31 532
12131.35 566
12132.39 573
12133.43 552
12134.47 572
12135.51 538
12136.55 568
12137.59 573
12138.63 554
12139.67 579
12140.71 544
12141.76 573
12142.80 554
12143.84 534
12144.88 548
12145.92 545
12146.96 535
12148.00 512
12149.04 516
12150.08 548
12151.12 547
12152.16 537
12153.20 518
12154.25 522
12155.29 527
12156.33 541
12157.37 508
12158.41 546
12159.45 538
12160.49 532
12161.53 530
12162.58 535
12163.62 541
12164.66 534
12165.70 536
12166.74 517
12167.78 530
12168.82 521
12169.87 549
12170.91 498
12171.95 498
12172.99 501
12174.03 525
12175.08 527
12176.12 505
12177.16 521
12178.20 530
12179.24 525
12180.29 510
12181.33 545
12182.37 522
12183.41 496
12184.46 522
12185.50 537
12186.54 510
12187.58 519
12188.63 491
12189.67 497
12190.71 510
12191.75 519
12192.80 503
12193.84 485
12194.88 530
12195.92 511
12196.97 515
12198.01 506
12199.05 483
12200.10 502
12201.14 490
12202.18 495
12203.23 475
12204.27 482
12205.31 490
12206.36 475
12207.40 503
12208.44 506
12209.49 485
12210.53 499
12211.57 494
12212.62 527
12213.66 485
12214.70 497
12215.75 494
12216.79 490
12217.84 482
12218.88 469
12219.92 462
12220.97 486
12222.01 478
12223.06 493
12224.10 517
12225.14 496
12226.19 493
12227.23 479
12228.28 473
12229.32 473
12230.36 495
12231.41 480
12232.45 480
12233.50 470
12234.54 469
12235.59 493
12236.63 472
12237.68 468
12238.72 481
12239.77 481
12240.81 486
12241.86 489
12242.90 478
12243.94 466
12244.99 474
12246.03 490
12247.08 495
12248.13 486
12249.17 477
12250.22 460
12251.26 470
12252.31 455
12253.35 443
12254.40 441
12255.44 463
12256.49 452
12257.53 449
12258.58 443
12259.62 424
12260.67 430
12261.72 437
12262.76 450
12263.81 446
12264.85 427
12265.90 449
12266.94 421
12267.99 449
12269.04 421
12270.08 433
12271.13 420
12272.17 418
12273.22 406
12274.27 415
12275.31 425
12276.36 444
12277.41 428
12278.45 431
12279.50 409
12280.55 421
12281.59 443
12282.64 419
12283.69 435
12284.73 399
12285.78 429
12286.83 434
12287.87 431
12288.92 406
12289.97 420
12291.01 422
12292.06 419
12293.11 442
12294.15 438
12295.20 440
12296.25 410
12297.30 445
12298.34 397
12299.39 418
12300.44 443
12301.48 446
12302.53 433
12303.58 407
12304.63 458
12305.67 457
12306.72 453
12307.77 470
12308.82 477
12309.87 430
12310.91 445
12311.96 435
12313.01 474
12314.06 416
12315.10 399
12316.15 402
12317.20 399
12318.25 404
12319.30 401
12320.34 408
12321.39 444
12322.44 445
12323.49 408
12324.54 437
12325.59 411
12326.63 414
12327.68 396
12328.73 405
12329.78 440
12330.83 414
12331.88 418
12332.93 411
12333.98 412
12335.02 406
12336.07 415
12337.12 401
12338.17 413
12339.22 417
12340.27 418
12341.32 400
12342.37 450
12343.42 401
12344.47 421
12345.51 416
12346.56 446
12347.61 412
12348.66 398
12349.71 386
12350.76 412
12351.81 400
12352.86 392
12353.91 425
12354.96 402
12356.01 420
12357.06 420
12358.11 412
12359.16 399
12360.21 385
12361.26 416
12362.31 429
12363.36 436
12364.41 423
12365.46 445
12366.51 418
12367.56 405
12368.61 428
12369.66 423
12370.71 430
12371.76 420
12372.81 434
12373.86 439
12374.91 449
12375.96 434
12377.01 420
12378.06 423
12379.11 423
12380.17 410
12381.22 403
12382.27 414
12383.32 416
12384.37 417
12385.42 431
12386.47 435
12387.52 419
12388.57 426
12389.62 444
12390.67 448
12391.73 436
12392.78 453
12393.83 434
12394.88 430
12395.93 428
12396.98 439
12398.03 435
12399.09 419
12400.14 394
12401.19 422
12402.24 448
12403.29 439
12404.34 430
12405.40 427
12406.45 483
12407.50 475
12408.55 424
12409.60 430
12410.66 449
12411.71 430
12412.76 438
12413.81 465
12414.86 457
12415.92 454
12416.97 457
12418.02 420
12419.07 439
12420.13 429
12421.18 480
12422.23 430
12423.28 422
12424.34 442
12425.39 475
12426.44 464
12427.49 475
12428.55 476
12429.60 473
12430.65 450
12431.71 442
12432.76 496
12433.81 459
12434.86 488
12435.92 479
12436.97 486
12438.02 488
12439.08 459
12440.13 471
12441.18 496
12442.24 446
12443.29 499
12444.34 518
12445.40 481
12446.45 517
12447.50 484
12448.56 492
12449.61 484
12450.67 476
12451.72 494
12452.77 530
12453.83 530
12454.88 537
12455.94 523
12456.99 513
12458.04 558
12459.10 569
12460.15 566
12461.21 616
12462.26 585
12463.31 569
12464.37 583
12465.42 625
12466.48 616
12467.53 711
12468.59 706
12469.64 755
12470.70 806
12471.75 823
12472.80 841
12473.86 883
12474.91 894
12475.97 967
12477.02 1022
12478.08 974
12479.13 990
12480.19 1007
12481.24 964
12482.30 886
12483.35 819
12484.41 832
12485.46 776
12486.52 709
12487.57 645
12488.63 677
12489.69 661
12490.74 638
12491.80 601
12492.85 578
12493.91 596
12494.96 552
12496.02 554
12497.07 532
12498.13 529
12499.19 529
12500.24 542
12501.30 545
12502.35 571
12503.41 543
12504.47 529
12505.52 547
12506.58 550
12507.63 515
12508.69 528
12509.75 569
12510.80 562
12511.86 548
12512.91 557
12513.97 545
12515.03 534
12516.08 570
12517.14 570
12518.20 561
12519.25 555
12520.31 546
12521.37 558
12522.42 570
12523.48 575
12524.54 569
12525.59 525
12526.65 547
12527.71 534
12528.77 551
12529.82 578
12530.88 548
12531.94 487
12532.99 530
12534.05 565
12535.11 585
12536.17 615
12537.22 579
12538.28 589
12539.34 540
12540.40 585
12541.45 581
12542.51 601
12543.57 584
12544.63 615
12545.68 637
12546.74 584
12547.80 617
12548.86 653
12549.92 620
12550.97 694
12552.03 700
12553.09 682
12554.15 686
12555.21 705
12556.26 713
12557.32 699
12558.38 714
12559.44 665
12560.50 695
12561.56 658
12562.61 638
12563.67 604
12564.73 600
12565.79 635
12566.85 591
12567.91 587
12568.97 606
12570.02 546
12571.08 561
12572.14 555
12573.20 572
12574.26 547
12575.32 534
12576.38 562
12577.44 588
12578.50 567
12579.56 551
12580.61 558
12581.67 548
12582.73 594
12583.79 577
12584.85 560
12585.91 539
12586.97 572
12588.03 567
12589.09 532
12590.15 582
12591.21 584
12592.27 583
12593.33 571
12594.39 542
12595.45 550
12596.51 570
12597.57 567
12598.63 576
12599.69 559
12600.75 594
12601.81 605
12602.87 572
12603.93 593
12604.99 588
12606.05 576
12607.11 592
12608.17 605
12609.23 560
12610.29 589
12611.35 591
12612.41 615
12613.47 653
12614.53 626
12615.59 622
12616.66 644
12617.72 631
12618.78 631
12619.84 714
12620.90 663
12621.96 662
12623.02 671
12624.08 693
12625.14 724
12626.20 746
12627.26 706
12628.33 721
12629.39 708
12630.45 701
12631.51 738
12632.57 730
12633.63 699
12634.69 673
12635.76 692
12636.82 689
12637.88 656
12638.94 650
12640.00 639
12641.06 621
12642.13 593
12643.19 605
12644.25 591
12645.31 614
12646.37 603
12647.44 572
12648.50 592
12649.56 574
12650.62 571
12651.68 586
12652.75 573
12653.81 540
12654.87 552
12655.93 585
12657.00 576
12658.06 570
12659.12 589
12660.18 591
12661.25 585
12662.31 601
12663.37 580
12664.43 597
12665.50 589
12666.56 551
12667.62 593
12668.69 559
12669.75 593
12670.81 555
12671.88 590
12672.94 582
12674.00 565
12675.06 531
12676.13 577
12677.19 541
12678.25 570
12679.32 586
12680.38 589
12681.44 594
12682.51 570
12683.57 573
12684.64 574
12685.70 586
12686.76 586
12687.83 623
12688.89 609
12689.95 594
12691.02 585
12692.08 602
12693.15 614
12694.21 613
12695.27 602
12696.34 604
12697.40 642
12698.47 612
12699.53 634
12700.59 635
12701.66 645
12702.72 637
12703.79 659
12704.85 663
12705.92 663
12706.98 679
12708.05 683
12709.11 689
12710.18 703
12711.24 694
12712.30 679
12713.37 681
12714.43 686
12715.50 720
12716.56 696
12717.63 695
12718.69 655
12719.76 684
12720.82 670
12721.89 663
12722.95 701
12724.02 725
12725.09 697
12726.15 728
12727.22 722
12728.28 767
12729.35 748
12730.41 761
12731.48 808
12732.54 793
12733.61 786
12734.68 745
12735.74 755
12736.81 763
12737.87 755
12738.94 726
12740.00 721
12741.07 705
12742.14 714
12743.20 664
12744.27 651
12745.33 640
12746.40 679
12747.47 655
12748.53 658
12749.60 600
12750.67 611
12751.73 600
12752.80 590
12753.87 602
12754.93 574
12756.00 599
12757.07 607
12758.13 600
12759.20 599
12760.27 583
12761.33 584
12762.40 562
12763.47 566
12764.53 566
12765.60 553
12766.67 564
12767.73 572
12768.80 581
12769.87 559
12770.94 539
12772.00 540
12773.07 525
12774.14 539
12775.21 508
12776.27 523
12777.34 535
12778.41 540
12779.48 535
12780.54 494
12781.61 515
12782.68 518
12783.75 523
12784.81 498
12785.88 495
12786.95 499
12788.02 520
12789.09 524
12790.15 538
12791.22 485
12792.29 469
12793.36 497
12794.43 525
12795.49 476
12796.56 465
12797.63 465
12798.70 521
12799.77 493
12800.84 463
12801.90 484
12802.97 486
12804.04 504
12805.11 492
12806.18 483
12807.25 467
12808.32 489
12809.39 475
12810.45 465
12811.52 513
12812.59 492
12813.66 494
12814.73 493
12815.80 494
12816.87 511
12817.94 528
12819.01 451
12820.08 484
12821.15 488
12822.21 472
12823.28 486
12824.35 533
12825.42 509
12826.49 507
12827.56 490
12828.63 514
12829.70 479
12830.77 504
12831.84 492
12832.91 493
12833.98 484
12835.05 483
12836.12 476
12837.19 486
12838.26 451
12839.33 465
12840.40 456
12841.47 461
12842.54 473
12843.61 444
12844.68 457
12845.75 462
12846.82 429
12847.89 434
12848.96 433
12850.03 459
12851.10 426
12852.18 452
12853.25 444
12854.32 455
12855.39 438
12856.46 417
12857.53 436
12858.60 441
12859.67 436
12860.74 421
12861.81 444
12862.88 434
12863.96 436
12865.03 397
12866.10 412
12867.17 396
12868.24 398
12869.31 430
12870.38 408
12871.45 413
12872.53 384
12873.60 412
12874.67 431
12875.74 387
12876.81 377
12877.88 410
12878.96 420
12880.03 410
12881.10 405
12882.17 413
12883.24 428
12884.31 445
12885.39 395
12886.46 384
12887.53 368
12888.60 385
12889.68 366
12890.75 398
12891.82 398
12892.89 411
12893.96 391
12895.04 405
12896.11 382
12897.18 390
12898.25 388
12899.33 389
12900.40 407
12901.47 397
12902.54 374
12903.62 362
12904.69 388
12905.76 392
12906.84 392
12907.91 380
12908.98 378
12910.06 365
12911.13 368
12912.20 354
12913.27 373
12914.35 383
12915.42 375
12916.49 375
12917.57 396
12918.64 385
12919.71 365
12920.79 372
12921.86 352
12922.94 373
12924.01 351
12925.08 354
12926.16 377
12927.23 357
12928.30 380
12929.38 352
12930.45 362
12931.53 358
12932.60 362
12933.67 367
12934.75 365
12935.82 368
12936.90 356
12937.97 321
12939.04 355
12940.12 338
12941.19 359
12942.27 348
12943.34 368
12944.42 344
12945.49 336
12946.56 336
12947.64 351
12948.71 363
12949.79 378
12950.86 363
12951.94 340
12953.01 356
12954.09 331
12955.16 354
12956.24 363
12957.31 361
12958.39 344
12959.46 355
12960.54 362
12961.61 365
12962.69 330
12963.76 355
12964.84 364
12965.91 352
12966.99 356
12968.07 327
12969.14 327
12970.22 358
12971.29 366
12972.37 354
12973.44 337
12974.52 332
12975.59 355
12976.67 329
12977.75 361
12978.82 317
12979.90 312
12980.97 344
12982.05 339
12983.13 347
12984.20 332
12985.28 367
12986.35 332
12987.43 353
12988.51 361
12989.58 363
12990.66 338
12991.74 370
12992.81 365
12993.89 347
12994.97 333
12996.04 348
12997.12 351
12998.20 338
12999.27 365
13000.35 354
13001.43 353
13002.50 362
13003.58 361
13004.66 331
13005.73 357
13006.81 333
13007.89 344
13008.97 340
13010.04 369
13011.12 339
13012.20 346
13013.27 356
13014.35 356
13015.43 351
13016.51 363
13017.58 346
13018.66 352
13019.74 351
13020.82 352
13021.89 372
13022.97 349
13024.05 342
13025.13 366
13026.21 351
13027.28 358
13028.36 379
13029.44 366
13030.52 369
13031.60 355
13032.67 352
13033.75 367
13034.83 367
13035.91 384
13036.99 385
13038.07 387
13039.14 365
13040.22 397
13041.30 367
13042.38 371
13043.46 368
13044.54 390
13045.62 381
13046.69 371
13047.77 368
13048.85 379
13049.93 362
13051.01 363
13052.09 382
13053.17 336
13054.25 375
13055.33 358
13056.40 385
13057.48 371
13058.56 389
13059.64 378
13060.72 385
13061.80 371
13062.88 359
13063.96 356
13065.04 347
13066.12 367
13067.20 376
13068.28 374
13069.36 340
13070.44 369
13071.52 344
13072.60 365
13073.68 352
13074.76 355
13075.84 348
13076.92 364
13078.00 374
13079.08 370
13080.16 359
13081.24 357
13082.32 357
13083.40 359
13084.48 372
13085.56 355
13086.64 361
13087.72 344
13088.80 366
13089.88 348
13090.96 358
13092.04 328
13093.12 354
13094.20 359
13095.28 369
13096.36 363
13097.44 353
13098.52 371
13099.61 365
13100.69 364
13101.77 347
13102.85 341
13103.93 348
13105.01 358
13106.09 353
13107.17 353
13108.25 365
13109.34 395
13110.42 399
13111.50 365
13112.58 358
13113.66 350
13114.74 375
13115.82 359
13116.91 388
13117.99 374
13119.07 376
13120.15 379
13121.23 403
13122.31 362
13123.40 388
13124.48 368
13125.56 383
13126.64 366
13127.72 392
13128.81 385
13129.89 384
13130.97 366
13132.05 378
13133.14 412
13134.22 398
13135.30 400
13136.38 382
13137.47 374
13138.55 370
13139.63 367
13140.71 389
13141.80 396
13142.88 385
13143.96 389
13145.04 378
13146.13 375
13147.21 354
13148.29 400
13149.38 399
13150.46 365
13151.54 381
13152.62 386
13153.71 403
13154.79 374
13155.87 366
13156.96 373
13158.04 391
13159.12 402
13160.21 410
13161.29 379
13162.37 396
13163.46 346
13164.54 386
13165.62 396
13166.71 379
13167.79 382
13168.88 369
13169.96 391
13171.04 380
13172.13 367
13173.21 364
13174.30 368
13175.38 389
13176.46 392
13177.55 372
13178.63 384
13179.72 398
13180.80 391
13181.88 363
13182.97 393
13184.05 401
13185.14 383
13186.22 375
13187.31 397
13188.39 395
13189.48 367
13190.56 394
13191.65 391
13192.73 385
13193.81 394
13194.90 385
13195.98 384
13197.07 418
13198.15 408
13199.24 402
13200.32 374
13201.41 388
13202.49 391
13203.58 381
13204.67 410
13205.75 361
13206.84 402
13207.92 374
13209.01 409
13210.09 392
13211.18 390
13212.26 376
13213.35 389
13214.43 419
13215.52 423
13216.61 421
13217.69 405
13218.78 412
13219.86 419
13220.95 447
13222.04 385
13223.12 407
13224.21 415
13225.29 402
13226.38 421
13227.47 405
13228.55 386
13229.64 436
13230.72 419
13231.81 424
13232.90 383
13233.98 400
13235.07 408
13236.16 393
13237.24 404
13238.33 420
13239.42 412
13240.50 422
13241.59 469
13242.68 415
13243.76 433
13244.85 420
13245.94 424
13247.02 436
13248.11 435
13249.20 412
13250.29 453
13251.37 457
13252.46 447
13253.55 433
13254.63 393
13255.72 441
13256.81 425
13257.90 445
13258.98 434
13260.07 427
13261.16 432
13262.25 428
13263.33 465
13264.42 432
13265.51 430
13266.60 446
13267.69 460
13268.77 454
13269.86 452
13270.95 452
13272.04 435
13273.13 479
13274.21 471
13275.30 469
13276.39 463
13277.48 488
13278.57 474
13279.65 487
13280.74 475
13281.83 453
13282.92 482
13284.01 515
13285.10 473
13286.19 496
13287.27 485
13288.36 499
13289.45 488
13290.54 517
13291.63 532
13292.72 502
13293.81 516
13294.90 540
13295.98 573
13297.07 500
13298.16 492
13299.25 512
13300.34 538
13301.43 501
13302.52 511
13303.61 537
13304.70 518
13305.79 577
13306.88 542
13307.97 518
13309.06 554
13310.15 559
13311.24 579
13312.32 574
13313.41 551
13314.50 562
13315.59 566
13316.68 540
13317.77 568
13318.86 570
13319.95 541
13321.04 564
13322.13 581
13323.22 567
13324.31 543
13325.40 563
13326.49 574
13327.58 573
13328.68 620
13329.77 588
13330.86 602
13331.95 587
13333.04 600
13334.13 619
13335.22 621
13336.31 604
13337.40 595
13338.49 625
13339.58 626
13340.67 577
13341.76 612
13342.85 636
13343.94 588
13345.04 603
13346.13 586
13347.22 590
13348.31 640
13349.40 609
13350.49 589
13351.58 611
13352.67 651
13353.77 634
13354.86 636
13355.95 659
13357.04 639
13358.13 622
13359.22 621
13360.31 626
13361.41 651
13362.50 636
13363.59 644
13364.68 657
13365.77 664
13366.87 664
13367.96 687
13369.05 670
13370.14 707
13371.23 677
13372.33 677
13373.42 660
13374.51 635
13375.60 638
13376.69 644
13377.79 606
13378.88 607
13379.97 600
13381.06 589
13382.16 575
13383.25 584
13384.34 570
13385.43 559
13386.53 540
13387.62 587
13388.71 558
13389.81 544
13390.90 541
13391.99 544
13393.08 550
13394.18 537
13395.27 512
13396.36 528
13397.46 564
13398.55 554
13399.64 544
13400.74 548
13401.83 581
13402.92 547
13404.02 547
13405.11 519
13406.20 514
13407.30 513
13408.39 509
13409.48 514
13410.58 527
13411.67 543
13412.77 524
13413.86 539
13414.95 561
13416.05 509
13417.14 501
13418.23 523
13419.33 503
13420.42 521
13421.52 550
13422.61 554
13423.71 553
13424.80 519
13425.89 537
13426.99 542
13428.08 543
13429.18 545
13430.27 551
13431.37 551
13432.46 550
13433.56 520
13434.65 563
13435.74 535
13436.84 563
13437.93 559
13439.03 558
13440.12 540
13441.22 542
13442.31 571
13443.41 579
13444.50 589
13445.60 548
13446.69 535
13447.79 587
13448.88 580
13449.98 597
13451.08 579
13452.17 572
13453.27 591
13454.36 586
13455.46 575
13456.55 602
13457.65 597
13458.74 576
13459.84 602
13460.94 610
13462.03 581
13463.13 617
13464.22 612
13465.32 627
13466.41 613
13467.51 621
13468.61 604
13469.70 608
13470.80 614
13471.90 614
13472.99 588
13474.09 629
13475.18 629
13476.28 662
13477.38 635
13478.47 637
13479.57 669
13480.67 632
13481.76 641
13482.86 635
13483.96 647
13485.05 642
13486.15 674
13487.25 692
13488.34 680
13489.44 665
13490.54 679
13491.63 688
13492.73 715
13493.83 671
13494.93 695
13496.02 759
13497.12 744
13498.22 711
13499.31 726
13500.41 753
13501.51 704
13502.61 743
13503.70 733
13504.80 727
13505.90 725
13507.00 699
13508.09 751
13509.19 767
13510.29 686
13511.39 681
13512.49 682
13513.58 683
13514.68 707
13515.78 695
13516.88 675
13517.98 653
13519.07 648
13520.17 663
13521.27 625
13522.37 638
13523.47 624
13524.57 646
13525.66 622
13526.76 615
13527.86 623
13528.96 608
13530.06 576
13531.16 584
13532.25 595
13533.35 622
13534.45 584
13535.55 607
13536.65 584
13537.75 583
13538.85 560
13539.95 556
13541.05 574
13542.14 542
13543.24 528
13544.34 534
13545.44 554
13546.54 541
13547.64 533
13548.74 520
13549.84 552
13550.94 541
13552.04 520
13553.14 524
13554.24 528
13555.34 553
13556.44 542
13557.54 498
13558.64 530
13559.74 506
13560.84 527
13561.94 512
13563.04 512
13564.13 533
13565.23 517
13566.34 514
13567.44 510
13568.54 543
13569.64 522
13570.74 516
13571.84 498
13572.94 497
13574.04 507
13575.14 497
13576.24 502
13577.34 514
13578.44 502
13579.54 528
13580.64 518
13581.74 484
13582.84 499
13583.94 489
13585.04 540
13586.14 539
13587.24 537
13588.35 541
13589.45 489
13590.55 498
13591.65 516
13592.75 508
13593.85 501
13594.95 525
13596.05 524
13597.15 524
13598.26 529
13599.36 509
13600.46 523
13601.56 543
13602.66 524
13603.76 481
13604.86 503
13605.97 539
13607.07 516
13608.17 552
13609.27 534
13610.37 539
13611.47 544
13612.58 557
13613.68 544
13614.78 503
13615.88 500
13616.98 531
13618.09 514
13619.19 514
13620.29 489
13621.39 492
13622.50 522
13623.60 544
13624.70 526
13625.80 523
13626.91 525
13628.01 536
13629.11 545
13630.21 533
13631.32 532
13632.42 524
13633.52 524
13634.62 511
13635.73 529
13636.83 536
13637.93 522
13639.04 519
13640.14 509
13641.24 502
13642.35 533
13643.45 501
13644.55 501
13645.65 529
13646.76 524
13647.86 513
13648.96 513
13650.07 523
13651.17 522
13652.28 495
13653.38 518
13654.48 507
13655.59 508
13656.69 478
13657.79 529
13658.90 504
13660.00 545
13661.11 522
13662.21 493
13663.31 511
13664.42 540
13665.52 525
13666.63 502
13667.73 508
13668.83 541
13669.94 505
13671.04 538
13672.15 532
13673.25 494
13674.36 511
13675.46 536
13676.56 531
13677.67 490
13678.77 513
13679.88 513
13680.98 512
13682.09 504
13683.19 496
13684.30 495
13685.40 494
13686.51 530
13687.61 520
13688.72 531
13689.82 522
13690.93 522
13692.03 528
13693.14 561
13694.24 553
13695.35 540
13696.45 542
13697.56 553
13698.66 554
13699.77 551
13700.87 566
13701.98 524
13703.09 523
13704.19 538
13705.30 557
13706.40 556
13707.51 554
13708.61 573
13709.72 589
13710.83 561
13711.93 571
13713.04 577
13714.14 591
13715.25 573
13716.36 577
13717.46 588
13718.57 593
13719.67 598
13720.78 579
13721.89 586
13722.99 608
13724.10 628
13725.21 638
13726.31 650
13727.42 626
13728.53 614
13729.63 609
13730.74 610
13731.85 628
13732.95 664
13734.06 675
13735.17 599
13736.27 632
13737.38 683
13738.49 683
13739.59 671
13740.70 679
13741.81 676
13742.92 694
13744.02 692
13745.13 702
13746.24 717
13747.35 723
13748.45 722
13749.56 770
13750.67 754
13751.78 748
13752.88 804
13753.99 832
13755.10 841
13756.21 867
13757.31 898
13758.42 942
13759.53 931
13760.64 905
13761.75 938
13762.85 944
13763.96 923
13765.07 944
13766.18 948
13767.29 948
13768.39 931
13769.50 909
13770.61 892
13771.72 882
13772.83 884
13773.94 869
13775.04 868
13776.15 854
13777.26 834
13778.37 802
13779.48 818
13780.59 788
13781.70 780
13782.80 742
13783.91 703
13785.02 718
13786.13 710
13787.24 629
13788.35 612
13789.46 649
13790.57 638
13791.68 650
13792.79 621
13793.90 604
13795.00 594
13796.11 615
13797.22 607
13798.33 587
13799.44 602
13800.55 622
13801.66 594
13802.77 608
13803.88 598
13804.99 579
13806.10 595
13807.21 591
13808.32 554
13809.43 563
13810.54 589
13811.65 568
13812.76 580
13813.87 567
13814.98 570
13816.09 562
13817.20 549
13818.31 544
13819.42 544
13820.53 551
13821.64 513
13822.75 546
13823.86 541
13824.97 566
13826.08 538
13827.19 528
13828.30 560
13829.41 562
13830.53 524
13831.64 540
13832.75 552
13833.86 560
13834.97 540
13836.08 543
13837.19 556
13838.30 542
13839.41 552
13840.52 553
13841.64 503
13842.75 533
13843.86 542
13844.97 527
13846.08 529
13847.19 540
13848.30 542
13849.41 548
13850.53 547
13851.64 557
13852.75 575
13853.86 614
13854.97 568
13856.08 551
13857.20 595
13858.31 562
13859.42 561
13860.53 579
13861.64 557
13862.76 549
13863.87 565
13864.98 555
13866.09 568
13867.20 554
13868.32 557
13869.43 576
13870.54 587
13871.65 551
13872.77 565
13873.88 624
13874.99 585
13876.10 556
13877.22 583
13878.33 562
13879.44 564
13880.55 577
13881.67 623
13882.78 617
13883.89 618
13885.01 640
13886.12 663
13887.23 655
13888.34 681
13889.46 676
13890.57 695
13891.68 687
13892.80 665
13893.91 684
13895.02 715
13896.14 705
13897.25 689
13898.36 727
13899.48 681
13900.59 694
13901.70 635
13902.82 640
13903.93 650
13905.05 612
13906.16 636
13907.27 625
13908.39 606
13909.50 595
13910.61 596
13911.73 572
13912.84 555
13913.96 555
13915.07 549
13916.19 525
13917.30 541
13918.41 537
13919.53 535
13920.64 538
13921.76 529
13922.87 523
13923.99 540
13925.10 543
13926.21 547
13927.33 538
13928.44 501
13929.56 522
13930.67 534
13931.79 558
13932.90 529
13934.02 531
13935.13 536
13936.25 548
13937.36 546
13938.48 513
13939.59 534
13940.71 510
13941.82 520
13942.94 501
13944.05 505
13945.17 519
13946.28 500
13947.40 483
13948.52 500
13949.63 482
13950.75 497
13951.86 497
13952.98 489
13954.09 495
13955.21 470
13956.32 475
13957.44 493
13958.56 458
13959.67 471
13960.79 464
13961.90 482
13963.02 471
13964.14 514
13965.25 494
13966.37 465
13967.48 486
13968.60 460
13969.72 489
13970.83 469
13971.95 488
13973.07 466
13974.18 510
13975.30 491
13976.42 465
13977.53 470
13978.65 481
13979.77 510
13980.88 480
13982.00 467
13983.12 476
13984.23 473
13985.35 470
13986.47 475
13987.58 490
13988.70 494
13989.82 494
13990.94 494
13992.05 497
13993.17 476
13994.29 461
13995.40 489
13996.52 492
13997.64 486
13998.76 502
13999.87 478
14000.99 490
14002.11 486
14003.23 492
14004.35 474
14005.46 494
14006.58 504
14007.70 508
14008.82 506
14009.93 517
14011.05 483
14012.17 473
14013.29 497
14014.41 509
14015.52 467
14016.64 512
14017.76 487
14018.88 480
14020.00 492
14021.12 507
14022.23 484
14023.35 478
14024.47 501
14025.59 486
14026.71 474
14027.83 492
14028.95 507
14030.06 496
14031.18 513
14032.30 519
14033.42 507
14034.54 500
14035.66 485
14036.78 504
14037.90 513
14039.02 502
14040.14 524
14041.25 509
14042.37 505
14043.49 520
14044.61 504
14045.73 506
14046.85 492
14047.97 510
14049.09 507
14050.21 540
14051.33 522
14052.45 511
14053.57 528
14054.69 511
14055.81 565
14056.93 554
14058.05 526
14059.17 550
14060.29 553
14061.41 570
14062.53 550
14063.65 574
14064.77 593
14065.89 572
14067.01 578
14068.13 595
14069.25 642
14070.37 621
14071.49 609
14072.61 619
14073.73 604
14074.85 586
14075.97 586
14077.09 643
14078.21 586
14079.33 596
14080.45 619
14081.57 617
14082.69 632
14083.82 639
14084.94 605
14086.06 621
14087.18 609
14088.30 633
14089.42 636
14090.54 610
14091.66 623
14092.78 637
14093.91 590
14095.03 631
14096.15 654
14097.27 663
14098.39 661
14099.51 640
14100.63 653
14101.76 673
14102.88 653
14104.00 579
14105.12 606
14106.24 620
14107.36 605
14108.49 584
14109.61 616
14110.73 595
14111.85 569
14112.97 573
14114.10 529
14115.22 525
14116.34 523
14117.46 506
14118.58 542
14119.71 534
14120.83 507
14121.95 521
14123.07 517
14124.20 499
14125.32 501
14126.44 494
14127.56 528
14128.69 501
14129.81 474
14130.93 464
14132.06 504
14133.18 489
14134.30 491
14135.42 494
14136.55 480
14137.67 487
14138.79 491
14139.92 467
14141.04 474
14142.16 486
14143.29 479
14144.41 485
14145.53 456
14146.66 518
14147.78 464
14148.90 479
14150.03 469
14151.15 458
14152.27 472
14153.40 464
14154.52 450
14155.64 465
14156.77 458
14157.89 449
14159.02 463
14160.14 452
14161.26 496
14162.39 470
14163.51 457
14164.64 461
14165.76 477
14166.88 475
14168.01 490
14169.13 472
14170.26 469
14171.38 480
14172.51 471
14173.63 463
14174.75 461
14175.88 452
14177.00 447
14178.13 465
14179.25 470
14180.38 493
14181.50 455
14182.63 440
14183.75 439
14184.88 476
14186.00 443
14187.13 427
14188.25 435
14189.38 443
14190.50 448
14191.63 439
14192.75 444
14193.88 470
14195.00 422
14196.13 415
14197.25 443
14198.38 447
14199.50 424
14200.63 428
14201.76 468
14202.88 424
14204.01 443
14205.13 411
14206.26 404
14207.38 391
14208.51 388
14209.64 423
14210.76 430
14211.89 435
14213.01 409
14214.14 403
14215.27 380
14216.39 386
14217.52 413
14218.64 425
14219.77 382
14220.90 378
14222.02 397
14223.15 409
14224.28 421
14225.40 392
14226.53 406
14227.66 394
14228.78 403
14229.91 412
14231.04 430
14232.16 421
14233.29 408
14234.42 394
14235.54 441
14236.67 425
14237.80 402
14238.92 386
14240.05 395
14241.18 385
14242.31 396
14243.43 408
14244.56 404
14245.69 405
14246.82 403
14247.94 406
14249.07 396
14250.20 393
14251.33 428
14252.45 426
14253.58 414
14254.71 397
14255.84 377
14256.96 409
14258.09 405
14259.22 385
14260.35 376
14261.47 396
14262.60 369
14263.73 393
14264.86 393
14265.99 372
14267.12 381
14268.24 403
14269.37 393
14270.50 364
14271.63 388
14272.76 367
14273.89 348
14275.01 332
14276.14 381
14277.27 403
14278.40 381
14279.53 375
14280.66 337
14281.79 336
14282.91 339
14284.04 353
14285.17 337
14286.30 353
14287.43 345
14288.56 367
14289.69 367
14290.82 361
14291.95 333
14293.08 359
14294.20 356
14295.33 361
14296.46 346
14297.59 341
14298.72 363
14299.85 352
14300.98 350
14302.11 345
14303.24 352
14304.37 353
14305.50 356
14306.63 345
14307.76 346
14308.89 357
14310.02 350
14311.15 347
14312.28 358
14313.41 338
14314.54 342
14315.67 361
14316.80 330
14317.93 342
14319.06 337
14320.19 372
14321.32 352
14322.45 339
14323.58 380
14324.71 356
14325.84 342
14326.97 320
14328.10 319
14329.23 360
14330.36 361
14331.49 341
14332.62 330
14333.76 340
14334.89 367
14336.02 321
14337.15 329
14338.28 321
14339.41 315
14340.54 334
14341.67 340
14342.80 299
14343.93 328
14345.07 344
14346.20 341
14347.33 323
14348.46 332
14349.59 326
14350.72 341
14351.85 325
14352.99 321
14354.12 330
14355.25 335
14356.38 318
14357.51 339
14358.64 337
14359.78 332
14360.91 316
14362.04 318
14363.17 326
14364.30 328
14365.44 320
14366.57 329
14367.70 344
14368.83 317
14369.96 319
14371.10 318
14372.23 347
14373.36 367
14374.49 347
14375.63 335
14376.76 322
14377.89 325
14379.02 351
14380.16 325
14381.29 323
14382.42 323
14383.55 339
14384.69 353
14385.82 353
14386.95 340
14388.09 340
14389.22 336
14390.35 340
14391.49 334
14392.62 327
14393.75 311
14394.89 347
14396.02 317
14397.15 334
14398.28 314
14399.42 346
14400.55 350
14401.69 355
14402.82 324
14403.95 352
14405.09 335
14406.22 338
14407.35 343
14408.49 351
14409.62 354
14410.75 333
14411.89 328
14413.02 325
14414.16 342
14415.29 344
14416.42 365
14417.56 373
14418.69 349
14419.83 354
14420.96 350
14422.10 337
14423.23 359
14424.36 349
14425.50 350
14426.63 363
14427.77 350
14428.90 338
14430.04 342
14431.17 361
14432.31 346
14433.44 366
14434.58 383
14435.71 365
14436.85 327
14437.98 360
14439.12 360
14440.25 348
14441.39 337
14442.52 357
14443.66 371
14444.79 380
14445.93 384
14447.06 355
14448.20 379
14449.33 376
14450.47 370
14451.60 384
14452.74 392
14453.87 392
14455.01 398
14456.14 396
14457.28 392
14458.42 389
14459.55 382
14460.69 395
14461.82 385
14462.96 406
14464.10 400
14465.23 392
14466.37 389
14467.50 386
14468.64 403
14469.78 428
14470.91 406
14472.05 398
14473.18 407
14474.32 406
14475.46 411
14476.59 412
14477.73 401
14478.87 369
14480.00 370
14481.14 374
14482.28 401
14483.41 364
14484.55 370
14485.69 390
14486.82 391
14487.96 402
14489.10 389
14490.23 367
14491.37 406
14492.51 394
14493.65 390
14494.78 395
14495.92 368
14497.06 379
14498.19 406
14499.33 417
14500.47 389
14501.61 382
14502.74 396
14503.88 395
14505.02 388
14506.16 398
14507.29 397
14508.43 376
14509.57 383
14510.71 397
14511.85 373
14512.98 354
14514.12 372
14515.26 380
14516.40 395
14517.54 370
14518.67 386
14519.81 357
14520.95 349
14522.09 346
14523.23 349
14524.36 358
14525.50 360
14526.64 360
14527.78 358
14528.92 351
14530.06 363
14531.19 362
14532.33 335
14533.47 367
14534.61 362
14535.75 355
14536.89 353
14538.03 348
14539.17 348
14540.31 356
14541.44 346
14542.58 364
14543.72 344
14544.86 372
14546.00 367
14547.14 355
14548.28 352
14549.42 364
14550.56 339
14551.70 335
14552.84 342
14553.98 354
14555.12 368
14556.25 355
14557.39 381
14558.53 350
14559.67 363
14560.81 343
14561.95 381
14563.09 372
14564.23 343
14565.37 379
14566.51 381
14567.65 380
14568.79 352
14569.93 358
14571.07 362
14572.21 359
14573.35 334
14574.49 352
14575.63 349
14576.77 389
14577.92 399
14579.06 376
14580.20 366
14581.34 350
14582.48 413
14583.62 420
14584.76 408
14585.90 361
14587.04 384
14588.18 415
14589.32 404
14590.46 378
14591.60 411
14592.74 404
14593.89 402
14595.03 400
14596.17 386
14597.31 379
14598.45 386
14599.59 427
14600.73 395
14601.87 381
14603.02 391
14604.16 434
14605.30 429
14606.44 380
14607.58 382
14608.72 402
14609.86 424
14611.01 416
14612.15 408
14613.29 435
14614.43 440
14615.57 448
14616.72 421
14617.86 419
14619.00 423
14620.14 426
14621.28 411
14622.43 444
14623.57 461
14624.71 448
14625.85 440
14627.00 450
14628.14 456
14629.28 486
14630.42 500
14631.56 497
14632.71 498
14633.85 486
14634.99 495
14636.14 511
14637.28 516
14638.42 510
14639.56 517
14640.71 490
14641.85 458
14642.99 461
14644.14 444
14645.28 456
14646.42 440
14647.56 400
14648.71 396
14649.85 411
14650.99 402
14652.14 409
14653.28 401
14654.42 392
14655.57 383
14656.71 351
14657.85 358
14659.00 375
14660.14 369
14661.29 354
14662.43 367
14663.57 365
14664.72 377
14665.86 333
14667.00 348
14668.15 374
14669.29 365
14670.44 351
14671.58 338
14672.73 346
14673.87 359
14675.01 337
14676.16 314
14677.30 329
14678.45 338
14679.59 358
14680.74 333
14681.88 338
14683.02 335
14684.17 336
14685.31 321
14686.46 298
14687.60 322
14688.75 334
14689.89 353
14691.04 309
14692.18 316
14693.33 301
14694.47 319
14695.62 290
14696.76 316
14697.91 289
14699.05 296
14700.20 316
14701.34 306
14702.49 319
14703.63 309
14704.78 326
14705.92 321
14707.07 329
14708.22 291
14709.36 291
14710.51 304
14711.65 285
14712.80 293
14713.94 290
14715.09 312
14716.23 304
14717.38 321
14718.53 307
14719.67 314
14720.82 304
14721.96 298
14723.11 309
14724.26 281
14725.40 278
14726.55 296
14727.70 294
14728.84 317
14729.99 302
14731.13 297
14732.28 300
14733.43 309
14734.57 295
14735.72 282
14736.87 279
14738.01 282
14739.16 333
14740.31 312
14741.45 317
14742.60 295
14743.75 309
14744.89 259
14746.04 280
14747.19 275
14748.34 279
14749.48 273
14750.63 291
14751.78 295
14752.92 280
14754.07 290
14755.22 263
14756.37 280
14757.51 286
14758.66 281
14759.81 277
14760.96 286
14762.10 268
14763.25 267
14764.40 257
14765.55 313
14766.70 296
14767.84 298
14768.99 300
14770.14 263
14771.29 275
14772.43 274
14773.58 273
14774.73 277
14775.88 286
14777.03 275
14778.18 289
14779.32 268
14780.47 261
14781.62 269
14782.77 274
14783.92 276
14785.07 258
14786.21 273
14787.36 281
14788.51 284
14789.66 264
14790.81 253
14791.96 269
14793.11 285
14794.26 248
14795.40 254
14796.55 265
14797.70 251
14798.85 255
14800.00 248
14801.15 242
14802.30 238
14803.45 252
14804.60 270
14805.75 247
14806.90 250
14808.05 261
14809.19 264
14810.34 267
14811.49 241
14812.64 267
14813.79 256
14814.94 276
14816.09 219
14817.24 235
14818.39 254
14819.54 253
14820.69 271
14821.84 237
14822.99 253
14824.14 262
14825.29 254
14826.44 242
14827.59 245
14828.74 250
14829.89 242
14831.04 248
14832.19 239
14833.34 238
14834.49 252
14835.64 231
14836.79 264
14837.95 232
14839.10 223
14840.25 240
14841.40 230
14842.55 254
14843.70 235
14844.85 239
14846.00 237
14847.15 225
14848.30 237
14849.45 232
14850.60 250
14851.76 219
14852.91 231
14854.06 241
14855.21 249
14856.36 245
14857.51 214
14858.66 244
14859.81 255
14860.97 231
14862.12 250
14863.27 229
14864.42 254
14865.57 250
14866.72 262
14867.88 245
14869.03 226
14870.18 240
14871.33 249
14872.48 248
14873.64 222
14874.79 233
14875.94 221
14877.09 220
14878.24 259
14879.40 237
14880.55 232
14881.70 227
14882.85 250
14884.00 233
14885.16 252
14886.31 210
14887.46 221
14888.61 233
14889.77 257
14890.92 248
14892.07 241
14893.23 233
14894.38 239
14895.53 246
14896.68 245
14897.84 223
14898.99 226
14900.14 207
14901.30 245
14902.45 227
14903.60 222
14904.75 238
14905.91 252
14907.06 249
14908.21 214
14909.37 223
14910.52 262
14911.67 262
14912.83 231
14913.98 230
14915.14 232
14916.29 236
14917.44 230
14918.60 225
14919.75 233
14920.90 229
14922.06 236
14923.21 248
14924.37 219
14925.52 210
14926.67 205
14927.83 232
14928.98 224
14930.14 234
14931.29 231
14932.44 227
14933.60 253
14934.75 250
14935.91 245
14937.06 206
14938.22 221
14939.37 231
14940.52 260
14941.68 217
14942.83 229
14943.99 230
14945.14 208
14946.30 223
14947.45 223
14948.61 265
14949.76 247
14950.92 236
14952.07 201
14953.23 231
14954.38 229
14955.54 211
14956.69 229
14957.85 240
14959.00 243
14960.16 232
14961.31 236
14962.47 221
14963.62 209
14964.78 223
14965.94 232
14967.09 229
14968.25 230
14969.40 232
14970.56 245
14971.71 233
14972.87 230
14974.03 241
14975.18 235
14976.34 243
14977.49 229
14978.65 229
14979.81 217
14980.96 221
14982.12 216
14983.27 247
14984.43 261
14985.59 246
14986.74 233
14987.90 235
14989.06 225
14990.21 201
14991.37 232
14992.53 234
14993.68 226
14994.84 208
14996.00 237
14997.15 226
14998.31 216
14999.47 234
15000.62 233
15001.78 223
15002.94 221
15004.09 251
15005.25 243
15006.41 218
15007.56 224
15008.72 228
15009.88 227
15011.04 212
15012.19 202
15013.35 200
15014.51 220
15015.67 220
15016.82 221
15017.98 217
15019.14 209
15020.30 236
15021.45 232
15022.61 227
15023.77 220
15024.93 209
15026.08 248
15027.24 233
15028.40 228
15029.56 241
15030.72 209
15031.87 234
15033.03 227
15034.19 223
15035.35 217
15036.51 233
15037.67 232
15038.82 244
15039.98 226
15041.14 232
15042.30 227
15043.46 199
15044.62 235
15045.78 219
15046.93 218
15048.09 224
15049.25 222
15050.41 233
15051.57 232
15052.73 242
15053.89 226
15055.05 216
15056.20 243
15057.36 233
15058.52 209
15059.68 218
15060.84 230
15062.00 210
15063.16 218
15064.32 217
15065.48 203
15066.64 229
15067.80 221
15068.96 220
15070.12 221
15071.28 244
15072.44 226
15073.60 230
15074.76 216
15075.91 196
15077.07 213
15078.23 211
15079.39 229
15080.55 245
15081.71 234
15082.87 248
15084.03 231
15085.19 207
15086.35 223
15087.51 223
15088.68 224
15089.84 227
15091.00 232
15092.16 232
15093.32 211
15094.48 243
15095.64 243
15096.80 246
15097.96 234
15099.12 237
15100.28 231
15101.44 228
15102.60 248
15103.76 232
15104.92 229
15106.08 228
15107.25 224
15108.41 232
15109.57 213
15110.73 211
15111.89 218
15113.05 237
15114.21 229
15115.37 223
15116.54 246
15117.70 231
15118.86 236
15120.02 230
15121.18 222
15122.34 216
15123.50 226
15124.67 244
15125.83 255
15126.99 234
15128.15 235
15129.31 230
15130.47 252
15131.64 240
15132.80 222
15133.96 227
15135.12 222
15136.28 216
15137.45 235
15138.61 246
15139.77 251
15140.93 255
15142.10 240
15143.26 246
15144.42 234
15145.58 227
15146.75 244
15147.91 235
15149.07 235
15150.23 233
15151.40 228
15152.56 246
15153.72 246
15154.88 240
15156.05 253
15157.21 252
15158.37 241
15159.54 250
15160.70 250
15161.86 243
15163.03 226
15164.19 240
15165.35 244
15166.52 227
15167.68 239
15168.84 264
15170.01 247
15171.17 242
15172.33 247
15173.50 234
15174.66 252
15175.82 264
15176.99 246
15178.15 259
15179.31 252
15180.48 257
15181.64 262
15182.81 277
15183.97 269
15185.13 264
15186.30 273
15187.46 281
15188.63 274
15189.79 267
15190.95 271
15192.12 273
15193.28 270
15194.45 272
15195.61 250
15196.78 274
15197.94 262
15199.10 253
15200.27 253
15201.43 287
15202.60 288
15203.76 260
15204.93 263
15206.09 269
15207.26 274
15208.42 258
15209.59 255
15210.75 275
15211.92 289
15213.08 301
15214.25 288
15215.41 259
15216.58 284
15217.74 277
15218.91 297
15220.07 272
15221.24 276
15222.40 307
15223.57 289
15224.74 295
15225.90 265
15227.07 268
15228.23 276
15229.40 287
15230.56 299
15231.73 308
15232.89 285
15234.06 278
15235.23 320
15236.39 302
15237.56 314
15238.72 310
15239.89 319
15241.06 282
15242.22 299
15243.39 310
15244.56 302
15245.72 291
15246.89 285
15248.05 279
15249.22 284
15250.39 294
15251.55 300
15252.72 276
15253.89 299
15255.05 279
15256.22 275
15257.39 290
15258.55 285
15259.72 294
15260.89 300
15262.05 278
15263.22 265
15264.39 279
15265.56 256
15266.72 275
15267.89 257
15269.06 245
15270.22 259
15271.39 269
15272.56 288
15273.73 263
15274.89 287
15276.06 270
15277.23 259
15278.40 267
15279.56 276
15280.73 285
15281.90 267
15283.07 255
15284.23 265
15285.40 251
15286.57 267
15287.74 271
15288.91 245
15290.07 232
15291.24 243
15292.41 278
15293.58 262
15294.75 244
15295.92 258
15297.08 290
15298.25 251
15299.42 246
15300.59 255
15301.76 262
15302.93 251
15304.09 265
15305.26 286
15306.43 273
15307.60 260
15308.77 265
15309.94 248
15311.11 251
15312.28 282
15313.44 257
15314.61 282
15315.78 239
15316.95 231
15318.12 269
15319.29 263
15320.46 225
15321.63 259
15322.80 270
15323.97 297
15325.14 254
15326.30 249
15327.47 260
15328.64 230
15329.81 246
15330.98 252
15332.15 275
15333.32 263
15334.49 259
15335.66 254
15336.83 277
15338.00 239
15339.17 269
15340.34 264
15341.51 294
15342.68 252
15343.85 263
15345.02 258
15346.19 251
15347.36 258
15348.53 262
15349.70 303
15350.87 263
15352.04 252
15353.21 236
15354.38 271
15355.55 254
15356.72 268
15357.90 256
15359.07 256
15360.24 284
15361.41 282
15362.58 270
15363.75 257
15364.92 267
15366.09 254
15367.26 290
15368.43 275
15369.60 262
15370.77 280
15371.95 275
15373.12 261
15374.29 284
15375.46 277
15376.63 286
15377.80 292
15378.97 272
15380.15 279
15381.32 261
15382.49 280
15383.66 275
15384.83 290
15386.00 245
15387.17 282
15388.35 283
15389.52 298
15390.69 262
15391.86 283
15393.03 270
15394.21 302
15395.38 296
15396.55 282
15397.72 285
15398.89 272
15400.07 262
15401.24 263
15402.41 279
15403.58 236
15404.76 277
15405.93 252
15407.10 266
15408.27 226
15409.45 257
15410.62 259
15411.79 264
15412.96 228
15414.14 252
15415.31 242
15416.48 244
15417.66 244
15418.83 244
15420.00 257
15421.17 241
15422.35 269
15423.52 233
15424.69 261
15425.87 253
15427.04 244
15428.21 248
15429.39 256
15430.56 246
15431.73 273
15432.91 251
15434.08 252
15435.25 222
15436.43 252
15437.60 263
15438.77 212
15439.95 232
15441.12 237
15442.30 245
15443.47 230
15444.64 260
15445.82 239
15446.99 246
15448.17 223
15449.34 231
15450.51 234
15451.69 228
15452.86 231
15454.04 228
15455.21 253
15456.39 224
15457.56 263
15458.73 250
15459.91 246
15461.08 234
15462.26 255
15463.43 240
15464.61 244
15465.78 233
15466.96 245
15468.13 247
15469.31 230
15470.48 227
15471.66 229
15472.83 230
15474.01 221
15475.18 228
15476.36 250
15477.53 250
15478.71 245
15479.88 243
15481.06 240
15482.23 234
15483.41 232
15484.58 258
15485.76 216
15486.93 251
15488.11 263
15489.29 256
15490.46 237
15491.64 243
15492.81 268
15493.99 255
15495.16 234
15496.34 199
15497.52 258
15498.69 266
15499.87 238
15501.04 239
15502.22 249
15503.40 241
15504.57 229
15505.75 226
15506.92 254
15508.10 248
15509.28 223
15510.45 243
15511.63 241
15512.81 236
15513.98 236
15515.16 238
15516.34 219
15517.51 245
15518.69 231
15519.87 276
15521.04 253
15522.22 257
15523.40 235
15524.57 279
15525.75 265
15526.93 245
15528.11 251
15529.28 263
15530.46 251
15531.64 257
15532.81 254
15533.99 265
15535.17 257
15536.35 256
15537.52 274
15538.70 228
15539.88 238
15541.06 242
15542.23 276
15543.41 274
15544.59 273
15545.77 285
15546.95 268
15548.12 266
15549.30 253
15550.48 273
15551.66 241
15552.83 250
15554.01 263
15555.19 268
15556.37 243
15557.55 277
15558.73 268
15559.90 247
15561.08 251
15562.26 296
15563.44 289
15564.62 272
15565.80 246
15566.97 259
15568.15 296
15569.33 267
15570.51 277
15571.69 264
15572.87 279
15574.05 256
15575.23 265
15576.40 262
15577.58 247
15578.76 270
15579.94 295
15581.12 288
15582.30 265
15583.48 272
15584.66 294
15585.84 303
15587.02 286
15588.20 286
15589.38 285
15590.56 286
15591.73 291
15592.91 334
15594.09 290
15595.27 306
15596.45 296
15597.63 298
15598.81 292
15599.99 302
15601.17 301
15602.35 353
15603.53 330
15604.71 304
15605.89 324
15607.07 329
15608.25 322
15609.43 302
15610.61 310
15611.79 344
15612.97 342
15614.15 317
15615.33 337
15616.51 315
15617.69 326
15618.88 324
15620.06 340
15621.24 336
15622.42 341
15623.60 331
15624.78 341
15625.96 345
15627.14 330
15628.32 336
15629.50 367
15630.68 367
15631.86 366
15633.05 358
15634.23 343
15635.41 349
15636.59 366
15637.77 355
15638.95 349
15640.13 347
15641.31 385
15642.50 390
15643.68 373
15644.86 353
15646.04 372
15647.22 380
15648.40 376
15649.58 379
15650.77 383
15651.95 384
15653.13 385
15654.31 398
15655.49 388
15656.68 364
15657.86 360
15659.04 379
15660.22 360
15661.40 395
15662.59 382
15663.77 387
15664.95 397
15666.13 376
15667.32 378
15668.50 389
15669.68 364
15670.86 346
15672.05 368
15673.23 328
15674.41 351
15675.59 355
15676.78 373
15677.96 353
15679.14 346
15680.32 370
15681.51 355
15682.69 353
15683.87 353
15685.06 358
15686.24 336
15687.42 342
15688.61 338
15689.79 343
15690.97 343
15692.16 351
15693.34 351
15694.52 349
15695.71 329
15696.89 354
15698.07 313
15699.26 346
15700.44 368
15701.62 362
15702.81 361
15703.99 335
15705.17 337
15706.36 342
15707.54 338
15708.73 347
15709.91 355
15711.09 358
15712.28 362
15713.46 361
15714.65 362
15715.83 369
15717.02 350
15718.20 362
15719.38 335
15720.57 346
15721.75 382
15722.94 351
15724.12 350
15725.31 357
15726.49 360
15727.68 363
15728.86 363
15730.04 391
15731.23 383
15732.41 359
15733.60 392
15734.78 372
15735.97 365
15737.15 355
15738.34 404
15739.52 373
15740.71 384
15741.89 385
15743.08 382
15744.27 402
15745.45 420
15746.64 387
15747.82 422
15749.01 422
15750.19 440
15751.38 430
15752.56 425
15753.75 413
15754.93 427
15756.12 455
15757.31 447
15758.49 424
15759.68 424
15760.86 449
15762.05 390
15763.24 420
15764.42 430
15765.61 433
15766.79 414
15767.98 430
15769.17 432
15770.35 397
15771.54 394
15772.72 400
15773.91 410
15775.10 420
15776.28 412
15777.47 417
15778.66 408
15779.84 422
15781.03 407
15782.22 390
15783.40 410
15784.59 373
15785.78 382
15786.96 363
15788.15 371
15789.34 372
15790.53 368
15791.71 382
15792.90 379
15794.09 359
15795.27 340
15796.46 370
15797.65 352
15798.84 359
15800.02 360
15801.21 378
15802.40 354
15803.59 349
15804.77 340
15805.96 326
15807.15 345
15808.34 349
15809.52 341
15810.71 362
15811.90 334
15813.09 336
15814.28 339
15815.46 340
15816.65 337
15817.84 312
15819.03 352
15820.22 339
15821.40 344
15822.59 326
15823.78 327
15824.97 340
15826.16 335
15827.35 329
15828.53 317
15829.72 349
15830.91 318
15832.10 333
15833.29 301
15834.48 327
15835.67 347
15836.85 346
15838.04 338
15839.23 327
15840.42 324
15841.61 332
15842.80 351
15843.99 315
15845.18 323
15846.37 315
15847.55 330
15848.74 304
15849.93 318
15851.12 316
15852.31 354
15853.50 332
15854.69 327
15855.88 329
15857.07 287
15858.26 297
15859.45 337
15860.64 346
15861.83 308
15863.02 319
15864.21 303
15865.40 345
15866.59 353
15867.78 340
15868.97 318
15870.16 340
15871.35 284
15872.54 319
15873.73 328
15874.92 324
15876.11 304
15877.30 288
15878.49 319
15879.68 296
15880.87 335
15882.06 332
15883.25 350
15884.44 312
15885.63 343
15886.82 336
15888.01 376
15889.20 334
15890.39 335
15891.59 348
15892.78 357
15893.97 327
15895.16 349
15896.35 366
15897.54 350
15898.73 364
15899.92 375
15901.11 348
15902.30 370
15903.50 359
15904.69 343
15905.88 350
15907.07 365
15908.26 384
15909.45 343
15910.64 389
15911.84 382
15913.03 368
15914.22 392
15915.41 379
15916.60 375
15917.79 367
15918.99 373
15920.18 325
15921.37 369
15922.56 350
15923.75 358
15924.95 353
15926.14 356
15927.33 346
15928.52 354
15929.71 345
15930.91 358
15932.10 377
15933.29 342
15934.48 350
15935.68 340
15936.87 357
15938.06 350
15939.25 361
15940.45 336
15941.64 332
15942.83 320
15944.03 328
15945.22 314
15946.41 334
15947.60 302
15948.80 291
15949.99 296
15951.18 292
15952.38 323
15953.57 306
15954.76 311
15955.96 275
15957.15 280
15958.34 292
15959.54 277
15960.73 266
15961.92 303
15963.12 280
15964.31 257
15965.50 263
15966.70 262
15967.89 278
15969.08 260
15970.28 292
15971.47 289
15972.67 280
15973.86 250
15975.05 279
15976.25 244
15977.44 267
15978.64 241
15979.83 268
15981.02 281
15982.22 268
15983.41 251
15984.61 256
15985.80 236
15987.00 242
15988.19 261
15989.38 258
15990.58 261
15991.77 250
15992.97 249
15994.16 255
15995.36 243
15996.55 236
15997.75 257
15998.94 254
16000.14 251
16001.33 232
16002.53 237
16003.72 245
16004.92 240
16006.11 243
16007.31 237
16008.50 237
16009.70 229
16010.89 250
16012.09 256
16013.28 251
16014.48 225
16015.67 229
16016.87 234
16018.07 246
16019.26 223
16020.46 214
16021.65 222
16022.85 229
16024.04 258
16025.24 243
16026.44 224
16027.63 211
16028.83 245
16030.02 227
16031.22 232
16032.42 213
16033.61 242
16034.81 233
16036.00 237
16037.20 239
16038.40 255
16039.59 245
16040.79 235
16041.99 217
16043.18 231
16044.38 228
16045.58 208
16046.77 236
16047.97 225
16049.17 230
16050.36 211
16051.56 250
16052.76 223
16053.95 228
16055.15 210
16056.35 213
16057.54 225
16058.74 222
16059.94 230
16061.14 238
16062.33 217
16063.53 217
16064.73 219
16065.92 211
16067.12 240
16068.32 244
16069.52 234
16070.71 225
16071.91 223
16073.11 216
16074.31 227
16075.50 188
16076.70 218
16077.90 219
16079.10 221
16080.30 204
16081.49 207
16082.69 225
16083.89 240
16085.09 247
16086.29 223
16087.48 227
16088.68 217
16089.88 230
16091.08 224
16092.28 207
16093.48 199
16094.67 226
16095.87 224
16097.07 220
16098.27 193
16099.47 195
16100.67 215
16101.87 204
16103.06 217
16104.26 209
16105.46 221
16106.66 210
16107.86 206
16109.06 208
16110.26 210
16111.46 207
16112.66 221
16113.86 201
16115.05 210
16116.25 214
16117.45 205
16118.65 226
16119.85 205
16121.05 221
16122.25 198
16123.45 204
16124.65 213
16125.85 217
16127.05 209
16128.25 254
16129.45 195
16130.65 224
16131.85 207
16133.05 209
16134.25 214
16135.45 222
16136.65 235
16137.85 225
16139.05 211
16140.25 188
16141.45 203
16142.65 202
16143.85 208
16145.05 214
16146.25 223
16147.45 210
16148.65 221
16149.85 204
16151.05 210
16152.25 209
16153.45 211
16154.65 201
16155.85 223
16157.05 207
16158.25 212
16159.46 221
16160.66 213
16161.86 207
16163.06 196
16164.26 219
16165.46 194
16166.66 205
16167.86 185
16169.06 189
16170.27 216
16171.47 215
16172.67 214
16173.87 198
16175.07 215
16176.27 213
16177.47 195
16178.67 200
16179.88 199
16181.08 211
16182.28 213
16183.48 215
16184.68 220
16185.89 203
16187.09 240
16188.29 214
16189.49 205
16190.69 192
16191.90 200
16193.10 201
16194.30 206
16195.50 216
16196.70 215
16197.91 215
16199.11 209
16200.31 213
16201.51 206
16202.72 212
16203.92 228
16205.12 232
16206.32 215
16207.53 203
16208.73 210
16209.93 222
16211.13 220
16212.34 204
16213.54 217
16214.74 209
16215.95 221
16217.15 196
16218.35 210
16219.55 198
16220.76 212
16221.96 220
16223.16 238
16224.37 230
16225.57 222
16226.77 225
16227.98 204
16229.18 228
16230.38 221
16231.59 223
16232.79 217
16233.99 231
16235.20 210
16236.40 224
16237.61 221
16238.81 215
16240.01 199
16241.22 233
16242.42 227
16243.63 217
16244.83 203
16246.03 222
16247.24 210
16248.44 246
16249.65 229
16250.85 225
16252.05 248
16253.26 249
16254.46 236
16255.67 224
16256.87 224
16258.08 217
16259.28 262
16260.49 246
16261.69 247
16262.89 260
16264.10 240
16265.30 246
16266.51 255
16267.71 216
16268.92 256
16270.12 259
16271.33 235
16272.53 260
16273.74 251
16274.94 246
16276.15 226
16277.35 251
16278.56 240
16279.77 232
16280.97 251
16282.18 250
16283.38 218
16284.59 247
16285.79 251
16287.00 245
16288.20 244
16289.41 237
16290.61 222
16291.82 252
16293.03 236
16294.23 230
16295.44 237
16296.64 241
16297.85 253
16299.06 243
16300.26 252
16301.47 239
16302.67 244
16303.88 240
16305.09 234
16306.29 235
16307.50 248
16308.71 257
16309.91 236
16311.12 245
16312.33 231
16313.53 252
16314.74 239
16315.95 260
16317.15 241
16318.36 236
16319.57 214
16320.77 234
16321.98 231
16323.19 227
16324.39 235
16325.60 206
16326.81 224
16328.01 223
16329.22 220
16330.43 220
16331.64 253
16332.84 219
16334.05 202
16335.26 203
16336.47 224
16337.67 217
16338.88 242
16340.09 219
16341.30 211
16342.50 205
16343.71 203
16344.92 219
16346.13 223
16347.33 199
16348.54 204
16349.75 209
16350.96 206
16352.17 200
16353.37 197
16354.58 236
16355.79 203
16357.00 229
16358.21 225
16359.41 210
16360.62 200
16361.83 201
16363.04 206
16364.25 191
16365.46 216
16366.67 217
16367.87 223
16369.08 182
16370.29 192
16371.50 194
16372.71 218
16373.92 209
16375.13 206
16376.34 205
16377.54 217
16378.75 228
16379.96 212
16381.17 218
16382.38 208
16383.59 204
16384.80 212
16386.01 207
16387.22 190
16388.43 201
16389.64 228
16390.85 215
16392.05 207
16393.26 206
16394.47 199
16395.68 216
16396.89 199
16398.10 200
16399.31 200
16400.52 218
16401.73 216
16402.94 201
16404.15 186
16405.36 186
16406.57 179
16407.78 199
16408.99 204
16410.20 196
16411.41 217
16412.62 215
16413.83 195
16415.04 187
16416.25 215
16417.46 201
16418.67 208
16419.88 206
16421.10 202
16422.31 212
16423.52 201
16424.73 190
16425.94 185
16427.15 198
16428.36 199
16429.57 218
16430.78 173
16431.99 190
16433.20 204
16434.41 189
16435.63 211
16436.84 202
16438.05 179
16439.26 204
16440.47 227
16441.68 210
16442.89 193
16444.10 209
16445.32 219
16446.53 207
16447.74 222
16448.95 209
16450.16 188
16451.37 182
16452.59 220
16453.80 221
16455.01 215
16456.22 187
16457.43 199
16458.64 189
16459.86 202
16461.07 198
16462.28 192
16463.49 209
16464.70 202
16465.92 209
16467.13 181
16468.34 166
16469.55 212
16470.77 194
16471.98 181
16473.19 200
16474.40 209
16475.62 204
16476.83 201
16478.04 188
16479.25 198
16480.47 206
16481.68 208
16482.89 194
16484.11 195
16485.32 208
16486.53 207
16487.74 201
16488.96 185
16490.17 168
16491.38 188
16492.60 200
16493.81 215
16495.02 205
16496.24 203
16497.45 200
16498.66 202
16499.88 209
16501.09 175
16502.30 189
16503.52 190
16504.73 186
16505.94 193
16507.16 176
16508.37 205
16509.59 182
16510.80 183
16512.01 198
16513.23 214
16514.44 199
16515.66 200
16516.87 208
16518.08 200
16519.30 212
16520.51 188
16521.73 189
16522.94 192
16524.16 197
16525.37 194
16526.58 191
16527.80 218
16529.01 180
16530.23 202
16531.44 191
16532.66 193
16533.87 202
16535.09 235
16536.30 200
16537.52 215
16538.73 204
16539.95 235
16541.16 208
16542.38 205
16543.59 202
16544.81 219
16546.02 215
16547.24 206
16548.45 194
16549.67 189
16550.88 211
16552.10 215
16553.31 215
16554.53 192
16555.74 223
16556.96 241
16558.18 214
16559.39 208
16560.61 200
16561.82 206
16563.04 224
16564.25 220
16565.47 209
16566.69 216
16567.90 224
16569.12 212
16570.33 223
16571.55 197
16572.77 211
16573.98 212
16575.20 217
16576.41 194
16577.63 185
16578.85 213
16580.06 199
16581.28 219
16582.50 195
16583.71 214
16584.93 199
16586.15 202
16587.36 191
16588.58 207
16589.80 203
16591.01 216
16592.23 208
16593.45 205
16594.66 217
16595.88 203
16597.10 215
16598.32 196
16599.53 196
16600.75 180
16601.97 221
16603.18 209
16604.40 200
16605.62 199
16606.84 217
16608.05 204
16609.27 181
16610.49 193
16611.71 196
16612.92 201
16614.14 206
16615.36 185
16616.58 183
16617.79 210
16619.01 198
16620.23 204
16621.45 190
16622.67 185
16623.88 180
16625.10 186
16626.32 178
16627.54 177
16628.76 183
16629.97 194
16631.19 186
16632.41 187
16633.63 200
16634.85 208
16636.07 187
16637.29 185
16638.50 189
16639.72 190
16640.94 179
16642.16 174
16643.38 201
16644.60 168
16645.82 180
16647.03 198
16648.25 212
16649.47 201
16650.69 184
16651.91 199
16653.13 202
16654.35 199
16655.57 187
16656.79 196
16658.01 178
16659.23 185
16660.45 172
16661.66 192
16662.88 198
16664.10 188
16665.32 171
16666.54 202
16667.76 206
16668.98 187
16670.20 186
16671.42 173
16672.64 186
16673.86 194
16675.08 189
16676.30 179
16677.52 202
16678.74 178
16679.96 190
16681.18 157
16682.40 158
16683.62 173
16684.84 196
16686.06 194
16687.28 195
16688.50 149
16689.72 168
16690.94 185
16692.16 181
16693.39 184
16694.61 169
16695.83 182
16697.05 178
16698.27 196
16699.49 168
16700.71 198
16701.93 182
16703.15 200
16704.37 187
16705.59 202
16706.81 167
16708.04 179
16709.26 190
16710.48 188
16711.70 201
16712.92 177
16714.14 194
16715.36 174
16716.58 184
16717.81 164
16719.03 196
16720.25 185
16721.47 209
16722.69 213
16723.91 172
16725.14 172
16726.36 184
16727.58 206
16728.80 188
16730.02 176
16731.24 172
16732.47 180
16733.69 168
16734.91 189
16736.13 175
16737.36 168
16738.58 178
16739.80 197
16741.02 179
16742.24 182
16743.47 192
16744.69 191
16745.91 181
16747.13 159
16748.36 164
16749.58 159
16750.80 184
16752.02 172
16753.25 202
16754.47 172
16755.69 183
16756.92 174
16758.14 191
16759.36 185
16760.59 170
16761.81 191
16763.03 173
16764.25 156
16765.48 171
16766.70 176
16767.92 196
16769.15 194
16770.37 183
16771.59 193
16772.82 182
16774.04 192
16775.27 179
16776.49 191
16777.71 167
16778.94 164
16780.16 172
16781.38 209
16782.61 166
16783.83 173
16785.06 174
16786.28 166
16787.50 181
16788.73 165
16789.95 188
16791.18 194
16792.40 200
16793.62 178
16794.85 184
16796.07 175
16797.30 189
16798.52 186
16799.75 206
16800.97 200
16802.19 194
16803.42 184
16804.64 171
16805.87 177
16807.09 189
16808.32 181
16809.54 180
16810.77 172
16811.99 185
16813.22 205
16814.44 186
16815.67 198
16816.89 185
16818.12 182
16819.34 165
16820.57 173
16821.79 194
16823.02 180
16824.24 183
16825.47 174
16826.70 186
16827.92 167
16829.15 184
16830.37 178
16831.60 190
16832.82 196
16834.05 203
16835.27 211
16836.50 183
16837.73 182
16838.95 217
16840.18 202
16841.40 192
16842.63 192
16843.86 172
16845.08 195
16846.31 172
16847.53 192
16848.76 208
16849.99 201
16851.21 187
16852.44 195
16853.67 208
16854.89 213
16856.12 197
16857.35 220
16858.57 202
16859.80 215
16861.03 208
16862.25 200
16863.48 201
16864.71 198
16865.93 225
16867.16 228
16868.39 224
16869.61 204
16870.84 215
16872.07 213
16873.30 227
16874.52 201
16875.75 236
16876.98 239
16878.20 240
16879.43 226
16880.66 213
16881.89 225
16883.11 234
16884.34 253
16885.57 225
16886.80 232
16888.02 204
16889.25 224
16890.48 223
16891.71 219
16892.94 205
16894.16 235
16895.39 242
16896.62 249
16897.85 208
16899.08 222
16900.30 250
16901.53 236
16902.76 223
16903.99 239
16905.22 229
16906.45 213
16907.67 221
16908.90 221
16910.13 239
16911.36 227
16912.59 231
16913.82 210
16915.04 200
16916.27 230
16917.50 229
16918.73 211
16919.96 211
16921.19 215
16922.42 211
16923.65 227
16924.88 232
16926.10 218
16927.33 231
16928.56 190
16929.79 216
16931.02 217
16932.25 211
16933.48 213
16934.71 210
16935.94 193
16937.17 224
16938.40 203
16939.63 202
16940.86 220
16942.09 213
16943.32 196
16944.55 207
16945.78 207
16947.01 211
16948.24 191
16949.47 214
16950.70 216
16951.93 197
16953.16 191
16954.39 194
16955.62 216
16956.85 203
16958.08 195
16959.31 212
16960.54 205
16961.77 212
16963.00 205
16964.23 216
16965.46 186
16966.69 196
16967.92 197
16969.15 194
16970.38 208
16971.61 202
16972.84 201
16974.07 197
16975.30 190
16976.54 190
16977.77 201
16979.00 201
16980.23 198
16981.46 208
16982.69 225
16983.92 206
16985.15 192
16986.38 195
16987.62 199
16988.85 189
16990.08 184
16991.31 190
16992.54 189
16993.77 195
16995.00 203
16996.24 192
16997.47 193
16998.70 200
16999.93 209
17001.16 193
17002.39 181
17003.63 175
17004.86 212
17006.09 185
17007.32 197
17008.55 181
17009.79 185
17011.02 210
17012.25 202
17013.48 195
17014.72 200
17015.95 205
17017.18 184
17018.41 195
17019.64 173
17020.88 179
17022.11 206
17023.34 193
17024.58 184
17025.81 170
17027.04 191
17028.27 192
17029.51 211
17030.74 179
17031.97 164
17033.21 175
17034.44 172
17035.67 175
17036.90 177
17038.14 167
17039.37 174
17040.60 186
17041.84 190
17043.07 201
17044.30 197
17045.54 171
17046.77 187
17048.00 208
17049.24 199
17050.47 187
17051.70 175
17052.94 195
17054.17 172
17055.41 190
17056.64 182
17057.87 185
17059.11 184
17060.34 174
17061.58 183
17062.81 193
17064.04 166
17065.28 167
17066.51 168
17067.75 171
17068.98 170
17070.21 175
17071.45 178
17072.68 166
17073.92 177
17075.15 178
17076.39 167
17077.62 175
17078.86 188
17080.09 168
17081.33 185
17082.56 179
17083.80 189
17085.03 182
17086.26 177
17087.50 169
17088.73 180
17089.97 181
17091.20 186
17092.44 186
17093.68 176
17094.91 180
17096.15 172
17097.38 170
17098.62 166
17099.85 175
17101.09 176
17102.32 173
17103.56 170
17104.79 150
17106.03 174
17107.26 175
17108.50 176
17109.74 168
17110.97 172
17112.21 189
17113.44 183
17114.68 169
17115.92 178
17117.15 177
17118.39 172
17119.62 147
17120.86 189
17122.10 172
17123.33 186
17124.57 191
17125.80 161
17127.04 160
17128.28 186
17129.51 175
17130.75 182
17131.99 158
17133.22 191
17134.46 160
17135.70 174
17136.93 196
17138.17 177
17139.41 179
17140.64 187
17141.88 177
17143.12 169
17144.35 175
17145.59 162
17146.83 182
17148.07 168
17149.30 180
17150.54 170
17151.78 173
17153.02 173
17154.25 162
17155.49 175
17156.73 166
17157.96 156
17159.20 171
17160.44 167
17161.68 168
17162.92 144
17164.15 165
17165.39 176
17166.63 177
17167.87 154
17169.10 153
17170.34 186
17171.58 168
17172.82 165
17174.06 159
17175.29 166
17176.53 150
17177.77 173
17179.01 166
17180.25 157
17181.49 170
17182.72 164
17183.96 160
17185.20 163
17186.44 184
17187.68 173
17188.92 180
17190.15 161
17191.39 163
17192.63 158
17193.87 158
17195.11 175
17196.35 191
17197.59 162
17198.83 178
17200.07 171
17201.30 159
17202.54 151
17203.78 187
17205.02 178
17206.26 173
17207.50 160
17208.74 149
17209.98 150
17211.22 162
17212.46 174
17213.70 168
17214.94 189
17216.18 171
17217.42 179
17218.66 153
17219.90 152
17221.14 165
17222.38 144
17223.62 189
17224.86 167
17226.10 149
17227.34 146
17228.58 167
17229.82 157
17231.06 156
17232.30 142
17233.54 163
17234.78 172
17236.02 156
17237.26 157
17238.50 134
17239.74 166
17240.98 179
17242.22 163
17243.46 147
17244.70 167
17245.94 153
17247.18 155
17248.42 162
17249.66 148
17250.90 153
17252.14 171
17253.39 171
17254.63 161
17255.87 145
17257.11 133
17258.35 152
17259.59 154
17260.83 141
17262.07 140
17263.31 162
17264.56 142
17265.80 147
17267.04 131
17268.28 158
17269.52 158
17270.76 160
17272.00 141
17273.25 159
17274.49 150
17275.73 144
17276.97 176
17278.21 156
17279.45 159
17280.70 150
17281.94 158
17283.18 158
17284.42 165
17285.66 145
17286.91 151
17288.15 161
17289.39 168
17290.63 166
17291.88 154
17293.12 152
17294.36 170
17295.60 153
17296.85 164
17298.09 167
17299.33 161
17300.57 138
17301.82 164
17303.06 160
17304.30 131
17305.54 159
17306.79 155
17308.03 157
17309.27 158
17310.52 155
17311.76 156
17313.00 149
17314.25 154
17315.49 156
17316.73 141
17317.97 153
17319.22 163
17320.46 160
17321.71 159
17322.95 159
17324.19 167
17325.44 160
17326.68 168
17327.92 157
17329.17 138
17330.41 150
17331.65 171
17332.90 169
17334.14 152
17335.39 156
17336.63 169
17337.87 169
17339.12 158
17340.36 158
17341.61 123
17342.85 156
17344.09 157
17345.34 171
17346.58 143
17347.83 181
17349.07 144
17350.32 135
17351.56 143
17352.80 161
17354.05 157
17355.29 143
17356.54 161
17357.78 157
17359.03 175
17360.27 163
17361.52 165
17362.76 134
17364.01 159
17365.25 146
17366.50 161
17367.74 164
17368.99 149
17370.23 168
17371.48 187
17372.72 155
17373.97 167
17375.21 155
17376.46 134
17377.70 153
17378.95 138
17380.19 153
17381.44 158
17382.69 157
17383.93 143
17385.18 146
17386.42 163
17387.67 158
17388.91 145
17390.16 141
17391.41 164
17392.65 164
17393.90 155
17395.14 160
17396.39 159
17397.64 158
17398.88 160
17400.13 144
17401.37 158
17402.62 139
17403.87 147
17405.11 162
17406.36 157
17407.61 147
17408.85 177
17410.10 153
17411.35 151
17412.59 148
17413.84 145
17415.09 164
17416.33 156
17417.58 173
17418.83 164
17420.07 167
17421.32 161
17422.57 159
17423.82 150
17425.06 143
17426.31 162
17427.56 159
17428.80 169
17430.05 140
17431.30 149
17432.55 149
17433.79 174
17435.04 159
17436.29 164
17437.54 154
17438.78 157
17440.03 150
17441.28 165
17442.53 161
17443.77 165
17445.02 155
17446.27 155
17447.52 159
17448.77 135
17450.01 145
17451.26 158
17452.51 156
17453.76 157
17455.01 147
17456.25 155
17457.50 151
17458.75 145
17460.00 171
17461.25 156
17462.50 152
17463.74 162
17464.99 156
17466.24 138
17467.49 147
17468.74 168
17469.99 174
17471.24 159
17472.49 161
17473.73 155
17474.98 154
17476.23 159
17477.48 136
17478.73 182
17479.98 179
17481.23 178
17482.48 152
17483.73 154
17484.98 157
17486.23 155
17487.47 164
17488.72 167
17489.97 174
17491.22 168
17492.47 155
17493.72 172
17494.97 183
17496.22 173
17497.47 167
17498.72 163
17499.97 181
17501.22 190
17502.47 173
17503.72 168
17504.97 174
17506.22 177
17507.47 164
17508.72 151
17509.97 163
17511.22 167
17512.47 167
17513.72 148
17514.97 142
17516.22 164
17517.47 176
17518.72 162
17519.97 164
17521.22 163
17522.47 161
17523.72 147
17524.98 148
17526.23 173
17527.48 168
17528.73 170
17529.98 181
17531.23 185
17532.48 169
17533.73 145
17534.98 169
17536.23 175
17537.48 166
17538.74 176
17539.99 179
17541.24 170
17542.49 158
17543.74 165
17544.99 155
17546.24 159
17547.50 148
17548.75 170
17550.00 167
17551.25 146
17552.50 160
17553.75 159
17555.01 177
17556.26 182
17557.51 174
17558.76 155
17560.01 172
17561.26 172
17562.52 183
17563.77 166
17565.02 161
17566.27 168
17567.53 166
17568.78 157
17570.03 146
17571.28 176
17572.53 189
17573.79 180
17575.04 145
17576.29 154
17577.54 163
17578.80 181
17580.05 161
17581.30 162
17582.56 159
17583.81 170
17585.06 193
17586.31 175
17587.57 157
17588.82 176
17590.07 174
17591.33 168
17592.58 167
17593.83 166
17595.08 178
17596.34 168
17597.59 172
17598.84 171
17600.10 170
17601.35 178
17602.61 205
17603.86 171
17605.11 164
17606.37 186
17607.62 166
17608.87 178
17610.13 163
17611.38 181
17612.63 154
17613.89 190
17615.14 195
17616.40 174
17617.65 179
17618.90 178
17620.16 172
17621.41 189
17622.67 171
17623.92 171
17625.17 195
17626.43 175
17627.68 170
17628.94 173
17630.19 157
17631.45 166
17632.70 176
17633.96 184
17635.21 176
17636.47 161
17637.72 190
17638.97 188
17640.23 188
17641.48 180
17642.74 160
17643.99 167
17645.25 186
17646.50 183
17647.76 178
17649.01 171
17650.27 144
17651.52 168
17652.78 167
17654.04 181
17655.29 176
17656.55 178
17657.80 197
17659.06 164
17660.31 154
17661.57 153
17662.82 174
17664.08 170
17665.33 177
17666.59 159
17667.85 155
17669.10 160
17670.36 159
17671.61 166
17672.87 163
17674.13 166
17675.38 175
17676.64 146
17677.89 154
17679.15 170
17680.41 174
17681.66 162
17682.92 159
17684.18 173
17685.43 168
17686.69 181
17687.95 167
17689.20 157
17690.46 165
17691.71 175
17692.97 163
17694.23 180
17695.49 173
17696.74 155
17698.00 156
17699.26 175
17700.51 166
17701.77 153
17703.03 171
17704.28 141
17705.54 155
17706.80 163
17708.06 175
17709.31 169
17710.57 180
17711.83 165
17713.08 176
17714.34 149
17715.60 159
17716.86 155
17718.11 157
17719.37 161
17720.63 154
17721.89 172
17723.15 166
17724.40 168
17725.66 166
17726.92 170
17728.18 147
17729.43 161
17730.69 166
17731.95 167
17733.21 164
17734.47 158
17735.73 145
17736.98 167
17738.24 167
17739.50 164
17740.76 151
17742.02 174
17743.28 161
17744.53 146
17745.79 158
17747.05 152
17748.31 163
17749.57 159
17750.83 174
17752.09 161
17753.34 139
17754.60 151
17755.86 154
17757.12 178
17758.38 168
17759.64 160
17760.90 157
17762.16 160
17763.42 176
17764.68 165
17765.94 166
17767.19 161
17768.45 152
17769.71 161
17770.97 157
17772.23 149
17773.49 143
17774.75 177
17776.01 170
17777.27 163
17778.53 156
17779.79 190
17781.05 163
17782.31 150
17783.57 169
17784.83 140
17786.09 140
17787.35 158
17788.61 168
17789.87 146
17791.13 157
17792.39 142
17793.65 131
17794.91 133
17796.17 142
17797.43 166
17798.69 154
17799.95 145
17801.21 169
17802.47 155
17803.73 144
17805.00 166
17806.26 160
17807.52 153
17808.78 146
17810.04 140
17811.30 159
17812.56 168
17813.82 152
17815.08 148
17816.34 160
17817.60 156
17818.87 159
17820.13 171
17821.39 156
17822.65 163
17823.91 148
17825.17 146
17826.43 149
17827.69 164
17828.96 160
17830.22 126
17831.48 142
17832.74 135
17834.00 156
17835.26 166
17836.53 148
17837.79 160
17839.05 154
17840.31 150
17841.57 132
17842.84 153
17844.10 158
17845.36 137
17846.62 152
17847.88 139
17849.15 156
17850.41 124
17851.67 133
17852.93 159
17854.20 155
17855.46 162
17856.72 151
17857.98 141
17859.25 156
17860.51 155
17861.77 148
17863.03 153
17864.30 158
17865.56 173
17866.82 157
17868.09 168
17869.35 176
17870.61 155
17871.87 155
17873.14 143
17874.40 123
17875.66 146
17876.93 138
17878.19 151
17879.45 147
17880.72 144
17881.98 166
17883.24 153
17884.51 144
17885.77 133
17887.03 141
17888.30 147
17889.56 138
17890.83 163
17892.09 128
17893.35 140
17894.62 153
17895.88 145
17897.14 140
17898.41 157
17899.67 143
17900.94 151
17902.20 127
17903.46 176
17904.73 148
17905.99 144
17907.26 136
17908.52 156
17909.79 165
17911.05 148
17912.32 149
17913.58 150
17914.84 151
17916.11 139
17917.37 142
17918.64 148
17919.90 159
17921.17 153
17922.43 136
17923.70 141
17924.96 153
17926.23 165
17927.49 152
17928.76 180
17930.02 137
17931.29 155
17932.55 147
17933.82 145
17935.08 151
17936.35 152
17937.61 149
17938.88 146
17940.14 167
17941.41 150
17942.68 148
17943.94 139
17945.21 148
17946.47 142
17947.74 152
17949.00 145
17950.27 159
17951.54 162
17952.80 156
17954.07 146
17955.33 154
17956.60 155
17957.87 138
17959.13 144
17960.40 175
17961.66 156
17962.93 128
17964.20 139
17965.46 147
17966.73 148
17968.00 144
17969.26 157
17970.53 138
17971.80 135
17973.06 144
17974.33 145
17975.60 148
17976.86 165
17978.13 150
17979.40 153
17980.66 170
17981.93 144
17983.20 147
17984.46 144
17985.73 148
17987.00 131
17988.26 154
17989.53 153
17990.80 144
17992.07 154
17993.33 149
17994.60 139
17995.87 147
17997.14 155
17998.40 150
17999.67 128
18000.94 146
18002.21 172
18003.47 147
18004.74 136
18006.01 134
18007.28 136
18008.55 150
18009.81 133
18011.08 139
18012.35 149
18013.62 162
18014.89 135
18016.15 159
18017.42 152
18018.69 150
18019.96 153
18021.23 159
18022.49 140
18023.76 148
18025.03 151
18026.30 165
18027.57 157
18028.84 141
18030.11 144
18031.37 151
18032.64 150
18033.91 138
18035.18 158
18036.45 146
18037.72 141
18038.99 153
18040.26 146
18041.53 141
18042.79 156
18044.06 152
18045.33 166
18046.60 151
18047.87 149
18049.14 141
18050.41 157
18051.68 140
18052.95 161
18054.22 161
18055.49 165
18056.76 143
18058.03 135
18059.30 153
18060.57 156
18061.84 145
18063.11 145
18064.38 162
18065.65 142
18066.92 154
18068.19 152
18069.46 160
18070.73 138
18072.00 150
18073.27 150
18074.54 181
18075.81 141
18077.08 162
18078.35 157
18079.62 148
18080.89 145
18082.16 148
18083.43 149
18084.70 148
18085.97 128
18087.24 140
18088.51 165
18089.78 138
18091.05 140
18092.32 149
18093.59 142
18094.87 155
18096.14 143
18097.41 161
18098.68 144
18099.95 173
18101.22 156
18102.49 147
18103.76 172
18105.03 156
18106.31 170
18107.58 138
18108.85 140
18110.12 184
18111.39 149
18112.66 168
18113.93 143
18115.21 131
18116.48 162
18117.75 143
18119.02 158
18120.29 141
18121.56 144
18122.84 149
18124.11 134
18125.38 149
18126.65 145
18127.92 138
18129.20 156
18130.47 164
18131.74 145
18133.01 142
18134.29 150
18135.56 151
18136.83 145
18138.10 145
18139.38 147
18140.65 157
18141.92 138
18143.19 155
18144.47 149
18145.74 140
18147.01 143
18148.28 160
18149.56 142
18150.83 149
18152.10 159
18153.38 163
18154.65 142
18155.92 153
18157.19 169
18158.47 162
18159.74 161
18161.01 159
18162.29 154
18163.56 150
18164.83 157
18166.11 159
18167.38 165
18168.65 157
18169.93 150
18171.20 139
18172.48 155
18173.75 157
18175.02 145
18176.30 136
18177.57 149
18178.84 143
18180.12 158
18181.39 142
18182.67 153
18183.94 165
18185.21 145
18186.49 157
18187.76 133
18189.04 159
18190.31 153
18191.59 164
18192.86 166
18194.13 159
18195.41 151
18196.68 156
18197.96 156
18199.23 143
18200.51 135
18201.78 166
18203.06 167
18204.33 133
18205.61 151
18206.88 145
18208.16 155
18209.43 157
18210.71 149
18211.98 129
18213.26 156
18214.53 163
18215.81 158
18217.08 165
18218.36 139
18219.63 145
18220.91 154
18222.18 167
18223.46 138
18224.73 158
18226.01 145
18227.28 151
18228.56 154
18229.84 143
18231.11 141
18232.39 140
18233.66 156
18234.94 131
18236.21 139
18237.49 145
18238.77 149
18240.04 139
18241.32 148
18242.59 122
18243.87 158
18245.15 143
18246.42 154
18247.70 142
18248.98 134
18250.25 154
18251.53 127
18252.81 155
18254.08 160
18255.36 147
18256.63 146
18257.91 142
18259.19 165
18260.46 148
18261.74 130
18263.02 167
18264.30 152
18265.57 140
18266.85 148
18268.13 155
18269.40 146
18270.68 147
18271.96 124
18273.23 140
18274.51 160
18275.79 138
18277.07 136
18278.34 153
18279.62 163
18280.90 136
18282.18 152
18283.45 153
18284.73 164
18286.01 154
18287.29 135
18288.56 157
18289.84 154
18291.12 132
18292.40 138
18293.68 144
18294.95 137
18296.23 147
18297.51 139
18298.79 155
18300.07 133
18301.34 152
18302.62 158
18303.90 145
18305.18 143
18306.46 144
18307.74 172
18309.01 151
18310.29 166
18311.57 150
18312.85 156
18314.13 149
18315.41 147
18316.69 159
18317.96 148
18319.24 152
18320.52 180
18321.80 158
18323.08 148
18324.36 153
18325.64 149
18326.92 152
18328.20 157
18329.47 160
18330.75 159
18332.03 158
18333.31 143
18334.59 156
18335.87 156
18337.15 170
18338.43 139
18339.71 177
18340.99 154
18342.27 161
18343.55 155
18344.83 152
18346.11 162
18347.39 151
18348.67 161
18349.95 150
18351.23 147
18352.51 158
18353.79 156
18355.07 138
18356.35 159
18357.63 150
18358.91 155
18360.19 149
18361.47 152
18362.75 175
18364.03 157
18365.31 145
18366.59 148
18367.87 151
18369.15 152
18370.43 166
18371.71 148
18372.99 148
18374.27 156
18375.55 163
18376.83 133
18378.12 168
18379.40 153
18380.68 164
18381.96 164
18383.24 147
18384.52 148
18385.80 151
18387.08 160
18388.36 137
18389.65 140
18390.93 140
18392.21 158
18393.49 132
18394.77 165
18396.05 145
18397.33 153
18398.62 163
18399.90 153
18401.18 149
18402.46 140
18403.74 141
18405.02 136
18406.31 137
18407.59 139
18408.87 160
18410.15 142
18411.43 152
18412.72 144
18414.00 161
18415.28 149
18416.56 155
18417.84 149
18419.13 145
18420.41 149
18421.69 144
18422.97 150
18424.26 143
18425.54 165
18426.82 149
18428.10 158
18429.39 160
18430.67 147
18431.95 157
18433.23 173
18434.52 133
18435.80 149
18437.08 131
18438.37 145
18439.65 153
18440.93 143
18442.22 142
18443.50 162
18444.78 131
18446.06 142
18447.35 147
18448.63 143
18449.91 169
18451.20 152
18452.48 162
18453.76 122
18455.05 153
18456.33 147
18457.62 151
18458.90 140
18460.18 146
18461.47 153
18462.75 153
18464.03 144
18465.32 143
18466.60 188
18467.89 145
18469.17 162
18470.45 142
18471.74 160
18473.02 140
18474.31 156
18475.59 145
18476.88 155
18478.16 173
18479.44 175
18480.73 162
18482.01 141
18483.30 139
18484.58 177
18485.87 149
18487.15 164
18488.44 161
18489.72 156
18491.01 175
18492.29 149
18493.58 145
18494.86 151
18496.15 162
18497.43 164
18498.72 168
18500.00 169
18501.29 164
18502.57 166
18503.86 162
18505.14 152
18506.43 159
18507.71 177
18509.00 153
18510.28 173
18511.57 142
18512.85 138
18514.14 173
18515.42 162
18516.71 154
18518.00 157
18519.28 141
18520.57 171
18521.85 156
18523.14 149
18524.43 135
18525.71 158
18527.00 179
18528.28 167
18529.57 146
18530.86 134
18532.14 147
18533.43 154
18534.71 168
18536.00 160
18537.29 144
18538.57 133
18539.86 152
18541.15 157
18542.43 156
18543.72 155
18545.01 148
18546.29 179
18547.58 166
18548.87 167
18550.15 116
18551.44 165
18552.73 161
18554.01 172
18555.30 163
18556.59 178
18557.88 148
18559.16 149
18560.45 148
18561.74 135
18563.02 139
18564.31 166
18565.60 191
18566.89 173
18568.17 141
18569.46 136
18570.75 165
18572.04 137
18573.32 148
18574.61 143
18575.90 162
18577.19 165
18578.48 150
18579.76 143
18581.05 154
18582.34 176
18583.63 177
18584.92 143
18586.20 136
18587.49 162
18588.78 148
18590.07 171
18591.36 153
18592.64 148
18593.93 146
18595.22 179
18596.51 162
18597.80 179
18599.09 146
18600.38 164
18601.66 152
18602.95 169
18604.24 171
18605.53 146
18606.82 166
18608.11 146
18609.40 155
18610.69 153
18611.98 154
18613.26 170
18614.55 192
18615.84 165
18617.13 162
18618.42 166
18619.71 173
18621.00 161
18622.29 138
18623.58 163
18624.87 156
18626.16 169
18627.45 169
18628.74 149
18630.03 154
18631.32 159
18632.61 151
18633.89 178
18635.18 156
18636.47 154
18637.76 146
18639.05 168
18640.34 168
18641.63 129
18642.92 137
18644.21 145
18645.50 138
18646.79 172
18648.09 142
18649.38 142
18650.67 159
18651.96 166
18653.25 158
18654.54 145
18655.83 153
18657.12 143
18658.41 151
18659.70 152
18660.99 138
18662.28 160
18663.57 150
18664.86 159
18666.15 140
18667.44 149
18668.74 163
18670.03 160
18671.32 143
18672.61 153
18673.90 127
18675.19 147
18676.48 133
18677.77 152
18679.06 158
18680.36 154
18681.65 152
18682.94 133
18684.23 158
18685.52 143
18686.81 143
18688.11 151
18689.40 145
18690.69 151
18691.98 155
18693.27 141
18694.56 132
18695.86 126
18697.15 126
18698.44 132
18699.73 127
18701.02 148
18702.32 139
18703.61 145
18704.90 150
18706.19 147
18707.48 128
18708.78 147
18710.07 151
18711.36 139
18712.65 148
18713.95 150
18715.24 145
18716.53 147
18717.83 145
18719.12 134
18720.41 155
18721.70 157
18723.00 147
18724.29 140
18725.58 134
18726.87 132
18728.17 158
18729.46 131
18730.75 162
18732.05 136
18733.34 129
18734.63 158
18735.93 154
18737.22 125
18738.51 123
18739.81 154
18741.10 155
18742.39 146
18743.69 140
18744.98 152
18746.27 162
18747.57 143
18748.86 135
18750.16 163
18751.45 148
18752.74 149
18754.04 142
18755.33 151
18756.63 157
18757.92 168
18759.21 152
18760.51 158
18761.80 160
18763.10 136
18764.39 134
18765.69 128
18766.98 136
18768.27 142
18769.57 139
18770.86 140
18772.16 137
18773.45 134
18774.75 156
18776.04 147
18777.34 130
18778.63 136
18779.93 128
18781.22 145
18782.52 147
18783.81 152
18785.11 127
18786.40 142
18787.70 126
18788.99 148
18790.29 148
18791.58 144
18792.88 134
18794.17 153
18795.47 146
18796.76 144
18798.06 141
18799.35 141
18800.65 142
18801.94 139
18803.24 154
18804.54 121
18805.83 141
18807.13 150
18808.42 170
18809.72 148
18811.01 150
18812.31 143
18813.61 166
18814.90 154
18816.20 142
18817.49 134
18818.79 148
18820.09 131
18821.38 134
18822.68 132
18823.98 135
18825.27 144
18826.57 150
18827.87 120
18829.16 139
18830.46 133
18831.75 147
18833.05 139
18834.35 164
18835.64 163
18836.94 140
18838.24 141
18839.54 131
18840.83 133
18842.13 151
18843.43 124
18844.72 143
18846.02 123
18847.32 150
18848.61 146
18849.91 147
18851.21 147
18852.51 161
18853.80 141
18855.10 138
18856.40 139
18857.70 142
18858.99 149
18860.29 155
18861.59 140
18862.89 139
18864.18 152
18865.48 140
18866.78 142
18868.08 145
18869.38 150
18870.67 150
18871.97 126
18873.27 140
18874.57 153
18875.87 154
18877.16 167
18878.46 149
18879.76 146
18881.06 157
18882.36 162
18883.66 160
18884.95 141
18886.25 156
18887.55 155
18888.85 171
18890.15 136
18891.45 130
18892.75 151
18894.04 143
18895.34 143
18896.64 152
18897.94 148
18899.24 142
18900.54 147
18901.84 132
18903.14 162
18904.44 146
18905.74 172
18907.03 151
18908.33 128
18909.63 152
18910.93 153
18912.23 155
18913.53 151
18914.83 137
18916.13 137
18917.43 152
18918.73 154
18920.03 153
18921.33 147
18922.63 141
18923.93 167
18925.23 143
18926.53 163
18927.83 156
18929.13 139
18930.43 138
18931.73 152
18933.03 143
18934.33 157
18935.63 151
18936.93 133
18938.23 137
18939.53 149
18940.83 144
18942.13 151
18943.43 147
18944.73 148
18946.03 143
18947.33 131
18948.63 127
18949.93 127
18951.23 136
18952.53 123
18953.84 138
18955.14 139
18956.44 134
18957.74 145
18959.04 144
18960.34 123
18961.64 145
18962.94 148
18964.24 153
18965.54 138
18966.85 167
18968.15 144
18969.45 129
18970.75 146
18972.05 124
18973.35 135
18974.65 139
18975.96 136
18977.26 134
18978.56 133
18979.86 128
18981.16 151
18982.46 149
18983.77 143
18985.07 137
18986.37 151
18987.67 133
18988.97 139
18990.28 133
18991.58 138
18992.88 125
18994.18 136
18995.49 141
18996.79 140
18998.09 148
18999.39 132
19000.69 145
19002.00 140
19003.30 145
19004.60 128
19005.90 139
19007.21 143
19008.51 141
19009.81 133
19011.12 144
19012.42 155
19013.72 151
19015.02 137
19016.33 127
19017.63 142
19018.93 140
19020.24 144
19021.54 146
19022.84 137
19024.15 149
19025.45 134
19026.75 131
19028.06 131
19029.36 137
19030.66 135
19031.97 142
19033.27 123
19034.57 150
19035.88 123
19037.18 124
19038.48 134
19039.79 135
19041.09 142
19042.40 134
19043.70 157
19045.00 153
19046.31 136
19047.61 123
19048.92 137
19050.22 142
19051.52 142
19052.83 136
19054.13 149
19055.44 132
19056.74 169
19058.05 154
19059.35 150
19060.65 142
19061.96 137
19063.26 150
19064.57 134
19065.87 144
19067.18 123
19068.48 133
19069.79 139
19071.09 144
19072.40 135
19073.70 136
19075.01 155
19076.31 128
19077.62 140
19078.92 123
19080.23 143
19081.53 151
19082.84 153
19084.14 133
19085.45 147
19086.75 120
19088.06 124
19089.36 134
19090.67 135
19091.98 127
19093.28 145
19094.59 142
19095.89 152
19097.20 129
19098.50 133
19099.81 166
19101.12 157
19102.42 145
19103.73 137
19105.03 116
19106.34 135
19107.65 137
19108.95 131
19110.26 135
19111.56 148
19112.87 149
19114.18 143
19115.48 148
19116.79 132
19118.10 154
19119.40 133
19120.71 163
19122.02 150
19123.32 127
19124.63 144
19125.94 134
19127.24 137
19128.55 135
19129.86 134
19131.16 139
19132.47 144
19133.78 132
19135.08 148
19136.39 134
19137.70 137
19139.01 135
19140.31 149
19141.62 150
19142.93 139
19144.23 144
19145.54 137
19146.85 147
19148.16 143
19149.46 152
19150.77 135
19152.08 148
19153.39 134
19154.69 146
19156.00 137
19157.31 147
19158.62 163
19159.93 146
19161.23 156
19162.54 126
19163.85 150
19165.16 139
19166.47 150
19167.77 133
19169.08 134
19170.39 143
19171.70 142
19173.01 120
19174.32 134
19175.62 139
19176.93 142
19178.24 139
19179.55 157
19180.86 135
19182.17 140
19183.48 123
19184.78 140
19186.09 144
19187.40 126
19188.71 163
19190.02 132
19191.33 139
19192.64 128
19193.95 154
19195.26 144
19196.56 135
19197.87 119
19199.18 137
19200.49 140
19201.80 132
19203.11 137
19204.42 147
19205.73 134
19207.04 115
19208.35 142
19209.66 131
19210.97 142
19212.28 136
19213.59 146
19214.90 146
19216.21 147
19217.52 146
19218.83 144
19220.14 122
19221.45 123
19222.76 176
19224.07 139
19225.38 146
19226.69 137
19228.00 144
19229.31 141
19230.62 161
19231.93 123
19233.24 128
19234.55 144
19235.86 133
19237.17 125
19238.48 134
19239.79 134
19241.10 123
19242.41 148
19243.72 134
19245.03 127
19246.35 139
19247.66 148
19248.97 151
19250.28 134
19251.59 126
19252.90 156
19254.21 142
19255.52 110
19256.83 124
19258.14 136
19259.46 134
19260.77 133
19262.08 113
19263.39 133
19264.70 130
19266.01 132
19267.32 129
19268.64 129
19269.95 142
19271.26 120
19272.57 125
19273.88 132
19275.20 153
19276.51 137
19277.82 139
19279.13 133
19280.44 131
19281.75 137
19283.07 140
19284.38 127
19285.69 144
19287.00 133
19288.32 146
19289.63 134
19290.94 130
19292.25 161
19293.57 147
19294.88 158
19296.19 130
19297.50 148
19298.82 134
19300.13 122
19301.44 144
19302.75 155
19304.07 128
19305.38 133
19306.69 141
19308.01 123
19309.32 153
19310.63 120
19311.94 136
19313.26 137
19314.57 120
19315.88 137
19317.20 143
19318.51 133
19319.82 113
19321.14 154
19322.45 136
19323.76 134
19325.08 123
19326.39 139
19327.70 153
19329.02 140
19330.33 147
19331.65 148
19332.96 153
19334.27 137
19335.59 124
19336.90 135
19338.22 138
19339.53 141
19340.84 153
19342.16 123
19343.47 135
19344.79 139
19346.10 131
19347.41 144
19348.73 136
19350.04 120
19351.36 143
19352.67 154
19353.99 143
19355.30 132
19356.62 135
19357.93 142
19359.25 151
19360.56 120
19361.87 141
19363.19 131
19364.50 132
19365.82 139
19367.13 145
19368.45 129
19369.76 125
19371.08 152
19372.39 145
19373.71 136
19375.02 128
19376.34 152
19377.66 148
19378.97 138
19380.29 126
19381.60 143
19382.92 133
19384.23 148
19385.55 139
19386.86 138
19388.18 132
19389.50 139
19390.81 168
19392.13 152
19393.44 153
19394.76 144
19396.07 169
19397.39 136
19398.71 143
19400.02 158
19401.34 144
19402.65 131
19403.97 145
19405.29 128
19406.60 129
19407.92 113
19409.24 124
19410.55 126
19411.87 143
19413.19 132
19414.50 144
19415.82 151
19417.14 138
19418.45 132
19419.77 136
19421.09 123
19422.40 135
19423.72 146
19425.04 131
19426.35 118
19427.67 115
19428.99 135
19430.30 144
19431.62 138
19432.94 138
19434.26 130
19435.57 147
19436.89 135
19438.21 139
19439.53 133
19440.84 129
19442.16 138
19443.48 125
19444.80 163
19446.11 146
19447.43 129
19448.75 143
19450.07 144
19451.38 121
19452.70 118
19454.02 135
19455.34 145
19456.66 130
19457.97 138
19459.29 138
19460.61 140
19461.93 136
19463.25 138
19464.57 141
19465.88 139
19467.20 124
19468.52 128
19469.84 134
19471.16 148
19472.48 133
19473.79 148
19475.11 149
19476.43 127
19477.75 151
19479.07 145
19480.39 141
19481.71 145
19483.03 143
19484.34 135
19485.66 138
19486.98 121
19488.30 150
19489.62 138
19490.94 129
19492.26 135
19493.58 133
19494.90 145
19496.22 122
19497.54 132
19498.86 137
19500.18 145
19501.50 144
19502.81 130
19504.13 138
19505.45 125
19506.77 128
19508.09 137
19509.41 159
19510.73 124
19512.05 135
19513.37 148
19514.69 144
19516.01 141
19517.33 122
19518.65 150
19519.97 143
19521.29 131
19522.61 132
19523.93 122
19525.25 126
19526.57 142
19527.89 151
19529.22 143
19530.54 128
19531.86 146
19533.18 132
19534.50 144
19535.82 151
19537.14 130
19538.46 140
19539.78 141
19541.10 137
19542.42 146
19543.74 138
19545.06 139
19546.39 139
19547.71 141
19549.03 138
19550.35 126
19551.67 135
19552.99 143
19554.31 133
19555.63 148
19556.96 144
19558.28 147
19559.60 118
19560.92 134
19562.24 145
19563.56 172
19564.88 142
19566.21 127
19567.53 140
19568.85 150
19570.17 124
19571.49 145
19572.82 136
19574.14 142
19575.46 153
19576.78 151
19578.10 121
19579.43 127
19580.75 141
19582.07 139
19583.39 144
19584.72 131
19586.04 146
19587.36 141
19588.68 138
19590.01 164
19591.33 144
19592.65 133
19593.97 145
19595.30 144
19596.62 141
19597.94 133
19599.26 127
19600.59 119
19601.91 128
19603.23 122
19604.56 130
19605.88 144
19607.20 136
19608.53 130
19609.85 135
19611.17 141
19612.49 129
19613.82 139
19615.14 137
19616.47 159
19617.79 134
19619.11 136
19620.44 129
19621.76 150
19623.08 127
19624.41 126
19625.73 141
19627.05 142
19628.38 125
19629.70 130
19631.03 143
19632.35 141
19633.67 140
19635.00 121
19636.32 154
19637.65 138
19638.97 127
19640.29 141
19641.62 131
19642.94 144
19644.27 130
19645.59 147
19646.92 139
19648.24 137
19649.57 150
19650.89 139
19652.21 139
19653.54 138
19654.86 145
19656.19 147
19657.51 152
19658.84 139
19660.16 140
19661.49 137
19662.81 124
19664.14 125
19665.46 129
19666.79 150
19668.11 144
19669.44 146
19670.76 156
19672.09 122
19673.41 134
19674.74 128
19676.07 144
19677.39 134
19678.72 151
19680.04 131
19681.37 129
19682.69 139
19684.02 163
19685.34 136
19686.67 129
19688.00 136
19689.32 135
19690.65 138
19691.97 118
19693.30 146
19694.63 127
19695.95 145
19697.28 147
19698.60 147
19699.93 123
19701.26 149
19702.58 160
19703.91 126
19705.24 140
19706.56 139
19707.89 141
19709.22 132
19710.54 142
19711.87 123
19713.20 136
19714.52 130
19715.85 159
19717.18 161
19718.50 128
19719.83 120
19721.16 132
19722.48 135
19723.81 139
19725.14 145
19726.47 137
19727.79 138
19729.12 120
19730.45 142
19731.77 125
19733.10 143
19734.43 136
19735.76 153
19737.08 142
19738.41 135
19739.74 122
19741.07 144
19742.39 154
19743.72 129
19745.05 139
19746.38 133
19747.71 133
19749.03 137
19750.36 153
19751.69 133
19753.02 138
19754.35 150
19755.67 139
19757.00 125
19758.33 143
19759.66 146
19760.99 141
19762.31 123
19763.64 130
19764.97 149
19766.30 144
19767.63 150
19768.96 134
19770.29 141
19771.61 129
19772.94 130
19774.27 136
19775.60 133
19776.93 136
19778.26 132
19779.59 131
19780.92 144
19782.25 145
19783.57 140
19784.90 136
19786.23 141
19787.56 134
19788.89 125
19790.22 151
19791.55 138
19792.88 161
19794.21 138
19795.54 145
19796.87 142
19798.20 142
19799.53 143
19800.86 129
19802.19 131
19803.52 120
19804.85 134
19806.18 152
19807.50 148
19808.83 114
19810.16 131
19811.49 128
19812.82 130
19814.15 130
19815.49 136
19816.82 142
19818.15 157
19819.48 134
19820.81 113
19822.14 136
19823.47 144
19824.80 131
19826.13 129
19827.46 130
19828.79 143
19830.12 138
19831.45 134
19832.78 149
19834.11 151
19835.44 143
19836.77 125
19838.10 143
19839.44 139
19840.77 130
19842.10 127
19843.43 140
19844.76 142
19846.09 126
19847.42 154
19848.75 115
19850.08 144
19851.42 134
19852.75 142
19854.08 143
19855.41 163
19856.74 148
19858.07 145
19859.40 140
19860.74 144
19862.07 136
19863.40 126
19864.73 141
19866.06 157
19867.40 130
19868.73 116
19870.06 137
19871.39 146
19872.72 133
19874.06 125
19875.39 138
19876.72 123
19878.05 158
19879.38 150
19880.72 148
19882.05 126
19883.38 136
19884.71 121
19886.05 131
19887.38 149
19888.71 126
19890.04 125
19891.38 136
19892.71 149
19894.04 139
19895.38 125
19896.71 125
19898.04 136
19899.37 145
19900.71 133
19902.04 113
19903.37 131
19904.71 138
19906.04 129
19907.37 137
19908.71 120
19910.04 145
19911.37 112
19912.71 125
19914.04 139
19915.37 137
19916.71 148
19918.04 147
19919.37 125
19920.71 117
19922.04 107
19923.37 140
19924.71 139
19926.04 139
19927.38 138
19928.71 130
19930.04 136
19931.38 132
19932.71 124
19934.05 133
19935.38 145
19936.71 124
19938.05 155
19939.38 134
19940.72 133
19942.05 116
19943.39 133
19944.72 117
19946.06 134
19947.39 128
19948.72 135
19950.06 142
19951.39 130
19952.73 134
19954.06 133
19955.40 151
19956.73 126
19958.07 127
19959.40 133
19960.74 137
19962.07 118
19963.41 145
19964.74 140
19966.08 156
19967.41 133
19968.75 145
19970.08 127
19971.42 123
19972.76 145
19974.09 145
19975.43 152
19976.76 137
19978.10 146
19979.43 128
19980.77 138
19982.10 130
19983.44 137
19984.78 140
19986.11 135
19987.45 136
19988.78 149
19990.12 149
19991.46 130
19992.79 145
19994.13 129
19995.46 143
19996.80 146
19998.14 162
19999.47 121
20000.81 135
20002.15 127
20003.48 141
20004.82 117
20006.16 144
20007.49 134
20008.83 134
20010.17 136
20011.50 124
20012.84 131
20014.18 141
20015.51 147
20016.85 137
20018.19 150
20019.52 121
20020.86 158
20022.20 131
20023.53 132
20024.87 155
20026.21 136
20027.55 136
20028.88 130
20030.22 130
20031.56 137
20032.90 128
20034.23 152
20035.57 153
20036.91 119
20038.25 163
20039.58 134
20040.92 131
20042.26 128
20043.60 146
20044.93 139
20046.27 142
20047.61 137
20048.95 127
20050.29 133
20051.62 151
20052.96 149
20054.30 149
20055.64 132
20056.98 152
20058.32 152
20059.65 117
20060.99 133
20062.33 123
20063.67 140
20065.01 136
20066.35 142
20067.68 145
20069.02 151
20070.36 155
20071.70 152
20073.04 149
20074.38 135
20075.72 143
20077.06 143
20078.40 135
20079.73 125
20081.07 155
20082.41 151
20083.75 160
20085.09 152
20086.43 136
20087.77 131
20089.11 140
20090.45 133
20091.79 145
20093.13 135
20094.47 137
20095.81 142
20097.15 120
20098.48 151
20099.82 129
20101.16 153
20102.50 152
20103.84 164
20105.18 121
20106.52 138
20107.86 122
20109.20 137
20110.54 156
20111.88 148
20113.22 148
20114.56 142
20115.90 156
20117.24 126
20118.58 127
20119.93 127
20121.27 127
20122.61 127
20123.95 151
20125.29 148
20126.63 162
20127.97 158
20129.31 136
20130.65 145
20131.99 134
20133.33 115
20134.67 113
20136.01 141
20137.35 138
20138.69 128
