# Supplementary material for: MALDI-TOF MS typing enables the classification of brewing yeasts of the genus Saccharomyces to major beer styles
Source: PLoS One. 2017 Aug 9;12(8):e0181694. doi: 10.1371/journal.pone.0181694 (PMC5549903; doi:10.1371/journal.pone.0181694)
Supplement: S7 File — The directory includes 90 raw files and was zipped to “.zip”; the folder has three strains with 30 spectra per strain; S1 Text explains the raw files with an example and Table 1 represents the yeast strains used within the experiment. (ZIP) [file pone.0181694.s010.zip › 19-21/30278-69-Lag-Lag-Lag-YPG-18h-E-E_2016-09-20_2_0_B6_1.dat]

1999.90 986
2000.32 979
2000.75 1002
2001.17 979
2001.59 1025
2002.01 995
2002.43 985
2002.86 958
2003.28 931
2003.70 985
2004.12 956
2004.54 943
2004.97 949
2005.39 979
2005.81 876
2006.23 905
2006.66 940
2007.08 910
2007.50 934
2007.92 872
2008.35 917
2008.77 909
2009.19 898
2009.61 950
2010.04 875
2010.46 901
2010.88 934
2011.31 969
2011.73 998
2012.15 901
2012.57 932
2013.00 929
2013.42 880
2013.84 894
2014.27 896
2014.69 922
2015.11 933
2015.54 874
2015.96 924
2016.38 956
2016.81 923
2017.23 901
2017.65 923
2018.08 913
2018.50 942
2018.93 993
2019.35 990
2019.77 929
2020.20 925
2020.62 922
2021.04 970
2021.47 955
2021.89 960
2022.32 998
2022.74 984
2023.17 889
2023.59 927
2024.01 982
2024.44 883
2024.86 943
2025.29 910
2025.71 895
2026.14 877
2026.56 838
2026.98 891
2027.41 874
2027.83 897
2028.26 836
2028.68 911
2029.11 834
2029.53 844
2029.96 875
2030.38 881
2030.81 891
2031.23 827
2031.66 838
2032.08 871
2032.51 865
2032.93 877
2033.36 876
2033.78 896
2034.21 827
2034.63 843
2035.06 932
2035.49 900
2035.91 848
2036.34 906
2036.76 905
2037.19 926
2037.61 873
2038.04 883
2038.47 918
2038.89 906
2039.32 937
2039.74 979
2040.17 911
2040.59 874
2041.02 917
2041.45 955
2041.87 919
2042.30 915
2042.73 887
2043.15 879
2043.58 954
2044.00 981
2044.43 924
2044.86 915
2045.28 949
2045.71 927
2046.14 928
2046.56 894
2046.99 990
2047.42 945
2047.84 1003
2048.27 917
2048.70 895
2049.12 860
2049.55 919
2049.98 908
2050.40 849
2050.83 878
2051.26 900
2051.69 900
2052.11 809
2052.54 909
2052.97 879
2053.40 846
2053.82 872
2054.25 924
2054.68 876
2055.10 860
2055.53 885
2055.96 895
2056.39 933
2056.82 938
2057.24 985
2057.67 1020
2058.10 976
2058.53 1030
2058.95 1031
2059.38 924
2059.81 936
2060.24 932
2060.67 974
2061.09 964
2061.52 961
2061.95 973
2062.38 951
2062.81 967
2063.24 954
2063.66 1015
2064.09 1007
2064.52 1020
2064.95 1084
2065.38 1103
2065.81 1109
2066.24 1087
2066.66 1094
2067.09 1135
2067.52 1088
2067.95 1045
2068.38 959
2068.81 1008
2069.24 964
2069.67 907
2070.10 933
2070.52 946
2070.95 1028
2071.38 939
2071.81 867
2072.24 858
2072.67 850
2073.10 900
2073.53 879
2073.96 911
2074.39 964
2074.82 973
2075.25 992
2075.68 948
2076.11 946
2076.54 1052
2076.97 926
2077.40 948
2077.83 971
2078.26 958
2078.69 985
2079.12 957
2079.55 965
2079.98 1027
2080.41 924
2080.84 1015
2081.27 1024
2081.70 1036
2082.13 1010
2082.56 1003
2082.99 966
2083.42 1024
2083.85 954
2084.28 978
2084.71 983
2085.14 973
2085.57 908
2086.00 976
2086.43 1020
2086.86 966
2087.29 985
2087.73 951
2088.16 948
2088.59 917
2089.02 953
2089.45 987
2089.88 927
2090.31 924
2090.74 893
2091.17 892
2091.61 929
2092.04 967
2092.47 958
2092.90 979
2093.33 938
2093.76 935
2094.19 900
2094.63 890
2095.06 957
2095.49 918
2095.92 943
2096.35 933
2096.78 926
2097.22 898
2097.65 883
2098.08 898
2098.51 877
2098.94 854
2099.38 811
2099.81 835
2100.24 856
2100.67 921
2101.11 939
2101.54 852
2101.97 873
2102.40 898
2102.83 890
2103.27 891
2103.70 942
2104.13 912
2104.56 906
2105.00 870
2105.43 897
2105.86 906
2106.30 885
2106.73 907
2107.16 955
2107.59 900
2108.03 909
2108.46 919
2108.89 995
2109.33 999
2109.76 932
2110.19 864
2110.63 881
2111.06 858
2111.49 839
2111.93 895
2112.36 935
2112.79 904
2113.23 912
2113.66 949
2114.09 954
2114.53 976
2114.96 919
2115.40 879
2115.83 865
2116.26 876
2116.70 884
2117.13 866
2117.56 902
2118.00 892
2118.43 886
2118.87 870
2119.30 874
2119.73 854
2120.17 889
2120.60 877
2121.04 891
2121.47 913
2121.91 907
2122.34 887
2122.78 922
2123.21 908
2123.64 926
2124.08 875
2124.51 893
2124.95 882
2125.38 915
2125.82 962
2126.25 878
2126.69 907
2127.12 865
2127.56 827
2127.99 911
2128.43 999
2128.86 1028
2129.30 1007
2129.73 1047
2130.17 1072
2130.60 1006
2131.04 972
2131.47 1001
2131.91 1065
2132.35 1050
2132.78 966
2133.22 938
2133.65 1019
2134.09 955
2134.52 978
2134.96 927
2135.40 964
2135.83 1008
2136.27 963
2136.70 920
2137.14 952
2137.57 939
2138.01 887
2138.45 910
2138.88 914
2139.32 875
2139.76 899
2140.19 884
2140.63 897
2141.06 890
2141.50 886
2141.94 907
2142.37 800
2142.81 902
2143.25 901
2143.68 906
2144.12 882
2144.56 843
2144.99 849
2145.43 873
2145.87 922
2146.30 907
2146.74 897
2147.18 911
2147.62 977
2148.05 982
2148.49 983
2148.93 990
2149.36 1109
2149.80 1068
2150.24 1102
2150.68 1141
2151.11 1085
2151.55 1162
2151.99 1084
2152.43 1124
2152.86 1098
2153.30 1015
2153.74 1025
2154.18 993
2154.61 981
2155.05 1012
2155.49 950
2155.93 1003
2156.37 914
2156.80 965
2157.24 939
2157.68 871
2158.12 895
2158.56 946
2158.99 878
2159.43 907
2159.87 965
2160.31 924
2160.75 899
2161.19 970
2161.62 963
2162.06 932
2162.50 960
2162.94 931
2163.38 992
2163.82 983
2164.26 992
2164.69 1003
2165.13 975
2165.57 1042
2166.01 1031
2166.45 998
2166.89 1098
2167.33 1005
2167.77 1117
2168.21 1018
2168.65 979
2169.08 976
2169.52 975
2169.96 996
2170.40 1044
2170.84 1057
2171.28 981
2171.72 1045
2172.16 1063
2172.60 1056
2173.04 1129
2173.48 1094
2173.92 1099
2174.36 1045
2174.80 1103
2175.24 1051
2175.68 1086
2176.12 1123
2176.56 1105
2177.00 1077
2177.44 1096
2177.88 1072
2178.32 1110
2178.76 1082
2179.20 1037
2179.64 1108
2180.08 1069
2180.52 1065
2180.96 1043
2181.40 1014
2181.84 1050
2182.28 987
2182.72 983
2183.16 971
2183.60 973
2184.04 945
2184.48 1010
2184.93 1013
2185.37 987
2185.81 941
2186.25 928
2186.69 982
2187.13 1031
2187.57 1049
2188.01 988
2188.45 1003
2188.89 979
2189.34 1034
2189.78 1008
2190.22 965
2190.66 979
2191.10 1021
2191.54 1024
2191.98 1086
2192.43 1039
2192.87 1015
2193.31 1064
2193.75 1054
2194.19 1069
2194.63 1056
2195.08 1105
2195.52 1102
2195.96 1058
2196.40 1026
2196.84 1083
2197.29 1011
2197.73 1079
2198.17 1083
2198.61 1001
2199.06 996
2199.50 968
2199.94 984
2200.38 1048
2200.82 993
2201.27 998
2201.71 999
2202.15 974
2202.59 983
2203.04 935
2203.48 971
2203.92 1016
2204.37 1018
2204.81 996
2205.25 1021
2205.69 1048
2206.14 1044
2206.58 1008
2207.02 1019
2207.47 1035
2207.91 1069
2208.35 1042
2208.80 1080
2209.24 1120
2209.68 1092
2210.13 1097
2210.57 1066
2211.01 1084
2211.46 1064
2211.90 1031
2212.34 1001
2212.79 1011
2213.23 1071
2213.67 1073
2214.12 1070
2214.56 1049
2215.01 1026
2215.45 968
2215.89 1011
2216.34 1012
2216.78 1037
2217.23 990
2217.67 996
2218.11 1029
2218.56 1073
2219.00 1003
2219.45 998
2219.89 1058
2220.34 1022
2220.78 1044
2221.22 1040
2221.67 1044
2222.11 1069
2222.56 1124
2223.00 1076
2223.45 1083
2223.89 1117
2224.34 1225
2224.78 1173
2225.23 1185
2225.67 1147
2226.12 1155
2226.56 1222
2227.01 1229
2227.45 1107
2227.90 1136
2228.34 1185
2228.79 1155
2229.23 1201
2229.68 1190
2230.12 1169
2230.57 1180
2231.01 1215
2231.46 1166
2231.90 1210
2232.35 1217
2232.80 1203
2233.24 1240
2233.69 1205
2234.13 1147
2234.58 1166
2235.02 1125
2235.47 1095
2235.92 1104
2236.36 1162
2236.81 1122
2237.25 1077
2237.70 1105
2238.15 1138
2238.59 1122
2239.04 1070
2239.49 1103
2239.93 1132
2240.38 1063
2240.82 1001
2241.27 1028
2241.72 1044
2242.16 1008
2242.61 1009
2243.06 921
2243.50 949
2243.95 997
2244.40 1024
2244.84 945
2245.29 982
2245.74 988
2246.19 989
2246.63 996
2247.08 995
2247.53 970
2247.97 972
2248.42 972
2248.87 1007
2249.32 994
2249.76 1012
2250.21 1054
2250.66 1071
2251.10 1052
2251.55 1081
2252.00 1104
2252.45 1048
2252.89 1117
2253.34 1157
2253.79 1083
2254.24 1069
2254.69 1129
2255.13 1120
2255.58 1086
2256.03 1053
2256.48 1031
2256.93 974
2257.37 1030
2257.82 1059
2258.27 968
2258.72 1049
2259.17 1038
2259.61 1007
2260.06 1066
2260.51 1051
2260.96 1076
2261.41 1131
2261.86 1181
2262.31 1198
2262.75 1230
2263.20 1253
2263.65 1270
2264.10 1214
2264.55 1268
2265.00 1223
2265.45 1199
2265.90 1171
2266.34 1196
2266.79 1141
2267.24 1123
2267.69 1116
2268.14 1170
2268.59 1154
2269.04 1134
2269.49 1138
2269.94 1226
2270.39 1277
2270.84 1227
2271.29 1258
2271.74 1216
2272.18 1191
2272.63 1232
2273.08 1218
2273.53 1231
2273.98 1229
2274.43 1204
2274.88 1218
2275.33 1278
2275.78 1361
2276.23 1384
2276.68 1343
2277.13 1363
2277.58 1396
2278.03 1345
2278.48 1327
2278.93 1284
2279.38 1198
2279.83 1243
2280.28 1194
2280.73 1178
2281.19 1120
2281.64 1132
2282.09 1121
2282.54 1060
2282.99 1057
2283.44 1066
2283.89 1120
2284.34 1095
2284.79 1053
2285.24 1040
2285.69 980
2286.14 948
2286.59 1084
2287.04 1043
2287.50 1046
2287.95 1128
2288.40 1152
2288.85 1196
2289.30 1346
2289.75 1436
2290.20 1402
2290.65 1558
2291.11 1618
2291.56 1592
2292.01 1637
2292.46 1624
2292.91 1489
2293.36 1542
2293.82 1416
2294.27 1369
2294.72 1341
2295.17 1264
2295.62 1223
2296.07 1254
2296.53 1170
2296.98 1100
2297.43 1161
2297.88 1149
2298.33 1149
2298.79 1137
2299.24 1086
2299.69 1101
2300.14 1096
2300.60 1122
2301.05 1072
2301.50 1024
2301.95 1072
2302.41 990
2302.86 995
2303.31 1000
2303.76 962
2304.22 1014
2304.67 990
2305.12 1007
2305.57 1007
2306.03 964
2306.48 979
2306.93 1102
2307.39 1074
2307.84 1107
2308.29 1112
2308.75 1146
2309.20 1136
2309.65 1217
2310.11 1234
2310.56 1205
2311.01 1189
2311.47 1193
2311.92 1187
2312.37 1172
2312.83 1145
2313.28 1144
2313.73 1203
2314.19 1131
2314.64 1099
2315.09 1098
2315.55 1179
2316.00 1121
2316.46 1165
2316.91 1094
2317.36 1079
2317.82 1091
2318.27 1107
2318.73 1145
2319.18 1161
2319.63 1184
2320.09 1168
2320.54 1173
2321.00 1191
2321.45 1167
2321.91 1169
2322.36 1238
2322.82 1179
2323.27 1108
2323.72 1172
2324.18 1231
2324.63 1256
2325.09 1277
2325.54 1235
2326.00 1218
2326.45 1264
2326.91 1299
2327.36 1273
2327.82 1177
2328.27 1237
2328.73 1263
2329.18 1243
2329.64 1151
2330.09 1221
2330.55 1131
2331.00 1146
2331.46 1183
2331.92 1118
2332.37 1065
2332.83 1086
2333.28 1100
2333.74 1075
2334.19 1075
2334.65 1124
2335.10 1087
2335.56 1116
2336.02 1115
2336.47 1018
2336.93 1081
2337.38 1127
2337.84 1096
2338.30 1097
2338.75 1102
2339.21 1146
2339.66 1109
2340.12 1129
2340.58 1183
2341.03 1197
2341.49 1200
2341.95 1194
2342.40 1147
2342.86 1145
2343.32 1140
2343.77 1217
2344.23 1177
2344.68 1177
2345.14 1143
2345.60 1173
2346.06 1189
2346.51 1176
2346.97 1150
2347.43 1163
2347.88 1181
2348.34 1190
2348.80 1202
2349.25 1215
2349.71 1267
2350.17 1245
2350.63 1178
2351.08 1161
2351.54 1112
2352.00 1144
2352.46 1058
2352.91 1095
2353.37 1097
2353.83 1060
2354.29 1088
2354.74 1094
2355.20 1026
2355.66 1098
2356.12 1088
2356.57 1118
2357.03 1079
2357.49 1077
2357.95 1032
2358.41 1111
2358.86 1136
2359.32 1164
2359.78 1211
2360.24 1162
2360.70 1187
2361.15 1273
2361.61 1257
2362.07 1287
2362.53 1251
2362.99 1275
2363.45 1231
2363.91 1224
2364.36 1274
2364.82 1225
2365.28 1223
2365.74 1164
2366.20 1194
2366.66 1230
2367.12 1247
2367.57 1226
2368.03 1201
2368.49 1200
2368.95 1194
2369.41 1193
2369.87 1174
2370.33 1193
2370.79 1132
2371.25 1166
2371.71 1090
2372.17 1093
2372.63 1097
2373.09 1091
2373.54 1083
2374.00 1042
2374.46 1066
2374.92 1094
2375.38 1085
2375.84 1124
2376.30 1106
2376.76 1129
2377.22 1094
2377.68 1152
2378.14 1102
2378.60 1083
2379.06 1161
2379.52 1127
2379.98 1115
2380.44 1097
2380.90 1138
2381.36 1114
2381.82 1132
2382.28 1063
2382.74 1147
2383.20 1101
2383.66 1128
2384.12 1126
2384.59 1058
2385.05 1079
2385.51 1114
2385.97 1085
2386.43 1073
2386.89 1091
2387.35 1058
2387.81 1075
2388.27 1054
2388.73 1165
2389.19 1059
2389.65 1016
2390.12 1069
2390.58 1099
2391.04 1119
2391.50 1107
2391.96 1081
2392.42 1145
2392.88 1123
2393.34 1066
2393.81 1110
2394.27 1155
2394.73 1133
2395.19 1059
2395.65 1099
2396.11 1065
2396.57 1097
2397.04 1124
2397.50 1201
2397.96 1172
2398.42 1126
2398.88 1116
2399.35 1121
2399.81 1077
2400.27 1147
2400.73 1153
2401.19 1150
2401.66 1191
2402.12 1077
2402.58 1055
2403.04 1083
2403.51 1084
2403.97 1066
2404.43 999
2404.89 1006
2405.36 1051
2405.82 1079
2406.28 1060
2406.74 1100
2407.21 1071
2407.67 1058
2408.13 1081
2408.59 1055
2409.06 1055
2409.52 1075
2409.98 1024
2410.45 1062
2410.91 1056
2411.37 1038
2411.84 985
2412.30 1039
2412.76 1004
2413.23 994
2413.69 1000
2414.15 1012
2414.62 1027
2415.08 1052
2415.54 1081
2416.01 1117
2416.47 1116
2416.93 1140
2417.40 1172
2417.86 1207
2418.32 1206
2418.79 1206
2419.25 1147
2419.72 1226
2420.18 1127
2420.64 1220
2421.11 1214
2421.57 1185
2422.04 1195
2422.50 1227
2422.96 1254
2423.43 1290
2423.89 1336
2424.36 1263
2424.82 1217
2425.29 1205
2425.75 1198
2426.22 1154
2426.68 1107
2427.15 1117
2427.61 1092
2428.07 1076
2428.54 1099
2429.00 1106
2429.47 1055
2429.93 1056
2430.40 1078
2430.86 1096
2431.33 1023
2431.79 1050
2432.26 1028
2432.72 1026
2433.19 1048
2433.65 1045
2434.12 1100
2434.59 1109
2435.05 1101
2435.52 1112
2435.98 1136
2436.45 1136
2436.91 1173
2437.38 1165
2437.84 1193
2438.31 1213
2438.78 1198
2439.24 1227
2439.71 1256
2440.17 1278
2440.64 1279
2441.10 1372
2441.57 1350
2442.04 1273
2442.50 1246
2442.97 1254
2443.44 1222
2443.90 1161
2444.37 1180
2444.83 1131
2445.30 1152
2445.77 1161
2446.23 1080
2446.70 1112
2447.17 1072
2447.63 1044
2448.10 1041
2448.57 1077
2449.03 1023
2449.50 1003
2449.97 1037
2450.43 993
2450.90 1019
2451.37 1073
2451.83 1059
2452.30 1017
2452.77 1015
2453.24 1005
2453.70 1039
2454.17 1058
2454.64 1022
2455.10 1036
2455.57 998
2456.04 1038
2456.51 1082
2456.97 1072
2457.44 1043
2457.91 1027
2458.38 1032
2458.84 1135
2459.31 1055
2459.78 1023
2460.25 1027
2460.72 996
2461.18 1020
2461.65 1026
2462.12 1126
2462.59 1028
2463.06 1033
2463.52 1032
2463.99 1045
2464.46 1024
2464.93 991
2465.40 1080
2465.86 1109
2466.33 1149
2466.80 1027
2467.27 1080
2467.74 1100
2468.21 1036
2468.68 1038
2469.14 1085
2469.61 1121
2470.08 1097
2470.55 1090
2471.02 1124
2471.49 1074
2471.96 1095
2472.43 1166
2472.90 1136
2473.36 1059
2473.83 1060
2474.30 1031
2474.77 1090
2475.24 1079
2475.71 1073
2476.18 1061
2476.65 1109
2477.12 1111
2477.59 1097
2478.06 1165
2478.53 1152
2479.00 1091
2479.47 1068
2479.94 1097
2480.41 1103
2480.87 1142
2481.34 1093
2481.81 1113
2482.28 1080
2482.75 1055
2483.22 1026
2483.69 1030
2484.16 1013
2484.63 1071
2485.10 1061
2485.57 1016
2486.05 1051
2486.52 1148
2486.99 1199
2487.46 1151
2487.93 1179
2488.40 1202
2488.87 1165
2489.34 1142
2489.81 1155
2490.28 1123
2490.75 1089
2491.22 1127
2491.69 1101
2492.16 1101
2492.63 1034
2493.10 1015
2493.58 1065
2494.05 1068
2494.52 1079
2494.99 1125
2495.46 1146
2495.93 1148
2496.40 1110
2496.87 1142
2497.34 1111
2497.82 1149
2498.29 1144
2498.76 1083
2499.23 1033
2499.70 1033
2500.17 1050
2500.64 1066
2501.12 994
2501.59 993
2502.06 1095
2502.53 1025
2503.00 971
2503.48 1010
2503.95 1066
2504.42 1028
2504.89 1003
2505.36 1073
2505.84 1116
2506.31 1044
2506.78 1061
2507.25 1145
2507.72 1115
2508.20 1117
2508.67 1127
2509.14 1173
2509.61 1233
2510.09 1293
2510.56 1327
2511.03 1334
2511.50 1468
2511.98 1485
2512.45 1439
2512.92 1467
2513.40 1490
2513.87 1402
2514.34 1435
2514.81 1350
2515.29 1383
2515.76 1321
2516.23 1285
2516.71 1243
2517.18 1173
2517.65 1208
2518.13 1196
2518.60 1182
2519.07 1203
2519.55 1241
2520.02 1213
2520.49 1139
2520.97 1190
2521.44 1179
2521.91 1111
2522.39 1105
2522.86 1102
2523.34 1117
2523.81 1132
2524.28 1144
2524.76 1148
2525.23 1126
2525.70 1137
2526.18 1145
2526.65 1146
2527.13 1176
2527.60 1174
2528.08 1220
2528.55 1160
2529.02 1150
2529.50 1133
2529.97 1171
2530.45 1112
2530.92 1103
2531.40 1170
2531.87 1162
2532.34 1178
2532.82 1202
2533.29 1150
2533.77 1181
2534.24 1181
2534.72 1161
2535.19 1129
2535.67 1165
2536.14 1194
2536.62 1123
2537.09 1125
2537.57 1185
2538.04 1092
2538.52 1106
2538.99 1114
2539.47 1142
2539.94 1222
2540.42 1190
2540.90 1235
2541.37 1230
2541.85 1095
2542.32 1118
2542.80 1132
2543.27 1147
2543.75 1170
2544.22 1159
2544.70 1198
2545.18 1187
2545.65 1200
2546.13 1233
2546.60 1300
2547.08 1320
2547.56 1401
2548.03 1435
2548.51 1481
2548.98 1506
2549.46 1496
2549.94 1502
2550.41 1465
2550.89 1453
2551.37 1453
2551.84 1468
2552.32 1438
2552.80 1369
2553.27 1333
2553.75 1360
2554.23 1372
2554.70 1365
2555.18 1388
2555.66 1423
2556.13 1359
2556.61 1330
2557.09 1343
2557.56 1290
2558.04 1296
2558.52 1296
2558.99 1266
2559.47 1192
2559.95 1176
2560.43 1130
2560.90 1158
2561.38 1053
2561.86 1164
2562.33 1139
2562.81 1117
2563.29 1116
2563.77 1089
2564.25 1090
2564.72 1065
2565.20 1047
2565.68 1031
2566.16 1063
2566.63 1098
2567.11 1073
2567.59 1039
2568.07 1066
2568.55 1101
2569.02 1067
2569.50 1072
2569.98 1031
2570.46 1067
2570.94 1052
2571.41 1067
2571.89 997
2572.37 1012
2572.85 1046
2573.33 1037
2573.81 1047
2574.28 1113
2574.76 1097
2575.24 1105
2575.72 1098
2576.20 1126
2576.68 1063
2577.16 1110
2577.64 1078
2578.11 1097
2578.59 1168
2579.07 1145
2579.55 1087
2580.03 1122
2580.51 1132
2580.99 1103
2581.47 1098
2581.95 1153
2582.43 1143
2582.91 1096
2583.39 1075
2583.86 1086
2584.34 1092
2584.82 1064
2585.30 1152
2585.78 1104
2586.26 1144
2586.74 1181
2587.22 1130
2587.70 1152
2588.18 1144
2588.66 1143
2589.14 1094
2589.62 1122
2590.10 1143
2590.58 1129
2591.06 1130
2591.54 1097
2592.02 1078
2592.50 1102
2592.98 1111
2593.46 1139
2593.94 1123
2594.42 1118
2594.90 1159
2595.38 1156
2595.86 1129
2596.35 1186
2596.83 1162
2597.31 1089
2597.79 1163
2598.27 1151
2598.75 1171
2599.23 1121
2599.71 1159
2600.19 1135
2600.67 1076
2601.15 1103
2601.63 1143
2602.12 1075
2602.60 1071
2603.08 1044
2603.56 1130
2604.04 1124
2604.52 1149
2605.00 1098
2605.48 1112
2605.97 1103
2606.45 1116
2606.93 1140
2607.41 1123
2607.89 1109
2608.37 1047
2608.86 1029
2609.34 1146
2609.82 1152
2610.30 1133
2610.78 1194
2611.26 1163
2611.75 1116
2612.23 1184
2612.71 1157
2613.19 1123
2613.68 1140
2614.16 1139
2614.64 1160
2615.12 1111
2615.60 1136
2616.09 1067
2616.57 1107
2617.05 1112
2617.53 1087
2618.02 1093
2618.50 1109
2618.98 1071
2619.46 1071
2619.95 1085
2620.43 1128
2620.91 1031
2621.40 1048
2621.88 1042
2622.36 1092
2622.85 1053
2623.33 1033
2623.81 1107
2624.29 1173
2624.78 1143
2625.26 1161
2625.74 1122
2626.23 1117
2626.71 1137
2627.19 1160
2627.68 1103
2628.16 1082
2628.64 1079
2629.13 1069
2629.61 1147
2630.10 1084
2630.58 1135
2631.06 1140
2631.55 1144
2632.03 1181
2632.51 1188
2633.00 1161
2633.48 1104
2633.97 1152
2634.45 1213
2634.94 1128
2635.42 1146
2635.90 1153
2636.39 1130
2636.87 1168
2637.36 1117
2637.84 1128
2638.33 1105
2638.81 1140
2639.29 1141
2639.78 1101
2640.26 1134
2640.75 1094
2641.23 1146
2641.72 1118
2642.20 1096
2642.69 1124
2643.17 1041
2643.66 1071
2644.14 1099
2644.63 1109
2645.11 1102
2645.60 1123
2646.08 1091
2646.57 1102
2647.05 1096
2647.54 1099
2648.02 1139
2648.51 1094
2648.99 1175
2649.48 1152
2649.97 1174
2650.45 1141
2650.94 1123
2651.42 1119
2651.91 1139
2652.39 1125
2652.88 1085
2653.37 1159
2653.85 1181
2654.34 1152
2654.82 1196
2655.31 1223
2655.80 1249
2656.28 1284
2656.77 1238
2657.25 1166
2657.74 1201
2658.23 1218
2658.71 1226
2659.20 1212
2659.69 1160
2660.17 1148
2660.66 1189
2661.14 1176
2661.63 1163
2662.12 1128
2662.60 1124
2663.09 1176
2663.58 1146
2664.06 1131
2664.55 1162
2665.04 1177
2665.53 1206
2666.01 1163
2666.50 1178
2666.99 1138
2667.47 1159
2667.96 1163
2668.45 1211
2668.94 1244
2669.42 1186
2669.91 1186
2670.40 1202
2670.88 1184
2671.37 1182
2671.86 1283
2672.35 1297
2672.83 1485
2673.32 1503
2673.81 1493
2674.30 1603
2674.79 1714
2675.27 1658
2675.76 1596
2676.25 1592
2676.74 1524
2677.23 1520
2677.71 1445
2678.20 1411
2678.69 1360
2679.18 1358
2679.67 1265
2680.15 1312
2680.64 1297
2681.13 1272
2681.62 1263
2682.11 1265
2682.60 1261
2683.08 1324
2683.57 1268
2684.06 1238
2684.55 1298
2685.04 1319
2685.53 1292
2686.02 1309
2686.51 1321
2686.99 1227
2687.48 1215
2687.97 1176
2688.46 1194
2688.95 1205
2689.44 1212
2689.93 1160
2690.42 1154
2690.91 1159
2691.40 1147
2691.89 1125
2692.38 1186
2692.87 1248
2693.35 1181
2693.84 1205
2694.33 1237
2694.82 1282
2695.31 1276
2695.80 1286
2696.29 1310
2696.78 1237
2697.27 1237
2697.76 1241
2698.25 1205
2698.74 1234
2699.23 1245
2699.72 1238
2700.21 1200
2700.70 1218
2701.19 1206
2701.68 1280
2702.17 1254
2702.66 1243
2703.15 1185
2703.64 1214
2704.13 1197
2704.62 1191
2705.12 1214
2705.61 1122
2706.10 1123
2706.59 1138
2707.08 1135
2707.57 1140
2708.06 1126
2708.55 1128
2709.04 1125
2709.53 1145
2710.02 1094
2710.51 1051
2711.01 1101
2711.50 1114
2711.99 1069
2712.48 1105
2712.97 1126
2713.46 1170
2713.95 1125
2714.44 1122
2714.94 1137
2715.43 1106
2715.92 1051
2716.41 1062
2716.90 1090
2717.39 1079
2717.89 1098
2718.38 1060
2718.87 1094
2719.36 1138
2719.85 1143
2720.34 1137
2720.84 1201
2721.33 1157
2721.82 1186
2722.31 1267
2722.80 1278
2723.30 1175
2723.79 1219
2724.28 1290
2724.77 1180
2725.27 1132
2725.76 1113
2726.25 1142
2726.74 1109
2727.24 1090
2727.73 1160
2728.22 1177
2728.71 1138
2729.21 1145
2729.70 1173
2730.19 1195
2730.69 1166
2731.18 1111
2731.67 1126
2732.16 1169
2732.66 1196
2733.15 1208
2733.64 1250
2734.14 1212
2734.63 1160
2735.12 1176
2735.62 1283
2736.11 1260
2736.60 1287
2737.10 1352
2737.59 1351
2738.08 1231
2738.58 1244
2739.07 1265
2739.56 1227
2740.06 1200
2740.55 1263
2741.05 1245
2741.54 1188
2742.03 1135
2742.53 1189
2743.02 1134
2743.52 1158
2744.01 1158
2744.50 1174
2745.00 1168
2745.49 1198
2745.99 1193
2746.48 1100
2746.97 1202
2747.47 1192
2747.96 1198
2748.46 1170
2748.95 1206
2749.45 1246
2749.94 1189
2750.44 1184
2750.93 1152
2751.43 1148
2751.92 1187
2752.42 1116
2752.91 1077
2753.41 1028
2753.90 1091
2754.40 1103
2754.89 1136
2755.39 1200
2755.88 1223
2756.38 1174
2756.87 1206
2757.37 1179
2757.86 1196
2758.36 1162
2758.85 1140
2759.35 1121
2759.84 1115
2760.34 1169
2760.83 1127
2761.33 1211
2761.83 1239
2762.32 1201
2762.82 1278
2763.31 1277
2763.81 1227
2764.30 1148
2764.80 1158
2765.30 1173
2765.79 1124
2766.29 1175
2766.78 1147
2767.28 1245
2767.78 1180
2768.27 1100
2768.77 1099
2769.27 1188
2769.76 1173
2770.26 1203
2770.76 1201
2771.25 1147
2771.75 1116
2772.24 1139
2772.74 1235
2773.24 1173
2773.73 1260
2774.23 1230
2774.73 1269
2775.23 1271
2775.72 1287
2776.22 1321
2776.72 1296
2777.21 1276
2777.71 1283
2778.21 1337
2778.70 1363
2779.20 1267
2779.70 1236
2780.20 1255
2780.69 1188
2781.19 1170
2781.69 1212
2782.19 1244
2782.68 1259
2783.18 1260
2783.68 1236
2784.18 1244
2784.67 1260
2785.17 1210
2785.67 1222
2786.17 1181
2786.67 1282
2787.16 1287
2787.66 1177
2788.16 1192
2788.66 1193
2789.16 1179
2789.65 1223
2790.15 1224
2790.65 1194
2791.15 1251
2791.65 1218
2792.15 1180
2792.64 1223
2793.14 1192
2793.64 1213
2794.14 1204
2794.64 1205
2795.14 1300
2795.64 1276
2796.13 1384
2796.63 1459
2797.13 1442
2797.63 1391
2798.13 1491
2798.63 1451
2799.13 1368
2799.63 1370
2800.13 1393
2800.62 1329
2801.12 1293
2801.62 1274
2802.12 1212
2802.62 1234
2803.12 1242
2803.62 1232
2804.12 1228
2804.62 1278
2805.12 1219
2805.62 1304
2806.12 1284
2806.62 1280
2807.12 1265
2807.62 1291
2808.12 1293
2808.62 1375
2809.12 1391
2809.62 1479
2810.12 1500
2810.62 1490
2811.12 1500
2811.62 1472
2812.12 1615
2812.62 1622
2813.12 1570
2813.62 1520
2814.12 1494
2814.62 1490
2815.12 1442
2815.62 1409
2816.12 1359
2816.62 1377
2817.12 1281
2817.62 1301
2818.12 1253
2818.62 1256
2819.12 1200
2819.63 1231
2820.13 1244
2820.63 1212
2821.13 1194
2821.63 1162
2822.13 1139
2822.63 1174
2823.13 1175
2823.63 1164
2824.13 1192
2824.64 1171
2825.14 1187
2825.64 1175
2826.14 1107
2826.64 1147
2827.14 1139
2827.64 1172
2828.15 1105
2828.65 1132
2829.15 1134
2829.65 1173
2830.15 1159
2830.65 1145
2831.16 1124
2831.66 1109
2832.16 1139
2832.66 1198
2833.16 1173
2833.67 1144
2834.17 1189
2834.67 1243
2835.17 1264
2835.68 1277
2836.18 1240
2836.68 1353
2837.18 1213
2837.68 1200
2838.19 1195
2838.69 1239
2839.19 1299
2839.70 1189
2840.20 1203
2840.70 1155
2841.20 1194
2841.71 1234
2842.21 1245
2842.71 1233
2843.21 1230
2843.72 1215
2844.22 1217
2844.72 1220
2845.23 1200
2845.73 1202
2846.23 1225
2846.74 1298
2847.24 1273
2847.74 1313
2848.25 1325
2848.75 1399
2849.25 1426
2849.76 1427
2850.26 1399
2850.76 1355
2851.27 1302
2851.77 1288
2852.28 1217
2852.78 1230
2853.28 1249
2853.79 1236
2854.29 1174
2854.79 1181
2855.30 1225
2855.80 1158
2856.31 1196
2856.81 1268
2857.31 1235
2857.82 1161
2858.32 1254
2858.83 1314
2859.33 1330
2859.84 1329
2860.34 1284
2860.85 1265
2861.35 1260
2861.85 1316
2862.36 1274
2862.86 1270
2863.37 1281
2863.87 1262
2864.38 1233
2864.88 1182
2865.39 1200
2865.89 1211
2866.40 1163
2866.90 1164
2867.41 1202
2867.91 1244
2868.42 1287
2868.92 1218
2869.43 1236
2869.93 1245
2870.44 1221
2870.94 1308
2871.45 1332
2871.96 1378
2872.46 1314
2872.97 1331
2873.47 1383
2873.98 1396
2874.48 1362
2874.99 1345
2875.49 1343
2876.00 1296
2876.51 1252
2877.01 1282
2877.52 1272
2878.02 1264
2878.53 1213
2879.04 1277
2879.54 1379
2880.05 1340
2880.55 1314
2881.06 1370
2881.57 1422
2882.07 1396
2882.58 1396
2883.09 1371
2883.59 1431
2884.10 1384
2884.61 1404
2885.11 1435
2885.62 1436
2886.13 1370
2886.63 1467
2887.14 1509
2887.65 1472
2888.15 1393
2888.66 1463
2889.17 1500
2889.67 1486
2890.18 1450
2890.69 1400
2891.20 1405
2891.70 1425
2892.21 1380
2892.72 1407
2893.22 1398
2893.73 1392
2894.24 1369
2894.75 1401
2895.25 1444
2895.76 1394
2896.27 1477
2896.78 1461
2897.29 1389
2897.79 1425
2898.30 1454
2898.81 1471
2899.32 1489
2899.82 1403
2900.33 1418
2900.84 1356
2901.35 1378
2901.86 1339
2902.36 1383
2902.87 1436
2903.38 1425
2903.89 1443
2904.40 1394
2904.91 1432
2905.41 1423
2905.92 1386
2906.43 1370
2906.94 1329
2907.45 1342
2907.96 1371
2908.47 1329
2908.97 1299
2909.48 1250
2909.99 1321
2910.50 1382
2911.01 1292
2911.52 1231
2912.03 1215
2912.54 1232
2913.05 1219
2913.55 1323
2914.06 1238
2914.57 1292
2915.08 1297
2915.59 1318
2916.10 1298
2916.61 1207
2917.12 1285
2917.63 1271
2918.14 1356
2918.65 1309
2919.16 1290
2919.67 1362
2920.18 1422
2920.69 1438
2921.20 1467
2921.71 1491
2922.22 1488
2922.73 1579
2923.24 1625
2923.75 1653
2924.26 1676
2924.77 1675
2925.28 1706
2925.79 1702
2926.30 1721
2926.81 1713
2927.32 1658
2927.83 1595
2928.34 1543
2928.85 1505
2929.36 1401
2929.87 1451
2930.38 1452
2930.89 1418
2931.40 1275
2931.91 1207
2932.42 1269
2932.93 1262
2933.45 1279
2933.96 1291
2934.47 1275
2934.98 1258
2935.49 1256
2936.00 1284
2936.51 1242
2937.02 1278
2937.53 1342
2938.04 1429
2938.56 1475
2939.07 1523
2939.58 1714
2940.09 1807
2940.60 1845
2941.11 1972
2941.62 2002
2942.14 1997
2942.65 2008
2943.16 1947
2943.67 1959
2944.18 1856
2944.70 1834
2945.21 1684
2945.72 1662
2946.23 1651
2946.74 1575
2947.26 1531
2947.77 1516
2948.28 1507
2948.79 1522
2949.30 1435
2949.82 1359
2950.33 1351
2950.84 1289
2951.35 1328
2951.87 1288
2952.38 1297
2952.89 1332
2953.40 1313
2953.92 1335
2954.43 1296
2954.94 1292
2955.45 1280
2955.97 1253
2956.48 1248
2956.99 1144
2957.51 1282
2958.02 1283
2958.53 1246
2959.04 1283
2959.56 1289
2960.07 1260
2960.58 1289
2961.10 1347
2961.61 1414
2962.12 1368
2962.64 1449
2963.15 1362
2963.66 1397
2964.18 1380
2964.69 1404
2965.21 1406
2965.72 1459
2966.23 1414
2966.75 1415
2967.26 1357
2967.77 1306
2968.29 1335
2968.80 1392
2969.32 1352
2969.83 1328
2970.34 1340
2970.86 1359
2971.37 1301
2971.89 1313
2972.40 1282
2972.91 1379
2973.43 1280
2973.94 1340
2974.46 1366
2974.97 1330
2975.49 1339
2976.00 1330
2976.52 1373
2977.03 1308
2977.55 1337
2978.06 1385
2978.57 1370
2979.09 1453
2979.60 1433
2980.12 1412
2980.63 1386
2981.15 1351
2981.66 1470
2982.18 1418
2982.69 1485
2983.21 1498
2983.73 1467
2984.24 1496
2984.76 1448
2985.27 1454
2985.79 1469
2986.30 1509
2986.82 1542
2987.33 1554
2987.85 1550
2988.36 1536
2988.88 1635
2989.40 1534
2989.91 1540
2990.43 1578
2990.94 1560
2991.46 1636
2991.97 1624
2992.49 1608
2993.01 1612
2993.52 1555
2994.04 1576
2994.55 1656
2995.07 1677
2995.59 1683
2996.10 1770
2996.62 1889
2997.14 1831
2997.65 1841
2998.17 1930
2998.69 1988
2999.20 1946
2999.72 1944
3000.24 2001
3000.75 1952
3001.27 2033
3001.79 2090
3002.30 2284
3002.82 2496
3003.34 2773
3003.85 3141
3004.37 3366
3004.89 3689
3005.40 3854
3005.92 3980
3006.44 3845
3006.96 3747
3007.47 3449
3007.99 3146
3008.51 2863
3009.03 2527
3009.54 2175
3010.06 2011
3010.58 1923
3011.10 1878
3011.61 1758
3012.13 1641
3012.65 1626
3013.17 1641
3013.68 1599
3014.20 1607
3014.72 1633
3015.24 1600
3015.76 1579
3016.27 1558
3016.79 1578
3017.31 1649
3017.83 1644
3018.35 1520
3018.86 1588
3019.38 1561
3019.90 1531
3020.42 1589
3020.94 1601
3021.46 1596
3021.97 1564
3022.49 1574
3023.01 1672
3023.53 1721
3024.05 1749
3024.57 1767
3025.09 1781
3025.61 1746
3026.12 1692
3026.64 1645
3027.16 1554
3027.68 1522
3028.20 1574
3028.72 1530
3029.24 1571
3029.76 1517
3030.28 1485
3030.80 1442
3031.32 1488
3031.84 1478
3032.35 1380
3032.87 1408
3033.39 1426
3033.91 1426
3034.43 1512
3034.95 1593
3035.47 1547
3035.99 1566
3036.51 1509
3037.03 1594
3037.55 1546
3038.07 1515
3038.59 1510
3039.11 1490
3039.63 1493
3040.15 1446
3040.67 1399
3041.19 1428
3041.71 1473
3042.23 1411
3042.75 1430
3043.27 1368
3043.79 1382
3044.31 1399
3044.83 1482
3045.35 1444
3045.87 1367
3046.40 1433
3046.92 1443
3047.44 1410
3047.96 1433
3048.48 1347
3049.00 1377
3049.52 1363
3050.04 1403
3050.56 1418
3051.08 1307
3051.60 1282
3052.12 1353
3052.65 1386
3053.17 1426
3053.69 1341
3054.21 1357
3054.73 1365
3055.25 1402
3055.77 1295
3056.30 1304
3056.82 1404
3057.34 1374
3057.86 1377
3058.38 1331
3058.90 1323
3059.42 1380
3059.95 1314
3060.47 1345
3060.99 1360
3061.51 1381
3062.03 1501
3062.56 1422
3063.08 1464
3063.60 1417
3064.12 1510
3064.64 1520
3065.17 1578
3065.69 1592
3066.21 1542
3066.73 1654
3067.26 1637
3067.78 1686
3068.30 1645
3068.82 1641
3069.35 1681
3069.87 1590
3070.39 1601
3070.91 1578
3071.44 1589
3071.96 1575
3072.48 1602
3073.01 1599
3073.53 1588
3074.05 1658
3074.57 1523
3075.10 1605
3075.62 1641
3076.14 1593
3076.67 1676
3077.19 1699
3077.71 1695
3078.24 1713
3078.76 1812
3079.28 1796
3079.81 1893
3080.33 1812
3080.85 1902
3081.38 1953
3081.90 1917
3082.42 2006
3082.95 1939
3083.47 1916
3084.00 1950
3084.52 2011
3085.04 1953
3085.57 1889
3086.09 1894
3086.62 1945
3087.14 1925
3087.66 1951
3088.19 2164
3088.71 2259
3089.24 2480
3089.76 2714
3090.29 2880
3090.81 2871
3091.33 2788
3091.86 2878
3092.38 2768
3092.91 2679
3093.43 2422
3093.96 2323
3094.48 2235
3095.01 2143
3095.53 2101
3096.06 2067
3096.58 2000
3097.11 2042
3097.63 2071
3098.16 2129
3098.68 2174
3099.21 2163
3099.73 2274
3100.26 2565
3100.78 2885
3101.31 3332
3101.83 3857
3102.36 4483
3102.88 5154
3103.41 5467
3103.93 5694
3104.46 5663
3104.99 5435
3105.51 5065
3106.04 4472
3106.56 3915
3107.09 3475
3107.61 2942
3108.14 2743
3108.67 2315
3109.19 2225
3109.72 2198
3110.24 2047
3110.77 2107
3111.30 2165
3111.82 2104
3112.35 2006
3112.87 1999
3113.40 1932
3113.93 1893
3114.45 1918
3114.98 1911
3115.51 1846
3116.03 1760
3116.56 1769
3117.09 1732
3117.61 1715
3118.14 1721
3118.67 1686
3119.19 1669
3119.72 1701
3120.25 1714
3120.77 1882
3121.30 1954
3121.83 2085
3122.35 2008
3122.88 2026
3123.41 1998
3123.94 1908
3124.46 1879
3124.99 1861
3125.52 1739
3126.05 1749
3126.57 1722
3127.10 1744
3127.63 1733
3128.16 1653
3128.68 1680
3129.21 1659
3129.74 1616
3130.27 1541
3130.79 1552
3131.32 1582
3131.85 1519
3132.38 1504
3132.91 1561
3133.43 1525
3133.96 1549
3134.49 1611
3135.02 1638
3135.55 1539
3136.07 1487
3136.60 1540
3137.13 1538
3137.66 1619
3138.19 1571
3138.72 1481
3139.24 1439
3139.77 1437
3140.30 1420
3140.83 1427
3141.36 1459
3141.89 1364
3142.42 1409
3142.95 1402
3143.47 1419
3144.00 1453
3144.53 1454
3145.06 1437
3145.59 1500
3146.12 1494
3146.65 1491
3147.18 1513
3147.71 1655
3148.24 1643
3148.76 1581
3149.29 1570
3149.82 1667
3150.35 1655
3150.88 1628
3151.41 1626
3151.94 1498
3152.47 1527
3153.00 1515
3153.53 1499
3154.06 1527
3154.59 1456
3155.12 1487
3155.65 1465
3156.18 1488
3156.71 1510
3157.24 1631
3157.77 1658
3158.30 1605
3158.83 1557
3159.36 1595
3159.89 1611
3160.42 1570
3160.95 1517
3161.48 1533
3162.01 1551
3162.54 1568
3163.07 1544
3163.60 1480
3164.13 1458
3164.66 1443
3165.20 1442
3165.73 1434
3166.26 1383
3166.79 1435
3167.32 1385
3167.85 1451
3168.38 1364
3168.91 1336
3169.44 1306
3169.97 1366
3170.50 1425
3171.04 1449
3171.57 1393
3172.10 1355
3172.63 1490
3173.16 1526
3173.69 1570
3174.22 1534
3174.75 1527
3175.29 1572
3175.82 1493
3176.35 1468
3176.88 1472
3177.41 1545
3177.94 1466
3178.48 1499
3179.01 1411
3179.54 1404
3180.07 1407
3180.60 1410
3181.14 1419
3181.67 1411
3182.20 1281
3182.73 1314
3183.26 1322
3183.80 1340
3184.33 1373
3184.86 1281
3185.39 1324
3185.93 1355
3186.46 1380
3186.99 1257
3187.52 1312
3188.06 1321
3188.59 1330
3189.12 1284
3189.65 1360
3190.19 1384
3190.72 1312
3191.25 1317
3191.79 1379
3192.32 1407
3192.85 1411
3193.38 1362
3193.92 1340
3194.45 1320
3194.98 1409
3195.52 1449
3196.05 1409
3196.58 1418
3197.12 1459
3197.65 1449
3198.18 1448
3198.72 1430
3199.25 1435
3199.78 1489
3200.32 1456
3200.85 1497
3201.39 1470
3201.92 1502
3202.45 1453
3202.99 1480
3203.52 1491
3204.05 1460
3204.59 1506
3205.12 1473
3205.66 1507
3206.19 1452
3206.72 1498
3207.26 1572
3207.79 1628
3208.33 1627
3208.86 1681
3209.40 1806
3209.93 1934
3210.47 1948
3211.00 1925
3211.53 2035
3212.07 1911
3212.60 1864
3213.14 1853
3213.67 1836
3214.21 1784
3214.74 1650
3215.28 1624
3215.81 1609
3216.35 1476
3216.88 1488
3217.42 1464
3217.95 1391
3218.49 1399
3219.02 1353
3219.56 1357
3220.09 1297
3220.63 1336
3221.16 1436
3221.70 1437
3222.23 1443
3222.77 1487
3223.31 1578
3223.84 1649
3224.38 1643
3224.91 1626
3225.45 1632
3225.98 1706
3226.52 1672
3227.06 1546
3227.59 1547
3228.13 1566
3228.66 1564
3229.20 1508
3229.74 1551
3230.27 1483
3230.81 1557
3231.34 1563
3231.88 1508
3232.42 1540
3232.95 1613
3233.49 1639
3234.03 1624
3234.56 1580
3235.10 1588
3235.64 1688
3236.17 1702
3236.71 1655
3237.25 1627
3237.78 1713
3238.32 1733
3238.86 1797
3239.39 1733
3239.93 1688
3240.47 1783
3241.00 1791
3241.54 1698
3242.08 1668
3242.61 1727
3243.15 1640
3243.69 1602
3244.23 1635
3244.76 1615
3245.30 1672
3245.84 1748
3246.38 1769
3246.91 1821
3247.45 1808
3247.99 1977
3248.53 1899
3249.06 2027
3249.60 2093
3250.14 2255
3250.68 2261
3251.21 2596
3251.75 3034
3252.29 3334
3252.83 3722
3253.37 3986
3253.90 3995
3254.44 3914
3254.98 3824
3255.52 3725
3256.06 3451
3256.60 3006
3257.13 2807
3257.67 2675
3258.21 2535
3258.75 2361
3259.29 2349
3259.83 2324
3260.36 2471
3260.90 2448
3261.44 2560
3261.98 2590
3262.52 2772
3263.06 2850
3263.60 2794
3264.14 2977
3264.68 2906
3265.21 3105
3265.75 3151
3266.29 3245
3266.83 3325
3267.37 3313
3267.91 3376
3268.45 3244
3268.99 3090
3269.53 3040
3270.07 2781
3270.61 2662
3271.15 2424
3271.69 2184
3272.23 2160
3272.76 2166
3273.30 2174
3273.84 2098
3274.38 2115
3274.92 2066
3275.46 2134
3276.00 2134
3276.54 2114
3277.08 2101
3277.62 2173
3278.16 2083
3278.70 2047
3279.24 2134
3279.78 2098
3280.32 2122
3280.86 2125
3281.41 2151
3281.95 2093
3282.49 2090
3283.03 2181
3283.57 2085
3284.11 2227
3284.65 2336
3285.19 2249
3285.73 2214
3286.27 2277
3286.81 2238
3287.35 2350
3287.89 2379
3288.43 2366
3288.97 2290
3289.52 2271
3290.06 2329
3290.60 2401
3291.14 2412
3291.68 2503
3292.22 2550
3292.76 2712
3293.30 2993
3293.85 3036
3294.39 3191
3294.93 3311
3295.47 3443
3296.01 3528
3296.55 3606
3297.09 3691
3297.64 3536
3298.18 3373
3298.72 3288
3299.26 3109
3299.80 3087
3300.34 2870
3300.89 2660
3301.43 2613
3301.97 2534
3302.51 2444
3303.06 2416
3303.60 2444
3304.14 2382
3304.68 2324
3305.22 2453
3305.77 2412
3306.31 2406
3306.85 2411
3307.39 2428
3307.94 2573
3308.48 2571
3309.02 2546
3309.56 2552
3310.11 2649
3310.65 2689
3311.19 2731
3311.74 2579
3312.28 2574
3312.82 2683
3313.36 2547
3313.91 2507
3314.45 2485
3314.99 2513
3315.54 2594
3316.08 2705
3316.62 2848
3317.17 3000
3317.71 3084
3318.25 3319
3318.80 3412
3319.34 3605
3319.88 3755
3320.43 3792
3320.97 3941
3321.51 3793
3322.06 3688
3322.60 3606
3323.14 3484
3323.69 3439
3324.23 3526
3324.78 3472
3325.32 3313
3325.86 3315
3326.41 3281
3326.95 3150
3327.50 3069
3328.04 3028
3328.59 3131
3329.13 3051
3329.67 3096
3330.22 3316
3330.76 3503
3331.31 3969
3331.85 4589
3332.40 5656
3332.94 7295
3333.49 9552
3334.03 12026
3334.57 14842
3335.12 17763
3335.66 20147
3336.21 21336
3336.75 22383
3337.30 21688
3337.84 20789
3338.39 18815
3338.93 16483
3339.48 14287
3340.02 12053
3340.57 10087
3341.11 8197
3341.66 6557
3342.20 5448
3342.75 4581
3343.30 3888
3343.84 3421
3344.39 3153
3344.93 2919
3345.48 2788
3346.02 2710
3346.57 2551
3347.11 2565
3347.66 2411
3348.21 2411
3348.75 2371
3349.30 2348
3349.84 2324
3350.39 2286
3350.94 2197
3351.48 2183
3352.03 2238
3352.57 2256
3353.12 2093
3353.67 2161
3354.21 2179
3354.76 2193
3355.31 2272
3355.85 2298
3356.40 2343
3356.95 2304
3357.49 2316
3358.04 2371
3358.59 2415
3359.13 2279
3359.68 2216
3360.23 2221
3360.77 2237
3361.32 2280
3361.87 2257
3362.41 2269
3362.96 2323
3363.51 2342
3364.05 2349
3364.60 2391
3365.15 2375
3365.70 2327
3366.24 2316
3366.79 2306
3367.34 2222
3367.89 2232
3368.43 2256
3368.98 2221
3369.53 2242
3370.08 2273
3370.62 2394
3371.17 2582
3371.72 2823
3372.27 3114
3372.81 3547
3373.36 3836
3373.91 4010
3374.46 4142
3375.01 4239
3375.55 4009
3376.10 3964
3376.65 3657
3377.20 3334
3377.75 3170
3378.30 2825
3378.84 2576
3379.39 2361
3379.94 2238
3380.49 2051
3381.04 2036
3381.59 1898
3382.13 1937
3382.68 1866
3383.23 1867
3383.78 1986
3384.33 1947
3384.88 1824
3385.43 1812
3385.98 1794
3386.52 1687
3387.07 1716
3387.62 1769
3388.17 1697
3388.72 1638
3389.27 1657
3389.82 1669
3390.37 1739
3390.92 1775
3391.47 1723
3392.02 1771
3392.57 1735
3393.12 1733
3393.66 1652
3394.21 1716
3394.76 1738
3395.31 1780
3395.86 1877
3396.41 1906
3396.96 1921
3397.51 1998
3398.06 2052
3398.61 2101
3399.16 2104
3399.71 2140
3400.26 2135
3400.81 2082
3401.36 2023
3401.91 1893
3402.46 1853
3403.01 1876
3403.56 1829
3404.11 1726
3404.66 1692
3405.21 1661
3405.77 1671
3406.32 1685
3406.87 1643
3407.42 1726
3407.97 1673
3408.52 1699
3409.07 1712
3409.62 1788
3410.17 1886
3410.72 2015
3411.27 2073
3411.82 2192
3412.37 2190
3412.93 2068
3413.48 2157
3414.03 2086
3414.58 1946
3415.13 2013
3415.68 1953
3416.23 1852
3416.78 1819
3417.34 1856
3417.89 1809
3418.44 1806
3418.99 1726
3419.54 1721
3420.09 1720
3420.65 1657
3421.20 1628
3421.75 1622
3422.30 1561
3422.85 1665
3423.40 1706
3423.96 1763
3424.51 1769
3425.06 1835
3425.61 1775
3426.17 1662
3426.72 1743
3427.27 1736
3427.82 1620
3428.37 1547
3428.93 1428
3429.48 1429
3430.03 1384
3430.58 1408
3431.14 1394
3431.69 1346
3432.24 1465
3432.79 1468
3433.35 1465
3433.90 1433
3434.45 1429
3435.01 1484
3435.56 1497
3436.11 1533
3436.66 1562
3437.22 1483
3437.77 1548
3438.32 1531
3438.88 1563
3439.43 1643
3439.98 1576
3440.54 1588
3441.09 1531
3441.64 1412
3442.20 1464
3442.75 1460
3443.30 1393
3443.86 1464
3444.41 1480
3444.96 1438
3445.52 1400
3446.07 1428
3446.63 1369
3447.18 1364
3447.73 1401
3448.29 1467
3448.84 1435
3449.40 1473
3449.95 1438
3450.50 1385
3451.06 1357
3451.61 1368
3452.17 1392
3452.72 1342
3453.27 1367
3453.83 1374
3454.38 1356
3454.94 1345
3455.49 1363
3456.05 1356
3456.60 1359
3457.16 1421
3457.71 1451
3458.27 1382
3458.82 1315
3459.38 1448
3459.93 1460
3460.49 1515
3461.04 1571
3461.60 1518
3462.15 1503
3462.71 1474
3463.26 1506
3463.82 1508
3464.37 1589
3464.93 1539
3465.48 1620
3466.04 1631
3466.59 1588
3467.15 1594
3467.70 1579
3468.26 1548
3468.81 1599
3469.37 1608
3469.93 1650
3470.48 1665
3471.04 1669
3471.59 1736
3472.15 1718
3472.70 1740
3473.26 1830
3473.82 1782
3474.37 1710
3474.93 1766
3475.48 1740
3476.04 1750
3476.60 1703
3477.15 1684
3477.71 1737
3478.27 1839
3478.82 1869
3479.38 1810
3479.93 1808
3480.49 1988
3481.05 1904
3481.60 1926
3482.16 1895
3482.72 2008
3483.27 2022
3483.83 2071
3484.39 2074
3484.95 2049
3485.50 2041
3486.06 2148
3486.62 2063
3487.17 2093
3487.73 2159
3488.29 2208
3488.84 2438
3489.40 2815
3489.96 3292
3490.52 4000
3491.07 4723
3491.63 5652
3492.19 6177
3492.75 6581
3493.30 6577
3493.86 6437
3494.42 5851
3494.98 5231
3495.53 4695
3496.09 4175
3496.65 3568
3497.21 3175
3497.77 2787
3498.32 2686
3498.88 2548
3499.44 2335
3500.00 2379
3500.56 2448
3501.11 2472
3501.67 2577
3502.23 2553
3502.79 2736
3503.35 2847
3503.91 2972
3504.46 3135
3505.02 3259
3505.58 3324
3506.14 3277
3506.70 3262
3507.26 3110
3507.81 3077
3508.37 2846
3508.93 2686
3509.49 2556
3510.05 2480
3510.61 2349
3511.17 2297
3511.73 2273
3512.29 2144
3512.85 2172
3513.40 2134
3513.96 1991
3514.52 1883
3515.08 1888
3515.64 1825
3516.20 1720
3516.76 1708
3517.32 1685
3517.88 1675
3518.44 1677
3519.00 1733
3519.56 1650
3520.12 1675
3520.68 1632
3521.24 1662
3521.80 1725
3522.36 1688
3522.92 1767
3523.48 1689
3524.04 1735
3524.60 1667
3525.16 1674
3525.72 1705
3526.28 1662
3526.84 1699
3527.40 1681
3527.96 1626
3528.52 1732
3529.08 1665
3529.64 1727
3530.20 1690
3530.76 1672
3531.32 1646
3531.88 1641
3532.44 1561
3533.00 1561
3533.56 1621
3534.12 1673
3534.68 1628
3535.25 1619
3535.81 1612
3536.37 1621
3536.93 1604
3537.49 1642
3538.05 1602
3538.61 1625
3539.17 1597
3539.73 1623
3540.30 1575
3540.86 1566
3541.42 1609
3541.98 1726
3542.54 1664
3543.10 1737
3543.66 1768
3544.23 1824
3544.79 1743
3545.35 1673
3545.91 1690
3546.47 1679
3547.03 1686
3547.60 1623
3548.16 1604
3548.72 1555
3549.28 1561
3549.84 1636
3550.41 1595
3550.97 1544
3551.53 1574
3552.09 1479
3552.65 1520
3553.22 1488
3553.78 1480
3554.34 1453
3554.90 1429
3555.47 1484
3556.03 1410
3556.59 1394
3557.15 1388
3557.72 1360
3558.28 1432
3558.84 1466
3559.41 1388
3559.97 1503
3560.53 1468
3561.09 1378
3561.66 1499
3562.22 1434
3562.78 1474
3563.35 1488
3563.91 1472
3564.47 1526
3565.04 1602
3565.60 1654
3566.16 1639
3566.73 1564
3567.29 1539
3567.85 1505
3568.42 1527
3568.98 1516
3569.54 1499
3570.11 1433
3570.67 1464
3571.23 1412
3571.80 1417
3572.36 1469
3572.93 1420
3573.49 1439
3574.05 1534
3574.62 1643
3575.18 1642
3575.75 1757
3576.31 1803
3576.87 1881
3577.44 1907
3578.00 1937
3578.57 1974
3579.13 1921
3579.70 1844
3580.26 1803
3580.82 1761
3581.39 1695
3581.95 1598
3582.52 1588
3583.08 1481
3583.65 1458
3584.21 1490
3584.78 1451
3585.34 1467
3585.91 1433
3586.47 1408
3587.04 1342
3587.60 1360
3588.17 1352
3588.73 1300
3589.30 1351
3589.86 1355
3590.43 1383
3590.99 1294
3591.56 1297
3592.12 1289
3592.69 1333
3593.25 1329
3593.82 1375
3594.39 1425
3594.95 1466
3595.52 1422
3596.08 1495
3596.65 1443
3597.21 1453
3597.78 1476
3598.35 1445
3598.91 1435
3599.48 1431
3600.04 1435
3600.61 1449
3601.18 1410
3601.74 1412
3602.31 1395
3602.87 1375
3603.44 1402
3604.01 1413
3604.57 1294
3605.14 1361
3605.71 1309
3606.27 1314
3606.84 1317
3607.41 1307
3607.97 1311
3608.54 1288
3609.11 1297
3609.67 1221
3610.24 1279
3610.81 1343
3611.37 1327
3611.94 1310
3612.51 1300
3613.07 1300
3613.64 1362
3614.21 1484
3614.78 1633
3615.34 1763
3615.91 1998
3616.48 2251
3617.04 2664
3617.61 3000
3618.18 3134
3618.75 3196
3619.31 3141
3619.88 3081
3620.45 2871
3621.02 2796
3621.58 2606
3622.15 2314
3622.72 2090
3623.29 1934
3623.86 1741
3624.42 1628
3624.99 1488
3625.56 1467
3626.13 1403
3626.70 1380
3627.26 1328
3627.83 1376
3628.40 1353
3628.97 1388
3629.54 1399
3630.11 1358
3630.67 1374
3631.24 1346
3631.81 1345
3632.38 1277
3632.95 1304
3633.52 1285
3634.08 1312
3634.65 1316
3635.22 1278
3635.79 1308
3636.36 1331
3636.93 1259
3637.50 1315
3638.07 1333
3638.64 1385
3639.20 1446
3639.77 1490
3640.34 1559
3640.91 1623
3641.48 1682
3642.05 1731
3642.62 1747
3643.19 1748
3643.76 1736
3644.33 1802
3644.90 1698
3645.47 1600
3646.04 1567
3646.61 1686
3647.18 1631
3647.75 1605
3648.32 1612
3648.89 1543
3649.46 1498
3650.03 1566
3650.60 1584
3651.17 1670
3651.74 1732
3652.31 1752
3652.88 1738
3653.45 1735
3654.02 1805
3654.59 1748
3655.16 1755
3655.73 1730
3656.30 1780
3656.87 1800
3657.44 1896
3658.01 1826
3658.58 1827
3659.15 1752
3659.72 1737
3660.29 1761
3660.86 1882
3661.43 1744
3662.00 1716
3662.58 1659
3663.15 1623
3663.72 1615
3664.29 1566
3664.86 1529
3665.43 1594
3666.00 1601
3666.57 1567
3667.14 1536
3667.72 1634
3668.29 1708
3668.86 1641
3669.43 1551
3670.00 1596
3670.57 1605
3671.14 1541
3671.72 1490
3672.29 1502
3672.86 1510
3673.43 1485
3674.00 1526
3674.57 1583
3675.15 1505
3675.72 1501
3676.29 1543
3676.86 1545
3677.43 1608
3678.01 1555
3678.58 1495
3679.15 1460
3679.72 1513
3680.30 1505
3680.87 1453
3681.44 1456
3682.01 1414
3682.58 1421
3683.16 1438
3683.73 1405
3684.30 1345
3684.88 1334
3685.45 1326
3686.02 1375
3686.59 1369
3687.17 1389
3687.74 1380
3688.31 1460
3688.88 1458
3689.46 1534
3690.03 1583
3690.60 1617
3691.18 1568
3691.75 1590
3692.32 1618
3692.90 1584
3693.47 1510
3694.04 1497
3694.62 1445
3695.19 1411
3695.76 1436
3696.34 1386
3696.91 1391
3697.48 1387
3698.06 1361
3698.63 1366
3699.21 1378
3699.78 1308
3700.35 1329
3700.93 1309
3701.50 1342
3702.08 1371
3702.65 1333
3703.22 1312
3703.80 1352
3704.37 1358
3704.95 1327
3705.52 1383
3706.09 1369
3706.67 1354
3707.24 1359
3707.82 1406
3708.39 1393
3708.97 1430
3709.54 1442
3710.12 1456
3710.69 1357
3711.26 1381
3711.84 1394
3712.41 1331
3712.99 1352
3713.56 1342
3714.14 1303
3714.71 1335
3715.29 1374
3715.86 1354
3716.44 1297
3717.01 1310
3717.59 1342
3718.16 1323
3718.74 1313
3719.32 1294
3719.89 1297
3720.47 1361
3721.04 1251
3721.62 1224
3722.19 1286
3722.77 1318
3723.34 1227
3723.92 1300
3724.49 1305
3725.07 1196
3725.65 1235
3726.22 1223
3726.80 1230
3727.37 1300
3727.95 1259
3728.53 1315
3729.10 1398
3729.68 1458
3730.25 1555
3730.83 1634
3731.41 1819
3731.98 1995
3732.56 2081
3733.14 2243
3733.71 2379
3734.29 2353
3734.87 2341
3735.44 2241
3736.02 2108
3736.60 1943
3737.17 1871
3737.75 1824
3738.33 1637
3738.90 1488
3739.48 1512
3740.06 1436
3740.63 1459
3741.21 1399
3741.79 1344
3742.36 1316
3742.94 1323
3743.52 1372
3744.10 1345
3744.67 1287
3745.25 1228
3745.83 1301
3746.40 1336
3746.98 1288
3747.56 1230
3748.14 1308
3748.71 1386
3749.29 1362
3749.87 1354
3750.45 1329
3751.03 1342
3751.60 1342
3752.18 1309
3752.76 1242
3753.34 1279
3753.92 1259
3754.49 1279
3755.07 1285
3755.65 1259
3756.23 1306
3756.81 1357
3757.38 1331
3757.96 1290
3758.54 1346
3759.12 1419
3759.70 1381
3760.28 1493
3760.85 1520
3761.43 1536
3762.01 1563
3762.59 1572
3763.17 1533
3763.75 1545
3764.33 1538
3764.91 1584
3765.48 1550
3766.06 1514
3766.64 1477
3767.22 1490
3767.80 1540
3768.38 1429
3768.96 1390
3769.54 1461
3770.12 1431
3770.70 1456
3771.28 1417
3771.85 1488
3772.43 1427
3773.01 1346
3773.59 1365
3774.17 1326
3774.75 1377
3775.33 1325
3775.91 1356
3776.49 1288
3777.07 1282
3777.65 1329
3778.23 1329
3778.81 1305
3779.39 1273
3779.97 1266
3780.55 1293
3781.13 1304
3781.71 1275
3782.29 1273
3782.87 1210
3783.45 1206
3784.03 1247
3784.61 1238
3785.19 1209
3785.77 1190
3786.35 1219
3786.93 1246
3787.51 1238
3788.10 1235
3788.68 1343
3789.26 1290
3789.84 1296
3790.42 1296
3791.00 1273
3791.58 1351
3792.16 1304
3792.74 1304
3793.32 1353
3793.90 1336
3794.48 1317
3795.07 1358
3795.65 1282
3796.23 1301
3796.81 1316
3797.39 1302
3797.97 1282
3798.55 1300
3799.14 1303
3799.72 1350
3800.30 1365
3800.88 1360
3801.46 1353
3802.04 1401
3802.62 1472
3803.21 1429
3803.79 1434
3804.37 1467
3804.95 1468
3805.53 1504
3806.12 1558
3806.70 1576
3807.28 1600
3807.86 1666
3808.44 1726
3809.03 1702
3809.61 1775
3810.19 1809
3810.77 1825
3811.36 1743
3811.94 1724
3812.52 1623
3813.10 1603
3813.69 1492
3814.27 1543
3814.85 1617
3815.43 1557
3816.02 1530
3816.60 1524
3817.18 1460
3817.77 1465
3818.35 1468
3818.93 1412
3819.51 1404
3820.10 1411
3820.68 1434
3821.26 1365
3821.85 1346
3822.43 1384
3823.01 1415
3823.60 1424
3824.18 1380
3824.76 1453
3825.35 1466
3825.93 1395
3826.51 1418
3827.10 1439
3827.68 1408
3828.27 1414
3828.85 1390
3829.43 1336
3830.02 1337
3830.60 1388
3831.18 1367
3831.77 1389
3832.35 1379
3832.94 1411
3833.52 1469
3834.10 1386
3834.69 1446
3835.27 1448
3835.86 1439
3836.44 1425
3837.03 1478
3837.61 1431
3838.19 1444
3838.78 1415
3839.36 1437
3839.95 1412
3840.53 1411
3841.12 1450
3841.70 1371
3842.29 1397
3842.87 1412
3843.46 1436
3844.04 1513
3844.63 1561
3845.21 1602
3845.80 1624
3846.38 1740
3846.97 1658
3847.55 1662
3848.14 1544
3848.72 1521
3849.31 1521
3849.89 1536
3850.48 1531
3851.06 1464
3851.65 1478
3852.23 1474
3852.82 1501
3853.41 1595
3853.99 1580
3854.58 1550
3855.16 1529
3855.75 1580
3856.33 1627
3856.92 1621
3857.51 1678
3858.09 1922
3858.68 2110
3859.26 2493
3859.85 2792
3860.44 3128
3861.02 3542
3861.61 3696
3862.20 3910
3862.78 3915
3863.37 3910
3863.95 3615
3864.54 3348
3865.13 3123
3865.71 2776
3866.30 2446
3866.89 2227
3867.47 1911
3868.06 1877
3868.65 1746
3869.23 1685
3869.82 1592
3870.41 1552
3870.99 1567
3871.58 1626
3872.17 1651
3872.76 1569
3873.34 1633
3873.93 1655
3874.52 1689
3875.10 1654
3875.69 1587
3876.28 1567
3876.87 1533
3877.45 1525
3878.04 1446
3878.63 1440
3879.22 1376
3879.80 1417
3880.39 1442
3880.98 1399
3881.57 1403
3882.15 1399
3882.74 1424
3883.33 1440
3883.92 1381
3884.51 1311
3885.09 1367
3885.68 1391
3886.27 1431
3886.86 1450
3887.45 1434
3888.04 1508
3888.62 1523
3889.21 1632
3889.80 1631
3890.39 1645
3890.98 1682
3891.57 1723
3892.15 1721
3892.74 1631
3893.33 1624
3893.92 1606
3894.51 1590
3895.10 1593
3895.69 1549
3896.28 1518
3896.86 1569
3897.45 1639
3898.04 1675
3898.63 1699
3899.22 1669
3899.81 1710
3900.40 1683
3900.99 1632
3901.58 1624
3902.17 1643
3902.76 1602
3903.34 1479
3903.93 1442
3904.52 1484
3905.11 1427
3905.70 1371
3906.29 1405
3906.88 1397
3907.47 1335
3908.06 1410
3908.65 1384
3909.24 1332
3909.83 1358
3910.42 1286
3911.01 1315
3911.60 1329
3912.19 1338
3912.78 1273
3913.37 1282
3913.96 1234
3914.55 1222
3915.14 1211
3915.73 1176
3916.32 1222
3916.91 1221
3917.50 1233
3918.09 1278
3918.68 1237
3919.28 1252
3919.87 1229
3920.46 1193
3921.05 1292
3921.64 1286
3922.23 1247
3922.82 1203
3923.41 1214
3924.00 1183
3924.59 1194
3925.18 1178
3925.77 1208
3926.37 1192
3926.96 1235
3927.55 1181
3928.14 1174
3928.73 1259
3929.32 1178
3929.91 1194
3930.51 1189
3931.10 1206
3931.69 1175
3932.28 1234
3932.87 1254
3933.46 1195
3934.05 1169
3934.65 1140
3935.24 1189
3935.83 1167
3936.42 1183
3937.01 1170
3937.61 1248
3938.20 1178
3938.79 1261
3939.38 1275
3939.97 1299
3940.57 1349
3941.16 1334
3941.75 1354
3942.34 1295
3942.94 1328
3943.53 1349
3944.12 1388
3944.71 1293
3945.31 1219
3945.90 1241
3946.49 1245
3947.08 1225
3947.68 1235
3948.27 1232
3948.86 1196
3949.45 1133
3950.05 1165
3950.64 1162
3951.23 1227
3951.83 1159
3952.42 1196
3953.01 1212
3953.61 1160
3954.20 1223
3954.79 1208
3955.39 1224
3955.98 1235
3956.57 1255
3957.17 1285
3957.76 1314
3958.35 1285
3958.95 1323
3959.54 1345
3960.13 1261
3960.73 1339
3961.32 1394
3961.92 1288
3962.51 1284
3963.10 1253
3963.70 1284
3964.29 1272
3964.88 1333
3965.48 1397
3966.07 1348
3966.67 1425
3967.26 1424
3967.86 1450
3968.45 1469
3969.04 1391
3969.64 1376
3970.23 1346
3970.83 1360
3971.42 1266
3972.02 1233
3972.61 1246
3973.21 1281
3973.80 1281
3974.40 1247
3974.99 1303
3975.58 1310
3976.18 1317
3976.77 1361
3977.37 1393
3977.96 1448
3978.56 1392
3979.15 1385
3979.75 1396
3980.35 1362
3980.94 1397
3981.54 1320
3982.13 1378
3982.73 1318
3983.32 1330
3983.92 1332
3984.51 1271
3985.11 1322
3985.70 1341
3986.30 1380
3986.90 1400
3987.49 1333
3988.09 1351
3988.68 1303
3989.28 1335
3989.87 1280
3990.47 1244
3991.07 1248
3991.66 1286
3992.26 1217
3992.85 1229
3993.45 1288
3994.05 1353
3994.64 1416
3995.24 1379
3995.84 1437
3996.43 1424
3997.03 1424
3997.62 1404
3998.22 1352
3998.82 1382
3999.41 1403
4000.01 1377
4000.61 1364
4001.20 1321
4001.80 1390
4002.40 1340
4003.00 1307
4003.59 1341
4004.19 1306
4004.79 1232
4005.38 1203
4005.98 1271
4006.58 1317
4007.17 1271
4007.77 1220
4008.37 1268
4008.97 1246
4009.56 1254
4010.16 1214
4010.76 1285
4011.36 1281
4011.95 1254
4012.55 1239
4013.15 1322
4013.75 1316
4014.34 1365
4014.94 1363
4015.54 1340
4016.14 1376
4016.74 1470
4017.33 1466
4017.93 1473
4018.53 1443
4019.13 1456
4019.73 1438
4020.32 1398
4020.92 1375
4021.52 1395
4022.12 1323
4022.72 1289
4023.32 1276
4023.91 1375
4024.51 1362
4025.11 1316
4025.71 1331
4026.31 1361
4026.91 1387
4027.51 1459
4028.10 1463
4028.70 1476
4029.30 1487
4029.90 1429
4030.50 1390
4031.10 1393
4031.70 1399
4032.30 1384
4032.90 1387
4033.49 1383
4034.09 1339
4034.69 1295
4035.29 1267
4035.89 1284
4036.49 1247
4037.09 1259
4037.69 1194
4038.29 1222
4038.89 1216
4039.49 1182
4040.09 1187
4040.69 1226
4041.29 1180
4041.89 1142
4042.49 1153
4043.09 1247
4043.69 1169
4044.29 1202
4044.89 1175
4045.49 1116
4046.09 1131
4046.69 1155
4047.29 1172
4047.89 1192
4048.49 1103
4049.09 1205
4049.69 1164
4050.29 1144
4050.89 1193
4051.49 1224
4052.09 1223
4052.69 1163
4053.29 1212
4053.89 1166
4054.49 1181
4055.09 1158
4055.69 1172
4056.30 1134
4056.90 1129
4057.50 1136
4058.10 1164
4058.70 1179
4059.30 1125
4059.90 1198
4060.50 1265
4061.10 1226
4061.71 1198
4062.31 1253
4062.91 1258
4063.51 1308
4064.11 1361
4064.71 1369
4065.31 1350
4065.92 1400
4066.52 1306
4067.12 1317
4067.72 1397
4068.32 1381
4068.92 1309
4069.53 1226
4070.13 1347
4070.73 1236
4071.33 1182
4071.93 1159
4072.54 1171
4073.14 1115
4073.74 1102
4074.34 1119
4074.94 1200
4075.55 1179
4076.15 1122
4076.75 1099
4077.35 1156
4077.96 1116
4078.56 1171
4079.16 1104
4079.76 1125
4080.37 1074
4080.97 1119
4081.57 1129
4082.17 1062
4082.78 1104
4083.38 1127
4083.98 1161
4084.59 1104
4085.19 1023
4085.79 1141
4086.39 1069
4087.00 1023
4087.60 1071
4088.20 1093
4088.81 1093
4089.41 1115
4090.01 1118
4090.62 1124
4091.22 1086
4091.82 1113
4092.43 1089
4093.03 1168
4093.63 1163
4094.24 1158
4094.84 1199
4095.45 1169
4096.05 1148
4096.65 1119
4097.26 1153
4097.86 1162
4098.47 1118
4099.07 1144
4099.67 1099
4100.28 1096
4100.88 1151
4101.49 1118
4102.09 1106
4102.69 1133
4103.30 1146
4103.90 1188
4104.51 1117
4105.11 1090
4105.72 1137
4106.32 1163
4106.93 1205
4107.53 1123
4108.13 1122
4108.74 1115
4109.34 1111
4109.95 1063
4110.55 1126
4111.16 1070
4111.76 1121
4112.37 1088
4112.97 1029
4113.58 1120
4114.18 1161
4114.79 1118
4115.39 1028
4116.00 1053
4116.60 1052
4117.21 1051
4117.82 1038
4118.42 1078
4119.03 1094
4119.63 1087
4120.24 1065
4120.84 1084
4121.45 1131
4122.05 1154
4122.66 1157
4123.27 1096
4123.87 1140
4124.48 1062
4125.08 1106
4125.69 1109
4126.30 1064
4126.90 1120
4127.51 1136
4128.11 1135
4128.72 1064
4129.33 1064
4129.93 1135
4130.54 1083
4131.15 1113
4131.75 1107
4132.36 1153
4132.96 1123
4133.57 1150
4134.18 1239
4134.78 1203
4135.39 1192
4136.00 1234
4136.60 1289
4137.21 1282
4137.82 1273
4138.43 1320
4139.03 1316
4139.64 1364
4140.25 1328
4140.85 1322
4141.46 1399
4142.07 1332
4142.68 1387
4143.28 1390
4143.89 1333
4144.50 1309
4145.10 1324
4145.71 1319
4146.32 1255
4146.93 1238
4147.53 1208
4148.14 1173
4148.75 1142
4149.36 1160
4149.97 1136
4150.57 1170
4151.18 1169
4151.79 1175
4152.40 1181
4153.00 1141
4153.61 1091
4154.22 1080
4154.83 1071
4155.44 1062
4156.05 1089
4156.65 1050
4157.26 1099
4157.87 1093
4158.48 1102
4159.09 1103
4159.70 1108
4160.30 1206
4160.91 1192
4161.52 1145
4162.13 1176
4162.74 1189
4163.35 1175
4163.96 1203
4164.56 1115
4165.17 1163
4165.78 1199
4166.39 1172
4167.00 1176
4167.61 1192
4168.22 1252
4168.83 1331
4169.44 1363
4170.05 1325
4170.66 1415
4171.26 1454
4171.87 1464
4172.48 1524
4173.09 1459
4173.70 1455
4174.31 1540
4174.92 1513
4175.53 1441
4176.14 1437
4176.75 1425
4177.36 1400
4177.97 1372
4178.58 1345
4179.19 1287
4179.80 1275
4180.41 1191
4181.02 1243
4181.63 1276
4182.24 1204
4182.85 1231
4183.46 1162
4184.07 1154
4184.68 1112
4185.29 1159
4185.90 1206
4186.51 1149
4187.12 1083
4187.73 1161
4188.34 1112
4188.95 1089
4189.56 1130
4190.18 1167
4190.79 1199
4191.40 1199
4192.01 1194
4192.62 1222
4193.23 1249
4193.84 1255
4194.45 1281
4195.06 1308
4195.67 1267
4196.28 1203
4196.90 1248
4197.51 1326
4198.12 1300
4198.73 1161
4199.34 1187
4199.95 1186
4200.56 1197
4201.18 1193
4201.79 1166
4202.40 1145
4203.01 1163
4203.62 1184
4204.23 1164
4204.85 1192
4205.46 1169
4206.07 1175
4206.68 1218
4207.29 1272
4207.90 1235
4208.52 1245
4209.13 1271
4209.74 1255
4210.35 1287
4210.97 1326
4211.58 1280
4212.19 1306
4212.80 1355
4213.41 1287
4214.03 1302
4214.64 1313
4215.25 1298
4215.86 1332
4216.48 1352
4217.09 1375
4217.70 1463
4218.32 1550
4218.93 1546
4219.54 1535
4220.15 1590
4220.77 1692
4221.38 1772
4221.99 1889
4222.61 1894
4223.22 1871
4223.83 1877
4224.44 1830
4225.06 1734
4225.67 1837
4226.28 1826
4226.90 1908
4227.51 1891
4228.13 1908
4228.74 1920
4229.35 1938
4229.97 1910
4230.58 1849
4231.19 1759
4231.81 1541
4232.42 1539
4233.03 1409
4233.65 1437
4234.26 1417
4234.88 1381
4235.49 1336
4236.10 1366
4236.72 1382
4237.33 1342
4237.95 1260
4238.56 1307
4239.17 1322
4239.79 1337
4240.40 1286
4241.02 1304
4241.63 1256
4242.25 1262
4242.86 1280
4243.48 1283
4244.09 1328
4244.71 1401
4245.32 1393
4245.93 1301
4246.55 1304
4247.16 1340
4247.78 1283
4248.39 1281
4249.01 1300
4249.62 1374
4250.24 1346
4250.85 1338
4251.47 1330
4252.08 1368
4252.70 1316
4253.32 1300
4253.93 1305
4254.55 1295
4255.16 1310
4255.78 1276
4256.39 1285
4257.01 1323
4257.62 1283
4258.24 1375
4258.85 1359
4259.47 1418
4260.09 1399
4260.70 1438
4261.32 1508
4261.93 1570
4262.55 1682
4263.17 1703
4263.78 1654
4264.40 1652
4265.01 1703
4265.63 1743
4266.25 1594
4266.86 1505
4267.48 1500
4268.10 1403
4268.71 1426
4269.33 1423
4269.94 1366
4270.56 1404
4271.18 1348
4271.79 1344
4272.41 1394
4273.03 1375
4273.64 1357
4274.26 1400
4274.88 1407
4275.49 1480
4276.11 1435
4276.73 1434
4277.35 1586
4277.96 1595
4278.58 1523
4279.20 1525
4279.81 1586
4280.43 1463
4281.05 1417
4281.67 1362
4282.28 1289
4282.90 1233
4283.52 1260
4284.14 1253
4284.75 1230
4285.37 1186
4285.99 1207
4286.61 1198
4287.22 1228
4287.84 1199
4288.46 1199
4289.08 1192
4289.70 1190
4290.31 1200
4290.93 1170
4291.55 1150
4292.17 1161
4292.79 1131
4293.40 1135
4294.02 1140
4294.64 1199
4295.26 1179
4295.88 1240
4296.50 1319
4297.11 1210
4297.73 1176
4298.35 1192
4298.97 1196
4299.59 1218
4300.21 1212
4300.83 1232
4301.44 1266
4302.06 1292
4302.68 1298
4303.30 1295
4303.92 1243
4304.54 1262
4305.16 1236
4305.78 1253
4306.40 1218
4307.02 1214
4307.63 1210
4308.25 1172
4308.87 1192
4309.49 1235
4310.11 1236
4310.73 1183
4311.35 1240
4311.97 1166
4312.59 1161
4313.21 1242
4313.83 1290
4314.45 1278
4315.07 1247
4315.69 1295
4316.31 1270
4316.93 1305
4317.55 1290
4318.17 1249
4318.79 1254
4319.41 1251
4320.03 1260
4320.65 1244
4321.27 1251
4321.89 1298
4322.51 1306
4323.13 1312
4323.75 1305
4324.37 1378
4324.99 1440
4325.61 1431
4326.23 1508
4326.85 1579
4327.47 1557
4328.09 1521
4328.71 1524
4329.33 1622
4329.96 1625
4330.58 1705
4331.20 1699
4331.82 1816
4332.44 1934
4333.06 1956
4333.68 2049
4334.30 2098
4334.92 2164
4335.54 2274
4336.17 2320
4336.79 2454
4337.41 2412
4338.03 2454
4338.65 2416
4339.27 2335
4339.89 2380
4340.52 2215
4341.14 2108
4341.76 2071
4342.38 1976
4343.00 1976
4343.62 2011
4344.25 2121
4344.87 2359
4345.49 2574
4346.11 2846
4346.73 3034
4347.36 3190
4347.98 3227
4348.60 3143
4349.22 2952
4349.84 2779
4350.47 2531
4351.09 2296
4351.71 2225
4352.33 2123
4352.96 2056
4353.58 1954
4354.20 1842
4354.82 1670
4355.45 1647
4356.07 1712
4356.69 1698
4357.31 1689
4357.94 1658
4358.56 1618
4359.18 1647
4359.81 1668
4360.43 1673
4361.05 1620
4361.68 1634
4362.30 1582
4362.92 1485
4363.55 1504
4364.17 1492
4364.79 1460
4365.42 1551
4366.04 1505
4366.66 1491
4367.29 1555
4367.91 1404
4368.53 1433
4369.16 1381
4369.78 1442
4370.40 1431
4371.03 1394
4371.65 1368
4372.27 1342
4372.90 1301
4373.52 1330
4374.15 1329
4374.77 1336
4375.39 1359
4376.02 1402
4376.64 1359
4377.27 1285
4377.89 1338
4378.52 1368
4379.14 1338
4379.76 1395
4380.39 1348
4381.01 1327
4381.64 1417
4382.26 1421
4382.89 1394
4383.51 1383
4384.14 1358
4384.76 1353
4385.39 1360
4386.01 1445
4386.64 1481
4387.26 1402
4387.89 1474
4388.51 1500
4389.14 1513
4389.76 1592
4390.39 1613
4391.01 1635
4391.64 1734
4392.26 1741
4392.89 1701
4393.51 1748
4394.14 1645
4394.76 1514
4395.39 1450
4396.01 1386
4396.64 1391
4397.26 1364
4397.89 1327
4398.52 1322
4399.14 1337
4399.77 1365
4400.39 1444
4401.02 1387
4401.65 1352
4402.27 1297
4402.90 1306
4403.52 1330
4404.15 1325
4404.78 1341
4405.40 1311
4406.03 1265
4406.65 1243
4407.28 1236
4407.91 1305
4408.53 1299
4409.16 1306
4409.79 1222
4410.41 1268
4411.04 1326
4411.67 1271
4412.29 1234
4412.92 1260
4413.55 1329
4414.17 1291
4414.80 1257
4415.43 1233
4416.05 1241
4416.68 1254
4417.31 1270
4417.94 1269
4418.56 1251
4419.19 1307
4419.82 1309
4420.44 1272
4421.07 1271
4421.70 1277
4422.33 1221
4422.95 1176
4423.58 1198
4424.21 1224
4424.84 1183
4425.46 1088
4426.09 1160
4426.72 1106
4427.35 1079
4427.97 1115
4428.60 1153
4429.23 1119
4429.86 1139
4430.49 1157
4431.11 1124
4431.74 1109
4432.37 1153
4433.00 1128
4433.63 1152
4434.26 1119
4434.88 1137
4435.51 1125
4436.14 1063
4436.77 1110
4437.40 1154
4438.03 1124
4438.65 1177
4439.28 1201
4439.91 1147
4440.54 1130
4441.17 1137
4441.80 1141
4442.43 1081
4443.06 1085
4443.68 1063
4444.31 1130
4444.94 1241
4445.57 1228
4446.20 1222
4446.83 1224
4447.46 1248
4448.09 1230
4448.72 1149
4449.35 1237
4449.98 1238
4450.61 1167
4451.24 1167
4451.86 1214
4452.49 1153
4453.12 1166
4453.75 1196
4454.38 1232
4455.01 1241
4455.64 1282
4456.27 1248
4456.90 1278
4457.53 1274
4458.16 1298
4458.79 1246
4459.42 1260
4460.05 1187
4460.68 1124
4461.31 1127
4461.94 1182
4462.57 1170
4463.20 1104
4463.83 1109
4464.46 1116
4465.09 1093
4465.72 1042
4466.36 1102
4466.99 1096
4467.62 1173
4468.25 1147
4468.88 1078
4469.51 1086
4470.14 1131
4470.77 1140
4471.40 1167
4472.03 1113
4472.66 1133
4473.29 1119
4473.93 1082
4474.56 1115
4475.19 1122
4475.82 1083
4476.45 1078
4477.08 1119
4477.71 1119
4478.34 1112
4478.98 1100
4479.61 1118
4480.24 1117
4480.87 1152
4481.50 1129
4482.13 1109
4482.76 1153
4483.40 1093
4484.03 1112
4484.66 1130
4485.29 1203
4485.92 1203
4486.56 1246
4487.19 1195
4487.82 1193
4488.45 1209
4489.08 1203
4489.72 1213
4490.35 1188
4490.98 1183
4491.61 1194
4492.25 1178
4492.88 1152
4493.51 1138
4494.14 1197
4494.78 1153
4495.41 1188
4496.04 1157
4496.67 1189
4497.31 1177
4497.94 1224
4498.57 1216
4499.20 1176
4499.84 1287
4500.47 1334
4501.10 1485
4501.74 1570
4502.37 1528
4503.00 1544
4503.64 1634
4504.27 1552
4504.90 1490
4505.53 1482
4506.17 1496
4506.80 1445
4507.43 1398
4508.07 1343
4508.70 1336
4509.34 1356
4509.97 1325
4510.60 1276
4511.24 1301
4511.87 1257
4512.50 1295
4513.14 1301
4513.77 1321
4514.41 1262
4515.04 1259
4515.67 1297
4516.31 1293
4516.94 1279
4517.58 1253
4518.21 1209
4518.84 1212
4519.48 1153
4520.11 1170
4520.75 1238
4521.38 1233
4522.02 1252
4522.65 1280
4523.28 1267
4523.92 1350
4524.55 1435
4525.19 1417
4525.82 1398
4526.46 1509
4527.09 1652
4527.73 1718
4528.36 1896
4529.00 2244
4529.63 2760
4530.27 3195
4530.90 3488
4531.54 3773
4532.17 4059
4532.81 3923
4533.44 3799
4534.08 3520
4534.71 3195
4535.35 2963
4535.99 2499
4536.62 2167
4537.26 1899
4537.89 1626
4538.53 1528
4539.16 1490
4539.80 1385
4540.43 1283
4541.07 1291
4541.71 1280
4542.34 1263
4542.98 1193
4543.61 1195
4544.25 1222
4544.89 1250
4545.52 1254
4546.16 1261
4546.79 1238
4547.43 1283
4548.07 1232
4548.70 1240
4549.34 1203
4549.98 1243
4550.61 1240
4551.25 1250
4551.89 1264
4552.52 1273
4553.16 1264
4553.80 1260
4554.43 1253
4555.07 1178
4555.71 1223
4556.34 1204
4556.98 1234
4557.62 1233
4558.25 1274
4558.89 1262
4559.53 1207
4560.16 1264
4560.80 1347
4561.44 1329
4562.08 1316
4562.71 1335
4563.35 1284
4563.99 1284
4564.63 1329
4565.26 1346
4565.90 1338
4566.54 1398
4567.18 1456
4567.81 1521
4568.45 1533
4569.09 1541
4569.73 1607
4570.36 1642
4571.00 1574
4571.64 1581
4572.28 1586
4572.92 1526
4573.55 1441
4574.19 1434
4574.83 1369
4575.47 1384
4576.11 1392
4576.75 1331
4577.38 1323
4578.02 1233
4578.66 1239
4579.30 1189
4579.94 1179
4580.58 1142
4581.21 1174
4581.85 1196
4582.49 1263
4583.13 1226
4583.77 1260
4584.41 1263
4585.05 1224
4585.69 1263
4586.32 1343
4586.96 1391
4587.60 1388
4588.24 1365
4588.88 1362
4589.52 1371
4590.16 1325
4590.80 1335
4591.44 1366
4592.08 1370
4592.72 1509
4593.36 1448
4594.00 1373
4594.63 1301
4595.27 1261
4595.91 1220
4596.55 1243
4597.19 1142
4597.83 1147
4598.47 1154
4599.11 1174
4599.75 1191
4600.39 1195
4601.03 1183
4601.67 1190
4602.31 1181
4602.95 1187
4603.59 1180
4604.23 1165
4604.87 1221
4605.51 1237
4606.15 1282
4606.79 1219
4607.43 1213
4608.08 1313
4608.72 1367
4609.36 1325
4610.00 1250
4610.64 1288
4611.28 1337
4611.92 1312
4612.56 1310
4613.20 1339
4613.84 1224
4614.48 1161
4615.12 1232
4615.76 1203
4616.41 1199
4617.05 1170
4617.69 1164
4618.33 1145
4618.97 1102
4619.61 1128
4620.25 1066
4620.89 1075
4621.54 1091
4622.18 1155
4622.82 1098
4623.46 1008
4624.10 1076
4624.74 1104
4625.38 1048
4626.03 1047
4626.67 1111
4627.31 1071
4627.95 1103
4628.59 1031
4629.24 1121
4629.88 1102
4630.52 1164
4631.16 1158
4631.80 1129
4632.45 1190
4633.09 1197
4633.73 1231
4634.37 1240
4635.02 1210
4635.66 1150
4636.30 1279
4636.94 1217
4637.58 1208
4638.23 1269
4638.87 1351
4639.51 1334
4640.16 1297
4640.80 1274
4641.44 1240
4642.08 1263
4642.73 1208
4643.37 1170
4644.01 1179
4644.66 1145
4645.30 1081
4645.94 1180
4646.58 1124
4647.23 1102
4647.87 1157
4648.51 1208
4649.16 1159
4649.80 1253
4650.44 1256
4651.09 1300
4651.73 1262
4652.37 1329
4653.02 1384
4653.66 1407
4654.31 1318
4654.95 1327
4655.59 1261
4656.24 1227
4656.88 1259
4657.52 1106
4658.17 1117
4658.81 1088
4659.46 1110
4660.10 1104
4660.75 1067
4661.39 1076
4662.03 1083
4662.68 1090
4663.32 1036
4663.97 1065
4664.61 1061
4665.26 1027
4665.90 1018
4666.54 1022
4667.19 1010
4667.83 1060
4668.48 1036
4669.12 1047
4669.77 997
4670.41 989
4671.06 1027
4671.70 1038
4672.35 1027
4672.99 1012
4673.64 1038
4674.28 1062
4674.93 1093
4675.57 994
4676.22 1067
4676.86 1069
4677.51 1039
4678.15 1061
4678.80 1070
4679.44 1065
4680.09 1109
4680.73 1105
4681.38 1136
4682.03 1111
4682.67 1058
4683.32 1138
4683.96 1179
4684.61 1113
4685.25 1079
4685.90 1083
4686.55 1110
4687.19 1189
4687.84 1163
4688.48 1136
4689.13 1126
4689.78 1196
4690.42 1128
4691.07 1137
4691.72 1147
4692.36 1187
4693.01 1168
4693.65 1171
4694.30 1193
4694.95 1195
4695.59 1176
4696.24 1206
4696.89 1250
4697.53 1190
4698.18 1218
4698.83 1291
4699.47 1281
4700.12 1288
4700.77 1350
4701.41 1250
4702.06 1264
4702.71 1252
4703.36 1207
4704.00 1153
4704.65 1145
4705.30 1154
4705.94 1152
4706.59 1124
4707.24 1043
4707.89 1059
4708.53 1081
4709.18 1130
4709.83 1097
4710.48 1076
4711.12 1074
4711.77 1112
4712.42 1101
4713.07 1049
4713.71 1154
4714.36 1149
4715.01 1122
4715.66 1147
4716.31 1136
4716.95 1155
4717.60 1117
4718.25 1140
4718.90 1110
4719.55 1093
4720.19 1207
4720.84 1226
4721.49 1225
4722.14 1187
4722.79 1249
4723.44 1224
4724.08 1205
4724.73 1176
4725.38 1175
4726.03 1183
4726.68 1182
4727.33 1178
4727.98 1156
4728.63 1126
4729.27 1187
4729.92 1107
4730.57 1087
4731.22 1127
4731.87 1146
4732.52 1156
4733.17 1084
4733.82 1090
4734.47 1052
4735.12 1049
4735.77 1065
4736.41 1070
4737.06 1080
4737.71 1060
4738.36 1092
4739.01 1141
4739.66 1170
4740.31 1156
4740.96 1200
4741.61 1155
4742.26 1147
4742.91 1165
4743.56 1170
4744.21 1169
4744.86 1165
4745.51 1160
4746.16 1123
4746.81 1102
4747.46 1115
4748.11 1110
4748.76 1103
4749.41 1177
4750.06 1173
4750.71 1142
4751.36 1169
4752.01 1222
4752.66 1179
4753.31 1256
4753.96 1190
4754.61 1183
4755.26 1214
4755.92 1177
4756.57 1169
4757.22 1128
4757.87 1153
4758.52 1205
4759.17 1165
4759.82 1158
4760.47 1300
4761.12 1338
4761.77 1332
4762.42 1325
4763.08 1301
4763.73 1365
4764.38 1257
4765.03 1261
4765.68 1258
4766.33 1239
4766.98 1235
4767.64 1181
4768.29 1217
4768.94 1174
4769.59 1121
4770.24 1181
4770.89 1216
4771.54 1169
4772.20 1161
4772.85 1190
4773.50 1176
4774.15 1200
4774.80 1170
4775.46 1221
4776.11 1175
4776.76 1131
4777.41 1124
4778.06 1128
4778.72 1139
4779.37 1090
4780.02 1135
4780.67 1117
4781.33 1103
4781.98 1144
4782.63 1166
4783.28 1153
4783.94 1157
4784.59 1164
4785.24 1155
4785.89 1168
4786.55 1137
4787.20 1163
4787.85 1121
4788.51 1206
4789.16 1209
4789.81 1215
4790.46 1304
4791.12 1279
4791.77 1261
4792.42 1257
4793.08 1256
4793.73 1256
4794.38 1287
4795.04 1238
4795.69 1208
4796.34 1247
4797.00 1240
4797.65 1272
4798.30 1288
4798.96 1343
4799.61 1366
4800.27 1377
4800.92 1409
4801.57 1446
4802.23 1386
4802.88 1424
4803.53 1417
4804.19 1427
4804.84 1481
4805.50 1375
4806.15 1409
4806.81 1330
4807.46 1329
4808.11 1312
4808.77 1275
4809.42 1269
4810.08 1273
4810.73 1322
4811.39 1292
4812.04 1301
4812.69 1301
4813.35 1278
4814.00 1255
4814.66 1343
4815.31 1331
4815.97 1351
4816.62 1380
4817.28 1409
4817.93 1388
4818.59 1401
4819.24 1444
4819.90 1415
4820.55 1526
4821.21 1526
4821.86 1678
4822.52 1664
4823.17 1763
4823.83 1712
4824.48 1692
4825.14 1754
4825.79 1675
4826.45 1622
4827.11 1607
4827.76 1539
4828.42 1457
4829.07 1489
4829.73 1476
4830.38 1444
4831.04 1490
4831.70 1523
4832.35 1503
4833.01 1591
4833.66 1593
4834.32 1624
4834.98 1649
4835.63 1690
4836.29 1741
4836.94 1801
4837.60 1823
4838.26 1792
4838.91 1786
4839.57 1814
4840.23 1775
4840.88 1811
4841.54 1766
4842.20 1826
4842.85 1810
4843.51 1799
4844.17 1802
4844.82 1785
4845.48 1884
4846.14 1866
4846.79 1779
4847.45 1857
4848.11 1919
4848.76 1932
4849.42 2096
4850.08 2189
4850.73 2318
4851.39 2326
4852.05 2359
4852.71 2198
4853.36 2105
4854.02 2086
4854.68 2081
4855.34 2033
4855.99 2065
4856.65 2170
4857.31 2335
4857.97 2318
4858.62 2407
4859.28 2493
4859.94 2423
4860.60 2402
4861.25 2301
4861.91 2198
4862.57 2071
4863.23 1951
4863.89 1926
4864.54 1797
4865.20 1890
4865.86 1824
4866.52 1806
4867.18 1884
4867.84 1958
4868.49 1829
4869.15 1782
4869.81 1839
4870.47 1821
4871.13 1709
4871.79 1725
4872.44 1723
4873.10 1665
4873.76 1645
4874.42 1593
4875.08 1620
4875.74 1593
4876.40 1672
4877.06 1761
4877.72 1684
4878.37 1741
4879.03 1772
4879.69 1698
4880.35 1754
4881.01 1720
4881.67 1667
4882.33 1613
4882.99 1558
4883.65 1584
4884.31 1481
4884.97 1483
4885.63 1576
4886.29 1535
4886.95 1522
4887.61 1435
4888.26 1460
4888.92 1467
4889.58 1488
4890.24 1572
4890.90 1534
4891.56 1474
4892.22 1484
4892.88 1535
4893.54 1504
4894.20 1418
4894.86 1376
4895.52 1380
4896.18 1341
4896.84 1392
4897.51 1359
4898.17 1354
4898.83 1437
4899.49 1459
4900.15 1485
4900.81 1506
4901.47 1461
4902.13 1413
4902.79 1344
4903.45 1315
4904.11 1374
4904.77 1332
4905.43 1332
4906.09 1324
4906.75 1247
4907.41 1275
4908.08 1296
4908.74 1288
4909.40 1275
4910.06 1279
4910.72 1255
4911.38 1272
4912.04 1262
4912.70 1225
4913.37 1224
4914.03 1184
4914.69 1156
4915.35 1232
4916.01 1226
4916.67 1149
4917.33 1163
4918.00 1151
4918.66 1139
4919.32 1181
4919.98 1161
4920.64 1132
4921.31 1136
4921.97 1164
4922.63 1207
4923.29 1140
4923.95 1102
4924.62 1126
4925.28 1126
4925.94 1172
4926.60 1175
4927.26 1111
4927.93 1127
4928.59 1169
4929.25 1117
4929.91 1143
4930.58 1133
4931.24 1137
4931.90 1090
4932.56 1146
4933.23 1130
4933.89 1137
4934.55 1089
4935.22 1148
4935.88 1102
4936.54 1149
4937.20 1124
4937.87 1117
4938.53 1113
4939.19 1083
4939.86 1056
4940.52 1063
4941.18 1156
4941.85 1150
4942.51 1148
4943.17 1139
4943.84 1071
4944.50 1035
4945.16 1075
4945.83 1065
4946.49 1088
4947.15 1099
4947.82 1107
4948.48 1091
4949.15 1066
4949.81 1084
4950.47 1087
4951.14 1092
4951.80 1074
4952.47 1059
4953.13 1029
4953.79 1075
4954.46 1061
4955.12 1060
4955.79 1027
4956.45 1077
4957.11 1067
4957.78 1097
4958.44 1196
4959.11 1247
4959.77 1297
4960.44 1304
4961.10 1387
4961.77 1440
4962.43 1419
4963.10 1462
4963.76 1467
4964.42 1436
4965.09 1458
4965.75 1360
4966.42 1317
4967.08 1249
4967.75 1272
4968.41 1176
4969.08 1163
4969.74 1172
4970.41 1114
4971.08 1079
4971.74 1137
4972.41 1077
4973.07 1089
4973.74 1113
4974.40 1149
4975.07 1216
4975.73 1138
4976.40 1188
4977.06 1118
4977.73 1101
4978.40 1138
4979.06 1176
4979.73 1139
4980.39 1071
4981.06 1061
4981.73 1120
4982.39 1037
4983.06 1033
4983.72 1064
4984.39 1055
4985.06 1087
4985.72 1085
4986.39 1097
4987.05 1110
4987.72 1088
4988.39 1087
4989.05 1076
4989.72 1015
4990.39 1059
4991.05 1068
4991.72 1049
4992.39 1110
4993.05 1097
4993.72 1074
4994.39 1050
4995.05 1042
4995.72 1008
4996.39 1008
4997.05 1021
4997.72 1004
4998.39 974
4999.06 1004
4999.72 995
5000.39 1022
5001.06 1025
5001.73 1013
5002.39 1006
5003.06 972
5003.73 1010
5004.39 996
5005.06 964
5005.73 1031
5006.40 995
5007.07 1028
5007.73 1045
5008.40 1023
5009.07 1095
5009.74 1034
5010.40 1063
5011.07 1014
5011.74 1027
5012.41 1057
5013.08 1033
5013.74 1032
5014.41 955
5015.08 980
5015.75 960
5016.42 939
5017.09 989
5017.75 1006
5018.42 1005
5019.09 1019
5019.76 1052
5020.43 1106
5021.10 1013
5021.76 1052
5022.43 1084
5023.10 1151
5023.77 1115
5024.44 1127
5025.11 1150
5025.78 1110
5026.45 1041
5027.12 1038
5027.78 1070
5028.45 1034
5029.12 1019
5029.79 1014
5030.46 955
5031.13 939
5031.80 967
5032.47 1011
5033.14 988
5033.81 976
5034.48 954
5035.15 961
5035.82 966
5036.49 988
5037.16 976
5037.83 977
5038.50 973
5039.16 984
5039.83 985
5040.50 987
5041.17 1030
5041.84 1006
5042.51 1014
5043.18 1020
5043.85 972
5044.52 997
5045.20 1021
5045.87 1065
5046.54 1023
5047.21 1037
5047.88 940
5048.55 942
5049.22 957
5049.89 949
5050.56 990
5051.23 957
5051.90 932
5052.57 939
5053.24 965
5053.91 932
5054.58 937
5055.25 965
5055.92 990
5056.60 968
5057.27 980
5057.94 959
5058.61 903
5059.28 949
5059.95 984
5060.62 980
5061.29 923
5061.96 955
5062.64 973
5063.31 981
5063.98 933
5064.65 941
5065.32 963
5065.99 947
5066.66 914
5067.34 894
5068.01 934
5068.68 979
5069.35 970
5070.02 934
5070.70 951
5071.37 906
5072.04 953
5072.71 961
5073.38 989
5074.06 950
5074.73 954
5075.40 944
5076.07 1004
5076.74 1009
5077.42 1006
5078.09 1064
5078.76 1033
5079.43 1011
5080.11 1058
5080.78 1008
5081.45 1042
5082.12 1019
5082.80 966
5083.47 962
5084.14 1033
5084.82 1015
5085.49 1070
5086.16 1045
5086.83 1030
5087.51 1027
5088.18 1041
5088.85 1087
5089.53 1074
5090.20 1076
5090.87 1112
5091.55 1172
5092.22 1173
5092.89 1154
5093.57 1139
5094.24 1075
5094.91 1082
5095.59 1058
5096.26 1069
5096.93 1037
5097.61 1010
5098.28 1015
5098.96 993
5099.63 974
5100.30 977
5100.98 956
5101.65 1017
5102.32 991
5103.00 1012
5103.67 1023
5104.35 1036
5105.02 1070
5105.70 1067
5106.37 1090
5107.04 1027
5107.72 1079
5108.39 1026
5109.07 1015
5109.74 981
5110.42 967
5111.09 1032
5111.77 1044
5112.44 964
5113.11 965
5113.79 1031
5114.46 1005
5115.14 1010
5115.81 1055
5116.49 1033
5117.16 1109
5117.84 1224
5118.51 1293
5119.19 1360
5119.86 1323
5120.54 1362
5121.21 1341
5121.89 1279
5122.57 1283
5123.24 1150
5123.92 1052
5124.59 1095
5125.27 1159
5125.94 1136
5126.62 1033
5127.29 1034
5127.97 1095
5128.64 1044
5129.32 1060
5130.00 994
5130.67 1025
5131.35 1004
5132.02 1013
5132.70 983
5133.38 1037
5134.05 1046
5134.73 1054
5135.40 999
5136.08 1018
5136.76 1082
5137.43 1031
5138.11 1019
5138.79 925
5139.46 971
5140.14 1039
5140.82 1039
5141.49 972
5142.17 976
5142.85 1006
5143.52 1022
5144.20 985
5144.88 949
5145.55 944
5146.23 950
5146.91 910
5147.58 925
5148.26 928
5148.94 994
5149.61 971
5150.29 940
5150.97 948
5151.65 932
5152.32 955
5153.00 938
5153.68 940
5154.36 950
5155.03 985
5155.71 983
5156.39 973
5157.07 983
5157.74 974
5158.42 966
5159.10 945
5159.78 974
5160.45 1019
5161.13 1001
5161.81 992
5162.49 962
5163.17 988
5163.84 977
5164.52 977
5165.20 949
5165.88 980
5166.56 971
5167.24 1045
5167.91 1023
5168.59 961
5169.27 927
5169.95 959
5170.63 924
5171.31 926
5171.98 872
5172.66 921
5173.34 919
5174.02 934
5174.70 946
5175.38 951
5176.06 957
5176.74 967
5177.41 980
5178.09 954
5178.77 983
5179.45 923
5180.13 906
5180.81 936
5181.49 964
5182.17 963
5182.85 945
5183.53 966
5184.21 978
5184.89 944
5185.57 886
5186.24 889
5186.92 895
5187.60 901
5188.28 911
5188.96 933
5189.64 898
5190.32 918
5191.00 864
5191.68 938
5192.36 944
5193.04 902
5193.72 853
5194.40 904
5195.08 950
5195.76 975
5196.44 934
5197.12 936
5197.80 889
5198.48 913
5199.16 888
5199.84 861
5200.52 862
5201.21 869
5201.89 971
5202.57 920
5203.25 922
5203.93 932
5204.61 920
5205.29 919
5205.97 942
5206.65 892
5207.33 937
5208.01 947
5208.69 951
5209.37 918
5210.06 929
5210.74 925
5211.42 986
5212.10 958
5212.78 947
5213.46 984
5214.14 977
5214.82 1008
5215.51 994
5216.19 992
5216.87 991
5217.55 988
5218.23 975
5218.91 983
5219.60 977
5220.28 933
5220.96 964
5221.64 978
5222.32 1066
5223.00 1056
5223.69 1078
5224.37 1017
5225.05 1029
5225.73 1015
5226.41 967
5227.10 940
5227.78 965
5228.46 964
5229.14 992
5229.83 1016
5230.51 968
5231.19 973
5231.87 985
5232.56 939
5233.24 959
5233.92 1013
5234.60 994
5235.29 1005
5235.97 967
5236.65 1001
5237.34 988
5238.02 1002
5238.70 995
5239.38 1020
5240.07 1095
5240.75 1133
5241.43 1078
5242.12 1081
5242.80 1137
5243.48 1072
5244.17 1022
5244.85 1005
5245.53 1067
5246.22 1045
5246.90 1058
5247.58 1016
5248.27 1028
5248.95 1021
5249.63 1058
5250.32 1042
5251.00 1034
5251.69 1034
5252.37 1029
5253.05 1059
5253.74 1041
5254.42 996
5255.11 1020
5255.79 989
5256.47 934
5257.16 941
5257.84 982
5258.53 978
5259.21 966
5259.89 1009
5260.58 1038
5261.26 1050
5261.95 1112
5262.63 1122
5263.32 1092
5264.00 1090
5264.69 1050
5265.37 1047
5266.06 1098
5266.74 1057
5267.43 1033
5268.11 1045
5268.79 1056
5269.48 1041
5270.16 1046
5270.85 1087
5271.53 1042
5272.22 1043
5272.91 1085
5273.59 1023
5274.28 1018
5274.96 1019
5275.65 1079
5276.33 1073
5277.02 1049
5277.70 1052
5278.39 1036
5279.07 1066
5279.76 1065
5280.45 1097
5281.13 1072
5281.82 1081
5282.50 1079
5283.19 1100
5283.87 1094
5284.56 1100
5285.25 1073
5285.93 1094
5286.62 1052
5287.30 1014
5287.99 1054
5288.68 981
5289.36 1062
5290.05 1056
5290.74 1043
5291.42 1033
5292.11 1059
5292.79 1076
5293.48 1036
5294.17 1007
5294.85 1072
5295.54 1080
5296.23 1093
5296.91 1125
5297.60 1125
5298.29 1104
5298.98 1122
5299.66 1201
5300.35 1258
5301.04 1288
5301.72 1254
5302.41 1247
5303.10 1255
5303.78 1303
5304.47 1338
5305.16 1392
5305.85 1373
5306.53 1435
5307.22 1448
5307.91 1423
5308.60 1374
5309.28 1341
5309.97 1373
5310.66 1276
5311.35 1340
5312.03 1510
5312.72 1518
5313.41 1505
5314.10 1651
5314.79 1655
5315.47 1706
5316.16 1662
5316.85 1657
5317.54 1582
5318.23 1494
5318.91 1496
5319.60 1470
5320.29 1477
5320.98 1457
5321.67 1422
5322.36 1363
5323.04 1314
5323.73 1271
5324.42 1254
5325.11 1176
5325.80 1141
5326.49 1136
5327.18 1124
5327.86 1128
5328.55 1142
5329.24 1084
5329.93 1121
5330.62 1146
5331.31 1127
5332.00 1143
5332.69 1136
5333.38 1112
5334.06 1153
5334.75 1163
5335.44 1094
5336.13 1136
5336.82 1142
5337.51 1097
5338.20 1129
5338.89 1147
5339.58 1124
5340.27 1222
5340.96 1190
5341.65 1195
5342.34 1243
5343.03 1207
5343.72 1299
5344.41 1243
5345.10 1232
5345.79 1264
5346.48 1309
5347.17 1359
5347.86 1517
5348.55 1628
5349.24 1821
5349.93 1984
5350.62 2100
5351.31 2216
5352.00 2219
5352.69 2195
5353.38 2066
5354.07 1939
5354.76 1834
5355.45 1708
5356.14 1479
5356.83 1412
5357.52 1325
5358.21 1264
5358.90 1170
5359.59 1169
5360.29 1181
5360.98 1121
5361.67 1103
5362.36 1109
5363.05 1080
5363.74 1064
5364.43 1063
5365.12 998
5365.81 1008
5366.50 1025
5367.20 1019
5367.89 955
5368.58 1002
5369.27 1056
5369.96 1055
5370.65 1060
5371.34 985
5372.04 973
5372.73 1028
5373.42 1041
5374.11 1021
5374.80 1069
5375.49 1057
5376.19 1065
5376.88 1024
5377.57 1082
5378.26 1087
5378.95 1068
5379.65 1144
5380.34 1103
5381.03 1042
5381.72 1102
5382.42 1087
5383.11 1091
5383.80 1082
5384.49 1023
5385.19 1069
5385.88 1096
5386.57 1090
5387.26 1093
5387.96 1119
5388.65 1163
5389.34 1200
5390.03 1245
5390.73 1274
5391.42 1293
5392.11 1245
5392.80 1179
5393.50 1152
5394.19 1075
5394.88 1091
5395.58 1147
5396.27 1103
5396.96 1125
5397.66 1085
5398.35 1137
5399.04 1069
5399.74 1073
5400.43 1036
5401.12 1017
5401.82 1008
5402.51 1114
5403.20 1071
5403.90 1026
5404.59 1092
5405.29 1123
5405.98 1092
5406.67 1079
5407.37 1089
5408.06 1051
5408.75 1045
5409.45 1095
5410.14 1099
5410.84 1126
5411.53 1096
5412.23 1034
5412.92 1053
5413.61 1087
5414.31 1087
5415.00 1089
5415.70 1160
5416.39 1100
5417.09 1083
5417.78 1089
5418.47 1153
5419.17 1104
5419.86 1107
5420.56 1140
5421.25 1114
5421.95 1159
5422.64 1124
5423.34 1133
5424.03 1174
5424.73 1092
5425.42 1092
5426.12 1116
5426.81 1099
5427.51 1090
5428.20 1126
5428.90 1184
5429.59 1134
5430.29 1125
5430.99 1137
5431.68 1156
5432.38 1127
5433.07 1177
5433.77 1207
5434.46 1118
5435.16 1165
5435.85 1233
5436.55 1137
5437.25 1172
5437.94 1146
5438.64 1202
5439.33 1199
5440.03 1157
5440.73 1115
5441.42 1198
5442.12 1129
5442.81 1146
5443.51 1236
5444.21 1272
5444.90 1292
5445.60 1345
5446.29 1535
5446.99 1551
5447.69 1680
5448.38 1735
5449.08 1802
5449.78 1750
5450.47 1648
5451.17 1572
5451.87 1539
5452.56 1491
5453.26 1435
5453.96 1340
5454.65 1315
5455.35 1338
5456.05 1381
5456.75 1285
5457.44 1297
5458.14 1285
5458.84 1321
5459.53 1251
5460.23 1270
5460.93 1252
5461.63 1278
5462.32 1359
5463.02 1346
5463.72 1346
5464.42 1365
5465.11 1434
5465.81 1369
5466.51 1365
5467.21 1352
5467.90 1386
5468.60 1329
5469.30 1340
5470.00 1395
5470.70 1336
5471.39 1374
5472.09 1377
5472.79 1451
5473.49 1421
5474.19 1463
5474.88 1543
5475.58 1596
5476.28 1549
5476.98 1587
5477.68 1641
5478.38 1761
5479.07 1930
5479.77 2075
5480.47 2294
5481.17 2435
5481.87 2452
5482.57 2341
5483.27 2136
5483.96 2082
5484.66 1948
5485.36 1866
5486.06 1839
5486.76 1712
5487.46 1749
5488.16 1703
5488.86 1688
5489.56 1695
5490.26 1674
5490.96 1687
5491.65 1708
5492.35 1796
5493.05 1807
5493.75 1918
5494.45 1822
5495.15 1864
5495.85 1908
5496.55 1890
5497.25 1888
5497.95 1912
5498.65 2119
5499.35 2342
5500.05 2784
5500.75 3159
5501.45 3404
5502.15 3512
5502.85 3447
5503.55 3207
5504.25 2876
5504.95 2545
5505.65 2278
5506.35 1985
5507.05 1862
5507.75 1717
5508.45 1653
5509.15 1604
5509.85 1620
5510.55 1597
5511.25 1575
5511.95 1592
5512.65 1640
5513.35 1606
5514.05 1585
5514.76 1590
5515.46 1581
5516.16 1537
5516.86 1518
5517.56 1517
5518.26 1481
5518.96 1545
5519.66 1507
5520.36 1536
5521.06 1547
5521.77 1487
5522.47 1489
5523.17 1495
5523.87 1401
5524.57 1347
5525.27 1338
5525.97 1335
5526.67 1250
5527.38 1301
5528.08 1279
5528.78 1291
5529.48 1252
5530.18 1273
5530.88 1267
5531.59 1242
5532.29 1264
5532.99 1229
5533.69 1202
5534.39 1229
5535.10 1269
5535.80 1278
5536.50 1245
5537.20 1221
5537.90 1205
5538.61 1180
5539.31 1213
5540.01 1249
5540.71 1283
5541.42 1314
5542.12 1255
5542.82 1179
5543.52 1208
5544.23 1203
5544.93 1176
5545.63 1239
5546.33 1188
5547.04 1223
5547.74 1193
5548.44 1209
5549.15 1184
5549.85 1150
5550.55 1185
5551.26 1227
5551.96 1136
5552.66 1163
5553.36 1174
5554.07 1156
5554.77 1131
5555.47 1155
5556.18 1176
5556.88 1119
5557.58 1081
5558.29 1129
5558.99 1174
5559.70 1140
5560.40 1196
5561.10 1219
5561.81 1165
5562.51 1191
5563.21 1264
5563.92 1319
5564.62 1272
5565.33 1276
5566.03 1257
5566.73 1261
5567.44 1226
5568.14 1276
5568.85 1182
5569.55 1165
5570.25 1148
5570.96 1112
5571.66 1160
5572.37 1199
5573.07 1162
5573.78 1211
5574.48 1163
5575.19 1214
5575.89 1163
5576.59 1175
5577.30 1161
5578.00 1163
5578.71 1130
5579.41 1113
5580.12 1159
5580.82 1102
5581.53 1085
5582.23 1060
5582.94 1041
5583.64 1072
5584.35 1069
5585.05 1039
5585.76 1091
5586.46 1109
5587.17 1108
5587.88 1135
5588.58 1049
5589.29 1064
5589.99 1097
5590.70 1058
5591.40 1003
5592.11 1084
5592.81 1064
5593.52 1049
5594.23 1043
5594.93 1096
5595.64 1077
5596.34 1032
5597.05 1051
5597.76 1080
5598.46 1091
5599.17 1020
5599.87 956
5600.58 998
5601.29 1037
5601.99 1026
5602.70 1059
5603.41 1039
5604.11 1081
5604.82 1037
5605.52 1029
5606.23 1012
5606.94 1007
5607.64 978
5608.35 1009
5609.06 1001
5609.76 1001
5610.47 972
5611.18 982
5611.88 1014
5612.59 1032
5613.30 1000
5614.01 998
5614.71 1087
5615.42 1056
5616.13 1010
5616.83 1038
5617.54 1084
5618.25 1107
5618.96 1143
5619.66 1100
5620.37 1055
5621.08 1093
5621.79 1089
5622.49 1091
5623.20 1127
5623.91 1089
5624.62 1095
5625.32 1060
5626.03 1054
5626.74 1089
5627.45 1049
5628.16 1089
5628.86 1135
5629.57 1069
5630.28 1130
5630.99 1101
5631.70 1159
5632.40 1143
5633.11 1111
5633.82 1191
5634.53 1189
5635.24 1180
5635.95 1256
5636.65 1234
5637.36 1229
5638.07 1293
5638.78 1316
5639.49 1308
5640.20 1274
5640.91 1261
5641.61 1347
5642.32 1334
5643.03 1283
5643.74 1254
5644.45 1229
5645.16 1235
5645.87 1254
5646.58 1174
5647.29 1166
5648.00 1160
5648.70 1166
5649.41 1134
5650.12 1254
5650.83 1204
5651.54 1136
5652.25 1186
5652.96 1218
5653.67 1160
5654.38 1156
5655.09 1190
5655.80 1242
5656.51 1262
5657.22 1195
5657.93 1195
5658.64 1281
5659.35 1282
5660.06 1295
5660.77 1313
5661.48 1350
5662.19 1295
5662.90 1281
5663.61 1253
5664.32 1169
5665.03 1182
5665.74 1226
5666.45 1236
5667.16 1190
5667.87 1169
5668.58 1181
5669.29 1259
5670.00 1256
5670.71 1306
5671.42 1309
5672.13 1354
5672.84 1367
5673.56 1383
5674.27 1246
5674.98 1195
5675.69 1227
5676.40 1134
5677.11 1171
5677.82 1164
5678.53 1145
5679.24 1182
5679.95 1182
5680.67 1172
5681.38 1167
5682.09 1178
5682.80 1136
5683.51 1134
5684.22 1137
5684.93 1105
5685.65 1202
5686.36 1213
5687.07 1131
5687.78 1131
5688.49 1108
5689.20 1134
5689.92 1176
5690.63 1150
5691.34 1163
5692.05 1172
5692.76 1139
5693.47 1120
5694.19 1149
5694.90 1126
5695.61 1151
5696.32 1170
5697.04 1134
5697.75 1101
5698.46 1035
5699.17 1028
5699.89 1029
5700.60 1040
5701.31 1037
5702.02 1029
5702.74 1087
5703.45 1121
5704.16 1094
5704.87 1067
5705.59 1108
5706.30 1141
5707.01 1170
5707.72 1129
5708.44 1026
5709.15 1088
5709.86 1106
5710.58 1096
5711.29 1073
5712.00 1055
5712.72 1071
5713.43 1040
5714.14 1070
5714.86 1008
5715.57 1023
5716.28 1045
5717.00 1063
5717.71 1058
5718.42 1094
5719.14 1056
5719.85 1056
5720.56 1127
5721.28 1098
5721.99 1114
5722.71 1083
5723.42 1159
5724.13 1165
5724.85 1189
5725.56 1206
5726.28 1229
5726.99 1251
5727.70 1322
5728.42 1339
5729.13 1340
5729.85 1378
5730.56 1299
5731.28 1239
5731.99 1280
5732.70 1242
5733.42 1149
5734.13 1156
5734.85 1126
5735.56 1120
5736.28 1097
5736.99 1140
5737.71 1159
5738.42 1151
5739.14 1151
5739.85 1148
5740.57 1162
5741.28 1183
5742.00 1144
5742.71 1169
5743.43 1125
5744.14 1185
5744.86 1129
5745.57 1237
5746.29 1238
5747.00 1178
5747.72 1274
5748.43 1228
5749.15 1198
5749.87 1200
5750.58 1241
5751.30 1238
5752.01 1252
5752.73 1411
5753.44 1468
5754.16 1485
5754.88 1479
5755.59 1599
5756.31 1567
5757.02 1539
5757.74 1539
5758.46 1531
5759.17 1478
5759.89 1535
5760.60 1529
5761.32 1521
5762.04 1540
5762.75 1577
5763.47 1606
5764.19 1698
5764.90 1633
5765.62 1735
5766.34 1677
5767.05 1723
5767.77 1871
5768.49 2134
5769.20 2397
5769.92 2718
5770.64 3147
5771.35 3299
5772.07 3367
5772.79 3191
5773.50 2873
5774.22 2582
5774.94 2258
5775.65 2050
5776.37 1898
5777.09 1825
5777.81 1790
5778.52 1719
5779.24 1729
5779.96 1758
5780.68 1720
5781.39 1703
5782.11 1750
5782.83 1716
5783.55 1759
5784.26 1802
5784.98 1781
5785.70 1809
5786.42 1718
5787.14 1759
5787.85 1699
5788.57 1742
5789.29 1700
5790.01 1685
5790.73 1632
5791.44 1670
5792.16 1639
5792.88 1607
5793.60 1595
5794.32 1531
5795.03 1496
5795.75 1489
5796.47 1593
5797.19 1564
5797.91 1529
5798.63 1589
5799.35 1675
5800.06 1790
5800.78 1944
5801.50 1962
5802.22 1947
5802.94 1911
5803.66 1855
5804.38 1710
5805.10 1659
5805.82 1639
5806.53 1498
5807.25 1462
5807.97 1533
5808.69 1467
5809.41 1507
5810.13 1494
5810.85 1480
5811.57 1481
5812.29 1454
5813.01 1400
5813.73 1475
5814.45 1424
5815.17 1420
5815.89 1346
5816.61 1342
5817.33 1349
5818.05 1358
5818.77 1375
5819.49 1381
5820.20 1340
5820.92 1356
5821.64 1359
5822.36 1353
5823.09 1330
5823.81 1297
5824.53 1295
5825.25 1238
5825.97 1247
5826.69 1262
5827.41 1295
5828.13 1231
5828.85 1254
5829.57 1237
5830.29 1284
5831.01 1298
5831.73 1259
5832.45 1236
5833.17 1197
5833.89 1219
5834.61 1262
5835.33 1235
5836.05 1156
5836.78 1186
5837.50 1166
5838.22 1196
5838.94 1179
5839.66 1189
5840.38 1184
5841.10 1226
5841.82 1201
5842.54 1231
5843.27 1206
5843.99 1161
5844.71 1167
5845.43 1166
5846.15 1183
5846.87 1187
5847.59 1186
5848.32 1188
5849.04 1221
5849.76 1172
5850.48 1169
5851.20 1157
5851.93 1174
5852.65 1181
5853.37 1176
5854.09 1225
5854.81 1237
5855.54 1211
5856.26 1155
5856.98 1199
5857.70 1139
5858.42 1156
5859.15 1168
5859.87 1145
5860.59 1116
5861.31 1166
5862.04 1165
5862.76 1167
5863.48 1195
5864.20 1124
5864.93 1189
5865.65 1164
5866.37 1111
5867.10 1140
5867.82 1177
5868.54 1133
5869.26 1093
5869.99 1126
5870.71 1208
5871.43 1142
5872.16 1190
5872.88 1170
5873.60 1192
5874.33 1164
5875.05 1099
5875.77 1138
5876.50 1141
5877.22 1133
5877.94 1091
5878.67 1133
5879.39 1168
5880.11 1186
5880.84 1166
5881.56 1185
5882.28 1235
5883.01 1171
5883.73 1146
5884.46 1131
5885.18 1177
5885.90 1241
5886.63 1242
5887.35 1200
5888.08 1249
5888.80 1252
5889.52 1229
5890.25 1177
5890.97 1205
5891.70 1238
5892.42 1276
5893.15 1181
5893.87 1156
5894.59 1195
5895.32 1138
5896.04 1182
5896.77 1225
5897.49 1270
5898.22 1225
5898.94 1253
5899.67 1255
5900.39 1258
5901.12 1231
5901.84 1238
5902.57 1266
5903.29 1293
5904.02 1245
5904.74 1263
5905.47 1296
5906.19 1256
5906.92 1288
5907.64 1283
5908.37 1324
5909.09 1358
5909.82 1392
5910.55 1337
5911.27 1266
5912.00 1363
5912.72 1375
5913.45 1365
5914.17 1416
5914.90 1363
5915.63 1435
5916.35 1423
5917.08 1466
5917.80 1479
5918.53 1427
5919.25 1468
5919.98 1469
5920.71 1503
5921.43 1497
5922.16 1495
5922.89 1440
5923.61 1546
5924.34 1589
5925.06 1559
5925.79 1579
5926.52 1592
5927.24 1643
5927.97 1594
5928.70 1658
5929.42 1671
5930.15 1662
5930.88 1697
5931.60 1700
5932.33 1687
5933.06 1715
5933.78 1826
5934.51 1851
5935.24 1847
5935.97 1797
5936.69 1845
5937.42 1963
5938.15 1955
5938.87 1945
5939.60 1879
5940.33 2029
5941.06 2094
5941.78 2084
5942.51 2066
5943.24 2107
5943.97 2180
5944.69 2102
5945.42 2184
5946.15 2239
5946.88 2249
5947.60 2379
5948.33 2362
5949.06 2425
5949.79 2516
5950.52 2598
5951.24 2747
5951.97 2916
5952.70 3131
5953.43 3116
5954.16 3292
5954.88 3323
5955.61 3184
5956.34 3067
5957.07 3075
5957.80 3055
5958.53 2871
5959.25 2920
5959.98 2951
5960.71 2861
5961.44 2803
5962.17 2890
5962.90 2885
5963.63 2898
5964.36 2997
5965.08 3226
5965.81 3318
5966.54 3533
5967.27 3805
5968.00 3967
5968.73 3965
5969.46 3978
5970.19 3812
5970.92 3780
5971.65 3615
5972.37 3583
5973.10 3509
5973.83 3473
5974.56 3482
5975.29 3509
5976.02 3358
5976.75 3456
5977.48 3481
5978.21 3647
5978.94 3674
5979.67 3658
5980.40 3769
5981.13 3923
5981.86 4019
5982.59 4079
5983.32 4138
5984.05 4214
5984.78 4179
5985.51 4180
5986.24 4238
5986.97 4253
5987.70 4211
5988.43 4314
5989.16 4186
5989.89 4181
5990.62 4239
5991.35 4354
5992.08 4369
5992.81 4426
5993.54 4425
5994.27 4452
5995.00 4619
5995.74 4621
5996.47 4659
5997.20 4657
5997.93 4793
5998.66 4732
5999.39 4723
6000.12 4767
6000.85 4661
6001.58 4642
6002.31 4608
6003.04 4470
6003.78 4292
6004.51 4202
6005.24 4208
6005.97 4326
6006.70 4359
6007.43 4512
6008.16 4927
6008.90 5393
6009.63 5941
6010.36 6913
6011.09 8160
6011.82 9413
6012.55 10656
6013.29 11732
6014.02 12650
6014.75 13041
6015.48 12925
6016.21 12266
6016.95 11327
6017.68 10007
6018.41 8857
6019.14 7730
6019.87 6728
6020.61 5905
6021.34 5332
6022.07 4801
6022.80 4338
6023.54 4024
6024.27 3726
6025.00 3605
6025.73 3605
6026.47 3487
6027.20 3400
6027.93 3427
6028.66 3364
6029.40 3526
6030.13 3607
6030.86 3574
6031.59 3493
6032.33 3474
6033.06 3243
6033.79 3152
6034.53 3047
6035.26 3008
6035.99 3001
6036.73 2986
6037.46 3066
6038.19 3004
6038.93 3071
6039.66 3071
6040.39 3156
6041.13 3095
6041.86 3098
6042.59 3162
6043.33 3164
6044.06 3256
6044.79 3234
6045.53 3275
6046.26 3264
6047.00 3268
6047.73 3239
6048.46 3292
6049.20 3418
6049.93 3536
6050.67 3594
6051.40 3803
6052.13 3947
6052.87 4127
6053.60 4147
6054.34 4148
6055.07 4018
6055.81 3877
6056.54 3838
6057.27 3673
6058.01 3620
6058.74 3511
6059.48 3384
6060.21 3304
6060.95 3341
6061.68 3250
6062.42 3274
6063.15 3194
6063.89 3100
6064.62 3106
6065.36 3115
6066.09 3114
6066.83 3083
6067.56 3130
6068.30 3005
6069.03 3003
6069.77 2903
6070.50 2890
6071.24 2952
6071.97 2882
6072.71 2827
6073.44 2823
6074.18 2830
6074.91 2804
6075.65 2848
6076.39 2840
6077.12 2750
6077.86 2766
6078.59 2745
6079.33 2668
6080.06 2635
6080.80 2554
6081.54 2593
6082.27 2585
6083.01 2522
6083.74 2474
6084.48 2493
6085.22 2502
6085.95 2471
6086.69 2509
6087.42 2525
6088.16 2480
6088.90 2519
6089.63 2531
6090.37 2576
6091.11 2730
6091.84 2692
6092.58 2609
6093.32 2556
6094.05 2595
6094.79 2576
6095.53 2551
6096.26 2469
6097.00 2448
6097.74 2405
6098.47 2364
6099.21 2385
6099.95 2304
6100.69 2377
6101.42 2369
6102.16 2341
6102.90 2423
6103.63 2318
6104.37 2316
6105.11 2308
6105.85 2284
6106.58 2335
6107.32 2266
6108.06 2306
6108.80 2394
6109.53 2419
6110.27 2453
6111.01 2351
6111.75 2353
6112.49 2434
6113.22 2410
6113.96 2401
6114.70 2461
6115.44 2513
6116.17 2570
6116.91 2550
6117.65 2509
6118.39 2538
6119.13 2549
6119.87 2614
6120.60 2505
6121.34 2529
6122.08 2519
6122.82 2506
6123.56 2526
6124.30 2629
6125.03 2697
6125.77 2664
6126.51 2638
6127.25 2645
6127.99 2685
6128.73 2718
6129.47 2650
6130.21 2604
6130.94 2634
6131.68 2651
6132.42 2681
6133.16 2734
6133.90 2699
6134.64 2796
6135.38 2849
6136.12 2888
6136.86 2921
6137.60 3098
6138.34 3136
6139.08 3150
6139.81 3325
6140.55 3481
6141.29 3503
6142.03 3461
6142.77 3397
6143.51 3452
6144.25 3375
6144.99 3255
6145.73 3224
6146.47 3181
6147.21 3172
6147.95 3203
6148.69 3140
6149.43 3131
6150.17 3122
6150.91 3111
6151.65 3140
6152.39 3208
6153.13 3268
6153.87 3302
6154.61 3317
6155.35 3348
6156.09 3391
6156.83 3440
6157.58 3450
6158.32 3458
6159.06 3440
6159.80 3432
6160.54 3382
6161.28 3487
6162.02 3614
6162.76 3858
6163.50 3991
6164.24 4160
6164.98 4443
6165.72 4628
6166.46 4852
6167.21 4862
6167.95 5011
6168.69 4999
6169.43 5007
6170.17 4887
6170.91 4918
6171.65 4845
6172.39 4760
6173.14 4640
6173.88 4568
6174.62 4557
6175.36 4508
6176.10 4572
6176.84 4668
6177.59 4753
6178.33 4846
6179.07 5234
6179.81 5653
6180.55 6236
6181.30 7005
6182.04 7724
6182.78 8591
6183.52 9281
6184.26 9734
6185.01 9743
6185.75 9260
6186.49 8531
6187.23 8023
6187.97 7334
6188.72 6685
6189.46 6259
6190.20 5964
6190.94 5720
6191.69 5606
6192.43 5419
6193.17 5426
6193.92 5459
6194.66 5319
6195.40 5386
6196.14 5313
6196.89 5297
6197.63 5206
6198.37 5127
6199.12 5189
6199.86 5150
6200.60 5043
6201.34 5133
6202.09 5262
6202.83 5365
6203.57 5667
6204.32 6137
6205.06 6847
6205.80 7963
6206.55 9902
6207.29 12204
6208.03 14734
6208.78 17413
6209.52 19500
6210.27 20515
6211.01 20642
6211.75 19606
6212.50 17837
6213.24 15664
6213.98 13237
6214.73 11191
6215.47 9326
6216.22 7804
6216.96 6763
6217.71 5904
6218.45 5223
6219.19 4824
6219.94 4540
6220.68 4329
6221.43 4239
6222.17 4247
6222.92 4083
6223.66 4086
6224.40 4019
6225.15 3958
6225.89 3906
6226.64 3703
6227.38 3554
6228.13 3330
6228.87 3223
6229.62 3140
6230.36 3005
6231.11 2856
6231.85 2902
6232.60 2873
6233.34 2904
6234.09 2904
6234.83 2961
6235.58 2987
6236.32 2962
6237.07 3085
6237.81 3161
6238.56 3270
6239.30 3409
6240.05 3548
6240.80 3667
6241.54 3766
6242.29 3782
6243.03 3713
6243.78 3655
6244.52 3639
6245.27 3673
6246.02 3807
6246.76 3875
6247.51 3952
6248.25 4021
6249.00 3917
6249.75 3922
6250.49 3889
6251.24 3781
6251.98 3625
6252.73 3441
6253.48 3404
6254.22 3253
6254.97 3178
6255.72 3222
6256.46 3118
6257.21 3071
6257.95 3159
6258.70 3133
6259.45 3077
6260.19 3028
6260.94 3029
6261.69 2946
6262.43 2996
6263.18 2946
6263.93 2981
6264.68 2938
6265.42 2874
6266.17 2887
6266.92 2827
6267.66 2784
6268.41 2820
6269.16 2795
6269.91 2789
6270.65 2795
6271.40 2818
6272.15 2868
6272.89 2889
6273.64 2798
6274.39 2737
6275.14 2800
6275.88 2841
6276.63 2955
6277.38 2931
6278.13 2978
6278.88 2960
6279.62 2962
6280.37 2806
6281.12 2810
6281.87 2687
6282.62 2640
6283.36 2535
6284.11 2457
6284.86 2442
6285.61 2476
6286.36 2480
6287.10 2391
6287.85 2382
6288.60 2404
6289.35 2325
6290.10 2310
6290.85 2284
6291.59 2220
6292.34 2273
6293.09 2241
6293.84 2226
6294.59 2228
6295.34 2245
6296.09 2273
6296.84 2300
6297.58 2300
6298.33 2252
6299.08 2176
6299.83 2175
6300.58 2191
6301.33 2186
6302.08 2145
6302.83 2166
6303.58 2208
6304.33 2164
6305.08 2148
6305.83 2058
6306.58 2076
6307.32 2105
6308.07 2134
6308.82 2094
6309.57 2113
6310.32 2137
6311.07 2185
6311.82 2166
6312.57 2166
6313.32 2212
6314.07 2249
6314.82 2269
6315.57 2285
6316.32 2243
6317.07 2300
6317.82 2350
6318.57 2333
6319.32 2329
6320.07 2244
6320.82 2191
6321.57 2129
6322.32 2158
6323.07 2139
6323.82 1999
6324.58 1964
6325.33 1968
6326.08 1967
6326.83 1898
6327.58 1898
6328.33 1923
6329.08 1908
6329.83 1923
6330.58 1901
6331.33 1926
6332.08 1881
6332.83 1841
6333.58 1849
6334.34 1851
6335.09 1854
6335.84 1836
6336.59 1787
6337.34 1826
6338.09 1854
6338.84 1826
6339.59 1849
6340.35 1845
6341.10 1785
6341.85 1808
6342.60 1779
6343.35 1747
6344.10 1723
6344.86 1750
6345.61 1802
6346.36 1802
6347.11 1815
6347.86 1820
6348.62 1886
6349.37 1888
6350.12 1890
6350.87 1940
6351.62 2017
6352.38 2031
6353.13 2106
6353.88 2136
6354.63 2165
6355.38 2160
6356.14 2228
6356.89 2185
6357.64 2159
6358.39 2043
6359.15 1955
6359.90 1932
6360.65 1915
6361.40 1915
6362.16 1858
6362.91 1872
6363.66 1885
6364.42 1864
6365.17 1896
6365.92 1957
6366.67 2028
6367.43 2075
6368.18 2167
6368.93 2143
6369.69 2224
6370.44 2095
6371.19 2127
6371.95 2033
6372.70 1989
6373.45 1940
6374.21 1864
6374.96 1892
6375.71 1870
6376.47 1928
6377.22 1918
6377.98 1891
6378.73 1926
6379.48 1941
6380.24 1914
6380.99 1981
6381.74 1902
6382.50 1971
6383.25 1907
6384.01 1902
6384.76 1890
6385.51 1889
6386.27 1923
6387.02 1900
6387.78 1835
6388.53 1816
6389.29 1838
6390.04 1887
6390.79 1829
6391.55 1841
6392.30 1816
6393.06 1760
6393.81 1795
6394.57 1820
6395.32 1755
6396.08 1728
6396.83 1762
6397.59 1702
6398.34 1779
6399.10 1727
6399.85 1711
6400.61 1690
6401.36 1714
6402.12 1668
6402.87 1698
6403.63 1715
6404.38 1658
6405.14 1629
6405.89 1611
6406.65 1677
6407.40 1623
6408.16 1715
6408.91 1714
6409.67 1698
6410.43 1666
6411.18 1657
6411.94 1744
6412.69 1763
6413.45 1702
6414.20 1708
6414.96 1717
6415.72 1733
6416.47 1756
6417.23 1808
6417.98 1763
6418.74 1788
6419.50 1727
6420.25 1747
6421.01 1706
6421.77 1753
6422.52 1727
6423.28 1735
6424.03 1714
6424.79 1696
6425.55 1713
6426.30 1744
6427.06 1708
6427.82 1749
6428.57 1778
6429.33 1796
6430.09 1797
6430.84 1787
6431.60 1723
6432.36 1700
6433.11 1722
6433.87 1797
6434.63 1748
6435.39 1803
6436.14 1773
6436.90 1830
6437.66 1882
6438.41 1898
6439.17 1880
6439.93 1880
6440.69 1903
6441.44 1946
6442.20 1952
6442.96 1943
6443.72 1997
6444.47 2006
6445.23 1997
6445.99 2014
6446.75 1937
6447.50 2014
6448.26 2068
6449.02 2117
6449.78 2041
6450.54 2033
6451.29 2020
6452.05 2059
6452.81 2071
6453.57 2067
6454.33 2147
6455.08 2176
6455.84 2242
6456.60 2260
6457.36 2250
6458.12 2310
6458.88 2183
6459.64 2197
6460.39 2274
6461.15 2327
6461.91 2326
6462.67 2341
6463.43 2391
6464.19 2414
6464.95 2494
6465.70 2529
6466.46 2517
6467.22 2520
6467.98 2529
6468.74 2535
6469.50 2585
6470.26 2588
6471.02 2545
6471.78 2532
6472.54 2501
6473.30 2471
6474.05 2543
6474.81 2558
6475.57 2618
6476.33 2730
6477.09 2731
6477.85 2657
6478.61 2708
6479.37 2790
6480.13 2815
6480.89 2858
6481.65 2914
6482.41 2915
6483.17 2954
6483.93 2962
6484.69 3065
6485.45 2997
6486.21 3074
6486.97 3089
6487.73 3116
6488.49 3148
6489.25 3218
6490.01 3372
6490.77 3481
6491.53 3562
6492.29 3553
6493.05 3693
6493.81 3775
6494.57 3892
6495.33 3758
6496.10 3721
6496.86 3748
6497.62 3734
6498.38 3713
6499.14 3637
6499.90 3665
6500.66 3771
6501.42 3747
6502.18 3883
6502.94 3951
6503.70 4171
6504.47 4576
6505.23 5363
6505.99 6636
6506.75 8165
6507.51 10237
6508.27 11938
6509.03 13379
6509.79 14179
6510.56 13917
6511.32 13008
6512.08 11711
6512.84 10297
6513.60 8879
6514.36 7640
6515.13 6542
6515.89 5740
6516.65 5322
6517.41 4857
6518.17 4530
6518.94 4439
6519.70 4292
6520.46 4204
6521.22 4142
6521.98 4231
6522.75 4383
6523.51 4350
6524.27 4514
6525.03 4798
6525.79 5003
6526.56 5186
6527.32 5508
6528.08 5714
6528.84 5769
6529.61 5748
6530.37 5683
6531.13 5440
6531.90 5320
6532.66 5395
6533.42 5559
6534.18 5966
6534.95 6688
6535.71 7761
6536.47 8586
6537.24 9058
6538.00 9522
6538.76 9131
6539.53 8593
6540.29 7843
6541.05 6975
6541.82 6326
6542.58 5555
6543.34 5113
6544.11 4808
6544.87 4523
6545.63 4500
6546.40 4529
6547.16 4463
6547.92 4394
6548.69 4313
6549.45 4198
6550.21 4108
6550.98 4065
6551.74 3909
6552.51 3800
6553.27 3773
6554.03 3653
6554.80 3573
6555.56 3643
6556.33 3546
6557.09 3583
6557.85 3585
6558.62 3548
6559.38 3645
6560.15 3642
6560.91 3624
6561.68 3650
6562.44 3714
6563.21 3834
6563.97 3881
6564.74 3925
6565.50 3948
6566.26 3921
6567.03 3891
6567.79 3936
6568.56 3811
6569.32 3838
6570.09 3880
6570.85 3931
6571.62 4086
6572.38 4110
6573.15 4080
6573.91 4201
6574.68 4299
6575.44 4350
6576.21 4309
6576.98 4284
6577.74 4310
6578.51 4230
6579.27 4163
6580.04 4112
6580.80 4146
6581.57 4191
6582.33 4269
6583.10 4291
6583.87 4201
6584.63 4336
6585.40 4344
6586.16 4286
6586.93 4285
6587.70 4141
6588.46 4149
6589.23 4194
6589.99 4206
6590.76 4244
6591.53 4370
6592.29 4572
6593.06 4812
6593.82 5048
6594.59 5271
6595.36 5576
6596.12 5784
6596.89 5631
6597.66 5651
6598.42 5494
6599.19 5325
6599.96 5068
6600.72 4781
6601.49 4529
6602.26 4398
6603.02 4119
6603.79 3972
6604.56 3794
6605.33 3747
6606.09 3556
6606.86 3595
6607.63 3549
6608.39 3530
6609.16 3438
6609.93 3371
6610.70 3441
6611.46 3393
6612.23 3536
6613.00 3482
6613.77 3368
6614.53 3367
6615.30 3372
6616.07 3371
6616.84 3328
6617.60 3359
6618.37 3396
6619.14 3475
6619.91 3631
6620.68 3887
6621.44 4105
6622.21 4266
6622.98 4463
6623.75 4567
6624.52 4542
6625.28 4567
6626.05 4372
6626.82 4261
6627.59 4040
6628.36 3821
6629.13 3727
6629.89 3563
6630.66 3493
6631.43 3462
6632.20 3500
6632.97 3612
6633.74 3728
6634.51 3745
6635.27 3911
6636.04 4030
6636.81 4133
6637.58 4140
6638.35 4067
6639.12 3989
6639.89 3954
6640.66 4010
6641.43 4008
6642.19 3943
6642.96 3983
6643.73 3885
6644.50 3697
6645.27 3567
6646.04 3420
6646.81 3264
6647.58 3270
6648.35 3199
6649.12 3084
6649.89 2992
6650.66 2917
6651.43 2894
6652.20 2891
6652.97 2878
6653.74 2942
6654.51 2905
6655.28 2887
6656.05 2939
6656.82 2911
6657.59 2816
6658.36 2818
6659.13 2738
6659.90 2732
6660.67 2829
6661.44 2807
6662.21 2743
6662.98 2752
6663.75 2741
6664.52 2680
6665.29 2688
6666.06 2705
6666.83 2673
6667.60 2722
6668.37 2716
6669.14 2681
6669.91 2828
6670.68 2888
6671.46 2860
6672.23 2904
6673.00 2864
6673.77 2857
6674.54 2897
6675.31 2840
6676.08 2797
6676.85 2839
6677.62 2849
6678.40 2796
6679.17 2812
6679.94 2849
6680.71 2898
6681.48 2895
6682.25 2859
6683.02 2959
6683.80 2988
6684.57 3033
6685.34 3200
6686.11 3293
6686.88 3292
6687.65 3200
6688.43 3099
6689.20 3071
6689.97 2954
6690.74 2773
6691.51 2731
6692.29 2686
6693.06 2582
6693.83 2504
6694.60 2413
6695.37 2356
6696.15 2382
6696.92 2400
6697.69 2401
6698.46 2453
6699.24 2397
6700.01 2386
6700.78 2393
6701.55 2376
6702.33 2308
6703.10 2299
6703.87 2309
6704.64 2207
6705.42 2226
6706.19 2267
6706.96 2260
6707.74 2234
6708.51 2181
6709.28 2147
6710.06 2200
6710.83 2120
6711.60 2165
6712.37 2188
6713.15 2163
6713.92 2106
6714.69 2154
6715.47 2184
6716.24 2130
6717.01 2122
6717.79 2118
6718.56 2074
6719.34 2114
6720.11 2129
6720.88 2101
6721.66 2133
6722.43 2071
6723.20 2075
6723.98 2112
6724.75 2101
6725.53 2078
6726.30 2074
6727.07 2021
6727.85 2006
6728.62 1997
6729.40 1979
6730.17 1969
6730.95 1994
6731.72 1975
6732.49 2050
6733.27 2076
6734.04 2018
6734.82 2002
6735.59 2033
6736.37 2083
6737.14 2065
6737.92 2123
6738.69 2075
6739.47 2097
6740.24 2098
6741.01 2160
6741.79 2095
6742.56 2059
6743.34 2068
6744.11 2153
6744.89 2211
6745.67 2236
6746.44 2204
6747.22 2243
6747.99 2217
6748.77 2203
6749.54 2211
6750.32 2316
6751.09 2363
6751.87 2433
6752.64 2574
6753.42 2557
6754.19 2561
6754.97 2629
6755.75 2578
6756.52 2502
6757.30 2455
6758.07 2375
6758.85 2336
6759.63 2278
6760.40 2372
6761.18 2276
6761.95 2307
6762.73 2307
6763.51 2255
6764.28 2248
6765.06 2233
6765.83 2222
6766.61 2265
6767.39 2289
6768.16 2348
6768.94 2298
6769.72 2253
6770.49 2194
6771.27 2142
6772.05 2117
6772.82 2152
6773.60 2136
6774.38 2073
6775.15 2037
6775.93 1948
6776.71 1987
6777.48 1975
6778.26 1991
6779.04 1969
6779.82 1958
6780.59 1943
6781.37 2010
6782.15 2002
6782.92 1935
6783.70 1927
6784.48 1967
6785.26 1911
6786.03 1898
6786.81 1850
6787.59 1907
6788.37 1834
6789.14 1900
6789.92 1849
6790.70 1807
6791.48 1720
6792.25 1789
6793.03 1868
6793.81 1785
6794.59 1770
6795.37 1721
6796.14 1754
6796.92 1763
6797.70 1780
6798.48 1794
6799.26 1868
6800.04 1832
6800.81 1845
6801.59 1879
6802.37 1885
6803.15 1825
6803.93 1859
6804.71 1861
6805.48 1905
6806.26 1814
6807.04 1822
6807.82 1761
6808.60 1796
6809.38 1773
6810.16 1781
6810.94 1767
6811.71 1716
6812.49 1689
6813.27 1781
6814.05 1764
6814.83 1792
6815.61 1784
6816.39 1752
6817.17 1811
6817.95 1843
6818.73 1738
6819.51 1806
6820.29 1819
6821.07 1828
6821.84 1846
6822.62 1873
6823.40 1787
6824.18 1783
6824.96 1865
6825.74 1762
6826.52 1803
6827.30 1783
6828.08 1820
6828.86 1776
6829.64 1786
6830.42 1787
6831.20 1722
6831.98 1707
6832.76 1805
6833.54 1798
6834.32 1933
6835.10 1866
6835.88 1955
6836.66 1983
6837.44 2200
6838.22 2276
6839.01 2406
6839.79 2494
6840.57 2514
6841.35 2552
6842.13 2482
6842.91 2312
6843.69 2221
6844.47 2189
6845.25 2159
6846.03 2040
6846.81 2060
6847.59 2175
6848.37 2289
6849.16 2527
6849.94 2848
6850.72 3136
6851.50 3291
6852.28 3486
6853.06 3354
6853.84 3366
6854.62 3189
6855.41 2955
6856.19 2654
6856.97 2462
6857.75 2393
6858.53 2178
6859.31 2131
6860.10 2059
6860.88 2096
6861.66 2026
6862.44 2038
6863.22 2004
6864.00 1960
6864.79 1987
6865.57 1962
6866.35 2007
6867.13 2045
6867.91 2010
6868.70 2047
6869.48 2071
6870.26 2023
6871.04 2013
6871.83 2050
6872.61 2063
6873.39 2077
6874.17 2142
6874.96 2076
6875.74 2192
6876.52 2156
6877.30 2199
6878.09 2326
6878.87 2375
6879.65 2452
6880.43 2623
6881.22 2759
6882.00 3052
6882.78 3142
6883.57 3257
6884.35 3296
6885.13 3243
6885.92 3120
6886.70 3043
6887.48 3071
6888.27 3117
6889.05 3229
6889.83 3226
6890.62 3167
6891.40 3155
6892.18 3041
6892.97 2920
6893.75 2782
6894.53 2659
6895.32 2600
6896.10 2547
6896.88 2482
6897.67 2528
6898.45 2530
6899.24 2498
6900.02 2536
6900.80 2475
6901.59 2455
6902.37 2532
6903.16 2556
6903.94 2523
6904.73 2470
6905.51 2420
6906.29 2481
6907.08 2442
6907.86 2332
6908.65 2421
6909.43 2426
6910.22 2382
6911.00 2401
6911.79 2310
6912.57 2272
6913.35 2237
6914.14 2317
6914.92 2362
6915.71 2300
6916.49 2344
6917.28 2403
6918.06 2343
6918.85 2354
6919.63 2427
6920.42 2384
6921.20 2368
6921.99 2379
6922.78 2422
6923.56 2380
6924.35 2463
6925.13 2513
6925.92 2494
6926.70 2568
6927.49 2549
6928.27 2563
6929.06 2665
6929.84 2665
6930.63 2692
6931.42 2643
6932.20 2648
6932.99 2700
6933.77 2578
6934.56 2588
6935.35 2664
6936.13 2734
6936.92 2861
6937.70 2879
6938.49 2803
6939.28 2966
6940.06 3105
6940.85 3252
6941.63 3549
6942.42 3734
6943.21 3911
6943.99 4005
6944.78 3960
6945.57 4058
6946.35 3957
6947.14 4005
6947.93 4086
6948.71 4067
6949.50 4224
6950.29 4116
6951.07 4101
6951.86 4038
6952.65 3802
6953.44 3708
6954.22 3651
6955.01 3611
6955.80 3572
6956.58 3560
6957.37 3588
6958.16 3582
6958.95 3720
6959.73 3680
6960.52 3620
6961.31 3619
6962.09 3699
6962.88 3663
6963.67 3709
6964.46 3867
6965.25 3985
6966.03 4093
6966.82 4284
6967.61 4434
6968.40 4588
6969.18 4919
6969.97 5034
6970.76 5163
6971.55 5133
6972.34 5152
6973.12 5202
6973.91 5178
6974.70 5038
6975.49 4947
6976.28 5105
6977.07 5110
6977.85 5233
6978.64 5346
6979.43 5585
6980.22 5923
6981.01 6516
6981.80 7351
6982.59 8745
6983.37 10750
6984.16 13041
6984.95 15305
6985.74 17771
6986.53 19386
6987.32 19889
6988.11 19578
6988.90 18568
6989.69 16544
6990.47 14563
6991.26 12276
6992.05 10184
6992.84 8511
6993.63 7189
6994.42 6159
6995.21 5320
6996.00 4793
6996.79 4387
6997.58 4041
6998.37 3895
6999.16 3749
6999.95 3589
7000.74 3493
7001.53 3555
7002.32 3521
7003.11 3379
7003.90 3326
7004.69 3250
7005.48 3177
7006.27 3034
7007.06 2889
7007.85 2752
7008.64 2809
7009.43 2769
7010.22 2873
7011.01 2957
7011.80 3053
7012.59 3209
7013.38 3263
7014.17 3383
7014.96 3460
7015.75 3414
7016.54 3366
7017.33 3270
7018.12 3159
7018.91 3198
7019.70 3203
7020.49 3209
7021.28 3233
7022.07 3444
7022.87 3412
7023.66 3763
7024.45 3803
7025.24 3902
7026.03 3895
7026.82 3922
7027.61 3919
7028.40 3794
7029.19 3710
7029.99 3556
7030.78 3407
7031.57 3296
7032.36 3197
7033.15 3038
7033.94 3022
7034.74 2917
7035.53 2936
7036.32 2996
7037.11 2944
7037.90 2957
7038.69 2939
7039.49 3038
7040.28 2961
7041.07 2883
7041.86 3028
7042.65 3018
7043.45 3090
7044.24 3071
7045.03 3087
7045.82 3105
7046.61 3193
7047.41 3168
7048.20 3181
7048.99 3230
7049.78 3286
7050.58 3363
7051.37 3415
7052.16 3484
7052.95 3349
7053.75 3305
7054.54 3201
7055.33 3115
7056.13 2983
7056.92 2930
7057.71 2843
7058.50 2892
7059.30 2814
7060.09 2838
7060.88 2916
7061.68 2948
7062.47 2805
7063.26 2799
7064.06 2879
7064.85 2809
7065.64 2767
7066.44 2771
7067.23 2693
7068.02 2541
7068.82 2570
7069.61 2523
7070.40 2529
7071.20 2470
7071.99 2420
7072.78 2377
7073.58 2416
7074.37 2414
7075.17 2218
7075.96 2252
7076.75 2179
7077.55 2178
7078.34 2182
7079.14 2236
7079.93 2178
7080.72 2238
7081.52 2264
7082.31 2194
7083.11 2253
7083.90 2256
7084.70 2240
7085.49 2251
7086.28 2380
7087.08 2465
7087.87 2557
7088.67 2693
7089.46 2737
7090.26 2760
7091.05 2739
7091.85 2640
7092.64 2469
7093.44 2345
7094.23 2245
7095.03 2144
7095.82 2052
7096.62 2015
7097.41 2010
7098.21 1935
7099.00 1900
7099.80 1850
7100.59 1814
7101.39 1866
7102.18 1820
7102.98 1824
7103.77 1827
7104.57 1816
7105.37 1760
7106.16 1699
7106.96 1690
7107.75 1703
7108.55 1703
7109.34 1674
7110.14 1644
7110.94 1654
7111.73 1630
7112.53 1677
7113.32 1637
7114.12 1619
7114.92 1660
7115.71 1708
7116.51 1647
7117.30 1635
7118.10 1632
7118.90 1649
7119.69 1629
7120.49 1695
7121.29 1659
7122.08 1709
7122.88 1609
7123.68 1616
7124.47 1629
7125.27 1634
7126.07 1609
7126.86 1645
7127.66 1699
7128.46 1699
7129.25 1680
7130.05 1727
7130.85 1715
7131.64 1739
7132.44 1731
7133.24 1755
7134.04 1718
7134.83 1658
7135.63 1637
7136.43 1610
7137.23 1578
7138.02 1577
7138.82 1526
7139.62 1531
7140.42 1557
7141.21 1527
7142.01 1501
7142.81 1492
7143.61 1520
7144.40 1524
7145.20 1538
7146.00 1483
7146.80 1460
7147.59 1492
7148.39 1476
7149.19 1488
7149.99 1457
7150.79 1499
7151.59 1489
7152.38 1450
7153.18 1440
7153.98 1411
7154.78 1438
7155.58 1458
7156.38 1481
7157.17 1522
7157.97 1486
7158.77 1490
7159.57 1510
7160.37 1477
7161.17 1511
7161.97 1438
7162.76 1394
7163.56 1414
7164.36 1450
7165.16 1510
7165.96 1491
7166.76 1477
7167.56 1469
7168.36 1442
7169.16 1446
7169.96 1442
7170.75 1443
7171.55 1414
7172.35 1401
7173.15 1380
7173.95 1329
7174.75 1383
7175.55 1400
7176.35 1404
7177.15 1360
7177.95 1374
7178.75 1303
7179.55 1335
7180.35 1360
7181.15 1377
7181.95 1371
7182.75 1431
7183.55 1409
7184.35 1415
7185.15 1370
7185.95 1356
7186.75 1314
7187.55 1312
7188.35 1328
7189.15 1312
7189.95 1257
7190.75 1315
7191.55 1298
7192.35 1246
7193.15 1320
7193.95 1221
7194.75 1262
7195.55 1237
7196.35 1302
7197.15 1312
7197.95 1255
7198.76 1299
7199.56 1313
7200.36 1314
7201.16 1328
7201.96 1322
7202.76 1293
7203.56 1295
7204.36 1273
7205.16 1292
7205.96 1273
7206.77 1331
7207.57 1308
7208.37 1271
7209.17 1295
7209.97 1361
7210.77 1329
7211.57 1309
7212.38 1270
7213.18 1303
7213.98 1285
7214.78 1323
7215.58 1386
7216.38 1325
7217.19 1397
7217.99 1384
7218.79 1339
7219.59 1373
7220.39 1397
7221.20 1343
7222.00 1374
7222.80 1364
7223.60 1388
7224.40 1399
7225.21 1331
7226.01 1358
7226.81 1412
7227.61 1426
7228.42 1433
7229.22 1398
7230.02 1389
7230.82 1417
7231.63 1484
7232.43 1516
7233.23 1547
7234.03 1571
7234.84 1695
7235.64 1830
7236.44 1906
7237.25 2021
7238.05 2036
7238.85 2011
7239.65 1954
7240.46 1924
7241.26 1887
7242.06 1769
7242.87 1703
7243.67 1629
7244.47 1644
7245.28 1622
7246.08 1559
7246.88 1550
7247.69 1490
7248.49 1495
7249.30 1576
7250.10 1475
7250.90 1481
7251.71 1514
7252.51 1522
7253.31 1548
7254.12 1554
7254.92 1593
7255.73 1575
7256.53 1578
7257.33 1569
7258.14 1570
7258.94 1559
7259.75 1578
7260.55 1583
7261.35 1681
7262.16 1672
7262.96 1558
7263.77 1592
7264.57 1653
7265.38 1690
7266.18 1695
7266.99 1720
7267.79 1749
7268.59 1790
7269.40 1698
7270.20 1686
7271.01 1707
7271.81 1694
7272.62 1750
7273.42 1792
7274.23 1746
7275.03 1784
7275.84 1757
7276.64 1659
7277.45 1694
7278.25 1744
7279.06 1747
7279.86 1827
7280.67 1961
7281.48 2042
7282.28 2274
7283.09 2503
7283.89 2836
7284.70 3008
7285.50 3077
7286.31 3173
7287.11 3158
7287.92 2950
7288.73 2716
7289.53 2520
7290.34 2358
7291.14 2254
7291.95 2030
7292.76 1949
7293.56 1847
7294.37 1772
7295.17 1785
7295.98 1712
7296.79 1648
7297.59 1708
7298.40 1741
7299.21 1705
7300.01 1728
7300.82 1804
7301.62 1786
7302.43 1808
7303.24 1790
7304.04 1768
7304.85 1916
7305.66 1872
7306.46 1847
7307.27 1885
7308.08 1935
7308.89 2034
7309.69 2126
7310.50 2140
7311.31 2237
7312.11 2258
7312.92 2311
7313.73 2293
7314.53 2253
7315.34 2243
7316.15 2251
7316.96 2401
7317.76 2436
7318.57 2553
7319.38 2776
7320.19 3008
7320.99 3142
7321.80 3194
7322.61 3164
7323.42 3026
7324.22 2925
7325.03 2784
7325.84 2606
7326.65 2479
7327.46 2225
7328.26 2136
7329.07 1989
7329.88 1936
7330.69 1882
7331.50 1765
7332.30 1837
7333.11 1781
7333.92 1818
7334.73 1815
7335.54 1929
7336.35 1858
7337.15 1920
7337.96 1967
7338.77 2034
7339.58 2058
7340.39 2094
7341.20 2087
7342.01 2176
7342.82 2118
7343.62 2124
7344.43 2095
7345.24 1954
7346.05 1898
7346.86 1834
7347.67 1767
7348.48 1754
7349.29 1700
7350.10 1752
7350.91 1726
7351.71 1690
7352.52 1618
7353.33 1607
7354.14 1541
7354.95 1526
7355.76 1554
7356.57 1595
7357.38 1590
7358.19 1609
7359.00 1574
7359.81 1618
7360.62 1571
7361.43 1563
7362.24 1629
7363.05 1646
7363.86 1581
7364.67 1650
7365.48 1656
7366.29 1638
7367.10 1682
7367.91 1618
7368.72 1662
7369.53 1677
7370.34 1609
7371.15 1582
7371.96 1629
7372.77 1572
7373.58 1557
7374.39 1559
7375.20 1568
7376.01 1637
7376.82 1628
7377.63 1663
7378.45 1726
7379.26 1731
7380.07 1855
7380.88 1961
7381.69 2018
7382.50 2057
7383.31 2101
7384.12 2042
7384.93 2018
7385.74 1945
7386.56 1844
7387.37 1733
7388.18 1609
7388.99 1575
7389.80 1492
7390.61 1484
7391.42 1467
7392.24 1458
7393.05 1441
7393.86 1433
7394.67 1397
7395.48 1393
7396.29 1366
7397.10 1413
7397.92 1426
7398.73 1467
7399.54 1456
7400.35 1465
7401.16 1510
7401.98 1569
7402.79 1547
7403.60 1518
7404.41 1540
7405.23 1473
7406.04 1449
7406.85 1457
7407.66 1397
7408.47 1377
7409.29 1352
7410.10 1356
7410.91 1339
7411.72 1321
7412.54 1291
7413.35 1282
7414.16 1249
7414.98 1239
7415.79 1260
7416.60 1233
7417.41 1242
7418.23 1190
7419.04 1229
7419.85 1235
7420.67 1258
7421.48 1142
7422.29 1117
7423.11 1161
7423.92 1165
7424.73 1170
7425.54 1140
7426.36 1129
7427.17 1185
7427.99 1146
7428.80 1185
7429.61 1133
7430.43 1125
7431.24 1103
7432.05 1130
7432.87 1094
7433.68 1141
7434.49 1134
7435.31 1143
7436.12 1140
7436.94 1166
7437.75 1105
7438.56 1161
7439.38 1150
7440.19 1123
7441.01 1120
7441.82 1089
7442.64 1074
7443.45 1125
7444.26 1162
7445.08 1107
7445.89 1109
7446.71 1104
7447.52 1105
7448.34 1152
7449.15 1100
7449.97 1104
7450.78 1152
7451.59 1153
7452.41 1140
7453.22 1133
7454.04 1105
7454.85 1110
7455.67 1079
7456.48 1092
7457.30 1083
7458.11 1124
7458.93 1104
7459.74 1093
7460.56 1102
7461.38 1054
7462.19 1082
7463.01 1100
7463.82 1039
7464.64 1064
7465.45 1123
7466.27 1110
7467.08 1104
7467.90 1074
7468.72 1098
7469.53 1058
7470.35 1066
7471.16 1056
7471.98 1064
7472.79 1078
7473.61 1098
7474.43 1093
7475.24 1127
7476.06 1110
7476.87 1077
7477.69 1054
7478.51 1103
7479.32 1096
7480.14 1034
7480.96 1067
7481.77 1075
7482.59 1066
7483.41 1050
7484.22 1093
7485.04 1122
7485.85 1087
7486.67 1052
7487.49 1034
7488.31 1049
7489.12 1058
7489.94 1019
7490.76 1064
7491.57 1035
7492.39 1022
7493.21 1063
7494.02 1049
7494.84 1016
7495.66 996
7496.48 1083
7497.29 1066
7498.11 1041
7498.93 1015
7499.74 1010
7500.56 1021
7501.38 1058
7502.20 1061
7503.01 1055
7503.83 1010
7504.65 1006
7505.47 1021
7506.29 1041
7507.10 996
7507.92 1007
7508.74 1010
7509.56 988
7510.37 1011
7511.19 999
7512.01 1029
7512.83 1016
7513.65 997
7514.47 1037
7515.28 1014
7516.10 1025
7516.92 1031
7517.74 1051
7518.56 1010
7519.38 1010
7520.19 1007
7521.01 1012
7521.83 1019
7522.65 967
7523.47 969
7524.29 999
7525.11 972
7525.92 1002
7526.74 1023
7527.56 1044
7528.38 1007
7529.20 955
7530.02 1042
7530.84 1021
7531.66 938
7532.48 1033
7533.30 1018
7534.12 1012
7534.93 1011
7535.75 998
7536.57 1050
7537.39 1027
7538.21 1051
7539.03 1053
7539.85 1045
7540.67 1000
7541.49 1015
7542.31 1038
7543.13 1040
7543.95 1020
7544.77 1051
7545.59 1050
7546.41 1022
7547.23 986
7548.05 1014
7548.87 1045
7549.69 972
7550.51 1026
7551.33 957
7552.15 992
7552.97 992
7553.79 1050
7554.61 1068
7555.43 1029
7556.25 1053
7557.07 1029
7557.89 1077
7558.71 1075
7559.53 1088
7560.36 1107
7561.18 1121
7562.00 1095
7562.82 1091
7563.64 1084
7564.46 1112
7565.28 1099
7566.10 1125
7566.92 1092
7567.74 1048
7568.56 1062
7569.39 1121
7570.21 1109
7571.03 1089
7571.85 1153
7572.67 1105
7573.49 1141
7574.31 1091
7575.14 1143
7575.96 1097
7576.78 1140
7577.60 1117
7578.42 1129
7579.24 1101
7580.06 1047
7580.89 1038
7581.71 1080
7582.53 1074
7583.35 1142
7584.17 1139
7585.00 1143
7585.82 1162
7586.64 1126
7587.46 1179
7588.29 1203
7589.11 1200
7589.93 1201
7590.75 1212
7591.57 1254
7592.40 1234
7593.22 1208
7594.04 1222
7594.86 1260
7595.69 1276
7596.51 1346
7597.33 1329
7598.15 1362
7598.98 1303
7599.80 1331
7600.62 1347
7601.45 1342
7602.27 1349
7603.09 1448
7603.92 1473
7604.74 1511
7605.56 1460
7606.38 1478
7607.21 1537
7608.03 1512
7608.85 1511
7609.68 1485
7610.50 1455
7611.32 1374
7612.15 1384
7612.97 1351
7613.80 1438
7614.62 1361
7615.44 1382
7616.27 1416
7617.09 1438
7617.91 1482
7618.74 1547
7619.56 1581
7620.39 1585
7621.21 1632
7622.03 1610
7622.86 1510
7623.68 1481
7624.51 1551
7625.33 1546
7626.15 1550
7626.98 1518
7627.80 1465
7628.63 1619
7629.45 1579
7630.28 1587
7631.10 1623
7631.93 1697
7632.75 1711
7633.58 1695
7634.40 1658
7635.22 1652
7636.05 1619
7636.87 1591
7637.70 1535
7638.52 1422
7639.35 1417
7640.17 1367
7641.00 1325
7641.82 1335
7642.65 1331
7643.47 1329
7644.30 1385
7645.13 1424
7645.95 1418
7646.78 1460
7647.60 1516
7648.43 1531
7649.25 1600
7650.08 1593
7650.90 1617
7651.73 1594
7652.55 1587
7653.38 1577
7654.21 1581
7655.03 1487
7655.86 1422
7656.68 1340
7657.51 1317
7658.34 1301
7659.16 1294
7659.99 1260
7660.81 1226
7661.64 1206
7662.47 1165
7663.29 1153
7664.12 1188
7664.95 1203
7665.77 1236
7666.60 1229
7667.42 1226
7668.25 1233
7669.08 1211
7669.90 1197
7670.73 1172
7671.56 1191
7672.38 1137
7673.21 1085
7674.04 1151
7674.87 1142
7675.69 1164
7676.52 1139
7677.35 1163
7678.17 1149
7679.00 1164
7679.83 1152
7680.65 1135
7681.48 1188
7682.31 1233
7683.14 1205
7683.96 1195
7684.79 1225
7685.62 1226
7686.45 1266
7687.27 1246
7688.10 1265
7688.93 1244
7689.76 1272
7690.58 1231
7691.41 1236
7692.24 1219
7693.07 1269
7693.90 1248
7694.72 1218
7695.55 1243
7696.38 1269
7697.21 1241
7698.04 1269
7698.86 1351
7699.69 1282
7700.52 1316
7701.35 1310
7702.18 1266
7703.01 1260
7703.83 1256
7704.66 1237
7705.49 1232
7706.32 1201
7707.15 1179
7707.98 1181
7708.81 1188
7709.63 1186
7710.46 1185
7711.29 1171
7712.12 1211
7712.95 1188
7713.78 1149
7714.61 1148
7715.44 1168
7716.27 1192
7717.10 1210
7717.93 1153
7718.75 1174
7719.58 1197
7720.41 1142
7721.24 1147
7722.07 1179
7722.90 1170
7723.73 1158
7724.56 1197
7725.39 1181
7726.22 1197
7727.05 1147
7727.88 1180
7728.71 1243
7729.54 1231
7730.37 1275
7731.20 1271
7732.03 1287
7732.86 1272
7733.69 1258
7734.52 1197
7735.35 1198
7736.18 1166
7737.01 1098
7737.84 1099
7738.67 1096
7739.50 1095
7740.33 1077
7741.16 1065
7741.99 1124
7742.82 1158
7743.65 1175
7744.48 1203
7745.31 1337
7746.14 1460
7746.98 1584
7747.81 1706
7748.64 1789
7749.47 1849
7750.30 1850
7751.13 1770
7751.96 1627
7752.79 1550
7753.62 1486
7754.45 1392
7755.29 1288
7756.12 1178
7756.95 1189
7757.78 1173
7758.61 1170
7759.44 1096
7760.27 1100
7761.11 1093
7761.94 1077
7762.77 1086
7763.60 1081
7764.43 1107
7765.26 1115
7766.10 1000
7766.93 1047
7767.76 1075
7768.59 1022
7769.42 1016
7770.26 988
7771.09 1023
7771.92 997
7772.75 964
7773.58 1001
7774.42 1028
7775.25 1054
7776.08 1016
7776.91 997
7777.75 1037
7778.58 978
7779.41 1022
7780.24 1038
7781.08 1059
7781.91 1026
7782.74 1036
7783.57 1035
7784.41 1040
7785.24 1053
7786.07 1076
7786.91 1137
7787.74 1111
7788.57 1093
7789.40 1098
7790.24 1122
7791.07 1086
7791.90 1135
7792.74 1091
7793.57 1047
7794.40 1031
7795.24 1074
7796.07 1124
7796.90 1107
7797.74 1074
7798.57 1102
7799.40 1157
7800.24 1142
7801.07 1084
7801.91 1124
7802.74 1153
7803.57 1156
7804.41 1141
7805.24 1183
7806.07 1145
7806.91 1183
7807.74 1186
7808.58 1187
7809.41 1172
7810.25 1241
7811.08 1232
7811.91 1197
7812.75 1217
7813.58 1329
7814.42 1310
7815.25 1361
7816.09 1368
7816.92 1348
7817.75 1321
7818.59 1357
7819.42 1360
7820.26 1381
7821.09 1377
7821.93 1387
7822.76 1411
7823.60 1488
7824.43 1517
7825.27 1466
7826.10 1465
7826.94 1455
7827.77 1464
7828.61 1415
7829.44 1366
7830.28 1321
7831.11 1322
7831.95 1347
7832.78 1383
7833.62 1387
7834.46 1449
7835.29 1489
7836.13 1427
7836.96 1425
7837.80 1375
7838.63 1366
7839.47 1316
7840.31 1277
7841.14 1256
7841.98 1299
7842.81 1246
7843.65 1227
7844.48 1181
7845.32 1146
7846.16 1223
7846.99 1192
7847.83 1162
7848.67 1153
7849.50 1171
7850.34 1152
7851.17 1170
7852.01 1132
7852.85 1133
7853.68 1136
7854.52 1123
7855.36 1148
7856.19 1132
7857.03 1144
7857.87 1161
7858.70 1149
7859.54 1169
7860.38 1154
7861.21 1150
7862.05 1176
7862.89 1155
7863.72 1111
7864.56 1141
7865.40 1108
7866.24 1135
7867.07 1093
7867.91 1114
7868.75 1128
7869.59 1131
7870.42 1162
7871.26 1141
7872.10 1111
7872.94 1162
7873.77 1157
7874.61 1158
7875.45 1208
7876.29 1239
7877.12 1301
7877.96 1378
7878.80 1368
7879.64 1433
7880.47 1429
7881.31 1472
7882.15 1553
7882.99 1496
7883.83 1500
7884.66 1501
7885.50 1428
7886.34 1401
7887.18 1409
7888.02 1403
7888.86 1322
7889.69 1317
7890.53 1381
7891.37 1328
7892.21 1336
7893.05 1344
7893.89 1322
7894.73 1342
7895.56 1308
7896.40 1312
7897.24 1267
7898.08 1257
7898.92 1270
7899.76 1240
7900.60 1249
7901.44 1230
7902.28 1219
7903.12 1197
7903.95 1244
7904.79 1179
7905.63 1206
7906.47 1217
7907.31 1239
7908.15 1206
7908.99 1197
7909.83 1138
7910.67 1215
7911.51 1205
7912.35 1254
7913.19 1185
7914.03 1279
7914.87 1340
7915.71 1397
7916.55 1466
7917.39 1586
7918.23 1577
7919.07 1620
7919.91 1575
7920.75 1572
7921.59 1523
7922.43 1408
7923.27 1430
7924.11 1327
7924.95 1311
7925.79 1213
7926.63 1214
7927.47 1203
7928.31 1211
7929.15 1091
7929.99 1097
7930.83 1125
7931.67 1175
7932.51 1104
7933.35 1072
7934.19 1107
7935.04 1037
7935.88 1080
7936.72 1102
7937.56 1130
7938.40 1073
7939.24 1053
7940.08 1062
7940.92 1099
7941.76 1072
7942.60 1100
7943.45 1121
7944.29 1088
7945.13 1143
7945.97 1152
7946.81 1154
7947.65 1161
7948.49 1215
7949.34 1110
7950.18 1140
7951.02 1136
7951.86 1121
7952.70 1127
7953.54 1179
7954.39 1233
7955.23 1183
7956.07 1224
7956.91 1249
7957.75 1288
7958.60 1297
7959.44 1279
7960.28 1243
7961.12 1189
7961.96 1185
7962.81 1195
7963.65 1211
7964.49 1225
7965.33 1167
7966.18 1192
7967.02 1330
7967.86 1323
7968.70 1378
7969.55 1379
7970.39 1383
7971.23 1363
7972.08 1308
7972.92 1181
7973.76 1143
7974.60 1108
7975.45 1118
7976.29 1067
7977.13 1089
7977.98 1066
7978.82 1042
7979.66 1075
7980.51 996
7981.35 1013
7982.19 1053
7983.04 1007
7983.88 955
7984.72 1005
7985.57 1035
7986.41 977
7987.25 969
7988.10 992
7988.94 996
7989.78 991
7990.63 959
7991.47 935
7992.32 960
7993.16 953
7994.00 903
7994.85 921
7995.69 902
7996.54 905
7997.38 949
7998.22 905
7999.07 917
7999.91 874
8000.76 872
8001.60 897
8002.45 862
8003.29 852
8004.13 914
8004.98 878
8005.82 852
8006.67 825
8007.51 838
8008.36 869
8009.20 904
8010.05 875
8010.89 833
8011.74 836
8012.58 832
8013.43 837
8014.27 864
8015.12 850
8015.96 858
8016.81 858
8017.65 859
8018.50 845
8019.34 822
8020.19 796
8021.03 808
8021.88 840
8022.72 828
8023.57 814
8024.41 792
8025.26 786
8026.11 813
8026.95 846
8027.80 815
8028.64 818
8029.49 833
8030.33 802
8031.18 820
8032.03 868
8032.87 856
8033.72 825
8034.56 801
8035.41 794
8036.26 800
8037.10 810
8037.95 798
8038.80 814
8039.64 795
8040.49 832
8041.34 795
8042.18 789
8043.03 793
8043.87 811
8044.72 819
8045.57 812
8046.41 819
8047.26 775
8048.11 763
8048.96 795
8049.80 784
8050.65 785
8051.50 789
8052.34 759
8053.19 750
8054.04 794
8054.88 764
8055.73 762
8056.58 757
8057.43 774
8058.27 787
8059.12 757
8059.97 765
8060.82 772
8061.66 768
8062.51 761
8063.36 747
8064.21 770
8065.05 780
8065.90 775
8066.75 721
8067.60 774
8068.44 764
8069.29 707
8070.14 740
8070.99 765
8071.84 743
8072.68 742
8073.53 751
8074.38 710
8075.23 715
8076.08 749
8076.93 757
8077.77 713
8078.62 726
8079.47 718
8080.32 697
8081.17 739
8082.02 712
8082.87 743
8083.71 746
8084.56 778
8085.41 733
8086.26 749
8087.11 751
8087.96 769
8088.81 727
8089.66 732
8090.51 729
8091.35 742
8092.20 718
8093.05 748
8093.90 719
8094.75 743
8095.60 752
8096.45 727
8097.30 719
8098.15 726
8099.00 737
8099.85 703
8100.70 747
8101.55 760
8102.40 778
8103.25 749
8104.10 757
8104.95 759
8105.80 757
8106.65 763
8107.50 772
8108.35 756
8109.20 715
8110.05 741
8110.90 752
8111.75 728
8112.60 757
8113.45 787
8114.30 742
8115.15 773
8116.00 812
8116.85 791
8117.70 775
8118.55 796
8119.40 776
8120.25 816
8121.10 764
8121.95 794
8122.80 823
8123.65 803
8124.50 819
8125.35 818
8126.20 787
8127.06 793
8127.91 821
8128.76 812
8129.61 822
8130.46 809
8131.31 802
8132.16 813
8133.01 816
8133.86 838
8134.72 838
8135.57 853
8136.42 824
8137.27 821
8138.12 801
8138.97 775
8139.83 777
8140.68 786
8141.53 758
8142.38 784
8143.23 787
8144.08 761
8144.94 759
8145.79 785
8146.64 763
8147.49 806
8148.34 794
8149.20 780
8150.05 788
8150.90 832
8151.75 760
8152.60 816
8153.46 805
8154.31 848
8155.16 880
8156.01 880
8156.87 872
8157.72 881
8158.57 867
8159.42 876
8160.28 880
8161.13 802
8161.98 786
8162.84 788
8163.69 810
8164.54 772
8165.39 746
8166.25 752
8167.10 729
8167.95 750
8168.81 720
8169.66 712
8170.51 725
8171.37 767
8172.22 731
8173.07 723
8173.93 722
8174.78 749
8175.63 772
8176.49 718
8177.34 735
8178.19 753
8179.05 720
8179.90 680
8180.76 720
8181.61 705
8182.46 703
8183.32 724
8184.17 758
8185.02 763
8185.88 723
8186.73 681
8187.59 701
8188.44 692
8189.30 663
8190.15 722
8191.00 728
8191.86 716
8192.71 698
8193.57 760
8194.42 712
8195.28 708
8196.13 712
8196.99 690
8197.84 719
8198.69 720
8199.55 710
8200.40 679
8201.26 700
8202.11 679
8202.97 698
8203.82 691
8204.68 730
8205.53 685
8206.39 696
8207.24 688
8208.10 701
8208.95 701
8209.81 708
8210.67 720
8211.52 691
8212.38 704
8213.23 701
8214.09 709
8214.94 719
8215.80 708
8216.65 715
8217.51 711
8218.37 725
8219.22 747
8220.08 752
8220.93 756
8221.79 773
8222.64 761
8223.50 797
8224.36 803
8225.21 778
8226.07 734
8226.92 739
8227.78 788
8228.64 759
8229.49 700
8230.35 715
8231.21 737
8232.06 751
8232.92 726
8233.78 692
8234.63 681
8235.49 677
8236.35 659
8237.20 692
8238.06 689
8238.92 689
8239.77 699
8240.63 698
8241.49 691
8242.34 722
8243.20 687
8244.06 688
8244.91 689
8245.77 693
8246.63 721
8247.49 688
8248.34 712
8249.20 715
8250.06 694
8250.92 710
8251.77 731
8252.63 727
8253.49 675
8254.35 664
8255.20 713
8256.06 709
8256.92 720
8257.78 755
8258.63 700
8259.49 702
8260.35 720
8261.21 746
8262.07 702
8262.92 694
8263.78 703
8264.64 728
8265.50 743
8266.36 725
8267.22 728
8268.07 683
8268.93 676
8269.79 678
8270.65 722
8271.51 698
8272.37 689
8273.22 713
8274.08 789
8274.94 776
8275.80 726
8276.66 785
8277.52 779
8278.38 790
8279.24 828
8280.09 796
8280.95 822
8281.81 833
8282.67 818
8283.53 796
8284.39 790
8285.25 772
8286.11 786
8286.97 763
8287.83 754
8288.69 736
8289.55 756
8290.41 741
8291.26 735
8292.12 797
8292.98 833
8293.84 821
8294.70 850
8295.56 874
8296.42 866
8297.28 794
8298.14 843
8299.00 818
8299.86 787
8300.72 749
8301.58 742
8302.44 723
8303.30 770
8304.16 785
8305.02 778
8305.88 748
8306.74 747
8307.60 782
8308.46 745
8309.33 713
8310.19 734
8311.05 763
8311.91 762
8312.77 736
8313.63 721
8314.49 682
8315.35 712
8316.21 748
8317.07 746
8317.93 711
8318.79 725
8319.65 700
8320.52 730
8321.38 719
8322.24 703
8323.10 744
8323.96 734
8324.82 729
8325.68 739
8326.54 715
8327.41 716
8328.27 766
8329.13 729
8329.99 760
8330.85 736
8331.71 740
8332.57 748
8333.44 740
8334.30 701
8335.16 692
8336.02 702
8336.88 722
8337.75 709
8338.61 737
8339.47 734
8340.33 723
8341.19 717
8342.06 723
8342.92 773
8343.78 762
8344.64 770
8345.50 734
8346.37 805
8347.23 773
8348.09 788
8348.95 795
8349.82 758
8350.68 791
8351.54 775
8352.40 754
8353.27 776
8354.13 741
8354.99 764
8355.86 741
8356.72 733
8357.58 771
8358.45 768
8359.31 765
8360.17 724
8361.03 749
8361.90 798
8362.76 734
8363.62 748
8364.49 785
8365.35 762
8366.21 754
8367.08 786
8367.94 775
8368.80 794
8369.67 773
8370.53 785
8371.40 741
8372.26 791
8373.12 768
8373.99 764
8374.85 785
8375.71 801
8376.58 779
8377.44 778
8378.31 787
8379.17 753
8380.03 780
8380.90 786
8381.76 813
8382.63 861
8383.49 827
8384.36 843
8385.22 829
8386.08 823
8386.95 840
8387.81 845
8388.68 826
8389.54 814
8390.41 800
8391.27 828
8392.14 844
8393.00 827
8393.87 830
8394.73 852
8395.60 876
8396.46 869
8397.33 859
8398.19 875
8399.06 863
8399.92 906
8400.79 847
8401.65 870
8402.52 882
8403.38 877
8404.25 912
8405.11 886
8405.98 910
8406.84 887
8407.71 888
8408.58 872
8409.44 899
8410.31 917
8411.17 919
8412.04 920
8412.90 931
8413.77 951
8414.64 967
8415.50 947
8416.37 969
8417.23 965
8418.10 923
8418.97 944
8419.83 940
8420.70 994
8421.56 970
8422.43 1011
8423.30 1006
8424.16 1047
8425.03 1031
8425.90 994
8426.76 1059
8427.63 1067
8428.50 1112
8429.36 1140
8430.23 1140
8431.10 1137
8431.96 1136
8432.83 1119
8433.70 1172
8434.56 1127
8435.43 1197
8436.30 1221
8437.16 1236
8438.03 1226
8438.90 1298
8439.77 1330
8440.63 1386
8441.50 1387
8442.37 1412
8443.24 1409
8444.10 1422
8444.97 1449
8445.84 1485
8446.71 1510
8447.57 1484
8448.44 1494
8449.31 1536
8450.18 1549
8451.04 1579
8451.91 1656
8452.78 1751
8453.65 1892
8454.52 2104
8455.38 2402
8456.25 2652
8457.12 2831
8457.99 2833
8458.86 2916
8459.72 2856
8460.59 2672
8461.46 2537
8462.33 2313
8463.20 2046
8464.07 1952
8464.93 1862
8465.80 1770
8466.67 1626
8467.54 1528
8468.41 1504
8469.28 1445
8470.15 1478
8471.02 1387
8471.88 1329
8472.75 1341
8473.62 1311
8474.49 1279
8475.36 1309
8476.23 1286
8477.10 1258
8477.97 1333
8478.84 1304
8479.71 1286
8480.58 1290
8481.44 1359
8482.31 1428
8483.18 1439
8484.05 1410
8484.92 1491
8485.79 1547
8486.66 1388
8487.53 1361
8488.40 1359
8489.27 1362
8490.14 1361
8491.01 1348
8491.88 1320
8492.75 1331
8493.62 1323
8494.49 1325
8495.36 1352
8496.23 1376
8497.10 1309
8497.97 1330
8498.84 1337
8499.71 1307
8500.58 1305
8501.45 1276
8502.32 1297
8503.19 1277
8504.06 1272
8504.93 1278
8505.80 1284
8506.67 1276
8507.55 1305
8508.42 1258
8509.29 1261
8510.16 1299
8511.03 1344
8511.90 1373
8512.77 1360
8513.64 1391
8514.51 1357
8515.38 1349
8516.25 1342
8517.13 1371
8518.00 1365
8518.87 1459
8519.74 1427
8520.61 1444
8521.48 1470
8522.35 1611
8523.23 1681
8524.10 1754
8524.97 1938
8525.84 2116
8526.71 2263
8527.58 2347
8528.46 2357
8529.33 2307
8530.20 2211
8531.07 2047
8531.94 1982
8532.81 1805
8533.69 1725
8534.56 1625
8535.43 1602
8536.30 1509
8537.18 1445
8538.05 1458
8538.92 1399
8539.79 1370
8540.66 1357
8541.54 1343
8542.41 1349
8543.28 1329
8544.15 1327
8545.03 1287
8545.90 1299
8546.77 1257
8547.64 1221
8548.52 1243
8549.39 1282
8550.26 1304
8551.14 1336
8552.01 1425
8552.88 1443
8553.76 1482
8554.63 1547
8555.50 1596
8556.37 1646
8557.25 1642
8558.12 1562
8558.99 1464
8559.87 1473
8560.74 1402
8561.61 1408
8562.49 1330
8563.36 1316
8564.24 1283
8565.11 1296
8565.98 1268
8566.86 1230
8567.73 1254
8568.60 1248
8569.48 1236
8570.35 1251
8571.23 1270
8572.10 1211
8572.97 1201
8573.85 1169
8574.72 1198
8575.60 1182
8576.47 1176
8577.34 1112
8578.22 1170
8579.09 1117
8579.97 1160
8580.84 1201
8581.72 1206
8582.59 1106
8583.47 1167
8584.34 1141
8585.21 1161
8586.09 1209
8586.96 1218
8587.84 1224
8588.71 1202
8589.59 1260
8590.46 1214
8591.34 1263
8592.21 1253
8593.09 1266
8593.96 1238
8594.84 1272
8595.71 1316
8596.59 1292
8597.46 1294
8598.34 1297
8599.22 1281
8600.09 1325
8600.97 1343
8601.84 1343
8602.72 1334
8603.59 1349
8604.47 1357
8605.34 1418
8606.22 1425
8607.10 1354
8607.97 1352
8608.85 1386
8609.72 1401
8610.60 1398
8611.47 1397
8612.35 1388
8613.23 1410
8614.10 1415
8614.98 1404
8615.86 1412
8616.73 1473
8617.61 1474
8618.48 1473
8619.36 1477
8620.24 1509
8621.11 1547
8621.99 1536
8622.87 1512
8623.74 1494
8624.62 1529
8625.50 1577
8626.37 1635
8627.25 1604
8628.13 1642
8629.00 1661
8629.88 1699
8630.76 1717
8631.64 1661
8632.51 1693
8633.39 1653
8634.27 1740
8635.14 1665
8636.02 1682
8636.90 1776
8637.78 1780
8638.65 1818
8639.53 1815
8640.41 1877
8641.29 1864
8642.16 1867
8643.04 1893
8643.92 1884
8644.80 1859
8645.67 1944
8646.55 1883
8647.43 1949
8648.31 2053
8649.18 2033
8650.06 2039
8650.94 2056
8651.82 2126
8652.70 2111
8653.58 2145
8654.45 2158
8655.33 2158
8656.21 2121
8657.09 2188
8657.97 2267
8658.84 2294
8659.72 2361
8660.60 2488
8661.48 2507
8662.36 2657
8663.24 2748
8664.12 2904
8664.99 2951
8665.87 3046
8666.75 3157
8667.63 3222
8668.51 3165
8669.39 3229
8670.27 3262
8671.15 3246
8672.03 3407
8672.91 3487
8673.78 3740
8674.66 3845
8675.54 3884
8676.42 3888
8677.30 3839
8678.18 3704
8679.06 3532
8679.94 3331
8680.82 3168
8681.70 2935
8682.58 2790
8683.46 2676
8684.34 2562
8685.22 2500
8686.10 2521
8686.98 2487
8687.86 2616
8688.74 2699
8689.62 2932
8690.50 3143
8691.38 3497
8692.26 3898
8693.14 4080
8694.02 4269
8694.90 4284
8695.78 4137
8696.66 4019
8697.54 3712
8698.42 3446
8699.30 3150
8700.18 2978
8701.06 2844
8701.94 2710
8702.82 2593
8703.70 2417
8704.58 2366
8705.46 2253
8706.34 2237
8707.23 2082
8708.11 2082
8708.99 1960
8709.87 1960
8710.75 1936
8711.63 1887
8712.51 1822
8713.39 1770
8714.27 1708
8715.16 1654
8716.04 1682
8716.92 1657
8717.80 1604
8718.68 1606
8719.56 1652
8720.44 1652
8721.33 1570
8722.21 1592
8723.09 1603
8723.97 1645
8724.85 1650
8725.73 1619
8726.62 1637
8727.50 1672
8728.38 1701
8729.26 1710
8730.14 1740
8731.03 1802
8731.91 1823
8732.79 1789
8733.67 1744
8734.55 1758
8735.44 1763
8736.32 1760
8737.20 1711
8738.08 1718
8738.97 1685
8739.85 1676
8740.73 1615
8741.61 1627
8742.50 1639
8743.38 1620
8744.26 1619
8745.14 1596
8746.03 1627
8746.91 1681
8747.79 1680
8748.68 1571
8749.56 1573
8750.44 1600
8751.33 1568
8752.21 1568
8753.09 1667
8753.97 1654
8754.86 1654
8755.74 1631
8756.62 1674
8757.51 1709
8758.39 1731
8759.28 1670
8760.16 1696
8761.04 1742
8761.93 1647
8762.81 1712
8763.69 1698
8764.58 1707
8765.46 1715
8766.34 1746
8767.23 1797
8768.11 1782
8769.00 1756
8769.88 1797
8770.76 1786
8771.65 1782
8772.53 1776
8773.42 1719
8774.30 1673
8775.19 1693
8776.07 1634
8776.95 1747
8777.84 1776
8778.72 1819
8779.61 2001
8780.49 2113
8781.38 2186
8782.26 2304
8783.15 2412
8784.03 2471
8784.92 2515
8785.80 2420
8786.69 2293
8787.57 2170
8788.46 2087
8789.34 1987
8790.23 1881
8791.11 1790
8792.00 1674
8792.88 1604
8793.77 1551
8794.65 1540
8795.54 1516
8796.42 1519
8797.31 1434
8798.19 1490
8799.08 1494
8799.96 1460
8800.85 1474
8801.74 1454
8802.62 1425
8803.51 1387
8804.39 1334
8805.28 1372
8806.16 1342
8807.05 1295
8807.94 1301
8808.82 1284
8809.71 1304
8810.59 1264
8811.48 1267
8812.37 1292
8813.25 1267
8814.14 1269
8815.03 1233
8815.91 1248
8816.80 1325
8817.68 1255
8818.57 1251
8819.46 1287
8820.34 1294
8821.23 1258
8822.12 1249
8823.00 1302
8823.89 1288
8824.78 1265
8825.66 1229
8826.55 1201
8827.44 1187
8828.33 1135
8829.21 1176
8830.10 1133
8830.99 1158
8831.87 1164
8832.76 1164
8833.65 1108
8834.54 1155
8835.42 1125
8836.31 1162
8837.20 1124
8838.08 1100
8838.97 1143
8839.86 1133
8840.75 1116
8841.64 1111
8842.52 1163
8843.41 1136
8844.30 1108
8845.19 1153
8846.07 1147
8846.96 1109
8847.85 1135
8848.74 1073
8849.63 1084
8850.51 1089
8851.40 1130
8852.29 1043
8853.18 1036
8854.07 1072
8854.96 1036
8855.84 1053
8856.73 1075
8857.62 1077
8858.51 1043
8859.40 1056
8860.29 1090
8861.17 1072
8862.06 1030
8862.95 1047
8863.84 1028
8864.73 1092
8865.62 1038
8866.51 1001
8867.40 980
8868.29 940
8869.17 989
8870.06 995
8870.95 985
8871.84 962
8872.73 987
8873.62 955
8874.51 906
8875.40 917
8876.29 943
8877.18 957
8878.07 934
8878.96 880
8879.85 893
8880.74 874
8881.63 890
8882.51 877
8883.40 868
8884.29 883
8885.18 888
8886.07 912
8886.96 884
8887.85 895
8888.74 839
8889.63 863
8890.52 889
8891.41 890
8892.30 854
8893.19 848
8894.09 808
8894.98 811
8895.87 843
8896.76 810
8897.65 848
8898.54 823
8899.43 804
8900.32 790
8901.21 826
8902.10 831
8902.99 803
8903.88 765
8904.77 812
8905.66 824
8906.55 800
8907.44 824
8908.34 784
8909.23 768
8910.12 770
8911.01 769
8911.90 783
8912.79 841
8913.68 788
8914.57 818
8915.47 806
8916.36 822
8917.25 797
8918.14 809
8919.03 813
8919.92 774
8920.81 808
8921.71 792
8922.60 767
8923.49 738
8924.38 795
8925.27 755
8926.16 768
8927.06 810
8927.95 801
8928.84 785
8929.73 742
8930.62 745
8931.52 731
8932.41 770
8933.30 780
8934.19 777
8935.09 772
8935.98 740
8936.87 695
8937.76 714
8938.66 710
8939.55 707
8940.44 679
8941.33 718
8942.23 713
8943.12 730
8944.01 690
8944.90 731
8945.80 687
8946.69 686
8947.58 707
8948.48 676
8949.37 698
8950.26 699
8951.16 702
8952.05 726
8952.94 697
8953.84 691
8954.73 727
8955.62 714
8956.52 725
8957.41 698
8958.30 731
8959.20 704
8960.09 738
8960.98 696
8961.88 701
8962.77 680
8963.66 690
8964.56 760
8965.45 705
8966.35 715
8967.24 703
8968.13 722
8969.03 702
8969.92 714
8970.82 702
8971.71 749
8972.60 763
8973.50 729
8974.39 712
8975.29 698
8976.18 722
8977.08 714
8977.97 716
8978.87 677
8979.76 703
8980.65 709
8981.55 706
8982.44 726
8983.34 711
8984.23 718
8985.13 736
8986.02 671
8986.92 654
8987.81 674
8988.71 688
8989.60 690
8990.50 685
8991.39 675
8992.29 661
8993.18 669
8994.08 683
8994.97 655
8995.87 682
8996.76 701
8997.66 662
8998.56 682
8999.45 618
9000.35 654
9001.24 664
9002.14 659
9003.03 611
9003.93 650
9004.83 637
9005.72 674
9006.62 644
9007.51 625
9008.41 672
9009.31 623
9010.20 603
9011.10 635
9011.99 665
9012.89 642
9013.79 666
9014.68 636
9015.58 627
9016.48 626
9017.37 670
9018.27 667
9019.16 637
9020.06 649
9020.96 634
9021.85 652
9022.75 617
9023.65 640
9024.54 628
9025.44 615
9026.34 637
9027.24 632
9028.13 589
9029.03 614
9029.93 634
9030.82 647
9031.72 618
9032.62 619
9033.52 614
9034.41 635
9035.31 670
9036.21 594
9037.10 629
9038.00 623
9038.90 671
9039.80 610
9040.69 625
9041.59 641
9042.49 643
9043.39 654
9044.29 656
9045.18 671
9046.08 655
9046.98 660
9047.88 644
9048.78 640
9049.67 649
9050.57 651
9051.47 639
9052.37 654
9053.27 646
9054.16 646
9055.06 629
9055.96 656
9056.86 604
9057.76 644
9058.66 686
9059.55 620
9060.45 641
9061.35 645
9062.25 669
9063.15 646
9064.05 663
9064.95 634
9065.85 611
9066.74 651
9067.64 670
9068.54 672
9069.44 652
9070.34 638
9071.24 628
9072.14 664
9073.04 678
9073.94 674
9074.84 680
9075.74 633
9076.64 631
9077.53 631
9078.43 634
9079.33 635
9080.23 631
9081.13 631
9082.03 659
9082.93 643
9083.83 637
9084.73 655
9085.63 653
9086.53 655
9087.43 659
9088.33 673
9089.23 686
9090.13 620
9091.03 645
9091.93 634
9092.83 703
9093.73 664
9094.63 676
9095.53 671
9096.43 679
9097.33 648
9098.23 663
9099.13 639
9100.04 669
9100.94 696
9101.84 678
9102.74 633
9103.64 665
9104.54 660
9105.44 647
9106.34 678
9107.24 654
9108.14 657
9109.04 607
9109.94 650
9110.85 640
9111.75 685
9112.65 646
9113.55 659
9114.45 652
9115.35 685
9116.25 631
9117.15 645
9118.06 641
9118.96 612
9119.86 641
9120.76 611
9121.66 650
9122.56 661
9123.46 646
9124.37 671
9125.27 679
9126.17 626
9127.07 649
9127.97 654
9128.88 645
9129.78 646
9130.68 620
9131.58 660
9132.48 642
9133.39 620
9134.29 628
9135.19 714
9136.09 653
9137.00 612
9137.90 585
9138.80 638
9139.70 657
9140.61 659
9141.51 645
9142.41 641
9143.31 623
9144.22 635
9145.12 625
9146.02 621
9146.92 643
9147.83 657
9148.73 666
9149.63 644
9150.54 630
9151.44 623
9152.34 612
9153.25 651
9154.15 676
9155.05 649
9155.96 634
9156.86 633
9157.76 653
9158.67 655
9159.57 670
9160.47 636
9161.38 633
9162.28 647
9163.18 645
9164.09 653
9164.99 638
9165.90 679
9166.80 650
9167.70 677
9168.61 669
9169.51 692
9170.42 649
9171.32 658
9172.22 662
9173.13 651
9174.03 612
9174.94 626
9175.84 657
9176.74 637
9177.65 655
9178.55 633
9179.46 631
9180.36 606
9181.27 670
9182.17 661
9183.08 630
9183.98 653
9184.89 675
9185.79 641
9186.70 604
9187.60 641
9188.51 661
9189.41 675
9190.32 662
9191.22 678
9192.13 684
9193.03 695
9193.94 684
9194.84 686
9195.75 679
9196.65 711
9197.56 682
9198.46 740
9199.37 732
9200.27 773
9201.18 788
9202.08 770
9202.99 812
9203.90 801
9204.80 778
9205.71 728
9206.61 738
9207.52 743
9208.42 730
9209.33 679
9210.24 669
9211.14 670
9212.05 668
9212.95 650
9213.86 660
9214.77 668
9215.67 666
9216.58 679
9217.49 680
9218.39 710
9219.30 699
9220.21 694
9221.11 681
9222.02 665
9222.93 718
9223.83 688
9224.74 691
9225.65 689
9226.55 652
9227.46 636
9228.37 655
9229.27 670
9230.18 657
9231.09 637
9231.99 669
9232.90 628
9233.81 639
9234.72 655
9235.62 638
9236.53 631
9237.44 649
9238.34 653
9239.25 666
9240.16 629
9241.07 633
9241.97 652
9242.88 658
9243.79 647
9244.70 615
9245.61 613
9246.51 616
9247.42 628
9248.33 651
9249.24 639
9250.14 654
9251.05 627
9251.96 626
9252.87 639
9253.78 666
9254.69 649
9255.59 648
9256.50 619
9257.41 627
9258.32 625
9259.23 632
9260.14 637
9261.04 664
9261.95 667
9262.86 670
9263.77 641
9264.68 665
9265.59 658
9266.50 681
9267.40 652
9268.31 632
9269.22 689
9270.13 676
9271.04 634
9271.95 650
9272.86 624
9273.77 625
9274.68 657
9275.59 667
9276.49 676
9277.40 644
9278.31 650
9279.22 659
9280.13 655
9281.04 679
9281.95 644
9282.86 668
9283.77 690
9284.68 711
9285.59 646
9286.50 613
9287.41 669
9288.32 671
9289.23 644
9290.14 655
9291.05 661
9291.96 686
9292.87 648
9293.78 657
9294.69 674
9295.60 671
9296.51 703
9297.42 680
9298.33 691
9299.24 695
9300.15 688
9301.06 705
9301.97 703
9302.88 690
9303.79 709
9304.70 691
9305.61 682
9306.53 669
9307.44 695
9308.35 676
9309.26 723
9310.17 730
9311.08 777
9311.99 752
9312.90 721
9313.81 727
9314.72 778
9315.63 734
9316.55 739
9317.46 736
9318.37 690
9319.28 738
9320.19 732
9321.10 725
9322.01 689
9322.93 686
9323.84 703
9324.75 696
9325.66 688
9326.57 678
9327.48 677
9328.40 649
9329.31 645
9330.22 664
9331.13 673
9332.04 646
9332.96 673
9333.87 662
9334.78 691
9335.69 724
9336.60 706
9337.52 687
9338.43 688
9339.34 680
9340.25 669
9341.17 701
9342.08 672
9342.99 694
9343.90 695
9344.82 653
9345.73 672
9346.64 705
9347.55 700
9348.47 688
9349.38 683
9350.29 717
9351.21 686
9352.12 665
9353.03 711
9353.94 698
9354.86 691
9355.77 671
9356.68 669
9357.60 664
9358.51 700
9359.42 681
9360.34 678
9361.25 641
9362.16 666
9363.08 688
9363.99 692
9364.90 699
9365.82 683
9366.73 691
9367.65 716
9368.56 675
9369.47 710
9370.39 672
9371.30 699
9372.21 731
9373.13 726
9374.04 688
9374.96 684
9375.87 664
9376.79 674
9377.70 717
9378.61 723
9379.53 704
9380.44 712
9381.36 743
9382.27 757
9383.19 718
9384.10 752
9385.01 753
9385.93 717
9386.84 708
9387.76 710
9388.67 710
9389.59 754
9390.50 774
9391.42 797
9392.33 788
9393.25 756
9394.16 783
9395.08 787
9395.99 799
9396.91 815
9397.82 800
9398.74 786
9399.65 748
9400.57 804
9401.48 799
9402.40 767
9403.32 751
9404.23 789
9405.15 765
9406.06 738
9406.98 730
9407.89 786
9408.81 751
9409.73 752
9410.64 732
9411.56 752
9412.47 725
9413.39 762
9414.30 780
9415.22 752
9416.14 724
9417.05 755
9417.97 800
9418.89 757
9419.80 753
9420.72 752
9421.63 746
9422.55 738
9423.47 785
9424.38 758
9425.30 753
9426.22 756
9427.13 788
9428.05 818
9428.97 799
9429.88 800
9430.80 776
9431.72 787
9432.63 790
9433.55 783
9434.47 769
9435.38 800
9436.30 803
9437.22 801
9438.14 811
9439.05 833
9439.97 862
9440.89 844
9441.81 848
9442.72 848
9443.64 881
9444.56 901
9445.47 855
9446.39 855
9447.31 883
9448.23 898
9449.15 879
9450.06 877
9450.98 852
9451.90 890
9452.82 959
9453.73 941
9454.65 894
9455.57 915
9456.49 894
9457.41 927
9458.32 908
9459.24 916
9460.16 864
9461.08 851
9462.00 888
9462.92 863
9463.83 867
9464.75 885
9465.67 833
9466.59 872
9467.51 841
9468.43 826
9469.35 878
9470.26 857
9471.18 851
9472.10 865
9473.02 885
9473.94 844
9474.86 892
9475.78 853
9476.70 834
9477.62 872
9478.54 876
9479.45 916
9480.37 908
9481.29 924
9482.21 935
9483.13 970
9484.05 940
9484.97 923
9485.89 891
9486.81 875
9487.73 858
9488.65 873
9489.57 876
9490.49 898
9491.41 885
9492.33 882
9493.25 902
9494.17 876
9495.09 826
9496.01 840
9496.93 824
9497.85 823
9498.77 839
9499.69 834
9500.61 849
9501.53 831
9502.45 808
9503.37 910
9504.29 852
9505.21 898
9506.13 940
9507.05 905
9507.97 912
9508.89 887
9509.81 928
9510.73 904
9511.65 885
9512.57 903
9513.49 919
9514.42 940
9515.34 929
9516.26 939
9517.18 991
9518.10 986
9519.02 1018
9519.94 1061
9520.86 1072
9521.78 1079
9522.71 1109
9523.63 1137
9524.55 1122
9525.47 1086
9526.39 1104
9527.31 1084
9528.23 1072
9529.16 1076
9530.08 1039
9531.00 1037
9531.92 1029
9532.84 1019
9533.76 1009
9534.69 994
9535.61 965
9536.53 1005
9537.45 983
9538.37 944
9539.30 982
9540.22 1002
9541.14 984
9542.06 989
9542.98 1039
9543.91 1017
9544.83 1024
9545.75 1001
9546.67 1033
9547.60 1020
9548.52 1023
9549.44 1059
9550.36 1014
9551.29 1015
9552.21 1028
9553.13 1064
9554.06 1044
9554.98 1106
9555.90 1092
9556.82 1059
9557.75 1002
9558.67 1019
9559.59 1025
9560.52 1020
9561.44 1089
9562.36 1133
9563.29 1081
9564.21 1085
9565.13 1093
9566.06 1152
9566.98 1113
9567.90 1086
9568.83 1077
9569.75 1090
9570.67 1116
9571.60 1118
9572.52 1107
9573.44 1167
9574.37 1168
9575.29 1155
9576.22 1185
9577.14 1153
9578.06 1221
9578.99 1230
9579.91 1205
9580.84 1231
9581.76 1217
9582.68 1178
9583.61 1219
9584.53 1222
9585.46 1211
9586.38 1190
9587.31 1178
9588.23 1202
9589.15 1217
9590.08 1213
9591.00 1178
9591.93 1232
9592.85 1221
9593.78 1228
9594.70 1221
9595.63 1245
9596.55 1327
9597.48 1295
9598.40 1310
9599.33 1342
9600.25 1385
9601.18 1341
9602.10 1367
9603.03 1386
9603.95 1366
9604.88 1359
9605.80 1351
9606.73 1371
9607.65 1355
9608.58 1383
9609.50 1374
9610.43 1351
9611.35 1358
9612.28 1363
9613.21 1375
9614.13 1344
9615.06 1387
9615.98 1350
9616.91 1394
9617.84 1360
9618.76 1363
9619.69 1392
9620.61 1386
9621.54 1393
9622.47 1384
9623.39 1420
9624.32 1498
9625.24 1445
9626.17 1434
9627.10 1497
9628.02 1452
9628.95 1466
9629.88 1469
9630.80 1492
9631.73 1501
9632.65 1500
9633.58 1537
9634.51 1542
9635.43 1529
9636.36 1546
9637.29 1574
9638.22 1613
9639.14 1709
9640.07 1691
9641.00 1715
9641.92 1739
9642.85 1779
9643.78 1810
9644.70 1787
9645.63 1844
9646.56 1893
9647.49 1898
9648.41 1868
9649.34 1893
9650.27 1860
9651.20 1833
9652.12 1880
9653.05 1847
9653.98 1904
9654.91 1905
9655.83 1783
9656.76 1716
9657.69 1827
9658.62 1736
9659.55 1725
9660.47 1738
9661.40 1705
9662.33 1714
9663.26 1753
9664.19 1786
9665.11 1729
9666.04 1771
9666.97 1796
9667.90 1886
9668.83 1863
9669.75 1840
9670.68 1830
9671.61 1868
9672.54 1915
9673.47 1978
9674.40 1925
9675.33 1925
9676.25 1969
9677.18 1980
9678.11 1956
9679.04 1963
9679.97 1985
9680.90 1967
9681.83 2002
9682.76 2043
9683.69 2062
9684.61 2010
9685.54 2046
9686.47 2085
9687.40 2080
9688.33 2113
9689.26 2115
9690.19 2123
9691.12 2104
9692.05 2141
9692.98 2163
9693.91 2187
9694.84 2225
9695.77 2239
9696.70 2336
9697.63 2393
9698.56 2504
9699.49 2544
9700.42 2546
9701.35 2629
9702.28 2639
9703.21 2565
9704.14 2574
9705.07 2478
9706.00 2371
9706.93 2307
9707.86 2287
9708.79 2189
9709.72 2178
9710.65 2193
9711.58 2195
9712.51 2221
9713.44 2263
9714.37 2252
9715.30 2286
9716.23 2291
9717.16 2285
9718.09 2321
9719.02 2289
9719.95 2281
9720.88 2220
9721.81 2118
9722.75 1962
9723.68 2026
9724.61 1949
9725.54 1846
9726.47 1783
9727.40 1781
9728.33 1790
9729.26 1717
9730.19 1759
9731.13 1716
9732.06 1711
9732.99 1695
9733.92 1750
9734.85 1720
9735.78 1691
9736.71 1672
9737.65 1644
9738.58 1618
9739.51 1620
9740.44 1555
9741.37 1537
9742.30 1553
9743.24 1545
9744.17 1559
9745.10 1546
9746.03 1489
9746.96 1498
9747.90 1493
9748.83 1471
9749.76 1502
9750.69 1460
9751.63 1420
9752.56 1436
9753.49 1439
9754.42 1363
9755.36 1415
9756.29 1444
9757.22 1445
9758.15 1429
9759.09 1364
9760.02 1416
9760.95 1405
9761.88 1363
9762.82 1381
9763.75 1441
9764.68 1428
9765.62 1428
9766.55 1422
9767.48 1384
9768.41 1408
9769.35 1441
9770.28 1381
9771.21 1370
9772.15 1361
9773.08 1366
9774.01 1384
9774.95 1402
9775.88 1429
9776.81 1411
9777.75 1394
9778.68 1417
9779.62 1466
9780.55 1474
9781.48 1470
9782.42 1449
9783.35 1488
9784.28 1462
9785.22 1417
9786.15 1456
9787.09 1463
9788.02 1429
9788.95 1435
9789.89 1369
9790.82 1304
9791.76 1339
9792.69 1332
9793.63 1350
9794.56 1359
9795.49 1325
9796.43 1320
9797.36 1346
9798.30 1342
9799.23 1395
9800.17 1424
9801.10 1352
9802.04 1307
9802.97 1333
9803.91 1345
9804.84 1325
9805.78 1256
9806.71 1222
9807.65 1221
9808.58 1191
9809.52 1233
9810.45 1138
9811.39 1131
9812.32 1148
9813.26 1148
9814.19 1126
9815.13 1129
9816.06 1108
9817.00 1143
9817.93 1143
9818.87 1106
9819.80 1102
9820.74 1127
9821.68 1112
9822.61 1103
9823.55 1064
9824.48 1068
9825.42 1093
9826.35 1087
9827.29 1093
9828.23 1051
9829.16 1097
9830.10 1059
9831.03 1038
9831.97 1087
9832.91 1057
9833.84 1029
9834.78 1057
9835.72 1025
9836.65 1085
9837.59 1029
9838.52 1085
9839.46 1038
9840.40 1060
9841.33 1058
9842.27 1054
9843.21 1021
9844.14 1026
9845.08 1056
9846.02 1055
9846.95 1039
9847.89 1046
9848.83 1083
9849.77 1057
9850.70 1027
9851.64 1012
9852.58 1011
9853.51 1015
9854.45 1042
9855.39 1057
9856.33 1028
9857.26 1026
9858.20 1027
9859.14 1037
9860.08 1049
9861.01 994
9861.95 965
9862.89 1000
9863.83 991
9864.76 946
9865.70 953
9866.64 962
9867.58 974
9868.51 963
9869.45 958
9870.39 940
9871.33 917
9872.27 957
9873.20 938
9874.14 981
9875.08 970
9876.02 942
9876.96 970
9877.90 943
9878.83 965
9879.77 959
9880.71 966
9881.65 945
9882.59 948
9883.53 914
9884.47 935
9885.40 948
9886.34 933
9887.28 917
9888.22 949
9889.16 904
9890.10 940
9891.04 954
9891.98 910
9892.91 887
9893.85 904
9894.79 931
9895.73 951
9896.67 907
9897.61 914
9898.55 936
9899.49 881
9900.43 893
9901.37 880
9902.31 882
9903.25 912
9904.19 898
9905.13 919
9906.07 925
9907.01 939
9907.95 926
9908.89 926
9909.83 932
9910.77 926
9911.71 911
9912.65 927
9913.59 919
9914.53 906
9915.47 930
9916.41 946
9917.35 893
9918.29 906
9919.23 966
9920.17 972
9921.11 979
9922.05 1002
9922.99 986
9923.93 1089
9924.87 1157
9925.81 1125
9926.75 1126
9927.69 1178
9928.63 1205
9929.57 1172
9930.51 1200
9931.45 1173
9932.39 1148
9933.34 1082
9934.28 1092
9935.22 1021
9936.16 972
9937.10 938
9938.04 944
9938.98 903
9939.92 905
9940.87 870
9941.81 897
9942.75 880
9943.69 948
9944.63 926
9945.57 934
9946.51 960
9947.46 948
9948.40 953
9949.34 958
9950.28 992
9951.22 1043
9952.16 1005
9953.11 1026
9954.05 1036
9954.99 1015
9955.93 975
9956.87 975
9957.82 966
9958.76 956
9959.70 884
9960.64 901
9961.59 842
9962.53 857
9963.47 843
9964.41 779
9965.35 836
9966.30 802
9967.24 811
9968.18 811
9969.13 770
9970.07 768
9971.01 781
9971.95 798
9972.90 818
9973.84 771
9974.78 766
9975.73 785
9976.67 776
9977.61 747
9978.55 732
9979.50 774
9980.44 735
9981.38 774
9982.33 777
9983.27 804
9984.21 789
9985.16 805
9986.10 764
9987.04 771
9987.99 813
9988.93 851
9989.88 776
9990.82 781
9991.76 793
9992.71 765
9993.65 747
9994.59 764
9995.54 769
9996.48 781
9997.43 791
9998.37 788
9999.31 811
10000.26 767
10001.20 769
10002.15 757
10003.09 782
10004.04 760
10004.98 766
10005.92 757
10006.87 751
10007.81 768
10008.76 784
10009.70 769
10010.65 754
10011.59 746
10012.54 734
10013.48 746
10014.43 772
10015.37 795
10016.32 757
10017.26 757
10018.21 756
10019.15 751
10020.10 725
10021.04 749
10021.99 709
10022.93 757
10023.88 738
10024.82 731
10025.77 731
10026.71 768
10027.66 739
10028.60 720
10029.55 743
10030.49 725
10031.44 725
10032.39 710
10033.33 674
10034.28 695
10035.22 708
10036.17 702
10037.11 703
10038.06 723
10039.01 737
10039.95 736
10040.90 747
10041.84 723
10042.79 716
10043.74 707
10044.68 716
10045.63 741
10046.58 686
10047.52 714
10048.47 712
10049.41 714
10050.36 710
10051.31 691
10052.25 673
10053.20 693
10054.15 711
10055.09 673
10056.04 694
10056.99 727
10057.93 710
10058.88 719
10059.83 702
10060.78 670
10061.72 702
10062.67 684
10063.62 676
10064.56 689
10065.51 686
10066.46 679
10067.41 719
10068.35 694
10069.30 696
10070.25 679
10071.20 699
10072.14 727
10073.09 737
10074.04 708
10074.99 636
10075.93 664
10076.88 687
10077.83 694
10078.78 682
10079.72 695
10080.67 673
10081.62 660
10082.57 667
10083.52 707
10084.46 703
10085.41 681
10086.36 690
10087.31 652
10088.26 666
10089.21 670
10090.15 674
10091.10 683
10092.05 675
10093.00 646
10093.95 659
10094.90 677
10095.85 707
10096.79 667
10097.74 715
10098.69 666
10099.64 671
10100.59 680
10101.54 652
10102.49 665
10103.44 677
10104.39 664
10105.33 660
10106.28 660
10107.23 666
10108.18 657
10109.13 667
10110.08 677
10111.03 693
10111.98 728
10112.93 707
10113.88 653
10114.83 668
10115.78 682
10116.73 693
10117.68 690
10118.63 700
10119.58 701
10120.53 638
10121.48 643
10122.43 632
10123.38 651
10124.33 674
10125.28 711
10126.23 693
10127.18 661
10128.13 673
10129.08 673
10130.03 676
10130.98 670
10131.93 678
10132.88 683
10133.83 713
10134.78 707
10135.73 688
10136.68 706
10137.63 708
10138.58 680
10139.53 694
10140.48 706
10141.43 714
10142.38 720
10143.33 707
10144.29 763
10145.24 755
10146.19 743
10147.14 750
10148.09 748
10149.04 720
10149.99 744
10150.94 787
10151.89 759
10152.85 759
10153.80 747
10154.75 761
10155.70 746
10156.65 763
10157.60 770
10158.55 806
10159.51 787
10160.46 755
10161.41 784
10162.36 783
10163.31 742
10164.26 775
10165.22 822
10166.17 793
10167.12 784
10168.07 801
10169.02 838
10169.98 821
10170.93 779
10171.88 796
10172.83 841
10173.79 804
10174.74 824
10175.69 819
10176.64 860
10177.60 840
10178.55 852
10179.50 908
10180.45 883
10181.41 828
10182.36 886
10183.31 902
10184.26 893
10185.22 889
10186.17 863
10187.12 881
10188.08 928
10189.03 856
10189.98 867
10190.93 859
10191.89 871
10192.84 875
10193.79 928
10194.75 894
10195.70 891
10196.65 872
10197.61 889
10198.56 885
10199.51 868
10200.47 876
10201.42 912
10202.38 963
10203.33 930
10204.28 933
10205.24 942
10206.19 986
10207.14 1019
10208.10 1031
10209.05 1041
10210.01 1026
10210.96 1012
10211.91 1032
10212.87 1019
10213.82 982
10214.78 983
10215.73 996
10216.69 960
10217.64 937
10218.59 931
10219.55 915
10220.50 892
10221.46 917
10222.41 915
10223.37 918
10224.32 922
10225.28 890
10226.23 893
10227.19 893
10228.14 893
10229.10 921
10230.05 986
10231.01 955
10231.96 993
10232.92 1029
10233.87 1033
10234.83 1101
10235.78 1125
10236.74 1136
10237.69 1143
10238.65 1173
10239.60 1130
10240.56 1138
10241.51 1092
10242.47 1067
10243.42 1069
10244.38 1040
10245.34 987
10246.29 942
10247.25 942
10248.20 956
10249.16 926
10250.11 896
10251.07 873
10252.03 851
10252.98 855
10253.94 875
10254.89 861
10255.85 816
10256.81 833
10257.76 781
10258.72 798
10259.68 793
10260.63 785
10261.59 753
10262.55 734
10263.50 760
10264.46 764
10265.41 781
10266.37 724
10267.33 748
10268.28 792
10269.24 770
10270.20 779
10271.16 761
10272.11 767
10273.07 752
10274.03 743
10274.98 786
10275.94 771
10276.90 782
10277.85 761
10278.81 741
10279.77 742
10280.73 716
10281.68 766
10282.64 743
10283.60 741
10284.56 690
10285.51 693
10286.47 707
10287.43 716
10288.39 697
10289.34 667
10290.30 716
10291.26 722
10292.22 697
10293.18 751
10294.13 721
10295.09 715
10296.05 695
10297.01 741
10297.97 731
10298.92 684
10299.88 709
10300.84 740
10301.80 714
10302.76 726
10303.72 706
10304.67 726
10305.63 715
10306.59 696
10307.55 700
10308.51 732
10309.47 706
10310.43 713
10311.38 705
10312.34 717
10313.30 717
10314.26 708
10315.22 716
10316.18 739
10317.14 704
10318.10 713
10319.06 722
10320.01 697
10320.97 672
10321.93 675
10322.89 668
10323.85 687
10324.81 719
10325.77 705
10326.73 736
10327.69 710
10328.65 704
10329.61 707
10330.57 729
10331.53 714
10332.49 715
10333.45 724
10334.41 721
10335.37 734
10336.33 710
10337.29 696
10338.25 677
10339.21 694
10340.17 672
10341.13 686
10342.09 671
10343.05 656
10344.01 659
10344.97 681
10345.93 658
10346.89 655
10347.85 678
10348.81 655
10349.77 660
10350.73 651
10351.69 668
10352.65 664
10353.61 642
10354.57 611
10355.53 618
10356.49 637
10357.46 628
10358.42 651
10359.38 627
10360.34 611
10361.30 646
10362.26 634
10363.22 686
10364.18 635
10365.14 623
10366.11 634
10367.07 641
10368.03 652
10368.99 611
10369.95 637
10370.91 596
10371.87 622
10372.84 625
10373.80 623
10374.76 618
10375.72 638
10376.68 620
10377.64 617
10378.61 626
10379.57 610
10380.53 654
10381.49 608
10382.45 631
10383.42 629
10384.38 630
10385.34 633
10386.30 647
10387.27 651
10388.23 610
10389.19 600
10390.15 630
10391.11 630
10392.08 589
10393.04 573
10394.00 580
10394.96 588
10395.93 640
10396.89 592
10397.85 599
10398.82 603
10399.78 625
10400.74 603
10401.70 599
10402.67 604
10403.63 623
10404.59 649
10405.56 586
10406.52 607
10407.48 606
10408.45 580
10409.41 641
10410.37 573
10411.34 627
10412.30 628
10413.26 626
10414.23 642
10415.19 605
10416.15 629
10417.12 628
10418.08 646
10419.04 644
10420.01 645
10420.97 649
10421.94 678
10422.90 647
10423.86 633
10424.83 667
10425.79 650
10426.76 617
10427.72 614
10428.68 597
10429.65 602
10430.61 616
10431.58 606
10432.54 612
10433.51 584
10434.47 595
10435.44 566
10436.40 566
10437.36 568
10438.33 562
10439.29 540
10440.26 581
10441.22 581
10442.19 563
10443.15 543
10444.12 579
10445.08 575
10446.05 577
10447.01 578
10447.98 573
10448.94 585
10449.91 572
10450.87 583
10451.84 573
10452.80 599
10453.77 570
10454.73 559
10455.70 544
10456.67 587
10457.63 563
10458.60 550
10459.56 593
10460.53 552
10461.49 582
10462.46 611
10463.43 618
10464.39 570
10465.36 563
10466.32 526
10467.29 582
10468.25 594
10469.22 579
10470.19 572
10471.15 599
10472.12 574
10473.09 600
10474.05 605
10475.02 607
10475.98 616
10476.95 587
10477.92 593
10478.88 615
10479.85 619
10480.82 619
10481.78 673
10482.75 657
10483.72 633
10484.68 652
10485.65 610
10486.62 600
10487.58 588
10488.55 614
10489.52 565
10490.49 552
10491.45 572
10492.42 593
10493.39 606
10494.35 614
10495.32 604
10496.29 587
10497.26 561
10498.22 597
10499.19 594
10500.16 600
10501.13 594
10502.09 590
10503.06 554
10504.03 622
10505.00 644
10505.96 584
10506.93 608
10507.90 588
10508.87 619
10509.84 613
10510.80 612
10511.77 594
10512.74 608
10513.71 594
10514.68 625
10515.64 609
10516.61 571
10517.58 563
10518.55 564
10519.52 593
10520.49 596
10521.45 568
10522.42 568
10523.39 565
10524.36 568
10525.33 562
10526.30 563
10527.27 583
10528.23 586
10529.20 567
10530.17 586
10531.14 591
10532.11 560
10533.08 582
10534.05 610
10535.02 625
10535.99 594
10536.96 581
10537.93 630
10538.89 624
10539.86 639
10540.83 617
10541.80 639
10542.77 605
10543.74 629
10544.71 603
10545.68 610
10546.65 608
10547.62 602
10548.59 612
10549.56 625
10550.53 653
10551.50 638
10552.47 634
10553.44 595
10554.41 642
10555.38 595
10556.35 625
10557.32 639
10558.29 647
10559.26 622
10560.23 652
10561.20 666
10562.17 643
10563.14 662
10564.11 637
10565.08 660
10566.05 635
10567.02 621
10567.99 630
10568.96 678
10569.93 643
10570.91 679
10571.88 639
10572.85 622
10573.82 632
10574.79 634
10575.76 650
10576.73 625
10577.70 638
10578.67 631
10579.64 602
10580.62 594
10581.59 638
10582.56 652
10583.53 651
10584.50 645
10585.47 634
10586.44 654
10587.42 627
10588.39 637
10589.36 688
10590.33 679
10591.30 658
10592.27 654
10593.25 650
10594.22 635
10595.19 677
10596.16 680
10597.13 660
10598.10 681
10599.08 648
10600.05 691
10601.02 708
10601.99 695
10602.97 701
10603.94 706
10604.91 696
10605.88 717
10606.85 736
10607.83 775
10608.80 781
10609.77 787
10610.74 752
10611.72 761
10612.69 794
10613.66 746
10614.64 795
10615.61 798
10616.58 765
10617.55 743
10618.53 768
10619.50 742
10620.47 690
10621.45 671
10622.42 705
10623.39 706
10624.37 686
10625.34 655
10626.31 658
10627.29 652
10628.26 606
10629.23 671
10630.21 675
10631.18 657
10632.15 661
10633.13 682
10634.10 723
10635.07 702
10636.05 699
10637.02 707
10638.00 668
10638.97 708
10639.94 692
10640.92 719
10641.89 753
10642.87 714
10643.84 724
10644.81 721
10645.79 708
10646.76 724
10647.74 723
10648.71 670
10649.68 664
10650.66 658
10651.63 686
10652.61 637
10653.58 615
10654.56 607
10655.53 627
10656.51 657
10657.48 636
10658.46 618
10659.43 630
10660.41 620
10661.38 638
10662.36 625
10663.33 620
10664.31 600
10665.28 623
10666.26 610
10667.23 609
10668.21 610
10669.18 596
10670.16 599
10671.13 589
10672.11 653
10673.08 642
10674.06 591
10675.03 622
10676.01 567
10676.99 608
10677.96 607
10678.94 641
10679.91 632
10680.89 630
10681.86 605
10682.84 638
10683.82 613
10684.79 620
10685.77 655
10686.74 636
10687.72 638
10688.70 629
10689.67 591
10690.65 601
10691.63 594
10692.60 633
10693.58 611
10694.55 573
10695.53 648
10696.51 626
10697.48 598
10698.46 599
10699.44 582
10700.41 565
10701.39 587
10702.37 593
10703.34 595
10704.32 618
10705.30 601
10706.27 609
10707.25 587
10708.23 597
10709.21 586
10710.18 595
10711.16 603
10712.14 580
10713.11 594
10714.09 589
10715.07 566
10716.05 574
10717.02 640
10718.00 608
10718.98 598
10719.96 590
10720.93 600
10721.91 598
10722.89 602
10723.87 594
10724.85 599
10725.82 596
10726.80 592
10727.78 619
10728.76 591
10729.74 565
10730.71 571
10731.69 579
10732.67 620
10733.65 596
10734.63 613
10735.60 653
10736.58 589
10737.56 595
10738.54 592
10739.52 608
10740.50 594
10741.48 592
10742.45 593
10743.43 636
10744.41 604
10745.39 632
10746.37 620
10747.35 644
10748.33 633
10749.31 590
10750.28 584
10751.26 604
10752.24 619
10753.22 610
10754.20 620
10755.18 625
10756.16 656
10757.14 636
10758.12 634
10759.10 595
10760.08 605
10761.06 615
10762.04 618
10763.01 618
10763.99 618
10764.97 603
10765.95 637
10766.93 626
10767.91 631
10768.89 660
10769.87 619
10770.85 621
10771.83 620
10772.81 639
10773.79 659
10774.77 635
10775.75 657
10776.73 652
10777.71 650
10778.69 644
10779.67 687
10780.65 630
10781.63 635
10782.62 629
10783.60 685
10784.58 646
10785.56 668
10786.54 664
10787.52 650
10788.50 657
10789.48 672
10790.46 639
10791.44 638
10792.42 669
10793.40 673
10794.38 669
10795.37 674
10796.35 675
10797.33 647
10798.31 632
10799.29 638
10800.27 660
10801.25 614
10802.23 658
10803.21 653
10804.20 654
10805.18 623
10806.16 660
10807.14 638
10808.12 636
10809.10 662
10810.09 675
10811.07 689
10812.05 627
10813.03 668
10814.01 627
10815.00 662
10815.98 681
10816.96 664
10817.94 649
10818.92 675
10819.91 714
10820.89 704
10821.87 638
10822.85 606
10823.83 681
10824.82 714
10825.80 682
10826.78 680
10827.76 697
10828.75 686
10829.73 725
10830.71 718
10831.69 691
10832.68 690
10833.66 682
10834.64 718
10835.63 700
10836.61 683
10837.59 669
10838.57 704
10839.56 728
10840.54 763
10841.52 683
10842.51 680
10843.49 696
10844.47 723
10845.46 730
10846.44 731
10847.42 749
10848.41 738
10849.39 760
10850.37 744
10851.36 712
10852.34 780
10853.32 763
10854.31 745
10855.29 752
10856.28 755
10857.26 761
10858.24 759
10859.23 801
10860.21 748
10861.20 762
10862.18 755
10863.16 781
10864.15 814
10865.13 810
10866.12 782
10867.10 781
10868.08 779
10869.07 799
10870.05 787
10871.04 779
10872.02 807
10873.01 820
10873.99 837
10874.98 852
10875.96 788
10876.95 795
10877.93 852
10878.92 812
10879.90 826
10880.89 837
10881.87 818
10882.86 840
10883.84 851
10884.83 829
10885.81 851
10886.80 889
10887.78 851
10888.77 875
10889.75 893
10890.74 882
10891.72 899
10892.71 869
10893.69 895
10894.68 893
10895.66 916
10896.65 865
10897.64 904
10898.62 894
10899.61 937
10900.59 934
10901.58 938
10902.56 912
10903.55 980
10904.54 933
10905.52 952
10906.51 943
10907.49 978
10908.48 1000
10909.47 988
10910.45 990
10911.44 993
10912.43 1009
10913.41 1003
10914.40 1017
10915.39 1017
10916.37 1023
10917.36 1037
10918.35 1009
10919.33 1033
10920.32 1045
10921.31 1044
10922.29 1070
10923.28 1078
10924.27 1092
10925.25 1054
10926.24 1066
10927.23 1114
10928.21 1100
10929.20 1093
10930.19 1050
10931.18 1105
10932.16 1121
10933.15 1095
10934.14 1093
10935.12 1145
10936.11 1119
10937.10 1178
10938.09 1178
10939.07 1168
10940.06 1190
10941.05 1203
10942.04 1210
10943.02 1212
10944.01 1222
10945.00 1251
10945.99 1237
10946.98 1242
10947.96 1317
10948.95 1334
10949.94 1374
10950.93 1339
10951.92 1416
10952.90 1441
10953.89 1488
10954.88 1496
10955.87 1531
10956.86 1630
10957.85 1605
10958.83 1700
10959.82 1790
10960.81 1778
10961.80 1810
10962.79 1797
10963.78 1798
10964.77 1719
10965.75 1644
10966.74 1651
10967.73 1581
10968.72 1581
10969.71 1483
10970.70 1465
10971.69 1467
10972.68 1416
10973.67 1399
10974.66 1408
10975.64 1379
10976.63 1348
10977.62 1361
10978.61 1366
10979.60 1349
10980.59 1408
10981.58 1408
10982.57 1426
10983.56 1435
10984.55 1408
10985.54 1411
10986.53 1439
10987.52 1428
10988.51 1475
10989.50 1467
10990.49 1491
10991.48 1551
10992.47 1591
10993.46 1641
10994.45 1753
10995.44 1758
10996.43 1854
10997.42 1932
10998.41 2028
10999.40 2080
11000.39 2176
11001.38 2237
11002.37 2180
11003.36 2195
11004.35 2162
11005.34 2059
11006.33 1997
11007.32 1976
11008.31 1869
11009.30 1767
11010.30 1691
11011.29 1614
11012.28 1508
11013.27 1427
11014.26 1400
11015.25 1395
11016.24 1334
11017.23 1270
11018.22 1262
11019.21 1227
11020.21 1170
11021.20 1198
11022.19 1164
11023.18 1184
11024.17 1111
11025.16 1122
11026.15 1120
11027.14 1089
11028.14 1139
11029.13 1112
11030.12 1129
11031.11 1090
11032.10 1055
11033.09 1074
11034.09 1094
11035.08 1102
11036.07 1092
11037.06 1078
11038.05 1103
11039.05 1064
11040.04 1085
11041.03 1103
11042.02 1050
11043.02 1064
11044.01 1035
11045.00 1070
11045.99 1018
11046.98 1025
11047.98 997
11048.97 995
11049.96 1001
11050.95 961
11051.95 952
11052.94 991
11053.93 1001
11054.93 971
11055.92 960
11056.91 987
11057.90 963
11058.90 967
11059.89 1006
11060.88 1033
11061.88 985
11062.87 989
11063.86 973
11064.86 1019
11065.85 1030
11066.84 1016
11067.84 990
11068.83 1035
11069.82 1009
11070.82 1000
11071.81 1020
11072.80 1000
11073.80 1022
11074.79 1035
11075.78 1009
11076.78 969
11077.77 954
11078.77 997
11079.76 974
11080.75 989
11081.75 968
11082.74 951
11083.74 1004
11084.73 971
11085.72 976
11086.72 955
11087.71 937
11088.71 925
11089.70 924
11090.70 897
11091.69 952
11092.68 954
11093.68 919
11094.67 870
11095.67 887
11096.66 892
11097.66 924
11098.65 866
11099.65 876
11100.64 876
11101.64 870
11102.63 888
11103.63 862
11104.62 850
11105.62 830
11106.61 863
11107.61 839
11108.60 897
11109.60 878
11110.59 861
11111.59 866
11112.58 843
11113.58 882
11114.57 870
11115.57 873
11116.56 862
11117.56 828
11118.56 842
11119.55 858
11120.55 838
11121.54 838
11122.54 839
11123.54 818
11124.53 819
11125.53 844
11126.52 802
11127.52 854
11128.51 835
11129.51 843
11130.51 821
11131.50 833
11132.50 800
11133.50 793
11134.49 820
11135.49 792
11136.49 845
11137.48 855
11138.48 817
11139.47 780
11140.47 784
11141.47 791
11142.46 793
11143.46 782
11144.46 814
11145.46 841
11146.45 829
11147.45 831
11148.45 799
11149.44 813
11150.44 825
11151.44 793
11152.43 784
11153.43 790
11154.43 764
11155.43 789
11156.42 782
11157.42 803
11158.42 799
11159.42 769
11160.41 766
11161.41 768
11162.41 776
11163.41 759
11164.40 776
11165.40 814
11166.40 799
11167.40 794
11168.39 779
11169.39 778
11170.39 790
11171.39 757
11172.39 727
11173.38 766
11174.38 765
11175.38 772
11176.38 741
11177.38 741
11178.38 774
11179.37 777
11180.37 741
11181.37 753
11182.37 766
11183.37 754
11184.37 728
11185.37 784
11186.36 757
11187.36 771
11188.36 785
11189.36 759
11190.36 719
11191.36 740
11192.36 767
11193.36 744
11194.36 731
11195.35 758
11196.35 746
11197.35 771
11198.35 732
11199.35 779
11200.35 802
11201.35 791
11202.35 766
11203.35 744
11204.35 795
11205.35 810
11206.35 818
11207.35 780
11208.35 790
11209.35 791
11210.35 791
11211.35 804
11212.35 792
11213.35 805
11214.35 840
11215.34 823
11216.35 784
11217.35 747
11218.35 805
11219.35 803
11220.35 774
11221.35 729
11222.35 779
11223.35 768
11224.35 756
11225.35 758
11226.35 783
11227.35 737
11228.35 812
11229.35 785
11230.35 812
11231.35 772
11232.35 755
11233.35 791
11234.35 795
11235.35 814
11236.35 795
11237.36 809
11238.36 821
11239.36 829
11240.36 773
11241.36 837
11242.36 822
11243.36 808
11244.36 802
11245.36 838
11246.37 836
11247.37 808
11248.37 854
11249.37 832
11250.37 798
11251.37 805
11252.38 843
11253.38 855
11254.38 862
11255.38 814
11256.38 859
11257.38 858
11258.39 840
11259.39 833
11260.39 853
11261.39 871
11262.39 854
11263.40 883
11264.40 876
11265.40 879
11266.40 887
11267.40 915
11268.41 889
11269.41 933
11270.41 911
11271.41 938
11272.42 971
11273.42 944
11274.42 933
11275.42 997
11276.43 926
11277.43 967
11278.43 990
11279.44 958
11280.44 974
11281.44 1006
11282.44 1019
11283.45 960
11284.45 928
11285.45 947
11286.46 925
11287.46 913
11288.46 852
11289.47 869
11290.47 872
11291.47 882
11292.48 878
11293.48 863
11294.48 876
11295.49 863
11296.49 847
11297.49 826
11298.50 809
11299.50 840
11300.51 833
11301.51 852
11302.51 840
11303.52 855
11304.52 834
11305.53 808
11306.53 822
11307.53 832
11308.54 823
11309.54 825
11310.55 834
11311.55 841
11312.55 841
11313.56 838
11314.56 858
11315.57 843
11316.57 851
11317.58 877
11318.58 890
11319.59 868
11320.59 867
11321.59 890
11322.60 904
11323.60 902
11324.61 878
11325.61 920
11326.62 883
11327.62 888
11328.63 889
11329.63 889
11330.64 853
11331.64 915
11332.65 838
11333.65 873
11334.66 831
11335.67 861
11336.67 859
11337.68 841
11338.68 853
11339.69 887
11340.69 926
11341.70 941
11342.70 940
11343.71 922
11344.72 901
11345.72 896
11346.73 923
11347.73 907
11348.74 905
11349.74 887
11350.75 915
11351.76 838
11352.76 831
11353.77 856
11354.78 846
11355.78 836
11356.79 851
11357.79 849
11358.80 845
11359.81 811
11360.81 832
11361.82 807
11362.83 824
11363.83 835
11364.84 804
11365.85 829
11366.85 775
11367.86 819
11368.87 821
11369.87 817
11370.88 801
11371.89 794
11372.89 812
11373.90 822
11374.91 834
11375.92 786
11376.92 815
11377.93 814
11378.94 835
11379.94 822
11380.95 795
11381.96 787
11382.97 815
11383.97 803
11384.98 749
11385.99 779
11387.00 769
11388.00 793
11389.01 756
11390.02 770
11391.03 791
11392.04 775
11393.04 774
11394.05 798
11395.06 788
11396.07 802
11397.08 802
11398.08 783
11399.09 758
11400.10 783
11401.11 788
11402.12 798
11403.12 810
11404.13 794
11405.14 818
11406.15 834
11407.16 825
11408.17 840
11409.18 804
11410.18 820
11411.19 850
11412.20 802
11413.21 819
11414.22 855
11415.23 861
11416.24 823
11417.25 785
11418.25 809
11419.26 819
11420.27 815
11421.28 818
11422.29 821
11423.30 815
11424.31 781
11425.32 782
11426.33 807
11427.34 793
11428.35 787
11429.36 815
11430.37 822
11431.38 829
11432.39 829
11433.39 795
11434.40 797
11435.41 810
11436.42 813
11437.43 824
11438.44 826
11439.45 813
11440.46 838
11441.47 818
11442.48 849
11443.49 783
11444.50 794
11445.51 844
11446.52 857
11447.53 818
11448.55 819
11449.56 867
11450.57 859
11451.58 859
11452.59 861
11453.60 847
11454.61 856
11455.62 887
11456.63 896
11457.64 845
11458.65 872
11459.66 866
11460.67 891
11461.68 851
11462.69 874
11463.71 859
11464.72 853
11465.73 826
11466.74 870
11467.75 885
11468.76 881
11469.77 854
11470.78 875
11471.80 921
11472.81 869
11473.82 855
11474.83 884
11475.84 898
11476.85 941
11477.86 913
11478.88 904
11479.89 938
11480.90 878
11481.91 924
11482.92 979
11483.93 954
11484.95 935
11485.96 951
11486.97 961
11487.98 934
11489.00 906
11490.01 969
11491.02 981
11492.03 994
11493.04 951
11494.06 964
11495.07 989
11496.08 997
11497.09 993
11498.11 1027
11499.12 1041
11500.13 993
11501.14 996
11502.16 1052
11503.17 1066
11504.18 1059
11505.20 1081
11506.21 1110
11507.22 1150
11508.23 1084
11509.25 1146
11510.26 1165
11511.27 1169
11512.29 1224
11513.30 1192
11514.31 1205
11515.33 1232
11516.34 1228
11517.35 1225
11518.37 1303
11519.38 1337
11520.39 1380
11521.41 1372
11522.42 1393
11523.43 1493
11524.45 1451
11525.46 1511
11526.47 1473
11527.49 1549
11528.50 1617
11529.52 1660
11530.53 1739
11531.54 1791
11532.56 1819
11533.57 1887
11534.59 2032
11535.60 2161
11536.62 2255
11537.63 2371
11538.64 2525
11539.66 2576
11540.67 2576
11541.69 2561
11542.70 2601
11543.72 2562
11544.73 2541
11545.75 2462
11546.76 2346
11547.77 2224
11548.79 2125
11549.80 1978
11550.82 1877
11551.83 1785
11552.85 1619
11553.86 1602
11554.88 1516
11555.89 1448
11556.91 1364
11557.92 1350
11558.94 1323
11559.95 1280
11560.97 1269
11561.99 1229
11563.00 1245
11564.02 1230
11565.03 1226
11566.05 1248
11567.06 1214
11568.08 1236
11569.09 1193
11570.11 1160
11571.13 1206
11572.14 1274
11573.16 1214
11574.17 1203
11575.19 1187
11576.20 1181
11577.22 1177
11578.24 1166
11579.25 1223
11580.27 1161
11581.29 1204
11582.30 1244
11583.32 1201
11584.33 1148
11585.35 1177
11586.37 1150
11587.38 1140
11588.40 1172
11589.42 1173
11590.43 1175
11591.45 1166
11592.47 1172
11593.48 1210
11594.50 1266
11595.52 1217
11596.53 1311
11597.55 1311
11598.57 1364
11599.58 1405
11600.60 1456
11601.62 1443
11602.64 1479
11603.65 1434
11604.67 1456
11605.69 1435
11606.70 1419
11607.72 1407
11608.74 1352
11609.76 1328
11610.77 1265
11611.79 1257
11612.81 1237
11613.83 1202
11614.84 1188
11615.86 1205
11616.88 1178
11617.90 1191
11618.92 1183
11619.93 1203
11620.95 1141
11621.97 1130
11622.99 1176
11624.01 1125
11625.02 1109
11626.04 1124
11627.06 1139
11628.08 1085
11629.10 1071
11630.11 1116
11631.13 1057
11632.15 1040
11633.17 1019
11634.19 1005
11635.21 1005
11636.23 1018
11637.24 1002
11638.26 1027
11639.28 1019
11640.30 1007
11641.32 986
11642.34 966
11643.36 1018
11644.38 999
11645.39 994
11646.41 990
11647.43 932
11648.45 943
11649.47 921
11650.49 884
11651.51 917
11652.53 931
11653.55 936
11654.57 927
11655.59 950
11656.61 917
11657.63 889
11658.65 903
11659.67 901
11660.69 873
11661.70 877
11662.72 880
11663.74 883
11664.76 853
11665.78 876
11666.80 862
11667.82 846
11668.84 873
11669.86 881
11670.88 862
11671.90 855
11672.92 886
11673.95 865
11674.97 866
11675.99 835
11677.01 849
11678.03 858
11679.05 839
11680.07 817
11681.09 858
11682.11 808
11683.13 804
11684.15 799
11685.17 820
11686.19 830
11687.21 784
11688.23 822
11689.25 832
11690.28 843
11691.30 808
11692.32 849
11693.34 797
11694.36 814
11695.38 804
11696.40 817
11697.42 818
11698.44 771
11699.47 791
11700.49 769
11701.51 782
11702.53 778
11703.55 780
11704.57 769
11705.60 766
11706.62 774
11707.64 755
11708.66 768
11709.68 783
11710.70 731
11711.73 737
11712.75 764
11713.77 758
11714.79 728
11715.81 742
11716.84 769
11717.86 736
11718.88 686
11719.90 721
11720.92 754
11721.95 744
11722.97 736
11723.99 730
11725.01 736
11726.04 658
11727.06 715
11728.08 730
11729.11 706
11730.13 699
11731.15 731
11732.17 754
11733.20 706
11734.22 675
11735.24 674
11736.26 687
11737.29 695
11738.31 729
11739.33 716
11740.36 724
11741.38 718
11742.40 668
11743.43 682
11744.45 694
11745.47 669
11746.50 683
11747.52 678
11748.54 671
11749.57 702
11750.59 698
11751.62 701
11752.64 702
11753.66 673
11754.69 684
11755.71 701
11756.73 661
11757.76 677
11758.78 666
11759.81 630
11760.83 630
11761.85 688
11762.88 674
11763.90 647
11764.93 636
11765.95 702
11766.98 669
11768.00 662
11769.02 691
11770.05 709
11771.07 701
11772.10 660
11773.12 692
11774.15 679
11775.17 661
11776.20 662
11777.22 669
11778.25 670
11779.27 700
11780.30 673
11781.32 688
11782.35 674
11783.37 676
11784.40 711
11785.42 684
11786.45 682
11787.47 668
11788.50 712
11789.52 687
11790.55 677
11791.57 709
11792.60 693
11793.62 676
11794.65 714
11795.67 744
11796.70 731
11797.73 681
11798.75 682
11799.78 681
11800.80 682
11801.83 678
11802.85 681
11803.88 684
11804.91 650
11805.93 685
11806.96 663
11807.98 707
11809.01 695
11810.04 685
11811.06 695
11812.09 734
11813.12 723
11814.14 740
11815.17 719
11816.19 736
11817.22 735
11818.25 687
11819.27 719
11820.30 725
11821.33 696
11822.35 711
11823.38 752
11824.41 741
11825.44 720
11826.46 728
11827.49 740
11828.52 724
11829.54 758
11830.57 756
11831.60 783
11832.62 743
11833.65 762
11834.68 754
11835.71 759
11836.73 741
11837.76 770
11838.79 773
11839.82 768
11840.84 739
11841.87 740
11842.90 788
11843.93 731
11844.95 754
11845.98 777
11847.01 761
11848.04 726
11849.07 773
11850.09 817
11851.12 797
11852.15 785
11853.18 756
11854.21 791
11855.23 818
11856.26 799
11857.29 814
11858.32 851
11859.35 836
11860.38 825
11861.40 833
11862.43 833
11863.46 854
11864.49 875
11865.52 896
11866.55 876
11867.58 821
11868.60 824
11869.63 898
11870.66 861
11871.69 876
11872.72 845
11873.75 912
11874.78 864
11875.81 850
11876.84 874
11877.86 905
11878.89 903
11879.92 882
11880.95 925
11881.98 935
11883.01 968
11884.04 949
11885.07 932
11886.10 941
11887.13 992
11888.16 967
11889.19 1001
11890.22 941
11891.25 998
11892.28 1017
11893.31 1041
11894.34 1041
11895.37 1049
11896.40 1105
11897.43 1149
11898.46 1072
11899.49 1099
11900.52 1179
11901.55 1173
11902.58 1247
11903.61 1290
11904.64 1250
11905.67 1263
11906.70 1306
11907.73 1303
11908.76 1297
11909.79 1261
11910.82 1247
11911.85 1239
11912.88 1195
11913.91 1133
11914.94 1179
11915.97 1193
11917.01 1137
11918.04 1139
11919.07 1086
11920.10 1059
11921.13 1089
11922.16 1094
11923.19 1086
11924.22 1126
11925.25 1145
11926.28 1162
11927.32 1216
11928.35 1193
11929.38 1238
11930.41 1245
11931.44 1292
11932.47 1277
11933.50 1272
11934.54 1252
11935.57 1302
11936.60 1261
11937.63 1296
11938.66 1255
11939.70 1198
11940.73 1171
11941.76 1213
11942.79 1143
11943.82 1123
11944.85 1028
11945.89 1051
11946.92 1055
11947.95 1022
11948.98 1008
11950.02 966
11951.05 964
11952.08 959
11953.11 990
11954.15 954
11955.18 987
11956.21 918
11957.24 952
11958.28 942
11959.31 929
11960.34 908
11961.37 942
11962.41 943
11963.44 938
11964.47 928
11965.51 908
11966.54 981
11967.57 934
11968.60 937
11969.64 973
11970.67 948
11971.70 932
11972.74 971
11973.77 949
11974.80 922
11975.84 933
11976.87 994
11977.90 983
11978.94 951
11979.97 940
11981.00 946
11982.04 985
11983.07 980
11984.11 964
11985.14 967
11986.17 986
11987.21 991
11988.24 1011
11989.28 988
11990.31 984
11991.34 992
11992.38 976
11993.41 1003
11994.45 979
11995.48 987
11996.51 1036
11997.55 976
11998.58 974
11999.62 1039
12000.65 1016
12001.69 994
12002.72 987
12003.76 1022
12004.79 1068
12005.82 1066
12006.86 1058
12007.89 1066
12008.93 1050
12009.96 1065
12011.00 1084
12012.03 1086
12013.07 1102
12014.10 1102
12015.14 1097
12016.17 1096
12017.21 1101
12018.24 1059
12019.28 1096
12020.32 1132
12021.35 1138
12022.39 1120
12023.42 1136
12024.46 1110
12025.49 1091
12026.53 1138
12027.56 1123
12028.60 1118
12029.64 1108
12030.67 1187
12031.71 1146
12032.74 1135
12033.78 1136
12034.81 1155
12035.85 1138
12036.89 1140
12037.92 1140
12038.96 1157
12039.99 1175
12041.03 1187
12042.07 1143
12043.10 1161
12044.14 1143
12045.18 1103
12046.21 1117
12047.25 1115
12048.29 1105
12049.32 1136
12050.36 1191
12051.40 1191
12052.43 1218
12053.47 1160
12054.51 1188
12055.54 1212
12056.58 1248
12057.62 1242
12058.65 1255
12059.69 1258
12060.73 1217
12061.76 1257
12062.80 1188
12063.84 1200
12064.88 1191
12065.91 1217
12066.95 1154
12067.99 1141
12069.03 1135
12070.06 1145
12071.10 1159
12072.14 1139
12073.18 1062
12074.21 1082
12075.25 1091
12076.29 1088
12077.33 1070
12078.36 1061
12079.40 1062
12080.44 1073
12081.48 1044
12082.52 1051
12083.55 1038
12084.59 1033
12085.63 1053
12086.67 1021
12087.71 1016
12088.74 996
12089.78 1018
12090.82 1051
12091.86 1034
12092.90 1052
12093.94 1061
12094.98 1027
12096.01 1036
12097.05 1112
12098.09 1081
12099.13 1077
12100.17 1114
12101.21 1071
12102.25 1053
12103.28 1102
12104.32 1114
12105.36 1099
12106.40 1084
12107.44 1068
12108.48 1111
12109.52 1106
12110.56 1078
12111.60 1026
12112.64 1018
12113.68 1037
12114.72 1037
12115.76 959
12116.79 976
12117.83 975
12118.87 960
12119.91 910
12120.95 926
12121.99 891
12123.03 907
12124.07 894
12125.11 896
12126.15 919
12127.19 845
12128.23 878
12129.27 886
12130.31 888
12131.35 838
12132.39 811
12133.43 839
12134.47 857
12135.51 857
12136.55 841
12137.59 848
12138.63 868
12139.67 902
12140.71 861
12141.76 883
12142.80 846
12143.84 862
12144.88 903
12145.92 892
12146.96 857
12148.00 847
12149.04 842
12150.08 853
12151.12 815
12152.16 854
12153.20 831
12154.25 849
12155.29 839
12156.33 841
12157.37 834
12158.41 825
12159.45 798
12160.49 809
12161.53 829
12162.58 787
12163.62 797
12164.66 803
12165.70 803
12166.74 812
12167.78 785
12168.82 819
12169.87 771
12170.91 800
12171.95 809
12172.99 783
12174.03 793
12175.08 799
12176.12 800
12177.16 769
12178.20 800
12179.24 784
12180.29 810
12181.33 805
12182.37 771
12183.41 772
12184.46 788
12185.50 805
12186.54 818
12187.58 802
12188.63 769
12189.67 737
12190.71 782
12191.75 754
12192.80 750
12193.84 744
12194.88 758
12195.92 742
12196.97 763
12198.01 758
12199.05 799
12200.10 756
12201.14 755
12202.18 750
12203.23 746
12204.27 727
12205.31 744
12206.36 734
12207.40 750
12208.44 713
12209.49 758
12210.53 783
12211.57 742
12212.62 737
12213.66 722
12214.70 714
12215.75 673
12216.79 703
12217.84 730
12218.88 714
12219.92 731
12220.97 760
12222.01 760
12223.06 700
12224.10 749
12225.14 779
12226.19 742
12227.23 702
12228.28 729
12229.32 756
12230.36 744
12231.41 732
12232.45 719
12233.50 698
12234.54 727
12235.59 729
12236.63 712
12237.68 701
12238.72 694
12239.77 715
12240.81 728
12241.86 736
12242.90 711
12243.94 746
12244.99 741
12246.03 722
12247.08 678
12248.13 704
12249.17 716
12250.22 698
12251.26 703
12252.31 694
12253.35 675
12254.40 678
12255.44 675
12256.49 660
12257.53 695
12258.58 643
12259.62 688
12260.67 675
12261.72 660
12262.76 664
12263.81 618
12264.85 677
12265.90 669
12266.94 654
12267.99 649
12269.04 648
12270.08 644
12271.13 660
12272.17 636
12273.22 630
12274.27 649
12275.31 693
12276.36 700
12277.41 666
12278.45 643
12279.50 648
12280.55 671
12281.59 699
12282.64 675
12283.69 668
12284.73 632
12285.78 638
12286.83 686
12287.87 672
12288.92 634
12289.97 662
12291.01 642
12292.06 637
12293.11 625
12294.15 612
12295.20 623
12296.25 643
12297.30 642
12298.34 681
12299.39 615
12300.44 655
12301.48 648
12302.53 677
12303.58 622
12304.63 629
12305.67 628
12306.72 682
12307.77 663
12308.82 673
12309.87 665
12310.91 682
12311.96 662
12313.01 628
12314.06 620
12315.10 642
12316.15 657
12317.20 644
12318.25 653
12319.30 601
12320.34 628
12321.39 628
12322.44 636
12323.49 602
12324.54 625
12325.59 619
12326.63 647
12327.68 612
12328.73 610
12329.78 631
12330.83 639
12331.88 643
12332.93 595
12333.98 621
12335.02 612
12336.07 587
12337.12 587
12338.17 588
12339.22 609
12340.27 628
12341.32 588
12342.37 604
12343.42 590
12344.47 582
12345.51 600
12346.56 584
12347.61 567
12348.66 580
12349.71 602
12350.76 613
12351.81 627
12352.86 612
12353.91 612
12354.96 606
12356.01 630
12357.06 616
12358.11 604
12359.16 602
12360.21 598
12361.26 613
12362.31 642
12363.36 623
12364.41 619
12365.46 636
12366.51 608
12367.56 635
12368.61 641
12369.66 665
12370.71 646
12371.76 639
12372.81 649
12373.86 635
12374.91 596
12375.96 634
12377.01 608
12378.06 626
12379.11 588
12380.17 627
12381.22 607
12382.27 596
12383.32 597
12384.37 608
12385.42 664
12386.47 643
12387.52 645
12388.57 630
12389.62 639
12390.67 639
12391.73 648
12392.78 666
12393.83 613
12394.88 612
12395.93 628
12396.98 665
12398.03 628
12399.09 653
12400.14 631
12401.19 659
12402.24 616
12403.29 659
12404.34 634
12405.40 654
12406.45 648
12407.50 668
12408.55 674
12409.60 612
12410.66 645
12411.71 633
12412.76 666
12413.81 664
12414.86 688
12415.92 662
12416.97 671
12418.02 657
12419.07 642
12420.13 656
12421.18 689
12422.23 666
12423.28 651
12424.34 661
12425.39 696
12426.44 657
12427.49 654
12428.55 683
12429.60 683
12430.65 688
12431.71 688
12432.76 715
12433.81 704
12434.86 685
12435.92 694
12436.97 694
12438.02 698
12439.08 695
12440.13 688
12441.18 673
12442.24 653
12443.29 677
12444.34 697
12445.40 669
12446.45 716
12447.50 717
12448.56 737
12449.61 712
12450.67 756
12451.72 739
12452.77 733
12453.83 732
12454.88 773
12455.94 790
12456.99 773
12458.04 791
12459.10 798
12460.15 848
12461.21 841
12462.26 846
12463.31 858
12464.37 889
12465.42 877
12466.48 903
12467.53 906
12468.59 942
12469.64 951
12470.70 988
12471.75 1066
12472.80 1078
12473.86 1130
12474.91 1182
12475.97 1227
12477.02 1231
12478.08 1269
12479.13 1247
12480.19 1269
12481.24 1218
12482.30 1267
12483.35 1249
12484.41 1222
12485.46 1208
12486.52 1159
12487.57 1065
12488.63 1040
12489.69 1040
12490.74 994
12491.80 970
12492.85 916
12493.91 935
12494.96 898
12496.02 883
12497.07 840
12498.13 840
12499.19 829
12500.24 839
12501.30 828
12502.35 829
12503.41 817
12504.47 812
12505.52 826
12506.58 806
12507.63 806
12508.69 803
12509.75 812
12510.80 816
12511.86 850
12512.91 821
12513.97 839
12515.03 796
12516.08 808
12517.14 793
12518.20 819
12519.25 820
12520.31 843
12521.37 820
12522.42 820
12523.48 776
12524.54 797
12525.59 838
12526.65 809
12527.71 799
12528.77 800
12529.82 838
12530.88 806
12531.94 801
12532.99 825
12534.05 844
12535.11 803
12536.17 803
12537.22 801
12538.28 811
12539.34 810
12540.40 812
12541.45 854
12542.51 834
12543.57 841
12544.63 831
12545.68 871
12546.74 841
12547.80 852
12548.86 879
12549.92 927
12550.97 926
12552.03 943
12553.09 946
12554.15 974
12555.21 946
12556.26 919
12557.32 957
12558.38 946
12559.44 965
12560.50 975
12561.56 943
12562.61 924
12563.67 937
12564.73 880
12565.79 905
12566.85 890
12567.91 880
12568.97 887
12570.02 861
12571.08 870
12572.14 853
12573.20 824
12574.26 836
12575.32 843
12576.38 800
12577.44 852
12578.50 833
12579.56 836
12580.61 850
12581.67 844
12582.73 813
12583.79 832
12584.85 843
12585.91 834
12586.97 815
12588.03 805
12589.09 839
12590.15 823
12591.21 871
12592.27 806
12593.33 849
12594.39 821
12595.45 828
12596.51 834
12597.57 836
12598.63 843
12599.69 824
12600.75 864
12601.81 864
12602.87 803
12603.93 815
12604.99 808
12606.05 785
12607.11 804
12608.17 851
12609.23 845
12610.29 828
12611.35 827
12612.41 833
12613.47 861
12614.53 841
12615.59 914
12616.66 909
12617.72 902
12618.78 903
12619.84 939
12620.90 933
12621.96 918
12623.02 954
12624.08 951
12625.14 977
12626.20 981
12627.26 985
12628.33 979
12629.39 1004
12630.45 1021
12631.51 1008
12632.57 1011
12633.63 1047
12634.69 1012
12635.76 975
12636.82 987
12637.88 986
12638.94 982
12640.00 950
12641.06 963
12642.13 898
12643.19 911
12644.25 870
12645.31 907
12646.37 904
12647.44 882
12648.50 869
12649.56 835
12650.62 815
12651.68 807
12652.75 840
12653.81 836
12654.87 819
12655.93 809
12657.00 822
12658.06 799
12659.12 838
12660.18 831
12661.25 848
12662.31 804
12663.37 855
12664.43 824
12665.50 847
12666.56 848
12667.62 819
12668.69 805
12669.75 781
12670.81 858
12671.88 808
12672.94 829
12674.00 843
12675.06 857
12676.13 833
12677.19 803
12678.25 805
12679.32 884
12680.38 837
12681.44 837
12682.51 895
12683.57 891
12684.64 862
12685.70 878
12686.76 858
12687.83 830
12688.89 864
12689.95 873
12691.02 891
12692.08 872
12693.15 905
12694.21 878
12695.27 890
12696.34 884
12697.40 938
12698.47 905
12699.53 938
12700.59 915
12701.66 942
12702.72 954
12703.79 954
12704.85 929
12705.92 960
12706.98 957
12708.05 939
12709.11 1020
12710.18 980
12711.24 1025
12712.30 1041
12713.37 1042
12714.43 989
12715.50 1023
12716.56 981
12717.63 1032
12718.69 1033
12719.76 1018
12720.82 986
12721.89 986
12722.95 996
12724.02 974
12725.09 1002
12726.15 1023
12727.22 1051
12728.28 1042
12729.35 1047
12730.41 1035
12731.48 1055
12732.54 1089
12733.61 1119
12734.68 1160
12735.74 1133
12736.81 1090
12737.87 1115
12738.94 1094
12740.00 1095
12741.07 1043
12742.14 1053
12743.20 1066
12744.27 1058
12745.33 1016
12746.40 1037
12747.47 982
12748.53 951
12749.60 936
12750.67 941
12751.73 932
12752.80 940
12753.87 933
12754.93 944
12756.00 893
12757.07 887
12758.13 908
12759.20 925
12760.27 874
12761.33 884
12762.40 888
12763.47 860
12764.53 854
12765.60 864
12766.67 823
12767.73 840
12768.80 854
12769.87 859
12770.94 819
12772.00 791
12773.07 793
12774.14 821
12775.21 819
12776.27 793
12777.34 793
12778.41 790
12779.48 775
12780.54 807
12781.61 777
12782.68 801
12783.75 765
12784.81 769
12785.88 749
12786.95 773
12788.02 747
12789.09 765
12790.15 741
12791.22 759
12792.29 740
12793.36 758
12794.43 713
12795.49 761
12796.56 728
12797.63 744
12798.70 739
12799.77 747
12800.84 750
12801.90 766
12802.97 725
12804.04 709
12805.11 766
12806.18 739
12807.25 752
12808.32 745
12809.39 736
12810.45 717
12811.52 768
12812.59 757
12813.66 737
12814.73 749
12815.80 760
12816.87 775
12817.94 789
12819.01 786
12820.08 782
12821.15 725
12822.21 745
12823.28 759
12824.35 740
12825.42 779
12826.49 789
12827.56 772
12828.63 759
12829.70 742
12830.77 748
12831.84 758
12832.91 752
12833.98 749
12835.05 781
12836.12 759
12837.19 722
12838.26 745
12839.33 731
12840.40 709
12841.47 697
12842.54 707
12843.61 710
12844.68 682
12845.75 691
12846.82 713
12847.89 733
12848.96 694
12850.03 670
12851.10 697
12852.18 706
12853.25 678
12854.32 674
12855.39 675
12856.46 654
12857.53 646
12858.60 645
12859.67 687
12860.74 699
12861.81 643
12862.88 634
12863.96 665
12865.03 646
12866.10 657
12867.17 641
12868.24 650
12869.31 629
12870.38 636
12871.45 636
12872.53 634
12873.60 639
12874.67 638
12875.74 648
12876.81 646
12877.88 625
12878.96 617
12880.03 630
12881.10 633
12882.17 605
12883.24 601
12884.31 627
12885.39 611
12886.46 648
12887.53 607
12888.60 622
12889.68 611
12890.75 632
12891.82 628
12892.89 601
12893.96 607
12895.04 612
12896.11 639
12897.18 615
12898.25 618
12899.33 592
12900.40 595
12901.47 588
12902.54 595
12903.62 584
12904.69 570
12905.76 556
12906.84 574
12907.91 586
12908.98 546
12910.06 555
12911.13 558
12912.20 558
12913.27 523
12914.35 548
12915.42 563
12916.49 555
12917.57 600
12918.64 588
12919.71 564
12920.79 538
12921.86 539
12922.94 566
12924.01 567
12925.08 555
12926.16 570
12927.23 543
12928.30 560
12929.38 562
12930.45 563
12931.53 551
12932.60 562
12933.67 541
12934.75 550
12935.82 521
12936.90 531
12937.97 567
12939.04 540
12940.12 543
12941.19 541
12942.27 561
12943.34 578
12944.42 527
12945.49 487
12946.56 526
12947.64 539
12948.71 531
12949.79 560
12950.86 542
12951.94 514
12953.01 550
12954.09 518
12955.16 524
12956.24 527
12957.31 533
12958.39 524
12959.46 512
12960.54 524
12961.61 510
12962.69 549
12963.76 527
12964.84 527
12965.91 504
12966.99 542
12968.07 535
12969.14 531
12970.22 514
12971.29 492
12972.37 539
12973.44 497
12974.52 483
12975.59 532
12976.67 526
12977.75 508
12978.82 545
12979.90 542
12980.97 510
12982.05 564
12983.13 539
12984.20 494
12985.28 511
12986.35 528
12987.43 534
12988.51 521
12989.58 530
12990.66 535
12991.74 550
12992.81 525
12993.89 519
12994.97 531
12996.04 519
12997.12 524
12998.20 545
12999.27 507
13000.35 515
13001.43 527
13002.50 543
13003.58 521
13004.66 537
13005.73 535
13006.81 557
13007.89 537
13008.97 536
13010.04 534
13011.12 528
13012.20 562
13013.27 540
13014.35 523
13015.43 514
13016.51 551
13017.58 543
13018.66 570
13019.74 538
13020.82 517
13021.89 520
13022.97 541
13024.05 542
13025.13 549
13026.21 543
13027.28 534
13028.36 536
13029.44 572
13030.52 572
13031.60 564
13032.67 558
13033.75 516
13034.83 521
13035.91 517
13036.99 551
13038.07 538
13039.14 553
13040.22 576
13041.30 568
13042.38 565
13043.46 582
13044.54 590
13045.62 558
13046.69 566
13047.77 539
13048.85 558
13049.93 523
13051.01 535
13052.09 551
13053.17 521
13054.25 531
13055.33 534
13056.40 556
13057.48 564
13058.56 558
13059.64 532
13060.72 554
13061.80 514
13062.88 559
13063.96 574
13065.04 555
13066.12 555
13067.20 563
13068.28 554
13069.36 540
13070.44 535
13071.52 532
13072.60 520
13073.68 556
13074.76 558
13075.84 559
13076.92 543
13078.00 537
13079.08 520
13080.16 546
13081.24 552
13082.32 536
13083.40 523
13084.48 523
13085.56 546
13086.64 540
13087.72 541
13088.80 540
13089.88 538
13090.96 513
13092.04 538
13093.12 541
13094.20 562
13095.28 562
13096.36 539
13097.44 500
13098.52 515
13099.61 523
13100.69 552
13101.77 558
13102.85 546
13103.93 557
13105.01 531
13106.09 557
13107.17 570
13108.25 498
13109.34 567
13110.42 558
13111.50 560
13112.58 546
13113.66 549
13114.74 540
13115.82 556
13116.91 561
13117.99 570
13119.07 563
13120.15 565
13121.23 580
13122.31 569
13123.40 553
13124.48 566
13125.56 555
13126.64 590
13127.72 572
13128.81 556
13129.89 564
13130.97 582
13132.05 574
13133.14 527
13134.22 573
13135.30 583
13136.38 535
13137.47 513
13138.55 561
13139.63 589
13140.71 572
13141.80 540
13142.88 557
13143.96 577
13145.04 546
13146.13 566
13147.21 583
13148.29 550
13149.38 546
13150.46 546
13151.54 569
13152.62 550
13153.71 539
13154.79 586
13155.87 548
13156.96 538
13158.04 560
13159.12 591
13160.21 565
13161.29 598
13162.37 628
13163.46 560
13164.54 617
13165.62 584
13166.71 575
13167.79 557
13168.88 548
13169.96 549
13171.04 567
13172.13 568
13173.21 565
13174.30 602
13175.38 595
13176.46 563
13177.55 546
13178.63 572
13179.72 578
13180.80 559
13181.88 561
13182.97 573
13184.05 580
13185.14 571
13186.22 560
13187.31 572
13188.39 569
13189.48 571
13190.56 572
13191.65 585
13192.73 598
13193.81 597
13194.90 579
13195.98 577
13197.07 592
13198.15 621
13199.24 589
13200.32 575
13201.41 568
13202.49 564
13203.58 595
13204.67 591
13205.75 562
13206.84 600
13207.92 592
13209.01 614
13210.09 578
13211.18 569
13212.26 605
13213.35 589
13214.43 585
13215.52 560
13216.61 558
13217.69 570
13218.78 602
13219.86 608
13220.95 560
13222.04 610
13223.12 628
13224.21 631
13225.29 613
13226.38 569
13227.47 603
13228.55 574
13229.64 640
13230.72 623
13231.81 628
13232.90 586
13233.98 615
13235.07 621
13236.16 621
13237.24 594
13238.33 585
13239.42 632
13240.50 657
13241.59 631
13242.68 632
13243.76 611
13244.85 625
13245.94 624
13247.02 608
13248.11 644
13249.20 635
13250.29 674
13251.37 638
13252.46 694
13253.55 636
13254.63 644
13255.72 651
13256.81 681
13257.90 643
13258.98 671
13260.07 682
13261.16 687
13262.25 676
13263.33 660
13264.42 666
13265.51 650
13266.60 687
13267.69 669
13268.77 704
13269.86 711
13270.95 725
13272.04 725
13273.13 729
13274.21 676
13275.30 687
13276.39 715
13277.48 728
13278.57 744
13279.65 711
13280.74 732
13281.83 693
13282.92 724
13284.01 756
13285.10 766
13286.19 694
13287.27 747
13288.36 732
13289.45 735
13290.54 705
13291.63 759
13292.72 754
13293.81 764
13294.90 777
13295.98 771
13297.07 796
13298.16 757
13299.25 795
13300.34 771
13301.43 795
13302.52 795
13303.61 826
13304.70 825
13305.79 854
13306.88 808
13307.97 818
13309.06 845
13310.15 828
13311.24 837
13312.32 820
13313.41 793
13314.50 858
13315.59 857
13316.68 893
13317.77 856
13318.86 870
13319.95 875
13321.04 860
13322.13 843
13323.22 838
13324.31 841
13325.40 862
13326.49 841
13327.58 888
13328.68 824
13329.77 878
13330.86 912
13331.95 944
13333.04 862
13334.13 910
13335.22 881
13336.31 940
13337.40 908
13338.49 911
13339.58 867
13340.67 891
13341.76 917
13342.85 894
13343.94 932
13345.04 903
13346.13 947
13347.22 894
13348.31 918
13349.40 918
13350.49 926
13351.58 928
13352.67 966
13353.77 888
13354.86 871
13355.95 933
13357.04 948
13358.13 931
13359.22 960
13360.31 965
13361.41 950
13362.50 1007
13363.59 981
13364.68 1030
13365.77 1033
13366.87 1002
13367.96 986
13369.05 994
13370.14 1032
13371.23 1038
13372.33 1004
13373.42 990
13374.51 1025
13375.60 1009
13376.69 1040
13377.79 1021
13378.88 981
13379.97 960
13381.06 978
13382.16 919
13383.25 924
13384.34 901
13385.43 893
13386.53 874
13387.62 899
13388.71 866
13389.81 851
13390.90 852
13391.99 815
13393.08 854
13394.18 813
13395.27 803
13396.36 809
13397.46 809
13398.55 814
13399.64 839
13400.74 799
13401.83 792
13402.92 784
13404.02 802
13405.11 824
13406.20 836
13407.30 830
13408.39 845
13409.48 819
13410.58 801
13411.67 813
13412.77 806
13413.86 790
13414.95 806
13416.05 802
13417.14 815
13418.23 793
13419.33 760
13420.42 800
13421.52 814
13422.61 801
13423.71 806
13424.80 800
13425.89 799
13426.99 778
13428.08 803
13429.18 830
13430.27 809
13431.37 815
13432.46 799
13433.56 840
13434.65 835
13435.74 842
13436.84 832
13437.93 837
13439.03 867
13440.12 814
13441.22 839
13442.31 844
13443.41 827
13444.50 833
13445.60 818
13446.69 846
13447.79 848
13448.88 843
13449.98 854
13451.08 849
13452.17 844
13453.27 857
13454.36 894
13455.46 852
13456.55 866
13457.65 851
13458.74 859
13459.84 890
13460.94 901
13462.03 904
13463.13 909
13464.22 912
13465.32 930
13466.41 912
13467.51 949
13468.61 921
13469.70 936
13470.80 927
13471.90 897
13472.99 933
13474.09 923
13475.18 893
13476.28 882
13477.38 921
13478.47 918
13479.57 924
13480.67 944
13481.76 923
13482.86 954
13483.96 958
13485.05 916
13486.15 943
13487.25 986
13488.34 965
13489.44 982
13490.54 982
13491.63 961
13492.73 975
13493.83 989
13494.93 974
13496.02 993
13497.12 1035
13498.22 1038
13499.31 1031
13500.41 1044
13501.51 1043
13502.61 1041
13503.70 1061
13504.80 1084
13505.90 1068
13507.00 1094
13508.09 1102
13509.19 1095
13510.29 1056
13511.39 1050
13512.49 1030
13513.58 1032
13514.68 1040
13515.78 980
13516.88 1006
13517.98 991
13519.07 1004
13520.17 974
13521.27 943
13522.37 988
13523.47 985
13524.57 908
13525.66 906
13526.76 923
13527.86 926
13528.96 925
13530.06 917
13531.16 923
13532.25 908
13533.35 920
13534.45 897
13535.55 904
13536.65 880
13537.75 888
13538.85 856
13539.95 896
13541.05 848
13542.14 851
13543.24 836
13544.34 840
13545.44 823
13546.54 831
13547.64 833
13548.74 823
13549.84 792
13550.94 792
13552.04 825
13553.14 806
13554.24 790
13555.34 787
13556.44 759
13557.54 777
13558.64 797
13559.74 796
13560.84 814
13561.94 773
13563.04 777
13564.13 839
13565.23 788
13566.34 756
13567.44 788
13568.54 769
13569.64 742
13570.74 748
13571.84 772
13572.94 788
13574.04 751
13575.14 784
13576.24 804
13577.34 758
13578.44 773
13579.54 791
13580.64 799
13581.74 782
13582.84 791
13583.94 723
13585.04 770
13586.14 770
13587.24 772
13588.35 745
13589.45 758
13590.55 773
13591.65 766
13592.75 779
13593.85 750
13594.95 773
13596.05 781
13597.15 791
13598.26 781
13599.36 785
13600.46 750
13601.56 785
13602.66 801
13603.76 761
13604.86 758
13605.97 752
13607.07 761
13608.17 775
13609.27 768
13610.37 730
13611.47 739
13612.58 775
13613.68 801
13614.78 798
13615.88 759
13616.98 772
13618.09 771
13619.19 723
13620.29 759
13621.39 759
13622.50 776
13623.60 768
13624.70 788
13625.80 780
13626.91 751
13628.01 771
13629.11 771
13630.21 782
13631.32 773
13632.42 811
13633.52 789
13634.62 785
13635.73 747
13636.83 752
13637.93 767
13639.04 802
13640.14 816
13641.24 795
13642.35 785
13643.45 745
13644.55 786
13645.65 757
13646.76 769
13647.86 753
13648.96 781
13650.07 801
13651.17 807
13652.28 769
13653.38 782
13654.48 755
13655.59 764
13656.69 786
13657.79 801
13658.90 769
13660.00 771
13661.11 784
13662.21 727
13663.31 774
13664.42 736
13665.52 759
13666.63 738
13667.73 755
13668.83 705
13669.94 732
13671.04 744
13672.15 788
13673.25 788
13674.36 789
13675.46 808
13676.56 767
13677.67 779
13678.77 776
13679.88 754
13680.98 767
13682.09 806
13683.19 763
13684.30 815
13685.40 770
13686.51 803
13687.61 786
13688.72 795
13689.82 811
13690.93 783
13692.03 817
13693.14 782
13694.24 794
13695.35 792
13696.45 792
13697.56 782
13698.66 853
13699.77 832
13700.87 786
13701.98 817
13703.09 851
13704.19 824
13705.30 842
13706.40 816
13707.51 852
13708.61 858
13709.72 856
13710.83 853
13711.93 840
13713.04 857
13714.14 866
13715.25 892
13716.36 884
13717.46 896
13718.57 894
13719.67 860
13720.78 899
13721.89 918
13722.99 874
13724.10 925
13725.21 901
13726.31 940
13727.42 919
13728.53 910
13729.63 921
13730.74 937
13731.85 942
13732.95 935
13734.06 931
13735.17 943
13736.27 940
13737.38 1000
13738.49 1012
13739.59 952
13740.70 978
13741.81 1023
13742.92 1043
13744.02 1026
13745.13 1012
13746.24 1024
13747.35 1075
13748.45 1105
13749.56 1064
13750.67 1079
13751.78 1120
13752.88 1158
13753.99 1162
13755.10 1159
13756.21 1178
13757.31 1250
13758.42 1250
13759.53 1317
13760.64 1342
13761.75 1320
13762.85 1343
13763.96 1363
13765.07 1371
13766.18 1388
13767.29 1357
13768.39 1384
13769.50 1399
13770.61 1412
13771.72 1333
13772.83 1313
13773.94 1300
13775.04 1310
13776.15 1330
13777.26 1327
13778.37 1279
13779.48 1214
13780.59 1226
13781.70 1261
13782.80 1230
13783.91 1176
13785.02 1087
13786.13 1110
13787.24 1081
13788.35 1094
13789.46 1076
13790.57 1073
13791.68 1020
13792.79 1010
13793.90 1011
13795.00 929
13796.11 929
13797.22 959
13798.33 952
13799.44 929
13800.55 926
13801.66 925
13802.77 924
13803.88 887
13804.99 861
13806.10 889
13807.21 853
13808.32 820
13809.43 863
13810.54 859
13811.65 847
13812.76 858
13813.87 866
13814.98 869
13816.09 826
13817.20 857
13818.31 830
13819.42 821
13820.53 827
13821.64 849
13822.75 839
13823.86 866
13824.97 845
13826.08 825
13827.19 813
13828.30 806
13829.41 830
13830.53 847
13831.64 833
13832.75 820
13833.86 860
13834.97 845
13836.08 852
13837.19 827
13838.30 814
13839.41 842
13840.52 816
13841.64 794
13842.75 847
13843.86 824
13844.97 839
13846.08 868
13847.19 882
13848.30 823
13849.41 816
13850.53 862
13851.64 854
13852.75 855
13853.86 819
13854.97 854
13856.08 856
13857.20 849
13858.31 864
13859.42 848
13860.53 824
13861.64 851
13862.76 849
13863.87 854
13864.98 882
13866.09 869
13867.20 871
13868.32 826
13869.43 848
13870.54 873
13871.65 840
13872.77 844
13873.88 856
13874.99 834
13876.10 811
13877.22 845
13878.33 846
13879.44 863
13880.55 886
13881.67 891
13882.78 905
13883.89 913
13885.01 880
13886.12 923
13887.23 927
13888.34 944
13889.46 909
13890.57 933
13891.68 955
13892.80 953
13893.91 975
13895.02 985
13896.14 1013
13897.25 1010
13898.36 994
13899.48 944
13900.59 990
13901.70 1001
13902.82 981
13903.93 967
13905.05 957
13906.16 973
13907.27 950
13908.39 955
13909.50 913
13910.61 881
13911.73 872
13912.84 898
13913.96 895
13915.07 866
13916.19 834
13917.30 851
13918.41 853
13919.53 826
13920.64 802
13921.76 804
13922.87 787
13923.99 803
13925.10 796
13926.21 775
13927.33 802
13928.44 807
13929.56 780
13930.67 773
13931.79 786
13932.90 795
13934.02 832
13935.13 789
13936.25 811
13937.36 786
13938.48 782
13939.59 765
13940.71 766
13941.82 779
13942.94 748
13944.05 731
13945.17 727
13946.28 730
13947.40 777
13948.52 754
13949.63 754
13950.75 768
13951.86 752
13952.98 691
13954.09 701
13955.21 731
13956.32 722
13957.44 726
13958.56 713
13959.67 703
13960.79 740
13961.90 721
13963.02 740
13964.14 722
13965.25 783
13966.37 756
13967.48 713
13968.60 679
13969.72 702
13970.83 713
13971.95 701
13973.07 735
13974.18 765
13975.30 716
13976.42 719
13977.53 717
13978.65 716
13979.77 745
13980.88 730
13982.00 753
13983.12 739
13984.23 760
13985.35 759
13986.47 711
13987.58 727
13988.70 720
13989.82 697
13990.94 733
13992.05 763
13993.17 756
13994.29 716
13995.40 767
13996.52 785
13997.64 764
13998.76 712
13999.87 749
14000.99 757
14002.11 769
14003.23 713
14004.35 727
14005.46 751
14006.58 717
14007.70 743
14008.82 752
14009.93 718
14011.05 730
14012.17 738
14013.29 748
14014.41 700
14015.52 742
14016.64 727
14017.76 748
14018.88 738
14020.00 731
14021.12 726
14022.23 748
14023.35 722
14024.47 732
14025.59 721
14026.71 726
14027.83 750
14028.95 771
14030.06 730
14031.18 756
14032.30 780
14033.42 744
14034.54 733
14035.66 763
14036.78 752
14037.90 729
14039.02 717
14040.14 747
14041.25 757
14042.37 769
14043.49 788
14044.61 792
14045.73 782
14046.85 740
14047.97 752
14049.09 727
14050.21 820
14051.33 815
14052.45 784
14053.57 780
14054.69 789
14055.81 776
14056.93 793
14058.05 781
14059.17 796
14060.29 794
14061.41 810
14062.53 838
14063.65 842
14064.77 844
14065.89 846
14067.01 824
14068.13 833
14069.25 838
14070.37 836
14071.49 862
14072.61 890
14073.73 881
14074.85 905
14075.97 905
14077.09 852
14078.21 886
14079.33 938
14080.45 859
14081.57 886
14082.69 908
14083.82 909
14084.94 916
14086.06 904
14087.18 944
14088.30 891
14089.42 897
14090.54 909
14091.66 922
14092.78 925
14093.91 922
14095.03 911
14096.15 927
14097.27 946
14098.39 974
14099.51 942
14100.63 943
14101.76 951
14102.88 930
14104.00 940
14105.12 955
14106.24 911
14107.36 924
14108.49 924
14109.61 890
14110.73 890
14111.85 857
14112.97 865
14114.10 853
14115.22 826
14116.34 823
14117.46 834
14118.58 829
14119.71 829
14120.83 824
14121.95 815
14123.07 798
14124.20 782
14125.32 814
14126.44 769
14127.56 806
14128.69 769
14129.81 758
14130.93 734
14132.06 744
14133.18 737
14134.30 762
14135.42 763
14136.55 736
14137.67 760
14138.79 758
14139.92 754
14141.04 733
14142.16 738
14143.29 718
14144.41 698
14145.53 734
14146.66 725
14147.78 721
14148.90 707
14150.03 730
14151.15 752
14152.27 719
14153.40 737
14154.52 725
14155.64 714
14156.77 723
14157.89 726
14159.02 694
14160.14 686
14161.26 719
14162.39 716
14163.51 711
14164.64 704
14165.76 715
14166.88 742
14168.01 693
14169.13 694
14170.26 691
14171.38 712
14172.51 706
14173.63 702
14174.75 688
14175.88 679
14177.00 685
14178.13 689
14179.25 727
14180.38 708
14181.50 680
14182.63 677
14183.75 692
14184.88 669
14186.00 699
14187.13 683
14188.25 632
14189.38 672
14190.50 658
14191.63 642
14192.75 672
14193.88 666
14195.00 631
14196.13 643
14197.25 644
14198.38 651
14199.50 623
14200.63 650
14201.76 661
14202.88 665
14204.01 648
14205.13 650
14206.26 663
14207.38 654
14208.51 652
14209.64 656
14210.76 639
14211.89 650
14213.01 662
14214.14 668
14215.27 600
14216.39 636
14217.52 640
14218.64 617
14219.77 646
14220.90 640
14222.02 617
14223.15 630
14224.28 638
14225.40 630
14226.53 622
14227.66 610
14228.78 620
14229.91 619
14231.04 634
14232.16 594
14233.29 616
14234.42 613
14235.54 616
14236.67 624
14237.80 618
14238.92 595
14240.05 593
14241.18 632
14242.31 599
14243.43 602
14244.56 591
14245.69 590
14246.82 598
14247.94 625
14249.07 584
14250.20 575
14251.33 614
14252.45 616
14253.58 629
14254.71 586
14255.84 578
14256.96 619
14258.09 580
14259.22 581
14260.35 583
14261.47 605
14262.60 589
14263.73 565
14264.86 621
14265.99 584
14267.12 576
14268.24 579
14269.37 581
14270.50 593
14271.63 562
14272.76 564
14273.89 576
14275.01 571
14276.14 549
14277.27 572
14278.40 549
14279.53 548
14280.66 540
14281.79 529
14282.91 581
14284.04 559
14285.17 577
14286.30 560
14287.43 555
14288.56 560
14289.69 555
14290.82 554
14291.95 551
14293.08 534
14294.20 530
14295.33 542
14296.46 543
14297.59 521
14298.72 517
14299.85 517
14300.98 504
14302.11 516
14303.24 519
14304.37 527
14305.50 523
14306.63 532
14307.76 539
14308.89 525
14310.02 491
14311.15 517
14312.28 521
14313.41 521
14314.54 501
14315.67 507
14316.80 533
14317.93 508
14319.06 523
14320.19 512
14321.32 528
14322.45 493
14323.58 524
14324.71 506
14325.84 513
14326.97 523
14328.10 525
14329.23 500
14330.36 534
14331.49 497
14332.62 528
14333.76 523
14334.89 521
14336.02 497
14337.15 505
14338.28 515
14339.41 480
14340.54 491
14341.67 528
14342.80 519
14343.93 512
14345.07 518
14346.20 484
14347.33 499
14348.46 485
14349.59 495
14350.72 514
14351.85 498
14352.99 496
14354.12 517
14355.25 517
14356.38 510
14357.51 520
14358.64 519
14359.78 483
14360.91 503
14362.04 522
14363.17 505
14364.30 510
14365.44 519
14366.57 500
14367.70 492
14368.83 529
14369.96 517
14371.10 488
14372.23 508
14373.36 490
14374.49 513
14375.63 508
14376.76 513
14377.89 483
14379.02 517
14380.16 508
14381.29 493
14382.42 519
14383.55 529
14384.69 515
14385.82 522
14386.95 505
14388.09 503
14389.22 508
14390.35 501
14391.49 504
14392.62 513
14393.75 517
14394.89 496
14396.02 491
14397.15 497
14398.28 510
14399.42 510
14400.55 515
14401.69 526
14402.82 524
14403.95 500
14405.09 507
14406.22 514
14407.35 509
14408.49 524
14409.62 550
14410.75 518
14411.89 515
14413.02 545
14414.16 547
14415.29 549
14416.42 527
14417.56 543
14418.69 532
14419.83 538
14420.96 562
14422.10 552
14423.23 566
14424.36 582
14425.50 554
14426.63 534
14427.77 530
14428.90 522
14430.04 554
14431.17 552
14432.31 565
14433.44 551
14434.58 524
14435.71 544
14436.85 530
14437.98 559
14439.12 557
14440.25 563
14441.39 541
14442.52 580
14443.66 573
14444.79 561
14445.93 588
14447.06 598
14448.20 568
14449.33 578
14450.47 544
14451.60 570
14452.74 572
14453.87 569
14455.01 590
14456.14 604
14457.28 592
14458.42 571
14459.55 573
14460.69 557
14461.82 594
14462.96 642
14464.10 639
14465.23 578
14466.37 609
14467.50 633
14468.64 581
14469.78 596
14470.91 616
14472.05 637
14473.18 637
14474.32 647
14475.46 630
14476.59 662
14477.73 646
14478.87 589
14480.00 579
14481.14 608
14482.28 620
14483.41 594
14484.55 588
14485.69 623
14486.82 595
14487.96 617
14489.10 594
14490.23 559
14491.37 604
14492.51 585
14493.65 582
14494.78 595
14495.92 561
14497.06 566
14498.19 613
14499.33 601
14500.47 615
14501.61 593
14502.74 627
14503.88 630
14505.02 626
14506.16 584
14507.29 615
14508.43 626
14509.57 592
14510.71 613
14511.85 594
14512.98 622
14514.12 591
14515.26 610
14516.40 591
14517.54 576
14518.67 569
14519.81 598
14520.95 589
14522.09 591
14523.23 556
14524.36 546
14525.50 590
14526.64 567
14527.78 546
14528.92 544
14530.06 544
14531.19 585
14532.33 568
14533.47 521
14534.61 529
14535.75 546
14536.89 553
14538.03 566
14539.17 552
14540.31 549
14541.44 574
14542.58 557
14543.72 533
14544.86 546
14546.00 581
14547.14 584
14548.28 565
14549.42 545
14550.56 528
14551.70 520
14552.84 551
14553.98 588
14555.12 552
14556.25 541
14557.39 583
14558.53 521
14559.67 557
14560.81 530
14561.95 567
14563.09 565
14564.23 551
14565.37 560
14566.51 563
14567.65 544
14568.79 550
14569.93 582
14571.07 568
14572.21 571
14573.35 562
14574.49 574
14575.63 588
14576.77 584
14577.92 536
14579.06 561
14580.20 574
14581.34 570
14582.48 578
14583.62 606
14584.76 589
14585.90 592
14587.04 590
14588.18 604
14589.32 600
14590.46 608
14591.60 595
14592.74 594
14593.89 630
14595.03 587
14596.17 592
14597.31 637
14598.45 595
14599.59 572
14600.73 601
14601.87 630
14603.02 641
14604.16 628
14605.30 634
14606.44 639
14607.58 627
14608.72 623
14609.86 637
14611.01 639
14612.15 650
14613.29 626
14614.43 629
14615.57 641
14616.72 693
14617.86 694
14619.00 674
14620.14 646
14621.28 671
14622.43 677
14623.57 695
14624.71 691
14625.85 707
14627.00 701
14628.14 709
14629.28 734
14630.42 764
14631.56 748
14632.71 755
14633.85 740
14634.99 792
14636.14 766
14637.28 749
14638.42 769
14639.56 751
14640.71 782
14641.85 741
14642.99 754
14644.14 788
14645.28 744
14646.42 702
14647.56 700
14648.71 661
14649.85 662
14650.99 683
14652.14 699
14653.28 662
14654.42 630
14655.57 623
14656.71 618
14657.85 631
14659.00 620
14660.14 600
14661.29 591
14662.43 581
14663.57 566
14664.72 599
14665.86 593
14667.00 545
14668.15 538
14669.29 568
14670.44 541
14671.58 541
14672.73 534
14673.87 549
14675.01 540
14676.16 522
14677.30 537
14678.45 546
14679.59 521
14680.74 536
14681.88 513
14683.02 537
14684.17 512
14685.31 529
14686.46 528
14687.60 520
14688.75 502
14689.89 505
14691.04 484
14692.18 506
14693.33 488
14694.47 511
14695.62 483
14696.76 491
14697.91 493
14699.05 490
14700.20 488
14701.34 485
14702.49 481
14703.63 507
14704.78 507
14705.92 469
14707.07 476
14708.22 461
14709.36 500
14710.51 455
14711.65 476
14712.80 477
14713.94 513
14715.09 508
14716.23 484
14717.38 464
14718.53 464
14719.67 486
14720.82 459
14721.96 466
14723.11 473
14724.26 472
14725.40 488
14726.55 447
14727.70 430
14728.84 441
14729.99 440
14731.13 480
14732.28 456
14733.43 457
14734.57 450
14735.72 478
14736.87 434
14738.01 463
14739.16 453
14740.31 453
14741.45 478
14742.60 454
14743.75 466
14744.89 465
14746.04 464
14747.19 442
14748.34 459
14749.48 459
14750.63 431
14751.78 443
14752.92 463
14754.07 445
14755.22 453
14756.37 435
14757.51 432
14758.66 428
14759.81 416
14760.96 476
14762.10 436
14763.25 428
14764.40 467
14765.55 454
14766.70 467
14767.84 453
14768.99 410
14770.14 418
14771.29 442
14772.43 460
14773.58 453
14774.73 414
14775.88 420
14777.03 431
14778.18 381
14779.32 415
14780.47 425
14781.62 443
14782.77 413
14783.92 410
14785.07 441
14786.21 440
14787.36 418
14788.51 432
14789.66 414
14790.81 382
14791.96 418
14793.11 422
14794.26 418
14795.40 415
14796.55 403
14797.70 418
14798.85 444
14800.00 427
14801.15 428
14802.30 403
14803.45 419
14804.60 422
14805.75 418
14806.90 402
14808.05 388
14809.19 375
14810.34 387
14811.49 408
14812.64 401
14813.79 399
14814.94 387
14816.09 398
14817.24 390
14818.39 405
14819.54 391
14820.69 378
14821.84 375
14822.99 371
14824.14 430
14825.29 386
14826.44 401
14827.59 390
14828.74 384
14829.89 392
14831.04 365
14832.19 370
14833.34 373
14834.49 394
14835.64 401
14836.79 388
14837.95 387
14839.10 370
14840.25 395
14841.40 392
14842.55 379
14843.70 383
14844.85 393
14846.00 391
14847.15 384
14848.30 375
14849.45 382
14850.60 377
14851.76 385
14852.91 362
14854.06 379
14855.21 360
14856.36 367
14857.51 345
14858.66 388
14859.81 376
14860.97 353
14862.12 367
14863.27 373
14864.42 365
14865.57 377
14866.72 382
14867.88 377
14869.03 360
14870.18 370
14871.33 377
14872.48 373
14873.64 353
14874.79 375
14875.94 372
14877.09 379
14878.24 378
14879.40 369
14880.55 348
14881.70 358
14882.85 352
14884.00 368
14885.16 365
14886.31 369
14887.46 383
14888.61 368
14889.77 368
14890.92 334
14892.07 365
14893.23 367
14894.38 353
14895.53 348
14896.68 342
14897.84 360
14898.99 359
14900.14 363
14901.30 340
14902.45 368
14903.60 342
14904.75 356
14905.91 359
14907.06 362
14908.21 340
14909.37 353
14910.52 359
14911.67 369
14912.83 349
14913.98 347
14915.14 341
14916.29 371
14917.44 353
14918.60 356
14919.75 376
14920.90 376
14922.06 387
14923.21 363
14924.37 359
14925.52 350
14926.67 309
14927.83 330
14928.98 363
14930.14 360
14931.29 349
14932.44 344
14933.60 366
14934.75 347
14935.91 339
14937.06 370
14938.22 337
14939.37 362
14940.52 370
14941.68 354
14942.83 348
14943.99 333
14945.14 350
14946.30 368
14947.45 358
14948.61 358
14949.76 346
14950.92 383
14952.07 361
14953.23 359
14954.38 356
14955.54 342
14956.69 370
14957.85 350
14959.00 354
14960.16 330
14961.31 346
14962.47 364
14963.62 357
14964.78 355
14965.94 350
14967.09 368
14968.25 362
14969.40 359
14970.56 355
14971.71 343
14972.87 344
14974.03 349
14975.18 367
14976.34 369
14977.49 349
14978.65 329
14979.81 345
14980.96 369
14982.12 342
14983.27 349
14984.43 375
14985.59 371
14986.74 346
14987.90 350
14989.06 352
14990.21 366
14991.37 350
14992.53 363
14993.68 332
14994.84 342
14996.00 351
14997.15 373
14998.31 372
14999.47 321
15000.62 349
15001.78 360
15002.94 365
15004.09 356
15005.25 323
15006.41 358
15007.56 325
15008.72 359
15009.88 355
15011.04 353
15012.19 330
15013.35 357
15014.51 345
15015.67 339
15016.82 344
15017.98 352
15019.14 379
15020.30 305
15021.45 317
15022.61 366
15023.77 355
15024.93 335
15026.08 349
15027.24 356
15028.40 361
15029.56 335
15030.72 349
15031.87 342
15033.03 346
15034.19 320
15035.35 332
15036.51 319
15037.67 308
15038.82 353
15039.98 355
15041.14 358
15042.30 319
15043.46 349
15044.62 353
15045.78 361
15046.93 320
15048.09 314
15049.25 355
15050.41 354
15051.57 325
15052.73 334
15053.89 337
15055.05 344
15056.20 347
15057.36 334
15058.52 329
15059.68 333
15060.84 348
15062.00 369
15063.16 358
15064.32 315
15065.48 339
15066.64 358
15067.80 357
15068.96 348
15070.12 363
15071.28 330
15072.44 354
15073.60 361
15074.76 366
15075.91 356
15077.07 342
15078.23 366
15079.39 355
15080.55 360
15081.71 326
15082.87 344
15084.03 329
15085.19 360
15086.35 342
15087.51 373
15088.68 351
15089.84 330
15091.00 346
15092.16 337
15093.32 350
15094.48 338
15095.64 362
15096.80 369
15097.96 351
15099.12 362
15100.28 366
15101.44 354
15102.60 353
15103.76 332
15104.92 341
15106.08 320
15107.25 313
15108.41 328
15109.57 350
15110.73 356
15111.89 335
15113.05 339
15114.21 359
15115.37 356
15116.54 349
15117.70 360
15118.86 320
15120.02 342
15121.18 329
15122.34 343
15123.50 349
15124.67 355
15125.83 376
15126.99 364
15128.15 356
15129.31 359
15130.47 337
15131.64 353
15132.80 375
15133.96 371
15135.12 362
15136.28 353
15137.45 375
15138.61 371
15139.77 369
15140.93 363
15142.10 371
15143.26 364
15144.42 369
15145.58 344
15146.75 356
15147.91 398
15149.07 381
15150.23 368
15151.40 352
15152.56 349
15153.72 362
15154.88 373
15156.05 391
15157.21 374
15158.37 364
15159.54 397
15160.70 402
15161.86 385
15163.03 394
15164.19 379
15165.35 389
15166.52 367
15167.68 363
15168.84 390
15170.01 415
15171.17 394
15172.33 401
15173.50 389
15174.66 393
15175.82 396
15176.99 386
15178.15 414
15179.31 404
15180.48 403
15181.64 399
15182.81 414
15183.97 422
15185.13 404
15186.30 390
15187.46 403
15188.63 419
15189.79 415
15190.95 419
15192.12 412
15193.28 424
15194.45 421
15195.61 417
15196.78 429
15197.94 418
15199.10 440
15200.27 412
15201.43 406
15202.60 420
15203.76 416
15204.93 422
15206.09 435
15207.26 410
15208.42 416
15209.59 424
15210.75 420
15211.92 442
15213.08 443
15214.25 452
15215.41 438
15216.58 434
15217.74 430
15218.91 479
15220.07 422
15221.24 440
15222.40 416
15223.57 435
15224.74 413
15225.90 417
15227.07 432
15228.23 425
15229.40 468
15230.56 463
15231.73 462
15232.89 451
15234.06 477
15235.23 450
15236.39 495
15237.56 481
15238.72 463
15239.89 465
15241.06 472
15242.22 474
15243.39 476
15244.56 450
15245.72 467
15246.89 478
15248.05 448
15249.22 480
15250.39 469
15251.55 441
15252.72 431
15253.89 463
15255.05 460
15256.22 471
15257.39 457
15258.55 430
15259.72 423
15260.89 449
15262.05 440
15263.22 404
15264.39 467
15265.56 465
15266.72 447
15267.89 378
15269.06 425
15270.22 418
15271.39 405
15272.56 386
15273.73 423
15274.89 432
15276.06 419
15277.23 413
15278.40 414
15279.56 387
15280.73 397
15281.90 428
15283.07 418
15284.23 423
15285.40 411
15286.57 410
15287.74 392
15288.91 385
15290.07 390
15291.24 419
15292.41 378
15293.58 407
15294.75 393
15295.92 407
15297.08 413
15298.25 392
15299.42 411
15300.59 428
15301.76 420
15302.93 414
15304.09 407
15305.26 423
15306.43 414
15307.60 402
15308.77 431
15309.94 411
15311.11 438
15312.28 427
15313.44 432
15314.61 408
15315.78 419
15316.95 410
15318.12 405
15319.29 410
15320.46 393
15321.63 425
15322.80 429
15323.97 425
15325.14 395
15326.30 411
15327.47 396
15328.64 434
15329.81 421
15330.98 413
15332.15 427
15333.32 431
15334.49 411
15335.66 391
15336.83 418
15338.00 398
15339.17 429
15340.34 424
15341.51 407
15342.68 392
15343.85 420
15345.02 434
15346.19 434
15347.36 387
15348.53 432
15349.70 416
15350.87 403
15352.04 413
15353.21 419
15354.38 420
15355.55 396
15356.72 435
15357.90 405
15359.07 422
15360.24 408
15361.41 431
15362.58 422
15363.75 442
15364.92 417
15366.09 439
15367.26 426
15368.43 445
15369.60 449
15370.77 440
15371.95 418
15373.12 460
15374.29 441
15375.46 406
15376.63 466
15377.80 441
15378.97 396
15380.15 384
15381.32 422
15382.49 424
15383.66 446
15384.83 417
15386.00 421
15387.17 433
15388.35 424
15389.52 444
15390.69 438
15391.86 418
15393.03 407
15394.21 432
15395.38 427
15396.55 411
15397.72 417
15398.89 444
15400.07 391
15401.24 403
15402.41 429
15403.58 412
15404.76 428
15405.93 428
15407.10 404
15408.27 421
15409.45 423
15410.62 408
15411.79 396
15412.96 417
15414.14 386
15415.31 396
15416.48 415
15417.66 403
15418.83 397
15420.00 387
15421.17 396
15422.35 376
15423.52 384
15424.69 398
15425.87 400
15427.04 409
15428.21 414
15429.39 395
15430.56 366
15431.73 378
15432.91 371
15434.08 392
15435.25 373
15436.43 376
15437.60 380
15438.77 386
15439.95 364
15441.12 366
15442.30 379
15443.47 372
15444.64 349
15445.82 369
15446.99 361
15448.17 400
15449.34 385
15450.51 355
15451.69 388
15452.86 379
15454.04 372
15455.21 396
15456.39 372
15457.56 384
15458.73 377
15459.91 383
15461.08 353
15462.26 361
15463.43 360
15464.61 366
15465.78 351
15466.96 347
15468.13 380
15469.31 377
15470.48 375
15471.66 357
15472.83 366
15474.01 369
15475.18 363
15476.36 384
15477.53 358
15478.71 380
15479.88 369
15481.06 399
15482.23 381
15483.41 352
15484.58 377
15485.76 361
15486.93 379
15488.11 371
15489.29 380
15490.46 389
15491.64 368
15492.81 350
15493.99 385
15495.16 353
15496.34 389
15497.52 365
15498.69 378
15499.87 367
15501.04 359
15502.22 358
15503.40 390
15504.57 388
15505.75 388
15506.92 411
15508.10 382
15509.28 376
15510.45 389
15511.63 379
15512.81 371
15513.98 364
15515.16 364
15516.34 391
15517.51 385
15518.69 379
15519.87 354
15521.04 379
15522.22 411
15523.40 410
15524.57 379
15525.75 383
15526.93 397
15528.11 409
15529.28 388
15530.46 388
15531.64 415
15532.81 387
15533.99 412
15535.17 401
15536.35 420
15537.52 410
15538.70 380
15539.88 377
15541.06 378
15542.23 411
15543.41 411
15544.59 396
15545.77 372
15546.95 372
15548.12 394
15549.30 405
15550.48 392
15551.66 407
15552.83 393
15554.01 419
15555.19 426
15556.37 391
15557.55 398
15558.73 396
15559.90 405
15561.08 413
15562.26 404
15563.44 378
15564.62 412
15565.80 415
15566.97 443
15568.15 396
15569.33 420
15570.51 406
15571.69 416
15572.87 427
15574.05 417
15575.23 417
15576.40 409
15577.58 432
15578.76 431
15579.94 420
15581.12 419
15582.30 436
15583.48 457
15584.66 428
15585.84 413
15587.02 438
15588.20 461
15589.38 454
15590.56 441
15591.73 437
15592.91 441
15594.09 471
15595.27 469
15596.45 446
15597.63 456
15598.81 469
15599.99 468
15601.17 450
15602.35 457
15603.53 447
15604.71 480
15605.89 456
15607.07 487
15608.25 448
15609.43 464
15610.61 509
15611.79 498
15612.97 497
15614.15 504
15615.33 520
15616.51 499
15617.69 519
15618.88 478
15620.06 505
15621.24 509
15622.42 517
15623.60 503
15624.78 518
15625.96 542
15627.14 540
15628.32 511
15629.50 528
15630.68 534
15631.86 526
15633.05 522
15634.23 526
15635.41 563
15636.59 583
15637.77 549
15638.95 543
15640.13 557
15641.31 540
15642.50 590
15643.68 588
15644.86 558
15646.04 570
15647.22 572
15648.40 569
15649.58 560
15650.77 571
15651.95 577
15653.13 578
15654.31 559
15655.49 599
15656.68 566
15657.86 569
15659.04 568
15660.22 565
15661.40 588
15662.59 583
15663.77 567
15664.95 599
15666.13 555
15667.32 551
15668.50 571
15669.68 557
15670.86 563
15672.05 555
15673.23 579
15674.41 554
15675.59 537
15676.78 561
15677.96 569
15679.14 528
15680.32 534
15681.51 538
15682.69 548
15683.87 544
15685.06 526
15686.24 527
15687.42 545
15688.61 558
15689.79 542
15690.97 552
15692.16 551
15693.34 542
15694.52 534
15695.71 508
15696.89 508
15698.07 555
15699.26 529
15700.44 516
15701.62 519
15702.81 536
15703.99 516
15705.17 549
15706.36 549
15707.54 533
15708.73 558
15709.91 535
15711.09 550
15712.28 545
15713.46 542
15714.65 545
15715.83 576
15717.02 571
15718.20 561
15719.38 533
15720.57 599
15721.75 580
15722.94 594
15724.12 565
15725.31 552
15726.49 548
15727.68 597
15728.86 574
15730.04 584
15731.23 596
15732.41 603
15733.60 583
15734.78 578
15735.97 578
15737.15 598
15738.34 597
15739.52 597
15740.71 592
15741.89 580
15743.08 606
15744.27 626
15745.45 636
15746.64 664
15747.82 629
15749.01 633
15750.19 658
15751.38 642
15752.56 616
15753.75 654
15754.93 633
15756.12 640
15757.31 659
15758.49 671
15759.68 611
15760.86 674
15762.05 674
15763.24 683
15764.42 679
15765.61 706
15766.79 677
15767.98 633
15769.17 653
15770.35 660
15771.54 648
15772.72 648
15773.91 658
15775.10 670
15776.28 659
15777.47 645
15778.66 655
15779.84 647
15781.03 641
15782.22 609
15783.40 625
15784.59 617
15785.78 577
15786.96 622
15788.15 614
15789.34 611
15790.53 616
15791.71 601
15792.90 591
15794.09 600
15795.27 577
15796.46 608
15797.65 553
15798.84 551
15800.02 559
15801.21 583
15802.40 559
15803.59 550
15804.77 568
15805.96 570
15807.15 579
15808.34 524
15809.52 534
15810.71 538
15811.90 547
15813.09 524
15814.28 553
15815.46 553
15816.65 534
15817.84 536
15819.03 550
15820.22 523
15821.40 508
15822.59 514
15823.78 542
15824.97 499
15826.16 532
15827.35 536
15828.53 518
15829.72 506
15830.91 478
15832.10 511
15833.29 510
15834.48 538
15835.67 512
15836.85 521
15838.04 488
15839.23 531
15840.42 533
15841.61 505
15842.80 509
15843.99 502
15845.18 491
15846.37 500
15847.55 521
15848.74 486
15849.93 533
15851.12 509
15852.31 504
15853.50 500
15854.69 528
15855.88 506
15857.07 518
15858.26 523
15859.45 529
15860.64 546
15861.83 518
15863.02 526
15864.21 504
15865.40 501
15866.59 502
15867.78 544
15868.97 494
15870.16 502
15871.35 532
15872.54 528
15873.73 492
15874.92 527
15876.11 502
15877.30 516
15878.49 528
15879.68 537
15880.87 521
15882.06 497
15883.25 528
15884.44 522
15885.63 537
15886.82 513
15888.01 529
15889.20 490
15890.39 533
15891.59 511
15892.78 504
15893.97 532
15895.16 524
15896.35 512
15897.54 565
15898.73 563
15899.92 550
15901.11 543
15902.30 523
15903.50 551
15904.69 565
15905.88 570
15907.07 538
15908.26 567
15909.45 551
15910.64 555
15911.84 579
15913.03 578
15914.22 572
15915.41 597
15916.60 573
15917.79 567
15918.99 567
15920.18 563
15921.37 584
15922.56 558
15923.75 573
15924.95 563
15926.14 572
15927.33 573
15928.52 551
15929.71 546
15930.91 540
15932.10 565
15933.29 560
15934.48 564
15935.68 554
15936.87 543
15938.06 554
15939.25 558
15940.45 529
15941.64 524
15942.83 543
15944.03 536
15945.22 548
15946.41 552
15947.60 521
15948.80 519
15949.99 489
15951.18 493
15952.38 503
15953.57 481
15954.76 477
15955.96 491
15957.15 494
15958.34 456
15959.54 462
15960.73 464
15961.92 475
15963.12 432
15964.31 445
15965.50 414
15966.70 444
15967.89 447
15969.08 405
15970.28 389
15971.47 411
15972.67 396
15973.86 431
15975.05 424
15976.25 425
15977.44 423
15978.64 434
15979.83 426
15981.02 405
15982.22 398
15983.41 397
15984.61 434
15985.80 394
15987.00 409
15988.19 395
15989.38 403
15990.58 388
15991.77 388
15992.97 364
15994.16 365
15995.36 384
15996.55 377
15997.75 406
15998.94 364
16000.14 398
16001.33 377
16002.53 388
16003.72 395
16004.92 375
16006.11 371
16007.31 384
16008.50 375
16009.70 393
16010.89 367
16012.09 392
16013.28 396
16014.48 363
16015.67 386
16016.87 378
16018.07 364
16019.26 371
16020.46 391
16021.65 394
16022.85 374
16024.04 357
16025.24 386
16026.44 374
16027.63 375
16028.83 383
16030.02 367
16031.22 397
16032.42 381
16033.61 379
16034.81 375
16036.00 379
16037.20 394
16038.40 397
16039.59 370
16040.79 396
16041.99 335
16043.18 359
16044.38 360
16045.58 366
16046.77 376
16047.97 367
16049.17 388
16050.36 360
16051.56 364
16052.76 364
16053.95 367
16055.15 353
16056.35 345
16057.54 351
16058.74 383
16059.94 349
16061.14 372
16062.33 364
16063.53 351
16064.73 352
16065.92 365
16067.12 361
16068.32 331
16069.52 346
16070.71 345
16071.91 359
16073.11 322
16074.31 351
16075.50 349
16076.70 389
16077.90 376
16079.10 339
16080.30 339
16081.49 353
16082.69 367
16083.89 348
16085.09 373
16086.29 336
16087.48 336
16088.68 359
16089.88 346
16091.08 330
16092.28 342
16093.48 324
16094.67 337
16095.87 332
16097.07 325
16098.27 341
16099.47 325
16100.67 322
16101.87 357
16103.06 329
16104.26 336
16105.46 328
16106.66 316
16107.86 324
16109.06 327
16110.26 354
16111.46 356
16112.66 332
16113.86 306
16115.05 337
16116.25 339
16117.45 319
16118.65 320
16119.85 336
16121.05 320
16122.25 311
16123.45 330
16124.65 355
16125.85 324
16127.05 317
16128.25 310
16129.45 324
16130.65 328
16131.85 304
16133.05 313
16134.25 317
16135.45 326
16136.65 312
16137.85 302
16139.05 313
16140.25 320
16141.45 345
16142.65 346
16143.85 321
16145.05 298
16146.25 325
16147.45 312
16148.65 328
16149.85 320
16151.05 318
16152.25 316
16153.45 313
16154.65 311
16155.85 298
16157.05 317
16158.25 317
16159.46 337
16160.66 289
16161.86 305
16163.06 351
16164.26 338
16165.46 337
16166.66 292
16167.86 302
16169.06 316
16170.27 286
16171.47 301
16172.67 321
16173.87 333
16175.07 320
16176.27 332
16177.47 307
16178.67 319
16179.88 322
16181.08 338
16182.28 343
16183.48 325
16184.68 329
16185.89 329
16187.09 358
16188.29 322
16189.49 340
16190.69 342
16191.90 314
16193.10 339
16194.30 332
16195.50 317
16196.70 311
16197.91 329
16199.11 362
16200.31 350
16201.51 339
16202.72 342
16203.92 324
16205.12 335
16206.32 348
16207.53 334
16208.73 333
16209.93 334
16211.13 345
16212.34 344
16213.54 325
16214.74 351
16215.95 309
16217.15 369
16218.35 344
16219.55 344
16220.76 342
16221.96 346
16223.16 322
16224.37 333
16225.57 344
16226.77 335
16227.98 340
16229.18 363
16230.38 356
16231.59 352
16232.79 340
16233.99 327
16235.20 327
16236.40 357
16237.61 359
16238.81 347
16240.01 364
16241.22 354
16242.42 341
16243.63 348
16244.83 318
16246.03 332
16247.24 319
16248.44 365
16249.65 361
16250.85 352
16252.05 352
16253.26 334
16254.46 355
16255.67 331
16256.87 359
16258.08 358
16259.28 358
16260.49 368
16261.69 348
16262.89 362
16264.10 342
16265.30 359
16266.51 381
16267.71 356
16268.92 367
16270.12 369
16271.33 344
16272.53 359
16273.74 387
16274.94 365
16276.15 355
16277.35 339
16278.56 359
16279.77 356
16280.97 362
16282.18 372
16283.38 358
16284.59 363
16285.79 365
16287.00 370
16288.20 356
16289.41 345
16290.61 375
16291.82 377
16293.03 359
16294.23 380
16295.44 367
16296.64 350
16297.85 334
16299.06 355
16300.26 368
16301.47 372
16302.67 348
16303.88 367
16305.09 369
16306.29 362
16307.50 361
16308.71 362
16309.91 371
16311.12 370
16312.33 345
16313.53 347
16314.74 355
16315.95 377
16317.15 391
16318.36 355
16319.57 347
16320.77 357
16321.98 346
16323.19 367
16324.39 344
16325.60 373
16326.81 387
16328.01 379
16329.22 354
16330.43 350
16331.64 327
16332.84 346
16334.05 369
16335.26 341
16336.47 341
16337.67 342
16338.88 356
16340.09 350
16341.30 339
16342.50 338
16343.71 332
16344.92 328
16346.13 358
16347.33 333
16348.54 303
16349.75 323
16350.96 335
16352.17 333
16353.37 313
16354.58 339
16355.79 320
16357.00 354
16358.21 310
16359.41 290
16360.62 330
16361.83 319
16363.04 330
16364.25 328
16365.46 317
16366.67 325
16367.87 329
16369.08 337
16370.29 311
16371.50 350
16372.71 300
16373.92 321
16375.13 323
16376.34 320
16377.54 283
16378.75 322
16379.96 313
16381.17 336
16382.38 294
16383.59 293
16384.80 327
16386.01 318
16387.22 319
16388.43 304
16389.64 344
16390.85 329
16392.05 339
16393.26 312
16394.47 311
16395.68 294
16396.89 288
16398.10 294
16399.31 324
16400.52 302
16401.73 298
16402.94 322
16404.15 334
16405.36 312
16406.57 313
16407.78 309
16408.99 306
16410.20 333
16411.41 307
16412.62 298
16413.83 297
16415.04 305
16416.25 290
16417.46 312
16418.67 291
16419.88 292
16421.10 298
16422.31 325
16423.52 309
16424.73 318
16425.94 316
16427.15 323
16428.36 312
16429.57 321
16430.78 296
16431.99 298
16433.20 318
16434.41 281
16435.63 297
16436.84 306
16438.05 298
16439.26 295
16440.47 327
16441.68 304
16442.89 293
16444.10 320
16445.32 303
16446.53 309
16447.74 304
16448.95 313
16450.16 306
16451.37 286
16452.59 283
16453.80 326
16455.01 308
16456.22 310
16457.43 319
16458.64 320
16459.86 319
16461.07 302
16462.28 314
16463.49 302
16464.70 307
16465.92 319
16467.13 310
16468.34 290
16469.55 320
16470.77 296
16471.98 304
16473.19 314
16474.40 322
16475.62 295
16476.83 277
16478.04 314
16479.25 276
16480.47 302
16481.68 288
16482.89 287
16484.11 316
16485.32 302
16486.53 295
16487.74 284
16488.96 277
16490.17 326
16491.38 275
16492.60 302
16493.81 303
16495.02 303
16496.24 287
16497.45 308
16498.66 294
16499.88 290
16501.09 289
16502.30 328
16503.52 304
16504.73 293
16505.94 329
16507.16 302
16508.37 320
16509.59 291
16510.80 295
16512.01 288
16513.23 314
16514.44 295
16515.66 320
16516.87 308
16518.08 311
16519.30 306
16520.51 321
16521.73 310
16522.94 285
16524.16 315
16525.37 284
16526.58 333
16527.80 304
16529.01 316
16530.23 309
16531.44 295
16532.66 306
16533.87 306
16535.09 311
16536.30 314
16537.52 337
16538.73 298
16539.95 319
16541.16 355
16542.38 345
16543.59 330
16544.81 329
16546.02 318
16547.24 319
16548.45 335
16549.67 341
16550.88 330
16552.10 320
16553.31 336
16554.53 345
16555.74 332
16556.96 343
16558.18 344
16559.39 319
16560.61 336
16561.82 336
16563.04 352
16564.25 338
16565.47 340
16566.69 339
16567.90 340
16569.12 314
16570.33 339
16571.55 358
16572.77 352
16573.98 340
16575.20 328
16576.41 343
16577.63 326
16578.85 336
16580.06 336
16581.28 347
16582.50 332
16583.71 338
16584.93 339
16586.15 338
16587.36 329
16588.58 335
16589.80 336
16591.01 330
16592.23 318
16593.45 333
16594.66 330
16595.88 318
16597.10 334
16598.32 309
16599.53 337
16600.75 342
16601.97 315
16603.18 311
16604.40 309
16605.62 341
16606.84 315
16608.05 319
16609.27 342
16610.49 300
16611.71 334
16612.92 310
16614.14 323
16615.36 304
16616.58 313
16617.79 312
16619.01 312
16620.23 301
16621.45 305
16622.67 292
16623.88 280
16625.10 313
16626.32 307
16627.54 296
16628.76 310
16629.97 316
16631.19 311
16632.41 290
16633.63 291
16634.85 291
16636.07 298
16637.29 262
16638.50 277
16639.72 305
16640.94 302
16642.16 278
16643.38 294
16644.60 300
16645.82 302
16647.03 263
16648.25 301
16649.47 302
16650.69 301
16651.91 316
16653.13 303
16654.35 267
16655.57 288
16656.79 285
16658.01 292
16659.23 267
16660.45 285
16661.66 309
16662.88 296
16664.10 310
16665.32 286
16666.54 283
16667.76 287
16668.98 294
16670.20 255
16671.42 269
16672.64 284
16673.86 294
16675.08 304
16676.30 273
16677.52 287
16678.74 282
16679.96 295
16681.18 282
16682.40 288
16683.62 284
16684.84 306
16686.06 295
16687.28 303
16688.50 283
16689.72 275
16690.94 297
16692.16 284
16693.39 308
16694.61 300
16695.83 281
16697.05 297
16698.27 308
16699.49 272
16700.71 289
16701.93 290
16703.15 301
16704.37 309
16705.59 298
16706.81 283
16708.04 283
16709.26 288
16710.48 285
16711.70 287
16712.92 282
16714.14 284
16715.36 295
16716.58 292
16717.81 289
16719.03 285
16720.25 283
16721.47 287
16722.69 286
16723.91 294
16725.14 297
16726.36 257
16727.58 282
16728.80 289
16730.02 269
16731.24 263
16732.47 276
16733.69 299
16734.91 289
16736.13 273
16737.36 279
16738.58 282
16739.80 301
16741.02 254
16742.24 273
16743.47 268
16744.69 299
16745.91 289
16747.13 266
16748.36 278
16749.58 286
16750.80 292
16752.02 279
16753.25 277
16754.47 266
16755.69 279
16756.92 285
16758.14 285
16759.36 290
16760.59 283
16761.81 277
16763.03 290
16764.25 299
16765.48 292
16766.70 286
16767.92 289
16769.15 291
16770.37 280
16771.59 273
16772.82 279
16774.04 290
16775.27 277
16776.49 282
16777.71 283
16778.94 294
16780.16 298
16781.38 267
16782.61 276
16783.83 269
16785.06 284
16786.28 296
16787.50 268
16788.73 299
16789.95 285
16791.18 257
16792.40 277
16793.62 293
16794.85 274
16796.07 278
16797.30 267
16798.52 272
16799.75 264
16800.97 274
16802.19 307
16803.42 294
16804.64 283
16805.87 265
16807.09 276
16808.32 278
16809.54 253
16810.77 286
16811.99 271
16813.22 279
16814.44 281
16815.67 283
16816.89 303
16818.12 290
16819.34 272
16820.57 286
16821.79 288
16823.02 286
16824.24 290
16825.47 311
16826.70 291
16827.92 278
16829.15 296
16830.37 288
16831.60 300
16832.82 309
16834.05 306
16835.27 317
16836.50 298
16837.73 278
16838.95 308
16840.18 301
16841.40 297
16842.63 300
16843.86 293
16845.08 282
16846.31 274
16847.53 286
16848.76 286
16849.99 286
16851.21 286
16852.44 324
16853.67 310
16854.89 307
16856.12 333
16857.35 330
16858.57 315
16859.80 322
16861.03 345
16862.25 336
16863.48 299
16864.71 335
16865.93 320
16867.16 333
16868.39 337
16869.61 337
16870.84 342
16872.07 327
16873.30 340
16874.52 337
16875.75 349
16876.98 326
16878.20 341
16879.43 361
16880.66 342
16881.89 335
16883.11 337
16884.34 366
16885.57 364
16886.80 355
16888.02 325
16889.25 365
16890.48 377
16891.71 358
16892.94 362
16894.16 356
16895.39 341
16896.62 355
16897.85 366
16899.08 362
16900.30 348
16901.53 343
16902.76 360
16903.99 348
16905.22 358
16906.45 348
16907.67 357
16908.90 362
16910.13 369
16911.36 348
16912.59 321
16913.82 342
16915.04 356
16916.27 342
16917.50 346
16918.73 320
16919.96 361
16921.19 374
16922.42 338
16923.65 343
16924.88 351
16926.10 330
16927.33 313
16928.56 339
16929.79 342
16931.02 323
16932.25 318
16933.48 344
16934.71 350
16935.94 314
16937.17 336
16938.40 312
16939.63 319
16940.86 346
16942.09 343
16943.32 342
16944.55 332
16945.78 322
16947.01 317
16948.24 343
16949.47 329
16950.70 331
16951.93 349
16953.16 319
16954.39 299
16955.62 316
16956.85 322
16958.08 317
16959.31 314
16960.54 329
16961.77 308
16963.00 329
16964.23 315
16965.46 316
16966.69 308
16967.92 317
16969.15 320
16970.38 314
16971.61 318
16972.84 311
16974.07 330
16975.30 333
16976.54 322
16977.77 295
16979.00 303
16980.23 320
16981.46 313
16982.69 319
16983.92 313
16985.15 295
16986.38 298
16987.62 292
16988.85 309
16990.08 294
16991.31 283
16992.54 299
16993.77 315
16995.00 309
16996.24 293
16997.47 295
16998.70 299
16999.93 312
17001.16 297
17002.39 298
17003.63 286
17004.86 280
17006.09 293
17007.32 286
17008.55 299
17009.79 281
17011.02 302
17012.25 302
17013.48 285
17014.72 266
17015.95 298
17017.18 308
17018.41 291
17019.64 297
17020.88 282
17022.11 289
17023.34 279
17024.58 284
17025.81 270
17027.04 274
17028.27 276
17029.51 302
17030.74 305
17031.97 304
17033.21 313
17034.44 273
17035.67 280
17036.90 291
17038.14 307
17039.37 275
17040.60 292
17041.84 294
17043.07 282
17044.30 288
17045.54 269
17046.77 285
17048.00 304
17049.24 298
17050.47 270
17051.70 279
17052.94 286
17054.17 261
17055.41 262
17056.64 297
17057.87 286
17059.11 284
17060.34 272
17061.58 258
17062.81 286
17064.04 297
17065.28 265
17066.51 256
17067.75 236
17068.98 252
17070.21 257
17071.45 268
17072.68 258
17073.92 278
17075.15 275
17076.39 280
17077.62 281
17078.86 289
17080.09 259
17081.33 269
17082.56 257
17083.80 248
17085.03 280
17086.26 271
17087.50 259
17088.73 270
17089.97 255
17091.20 275
17092.44 267
17093.68 289
17094.91 261
17096.15 250
17097.38 279
17098.62 278
17099.85 266
17101.09 259
17102.32 283
17103.56 267
17104.79 254
17106.03 278
17107.26 251
17108.50 260
17109.74 280
17110.97 275
17112.21 261
17113.44 265
17114.68 268
17115.92 264
17117.15 240
17118.39 251
17119.62 269
17120.86 250
17122.10 261
17123.33 259
17124.57 266
17125.80 295
17127.04 267
17128.28 281
17129.51 259
17130.75 250
17131.99 279
17133.22 275
17134.46 250
17135.70 259
17136.93 274
17138.17 277
17139.41 267
17140.64 261
17141.88 249
17143.12 287
17144.35 277
17145.59 234
17146.83 240
17148.07 266
17149.30 290
17150.54 246
17151.78 242
17153.02 263
17154.25 255
17155.49 254
17156.73 260
17157.96 248
17159.20 249
17160.44 239
17161.68 258
17162.92 236
17164.15 235
17165.39 249
17166.63 243
17167.87 235
17169.10 243
17170.34 218
17171.58 245
17172.82 248
17174.06 258
17175.29 262
17176.53 256
17177.77 246
17179.01 250
17180.25 241
17181.49 236
17182.72 266
17183.96 260
17185.20 271
17186.44 234
17187.68 245
17188.92 228
17190.15 253
17191.39 251
17192.63 244
17193.87 252
17195.11 260
17196.35 257
17197.59 232
17198.83 248
17200.07 238
17201.30 253
17202.54 251
17203.78 254
17205.02 246
17206.26 253
17207.50 256
17208.74 267
17209.98 261
17211.22 265
17212.46 252
17213.70 244
17214.94 240
17216.18 233
17217.42 257
17218.66 260
17219.90 248
17221.14 227
17222.38 228
17223.62 253
17224.86 272
17226.10 235
17227.34 228
17228.58 242
17229.82 252
17231.06 242
17232.30 235
17233.54 241
17234.78 238
17236.02 254
17237.26 249
17238.50 236
17239.74 239
17240.98 245
17242.22 265
17243.46 252
17244.70 255
17245.94 247
17247.18 223
17248.42 245
17249.66 244
17250.90 249
17252.14 248
17253.39 248
17254.63 246
17255.87 254
17257.11 260
17258.35 255
17259.59 239
17260.83 249
17262.07 254
17263.31 221
17264.56 233
17265.80 235
17267.04 232
17268.28 252
17269.52 237
17270.76 237
17272.00 222
17273.25 242
17274.49 245
17275.73 239
17276.97 245
17278.21 256
17279.45 252
17280.70 249
17281.94 243
17283.18 254
17284.42 269
17285.66 253
17286.91 270
17288.15 225
17289.39 221
17290.63 235
17291.88 252
17293.12 216
17294.36 229
17295.60 237
17296.85 230
17298.09 235
17299.33 238
17300.57 222
17301.82 255
17303.06 211
17304.30 242
17305.54 233
17306.79 236
17308.03 223
17309.27 235
17310.52 230
17311.76 233
17313.00 272
17314.25 244
17315.49 217
17316.73 229
17317.97 241
17319.22 235
17320.46 237
17321.71 239
17322.95 245
17324.19 249
17325.44 236
17326.68 228
17327.92 225
17329.17 222
17330.41 216
17331.65 219
17332.90 238
17334.14 248
17335.39 257
17336.63 249
17337.87 204
17339.12 219
17340.36 220
17341.61 231
17342.85 240
17344.09 238
17345.34 228
17346.58 224
17347.83 222
17349.07 227
17350.32 242
17351.56 245
17352.80 256
17354.05 252
17355.29 224
17356.54 242
17357.78 225
17359.03 235
17360.27 224
17361.52 227
17362.76 231
17364.01 246
17365.25 209
17366.50 217
17367.74 222
17368.99 227
17370.23 240
17371.48 238
17372.72 243
17373.97 216
17375.21 223
17376.46 247
17377.70 261
17378.95 234
17380.19 238
17381.44 250
17382.69 241
17383.93 226
17385.18 229
17386.42 227
17387.67 226
17388.91 238
17390.16 246
17391.41 214
17392.65 250
17393.90 262
17395.14 253
17396.39 227
17397.64 242
17398.88 250
17400.13 240
17401.37 235
17402.62 247
17403.87 228
17405.11 232
17406.36 238
17407.61 221
17408.85 225
17410.10 242
17411.35 248
17412.59 247
17413.84 230
17415.09 237
17416.33 236
17417.58 231
17418.83 262
17420.07 246
17421.32 238
17422.57 243
17423.82 234
17425.06 237
17426.31 249
17427.56 240
17428.80 236
17430.05 231
17431.30 253
17432.55 255
17433.79 245
17435.04 252
17436.29 242
17437.54 223
17438.78 238
17440.03 254
17441.28 241
17442.53 227
17443.77 254
17445.02 263
17446.27 246
17447.52 234
17448.77 235
17450.01 261
17451.26 237
17452.51 241
17453.76 244
17455.01 245
17456.25 256
17457.50 242
17458.75 246
17460.00 235
17461.25 248
17462.50 255
17463.74 239
17464.99 249
17466.24 238
17467.49 258
17468.74 249
17469.99 231
17471.24 254
17472.49 258
17473.73 252
17474.98 252
17476.23 238
17477.48 247
17478.73 251
17479.98 257
17481.23 245
17482.48 264
17483.73 255
17484.98 238
17486.23 246
17487.47 253
17488.72 241
17489.97 250
17491.22 259
17492.47 237
17493.72 232
17494.97 254
17496.22 266
17497.47 257
17498.72 255
17499.97 243
17501.22 252
17502.47 258
17503.72 254
17504.97 255
17506.22 267
17507.47 267
17508.72 264
17509.97 261
17511.22 256
17512.47 252
17513.72 251
17514.97 241
17516.22 255
17517.47 254
17518.72 245
17519.97 262
17521.22 261
17522.47 254
17523.72 266
17524.98 269
17526.23 263
17527.48 237
17528.73 250
17529.98 267
17531.23 278
17532.48 287
17533.73 249
17534.98 253
17536.23 251
17537.48 263
17538.74 243
17539.99 244
17541.24 280
17542.49 251
17543.74 264
17544.99 267
17546.24 263
17547.50 252
17548.75 251
17550.00 254
17551.25 278
17552.50 277
17553.75 280
17555.01 282
17556.26 273
17557.51 258
17558.76 246
17560.01 285
17561.26 257
17562.52 273
17563.77 283
17565.02 259
17566.27 270
17567.53 275
17568.78 269
17570.03 255
17571.28 238
17572.53 257
17573.79 276
17575.04 265
17576.29 281
17577.54 256
17578.80 244
17580.05 257
17581.30 260
17582.56 249
17583.81 248
17585.06 257
17586.31 269
17587.57 270
17588.82 267
17590.07 264
17591.33 273
17592.58 280
17593.83 276
17595.08 242
17596.34 276
17597.59 253
17598.84 287
17600.10 307
17601.35 280
17602.61 288
17603.86 286
17605.11 287
17606.37 285
17607.62 299
17608.87 248
17610.13 274
17611.38 269
17612.63 274
17613.89 296
17615.14 299
17616.40 284
17617.65 272
17618.90 279
17620.16 280
17621.41 263
17622.67 270
17623.92 268
17625.17 278
17626.43 272
17627.68 299
17628.94 272
17630.19 276
17631.45 270
17632.70 287
17633.96 263
17635.21 277
17636.47 270
17637.72 285
17638.97 295
17640.23 292
17641.48 268
17642.74 295
17643.99 265
17645.25 254
17646.50 272
17647.76 280
17649.01 248
17650.27 253
17651.52 274
17652.78 266
17654.04 262
17655.29 270
17656.55 272
17657.80 258
17659.06 268
17660.31 278
17661.57 294
17662.82 266
17664.08 267
17665.33 258
17666.59 260
17667.85 254
17669.10 241
17670.36 266
17671.61 243
17672.87 261
17674.13 284
17675.38 278
17676.64 251
17677.89 281
17679.15 279
17680.41 274
17681.66 261
17682.92 272
17684.18 273
17685.43 260
17686.69 245
17687.95 256
17689.20 258
17690.46 282
17691.71 247
17692.97 246
17694.23 274
17695.49 261
17696.74 262
17698.00 258
17699.26 266
17700.51 251
17701.77 284
17703.03 263
17704.28 267
17705.54 225
17706.80 255
17708.06 273
17709.31 238
17710.57 248
17711.83 263
17713.08 251
17714.34 244
17715.60 256
17716.86 246
17718.11 238
17719.37 237
17720.63 267
17721.89 248
17723.15 251
17724.40 242
17725.66 243
17726.92 247
17728.18 262
17729.43 261
17730.69 257
17731.95 273
17733.21 263
17734.47 258
17735.73 235
17736.98 250
17738.24 257
17739.50 260
17740.76 245
17742.02 240
17743.28 259
17744.53 236
17745.79 259
17747.05 239
17748.31 264
17749.57 246
17750.83 254
17752.09 251
17753.34 249
17754.60 258
17755.86 240
17757.12 260
17758.38 267
17759.64 259
17760.90 239
17762.16 251
17763.42 256
17764.68 256
17765.94 232
17767.19 248
17768.45 259
17769.71 249
17770.97 259
17772.23 249
17773.49 220
17774.75 230
17776.01 241
17777.27 262
17778.53 239
17779.79 241
17781.05 227
17782.31 256
17783.57 247
17784.83 233
17786.09 243
17787.35 254
17788.61 241
17789.87 251
17791.13 246
17792.39 222
17793.65 221
17794.91 217
17796.17 248
17797.43 237
17798.69 240
17799.95 239
17801.21 225
17802.47 225
17803.73 227
17805.00 225
17806.26 234
17807.52 234
17808.78 238
17810.04 228
17811.30 230
17812.56 224
17813.82 226
17815.08 226
17816.34 238
17817.60 252
17818.87 227
17820.13 242
17821.39 227
17822.65 240
17823.91 249
17825.17 259
17826.43 234
17827.69 234
17828.96 221
17830.22 228
17831.48 221
17832.74 221
17834.00 232
17835.26 220
17836.53 252
17837.79 250
17839.05 224
17840.31 206
17841.57 223
17842.84 211
17844.10 237
17845.36 216
17846.62 212
17847.88 245
17849.15 210
17850.41 222
17851.67 221
17852.93 223
17854.20 235
17855.46 240
17856.72 223
17857.98 225
17859.25 215
17860.51 250
17861.77 231
17863.03 223
17864.30 213
17865.56 222
17866.82 230
17868.09 230
17869.35 224
17870.61 219
17871.87 207
17873.14 253
17874.40 236
17875.66 255
17876.93 205
17878.19 240
17879.45 241
17880.72 218
17881.98 231
17883.24 223
17884.51 246
17885.77 243
17887.03 207
17888.30 219
17889.56 239
17890.83 230
17892.09 237
17893.35 239
17894.62 212
17895.88 200
17897.14 213
17898.41 216
17899.67 209
17900.94 200
17902.20 223
17903.46 237
17904.73 223
17905.99 222
17907.26 209
17908.52 225
17909.79 213
17911.05 197
17912.32 202
17913.58 222
17914.84 207
17916.11 210
17917.37 208
17918.64 197
17919.90 223
17921.17 222
17922.43 239
17923.70 218
17924.96 212
17926.23 216
17927.49 226
17928.76 207
17930.02 240
17931.29 219
17932.55 236
17933.82 247
17935.08 224
17936.35 220
17937.61 223
17938.88 216
17940.14 229
17941.41 229
17942.68 197
17943.94 207
17945.21 223
17946.47 240
17947.74 214
17949.00 231
17950.27 214
17951.54 226
17952.80 202
17954.07 216
17955.33 207
17956.60 213
17957.87 228
17959.13 230
17960.40 239
17961.66 212
17962.93 213
17964.20 212
17965.46 226
17966.73 226
17968.00 250
17969.26 201
17970.53 225
17971.80 199
17973.06 225
17974.33 217
17975.60 242
17976.86 198
17978.13 224
17979.40 217
17980.66 221
17981.93 222
17983.20 218
17984.46 229
17985.73 216
17987.00 222
17988.26 240
17989.53 219
17990.80 192
17992.07 225
17993.33 226
17994.60 226
17995.87 212
17997.14 228
17998.40 231
17999.67 233
18000.94 226
18002.21 225
18003.47 224
18004.74 212
18006.01 237
18007.28 217
18008.55 206
18009.81 184
18011.08 220
18012.35 224
18013.62 203
18014.89 208
18016.15 220
18017.42 217
18018.69 227
18019.96 210
18021.23 232
18022.49 230
18023.76 209
18025.03 230
18026.30 226
18027.57 237
18028.84 224
18030.11 248
18031.37 207
18032.64 209
18033.91 213
18035.18 240
18036.45 244
18037.72 238
18038.99 234
18040.26 239
18041.53 220
18042.79 215
18044.06 242
18045.33 231
18046.60 223
18047.87 211
18049.14 228
18050.41 224
18051.68 251
18052.95 208
18054.22 237
18055.49 216
18056.76 225
18058.03 226
18059.30 256
18060.57 252
18061.84 212
18063.11 241
18064.38 229
18065.65 239
18066.92 221
18068.19 243
18069.46 216
18070.73 223
18072.00 224
18073.27 226
18074.54 206
18075.81 212
18077.08 217
18078.35 219
18079.62 219
18080.89 211
18082.16 225
18083.43 214
18084.70 221
18085.97 229
18087.24 234
18088.51 218
18089.78 215
18091.05 209
18092.32 218
18093.59 215
18094.87 249
18096.14 244
18097.41 229
18098.68 248
18099.95 249
18101.22 238
18102.49 221
18103.76 234
18105.03 218
18106.31 247
18107.58 222
18108.85 234
18110.12 225
18111.39 241
18112.66 243
18113.93 247
18115.21 217
18116.48 230
18117.75 215
18119.02 227
18120.29 244
18121.56 211
18122.84 235
18124.11 245
18125.38 238
18126.65 199
18127.92 232
18129.20 228
18130.47 247
18131.74 226
18133.01 222
18134.29 227
18135.56 230
18136.83 221
18138.10 227
18139.38 237
18140.65 234
18141.92 236
18143.19 217
18144.47 219
18145.74 204
18147.01 213
18148.28 237
18149.56 234
18150.83 212
18152.10 252
18153.38 220
18154.65 241
18155.92 235
18157.19 207
18158.47 231
18159.74 248
18161.01 241
18162.29 235
18163.56 243
18164.83 239
18166.11 234
18167.38 239
18168.65 237
18169.93 234
18171.20 241
18172.48 238
18173.75 218
18175.02 209
18176.30 218
18177.57 227
18178.84 221
18180.12 220
18181.39 210
18182.67 227
18183.94 209
18185.21 214
18186.49 214
18187.76 253
18189.04 219
18190.31 244
18191.59 215
18192.86 231
18194.13 228
18195.41 241
18196.68 235
18197.96 224
18199.23 222
18200.51 243
18201.78 236
18203.06 230
18204.33 204
18205.61 205
18206.88 200
18208.16 223
18209.43 238
18210.71 226
18211.98 240
18213.26 197
18214.53 229
18215.81 233
18217.08 222
18218.36 213
18219.63 229
18220.91 207
18222.18 225
18223.46 233
18224.73 268
18226.01 257
18227.28 220
18228.56 216
18229.84 226
18231.11 246
18232.39 229
18233.66 220
18234.94 207
18236.21 224
18237.49 215
18238.77 225
18240.04 234
18241.32 203
18242.59 225
18243.87 225
18245.15 222
18246.42 217
18247.70 234
18248.98 238
18250.25 258
18251.53 232
18252.81 250
18254.08 229
18255.36 234
18256.63 233
18257.91 230
18259.19 211
18260.46 206
18261.74 228
18263.02 237
18264.30 236
18265.57 226
18266.85 236
18268.13 212
18269.40 237
18270.68 215
18271.96 212
18273.23 219
18274.51 233
18275.79 213
18277.07 220
18278.34 219
18279.62 239
18280.90 230
18282.18 239
18283.45 254
18284.73 222
18286.01 225
18287.29 230
18288.56 266
18289.84 235
18291.12 236
18292.40 235
18293.68 246
18294.95 223
18296.23 229
18297.51 227
18298.79 244
18300.07 234
18301.34 226
18302.62 229
18303.90 218
18305.18 237
18306.46 226
18307.74 247
18309.01 206
18310.29 225
18311.57 236
18312.85 250
18314.13 220
18315.41 221
18316.69 250
18317.96 231
18319.24 250
18320.52 249
18321.80 238
18323.08 233
18324.36 229
18325.64 236
18326.92 211
18328.20 253
18329.47 243
18330.75 229
18332.03 245
18333.31 233
18334.59 233
18335.87 222
18337.15 216
18338.43 259
18339.71 237
18340.99 239
18342.27 225
18343.55 230
18344.83 230
18346.11 260
18347.39 224
18348.67 240
18349.95 219
18351.23 224
18352.51 243
18353.79 224
18355.07 226
18356.35 201
18357.63 228
18358.91 245
18360.19 218
18361.47 232
18362.75 243
18364.03 220
18365.31 239
18366.59 237
18367.87 238
18369.15 218
18370.43 236
18371.71 239
18372.99 222
18374.27 214
18375.55 212
18376.83 214
18378.12 231
18379.40 235
18380.68 234
18381.96 256
18383.24 240
18384.52 248
18385.80 217
18387.08 228
18388.36 226
18389.65 246
18390.93 209
18392.21 224
18393.49 219
18394.77 223
18396.05 238
18397.33 239
18398.62 216
18399.90 234
18401.18 240
18402.46 231
18403.74 241
18405.02 238
18406.31 221
18407.59 225
18408.87 243
18410.15 219
18411.43 229
18412.72 223
18414.00 246
18415.28 229
18416.56 248
18417.84 212
18419.13 224
18420.41 233
18421.69 228
18422.97 232
18424.26 224
18425.54 229
18426.82 224
18428.10 217
18429.39 228
18430.67 245
18431.95 230
18433.23 229
18434.52 231
18435.80 239
18437.08 216
18438.37 217
18439.65 231
18440.93 210
18442.22 238
18443.50 224
18444.78 233
18446.06 223
18447.35 217
18448.63 216
18449.91 234
18451.20 245
18452.48 213
18453.76 219
18455.05 232
18456.33 221
18457.62 220
18458.90 248
18460.18 240
18461.47 225
18462.75 219
18464.03 244
18465.32 210
18466.60 250
18467.89 223
18469.17 224
18470.45 228
18471.74 222
18473.02 228
18474.31 223
18475.59 218
18476.88 217
18478.16 223
18479.44 217
18480.73 222
18482.01 219
18483.30 222
18484.58 239
18485.87 236
18487.15 219
18488.44 228
18489.72 225
18491.01 227
18492.29 224
18493.58 236
18494.86 233
18496.15 225
18497.43 242
18498.72 216
18500.00 239
18501.29 233
18502.57 237
18503.86 224
18505.14 235
18506.43 221
18507.71 235
18509.00 230
18510.28 226
18511.57 215
18512.85 242
18514.14 244
18515.42 210
18516.71 244
18518.00 219
18519.28 225
18520.57 220
18521.85 231
18523.14 234
18524.43 235
18525.71 220
18527.00 220
18528.28 217
18529.57 216
18530.86 216
18532.14 224
18533.43 212
18534.71 235
18536.00 222
18537.29 227
18538.57 221
18539.86 212
18541.15 240
18542.43 229
18543.72 232
18545.01 226
18546.29 229
18547.58 219
18548.87 215
18550.15 214
18551.44 244
18552.73 252
18554.01 237
18555.30 246
18556.59 234
18557.88 227
18559.16 226
18560.45 241
18561.74 220
18563.02 259
18564.31 210
18565.60 215
18566.89 250
18568.17 216
18569.46 223
18570.75 236
18572.04 243
18573.32 233
18574.61 230
18575.90 251
18577.19 210
18578.48 214
18579.76 251
18581.05 236
18582.34 228
18583.63 246
18584.92 228
18586.20 229
18587.49 230
18588.78 222
18590.07 233
18591.36 234
18592.64 228
18593.93 228
18595.22 227
18596.51 209
18597.80 227
18599.09 241
18600.38 237
18601.66 253
18602.95 241
18604.24 223
18605.53 229
18606.82 247
18608.11 235
18609.40 219
18610.69 235
18611.98 245
18613.26 235
18614.55 239
18615.84 252
18617.13 223
18618.42 243
18619.71 222
18621.00 246
18622.29 235
18623.58 252
18624.87 247
18626.16 231
18627.45 243
18628.74 247
18630.03 223
18631.32 217
18632.61 222
18633.89 229
18635.18 238
18636.47 222
18637.76 248
18639.05 243
18640.34 250
18641.63 228
18642.92 224
18644.21 236
18645.50 236
18646.79 225
18648.09 234
18649.38 217
18650.67 218
18651.96 225
18653.25 232
18654.54 208
18655.83 201
18657.12 214
18658.41 225
18659.70 242
18660.99 228
18662.28 227
18663.57 229
18664.86 234
18666.15 216
18667.44 227
18668.74 225
18670.03 227
18671.32 211
18672.61 209
18673.90 222
18675.19 203
18676.48 219
18677.77 235
18679.06 228
18680.36 227
18681.65 239
18682.94 234
18684.23 233
18685.52 208
18686.81 217
18688.11 209
18689.40 219
18690.69 229
18691.98 205
18693.27 220
18694.56 216
18695.86 228
18697.15 222
18698.44 212
18699.73 205
18701.02 219
18702.32 224
18703.61 214
18704.90 212
18706.19 219
18707.48 208
18708.78 226
18710.07 229
18711.36 212
18712.65 223
18713.95 207
18715.24 215
18716.53 205
18717.83 197
18719.12 209
18720.41 219
18721.70 223
18723.00 227
18724.29 230
18725.58 239
18726.87 209
18728.17 193
18729.46 207
18730.75 209
18732.05 207
18733.34 207
18734.63 191
18735.93 214
18737.22 208
18738.51 199
18739.81 231
18741.10 213
18742.39 209
18743.69 219
18744.98 223
18746.27 228
18747.57 218
18748.86 207
18750.16 222
18751.45 229
18752.74 220
18754.04 209
18755.33 222
18756.63 210
18757.92 227
18759.21 221
18760.51 198
18761.80 214
18763.10 198
18764.39 228
18765.69 218
18766.98 213
18768.27 213
18769.57 188
18770.86 199
18772.16 207
18773.45 203
18774.75 201
18776.04 209
18777.34 219
18778.63 221
18779.93 202
18781.22 210
18782.52 220
18783.81 240
18785.11 202
18786.40 214
18787.70 217
18788.99 218
18790.29 203
18791.58 200
18792.88 204
18794.17 232
18795.47 209
18796.76 202
18798.06 214
18799.35 211
18800.65 229
18801.94 211
18803.24 200
18804.54 224
18805.83 211
18807.13 216
18808.42 230
18809.72 216
18811.01 210
18812.31 224
18813.61 214
18814.90 224
18816.20 208
18817.49 209
18818.79 198
18820.09 206
18821.38 197
18822.68 202
18823.98 204
18825.27 211
18826.57 210
18827.87 204
18829.16 204
18830.46 209
18831.75 218
18833.05 205
18834.35 236
18835.64 208
18836.94 218
18838.24 213
18839.54 205
18840.83 209
18842.13 210
18843.43 199
18844.72 216
18846.02 215
18847.32 218
18848.61 210
18849.91 215
18851.21 214
18852.51 207
18853.80 200
18855.10 206
18856.40 205
18857.70 224
18858.99 199
18860.29 168
18861.59 217
18862.89 234
18864.18 222
18865.48 211
18866.78 227
18868.08 218
18869.38 214
18870.67 229
18871.97 214
18873.27 210
18874.57 224
18875.87 225
18877.16 210
18878.46 218
18879.76 202
18881.06 237
18882.36 221
18883.66 203
18884.95 202
18886.25 199
18887.55 233
18888.85 215
18890.15 205
18891.45 216
18892.75 236
18894.04 217
18895.34 223
18896.64 211
18897.94 185
18899.24 211
18900.54 212
18901.84 184
18903.14 193
18904.44 214
18905.74 230
18907.03 216
18908.33 208
18909.63 203
18910.93 230
18912.23 219
18913.53 216
18914.83 200
18916.13 209
18917.43 223
18918.73 194
18920.03 218
18921.33 195
18922.63 223
18923.93 221
18925.23 199
18926.53 206
18927.83 201
18929.13 199
18930.43 213
18931.73 190
18933.03 207
18934.33 204
18935.63 220
18936.93 192
18938.23 196
18939.53 212
18940.83 225
18942.13 203
18943.43 209
18944.73 227
18946.03 215
18947.33 207
18948.63 217
18949.93 217
18951.23 199
18952.53 211
18953.84 214
18955.14 220
18956.44 194
18957.74 199
18959.04 204
18960.34 210
18961.64 213
18962.94 212
18964.24 216
18965.54 223
18966.85 220
18968.15 215
18969.45 213
18970.75 200
18972.05 197
18973.35 216
18974.65 211
18975.96 187
18977.26 190
18978.56 243
18979.86 197
18981.16 207
18982.46 193
18983.77 199
18985.07 187
18986.37 198
18987.67 211
18988.97 206
18990.28 197
18991.58 210
18992.88 223
18994.18 201
18995.49 173
18996.79 192
18998.09 206
18999.39 189
19000.69 190
19002.00 202
19003.30 208
19004.60 195
19005.90 197
19007.21 207
19008.51 217
19009.81 195
19011.12 191
19012.42 221
19013.72 202
19015.02 201
19016.33 206
19017.63 217
19018.93 202
19020.24 202
19021.54 218
19022.84 217
19024.15 227
19025.45 215
19026.75 214
19028.06 210
19029.36 190
19030.66 221
19031.97 213
19033.27 221
19034.57 210
19035.88 213
19037.18 203
19038.48 202
19039.79 197
19041.09 212
19042.40 220
19043.70 206
19045.00 209
19046.31 186
19047.61 205
19048.92 211
19050.22 221
19051.52 209
19052.83 178
19054.13 196
19055.44 210
19056.74 193
19058.05 189
19059.35 192
19060.65 228
19061.96 204
19063.26 185
19064.57 212
19065.87 199
19067.18 192
19068.48 214
19069.79 219
19071.09 214
19072.40 201
19073.70 207
19075.01 222
19076.31 222
19077.62 185
19078.92 197
19080.23 232
19081.53 225
19082.84 187
19084.14 195
19085.45 194
19086.75 205
19088.06 202
19089.36 196
19090.67 209
19091.98 203
19093.28 209
19094.59 196
19095.89 227
19097.20 206
19098.50 202
19099.81 238
19101.12 208
19102.42 187
19103.73 216
19105.03 214
19106.34 196
19107.65 210
19108.95 218
19110.26 216
19111.56 236
19112.87 222
19114.18 187
19115.48 200
19116.79 210
19118.10 194
19119.40 226
19120.71 224
19122.02 216
19123.32 225
19124.63 219
19125.94 216
19127.24 183
19128.55 226
19129.86 199
19131.16 217
19132.47 204
19133.78 203
19135.08 207
19136.39 207
19137.70 212
19139.01 206
19140.31 202
19141.62 214
19142.93 220
19144.23 219
19145.54 221
19146.85 212
19148.16 204
19149.46 211
19150.77 219
19152.08 189
19153.39 209
19154.69 215
19156.00 221
19157.31 193
19158.62 231
19159.93 211
19161.23 224
19162.54 212
19163.85 226
19165.16 211
19166.47 201
19167.77 202
19169.08 206
19170.39 212
19171.70 201
19173.01 192
19174.32 189
19175.62 213
19176.93 203
19178.24 205
19179.55 183
19180.86 221
19182.17 206
19183.48 215
19184.78 208
19186.09 208
19187.40 192
19188.71 198
19190.02 189
19191.33 204
19192.64 232
19193.95 209
19195.26 225
19196.56 192
19197.87 206
19199.18 173
19200.49 203
19201.80 198
19203.11 222
19204.42 181
19205.73 208
19207.04 240
19208.35 220
19209.66 203
19210.97 195
19212.28 217
19213.59 194
19214.90 218
19216.21 205
19217.52 186
19218.83 179
19220.14 210
19221.45 205
19222.76 208
19224.07 209
19225.38 209
19226.69 224
19228.00 207
19229.31 182
19230.62 189
19231.93 221
19233.24 180
19234.55 220
19235.86 209
19237.17 210
19238.48 187
19239.79 205
19241.10 205
19242.41 211
19243.72 186
19245.03 214
19246.35 210
19247.66 193
19248.97 189
19250.28 180
19251.59 194
19252.90 218
19254.21 226
19255.52 200
19256.83 210
19258.14 194
19259.46 195
19260.77 195
19262.08 198
19263.39 197
19264.70 201
19266.01 213
19267.32 199
19268.64 193
19269.95 201
19271.26 218
19272.57 201
19273.88 197
19275.20 206
19276.51 204
19277.82 192
19279.13 215
19280.44 200
19281.75 213
19283.07 178
19284.38 218
19285.69 216
19287.00 211
19288.32 209
19289.63 193
19290.94 206
19292.25 180
19293.57 203
19294.88 189
19296.19 206
19297.50 202
19298.82 209
19300.13 199
19301.44 223
19302.75 205
19304.07 214
19305.38 186
19306.69 217
19308.01 186
19309.32 210
19310.63 201
19311.94 196
19313.26 213
19314.57 204
19315.88 210
19317.20 198
19318.51 200
19319.82 195
19321.14 189
19322.45 178
19323.76 212
19325.08 215
19326.39 207
19327.70 183
19329.02 194
19330.33 225
19331.65 212
19332.96 206
19334.27 191
19335.59 218
19336.90 191
19338.22 217
19339.53 216
19340.84 210
19342.16 186
19343.47 214
19344.79 195
19346.10 205
19347.41 189
19348.73 183
19350.04 189
19351.36 193
19352.67 193
19353.99 189
19355.30 225
19356.62 195
19357.93 180
19359.25 202
19360.56 203
19361.87 181
19363.19 203
19364.50 200
19365.82 203
19367.13 210
19368.45 194
19369.76 194
19371.08 187
19372.39 204
19373.71 183
19375.02 208
19376.34 201
19377.66 198
19378.97 188
19380.29 221
19381.60 204
19382.92 212
19384.23 189
19385.55 197
19386.86 202
19388.18 201
19389.50 201
19390.81 190
19392.13 196
19393.44 187
19394.76 199
19396.07 194
19397.39 198
19398.71 187
19400.02 194
19401.34 198
19402.65 191
19403.97 205
19405.29 203
19406.60 198
19407.92 192
19409.24 185
19410.55 182
19411.87 223
19413.19 201
19414.50 195
19415.82 193
19417.14 182
19418.45 187
19419.77 205
19421.09 189
19422.40 196
19423.72 189
19425.04 194
19426.35 168
19427.67 200
19428.99 195
19430.30 190
19431.62 191
19432.94 184
19434.26 199
19435.57 211
19436.89 221
19438.21 217
19439.53 206
19440.84 175
19442.16 213
19443.48 215
19444.80 225
19446.11 181
19447.43 187
19448.75 178
19450.07 186
19451.38 199
19452.70 187
19454.02 196
19455.34 198
19456.66 213
19457.97 202
19459.29 206
19460.61 176
19461.93 194
19463.25 186
19464.57 194
19465.88 210
19467.20 201
19468.52 194
19469.84 208
19471.16 215
19472.48 193
19473.79 197
19475.11 196
19476.43 186
19477.75 207
19479.07 220
19480.39 182
19481.71 195
19483.03 219
19484.34 202
19485.66 195
19486.98 200
19488.30 189
19489.62 211
19490.94 214
19492.26 199
19493.58 200
19494.90 206
19496.22 209
19497.54 189
19498.86 211
19500.18 184
19501.50 204
19502.81 200
19504.13 206
19505.45 178
19506.77 192
19508.09 204
19509.41 207
19510.73 197
19512.05 199
19513.37 204
19514.69 198
19516.01 199
19517.33 200
19518.65 205
19519.97 198
19521.29 206
19522.61 210
19523.93 212
19525.25 197
19526.57 195
19527.89 195
19529.22 194
19530.54 187
19531.86 210
19533.18 193
19534.50 216
19535.82 224
19537.14 191
19538.46 200
19539.78 221
19541.10 198
19542.42 193
19543.74 208
19545.06 181
19546.39 202
19547.71 207
19549.03 202
19550.35 200
19551.67 188
19552.99 223
19554.31 208
19555.63 198
19556.96 202
19558.28 225
19559.60 198
19560.92 202
19562.24 208
19563.56 214
19564.88 204
19566.21 194
19567.53 195
19568.85 195
19570.17 195
19571.49 206
19572.82 206
19574.14 196
19575.46 181
19576.78 216
19578.10 194
19579.43 203
19580.75 204
19582.07 184
19583.39 195
19584.72 194
19586.04 194
19587.36 183
19588.68 179
19590.01 199
19591.33 206
19592.65 189
19593.97 194
19595.30 215
19596.62 210
19597.94 211
19599.26 185
19600.59 179
19601.91 174
19603.23 197
19604.56 184
19605.88 217
19607.20 194
19608.53 201
19609.85 217
19611.17 194
19612.49 184
19613.82 185
19615.14 194
19616.47 220
19617.79 207
19619.11 195
19620.44 198
19621.76 195
19623.08 208
19624.41 204
19625.73 198
19627.05 200
19628.38 220
19629.70 207
19631.03 192
19632.35 152
19633.67 195
19635.00 193
19636.32 212
19637.65 205
19638.97 185
19640.29 214
19641.62 197
19642.94 196
19644.27 215
19645.59 204
19646.92 211
19648.24 194
19649.57 186
19650.89 194
19652.21 206
19653.54 225
19654.86 192
19656.19 201
19657.51 194
19658.84 206
19660.16 231
19661.49 211
19662.81 194
19664.14 219
19665.46 228
19666.79 205
19668.11 180
19669.44 188
19670.76 195
19672.09 199
19673.41 186
19674.74 189
19676.07 209
19677.39 198
19678.72 196
19680.04 200
19681.37 212
19682.69 195
19684.02 182
19685.34 209
19686.67 201
19688.00 212
19689.32 205
19690.65 228
19691.97 207
19693.30 216
19694.63 192
19695.95 234
19697.28 211
19698.60 204
19699.93 208
19701.26 213
19702.58 206
19703.91 202
19705.24 180
19706.56 198
19707.89 211
19709.22 189
19710.54 187
19711.87 194
19713.20 197
19714.52 176
19715.85 223
19717.18 181
19718.50 195
19719.83 202
19721.16 193
19722.48 203
19723.81 219
19725.14 219
19726.47 182
19727.79 196
19729.12 200
19730.45 193
19731.77 186
19733.10 208
19734.43 184
19735.76 209
19737.08 202
19738.41 204
19739.74 193
19741.07 210
19742.39 184
19743.72 182
19745.05 191
19746.38 196
19747.71 181
19749.03 210
19750.36 211
19751.69 186
19753.02 211
19754.35 178
19755.67 195
19757.00 203
19758.33 190
19759.66 182
19760.99 195
19762.31 180
19763.64 200
19764.97 190
19766.30 195
19767.63 185
19768.96 195
19770.29 208
19771.61 182
19772.94 203
19774.27 189
19775.60 188
19776.93 187
19778.26 196
19779.59 191
19780.92 172
19782.25 188
19783.57 199
19784.90 199
19786.23 213
19787.56 190
19788.89 203
19790.22 207
19791.55 203
19792.88 195
19794.21 184
19795.54 211
19796.87 208
19798.20 213
19799.53 183
19800.86 222
19802.19 191
19803.52 211
19804.85 193
19806.18 209
19807.50 192
19808.83 196
19810.16 204
19811.49 211
19812.82 200
19814.15 207
19815.49 227
19816.82 208
19818.15 199
19819.48 194
19820.81 195
19822.14 222
19823.47 197
19824.80 192
19826.13 212
19827.46 210
19828.79 210
19830.12 224
19831.45 207
19832.78 208
19834.11 203
19835.44 227
19836.77 193
19838.10 213
19839.44 205
19840.77 221
19842.10 188
19843.43 198
19844.76 187
19846.09 192
19847.42 178
19848.75 180
19850.08 203
19851.42 193
19852.75 201
19854.08 175
19855.41 196
19856.74 199
19858.07 216
19859.40 219
19860.74 208
19862.07 186
19863.40 182
19864.73 199
19866.06 190
19867.40 223
19868.73 219
19870.06 197
19871.39 195
19872.72 195
19874.06 197
19875.39 194
19876.72 191
19878.05 203
19879.38 201
19880.72 196
19882.05 199
19883.38 202
19884.71 186
19886.05 201
19887.38 196
19888.71 213
19890.04 196
19891.38 190
19892.71 200
19894.04 215
19895.38 219
19896.71 177
19898.04 200
19899.37 218
19900.71 203
19902.04 201
19903.37 209
19904.71 185
19906.04 199
19907.37 193
19908.71 191
19910.04 196
19911.37 206
19912.71 197
19914.04 211
19915.37 201
19916.71 200
19918.04 218
19919.37 190
19920.71 199
19922.04 203
19923.37 199
19924.71 218
19926.04 229
19927.38 187
19928.71 200
19930.04 205
19931.38 206
19932.71 177
19934.05 194
19935.38 202
19936.71 179
19938.05 212
19939.38 228
19940.72 190
19942.05 206
19943.39 196
19944.72 181
19946.06 220
19947.39 209
19948.72 211
19950.06 204
19951.39 208
19952.73 197
19954.06 198
19955.40 204
19956.73 210
19958.07 203
19959.40 196
19960.74 216
19962.07 193
19963.41 207
19964.74 208
19966.08 207
19967.41 199
19968.75 202
19970.08 228
19971.42 210
19972.76 197
19974.09 224
19975.43 198
19976.76 198
19978.10 181
19979.43 213
19980.77 202
19982.10 184
19983.44 201
19984.78 211
19986.11 187
19987.45 212
19988.78 204
19990.12 207
19991.46 195
19992.79 182
19994.13 217
19995.46 212
19996.80 213
19998.14 201
19999.47 196
20000.81 205
20002.15 224
20003.48 227
20004.82 214
20006.16 202
20007.49 202
20008.83 217
20010.17 224
20011.50 208
20012.84 195
20014.18 196
20015.51 203
20016.85 197
20018.19 188
20019.52 200
20020.86 196
20022.20 184
20023.53 216
20024.87 200
20026.21 212
20027.55 201
20028.88 212
20030.22 205
20031.56 190
20032.90 204
20034.23 207
20035.57 219
20036.91 216
20038.25 196
20039.58 190
20040.92 211
20042.26 216
20043.60 225
20044.93 219
20046.27 197
20047.61 198
20048.95 193
20050.29 218
20051.62 188
20052.96 200
20054.30 217
20055.64 202
20056.98 200
20058.32 185
20059.65 211
20060.99 215
20062.33 201
20063.67 214
20065.01 184
20066.35 203
20067.68 192
20069.02 183
20070.36 198
20071.70 194
20073.04 193
20074.38 198
20075.72 195
20077.06 204
20078.40 202
20079.73 204
20081.07 202
20082.41 205
20083.75 211
20085.09 206
20086.43 201
20087.77 209
20089.11 194
20090.45 219
20091.79 209
20093.13 211
20094.47 213
20095.81 203
20097.15 201
20098.48 180
20099.82 197
20101.16 182
20102.50 204
20103.84 190
20105.18 214
20106.52 206
20107.86 206
20109.20 212
20110.54 221
20111.88 214
20113.22 209
20114.56 205
20115.90 211
20117.24 211
20118.58 195
20119.93 214
20121.27 212
20122.61 213
20123.95 231
20125.29 214
20126.63 208
20127.97 219
20129.31 221
20130.65 215
20131.99 214
20133.33 225
20134.67 216
20136.01 212
20137.35 221
20138.69 204
