# Supplementary material for: MALDI-TOF MS typing enables the classification of brewing yeasts of the genus Saccharomyces to major beer styles
Source: PLoS One. 2017 Aug 9;12(8):e0181694. doi: 10.1371/journal.pone.0181694 (PMC5549903; doi:10.1371/journal.pone.0181694)
Supplement: S7 File — The directory includes 90 raw files and was zipped to “.zip”; the folder has three strains with 30 spectra per strain; S1 Text explains the raw files with an example and Table 1 represents the yeast strains used within the experiment. (ZIP) [file pone.0181694.s010.zip › 19-21/30280-128-Lag-Lag-Lag-YPG-18h-E-E_2016-09-21_4_0_C5_1.dat]

1999.90 2961
2000.32 2889
2000.75 2890
2001.17 2988
2001.59 2896
2002.01 2911
2002.43 2806
2002.86 2735
2003.28 2773
2003.70 2740
2004.12 2657
2004.54 2679
2004.97 2677
2005.39 2670
2005.81 2681
2006.23 2630
2006.66 2674
2007.08 2694
2007.50 2691
2007.92 2756
2008.35 2823
2008.77 2835
2009.19 2847
2009.61 2838
2010.04 2872
2010.46 2845
2010.88 2800
2011.31 2753
2011.73 2746
2012.15 2637
2012.57 2545
2013.00 2573
2013.42 2637
2013.84 2626
2014.27 2560
2014.69 2680
2015.11 2809
2015.54 2877
2015.96 2936
2016.38 2881
2016.81 2957
2017.23 3076
2017.65 3056
2018.08 3082
2018.50 3115
2018.93 3067
2019.35 3086
2019.77 3183
2020.20 3090
2020.62 3103
2021.04 3047
2021.47 2861
2021.89 2876
2022.32 2757
2022.74 2792
2023.17 2788
2023.59 2856
2024.01 2853
2024.44 2697
2024.86 2793
2025.29 2880
2025.71 2873
2026.14 2709
2026.56 2700
2026.98 2739
2027.41 2809
2027.83 2717
2028.26 2678
2028.68 2634
2029.11 2661
2029.53 2619
2029.96 2577
2030.38 2602
2030.81 2563
2031.23 2491
2031.66 2596
2032.08 2630
2032.51 2619
2032.93 2563
2033.36 2590
2033.78 2692
2034.21 2696
2034.63 2712
2035.06 2749
2035.49 2855
2035.91 2902
2036.34 2970
2036.76 3052
2037.19 2973
2037.61 2945
2038.04 2927
2038.47 3002
2038.89 2878
2039.32 2886
2039.74 2925
2040.17 2906
2040.59 2921
2041.02 2829
2041.45 2788
2041.87 2693
2042.30 2609
2042.73 2559
2043.15 2560
2043.58 2608
2044.00 2568
2044.43 2593
2044.86 2554
2045.28 2585
2045.71 2617
2046.14 2622
2046.56 2662
2046.99 2627
2047.42 2734
2047.84 2780
2048.27 2680
2048.70 2698
2049.12 2762
2049.55 2660
2049.98 2760
2050.40 2673
2050.83 2696
2051.26 2717
2051.69 2643
2052.11 2603
2052.54 2662
2052.97 2608
2053.40 2638
2053.82 2591
2054.25 2634
2054.68 2645
2055.10 2708
2055.53 2683
2055.96 2812
2056.39 2772
2056.82 2735
2057.24 2811
2057.67 2743
2058.10 2730
2058.53 2751
2058.95 2696
2059.38 2722
2059.81 2574
2060.24 2699
2060.67 2801
2061.09 2815
2061.52 2877
2061.95 2824
2062.38 2762
2062.81 2848
2063.24 2958
2063.66 2877
2064.09 2933
2064.52 2988
2064.95 3042
2065.38 3140
2065.81 3229
2066.24 3104
2066.66 3109
2067.09 3059
2067.52 3072
2067.95 3010
2068.38 2961
2068.81 2726
2069.24 2714
2069.67 2684
2070.10 2658
2070.52 2594
2070.95 2551
2071.38 2575
2071.81 2613
2072.24 2669
2072.67 2616
2073.10 2696
2073.53 2721
2073.96 2752
2074.39 2778
2074.82 2815
2075.25 2772
2075.68 2915
2076.11 2918
2076.54 2878
2076.97 2808
2077.40 2796
2077.83 2854
2078.26 2939
2078.69 2979
2079.12 2913
2079.55 2889
2079.98 3016
2080.41 3037
2080.84 3047
2081.27 2973
2081.70 3048
2082.13 3151
2082.56 3159
2082.99 3163
2083.42 3167
2083.85 3043
2084.28 2964
2084.71 2933
2085.14 2969
2085.57 2953
2086.00 2899
2086.43 2899
2086.86 2905
2087.29 2917
2087.73 2969
2088.16 2882
2088.59 2824
2089.02 2761
2089.45 2791
2089.88 2815
2090.31 2793
2090.74 2752
2091.17 2802
2091.61 2859
2092.04 2767
2092.47 2853
2092.90 2891
2093.33 3042
2093.76 2969
2094.19 2944
2094.63 3032
2095.06 3081
2095.49 3050
2095.92 3106
2096.35 3038
2096.78 2967
2097.22 2890
2097.65 2981
2098.08 2954
2098.51 2929
2098.94 2859
2099.38 2884
2099.81 2842
2100.24 2811
2100.67 2724
2101.11 2663
2101.54 2713
2101.97 2707
2102.40 2749
2102.83 2759
2103.27 2709
2103.70 2700
2104.13 2719
2104.56 2785
2105.00 2802
2105.43 2806
2105.86 2924
2106.30 2917
2106.73 2995
2107.16 2956
2107.59 2983
2108.03 2958
2108.46 2982
2108.89 3049
2109.33 2944
2109.76 3054
2110.19 3075
2110.63 2961
2111.06 2879
2111.49 2908
2111.93 2819
2112.36 2738
2112.79 2613
2113.23 2745
2113.66 2819
2114.09 2655
2114.53 2665
2114.96 2688
2115.40 2623
2115.83 2700
2116.26 2654
2116.70 2637
2117.13 2681
2117.56 2554
2118.00 2609
2118.43 2686
2118.87 2782
2119.30 2789
2119.73 2706
2120.17 2745
2120.60 2805
2121.04 2772
2121.47 2746
2121.91 2810
2122.34 2839
2122.78 2805
2123.21 2842
2123.64 2885
2124.08 2890
2124.51 2763
2124.95 2891
2125.38 2878
2125.82 2865
2126.25 2912
2126.69 2971
2127.12 3123
2127.56 3248
2127.99 3282
2128.43 3416
2128.86 3473
2129.30 3538
2129.73 3686
2130.17 3767
2130.60 3804
2131.04 3750
2131.47 3649
2131.91 3577
2132.35 3417
2132.78 3363
2133.22 3278
2133.65 3256
2134.09 3254
2134.52 3252
2134.96 3208
2135.40 3152
2135.83 3134
2136.27 3062
2136.70 3137
2137.14 2986
2137.57 2870
2138.01 2916
2138.45 2803
2138.88 2809
2139.32 2841
2139.76 2806
2140.19 2832
2140.63 2839
2141.06 2814
2141.50 2862
2141.94 2934
2142.37 2824
2142.81 2849
2143.25 2931
2143.68 2926
2144.12 2958
2144.56 2919
2144.99 2908
2145.43 2859
2145.87 2844
2146.30 2880
2146.74 2861
2147.18 2936
2147.62 3065
2148.05 3136
2148.49 3243
2148.93 3306
2149.36 3432
2149.80 3552
2150.24 3563
2150.68 3512
2151.11 3577
2151.55 3512
2151.99 3657
2152.43 3559
2152.86 3444
2153.30 3402
2153.74 3336
2154.18 3306
2154.61 3204
2155.05 3186
2155.49 3163
2155.93 3030
2156.37 3018
2156.80 3219
2157.24 3325
2157.68 3426
2158.12 3532
2158.56 3393
2158.99 3568
2159.43 3600
2159.87 3686
2160.31 3657
2160.75 3589
2161.19 3546
2161.62 3603
2162.06 3673
2162.50 3735
2162.94 3792
2163.38 3664
2163.82 3687
2164.26 3691
2164.69 3539
2165.13 3460
2165.57 3500
2166.01 3414
2166.45 3343
2166.89 3392
2167.33 3292
2167.77 3261
2168.21 3280
2168.65 3375
2169.08 3417
2169.52 3459
2169.96 3595
2170.40 3611
2170.84 3655
2171.28 3702
2171.72 3756
2172.16 3720
2172.60 3732
2173.04 3758
2173.48 3621
2173.92 3634
2174.36 3615
2174.80 3498
2175.24 3552
2175.68 3482
2176.12 3469
2176.56 3448
2177.00 3464
2177.44 3484
2177.88 3505
2178.32 3525
2178.76 3541
2179.20 3467
2179.64 3600
2180.08 3676
2180.52 3654
2180.96 3567
2181.40 3505
2181.84 3510
2182.28 3465
2182.72 3398
2183.16 3333
2183.60 3169
2184.04 3150
2184.48 3129
2184.93 3051
2185.37 3072
2185.81 3102
2186.25 3109
2186.69 3188
2187.13 3370
2187.57 3341
2188.01 3370
2188.45 3328
2188.89 3491
2189.34 3496
2189.78 3434
2190.22 3546
2190.66 3525
2191.10 3472
2191.54 3416
2191.98 3449
2192.43 3322
2192.87 3398
2193.31 3527
2193.75 3632
2194.19 3917
2194.63 4101
2195.08 4333
2195.52 4481
2195.96 4457
2196.40 4418
2196.84 4245
2197.29 4121
2197.73 3976
2198.17 3963
2198.61 3893
2199.06 3722
2199.50 3593
2199.94 3442
2200.38 3397
2200.82 3401
2201.27 3302
2201.71 3200
2202.15 3221
2202.59 3283
2203.04 3205
2203.48 3147
2203.92 3137
2204.37 3260
2204.81 3432
2205.25 3444
2205.69 3353
2206.14 3388
2206.58 3321
2207.02 3399
2207.47 3444
2207.91 3500
2208.35 3609
2208.80 3664
2209.24 3595
2209.68 3504
2210.13 3519
2210.57 3462
2211.01 3464
2211.46 3412
2211.90 3463
2212.34 3519
2212.79 3516
2213.23 3489
2213.67 3419
2214.12 3350
2214.56 3384
2215.01 3346
2215.45 3344
2215.89 3359
2216.34 3100
2216.78 3103
2217.23 3207
2217.67 3116
2218.11 3127
2218.56 3177
2219.00 3257
2219.45 3238
2219.89 3135
2220.34 3111
2220.78 3229
2221.22 3361
2221.67 3464
2222.11 3524
2222.56 3395
2223.00 3611
2223.45 3834
2223.89 3870
2224.34 3796
2224.78 3951
2225.23 4088
2225.67 4137
2226.12 4169
2226.56 4184
2227.01 4014
2227.45 4085
2227.90 4082
2228.34 4130
2228.79 4183
2229.23 4136
2229.68 4161
2230.12 4139
2230.57 4092
2231.01 4093
2231.46 4161
2231.90 4115
2232.35 4143
2232.80 3957
2233.24 4097
2233.69 3969
2234.13 3826
2234.58 3891
2235.02 3690
2235.47 3590
2235.92 3666
2236.36 3656
2236.81 3523
2237.25 3544
2237.70 3591
2238.15 3540
2238.59 3560
2239.04 3511
2239.49 3408
2239.93 3355
2240.38 3432
2240.82 3355
2241.27 3216
2241.72 3197
2242.16 3178
2242.61 3250
2243.06 3226
2243.50 3243
2243.95 3218
2244.40 3121
2244.84 3134
2245.29 3153
2245.74 3196
2246.19 3180
2246.63 3219
2247.08 3196
2247.53 3370
2247.97 3354
2248.42 3423
2248.87 3523
2249.32 3499
2249.76 3463
2250.21 3431
2250.66 3412
2251.10 3517
2251.55 3506
2252.00 3573
2252.45 3614
2252.89 3675
2253.34 3769
2253.79 3758
2254.24 3821
2254.69 3889
2255.13 3814
2255.58 3859
2256.03 3920
2256.48 3837
2256.93 3801
2257.37 3625
2257.82 3679
2258.27 3627
2258.72 3409
2259.17 3414
2259.61 3460
2260.06 3453
2260.51 3471
2260.96 3597
2261.41 3625
2261.86 3714
2262.31 3760
2262.75 3849
2263.20 3824
2263.65 3689
2264.10 3651
2264.55 3617
2265.00 3710
2265.45 3672
2265.90 3517
2266.34 3555
2266.79 3638
2267.24 3557
2267.69 3641
2268.14 3741
2268.59 3895
2269.04 3941
2269.49 3999
2269.94 4145
2270.39 4290
2270.84 4359
2271.29 4374
2271.74 4505
2272.18 4688
2272.63 4777
2273.08 4931
2273.53 5262
2273.98 5716
2274.43 6309
2274.88 7007
2275.33 7651
2275.78 8270
2276.23 8703
2276.68 8948
2277.13 9092
2277.58 8833
2278.03 8436
2278.48 7774
2278.93 7149
2279.38 6638
2279.83 6057
2280.28 5473
2280.73 4927
2281.19 4584
2281.64 4385
2282.09 4163
2282.54 4069
2282.99 3943
2283.44 3795
2283.89 3603
2284.34 3557
2284.79 3506
2285.24 3470
2285.69 3401
2286.14 3415
2286.59 3431
2287.04 3536
2287.50 3787
2287.95 3939
2288.40 4130
2288.85 4347
2289.30 4919
2289.75 5257
2290.20 5525
2290.65 5845
2291.11 5902
2291.56 6027
2292.01 5955
2292.46 5697
2292.91 5663
2293.36 5310
2293.82 5148
2294.27 4881
2294.72 4631
2295.17 4484
2295.62 4232
2296.07 4064
2296.53 4038
2296.98 3884
2297.43 3854
2297.88 3748
2298.33 3631
2298.79 3590
2299.24 3648
2299.69 3665
2300.14 3549
2300.60 3650
2301.05 3624
2301.50 3581
2301.95 3502
2302.41 3578
2302.86 3487
2303.31 3505
2303.76 3517
2304.22 3490
2304.67 3493
2305.12 3526
2305.57 3537
2306.03 3561
2306.48 3707
2306.93 3680
2307.39 3704
2307.84 3675
2308.29 3656
2308.75 3693
2309.20 3795
2309.65 3810
2310.11 3798
2310.56 4046
2311.01 3924
2311.47 3910
2311.92 3975
2312.37 3941
2312.83 3890
2313.28 3953
2313.73 3985
2314.19 3955
2314.64 3813
2315.09 3703
2315.55 3765
2316.00 3680
2316.46 3687
2316.91 3635
2317.36 3608
2317.82 3711
2318.27 3769
2318.73 3718
2319.18 3881
2319.63 3880
2320.09 3934
2320.54 3839
2321.00 3874
2321.45 3761
2321.91 3727
2322.36 3638
2322.82 3646
2323.27 3624
2323.72 3497
2324.18 3519
2324.63 3637
2325.09 3633
2325.54 3619
2326.00 3628
2326.45 3636
2326.91 3714
2327.36 3532
2327.82 3472
2328.27 3483
2328.73 3507
2329.18 3435
2329.64 3434
2330.09 3362
2330.55 3370
2331.00 3237
2331.46 3284
2331.92 3255
2332.37 3229
2332.83 3364
2333.28 3322
2333.74 3215
2334.19 3281
2334.65 3248
2335.10 3335
2335.56 3364
2336.02 3397
2336.47 3281
2336.93 3375
2337.38 3404
2337.84 3262
2338.30 3223
2338.75 3281
2339.21 3235
2339.66 3262
2340.12 3267
2340.58 3273
2341.03 3255
2341.49 3196
2341.95 3238
2342.40 3175
2342.86 3211
2343.32 3140
2343.77 3177
2344.23 3226
2344.68 3237
2345.14 3243
2345.60 3086
2346.06 3086
2346.51 3195
2346.97 3280
2347.43 3262
2347.88 3246
2348.34 3295
2348.80 3488
2349.25 3454
2349.71 3415
2350.17 3526
2350.63 3447
2351.08 3484
2351.54 3496
2352.00 3557
2352.46 3562
2352.91 3588
2353.37 3616
2353.83 3587
2354.29 3646
2354.74 3534
2355.20 3567
2355.66 3538
2356.12 3516
2356.57 3596
2357.03 3608
2357.49 3512
2357.95 3477
2358.41 3573
2358.86 3646
2359.32 3618
2359.78 3741
2360.24 3961
2360.70 3940
2361.15 4115
2361.61 4162
2362.07 4088
2362.53 4068
2362.99 4109
2363.45 4136
2363.91 4073
2364.36 3927
2364.82 3929
2365.28 3976
2365.74 3887
2366.20 3833
2366.66 3772
2367.12 3797
2367.57 3803
2368.03 3652
2368.49 3724
2368.95 3701
2369.41 3794
2369.87 3856
2370.33 4012
2370.79 4057
2371.25 4144
2371.71 4314
2372.17 4387
2372.63 4545
2373.09 4548
2373.54 4695
2374.00 4821
2374.46 4851
2374.92 4864
2375.38 4814
2375.84 4762
2376.30 4555
2376.76 4430
2377.22 4289
2377.68 4291
2378.14 4264
2378.60 4193
2379.06 4090
2379.52 4076
2379.98 4070
2380.44 3959
2380.90 3912
2381.36 3757
2381.82 3716
2382.28 3639
2382.74 3621
2383.20 3648
2383.66 3620
2384.12 3487
2384.59 3336
2385.05 3388
2385.51 3417
2385.97 3294
2386.43 3426
2386.89 3493
2387.35 3417
2387.81 3447
2388.27 3514
2388.73 3603
2389.19 3738
2389.65 3855
2390.12 3937
2390.58 3954
2391.04 3999
2391.50 3987
2391.96 4036
2392.42 4110
2392.88 4146
2393.34 3947
2393.81 3852
2394.27 3839
2394.73 3787
2395.19 3860
2395.65 3953
2396.11 4041
2396.57 4117
2397.04 4244
2397.50 4389
2397.96 4538
2398.42 4566
2398.88 4583
2399.35 4562
2399.81 4525
2400.27 4428
2400.73 4407
2401.19 4233
2401.66 4162
2402.12 4077
2402.58 3954
2403.04 3822
2403.51 3865
2403.97 3905
2404.43 3842
2404.89 3922
2405.36 4092
2405.82 3924
2406.28 3989
2406.74 3949
2407.21 3969
2407.67 3908
2408.13 3753
2408.59 3731
2409.06 3619
2409.52 3564
2409.98 3528
2410.45 3476
2410.91 3504
2411.37 3414
2411.84 3457
2412.30 3373
2412.76 3421
2413.23 3562
2413.69 3525
2414.15 3498
2414.62 3369
2415.08 3435
2415.54 3517
2416.01 3563
2416.47 3593
2416.93 3492
2417.40 3662
2417.86 3778
2418.32 3931
2418.79 4021
2419.25 4144
2419.72 4259
2420.18 4264
2420.64 4288
2421.11 4240
2421.57 4271
2422.04 4156
2422.50 4153
2422.96 3989
2423.43 3997
2423.89 4033
2424.36 3941
2424.82 3833
2425.29 3733
2425.75 3713
2426.22 3726
2426.68 3646
2427.15 3385
2427.61 3379
2428.07 3364
2428.54 3378
2429.00 3414
2429.47 3361
2429.93 3273
2430.40 3328
2430.86 3290
2431.33 3245
2431.79 3243
2432.26 3259
2432.72 3354
2433.19 3485
2433.65 3553
2434.12 3529
2434.59 3615
2435.05 3643
2435.52 3679
2435.98 3734
2436.45 3736
2436.91 3729
2437.38 3792
2437.84 3756
2438.31 3758
2438.78 3826
2439.24 3877
2439.71 3843
2440.17 3967
2440.64 3968
2441.10 3823
2441.57 3855
2442.04 3874
2442.50 3885
2442.97 3708
2443.44 3691
2443.90 3699
2444.37 3623
2444.83 3617
2445.30 3509
2445.77 3594
2446.23 3509
2446.70 3447
2447.17 3362
2447.63 3367
2448.10 3384
2448.57 3409
2449.03 3347
2449.50 3424
2449.97 3385
2450.43 3315
2450.90 3523
2451.37 3492
2451.83 3442
2452.30 3493
2452.77 3468
2453.24 3394
2453.70 3404
2454.17 3430
2454.64 3384
2455.10 3360
2455.57 3337
2456.04 3258
2456.51 3281
2456.97 3370
2457.44 3437
2457.91 3383
2458.38 3444
2458.84 3511
2459.31 3450
2459.78 3442
2460.25 3413
2460.72 3496
2461.18 3503
2461.65 3440
2462.12 3403
2462.59 3422
2463.06 3374
2463.52 3362
2463.99 3348
2464.46 3295
2464.93 3445
2465.40 3378
2465.86 3346
2466.33 3482
2466.80 3464
2467.27 3457
2467.74 3481
2468.21 3605
2468.68 3698
2469.14 3660
2469.61 3696
2470.08 3677
2470.55 3703
2471.02 3723
2471.49 3622
2471.96 3653
2472.43 3675
2472.90 3686
2473.36 3642
2473.83 3631
2474.30 3685
2474.77 3727
2475.24 3805
2475.71 3849
2476.18 3751
2476.65 3839
2477.12 3857
2477.59 3738
2478.06 3700
2478.53 3594
2479.00 3610
2479.47 3549
2479.94 3567
2480.41 3437
2480.87 3423
2481.34 3414
2481.81 3321
2482.28 3237
2482.75 3115
2483.22 3107
2483.69 3246
2484.16 3286
2484.63 3164
2485.10 3196
2485.57 3296
2486.05 3344
2486.52 3313
2486.99 3398
2487.46 3463
2487.93 3503
2488.40 3474
2488.87 3448
2489.34 3524
2489.81 3596
2490.28 3580
2490.75 3502
2491.22 3486
2491.69 3556
2492.16 3497
2492.63 3628
2493.10 3548
2493.58 3607
2494.05 3697
2494.52 3702
2494.99 3768
2495.46 3849
2495.93 3975
2496.40 4087
2496.87 4044
2497.34 4065
2497.82 3992
2498.29 3979
2498.76 3880
2499.23 3866
2499.70 3707
2500.17 3487
2500.64 3463
2501.12 3316
2501.59 3263
2502.06 3267
2502.53 3194
2503.00 3143
2503.48 3322
2503.95 3385
2504.42 3305
2504.89 3323
2505.36 3367
2505.84 3477
2506.31 3614
2506.78 3560
2507.25 3687
2507.72 3776
2508.20 3910
2508.67 4034
2509.14 4129
2509.61 4319
2510.09 4561
2510.56 4876
2511.03 5130
2511.50 5286
2511.98 5458
2512.45 5698
2512.92 5812
2513.40 5825
2513.87 5467
2514.34 5286
2514.81 5132
2515.29 4849
2515.76 4554
2516.23 4337
2516.71 4113
2517.18 3994
2517.65 3974
2518.13 3849
2518.60 3704
2519.07 3757
2519.55 3729
2520.02 3574
2520.49 3572
2520.97 3581
2521.44 3692
2521.91 3492
2522.39 3399
2522.86 3535
2523.34 3548
2523.81 3481
2524.28 3501
2524.76 3652
2525.23 3630
2525.70 3684
2526.18 3750
2526.65 3817
2527.13 3769
2527.60 3816
2528.08 3916
2528.55 3925
2529.02 3859
2529.50 3804
2529.97 3829
2530.45 3739
2530.92 3680
2531.40 3773
2531.87 3754
2532.34 3690
2532.82 3713
2533.29 3806
2533.77 3759
2534.24 3867
2534.72 3825
2535.19 3898
2535.67 3987
2536.14 3946
2536.62 3920
2537.09 3832
2537.57 3878
2538.04 3886
2538.52 3825
2538.99 3875
2539.47 3915
2539.94 3777
2540.42 3852
2540.90 3988
2541.37 3812
2541.85 3774
2542.32 3749
2542.80 3915
2543.27 3970
2543.75 3901
2544.22 3975
2544.70 4274
2545.18 4469
2545.65 4755
2546.13 5072
2546.60 5515
2547.08 5811
2547.56 6077
2548.03 6016
2548.51 6112
2548.98 6005
2549.46 5952
2549.94 5905
2550.41 5549
2550.89 5409
2551.37 5241
2551.84 4897
2552.32 4781
2552.80 4658
2553.27 4378
2553.75 4322
2554.23 4339
2554.70 4215
2555.18 4188
2555.66 4235
2556.13 4098
2556.61 4038
2557.09 4044
2557.56 4007
2558.04 4053
2558.52 4090
2558.99 3974
2559.47 3943
2559.95 3961
2560.43 3948
2560.90 3978
2561.38 3873
2561.86 3738
2562.33 3639
2562.81 3629
2563.29 3741
2563.77 3746
2564.25 3663
2564.72 3703
2565.20 3681
2565.68 3638
2566.16 3735
2566.63 3673
2567.11 3628
2567.59 3648
2568.07 3642
2568.55 3621
2569.02 3589
2569.50 3521
2569.98 3494
2570.46 3484
2570.94 3449
2571.41 3501
2571.89 3489
2572.37 3545
2572.85 3480
2573.33 3444
2573.81 3555
2574.28 3544
2574.76 3537
2575.24 3640
2575.72 3579
2576.20 3456
2576.68 3476
2577.16 3545
2577.64 3527
2578.11 3437
2578.59 3423
2579.07 3437
2579.55 3592
2580.03 3550
2580.51 3476
2580.99 3508
2581.47 3395
2581.95 3305
2582.43 3417
2582.91 3410
2583.39 3370
2583.86 3367
2584.34 3454
2584.82 3425
2585.30 3482
2585.78 3359
2586.26 3597
2586.74 3550
2587.22 3524
2587.70 3602
2588.18 3555
2588.66 3514
2589.14 3534
2589.62 3383
2590.10 3361
2590.58 3438
2591.06 3449
2591.54 3416
2592.02 3474
2592.50 3385
2592.98 3439
2593.46 3394
2593.94 3500
2594.42 3497
2594.90 3512
2595.38 3562
2595.86 3674
2596.35 3689
2596.83 3628
2597.31 3607
2597.79 3620
2598.27 3558
2598.75 3610
2599.23 3578
2599.71 3581
2600.19 3618
2600.67 3661
2601.15 3503
2601.63 3562
2602.12 3540
2602.60 3417
2603.08 3473
2603.56 3502
2604.04 3564
2604.52 3560
2605.00 3462
2605.48 3515
2605.97 3532
2606.45 3539
2606.93 3720
2607.41 3624
2607.89 3641
2608.37 3564
2608.86 3587
2609.34 3565
2609.82 3601
2610.30 3703
2610.78 3646
2611.26 3735
2611.75 3760
2612.23 3773
2612.71 3763
2613.19 3743
2613.68 3578
2614.16 3674
2614.64 3573
2615.12 3656
2615.60 3646
2616.09 3589
2616.57 3586
2617.05 3774
2617.53 3756
2618.02 3759
2618.50 3823
2618.98 3736
2619.46 3681
2619.95 3695
2620.43 3685
2620.91 3682
2621.40 3758
2621.88 3835
2622.36 3848
2622.85 3921
2623.33 3867
2623.81 4008
2624.29 3946
2624.78 3924
2625.26 3905
2625.74 3893
2626.23 3868
2626.71 3734
2627.19 3750
2627.68 3826
2628.16 3758
2628.64 3797
2629.13 3913
2629.61 4058
2630.10 4158
2630.58 4186
2631.06 4303
2631.55 4368
2632.03 4480
2632.51 4511
2633.00 4566
2633.48 4420
2633.97 4405
2634.45 4360
2634.94 4170
2635.42 4236
2635.90 4155
2636.39 4112
2636.87 4112
2637.36 4041
2637.84 4031
2638.33 4033
2638.81 4080
2639.29 3983
2639.78 3893
2640.26 3950
2640.75 3970
2641.23 3948
2641.72 3846
2642.20 3816
2642.69 3847
2643.17 3804
2643.66 3671
2644.14 3638
2644.63 3598
2645.11 3611
2645.60 3632
2646.08 3761
2646.57 3753
2647.05 3792
2647.54 3918
2648.02 3844
2648.51 3981
2648.99 4033
2649.48 4018
2649.97 4024
2650.45 4080
2650.94 4087
2651.42 4144
2651.91 4141
2652.39 4113
2652.88 4136
2653.37 4159
2653.85 4186
2654.34 4121
2654.82 4187
2655.31 4191
2655.80 4211
2656.28 4271
2656.77 4192
2657.25 4122
2657.74 4111
2658.23 4070
2658.71 4134
2659.20 4100
2659.69 4119
2660.17 4117
2660.66 4235
2661.14 4353
2661.63 4355
2662.12 4468
2662.60 4494
2663.09 4515
2663.58 4536
2664.06 4627
2664.55 4593
2665.04 4419
2665.53 4329
2666.01 4289
2666.50 4246
2666.99 4211
2667.47 4123
2667.96 4007
2668.45 3936
2668.94 3843
2669.42 3805
2669.91 3752
2670.40 3694
2670.88 3700
2671.37 3805
2671.86 3757
2672.35 3920
2672.83 4049
2673.32 4121
2673.81 4203
2674.30 4322
2674.79 4370
2675.27 4334
2675.76 4300
2676.25 4389
2676.74 4325
2677.23 4161
2677.71 4241
2678.20 4131
2678.69 4137
2679.18 4074
2679.67 3992
2680.15 3988
2680.64 3998
2681.13 3988
2681.62 4045
2682.11 4073
2682.60 4153
2683.08 4083
2683.57 4076
2684.06 3986
2684.55 3945
2685.04 4018
2685.53 3922
2686.02 3882
2686.51 3832
2686.99 3897
2687.48 3906
2687.97 4009
2688.46 4076
2688.95 3988
2689.44 3958
2689.93 4088
2690.42 4139
2690.91 4114
2691.40 4164
2691.89 4305
2692.38 4333
2692.87 4610
2693.35 4768
2693.84 4845
2694.33 5161
2694.82 5408
2695.31 5528
2695.80 5484
2696.29 5430
2696.78 5496
2697.27 5387
2697.76 5195
2698.25 4978
2698.74 4980
2699.23 4750
2699.72 4588
2700.21 4432
2700.70 4186
2701.19 4209
2701.68 4063
2702.17 3972
2702.66 3999
2703.15 3920
2703.64 3964
2704.13 3873
2704.62 3765
2705.12 3539
2705.61 3753
2706.10 3816
2706.59 3702
2707.08 3686
2707.57 3723
2708.06 3637
2708.55 3579
2709.04 3619
2709.53 3618
2710.02 3637
2710.51 3759
2711.01 3802
2711.50 3824
2711.99 4040
2712.48 4112
2712.97 4020
2713.46 4185
2713.95 4228
2714.44 4099
2714.94 4087
2715.43 4035
2715.92 3984
2716.41 3984
2716.90 3875
2717.39 3831
2717.89 3741
2718.38 3713
2718.87 3813
2719.36 3790
2719.85 3867
2720.34 3981
2720.84 4196
2721.33 4409
2721.82 4606
2722.31 4757
2722.80 4880
2723.30 4998
2723.79 5021
2724.28 4915
2724.77 4890
2725.27 4779
2725.76 4711
2726.25 4579
2726.74 4421
2727.24 4238
2727.73 4284
2728.22 4204
2728.71 4231
2729.21 4218
2729.70 4228
2730.19 4311
2730.69 4334
2731.18 4432
2731.67 4420
2732.16 4579
2732.66 4626
2733.15 4717
2733.64 4632
2734.14 4586
2734.63 4723
2735.12 4725
2735.62 4844
2736.11 5007
2736.60 5128
2737.10 5292
2737.59 5287
2738.08 5219
2738.58 5282
2739.07 5235
2739.56 5145
2740.06 4998
2740.55 4781
2741.05 4712
2741.54 4548
2742.03 4323
2742.53 4230
2743.02 4100
2743.52 4076
2744.01 4138
2744.50 3975
2745.00 3909
2745.49 3837
2745.99 4021
2746.48 4029
2746.97 3992
2747.47 3897
2747.96 4131
2748.46 3994
2748.95 4107
2749.45 4187
2749.94 4092
2750.44 3953
2750.93 3868
2751.43 3991
2751.92 4049
2752.42 3929
2752.91 3935
2753.41 3952
2753.90 4069
2754.40 4180
2754.89 4157
2755.39 4245
2755.88 4170
2756.38 4019
2756.87 4108
2757.37 4230
2757.86 4060
2758.36 4105
2758.85 4167
2759.35 4209
2759.84 4278
2760.34 4465
2760.83 4479
2761.33 4698
2761.83 4753
2762.32 4627
2762.82 4764
2763.31 4756
2763.81 4760
2764.30 4751
2764.80 4663
2765.30 4524
2765.79 4588
2766.29 4498
2766.78 4353
2767.28 4298
2767.78 4238
2768.27 4297
2768.77 4277
2769.27 4198
2769.76 4252
2770.26 4138
2770.76 3964
2771.25 4080
2771.75 4150
2772.24 3979
2772.74 4105
2773.24 4204
2773.73 4312
2774.23 4379
2774.73 4306
2775.23 4354
2775.72 4353
2776.22 4400
2776.72 4484
2777.21 4586
2777.71 4482
2778.21 4389
2778.70 4471
2779.20 4334
2779.70 4243
2780.20 4267
2780.69 4292
2781.19 4229
2781.69 4252
2782.19 4236
2782.68 4181
2783.18 4220
2783.68 4165
2784.18 4279
2784.67 4331
2785.17 4267
2785.67 4261
2786.17 4212
2786.67 4170
2787.16 4079
2787.66 4165
2788.16 4116
2788.66 4060
2789.16 4088
2789.65 3929
2790.15 3877
2790.65 3838
2791.15 3936
2791.65 3727
2792.15 3782
2792.64 3870
2793.14 3827
2793.64 3845
2794.14 3852
2794.64 3859
2795.14 3819
2795.64 3756
2796.13 3862
2796.63 3987
2797.13 4027
2797.63 3974
2798.13 3941
2798.63 3984
2799.13 4018
2799.63 4075
2800.13 3942
2800.62 3972
2801.12 3995
2801.62 3883
2802.12 4032
2802.62 4219
2803.12 4297
2803.62 4396
2804.12 4632
2804.62 4764
2805.12 4951
2805.62 5000
2806.12 5119
2806.62 5047
2807.12 5038
2807.62 4924
2808.12 4855
2808.62 4811
2809.12 4718
2809.62 4683
2810.12 4677
2810.62 4732
2811.12 4844
2811.62 5088
2812.12 5217
2812.62 5209
2813.12 5364
2813.62 5366
2814.12 5322
2814.62 5181
2815.12 5113
2815.62 5018
2816.12 4788
2816.62 4668
2817.12 4489
2817.62 4342
2818.12 4358
2818.62 4282
2819.12 4192
2819.63 4072
2820.13 4041
2820.63 4018
2821.13 3951
2821.63 3860
2822.13 3749
2822.63 3789
2823.13 3768
2823.63 3782
2824.13 3766
2824.64 3687
2825.14 3636
2825.64 3752
2826.14 3795
2826.64 3675
2827.14 3609
2827.64 3643
2828.15 3626
2828.65 3583
2829.15 3518
2829.65 3534
2830.15 3478
2830.65 3433
2831.16 3451
2831.66 3596
2832.16 3608
2832.66 3634
2833.16 3589
2833.67 3728
2834.17 3788
2834.67 3755
2835.17 3904
2835.68 3873
2836.18 3933
2836.68 3899
2837.18 3845
2837.68 3962
2838.19 3947
2838.69 3836
2839.19 3730
2839.70 3785
2840.20 3808
2840.70 3808
2841.20 3814
2841.71 3791
2842.21 3861
2842.71 3842
2843.21 3941
2843.72 3834
2844.22 3846
2844.72 3882
2845.23 3889
2845.73 3815
2846.23 3782
2846.74 3952
2847.24 4008
2847.74 3952
2848.25 3965
2848.75 3990
2849.25 3870
2849.76 3823
2850.26 3940
2850.76 3918
2851.27 3847
2851.77 3823
2852.28 3725
2852.78 3740
2853.28 3798
2853.79 3752
2854.29 3759
2854.79 3868
2855.30 3813
2855.80 3811
2856.31 4076
2856.81 4121
2857.31 4189
2857.82 4384
2858.32 4447
2858.83 4324
2859.33 4363
2859.84 4305
2860.34 4177
2860.85 4251
2861.35 4161
2861.85 4091
2862.36 4021
2862.86 4018
2863.37 3932
2863.87 3678
2864.38 3704
2864.88 3684
2865.39 3733
2865.89 3699
2866.40 3849
2866.90 3866
2867.41 3894
2867.91 4020
2868.42 4123
2868.92 4266
2869.43 4365
2869.93 4257
2870.44 4342
2870.94 4325
2871.45 4328
2871.96 4420
2872.46 4358
2872.97 4180
2873.47 4258
2873.98 4182
2874.48 4205
2874.99 4217
2875.49 4323
2876.00 4309
2876.51 4301
2877.01 4291
2877.52 4340
2878.02 4247
2878.53 4215
2879.04 4184
2879.54 4144
2880.05 4253
2880.55 4245
2881.06 4151
2881.57 4155
2882.07 4067
2882.58 3896
2883.09 3917
2883.59 3932
2884.10 3950
2884.61 3856
2885.11 3736
2885.62 3884
2886.13 3886
2886.63 3821
2887.14 3781
2887.65 3721
2888.15 3953
2888.66 3961
2889.17 3884
2889.67 3874
2890.18 3921
2890.69 3933
2891.20 4089
2891.70 4130
2892.21 4245
2892.72 4337
2893.22 4163
2893.73 4253
2894.24 4321
2894.75 4366
2895.25 4298
2895.76 4438
2896.27 4423
2896.78 4249
2897.29 4336
2897.79 4341
2898.30 4255
2898.81 4256
2899.32 4215
2899.82 4137
2900.33 4125
2900.84 4202
2901.35 4066
2901.86 4016
2902.36 4053
2902.87 4084
2903.38 4212
2903.89 4268
2904.40 4277
2904.91 4213
2905.41 4218
2905.92 4305
2906.43 4391
2906.94 4440
2907.45 4365
2907.96 4400
2908.47 4246
2908.97 4142
2909.48 4098
2909.99 4069
2910.50 3896
2911.01 3899
2911.52 3926
2912.03 4003
2912.54 3865
2913.05 3921
2913.55 4007
2914.06 3991
2914.57 4021
2915.08 4035
2915.59 4054
2916.10 4131
2916.61 4156
2917.12 4163
2917.63 4163
2918.14 4117
2918.65 4257
2919.16 4434
2919.67 4425
2920.18 4593
2920.69 4697
2921.20 4762
2921.71 4715
2922.22 4687
2922.73 4593
2923.24 4668
2923.75 4538
2924.26 4546
2924.77 4394
2925.28 4358
2925.79 4296
2926.30 4217
2926.81 4115
2927.32 4025
2927.83 4075
2928.34 4178
2928.85 4211
2929.36 4226
2929.87 4268
2930.38 4373
2930.89 4462
2931.40 4429
2931.91 4323
2932.42 4313
2932.93 4313
2933.45 4244
2933.96 4252
2934.47 4264
2934.98 4385
2935.49 4507
2936.00 4484
2936.51 4574
2937.02 4792
2937.53 4970
2938.04 5232
2938.56 5750
2939.07 6160
2939.58 6650
2940.09 7295
2940.60 7600
2941.11 8031
2941.62 8189
2942.14 8171
2942.65 7991
2943.16 7653
2943.67 7230
2944.18 6737
2944.70 6411
2945.21 5911
2945.72 5471
2946.23 5204
2946.74 4985
2947.26 4882
2947.77 4730
2948.28 4521
2948.79 4463
2949.30 4446
2949.82 4335
2950.33 4272
2950.84 4256
2951.35 4172
2951.87 4119
2952.38 4230
2952.89 4197
2953.40 4111
2953.92 4132
2954.43 4042
2954.94 3990
2955.45 3845
2955.97 3912
2956.48 3813
2956.99 3836
2957.51 3933
2958.02 3945
2958.53 3887
2959.04 3890
2959.56 3873
2960.07 3916
2960.58 4032
2961.10 4061
2961.61 4151
2962.12 4229
2962.64 4160
2963.15 4185
2963.66 4352
2964.18 4355
2964.69 4296
2965.21 4218
2965.72 4200
2966.23 4258
2966.75 4212
2967.26 4156
2967.77 4218
2968.29 4104
2968.80 4208
2969.32 4221
2969.83 4112
2970.34 4141
2970.86 4208
2971.37 4198
2971.89 4233
2972.40 4148
2972.91 4160
2973.43 4225
2973.94 4317
2974.46 4351
2974.97 4256
2975.49 4312
2976.00 4415
2976.52 4500
2977.03 4456
2977.55 4387
2978.06 4536
2978.57 4503
2979.09 4404
2979.60 4360
2980.12 4339
2980.63 4363
2981.15 4383
2981.66 4261
2982.18 4197
2982.69 4141
2983.21 4113
2983.73 4126
2984.24 4154
2984.76 4139
2985.27 4289
2985.79 4350
2986.30 4479
2986.82 4488
2987.33 4476
2987.85 4643
2988.36 4651
2988.88 4813
2989.40 4990
2989.91 5061
2990.43 5216
2990.94 5584
2991.46 5840
2991.97 6111
2992.49 6176
2993.01 6006
2993.52 6059
2994.04 6020
2994.55 5894
2995.07 5790
2995.59 5786
2996.10 5771
2996.62 5835
2997.14 5723
2997.65 5697
2998.17 5520
2998.69 5494
2999.20 5420
2999.72 5293
3000.24 5433
3000.75 5251
3001.27 5202
3001.79 5247
3002.30 5395
3002.82 5703
3003.34 5868
3003.85 6385
3004.37 6923
3004.89 7188
3005.40 7546
3005.92 7572
3006.44 7240
3006.96 7113
3007.47 6713
3007.99 6255
3008.51 5863
3009.03 5283
3009.54 4808
3010.06 4643
3010.58 4542
3011.10 4269
3011.61 4279
3012.13 4290
3012.65 4158
3013.17 4143
3013.68 4209
3014.20 4221
3014.72 4198
3015.24 4172
3015.76 4234
3016.27 4272
3016.79 4237
3017.31 4355
3017.83 4402
3018.35 4332
3018.86 4337
3019.38 4412
3019.90 4397
3020.42 4393
3020.94 4352
3021.46 4331
3021.97 4220
3022.49 4207
3023.01 4163
3023.53 4172
3024.05 4395
3024.57 4382
3025.09 4343
3025.61 4185
3026.12 4115
3026.64 4190
3027.16 4313
3027.68 4227
3028.20 4193
3028.72 4097
3029.24 3997
3029.76 4103
3030.28 4158
3030.80 4275
3031.32 4360
3031.84 4347
3032.35 4419
3032.87 4558
3033.39 4652
3033.91 4726
3034.43 4855
3034.95 5019
3035.47 4983
3035.99 4990
3036.51 4885
3037.03 4930
3037.55 4847
3038.07 4616
3038.59 4545
3039.11 4390
3039.63 4259
3040.15 4329
3040.67 4244
3041.19 4201
3041.71 4220
3042.23 4183
3042.75 4116
3043.27 4176
3043.79 4234
3044.31 4309
3044.83 4161
3045.35 4188
3045.87 4228
3046.40 4233
3046.92 4257
3047.44 4234
3047.96 4448
3048.48 4346
3049.00 4433
3049.52 4430
3050.04 4425
3050.56 4354
3051.08 4328
3051.60 4350
3052.12 4329
3052.65 4150
3053.17 4119
3053.69 4112
3054.21 3943
3054.73 4055
3055.25 4082
3055.77 3923
3056.30 3972
3056.82 4029
3057.34 3951
3057.86 4072
3058.38 4079
3058.90 4048
3059.42 4070
3059.95 4149
3060.47 4137
3060.99 4158
3061.51 4234
3062.03 4342
3062.56 4399
3063.08 4411
3063.60 4495
3064.12 4502
3064.64 4595
3065.17 4461
3065.69 4518
3066.21 4532
3066.73 4501
3067.26 4430
3067.78 4369
3068.30 4367
3068.82 4379
3069.35 4332
3069.87 4300
3070.39 4280
3070.91 4423
3071.44 4466
3071.96 4495
3072.48 4537
3073.01 4582
3073.53 4659
3074.05 4798
3074.57 4802
3075.10 4779
3075.62 4773
3076.14 4715
3076.67 4733
3077.19 4852
3077.71 4956
3078.24 4887
3078.76 5049
3079.28 4934
3079.81 4949
3080.33 5051
3080.85 5136
3081.38 5082
3081.90 4960
3082.42 5107
3082.95 5096
3083.47 5075
3084.00 5062
3084.52 4987
3085.04 4988
3085.57 4982
3086.09 5006
3086.62 5128
3087.14 5142
3087.66 5211
3088.19 5626
3088.71 5897
3089.24 6376
3089.76 6623
3090.29 6816
3090.81 7183
3091.33 7322
3091.86 7070
3092.38 6868
3092.91 6641
3093.43 6202
3093.96 5910
3094.48 5732
3095.01 5596
3095.53 5404
3096.06 5145
3096.58 5027
3097.11 4967
3097.63 4971
3098.16 4965
3098.68 4826
3099.21 4972
3099.73 5108
3100.26 5357
3100.78 5659
3101.31 6164
3101.83 6730
3102.36 7332
3102.88 8001
3103.41 8338
3103.93 8412
3104.46 8047
3104.99 7714
3105.51 7165
3106.04 6573
3106.56 6014
3107.09 5604
3107.61 5336
3108.14 5140
3108.67 4857
3109.19 4649
3109.72 4742
3110.24 4651
3110.77 4636
3111.30 4642
3111.82 4572
3112.35 4446
3112.87 4337
3113.40 4477
3113.93 4423
3114.45 4423
3114.98 4533
3115.51 4487
3116.03 4467
3116.56 4606
3117.09 4603
3117.61 4656
3118.14 4842
3118.67 4902
3119.19 4961
3119.72 4942
3120.25 5099
3120.77 5292
3121.30 5258
3121.83 5412
3122.35 5578
3122.88 5454
3123.41 5544
3123.94 5645
3124.46 5805
3124.99 5990
3125.52 6237
3126.05 6428
3126.57 6484
3127.10 6769
3127.63 6808
3128.16 6594
3128.68 6554
3129.21 6294
3129.74 5829
3130.27 5602
3130.79 5441
3131.32 5191
3131.85 5134
3132.38 4960
3132.91 4878
3133.43 4825
3133.96 4741
3134.49 4757
3135.02 4742
3135.55 4705
3136.07 4698
3136.60 4619
3137.13 4640
3137.66 4504
3138.19 4502
3138.72 4431
3139.24 4393
3139.77 4313
3140.30 4230
3140.83 4176
3141.36 4102
3141.89 4118
3142.42 4108
3142.95 4152
3143.47 4227
3144.00 4300
3144.53 4254
3145.06 4337
3145.59 4472
3146.12 4472
3146.65 4612
3147.18 4620
3147.71 4768
3148.24 4871
3148.76 4920
3149.29 4917
3149.82 4871
3150.35 4997
3150.88 5071
3151.41 5130
3151.94 4994
3152.47 5069
3153.00 5034
3153.53 4998
3154.06 5038
3154.59 5092
3155.12 4987
3155.65 5070
3156.18 5101
3156.71 5131
3157.24 5220
3157.77 5459
3158.30 5568
3158.83 5718
3159.36 5944
3159.89 5998
3160.42 6347
3160.95 6480
3161.48 6594
3162.01 6524
3162.54 6496
3163.07 6506
3163.60 6392
3164.13 6155
3164.66 5851
3165.20 5784
3165.73 5469
3166.26 5258
3166.79 5027
3167.32 4884
3167.85 4779
3168.38 4682
3168.91 4661
3169.44 4394
3169.97 4534
3170.50 4603
3171.04 4758
3171.57 4959
3172.10 5146
3172.63 5403
3173.16 5579
3173.69 5706
3174.22 5940
3174.75 5787
3175.29 5602
3175.82 5519
3176.35 5308
3176.88 5129
3177.41 4989
3177.94 4801
3178.48 4668
3179.01 4479
3179.54 4332
3180.07 4341
3180.60 4277
3181.14 4304
3181.67 4273
3182.20 4308
3182.73 4357
3183.26 4235
3183.80 4320
3184.33 4364
3184.86 4421
3185.39 4451
3185.93 4349
3186.46 4319
3186.99 4371
3187.52 4378
3188.06 4471
3188.59 4500
3189.12 4455
3189.65 4510
3190.19 4362
3190.72 4429
3191.25 4565
3191.79 4363
3192.32 4302
3192.85 4368
3193.38 4389
3193.92 4481
3194.45 4581
3194.98 4579
3195.52 4440
3196.05 4446
3196.58 4528
3197.12 4522
3197.65 4628
3198.18 4687
3198.72 4791
3199.25 4754
3199.78 4642
3200.32 4654
3200.85 4743
3201.39 4632
3201.92 4601
3202.45 4563
3202.99 4573
3203.52 4417
3204.05 4412
3204.59 4339
3205.12 4365
3205.66 4419
3206.19 4476
3206.72 4627
3207.26 4758
3207.79 4922
3208.33 5129
3208.86 5260
3209.40 5510
3209.93 5766
3210.47 6025
3211.00 6015
3211.53 6009
3212.07 5918
3212.60 5976
3213.14 5940
3213.67 5774
3214.21 5568
3214.74 5403
3215.28 5171
3215.81 5040
3216.35 4967
3216.88 4777
3217.42 4675
3217.95 4658
3218.49 4556
3219.02 4518
3219.56 4467
3220.09 4503
3220.63 4628
3221.16 4868
3221.70 5131
3222.23 5395
3222.77 5819
3223.31 6302
3223.84 6608
3224.38 6841
3224.91 7039
3225.45 7009
3225.98 6782
3226.52 6528
3227.06 6245
3227.59 5861
3228.13 5550
3228.66 5340
3229.20 5059
3229.74 4794
3230.27 4631
3230.81 4557
3231.34 4383
3231.88 4443
3232.42 4445
3232.95 4400
3233.49 4521
3234.03 4559
3234.56 4567
3235.10 4650
3235.64 4751
3236.17 4780
3236.71 4766
3237.25 4777
3237.78 4742
3238.32 4687
3238.86 4739
3239.39 4856
3239.93 4832
3240.47 4706
3241.00 4633
3241.54 4629
3242.08 4507
3242.61 4417
3243.15 4404
3243.69 4475
3244.23 4504
3244.76 4454
3245.30 4462
3245.84 4522
3246.38 4458
3246.91 4588
3247.45 4568
3247.99 4655
3248.53 4643
3249.06 4718
3249.60 4827
3250.14 5146
3250.68 5496
3251.21 5873
3251.75 6353
3252.29 7163
3252.83 7549
3253.37 7761
3253.90 7931
3254.44 7869
3254.98 7529
3255.52 7026
3256.06 6466
3256.60 6161
3257.13 5684
3257.67 5511
3258.21 5347
3258.75 5126
3259.29 5046
3259.83 5072
3260.36 5200
3260.90 5277
3261.44 5483
3261.98 5549
3262.52 5647
3263.06 5741
3263.60 5858
3264.14 5772
3264.68 5553
3265.21 5385
3265.75 5166
3266.29 5183
3266.83 4991
3267.37 4959
3267.91 4779
3268.45 4683
3268.99 4675
3269.53 4550
3270.07 4535
3270.61 4482
3271.15 4526
3271.69 4556
3272.23 4649
3272.76 4876
3273.30 4955
3273.84 5128
3274.38 5182
3274.92 5324
3275.46 5523
3276.00 5690
3276.54 5740
3277.08 5785
3277.62 5646
3278.16 5568
3278.70 5609
3279.24 5612
3279.78 5432
3280.32 5384
3280.86 5215
3281.41 5184
3281.95 5183
3282.49 5034
3283.03 5005
3283.57 5174
3284.11 5219
3284.65 5357
3285.19 5545
3285.73 5707
3286.27 5685
3286.81 5809
3287.35 5878
3287.89 5838
3288.43 5894
3288.97 5701
3289.52 5645
3290.06 5751
3290.60 5791
3291.14 5730
3291.68 5964
3292.22 6042
3292.76 6310
3293.30 6689
3293.85 7040
3294.39 7284
3294.93 7455
3295.47 7759
3296.01 7905
3296.55 7919
3297.09 7934
3297.64 7641
3298.18 7625
3298.72 7248
3299.26 6630
3299.80 6274
3300.34 6080
3300.89 5845
3301.43 5597
3301.97 5471
3302.51 5470
3303.06 5387
3303.60 5345
3304.14 5224
3304.68 5066
3305.22 5198
3305.77 5094
3306.31 4981
3306.85 4987
3307.39 5016
3307.94 4915
3308.48 4910
3309.02 5011
3309.56 4993
3310.11 5017
3310.65 5112
3311.19 5125
3311.74 5261
3312.28 5188
3312.82 5163
3313.36 5089
3313.91 5165
3314.45 5439
3314.99 5487
3315.54 5490
3316.08 5693
3316.62 5771
3317.17 5974
3317.71 6230
3318.25 6628
3318.80 7005
3319.34 7059
3319.88 7171
3320.43 7413
3320.97 7370
3321.51 7256
3322.06 7007
3322.60 6804
3323.14 6421
3323.69 6302
3324.23 6267
3324.78 6156
3325.32 5941
3325.86 5923
3326.41 5769
3326.95 5677
3327.50 5589
3328.04 5486
3328.59 5553
3329.13 5617
3329.67 5726
3330.22 5712
3330.76 5680
3331.31 6202
3331.85 6800
3332.40 7693
3332.94 8916
3333.49 10579
3334.03 12744
3334.57 14706
3335.12 16665
3335.66 17917
3336.21 18314
3336.75 18460
3337.30 17692
3337.84 16612
3338.39 15219
3338.93 13517
3339.48 12065
3340.02 10558
3340.57 9048
3341.11 8080
3341.66 7222
3342.20 6474
3342.75 5925
3343.30 5686
3343.84 5469
3344.39 5199
3344.93 5121
3345.48 5194
3346.02 5110
3346.57 5260
3347.11 5319
3347.66 5284
3348.21 5371
3348.75 5357
3349.30 5295
3349.84 5278
3350.39 5133
3350.94 5105
3351.48 5032
3352.03 4724
3352.57 4676
3353.12 4666
3353.67 4681
3354.21 4592
3354.76 4466
3355.31 4403
3355.85 4333
3356.40 4310
3356.95 4232
3357.49 4154
3358.04 4102
3358.59 4220
3359.13 4257
3359.68 4140
3360.23 4042
3360.77 4211
3361.32 4300
3361.87 4291
3362.41 4329
3362.96 4351
3363.51 4462
3364.05 4398
3364.60 4364
3365.15 4266
3365.70 4289
3366.24 4237
3366.79 4215
3367.34 4195
3367.89 4114
3368.43 4203
3368.98 4111
3369.53 4142
3370.08 4214
3370.62 4243
3371.17 4431
3371.72 4503
3372.27 4492
3372.81 4544
3373.36 4692
3373.91 4849
3374.46 4841
3375.01 4750
3375.55 4737
3376.10 4713
3376.65 4702
3377.20 4450
3377.75 4259
3378.30 4232
3378.84 4105
3379.39 4099
3379.94 3919
3380.49 4010
3381.04 3970
3381.59 3827
3382.13 3914
3382.68 3959
3383.23 3951
3383.78 3959
3384.33 3896
3384.88 3930
3385.43 3999
3385.98 4092
3386.52 4088
3387.07 4100
3387.62 4044
3388.17 4097
3388.72 4076
3389.27 4120
3389.82 4110
3390.37 4182
3390.92 4126
3391.47 4068
3392.02 4098
3392.57 4058
3393.12 4036
3393.66 4036
3394.21 3928
3394.76 3984
3395.31 4089
3395.86 4029
3396.41 4140
3396.96 4080
3397.51 4065
3398.06 4063
3398.61 4073
3399.16 4093
3399.71 4086
3400.26 4085
3400.81 4081
3401.36 4006
3401.91 4105
3402.46 4131
3403.01 4154
3403.56 4164
3404.11 4139
3404.66 4212
3405.21 4127
3405.77 4147
3406.32 4188
3406.87 4142
3407.42 4156
3407.97 4145
3408.52 4145
3409.07 4120
3409.62 4091
3410.17 4115
3410.72 4263
3411.27 4270
3411.82 4299
3412.37 4229
3412.93 4387
3413.48 4172
3414.03 4240
3414.58 4261
3415.13 4369
3415.68 4444
3416.23 4416
3416.78 4452
3417.34 4427
3417.89 4388
3418.44 4296
3418.99 4393
3419.54 4350
3420.09 4133
3420.65 4089
3421.20 4051
3421.75 4006
3422.30 3988
3422.85 3987
3423.40 3932
3423.96 3932
3424.51 3939
3425.06 3838
3425.61 3795
3426.17 3825
3426.72 3848
3427.27 3820
3427.82 3766
3428.37 3743
3428.93 3745
3429.48 3816
3430.03 3806
3430.58 3843
3431.14 3793
3431.69 3743
3432.24 3880
3432.79 3990
3433.35 3977
3433.90 4026
3434.45 4110
3435.01 4029
3435.56 4109
3436.11 4102
3436.66 4046
3437.22 4024
3437.77 4022
3438.32 4018
3438.88 3976
3439.43 4107
3439.98 3986
3440.54 3898
3441.09 3899
3441.64 4016
3442.20 3975
3442.75 3950
3443.30 3990
3443.86 3878
3444.41 3767
3444.96 3787
3445.52 3778
3446.07 3829
3446.63 3741
3447.18 3770
3447.73 3814
3448.29 3843
3448.84 3844
3449.40 3859
3449.95 3771
3450.50 3678
3451.06 3698
3451.61 3723
3452.17 3824
3452.72 3832
3453.27 3887
3453.83 3978
3454.38 3949
3454.94 3975
3455.49 3883
3456.05 4014
3456.60 4104
3457.16 4008
3457.71 4071
3458.27 4007
3458.82 4047
3459.38 4091
3459.93 3922
3460.49 3964
3461.04 3996
3461.60 3955
3462.15 3936
3462.71 3989
3463.26 4063
3463.82 3985
3464.37 3903
3464.93 3995
3465.48 4112
3466.04 4156
3466.59 4072
3467.15 4156
3467.70 4139
3468.26 4187
3468.81 4301
3469.37 4266
3469.93 4317
3470.48 4412
3471.04 4326
3471.59 4528
3472.15 4580
3472.70 4510
3473.26 4372
3473.82 4397
3474.37 4363
3474.93 4408
3475.48 4277
3476.04 4329
3476.60 4433
3477.15 4477
3477.71 4705
3478.27 4794
3478.82 4880
3479.38 5019
3479.93 5102
3480.49 5148
3481.05 5172
3481.60 5023
3482.16 5014
3482.72 4955
3483.27 4871
3483.83 4801
3484.39 4852
3484.95 4984
3485.50 4925
3486.06 4843
3486.62 4958
3487.17 5032
3487.73 5216
3488.29 5394
3488.84 5566
3489.40 5957
3489.96 6512
3490.52 7481
3491.07 8531
3491.63 9256
3492.19 10042
3492.75 10389
3493.30 10387
3493.86 10074
3494.42 9381
3494.98 8530
3495.53 7733
3496.09 7095
3496.65 6760
3497.21 6528
3497.77 6313
3498.32 6347
3498.88 6286
3499.44 6277
3500.00 6399
3500.56 6414
3501.11 6454
3501.67 6633
3502.23 6992
3502.79 7349
3503.35 7745
3503.91 8181
3504.46 8782
3505.02 8955
3505.58 9056
3506.14 8965
3506.70 8723
3507.26 8208
3507.81 7787
3508.37 7349
3508.93 6966
3509.49 6694
3510.05 6284
3510.61 5967
3511.17 5792
3511.73 5738
3512.29 5746
3512.85 5554
3513.40 5530
3513.96 5478
3514.52 5462
3515.08 5428
3515.64 5470
3516.20 5392
3516.76 5441
3517.32 5353
3517.88 5342
3518.44 5344
3519.00 4991
3519.56 5002
3520.12 4968
3520.68 4690
3521.24 4525
3521.80 4455
3522.36 4446
3522.92 4420
3523.48 4452
3524.04 4420
3524.60 4656
3525.16 4806
3525.72 4871
3526.28 5029
3526.84 5081
3527.40 5099
3527.96 5134
3528.52 5108
3529.08 5051
3529.64 5026
3530.20 4759
3530.76 4699
3531.32 4714
3531.88 4718
3532.44 4594
3533.00 4520
3533.56 4681
3534.12 4679
3534.68 4623
3535.25 4717
3535.81 4794
3536.37 4854
3536.93 4961
3537.49 4944
3538.05 4933
3538.61 4852
3539.17 5036
3539.73 4995
3540.30 4822
3540.86 4632
3541.42 4713
3541.98 4843
3542.54 4843
3543.10 4809
3543.66 4850
3544.23 4978
3544.79 5118
3545.35 5033
3545.91 5105
3546.47 4979
3547.03 4942
3547.60 4911
3548.16 4800
3548.72 4749
3549.28 4944
3549.84 4800
3550.41 4707
3550.97 4655
3551.53 4645
3552.09 4459
3552.65 4466
3553.22 4483
3553.78 4247
3554.34 4227
3554.90 4298
3555.47 4092
3556.03 4046
3556.59 4218
3557.15 4167
3557.72 4186
3558.28 4234
3558.84 4247
3559.41 4200
3559.97 4381
3560.53 4388
3561.09 4344
3561.66 4435
3562.22 4409
3562.78 4398
3563.35 4408
3563.91 4335
3564.47 4369
3565.04 4361
3565.60 4455
3566.16 4487
3566.73 4480
3567.29 4519
3567.85 4389
3568.42 4382
3568.98 4415
3569.54 4356
3570.11 4393
3570.67 4310
3571.23 4328
3571.80 4303
3572.36 4265
3572.93 4188
3573.49 4218
3574.05 4255
3574.62 4295
3575.18 4348
3575.75 4346
3576.31 4318
3576.87 4325
3577.44 4310
3578.00 4405
3578.57 4342
3579.13 4252
3579.70 4191
3580.26 4283
3580.82 4342
3581.39 4321
3581.95 4460
3582.52 4490
3583.08 4649
3583.65 4692
3584.21 4702
3584.78 4702
3585.34 4756
3585.91 4664
3586.47 4542
3587.04 4357
3587.60 4485
3588.17 4379
3588.73 4353
3589.30 4259
3589.86 4185
3590.43 4281
3590.99 4296
3591.56 4300
3592.12 4417
3592.69 4420
3593.25 4489
3593.82 4575
3594.39 4744
3594.95 5021
3595.52 5108
3596.08 5182
3596.65 5272
3597.21 5345
3597.78 5273
3598.35 5211
3598.91 5114
3599.48 5019
3600.04 4921
3600.61 4769
3601.18 4669
3601.74 4742
3602.31 4800
3602.87 4776
3603.44 4842
3604.01 4841
3604.57 4894
3605.14 4950
3605.71 4832
3606.27 4856
3606.84 4823
3607.41 4795
3607.97 4725
3608.54 4550
3609.11 4445
3609.67 4514
3610.24 4385
3610.81 4305
3611.37 4242
3611.94 4214
3612.51 4237
3613.07 4339
3613.64 4569
3614.21 4732
3614.78 5257
3615.34 6032
3615.91 7228
3616.48 8427
3617.04 9405
3617.61 10302
3618.18 10968
3618.75 11200
3619.31 11086
3619.88 10587
3620.45 9790
3621.02 9119
3621.58 8108
3622.15 7350
3622.72 6502
3623.29 5826
3623.86 5308
3624.42 4886
3624.99 4541
3625.56 4331
3626.13 4198
3626.70 4049
3627.26 3968
3627.83 3925
3628.40 4007
3628.97 4037
3629.54 4044
3630.11 4114
3630.67 4040
3631.24 4001
3631.81 3987
3632.38 3975
3632.95 3923
3633.52 3975
3634.08 3983
3634.65 3932
3635.22 3949
3635.79 3890
3636.36 3869
3636.93 3899
3637.50 3902
3638.07 3935
3638.64 3976
3639.20 4027
3639.77 4142
3640.34 4158
3640.91 4235
3641.48 4391
3642.05 4443
3642.62 4529
3643.19 4633
3643.76 4639
3644.33 4690
3644.90 4719
3645.47 4845
3646.04 5022
3646.61 4931
3647.18 4927
3647.75 4785
3648.32 4655
3648.89 4662
3649.46 4638
3650.03 4545
3650.60 4458
3651.17 4456
3651.74 4457
3652.31 4431
3652.88 4402
3653.45 4333
3654.02 4436
3654.59 4434
3655.16 4382
3655.73 4377
3656.30 4298
3656.87 4347
3657.44 4281
3658.01 4242
3658.58 4264
3659.15 4346
3659.72 4157
3660.29 4036
3660.86 4045
3661.43 4093
3662.00 3961
3662.58 4033
3663.15 4059
3663.72 3995
3664.29 4018
3664.86 4129
3665.43 4002
3666.00 3996
3666.57 4076
3667.14 4073
3667.72 3963
3668.29 3981
3668.86 3952
3669.43 3960
3670.00 3917
3670.57 4001
3671.14 3849
3671.72 3900
3672.29 4097
3672.86 4118
3673.43 4315
3674.00 4441
3674.57 4615
3675.15 4597
3675.72 4615
3676.29 4715
3676.86 4637
3677.43 4580
3678.01 4570
3678.58 4503
3679.15 4292
3679.72 4320
3680.30 4231
3680.87 4217
3681.44 4119
3682.01 3970
3682.58 3878
3683.16 3917
3683.73 3780
3684.30 3939
3684.88 3873
3685.45 3789
3686.02 3884
3686.59 3790
3687.17 3791
3687.74 3822
3688.31 3893
3688.88 3942
3689.46 3984
3690.03 4031
3690.60 4048
3691.18 4064
3691.75 4077
3692.32 4172
3692.90 4201
3693.47 4048
3694.04 4176
3694.62 4083
3695.19 4148
3695.76 4089
3696.34 4045
3696.91 4058
3697.48 4045
3698.06 3942
3698.63 3926
3699.21 4001
3699.78 3936
3700.35 3905
3700.93 3949
3701.50 3964
3702.08 3951
3702.65 4016
3703.22 3972
3703.80 4170
3704.37 4318
3704.95 4182
3705.52 4213
3706.09 4212
3706.67 4189
3707.24 4153
3707.82 4097
3708.39 4190
3708.97 4069
3709.54 4105
3710.12 4187
3710.69 4110
3711.26 4146
3711.84 4101
3712.41 4143
3712.99 4084
3713.56 4112
3714.14 4125
3714.71 4148
3715.29 4129
3715.86 4148
3716.44 4238
3717.01 4114
3717.59 4003
3718.16 4077
3718.74 4094
3719.32 4011
3719.89 4000
3720.47 3904
3721.04 3875
3721.62 3978
3722.19 3973
3722.77 3960
3723.34 3964
3723.92 3882
3724.49 3948
3725.07 3971
3725.65 3944
3726.22 3899
3726.80 3828
3727.37 3981
3727.95 4106
3728.53 4227
3729.10 4572
3729.68 5121
3730.25 5718
3730.83 6622
3731.41 7664
3731.98 8984
3732.56 9818
3733.14 10319
3733.71 10911
3734.29 10669
3734.87 10478
3735.44 9845
3736.02 8796
3736.60 8035
3737.17 7215
3737.75 6551
3738.33 5882
3738.90 5294
3739.48 4932
3740.06 4670
3740.63 4397
3741.21 4144
3741.79 4063
3742.36 4059
3742.94 3899
3743.52 3977
3744.10 3919
3744.67 3975
3745.25 3893
3745.83 3791
3746.40 3959
3746.98 3903
3747.56 3759
3748.14 3792
3748.71 3850
3749.29 3970
3749.87 3979
3750.45 3946
3751.03 4122
3751.60 4194
3752.18 4148
3752.76 4167
3753.34 4061
3753.92 4237
3754.49 4238
3755.07 4224
3755.65 4167
3756.23 4156
3756.81 4240
3757.38 4347
3757.96 4423
3758.54 4512
3759.12 4667
3759.70 4813
3760.28 4894
3760.85 5125
3761.43 5182
3762.01 5127
3762.59 5226
3763.17 5360
3763.75 5199
3764.33 5272
3764.91 5226
3765.48 5208
3766.06 5119
3766.64 5011
3767.22 4888
3767.80 4822
3768.38 4768
3768.96 4713
3769.54 4716
3770.12 4642
3770.70 4715
3771.28 4633
3771.85 4621
3772.43 4523
3773.01 4272
3773.59 4251
3774.17 4182
3774.75 4042
3775.33 4054
3775.91 4146
3776.49 4054
3777.07 3937
3777.65 3882
3778.23 3908
3778.81 3902
3779.39 3933
3779.97 3998
3780.55 3907
3781.13 3900
3781.71 3886
3782.29 3856
3782.87 3870
3783.45 3890
3784.03 3780
3784.61 3938
3785.19 4036
3785.77 3938
3786.35 4024
3786.93 4172
3787.51 4191
3788.10 4140
3788.68 4172
3789.26 4360
3789.84 4299
3790.42 4242
3791.00 4128
3791.58 4138
3792.16 4048
3792.74 4045
3793.32 4049
3793.90 4145
3794.48 4036
3795.07 3839
3795.65 3887
3796.23 3880
3796.81 3867
3797.39 3881
3797.97 3807
3798.55 3828
3799.14 3742
3799.72 3748
3800.30 3859
3800.88 3896
3801.46 3999
3802.04 4077
3802.62 4028
3803.21 4003
3803.79 4000
3804.37 4116
3804.95 4105
3805.53 4164
3806.12 4268
3806.70 4410
3807.28 4556
3807.86 4741
3808.44 5010
3809.03 5070
3809.61 5063
3810.19 5072
3810.77 4912
3811.36 4756
3811.94 4677
3812.52 4500
3813.10 4503
3813.69 4467
3814.27 4403
3814.85 4487
3815.43 4597
3816.02 4595
3816.60 4523
3817.18 4511
3817.77 4532
3818.35 4604
3818.93 4431
3819.51 4305
3820.10 4291
3820.68 4197
3821.26 4251
3821.85 4066
3822.43 4036
3823.01 4151
3823.60 4264
3824.18 4164
3824.76 4169
3825.35 4091
3825.93 4073
3826.51 4185
3827.10 4086
3827.68 4077
3828.27 4122
3828.85 4028
3829.43 4066
3830.02 3934
3830.60 3921
3831.18 3969
3831.77 3953
3832.35 4057
3832.94 4258
3833.52 4376
3834.10 4471
3834.69 4618
3835.27 4776
3835.86 5018
3836.44 5017
3837.03 4987
3837.61 4980
3838.19 5002
3838.78 4944
3839.36 4728
3839.95 4689
3840.53 4672
3841.12 4544
3841.70 4598
3842.29 4559
3842.87 4549
3843.46 4645
3844.04 4683
3844.63 4936
3845.21 4942
3845.80 5007
3846.38 5125
3846.97 5100
3847.55 5201
3848.14 5142
3848.72 5028
3849.31 4876
3849.89 4867
3850.48 4869
3851.06 4848
3851.65 4754
3852.23 4686
3852.82 4757
3853.41 4716
3853.99 4754
3854.58 4905
3855.16 4886
3855.75 4960
3856.33 5178
3856.92 5493
3857.51 5986
3858.09 7004
3858.68 8323
3859.26 9970
3859.85 12155
3860.44 14010
3861.02 15749
3861.61 17056
3862.20 17395
3862.78 17083
3863.37 16289
3863.95 14914
3864.54 13315
3865.13 11730
3865.71 10068
3866.30 8671
3866.89 7455
3867.47 6566
3868.06 5916
3868.65 5452
3869.23 5028
3869.82 4862
3870.41 4597
3870.99 4533
3871.58 4622
3872.17 4545
3872.76 4544
3873.34 4530
3873.93 4625
3874.52 4686
3875.10 4536
3875.69 4465
3876.28 4467
3876.87 4507
3877.45 4496
3878.04 4452
3878.63 4323
3879.22 4444
3879.80 4413
3880.39 4284
3880.98 4272
3881.57 4320
3882.15 4325
3882.74 4341
3883.33 4265
3883.92 4310
3884.51 4344
3885.09 4300
3885.68 4392
3886.27 4620
3886.86 4688
3887.45 4728
3888.04 4877
3888.62 5101
3889.21 5294
3889.80 5238
3890.39 5463
3890.98 5435
3891.57 5390
3892.15 5395
3892.74 5383
3893.33 5302
3893.92 5165
3894.51 5078
3895.10 5073
3895.69 5083
3896.28 4937
3896.86 5059
3897.45 5153
3898.04 5274
3898.63 5308
3899.22 5332
3899.81 5331
3900.40 5365
3900.99 5196
3901.58 5126
3902.17 5028
3902.76 4960
3903.34 4703
3903.93 4568
3904.52 4582
3905.11 4401
3905.70 4262
3906.29 4200
3906.88 4173
3907.47 4073
3908.06 4180
3908.65 4187
3909.24 4135
3909.83 4035
3910.42 3940
3911.01 4069
3911.60 3994
3912.19 4024
3912.78 3888
3913.37 3953
3913.96 3949
3914.55 3993
3915.14 4140
3915.73 4055
3916.32 4001
3916.91 4099
3917.50 4154
3918.09 4108
3918.68 3935
3919.28 3884
3919.87 3899
3920.46 3888
3921.05 3872
3921.64 3801
3922.23 3878
3922.82 3854
3923.41 3875
3924.00 3861
3924.59 3854
3925.18 3837
3925.77 3854
3926.37 3730
3926.96 3756
3927.55 3728
3928.14 3837
3928.73 3849
3929.32 3736
3929.91 3710
3930.51 3682
3931.10 3662
3931.69 3743
3932.28 3845
3932.87 3789
3933.46 3744
3934.05 3822
3934.65 3801
3935.24 3741
3935.83 3782
3936.42 3749
3937.01 3784
3937.61 4007
3938.20 4020
3938.79 4148
3939.38 4290
3939.97 4401
3940.57 4463
3941.16 4535
3941.75 4635
3942.34 4700
3942.94 4701
3943.53 4829
3944.12 4741
3944.71 4464
3945.31 4400
3945.90 4369
3946.49 4128
3947.08 4081
3947.68 3939
3948.27 3785
3948.86 3819
3949.45 3729
3950.05 3633
3950.64 3643
3951.23 3768
3951.83 3673
3952.42 3609
3953.01 3691
3953.61 3715
3954.20 3739
3954.79 3789
3955.39 3788
3955.98 3887
3956.57 4006
3957.17 4030
3957.76 4114
3958.35 3973
3958.95 3988
3959.54 3995
3960.13 3881
3960.73 3760
3961.32 3795
3961.92 3836
3962.51 3774
3963.10 3740
3963.70 3749
3964.29 3761
3964.88 3804
3965.48 3824
3966.07 3876
3966.67 3907
3967.26 3956
3967.86 3956
3968.45 4005
3969.04 3966
3969.64 3995
3970.23 3876
3970.83 3885
3971.42 3876
3972.02 3879
3972.61 3820
3973.21 3801
3973.80 3809
3974.40 4045
3974.99 3979
3975.58 4018
3976.18 4153
3976.77 4166
3977.37 4311
3977.96 4406
3978.56 4520
3979.15 4407
3979.75 4343
3980.35 4241
3980.94 4248
3981.54 4341
3982.13 4152
3982.73 4149
3983.32 4326
3983.92 4325
3984.51 4246
3985.11 4179
3985.70 4266
3986.30 4177
3986.90 4147
3987.49 4177
3988.09 4180
3988.68 4135
3989.28 4139
3989.87 4061
3990.47 4092
3991.07 4075
3991.66 4099
3992.26 4249
3992.85 4297
3993.45 4332
3994.05 4549
3994.64 4602
3995.24 4596
3995.84 4593
3996.43 4623
3997.03 4415
3997.62 4416
3998.22 4358
3998.82 4194
3999.41 4200
4000.01 4203
4000.61 4185
4001.20 4235
4001.80 4125
4002.40 4041
4003.00 4166
4003.59 4331
4004.19 4335
4004.79 4423
4005.38 4460
4005.98 4458
4006.58 4452
4007.17 4359
4007.77 4363
4008.37 4297
4008.97 4191
4009.56 4203
4010.16 4107
4010.76 4048
4011.36 4086
4011.95 4075
4012.55 4157
4013.15 4167
4013.75 4163
4014.34 4149
4014.94 4215
4015.54 4269
4016.14 4232
4016.74 4302
4017.33 4263
4017.93 4167
4018.53 4182
4019.13 4090
4019.73 4210
4020.32 4195
4020.92 4186
4021.52 4173
4022.12 4243
4022.72 4358
4023.32 4355
4023.91 4517
4024.51 4821
4025.11 5051
4025.71 5468
4026.31 6070
4026.91 6568
4027.51 7202
4028.10 7746
4028.70 8103
4029.30 8309
4029.90 8101
4030.50 7830
4031.10 7376
4031.70 6750
4032.30 6290
4032.90 5767
4033.49 5424
4034.09 5023
4034.69 4808
4035.29 4638
4035.89 4460
4036.49 4283
4037.09 4230
4037.69 4026
4038.29 3935
4038.89 3864
4039.49 3939
4040.09 3874
4040.69 3821
4041.29 3792
4041.89 3669
4042.49 3649
4043.09 3689
4043.69 3726
4044.29 3743
4044.89 3755
4045.49 3906
4046.09 3823
4046.69 3857
4047.29 4037
4047.89 4113
4048.49 4181
4049.09 4297
4049.69 4375
4050.29 4447
4050.89 4387
4051.49 4359
4052.09 4408
4052.69 4295
4053.29 4249
4053.89 4304
4054.49 4288
4055.09 4280
4055.69 4204
4056.30 4185
4056.90 4289
4057.50 4257
4058.10 4302
4058.70 4310
4059.30 4366
4059.90 4332
4060.50 4402
4061.10 4568
4061.71 4552
4062.31 4670
4062.91 4774
4063.51 5038
4064.11 5282
4064.71 5542
4065.31 5741
4065.92 5857
4066.52 5982
4067.12 5819
4067.72 5611
4068.32 5365
4068.92 5145
4069.53 4894
4070.13 4655
4070.73 4502
4071.33 4281
4071.93 3941
4072.54 3773
4073.14 3746
4073.74 3643
4074.34 3700
4074.94 3717
4075.55 3618
4076.15 3667
4076.75 3797
4077.35 3734
4077.96 3582
4078.56 3668
4079.16 3831
4079.76 3851
4080.37 3866
4080.97 3890
4081.57 3927
4082.17 3830
4082.78 3731
4083.38 3796
4083.98 3739
4084.59 3802
4085.19 3740
4085.79 3628
4086.39 3722
4087.00 3761
4087.60 3737
4088.20 3713
4088.81 3824
4089.41 3723
4090.01 3702
4090.62 3770
4091.22 3697
4091.82 3678
4092.43 3676
4093.03 3696
4093.63 3748
4094.24 3696
4094.84 3644
4095.45 3597
4096.05 3646
4096.65 3693
4097.26 3779
4097.86 3744
4098.47 3688
4099.07 3751
4099.67 3732
4100.28 3714
4100.88 3789
4101.49 3607
4102.09 3611
4102.69 3574
4103.30 3599
4103.90 3696
4104.51 3562
4105.11 3610
4105.72 3591
4106.32 3648
4106.93 3646
4107.53 3660
4108.13 3586
4108.74 3501
4109.34 3491
4109.95 3518
4110.55 3387
4111.16 3399
4111.76 3470
4112.37 3416
4112.97 3421
4113.58 3424
4114.18 3500
4114.79 3473
4115.39 3484
4116.00 3540
4116.60 3632
4117.21 3717
4117.82 3732
4118.42 3733
4119.03 3755
4119.63 3644
4120.24 3630
4120.84 3596
4121.45 3503
4122.05 3590
4122.66 3557
4123.27 3616
4123.87 3570
4124.48 3582
4125.08 3530
4125.69 3560
4126.30 3626
4126.90 3623
4127.51 3544
4128.11 3511
4128.72 3501
4129.33 3520
4129.93 3449
4130.54 3426
4131.15 3450
4131.75 3494
4132.36 3452
4132.96 3523
4133.57 3527
4134.18 3563
4134.78 3716
4135.39 3734
4136.00 3708
4136.60 3784
4137.21 3806
4137.82 3865
4138.43 3874
4139.03 3919
4139.64 4043
4140.25 4192
4140.85 4263
4141.46 4526
4142.07 4763
4142.68 4889
4143.28 4982
4143.89 4976
4144.50 4950
4145.10 4790
4145.71 4690
4146.32 4558
4146.93 4335
4147.53 4272
4148.14 4081
4148.75 3910
4149.36 4019
4149.97 3882
4150.57 3697
4151.18 3724
4151.79 3634
4152.40 3524
4153.00 3403
4153.61 3309
4154.22 3352
4154.83 3420
4155.44 3373
4156.05 3330
4156.65 3283
4157.26 3313
4157.87 3301
4158.48 3300
4159.09 3264
4159.70 3255
4160.30 3370
4160.91 3338
4161.52 3314
4162.13 3300
4162.74 3424
4163.35 3445
4163.96 3444
4164.56 3499
4165.17 3417
4165.78 3446
4166.39 3582
4167.00 3461
4167.61 3505
4168.22 3612
4168.83 3677
4169.44 3751
4170.05 3788
4170.66 3897
4171.26 4079
4171.87 4076
4172.48 4121
4173.09 4174
4173.70 4198
4174.31 4270
4174.92 4168
4175.53 4216
4176.14 4257
4176.75 4223
4177.36 4112
4177.97 4162
4178.58 4076
4179.19 3821
4179.80 3809
4180.41 3805
4181.02 3732
4181.63 3696
4182.24 3635
4182.85 3558
4183.46 3570
4184.07 3646
4184.68 3608
4185.29 3549
4185.90 3517
4186.51 3636
4187.12 3552
4187.73 3445
4188.34 3454
4188.95 3412
4189.56 3390
4190.18 3544
4190.79 3661
4191.40 3718
4192.01 3685
4192.62 3756
4193.23 3876
4193.84 3974
4194.45 4014
4195.06 4098
4195.67 3969
4196.28 3909
4196.90 3813
4197.51 3780
4198.12 3714
4198.73 3561
4199.34 3464
4199.95 3462
4200.56 3531
4201.18 3499
4201.79 3502
4202.40 3539
4203.01 3543
4203.62 3589
4204.23 3721
4204.85 3792
4205.46 3883
4206.07 3866
4206.68 4082
4207.29 4099
4207.90 4134
4208.52 4054
4209.13 4063
4209.74 3989
4210.35 4010
4210.97 3942
4211.58 3933
4212.19 3734
4212.80 3740
4213.41 3755
4214.03 3701
4214.64 3754
4215.25 3629
4215.86 3714
4216.48 3659
4217.09 3643
4217.70 3707
4218.32 3873
4218.93 3848
4219.54 3770
4220.15 3870
4220.77 3845
4221.38 3862
4221.99 3862
4222.61 3824
4223.22 3800
4223.83 3782
4224.44 3681
4225.06 3739
4225.67 3829
4226.28 3932
4226.90 4170
4227.51 4413
4228.13 4602
4228.74 4776
4229.35 4789
4229.97 4759
4230.58 4664
4231.19 4522
4231.81 4438
4232.42 4330
4233.03 4266
4233.65 4212
4234.26 4204
4234.88 4139
4235.49 4126
4236.10 4070
4236.72 4023
4237.33 4054
4237.95 3995
4238.56 3943
4239.17 3831
4239.79 3843
4240.40 3698
4241.02 3635
4241.63 3702
4242.25 3631
4242.86 3681
4243.48 3693
4244.09 3713
4244.71 3743
4245.32 3837
4245.93 3801
4246.55 3738
4247.16 3785
4247.78 3787
4248.39 3811
4249.01 3827
4249.62 3832
4250.24 3761
4250.85 3769
4251.47 3776
4252.08 3865
4252.70 3857
4253.32 3698
4253.93 3748
4254.55 3797
4255.16 3749
4255.78 3637
4256.39 3688
4257.01 3696
4257.62 3708
4258.24 3752
4258.85 3803
4259.47 3793
4260.09 3999
4260.70 4120
4261.32 4194
4261.93 4278
4262.55 4259
4263.17 4538
4263.78 4627
4264.40 4633
4265.01 4743
4265.63 4663
4266.25 4610
4266.86 4565
4267.48 4652
4268.10 4551
4268.71 4337
4269.33 4382
4269.94 4241
4270.56 4115
4271.18 4188
4271.79 4245
4272.41 4338
4273.03 4351
4273.64 4629
4274.26 4771
4274.88 4935
4275.49 5114
4276.11 5307
4276.73 5585
4277.35 5788
4277.96 5929
4278.58 5819
4279.20 5899
4279.81 5787
4280.43 5542
4281.05 5268
4281.67 5020
4282.28 4691
4282.90 4438
4283.52 4149
4284.14 3845
4284.75 3742
4285.37 3783
4285.99 3693
4286.61 3679
4287.22 3657
4287.84 3575
4288.46 3475
4289.08 3530
4289.70 3580
4290.31 3609
4290.93 3575
4291.55 3600
4292.17 3478
4292.79 3571
4293.40 3559
4294.02 3484
4294.64 3479
4295.26 3423
4295.88 3363
4296.50 3378
4297.11 3374
4297.73 3338
4298.35 3504
4298.97 3581
4299.59 3564
4300.21 3716
4300.83 3711
4301.44 3790
4302.06 3773
4302.68 3930
4303.30 3914
4303.92 3881
4304.54 3922
4305.16 3882
4305.78 3795
4306.40 3775
4307.02 3740
4307.63 3750
4308.25 3716
4308.87 3593
4309.49 3589
4310.11 3531
4310.73 3522
4311.35 3518
4311.97 3546
4312.59 3525
4313.21 3559
4313.83 3619
4314.45 3620
4315.07 3567
4315.69 3593
4316.31 3672
4316.93 3601
4317.55 3534
4318.17 3587
4318.79 3541
4319.41 3559
4320.03 3539
4320.65 3383
4321.27 3368
4321.89 3306
4322.51 3472
4323.13 3508
4323.75 3442
4324.37 3493
4324.99 3472
4325.61 3597
4326.23 3619
4326.85 3678
4327.47 3724
4328.09 3779
4328.71 3821
4329.33 3832
4329.96 4000
4330.58 4211
4331.20 4533
4331.82 4730
4332.44 5018
4333.06 5308
4333.68 5483
4334.30 5349
4334.92 5138
4335.54 4887
4336.17 4565
4336.79 4412
4337.41 4202
4338.03 3989
4338.65 4004
4339.27 4009
4339.89 3985
4340.52 3980
4341.14 3902
4341.76 3973
4342.38 4031
4343.00 4078
4343.62 4275
4344.25 4449
4344.87 4666
4345.49 4930
4346.11 5100
4346.73 5334
4347.36 5338
4347.98 5342
4348.60 5123
4349.22 4918
4349.84 4714
4350.47 4630
4351.09 4374
4351.71 4315
4352.33 4076
4352.96 4152
4353.58 4067
4354.20 3862
4354.82 3893
4355.45 3795
4356.07 3708
4356.69 3732
4357.31 3842
4357.94 3843
4358.56 3826
4359.18 3989
4359.81 3997
4360.43 3923
4361.05 3873
4361.68 3870
4362.30 3759
4362.92 3687
4363.55 3578
4364.17 3512
4364.79 3433
4365.42 3433
4366.04 3503
4366.66 3431
4367.29 3480
4367.91 3494
4368.53 3342
4369.16 3297
4369.78 3347
4370.40 3376
4371.03 3325
4371.65 3264
4372.27 3324
4372.90 3371
4373.52 3449
4374.15 3634
4374.77 3519
4375.39 3472
4376.02 3422
4376.64 3472
4377.27 3460
4377.89 3542
4378.52 3568
4379.14 3448
4379.76 3447
4380.39 3563
4381.01 3574
4381.64 3446
4382.26 3473
4382.89 3478
4383.51 3384
4384.14 3498
4384.76 3534
4385.39 3454
4386.01 3411
4386.64 3450
4387.26 3433
4387.89 3371
4388.51 3311
4389.14 3272
4389.76 3323
4390.39 3288
4391.01 3292
4391.64 3368
4392.26 3347
4392.89 3397
4393.51 3337
4394.14 3313
4394.76 3276
4395.39 3176
4396.01 3249
4396.64 3250
4397.26 3322
4397.89 3307
4398.52 3290
4399.14 3296
4399.77 3218
4400.39 3208
4401.02 3202
4401.65 3138
4402.27 3120
4402.90 3224
4403.52 3161
4404.15 3210
4404.78 3188
4405.40 3280
4406.03 3242
4406.65 3192
4407.28 3274
4407.91 3214
4408.53 3276
4409.16 3308
4409.79 3246
4410.41 3403
4411.04 3424
4411.67 3504
4412.29 3517
4412.92 3562
4413.55 3670
4414.17 3737
4414.80 3640
4415.43 3659
4416.05 3600
4416.68 3579
4417.31 3527
4417.94 3490
4418.56 3283
4419.19 3258
4419.82 3215
4420.44 3163
4421.07 3098
4421.70 3021
4422.33 3040
4422.95 2962
4423.58 2942
4424.21 3041
4424.84 3008
4425.46 2971
4426.09 2953
4426.72 3009
4427.35 2904
4427.97 2925
4428.60 2954
4429.23 2931
4429.86 2909
4430.49 2920
4431.11 2890
4431.74 2908
4432.37 2900
4433.00 2907
4433.63 2930
4434.26 2953
4434.88 3018
4435.51 2953
4436.14 2953
4436.77 2976
4437.40 2965
4438.03 3009
4438.65 2972
4439.28 2992
4439.91 3000
4440.54 3072
4441.17 2946
4441.80 3054
4442.43 3093
4443.06 3098
4443.68 3120
4444.31 3158
4444.94 3252
4445.57 3313
4446.20 3308
4446.83 3260
4447.46 3298
4448.09 3289
4448.72 3246
4449.35 3245
4449.98 3283
4450.61 3240
4451.24 3113
4451.86 3114
4452.49 3153
4453.12 3180
4453.75 3114
4454.38 3107
4455.01 3117
4455.64 3171
4456.27 3269
4456.90 3255
4457.53 3385
4458.16 3328
4458.79 3120
4459.42 3132
4460.05 3128
4460.68 2995
4461.31 3026
4461.94 2951
4462.57 2976
4463.20 2968
4463.83 2992
4464.46 2945
4465.09 2984
4465.72 2970
4466.36 3059
4466.99 3124
4467.62 3091
4468.25 3129
4468.88 3142
4469.51 3203
4470.14 3199
4470.77 3267
4471.40 3316
4472.03 3296
4472.66 3310
4473.29 3268
4473.93 3179
4474.56 3233
4475.19 3189
4475.82 3101
4476.45 2961
4477.08 3094
4477.71 3086
4478.34 3055
4478.98 3058
4479.61 3043
4480.24 3096
4480.87 3006
4481.50 2958
4482.13 3102
4482.76 3037
4483.40 3076
4484.03 3122
4484.66 3237
4485.29 3243
4485.92 3313
4486.56 3331
4487.19 3401
4487.82 3390
4488.45 3436
4489.08 3515
4489.72 3425
4490.35 3372
4490.98 3399
4491.61 3390
4492.25 3524
4492.88 3369
4493.51 3405
4494.14 3403
4494.78 3363
4495.41 3326
4496.04 3342
4496.67 3344
4497.31 3436
4497.94 3559
4498.57 3525
4499.20 3674
4499.84 4072
4500.47 4586
4501.10 5134
4501.74 5619
4502.37 5942
4503.00 6308
4503.64 6507
4504.27 6243
4504.90 6032
4505.53 5839
4506.17 5597
4506.80 5198
4507.43 4809
4508.07 4551
4508.70 4256
4509.34 3991
4509.97 4018
4510.60 3886
4511.24 3712
4511.87 3681
4512.50 3753
4513.14 3678
4513.77 3684
4514.41 3728
4515.04 3688
4515.67 3665
4516.31 3591
4516.94 3638
4517.58 3566
4518.21 3535
4518.84 3391
4519.48 3458
4520.11 3430
4520.75 3517
4521.38 3543
4522.02 3628
4522.65 3658
4523.28 3730
4523.92 3739
4524.55 3830
4525.19 3886
4525.82 4021
4526.46 4174
4527.09 4337
4527.73 4546
4528.36 5074
4529.00 5953
4529.63 6849
4530.27 7773
4530.90 8676
4531.54 9387
4532.17 9644
4532.81 9609
4533.44 9119
4534.08 8465
4534.71 7702
4535.35 6893
4535.99 6128
4536.62 5622
4537.26 5100
4537.89 4681
4538.53 4328
4539.16 4172
4539.80 4035
4540.43 4098
4541.07 4029
4541.71 3990
4542.34 3904
4542.98 3919
4543.61 3878
4544.25 3739
4544.89 3640
4545.52 3479
4546.16 3324
4546.79 3337
4547.43 3251
4548.07 3210
4548.70 3102
4549.34 3066
4549.98 3153
4550.61 3067
4551.25 3142
4551.89 3166
4552.52 3195
4553.16 3163
4553.80 3244
4554.43 3277
4555.07 3250
4555.71 3221
4556.34 3263
4556.98 3344
4557.62 3383
4558.25 3503
4558.89 3540
4559.53 3572
4560.16 3627
4560.80 3657
4561.44 3750
4562.08 3735
4562.71 3754
4563.35 3737
4563.99 3731
4564.63 3710
4565.26 3711
4565.90 3716
4566.54 3723
4567.18 3769
4567.81 3911
4568.45 3964
4569.09 4003
4569.73 4001
4570.36 4193
4571.00 4261
4571.64 4307
4572.28 4425
4572.92 4598
4573.55 4512
4574.19 4514
4574.83 4400
4575.47 4279
4576.11 4092
4576.75 4008
4577.38 3832
4578.02 3699
4578.66 3549
4579.30 3417
4579.94 3420
4580.58 3455
4581.21 3407
4581.85 3286
4582.49 3231
4583.13 3318
4583.77 3376
4584.41 3333
4585.05 3247
4585.69 3183
4586.32 3315
4586.96 3290
4587.60 3314
4588.24 3229
4588.88 3270
4589.52 3308
4590.16 3404
4590.80 3378
4591.44 3337
4592.08 3348
4592.72 3399
4593.36 3369
4594.00 3296
4594.63 3232
4595.27 3149
4595.91 3213
4596.55 3103
4597.19 3107
4597.83 3194
4598.47 3188
4599.11 3164
4599.75 3311
4600.39 3253
4601.03 3350
4601.67 3419
4602.31 3476
4602.95 3640
4603.59 3763
4604.23 3792
4604.87 3888
4605.51 3949
4606.15 3887
4606.79 3807
4607.43 3706
4608.08 3626
4608.72 3651
4609.36 3536
4610.00 3573
4610.64 3488
4611.28 3542
4611.92 3569
4612.56 3540
4613.20 3646
4613.84 3630
4614.48 3733
4615.12 3889
4615.76 4011
4616.41 4004
4617.05 3875
4617.69 3694
4618.33 3591
4618.97 3569
4619.61 3417
4620.25 3257
4620.89 3042
4621.54 3033
4622.18 2971
4622.82 2970
4623.46 2873
4624.10 2881
4624.74 2888
4625.38 2912
4626.03 2878
4626.67 2823
4627.31 2912
4627.95 2925
4628.59 2949
4629.24 2982
4629.88 3013
4630.52 3078
4631.16 3059
4631.80 3044
4632.45 3026
4633.09 3065
4633.73 3122
4634.37 3043
4635.02 3074
4635.66 3028
4636.30 2982
4636.94 2997
4637.58 3019
4638.23 3070
4638.87 3025
4639.51 2898
4640.16 2965
4640.80 3002
4641.44 2945
4642.08 2979
4642.73 2978
4643.37 3046
4644.01 3077
4644.66 3060
4645.30 3111
4645.94 3058
4646.58 3096
4647.23 3157
4647.87 3087
4648.51 3119
4649.16 3202
4649.80 3207
4650.44 3131
4651.09 3119
4651.73 3144
4652.37 3169
4653.02 3236
4653.66 3233
4654.31 3235
4654.95 3149
4655.59 3085
4656.24 3002
4656.88 2940
4657.52 2936
4658.17 2971
4658.81 2898
4659.46 2834
4660.10 2907
4660.75 2793
4661.39 2766
4662.03 2796
4662.68 2826
4663.32 2747
4663.97 2773
4664.61 2785
4665.26 2760
4665.90 2803
4666.54 2752
4667.19 2716
4667.83 2763
4668.48 2717
4669.12 2828
4669.77 2878
4670.41 2875
4671.06 2810
4671.70 2913
4672.35 2906
4672.99 2907
4673.64 2894
4674.28 2850
4674.93 2861
4675.57 2936
4676.22 2923
4676.86 2936
4677.51 2926
4678.15 2901
4678.80 2950
4679.44 2978
4680.09 3037
4680.73 2955
4681.38 3012
4682.03 2962
4682.67 3071
4683.32 3100
4683.96 2975
4684.61 3078
4685.25 3119
4685.90 3071
4686.55 3172
4687.19 3185
4687.84 3168
4688.48 3172
4689.13 3187
4689.78 3228
4690.42 3176
4691.07 3224
4691.72 3227
4692.36 3156
4693.01 3167
4693.65 3225
4694.30 3147
4694.95 3177
4695.59 3204
4696.24 3249
4696.89 3211
4697.53 3257
4698.18 3227
4698.83 3284
4699.47 3373
4700.12 3490
4700.77 3472
4701.41 3338
4702.06 3317
4702.71 3327
4703.36 3282
4704.00 3217
4704.65 3133
4705.30 3167
4705.94 3125
4706.59 3123
4707.24 3073
4707.89 3035
4708.53 3077
4709.18 3076
4709.83 2989
4710.48 3017
4711.12 3104
4711.77 3127
4712.42 3063
4713.07 3026
4713.71 2982
4714.36 3004
4715.01 3037
4715.66 2994
4716.31 2921
4716.95 2933
4717.60 3012
4718.25 3058
4718.90 3030
4719.55 3051
4720.19 3094
4720.84 3080
4721.49 3142
4722.14 3172
4722.79 3169
4723.44 3183
4724.08 3199
4724.73 3138
4725.38 3136
4726.03 3176
4726.68 3234
4727.33 3168
4727.98 3249
4728.63 3249
4729.27 3220
4729.92 3163
4730.57 3064
4731.22 3049
4731.87 2911
4732.52 2959
4733.17 2910
4733.82 2869
4734.47 3008
4735.12 2898
4735.77 2900
4736.41 2946
4737.06 2999
4737.71 3044
4738.36 2986
4739.01 3097
4739.66 3138
4740.31 3122
4740.96 3100
4741.61 3131
4742.26 3132
4742.91 3099
4743.56 3025
4744.21 3052
4744.86 3054
4745.51 3108
4746.16 3142
4746.81 3173
4747.46 3286
4748.11 3368
4748.76 3437
4749.41 3539
4750.06 3786
4750.71 3992
4751.36 4112
4752.01 4339
4752.66 4402
4753.31 4406
4753.96 4320
4754.61 4179
4755.26 4117
4755.92 3779
4756.57 3612
4757.22 3558
4757.87 3640
4758.52 3643
4759.17 3584
4759.82 3636
4760.47 3601
4761.12 3502
4761.77 3463
4762.42 3510
4763.08 3409
4763.73 3302
4764.38 3255
4765.03 3152
4765.68 3154
4766.33 3145
4766.98 3027
4767.64 3101
4768.29 3081
4768.94 3103
4769.59 3104
4770.24 3117
4770.89 3250
4771.54 3296
4772.20 3266
4772.85 3295
4773.50 3304
4774.15 3155
4774.80 3122
4775.46 3112
4776.11 3069
4776.76 3008
4777.41 3020
4778.06 2981
4778.72 2989
4779.37 3042
4780.02 3073
4780.67 3037
4781.33 3124
4781.98 3080
4782.63 3137
4783.28 3124
4783.94 3183
4784.59 3281
4785.24 3200
4785.89 3321
4786.55 3538
4787.20 3593
4787.85 3683
4788.51 3823
4789.16 3829
4789.81 3898
4790.46 3956
4791.12 3914
4791.77 3796
4792.42 3630
4793.08 3598
4793.73 3571
4794.38 3555
4795.04 3478
4795.69 3488
4796.34 3421
4797.00 3469
4797.65 3455
4798.30 3499
4798.96 3607
4799.61 3676
4800.27 3858
4800.92 3961
4801.57 4156
4802.23 4091
4802.88 3985
4803.53 3987
4804.19 3892
4804.84 3790
4805.50 3653
4806.15 3512
4806.81 3475
4807.46 3445
4808.11 3371
4808.77 3390
4809.42 3307
4810.08 3242
4810.73 3260
4811.39 3333
4812.04 3217
4812.69 3251
4813.35 3398
4814.00 3329
4814.66 3424
4815.31 3429
4815.97 3415
4816.62 3397
4817.28 3411
4817.93 3462
4818.59 3443
4819.24 3391
4819.90 3467
4820.55 3545
4821.21 3578
4821.86 3491
4822.52 3519
4823.17 3686
4823.83 3688
4824.48 3512
4825.14 3439
4825.79 3410
4826.45 3438
4827.11 3474
4827.76 3418
4828.42 3392
4829.07 3487
4829.73 3459
4830.38 3571
4831.04 3477
4831.70 3614
4832.35 3570
4833.01 3654
4833.66 3627
4834.32 3605
4834.98 3770
4835.63 3862
4836.29 3751
4836.94 3799
4837.60 3786
4838.26 3789
4838.91 3873
4839.57 3766
4840.23 3787
4840.88 3844
4841.54 3818
4842.20 3796
4842.85 3878
4843.51 3895
4844.17 3927
4844.82 3872
4845.48 3803
4846.14 3838
4846.79 3677
4847.45 3602
4848.11 3710
4848.76 3775
4849.42 3884
4850.08 3906
4850.73 3851
4851.39 3894
4852.05 3830
4852.71 3856
4853.36 3867
4854.02 3766
4854.68 3796
4855.34 3949
4855.99 3886
4856.65 4069
4857.31 4207
4857.97 4475
4858.62 4477
4859.28 4563
4859.94 4564
4860.60 4415
4861.25 4340
4861.91 4278
4862.57 4172
4863.23 4135
4863.89 4044
4864.54 3994
4865.20 3994
4865.86 4070
4866.52 4026
4867.18 4064
4867.84 4105
4868.49 4110
4869.15 4014
4869.81 3947
4870.47 4059
4871.13 4016
4871.79 4045
4872.44 4046
4873.10 4193
4873.76 4110
4874.42 4059
4875.08 4031
4875.74 3963
4876.40 3929
4877.06 3861
4877.72 3980
4878.37 3978
4879.03 3893
4879.69 3918
4880.35 3999
4881.01 3952
4881.67 3739
4882.33 3678
4882.99 3685
4883.65 3587
4884.31 3544
4884.97 3501
4885.63 3471
4886.29 3425
4886.95 3406
4887.61 3264
4888.26 3274
4888.92 3211
4889.58 3047
4890.24 3150
4890.90 3154
4891.56 3171
4892.22 3267
4892.88 3289
4893.54 3324
4894.20 3287
4894.86 3305
4895.52 3201
4896.18 3175
4896.84 3244
4897.51 3204
4898.17 3357
4898.83 3551
4899.49 3730
4900.15 3766
4900.81 3879
4901.47 3895
4902.13 3854
4902.79 3845
4903.45 3811
4904.11 3764
4904.77 3724
4905.43 3518
4906.09 3401
4906.75 3382
4907.41 3350
4908.08 3357
4908.74 3472
4909.40 3378
4910.06 3417
4910.72 3357
4911.38 3311
4912.04 3209
4912.70 3241
4913.37 3186
4914.03 3158
4914.69 3061
4915.35 3004
4916.01 2989
4916.67 2958
4917.33 2892
4918.00 2774
4918.66 2813
4919.32 2910
4919.98 2844
4920.64 2789
4921.31 2831
4921.97 2867
4922.63 2860
4923.29 2810
4923.95 2773
4924.62 2797
4925.28 2741
4925.94 2775
4926.60 2783
4927.26 2785
4927.93 2808
4928.59 2793
4929.25 2838
4929.91 2856
4930.58 2908
4931.24 2894
4931.90 2941
4932.56 2863
4933.23 2896
4933.89 3002
4934.55 3050
4935.22 3020
4935.88 3092
4936.54 3028
4937.20 3043
4937.87 2888
4938.53 2867
4939.19 2925
4939.86 2921
4940.52 2929
4941.18 2998
4941.85 2995
4942.51 2978
4943.17 2910
4943.84 2918
4944.50 2955
4945.16 2867
4945.83 2888
4946.49 2873
4947.15 2931
4947.82 2962
4948.48 2945
4949.15 2903
4949.81 2930
4950.47 2967
4951.14 2870
4951.80 2884
4952.47 2908
4953.13 2810
4953.79 2844
4954.46 2837
4955.12 2870
4955.79 2821
4956.45 2849
4957.11 3022
4957.78 3088
4958.44 3304
4959.11 3564
4959.77 3780
4960.44 4031
4961.10 4256
4961.77 4343
4962.43 4407
4963.10 4386
4963.76 4158
4964.42 4110
4965.09 4019
4965.75 3780
4966.42 3489
4967.08 3346
4967.75 3144
4968.41 3042
4969.08 2957
4969.74 2979
4970.41 2862
4971.08 2906
4971.74 2865
4972.41 2976
4973.07 2926
4973.74 3000
4974.40 2975
4975.07 3013
4975.73 2971
4976.40 2888
4977.06 2990
4977.73 2933
4978.40 2969
4979.06 2992
4979.73 2870
4980.39 2771
4981.06 2683
4981.73 2788
4982.39 2763
4983.06 2720
4983.72 2717
4984.39 2740
4985.06 2825
4985.72 2714
4986.39 2674
4987.05 2759
4987.72 2761
4988.39 2833
4989.05 2885
4989.72 2787
4990.39 2865
4991.05 2850
4991.72 2889
4992.39 2848
4993.05 2913
4993.72 2897
4994.39 2966
4995.05 3013
4995.72 2983
4996.39 2952
4997.05 3015
4997.72 2933
4998.39 2923
4999.06 2983
4999.72 3026
5000.39 2980
5001.06 2944
5001.73 2943
5002.39 2845
5003.06 2749
5003.73 2757
5004.39 2800
5005.06 2696
5005.73 2715
5006.40 2620
5007.07 2700
5007.73 2757
5008.40 2706
5009.07 2758
5009.74 2788
5010.40 2730
5011.07 2779
5011.74 2732
5012.41 2730
5013.08 2771
5013.74 2773
5014.41 2736
5015.08 2753
5015.75 2763
5016.42 2754
5017.09 2747
5017.75 2700
5018.42 2715
5019.09 2848
5019.76 2875
5020.43 2826
5021.10 2941
5021.76 3073
5022.43 3048
5023.10 3080
5023.77 3054
5024.44 3056
5025.11 3098
5025.78 3054
5026.45 3029
5027.12 3036
5027.78 2891
5028.45 2840
5029.12 2890
5029.79 2888
5030.46 2910
5031.13 2908
5031.80 2849
5032.47 2834
5033.14 2880
5033.81 2839
5034.48 2814
5035.15 2859
5035.82 2789
5036.49 2795
5037.16 2748
5037.83 2717
5038.50 2782
5039.16 2790
5039.83 2860
5040.50 2862
5041.17 2853
5041.84 2928
5042.51 2971
5043.18 2912
5043.85 2979
5044.52 3010
5045.20 3007
5045.87 2941
5046.54 2908
5047.21 2964
5047.88 3014
5048.55 3036
5049.22 3003
5049.89 3097
5050.56 3135
5051.23 3140
5051.90 3237
5052.57 3327
5053.24 3403
5053.91 3312
5054.58 3197
5055.25 3270
5055.92 3251
5056.60 3153
5057.27 3154
5057.94 3102
5058.61 3084
5059.28 2990
5059.95 2981
5060.62 3009
5061.29 3024
5061.96 2979
5062.64 2954
5063.31 2947
5063.98 2901
5064.65 2932
5065.32 2905
5065.99 2897
5066.66 2899
5067.34 2948
5068.01 2920
5068.68 2931
5069.35 3019
5070.02 2942
5070.70 2986
5071.37 3043
5072.04 2997
5072.71 3008
5073.38 3148
5074.06 3136
5074.73 3141
5075.40 3158
5076.07 3215
5076.74 3252
5077.42 3255
5078.09 3338
5078.76 3283
5079.43 3388
5080.11 3380
5080.78 3420
5081.45 3471
5082.12 3431
5082.80 3417
5083.47 3348
5084.14 3291
5084.82 3310
5085.49 3210
5086.16 3198
5086.83 3369
5087.51 3526
5088.18 3790
5088.85 4077
5089.53 4319
5090.20 4685
5090.87 5085
5091.55 5191
5092.22 5163
5092.89 5182
5093.57 4869
5094.24 4693
5094.91 4509
5095.59 4256
5096.26 4029
5096.93 3930
5097.61 3765
5098.28 3637
5098.96 3478
5099.63 3315
5100.30 3383
5100.98 3429
5101.65 3457
5102.32 3531
5103.00 3546
5103.67 3729
5104.35 3646
5105.02 3614
5105.70 3685
5106.37 3596
5107.04 3579
5107.72 3409
5108.39 3282
5109.07 3175
5109.74 3168
5110.42 3171
5111.09 3188
5111.77 3136
5112.44 3207
5113.11 3223
5113.79 3288
5114.46 3341
5115.14 3443
5115.81 3574
5116.49 3813
5117.16 4178
5117.84 4509
5118.51 4841
5119.19 5169
5119.86 5427
5120.54 5481
5121.21 5182
5121.89 4914
5122.57 4714
5123.24 4507
5123.92 4286
5124.59 3965
5125.27 3785
5125.94 3524
5126.62 3434
5127.29 3334
5127.97 3444
5128.64 3485
5129.32 3443
5130.00 3458
5130.67 3557
5131.35 3658
5132.02 3643
5132.70 3606
5133.38 3647
5134.05 3476
5134.73 3311
5135.40 3304
5136.08 3338
5136.76 3369
5137.43 3455
5138.11 3467
5138.79 3604
5139.46 3631
5140.14 3591
5140.82 3543
5141.49 3534
5142.17 3532
5142.85 3431
5143.52 3350
5144.20 3238
5144.88 3255
5145.55 3208
5146.23 3210
5146.91 3079
5147.58 3094
5148.26 3079
5148.94 3038
5149.61 2964
5150.29 2957
5150.97 2999
5151.65 2991
5152.32 2979
5153.00 2942
5153.68 2992
5154.36 2928
5155.03 3088
5155.71 3117
5156.39 3203
5157.07 3345
5157.74 3404
5158.42 3350
5159.10 3363
5159.78 3318
5160.45 3228
5161.13 3231
5161.81 3178
5162.49 3224
5163.17 3222
5163.84 3207
5164.52 3243
5165.20 3136
5165.88 3186
5166.56 3238
5167.24 3180
5167.91 3222
5168.59 3100
5169.27 3141
5169.95 3052
5170.63 2897
5171.31 2946
5171.98 2894
5172.66 2864
5173.34 2793
5174.02 2760
5174.70 2902
5175.38 2828
5176.06 2828
5176.74 2916
5177.41 2897
5178.09 2961
5178.77 3054
5179.45 3044
5180.13 3059
5180.81 2994
5181.49 3001
5182.17 3020
5182.85 3015
5183.53 3031
5184.21 2935
5184.89 2924
5185.57 2888
5186.24 2869
5186.92 2748
5187.60 2734
5188.28 2816
5188.96 2872
5189.64 2797
5190.32 2663
5191.00 2754
5191.68 2685
5192.36 2595
5193.04 2622
5193.72 2672
5194.40 2649
5195.08 2658
5195.76 2744
5196.44 2709
5197.12 2769
5197.80 2809
5198.48 2799
5199.16 2825
5199.84 2827
5200.52 2859
5201.21 2871
5201.89 2803
5202.57 2808
5203.25 2793
5203.93 2818
5204.61 2858
5205.29 2889
5205.97 2852
5206.65 2875
5207.33 2854
5208.01 2896
5208.69 2820
5209.37 2741
5210.06 2790
5210.74 2750
5211.42 2664
5212.10 2709
5212.78 2673
5213.46 2688
5214.14 2722
5214.82 2678
5215.51 2610
5216.19 2640
5216.87 2644
5217.55 2696
5218.23 2661
5218.91 2587
5219.60 2671
5220.28 2720
5220.96 2753
5221.64 2766
5222.32 2797
5223.00 2856
5223.69 2852
5224.37 2770
5225.05 2770
5225.73 2719
5226.41 2652
5227.10 2707
5227.78 2699
5228.46 2726
5229.14 2664
5229.83 2636
5230.51 2672
5231.19 2705
5231.87 2641
5232.56 2703
5233.24 2779
5233.92 2761
5234.60 2751
5235.29 2892
5235.97 2993
5236.65 2978
5237.34 3034
5238.02 3094
5238.70 3092
5239.38 3236
5240.07 3218
5240.75 3212
5241.43 3321
5242.12 3478
5242.80 3452
5243.48 3468
5244.17 3595
5244.85 3644
5245.53 3595
5246.22 3537
5246.90 3499
5247.58 3335
5248.27 3354
5248.95 3358
5249.63 3253
5250.32 3196
5251.00 3146
5251.69 3155
5252.37 3143
5253.05 3167
5253.74 3153
5254.42 3127
5255.11 3038
5255.79 2897
5256.47 2877
5257.16 2815
5257.84 2786
5258.53 2702
5259.21 2834
5259.89 2890
5260.58 2909
5261.26 3033
5261.95 3213
5262.63 3106
5263.32 3182
5264.00 3221
5264.69 3251
5265.37 3196
5266.06 3161
5266.74 3110
5267.43 3057
5268.11 3115
5268.79 3071
5269.48 3061
5270.16 2990
5270.85 2922
5271.53 2974
5272.22 2961
5272.91 2897
5273.59 2892
5274.28 2890
5274.96 2888
5275.65 2887
5276.33 2877
5277.02 2925
5277.70 2940
5278.39 2974
5279.07 2947
5279.76 3101
5280.45 3200
5281.13 3340
5281.82 3222
5282.50 3218
5283.19 3288
5283.87 3307
5284.56 3129
5285.25 3146
5285.93 3164
5286.62 3049
5287.30 3028
5287.99 2960
5288.68 2888
5289.36 2967
5290.05 2998
5290.74 3013
5291.42 3010
5292.11 3044
5292.79 3106
5293.48 3046
5294.17 3079
5294.85 3136
5295.54 3103
5296.23 3078
5296.91 3261
5297.60 3235
5298.29 3193
5298.98 3218
5299.66 3247
5300.35 3296
5301.04 3247
5301.72 3277
5302.41 3403
5303.10 3431
5303.78 3465
5304.47 3517
5305.16 3622
5305.85 3529
5306.53 3548
5307.22 3605
5307.91 3607
5308.60 3565
5309.28 3526
5309.97 3608
5310.66 3711
5311.35 3944
5312.03 4104
5312.72 4265
5313.41 4649
5314.10 5063
5314.79 5245
5315.47 5364
5316.16 5307
5316.85 5285
5317.54 5063
5318.23 4844
5318.91 4521
5319.60 4212
5320.29 4015
5320.98 3783
5321.67 3643
5322.36 3422
5323.04 3288
5323.73 3084
5324.42 2994
5325.11 2965
5325.80 2931
5326.49 2913
5327.18 2850
5327.86 2890
5328.55 2882
5329.24 2854
5329.93 2813
5330.62 2836
5331.31 2871
5332.00 2811
5332.69 2803
5333.38 2762
5334.06 2774
5334.75 2770
5335.44 2772
5336.13 2795
5336.82 2802
5337.51 2798
5338.20 2722
5338.89 2853
5339.58 2784
5340.27 2765
5340.96 2846
5341.65 2766
5342.34 2815
5343.03 2819
5343.72 2748
5344.41 2838
5345.10 2919
5345.79 2986
5346.48 2987
5347.17 3163
5347.86 3312
5348.55 3524
5349.24 3736
5349.93 3824
5350.62 3944
5351.31 3851
5352.00 3826
5352.69 3680
5353.38 3737
5354.07 3652
5354.76 3428
5355.45 3241
5356.14 3146
5356.83 3107
5357.52 3049
5358.21 3033
5358.90 2999
5359.59 3110
5360.29 3141
5360.98 3214
5361.67 3325
5362.36 3302
5363.05 3326
5363.74 3324
5364.43 3226
5365.12 3191
5365.81 3135
5366.50 2978
5367.20 2886
5367.89 2746
5368.58 2719
5369.27 2652
5369.96 2749
5370.65 2750
5371.34 2739
5372.04 2748
5372.73 2758
5373.42 2693
5374.11 2694
5374.80 2728
5375.49 2738
5376.19 2721
5376.88 2735
5377.57 2796
5378.26 2763
5378.95 2777
5379.65 2801
5380.34 2707
5381.03 2784
5381.72 2754
5382.42 2686
5383.11 2621
5383.80 2628
5384.49 2647
5385.19 2707
5385.88 2771
5386.57 2796
5387.26 2858
5387.96 3008
5388.65 3030
5389.34 3070
5390.03 3135
5390.73 3218
5391.42 3068
5392.11 3113
5392.80 3028
5393.50 3017
5394.19 2985
5394.88 2872
5395.58 2870
5396.27 2870
5396.96 2823
5397.66 2751
5398.35 2837
5399.04 2833
5399.74 2664
5400.43 2688
5401.12 2614
5401.82 2685
5402.51 2676
5403.20 2687
5403.90 2692
5404.59 2608
5405.29 2636
5405.98 2634
5406.67 2605
5407.37 2681
5408.06 2758
5408.75 2744
5409.45 2804
5410.14 2723
5410.84 2664
5411.53 2644
5412.23 2788
5412.92 2769
5413.61 2773
5414.31 2717
5415.00 2713
5415.70 2638
5416.39 2741
5417.09 2664
5417.78 2733
5418.47 2737
5419.17 2735
5419.86 2827
5420.56 2832
5421.25 2777
5421.95 2781
5422.64 2772
5423.34 2820
5424.03 2790
5424.73 2808
5425.42 2849
5426.12 2847
5426.81 2731
5427.51 2734
5428.20 2770
5428.90 2777
5429.59 2778
5430.29 2755
5430.99 2814
5431.68 2789
5432.38 2745
5433.07 2791
5433.77 2716
5434.46 2729
5435.16 2712
5435.85 2772
5436.55 2748
5437.25 2791
5437.94 2877
5438.64 2886
5439.33 2841
5440.03 2868
5440.73 2908
5441.42 2926
5442.12 2923
5442.81 2952
5443.51 2978
5444.21 2974
5444.90 3013
5445.60 3092
5446.29 3232
5446.99 3272
5447.69 3457
5448.38 3399
5449.08 3504
5449.78 3587
5450.47 3465
5451.17 3489
5451.87 3371
5452.56 3329
5453.26 3250
5453.96 3185
5454.65 3155
5455.35 3086
5456.05 3080
5456.75 3043
5457.44 3126
5458.14 3162
5458.84 3224
5459.53 3225
5460.23 3243
5460.93 3287
5461.63 3354
5462.32 3482
5463.02 3559
5463.72 3557
5464.42 3698
5465.11 3728
5465.81 3721
5466.51 3638
5467.21 3445
5467.90 3402
5468.60 3324
5469.30 3211
5470.00 3110
5470.70 3088
5471.39 3016
5472.09 3009
5472.79 3049
5473.49 2999
5474.19 3050
5474.88 3088
5475.58 2995
5476.28 3179
5476.98 3261
5477.68 3286
5478.38 3440
5479.07 3712
5479.77 3942
5480.47 4178
5481.17 4300
5481.87 4359
5482.57 4285
5483.27 4132
5483.96 3968
5484.66 3721
5485.36 3695
5486.06 3638
5486.76 3561
5487.46 3520
5488.16 3407
5488.86 3439
5489.56 3481
5490.26 3535
5490.96 3458
5491.65 3494
5492.35 3484
5493.05 3533
5493.75 3595
5494.45 3630
5495.15 3744
5495.85 3715
5496.55 3691
5497.25 3760
5497.95 3830
5498.65 3978
5499.35 4274
5500.05 4745
5500.75 5194
5501.45 5456
5502.15 5623
5502.85 5503
5503.55 5106
5504.25 4756
5504.95 4411
5505.65 4115
5506.35 3934
5507.05 3747
5507.75 3667
5508.45 3536
5509.15 3477
5509.85 3445
5510.55 3351
5511.25 3277
5511.95 3311
5512.65 3257
5513.35 3280
5514.05 3325
5514.76 3391
5515.46 3257
5516.16 3232
5516.86 3224
5517.56 3279
5518.26 3366
5518.96 3358
5519.66 3417
5520.36 3352
5521.06 3358
5521.77 3397
5522.47 3317
5523.17 3244
5523.87 3211
5524.57 3132
5525.27 3093
5525.97 3031
5526.67 3005
5527.38 2919
5528.08 2829
5528.78 2820
5529.48 2765
5530.18 2801
5530.88 2820
5531.59 2803
5532.29 2814
5532.99 2877
5533.69 2895
5534.39 2847
5535.10 2896
5535.80 2906
5536.50 3014
5537.20 2983
5537.90 3021
5538.61 3064
5539.31 3065
5540.01 3086
5540.71 3141
5541.42 3082
5542.12 2972
5542.82 2887
5543.52 2894
5544.23 3010
5544.93 2837
5545.63 2886
5546.33 2979
5547.04 2984
5547.74 2995
5548.44 3060
5549.15 3080
5549.85 2989
5550.55 3010
5551.26 3009
5551.96 2998
5552.66 2957
5553.36 2883
5554.07 2881
5554.77 2831
5555.47 2825
5556.18 2802
5556.88 2759
5557.58 2774
5558.29 2831
5558.99 2872
5559.70 2978
5560.40 3059
5561.10 3205
5561.81 3326
5562.51 3425
5563.21 3590
5563.92 3638
5564.62 3620
5565.33 3572
5566.03 3503
5566.73 3439
5567.44 3224
5568.14 3111
5568.85 3036
5569.55 2895
5570.25 2846
5570.96 2813
5571.66 2762
5572.37 2752
5573.07 2757
5573.78 2783
5574.48 2801
5575.19 2899
5575.89 2975
5576.59 3001
5577.30 2946
5578.00 2958
5578.71 2896
5579.41 2825
5580.12 2806
5580.82 2754
5581.53 2722
5582.23 2695
5582.94 2755
5583.64 2786
5584.35 2821
5585.05 2821
5585.76 2872
5586.46 2920
5587.17 2911
5587.88 2967
5588.58 2951
5589.29 2880
5589.99 2864
5590.70 2957
5591.40 2853
5592.11 2912
5592.81 2981
5593.52 3013
5594.23 2918
5594.93 2925
5595.64 2906
5596.34 2852
5597.05 2779
5597.76 2727
5598.46 2603
5599.17 2586
5599.87 2599
5600.58 2564
5601.29 2536
5601.99 2575
5602.70 2623
5603.41 2607
5604.11 2623
5604.82 2642
5605.52 2584
5606.23 2590
5606.94 2567
5607.64 2600
5608.35 2563
5609.06 2534
5609.76 2580
5610.47 2655
5611.18 2591
5611.88 2613
5612.59 2566
5613.30 2547
5614.01 2573
5614.71 2591
5615.42 2495
5616.13 2484
5616.83 2477
5617.54 2524
5618.25 2421
5618.96 2479
5619.66 2454
5620.37 2416
5621.08 2418
5621.79 2429
5622.49 2430
5623.20 2422
5623.91 2412
5624.62 2466
5625.32 2468
5626.03 2522
5626.74 2466
5627.45 2503
5628.16 2542
5628.86 2459
5629.57 2622
5630.28 2573
5630.99 2577
5631.70 2585
5632.40 2576
5633.11 2638
5633.82 2605
5634.53 2561
5635.24 2555
5635.95 2632
5636.65 2623
5637.36 2646
5638.07 2696
5638.78 2746
5639.49 2843
5640.20 2839
5640.91 2843
5641.61 2809
5642.32 2785
5643.03 2752
5643.74 2781
5644.45 2687
5645.16 2605
5645.87 2593
5646.58 2572
5647.29 2548
5648.00 2543
5648.70 2554
5649.41 2606
5650.12 2575
5650.83 2553
5651.54 2634
5652.25 2615
5652.96 2605
5653.67 2664
5654.38 2650
5655.09 2655
5655.80 2620
5656.51 2664
5657.22 2629
5657.93 2618
5658.64 2651
5659.35 2616
5660.06 2660
5660.77 2685
5661.48 2648
5662.19 2671
5662.90 2662
5663.61 2665
5664.32 2671
5665.03 2602
5665.74 2649
5666.45 2555
5667.16 2561
5667.87 2575
5668.58 2559
5669.29 2579
5670.00 2580
5670.71 2668
5671.42 2709
5672.13 2693
5672.84 2702
5673.56 2681
5674.27 2616
5674.98 2521
5675.69 2494
5676.40 2433
5677.11 2547
5677.82 2578
5678.53 2565
5679.24 2543
5679.95 2555
5680.67 2608
5681.38 2659
5682.09 2652
5682.80 2578
5683.51 2500
5684.22 2499
5684.93 2473
5685.65 2517
5686.36 2482
5687.07 2547
5687.78 2475
5688.49 2447
5689.20 2533
5689.92 2503
5690.63 2629
5691.34 2709
5692.05 2714
5692.76 2790
5693.47 2725
5694.19 2771
5694.90 2687
5695.61 2640
5696.32 2593
5697.04 2501
5697.75 2501
5698.46 2470
5699.17 2405
5699.89 2465
5700.60 2366
5701.31 2322
5702.02 2386
5702.74 2406
5703.45 2433
5704.16 2437
5704.87 2420
5705.59 2478
5706.30 2558
5707.01 2533
5707.72 2487
5708.44 2434
5709.15 2488
5709.86 2516
5710.58 2445
5711.29 2424
5712.00 2391
5712.72 2364
5713.43 2342
5714.14 2334
5714.86 2371
5715.57 2432
5716.28 2441
5717.00 2429
5717.71 2450
5718.42 2531
5719.14 2545
5719.85 2518
5720.56 2579
5721.28 2667
5721.99 2686
5722.71 2665
5723.42 2661
5724.13 2660
5724.85 2653
5725.56 2635
5726.28 2615
5726.99 2618
5727.70 2658
5728.42 2642
5729.13 2633
5729.85 2638
5730.56 2678
5731.28 2606
5731.99 2634
5732.70 2583
5733.42 2639
5734.13 2639
5734.85 2694
5735.56 2690
5736.28 2708
5736.99 2808
5737.71 2806
5738.42 2767
5739.14 2801
5739.85 2745
5740.57 2749
5741.28 2754
5742.00 2704
5742.71 2660
5743.43 2610
5744.14 2701
5744.86 2669
5745.57 2596
5746.29 2757
5747.00 2734
5747.72 2685
5748.43 2755
5749.15 2840
5749.87 2836
5750.58 2895
5751.30 2870
5752.01 2831
5752.73 2902
5753.44 2927
5754.16 2994
5754.88 2966
5755.59 3043
5756.31 3088
5757.02 3094
5757.74 3144
5758.46 3109
5759.17 3237
5759.89 3277
5760.60 3402
5761.32 3343
5762.04 3548
5762.75 3607
5763.47 3686
5764.19 3740
5764.90 3805
5765.62 3829
5766.34 3833
5767.05 3991
5767.77 4194
5768.49 4564
5769.20 5019
5769.92 5641
5770.64 6193
5771.35 6560
5772.07 6784
5772.79 6643
5773.50 6184
5774.22 5634
5774.94 5058
5775.65 4592
5776.37 4322
5777.09 4245
5777.81 4267
5778.52 4342
5779.24 4603
5779.96 4689
5780.68 4578
5781.39 4403
5782.11 4305
5782.83 4206
5783.55 4115
5784.26 4011
5784.98 3895
5785.70 3805
5786.42 3673
5787.14 3619
5787.85 3513
5788.57 3388
5789.29 3311
5790.01 3288
5790.73 3293
5791.44 3181
5792.16 3153
5792.88 3069
5793.60 3125
5794.32 3110
5795.03 3080
5795.75 3064
5796.47 3075
5797.19 3075
5797.91 3036
5798.63 3039
5799.35 3084
5800.06 3179
5800.78 3243
5801.50 3159
5802.22 3084
5802.94 3102
5803.66 3045
5804.38 3017
5805.10 3097
5805.82 3064
5806.53 3100
5807.25 3167
5807.97 3262
5808.69 3263
5809.41 3237
5810.13 3340
5810.85 3349
5811.57 3228
5812.29 3179
5813.01 3187
5813.73 3011
5814.45 2937
5815.17 2976
5815.89 2945
5816.61 2892
5817.33 2958
5818.05 2972
5818.77 2919
5819.49 2935
5820.20 2953
5820.92 2999
5821.64 3073
5822.36 3177
5823.09 3264
5823.81 3215
5824.53 3149
5825.25 3164
5825.97 3112
5826.69 3004
5827.41 2988
5828.13 2838
5828.85 2800
5829.57 2766
5830.29 2715
5831.01 2729
5831.73 2718
5832.45 2701
5833.17 2622
5833.89 2700
5834.61 2693
5835.33 2611
5836.05 2557
5836.78 2616
5837.50 2604
5838.22 2645
5838.94 2593
5839.66 2649
5840.38 2656
5841.10 2673
5841.82 2674
5842.54 2740
5843.27 2721
5843.99 2648
5844.71 2665
5845.43 2638
5846.15 2661
5846.87 2684
5847.59 2679
5848.32 2648
5849.04 2720
5849.76 2709
5850.48 2677
5851.20 2710
5851.93 2693
5852.65 2726
5853.37 2726
5854.09 2752
5854.81 2714
5855.54 2677
5856.26 2727
5856.98 2718
5857.70 2718
5858.42 2593
5859.15 2619
5859.87 2677
5860.59 2618
5861.31 2667
5862.04 2632
5862.76 2593
5863.48 2545
5864.20 2522
5864.93 2569
5865.65 2576
5866.37 2510
5867.10 2494
5867.82 2574
5868.54 2419
5869.26 2531
5869.99 2600
5870.71 2611
5871.43 2658
5872.16 2658
5872.88 2663
5873.60 2625
5874.33 2648
5875.05 2589
5875.77 2536
5876.50 2470
5877.22 2508
5877.94 2505
5878.67 2472
5879.39 2477
5880.11 2521
5880.84 2490
5881.56 2527
5882.28 2544
5883.01 2492
5883.73 2511
5884.46 2470
5885.18 2479
5885.90 2526
5886.63 2518
5887.35 2495
5888.08 2455
5888.80 2498
5889.52 2582
5890.25 2610
5890.97 2538
5891.70 2543
5892.42 2590
5893.15 2622
5893.87 2635
5894.59 2611
5895.32 2638
5896.04 2593
5896.77 2554
5897.49 2565
5898.22 2538
5898.94 2531
5899.67 2582
5900.39 2530
5901.12 2536
5901.84 2513
5902.57 2587
5903.29 2551
5904.02 2544
5904.74 2540
5905.47 2566
5906.19 2589
5906.92 2617
5907.64 2593
5908.37 2534
5909.09 2508
5909.82 2650
5910.55 2603
5911.27 2612
5912.00 2634
5912.72 2620
5913.45 2645
5914.17 2660
5914.90 2694
5915.63 2710
5916.35 2673
5917.08 2712
5917.80 2722
5918.53 2743
5919.25 2784
5919.98 2803
5920.71 2783
5921.43 2720
5922.16 2812
5922.89 2857
5923.61 2839
5924.34 2810
5925.06 2868
5925.79 2907
5926.52 2914
5927.24 2969
5927.97 3082
5928.70 3038
5929.42 3018
5930.15 3063
5930.88 3093
5931.60 3167
5932.33 3136
5933.06 3076
5933.78 3119
5934.51 3188
5935.24 3159
5935.97 3242
5936.69 3290
5937.42 3344
5938.15 3397
5938.87 3448
5939.60 3361
5940.33 3458
5941.06 3556
5941.78 3562
5942.51 3612
5943.24 3600
5943.97 3567
5944.69 3689
5945.42 3741
5946.15 3718
5946.88 3752
5947.60 3937
5948.33 3993
5949.06 3997
5949.79 3980
5950.52 4058
5951.24 4271
5951.97 4383
5952.70 4533
5953.43 4586
5954.16 4698
5954.88 4748
5955.61 4765
5956.34 4743
5957.07 4648
5957.80 4759
5958.53 4630
5959.25 4645
5959.98 4651
5960.71 4693
5961.44 4677
5962.17 4724
5962.90 4812
5963.63 4953
5964.36 5174
5965.08 5292
5965.81 5471
5966.54 5762
5967.27 6048
5968.00 6221
5968.73 6317
5969.46 6296
5970.19 6082
5970.92 5978
5971.65 5791
5972.37 5625
5973.10 5543
5973.83 5513
5974.56 5590
5975.29 5520
5976.02 5519
5976.75 5541
5977.48 5476
5978.21 5571
5978.94 5711
5979.67 5918
5980.40 5823
5981.13 5816
5981.86 5908
5982.59 5971
5983.32 6090
5984.05 6161
5984.78 6230
5985.51 6203
5986.24 6208
5986.97 6222
5987.70 6212
5988.43 6366
5989.16 6597
5989.89 6934
5990.62 7294
5991.35 7637
5992.08 7961
5992.81 8164
5993.54 8264
5994.27 8166
5995.00 8066
5995.74 7939
5996.47 7634
5997.20 7568
5997.93 7361
5998.66 7227
5999.39 6993
6000.12 6891
6000.85 6809
6001.58 6691
6002.31 6458
6003.04 6279
6003.78 6279
6004.51 6204
6005.24 6079
6005.97 5932
6006.70 6009
6007.43 6052
6008.16 6333
6008.90 6793
6009.63 7353
6010.36 8182
6011.09 9448
6011.82 11062
6012.55 12684
6013.29 14287
6014.02 15653
6014.75 16304
6015.48 16286
6016.21 15792
6016.95 14635
6017.68 13450
6018.41 11978
6019.14 10459
6019.87 9252
6020.61 8263
6021.34 7382
6022.07 6699
6022.80 6169
6023.54 5801
6024.27 5469
6025.00 5176
6025.73 5200
6026.47 5108
6027.20 4957
6027.93 4861
6028.66 4867
6029.40 4850
6030.13 4932
6030.86 4830
6031.59 4734
6032.33 4653
6033.06 4521
6033.79 4464
6034.53 4362
6035.26 4202
6035.99 4336
6036.73 4322
6037.46 4414
6038.19 4292
6038.93 4343
6039.66 4425
6040.39 4482
6041.13 4579
6041.86 4618
6042.59 4645
6043.33 4655
6044.06 4605
6044.79 4687
6045.53 4725
6046.26 4668
6047.00 4754
6047.73 4814
6048.46 4807
6049.20 4817
6049.93 4980
6050.67 4973
6051.40 5136
6052.13 5501
6052.87 5597
6053.60 5659
6054.34 5726
6055.07 5679
6055.81 5580
6056.54 5440
6057.27 5187
6058.01 5121
6058.74 5056
6059.48 4950
6060.21 4810
6060.95 4761
6061.68 4741
6062.42 4630
6063.15 4592
6063.89 4520
6064.62 4521
6065.36 4512
6066.09 4458
6066.83 4434
6067.56 4347
6068.30 4416
6069.03 4338
6069.77 4283
6070.50 4283
6071.24 4313
6071.97 4202
6072.71 4219
6073.44 4226
6074.18 4205
6074.91 4165
6075.65 4154
6076.39 4188
6077.12 4189
6077.86 4082
6078.59 4086
6079.33 4043
6080.06 4015
6080.80 3923
6081.54 3896
6082.27 3972
6083.01 3919
6083.74 3911
6084.48 3815
6085.22 3742
6085.95 3746
6086.69 3880
6087.42 3927
6088.16 3918
6088.90 4023
6089.63 4250
6090.37 4297
6091.11 4472
6091.84 4645
6092.58 4666
6093.32 4604
6094.05 4363
6094.79 4264
6095.53 4147
6096.26 4054
6097.00 3841
6097.74 3772
6098.47 3713
6099.21 3672
6099.95 3599
6100.69 3485
6101.42 3490
6102.16 3538
6102.90 3508
6103.63 3454
6104.37 3425
6105.11 3474
6105.85 3406
6106.58 3472
6107.32 3408
6108.06 3409
6108.80 3478
6109.53 3447
6110.27 3357
6111.01 3485
6111.75 3503
6112.49 3560
6113.22 3537
6113.96 3594
6114.70 3653
6115.44 3659
6116.17 3634
6116.91 3685
6117.65 3762
6118.39 3715
6119.13 3749
6119.87 3721
6120.60 3647
6121.34 3608
6122.08 3668
6122.82 3665
6123.56 3658
6124.30 3765
6125.03 3767
6125.77 3769
6126.51 3755
6127.25 3819
6127.99 3826
6128.73 3857
6129.47 3798
6130.21 3853
6130.94 3942
6131.68 3894
6132.42 3961
6133.16 4003
6133.90 3930
6134.64 3914
6135.38 3966
6136.12 4031
6136.86 4115
6137.60 4212
6138.34 4305
6139.08 4426
6139.81 4467
6140.55 4437
6141.29 4482
6142.03 4631
6142.77 4692
6143.51 4615
6144.25 4545
6144.99 4500
6145.73 4410
6146.47 4329
6147.21 4429
6147.95 4494
6148.69 4454
6149.43 4524
6150.17 4466
6150.91 4534
6151.65 4477
6152.39 4483
6153.13 4504
6153.87 4592
6154.61 4670
6155.35 4738
6156.09 4800
6156.83 4792
6157.58 4819
6158.32 4884
6159.06 4894
6159.80 4912
6160.54 4973
6161.28 5068
6162.02 5138
6162.76 5232
6163.50 5362
6164.24 5593
6164.98 5654
6165.72 5967
6166.46 6256
6167.21 6377
6167.95 6456
6168.69 6613
6169.43 6616
6170.17 6526
6170.91 6428
6171.65 6367
6172.39 6349
6173.14 6241
6173.88 6208
6174.62 6215
6175.36 6198
6176.10 6294
6176.84 6296
6177.59 6351
6178.33 6546
6179.07 6924
6179.81 7645
6180.55 8288
6181.30 9326
6182.04 10458
6182.78 11321
6183.52 11684
6184.26 12136
6185.01 12139
6185.75 11566
6186.49 10953
6187.23 10184
6187.97 9216
6188.72 8447
6189.46 7756
6190.20 7417
6190.94 7198
6191.69 6831
6192.43 6745
6193.17 6758
6193.92 6679
6194.66 6496
6195.40 6516
6196.14 6407
6196.89 6381
6197.63 6263
6198.37 6075
6199.12 6159
6199.86 6121
6200.60 6065
6201.34 6054
6202.09 6079
6202.83 6282
6203.57 6486
6204.32 6951
6205.06 7785
6205.80 8865
6206.55 10572
6207.29 12575
6208.03 15003
6208.78 17244
6209.52 18908
6210.27 19828
6211.01 19800
6211.75 18925
6212.50 17274
6213.24 15314
6213.98 13280
6214.73 11367
6215.47 9852
6216.22 8386
6216.96 7505
6217.71 6724
6218.45 6177
6219.19 5862
6219.94 5630
6220.68 5484
6221.43 5334
6222.17 5242
6222.92 5293
6223.66 5126
6224.40 4971
6225.15 4921
6225.89 4760
6226.64 4596
6227.38 4495
6228.13 4463
6228.87 4187
6229.62 4029
6230.36 3892
6231.11 3915
6231.85 3924
6232.60 3966
6233.34 4014
6234.09 4016
6234.83 4039
6235.58 4195
6236.32 4206
6237.07 4244
6237.81 4270
6238.56 4292
6239.30 4428
6240.05 4559
6240.80 4560
6241.54 4649
6242.29 4760
6243.03 4985
6243.78 5159
6244.52 5199
6245.27 5394
6246.02 5424
6246.76 5452
6247.51 5350
6248.25 5295
6249.00 5275
6249.75 5195
6250.49 5112
6251.24 4986
6251.98 4955
6252.73 4737
6253.48 4695
6254.22 4655
6254.97 4540
6255.72 4422
6256.46 4361
6257.21 4289
6257.95 4204
6258.70 4187
6259.45 4197
6260.19 4171
6260.94 4090
6261.69 4054
6262.43 4020
6263.18 4015
6263.93 3980
6264.68 3929
6265.42 3806
6266.17 3760
6266.92 3804
6267.66 3764
6268.41 3755
6269.16 3723
6269.91 3626
6270.65 3733
6271.40 3733
6272.15 3785
6272.89 3779
6273.64 3816
6274.39 3860
6275.14 3956
6275.88 3971
6276.63 3981
6277.38 4055
6278.13 3979
6278.88 4001
6279.62 3992
6280.37 3971
6281.12 3864
6281.87 3705
6282.62 3606
6283.36 3596
6284.11 3592
6284.86 3525
6285.61 3506
6286.36 3469
6287.10 3452
6287.85 3360
6288.60 3329
6289.35 3386
6290.10 3382
6290.85 3338
6291.59 3354
6292.34 3368
6293.09 3399
6293.84 3312
6294.59 3339
6295.34 3405
6296.09 3373
6296.84 3372
6297.58 3346
6298.33 3343
6299.08 3295
6299.83 3252
6300.58 3194
6301.33 3141
6302.08 3071
6302.83 3118
6303.58 3145
6304.33 3124
6305.08 3035
6305.83 3113
6306.58 3195
6307.32 3115
6308.07 3183
6308.82 3143
6309.57 3227
6310.32 3142
6311.07 3085
6311.82 3145
6312.57 3219
6313.32 3232
6314.07 3190
6314.82 3224
6315.57 3295
6316.32 3231
6317.07 3199
6317.82 3189
6318.57 3165
6319.32 3102
6320.07 3018
6320.82 2954
6321.57 3009
6322.32 2952
6323.07 2931
6323.82 2962
6324.58 2971
6325.33 2971
6326.08 2955
6326.83 3003
6327.58 2859
6328.33 2888
6329.08 2916
6329.83 2920
6330.58 2957
6331.33 2908
6332.08 2971
6332.83 2940
6333.58 2917
6334.34 2915
6335.09 2901
6335.84 2851
6336.59 2933
6337.34 2961
6338.09 2892
6338.84 2858
6339.59 2926
6340.35 2865
6341.10 2842
6341.85 2872
6342.60 2905
6343.35 2955
6344.10 2923
6344.86 2916
6345.61 2956
6346.36 3105
6347.11 3144
6347.86 3202
6348.62 3268
6349.37 3375
6350.12 3323
6350.87 3302
6351.62 3302
6352.38 3322
6353.13 3313
6353.88 3336
6354.63 3367
6355.38 3378
6356.14 3293
6356.89 3245
6357.64 3150
6358.39 3060
6359.15 3059
6359.90 2977
6360.65 3015
6361.40 2957
6362.16 2993
6362.91 2887
6363.66 2855
6364.42 2925
6365.17 2966
6365.92 2955
6366.67 2994
6367.43 3084
6368.18 3193
6368.93 3231
6369.69 3244
6370.44 3209
6371.19 3190
6371.95 3099
6372.70 2947
6373.45 2857
6374.21 2881
6374.96 2841
6375.71 2881
6376.47 2844
6377.22 2807
6377.98 2842
6378.73 2869
6379.48 2969
6380.24 2987
6380.99 3007
6381.74 3086
6382.50 3045
6383.25 3005
6384.01 3008
6384.76 3012
6385.51 3004
6386.27 2878
6387.02 2869
6387.78 2924
6388.53 2829
6389.29 2740
6390.04 2782
6390.79 2810
6391.55 2872
6392.30 2847
6393.06 2731
6393.81 2745
6394.57 2815
6395.32 2826
6396.08 2808
6396.83 2833
6397.59 2849
6398.34 2912
6399.10 2905
6399.85 2981
6400.61 2917
6401.36 2838
6402.12 2867
6402.87 2865
6403.63 2871
6404.38 2824
6405.14 2820
6405.89 2836
6406.65 2801
6407.40 2844
6408.16 2775
6408.91 2764
6409.67 2794
6410.43 2865
6411.18 2821
6411.94 2806
6412.69 2828
6413.45 2837
6414.20 2822
6414.96 2785
6415.72 2847
6416.47 2879
6417.23 2829
6417.98 2889
6418.74 2818
6419.50 2819
6420.25 2835
6421.01 2791
6421.77 2743
6422.52 2761
6423.28 2723
6424.03 2766
6424.79 2759
6425.55 2796
6426.30 2746
6427.06 2692
6427.82 2766
6428.57 2761
6429.33 2792
6430.09 2789
6430.84 2860
6431.60 2838
6432.36 2894
6433.11 2935
6433.87 2967
6434.63 2998
6435.39 2922
6436.14 2943
6436.90 2915
6437.66 2905
6438.41 2943
6439.17 2944
6439.93 3033
6440.69 3047
6441.44 3095
6442.20 3107
6442.96 3093
6443.72 3046
6444.47 3152
6445.23 3221
6445.99 3165
6446.75 3203
6447.50 3184
6448.26 3250
6449.02 3311
6449.78 3324
6450.54 3341
6451.29 3324
6452.05 3285
6452.81 3251
6453.57 3261
6454.33 3246
6455.08 3304
6455.84 3337
6456.60 3331
6457.36 3268
6458.12 3278
6458.88 3267
6459.64 3249
6460.39 3310
6461.15 3303
6461.91 3318
6462.67 3369
6463.43 3393
6464.19 3459
6464.95 3439
6465.70 3481
6466.46 3561
6467.22 3591
6467.98 3540
6468.74 3566
6469.50 3615
6470.26 3547
6471.02 3558
6471.78 3685
6472.54 3705
6473.30 3693
6474.05 3594
6474.81 3775
6475.57 3754
6476.33 3866
6477.09 3770
6477.85 3819
6478.61 3819
6479.37 3911
6480.13 3988
6480.89 4091
6481.65 4170
6482.41 4214
6483.17 4271
6483.93 4317
6484.69 4505
6485.45 4521
6486.21 4512
6486.97 4509
6487.73 4597
6488.49 4606
6489.25 4592
6490.01 4689
6490.77 4696
6491.53 4785
6492.29 4777
6493.05 4732
6493.81 4731
6494.57 4708
6495.33 4641
6496.10 4598
6496.86 4619
6497.62 4589
6498.38 4455
6499.14 4464
6499.90 4534
6500.66 4573
6501.42 4527
6502.18 4657
6502.94 4933
6503.70 5203
6504.47 5829
6505.23 6934
6505.99 8487
6506.75 10641
6507.51 13090
6508.27 15332
6509.03 16889
6509.79 17477
6510.56 17343
6511.32 16102
6512.08 14473
6512.84 12786
6513.60 11083
6514.36 9380
6515.13 7900
6515.89 7045
6516.65 6308
6517.41 5644
6518.17 5257
6518.94 5017
6519.70 4823
6520.46 4690
6521.22 4550
6521.98 4558
6522.75 4455
6523.51 4525
6524.27 4615
6525.03 4668
6525.79 4732
6526.56 4961
6527.32 5105
6528.08 5163
6528.84 5230
6529.61 5174
6530.37 5005
6531.13 4916
6531.90 4751
6532.66 4639
6533.42 4426
6534.18 4423
6534.95 4516
6535.71 4473
6536.47 4473
6537.24 4452
6538.00 4492
6538.76 4434
6539.53 4362
6540.29 4354
6541.05 4318
6541.82 4180
6542.58 4110
6543.34 4194
6544.11 4306
6544.87 4448
6545.63 4530
6546.40 4673
6547.16 4735
6547.92 4846
6548.69 4857
6549.45 4862
6550.21 4803
6550.98 4798
6551.74 4694
6552.51 4692
6553.27 4718
6554.03 4724
6554.80 4664
6555.56 4694
6556.33 4787
6557.09 4795
6557.85 4740
6558.62 4807
6559.38 4915
6560.15 5015
6560.91 4965
6561.68 4959
6562.44 4998
6563.21 5100
6563.97 5109
6564.74 5012
6565.50 5078
6566.26 4990
6567.03 4980
6567.79 4976
6568.56 4967
6569.32 4925
6570.09 4922
6570.85 4963
6571.62 4927
6572.38 4957
6573.15 4983
6573.91 4915
6574.68 4975
6575.44 5106
6576.21 5053
6576.98 5094
6577.74 5052
6578.51 5146
6579.27 5212
6580.04 5257
6580.80 5418
6581.57 5448
6582.33 5507
6583.10 5558
6583.87 5636
6584.63 5525
6585.40 5574
6586.16 5515
6586.93 5480
6587.70 5449
6588.46 5399
6589.23 5422
6589.99 5406
6590.76 5698
6591.53 5935
6592.29 6126
6593.06 6411
6593.82 6844
6594.59 7223
6595.36 7405
6596.12 7687
6596.89 7968
6597.66 7909
6598.42 7752
6599.19 7571
6599.96 7304
6600.72 6964
6601.49 6535
6602.26 6163
6603.02 5908
6603.79 5557
6604.56 5363
6605.33 5209
6606.09 5066
6606.86 5088
6607.63 4937
6608.39 4964
6609.16 4962
6609.93 4951
6610.70 4960
6611.46 4880
6612.23 4929
6613.00 4805
6613.77 4745
6614.53 4722
6615.30 4768
6616.07 4735
6616.84 4774
6617.60 4837
6618.37 4867
6619.14 5015
6619.91 5109
6620.68 5195
6621.44 5477
6622.21 5664
6622.98 5885
6623.75 6072
6624.52 6084
6625.28 5982
6626.05 5949
6626.82 5862
6627.59 5712
6628.36 5524
6629.13 5374
6629.89 5321
6630.66 5089
6631.43 5122
6632.20 5185
6632.97 5315
6633.74 5581
6634.51 5805
6635.27 5899
6636.04 6020
6636.81 6214
6637.58 6356
6638.35 6459
6639.12 6657
6639.89 6945
6640.66 7298
6641.43 7452
6642.19 7691
6642.96 7959
6643.73 7933
6644.50 7741
6645.27 7261
6646.04 6699
6646.81 6341
6647.58 5865
6648.35 5556
6649.12 5160
6649.89 4858
6650.66 4663
6651.43 4494
6652.20 4352
6652.97 4358
6653.74 4272
6654.51 4093
6655.28 4050
6656.05 3966
6656.82 4005
6657.59 4052
6658.36 4058
6659.13 4037
6659.90 4021
6660.67 3967
6661.44 4093
6662.21 4122
6662.98 4209
6663.75 4117
6664.52 4063
6665.29 4005
6666.06 3941
6666.83 3964
6667.60 3982
6668.37 4034
6669.14 4021
6669.91 4132
6670.68 4257
6671.46 4285
6672.23 4170
6673.00 4182
6673.77 4237
6674.54 4287
6675.31 4248
6676.08 4197
6676.85 4191
6677.62 4076
6678.40 4165
6679.17 4238
6679.94 4284
6680.71 4115
6681.48 4167
6682.25 4163
6683.02 4303
6683.80 4352
6684.57 4408
6685.34 4476
6686.11 4615
6686.88 4698
6687.65 4663
6688.43 4531
6689.20 4388
6689.97 4176
6690.74 4026
6691.51 3960
6692.29 3906
6693.06 3795
6693.83 3725
6694.60 3702
6695.37 3682
6696.15 3638
6696.92 3610
6697.69 3528
6698.46 3561
6699.24 3530
6700.01 3570
6700.78 3591
6701.55 3619
6702.33 3581
6703.10 3462
6703.87 3467
6704.64 3431
6705.42 3398
6706.19 3318
6706.96 3272
6707.74 3289
6708.51 3235
6709.28 3206
6710.06 3245
6710.83 3212
6711.60 3193
6712.37 3176
6713.15 3167
6713.92 3243
6714.69 3124
6715.47 3125
6716.24 3121
6717.01 3086
6717.79 3047
6718.56 2988
6719.34 3030
6720.11 3021
6720.88 3019
6721.66 2968
6722.43 2971
6723.20 3036
6723.98 3021
6724.75 2989
6725.53 2962
6726.30 2938
6727.07 2898
6727.85 2922
6728.62 2895
6729.40 2980
6730.17 2919
6730.95 2922
6731.72 2929
6732.49 2938
6733.27 2962
6734.04 2927
6734.82 3033
6735.59 3022
6736.37 3015
6737.14 2980
6737.92 2965
6738.69 3028
6739.47 3067
6740.24 2990
6741.01 2975
6741.79 3022
6742.56 3071
6743.34 3120
6744.11 3090
6744.89 3057
6745.67 3130
6746.44 3150
6747.22 3171
6747.99 3215
6748.77 3333
6749.54 3330
6750.32 3288
6751.09 3329
6751.87 3341
6752.64 3370
6753.42 3419
6754.19 3540
6754.97 3568
6755.75 3524
6756.52 3460
6757.30 3377
6758.07 3351
6758.85 3397
6759.63 3325
6760.40 3293
6761.18 3252
6761.95 3314
6762.73 3343
6763.51 3331
6764.28 3284
6765.06 3230
6765.83 3242
6766.61 3307
6767.39 3323
6768.16 3415
6768.94 3408
6769.72 3417
6770.49 3346
6771.27 3248
6772.05 3239
6772.82 3215
6773.60 3144
6774.38 3145
6775.15 3084
6775.93 3030
6776.71 2966
6777.48 2980
6778.26 2976
6779.04 2960
6779.82 2934
6780.59 2958
6781.37 2895
6782.15 2973
6782.92 2945
6783.70 2942
6784.48 2826
6785.26 2847
6786.03 2857
6786.81 2849
6787.59 2815
6788.37 2857
6789.14 2786
6789.92 2781
6790.70 2691
6791.48 2699
6792.25 2629
6793.03 2693
6793.81 2661
6794.59 2679
6795.37 2597
6796.14 2653
6796.92 2699
6797.70 2695
6798.48 2635
6799.26 2634
6800.04 2729
6800.81 2745
6801.59 2731
6802.37 2777
6803.15 2800
6803.93 2737
6804.71 2677
6805.48 2691
6806.26 2694
6807.04 2780
6807.82 2776
6808.60 2706
6809.38 2725
6810.16 2645
6810.94 2605
6811.71 2605
6812.49 2621
6813.27 2637
6814.05 2640
6814.83 2614
6815.61 2648
6816.39 2668
6817.17 2679
6817.95 2668
6818.73 2603
6819.51 2618
6820.29 2609
6821.07 2667
6821.84 2638
6822.62 2672
6823.40 2634
6824.18 2610
6824.96 2606
6825.74 2602
6826.52 2633
6827.30 2603
6828.08 2553
6828.86 2537
6829.64 2549
6830.42 2575
6831.20 2565
6831.98 2562
6832.76 2587
6833.54 2676
6834.32 2740
6835.10 2765
6835.88 2952
6836.66 3237
6837.44 3463
6838.22 3666
6839.01 3939
6839.79 4135
6840.57 4251
6841.35 4090
6842.13 3985
6842.91 3880
6843.69 3726
6844.47 3455
6845.25 3289
6846.03 3121
6846.81 2943
6847.59 2951
6848.37 2994
6849.16 3052
6849.94 3082
6850.72 3133
6851.50 3187
6852.28 3221
6853.06 3318
6853.84 3208
6854.62 3163
6855.41 3062
6856.19 3017
6856.97 2957
6857.75 2869
6858.53 2854
6859.31 2831
6860.10 2772
6860.88 2790
6861.66 2683
6862.44 2710
6863.22 2802
6864.00 2785
6864.79 2810
6865.57 2827
6866.35 2867
6867.13 2934
6867.91 2883
6868.70 3004
6869.48 2977
6870.26 3111
6871.04 3099
6871.83 3067
6872.61 3035
6873.39 3070
6874.17 3093
6874.96 3127
6875.74 3202
6876.52 3155
6877.30 3145
6878.09 3281
6878.87 3347
6879.65 3347
6880.43 3462
6881.22 3654
6882.00 3826
6882.78 3904
6883.57 4010
6884.35 4056
6885.13 4049
6885.92 4052
6886.70 4176
6887.48 4236
6888.27 4419
6889.05 4632
6889.83 4611
6890.62 4530
6891.40 4523
6892.18 4433
6892.97 4112
6893.75 3893
6894.53 3814
6895.32 3687
6896.10 3637
6896.88 3613
6897.67 3585
6898.45 3509
6899.24 3450
6900.02 3410
6900.80 3454
6901.59 3482
6902.37 3415
6903.16 3472
6903.94 3419
6904.73 3416
6905.51 3399
6906.29 3314
6907.08 3252
6907.86 3352
6908.65 3335
6909.43 3239
6910.22 3219
6911.00 3222
6911.79 3187
6912.57 3189
6913.35 3275
6914.14 3216
6914.92 3251
6915.71 3317
6916.49 3342
6917.28 3324
6918.06 3366
6918.85 3327
6919.63 3382
6920.42 3315
6921.20 3268
6921.99 3294
6922.78 3275
6923.56 3359
6924.35 3374
6925.13 3411
6925.92 3449
6926.70 3625
6927.49 3690
6928.27 3752
6929.06 3726
6929.84 3741
6930.63 3726
6931.42 3714
6932.20 3740
6932.99 3766
6933.77 3677
6934.56 3618
6935.35 3634
6936.13 3714
6936.92 3719
6937.70 3818
6938.49 3809
6939.28 3948
6940.06 4075
6940.85 4345
6941.63 4544
6942.42 4729
6943.21 5006
6943.99 5057
6944.78 5009
6945.57 5080
6946.35 5076
6947.14 5083
6947.93 5121
6948.71 5151
6949.50 5065
6950.29 4994
6951.07 5046
6951.86 4871
6952.65 4717
6953.44 4680
6954.22 4622
6955.01 4633
6955.80 4600
6956.58 4669
6957.37 4600
6958.16 4641
6958.95 4666
6959.73 4631
6960.52 4618
6961.31 4575
6962.09 4842
6962.88 4789
6963.67 4973
6964.46 5036
6965.25 5160
6966.03 5299
6966.82 5508
6967.61 5740
6968.40 5911
6969.18 6094
6969.97 6280
6970.76 6376
6971.55 6302
6972.34 6395
6973.12 6365
6973.91 6268
6974.70 6271
6975.49 6251
6976.28 6228
6977.07 6436
6977.85 6462
6978.64 6566
6979.43 6715
6980.22 7282
6981.01 7929
6981.80 8994
6982.59 10337
6983.37 12212
6984.16 14541
6984.95 16935
6985.74 18972
6986.53 20399
6987.32 20884
6988.11 20555
6988.90 19231
6989.69 17420
6990.47 15387
6991.26 13415
6992.05 11445
6992.84 9975
6993.63 8563
6994.42 7479
6995.21 6675
6996.00 6231
6996.79 5670
6997.58 5275
6998.37 5068
6999.16 4900
6999.95 4725
7000.74 4722
7001.53 4602
7002.32 4496
7003.11 4488
7003.90 4365
7004.69 4299
7005.48 4174
7006.27 4045
7007.06 4010
7007.85 3925
7008.64 3925
7009.43 3922
7010.22 3979
7011.01 4160
7011.80 4265
7012.59 4333
7013.38 4424
7014.17 4592
7014.96 4601
7015.75 4523
7016.54 4618
7017.33 4560
7018.12 4457
7018.91 4458
7019.70 4406
7020.49 4454
7021.28 4503
7022.07 4657
7022.87 4860
7023.66 5013
7024.45 5171
7025.24 5467
7026.03 5743
7026.82 6192
7027.61 6524
7028.40 6655
7029.19 6732
7029.99 6801
7030.78 6633
7031.57 6242
7032.36 5851
7033.15 5455
7033.94 5148
7034.74 4974
7035.53 4715
7036.32 4619
7037.11 4438
7037.90 4455
7038.69 4423
7039.49 4378
7040.28 4280
7041.07 4173
7041.86 4267
7042.65 4216
7043.45 4119
7044.24 4149
7045.03 4216
7045.82 4229
7046.61 4235
7047.41 4218
7048.20 4285
7048.99 4331
7049.78 4345
7050.58 4462
7051.37 4576
7052.16 4602
7052.95 4673
7053.75 4626
7054.54 4463
7055.33 4449
7056.13 4354
7056.92 4239
7057.71 4251
7058.50 4334
7059.30 4280
7060.09 4299
7060.88 4212
7061.68 4245
7062.47 4170
7063.26 4095
7064.06 4012
7064.85 3979
7065.64 3903
7066.44 3856
7067.23 3897
7068.02 3822
7068.82 3799
7069.61 3774
7070.40 3719
7071.20 3716
7071.99 3674
7072.78 3670
7073.58 3668
7074.37 3546
7075.17 3554
7075.96 3562
7076.75 3530
7077.55 3508
7078.34 3458
7079.14 3410
7079.93 3366
7080.72 3460
7081.52 3468
7082.31 3438
7083.11 3409
7083.90 3329
7084.70 3331
7085.49 3283
7086.28 3316
7087.08 3273
7087.87 3214
7088.67 3169
7089.46 3232
7090.26 3218
7091.05 3138
7091.85 3133
7092.64 3087
7093.44 3106
7094.23 3205
7095.03 3197
7095.82 3186
7096.62 3091
7097.41 3136
7098.21 3143
7099.00 3112
7099.80 3110
7100.59 3092
7101.39 3015
7102.18 3132
7102.98 3128
7103.77 3100
7104.57 3079
7105.37 3081
7106.16 3064
7106.96 3089
7107.75 2958
7108.55 2860
7109.34 2924
7110.14 2886
7110.94 2771
7111.73 2724
7112.53 2726
7113.32 2694
7114.12 2658
7114.92 2695
7115.71 2705
7116.51 2701
7117.30 2673
7118.10 2729
7118.90 2757
7119.69 2710
7120.49 2757
7121.29 2760
7122.08 2756
7122.88 2733
7123.68 2730
7124.47 2700
7125.27 2641
7126.07 2641
7126.86 2632
7127.66 2598
7128.46 2580
7129.25 2578
7130.05 2625
7130.85 2634
7131.64 2632
7132.44 2606
7133.24 2643
7134.04 2569
7134.83 2580
7135.63 2539
7136.43 2605
7137.23 2617
7138.02 2543
7138.82 2511
7139.62 2477
7140.42 2438
7141.21 2436
7142.01 2396
7142.81 2378
7143.61 2398
7144.40 2388
7145.20 2394
7146.00 2340
7146.80 2339
7147.59 2330
7148.39 2305
7149.19 2312
7149.99 2314
7150.79 2321
7151.59 2335
7152.38 2378
7153.18 2289
7153.98 2259
7154.78 2328
7155.58 2290
7156.38 2305
7157.17 2350
7157.97 2287
7158.77 2310
7159.57 2337
7160.37 2308
7161.17 2292
7161.97 2214
7162.76 2203
7163.56 2236
7164.36 2247
7165.16 2196
7165.96 2223
7166.76 2202
7167.56 2180
7168.36 2177
7169.16 2113
7169.96 2150
7170.75 2183
7171.55 2174
7172.35 2131
7173.15 2120
7173.95 2133
7174.75 2176
7175.55 2138
7176.35 2164
7177.15 2116
7177.95 2141
7178.75 2128
7179.55 2092
7180.35 2104
7181.15 2190
7181.95 2169
7182.75 2166
7183.55 2167
7184.35 2120
7185.15 2158
7185.95 2148
7186.75 2133
7187.55 2118
7188.35 2137
7189.15 2081
7189.95 2037
7190.75 2003
7191.55 1964
7192.35 2000
7193.15 2024
7193.95 1967
7194.75 2024
7195.55 2080
7196.35 2063
7197.15 2034
7197.95 2075
7198.76 2102
7199.56 2109
7200.36 2108
7201.16 2163
7201.96 2122
7202.76 2147
7203.56 2076
7204.36 2142
7205.16 2128
7205.96 2079
7206.77 2033
7207.57 2044
7208.37 1994
7209.17 1977
7209.97 2084
7210.77 2091
7211.57 2077
7212.38 2116
7213.18 2121
7213.98 2121
7214.78 2171
7215.58 2074
7216.38 2042
7217.19 2060
7217.99 2059
7218.79 2028
7219.59 2053
7220.39 2061
7221.20 2073
7222.00 2022
7222.80 2042
7223.60 2117
7224.40 2144
7225.21 2133
7226.01 2229
7226.81 2151
7227.61 2115
7228.42 2117
7229.22 2086
7230.02 2084
7230.82 1987
7231.63 2027
7232.43 2062
7233.23 2083
7234.03 2119
7234.84 2121
7235.64 2241
7236.44 2324
7237.25 2381
7238.05 2380
7238.85 2381
7239.65 2364
7240.46 2302
7241.26 2247
7242.06 2166
7242.87 2166
7243.67 2133
7244.47 2085
7245.28 2060
7246.08 2016
7246.88 2040
7247.69 1967
7248.49 2007
7249.30 1996
7250.10 1971
7250.90 1972
7251.71 2008
7252.51 1988
7253.31 1962
7254.12 1923
7254.92 1963
7255.73 1883
7256.53 1927
7257.33 1964
7258.14 2003
7258.94 2018
7259.75 2025
7260.55 2072
7261.35 2072
7262.16 2074
7262.96 2068
7263.77 2095
7264.57 2047
7265.38 2016
7266.18 1967
7266.99 1950
7267.79 1998
7268.59 1906
7269.40 1929
7270.20 1973
7271.01 1952
7271.81 1963
7272.62 1998
7273.42 2005
7274.23 2072
7275.03 2066
7275.84 1995
7276.64 2038
7277.45 2029
7278.25 2063
7279.06 2041
7279.86 2063
7280.67 2173
7281.48 2209
7282.28 2237
7283.09 2326
7283.89 2400
7284.70 2463
7285.50 2505
7286.31 2547
7287.11 2616
7287.92 2486
7288.73 2421
7289.53 2387
7290.34 2302
7291.14 2263
7291.95 2140
7292.76 2095
7293.56 2085
7294.37 2094
7295.17 2006
7295.98 2002
7296.79 1988
7297.59 2022
7298.40 1965
7299.21 1929
7300.01 1885
7300.82 1896
7301.62 1916
7302.43 1933
7303.24 1888
7304.04 1905
7304.85 2014
7305.66 1977
7306.46 1936
7307.27 1940
7308.08 1983
7308.89 1914
7309.69 1974
7310.50 1944
7311.31 2010
7312.11 1967
7312.92 2022
7313.73 2080
7314.53 2035
7315.34 2014
7316.15 2059
7316.96 2087
7317.76 2282
7318.57 2311
7319.38 2487
7320.19 2597
7320.99 2599
7321.80 2543
7322.61 2472
7323.42 2389
7324.22 2311
7325.03 2282
7325.84 2190
7326.65 2078
7327.46 2104
7328.26 2061
7329.07 2049
7329.88 2064
7330.69 2028
7331.50 2007
7332.30 2042
7333.11 2025
7333.92 1982
7334.73 1956
7335.54 1986
7336.35 2016
7337.15 2025
7337.96 2009
7338.77 2014
7339.58 2066
7340.39 1975
7341.20 1945
7342.01 1928
7342.82 1986
7343.62 1978
7344.43 1924
7345.24 1923
7346.05 1917
7346.86 1869
7347.67 1920
7348.48 1907
7349.29 1945
7350.10 1934
7350.91 1887
7351.71 1867
7352.52 1859
7353.33 1882
7354.14 1918
7354.95 1876
7355.76 1851
7356.57 1858
7357.38 1833
7358.19 1847
7359.00 1897
7359.81 1939
7360.62 1916
7361.43 1894
7362.24 1956
7363.05 1923
7363.86 1929
7364.67 1937
7365.48 1993
7366.29 1971
7367.10 1948
7367.91 1857
7368.72 1836
7369.53 1920
7370.34 1908
7371.15 1783
7371.96 1893
7372.77 1837
7373.58 1857
7374.39 1826
7375.20 1816
7376.01 1822
7376.82 1864
7377.63 1890
7378.45 1870
7379.26 1918
7380.07 1946
7380.88 2011
7381.69 2091
7382.50 2149
7383.31 2074
7384.12 2066
7384.93 2048
7385.74 2061
7386.56 1998
7387.37 1965
7388.18 1906
7388.99 1948
7389.80 1956
7390.61 1851
7391.42 1820
7392.24 1787
7393.05 1819
7393.86 1817
7394.67 1849
7395.48 1796
7396.29 1793
7397.10 1838
7397.92 1751
7398.73 1726
7399.54 1745
7400.35 1760
7401.16 1768
7401.98 1765
7402.79 1726
7403.60 1699
7404.41 1742
7405.23 1737
7406.04 1666
7406.85 1719
7407.66 1744
7408.47 1744
7409.29 1704
7410.10 1685
7410.91 1712
7411.72 1729
7412.54 1713
7413.35 1728
7414.16 1719
7414.98 1740
7415.79 1757
7416.60 1747
7417.41 1715
7418.23 1690
7419.04 1683
7419.85 1729
7420.67 1654
7421.48 1686
7422.29 1661
7423.11 1650
7423.92 1662
7424.73 1701
7425.54 1717
7426.36 1697
7427.17 1664
7427.99 1667
7428.80 1710
7429.61 1673
7430.43 1658
7431.24 1647
7432.05 1706
7432.87 1677
7433.68 1650
7434.49 1616
7435.31 1647
7436.12 1652
7436.94 1675
7437.75 1668
7438.56 1644
7439.38 1630
7440.19 1702
7441.01 1736
7441.82 1720
7442.64 1675
7443.45 1765
7444.26 1698
7445.08 1693
7445.89 1719
7446.71 1699
7447.52 1705
7448.34 1687
7449.15 1658
7449.97 1677
7450.78 1662
7451.59 1587
7452.41 1639
7453.22 1664
7454.04 1663
7454.85 1676
7455.67 1647
7456.48 1667
7457.30 1680
7458.11 1649
7458.93 1671
7459.74 1659
7460.56 1628
7461.38 1623
7462.19 1589
7463.01 1616
7463.82 1637
7464.64 1637
7465.45 1651
7466.27 1613
7467.08 1692
7467.90 1682
7468.72 1685
7469.53 1758
7470.35 1738
7471.16 1679
7471.98 1649
7472.79 1726
7473.61 1656
7474.43 1717
7475.24 1730
7476.06 1756
7476.87 1718
7477.69 1765
7478.51 1718
7479.32 1707
7480.14 1765
7480.96 1788
7481.77 1736
7482.59 1723
7483.41 1776
7484.22 1763
7485.04 1778
7485.85 1762
7486.67 1713
7487.49 1713
7488.31 1735
7489.12 1704
7489.94 1703
7490.76 1747
7491.57 1737
7492.39 1723
7493.21 1760
7494.02 1753
7494.84 1722
7495.66 1685
7496.48 1700
7497.29 1719
7498.11 1684
7498.93 1663
7499.74 1692
7500.56 1760
7501.38 1772
7502.20 1756
7503.01 1767
7503.83 1721
7504.65 1768
7505.47 1767
7506.29 1835
7507.10 1813
7507.92 1770
7508.74 1757
7509.56 1844
7510.37 1837
7511.19 1845
7512.01 1871
7512.83 1898
7513.65 1917
7514.47 1875
7515.28 1849
7516.10 1821
7516.92 1801
7517.74 1796
7518.56 1772
7519.38 1772
7520.19 1760
7521.01 1722
7521.83 1752
7522.65 1719
7523.47 1738
7524.29 1765
7525.11 1841
7525.92 1852
7526.74 1765
7527.56 1773
7528.38 1837
7529.20 1889
7530.02 1882
7530.84 1875
7531.66 1861
7532.48 1920
7533.30 1872
7534.12 1874
7534.93 1837
7535.75 1915
7536.57 1919
7537.39 1919
7538.21 1874
7539.03 1831
7539.85 1911
7540.67 1877
7541.49 1917
7542.31 1938
7543.13 1834
7543.95 1840
7544.77 1816
7545.59 1788
7546.41 1824
7547.23 1821
7548.05 1843
7548.87 1831
7549.69 1818
7550.51 1874
7551.33 1839
7552.15 1796
7552.97 1841
7553.79 1901
7554.61 1869
7555.43 1929
7556.25 1948
7557.07 1982
7557.89 2046
7558.71 2052
7559.53 2003
7560.36 2030
7561.18 2051
7562.00 2025
7562.82 2060
7563.64 2039
7564.46 2052
7565.28 1989
7566.10 1972
7566.92 1951
7567.74 2046
7568.56 2050
7569.39 2038
7570.21 2005
7571.03 2074
7571.85 2085
7572.67 2061
7573.49 2062
7574.31 2080
7575.14 2112
7575.96 2088
7576.78 2107
7577.60 2133
7578.42 2144
7579.24 2116
7580.06 2121
7580.89 2083
7581.71 2058
7582.53 2116
7583.35 2064
7584.17 2151
7585.00 2172
7585.82 2172
7586.64 2185
7587.46 2175
7588.29 2165
7589.11 2254
7589.93 2263
7590.75 2228
7591.57 2201
7592.40 2211
7593.22 2185
7594.04 2202
7594.86 2215
7595.69 2280
7596.51 2355
7597.33 2284
7598.15 2291
7598.98 2322
7599.80 2407
7600.62 2370
7601.45 2382
7602.27 2408
7603.09 2377
7603.92 2435
7604.74 2438
7605.56 2407
7606.38 2430
7607.21 2506
7608.03 2510
7608.85 2450
7609.68 2487
7610.50 2448
7611.32 2464
7612.15 2445
7612.97 2431
7613.80 2529
7614.62 2585
7615.44 2630
7616.27 2717
7617.09 2829
7617.91 2929
7618.74 2919
7619.56 3000
7620.39 3006
7621.21 2941
7622.03 2964
7622.86 2893
7623.68 2852
7624.51 2878
7625.33 2808
7626.15 2847
7626.98 2774
7627.80 2770
7628.63 2890
7629.45 2915
7630.28 2989
7631.10 3121
7631.93 3115
7632.75 3155
7633.58 3202
7634.40 3219
7635.22 3116
7636.05 2982
7636.87 2901
7637.70 2790
7638.52 2625
7639.35 2571
7640.17 2484
7641.00 2441
7641.82 2365
7642.65 2347
7643.47 2337
7644.30 2362
7645.13 2409
7645.95 2403
7646.78 2412
7647.60 2520
7648.43 2489
7649.25 2509
7650.08 2538
7650.90 2539
7651.73 2540
7652.55 2517
7653.38 2482
7654.21 2379
7655.03 2392
7655.86 2303
7656.68 2286
7657.51 2240
7658.34 2095
7659.16 2148
7659.99 2062
7660.81 2074
7661.64 2076
7662.47 2017
7663.29 2028
7664.12 2014
7664.95 2013
7665.77 1994
7666.60 1986
7667.42 1979
7668.25 1959
7669.08 1967
7669.90 2044
7670.73 2057
7671.56 2029
7672.38 2093
7673.21 2062
7674.04 2003
7674.87 1928
7675.69 1984
7676.52 1986
7677.35 1959
7678.17 1997
7679.00 2016
7679.83 2000
7680.65 1964
7681.48 1952
7682.31 2012
7683.14 2041
7683.96 2006
7684.79 2030
7685.62 2041
7686.45 2053
7687.27 2132
7688.10 2136
7688.93 2093
7689.76 2060
7690.58 2082
7691.41 2088
7692.24 2118
7693.07 2126
7693.90 2101
7694.72 2110
7695.55 2224
7696.38 2225
7697.21 2308
7698.04 2355
7698.86 2366
7699.69 2453
7700.52 2416
7701.35 2399
7702.18 2303
7703.01 2244
7703.83 2241
7704.66 2166
7705.49 2068
7706.32 2045
7707.15 2011
7707.98 2024
7708.81 1988
7709.63 1959
7710.46 1971
7711.29 1966
7712.12 1985
7712.95 2021
7713.78 1942
7714.61 1958
7715.44 1882
7716.27 1934
7717.10 1920
7717.93 1842
7718.75 1906
7719.58 1900
7720.41 1816
7721.24 1793
7722.07 1809
7722.90 1820
7723.73 1768
7724.56 1850
7725.39 1836
7726.22 1804
7727.05 1809
7727.88 1903
7728.71 1928
7729.54 1907
7730.37 1876
7731.20 1844
7732.03 1806
7732.86 1833
7733.69 1822
7734.52 1813
7735.35 1785
7736.18 1826
7737.01 1818
7737.84 1782
7738.67 1777
7739.50 1770
7740.33 1763
7741.16 1788
7741.99 1785
7742.82 1781
7743.65 1815
7744.48 1810
7745.31 1847
7746.14 1940
7746.98 2075
7747.81 2070
7748.64 2197
7749.47 2205
7750.30 2208
7751.13 2189
7751.96 2128
7752.79 2047
7753.62 1989
7754.45 1892
7755.29 1856
7756.12 1869
7756.95 1827
7757.78 1767
7758.61 1791
7759.44 1775
7760.27 1697
7761.11 1694
7761.94 1792
7762.77 1750
7763.60 1832
7764.43 1748
7765.26 1775
7766.10 1785
7766.93 1862
7767.76 1872
7768.59 1973
7769.42 1960
7770.26 1977
7771.09 1944
7771.92 1892
7772.75 1925
7773.58 1886
7774.42 1809
7775.25 1751
7776.08 1796
7776.91 1764
7777.75 1777
7778.58 1775
7779.41 1756
7780.24 1774
7781.08 1760
7781.91 1758
7782.74 1754
7783.57 1700
7784.41 1762
7785.24 1778
7786.07 1699
7786.91 1737
7787.74 1700
7788.57 1699
7789.40 1730
7790.24 1689
7791.07 1680
7791.90 1722
7792.74 1690
7793.57 1710
7794.40 1713
7795.24 1735
7796.07 1722
7796.90 1782
7797.74 1752
7798.57 1765
7799.40 1766
7800.24 1773
7801.07 1749
7801.91 1779
7802.74 1755
7803.57 1807
7804.41 1813
7805.24 1831
7806.07 1839
7806.91 1828
7807.74 1848
7808.58 1915
7809.41 1872
7810.25 1891
7811.08 1880
7811.91 1941
7812.75 1915
7813.58 1943
7814.42 2036
7815.25 2065
7816.09 2022
7816.92 2018
7817.75 2051
7818.59 2080
7819.42 2059
7820.26 2049
7821.09 2084
7821.93 2105
7822.76 2142
7823.60 2146
7824.43 2184
7825.27 2161
7826.10 2228
7826.94 2175
7827.77 2103
7828.61 2123
7829.44 2087
7830.28 2033
7831.11 1992
7831.95 2061
7832.78 2094
7833.62 2093
7834.46 2099
7835.29 2109
7836.13 2098
7836.96 2025
7837.80 2060
7838.63 2007
7839.47 2013
7840.31 2023
7841.14 1928
7841.98 1916
7842.81 1921
7843.65 1915
7844.48 1837
7845.32 1838
7846.16 1912
7846.99 1899
7847.83 1847
7848.67 1877
7849.50 1881
7850.34 1868
7851.17 1832
7852.01 1852
7852.85 1812
7853.68 1834
7854.52 1837
7855.36 1900
7856.19 1958
7857.03 1903
7857.87 1954
7858.70 1941
7859.54 1959
7860.38 1954
7861.21 2026
7862.05 2021
7862.89 1996
7863.72 2020
7864.56 1994
7865.40 1946
7866.24 1972
7867.07 1985
7867.91 1962
7868.75 1931
7869.59 1902
7870.42 1973
7871.26 1946
7872.10 1945
7872.94 1933
7873.77 1992
7874.61 2089
7875.45 2102
7876.29 2098
7877.12 2212
7877.96 2330
7878.80 2398
7879.64 2525
7880.47 2644
7881.31 2821
7882.15 2885
7882.99 2836
7883.83 2894
7884.66 2876
7885.50 2783
7886.34 2692
7887.18 2515
7888.02 2413
7888.86 2389
7889.69 2335
7890.53 2425
7891.37 2371
7892.21 2276
7893.05 2308
7893.89 2296
7894.73 2300
7895.56 2284
7896.40 2246
7897.24 2219
7898.08 2184
7898.92 2127
7899.76 2102
7900.60 2058
7901.44 2007
7902.28 1990
7903.12 1950
7903.95 1972
7904.79 1937
7905.63 1907
7906.47 1877
7907.31 1892
7908.15 1870
7908.99 1926
7909.83 1865
7910.67 1873
7911.51 1863
7912.35 1909
7913.19 1908
7914.03 1929
7914.87 1915
7915.71 1919
7916.55 2026
7917.39 2058
7918.23 2061
7919.07 2057
7919.91 2138
7920.75 2105
7921.59 2020
7922.43 2017
7923.27 2049
7924.11 2033
7924.95 1929
7925.79 1895
7926.63 1909
7927.47 1894
7928.31 1840
7929.15 1847
7929.99 1789
7930.83 1793
7931.67 1792
7932.51 1750
7933.35 1807
7934.19 1854
7935.04 1778
7935.88 1767
7936.72 1762
7937.56 1805
7938.40 1812
7939.24 1860
7940.08 1879
7940.92 1890
7941.76 1882
7942.60 1913
7943.45 1882
7944.29 1881
7945.13 1927
7945.97 1938
7946.81 1944
7947.65 1941
7948.49 1882
7949.34 1905
7950.18 1919
7951.02 1951
7951.86 1948
7952.70 1986
7953.54 2010
7954.39 2020
7955.23 2047
7956.07 2088
7956.91 2092
7957.75 2062
7958.60 2096
7959.44 2093
7960.28 2057
7961.12 2032
7961.96 2059
7962.81 2027
7963.65 2013
7964.49 2034
7965.33 2094
7966.18 2181
7967.02 2223
7967.86 2325
7968.70 2363
7969.55 2403
7970.39 2387
7971.23 2328
7972.08 2303
7972.92 2295
7973.76 2198
7974.60 2155
7975.45 2196
7976.29 2110
7977.13 2028
7977.98 2008
7978.82 2015
7979.66 2000
7980.51 1970
7981.35 1933
7982.19 1896
7983.04 1874
7983.88 1868
7984.72 1835
7985.57 1842
7986.41 1808
7987.25 1800
7988.10 1818
7988.94 1789
7989.78 1741
7990.63 1763
7991.47 1773
7992.32 1799
7993.16 1724
7994.00 1744
7994.85 1706
7995.69 1779
7996.54 1724
7997.38 1734
7998.22 1683
7999.07 1755
7999.91 1723
8000.76 1742
8001.60 1671
8002.45 1688
8003.29 1743
8004.13 1676
8004.98 1684
8005.82 1646
8006.67 1683
8007.51 1712
8008.36 1675
8009.20 1755
8010.05 1741
8010.89 1765
8011.74 1816
8012.58 1858
8013.43 1840
8014.27 1795
8015.12 1827
8015.96 1805
8016.81 1750
8017.65 1689
8018.50 1712
8019.34 1641
8020.19 1616
8021.03 1573
8021.88 1583
8022.72 1584
8023.57 1567
8024.41 1579
8025.26 1579
8026.11 1513
8026.95 1560
8027.80 1561
8028.64 1554
8029.49 1510
8030.33 1497
8031.18 1550
8032.03 1567
8032.87 1560
8033.72 1613
8034.56 1589
8035.41 1541
8036.26 1589
8037.10 1600
8037.95 1611
8038.80 1608
8039.64 1581
8040.49 1555
8041.34 1609
8042.18 1574
8043.03 1555
8043.87 1559
8044.72 1567
8045.57 1520
8046.41 1532
8047.26 1521
8048.11 1464
8048.96 1419
8049.80 1465
8050.65 1468
8051.50 1468
8052.34 1520
8053.19 1500
8054.04 1486
8054.88 1500
8055.73 1409
8056.58 1481
8057.43 1460
8058.27 1472
8059.12 1468
8059.97 1382
8060.82 1421
8061.66 1414
8062.51 1435
8063.36 1452
8064.21 1383
8065.05 1449
8065.90 1416
8066.75 1443
8067.60 1433
8068.44 1430
8069.29 1446
8070.14 1400
8070.99 1383
8071.84 1431
8072.68 1415
8073.53 1421
8074.38 1443
8075.23 1448
8076.08 1437
8076.93 1414
8077.77 1380
8078.62 1364
8079.47 1377
8080.32 1417
8081.17 1409
8082.02 1380
8082.87 1429
8083.71 1457
8084.56 1419
8085.41 1416
8086.26 1357
8087.11 1402
8087.96 1409
8088.81 1394
8089.66 1415
8090.51 1448
8091.35 1451
8092.20 1420
8093.05 1420
8093.90 1423
8094.75 1413
8095.60 1401
8096.45 1388
8097.30 1357
8098.15 1406
8099.00 1439
8099.85 1407
8100.70 1404
8101.55 1389
8102.40 1388
8103.25 1408
8104.10 1437
8104.95 1420
8105.80 1363
8106.65 1382
8107.50 1398
8108.35 1440
8109.20 1433
8110.05 1410
8110.90 1424
8111.75 1444
8112.60 1430
8113.45 1469
8114.30 1449
8115.15 1399
8116.00 1356
8116.85 1448
8117.70 1411
8118.55 1424
8119.40 1405
8120.25 1449
8121.10 1456
8121.95 1438
8122.80 1386
8123.65 1451
8124.50 1399
8125.35 1485
8126.20 1444
8127.06 1422
8127.91 1362
8128.76 1428
8129.61 1433
8130.46 1402
8131.31 1381
8132.16 1391
8133.01 1396
8133.86 1457
8134.72 1429
8135.57 1397
8136.42 1411
8137.27 1469
8138.12 1465
8138.97 1462
8139.83 1478
8140.68 1460
8141.53 1464
8142.38 1388
8143.23 1425
8144.08 1424
8144.94 1426
8145.79 1439
8146.64 1433
8147.49 1483
8148.34 1454
8149.20 1427
8150.05 1431
8150.90 1462
8151.75 1475
8152.60 1504
8153.46 1541
8154.31 1555
8155.16 1562
8156.01 1604
8156.87 1659
8157.72 1652
8158.57 1609
8159.42 1624
8160.28 1604
8161.13 1549
8161.98 1527
8162.84 1526
8163.69 1515
8164.54 1415
8165.39 1417
8166.25 1394
8167.10 1404
8167.95 1389
8168.81 1372
8169.66 1406
8170.51 1360
8171.37 1330
8172.22 1360
8173.07 1384
8173.93 1365
8174.78 1288
8175.63 1344
8176.49 1324
8177.34 1308
8178.19 1316
8179.05 1290
8179.90 1331
8180.76 1331
8181.61 1306
8182.46 1279
8183.32 1330
8184.17 1305
8185.02 1325
8185.88 1324
8186.73 1362
8187.59 1330
8188.44 1298
8189.30 1313
8190.15 1315
8191.00 1348
8191.86 1348
8192.71 1395
8193.57 1358
8194.42 1348
8195.28 1376
8196.13 1369
8196.99 1389
8197.84 1426
8198.69 1357
8199.55 1359
8200.40 1369
8201.26 1351
8202.11 1346
8202.97 1326
8203.82 1364
8204.68 1323
8205.53 1278
8206.39 1314
8207.24 1307
8208.10 1367
8208.95 1341
8209.81 1311
8210.67 1320
8211.52 1311
8212.38 1286
8213.23 1301
8214.09 1306
8214.94 1339
8215.80 1309
8216.65 1299
8217.51 1326
8218.37 1362
8219.22 1311
8220.08 1310
8220.93 1347
8221.79 1356
8222.64 1337
8223.50 1334
8224.36 1350
8225.21 1345
8226.07 1323
8226.92 1325
8227.78 1308
8228.64 1278
8229.49 1304
8230.35 1271
8231.21 1288
8232.06 1268
8232.92 1281
8233.78 1279
8234.63 1288
8235.49 1278
8236.35 1269
8237.20 1272
8238.06 1250
8238.92 1318
8239.77 1301
8240.63 1286
8241.49 1276
8242.34 1284
8243.20 1335
8244.06 1309
8244.91 1297
8245.77 1299
8246.63 1255
8247.49 1240
8248.34 1300
8249.20 1309
8250.06 1277
8250.92 1276
8251.77 1283
8252.63 1256
8253.49 1314
8254.35 1304
8255.20 1318
8256.06 1317
8256.92 1304
8257.78 1321
8258.63 1339
8259.49 1314
8260.35 1341
8261.21 1338
8262.07 1353
8262.92 1365
8263.78 1375
8264.64 1364
8265.50 1358
8266.36 1416
8267.22 1421
8268.07 1461
8268.93 1429
8269.79 1420
8270.65 1484
8271.51 1461
8272.37 1472
8273.22 1427
8274.08 1390
8274.94 1405
8275.80 1392
8276.66 1397
8277.52 1414
8278.38 1337
8279.24 1354
8280.09 1425
8280.95 1394
8281.81 1359
8282.67 1351
8283.53 1405
8284.39 1414
8285.25 1430
8286.11 1409
8286.97 1401
8287.83 1423
8288.69 1425
8289.55 1446
8290.41 1373
8291.26 1390
8292.12 1434
8292.98 1442
8293.84 1450
8294.70 1401
8295.56 1450
8296.42 1441
8297.28 1409
8298.14 1425
8299.00 1400
8299.86 1404
8300.72 1480
8301.58 1434
8302.44 1437
8303.30 1444
8304.16 1435
8305.02 1437
8305.88 1437
8306.74 1442
8307.60 1432
8308.46 1482
8309.33 1398
8310.19 1387
8311.05 1450
8311.91 1469
8312.77 1375
8313.63 1346
8314.49 1389
8315.35 1385
8316.21 1397
8317.07 1397
8317.93 1437
8318.79 1439
8319.65 1436
8320.52 1440
8321.38 1420
8322.24 1378
8323.10 1390
8323.96 1439
8324.82 1394
8325.68 1372
8326.54 1403
8327.41 1417
8328.27 1382
8329.13 1428
8329.99 1413
8330.85 1486
8331.71 1490
8332.57 1479
8333.44 1482
8334.30 1476
8335.16 1515
8336.02 1519
8336.88 1492
8337.75 1474
8338.61 1513
8339.47 1532
8340.33 1508
8341.19 1499
8342.06 1522
8342.92 1532
8343.78 1541
8344.64 1595
8345.50 1621
8346.37 1660
8347.23 1669
8348.09 1700
8348.95 1718
8349.82 1751
8350.68 1732
8351.54 1744
8352.40 1754
8353.27 1742
8354.13 1691
8354.99 1703
8355.86 1678
8356.72 1648
8357.58 1600
8358.45 1658
8359.31 1625
8360.17 1587
8361.03 1576
8361.90 1602
8362.76 1623
8363.62 1616
8364.49 1559
8365.35 1557
8366.21 1626
8367.08 1642
8367.94 1623
8368.80 1593
8369.67 1652
8370.53 1635
8371.40 1680
8372.26 1676
8373.12 1657
8373.99 1604
8374.85 1675
8375.71 1705
8376.58 1670
8377.44 1724
8378.31 1663
8379.17 1683
8380.03 1730
8380.90 1713
8381.76 1714
8382.63 1796
8383.49 1841
8384.36 1955
8385.22 1983
8386.08 2061
8386.95 2167
8387.81 2215
8388.68 2088
8389.54 2088
8390.41 2082
8391.27 2001
8392.14 1972
8393.00 1917
8393.87 1859
8394.73 1867
8395.60 1768
8396.46 1745
8397.33 1757
8398.19 1742
8399.06 1823
8399.92 1807
8400.79 1855
8401.65 1825
8402.52 1814
8403.38 1859
8404.25 1802
8405.11 1836
8405.98 1812
8406.84 1812
8407.71 1831
8408.58 1789
8409.44 1788
8410.31 1764
8411.17 1827
8412.04 1826
8412.90 1864
8413.77 1852
8414.64 1821
8415.50 1850
8416.37 1871
8417.23 1848
8418.10 1873
8418.97 1913
8419.83 1939
8420.70 1925
8421.56 1952
8422.43 1962
8423.30 2044
8424.16 2119
8425.03 2137
8425.90 2165
8426.76 2226
8427.63 2155
8428.50 2207
8429.36 2160
8430.23 2210
8431.10 2188
8431.96 2206
8432.83 2170
8433.70 2156
8434.56 2135
8435.43 2206
8436.30 2186
8437.16 2155
8438.03 2169
8438.90 2184
8439.77 2196
8440.63 2181
8441.50 2267
8442.37 2257
8443.24 2278
8444.10 2316
8444.97 2279
8445.84 2252
8446.71 2289
8447.57 2281
8448.44 2310
8449.31 2384
8450.18 2362
8451.04 2430
8451.91 2623
8452.78 2782
8453.65 3034
8454.52 3351
8455.38 3613
8456.25 3817
8457.12 4116
8457.99 4274
8458.86 4316
8459.72 4216
8460.59 3987
8461.46 3745
8462.33 3589
8463.20 3339
8464.07 3086
8464.93 2844
8465.80 2714
8466.67 2588
8467.54 2533
8468.41 2441
8469.28 2386
8470.15 2283
8471.02 2264
8471.88 2238
8472.75 2223
8473.62 2139
8474.49 2093
8475.36 2068
8476.23 2028
8477.10 1991
8477.97 2012
8478.84 2082
8479.71 2090
8480.58 2132
8481.44 2108
8482.31 2119
8483.18 2161
8484.05 2152
8484.92 2137
8485.79 2136
8486.66 2131
8487.53 2115
8488.40 2064
8489.27 2004
8490.14 2008
8491.01 1941
8491.88 1979
8492.75 1992
8493.62 2000
8494.49 1990
8495.36 1995
8496.23 2023
8497.10 2013
8497.97 1999
8498.84 2000
8499.71 1954
8500.58 1969
8501.45 1941
8502.32 1940
8503.19 1923
8504.06 1928
8504.93 1903
8505.80 1905
8506.67 1936
8507.55 1893
8508.42 1920
8509.29 1976
8510.16 1954
8511.03 1994
8511.90 1952
8512.77 1996
8513.64 2055
8514.51 2045
8515.38 2094
8516.25 2052
8517.13 2022
8518.00 2097
8518.87 2115
8519.74 2124
8520.61 2145
8521.48 2254
8522.35 2279
8523.23 2321
8524.10 2383
8524.97 2470
8525.84 2517
8526.71 2604
8527.58 2640
8528.46 2611
8529.33 2629
8530.20 2592
8531.07 2524
8531.94 2438
8532.81 2366
8533.69 2287
8534.56 2262
8535.43 2199
8536.30 2176
8537.18 2111
8538.05 2089
8538.92 2108
8539.79 2005
8540.66 1955
8541.54 1931
8542.41 1954
8543.28 1941
8544.15 1896
8545.03 1890
8545.90 1956
8546.77 1951
8547.64 1914
8548.52 1888
8549.39 1964
8550.26 1983
8551.14 2023
8552.01 2043
8552.88 2103
8553.76 2152
8554.63 2189
8555.50 2230
8556.37 2243
8557.25 2283
8558.12 2211
8558.99 2100
8559.87 2105
8560.74 2018
8561.61 1972
8562.49 1995
8563.36 1921
8564.24 1935
8565.11 1895
8565.98 1863
8566.86 1881
8567.73 1850
8568.60 1792
8569.48 1776
8570.35 1778
8571.23 1729
8572.10 1737
8572.97 1781
8573.85 1742
8574.72 1687
8575.60 1722
8576.47 1679
8577.34 1738
8578.22 1767
8579.09 1701
8579.97 1708
8580.84 1708
8581.72 1771
8582.59 1762
8583.47 1720
8584.34 1740
8585.21 1764
8586.09 1767
8586.96 1760
8587.84 1793
8588.71 1785
8589.59 1769
8590.46 1771
8591.34 1774
8592.21 1778
8593.09 1759
8593.96 1778
8594.84 1734
8595.71 1843
8596.59 1905
8597.46 1881
8598.34 1852
8599.22 1847
8600.09 1896
8600.97 1866
8601.84 1895
8602.72 1902
8603.59 1905
8604.47 1933
8605.34 1976
8606.22 1969
8607.10 2004
8607.97 1998
8608.85 1962
8609.72 2035
8610.60 2007
8611.47 2014
8612.35 2015
8613.23 2034
8614.10 2032
8614.98 2041
8615.86 2060
8616.73 2116
8617.61 2078
8618.48 2062
8619.36 2147
8620.24 2133
8621.11 2164
8621.99 2197
8622.87 2173
8623.74 2204
8624.62 2242
8625.50 2251
8626.37 2240
8627.25 2321
8628.13 2239
8629.00 2208
8629.88 2282
8630.76 2258
8631.64 2234
8632.51 2221
8633.39 2255
8634.27 2282
8635.14 2317
8636.02 2225
8636.90 2267
8637.78 2284
8638.65 2300
8639.53 2341
8640.41 2318
8641.29 2404
8642.16 2462
8643.04 2523
8643.92 2490
8644.80 2531
8645.67 2553
8646.55 2544
8647.43 2637
8648.31 2625
8649.18 2718
8650.06 2719
8650.94 2715
8651.82 2707
8652.70 2664
8653.58 2686
8654.45 2666
8655.33 2686
8656.21 2769
8657.09 2852
8657.97 2957
8658.84 3064
8659.72 3147
8660.60 3397
8661.48 3646
8662.36 3902
8663.24 4232
8664.12 4500
8664.99 4813
8665.87 4963
8666.75 4970
8667.63 5003
8668.51 4854
8669.39 4666
8670.27 4407
8671.15 4131
8672.03 3904
8672.91 3614
8673.78 3482
8674.66 3386
8675.54 3192
8676.42 3090
8677.30 2994
8678.18 2923
8679.06 2833
8679.94 2736
8680.82 2676
8681.70 2695
8682.58 2589
8683.46 2597
8684.34 2489
8685.22 2450
8686.10 2479
8686.98 2501
8687.86 2542
8688.74 2630
8689.62 2692
8690.50 2832
8691.38 2962
8692.26 3030
8693.14 3118
8694.02 3287
8694.90 3318
8695.78 3314
8696.66 3318
8697.54 3198
8698.42 3086
8699.30 2995
8700.18 2931
8701.06 2875
8701.94 2827
8702.82 2757
8703.70 2746
8704.58 2683
8705.46 2609
8706.34 2522
8707.23 2419
8708.11 2345
8708.99 2297
8709.87 2192
8710.75 2135
8711.63 2090
8712.51 2042
8713.39 1951
8714.27 1908
8715.16 1905
8716.04 1909
8716.92 1901
8717.80 1877
8718.68 1890
8719.56 1863
8720.44 1850
8721.33 1886
8722.21 1874
8723.09 1899
8723.97 1903
8724.85 1906
8725.73 1881
8726.62 1906
8727.50 1883
8728.38 1919
8729.26 1925
8730.14 1919
8731.03 1987
8731.91 1924
8732.79 1917
8733.67 1945
8734.55 1949
8735.44 1938
8736.32 1928
8737.20 1936
8738.08 1843
8738.97 1862
8739.85 1906
8740.73 1892
8741.61 1885
8742.50 1898
8743.38 1895
8744.26 1867
8745.14 1833
8746.03 1870
8746.91 1842
8747.79 1863
8748.68 1853
8749.56 1835
8750.44 1855
8751.33 1878
8752.21 1788
8753.09 1887
8753.97 1886
8754.86 1880
8755.74 1864
8756.62 1897
8757.51 1934
8758.39 1949
8759.28 1944
8760.16 1908
8761.04 1959
8761.93 1970
8762.81 1969
8763.69 1943
8764.58 1865
8765.46 1867
8766.34 1882
8767.23 1916
8768.11 1839
8769.00 1833
8769.88 1813
8770.76 1801
8771.65 1794
8772.53 1803
8773.42 1816
8774.30 1775
8775.19 1769
8776.07 1741
8776.95 1767
8777.84 1758
8778.72 1787
8779.61 1830
8780.49 1830
8781.38 1848
8782.26 1830
8783.15 1823
8784.03 1887
8784.92 1854
8785.80 1814
8786.69 1793
8787.57 1777
8788.46 1764
8789.34 1736
8790.23 1745
8791.11 1708
8792.00 1644
8792.88 1645
8793.77 1650
8794.65 1654
8795.54 1618
8796.42 1580
8797.31 1578
8798.19 1579
8799.08 1542
8799.96 1499
8800.85 1558
8801.74 1476
8802.62 1478
8803.51 1462
8804.39 1498
8805.28 1475
8806.16 1451
8807.05 1464
8807.94 1452
8808.82 1481
8809.71 1471
8810.59 1491
8811.48 1484
8812.37 1449
8813.25 1458
8814.14 1459
8815.03 1431
8815.91 1419
8816.80 1450
8817.68 1416
8818.57 1381
8819.46 1424
8820.34 1469
8821.23 1417
8822.12 1420
8823.00 1434
8823.89 1419
8824.78 1429
8825.66 1383
8826.55 1395
8827.44 1407
8828.33 1413
8829.21 1415
8830.10 1412
8830.99 1374
8831.87 1401
8832.76 1418
8833.65 1389
8834.54 1373
8835.42 1375
8836.31 1360
8837.20 1389
8838.08 1355
8838.97 1398
8839.86 1371
8840.75 1338
8841.64 1363
8842.52 1317
8843.41 1334
8844.30 1350
8845.19 1336
8846.07 1305
8846.96 1298
8847.85 1330
8848.74 1383
8849.63 1308
8850.51 1313
8851.40 1351
8852.29 1355
8853.18 1266
8854.07 1282
8854.96 1250
8855.84 1265
8856.73 1278
8857.62 1317
8858.51 1286
8859.40 1294
8860.29 1324
8861.17 1318
8862.06 1239
8862.95 1256
8863.84 1269
8864.73 1235
8865.62 1266
8866.51 1287
8867.40 1246
8868.29 1233
8869.17 1280
8870.06 1249
8870.95 1294
8871.84 1293
8872.73 1294
8873.62 1259
8874.51 1238
8875.40 1230
8876.29 1215
8877.18 1248
8878.07 1250
8878.96 1245
8879.85 1208
8880.74 1238
8881.63 1244
8882.51 1205
8883.40 1202
8884.29 1188
8885.18 1193
8886.07 1233
8886.96 1255
8887.85 1241
8888.74 1242
8889.63 1245
8890.52 1223
8891.41 1192
8892.30 1221
8893.19 1225
8894.09 1208
8894.98 1216
8895.87 1182
8896.76 1242
8897.65 1156
8898.54 1174
8899.43 1153
8900.32 1179
8901.21 1164
8902.10 1140
8902.99 1138
8903.88 1172
8904.77 1182
8905.66 1141
8906.55 1168
8907.44 1145
8908.34 1182
8909.23 1179
8910.12 1165
8911.01 1160
8911.90 1145
8912.79 1134
8913.68 1198
8914.57 1193
8915.47 1106
8916.36 1140
8917.25 1174
8918.14 1174
8919.03 1126
8919.92 1177
8920.81 1139
8921.71 1105
8922.60 1129
8923.49 1132
8924.38 1101
8925.27 1125
8926.16 1129
8927.06 1126
8927.95 1121
8928.84 1118
8929.73 1096
8930.62 1156
8931.52 1136
8932.41 1138
8933.30 1146
8934.19 1081
8935.09 1105
8935.98 1120
8936.87 1150
8937.76 1079
8938.66 1077
8939.55 1081
8940.44 1111
8941.33 1154
8942.23 1128
8943.12 1158
8944.01 1129
8944.90 1124
8945.80 1098
8946.69 1127
8947.58 1159
8948.48 1137
8949.37 1130
8950.26 1084
8951.16 1110
8952.05 1124
8952.94 1148
8953.84 1117
8954.73 1148
8955.62 1115
8956.52 1136
8957.41 1143
8958.30 1157
8959.20 1140
8960.09 1162
8960.98 1178
8961.88 1169
8962.77 1129
8963.66 1126
8964.56 1118
8965.45 1116
8966.35 1122
8967.24 1104
8968.13 1123
8969.03 1102
8969.92 1121
8970.82 1121
8971.71 1080
8972.60 1105
8973.50 1172
8974.39 1127
8975.29 1094
8976.18 1123
8977.08 1140
8977.97 1058
8978.87 1069
8979.76 1117
8980.65 1096
8981.55 1042
8982.44 1076
8983.34 1133
8984.23 1111
8985.13 1034
8986.02 1057
8986.92 1103
8987.81 1115
8988.71 1064
8989.60 1100
8990.50 1105
8991.39 1099
8992.29 1132
8993.18 1082
8994.08 1103
8994.97 1146
8995.87 1123
8996.76 1071
8997.66 1102
8998.56 1138
8999.45 1103
9000.35 1104
9001.24 1095
9002.14 1118
9003.03 1086
9003.93 1100
9004.83 1064
9005.72 1054
9006.62 1103
9007.51 1101
9008.41 1060
9009.31 1043
9010.20 1046
9011.10 1066
9011.99 1054
9012.89 1044
9013.79 1059
9014.68 1080
9015.58 1074
9016.48 1060
9017.37 1030
9018.27 1059
9019.16 1101
9020.06 1097
9020.96 1131
9021.85 1120
9022.75 1072
9023.65 1126
9024.54 1081
9025.44 1079
9026.34 1085
9027.24 1145
9028.13 1069
9029.03 1110
9029.93 1103
9030.82 1109
9031.72 1125
9032.62 1056
9033.52 1050
9034.41 1097
9035.31 1108
9036.21 1094
9037.10 1073
9038.00 1057
9038.90 1084
9039.80 1084
9040.69 1077
9041.59 1040
9042.49 1105
9043.39 1080
9044.29 1034
9045.18 1067
9046.08 1123
9046.98 1106
9047.88 1111
9048.78 1093
9049.67 1055
9050.57 1098
9051.47 1113
9052.37 1155
9053.27 1071
9054.16 1111
9055.06 1114
9055.96 1114
9056.86 1166
9057.76 1156
9058.66 1168
9059.55 1159
9060.45 1178
9061.35 1152
9062.25 1168
9063.15 1161
9064.05 1158
9064.95 1151
9065.85 1152
9066.74 1144
9067.64 1120
9068.54 1142
9069.44 1146
9070.34 1106
9071.24 1141
9072.14 1152
9073.04 1168
9073.94 1156
9074.84 1166
9075.74 1115
9076.64 1176
9077.53 1174
9078.43 1164
9079.33 1136
9080.23 1129
9081.13 1193
9082.03 1181
9082.93 1214
9083.83 1173
9084.73 1244
9085.63 1222
9086.53 1216
9087.43 1228
9088.33 1217
9089.23 1184
9090.13 1210
9091.03 1163
9091.93 1164
9092.83 1138
9093.73 1135
9094.63 1145
9095.53 1169
9096.43 1149
9097.33 1172
9098.23 1123
9099.13 1126
9100.04 1156
9100.94 1165
9101.84 1097
9102.74 1140
9103.64 1096
9104.54 1104
9105.44 1157
9106.34 1105
9107.24 1113
9108.14 1153
9109.04 1122
9109.94 1148
9110.85 1126
9111.75 1109
9112.65 1124
9113.55 1096
9114.45 1116
9115.35 1115
9116.25 1124
9117.15 1143
9118.06 1129
9118.96 1150
9119.86 1105
9120.76 1140
9121.66 1141
9122.56 1157
9123.46 1133
9124.37 1146
9125.27 1192
9126.17 1168
9127.07 1154
9127.97 1141
9128.88 1137
9129.78 1117
9130.68 1125
9131.58 1153
9132.48 1110
9133.39 1067
9134.29 1107
9135.19 1106
9136.09 1099
9137.00 1114
9137.90 1105
9138.80 1080
9139.70 1111
9140.61 1128
9141.51 1092
9142.41 1086
9143.31 1096
9144.22 1094
9145.12 1154
9146.02 1104
9146.92 1063
9147.83 1093
9148.73 1079
9149.63 1113
9150.54 1120
9151.44 1142
9152.34 1150
9153.25 1118
9154.15 1130
9155.05 1128
9155.96 1097
9156.86 1127
9157.76 1151
9158.67 1138
9159.57 1116
9160.47 1113
9161.38 1110
9162.28 1078
9163.18 1093
9164.09 1124
9164.99 1089
9165.90 1111
9166.80 1137
9167.70 1109
9168.61 1151
9169.51 1181
9170.42 1119
9171.32 1093
9172.22 1128
9173.13 1126
9174.03 1176
9174.94 1125
9175.84 1096
9176.74 1130
9177.65 1103
9178.55 1093
9179.46 1123
9180.36 1075
9181.27 1074
9182.17 1154
9183.08 1105
9183.98 1060
9184.89 1106
9185.79 1132
9186.70 1122
9187.60 1099
9188.51 1104
9189.41 1099
9190.32 1125
9191.22 1158
9192.13 1100
9193.03 1080
9193.94 1103
9194.84 1168
9195.75 1142
9196.65 1137
9197.56 1161
9198.46 1213
9199.37 1221
9200.27 1207
9201.18 1185
9202.08 1235
9202.99 1236
9203.90 1207
9204.80 1202
9205.71 1201
9206.61 1170
9207.52 1168
9208.42 1157
9209.33 1133
9210.24 1131
9211.14 1140
9212.05 1114
9212.95 1082
9213.86 1095
9214.77 1083
9215.67 1122
9216.58 1113
9217.49 1084
9218.39 1110
9219.30 1131
9220.21 1147
9221.11 1103
9222.02 1115
9222.93 1146
9223.83 1153
9224.74 1162
9225.65 1118
9226.55 1110
9227.46 1134
9228.37 1129
9229.27 1120
9230.18 1132
9231.09 1104
9231.99 1084
9232.90 1043
9233.81 1068
9234.72 1099
9235.62 1096
9236.53 1076
9237.44 1081
9238.34 1081
9239.25 1103
9240.16 1117
9241.07 1102
9241.97 1087
9242.88 1079
9243.79 1083
9244.70 1077
9245.61 1061
9246.51 1102
9247.42 1068
9248.33 1083
9249.24 1054
9250.14 1055
9251.05 1069
9251.96 1049
9252.87 1046
9253.78 1081
9254.69 1071
9255.59 1106
9256.50 1095
9257.41 1054
9258.32 1070
9259.23 1067
9260.14 1099
9261.04 1041
9261.95 1083
9262.86 1086
9263.77 1112
9264.68 1110
9265.59 1098
9266.50 1086
9267.40 1105
9268.31 1078
9269.22 1073
9270.13 1091
9271.04 1086
9271.95 1060
9272.86 1053
9273.77 1056
9274.68 1104
9275.59 1093
9276.49 1072
9277.40 1065
9278.31 1077
9279.22 1073
9280.13 1086
9281.04 1096
9281.95 1124
9282.86 1057
9283.77 1030
9284.68 1066
9285.59 1094
9286.50 1096
9287.41 1081
9288.32 1094
9289.23 1116
9290.14 1094
9291.05 1081
9291.96 1101
9292.87 1113
9293.78 1094
9294.69 1091
9295.60 1137
9296.51 1145
9297.42 1153
9298.33 1130
9299.24 1208
9300.15 1234
9301.06 1188
9301.97 1197
9302.88 1215
9303.79 1185
9304.70 1194
9305.61 1210
9306.53 1145
9307.44 1158
9308.35 1145
9309.26 1137
9310.17 1173
9311.08 1139
9311.99 1162
9312.90 1183
9313.81 1128
9314.72 1125
9315.63 1098
9316.55 1127
9317.46 1132
9318.37 1119
9319.28 1100
9320.19 1085
9321.10 1091
9322.01 1113
9322.93 1122
9323.84 1070
9324.75 1088
9325.66 1117
9326.57 1077
9327.48 1063
9328.40 1076
9329.31 1103
9330.22 1080
9331.13 1094
9332.04 1059
9332.96 1091
9333.87 1106
9334.78 1058
9335.69 1104
9336.60 1094
9337.52 1080
9338.43 1050
9339.34 1055
9340.25 1081
9341.17 1091
9342.08 1083
9342.99 1065
9343.90 1098
9344.82 1120
9345.73 1102
9346.64 1071
9347.55 1072
9348.47 1064
9349.38 1106
9350.29 1081
9351.21 1094
9352.12 1126
9353.03 1141
9353.94 1123
9354.86 1082
9355.77 1088
9356.68 1094
9357.60 1087
9358.51 1095
9359.42 1112
9360.34 1073
9361.25 1116
9362.16 1075
9363.08 1078
9363.99 1091
9364.90 1082
9365.82 1097
9366.73 1123
9367.65 1158
9368.56 1121
9369.47 1070
9370.39 1085
9371.30 1114
9372.21 1111
9373.13 1146
9374.04 1139
9374.96 1115
9375.87 1150
9376.79 1092
9377.70 1099
9378.61 1143
9379.53 1168
9380.44 1150
9381.36 1111
9382.27 1185
9383.19 1101
9384.10 1098
9385.01 1138
9385.93 1150
9386.84 1156
9387.76 1126
9388.67 1145
9389.59 1186
9390.50 1139
9391.42 1145
9392.33 1190
9393.25 1223
9394.16 1227
9395.08 1212
9395.99 1187
9396.91 1227
9397.82 1236
9398.74 1189
9399.65 1195
9400.57 1210
9401.48 1187
9402.40 1193
9403.32 1205
9404.23 1201
9405.15 1166
9406.06 1167
9406.98 1177
9407.89 1181
9408.81 1175
9409.73 1154
9410.64 1176
9411.56 1218
9412.47 1217
9413.39 1164
9414.30 1177
9415.22 1190
9416.14 1197
9417.05 1192
9417.97 1196
9418.89 1176
9419.80 1132
9420.72 1220
9421.63 1212
9422.55 1177
9423.47 1195
9424.38 1186
9425.30 1151
9426.22 1197
9427.13 1205
9428.05 1207
9428.97 1234
9429.88 1212
9430.80 1202
9431.72 1219
9432.63 1257
9433.55 1269
9434.47 1290
9435.38 1240
9436.30 1276
9437.22 1262
9438.14 1281
9439.05 1339
9439.97 1297
9440.89 1314
9441.81 1298
9442.72 1308
9443.64 1385
9444.56 1307
9445.47 1335
9446.39 1334
9447.31 1371
9448.23 1393
9449.15 1430
9450.06 1452
9450.98 1474
9451.90 1553
9452.82 1604
9453.73 1581
9454.65 1619
9455.57 1617
9456.49 1627
9457.41 1613
9458.32 1533
9459.24 1519
9460.16 1449
9461.08 1426
9462.00 1374
9462.92 1363
9463.83 1347
9464.75 1306
9465.67 1302
9466.59 1262
9467.51 1240
9468.43 1228
9469.35 1239
9470.26 1235
9471.18 1223
9472.10 1178
9473.02 1195
9473.94 1213
9474.86 1191
9475.78 1169
9476.70 1185
9477.62 1209
9478.54 1205
9479.45 1220
9480.37 1217
9481.29 1231
9482.21 1233
9483.13 1207
9484.05 1215
9484.97 1214
9485.89 1216
9486.81 1245
9487.73 1270
9488.65 1231
9489.57 1207
9490.49 1204
9491.41 1223
9492.33 1233
9493.25 1221
9494.17 1211
9495.09 1222
9496.01 1213
9496.93 1261
9497.85 1221
9498.77 1209
9499.69 1244
9500.61 1283
9501.53 1263
9502.45 1242
9503.37 1252
9504.29 1242
9505.21 1244
9506.13 1284
9507.05 1288
9507.97 1228
9508.89 1290
9509.81 1293
9510.73 1280
9511.65 1280
9512.57 1292
9513.49 1311
9514.42 1341
9515.34 1291
9516.26 1316
9517.18 1352
9518.10 1322
9519.02 1346
9519.94 1356
9520.86 1359
9521.78 1370
9522.71 1431
9523.63 1429
9524.55 1445
9525.47 1433
9526.39 1435
9527.31 1456
9528.23 1436
9529.16 1423
9530.08 1425
9531.00 1376
9531.92 1407
9532.84 1469
9533.76 1415
9534.69 1399
9535.61 1453
9536.53 1455
9537.45 1395
9538.37 1430
9539.30 1388
9540.22 1429
9541.14 1433
9542.06 1429
9542.98 1428
9543.91 1408
9544.83 1362
9545.75 1450
9546.67 1446
9547.60 1414
9548.52 1464
9549.44 1389
9550.36 1398
9551.29 1404
9552.21 1397
9553.13 1439
9554.06 1479
9554.98 1469
9555.90 1481
9556.82 1461
9557.75 1479
9558.67 1463
9559.59 1469
9560.52 1513
9561.44 1536
9562.36 1479
9563.29 1491
9564.21 1509
9565.13 1543
9566.06 1552
9566.98 1528
9567.90 1554
9568.83 1553
9569.75 1554
9570.67 1549
9571.60 1595
9572.52 1583
9573.44 1586
9574.37 1632
9575.29 1621
9576.22 1630
9577.14 1689
9578.06 1657
9578.99 1687
9579.91 1665
9580.84 1694
9581.76 1671
9582.68 1688
9583.61 1771
9584.53 1796
9585.46 1780
9586.38 1697
9587.31 1720
9588.23 1727
9589.15 1765
9590.08 1779
9591.00 1734
9591.93 1740
9592.85 1781
9593.78 1771
9594.70 1821
9595.63 1882
9596.55 1926
9597.48 1947
9598.40 2048
9599.33 2053
9600.25 2096
9601.18 2113
9602.10 2136
9603.03 2146
9603.95 2076
9604.88 2102
9605.80 2041
9606.73 1975
9607.65 1969
9608.58 1927
9609.50 1935
9610.43 1840
9611.35 1857
9612.28 1827
9613.21 1845
9614.13 1810
9615.06 1830
9615.98 1866
9616.91 1820
9617.84 1763
9618.76 1835
9619.69 1838
9620.61 1780
9621.54 1774
9622.47 1807
9623.39 1796
9624.32 1832
9625.24 1794
9626.17 1815
9627.10 1860
9628.02 1840
9628.95 1839
9629.88 1865
9630.80 1860
9631.73 1816
9632.65 1853
9633.58 1910
9634.51 1877
9635.43 1864
9636.36 1938
9637.29 1935
9638.22 1960
9639.14 1936
9640.07 1973
9641.00 2007
9641.92 2031
9642.85 2006
9643.78 2051
9644.70 2051
9645.63 2145
9646.56 2145
9647.49 2140
9648.41 2142
9649.34 2108
9650.27 2116
9651.20 2046
9652.12 2055
9653.05 2121
9653.98 2140
9654.91 2101
9655.83 2047
9656.76 2129
9657.69 2131
9658.62 2135
9659.55 2184
9660.47 2076
9661.40 2068
9662.33 2177
9663.26 2131
9664.19 2173
9665.11 2108
9666.04 2164
9666.97 2204
9667.90 2228
9668.83 2202
9669.75 2237
9670.68 2331
9671.61 2341
9672.54 2303
9673.47 2322
9674.40 2288
9675.33 2319
9676.25 2311
9677.18 2283
9678.11 2312
9679.04 2293
9679.97 2352
9680.90 2285
9681.83 2327
9682.76 2332
9683.69 2347
9684.61 2379
9685.54 2344
9686.47 2265
9687.40 2356
9688.33 2353
9689.26 2395
9690.19 2344
9691.12 2329
9692.05 2294
9692.98 2303
9693.91 2322
9694.84 2341
9695.77 2401
9696.70 2427
9697.63 2498
9698.56 2483
9699.49 2510
9700.42 2572
9701.35 2646
9702.28 2549
9703.21 2538
9704.14 2605
9705.07 2550
9706.00 2508
9706.93 2410
9707.86 2439
9708.79 2460
9709.72 2496
9710.65 2468
9711.58 2510
9712.51 2601
9713.44 2602
9714.37 2644
9715.30 2667
9716.23 2677
9717.16 2735
9718.09 2742
9719.02 2672
9719.95 2652
9720.88 2573
9721.81 2515
9722.75 2485
9723.68 2371
9724.61 2283
9725.54 2205
9726.47 2189
9727.40 2225
9728.33 2186
9729.26 2162
9730.19 2140
9731.13 2163
9732.06 2128
9732.99 2177
9733.92 2121
9734.85 2092
9735.78 2106
9736.71 2083
9737.65 2058
9738.58 1991
9739.51 2034
9740.44 2017
9741.37 1948
9742.30 1984
9743.24 1934
9744.17 1937
9745.10 1903
9746.03 1940
9746.96 1946
9747.90 1941
9748.83 1919
9749.76 1916
9750.69 1898
9751.63 1908
9752.56 1886
9753.49 1905
9754.42 1931
9755.36 1869
9756.29 1851
9757.22 1801
9758.15 1836
9759.09 1823
9760.02 1782
9760.95 1780
9761.88 1822
9762.82 1856
9763.75 1860
9764.68 1833
9765.62 1797
9766.55 1836
9767.48 1862
9768.41 1885
9769.35 1877
9770.28 1841
9771.21 1883
9772.15 1914
9773.08 1899
9774.01 1851
9774.95 1783
9775.88 1858
9776.81 1848
9777.75 1807
9778.68 1800
9779.62 1837
9780.55 1846
9781.48 1849
9782.42 1810
9783.35 1798
9784.28 1828
9785.22 1866
9786.15 1830
9787.09 1844
9788.02 1835
9788.95 1830
9789.89 1836
9790.82 1807
9791.76 1828
9792.69 1772
9793.63 1829
9794.56 1812
9795.49 1789
9796.43 1797
9797.36 1817
9798.30 1826
9799.23 1853
9800.17 1835
9801.10 1829
9802.04 1843
9802.97 1840
9803.91 1835
9804.84 1854
9805.78 1769
9806.71 1673
9807.65 1677
9808.58 1661
9809.52 1596
9810.45 1588
9811.39 1578
9812.32 1522
9813.26 1529
9814.19 1507
9815.13 1521
9816.06 1494
9817.00 1479
9817.93 1469
9818.87 1493
9819.80 1491
9820.74 1486
9821.68 1489
9822.61 1505
9823.55 1468
9824.48 1493
9825.42 1415
9826.35 1402
9827.29 1412
9828.23 1406
9829.16 1427
9830.10 1468
9831.03 1442
9831.97 1447
9832.91 1403
9833.84 1379
9834.78 1423
9835.72 1444
9836.65 1420
9837.59 1435
9838.52 1409
9839.46 1420
9840.40 1434
9841.33 1410
9842.27 1432
9843.21 1431
9844.14 1443
9845.08 1415
9846.02 1353
9846.95 1459
9847.89 1476
9848.83 1457
9849.77 1463
9850.70 1438
9851.64 1408
9852.58 1441
9853.51 1409
9854.45 1446
9855.39 1431
9856.33 1473
9857.26 1451
9858.20 1417
9859.14 1401
9860.08 1461
9861.01 1428
9861.95 1431
9862.89 1395
9863.83 1346
9864.76 1369
9865.70 1352
9866.64 1364
9867.58 1386
9868.51 1378
9869.45 1406
9870.39 1410
9871.33 1403
9872.27 1392
9873.20 1386
9874.14 1362
9875.08 1410
9876.02 1389
9876.96 1372
9877.90 1391
9878.83 1418
9879.77 1389
9880.71 1386
9881.65 1416
9882.59 1366
9883.53 1320
9884.47 1334
9885.40 1378
9886.34 1384
9887.28 1384
9888.22 1360
9889.16 1375
9890.10 1329
9891.04 1363
9891.98 1326
9892.91 1315
9893.85 1298
9894.79 1314
9895.73 1324
9896.67 1341
9897.61 1289
9898.55 1302
9899.49 1293
9900.43 1284
9901.37 1309
9902.31 1322
9903.25 1342
9904.19 1320
9905.13 1352
9906.07 1334
9907.01 1313
9907.95 1339
9908.89 1372
9909.83 1331
9910.77 1366
9911.71 1352
9912.65 1335
9913.59 1349
9914.53 1360
9915.47 1363
9916.41 1372
9917.35 1365
9918.29 1382
9919.23 1399
9920.17 1413
9921.11 1420
9922.05 1465
9922.99 1507
9923.93 1602
9924.87 1650
9925.81 1675
9926.75 1721
9927.69 1756
9928.63 1814
9929.57 1825
9930.51 1753
9931.45 1744
9932.39 1739
9933.34 1670
9934.28 1662
9935.22 1592
9936.16 1541
9937.10 1483
9938.04 1398
9938.98 1370
9939.92 1345
9940.87 1378
9941.81 1344
9942.75 1325
9943.69 1332
9944.63 1339
9945.57 1331
9946.51 1314
9947.46 1301
9948.40 1280
9949.34 1325
9950.28 1346
9951.22 1360
9952.16 1364
9953.11 1376
9954.05 1325
9954.99 1326
9955.93 1322
9956.87 1291
9957.82 1248
9958.76 1251
9959.70 1248
9960.64 1250
9961.59 1263
9962.53 1266
9963.47 1221
9964.41 1203
9965.35 1219
9966.30 1199
9967.24 1235
9968.18 1177
9969.13 1173
9970.07 1172
9971.01 1170
9971.95 1154
9972.90 1124
9973.84 1153
9974.78 1128
9975.73 1123
9976.67 1138
9977.61 1120
9978.55 1087
9979.50 1134
9980.44 1136
9981.38 1150
9982.33 1130
9983.27 1090
9984.21 1127
9985.16 1146
9986.10 1128
9987.04 1104
9987.99 1105
9988.93 1117
9989.88 1135
9990.82 1133
9991.76 1133
9992.71 1090
9993.65 1164
9994.59 1163
9995.54 1137
9996.48 1142
9997.43 1136
9998.37 1120
9999.31 1155
10000.26 1129
10001.20 1139
10002.15 1152
10003.09 1166
10004.04 1161
10004.98 1150
10005.92 1137
10006.87 1086
10007.81 1125
10008.76 1153
10009.70 1111
10010.65 1145
10011.59 1128
10012.54 1149
10013.48 1115
10014.43 1105
10015.37 1088
10016.32 1112
10017.26 1103
10018.21 1083
10019.15 1092
10020.10 1107
10021.04 1100
10021.99 1141
10022.93 1119
10023.88 1066
10024.82 1104
10025.77 1069
10026.71 1103
10027.66 1098
10028.60 1116
10029.55 1147
10030.49 1086
10031.44 1113
10032.39 1098
10033.33 1097
10034.28 1075
10035.22 1079
10036.17 1079
10037.11 1100
10038.06 1060
10039.01 1056
10039.95 1055
10040.90 1082
10041.84 1093
10042.79 1072
10043.74 1069
10044.68 1071
10045.63 1110
10046.58 1062
10047.52 1052
10048.47 1053
10049.41 1052
10050.36 1035
10051.31 1033
10052.25 1076
10053.20 1117
10054.15 1075
10055.09 1065
10056.04 1084
10056.99 1080
10057.93 1069
10058.88 1071
10059.83 1050
10060.78 1052
10061.72 1043
10062.67 1076
10063.62 1054
10064.56 1069
10065.51 1046
10066.46 1024
10067.41 1047
10068.35 1045
10069.30 1053
10070.25 1062
10071.20 1041
10072.14 1046
10073.09 1058
10074.04 1082
10074.99 1052
10075.93 1077
10076.88 1052
10077.83 1077
10078.78 1034
10079.72 1080
10080.67 1044
10081.62 1075
10082.57 1069
10083.52 1057
10084.46 1063
10085.41 1040
10086.36 1065
10087.31 1055
10088.26 1032
10089.21 1039
10090.15 1043
10091.10 1055
10092.05 1045
10093.00 1033
10093.95 1044
10094.90 1044
10095.85 1052
10096.79 1048
10097.74 1044
10098.69 1043
10099.64 1036
10100.59 1034
10101.54 1059
10102.49 1080
10103.44 1044
10104.39 1057
10105.33 1078
10106.28 1070
10107.23 1023
10108.18 1061
10109.13 1074
10110.08 1130
10111.03 1088
10111.98 1039
10112.93 1047
10113.88 1054
10114.83 1087
10115.78 1054
10116.73 1059
10117.68 1080
10118.63 1128
10119.58 1068
10120.53 1072
10121.48 1071
10122.43 1075
10123.38 1081
10124.33 1061
10125.28 1046
10126.23 1097
10127.18 1066
10128.13 1061
10129.08 1030
10130.03 1052
10130.98 1066
10131.93 1107
10132.88 1089
10133.83 1051
10134.78 1063
10135.73 1086
10136.68 1081
10137.63 1124
10138.58 1090
10139.53 1109
10140.48 1093
10141.43 1090
10142.38 1096
10143.33 1092
10144.29 1112
10145.24 1124
10146.19 1118
10147.14 1118
10148.09 1109
10149.04 1125
10149.99 1086
10150.94 1093
10151.89 1148
10152.85 1142
10153.80 1078
10154.75 1090
10155.70 1102
10156.65 1135
10157.60 1115
10158.55 1067
10159.51 1121
10160.46 1154
10161.41 1140
10162.36 1114
10163.31 1164
10164.26 1198
10165.22 1136
10166.17 1146
10167.12 1143
10168.07 1126
10169.02 1160
10169.98 1190
10170.93 1192
10171.88 1208
10172.83 1188
10173.79 1153
10174.74 1172
10175.69 1217
10176.64 1217
10177.60 1216
10178.55 1195
10179.50 1218
10180.45 1223
10181.41 1242
10182.36 1277
10183.31 1301
10184.26 1247
10185.22 1282
10186.17 1256
10187.12 1245
10188.08 1216
10189.03 1253
10189.98 1297
10190.93 1224
10191.89 1214
10192.84 1237
10193.79 1259
10194.75 1254
10195.70 1234
10196.65 1243
10197.61 1271
10198.56 1264
10199.51 1279
10200.47 1288
10201.42 1256
10202.38 1290
10203.33 1278
10204.28 1301
10205.24 1351
10206.19 1364
10207.14 1345
10208.10 1370
10209.05 1353
10210.01 1407
10210.96 1373
10211.91 1353
10212.87 1354
10213.82 1325
10214.78 1302
10215.73 1316
10216.69 1270
10217.64 1284
10218.59 1254
10219.55 1253
10220.50 1301
10221.46 1276
10222.41 1304
10223.37 1249
10224.32 1242
10225.28 1253
10226.23 1271
10227.19 1257
10228.14 1236
10229.10 1240
10230.05 1259
10231.01 1305
10231.96 1314
10232.92 1349
10233.87 1382
10234.83 1378
10235.78 1421
10236.74 1510
10237.69 1513
10238.65 1477
10239.60 1465
10240.56 1481
10241.51 1440
10242.47 1388
10243.42 1395
10244.38 1321
10245.34 1317
10246.29 1293
10247.25 1276
10248.20 1304
10249.16 1251
10250.11 1217
10251.07 1212
10252.03 1179
10252.98 1213
10253.94 1212
10254.89 1141
10255.85 1150
10256.81 1162
10257.76 1121
10258.72 1150
10259.68 1179
10260.63 1130
10261.59 1143
10262.55 1128
10263.50 1127
10264.46 1145
10265.41 1156
10266.37 1124
10267.33 1136
10268.28 1139
10269.24 1098
10270.20 1116
10271.16 1124
10272.11 1102
10273.07 1101
10274.03 1110
10274.98 1138
10275.94 1092
10276.90 1126
10277.85 1147
10278.81 1196
10279.77 1155
10280.73 1112
10281.68 1073
10282.64 1086
10283.60 1096
10284.56 1112
10285.51 1103
10286.47 1096
10287.43 1080
10288.39 1127
10289.34 1163
10290.30 1149
10291.26 1142
10292.22 1127
10293.18 1181
10294.13 1190
10295.09 1174
10296.05 1191
10297.01 1138
10297.97 1147
10298.92 1144
10299.88 1130
10300.84 1098
10301.80 1099
10302.76 1104
10303.72 1112
10304.67 1053
10305.63 1071
10306.59 1049
10307.55 1068
10308.51 1062
10309.47 1061
10310.43 1101
10311.38 1115
10312.34 1068
10313.30 1067
10314.26 1099
10315.22 1056
10316.18 1058
10317.14 1087
10318.10 1089
10319.06 1064
10320.01 1050
10320.97 1070
10321.93 1057
10322.89 1065
10323.85 1043
10324.81 1064
10325.77 1107
10326.73 1059
10327.69 1067
10328.65 1095
10329.61 1088
10330.57 1100
10331.53 1040
10332.49 1045
10333.45 1056
10334.41 1055
10335.37 1061
10336.33 1042
10337.29 1036
10338.25 1023
10339.21 1031
10340.17 1041
10341.13 1044
10342.09 1027
10343.05 996
10344.01 1033
10344.97 1000
10345.93 1000
10346.89 1048
10347.85 1061
10348.81 1029
10349.77 1019
10350.73 1015
10351.69 1041
10352.65 1034
10353.61 1003
10354.57 986
10355.53 976
10356.49 998
10357.46 1010
10358.42 989
10359.38 1015
10360.34 1013
10361.30 963
10362.26 984
10363.22 992
10364.18 993
10365.14 988
10366.11 962
10367.07 975
10368.03 963
10368.99 984
10369.95 936
10370.91 928
10371.87 947
10372.84 960
10373.80 965
10374.76 962
10375.72 973
10376.68 998
10377.64 991
10378.61 975
10379.57 975
10380.53 970
10381.49 953
10382.45 963
10383.42 963
10384.38 961
10385.34 950
10386.30 967
10387.27 939
10388.23 990
10389.19 982
10390.15 955
10391.11 952
10392.08 930
10393.04 948
10394.00 976
10394.96 953
10395.93 945
10396.89 962
10397.85 985
10398.82 973
10399.78 950
10400.74 959
10401.70 945
10402.67 976
10403.63 997
10404.59 979
10405.56 985
10406.52 933
10407.48 976
10408.45 970
10409.41 961
10410.37 917
10411.34 1006
10412.30 960
10413.26 970
10414.23 928
10415.19 924
10416.15 946
10417.12 939
10418.08 917
10419.04 928
10420.01 971
10420.97 977
10421.94 929
10422.90 945
10423.86 966
10424.83 974
10425.79 997
10426.76 993
10427.72 936
10428.68 939
10429.65 1002
10430.61 954
10431.58 946
10432.54 914
10433.51 920
10434.47 971
10435.44 963
10436.40 978
10437.36 940
10438.33 954
10439.29 954
10440.26 946
10441.22 934
10442.19 938
10443.15 938
10444.12 949
10445.08 948
10446.05 934
10447.01 952
10447.98 955
10448.94 971
10449.91 964
10450.87 912
10451.84 938
10452.80 967
10453.77 941
10454.73 940
10455.70 975
10456.67 990
10457.63 977
10458.60 1007
10459.56 988
10460.53 948
10461.49 971
10462.46 950
10463.43 940
10464.39 936
10465.36 972
10466.32 940
10467.29 910
10468.25 928
10469.22 957
10470.19 988
10471.15 991
10472.12 981
10473.09 975
10474.05 971
10475.02 977
10475.98 983
10476.95 985
10477.92 961
10478.88 1028
10479.85 1023
10480.82 976
10481.78 964
10482.75 989
10483.72 1031
10484.68 1025
10485.65 1034
10486.62 1020
10487.58 1015
10488.55 1051
10489.52 1020
10490.49 1043
10491.45 1056
10492.42 1035
10493.39 1025
10494.35 1000
10495.32 1036
10496.29 1052
10497.26 1066
10498.22 1077
10499.19 1086
10500.16 1159
10501.13 1143
10502.09 1132
10503.06 1147
10504.03 1191
10505.00 1192
10505.96 1204
10506.93 1216
10507.90 1223
10508.87 1207
10509.84 1148
10510.80 1152
10511.77 1100
10512.74 1107
10513.71 1052
10514.68 1058
10515.64 1070
10516.61 1003
10517.58 1020
10518.55 998
10519.52 1010
10520.49 991
10521.45 988
10522.42 1011
10523.39 1000
10524.36 976
10525.33 951
10526.30 949
10527.27 938
10528.23 960
10529.20 1000
10530.17 973
10531.14 984
10532.11 993
10533.08 957
10534.05 1006
10535.02 1025
10535.99 1002
10536.96 1018
10537.93 975
10538.89 967
10539.86 1014
10540.83 1026
10541.80 1030
10542.77 1009
10543.74 1010
10544.71 1003
10545.68 978
10546.65 1003
10547.62 962
10548.59 949
10549.56 981
10550.53 999
10551.50 980
10552.47 1004
10553.44 996
10554.41 980
10555.38 1015
10556.35 1003
10557.32 1008
10558.29 1024
10559.26 1037
10560.23 995
10561.20 1001
10562.17 1003
10563.14 1034
10564.11 1044
10565.08 1021
10566.05 1058
10567.02 1057
10567.99 1103
10568.96 1034
10569.93 1015
10570.91 1025
10571.88 1008
10572.85 1012
10573.82 1011
10574.79 1064
10575.76 1069
10576.73 1046
10577.70 1028
10578.67 1036
10579.64 1036
10580.62 1069
10581.59 1087
10582.56 1068
10583.53 1052
10584.50 1076
10585.47 1065
10586.44 1071
10587.42 1099
10588.39 1111
10589.36 1102
10590.33 1090
10591.30 1112
10592.27 1121
10593.25 1117
10594.22 1150
10595.19 1109
10596.16 1089
10597.13 1119
10598.10 1110
10599.08 1145
10600.05 1131
10601.02 1104
10601.99 1154
10602.97 1182
10603.94 1131
10604.91 1125
10605.88 1166
10606.85 1208
10607.83 1250
10608.80 1245
10609.77 1286
10610.74 1283
10611.72 1274
10612.69 1284
10613.66 1240
10614.64 1247
10615.61 1225
10616.58 1211
10617.55 1171
10618.53 1091
10619.50 1088
10620.47 1082
10621.45 1044
10622.42 1065
10623.39 1043
10624.37 1014
10625.34 995
10626.31 999
10627.29 994
10628.26 980
10629.23 972
10630.21 981
10631.18 1005
10632.15 954
10633.13 951
10634.10 969
10635.07 1026
10636.05 972
10637.02 966
10638.00 970
10638.97 1021
10639.94 990
10640.92 985
10641.89 1011
10642.87 1040
10643.84 1029
10644.81 985
10645.79 1007
10646.76 973
10647.74 995
10648.71 972
10649.68 994
10650.66 961
10651.63 958
10652.61 989
10653.58 937
10654.56 949
10655.53 944
10656.51 894
10657.48 933
10658.46 908
10659.43 922
10660.41 957
10661.38 934
10662.36 911
10663.33 956
10664.31 937
10665.28 908
10666.26 887
10667.23 883
10668.21 859
10669.18 927
10670.16 918
10671.13 918
10672.11 936
10673.08 925
10674.06 909
10675.03 918
10676.01 895
10676.99 919
10677.96 929
10678.94 927
10679.91 895
10680.89 908
10681.86 928
10682.84 934
10683.82 925
10684.79 951
10685.77 949
10686.74 975
10687.72 920
10688.70 867
10689.67 888
10690.65 898
10691.63 908
10692.60 901
10693.58 884
10694.55 883
10695.53 893
10696.51 918
10697.48 898
10698.46 878
10699.44 921
10700.41 903
10701.39 860
10702.37 908
10703.34 864
10704.32 915
10705.30 883
10706.27 841
10707.25 864
10708.23 891
10709.21 924
10710.18 902
10711.16 876
10712.14 901
10713.11 931
10714.09 861
10715.07 917
10716.05 881
10717.02 879
10718.00 881
10718.98 890
10719.96 865
10720.93 893
10721.91 909
10722.89 883
10723.87 892
10724.85 896
10725.82 884
10726.80 882
10727.78 903
10728.76 925
10729.74 853
10730.71 880
10731.69 865
10732.67 872
10733.65 884
10734.63 899
10735.60 880
10736.58 896
10737.56 901
10738.54 877
10739.52 926
10740.50 912
10741.48 909
10742.45 899
10743.43 877
10744.41 921
10745.39 932
10746.37 932
10747.35 915
10748.33 904
10749.31 908
10750.28 870
10751.26 890
10752.24 875
10753.22 905
10754.20 883
10755.18 872
10756.16 882
10757.14 918
10758.12 913
10759.10 901
10760.08 923
10761.06 930
10762.04 921
10763.01 900
10763.99 903
10764.97 890
10765.95 883
10766.93 908
10767.91 899
10768.89 957
10769.87 937
10770.85 899
10771.83 896
10772.81 897
10773.79 929
10774.77 925
10775.75 911
10776.73 935
10777.71 960
10778.69 922
10779.67 971
10780.65 961
10781.63 965
10782.62 973
10783.60 942
10784.58 944
10785.56 994
10786.54 979
10787.52 954
10788.50 935
10789.48 963
10790.46 932
10791.44 908
10792.42 949
10793.40 992
10794.38 953
10795.37 920
10796.35 923
10797.33 933
10798.31 950
10799.29 941
10800.27 936
10801.25 951
10802.23 945
10803.21 913
10804.20 923
10805.18 920
10806.16 931
10807.14 953
10808.12 1001
10809.10 960
10810.09 978
10811.07 920
10812.05 902
10813.03 935
10814.01 992
10815.00 967
10815.98 957
10816.96 1002
10817.94 995
10818.92 959
10819.91 956
10820.89 966
10821.87 946
10822.85 978
10823.83 971
10824.82 976
10825.80 985
10826.78 990
10827.76 996
10828.75 964
10829.73 1023
10830.71 1010
10831.69 969
10832.68 969
10833.66 1042
10834.64 990
10835.63 1005
10836.61 1036
10837.59 1016
10838.57 1038
10839.56 1043
10840.54 1001
10841.52 1052
10842.51 1027
10843.49 1060
10844.47 1055
10845.46 1073
10846.44 1061
10847.42 1044
10848.41 1118
10849.39 1086
10850.37 1114
10851.36 1155
10852.34 1144
10853.32 1123
10854.31 1142
10855.29 1104
10856.28 1122
10857.26 1128
10858.24 1093
10859.23 1121
10860.21 1166
10861.20 1104
10862.18 1146
10863.16 1168
10864.15 1140
10865.13 1179
10866.12 1141
10867.10 1117
10868.08 1117
10869.07 1113
10870.05 1118
10871.04 1131
10872.02 1147
10873.01 1120
10873.99 1110
10874.98 1163
10875.96 1155
10876.95 1186
10877.93 1191
10878.92 1201
10879.90 1167
10880.89 1188
10881.87 1165
10882.86 1160
10883.84 1130
10884.83 1195
10885.81 1216
10886.80 1211
10887.78 1237
10888.77 1211
10889.75 1206
10890.74 1196
10891.72 1195
10892.71 1189
10893.69 1220
10894.68 1237
10895.66 1231
10896.65 1254
10897.64 1210
10898.62 1201
10899.61 1264
10900.59 1258
10901.58 1264
10902.56 1271
10903.55 1284
10904.54 1348
10905.52 1313
10906.51 1308
10907.49 1295
10908.48 1340
10909.47 1346
10910.45 1337
10911.44 1353
10912.43 1407
10913.41 1356
10914.40 1397
10915.39 1375
10916.37 1392
10917.36 1398
10918.35 1388
10919.33 1406
10920.32 1412
10921.31 1426
10922.29 1429
10923.28 1458
10924.27 1477
10925.25 1445
10926.24 1443
10927.23 1463
10928.21 1487
10929.20 1494
10930.19 1484
10931.18 1498
10932.16 1518
10933.15 1488
10934.14 1516
10935.12 1540
10936.11 1552
10937.10 1552
10938.09 1552
10939.07 1523
10940.06 1590
10941.05 1606
10942.04 1628
10943.02 1614
10944.01 1624
10945.00 1642
10945.99 1654
10946.98 1676
10947.96 1692
10948.95 1681
10949.94 1699
10950.93 1763
10951.92 1820
10952.90 1863
10953.89 1885
10954.88 2000
10955.87 2017
10956.86 2003
10957.85 2093
10958.83 2097
10959.82 2118
10960.81 2166
10961.80 2171
10962.79 2138
10963.78 2135
10964.77 2104
10965.75 2023
10966.74 2045
10967.73 2034
10968.72 1960
10969.71 1945
10970.70 1840
10971.69 1795
10972.68 1766
10973.67 1758
10974.66 1732
10975.64 1700
10976.63 1691
10977.62 1649
10978.61 1716
10979.60 1706
10980.59 1723
10981.58 1730
10982.57 1730
10983.56 1747
10984.55 1769
10985.54 1767
10986.53 1783
10987.52 1777
10988.51 1815
10989.50 1770
10990.49 1831
10991.48 1871
10992.47 1953
10993.46 2004
10994.45 2016
10995.44 2117
10996.43 2258
10997.42 2194
10998.41 2331
10999.40 2359
11000.39 2389
11001.38 2473
11002.37 2469
11003.36 2528
11004.35 2493
11005.34 2429
11006.33 2304
11007.32 2258
11008.31 2131
11009.30 2058
11010.30 1937
11011.29 1866
11012.28 1775
11013.27 1731
11014.26 1629
11015.25 1568
11016.24 1512
11017.23 1555
11018.22 1503
11019.21 1481
11020.21 1448
11021.20 1452
11022.19 1400
11023.18 1415
11024.17 1366
11025.16 1378
11026.15 1337
11027.14 1405
11028.14 1362
11029.13 1365
11030.12 1329
11031.11 1393
11032.10 1387
11033.09 1331
11034.09 1354
11035.08 1356
11036.07 1339
11037.06 1321
11038.05 1345
11039.05 1345
11040.04 1353
11041.03 1363
11042.02 1356
11043.02 1316
11044.01 1311
11045.00 1283
11045.99 1314
11046.98 1293
11047.98 1316
11048.97 1300
11049.96 1261
11050.95 1268
11051.95 1245
11052.94 1222
11053.93 1247
11054.93 1270
11055.92 1292
11056.91 1269
11057.90 1226
11058.90 1244
11059.89 1264
11060.88 1259
11061.88 1239
11062.87 1245
11063.86 1233
11064.86 1221
11065.85 1244
11066.84 1260
11067.84 1248
11068.83 1240
11069.82 1268
11070.82 1270
11071.81 1280
11072.80 1253
11073.80 1274
11074.79 1267
11075.78 1280
11076.78 1252
11077.77 1265
11078.77 1247
11079.76 1266
11080.75 1242
11081.75 1257
11082.74 1196
11083.74 1261
11084.73 1271
11085.72 1180
11086.72 1213
11087.71 1217
11088.71 1196
11089.70 1205
11090.70 1187
11091.69 1188
11092.68 1215
11093.68 1201
11094.67 1201
11095.67 1159
11096.66 1158
11097.66 1163
11098.65 1168
11099.65 1162
11100.64 1172
11101.64 1157
11102.63 1176
11103.63 1142
11104.62 1160
11105.62 1163
11106.61 1145
11107.61 1147
11108.60 1175
11109.60 1121
11110.59 1159
11111.59 1140
11112.58 1136
11113.58 1162
11114.57 1128
11115.57 1147
11116.56 1129
11117.56 1142
11118.56 1126
11119.55 1156
11120.55 1085
11121.54 1091
11122.54 1132
11123.54 1136
11124.53 1111
11125.53 1103
11126.52 1115
11127.52 1166
11128.51 1136
11129.51 1133
11130.51 1121
11131.50 1125
11132.50 1093
11133.50 1117
11134.49 1065
11135.49 1045
11136.49 1096
11137.48 1048
11138.48 1049
11139.47 1019
11140.47 1020
11141.47 1045
11142.46 1082
11143.46 1080
11144.46 1034
11145.46 1058
11146.45 1052
11147.45 1063
11148.45 1032
11149.44 1023
11150.44 1043
11151.44 1049
11152.43 1058
11153.43 1035
11154.43 1049
11155.43 1039
11156.42 1042
11157.42 1061
11158.42 1063
11159.42 1036
11160.41 1058
11161.41 1049
11162.41 1072
11163.41 1016
11164.40 1047
11165.40 1055
11166.40 1032
11167.40 1032
11168.39 1076
11169.39 1021
11170.39 1035
11171.39 1047
11172.39 1021
11173.38 1001
11174.38 998
11175.38 998
11176.38 1033
11177.38 1010
11178.38 1029
11179.37 1018
11180.37 1006
11181.37 1044
11182.37 1039
11183.37 991
11184.37 974
11185.37 968
11186.36 958
11187.36 983
11188.36 1007
11189.36 1014
11190.36 1032
11191.36 993
11192.36 995
11193.36 955
11194.36 997
11195.35 950
11196.35 995
11197.35 988
11198.35 1016
11199.35 1013
11200.35 1040
11201.35 1031
11202.35 1025
11203.35 1029
11204.35 1003
11205.35 1042
11206.35 1043
11207.35 1038
11208.35 1015
11209.35 987
11210.35 1007
11211.35 1010
11212.35 1012
11213.35 1012
11214.35 986
11215.34 1002
11216.35 1013
11217.35 1018
11218.35 1026
11219.35 1027
11220.35 1044
11221.35 995
11222.35 989
11223.35 1022
11224.35 1030
11225.35 1032
11226.35 1025
11227.35 1053
11228.35 1043
11229.35 1023
11230.35 1034
11231.35 1055
11232.35 1019
11233.35 1065
11234.35 1089
11235.35 1061
11236.35 1018
11237.36 1040
11238.36 1050
11239.36 1065
11240.36 1030
11241.36 1040
11242.36 1066
11243.36 1058
11244.36 1057
11245.36 1059
11246.37 1045
11247.37 1089
11248.37 1121
11249.37 1107
11250.37 1086
11251.37 1079
11252.38 1074
11253.38 1084
11254.38 1082
11255.38 1122
11256.38 1050
11257.38 1058
11258.39 1102
11259.39 1108
11260.39 1114
11261.39 1122
11262.39 1068
11263.40 1084
11264.40 1130
11265.40 1144
11266.40 1131
11267.40 1124
11268.41 1127
11269.41 1172
11270.41 1145
11271.41 1160
11272.42 1187
11273.42 1234
11274.42 1231
11275.42 1250
11276.43 1210
11277.43 1257
11278.43 1234
11279.44 1257
11280.44 1226
11281.44 1231
11282.44 1204
11283.45 1249
11284.45 1237
11285.45 1240
11286.46 1203
11287.46 1157
11288.46 1168
11289.47 1113
11290.47 1120
11291.47 1095
11292.48 1118
11293.48 1086
11294.48 1062
11295.49 1046
11296.49 1047
11297.49 1073
11298.50 1026
11299.50 1043
11300.51 1031
11301.51 1030
11302.51 1035
11303.52 1017
11304.52 1038
11305.53 1053
11306.53 1021
11307.53 1024
11308.54 1056
11309.54 1046
11310.55 1069
11311.55 1051
11312.55 1084
11313.56 1054
11314.56 1069
11315.57 1047
11316.57 1121
11317.58 1120
11318.58 1106
11319.59 1075
11320.59 1096
11321.59 1109
11322.60 1078
11323.60 1082
11324.61 1102
11325.61 1097
11326.62 1076
11327.62 1090
11328.63 1054
11329.63 1100
11330.64 1055
11331.64 1067
11332.65 1079
11333.65 1063
11334.66 1048
11335.67 1087
11336.67 1063
11337.68 1087
11338.68 1125
11339.69 1160
11340.69 1123
11341.70 1149
11342.70 1155
11343.71 1160
11344.72 1190
11345.72 1129
11346.73 1125
11347.73 1185
11348.74 1140
11349.74 1103
11350.75 1092
11351.76 1073
11352.76 1106
11353.77 1066
11354.78 1060
11355.78 1061
11356.79 1083
11357.79 1071
11358.80 1076
11359.81 1063
11360.81 1067
11361.82 1074
11362.83 1078
11363.83 1058
11364.84 1030
11365.85 1059
11366.85 1058
11367.86 1027
11368.87 1005
11369.87 1037
11370.88 1041
11371.89 1048
11372.89 1092
11373.90 1034
11374.91 1079
11375.92 1060
11376.92 1012
11377.93 1062
11378.94 1087
11379.94 1113
11380.95 1082
11381.96 1084
11382.97 1109
11383.97 1129
11384.98 1091
11385.99 1071
11387.00 1105
11388.00 1078
11389.01 1110
11390.02 1094
11391.03 1088
11392.04 1098
11393.04 1079
11394.05 1064
11395.06 1102
11396.07 1086
11397.08 1095
11398.08 1092
11399.09 1123
11400.10 1102
11401.11 1124
11402.12 1095
11403.12 1119
11404.13 1141
11405.14 1117
11406.15 1109
11407.16 1126
11408.17 1104
11409.18 1116
11410.18 1100
11411.19 1139
11412.20 1160
11413.21 1155
11414.22 1150
11415.23 1138
11416.24 1136
11417.25 1142
11418.25 1109
11419.26 1128
11420.27 1121
11421.28 1141
11422.29 1152
11423.30 1144
11424.31 1184
11425.32 1141
11426.33 1173
11427.34 1172
11428.35 1152
11429.36 1153
11430.37 1153
11431.38 1170
11432.39 1130
11433.39 1151
11434.40 1182
11435.41 1213
11436.42 1232
11437.43 1186
11438.44 1183
11439.45 1167
11440.46 1175
11441.47 1174
11442.48 1145
11443.49 1150
11444.50 1156
11445.51 1202
11446.52 1162
11447.53 1210
11448.55 1198
11449.56 1203
11450.57 1209
11451.58 1233
11452.59 1218
11453.60 1231
11454.61 1263
11455.62 1217
11456.63 1195
11457.64 1225
11458.65 1264
11459.66 1228
11460.67 1241
11461.68 1227
11462.69 1230
11463.71 1257
11464.72 1252
11465.73 1254
11466.74 1275
11467.75 1293
11468.76 1313
11469.77 1284
11470.78 1297
11471.80 1325
11472.81 1356
11473.82 1303
11474.83 1328
11475.84 1334
11476.85 1360
11477.86 1382
11478.88 1361
11479.89 1352
11480.90 1371
11481.91 1361
11482.92 1373
11483.93 1364
11484.95 1389
11485.96 1434
11486.97 1402
11487.98 1401
11489.00 1448
11490.01 1441
11491.02 1405
11492.03 1430
11493.04 1450
11494.06 1448
11495.07 1440
11496.08 1474
11497.09 1478
11498.11 1482
11499.12 1502
11500.13 1492
11501.14 1525
11502.16 1574
11503.17 1573
11504.18 1561
11505.20 1593
11506.21 1615
11507.22 1651
11508.23 1666
11509.25 1589
11510.26 1681
11511.27 1703
11512.29 1696
11513.30 1734
11514.31 1776
11515.33 1769
11516.34 1811
11517.35 1847
11518.37 1909
11519.38 1922
11520.39 1993
11521.41 2053
11522.42 2034
11523.43 2064
11524.45 2144
11525.46 2185
11526.47 2199
11527.49 2260
11528.50 2419
11529.52 2413
11530.53 2465
11531.54 2536
11532.56 2681
11533.57 2795
11534.59 2875
11535.60 3068
11536.62 3222
11537.63 3344
11538.64 3492
11539.66 3603
11540.67 3656
11541.69 3736
11542.70 3742
11543.72 3672
11544.73 3667
11545.75 3528
11546.76 3425
11547.77 3246
11548.79 3022
11549.80 2873
11550.82 2655
11551.83 2505
11552.85 2404
11553.86 2189
11554.88 2066
11555.89 1993
11556.91 1903
11557.92 1823
11558.94 1729
11559.95 1709
11560.97 1677
11561.99 1682
11563.00 1650
11564.02 1603
11565.03 1619
11566.05 1626
11567.06 1604
11568.08 1528
11569.09 1517
11570.11 1542
11571.13 1527
11572.14 1545
11573.16 1506
11574.17 1521
11575.19 1485
11576.20 1521
11577.22 1467
11578.24 1425
11579.25 1419
11580.27 1417
11581.29 1390
11582.30 1404
11583.32 1419
11584.33 1421
11585.35 1390
11586.37 1383
11587.38 1406
11588.40 1387
11589.42 1374
11590.43 1296
11591.45 1320
11592.47 1340
11593.48 1348
11594.50 1335
11595.52 1310
11596.53 1335
11597.55 1331
11598.57 1356
11599.58 1354
11600.60 1389
11601.62 1347
11602.64 1352
11603.65 1368
11604.67 1353
11605.69 1389
11606.70 1417
11607.72 1452
11608.74 1431
11609.76 1405
11610.77 1447
11611.79 1441
11612.81 1438
11613.83 1483
11614.84 1432
11615.86 1542
11616.88 1536
11617.90 1597
11618.92 1558
11619.93 1518
11620.95 1507
11621.97 1552
11622.99 1528
11624.01 1541
11625.02 1553
11626.04 1537
11627.06 1517
11628.08 1486
11629.10 1459
11630.11 1454
11631.13 1462
11632.15 1413
11633.17 1411
11634.19 1436
11635.21 1378
11636.23 1384
11637.24 1351
11638.26 1338
11639.28 1343
11640.30 1361
11641.32 1337
11642.34 1308
11643.36 1272
11644.38 1313
11645.39 1246
11646.41 1245
11647.43 1250
11648.45 1257
11649.47 1256
11650.49 1272
11651.51 1271
11652.53 1264
11653.55 1242
11654.57 1230
11655.59 1219
11656.61 1237
11657.63 1229
11658.65 1206
11659.67 1186
11660.69 1158
11661.70 1175
11662.72 1205
11663.74 1131
11664.76 1153
11665.78 1167
11666.80 1156
11667.82 1098
11668.84 1093
11669.86 1093
11670.88 1124
11671.90 1119
11672.92 1070
11673.95 1091
11674.97 1086
11675.99 1063
11677.01 1104
11678.03 1047
11679.05 1083
11680.07 1079
11681.09 1076
11682.11 1053
11683.13 1090
11684.15 1055
11685.17 1048
11686.19 1073
11687.21 1054
11688.23 1017
11689.25 1058
11690.28 1059
11691.30 1037
11692.32 1070
11693.34 1017
11694.36 1035
11695.38 1032
11696.40 1021
11697.42 1037
11698.44 1007
11699.47 1008
11700.49 1004
11701.51 1000
11702.53 981
11703.55 1042
11704.57 1034
11705.60 995
11706.62 1006
11707.64 993
11708.66 986
11709.68 1016
11710.70 1027
11711.73 1009
11712.75 981
11713.77 988
11714.79 1005
11715.81 973
11716.84 955
11717.86 925
11718.88 948
11719.90 948
11720.92 956
11721.95 960
11722.97 949
11723.99 934
11725.01 972
11726.04 950
11727.06 937
11728.08 934
11729.11 946
11730.13 964
11731.15 942
11732.17 932
11733.20 929
11734.22 943
11735.24 947
11736.26 967
11737.29 955
11738.31 982
11739.33 961
11740.36 955
11741.38 938
11742.40 950
11743.43 913
11744.45 963
11745.47 935
11746.50 910
11747.52 908
11748.54 898
11749.57 929
11750.59 915
11751.62 923
11752.64 934
11753.66 914
11754.69 900
11755.71 908
11756.73 902
11757.76 913
11758.78 905
11759.81 877
11760.83 934
11761.85 907
11762.88 921
11763.90 933
11764.93 921
11765.95 911
11766.98 904
11768.00 883
11769.02 902
11770.05 882
11771.07 892
11772.10 914
11773.12 929
11774.15 923
11775.17 899
11776.20 891
11777.22 870
11778.25 908
11779.27 914
11780.30 898
11781.32 916
11782.35 933
11783.37 923
11784.40 923
11785.42 930
11786.45 934
11787.47 947
11788.50 911
11789.52 885
11790.55 859
11791.57 880
11792.60 918
11793.62 897
11794.65 910
11795.67 904
11796.70 901
11797.73 919
11798.75 916
11799.78 932
11800.80 905
11801.83 940
11802.85 922
11803.88 901
11804.91 900
11805.93 930
11806.96 928
11807.98 924
11809.01 915
11810.04 928
11811.06 946
11812.09 952
11813.12 956
11814.14 915
11815.17 916
11816.19 943
11817.22 964
11818.25 965
11819.27 940
11820.30 970
11821.33 939
11822.35 922
11823.38 941
11824.41 938
11825.44 932
11826.46 960
11827.49 937
11828.52 962
11829.54 979
11830.57 941
11831.60 955
11832.62 979
11833.65 993
11834.68 965
11835.71 981
11836.73 966
11837.76 969
11838.79 974
11839.82 972
11840.84 983
11841.87 985
11842.90 998
11843.93 1018
11844.95 989
11845.98 977
11847.01 981
11848.04 1030
11849.07 1019
11850.09 973
11851.12 987
11852.15 959
11853.18 1018
11854.21 985
11855.23 1019
11856.26 1033
11857.29 1089
11858.32 1071
11859.35 1043
11860.38 1046
11861.40 1022
11862.43 1063
11863.46 1052
11864.49 1041
11865.52 1032
11866.55 1042
11867.58 1077
11868.60 1045
11869.63 1045
11870.66 1044
11871.69 1072
11872.72 1097
11873.75 1106
11874.78 1107
11875.81 1106
11876.84 1105
11877.86 1118
11878.89 1134
11879.92 1115
11880.95 1132
11881.98 1124
11883.01 1115
11884.04 1172
11885.07 1188
11886.10 1204
11887.13 1178
11888.16 1175
11889.19 1200
11890.22 1205
11891.25 1209
11892.28 1214
11893.31 1253
11894.34 1254
11895.37 1208
11896.40 1245
11897.43 1306
11898.46 1296
11899.49 1343
11900.52 1324
11901.55 1362
11902.58 1313
11903.61 1411
11904.64 1349
11905.67 1340
11906.70 1402
11907.73 1399
11908.76 1412
11909.79 1425
11910.82 1418
11911.85 1396
11912.88 1432
11913.91 1409
11914.94 1382
11915.97 1378
11917.01 1341
11918.04 1378
11919.07 1410
11920.10 1381
11921.13 1365
11922.16 1365
11923.19 1410
11924.22 1479
11925.25 1474
11926.28 1511
11927.32 1514
11928.35 1559
11929.38 1655
11930.41 1607
11931.44 1669
11932.47 1677
11933.50 1696
11934.54 1683
11935.57 1710
11936.60 1704
11937.63 1642
11938.66 1583
11939.70 1567
11940.73 1565
11941.76 1497
11942.79 1473
11943.82 1427
11944.85 1398
11945.89 1375
11946.92 1298
11947.95 1252
11948.98 1269
11950.02 1232
11951.05 1218
11952.08 1227
11953.11 1161
11954.15 1140
11955.18 1148
11956.21 1200
11957.24 1109
11958.28 1161
11959.31 1181
11960.34 1186
11961.37 1160
11962.41 1184
11963.44 1179
11964.47 1158
11965.51 1135
11966.54 1181
11967.57 1165
11968.60 1207
11969.64 1159
11970.67 1136
11971.70 1138
11972.74 1205
11973.77 1137
11974.80 1124
11975.84 1166
11976.87 1203
11977.90 1156
11978.94 1155
11979.97 1173
11981.00 1145
11982.04 1117
11983.07 1128
11984.11 1152
11985.14 1147
11986.17 1162
11987.21 1166
11988.24 1200
11989.28 1190
11990.31 1185
11991.34 1238
11992.38 1178
11993.41 1144
11994.45 1163
11995.48 1173
11996.51 1166
11997.55 1180
11998.58 1179
11999.62 1206
12000.65 1215
12001.69 1189
12002.72 1201
12003.76 1222
12004.79 1228
12005.82 1241
12006.86 1218
12007.89 1235
12008.93 1224
12009.96 1241
12011.00 1237
12012.03 1225
12013.07 1237
12014.10 1216
12015.14 1221
12016.17 1269
12017.21 1294
12018.24 1283
12019.28 1286
12020.32 1300
12021.35 1297
12022.39 1287
12023.42 1315
12024.46 1319
12025.49 1339
12026.53 1319
12027.56 1305
12028.60 1303
12029.64 1316
12030.67 1353
12031.71 1352
12032.74 1320
12033.78 1289
12034.81 1302
12035.85 1331
12036.89 1339
12037.92 1345
12038.96 1348
12039.99 1306
12041.03 1319
12042.07 1303
12043.10 1280
12044.14 1277
12045.18 1311
12046.21 1253
12047.25 1280
12048.29 1237
12049.32 1289
12050.36 1281
12051.40 1313
12052.43 1260
12053.47 1223
12054.51 1259
12055.54 1280
12056.58 1283
12057.62 1295
12058.65 1243
12059.69 1284
12060.73 1291
12061.76 1278
12062.80 1267
12063.84 1252
12064.88 1234
12065.91 1242
12066.95 1235
12067.99 1219
12069.03 1237
12070.06 1217
12071.10 1216
12072.14 1225
12073.18 1198
12074.21 1193
12075.25 1216
12076.29 1197
12077.33 1178
12078.36 1173
12079.40 1183
12080.44 1198
12081.48 1173
12082.52 1175
12083.55 1171
12084.59 1158
12085.63 1158
12086.67 1196
12087.71 1158
12088.74 1181
12089.78 1204
12090.82 1188
12091.86 1164
12092.90 1214
12093.94 1220
12094.98 1194
12096.01 1206
12097.05 1210
12098.09 1225
12099.13 1211
12100.17 1251
12101.21 1277
12102.25 1288
12103.28 1262
12104.32 1243
12105.36 1236
12106.40 1263
12107.44 1258
12108.48 1255
12109.52 1240
12110.56 1213
12111.60 1237
12112.64 1179
12113.68 1169
12114.72 1154
12115.76 1155
12116.79 1155
12117.83 1115
12118.87 1079
12119.91 1064
12120.95 1073
12121.99 1066
12123.03 1064
12124.07 1017
12125.11 991
12126.15 998
12127.19 984
12128.23 982
12129.27 989
12130.31 951
12131.35 986
12132.39 951
12133.43 994
12134.47 958
12135.51 953
12136.55 1000
12137.59 957
12138.63 969
12139.67 968
12140.71 961
12141.76 961
12142.80 971
12143.84 983
12144.88 963
12145.92 963
12146.96 935
12148.00 950
12149.04 952
12150.08 953
12151.12 968
12152.16 942
12153.20 920
12154.25 908
12155.29 937
12156.33 926
12157.37 933
12158.41 901
12159.45 921
12160.49 922
12161.53 916
12162.58 940
12163.62 913
12164.66 916
12165.70 929
12166.74 933
12167.78 890
12168.82 892
12169.87 914
12170.91 910
12171.95 914
12172.99 887
12174.03 892
12175.08 930
12176.12 900
12177.16 847
12178.20 878
12179.24 899
12180.29 910
12181.33 866
12182.37 864
12183.41 885
12184.46 922
12185.50 854
12186.54 899
12187.58 861
12188.63 878
12189.67 867
12190.71 905
12191.75 874
12192.80 842
12193.84 870
12194.88 891
12195.92 876
12196.97 869
12198.01 869
12199.05 862
12200.10 832
12201.14 842
12202.18 879
12203.23 870
12204.27 853
12205.31 856
12206.36 897
12207.40 840
12208.44 883
12209.49 889
12210.53 849
12211.57 856
12212.62 860
12213.66 869
12214.70 858
12215.75 858
12216.79 852
12217.84 836
12218.88 850
12219.92 845
12220.97 854
12222.01 832
12223.06 847
12224.10 849
12225.14 797
12226.19 836
12227.23 823
12228.28 834
12229.32 823
12230.36 806
12231.41 789
12232.45 817
12233.50 813
12234.54 834
12235.59 797
12236.63 814
12237.68 785
12238.72 819
12239.77 835
12240.81 815
12241.86 780
12242.90 781
12243.94 800
12244.99 821
12246.03 830
12247.08 831
12248.13 799
12249.17 784
12250.22 817
12251.26 836
12252.31 813
12253.35 783
12254.40 795
12255.44 809
12256.49 809
12257.53 807
12258.58 794
12259.62 810
12260.67 795
12261.72 785
12262.76 784
12263.81 799
12264.85 781
12265.90 772
12266.94 736
12267.99 783
12269.04 786
12270.08 800
12271.13 788
12272.17 765
12273.22 768
12274.27 776
12275.31 774
12276.36 785
12277.41 767
12278.45 776
12279.50 767
12280.55 768
12281.59 724
12282.64 732
12283.69 777
12284.73 796
12285.78 776
12286.83 747
12287.87 736
12288.92 727
12289.97 725
12291.01 735
12292.06 746
12293.11 758
12294.15 759
12295.20 755
12296.25 753
12297.30 743
12298.34 753
12299.39 772
12300.44 769
12301.48 769
12302.53 736
12303.58 751
12304.63 752
12305.67 777
12306.72 757
12307.77 776
12308.82 749
12309.87 753
12310.91 751
12311.96 763
12313.01 762
12314.06 771
12315.10 737
12316.15 747
12317.20 783
12318.25 735
12319.30 714
12320.34 735
12321.39 734
12322.44 745
12323.49 738
12324.54 691
12325.59 737
12326.63 765
12327.68 693
12328.73 720
12329.78 725
12330.83 731
12331.88 728
12332.93 733
12333.98 734
12335.02 729
12336.07 687
12337.12 684
12338.17 699
12339.22 726
12340.27 738
12341.32 721
12342.37 727
12343.42 735
12344.47 717
12345.51 714
12346.56 723
12347.61 751
12348.66 756
12349.71 717
12350.76 715
12351.81 744
12352.86 748
12353.91 721
12354.96 737
12356.01 714
12357.06 718
12358.11 737
12359.16 730
12360.21 712
12361.26 688
12362.31 716
12363.36 698
12364.41 700
12365.46 716
12366.51 734
12367.56 738
12368.61 728
12369.66 747
12370.71 731
12371.76 705
12372.81 739
12373.86 739
12374.91 697
12375.96 713
12377.01 741
12378.06 734
12379.11 735
12380.17 727
12381.22 766
12382.27 729
12383.32 740
12384.37 732
12385.42 740
12386.47 755
12387.52 756
12388.57 769
12389.62 729
12390.67 720
12391.73 727
12392.78 758
12393.83 739
12394.88 743
12395.93 689
12396.98 728
12398.03 731
12399.09 722
12400.14 736
12401.19 747
12402.24 719
12403.29 734
12404.34 739
12405.40 776
12406.45 745
12407.50 756
12408.55 760
12409.60 744
12410.66 720
12411.71 734
12412.76 723
12413.81 737
12414.86 727
12415.92 721
12416.97 772
12418.02 733
12419.07 725
12420.13 757
12421.18 769
12422.23 752
12423.28 781
12424.34 786
12425.39 742
12426.44 760
12427.49 770
12428.55 725
12429.60 728
12430.65 766
12431.71 748
12432.76 739
12433.81 753
12434.86 770
12435.92 749
12436.97 754
12438.02 772
12439.08 788
12440.13 778
12441.18 742
12442.24 760
12443.29 809
12444.34 766
12445.40 759
12446.45 762
12447.50 747
12448.56 754
12449.61 788
12450.67 776
12451.72 733
12452.77 771
12453.83 785
12454.88 775
12455.94 770
12456.99 758
12458.04 768
12459.10 771
12460.15 815
12461.21 794
12462.26 812
12463.31 782
12464.37 811
12465.42 836
12466.48 815
12467.53 820
12468.59 840
12469.64 831
12470.70 870
12471.75 882
12472.80 869
12473.86 906
12474.91 890
12475.97 941
12477.02 953
12478.08 965
12479.13 950
12480.19 931
12481.24 930
12482.30 911
12483.35 940
12484.41 933
12485.46 896
12486.52 912
12487.57 910
12488.63 925
12489.69 896
12490.74 860
12491.80 882
12492.85 863
12493.91 843
12494.96 816
12496.02 793
12497.07 799
12498.13 808
12499.19 788
12500.24 798
12501.30 786
12502.35 813
12503.41 803
12504.47 816
12505.52 794
12506.58 838
12507.63 820
12508.69 823
12509.75 782
12510.80 809
12511.86 804
12512.91 799
12513.97 833
12515.03 811
12516.08 818
12517.14 804
12518.20 838
12519.25 848
12520.31 808
12521.37 830
12522.42 828
12523.48 807
12524.54 781
12525.59 831
12526.65 808
12527.71 796
12528.77 793
12529.82 827
12530.88 811
12531.94 774
12532.99 776
12534.05 801
12535.11 813
12536.17 800
12537.22 775
12538.28 797
12539.34 830
12540.40 799
12541.45 798
12542.51 792
12543.57 819
12544.63 810
12545.68 785
12546.74 835
12547.80 827
12548.86 833
12549.92 866
12550.97 869
12552.03 857
12553.09 864
12554.15 864
12555.21 859
12556.26 852
12557.32 864
12558.38 867
12559.44 886
12560.50 857
12561.56 844
12562.61 883
12563.67 880
12564.73 893
12565.79 877
12566.85 887
12567.91 884
12568.97 862
12570.02 843
12571.08 860
12572.14 823
12573.20 795
12574.26 802
12575.32 824
12576.38 795
12577.44 813
12578.50 805
12579.56 792
12580.61 804
12581.67 814
12582.73 808
12583.79 830
12584.85 808
12585.91 812
12586.97 823
12588.03 824
12589.09 834
12590.15 812
12591.21 806
12592.27 823
12593.33 817
12594.39 778
12595.45 803
12596.51 787
12597.57 813
12598.63 845
12599.69 837
12600.75 852
12601.81 801
12602.87 790
12603.93 806
12604.99 798
12606.05 818
12607.11 827
12608.17 821
12609.23 841
12610.29 821
12611.35 829
12612.41 814
12613.47 844
12614.53 858
12615.59 840
12616.66 840
12617.72 837
12618.78 825
12619.84 801
12620.90 864
12621.96 884
12623.02 857
12624.08 842
12625.14 838
12626.20 853
12627.26 869
12628.33 874
12629.39 890
12630.45 918
12631.51 907
12632.57 898
12633.63 902
12634.69 907
12635.76 921
12636.82 906
12637.88 885
12638.94 890
12640.00 882
12641.06 899
12642.13 883
12643.19 874
12644.25 870
12645.31 872
12646.37 852
12647.44 851
12648.50 875
12649.56 871
12650.62 852
12651.68 853
12652.75 824
12653.81 856
12654.87 838
12655.93 887
12657.00 850
12658.06 866
12659.12 860
12660.18 858
12661.25 875
12662.31 855
12663.37 876
12664.43 872
12665.50 832
12666.56 870
12667.62 872
12668.69 866
12669.75 873
12670.81 875
12671.88 855
12672.94 864
12674.00 855
12675.06 870
12676.13 909
12677.19 873
12678.25 899
12679.32 894
12680.38 884
12681.44 868
12682.51 912
12683.57 908
12684.64 887
12685.70 862
12686.76 911
12687.83 871
12688.89 906
12689.95 921
12691.02 923
12692.08 915
12693.15 882
12694.21 940
12695.27 963
12696.34 929
12697.40 928
12698.47 975
12699.53 970
12700.59 962
12701.66 968
12702.72 969
12703.79 947
12704.85 974
12705.92 1011
12706.98 1005
12708.05 996
12709.11 1018
12710.18 1039
12711.24 1021
12712.30 1022
12713.37 1051
12714.43 1010
12715.50 1028
12716.56 1024
12717.63 1041
12718.69 1035
12719.76 1045
12720.82 1014
12721.89 1025
12722.95 1031
12724.02 1038
12725.09 1028
12726.15 1066
12727.22 1047
12728.28 1093
12729.35 1079
12730.41 1069
12731.48 1087
12732.54 1122
12733.61 1100
12734.68 1137
12735.74 1129
12736.81 1136
12737.87 1117
12738.94 1101
12740.00 1116
12741.07 1077
12742.14 1053
12743.20 1040
12744.27 1046
12745.33 1035
12746.40 1016
12747.47 1025
12748.53 999
12749.60 973
12750.67 997
12751.73 982
12752.80 939
12753.87 959
12754.93 934
12756.00 919
12757.07 933
12758.13 917
12759.20 960
12760.27 900
12761.33 910
12762.40 893
12763.47 859
12764.53 888
12765.60 930
12766.67 905
12767.73 868
12768.80 866
12769.87 903
12770.94 901
12772.00 856
12773.07 865
12774.14 881
12775.21 849
12776.27 850
12777.34 838
12778.41 856
12779.48 836
12780.54 874
12781.61 864
12782.68 880
12783.75 850
12784.81 827
12785.88 832
12786.95 826
12788.02 839
12789.09 823
12790.15 813
12791.22 836
12792.29 819
12793.36 864
12794.43 839
12795.49 811
12796.56 827
12797.63 805
12798.70 841
12799.77 832
12800.84 836
12801.90 806
12802.97 802
12804.04 832
12805.11 810
12806.18 813
12807.25 815
12808.32 812
12809.39 826
12810.45 838
12811.52 813
12812.59 809
12813.66 825
12814.73 855
12815.80 853
12816.87 843
12817.94 864
12819.01 834
12820.08 845
12821.15 842
12822.21 862
12823.28 877
12824.35 843
12825.42 816
12826.49 840
12827.56 869
12828.63 836
12829.70 832
12830.77 854
12831.84 832
12832.91 835
12833.98 812
12835.05 819
12836.12 844
12837.19 830
12838.26 831
12839.33 817
12840.40 837
12841.47 796
12842.54 806
12843.61 842
12844.68 797
12845.75 821
12846.82 783
12847.89 776
12848.96 768
12850.03 735
12851.10 779
12852.18 780
12853.25 749
12854.32 742
12855.39 757
12856.46 753
12857.53 747
12858.60 757
12859.67 734
12860.74 726
12861.81 745
12862.88 729
12863.96 759
12865.03 731
12866.10 775
12867.17 753
12868.24 750
12869.31 750
12870.38 721
12871.45 743
12872.53 723
12873.60 746
12874.67 740
12875.74 743
12876.81 736
12877.88 737
12878.96 746
12880.03 724
12881.10 733
12882.17 712
12883.24 742
12884.31 730
12885.39 730
12886.46 719
12887.53 694
12888.60 684
12889.68 733
12890.75 715
12891.82 706
12892.89 694
12893.96 686
12895.04 695
12896.11 672
12897.18 712
12898.25 688
12899.33 694
12900.40 659
12901.47 705
12902.54 695
12903.62 680
12904.69 667
12905.76 678
12906.84 691
12907.91 688
12908.98 646
12910.06 668
12911.13 686
12912.20 668
12913.27 685
12914.35 675
12915.42 678
12916.49 683
12917.57 676
12918.64 649
12919.71 640
12920.79 634
12921.86 647
12922.94 655
12924.01 661
12925.08 654
12926.16 664
12927.23 681
12928.30 673
12929.38 675
12930.45 655
12931.53 655
12932.60 665
12933.67 642
12934.75 642
12935.82 662
12936.90 663
12937.97 674
12939.04 673
12940.12 662
12941.19 617
12942.27 660
12943.34 670
12944.42 651
12945.49 649
12946.56 644
12947.64 659
12948.71 642
12949.79 647
12950.86 635
12951.94 672
12953.01 651
12954.09 663
12955.16 638
12956.24 653
12957.31 642
12958.39 663
12959.46 639
12960.54 613
12961.61 633
12962.69 618
12963.76 618
12964.84 603
12965.91 650
12966.99 643
12968.07 633
12969.14 635
12970.22 653
12971.29 631
12972.37 647
12973.44 630
12974.52 636
12975.59 621
12976.67 618
12977.75 634
12978.82 647
12979.90 641
12980.97 646
12982.05 644
12983.13 657
12984.20 656
12985.28 656
12986.35 660
12987.43 683
12988.51 652
12989.58 610
12990.66 655
12991.74 645
12992.81 630
12993.89 653
12994.97 641
12996.04 605
12997.12 639
12998.20 613
12999.27 636
13000.35 646
13001.43 624
13002.50 638
13003.58 637
13004.66 638
13005.73 635
13006.81 648
13007.89 613
13008.97 650
13010.04 641
13011.12 638
13012.20 638
13013.27 637
13014.35 637
13015.43 635
13016.51 644
13017.58 642
13018.66 658
13019.74 636
13020.82 625
13021.89 652
13022.97 633
13024.05 631
13025.13 637
13026.21 629
13027.28 656
13028.36 691
13029.44 661
13030.52 652
13031.60 607
13032.67 619
13033.75 658
13034.83 665
13035.91 647
13036.99 643
13038.07 668
13039.14 630
13040.22 654
13041.30 644
13042.38 619
13043.46 657
13044.54 663
13045.62 663
13046.69 631
13047.77 632
13048.85 628
13049.93 650
13051.01 634
13052.09 640
13053.17 613
13054.25 624
13055.33 637
13056.40 620
13057.48 635
13058.56 627
13059.64 624
13060.72 619
13061.80 628
13062.88 641
13063.96 621
13065.04 636
13066.12 642
13067.20 620
13068.28 617
13069.36 652
13070.44 612
13071.52 612
13072.60 623
13073.68 629
13074.76 625
13075.84 647
13076.92 631
13078.00 613
13079.08 615
13080.16 617
13081.24 643
13082.32 651
13083.40 621
13084.48 613
13085.56 630
13086.64 644
13087.72 653
13088.80 650
13089.88 648
13090.96 634
13092.04 644
13093.12 638
13094.20 628
13095.28 633
13096.36 646
13097.44 638
13098.52 632
13099.61 641
13100.69 659
13101.77 643
13102.85 658
13103.93 627
13105.01 638
13106.09 648
13107.17 657
13108.25 678
13109.34 627
13110.42 651
13111.50 669
13112.58 646
13113.66 658
13114.74 662
13115.82 653
13116.91 674
13117.99 655
13119.07 639
13120.15 688
13121.23 669
13122.31 640
13123.40 646
13124.48 680
13125.56 666
13126.64 660
13127.72 684
13128.81 698
13129.89 668
13130.97 674
13132.05 687
13133.14 685
13134.22 685
13135.30 681
13136.38 667
13137.47 666
13138.55 678
13139.63 675
13140.71 680
13141.80 662
13142.88 669
13143.96 668
13145.04 697
13146.13 659
13147.21 675
13148.29 646
13149.38 648
13150.46 662
13151.54 662
13152.62 671
13153.71 667
13154.79 682
13155.87 656
13156.96 665
13158.04 670
13159.12 661
13160.21 681
13161.29 690
13162.37 691
13163.46 703
13164.54 675
13165.62 686
13166.71 686
13167.79 682
13168.88 696
13169.96 678
13171.04 680
13172.13 672
13173.21 705
13174.30 685
13175.38 700
13176.46 661
13177.55 691
13178.63 665
13179.72 678
13180.80 679
13181.88 692
13182.97 705
13184.05 679
13185.14 701
13186.22 679
13187.31 667
13188.39 692
13189.48 680
13190.56 711
13191.65 726
13192.73 683
13193.81 683
13194.90 693
13195.98 707
13197.07 731
13198.15 700
13199.24 705
13200.32 705
13201.41 732
13202.49 697
13203.58 709
13204.67 740
13205.75 676
13206.84 704
13207.92 734
13209.01 684
13210.09 708
13211.18 704
13212.26 702
13213.35 698
13214.43 721
13215.52 694
13216.61 722
13217.69 710
13218.78 681
13219.86 708
13220.95 710
13222.04 716
13223.12 726
13224.21 711
13225.29 728
13226.38 719
13227.47 674
13228.55 702
13229.64 743
13230.72 709
13231.81 680
13232.90 721
13233.98 752
13235.07 736
13236.16 751
13237.24 723
13238.33 747
13239.42 734
13240.50 713
13241.59 758
13242.68 731
13243.76 735
13244.85 753
13245.94 785
13247.02 750
13248.11 754
13249.20 733
13250.29 753
13251.37 759
13252.46 769
13253.55 763
13254.63 765
13255.72 776
13256.81 793
13257.90 776
13258.98 772
13260.07 764
13261.16 811
13262.25 798
13263.33 786
13264.42 738
13265.51 779
13266.60 800
13267.69 824
13268.77 780
13269.86 790
13270.95 816
13272.04 822
13273.13 759
13274.21 795
13275.30 820
13276.39 847
13277.48 811
13278.57 848
13279.65 836
13280.74 816
13281.83 855
13282.92 874
13284.01 806
13285.10 813
13286.19 834
13287.27 847
13288.36 866
13289.45 840
13290.54 827
13291.63 855
13292.72 876
13293.81 880
13294.90 849
13295.98 869
13297.07 871
13298.16 879
13299.25 816
13300.34 854
13301.43 894
13302.52 905
13303.61 911
13304.70 917
13305.79 910
13306.88 882
13307.97 921
13309.06 894
13310.15 905
13311.24 915
13312.32 935
13313.41 929
13314.50 937
13315.59 900
13316.68 923
13317.77 975
13318.86 951
13319.95 947
13321.04 953
13322.13 949
13323.22 936
13324.31 964
13325.40 974
13326.49 976
13327.58 1000
13328.68 1027
13329.77 1037
13330.86 1006
13331.95 1009
13333.04 1037
13334.13 1020
13335.22 1022
13336.31 1037
13337.40 1022
13338.49 1038
13339.58 1076
13340.67 1050
13341.76 1080
13342.85 1068
13343.94 1108
13345.04 1092
13346.13 1087
13347.22 1103
13348.31 1068
13349.40 1116
13350.49 1077
13351.58 1063
13352.67 1087
13353.77 1092
13354.86 1120
13355.95 1065
13357.04 1088
13358.13 1091
13359.22 1148
13360.31 1113
13361.41 1127
13362.50 1124
13363.59 1152
13364.68 1103
13365.77 1122
13366.87 1162
13367.96 1157
13369.05 1156
13370.14 1168
13371.23 1166
13372.33 1183
13373.42 1190
13374.51 1165
13375.60 1170
13376.69 1158
13377.79 1140
13378.88 1116
13379.97 1112
13381.06 1103
13382.16 1079
13383.25 1039
13384.34 1024
13385.43 1014
13386.53 1018
13387.62 1001
13388.71 945
13389.81 968
13390.90 931
13391.99 914
13393.08 902
13394.18 938
13395.27 941
13396.36 938
13397.46 914
13398.55 937
13399.64 908
13400.74 913
13401.83 948
13402.92 926
13404.02 944
13405.11 897
13406.20 901
13407.30 931
13408.39 913
13409.48 931
13410.58 954
13411.67 954
13412.77 948
13413.86 907
13414.95 916
13416.05 901
13417.14 919
13418.23 880
13419.33 907
13420.42 894
13421.52 866
13422.61 918
13423.71 936
13424.80 921
13425.89 917
13426.99 893
13428.08 936
13429.18 922
13430.27 921
13431.37 926
13432.46 898
13433.56 913
13434.65 922
13435.74 937
13436.84 946
13437.93 933
13439.03 947
13440.12 921
13441.22 956
13442.31 936
13443.41 942
13444.50 927
13445.60 956
13446.69 904
13447.79 961
13448.88 955
13449.98 969
13451.08 950
13452.17 959
13453.27 997
13454.36 978
13455.46 973
13456.55 973
13457.65 962
13458.74 973
13459.84 1004
13460.94 974
13462.03 964
13463.13 978
13464.22 979
13465.32 975
13466.41 1005
13467.51 1014
13468.61 1032
13469.70 1032
13470.80 950
13471.90 1032
13472.99 1038
13474.09 1039
13475.18 1028
13476.28 1012
13477.38 993
13478.47 1022
13479.57 1025
13480.67 1055
13481.76 1045
13482.86 1031
13483.96 1015
13485.05 1029
13486.15 1028
13487.25 1046
13488.34 1057
13489.44 1039
13490.54 1050
13491.63 1082
13492.73 1080
13493.83 1062
13494.93 1092
13496.02 1109
13497.12 1103
13498.22 1101
13499.31 1113
13500.41 1089
13501.51 1103
13502.61 1131
13503.70 1084
13504.80 1109
13505.90 1102
13507.00 1127
13508.09 1114
13509.19 1073
13510.29 1099
13511.39 1139
13512.49 1150
13513.58 1115
13514.68 1110
13515.78 1107
13516.88 1114
13517.98 1085
13519.07 1108
13520.17 1053
13521.27 1039
13522.37 1067
13523.47 1086
13524.57 1095
13525.66 1046
13526.76 1043
13527.86 1010
13528.96 1044
13530.06 1026
13531.16 1037
13532.25 1025
13533.35 999
13534.45 1030
13535.55 1005
13536.65 1014
13537.75 992
13538.85 1017
13539.95 1018
13541.05 943
13542.14 998
13543.24 982
13544.34 964
13545.44 965
13546.54 934
13547.64 943
13548.74 891
13549.84 916
13550.94 870
13552.04 887
13553.14 905
13554.24 877
13555.34 862
13556.44 854
13557.54 866
13558.64 886
13559.74 872
13560.84 902
13561.94 918
13563.04 858
13564.13 851
13565.23 850
13566.34 846
13567.44 852
13568.54 844
13569.64 843
13570.74 850
13571.84 841
13572.94 860
13574.04 855
13575.14 886
13576.24 878
13577.34 886
13578.44 873
13579.54 873
13580.64 863
13581.74 858
13582.84 851
13583.94 856
13585.04 876
13586.14 841
13587.24 819
13588.35 838
13589.45 859
13590.55 831
13591.65 844
13592.75 863
13593.85 883
13594.95 837
13596.05 871
13597.15 890
13598.26 871
13599.36 828
13600.46 833
13601.56 842
13602.66 858
13603.76 851
13604.86 868
13605.97 865
13607.07 889
13608.17 843
13609.27 807
13610.37 874
13611.47 875
13612.58 895
13613.68 904
13614.78 860
13615.88 826
13616.98 839
13618.09 874
13619.19 902
13620.29 845
13621.39 848
13622.50 869
13623.60 868
13624.70 867
13625.80 864
13626.91 885
13628.01 876
13629.11 862
13630.21 870
13631.32 873
13632.42 862
13633.52 822
13634.62 875
13635.73 878
13636.83 889
13637.93 875
13639.04 873
13640.14 869
13641.24 872
13642.35 847
13643.45 872
13644.55 862
13645.65 900
13646.76 879
13647.86 886
13648.96 886
13650.07 868
13651.17 897
13652.28 899
13653.38 885
13654.48 892
13655.59 863
13656.69 853
13657.79 870
13658.90 898
13660.00 867
13661.11 856
13662.21 846
13663.31 860
13664.42 876
13665.52 840
13666.63 840
13667.73 838
13668.83 870
13669.94 860
13671.04 850
13672.15 874
13673.25 869
13674.36 882
13675.46 854
13676.56 869
13677.67 853
13678.77 867
13679.88 875
13680.98 894
13682.09 882
13683.19 886
13684.30 878
13685.40 897
13686.51 874
13687.61 884
13688.72 896
13689.82 899
13690.93 879
13692.03 881
13693.14 870
13694.24 892
13695.35 884
13696.45 907
13697.56 931
13698.66 915
13699.77 896
13700.87 892
13701.98 910
13703.09 906
13704.19 944
13705.30 927
13706.40 913
13707.51 939
13708.61 947
13709.72 933
13710.83 937
13711.93 934
13713.04 984
13714.14 957
13715.25 973
13716.36 946
13717.46 965
13718.57 982
13719.67 962
13720.78 965
13721.89 986
13722.99 1008
13724.10 1006
13725.21 1006
13726.31 999
13727.42 1008
13728.53 1053
13729.63 1034
13730.74 1063
13731.85 1054
13732.95 1062
13734.06 1088
13735.17 1062
13736.27 1027
13737.38 1098
13738.49 1114
13739.59 1079
13740.70 1065
13741.81 1094
13742.92 1123
13744.02 1136
13745.13 1154
13746.24 1142
13747.35 1181
13748.45 1153
13749.56 1167
13750.67 1169
13751.78 1235
13752.88 1228
13753.99 1209
13755.10 1252
13756.21 1253
13757.31 1267
13758.42 1277
13759.53 1284
13760.64 1330
13761.75 1377
13762.85 1363
13763.96 1374
13765.07 1402
13766.18 1426
13767.29 1446
13768.39 1449
13769.50 1449
13770.61 1447
13771.72 1459
13772.83 1441
13773.94 1485
13775.04 1485
13776.15 1422
13777.26 1456
13778.37 1409
13779.48 1401
13780.59 1371
13781.70 1337
13782.80 1342
13783.91 1312
13785.02 1297
13786.13 1310
13787.24 1284
13788.35 1194
13789.46 1208
13790.57 1170
13791.68 1114
13792.79 1099
13793.90 1090
13795.00 1064
13796.11 1035
13797.22 1021
13798.33 1018
13799.44 1034
13800.55 1001
13801.66 996
13802.77 954
13803.88 993
13804.99 987
13806.10 962
13807.21 940
13808.32 942
13809.43 934
13810.54 951
13811.65 930
13812.76 955
13813.87 946
13814.98 970
13816.09 924
13817.20 909
13818.31 878
13819.42 919
13820.53 914
13821.64 912
13822.75 869
13823.86 921
13824.97 931
13826.08 867
13827.19 882
13828.30 927
13829.41 883
13830.53 844
13831.64 853
13832.75 867
13833.86 899
13834.97 910
13836.08 900
13837.19 891
13838.30 859
13839.41 895
13840.52 871
13841.64 891
13842.75 887
13843.86 846
13844.97 866
13846.08 900
13847.19 916
13848.30 875
13849.41 910
13850.53 868
13851.64 903
13852.75 887
13853.86 897
13854.97 904
13856.08 903
13857.20 929
13858.31 878
13859.42 966
13860.53 922
13861.64 929
13862.76 928
13863.87 903
13864.98 910
13866.09 959
13867.20 934
13868.32 907
13869.43 908
13870.54 913
13871.65 916
13872.77 964
13873.88 951
13874.99 925
13876.10 912
13877.22 926
13878.33 957
13879.44 950
13880.55 918
13881.67 909
13882.78 900
13883.89 929
13885.01 943
13886.12 934
13887.23 933
13888.34 945
13889.46 984
13890.57 969
13891.68 939
13892.80 995
13893.91 992
13895.02 974
13896.14 996
13897.25 970
13898.36 993
13899.48 1016
13900.59 989
13901.70 1029
13902.82 1030
13903.93 991
13905.05 1006
13906.16 978
13907.27 962
13908.39 931
13909.50 960
13910.61 962
13911.73 944
13912.84 957
13913.96 907
13915.07 933
13916.19 915
13917.30 862
13918.41 874
13919.53 906
13920.64 875
13921.76 872
13922.87 842
13923.99 829
13925.10 847
13926.21 885
13927.33 871
13928.44 890
13929.56 877
13930.67 847
13931.79 867
13932.90 843
13934.02 864
13935.13 862
13936.25 834
13937.36 879
13938.48 879
13939.59 859
13940.71 866
13941.82 884
13942.94 840
13944.05 828
13945.17 832
13946.28 844
13947.40 839
13948.52 840
13949.63 829
13950.75 815
13951.86 831
13952.98 816
13954.09 819
13955.21 843
13956.32 822
13957.44 824
13958.56 825
13959.67 811
13960.79 805
13961.90 798
13963.02 819
13964.14 813
13965.25 823
13966.37 804
13967.48 829
13968.60 834
13969.72 849
13970.83 809
13971.95 805
13973.07 812
13974.18 810
13975.30 805
13976.42 822
13977.53 833
13978.65 841
13979.77 846
13980.88 834
13982.00 842
13983.12 839
13984.23 836
13985.35 809
13986.47 841
13987.58 846
13988.70 846
13989.82 864
13990.94 847
13992.05 849
13993.17 814
13994.29 809
13995.40 851
13996.52 820
13997.64 819
13998.76 815
13999.87 819
14000.99 847
14002.11 867
14003.23 837
14004.35 835
14005.46 868
14006.58 822
14007.70 867
14008.82 826
14009.93 840
14011.05 834
14012.17 844
14013.29 869
14014.41 864
14015.52 845
14016.64 809
14017.76 846
14018.88 872
14020.00 850
14021.12 883
14022.23 843
14023.35 871
14024.47 893
14025.59 871
14026.71 876
14027.83 858
14028.95 883
14030.06 896
14031.18 867
14032.30 883
14033.42 886
14034.54 891
14035.66 922
14036.78 869
14037.90 851
14039.02 906
14040.14 899
14041.25 927
14042.37 911
14043.49 926
14044.61 891
14045.73 926
14046.85 932
14047.97 923
14049.09 925
14050.21 947
14051.33 951
14052.45 951
14053.57 948
14054.69 926
14055.81 942
14056.93 972
14058.05 969
14059.17 975
14060.29 976
14061.41 1015
14062.53 980
14063.65 988
14064.77 997
14065.89 1036
14067.01 1002
14068.13 1028
14069.25 1014
14070.37 1065
14071.49 1064
14072.61 1093
14073.73 1072
14074.85 1090
14075.97 1102
14077.09 1083
14078.21 1097
14079.33 1117
14080.45 1113
14081.57 1088
14082.69 1106
14083.82 1102
14084.94 1137
14086.06 1141
14087.18 1120
14088.30 1085
14089.42 1073
14090.54 1134
14091.66 1111
14092.78 1126
14093.91 1141
14095.03 1164
14096.15 1149
14097.27 1145
14098.39 1132
14099.51 1135
14100.63 1145
14101.76 1171
14102.88 1175
14104.00 1193
14105.12 1177
14106.24 1159
14107.36 1161
14108.49 1163
14109.61 1125
14110.73 1115
14111.85 1103
14112.97 1073
14114.10 1102
14115.22 1113
14116.34 1089
14117.46 1092
14118.58 1085
14119.71 1087
14120.83 1023
14121.95 1026
14123.07 1017
14124.20 1021
14125.32 1001
14126.44 988
14127.56 986
14128.69 993
14129.81 945
14130.93 966
14132.06 962
14133.18 946
14134.30 908
14135.42 915
14136.55 913
14137.67 947
14138.79 958
14139.92 922
14141.04 896
14142.16 878
14143.29 890
14144.41 891
14145.53 898
14146.66 944
14147.78 931
14148.90 932
14150.03 909
14151.15 874
14152.27 881
14153.40 859
14154.52 876
14155.64 872
14156.77 877
14157.89 866
14159.02 870
14160.14 855
14161.26 902
14162.39 861
14163.51 848
14164.64 899
14165.76 873
14166.88 872
14168.01 872
14169.13 872
14170.26 875
14171.38 870
14172.51 852
14173.63 862
14174.75 834
14175.88 848
14177.00 834
14178.13 827
14179.25 813
14180.38 822
14181.50 833
14182.63 845
14183.75 831
14184.88 829
14186.00 857
14187.13 864
14188.25 867
14189.38 829
14190.50 798
14191.63 818
14192.75 814
14193.88 813
14195.00 810
14196.13 813
14197.25 825
14198.38 819
14199.50 796
14200.63 798
14201.76 810
14202.88 830
14204.01 797
14205.13 802
14206.26 776
14207.38 803
14208.51 782
14209.64 793
14210.76 771
14211.89 782
14213.01 766
14214.14 805
14215.27 782
14216.39 796
14217.52 790
14218.64 807
14219.77 768
14220.90 813
14222.02 777
14223.15 785
14224.28 776
14225.40 776
14226.53 754
14227.66 728
14228.78 739
14229.91 748
14231.04 755
14232.16 784
14233.29 746
14234.42 740
14235.54 736
14236.67 733
14237.80 735
14238.92 760
14240.05 743
14241.18 690
14242.31 724
14243.43 749
14244.56 748
14245.69 745
14246.82 751
14247.94 722
14249.07 741
14250.20 745
14251.33 733
14252.45 751
14253.58 723
14254.71 752
14255.84 739
14256.96 725
14258.09 736
14259.22 724
14260.35 707
14261.47 727
14262.60 724
14263.73 714
14264.86 684
14265.99 660
14267.12 689
14268.24 688
14269.37 708
14270.50 686
14271.63 684
14272.76 696
14273.89 666
14275.01 650
14276.14 691
14277.27 676
14278.40 687
14279.53 677
14280.66 684
14281.79 679
14282.91 662
14284.04 674
14285.17 671
14286.30 677
14287.43 658
14288.56 655
14289.69 628
14290.82 670
14291.95 666
14293.08 696
14294.20 677
14295.33 693
14296.46 644
14297.59 659
14298.72 674
14299.85 669
14300.98 647
14302.11 667
14303.24 660
14304.37 639
14305.50 641
14306.63 632
14307.76 601
14308.89 653
14310.02 620
14311.15 628
14312.28 634
14313.41 634
14314.54 650
14315.67 662
14316.80 619
14317.93 657
14319.06 659
14320.19 620
14321.32 661
14322.45 617
14323.58 648
14324.71 638
14325.84 619
14326.97 629
14328.10 626
14329.23 600
14330.36 622
14331.49 625
14332.62 630
14333.76 618
14334.89 629
14336.02 626
14337.15 642
14338.28 589
14339.41 615
14340.54 637
14341.67 626
14342.80 617
14343.93 622
14345.07 635
14346.20 625
14347.33 608
14348.46 606
14349.59 639
14350.72 622
14351.85 634
14352.99 605
14354.12 626
14355.25 660
14356.38 614
14357.51 612
14358.64 633
14359.78 634
14360.91 614
14362.04 600
14363.17 641
14364.30 597
14365.44 606
14366.57 611
14367.70 612
14368.83 607
14369.96 598
14371.10 624
14372.23 620
14373.36 627
14374.49 642
14375.63 629
14376.76 630
14377.89 624
14379.02 632
14380.16 603
14381.29 627
14382.42 633
14383.55 631
14384.69 607
14385.82 603
14386.95 628
14388.09 636
14389.22 613
14390.35 640
14391.49 643
14392.62 615
14393.75 628
14394.89 616
14396.02 613
14397.15 603
14398.28 612
14399.42 642
14400.55 634
14401.69 631
14402.82 628
14403.95 635
14405.09 643
14406.22 610
14407.35 641
14408.49 632
14409.62 644
14410.75 620
14411.89 610
14413.02 610
14414.16 604
14415.29 643
14416.42 654
14417.56 643
14418.69 666
14419.83 699
14420.96 681
14422.10 629
14423.23 637
14424.36 643
14425.50 684
14426.63 670
14427.77 648
14428.90 660
14430.04 683
14431.17 675
14432.31 646
14433.44 653
14434.58 661
14435.71 658
14436.85 637
14437.98 657
14439.12 654
14440.25 649
14441.39 675
14442.52 680
14443.66 677
14444.79 681
14445.93 694
14447.06 688
14448.20 696
14449.33 707
14450.47 674
14451.60 704
14452.74 695
14453.87 671
14455.01 682
14456.14 713
14457.28 668
14458.42 694
14459.55 693
14460.69 689
14461.82 700
14462.96 697
14464.10 691
14465.23 695
14466.37 709
14467.50 746
14468.64 676
14469.78 696
14470.91 702
14472.05 722
14473.18 715
14474.32 717
14475.46 716
14476.59 691
14477.73 707
14478.87 708
14480.00 703
14481.14 700
14482.28 720
14483.41 691
14484.55 674
14485.69 669
14486.82 678
14487.96 656
14489.10 629
14490.23 632
14491.37 638
14492.51 665
14493.65 652
14494.78 671
14495.92 625
14497.06 618
14498.19 618
14499.33 630
14500.47 618
14501.61 635
14502.74 599
14503.88 626
14505.02 618
14506.16 631
14507.29 617
14508.43 625
14509.57 612
14510.71 598
14511.85 589
14512.98 629
14514.12 608
14515.26 619
14516.40 642
14517.54 621
14518.67 591
14519.81 591
14520.95 598
14522.09 624
14523.23 622
14524.36 613
14525.50 620
14526.64 629
14527.78 617
14528.92 598
14530.06 617
14531.19 610
14532.33 587
14533.47 603
14534.61 607
14535.75 590
14536.89 607
14538.03 611
14539.17 597
14540.31 624
14541.44 617
14542.58 613
14543.72 605
14544.86 632
14546.00 622
14547.14 626
14548.28 587
14549.42 599
14550.56 600
14551.70 619
14552.84 596
14553.98 638
14555.12 634
14556.25 589
14557.39 606
14558.53 600
14559.67 614
14560.81 614
14561.95 618
14563.09 618
14564.23 603
14565.37 620
14566.51 600
14567.65 606
14568.79 633
14569.93 626
14571.07 620
14572.21 616
14573.35 628
14574.49 600
14575.63 620
14576.77 620
14577.92 600
14579.06 583
14580.20 645
14581.34 659
14582.48 639
14583.62 654
14584.76 658
14585.90 623
14587.04 639
14588.18 634
14589.32 633
14590.46 653
14591.60 656
14592.74 647
14593.89 662
14595.03 638
14596.17 668
14597.31 660
14598.45 673
14599.59 626
14600.73 652
14601.87 671
14603.02 678
14604.16 697
14605.30 671
14606.44 645
14607.58 671
14608.72 681
14609.86 662
14611.01 683
14612.15 667
14613.29 705
14614.43 708
14615.57 700
14616.72 692
14617.86 684
14619.00 701
14620.14 689
14621.28 703
14622.43 711
14623.57 715
14624.71 730
14625.85 729
14627.00 742
14628.14 750
14629.28 734
14630.42 767
14631.56 744
14632.71 718
14633.85 754
14634.99 753
14636.14 780
14637.28 767
14638.42 776
14639.56 761
14640.71 792
14641.85 768
14642.99 793
14644.14 743
14645.28 773
14646.42 726
14647.56 715
14648.71 714
14649.85 688
14650.99 672
14652.14 694
14653.28 679
14654.42 667
14655.57 664
14656.71 667
14657.85 645
14659.00 675
14660.14 629
14661.29 655
14662.43 628
14663.57 613
14664.72 599
14665.86 590
14667.00 594
14668.15 611
14669.29 596
14670.44 596
14671.58 570
14672.73 600
14673.87 601
14675.01 588
14676.16 577
14677.30 550
14678.45 593
14679.59 607
14680.74 556
14681.88 544
14683.02 552
14684.17 564
14685.31 567
14686.46 570
14687.60 571
14688.75 578
14689.89 563
14691.04 533
14692.18 523
14693.33 568
14694.47 571
14695.62 570
14696.76 572
14697.91 550
14699.05 539
14700.20 546
14701.34 554
14702.49 541
14703.63 555
14704.78 564
14705.92 560
14707.07 541
14708.22 578
14709.36 559
14710.51 559
14711.65 582
14712.80 532
14713.94 570
14715.09 526
14716.23 547
14717.38 530
14718.53 550
14719.67 547
14720.82 560
14721.96 536
14723.11 542
14724.26 533
14725.40 556
14726.55 532
14727.70 518
14728.84 541
14729.99 566
14731.13 524
14732.28 516
14733.43 566
14734.57 552
14735.72 551
14736.87 557
14738.01 570
14739.16 551
14740.31 539
14741.45 521
14742.60 530
14743.75 507
14744.89 501
14746.04 519
14747.19 534
14748.34 537
14749.48 517
14750.63 532
14751.78 532
14752.92 534
14754.07 499
14755.22 509
14756.37 549
14757.51 539
14758.66 531
14759.81 526
14760.96 529
14762.10 536
14763.25 539
14764.40 526
14765.55 516
14766.70 506
14767.84 519
14768.99 516
14770.14 536
14771.29 521
14772.43 507
14773.58 536
14774.73 504
14775.88 498
14777.03 491
14778.18 514
14779.32 526
14780.47 531
14781.62 509
14782.77 510
14783.92 525
14785.07 528
14786.21 518
14787.36 523
14788.51 510
14789.66 513
14790.81 498
14791.96 515
14793.11 502
14794.26 491
14795.40 480
14796.55 490
14797.70 508
14798.85 501
14800.00 500
14801.15 496
14802.30 510
14803.45 496
14804.60 504
14805.75 510
14806.90 505
14808.05 492
14809.19 530
14810.34 505
14811.49 488
14812.64 482
14813.79 506
14814.94 496
14816.09 516
14817.24 466
14818.39 458
14819.54 515
14820.69 479
14821.84 482
14822.99 470
14824.14 472
14825.29 456
14826.44 464
14827.59 473
14828.74 471
14829.89 496
14831.04 482
14832.19 455
14833.34 473
14834.49 475
14835.64 478
14836.79 486
14837.95 460
14839.10 465
14840.25 484
14841.40 462
14842.55 458
14843.70 463
14844.85 463
14846.00 459
14847.15 456
14848.30 451
14849.45 478
14850.60 465
14851.76 464
14852.91 471
14854.06 464
14855.21 463
14856.36 440
14857.51 470
14858.66 490
14859.81 471
14860.97 472
14862.12 482
14863.27 486
14864.42 462
14865.57 469
14866.72 464
14867.88 478
14869.03 462
14870.18 468
14871.33 469
14872.48 450
14873.64 476
14874.79 468
14875.94 468
14877.09 447
14878.24 471
14879.40 471
14880.55 437
14881.70 443
14882.85 438
14884.00 457
14885.16 466
14886.31 457
14887.46 459
14888.61 449
14889.77 456
14890.92 462
14892.07 458
14893.23 449
14894.38 451
14895.53 463
14896.68 463
14897.84 471
14898.99 448
14900.14 460
14901.30 478
14902.45 456
14903.60 444
14904.75 456
14905.91 472
14907.06 442
14908.21 452
14909.37 468
14910.52 466
14911.67 434
14912.83 469
14913.98 452
14915.14 433
14916.29 455
14917.44 480
14918.60 473
14919.75 462
14920.90 448
14922.06 432
14923.21 448
14924.37 464
14925.52 464
14926.67 465
14927.83 457
14928.98 458
14930.14 444
14931.29 479
14932.44 476
14933.60 469
14934.75 474
14935.91 470
14937.06 435
14938.22 445
14939.37 468
14940.52 451
14941.68 460
14942.83 467
14943.99 463
14945.14 475
14946.30 436
14947.45 437
14948.61 471
14949.76 451
14950.92 445
14952.07 448
14953.23 458
14954.38 423
14955.54 459
14956.69 453
14957.85 452
14959.00 468
14960.16 467
14961.31 462
14962.47 473
14963.62 459
14964.78 455
14965.94 478
14967.09 471
14968.25 466
14969.40 459
14970.56 461
14971.71 460
14972.87 443
14974.03 468
14975.18 447
14976.34 434
14977.49 453
14978.65 442
14979.81 452
14980.96 459
14982.12 448
14983.27 453
14984.43 444
14985.59 459
14986.74 481
14987.90 472
14989.06 453
14990.21 462
14991.37 435
14992.53 460
14993.68 462
14994.84 461
14996.00 433
14997.15 456
14998.31 484
14999.47 447
15000.62 459
15001.78 465
15002.94 422
15004.09 439
15005.25 426
15006.41 454
15007.56 453
15008.72 445
15009.88 435
15011.04 445
15012.19 453
15013.35 446
15014.51 449
15015.67 436
15016.82 441
15017.98 471
15019.14 432
15020.30 435
15021.45 418
15022.61 449
15023.77 465
15024.93 443
15026.08 439
15027.24 428
15028.40 465
15029.56 435
15030.72 451
15031.87 435
15033.03 446
15034.19 435
15035.35 451
15036.51 457
15037.67 457
15038.82 476
15039.98 454
15041.14 430
15042.30 442
15043.46 455
15044.62 463
15045.78 460
15046.93 416
15048.09 443
15049.25 460
15050.41 464
15051.57 437
15052.73 443
15053.89 450
15055.05 461
15056.20 439
15057.36 425
15058.52 429
15059.68 460
15060.84 484
15062.00 470
15063.16 453
15064.32 454
15065.48 477
15066.64 460
15067.80 455
15068.96 429
15070.12 454
15071.28 462
15072.44 448
15073.60 443
15074.76 434
15075.91 438
15077.07 461
15078.23 472
15079.39 455
15080.55 444
15081.71 481
15082.87 457
15084.03 481
15085.19 444
15086.35 444
15087.51 468
15088.68 462
15089.84 434
15091.00 460
15092.16 462
15093.32 470
15094.48 466
15095.64 453
15096.80 456
15097.96 458
15099.12 472
15100.28 459
15101.44 442
15102.60 462
15103.76 470
15104.92 497
15106.08 485
15107.25 446
15108.41 454
15109.57 435
15110.73 457
15111.89 456
15113.05 476
15114.21 468
15115.37 474
15116.54 453
15117.70 443
15118.86 453
15120.02 447
15121.18 448
15122.34 448
15123.50 446
15124.67 459
15125.83 455
15126.99 483
15128.15 469
15129.31 443
15130.47 456
15131.64 481
15132.80 489
15133.96 470
15135.12 465
15136.28 454
15137.45 473
15138.61 459
15139.77 480
15140.93 478
15142.10 468
15143.26 479
15144.42 480
15145.58 487
15146.75 471
15147.91 466
15149.07 479
15150.23 473
15151.40 491
15152.56 493
15153.72 467
15154.88 486
15156.05 460
15157.21 475
15158.37 472
15159.54 500
15160.70 516
15161.86 519
15163.03 474
15164.19 508
15165.35 514
15166.52 510
15167.68 494
15168.84 486
15170.01 502
15171.17 485
15172.33 524
15173.50 511
15174.66 502
15175.82 480
15176.99 487
15178.15 511
15179.31 527
15180.48 491
15181.64 484
15182.81 504
15183.97 503
15185.13 522
15186.30 505
15187.46 526
15188.63 507
15189.79 504
15190.95 513
15192.12 529
15193.28 518
15194.45 509
15195.61 527
15196.78 508
15197.94 509
15199.10 493
15200.27 525
15201.43 512
15202.60 537
15203.76 548
15204.93 533
15206.09 540
15207.26 539
15208.42 544
15209.59 527
15210.75 530
15211.92 550
15213.08 560
15214.25 538
15215.41 539
15216.58 550
15217.74 567
15218.91 555
15220.07 561
15221.24 525
15222.40 537
15223.57 541
15224.74 569
15225.90 564
15227.07 578
15228.23 560
15229.40 542
15230.56 565
15231.73 554
15232.89 539
15234.06 570
15235.23 598
15236.39 560
15237.56 587
15238.72 571
15239.89 577
15241.06 569
15242.22 563
15243.39 591
15244.56 594
15245.72 600
15246.89 581
15248.05 565
15249.22 556
15250.39 579
15251.55 558
15252.72 550
15253.89 549
15255.05 559
15256.22 574
15257.39 522
15258.55 536
15259.72 555
15260.89 513
15262.05 523
15263.22 537
15264.39 530
15265.56 540
15266.72 526
15267.89 500
15269.06 518
15270.22 520
15271.39 519
15272.56 521
15273.73 516
15274.89 535
15276.06 484
15277.23 507
15278.40 495
15279.56 529
15280.73 500
15281.90 526
15283.07 520
15284.23 516
15285.40 512
15286.57 495
15287.74 483
15288.91 491
15290.07 523
15291.24 500
15292.41 498
15293.58 512
15294.75 509
15295.92 493
15297.08 496
15298.25 481
15299.42 472
15300.59 488
15301.76 501
15302.93 485
15304.09 479
15305.26 485
15306.43 486
15307.60 482
15308.77 494
15309.94 512
15311.11 490
15312.28 479
15313.44 492
15314.61 473
15315.78 492
15316.95 517
15318.12 501
15319.29 502
15320.46 505
15321.63 527
15322.80 491
15323.97 491
15325.14 498
15326.30 520
15327.47 509
15328.64 496
15329.81 524
15330.98 506
15332.15 524
15333.32 533
15334.49 521
15335.66 506
15336.83 546
15338.00 492
15339.17 514
15340.34 512
15341.51 509
15342.68 555
15343.85 534
15345.02 534
15346.19 545
15347.36 551
15348.53 526
15349.70 536
15350.87 505
15352.04 508
15353.21 530
15354.38 534
15355.55 534
15356.72 514
15357.90 531
15359.07 520
15360.24 534
15361.41 557
15362.58 544
15363.75 555
15364.92 550
15366.09 546
15367.26 524
15368.43 521
15369.60 549
15370.77 559
15371.95 560
15373.12 514
15374.29 545
15375.46 547
15376.63 520
15377.80 548
15378.97 505
15380.15 524
15381.32 543
15382.49 533
15383.66 511
15384.83 483
15386.00 521
15387.17 554
15388.35 571
15389.52 536
15390.69 546
15391.86 538
15393.03 531
15394.21 515
15395.38 530
15396.55 546
15397.72 542
15398.89 528
15400.07 557
15401.24 529
15402.41 532
15403.58 496
15404.76 508
15405.93 501
15407.10 525
15408.27 512
15409.45 517
15410.62 519
15411.79 524
15412.96 512
15414.14 489
15415.31 510
15416.48 505
15417.66 481
15418.83 485
15420.00 502
15421.17 480
15422.35 490
15423.52 500
15424.69 474
15425.87 482
15427.04 487
15428.21 501
15429.39 488
15430.56 506
15431.73 485
15432.91 465
15434.08 462
15435.25 500
15436.43 498
15437.60 498
15438.77 491
15439.95 502
15441.12 528
15442.30 482
15443.47 459
15444.64 455
15445.82 458
15446.99 488
15448.17 478
15449.34 455
15450.51 464
15451.69 464
15452.86 475
15454.04 470
15455.21 496
15456.39 489
15457.56 474
15458.73 475
15459.91 484
15461.08 479
15462.26 489
15463.43 498
15464.61 510
15465.78 471
15466.96 475
15468.13 486
15469.31 470
15470.48 493
15471.66 489
15472.83 497
15474.01 506
15475.18 485
15476.36 487
15477.53 467
15478.71 508
15479.88 487
15481.06 492
15482.23 517
15483.41 497
15484.58 496
15485.76 512
15486.93 493
15488.11 491
15489.29 483
15490.46 485
15491.64 493
15492.81 468
15493.99 478
15495.16 500
15496.34 475
15497.52 499
15498.69 509
15499.87 493
15501.04 474
15502.22 502
15503.40 485
15504.57 520
15505.75 494
15506.92 459
15508.10 481
15509.28 492
15510.45 488
15511.63 485
15512.81 506
15513.98 505
15515.16 480
15516.34 480
15517.51 485
15518.69 492
15519.87 514
15521.04 514
15522.22 515
15523.40 502
15524.57 478
15525.75 496
15526.93 499
15528.11 491
15529.28 482
15530.46 475
15531.64 487
15532.81 519
15533.99 501
15535.17 489
15536.35 474
15537.52 515
15538.70 489
15539.88 500
15541.06 513
15542.23 519
15543.41 503
15544.59 524
15545.77 518
15546.95 502
15548.12 499
15549.30 504
15550.48 514
15551.66 506
15552.83 544
15554.01 536
15555.19 531
15556.37 528
15557.55 512
15558.73 534
15559.90 532
15561.08 545
15562.26 538
15563.44 527
15564.62 529
15565.80 525
15566.97 506
15568.15 539
15569.33 559
15570.51 543
15571.69 534
15572.87 540
15574.05 549
15575.23 562
15576.40 540
15577.58 531
15578.76 577
15579.94 562
15581.12 549
15582.30 555
15583.48 556
15584.66 532
15585.84 541
15587.02 543
15588.20 565
15589.38 552
15590.56 574
15591.73 564
15592.91 557
15594.09 554
15595.27 575
15596.45 590
15597.63 576
15598.81 555
15599.99 580
15601.17 564
15602.35 586
15603.53 592
15604.71 588
15605.89 585
15607.07 573
15608.25 594
15609.43 597
15610.61 615
15611.79 601
15612.97 613
15614.15 593
15615.33 598
15616.51 623
15617.69 630
15618.88 576
15620.06 608
15621.24 650
15622.42 639
15623.60 621
15624.78 652
15625.96 622
15627.14 644
15628.32 632
15629.50 646
15630.68 683
15631.86 643
15633.05 656
15634.23 646
15635.41 649
15636.59 648
15637.77 647
15638.95 669
15640.13 666
15641.31 669
15642.50 673
15643.68 703
15644.86 673
15646.04 685
15647.22 687
15648.40 686
15649.58 691
15650.77 657
15651.95 649
15653.13 672
15654.31 672
15655.49 654
15656.68 682
15657.86 674
15659.04 667
15660.22 679
15661.40 658
15662.59 682
15663.77 691
15664.95 695
15666.13 654
15667.32 659
15668.50 659
15669.68 673
15670.86 702
15672.05 697
15673.23 677
15674.41 681
15675.59 668
15676.78 679
15677.96 708
15679.14 690
15680.32 659
15681.51 689
15682.69 686
15683.87 659
15685.06 663
15686.24 670
15687.42 657
15688.61 656
15689.79 645
15690.97 625
15692.16 626
15693.34 658
15694.52 699
15695.71 701
15696.89 684
15698.07 693
15699.26 699
15700.44 696
15701.62 696
15702.81 664
15703.99 700
15705.17 667
15706.36 677
15707.54 657
15708.73 708
15709.91 727
15711.09 710
15712.28 705
15713.46 749
15714.65 736
15715.83 701
15717.02 731
15718.20 725
15719.38 724
15720.57 729
15721.75 751
15722.94 744
15724.12 731
15725.31 752
15726.49 759
15727.68 756
15728.86 738
15730.04 730
15731.23 734
15732.41 781
15733.60 769
15734.78 775
15735.97 778
15737.15 783
15738.34 795
15739.52 794
15740.71 757
15741.89 782
15743.08 788
15744.27 789
15745.45 808
15746.64 807
15747.82 799
15749.01 813
15750.19 815
15751.38 809
15752.56 829
15753.75 843
15754.93 801
15756.12 846
15757.31 857
15758.49 867
15759.68 856
15760.86 852
15762.05 882
15763.24 848
15764.42 837
15765.61 836
15766.79 840
15767.98 825
15769.17 841
15770.35 831
15771.54 819
15772.72 817
15773.91 835
15775.10 806
15776.28 841
15777.47 827
15778.66 821
15779.84 830
15781.03 832
15782.22 785
15783.40 807
15784.59 790
15785.78 757
15786.96 753
15788.15 744
15789.34 737
15790.53 741
15791.71 759
15792.90 726
15794.09 755
15795.27 739
15796.46 742
15797.65 723
15798.84 739
15800.02 716
15801.21 684
15802.40 687
15803.59 701
15804.77 689
15805.96 655
15807.15 655
15808.34 659
15809.52 643
15810.71 653
15811.90 654
15813.09 641
15814.28 681
15815.46 699
15816.65 670
15817.84 649
15819.03 663
15820.22 664
15821.40 628
15822.59 613
15823.78 615
15824.97 613
15826.16 636
15827.35 639
15828.53 660
15829.72 612
15830.91 635
15832.10 660
15833.29 611
15834.48 626
15835.67 627
15836.85 593
15838.04 631
15839.23 632
15840.42 601
15841.61 621
15842.80 627
15843.99 619
15845.18 651
15846.37 649
15847.55 611
15848.74 624
15849.93 647
15851.12 659
15852.31 590
15853.50 620
15854.69 635
15855.88 648
15857.07 659
15858.26 651
15859.45 605
15860.64 614
15861.83 625
15863.02 602
15864.21 627
15865.40 645
15866.59 650
15867.78 660
15868.97 676
15870.16 645
15871.35 628
15872.54 634
15873.73 648
15874.92 634
15876.11 628
15877.30 663
15878.49 642
15879.68 655
15880.87 665
15882.06 611
15883.25 659
15884.44 675
15885.63 667
15886.82 650
15888.01 659
15889.20 673
15890.39 673
15891.59 673
15892.78 654
15893.97 713
15895.16 675
15896.35 694
15897.54 675
15898.73 700
15899.92 700
15901.11 685
15902.30 697
15903.50 660
15904.69 698
15905.88 663
15907.07 662
15908.26 671
15909.45 694
15910.64 740
15911.84 676
15913.03 684
15914.22 663
15915.41 713
15916.60 699
15917.79 696
15918.99 692
15920.18 697
15921.37 755
15922.56 714
15923.75 708
15924.95 697
15926.14 702
15927.33 719
15928.52 716
15929.71 743
15930.91 699
15932.10 717
15933.29 720
15934.48 703
15935.68 692
15936.87 709
15938.06 699
15939.25 722
15940.45 704
15941.64 682
15942.83 693
15944.03 699
15945.22 671
15946.41 665
15947.60 640
15948.80 666
15949.99 643
15951.18 662
15952.38 606
15953.57 601
15954.76 602
15955.96 613
15957.15 598
15958.34 595
15959.54 583
15960.73 573
15961.92 575
15963.12 566
15964.31 558
15965.50 553
15966.70 562
15967.89 555
15969.08 537
15970.28 536
15971.47 525
15972.67 526
15973.86 542
15975.05 545
15976.25 564
15977.44 538
15978.64 526
15979.83 498
15981.02 528
15982.22 519
15983.41 521
15984.61 494
15985.80 515
15987.00 505
15988.19 501
15989.38 484
15990.58 481
15991.77 494
15992.97 517
15994.16 506
15995.36 511
15996.55 516
15997.75 509
15998.94 474
16000.14 461
16001.33 504
16002.53 485
16003.72 527
16004.92 498
16006.11 492
16007.31 508
16008.50 501
16009.70 508
16010.89 515
16012.09 481
16013.28 470
16014.48 481
16015.67 478
16016.87 486
16018.07 490
16019.26 499
16020.46 474
16021.65 475
16022.85 487
16024.04 502
16025.24 521
16026.44 482
16027.63 475
16028.83 470
16030.02 487
16031.22 480
16032.42 471
16033.61 502
16034.81 461
16036.00 473
16037.20 485
16038.40 486
16039.59 476
16040.79 471
16041.99 484
16043.18 503
16044.38 478
16045.58 496
16046.77 479
16047.97 477
16049.17 499
16050.36 490
16051.56 461
16052.76 467
16053.95 460
16055.15 450
16056.35 449
16057.54 455
16058.74 497
16059.94 470
16061.14 483
16062.33 460
16063.53 465
16064.73 483
16065.92 453
16067.12 455
16068.32 464
16069.52 450
16070.71 432
16071.91 456
16073.11 449
16074.31 459
16075.50 445
16076.70 455
16077.90 452
16079.10 447
16080.30 463
16081.49 458
16082.69 445
16083.89 463
16085.09 489
16086.29 422
16087.48 473
16088.68 455
16089.88 449
16091.08 448
16092.28 436
16093.48 455
16094.67 447
16095.87 418
16097.07 424
16098.27 425
16099.47 449
16100.67 448
16101.87 472
16103.06 429
16104.26 446
16105.46 451
16106.66 453
16107.86 474
16109.06 445
16110.26 448
16111.46 439
16112.66 413
16113.86 460
16115.05 423
16116.25 439
16117.45 450
16118.65 447
16119.85 455
16121.05 452
16122.25 432
16123.45 450
16124.65 418
16125.85 426
16127.05 433
16128.25 418
16129.45 421
16130.65 432
16131.85 437
16133.05 416
16134.25 415
16135.45 412
16136.65 409
16137.85 399
16139.05 425
16140.25 428
16141.45 402
16142.65 420
16143.85 428
16145.05 392
16146.25 467
16147.45 442
16148.65 439
16149.85 422
16151.05 450
16152.25 424
16153.45 437
16154.65 437
16155.85 417
16157.05 392
16158.25 406
16159.46 443
16160.66 428
16161.86 404
16163.06 407
16164.26 390
16165.46 412
16166.66 432
16167.86 411
16169.06 401
16170.27 416
16171.47 443
16172.67 435
16173.87 421
16175.07 445
16176.27 444
16177.47 440
16178.67 425
16179.88 435
16181.08 451
16182.28 400
16183.48 406
16184.68 436
16185.89 427
16187.09 422
16188.29 423
16189.49 447
16190.69 412
16191.90 439
16193.10 447
16194.30 432
16195.50 441
16196.70 421
16197.91 445
16199.11 456
16200.31 426
16201.51 431
16202.72 456
16203.92 451
16205.12 454
16206.32 436
16207.53 435
16208.73 431
16209.93 458
16211.13 412
16212.34 463
16213.54 455
16214.74 458
16215.95 474
16217.15 450
16218.35 417
16219.55 440
16220.76 419
16221.96 424
16223.16 428
16224.37 434
16225.57 459
16226.77 436
16227.98 435
16229.18 430
16230.38 458
16231.59 441
16232.79 461
16233.99 441
16235.20 436
16236.40 449
16237.61 456
16238.81 450
16240.01 427
16241.22 451
16242.42 449
16243.63 445
16244.83 432
16246.03 447
16247.24 413
16248.44 441
16249.65 426
16250.85 442
16252.05 449
16253.26 456
16254.46 448
16255.67 472
16256.87 427
16258.08 475
16259.28 446
16260.49 454
16261.69 463
16262.89 440
16264.10 465
16265.30 447
16266.51 459
16267.71 451
16268.92 469
16270.12 462
16271.33 456
16272.53 476
16273.74 455
16274.94 487
16276.15 477
16277.35 490
16278.56 493
16279.77 488
16280.97 456
16282.18 475
16283.38 474
16284.59 485
16285.79 500
16287.00 472
16288.20 447
16289.41 460
16290.61 474
16291.82 459
16293.03 498
16294.23 470
16295.44 486
16296.64 459
16297.85 476
16299.06 482
16300.26 462
16301.47 476
16302.67 492
16303.88 466
16305.09 480
16306.29 464
16307.50 487
16308.71 472
16309.91 476
16311.12 490
16312.33 473
16313.53 511
16314.74 479
16315.95 448
16317.15 451
16318.36 485
16319.57 474
16320.77 469
16321.98 466
16323.19 474
16324.39 473
16325.60 460
16326.81 450
16328.01 445
16329.22 449
16330.43 485
16331.64 465
16332.84 463
16334.05 435
16335.26 442
16336.47 465
16337.67 470
16338.88 443
16340.09 423
16341.30 459
16342.50 444
16343.71 441
16344.92 443
16346.13 417
16347.33 430
16348.54 442
16349.75 440
16350.96 419
16352.17 418
16353.37 420
16354.58 439
16355.79 423
16357.00 429
16358.21 447
16359.41 445
16360.62 441
16361.83 421
16363.04 429
16364.25 435
16365.46 406
16366.67 405
16367.87 397
16369.08 416
16370.29 401
16371.50 434
16372.71 410
16373.92 401
16375.13 379
16376.34 415
16377.54 443
16378.75 428
16379.96 399
16381.17 407
16382.38 418
16383.59 412
16384.80 415
16386.01 408
16387.22 424
16388.43 417
16389.64 405
16390.85 407
16392.05 382
16393.26 413
16394.47 418
16395.68 391
16396.89 403
16398.10 419
16399.31 402
16400.52 402
16401.73 403
16402.94 389
16404.15 408
16405.36 421
16406.57 393
16407.78 411
16408.99 414
16410.20 410
16411.41 401
16412.62 407
16413.83 420
16415.04 411
16416.25 408
16417.46 397
16418.67 407
16419.88 397
16421.10 396
16422.31 399
16423.52 410
16424.73 395
16425.94 405
16427.15 425
16428.36 404
16429.57 387
16430.78 398
16431.99 405
16433.20 432
16434.41 426
16435.63 409
16436.84 398
16438.05 397
16439.26 407
16440.47 400
16441.68 412
16442.89 416
16444.10 415
16445.32 379
16446.53 398
16447.74 371
16448.95 355
16450.16 388
16451.37 415
16452.59 403
16453.80 397
16455.01 420
16456.22 373
16457.43 386
16458.64 401
16459.86 405
16461.07 398
16462.28 399
16463.49 393
16464.70 403
16465.92 375
16467.13 383
16468.34 384
16469.55 366
16470.77 397
16471.98 412
16473.19 398
16474.40 391
16475.62 390
16476.83 387
16478.04 371
16479.25 401
16480.47 366
16481.68 380
16482.89 390
16484.11 403
16485.32 388
16486.53 396
16487.74 380
16488.96 376
16490.17 407
16491.38 379
16492.60 375
16493.81 383
16495.02 384
16496.24 373
16497.45 376
16498.66 391
16499.88 389
16501.09 396
16502.30 366
16503.52 375
16504.73 370
16505.94 376
16507.16 378
16508.37 387
16509.59 385
16510.80 384
16512.01 391
16513.23 353
16514.44 354
16515.66 374
16516.87 377
16518.08 388
16519.30 368
16520.51 390
16521.73 387
16522.94 384
16524.16 383
16525.37 382
16526.58 415
16527.80 377
16529.01 388
16530.23 386
16531.44 400
16532.66 384
16533.87 374
16535.09 370
16536.30 378
16537.52 415
16538.73 385
16539.95 380
16541.16 380
16542.38 371
16543.59 385
16544.81 396
16546.02 389
16547.24 373
16548.45 396
16549.67 369
16550.88 372
16552.10 394
16553.31 393
16554.53 395
16555.74 374
16556.96 385
16558.18 400
16559.39 414
16560.61 353
16561.82 374
16563.04 386
16564.25 406
16565.47 383
16566.69 394
16567.90 369
16569.12 402
16570.33 401
16571.55 354
16572.77 358
16573.98 392
16575.20 393
16576.41 370
16577.63 372
16578.85 385
16580.06 385
16581.28 393
16582.50 392
16583.71 358
16584.93 385
16586.15 377
16587.36 386
16588.58 366
16589.80 381
16591.01 381
16592.23 378
16593.45 374
16594.66 385
16595.88 383
16597.10 349
16598.32 366
16599.53 375
16600.75 372
16601.97 362
16603.18 379
16604.40 376
16605.62 370
16606.84 382
16608.05 397
16609.27 374
16610.49 377
16611.71 365
16612.92 379
16614.14 381
16615.36 349
16616.58 390
16617.79 377
16619.01 374
16620.23 381
16621.45 380
16622.67 372
16623.88 382
16625.10 372
16626.32 367
16627.54 362
16628.76 357
16629.97 357
16631.19 371
16632.41 396
16633.63 370
16634.85 355
16636.07 354
16637.29 367
16638.50 370
16639.72 359
16640.94 357
16642.16 356
16643.38 360
16644.60 351
16645.82 362
16647.03 348
16648.25 369
16649.47 350
16650.69 372
16651.91 403
16653.13 362
16654.35 366
16655.57 364
16656.79 345
16658.01 374
16659.23 365
16660.45 406
16661.66 403
16662.88 382
16664.10 373
16665.32 381
16666.54 358
16667.76 363
16668.98 365
16670.20 388
16671.42 359
16672.64 363
16673.86 353
16675.08 353
16676.30 349
16677.52 345
16678.74 361
16679.96 373
16681.18 379
16682.40 354
16683.62 364
16684.84 362
16686.06 356
16687.28 372
16688.50 359
16689.72 349
16690.94 379
16692.16 359
16693.39 365
16694.61 358
16695.83 368
16697.05 363
16698.27 349
16699.49 358
16700.71 349
16701.93 341
16703.15 353
16704.37 348
16705.59 376
16706.81 353
16708.04 349
16709.26 331
16710.48 350
16711.70 375
16712.92 359
16714.14 346
16715.36 361
16716.58 343
16717.81 354
16719.03 358
16720.25 311
16721.47 358
16722.69 362
16723.91 357
16725.14 356
16726.36 338
16727.58 342
16728.80 363
16730.02 347
16731.24 345
16732.47 342
16733.69 365
16734.91 354
16736.13 369
16737.36 358
16738.58 332
16739.80 350
16741.02 354
16742.24 346
16743.47 347
16744.69 344
16745.91 338
16747.13 337
16748.36 354
16749.58 343
16750.80 338
16752.02 333
16753.25 361
16754.47 338
16755.69 343
16756.92 345
16758.14 366
16759.36 349
16760.59 369
16761.81 352
16763.03 340
16764.25 357
16765.48 368
16766.70 353
16767.92 351
16769.15 360
16770.37 354
16771.59 364
16772.82 350
16774.04 369
16775.27 325
16776.49 347
16777.71 341
16778.94 340
16780.16 348
16781.38 347
16782.61 355
16783.83 343
16785.06 367
16786.28 349
16787.50 349
16788.73 324
16789.95 334
16791.18 333
16792.40 362
16793.62 334
16794.85 345
16796.07 351
16797.30 362
16798.52 336
16799.75 343
16800.97 341
16802.19 364
16803.42 341
16804.64 359
16805.87 362
16807.09 353
16808.32 342
16809.54 337
16810.77 340
16811.99 353
16813.22 344
16814.44 348
16815.67 353
16816.89 345
16818.12 354
16819.34 368
16820.57 340
16821.79 357
16823.02 366
16824.24 361
16825.47 342
16826.70 355
16827.92 355
16829.15 341
16830.37 357
16831.60 329
16832.82 372
16834.05 340
16835.27 350
16836.50 367
16837.73 355
16838.95 359
16840.18 358
16841.40 346
16842.63 358
16843.86 358
16845.08 356
16846.31 369
16847.53 374
16848.76 372
16849.99 345
16851.21 322
16852.44 357
16853.67 351
16854.89 360
16856.12 357
16857.35 364
16858.57 354
16859.80 349
16861.03 387
16862.25 376
16863.48 364
16864.71 363
16865.93 366
16867.16 363
16868.39 373
16869.61 358
16870.84 368
16872.07 372
16873.30 386
16874.52 397
16875.75 392
16876.98 386
16878.20 390
16879.43 387
16880.66 370
16881.89 395
16883.11 379
16884.34 391
16885.57 384
16886.80 372
16888.02 366
16889.25 371
16890.48 362
16891.71 375
16892.94 399
16894.16 388
16895.39 391
16896.62 367
16897.85 405
16899.08 407
16900.30 382
16901.53 389
16902.76 385
16903.99 407
16905.22 372
16906.45 406
16907.67 377
16908.90 394
16910.13 392
16911.36 397
16912.59 380
16913.82 385
16915.04 389
16916.27 383
16917.50 382
16918.73 395
16919.96 365
16921.19 379
16922.42 395
16923.65 371
16924.88 369
16926.10 376
16927.33 403
16928.56 376
16929.79 397
16931.02 362
16932.25 385
16933.48 394
16934.71 381
16935.94 396
16937.17 381
16938.40 365
16939.63 389
16940.86 374
16942.09 369
16943.32 386
16944.55 424
16945.78 383
16947.01 371
16948.24 368
16949.47 388
16950.70 359
16951.93 376
16953.16 400
16954.39 372
16955.62 359
16956.85 349
16958.08 380
16959.31 396
16960.54 383
16961.77 369
16963.00 365
16964.23 380
16965.46 378
16966.69 385
16967.92 365
16969.15 375
16970.38 384
16971.61 374
16972.84 380
16974.07 389
16975.30 366
16976.54 360
16977.77 360
16979.00 371
16980.23 393
16981.46 387
16982.69 363
16983.92 383
16985.15 361
16986.38 378
16987.62 370
16988.85 365
16990.08 362
16991.31 359
16992.54 350
16993.77 365
16995.00 345
16996.24 348
16997.47 338
16998.70 351
16999.93 350
17001.16 359
17002.39 364
17003.63 352
17004.86 364
17006.09 346
17007.32 366
17008.55 350
17009.79 341
17011.02 386
17012.25 345
17013.48 353
17014.72 355
17015.95 347
17017.18 361
17018.41 364
17019.64 348
17020.88 355
17022.11 332
17023.34 365
17024.58 349
17025.81 344
17027.04 340
17028.27 340
17029.51 332
17030.74 348
17031.97 346
17033.21 327
17034.44 329
17035.67 338
17036.90 336
17038.14 342
17039.37 348
17040.60 346
17041.84 352
17043.07 350
17044.30 351
17045.54 325
17046.77 356
17048.00 373
17049.24 364
17050.47 341
17051.70 331
17052.94 346
17054.17 348
17055.41 340
17056.64 308
17057.87 323
17059.11 330
17060.34 332
17061.58 345
17062.81 328
17064.04 336
17065.28 337
17066.51 344
17067.75 345
17068.98 335
17070.21 337
17071.45 343
17072.68 329
17073.92 322
17075.15 350
17076.39 349
17077.62 320
17078.86 334
17080.09 326
17081.33 315
17082.56 338
17083.80 348
17085.03 336
17086.26 328
17087.50 338
17088.73 337
17089.97 333
17091.20 328
17092.44 324
17093.68 332
17094.91 319
17096.15 323
17097.38 332
17098.62 326
17099.85 345
17101.09 341
17102.32 340
17103.56 334
17104.79 310
17106.03 344
17107.26 340
17108.50 326
17109.74 344
17110.97 338
17112.21 326
17113.44 352
17114.68 317
17115.92 330
17117.15 357
17118.39 324
17119.62 332
17120.86 346
17122.10 352
17123.33 356
17124.57 330
17125.80 321
17127.04 313
17128.28 339
17129.51 334
17130.75 320
17131.99 341
17133.22 313
17134.46 354
17135.70 332
17136.93 322
17138.17 316
17139.41 340
17140.64 300
17141.88 330
17143.12 328
17144.35 324
17145.59 315
17146.83 333
17148.07 344
17149.30 324
17150.54 311
17151.78 319
17153.02 328
17154.25 313
17155.49 297
17156.73 312
17157.96 328
17159.20 343
17160.44 322
17161.68 333
17162.92 324
17164.15 295
17165.39 327
17166.63 299
17167.87 332
17169.10 309
17170.34 319
17171.58 328
17172.82 332
17174.06 319
17175.29 330
17176.53 333
17177.77 309
17179.01 334
17180.25 314
17181.49 317
17182.72 305
17183.96 299
17185.20 288
17186.44 336
17187.68 329
17188.92 314
17190.15 314
17191.39 299
17192.63 318
17193.87 299
17195.11 314
17196.35 298
17197.59 314
17198.83 307
17200.07 324
17201.30 312
17202.54 287
17203.78 303
17205.02 314
17206.26 314
17207.50 310
17208.74 304
17209.98 297
17211.22 314
17212.46 289
17213.70 297
17214.94 302
17216.18 314
17217.42 302
17218.66 308
17219.90 293
17221.14 305
17222.38 318
17223.62 325
17224.86 324
17226.10 295
17227.34 309
17228.58 310
17229.82 326
17231.06 320
17232.30 298
17233.54 296
17234.78 304
17236.02 303
17237.26 308
17238.50 338
17239.74 327
17240.98 325
17242.22 325
17243.46 297
17244.70 316
17245.94 318
17247.18 306
17248.42 304
17249.66 309
17250.90 304
17252.14 304
17253.39 321
17254.63 280
17255.87 281
17257.11 308
17258.35 302
17259.59 294
17260.83 292
17262.07 288
17263.31 309
17264.56 296
17265.80 327
17267.04 311
17268.28 299
17269.52 313
17270.76 301
17272.00 286
17273.25 305
17274.49 332
17275.73 320
17276.97 296
17278.21 316
17279.45 292
17280.70 292
17281.94 315
17283.18 311
17284.42 299
17285.66 331
17286.91 303
17288.15 300
17289.39 285
17290.63 306
17291.88 304
17293.12 316
17294.36 301
17295.60 301
17296.85 299
17298.09 303
17299.33 276
17300.57 293
17301.82 302
17303.06 311
17304.30 308
17305.54 309
17306.79 293
17308.03 329
17309.27 298
17310.52 313
17311.76 299
17313.00 280
17314.25 302
17315.49 300
17316.73 310
17317.97 305
17319.22 302
17320.46 290
17321.71 282
17322.95 275
17324.19 289
17325.44 309
17326.68 299
17327.92 304
17329.17 287
17330.41 285
17331.65 302
17332.90 309
17334.14 278
17335.39 299
17336.63 300
17337.87 319
17339.12 303
17340.36 294
17341.61 313
17342.85 307
17344.09 302
17345.34 293
17346.58 324
17347.83 294
17349.07 276
17350.32 316
17351.56 298
17352.80 306
17354.05 292
17355.29 291
17356.54 313
17357.78 316
17359.03 290
17360.27 300
17361.52 324
17362.76 275
17364.01 279
17365.25 277
17366.50 279
17367.74 297
17368.99 288
17370.23 299
17371.48 285
17372.72 313
17373.97 297
17375.21 305
17376.46 318
17377.70 304
17378.95 287
17380.19 290
17381.44 300
17382.69 326
17383.93 298
17385.18 312
17386.42 318
17387.67 319
17388.91 316
17390.16 300
17391.41 280
17392.65 302
17393.90 300
17395.14 298
17396.39 286
17397.64 292
17398.88 309
17400.13 304
17401.37 291
17402.62 303
17403.87 310
17405.11 287
17406.36 288
17407.61 282
17408.85 275
17410.10 290
17411.35 310
17412.59 293
17413.84 286
17415.09 281
17416.33 279
17417.58 279
17418.83 299
17420.07 268
17421.32 277
17422.57 291
17423.82 290
17425.06 317
17426.31 287
17427.56 295
17428.80 282
17430.05 282
17431.30 289
17432.55 306
17433.79 287
17435.04 308
17436.29 305
17437.54 299
17438.78 292
17440.03 286
17441.28 310
17442.53 308
17443.77 315
17445.02 297
17446.27 291
17447.52 287
17448.77 312
17450.01 301
17451.26 306
17452.51 277
17453.76 308
17455.01 292
17456.25 280
17457.50 293
17458.75 310
17460.00 296
17461.25 300
17462.50 297
17463.74 297
17464.99 291
17466.24 300
17467.49 295
17468.74 297
17469.99 305
17471.24 287
17472.49 289
17473.73 309
17474.98 316
17476.23 300
17477.48 315
17478.73 324
17479.98 316
17481.23 297
17482.48 287
17483.73 276
17484.98 291
17486.23 326
17487.47 342
17488.72 301
17489.97 288
17491.22 315
17492.47 282
17493.72 311
17494.97 286
17496.22 272
17497.47 314
17498.72 299
17499.97 299
17501.22 308
17502.47 324
17503.72 322
17504.97 314
17506.22 309
17507.47 321
17508.72 324
17509.97 318
17511.22 318
17512.47 304
17513.72 285
17514.97 315
17516.22 303
17517.47 292
17518.72 300
17519.97 306
17521.22 326
17522.47 302
17523.72 288
17524.98 285
17526.23 312
17527.48 315
17528.73 313
17529.98 322
17531.23 285
17532.48 323
17533.73 296
17534.98 284
17536.23 298
17537.48 315
17538.74 304
17539.99 317
17541.24 303
17542.49 294
17543.74 300
17544.99 323
17546.24 297
17547.50 315
17548.75 315
17550.00 304
17551.25 324
17552.50 304
17553.75 290
17555.01 315
17556.26 327
17557.51 318
17558.76 302
17560.01 302
17561.26 299
17562.52 313
17563.77 326
17565.02 288
17566.27 334
17567.53 307
17568.78 277
17570.03 288
17571.28 304
17572.53 326
17573.79 307
17575.04 290
17576.29 270
17577.54 321
17578.80 341
17580.05 316
17581.30 289
17582.56 303
17583.81 297
17585.06 316
17586.31 296
17587.57 324
17588.82 275
17590.07 323
17591.33 307
17592.58 295
17593.83 291
17595.08 286
17596.34 329
17597.59 335
17598.84 288
17600.10 315
17601.35 309
17602.61 342
17603.86 303
17605.11 298
17606.37 300
17607.62 316
17608.87 305
17610.13 307
17611.38 296
17612.63 298
17613.89 315
17615.14 341
17616.40 298
17617.65 318
17618.90 328
17620.16 324
17621.41 302
17622.67 303
17623.92 303
17625.17 288
17626.43 317
17627.68 315
17628.94 317
17630.19 298
17631.45 316
17632.70 289
17633.96 302
17635.21 313
17636.47 308
17637.72 322
17638.97 317
17640.23 321
17641.48 319
17642.74 312
17643.99 317
17645.25 322
17646.50 297
17647.76 318
17649.01 293
17650.27 315
17651.52 294
17652.78 310
17654.04 288
17655.29 304
17656.55 315
17657.80 336
17659.06 318
17660.31 330
17661.57 284
17662.82 295
17664.08 296
17665.33 332
17666.59 310
17667.85 292
17669.10 303
17670.36 307
17671.61 306
17672.87 280
17674.13 300
17675.38 301
17676.64 313
17677.89 286
17679.15 311
17680.41 315
17681.66 317
17682.92 303
17684.18 296
17685.43 307
17686.69 304
17687.95 315
17689.20 311
17690.46 288
17691.71 293
17692.97 310
17694.23 311
17695.49 306
17696.74 306
17698.00 294
17699.26 299
17700.51 318
17701.77 297
17703.03 300
17704.28 297
17705.54 312
17706.80 307
17708.06 302
17709.31 292
17710.57 303
17711.83 315
17713.08 305
17714.34 329
17715.60 303
17716.86 306
17718.11 309
17719.37 314
17720.63 308
17721.89 309
17723.15 273
17724.40 278
17725.66 297
17726.92 313
17728.18 307
17729.43 306
17730.69 281
17731.95 303
17733.21 287
17734.47 298
17735.73 312
17736.98 322
17738.24 321
17739.50 297
17740.76 288
17742.02 324
17743.28 305
17744.53 300
17745.79 309
17747.05 289
17748.31 305
17749.57 305
17750.83 308
17752.09 311
17753.34 323
17754.60 302
17755.86 318
17757.12 287
17758.38 307
17759.64 288
17760.90 306
17762.16 309
17763.42 309
17764.68 278
17765.94 313
17767.19 278
17768.45 290
17769.71 269
17770.97 304
17772.23 309
17773.49 283
17774.75 281
17776.01 278
17777.27 287
17778.53 279
17779.79 285
17781.05 303
17782.31 287
17783.57 284
17784.83 281
17786.09 291
17787.35 283
17788.61 273
17789.87 292
17791.13 286
17792.39 279
17793.65 315
17794.91 310
17796.17 274
17797.43 274
17798.69 291
17799.95 300
17801.21 301
17802.47 290
17803.73 292
17805.00 286
17806.26 296
17807.52 273
17808.78 292
17810.04 258
17811.30 287
17812.56 293
17813.82 284
17815.08 266
17816.34 316
17817.60 278
17818.87 272
17820.13 294
17821.39 312
17822.65 316
17823.91 316
17825.17 278
17826.43 263
17827.69 278
17828.96 295
17830.22 293
17831.48 286
17832.74 279
17834.00 301
17835.26 274
17836.53 261
17837.79 282
17839.05 283
17840.31 277
17841.57 298
17842.84 289
17844.10 275
17845.36 259
17846.62 272
17847.88 282
17849.15 293
17850.41 276
17851.67 303
17852.93 311
17854.20 277
17855.46 268
17856.72 277
17857.98 285
17859.25 287
17860.51 265
17861.77 280
17863.03 274
17864.30 270
17865.56 284
17866.82 261
17868.09 264
17869.35 288
17870.61 324
17871.87 285
17873.14 268
17874.40 272
17875.66 284
17876.93 284
17878.19 287
17879.45 274
17880.72 289
17881.98 247
17883.24 292
17884.51 290
17885.77 302
17887.03 286
17888.30 270
17889.56 272
17890.83 277
17892.09 304
17893.35 290
17894.62 314
17895.88 308
17897.14 282
17898.41 287
17899.67 301
17900.94 289
17902.20 262
17903.46 261
17904.73 286
17905.99 279
17907.26 268
17908.52 272
17909.79 296
17911.05 286
17912.32 280
17913.58 275
17914.84 266
17916.11 288
17917.37 266
17918.64 293
17919.90 262
17921.17 268
17922.43 281
17923.70 288
17924.96 297
17926.23 263
17927.49 278
17928.76 266
17930.02 276
17931.29 245
17932.55 300
17933.82 257
17935.08 276
17936.35 267
17937.61 252
17938.88 280
17940.14 272
17941.41 282
17942.68 255
17943.94 268
17945.21 287
17946.47 257
17947.74 274
17949.00 268
17950.27 280
17951.54 284
17952.80 257
17954.07 284
17955.33 266
17956.60 259
17957.87 270
17959.13 259
17960.40 268
17961.66 266
17962.93 257
17964.20 282
17965.46 288
17966.73 281
17968.00 268
17969.26 275
17970.53 304
17971.80 304
17973.06 286
17974.33 278
17975.60 260
17976.86 276
17978.13 283
17979.40 281
17980.66 294
17981.93 295
17983.20 270
17984.46 269
17985.73 262
17987.00 265
17988.26 298
17989.53 270
17990.80 287
17992.07 257
17993.33 299
17994.60 290
17995.87 287
17997.14 272
17998.40 257
17999.67 295
18000.94 288
18002.21 274
18003.47 283
18004.74 274
18006.01 288
18007.28 264
18008.55 285
18009.81 257
18011.08 265
18012.35 281
18013.62 270
18014.89 271
18016.15 279
18017.42 262
18018.69 279
18019.96 254
18021.23 277
18022.49 253
18023.76 272
18025.03 264
18026.30 277
18027.57 256
18028.84 272
18030.11 261
18031.37 263
18032.64 253
18033.91 278
18035.18 266
18036.45 296
18037.72 282
18038.99 284
18040.26 267
18041.53 268
18042.79 286
18044.06 275
18045.33 272
18046.60 286
18047.87 282
18049.14 286
18050.41 273
18051.68 285
18052.95 283
18054.22 294
18055.49 279
18056.76 271
18058.03 262
18059.30 258
18060.57 281
18061.84 289
18063.11 323
18064.38 290
18065.65 286
18066.92 286
18068.19 277
18069.46 279
18070.73 268
18072.00 269
18073.27 272
18074.54 279
18075.81 275
18077.08 261
18078.35 268
18079.62 268
18080.89 281
18082.16 277
18083.43 267
18084.70 296
18085.97 272
18087.24 287
18088.51 285
18089.78 269
18091.05 279
18092.32 290
18093.59 278
18094.87 285
18096.14 269
18097.41 278
18098.68 280
18099.95 275
18101.22 277
18102.49 284
18103.76 281
18105.03 270
18106.31 260
18107.58 275
18108.85 288
18110.12 294
18111.39 281
18112.66 276
18113.93 277
18115.21 271
18116.48 271
18117.75 284
18119.02 299
18120.29 289
18121.56 260
18122.84 274
18124.11 287
18125.38 294
18126.65 310
18127.92 279
18129.20 286
18130.47 291
18131.74 296
18133.01 294
18134.29 287
18135.56 276
18136.83 277
18138.10 290
18139.38 262
18140.65 276
18141.92 280
18143.19 267
18144.47 284
18145.74 289
18147.01 289
18148.28 262
18149.56 267
18150.83 297
18152.10 275
18153.38 294
18154.65 274
18155.92 282
18157.19 292
18158.47 277
18159.74 278
18161.01 285
18162.29 271
18163.56 278
18164.83 262
18166.11 259
18167.38 302
18168.65 274
18169.93 286
18171.20 271
18172.48 279
18173.75 270
18175.02 281
18176.30 270
18177.57 275
18178.84 280
18180.12 283
18181.39 283
18182.67 281
18183.94 267
18185.21 291
18186.49 295
18187.76 278
18189.04 315
18190.31 278
18191.59 278
18192.86 267
18194.13 256
18195.41 290
18196.68 290
18197.96 291
18199.23 294
18200.51 280
18201.78 291
18203.06 281
18204.33 259
18205.61 256
18206.88 285
18208.16 297
18209.43 269
18210.71 257
18211.98 254
18213.26 268
18214.53 289
18215.81 291
18217.08 266
18218.36 273
18219.63 288
18220.91 310
18222.18 269
18223.46 276
18224.73 300
18226.01 265
18227.28 259
18228.56 267
18229.84 272
18231.11 278
18232.39 264
18233.66 266
18234.94 254
18236.21 263
18237.49 278
18238.77 283
18240.04 284
18241.32 273
18242.59 287
18243.87 282
18245.15 286
18246.42 251
18247.70 278
18248.98 285
18250.25 270
18251.53 261
18252.81 283
18254.08 287
18255.36 258
18256.63 277
18257.91 291
18259.19 257
18260.46 254
18261.74 267
18263.02 258
18264.30 272
18265.57 281
18266.85 262
18268.13 276
18269.40 292
18270.68 262
18271.96 270
18273.23 279
18274.51 285
18275.79 313
18277.07 265
18278.34 281
18279.62 269
18280.90 274
18282.18 266
18283.45 270
18284.73 294
18286.01 279
18287.29 290
18288.56 272
18289.84 270
18291.12 276
18292.40 285
18293.68 265
18294.95 278
18296.23 275
18297.51 256
18298.79 268
18300.07 282
18301.34 293
18302.62 285
18303.90 259
18305.18 283
18306.46 291
18307.74 281
18309.01 276
18310.29 267
18311.57 273
18312.85 289
18314.13 277
18315.41 268
18316.69 261
18317.96 277
18319.24 293
18320.52 293
18321.80 299
18323.08 277
18324.36 266
18325.64 286
18326.92 271
18328.20 272
18329.47 277
18330.75 274
18332.03 252
18333.31 282
18334.59 286
18335.87 290
18337.15 293
18338.43 281
18339.71 290
18340.99 288
18342.27 287
18343.55 274
18344.83 271
18346.11 287
18347.39 279
18348.67 288
18349.95 274
18351.23 293
18352.51 296
18353.79 274
18355.07 272
18356.35 279
18357.63 286
18358.91 281
18360.19 309
18361.47 246
18362.75 267
18364.03 289
18365.31 284
18366.59 278
18367.87 271
18369.15 301
18370.43 244
18371.71 262
18372.99 280
18374.27 281
18375.55 278
18376.83 286
18378.12 278
18379.40 282
18380.68 296
18381.96 282
18383.24 275
18384.52 295
18385.80 287
18387.08 277
18388.36 268
18389.65 279
18390.93 275
18392.21 280
18393.49 270
18394.77 291
18396.05 257
18397.33 272
18398.62 271
18399.90 263
18401.18 284
18402.46 279
18403.74 286
18405.02 278
18406.31 293
18407.59 250
18408.87 249
18410.15 257
18411.43 255
18412.72 247
18414.00 277
18415.28 295
18416.56 261
18417.84 268
18419.13 258
18420.41 275
18421.69 264
18422.97 255
18424.26 269
18425.54 269
18426.82 285
18428.10 264
18429.39 255
18430.67 270
18431.95 254
18433.23 264
18434.52 276
18435.80 258
18437.08 263
18438.37 274
18439.65 275
18440.93 280
18442.22 263
18443.50 267
18444.78 276
18446.06 294
18447.35 279
18448.63 272
18449.91 276
18451.20 283
18452.48 268
18453.76 273
18455.05 280
18456.33 291
18457.62 279
18458.90 262
18460.18 276
18461.47 272
18462.75 285
18464.03 250
18465.32 282
18466.60 273
18467.89 258
18469.17 253
18470.45 268
18471.74 266
18473.02 278
18474.31 273
18475.59 260
18476.88 292
18478.16 265
18479.44 272
18480.73 268
18482.01 262
18483.30 274
18484.58 274
18485.87 264
18487.15 283
18488.44 290
18489.72 283
18491.01 264
18492.29 301
18493.58 253
18494.86 278
18496.15 255
18497.43 262
18498.72 273
18500.00 279
18501.29 252
18502.57 285
18503.86 281
18505.14 268
18506.43 264
18507.71 279
18509.00 263
18510.28 301
18511.57 270
18512.85 263
18514.14 279
18515.42 264
18516.71 266
18518.00 268
18519.28 281
18520.57 258
18521.85 266
18523.14 269
18524.43 293
18525.71 293
18527.00 285
18528.28 274
18529.57 272
18530.86 283
18532.14 279
18533.43 271
18534.71 295
18536.00 272
18537.29 262
18538.57 261
18539.86 276
18541.15 280
18542.43 266
18543.72 260
18545.01 264
18546.29 262
18547.58 270
18548.87 272
18550.15 263
18551.44 273
18552.73 291
18554.01 280
18555.30 276
18556.59 270
18557.88 263
18559.16 273
18560.45 285
18561.74 268
18563.02 273
18564.31 255
18565.60 266
18566.89 279
18568.17 272
18569.46 260
18570.75 272
18572.04 270
18573.32 252
18574.61 253
18575.90 283
18577.19 300
18578.48 266
18579.76 263
18581.05 278
18582.34 268
18583.63 265
18584.92 287
18586.20 262
18587.49 283
18588.78 255
18590.07 240
18591.36 259
18592.64 253
18593.93 268
18595.22 288
18596.51 274
18597.80 252
18599.09 268
18600.38 297
18601.66 292
18602.95 273
18604.24 286
18605.53 282
18606.82 279
18608.11 269
18609.40 279
18610.69 283
18611.98 274
18613.26 265
18614.55 278
18615.84 296
18617.13 276
18618.42 287
18619.71 301
18621.00 281
18622.29 258
18623.58 307
18624.87 271
18626.16 279
18627.45 267
18628.74 285
18630.03 287
18631.32 300
18632.61 283
18633.89 272
18635.18 281
18636.47 293
18637.76 280
18639.05 269
18640.34 280
18641.63 277
18642.92 264
18644.21 254
18645.50 257
18646.79 271
18648.09 269
18649.38 284
18650.67 273
18651.96 291
18653.25 286
18654.54 284
18655.83 283
18657.12 264
18658.41 271
18659.70 258
18660.99 244
18662.28 250
18663.57 263
18664.86 261
18666.15 252
18667.44 264
18668.74 262
18670.03 251
18671.32 250
18672.61 256
18673.90 247
18675.19 281
18676.48 291
18677.77 278
18679.06 239
18680.36 235
18681.65 253
18682.94 255
18684.23 265
18685.52 262
18686.81 267
18688.11 263
18689.40 259
18690.69 256
18691.98 265
18693.27 259
18694.56 287
18695.86 266
18697.15 273
18698.44 250
18699.73 235
18701.02 268
18702.32 258
18703.61 267
18704.90 256
18706.19 262
18707.48 261
18708.78 290
18710.07 282
18711.36 259
18712.65 260
18713.95 252
18715.24 262
18716.53 274
18717.83 250
18719.12 256
18720.41 241
18721.70 250
18723.00 247
18724.29 246
18725.58 257
18726.87 252
18728.17 264
18729.46 272
18730.75 239
18732.05 256
18733.34 257
18734.63 240
18735.93 255
18737.22 246
18738.51 260
18739.81 275
18741.10 253
18742.39 250
18743.69 277
18744.98 273
18746.27 257
18747.57 255
18748.86 266
18750.16 247
18751.45 241
18752.74 257
18754.04 254
18755.33 274
18756.63 257
18757.92 270
18759.21 266
18760.51 246
18761.80 223
18763.10 251
18764.39 262
18765.69 240
18766.98 252
18768.27 249
18769.57 244
18770.86 259
18772.16 232
18773.45 247
18774.75 253
18776.04 245
18777.34 237
18778.63 257
18779.93 260
18781.22 254
18782.52 260
18783.81 252
18785.11 247
18786.40 255
18787.70 256
18788.99 256
18790.29 259
18791.58 250
18792.88 265
18794.17 238
18795.47 267
18796.76 246
18798.06 255
18799.35 257
18800.65 253
18801.94 267
18803.24 256
18804.54 251
18805.83 260
18807.13 273
18808.42 274
18809.72 262
18811.01 261
18812.31 240
18813.61 263
18814.90 242
18816.20 258
18817.49 259
18818.79 264
18820.09 269
18821.38 231
18822.68 280
18823.98 261
18825.27 260
18826.57 253
18827.87 250
18829.16 242
18830.46 272
18831.75 267
18833.05 270
18834.35 263
18835.64 235
18836.94 260
18838.24 240
18839.54 267
18840.83 264
18842.13 261
18843.43 249
18844.72 267
18846.02 265
18847.32 268
18848.61 252
18849.91 272
18851.21 253
18852.51 263
18853.80 266
18855.10 264
18856.40 256
18857.70 259
18858.99 280
18860.29 258
18861.59 244
18862.89 251
18864.18 245
18865.48 248
18866.78 260
18868.08 268
18869.38 269
18870.67 261
18871.97 257
18873.27 255
18874.57 247
18875.87 258
18877.16 265
18878.46 270
18879.76 270
18881.06 257
18882.36 262
18883.66 256
18884.95 264
18886.25 252
18887.55 249
18888.85 254
18890.15 263
18891.45 248
18892.75 255
18894.04 266
18895.34 265
18896.64 258
18897.94 266
18899.24 267
18900.54 237
18901.84 254
18903.14 247
18904.44 280
18905.74 259
18907.03 237
18908.33 236
18909.63 254
18910.93 246
18912.23 248
18913.53 242
18914.83 272
18916.13 240
18917.43 262
18918.73 265
18920.03 249
18921.33 258
18922.63 268
18923.93 254
18925.23 246
18926.53 240
18927.83 253
18929.13 277
18930.43 263
18931.73 252
18933.03 285
18934.33 261
18935.63 255
18936.93 246
18938.23 265
18939.53 245
18940.83 242
18942.13 248
18943.43 250
18944.73 252
18946.03 269
18947.33 268
18948.63 261
18949.93 274
18951.23 249
18952.53 264
18953.84 247
18955.14 245
18956.44 271
18957.74 252
18959.04 269
18960.34 262
18961.64 255
18962.94 256
18964.24 279
18965.54 269
18966.85 254
18968.15 255
18969.45 236
18970.75 246
18972.05 260
18973.35 263
18974.65 260
18975.96 248
18977.26 264
18978.56 251
18979.86 233
18981.16 249
18982.46 269
18983.77 257
18985.07 264
18986.37 257
18987.67 263
18988.97 261
18990.28 260
18991.58 249
18992.88 252
18994.18 251
18995.49 249
18996.79 260
18998.09 241
18999.39 246
19000.69 256
19002.00 255
19003.30 239
19004.60 238
19005.90 242
19007.21 250
19008.51 279
19009.81 273
19011.12 263
19012.42 255
19013.72 245
19015.02 244
19016.33 258
19017.63 246
19018.93 258
19020.24 254
19021.54 250
19022.84 260
19024.15 288
19025.45 259
19026.75 272
19028.06 256
19029.36 252
19030.66 251
19031.97 258
19033.27 239
19034.57 256
19035.88 248
19037.18 261
19038.48 245
19039.79 249
19041.09 231
19042.40 244
19043.70 235
19045.00 267
19046.31 244
19047.61 261
19048.92 245
19050.22 239
19051.52 259
19052.83 240
19054.13 249
19055.44 277
19056.74 258
19058.05 243
19059.35 236
19060.65 255
19061.96 276
19063.26 269
19064.57 255
19065.87 249
19067.18 242
19068.48 268
19069.79 251
19071.09 259
19072.40 242
19073.70 253
19075.01 253
19076.31 260
19077.62 243
19078.92 244
19080.23 238
19081.53 251
19082.84 248
19084.14 247
19085.45 246
19086.75 256
19088.06 256
19089.36 254
19090.67 260
19091.98 253
19093.28 275
19094.59 258
19095.89 260
19097.20 265
19098.50 226
19099.81 259
19101.12 264
19102.42 254
19103.73 270
19105.03 258
19106.34 278
19107.65 260
19108.95 240
19110.26 255
19111.56 305
19112.87 279
19114.18 256
19115.48 263
19116.79 258
19118.10 272
19119.40 260
19120.71 251
19122.02 248
19123.32 249
19124.63 266
19125.94 257
19127.24 246
19128.55 231
19129.86 263
19131.16 248
19132.47 245
19133.78 252
19135.08 262
19136.39 252
19137.70 249
19139.01 238
19140.31 250
19141.62 247
19142.93 251
19144.23 275
19145.54 269
19146.85 267
19148.16 257
19149.46 269
19150.77 221
19152.08 243
19153.39 251
19154.69 256
19156.00 251
19157.31 245
19158.62 262
19159.93 259
19161.23 265
19162.54 260
19163.85 250
19165.16 265
19166.47 246
19167.77 260
19169.08 247
19170.39 269
19171.70 245
19173.01 254
19174.32 267
19175.62 249
19176.93 234
19178.24 259
19179.55 248
19180.86 261
19182.17 244
19183.48 237
19184.78 248
19186.09 251
19187.40 244
19188.71 236
19190.02 234
19191.33 249
19192.64 263
19193.95 254
19195.26 258
19196.56 239
19197.87 243
19199.18 242
19200.49 229
19201.80 228
19203.11 256
19204.42 243
19205.73 252
19207.04 240
19208.35 262
19209.66 258
19210.97 249
19212.28 240
19213.59 264
19214.90 225
19216.21 243
19217.52 264
19218.83 249
19220.14 255
19221.45 254
19222.76 236
19224.07 250
19225.38 243
19226.69 247
19228.00 252
19229.31 246
19230.62 235
19231.93 219
19233.24 246
19234.55 242
19235.86 265
19237.17 246
19238.48 239
19239.79 233
19241.10 231
19242.41 239
19243.72 245
19245.03 242
19246.35 243
19247.66 247
19248.97 254
19250.28 246
19251.59 241
19252.90 235
19254.21 226
19255.52 226
19256.83 227
19258.14 225
19259.46 257
19260.77 258
19262.08 245
19263.39 251
19264.70 229
19266.01 249
19267.32 239
19268.64 234
19269.95 209
19271.26 245
19272.57 250
19273.88 246
19275.20 241
19276.51 233
19277.82 242
19279.13 245
19280.44 236
19281.75 220
19283.07 246
19284.38 234
19285.69 244
19287.00 216
19288.32 228
19289.63 250
19290.94 241
19292.25 243
19293.57 249
19294.88 233
19296.19 240
19297.50 247
19298.82 247
19300.13 238
19301.44 248
19302.75 256
19304.07 246
19305.38 241
19306.69 248
19308.01 253
19309.32 262
19310.63 250
19311.94 232
19313.26 230
19314.57 248
19315.88 227
19317.20 241
19318.51 265
19319.82 254
19321.14 237
19322.45 241
19323.76 243
19325.08 235
19326.39 244
19327.70 244
19329.02 229
19330.33 245
19331.65 235
19332.96 244
19334.27 248
19335.59 229
19336.90 240
19338.22 238
19339.53 239
19340.84 230
19342.16 218
19343.47 250
19344.79 269
19346.10 245
19347.41 249
19348.73 242
19350.04 246
19351.36 242
19352.67 221
19353.99 247
19355.30 241
19356.62 264
19357.93 261
19359.25 241
19360.56 250
19361.87 227
19363.19 220
19364.50 224
19365.82 227
19367.13 207
19368.45 235
19369.76 254
19371.08 222
19372.39 213
19373.71 228
19375.02 233
19376.34 247
19377.66 253
19378.97 234
19380.29 231
19381.60 251
19382.92 234
19384.23 227
19385.55 235
19386.86 234
19388.18 266
19389.50 232
19390.81 230
19392.13 256
19393.44 248
19394.76 233
19396.07 242
19397.39 234
19398.71 255
19400.02 234
19401.34 241
19402.65 227
19403.97 231
19405.29 224
19406.60 233
19407.92 231
19409.24 239
19410.55 225
19411.87 234
19413.19 240
19414.50 226
19415.82 220
19417.14 239
19418.45 247
19419.77 244
19421.09 230
19422.40 245
19423.72 254
19425.04 249
19426.35 259
19427.67 233
19428.99 243
19430.30 249
19431.62 228
19432.94 225
19434.26 226
19435.57 223
19436.89 244
19438.21 226
19439.53 218
19440.84 224
19442.16 236
19443.48 254
19444.80 223
19446.11 213
19447.43 221
19448.75 221
19450.07 257
19451.38 241
19452.70 215
19454.02 233
19455.34 216
19456.66 260
19457.97 247
19459.29 243
19460.61 246
19461.93 248
19463.25 239
19464.57 225
19465.88 240
19467.20 219
19468.52 245
19469.84 236
19471.16 242
19472.48 214
19473.79 247
19475.11 226
19476.43 242
19477.75 211
19479.07 200
19480.39 224
19481.71 240
19483.03 233
19484.34 252
19485.66 237
19486.98 236
19488.30 252
19489.62 260
19490.94 226
19492.26 209
19493.58 233
19494.90 224
19496.22 237
19497.54 214
19498.86 219
19500.18 216
19501.50 215
19502.81 224
19504.13 232
19505.45 226
19506.77 233
19508.09 246
19509.41 252
19510.73 246
19512.05 238
19513.37 233
19514.69 252
19516.01 261
19517.33 237
19518.65 221
19519.97 232
19521.29 241
19522.61 217
19523.93 215
19525.25 229
19526.57 221
19527.89 220
19529.22 240
19530.54 241
19531.86 242
19533.18 240
19534.50 235
19535.82 226
19537.14 233
19538.46 242
19539.78 209
19541.10 223
19542.42 225
19543.74 235
19545.06 225
19546.39 235
19547.71 244
19549.03 248
19550.35 234
19551.67 256
19552.99 228
19554.31 222
19555.63 223
19556.96 217
19558.28 231
19559.60 234
19560.92 233
19562.24 224
19563.56 249
19564.88 261
19566.21 212
19567.53 220
19568.85 234
19570.17 238
19571.49 247
19572.82 246
19574.14 239
19575.46 224
19576.78 222
19578.10 233
19579.43 224
19580.75 248
19582.07 223
19583.39 231
19584.72 238
19586.04 234
19587.36 231
19588.68 234
19590.01 234
19591.33 227
19592.65 241
19593.97 237
19595.30 251
19596.62 227
19597.94 233
19599.26 241
19600.59 243
19601.91 236
19603.23 240
19604.56 242
19605.88 245
19607.20 256
19608.53 244
19609.85 229
19611.17 212
19612.49 243
19613.82 235
19615.14 258
19616.47 226
19617.79 213
19619.11 230
19620.44 233
19621.76 214
19623.08 235
19624.41 239
19625.73 256
19627.05 222
19628.38 242
19629.70 233
19631.03 233
19632.35 261
19633.67 244
19635.00 236
19636.32 252
19637.65 234
19638.97 210
19640.29 235
19641.62 235
19642.94 237
19644.27 248
19645.59 256
19646.92 238
19648.24 236
19649.57 221
19650.89 239
19652.21 243
19653.54 238
19654.86 238
19656.19 227
19657.51 224
19658.84 226
19660.16 231
19661.49 234
19662.81 233
19664.14 242
19665.46 217
19666.79 215
19668.11 250
19669.44 240
19670.76 233
19672.09 227
19673.41 235
19674.74 251
19676.07 255
19677.39 240
19678.72 231
19680.04 233
19681.37 226
19682.69 224
19684.02 235
19685.34 225
19686.67 216
19688.00 215
19689.32 229
19690.65 239
19691.97 240
19693.30 255
19694.63 230
19695.95 236
19697.28 229
19698.60 231
19699.93 228
19701.26 227
19702.58 227
19703.91 238
19705.24 201
19706.56 207
19707.89 230
19709.22 227
19710.54 242
19711.87 221
19713.20 230
19714.52 227
19715.85 243
19717.18 251
19718.50 229
19719.83 227
19721.16 231
19722.48 255
19723.81 222
19725.14 222
19726.47 228
19727.79 253
19729.12 239
19730.45 233
19731.77 255
19733.10 234
19734.43 247
19735.76 227
19737.08 238
19738.41 233
19739.74 232
19741.07 236
19742.39 245
19743.72 241
19745.05 233
19746.38 241
19747.71 247
19749.03 242
19750.36 240
19751.69 245
19753.02 229
19754.35 228
19755.67 241
19757.00 231
19758.33 244
19759.66 260
19760.99 245
19762.31 251
19763.64 243
19764.97 241
19766.30 237
19767.63 242
19768.96 236
19770.29 218
19771.61 237
19772.94 237
19774.27 255
19775.60 216
19776.93 225
19778.26 233
19779.59 230
19780.92 229
19782.25 224
19783.57 230
19784.90 242
19786.23 216
19787.56 220
19788.89 221
19790.22 225
19791.55 238
19792.88 217
19794.21 217
19795.54 259
19796.87 221
19798.20 235
19799.53 233
19800.86 228
19802.19 232
19803.52 250
19804.85 243
19806.18 227
19807.50 228
19808.83 242
19810.16 259
19811.49 230
19812.82 219
19814.15 231
19815.49 248
19816.82 219
19818.15 206
19819.48 222
19820.81 234
19822.14 248
19823.47 247
19824.80 250
19826.13 242
19827.46 246
19828.79 226
19830.12 215
19831.45 239
19832.78 233
19834.11 242
19835.44 257
19836.77 215
19838.10 220
19839.44 225
19840.77 254
19842.10 229
19843.43 224
19844.76 215
19846.09 250
19847.42 249
19848.75 233
19850.08 229
19851.42 227
19852.75 231
19854.08 235
19855.41 229
19856.74 238
19858.07 219
19859.40 226
19860.74 222
19862.07 246
19863.40 236
19864.73 226
19866.06 235
19867.40 222
19868.73 229
19870.06 249
19871.39 237
19872.72 218
19874.06 226
19875.39 235
19876.72 235
19878.05 240
19879.38 246
19880.72 233
19882.05 245
19883.38 239
19884.71 207
19886.05 209
19887.38 242
19888.71 243
19890.04 247
19891.38 235
19892.71 240
19894.04 238
19895.38 235
19896.71 233
19898.04 216
19899.37 220
19900.71 221
19902.04 232
19903.37 244
19904.71 247
19906.04 226
19907.37 229
19908.71 222
19910.04 235
19911.37 237
19912.71 228
19914.04 225
19915.37 228
19916.71 241
19918.04 225
19919.37 230
19920.71 239
19922.04 235
19923.37 225
19924.71 217
19926.04 222
19927.38 239
19928.71 233
19930.04 234
19931.38 226
19932.71 223
19934.05 241
19935.38 227
19936.71 229
19938.05 245
19939.38 224
19940.72 251
19942.05 246
19943.39 229
19944.72 225
19946.06 235
19947.39 231
19948.72 249
19950.06 226
19951.39 225
19952.73 231
19954.06 214
19955.40 249
19956.73 234
19958.07 242
19959.40 255
19960.74 229
19962.07 235
19963.41 243
19964.74 244
19966.08 245
19967.41 248
19968.75 247
19970.08 238
19971.42 240
19972.76 249
19974.09 255
19975.43 239
19976.76 233
19978.10 262
19979.43 246
19980.77 255
19982.10 253
19983.44 242
19984.78 240
19986.11 238
19987.45 205
19988.78 233
19990.12 248
19991.46 234
19992.79 238
19994.13 228
19995.46 239
19996.80 244
19998.14 246
19999.47 246
20000.81 238
20002.15 232
20003.48 235
20004.82 226
20006.16 236
20007.49 257
20008.83 237
20010.17 227
20011.50 234
20012.84 220
20014.18 231
20015.51 219
20016.85 224
20018.19 257
20019.52 240
20020.86 240
20022.20 220
20023.53 218
20024.87 220
20026.21 233
20027.55 226
20028.88 229
20030.22 222
20031.56 238
20032.90 240
20034.23 239
20035.57 217
20036.91 237
20038.25 219
20039.58 233
20040.92 246
20042.26 235
20043.60 230
20044.93 226
20046.27 245
20047.61 232
20048.95 247
20050.29 240
20051.62 246
20052.96 249
20054.30 230
20055.64 234
20056.98 258
20058.32 243
20059.65 212
20060.99 225
20062.33 241
20063.67 223
20065.01 237
20066.35 258
20067.68 234
20069.02 219
20070.36 239
20071.70 216
20073.04 231
20074.38 238
20075.72 223
20077.06 225
20078.40 219
20079.73 247
20081.07 242
20082.41 220
20083.75 222
20085.09 235
20086.43 246
20087.77 223
20089.11 235
20090.45 238
20091.79 221
20093.13 233
20094.47 226
20095.81 223
20097.15 220
20098.48 248
20099.82 233
20101.16 218
20102.50 232
20103.84 241
20105.18 231
20106.52 231
20107.86 236
20109.20 213
20110.54 238
20111.88 228
20113.22 252
20114.56 242
20115.90 240
20117.24 222
20118.58 221
20119.93 238
20121.27 218
20122.61 245
20123.95 243
20125.29 253
20126.63 243
20127.97 224
20129.31 250
20130.65 244
20131.99 232
20133.33 264
20134.67 235
20136.01 240
20137.35 266
20138.69 247
