# Supplementary material for: MALDI-TOF MS typing enables the classification of brewing yeasts of the genus Saccharomyces to major beer styles
Source: PLoS One. 2017 Aug 9;12(8):e0181694. doi: 10.1371/journal.pone.0181694 (PMC5549903; doi:10.1371/journal.pone.0181694)
Supplement: S7 File — The directory includes 90 raw files and was zipped to “.zip”; the folder has three strains with 30 spectra per strain; S1 Text explains the raw files with an example and Table 1 represents the yeast strains used within the experiment. (ZIP) [file pone.0181694.s010.zip › 19-21/30279-120-Lag-Lag-Lag-YPG-18h-E-E_2016-09-20_2_0_B11_1.dat]

1999.90 1627
2000.32 1642
2000.75 1660
2001.17 1723
2001.59 1722
2002.01 1642
2002.43 1624
2002.86 1553
2003.28 1497
2003.70 1471
2004.12 1488
2004.54 1436
2004.97 1384
2005.39 1392
2005.81 1408
2006.23 1444
2006.66 1388
2007.08 1461
2007.50 1454
2007.92 1486
2008.35 1475
2008.77 1500
2009.19 1476
2009.61 1500
2010.04 1449
2010.46 1436
2010.88 1506
2011.31 1446
2011.73 1373
2012.15 1432
2012.57 1360
2013.00 1400
2013.42 1386
2013.84 1403
2014.27 1361
2014.69 1308
2015.11 1439
2015.54 1396
2015.96 1451
2016.38 1348
2016.81 1379
2017.23 1376
2017.65 1373
2018.08 1367
2018.50 1410
2018.93 1326
2019.35 1362
2019.77 1333
2020.20 1435
2020.62 1466
2021.04 1433
2021.47 1429
2021.89 1410
2022.32 1416
2022.74 1382
2023.17 1391
2023.59 1429
2024.01 1458
2024.44 1440
2024.86 1413
2025.29 1414
2025.71 1430
2026.14 1426
2026.56 1433
2026.98 1412
2027.41 1338
2027.83 1363
2028.26 1362
2028.68 1398
2029.11 1293
2029.53 1373
2029.96 1394
2030.38 1326
2030.81 1398
2031.23 1340
2031.66 1294
2032.08 1383
2032.51 1328
2032.93 1367
2033.36 1369
2033.78 1378
2034.21 1375
2034.63 1307
2035.06 1301
2035.49 1366
2035.91 1374
2036.34 1342
2036.76 1318
2037.19 1382
2037.61 1344
2038.04 1367
2038.47 1455
2038.89 1427
2039.32 1390
2039.74 1390
2040.17 1496
2040.59 1504
2041.02 1486
2041.45 1458
2041.87 1405
2042.30 1339
2042.73 1440
2043.15 1427
2043.58 1495
2044.00 1463
2044.43 1437
2044.86 1493
2045.28 1508
2045.71 1539
2046.14 1480
2046.56 1494
2046.99 1489
2047.42 1466
2047.84 1512
2048.27 1495
2048.70 1405
2049.12 1476
2049.55 1481
2049.98 1426
2050.40 1411
2050.83 1391
2051.26 1398
2051.69 1446
2052.11 1481
2052.54 1443
2052.97 1425
2053.40 1376
2053.82 1487
2054.25 1445
2054.68 1416
2055.10 1459
2055.53 1509
2055.96 1534
2056.39 1637
2056.82 1674
2057.24 1733
2057.67 1860
2058.10 1775
2058.53 1780
2058.95 1739
2059.38 1621
2059.81 1602
2060.24 1597
2060.67 1566
2061.09 1518
2061.52 1525
2061.95 1607
2062.38 1540
2062.81 1550
2063.24 1509
2063.66 1574
2064.09 1599
2064.52 1804
2064.95 1970
2065.38 2046
2065.81 2115
2066.24 2233
2066.66 2276
2067.09 2161
2067.52 2127
2067.95 2063
2068.38 1932
2068.81 1795
2069.24 1709
2069.67 1636
2070.10 1570
2070.52 1507
2070.95 1473
2071.38 1517
2071.81 1514
2072.24 1536
2072.67 1452
2073.10 1457
2073.53 1478
2073.96 1501
2074.39 1559
2074.82 1532
2075.25 1544
2075.68 1482
2076.11 1472
2076.54 1506
2076.97 1468
2077.40 1503
2077.83 1518
2078.26 1586
2078.69 1491
2079.12 1448
2079.55 1455
2079.98 1469
2080.41 1468
2080.84 1469
2081.27 1506
2081.70 1511
2082.13 1563
2082.56 1467
2082.99 1491
2083.42 1459
2083.85 1459
2084.28 1506
2084.71 1441
2085.14 1443
2085.57 1417
2086.00 1470
2086.43 1497
2086.86 1465
2087.29 1502
2087.73 1542
2088.16 1385
2088.59 1426
2089.02 1489
2089.45 1425
2089.88 1411
2090.31 1404
2090.74 1345
2091.17 1374
2091.61 1393
2092.04 1347
2092.47 1374
2092.90 1405
2093.33 1426
2093.76 1370
2094.19 1402
2094.63 1283
2095.06 1347
2095.49 1461
2095.92 1410
2096.35 1356
2096.78 1310
2097.22 1371
2097.65 1370
2098.08 1330
2098.51 1327
2098.94 1348
2099.38 1347
2099.81 1353
2100.24 1322
2100.67 1321
2101.11 1275
2101.54 1347
2101.97 1341
2102.40 1335
2102.83 1434
2103.27 1443
2103.70 1393
2104.13 1327
2104.56 1320
2105.00 1306
2105.43 1344
2105.86 1383
2106.30 1383
2106.73 1409
2107.16 1392
2107.59 1373
2108.03 1363
2108.46 1349
2108.89 1333
2109.33 1371
2109.76 1427
2110.19 1432
2110.63 1442
2111.06 1464
2111.49 1447
2111.93 1496
2112.36 1434
2112.79 1367
2113.23 1417
2113.66 1470
2114.09 1394
2114.53 1334
2114.96 1376
2115.40 1434
2115.83 1331
2116.26 1367
2116.70 1348
2117.13 1284
2117.56 1319
2118.00 1355
2118.43 1343
2118.87 1382
2119.30 1356
2119.73 1336
2120.17 1318
2120.60 1353
2121.04 1385
2121.47 1378
2121.91 1348
2122.34 1369
2122.78 1398
2123.21 1401
2123.64 1371
2124.08 1324
2124.51 1448
2124.95 1399
2125.38 1313
2125.82 1360
2126.25 1394
2126.69 1389
2127.12 1420
2127.56 1364
2127.99 1307
2128.43 1380
2128.86 1389
2129.30 1438
2129.73 1518
2130.17 1581
2130.60 1495
2131.04 1510
2131.47 1530
2131.91 1539
2132.35 1533
2132.78 1476
2133.22 1403
2133.65 1441
2134.09 1422
2134.52 1386
2134.96 1434
2135.40 1385
2135.83 1345
2136.27 1287
2136.70 1304
2137.14 1358
2137.57 1446
2138.01 1433
2138.45 1317
2138.88 1373
2139.32 1390
2139.76 1347
2140.19 1380
2140.63 1362
2141.06 1357
2141.50 1342
2141.94 1353
2142.37 1370
2142.81 1383
2143.25 1333
2143.68 1335
2144.12 1348
2144.56 1328
2144.99 1367
2145.43 1385
2145.87 1329
2146.30 1360
2146.74 1367
2147.18 1415
2147.62 1463
2148.05 1464
2148.49 1542
2148.93 1496
2149.36 1543
2149.80 1484
2150.24 1538
2150.68 1673
2151.11 1684
2151.55 1674
2151.99 1627
2152.43 1560
2152.86 1604
2153.30 1602
2153.74 1605
2154.18 1606
2154.61 1492
2155.05 1496
2155.49 1478
2155.93 1497
2156.37 1500
2156.80 1449
2157.24 1516
2157.68 1444
2158.12 1498
2158.56 1481
2158.99 1480
2159.43 1463
2159.87 1472
2160.31 1445
2160.75 1498
2161.19 1488
2161.62 1413
2162.06 1463
2162.50 1518
2162.94 1502
2163.38 1500
2163.82 1557
2164.26 1586
2164.69 1654
2165.13 1710
2165.57 1709
2166.01 1864
2166.45 1800
2166.89 1847
2167.33 1818
2167.77 1907
2168.21 1823
2168.65 1726
2169.08 1735
2169.52 1685
2169.96 1711
2170.40 1738
2170.84 1780
2171.28 1717
2171.72 1690
2172.16 1691
2172.60 1800
2173.04 1715
2173.48 1741
2173.92 1794
2174.36 1911
2174.80 1869
2175.24 1894
2175.68 1945
2176.12 1947
2176.56 1985
2177.00 1898
2177.44 1842
2177.88 1727
2178.32 1740
2178.76 1704
2179.20 1658
2179.64 1609
2180.08 1616
2180.52 1592
2180.96 1539
2181.40 1509
2181.84 1532
2182.28 1511
2182.72 1521
2183.16 1473
2183.60 1512
2184.04 1577
2184.48 1545
2184.93 1469
2185.37 1441
2185.81 1491
2186.25 1552
2186.69 1485
2187.13 1542
2187.57 1543
2188.01 1555
2188.45 1530
2188.89 1609
2189.34 1560
2189.78 1563
2190.22 1611
2190.66 1528
2191.10 1597
2191.54 1603
2191.98 1602
2192.43 1562
2192.87 1555
2193.31 1599
2193.75 1657
2194.19 1692
2194.63 1764
2195.08 1788
2195.52 1803
2195.96 1749
2196.40 1701
2196.84 1605
2197.29 1688
2197.73 1633
2198.17 1550
2198.61 1573
2199.06 1631
2199.50 1488
2199.94 1426
2200.38 1475
2200.82 1511
2201.27 1494
2201.71 1502
2202.15 1497
2202.59 1496
2203.04 1487
2203.48 1476
2203.92 1514
2204.37 1525
2204.81 1457
2205.25 1475
2205.69 1520
2206.14 1430
2206.58 1517
2207.02 1555
2207.47 1555
2207.91 1617
2208.35 1627
2208.80 1622
2209.24 1577
2209.68 1660
2210.13 1699
2210.57 1647
2211.01 1668
2211.46 1627
2211.90 1642
2212.34 1667
2212.79 1660
2213.23 1570
2213.67 1495
2214.12 1568
2214.56 1573
2215.01 1574
2215.45 1628
2215.89 1576
2216.34 1555
2216.78 1525
2217.23 1452
2217.67 1475
2218.11 1484
2218.56 1450
2219.00 1478
2219.45 1471
2219.89 1472
2220.34 1499
2220.78 1594
2221.22 1567
2221.67 1519
2222.11 1506
2222.56 1571
2223.00 1490
2223.45 1556
2223.89 1570
2224.34 1577
2224.78 1486
2225.23 1557
2225.67 1575
2226.12 1603
2226.56 1649
2227.01 1609
2227.45 1630
2227.90 1609
2228.34 1541
2228.79 1573
2229.23 1604
2229.68 1635
2230.12 1577
2230.57 1524
2231.01 1612
2231.46 1607
2231.90 1624
2232.35 1626
2232.80 1682
2233.24 1617
2233.69 1659
2234.13 1585
2234.58 1687
2235.02 1593
2235.47 1531
2235.92 1521
2236.36 1491
2236.81 1555
2237.25 1513
2237.70 1551
2238.15 1567
2238.59 1557
2239.04 1504
2239.49 1446
2239.93 1484
2240.38 1497
2240.82 1505
2241.27 1409
2241.72 1461
2242.16 1402
2242.61 1428
2243.06 1363
2243.50 1357
2243.95 1352
2244.40 1360
2244.84 1342
2245.29 1429
2245.74 1388
2246.19 1319
2246.63 1385
2247.08 1453
2247.53 1445
2247.97 1380
2248.42 1461
2248.87 1508
2249.32 1423
2249.76 1407
2250.21 1448
2250.66 1350
2251.10 1391
2251.55 1396
2252.00 1403
2252.45 1374
2252.89 1403
2253.34 1386
2253.79 1313
2254.24 1331
2254.69 1392
2255.13 1404
2255.58 1344
2256.03 1334
2256.48 1355
2256.93 1330
2257.37 1255
2257.82 1280
2258.27 1360
2258.72 1354
2259.17 1396
2259.61 1382
2260.06 1413
2260.51 1425
2260.96 1360
2261.41 1425
2261.86 1435
2262.31 1489
2262.75 1432
2263.20 1423
2263.65 1488
2264.10 1519
2264.55 1446
2265.00 1528
2265.45 1503
2265.90 1426
2266.34 1425
2266.79 1456
2267.24 1469
2267.69 1416
2268.14 1400
2268.59 1474
2269.04 1518
2269.49 1554
2269.94 1607
2270.39 1703
2270.84 1700
2271.29 1662
2271.74 1649
2272.18 1673
2272.63 1715
2273.08 1715
2273.53 1688
2273.98 1704
2274.43 1794
2274.88 1772
2275.33 1782
2275.78 1766
2276.23 1908
2276.68 1921
2277.13 1957
2277.58 1915
2278.03 1875
2278.48 1781
2278.93 1734
2279.38 1775
2279.83 1718
2280.28 1626
2280.73 1653
2281.19 1565
2281.64 1510
2282.09 1503
2282.54 1520
2282.99 1535
2283.44 1470
2283.89 1490
2284.34 1500
2284.79 1473
2285.24 1482
2285.69 1438
2286.14 1414
2286.59 1430
2287.04 1489
2287.50 1476
2287.95 1512
2288.40 1550
2288.85 1626
2289.30 1653
2289.75 1779
2290.20 1879
2290.65 1949
2291.11 1907
2291.56 2029
2292.01 2052
2292.46 1963
2292.91 1971
2293.36 1904
2293.82 2013
2294.27 1836
2294.72 1790
2295.17 1767
2295.62 1748
2296.07 1684
2296.53 1656
2296.98 1558
2297.43 1509
2297.88 1519
2298.33 1504
2298.79 1489
2299.24 1508
2299.69 1426
2300.14 1437
2300.60 1418
2301.05 1436
2301.50 1431
2301.95 1456
2302.41 1505
2302.86 1451
2303.31 1423
2303.76 1466
2304.22 1404
2304.67 1388
2305.12 1443
2305.57 1440
2306.03 1406
2306.48 1370
2306.93 1453
2307.39 1483
2307.84 1452
2308.29 1513
2308.75 1629
2309.20 1670
2309.65 1562
2310.11 1500
2310.56 1510
2311.01 1554
2311.47 1651
2311.92 1610
2312.37 1581
2312.83 1578
2313.28 1578
2313.73 1572
2314.19 1531
2314.64 1560
2315.09 1524
2315.55 1586
2316.00 1560
2316.46 1516
2316.91 1607
2317.36 1659
2317.82 1620
2318.27 1563
2318.73 1608
2319.18 1607
2319.63 1541
2320.09 1549
2320.54 1521
2321.00 1556
2321.45 1621
2321.91 1575
2322.36 1575
2322.82 1633
2323.27 1636
2323.72 1803
2324.18 1913
2324.63 2056
2325.09 2212
2325.54 2450
2326.00 2539
2326.45 2523
2326.91 2560
2327.36 2457
2327.82 2345
2328.27 2258
2328.73 2124
2329.18 1850
2329.64 1736
2330.09 1674
2330.55 1598
2331.00 1532
2331.46 1533
2331.92 1559
2332.37 1543
2332.83 1598
2333.28 1480
2333.74 1487
2334.19 1506
2334.65 1501
2335.10 1521
2335.56 1537
2336.02 1539
2336.47 1536
2336.93 1523
2337.38 1523
2337.84 1539
2338.30 1567
2338.75 1530
2339.21 1459
2339.66 1462
2340.12 1494
2340.58 1406
2341.03 1452
2341.49 1428
2341.95 1396
2342.40 1441
2342.86 1498
2343.32 1440
2343.77 1397
2344.23 1384
2344.68 1455
2345.14 1451
2345.60 1465
2346.06 1421
2346.51 1481
2346.97 1459
2347.43 1468
2347.88 1512
2348.34 1538
2348.80 1475
2349.25 1475
2349.71 1475
2350.17 1506
2350.63 1551
2351.08 1501
2351.54 1451
2352.00 1466
2352.46 1497
2352.91 1469
2353.37 1484
2353.83 1410
2354.29 1423
2354.74 1442
2355.20 1386
2355.66 1434
2356.12 1456
2356.57 1446
2357.03 1408
2357.49 1398
2357.95 1441
2358.41 1385
2358.86 1448
2359.32 1439
2359.78 1472
2360.24 1414
2360.70 1462
2361.15 1477
2361.61 1444
2362.07 1442
2362.53 1452
2362.99 1458
2363.45 1428
2363.91 1419
2364.36 1432
2364.82 1483
2365.28 1509
2365.74 1584
2366.20 1596
2366.66 1508
2367.12 1516
2367.57 1493
2368.03 1558
2368.49 1556
2368.95 1528
2369.41 1638
2369.87 1594
2370.33 1489
2370.79 1444
2371.25 1500
2371.71 1511
2372.17 1523
2372.63 1541
2373.09 1543
2373.54 1553
2374.00 1554
2374.46 1595
2374.92 1572
2375.38 1673
2375.84 1693
2376.30 1624
2376.76 1630
2377.22 1554
2377.68 1578
2378.14 1552
2378.60 1560
2379.06 1529
2379.52 1523
2379.98 1460
2380.44 1452
2380.90 1424
2381.36 1490
2381.82 1442
2382.28 1433
2382.74 1408
2383.20 1451
2383.66 1385
2384.12 1376
2384.59 1462
2385.05 1397
2385.51 1423
2385.97 1362
2386.43 1430
2386.89 1410
2387.35 1435
2387.81 1436
2388.27 1475
2388.73 1408
2389.19 1405
2389.65 1416
2390.12 1442
2390.58 1455
2391.04 1497
2391.50 1506
2391.96 1563
2392.42 1517
2392.88 1505
2393.34 1493
2393.81 1475
2394.27 1511
2394.73 1521
2395.19 1446
2395.65 1434
2396.11 1457
2396.57 1503
2397.04 1444
2397.50 1393
2397.96 1501
2398.42 1477
2398.88 1445
2399.35 1435
2399.81 1476
2400.27 1520
2400.73 1458
2401.19 1481
2401.66 1384
2402.12 1386
2402.58 1387
2403.04 1390
2403.51 1442
2403.97 1467
2404.43 1399
2404.89 1416
2405.36 1423
2405.82 1427
2406.28 1510
2406.74 1410
2407.21 1412
2407.67 1463
2408.13 1405
2408.59 1445
2409.06 1417
2409.52 1383
2409.98 1488
2410.45 1463
2410.91 1427
2411.37 1429
2411.84 1480
2412.30 1477
2412.76 1469
2413.23 1485
2413.69 1487
2414.15 1481
2414.62 1410
2415.08 1453
2415.54 1444
2416.01 1445
2416.47 1437
2416.93 1450
2417.40 1474
2417.86 1434
2418.32 1457
2418.79 1431
2419.25 1451
2419.72 1472
2420.18 1441
2420.64 1412
2421.11 1517
2421.57 1469
2422.04 1477
2422.50 1481
2422.96 1452
2423.43 1411
2423.89 1432
2424.36 1436
2424.82 1472
2425.29 1422
2425.75 1530
2426.22 1502
2426.68 1397
2427.15 1437
2427.61 1440
2428.07 1434
2428.54 1327
2429.00 1338
2429.47 1310
2429.93 1331
2430.40 1272
2430.86 1284
2431.33 1323
2431.79 1332
2432.26 1414
2432.72 1386
2433.19 1361
2433.65 1380
2434.12 1398
2434.59 1353
2435.05 1333
2435.52 1364
2435.98 1393
2436.45 1412
2436.91 1383
2437.38 1360
2437.84 1400
2438.31 1427
2438.78 1433
2439.24 1417
2439.71 1424
2440.17 1397
2440.64 1504
2441.10 1462
2441.57 1393
2442.04 1513
2442.50 1482
2442.97 1454
2443.44 1386
2443.90 1406
2444.37 1367
2444.83 1334
2445.30 1397
2445.77 1420
2446.23 1399
2446.70 1431
2447.17 1365
2447.63 1382
2448.10 1376
2448.57 1372
2449.03 1370
2449.50 1397
2449.97 1429
2450.43 1369
2450.90 1370
2451.37 1370
2451.83 1339
2452.30 1412
2452.77 1432
2453.24 1365
2453.70 1330
2454.17 1360
2454.64 1399
2455.10 1371
2455.57 1437
2456.04 1375
2456.51 1373
2456.97 1357
2457.44 1398
2457.91 1356
2458.38 1331
2458.84 1283
2459.31 1369
2459.78 1315
2460.25 1343
2460.72 1339
2461.18 1299
2461.65 1275
2462.12 1314
2462.59 1350
2463.06 1376
2463.52 1265
2463.99 1360
2464.46 1444
2464.93 1368
2465.40 1416
2465.86 1367
2466.33 1396
2466.80 1377
2467.27 1361
2467.74 1329
2468.21 1284
2468.68 1319
2469.14 1350
2469.61 1374
2470.08 1340
2470.55 1307
2471.02 1266
2471.49 1263
2471.96 1291
2472.43 1290
2472.90 1305
2473.36 1276
2473.83 1266
2474.30 1250
2474.77 1318
2475.24 1321
2475.71 1299
2476.18 1381
2476.65 1381
2477.12 1402
2477.59 1308
2478.06 1356
2478.53 1362
2479.00 1395
2479.47 1381
2479.94 1369
2480.41 1377
2480.87 1346
2481.34 1376
2481.81 1296
2482.28 1373
2482.75 1320
2483.22 1327
2483.69 1326
2484.16 1369
2484.63 1287
2485.10 1309
2485.57 1320
2486.05 1389
2486.52 1389
2486.99 1434
2487.46 1483
2487.93 1463
2488.40 1476
2488.87 1580
2489.34 1479
2489.81 1417
2490.28 1413
2490.75 1458
2491.22 1414
2491.69 1464
2492.16 1409
2492.63 1382
2493.10 1365
2493.58 1357
2494.05 1378
2494.52 1407
2494.99 1440
2495.46 1426
2495.93 1429
2496.40 1394
2496.87 1399
2497.34 1401
2497.82 1440
2498.29 1425
2498.76 1413
2499.23 1435
2499.70 1392
2500.17 1327
2500.64 1287
2501.12 1349
2501.59 1366
2502.06 1365
2502.53 1327
2503.00 1353
2503.48 1389
2503.95 1310
2504.42 1329
2504.89 1295
2505.36 1314
2505.84 1305
2506.31 1350
2506.78 1347
2507.25 1305
2507.72 1366
2508.20 1422
2508.67 1361
2509.14 1394
2509.61 1362
2510.09 1472
2510.56 1500
2511.03 1608
2511.50 1681
2511.98 1690
2512.45 1677
2512.92 1821
2513.40 1875
2513.87 1888
2514.34 1782
2514.81 1739
2515.29 1705
2515.76 1622
2516.23 1607
2516.71 1591
2517.18 1560
2517.65 1499
2518.13 1440
2518.60 1450
2519.07 1505
2519.55 1529
2520.02 1584
2520.49 1663
2520.97 1598
2521.44 1558
2521.91 1507
2522.39 1527
2522.86 1587
2523.34 1544
2523.81 1494
2524.28 1458
2524.76 1404
2525.23 1441
2525.70 1425
2526.18 1488
2526.65 1429
2527.13 1411
2527.60 1423
2528.08 1520
2528.55 1555
2529.02 1504
2529.50 1564
2529.97 1540
2530.45 1495
2530.92 1600
2531.40 1613
2531.87 1534
2532.34 1558
2532.82 1511
2533.29 1607
2533.77 1560
2534.24 1493
2534.72 1553
2535.19 1527
2535.67 1545
2536.14 1496
2536.62 1486
2537.09 1504
2537.57 1521
2538.04 1544
2538.52 1461
2538.99 1498
2539.47 1555
2539.94 1521
2540.42 1583
2540.90 1584
2541.37 1613
2541.85 1610
2542.32 1632
2542.80 1661
2543.27 1591
2543.75 1566
2544.22 1535
2544.70 1555
2545.18 1588
2545.65 1620
2546.13 1585
2546.60 1677
2547.08 1698
2547.56 1659
2548.03 1661
2548.51 1644
2548.98 1717
2549.46 1731
2549.94 1696
2550.41 1792
2550.89 1824
2551.37 1803
2551.84 1766
2552.32 1696
2552.80 1660
2553.27 1659
2553.75 1671
2554.23 1635
2554.70 1571
2555.18 1498
2555.66 1506
2556.13 1556
2556.61 1499
2557.09 1518
2557.56 1492
2558.04 1439
2558.52 1448
2558.99 1488
2559.47 1493
2559.95 1423
2560.43 1412
2560.90 1478
2561.38 1408
2561.86 1382
2562.33 1360
2562.81 1418
2563.29 1375
2563.77 1405
2564.25 1354
2564.72 1342
2565.20 1294
2565.68 1299
2566.16 1312
2566.63 1342
2567.11 1348
2567.59 1349
2568.07 1340
2568.55 1314
2569.02 1304
2569.50 1334
2569.98 1315
2570.46 1285
2570.94 1299
2571.41 1336
2571.89 1253
2572.37 1296
2572.85 1275
2573.33 1310
2573.81 1370
2574.28 1389
2574.76 1368
2575.24 1347
2575.72 1363
2576.20 1364
2576.68 1383
2577.16 1405
2577.64 1411
2578.11 1420
2578.59 1348
2579.07 1348
2579.55 1385
2580.03 1402
2580.51 1386
2580.99 1348
2581.47 1296
2581.95 1312
2582.43 1335
2582.91 1326
2583.39 1273
2583.86 1319
2584.34 1305
2584.82 1315
2585.30 1289
2585.78 1395
2586.26 1379
2586.74 1381
2587.22 1404
2587.70 1341
2588.18 1354
2588.66 1340
2589.14 1265
2589.62 1320
2590.10 1324
2590.58 1287
2591.06 1343
2591.54 1383
2592.02 1430
2592.50 1326
2592.98 1352
2593.46 1345
2593.94 1321
2594.42 1368
2594.90 1297
2595.38 1275
2595.86 1324
2596.35 1314
2596.83 1379
2597.31 1343
2597.79 1383
2598.27 1295
2598.75 1278
2599.23 1313
2599.71 1380
2600.19 1280
2600.67 1259
2601.15 1280
2601.63 1326
2602.12 1300
2602.60 1263
2603.08 1320
2603.56 1332
2604.04 1382
2604.52 1298
2605.00 1322
2605.48 1344
2605.97 1334
2606.45 1360
2606.93 1407
2607.41 1439
2607.89 1360
2608.37 1427
2608.86 1398
2609.34 1379
2609.82 1345
2610.30 1373
2610.78 1358
2611.26 1434
2611.75 1479
2612.23 1468
2612.71 1466
2613.19 1374
2613.68 1378
2614.16 1393
2614.64 1419
2615.12 1422
2615.60 1349
2616.09 1384
2616.57 1358
2617.05 1308
2617.53 1421
2618.02 1395
2618.50 1379
2618.98 1360
2619.46 1304
2619.95 1297
2620.43 1320
2620.91 1331
2621.40 1291
2621.88 1380
2622.36 1402
2622.85 1388
2623.33 1377
2623.81 1293
2624.29 1291
2624.78 1333
2625.26 1317
2625.74 1318
2626.23 1319
2626.71 1460
2627.19 1437
2627.68 1373
2628.16 1387
2628.64 1405
2629.13 1389
2629.61 1421
2630.10 1446
2630.58 1550
2631.06 1508
2631.55 1432
2632.03 1519
2632.51 1573
2633.00 1504
2633.48 1492
2633.97 1567
2634.45 1481
2634.94 1398
2635.42 1361
2635.90 1437
2636.39 1430
2636.87 1418
2637.36 1417
2637.84 1314
2638.33 1360
2638.81 1363
2639.29 1354
2639.78 1339
2640.26 1353
2640.75 1419
2641.23 1313
2641.72 1236
2642.20 1257
2642.69 1293
2643.17 1300
2643.66 1277
2644.14 1306
2644.63 1287
2645.11 1317
2645.60 1328
2646.08 1330
2646.57 1373
2647.05 1417
2647.54 1402
2648.02 1407
2648.51 1411
2648.99 1387
2649.48 1361
2649.97 1341
2650.45 1371
2650.94 1456
2651.42 1423
2651.91 1381
2652.39 1311
2652.88 1322
2653.37 1309
2653.85 1396
2654.34 1329
2654.82 1297
2655.31 1392
2655.80 1433
2656.28 1347
2656.77 1414
2657.25 1397
2657.74 1377
2658.23 1363
2658.71 1338
2659.20 1350
2659.69 1257
2660.17 1345
2660.66 1324
2661.14 1287
2661.63 1331
2662.12 1371
2662.60 1345
2663.09 1370
2663.58 1346
2664.06 1390
2664.55 1355
2665.04 1314
2665.53 1329
2666.01 1325
2666.50 1312
2666.99 1356
2667.47 1357
2667.96 1324
2668.45 1268
2668.94 1241
2669.42 1302
2669.91 1336
2670.40 1365
2670.88 1349
2671.37 1387
2671.86 1422
2672.35 1475
2672.83 1549
2673.32 1556
2673.81 1576
2674.30 1633
2674.79 1670
2675.27 1622
2675.76 1630
2676.25 1608
2676.74 1606
2677.23 1623
2677.71 1576
2678.20 1539
2678.69 1489
2679.18 1403
2679.67 1408
2680.15 1376
2680.64 1401
2681.13 1330
2681.62 1334
2682.11 1332
2682.60 1332
2683.08 1306
2683.57 1310
2684.06 1313
2684.55 1298
2685.04 1378
2685.53 1332
2686.02 1340
2686.51 1421
2686.99 1356
2687.48 1363
2687.97 1296
2688.46 1373
2688.95 1436
2689.44 1409
2689.93 1390
2690.42 1416
2690.91 1474
2691.40 1424
2691.89 1468
2692.38 1519
2692.87 1479
2693.35 1424
2693.84 1494
2694.33 1468
2694.82 1461
2695.31 1379
2695.80 1418
2696.29 1377
2696.78 1401
2697.27 1433
2697.76 1415
2698.25 1328
2698.74 1327
2699.23 1381
2699.72 1371
2700.21 1423
2700.70 1427
2701.19 1372
2701.68 1334
2702.17 1417
2702.66 1402
2703.15 1374
2703.64 1356
2704.13 1365
2704.62 1418
2705.12 1341
2705.61 1415
2706.10 1371
2706.59 1401
2707.08 1347
2707.57 1329
2708.06 1389
2708.55 1348
2709.04 1378
2709.53 1349
2710.02 1365
2710.51 1338
2711.01 1316
2711.50 1340
2711.99 1315
2712.48 1361
2712.97 1407
2713.46 1377
2713.95 1370
2714.44 1391
2714.94 1356
2715.43 1342
2715.92 1337
2716.41 1312
2716.90 1341
2717.39 1342
2717.89 1343
2718.38 1399
2718.87 1344
2719.36 1340
2719.85 1337
2720.34 1391
2720.84 1436
2721.33 1479
2721.82 1498
2722.31 1521
2722.80 1509
2723.30 1490
2723.79 1485
2724.28 1445
2724.77 1440
2725.27 1396
2725.76 1353
2726.25 1322
2726.74 1345
2727.24 1399
2727.73 1356
2728.22 1306
2728.71 1345
2729.21 1339
2729.70 1386
2730.19 1377
2730.69 1360
2731.18 1382
2731.67 1358
2732.16 1323
2732.66 1368
2733.15 1442
2733.64 1370
2734.14 1352
2734.63 1373
2735.12 1368
2735.62 1414
2736.11 1388
2736.60 1412
2737.10 1381
2737.59 1422
2738.08 1535
2738.58 1651
2739.07 1583
2739.56 1547
2740.06 1572
2740.55 1555
2741.05 1545
2741.54 1577
2742.03 1539
2742.53 1501
2743.02 1399
2743.52 1379
2744.01 1474
2744.50 1486
2745.00 1467
2745.49 1473
2745.99 1472
2746.48 1540
2746.97 1563
2747.47 1572
2747.96 1573
2748.46 1582
2748.95 1616
2749.45 1571
2749.94 1504
2750.44 1525
2750.93 1478
2751.43 1413
2751.92 1422
2752.42 1335
2752.91 1335
2753.41 1379
2753.90 1426
2754.40 1410
2754.89 1391
2755.39 1356
2755.88 1323
2756.38 1269
2756.87 1375
2757.37 1374
2757.86 1402
2758.36 1397
2758.85 1403
2759.35 1381
2759.84 1331
2760.34 1375
2760.83 1409
2761.33 1346
2761.83 1368
2762.32 1378
2762.82 1376
2763.31 1347
2763.81 1372
2764.30 1377
2764.80 1369
2765.30 1375
2765.79 1429
2766.29 1453
2766.78 1431
2767.28 1385
2767.78 1391
2768.27 1408
2768.77 1415
2769.27 1309
2769.76 1376
2770.26 1295
2770.76 1346
2771.25 1339
2771.75 1379
2772.24 1454
2772.74 1399
2773.24 1345
2773.73 1369
2774.23 1401
2774.73 1349
2775.23 1427
2775.72 1489
2776.22 1554
2776.72 1507
2777.21 1534
2777.71 1546
2778.21 1512
2778.70 1448
2779.20 1462
2779.70 1484
2780.20 1455
2780.69 1498
2781.19 1434
2781.69 1439
2782.19 1395
2782.68 1358
2783.18 1334
2783.68 1306
2784.18 1370
2784.67 1379
2785.17 1358
2785.67 1337
2786.17 1300
2786.67 1344
2787.16 1382
2787.66 1318
2788.16 1305
2788.66 1389
2789.16 1371
2789.65 1328
2790.15 1330
2790.65 1324
2791.15 1282
2791.65 1253
2792.15 1384
2792.64 1378
2793.14 1383
2793.64 1449
2794.14 1355
2794.64 1414
2795.14 1407
2795.64 1373
2796.13 1374
2796.63 1377
2797.13 1381
2797.63 1412
2798.13 1476
2798.63 1461
2799.13 1392
2799.63 1388
2800.13 1443
2800.62 1418
2801.12 1456
2801.62 1472
2802.12 1454
2802.62 1428
2803.12 1444
2803.62 1431
2804.12 1446
2804.62 1421
2805.12 1463
2805.62 1383
2806.12 1403
2806.62 1355
2807.12 1463
2807.62 1518
2808.12 1464
2808.62 1486
2809.12 1556
2809.62 1591
2810.12 1534
2810.62 1593
2811.12 1636
2811.62 1572
2812.12 1637
2812.62 1641
2813.12 1578
2813.62 1619
2814.12 1659
2814.62 1658
2815.12 1578
2815.62 1486
2816.12 1452
2816.62 1436
2817.12 1375
2817.62 1415
2818.12 1498
2818.62 1510
2819.12 1537
2819.63 1510
2820.13 1514
2820.63 1446
2821.13 1438
2821.63 1424
2822.13 1445
2822.63 1355
2823.13 1338
2823.63 1360
2824.13 1389
2824.64 1373
2825.14 1387
2825.64 1396
2826.14 1402
2826.64 1420
2827.14 1462
2827.64 1416
2828.15 1423
2828.65 1390
2829.15 1400
2829.65 1356
2830.15 1384
2830.65 1399
2831.16 1321
2831.66 1356
2832.16 1306
2832.66 1338
2833.16 1342
2833.67 1311
2834.17 1380
2834.67 1346
2835.17 1426
2835.68 1467
2836.18 1361
2836.68 1423
2837.18 1453
2837.68 1393
2838.19 1423
2838.69 1371
2839.19 1434
2839.70 1447
2840.20 1465
2840.70 1472
2841.20 1426
2841.71 1463
2842.21 1417
2842.71 1412
2843.21 1371
2843.72 1418
2844.22 1461
2844.72 1419
2845.23 1408
2845.73 1512
2846.23 1488
2846.74 1486
2847.24 1494
2847.74 1529
2848.25 1561
2848.75 1559
2849.25 1618
2849.76 1535
2850.26 1556
2850.76 1539
2851.27 1577
2851.77 1601
2852.28 1461
2852.78 1449
2853.28 1395
2853.79 1374
2854.29 1404
2854.79 1402
2855.30 1369
2855.80 1332
2856.31 1281
2856.81 1367
2857.31 1375
2857.82 1394
2858.32 1359
2858.83 1341
2859.33 1384
2859.84 1343
2860.34 1332
2860.85 1455
2861.35 1432
2861.85 1380
2862.36 1353
2862.86 1329
2863.37 1396
2863.87 1336
2864.38 1360
2864.88 1445
2865.39 1477
2865.89 1444
2866.40 1370
2866.90 1429
2867.41 1363
2867.91 1393
2868.42 1453
2868.92 1442
2869.43 1438
2869.93 1441
2870.44 1534
2870.94 1517
2871.45 1520
2871.96 1548
2872.46 1574
2872.97 1452
2873.47 1500
2873.98 1503
2874.48 1486
2874.99 1457
2875.49 1503
2876.00 1524
2876.51 1506
2877.01 1479
2877.52 1439
2878.02 1499
2878.53 1501
2879.04 1352
2879.54 1367
2880.05 1451
2880.55 1489
2881.06 1483
2881.57 1441
2882.07 1377
2882.58 1342
2883.09 1440
2883.59 1455
2884.10 1533
2884.61 1612
2885.11 1592
2885.62 1638
2886.13 1673
2886.63 1843
2887.14 1898
2887.65 1878
2888.15 1802
2888.66 1751
2889.17 1796
2889.67 1849
2890.18 1797
2890.69 1813
2891.20 1850
2891.70 1810
2892.21 1811
2892.72 1771
2893.22 1786
2893.73 1814
2894.24 1838
2894.75 1844
2895.25 2055
2895.76 2149
2896.27 2218
2896.78 2229
2897.29 2289
2897.79 2234
2898.30 2202
2898.81 2000
2899.32 1936
2899.82 1847
2900.33 1838
2900.84 1787
2901.35 1680
2901.86 1657
2902.36 1616
2902.87 1628
2903.38 1618
2903.89 1580
2904.40 1593
2904.91 1704
2905.41 1614
2905.92 1598
2906.43 1606
2906.94 1598
2907.45 1580
2907.96 1555
2908.47 1550
2908.97 1508
2909.48 1483
2909.99 1447
2910.50 1479
2911.01 1520
2911.52 1495
2912.03 1528
2912.54 1498
2913.05 1568
2913.55 1525
2914.06 1652
2914.57 1607
2915.08 1606
2915.59 1656
2916.10 1603
2916.61 1655
2917.12 1621
2917.63 1592
2918.14 1538
2918.65 1511
2919.16 1508
2919.67 1507
2920.18 1574
2920.69 1519
2921.20 1492
2921.71 1495
2922.22 1448
2922.73 1507
2923.24 1537
2923.75 1508
2924.26 1438
2924.77 1428
2925.28 1479
2925.79 1517
2926.30 1414
2926.81 1427
2927.32 1470
2927.83 1455
2928.34 1502
2928.85 1488
2929.36 1463
2929.87 1438
2930.38 1412
2930.89 1522
2931.40 1434
2931.91 1424
2932.42 1448
2932.93 1446
2933.45 1428
2933.96 1376
2934.47 1405
2934.98 1338
2935.49 1376
2936.00 1346
2936.51 1414
2937.02 1484
2937.53 1454
2938.04 1477
2938.56 1476
2939.07 1532
2939.58 1555
2940.09 1503
2940.60 1521
2941.11 1537
2941.62 1502
2942.14 1481
2942.65 1445
2943.16 1492
2943.67 1537
2944.18 1518
2944.70 1493
2945.21 1401
2945.72 1337
2946.23 1404
2946.74 1421
2947.26 1399
2947.77 1370
2948.28 1389
2948.79 1431
2949.30 1343
2949.82 1367
2950.33 1310
2950.84 1347
2951.35 1393
2951.87 1407
2952.38 1377
2952.89 1377
2953.40 1299
2953.92 1310
2954.43 1374
2954.94 1398
2955.45 1439
2955.97 1402
2956.48 1456
2956.99 1451
2957.51 1460
2958.02 1428
2958.53 1437
2959.04 1429
2959.56 1490
2960.07 1522
2960.58 1460
2961.10 1535
2961.61 1485
2962.12 1502
2962.64 1552
2963.15 1554
2963.66 1432
2964.18 1431
2964.69 1544
2965.21 1622
2965.72 1502
2966.23 1479
2966.75 1541
2967.26 1507
2967.77 1478
2968.29 1420
2968.80 1419
2969.32 1463
2969.83 1437
2970.34 1448
2970.86 1461
2971.37 1478
2971.89 1461
2972.40 1438
2972.91 1481
2973.43 1473
2973.94 1481
2974.46 1493
2974.97 1604
2975.49 1568
2976.00 1607
2976.52 1672
2977.03 1579
2977.55 1655
2978.06 1540
2978.57 1552
2979.09 1558
2979.60 1544
2980.12 1606
2980.63 1634
2981.15 1651
2981.66 1716
2982.18 1708
2982.69 1776
2983.21 1762
2983.73 1729
2984.24 1736
2984.76 1732
2985.27 1769
2985.79 1717
2986.30 1792
2986.82 1886
2987.33 1869
2987.85 1872
2988.36 1931
2988.88 1837
2989.40 1800
2989.91 1950
2990.43 1880
2990.94 1904
2991.46 1791
2991.97 1865
2992.49 1958
2993.01 1976
2993.52 1897
2994.04 1919
2994.55 1913
2995.07 1962
2995.59 2011
2996.10 1970
2996.62 2076
2997.14 2211
2997.65 2288
2998.17 2292
2998.69 2352
2999.20 2277
2999.72 2228
3000.24 2217
3000.75 2381
3001.27 2490
3001.79 2675
3002.30 2955
3002.82 3226
3003.34 3783
3003.85 4318
3004.37 4665
3004.89 5168
3005.40 5481
3005.92 5509
3006.44 5449
3006.96 5111
3007.47 4554
3007.99 4107
3008.51 3802
3009.03 3301
3009.54 2921
3010.06 2546
3010.58 2340
3011.10 2165
3011.61 2096
3012.13 2093
3012.65 2203
3013.17 2090
3013.68 2090
3014.20 1976
3014.72 1993
3015.24 2111
3015.76 1979
3016.27 1913
3016.79 1875
3017.31 1870
3017.83 1911
3018.35 1927
3018.86 1894
3019.38 1921
3019.90 1860
3020.42 1822
3020.94 1876
3021.46 1893
3021.97 1835
3022.49 1938
3023.01 1908
3023.53 1966
3024.05 1977
3024.57 1871
3025.09 1932
3025.61 1890
3026.12 1917
3026.64 1874
3027.16 1797
3027.68 1733
3028.20 1719
3028.72 1770
3029.24 1771
3029.76 1758
3030.28 1683
3030.80 1734
3031.32 1744
3031.84 1799
3032.35 1809
3032.87 1756
3033.39 1786
3033.91 1692
3034.43 1706
3034.95 1705
3035.47 1719
3035.99 1661
3036.51 1641
3037.03 1679
3037.55 1674
3038.07 1666
3038.59 1677
3039.11 1651
3039.63 1665
3040.15 1659
3040.67 1617
3041.19 1629
3041.71 1600
3042.23 1681
3042.75 1609
3043.27 1669
3043.79 1660
3044.31 1765
3044.83 1703
3045.35 1757
3045.87 1696
3046.40 1665
3046.92 1714
3047.44 1756
3047.96 1686
3048.48 1647
3049.00 1692
3049.52 1685
3050.04 1589
3050.56 1666
3051.08 1625
3051.60 1632
3052.12 1644
3052.65 1692
3053.17 1669
3053.69 1587
3054.21 1680
3054.73 1633
3055.25 1660
3055.77 1648
3056.30 1725
3056.82 1697
3057.34 1774
3057.86 1770
3058.38 1690
3058.90 1766
3059.42 1733
3059.95 1749
3060.47 1732
3060.99 1769
3061.51 1740
3062.03 1746
3062.56 1769
3063.08 1898
3063.60 1936
3064.12 1945
3064.64 1939
3065.17 2027
3065.69 2093
3066.21 2019
3066.73 2070
3067.26 2219
3067.78 2265
3068.30 2322
3068.82 2485
3069.35 2399
3069.87 2356
3070.39 2360
3070.91 2201
3071.44 2183
3071.96 2158
3072.48 2045
3073.01 1994
3073.53 2018
3074.05 2030
3074.57 2014
3075.10 1989
3075.62 2044
3076.14 2041
3076.67 2042
3077.19 2160
3077.71 2116
3078.24 2194
3078.76 2285
3079.28 2382
3079.81 2398
3080.33 2405
3080.85 2663
3081.38 2695
3081.90 2697
3082.42 2775
3082.95 2979
3083.47 2853
3084.00 2766
3084.52 2752
3085.04 2696
3085.57 2717
3086.09 2639
3086.62 2715
3087.14 2642
3087.66 2774
3088.19 2936
3088.71 3169
3089.24 3731
3089.76 4164
3090.29 4359
3090.81 4678
3091.33 5026
3091.86 4900
3092.38 4510
3092.91 4264
3093.43 4048
3093.96 3768
3094.48 3471
3095.01 3325
3095.53 3110
3096.06 3033
3096.58 3073
3097.11 3109
3097.63 3165
3098.16 3201
3098.68 3120
3099.21 3146
3099.73 3387
3100.26 3495
3100.78 3963
3101.31 4825
3101.83 5967
3102.36 6926
3102.88 8337
3103.41 9260
3103.93 10187
3104.46 10617
3104.99 10270
3105.51 9347
3106.04 8302
3106.56 7390
3107.09 6480
3107.61 5240
3108.14 4440
3108.67 3921
3109.19 3599
3109.72 3343
3110.24 3186
3110.77 3104
3111.30 3196
3111.82 3165
3112.35 2998
3112.87 2958
3113.40 2967
3113.93 2820
3114.45 2689
3114.98 2662
3115.51 2603
3116.03 2449
3116.56 2390
3117.09 2346
3117.61 2221
3118.14 2200
3118.67 2220
3119.19 2219
3119.72 2162
3120.25 2303
3120.77 2329
3121.30 2399
3121.83 2511
3122.35 2540
3122.88 2540
3123.41 2536
3123.94 2581
3124.46 2440
3124.99 2366
3125.52 2304
3126.05 2225
3126.57 2161
3127.10 2076
3127.63 2000
3128.16 1955
3128.68 1956
3129.21 1925
3129.74 2046
3130.27 1978
3130.79 1953
3131.32 1858
3131.85 1868
3132.38 1966
3132.91 1954
3133.43 1914
3133.96 1796
3134.49 1738
3135.02 1823
3135.55 1840
3136.07 1845
3136.60 1862
3137.13 1793
3137.66 1770
3138.19 1787
3138.72 1824
3139.24 1814
3139.77 1786
3140.30 1697
3140.83 1785
3141.36 1819
3141.89 1741
3142.42 1738
3142.95 1753
3143.47 1718
3144.00 1757
3144.53 1716
3145.06 1694
3145.59 1707
3146.12 1709
3146.65 1641
3147.18 1688
3147.71 1735
3148.24 1856
3148.76 1812
3149.29 1786
3149.82 1866
3150.35 1794
3150.88 1921
3151.41 1815
3151.94 1783
3152.47 1939
3153.00 1916
3153.53 1881
3154.06 1864
3154.59 1919
3155.12 1954
3155.65 1885
3156.18 1937
3156.71 2028
3157.24 2038
3157.77 2072
3158.30 2113
3158.83 2109
3159.36 2017
3159.89 1931
3160.42 1975
3160.95 1991
3161.48 1890
3162.01 1892
3162.54 1834
3163.07 1784
3163.60 1767
3164.13 1744
3164.66 1757
3165.20 1805
3165.73 1727
3166.26 1619
3166.79 1631
3167.32 1647
3167.85 1658
3168.38 1569
3168.91 1585
3169.44 1626
3169.97 1639
3170.50 1644
3171.04 1617
3171.57 1632
3172.10 1740
3172.63 1824
3173.16 1827
3173.69 1889
3174.22 1959
3174.75 1922
3175.29 1960
3175.82 2009
3176.35 2001
3176.88 1951
3177.41 1967
3177.94 1940
3178.48 1791
3179.01 1717
3179.54 1735
3180.07 1571
3180.60 1607
3181.14 1691
3181.67 1588
3182.20 1526
3182.73 1501
3183.26 1558
3183.80 1612
3184.33 1558
3184.86 1556
3185.39 1598
3185.93 1566
3186.46 1692
3186.99 1700
3187.52 1601
3188.06 1563
3188.59 1625
3189.12 1690
3189.65 1696
3190.19 1667
3190.72 1619
3191.25 1596
3191.79 1653
3192.32 1670
3192.85 1614
3193.38 1593
3193.92 1632
3194.45 1667
3194.98 1680
3195.52 1671
3196.05 1623
3196.58 1668
3197.12 1672
3197.65 1600
3198.18 1723
3198.72 1663
3199.25 1629
3199.78 1715
3200.32 1754
3200.85 1686
3201.39 1675
3201.92 1652
3202.45 1638
3202.99 1661
3203.52 1682
3204.05 1620
3204.59 1606
3205.12 1721
3205.66 1696
3206.19 1763
3206.72 1816
3207.26 1831
3207.79 1911
3208.33 1967
3208.86 2027
3209.40 2264
3209.93 2369
3210.47 2385
3211.00 2440
3211.53 2386
3212.07 2431
3212.60 2522
3213.14 2450
3213.67 2348
3214.21 2271
3214.74 2191
3215.28 2150
3215.81 2032
3216.35 1946
3216.88 1917
3217.42 1879
3217.95 1711
3218.49 1801
3219.02 1773
3219.56 1777
3220.09 1717
3220.63 1705
3221.16 1774
3221.70 1779
3222.23 1929
3222.77 1945
3223.31 1901
3223.84 2002
3224.38 2038
3224.91 2069
3225.45 2143
3225.98 2195
3226.52 2150
3227.06 2155
3227.59 2037
3228.13 1974
3228.66 1966
3229.20 1934
3229.74 1881
3230.27 1848
3230.81 1909
3231.34 1900
3231.88 1952
3232.42 2006
3232.95 1983
3233.49 1979
3234.03 1947
3234.56 1965
3235.10 1965
3235.64 2048
3236.17 2120
3236.71 2193
3237.25 2219
3237.78 2290
3238.32 2276
3238.86 2347
3239.39 2244
3239.93 2220
3240.47 2273
3241.00 2285
3241.54 2276
3242.08 2341
3242.61 2273
3243.15 2245
3243.69 2308
3244.23 2439
3244.76 2329
3245.30 2354
3245.84 2477
3246.38 2555
3246.91 2562
3247.45 2664
3247.99 2568
3248.53 2649
3249.06 2782
3249.60 2831
3250.14 2907
3250.68 3125
3251.21 3648
3251.75 4209
3252.29 4677
3252.83 5396
3253.37 5966
3253.90 6481
3254.44 6765
3254.98 6499
3255.52 6089
3256.06 5560
3256.60 5052
3257.13 4551
3257.67 4124
3258.21 3734
3258.75 3492
3259.29 3531
3259.83 3479
3260.36 3561
3260.90 3739
3261.44 3929
3261.98 4220
3262.52 4528
3263.06 4614
3263.60 4751
3264.14 4699
3264.68 4778
3265.21 4735
3265.75 4899
3266.29 5037
3266.83 5244
3267.37 5493
3267.91 5525
3268.45 5615
3268.99 5249
3269.53 4944
3270.07 4660
3270.61 4104
3271.15 3849
3271.69 3579
3272.23 3273
3272.76 3255
3273.30 3145
3273.84 2995
3274.38 3064
3274.92 3033
3275.46 2841
3276.00 2885
3276.54 2839
3277.08 2739
3277.62 2763
3278.16 2698
3278.70 2807
3279.24 2837
3279.78 2832
3280.32 2859
3280.86 2761
3281.41 2729
3281.95 2652
3282.49 2820
3283.03 2776
3283.57 2735
3284.11 2769
3284.65 2770
3285.19 2759
3285.73 2838
3286.27 2997
3286.81 2979
3287.35 3008
3287.89 2958
3288.43 2867
3288.97 2876
3289.52 2907
3290.06 3024
3290.60 3038
3291.14 3024
3291.68 3193
3292.22 3291
3292.76 3396
3293.30 3631
3293.85 3824
3294.39 4042
3294.93 4369
3295.47 4564
3296.01 4845
3296.55 4891
3297.09 4798
3297.64 4813
3298.18 4552
3298.72 4285
3299.26 4188
3299.80 4068
3300.34 3672
3300.89 3456
3301.43 3273
3301.97 3200
3302.51 3173
3303.06 3013
3303.60 2990
3304.14 3002
3304.68 2933
3305.22 2928
3305.77 2962
3306.31 2862
3306.85 2942
3307.39 2934
3307.94 2942
3308.48 3090
3309.02 3056
3309.56 3117
3310.11 3211
3310.65 3179
3311.19 3322
3311.74 3260
3312.28 3233
3312.82 3325
3313.36 3144
3313.91 3180
3314.45 3163
3314.99 3297
3315.54 3313
3316.08 3482
3316.62 3705
3317.17 3796
3317.71 4061
3318.25 4289
3318.80 4337
3319.34 4454
3319.88 4508
3320.43 4476
3320.97 4338
3321.51 4370
3322.06 4307
3322.60 4193
3323.14 4204
3323.69 4066
3324.23 3808
3324.78 3827
3325.32 3795
3325.86 3710
3326.41 3644
3326.95 3558
3327.50 3505
3328.04 3492
3328.59 3502
3329.13 3474
3329.67 3437
3330.22 3396
3330.76 3695
3331.31 3990
3331.85 4449
3332.40 5282
3332.94 6442
3333.49 8238
3334.03 10681
3334.57 13162
3335.12 15775
3335.66 18349
3336.21 20352
3336.75 21453
3337.30 21378
3337.84 21159
3338.39 19968
3338.93 17683
3339.48 15521
3340.02 13503
3340.57 11406
3341.11 9596
3341.66 7864
3342.20 6489
3342.75 5454
3343.30 4647
3343.84 4136
3344.39 3640
3344.93 3384
3345.48 3183
3346.02 3055
3346.57 3133
3347.11 3074
3347.66 3010
3348.21 3013
3348.75 3047
3349.30 3080
3349.84 3145
3350.39 3282
3350.94 3363
3351.48 3482
3352.03 3445
3352.57 3545
3353.12 3479
3353.67 3290
3354.21 3208
3354.76 3163
3355.31 3071
3355.85 3036
3356.40 2789
3356.95 2848
3357.49 2832
3358.04 2779
3358.59 2730
3359.13 2669
3359.68 2636
3360.23 2548
3360.77 2613
3361.32 2652
3361.87 2717
3362.41 2714
3362.96 2810
3363.51 2719
3364.05 2788
3364.60 2788
3365.15 2722
3365.70 2794
3366.24 2674
3366.79 2590
3367.34 2545
3367.89 2522
3368.43 2492
3368.98 2507
3369.53 2456
3370.08 2526
3370.62 2639
3371.17 2604
3371.72 2762
3372.27 2937
3372.81 3200
3373.36 3302
3373.91 3379
3374.46 3619
3375.01 3581
3375.55 3590
3376.10 3494
3376.65 3360
3377.20 3238
3377.75 2935
3378.30 2898
3378.84 2760
3379.39 2530
3379.94 2508
3380.49 2434
3381.04 2257
3381.59 2270
3382.13 2265
3382.68 2276
3383.23 2191
3383.78 2160
3384.33 2174
3384.88 2153
3385.43 2093
3385.98 2124
3386.52 2090
3387.07 2022
3387.62 2019
3388.17 1970
3388.72 1963
3389.27 2025
3389.82 1968
3390.37 2049
3390.92 2107
3391.47 1973
3392.02 1986
3392.57 2013
3393.12 1928
3393.66 1884
3394.21 1929
3394.76 1920
3395.31 1990
3395.86 1977
3396.41 1928
3396.96 1924
3397.51 1951
3398.06 2059
3398.61 2105
3399.16 2081
3399.71 1957
3400.26 1972
3400.81 2068
3401.36 2034
3401.91 1966
3402.46 1941
3403.01 1937
3403.56 1958
3404.11 1853
3404.66 1787
3405.21 1839
3405.77 1761
3406.32 1888
3406.87 1784
3407.42 1816
3407.97 1832
3408.52 1842
3409.07 1898
3409.62 1995
3410.17 2075
3410.72 2094
3411.27 2161
3411.82 2248
3412.37 2233
3412.93 2170
3413.48 2156
3414.03 2158
3414.58 2142
3415.13 2105
3415.68 2071
3416.23 2144
3416.78 2067
3417.34 2018
3417.89 2081
3418.44 2099
3418.99 2144
3419.54 2053
3420.09 2046
3420.65 2062
3421.20 1989
3421.75 1968
3422.30 2073
3422.85 1985
3423.40 2105
3423.96 2206
3424.51 2237
3425.06 2418
3425.61 2355
3426.17 2350
3426.72 2288
3427.27 2223
3427.82 2140
3428.37 2113
3428.93 2024
3429.48 1916
3430.03 1835
3430.58 1816
3431.14 1759
3431.69 1837
3432.24 1905
3432.79 1797
3433.35 1786
3433.90 1829
3434.45 1881
3435.01 1780
3435.56 1731
3436.11 1789
3436.66 1910
3437.22 1882
3437.77 1880
3438.32 1885
3438.88 1825
3439.43 1878
3439.98 1912
3440.54 1925
3441.09 1917
3441.64 1885
3442.20 1941
3442.75 1923
3443.30 2019
3443.86 2059
3444.41 1990
3444.96 1973
3445.52 1861
3446.07 1882
3446.63 1849
3447.18 1821
3447.73 1822
3448.29 1783
3448.84 1778
3449.40 1853
3449.95 1786
3450.50 1738
3451.06 1799
3451.61 1777
3452.17 1738
3452.72 1713
3453.27 1712
3453.83 1704
3454.38 1693
3454.94 1719
3455.49 1730
3456.05 1730
3456.60 1718
3457.16 1722
3457.71 1663
3458.27 1707
3458.82 1728
3459.38 1698
3459.93 1686
3460.49 1759
3461.04 1690
3461.60 1737
3462.15 1758
3462.71 1785
3463.26 1895
3463.82 1910
3464.37 1881
3464.93 1926
3465.48 1945
3466.04 1956
3466.59 1969
3467.15 1909
3467.70 1889
3468.26 1943
3468.81 2004
3469.37 2070
3469.93 2133
3470.48 2213
3471.04 2301
3471.59 2481
3472.15 2524
3472.70 2573
3473.26 2620
3473.82 2592
3474.37 2450
3474.93 2402
3475.48 2397
3476.04 2382
3476.60 2376
3477.15 2289
3477.71 2295
3478.27 2414
3478.82 2466
3479.38 2526
3479.93 2518
3480.49 2499
3481.05 2682
3481.60 2575
3482.16 2731
3482.72 2842
3483.27 2939
3483.83 2922
3484.39 2996
3484.95 2926
3485.50 3081
3486.06 3095
3486.62 3126
3487.17 3162
3487.73 3150
3488.29 3422
3488.84 3707
3489.40 4176
3489.96 4894
3490.52 6106
3491.07 7579
3491.63 9462
3492.19 11272
3492.75 12865
3493.30 13489
3493.86 13572
3494.42 12719
3494.98 11630
3495.53 10007
3496.09 8478
3496.65 6950
3497.21 5786
3497.77 4985
3498.32 4355
3498.88 3988
3499.44 3849
3500.00 3846
3500.56 3879
3501.11 3705
3501.67 3768
3502.23 3884
3502.79 4037
3503.35 4185
3503.91 4214
3504.46 4548
3505.02 4690
3505.58 4861
3506.14 4782
3506.70 4940
3507.26 4704
3507.81 4400
3508.37 4205
3508.93 4065
3509.49 3726
3510.05 3430
3510.61 3337
3511.17 3323
3511.73 3267
3512.29 3097
3512.85 3056
3513.40 2956
3513.96 2844
3514.52 2666
3515.08 2464
3515.64 2317
3516.20 2290
3516.76 2186
3517.32 2151
3517.88 2109
3518.44 2090
3519.00 2097
3519.56 2078
3520.12 2131
3520.68 2120
3521.24 2103
3521.80 2155
3522.36 2131
3522.92 2163
3523.48 2207
3524.04 2198
3524.60 2224
3525.16 2166
3525.72 2086
3526.28 2080
3526.84 2129
3527.40 2118
3527.96 2105
3528.52 2050
3529.08 2112
3529.64 2113
3530.20 2136
3530.76 2117
3531.32 2075
3531.88 2056
3532.44 2017
3533.00 2091
3533.56 1943
3534.12 1981
3534.68 2058
3535.25 1915
3535.81 1935
3536.37 1979
3536.93 1948
3537.49 2010
3538.05 2115
3538.61 1993
3539.17 1965
3539.73 1972
3540.30 1933
3540.86 1934
3541.42 1900
3541.98 1887
3542.54 1949
3543.10 2071
3543.66 1911
3544.23 1899
3544.79 1945
3545.35 1956
3545.91 1890
3546.47 1922
3547.03 1936
3547.60 1944
3548.16 2011
3548.72 1921
3549.28 1901
3549.84 1836
3550.41 1783
3550.97 1836
3551.53 1781
3552.09 1743
3552.65 1719
3553.22 1680
3553.78 1668
3554.34 1587
3554.90 1618
3555.47 1601
3556.03 1600
3556.59 1624
3557.15 1613
3557.72 1625
3558.28 1705
3558.84 1694
3559.41 1705
3559.97 1731
3560.53 1789
3561.09 1776
3561.66 1699
3562.22 1699
3562.78 1777
3563.35 1682
3563.91 1724
3564.47 1785
3565.04 1749
3565.60 1757
3566.16 1834
3566.73 1832
3567.29 1797
3567.85 1759
3568.42 1742
3568.98 1654
3569.54 1648
3570.11 1736
3570.67 1702
3571.23 1650
3571.80 1730
3572.36 1707
3572.93 1716
3573.49 1772
3574.05 1856
3574.62 1897
3575.18 2061
3575.75 2281
3576.31 2457
3576.87 2659
3577.44 2829
3578.00 2924
3578.57 2915
3579.13 2882
3579.70 2905
3580.26 2691
3580.82 2660
3581.39 2466
3581.95 2431
3582.52 2172
3583.08 2072
3583.65 1980
3584.21 1908
3584.78 1852
3585.34 1845
3585.91 1696
3586.47 1749
3587.04 1677
3587.60 1593
3588.17 1530
3588.73 1496
3589.30 1466
3589.86 1565
3590.43 1513
3590.99 1563
3591.56 1566
3592.12 1474
3592.69 1509
3593.25 1553
3593.82 1454
3594.39 1470
3594.95 1580
3595.52 1497
3596.08 1533
3596.65 1503
3597.21 1460
3597.78 1578
3598.35 1583
3598.91 1552
3599.48 1456
3600.04 1442
3600.61 1548
3601.18 1510
3601.74 1525
3602.31 1493
3602.87 1475
3603.44 1459
3604.01 1455
3604.57 1389
3605.14 1342
3605.71 1382
3606.27 1422
3606.84 1490
3607.41 1409
3607.97 1325
3608.54 1329
3609.11 1377
3609.67 1349
3610.24 1365
3610.81 1372
3611.37 1365
3611.94 1397
3612.51 1341
3613.07 1380
3613.64 1412
3614.21 1432
3614.78 1418
3615.34 1535
3615.91 1535
3616.48 1519
3617.04 1541
3617.61 1601
3618.18 1558
3618.75 1560
3619.31 1629
3619.88 1606
3620.45 1604
3621.02 1682
3621.58 1579
3622.15 1555
3622.72 1474
3623.29 1419
3623.86 1416
3624.42 1416
3624.99 1463
3625.56 1445
3626.13 1464
3626.70 1432
3627.26 1375
3627.83 1340
3628.40 1386
3628.97 1426
3629.54 1365
3630.11 1441
3630.67 1431
3631.24 1381
3631.81 1366
3632.38 1399
3632.95 1350
3633.52 1368
3634.08 1383
3634.65 1415
3635.22 1333
3635.79 1365
3636.36 1403
3636.93 1394
3637.50 1406
3638.07 1418
3638.64 1421
3639.20 1454
3639.77 1440
3640.34 1515
3640.91 1497
3641.48 1514
3642.05 1484
3642.62 1583
3643.19 1690
3643.76 1621
3644.33 1621
3644.90 1587
3645.47 1533
3646.04 1491
3646.61 1517
3647.18 1501
3647.75 1473
3648.32 1534
3648.89 1503
3649.46 1476
3650.03 1522
3650.60 1670
3651.17 1727
3651.74 1705
3652.31 1840
3652.88 1867
3653.45 1878
3654.02 2049
3654.59 2050
3655.16 1921
3655.73 1896
3656.30 1788
3656.87 1820
3657.44 1769
3658.01 1759
3658.58 1742
3659.15 1808
3659.72 1849
3660.29 1850
3660.86 1829
3661.43 1751
3662.00 1773
3662.58 1758
3663.15 1753
3663.72 1795
3664.29 1897
3664.86 2045
3665.43 2159
3666.00 2375
3666.57 2597
3667.14 2667
3667.72 2696
3668.29 2596
3668.86 2387
3669.43 2262
3670.00 2143
3670.57 1901
3671.14 1839
3671.72 1781
3672.29 1708
3672.86 1800
3673.43 1774
3674.00 1699
3674.57 1676
3675.15 1674
3675.72 1746
3676.29 1652
3676.86 1695
3677.43 1733
3678.01 1785
3678.58 1811
3679.15 1753
3679.72 1725
3680.30 1710
3680.87 1669
3681.44 1623
3682.01 1527
3682.58 1568
3683.16 1506
3683.73 1479
3684.30 1441
3684.88 1424
3685.45 1406
3686.02 1410
3686.59 1379
3687.17 1362
3687.74 1423
3688.31 1486
3688.88 1480
3689.46 1444
3690.03 1494
3690.60 1536
3691.18 1567
3691.75 1518
3692.32 1606
3692.90 1623
3693.47 1542
3694.04 1461
3694.62 1465
3695.19 1509
3695.76 1462
3696.34 1378
3696.91 1371
3697.48 1393
3698.06 1343
3698.63 1377
3699.21 1403
3699.78 1403
3700.35 1358
3700.93 1474
3701.50 1499
3702.08 1452
3702.65 1347
3703.22 1449
3703.80 1423
3704.37 1490
3704.95 1434
3705.52 1407
3706.09 1546
3706.67 1516
3707.24 1502
3707.82 1496
3708.39 1506
3708.97 1442
3709.54 1480
3710.12 1463
3710.69 1450
3711.26 1472
3711.84 1428
3712.41 1367
3712.99 1380
3713.56 1354
3714.14 1386
3714.71 1401
3715.29 1392
3715.86 1394
3716.44 1359
3717.01 1362
3717.59 1363
3718.16 1288
3718.74 1346
3719.32 1295
3719.89 1255
3720.47 1321
3721.04 1341
3721.62 1287
3722.19 1346
3722.77 1394
3723.34 1308
3723.92 1255
3724.49 1275
3725.07 1317
3725.65 1274
3726.22 1344
3726.80 1335
3727.37 1319
3727.95 1286
3728.53 1334
3729.10 1361
3729.68 1323
3730.25 1418
3730.83 1399
3731.41 1382
3731.98 1377
3732.56 1493
3733.14 1503
3733.71 1474
3734.29 1473
3734.87 1443
3735.44 1476
3736.02 1583
3736.60 1436
3737.17 1404
3737.75 1464
3738.33 1547
3738.90 1477
3739.48 1401
3740.06 1423
3740.63 1367
3741.21 1418
3741.79 1420
3742.36 1325
3742.94 1281
3743.52 1275
3744.10 1319
3744.67 1323
3745.25 1292
3745.83 1293
3746.40 1413
3746.98 1442
3747.56 1388
3748.14 1365
3748.71 1348
3749.29 1436
3749.87 1451
3750.45 1467
3751.03 1430
3751.60 1374
3752.18 1401
3752.76 1337
3753.34 1332
3753.92 1369
3754.49 1310
3755.07 1368
3755.65 1402
3756.23 1401
3756.81 1452
3757.38 1408
3757.96 1404
3758.54 1384
3759.12 1421
3759.70 1448
3760.28 1483
3760.85 1506
3761.43 1427
3762.01 1537
3762.59 1595
3763.17 1555
3763.75 1544
3764.33 1507
3764.91 1570
3765.48 1583
3766.06 1599
3766.64 1571
3767.22 1520
3767.80 1512
3768.38 1613
3768.96 1450
3769.54 1465
3770.12 1451
3770.70 1485
3771.28 1463
3771.85 1520
3772.43 1552
3773.01 1518
3773.59 1443
3774.17 1476
3774.75 1483
3775.33 1502
3775.91 1556
3776.49 1549
3777.07 1501
3777.65 1448
3778.23 1459
3778.81 1448
3779.39 1472
3779.97 1539
3780.55 1496
3781.13 1513
3781.71 1584
3782.29 1533
3782.87 1487
3783.45 1575
3784.03 1517
3784.61 1517
3785.19 1428
3785.77 1490
3786.35 1487
3786.93 1545
3787.51 1531
3788.10 1505
3788.68 1479
3789.26 1527
3789.84 1577
3790.42 1642
3791.00 1618
3791.58 1555
3792.16 1531
3792.74 1569
3793.32 1616
3793.90 1608
3794.48 1658
3795.07 1627
3795.65 1669
3796.23 1704
3796.81 1635
3797.39 1638
3797.97 1626
3798.55 1703
3799.14 1673
3799.72 1802
3800.30 1815
3800.88 1880
3801.46 2037
3802.04 2119
3802.62 2090
3803.21 2146
3803.79 2131
3804.37 2078
3804.95 2076
3805.53 2048
3806.12 2013
3806.70 1978
3807.28 1996
3807.86 2119
3808.44 2277
3809.03 2360
3809.61 2449
3810.19 2517
3810.77 2514
3811.36 2461
3811.94 2327
3812.52 2386
3813.10 2369
3813.69 2337
3814.27 2302
3814.85 2320
3815.43 2472
3816.02 2562
3816.60 2679
3817.18 2577
3817.77 2459
3818.35 2434
3818.93 2275
3819.51 2081
3820.10 1975
3820.68 2002
3821.26 2120
3821.85 2061
3822.43 2086
3823.01 2123
3823.60 1998
3824.18 1997
3824.76 1992
3825.35 1944
3825.93 1879
3826.51 1785
3827.10 1769
3827.68 1699
3828.27 1749
3828.85 1742
3829.43 1678
3830.02 1607
3830.60 1599
3831.18 1623
3831.77 1604
3832.35 1582
3832.94 1581
3833.52 1619
3834.10 1679
3834.69 1650
3835.27 1708
3835.86 1637
3836.44 1616
3837.03 1594
3837.61 1610
3838.19 1574
3838.78 1530
3839.36 1479
3839.95 1512
3840.53 1500
3841.12 1475
3841.70 1429
3842.29 1500
3842.87 1513
3843.46 1535
3844.04 1426
3844.63 1496
3845.21 1459
3845.80 1455
3846.38 1448
3846.97 1572
3847.55 1606
3848.14 1548
3848.72 1534
3849.31 1526
3849.89 1511
3850.48 1622
3851.06 1597
3851.65 1558
3852.23 1482
3852.82 1536
3853.41 1565
3853.99 1528
3854.58 1482
3855.16 1440
3855.75 1468
3856.33 1500
3856.92 1460
3857.51 1467
3858.09 1439
3858.68 1411
3859.26 1390
3859.85 1473
3860.44 1481
3861.02 1501
3861.61 1527
3862.20 1560
3862.78 1548
3863.37 1551
3863.95 1588
3864.54 1575
3865.13 1542
3865.71 1534
3866.30 1560
3866.89 1472
3867.47 1421
3868.06 1405
3868.65 1373
3869.23 1437
3869.82 1408
3870.41 1359
3870.99 1442
3871.58 1395
3872.17 1357
3872.76 1423
3873.34 1390
3873.93 1408
3874.52 1472
3875.10 1446
3875.69 1412
3876.28 1395
3876.87 1398
3877.45 1430
3878.04 1394
3878.63 1295
3879.22 1288
3879.80 1308
3880.39 1310
3880.98 1297
3881.57 1319
3882.15 1280
3882.74 1309
3883.33 1312
3883.92 1313
3884.51 1324
3885.09 1313
3885.68 1286
3886.27 1290
3886.86 1227
3887.45 1311
3888.04 1349
3888.62 1386
3889.21 1424
3889.80 1435
3890.39 1467
3890.98 1468
3891.57 1460
3892.15 1541
3892.74 1509
3893.33 1480
3893.92 1362
3894.51 1437
3895.10 1448
3895.69 1374
3896.28 1303
3896.86 1320
3897.45 1340
3898.04 1306
3898.63 1361
3899.22 1359
3899.81 1341
3900.40 1391
3900.99 1426
3901.58 1354
3902.17 1420
3902.76 1444
3903.34 1492
3903.93 1433
3904.52 1377
3905.11 1473
3905.70 1430
3906.29 1510
3906.88 1542
3907.47 1568
3908.06 1541
3908.65 1556
3909.24 1506
3909.83 1572
3910.42 1633
3911.01 1565
3911.60 1507
3912.19 1459
3912.78 1418
3913.37 1467
3913.96 1393
3914.55 1419
3915.14 1391
3915.73 1471
3916.32 1432
3916.91 1431
3917.50 1390
3918.09 1389
3918.68 1406
3919.28 1396
3919.87 1445
3920.46 1407
3921.05 1410
3921.64 1326
3922.23 1329
3922.82 1348
3923.41 1336
3924.00 1405
3924.59 1348
3925.18 1268
3925.77 1299
3926.37 1330
3926.96 1279
3927.55 1207
3928.14 1247
3928.73 1319
3929.32 1272
3929.91 1224
3930.51 1245
3931.10 1278
3931.69 1255
3932.28 1228
3932.87 1251
3933.46 1283
3934.05 1256
3934.65 1227
3935.24 1224
3935.83 1227
3936.42 1295
3937.01 1294
3937.61 1314
3938.20 1341
3938.79 1408
3939.38 1425
3939.97 1484
3940.57 1449
3941.16 1530
3941.75 1511
3942.34 1461
3942.94 1506
3943.53 1533
3944.12 1524
3944.71 1524
3945.31 1518
3945.90 1466
3946.49 1379
3947.08 1435
3947.68 1421
3948.27 1392
3948.86 1424
3949.45 1393
3950.05 1362
3950.64 1348
3951.23 1303
3951.83 1309
3952.42 1358
3953.01 1353
3953.61 1431
3954.20 1363
3954.79 1333
3955.39 1382
3955.98 1410
3956.57 1485
3957.17 1507
3957.76 1406
3958.35 1514
3958.95 1598
3959.54 1528
3960.13 1456
3960.73 1459
3961.32 1474
3961.92 1604
3962.51 1542
3963.10 1540
3963.70 1609
3964.29 1549
3964.88 1576
3965.48 1615
3966.07 1656
3966.67 1769
3967.26 1900
3967.86 1883
3968.45 2038
3969.04 2139
3969.64 2164
3970.23 2036
3970.83 1938
3971.42 1866
3972.02 1856
3972.61 1715
3973.21 1609
3973.80 1617
3974.40 1587
3974.99 1644
3975.58 1741
3976.18 1775
3976.77 1853
3977.37 1876
3977.96 1979
3978.56 2102
3979.15 2076
3979.75 2032
3980.35 1975
3980.94 1912
3981.54 1819
3982.13 1807
3982.73 1726
3983.32 1724
3983.92 1717
3984.51 1614
3985.11 1646
3985.70 1626
3986.30 1624
3986.90 1650
3987.49 1641
3988.09 1569
3988.68 1566
3989.28 1632
3989.87 1521
3990.47 1566
3991.07 1529
3991.66 1573
3992.26 1614
3992.85 1569
3993.45 1714
3994.05 1647
3994.64 1627
3995.24 1600
3995.84 1571
3996.43 1604
3997.03 1629
3997.62 1626
3998.22 1626
3998.82 1580
3999.41 1615
4000.01 1588
4000.61 1573
4001.20 1570
4001.80 1525
4002.40 1528
4003.00 1539
4003.59 1511
4004.19 1510
4004.79 1415
4005.38 1511
4005.98 1466
4006.58 1674
4007.17 1622
4007.77 1507
4008.37 1533
4008.97 1493
4009.56 1529
4010.16 1538
4010.76 1532
4011.36 1508
4011.95 1514
4012.55 1527
4013.15 1479
4013.75 1387
4014.34 1456
4014.94 1441
4015.54 1514
4016.14 1484
4016.74 1463
4017.33 1486
4017.93 1543
4018.53 1576
4019.13 1565
4019.73 1574
4020.32 1690
4020.92 1610
4021.52 1512
4022.12 1543
4022.72 1531
4023.32 1506
4023.91 1453
4024.51 1511
4025.11 1570
4025.71 1568
4026.31 1591
4026.91 1691
4027.51 1642
4028.10 1742
4028.70 1793
4029.30 1795
4029.90 1785
4030.50 1876
4031.10 1813
4031.70 1781
4032.30 1753
4032.90 1707
4033.49 1680
4034.09 1725
4034.69 1718
4035.29 1638
4035.89 1588
4036.49 1560
4037.09 1510
4037.69 1509
4038.29 1426
4038.89 1413
4039.49 1444
4040.09 1423
4040.69 1334
4041.29 1328
4041.89 1256
4042.49 1321
4043.09 1337
4043.69 1375
4044.29 1336
4044.89 1320
4045.49 1255
4046.09 1263
4046.69 1309
4047.29 1301
4047.89 1284
4048.49 1337
4049.09 1253
4049.69 1282
4050.29 1278
4050.89 1253
4051.49 1302
4052.09 1210
4052.69 1253
4053.29 1280
4053.89 1327
4054.49 1305
4055.09 1288
4055.69 1313
4056.30 1301
4056.90 1266
4057.50 1199
4058.10 1306
4058.70 1273
4059.30 1264
4059.90 1296
4060.50 1317
4061.10 1249
4061.71 1308
4062.31 1289
4062.91 1332
4063.51 1275
4064.11 1323
4064.71 1321
4065.31 1339
4065.92 1367
4066.52 1308
4067.12 1311
4067.72 1321
4068.32 1387
4068.92 1273
4069.53 1311
4070.13 1287
4070.73 1302
4071.33 1236
4071.93 1238
4072.54 1280
4073.14 1357
4073.74 1243
4074.34 1252
4074.94 1269
4075.55 1237
4076.15 1241
4076.75 1295
4077.35 1302
4077.96 1333
4078.56 1311
4079.16 1330
4079.76 1346
4080.37 1307
4080.97 1387
4081.57 1272
4082.17 1240
4082.78 1316
4083.38 1298
4083.98 1259
4084.59 1255
4085.19 1249
4085.79 1219
4086.39 1204
4087.00 1242
4087.60 1243
4088.20 1273
4088.81 1281
4089.41 1249
4090.01 1248
4090.62 1262
4091.22 1260
4091.82 1281
4092.43 1284
4093.03 1215
4093.63 1181
4094.24 1289
4094.84 1256
4095.45 1290
4096.05 1288
4096.65 1245
4097.26 1272
4097.86 1298
4098.47 1324
4099.07 1324
4099.67 1288
4100.28 1304
4100.88 1248
4101.49 1287
4102.09 1225
4102.69 1218
4103.30 1230
4103.90 1227
4104.51 1261
4105.11 1189
4105.72 1187
4106.32 1175
4106.93 1144
4107.53 1172
4108.13 1197
4108.74 1218
4109.34 1226
4109.95 1229
4110.55 1175
4111.16 1184
4111.76 1216
4112.37 1213
4112.97 1205
4113.58 1234
4114.18 1171
4114.79 1152
4115.39 1211
4116.00 1241
4116.60 1136
4117.21 1184
4117.82 1213
4118.42 1131
4119.03 1111
4119.63 1145
4120.24 1251
4120.84 1209
4121.45 1170
4122.05 1233
4122.66 1183
4123.27 1186
4123.87 1164
4124.48 1206
4125.08 1237
4125.69 1171
4126.30 1178
4126.90 1174
4127.51 1245
4128.11 1198
4128.72 1224
4129.33 1229
4129.93 1215
4130.54 1145
4131.15 1240
4131.75 1244
4132.36 1255
4132.96 1303
4133.57 1213
4134.18 1198
4134.78 1192
4135.39 1300
4136.00 1356
4136.60 1277
4137.21 1307
4137.82 1379
4138.43 1369
4139.03 1360
4139.64 1277
4140.25 1291
4140.85 1320
4141.46 1343
4142.07 1337
4142.68 1331
4143.28 1316
4143.89 1296
4144.50 1381
4145.10 1371
4145.71 1407
4146.32 1317
4146.93 1368
4147.53 1339
4148.14 1268
4148.75 1211
4149.36 1272
4149.97 1224
4150.57 1224
4151.18 1219
4151.79 1177
4152.40 1217
4153.00 1246
4153.61 1225
4154.22 1227
4154.83 1255
4155.44 1224
4156.05 1196
4156.65 1192
4157.26 1223
4157.87 1227
4158.48 1280
4159.09 1364
4159.70 1442
4160.30 1478
4160.91 1452
4161.52 1453
4162.13 1423
4162.74 1424
4163.35 1281
4163.96 1326
4164.56 1264
4165.17 1286
4165.78 1308
4166.39 1243
4167.00 1264
4167.61 1258
4168.22 1251
4168.83 1280
4169.44 1272
4170.05 1258
4170.66 1201
4171.26 1246
4171.87 1323
4172.48 1309
4173.09 1280
4173.70 1301
4174.31 1400
4174.92 1277
4175.53 1287
4176.14 1303
4176.75 1311
4177.36 1289
4177.97 1280
4178.58 1250
4179.19 1317
4179.80 1301
4180.41 1264
4181.02 1266
4181.63 1277
4182.24 1353
4182.85 1361
4183.46 1329
4184.07 1319
4184.68 1410
4185.29 1371
4185.90 1369
4186.51 1377
4187.12 1370
4187.73 1304
4188.34 1308
4188.95 1294
4189.56 1242
4190.18 1211
4190.79 1226
4191.40 1176
4192.01 1276
4192.62 1320
4193.23 1334
4193.84 1417
4194.45 1402
4195.06 1409
4195.67 1323
4196.28 1376
4196.90 1386
4197.51 1408
4198.12 1364
4198.73 1278
4199.34 1338
4199.95 1334
4200.56 1302
4201.18 1281
4201.79 1273
4202.40 1297
4203.01 1232
4203.62 1241
4204.23 1284
4204.85 1281
4205.46 1362
4206.07 1296
4206.68 1299
4207.29 1377
4207.90 1287
4208.52 1282
4209.13 1367
4209.74 1340
4210.35 1413
4210.97 1432
4211.58 1511
4212.19 1447
4212.80 1428
4213.41 1420
4214.03 1393
4214.64 1447
4215.25 1432
4215.86 1438
4216.48 1453
4217.09 1479
4217.70 1443
4218.32 1443
4218.93 1490
4219.54 1644
4220.15 1606
4220.77 1598
4221.38 1628
4221.99 1564
4222.61 1548
4223.22 1577
4223.83 1596
4224.44 1523
4225.06 1509
4225.67 1500
4226.28 1544
4226.90 1584
4227.51 1741
4228.13 1819
4228.74 1830
4229.35 1829
4229.97 1904
4230.58 1784
4231.19 1805
4231.81 1854
4232.42 1743
4233.03 1636
4233.65 1556
4234.26 1542
4234.88 1554
4235.49 1599
4236.10 1624
4236.72 1642
4237.33 1575
4237.95 1531
4238.56 1508
4239.17 1487
4239.79 1530
4240.40 1539
4241.02 1453
4241.63 1559
4242.25 1548
4242.86 1542
4243.48 1514
4244.09 1567
4244.71 1602
4245.32 1550
4245.93 1580
4246.55 1596
4247.16 1522
4247.78 1522
4248.39 1555
4249.01 1560
4249.62 1598
4250.24 1552
4250.85 1562
4251.47 1560
4252.08 1552
4252.70 1498
4253.32 1544
4253.93 1516
4254.55 1503
4255.16 1514
4255.78 1569
4256.39 1562
4257.01 1554
4257.62 1577
4258.24 1543
4258.85 1532
4259.47 1505
4260.09 1581
4260.70 1623
4261.32 1718
4261.93 1790
4262.55 1865
4263.17 1981
4263.78 2003
4264.40 2036
4265.01 2064
4265.63 2090
4266.25 2060
4266.86 1970
4267.48 1891
4268.10 1750
4268.71 1793
4269.33 1716
4269.94 1682
4270.56 1705
4271.18 1647
4271.79 1640
4272.41 1650
4273.03 1722
4273.64 1710
4274.26 1707
4274.88 1799
4275.49 1827
4276.11 1903
4276.73 2152
4277.35 2366
4277.96 2428
4278.58 2454
4279.20 2566
4279.81 2422
4280.43 2281
4281.05 2182
4281.67 1993
4282.28 1835
4282.90 1788
4283.52 1761
4284.14 1658
4284.75 1575
4285.37 1575
4285.99 1580
4286.61 1585
4287.22 1550
4287.84 1578
4288.46 1521
4289.08 1460
4289.70 1512
4290.31 1470
4290.93 1425
4291.55 1484
4292.17 1497
4292.79 1533
4293.40 1539
4294.02 1528
4294.64 1496
4295.26 1499
4295.88 1466
4296.50 1523
4297.11 1538
4297.73 1559
4298.35 1552
4298.97 1550
4299.59 1514
4300.21 1498
4300.83 1514
4301.44 1519
4302.06 1560
4302.68 1484
4303.30 1544
4303.92 1549
4304.54 1531
4305.16 1539
4305.78 1537
4306.40 1589
4307.02 1563
4307.63 1475
4308.25 1545
4308.87 1460
4309.49 1472
4310.11 1505
4310.73 1514
4311.35 1542
4311.97 1525
4312.59 1539
4313.21 1591
4313.83 1569
4314.45 1598
4315.07 1614
4315.69 1579
4316.31 1519
4316.93 1616
4317.55 1613
4318.17 1690
4318.79 1638
4319.41 1645
4320.03 1634
4320.65 1665
4321.27 1659
4321.89 1695
4322.51 1796
4323.13 1766
4323.75 1851
4324.37 1845
4324.99 1901
4325.61 1899
4326.23 1914
4326.85 2150
4327.47 2161
4328.09 2088
4328.71 2246
4329.33 2222
4329.96 2332
4330.58 2413
4331.20 2599
4331.82 2854
4332.44 3133
4333.06 3384
4333.68 3611
4334.30 3691
4334.92 3754
4335.54 3847
4336.17 3750
4336.79 3912
4337.41 3780
4338.03 3812
4338.65 3898
4339.27 3710
4339.89 3471
4340.52 3482
4341.14 3346
4341.76 3076
4342.38 2976
4343.00 2958
4343.62 3048
4344.25 3263
4344.87 3731
4345.49 4303
4346.11 4965
4346.73 5968
4347.36 6548
4347.98 6969
4348.60 6974
4349.22 6770
4349.84 6070
4350.47 5449
4351.09 4677
4351.71 4073
4352.33 3666
4352.96 3376
4353.58 3139
4354.20 2844
4354.82 2722
4355.45 2555
4356.07 2469
4356.69 2370
4357.31 2470
4357.94 2421
4358.56 2360
4359.18 2324
4359.81 2326
4360.43 2350
4361.05 2297
4361.68 2351
4362.30 2234
4362.92 2186
4363.55 2119
4364.17 2057
4364.79 2003
4365.42 1988
4366.04 2030
4366.66 2092
4367.29 2024
4367.91 1955
4368.53 1947
4369.16 1865
4369.78 1909
4370.40 1830
4371.03 1850
4371.65 1842
4372.27 1784
4372.90 1599
4373.52 1685
4374.15 1677
4374.77 1667
4375.39 1676
4376.02 1712
4376.64 1693
4377.27 1726
4377.89 1806
4378.52 1744
4379.14 1696
4379.76 1709
4380.39 1774
4381.01 1785
4381.64 1779
4382.26 1776
4382.89 1722
4383.51 1742
4384.14 1769
4384.76 1748
4385.39 1845
4386.01 1727
4386.64 1676
4387.26 1717
4387.89 1700
4388.51 1720
4389.14 1686
4389.76 1602
4390.39 1529
4391.01 1511
4391.64 1528
4392.26 1524
4392.89 1506
4393.51 1562
4394.14 1592
4394.76 1607
4395.39 1638
4396.01 1595
4396.64 1555
4397.26 1662
4397.89 1698
4398.52 1649
4399.14 1660
4399.77 1708
4400.39 1655
4401.02 1679
4401.65 1660
4402.27 1660
4402.90 1615
4403.52 1642
4404.15 1547
4404.78 1591
4405.40 1538
4406.03 1530
4406.65 1574
4407.28 1564
4407.91 1510
4408.53 1576
4409.16 1551
4409.79 1611
4410.41 1566
4411.04 1583
4411.67 1519
4412.29 1518
4412.92 1589
4413.55 1577
4414.17 1557
4414.80 1531
4415.43 1573
4416.05 1550
4416.68 1460
4417.31 1498
4417.94 1513
4418.56 1460
4419.19 1409
4419.82 1461
4420.44 1475
4421.07 1492
4421.70 1491
4422.33 1476
4422.95 1414
4423.58 1426
4424.21 1420
4424.84 1470
4425.46 1477
4426.09 1433
4426.72 1397
4427.35 1400
4427.97 1437
4428.60 1401
4429.23 1461
4429.86 1316
4430.49 1301
4431.11 1398
4431.74 1434
4432.37 1408
4433.00 1454
4433.63 1406
4434.26 1355
4434.88 1426
4435.51 1445
4436.14 1377
4436.77 1364
4437.40 1380
4438.03 1454
4438.65 1411
4439.28 1399
4439.91 1363
4440.54 1402
4441.17 1398
4441.80 1470
4442.43 1494
4443.06 1409
4443.68 1470
4444.31 1446
4444.94 1426
4445.57 1436
4446.20 1512
4446.83 1571
4447.46 1492
4448.09 1472
4448.72 1461
4449.35 1494
4449.98 1525
4450.61 1511
4451.24 1449
4451.86 1450
4452.49 1426
4453.12 1458
4453.75 1531
4454.38 1594
4455.01 1638
4455.64 1570
4456.27 1698
4456.90 1753
4457.53 1771
4458.16 1798
4458.79 1742
4459.42 1760
4460.05 1764
4460.68 1647
4461.31 1592
4461.94 1438
4462.57 1457
4463.20 1513
4463.83 1539
4464.46 1443
4465.09 1346
4465.72 1381
4466.36 1407
4466.99 1450
4467.62 1395
4468.25 1329
4468.88 1350
4469.51 1374
4470.14 1473
4470.77 1511
4471.40 1476
4472.03 1376
4472.66 1408
4473.29 1416
4473.93 1393
4474.56 1377
4475.19 1359
4475.82 1376
4476.45 1349
4477.08 1315
4477.71 1360
4478.34 1352
4478.98 1318
4479.61 1389
4480.24 1374
4480.87 1324
4481.50 1368
4482.13 1431
4482.76 1472
4483.40 1406
4484.03 1455
4484.66 1472
4485.29 1497
4485.92 1481
4486.56 1465
4487.19 1476
4487.82 1470
4488.45 1592
4489.08 1603
4489.72 1661
4490.35 1565
4490.98 1549
4491.61 1597
4492.25 1554
4492.88 1503
4493.51 1452
4494.14 1519
4494.78 1535
4495.41 1567
4496.04 1512
4496.67 1509
4497.31 1501
4497.94 1553
4498.57 1562
4499.20 1623
4499.84 1631
4500.47 1733
4501.10 1882
4501.74 1995
4502.37 2028
4503.00 2051
4503.64 2074
4504.27 2091
4504.90 2047
4505.53 2034
4506.17 2006
4506.80 1914
4507.43 1866
4508.07 1847
4508.70 1681
4509.34 1771
4509.97 1735
4510.60 1718
4511.24 1678
4511.87 1697
4512.50 1695
4513.14 1681
4513.77 1568
4514.41 1542
4515.04 1586
4515.67 1533
4516.31 1552
4516.94 1455
4517.58 1462
4518.21 1472
4518.84 1462
4519.48 1420
4520.11 1359
4520.75 1406
4521.38 1368
4522.02 1494
4522.65 1449
4523.28 1429
4523.92 1424
4524.55 1467
4525.19 1473
4525.82 1430
4526.46 1416
4527.09 1373
4527.73 1421
4528.36 1408
4529.00 1423
4529.63 1444
4530.27 1478
4530.90 1562
4531.54 1516
4532.17 1501
4532.81 1531
4533.44 1591
4534.08 1534
4534.71 1525
4535.35 1494
4535.99 1433
4536.62 1354
4537.26 1331
4537.89 1348
4538.53 1322
4539.16 1320
4539.80 1303
4540.43 1346
4541.07 1314
4541.71 1309
4542.34 1334
4542.98 1338
4543.61 1366
4544.25 1420
4544.89 1463
4545.52 1427
4546.16 1454
4546.79 1400
4547.43 1339
4548.07 1379
4548.70 1314
4549.34 1368
4549.98 1340
4550.61 1334
4551.25 1352
4551.89 1369
4552.52 1302
4553.16 1293
4553.80 1257
4554.43 1314
4555.07 1352
4555.71 1301
4556.34 1314
4556.98 1268
4557.62 1315
4558.25 1269
4558.89 1221
4559.53 1261
4560.16 1318
4560.80 1283
4561.44 1327
4562.08 1328
4562.71 1286
4563.35 1292
4563.99 1304
4564.63 1372
4565.26 1292
4565.90 1306
4566.54 1300
4567.18 1315
4567.81 1401
4568.45 1367
4569.09 1342
4569.73 1334
4570.36 1244
4571.00 1271
4571.64 1287
4572.28 1293
4572.92 1315
4573.55 1323
4574.19 1335
4574.83 1253
4575.47 1258
4576.11 1254
4576.75 1369
4577.38 1349
4578.02 1291
4578.66 1257
4579.30 1383
4579.94 1381
4580.58 1359
4581.21 1375
4581.85 1415
4582.49 1389
4583.13 1365
4583.77 1492
4584.41 1484
4585.05 1500
4585.69 1552
4586.32 1540
4586.96 1606
4587.60 1715
4588.24 1773
4588.88 1845
4589.52 1986
4590.16 1979
4590.80 2085
4591.44 2177
4592.08 2328
4592.72 2337
4593.36 2427
4594.00 2385
4594.63 2345
4595.27 2186
4595.91 2041
4596.55 1925
4597.19 1854
4597.83 1715
4598.47 1743
4599.11 1618
4599.75 1593
4600.39 1602
4601.03 1669
4601.67 1615
4602.31 1602
4602.95 1594
4603.59 1629
4604.23 1614
4604.87 1477
4605.51 1590
4606.15 1586
4606.79 1521
4607.43 1501
4608.08 1465
4608.72 1449
4609.36 1503
4610.00 1451
4610.64 1404
4611.28 1422
4611.92 1427
4612.56 1352
4613.20 1362
4613.84 1479
4614.48 1445
4615.12 1404
4615.76 1421
4616.41 1452
4617.05 1387
4617.69 1461
4618.33 1405
4618.97 1465
4619.61 1380
4620.25 1394
4620.89 1388
4621.54 1317
4622.18 1385
4622.82 1329
4623.46 1330
4624.10 1304
4624.74 1277
4625.38 1290
4626.03 1305
4626.67 1366
4627.31 1322
4627.95 1332
4628.59 1320
4629.24 1377
4629.88 1452
4630.52 1524
4631.16 1466
4631.80 1611
4632.45 1697
4633.09 1790
4633.73 1923
4634.37 1916
4635.02 1855
4635.66 1730
4636.30 1767
4636.94 1710
4637.58 1587
4638.23 1686
4638.87 1692
4639.51 1662
4640.16 1698
4640.80 1685
4641.44 1666
4642.08 1610
4642.73 1518
4643.37 1607
4644.01 1540
4644.66 1547
4645.30 1505
4645.94 1555
4646.58 1536
4647.23 1482
4647.87 1470
4648.51 1426
4649.16 1438
4649.80 1418
4650.44 1384
4651.09 1387
4651.73 1380
4652.37 1353
4653.02 1317
4653.66 1376
4654.31 1369
4654.95 1286
4655.59 1302
4656.24 1376
4656.88 1380
4657.52 1341
4658.17 1360
4658.81 1365
4659.46 1379
4660.10 1383
4660.75 1307
4661.39 1328
4662.03 1366
4662.68 1319
4663.32 1337
4663.97 1286
4664.61 1264
4665.26 1286
4665.90 1296
4666.54 1288
4667.19 1263
4667.83 1286
4668.48 1241
4669.12 1259
4669.77 1261
4670.41 1262
4671.06 1257
4671.70 1257
4672.35 1319
4672.99 1232
4673.64 1266
4674.28 1286
4674.93 1298
4675.57 1248
4676.22 1303
4676.86 1322
4677.51 1308
4678.15 1281
4678.80 1296
4679.44 1333
4680.09 1358
4680.73 1336
4681.38 1293
4682.03 1394
4682.67 1443
4683.32 1347
4683.96 1360
4684.61 1359
4685.25 1369
4685.90 1399
4686.55 1454
4687.19 1482
4687.84 1478
4688.48 1471
4689.13 1619
4689.78 1625
4690.42 1659
4691.07 1756
4691.72 1893
4692.36 1867
4693.01 1899
4693.65 1869
4694.30 1863
4694.95 1755
4695.59 1727
4696.24 1756
4696.89 1756
4697.53 1811
4698.18 1841
4698.83 1925
4699.47 2082
4700.12 2156
4700.77 2229
4701.41 2295
4702.06 2300
4702.71 2120
4703.36 2081
4704.00 1994
4704.65 1903
4705.30 1774
4705.94 1702
4706.59 1693
4707.24 1715
4707.89 1704
4708.53 1678
4709.18 1647
4709.83 1682
4710.48 1622
4711.12 1633
4711.77 1598
4712.42 1609
4713.07 1645
4713.71 1611
4714.36 1663
4715.01 1643
4715.66 1643
4716.31 1542
4716.95 1524
4717.60 1486
4718.25 1449
4718.90 1433
4719.55 1445
4720.19 1478
4720.84 1517
4721.49 1524
4722.14 1472
4722.79 1499
4723.44 1542
4724.08 1502
4724.73 1415
4725.38 1379
4726.03 1373
4726.68 1435
4727.33 1423
4727.98 1436
4728.63 1444
4729.27 1385
4729.92 1360
4730.57 1385
4731.22 1372
4731.87 1351
4732.52 1361
4733.17 1353
4733.82 1355
4734.47 1326
4735.12 1256
4735.77 1332
4736.41 1336
4737.06 1356
4737.71 1356
4738.36 1330
4739.01 1365
4739.66 1332
4740.31 1345
4740.96 1361
4741.61 1294
4742.26 1271
4742.91 1288
4743.56 1341
4744.21 1334
4744.86 1329
4745.51 1303
4746.16 1348
4746.81 1384
4747.46 1385
4748.11 1349
4748.76 1356
4749.41 1390
4750.06 1389
4750.71 1402
4751.36 1418
4752.01 1465
4752.66 1539
4753.31 1466
4753.96 1426
4754.61 1429
4755.26 1439
4755.92 1414
4756.57 1422
4757.22 1418
4757.87 1391
4758.52 1434
4759.17 1387
4759.82 1291
4760.47 1283
4761.12 1355
4761.77 1429
4762.42 1438
4763.08 1372
4763.73 1407
4764.38 1430
4765.03 1402
4765.68 1372
4766.33 1315
4766.98 1355
4767.64 1326
4768.29 1334
4768.94 1299
4769.59 1330
4770.24 1322
4770.89 1380
4771.54 1419
4772.20 1388
4772.85 1373
4773.50 1356
4774.15 1340
4774.80 1331
4775.46 1318
4776.11 1242
4776.76 1213
4777.41 1333
4778.06 1300
4778.72 1272
4779.37 1341
4780.02 1256
4780.67 1261
4781.33 1310
4781.98 1251
4782.63 1236
4783.28 1289
4783.94 1265
4784.59 1284
4785.24 1275
4785.89 1298
4786.55 1285
4787.20 1311
4787.85 1341
4788.51 1312
4789.16 1441
4789.81 1392
4790.46 1338
4791.12 1483
4791.77 1469
4792.42 1403
4793.08 1381
4793.73 1400
4794.38 1366
4795.04 1390
4795.69 1344
4796.34 1347
4797.00 1359
4797.65 1346
4798.30 1301
4798.96 1406
4799.61 1365
4800.27 1432
4800.92 1358
4801.57 1416
4802.23 1434
4802.88 1450
4803.53 1480
4804.19 1457
4804.84 1521
4805.50 1480
4806.15 1540
4806.81 1551
4807.46 1515
4808.11 1503
4808.77 1553
4809.42 1574
4810.08 1530
4810.73 1479
4811.39 1483
4812.04 1475
4812.69 1523
4813.35 1513
4814.00 1628
4814.66 1614
4815.31 1569
4815.97 1621
4816.62 1613
4817.28 1605
4817.93 1636
4818.59 1656
4819.24 1556
4819.90 1660
4820.55 1747
4821.21 1802
4821.86 1878
4822.52 1960
4823.17 1890
4823.83 1925
4824.48 2010
4825.14 1970
4825.79 1938
4826.45 1896
4827.11 1864
4827.76 1911
4828.42 1814
4829.07 1796
4829.73 1849
4830.38 1785
4831.04 1778
4831.70 1850
4832.35 1884
4833.01 1877
4833.66 1821
4834.32 1781
4834.98 1859
4835.63 1845
4836.29 1954
4836.94 2050
4837.60 2030
4838.26 2041
4838.91 2033
4839.57 2096
4840.23 2000
4840.88 1923
4841.54 1979
4842.20 1940
4842.85 1945
4843.51 1964
4844.17 1958
4844.82 2016
4845.48 1981
4846.14 2053
4846.79 2057
4847.45 2046
4848.11 2084
4848.76 2065
4849.42 2114
4850.08 2145
4850.73 2102
4851.39 2093
4852.05 2181
4852.71 2188
4853.36 2209
4854.02 2239
4854.68 2328
4855.34 2315
4855.99 2403
4856.65 2554
4857.31 2660
4857.97 2912
4858.62 3057
4859.28 3031
4859.94 3205
4860.60 3102
4861.25 2966
4861.91 2767
4862.57 2595
4863.23 2486
4863.89 2462
4864.54 2544
4865.20 2521
4865.86 2534
4866.52 2570
4867.18 2556
4867.84 2580
4868.49 2582
4869.15 2526
4869.81 2420
4870.47 2398
4871.13 2398
4871.79 2409
4872.44 2402
4873.10 2292
4873.76 2389
4874.42 2376
4875.08 2334
4875.74 2372
4876.40 2337
4877.06 2369
4877.72 2407
4878.37 2516
4879.03 2640
4879.69 2775
4880.35 2755
4881.01 2834
4881.67 2802
4882.33 2597
4882.99 2575
4883.65 2473
4884.31 2392
4884.97 2214
4885.63 2328
4886.29 2368
4886.95 2309
4887.61 2235
4888.26 2125
4888.92 2101
4889.58 2116
4890.24 2107
4890.90 2078
4891.56 2230
4892.22 2315
4892.88 2278
4893.54 2335
4894.20 2345
4894.86 2349
4895.52 2293
4896.18 2183
4896.84 2118
4897.51 2159
4898.17 2123
4898.83 2231
4899.49 2247
4900.15 2280
4900.81 2333
4901.47 2333
4902.13 2254
4902.79 2252
4903.45 2128
4904.11 2099
4904.77 1996
4905.43 1989
4906.09 1900
4906.75 1876
4907.41 1887
4908.08 1809
4908.74 1863
4909.40 1804
4910.06 1840
4910.72 1830
4911.38 1829
4912.04 1771
4912.70 1773
4913.37 1762
4914.03 1787
4914.69 1711
4915.35 1666
4916.01 1653
4916.67 1648
4917.33 1600
4918.00 1613
4918.66 1683
4919.32 1719
4919.98 1619
4920.64 1659
4921.31 1717
4921.97 1670
4922.63 1645
4923.29 1628
4923.95 1615
4924.62 1633
4925.28 1607
4925.94 1660
4926.60 1538
4927.26 1597
4927.93 1645
4928.59 1636
4929.25 1662
4929.91 1536
4930.58 1507
4931.24 1603
4931.90 1576
4932.56 1635
4933.23 1610
4933.89 1563
4934.55 1562
4935.22 1496
4935.88 1476
4936.54 1474
4937.20 1547
4937.87 1540
4938.53 1563
4939.19 1509
4939.86 1501
4940.52 1517
4941.18 1489
4941.85 1531
4942.51 1465
4943.17 1461
4943.84 1436
4944.50 1454
4945.16 1467
4945.83 1447
4946.49 1432
4947.15 1444
4947.82 1451
4948.48 1464
4949.15 1426
4949.81 1414
4950.47 1450
4951.14 1468
4951.80 1385
4952.47 1392
4953.13 1477
4953.79 1484
4954.46 1405
4955.12 1411
4955.79 1461
4956.45 1467
4957.11 1429
4957.78 1442
4958.44 1520
4959.11 1525
4959.77 1605
4960.44 1601
4961.10 1562
4961.77 1586
4962.43 1766
4963.10 1787
4963.76 1883
4964.42 1847
4965.09 1903
4965.75 1956
4966.42 1895
4967.08 1835
4967.75 1822
4968.41 1727
4969.08 1664
4969.74 1554
4970.41 1510
4971.08 1522
4971.74 1558
4972.41 1581
4973.07 1537
4973.74 1622
4974.40 1632
4975.07 1671
4975.73 1763
4976.40 1809
4977.06 1939
4977.73 1962
4978.40 1923
4979.06 1893
4979.73 1851
4980.39 1793
4981.06 1778
4981.73 1706
4982.39 1593
4983.06 1527
4983.72 1522
4984.39 1503
4985.06 1487
4985.72 1494
4986.39 1465
4987.05 1411
4987.72 1406
4988.39 1423
4989.05 1436
4989.72 1450
4990.39 1413
4991.05 1369
4991.72 1383
4992.39 1374
4993.05 1328
4993.72 1374
4994.39 1351
4995.05 1355
4995.72 1391
4996.39 1387
4997.05 1355
4997.72 1413
4998.39 1294
4999.06 1300
4999.72 1325
5000.39 1283
5001.06 1257
5001.73 1239
5002.39 1290
5003.06 1296
5003.73 1291
5004.39 1269
5005.06 1242
5005.73 1220
5006.40 1239
5007.07 1232
5007.73 1252
5008.40 1275
5009.07 1284
5009.74 1346
5010.40 1331
5011.07 1299
5011.74 1335
5012.41 1243
5013.08 1210
5013.74 1273
5014.41 1269
5015.08 1269
5015.75 1315
5016.42 1240
5017.09 1220
5017.75 1227
5018.42 1194
5019.09 1257
5019.76 1202
5020.43 1202
5021.10 1274
5021.76 1284
5022.43 1336
5023.10 1244
5023.77 1303
5024.44 1299
5025.11 1303
5025.78 1322
5026.45 1298
5027.12 1280
5027.78 1250
5028.45 1270
5029.12 1262
5029.79 1292
5030.46 1260
5031.13 1256
5031.80 1186
5032.47 1217
5033.14 1243
5033.81 1235
5034.48 1232
5035.15 1214
5035.82 1324
5036.49 1238
5037.16 1215
5037.83 1233
5038.50 1269
5039.16 1247
5039.83 1247
5040.50 1250
5041.17 1253
5041.84 1217
5042.51 1248
5043.18 1302
5043.85 1234
5044.52 1249
5045.20 1289
5045.87 1282
5046.54 1252
5047.21 1302
5047.88 1267
5048.55 1182
5049.22 1151
5049.89 1214
5050.56 1188
5051.23 1219
5051.90 1221
5052.57 1210
5053.24 1207
5053.91 1223
5054.58 1251
5055.25 1236
5055.92 1237
5056.60 1201
5057.27 1168
5057.94 1181
5058.61 1220
5059.28 1170
5059.95 1186
5060.62 1183
5061.29 1245
5061.96 1258
5062.64 1169
5063.31 1277
5063.98 1296
5064.65 1292
5065.32 1335
5065.99 1233
5066.66 1256
5067.34 1245
5068.01 1217
5068.68 1230
5069.35 1185
5070.02 1194
5070.70 1194
5071.37 1196
5072.04 1232
5072.71 1287
5073.38 1296
5074.06 1254
5074.73 1218
5075.40 1262
5076.07 1289
5076.74 1326
5077.42 1295
5078.09 1370
5078.76 1440
5079.43 1474
5080.11 1543
5080.78 1577
5081.45 1535
5082.12 1450
5082.80 1479
5083.47 1456
5084.14 1396
5084.82 1455
5085.49 1507
5086.16 1458
5086.83 1435
5087.51 1470
5088.18 1453
5088.85 1527
5089.53 1504
5090.20 1592
5090.87 1595
5091.55 1626
5092.22 1602
5092.89 1601
5093.57 1556
5094.24 1588
5094.91 1537
5095.59 1578
5096.26 1484
5096.93 1388
5097.61 1427
5098.28 1359
5098.96 1363
5099.63 1355
5100.30 1439
5100.98 1341
5101.65 1362
5102.32 1375
5103.00 1496
5103.67 1537
5104.35 1488
5105.02 1506
5105.70 1531
5106.37 1585
5107.04 1532
5107.72 1468
5108.39 1544
5109.07 1467
5109.74 1400
5110.42 1371
5111.09 1430
5111.77 1416
5112.44 1342
5113.11 1352
5113.79 1406
5114.46 1387
5115.14 1375
5115.81 1412
5116.49 1482
5117.16 1533
5117.84 1606
5118.51 1762
5119.19 1824
5119.86 1902
5120.54 2056
5121.21 2046
5121.89 2017
5122.57 1912
5123.24 1916
5123.92 1813
5124.59 1696
5125.27 1644
5125.94 1648
5126.62 1576
5127.29 1552
5127.97 1578
5128.64 1549
5129.32 1460
5130.00 1528
5130.67 1523
5131.35 1437
5132.02 1509
5132.70 1498
5133.38 1496
5134.05 1454
5134.73 1461
5135.40 1418
5136.08 1373
5136.76 1379
5137.43 1376
5138.11 1411
5138.79 1442
5139.46 1317
5140.14 1337
5140.82 1358
5141.49 1333
5142.17 1319
5142.85 1253
5143.52 1268
5144.20 1216
5144.88 1202
5145.55 1227
5146.23 1220
5146.91 1284
5147.58 1286
5148.26 1235
5148.94 1259
5149.61 1285
5150.29 1250
5150.97 1252
5151.65 1171
5152.32 1162
5153.00 1175
5153.68 1209
5154.36 1195
5155.03 1169
5155.71 1075
5156.39 1165
5157.07 1172
5157.74 1184
5158.42 1167
5159.10 1162
5159.78 1164
5160.45 1230
5161.13 1200
5161.81 1200
5162.49 1155
5163.17 1117
5163.84 1213
5164.52 1180
5165.20 1213
5165.88 1240
5166.56 1211
5167.24 1221
5167.91 1217
5168.59 1150
5169.27 1188
5169.95 1229
5170.63 1166
5171.31 1120
5171.98 1186
5172.66 1196
5173.34 1194
5174.02 1125
5174.70 1158
5175.38 1109
5176.06 1108
5176.74 1221
5177.41 1166
5178.09 1125
5178.77 1099
5179.45 1163
5180.13 1119
5180.81 1149
5181.49 1096
5182.17 1162
5182.85 1143
5183.53 1195
5184.21 1199
5184.89 1207
5185.57 1255
5186.24 1129
5186.92 1098
5187.60 1113
5188.28 1175
5188.96 1133
5189.64 1085
5190.32 1145
5191.00 1111
5191.68 1131
5192.36 1101
5193.04 1135
5193.72 1070
5194.40 1095
5195.08 1131
5195.76 1099
5196.44 1104
5197.12 1147
5197.80 1163
5198.48 1205
5199.16 1171
5199.84 1143
5200.52 1123
5201.21 1223
5201.89 1240
5202.57 1195
5203.25 1115
5203.93 1158
5204.61 1218
5205.29 1234
5205.97 1179
5206.65 1194
5207.33 1244
5208.01 1230
5208.69 1239
5209.37 1281
5210.06 1357
5210.74 1359
5211.42 1372
5212.10 1401
5212.78 1375
5213.46 1341
5214.14 1333
5214.82 1438
5215.51 1487
5216.19 1496
5216.87 1547
5217.55 1477
5218.23 1460
5218.91 1527
5219.60 1428
5220.28 1437
5220.96 1428
5221.64 1431
5222.32 1446
5223.00 1580
5223.69 1654
5224.37 1632
5225.05 1702
5225.73 1628
5226.41 1569
5227.10 1473
5227.78 1476
5228.46 1394
5229.14 1416
5229.83 1355
5230.51 1361
5231.19 1306
5231.87 1321
5232.56 1341
5233.24 1356
5233.92 1383
5234.60 1327
5235.29 1363
5235.97 1340
5236.65 1374
5237.34 1348
5238.02 1395
5238.70 1379
5239.38 1408
5240.07 1349
5240.75 1343
5241.43 1421
5242.12 1390
5242.80 1433
5243.48 1430
5244.17 1338
5244.85 1324
5245.53 1260
5246.22 1334
5246.90 1339
5247.58 1388
5248.27 1350
5248.95 1348
5249.63 1405
5250.32 1448
5251.00 1546
5251.69 1577
5252.37 1759
5253.05 1757
5253.74 1801
5254.42 1770
5255.11 1732
5255.79 1703
5256.47 1615
5257.16 1532
5257.84 1558
5258.53 1551
5259.21 1498
5259.89 1532
5260.58 1529
5261.26 1607
5261.95 1669
5262.63 1729
5263.32 1736
5264.00 1807
5264.69 1812
5265.37 1638
5266.06 1525
5266.74 1560
5267.43 1565
5268.11 1445
5268.79 1481
5269.48 1428
5270.16 1450
5270.85 1472
5271.53 1499
5272.22 1441
5272.91 1412
5273.59 1429
5274.28 1406
5274.96 1357
5275.65 1406
5276.33 1399
5277.02 1366
5277.70 1383
5278.39 1380
5279.07 1426
5279.76 1389
5280.45 1296
5281.13 1307
5281.82 1383
5282.50 1368
5283.19 1382
5283.87 1365
5284.56 1355
5285.25 1337
5285.93 1312
5286.62 1315
5287.30 1302
5287.99 1327
5288.68 1351
5289.36 1368
5290.05 1358
5290.74 1356
5291.42 1328
5292.11 1307
5292.79 1297
5293.48 1313
5294.17 1260
5294.85 1306
5295.54 1332
5296.23 1361
5296.91 1377
5297.60 1336
5298.29 1382
5298.98 1471
5299.66 1409
5300.35 1408
5301.04 1452
5301.72 1533
5302.41 1586
5303.10 1590
5303.78 1636
5304.47 1753
5305.16 1776
5305.85 1862
5306.53 1946
5307.22 1934
5307.91 1830
5308.60 1776
5309.28 1811
5309.97 1855
5310.66 1814
5311.35 1798
5312.03 1826
5312.72 1912
5313.41 2018
5314.10 2041
5314.79 1922
5315.47 1885
5316.16 1831
5316.85 1784
5317.54 1677
5318.23 1733
5318.91 1694
5319.60 1765
5320.29 1799
5320.98 1895
5321.67 1994
5322.36 2006
5323.04 1942
5323.73 1828
5324.42 1718
5325.11 1664
5325.80 1550
5326.49 1527
5327.18 1510
5327.86 1445
5328.55 1418
5329.24 1388
5329.93 1403
5330.62 1375
5331.31 1370
5332.00 1399
5332.69 1316
5333.38 1277
5334.06 1337
5334.75 1339
5335.44 1286
5336.13 1330
5336.82 1283
5337.51 1295
5338.20 1240
5338.89 1268
5339.58 1307
5340.27 1263
5340.96 1201
5341.65 1287
5342.34 1275
5343.03 1311
5343.72 1311
5344.41 1327
5345.10 1284
5345.79 1301
5346.48 1302
5347.17 1285
5347.86 1338
5348.55 1387
5349.24 1349
5349.93 1360
5350.62 1371
5351.31 1369
5352.00 1372
5352.69 1323
5353.38 1340
5354.07 1327
5354.76 1269
5355.45 1289
5356.14 1210
5356.83 1198
5357.52 1178
5358.21 1219
5358.90 1184
5359.59 1230
5360.29 1201
5360.98 1209
5361.67 1240
5362.36 1294
5363.05 1288
5363.74 1336
5364.43 1313
5365.12 1261
5365.81 1275
5366.50 1198
5367.20 1263
5367.89 1224
5368.58 1173
5369.27 1142
5369.96 1146
5370.65 1159
5371.34 1186
5372.04 1224
5372.73 1164
5373.42 1259
5374.11 1195
5374.80 1212
5375.49 1167
5376.19 1123
5376.88 1181
5377.57 1152
5378.26 1128
5378.95 1127
5379.65 1127
5380.34 1129
5381.03 1123
5381.72 1176
5382.42 1095
5383.11 1125
5383.80 1104
5384.49 1055
5385.19 1113
5385.88 1078
5386.57 1167
5387.26 1122
5387.96 1138
5388.65 1163
5389.34 1162
5390.03 1130
5390.73 1160
5391.42 1208
5392.11 1187
5392.80 1267
5393.50 1195
5394.19 1159
5394.88 1201
5395.58 1201
5396.27 1185
5396.96 1165
5397.66 1155
5398.35 1138
5399.04 1159
5399.74 1197
5400.43 1135
5401.12 1125
5401.82 1170
5402.51 1149
5403.20 1068
5403.90 1180
5404.59 1202
5405.29 1169
5405.98 1203
5406.67 1214
5407.37 1177
5408.06 1162
5408.75 1171
5409.45 1220
5410.14 1200
5410.84 1233
5411.53 1232
5412.23 1246
5412.92 1191
5413.61 1243
5414.31 1266
5415.00 1271
5415.70 1265
5416.39 1257
5417.09 1235
5417.78 1253
5418.47 1269
5419.17 1283
5419.86 1278
5420.56 1326
5421.25 1296
5421.95 1263
5422.64 1323
5423.34 1300
5424.03 1368
5424.73 1402
5425.42 1346
5426.12 1316
5426.81 1260
5427.51 1278
5428.20 1324
5428.90 1271
5429.59 1232
5430.29 1324
5430.99 1305
5431.68 1334
5432.38 1384
5433.07 1366
5433.77 1351
5434.46 1366
5435.16 1402
5435.85 1383
5436.55 1383
5437.25 1401
5437.94 1436
5438.64 1453
5439.33 1437
5440.03 1356
5440.73 1423
5441.42 1397
5442.12 1369
5442.81 1413
5443.51 1380
5444.21 1411
5444.90 1497
5445.60 1587
5446.29 1617
5446.99 1700
5447.69 1726
5448.38 1874
5449.08 1837
5449.78 1884
5450.47 1888
5451.17 1887
5451.87 1809
5452.56 1807
5453.26 1686
5453.96 1709
5454.65 1543
5455.35 1557
5456.05 1595
5456.75 1553
5457.44 1584
5458.14 1595
5458.84 1604
5459.53 1622
5460.23 1691
5460.93 1693
5461.63 1720
5462.32 1787
5463.02 1791
5463.72 1745
5464.42 1764
5465.11 1819
5465.81 1844
5466.51 1895
5467.21 1878
5467.90 1819
5468.60 1764
5469.30 1772
5470.00 1825
5470.70 1789
5471.39 1881
5472.09 1990
5472.79 2030
5473.49 2069
5474.19 2034
5474.88 2059
5475.58 2035
5476.28 2139
5476.98 2241
5477.68 2270
5478.38 2461
5479.07 2649
5479.77 3033
5480.47 3431
5481.17 3788
5481.87 3980
5482.57 4000
5483.27 3893
5483.96 3590
5484.66 3453
5485.36 3231
5486.06 2905
5486.76 2858
5487.46 2770
5488.16 2590
5488.86 2563
5489.56 2552
5490.26 2485
5490.96 2620
5491.65 2607
5492.35 2771
5493.05 2834
5493.75 2833
5494.45 2895
5495.15 2835
5495.85 2893
5496.55 2935
5497.25 3005
5497.95 3042
5498.65 3238
5499.35 3549
5500.05 4117
5500.75 4880
5501.45 5417
5502.15 6101
5502.85 6438
5503.55 6271
5504.25 5788
5504.95 5117
5505.65 4450
5506.35 3868
5507.05 3342
5507.75 3083
5508.45 2820
5509.15 2606
5509.85 2547
5510.55 2510
5511.25 2423
5511.95 2453
5512.65 2332
5513.35 2317
5514.05 2330
5514.76 2252
5515.46 2294
5516.16 2305
5516.86 2279
5517.56 2189
5518.26 2183
5518.96 2213
5519.66 2165
5520.36 2185
5521.06 2134
5521.77 2070
5522.47 2113
5523.17 1959
5523.87 1929
5524.57 1838
5525.27 1831
5525.97 1826
5526.67 1736
5527.38 1710
5528.08 1670
5528.78 1679
5529.48 1703
5530.18 1696
5530.88 1658
5531.59 1682
5532.29 1749
5532.99 1664
5533.69 1635
5534.39 1658
5535.10 1681
5535.80 1649
5536.50 1672
5537.20 1636
5537.90 1550
5538.61 1585
5539.31 1637
5540.01 1636
5540.71 1607
5541.42 1615
5542.12 1655
5542.82 1619
5543.52 1622
5544.23 1587
5544.93 1537
5545.63 1482
5546.33 1491
5547.04 1505
5547.74 1508
5548.44 1434
5549.15 1488
5549.85 1485
5550.55 1477
5551.26 1381
5551.96 1400
5552.66 1454
5553.36 1485
5554.07 1504
5554.77 1524
5555.47 1476
5556.18 1470
5556.88 1420
5557.58 1443
5558.29 1493
5558.99 1480
5559.70 1521
5560.40 1413
5561.10 1434
5561.81 1430
5562.51 1481
5563.21 1537
5563.92 1586
5564.62 1573
5565.33 1614
5566.03 1582
5566.73 1540
5567.44 1589
5568.14 1544
5568.85 1554
5569.55 1463
5570.25 1414
5570.96 1507
5571.66 1520
5572.37 1403
5573.07 1443
5573.78 1467
5574.48 1536
5575.19 1569
5575.89 1579
5576.59 1595
5577.30 1524
5578.00 1524
5578.71 1602
5579.41 1541
5580.12 1508
5580.82 1551
5581.53 1472
5582.23 1455
5582.94 1509
5583.64 1508
5584.35 1464
5585.05 1403
5585.76 1381
5586.46 1431
5587.17 1410
5587.88 1454
5588.58 1497
5589.29 1442
5589.99 1403
5590.70 1404
5591.40 1425
5592.11 1399
5592.81 1395
5593.52 1389
5594.23 1426
5594.93 1368
5595.64 1396
5596.34 1426
5597.05 1407
5597.76 1409
5598.46 1397
5599.17 1372
5599.87 1406
5600.58 1373
5601.29 1376
5601.99 1408
5602.70 1419
5603.41 1410
5604.11 1490
5604.82 1446
5605.52 1392
5606.23 1532
5606.94 1490
5607.64 1460
5608.35 1416
5609.06 1342
5609.76 1355
5610.47 1338
5611.18 1382
5611.88 1403
5612.59 1447
5613.30 1425
5614.01 1375
5614.71 1397
5615.42 1384
5616.13 1422
5616.83 1466
5617.54 1387
5618.25 1391
5618.96 1452
5619.66 1412
5620.37 1400
5621.08 1415
5621.79 1450
5622.49 1395
5623.20 1425
5623.91 1456
5624.62 1495
5625.32 1524
5626.03 1519
5626.74 1536
5627.45 1556
5628.16 1579
5628.86 1678
5629.57 1676
5630.28 1698
5630.99 1726
5631.70 1751
5632.40 1747
5633.11 1710
5633.82 1764
5634.53 1767
5635.24 1780
5635.95 1751
5636.65 1705
5637.36 1735
5638.07 1801
5638.78 1837
5639.49 1937
5640.20 2008
5640.91 2068
5641.61 2154
5642.32 2245
5643.03 2193
5643.74 2105
5644.45 2126
5645.16 1964
5645.87 1807
5646.58 1701
5647.29 1691
5648.00 1688
5648.70 1642
5649.41 1623
5650.12 1610
5650.83 1606
5651.54 1642
5652.25 1675
5652.96 1646
5653.67 1638
5654.38 1648
5655.09 1712
5655.80 1702
5656.51 1663
5657.22 1663
5657.93 1759
5658.64 1765
5659.35 1819
5660.06 1927
5660.77 1940
5661.48 1957
5662.19 1971
5662.90 2061
5663.61 2007
5664.32 1961
5665.03 2077
5665.74 1952
5666.45 1860
5667.16 1822
5667.87 1707
5668.58 1661
5669.29 1630
5670.00 1623
5670.71 1617
5671.42 1769
5672.13 1899
5672.84 1966
5673.56 1992
5674.27 1973
5674.98 1819
5675.69 1733
5676.40 1778
5677.11 1710
5677.82 1589
5678.53 1565
5679.24 1600
5679.95 1601
5680.67 1537
5681.38 1588
5682.09 1635
5682.80 1657
5683.51 1610
5684.22 1637
5684.93 1535
5685.65 1575
5686.36 1499
5687.07 1453
5687.78 1454
5688.49 1446
5689.20 1401
5689.92 1419
5690.63 1428
5691.34 1396
5692.05 1397
5692.76 1384
5693.47 1404
5694.19 1456
5694.90 1387
5695.61 1358
5696.32 1403
5697.04 1443
5697.75 1352
5698.46 1300
5699.17 1293
5699.89 1314
5700.60 1317
5701.31 1367
5702.02 1413
5702.74 1398
5703.45 1386
5704.16 1300
5704.87 1330
5705.59 1294
5706.30 1269
5707.01 1251
5707.72 1277
5708.44 1286
5709.15 1230
5709.86 1253
5710.58 1257
5711.29 1287
5712.00 1264
5712.72 1215
5713.43 1260
5714.14 1220
5714.86 1177
5715.57 1168
5716.28 1182
5717.00 1216
5717.71 1229
5718.42 1211
5719.14 1252
5719.85 1238
5720.56 1203
5721.28 1184
5721.99 1205
5722.71 1211
5723.42 1190
5724.13 1234
5724.85 1257
5725.56 1244
5726.28 1228
5726.99 1235
5727.70 1261
5728.42 1255
5729.13 1229
5729.85 1257
5730.56 1224
5731.28 1180
5731.99 1206
5732.70 1190
5733.42 1216
5734.13 1200
5734.85 1108
5735.56 1151
5736.28 1173
5736.99 1129
5737.71 1151
5738.42 1116
5739.14 1138
5739.85 1135
5740.57 1113
5741.28 1115
5742.00 1107
5742.71 1129
5743.43 1140
5744.14 1106
5744.86 1150
5745.57 1136
5746.29 1090
5747.00 1120
5747.72 1136
5748.43 1106
5749.15 1122
5749.87 1120
5750.58 1085
5751.30 1095
5752.01 1098
5752.73 1140
5753.44 1136
5754.16 1100
5754.88 1080
5755.59 1133
5756.31 1141
5757.02 1156
5757.74 1125
5758.46 1143
5759.17 1153
5759.89 1143
5760.60 1109
5761.32 1074
5762.04 1087
5762.75 1093
5763.47 1108
5764.19 1115
5764.90 1046
5765.62 1110
5766.34 1140
5767.05 1102
5767.77 1108
5768.49 1142
5769.20 1136
5769.92 1144
5770.64 1205
5771.35 1183
5772.07 1245
5772.79 1273
5773.50 1225
5774.22 1227
5774.94 1193
5775.65 1149
5776.37 1181
5777.09 1127
5777.81 1094
5778.52 1107
5779.24 1126
5779.96 1118
5780.68 1166
5781.39 1130
5782.11 1095
5782.83 1111
5783.55 1140
5784.26 1177
5784.98 1109
5785.70 1108
5786.42 1146
5787.14 1139
5787.85 1136
5788.57 1127
5789.29 1084
5790.01 1074
5790.73 1085
5791.44 1117
5792.16 1094
5792.88 1083
5793.60 1097
5794.32 1079
5795.03 1104
5795.75 1083
5796.47 1133
5797.19 1082
5797.91 1095
5798.63 1110
5799.35 1158
5800.06 1112
5800.78 1139
5801.50 1125
5802.22 1135
5802.94 1178
5803.66 1168
5804.38 1134
5805.10 1119
5805.82 1083
5806.53 1039
5807.25 1043
5807.97 1107
5808.69 1059
5809.41 1100
5810.13 1094
5810.85 1090
5811.57 1072
5812.29 1039
5813.01 1051
5813.73 1129
5814.45 1064
5815.17 1054
5815.89 1083
5816.61 1083
5817.33 1042
5818.05 1017
5818.77 1073
5819.49 1057
5820.20 1106
5820.92 1058
5821.64 1112
5822.36 1074
5823.09 984
5823.81 1117
5824.53 1124
5825.25 1103
5825.97 1117
5826.69 1133
5827.41 1134
5828.13 1112
5828.85 1131
5829.57 1105
5830.29 1054
5831.01 1118
5831.73 1104
5832.45 1058
5833.17 1040
5833.89 1069
5834.61 1071
5835.33 1099
5836.05 1069
5836.78 1063
5837.50 1111
5838.22 1073
5838.94 1108
5839.66 1069
5840.38 1094
5841.10 1102
5841.82 1118
5842.54 1069
5843.27 1096
5843.99 1048
5844.71 1112
5845.43 1057
5846.15 1110
5846.87 1118
5847.59 1078
5848.32 1101
5849.04 1142
5849.76 1078
5850.48 1093
5851.20 1096
5851.93 1095
5852.65 1124
5853.37 1135
5854.09 1152
5854.81 1170
5855.54 1164
5856.26 1197
5856.98 1144
5857.70 1150
5858.42 1147
5859.15 1135
5859.87 1123
5860.59 1124
5861.31 1101
5862.04 1068
5862.76 1120
5863.48 1091
5864.20 1150
5864.93 1146
5865.65 1114
5866.37 1115
5867.10 1154
5867.82 1193
5868.54 1162
5869.26 1153
5869.99 1142
5870.71 1180
5871.43 1200
5872.16 1231
5872.88 1221
5873.60 1212
5874.33 1216
5875.05 1190
5875.77 1225
5876.50 1253
5877.22 1178
5877.94 1193
5878.67 1315
5879.39 1313
5880.11 1302
5880.84 1328
5881.56 1275
5882.28 1287
5883.01 1344
5883.73 1321
5884.46 1257
5885.18 1322
5885.90 1308
5886.63 1368
5887.35 1407
5888.08 1356
5888.80 1301
5889.52 1336
5890.25 1367
5890.97 1312
5891.70 1324
5892.42 1326
5893.15 1314
5893.87 1302
5894.59 1307
5895.32 1304
5896.04 1317
5896.77 1312
5897.49 1345
5898.22 1317
5898.94 1376
5899.67 1369
5900.39 1347
5901.12 1326
5901.84 1317
5902.57 1419
5903.29 1452
5904.02 1400
5904.74 1361
5905.47 1396
5906.19 1396
5906.92 1437
5907.64 1443
5908.37 1409
5909.09 1396
5909.82 1401
5910.55 1490
5911.27 1482
5912.00 1468
5912.72 1492
5913.45 1566
5914.17 1554
5914.90 1453
5915.63 1500
5916.35 1446
5917.08 1467
5917.80 1547
5918.53 1554
5919.25 1590
5919.98 1582
5920.71 1614
5921.43 1603
5922.16 1593
5922.89 1559
5923.61 1661
5924.34 1676
5925.06 1656
5925.79 1601
5926.52 1703
5927.24 1754
5927.97 1768
5928.70 1806
5929.42 1773
5930.15 1788
5930.88 1796
5931.60 1896
5932.33 1902
5933.06 1879
5933.78 1890
5934.51 1955
5935.24 2013
5935.97 2048
5936.69 2098
5937.42 2063
5938.15 2100
5938.87 2155
5939.60 2192
5940.33 2264
5941.06 2276
5941.78 2281
5942.51 2320
5943.24 2383
5943.97 2414
5944.69 2386
5945.42 2520
5946.15 2577
5946.88 2687
5947.60 2699
5948.33 2789
5949.06 2839
5949.79 2833
5950.52 3041
5951.24 3263
5951.97 3474
5952.70 3849
5953.43 4288
5954.16 4571
5954.88 4744
5955.61 4723
5956.34 4642
5957.07 4412
5957.80 4062
5958.53 3889
5959.25 3672
5959.98 3472
5960.71 3356
5961.44 3363
5962.17 3290
5962.90 3374
5963.63 3374
5964.36 3499
5965.08 3659
5965.81 3783
5966.54 4035
5967.27 4467
5968.00 4785
5968.73 4979
5969.46 4841
5970.19 4817
5970.92 4610
5971.65 4274
5972.37 4097
5973.10 4007
5973.83 3820
5974.56 3562
5975.29 3651
5976.02 3581
5976.75 3661
5977.48 3675
5978.21 3557
5978.94 3652
5979.67 3739
5980.40 3876
5981.13 3948
5981.86 4024
5982.59 3969
5983.32 4095
5984.05 4170
5984.78 4201
5985.51 4174
5986.24 4230
5986.97 4279
5987.70 4261
5988.43 4155
5989.16 4192
5989.89 4184
5990.62 4206
5991.35 4158
5992.08 4196
5992.81 4212
5993.54 4217
5994.27 4239
5995.00 4342
5995.74 4356
5996.47 4437
5997.20 4355
5997.93 4346
5998.66 4360
5999.39 4334
6000.12 4300
6000.85 4411
6001.58 4249
6002.31 4195
6003.04 4125
6003.78 4034
6004.51 4130
6005.24 3997
6005.97 4069
6006.70 4145
6007.43 4337
6008.16 4597
6008.90 5127
6009.63 5661
6010.36 6421
6011.09 7409
6011.82 8279
6012.55 9139
6013.29 9748
6014.02 10120
6014.75 10142
6015.48 9825
6016.21 9250
6016.95 8695
6017.68 7969
6018.41 7340
6019.14 6617
6019.87 6097
6020.61 5297
6021.34 4916
6022.07 4519
6022.80 4214
6023.54 4026
6024.27 3857
6025.00 3795
6025.73 3674
6026.47 3615
6027.20 3641
6027.93 3566
6028.66 3639
6029.40 3721
6030.13 3683
6030.86 3720
6031.59 3702
6032.33 3716
6033.06 3556
6033.79 3419
6034.53 3268
6035.26 3192
6035.99 3197
6036.73 3121
6037.46 3135
6038.19 3119
6038.93 3075
6039.66 3075
6040.39 3093
6041.13 3162
6041.86 3158
6042.59 3172
6043.33 3295
6044.06 3256
6044.79 3304
6045.53 3353
6046.26 3399
6047.00 3376
6047.73 3370
6048.46 3456
6049.20 3506
6049.93 3521
6050.67 3467
6051.40 3618
6052.13 3653
6052.87 3759
6053.60 3919
6054.34 3992
6055.07 3963
6055.81 3828
6056.54 3744
6057.27 3690
6058.01 3545
6058.74 3358
6059.48 3396
6060.21 3356
6060.95 3248
6061.68 3172
6062.42 3147
6063.15 3132
6063.89 3144
6064.62 3107
6065.36 3074
6066.09 3033
6066.83 3047
6067.56 2995
6068.30 2905
6069.03 2898
6069.77 2902
6070.50 2807
6071.24 2833
6071.97 2946
6072.71 2898
6073.44 2791
6074.18 2730
6074.91 2798
6075.65 2745
6076.39 2749
6077.12 2739
6077.86 2686
6078.59 2724
6079.33 2678
6080.06 2630
6080.80 2625
6081.54 2623
6082.27 2671
6083.01 2630
6083.74 2583
6084.48 2606
6085.22 2588
6085.95 2518
6086.69 2449
6087.42 2531
6088.16 2521
6088.90 2514
6089.63 2607
6090.37 2629
6091.11 2661
6091.84 2648
6092.58 2771
6093.32 2795
6094.05 2809
6094.79 2739
6095.53 2749
6096.26 2690
6097.00 2642
6097.74 2595
6098.47 2615
6099.21 2559
6099.95 2531
6100.69 2491
6101.42 2485
6102.16 2450
6102.90 2469
6103.63 2508
6104.37 2485
6105.11 2527
6105.85 2569
6106.58 2547
6107.32 2567
6108.06 2545
6108.80 2522
6109.53 2609
6110.27 2607
6111.01 2514
6111.75 2586
6112.49 2625
6113.22 2641
6113.96 2705
6114.70 2745
6115.44 2768
6116.17 2810
6116.91 2798
6117.65 2875
6118.39 2955
6119.13 3009
6119.87 2953
6120.60 2928
6121.34 2915
6122.08 2808
6122.82 2837
6123.56 2908
6124.30 2915
6125.03 3010
6125.77 2991
6126.51 2984
6127.25 2919
6127.99 2872
6128.73 2941
6129.47 2867
6130.21 2873
6130.94 2899
6131.68 2873
6132.42 2935
6133.16 2931
6133.90 2990
6134.64 2967
6135.38 3016
6136.12 3099
6136.86 3101
6137.60 3302
6138.34 3420
6139.08 3499
6139.81 3633
6140.55 3563
6141.29 3750
6142.03 3773
6142.77 3676
6143.51 3791
6144.25 3733
6144.99 3555
6145.73 3485
6146.47 3414
6147.21 3417
6147.95 3385
6148.69 3249
6149.43 3317
6150.17 3313
6150.91 3254
6151.65 3262
6152.39 3334
6153.13 3253
6153.87 3320
6154.61 3250
6155.35 3365
6156.09 3423
6156.83 3424
6157.58 3527
6158.32 3584
6159.06 3523
6159.80 3579
6160.54 3601
6161.28 3662
6162.02 3676
6162.76 3712
6163.50 3818
6164.24 4008
6164.98 4214
6165.72 4457
6166.46 4628
6167.21 4842
6167.95 4985
6168.69 5015
6169.43 5049
6170.17 5079
6170.91 4930
6171.65 4912
6172.39 4824
6173.14 4633
6173.88 4529
6174.62 4588
6175.36 4545
6176.10 4570
6176.84 4588
6177.59 4675
6178.33 4783
6179.07 4900
6179.81 5163
6180.55 5710
6181.30 6420
6182.04 7188
6182.78 8137
6183.52 8789
6184.26 9487
6185.01 9863
6185.75 9818
6186.49 9378
6187.23 8637
6187.97 8064
6188.72 7453
6189.46 6853
6190.20 6574
6190.94 6078
6191.69 5902
6192.43 5658
6193.17 5626
6193.92 5517
6194.66 5502
6195.40 5438
6196.14 5586
6196.89 5471
6197.63 5353
6198.37 5364
6199.12 5393
6199.86 5391
6200.60 5284
6201.34 5310
6202.09 5466
6202.83 5507
6203.57 5472
6204.32 5765
6205.06 6133
6205.80 6987
6206.55 8415
6207.29 10155
6208.03 12422
6208.78 15210
6209.52 17688
6210.27 19366
6211.01 20343
6211.75 20135
6212.50 19171
6213.24 17732
6213.98 15922
6214.73 13734
6215.47 11561
6216.22 9722
6216.96 8160
6217.71 7074
6218.45 6296
6219.19 5602
6219.94 5141
6220.68 4932
6221.43 4658
6222.17 4488
6222.92 4510
6223.66 4576
6224.40 4545
6225.15 4524
6225.89 4500
6226.64 4471
6227.38 4318
6228.13 4064
6228.87 3967
6229.62 3856
6230.36 3631
6231.11 3447
6231.85 3337
6232.60 3307
6233.34 3250
6234.09 3133
6234.83 3126
6235.58 3119
6236.32 3264
6237.07 3273
6237.81 3411
6238.56 3540
6239.30 3646
6240.05 3991
6240.80 4312
6241.54 4557
6242.29 4549
6243.03 4649
6243.78 4529
6244.52 4247
6245.27 3994
6246.02 4021
6246.76 3880
6247.51 3870
6248.25 3988
6249.00 4092
6249.75 3949
6250.49 3891
6251.24 3822
6251.98 3758
6252.73 3590
6253.48 3520
6254.22 3627
6254.97 3562
6255.72 3470
6256.46 3423
6257.21 3424
6257.95 3403
6258.70 3422
6259.45 3422
6260.19 3424
6260.94 3341
6261.69 3329
6262.43 3297
6263.18 3188
6263.93 3161
6264.68 3065
6265.42 3087
6266.17 3028
6266.92 3056
6267.66 2996
6268.41 2975
6269.16 2934
6269.91 2942
6270.65 2995
6271.40 3033
6272.15 2909
6272.89 2926
6273.64 2981
6274.39 3005
6275.14 3030
6275.88 3005
6276.63 3093
6277.38 3209
6278.13 3304
6278.88 3275
6279.62 3242
6280.37 3159
6281.12 3058
6281.87 2915
6282.62 2885
6283.36 2777
6284.11 2721
6284.86 2692
6285.61 2748
6286.36 2731
6287.10 2622
6287.85 2573
6288.60 2532
6289.35 2553
6290.10 2562
6290.85 2609
6291.59 2680
6292.34 2550
6293.09 2503
6293.84 2431
6294.59 2451
6295.34 2449
6296.09 2475
6296.84 2478
6297.58 2443
6298.33 2360
6299.08 2399
6299.83 2343
6300.58 2352
6301.33 2355
6302.08 2316
6302.83 2212
6303.58 2293
6304.33 2268
6305.08 2254
6305.83 2244
6306.58 2238
6307.32 2266
6308.07 2281
6308.82 2274
6309.57 2346
6310.32 2382
6311.07 2387
6311.82 2504
6312.57 2514
6313.32 2501
6314.07 2596
6314.82 2625
6315.57 2639
6316.32 2766
6317.07 2851
6317.82 2897
6318.57 2990
6319.32 2882
6320.07 2794
6320.82 2658
6321.57 2581
6322.32 2465
6323.07 2326
6323.82 2317
6324.58 2221
6325.33 2195
6326.08 2170
6326.83 2069
6327.58 2234
6328.33 2143
6329.08 2117
6329.83 2106
6330.58 2121
6331.33 2141
6332.08 2127
6332.83 2058
6333.58 2077
6334.34 2082
6335.09 2000
6335.84 2052
6336.59 2059
6337.34 2058
6338.09 2132
6338.84 2142
6339.59 2118
6340.35 2021
6341.10 2098
6341.85 2095
6342.60 2091
6343.35 2067
6344.10 2114
6344.86 2002
6345.61 1939
6346.36 1947
6347.11 2019
6347.86 2026
6348.62 2082
6349.37 2076
6350.12 2186
6350.87 2150
6351.62 2183
6352.38 2194
6353.13 2244
6353.88 2318
6354.63 2421
6355.38 2391
6356.14 2361
6356.89 2350
6357.64 2369
6358.39 2327
6359.15 2221
6359.90 2238
6360.65 2213
6361.40 2193
6362.16 2156
6362.91 2094
6363.66 2125
6364.42 2073
6365.17 2147
6365.92 2124
6366.67 2125
6367.43 2268
6368.18 2290
6368.93 2351
6369.69 2422
6370.44 2417
6371.19 2407
6371.95 2408
6372.70 2356
6373.45 2264
6374.21 2302
6374.96 2268
6375.71 2164
6376.47 2157
6377.22 2182
6377.98 2186
6378.73 2176
6379.48 2208
6380.24 2235
6380.99 2229
6381.74 2230
6382.50 2316
6383.25 2365
6384.01 2416
6384.76 2345
6385.51 2337
6386.27 2301
6387.02 2182
6387.78 2111
6388.53 2105
6389.29 2058
6390.04 2051
6390.79 2009
6391.55 2024
6392.30 1999
6393.06 1975
6393.81 1987
6394.57 1992
6395.32 2063
6396.08 2034
6396.83 2033
6397.59 2023
6398.34 2014
6399.10 1991
6399.85 1945
6400.61 1968
6401.36 1932
6402.12 1903
6402.87 1933
6403.63 1904
6404.38 1842
6405.14 1872
6405.89 1932
6406.65 1939
6407.40 1959
6408.16 1988
6408.91 2073
6409.67 2072
6410.43 2065
6411.18 2186
6411.94 2259
6412.69 2205
6413.45 2209
6414.20 2142
6414.96 2103
6415.72 2139
6416.47 2105
6417.23 2119
6417.98 2076
6418.74 2091
6419.50 2150
6420.25 2118
6421.01 2005
6421.77 1953
6422.52 2001
6423.28 2038
6424.03 1929
6424.79 1891
6425.55 1869
6426.30 1859
6427.06 1851
6427.82 1904
6428.57 1866
6429.33 1899
6430.09 1888
6430.84 1920
6431.60 1897
6432.36 1847
6433.11 1937
6433.87 1942
6434.63 1914
6435.39 1936
6436.14 2007
6436.90 2014
6437.66 1924
6438.41 1949
6439.17 2010
6439.93 1986
6440.69 2024
6441.44 2013
6442.20 1967
6442.96 2050
6443.72 2036
6444.47 2062
6445.23 2066
6445.99 2058
6446.75 2094
6447.50 2082
6448.26 2059
6449.02 2061
6449.78 2086
6450.54 2172
6451.29 2176
6452.05 2114
6452.81 2129
6453.57 2103
6454.33 2096
6455.08 2121
6455.84 2105
6456.60 2118
6457.36 2134
6458.12 2119
6458.88 2135
6459.64 2139
6460.39 2156
6461.15 2157
6461.91 2188
6462.67 2233
6463.43 2321
6464.19 2394
6464.95 2332
6465.70 2438
6466.46 2491
6467.22 2524
6467.98 2545
6468.74 2548
6469.50 2532
6470.26 2491
6471.02 2529
6471.78 2475
6472.54 2488
6473.30 2505
6474.05 2556
6474.81 2547
6475.57 2503
6476.33 2609
6477.09 2629
6477.85 2723
6478.61 2623
6479.37 2726
6480.13 2796
6480.89 2728
6481.65 2763
6482.41 2805
6483.17 2813
6483.93 2889
6484.69 2892
6485.45 2946
6486.21 3043
6486.97 3045
6487.73 3088
6488.49 2990
6489.25 3171
6490.01 3312
6490.77 3320
6491.53 3299
6492.29 3459
6493.05 3559
6493.81 3634
6494.57 3674
6495.33 3692
6496.10 3715
6496.86 3693
6497.62 3729
6498.38 3744
6499.14 3625
6499.90 3643
6500.66 3708
6501.42 3775
6502.18 3758
6502.94 3704
6503.70 3857
6504.47 4182
6505.23 4511
6505.99 5270
6506.75 6379
6507.51 7995
6508.27 9820
6509.03 11321
6509.79 12389
6510.56 12741
6511.32 12658
6512.08 11893
6512.84 10817
6513.60 9636
6514.36 8681
6515.13 7460
6515.89 6493
6516.65 5699
6517.41 5247
6518.17 5020
6518.94 4707
6519.70 4581
6520.46 4439
6521.22 4418
6521.98 4277
6522.75 4263
6523.51 4375
6524.27 4669
6525.03 4815
6525.79 4949
6526.56 5198
6527.32 5441
6528.08 5752
6528.84 5764
6529.61 5674
6530.37 5599
6531.13 5456
6531.90 5333
6532.66 5212
6533.42 5268
6534.18 5505
6534.95 6028
6535.71 6947
6536.47 7804
6537.24 8487
6538.00 8957
6538.76 9164
6539.53 8758
6540.29 8174
6541.05 7620
6541.82 6747
6542.58 5964
6543.34 5493
6544.11 4887
6544.87 4551
6545.63 4422
6546.40 4241
6547.16 4126
6547.92 4065
6548.69 4005
6549.45 3919
6550.21 3900
6550.98 3756
6551.74 3759
6552.51 3626
6553.27 3626
6554.03 3595
6554.80 3491
6555.56 3440
6556.33 3420
6557.09 3358
6557.85 3421
6558.62 3391
6559.38 3460
6560.15 3503
6560.91 3581
6561.68 3622
6562.44 3760
6563.21 3675
6563.97 3675
6564.74 3784
6565.50 3912
6566.26 3846
6567.03 3838
6567.79 3766
6568.56 3840
6569.32 3830
6570.09 3803
6570.85 3909
6571.62 3871
6572.38 3844
6573.15 3861
6573.91 3929
6574.68 4006
6575.44 4104
6576.21 4085
6576.98 4135
6577.74 4146
6578.51 4081
6579.27 4046
6580.04 3999
6580.80 4001
6581.57 4026
6582.33 4028
6583.10 4000
6583.87 4099
6584.63 4059
6585.40 4132
6586.16 4092
6586.93 4134
6587.70 4069
6588.46 4111
6589.23 4144
6589.99 4233
6590.76 4232
6591.53 4427
6592.29 4707
6593.06 5069
6593.82 5282
6594.59 5579
6595.36 5785
6596.12 5963
6596.89 5972
6597.66 5691
6598.42 5482
6599.19 5381
6599.96 4927
6600.72 4552
6601.49 4296
6602.26 4041
6603.02 3827
6603.79 3747
6604.56 3697
6605.33 3636
6606.09 3423
6606.86 3389
6607.63 3313
6608.39 3285
6609.16 3361
6609.93 3268
6610.70 3294
6611.46 3325
6612.23 3339
6613.00 3347
6613.77 3289
6614.53 3298
6615.30 3223
6616.07 3222
6616.84 3252
6617.60 3251
6618.37 3337
6619.14 3291
6619.91 3411
6620.68 3592
6621.44 3597
6622.21 3717
6622.98 3799
6623.75 3833
6624.52 3847
6625.28 3828
6626.05 3858
6626.82 3785
6627.59 3673
6628.36 3539
6629.13 3563
6629.89 3400
6630.66 3362
6631.43 3365
6632.20 3406
6632.97 3519
6633.74 3604
6634.51 3747
6635.27 4042
6636.04 4165
6636.81 4267
6637.58 4381
6638.35 4355
6639.12 4373
6639.89 4387
6640.66 4362
6641.43 4325
6642.19 4361
6642.96 4255
6643.73 4195
6644.50 4106
6645.27 3932
6646.04 3814
6646.81 3658
6647.58 3504
6648.35 3412
6649.12 3317
6649.89 3206
6650.66 3202
6651.43 3215
6652.20 3272
6652.97 3164
6653.74 3160
6654.51 3244
6655.28 3156
6656.05 3200
6656.82 3202
6657.59 3183
6658.36 3101
6659.13 3080
6659.90 3041
6660.67 2932
6661.44 2966
6662.21 2920
6662.98 2926
6663.75 2961
6664.52 2939
6665.29 2927
6666.06 2965
6666.83 2945
6667.60 2953
6668.37 3018
6669.14 3064
6669.91 3063
6670.68 3032
6671.46 3137
6672.23 3244
6673.00 3152
6673.77 3132
6674.54 3119
6675.31 3256
6676.08 3273
6676.85 3145
6677.62 3142
6678.40 3139
6679.17 3238
6679.94 3242
6680.71 3251
6681.48 3275
6682.25 3357
6683.02 3400
6683.80 3482
6684.57 3624
6685.34 3794
6686.11 3874
6686.88 4003
6687.65 3890
6688.43 3813
6689.20 3768
6689.97 3664
6690.74 3430
6691.51 3281
6692.29 3300
6693.06 3194
6693.83 3043
6694.60 3030
6695.37 2967
6696.15 2884
6696.92 2917
6697.69 2896
6698.46 2892
6699.24 2870
6700.01 2841
6700.78 2869
6701.55 2832
6702.33 2824
6703.10 2833
6703.87 2801
6704.64 2755
6705.42 2747
6706.19 2767
6706.96 2748
6707.74 2760
6708.51 2744
6709.28 2666
6710.06 2634
6710.83 2702
6711.60 2662
6712.37 2629
6713.15 2631
6713.92 2549
6714.69 2605
6715.47 2580
6716.24 2547
6717.01 2599
6717.79 2649
6718.56 2689
6719.34 2749
6720.11 2767
6720.88 2784
6721.66 2735
6722.43 2659
6723.20 2704
6723.98 2729
6724.75 2703
6725.53 2671
6726.30 2655
6727.07 2625
6727.85 2569
6728.62 2502
6729.40 2551
6730.17 2551
6730.95 2558
6731.72 2570
6732.49 2616
6733.27 2548
6734.04 2582
6734.82 2673
6735.59 2745
6736.37 2716
6737.14 2707
6737.92 2707
6738.69 2667
6739.47 2743
6740.24 2723
6741.01 2712
6741.79 2700
6742.56 2723
6743.34 2774
6744.11 2733
6744.89 2784
6745.67 2824
6746.44 2887
6747.22 2953
6747.99 2937
6748.77 2992
6749.54 3057
6750.32 3154
6751.09 3188
6751.87 3271
6752.64 3352
6753.42 3593
6754.19 3613
6754.97 3720
6755.75 3649
6756.52 3427
6757.30 3359
6758.07 3322
6758.85 3227
6759.63 3249
6760.40 3221
6761.18 3133
6761.95 3095
6762.73 3198
6763.51 3063
6764.28 3005
6765.06 2998
6765.83 2991
6766.61 2894
6767.39 2993
6768.16 3062
6768.94 3069
6769.72 3087
6770.49 3033
6771.27 2935
6772.05 2933
6772.82 2849
6773.60 2829
6774.38 2727
6775.15 2632
6775.93 2692
6776.71 2606
6777.48 2572
6778.26 2554
6779.04 2578
6779.82 2562
6780.59 2517
6781.37 2634
6782.15 2571
6782.92 2609
6783.70 2604
6784.48 2521
6785.26 2527
6786.03 2522
6786.81 2544
6787.59 2577
6788.37 2565
6789.14 2548
6789.92 2450
6790.70 2527
6791.48 2409
6792.25 2506
6793.03 2416
6793.81 2418
6794.59 2417
6795.37 2450
6796.14 2360
6796.92 2352
6797.70 2478
6798.48 2483
6799.26 2467
6800.04 2462
6800.81 2484
6801.59 2513
6802.37 2582
6803.15 2584
6803.93 2572
6804.71 2549
6805.48 2644
6806.26 2665
6807.04 2726
6807.82 2831
6808.60 2724
6809.38 2719
6810.16 2770
6810.94 2579
6811.71 2664
6812.49 2633
6813.27 2510
6814.05 2580
6814.83 2599
6815.61 2633
6816.39 2689
6817.17 2700
6817.95 2740
6818.73 2653
6819.51 2596
6820.29 2655
6821.07 2691
6821.84 2667
6822.62 2637
6823.40 2645
6824.18 2611
6824.96 2586
6825.74 2596
6826.52 2569
6827.30 2594
6828.08 2515
6828.86 2493
6829.64 2526
6830.42 2450
6831.20 2414
6831.98 2391
6832.76 2510
6833.54 2512
6834.32 2483
6835.10 2524
6835.88 2512
6836.66 2581
6837.44 2676
6838.22 2756
6839.01 2838
6839.79 2929
6840.57 2911
6841.35 2927
6842.13 2997
6842.91 2886
6843.69 2828
6844.47 2766
6845.25 2666
6846.03 2657
6846.81 2622
6847.59 2491
6848.37 2669
6849.16 2960
6849.94 3025
6850.72 3298
6851.50 3613
6852.28 3788
6853.06 3875
6853.84 3784
6854.62 3736
6855.41 3619
6856.19 3458
6856.97 3216
6857.75 3020
6858.53 2974
6859.31 2767
6860.10 2753
6860.88 2742
6861.66 2718
6862.44 2737
6863.22 2576
6864.00 2531
6864.79 2573
6865.57 2593
6866.35 2623
6867.13 2678
6867.91 2831
6868.70 2853
6869.48 2788
6870.26 2849
6871.04 2802
6871.83 2772
6872.61 2769
6873.39 2830
6874.17 2745
6874.96 2773
6875.74 2837
6876.52 2944
6877.30 2900
6878.09 2895
6878.87 2930
6879.65 3046
6880.43 3182
6881.22 3427
6882.00 3576
6882.78 3888
6883.57 3990
6884.35 4166
6885.13 4214
6885.92 4182
6886.70 4293
6887.48 4490
6888.27 4680
6889.05 4999
6889.83 5222
6890.62 5514
6891.40 5510
6892.18 5201
6892.97 4939
6893.75 4650
6894.53 4376
6895.32 4013
6896.10 3791
6896.88 3599
6897.67 3527
6898.45 3420
6899.24 3322
6900.02 3183
6900.80 3251
6901.59 3285
6902.37 3383
6903.16 3296
6903.94 3190
6904.73 3211
6905.51 3233
6906.29 3212
6907.08 3153
6907.86 3120
6908.65 3166
6909.43 3143
6910.22 3127
6911.00 3090
6911.79 2980
6912.57 2914
6913.35 2921
6914.14 2854
6914.92 2904
6915.71 2891
6916.49 2836
6917.28 2851
6918.06 2879
6918.85 2884
6919.63 2829
6920.42 2855
6921.20 2907
6921.99 2961
6922.78 2883
6923.56 2892
6924.35 2979
6925.13 2914
6925.92 2944
6926.70 2985
6927.49 2994
6928.27 3015
6929.06 3139
6929.84 3043
6930.63 3141
6931.42 3056
6932.20 3138
6932.99 3113
6933.77 3179
6934.56 3210
6935.35 3193
6936.13 3209
6936.92 3288
6937.70 3308
6938.49 3364
6939.28 3468
6940.06 3655
6940.85 3817
6941.63 3999
6942.42 4161
6943.21 4263
6943.99 4430
6944.78 4531
6945.57 4697
6946.35 4666
6947.14 4876
6947.93 4910
6948.71 5000
6949.50 5256
6950.29 5512
6951.07 5662
6951.86 5504
6952.65 5364
6953.44 5045
6954.22 4832
6955.01 4748
6955.80 4559
6956.58 4322
6957.37 4338
6958.16 4344
6958.95 4319
6959.73 4260
6960.52 4208
6961.31 4258
6962.09 4274
6962.88 4275
6963.67 4324
6964.46 4490
6965.25 4637
6966.03 4601
6966.82 4711
6967.61 5012
6968.40 5195
6969.18 5538
6969.97 5736
6970.76 5823
6971.55 5996
6972.34 5900
6973.12 5983
6973.91 5926
6974.70 5899
6975.49 5919
6976.28 5858
6977.07 5821
6977.85 5708
6978.64 5899
6979.43 6146
6980.22 6312
6981.01 6697
6981.80 7337
6982.59 8250
6983.37 9931
6984.16 12116
6984.95 14708
6985.74 17346
6986.53 19746
6987.32 21471
6988.11 22019
6988.90 21712
6989.69 20159
6990.47 18349
6991.26 16220
6992.05 14019
6992.84 11986
6993.63 10097
6994.42 8687
6995.21 7598
6996.00 6711
6996.79 6012
6997.58 5381
6998.37 5060
6999.16 4774
6999.95 4562
7000.74 4419
7001.53 4535
7002.32 4401
7003.11 4335
7003.90 4243
7004.69 4168
7005.48 4015
7006.27 3930
7007.06 3733
7007.85 3453
7008.64 3345
7009.43 3251
7010.22 3233
7011.01 3266
7011.80 3334
7012.59 3257
7013.38 3372
7014.17 3512
7014.96 3570
7015.75 3617
7016.54 3709
7017.33 3712
7018.12 3675
7018.91 3604
7019.70 3561
7020.49 3472
7021.28 3489
7022.07 3595
7022.87 3730
7023.66 3883
7024.45 4024
7025.24 4029
7026.03 4135
7026.82 4187
7027.61 4201
7028.40 4053
7029.19 4099
7029.99 3950
7030.78 3851
7031.57 3851
7032.36 3806
7033.15 3790
7033.94 3748
7034.74 3658
7035.53 3715
7036.32 3851
7037.11 4061
7037.90 4221
7038.69 4402
7039.49 4473
7040.28 4397
7041.07 4370
7041.86 4364
7042.65 4318
7043.45 4197
7044.24 4248
7045.03 4159
7045.82 4182
7046.61 4152
7047.41 4030
7048.20 4048
7048.99 4158
7049.78 4354
7050.58 4535
7051.37 4699
7052.16 4938
7052.95 5020
7053.75 5002
7054.54 4874
7055.33 4616
7056.13 4350
7056.92 4161
7057.71 3927
7058.50 3874
7059.30 3823
7060.09 3827
7060.88 3757
7061.68 3713
7062.47 3619
7063.26 3703
7064.06 3568
7064.85 3472
7065.64 3411
7066.44 3379
7067.23 3363
7068.02 3328
7068.82 3351
7069.61 3270
7070.40 3213
7071.20 3118
7071.99 3075
7072.78 2952
7073.58 2980
7074.37 3019
7075.17 2952
7075.96 2892
7076.75 2854
7077.55 2779
7078.34 2765
7079.14 2752
7079.93 2724
7080.72 2716
7081.52 2650
7082.31 2637
7083.11 2712
7083.90 2764
7084.70 2661
7085.49 2623
7086.28 2661
7087.08 2624
7087.87 2592
7088.67 2641
7089.46 2669
7090.26 2683
7091.05 2608
7091.85 2580
7092.64 2603
7093.44 2582
7094.23 2513
7095.03 2486
7095.82 2398
7096.62 2422
7097.41 2338
7098.21 2295
7099.00 2316
7099.80 2349
7100.59 2330
7101.39 2304
7102.18 2335
7102.98 2297
7103.77 2247
7104.57 2212
7105.37 2205
7106.16 2256
7106.96 2211
7107.75 2212
7108.55 2136
7109.34 2138
7110.14 2131
7110.94 2173
7111.73 2190
7112.53 2125
7113.32 2160
7114.12 2198
7114.92 2156
7115.71 2136
7116.51 2106
7117.30 2104
7118.10 2057
7118.90 2045
7119.69 2021
7120.49 2074
7121.29 2038
7122.08 2031
7122.88 2060
7123.68 2106
7124.47 2067
7125.27 2105
7126.07 2084
7126.86 2050
7127.66 2108
7128.46 2070
7129.25 2110
7130.05 2162
7130.85 2160
7131.64 2152
7132.44 2207
7133.24 2127
7134.04 2104
7134.83 2091
7135.63 2076
7136.43 1974
7137.23 1999
7138.02 2024
7138.82 1957
7139.62 1900
7140.42 1856
7141.21 1805
7142.01 1831
7142.81 1859
7143.61 1871
7144.40 1870
7145.20 1897
7146.00 1862
7146.80 1809
7147.59 1829
7148.39 1758
7149.19 1703
7149.99 1744
7150.79 1735
7151.59 1652
7152.38 1703
7153.18 1737
7153.98 1742
7154.78 1748
7155.58 1658
7156.38 1707
7157.17 1774
7157.97 1777
7158.77 1737
7159.57 1759
7160.37 1765
7161.17 1768
7161.97 1712
7162.76 1739
7163.56 1723
7164.36 1626
7165.16 1594
7165.96 1619
7166.76 1625
7167.56 1619
7168.36 1619
7169.16 1574
7169.96 1610
7170.75 1584
7171.55 1578
7172.35 1556
7173.15 1582
7173.95 1567
7174.75 1587
7175.55 1578
7176.35 1547
7177.15 1515
7177.95 1471
7178.75 1448
7179.55 1455
7180.35 1484
7181.15 1507
7181.95 1508
7182.75 1535
7183.55 1505
7184.35 1541
7185.15 1545
7185.95 1563
7186.75 1585
7187.55 1499
7188.35 1503
7189.15 1498
7189.95 1454
7190.75 1458
7191.55 1453
7192.35 1404
7193.15 1451
7193.95 1408
7194.75 1433
7195.55 1460
7196.35 1418
7197.15 1392
7197.95 1401
7198.76 1471
7199.56 1420
7200.36 1405
7201.16 1389
7201.96 1492
7202.76 1460
7203.56 1412
7204.36 1413
7205.16 1418
7205.96 1435
7206.77 1374
7207.57 1404
7208.37 1416
7209.17 1440
7209.97 1429
7210.77 1448
7211.57 1505
7212.38 1485
7213.18 1507
7213.98 1553
7214.78 1517
7215.58 1532
7216.38 1540
7217.19 1531
7217.99 1553
7218.79 1565
7219.59 1568
7220.39 1529
7221.20 1533
7222.00 1634
7222.80 1571
7223.60 1512
7224.40 1518
7225.21 1501
7226.01 1537
7226.81 1532
7227.61 1455
7228.42 1497
7229.22 1462
7230.02 1465
7230.82 1434
7231.63 1455
7232.43 1492
7233.23 1492
7234.03 1461
7234.84 1484
7235.64 1432
7236.44 1497
7237.25 1537
7238.05 1548
7238.85 1575
7239.65 1525
7240.46 1608
7241.26 1589
7242.06 1501
7242.87 1478
7243.67 1470
7244.47 1433
7245.28 1463
7246.08 1400
7246.88 1477
7247.69 1454
7248.49 1451
7249.30 1439
7250.10 1458
7250.90 1443
7251.71 1389
7252.51 1440
7253.31 1398
7254.12 1404
7254.92 1474
7255.73 1509
7256.53 1478
7257.33 1505
7258.14 1452
7258.94 1475
7259.75 1477
7260.55 1422
7261.35 1408
7262.16 1360
7262.96 1356
7263.77 1400
7264.57 1327
7265.38 1350
7266.18 1364
7266.99 1327
7267.79 1313
7268.59 1354
7269.40 1303
7270.20 1373
7271.01 1377
7271.81 1359
7272.62 1326
7273.42 1350
7274.23 1340
7275.03 1345
7275.84 1336
7276.64 1369
7277.45 1394
7278.25 1385
7279.06 1400
7279.86 1372
7280.67 1354
7281.48 1390
7282.28 1425
7283.09 1481
7283.89 1611
7284.70 1705
7285.50 1798
7286.31 1790
7287.11 1748
7287.92 1756
7288.73 1716
7289.53 1652
7290.34 1616
7291.14 1557
7291.95 1510
7292.76 1477
7293.56 1398
7294.37 1450
7295.17 1470
7295.98 1472
7296.79 1446
7297.59 1467
7298.40 1533
7299.21 1468
7300.01 1436
7300.82 1480
7301.62 1489
7302.43 1464
7303.24 1475
7304.04 1487
7304.85 1493
7305.66 1506
7306.46 1518
7307.27 1541
7308.08 1570
7308.89 1565
7309.69 1645
7310.50 1617
7311.31 1707
7312.11 1682
7312.92 1710
7313.73 1716
7314.53 1769
7315.34 1803
7316.15 1769
7316.96 1899
7317.76 1988
7318.57 2221
7319.38 2463
7320.19 2667
7320.99 2808
7321.80 2888
7322.61 2851
7323.42 2774
7324.22 2523
7325.03 2323
7325.84 2209
7326.65 1986
7327.46 1938
7328.26 1821
7329.07 1821
7329.88 1796
7330.69 1738
7331.50 1728
7332.30 1767
7333.11 1686
7333.92 1672
7334.73 1675
7335.54 1691
7336.35 1719
7337.15 1686
7337.96 1713
7338.77 1725
7339.58 1689
7340.39 1621
7341.20 1605
7342.01 1637
7342.82 1568
7343.62 1565
7344.43 1507
7345.24 1519
7346.05 1504
7346.86 1485
7347.67 1450
7348.48 1479
7349.29 1429
7350.10 1462
7350.91 1420
7351.71 1453
7352.52 1455
7353.33 1402
7354.14 1405
7354.95 1387
7355.76 1470
7356.57 1425
7357.38 1404
7358.19 1322
7359.00 1363
7359.81 1352
7360.62 1357
7361.43 1393
7362.24 1391
7363.05 1332
7363.86 1380
7364.67 1372
7365.48 1342
7366.29 1387
7367.10 1322
7367.91 1358
7368.72 1364
7369.53 1293
7370.34 1281
7371.15 1276
7371.96 1339
7372.77 1287
7373.58 1276
7374.39 1280
7375.20 1265
7376.01 1318
7376.82 1329
7377.63 1284
7378.45 1312
7379.26 1318
7380.07 1438
7380.88 1417
7381.69 1397
7382.50 1447
7383.31 1456
7384.12 1451
7384.93 1411
7385.74 1390
7386.56 1379
7387.37 1389
7388.18 1366
7388.99 1369
7389.80 1310
7390.61 1294
7391.42 1308
7392.24 1244
7393.05 1207
7393.86 1253
7394.67 1265
7395.48 1210
7396.29 1222
7397.10 1239
7397.92 1268
7398.73 1289
7399.54 1266
7400.35 1285
7401.16 1231
7401.98 1253
7402.79 1257
7403.60 1260
7404.41 1232
7405.23 1220
7406.04 1210
7406.85 1231
7407.66 1259
7408.47 1199
7409.29 1196
7410.10 1234
7410.91 1220
7411.72 1181
7412.54 1198
7413.35 1222
7414.16 1173
7414.98 1132
7415.79 1136
7416.60 1115
7417.41 1086
7418.23 1070
7419.04 1122
7419.85 1154
7420.67 1131
7421.48 1133
7422.29 1069
7423.11 1112
7423.92 1121
7424.73 1091
7425.54 1111
7426.36 1131
7427.17 1115
7427.99 1123
7428.80 1074
7429.61 1087
7430.43 1044
7431.24 1071
7432.05 1117
7432.87 1066
7433.68 1125
7434.49 1096
7435.31 1143
7436.12 1134
7436.94 1110
7437.75 1150
7438.56 1198
7439.38 1127
7440.19 1104
7441.01 1111
7441.82 1082
7442.64 1112
7443.45 1135
7444.26 1112
7445.08 1130
7445.89 1132
7446.71 1137
7447.52 1155
7448.34 1115
7449.15 1151
7449.97 1125
7450.78 1127
7451.59 1076
7452.41 1114
7453.22 1075
7454.04 1105
7454.85 1123
7455.67 1092
7456.48 1083
7457.30 1149
7458.11 1137
7458.93 1128
7459.74 1157
7460.56 1128
7461.38 1142
7462.19 1128
7463.01 1179
7463.82 1211
7464.64 1186
7465.45 1190
7466.27 1205
7467.08 1149
7467.90 1170
7468.72 1180
7469.53 1173
7470.35 1202
7471.16 1180
7471.98 1220
7472.79 1208
7473.61 1365
7474.43 1275
7475.24 1312
7476.06 1283
7476.87 1292
7477.69 1274
7478.51 1292
7479.32 1287
7480.14 1283
7480.96 1281
7481.77 1271
7482.59 1263
7483.41 1248
7484.22 1257
7485.04 1247
7485.85 1247
7486.67 1277
7487.49 1274
7488.31 1280
7489.12 1311
7489.94 1306
7490.76 1261
7491.57 1184
7492.39 1187
7493.21 1190
7494.02 1238
7494.84 1208
7495.66 1188
7496.48 1248
7497.29 1254
7498.11 1258
7498.93 1246
7499.74 1181
7500.56 1221
7501.38 1272
7502.20 1214
7503.01 1227
7503.83 1245
7504.65 1247
7505.47 1230
7506.29 1223
7507.10 1231
7507.92 1231
7508.74 1183
7509.56 1207
7510.37 1193
7511.19 1177
7512.01 1233
7512.83 1212
7513.65 1219
7514.47 1213
7515.28 1240
7516.10 1224
7516.92 1197
7517.74 1206
7518.56 1201
7519.38 1221
7520.19 1186
7521.01 1174
7521.83 1134
7522.65 1197
7523.47 1174
7524.29 1125
7525.11 1149
7525.92 1207
7526.74 1233
7527.56 1216
7528.38 1176
7529.20 1169
7530.02 1199
7530.84 1200
7531.66 1271
7532.48 1205
7533.30 1229
7534.12 1308
7534.93 1309
7535.75 1276
7536.57 1255
7537.39 1254
7538.21 1254
7539.03 1257
7539.85 1302
7540.67 1269
7541.49 1215
7542.31 1201
7543.13 1234
7543.95 1256
7544.77 1258
7545.59 1211
7546.41 1193
7547.23 1220
7548.05 1249
7548.87 1237
7549.69 1265
7550.51 1298
7551.33 1274
7552.15 1270
7552.97 1254
7553.79 1267
7554.61 1303
7555.43 1324
7556.25 1306
7557.07 1311
7557.89 1302
7558.71 1311
7559.53 1347
7560.36 1367
7561.18 1349
7562.00 1351
7562.82 1396
7563.64 1434
7564.46 1381
7565.28 1357
7566.10 1366
7566.92 1392
7567.74 1448
7568.56 1425
7569.39 1420
7570.21 1383
7571.03 1379
7571.85 1427
7572.67 1462
7573.49 1468
7574.31 1430
7575.14 1493
7575.96 1491
7576.78 1498
7577.60 1504
7578.42 1424
7579.24 1443
7580.06 1504
7580.89 1531
7581.71 1485
7582.53 1481
7583.35 1476
7584.17 1549
7585.00 1523
7585.82 1588
7586.64 1582
7587.46 1575
7588.29 1662
7589.11 1700
7589.93 1645
7590.75 1738
7591.57 1744
7592.40 1741
7593.22 1803
7594.04 1793
7594.86 1799
7595.69 1821
7596.51 1846
7597.33 1813
7598.15 1891
7598.98 1890
7599.80 1954
7600.62 1978
7601.45 2040
7602.27 2064
7603.09 2055
7603.92 2046
7604.74 2151
7605.56 2262
7606.38 2329
7607.21 2321
7608.03 2296
7608.85 2269
7609.68 2301
7610.50 2212
7611.32 2175
7612.15 2134
7612.97 2120
7613.80 2121
7614.62 2128
7615.44 2075
7616.27 2126
7617.09 2123
7617.91 2296
7618.74 2353
7619.56 2468
7620.39 2531
7621.21 2556
7622.03 2548
7622.86 2607
7623.68 2526
7624.51 2537
7625.33 2482
7626.15 2424
7626.98 2468
7627.80 2439
7628.63 2453
7629.45 2543
7630.28 2579
7631.10 2600
7631.93 2587
7632.75 2653
7633.58 2738
7634.40 2638
7635.22 2664
7636.05 2621
7636.87 2449
7637.70 2328
7638.52 2198
7639.35 2119
7640.17 2075
7641.00 2058
7641.82 2007
7642.65 1932
7643.47 1932
7644.30 1965
7645.13 1954
7645.95 1986
7646.78 1965
7647.60 2023
7648.43 2101
7649.25 2129
7650.08 2012
7650.90 2002
7651.73 1945
7652.55 1804
7653.38 1760
7654.21 1747
7655.03 1652
7655.86 1626
7656.68 1621
7657.51 1553
7658.34 1570
7659.16 1555
7659.99 1527
7660.81 1576
7661.64 1532
7662.47 1605
7663.29 1543
7664.12 1538
7664.95 1587
7665.77 1604
7666.60 1579
7667.42 1561
7668.25 1530
7669.08 1514
7669.90 1577
7670.73 1507
7671.56 1493
7672.38 1515
7673.21 1498
7674.04 1445
7674.87 1476
7675.69 1460
7676.52 1462
7677.35 1485
7678.17 1471
7679.00 1430
7679.83 1429
7680.65 1471
7681.48 1437
7682.31 1461
7683.14 1558
7683.96 1563
7684.79 1638
7685.62 1637
7686.45 1686
7687.27 1765
7688.10 1782
7688.93 1697
7689.76 1689
7690.58 1659
7691.41 1591
7692.24 1552
7693.07 1538
7693.90 1567
7694.72 1524
7695.55 1553
7696.38 1528
7697.21 1529
7698.04 1529
7698.86 1518
7699.69 1528
7700.52 1542
7701.35 1579
7702.18 1588
7703.01 1522
7703.83 1522
7704.66 1514
7705.49 1492
7706.32 1451
7707.15 1417
7707.98 1443
7708.81 1444
7709.63 1378
7710.46 1376
7711.29 1346
7712.12 1341
7712.95 1338
7713.78 1323
7714.61 1314
7715.44 1263
7716.27 1290
7717.10 1369
7717.93 1311
7718.75 1283
7719.58 1260
7720.41 1266
7721.24 1232
7722.07 1229
7722.90 1215
7723.73 1290
7724.56 1249
7725.39 1239
7726.22 1292
7727.05 1277
7727.88 1248
7728.71 1247
7729.54 1256
7730.37 1325
7731.20 1281
7732.03 1289
7732.86 1268
7733.69 1230
7734.52 1243
7735.35 1231
7736.18 1200
7737.01 1243
7737.84 1229
7738.67 1225
7739.50 1186
7740.33 1164
7741.16 1191
7741.99 1149
7742.82 1169
7743.65 1142
7744.48 1148
7745.31 1154
7746.14 1181
7746.98 1165
7747.81 1193
7748.64 1189
7749.47 1182
7750.30 1143
7751.13 1211
7751.96 1271
7752.79 1184
7753.62 1136
7754.45 1168
7755.29 1151
7756.12 1119
7756.95 1127
7757.78 1155
7758.61 1150
7759.44 1149
7760.27 1206
7761.11 1217
7761.94 1145
7762.77 1174
7763.60 1178
7764.43 1153
7765.26 1086
7766.10 1118
7766.93 1209
7767.76 1167
7768.59 1156
7769.42 1197
7770.26 1158
7771.09 1152
7771.92 1208
7772.75 1213
7773.58 1198
7774.42 1178
7775.25 1194
7776.08 1233
7776.91 1227
7777.75 1229
7778.58 1227
7779.41 1222
7780.24 1254
7781.08 1232
7781.91 1209
7782.74 1270
7783.57 1258
7784.41 1239
7785.24 1272
7786.07 1301
7786.91 1338
7787.74 1304
7788.57 1279
7789.40 1252
7790.24 1271
7791.07 1264
7791.90 1237
7792.74 1237
7793.57 1289
7794.40 1319
7795.24 1339
7796.07 1316
7796.90 1371
7797.74 1398
7798.57 1390
7799.40 1390
7800.24 1429
7801.07 1413
7801.91 1425
7802.74 1441
7803.57 1476
7804.41 1462
7805.24 1486
7806.07 1494
7806.91 1479
7807.74 1470
7808.58 1516
7809.41 1596
7810.25 1592
7811.08 1553
7811.91 1653
7812.75 1690
7813.58 1749
7814.42 1782
7815.25 1810
7816.09 1868
7816.92 1890
7817.75 1964
7818.59 1976
7819.42 1905
7820.26 1947
7821.09 1998
7821.93 2008
7822.76 2078
7823.60 2112
7824.43 2096
7825.27 2182
7826.10 2120
7826.94 2113
7827.77 2093
7828.61 2048
7829.44 2046
7830.28 2040
7831.11 1922
7831.95 1871
7832.78 1972
7833.62 2051
7834.46 2093
7835.29 2134
7836.13 2179
7836.96 2266
7837.80 2218
7838.63 2174
7839.47 2116
7840.31 2007
7841.14 1965
7841.98 1916
7842.81 1938
7843.65 1858
7844.48 1807
7845.32 1851
7846.16 1813
7846.99 1755
7847.83 1751
7848.67 1754
7849.50 1724
7850.34 1736
7851.17 1691
7852.01 1673
7852.85 1689
7853.68 1674
7854.52 1638
7855.36 1641
7856.19 1755
7857.03 1691
7857.87 1707
7858.70 1669
7859.54 1714
7860.38 1728
7861.21 1685
7862.05 1769
7862.89 1732
7863.72 1697
7864.56 1718
7865.40 1693
7866.24 1678
7867.07 1716
7867.91 1759
7868.75 1748
7869.59 1776
7870.42 1819
7871.26 1806
7872.10 1891
7872.94 1923
7873.77 1923
7874.61 1877
7875.45 2028
7876.29 2081
7877.12 2196
7877.96 2320
7878.80 2406
7879.64 2542
7880.47 2657
7881.31 2748
7882.15 2712
7882.99 2745
7883.83 2681
7884.66 2620
7885.50 2546
7886.34 2518
7887.18 2415
7888.02 2329
7888.86 2303
7889.69 2195
7890.53 2210
7891.37 2317
7892.21 2398
7893.05 2373
7893.89 2383
7894.73 2387
7895.56 2470
7896.40 2322
7897.24 2318
7898.08 2246
7898.92 2192
7899.76 2157
7900.60 2130
7901.44 1972
7902.28 1930
7903.12 1950
7903.95 1859
7904.79 1856
7905.63 1771
7906.47 1818
7907.31 1809
7908.15 1804
7908.99 1741
7909.83 1832
7910.67 1738
7911.51 1795
7912.35 1814
7913.19 1836
7914.03 1804
7914.87 1839
7915.71 1929
7916.55 1960
7917.39 1904
7918.23 1931
7919.07 2007
7919.91 1884
7920.75 1911
7921.59 1914
7922.43 1838
7923.27 1778
7924.11 1679
7924.95 1677
7925.79 1652
7926.63 1602
7927.47 1592
7928.31 1543
7929.15 1559
7929.99 1583
7930.83 1551
7931.67 1508
7932.51 1540
7933.35 1591
7934.19 1540
7935.04 1604
7935.88 1552
7936.72 1600
7937.56 1589
7938.40 1573
7939.24 1541
7940.08 1518
7940.92 1513
7941.76 1524
7942.60 1484
7943.45 1500
7944.29 1508
7945.13 1493
7945.97 1491
7946.81 1572
7947.65 1598
7948.49 1551
7949.34 1618
7950.18 1643
7951.02 1676
7951.86 1648
7952.70 1752
7953.54 1767
7954.39 1756
7955.23 1808
7956.07 1873
7956.91 1878
7957.75 1940
7958.60 2003
7959.44 2031
7960.28 2036
7961.12 1997
7961.96 2030
7962.81 1992
7963.65 1989
7964.49 1936
7965.33 1963
7966.18 2005
7967.02 2111
7967.86 2129
7968.70 2278
7969.55 2274
7970.39 2305
7971.23 2306
7972.08 2193
7972.92 2123
7973.76 1981
7974.60 1927
7975.45 1851
7976.29 1767
7977.13 1733
7977.98 1677
7978.82 1694
7979.66 1657
7980.51 1586
7981.35 1502
7982.19 1588
7983.04 1541
7983.88 1490
7984.72 1511
7985.57 1496
7986.41 1446
7987.25 1501
7988.10 1443
7988.94 1414
7989.78 1406
7990.63 1399
7991.47 1349
7992.32 1355
7993.16 1337
7994.00 1312
7994.85 1290
7995.69 1267
7996.54 1240
7997.38 1247
7998.22 1266
7999.07 1190
7999.91 1198
8000.76 1217
8001.60 1185
8002.45 1153
8003.29 1161
8004.13 1110
8004.98 1145
8005.82 1108
8006.67 1087
8007.51 1147
8008.36 1152
8009.20 1145
8010.05 1103
8010.89 1078
8011.74 1048
8012.58 1067
8013.43 1061
8014.27 1089
8015.12 1043
8015.96 1118
8016.81 1014
8017.65 1043
8018.50 1026
8019.34 1014
8020.19 993
8021.03 1027
8021.88 1052
8022.72 1015
8023.57 1053
8024.41 1064
8025.26 1088
8026.11 1036
8026.95 1035
8027.80 1001
8028.64 996
8029.49 1040
8030.33 1068
8031.18 989
8032.03 1041
8032.87 1028
8033.72 1063
8034.56 1031
8035.41 1017
8036.26 1056
8037.10 1032
8037.95 1060
8038.80 1022
8039.64 1051
8040.49 1059
8041.34 1072
8042.18 1016
8043.03 995
8043.87 1022
8044.72 1051
8045.57 1063
8046.41 1017
8047.26 1010
8048.11 1004
8048.96 1008
8049.80 1035
8050.65 1024
8051.50 999
8052.34 1007
8053.19 967
8054.04 989
8054.88 983
8055.73 922
8056.58 946
8057.43 929
8058.27 907
8059.12 942
8059.97 934
8060.82 904
8061.66 951
8062.51 935
8063.36 926
8064.21 909
8065.05 944
8065.90 935
8066.75 925
8067.60 910
8068.44 913
8069.29 900
8070.14 889
8070.99 857
8071.84 906
8072.68 883
8073.53 881
8074.38 842
8075.23 848
8076.08 883
8076.93 880
8077.77 932
8078.62 877
8079.47 916
8080.32 933
8081.17 883
8082.02 897
8082.87 948
8083.71 906
8084.56 911
8085.41 882
8086.26 927
8087.11 884
8087.96 871
8088.81 922
8089.66 862
8090.51 877
8091.35 903
8092.20 886
8093.05 884
8093.90 944
8094.75 878
8095.60 874
8096.45 888
8097.30 875
8098.15 896
8099.00 891
8099.85 877
8100.70 883
8101.55 856
8102.40 823
8103.25 845
8104.10 862
8104.95 849
8105.80 882
8106.65 902
8107.50 887
8108.35 900
8109.20 857
8110.05 888
8110.90 890
8111.75 886
8112.60 887
8113.45 888
8114.30 882
8115.15 913
8116.00 898
8116.85 901
8117.70 868
8118.55 879
8119.40 861
8120.25 894
8121.10 940
8121.95 917
8122.80 939
8123.65 973
8124.50 952
8125.35 956
8126.20 954
8127.06 929
8127.91 962
8128.76 942
8129.61 944
8130.46 949
8131.31 1006
8132.16 1021
8133.01 1041
8133.86 1081
8134.72 1032
8135.57 1061
8136.42 1061
8137.27 1058
8138.12 1031
8138.97 973
8139.83 998
8140.68 1022
8141.53 997
8142.38 969
8143.23 994
8144.08 984
8144.94 978
8145.79 1002
8146.64 985
8147.49 961
8148.34 1001
8149.20 1018
8150.05 964
8150.90 1030
8151.75 1025
8152.60 1035
8153.46 1021
8154.31 1017
8155.16 1032
8156.01 1049
8156.87 1079
8157.72 1100
8158.57 1080
8159.42 1108
8160.28 1102
8161.13 1073
8161.98 994
8162.84 997
8163.69 998
8164.54 973
8165.39 967
8166.25 925
8167.10 920
8167.95 898
8168.81 866
8169.66 891
8170.51 898
8171.37 905
8172.22 901
8173.07 883
8173.93 952
8174.78 850
8175.63 850
8176.49 932
8177.34 915
8178.19 901
8179.05 863
8179.90 888
8180.76 846
8181.61 870
8182.46 865
8183.32 860
8184.17 834
8185.02 853
8185.88 817
8186.73 860
8187.59 818
8188.44 850
8189.30 795
8190.15 837
8191.00 880
8191.86 872
8192.71 856
8193.57 831
8194.42 827
8195.28 842
8196.13 835
8196.99 830
8197.84 834
8198.69 833
8199.55 857
8200.40 853
8201.26 878
8202.11 863
8202.97 806
8203.82 832
8204.68 819
8205.53 839
8206.39 789
8207.24 836
8208.10 839
8208.95 881
8209.81 855
8210.67 863
8211.52 837
8212.38 862
8213.23 819
8214.09 845
8214.94 865
8215.80 859
8216.65 863
8217.51 854
8218.37 871
8219.22 819
8220.08 846
8220.93 851
8221.79 851
8222.64 896
8223.50 915
8224.36 873
8225.21 905
8226.07 895
8226.92 842
8227.78 888
8228.64 885
8229.49 872
8230.35 854
8231.21 839
8232.06 807
8232.92 802
8233.78 790
8234.63 794
8235.49 780
8236.35 802
8237.20 822
8238.06 813
8238.92 816
8239.77 745
8240.63 771
8241.49 816
8242.34 776
8243.20 832
8244.06 840
8244.91 813
8245.77 851
8246.63 830
8247.49 785
8248.34 783
8249.20 807
8250.06 807
8250.92 825
8251.77 804
8252.63 806
8253.49 817
8254.35 820
8255.20 853
8256.06 837
8256.92 806
8257.78 804
8258.63 860
8259.49 798
8260.35 812
8261.21 803
8262.07 860
8262.92 847
8263.78 842
8264.64 825
8265.50 865
8266.36 864
8267.22 850
8268.07 888
8268.93 881
8269.79 872
8270.65 860
8271.51 854
8272.37 824
8273.22 877
8274.08 863
8274.94 882
8275.80 872
8276.66 891
8277.52 933
8278.38 953
8279.24 939
8280.09 973
8280.95 1062
8281.81 1081
8282.67 1028
8283.53 1016
8284.39 1006
8285.25 990
8286.11 978
8286.97 910
8287.83 934
8288.69 878
8289.55 905
8290.41 930
8291.26 932
8292.12 938
8292.98 981
8293.84 941
8294.70 1007
8295.56 965
8296.42 968
8297.28 1004
8298.14 964
8299.00 936
8299.86 985
8300.72 942
8301.58 910
8302.44 899
8303.30 905
8304.16 886
8305.02 881
8305.88 838
8306.74 897
8307.60 878
8308.46 841
8309.33 844
8310.19 880
8311.05 858
8311.91 925
8312.77 850
8313.63 845
8314.49 848
8315.35 838
8316.21 845
8317.07 824
8317.93 812
8318.79 849
8319.65 798
8320.52 785
8321.38 778
8322.24 787
8323.10 836
8323.96 840
8324.82 774
8325.68 814
8326.54 850
8327.41 838
8328.27 822
8329.13 808
8329.99 782
8330.85 804
8331.71 845
8332.57 793
8333.44 795
8334.30 814
8335.16 802
8336.02 820
8336.88 815
8337.75 781
8338.61 811
8339.47 791
8340.33 798
8341.19 810
8342.06 854
8342.92 827
8343.78 830
8344.64 803
8345.50 865
8346.37 826
8347.23 872
8348.09 854
8348.95 813
8349.82 847
8350.68 847
8351.54 839
8352.40 853
8353.27 823
8354.13 849
8354.99 852
8355.86 821
8356.72 803
8357.58 860
8358.45 862
8359.31 814
8360.17 797
8361.03 810
8361.90 839
8362.76 818
8363.62 841
8364.49 858
8365.35 826
8366.21 820
8367.08 837
8367.94 838
8368.80 821
8369.67 825
8370.53 822
8371.40 842
8372.26 821
8373.12 824
8373.99 787
8374.85 808
8375.71 809
8376.58 830
8377.44 795
8378.31 823
8379.17 829
8380.03 835
8380.90 869
8381.76 884
8382.63 833
8383.49 825
8384.36 847
8385.22 846
8386.08 835
8386.95 830
8387.81 880
8388.68 865
8389.54 860
8390.41 875
8391.27 854
8392.14 840
8393.00 860
8393.87 868
8394.73 847
8395.60 907
8396.46 857
8397.33 880
8398.19 893
8399.06 922
8399.92 865
8400.79 883
8401.65 900
8402.52 858
8403.38 899
8404.25 899
8405.11 872
8405.98 907
8406.84 900
8407.71 881
8408.58 895
8409.44 900
8410.31 910
8411.17 919
8412.04 899
8412.90 918
8413.77 982
8414.64 952
8415.50 927
8416.37 946
8417.23 921
8418.10 979
8418.97 1007
8419.83 1035
8420.70 998
8421.56 981
8422.43 1011
8423.30 1026
8424.16 1033
8425.03 1050
8425.90 1033
8426.76 1083
8427.63 1107
8428.50 1080
8429.36 1090
8430.23 1067
8431.10 1086
8431.96 1101
8432.83 1109
8433.70 1110
8434.56 1096
8435.43 1135
8436.30 1187
8437.16 1205
8438.03 1225
8438.90 1247
8439.77 1282
8440.63 1344
8441.50 1396
8442.37 1441
8443.24 1508
8444.10 1494
8444.97 1560
8445.84 1670
8446.71 1597
8447.57 1627
8448.44 1696
8449.31 1656
8450.18 1642
8451.04 1614
8451.91 1620
8452.78 1581
8453.65 1610
8454.52 1703
8455.38 1757
8456.25 1850
8457.12 1934
8457.99 1978
8458.86 1970
8459.72 1967
8460.59 1904
8461.46 1938
8462.33 1910
8463.20 1854
8464.07 1736
8464.93 1601
8465.80 1610
8466.67 1542
8467.54 1547
8468.41 1531
8469.28 1524
8470.15 1477
8471.02 1416
8471.88 1389
8472.75 1451
8473.62 1418
8474.49 1433
8475.36 1324
8476.23 1378
8477.10 1315
8477.97 1314
8478.84 1339
8479.71 1338
8480.58 1410
8481.44 1403
8482.31 1416
8483.18 1349
8484.05 1380
8484.92 1416
8485.79 1409
8486.66 1419
8487.53 1405
8488.40 1355
8489.27 1313
8490.14 1305
8491.01 1271
8491.88 1267
8492.75 1298
8493.62 1257
8494.49 1290
8495.36 1306
8496.23 1288
8497.10 1322
8497.97 1338
8498.84 1317
8499.71 1317
8500.58 1345
8501.45 1311
8502.32 1307
8503.19 1280
8504.06 1259
8504.93 1260
8505.80 1277
8506.67 1282
8507.55 1283
8508.42 1269
8509.29 1286
8510.16 1406
8511.03 1373
8511.90 1362
8512.77 1373
8513.64 1399
8514.51 1398
8515.38 1427
8516.25 1389
8517.13 1411
8518.00 1393
8518.87 1454
8519.74 1439
8520.61 1482
8521.48 1492
8522.35 1510
8523.23 1567
8524.10 1680
8524.97 1710
8525.84 1795
8526.71 1953
8527.58 2051
8528.46 2088
8529.33 2106
8530.20 2121
8531.07 2071
8531.94 1974
8532.81 1877
8533.69 1825
8534.56 1761
8535.43 1709
8536.30 1656
8537.18 1647
8538.05 1543
8538.92 1556
8539.79 1553
8540.66 1541
8541.54 1429
8542.41 1425
8543.28 1413
8544.15 1369
8545.03 1402
8545.90 1367
8546.77 1308
8547.64 1351
8548.52 1346
8549.39 1325
8550.26 1402
8551.14 1499
8552.01 1511
8552.88 1656
8553.76 1784
8554.63 1949
8555.50 2035
8556.37 2085
8557.25 2123
8558.12 2108
8558.99 2061
8559.87 1975
8560.74 1907
8561.61 1758
8562.49 1693
8563.36 1638
8564.24 1587
8565.11 1521
8565.98 1451
8566.86 1389
8567.73 1398
8568.60 1347
8569.48 1353
8570.35 1328
8571.23 1339
8572.10 1231
8572.97 1238
8573.85 1231
8574.72 1244
8575.60 1241
8576.47 1231
8577.34 1219
8578.22 1192
8579.09 1198
8579.97 1191
8580.84 1164
8581.72 1165
8582.59 1188
8583.47 1251
8584.34 1214
8585.21 1258
8586.09 1234
8586.96 1242
8587.84 1228
8588.71 1247
8589.59 1280
8590.46 1316
8591.34 1307
8592.21 1322
8593.09 1322
8593.96 1366
8594.84 1345
8595.71 1329
8596.59 1339
8597.46 1389
8598.34 1353
8599.22 1375
8600.09 1368
8600.97 1362
8601.84 1311
8602.72 1378
8603.59 1447
8604.47 1415
8605.34 1407
8606.22 1382
8607.10 1438
8607.97 1419
8608.85 1412
8609.72 1447
8610.60 1458
8611.47 1483
8612.35 1476
8613.23 1507
8614.10 1537
8614.98 1537
8615.86 1554
8616.73 1577
8617.61 1581
8618.48 1597
8619.36 1629
8620.24 1654
8621.11 1633
8621.99 1689
8622.87 1647
8623.74 1671
8624.62 1691
8625.50 1649
8626.37 1719
8627.25 1751
8628.13 1732
8629.00 1731
8629.88 1773
8630.76 1805
8631.64 1737
8632.51 1786
8633.39 1852
8634.27 1888
8635.14 1874
8636.02 1868
8636.90 1874
8637.78 1855
8638.65 1898
8639.53 1868
8640.41 1887
8641.29 1940
8642.16 1986
8643.04 1989
8643.92 2021
8644.80 2029
8645.67 2131
8646.55 2144
8647.43 2114
8648.31 2153
8649.18 2199
8650.06 2304
8650.94 2266
8651.82 2288
8652.70 2370
8653.58 2439
8654.45 2373
8655.33 2436
8656.21 2351
8657.09 2406
8657.97 2461
8658.84 2553
8659.72 2614
8660.60 2651
8661.48 2741
8662.36 2843
8663.24 3039
8664.12 3092
8664.99 3319
8665.87 3498
8666.75 3573
8667.63 3610
8668.51 3653
8669.39 3616
8670.27 3726
8671.15 3835
8672.03 3729
8672.91 3740
8673.78 3724
8674.66 3869
8675.54 3785
8676.42 3729
8677.30 3780
8678.18 3625
8679.06 3543
8679.94 3483
8680.82 3359
8681.70 3165
8682.58 3037
8683.46 2967
8684.34 2914
8685.22 2863
8686.10 2937
8686.98 2951
8687.86 2988
8688.74 3096
8689.62 3443
8690.50 3688
8691.38 4217
8692.26 4598
8693.14 5100
8694.02 5304
8694.90 5400
8695.78 5532
8696.66 5473
8697.54 5249
8698.42 5043
8699.30 4618
8700.18 4225
8701.06 3955
8701.94 3607
8702.82 3378
8703.70 3134
8704.58 2917
8705.46 2760
8706.34 2557
8707.23 2384
8708.11 2304
8708.99 2170
8709.87 2085
8710.75 2036
8711.63 2019
8712.51 1992
8713.39 1882
8714.27 1811
8715.16 1747
8716.04 1699
8716.92 1650
8717.80 1655
8718.68 1593
8719.56 1563
8720.44 1651
8721.33 1584
8722.21 1614
8723.09 1641
8723.97 1597
8724.85 1621
8725.73 1621
8726.62 1651
8727.50 1717
8728.38 1701
8729.26 1610
8730.14 1680
8731.03 1713
8731.91 1687
8732.79 1644
8733.67 1698
8734.55 1721
8735.44 1727
8736.32 1704
8737.20 1648
8738.08 1605
8738.97 1608
8739.85 1589
8740.73 1638
8741.61 1605
8742.50 1570
8743.38 1609
8744.26 1595
8745.14 1579
8746.03 1496
8746.91 1590
8747.79 1552
8748.68 1523
8749.56 1568
8750.44 1526
8751.33 1512
8752.21 1564
8753.09 1549
8753.97 1528
8754.86 1545
8755.74 1623
8756.62 1629
8757.51 1639
8758.39 1692
8759.28 1705
8760.16 1685
8761.04 1715
8761.93 1728
8762.81 1657
8763.69 1656
8764.58 1626
8765.46 1648
8766.34 1623
8767.23 1595
8768.11 1602
8769.00 1621
8769.88 1599
8770.76 1624
8771.65 1590
8772.53 1557
8773.42 1564
8774.30 1553
8775.19 1552
8776.07 1515
8776.95 1535
8777.84 1507
8778.72 1482
8779.61 1485
8780.49 1466
8781.38 1453
8782.26 1433
8783.15 1428
8784.03 1445
8784.92 1380
8785.80 1384
8786.69 1469
8787.57 1365
8788.46 1406
8789.34 1418
8790.23 1447
8791.11 1432
8792.00 1467
8792.88 1439
8793.77 1462
8794.65 1462
8795.54 1471
8796.42 1457
8797.31 1433
8798.19 1458
8799.08 1405
8799.96 1434
8800.85 1486
8801.74 1436
8802.62 1364
8803.51 1391
8804.39 1372
8805.28 1339
8806.16 1356
8807.05 1349
8807.94 1314
8808.82 1278
8809.71 1335
8810.59 1278
8811.48 1262
8812.37 1273
8813.25 1305
8814.14 1303
8815.03 1292
8815.91 1273
8816.80 1257
8817.68 1272
8818.57 1296
8819.46 1306
8820.34 1337
8821.23 1333
8822.12 1340
8823.00 1303
8823.89 1231
8824.78 1255
8825.66 1268
8826.55 1266
8827.44 1279
8828.33 1288
8829.21 1262
8830.10 1211
8830.99 1231
8831.87 1277
8832.76 1228
8833.65 1206
8834.54 1203
8835.42 1192
8836.31 1180
8837.20 1168
8838.08 1171
8838.97 1147
8839.86 1135
8840.75 1115
8841.64 1132
8842.52 1113
8843.41 1125
8844.30 1137
8845.19 1140
8846.07 1119
8846.96 1109
8847.85 1055
8848.74 1100
8849.63 1028
8850.51 990
8851.40 1036
8852.29 1037
8853.18 968
8854.07 972
8854.96 1009
8855.84 1013
8856.73 971
8857.62 1015
8858.51 1000
8859.40 949
8860.29 967
8861.17 975
8862.06 1045
8862.95 1031
8863.84 1022
8864.73 1031
8865.62 1020
8866.51 1012
8867.40 1017
8868.29 1008
8869.17 945
8870.06 973
8870.95 1027
8871.84 981
8872.73 973
8873.62 957
8874.51 939
8875.40 970
8876.29 927
8877.18 913
8878.07 877
8878.96 870
8879.85 912
8880.74 922
8881.63 929
8882.51 917
8883.40 915
8884.29 958
8885.18 945
8886.07 909
8886.96 870
8887.85 906
8888.74 894
8889.63 911
8890.52 943
8891.41 918
8892.30 915
8893.19 879
8894.09 836
8894.98 861
8895.87 863
8896.76 875
8897.65 891
8898.54 855
8899.43 816
8900.32 828
8901.21 843
8902.10 853
8902.99 818
8903.88 832
8904.77 887
8905.66 867
8906.55 843
8907.44 812
8908.34 811
8909.23 801
8910.12 814
8911.01 816
8911.90 835
8912.79 820
8913.68 828
8914.57 793
8915.47 812
8916.36 829
8917.25 823
8918.14 829
8919.03 833
8919.92 814
8920.81 801
8921.71 765
8922.60 776
8923.49 790
8924.38 787
8925.27 807
8926.16 757
8927.06 754
8927.95 772
8928.84 743
8929.73 745
8930.62 758
8931.52 757
8932.41 754
8933.30 767
8934.19 739
8935.09 741
8935.98 778
8936.87 751
8937.76 744
8938.66 751
8939.55 737
8940.44 725
8941.33 712
8942.23 739
8943.12 720
8944.01 747
8944.90 751
8945.80 742
8946.69 758
8947.58 791
8948.48 741
8949.37 759
8950.26 741
8951.16 723
8952.05 720
8952.94 769
8953.84 792
8954.73 730
8955.62 737
8956.52 760
8957.41 737
8958.30 725
8959.20 745
8960.09 729
8960.98 723
8961.88 745
8962.77 750
8963.66 757
8964.56 717
8965.45 737
8966.35 746
8967.24 732
8968.13 725
8969.03 753
8969.92 731
8970.82 719
8971.71 737
8972.60 752
8973.50 754
8974.39 737
8975.29 756
8976.18 750
8977.08 748
8977.97 729
8978.87 710
8979.76 751
8980.65 752
8981.55 743
8982.44 746
8983.34 739
8984.23 715
8985.13 732
8986.02 730
8986.92 703
8987.81 718
8988.71 737
8989.60 715
8990.50 689
8991.39 724
8992.29 734
8993.18 722
8994.08 706
8994.97 696
8995.87 693
8996.76 695
8997.66 712
8998.56 716
8999.45 685
9000.35 724
9001.24 720
9002.14 726
9003.03 720
9003.93 733
9004.83 710
9005.72 719
9006.62 709
9007.51 681
9008.41 672
9009.31 690
9010.20 696
9011.10 664
9011.99 703
9012.89 718
9013.79 724
9014.68 676
9015.58 670
9016.48 683
9017.37 692
9018.27 675
9019.16 673
9020.06 670
9020.96 635
9021.85 697
9022.75 678
9023.65 708
9024.54 653
9025.44 627
9026.34 692
9027.24 666
9028.13 688
9029.03 664
9029.93 656
9030.82 660
9031.72 663
9032.62 653
9033.52 707
9034.41 721
9035.31 675
9036.21 655
9037.10 704
9038.00 693
9038.90 673
9039.80 673
9040.69 660
9041.59 660
9042.49 684
9043.39 701
9044.29 685
9045.18 692
9046.08 701
9046.98 713
9047.88 675
9048.78 699
9049.67 701
9050.57 686
9051.47 686
9052.37 704
9053.27 725
9054.16 712
9055.06 718
9055.96 680
9056.86 705
9057.76 719
9058.66 758
9059.55 736
9060.45 717
9061.35 750
9062.25 730
9063.15 707
9064.05 703
9064.95 699
9065.85 735
9066.74 758
9067.64 742
9068.54 719
9069.44 756
9070.34 710
9071.24 683
9072.14 684
9073.04 748
9073.94 764
9074.84 752
9075.74 739
9076.64 711
9077.53 741
9078.43 762
9079.33 799
9080.23 740
9081.13 733
9082.03 720
9082.93 740
9083.83 791
9084.73 747
9085.63 763
9086.53 832
9087.43 806
9088.33 780
9089.23 783
9090.13 786
9091.03 797
9091.93 826
9092.83 834
9093.73 816
9094.63 807
9095.53 820
9096.43 870
9097.33 825
9098.23 831
9099.13 787
9100.04 843
9100.94 804
9101.84 770
9102.74 795
9103.64 836
9104.54 865
9105.44 795
9106.34 731
9107.24 754
9108.14 778
9109.04 781
9109.94 733
9110.85 743
9111.75 751
9112.65 757
9113.55 736
9114.45 755
9115.35 716
9116.25 700
9117.15 712
9118.06 711
9118.96 727
9119.86 722
9120.76 708
9121.66 695
9122.56 728
9123.46 721
9124.37 735
9125.27 756
9126.17 690
9127.07 697
9127.97 692
9128.88 701
9129.78 698
9130.68 718
9131.58 718
9132.48 681
9133.39 664
9134.29 716
9135.19 702
9136.09 702
9137.00 695
9137.90 692
9138.80 713
9139.70 696
9140.61 678
9141.51 727
9142.41 684
9143.31 659
9144.22 655
9145.12 657
9146.02 660
9146.92 649
9147.83 698
9148.73 660
9149.63 640
9150.54 687
9151.44 669
9152.34 642
9153.25 633
9154.15 690
9155.05 699
9155.96 680
9156.86 667
9157.76 663
9158.67 686
9159.57 678
9160.47 696
9161.38 713
9162.28 684
9163.18 693
9164.09 682
9164.99 699
9165.90 696
9166.80 663
9167.70 707
9168.61 702
9169.51 686
9170.42 712
9171.32 698
9172.22 691
9173.13 681
9174.03 711
9174.94 712
9175.84 691
9176.74 701
9177.65 696
9178.55 663
9179.46 650
9180.36 671
9181.27 709
9182.17 657
9183.08 694
9183.98 667
9184.89 664
9185.79 645
9186.70 652
9187.60 643
9188.51 647
9189.41 700
9190.32 672
9191.22 681
9192.13 647
9193.03 635
9193.94 684
9194.84 703
9195.75 687
9196.65 651
9197.56 706
9198.46 728
9199.37 674
9200.27 745
9201.18 781
9202.08 745
9202.99 738
9203.90 808
9204.80 778
9205.71 745
9206.61 771
9207.52 758
9208.42 728
9209.33 743
9210.24 732
9211.14 718
9212.05 723
9212.95 688
9213.86 639
9214.77 663
9215.67 649
9216.58 671
9217.49 657
9218.39 687
9219.30 665
9220.21 682
9221.11 640
9222.02 643
9222.93 661
9223.83 673
9224.74 682
9225.65 706
9226.55 698
9227.46 641
9228.37 656
9229.27 622
9230.18 646
9231.09 653
9231.99 645
9232.90 631
9233.81 642
9234.72 658
9235.62 674
9236.53 667
9237.44 635
9238.34 660
9239.25 664
9240.16 600
9241.07 629
9241.97 645
9242.88 640
9243.79 654
9244.70 624
9245.61 620
9246.51 659
9247.42 652
9248.33 621
9249.24 643
9250.14 637
9251.05 642
9251.96 641
9252.87 628
9253.78 633
9254.69 610
9255.59 625
9256.50 608
9257.41 611
9258.32 634
9259.23 630
9260.14 633
9261.04 599
9261.95 627
9262.86 635
9263.77 618
9264.68 629
9265.59 659
9266.50 669
9267.40 673
9268.31 656
9269.22 650
9270.13 631
9271.04 679
9271.95 667
9272.86 667
9273.77 645
9274.68 644
9275.59 651
9276.49 685
9277.40 641
9278.31 659
9279.22 637
9280.13 661
9281.04 660
9281.95 654
9282.86 660
9283.77 628
9284.68 637
9285.59 654
9286.50 696
9287.41 644
9288.32 647
9289.23 641
9290.14 654
9291.05 663
9291.96 668
9292.87 672
9293.78 644
9294.69 656
9295.60 664
9296.51 639
9297.42 644
9298.33 686
9299.24 711
9300.15 681
9301.06 675
9301.97 664
9302.88 663
9303.79 683
9304.70 679
9305.61 694
9306.53 720
9307.44 711
9308.35 675
9309.26 697
9310.17 733
9311.08 738
9311.99 745
9312.90 755
9313.81 715
9314.72 738
9315.63 729
9316.55 702
9317.46 739
9318.37 715
9319.28 710
9320.19 668
9321.10 679
9322.01 736
9322.93 738
9323.84 697
9324.75 695
9325.66 699
9326.57 720
9327.48 663
9328.40 673
9329.31 672
9330.22 634
9331.13 644
9332.04 707
9332.96 697
9333.87 652
9334.78 704
9335.69 687
9336.60 717
9337.52 682
9338.43 691
9339.34 707
9340.25 686
9341.17 693
9342.08 708
9342.99 722
9343.90 697
9344.82 717
9345.73 722
9346.64 693
9347.55 692
9348.47 653
9349.38 653
9350.29 739
9351.21 691
9352.12 693
9353.03 695
9353.94 674
9354.86 656
9355.77 677
9356.68 661
9357.60 621
9358.51 646
9359.42 622
9360.34 633
9361.25 667
9362.16 679
9363.08 669
9363.99 694
9364.90 644
9365.82 631
9366.73 674
9367.65 653
9368.56 642
9369.47 664
9370.39 666
9371.30 657
9372.21 685
9373.13 666
9374.04 640
9374.96 658
9375.87 657
9376.79 693
9377.70 694
9378.61 663
9379.53 669
9380.44 664
9381.36 684
9382.27 666
9383.19 647
9384.10 659
9385.01 648
9385.93 674
9386.84 666
9387.76 674
9388.67 678
9389.59 687
9390.50 704
9391.42 689
9392.33 700
9393.25 712
9394.16 727
9395.08 718
9395.99 730
9396.91 707
9397.82 702
9398.74 735
9399.65 721
9400.57 690
9401.48 677
9402.40 669
9403.32 705
9404.23 678
9405.15 666
9406.06 655
9406.98 637
9407.89 682
9408.81 659
9409.73 691
9410.64 667
9411.56 637
9412.47 647
9413.39 648
9414.30 628
9415.22 627
9416.14 635
9417.05 603
9417.97 661
9418.89 639
9419.80 621
9420.72 604
9421.63 617
9422.55 636
9423.47 618
9424.38 612
9425.30 636
9426.22 643
9427.13 635
9428.05 653
9428.97 631
9429.88 627
9430.80 650
9431.72 613
9432.63 637
9433.55 623
9434.47 610
9435.38 628
9436.30 583
9437.22 662
9438.14 633
9439.05 624
9439.97 653
9440.89 609
9441.81 635
9442.72 637
9443.64 658
9444.56 695
9445.47 684
9446.39 643
9447.31 660
9448.23 648
9449.15 665
9450.06 667
9450.98 671
9451.90 673
9452.82 654
9453.73 638
9454.65 646
9455.57 657
9456.49 630
9457.41 630
9458.32 650
9459.24 623
9460.16 639
9461.08 635
9462.00 635
9462.92 615
9463.83 637
9464.75 649
9465.67 662
9466.59 637
9467.51 606
9468.43 622
9469.35 624
9470.26 637
9471.18 643
9472.10 644
9473.02 651
9473.94 646
9474.86 635
9475.78 619
9476.70 636
9477.62 636
9478.54 645
9479.45 672
9480.37 658
9481.29 698
9482.21 684
9483.13 704
9484.05 687
9484.97 661
9485.89 652
9486.81 667
9487.73 648
9488.65 680
9489.57 701
9490.49 663
9491.41 645
9492.33 682
9493.25 644
9494.17 649
9495.09 640
9496.01 640
9496.93 619
9497.85 629
9498.77 671
9499.69 719
9500.61 701
9501.53 678
9502.45 661
9503.37 648
9504.29 650
9505.21 653
9506.13 686
9507.05 686
9507.97 672
9508.89 692
9509.81 664
9510.73 649
9511.65 662
9512.57 682
9513.49 695
9514.42 669
9515.34 665
9516.26 691
9517.18 717
9518.10 707
9519.02 691
9519.94 689
9520.86 751
9521.78 756
9522.71 722
9523.63 747
9524.55 751
9525.47 734
9526.39 784
9527.31 789
9528.23 745
9529.16 782
9530.08 741
9531.00 730
9531.92 727
9532.84 716
9533.76 755
9534.69 733
9535.61 739
9536.53 752
9537.45 747
9538.37 716
9539.30 745
9540.22 763
9541.14 749
9542.06 746
9542.98 710
9543.91 760
9544.83 784
9545.75 720
9546.67 770
9547.60 756
9548.52 767
9549.44 735
9550.36 781
9551.29 787
9552.21 754
9553.13 784
9554.06 740
9554.98 783
9555.90 773
9556.82 827
9557.75 833
9558.67 795
9559.59 822
9560.52 838
9561.44 842
9562.36 807
9563.29 795
9564.21 817
9565.13 854
9566.06 833
9566.98 870
9567.90 866
9568.83 862
9569.75 866
9570.67 900
9571.60 905
9572.52 868
9573.44 874
9574.37 914
9575.29 890
9576.22 940
9577.14 929
9578.06 971
9578.99 978
9579.91 974
9580.84 1000
9581.76 993
9582.68 1035
9583.61 979
9584.53 995
9585.46 995
9586.38 974
9587.31 945
9588.23 990
9589.15 970
9590.08 941
9591.00 932
9591.93 966
9592.85 946
9593.78 935
9594.70 982
9595.63 924
9596.55 928
9597.48 964
9598.40 915
9599.33 935
9600.25 935
9601.18 948
9602.10 1019
9603.03 1043
9603.95 1026
9604.88 1001
9605.80 1056
9606.73 1047
9607.65 982
9608.58 1049
9609.50 1041
9610.43 1073
9611.35 1061
9612.28 1073
9613.21 1095
9614.13 1038
9615.06 1045
9615.98 1055
9616.91 1026
9617.84 1024
9618.76 1039
9619.69 1079
9620.61 1126
9621.54 1067
9622.47 1089
9623.39 1085
9624.32 1157
9625.24 1129
9626.17 1096
9627.10 1126
9628.02 1136
9628.95 1117
9629.88 1133
9630.80 1184
9631.73 1151
9632.65 1137
9633.58 1198
9634.51 1207
9635.43 1177
9636.36 1151
9637.29 1193
9638.22 1253
9639.14 1284
9640.07 1286
9641.00 1250
9641.92 1273
9642.85 1280
9643.78 1335
9644.70 1296
9645.63 1342
9646.56 1310
9647.49 1359
9648.41 1353
9649.34 1356
9650.27 1421
9651.20 1372
9652.12 1378
9653.05 1338
9653.98 1344
9654.91 1347
9655.83 1377
9656.76 1327
9657.69 1369
9658.62 1398
9659.55 1351
9660.47 1404
9661.40 1396
9662.33 1396
9663.26 1359
9664.19 1383
9665.11 1405
9666.04 1409
9666.97 1398
9667.90 1418
9668.83 1444
9669.75 1443
9670.68 1415
9671.61 1448
9672.54 1441
9673.47 1468
9674.40 1478
9675.33 1520
9676.25 1492
9677.18 1517
9678.11 1541
9679.04 1528
9679.97 1530
9680.90 1470
9681.83 1473
9682.76 1523
9683.69 1515
9684.61 1517
9685.54 1541
9686.47 1565
9687.40 1540
9688.33 1571
9689.26 1564
9690.19 1608
9691.12 1620
9692.05 1615
9692.98 1613
9693.91 1587
9694.84 1559
9695.77 1577
9696.70 1574
9697.63 1542
9698.56 1616
9699.49 1585
9700.42 1579
9701.35 1591
9702.28 1605
9703.21 1581
9704.14 1598
9705.07 1635
9706.00 1637
9706.93 1567
9707.86 1617
9708.79 1588
9709.72 1616
9710.65 1642
9711.58 1678
9712.51 1727
9713.44 1779
9714.37 1794
9715.30 1823
9716.23 1797
9717.16 1833
9718.09 1806
9719.02 1825
9719.95 1809
9720.88 1774
9721.81 1741
9722.75 1650
9723.68 1661
9724.61 1663
9725.54 1625
9726.47 1596
9727.40 1535
9728.33 1503
9729.26 1523
9730.19 1500
9731.13 1537
9732.06 1471
9732.99 1481
9733.92 1530
9734.85 1533
9735.78 1492
9736.71 1488
9737.65 1490
9738.58 1423
9739.51 1410
9740.44 1411
9741.37 1415
9742.30 1415
9743.24 1373
9744.17 1376
9745.10 1422
9746.03 1388
9746.96 1374
9747.90 1409
9748.83 1369
9749.76 1379
9750.69 1367
9751.63 1338
9752.56 1332
9753.49 1308
9754.42 1340
9755.36 1349
9756.29 1357
9757.22 1337
9758.15 1324
9759.09 1419
9760.02 1356
9760.95 1342
9761.88 1350
9762.82 1317
9763.75 1385
9764.68 1386
9765.62 1360
9766.55 1379
9767.48 1394
9768.41 1364
9769.35 1417
9770.28 1371
9771.21 1382
9772.15 1373
9773.08 1396
9774.01 1380
9774.95 1374
9775.88 1408
9776.81 1391
9777.75 1414
9778.68 1376
9779.62 1454
9780.55 1390
9781.48 1414
9782.42 1389
9783.35 1431
9784.28 1454
9785.22 1474
9786.15 1499
9787.09 1468
9788.02 1471
9788.95 1468
9789.89 1457
9790.82 1457
9791.76 1413
9792.69 1408
9793.63 1385
9794.56 1458
9795.49 1413
9796.43 1386
9797.36 1431
9798.30 1440
9799.23 1413
9800.17 1448
9801.10 1472
9802.04 1493
9802.97 1497
9803.91 1480
9804.84 1420
9805.78 1397
9806.71 1361
9807.65 1313
9808.58 1289
9809.52 1290
9810.45 1209
9811.39 1182
9812.32 1200
9813.26 1200
9814.19 1186
9815.13 1185
9816.06 1151
9817.00 1147
9817.93 1183
9818.87 1175
9819.80 1164
9820.74 1181
9821.68 1149
9822.61 1112
9823.55 1134
9824.48 1109
9825.42 1128
9826.35 1128
9827.29 1152
9828.23 1097
9829.16 1093
9830.10 1134
9831.03 1080
9831.97 1098
9832.91 1140
9833.84 1133
9834.78 1063
9835.72 1073
9836.65 1139
9837.59 1140
9838.52 1105
9839.46 1071
9840.40 1112
9841.33 1093
9842.27 1122
9843.21 1137
9844.14 1117
9845.08 1106
9846.02 1162
9846.95 1115
9847.89 1077
9848.83 1088
9849.77 1074
9850.70 1134
9851.64 1083
9852.58 1055
9853.51 1097
9854.45 1111
9855.39 1107
9856.33 1144
9857.26 1101
9858.20 1116
9859.14 1091
9860.08 1129
9861.01 1077
9861.95 1075
9862.89 1108
9863.83 1091
9864.76 1101
9865.70 1077
9866.64 1068
9867.58 1085
9868.51 1093
9869.45 1032
9870.39 1046
9871.33 1078
9872.27 1045
9873.20 1042
9874.14 1023
9875.08 1036
9876.02 1052
9876.96 1052
9877.90 1068
9878.83 1053
9879.77 1065
9880.71 1086
9881.65 1070
9882.59 1087
9883.53 1048
9884.47 1060
9885.40 1055
9886.34 1073
9887.28 1073
9888.22 1053
9889.16 1048
9890.10 1071
9891.04 1117
9891.98 1067
9892.91 1013
9893.85 1028
9894.79 1025
9895.73 1068
9896.67 1060
9897.61 1055
9898.55 1061
9899.49 1047
9900.43 1053
9901.37 1014
9902.31 1016
9903.25 1022
9904.19 1012
9905.13 1063
9906.07 1084
9907.01 1103
9907.95 1042
9908.89 1047
9909.83 1041
9910.77 1099
9911.71 1098
9912.65 1043
9913.59 1079
9914.53 1098
9915.47 1065
9916.41 1084
9917.35 1144
9918.29 1089
9919.23 1111
9920.17 1118
9921.11 1168
9922.05 1147
9922.99 1156
9923.93 1216
9924.87 1282
9925.81 1333
9926.75 1362
9927.69 1392
9928.63 1391
9929.57 1414
9930.51 1399
9931.45 1345
9932.39 1400
9933.34 1421
9934.28 1339
9935.22 1290
9936.16 1207
9937.10 1236
9938.04 1240
9938.98 1208
9939.92 1162
9940.87 1120
9941.81 1105
9942.75 1085
9943.69 1067
9944.63 1097
9945.57 1151
9946.51 1156
9947.46 1218
9948.40 1207
9949.34 1251
9950.28 1270
9951.22 1300
9952.16 1364
9953.11 1317
9954.05 1309
9954.99 1349
9955.93 1351
9956.87 1238
9957.82 1265
9958.76 1248
9959.70 1204
9960.64 1162
9961.59 1101
9962.53 1059
9963.47 1047
9964.41 1063
9965.35 1044
9966.30 1060
9967.24 997
9968.18 986
9969.13 994
9970.07 1002
9971.01 960
9971.95 912
9972.90 990
9973.84 969
9974.78 959
9975.73 900
9976.67 902
9977.61 891
9978.55 929
9979.50 939
9980.44 923
9981.38 940
9982.33 967
9983.27 946
9984.21 971
9985.16 975
9986.10 962
9987.04 958
9987.99 970
9988.93 924
9989.88 982
9990.82 920
9991.76 993
9992.71 973
9993.65 919
9994.59 932
9995.54 958
9996.48 950
9997.43 910
9998.37 884
9999.31 861
10000.26 892
10001.20 887
10002.15 855
10003.09 882
10004.04 869
10004.98 907
10005.92 898
10006.87 901
10007.81 888
10008.76 900
10009.70 884
10010.65 878
10011.59 889
10012.54 865
10013.48 871
10014.43 854
10015.37 860
10016.32 853
10017.26 856
10018.21 898
10019.15 889
10020.10 872
10021.04 855
10021.99 879
10022.93 894
10023.88 877
10024.82 836
10025.77 848
10026.71 890
10027.66 898
10028.60 846
10029.55 875
10030.49 863
10031.44 877
10032.39 874
10033.33 837
10034.28 820
10035.22 836
10036.17 838
10037.11 815
10038.06 833
10039.01 833
10039.95 846
10040.90 824
10041.84 809
10042.79 829
10043.74 839
10044.68 808
10045.63 775
10046.58 817
10047.52 830
10048.47 816
10049.41 784
10050.36 813
10051.31 813
10052.25 782
10053.20 801
10054.15 807
10055.09 790
10056.04 791
10056.99 786
10057.93 777
10058.88 780
10059.83 784
10060.78 792
10061.72 802
10062.67 778
10063.62 783
10064.56 761
10065.51 784
10066.46 798
10067.41 795
10068.35 795
10069.30 786
10070.25 771
10071.20 797
10072.14 774
10073.09 752
10074.04 789
10074.99 776
10075.93 800
10076.88 783
10077.83 754
10078.78 756
10079.72 771
10080.67 737
10081.62 767
10082.57 762
10083.52 777
10084.46 729
10085.41 727
10086.36 765
10087.31 746
10088.26 752
10089.21 799
10090.15 811
10091.10 753
10092.05 763
10093.00 769
10093.95 789
10094.90 754
10095.85 741
10096.79 718
10097.74 745
10098.69 759
10099.64 733
10100.59 780
10101.54 744
10102.49 758
10103.44 800
10104.39 778
10105.33 753
10106.28 725
10107.23 706
10108.18 772
10109.13 754
10110.08 762
10111.03 802
10111.98 815
10112.93 784
10113.88 775
10114.83 743
10115.78 730
10116.73 736
10117.68 772
10118.63 750
10119.58 760
10120.53 777
10121.48 807
10122.43 800
10123.38 766
10124.33 784
10125.28 798
10126.23 820
10127.18 771
10128.13 805
10129.08 772
10130.03 774
10130.98 787
10131.93 786
10132.88 785
10133.83 765
10134.78 814
10135.73 793
10136.68 761
10137.63 810
10138.58 814
10139.53 821
10140.48 826
10141.43 837
10142.38 860
10143.33 851
10144.29 827
10145.24 869
10146.19 860
10147.14 888
10148.09 895
10149.04 889
10149.99 887
10150.94 892
10151.89 861
10152.85 909
10153.80 912
10154.75 960
10155.70 935
10156.65 992
10157.60 938
10158.55 932
10159.51 947
10160.46 918
10161.41 977
10162.36 960
10163.31 984
10164.26 959
10165.22 976
10166.17 1003
10167.12 1006
10168.07 993
10169.02 1027
10169.98 1030
10170.93 1013
10171.88 1027
10172.83 1053
10173.79 1107
10174.74 1075
10175.69 1117
10176.64 1099
10177.60 1117
10178.55 1181
10179.50 1145
10180.45 1192
10181.41 1150
10182.36 1163
10183.31 1223
10184.26 1236
10185.22 1267
10186.17 1192
10187.12 1216
10188.08 1223
10189.03 1248
10189.98 1269
10190.93 1237
10191.89 1213
10192.84 1207
10193.79 1264
10194.75 1204
10195.70 1237
10196.65 1199
10197.61 1238
10198.56 1246
10199.51 1257
10200.47 1249
10201.42 1287
10202.38 1310
10203.33 1297
10204.28 1318
10205.24 1379
10206.19 1413
10207.14 1402
10208.10 1514
10209.05 1482
10210.01 1480
10210.96 1484
10211.91 1528
10212.87 1396
10213.82 1403
10214.78 1448
10215.73 1382
10216.69 1366
10217.64 1330
10218.59 1302
10219.55 1279
10220.50 1294
10221.46 1237
10222.41 1257
10223.37 1251
10224.32 1244
10225.28 1171
10226.23 1140
10227.19 1137
10228.14 1153
10229.10 1120
10230.05 1159
10231.01 1210
10231.96 1252
10232.92 1239
10233.87 1228
10234.83 1265
10235.78 1328
10236.74 1368
10237.69 1352
10238.65 1390
10239.60 1343
10240.56 1350
10241.51 1379
10242.47 1271
10243.42 1254
10244.38 1322
10245.34 1282
10246.29 1223
10247.25 1181
10248.20 1161
10249.16 1101
10250.11 1108
10251.07 1105
10252.03 1040
10252.98 1078
10253.94 1063
10254.89 1099
10255.85 1062
10256.81 1031
10257.76 1001
10258.72 1002
10259.68 993
10260.63 999
10261.59 972
10262.55 974
10263.50 955
10264.46 956
10265.41 904
10266.37 882
10267.33 912
10268.28 912
10269.24 929
10270.20 940
10271.16 906
10272.11 845
10273.07 844
10274.03 864
10274.98 869
10275.94 902
10276.90 845
10277.85 802
10278.81 833
10279.77 864
10280.73 828
10281.68 833
10282.64 813
10283.60 820
10284.56 804
10285.51 805
10286.47 836
10287.43 818
10288.39 801
10289.34 814
10290.30 807
10291.26 804
10292.22 771
10293.18 770
10294.13 820
10295.09 780
10296.05 783
10297.01 809
10297.97 839
10298.92 815
10299.88 800
10300.84 833
10301.80 839
10302.76 815
10303.72 804
10304.67 810
10305.63 798
10306.59 797
10307.55 772
10308.51 755
10309.47 777
10310.43 751
10311.38 746
10312.34 764
10313.30 773
10314.26 762
10315.22 766
10316.18 776
10317.14 754
10318.10 732
10319.06 740
10320.01 747
10320.97 740
10321.93 703
10322.89 726
10323.85 695
10324.81 710
10325.77 746
10326.73 730
10327.69 715
10328.65 683
10329.61 721
10330.57 716
10331.53 699
10332.49 706
10333.45 744
10334.41 746
10335.37 730
10336.33 705
10337.29 708
10338.25 705
10339.21 709
10340.17 754
10341.13 696
10342.09 700
10343.05 721
10344.01 673
10344.97 670
10345.93 648
10346.89 673
10347.85 659
10348.81 662
10349.77 622
10350.73 637
10351.69 649
10352.65 657
10353.61 676
10354.57 689
10355.53 674
10356.49 667
10357.46 675
10358.42 618
10359.38 640
10360.34 610
10361.30 612
10362.26 631
10363.22 616
10364.18 622
10365.14 640
10366.11 654
10367.07 664
10368.03 607
10368.99 661
10369.95 671
10370.91 612
10371.87 640
10372.84 635
10373.80 633
10374.76 625
10375.72 635
10376.68 617
10377.64 602
10378.61 599
10379.57 600
10380.53 645
10381.49 630
10382.45 634
10383.42 616
10384.38 608
10385.34 604
10386.30 629
10387.27 602
10388.23 586
10389.19 600
10390.15 610
10391.11 599
10392.08 613
10393.04 591
10394.00 633
10394.96 634
10395.93 598
10396.89 584
10397.85 593
10398.82 589
10399.78 599
10400.74 567
10401.70 566
10402.67 559
10403.63 584
10404.59 578
10405.56 578
10406.52 603
10407.48 606
10408.45 622
10409.41 616
10410.37 600
10411.34 583
10412.30 600
10413.26 600
10414.23 611
10415.19 593
10416.15 599
10417.12 611
10418.08 600
10419.04 613
10420.01 602
10420.97 626
10421.94 608
10422.90 619
10423.86 582
10424.83 633
10425.79 610
10426.76 643
10427.72 591
10428.68 580
10429.65 612
10430.61 580
10431.58 576
10432.54 603
10433.51 607
10434.47 552
10435.44 542
10436.40 533
10437.36 563
10438.33 561
10439.29 562
10440.26 548
10441.22 569
10442.19 552
10443.15 550
10444.12 567
10445.08 558
10446.05 554
10447.01 564
10447.98 575
10448.94 571
10449.91 524
10450.87 553
10451.84 590
10452.80 548
10453.77 559
10454.73 537
10455.70 534
10456.67 544
10457.63 529
10458.60 531
10459.56 531
10460.53 534
10461.49 533
10462.46 525
10463.43 548
10464.39 541
10465.36 577
10466.32 594
10467.29 576
10468.25 530
10469.22 543
10470.19 571
10471.15 558
10472.12 562
10473.09 520
10474.05 531
10475.02 538
10475.98 554
10476.95 556
10477.92 543
10478.88 529
10479.85 508
10480.82 547
10481.78 516
10482.75 578
10483.72 577
10484.68 566
10485.65 582
10486.62 540
10487.58 533
10488.55 544
10489.52 531
10490.49 510
10491.45 542
10492.42 560
10493.39 540
10494.35 556
10495.32 506
10496.29 514
10497.26 496
10498.22 551
10499.19 536
10500.16 504
10501.13 551
10502.09 559
10503.06 551
10504.03 554
10505.00 550
10505.96 534
10506.93 529
10507.90 553
10508.87 507
10509.84 510
10510.80 523
10511.77 534
10512.74 548
10513.71 550
10514.68 538
10515.64 524
10516.61 543
10517.58 532
10518.55 550
10519.52 559
10520.49 555
10521.45 566
10522.42 537
10523.39 540
10524.36 544
10525.33 524
10526.30 537
10527.27 538
10528.23 526
10529.20 544
10530.17 533
10531.14 529
10532.11 533
10533.08 554
10534.05 556
10535.02 530
10535.99 530
10536.96 541
10537.93 556
10538.89 561
10539.86 544
10540.83 558
10541.80 568
10542.77 579
10543.74 548
10544.71 542
10545.68 522
10546.65 547
10547.62 541
10548.59 550
10549.56 513
10550.53 568
10551.50 538
10552.47 544
10553.44 524
10554.41 571
10555.38 577
10556.35 564
10557.32 561
10558.29 534
10559.26 552
10560.23 549
10561.20 576
10562.17 569
10563.14 567
10564.11 548
10565.08 539
10566.05 555
10567.02 565
10567.99 539
10568.96 548
10569.93 567
10570.91 576
10571.88 601
10572.85 572
10573.82 553
10574.79 570
10575.76 558
10576.73 562
10577.70 565
10578.67 587
10579.64 554
10580.62 579
10581.59 564
10582.56 592
10583.53 578
10584.50 579
10585.47 586
10586.44 603
10587.42 606
10588.39 605
10589.36 581
10590.33 598
10591.30 594
10592.27 589
10593.25 615
10594.22 565
10595.19 575
10596.16 581
10597.13 554
10598.10 568
10599.08 608
10600.05 614
10601.02 591
10601.99 586
10602.97 617
10603.94 643
10604.91 653
10605.88 637
10606.85 626
10607.83 656
10608.80 678
10609.77 706
10610.74 667
10611.72 676
10612.69 702
10613.66 661
10614.64 651
10615.61 639
10616.58 680
10617.55 683
10618.53 675
10619.50 688
10620.47 667
10621.45 656
10622.42 650
10623.39 647
10624.37 662
10625.34 681
10626.31 619
10627.29 652
10628.26 653
10629.23 634
10630.21 673
10631.18 682
10632.15 669
10633.13 666
10634.10 685
10635.07 702
10636.05 691
10637.02 700
10638.00 756
10638.97 754
10639.94 737
10640.92 767
10641.89 772
10642.87 781
10643.84 759
10644.81 750
10645.79 727
10646.76 754
10647.74 769
10648.71 712
10649.68 705
10650.66 681
10651.63 679
10652.61 645
10653.58 636
10654.56 647
10655.53 597
10656.51 598
10657.48 613
10658.46 602
10659.43 611
10660.41 621
10661.38 622
10662.36 578
10663.33 569
10664.31 589
10665.28 564
10666.26 556
10667.23 589
10668.21 576
10669.18 574
10670.16 549
10671.13 536
10672.11 556
10673.08 544
10674.06 515
10675.03 580
10676.01 579
10676.99 552
10677.96 523
10678.94 528
10679.91 558
10680.89 551
10681.86 565
10682.84 571
10683.82 578
10684.79 579
10685.77 613
10686.74 562
10687.72 586
10688.70 586
10689.67 571
10690.65 583
10691.63 552
10692.60 543
10693.58 552
10694.55 561
10695.53 518
10696.51 567
10697.48 554
10698.46 567
10699.44 552
10700.41 555
10701.39 545
10702.37 557
10703.34 541
10704.32 548
10705.30 520
10706.27 558
10707.25 524
10708.23 520
10709.21 552
10710.18 567
10711.16 555
10712.14 557
10713.11 579
10714.09 579
10715.07 527
10716.05 538
10717.02 569
10718.00 543
10718.98 538
10719.96 550
10720.93 546
10721.91 576
10722.89 573
10723.87 601
10724.85 582
10725.82 575
10726.80 591
10727.78 578
10728.76 524
10729.74 578
10730.71 583
10731.69 565
10732.67 542
10733.65 538
10734.63 545
10735.60 559
10736.58 552
10737.56 538
10738.54 530
10739.52 546
10740.50 563
10741.48 573
10742.45 546
10743.43 558
10744.41 566
10745.39 544
10746.37 574
10747.35 587
10748.33 570
10749.31 563
10750.28 582
10751.26 568
10752.24 585
10753.22 561
10754.20 560
10755.18 559
10756.16 553
10757.14 555
10758.12 530
10759.10 548
10760.08 589
10761.06 546
10762.04 552
10763.01 551
10763.99 551
10764.97 586
10765.95 566
10766.93 551
10767.91 563
10768.89 561
10769.87 569
10770.85 580
10771.83 591
10772.81 590
10773.79 592
10774.77 563
10775.75 561
10776.73 568
10777.71 595
10778.69 603
10779.67 623
10780.65 583
10781.63 579
10782.62 603
10783.60 607
10784.58 602
10785.56 584
10786.54 628
10787.52 577
10788.50 589
10789.48 555
10790.46 580
10791.44 563
10792.42 637
10793.40 581
10794.38 566
10795.37 604
10796.35 577
10797.33 562
10798.31 570
10799.29 598
10800.27 605
10801.25 589
10802.23 596
10803.21 607
10804.20 587
10805.18 590
10806.16 589
10807.14 621
10808.12 589
10809.10 585
10810.09 554
10811.07 574
10812.05 570
10813.03 603
10814.01 590
10815.00 587
10815.98 613
10816.96 597
10817.94 602
10818.92 557
10819.91 567
10820.89 608
10821.87 617
10822.85 604
10823.83 617
10824.82 654
10825.80 636
10826.78 635
10827.76 632
10828.75 647
10829.73 655
10830.71 663
10831.69 639
10832.68 632
10833.66 675
10834.64 628
10835.63 653
10836.61 677
10837.59 651
10838.57 674
10839.56 655
10840.54 632
10841.52 640
10842.51 676
10843.49 656
10844.47 642
10845.46 688
10846.44 671
10847.42 651
10848.41 687
10849.39 668
10850.37 681
10851.36 719
10852.34 661
10853.32 681
10854.31 689
10855.29 678
10856.28 688
10857.26 680
10858.24 683
10859.23 718
10860.21 735
10861.20 738
10862.18 757
10863.16 732
10864.15 732
10865.13 756
10866.12 734
10867.10 721
10868.08 745
10869.07 741
10870.05 723
10871.04 763
10872.02 747
10873.01 741
10873.99 741
10874.98 765
10875.96 797
10876.95 759
10877.93 780
10878.92 786
10879.90 768
10880.89 795
10881.87 808
10882.86 841
10883.84 810
10884.83 798
10885.81 805
10886.80 827
10887.78 851
10888.77 815
10889.75 802
10890.74 813
10891.72 792
10892.71 847
10893.69 873
10894.68 822
10895.66 818
10896.65 882
10897.64 892
10898.62 899
10899.61 901
10900.59 881
10901.58 880
10902.56 946
10903.55 913
10904.54 918
10905.52 925
10906.51 931
10907.49 925
10908.48 938
10909.47 972
10910.45 981
10911.44 962
10912.43 985
10913.41 1012
10914.40 1049
10915.39 1014
10916.37 1055
10917.36 1027
10918.35 1028
10919.33 1057
10920.32 1070
10921.31 1059
10922.29 1063
10923.28 1105
10924.27 1082
10925.25 1065
10926.24 1109
10927.23 1096
10928.21 1154
10929.20 1128
10930.19 1145
10931.18 1140
10932.16 1167
10933.15 1135
10934.14 1138
10935.12 1189
10936.11 1215
10937.10 1196
10938.09 1202
10939.07 1208
10940.06 1218
10941.05 1249
10942.04 1285
10943.02 1305
10944.01 1281
10945.00 1339
10945.99 1321
10946.98 1346
10947.96 1357
10948.95 1380
10949.94 1390
10950.93 1416
10951.92 1420
10952.90 1491
10953.89 1517
10954.88 1577
10955.87 1603
10956.86 1697
10957.85 1764
10958.83 1800
10959.82 1798
10960.81 1848
10961.80 1910
10962.79 1924
10963.78 1884
10964.77 1871
10965.75 1792
10966.74 1741
10967.73 1735
10968.72 1707
10969.71 1658
10970.70 1591
10971.69 1619
10972.68 1620
10973.67 1572
10974.66 1559
10975.64 1548
10976.63 1514
10977.62 1492
10978.61 1531
10979.60 1513
10980.59 1494
10981.58 1523
10982.57 1516
10983.56 1518
10984.55 1524
10985.54 1485
10986.53 1520
10987.52 1583
10988.51 1570
10989.50 1639
10990.49 1685
10991.48 1687
10992.47 1660
10993.46 1761
10994.45 1908
10995.44 1910
10996.43 2000
10997.42 2149
10998.41 2202
10999.40 2287
11000.39 2302
11001.38 2352
11002.37 2368
11003.36 2386
11004.35 2411
11005.34 2328
11006.33 2293
11007.32 2260
11008.31 2129
11009.30 1986
11010.30 1908
11011.29 1863
11012.28 1790
11013.27 1668
11014.26 1581
11015.25 1537
11016.24 1506
11017.23 1425
11018.22 1362
11019.21 1358
11020.21 1336
11021.20 1306
11022.19 1293
11023.18 1268
11024.17 1193
11025.16 1216
11026.15 1199
11027.14 1193
11028.14 1188
11029.13 1171
11030.12 1195
11031.11 1179
11032.10 1155
11033.09 1121
11034.09 1127
11035.08 1126
11036.07 1146
11037.06 1122
11038.05 1139
11039.05 1164
11040.04 1128
11041.03 1148
11042.02 1131
11043.02 1133
11044.01 1124
11045.00 1139
11045.99 1095
11046.98 1092
11047.98 1057
11048.97 1060
11049.96 1070
11050.95 1036
11051.95 1004
11052.94 1023
11053.93 1033
11054.93 1031
11055.92 1053
11056.91 979
11057.90 970
11058.90 1020
11059.89 1001
11060.88 1007
11061.88 1032
11062.87 1036
11063.86 1001
11064.86 1028
11065.85 1051
11066.84 994
11067.84 1016
11068.83 1067
11069.82 1053
11070.82 1087
11071.81 1078
11072.80 1066
11073.80 1056
11074.79 1047
11075.78 1015
11076.78 1033
11077.77 1033
11078.77 1052
11079.76 1069
11080.75 1040
11081.75 1062
11082.74 1042
11083.74 1050
11084.73 961
11085.72 983
11086.72 1033
11087.71 1004
11088.71 1031
11089.70 969
11090.70 999
11091.69 980
11092.68 978
11093.68 944
11094.67 956
11095.67 944
11096.66 963
11097.66 979
11098.65 994
11099.65 994
11100.64 930
11101.64 936
11102.63 932
11103.63 925
11104.62 922
11105.62 893
11106.61 930
11107.61 975
11108.60 969
11109.60 931
11110.59 962
11111.59 954
11112.58 935
11113.58 956
11114.57 949
11115.57 958
11116.56 945
11117.56 950
11118.56 973
11119.55 937
11120.55 910
11121.54 970
11122.54 953
11123.54 970
11124.53 944
11125.53 931
11126.52 941
11127.52 1001
11128.51 991
11129.51 948
11130.51 959
11131.50 991
11132.50 938
11133.50 941
11134.49 927
11135.49 922
11136.49 922
11137.48 940
11138.48 941
11139.47 915
11140.47 900
11141.47 905
11142.46 918
11143.46 925
11144.46 863
11145.46 893
11146.45 943
11147.45 942
11148.45 912
11149.44 941
11150.44 943
11151.44 909
11152.43 930
11153.43 936
11154.43 913
11155.43 920
11156.42 920
11157.42 947
11158.42 948
11159.42 960
11160.41 940
11161.41 930
11162.41 928
11163.41 942
11164.40 888
11165.40 881
11166.40 906
11167.40 924
11168.39 938
11169.39 912
11170.39 932
11171.39 903
11172.39 861
11173.38 910
11174.38 906
11175.38 878
11176.38 904
11177.38 859
11178.38 866
11179.37 855
11180.37 870
11181.37 883
11182.37 908
11183.37 896
11184.37 914
11185.37 891
11186.36 918
11187.36 923
11188.36 924
11189.36 941
11190.36 946
11191.36 957
11192.36 907
11193.36 924
11194.36 934
11195.35 952
11196.35 906
11197.35 931
11198.35 942
11199.35 953
11200.35 931
11201.35 970
11202.35 968
11203.35 929
11204.35 954
11205.35 920
11206.35 962
11207.35 928
11208.35 950
11209.35 991
11210.35 970
11211.35 949
11212.35 953
11213.35 994
11214.35 1040
11215.34 1026
11216.35 962
11217.35 974
11218.35 961
11219.35 965
11220.35 956
11221.35 955
11222.35 938
11223.35 952
11224.35 951
11225.35 952
11226.35 905
11227.35 924
11228.35 895
11229.35 939
11230.35 933
11231.35 944
11232.35 911
11233.35 925
11234.35 903
11235.35 934
11236.35 936
11237.36 941
11238.36 915
11239.36 926
11240.36 947
11241.36 952
11242.36 974
11243.36 936
11244.36 923
11245.36 924
11246.37 1004
11247.37 933
11248.37 937
11249.37 935
11250.37 949
11251.37 935
11252.38 982
11253.38 986
11254.38 988
11255.38 1010
11256.38 993
11257.38 993
11258.39 973
11259.39 1016
11260.39 1021
11261.39 1022
11262.39 996
11263.40 977
11264.40 1001
11265.40 969
11266.40 1051
11267.40 1027
11268.41 1039
11269.41 1048
11270.41 1062
11271.41 1060
11272.42 1043
11273.42 998
11274.42 1014
11275.42 1075
11276.43 1105
11277.43 1078
11278.43 1086
11279.44 1101
11280.44 1127
11281.44 1113
11282.44 1101
11283.45 1119
11284.45 1088
11285.45 1063
11286.46 1049
11287.46 1074
11288.46 1014
11289.47 1019
11290.47 983
11291.47 1010
11292.48 943
11293.48 984
11294.48 994
11295.49 927
11296.49 910
11297.49 887
11298.50 878
11299.50 879
11300.51 901
11301.51 880
11302.51 892
11303.52 860
11304.52 870
11305.53 866
11306.53 847
11307.53 848
11308.54 890
11309.54 879
11310.55 874
11311.55 855
11312.55 870
11313.56 881
11314.56 893
11315.57 868
11316.57 893
11317.58 935
11318.58 958
11319.59 898
11320.59 887
11321.59 922
11322.60 949
11323.60 952
11324.61 912
11325.61 951
11326.62 932
11327.62 923
11328.63 933
11329.63 913
11330.64 926
11331.64 893
11332.65 906
11333.65 876
11334.66 918
11335.67 897
11336.67 889
11337.68 872
11338.68 890
11339.69 895
11340.69 910
11341.70 904
11342.70 939
11343.71 906
11344.72 834
11345.72 877
11346.73 864
11347.73 878
11348.74 870
11349.74 851
11350.75 859
11351.76 813
11352.76 834
11353.77 859
11354.78 825
11355.78 755
11356.79 782
11357.79 752
11358.80 775
11359.81 756
11360.81 775
11361.82 817
11362.83 771
11363.83 779
11364.84 791
11365.85 768
11366.85 789
11367.86 765
11368.87 752
11369.87 769
11370.88 745
11371.89 733
11372.89 697
11373.90 728
11374.91 726
11375.92 707
11376.92 690
11377.93 683
11378.94 713
11379.94 676
11380.95 696
11381.96 699
11382.97 683
11383.97 710
11384.98 688
11385.99 680
11387.00 658
11388.00 662
11389.01 672
11390.02 676
11391.03 666
11392.04 646
11393.04 669
11394.05 665
11395.06 673
11396.07 644
11397.08 648
11398.08 633
11399.09 665
11400.10 653
11401.11 664
11402.12 674
11403.12 657
11404.13 690
11405.14 669
11406.15 661
11407.16 642
11408.17 664
11409.18 677
11410.18 673
11411.19 646
11412.20 637
11413.21 652
11414.22 667
11415.23 644
11416.24 640
11417.25 638
11418.25 651
11419.26 627
11420.27 629
11421.28 615
11422.29 563
11423.30 610
11424.31 614
11425.32 635
11426.33 607
11427.34 609
11428.35 631
11429.36 606
11430.37 604
11431.38 608
11432.39 600
11433.39 592
11434.40 605
11435.41 610
11436.42 624
11437.43 603
11438.44 625
11439.45 630
11440.46 609
11441.47 576
11442.48 587
11443.49 557
11444.50 603
11445.51 594
11446.52 595
11447.53 618
11448.55 572
11449.56 588
11450.57 598
11451.58 613
11452.59 556
11453.60 566
11454.61 621
11455.62 587
11456.63 545
11457.64 578
11458.65 580
11459.66 541
11460.67 561
11461.68 589
11462.69 595
11463.71 588
11464.72 551
11465.73 546
11466.74 547
11467.75 555
11468.76 553
11469.77 570
11470.78 555
11471.80 536
11472.81 557
11473.82 550
11474.83 535
11475.84 541
11476.85 586
11477.86 535
11478.88 525
11479.89 519
11480.90 528
11481.91 517
11482.92 501
11483.93 529
11484.95 541
11485.96 530
11486.97 518
11487.98 541
11489.00 542
11490.01 529
11491.02 535
11492.03 523
11493.04 537
11494.06 526
11495.07 515
11496.08 551
11497.09 534
11498.11 495
11499.12 522
11500.13 540
11501.14 538
11502.16 522
11503.17 525
11504.18 537
11505.20 522
11506.21 519
11507.22 533
11508.23 512
11509.25 516
11510.26 554
11511.27 545
11512.29 522
11513.30 500
11514.31 522
11515.33 519
11516.34 524
11517.35 520
11518.37 560
11519.38 548
11520.39 543
11521.41 526
11522.42 507
11523.43 506
11524.45 528
11525.46 504
11526.47 532
11527.49 506
11528.50 502
11529.52 564
11530.53 531
11531.54 516
11532.56 544
11533.57 575
11534.59 571
11535.60 550
11536.62 577
11537.63 556
11538.64 578
11539.66 580
11540.67 571
11541.69 574
11542.70 538
11543.72 528
11544.73 561
11545.75 589
11546.76 569
11547.77 543
11548.79 552
11549.80 564
11550.82 536
11551.83 539
11552.85 548
11553.86 491
11554.88 487
11555.89 510
11556.91 516
11557.92 508
11558.94 475
11559.95 508
11560.97 540
11561.99 491
11563.00 475
11564.02 515
11565.03 491
11566.05 498
11567.06 473
11568.08 484
11569.09 483
11570.11 451
11571.13 482
11572.14 486
11573.16 471
11574.17 485
11575.19 519
11576.20 479
11577.22 480
11578.24 486
11579.25 479
11580.27 464
11581.29 491
11582.30 447
11583.32 467
11584.33 461
11585.35 469
11586.37 484
11587.38 474
11588.40 482
11589.42 500
11590.43 489
11591.45 493
11592.47 487
11593.48 474
11594.50 480
11595.52 494
11596.53 500
11597.55 460
11598.57 488
11599.58 480
11600.60 484
11601.62 485
11602.64 484
11603.65 525
11604.67 521
11605.69 487
11606.70 487
11607.72 502
11608.74 483
11609.76 497
11610.77 475
11611.79 510
11612.81 484
11613.83 517
11614.84 480
11615.86 488
11616.88 450
11617.90 505
11618.92 492
11619.93 475
11620.95 478
11621.97 483
11622.99 502
11624.01 461
11625.02 491
11626.04 444
11627.06 467
11628.08 499
11629.10 517
11630.11 470
11631.13 466
11632.15 487
11633.17 477
11634.19 471
11635.21 458
11636.23 482
11637.24 446
11638.26 456
11639.28 485
11640.30 477
11641.32 456
11642.34 466
11643.36 496
11644.38 503
11645.39 480
11646.41 480
11647.43 478
11648.45 471
11649.47 431
11650.49 462
11651.51 461
11652.53 482
11653.55 466
11654.57 445
11655.59 493
11656.61 462
11657.63 503
11658.65 438
11659.67 471
11660.69 446
11661.70 469
11662.72 494
11663.74 493
11664.76 501
11665.78 517
11666.80 509
11667.82 504
11668.84 476
11669.86 469
11670.88 484
11671.90 467
11672.92 503
11673.95 476
11674.97 493
11675.99 478
11677.01 508
11678.03 496
11679.05 485
11680.07 486
11681.09 497
11682.11 523
11683.13 505
11684.15 484
11685.17 491
11686.19 502
11687.21 473
11688.23 493
11689.25 500
11690.28 473
11691.30 464
11692.32 496
11693.34 479
11694.36 482
11695.38 465
11696.40 493
11697.42 503
11698.44 484
11699.47 463
11700.49 451
11701.51 468
11702.53 481
11703.55 513
11704.57 474
11705.60 501
11706.62 493
11707.64 518
11708.66 477
11709.68 477
11710.70 474
11711.73 499
11712.75 493
11713.77 477
11714.79 473
11715.81 459
11716.84 484
11717.86 486
11718.88 504
11719.90 499
11720.92 514
11721.95 486
11722.97 474
11723.99 491
11725.01 494
11726.04 501
11727.06 534
11728.08 502
11729.11 474
11730.13 519
11731.15 500
11732.17 497
11733.20 486
11734.22 486
11735.24 492
11736.26 498
11737.29 481
11738.31 511
11739.33 503
11740.36 538
11741.38 542
11742.40 537
11743.43 536
11744.45 534
11745.47 552
11746.50 540
11747.52 528
11748.54 488
11749.57 518
11750.59 517
11751.62 556
11752.64 508
11753.66 517
11754.69 518
11755.71 559
11756.73 507
11757.76 535
11758.78 539
11759.81 535
11760.83 531
11761.85 546
11762.88 550
11763.90 561
11764.93 575
11765.95 561
11766.98 587
11768.00 559
11769.02 569
11770.05 555
11771.07 571
11772.10 591
11773.12 602
11774.15 623
11775.17 565
11776.20 591
11777.22 582
11778.25 588
11779.27 583
11780.30 606
11781.32 587
11782.35 615
11783.37 624
11784.40 616
11785.42 570
11786.45 614
11787.47 618
11788.50 596
11789.52 604
11790.55 608
11791.57 594
11792.60 601
11793.62 599
11794.65 618
11795.67 574
11796.70 588
11797.73 598
11798.75 566
11799.78 582
11800.80 611
11801.83 627
11802.85 625
11803.88 612
11804.91 593
11805.93 597
11806.96 612
11807.98 596
11809.01 610
11810.04 601
11811.06 660
11812.09 613
11813.12 641
11814.14 608
11815.17 633
11816.19 645
11817.22 635
11818.25 657
11819.27 670
11820.30 636
11821.33 668
11822.35 643
11823.38 645
11824.41 671
11825.44 703
11826.46 688
11827.49 702
11828.52 676
11829.54 677
11830.57 711
11831.60 702
11832.62 707
11833.65 703
11834.68 689
11835.71 677
11836.73 696
11837.76 701
11838.79 709
11839.82 699
11840.84 685
11841.87 714
11842.90 749
11843.93 765
11844.95 720
11845.98 723
11847.01 737
11848.04 766
11849.07 754
11850.09 778
11851.12 802
11852.15 773
11853.18 745
11854.21 779
11855.23 796
11856.26 803
11857.29 798
11858.32 806
11859.35 810
11860.38 823
11861.40 819
11862.43 862
11863.46 857
11864.49 822
11865.52 877
11866.55 862
11867.58 903
11868.60 866
11869.63 860
11870.66 883
11871.69 878
11872.72 889
11873.75 899
11874.78 876
11875.81 886
11876.84 966
11877.86 936
11878.89 946
11879.92 937
11880.95 976
11881.98 986
11883.01 1025
11884.04 1004
11885.07 1003
11886.10 998
11887.13 1024
11888.16 1017
11889.19 1027
11890.22 1059
11891.25 1060
11892.28 1130
11893.31 1114
11894.34 1172
11895.37 1136
11896.40 1201
11897.43 1207
11898.46 1235
11899.49 1265
11900.52 1295
11901.55 1302
11902.58 1352
11903.61 1411
11904.64 1434
11905.67 1454
11906.70 1461
11907.73 1432
11908.76 1452
11909.79 1474
11910.82 1453
11911.85 1472
11912.88 1475
11913.91 1446
11914.94 1364
11915.97 1350
11917.01 1298
11918.04 1247
11919.07 1290
11920.10 1252
11921.13 1267
11922.16 1226
11923.19 1200
11924.22 1197
11925.25 1252
11926.28 1265
11927.32 1288
11928.35 1257
11929.38 1287
11930.41 1320
11931.44 1341
11932.47 1297
11933.50 1331
11934.54 1336
11935.57 1359
11936.60 1377
11937.63 1340
11938.66 1356
11939.70 1259
11940.73 1252
11941.76 1230
11942.79 1220
11943.82 1196
11944.85 1129
11945.89 1101
11946.92 1069
11947.95 1012
11948.98 1012
11950.02 1024
11951.05 1010
11952.08 990
11953.11 997
11954.15 986
11955.18 928
11956.21 940
11957.24 940
11958.28 953
11959.31 940
11960.34 955
11961.37 935
11962.41 914
11963.44 946
11964.47 919
11965.51 974
11966.54 963
11967.57 948
11968.60 960
11969.64 942
11970.67 945
11971.70 965
11972.74 954
11973.77 937
11974.80 911
11975.84 966
11976.87 984
11977.90 953
11978.94 949
11979.97 967
11981.00 976
11982.04 958
11983.07 1023
11984.11 1010
11985.14 987
11986.17 963
11987.21 975
11988.24 942
11989.28 1022
11990.31 960
11991.34 991
11992.38 969
11993.41 969
11994.45 1005
11995.48 1000
11996.51 989
11997.55 996
11998.58 994
11999.62 1012
12000.65 1010
12001.69 966
12002.72 1032
12003.76 1028
12004.79 1056
12005.82 1040
12006.86 1052
12007.89 1064
12008.93 1072
12009.96 1040
12011.00 1115
12012.03 1116
12013.07 1093
12014.10 1131
12015.14 1166
12016.17 1139
12017.21 1147
12018.24 1161
12019.28 1151
12020.32 1162
12021.35 1184
12022.39 1173
12023.42 1179
12024.46 1213
12025.49 1177
12026.53 1185
12027.56 1150
12028.60 1144
12029.64 1195
12030.67 1208
12031.71 1181
12032.74 1100
12033.78 1132
12034.81 1132
12035.85 1089
12036.89 1103
12037.92 1124
12038.96 1147
12039.99 1101
12041.03 1105
12042.07 1123
12043.10 1107
12044.14 1093
12045.18 1076
12046.21 1107
12047.25 1159
12048.29 1093
12049.32 1073
12050.36 1066
12051.40 1100
12052.43 1062
12053.47 1111
12054.51 1052
12055.54 1096
12056.58 1117
12057.62 1126
12058.65 1095
12059.69 1085
12060.73 1091
12061.76 1110
12062.80 1071
12063.84 1086
12064.88 1094
12065.91 1056
12066.95 1053
12067.99 1013
12069.03 1033
12070.06 1053
12071.10 1017
12072.14 982
12073.18 966
12074.21 958
12075.25 949
12076.29 950
12077.33 943
12078.36 948
12079.40 908
12080.44 976
12081.48 912
12082.52 907
12083.55 904
12084.59 925
12085.63 879
12086.67 904
12087.71 935
12088.74 954
12089.78 934
12090.82 925
12091.86 947
12092.90 933
12093.94 975
12094.98 918
12096.01 959
12097.05 929
12098.09 929
12099.13 940
12100.17 929
12101.21 935
12102.25 940
12103.28 936
12104.32 956
12105.36 936
12106.40 928
12107.44 903
12108.48 931
12109.52 961
12110.56 942
12111.60 928
12112.64 900
12113.68 900
12114.72 876
12115.76 890
12116.79 880
12117.83 869
12118.87 796
12119.91 826
12120.95 787
12121.99 779
12123.03 822
12124.07 807
12125.11 785
12126.15 820
12127.19 829
12128.23 764
12129.27 757
12130.31 755
12131.35 778
12132.39 747
12133.43 758
12134.47 782
12135.51 814
12136.55 782
12137.59 764
12138.63 807
12139.67 793
12140.71 768
12141.76 771
12142.80 754
12143.84 725
12144.88 756
12145.92 775
12146.96 794
12148.00 753
12149.04 785
12150.08 753
12151.12 807
12152.16 744
12153.20 738
12154.25 749
12155.29 740
12156.33 770
12157.37 725
12158.41 760
12159.45 688
12160.49 704
12161.53 710
12162.58 731
12163.62 712
12164.66 690
12165.70 720
12166.74 739
12167.78 700
12168.82 718
12169.87 746
12170.91 668
12171.95 691
12172.99 733
12174.03 751
12175.08 717
12176.12 743
12177.16 722
12178.20 719
12179.24 694
12180.29 682
12181.33 717
12182.37 737
12183.41 690
12184.46 710
12185.50 696
12186.54 717
12187.58 722
12188.63 696
12189.67 698
12190.71 706
12191.75 728
12192.80 689
12193.84 671
12194.88 679
12195.92 681
12196.97 677
12198.01 678
12199.05 650
12200.10 658
12201.14 674
12202.18 663
12203.23 694
12204.27 696
12205.31 674
12206.36 688
12207.40 721
12208.44 694
12209.49 655
12210.53 653
12211.57 677
12212.62 678
12213.66 676
12214.70 656
12215.75 664
12216.79 677
12217.84 640
12218.88 607
12219.92 657
12220.97 656
12222.01 623
12223.06 658
12224.10 633
12225.14 647
12226.19 630
12227.23 662
12228.28 672
12229.32 655
12230.36 665
12231.41 651
12232.45 640
12233.50 635
12234.54 670
12235.59 690
12236.63 656
12237.68 629
12238.72 632
12239.77 658
12240.81 676
12241.86 648
12242.90 646
12243.94 662
12244.99 667
12246.03 643
12247.08 652
12248.13 668
12249.17 669
12250.22 690
12251.26 663
12252.31 650
12253.35 600
12254.40 626
12255.44 625
12256.49 600
12257.53 607
12258.58 625
12259.62 611
12260.67 612
12261.72 595
12262.76 588
12263.81 597
12264.85 600
12265.90 588
12266.94 598
12267.99 598
12269.04 598
12270.08 612
12271.13 582
12272.17 586
12273.22 607
12274.27 629
12275.31 595
12276.36 590
12277.41 584
12278.45 597
12279.50 582
12280.55 556
12281.59 540
12282.64 575
12283.69 571
12284.73 554
12285.78 576
12286.83 565
12287.87 530
12288.92 578
12289.97 590
12291.01 569
12292.06 551
12293.11 576
12294.15 581
12295.20 577
12296.25 561
12297.30 557
12298.34 573
12299.39 597
12300.44 561
12301.48 595
12302.53 577
12303.58 568
12304.63 556
12305.67 584
12306.72 541
12307.77 506
12308.82 558
12309.87 559
12310.91 533
12311.96 552
12313.01 558
12314.06 573
12315.10 557
12316.15 543
12317.20 541
12318.25 572
12319.30 552
12320.34 558
12321.39 583
12322.44 564
12323.49 544
12324.54 561
12325.59 543
12326.63 546
12327.68 555
12328.73 559
12329.78 567
12330.83 554
12331.88 568
12332.93 548
12333.98 525
12335.02 564
12336.07 575
12337.12 583
12338.17 529
12339.22 513
12340.27 509
12341.32 541
12342.37 537
12343.42 559
12344.47 564
12345.51 552
12346.56 519
12347.61 531
12348.66 556
12349.71 520
12350.76 558
12351.81 552
12352.86 566
12353.91 559
12354.96 550
12356.01 541
12357.06 560
12358.11 597
12359.16 553
12360.21 554
12361.26 572
12362.31 577
12363.36 547
12364.41 554
12365.46 558
12366.51 565
12367.56 572
12368.61 568
12369.66 566
12370.71 559
12371.76 543
12372.81 569
12373.86 571
12374.91 585
12375.96 595
12377.01 599
12378.06 573
12379.11 586
12380.17 591
12381.22 554
12382.27 575
12383.32 594
12384.37 596
12385.42 549
12386.47 622
12387.52 595
12388.57 599
12389.62 585
12390.67 564
12391.73 586
12392.78 588
12393.83 588
12394.88 588
12395.93 600
12396.98 600
12398.03 579
12399.09 567
12400.14 604
12401.19 618
12402.24 610
12403.29 610
12404.34 585
12405.40 622
12406.45 626
12407.50 669
12408.55 621
12409.60 576
12410.66 599
12411.71 605
12412.76 612
12413.81 630
12414.86 610
12415.92 617
12416.97 620
12418.02 631
12419.07 602
12420.13 606
12421.18 632
12422.23 613
12423.28 617
12424.34 603
12425.39 607
12426.44 620
12427.49 624
12428.55 604
12429.60 603
12430.65 596
12431.71 619
12432.76 635
12433.81 660
12434.86 662
12435.92 660
12436.97 689
12438.02 647
12439.08 664
12440.13 643
12441.18 636
12442.24 643
12443.29 641
12444.34 653
12445.40 683
12446.45 679
12447.50 678
12448.56 673
12449.61 690
12450.67 699
12451.72 710
12452.77 740
12453.83 683
12454.88 682
12455.94 720
12456.99 730
12458.04 738
12459.10 767
12460.15 773
12461.21 774
12462.26 775
12463.31 811
12464.37 846
12465.42 852
12466.48 858
12467.53 942
12468.59 941
12469.64 952
12470.70 971
12471.75 1037
12472.80 1083
12473.86 1115
12474.91 1160
12475.97 1170
12477.02 1195
12478.08 1259
12479.13 1295
12480.19 1292
12481.24 1226
12482.30 1287
12483.35 1268
12484.41 1278
12485.46 1182
12486.52 1214
12487.57 1130
12488.63 1138
12489.69 1125
12490.74 1053
12491.80 1062
12492.85 1010
12493.91 945
12494.96 932
12496.02 917
12497.07 866
12498.13 879
12499.19 802
12500.24 819
12501.30 840
12502.35 817
12503.41 841
12504.47 812
12505.52 811
12506.58 779
12507.63 782
12508.69 814
12509.75 793
12510.80 814
12511.86 787
12512.91 797
12513.97 807
12515.03 802
12516.08 791
12517.14 751
12518.20 795
12519.25 759
12520.31 782
12521.37 778
12522.42 760
12523.48 808
12524.54 794
12525.59 760
12526.65 743
12527.71 791
12528.77 759
12529.82 779
12530.88 758
12531.94 759
12532.99 746
12534.05 771
12535.11 793
12536.17 792
12537.22 766
12538.28 773
12539.34 778
12540.40 830
12541.45 792
12542.51 816
12543.57 839
12544.63 837
12545.68 885
12546.74 903
12547.80 865
12548.86 921
12549.92 929
12550.97 955
12552.03 931
12553.09 980
12554.15 1014
12555.21 1000
12556.26 927
12557.32 963
12558.38 991
12559.44 969
12560.50 913
12561.56 934
12562.61 936
12563.67 921
12564.73 890
12565.79 885
12566.85 886
12567.91 865
12568.97 873
12570.02 821
12571.08 792
12572.14 811
12573.20 811
12574.26 817
12575.32 786
12576.38 785
12577.44 770
12578.50 798
12579.56 762
12580.61 750
12581.67 792
12582.73 751
12583.79 782
12584.85 785
12585.91 725
12586.97 783
12588.03 776
12589.09 762
12590.15 796
12591.21 780
12592.27 737
12593.33 732
12594.39 718
12595.45 751
12596.51 741
12597.57 742
12598.63 765
12599.69 765
12600.75 799
12601.81 749
12602.87 793
12603.93 755
12604.99 739
12606.05 760
12607.11 757
12608.17 783
12609.23 749
12610.29 738
12611.35 792
12612.41 775
12613.47 789
12614.53 768
12615.59 748
12616.66 779
12617.72 807
12618.78 840
12619.84 821
12620.90 859
12621.96 871
12623.02 853
12624.08 824
12625.14 837
12626.20 870
12627.26 895
12628.33 903
12629.39 859
12630.45 873
12631.51 919
12632.57 933
12633.63 895
12634.69 904
12635.76 910
12636.82 896
12637.88 909
12638.94 902
12640.00 857
12641.06 876
12642.13 847
12643.19 814
12644.25 815
12645.31 792
12646.37 780
12647.44 760
12648.50 762
12649.56 789
12650.62 801
12651.68 748
12652.75 740
12653.81 733
12654.87 756
12655.93 766
12657.00 750
12658.06 742
12659.12 702
12660.18 690
12661.25 711
12662.31 743
12663.37 710
12664.43 685
12665.50 725
12666.56 727
12667.62 701
12668.69 746
12669.75 731
12670.81 742
12671.88 746
12672.94 742
12674.00 744
12675.06 736
12676.13 712
12677.19 754
12678.25 743
12679.32 757
12680.38 718
12681.44 736
12682.51 737
12683.57 751
12684.64 717
12685.70 747
12686.76 749
12687.83 756
12688.89 771
12689.95 721
12691.02 760
12692.08 746
12693.15 739
12694.21 755
12695.27 742
12696.34 760
12697.40 768
12698.47 741
12699.53 720
12700.59 755
12701.66 761
12702.72 776
12703.79 782
12704.85 767
12705.92 793
12706.98 772
12708.05 783
12709.11 764
12710.18 792
12711.24 774
12712.30 781
12713.37 769
12714.43 774
12715.50 774
12716.56 791
12717.63 798
12718.69 823
12719.76 791
12720.82 775
12721.89 814
12722.95 786
12724.02 801
12725.09 828
12726.15 834
12727.22 827
12728.28 815
12729.35 822
12730.41 855
12731.48 868
12732.54 864
12733.61 836
12734.68 854
12735.74 845
12736.81 872
12737.87 862
12738.94 878
12740.00 863
12741.07 894
12742.14 895
12743.20 854
12744.27 870
12745.33 836
12746.40 857
12747.47 824
12748.53 821
12749.60 795
12750.67 839
12751.73 822
12752.80 811
12753.87 820
12754.93 788
12756.00 809
12757.07 766
12758.13 762
12759.20 829
12760.27 792
12761.33 805
12762.40 801
12763.47 803
12764.53 783
12765.60 789
12766.67 780
12767.73 770
12768.80 753
12769.87 761
12770.94 769
12772.00 729
12773.07 743
12774.14 735
12775.21 714
12776.27 721
12777.34 704
12778.41 711
12779.48 714
12780.54 701
12781.61 702
12782.68 681
12783.75 684
12784.81 690
12785.88 660
12786.95 682
12788.02 694
12789.09 658
12790.15 669
12791.22 688
12792.29 676
12793.36 665
12794.43 687
12795.49 651
12796.56 661
12797.63 648
12798.70 696
12799.77 656
12800.84 653
12801.90 675
12802.97 684
12804.04 665
12805.11 686
12806.18 654
12807.25 647
12808.32 638
12809.39 662
12810.45 659
12811.52 693
12812.59 707
12813.66 671
12814.73 692
12815.80 684
12816.87 660
12817.94 699
12819.01 677
12820.08 697
12821.15 678
12822.21 719
12823.28 697
12824.35 695
12825.42 710
12826.49 699
12827.56 737
12828.63 692
12829.70 666
12830.77 699
12831.84 703
12832.91 655
12833.98 685
12835.05 686
12836.12 677
12837.19 690
12838.26 666
12839.33 647
12840.40 623
12841.47 671
12842.54 631
12843.61 663
12844.68 663
12845.75 640
12846.82 618
12847.89 639
12848.96 606
12850.03 596
12851.10 576
12852.18 578
12853.25 579
12854.32 584
12855.39 585
12856.46 571
12857.53 600
12858.60 593
12859.67 575
12860.74 572
12861.81 565
12862.88 581
12863.96 575
12865.03 577
12866.10 542
12867.17 554
12868.24 556
12869.31 559
12870.38 530
12871.45 552
12872.53 526
12873.60 568
12874.67 577
12875.74 573
12876.81 525
12877.88 513
12878.96 560
12880.03 501
12881.10 523
12882.17 544
12883.24 567
12884.31 540
12885.39 549
12886.46 528
12887.53 563
12888.60 523
12889.68 555
12890.75 532
12891.82 531
12892.89 525
12893.96 503
12895.04 493
12896.11 510
12897.18 501
12898.25 525
12899.33 533
12900.40 545
12901.47 519
12902.54 500
12903.62 521
12904.69 508
12905.76 522
12906.84 472
12907.91 500
12908.98 490
12910.06 496
12911.13 516
12912.20 474
12913.27 502
12914.35 517
12915.42 513
12916.49 505
12917.57 504
12918.64 464
12919.71 467
12920.79 480
12921.86 479
12922.94 470
12924.01 474
12925.08 500
12926.16 486
12927.23 480
12928.30 500
12929.38 479
12930.45 482
12931.53 481
12932.60 471
12933.67 509
12934.75 477
12935.82 460
12936.90 463
12937.97 496
12939.04 456
12940.12 459
12941.19 452
12942.27 451
12943.34 455
12944.42 472
12945.49 475
12946.56 476
12947.64 466
12948.71 457
12949.79 480
12950.86 461
12951.94 453
12953.01 413
12954.09 452
12955.16 429
12956.24 455
12957.31 455
12958.39 466
12959.46 455
12960.54 464
12961.61 481
12962.69 445
12963.76 463
12964.84 459
12965.91 455
12966.99 453
12968.07 448
12969.14 444
12970.22 464
12971.29 433
12972.37 430
12973.44 430
12974.52 436
12975.59 444
12976.67 463
12977.75 437
12978.82 451
12979.90 433
12980.97 433
12982.05 443
12983.13 428
12984.20 450
12985.28 406
12986.35 444
12987.43 449
12988.51 425
12989.58 413
12990.66 423
12991.74 458
12992.81 452
12993.89 436
12994.97 454
12996.04 436
12997.12 444
12998.20 435
12999.27 422
13000.35 435
13001.43 439
13002.50 485
13003.58 423
13004.66 423
13005.73 441
13006.81 426
13007.89 432
13008.97 445
13010.04 434
13011.12 446
13012.20 449
13013.27 423
13014.35 424
13015.43 435
13016.51 447
13017.58 391
13018.66 450
13019.74 416
13020.82 427
13021.89 411
13022.97 427
13024.05 407
13025.13 421
13026.21 432
13027.28 456
13028.36 458
13029.44 415
13030.52 442
13031.60 432
13032.67 488
13033.75 459
13034.83 455
13035.91 408
13036.99 414
13038.07 449
13039.14 432
13040.22 422
13041.30 448
13042.38 441
13043.46 474
13044.54 419
13045.62 434
13046.69 417
13047.77 443
13048.85 438
13049.93 436
13051.01 437
13052.09 398
13053.17 431
13054.25 426
13055.33 404
13056.40 430
13057.48 422
13058.56 418
13059.64 415
13060.72 433
13061.80 437
13062.88 446
13063.96 434
13065.04 442
13066.12 409
13067.20 424
13068.28 415
13069.36 422
13070.44 427
13071.52 413
13072.60 439
13073.68 431
13074.76 404
13075.84 414
13076.92 421
13078.00 425
13079.08 432
13080.16 424
13081.24 428
13082.32 405
13083.40 426
13084.48 403
13085.56 403
13086.64 402
13087.72 408
13088.80 415
13089.88 448
13090.96 398
13092.04 422
13093.12 411
13094.20 430
13095.28 422
13096.36 417
13097.44 437
13098.52 401
13099.61 456
13100.69 432
13101.77 399
13102.85 408
13103.93 407
13105.01 409
13106.09 399
13107.17 410
13108.25 436
13109.34 436
13110.42 453
13111.50 423
13112.58 432
13113.66 423
13114.74 424
13115.82 415
13116.91 437
13117.99 440
13119.07 445
13120.15 457
13121.23 468
13122.31 441
13123.40 414
13124.48 457
13125.56 439
13126.64 449
13127.72 451
13128.81 443
13129.89 426
13130.97 397
13132.05 434
13133.14 438
13134.22 440
13135.30 446
13136.38 479
13137.47 443
13138.55 451
13139.63 457
13140.71 437
13141.80 437
13142.88 464
13143.96 464
13145.04 437
13146.13 454
13147.21 448
13148.29 475
13149.38 434
13150.46 474
13151.54 448
13152.62 431
13153.71 457
13154.79 418
13155.87 454
13156.96 460
13158.04 464
13159.12 482
13160.21 480
13161.29 478
13162.37 451
13163.46 432
13164.54 467
13165.62 445
13166.71 479
13167.79 468
13168.88 487
13169.96 454
13171.04 446
13172.13 461
13173.21 469
13174.30 480
13175.38 497
13176.46 457
13177.55 441
13178.63 461
13179.72 458
13180.80 455
13181.88 439
13182.97 480
13184.05 453
13185.14 459
13186.22 461
13187.31 466
13188.39 452
13189.48 491
13190.56 495
13191.65 476
13192.73 462
13193.81 462
13194.90 451
13195.98 448
13197.07 446
13198.15 455
13199.24 470
13200.32 440
13201.41 482
13202.49 476
13203.58 490
13204.67 461
13205.75 466
13206.84 447
13207.92 478
13209.01 490
13210.09 484
13211.18 500
13212.26 487
13213.35 472
13214.43 484
13215.52 456
13216.61 485
13217.69 475
13218.78 466
13219.86 470
13220.95 474
13222.04 484
13223.12 486
13224.21 494
13225.29 467
13226.38 468
13227.47 508
13228.55 484
13229.64 522
13230.72 488
13231.81 508
13232.90 484
13233.98 484
13235.07 506
13236.16 499
13237.24 499
13238.33 497
13239.42 518
13240.50 535
13241.59 544
13242.68 527
13243.76 497
13244.85 489
13245.94 545
13247.02 539
13248.11 524
13249.20 512
13250.29 519
13251.37 519
13252.46 528
13253.55 544
13254.63 538
13255.72 541
13256.81 559
13257.90 554
13258.98 543
13260.07 570
13261.16 570
13262.25 564
13263.33 575
13264.42 555
13265.51 588
13266.60 560
13267.69 573
13268.77 560
13269.86 579
13270.95 563
13272.04 590
13273.13 595
13274.21 594
13275.30 587
13276.39 579
13277.48 571
13278.57 629
13279.65 614
13280.74 622
13281.83 603
13282.92 646
13284.01 609
13285.10 603
13286.19 629
13287.27 638
13288.36 661
13289.45 644
13290.54 653
13291.63 673
13292.72 682
13293.81 659
13294.90 656
13295.98 656
13297.07 661
13298.16 631
13299.25 676
13300.34 680
13301.43 672
13302.52 669
13303.61 655
13304.70 662
13305.79 694
13306.88 684
13307.97 711
13309.06 712
13310.15 690
13311.24 745
13312.32 721
13313.41 744
13314.50 707
13315.59 745
13316.68 699
13317.77 741
13318.86 729
13319.95 693
13321.04 735
13322.13 717
13323.22 753
13324.31 741
13325.40 778
13326.49 744
13327.58 762
13328.68 732
13329.77 788
13330.86 791
13331.95 811
13333.04 789
13334.13 807
13335.22 785
13336.31 808
13337.40 822
13338.49 816
13339.58 788
13340.67 782
13341.76 815
13342.85 801
13343.94 812
13345.04 819
13346.13 845
13347.22 818
13348.31 854
13349.40 838
13350.49 795
13351.58 823
13352.67 875
13353.77 857
13354.86 857
13355.95 839
13357.04 823
13358.13 875
13359.22 843
13360.31 884
13361.41 923
13362.50 874
13363.59 904
13364.68 913
13365.77 880
13366.87 909
13367.96 917
13369.05 946
13370.14 928
13371.23 926
13372.33 884
13373.42 904
13374.51 898
13375.60 894
13376.69 918
13377.79 927
13378.88 925
13379.97 863
13381.06 871
13382.16 872
13383.25 824
13384.34 812
13385.43 854
13386.53 808
13387.62 780
13388.71 817
13389.81 790
13390.90 756
13391.99 753
13393.08 808
13394.18 760
13395.27 754
13396.36 743
13397.46 792
13398.55 741
13399.64 753
13400.74 754
13401.83 716
13402.92 758
13404.02 721
13405.11 724
13406.20 719
13407.30 780
13408.39 763
13409.48 767
13410.58 752
13411.67 739
13412.77 716
13413.86 729
13414.95 714
13416.05 701
13417.14 729
13418.23 746
13419.33 700
13420.42 714
13421.52 744
13422.61 716
13423.71 760
13424.80 729
13425.89 766
13426.99 751
13428.08 735
13429.18 739
13430.27 769
13431.37 745
13432.46 759
13433.56 805
13434.65 766
13435.74 772
13436.84 740
13437.93 806
13439.03 792
13440.12 787
13441.22 770
13442.31 798
13443.41 791
13444.50 801
13445.60 779
13446.69 799
13447.79 783
13448.88 800
13449.98 817
13451.08 830
13452.17 777
13453.27 799
13454.36 860
13455.46 847
13456.55 846
13457.65 837
13458.74 848
13459.84 864
13460.94 838
13462.03 846
13463.13 908
13464.22 888
13465.32 913
13466.41 835
13467.51 886
13468.61 910
13469.70 911
13470.80 907
13471.90 896
13472.99 910
13474.09 907
13475.18 957
13476.28 917
13477.38 954
13478.47 947
13479.57 915
13480.67 953
13481.76 950
13482.86 930
13483.96 957
13485.05 926
13486.15 959
13487.25 948
13488.34 973
13489.44 996
13490.54 1014
13491.63 1008
13492.73 985
13493.83 992
13494.93 1010
13496.02 997
13497.12 1063
13498.22 1034
13499.31 983
13500.41 1026
13501.51 1027
13502.61 1076
13503.70 1040
13504.80 1058
13505.90 1076
13507.00 1039
13508.09 1018
13509.19 997
13510.29 1038
13511.39 1031
13512.49 1024
13513.58 1028
13514.68 992
13515.78 957
13516.88 1013
13517.98 958
13519.07 975
13520.17 944
13521.27 916
13522.37 945
13523.47 943
13524.57 929
13525.66 858
13526.76 898
13527.86 915
13528.96 873
13530.06 877
13531.16 877
13532.25 882
13533.35 908
13534.45 899
13535.55 861
13536.65 846
13537.75 856
13538.85 854
13539.95 820
13541.05 873
13542.14 837
13543.24 849
13544.34 819
13545.44 819
13546.54 818
13547.64 810
13548.74 801
13549.84 799
13550.94 770
13552.04 802
13553.14 797
13554.24 768
13555.34 766
13556.44 765
13557.54 810
13558.64 770
13559.74 782
13560.84 799
13561.94 814
13563.04 767
13564.13 788
13565.23 748
13566.34 758
13567.44 774
13568.54 780
13569.64 779
13570.74 767
13571.84 789
13572.94 775
13574.04 804
13575.14 769
13576.24 761
13577.34 778
13578.44 823
13579.54 804
13580.64 769
13581.74 784
13582.84 827
13583.94 809
13585.04 803
13586.14 732
13587.24 766
13588.35 793
13589.45 767
13590.55 809
13591.65 809
13592.75 807
13593.85 809
13594.95 791
13596.05 811
13597.15 795
13598.26 810
13599.36 857
13600.46 818
13601.56 823
13602.66 828
13603.76 838
13604.86 810
13605.97 798
13607.07 839
13608.17 817
13609.27 816
13610.37 838
13611.47 857
13612.58 830
13613.68 832
13614.78 870
13615.88 867
13616.98 870
13618.09 850
13619.19 859
13620.29 857
13621.39 872
13622.50 824
13623.60 845
13624.70 863
13625.80 869
13626.91 894
13628.01 911
13629.11 871
13630.21 879
13631.32 893
13632.42 869
13633.52 840
13634.62 871
13635.73 876
13636.83 874
13637.93 870
13639.04 886
13640.14 877
13641.24 864
13642.35 898
13643.45 858
13644.55 871
13645.65 868
13646.76 887
13647.86 901
13648.96 895
13650.07 862
13651.17 883
13652.28 861
13653.38 864
13654.48 862
13655.59 862
13656.69 842
13657.79 808
13658.90 821
13660.00 845
13661.11 837
13662.21 851
13663.31 851
13664.42 830
13665.52 838
13666.63 822
13667.73 822
13668.83 809
13669.94 831
13671.04 809
13672.15 804
13673.25 817
13674.36 820
13675.46 809
13676.56 845
13677.67 817
13678.77 804
13679.88 786
13680.98 762
13682.09 828
13683.19 753
13684.30 844
13685.40 788
13686.51 814
13687.61 800
13688.72 798
13689.82 855
13690.93 823
13692.03 816
13693.14 825
13694.24 848
13695.35 826
13696.45 844
13697.56 860
13698.66 807
13699.77 818
13700.87 840
13701.98 838
13703.09 849
13704.19 844
13705.30 822
13706.40 843
13707.51 862
13708.61 879
13709.72 861
13710.83 856
13711.93 883
13713.04 878
13714.14 871
13715.25 897
13716.36 883
13717.46 920
13718.57 913
13719.67 915
13720.78 937
13721.89 928
13722.99 921
13724.10 914
13725.21 892
13726.31 942
13727.42 972
13728.53 937
13729.63 1002
13730.74 986
13731.85 971
13732.95 980
13734.06 999
13735.17 1021
13736.27 1017
13737.38 1006
13738.49 1035
13739.59 1028
13740.70 1040
13741.81 1045
13742.92 1061
13744.02 1051
13745.13 1054
13746.24 1080
13747.35 1072
13748.45 1126
13749.56 1110
13750.67 1141
13751.78 1162
13752.88 1211
13753.99 1208
13755.10 1218
13756.21 1239
13757.31 1293
13758.42 1291
13759.53 1314
13760.64 1298
13761.75 1292
13762.85 1375
13763.96 1417
13765.07 1393
13766.18 1393
13767.29 1444
13768.39 1405
13769.50 1467
13770.61 1510
13771.72 1475
13772.83 1490
13773.94 1517
13775.04 1500
13776.15 1508
13777.26 1485
13778.37 1483
13779.48 1481
13780.59 1451
13781.70 1393
13782.80 1397
13783.91 1344
13785.02 1371
13786.13 1368
13787.24 1291
13788.35 1287
13789.46 1208
13790.57 1234
13791.68 1170
13792.79 1168
13793.90 1132
13795.00 1116
13796.11 1085
13797.22 1050
13798.33 1066
13799.44 1015
13800.55 989
13801.66 978
13802.77 1000
13803.88 1008
13804.99 966
13806.10 974
13807.21 974
13808.32 973
13809.43 941
13810.54 927
13811.65 930
13812.76 939
13813.87 985
13814.98 948
13816.09 894
13817.20 936
13818.31 923
13819.42 887
13820.53 866
13821.64 927
13822.75 862
13823.86 872
13824.97 888
13826.08 907
13827.19 910
13828.30 901
13829.41 892
13830.53 898
13831.64 904
13832.75 873
13833.86 917
13834.97 906
13836.08 899
13837.19 890
13838.30 900
13839.41 881
13840.52 869
13841.64 845
13842.75 866
13843.86 907
13844.97 890
13846.08 897
13847.19 869
13848.30 887
13849.41 908
13850.53 880
13851.64 904
13852.75 933
13853.86 909
13854.97 900
13856.08 888
13857.20 916
13858.31 905
13859.42 876
13860.53 892
13861.64 919
13862.76 923
13863.87 907
13864.98 928
13866.09 969
13867.20 969
13868.32 959
13869.43 962
13870.54 911
13871.65 934
13872.77 940
13873.88 972
13874.99 986
13876.10 928
13877.22 930
13878.33 975
13879.44 1013
13880.55 1047
13881.67 990
13882.78 1023
13883.89 1047
13885.01 1046
13886.12 1041
13887.23 1046
13888.34 1042
13889.46 1077
13890.57 1079
13891.68 1113
13892.80 1130
13893.91 1138
13895.02 1158
13896.14 1123
13897.25 1128
13898.36 1127
13899.48 1116
13900.59 1155
13901.70 1133
13902.82 1122
13903.93 1161
13905.05 1118
13906.16 1085
13907.27 1108
13908.39 1094
13909.50 1026
13910.61 1036
13911.73 1055
13912.84 1039
13913.96 1025
13915.07 979
13916.19 945
13917.30 991
13918.41 979
13919.53 963
13920.64 944
13921.76 935
13922.87 925
13923.99 914
13925.10 896
13926.21 919
13927.33 898
13928.44 904
13929.56 920
13930.67 886
13931.79 911
13932.90 927
13934.02 943
13935.13 883
13936.25 861
13937.36 901
13938.48 916
13939.59 926
13940.71 922
13941.82 875
13942.94 901
13944.05 907
13945.17 867
13946.28 857
13947.40 890
13948.52 892
13949.63 882
13950.75 918
13951.86 876
13952.98 833
13954.09 832
13955.21 838
13956.32 823
13957.44 833
13958.56 766
13959.67 822
13960.79 834
13961.90 821
13963.02 830
13964.14 832
13965.25 863
13966.37 833
13967.48 853
13968.60 798
13969.72 790
13970.83 872
13971.95 857
13973.07 837
13974.18 842
13975.30 845
13976.42 829
13977.53 842
13978.65 840
13979.77 874
13980.88 856
13982.00 817
13983.12 842
13984.23 815
13985.35 832
13986.47 873
13987.58 898
13988.70 851
13989.82 844
13990.94 879
13992.05 861
13993.17 857
13994.29 869
13995.40 849
13996.52 878
13997.64 875
13998.76 883
13999.87 858
14000.99 880
14002.11 870
14003.23 886
14004.35 944
14005.46 881
14006.58 885
14007.70 891
14008.82 872
14009.93 897
14011.05 883
14012.17 875
14013.29 902
14014.41 906
14015.52 928
14016.64 902
14017.76 916
14018.88 903
14020.00 911
14021.12 917
14022.23 977
14023.35 900
14024.47 927
14025.59 923
14026.71 921
14027.83 958
14028.95 931
14030.06 916
14031.18 899
14032.30 934
14033.42 921
14034.54 953
14035.66 939
14036.78 973
14037.90 952
14039.02 965
14040.14 1012
14041.25 950
14042.37 935
14043.49 1003
14044.61 1014
14045.73 983
14046.85 1037
14047.97 998
14049.09 1028
14050.21 1052
14051.33 1036
14052.45 1058
14053.57 1068
14054.69 1012
14055.81 1031
14056.93 1031
14058.05 1103
14059.17 1141
14060.29 1093
14061.41 1104
14062.53 1081
14063.65 1111
14064.77 1144
14065.89 1130
14067.01 1156
14068.13 1173
14069.25 1198
14070.37 1164
14071.49 1193
14072.61 1205
14073.73 1211
14074.85 1221
14075.97 1226
14077.09 1227
14078.21 1260
14079.33 1210
14080.45 1261
14081.57 1270
14082.69 1210
14083.82 1210
14084.94 1237
14086.06 1253
14087.18 1246
14088.30 1226
14089.42 1283
14090.54 1264
14091.66 1250
14092.78 1225
14093.91 1216
14095.03 1230
14096.15 1206
14097.27 1180
14098.39 1214
14099.51 1206
14100.63 1195
14101.76 1200
14102.88 1207
14104.00 1228
14105.12 1262
14106.24 1242
14107.36 1209
14108.49 1199
14109.61 1181
14110.73 1182
14111.85 1122
14112.97 1143
14114.10 1125
14115.22 1089
14116.34 1067
14117.46 1100
14118.58 1064
14119.71 1072
14120.83 1029
14121.95 1068
14123.07 1045
14124.20 1009
14125.32 1030
14126.44 1003
14127.56 1032
14128.69 1025
14129.81 1004
14130.93 986
14132.06 976
14133.18 965
14134.30 981
14135.42 935
14136.55 968
14137.67 962
14138.79 976
14139.92 965
14141.04 962
14142.16 971
14143.29 954
14144.41 942
14145.53 925
14146.66 917
14147.78 935
14148.90 918
14150.03 914
14151.15 919
14152.27 918
14153.40 877
14154.52 886
14155.64 920
14156.77 917
14157.89 892
14159.02 873
14160.14 910
14161.26 918
14162.39 878
14163.51 894
14164.64 895
14165.76 902
14166.88 890
14168.01 869
14169.13 879
14170.26 891
14171.38 890
14172.51 879
14173.63 873
14174.75 865
14175.88 837
14177.00 826
14178.13 850
14179.25 862
14180.38 851
14181.50 861
14182.63 865
14183.75 860
14184.88 868
14186.00 825
14187.13 804
14188.25 813
14189.38 812
14190.50 796
14191.63 842
14192.75 845
14193.88 827
14195.00 807
14196.13 814
14197.25 838
14198.38 848
14199.50 794
14200.63 787
14201.76 812
14202.88 826
14204.01 792
14205.13 795
14206.26 796
14207.38 778
14208.51 818
14209.64 803
14210.76 761
14211.89 808
14213.01 784
14214.14 779
14215.27 787
14216.39 789
14217.52 807
14218.64 790
14219.77 745
14220.90 779
14222.02 785
14223.15 756
14224.28 760
14225.40 767
14226.53 797
14227.66 767
14228.78 766
14229.91 748
14231.04 753
14232.16 773
14233.29 771
14234.42 749
14235.54 765
14236.67 740
14237.80 736
14238.92 724
14240.05 728
14241.18 762
14242.31 764
14243.43 743
14244.56 714
14245.69 744
14246.82 720
14247.94 749
14249.07 723
14250.20 742
14251.33 702
14252.45 715
14253.58 665
14254.71 745
14255.84 715
14256.96 723
14258.09 702
14259.22 717
14260.35 715
14261.47 698
14262.60 691
14263.73 676
14264.86 697
14265.99 685
14267.12 670
14268.24 682
14269.37 695
14270.50 683
14271.63 706
14272.76 670
14273.89 663
14275.01 656
14276.14 690
14277.27 661
14278.40 648
14279.53 649
14280.66 650
14281.79 661
14282.91 619
14284.04 663
14285.17 628
14286.30 645
14287.43 645
14288.56 663
14289.69 609
14290.82 612
14291.95 640
14293.08 650
14294.20 628
14295.33 630
14296.46 654
14297.59 613
14298.72 621
14299.85 580
14300.98 604
14302.11 612
14303.24 628
14304.37 593
14305.50 564
14306.63 595
14307.76 602
14308.89 602
14310.02 608
14311.15 592
14312.28 612
14313.41 614
14314.54 627
14315.67 590
14316.80 583
14317.93 581
14319.06 593
14320.19 572
14321.32 587
14322.45 575
14323.58 576
14324.71 594
14325.84 578
14326.97 546
14328.10 575
14329.23 565
14330.36 597
14331.49 569
14332.62 579
14333.76 588
14334.89 562
14336.02 581
14337.15 562
14338.28 558
14339.41 552
14340.54 555
14341.67 554
14342.80 558
14343.93 554
14345.07 550
14346.20 552
14347.33 545
14348.46 551
14349.59 550
14350.72 552
14351.85 569
14352.99 562
14354.12 551
14355.25 560
14356.38 574
14357.51 550
14358.64 558
14359.78 553
14360.91 546
14362.04 527
14363.17 568
14364.30 586
14365.44 543
14366.57 547
14367.70 551
14368.83 566
14369.96 529
14371.10 549
14372.23 552
14373.36 570
14374.49 564
14375.63 571
14376.76 553
14377.89 552
14379.02 549
14380.16 537
14381.29 544
14382.42 528
14383.55 532
14384.69 528
14385.82 550
14386.95 555
14388.09 552
14389.22 544
14390.35 529
14391.49 543
14392.62 544
14393.75 533
14394.89 552
14396.02 525
14397.15 528
14398.28 540
14399.42 523
14400.55 534
14401.69 558
14402.82 595
14403.95 542
14405.09 569
14406.22 545
14407.35 553
14408.49 550
14409.62 554
14410.75 541
14411.89 551
14413.02 563
14414.16 559
14415.29 537
14416.42 551
14417.56 546
14418.69 583
14419.83 578
14420.96 552
14422.10 550
14423.23 555
14424.36 564
14425.50 563
14426.63 566
14427.77 576
14428.90 565
14430.04 570
14431.17 582
14432.31 574
14433.44 568
14434.58 559
14435.71 559
14436.85 612
14437.98 582
14439.12 575
14440.25 577
14441.39 594
14442.52 582
14443.66 570
14444.79 554
14445.93 573
14447.06 578
14448.20 556
14449.33 547
14450.47 565
14451.60 565
14452.74 594
14453.87 566
14455.01 557
14456.14 564
14457.28 576
14458.42 548
14459.55 559
14460.69 583
14461.82 584
14462.96 590
14464.10 555
14465.23 563
14466.37 572
14467.50 580
14468.64 555
14469.78 577
14470.91 555
14472.05 576
14473.18 578
14474.32 576
14475.46 561
14476.59 587
14477.73 574
14478.87 559
14480.00 532
14481.14 585
14482.28 579
14483.41 582
14484.55 550
14485.69 556
14486.82 570
14487.96 515
14489.10 565
14490.23 562
14491.37 567
14492.51 539
14493.65 589
14494.78 523
14495.92 527
14497.06 539
14498.19 553
14499.33 565
14500.47 535
14501.61 569
14502.74 569
14503.88 567
14505.02 561
14506.16 560
14507.29 558
14508.43 536
14509.57 536
14510.71 560
14511.85 547
14512.98 537
14514.12 546
14515.26 550
14516.40 540
14517.54 521
14518.67 561
14519.81 534
14520.95 536
14522.09 530
14523.23 553
14524.36 588
14525.50 572
14526.64 520
14527.78 537
14528.92 530
14530.06 509
14531.19 537
14532.33 522
14533.47 540
14534.61 524
14535.75 531
14536.89 518
14538.03 552
14539.17 545
14540.31 558
14541.44 550
14542.58 555
14543.72 510
14544.86 546
14546.00 548
14547.14 553
14548.28 528
14549.42 522
14550.56 523
14551.70 550
14552.84 525
14553.98 551
14555.12 564
14556.25 538
14557.39 561
14558.53 546
14559.67 531
14560.81 544
14561.95 550
14563.09 534
14564.23 520
14565.37 530
14566.51 574
14567.65 544
14568.79 545
14569.93 561
14571.07 530
14572.21 569
14573.35 533
14574.49 527
14575.63 532
14576.77 542
14577.92 550
14579.06 564
14580.20 566
14581.34 566
14582.48 549
14583.62 561
14584.76 554
14585.90 586
14587.04 606
14588.18 601
14589.32 604
14590.46 632
14591.60 595
14592.74 572
14593.89 611
14595.03 627
14596.17 631
14597.31 620
14598.45 590
14599.59 615
14600.73 616
14601.87 669
14603.02 647
14604.16 645
14605.30 641
14606.44 666
14607.58 664
14608.72 628
14609.86 644
14611.01 655
14612.15 625
14613.29 657
14614.43 660
14615.57 633
14616.72 696
14617.86 700
14619.00 686
14620.14 700
14621.28 708
14622.43 704
14623.57 710
14624.71 716
14625.85 702
14627.00 733
14628.14 751
14629.28 731
14630.42 736
14631.56 712
14632.71 757
14633.85 752
14634.99 762
14636.14 803
14637.28 779
14638.42 759
14639.56 767
14640.71 800
14641.85 781
14642.99 788
14644.14 773
14645.28 750
14646.42 727
14647.56 729
14648.71 721
14649.85 708
14650.99 678
14652.14 664
14653.28 645
14654.42 643
14655.57 642
14656.71 641
14657.85 627
14659.00 588
14660.14 583
14661.29 575
14662.43 576
14663.57 566
14664.72 563
14665.86 574
14667.00 560
14668.15 549
14669.29 545
14670.44 540
14671.58 536
14672.73 526
14673.87 499
14675.01 530
14676.16 513
14677.30 521
14678.45 501
14679.59 530
14680.74 505
14681.88 527
14683.02 509
14684.17 513
14685.31 514
14686.46 491
14687.60 482
14688.75 471
14689.89 487
14691.04 466
14692.18 437
14693.33 468
14694.47 468
14695.62 455
14696.76 471
14697.91 453
14699.05 477
14700.20 470
14701.34 475
14702.49 469
14703.63 461
14704.78 454
14705.92 457
14707.07 464
14708.22 446
14709.36 459
14710.51 462
14711.65 483
14712.80 445
14713.94 448
14715.09 462
14716.23 465
14717.38 468
14718.53 482
14719.67 489
14720.82 450
14721.96 457
14723.11 449
14724.26 451
14725.40 454
14726.55 472
14727.70 440
14728.84 440
14729.99 444
14731.13 441
14732.28 453
14733.43 453
14734.57 432
14735.72 454
14736.87 446
14738.01 463
14739.16 438
14740.31 449
14741.45 450
14742.60 420
14743.75 438
14744.89 422
14746.04 453
14747.19 437
14748.34 445
14749.48 415
14750.63 420
14751.78 429
14752.92 402
14754.07 412
14755.22 437
14756.37 439
14757.51 440
14758.66 411
14759.81 434
14760.96 449
14762.10 455
14763.25 421
14764.40 393
14765.55 419
14766.70 411
14767.84 425
14768.99 440
14770.14 408
14771.29 391
14772.43 444
14773.58 441
14774.73 417
14775.88 415
14777.03 410
14778.18 402
14779.32 403
14780.47 397
14781.62 368
14782.77 388
14783.92 418
14785.07 419
14786.21 409
14787.36 394
14788.51 419
14789.66 405
14790.81 410
14791.96 397
14793.11 391
14794.26 387
14795.40 369
14796.55 394
14797.70 370
14798.85 390
14800.00 398
14801.15 378
14802.30 384
14803.45 382
14804.60 400
14805.75 373
14806.90 393
14808.05 365
14809.19 402
14810.34 341
14811.49 394
14812.64 400
14813.79 373
14814.94 377
14816.09 340
14817.24 349
14818.39 345
14819.54 380
14820.69 366
14821.84 402
14822.99 372
14824.14 367
14825.29 369
14826.44 382
14827.59 373
14828.74 369
14829.89 358
14831.04 367
14832.19 344
14833.34 363
14834.49 358
14835.64 357
14836.79 338
14837.95 340
14839.10 358
14840.25 366
14841.40 331
14842.55 341
14843.70 336
14844.85 360
14846.00 351
14847.15 326
14848.30 326
14849.45 340
14850.60 343
14851.76 326
14852.91 348
14854.06 331
14855.21 336
14856.36 334
14857.51 330
14858.66 330
14859.81 334
14860.97 355
14862.12 337
14863.27 331
14864.42 344
14865.57 371
14866.72 345
14867.88 341
14869.03 319
14870.18 336
14871.33 355
14872.48 350
14873.64 338
14874.79 332
14875.94 351
14877.09 368
14878.24 328
14879.40 319
14880.55 325
14881.70 350
14882.85 374
14884.00 331
14885.16 316
14886.31 336
14887.46 359
14888.61 342
14889.77 327
14890.92 347
14892.07 342
14893.23 313
14894.38 330
14895.53 319
14896.68 321
14897.84 349
14898.99 351
14900.14 339
14901.30 313
14902.45 316
14903.60 327
14904.75 331
14905.91 314
14907.06 311
14908.21 328
14909.37 332
14910.52 339
14911.67 313
14912.83 327
14913.98 308
14915.14 337
14916.29 326
14917.44 344
14918.60 335
14919.75 336
14920.90 327
14922.06 345
14923.21 342
14924.37 347
14925.52 353
14926.67 347
14927.83 318
14928.98 335
14930.14 350
14931.29 331
14932.44 349
14933.60 363
14934.75 333
14935.91 319
14937.06 349
14938.22 324
14939.37 361
14940.52 347
14941.68 346
14942.83 332
14943.99 336
14945.14 347
14946.30 366
14947.45 327
14948.61 327
14949.76 341
14950.92 366
14952.07 382
14953.23 344
14954.38 348
14955.54 359
14956.69 352
14957.85 364
14959.00 378
14960.16 362
14961.31 340
14962.47 330
14963.62 366
14964.78 368
14965.94 345
14967.09 369
14968.25 364
14969.40 353
14970.56 333
14971.71 360
14972.87 342
14974.03 334
14975.18 367
14976.34 362
14977.49 344
14978.65 356
14979.81 340
14980.96 336
14982.12 360
14983.27 353
14984.43 341
14985.59 332
14986.74 340
14987.90 368
14989.06 312
14990.21 334
14991.37 311
14992.53 344
14993.68 327
14994.84 321
14996.00 325
14997.15 317
14998.31 336
14999.47 341
15000.62 333
15001.78 338
15002.94 323
15004.09 330
15005.25 334
15006.41 309
15007.56 326
15008.72 329
15009.88 318
15011.04 309
15012.19 332
15013.35 314
15014.51 307
15015.67 323
15016.82 303
15017.98 309
15019.14 303
15020.30 321
15021.45 319
15022.61 309
15023.77 311
15024.93 343
15026.08 302
15027.24 351
15028.40 316
15029.56 321
15030.72 310
15031.87 292
15033.03 300
15034.19 316
15035.35 310
15036.51 318
15037.67 294
15038.82 307
15039.98 300
15041.14 280
15042.30 304
15043.46 327
15044.62 325
15045.78 331
15046.93 312
15048.09 305
15049.25 305
15050.41 325
15051.57 315
15052.73 306
15053.89 306
15055.05 339
15056.20 316
15057.36 323
15058.52 295
15059.68 330
15060.84 314
15062.00 310
15063.16 314
15064.32 305
15065.48 286
15066.64 304
15067.80 297
15068.96 298
15070.12 294
15071.28 306
15072.44 311
15073.60 325
15074.76 330
15075.91 318
15077.07 355
15078.23 298
15079.39 321
15080.55 315
15081.71 302
15082.87 301
15084.03 298
15085.19 301
15086.35 316
15087.51 317
15088.68 294
15089.84 311
15091.00 309
15092.16 307
15093.32 310
15094.48 296
15095.64 302
15096.80 314
15097.96 294
15099.12 323
15100.28 321
15101.44 311
15102.60 297
15103.76 312
15104.92 311
15106.08 312
15107.25 347
15108.41 322
15109.57 303
15110.73 299
15111.89 339
15113.05 329
15114.21 296
15115.37 310
15116.54 339
15117.70 311
15118.86 330
15120.02 298
15121.18 335
15122.34 346
15123.50 338
15124.67 346
15125.83 352
15126.99 336
15128.15 337
15129.31 339
15130.47 318
15131.64 325
15132.80 338
15133.96 371
15135.12 341
15136.28 331
15137.45 354
15138.61 348
15139.77 357
15140.93 339
15142.10 360
15143.26 350
15144.42 364
15145.58 344
15146.75 346
15147.91 328
15149.07 326
15150.23 352
15151.40 362
15152.56 354
15153.72 369
15154.88 378
15156.05 362
15157.21 356
15158.37 350
15159.54 360
15160.70 367
15161.86 368
15163.03 351
15164.19 388
15165.35 356
15166.52 372
15167.68 385
15168.84 380
15170.01 352
15171.17 342
15172.33 361
15173.50 377
15174.66 354
15175.82 356
15176.99 398
15178.15 412
15179.31 386
15180.48 393
15181.64 407
15182.81 397
15183.97 393
15185.13 407
15186.30 411
15187.46 404
15188.63 431
15189.79 417
15190.95 413
15192.12 407
15193.28 416
15194.45 421
15195.61 436
15196.78 418
15197.94 434
15199.10 424
15200.27 407
15201.43 430
15202.60 437
15203.76 425
15204.93 417
15206.09 443
15207.26 427
15208.42 443
15209.59 440
15210.75 449
15211.92 432
15213.08 406
15214.25 444
15215.41 459
15216.58 467
15217.74 453
15218.91 440
15220.07 458
15221.24 470
15222.40 474
15223.57 449
15224.74 437
15225.90 474
15227.07 426
15228.23 480
15229.40 463
15230.56 491
15231.73 504
15232.89 479
15234.06 468
15235.23 480
15236.39 489
15237.56 507
15238.72 497
15239.89 487
15241.06 522
15242.22 504
15243.39 490
15244.56 461
15245.72 482
15246.89 489
15248.05 524
15249.22 483
15250.39 522
15251.55 507
15252.72 492
15253.89 520
15255.05 455
15256.22 457
15257.39 441
15258.55 463
15259.72 463
15260.89 452
15262.05 410
15263.22 408
15264.39 430
15265.56 461
15266.72 416
15267.89 409
15269.06 400
15270.22 416
15271.39 429
15272.56 435
15273.73 435
15274.89 409
15276.06 439
15277.23 405
15278.40 419
15279.56 409
15280.73 430
15281.90 400
15283.07 392
15284.23 384
15285.40 376
15286.57 385
15287.74 402
15288.91 421
15290.07 379
15291.24 407
15292.41 379
15293.58 396
15294.75 406
15295.92 425
15297.08 391
15298.25 418
15299.42 394
15300.59 390
15301.76 419
15302.93 423
15304.09 398
15305.26 392
15306.43 417
15307.60 395
15308.77 395
15309.94 374
15311.11 388
15312.28 395
15313.44 403
15314.61 391
15315.78 387
15316.95 398
15318.12 409
15319.29 400
15320.46 415
15321.63 425
15322.80 421
15323.97 428
15325.14 396
15326.30 414
15327.47 414
15328.64 437
15329.81 405
15330.98 436
15332.15 441
15333.32 424
15334.49 396
15335.66 399
15336.83 427
15338.00 448
15339.17 427
15340.34 421
15341.51 446
15342.68 452
15343.85 422
15345.02 433
15346.19 463
15347.36 437
15348.53 442
15349.70 421
15350.87 463
15352.04 423
15353.21 453
15354.38 450
15355.55 460
15356.72 465
15357.90 443
15359.07 464
15360.24 469
15361.41 477
15362.58 482
15363.75 483
15364.92 483
15366.09 485
15367.26 472
15368.43 480
15369.60 470
15370.77 503
15371.95 493
15373.12 486
15374.29 473
15375.46 482
15376.63 490
15377.80 486
15378.97 509
15380.15 476
15381.32 493
15382.49 478
15383.66 500
15384.83 469
15386.00 464
15387.17 463
15388.35 477
15389.52 478
15390.69 510
15391.86 459
15393.03 448
15394.21 436
15395.38 440
15396.55 452
15397.72 443
15398.89 427
15400.07 429
15401.24 433
15402.41 442
15403.58 451
15404.76 418
15405.93 445
15407.10 422
15408.27 413
15409.45 402
15410.62 385
15411.79 398
15412.96 425
15414.14 414
15415.31 394
15416.48 390
15417.66 392
15418.83 386
15420.00 392
15421.17 377
15422.35 375
15423.52 372
15424.69 385
15425.87 391
15427.04 402
15428.21 369
15429.39 357
15430.56 372
15431.73 371
15432.91 367
15434.08 360
15435.25 354
15436.43 348
15437.60 357
15438.77 373
15439.95 380
15441.12 364
15442.30 368
15443.47 355
15444.64 369
15445.82 368
15446.99 336
15448.17 359
15449.34 380
15450.51 371
15451.69 382
15452.86 364
15454.04 382
15455.21 356
15456.39 359
15457.56 334
15458.73 377
15459.91 352
15461.08 388
15462.26 375
15463.43 360
15464.61 343
15465.78 390
15466.96 387
15468.13 355
15469.31 372
15470.48 350
15471.66 410
15472.83 388
15474.01 358
15475.18 368
15476.36 387
15477.53 381
15478.71 354
15479.88 387
15481.06 377
15482.23 368
15483.41 382
15484.58 372
15485.76 369
15486.93 376
15488.11 364
15489.29 382
15490.46 352
15491.64 368
15492.81 372
15493.99 406
15495.16 388
15496.34 373
15497.52 361
15498.69 370
15499.87 366
15501.04 353
15502.22 378
15503.40 380
15504.57 359
15505.75 405
15506.92 380
15508.10 360
15509.28 357
15510.45 367
15511.63 363
15512.81 398
15513.98 388
15515.16 369
15516.34 358
15517.51 388
15518.69 365
15519.87 401
15521.04 379
15522.22 362
15523.40 394
15524.57 396
15525.75 378
15526.93 390
15528.11 392
15529.28 399
15530.46 391
15531.64 417
15532.81 392
15533.99 391
15535.17 381
15536.35 398
15537.52 421
15538.70 412
15539.88 392
15541.06 399
15542.23 428
15543.41 377
15544.59 411
15545.77 418
15546.95 414
15548.12 433
15549.30 425
15550.48 425
15551.66 415
15552.83 436
15554.01 412
15555.19 437
15556.37 405
15557.55 471
15558.73 409
15559.90 408
15561.08 431
15562.26 423
15563.44 433
15564.62 436
15565.80 424
15566.97 456
15568.15 476
15569.33 457
15570.51 457
15571.69 475
15572.87 455
15574.05 435
15575.23 444
15576.40 456
15577.58 455
15578.76 428
15579.94 486
15581.12 454
15582.30 462
15583.48 474
15584.66 467
15585.84 486
15587.02 474
15588.20 502
15589.38 498
15590.56 483
15591.73 467
15592.91 515
15594.09 534
15595.27 535
15596.45 503
15597.63 526
15598.81 518
15599.99 552
15601.17 523
15602.35 521
15603.53 540
15604.71 515
15605.89 544
15607.07 558
15608.25 529
15609.43 527
15610.61 550
15611.79 563
15612.97 566
15614.15 557
15615.33 581
15616.51 598
15617.69 573
15618.88 561
15620.06 599
15621.24 590
15622.42 599
15623.60 608
15624.78 599
15625.96 607
15627.14 615
15628.32 620
15629.50 582
15630.68 646
15631.86 602
15633.05 650
15634.23 640
15635.41 651
15636.59 643
15637.77 644
15638.95 630
15640.13 603
15641.31 630
15642.50 649
15643.68 673
15644.86 638
15646.04 674
15647.22 649
15648.40 643
15649.58 655
15650.77 673
15651.95 673
15653.13 668
15654.31 685
15655.49 674
15656.68 671
15657.86 662
15659.04 671
15660.22 655
15661.40 666
15662.59 644
15663.77 643
15664.95 666
15666.13 663
15667.32 646
15668.50 669
15669.68 640
15670.86 637
15672.05 611
15673.23 639
15674.41 657
15675.59 661
15676.78 673
15677.96 654
15679.14 654
15680.32 627
15681.51 623
15682.69 641
15683.87 644
15685.06 618
15686.24 624
15687.42 640
15688.61 649
15689.79 641
15690.97 649
15692.16 625
15693.34 630
15694.52 634
15695.71 646
15696.89 652
15698.07 671
15699.26 658
15700.44 668
15701.62 621
15702.81 624
15703.99 633
15705.17 660
15706.36 672
15707.54 634
15708.73 662
15709.91 685
15711.09 654
15712.28 627
15713.46 638
15714.65 691
15715.83 690
15717.02 691
15718.20 719
15719.38 688
15720.57 686
15721.75 685
15722.94 705
15724.12 711
15725.31 701
15726.49 728
15727.68 729
15728.86 721
15730.04 766
15731.23 764
15732.41 734
15733.60 735
15734.78 722
15735.97 775
15737.15 738
15738.34 751
15739.52 783
15740.71 793
15741.89 803
15743.08 786
15744.27 822
15745.45 805
15746.64 836
15747.82 800
15749.01 840
15750.19 804
15751.38 814
15752.56 842
15753.75 850
15754.93 847
15756.12 873
15757.31 907
15758.49 876
15759.68 868
15760.86 856
15762.05 860
15763.24 872
15764.42 867
15765.61 860
15766.79 852
15767.98 865
15769.17 860
15770.35 877
15771.54 883
15772.72 829
15773.91 839
15775.10 861
15776.28 892
15777.47 872
15778.66 829
15779.84 834
15781.03 823
15782.22 819
15783.40 794
15784.59 799
15785.78 790
15786.96 808
15788.15 784
15789.34 777
15790.53 762
15791.71 815
15792.90 789
15794.09 710
15795.27 754
15796.46 761
15797.65 703
15798.84 708
15800.02 716
15801.21 705
15802.40 690
15803.59 673
15804.77 675
15805.96 648
15807.15 681
15808.34 677
15809.52 668
15810.71 660
15811.90 661
15813.09 676
15814.28 638
15815.46 676
15816.65 682
15817.84 638
15819.03 622
15820.22 642
15821.40 635
15822.59 623
15823.78 626
15824.97 652
15826.16 644
15827.35 616
15828.53 622
15829.72 603
15830.91 602
15832.10 628
15833.29 654
15834.48 647
15835.67 614
15836.85 641
15838.04 619
15839.23 619
15840.42 595
15841.61 578
15842.80 618
15843.99 618
15845.18 638
15846.37 602
15847.55 627
15848.74 606
15849.93 592
15851.12 654
15852.31 605
15853.50 609
15854.69 603
15855.88 641
15857.07 612
15858.26 619
15859.45 601
15860.64 588
15861.83 609
15863.02 608
15864.21 609
15865.40 630
15866.59 597
15867.78 597
15868.97 607
15870.16 608
15871.35 639
15872.54 628
15873.73 612
15874.92 627
15876.11 644
15877.30 632
15878.49 626
15879.68 616
15880.87 639
15882.06 625
15883.25 658
15884.44 638
15885.63 636
15886.82 664
15888.01 647
15889.20 632
15890.39 665
15891.59 661
15892.78 614
15893.97 715
15895.16 649
15896.35 627
15897.54 664
15898.73 681
15899.92 633
15901.11 666
15902.30 685
15903.50 687
15904.69 694
15905.88 674
15907.07 698
15908.26 660
15909.45 678
15910.64 646
15911.84 698
15913.03 712
15914.22 680
15915.41 670
15916.60 703
15917.79 689
15918.99 711
15920.18 704
15921.37 681
15922.56 678
15923.75 689
15924.95 675
15926.14 662
15927.33 676
15928.52 665
15929.71 677
15930.91 662
15932.10 684
15933.29 658
15934.48 639
15935.68 685
15936.87 672
15938.06 636
15939.25 628
15940.45 635
15941.64 656
15942.83 643
15944.03 641
15945.22 622
15946.41 575
15947.60 632
15948.80 600
15949.99 593
15951.18 563
15952.38 555
15953.57 550
15954.76 548
15955.96 521
15957.15 566
15958.34 528
15959.54 532
15960.73 491
15961.92 482
15963.12 515
15964.31 495
15965.50 491
15966.70 467
15967.89 463
15969.08 489
15970.28 478
15971.47 480
15972.67 467
15973.86 489
15975.05 469
15976.25 443
15977.44 451
15978.64 468
15979.83 449
15981.02 451
15982.22 433
15983.41 435
15984.61 419
15985.80 439
15987.00 419
15988.19 413
15989.38 439
15990.58 443
15991.77 419
15992.97 426
15994.16 415
15995.36 393
15996.55 398
15997.75 409
15998.94 430
16000.14 373
16001.33 411
16002.53 404
16003.72 400
16004.92 392
16006.11 401
16007.31 406
16008.50 407
16009.70 386
16010.89 379
16012.09 396
16013.28 402
16014.48 390
16015.67 402
16016.87 394
16018.07 358
16019.26 398
16020.46 383
16021.65 385
16022.85 391
16024.04 405
16025.24 389
16026.44 396
16027.63 401
16028.83 391
16030.02 387
16031.22 382
16032.42 371
16033.61 363
16034.81 370
16036.00 352
16037.20 376
16038.40 365
16039.59 364
16040.79 348
16041.99 399
16043.18 375
16044.38 363
16045.58 361
16046.77 386
16047.97 368
16049.17 376
16050.36 362
16051.56 360
16052.76 349
16053.95 343
16055.15 379
16056.35 381
16057.54 371
16058.74 344
16059.94 349
16061.14 347
16062.33 362
16063.53 350
16064.73 325
16065.92 341
16067.12 349
16068.32 364
16069.52 323
16070.71 351
16071.91 330
16073.11 348
16074.31 320
16075.50 323
16076.70 317
16077.90 317
16079.10 328
16080.30 315
16081.49 315
16082.69 330
16083.89 320
16085.09 343
16086.29 324
16087.48 318
16088.68 305
16089.88 333
16091.08 309
16092.28 314
16093.48 331
16094.67 307
16095.87 330
16097.07 335
16098.27 302
16099.47 328
16100.67 319
16101.87 327
16103.06 320
16104.26 320
16105.46 327
16106.66 315
16107.86 315
16109.06 315
16110.26 314
16111.46 294
16112.66 314
16113.86 324
16115.05 312
16116.25 308
16117.45 294
16118.65 323
16119.85 294
16121.05 291
16122.25 289
16123.45 304
16124.65 299
16125.85 320
16127.05 285
16128.25 273
16129.45 296
16130.65 305
16131.85 323
16133.05 299
16134.25 303
16135.45 314
16136.65 302
16137.85 291
16139.05 298
16140.25 294
16141.45 308
16142.65 300
16143.85 282
16145.05 311
16146.25 287
16147.45 296
16148.65 288
16149.85 309
16151.05 267
16152.25 281
16153.45 286
16154.65 290
16155.85 270
16157.05 296
16158.25 317
16159.46 298
16160.66 287
16161.86 264
16163.06 297
16164.26 319
16165.46 288
16166.66 280
16167.86 278
16169.06 302
16170.27 287
16171.47 288
16172.67 281
16173.87 297
16175.07 296
16176.27 292
16177.47 292
16178.67 281
16179.88 298
16181.08 292
16182.28 307
16183.48 273
16184.68 299
16185.89 312
16187.09 285
16188.29 284
16189.49 292
16190.69 277
16191.90 283
16193.10 301
16194.30 275
16195.50 273
16196.70 264
16197.91 281
16199.11 294
16200.31 280
16201.51 286
16202.72 298
16203.92 296
16205.12 267
16206.32 280
16207.53 289
16208.73 297
16209.93 303
16211.13 315
16212.34 298
16213.54 294
16214.74 298
16215.95 295
16217.15 288
16218.35 308
16219.55 314
16220.76 296
16221.96 299
16223.16 300
16224.37 284
16225.57 274
16226.77 294
16227.98 308
16229.18 315
16230.38 300
16231.59 304
16232.79 311
16233.99 306
16235.20 329
16236.40 319
16237.61 314
16238.81 314
16240.01 309
16241.22 334
16242.42 316
16243.63 311
16244.83 342
16246.03 318
16247.24 317
16248.44 305
16249.65 333
16250.85 346
16252.05 321
16253.26 313
16254.46 320
16255.67 325
16256.87 330
16258.08 333
16259.28 318
16260.49 337
16261.69 354
16262.89 337
16264.10 349
16265.30 350
16266.51 333
16267.71 343
16268.92 324
16270.12 305
16271.33 337
16272.53 338
16273.74 333
16274.94 339
16276.15 351
16277.35 345
16278.56 333
16279.77 343
16280.97 336
16282.18 322
16283.38 316
16284.59 336
16285.79 343
16287.00 340
16288.20 335
16289.41 334
16290.61 329
16291.82 313
16293.03 322
16294.23 355
16295.44 337
16296.64 337
16297.85 325
16299.06 310
16300.26 329
16301.47 331
16302.67 338
16303.88 327
16305.09 320
16306.29 297
16307.50 336
16308.71 333
16309.91 304
16311.12 354
16312.33 356
16313.53 319
16314.74 322
16315.95 327
16317.15 329
16318.36 329
16319.57 315
16320.77 332
16321.98 346
16323.19 317
16324.39 313
16325.60 320
16326.81 327
16328.01 340
16329.22 328
16330.43 331
16331.64 325
16332.84 287
16334.05 317
16335.26 305
16336.47 308
16337.67 310
16338.88 326
16340.09 310
16341.30 274
16342.50 281
16343.71 297
16344.92 268
16346.13 279
16347.33 283
16348.54 283
16349.75 299
16350.96 300
16352.17 274
16353.37 290
16354.58 306
16355.79 298
16357.00 313
16358.21 265
16359.41 277
16360.62 296
16361.83 320
16363.04 295
16364.25 274
16365.46 271
16366.67 260
16367.87 293
16369.08 275
16370.29 294
16371.50 285
16372.71 306
16373.92 285
16375.13 279
16376.34 266
16377.54 298
16378.75 287
16379.96 287
16381.17 285
16382.38 282
16383.59 280
16384.80 285
16386.01 283
16387.22 287
16388.43 277
16389.64 285
16390.85 283
16392.05 269
16393.26 283
16394.47 297
16395.68 286
16396.89 259
16398.10 265
16399.31 288
16400.52 286
16401.73 295
16402.94 293
16404.15 298
16405.36 285
16406.57 285
16407.78 284
16408.99 266
16410.20 281
16411.41 306
16412.62 283
16413.83 283
16415.04 286
16416.25 279
16417.46 285
16418.67 275
16419.88 273
16421.10 260
16422.31 284
16423.52 290
16424.73 288
16425.94 248
16427.15 277
16428.36 272
16429.57 295
16430.78 290
16431.99 273
16433.20 287
16434.41 268
16435.63 262
16436.84 265
16438.05 284
16439.26 280
16440.47 277
16441.68 273
16442.89 288
16444.10 251
16445.32 262
16446.53 261
16447.74 286
16448.95 280
16450.16 273
16451.37 273
16452.59 291
16453.80 242
16455.01 265
16456.22 283
16457.43 279
16458.64 295
16459.86 267
16461.07 264
16462.28 256
16463.49 281
16464.70 298
16465.92 293
16467.13 259
16468.34 271
16469.55 270
16470.77 280
16471.98 271
16473.19 279
16474.40 254
16475.62 261
16476.83 281
16478.04 260
16479.25 268
16480.47 260
16481.68 278
16482.89 243
16484.11 267
16485.32 255
16486.53 240
16487.74 259
16488.96 259
16490.17 283
16491.38 271
16492.60 279
16493.81 269
16495.02 266
16496.24 242
16497.45 276
16498.66 284
16499.88 279
16501.09 259
16502.30 275
16503.52 250
16504.73 267
16505.94 288
16507.16 262
16508.37 261
16509.59 275
16510.80 266
16512.01 261
16513.23 265
16514.44 274
16515.66 254
16516.87 241
16518.08 265
16519.30 275
16520.51 288
16521.73 262
16522.94 269
16524.16 264
16525.37 295
16526.58 298
16527.80 294
16529.01 295
16530.23 269
16531.44 301
16532.66 302
16533.87 298
16535.09 262
16536.30 295
16537.52 289
16538.73 297
16539.95 282
16541.16 286
16542.38 290
16543.59 296
16544.81 281
16546.02 294
16547.24 308
16548.45 316
16549.67 285
16550.88 274
16552.10 282
16553.31 293
16554.53 316
16555.74 296
16556.96 299
16558.18 300
16559.39 279
16560.61 311
16561.82 285
16563.04 316
16564.25 330
16565.47 310
16566.69 301
16567.90 296
16569.12 323
16570.33 320
16571.55 279
16572.77 290
16573.98 292
16575.20 291
16576.41 285
16577.63 296
16578.85 312
16580.06 307
16581.28 284
16582.50 276
16583.71 285
16584.93 287
16586.15 276
16587.36 281
16588.58 281
16589.80 275
16591.01 299
16592.23 294
16593.45 299
16594.66 279
16595.88 262
16597.10 279
16598.32 264
16599.53 258
16600.75 260
16601.97 284
16603.18 290
16604.40 269
16605.62 262
16606.84 289
16608.05 264
16609.27 270
16610.49 287
16611.71 273
16612.92 250
16614.14 259
16615.36 249
16616.58 245
16617.79 229
16619.01 252
16620.23 254
16621.45 251
16622.67 266
16623.88 250
16625.10 238
16626.32 248
16627.54 251
16628.76 247
16629.97 263
16631.19 267
16632.41 256
16633.63 242
16634.85 238
16636.07 223
16637.29 233
16638.50 240
16639.72 251
16640.94 264
16642.16 230
16643.38 245
16644.60 235
16645.82 243
16647.03 244
16648.25 236
16649.47 251
16650.69 236
16651.91 247
16653.13 241
16654.35 215
16655.57 248
16656.79 257
16658.01 268
16659.23 249
16660.45 254
16661.66 233
16662.88 242
16664.10 244
16665.32 243
16666.54 259
16667.76 254
16668.98 248
16670.20 248
16671.42 236
16672.64 223
16673.86 235
16675.08 236
16676.30 242
16677.52 243
16678.74 241
16679.96 247
16681.18 235
16682.40 248
16683.62 258
16684.84 242
16686.06 234
16687.28 229
16688.50 247
16689.72 221
16690.94 239
16692.16 226
16693.39 232
16694.61 238
16695.83 247
16697.05 234
16698.27 243
16699.49 228
16700.71 235
16701.93 239
16703.15 248
16704.37 239
16705.59 240
16706.81 238
16708.04 224
16709.26 253
16710.48 236
16711.70 226
16712.92 236
16714.14 222
16715.36 214
16716.58 243
16717.81 220
16719.03 230
16720.25 234
16721.47 222
16722.69 245
16723.91 220
16725.14 261
16726.36 231
16727.58 246
16728.80 236
16730.02 233
16731.24 218
16732.47 228
16733.69 216
16734.91 217
16736.13 220
16737.36 236
16738.58 219
16739.80 228
16741.02 220
16742.24 225
16743.47 238
16744.69 218
16745.91 245
16747.13 223
16748.36 231
16749.58 240
16750.80 231
16752.02 218
16753.25 241
16754.47 214
16755.69 217
16756.92 239
16758.14 206
16759.36 231
16760.59 211
16761.81 239
16763.03 235
16764.25 207
16765.48 230
16766.70 224
16767.92 222
16769.15 227
16770.37 218
16771.59 214
16772.82 213
16774.04 229
16775.27 230
16776.49 255
16777.71 240
16778.94 238
16780.16 250
16781.38 249
16782.61 244
16783.83 260
16785.06 248
16786.28 237
16787.50 251
16788.73 257
16789.95 236
16791.18 225
16792.40 234
16793.62 249
16794.85 239
16796.07 255
16797.30 236
16798.52 231
16799.75 232
16800.97 259
16802.19 256
16803.42 244
16804.64 219
16805.87 261
16807.09 246
16808.32 241
16809.54 247
16810.77 229
16811.99 262
16813.22 262
16814.44 248
16815.67 233
16816.89 257
16818.12 267
16819.34 240
16820.57 243
16821.79 259
16823.02 220
16824.24 265
16825.47 249
16826.70 269
16827.92 272
16829.15 242
16830.37 256
16831.60 269
16832.82 264
16834.05 277
16835.27 253
16836.50 250
16837.73 254
16838.95 290
16840.18 285
16841.40 290
16842.63 287
16843.86 273
16845.08 284
16846.31 290
16847.53 279
16848.76 276
16849.99 296
16851.21 307
16852.44 293
16853.67 285
16854.89 306
16856.12 293
16857.35 307
16858.57 302
16859.80 300
16861.03 302
16862.25 307
16863.48 317
16864.71 296
16865.93 302
16867.16 362
16868.39 373
16869.61 313
16870.84 347
16872.07 353
16873.30 347
16874.52 348
16875.75 348
16876.98 365
16878.20 353
16879.43 382
16880.66 349
16881.89 385
16883.11 357
16884.34 382
16885.57 378
16886.80 370
16888.02 381
16889.25 379
16890.48 391
16891.71 419
16892.94 378
16894.16 378
16895.39 413
16896.62 389
16897.85 391
16899.08 371
16900.30 408
16901.53 356
16902.76 344
16903.99 373
16905.22 358
16906.45 347
16907.67 398
16908.90 367
16910.13 362
16911.36 336
16912.59 353
16913.82 368
16915.04 360
16916.27 344
16917.50 330
16918.73 348
16919.96 319
16921.19 343
16922.42 316
16923.65 322
16924.88 330
16926.10 346
16927.33 315
16928.56 323
16929.79 310
16931.02 315
16932.25 312
16933.48 284
16934.71 318
16935.94 289
16937.17 311
16938.40 300
16939.63 295
16940.86 303
16942.09 311
16943.32 300
16944.55 297
16945.78 319
16947.01 299
16948.24 284
16949.47 303
16950.70 320
16951.93 303
16953.16 310
16954.39 320
16955.62 333
16956.85 314
16958.08 293
16959.31 284
16960.54 296
16961.77 295
16963.00 321
16964.23 285
16965.46 272
16966.69 280
16967.92 304
16969.15 271
16970.38 285
16971.61 287
16972.84 293
16974.07 293
16975.30 245
16976.54 274
16977.77 290
16979.00 283
16980.23 287
16981.46 306
16982.69 279
16983.92 271
16985.15 271
16986.38 280
16987.62 276
16988.85 262
16990.08 270
16991.31 268
16992.54 251
16993.77 280
16995.00 288
16996.24 261
16997.47 273
16998.70 264
16999.93 268
17001.16 274
17002.39 273
17003.63 287
17004.86 262
17006.09 287
17007.32 290
17008.55 253
17009.79 274
17011.02 262
17012.25 260
17013.48 243
17014.72 261
17015.95 257
17017.18 255
17018.41 275
17019.64 262
17020.88 272
17022.11 251
17023.34 277
17024.58 262
17025.81 257
17027.04 259
17028.27 250
17029.51 250
17030.74 259
17031.97 257
17033.21 239
17034.44 253
17035.67 242
17036.90 279
17038.14 261
17039.37 230
17040.60 239
17041.84 247
17043.07 245
17044.30 224
17045.54 242
17046.77 241
17048.00 237
17049.24 242
17050.47 240
17051.70 241
17052.94 229
17054.17 238
17055.41 262
17056.64 243
17057.87 251
17059.11 252
17060.34 249
17061.58 237
17062.81 214
17064.04 226
17065.28 244
17066.51 240
17067.75 228
17068.98 235
17070.21 233
17071.45 230
17072.68 213
17073.92 237
17075.15 219
17076.39 240
17077.62 221
17078.86 229
17080.09 233
17081.33 225
17082.56 236
17083.80 242
17085.03 226
17086.26 222
17087.50 204
17088.73 227
17089.97 220
17091.20 202
17092.44 238
17093.68 210
17094.91 219
17096.15 220
17097.38 222
17098.62 213
17099.85 246
17101.09 227
17102.32 234
17103.56 205
17104.79 215
17106.03 227
17107.26 203
17108.50 225
17109.74 208
17110.97 238
17112.21 204
17113.44 200
17114.68 218
17115.92 213
17117.15 204
17118.39 204
17119.62 216
17120.86 201
17122.10 200
17123.33 197
17124.57 218
17125.80 200
17127.04 210
17128.28 234
17129.51 239
17130.75 199
17131.99 203
17133.22 205
17134.46 212
17135.70 195
17136.93 203
17138.17 204
17139.41 200
17140.64 191
17141.88 205
17143.12 229
17144.35 218
17145.59 223
17146.83 213
17148.07 215
17149.30 194
17150.54 218
17151.78 198
17153.02 195
17154.25 226
17155.49 211
17156.73 204
17157.96 199
17159.20 199
17160.44 204
17161.68 224
17162.92 191
17164.15 215
17165.39 195
17166.63 222
17167.87 216
17169.10 204
17170.34 189
17171.58 175
17172.82 202
17174.06 200
17175.29 170
17176.53 208
17177.77 221
17179.01 195
17180.25 198
17181.49 178
17182.72 189
17183.96 207
17185.20 231
17186.44 175
17187.68 190
17188.92 187
17190.15 193
17191.39 190
17192.63 203
17193.87 180
17195.11 185
17196.35 188
17197.59 208
17198.83 197
17200.07 179
17201.30 192
17202.54 216
17203.78 190
17205.02 195
17206.26 189
17207.50 189
17208.74 186
17209.98 199
17211.22 157
17212.46 190
17213.70 183
17214.94 199
17216.18 181
17217.42 184
17218.66 176
17219.90 182
17221.14 179
17222.38 179
17223.62 185
17224.86 193
17226.10 184
17227.34 204
17228.58 209
17229.82 175
17231.06 199
17232.30 197
17233.54 207
17234.78 201
17236.02 195
17237.26 181
17238.50 176
17239.74 172
17240.98 186
17242.22 193
17243.46 200
17244.70 205
17245.94 175
17247.18 188
17248.42 181
17249.66 184
17250.90 201
17252.14 185
17253.39 181
17254.63 164
17255.87 165
17257.11 182
17258.35 185
17259.59 184
17260.83 183
17262.07 171
17263.31 188
17264.56 178
17265.80 169
17267.04 162
17268.28 159
17269.52 190
17270.76 180
17272.00 188
17273.25 180
17274.49 164
17275.73 183
17276.97 201
17278.21 188
17279.45 180
17280.70 185
17281.94 195
17283.18 164
17284.42 173
17285.66 201
17286.91 177
17288.15 181
17289.39 191
17290.63 170
17291.88 178
17293.12 167
17294.36 182
17295.60 184
17296.85 174
17298.09 165
17299.33 176
17300.57 193
17301.82 173
17303.06 179
17304.30 175
17305.54 182
17306.79 174
17308.03 182
17309.27 161
17310.52 159
17311.76 181
17313.00 173
17314.25 161
17315.49 162
17316.73 173
17317.97 167
17319.22 166
17320.46 166
17321.71 161
17322.95 166
17324.19 183
17325.44 175
17326.68 164
17327.92 170
17329.17 180
17330.41 163
17331.65 179
17332.90 181
17334.14 169
17335.39 172
17336.63 191
17337.87 185
17339.12 158
17340.36 170
17341.61 175
17342.85 152
17344.09 174
17345.34 183
17346.58 191
17347.83 195
17349.07 163
17350.32 166
17351.56 175
17352.80 145
17354.05 156
17355.29 160
17356.54 154
17357.78 170
17359.03 174
17360.27 141
17361.52 166
17362.76 167
17364.01 154
17365.25 161
17366.50 186
17367.74 194
17368.99 189
17370.23 187
17371.48 152
17372.72 162
17373.97 178
17375.21 175
17376.46 164
17377.70 161
17378.95 178
17380.19 179
17381.44 159
17382.69 185
17383.93 172
17385.18 172
17386.42 193
17387.67 175
17388.91 166
17390.16 171
17391.41 165
17392.65 154
17393.90 164
17395.14 165
17396.39 164
17397.64 162
17398.88 186
17400.13 159
17401.37 185
17402.62 178
17403.87 175
17405.11 166
17406.36 180
17407.61 167
17408.85 162
17410.10 196
17411.35 166
17412.59 171
17413.84 180
17415.09 158
17416.33 172
17417.58 167
17418.83 162
17420.07 184
17421.32 186
17422.57 178
17423.82 178
17425.06 175
17426.31 177
17427.56 180
17428.80 171
17430.05 184
17431.30 174
17432.55 183
17433.79 175
17435.04 194
17436.29 198
17437.54 173
17438.78 176
17440.03 155
17441.28 174
17442.53 178
17443.77 169
17445.02 184
17446.27 164
17447.52 183
17448.77 177
17450.01 171
17451.26 148
17452.51 169
17453.76 180
17455.01 180
17456.25 175
17457.50 182
17458.75 192
17460.00 186
17461.25 176
17462.50 170
17463.74 203
17464.99 175
17466.24 174
17467.49 170
17468.74 157
17469.99 166
17471.24 172
17472.49 182
17473.73 180
17474.98 169
17476.23 185
17477.48 189
17478.73 187
17479.98 167
17481.23 187
17482.48 165
17483.73 170
17484.98 171
17486.23 170
17487.47 170
17488.72 173
17489.97 180
17491.22 177
17492.47 185
17493.72 180
17494.97 193
17496.22 191
17497.47 182
17498.72 194
17499.97 187
17501.22 189
17502.47 181
17503.72 190
17504.97 200
17506.22 190
17507.47 179
17508.72 181
17509.97 171
17511.22 167
17512.47 189
17513.72 204
17514.97 187
17516.22 188
17517.47 173
17518.72 187
17519.97 173
17521.22 187
17522.47 175
17523.72 195
17524.98 176
17526.23 172
17527.48 176
17528.73 165
17529.98 191
17531.23 198
17532.48 189
17533.73 175
17534.98 219
17536.23 182
17537.48 185
17538.74 187
17539.99 200
17541.24 185
17542.49 192
17543.74 200
17544.99 195
17546.24 185
17547.50 208
17548.75 223
17550.00 210
17551.25 213
17552.50 186
17553.75 181
17555.01 193
17556.26 194
17557.51 185
17558.76 195
17560.01 175
17561.26 184
17562.52 180
17563.77 194
17565.02 199
17566.27 192
17567.53 201
17568.78 187
17570.03 192
17571.28 198
17572.53 211
17573.79 211
17575.04 208
17576.29 179
17577.54 185
17578.80 187
17580.05 182
17581.30 209
17582.56 201
17583.81 203
17585.06 236
17586.31 208
17587.57 181
17588.82 194
17590.07 179
17591.33 201
17592.58 196
17593.83 188
17595.08 195
17596.34 216
17597.59 210
17598.84 204
17600.10 187
17601.35 183
17602.61 191
17603.86 206
17605.11 201
17606.37 196
17607.62 212
17608.87 200
17610.13 212
17611.38 189
17612.63 184
17613.89 201
17615.14 220
17616.40 202
17617.65 196
17618.90 206
17620.16 185
17621.41 202
17622.67 197
17623.92 204
17625.17 200
17626.43 202
17627.68 202
17628.94 206
17630.19 222
17631.45 213
17632.70 204
17633.96 209
17635.21 185
17636.47 231
17637.72 218
17638.97 187
17640.23 199
17641.48 233
17642.74 210
17643.99 212
17645.25 234
17646.50 229
17647.76 209
17649.01 212
17650.27 204
17651.52 214
17652.78 218
17654.04 207
17655.29 211
17656.55 216
17657.80 202
17659.06 196
17660.31 227
17661.57 196
17662.82 213
17664.08 222
17665.33 223
17666.59 196
17667.85 204
17669.10 195
17670.36 211
17671.61 200
17672.87 186
17674.13 197
17675.38 196
17676.64 202
17677.89 170
17679.15 200
17680.41 208
17681.66 195
17682.92 198
17684.18 199
17685.43 193
17686.69 195
17687.95 184
17689.20 167
17690.46 181
17691.71 181
17692.97 196
17694.23 196
17695.49 196
17696.74 179
17698.00 198
17699.26 190
17700.51 196
17701.77 184
17703.03 190
17704.28 195
17705.54 185
17706.80 186
17708.06 159
17709.31 178
17710.57 179
17711.83 204
17713.08 179
17714.34 204
17715.60 166
17716.86 182
17718.11 179
17719.37 194
17720.63 185
17721.89 176
17723.15 197
17724.40 176
17725.66 192
17726.92 181
17728.18 171
17729.43 192
17730.69 197
17731.95 178
17733.21 174
17734.47 177
17735.73 194
17736.98 179
17738.24 158
17739.50 190
17740.76 198
17742.02 170
17743.28 192
17744.53 187
17745.79 189
17747.05 205
17748.31 176
17749.57 193
17750.83 176
17752.09 175
17753.34 174
17754.60 201
17755.86 185
17757.12 183
17758.38 192
17759.64 197
17760.90 197
17762.16 197
17763.42 162
17764.68 175
17765.94 169
17767.19 180
17768.45 163
17769.71 193
17770.97 184
17772.23 164
17773.49 171
17774.75 191
17776.01 180
17777.27 175
17778.53 192
17779.79 186
17781.05 176
17782.31 183
17783.57 190
17784.83 169
17786.09 161
17787.35 178
17788.61 162
17789.87 196
17791.13 178
17792.39 171
17793.65 193
17794.91 176
17796.17 165
17797.43 171
17798.69 157
17799.95 145
17801.21 187
17802.47 160
17803.73 174
17805.00 149
17806.26 170
17807.52 180
17808.78 138
17810.04 148
17811.30 174
17812.56 164
17813.82 155
17815.08 144
17816.34 161
17817.60 178
17818.87 182
17820.13 153
17821.39 152
17822.65 193
17823.91 195
17825.17 180
17826.43 168
17827.69 166
17828.96 165
17830.22 152
17831.48 170
17832.74 163
17834.00 156
17835.26 159
17836.53 159
17837.79 162
17839.05 159
17840.31 155
17841.57 158
17842.84 145
17844.10 168
17845.36 192
17846.62 163
17847.88 166
17849.15 148
17850.41 156
17851.67 168
17852.93 168
17854.20 159
17855.46 158
17856.72 159
17857.98 158
17859.25 147
17860.51 148
17861.77 168
17863.03 146
17864.30 158
17865.56 158
17866.82 160
17868.09 155
17869.35 181
17870.61 179
17871.87 158
17873.14 165
17874.40 180
17875.66 167
17876.93 179
17878.19 150
17879.45 153
17880.72 165
17881.98 150
17883.24 142
17884.51 150
17885.77 162
17887.03 141
17888.30 155
17889.56 156
17890.83 147
17892.09 154
17893.35 149
17894.62 136
17895.88 141
17897.14 155
17898.41 152
17899.67 132
17900.94 137
17902.20 147
17903.46 136
17904.73 162
17905.99 155
17907.26 135
17908.52 146
17909.79 166
17911.05 132
17912.32 162
17913.58 153
17914.84 160
17916.11 154
17917.37 141
17918.64 138
17919.90 154
17921.17 152
17922.43 149
17923.70 143
17924.96 132
17926.23 147
17927.49 130
17928.76 134
17930.02 131
17931.29 155
17932.55 139
17933.82 153
17935.08 149
17936.35 164
17937.61 140
17938.88 137
17940.14 141
17941.41 145
17942.68 152
17943.94 138
17945.21 150
17946.47 143
17947.74 148
17949.00 136
17950.27 131
17951.54 159
17952.80 153
17954.07 149
17955.33 147
17956.60 153
17957.87 142
17959.13 140
17960.40 158
17961.66 150
17962.93 140
17964.20 157
17965.46 160
17966.73 182
17968.00 144
17969.26 160
17970.53 143
17971.80 159
17973.06 129
17974.33 136
17975.60 155
17976.86 151
17978.13 124
17979.40 130
17980.66 145
17981.93 130
17983.20 138
17984.46 141
17985.73 126
17987.00 127
17988.26 142
17989.53 153
17990.80 150
17992.07 132
17993.33 163
17994.60 144
17995.87 146
17997.14 138
17998.40 133
17999.67 135
18000.94 120
18002.21 141
18003.47 142
18004.74 152
18006.01 135
18007.28 124
18008.55 125
18009.81 153
18011.08 167
18012.35 157
18013.62 143
18014.89 142
18016.15 147
18017.42 139
18018.69 146
18019.96 129
18021.23 138
18022.49 139
18023.76 155
18025.03 149
18026.30 149
18027.57 123
18028.84 153
18030.11 151
18031.37 142
18032.64 149
18033.91 149
18035.18 140
18036.45 139
18037.72 128
18038.99 136
18040.26 156
18041.53 155
18042.79 159
18044.06 123
18045.33 133
18046.60 152
18047.87 155
18049.14 143
18050.41 140
18051.68 141
18052.95 159
18054.22 140
18055.49 142
18056.76 146
18058.03 130
18059.30 145
18060.57 136
18061.84 138
18063.11 132
18064.38 140
18065.65 135
18066.92 148
18068.19 152
18069.46 143
18070.73 152
18072.00 140
18073.27 143
18074.54 140
18075.81 137
18077.08 139
18078.35 153
18079.62 142
18080.89 151
18082.16 131
18083.43 140
18084.70 137
18085.97 136
18087.24 131
18088.51 148
18089.78 145
18091.05 140
18092.32 120
18093.59 142
18094.87 136
18096.14 145
18097.41 135
18098.68 145
18099.95 135
18101.22 127
18102.49 131
18103.76 153
18105.03 137
18106.31 136
18107.58 132
18108.85 133
18110.12 131
18111.39 137
18112.66 135
18113.93 154
18115.21 138
18116.48 152
18117.75 158
18119.02 134
18120.29 145
18121.56 151
18122.84 155
18124.11 142
18125.38 138
18126.65 136
18127.92 129
18129.20 138
18130.47 141
18131.74 161
18133.01 137
18134.29 138
18135.56 158
18136.83 154
18138.10 143
18139.38 122
18140.65 144
18141.92 126
18143.19 127
18144.47 134
18145.74 141
18147.01 130
18148.28 145
18149.56 136
18150.83 140
18152.10 154
18153.38 143
18154.65 145
18155.92 142
18157.19 144
18158.47 130
18159.74 154
18161.01 155
18162.29 146
18163.56 137
18164.83 162
18166.11 150
18167.38 124
18168.65 139
18169.93 148
18171.20 126
18172.48 137
18173.75 138
18175.02 149
18176.30 136
18177.57 135
18178.84 134
18180.12 132
18181.39 140
18182.67 132
18183.94 145
18185.21 136
18186.49 131
18187.76 125
18189.04 135
18190.31 143
18191.59 141
18192.86 132
18194.13 142
18195.41 158
18196.68 139
18197.96 145
18199.23 146
18200.51 141
18201.78 144
18203.06 134
18204.33 135
18205.61 142
18206.88 152
18208.16 153
18209.43 142
18210.71 128
18211.98 151
18213.26 132
18214.53 128
18215.81 137
18217.08 123
18218.36 138
18219.63 143
18220.91 123
18222.18 148
18223.46 139
18224.73 146
18226.01 133
18227.28 129
18228.56 126
18229.84 139
18231.11 135
18232.39 149
18233.66 137
18234.94 113
18236.21 144
18237.49 136
18238.77 124
18240.04 132
18241.32 157
18242.59 132
18243.87 140
18245.15 131
18246.42 147
18247.70 136
18248.98 157
18250.25 141
18251.53 137
18252.81 131
18254.08 120
18255.36 139
18256.63 127
18257.91 140
18259.19 137
18260.46 159
18261.74 150
18263.02 137
18264.30 132
18265.57 137
18266.85 132
18268.13 130
18269.40 143
18270.68 145
18271.96 133
18273.23 150
18274.51 135
18275.79 140
18277.07 154
18278.34 123
18279.62 144
18280.90 146
18282.18 156
18283.45 128
18284.73 155
18286.01 118
18287.29 141
18288.56 135
18289.84 129
18291.12 134
18292.40 137
18293.68 148
18294.95 138
18296.23 147
18297.51 126
18298.79 137
18300.07 132
18301.34 144
18302.62 128
18303.90 143
18305.18 136
18306.46 134
18307.74 141
18309.01 134
18310.29 142
18311.57 138
18312.85 154
18314.13 125
18315.41 133
18316.69 134
18317.96 141
18319.24 143
18320.52 134
18321.80 144
18323.08 132
18324.36 152
18325.64 150
18326.92 132
18328.20 147
18329.47 153
18330.75 150
18332.03 144
18333.31 141
18334.59 140
18335.87 133
18337.15 161
18338.43 139
18339.71 147
18340.99 137
18342.27 155
18343.55 136
18344.83 143
18346.11 139
18347.39 153
18348.67 128
18349.95 150
18351.23 146
18352.51 135
18353.79 142
18355.07 145
18356.35 146
18357.63 143
18358.91 157
18360.19 131
18361.47 161
18362.75 124
18364.03 161
18365.31 142
18366.59 164
18367.87 151
18369.15 133
18370.43 136
18371.71 154
18372.99 155
18374.27 136
18375.55 140
18376.83 142
18378.12 155
18379.40 133
18380.68 161
18381.96 125
18383.24 127
18384.52 123
18385.80 147
18387.08 146
18388.36 130
18389.65 138
18390.93 145
18392.21 153
18393.49 131
18394.77 145
18396.05 139
18397.33 139
18398.62 134
18399.90 138
18401.18 130
18402.46 124
18403.74 146
18405.02 153
18406.31 131
18407.59 150
18408.87 146
18410.15 142
18411.43 135
18412.72 125
18414.00 138
18415.28 133
18416.56 145
18417.84 131
18419.13 141
18420.41 122
18421.69 133
18422.97 123
18424.26 140
18425.54 134
18426.82 138
18428.10 132
18429.39 128
18430.67 150
18431.95 139
18433.23 150
18434.52 137
18435.80 156
18437.08 138
18438.37 135
18439.65 132
18440.93 149
18442.22 138
18443.50 135
18444.78 119
18446.06 129
18447.35 114
18448.63 127
18449.91 144
18451.20 127
18452.48 127
18453.76 118
18455.05 144
18456.33 122
18457.62 132
18458.90 125
18460.18 140
18461.47 145
18462.75 158
18464.03 149
18465.32 136
18466.60 139
18467.89 158
18469.17 150
18470.45 131
18471.74 150
18473.02 145
18474.31 153
18475.59 136
18476.88 151
18478.16 127
18479.44 152
18480.73 132
18482.01 125
18483.30 137
18484.58 133
18485.87 146
18487.15 136
18488.44 131
18489.72 119
18491.01 133
18492.29 146
18493.58 152
18494.86 123
18496.15 141
18497.43 129
18498.72 147
18500.00 145
18501.29 152
18502.57 138
18503.86 146
18505.14 143
18506.43 135
18507.71 115
18509.00 141
18510.28 137
18511.57 139
18512.85 134
18514.14 148
18515.42 140
18516.71 130
18518.00 136
18519.28 133
18520.57 131
18521.85 151
18523.14 147
18524.43 119
18525.71 124
18527.00 140
18528.28 130
18529.57 140
18530.86 132
18532.14 166
18533.43 133
18534.71 143
18536.00 132
18537.29 146
18538.57 126
18539.86 149
18541.15 155
18542.43 149
18543.72 128
18545.01 148
18546.29 147
18547.58 140
18548.87 134
18550.15 150
18551.44 150
18552.73 164
18554.01 151
18555.30 127
18556.59 152
18557.88 120
18559.16 143
18560.45 138
18561.74 127
18563.02 149
18564.31 155
18565.60 140
18566.89 137
18568.17 138
18569.46 147
18570.75 145
18572.04 132
18573.32 149
18574.61 136
18575.90 138
18577.19 136
18578.48 150
18579.76 141
18581.05 146
18582.34 143
18583.63 156
18584.92 149
18586.20 133
18587.49 131
18588.78 140
18590.07 139
18591.36 153
18592.64 154
18593.93 156
18595.22 149
18596.51 143
18597.80 145
18599.09 147
18600.38 125
18601.66 140
18602.95 166
18604.24 127
18605.53 141
18606.82 129
18608.11 166
18609.40 143
18610.69 145
18611.98 160
18613.26 140
18614.55 166
18615.84 147
18617.13 153
18618.42 145
18619.71 144
18621.00 143
18622.29 145
18623.58 125
18624.87 136
18626.16 144
18627.45 129
18628.74 127
18630.03 150
18631.32 145
18632.61 151
18633.89 131
18635.18 132
18636.47 155
18637.76 155
18639.05 134
18640.34 137
18641.63 131
18642.92 137
18644.21 140
18645.50 138
18646.79 145
18648.09 134
18649.38 123
18650.67 142
18651.96 134
18653.25 142
18654.54 128
18655.83 142
18657.12 130
18658.41 117
18659.70 128
18660.99 134
18662.28 123
18663.57 134
18664.86 128
18666.15 120
18667.44 124
18668.74 127
18670.03 130
18671.32 140
18672.61 120
18673.90 123
18675.19 132
18676.48 133
18677.77 134
18679.06 134
18680.36 131
18681.65 146
18682.94 133
18684.23 138
18685.52 126
18686.81 118
18688.11 125
18689.40 125
18690.69 137
18691.98 122
18693.27 125
18694.56 142
18695.86 132
18697.15 140
18698.44 124
18699.73 124
18701.02 125
18702.32 133
18703.61 125
18704.90 121
18706.19 132
18707.48 128
18708.78 132
18710.07 127
18711.36 108
18712.65 120
18713.95 127
18715.24 125
18716.53 124
18717.83 119
18719.12 132
18720.41 121
18721.70 121
18723.00 116
18724.29 141
18725.58 134
18726.87 122
18728.17 118
18729.46 124
18730.75 127
18732.05 141
18733.34 127
18734.63 128
18735.93 121
18737.22 123
18738.51 128
18739.81 121
18741.10 144
18742.39 115
18743.69 116
18744.98 107
18746.27 111
18747.57 131
18748.86 128
18750.16 120
18751.45 128
18752.74 123
18754.04 122
18755.33 128
18756.63 124
18757.92 121
18759.21 127
18760.51 132
18761.80 117
18763.10 112
18764.39 126
18765.69 137
18766.98 127
18768.27 138
18769.57 107
18770.86 122
18772.16 123
18773.45 122
18774.75 121
18776.04 128
18777.34 121
18778.63 112
18779.93 135
18781.22 123
18782.52 135
18783.81 114
18785.11 127
18786.40 129
18787.70 106
18788.99 111
18790.29 125
18791.58 137
18792.88 113
18794.17 132
18795.47 135
18796.76 129
18798.06 117
18799.35 134
18800.65 122
18801.94 133
18803.24 127
18804.54 114
18805.83 120
18807.13 115
18808.42 128
18809.72 103
18811.01 119
18812.31 106
18813.61 127
18814.90 134
18816.20 108
18817.49 109
18818.79 123
18820.09 110
18821.38 112
18822.68 116
18823.98 130
18825.27 126
18826.57 122
18827.87 117
18829.16 132
18830.46 127
18831.75 122
18833.05 140
18834.35 125
18835.64 128
18836.94 104
18838.24 126
18839.54 114
18840.83 119
18842.13 120
18843.43 128
18844.72 129
18846.02 114
18847.32 111
18848.61 129
18849.91 130
18851.21 115
18852.51 127
18853.80 113
18855.10 126
18856.40 118
18857.70 115
18858.99 115
18860.29 123
18861.59 136
18862.89 134
18864.18 122
18865.48 121
18866.78 129
18868.08 117
18869.38 117
18870.67 127
18871.97 133
18873.27 132
18874.57 122
18875.87 100
18877.16 124
18878.46 122
18879.76 115
18881.06 112
18882.36 122
18883.66 108
18884.95 107
18886.25 122
18887.55 144
18888.85 139
18890.15 113
18891.45 128
18892.75 125
18894.04 109
18895.34 124
18896.64 120
18897.94 129
18899.24 112
18900.54 111
18901.84 114
18903.14 131
18904.44 132
18905.74 112
18907.03 112
18908.33 131
18909.63 124
18910.93 134
18912.23 114
18913.53 118
18914.83 106
18916.13 117
18917.43 138
18918.73 116
18920.03 119
18921.33 133
18922.63 132
18923.93 120
18925.23 108
18926.53 107
18927.83 126
18929.13 129
18930.43 128
18931.73 106
18933.03 104
18934.33 117
18935.63 125
18936.93 105
18938.23 131
18939.53 120
18940.83 128
18942.13 124
18943.43 116
18944.73 97
18946.03 137
18947.33 134
18948.63 101
18949.93 111
18951.23 129
18952.53 117
18953.84 118
18955.14 97
18956.44 117
18957.74 120
18959.04 116
18960.34 124
18961.64 131
18962.94 114
18964.24 107
18965.54 130
18966.85 129
18968.15 110
18969.45 130
18970.75 125
18972.05 104
18973.35 102
18974.65 111
18975.96 111
18977.26 96
18978.56 94
18979.86 110
18981.16 123
18982.46 121
18983.77 117
18985.07 129
18986.37 114
18987.67 119
18988.97 123
18990.28 104
18991.58 107
18992.88 124
18994.18 131
18995.49 104
18996.79 99
18998.09 118
18999.39 108
19000.69 114
19002.00 144
19003.30 128
19004.60 125
19005.90 133
19007.21 114
19008.51 125
19009.81 111
19011.12 126
19012.42 122
19013.72 145
19015.02 122
19016.33 104
19017.63 123
19018.93 117
19020.24 110
19021.54 123
19022.84 119
19024.15 127
19025.45 112
19026.75 117
19028.06 115
19029.36 118
19030.66 123
19031.97 108
19033.27 131
19034.57 113
19035.88 112
19037.18 112
19038.48 115
19039.79 116
19041.09 103
19042.40 124
19043.70 125
19045.00 129
19046.31 115
19047.61 114
19048.92 125
19050.22 104
19051.52 110
19052.83 110
19054.13 123
19055.44 115
19056.74 126
19058.05 120
19059.35 105
19060.65 98
19061.96 124
19063.26 128
19064.57 137
19065.87 128
19067.18 116
19068.48 121
19069.79 110
19071.09 116
19072.40 109
19073.70 115
19075.01 109
19076.31 126
19077.62 113
19078.92 111
19080.23 121
19081.53 115
19082.84 130
19084.14 133
19085.45 114
19086.75 115
19088.06 118
19089.36 113
19090.67 125
19091.98 136
19093.28 127
19094.59 123
19095.89 133
19097.20 114
19098.50 118
19099.81 117
19101.12 139
19102.42 113
19103.73 117
19105.03 121
19106.34 133
19107.65 114
19108.95 113
19110.26 131
19111.56 120
19112.87 130
19114.18 120
19115.48 118
19116.79 118
19118.10 134
19119.40 129
19120.71 123
19122.02 115
19123.32 125
19124.63 124
19125.94 132
19127.24 144
19128.55 107
19129.86 120
19131.16 139
19132.47 136
19133.78 123
19135.08 132
19136.39 112
19137.70 119
19139.01 126
19140.31 144
19141.62 119
19142.93 115
19144.23 120
19145.54 118
19146.85 121
19148.16 107
19149.46 133
19150.77 136
19152.08 118
19153.39 114
19154.69 118
19156.00 115
19157.31 129
19158.62 128
19159.93 112
19161.23 123
19162.54 137
19163.85 127
19165.16 137
19166.47 125
19167.77 122
19169.08 121
19170.39 124
19171.70 116
19173.01 114
19174.32 123
19175.62 111
19176.93 133
19178.24 124
19179.55 115
19180.86 130
19182.17 140
19183.48 118
19184.78 106
19186.09 124
19187.40 120
19188.71 122
19190.02 143
19191.33 120
19192.64 121
19193.95 127
19195.26 104
19196.56 122
19197.87 117
19199.18 123
19200.49 110
19201.80 117
19203.11 112
19204.42 129
19205.73 116
19207.04 121
19208.35 136
19209.66 109
19210.97 107
19212.28 107
19213.59 105
19214.90 112
19216.21 116
19217.52 111
19218.83 113
19220.14 95
19221.45 118
19222.76 123
19224.07 136
19225.38 110
19226.69 103
19228.00 117
19229.31 104
19230.62 103
19231.93 113
19233.24 130
19234.55 102
19235.86 107
19237.17 125
19238.48 114
19239.79 106
19241.10 122
19242.41 106
19243.72 114
19245.03 107
19246.35 123
19247.66 109
19248.97 101
19250.28 105
19251.59 102
19252.90 121
19254.21 114
19255.52 106
19256.83 104
19258.14 114
19259.46 120
19260.77 118
19262.08 112
19263.39 120
19264.70 106
19266.01 107
19267.32 114
19268.64 122
19269.95 108
19271.26 122
19272.57 138
19273.88 121
19275.20 127
19276.51 124
19277.82 118
19279.13 91
19280.44 102
19281.75 114
19283.07 143
19284.38 123
19285.69 125
19287.00 110
19288.32 123
19289.63 129
19290.94 114
19292.25 108
19293.57 113
19294.88 113
19296.19 107
19297.50 129
19298.82 114
19300.13 124
19301.44 111
19302.75 108
19304.07 108
19305.38 108
19306.69 113
19308.01 115
19309.32 115
19310.63 121
19311.94 108
19313.26 112
19314.57 114
19315.88 120
19317.20 122
19318.51 102
19319.82 118
19321.14 114
19322.45 124
19323.76 122
19325.08 105
19326.39 104
19327.70 118
19329.02 90
19330.33 116
19331.65 126
19332.96 125
19334.27 135
19335.59 101
19336.90 113
19338.22 124
19339.53 120
19340.84 115
19342.16 112
19343.47 100
19344.79 98
19346.10 105
19347.41 109
19348.73 97
19350.04 114
19351.36 113
19352.67 116
19353.99 111
19355.30 111
19356.62 118
19357.93 112
19359.25 110
19360.56 99
19361.87 103
19363.19 107
19364.50 110
19365.82 94
19367.13 98
19368.45 112
19369.76 123
19371.08 114
19372.39 115
19373.71 100
19375.02 112
19376.34 125
19377.66 102
19378.97 123
19380.29 99
19381.60 114
19382.92 112
19384.23 125
19385.55 129
19386.86 116
19388.18 110
19389.50 111
19390.81 108
19392.13 91
19393.44 93
19394.76 105
19396.07 113
19397.39 101
19398.71 115
19400.02 109
19401.34 127
19402.65 120
19403.97 122
19405.29 106
19406.60 111
19407.92 114
19409.24 127
19410.55 108
19411.87 103
19413.19 121
19414.50 129
19415.82 108
19417.14 99
19418.45 109
19419.77 115
19421.09 123
19422.40 94
19423.72 119
19425.04 107
19426.35 119
19427.67 117
19428.99 137
19430.30 122
19431.62 119
19432.94 98
19434.26 134
19435.57 97
19436.89 105
19438.21 119
19439.53 115
19440.84 113
19442.16 107
19443.48 116
19444.80 122
19446.11 106
19447.43 93
19448.75 107
19450.07 109
19451.38 115
19452.70 109
19454.02 102
19455.34 100
19456.66 121
19457.97 118
19459.29 108
19460.61 103
19461.93 114
19463.25 116
19464.57 117
19465.88 113
19467.20 106
19468.52 118
19469.84 95
19471.16 98
19472.48 110
19473.79 119
19475.11 110
19476.43 127
19477.75 108
19479.07 107
19480.39 113
19481.71 111
19483.03 130
19484.34 131
19485.66 121
19486.98 117
19488.30 121
19489.62 108
19490.94 116
19492.26 121
19493.58 108
19494.90 106
19496.22 109
19497.54 122
19498.86 109
19500.18 104
19501.50 121
19502.81 114
19504.13 109
19505.45 111
19506.77 102
19508.09 113
19509.41 123
19510.73 113
19512.05 112
19513.37 106
19514.69 113
19516.01 106
19517.33 117
19518.65 103
19519.97 106
19521.29 95
19522.61 131
19523.93 112
19525.25 94
19526.57 104
19527.89 127
19529.22 112
19530.54 107
19531.86 118
19533.18 107
19534.50 105
19535.82 121
19537.14 130
19538.46 103
19539.78 104
19541.10 125
19542.42 119
19543.74 108
19545.06 116
19546.39 117
19547.71 108
19549.03 96
19550.35 117
19551.67 116
19552.99 127
19554.31 103
19555.63 104
19556.96 111
19558.28 118
19559.60 111
19560.92 106
19562.24 97
19563.56 121
19564.88 108
19566.21 102
19567.53 114
19568.85 100
19570.17 113
19571.49 124
19572.82 126
19574.14 116
19575.46 129
19576.78 102
19578.10 97
19579.43 103
19580.75 106
19582.07 97
19583.39 92
19584.72 112
19586.04 130
19587.36 109
19588.68 108
19590.01 142
19591.33 113
19592.65 115
19593.97 105
19595.30 122
19596.62 116
19597.94 119
19599.26 103
19600.59 109
19601.91 94
19603.23 99
19604.56 114
19605.88 117
19607.20 105
19608.53 109
19609.85 142
19611.17 139
19612.49 115
19613.82 118
19615.14 110
19616.47 129
19617.79 124
19619.11 117
19620.44 123
19621.76 112
19623.08 98
19624.41 114
19625.73 130
19627.05 121
19628.38 114
19629.70 134
19631.03 136
19632.35 106
19633.67 110
19635.00 132
19636.32 120
19637.65 117
19638.97 119
19640.29 110
19641.62 109
19642.94 114
19644.27 99
19645.59 123
19646.92 123
19648.24 119
19649.57 131
19650.89 113
19652.21 106
19653.54 123
19654.86 139
19656.19 112
19657.51 113
19658.84 114
19660.16 129
19661.49 107
19662.81 117
19664.14 101
19665.46 116
19666.79 118
19668.11 125
19669.44 124
19670.76 125
19672.09 129
19673.41 107
19674.74 116
19676.07 93
19677.39 119
19678.72 122
19680.04 113
19681.37 115
19682.69 102
19684.02 102
19685.34 96
19686.67 101
19688.00 98
19689.32 120
19690.65 109
19691.97 123
19693.30 119
19694.63 114
19695.95 113
19697.28 120
19698.60 116
19699.93 134
19701.26 105
19702.58 114
19703.91 120
19705.24 133
19706.56 130
19707.89 110
19709.22 117
19710.54 97
19711.87 132
19713.20 103
19714.52 120
19715.85 118
19717.18 120
19718.50 111
19719.83 115
19721.16 100
19722.48 96
19723.81 122
19725.14 101
19726.47 107
19727.79 126
19729.12 122
19730.45 132
19731.77 118
19733.10 98
19734.43 106
19735.76 118
19737.08 133
19738.41 138
19739.74 117
19741.07 108
19742.39 134
19743.72 110
19745.05 126
19746.38 107
19747.71 119
19749.03 135
19750.36 109
19751.69 123
19753.02 92
19754.35 119
19755.67 106
19757.00 111
19758.33 111
19759.66 113
19760.99 114
19762.31 118
19763.64 128
19764.97 119
19766.30 109
19767.63 130
19768.96 131
19770.29 121
19771.61 106
19772.94 88
19774.27 106
19775.60 101
19776.93 105
19778.26 111
19779.59 105
19780.92 107
19782.25 98
19783.57 97
19784.90 100
19786.23 111
19787.56 117
19788.89 114
19790.22 110
19791.55 91
19792.88 115
19794.21 108
19795.54 106
19796.87 124
19798.20 129
19799.53 128
19800.86 113
19802.19 106
19803.52 111
19804.85 114
19806.18 112
19807.50 110
19808.83 111
19810.16 107
19811.49 116
19812.82 113
19814.15 103
19815.49 110
19816.82 126
19818.15 121
19819.48 129
19820.81 110
19822.14 116
19823.47 116
19824.80 133
19826.13 110
19827.46 126
19828.79 107
19830.12 115
19831.45 125
19832.78 125
19834.11 111
19835.44 109
19836.77 117
19838.10 114
19839.44 120
19840.77 109
19842.10 112
19843.43 119
19844.76 116
19846.09 108
19847.42 120
19848.75 123
19850.08 123
19851.42 131
19852.75 120
19854.08 116
19855.41 122
19856.74 112
19858.07 126
19859.40 114
19860.74 101
19862.07 105
19863.40 103
19864.73 101
19866.06 103
19867.40 121
19868.73 126
19870.06 111
19871.39 115
19872.72 103
19874.06 112
19875.39 121
19876.72 113
19878.05 125
19879.38 123
19880.72 129
19882.05 120
19883.38 107
19884.71 103
19886.05 98
19887.38 125
19888.71 123
19890.04 119
19891.38 107
19892.71 127
19894.04 117
19895.38 114
19896.71 107
19898.04 104
19899.37 116
19900.71 127
19902.04 118
19903.37 129
19904.71 126
19906.04 119
19907.37 105
19908.71 122
19910.04 117
19911.37 124
19912.71 125
19914.04 124
19915.37 110
19916.71 104
19918.04 115
19919.37 106
19920.71 121
19922.04 117
19923.37 137
19924.71 117
19926.04 109
19927.38 113
19928.71 105
19930.04 114
19931.38 107
19932.71 110
19934.05 125
19935.38 117
19936.71 124
19938.05 123
19939.38 118
19940.72 138
19942.05 117
19943.39 128
19944.72 145
19946.06 117
19947.39 107
19948.72 135
19950.06 107
19951.39 117
19952.73 106
19954.06 109
19955.40 130
19956.73 116
19958.07 108
19959.40 120
19960.74 131
19962.07 134
19963.41 126
19964.74 135
19966.08 111
19967.41 124
19968.75 115
19970.08 120
19971.42 132
19972.76 128
19974.09 108
19975.43 112
19976.76 117
19978.10 119
19979.43 118
19980.77 141
19982.10 109
19983.44 121
19984.78 126
19986.11 123
19987.45 108
19988.78 123
19990.12 136
19991.46 108
19992.79 119
19994.13 134
19995.46 122
19996.80 126
19998.14 136
19999.47 101
20000.81 131
20002.15 117
20003.48 128
20004.82 122
20006.16 107
20007.49 115
20008.83 123
20010.17 106
20011.50 118
20012.84 131
20014.18 111
20015.51 124
20016.85 103
20018.19 107
20019.52 118
20020.86 133
20022.20 116
20023.53 125
20024.87 127
20026.21 122
20027.55 112
20028.88 115
20030.22 146
20031.56 125
20032.90 133
20034.23 128
20035.57 116
20036.91 134
20038.25 120
20039.58 127
20040.92 131
20042.26 118
20043.60 119
20044.93 114
20046.27 115
20047.61 123
20048.95 129
20050.29 119
20051.62 121
20052.96 111
20054.30 126
20055.64 108
20056.98 126
20058.32 139
20059.65 117
20060.99 138
20062.33 123
20063.67 133
20065.01 122
20066.35 121
20067.68 133
20069.02 136
20070.36 123
20071.70 129
20073.04 119
20074.38 117
20075.72 108
20077.06 131
20078.40 131
20079.73 133
20081.07 111
20082.41 109
20083.75 117
20085.09 117
20086.43 110
20087.77 115
20089.11 131
20090.45 114
20091.79 132
20093.13 116
20094.47 125
20095.81 112
20097.15 129
20098.48 125
20099.82 120
20101.16 124
20102.50 103
20103.84 116
20105.18 131
20106.52 125
20107.86 94
20109.20 128
20110.54 132
20111.88 136
20113.22 130
20114.56 122
20115.90 148
20117.24 106
20118.58 125
20119.93 108
20121.27 132
20122.61 132
20123.95 128
20125.29 122
20126.63 123
20127.97 105
20129.31 121
20130.65 134
20131.99 141
20133.33 112
20134.67 136
20136.01 137
20137.35 109
20138.69 125
