# Supplementary material for: MALDI-TOF MS typing enables the classification of brewing yeasts of the genus Saccharomyces to major beer styles
Source: PLoS One. 2017 Aug 9;12(8):e0181694. doi: 10.1371/journal.pone.0181694 (PMC5549903; doi:10.1371/journal.pone.0181694)
Supplement: S7 File — The directory includes 90 raw files and was zipped to “.zip”; the folder has three strains with 30 spectra per strain; S1 Text explains the raw files with an example and Table 1 represents the yeast strains used within the experiment. (ZIP) [file pone.0181694.s010.zip › 19-21/30279-120-Lag-Lag-Lag-YPG-18h-E-E_2016-09-22_5_0_B7_1.dat]

1999.90 2081
2000.32 2170
2000.75 2231
2001.17 2190
2001.59 2183
2002.01 2134
2002.43 2188
2002.86 2140
2003.28 2083
2003.70 1986
2004.12 1997
2004.54 1930
2004.97 1928
2005.39 2032
2005.81 2051
2006.23 1939
2006.66 1947
2007.08 1983
2007.50 1976
2007.92 2006
2008.35 2042
2008.77 1973
2009.19 2023
2009.61 2005
2010.04 2047
2010.46 1996
2010.88 2021
2011.31 2049
2011.73 2005
2012.15 1951
2012.57 1914
2013.00 1925
2013.42 1931
2013.84 1883
2014.27 1882
2014.69 1908
2015.11 1874
2015.54 1921
2015.96 2007
2016.38 2032
2016.81 2006
2017.23 2062
2017.65 2093
2018.08 2074
2018.50 2078
2018.93 2059
2019.35 2090
2019.77 2136
2020.20 2079
2020.62 2064
2021.04 2098
2021.47 2102
2021.89 2018
2022.32 1996
2022.74 2015
2023.17 1970
2023.59 1962
2024.01 1955
2024.44 1997
2024.86 1923
2025.29 1882
2025.71 1983
2026.14 2000
2026.56 1941
2026.98 1914
2027.41 1914
2027.83 1952
2028.26 1863
2028.68 1857
2029.11 1915
2029.53 1944
2029.96 1854
2030.38 1821
2030.81 1766
2031.23 1781
2031.66 1823
2032.08 1799
2032.51 1781
2032.93 1792
2033.36 1778
2033.78 1787
2034.21 1757
2034.63 1853
2035.06 1787
2035.49 1832
2035.91 1829
2036.34 1936
2036.76 1846
2037.19 1835
2037.61 1930
2038.04 1990
2038.47 2005
2038.89 2062
2039.32 2053
2039.74 2022
2040.17 2026
2040.59 1958
2041.02 1920
2041.45 1938
2041.87 1955
2042.30 1986
2042.73 1864
2043.15 1841
2043.58 1804
2044.00 1885
2044.43 1888
2044.86 1999
2045.28 1886
2045.71 1833
2046.14 1878
2046.56 1924
2046.99 1913
2047.42 1888
2047.84 1894
2048.27 1907
2048.70 1838
2049.12 1889
2049.55 1871
2049.98 1844
2050.40 1874
2050.83 1884
2051.26 1917
2051.69 1901
2052.11 1872
2052.54 1832
2052.97 1885
2053.40 1935
2053.82 1865
2054.25 1934
2054.68 1917
2055.10 1879
2055.53 1861
2055.96 1925
2056.39 1992
2056.82 2057
2057.24 1985
2057.67 1938
2058.10 2049
2058.53 2010
2058.95 1937
2059.38 1962
2059.81 1937
2060.24 1918
2060.67 1979
2061.09 1934
2061.52 1944
2061.95 1940
2062.38 1958
2062.81 2027
2063.24 2020
2063.66 1968
2064.09 2020
2064.52 2048
2064.95 2141
2065.38 2218
2065.81 2253
2066.24 2293
2066.66 2275
2067.09 2286
2067.52 2218
2067.95 2054
2068.38 2082
2068.81 2075
2069.24 1961
2069.67 1939
2070.10 1859
2070.52 1878
2070.95 1847
2071.38 1833
2071.81 1898
2072.24 1934
2072.67 2006
2073.10 1995
2073.53 1958
2073.96 1997
2074.39 2079
2074.82 2035
2075.25 2031
2075.68 2063
2076.11 2076
2076.54 2065
2076.97 2036
2077.40 2043
2077.83 1983
2078.26 2016
2078.69 2104
2079.12 2139
2079.55 2043
2079.98 2186
2080.41 2265
2080.84 2300
2081.27 2332
2081.70 2348
2082.13 2299
2082.56 2341
2082.99 2376
2083.42 2352
2083.85 2391
2084.28 2296
2084.71 2310
2085.14 2320
2085.57 2284
2086.00 2178
2086.43 2167
2086.86 2126
2087.29 2183
2087.73 2194
2088.16 2235
2088.59 2218
2089.02 2211
2089.45 2114
2089.88 2101
2090.31 2166
2090.74 2028
2091.17 2019
2091.61 2021
2092.04 1988
2092.47 2054
2092.90 2091
2093.33 2121
2093.76 2004
2094.19 2019
2094.63 2026
2095.06 2047
2095.49 1996
2095.92 2041
2096.35 2016
2096.78 2011
2097.22 1998
2097.65 1920
2098.08 1869
2098.51 1967
2098.94 1953
2099.38 1964
2099.81 1948
2100.24 1918
2100.67 1908
2101.11 1926
2101.54 1863
2101.97 1856
2102.40 1888
2102.83 1940
2103.27 1877
2103.70 1928
2104.13 1954
2104.56 1897
2105.00 1860
2105.43 1913
2105.86 1912
2106.30 1915
2106.73 2009
2107.16 2080
2107.59 2090
2108.03 2150
2108.46 2119
2108.89 2096
2109.33 2174
2109.76 2242
2110.19 2174
2110.63 2124
2111.06 2109
2111.49 2080
2111.93 2001
2112.36 1967
2112.79 1990
2113.23 1992
2113.66 1990
2114.09 1941
2114.53 1964
2114.96 1906
2115.40 1890
2115.83 1942
2116.26 1852
2116.70 1859
2117.13 1889
2117.56 1778
2118.00 1771
2118.43 1762
2118.87 1822
2119.30 1818
2119.73 1820
2120.17 1882
2120.60 1835
2121.04 1839
2121.47 1840
2121.91 1902
2122.34 2002
2122.78 1975
2123.21 1909
2123.64 1985
2124.08 1982
2124.51 2001
2124.95 2017
2125.38 1983
2125.82 1977
2126.25 2052
2126.69 2008
2127.12 1991
2127.56 2063
2127.99 2252
2128.43 2387
2128.86 2444
2129.30 2553
2129.73 2688
2130.17 2775
2130.60 2714
2131.04 2793
2131.47 2702
2131.91 2686
2132.35 2637
2132.78 2543
2133.22 2522
2133.65 2338
2134.09 2268
2134.52 2253
2134.96 2123
2135.40 2068
2135.83 2042
2136.27 2058
2136.70 2069
2137.14 2103
2137.57 2026
2138.01 1919
2138.45 1969
2138.88 1923
2139.32 1886
2139.76 1880
2140.19 1897
2140.63 1815
2141.06 1818
2141.50 1886
2141.94 1910
2142.37 1918
2142.81 1893
2143.25 1944
2143.68 1943
2144.12 1894
2144.56 1836
2144.99 1920
2145.43 1934
2145.87 1946
2146.30 1957
2146.74 1952
2147.18 1894
2147.62 2008
2148.05 2002
2148.49 2120
2148.93 2218
2149.36 2314
2149.80 2496
2150.24 2500
2150.68 2478
2151.11 2496
2151.55 2555
2151.99 2383
2152.43 2393
2152.86 2432
2153.30 2416
2153.74 2278
2154.18 2204
2154.61 2172
2155.05 2141
2155.49 2054
2155.93 2065
2156.37 1997
2156.80 2069
2157.24 2097
2157.68 2092
2158.12 2079
2158.56 2192
2158.99 2176
2159.43 2219
2159.87 2172
2160.31 2182
2160.75 2082
2161.19 2082
2161.62 2214
2162.06 2183
2162.50 2185
2162.94 2277
2163.38 2327
2163.82 2311
2164.26 2326
2164.69 2274
2165.13 2230
2165.57 2311
2166.01 2305
2166.45 2386
2166.89 2427
2167.33 2265
2167.77 2239
2168.21 2261
2168.65 2171
2169.08 2185
2169.52 2184
2169.96 2232
2170.40 2283
2170.84 2412
2171.28 2441
2171.72 2482
2172.16 2325
2172.60 2324
2173.04 2235
2173.48 2315
2173.92 2489
2174.36 2456
2174.80 2401
2175.24 2508
2175.68 2441
2176.12 2410
2176.56 2448
2177.00 2463
2177.44 2510
2177.88 2573
2178.32 2515
2178.76 2466
2179.20 2561
2179.64 2518
2180.08 2532
2180.52 2495
2180.96 2541
2181.40 2513
2181.84 2444
2182.28 2443
2182.72 2303
2183.16 2245
2183.60 2161
2184.04 2174
2184.48 2083
2184.93 2143
2185.37 2051
2185.81 1936
2186.25 2074
2186.69 2147
2187.13 2223
2187.57 2286
2188.01 2334
2188.45 2402
2188.89 2523
2189.34 2571
2189.78 2606
2190.22 2495
2190.66 2432
2191.10 2511
2191.54 2377
2191.98 2244
2192.43 2305
2192.87 2358
2193.31 2325
2193.75 2288
2194.19 2278
2194.63 2353
2195.08 2440
2195.52 2494
2195.96 2446
2196.40 2558
2196.84 2611
2197.29 2684
2197.73 2505
2198.17 2415
2198.61 2328
2199.06 2284
2199.50 2237
2199.94 2202
2200.38 2310
2200.82 2212
2201.27 2112
2201.71 2112
2202.15 2137
2202.59 2120
2203.04 2092
2203.48 2174
2203.92 2122
2204.37 2164
2204.81 2195
2205.25 2177
2205.69 2333
2206.14 2437
2206.58 2387
2207.02 2430
2207.47 2436
2207.91 2427
2208.35 2374
2208.80 2501
2209.24 2568
2209.68 2532
2210.13 2550
2210.57 2487
2211.01 2586
2211.46 2589
2211.90 2613
2212.34 2480
2212.79 2427
2213.23 2471
2213.67 2427
2214.12 2351
2214.56 2344
2215.01 2380
2215.45 2304
2215.89 2322
2216.34 2243
2216.78 2175
2217.23 2114
2217.67 2114
2218.11 2033
2218.56 2055
2219.00 2104
2219.45 2122
2219.89 2094
2220.34 2080
2220.78 2167
2221.22 2236
2221.67 2266
2222.11 2273
2222.56 2298
2223.00 2465
2223.45 2448
2223.89 2443
2224.34 2489
2224.78 2551
2225.23 2550
2225.67 2637
2226.12 2666
2226.56 2699
2227.01 2653
2227.45 2711
2227.90 2702
2228.34 2706
2228.79 2710
2229.23 2855
2229.68 2942
2230.12 3003
2230.57 2888
2231.01 2881
2231.46 2947
2231.90 2905
2232.35 2908
2232.80 2852
2233.24 2856
2233.69 2762
2234.13 2632
2234.58 2521
2235.02 2390
2235.47 2381
2235.92 2549
2236.36 2415
2236.81 2439
2237.25 2477
2237.70 2462
2238.15 2539
2238.59 2500
2239.04 2430
2239.49 2457
2239.93 2494
2240.38 2386
2240.82 2310
2241.27 2345
2241.72 2262
2242.16 2168
2242.61 2150
2243.06 2066
2243.50 2054
2243.95 2105
2244.40 2098
2244.84 2145
2245.29 2125
2245.74 2124
2246.19 2168
2246.63 2102
2247.08 2169
2247.53 2167
2247.97 2205
2248.42 2225
2248.87 2300
2249.32 2291
2249.76 2301
2250.21 2350
2250.66 2370
2251.10 2410
2251.55 2482
2252.00 2443
2252.45 2413
2252.89 2406
2253.34 2449
2253.79 2468
2254.24 2423
2254.69 2376
2255.13 2404
2255.58 2435
2256.03 2400
2256.48 2395
2256.93 2317
2257.37 2239
2257.82 2225
2258.27 2289
2258.72 2296
2259.17 2169
2259.61 2188
2260.06 2255
2260.51 2322
2260.96 2382
2261.41 2455
2261.86 2489
2262.31 2616
2262.75 2649
2263.20 2773
2263.65 2786
2264.10 2825
2264.55 2721
2265.00 2764
2265.45 2692
2265.90 2674
2266.34 2696
2266.79 2665
2267.24 2626
2267.69 2640
2268.14 2598
2268.59 2698
2269.04 2718
2269.49 2720
2269.94 2651
2270.39 2709
2270.84 2823
2271.29 2809
2271.74 2987
2272.18 3131
2272.63 3123
2273.08 3278
2273.53 3410
2273.98 3685
2274.43 3871
2274.88 4103
2275.33 4538
2275.78 4872
2276.23 5156
2276.68 5419
2277.13 5444
2277.58 5438
2278.03 5272
2278.48 4967
2278.93 4575
2279.38 4337
2279.83 3868
2280.28 3567
2280.73 3287
2281.19 3020
2281.64 2987
2282.09 2881
2282.54 2670
2282.99 2575
2283.44 2610
2283.89 2528
2284.34 2518
2284.79 2429
2285.24 2303
2285.69 2246
2286.14 2317
2286.59 2340
2287.04 2388
2287.50 2488
2287.95 2513
2288.40 2738
2288.85 2956
2289.30 3300
2289.75 3653
2290.20 3970
2290.65 4364
2291.11 4565
2291.56 4655
2292.01 4649
2292.46 4542
2292.91 4336
2293.36 4147
2293.82 3874
2294.27 3612
2294.72 3477
2295.17 3220
2295.62 3082
2296.07 2914
2296.53 2725
2296.98 2721
2297.43 2597
2297.88 2536
2298.33 2490
2298.79 2564
2299.24 2488
2299.69 2499
2300.14 2433
2300.60 2337
2301.05 2416
2301.50 2395
2301.95 2321
2302.41 2425
2302.86 2357
2303.31 2361
2303.76 2302
2304.22 2354
2304.67 2313
2305.12 2245
2305.57 2341
2306.03 2296
2306.48 2198
2306.93 2212
2307.39 2252
2307.84 2386
2308.29 2488
2308.75 2552
2309.20 2633
2309.65 2731
2310.11 2742
2310.56 2751
2311.01 2897
2311.47 2997
2311.92 2937
2312.37 2810
2312.83 2808
2313.28 2852
2313.73 2766
2314.19 2777
2314.64 2750
2315.09 2750
2315.55 2799
2316.00 2848
2316.46 2855
2316.91 2752
2317.36 2674
2317.82 2656
2318.27 2666
2318.73 2669
2319.18 2585
2319.63 2643
2320.09 2652
2320.54 2674
2321.00 2693
2321.45 2810
2321.91 2711
2322.36 2637
2322.82 2584
2323.27 2515
2323.72 2513
2324.18 2551
2324.63 2585
2325.09 2552
2325.54 2686
2326.00 2693
2326.45 2814
2326.91 2872
2327.36 2933
2327.82 2926
2328.27 2804
2328.73 2690
2329.18 2682
2329.64 2680
2330.09 2662
2330.55 2651
2331.00 2624
2331.46 2500
2331.92 2531
2332.37 2545
2332.83 2375
2333.28 2310
2333.74 2399
2334.19 2304
2334.65 2230
2335.10 2366
2335.56 2390
2336.02 2377
2336.47 2275
2336.93 2278
2337.38 2367
2337.84 2296
2338.30 2388
2338.75 2470
2339.21 2421
2339.66 2577
2340.12 2604
2340.58 2613
2341.03 2554
2341.49 2533
2341.95 2596
2342.40 2528
2342.86 2439
2343.32 2471
2343.77 2378
2344.23 2334
2344.68 2349
2345.14 2347
2345.60 2369
2346.06 2386
2346.51 2291
2346.97 2250
2347.43 2246
2347.88 2285
2348.34 2371
2348.80 2354
2349.25 2368
2349.71 2438
2350.17 2482
2350.63 2346
2351.08 2451
2351.54 2472
2352.00 2491
2352.46 2605
2352.91 2443
2353.37 2370
2353.83 2374
2354.29 2505
2354.74 2417
2355.20 2436
2355.66 2460
2356.12 2427
2356.57 2350
2357.03 2476
2357.49 2408
2357.95 2398
2358.41 2438
2358.86 2439
2359.32 2483
2359.78 2522
2360.24 2569
2360.70 2556
2361.15 2494
2361.61 2460
2362.07 2654
2362.53 2651
2362.99 2584
2363.45 2603
2363.91 2555
2364.36 2577
2364.82 2581
2365.28 2588
2365.74 2590
2366.20 2581
2366.66 2643
2367.12 2642
2367.57 2667
2368.03 2671
2368.49 2692
2368.95 2709
2369.41 2767
2369.87 2805
2370.33 2784
2370.79 2919
2371.25 2937
2371.71 3082
2372.17 3029
2372.63 3037
2373.09 3209
2373.54 3487
2374.00 3568
2374.46 3739
2374.92 3782
2375.38 3699
2375.84 3657
2376.30 3523
2376.76 3591
2377.22 3398
2377.68 3161
2378.14 2956
2378.60 2928
2379.06 2884
2379.52 2774
2379.98 2728
2380.44 2708
2380.90 2635
2381.36 2551
2381.82 2508
2382.28 2643
2382.74 2432
2383.20 2373
2383.66 2419
2384.12 2380
2384.59 2298
2385.05 2238
2385.51 2296
2385.97 2339
2386.43 2274
2386.89 2295
2387.35 2298
2387.81 2317
2388.27 2399
2388.73 2425
2389.19 2359
2389.65 2371
2390.12 2451
2390.58 2569
2391.04 2682
2391.50 2657
2391.96 2646
2392.42 2696
2392.88 2730
2393.34 2776
2393.81 2712
2394.27 2571
2394.73 2491
2395.19 2543
2395.65 2594
2396.11 2466
2396.57 2547
2397.04 2621
2397.50 2564
2397.96 2547
2398.42 2688
2398.88 2710
2399.35 2849
2399.81 2669
2400.27 2578
2400.73 2662
2401.19 2563
2401.66 2550
2402.12 2469
2402.58 2387
2403.04 2351
2403.51 2475
2403.97 2552
2404.43 2529
2404.89 2514
2405.36 2537
2405.82 2611
2406.28 2524
2406.74 2590
2407.21 2607
2407.67 2536
2408.13 2593
2408.59 2492
2409.06 2505
2409.52 2420
2409.98 2448
2410.45 2341
2410.91 2351
2411.37 2397
2411.84 2377
2412.30 2293
2412.76 2418
2413.23 2418
2413.69 2418
2414.15 2512
2414.62 2489
2415.08 2519
2415.54 2549
2416.01 2476
2416.47 2427
2416.93 2484
2417.40 2509
2417.86 2556
2418.32 2511
2418.79 2606
2419.25 2677
2419.72 2657
2420.18 2678
2420.64 2712
2421.11 2836
2421.57 2830
2422.04 2686
2422.50 2692
2422.96 2693
2423.43 2663
2423.89 2701
2424.36 2681
2424.82 2612
2425.29 2530
2425.75 2522
2426.22 2379
2426.68 2377
2427.15 2397
2427.61 2431
2428.07 2351
2428.54 2289
2429.00 2241
2429.47 2312
2429.93 2223
2430.40 2154
2430.86 2140
2431.33 2125
2431.79 2174
2432.26 2174
2432.72 2209
2433.19 2290
2433.65 2245
2434.12 2352
2434.59 2507
2435.05 2451
2435.52 2522
2435.98 2543
2436.45 2529
2436.91 2549
2437.38 2567
2437.84 2533
2438.31 2502
2438.78 2561
2439.24 2554
2439.71 2619
2440.17 2604
2440.64 2620
2441.10 2629
2441.57 2730
2442.04 2653
2442.50 2596
2442.97 2569
2443.44 2648
2443.90 2593
2444.37 2467
2444.83 2482
2445.30 2459
2445.77 2386
2446.23 2372
2446.70 2263
2447.17 2251
2447.63 2377
2448.10 2284
2448.57 2309
2449.03 2230
2449.50 2282
2449.97 2329
2450.43 2396
2450.90 2368
2451.37 2573
2451.83 2612
2452.30 2517
2452.77 2470
2453.24 2551
2453.70 2442
2454.17 2421
2454.64 2383
2455.10 2386
2455.57 2403
2456.04 2419
2456.51 2441
2456.97 2341
2457.44 2239
2457.91 2299
2458.38 2290
2458.84 2283
2459.31 2303
2459.78 2317
2460.25 2279
2460.72 2235
2461.18 2324
2461.65 2234
2462.12 2228
2462.59 2210
2463.06 2223
2463.52 2258
2463.99 2219
2464.46 2241
2464.93 2340
2465.40 2331
2465.86 2309
2466.33 2285
2466.80 2283
2467.27 2302
2467.74 2354
2468.21 2383
2468.68 2304
2469.14 2360
2469.61 2398
2470.08 2422
2470.55 2369
2471.02 2383
2471.49 2401
2471.96 2368
2472.43 2451
2472.90 2418
2473.36 2369
2473.83 2396
2474.30 2467
2474.77 2518
2475.24 2600
2475.71 2646
2476.18 2726
2476.65 2611
2477.12 2677
2477.59 2738
2478.06 2701
2478.53 2643
2479.00 2593
2479.47 2495
2479.94 2557
2480.41 2482
2480.87 2491
2481.34 2431
2481.81 2326
2482.28 2355
2482.75 2254
2483.22 2175
2483.69 2113
2484.16 2203
2484.63 2266
2485.10 2294
2485.57 2321
2486.05 2333
2486.52 2378
2486.99 2435
2487.46 2561
2487.93 2493
2488.40 2447
2488.87 2583
2489.34 2545
2489.81 2436
2490.28 2370
2490.75 2508
2491.22 2460
2491.69 2412
2492.16 2377
2492.63 2415
2493.10 2494
2493.58 2589
2494.05 2581
2494.52 2511
2494.99 2535
2495.46 2639
2495.93 2689
2496.40 2535
2496.87 2747
2497.34 2803
2497.82 2778
2498.29 2794
2498.76 2718
2499.23 2616
2499.70 2531
2500.17 2437
2500.64 2297
2501.12 2308
2501.59 2286
2502.06 2174
2502.53 2211
2503.00 2210
2503.48 2255
2503.95 2173
2504.42 2246
2504.89 2252
2505.36 2260
2505.84 2285
2506.31 2295
2506.78 2401
2507.25 2462
2507.72 2546
2508.20 2596
2508.67 2638
2509.14 2791
2509.61 2811
2510.09 2940
2510.56 3251
2511.03 3423
2511.50 3697
2511.98 3910
2512.45 4060
2512.92 4174
2513.40 4200
2513.87 4099
2514.34 3908
2514.81 3779
2515.29 3566
2515.76 3264
2516.23 3171
2516.71 3088
2517.18 2933
2517.65 2775
2518.13 2591
2518.60 2517
2519.07 2504
2519.55 2496
2520.02 2447
2520.49 2540
2520.97 2427
2521.44 2451
2521.91 2499
2522.39 2396
2522.86 2315
2523.34 2372
2523.81 2388
2524.28 2500
2524.76 2505
2525.23 2554
2525.70 2543
2526.18 2560
2526.65 2616
2527.13 2632
2527.60 2639
2528.08 2693
2528.55 2626
2529.02 2635
2529.50 2622
2529.97 2536
2530.45 2485
2530.92 2473
2531.40 2557
2531.87 2559
2532.34 2592
2532.82 2599
2533.29 2549
2533.77 2563
2534.24 2601
2534.72 2534
2535.19 2645
2535.67 2554
2536.14 2605
2536.62 2574
2537.09 2607
2537.57 2567
2538.04 2460
2538.52 2443
2538.99 2545
2539.47 2555
2539.94 2645
2540.42 2585
2540.90 2639
2541.37 2676
2541.85 2681
2542.32 2642
2542.80 2733
2543.27 2660
2543.75 2672
2544.22 2762
2544.70 2814
2545.18 2924
2545.65 3017
2546.13 3127
2546.60 3379
2547.08 3642
2547.56 3634
2548.03 3824
2548.51 3941
2548.98 3995
2549.46 4045
2549.94 3912
2550.41 3734
2550.89 3750
2551.37 3689
2551.84 3468
2552.32 3542
2552.80 3371
2553.27 3406
2553.75 3145
2554.23 3145
2554.70 3179
2555.18 3240
2555.66 3267
2556.13 3193
2556.61 3054
2557.09 3006
2557.56 3126
2558.04 3091
2558.52 2924
2558.99 2879
2559.47 2895
2559.95 2832
2560.43 2800
2560.90 2746
2561.38 2698
2561.86 2638
2562.33 2576
2562.81 2518
2563.29 2465
2563.77 2427
2564.25 2449
2564.72 2423
2565.20 2469
2565.68 2442
2566.16 2443
2566.63 2493
2567.11 2501
2567.59 2391
2568.07 2433
2568.55 2483
2569.02 2356
2569.50 2386
2569.98 2297
2570.46 2324
2570.94 2359
2571.41 2337
2571.89 2369
2572.37 2327
2572.85 2331
2573.33 2387
2573.81 2266
2574.28 2282
2574.76 2468
2575.24 2461
2575.72 2442
2576.20 2369
2576.68 2322
2577.16 2420
2577.64 2378
2578.11 2426
2578.59 2488
2579.07 2418
2579.55 2423
2580.03 2408
2580.51 2530
2580.99 2466
2581.47 2498
2581.95 2407
2582.43 2461
2582.91 2403
2583.39 2372
2583.86 2380
2584.34 2448
2584.82 2495
2585.30 2477
2585.78 2369
2586.26 2366
2586.74 2475
2587.22 2432
2587.70 2351
2588.18 2446
2588.66 2425
2589.14 2347
2589.62 2314
2590.10 2333
2590.58 2451
2591.06 2369
2591.54 2315
2592.02 2316
2592.50 2290
2592.98 2302
2593.46 2332
2593.94 2309
2594.42 2404
2594.90 2380
2595.38 2396
2595.86 2370
2596.35 2368
2596.83 2332
2597.31 2361
2597.79 2387
2598.27 2363
2598.75 2307
2599.23 2343
2599.71 2264
2600.19 2272
2600.67 2242
2601.15 2302
2601.63 2276
2602.12 2310
2602.60 2292
2603.08 2259
2603.56 2212
2604.04 2235
2604.52 2239
2605.00 2264
2605.48 2204
2605.97 2290
2606.45 2252
2606.93 2185
2607.41 2219
2607.89 2191
2608.37 2336
2608.86 2388
2609.34 2354
2609.82 2371
2610.30 2445
2610.78 2319
2611.26 2344
2611.75 2525
2612.23 2528
2612.71 2565
2613.19 2515
2613.68 2494
2614.16 2485
2614.64 2523
2615.12 2497
2615.60 2378
2616.09 2321
2616.57 2325
2617.05 2463
2617.53 2421
2618.02 2476
2618.50 2448
2618.98 2350
2619.46 2407
2619.95 2407
2620.43 2345
2620.91 2367
2621.40 2460
2621.88 2440
2622.36 2436
2622.85 2503
2623.33 2445
2623.81 2508
2624.29 2567
2624.78 2511
2625.26 2525
2625.74 2460
2626.23 2496
2626.71 2417
2627.19 2398
2627.68 2405
2628.16 2468
2628.64 2493
2629.13 2440
2629.61 2601
2630.10 2688
2630.58 2723
2631.06 2820
2631.55 2960
2632.03 2928
2632.51 2982
2633.00 2876
2633.48 2918
2633.97 2926
2634.45 2857
2634.94 2824
2635.42 2707
2635.90 2700
2636.39 2636
2636.87 2624
2637.36 2592
2637.84 2629
2638.33 2635
2638.81 2589
2639.29 2580
2639.78 2559
2640.26 2489
2640.75 2628
2641.23 2612
2641.72 2505
2642.20 2519
2642.69 2501
2643.17 2397
2643.66 2433
2644.14 2358
2644.63 2259
2645.11 2340
2645.60 2479
2646.08 2517
2646.57 2542
2647.05 2611
2647.54 2544
2648.02 2547
2648.51 2624
2648.99 2614
2649.48 2566
2649.97 2591
2650.45 2714
2650.94 2618
2651.42 2664
2651.91 2696
2652.39 2789
2652.88 2774
2653.37 2790
2653.85 2814
2654.34 2736
2654.82 2801
2655.31 2820
2655.80 2766
2656.28 2756
2656.77 2735
2657.25 2691
2657.74 2628
2658.23 2633
2658.71 2598
2659.20 2600
2659.69 2591
2660.17 2582
2660.66 2590
2661.14 2652
2661.63 2748
2662.12 2762
2662.60 2801
2663.09 2748
2663.58 2761
2664.06 2843
2664.55 2859
2665.04 2830
2665.53 2791
2666.01 2857
2666.50 2774
2666.99 2854
2667.47 2810
2667.96 2641
2668.45 2711
2668.94 2710
2669.42 2693
2669.91 2719
2670.40 2687
2670.88 2626
2671.37 2575
2671.86 2642
2672.35 2720
2672.83 2887
2673.32 2990
2673.81 3047
2674.30 3263
2674.79 3386
2675.27 3346
2675.76 3380
2676.25 3432
2676.74 3414
2677.23 3276
2677.71 3202
2678.20 3097
2678.69 2990
2679.18 2859
2679.67 2728
2680.15 2725
2680.64 2747
2681.13 2841
2681.62 2879
2682.11 2901
2682.60 2902
2683.08 2877
2683.57 2978
2684.06 3067
2684.55 2983
2685.04 2874
2685.53 2924
2686.02 2942
2686.51 2919
2686.99 2869
2687.48 2912
2687.97 2801
2688.46 2820
2688.95 2765
2689.44 2799
2689.93 2787
2690.42 2752
2690.91 2810
2691.40 2849
2691.89 2762
2692.38 2819
2692.87 2917
2693.35 3046
2693.84 3160
2694.33 3219
2694.82 3343
2695.31 3522
2695.80 3514
2696.29 3620
2696.78 3533
2697.27 3557
2697.76 3513
2698.25 3444
2698.74 3348
2699.23 3279
2699.72 3145
2700.21 3094
2700.70 3024
2701.19 2930
2701.68 2886
2702.17 2906
2702.66 2852
2703.15 2712
2703.64 2848
2704.13 2764
2704.62 2614
2705.12 2687
2705.61 2727
2706.10 2584
2706.59 2585
2707.08 2648
2707.57 2585
2708.06 2584
2708.55 2547
2709.04 2479
2709.53 2417
2710.02 2463
2710.51 2510
2711.01 2479
2711.50 2578
2711.99 2679
2712.48 2660
2712.97 2664
2713.46 2750
2713.95 2701
2714.44 2680
2714.94 2704
2715.43 2674
2715.92 2668
2716.41 2586
2716.90 2568
2717.39 2537
2717.89 2595
2718.38 2545
2718.87 2580
2719.36 2569
2719.85 2552
2720.34 2620
2720.84 2748
2721.33 2805
2721.82 2981
2722.31 3249
2722.80 3425
2723.30 3400
2723.79 3472
2724.28 3506
2724.77 3294
2725.27 3172
2725.76 3159
2726.25 3071
2726.74 3055
2727.24 2960
2727.73 2935
2728.22 2911
2728.71 2893
2729.21 2798
2729.70 2878
2730.19 2994
2730.69 2988
2731.18 3018
2731.67 3054
2732.16 3260
2732.66 3223
2733.15 3153
2733.64 3204
2734.14 3194
2734.63 3288
2735.12 3298
2735.62 3227
2736.11 3269
2736.60 3276
2737.10 3312
2737.59 3373
2738.08 3528
2738.58 3407
2739.07 3462
2739.56 3487
2740.06 3517
2740.55 3463
2741.05 3495
2741.54 3408
2742.03 3234
2742.53 3172
2743.02 3102
2743.52 2993
2744.01 2832
2744.50 2774
2745.00 2867
2745.49 2864
2745.99 2860
2746.48 2823
2746.97 2807
2747.47 2799
2747.96 2776
2748.46 2877
2748.95 2785
2749.45 2727
2749.94 2650
2750.44 2700
2750.93 2666
2751.43 2704
2751.92 2726
2752.42 2660
2752.91 2701
2753.41 2675
2753.90 2662
2754.40 2731
2754.89 2802
2755.39 2898
2755.88 2879
2756.38 2844
2756.87 2755
2757.37 2864
2757.86 2811
2758.36 2802
2758.85 2760
2759.35 2797
2759.84 2806
2760.34 2756
2760.83 2757
2761.33 2861
2761.83 2878
2762.32 2987
2762.82 3006
2763.31 3025
2763.81 2954
2764.30 2988
2764.80 2965
2765.30 3038
2765.79 3041
2766.29 2975
2766.78 2950
2767.28 2900
2767.78 2958
2768.27 2916
2768.77 2970
2769.27 2846
2769.76 2812
2770.26 2731
2770.76 2750
2771.25 2743
2771.75 2608
2772.24 2618
2772.74 2701
2773.24 2680
2773.73 2775
2774.23 2855
2774.73 2876
2775.23 2948
2775.72 3086
2776.22 3218
2776.72 3213
2777.21 3277
2777.71 3369
2778.21 3412
2778.70 3271
2779.20 3180
2779.70 3071
2780.20 3095
2780.69 2939
2781.19 2863
2781.69 2936
2782.19 2858
2782.68 2844
2783.18 2860
2783.68 2920
2784.18 2901
2784.67 2895
2785.17 2802
2785.67 2851
2786.17 2899
2786.67 2819
2787.16 2716
2787.66 2679
2788.16 2697
2788.66 2656
2789.16 2693
2789.65 2757
2790.15 2671
2790.65 2669
2791.15 2702
2791.65 2662
2792.15 2681
2792.64 2655
2793.14 2644
2793.64 2653
2794.14 2598
2794.64 2574
2795.14 2767
2795.64 2696
2796.13 2834
2796.63 2849
2797.13 2925
2797.63 2898
2798.13 3084
2798.63 3151
2799.13 3039
2799.63 3061
2800.13 3038
2800.62 2980
2801.12 2827
2801.62 2900
2802.12 2818
2802.62 2834
2803.12 2891
2803.62 2901
2804.12 2952
2804.62 3041
2805.12 3200
2805.62 3244
2806.12 3341
2806.62 3355
2807.12 3356
2807.62 3393
2808.12 3392
2808.62 3429
2809.12 3393
2809.62 3478
2810.12 3474
2810.62 3322
2811.12 3376
2811.62 3408
2812.12 3304
2812.62 3320
2813.12 3324
2813.62 3217
2814.12 3194
2814.62 3133
2815.12 3175
2815.62 3014
2816.12 3070
2816.62 3034
2817.12 2937
2817.62 2928
2818.12 2875
2818.62 2839
2819.12 2808
2819.63 2774
2820.13 2756
2820.63 2741
2821.13 2650
2821.63 2649
2822.13 2691
2822.63 2624
2823.13 2546
2823.63 2536
2824.13 2604
2824.64 2531
2825.14 2526
2825.64 2580
2826.14 2581
2826.64 2541
2827.14 2495
2827.64 2560
2828.15 2612
2828.65 2542
2829.15 2457
2829.65 2515
2830.15 2480
2830.65 2463
2831.16 2418
2831.66 2455
2832.16 2413
2832.66 2301
2833.16 2318
2833.67 2406
2834.17 2416
2834.67 2443
2835.17 2473
2835.68 2575
2836.18 2647
2836.68 2665
2837.18 2696
2837.68 2694
2838.19 2669
2838.69 2710
2839.19 2674
2839.70 2679
2840.20 2658
2840.70 2612
2841.20 2594
2841.71 2717
2842.21 2730
2842.71 2604
2843.21 2568
2843.72 2559
2844.22 2561
2844.72 2660
2845.23 2606
2845.73 2620
2846.23 2728
2846.74 2688
2847.24 2841
2847.74 2833
2848.25 2730
2848.75 2718
2849.25 2781
2849.76 2689
2850.26 2689
2850.76 2777
2851.27 2664
2851.77 2583
2852.28 2629
2852.78 2623
2853.28 2526
2853.79 2506
2854.29 2438
2854.79 2485
2855.30 2544
2855.80 2606
2856.31 2612
2856.81 2640
2857.31 2609
2857.82 2669
2858.32 2680
2858.83 2669
2859.33 2587
2859.84 2631
2860.34 2666
2860.85 2723
2861.35 2661
2861.85 2652
2862.36 2570
2862.86 2502
2863.37 2536
2863.87 2572
2864.38 2446
2864.88 2552
2865.39 2606
2865.89 2611
2866.40 2668
2866.90 2661
2867.41 2818
2867.91 3050
2868.42 3210
2868.92 3449
2869.43 3677
2869.93 3827
2870.44 3872
2870.94 3820
2871.45 3823
2871.96 3709
2872.46 3672
2872.97 3451
2873.47 3374
2873.98 3212
2874.48 3048
2874.99 3116
2875.49 3082
2876.00 3017
2876.51 2891
2877.01 2945
2877.52 2985
2878.02 2845
2878.53 2866
2879.04 2858
2879.54 2825
2880.05 2860
2880.55 2790
2881.06 2888
2881.57 2905
2882.07 2914
2882.58 2977
2883.09 2903
2883.59 2813
2884.10 2864
2884.61 2811
2885.11 2719
2885.62 2735
2886.13 2795
2886.63 2876
2887.14 2803
2887.65 2972
2888.15 2950
2888.66 2923
2889.17 2869
2889.67 2935
2890.18 2960
2890.69 3025
2891.20 3110
2891.70 2907
2892.21 2889
2892.72 2794
2893.22 2865
2893.73 2890
2894.24 2946
2894.75 2930
2895.25 3034
2895.76 3057
2896.27 3122
2896.78 3226
2897.29 3335
2897.79 3354
2898.30 3304
2898.81 3291
2899.32 3081
2899.82 3124
2900.33 3041
2900.84 3070
2901.35 3019
2901.86 3034
2902.36 2947
2902.87 2942
2903.38 2905
2903.89 2813
2904.40 2773
2904.91 2710
2905.41 2802
2905.92 2860
2906.43 2844
2906.94 2836
2907.45 2806
2907.96 2784
2908.47 2820
2908.97 2826
2909.48 2835
2909.99 2774
2910.50 2819
2911.01 2808
2911.52 2718
2912.03 2827
2912.54 2732
2913.05 2801
2913.55 2713
2914.06 2721
2914.57 2785
2915.08 2722
2915.59 2805
2916.10 2780
2916.61 2749
2917.12 2720
2917.63 2747
2918.14 2691
2918.65 2774
2919.16 2882
2919.67 2882
2920.18 2888
2920.69 2876
2921.20 2955
2921.71 2887
2922.22 3040
2922.73 3086
2923.24 3163
2923.75 3334
2924.26 3403
2924.77 3414
2925.28 3476
2925.79 3452
2926.30 3558
2926.81 3524
2927.32 3425
2927.83 3294
2928.34 3166
2928.85 3150
2929.36 3098
2929.87 2911
2930.38 2948
2930.89 2808
2931.40 2804
2931.91 2747
2932.42 2704
2932.93 2668
2933.45 2691
2933.96 2665
2934.47 2735
2934.98 2799
2935.49 2857
2936.00 2889
2936.51 2894
2937.02 2977
2937.53 3001
2938.04 3075
2938.56 3235
2939.07 3300
2939.58 3456
2940.09 3551
2940.60 3613
2941.11 3832
2941.62 3980
2942.14 3991
2942.65 3863
2943.16 3751
2943.67 3658
2944.18 3639
2944.70 3511
2945.21 3441
2945.72 3202
2946.23 2959
2946.74 2968
2947.26 2953
2947.77 2885
2948.28 2808
2948.79 2846
2949.30 2752
2949.82 2698
2950.33 2633
2950.84 2629
2951.35 2736
2951.87 2758
2952.38 2640
2952.89 2559
2953.40 2544
2953.92 2563
2954.43 2614
2954.94 2522
2955.45 2498
2955.97 2472
2956.48 2608
2956.99 2612
2957.51 2613
2958.02 2658
2958.53 2708
2959.04 2679
2959.56 2729
2960.07 2691
2960.58 2766
2961.10 2779
2961.61 2819
2962.12 2810
2962.64 2847
2963.15 2883
2963.66 2974
2964.18 3056
2964.69 2984
2965.21 2842
2965.72 2763
2966.23 2771
2966.75 2786
2967.26 2771
2967.77 2755
2968.29 2818
2968.80 2713
2969.32 2700
2969.83 2673
2970.34 2641
2970.86 2640
2971.37 2626
2971.89 2616
2972.40 2666
2972.91 2638
2973.43 2702
2973.94 2679
2974.46 2769
2974.97 2879
2975.49 2848
2976.00 2713
2976.52 2764
2977.03 2821
2977.55 2772
2978.06 2709
2978.57 2715
2979.09 2815
2979.60 2726
2980.12 2779
2980.63 2829
2981.15 2861
2981.66 2910
2982.18 2924
2982.69 2856
2983.21 2832
2983.73 2922
2984.24 2989
2984.76 2995
2985.27 3009
2985.79 3090
2986.30 3134
2986.82 3133
2987.33 3216
2987.85 3230
2988.36 3167
2988.88 3199
2989.40 3272
2989.91 3303
2990.43 3412
2990.94 3577
2991.46 3586
2991.97 3622
2992.49 3743
2993.01 3760
2993.52 3770
2994.04 3815
2994.55 3748
2995.07 3648
2995.59 3799
2996.10 3767
2996.62 3802
2997.14 3952
2997.65 4014
2998.17 4056
2998.69 4007
2999.20 4034
2999.72 4105
3000.24 3955
3000.75 3954
3001.27 3946
3001.79 3971
3002.30 3974
3002.82 4235
3003.34 4589
3003.85 4919
3004.37 5629
3004.89 6556
3005.40 7251
3005.92 7671
3006.44 7749
3006.96 7583
3007.47 7202
3007.99 6582
3008.51 6006
3009.03 5263
3009.54 4655
3010.06 4240
3010.58 3785
3011.10 3588
3011.61 3459
3012.13 3357
3012.65 3339
3013.17 3142
3013.68 3065
3014.20 3094
3014.72 3187
3015.24 3136
3015.76 3114
3016.27 3203
3016.79 3195
3017.31 3138
3017.83 3110
3018.35 3178
3018.86 3195
3019.38 3180
3019.90 3135
3020.42 3141
3020.94 3126
3021.46 3127
3021.97 3141
3022.49 3021
3023.01 3056
3023.53 3055
3024.05 3225
3024.57 3309
3025.09 3418
3025.61 3450
3026.12 3336
3026.64 3326
3027.16 3217
3027.68 3163
3028.20 3082
3028.72 3053
3029.24 3039
3029.76 3041
3030.28 3037
3030.80 2959
3031.32 3020
3031.84 3039
3032.35 3140
3032.87 3283
3033.39 3279
3033.91 3327
3034.43 3380
3034.95 3436
3035.47 3530
3035.99 3491
3036.51 3440
3037.03 3457
3037.55 3408
3038.07 3399
3038.59 3312
3039.11 3203
3039.63 3179
3040.15 3019
3040.67 2990
3041.19 3017
3041.71 2954
3042.23 3055
3042.75 3063
3043.27 2969
3043.79 2991
3044.31 2987
3044.83 3071
3045.35 3052
3045.87 2972
3046.40 3024
3046.92 2879
3047.44 2944
3047.96 3023
3048.48 3015
3049.00 2995
3049.52 3081
3050.04 3069
3050.56 3082
3051.08 3027
3051.60 3139
3052.12 3011
3052.65 3063
3053.17 2999
3053.69 2900
3054.21 2945
3054.73 2927
3055.25 2864
3055.77 2777
3056.30 2837
3056.82 2717
3057.34 2800
3057.86 2799
3058.38 2808
3058.90 2741
3059.42 2794
3059.95 2814
3060.47 2912
3060.99 2856
3061.51 2891
3062.03 2973
3062.56 2958
3063.08 3050
3063.60 3054
3064.12 3113
3064.64 3177
3065.17 3227
3065.69 3311
3066.21 3173
3066.73 3235
3067.26 3164
3067.78 3227
3068.30 3247
3068.82 3239
3069.35 3074
3069.87 3188
3070.39 3142
3070.91 3150
3071.44 3041
3071.96 3060
3072.48 3156
3073.01 3222
3073.53 3156
3074.05 3221
3074.57 3262
3075.10 3240
3075.62 3404
3076.14 3342
3076.67 3425
3077.19 3390
3077.71 3483
3078.24 3518
3078.76 3503
3079.28 3488
3079.81 3440
3080.33 3631
3080.85 3730
3081.38 3596
3081.90 3592
3082.42 3640
3082.95 3737
3083.47 3745
3084.00 3728
3084.52 3713
3085.04 3659
3085.57 3567
3086.09 3495
3086.62 3446
3087.14 3481
3087.66 3515
3088.19 3607
3088.71 3814
3089.24 4095
3089.76 4313
3090.29 4747
3090.81 5153
3091.33 5208
3091.86 5239
3092.38 4897
3092.91 4676
3093.43 4408
3093.96 4236
3094.48 3901
3095.01 3822
3095.53 3850
3096.06 3804
3096.58 3741
3097.11 3687
3097.63 3691
3098.16 3720
3098.68 3808
3099.21 3738
3099.73 3766
3100.26 3928
3100.78 4152
3101.31 4574
3101.83 5196
3102.36 5977
3102.88 7247
3103.41 8244
3103.93 8817
3104.46 8773
3104.99 8567
3105.51 7928
3106.04 6975
3106.56 6263
3107.09 5626
3107.61 4954
3108.14 4450
3108.67 4092
3109.19 3930
3109.72 3727
3110.24 3691
3110.77 3738
3111.30 3852
3111.82 3793
3112.35 3596
3112.87 3564
3113.40 3494
3113.93 3387
3114.45 3368
3114.98 3450
3115.51 3492
3116.03 3344
3116.56 3213
3117.09 3243
3117.61 3218
3118.14 3122
3118.67 3155
3119.19 3187
3119.72 3243
3120.25 3419
3120.77 3496
3121.30 3688
3121.83 3771
3122.35 3768
3122.88 3875
3123.41 3738
3123.94 3686
3124.46 3654
3124.99 3481
3125.52 3555
3126.05 3485
3126.57 3494
3127.10 3440
3127.63 3422
3128.16 3403
3128.68 3334
3129.21 3346
3129.74 3298
3130.27 3255
3130.79 3088
3131.32 3071
3131.85 3014
3132.38 3101
3132.91 3068
3133.43 3099
3133.96 3052
3134.49 3092
3135.02 3026
3135.55 2995
3136.07 3085
3136.60 3042
3137.13 3086
3137.66 3061
3138.19 3039
3138.72 3016
3139.24 3012
3139.77 2901
3140.30 2979
3140.83 2918
3141.36 2876
3141.89 2872
3142.42 2930
3142.95 2839
3143.47 2900
3144.00 2920
3144.53 2865
3145.06 2953
3145.59 3061
3146.12 3035
3146.65 3160
3147.18 3232
3147.71 3462
3148.24 3513
3148.76 3492
3149.29 3690
3149.82 3779
3150.35 3756
3150.88 3716
3151.41 3600
3151.94 3602
3152.47 3640
3153.00 3543
3153.53 3349
3154.06 3237
3154.59 3179
3155.12 3222
3155.65 3263
3156.18 3219
3156.71 3320
3157.24 3302
3157.77 3312
3158.30 3612
3158.83 3685
3159.36 3746
3159.89 3846
3160.42 3945
3160.95 3990
3161.48 4004
3162.01 4010
3162.54 3900
3163.07 3959
3163.60 3880
3164.13 3702
3164.66 3727
3165.20 3623
3165.73 3531
3166.26 3361
3166.79 3251
3167.32 3109
3167.85 3078
3168.38 2969
3168.91 3021
3169.44 2960
3169.97 2892
3170.50 2971
3171.04 3033
3171.57 3106
3172.10 3253
3172.63 3422
3173.16 3682
3173.69 3861
3174.22 3929
3174.75 3947
3175.29 3805
3175.82 3819
3176.35 3765
3176.88 3688
3177.41 3500
3177.94 3395
3178.48 3252
3179.01 3102
3179.54 3060
3180.07 3085
3180.60 2892
3181.14 2862
3181.67 2921
3182.20 2958
3182.73 2846
3183.26 2786
3183.80 2756
3184.33 2788
3184.86 2934
3185.39 2997
3185.93 2883
3186.46 2870
3186.99 2977
3187.52 2900
3188.06 2897
3188.59 2940
3189.12 2884
3189.65 2904
3190.19 2972
3190.72 3003
3191.25 3004
3191.79 3052
3192.32 3037
3192.85 3018
3193.38 3127
3193.92 3089
3194.45 3116
3194.98 3087
3195.52 3094
3196.05 3325
3196.58 3225
3197.12 3278
3197.65 3220
3198.18 3205
3198.72 3316
3199.25 3340
3199.78 3356
3200.32 3293
3200.85 3370
3201.39 3425
3201.92 3402
3202.45 3339
3202.99 3327
3203.52 3237
3204.05 3265
3204.59 3180
3205.12 3185
3205.66 3232
3206.19 3249
3206.72 3298
3207.26 3467
3207.79 3594
3208.33 3735
3208.86 3679
3209.40 3870
3209.93 4099
3210.47 4212
3211.00 4237
3211.53 4413
3212.07 4513
3212.60 4535
3213.14 4322
3213.67 4268
3214.21 4038
3214.74 3920
3215.28 3814
3215.81 3681
3216.35 3480
3216.88 3369
3217.42 3398
3217.95 3287
3218.49 3411
3219.02 3231
3219.56 3237
3220.09 3149
3220.63 3271
3221.16 3441
3221.70 3414
3222.23 3640
3222.77 3891
3223.31 4224
3223.84 4524
3224.38 4936
3224.91 5070
3225.45 5299
3225.98 5161
3226.52 4955
3227.06 4825
3227.59 4643
3228.13 4454
3228.66 4119
3229.20 3911
3229.74 3712
3230.27 3530
3230.81 3531
3231.34 3546
3231.88 3553
3232.42 3624
3232.95 3590
3233.49 3411
3234.03 3521
3234.56 3643
3235.10 3609
3235.64 3603
3236.17 3757
3236.71 3758
3237.25 3742
3237.78 3734
3238.32 3797
3238.86 3852
3239.39 3865
3239.93 3809
3240.47 3581
3241.00 3574
3241.54 3508
3242.08 3491
3242.61 3500
3243.15 3511
3243.69 3442
3244.23 3412
3244.76 3455
3245.30 3558
3245.84 3709
3246.38 3663
3246.91 3650
3247.45 3659
3247.99 3680
3248.53 3771
3249.06 3855
3249.60 3930
3250.14 3977
3250.68 4119
3251.21 4384
3251.75 4726
3252.29 5262
3252.83 5904
3253.37 6303
3253.90 6737
3254.44 6846
3254.98 6859
3255.52 6526
3256.06 6108
3256.60 5611
3257.13 5286
3257.67 4927
3258.21 4547
3258.75 4379
3259.29 4407
3259.83 4526
3260.36 4512
3260.90 4771
3261.44 5104
3261.98 5353
3262.52 5642
3263.06 6137
3263.60 6406
3264.14 6484
3264.68 6695
3265.21 6698
3265.75 6496
3266.29 6691
3266.83 6831
3267.37 6990
3267.91 7043
3268.45 6992
3268.99 6647
3269.53 6224
3270.07 5686
3270.61 5346
3271.15 4865
3271.69 4615
3272.23 4361
3272.76 4324
3273.30 4376
3273.84 4307
3274.38 4239
3274.92 4345
3275.46 4291
3276.00 4480
3276.54 4468
3277.08 4501
3277.62 4431
3278.16 4564
3278.70 4631
3279.24 4478
3279.78 4498
3280.32 4401
3280.86 4474
3281.41 4277
3281.95 4322
3282.49 4235
3283.03 4332
3283.57 4297
3284.11 4282
3284.65 4514
3285.19 4642
3285.73 4830
3286.27 4909
3286.81 4988
3287.35 5057
3287.89 4972
3288.43 5001
3288.97 4842
3289.52 4720
3290.06 4802
3290.60 4748
3291.14 4927
3291.68 5023
3292.22 5207
3292.76 5282
3293.30 5673
3293.85 6024
3294.39 6289
3294.93 6929
3295.47 7321
3296.01 7683
3296.55 7865
3297.09 7861
3297.64 7716
3298.18 7727
3298.72 7219
3299.26 6917
3299.80 6553
3300.34 6047
3300.89 5769
3301.43 5516
3301.97 5374
3302.51 5261
3303.06 5134
3303.60 4954
3304.14 4894
3304.68 4797
3305.22 4725
3305.77 4676
3306.31 4653
3306.85 4632
3307.39 4568
3307.94 4576
3308.48 4532
3309.02 4535
3309.56 4540
3310.11 4576
3310.65 4534
3311.19 4664
3311.74 4599
3312.28 4751
3312.82 4855
3313.36 4754
3313.91 4647
3314.45 4612
3314.99 4714
3315.54 4848
3316.08 5134
3316.62 5389
3317.17 5617
3317.71 5892
3318.25 6116
3318.80 6405
3319.34 6655
3319.88 6983
3320.43 7097
3320.97 7132
3321.51 7155
3322.06 6976
3322.60 6865
3323.14 6597
3323.69 6441
3324.23 6345
3324.78 6102
3325.32 5926
3325.86 5919
3326.41 5840
3326.95 5713
3327.50 5758
3328.04 5719
3328.59 5676
3329.13 5666
3329.67 5796
3330.22 5819
3330.76 5892
3331.31 6323
3331.85 7056
3332.40 8451
3332.94 10534
3333.49 13842
3334.03 18521
3334.57 24035
3335.12 29458
3335.66 34049
3336.21 37136
3336.75 38360
3337.30 38861
3337.84 37936
3338.39 35379
3338.93 32137
3339.48 27671
3340.02 23379
3340.57 19304
3341.11 15883
3341.66 13234
3342.20 10858
3342.75 9034
3343.30 7823
3343.84 6925
3344.39 6341
3344.93 5736
3345.48 5462
3346.02 5396
3346.57 5285
3347.11 5133
3347.66 5202
3348.21 5369
3348.75 5204
3349.30 5202
3349.84 5255
3350.39 5076
3350.94 4850
3351.48 4713
3352.03 4497
3352.57 4419
3353.12 4438
3353.67 4383
3354.21 4343
3354.76 4433
3355.31 4460
3355.85 4416
3356.40 4431
3356.95 4395
3357.49 4318
3358.04 4345
3358.59 4268
3359.13 4252
3359.68 4256
3360.23 4244
3360.77 4120
3361.32 4209
3361.87 4283
3362.41 4231
3362.96 4221
3363.51 4243
3364.05 4346
3364.60 4304
3365.15 4225
3365.70 4231
3366.24 4193
3366.79 4121
3367.34 4138
3367.89 4020
3368.43 3954
3368.98 3946
3369.53 3875
3370.08 4044
3370.62 4172
3371.17 4368
3371.72 4669
3372.27 5007
3372.81 5507
3373.36 5948
3373.91 6369
3374.46 6743
3375.01 6811
3375.55 6794
3376.10 6567
3376.65 6209
3377.20 5753
3377.75 5460
3378.30 4933
3378.84 4544
3379.39 4334
3379.94 3965
3380.49 3880
3381.04 3812
3381.59 3658
3382.13 3725
3382.68 3527
3383.23 3393
3383.78 3438
3384.33 3398
3384.88 3383
3385.43 3447
3385.98 3432
3386.52 3360
3387.07 3366
3387.62 3279
3388.17 3303
3388.72 3313
3389.27 3307
3389.82 3251
3390.37 3323
3390.92 3360
3391.47 3325
3392.02 3320
3392.57 3383
3393.12 3330
3393.66 3308
3394.21 3320
3394.76 3358
3395.31 3269
3395.86 3335
3396.41 3400
3396.96 3504
3397.51 3488
3398.06 3595
3398.61 3618
3399.16 3616
3399.71 3670
3400.26 3609
3400.81 3560
3401.36 3478
3401.91 3462
3402.46 3469
3403.01 3290
3403.56 3285
3404.11 3161
3404.66 3122
3405.21 3092
3405.77 3113
3406.32 3099
3406.87 3008
3407.42 3001
3407.97 3069
3408.52 3076
3409.07 3141
3409.62 3232
3410.17 3372
3410.72 3535
3411.27 3549
3411.82 3674
3412.37 3652
3412.93 3761
3413.48 3747
3414.03 3644
3414.58 3550
3415.13 3519
3415.68 3451
3416.23 3255
3416.78 3270
3417.34 3187
3417.89 3252
3418.44 3110
3418.99 3091
3419.54 3090
3420.09 3034
3420.65 3048
3421.20 3013
3421.75 2975
3422.30 3000
3422.85 2994
3423.40 2986
3423.96 3010
3424.51 3034
3425.06 3093
3425.61 3135
3426.17 3150
3426.72 3023
3427.27 2945
3427.82 2943
3428.37 2890
3428.93 2857
3429.48 2802
3430.03 2711
3430.58 2700
3431.14 2727
3431.69 2803
3432.24 2792
3432.79 2901
3433.35 2833
3433.90 2733
3434.45 2798
3435.01 2935
3435.56 2942
3436.11 2941
3436.66 2941
3437.22 2937
3437.77 2904
3438.32 2893
3438.88 3005
3439.43 2883
3439.98 2840
3440.54 2796
3441.09 2859
3441.64 2817
3442.20 2830
3442.75 2819
3443.30 2810
3443.86 2877
3444.41 2837
3444.96 2886
3445.52 2804
3446.07 2721
3446.63 2679
3447.18 2795
3447.73 2770
3448.29 2789
3448.84 2689
3449.40 2653
3449.95 2673
3450.50 2800
3451.06 2748
3451.61 2843
3452.17 2801
3452.72 2675
3453.27 2708
3453.83 2737
3454.38 2778
3454.94 2771
3455.49 2803
3456.05 2871
3456.60 2873
3457.16 2815
3457.71 2855
3458.27 2928
3458.82 2924
3459.38 2908
3459.93 2917
3460.49 2881
3461.04 2845
3461.60 2903
3462.15 2945
3462.71 2985
3463.26 2950
3463.82 2931
3464.37 2976
3464.93 3018
3465.48 2971
3466.04 3010
3466.59 2846
3467.15 2989
3467.70 2906
3468.26 2984
3468.81 3014
3469.37 3082
3469.93 3082
3470.48 3219
3471.04 3370
3471.59 3381
3472.15 3395
3472.70 3536
3473.26 3655
3473.82 3585
3474.37 3320
3474.93 3244
3475.48 3264
3476.04 3369
3476.60 3337
3477.15 3384
3477.71 3409
3478.27 3639
3478.82 3764
3479.38 3953
3479.93 3996
3480.49 3982
3481.05 4037
3481.60 4211
3482.16 4081
3482.72 4012
3483.27 3890
3483.83 3907
3484.39 4064
3484.95 4017
3485.50 3891
3486.06 3953
3486.62 3890
3487.17 3958
3487.73 4018
3488.29 4006
3488.84 4241
3489.40 4538
3489.96 4963
3490.52 5797
3491.07 6801
3491.63 8359
3492.19 9768
3492.75 10818
3493.30 11535
3493.86 11482
3494.42 10864
3494.98 9924
3495.53 8647
3496.09 7621
3496.65 6482
3497.21 5940
3497.77 5444
3498.32 5220
3498.88 5205
3499.44 5164
3500.00 5209
3500.56 5224
3501.11 5099
3501.67 5166
3502.23 5246
3502.79 5220
3503.35 5290
3503.91 5464
3504.46 5665
3505.02 5939
3505.58 5942
3506.14 5944
3506.70 5877
3507.26 5769
3507.81 5704
3508.37 5273
3508.93 5091
3509.49 4789
3510.05 4674
3510.61 4510
3511.17 4428
3511.73 4500
3512.29 4317
3512.85 4373
3513.40 4166
3513.96 4059
3514.52 3907
3515.08 3702
3515.64 3564
3516.20 3534
3516.76 3426
3517.32 3443
3517.88 3471
3518.44 3351
3519.00 3288
3519.56 3375
3520.12 3371
3520.68 3354
3521.24 3361
3521.80 3294
3522.36 3221
3522.92 3218
3523.48 3300
3524.04 3333
3524.60 3388
3525.16 3376
3525.72 3444
3526.28 3427
3526.84 3417
3527.40 3533
3527.96 3441
3528.52 3543
3529.08 3517
3529.64 3570
3530.20 3550
3530.76 3501
3531.32 3346
3531.88 3273
3532.44 3163
3533.00 3215
3533.56 3237
3534.12 3273
3534.68 3269
3535.25 3344
3535.81 3512
3536.37 3497
3536.93 3489
3537.49 3670
3538.05 3650
3538.61 3685
3539.17 3581
3539.73 3665
3540.30 3656
3540.86 3562
3541.42 3502
3541.98 3519
3542.54 3687
3543.10 3754
3543.66 3875
3544.23 3929
3544.79 3851
3545.35 3946
3545.91 3853
3546.47 3878
3547.03 3823
3547.60 3746
3548.16 3746
3548.72 3667
3549.28 3576
3549.84 3523
3550.41 3490
3550.97 3322
3551.53 3203
3552.09 3238
3552.65 3316
3553.22 3252
3553.78 3165
3554.34 3078
3554.90 3108
3555.47 2915
3556.03 2895
3556.59 2991
3557.15 2993
3557.72 2953
3558.28 2982
3558.84 2968
3559.41 2881
3559.97 3017
3560.53 3118
3561.09 3051
3561.66 3081
3562.22 3054
3562.78 3062
3563.35 3095
3563.91 3171
3564.47 3173
3565.04 3147
3565.60 3095
3566.16 3064
3566.73 3019
3567.29 3094
3567.85 3040
3568.42 3038
3568.98 3032
3569.54 2888
3570.11 2881
3570.67 2974
3571.23 2947
3571.80 2974
3572.36 3101
3572.93 3013
3573.49 3104
3574.05 3054
3574.62 3090
3575.18 3383
3575.75 3592
3576.31 3810
3576.87 4052
3577.44 4118
3578.00 4167
3578.57 4232
3579.13 4138
3579.70 4045
3580.26 4022
3580.82 3898
3581.39 3700
3581.95 3620
3582.52 3437
3583.08 3331
3583.65 3355
3584.21 3252
3584.78 3157
3585.34 3164
3585.91 3073
3586.47 3124
3587.04 2998
3587.60 2983
3588.17 2895
3588.73 2916
3589.30 2893
3589.86 2865
3590.43 2778
3590.99 2793
3591.56 2814
3592.12 2818
3592.69 2804
3593.25 2829
3593.82 2840
3594.39 2928
3594.95 2978
3595.52 3072
3596.08 3138
3596.65 3161
3597.21 3173
3597.78 3309
3598.35 3353
3598.91 3366
3599.48 3341
3600.04 3326
3600.61 3277
3601.18 3256
3601.74 3222
3602.31 3168
3602.87 3165
3603.44 3272
3604.01 3235
3604.57 3176
3605.14 3107
3605.71 3075
3606.27 3130
3606.84 3074
3607.41 3090
3607.97 2921
3608.54 2983
3609.11 2903
3609.67 2900
3610.24 2878
3610.81 2858
3611.37 2845
3611.94 2860
3612.51 2866
3613.07 2870
3613.64 2902
3614.21 2975
3614.78 3110
3615.34 3399
3615.91 3904
3616.48 4396
3617.04 5087
3617.61 5802
3618.18 6431
3618.75 6837
3619.31 7094
3619.88 6877
3620.45 6626
3621.02 6232
3621.58 5559
3622.15 5030
3622.72 4573
3623.29 4192
3623.86 3737
3624.42 3479
3624.99 3295
3625.56 3164
3626.13 2893
3626.70 2801
3627.26 2782
3627.83 2770
3628.40 2728
3628.97 2750
3629.54 2738
3630.11 2743
3630.67 2833
3631.24 2756
3631.81 2827
3632.38 2783
3632.95 2682
3633.52 2751
3634.08 2737
3634.65 2654
3635.22 2730
3635.79 2749
3636.36 2730
3636.93 2689
3637.50 2722
3638.07 2719
3638.64 2710
3639.20 2784
3639.77 2721
3640.34 2775
3640.91 2914
3641.48 3004
3642.05 3086
3642.62 3121
3643.19 3081
3643.76 3112
3644.33 3094
3644.90 3143
3645.47 3140
3646.04 3216
3646.61 3186
3647.18 3107
3647.75 3118
3648.32 3140
3648.89 3174
3649.46 3055
3650.03 3037
3650.60 3059
3651.17 3055
3651.74 3074
3652.31 3070
3652.88 3097
3653.45 3167
3654.02 3183
3654.59 3164
3655.16 3161
3655.73 3148
3656.30 3190
3656.87 3194
3657.44 3226
3658.01 3152
3658.58 3174
3659.15 3110
3659.72 3105
3660.29 3120
3660.86 3093
3661.43 2981
3662.00 2934
3662.58 2998
3663.15 2933
3663.72 2872
3664.29 2908
3664.86 2970
3665.43 2938
3666.00 3061
3666.57 3193
3667.14 3363
3667.72 3287
3668.29 3281
3668.86 3106
3669.43 3050
3670.00 2817
3670.57 2773
3671.14 2754
3671.72 2755
3672.29 2725
3672.86 2845
3673.43 2979
3674.00 2929
3674.57 2966
3675.15 3142
3675.72 3278
3676.29 3359
3676.86 3295
3677.43 3306
3678.01 3269
3678.58 3239
3679.15 3185
3679.72 2970
3680.30 2997
3680.87 2998
3681.44 2950
3682.01 2793
3682.58 2667
3683.16 2648
3683.73 2629
3684.30 2682
3684.88 2652
3685.45 2584
3686.02 2555
3686.59 2574
3687.17 2661
3687.74 2639
3688.31 2625
3688.88 2713
3689.46 2774
3690.03 2882
3690.60 2902
3691.18 2866
3691.75 2910
3692.32 2914
3692.90 2776
3693.47 2839
3694.04 2812
3694.62 2807
3695.19 2780
3695.76 2838
3696.34 2728
3696.91 2683
3697.48 2672
3698.06 2713
3698.63 2603
3699.21 2561
3699.78 2566
3700.35 2572
3700.93 2613
3701.50 2573
3702.08 2653
3702.65 2717
3703.22 2685
3703.80 2710
3704.37 2815
3704.95 2814
3705.52 2883
3706.09 2913
3706.67 2895
3707.24 2938
3707.82 3025
3708.39 2895
3708.97 3084
3709.54 3011
3710.12 3022
3710.69 3042
3711.26 2986
3711.84 3062
3712.41 2965
3712.99 2955
3713.56 2935
3714.14 2913
3714.71 2711
3715.29 2706
3715.86 2709
3716.44 2629
3717.01 2680
3717.59 2636
3718.16 2629
3718.74 2601
3719.32 2707
3719.89 2579
3720.47 2631
3721.04 2587
3721.62 2651
3722.19 2671
3722.77 2670
3723.34 2518
3723.92 2560
3724.49 2552
3725.07 2489
3725.65 2538
3726.22 2532
3726.80 2503
3727.37 2474
3727.95 2477
3728.53 2544
3729.10 2728
3729.68 2789
3730.25 2941
3730.83 3167
3731.41 3610
3731.98 3996
3732.56 4390
3733.14 4887
3733.71 5126
3734.29 5352
3734.87 5129
3735.44 5053
3736.02 4850
3736.60 4457
3737.17 4013
3737.75 3800
3738.33 3509
3738.90 3310
3739.48 3092
3740.06 2955
3740.63 2841
3741.21 2850
3741.79 2770
3742.36 2691
3742.94 2730
3743.52 2751
3744.10 2573
3744.67 2553
3745.25 2643
3745.83 2682
3746.40 2675
3746.98 2572
3747.56 2517
3748.14 2559
3748.71 2649
3749.29 2538
3749.87 2575
3750.45 2576
3751.03 2539
3751.60 2686
3752.18 2745
3752.76 2705
3753.34 2703
3753.92 2739
3754.49 2737
3755.07 2696
3755.65 2665
3756.23 2698
3756.81 2751
3757.38 2796
3757.96 2760
3758.54 2807
3759.12 2820
3759.70 2864
3760.28 2962
3760.85 2962
3761.43 3081
3762.01 3167
3762.59 3219
3763.17 3232
3763.75 3250
3764.33 3210
3764.91 3313
3765.48 3268
3766.06 3269
3766.64 3234
3767.22 3193
3767.80 3158
3768.38 3165
3768.96 2985
3769.54 3142
3770.12 3005
3770.70 3003
3771.28 3006
3771.85 2913
3772.43 2887
3773.01 2943
3773.59 2973
3774.17 2885
3774.75 2815
3775.33 2720
3775.91 2799
3776.49 2872
3777.07 2793
3777.65 2830
3778.23 2866
3778.81 2855
3779.39 2895
3779.97 2928
3780.55 2959
3781.13 2970
3781.71 2828
3782.29 2886
3782.87 2822
3783.45 2715
3784.03 2823
3784.61 2734
3785.19 2768
3785.77 2803
3786.35 2771
3786.93 2777
3787.51 2705
3788.10 2765
3788.68 2664
3789.26 2722
3789.84 2778
3790.42 2790
3791.00 2846
3791.58 2760
3792.16 2844
3792.74 2855
3793.32 2764
3793.90 2738
3794.48 2855
3795.07 2856
3795.65 2785
3796.23 2839
3796.81 2859
3797.39 2872
3797.97 2809
3798.55 2817
3799.14 2810
3799.72 2749
3800.30 2751
3800.88 2824
3801.46 3034
3802.04 3050
3802.62 3000
3803.21 3185
3803.79 3239
3804.37 3197
3804.95 3091
3805.53 3187
3806.12 3149
3806.70 3083
3807.28 3342
3807.86 3403
3808.44 3602
3809.03 3787
3809.61 3896
3810.19 3863
3810.77 3794
3811.36 3799
3811.94 3687
3812.52 3553
3813.10 3520
3813.69 3453
3814.27 3454
3814.85 3484
3815.43 3508
3816.02 3560
3816.60 3488
3817.18 3556
3817.77 3450
3818.35 3407
3818.93 3327
3819.51 3253
3820.10 3250
3820.68 3159
3821.26 3035
3821.85 3010
3822.43 3127
3823.01 3228
3823.60 3061
3824.18 3036
3824.76 3141
3825.35 3154
3825.93 2979
3826.51 2939
3827.10 2992
3827.68 2855
3828.27 2897
3828.85 2817
3829.43 2770
3830.02 2803
3830.60 2741
3831.18 2772
3831.77 2792
3832.35 2835
3832.94 2999
3833.52 2888
3834.10 2952
3834.69 3026
3835.27 3077
3835.86 3227
3836.44 3133
3837.03 3205
3837.61 3307
3838.19 3262
3838.78 3267
3839.36 3289
3839.95 3135
3840.53 3111
3841.12 3079
3841.70 3110
3842.29 3058
3842.87 3019
3843.46 2957
3844.04 2998
3844.63 3014
3845.21 3238
3845.80 3246
3846.38 3322
3846.97 3408
3847.55 3381
3848.14 3227
3848.72 3168
3849.31 3204
3849.89 3119
3850.48 3111
3851.06 3031
3851.65 3027
3852.23 3102
3852.82 3063
3853.41 3104
3853.99 3210
3854.58 3220
3855.16 3191
3855.75 3139
3856.33 3160
3856.92 3272
3857.51 3478
3858.09 3631
3858.68 4045
3859.26 4767
3859.85 5701
3860.44 6818
3861.02 7786
3861.61 8872
3862.20 9473
3862.78 9573
3863.37 9548
3863.95 9047
3864.54 8335
3865.13 7527
3865.71 6586
3866.30 5765
3866.89 5004
3867.47 4456
3868.06 4048
3868.65 3771
3869.23 3472
3869.82 3234
3870.41 3075
3870.99 3061
3871.58 3069
3872.17 3093
3872.76 3075
3873.34 3205
3873.93 3242
3874.52 3228
3875.10 3188
3875.69 3239
3876.28 3109
3876.87 3152
3877.45 2968
3878.04 2853
3878.63 2830
3879.22 2809
3879.80 2748
3880.39 2774
3880.98 2677
3881.57 2683
3882.15 2653
3882.74 2708
3883.33 2661
3883.92 2649
3884.51 2711
3885.09 2710
3885.68 2747
3886.27 2778
3886.86 2806
3887.45 2865
3888.04 2956
3888.62 3122
3889.21 3180
3889.80 3226
3890.39 3269
3890.98 3368
3891.57 3514
3892.15 3507
3892.74 3401
3893.33 3458
3893.92 3398
3894.51 3247
3895.10 3259
3895.69 3166
3896.28 3103
3896.86 3182
3897.45 3196
3898.04 3167
3898.63 3368
3899.22 3440
3899.81 3559
3900.40 3585
3900.99 3519
3901.58 3637
3902.17 3544
3902.76 3488
3903.34 3301
3903.93 3219
3904.52 3115
3905.11 3073
3905.70 2965
3906.29 2910
3906.88 3050
3907.47 2979
3908.06 2990
3908.65 2952
3909.24 2864
3909.83 2833
3910.42 2849
3911.01 2835
3911.60 2736
3912.19 2669
3912.78 2697
3913.37 2666
3913.96 2675
3914.55 2714
3915.14 2682
3915.73 2703
3916.32 2634
3916.91 2599
3917.50 2628
3918.09 2638
3918.68 2667
3919.28 2632
3919.87 2639
3920.46 2623
3921.05 2596
3921.64 2705
3922.23 2657
3922.82 2651
3923.41 2639
3924.00 2623
3924.59 2585
3925.18 2601
3925.77 2577
3926.37 2602
3926.96 2647
3927.55 2648
3928.14 2626
3928.73 2506
3929.32 2558
3929.91 2495
3930.51 2499
3931.10 2440
3931.69 2543
3932.28 2542
3932.87 2532
3933.46 2566
3934.05 2585
3934.65 2570
3935.24 2472
3935.83 2661
3936.42 2620
3937.01 2583
3937.61 2596
3938.20 2626
3938.79 2680
3939.38 2766
3939.97 2912
3940.57 2942
3941.16 3146
3941.75 3308
3942.34 3311
3942.94 3220
3943.53 3341
3944.12 3287
3944.71 3141
3945.31 3099
3945.90 3098
3946.49 2972
3947.08 2941
3947.68 2736
3948.27 2728
3948.86 2715
3949.45 2743
3950.05 2656
3950.64 2622
3951.23 2624
3951.83 2633
3952.42 2577
3953.01 2549
3953.61 2553
3954.20 2647
3954.79 2652
3955.39 2567
3955.98 2622
3956.57 2626
3957.17 2663
3957.76 2739
3958.35 2766
3958.95 2768
3959.54 2827
3960.13 2877
3960.73 2781
3961.32 2749
3961.92 2708
3962.51 2719
3963.10 2778
3963.70 2713
3964.29 2676
3964.88 2639
3965.48 2726
3966.07 2844
3966.67 2833
3967.26 3066
3967.86 3074
3968.45 3105
3969.04 3352
3969.64 3168
3970.23 3160
3970.83 3190
3971.42 3000
3972.02 2971
3972.61 2834
3973.21 2759
3973.80 2845
3974.40 2778
3974.99 2677
3975.58 2781
3976.18 2867
3976.77 2900
3977.37 2869
3977.96 2979
3978.56 3090
3979.15 3138
3979.75 2980
3980.35 2918
3980.94 2878
3981.54 2851
3982.13 2833
3982.73 2983
3983.32 2941
3983.92 2946
3984.51 2974
3985.11 2956
3985.70 2934
3986.30 3026
3986.90 3067
3987.49 3050
3988.09 2981
3988.68 3008
3989.28 2925
3989.87 3027
3990.47 2903
3991.07 2784
3991.66 2799
3992.26 2826
3992.85 2904
3993.45 2888
3994.05 3023
3994.64 3006
3995.24 3039
3995.84 3137
3996.43 3047
3997.03 3006
3997.62 3022
3998.22 2947
3998.82 3080
3999.41 3065
4000.01 2969
4000.61 2906
4001.20 2845
4001.80 2842
4002.40 2796
4003.00 2733
4003.59 2806
4004.19 2955
4004.79 2912
4005.38 2961
4005.98 3010
4006.58 3002
4007.17 3123
4007.77 3202
4008.37 3072
4008.97 2996
4009.56 2848
4010.16 2869
4010.76 2917
4011.36 2708
4011.95 2795
4012.55 2733
4013.15 2801
4013.75 2840
4014.34 2937
4014.94 2941
4015.54 3009
4016.14 3088
4016.74 3170
4017.33 3212
4017.93 3281
4018.53 3345
4019.13 3352
4019.73 3288
4020.32 3285
4020.92 3306
4021.52 3281
4022.12 3185
4022.72 3137
4023.32 3126
4023.91 3084
4024.51 3147
4025.11 3172
4025.71 3354
4026.31 3726
4026.91 3981
4027.51 4277
4028.10 4625
4028.70 5006
4029.30 5293
4029.90 5164
4030.50 5156
4031.10 4896
4031.70 4710
4032.30 4533
4032.90 4132
4033.49 4073
4034.09 3931
4034.69 3860
4035.29 3791
4035.89 3673
4036.49 3595
4037.09 3482
4037.69 3323
4038.29 3263
4038.89 3054
4039.49 2998
4040.09 2868
4040.69 2681
4041.29 2689
4041.89 2682
4042.49 2690
4043.09 2612
4043.69 2596
4044.29 2569
4044.89 2610
4045.49 2677
4046.09 2730
4046.69 2707
4047.29 2708
4047.89 2691
4048.49 2772
4049.09 2869
4049.69 2886
4050.29 2917
4050.89 2973
4051.49 2985
4052.09 2850
4052.69 2909
4053.29 2933
4053.89 2856
4054.49 2969
4055.09 2883
4055.69 2889
4056.30 2896
4056.90 2889
4057.50 2876
4058.10 2837
4058.70 2870
4059.30 2840
4059.90 2955
4060.50 3048
4061.10 3179
4061.71 3292
4062.31 3442
4062.91 3419
4063.51 3501
4064.11 3578
4064.71 3685
4065.31 3789
4065.92 3865
4066.52 3819
4067.12 3749
4067.72 3670
4068.32 3525
4068.92 3506
4069.53 3292
4070.13 3148
4070.73 3070
4071.33 2919
4071.93 2711
4072.54 2675
4073.14 2646
4073.74 2538
4074.34 2538
4074.94 2464
4075.55 2411
4076.15 2422
4076.75 2397
4077.35 2408
4077.96 2382
4078.56 2360
4079.16 2417
4079.76 2464
4080.37 2455
4080.97 2500
4081.57 2633
4082.17 2544
4082.78 2611
4083.38 2484
4083.98 2512
4084.59 2349
4085.19 2386
4085.79 2379
4086.39 2413
4087.00 2471
4087.60 2482
4088.20 2502
4088.81 2532
4089.41 2610
4090.01 2604
4090.62 2581
4091.22 2561
4091.82 2609
4092.43 2595
4093.03 2544
4093.63 2583
4094.24 2583
4094.84 2565
4095.45 2584
4096.05 2676
4096.65 2679
4097.26 2562
4097.86 2552
4098.47 2603
4099.07 2627
4099.67 2632
4100.28 2477
4100.88 2511
4101.49 2540
4102.09 2505
4102.69 2469
4103.30 2452
4103.90 2417
4104.51 2498
4105.11 2436
4105.72 2463
4106.32 2408
4106.93 2461
4107.53 2414
4108.13 2427
4108.74 2431
4109.34 2436
4109.95 2396
4110.55 2357
4111.16 2488
4111.76 2423
4112.37 2313
4112.97 2372
4113.58 2421
4114.18 2365
4114.79 2417
4115.39 2386
4116.00 2431
4116.60 2477
4117.21 2505
4117.82 2534
4118.42 2604
4119.03 2557
4119.63 2656
4120.24 2654
4120.84 2593
4121.45 2529
4122.05 2437
4122.66 2477
4123.27 2431
4123.87 2389
4124.48 2421
4125.08 2446
4125.69 2488
4126.30 2405
4126.90 2439
4127.51 2444
4128.11 2472
4128.72 2427
4129.33 2379
4129.93 2359
4130.54 2374
4131.15 2377
4131.75 2369
4132.36 2446
4132.96 2487
4133.57 2563
4134.18 2551
4134.78 2635
4135.39 2647
4136.00 2641
4136.60 2731
4137.21 2732
4137.82 2766
4138.43 2822
4139.03 2840
4139.64 2744
4140.25 2815
4140.85 2935
4141.46 2953
4142.07 2991
4142.68 3114
4143.28 3103
4143.89 3128
4144.50 3038
4145.10 2927
4145.71 2994
4146.32 2929
4146.93 2891
4147.53 2811
4148.14 2689
4148.75 2686
4149.36 2564
4149.97 2505
4150.57 2459
4151.18 2419
4151.79 2366
4152.40 2401
4153.00 2373
4153.61 2306
4154.22 2323
4154.83 2293
4155.44 2282
4156.05 2291
4156.65 2277
4157.26 2264
4157.87 2286
4158.48 2185
4159.09 2261
4159.70 2280
4160.30 2317
4160.91 2389
4161.52 2315
4162.13 2378
4162.74 2376
4163.35 2336
4163.96 2377
4164.56 2431
4165.17 2404
4165.78 2374
4166.39 2465
4167.00 2509
4167.61 2450
4168.22 2402
4168.83 2420
4169.44 2417
4170.05 2464
4170.66 2520
4171.26 2527
4171.87 2532
4172.48 2598
4173.09 2602
4173.70 2789
4174.31 2868
4174.92 2720
4175.53 2812
4176.14 2908
4176.75 2931
4177.36 2878
4177.97 2867
4178.58 2843
4179.19 2762
4179.80 2700
4180.41 2598
4181.02 2576
4181.63 2472
4182.24 2452
4182.85 2479
4183.46 2594
4184.07 2510
4184.68 2449
4185.29 2443
4185.90 2478
4186.51 2486
4187.12 2533
4187.73 2419
4188.34 2396
4188.95 2358
4189.56 2317
4190.18 2326
4190.79 2400
4191.40 2470
4192.01 2541
4192.62 2730
4193.23 2733
4193.84 2808
4194.45 2845
4195.06 2900
4195.67 2955
4196.28 2923
4196.90 2853
4197.51 2782
4198.12 2748
4198.73 2669
4199.34 2558
4199.95 2555
4200.56 2573
4201.18 2563
4201.79 2480
4202.40 2343
4203.01 2358
4203.62 2353
4204.23 2429
4204.85 2419
4205.46 2498
4206.07 2542
4206.68 2585
4207.29 2639
4207.90 2530
4208.52 2599
4209.13 2588
4209.74 2560
4210.35 2558
4210.97 2487
4211.58 2590
4212.19 2647
4212.80 2712
4213.41 2697
4214.03 2824
4214.64 2674
4215.25 2646
4215.86 2753
4216.48 2690
4217.09 2681
4217.70 2744
4218.32 2797
4218.93 2843
4219.54 3016
4220.15 3012
4220.77 3021
4221.38 3190
4221.99 3188
4222.61 3145
4223.22 3204
4223.83 3173
4224.44 3211
4225.06 3177
4225.67 3150
4226.28 3311
4226.90 3419
4227.51 3522
4228.13 3903
4228.74 4134
4229.35 4319
4229.97 4382
4230.58 4396
4231.19 4015
4231.81 3811
4232.42 3623
4233.03 3512
4233.65 3391
4234.26 3278
4234.88 3276
4235.49 3241
4236.10 3284
4236.72 3255
4237.33 3187
4237.95 3165
4238.56 3054
4239.17 2998
4239.79 2926
4240.40 2817
4241.02 2771
4241.63 2758
4242.25 2835
4242.86 2808
4243.48 2840
4244.09 2838
4244.71 2949
4245.32 2946
4245.93 2926
4246.55 2983
4247.16 2928
4247.78 2919
4248.39 2995
4249.01 2965
4249.62 2893
4250.24 2830
4250.85 2914
4251.47 2871
4252.08 2818
4252.70 2810
4253.32 2860
4253.93 2826
4254.55 2849
4255.16 2752
4255.78 2700
4256.39 2779
4257.01 2789
4257.62 2748
4258.24 2769
4258.85 2801
4259.47 2698
4260.09 2850
4260.70 3034
4261.32 3085
4261.93 3241
4262.55 3253
4263.17 3400
4263.78 3622
4264.40 3718
4265.01 3803
4265.63 3781
4266.25 3607
4266.86 3627
4267.48 3450
4268.10 3406
4268.71 3250
4269.33 3186
4269.94 3040
4270.56 3041
4271.18 2959
4271.79 2941
4272.41 2992
4273.03 2943
4273.64 2823
4274.26 2927
4274.88 2987
4275.49 3082
4276.11 3138
4276.73 3223
4277.35 3374
4277.96 3571
4278.58 3723
4279.20 3687
4279.81 3613
4280.43 3483
4281.05 3221
4281.67 3108
4282.28 3011
4282.90 2833
4283.52 2762
4284.14 2703
4284.75 2626
4285.37 2572
4285.99 2525
4286.61 2538
4287.22 2504
4287.84 2493
4288.46 2517
4289.08 2475
4289.70 2460
4290.31 2443
4290.93 2523
4291.55 2593
4292.17 2587
4292.79 2590
4293.40 2582
4294.02 2563
4294.64 2576
4295.26 2617
4295.88 2626
4296.50 2528
4297.11 2558
4297.73 2536
4298.35 2553
4298.97 2634
4299.59 2561
4300.21 2598
4300.83 2635
4301.44 2673
4302.06 2637
4302.68 2703
4303.30 2764
4303.92 2726
4304.54 2674
4305.16 2710
4305.78 2722
4306.40 2701
4307.02 2698
4307.63 2699
4308.25 2555
4308.87 2610
4309.49 2547
4310.11 2564
4310.73 2529
4311.35 2439
4311.97 2515
4312.59 2473
4313.21 2527
4313.83 2537
4314.45 2579
4315.07 2592
4315.69 2575
4316.31 2595
4316.93 2631
4317.55 2669
4318.17 2613
4318.79 2664
4319.41 2586
4320.03 2613
4320.65 2596
4321.27 2533
4321.89 2613
4322.51 2647
4323.13 2597
4323.75 2674
4324.37 2741
4324.99 2826
4325.61 2894
4326.23 2981
4326.85 3022
4327.47 2993
4328.09 3008
4328.71 3016
4329.33 3063
4329.96 3217
4330.58 3324
4331.20 3432
4331.82 3620
4332.44 3801
4333.06 4034
4333.68 4134
4334.30 4287
4334.92 4418
4335.54 4391
4336.17 4369
4336.79 4460
4337.41 4753
4338.03 5023
4338.65 5444
4339.27 5536
4339.89 5492
4340.52 5146
4341.14 4657
4341.76 4344
4342.38 4096
4343.00 3856
4343.62 3861
4344.25 3977
4344.87 4341
4345.49 4768
4346.11 5474
4346.73 6167
4347.36 6914
4347.98 7237
4348.60 7027
4349.22 6594
4349.84 6132
4350.47 5655
4351.09 5123
4351.71 4642
4352.33 4567
4352.96 4286
4353.58 3987
4354.20 3907
4354.82 3661
4355.45 3557
4356.07 3463
4356.69 3451
4357.31 3370
4357.94 3355
4358.56 3356
4359.18 3241
4359.81 3255
4360.43 3213
4361.05 3290
4361.68 3085
4362.30 3018
4362.92 2883
4363.55 3027
4364.17 2979
4364.79 2987
4365.42 3034
4366.04 3028
4366.66 3028
4367.29 2975
4367.91 2926
4368.53 3008
4369.16 2836
4369.78 2822
4370.40 2701
4371.03 2585
4371.65 2628
4372.27 2692
4372.90 2649
4373.52 2596
4374.15 2688
4374.77 2700
4375.39 2723
4376.02 2703
4376.64 2643
4377.27 2631
4377.89 2683
4378.52 2635
4379.14 2655
4379.76 2734
4380.39 2581
4381.01 2594
4381.64 2650
4382.26 2612
4382.89 2563
4383.51 2630
4384.14 2590
4384.76 2627
4385.39 2611
4386.01 2619
4386.64 2555
4387.26 2551
4387.89 2468
4388.51 2513
4389.14 2569
4389.76 2466
4390.39 2409
4391.01 2519
4391.64 2553
4392.26 2479
4392.89 2402
4393.51 2474
4394.14 2521
4394.76 2453
4395.39 2442
4396.01 2412
4396.64 2383
4397.26 2403
4397.89 2377
4398.52 2367
4399.14 2354
4399.77 2338
4400.39 2365
4401.02 2337
4401.65 2349
4402.27 2388
4402.90 2370
4403.52 2508
4404.15 2507
4404.78 2453
4405.40 2402
4406.03 2344
4406.65 2443
4407.28 2464
4407.91 2533
4408.53 2586
4409.16 2536
4409.79 2682
4410.41 2731
4411.04 2633
4411.67 2734
4412.29 2773
4412.92 2700
4413.55 2757
4414.17 2787
4414.80 2823
4415.43 2764
4416.05 2677
4416.68 2625
4417.31 2578
4417.94 2541
4418.56 2641
4419.19 2618
4419.82 2542
4420.44 2423
4421.07 2527
4421.70 2493
4422.33 2458
4422.95 2447
4423.58 2391
4424.21 2420
4424.84 2360
4425.46 2274
4426.09 2315
4426.72 2288
4427.35 2268
4427.97 2266
4428.60 2193
4429.23 2207
4429.86 2179
4430.49 2161
4431.11 2137
4431.74 2129
4432.37 2204
4433.00 2226
4433.63 2235
4434.26 2254
4434.88 2233
4435.51 2217
4436.14 2222
4436.77 2213
4437.40 2258
4438.03 2284
4438.65 2319
4439.28 2341
4439.91 2255
4440.54 2256
4441.17 2256
4441.80 2279
4442.43 2233
4443.06 2271
4443.68 2318
4444.31 2354
4444.94 2371
4445.57 2411
4446.20 2450
4446.83 2410
4447.46 2489
4448.09 2524
4448.72 2487
4449.35 2500
4449.98 2434
4450.61 2500
4451.24 2482
4451.86 2430
4452.49 2402
4453.12 2438
4453.75 2480
4454.38 2447
4455.01 2531
4455.64 2639
4456.27 2759
4456.90 2837
4457.53 3005
4458.16 2975
4458.79 2933
4459.42 2776
4460.05 2638
4460.68 2517
4461.31 2516
4461.94 2511
4462.57 2480
4463.20 2379
4463.83 2366
4464.46 2385
4465.09 2373
4465.72 2322
4466.36 2326
4466.99 2290
4467.62 2371
4468.25 2443
4468.88 2429
4469.51 2592
4470.14 2628
4470.77 2598
4471.40 2650
4472.03 2608
4472.66 2572
4473.29 2497
4473.93 2415
4474.56 2398
4475.19 2314
4475.82 2359
4476.45 2392
4477.08 2335
4477.71 2339
4478.34 2324
4478.98 2345
4479.61 2378
4480.24 2275
4480.87 2318
4481.50 2380
4482.13 2290
4482.76 2374
4483.40 2425
4484.03 2365
4484.66 2400
4485.29 2489
4485.92 2496
4486.56 2508
4487.19 2558
4487.82 2513
4488.45 2523
4489.08 2514
4489.72 2570
4490.35 2602
4490.98 2570
4491.61 2568
4492.25 2560
4492.88 2655
4493.51 2652
4494.14 2603
4494.78 2612
4495.41 2625
4496.04 2531
4496.67 2537
4497.31 2621
4497.94 2616
4498.57 2686
4499.20 2790
4499.84 2959
4500.47 3181
4501.10 3639
4501.74 4068
4502.37 4588
4503.00 4840
4503.64 5195
4504.27 5178
4504.90 5084
4505.53 4878
4506.17 4542
4506.80 4208
4507.43 4000
4508.07 3784
4508.70 3592
4509.34 3372
4509.97 3327
4510.60 3126
4511.24 2974
4511.87 2997
4512.50 2965
4513.14 2906
4513.77 2893
4514.41 2775
4515.04 2860
4515.67 2774
4516.31 2716
4516.94 2755
4517.58 2682
4518.21 2594
4518.84 2607
4519.48 2621
4520.11 2611
4520.75 2681
4521.38 2620
4522.02 2736
4522.65 2766
4523.28 2768
4523.92 2821
4524.55 2817
4525.19 2892
4525.82 2996
4526.46 3123
4527.09 3292
4527.73 3429
4528.36 3715
4529.00 4127
4529.63 4803
4530.27 5732
4530.90 6688
4531.54 7588
4532.17 8370
4532.81 8518
4533.44 8115
4534.08 7795
4534.71 7069
4535.35 6309
4535.99 5493
4536.62 4790
4537.26 4265
4537.89 3956
4538.53 3586
4539.16 3358
4539.80 3216
4540.43 3068
4541.07 2972
4541.71 2975
4542.34 2955
4542.98 2817
4543.61 2828
4544.25 2711
4544.89 2745
4545.52 2744
4546.16 2744
4546.79 2696
4547.43 2711
4548.07 2647
4548.70 2754
4549.34 2732
4549.98 2766
4550.61 2700
4551.25 2647
4551.89 2661
4552.52 2594
4553.16 2567
4553.80 2518
4554.43 2597
4555.07 2529
4555.71 2493
4556.34 2363
4556.98 2472
4557.62 2493
4558.25 2487
4558.89 2568
4559.53 2640
4560.16 2698
4560.80 2719
4561.44 2813
4562.08 2769
4562.71 2777
4563.35 2756
4563.99 2704
4564.63 2737
4565.26 2787
4565.90 2875
4566.54 2794
4567.18 2821
4567.81 2966
4568.45 3083
4569.09 3193
4569.73 3267
4570.36 3190
4571.00 3204
4571.64 3262
4572.28 3174
4572.92 3032
4573.55 3046
4574.19 3062
4574.83 2991
4575.47 2889
4576.11 2814
4576.75 2761
4577.38 2773
4578.02 2733
4578.66 2747
4579.30 2666
4579.94 2596
4580.58 2481
4581.21 2425
4581.85 2463
4582.49 2564
4583.13 2573
4583.77 2573
4584.41 2550
4585.05 2555
4585.69 2595
4586.32 2641
4586.96 2608
4587.60 2646
4588.24 2665
4588.88 2770
4589.52 2899
4590.16 2894
4590.80 2926
4591.44 2986
4592.08 3022
4592.72 3155
4593.36 3228
4594.00 3112
4594.63 3054
4595.27 2925
4595.91 2762
4596.55 2702
4597.19 2522
4597.83 2560
4598.47 2572
4599.11 2541
4599.75 2583
4600.39 2578
4601.03 2614
4601.67 2670
4602.31 2638
4602.95 2601
4603.59 2611
4604.23 2690
4604.87 2657
4605.51 2672
4606.15 2799
4606.79 2731
4607.43 2747
4608.08 2735
4608.72 2650
4609.36 2599
4610.00 2587
4610.64 2619
4611.28 2639
4611.92 2604
4612.56 2569
4613.20 2533
4613.84 2606
4614.48 2631
4615.12 2660
4615.76 2711
4616.41 2753
4617.05 2730
4617.69 2662
4618.33 2620
4618.97 2543
4619.61 2479
4620.25 2374
4620.89 2298
4621.54 2266
4622.18 2271
4622.82 2123
4623.46 2172
4624.10 2174
4624.74 2180
4625.38 2128
4626.03 2173
4626.67 2211
4627.31 2287
4627.95 2246
4628.59 2238
4629.24 2279
4629.88 2299
4630.52 2276
4631.16 2280
4631.80 2364
4632.45 2475
4633.09 2635
4633.73 2538
4634.37 2535
4635.02 2507
4635.66 2470
4636.30 2442
4636.94 2484
4637.58 2567
4638.23 2551
4638.87 2601
4639.51 2710
4640.16 2700
4640.80 2710
4641.44 2695
4642.08 2587
4642.73 2522
4643.37 2496
4644.01 2570
4644.66 2448
4645.30 2454
4645.94 2408
4646.58 2413
4647.23 2381
4647.87 2447
4648.51 2356
4649.16 2377
4649.80 2400
4650.44 2338
4651.09 2287
4651.73 2379
4652.37 2447
4653.02 2406
4653.66 2408
4654.31 2457
4654.95 2414
4655.59 2381
4656.24 2327
4656.88 2309
4657.52 2215
4658.17 2227
4658.81 2176
4659.46 2289
4660.10 2165
4660.75 2224
4661.39 2219
4662.03 2235
4662.68 2153
4663.32 2108
4663.97 2124
4664.61 2191
4665.26 2123
4665.90 2177
4666.54 2137
4667.19 2127
4667.83 2123
4668.48 2133
4669.12 2155
4669.77 2120
4670.41 2160
4671.06 2170
4671.70 2173
4672.35 2146
4672.99 2173
4673.64 2141
4674.28 2242
4674.93 2178
4675.57 2198
4676.22 2210
4676.86 2180
4677.51 2190
4678.15 2298
4678.80 2247
4679.44 2150
4680.09 2339
4680.73 2355
4681.38 2247
4682.03 2222
4682.67 2192
4683.32 2201
4683.96 2283
4684.61 2293
4685.25 2270
4685.90 2237
4686.55 2324
4687.19 2331
4687.84 2221
4688.48 2333
4689.13 2395
4689.78 2369
4690.42 2498
4691.07 2545
4691.72 2686
4692.36 2784
4693.01 2677
4693.65 2685
4694.30 2566
4694.95 2593
4695.59 2568
4696.24 2532
4696.89 2501
4697.53 2525
4698.18 2577
4698.83 2623
4699.47 2623
4700.12 2673
4700.77 2724
4701.41 2911
4702.06 2857
4702.71 2844
4703.36 2690
4704.00 2501
4704.65 2518
4705.30 2430
4705.94 2372
4706.59 2379
4707.24 2432
4707.89 2450
4708.53 2329
4709.18 2350
4709.83 2301
4710.48 2326
4711.12 2286
4711.77 2373
4712.42 2324
4713.07 2458
4713.71 2291
4714.36 2327
4715.01 2395
4715.66 2331
4716.31 2341
4716.95 2343
4717.60 2385
4718.25 2358
4718.90 2326
4719.55 2346
4720.19 2398
4720.84 2502
4721.49 2598
4722.14 2567
4722.79 2583
4723.44 2639
4724.08 2516
4724.73 2565
4725.38 2539
4726.03 2519
4726.68 2473
4727.33 2387
4727.98 2383
4728.63 2445
4729.27 2429
4729.92 2375
4730.57 2217
4731.22 2217
4731.87 2260
4732.52 2256
4733.17 2195
4733.82 2140
4734.47 2099
4735.12 2069
4735.77 2200
4736.41 2274
4737.06 2251
4737.71 2177
4738.36 2163
4739.01 2217
4739.66 2273
4740.31 2420
4740.96 2327
4741.61 2323
4742.26 2291
4742.91 2443
4743.56 2409
4744.21 2423
4744.86 2415
4745.51 2301
4746.16 2298
4746.81 2325
4747.46 2253
4748.11 2317
4748.76 2406
4749.41 2292
4750.06 2362
4750.71 2448
4751.36 2489
4752.01 2575
4752.66 2615
4753.31 2642
4753.96 2657
4754.61 2655
4755.26 2558
4755.92 2468
4756.57 2503
4757.22 2430
4757.87 2437
4758.52 2401
4759.17 2433
4759.82 2529
4760.47 2514
4761.12 2593
4761.77 2597
4762.42 2661
4763.08 2742
4763.73 2789
4764.38 2729
4765.03 2708
4765.68 2630
4766.33 2541
4766.98 2479
4767.64 2519
4768.29 2519
4768.94 2606
4769.59 2552
4770.24 2600
4770.89 2518
4771.54 2589
4772.20 2611
4772.85 2546
4773.50 2529
4774.15 2447
4774.80 2493
4775.46 2406
4776.11 2339
4776.76 2248
4777.41 2285
4778.06 2246
4778.72 2275
4779.37 2286
4780.02 2203
4780.67 2236
4781.33 2186
4781.98 2272
4782.63 2273
4783.28 2206
4783.94 2245
4784.59 2241
4785.24 2244
4785.89 2261
4786.55 2301
4787.20 2352
4787.85 2341
4788.51 2405
4789.16 2563
4789.81 2531
4790.46 2462
4791.12 2555
4791.77 2654
4792.42 2531
4793.08 2489
4793.73 2518
4794.38 2526
4795.04 2444
4795.69 2514
4796.34 2465
4797.00 2469
4797.65 2512
4798.30 2574
4798.96 2592
4799.61 2611
4800.27 2653
4800.92 2799
4801.57 2868
4802.23 2886
4802.88 2829
4803.53 2882
4804.19 2876
4804.84 2809
4805.50 2744
4806.15 2656
4806.81 2670
4807.46 2605
4808.11 2598
4808.77 2533
4809.42 2578
4810.08 2557
4810.73 2623
4811.39 2593
4812.04 2649
4812.69 2638
4813.35 2622
4814.00 2728
4814.66 2709
4815.31 2740
4815.97 2700
4816.62 2809
4817.28 2825
4817.93 2824
4818.59 2808
4819.24 2865
4819.90 2867
4820.55 2906
4821.21 3014
4821.86 2991
4822.52 3126
4823.17 3145
4823.83 3192
4824.48 3280
4825.14 3128
4825.79 3061
4826.45 3039
4827.11 2965
4827.76 2939
4828.42 2910
4829.07 2804
4829.73 2821
4830.38 2906
4831.04 2985
4831.70 3007
4832.35 3043
4833.01 3041
4833.66 3213
4834.32 3305
4834.98 3387
4835.63 3416
4836.29 3412
4836.94 3509
4837.60 3581
4838.26 3619
4838.91 3611
4839.57 3565
4840.23 3558
4840.88 3609
4841.54 3540
4842.20 3568
4842.85 3574
4843.51 3590
4844.17 3491
4844.82 3555
4845.48 3576
4846.14 3538
4846.79 3574
4847.45 3569
4848.11 3535
4848.76 3734
4849.42 4082
4850.08 4295
4850.73 4686
4851.39 4903
4852.05 5024
4852.71 4961
4853.36 4681
4854.02 4605
4854.68 4315
4855.34 4215
4855.99 4092
4856.65 4085
4857.31 4234
4857.97 4471
4858.62 4790
4859.28 5071
4859.94 5101
4860.60 4996
4861.25 4859
4861.91 4616
4862.57 4455
4863.23 4198
4863.89 4078
4864.54 3973
4865.20 3888
4865.86 3962
4866.52 3961
4867.18 3993
4867.84 4099
4868.49 4041
4869.15 4000
4869.81 3953
4870.47 3952
4871.13 3900
4871.79 3809
4872.44 3831
4873.10 3809
4873.76 3827
4874.42 3888
4875.08 3732
4875.74 3659
4876.40 3522
4877.06 3567
4877.72 3530
4878.37 3652
4879.03 3699
4879.69 3809
4880.35 3888
4881.01 3937
4881.67 3972
4882.33 3858
4882.99 3678
4883.65 3507
4884.31 3366
4884.97 3314
4885.63 3215
4886.29 3121
4886.95 3141
4887.61 3095
4888.26 3081
4888.92 3034
4889.58 2957
4890.24 2942
4890.90 2927
4891.56 2922
4892.22 3015
4892.88 3046
4893.54 2996
4894.20 2987
4894.86 2934
4895.52 2880
4896.18 2794
4896.84 2768
4897.51 2710
4898.17 2779
4898.83 2784
4899.49 2921
4900.15 3090
4900.81 3019
4901.47 3027
4902.13 3128
4902.79 3073
4903.45 2943
4904.11 2859
4904.77 2857
4905.43 2774
4906.09 2663
4906.75 2679
4907.41 2724
4908.08 2658
4908.74 2662
4909.40 2769
4910.06 2767
4910.72 2727
4911.38 2709
4912.04 2738
4912.70 2598
4913.37 2570
4914.03 2550
4914.69 2524
4915.35 2507
4916.01 2449
4916.67 2345
4917.33 2258
4918.00 2279
4918.66 2305
4919.32 2295
4919.98 2324
4920.64 2391
4921.31 2328
4921.97 2364
4922.63 2366
4923.29 2326
4923.95 2345
4924.62 2309
4925.28 2294
4925.94 2263
4926.60 2270
4927.26 2295
4927.93 2262
4928.59 2266
4929.25 2280
4929.91 2216
4930.58 2286
4931.24 2315
4931.90 2259
4932.56 2233
4933.23 2244
4933.89 2263
4934.55 2235
4935.22 2272
4935.88 2292
4936.54 2329
4937.20 2318
4937.87 2418
4938.53 2397
4939.19 2290
4939.86 2254
4940.52 2186
4941.18 2207
4941.85 2224
4942.51 2220
4943.17 2207
4943.84 2247
4944.50 2301
4945.16 2250
4945.83 2191
4946.49 2202
4947.15 2165
4947.82 2239
4948.48 2217
4949.15 2175
4949.81 2115
4950.47 2254
4951.14 2178
4951.80 2156
4952.47 2137
4953.13 2003
4953.79 2074
4954.46 2080
4955.12 2130
4955.79 2129
4956.45 2119
4957.11 2206
4957.78 2257
4958.44 2283
4959.11 2296
4959.77 2363
4960.44 2556
4961.10 2772
4961.77 2797
4962.43 2886
4963.10 2922
4963.76 2877
4964.42 2896
4965.09 2928
4965.75 2871
4966.42 2750
4967.08 2631
4967.75 2620
4968.41 2446
4969.08 2294
4969.74 2320
4970.41 2272
4971.08 2260
4971.74 2247
4972.41 2309
4973.07 2261
4973.74 2226
4974.40 2294
4975.07 2338
4975.73 2415
4976.40 2474
4977.06 2442
4977.73 2476
4978.40 2467
4979.06 2462
4979.73 2523
4980.39 2521
4981.06 2530
4981.73 2345
4982.39 2289
4983.06 2250
4983.72 2164
4984.39 2167
4985.06 2179
4985.72 2206
4986.39 2176
4987.05 2214
4987.72 2197
4988.39 2136
4989.05 2146
4989.72 2136
4990.39 2169
4991.05 2172
4991.72 2170
4992.39 2189
4993.05 2192
4993.72 2176
4994.39 2188
4995.05 2210
4995.72 2248
4996.39 2266
4997.05 2315
4997.72 2408
4998.39 2406
4999.06 2315
4999.72 2250
5000.39 2243
5001.06 2210
5001.73 2072
5002.39 2059
5003.06 2107
5003.73 2065
5004.39 2105
5005.06 2115
5005.73 2004
5006.40 1992
5007.07 1977
5007.73 2019
5008.40 2078
5009.07 2079
5009.74 2037
5010.40 2101
5011.07 2144
5011.74 2170
5012.41 2040
5013.08 2111
5013.74 2162
5014.41 2082
5015.08 2066
5015.75 2115
5016.42 2196
5017.09 2182
5017.75 2070
5018.42 2047
5019.09 2105
5019.76 2098
5020.43 2210
5021.10 2309
5021.76 2416
5022.43 2492
5023.10 2605
5023.77 2665
5024.44 2694
5025.11 2617
5025.78 2563
5026.45 2613
5027.12 2496
5027.78 2474
5028.45 2444
5029.12 2417
5029.79 2436
5030.46 2286
5031.13 2300
5031.80 2219
5032.47 2161
5033.14 2201
5033.81 2106
5034.48 2206
5035.15 2126
5035.82 2194
5036.49 2170
5037.16 2166
5037.83 2104
5038.50 2018
5039.16 2088
5039.83 2065
5040.50 2121
5041.17 2065
5041.84 2082
5042.51 2161
5043.18 2099
5043.85 2135
5044.52 2188
5045.20 2167
5045.87 2160
5046.54 2142
5047.21 2164
5047.88 2222
5048.55 2339
5049.22 2320
5049.89 2313
5050.56 2355
5051.23 2369
5051.90 2266
5052.57 2374
5053.24 2377
5053.91 2352
5054.58 2469
5055.25 2566
5055.92 2531
5056.60 2469
5057.27 2374
5057.94 2356
5058.61 2278
5059.28 2370
5059.95 2219
5060.62 2199
5061.29 2149
5061.96 2136
5062.64 2222
5063.31 2254
5063.98 2216
5064.65 2220
5065.32 2156
5065.99 2146
5066.66 2137
5067.34 2150
5068.01 2170
5068.68 2157
5069.35 2148
5070.02 2126
5070.70 2139
5071.37 2188
5072.04 2207
5072.71 2155
5073.38 2214
5074.06 2312
5074.73 2267
5075.40 2328
5076.07 2315
5076.74 2406
5077.42 2420
5078.09 2481
5078.76 2532
5079.43 2558
5080.11 2596
5080.78 2637
5081.45 2697
5082.12 2663
5082.80 2647
5083.47 2646
5084.14 2595
5084.82 2526
5085.49 2517
5086.16 2543
5086.83 2462
5087.51 2536
5088.18 2647
5088.85 2836
5089.53 3055
5090.20 3319
5090.87 3586
5091.55 3757
5092.22 3825
5092.89 3866
5093.57 3882
5094.24 3740
5094.91 3559
5095.59 3429
5096.26 3254
5096.93 3109
5097.61 2909
5098.28 2790
5098.96 2681
5099.63 2635
5100.30 2500
5100.98 2501
5101.65 2422
5102.32 2388
5103.00 2501
5103.67 2569
5104.35 2571
5105.02 2662
5105.70 2649
5106.37 2629
5107.04 2576
5107.72 2574
5108.39 2433
5109.07 2353
5109.74 2430
5110.42 2332
5111.09 2309
5111.77 2340
5112.44 2464
5113.11 2336
5113.79 2341
5114.46 2292
5115.14 2324
5115.81 2364
5116.49 2372
5117.16 2375
5117.84 2606
5118.51 2810
5119.19 3067
5119.86 3216
5120.54 3357
5121.21 3338
5121.89 3244
5122.57 3186
5123.24 3097
5123.92 2994
5124.59 2885
5125.27 2829
5125.94 2679
5126.62 2565
5127.29 2529
5127.97 2489
5128.64 2574
5129.32 2524
5130.00 2476
5130.67 2551
5131.35 2497
5132.02 2482
5132.70 2536
5133.38 2529
5134.05 2473
5134.73 2430
5135.40 2345
5136.08 2444
5136.76 2413
5137.43 2340
5138.11 2394
5138.79 2487
5139.46 2626
5140.14 2623
5140.82 2665
5141.49 2626
5142.17 2552
5142.85 2506
5143.52 2483
5144.20 2431
5144.88 2337
5145.55 2306
5146.23 2263
5146.91 2219
5147.58 2356
5148.26 2240
5148.94 2159
5149.61 2172
5150.29 2201
5150.97 2140
5151.65 2048
5152.32 2076
5153.00 2116
5153.68 2118
5154.36 2081
5155.03 2089
5155.71 2192
5156.39 2266
5157.07 2288
5157.74 2409
5158.42 2487
5159.10 2465
5159.78 2312
5160.45 2348
5161.13 2288
5161.81 2261
5162.49 2190
5163.17 2122
5163.84 2163
5164.52 2232
5165.20 2191
5165.88 2172
5166.56 2218
5167.24 2199
5167.91 2192
5168.59 2318
5169.27 2276
5169.95 2258
5170.63 2174
5171.31 2122
5171.98 2090
5172.66 2009
5173.34 2067
5174.02 2073
5174.70 1996
5175.38 2040
5176.06 2034
5176.74 1985
5177.41 2085
5178.09 2140
5178.77 2098
5179.45 2213
5180.13 2171
5180.81 2081
5181.49 2055
5182.17 2104
5182.85 2138
5183.53 2077
5184.21 2114
5184.89 2124
5185.57 2075
5186.24 2092
5186.92 2032
5187.60 1999
5188.28 2011
5188.96 2025
5189.64 1945
5190.32 1937
5191.00 1882
5191.68 1845
5192.36 1877
5193.04 1883
5193.72 1890
5194.40 1952
5195.08 1961
5195.76 1930
5196.44 1943
5197.12 1988
5197.80 1948
5198.48 1991
5199.16 1945
5199.84 1934
5200.52 1968
5201.21 2023
5201.89 1986
5202.57 1996
5203.25 1989
5203.93 1956
5204.61 1919
5205.29 1938
5205.97 2003
5206.65 1997
5207.33 2028
5208.01 2075
5208.69 2032
5209.37 2070
5210.06 2053
5210.74 2065
5211.42 2042
5212.10 2073
5212.78 2177
5213.46 2130
5214.14 2062
5214.82 2066
5215.51 2058
5216.19 2153
5216.87 2227
5217.55 2175
5218.23 2219
5218.91 2171
5219.60 2150
5220.28 2136
5220.96 2069
5221.64 2042
5222.32 2097
5223.00 2173
5223.69 2242
5224.37 2216
5225.05 2186
5225.73 2216
5226.41 2134
5227.10 2051
5227.78 2019
5228.46 2080
5229.14 2094
5229.83 2079
5230.51 2037
5231.19 2029
5231.87 2002
5232.56 2001
5233.24 2041
5233.92 2057
5234.60 2152
5235.29 2075
5235.97 2124
5236.65 2197
5237.34 2127
5238.02 2172
5238.70 2205
5239.38 2234
5240.07 2215
5240.75 2276
5241.43 2273
5242.12 2298
5242.80 2264
5243.48 2265
5244.17 2161
5244.85 2171
5245.53 2200
5246.22 2177
5246.90 2192
5247.58 2255
5248.27 2309
5248.95 2290
5249.63 2322
5250.32 2318
5251.00 2324
5251.69 2371
5252.37 2396
5253.05 2388
5253.74 2437
5254.42 2411
5255.11 2380
5255.79 2252
5256.47 2163
5257.16 2118
5257.84 2107
5258.53 2122
5259.21 2092
5259.89 2126
5260.58 2189
5261.26 2235
5261.95 2306
5262.63 2249
5263.32 2331
5264.00 2444
5264.69 2326
5265.37 2280
5266.06 2270
5266.74 2220
5267.43 2181
5268.11 2191
5268.79 2242
5269.48 2235
5270.16 2319
5270.85 2198
5271.53 2198
5272.22 2163
5272.91 2213
5273.59 2126
5274.28 2134
5274.96 2130
5275.65 2120
5276.33 2090
5277.02 2035
5277.70 2139
5278.39 2128
5279.07 2128
5279.76 2150
5280.45 2163
5281.13 2226
5281.82 2227
5282.50 2280
5283.19 2262
5283.87 2290
5284.56 2318
5285.25 2261
5285.93 2169
5286.62 2161
5287.30 2186
5287.99 2082
5288.68 2084
5289.36 2068
5290.05 2131
5290.74 2050
5291.42 2105
5292.11 2191
5292.79 2018
5293.48 2106
5294.17 2153
5294.85 2171
5295.54 2251
5296.23 2304
5296.91 2338
5297.60 2345
5298.29 2350
5298.98 2494
5299.66 2535
5300.35 2482
5301.04 2522
5301.72 2618
5302.41 2657
5303.10 2628
5303.78 2577
5304.47 2622
5305.16 2689
5305.85 2786
5306.53 2813
5307.22 2715
5307.91 2640
5308.60 2627
5309.28 2693
5309.97 2664
5310.66 2633
5311.35 2663
5312.03 2814
5312.72 3036
5313.41 3153
5314.10 3287
5314.79 3344
5315.47 3420
5316.16 3192
5316.85 3093
5317.54 3138
5318.23 3092
5318.91 2957
5319.60 2883
5320.29 2728
5320.98 2710
5321.67 2793
5322.36 2746
5323.04 2671
5323.73 2576
5324.42 2576
5325.11 2488
5325.80 2376
5326.49 2289
5327.18 2346
5327.86 2263
5328.55 2252
5329.24 2319
5329.93 2344
5330.62 2277
5331.31 2238
5332.00 2224
5332.69 2272
5333.38 2254
5334.06 2302
5334.75 2254
5335.44 2254
5336.13 2248
5336.82 2299
5337.51 2234
5338.20 2209
5338.89 2148
5339.58 2160
5340.27 2327
5340.96 2281
5341.65 2177
5342.34 2260
5343.03 2312
5343.72 2309
5344.41 2303
5345.10 2335
5345.79 2410
5346.48 2498
5347.17 2449
5347.86 2499
5348.55 2726
5349.24 2984
5349.93 3257
5350.62 3393
5351.31 3593
5352.00 3772
5352.69 3857
5353.38 3637
5354.07 3451
5354.76 3323
5355.45 3077
5356.14 2850
5356.83 2647
5357.52 2490
5358.21 2402
5358.90 2416
5359.59 2342
5360.29 2354
5360.98 2356
5361.67 2482
5362.36 2464
5363.05 2509
5363.74 2534
5364.43 2444
5365.12 2412
5365.81 2320
5366.50 2209
5367.20 2193
5367.89 2138
5368.58 2129
5369.27 2100
5369.96 2048
5370.65 2043
5371.34 2091
5372.04 2090
5372.73 2092
5373.42 2138
5374.11 2176
5374.80 2138
5375.49 2107
5376.19 2059
5376.88 2076
5377.57 2106
5378.26 2078
5378.95 2177
5379.65 2173
5380.34 2085
5381.03 2128
5381.72 2114
5382.42 1999
5383.11 2056
5383.80 2000
5384.49 1984
5385.19 2062
5385.88 2136
5386.57 2121
5387.26 2158
5387.96 2222
5388.65 2240
5389.34 2289
5390.03 2333
5390.73 2408
5391.42 2493
5392.11 2442
5392.80 2447
5393.50 2400
5394.19 2379
5394.88 2388
5395.58 2286
5396.27 2164
5396.96 2242
5397.66 2274
5398.35 2167
5399.04 2175
5399.74 2199
5400.43 2173
5401.12 2074
5401.82 2070
5402.51 2042
5403.20 1965
5403.90 2011
5404.59 2047
5405.29 2036
5405.98 2031
5406.67 2129
5407.37 2131
5408.06 2143
5408.75 2095
5409.45 2135
5410.14 2158
5410.84 2147
5411.53 2110
5412.23 2107
5412.92 2119
5413.61 2073
5414.31 2137
5415.00 2090
5415.70 2125
5416.39 2113
5417.09 2077
5417.78 2076
5418.47 2105
5419.17 2071
5419.86 2110
5420.56 2170
5421.25 2253
5421.95 2249
5422.64 2183
5423.34 2218
5424.03 2177
5424.73 2151
5425.42 2104
5426.12 2104
5426.81 2118
5427.51 2085
5428.20 2130
5428.90 2147
5429.59 2181
5430.29 2174
5430.99 2091
5431.68 2097
5432.38 2130
5433.07 2118
5433.77 2080
5434.46 2163
5435.16 2178
5435.85 2200
5436.55 2169
5437.25 2147
5437.94 2204
5438.64 2232
5439.33 2252
5440.03 2210
5440.73 2163
5441.42 2232
5442.12 2214
5442.81 2144
5443.51 2282
5444.21 2335
5444.90 2325
5445.60 2438
5446.29 2609
5446.99 2736
5447.69 2935
5448.38 3032
5449.08 2989
5449.78 3028
5450.47 3132
5451.17 2999
5451.87 2880
5452.56 2905
5453.26 2817
5453.96 2609
5454.65 2634
5455.35 2604
5456.05 2553
5456.75 2567
5457.44 2559
5458.14 2511
5458.84 2507
5459.53 2517
5460.23 2525
5460.93 2620
5461.63 2732
5462.32 2849
5463.02 2871
5463.72 3035
5464.42 3053
5465.11 3115
5465.81 3106
5466.51 3043
5467.21 2990
5467.90 2916
5468.60 2839
5469.30 2672
5470.00 2741
5470.70 2736
5471.39 2728
5472.09 2699
5472.79 2667
5473.49 2738
5474.19 2777
5474.88 2771
5475.58 2814
5476.28 2785
5476.98 2800
5477.68 2904
5478.38 2991
5479.07 3191
5479.77 3450
5480.47 3731
5481.17 4063
5481.87 4376
5482.57 4373
5483.27 4429
5483.96 4217
5484.66 3888
5485.36 3622
5486.06 3448
5486.76 3308
5487.46 3230
5488.16 3164
5488.86 3161
5489.56 3070
5490.26 3073
5490.96 3046
5491.65 3236
5492.35 3261
5493.05 3342
5493.75 3395
5494.45 3448
5495.15 3441
5495.85 3520
5496.55 3483
5497.25 3575
5497.95 3636
5498.65 3811
5499.35 4144
5500.05 4471
5500.75 5080
5501.45 5862
5502.15 6294
5502.85 6366
5503.55 6294
5504.25 5911
5504.95 5392
5505.65 4615
5506.35 4132
5507.05 3720
5507.75 3428
5508.45 3270
5509.15 3144
5509.85 3085
5510.55 2890
5511.25 2952
5511.95 2905
5512.65 2871
5513.35 2882
5514.05 2925
5514.76 2865
5515.46 2913
5516.16 2975
5516.86 2897
5517.56 2851
5518.26 2888
5518.96 2918
5519.66 2872
5520.36 2912
5521.06 2984
5521.77 3111
5522.47 3046
5523.17 2968
5523.87 2834
5524.57 2697
5525.27 2676
5525.97 2560
5526.67 2521
5527.38 2464
5528.08 2466
5528.78 2299
5529.48 2287
5530.18 2395
5530.88 2420
5531.59 2356
5532.29 2361
5532.99 2336
5533.69 2349
5534.39 2319
5535.10 2302
5535.80 2218
5536.50 2335
5537.20 2292
5537.90 2361
5538.61 2434
5539.31 2393
5540.01 2462
5540.71 2526
5541.42 2467
5542.12 2409
5542.82 2407
5543.52 2289
5544.23 2229
5544.93 2193
5545.63 2178
5546.33 2203
5547.04 2159
5547.74 2202
5548.44 2226
5549.15 2226
5549.85 2272
5550.55 2250
5551.26 2227
5551.96 2224
5552.66 2222
5553.36 2122
5554.07 2226
5554.77 2200
5555.47 2148
5556.18 2122
5556.88 2151
5557.58 2182
5558.29 2172
5558.99 2089
5559.70 2128
5560.40 2215
5561.10 2234
5561.81 2269
5562.51 2331
5563.21 2360
5563.92 2449
5564.62 2518
5565.33 2424
5566.03 2401
5566.73 2520
5567.44 2510
5568.14 2332
5568.85 2349
5569.55 2360
5570.25 2209
5570.96 2240
5571.66 2121
5572.37 2134
5573.07 2231
5573.78 2205
5574.48 2260
5575.19 2228
5575.89 2229
5576.59 2225
5577.30 2262
5578.00 2309
5578.71 2284
5579.41 2237
5580.12 2220
5580.82 2158
5581.53 2133
5582.23 2030
5582.94 2028
5583.64 2055
5584.35 2078
5585.05 2038
5585.76 2038
5586.46 2099
5587.17 2215
5587.88 2206
5588.58 2165
5589.29 2246
5589.99 2161
5590.70 2153
5591.40 2124
5592.11 2087
5592.81 2084
5593.52 2106
5594.23 2023
5594.93 2042
5595.64 2049
5596.34 2011
5597.05 1965
5597.76 2025
5598.46 2041
5599.17 2015
5599.87 1998
5600.58 1978
5601.29 1944
5601.99 1956
5602.70 1974
5603.41 2038
5604.11 2015
5604.82 2005
5605.52 2070
5606.23 2083
5606.94 2012
5607.64 2002
5608.35 2009
5609.06 1991
5609.76 2056
5610.47 2010
5611.18 2000
5611.88 2060
5612.59 1998
5613.30 1951
5614.01 1953
5614.71 1977
5615.42 1979
5616.13 1963
5616.83 1934
5617.54 1934
5618.25 1958
5618.96 1931
5619.66 1965
5620.37 2022
5621.08 2013
5621.79 1980
5622.49 2045
5623.20 1958
5623.91 1982
5624.62 2019
5625.32 2028
5626.03 2016
5626.74 2044
5627.45 2086
5628.16 2158
5628.86 2068
5629.57 2142
5630.28 2180
5630.99 2156
5631.70 2123
5632.40 2153
5633.11 2197
5633.82 2259
5634.53 2163
5635.24 2118
5635.95 2194
5636.65 2328
5637.36 2262
5638.07 2405
5638.78 2366
5639.49 2416
5640.20 2496
5640.91 2574
5641.61 2573
5642.32 2545
5643.03 2542
5643.74 2542
5644.45 2407
5645.16 2333
5645.87 2372
5646.58 2261
5647.29 2161
5648.00 2150
5648.70 2235
5649.41 2210
5650.12 2159
5650.83 2195
5651.54 2204
5652.25 2238
5652.96 2320
5653.67 2315
5654.38 2276
5655.09 2264
5655.80 2274
5656.51 2293
5657.22 2329
5657.93 2352
5658.64 2460
5659.35 2470
5660.06 2442
5660.77 2454
5661.48 2515
5662.19 2571
5662.90 2511
5663.61 2494
5664.32 2442
5665.03 2438
5665.74 2399
5666.45 2373
5667.16 2290
5667.87 2333
5668.58 2416
5669.29 2412
5670.00 2403
5670.71 2401
5671.42 2507
5672.13 2594
5672.84 2609
5673.56 2641
5674.27 2580
5674.98 2515
5675.69 2411
5676.40 2279
5677.11 2214
5677.82 2110
5678.53 2177
5679.24 2102
5679.95 2116
5680.67 2238
5681.38 2315
5682.09 2220
5682.80 2245
5683.51 2283
5684.22 2172
5684.93 2158
5685.65 2215
5686.36 2163
5687.07 2129
5687.78 2056
5688.49 2085
5689.20 2074
5689.92 2082
5690.63 2063
5691.34 2078
5692.05 2111
5692.76 2165
5693.47 2123
5694.19 2088
5694.90 2091
5695.61 2056
5696.32 2068
5697.04 2031
5697.75 2014
5698.46 1993
5699.17 1982
5699.89 1945
5700.60 1917
5701.31 1968
5702.02 1958
5702.74 2005
5703.45 2049
5704.16 1990
5704.87 2086
5705.59 2025
5706.30 2016
5707.01 2057
5707.72 2064
5708.44 1973
5709.15 1960
5709.86 2104
5710.58 2021
5711.29 2000
5712.00 1947
5712.72 1937
5713.43 1947
5714.14 1918
5714.86 1902
5715.57 1966
5716.28 1981
5717.00 1958
5717.71 2015
5718.42 2022
5719.14 2077
5719.85 2064
5720.56 1991
5721.28 1956
5721.99 1968
5722.71 1972
5723.42 2004
5724.13 2093
5724.85 2113
5725.56 2097
5726.28 2115
5726.99 2270
5727.70 2294
5728.42 2246
5729.13 2279
5729.85 2289
5730.56 2298
5731.28 2254
5731.99 2191
5732.70 2155
5733.42 2166
5734.13 2164
5734.85 2129
5735.56 2112
5736.28 2173
5736.99 2140
5737.71 2101
5738.42 2118
5739.14 2156
5739.85 2190
5740.57 2182
5741.28 2103
5742.00 2119
5742.71 2129
5743.43 2073
5744.14 2057
5744.86 2053
5745.57 2028
5746.29 2081
5747.00 2067
5747.72 2053
5748.43 2076
5749.15 2131
5749.87 2147
5750.58 2155
5751.30 2150
5752.01 2231
5752.73 2318
5753.44 2557
5754.16 2584
5754.88 2683
5755.59 2750
5756.31 2765
5757.02 2856
5757.74 2734
5758.46 2752
5759.17 2757
5759.89 2653
5760.60 2608
5761.32 2578
5762.04 2549
5762.75 2560
5763.47 2476
5764.19 2572
5764.90 2678
5765.62 2725
5766.34 2730
5767.05 2706
5767.77 2710
5768.49 2838
5769.20 2996
5769.92 3182
5770.64 3646
5771.35 3993
5772.07 4313
5772.79 4369
5773.50 4185
5774.22 3909
5774.94 3651
5775.65 3253
5776.37 3006
5777.09 2859
5777.81 2739
5778.52 2864
5779.24 2896
5779.96 2987
5780.68 2957
5781.39 2933
5782.11 2843
5782.83 2824
5783.55 2833
5784.26 2867
5784.98 2761
5785.70 2731
5786.42 2759
5787.14 2665
5787.85 2734
5788.57 2586
5789.29 2579
5790.01 2519
5790.73 2526
5791.44 2475
5792.16 2497
5792.88 2469
5793.60 2469
5794.32 2460
5795.03 2364
5795.75 2366
5796.47 2291
5797.19 2375
5797.91 2360
5798.63 2432
5799.35 2448
5800.06 2594
5800.78 2714
5801.50 2734
5802.22 2865
5802.94 2933
5803.66 2884
5804.38 2791
5805.10 2630
5805.82 2609
5806.53 2562
5807.25 2489
5807.97 2470
5808.69 2586
5809.41 2628
5810.13 2556
5810.85 2442
5811.57 2455
5812.29 2398
5813.01 2343
5813.73 2259
5814.45 2200
5815.17 2225
5815.89 2221
5816.61 2196
5817.33 2246
5818.05 2238
5818.77 2235
5819.49 2250
5820.20 2188
5820.92 2201
5821.64 2211
5822.36 2153
5823.09 2236
5823.81 2235
5824.53 2333
5825.25 2239
5825.97 2169
5826.69 2233
5827.41 2249
5828.13 2142
5828.85 2197
5829.57 2189
5830.29 2199
5831.01 2147
5831.73 2103
5832.45 2077
5833.17 2095
5833.89 2139
5834.61 2027
5835.33 1992
5836.05 2074
5836.78 2069
5837.50 2102
5838.22 2044
5838.94 2075
5839.66 2023
5840.38 2024
5841.10 2077
5841.82 2078
5842.54 2087
5843.27 2059
5843.99 2075
5844.71 2039
5845.43 2010
5846.15 1994
5846.87 2051
5847.59 2045
5848.32 2073
5849.04 2024
5849.76 2091
5850.48 2158
5851.20 2132
5851.93 2169
5852.65 2173
5853.37 2204
5854.09 2211
5854.81 2176
5855.54 2159
5856.26 2120
5856.98 2094
5857.70 2065
5858.42 2089
5859.15 2049
5859.87 2050
5860.59 2055
5861.31 2041
5862.04 2058
5862.76 1961
5863.48 2005
5864.20 2023
5864.93 2025
5865.65 1959
5866.37 1960
5867.10 2021
5867.82 2048
5868.54 2030
5869.26 2026
5869.99 2076
5870.71 2140
5871.43 2139
5872.16 2255
5872.88 2168
5873.60 2101
5874.33 2143
5875.05 2172
5875.77 2114
5876.50 2077
5877.22 2008
5877.94 2071
5878.67 2167
5879.39 2082
5880.11 2182
5880.84 2285
5881.56 2292
5882.28 2200
5883.01 2164
5883.73 2182
5884.46 2090
5885.18 2181
5885.90 2242
5886.63 2272
5887.35 2145
5888.08 2126
5888.80 2134
5889.52 2171
5890.25 2152
5890.97 2148
5891.70 2179
5892.42 2108
5893.15 2143
5893.87 2160
5894.59 2088
5895.32 2069
5896.04 2131
5896.77 2130
5897.49 2150
5898.22 2070
5898.94 2076
5899.67 2151
5900.39 2108
5901.12 2094
5901.84 2098
5902.57 2178
5903.29 2140
5904.02 2180
5904.74 2177
5905.47 2186
5906.19 2149
5906.92 2202
5907.64 2264
5908.37 2232
5909.09 2319
5909.82 2311
5910.55 2280
5911.27 2229
5912.00 2206
5912.72 2171
5913.45 2290
5914.17 2354
5914.90 2376
5915.63 2364
5916.35 2353
5917.08 2453
5917.80 2358
5918.53 2398
5919.25 2444
5919.98 2410
5920.71 2451
5921.43 2448
5922.16 2501
5922.89 2548
5923.61 2522
5924.34 2521
5925.06 2572
5925.79 2558
5926.52 2664
5927.24 2780
5927.97 2740
5928.70 2757
5929.42 2750
5930.15 2784
5930.88 2783
5931.60 2785
5932.33 2829
5933.06 2855
5933.78 2928
5934.51 2995
5935.24 2946
5935.97 3036
5936.69 3096
5937.42 3079
5938.15 3210
5938.87 3297
5939.60 3290
5940.33 3324
5941.06 3372
5941.78 3401
5942.51 3495
5943.24 3611
5943.97 3571
5944.69 3622
5945.42 3790
5946.15 3848
5946.88 3895
5947.60 3898
5948.33 3971
5949.06 3983
5949.79 4030
5950.52 4328
5951.24 4489
5951.97 4743
5952.70 5036
5953.43 5488
5954.16 6017
5954.88 6312
5955.61 6317
5956.34 6040
5957.07 5884
5957.80 5578
5958.53 5278
5959.25 5193
5959.98 4979
5960.71 4876
5961.44 4878
5962.17 4788
5962.90 4753
5963.63 4779
5964.36 4909
5965.08 5053
5965.81 5235
5966.54 5645
5967.27 6243
5968.00 6623
5968.73 6874
5969.46 6976
5970.19 6818
5970.92 6713
5971.65 6541
5972.37 6253
5973.10 6052
5973.83 5877
5974.56 5718
5975.29 5490
5976.02 5521
5976.75 5487
5977.48 5426
5978.21 5447
5978.94 5523
5979.67 5659
5980.40 5677
5981.13 5827
5981.86 5877
5982.59 6099
5983.32 6272
5984.05 6296
5984.78 6405
5985.51 6441
5986.24 6345
5986.97 6473
5987.70 6403
5988.43 6327
5989.16 6342
5989.89 6381
5990.62 6492
5991.35 6590
5992.08 6584
5992.81 6817
5993.54 6963
5994.27 7096
5995.00 7236
5995.74 7221
5996.47 7270
5997.20 7275
5997.93 7406
5998.66 7391
5999.39 7318
6000.12 7355
6000.85 7118
6001.58 6981
6002.31 6853
6003.04 6781
6003.78 6686
6004.51 6459
6005.24 6311
6005.97 6394
6006.70 6370
6007.43 6432
6008.16 6516
6008.90 6736
6009.63 7297
6010.36 8062
6011.09 9396
6011.82 11145
6012.55 13180
6013.29 15233
6014.02 17151
6014.75 18612
6015.48 19747
6016.21 19625
6016.95 18742
6017.68 17494
6018.41 15866
6019.14 14104
6019.87 12536
6020.61 10986
6021.34 9537
6022.07 8383
6022.80 7697
6023.54 6981
6024.27 6527
6025.00 6218
6025.73 5885
6026.47 5708
6027.20 5571
6027.93 5605
6028.66 5524
6029.40 5670
6030.13 5769
6030.86 5938
6031.59 5972
6032.33 5926
6033.06 5793
6033.79 5619
6034.53 5270
6035.26 5050
6035.99 4799
6036.73 4657
6037.46 4553
6038.19 4641
6038.93 4533
6039.66 4530
6040.39 4603
6041.13 4718
6041.86 4802
6042.59 4732
6043.33 4710
6044.06 4774
6044.79 4830
6045.53 4941
6046.26 4934
6047.00 4975
6047.73 5041
6048.46 5133
6049.20 5134
6049.93 5093
6050.67 5326
6051.40 5527
6052.13 5919
6052.87 6221
6053.60 6636
6054.34 6816
6055.07 6971
6055.81 6868
6056.54 6734
6057.27 6138
6058.01 5825
6058.74 5598
6059.48 5366
6060.21 5139
6060.95 5028
6061.68 4913
6062.42 4964
6063.15 4856
6063.89 4678
6064.62 4641
6065.36 4543
6066.09 4510
6066.83 4422
6067.56 4400
6068.30 4332
6069.03 4379
6069.77 4268
6070.50 4238
6071.24 4146
6071.97 4166
6072.71 4021
6073.44 3948
6074.18 4032
6074.91 3947
6075.65 3974
6076.39 3862
6077.12 3855
6077.86 3859
6078.59 3820
6079.33 3801
6080.06 3775
6080.80 3741
6081.54 3618
6082.27 3669
6083.01 3541
6083.74 3509
6084.48 3558
6085.22 3535
6085.95 3593
6086.69 3490
6087.42 3560
6088.16 3666
6088.90 3602
6089.63 3817
6090.37 3978
6091.11 4112
6091.84 4254
6092.58 4290
6093.32 4155
6094.05 4085
6094.79 4052
6095.53 3923
6096.26 3816
6097.00 3695
6097.74 3653
6098.47 3519
6099.21 3417
6099.95 3342
6100.69 3396
6101.42 3339
6102.16 3259
6102.90 3357
6103.63 3338
6104.37 3189
6105.11 3306
6105.85 3282
6106.58 3228
6107.32 3257
6108.06 3264
6108.80 3251
6109.53 3249
6110.27 3203
6111.01 3210
6111.75 3207
6112.49 3186
6113.22 3282
6113.96 3324
6114.70 3338
6115.44 3340
6116.17 3483
6116.91 3632
6117.65 3714
6118.39 3772
6119.13 3766
6119.87 3742
6120.60 3626
6121.34 3530
6122.08 3517
6122.82 3515
6123.56 3506
6124.30 3522
6125.03 3452
6125.77 3511
6126.51 3529
6127.25 3491
6127.99 3574
6128.73 3515
6129.47 3522
6130.21 3622
6130.94 3568
6131.68 3566
6132.42 3604
6133.16 3598
6133.90 3585
6134.64 3617
6135.38 3607
6136.12 3713
6136.86 3781
6137.60 3818
6138.34 3929
6139.08 4016
6139.81 4018
6140.55 4066
6141.29 4078
6142.03 4161
6142.77 4202
6143.51 4194
6144.25 4117
6144.99 4084
6145.73 4069
6146.47 4101
6147.21 4046
6147.95 4030
6148.69 4021
6149.43 4031
6150.17 3987
6150.91 4041
6151.65 4035
6152.39 4203
6153.13 4183
6153.87 4276
6154.61 4209
6155.35 4177
6156.09 4268
6156.83 4311
6157.58 4407
6158.32 4494
6159.06 4330
6159.80 4432
6160.54 4363
6161.28 4482
6162.02 4663
6162.76 4640
6163.50 4809
6164.24 5043
6164.98 5294
6165.72 5491
6166.46 5804
6167.21 5926
6167.95 6155
6168.69 6168
6169.43 6117
6170.17 6064
6170.91 6006
6171.65 5913
6172.39 5875
6173.14 5832
6173.88 5652
6174.62 5512
6175.36 5579
6176.10 5650
6176.84 5648
6177.59 5649
6178.33 5724
6179.07 5973
6179.81 6418
6180.55 6843
6181.30 7405
6182.04 8402
6182.78 9264
6183.52 10290
6184.26 10701
6185.01 10913
6185.75 10877
6186.49 10502
6187.23 9944
6187.97 9227
6188.72 8579
6189.46 7908
6190.20 7540
6190.94 7096
6191.69 6976
6192.43 6822
6193.17 6568
6193.92 6584
6194.66 6593
6195.40 6509
6196.14 6304
6196.89 6262
6197.63 6256
6198.37 6222
6199.12 6144
6199.86 6095
6200.60 6085
6201.34 6082
6202.09 6108
6202.83 6134
6203.57 6273
6204.32 6583
6205.06 7281
6205.80 8108
6206.55 9550
6207.29 11868
6208.03 14415
6208.78 17343
6209.52 19789
6210.27 21764
6211.01 22718
6211.75 22496
6212.50 21495
6213.24 19694
6213.98 17363
6214.73 14809
6215.47 12674
6216.22 10800
6216.96 9119
6217.71 8005
6218.45 7159
6219.19 6383
6219.94 5951
6220.68 5574
6221.43 5402
6222.17 5235
6222.92 5061
6223.66 4957
6224.40 4817
6225.15 4738
6225.89 4603
6226.64 4452
6227.38 4253
6228.13 4153
6228.87 4058
6229.62 3813
6230.36 3642
6231.11 3545
6231.85 3494
6232.60 3532
6233.34 3535
6234.09 3558
6234.83 3522
6235.58 3660
6236.32 3659
6237.07 3693
6237.81 3766
6238.56 3837
6239.30 3810
6240.05 3982
6240.80 4121
6241.54 4227
6242.29 4350
6243.03 4394
6243.78 4478
6244.52 4474
6245.27 4449
6246.02 4458
6246.76 4547
6247.51 4746
6248.25 4944
6249.00 4836
6249.75 4866
6250.49 4775
6251.24 4737
6251.98 4600
6252.73 4578
6253.48 4462
6254.22 4257
6254.97 4246
6255.72 4184
6256.46 4031
6257.21 3950
6257.95 3907
6258.70 3910
6259.45 3869
6260.19 3900
6260.94 3832
6261.69 3831
6262.43 3736
6263.18 3787
6263.93 3728
6264.68 3645
6265.42 3587
6266.17 3633
6266.92 3552
6267.66 3443
6268.41 3525
6269.16 3561
6269.91 3585
6270.65 3706
6271.40 3760
6272.15 3644
6272.89 3678
6273.64 3660
6274.39 3707
6275.14 3553
6275.88 3695
6276.63 3764
6277.38 3891
6278.13 3996
6278.88 4051
6279.62 4020
6280.37 3927
6281.12 3909
6281.87 3793
6282.62 3629
6283.36 3502
6284.11 3274
6284.86 3329
6285.61 3245
6286.36 3165
6287.10 3185
6287.85 3138
6288.60 3077
6289.35 3059
6290.10 3104
6290.85 3089
6291.59 3067
6292.34 3105
6293.09 3095
6293.84 3086
6294.59 3122
6295.34 3182
6296.09 3235
6296.84 3237
6297.58 3207
6298.33 3239
6299.08 3243
6299.83 3178
6300.58 3064
6301.33 2975
6302.08 2940
6302.83 2951
6303.58 2896
6304.33 2847
6305.08 2771
6305.83 2767
6306.58 2846
6307.32 2858
6308.07 2762
6308.82 2841
6309.57 2831
6310.32 2871
6311.07 2916
6311.82 2849
6312.57 2817
6313.32 2815
6314.07 2824
6314.82 2811
6315.57 2888
6316.32 2934
6317.07 3045
6317.82 3010
6318.57 2976
6319.32 3020
6320.07 2906
6320.82 2847
6321.57 2813
6322.32 2750
6323.07 2714
6323.82 2695
6324.58 2677
6325.33 2696
6326.08 2640
6326.83 2667
6327.58 2621
6328.33 2630
6329.08 2651
6329.83 2643
6330.58 2686
6331.33 2684
6332.08 2658
6332.83 2701
6333.58 2660
6334.34 2616
6335.09 2637
6335.84 2687
6336.59 2757
6337.34 2755
6338.09 2768
6338.84 2782
6339.59 2705
6340.35 2677
6341.10 2714
6341.85 2750
6342.60 2728
6343.35 2667
6344.10 2754
6344.86 2734
6345.61 2766
6346.36 2842
6347.11 2897
6347.86 2966
6348.62 3079
6349.37 3057
6350.12 3135
6350.87 3158
6351.62 3134
6352.38 3244
6353.13 3186
6353.88 3245
6354.63 3398
6355.38 3268
6356.14 3345
6356.89 3260
6357.64 3203
6358.39 3160
6359.15 3065
6359.90 2979
6360.65 2869
6361.40 2910
6362.16 2886
6362.91 2860
6363.66 2776
6364.42 2854
6365.17 2852
6365.92 2874
6366.67 2987
6367.43 3170
6368.18 3227
6368.93 3498
6369.69 3585
6370.44 3524
6371.19 3459
6371.95 3358
6372.70 3226
6373.45 3124
6374.21 3082
6374.96 3022
6375.71 2830
6376.47 2823
6377.22 2807
6377.98 2778
6378.73 2786
6379.48 2860
6380.24 2864
6380.99 2809
6381.74 2840
6382.50 2965
6383.25 2986
6384.01 2853
6384.76 2908
6385.51 2928
6386.27 2854
6387.02 2814
6387.78 2801
6388.53 2774
6389.29 2799
6390.04 2806
6390.79 2802
6391.55 2757
6392.30 2719
6393.06 2726
6393.81 2745
6394.57 2740
6395.32 2767
6396.08 2702
6396.83 2775
6397.59 2734
6398.34 2728
6399.10 2758
6399.85 2729
6400.61 2650
6401.36 2683
6402.12 2604
6402.87 2698
6403.63 2649
6404.38 2556
6405.14 2582
6405.89 2576
6406.65 2660
6407.40 2703
6408.16 2678
6408.91 2722
6409.67 2829
6410.43 2888
6411.18 2929
6411.94 2898
6412.69 2862
6413.45 2864
6414.20 2789
6414.96 2751
6415.72 2774
6416.47 2760
6417.23 2750
6417.98 2787
6418.74 2777
6419.50 2814
6420.25 2810
6421.01 2797
6421.77 2776
6422.52 2604
6423.28 2618
6424.03 2624
6424.79 2643
6425.55 2624
6426.30 2653
6427.06 2702
6427.82 2545
6428.57 2678
6429.33 2638
6430.09 2617
6430.84 2589
6431.60 2687
6432.36 2687
6433.11 2665
6433.87 2600
6434.63 2692
6435.39 2694
6436.14 2758
6436.90 2813
6437.66 2764
6438.41 2822
6439.17 2872
6439.93 2735
6440.69 2792
6441.44 2886
6442.20 2858
6442.96 2940
6443.72 2956
6444.47 2946
6445.23 2980
6445.99 2913
6446.75 2906
6447.50 2895
6448.26 2991
6449.02 3002
6449.78 3024
6450.54 3074
6451.29 3017
6452.05 2970
6452.81 2981
6453.57 2960
6454.33 2972
6455.08 3034
6455.84 3140
6456.60 3209
6457.36 3184
6458.12 3226
6458.88 3197
6459.64 3335
6460.39 3249
6461.15 3162
6461.91 3207
6462.67 3269
6463.43 3250
6464.19 3340
6464.95 3506
6465.70 3444
6466.46 3416
6467.22 3579
6467.98 3657
6468.74 3662
6469.50 3608
6470.26 3487
6471.02 3477
6471.78 3473
6472.54 3596
6473.30 3571
6474.05 3559
6474.81 3648
6475.57 3627
6476.33 3718
6477.09 3774
6477.85 3808
6478.61 3917
6479.37 3985
6480.13 3986
6480.89 4020
6481.65 3969
6482.41 4072
6483.17 4015
6483.93 4115
6484.69 4258
6485.45 4286
6486.21 4361
6486.97 4370
6487.73 4340
6488.49 4428
6489.25 4557
6490.01 4612
6490.77 4698
6491.53 4707
6492.29 4904
6493.05 4964
6493.81 5104
6494.57 5093
6495.33 5202
6496.10 5289
6496.86 5262
6497.62 5218
6498.38 5195
6499.14 5207
6499.90 5196
6500.66 5162
6501.42 5260
6502.18 5303
6502.94 5448
6503.70 5496
6504.47 5763
6505.23 6415
6505.99 7358
6506.75 8698
6507.51 10406
6508.27 12242
6509.03 14070
6509.79 15326
6510.56 15657
6511.32 15236
6512.08 14576
6512.84 13388
6513.60 11920
6514.36 10612
6515.13 9553
6515.89 8571
6516.65 7778
6517.41 7152
6518.17 6775
6518.94 6511
6519.70 6337
6520.46 6052
6521.22 6003
6521.98 6056
6522.75 6079
6523.51 6096
6524.27 6302
6525.03 6296
6525.79 6738
6526.56 7181
6527.32 7541
6528.08 7948
6528.84 8463
6529.61 8593
6530.37 8721
6531.13 8676
6531.90 8476
6532.66 8495
6533.42 8666
6534.18 9289
6534.95 10055
6535.71 11186
6536.47 12406
6537.24 13287
6538.00 14076
6538.76 14152
6539.53 13610
6540.29 12868
6541.05 11612
6541.82 10227
6542.58 9095
6543.34 8240
6544.11 7501
6544.87 6972
6545.63 6567
6546.40 6359
6547.16 6229
6547.92 6002
6548.69 5876
6549.45 5832
6550.21 5600
6550.98 5506
6551.74 5338
6552.51 5393
6553.27 5274
6554.03 5182
6554.80 5148
6555.56 4993
6556.33 5028
6557.09 4976
6557.85 4946
6558.62 4929
6559.38 4972
6560.15 5008
6560.91 5068
6561.68 5284
6562.44 5355
6563.21 5550
6563.97 5634
6564.74 5618
6565.50 5687
6566.26 5710
6567.03 5658
6567.79 5647
6568.56 5651
6569.32 5635
6570.09 5565
6570.85 5608
6571.62 5541
6572.38 5510
6573.15 5601
6573.91 5689
6574.68 5901
6575.44 6036
6576.21 6061
6576.98 6071
6577.74 6093
6578.51 6155
6579.27 6206
6580.04 6260
6580.80 6186
6581.57 6133
6582.33 6143
6583.10 6147
6583.87 6155
6584.63 6149
6585.40 6270
6586.16 6196
6586.93 6102
6587.70 6099
6588.46 5851
6589.23 5945
6589.99 6059
6590.76 6078
6591.53 6281
6592.29 6599
6593.06 6999
6593.82 7485
6594.59 8072
6595.36 8662
6596.12 9149
6596.89 9402
6597.66 9340
6598.42 9279
6599.19 8905
6599.96 8423
6600.72 8068
6601.49 7580
6602.26 6925
6603.02 6538
6603.79 6225
6604.56 5903
6605.33 5519
6606.09 5273
6606.86 5134
6607.63 5082
6608.39 5017
6609.16 5026
6609.93 4871
6610.70 4903
6611.46 4883
6612.23 4794
6613.00 4732
6613.77 4719
6614.53 4707
6615.30 4660
6616.07 4744
6616.84 4677
6617.60 4728
6618.37 4636
6619.14 4730
6619.91 4817
6620.68 4942
6621.44 5106
6622.21 5274
6622.98 5400
6623.75 5615
6624.52 5721
6625.28 5681
6626.05 5629
6626.82 5537
6627.59 5379
6628.36 5326
6629.13 5221
6629.89 4876
6630.66 4839
6631.43 4826
6632.20 4884
6632.97 4844
6633.74 4981
6634.51 5213
6635.27 5459
6636.04 5652
6636.81 5798
6637.58 5978
6638.35 5940
6639.12 6014
6639.89 5893
6640.66 5938
6641.43 5891
6642.19 5924
6642.96 6087
6643.73 6083
6644.50 5884
6645.27 5778
6646.04 5563
6646.81 5340
6647.58 5179
6648.35 4843
6649.12 4671
6649.89 4559
6650.66 4481
6651.43 4306
6652.20 4315
6652.97 4148
6653.74 4108
6654.51 4088
6655.28 4128
6656.05 4095
6656.82 3978
6657.59 3973
6658.36 4057
6659.13 4149
6659.90 4114
6660.67 4075
6661.44 4043
6662.21 4031
6662.98 4035
6663.75 4000
6664.52 4072
6665.29 4182
6666.06 4086
6666.83 4164
6667.60 4046
6668.37 4000
6669.14 4095
6669.91 4199
6670.68 4264
6671.46 4372
6672.23 4490
6673.00 4449
6673.77 4517
6674.54 4507
6675.31 4516
6676.08 4399
6676.85 4410
6677.62 4388
6678.40 4425
6679.17 4486
6679.94 4405
6680.71 4488
6681.48 4520
6682.25 4501
6683.02 4627
6683.80 4655
6684.57 4804
6685.34 5050
6686.11 5244
6686.88 5620
6687.65 5883
6688.43 5858
6689.20 5699
6689.97 5487
6690.74 5171
6691.51 4779
6692.29 4483
6693.06 4340
6693.83 4219
6694.60 4070
6695.37 3874
6696.15 3801
6696.92 3782
6697.69 3789
6698.46 3769
6699.24 3720
6700.01 3648
6700.78 3639
6701.55 3659
6702.33 3717
6703.10 3737
6703.87 3623
6704.64 3554
6705.42 3532
6706.19 3605
6706.96 3583
6707.74 3468
6708.51 3435
6709.28 3413
6710.06 3368
6710.83 3311
6711.60 3312
6712.37 3334
6713.15 3346
6713.92 3276
6714.69 3361
6715.47 3317
6716.24 3216
6717.01 3219
6717.79 3173
6718.56 3124
6719.34 3207
6720.11 3169
6720.88 3150
6721.66 3142
6722.43 3094
6723.20 3116
6723.98 3103
6724.75 3141
6725.53 3152
6726.30 3164
6727.07 3115
6727.85 3177
6728.62 3131
6729.40 3122
6730.17 3215
6730.95 3294
6731.72 3225
6732.49 3260
6733.27 3171
6734.04 3231
6734.82 3188
6735.59 3180
6736.37 3266
6737.14 3320
6737.92 3333
6738.69 3414
6739.47 3413
6740.24 3368
6741.01 3401
6741.79 3417
6742.56 3301
6743.34 3446
6744.11 3450
6744.89 3482
6745.67 3496
6746.44 3517
6747.22 3495
6747.99 3519
6748.77 3601
6749.54 3602
6750.32 3578
6751.09 3681
6751.87 3849
6752.64 3993
6753.42 4098
6754.19 4323
6754.97 4487
6755.75 4581
6756.52 4478
6757.30 4391
6758.07 4304
6758.85 4235
6759.63 4048
6760.40 3950
6761.18 3998
6761.95 4003
6762.73 3995
6763.51 3955
6764.28 3839
6765.06 3881
6765.83 3710
6766.61 3626
6767.39 3693
6768.16 3654
6768.94 3586
6769.72 3610
6770.49 3673
6771.27 3634
6772.05 3489
6772.82 3467
6773.60 3465
6774.38 3465
6775.15 3340
6775.93 3257
6776.71 3188
6777.48 3205
6778.26 3076
6779.04 3107
6779.82 3056
6780.59 3015
6781.37 3104
6782.15 3110
6782.92 3130
6783.70 3037
6784.48 3060
6785.26 3042
6786.03 3011
6786.81 2924
6787.59 2933
6788.37 2884
6789.14 2863
6789.92 2770
6790.70 2777
6791.48 2752
6792.25 2722
6793.03 2785
6793.81 2707
6794.59 2669
6795.37 2690
6796.14 2689
6796.92 2708
6797.70 2705
6798.48 2740
6799.26 2816
6800.04 2837
6800.81 2839
6801.59 2794
6802.37 2803
6803.15 2829
6803.93 2860
6804.71 2862
6805.48 2934
6806.26 2900
6807.04 2932
6807.82 3026
6808.60 2991
6809.38 2912
6810.16 2800
6810.94 2749
6811.71 2702
6812.49 2782
6813.27 2744
6814.05 2710
6814.83 2633
6815.61 2753
6816.39 2734
6817.17 2613
6817.95 2744
6818.73 2725
6819.51 2740
6820.29 2841
6821.07 2715
6821.84 2735
6822.62 2724
6823.40 2739
6824.18 2713
6824.96 2616
6825.74 2635
6826.52 2646
6827.30 2656
6828.08 2651
6828.86 2635
6829.64 2495
6830.42 2538
6831.20 2518
6831.98 2533
6832.76 2577
6833.54 2555
6834.32 2579
6835.10 2638
6835.88 2655
6836.66 2785
6837.44 2910
6838.22 2929
6839.01 3068
6839.79 3160
6840.57 3201
6841.35 3264
6842.13 3227
6842.91 3166
6843.69 3127
6844.47 3081
6845.25 2969
6846.03 2942
6846.81 2881
6847.59 3003
6848.37 3015
6849.16 3196
6849.94 3378
6850.72 3629
6851.50 3924
6852.28 4032
6853.06 4167
6853.84 4113
6854.62 4031
6855.41 3900
6856.19 3749
6856.97 3537
6857.75 3424
6858.53 3317
6859.31 3160
6860.10 3063
6860.88 3008
6861.66 3042
6862.44 2908
6863.22 2973
6864.00 2983
6864.79 2973
6865.57 3046
6866.35 3005
6867.13 3067
6867.91 3079
6868.70 3131
6869.48 3177
6870.26 3268
6871.04 3195
6871.83 3224
6872.61 3172
6873.39 3148
6874.17 3219
6874.96 3231
6875.74 3307
6876.52 3322
6877.30 3298
6878.09 3305
6878.87 3527
6879.65 3637
6880.43 3708
6881.22 3852
6882.00 4026
6882.78 4249
6883.57 4520
6884.35 4634
6885.13 4645
6885.92 4784
6886.70 4759
6887.48 4846
6888.27 5145
6889.05 5454
6889.83 5828
6890.62 6131
6891.40 6186
6892.18 6064
6892.97 5841
6893.75 5325
6894.53 4979
6895.32 4705
6896.10 4456
6896.88 4211
6897.67 4217
6898.45 4067
6899.24 3921
6900.02 3895
6900.80 3812
6901.59 3738
6902.37 3822
6903.16 3823
6903.94 3880
6904.73 3776
6905.51 3728
6906.29 3710
6907.08 3743
6907.86 3704
6908.65 3671
6909.43 3625
6910.22 3587
6911.00 3422
6911.79 3413
6912.57 3493
6913.35 3518
6914.14 3419
6914.92 3303
6915.71 3341
6916.49 3433
6917.28 3371
6918.06 3400
6918.85 3514
6919.63 3432
6920.42 3468
6921.20 3454
6921.99 3478
6922.78 3492
6923.56 3520
6924.35 3491
6925.13 3480
6925.92 3579
6926.70 3651
6927.49 3689
6928.27 3611
6929.06 3701
6929.84 3707
6930.63 3734
6931.42 3767
6932.20 3764
6932.99 3652
6933.77 3782
6934.56 3787
6935.35 3737
6936.13 3723
6936.92 3900
6937.70 3963
6938.49 4058
6939.28 4283
6940.06 4413
6940.85 4543
6941.63 4815
6942.42 5117
6943.21 5200
6943.99 5341
6944.78 5497
6945.57 5545
6946.35 5616
6947.14 5682
6947.93 5788
6948.71 5913
6949.50 5946
6950.29 6070
6951.07 6052
6951.86 6119
6952.65 5990
6953.44 5799
6954.22 5596
6955.01 5459
6955.80 5292
6956.58 5350
6957.37 5104
6958.16 5072
6958.95 5143
6959.73 5054
6960.52 5046
6961.31 5135
6962.09 5135
6962.88 5160
6963.67 5315
6964.46 5380
6965.25 5476
6966.03 5702
6966.82 5898
6967.61 6076
6968.40 6371
6969.18 6546
6969.97 6782
6970.76 7016
6971.55 6923
6972.34 7039
6973.12 7038
6973.91 7104
6974.70 7018
6975.49 6911
6976.28 6902
6977.07 6890
6977.85 7149
6978.64 7309
6979.43 7575
6980.22 8010
6981.01 8581
6981.80 9431
6982.59 10652
6983.37 12505
6984.16 14751
6984.95 17253
6985.74 19774
6986.53 21906
6987.32 23400
6988.11 23871
6988.90 23466
6989.69 22407
6990.47 20290
6991.26 18082
6992.05 15764
6992.84 13490
6993.63 11663
6994.42 10215
6995.21 8698
6996.00 7764
6996.79 6955
6997.58 6344
6998.37 5814
6999.16 5565
6999.95 5191
7000.74 4961
7001.53 4795
7002.32 4609
7003.11 4645
7003.90 4651
7004.69 4556
7005.48 4383
7006.27 4239
7007.06 4142
7007.85 4036
7008.64 3920
7009.43 3926
7010.22 3951
7011.01 4070
7011.80 4251
7012.59 4360
7013.38 4402
7014.17 4606
7014.96 4711
7015.75 4628
7016.54 4628
7017.33 4641
7018.12 4733
7018.91 4597
7019.70 4581
7020.49 4619
7021.28 4647
7022.07 4773
7022.87 4886
7023.66 5052
7024.45 5195
7025.24 5455
7026.03 5492
7026.82 5610
7027.61 5659
7028.40 5833
7029.19 5891
7029.99 5902
7030.78 5767
7031.57 5604
7032.36 5466
7033.15 5396
7033.94 5143
7034.74 5080
7035.53 4926
7036.32 4917
7037.11 4963
7037.90 5189
7038.69 5271
7039.49 5227
7040.28 5292
7041.07 5315
7041.86 5098
7042.65 5018
7043.45 4883
7044.24 4889
7045.03 4746
7045.82 4670
7046.61 4786
7047.41 4818
7048.20 4829
7048.99 4709
7049.78 4873
7050.58 5007
7051.37 5258
7052.16 5488
7052.95 5546
7053.75 5589
7054.54 5483
7055.33 5375
7056.13 5142
7056.92 4991
7057.71 4847
7058.50 4752
7059.30 4607
7060.09 4585
7060.88 4648
7061.68 4605
7062.47 4594
7063.26 4495
7064.06 4465
7064.85 4461
7065.64 4520
7066.44 4479
7067.23 4504
7068.02 4474
7068.82 4393
7069.61 4419
7070.40 4433
7071.20 4395
7071.99 4347
7072.78 4379
7073.58 4406
7074.37 4313
7075.17 4227
7075.96 4221
7076.75 4161
7077.55 4084
7078.34 4022
7079.14 3998
7079.93 3986
7080.72 3979
7081.52 4021
7082.31 3987
7083.11 4004
7083.90 4028
7084.70 4075
7085.49 4209
7086.28 4322
7087.08 4570
7087.87 4921
7088.67 5283
7089.46 5519
7090.26 5706
7091.05 5562
7091.85 5492
7092.64 5240
7093.44 4971
7094.23 4800
7095.03 4493
7095.82 4277
7096.62 4186
7097.41 3929
7098.21 3860
7099.00 3615
7099.80 3574
7100.59 3518
7101.39 3429
7102.18 3413
7102.98 3371
7103.77 3300
7104.57 3198
7105.37 3230
7106.16 3225
7106.96 3125
7107.75 2948
7108.55 2972
7109.34 2934
7110.14 2927
7110.94 2871
7111.73 2907
7112.53 2851
7113.32 2847
7114.12 2819
7114.92 2776
7115.71 2826
7116.51 2908
7117.30 2886
7118.10 2926
7118.90 2994
7119.69 3053
7120.49 3047
7121.29 2952
7122.08 2960
7122.88 2978
7123.68 3042
7124.47 2998
7125.27 3005
7126.07 2959
7126.86 2913
7127.66 2986
7128.46 2986
7129.25 3036
7130.05 3016
7130.85 3012
7131.64 3060
7132.44 2923
7133.24 2956
7134.04 2919
7134.83 2940
7135.63 2870
7136.43 2854
7137.23 2738
7138.02 2694
7138.82 2665
7139.62 2762
7140.42 2689
7141.21 2681
7142.01 2595
7142.81 2641
7143.61 2602
7144.40 2607
7145.20 2613
7146.00 2567
7146.80 2516
7147.59 2638
7148.39 2653
7149.19 2550
7149.99 2564
7150.79 2488
7151.59 2489
7152.38 2518
7153.18 2540
7153.98 2551
7154.78 2537
7155.58 2550
7156.38 2514
7157.17 2545
7157.97 2534
7158.77 2520
7159.57 2474
7160.37 2468
7161.17 2454
7161.97 2403
7162.76 2382
7163.56 2379
7164.36 2349
7165.16 2402
7165.96 2392
7166.76 2425
7167.56 2381
7168.36 2399
7169.16 2350
7169.96 2398
7170.75 2361
7171.55 2275
7172.35 2218
7173.15 2237
7173.95 2281
7174.75 2163
7175.55 2116
7176.35 2169
7177.15 2150
7177.95 2175
7178.75 2158
7179.55 2121
7180.35 2191
7181.15 2293
7181.95 2286
7182.75 2265
7183.55 2193
7184.35 2262
7185.15 2226
7185.95 2245
7186.75 2205
7187.55 2238
7188.35 2213
7189.15 2129
7189.95 2193
7190.75 2177
7191.55 2131
7192.35 2173
7193.15 2107
7193.95 2023
7194.75 2017
7195.55 2026
7196.35 2041
7197.15 2080
7197.95 1981
7198.76 1990
7199.56 1983
7200.36 2023
7201.16 2073
7201.96 2065
7202.76 2002
7203.56 2001
7204.36 2059
7205.16 2015
7205.96 2038
7206.77 2049
7207.57 2031
7208.37 2000
7209.17 1985
7209.97 1994
7210.77 2053
7211.57 2078
7212.38 2013
7213.18 2029
7213.98 2082
7214.78 2079
7215.58 2128
7216.38 2078
7217.19 2059
7217.99 2063
7218.79 2041
7219.59 2126
7220.39 2087
7221.20 2094
7222.00 2090
7222.80 2051
7223.60 2136
7224.40 2112
7225.21 2086
7226.01 2086
7226.81 2080
7227.61 1993
7228.42 2021
7229.22 2081
7230.02 2128
7230.82 2091
7231.63 1963
7232.43 2012
7233.23 2080
7234.03 2049
7234.84 2070
7235.64 2177
7236.44 2163
7237.25 2229
7238.05 2295
7238.85 2231
7239.65 2289
7240.46 2252
7241.26 2198
7242.06 2186
7242.87 2155
7243.67 2117
7244.47 2154
7245.28 2116
7246.08 2090
7246.88 2063
7247.69 2048
7248.49 2116
7249.30 2110
7250.10 2025
7250.90 2087
7251.71 2011
7252.51 2040
7253.31 2053
7254.12 2025
7254.92 2095
7255.73 2139
7256.53 2144
7257.33 2178
7258.14 2247
7258.94 2160
7259.75 2156
7260.55 2141
7261.35 2119
7262.16 2136
7262.96 2089
7263.77 2049
7264.57 2068
7265.38 2045
7266.18 2083
7266.99 2061
7267.79 2078
7268.59 2047
7269.40 2060
7270.20 2059
7271.01 2027
7271.81 2022
7272.62 2014
7273.42 2030
7274.23 1961
7275.03 2017
7275.84 2019
7276.64 2101
7277.45 2103
7278.25 2076
7279.06 2106
7279.86 2153
7280.67 2168
7281.48 2148
7282.28 2220
7283.09 2346
7283.89 2527
7284.70 2697
7285.50 2813
7286.31 2853
7287.11 2845
7287.92 2905
7288.73 2858
7289.53 2689
7290.34 2606
7291.14 2476
7291.95 2430
7292.76 2268
7293.56 2199
7294.37 2216
7295.17 2138
7295.98 2061
7296.79 2112
7297.59 2133
7298.40 2087
7299.21 2177
7300.01 2214
7300.82 2176
7301.62 2196
7302.43 2168
7303.24 2139
7304.04 2107
7304.85 2147
7305.66 2150
7306.46 2064
7307.27 2161
7308.08 2264
7308.89 2186
7309.69 2293
7310.50 2330
7311.31 2328
7312.11 2409
7312.92 2434
7313.73 2475
7314.53 2482
7315.34 2457
7316.15 2512
7316.96 2683
7317.76 2793
7318.57 2970
7319.38 3304
7320.19 3661
7320.99 3896
7321.80 4019
7322.61 3999
7323.42 3870
7324.22 3679
7325.03 3348
7325.84 3174
7326.65 2909
7327.46 2729
7328.26 2642
7329.07 2558
7329.88 2476
7330.69 2447
7331.50 2406
7332.30 2379
7333.11 2373
7333.92 2341
7334.73 2407
7335.54 2338
7336.35 2285
7337.15 2356
7337.96 2373
7338.77 2355
7339.58 2383
7340.39 2387
7341.20 2323
7342.01 2236
7342.82 2253
7343.62 2258
7344.43 2202
7345.24 2183
7346.05 2071
7346.86 2095
7347.67 2110
7348.48 2101
7349.29 2049
7350.10 2014
7350.91 2014
7351.71 1987
7352.52 2031
7353.33 2022
7354.14 1952
7354.95 1960
7355.76 1924
7356.57 1936
7357.38 1912
7358.19 1913
7359.00 1944
7359.81 1974
7360.62 1965
7361.43 1980
7362.24 1957
7363.05 2022
7363.86 2045
7364.67 2057
7365.48 2017
7366.29 2054
7367.10 2053
7367.91 2079
7368.72 2079
7369.53 1983
7370.34 1935
7371.15 1934
7371.96 1961
7372.77 1948
7373.58 1880
7374.39 1914
7375.20 1895
7376.01 1829
7376.82 1870
7377.63 1877
7378.45 1902
7379.26 1920
7380.07 2001
7380.88 2052
7381.69 2137
7382.50 2141
7383.31 2208
7384.12 2201
7384.93 2181
7385.74 2133
7386.56 2102
7387.37 2087
7388.18 2055
7388.99 1993
7389.80 1961
7390.61 1934
7391.42 1865
7392.24 1833
7393.05 1800
7393.86 1781
7394.67 1804
7395.48 1792
7396.29 1824
7397.10 1786
7397.92 1780
7398.73 1764
7399.54 1781
7400.35 1865
7401.16 1848
7401.98 1844
7402.79 1830
7403.60 1855
7404.41 1885
7405.23 1847
7406.04 1846
7406.85 1768
7407.66 1827
7408.47 1798
7409.29 1766
7410.10 1745
7410.91 1821
7411.72 1749
7412.54 1752
7413.35 1689
7414.16 1700
7414.98 1709
7415.79 1658
7416.60 1643
7417.41 1647
7418.23 1634
7419.04 1597
7419.85 1618
7420.67 1647
7421.48 1658
7422.29 1652
7423.11 1649
7423.92 1665
7424.73 1625
7425.54 1582
7426.36 1600
7427.17 1589
7427.99 1609
7428.80 1632
7429.61 1641
7430.43 1614
7431.24 1536
7432.05 1598
7432.87 1583
7433.68 1578
7434.49 1574
7435.31 1599
7436.12 1608
7436.94 1646
7437.75 1694
7438.56 1638
7439.38 1627
7440.19 1675
7441.01 1732
7441.82 1715
7442.64 1675
7443.45 1659
7444.26 1704
7445.08 1655
7445.89 1664
7446.71 1650
7447.52 1691
7448.34 1660
7449.15 1701
7449.97 1711
7450.78 1646
7451.59 1670
7452.41 1641
7453.22 1616
7454.04 1622
7454.85 1606
7455.67 1627
7456.48 1626
7457.30 1658
7458.11 1665
7458.93 1598
7459.74 1633
7460.56 1692
7461.38 1626
7462.19 1655
7463.01 1689
7463.82 1665
7464.64 1601
7465.45 1624
7466.27 1696
7467.08 1680
7467.90 1733
7468.72 1723
7469.53 1697
7470.35 1700
7471.16 1694
7471.98 1731
7472.79 1718
7473.61 1713
7474.43 1756
7475.24 1818
7476.06 1754
7476.87 1775
7477.69 1769
7478.51 1803
7479.32 1744
7480.14 1741
7480.96 1772
7481.77 1740
7482.59 1757
7483.41 1746
7484.22 1787
7485.04 1832
7485.85 1808
7486.67 1703
7487.49 1706
7488.31 1727
7489.12 1798
7489.94 1673
7490.76 1694
7491.57 1777
7492.39 1667
7493.21 1645
7494.02 1660
7494.84 1624
7495.66 1694
7496.48 1732
7497.29 1661
7498.11 1694
7498.93 1675
7499.74 1730
7500.56 1684
7501.38 1619
7502.20 1659
7503.01 1640
7503.83 1663
7504.65 1717
7505.47 1719
7506.29 1741
7507.10 1733
7507.92 1681
7508.74 1713
7509.56 1719
7510.37 1744
7511.19 1718
7512.01 1709
7512.83 1699
7513.65 1740
7514.47 1704
7515.28 1692
7516.10 1718
7516.92 1767
7517.74 1718
7518.56 1686
7519.38 1731
7520.19 1673
7521.01 1684
7521.83 1738
7522.65 1697
7523.47 1656
7524.29 1673
7525.11 1705
7525.92 1747
7526.74 1732
7527.56 1716
7528.38 1746
7529.20 1704
7530.02 1695
7530.84 1758
7531.66 1736
7532.48 1788
7533.30 1766
7534.12 1831
7534.93 1798
7535.75 1786
7536.57 1783
7537.39 1704
7538.21 1785
7539.03 1709
7539.85 1777
7540.67 1833
7541.49 1796
7542.31 1812
7543.13 1756
7543.95 1758
7544.77 1751
7545.59 1685
7546.41 1749
7547.23 1805
7548.05 1795
7548.87 1796
7549.69 1779
7550.51 1780
7551.33 1758
7552.15 1734
7552.97 1800
7553.79 1842
7554.61 1845
7555.43 1818
7556.25 1857
7557.07 1822
7557.89 1885
7558.71 1951
7559.53 1936
7560.36 1956
7561.18 1988
7562.00 1942
7562.82 1931
7563.64 1939
7564.46 1955
7565.28 1919
7566.10 1922
7566.92 1957
7567.74 1952
7568.56 1989
7569.39 1935
7570.21 1913
7571.03 1960
7571.85 1950
7572.67 1921
7573.49 1941
7574.31 1983
7575.14 1909
7575.96 1941
7576.78 1972
7577.60 1971
7578.42 2040
7579.24 2007
7580.06 2020
7580.89 1987
7581.71 1936
7582.53 2069
7583.35 2031
7584.17 2036
7585.00 2101
7585.82 2166
7586.64 2116
7587.46 2145
7588.29 2181
7589.11 2181
7589.93 2230
7590.75 2249
7591.57 2216
7592.40 2212
7593.22 2241
7594.04 2256
7594.86 2260
7595.69 2315
7596.51 2400
7597.33 2521
7598.15 2483
7598.98 2498
7599.80 2483
7600.62 2601
7601.45 2637
7602.27 2662
7603.09 2696
7603.92 2790
7604.74 2802
7605.56 2893
7606.38 2911
7607.21 2954
7608.03 2918
7608.85 2891
7609.68 2914
7610.50 2844
7611.32 2787
7612.15 2778
7612.97 2750
7613.80 2684
7614.62 2726
7615.44 2709
7616.27 2747
7617.09 2875
7617.91 2926
7618.74 3019
7619.56 3127
7620.39 3185
7621.21 3210
7622.03 3192
7622.86 3190
7623.68 3110
7624.51 3020
7625.33 3074
7626.15 3060
7626.98 3019
7627.80 3005
7628.63 3081
7629.45 3117
7630.28 3156
7631.10 3079
7631.93 3130
7632.75 3206
7633.58 3279
7634.40 3277
7635.22 3275
7636.05 3243
7636.87 3114
7637.70 2983
7638.52 2889
7639.35 2820
7640.17 2749
7641.00 2607
7641.82 2572
7642.65 2541
7643.47 2574
7644.30 2502
7645.13 2542
7645.95 2510
7646.78 2598
7647.60 2682
7648.43 2672
7649.25 2646
7650.08 2611
7650.90 2609
7651.73 2491
7652.55 2526
7653.38 2427
7654.21 2339
7655.03 2321
7655.86 2272
7656.68 2167
7657.51 2129
7658.34 2107
7659.16 2138
7659.99 2043
7660.81 2048
7661.64 2051
7662.47 2065
7663.29 2018
7664.12 2041
7664.95 2045
7665.77 2032
7666.60 2054
7667.42 2064
7668.25 2071
7669.08 2094
7669.90 2035
7670.73 1996
7671.56 2087
7672.38 2075
7673.21 2078
7674.04 2043
7674.87 1983
7675.69 1966
7676.52 1970
7677.35 2027
7678.17 2046
7679.00 2059
7679.83 1952
7680.65 1945
7681.48 1960
7682.31 1974
7683.14 2025
7683.96 2114
7684.79 2171
7685.62 2220
7686.45 2241
7687.27 2327
7688.10 2321
7688.93 2358
7689.76 2322
7690.58 2241
7691.41 2185
7692.24 2159
7693.07 2051
7693.90 2061
7694.72 2030
7695.55 2046
7696.38 2049
7697.21 2095
7698.04 2147
7698.86 2205
7699.69 2148
7700.52 2186
7701.35 2206
7702.18 2187
7703.01 2137
7703.83 2118
7704.66 2110
7705.49 2084
7706.32 2028
7707.15 2027
7707.98 1988
7708.81 1928
7709.63 1901
7710.46 1952
7711.29 1863
7712.12 1860
7712.95 1794
7713.78 1768
7714.61 1816
7715.44 1804
7716.27 1815
7717.10 1806
7717.93 1819
7718.75 1771
7719.58 1779
7720.41 1726
7721.24 1763
7722.07 1812
7722.90 1690
7723.73 1702
7724.56 1686
7725.39 1680
7726.22 1661
7727.05 1671
7727.88 1684
7728.71 1726
7729.54 1741
7730.37 1732
7731.20 1739
7732.03 1650
7732.86 1660
7733.69 1743
7734.52 1765
7735.35 1733
7736.18 1689
7737.01 1682
7737.84 1667
7738.67 1652
7739.50 1695
7740.33 1652
7741.16 1649
7741.99 1686
7742.82 1615
7743.65 1709
7744.48 1710
7745.31 1669
7746.14 1698
7746.98 1729
7747.81 1820
7748.64 1837
7749.47 1836
7750.30 1846
7751.13 1867
7751.96 1879
7752.79 1893
7753.62 1820
7754.45 1747
7755.29 1780
7756.12 1735
7756.95 1758
7757.78 1737
7758.61 1720
7759.44 1757
7760.27 1752
7761.11 1693
7761.94 1724
7762.77 1716
7763.60 1738
7764.43 1655
7765.26 1687
7766.10 1704
7766.93 1727
7767.76 1742
7768.59 1702
7769.42 1717
7770.26 1717
7771.09 1763
7771.92 1739
7772.75 1707
7773.58 1699
7774.42 1712
7775.25 1649
7776.08 1663
7776.91 1653
7777.75 1685
7778.58 1670
7779.41 1696
7780.24 1636
7781.08 1633
7781.91 1653
7782.74 1654
7783.57 1658
7784.41 1653
7785.24 1640
7786.07 1661
7786.91 1716
7787.74 1658
7788.57 1662
7789.40 1644
7790.24 1653
7791.07 1641
7791.90 1713
7792.74 1732
7793.57 1680
7794.40 1670
7795.24 1708
7796.07 1710
7796.90 1692
7797.74 1760
7798.57 1766
7799.40 1718
7800.24 1775
7801.07 1781
7801.91 1766
7802.74 1820
7803.57 1830
7804.41 1812
7805.24 1832
7806.07 1817
7806.91 1852
7807.74 1856
7808.58 1924
7809.41 1919
7810.25 1937
7811.08 1921
7811.91 1937
7812.75 2011
7813.58 2085
7814.42 2136
7815.25 2130
7816.09 2262
7816.92 2250
7817.75 2226
7818.59 2309
7819.42 2276
7820.26 2224
7821.09 2261
7821.93 2321
7822.76 2364
7823.60 2391
7824.43 2489
7825.27 2471
7826.10 2416
7826.94 2474
7827.77 2506
7828.61 2432
7829.44 2317
7830.28 2326
7831.11 2338
7831.95 2304
7832.78 2250
7833.62 2270
7834.46 2411
7835.29 2452
7836.13 2406
7836.96 2454
7837.80 2498
7838.63 2477
7839.47 2426
7840.31 2374
7841.14 2274
7841.98 2190
7842.81 2192
7843.65 2158
7844.48 2142
7845.32 2070
7846.16 2061
7846.99 2025
7847.83 1970
7848.67 1949
7849.50 2005
7850.34 1972
7851.17 2000
7852.01 1901
7852.85 1919
7853.68 2014
7854.52 1941
7855.36 1966
7856.19 1958
7857.03 1918
7857.87 1906
7858.70 1947
7859.54 1946
7860.38 1969
7861.21 1986
7862.05 2041
7862.89 2028
7863.72 2000
7864.56 1982
7865.40 2004
7866.24 2007
7867.07 2003
7867.91 1991
7868.75 2014
7869.59 2019
7870.42 2004
7871.26 2110
7872.10 2071
7872.94 2128
7873.77 2122
7874.61 2143
7875.45 2197
7876.29 2280
7877.12 2357
7877.96 2563
7878.80 2603
7879.64 2839
7880.47 2948
7881.31 3137
7882.15 3165
7882.99 3189
7883.83 3323
7884.66 3278
7885.50 3172
7886.34 3100
7887.18 2993
7888.02 2872
7888.86 2708
7889.69 2575
7890.53 2564
7891.37 2485
7892.21 2553
7893.05 2551
7893.89 2534
7894.73 2500
7895.56 2460
7896.40 2421
7897.24 2373
7898.08 2408
7898.92 2364
7899.76 2248
7900.60 2181
7901.44 2139
7902.28 2113
7903.12 2072
7903.95 2118
7904.79 2066
7905.63 1978
7906.47 1966
7907.31 1986
7908.15 1930
7908.99 1947
7909.83 2056
7910.67 2005
7911.51 1993
7912.35 2001
7913.19 2006
7914.03 1992
7914.87 2142
7915.71 2179
7916.55 2278
7917.39 2326
7918.23 2423
7919.07 2441
7919.91 2430
7920.75 2362
7921.59 2423
7922.43 2412
7923.27 2362
7924.11 2229
7924.95 2189
7925.79 2136
7926.63 2118
7927.47 2063
7928.31 2000
7929.15 1958
7929.99 1931
7930.83 1972
7931.67 1877
7932.51 1852
7933.35 1921
7934.19 1908
7935.04 1889
7935.88 1882
7936.72 1891
7937.56 1918
7938.40 1867
7939.24 1893
7940.08 1862
7940.92 1867
7941.76 1937
7942.60 1901
7943.45 1904
7944.29 1902
7945.13 1920
7945.97 1949
7946.81 2036
7947.65 2008
7948.49 2013
7949.34 2056
7950.18 2199
7951.02 2143
7951.86 2122
7952.70 2107
7953.54 2167
7954.39 2265
7955.23 2281
7956.07 2348
7956.91 2365
7957.75 2411
7958.60 2509
7959.44 2495
7960.28 2496
7961.12 2427
7961.96 2444
7962.81 2489
7963.65 2425
7964.49 2374
7965.33 2403
7966.18 2440
7967.02 2553
7967.86 2673
7968.70 2812
7969.55 3014
7970.39 3072
7971.23 3056
7972.08 3112
7972.92 3036
7973.76 2779
7974.60 2633
7975.45 2666
7976.29 2498
7977.13 2441
7977.98 2304
7978.82 2270
7979.66 2294
7980.51 2237
7981.35 2150
7982.19 2141
7983.04 2015
7983.88 2016
7984.72 1992
7985.57 1918
7986.41 1873
7987.25 1928
7988.10 1918
7988.94 1904
7989.78 1860
7990.63 1871
7991.47 1808
7992.32 1801
7993.16 1783
7994.00 1763
7994.85 1716
7995.69 1760
7996.54 1713
7997.38 1698
7998.22 1672
7999.07 1660
7999.91 1602
8000.76 1688
8001.60 1649
8002.45 1655
8003.29 1598
8004.13 1602
8004.98 1584
8005.82 1586
8006.67 1610
8007.51 1593
8008.36 1600
8009.20 1583
8010.05 1579
8010.89 1598
8011.74 1563
8012.58 1565
8013.43 1623
8014.27 1630
8015.12 1533
8015.96 1549
8016.81 1560
8017.65 1561
8018.50 1531
8019.34 1492
8020.19 1471
8021.03 1483
8021.88 1463
8022.72 1515
8023.57 1462
8024.41 1451
8025.26 1470
8026.11 1422
8026.95 1415
8027.80 1446
8028.64 1427
8029.49 1476
8030.33 1431
8031.18 1419
8032.03 1441
8032.87 1474
8033.72 1503
8034.56 1507
8035.41 1415
8036.26 1470
8037.10 1507
8037.95 1497
8038.80 1460
8039.64 1425
8040.49 1466
8041.34 1502
8042.18 1437
8043.03 1464
8043.87 1467
8044.72 1447
8045.57 1404
8046.41 1398
8047.26 1401
8048.11 1358
8048.96 1376
8049.80 1388
8050.65 1401
8051.50 1402
8052.34 1379
8053.19 1416
8054.04 1424
8054.88 1415
8055.73 1378
8056.58 1358
8057.43 1373
8058.27 1328
8059.12 1326
8059.97 1348
8060.82 1350
8061.66 1315
8062.51 1338
8063.36 1365
8064.21 1333
8065.05 1383
8065.90 1328
8066.75 1260
8067.60 1324
8068.44 1361
8069.29 1318
8070.14 1297
8070.99 1315
8071.84 1303
8072.68 1270
8073.53 1239
8074.38 1305
8075.23 1262
8076.08 1282
8076.93 1275
8077.77 1274
8078.62 1250
8079.47 1286
8080.32 1277
8081.17 1276
8082.02 1288
8082.87 1303
8083.71 1333
8084.56 1326
8085.41 1270
8086.26 1310
8087.11 1281
8087.96 1299
8088.81 1251
8089.66 1293
8090.51 1247
8091.35 1332
8092.20 1293
8093.05 1272
8093.90 1292
8094.75 1257
8095.60 1266
8096.45 1253
8097.30 1291
8098.15 1286
8099.00 1271
8099.85 1324
8100.70 1338
8101.55 1289
8102.40 1313
8103.25 1256
8104.10 1300
8104.95 1309
8105.80 1285
8106.65 1263
8107.50 1247
8108.35 1296
8109.20 1247
8110.05 1225
8110.90 1206
8111.75 1236
8112.60 1266
8113.45 1245
8114.30 1268
8115.15 1252
8116.00 1303
8116.85 1304
8117.70 1283
8118.55 1267
8119.40 1252
8120.25 1298
8121.10 1317
8121.95 1272
8122.80 1274
8123.65 1297
8124.50 1317
8125.35 1360
8126.20 1291
8127.06 1314
8127.91 1318
8128.76 1362
8129.61 1341
8130.46 1299
8131.31 1302
8132.16 1354
8133.01 1344
8133.86 1369
8134.72 1404
8135.57 1408
8136.42 1443
8137.27 1467
8138.12 1414
8138.97 1404
8139.83 1410
8140.68 1355
8141.53 1344
8142.38 1302
8143.23 1334
8144.08 1325
8144.94 1377
8145.79 1332
8146.64 1352
8147.49 1324
8148.34 1336
8149.20 1357
8150.05 1364
8150.90 1376
8151.75 1405
8152.60 1394
8153.46 1399
8154.31 1400
8155.16 1429
8156.01 1456
8156.87 1496
8157.72 1510
8158.57 1510
8159.42 1552
8160.28 1522
8161.13 1487
8161.98 1417
8162.84 1368
8163.69 1380
8164.54 1348
8165.39 1329
8166.25 1307
8167.10 1318
8167.95 1237
8168.81 1236
8169.66 1302
8170.51 1285
8171.37 1258
8172.22 1277
8173.07 1235
8173.93 1225
8174.78 1227
8175.63 1250
8176.49 1320
8177.34 1271
8178.19 1242
8179.05 1273
8179.90 1232
8180.76 1198
8181.61 1237
8182.46 1172
8183.32 1210
8184.17 1214
8185.02 1170
8185.88 1188
8186.73 1203
8187.59 1226
8188.44 1186
8189.30 1164
8190.15 1188
8191.00 1207
8191.86 1229
8192.71 1179
8193.57 1190
8194.42 1237
8195.28 1158
8196.13 1174
8196.99 1219
8197.84 1220
8198.69 1202
8199.55 1199
8200.40 1240
8201.26 1206
8202.11 1180
8202.97 1260
8203.82 1221
8204.68 1237
8205.53 1208
8206.39 1246
8207.24 1278
8208.10 1215
8208.95 1173
8209.81 1184
8210.67 1189
8211.52 1224
8212.38 1209
8213.23 1196
8214.09 1227
8214.94 1212
8215.80 1244
8216.65 1233
8217.51 1240
8218.37 1208
8219.22 1222
8220.08 1258
8220.93 1255
8221.79 1242
8222.64 1239
8223.50 1263
8224.36 1268
8225.21 1295
8226.07 1251
8226.92 1262
8227.78 1246
8228.64 1273
8229.49 1341
8230.35 1267
8231.21 1269
8232.06 1259
8232.92 1250
8233.78 1230
8234.63 1210
8235.49 1208
8236.35 1191
8237.20 1195
8238.06 1203
8238.92 1238
8239.77 1223
8240.63 1172
8241.49 1192
8242.34 1210
8243.20 1234
8244.06 1227
8244.91 1217
8245.77 1191
8246.63 1157
8247.49 1217
8248.34 1221
8249.20 1197
8250.06 1202
8250.92 1210
8251.77 1200
8252.63 1225
8253.49 1224
8254.35 1265
8255.20 1253
8256.06 1246
8256.92 1186
8257.78 1286
8258.63 1283
8259.49 1230
8260.35 1242
8261.21 1234
8262.07 1284
8262.92 1287
8263.78 1307
8264.64 1339
8265.50 1333
8266.36 1310
8267.22 1329
8268.07 1322
8268.93 1333
8269.79 1400
8270.65 1382
8271.51 1389
8272.37 1434
8273.22 1464
8274.08 1455
8274.94 1411
8275.80 1374
8276.66 1393
8277.52 1444
8278.38 1412
8279.24 1538
8280.09 1596
8280.95 1586
8281.81 1568
8282.67 1579
8283.53 1631
8284.39 1646
8285.25 1561
8286.11 1532
8286.97 1535
8287.83 1501
8288.69 1433
8289.55 1480
8290.41 1450
8291.26 1397
8292.12 1444
8292.98 1484
8293.84 1466
8294.70 1589
8295.56 1597
8296.42 1580
8297.28 1557
8298.14 1557
8299.00 1512
8299.86 1458
8300.72 1466
8301.58 1512
8302.44 1443
8303.30 1441
8304.16 1389
8305.02 1418
8305.88 1383
8306.74 1399
8307.60 1415
8308.46 1396
8309.33 1344
8310.19 1384
8311.05 1424
8311.91 1355
8312.77 1353
8313.63 1354
8314.49 1405
8315.35 1372
8316.21 1399
8317.07 1355
8317.93 1337
8318.79 1390
8319.65 1333
8320.52 1315
8321.38 1372
8322.24 1385
8323.10 1339
8323.96 1329
8324.82 1361
8325.68 1343
8326.54 1379
8327.41 1371
8328.27 1388
8329.13 1368
8329.99 1394
8330.85 1410
8331.71 1425
8332.57 1382
8333.44 1375
8334.30 1382
8335.16 1387
8336.02 1370
8336.88 1395
8337.75 1369
8338.61 1362
8339.47 1408
8340.33 1427
8341.19 1395
8342.06 1422
8342.92 1425
8343.78 1427
8344.64 1458
8345.50 1449
8346.37 1526
8347.23 1508
8348.09 1492
8348.95 1584
8349.82 1648
8350.68 1671
8351.54 1757
8352.40 1719
8353.27 1618
8354.13 1684
8354.99 1644
8355.86 1636
8356.72 1596
8357.58 1575
8358.45 1494
8359.31 1530
8360.17 1538
8361.03 1518
8361.90 1518
8362.76 1485
8363.62 1482
8364.49 1469
8365.35 1463
8366.21 1441
8367.08 1501
8367.94 1478
8368.80 1472
8369.67 1496
8370.53 1509
8371.40 1485
8372.26 1516
8373.12 1504
8373.99 1498
8374.85 1436
8375.71 1466
8376.58 1505
8377.44 1477
8378.31 1538
8379.17 1606
8380.03 1567
8380.90 1541
8381.76 1564
8382.63 1601
8383.49 1567
8384.36 1698
8385.22 1770
8386.08 1737
8386.95 1785
8387.81 1815
8388.68 1812
8389.54 1794
8390.41 1823
8391.27 1766
8392.14 1768
8393.00 1762
8393.87 1704
8394.73 1709
8395.60 1674
8396.46 1667
8397.33 1680
8398.19 1697
8399.06 1683
8399.92 1630
8400.79 1666
8401.65 1664
8402.52 1705
8403.38 1710
8404.25 1681
8405.11 1707
8405.98 1688
8406.84 1705
8407.71 1760
8408.58 1707
8409.44 1716
8410.31 1728
8411.17 1782
8412.04 1718
8412.90 1702
8413.77 1728
8414.64 1793
8415.50 1815
8416.37 1775
8417.23 1800
8418.10 1816
8418.97 1863
8419.83 1859
8420.70 1926
8421.56 1919
8422.43 1937
8423.30 1964
8424.16 1968
8425.03 1956
8425.90 2028
8426.76 2000
8427.63 2102
8428.50 2053
8429.36 2108
8430.23 2109
8431.10 2148
8431.96 2165
8432.83 2139
8433.70 2125
8434.56 2172
8435.43 2207
8436.30 2282
8437.16 2280
8438.03 2352
8438.90 2392
8439.77 2398
8440.63 2490
8441.50 2503
8442.37 2595
8443.24 2644
8444.10 2656
8444.97 2564
8445.84 2654
8446.71 2700
8447.57 2788
8448.44 2715
8449.31 2795
8450.18 2917
8451.04 2995
8451.91 3028
8452.78 3186
8453.65 3450
8454.52 3661
8455.38 3947
8456.25 4342
8457.12 4610
8457.99 4911
8458.86 4993
8459.72 5064
8460.59 4991
8461.46 4727
8462.33 4591
8463.20 4322
8464.07 4073
8464.93 3891
8465.80 3584
8466.67 3452
8467.54 3274
8468.41 3170
8469.28 2996
8470.15 2878
8471.02 2817
8471.88 2742
8472.75 2615
8473.62 2505
8474.49 2546
8475.36 2460
8476.23 2408
8477.10 2363
8477.97 2352
8478.84 2337
8479.71 2308
8480.58 2326
8481.44 2324
8482.31 2341
8483.18 2360
8484.05 2390
8484.92 2404
8485.79 2438
8486.66 2416
8487.53 2345
8488.40 2317
8489.27 2372
8490.14 2289
8491.01 2291
8491.88 2300
8492.75 2263
8493.62 2302
8494.49 2298
8495.36 2267
8496.23 2248
8497.10 2265
8497.97 2289
8498.84 2250
8499.71 2263
8500.58 2233
8501.45 2192
8502.32 2177
8503.19 2180
8504.06 2184
8504.93 2178
8505.80 2258
8506.67 2212
8507.55 2213
8508.42 2223
8509.29 2291
8510.16 2233
8511.03 2251
8511.90 2225
8512.77 2301
8513.64 2294
8514.51 2340
8515.38 2369
8516.25 2416
8517.13 2454
8518.00 2400
8518.87 2454
8519.74 2451
8520.61 2504
8521.48 2619
8522.35 2626
8523.23 2715
8524.10 2795
8524.97 2982
8525.84 3154
8526.71 3253
8527.58 3306
8528.46 3429
8529.33 3500
8530.20 3393
8531.07 3244
8531.94 3179
8532.81 3130
8533.69 3040
8534.56 2875
8535.43 2756
8536.30 2699
8537.18 2619
8538.05 2498
8538.92 2458
8539.79 2426
8540.66 2377
8541.54 2296
8542.41 2235
8543.28 2271
8544.15 2191
8545.03 2180
8545.90 2195
8546.77 2158
8547.64 2105
8548.52 2118
8549.39 2208
8550.26 2141
8551.14 2173
8552.01 2267
8552.88 2406
8553.76 2430
8554.63 2495
8555.50 2521
8556.37 2591
8557.25 2560
8558.12 2656
8558.99 2629
8559.87 2607
8560.74 2531
8561.61 2458
8562.49 2393
8563.36 2305
8564.24 2250
8565.11 2227
8565.98 2172
8566.86 2115
8567.73 2020
8568.60 1960
8569.48 2049
8570.35 1952
8571.23 1978
8572.10 1946
8572.97 1870
8573.85 1892
8574.72 1919
8575.60 1908
8576.47 1904
8577.34 1850
8578.22 1886
8579.09 1876
8579.97 1876
8580.84 1900
8581.72 1865
8582.59 1907
8583.47 1896
8584.34 1933
8585.21 1952
8586.09 1949
8586.96 2004
8587.84 2010
8588.71 2023
8589.59 2034
8590.46 1974
8591.34 2011
8592.21 2026
8593.09 2029
8593.96 2011
8594.84 2034
8595.71 2067
8596.59 2092
8597.46 2113
8598.34 2108
8599.22 2114
8600.09 2168
8600.97 2240
8601.84 2153
8602.72 2161
8603.59 2170
8604.47 2235
8605.34 2247
8606.22 2184
8607.10 2222
8607.97 2209
8608.85 2282
8609.72 2229
8610.60 2226
8611.47 2267
8612.35 2256
8613.23 2328
8614.10 2346
8614.98 2367
8615.86 2308
8616.73 2367
8617.61 2366
8618.48 2305
8619.36 2362
8620.24 2386
8621.11 2450
8621.99 2473
8622.87 2464
8623.74 2499
8624.62 2504
8625.50 2621
8626.37 2639
8627.25 2626
8628.13 2580
8629.00 2667
8629.88 2707
8630.76 2691
8631.64 2741
8632.51 2768
8633.39 2809
8634.27 2824
8635.14 2784
8636.02 2838
8636.90 2861
8637.78 2845
8638.65 2857
8639.53 2927
8640.41 2921
8641.29 3041
8642.16 3024
8643.04 3043
8643.92 3115
8644.80 3152
8645.67 3155
8646.55 3203
8647.43 3283
8648.31 3275
8649.18 3320
8650.06 3407
8650.94 3421
8651.82 3442
8652.70 3420
8653.58 3500
8654.45 3542
8655.33 3459
8656.21 3555
8657.09 3660
8657.97 3720
8658.84 3898
8659.72 3928
8660.60 3969
8661.48 4136
8662.36 4357
8663.24 4443
8664.12 4485
8664.99 4624
8665.87 4843
8666.75 4928
8667.63 4992
8668.51 5244
8669.39 5241
8670.27 5178
8671.15 5327
8672.03 5377
8672.91 5476
8673.78 5647
8674.66 5858
8675.54 6009
8676.42 6102
8677.30 6088
8678.18 6134
8679.06 5975
8679.94 5850
8680.82 5538
8681.70 5391
8682.58 5190
8683.46 4951
8684.34 4818
8685.22 4627
8686.10 4538
8686.98 4519
8687.86 4600
8688.74 4639
8689.62 4761
8690.50 5077
8691.38 5378
8692.26 5757
8693.14 6121
8694.02 6401
8694.90 6551
8695.78 6632
8696.66 6596
8697.54 6486
8698.42 6063
8699.30 5871
8700.18 5548
8701.06 5314
8701.94 4987
8702.82 4737
8703.70 4427
8704.58 4259
8705.46 4060
8706.34 3885
8707.23 3668
8708.11 3479
8708.99 3385
8709.87 3298
8710.75 3083
8711.63 2980
8712.51 2919
8713.39 2824
8714.27 2733
8715.16 2646
8716.04 2565
8716.92 2551
8717.80 2511
8718.68 2491
8719.56 2467
8720.44 2454
8721.33 2415
8722.21 2403
8723.09 2467
8723.97 2418
8724.85 2404
8725.73 2393
8726.62 2413
8727.50 2441
8728.38 2435
8729.26 2428
8730.14 2411
8731.03 2409
8731.91 2450
8732.79 2511
8733.67 2476
8734.55 2491
8735.44 2460
8736.32 2494
8737.20 2501
8738.08 2496
8738.97 2477
8739.85 2446
8740.73 2385
8741.61 2386
8742.50 2414
8743.38 2363
8744.26 2372
8745.14 2377
8746.03 2364
8746.91 2373
8747.79 2370
8748.68 2354
8749.56 2300
8750.44 2260
8751.33 2302
8752.21 2368
8753.09 2353
8753.97 2354
8754.86 2352
8755.74 2397
8756.62 2412
8757.51 2413
8758.39 2385
8759.28 2408
8760.16 2393
8761.04 2425
8761.93 2359
8762.81 2392
8763.69 2380
8764.58 2344
8765.46 2331
8766.34 2315
8767.23 2325
8768.11 2302
8769.00 2321
8769.88 2340
8770.76 2360
8771.65 2280
8772.53 2335
8773.42 2301
8774.30 2302
8775.19 2338
8776.07 2314
8776.95 2261
8777.84 2224
8778.72 2291
8779.61 2309
8780.49 2180
8781.38 2233
8782.26 2221
8783.15 2250
8784.03 2252
8784.92 2239
8785.80 2248
8786.69 2257
8787.57 2272
8788.46 2211
8789.34 2168
8790.23 2238
8791.11 2211
8792.00 2196
8792.88 2190
8793.77 2170
8794.65 2106
8795.54 2077
8796.42 2046
8797.31 2036
8798.19 2048
8799.08 2000
8799.96 1955
8800.85 1938
8801.74 1917
8802.62 1988
8803.51 1949
8804.39 2013
8805.28 2031
8806.16 1965
8807.05 1953
8807.94 1983
8808.82 1986
8809.71 1868
8810.59 1929
8811.48 1960
8812.37 1919
8813.25 2001
8814.14 1975
8815.03 1951
8815.91 1990
8816.80 1974
8817.68 1963
8818.57 1969
8819.46 2027
8820.34 2082
8821.23 2072
8822.12 2098
8823.00 2164
8823.89 2052
8824.78 2029
8825.66 2014
8826.55 1909
8827.44 1872
8828.33 1828
8829.21 1905
8830.10 1829
8830.99 1805
8831.87 1799
8832.76 1733
8833.65 1707
8834.54 1719
8835.42 1710
8836.31 1743
8837.20 1676
8838.08 1675
8838.97 1662
8839.86 1675
8840.75 1640
8841.64 1593
8842.52 1595
8843.41 1622
8844.30 1640
8845.19 1604
8846.07 1574
8846.96 1550
8847.85 1546
8848.74 1598
8849.63 1586
8850.51 1554
8851.40 1515
8852.29 1514
8853.18 1485
8854.07 1488
8854.96 1426
8855.84 1415
8856.73 1410
8857.62 1440
8858.51 1425
8859.40 1407
8860.29 1435
8861.17 1391
8862.06 1428
8862.95 1464
8863.84 1394
8864.73 1405
8865.62 1431
8866.51 1442
8867.40 1421
8868.29 1413
8869.17 1407
8870.06 1378
8870.95 1414
8871.84 1397
8872.73 1359
8873.62 1384
8874.51 1331
8875.40 1306
8876.29 1311
8877.18 1339
8878.07 1335
8878.96 1345
8879.85 1309
8880.74 1269
8881.63 1269
8882.51 1295
8883.40 1333
8884.29 1291
8885.18 1281
8886.07 1260
8886.96 1293
8887.85 1275
8888.74 1314
8889.63 1339
8890.52 1270
8891.41 1271
8892.30 1286
8893.19 1292
8894.09 1250
8894.98 1214
8895.87 1230
8896.76 1287
8897.65 1310
8898.54 1212
8899.43 1192
8900.32 1179
8901.21 1294
8902.10 1267
8902.99 1195
8903.88 1200
8904.77 1167
8905.66 1183
8906.55 1188
8907.44 1158
8908.34 1184
8909.23 1158
8910.12 1188
8911.01 1250
8911.90 1195
8912.79 1190
8913.68 1170
8914.57 1178
8915.47 1177
8916.36 1139
8917.25 1169
8918.14 1149
8919.03 1120
8919.92 1133
8920.81 1127
8921.71 1136
8922.60 1165
8923.49 1169
8924.38 1142
8925.27 1089
8926.16 1082
8927.06 1091
8927.95 1133
8928.84 1137
8929.73 1126
8930.62 1134
8931.52 1127
8932.41 1106
8933.30 1088
8934.19 1083
8935.09 1076
8935.98 1101
8936.87 1091
8937.76 1093
8938.66 1094
8939.55 1043
8940.44 1068
8941.33 1067
8942.23 1047
8943.12 1038
8944.01 1104
8944.90 1116
8945.80 1079
8946.69 1022
8947.58 1064
8948.48 1071
8949.37 1073
8950.26 1070
8951.16 1024
8952.05 1032
8952.94 1058
8953.84 1023
8954.73 1103
8955.62 1132
8956.52 1073
8957.41 1067
8958.30 1075
8959.20 1056
8960.09 1074
8960.98 1066
8961.88 1028
8962.77 1080
8963.66 1052
8964.56 1050
8965.45 1074
8966.35 1068
8967.24 1090
8968.13 1058
8969.03 1046
8969.92 1081
8970.82 1074
8971.71 1062
8972.60 1069
8973.50 1069
8974.39 1049
8975.29 1034
8976.18 1078
8977.08 1045
8977.97 1039
8978.87 1070
8979.76 1045
8980.65 1073
8981.55 1020
8982.44 1023
8983.34 1047
8984.23 1079
8985.13 1035
8986.02 1060
8986.92 1043
8987.81 1078
8988.71 1049
8989.60 1065
8990.50 1096
8991.39 1074
8992.29 1056
8993.18 1089
8994.08 1093
8994.97 1064
8995.87 1081
8996.76 1096
8997.66 1111
8998.56 1111
8999.45 1072
9000.35 1040
9001.24 1050
9002.14 1071
9003.03 1076
9003.93 1075
9004.83 1035
9005.72 1029
9006.62 1013
9007.51 1017
9008.41 1000
9009.31 1003
9010.20 1004
9011.10 1035
9011.99 964
9012.89 1031
9013.79 1042
9014.68 989
9015.58 987
9016.48 990
9017.37 969
9018.27 999
9019.16 1025
9020.06 1019
9020.96 1022
9021.85 1026
9022.75 990
9023.65 1033
9024.54 1010
9025.44 998
9026.34 1066
9027.24 1054
9028.13 1033
9029.03 1023
9029.93 975
9030.82 993
9031.72 991
9032.62 1008
9033.52 978
9034.41 1031
9035.31 1040
9036.21 1011
9037.10 1010
9038.00 1032
9038.90 1057
9039.80 1032
9040.69 1077
9041.59 1032
9042.49 1018
9043.39 1049
9044.29 1032
9045.18 988
9046.08 1021
9046.98 1009
9047.88 976
9048.78 999
9049.67 980
9050.57 986
9051.47 1033
9052.37 1074
9053.27 1089
9054.16 1098
9055.06 1076
9055.96 1068
9056.86 1050
9057.76 1121
9058.66 1071
9059.55 1100
9060.45 1115
9061.35 1124
9062.25 1118
9063.15 1070
9064.05 1086
9064.95 1115
9065.85 1139
9066.74 1108
9067.64 1067
9068.54 1042
9069.44 1043
9070.34 1087
9071.24 1068
9072.14 1054
9073.04 1046
9073.94 1085
9074.84 1059
9075.74 1074
9076.64 1119
9077.53 1073
9078.43 1075
9079.33 1079
9080.23 1067
9081.13 1045
9082.03 1082
9082.93 1106
9083.83 1089
9084.73 1084
9085.63 1064
9086.53 1051
9087.43 1047
9088.33 1066
9089.23 1099
9090.13 1100
9091.03 1128
9091.93 1091
9092.83 1071
9093.73 1101
9094.63 1092
9095.53 1112
9096.43 1089
9097.33 1088
9098.23 1097
9099.13 1073
9100.04 1081
9100.94 1092
9101.84 1106
9102.74 1126
9103.64 1101
9104.54 1059
9105.44 1112
9106.34 1095
9107.24 1089
9108.14 1067
9109.04 1095
9109.94 1066
9110.85 1072
9111.75 1018
9112.65 1039
9113.55 1028
9114.45 1018
9115.35 1076
9116.25 1023
9117.15 1037
9118.06 1006
9118.96 1007
9119.86 1032
9120.76 1045
9121.66 1025
9122.56 1025
9123.46 1053
9124.37 1091
9125.27 1076
9126.17 1054
9127.07 1079
9127.97 1023
9128.88 1051
9129.78 1013
9130.68 1074
9131.58 1028
9132.48 1027
9133.39 1048
9134.29 1043
9135.19 996
9136.09 1016
9137.00 1011
9137.90 1024
9138.80 1019
9139.70 1060
9140.61 1071
9141.51 989
9142.41 983
9143.31 1027
9144.22 1042
9145.12 1053
9146.02 1046
9146.92 1030
9147.83 989
9148.73 1012
9149.63 1033
9150.54 987
9151.44 1027
9152.34 1030
9153.25 1075
9154.15 1077
9155.05 1037
9155.96 1021
9156.86 1069
9157.76 1022
9158.67 1047
9159.57 1005
9160.47 1040
9161.38 1102
9162.28 1048
9163.18 1006
9164.09 972
9164.99 1046
9165.90 1045
9166.80 1059
9167.70 1038
9168.61 1110
9169.51 1101
9170.42 1071
9171.32 1072
9172.22 1118
9173.13 1096
9174.03 1086
9174.94 1081
9175.84 1070
9176.74 1079
9177.65 1036
9178.55 1066
9179.46 1036
9180.36 1003
9181.27 1051
9182.17 1031
9183.08 1057
9183.98 1080
9184.89 1091
9185.79 1068
9186.70 1045
9187.60 1083
9188.51 1062
9189.41 1050
9190.32 1018
9191.22 1023
9192.13 1006
9193.03 1022
9193.94 1052
9194.84 1034
9195.75 1072
9196.65 1069
9197.56 1094
9198.46 1115
9199.37 1141
9200.27 1115
9201.18 1106
9202.08 1112
9202.99 1140
9203.90 1179
9204.80 1126
9205.71 1147
9206.61 1146
9207.52 1141
9208.42 1108
9209.33 1056
9210.24 1078
9211.14 1101
9212.05 1016
9212.95 1005
9213.86 1046
9214.77 1042
9215.67 1079
9216.58 1031
9217.49 1044
9218.39 1062
9219.30 1061
9220.21 1080
9221.11 1058
9222.02 1033
9222.93 1056
9223.83 1067
9224.74 1036
9225.65 1062
9226.55 1042
9227.46 1045
9228.37 1036
9229.27 1075
9230.18 1070
9231.09 1060
9231.99 1068
9232.90 1046
9233.81 1043
9234.72 997
9235.62 1025
9236.53 1046
9237.44 1039
9238.34 1010
9239.25 1008
9240.16 1002
9241.07 1031
9241.97 1011
9242.88 1086
9243.79 1028
9244.70 988
9245.61 1027
9246.51 999
9247.42 1036
9248.33 995
9249.24 969
9250.14 1003
9251.05 966
9251.96 989
9252.87 976
9253.78 971
9254.69 1008
9255.59 989
9256.50 955
9257.41 1002
9258.32 1011
9259.23 977
9260.14 990
9261.04 1015
9261.95 995
9262.86 1008
9263.77 1019
9264.68 1009
9265.59 991
9266.50 973
9267.40 1039
9268.31 1007
9269.22 1024
9270.13 983
9271.04 1020
9271.95 1019
9272.86 1021
9273.77 1054
9274.68 1049
9275.59 1029
9276.49 1052
9277.40 1027
9278.31 1011
9279.22 1035
9280.13 1039
9281.04 1003
9281.95 1002
9282.86 1015
9283.77 981
9284.68 1000
9285.59 970
9286.50 964
9287.41 998
9288.32 1031
9289.23 1040
9290.14 1024
9291.05 1014
9291.96 1051
9292.87 1037
9293.78 1025
9294.69 1041
9295.60 1056
9296.51 1094
9297.42 1070
9298.33 1095
9299.24 1048
9300.15 1056
9301.06 1090
9301.97 1045
9302.88 1115
9303.79 1094
9304.70 1112
9305.61 1102
9306.53 1111
9307.44 1083
9308.35 1125
9309.26 1177
9310.17 1124
9311.08 1154
9311.99 1135
9312.90 1124
9313.81 1161
9314.72 1180
9315.63 1151
9316.55 1109
9317.46 1153
9318.37 1135
9319.28 1088
9320.19 1095
9321.10 1103
9322.01 1071
9322.93 1055
9323.84 1051
9324.75 1069
9325.66 1076
9326.57 1058
9327.48 1071
9328.40 1032
9329.31 1056
9330.22 1048
9331.13 1031
9332.04 1057
9332.96 1048
9333.87 1009
9334.78 1046
9335.69 1062
9336.60 1040
9337.52 1019
9338.43 1055
9339.34 1076
9340.25 1067
9341.17 1063
9342.08 1070
9342.99 1055
9343.90 1010
9344.82 1047
9345.73 1115
9346.64 1090
9347.55 1043
9348.47 1085
9349.38 1063
9350.29 1094
9351.21 1096
9352.12 1059
9353.03 1076
9353.94 1068
9354.86 1083
9355.77 1090
9356.68 1135
9357.60 1109
9358.51 1080
9359.42 1054
9360.34 1016
9361.25 1056
9362.16 1027
9363.08 1069
9363.99 1038
9364.90 1062
9365.82 1039
9366.73 1066
9367.65 1055
9368.56 987
9369.47 1030
9370.39 1027
9371.30 1036
9372.21 1016
9373.13 1024
9374.04 1051
9374.96 1038
9375.87 1039
9376.79 1108
9377.70 1028
9378.61 1041
9379.53 1076
9380.44 1049
9381.36 1079
9382.27 1065
9383.19 1046
9384.10 1054
9385.01 1067
9385.93 1094
9386.84 1123
9387.76 1057
9388.67 1083
9389.59 1107
9390.50 1120
9391.42 1138
9392.33 1159
9393.25 1158
9394.16 1168
9395.08 1135
9395.99 1134
9396.91 1156
9397.82 1154
9398.74 1184
9399.65 1167
9400.57 1153
9401.48 1127
9402.40 1110
9403.32 1112
9404.23 1150
9405.15 1137
9406.06 1128
9406.98 1085
9407.89 1115
9408.81 1125
9409.73 1087
9410.64 1083
9411.56 1129
9412.47 1101
9413.39 1110
9414.30 1061
9415.22 1080
9416.14 1077
9417.05 1058
9417.97 1105
9418.89 1106
9419.80 1136
9420.72 1100
9421.63 1107
9422.55 1105
9423.47 1108
9424.38 1103
9425.30 1135
9426.22 1124
9427.13 1099
9428.05 1146
9428.97 1123
9429.88 1104
9430.80 1125
9431.72 1155
9432.63 1181
9433.55 1161
9434.47 1180
9435.38 1146
9436.30 1163
9437.22 1144
9438.14 1152
9439.05 1176
9439.97 1211
9440.89 1195
9441.81 1205
9442.72 1237
9443.64 1218
9444.56 1256
9445.47 1238
9446.39 1320
9447.31 1282
9448.23 1257
9449.15 1235
9450.06 1271
9450.98 1264
9451.90 1265
9452.82 1305
9453.73 1272
9454.65 1279
9455.57 1290
9456.49 1303
9457.41 1242
9458.32 1217
9459.24 1200
9460.16 1218
9461.08 1247
9462.00 1221
9462.92 1218
9463.83 1168
9464.75 1207
9465.67 1214
9466.59 1203
9467.51 1225
9468.43 1192
9469.35 1241
9470.26 1188
9471.18 1152
9472.10 1185
9473.02 1187
9473.94 1200
9474.86 1209
9475.78 1172
9476.70 1188
9477.62 1202
9478.54 1221
9479.45 1220
9480.37 1221
9481.29 1259
9482.21 1270
9483.13 1221
9484.05 1230
9484.97 1275
9485.89 1296
9486.81 1262
9487.73 1286
9488.65 1260
9489.57 1293
9490.49 1248
9491.41 1234
9492.33 1227
9493.25 1192
9494.17 1212
9495.09 1188
9496.01 1234
9496.93 1223
9497.85 1224
9498.77 1232
9499.69 1229
9500.61 1166
9501.53 1174
9502.45 1178
9503.37 1205
9504.29 1177
9505.21 1237
9506.13 1238
9507.05 1248
9507.97 1266
9508.89 1213
9509.81 1200
9510.73 1233
9511.65 1263
9512.57 1261
9513.49 1273
9514.42 1260
9515.34 1288
9516.26 1288
9517.18 1301
9518.10 1309
9519.02 1339
9519.94 1353
9520.86 1368
9521.78 1418
9522.71 1437
9523.63 1468
9524.55 1448
9525.47 1462
9526.39 1426
9527.31 1444
9528.23 1434
9529.16 1429
9530.08 1452
9531.00 1448
9531.92 1401
9532.84 1401
9533.76 1429
9534.69 1397
9535.61 1382
9536.53 1338
9537.45 1331
9538.37 1310
9539.30 1364
9540.22 1343
9541.14 1313
9542.06 1373
9542.98 1376
9543.91 1417
9544.83 1408
9545.75 1362
9546.67 1368
9547.60 1371
9548.52 1339
9549.44 1411
9550.36 1429
9551.29 1415
9552.21 1407
9553.13 1456
9554.06 1456
9554.98 1416
9555.90 1453
9556.82 1501
9557.75 1465
9558.67 1456
9559.59 1559
9560.52 1513
9561.44 1473
9562.36 1440
9563.29 1492
9564.21 1500
9565.13 1485
9566.06 1556
9566.98 1571
9567.90 1576
9568.83 1602
9569.75 1593
9570.67 1584
9571.60 1610
9572.52 1621
9573.44 1666
9574.37 1623
9575.29 1675
9576.22 1643
9577.14 1679
9578.06 1748
9578.99 1737
9579.91 1722
9580.84 1750
9581.76 1743
9582.68 1735
9583.61 1753
9584.53 1769
9585.46 1751
9586.38 1749
9587.31 1754
9588.23 1774
9589.15 1776
9590.08 1788
9591.00 1839
9591.93 1799
9592.85 1769
9593.78 1813
9594.70 1851
9595.63 1874
9596.55 1907
9597.48 1878
9598.40 1898
9599.33 1966
9600.25 1935
9601.18 1980
9602.10 1985
9603.03 1996
9603.95 2023
9604.88 2017
9605.80 2067
9606.73 2093
9607.65 2028
9608.58 2078
9609.50 2035
9610.43 2025
9611.35 2028
9612.28 1929
9613.21 1984
9614.13 1994
9615.06 1905
9615.98 1941
9616.91 1981
9617.84 2026
9618.76 2031
9619.69 2022
9620.61 2024
9621.54 2065
9622.47 2090
9623.39 2054
9624.32 2051
9625.24 2026
9626.17 2042
9627.10 2059
9628.02 2127
9628.95 2136
9629.88 2130
9630.80 2132
9631.73 2172
9632.65 2145
9633.58 2165
9634.51 2222
9635.43 2280
9636.36 2259
9637.29 2251
9638.22 2292
9639.14 2310
9640.07 2307
9641.00 2347
9641.92 2372
9642.85 2507
9643.78 2510
9644.70 2582
9645.63 2553
9646.56 2553
9647.49 2636
9648.41 2586
9649.34 2594
9650.27 2611
9651.20 2649
9652.12 2605
9653.05 2665
9653.98 2647
9654.91 2631
9655.83 2586
9656.76 2630
9657.69 2646
9658.62 2627
9659.55 2601
9660.47 2713
9661.40 2622
9662.33 2655
9663.26 2649
9664.19 2729
9665.11 2683
9666.04 2702
9666.97 2784
9667.90 2822
9668.83 2775
9669.75 2784
9670.68 2846
9671.61 2916
9672.54 2911
9673.47 2917
9674.40 2952
9675.33 2904
9676.25 2948
9677.18 2961
9678.11 2989
9679.04 3000
9679.97 3071
9680.90 3000
9681.83 3058
9682.76 3084
9683.69 3060
9684.61 3146
9685.54 3097
9686.47 3165
9687.40 3194
9688.33 3236
9689.26 3203
9690.19 3153
9691.12 3168
9692.05 3270
9692.98 3283
9693.91 3375
9694.84 3395
9695.77 3515
9696.70 3518
9697.63 3662
9698.56 3762
9699.49 3863
9700.42 3923
9701.35 3994
9702.28 4013
9703.21 4099
9704.14 4142
9705.07 4047
9706.00 3871
9706.93 3972
9707.86 3833
9708.79 3817
9709.72 3774
9710.65 3764
9711.58 3716
9712.51 3626
9713.44 3612
9714.37 3604
9715.30 3521
9716.23 3618
9717.16 3629
9718.09 3618
9719.02 3614
9719.95 3612
9720.88 3516
9721.81 3474
9722.75 3390
9723.68 3240
9724.61 3289
9725.54 3211
9726.47 3049
9727.40 2944
9728.33 2995
9729.26 2949
9730.19 2783
9731.13 2767
9732.06 2775
9732.99 2774
9733.92 2732
9734.85 2732
9735.78 2703
9736.71 2793
9737.65 2695
9738.58 2694
9739.51 2629
9740.44 2562
9741.37 2559
9742.30 2501
9743.24 2469
9744.17 2459
9745.10 2387
9746.03 2408
9746.96 2348
9747.90 2317
9748.83 2298
9749.76 2294
9750.69 2300
9751.63 2244
9752.56 2181
9753.49 2272
9754.42 2253
9755.36 2241
9756.29 2204
9757.22 2189
9758.15 2228
9759.09 2173
9760.02 2145
9760.95 2153
9761.88 2142
9762.82 2147
9763.75 2194
9764.68 2121
9765.62 2134
9766.55 2170
9767.48 2176
9768.41 2184
9769.35 2156
9770.28 2210
9771.21 2242
9772.15 2157
9773.08 2107
9774.01 2205
9774.95 2196
9775.88 2181
9776.81 2203
9777.75 2214
9778.68 2201
9779.62 2204
9780.55 2237
9781.48 2266
9782.42 2238
9783.35 2201
9784.28 2214
9785.22 2175
9786.15 2191
9787.09 2200
9788.02 2224
9788.95 2208
9789.89 2228
9790.82 2261
9791.76 2163
9792.69 2164
9793.63 2088
9794.56 2059
9795.49 2163
9796.43 2139
9797.36 2138
9798.30 2121
9799.23 2126
9800.17 2115
9801.10 2153
9802.04 2116
9802.97 2173
9803.91 2139
9804.84 2074
9805.78 2054
9806.71 2037
9807.65 1998
9808.58 1959
9809.52 1840
9810.45 1866
9811.39 1830
9812.32 1779
9813.26 1760
9814.19 1742
9815.13 1708
9816.06 1673
9817.00 1651
9817.93 1651
9818.87 1695
9819.80 1651
9820.74 1631
9821.68 1618
9822.61 1636
9823.55 1702
9824.48 1627
9825.42 1626
9826.35 1596
9827.29 1584
9828.23 1583
9829.16 1593
9830.10 1601
9831.03 1543
9831.97 1546
9832.91 1595
9833.84 1581
9834.78 1571
9835.72 1568
9836.65 1533
9837.59 1510
9838.52 1502
9839.46 1530
9840.40 1583
9841.33 1522
9842.27 1536
9843.21 1571
9844.14 1539
9845.08 1540
9846.02 1557
9846.95 1558
9847.89 1574
9848.83 1555
9849.77 1553
9850.70 1529
9851.64 1562
9852.58 1546
9853.51 1555
9854.45 1570
9855.39 1563
9856.33 1581
9857.26 1552
9858.20 1548
9859.14 1530
9860.08 1515
9861.01 1481
9861.95 1544
9862.89 1527
9863.83 1514
9864.76 1520
9865.70 1496
9866.64 1542
9867.58 1522
9868.51 1522
9869.45 1487
9870.39 1482
9871.33 1445
9872.27 1490
9873.20 1521
9874.14 1475
9875.08 1483
9876.02 1488
9876.96 1512
9877.90 1532
9878.83 1500
9879.77 1469
9880.71 1447
9881.65 1439
9882.59 1440
9883.53 1470
9884.47 1457
9885.40 1462
9886.34 1430
9887.28 1403
9888.22 1429
9889.16 1413
9890.10 1376
9891.04 1381
9891.98 1394
9892.91 1372
9893.85 1445
9894.79 1390
9895.73 1394
9896.67 1375
9897.61 1409
9898.55 1430
9899.49 1416
9900.43 1401
9901.37 1433
9902.31 1373
9903.25 1406
9904.19 1338
9905.13 1379
9906.07 1462
9907.01 1403
9907.95 1409
9908.89 1381
9909.83 1398
9910.77 1412
9911.71 1420
9912.65 1415
9913.59 1480
9914.53 1404
9915.47 1417
9916.41 1427
9917.35 1459
9918.29 1494
9919.23 1482
9920.17 1504
9921.11 1465
9922.05 1552
9922.99 1591
9923.93 1596
9924.87 1580
9925.81 1593
9926.75 1682
9927.69 1749
9928.63 1756
9929.57 1754
9930.51 1738
9931.45 1726
9932.39 1721
9933.34 1726
9934.28 1729
9935.22 1664
9936.16 1671
9937.10 1560
9938.04 1523
9938.98 1540
9939.92 1448
9940.87 1458
9941.81 1466
9942.75 1419
9943.69 1417
9944.63 1452
9945.57 1468
9946.51 1499
9947.46 1479
9948.40 1471
9949.34 1505
9950.28 1516
9951.22 1574
9952.16 1542
9953.11 1594
9954.05 1570
9954.99 1645
9955.93 1629
9956.87 1550
9957.82 1564
9958.76 1540
9959.70 1546
9960.64 1549
9961.59 1526
9962.53 1480
9963.47 1446
9964.41 1374
9965.35 1368
9966.30 1308
9967.24 1286
9968.18 1298
9969.13 1305
9970.07 1289
9971.01 1237
9971.95 1204
9972.90 1238
9973.84 1224
9974.78 1221
9975.73 1201
9976.67 1189
9977.61 1139
9978.55 1142
9979.50 1165
9980.44 1206
9981.38 1228
9982.33 1212
9983.27 1213
9984.21 1211
9985.16 1196
9986.10 1190
9987.04 1207
9987.99 1185
9988.93 1200
9989.88 1197
9990.82 1181
9991.76 1197
9992.71 1222
9993.65 1196
9994.59 1179
9995.54 1168
9996.48 1158
9997.43 1163
9998.37 1151
9999.31 1112
10000.26 1166
10001.20 1205
10002.15 1191
10003.09 1158
10004.04 1155
10004.98 1125
10005.92 1116
10006.87 1113
10007.81 1138
10008.76 1125
10009.70 1159
10010.65 1129
10011.59 1095
10012.54 1153
10013.48 1158
10014.43 1110
10015.37 1151
10016.32 1126
10017.26 1126
10018.21 1111
10019.15 1114
10020.10 1107
10021.04 1142
10021.99 1109
10022.93 1107
10023.88 1110
10024.82 1135
10025.77 1101
10026.71 1103
10027.66 1123
10028.60 1110
10029.55 1087
10030.49 1062
10031.44 1089
10032.39 1088
10033.33 1131
10034.28 1087
10035.22 1093
10036.17 1107
10037.11 1065
10038.06 1089
10039.01 1105
10039.95 1058
10040.90 1073
10041.84 1066
10042.79 1046
10043.74 1038
10044.68 979
10045.63 1032
10046.58 1028
10047.52 1042
10048.47 1003
10049.41 1003
10050.36 1023
10051.31 1014
10052.25 1017
10053.20 1023
10054.15 1041
10055.09 1031
10056.04 1048
10056.99 1053
10057.93 1041
10058.88 1011
10059.83 1019
10060.78 1005
10061.72 1013
10062.67 1007
10063.62 979
10064.56 1018
10065.51 1000
10066.46 1008
10067.41 1021
10068.35 998
10069.30 1021
10070.25 1021
10071.20 966
10072.14 994
10073.09 1012
10074.04 1004
10074.99 1004
10075.93 985
10076.88 1045
10077.83 1029
10078.78 1026
10079.72 1000
10080.67 996
10081.62 1021
10082.57 1015
10083.52 1012
10084.46 1008
10085.41 1007
10086.36 993
10087.31 990
10088.26 1022
10089.21 1004
10090.15 1013
10091.10 1056
10092.05 1001
10093.00 1034
10093.95 991
10094.90 1010
10095.85 1049
10096.79 992
10097.74 996
10098.69 1009
10099.64 1029
10100.59 1051
10101.54 960
10102.49 989
10103.44 1039
10104.39 1024
10105.33 1071
10106.28 1024
10107.23 1031
10108.18 1045
10109.13 1043
10110.08 991
10111.03 987
10111.98 1036
10112.93 1057
10113.88 1030
10114.83 1044
10115.78 1011
10116.73 1025
10117.68 1105
10118.63 1068
10119.58 1018
10120.53 1008
10121.48 1030
10122.43 1029
10123.38 1010
10124.33 1049
10125.28 1054
10126.23 1030
10127.18 1046
10128.13 1070
10129.08 1094
10130.03 1065
10130.98 1055
10131.93 1072
10132.88 1069
10133.83 1075
10134.78 1049
10135.73 1067
10136.68 1100
10137.63 1085
10138.58 1127
10139.53 1110
10140.48 1085
10141.43 1100
10142.38 1076
10143.33 1094
10144.29 1151
10145.24 1157
10146.19 1174
10147.14 1167
10148.09 1151
10149.04 1113
10149.99 1185
10150.94 1189
10151.89 1215
10152.85 1194
10153.80 1160
10154.75 1203
10155.70 1188
10156.65 1166
10157.60 1181
10158.55 1144
10159.51 1212
10160.46 1187
10161.41 1217
10162.36 1238
10163.31 1234
10164.26 1254
10165.22 1246
10166.17 1232
10167.12 1235
10168.07 1249
10169.02 1244
10169.98 1277
10170.93 1251
10171.88 1319
10172.83 1287
10173.79 1279
10174.74 1262
10175.69 1288
10176.64 1299
10177.60 1369
10178.55 1356
10179.50 1386
10180.45 1343
10181.41 1413
10182.36 1383
10183.31 1373
10184.26 1374
10185.22 1397
10186.17 1409
10187.12 1409
10188.08 1443
10189.03 1421
10189.98 1394
10190.93 1353
10191.89 1405
10192.84 1429
10193.79 1427
10194.75 1414
10195.70 1422
10196.65 1412
10197.61 1447
10198.56 1427
10199.51 1412
10200.47 1439
10201.42 1416
10202.38 1376
10203.33 1401
10204.28 1448
10205.24 1484
10206.19 1484
10207.14 1516
10208.10 1614
10209.05 1611
10210.01 1659
10210.96 1649
10211.91 1624
10212.87 1578
10213.82 1554
10214.78 1588
10215.73 1559
10216.69 1543
10217.64 1514
10218.59 1446
10219.55 1496
10220.50 1466
10221.46 1456
10222.41 1456
10223.37 1382
10224.32 1381
10225.28 1387
10226.23 1388
10227.19 1362
10228.14 1384
10229.10 1394
10230.05 1423
10231.01 1423
10231.96 1428
10232.92 1458
10233.87 1494
10234.83 1541
10235.78 1511
10236.74 1531
10237.69 1546
10238.65 1564
10239.60 1566
10240.56 1596
10241.51 1596
10242.47 1582
10243.42 1559
10244.38 1554
10245.34 1478
10246.29 1432
10247.25 1404
10248.20 1368
10249.16 1341
10250.11 1325
10251.07 1325
10252.03 1346
10252.98 1309
10253.94 1277
10254.89 1271
10255.85 1271
10256.81 1254
10257.76 1225
10258.72 1217
10259.68 1184
10260.63 1225
10261.59 1186
10262.55 1184
10263.50 1190
10264.46 1187
10265.41 1124
10266.37 1130
10267.33 1162
10268.28 1136
10269.24 1139
10270.20 1139
10271.16 1121
10272.11 1117
10273.07 1167
10274.03 1138
10274.98 1135
10275.94 1148
10276.90 1104
10277.85 1085
10278.81 1121
10279.77 1121
10280.73 1099
10281.68 1130
10282.64 1077
10283.60 1075
10284.56 1090
10285.51 1060
10286.47 1104
10287.43 1092
10288.39 1079
10289.34 1076
10290.30 1094
10291.26 1078
10292.22 1077
10293.18 1078
10294.13 1065
10295.09 1063
10296.05 1063
10297.01 1072
10297.97 1067
10298.92 1078
10299.88 1047
10300.84 1095
10301.80 1081
10302.76 1083
10303.72 1084
10304.67 1076
10305.63 1022
10306.59 1043
10307.55 1032
10308.51 1007
10309.47 1031
10310.43 1042
10311.38 1000
10312.34 1020
10313.30 1058
10314.26 1029
10315.22 1052
10316.18 1034
10317.14 1036
10318.10 1027
10319.06 1035
10320.01 1083
10320.97 1002
10321.93 1046
10322.89 1028
10323.85 1007
10324.81 1060
10325.77 1029
10326.73 1028
10327.69 1009
10328.65 1023
10329.61 1063
10330.57 1062
10331.53 1039
10332.49 1094
10333.45 1085
10334.41 1073
10335.37 1105
10336.33 1031
10337.29 1065
10338.25 1037
10339.21 1021
10340.17 1004
10341.13 1015
10342.09 1009
10343.05 980
10344.01 998
10344.97 1039
10345.93 1025
10346.89 972
10347.85 951
10348.81 962
10349.77 978
10350.73 959
10351.69 964
10352.65 969
10353.61 987
10354.57 937
10355.53 945
10356.49 998
10357.46 987
10358.42 920
10359.38 972
10360.34 930
10361.30 984
10362.26 970
10363.22 943
10364.18 911
10365.14 925
10366.11 945
10367.07 882
10368.03 885
10368.99 917
10369.95 931
10370.91 920
10371.87 905
10372.84 950
10373.80 939
10374.76 909
10375.72 921
10376.68 918
10377.64 925
10378.61 901
10379.57 910
10380.53 918
10381.49 904
10382.45 902
10383.42 937
10384.38 933
10385.34 925
10386.30 928
10387.27 915
10388.23 949
10389.19 957
10390.15 931
10391.11 925
10392.08 920
10393.04 925
10394.00 903
10394.96 885
10395.93 892
10396.89 898
10397.85 926
10398.82 871
10399.78 913
10400.74 929
10401.70 904
10402.67 930
10403.63 922
10404.59 959
10405.56 912
10406.52 926
10407.48 935
10408.45 904
10409.41 874
10410.37 907
10411.34 921
10412.30 903
10413.26 890
10414.23 934
10415.19 933
10416.15 900
10417.12 885
10418.08 947
10419.04 933
10420.01 944
10420.97 981
10421.94 970
10422.90 948
10423.86 959
10424.83 938
10425.79 948
10426.76 952
10427.72 960
10428.68 970
10429.65 949
10430.61 913
10431.58 944
10432.54 933
10433.51 937
10434.47 933
10435.44 873
10436.40 880
10437.36 890
10438.33 914
10439.29 890
10440.26 857
10441.22 878
10442.19 890
10443.15 884
10444.12 926
10445.08 888
10446.05 910
10447.01 902
10447.98 909
10448.94 858
10449.91 847
10450.87 901
10451.84 868
10452.80 853
10453.77 915
10454.73 875
10455.70 927
10456.67 905
10457.63 903
10458.60 927
10459.56 906
10460.53 889
10461.49 891
10462.46 902
10463.43 884
10464.39 891
10465.36 932
10466.32 917
10467.29 878
10468.25 925
10469.22 906
10470.19 897
10471.15 866
10472.12 895
10473.09 893
10474.05 905
10475.02 899
10475.98 925
10476.95 951
10477.92 946
10478.88 961
10479.85 957
10480.82 936
10481.78 950
10482.75 931
10483.72 968
10484.68 960
10485.65 953
10486.62 946
10487.58 973
10488.55 966
10489.52 978
10490.49 970
10491.45 1005
10492.42 987
10493.39 964
10494.35 931
10495.32 949
10496.29 923
10497.26 971
10498.22 960
10499.19 903
10500.16 952
10501.13 990
10502.09 928
10503.06 920
10504.03 924
10505.00 939
10505.96 967
10506.93 1017
10507.90 967
10508.87 980
10509.84 967
10510.80 956
10511.77 948
10512.74 946
10513.71 928
10514.68 942
10515.64 955
10516.61 942
10517.58 911
10518.55 932
10519.52 895
10520.49 925
10521.45 931
10522.42 913
10523.39 959
10524.36 913
10525.33 914
10526.30 919
10527.27 909
10528.23 901
10529.20 897
10530.17 874
10531.14 881
10532.11 896
10533.08 926
10534.05 934
10535.02 880
10535.99 882
10536.96 922
10537.93 943
10538.89 911
10539.86 928
10540.83 949
10541.80 948
10542.77 955
10543.74 934
10544.71 982
10545.68 965
10546.65 973
10547.62 980
10548.59 977
10549.56 926
10550.53 922
10551.50 897
10552.47 955
10553.44 926
10554.41 914
10555.38 955
10556.35 961
10557.32 948
10558.29 936
10559.26 943
10560.23 1012
10561.20 980
10562.17 987
10563.14 1025
10564.11 994
10565.08 991
10566.05 969
10567.02 1020
10567.99 974
10568.96 976
10569.93 998
10570.91 973
10571.88 988
10572.85 985
10573.82 958
10574.79 950
10575.76 928
10576.73 956
10577.70 959
10578.67 949
10579.64 962
10580.62 974
10581.59 948
10582.56 958
10583.53 969
10584.50 1007
10585.47 969
10586.44 979
10587.42 997
10588.39 994
10589.36 1007
10590.33 983
10591.30 986
10592.27 1011
10593.25 967
10594.22 999
10595.19 991
10596.16 1003
10597.13 987
10598.10 1006
10599.08 1000
10600.05 963
10601.02 1014
10601.99 1028
10602.97 1006
10603.94 1036
10604.91 1002
10605.88 1037
10606.85 1057
10607.83 1045
10608.80 1070
10609.77 1076
10610.74 1075
10611.72 1085
10612.69 1089
10613.66 1081
10614.64 1057
10615.61 1089
10616.58 1068
10617.55 1059
10618.53 1034
10619.50 1050
10620.47 1075
10621.45 1051
10622.42 1037
10623.39 1038
10624.37 1001
10625.34 980
10626.31 992
10627.29 985
10628.26 963
10629.23 983
10630.21 1018
10631.18 973
10632.15 969
10633.13 1016
10634.10 990
10635.07 998
10636.05 1052
10637.02 1048
10638.00 1022
10638.97 1048
10639.94 1048
10640.92 1068
10641.89 1074
10642.87 1071
10643.84 1074
10644.81 1085
10645.79 1090
10646.76 1071
10647.74 1045
10648.71 1050
10649.68 1029
10650.66 1013
10651.63 1036
10652.61 981
10653.58 966
10654.56 954
10655.53 934
10656.51 950
10657.48 988
10658.46 931
10659.43 918
10660.41 875
10661.38 893
10662.36 893
10663.33 880
10664.31 860
10665.28 884
10666.26 848
10667.23 877
10668.21 909
10669.18 872
10670.16 844
10671.13 876
10672.11 885
10673.08 914
10674.06 885
10675.03 942
10676.01 903
10676.99 898
10677.96 893
10678.94 909
10679.91 906
10680.89 853
10681.86 865
10682.84 910
10683.82 891
10684.79 886
10685.77 868
10686.74 940
10687.72 890
10688.70 910
10689.67 903
10690.65 861
10691.63 882
10692.60 906
10693.58 848
10694.55 865
10695.53 875
10696.51 894
10697.48 882
10698.46 882
10699.44 908
10700.41 883
10701.39 921
10702.37 876
10703.34 848
10704.32 877
10705.30 856
10706.27 900
10707.25 879
10708.23 885
10709.21 907
10710.18 897
10711.16 889
10712.14 892
10713.11 916
10714.09 896
10715.07 898
10716.05 887
10717.02 917
10718.00 957
10718.98 917
10719.96 896
10720.93 900
10721.91 898
10722.89 894
10723.87 901
10724.85 858
10725.82 885
10726.80 870
10727.78 850
10728.76 878
10729.74 915
10730.71 906
10731.69 932
10732.67 947
10733.65 915
10734.63 921
10735.60 915
10736.58 922
10737.56 934
10738.54 945
10739.52 925
10740.50 898
10741.48 942
10742.45 935
10743.43 916
10744.41 941
10745.39 949
10746.37 947
10747.35 956
10748.33 947
10749.31 926
10750.28 930
10751.26 938
10752.24 962
10753.22 939
10754.20 944
10755.18 963
10756.16 966
10757.14 965
10758.12 973
10759.10 933
10760.08 973
10761.06 959
10762.04 986
10763.01 982
10763.99 974
10764.97 993
10765.95 979
10766.93 953
10767.91 973
10768.89 1035
10769.87 1017
10770.85 1016
10771.83 1005
10772.81 981
10773.79 1018
10774.77 994
10775.75 1043
10776.73 1055
10777.71 1027
10778.69 1002
10779.67 1007
10780.65 1090
10781.63 1050
10782.62 1112
10783.60 1095
10784.58 1107
10785.56 1082
10786.54 1101
10787.52 1111
10788.50 1093
10789.48 1092
10790.46 1125
10791.44 1082
10792.42 1122
10793.40 1085
10794.38 1062
10795.37 1104
10796.35 1050
10797.33 1048
10798.31 1044
10799.29 1008
10800.27 1036
10801.25 1017
10802.23 983
10803.21 977
10804.20 1022
10805.18 985
10806.16 980
10807.14 981
10808.12 988
10809.10 943
10810.09 974
10811.07 980
10812.05 1004
10813.03 1007
10814.01 991
10815.00 951
10815.98 956
10816.96 974
10817.94 983
10818.92 987
10819.91 990
10820.89 981
10821.87 984
10822.85 1000
10823.83 994
10824.82 1008
10825.80 1001
10826.78 973
10827.76 989
10828.75 1041
10829.73 999
10830.71 1038
10831.69 1008
10832.68 985
10833.66 1005
10834.64 984
10835.63 1023
10836.61 1026
10837.59 1026
10838.57 1047
10839.56 1034
10840.54 1054
10841.52 1092
10842.51 1040
10843.49 997
10844.47 1071
10845.46 1049
10846.44 1088
10847.42 1088
10848.41 1121
10849.39 1077
10850.37 1070
10851.36 1101
10852.34 1081
10853.32 1124
10854.31 1119
10855.29 1103
10856.28 1119
10857.26 1145
10858.24 1111
10859.23 1125
10860.21 1145
10861.20 1152
10862.18 1184
10863.16 1146
10864.15 1121
10865.13 1172
10866.12 1175
10867.10 1094
10868.08 1130
10869.07 1157
10870.05 1131
10871.04 1192
10872.02 1194
10873.01 1172
10873.99 1214
10874.98 1166
10875.96 1173
10876.95 1170
10877.93 1162
10878.92 1163
10879.90 1158
10880.89 1196
10881.87 1230
10882.86 1209
10883.84 1209
10884.83 1238
10885.81 1226
10886.80 1246
10887.78 1185
10888.77 1258
10889.75 1278
10890.74 1265
10891.72 1278
10892.71 1317
10893.69 1317
10894.68 1258
10895.66 1268
10896.65 1306
10897.64 1264
10898.62 1302
10899.61 1341
10900.59 1282
10901.58 1286
10902.56 1296
10903.55 1336
10904.54 1326
10905.52 1324
10906.51 1374
10907.49 1421
10908.48 1408
10909.47 1439
10910.45 1420
10911.44 1382
10912.43 1453
10913.41 1450
10914.40 1461
10915.39 1444
10916.37 1476
10917.36 1558
10918.35 1567
10919.33 1511
10920.32 1492
10921.31 1557
10922.29 1551
10923.28 1538
10924.27 1510
10925.25 1518
10926.24 1518
10927.23 1626
10928.21 1603
10929.20 1596
10930.19 1607
10931.18 1609
10932.16 1657
10933.15 1609
10934.14 1664
10935.12 1618
10936.11 1643
10937.10 1649
10938.09 1667
10939.07 1682
10940.06 1748
10941.05 1729
10942.04 1738
10943.02 1731
10944.01 1801
10945.00 1819
10945.99 1839
10946.98 1845
10947.96 1897
10948.95 1884
10949.94 1892
10950.93 1951
10951.92 2029
10952.90 2034
10953.89 2097
10954.88 2167
10955.87 2238
10956.86 2273
10957.85 2327
10958.83 2343
10959.82 2383
10960.81 2356
10961.80 2481
10962.79 2500
10963.78 2458
10964.77 2439
10965.75 2476
10966.74 2389
10967.73 2416
10968.72 2395
10969.71 2334
10970.70 2303
10971.69 2258
10972.68 2173
10973.67 2162
10974.66 2147
10975.64 2114
10976.63 2051
10977.62 2020
10978.61 2021
10979.60 2045
10980.59 1959
10981.58 1927
10982.57 1992
10983.56 2068
10984.55 1990
10985.54 2041
10986.53 2116
10987.52 2123
10988.51 2099
10989.50 2073
10990.49 2175
10991.48 2196
10992.47 2295
10993.46 2270
10994.45 2407
10995.44 2481
10996.43 2551
10997.42 2632
10998.41 2725
10999.40 2835
11000.39 2908
11001.38 2954
11002.37 2924
11003.36 2969
11004.35 2931
11005.34 2977
11006.33 2973
11007.32 2928
11008.31 2815
11009.30 2772
11010.30 2651
11011.29 2530
11012.28 2447
11013.27 2345
11014.26 2267
11015.25 2154
11016.24 2071
11017.23 2020
11018.22 1949
11019.21 1816
11020.21 1746
11021.20 1714
11022.19 1668
11023.18 1651
11024.17 1650
11025.16 1574
11026.15 1567
11027.14 1530
11028.14 1519
11029.13 1570
11030.12 1572
11031.11 1518
11032.10 1533
11033.09 1557
11034.09 1546
11035.08 1522
11036.07 1572
11037.06 1540
11038.05 1530
11039.05 1510
11040.04 1502
11041.03 1499
11042.02 1483
11043.02 1483
11044.01 1478
11045.00 1486
11045.99 1505
11046.98 1489
11047.98 1432
11048.97 1445
11049.96 1403
11050.95 1410
11051.95 1430
11052.94 1455
11053.93 1419
11054.93 1399
11055.92 1390
11056.91 1387
11057.90 1411
11058.90 1316
11059.89 1362
11060.88 1367
11061.88 1344
11062.87 1344
11063.86 1387
11064.86 1363
11065.85 1401
11066.84 1385
11067.84 1433
11068.83 1418
11069.82 1330
11070.82 1379
11071.81 1380
11072.80 1379
11073.80 1367
11074.79 1361
11075.78 1367
11076.78 1358
11077.77 1399
11078.77 1400
11079.76 1331
11080.75 1334
11081.75 1353
11082.74 1389
11083.74 1433
11084.73 1351
11085.72 1366
11086.72 1374
11087.71 1363
11088.71 1346
11089.70 1321
11090.70 1306
11091.69 1332
11092.68 1324
11093.68 1290
11094.67 1288
11095.67 1279
11096.66 1320
11097.66 1285
11098.65 1332
11099.65 1285
11100.64 1326
11101.64 1286
11102.63 1251
11103.63 1245
11104.62 1262
11105.62 1250
11106.61 1238
11107.61 1211
11108.60 1249
11109.60 1263
11110.59 1272
11111.59 1224
11112.58 1230
11113.58 1224
11114.57 1223
11115.57 1226
11116.56 1204
11117.56 1216
11118.56 1176
11119.55 1230
11120.55 1222
11121.54 1157
11122.54 1201
11123.54 1238
11124.53 1213
11125.53 1206
11126.52 1192
11127.52 1237
11128.51 1246
11129.51 1219
11130.51 1204
11131.50 1276
11132.50 1282
11133.50 1246
11134.49 1248
11135.49 1222
11136.49 1198
11137.48 1180
11138.48 1147
11139.47 1206
11140.47 1247
11141.47 1173
11142.46 1193
11143.46 1195
11144.46 1194
11145.46 1193
11146.45 1163
11147.45 1192
11148.45 1172
11149.44 1187
11150.44 1177
11151.44 1243
11152.43 1196
11153.43 1211
11154.43 1197
11155.43 1184
11156.42 1197
11157.42 1232
11158.42 1172
11159.42 1202
11160.41 1226
11161.41 1221
11162.41 1205
11163.41 1160
11164.40 1174
11165.40 1195
11166.40 1211
11167.40 1194
11168.39 1228
11169.39 1182
11170.39 1161
11171.39 1181
11172.39 1178
11173.38 1184
11174.38 1196
11175.38 1160
11176.38 1188
11177.38 1200
11178.38 1216
11179.37 1224
11180.37 1150
11181.37 1206
11182.37 1195
11183.37 1198
11184.37 1168
11185.37 1174
11186.36 1205
11187.36 1207
11188.36 1218
11189.36 1180
11190.36 1188
11191.36 1238
11192.36 1208
11193.36 1207
11194.36 1214
11195.35 1233
11196.35 1224
11197.35 1186
11198.35 1185
11199.35 1248
11200.35 1280
11201.35 1224
11202.35 1250
11203.35 1276
11204.35 1228
11205.35 1222
11206.35 1251
11207.35 1254
11208.35 1266
11209.35 1258
11210.35 1258
11211.35 1265
11212.35 1311
11213.35 1294
11214.35 1315
11215.34 1317
11216.35 1301
11217.35 1327
11218.35 1254
11219.35 1230
11220.35 1217
11221.35 1232
11222.35 1241
11223.35 1244
11224.35 1250
11225.35 1228
11226.35 1231
11227.35 1202
11228.35 1220
11229.35 1238
11230.35 1249
11231.35 1242
11232.35 1224
11233.35 1202
11234.35 1240
11235.35 1178
11236.35 1199
11237.36 1214
11238.36 1217
11239.36 1195
11240.36 1205
11241.36 1213
11242.36 1236
11243.36 1237
11244.36 1232
11245.36 1223
11246.37 1246
11247.37 1249
11248.37 1309
11249.37 1278
11250.37 1295
11251.37 1258
11252.38 1305
11253.38 1201
11254.38 1279
11255.38 1272
11256.38 1266
11257.38 1323
11258.39 1293
11259.39 1385
11260.39 1343
11261.39 1339
11262.39 1316
11263.40 1323
11264.40 1330
11265.40 1362
11266.40 1292
11267.40 1346
11268.41 1317
11269.41 1348
11270.41 1371
11271.41 1379
11272.42 1356
11273.42 1358
11274.42 1345
11275.42 1393
11276.43 1400
11277.43 1463
11278.43 1406
11279.44 1406
11280.44 1450
11281.44 1475
11282.44 1427
11283.45 1418
11284.45 1382
11285.45 1408
11286.46 1421
11287.46 1402
11288.46 1402
11289.47 1368
11290.47 1366
11291.47 1326
11292.48 1316
11293.48 1281
11294.48 1248
11295.49 1286
11296.49 1276
11297.49 1242
11298.50 1236
11299.50 1230
11300.51 1228
11301.51 1227
11302.51 1196
11303.52 1184
11304.52 1149
11305.53 1216
11306.53 1210
11307.53 1187
11308.54 1182
11309.54 1227
11310.55 1222
11311.55 1246
11312.55 1241
11313.56 1221
11314.56 1242
11315.57 1262
11316.57 1246
11317.58 1244
11318.58 1299
11319.59 1227
11320.59 1241
11321.59 1291
11322.60 1290
11323.60 1294
11324.61 1273
11325.61 1292
11326.62 1276
11327.62 1295
11328.63 1305
11329.63 1299
11330.64 1278
11331.64 1261
11332.65 1271
11333.65 1276
11334.66 1261
11335.67 1220
11336.67 1240
11337.68 1271
11338.68 1255
11339.69 1264
11340.69 1263
11341.70 1249
11342.70 1260
11343.71 1298
11344.72 1288
11345.72 1269
11346.73 1288
11347.73 1257
11348.74 1307
11349.74 1321
11350.75 1295
11351.76 1239
11352.76 1238
11353.77 1230
11354.78 1178
11355.78 1165
11356.79 1186
11357.79 1172
11358.80 1206
11359.81 1207
11360.81 1169
11361.82 1126
11362.83 1127
11363.83 1108
11364.84 1112
11365.85 1141
11366.85 1126
11367.86 1129
11368.87 1144
11369.87 1136
11370.88 1129
11371.89 1118
11372.89 1102
11373.90 1110
11374.91 1072
11375.92 1103
11376.92 1097
11377.93 1086
11378.94 1096
11379.94 1087
11380.95 1079
11381.96 1081
11382.97 1075
11383.97 1048
11384.98 1017
11385.99 999
11387.00 1075
11388.00 1090
11389.01 1094
11390.02 1077
11391.03 1068
11392.04 1023
11393.04 1051
11394.05 1053
11395.06 1048
11396.07 1041
11397.08 1070
11398.08 1040
11399.09 1047
11400.10 1048
11401.11 1062
11402.12 1079
11403.12 1034
11404.13 1029
11405.14 1052
11406.15 1046
11407.16 1040
11408.17 1060
11409.18 1059
11410.18 1087
11411.19 1051
11412.20 1091
11413.21 1077
11414.22 1024
11415.23 1063
11416.24 1063
11417.25 1020
11418.25 1075
11419.26 1084
11420.27 1095
11421.28 1105
11422.29 1068
11423.30 1053
11424.31 1075
11425.32 1110
11426.33 1065
11427.34 1011
11428.35 1023
11429.36 1091
11430.37 1096
11431.38 1094
11432.39 1072
11433.39 1058
11434.40 1072
11435.41 1048
11436.42 1061
11437.43 1078
11438.44 1073
11439.45 1124
11440.46 1094
11441.47 1069
11442.48 1074
11443.49 1050
11444.50 1064
11445.51 1096
11446.52 1067
11447.53 1028
11448.55 1032
11449.56 1076
11450.57 1065
11451.58 1080
11452.59 1109
11453.60 1126
11454.61 1113
11455.62 1094
11456.63 1092
11457.64 1078
11458.65 1105
11459.66 1087
11460.67 1070
11461.68 1060
11462.69 1054
11463.71 1060
11464.72 1079
11465.73 1151
11466.74 1064
11467.75 1092
11468.76 1061
11469.77 1104
11470.78 1091
11471.80 1108
11472.81 1067
11473.82 1080
11474.83 1099
11475.84 1117
11476.85 1116
11477.86 1121
11478.88 1085
11479.89 1093
11480.90 1123
11481.91 1106
11482.92 1123
11483.93 1157
11484.95 1133
11485.96 1144
11486.97 1123
11487.98 1105
11489.00 1087
11490.01 1105
11491.02 1133
11492.03 1105
11493.04 1115
11494.06 1143
11495.07 1119
11496.08 1171
11497.09 1153
11498.11 1130
11499.12 1162
11500.13 1122
11501.14 1179
11502.16 1169
11503.17 1180
11504.18 1190
11505.20 1172
11506.21 1207
11507.22 1234
11508.23 1240
11509.25 1275
11510.26 1230
11511.27 1277
11512.29 1269
11513.30 1285
11514.31 1303
11515.33 1311
11516.34 1374
11517.35 1369
11518.37 1356
11519.38 1404
11520.39 1427
11521.41 1460
11522.42 1468
11523.43 1447
11524.45 1472
11525.46 1468
11526.47 1524
11527.49 1547
11528.50 1548
11529.52 1636
11530.53 1638
11531.54 1710
11532.56 1719
11533.57 1740
11534.59 1859
11535.60 1926
11536.62 2002
11537.63 2048
11538.64 2130
11539.66 2165
11540.67 2209
11541.69 2200
11542.70 2252
11543.72 2242
11544.73 2283
11545.75 2236
11546.76 2223
11547.77 2198
11548.79 2199
11549.80 2109
11550.82 2070
11551.83 1978
11552.85 1906
11553.86 1761
11554.88 1719
11555.89 1686
11556.91 1618
11557.92 1525
11558.94 1485
11559.95 1440
11560.97 1335
11561.99 1371
11563.00 1351
11564.02 1273
11565.03 1304
11566.05 1300
11567.06 1310
11568.08 1285
11569.09 1238
11570.11 1235
11571.13 1264
11572.14 1223
11573.16 1220
11574.17 1253
11575.19 1226
11576.20 1229
11577.22 1218
11578.24 1201
11579.25 1253
11580.27 1271
11581.29 1219
11582.30 1186
11583.32 1253
11584.33 1245
11585.35 1227
11586.37 1177
11587.38 1255
11588.40 1208
11589.42 1197
11590.43 1228
11591.45 1276
11592.47 1265
11593.48 1250
11594.50 1276
11595.52 1304
11596.53 1284
11597.55 1279
11598.57 1345
11599.58 1323
11600.60 1346
11601.62 1356
11602.64 1373
11603.65 1374
11604.67 1409
11605.69 1387
11606.70 1445
11607.72 1390
11608.74 1364
11609.76 1328
11610.77 1320
11611.79 1349
11612.81 1325
11613.83 1306
11614.84 1305
11615.86 1260
11616.88 1287
11617.90 1248
11618.92 1227
11619.93 1216
11620.95 1224
11621.97 1199
11622.99 1180
11624.01 1167
11625.02 1145
11626.04 1162
11627.06 1151
11628.08 1117
11629.10 1115
11630.11 1087
11631.13 1112
11632.15 1076
11633.17 1104
11634.19 1100
11635.21 1062
11636.23 1102
11637.24 1087
11638.26 1161
11639.28 1097
11640.30 1078
11641.32 1049
11642.34 1068
11643.36 1062
11644.38 1040
11645.39 1047
11646.41 1018
11647.43 1033
11648.45 1027
11649.47 1031
11650.49 1082
11651.51 1024
11652.53 1018
11653.55 1019
11654.57 1018
11655.59 994
11656.61 991
11657.63 1003
11658.65 954
11659.67 1003
11660.69 1014
11661.70 992
11662.72 974
11663.74 1010
11664.76 982
11665.78 1002
11666.80 989
11667.82 1025
11668.84 970
11669.86 992
11670.88 959
11671.90 967
11672.92 968
11673.95 955
11674.97 984
11675.99 963
11677.01 960
11678.03 991
11679.05 981
11680.07 988
11681.09 962
11682.11 961
11683.13 973
11684.15 994
11685.17 989
11686.19 960
11687.21 928
11688.23 954
11689.25 941
11690.28 989
11691.30 951
11692.32 936
11693.34 959
11694.36 935
11695.38 902
11696.40 934
11697.42 930
11698.44 943
11699.47 954
11700.49 979
11701.51 893
11702.53 918
11703.55 942
11704.57 954
11705.60 923
11706.62 908
11707.64 894
11708.66 938
11709.68 927
11710.70 915
11711.73 917
11712.75 913
11713.77 928
11714.79 976
11715.81 956
11716.84 917
11717.86 953
11718.88 893
11719.90 904
11720.92 911
11721.95 902
11722.97 930
11723.99 952
11725.01 908
11726.04 917
11727.06 926
11728.08 924
11729.11 909
11730.13 909
11731.15 931
11732.17 953
11733.20 910
11734.22 917
11735.24 965
11736.26 934
11737.29 943
11738.31 948
11739.33 932
11740.36 900
11741.38 922
11742.40 943
11743.43 929
11744.45 941
11745.47 970
11746.50 933
11747.52 923
11748.54 895
11749.57 926
11750.59 935
11751.62 888
11752.64 919
11753.66 944
11754.69 901
11755.71 938
11756.73 968
11757.76 973
11758.78 918
11759.81 919
11760.83 971
11761.85 950
11762.88 899
11763.90 941
11764.93 959
11765.95 925
11766.98 931
11768.00 965
11769.02 971
11770.05 1009
11771.07 995
11772.10 949
11773.12 979
11774.15 994
11775.17 979
11776.20 948
11777.22 941
11778.25 968
11779.27 983
11780.30 1033
11781.32 988
11782.35 984
11783.37 973
11784.40 979
11785.42 975
11786.45 1008
11787.47 1012
11788.50 1016
11789.52 1021
11790.55 1027
11791.57 1029
11792.60 997
11793.62 996
11794.65 1019
11795.67 1009
11796.70 1001
11797.73 1014
11798.75 1033
11799.78 1017
11800.80 997
11801.83 1015
11802.85 1029
11803.88 1044
11804.91 995
11805.93 1017
11806.96 1034
11807.98 1060
11809.01 1055
11810.04 1068
11811.06 1049
11812.09 1054
11813.12 1013
11814.14 1038
11815.17 1044
11816.19 1025
11817.22 1042
11818.25 1048
11819.27 1057
11820.30 1068
11821.33 1097
11822.35 1093
11823.38 1096
11824.41 1096
11825.44 1079
11826.46 1120
11827.49 1142
11828.52 1090
11829.54 1151
11830.57 1144
11831.60 1155
11832.62 1164
11833.65 1152
11834.68 1150
11835.71 1144
11836.73 1131
11837.76 1132
11838.79 1165
11839.82 1182
11840.84 1144
11841.87 1138
11842.90 1210
11843.93 1181
11844.95 1177
11845.98 1222
11847.01 1201
11848.04 1233
11849.07 1224
11850.09 1287
11851.12 1253
11852.15 1235
11853.18 1227
11854.21 1254
11855.23 1282
11856.26 1293
11857.29 1328
11858.32 1281
11859.35 1337
11860.38 1328
11861.40 1300
11862.43 1333
11863.46 1341
11864.49 1331
11865.52 1305
11866.55 1359
11867.58 1396
11868.60 1383
11869.63 1373
11870.66 1397
11871.69 1372
11872.72 1407
11873.75 1433
11874.78 1448
11875.81 1450
11876.84 1440
11877.86 1511
11878.89 1502
11879.92 1482
11880.95 1492
11881.98 1505
11883.01 1506
11884.04 1509
11885.07 1492
11886.10 1595
11887.13 1601
11888.16 1586
11889.19 1586
11890.22 1658
11891.25 1667
11892.28 1661
11893.31 1689
11894.34 1739
11895.37 1805
11896.40 1879
11897.43 1898
11898.46 1929
11899.49 1944
11900.52 1996
11901.55 2036
11902.58 2082
11903.61 2103
11904.64 2147
11905.67 2212
11906.70 2215
11907.73 2204
11908.76 2277
11909.79 2289
11910.82 2198
11911.85 2275
11912.88 2282
11913.91 2181
11914.94 2147
11915.97 2158
11917.01 2164
11918.04 2081
11919.07 2039
11920.10 1999
11921.13 1997
11922.16 1979
11923.19 1925
11924.22 1965
11925.25 1996
11926.28 1956
11927.32 1951
11928.35 1992
11929.38 1952
11930.41 1979
11931.44 1967
11932.47 2006
11933.50 2015
11934.54 2012
11935.57 2072
11936.60 2100
11937.63 2059
11938.66 2077
11939.70 2018
11940.73 1979
11941.76 1894
11942.79 1944
11943.82 1922
11944.85 1861
11945.89 1819
11946.92 1822
11947.95 1807
11948.98 1703
11950.02 1671
11951.05 1701
11952.08 1599
11953.11 1560
11954.15 1588
11955.18 1556
11956.21 1537
11957.24 1549
11958.28 1557
11959.31 1521
11960.34 1530
11961.37 1507
11962.41 1538
11963.44 1500
11964.47 1512
11965.51 1541
11966.54 1511
11967.57 1486
11968.60 1487
11969.64 1530
11970.67 1528
11971.70 1486
11972.74 1534
11973.77 1533
11974.80 1538
11975.84 1473
11976.87 1516
11977.90 1605
11978.94 1557
11979.97 1516
11981.00 1529
11982.04 1551
11983.07 1567
11984.11 1578
11985.14 1575
11986.17 1538
11987.21 1576
11988.24 1588
11989.28 1561
11990.31 1578
11991.34 1609
11992.38 1642
11993.41 1619
11994.45 1635
11995.48 1630
11996.51 1623
11997.55 1594
11998.58 1556
11999.62 1622
12000.65 1630
12001.69 1664
12002.72 1648
12003.76 1639
12004.79 1686
12005.82 1704
12006.86 1665
12007.89 1688
12008.93 1734
12009.96 1723
12011.00 1745
12012.03 1768
12013.07 1824
12014.10 1883
12015.14 1808
12016.17 1850
12017.21 1818
12018.24 1826
12019.28 1792
12020.32 1832
12021.35 1846
12022.39 1871
12023.42 1904
12024.46 1897
12025.49 1901
12026.53 1893
12027.56 1894
12028.60 1845
12029.64 1862
12030.67 1862
12031.71 1839
12032.74 1841
12033.78 1855
12034.81 1873
12035.85 1885
12036.89 1849
12037.92 1875
12038.96 1895
12039.99 1923
12041.03 1920
12042.07 1889
12043.10 1904
12044.14 1873
12045.18 1877
12046.21 1855
12047.25 1865
12048.29 1882
12049.32 1882
12050.36 1884
12051.40 1862
12052.43 1992
12053.47 1926
12054.51 1959
12055.54 2023
12056.58 2013
12057.62 2056
12058.65 2024
12059.69 2053
12060.73 1992
12061.76 2001
12062.80 2024
12063.84 1975
12064.88 2042
12065.91 1955
12066.95 1962
12067.99 1915
12069.03 1905
12070.06 1913
12071.10 1869
12072.14 1842
12073.18 1871
12074.21 1816
12075.25 1830
12076.29 1758
12077.33 1767
12078.36 1689
12079.40 1701
12080.44 1676
12081.48 1624
12082.52 1681
12083.55 1666
12084.59 1688
12085.63 1661
12086.67 1676
12087.71 1710
12088.74 1664
12089.78 1656
12090.82 1676
12091.86 1689
12092.90 1719
12093.94 1699
12094.98 1718
12096.01 1691
12097.05 1769
12098.09 1810
12099.13 1807
12100.17 1774
12101.21 1801
12102.25 1830
12103.28 1826
12104.32 1896
12105.36 1824
12106.40 1878
12107.44 1877
12108.48 1878
12109.52 1835
12110.56 1812
12111.60 1820
12112.64 1798
12113.68 1726
12114.72 1736
12115.76 1701
12116.79 1689
12117.83 1653
12118.87 1590
12119.91 1557
12120.95 1516
12121.99 1531
12123.03 1479
12124.07 1421
12125.11 1433
12126.15 1370
12127.19 1391
12128.23 1337
12129.27 1296
12130.31 1322
12131.35 1349
12132.39 1348
12133.43 1294
12134.47 1285
12135.51 1323
12136.55 1293
12137.59 1313
12138.63 1252
12139.67 1265
12140.71 1248
12141.76 1249
12142.80 1275
12143.84 1281
12144.88 1277
12145.92 1261
12146.96 1229
12148.00 1255
12149.04 1241
12150.08 1222
12151.12 1202
12152.16 1187
12153.20 1228
12154.25 1221
12155.29 1220
12156.33 1227
12157.37 1183
12158.41 1155
12159.45 1136
12160.49 1163
12161.53 1160
12162.58 1156
12163.62 1158
12164.66 1165
12165.70 1133
12166.74 1140
12167.78 1108
12168.82 1176
12169.87 1182
12170.91 1189
12171.95 1154
12172.99 1110
12174.03 1117
12175.08 1128
12176.12 1084
12177.16 1101
12178.20 1160
12179.24 1097
12180.29 1074
12181.33 1095
12182.37 1085
12183.41 1091
12184.46 1117
12185.50 1114
12186.54 1085
12187.58 1091
12188.63 1086
12189.67 1086
12190.71 1090
12191.75 1058
12192.80 1087
12193.84 1115
12194.88 1136
12195.92 1093
12196.97 1045
12198.01 1049
12199.05 1052
12200.10 1059
12201.14 1068
12202.18 1033
12203.23 1075
12204.27 1091
12205.31 1106
12206.36 1043
12207.40 1022
12208.44 1012
12209.49 1020
12210.53 1056
12211.57 1044
12212.62 1068
12213.66 1013
12214.70 1001
12215.75 1032
12216.79 1015
12217.84 1021
12218.88 1031
12219.92 1026
12220.97 1006
12222.01 1015
12223.06 1004
12224.10 1012
12225.14 980
12226.19 976
12227.23 962
12228.28 973
12229.32 968
12230.36 983
12231.41 1019
12232.45 972
12233.50 986
12234.54 977
12235.59 941
12236.63 978
12237.68 977
12238.72 918
12239.77 959
12240.81 940
12241.86 961
12242.90 961
12243.94 966
12244.99 960
12246.03 955
12247.08 956
12248.13 955
12249.17 951
12250.22 969
12251.26 933
12252.31 946
12253.35 947
12254.40 933
12255.44 945
12256.49 883
12257.53 920
12258.58 907
12259.62 890
12260.67 928
12261.72 899
12262.76 893
12263.81 892
12264.85 884
12265.90 876
12266.94 871
12267.99 898
12269.04 914
12270.08 862
12271.13 859
12272.17 817
12273.22 869
12274.27 855
12275.31 866
12276.36 885
12277.41 858
12278.45 859
12279.50 854
12280.55 866
12281.59 842
12282.64 843
12283.69 830
12284.73 911
12285.78 879
12286.83 857
12287.87 867
12288.92 826
12289.97 836
12291.01 804
12292.06 843
12293.11 814
12294.15 815
12295.20 848
12296.25 871
12297.30 785
12298.34 812
12299.39 801
12300.44 842
12301.48 842
12302.53 833
12303.58 875
12304.63 868
12305.67 859
12306.72 824
12307.77 817
12308.82 833
12309.87 796
12310.91 818
12311.96 828
12313.01 784
12314.06 831
12315.10 814
12316.15 804
12317.20 840
12318.25 818
12319.30 817
12320.34 843
12321.39 831
12322.44 823
12323.49 820
12324.54 792
12325.59 798
12326.63 811
12327.68 815
12328.73 810
12329.78 798
12330.83 762
12331.88 799
12332.93 799
12333.98 776
12335.02 791
12336.07 766
12337.12 781
12338.17 786
12339.22 762
12340.27 790
12341.32 770
12342.37 767
12343.42 767
12344.47 785
12345.51 778
12346.56 777
12347.61 782
12348.66 814
12349.71 778
12350.76 761
12351.81 780
12352.86 771
12353.91 735
12354.96 777
12356.01 796
12357.06 749
12358.11 776
12359.16 771
12360.21 798
12361.26 804
12362.31 775
12363.36 787
12364.41 778
12365.46 791
12366.51 774
12367.56 796
12368.61 781
12369.66 777
12370.71 796
12371.76 802
12372.81 800
12373.86 772
12374.91 773
12375.96 793
12377.01 804
12378.06 788
12379.11 759
12380.17 791
12381.22 796
12382.27 775
12383.32 778
12384.37 789
12385.42 840
12386.47 803
12387.52 792
12388.57 726
12389.62 761
12390.67 794
12391.73 793
12392.78 749
12393.83 784
12394.88 780
12395.93 786
12396.98 807
12398.03 744
12399.09 804
12400.14 793
12401.19 767
12402.24 793
12403.29 819
12404.34 805
12405.40 792
12406.45 783
12407.50 788
12408.55 805
12409.60 821
12410.66 811
12411.71 828
12412.76 812
12413.81 796
12414.86 807
12415.92 797
12416.97 816
12418.02 809
12419.07 836
12420.13 830
12421.18 836
12422.23 855
12423.28 850
12424.34 865
12425.39 871
12426.44 837
12427.49 849
12428.55 842
12429.60 875
12430.65 860
12431.71 855
12432.76 858
12433.81 844
12434.86 871
12435.92 857
12436.97 866
12438.02 861
12439.08 878
12440.13 856
12441.18 852
12442.24 855
12443.29 849
12444.34 861
12445.40 852
12446.45 892
12447.50 852
12448.56 864
12449.61 873
12450.67 873
12451.72 837
12452.77 858
12453.83 891
12454.88 898
12455.94 917
12456.99 857
12458.04 856
12459.10 854
12460.15 891
12461.21 832
12462.26 905
12463.31 921
12464.37 940
12465.42 911
12466.48 910
12467.53 949
12468.59 1005
12469.64 974
12470.70 968
12471.75 999
12472.80 1034
12473.86 1064
12474.91 1077
12475.97 1051
12477.02 1100
12478.08 1139
12479.13 1120
12480.19 1141
12481.24 1117
12482.30 1123
12483.35 1148
12484.41 1186
12485.46 1126
12486.52 1110
12487.57 1123
12488.63 1154
12489.69 1139
12490.74 1136
12491.80 1130
12492.85 1101
12493.91 1096
12494.96 1068
12496.02 1049
12497.07 1032
12498.13 1004
12499.19 976
12500.24 954
12501.30 955
12502.35 972
12503.41 1000
12504.47 995
12505.52 943
12506.58 977
12507.63 958
12508.69 977
12509.75 998
12510.80 988
12511.86 994
12512.91 983
12513.97 945
12515.03 959
12516.08 992
12517.14 970
12518.20 991
12519.25 994
12520.31 996
12521.37 1022
12522.42 1007
12523.48 972
12524.54 991
12525.59 985
12526.65 979
12527.71 1033
12528.77 1006
12529.82 980
12530.88 971
12531.94 1019
12532.99 1002
12534.05 986
12535.11 987
12536.17 1015
12537.22 989
12538.28 984
12539.34 1008
12540.40 1003
12541.45 995
12542.51 1000
12543.57 995
12544.63 1023
12545.68 1041
12546.74 1011
12547.80 994
12548.86 991
12549.92 1013
12550.97 1041
12552.03 1049
12553.09 1048
12554.15 1073
12555.21 1065
12556.26 1059
12557.32 1038
12558.38 1058
12559.44 1098
12560.50 1037
12561.56 1057
12562.61 1098
12563.67 1053
12564.73 1073
12565.79 1055
12566.85 1069
12567.91 1075
12568.97 1016
12570.02 1030
12571.08 1001
12572.14 1025
12573.20 1034
12574.26 975
12575.32 972
12576.38 990
12577.44 988
12578.50 1017
12579.56 1006
12580.61 953
12581.67 964
12582.73 967
12583.79 974
12584.85 1014
12585.91 1010
12586.97 1016
12588.03 997
12589.09 996
12590.15 980
12591.21 992
12592.27 1006
12593.33 971
12594.39 1005
12595.45 1005
12596.51 994
12597.57 975
12598.63 1009
12599.69 1046
12600.75 1065
12601.81 1031
12602.87 1013
12603.93 1003
12604.99 1004
12606.05 983
12607.11 1024
12608.17 1030
12609.23 990
12610.29 1003
12611.35 1045
12612.41 1041
12613.47 1064
12614.53 1088
12615.59 1104
12616.66 1114
12617.72 1077
12618.78 1061
12619.84 1098
12620.90 1114
12621.96 1102
12623.02 1117
12624.08 1092
12625.14 1151
12626.20 1145
12627.26 1173
12628.33 1191
12629.39 1143
12630.45 1184
12631.51 1198
12632.57 1222
12633.63 1262
12634.69 1205
12635.76 1220
12636.82 1220
12637.88 1194
12638.94 1214
12640.00 1184
12641.06 1212
12642.13 1197
12643.19 1183
12644.25 1177
12645.31 1212
12646.37 1151
12647.44 1123
12648.50 1129
12649.56 1131
12650.62 1104
12651.68 1081
12652.75 1099
12653.81 1099
12654.87 1093
12655.93 1107
12657.00 1083
12658.06 1086
12659.12 1071
12660.18 1059
12661.25 1063
12662.31 1114
12663.37 1070
12664.43 1051
12665.50 1018
12666.56 1053
12667.62 1067
12668.69 1076
12669.75 1064
12670.81 1088
12671.88 1074
12672.94 1115
12674.00 1129
12675.06 1078
12676.13 1091
12677.19 1106
12678.25 1117
12679.32 1145
12680.38 1127
12681.44 1134
12682.51 1119
12683.57 1126
12684.64 1130
12685.70 1164
12686.76 1196
12687.83 1151
12688.89 1117
12689.95 1168
12691.02 1151
12692.08 1169
12693.15 1189
12694.21 1206
12695.27 1187
12696.34 1212
12697.40 1244
12698.47 1205
12699.53 1220
12700.59 1209
12701.66 1258
12702.72 1251
12703.79 1259
12704.85 1277
12705.92 1283
12706.98 1280
12708.05 1286
12709.11 1270
12710.18 1323
12711.24 1362
12712.30 1307
12713.37 1311
12714.43 1323
12715.50 1346
12716.56 1356
12717.63 1318
12718.69 1346
12719.76 1360
12720.82 1360
12721.89 1371
12722.95 1412
12724.02 1373
12725.09 1415
12726.15 1442
12727.22 1411
12728.28 1407
12729.35 1414
12730.41 1429
12731.48 1484
12732.54 1510
12733.61 1513
12734.68 1475
12735.74 1587
12736.81 1507
12737.87 1487
12738.94 1525
12740.00 1517
12741.07 1506
12742.14 1483
12743.20 1498
12744.27 1482
12745.33 1519
12746.40 1447
12747.47 1399
12748.53 1428
12749.60 1403
12750.67 1356
12751.73 1296
12752.80 1281
12753.87 1266
12754.93 1245
12756.00 1256
12757.07 1259
12758.13 1239
12759.20 1189
12760.27 1223
12761.33 1219
12762.40 1199
12763.47 1194
12764.53 1166
12765.60 1178
12766.67 1182
12767.73 1152
12768.80 1174
12769.87 1138
12770.94 1100
12772.00 1054
12773.07 1095
12774.14 1111
12775.21 1123
12776.27 1085
12777.34 1091
12778.41 1084
12779.48 1084
12780.54 1120
12781.61 1094
12782.68 1076
12783.75 1088
12784.81 1093
12785.88 1080
12786.95 1058
12788.02 1016
12789.09 1060
12790.15 1025
12791.22 1043
12792.29 1021
12793.36 1026
12794.43 1035
12795.49 1016
12796.56 1039
12797.63 1037
12798.70 1051
12799.77 1023
12800.84 1037
12801.90 1031
12802.97 1032
12804.04 995
12805.11 1009
12806.18 1010
12807.25 1017
12808.32 1031
12809.39 1044
12810.45 1064
12811.52 1037
12812.59 1043
12813.66 1070
12814.73 1028
12815.80 1042
12816.87 1063
12817.94 1077
12819.01 1101
12820.08 1117
12821.15 1076
12822.21 1079
12823.28 1137
12824.35 1100
12825.42 1103
12826.49 1101
12827.56 1111
12828.63 1070
12829.70 1094
12830.77 1040
12831.84 1049
12832.91 1081
12833.98 1060
12835.05 1065
12836.12 1014
12837.19 1052
12838.26 1077
12839.33 1041
12840.40 990
12841.47 1005
12842.54 1003
12843.61 1025
12844.68 979
12845.75 934
12846.82 941
12847.89 952
12848.96 970
12850.03 952
12851.10 937
12852.18 889
12853.25 913
12854.32 908
12855.39 895
12856.46 886
12857.53 884
12858.60 896
12859.67 886
12860.74 892
12861.81 864
12862.88 903
12863.96 888
12865.03 860
12866.10 869
12867.17 859
12868.24 868
12869.31 873
12870.38 841
12871.45 835
12872.53 796
12873.60 830
12874.67 861
12875.74 841
12876.81 858
12877.88 803
12878.96 820
12880.03 846
12881.10 844
12882.17 856
12883.24 840
12884.31 804
12885.39 837
12886.46 845
12887.53 819
12888.60 833
12889.68 845
12890.75 796
12891.82 749
12892.89 800
12893.96 800
12895.04 811
12896.11 776
12897.18 780
12898.25 776
12899.33 768
12900.40 784
12901.47 826
12902.54 809
12903.62 772
12904.69 759
12905.76 806
12906.84 800
12907.91 780
12908.98 751
12910.06 776
12911.13 765
12912.20 724
12913.27 730
12914.35 726
12915.42 746
12916.49 737
12917.57 732
12918.64 743
12919.71 774
12920.79 744
12921.86 762
12922.94 715
12924.01 742
12925.08 754
12926.16 743
12927.23 723
12928.30 696
12929.38 731
12930.45 742
12931.53 741
12932.60 736
12933.67 723
12934.75 708
12935.82 699
12936.90 710
12937.97 780
12939.04 768
12940.12 752
12941.19 721
12942.27 723
12943.34 736
12944.42 713
12945.49 705
12946.56 743
12947.64 727
12948.71 726
12949.79 721
12950.86 689
12951.94 714
12953.01 697
12954.09 718
12955.16 724
12956.24 722
12957.31 673
12958.39 671
12959.46 679
12960.54 663
12961.61 711
12962.69 693
12963.76 687
12964.84 725
12965.91 714
12966.99 700
12968.07 700
12969.14 700
12970.22 685
12971.29 710
12972.37 668
12973.44 685
12974.52 708
12975.59 712
12976.67 673
12977.75 680
12978.82 669
12979.90 702
12980.97 701
12982.05 662
12983.13 717
12984.20 681
12985.28 688
12986.35 688
12987.43 664
12988.51 679
12989.58 730
12990.66 703
12991.74 676
12992.81 656
12993.89 690
12994.97 731
12996.04 736
12997.12 726
12998.20 723
12999.27 677
13000.35 717
13001.43 684
13002.50 678
13003.58 674
13004.66 697
13005.73 690
13006.81 715
13007.89 695
13008.97 697
13010.04 711
13011.12 701
13012.20 684
13013.27 694
13014.35 711
13015.43 722
13016.51 745
13017.58 711
13018.66 681
13019.74 708
13020.82 717
13021.89 712
13022.97 689
13024.05 712
13025.13 688
13026.21 681
13027.28 717
13028.36 727
13029.44 742
13030.52 729
13031.60 723
13032.67 700
13033.75 717
13034.83 705
13035.91 701
13036.99 701
13038.07 730
13039.14 694
13040.22 731
13041.30 738
13042.38 729
13043.46 739
13044.54 748
13045.62 729
13046.69 728
13047.77 729
13048.85 715
13049.93 761
13051.01 731
13052.09 726
13053.17 699
13054.25 735
13055.33 758
13056.40 738
13057.48 750
13058.56 742
13059.64 734
13060.72 755
13061.80 764
13062.88 717
13063.96 693
13065.04 692
13066.12 724
13067.20 740
13068.28 728
13069.36 744
13070.44 687
13071.52 696
13072.60 756
13073.68 740
13074.76 740
13075.84 725
13076.92 699
13078.00 697
13079.08 688
13080.16 687
13081.24 693
13082.32 733
13083.40 706
13084.48 729
13085.56 718
13086.64 755
13087.72 731
13088.80 728
13089.88 709
13090.96 721
13092.04 712
13093.12 742
13094.20 752
13095.28 727
13096.36 736
13097.44 741
13098.52 742
13099.61 758
13100.69 754
13101.77 739
13102.85 753
13103.93 756
13105.01 745
13106.09 749
13107.17 750
13108.25 707
13109.34 735
13110.42 763
13111.50 780
13112.58 765
13113.66 791
13114.74 776
13115.82 748
13116.91 761
13117.99 782
13119.07 776
13120.15 782
13121.23 802
13122.31 777
13123.40 776
13124.48 789
13125.56 780
13126.64 804
13127.72 787
13128.81 786
13129.89 804
13130.97 760
13132.05 785
13133.14 812
13134.22 797
13135.30 795
13136.38 799
13137.47 779
13138.55 768
13139.63 758
13140.71 741
13141.80 743
13142.88 778
13143.96 757
13145.04 771
13146.13 778
13147.21 777
13148.29 770
13149.38 794
13150.46 779
13151.54 774
13152.62 796
13153.71 784
13154.79 760
13155.87 788
13156.96 796
13158.04 773
13159.12 749
13160.21 754
13161.29 780
13162.37 770
13163.46 766
13164.54 777
13165.62 759
13166.71 755
13167.79 754
13168.88 761
13169.96 782
13171.04 787
13172.13 755
13173.21 733
13174.30 770
13175.38 774
13176.46 774
13177.55 780
13178.63 824
13179.72 814
13180.80 803
13181.88 821
13182.97 792
13184.05 798
13185.14 792
13186.22 758
13187.31 784
13188.39 802
13189.48 768
13190.56 804
13191.65 783
13192.73 768
13193.81 797
13194.90 787
13195.98 793
13197.07 800
13198.15 821
13199.24 767
13200.32 758
13201.41 820
13202.49 795
13203.58 818
13204.67 785
13205.75 795
13206.84 799
13207.92 858
13209.01 837
13210.09 814
13211.18 812
13212.26 853
13213.35 831
13214.43 797
13215.52 804
13216.61 799
13217.69 811
13218.78 832
13219.86 848
13220.95 851
13222.04 836
13223.12 847
13224.21 830
13225.29 828
13226.38 866
13227.47 866
13228.55 855
13229.64 844
13230.72 848
13231.81 843
13232.90 894
13233.98 873
13235.07 852
13236.16 849
13237.24 852
13238.33 874
13239.42 885
13240.50 888
13241.59 895
13242.68 913
13243.76 926
13244.85 921
13245.94 921
13247.02 932
13248.11 904
13249.20 933
13250.29 946
13251.37 929
13252.46 927
13253.55 912
13254.63 924
13255.72 957
13256.81 952
13257.90 883
13258.98 914
13260.07 1001
13261.16 1001
13262.25 921
13263.33 947
13264.42 984
13265.51 965
13266.60 960
13267.69 1026
13268.77 994
13269.86 1055
13270.95 993
13272.04 1025
13273.13 1039
13274.21 1030
13275.30 1030
13276.39 1016
13277.48 1045
13278.57 1030
13279.65 999
13280.74 1039
13281.83 1099
13282.92 1073
13284.01 1091
13285.10 1066
13286.19 1087
13287.27 1102
13288.36 1117
13289.45 1090
13290.54 1080
13291.63 1095
13292.72 1172
13293.81 1132
13294.90 1120
13295.98 1169
13297.07 1170
13298.16 1116
13299.25 1142
13300.34 1182
13301.43 1202
13302.52 1233
13303.61 1217
13304.70 1201
13305.79 1225
13306.88 1262
13307.97 1281
13309.06 1224
13310.15 1225
13311.24 1250
13312.32 1273
13313.41 1252
13314.50 1274
13315.59 1249
13316.68 1295
13317.77 1250
13318.86 1314
13319.95 1271
13321.04 1276
13322.13 1313
13323.22 1313
13324.31 1335
13325.40 1323
13326.49 1352
13327.58 1354
13328.68 1410
13329.77 1372
13330.86 1343
13331.95 1356
13333.04 1420
13334.13 1398
13335.22 1369
13336.31 1423
13337.40 1423
13338.49 1473
13339.58 1473
13340.67 1483
13341.76 1489
13342.85 1493
13343.94 1485
13345.04 1474
13346.13 1498
13347.22 1446
13348.31 1471
13349.40 1516
13350.49 1531
13351.58 1516
13352.67 1601
13353.77 1528
13354.86 1525
13355.95 1557
13357.04 1562
13358.13 1557
13359.22 1559
13360.31 1593
13361.41 1647
13362.50 1595
13363.59 1564
13364.68 1588
13365.77 1658
13366.87 1669
13367.96 1654
13369.05 1640
13370.14 1671
13371.23 1699
13372.33 1667
13373.42 1691
13374.51 1756
13375.60 1737
13376.69 1712
13377.79 1687
13378.88 1654
13379.97 1667
13381.06 1649
13382.16 1607
13383.25 1605
13384.34 1523
13385.43 1543
13386.53 1548
13387.62 1488
13388.71 1475
13389.81 1429
13390.90 1378
13391.99 1357
13393.08 1401
13394.18 1377
13395.27 1340
13396.36 1296
13397.46 1309
13398.55 1334
13399.64 1320
13400.74 1346
13401.83 1270
13402.92 1260
13404.02 1231
13405.11 1221
13406.20 1226
13407.30 1240
13408.39 1220
13409.48 1265
13410.58 1243
13411.67 1257
13412.77 1271
13413.86 1253
13414.95 1260
13416.05 1248
13417.14 1239
13418.23 1234
13419.33 1229
13420.42 1250
13421.52 1256
13422.61 1264
13423.71 1268
13424.80 1271
13425.89 1267
13426.99 1242
13428.08 1227
13429.18 1249
13430.27 1271
13431.37 1274
13432.46 1314
13433.56 1288
13434.65 1256
13435.74 1261
13436.84 1255
13437.93 1269
13439.03 1282
13440.12 1258
13441.22 1235
13442.31 1270
13443.41 1236
13444.50 1284
13445.60 1312
13446.69 1286
13447.79 1315
13448.88 1326
13449.98 1330
13451.08 1344
13452.17 1344
13453.27 1336
13454.36 1352
13455.46 1357
13456.55 1349
13457.65 1387
13458.74 1363
13459.84 1368
13460.94 1389
13462.03 1350
13463.13 1375
13464.22 1400
13465.32 1431
13466.41 1391
13467.51 1402
13468.61 1427
13469.70 1441
13470.80 1413
13471.90 1445
13472.99 1497
13474.09 1520
13475.18 1510
13476.28 1448
13477.38 1467
13478.47 1523
13479.57 1479
13480.67 1474
13481.76 1528
13482.86 1533
13483.96 1543
13485.05 1542
13486.15 1541
13487.25 1546
13488.34 1511
13489.44 1568
13490.54 1580
13491.63 1552
13492.73 1572
13493.83 1642
13494.93 1597
13496.02 1617
13497.12 1674
13498.22 1657
13499.31 1682
13500.41 1654
13501.51 1652
13502.61 1653
13503.70 1664
13504.80 1724
13505.90 1716
13507.00 1695
13508.09 1738
13509.19 1690
13510.29 1720
13511.39 1720
13512.49 1670
13513.58 1702
13514.68 1697
13515.78 1684
13516.88 1692
13517.98 1675
13519.07 1665
13520.17 1630
13521.27 1602
13522.37 1625
13523.47 1597
13524.57 1573
13525.66 1575
13526.76 1531
13527.86 1528
13528.96 1506
13530.06 1487
13531.16 1479
13532.25 1448
13533.35 1461
13534.45 1428
13535.55 1420
13536.65 1384
13537.75 1377
13538.85 1344
13539.95 1334
13541.05 1354
13542.14 1319
13543.24 1341
13544.34 1311
13545.44 1256
13546.54 1210
13547.64 1259
13548.74 1232
13549.84 1271
13550.94 1267
13552.04 1283
13553.14 1236
13554.24 1168
13555.34 1160
13556.44 1178
13557.54 1217
13558.64 1186
13559.74 1154
13560.84 1167
13561.94 1167
13563.04 1136
13564.13 1145
13565.23 1134
13566.34 1153
13567.44 1143
13568.54 1139
13569.64 1135
13570.74 1086
13571.84 1141
13572.94 1169
13574.04 1174
13575.14 1144
13576.24 1132
13577.34 1113
13578.44 1082
13579.54 1119
13580.64 1141
13581.74 1125
13582.84 1130
13583.94 1190
13585.04 1149
13586.14 1152
13587.24 1109
13588.35 1173
13589.45 1124
13590.55 1126
13591.65 1123
13592.75 1128
13593.85 1142
13594.95 1137
13596.05 1110
13597.15 1125
13598.26 1112
13599.36 1120
13600.46 1114
13601.56 1094
13602.66 1119
13603.76 1124
13604.86 1128
13605.97 1133
13607.07 1127
13608.17 1131
13609.27 1157
13610.37 1158
13611.47 1194
13612.58 1135
13613.68 1156
13614.78 1144
13615.88 1147
13616.98 1203
13618.09 1179
13619.19 1144
13620.29 1163
13621.39 1192
13622.50 1184
13623.60 1180
13624.70 1185
13625.80 1197
13626.91 1166
13628.01 1183
13629.11 1175
13630.21 1174
13631.32 1188
13632.42 1186
13633.52 1172
13634.62 1155
13635.73 1184
13636.83 1171
13637.93 1151
13639.04 1181
13640.14 1150
13641.24 1163
13642.35 1205
13643.45 1182
13644.55 1193
13645.65 1180
13646.76 1192
13647.86 1207
13648.96 1184
13650.07 1161
13651.17 1142
13652.28 1138
13653.38 1166
13654.48 1185
13655.59 1158
13656.69 1139
13657.79 1154
13658.90 1147
13660.00 1143
13661.11 1104
13662.21 1170
13663.31 1179
13664.42 1127
13665.52 1137
13666.63 1165
13667.73 1170
13668.83 1160
13669.94 1140
13671.04 1147
13672.15 1161
13673.25 1153
13674.36 1199
13675.46 1142
13676.56 1110
13677.67 1154
13678.77 1153
13679.88 1148
13680.98 1149
13682.09 1127
13683.19 1149
13684.30 1151
13685.40 1180
13686.51 1173
13687.61 1164
13688.72 1141
13689.82 1169
13690.93 1207
13692.03 1160
13693.14 1145
13694.24 1166
13695.35 1202
13696.45 1187
13697.56 1232
13698.66 1188
13699.77 1183
13700.87 1194
13701.98 1173
13703.09 1187
13704.19 1205
13705.30 1182
13706.40 1180
13707.51 1206
13708.61 1258
13709.72 1252
13710.83 1258
13711.93 1271
13713.04 1237
13714.14 1283
13715.25 1293
13716.36 1300
13717.46 1302
13718.57 1299
13719.67 1324
13720.78 1331
13721.89 1344
13722.99 1327
13724.10 1348
13725.21 1357
13726.31 1356
13727.42 1380
13728.53 1403
13729.63 1415
13730.74 1433
13731.85 1417
13732.95 1429
13734.06 1466
13735.17 1423
13736.27 1449
13737.38 1460
13738.49 1480
13739.59 1497
13740.70 1483
13741.81 1588
13742.92 1579
13744.02 1492
13745.13 1523
13746.24 1584
13747.35 1624
13748.45 1590
13749.56 1600
13750.67 1660
13751.78 1627
13752.88 1710
13753.99 1695
13755.10 1749
13756.21 1721
13757.31 1788
13758.42 1846
13759.53 1860
13760.64 1863
13761.75 1925
13762.85 1943
13763.96 1978
13765.07 1961
13766.18 1995
13767.29 2040
13768.39 2087
13769.50 2128
13770.61 2081
13771.72 2114
13772.83 2184
13773.94 2132
13775.04 2140
13776.15 2125
13777.26 2129
13778.37 2143
13779.48 2129
13780.59 2091
13781.70 2103
13782.80 2113
13783.91 2089
13785.02 2060
13786.13 2007
13787.24 1982
13788.35 1976
13789.46 1930
13790.57 1858
13791.68 1772
13792.79 1766
13793.90 1750
13795.00 1687
13796.11 1626
13797.22 1594
13798.33 1551
13799.44 1555
13800.55 1496
13801.66 1504
13802.77 1474
13803.88 1444
13804.99 1404
13806.10 1388
13807.21 1340
13808.32 1362
13809.43 1353
13810.54 1376
13811.65 1344
13812.76 1284
13813.87 1346
13814.98 1305
13816.09 1290
13817.20 1316
13818.31 1285
13819.42 1287
13820.53 1262
13821.64 1236
13822.75 1233
13823.86 1225
13824.97 1255
13826.08 1260
13827.19 1217
13828.30 1246
13829.41 1273
13830.53 1233
13831.64 1209
13832.75 1231
13833.86 1251
13834.97 1230
13836.08 1231
13837.19 1256
13838.30 1257
13839.41 1264
13840.52 1215
13841.64 1202
13842.75 1217
13843.86 1268
13844.97 1252
13846.08 1228
13847.19 1245
13848.30 1217
13849.41 1257
13850.53 1295
13851.64 1258
13852.75 1251
13853.86 1266
13854.97 1311
13856.08 1294
13857.20 1272
13858.31 1243
13859.42 1277
13860.53 1314
13861.64 1305
13862.76 1265
13863.87 1243
13864.98 1257
13866.09 1257
13867.20 1277
13868.32 1254
13869.43 1299
13870.54 1278
13871.65 1268
13872.77 1270
13873.88 1304
13874.99 1285
13876.10 1323
13877.22 1329
13878.33 1333
13879.44 1327
13880.55 1343
13881.67 1352
13882.78 1362
13883.89 1353
13885.01 1335
13886.12 1337
13887.23 1367
13888.34 1412
13889.46 1421
13890.57 1409
13891.68 1420
13892.80 1458
13893.91 1473
13895.02 1450
13896.14 1490
13897.25 1495
13898.36 1486
13899.48 1465
13900.59 1505
13901.70 1485
13902.82 1487
13903.93 1511
13905.05 1486
13906.16 1477
13907.27 1486
13908.39 1481
13909.50 1445
13910.61 1428
13911.73 1426
13912.84 1420
13913.96 1442
13915.07 1353
13916.19 1359
13917.30 1315
13918.41 1338
13919.53 1268
13920.64 1259
13921.76 1248
13922.87 1252
13923.99 1257
13925.10 1263
13926.21 1259
13927.33 1187
13928.44 1191
13929.56 1200
13930.67 1239
13931.79 1252
13932.90 1220
13934.02 1166
13935.13 1200
13936.25 1190
13937.36 1184
13938.48 1182
13939.59 1195
13940.71 1203
13941.82 1173
13942.94 1147
13944.05 1172
13945.17 1157
13946.28 1161
13947.40 1155
13948.52 1143
13949.63 1155
13950.75 1171
13951.86 1146
13952.98 1151
13954.09 1146
13955.21 1124
13956.32 1127
13957.44 1116
13958.56 1076
13959.67 1134
13960.79 1114
13961.90 1156
13963.02 1143
13964.14 1131
13965.25 1148
13966.37 1186
13967.48 1140
13968.60 1080
13969.72 1114
13970.83 1179
13971.95 1171
13973.07 1161
13974.18 1113
13975.30 1137
13976.42 1119
13977.53 1141
13978.65 1105
13979.77 1139
13980.88 1134
13982.00 1154
13983.12 1162
13984.23 1134
13985.35 1146
13986.47 1177
13987.58 1158
13988.70 1156
13989.82 1176
13990.94 1182
13992.05 1159
13993.17 1191
13994.29 1188
13995.40 1179
13996.52 1137
13997.64 1188
13998.76 1146
13999.87 1151
14000.99 1178
14002.11 1195
14003.23 1196
14004.35 1176
14005.46 1217
14006.58 1181
14007.70 1165
14008.82 1193
14009.93 1228
14011.05 1188
14012.17 1230
14013.29 1204
14014.41 1190
14015.52 1222
14016.64 1224
14017.76 1211
14018.88 1203
14020.00 1217
14021.12 1218
14022.23 1209
14023.35 1233
14024.47 1220
14025.59 1219
14026.71 1256
14027.83 1213
14028.95 1214
14030.06 1207
14031.18 1241
14032.30 1269
14033.42 1241
14034.54 1185
14035.66 1253
14036.78 1271
14037.90 1254
14039.02 1290
14040.14 1268
14041.25 1335
14042.37 1291
14043.49 1301
14044.61 1277
14045.73 1328
14046.85 1324
14047.97 1330
14049.09 1330
14050.21 1318
14051.33 1369
14052.45 1318
14053.57 1325
14054.69 1387
14055.81 1398
14056.93 1431
14058.05 1430
14059.17 1439
14060.29 1430
14061.41 1467
14062.53 1449
14063.65 1460
14064.77 1476
14065.89 1486
14067.01 1529
14068.13 1501
14069.25 1548
14070.37 1523
14071.49 1544
14072.61 1541
14073.73 1570
14074.85 1568
14075.97 1595
14077.09 1588
14078.21 1641
14079.33 1611
14080.45 1579
14081.57 1606
14082.69 1597
14083.82 1628
14084.94 1576
14086.06 1581
14087.18 1610
14088.30 1593
14089.42 1582
14090.54 1617
14091.66 1628
14092.78 1594
14093.91 1618
14095.03 1619
14096.15 1607
14097.27 1592
14098.39 1574
14099.51 1579
14100.63 1573
14101.76 1498
14102.88 1524
14104.00 1602
14105.12 1580
14106.24 1590
14107.36 1574
14108.49 1544
14109.61 1542
14110.73 1573
14111.85 1523
14112.97 1527
14114.10 1476
14115.22 1485
14116.34 1505
14117.46 1490
14118.58 1426
14119.71 1426
14120.83 1376
14121.95 1402
14123.07 1374
14124.20 1428
14125.32 1376
14126.44 1388
14127.56 1345
14128.69 1369
14129.81 1363
14130.93 1296
14132.06 1334
14133.18 1314
14134.30 1304
14135.42 1303
14136.55 1258
14137.67 1228
14138.79 1266
14139.92 1251
14141.04 1260
14142.16 1284
14143.29 1230
14144.41 1284
14145.53 1261
14146.66 1298
14147.78 1253
14148.90 1268
14150.03 1262
14151.15 1258
14152.27 1195
14153.40 1218
14154.52 1247
14155.64 1272
14156.77 1222
14157.89 1207
14159.02 1211
14160.14 1222
14161.26 1230
14162.39 1175
14163.51 1183
14164.64 1205
14165.76 1195
14166.88 1220
14168.01 1209
14169.13 1167
14170.26 1178
14171.38 1229
14172.51 1216
14173.63 1137
14174.75 1174
14175.88 1183
14177.00 1209
14178.13 1200
14179.25 1180
14180.38 1187
14181.50 1136
14182.63 1163
14183.75 1184
14184.88 1142
14186.00 1097
14187.13 1135
14188.25 1118
14189.38 1144
14190.50 1158
14191.63 1140
14192.75 1144
14193.88 1125
14195.00 1122
14196.13 1097
14197.25 1100
14198.38 1111
14199.50 1121
14200.63 1093
14201.76 1056
14202.88 1102
14204.01 1060
14205.13 1070
14206.26 1081
14207.38 1074
14208.51 1077
14209.64 1085
14210.76 1043
14211.89 1050
14213.01 1048
14214.14 1091
14215.27 1044
14216.39 997
14217.52 1053
14218.64 1025
14219.77 1056
14220.90 1060
14222.02 1055
14223.15 1049
14224.28 1001
14225.40 1007
14226.53 1028
14227.66 1016
14228.78 1029
14229.91 1026
14231.04 1019
14232.16 991
14233.29 999
14234.42 992
14235.54 1004
14236.67 1000
14237.80 982
14238.92 986
14240.05 1006
14241.18 969
14242.31 987
14243.43 1018
14244.56 973
14245.69 945
14246.82 971
14247.94 961
14249.07 964
14250.20 985
14251.33 985
14252.45 971
14253.58 953
14254.71 940
14255.84 958
14256.96 954
14258.09 929
14259.22 927
14260.35 969
14261.47 954
14262.60 937
14263.73 927
14264.86 917
14265.99 955
14267.12 913
14268.24 906
14269.37 914
14270.50 910
14271.63 886
14272.76 887
14273.89 945
14275.01 927
14276.14 910
14277.27 901
14278.40 877
14279.53 877
14280.66 901
14281.79 863
14282.91 883
14284.04 853
14285.17 860
14286.30 863
14287.43 856
14288.56 821
14289.69 813
14290.82 858
14291.95 862
14293.08 854
14294.20 844
14295.33 880
14296.46 853
14297.59 843
14298.72 836
14299.85 834
14300.98 801
14302.11 799
14303.24 803
14304.37 809
14305.50 839
14306.63 831
14307.76 843
14308.89 809
14310.02 816
14311.15 758
14312.28 818
14313.41 815
14314.54 819
14315.67 815
14316.80 774
14317.93 784
14319.06 802
14320.19 795
14321.32 796
14322.45 784
14323.58 794
14324.71 807
14325.84 782
14326.97 800
14328.10 818
14329.23 811
14330.36 792
14331.49 787
14332.62 777
14333.76 785
14334.89 795
14336.02 794
14337.15 790
14338.28 733
14339.41 769
14340.54 792
14341.67 787
14342.80 764
14343.93 767
14345.07 744
14346.20 784
14347.33 784
14348.46 768
14349.59 747
14350.72 765
14351.85 795
14352.99 810
14354.12 765
14355.25 776
14356.38 777
14357.51 795
14358.64 795
14359.78 734
14360.91 728
14362.04 779
14363.17 782
14364.30 764
14365.44 759
14366.57 776
14367.70 756
14368.83 757
14369.96 783
14371.10 756
14372.23 786
14373.36 776
14374.49 788
14375.63 777
14376.76 809
14377.89 754
14379.02 736
14380.16 755
14381.29 741
14382.42 770
14383.55 784
14384.69 757
14385.82 788
14386.95 767
14388.09 782
14389.22 812
14390.35 777
14391.49 778
14392.62 771
14393.75 784
14394.89 751
14396.02 752
14397.15 762
14398.28 763
14399.42 778
14400.55 786
14401.69 758
14402.82 760
14403.95 783
14405.09 775
14406.22 782
14407.35 795
14408.49 781
14409.62 818
14410.75 787
14411.89 799
14413.02 788
14414.16 804
14415.29 806
14416.42 798
14417.56 805
14418.69 790
14419.83 806
14420.96 819
14422.10 804
14423.23 826
14424.36 803
14425.50 797
14426.63 836
14427.77 799
14428.90 854
14430.04 805
14431.17 799
14432.31 827
14433.44 821
14434.58 806
14435.71 860
14436.85 855
14437.98 841
14439.12 839
14440.25 837
14441.39 835
14442.52 832
14443.66 807
14444.79 838
14445.93 842
14447.06 847
14448.20 822
14449.33 837
14450.47 885
14451.60 839
14452.74 825
14453.87 864
14455.01 857
14456.14 845
14457.28 841
14458.42 823
14459.55 840
14460.69 891
14461.82 865
14462.96 833
14464.10 854
14465.23 863
14466.37 865
14467.50 857
14468.64 842
14469.78 868
14470.91 880
14472.05 876
14473.18 877
14474.32 879
14475.46 888
14476.59 908
14477.73 906
14478.87 882
14480.00 882
14481.14 907
14482.28 933
14483.41 921
14484.55 905
14485.69 912
14486.82 919
14487.96 865
14489.10 892
14490.23 879
14491.37 921
14492.51 850
14493.65 868
14494.78 874
14495.92 883
14497.06 894
14498.19 939
14499.33 914
14500.47 899
14501.61 889
14502.74 889
14503.88 900
14505.02 886
14506.16 868
14507.29 893
14508.43 894
14509.57 905
14510.71 905
14511.85 941
14512.98 910
14514.12 879
14515.26 900
14516.40 885
14517.54 854
14518.67 885
14519.81 886
14520.95 847
14522.09 900
14523.23 872
14524.36 882
14525.50 876
14526.64 867
14527.78 857
14528.92 909
14530.06 876
14531.19 846
14532.33 870
14533.47 858
14534.61 831
14535.75 830
14536.89 845
14538.03 807
14539.17 813
14540.31 837
14541.44 846
14542.58 840
14543.72 894
14544.86 837
14546.00 835
14547.14 805
14548.28 807
14549.42 842
14550.56 847
14551.70 836
14552.84 846
14553.98 840
14555.12 909
14556.25 843
14557.39 854
14558.53 841
14559.67 838
14560.81 823
14561.95 863
14563.09 888
14564.23 858
14565.37 841
14566.51 834
14567.65 878
14568.79 876
14569.93 912
14571.07 866
14572.21 880
14573.35 886
14574.49 913
14575.63 905
14576.77 899
14577.92 907
14579.06 887
14580.20 896
14581.34 904
14582.48 941
14583.62 926
14584.76 900
14585.90 926
14587.04 939
14588.18 928
14589.32 924
14590.46 984
14591.60 954
14592.74 954
14593.89 935
14595.03 971
14596.17 1010
14597.31 998
14598.45 1008
14599.59 987
14600.73 1024
14601.87 1000
14603.02 955
14604.16 972
14605.30 1016
14606.44 1077
14607.58 1024
14608.72 1032
14609.86 1037
14611.01 1047
14612.15 1083
14613.29 1097
14614.43 1081
14615.57 1105
14616.72 1051
14617.86 1059
14619.00 1066
14620.14 1100
14621.28 1141
14622.43 1178
14623.57 1133
14624.71 1112
14625.85 1138
14627.00 1158
14628.14 1187
14629.28 1176
14630.42 1208
14631.56 1229
14632.71 1196
14633.85 1266
14634.99 1278
14636.14 1250
14637.28 1282
14638.42 1295
14639.56 1279
14640.71 1282
14641.85 1300
14642.99 1314
14644.14 1290
14645.28 1244
14646.42 1266
14647.56 1255
14648.71 1275
14649.85 1233
14650.99 1164
14652.14 1164
14653.28 1169
14654.42 1167
14655.57 1133
14656.71 1101
14657.85 1090
14659.00 1076
14660.14 1015
14661.29 1010
14662.43 1012
14663.57 970
14664.72 912
14665.86 898
14667.00 913
14668.15 911
14669.29 894
14670.44 881
14671.58 867
14672.73 809
14673.87 844
14675.01 894
14676.16 866
14677.30 844
14678.45 832
14679.59 834
14680.74 821
14681.88 785
14683.02 838
14684.17 803
14685.31 785
14686.46 805
14687.60 778
14688.75 787
14689.89 756
14691.04 773
14692.18 755
14693.33 783
14694.47 771
14695.62 778
14696.76 746
14697.91 716
14699.05 752
14700.20 765
14701.34 774
14702.49 737
14703.63 735
14704.78 748
14705.92 699
14707.07 714
14708.22 699
14709.36 712
14710.51 757
14711.65 753
14712.80 706
14713.94 725
14715.09 702
14716.23 752
14717.38 727
14718.53 728
14719.67 700
14720.82 719
14721.96 708
14723.11 679
14724.26 699
14725.40 720
14726.55 686
14727.70 725
14728.84 713
14729.99 704
14731.13 718
14732.28 707
14733.43 657
14734.57 701
14735.72 689
14736.87 691
14738.01 701
14739.16 654
14740.31 675
14741.45 689
14742.60 670
14743.75 709
14744.89 693
14746.04 698
14747.19 718
14748.34 709
14749.48 703
14750.63 661
14751.78 667
14752.92 677
14754.07 674
14755.22 676
14756.37 656
14757.51 652
14758.66 651
14759.81 667
14760.96 667
14762.10 650
14763.25 670
14764.40 668
14765.55 661
14766.70 649
14767.84 628
14768.99 633
14770.14 646
14771.29 666
14772.43 636
14773.58 627
14774.73 633
14775.88 647
14777.03 633
14778.18 625
14779.32 644
14780.47 626
14781.62 609
14782.77 626
14783.92 635
14785.07 615
14786.21 622
14787.36 642
14788.51 622
14789.66 591
14790.81 601
14791.96 617
14793.11 599
14794.26 582
14795.40 581
14796.55 580
14797.70 575
14798.85 602
14800.00 595
14801.15 607
14802.30 621
14803.45 606
14804.60 580
14805.75 574
14806.90 572
14808.05 584
14809.19 591
14810.34 594
14811.49 578
14812.64 577
14813.79 583
14814.94 615
14816.09 613
14817.24 582
14818.39 564
14819.54 572
14820.69 551
14821.84 580
14822.99 585
14824.14 565
14825.29 564
14826.44 567
14827.59 573
14828.74 566
14829.89 553
14831.04 545
14832.19 530
14833.34 524
14834.49 515
14835.64 585
14836.79 544
14837.95 544
14839.10 539
14840.25 540
14841.40 556
14842.55 513
14843.70 530
14844.85 561
14846.00 570
14847.15 536
14848.30 506
14849.45 544
14850.60 533
14851.76 541
14852.91 551
14854.06 525
14855.21 536
14856.36 520
14857.51 537
14858.66 522
14859.81 527
14860.97 538
14862.12 530
14863.27 530
14864.42 504
14865.57 514
14866.72 532
14867.88 501
14869.03 511
14870.18 498
14871.33 522
14872.48 516
14873.64 511
14874.79 526
14875.94 509
14877.09 555
14878.24 525
14879.40 526
14880.55 542
14881.70 544
14882.85 530
14884.00 524
14885.16 509
14886.31 531
14887.46 532
14888.61 533
14889.77 525
14890.92 543
14892.07 548
14893.23 521
14894.38 506
14895.53 525
14896.68 534
14897.84 513
14898.99 527
14900.14 480
14901.30 515
14902.45 525
14903.60 490
14904.75 501
14905.91 520
14907.06 539
14908.21 505
14909.37 496
14910.52 517
14911.67 499
14912.83 515
14913.98 534
14915.14 532
14916.29 509
14917.44 497
14918.60 524
14919.75 525
14920.90 498
14922.06 527
14923.21 527
14924.37 499
14925.52 512
14926.67 517
14927.83 480
14928.98 514
14930.14 500
14931.29 544
14932.44 518
14933.60 515
14934.75 495
14935.91 513
14937.06 537
14938.22 536
14939.37 521
14940.52 514
14941.68 503
14942.83 529
14943.99 507
14945.14 492
14946.30 548
14947.45 531
14948.61 549
14949.76 556
14950.92 524
14952.07 521
14953.23 507
14954.38 510
14955.54 518
14956.69 503
14957.85 527
14959.00 529
14960.16 519
14961.31 542
14962.47 538
14963.62 530
14964.78 520
14965.94 513
14967.09 542
14968.25 532
14969.40 531
14970.56 547
14971.71 561
14972.87 534
14974.03 528
14975.18 507
14976.34 540
14977.49 549
14978.65 554
14979.81 561
14980.96 558
14982.12 530
14983.27 545
14984.43 527
14985.59 538
14986.74 517
14987.90 516
14989.06 534
14990.21 504
14991.37 514
14992.53 515
14993.68 532
14994.84 532
14996.00 526
14997.15 494
14998.31 558
14999.47 513
15000.62 517
15001.78 476
15002.94 504
15004.09 515
15005.25 510
15006.41 506
15007.56 519
15008.72 508
15009.88 482
15011.04 498
15012.19 519
15013.35 538
15014.51 522
15015.67 515
15016.82 504
15017.98 506
15019.14 484
15020.30 522
15021.45 504
15022.61 497
15023.77 502
15024.93 494
15026.08 515
15027.24 525
15028.40 500
15029.56 474
15030.72 471
15031.87 504
15033.03 498
15034.19 517
15035.35 508
15036.51 494
15037.67 487
15038.82 495
15039.98 491
15041.14 518
15042.30 499
15043.46 520
15044.62 498
15045.78 524
15046.93 515
15048.09 523
15049.25 519
15050.41 491
15051.57 492
15052.73 517
15053.89 508
15055.05 531
15056.20 522
15057.36 496
15058.52 522
15059.68 506
15060.84 514
15062.00 532
15063.16 504
15064.32 508
15065.48 513
15066.64 504
15067.80 517
15068.96 510
15070.12 515
15071.28 518
15072.44 493
15073.60 530
15074.76 510
15075.91 496
15077.07 503
15078.23 511
15079.39 513
15080.55 506
15081.71 512
15082.87 519
15084.03 536
15085.19 519
15086.35 525
15087.51 522
15088.68 504
15089.84 511
15091.00 495
15092.16 491
15093.32 509
15094.48 514
15095.64 543
15096.80 505
15097.96 519
15099.12 536
15100.28 526
15101.44 519
15102.60 535
15103.76 511
15104.92 574
15106.08 526
15107.25 514
15108.41 532
15109.57 499
15110.73 544
15111.89 551
15113.05 523
15114.21 538
15115.37 532
15116.54 524
15117.70 537
15118.86 544
15120.02 573
15121.18 557
15122.34 551
15123.50 546
15124.67 554
15125.83 539
15126.99 573
15128.15 553
15129.31 539
15130.47 573
15131.64 558
15132.80 567
15133.96 569
15135.12 570
15136.28 578
15137.45 561
15138.61 551
15139.77 570
15140.93 563
15142.10 588
15143.26 566
15144.42 579
15145.58 601
15146.75 626
15147.91 593
15149.07 558
15150.23 566
15151.40 586
15152.56 583
15153.72 581
15154.88 557
15156.05 562
15157.21 602
15158.37 590
15159.54 611
15160.70 590
15161.86 585
15163.03 638
15164.19 607
15165.35 610
15166.52 614
15167.68 596
15168.84 619
15170.01 610
15171.17 591
15172.33 574
15173.50 625
15174.66 650
15175.82 629
15176.99 654
15178.15 650
15179.31 670
15180.48 639
15181.64 620
15182.81 665
15183.97 677
15185.13 651
15186.30 636
15187.46 627
15188.63 651
15189.79 673
15190.95 698
15192.12 694
15193.28 681
15194.45 677
15195.61 662
15196.78 665
15197.94 681
15199.10 679
15200.27 706
15201.43 699
15202.60 674
15203.76 695
15204.93 704
15206.09 693
15207.26 685
15208.42 664
15209.59 681
15210.75 730
15211.92 734
15213.08 718
15214.25 720
15215.41 769
15216.58 734
15217.74 707
15218.91 702
15220.07 722
15221.24 757
15222.40 753
15223.57 770
15224.74 747
15225.90 749
15227.07 767
15228.23 776
15229.40 763
15230.56 793
15231.73 803
15232.89 781
15234.06 794
15235.23 806
15236.39 795
15237.56 812
15238.72 806
15239.89 790
15241.06 800
15242.22 801
15243.39 829
15244.56 782
15245.72 788
15246.89 821
15248.05 816
15249.22 795
15250.39 796
15251.55 793
15252.72 786
15253.89 797
15255.05 805
15256.22 796
15257.39 799
15258.55 843
15259.72 769
15260.89 734
15262.05 770
15263.22 784
15264.39 741
15265.56 741
15266.72 728
15267.89 729
15269.06 729
15270.22 724
15271.39 730
15272.56 700
15273.73 667
15274.89 693
15276.06 669
15277.23 685
15278.40 675
15279.56 701
15280.73 679
15281.90 682
15283.07 685
15284.23 700
15285.40 656
15286.57 679
15287.74 665
15288.91 668
15290.07 664
15291.24 678
15292.41 676
15293.58 685
15294.75 658
15295.92 698
15297.08 682
15298.25 646
15299.42 647
15300.59 680
15301.76 675
15302.93 716
15304.09 672
15305.26 669
15306.43 675
15307.60 645
15308.77 701
15309.94 672
15311.11 696
15312.28 653
15313.44 692
15314.61 683
15315.78 686
15316.95 678
15318.12 684
15319.29 671
15320.46 704
15321.63 699
15322.80 646
15323.97 670
15325.14 658
15326.30 698
15327.47 706
15328.64 683
15329.81 667
15330.98 672
15332.15 695
15333.32 684
15334.49 704
15335.66 699
15336.83 673
15338.00 693
15339.17 702
15340.34 708
15341.51 705
15342.68 679
15343.85 687
15345.02 696
15346.19 687
15347.36 727
15348.53 704
15349.70 729
15350.87 717
15352.04 710
15353.21 711
15354.38 705
15355.55 695
15356.72 717
15357.90 709
15359.07 743
15360.24 742
15361.41 747
15362.58 733
15363.75 734
15364.92 754
15366.09 768
15367.26 753
15368.43 763
15369.60 766
15370.77 815
15371.95 791
15373.12 785
15374.29 800
15375.46 784
15376.63 801
15377.80 766
15378.97 804
15380.15 769
15381.32 762
15382.49 757
15383.66 757
15384.83 767
15386.00 738
15387.17 729
15388.35 724
15389.52 765
15390.69 782
15391.86 753
15393.03 745
15394.21 676
15395.38 713
15396.55 696
15397.72 729
15398.89 744
15400.07 711
15401.24 692
15402.41 707
15403.58 692
15404.76 681
15405.93 697
15407.10 682
15408.27 682
15409.45 657
15410.62 650
15411.79 658
15412.96 650
15414.14 644
15415.31 626
15416.48 654
15417.66 656
15418.83 642
15420.00 618
15421.17 624
15422.35 624
15423.52 624
15424.69 618
15425.87 603
15427.04 627
15428.21 591
15429.39 603
15430.56 566
15431.73 606
15432.91 634
15434.08 620
15435.25 609
15436.43 601
15437.60 591
15438.77 594
15439.95 595
15441.12 598
15442.30 569
15443.47 611
15444.64 564
15445.82 574
15446.99 611
15448.17 571
15449.34 607
15450.51 596
15451.69 601
15452.86 586
15454.04 596
15455.21 598
15456.39 567
15457.56 554
15458.73 587
15459.91 581
15461.08 550
15462.26 579
15463.43 588
15464.61 560
15465.78 561
15466.96 578
15468.13 576
15469.31 577
15470.48 552
15471.66 552
15472.83 547
15474.01 552
15475.18 560
15476.36 579
15477.53 556
15478.71 572
15479.88 568
15481.06 558
15482.23 564
15483.41 570
15484.58 592
15485.76 557
15486.93 576
15488.11 575
15489.29 548
15490.46 579
15491.64 572
15492.81 554
15493.99 552
15495.16 582
15496.34 606
15497.52 587
15498.69 551
15499.87 592
15501.04 620
15502.22 571
15503.40 603
15504.57 589
15505.75 584
15506.92 598
15508.10 601
15509.28 602
15510.45 578
15511.63 548
15512.81 567
15513.98 575
15515.16 602
15516.34 567
15517.51 589
15518.69 605
15519.87 591
15521.04 581
15522.22 556
15523.40 581
15524.57 610
15525.75 603
15526.93 611
15528.11 596
15529.28 629
15530.46 598
15531.64 571
15532.81 566
15533.99 536
15535.17 584
15536.35 597
15537.52 587
15538.70 590
15539.88 596
15541.06 578
15542.23 580
15543.41 589
15544.59 591
15545.77 595
15546.95 559
15548.12 600
15549.30 620
15550.48 600
15551.66 640
15552.83 646
15554.01 649
15555.19 669
15556.37 645
15557.55 652
15558.73 586
15559.90 633
15561.08 634
15562.26 635
15563.44 648
15564.62 654
15565.80 609
15566.97 620
15568.15 613
15569.33 605
15570.51 634
15571.69 616
15572.87 659
15574.05 653
15575.23 657
15576.40 640
15577.58 672
15578.76 668
15579.94 718
15581.12 703
15582.30 700
15583.48 693
15584.66 675
15585.84 675
15587.02 712
15588.20 731
15589.38 710
15590.56 716
15591.73 730
15592.91 744
15594.09 677
15595.27 688
15596.45 724
15597.63 711
15598.81 743
15599.99 730
15601.17 772
15602.35 754
15603.53 725
15604.71 741
15605.89 755
15607.07 742
15608.25 752
15609.43 761
15610.61 775
15611.79 754
15612.97 775
15614.15 804
15615.33 807
15616.51 801
15617.69 776
15618.88 812
15620.06 799
15621.24 819
15622.42 839
15623.60 845
15624.78 847
15625.96 845
15627.14 837
15628.32 813
15629.50 849
15630.68 855
15631.86 845
15633.05 861
15634.23 840
15635.41 880
15636.59 864
15637.77 900
15638.95 894
15640.13 876
15641.31 908
15642.50 902
15643.68 897
15644.86 895
15646.04 913
15647.22 881
15648.40 906
15649.58 925
15650.77 910
15651.95 900
15653.13 919
15654.31 908
15655.49 867
15656.68 928
15657.86 920
15659.04 937
15660.22 905
15661.40 937
15662.59 955
15663.77 897
15664.95 933
15666.13 937
15667.32 994
15668.50 988
15669.68 962
15670.86 919
15672.05 905
15673.23 904
15674.41 912
15675.59 891
15676.78 841
15677.96 872
15679.14 931
15680.32 906
15681.51 883
15682.69 921
15683.87 939
15685.06 886
15686.24 889
15687.42 889
15688.61 918
15689.79 899
15690.97 883
15692.16 874
15693.34 843
15694.52 887
15695.71 848
15696.89 860
15698.07 823
15699.26 852
15700.44 875
15701.62 863
15702.81 884
15703.99 847
15705.17 844
15706.36 856
15707.54 855
15708.73 844
15709.91 858
15711.09 863
15712.28 863
15713.46 854
15714.65 875
15715.83 879
15717.02 883
15718.20 897
15719.38 909
15720.57 930
15721.75 905
15722.94 894
15724.12 887
15725.31 901
15726.49 889
15727.68 922
15728.86 929
15730.04 911
15731.23 944
15732.41 966
15733.60 934
15734.78 942
15735.97 969
15737.15 937
15738.34 954
15739.52 990
15740.71 978
15741.89 978
15743.08 941
15744.27 958
15745.45 998
15746.64 993
15747.82 993
15749.01 1014
15750.19 1028
15751.38 1047
15752.56 1005
15753.75 1030
15754.93 1091
15756.12 1098
15757.31 1081
15758.49 1067
15759.68 1060
15760.86 1067
15762.05 1075
15763.24 1090
15764.42 1115
15765.61 1120
15766.79 1115
15767.98 1112
15769.17 1107
15770.35 1070
15771.54 1073
15772.72 1082
15773.91 1077
15775.10 1050
15776.28 1008
15777.47 1068
15778.66 1060
15779.84 1047
15781.03 1034
15782.22 1043
15783.40 976
15784.59 978
15785.78 991
15786.96 987
15788.15 982
15789.34 972
15790.53 971
15791.71 976
15792.90 948
15794.09 936
15795.27 946
15796.46 919
15797.65 922
15798.84 911
15800.02 979
15801.21 938
15802.40 913
15803.59 928
15804.77 873
15805.96 902
15807.15 891
15808.34 894
15809.52 901
15810.71 896
15811.90 861
15813.09 833
15814.28 850
15815.46 821
15816.65 848
15817.84 823
15819.03 865
15820.22 871
15821.40 824
15822.59 842
15823.78 820
15824.97 807
15826.16 845
15827.35 835
15828.53 807
15829.72 816
15830.91 784
15832.10 809
15833.29 848
15834.48 856
15835.67 816
15836.85 854
15838.04 823
15839.23 795
15840.42 776
15841.61 836
15842.80 823
15843.99 834
15845.18 804
15846.37 840
15847.55 841
15848.74 809
15849.93 805
15851.12 829
15852.31 790
15853.50 806
15854.69 799
15855.88 800
15857.07 802
15858.26 792
15859.45 851
15860.64 818
15861.83 825
15863.02 860
15864.21 854
15865.40 858
15866.59 832
15867.78 815
15868.97 849
15870.16 844
15871.35 834
15872.54 813
15873.73 843
15874.92 850
15876.11 843
15877.30 851
15878.49 865
15879.68 851
15880.87 854
15882.06 851
15883.25 850
15884.44 856
15885.63 858
15886.82 864
15888.01 896
15889.20 886
15890.39 866
15891.59 900
15892.78 934
15893.97 917
15895.16 885
15896.35 898
15897.54 920
15898.73 923
15899.92 934
15901.11 918
15902.30 906
15903.50 933
15904.69 969
15905.88 945
15907.07 946
15908.26 959
15909.45 1034
15910.64 1000
15911.84 964
15913.03 1010
15914.22 1030
15915.41 1019
15916.60 1010
15917.79 1009
15918.99 1004
15920.18 1019
15921.37 1029
15922.56 1045
15923.75 1023
15924.95 1002
15926.14 1041
15927.33 1022
15928.52 1039
15929.71 1022
15930.91 1031
15932.10 1048
15933.29 1040
15934.48 1053
15935.68 1041
15936.87 1034
15938.06 1036
15939.25 998
15940.45 977
15941.64 954
15942.83 1010
15944.03 990
15945.22 987
15946.41 943
15947.60 929
15948.80 965
15949.99 971
15951.18 942
15952.38 918
15953.57 903
15954.76 879
15955.96 877
15957.15 841
15958.34 849
15959.54 841
15960.73 770
15961.92 776
15963.12 788
15964.31 751
15965.50 763
15966.70 785
15967.89 757
15969.08 707
15970.28 727
15971.47 704
15972.67 700
15973.86 650
15975.05 695
15976.25 695
15977.44 682
15978.64 675
15979.83 665
15981.02 654
15982.22 650
15983.41 646
15984.61 646
15985.80 639
15987.00 625
15988.19 633
15989.38 622
15990.58 643
15991.77 643
15992.97 605
15994.16 604
15995.36 620
15996.55 634
15997.75 603
15998.94 623
16000.14 592
16001.33 594
16002.53 613
16003.72 597
16004.92 587
16006.11 584
16007.31 640
16008.50 609
16009.70 596
16010.89 602
16012.09 591
16013.28 587
16014.48 593
16015.67 597
16016.87 567
16018.07 586
16019.26 576
16020.46 558
16021.65 583
16022.85 554
16024.04 593
16025.24 596
16026.44 564
16027.63 597
16028.83 567
16030.02 573
16031.22 567
16032.42 563
16033.61 543
16034.81 567
16036.00 596
16037.20 582
16038.40 583
16039.59 547
16040.79 562
16041.99 578
16043.18 542
16044.38 567
16045.58 562
16046.77 568
16047.97 573
16049.17 564
16050.36 561
16051.56 564
16052.76 564
16053.95 536
16055.15 546
16056.35 572
16057.54 545
16058.74 529
16059.94 552
16061.14 528
16062.33 539
16063.53 550
16064.73 531
16065.92 552
16067.12 555
16068.32 540
16069.52 550
16070.71 526
16071.91 529
16073.11 562
16074.31 523
16075.50 501
16076.70 529
16077.90 526
16079.10 541
16080.30 539
16081.49 520
16082.69 495
16083.89 540
16085.09 540
16086.29 536
16087.48 493
16088.68 513
16089.88 533
16091.08 538
16092.28 520
16093.48 510
16094.67 487
16095.87 541
16097.07 501
16098.27 503
16099.47 470
16100.67 525
16101.87 520
16103.06 497
16104.26 503
16105.46 494
16106.66 506
16107.86 516
16109.06 516
16110.26 508
16111.46 500
16112.66 513
16113.86 506
16115.05 491
16116.25 486
16117.45 486
16118.65 481
16119.85 450
16121.05 471
16122.25 475
16123.45 483
16124.65 502
16125.85 469
16127.05 453
16128.25 466
16129.45 473
16130.65 465
16131.85 472
16133.05 477
16134.25 479
16135.45 437
16136.65 455
16137.85 449
16139.05 475
16140.25 497
16141.45 449
16142.65 471
16143.85 457
16145.05 445
16146.25 457
16147.45 469
16148.65 475
16149.85 460
16151.05 450
16152.25 447
16153.45 437
16154.65 461
16155.85 460
16157.05 418
16158.25 453
16159.46 438
16160.66 451
16161.86 475
16163.06 481
16164.26 462
16165.46 461
16166.66 423
16167.86 441
16169.06 463
16170.27 455
16171.47 473
16172.67 475
16173.87 460
16175.07 485
16176.27 455
16177.47 444
16178.67 458
16179.88 470
16181.08 469
16182.28 435
16183.48 455
16184.68 475
16185.89 446
16187.09 439
16188.29 446
16189.49 471
16190.69 452
16191.90 433
16193.10 443
16194.30 443
16195.50 457
16196.70 458
16197.91 481
16199.11 461
16200.31 465
16201.51 451
16202.72 455
16203.92 447
16205.12 427
16206.32 438
16207.53 466
16208.73 457
16209.93 454
16211.13 447
16212.34 469
16213.54 456
16214.74 478
16215.95 456
16217.15 456
16218.35 457
16219.55 471
16220.76 438
16221.96 475
16223.16 462
16224.37 448
16225.57 462
16226.77 476
16227.98 450
16229.18 486
16230.38 499
16231.59 465
16232.79 476
16233.99 485
16235.20 468
16236.40 438
16237.61 461
16238.81 459
16240.01 475
16241.22 467
16242.42 488
16243.63 474
16244.83 484
16246.03 467
16247.24 455
16248.44 462
16249.65 442
16250.85 451
16252.05 477
16253.26 504
16254.46 491
16255.67 509
16256.87 512
16258.08 521
16259.28 479
16260.49 499
16261.69 497
16262.89 493
16264.10 504
16265.30 502
16266.51 528
16267.71 520
16268.92 498
16270.12 532
16271.33 521
16272.53 509
16273.74 494
16274.94 495
16276.15 509
16277.35 524
16278.56 512
16279.77 499
16280.97 502
16282.18 475
16283.38 508
16284.59 493
16285.79 521
16287.00 481
16288.20 514
16289.41 511
16290.61 524
16291.82 499
16293.03 523
16294.23 513
16295.44 510
16296.64 487
16297.85 483
16299.06 467
16300.26 507
16301.47 512
16302.67 489
16303.88 505
16305.09 502
16306.29 543
16307.50 519
16308.71 495
16309.91 510
16311.12 510
16312.33 493
16313.53 500
16314.74 514
16315.95 510
16317.15 471
16318.36 473
16319.57 485
16320.77 493
16321.98 498
16323.19 487
16324.39 463
16325.60 485
16326.81 452
16328.01 472
16329.22 497
16330.43 509
16331.64 472
16332.84 469
16334.05 467
16335.26 474
16336.47 485
16337.67 490
16338.88 482
16340.09 462
16341.30 463
16342.50 485
16343.71 459
16344.92 432
16346.13 430
16347.33 432
16348.54 465
16349.75 438
16350.96 425
16352.17 455
16353.37 440
16354.58 432
16355.79 442
16357.00 455
16358.21 444
16359.41 437
16360.62 450
16361.83 440
16363.04 432
16364.25 446
16365.46 443
16366.67 428
16367.87 465
16369.08 449
16370.29 454
16371.50 444
16372.71 417
16373.92 432
16375.13 426
16376.34 439
16377.54 431
16378.75 433
16379.96 434
16381.17 430
16382.38 435
16383.59 432
16384.80 442
16386.01 439
16387.22 429
16388.43 424
16389.64 447
16390.85 423
16392.05 440
16393.26 444
16394.47 446
16395.68 418
16396.89 457
16398.10 475
16399.31 438
16400.52 411
16401.73 446
16402.94 459
16404.15 426
16405.36 434
16406.57 427
16407.78 468
16408.99 447
16410.20 432
16411.41 453
16412.62 437
16413.83 422
16415.04 446
16416.25 453
16417.46 429
16418.67 407
16419.88 439
16421.10 436
16422.31 448
16423.52 424
16424.73 449
16425.94 436
16427.15 425
16428.36 414
16429.57 428
16430.78 452
16431.99 451
16433.20 453
16434.41 437
16435.63 417
16436.84 439
16438.05 446
16439.26 442
16440.47 452
16441.68 457
16442.89 428
16444.10 432
16445.32 436
16446.53 417
16447.74 443
16448.95 407
16450.16 438
16451.37 464
16452.59 446
16453.80 412
16455.01 440
16456.22 476
16457.43 424
16458.64 412
16459.86 445
16461.07 446
16462.28 441
16463.49 426
16464.70 416
16465.92 427
16467.13 442
16468.34 451
16469.55 432
16470.77 411
16471.98 414
16473.19 430
16474.40 412
16475.62 437
16476.83 437
16478.04 449
16479.25 435
16480.47 427
16481.68 450
16482.89 443
16484.11 454
16485.32 434
16486.53 429
16487.74 426
16488.96 412
16490.17 435
16491.38 444
16492.60 439
16493.81 420
16495.02 418
16496.24 457
16497.45 460
16498.66 435
16499.88 439
16501.09 437
16502.30 459
16503.52 436
16504.73 437
16505.94 450
16507.16 444
16508.37 441
16509.59 437
16510.80 457
16512.01 434
16513.23 444
16514.44 458
16515.66 435
16516.87 440
16518.08 436
16519.30 478
16520.51 463
16521.73 439
16522.94 477
16524.16 463
16525.37 465
16526.58 487
16527.80 446
16529.01 464
16530.23 467
16531.44 465
16532.66 461
16533.87 473
16535.09 489
16536.30 469
16537.52 494
16538.73 469
16539.95 499
16541.16 507
16542.38 497
16543.59 535
16544.81 514
16546.02 503
16547.24 482
16548.45 504
16549.67 496
16550.88 505
16552.10 517
16553.31 501
16554.53 508
16555.74 504
16556.96 525
16558.18 554
16559.39 538
16560.61 549
16561.82 537
16563.04 515
16564.25 524
16565.47 538
16566.69 556
16567.90 531
16569.12 551
16570.33 551
16571.55 523
16572.77 516
16573.98 535
16575.20 560
16576.41 538
16577.63 526
16578.85 520
16580.06 525
16581.28 535
16582.50 521
16583.71 524
16584.93 536
16586.15 518
16587.36 517
16588.58 514
16589.80 506
16591.01 490
16592.23 503
16593.45 510
16594.66 511
16595.88 494
16597.10 499
16598.32 529
16599.53 457
16600.75 484
16601.97 506
16603.18 468
16604.40 496
16605.62 492
16606.84 454
16608.05 454
16609.27 460
16610.49 473
16611.71 470
16612.92 483
16614.14 448
16615.36 456
16616.58 460
16617.79 445
16619.01 451
16620.23 449
16621.45 463
16622.67 434
16623.88 421
16625.10 448
16626.32 420
16627.54 419
16628.76 422
16629.97 409
16631.19 441
16632.41 424
16633.63 436
16634.85 439
16636.07 424
16637.29 406
16638.50 417
16639.72 419
16640.94 423
16642.16 420
16643.38 424
16644.60 414
16645.82 414
16647.03 406
16648.25 428
16649.47 422
16650.69 438
16651.91 439
16653.13 417
16654.35 404
16655.57 408
16656.79 415
16658.01 384
16659.23 392
16660.45 413
16661.66 424
16662.88 405
16664.10 392
16665.32 412
16666.54 404
16667.76 433
16668.98 420
16670.20 422
16671.42 415
16672.64 417
16673.86 388
16675.08 411
16676.30 397
16677.52 409
16678.74 429
16679.96 402
16681.18 399
16682.40 422
16683.62 388
16684.84 405
16686.06 430
16687.28 410
16688.50 423
16689.72 406
16690.94 398
16692.16 396
16693.39 395
16694.61 418
16695.83 408
16697.05 377
16698.27 434
16699.49 423
16700.71 382
16701.93 393
16703.15 397
16704.37 403
16705.59 395
16706.81 396
16708.04 408
16709.26 411
16710.48 404
16711.70 391
16712.92 403
16714.14 409
16715.36 429
16716.58 437
16717.81 379
16719.03 382
16720.25 389
16721.47 401
16722.69 400
16723.91 406
16725.14 395
16726.36 386
16727.58 390
16728.80 383
16730.02 395
16731.24 381
16732.47 384
16733.69 409
16734.91 408
16736.13 395
16737.36 376
16738.58 384
16739.80 403
16741.02 408
16742.24 381
16743.47 387
16744.69 383
16745.91 397
16747.13 393
16748.36 395
16749.58 390
16750.80 380
16752.02 385
16753.25 391
16754.47 391
16755.69 428
16756.92 400
16758.14 363
16759.36 374
16760.59 359
16761.81 365
16763.03 373
16764.25 385
16765.48 382
16766.70 381
16767.92 381
16769.15 395
16770.37 379
16771.59 384
16772.82 388
16774.04 401
16775.27 382
16776.49 377
16777.71 380
16778.94 384
16780.16 409
16781.38 411
16782.61 403
16783.83 370
16785.06 389
16786.28 395
16787.50 389
16788.73 373
16789.95 401
16791.18 401
16792.40 400
16793.62 378
16794.85 397
16796.07 416
16797.30 395
16798.52 391
16799.75 404
16800.97 389
16802.19 376
16803.42 408
16804.64 405
16805.87 407
16807.09 371
16808.32 394
16809.54 403
16810.77 404
16811.99 396
16813.22 402
16814.44 406
16815.67 403
16816.89 403
16818.12 410
16819.34 408
16820.57 397
16821.79 406
16823.02 429
16824.24 421
16825.47 396
16826.70 403
16827.92 441
16829.15 441
16830.37 376
16831.60 385
16832.82 395
16834.05 411
16835.27 425
16836.50 420
16837.73 433
16838.95 387
16840.18 433
16841.40 415
16842.63 441
16843.86 427
16845.08 466
16846.31 433
16847.53 455
16848.76 449
16849.99 441
16851.21 476
16852.44 456
16853.67 448
16854.89 489
16856.12 459
16857.35 478
16858.57 475
16859.80 480
16861.03 493
16862.25 457
16863.48 472
16864.71 499
16865.93 492
16867.16 507
16868.39 495
16869.61 495
16870.84 534
16872.07 545
16873.30 539
16874.52 516
16875.75 514
16876.98 542
16878.20 525
16879.43 517
16880.66 544
16881.89 546
16883.11 536
16884.34 531
16885.57 554
16886.80 549
16888.02 536
16889.25 553
16890.48 539
16891.71 550
16892.94 531
16894.16 536
16895.39 563
16896.62 522
16897.85 537
16899.08 559
16900.30 583
16901.53 546
16902.76 535
16903.99 549
16905.22 561
16906.45 550
16907.67 554
16908.90 555
16910.13 540
16911.36 524
16912.59 536
16913.82 537
16915.04 520
16916.27 504
16917.50 504
16918.73 517
16919.96 508
16921.19 495
16922.42 513
16923.65 510
16924.88 499
16926.10 523
16927.33 503
16928.56 493
16929.79 531
16931.02 494
16932.25 490
16933.48 499
16934.71 459
16935.94 477
16937.17 497
16938.40 481
16939.63 470
16940.86 477
16942.09 493
16943.32 493
16944.55 478
16945.78 474
16947.01 485
16948.24 471
16949.47 438
16950.70 458
16951.93 467
16953.16 475
16954.39 479
16955.62 460
16956.85 439
16958.08 475
16959.31 459
16960.54 459
16961.77 438
16963.00 461
16964.23 462
16965.46 449
16966.69 455
16967.92 453
16969.15 424
16970.38 447
16971.61 450
16972.84 431
16974.07 435
16975.30 426
16976.54 438
16977.77 453
16979.00 421
16980.23 446
16981.46 434
16982.69 450
16983.92 437
16985.15 414
16986.38 419
16987.62 437
16988.85 463
16990.08 429
16991.31 428
16992.54 454
16993.77 446
16995.00 439
16996.24 427
16997.47 455
16998.70 452
16999.93 419
17001.16 424
17002.39 409
17003.63 429
17004.86 413
17006.09 430
17007.32 411
17008.55 410
17009.79 402
17011.02 432
17012.25 434
17013.48 422
17014.72 395
17015.95 424
17017.18 417
17018.41 412
17019.64 426
17020.88 440
17022.11 416
17023.34 396
17024.58 413
17025.81 396
17027.04 405
17028.27 419
17029.51 401
17030.74 383
17031.97 405
17033.21 398
17034.44 376
17035.67 377
17036.90 387
17038.14 414
17039.37 395
17040.60 387
17041.84 375
17043.07 381
17044.30 393
17045.54 389
17046.77 388
17048.00 400
17049.24 399
17050.47 393
17051.70 377
17052.94 376
17054.17 378
17055.41 388
17056.64 392
17057.87 378
17059.11 379
17060.34 389
17061.58 350
17062.81 370
17064.04 379
17065.28 371
17066.51 367
17067.75 366
17068.98 361
17070.21 366
17071.45 387
17072.68 369
17073.92 370
17075.15 376
17076.39 363
17077.62 368
17078.86 364
17080.09 367
17081.33 396
17082.56 364
17083.80 357
17085.03 357
17086.26 354
17087.50 364
17088.73 362
17089.97 357
17091.20 353
17092.44 357
17093.68 349
17094.91 341
17096.15 353
17097.38 348
17098.62 363
17099.85 333
17101.09 342
17102.32 335
17103.56 373
17104.79 369
17106.03 362
17107.26 318
17108.50 345
17109.74 362
17110.97 363
17112.21 359
17113.44 370
17114.68 362
17115.92 353
17117.15 312
17118.39 339
17119.62 362
17120.86 340
17122.10 342
17123.33 339
17124.57 344
17125.80 340
17127.04 344
17128.28 330
17129.51 335
17130.75 337
17131.99 331
17133.22 337
17134.46 331
17135.70 318
17136.93 329
17138.17 327
17139.41 332
17140.64 367
17141.88 328
17143.12 333
17144.35 319
17145.59 332
17146.83 347
17148.07 323
17149.30 355
17150.54 345
17151.78 319
17153.02 341
17154.25 326
17155.49 335
17156.73 335
17157.96 337
17159.20 351
17160.44 348
17161.68 337
17162.92 344
17164.15 352
17165.39 326
17166.63 331
17167.87 316
17169.10 335
17170.34 333
17171.58 315
17172.82 296
17174.06 322
17175.29 344
17176.53 330
17177.77 333
17179.01 306
17180.25 346
17181.49 301
17182.72 325
17183.96 325
17185.20 326
17186.44 317
17187.68 328
17188.92 332
17190.15 312
17191.39 288
17192.63 327
17193.87 328
17195.11 318
17196.35 340
17197.59 327
17198.83 330
17200.07 312
17201.30 299
17202.54 281
17203.78 320
17205.02 320
17206.26 333
17207.50 320
17208.74 312
17209.98 313
17211.22 318
17212.46 312
17213.70 290
17214.94 319
17216.18 319
17217.42 309
17218.66 304
17219.90 294
17221.14 324
17222.38 338
17223.62 340
17224.86 315
17226.10 299
17227.34 312
17228.58 296
17229.82 317
17231.06 319
17232.30 314
17233.54 326
17234.78 303
17236.02 299
17237.26 283
17238.50 316
17239.74 331
17240.98 311
17242.22 290
17243.46 307
17244.70 292
17245.94 326
17247.18 292
17248.42 293
17249.66 301
17250.90 299
17252.14 301
17253.39 295
17254.63 300
17255.87 319
17257.11 328
17258.35 339
17259.59 301
17260.83 290
17262.07 316
17263.31 313
17264.56 318
17265.80 306
17267.04 323
17268.28 335
17269.52 340
17270.76 309
17272.00 283
17273.25 302
17274.49 324
17275.73 312
17276.97 312
17278.21 324
17279.45 320
17280.70 296
17281.94 301
17283.18 311
17284.42 304
17285.66 297
17286.91 305
17288.15 305
17289.39 303
17290.63 311
17291.88 314
17293.12 296
17294.36 293
17295.60 293
17296.85 310
17298.09 308
17299.33 317
17300.57 297
17301.82 316
17303.06 301
17304.30 310
17305.54 328
17306.79 303
17308.03 293
17309.27 319
17310.52 327
17311.76 291
17313.00 312
17314.25 327
17315.49 330
17316.73 322
17317.97 311
17319.22 313
17320.46 327
17321.71 326
17322.95 298
17324.19 290
17325.44 301
17326.68 322
17327.92 316
17329.17 292
17330.41 297
17331.65 317
17332.90 313
17334.14 309
17335.39 316
17336.63 320
17337.87 297
17339.12 305
17340.36 306
17341.61 304
17342.85 316
17344.09 293
17345.34 303
17346.58 311
17347.83 303
17349.07 311
17350.32 304
17351.56 315
17352.80 313
17354.05 308
17355.29 307
17356.54 317
17357.78 316
17359.03 301
17360.27 285
17361.52 304
17362.76 330
17364.01 287
17365.25 305
17366.50 309
17367.74 298
17368.99 310
17370.23 311
17371.48 287
17372.72 314
17373.97 324
17375.21 325
17376.46 314
17377.70 311
17378.95 323
17380.19 312
17381.44 320
17382.69 330
17383.93 328
17385.18 324
17386.42 308
17387.67 297
17388.91 313
17390.16 317
17391.41 310
17392.65 314
17393.90 303
17395.14 322
17396.39 308
17397.64 331
17398.88 325
17400.13 303
17401.37 325
17402.62 324
17403.87 332
17405.11 318
17406.36 323
17407.61 326
17408.85 318
17410.10 336
17411.35 320
17412.59 302
17413.84 306
17415.09 320
17416.33 308
17417.58 338
17418.83 314
17420.07 330
17421.32 316
17422.57 335
17423.82 312
17425.06 333
17426.31 335
17427.56 326
17428.80 316
17430.05 342
17431.30 335
17432.55 329
17433.79 328
17435.04 343
17436.29 322
17437.54 319
17438.78 331
17440.03 317
17441.28 320
17442.53 320
17443.77 322
17445.02 333
17446.27 326
17447.52 318
17448.77 335
17450.01 322
17451.26 346
17452.51 333
17453.76 315
17455.01 329
17456.25 328
17457.50 325
17458.75 356
17460.00 333
17461.25 329
17462.50 348
17463.74 331
17464.99 340
17466.24 337
17467.49 330
17468.74 354
17469.99 341
17471.24 321
17472.49 332
17473.73 341
17474.98 314
17476.23 360
17477.48 338
17478.73 343
17479.98 343
17481.23 357
17482.48 358
17483.73 335
17484.98 346
17486.23 342
17487.47 365
17488.72 374
17489.97 369
17491.22 379
17492.47 377
17493.72 365
17494.97 358
17496.22 366
17497.47 351
17498.72 348
17499.97 350
17501.22 382
17502.47 357
17503.72 337
17504.97 353
17506.22 360
17507.47 360
17508.72 338
17509.97 347
17511.22 365
17512.47 377
17513.72 370
17514.97 386
17516.22 391
17517.47 353
17518.72 337
17519.97 392
17521.22 372
17522.47 385
17523.72 380
17524.98 382
17526.23 376
17527.48 394
17528.73 369
17529.98 364
17531.23 394
17532.48 409
17533.73 390
17534.98 383
17536.23 396
17537.48 382
17538.74 393
17539.99 424
17541.24 414
17542.49 381
17543.74 376
17544.99 380
17546.24 365
17547.50 405
17548.75 376
17550.00 437
17551.25 413
17552.50 426
17553.75 418
17555.01 402
17556.26 422
17557.51 422
17558.76 391
17560.01 416
17561.26 434
17562.52 437
17563.77 428
17565.02 381
17566.27 407
17567.53 437
17568.78 421
17570.03 427
17571.28 462
17572.53 445
17573.79 397
17575.04 400
17576.29 427
17577.54 432
17578.80 433
17580.05 443
17581.30 435
17582.56 439
17583.81 419
17585.06 410
17586.31 436
17587.57 433
17588.82 440
17590.07 430
17591.33 429
17592.58 432
17593.83 432
17595.08 468
17596.34 449
17597.59 473
17598.84 466
17600.10 447
17601.35 461
17602.61 448
17603.86 424
17605.11 446
17606.37 453
17607.62 453
17608.87 462
17610.13 439
17611.38 442
17612.63 437
17613.89 414
17615.14 442
17616.40 450
17617.65 490
17618.90 473
17620.16 488
17621.41 456
17622.67 464
17623.92 477
17625.17 474
17626.43 455
17627.68 482
17628.94 487
17630.19 452
17631.45 475
17632.70 482
17633.96 498
17635.21 487
17636.47 479
17637.72 484
17638.97 475
17640.23 478
17641.48 449
17642.74 468
17643.99 462
17645.25 495
17646.50 484
17647.76 475
17649.01 472
17650.27 495
17651.52 461
17652.78 448
17654.04 438
17655.29 442
17656.55 430
17657.80 452
17659.06 449
17660.31 456
17661.57 430
17662.82 410
17664.08 419
17665.33 431
17666.59 395
17667.85 402
17669.10 405
17670.36 416
17671.61 415
17672.87 396
17674.13 389
17675.38 372
17676.64 378
17677.89 412
17679.15 415
17680.41 398
17681.66 369
17682.92 367
17684.18 398
17685.43 412
17686.69 395
17687.95 368
17689.20 375
17690.46 376
17691.71 369
17692.97 381
17694.23 354
17695.49 368
17696.74 394
17698.00 396
17699.26 388
17700.51 363
17701.77 373
17703.03 396
17704.28 365
17705.54 391
17706.80 353
17708.06 368
17709.31 369
17710.57 373
17711.83 382
17713.08 345
17714.34 352
17715.60 371
17716.86 343
17718.11 332
17719.37 353
17720.63 335
17721.89 368
17723.15 337
17724.40 340
17725.66 376
17726.92 365
17728.18 342
17729.43 361
17730.69 362
17731.95 344
17733.21 366
17734.47 351
17735.73 360
17736.98 344
17738.24 341
17739.50 358
17740.76 333
17742.02 335
17743.28 351
17744.53 352
17745.79 343
17747.05 306
17748.31 330
17749.57 347
17750.83 346
17752.09 368
17753.34 323
17754.60 351
17755.86 349
17757.12 360
17758.38 354
17759.64 336
17760.90 346
17762.16 357
17763.42 321
17764.68 313
17765.94 340
17767.19 351
17768.45 359
17769.71 340
17770.97 324
17772.23 354
17773.49 358
17774.75 343
17776.01 352
17777.27 337
17778.53 323
17779.79 342
17781.05 359
17782.31 334
17783.57 335
17784.83 307
17786.09 307
17787.35 334
17788.61 315
17789.87 316
17791.13 313
17792.39 298
17793.65 327
17794.91 301
17796.17 309
17797.43 309
17798.69 333
17799.95 346
17801.21 301
17802.47 296
17803.73 317
17805.00 300
17806.26 316
17807.52 311
17808.78 299
17810.04 307
17811.30 339
17812.56 317
17813.82 307
17815.08 301
17816.34 315
17817.60 299
17818.87 307
17820.13 285
17821.39 288
17822.65 307
17823.91 301
17825.17 304
17826.43 314
17827.69 327
17828.96 303
17830.22 277
17831.48 307
17832.74 322
17834.00 299
17835.26 306
17836.53 313
17837.79 315
17839.05 292
17840.31 297
17841.57 299
17842.84 303
17844.10 291
17845.36 281
17846.62 306
17847.88 310
17849.15 287
17850.41 280
17851.67 305
17852.93 296
17854.20 296
17855.46 281
17856.72 270
17857.98 274
17859.25 291
17860.51 291
17861.77 281
17863.03 286
17864.30 270
17865.56 276
17866.82 283
17868.09 266
17869.35 263
17870.61 258
17871.87 262
17873.14 284
17874.40 293
17875.66 283
17876.93 273
17878.19 279
17879.45 269
17880.72 259
17881.98 274
17883.24 269
17884.51 286
17885.77 295
17887.03 246
17888.30 262
17889.56 270
17890.83 274
17892.09 292
17893.35 287
17894.62 283
17895.88 282
17897.14 279
17898.41 301
17899.67 291
17900.94 282
17902.20 291
17903.46 280
17904.73 293
17905.99 275
17907.26 273
17908.52 290
17909.79 289
17911.05 277
17912.32 273
17913.58 301
17914.84 280
17916.11 239
17917.37 290
17918.64 281
17919.90 304
17921.17 299
17922.43 280
17923.70 269
17924.96 278
17926.23 267
17927.49 281
17928.76 261
17930.02 262
17931.29 288
17932.55 269
17933.82 270
17935.08 263
17936.35 264
17937.61 259
17938.88 266
17940.14 268
17941.41 279
17942.68 261
17943.94 254
17945.21 265
17946.47 292
17947.74 279
17949.00 278
17950.27 258
17951.54 287
17952.80 257
17954.07 293
17955.33 272
17956.60 272
17957.87 289
17959.13 262
17960.40 286
17961.66 278
17962.93 246
17964.20 254
17965.46 291
17966.73 266
17968.00 257
17969.26 271
17970.53 273
17971.80 254
17973.06 257
17974.33 271
17975.60 278
17976.86 281
17978.13 287
17979.40 293
17980.66 259
17981.93 269
17983.20 287
17984.46 283
17985.73 287
17987.00 252
17988.26 287
17989.53 294
17990.80 279
17992.07 275
17993.33 278
17994.60 272
17995.87 278
17997.14 283
17998.40 262
17999.67 278
18000.94 276
18002.21 259
18003.47 273
18004.74 285
18006.01 263
18007.28 296
18008.55 268
18009.81 263
18011.08 263
18012.35 288
18013.62 263
18014.89 272
18016.15 265
18017.42 263
18018.69 259
18019.96 267
18021.23 263
18022.49 272
18023.76 273
18025.03 300
18026.30 262
18027.57 258
18028.84 276
18030.11 253
18031.37 276
18032.64 261
18033.91 286
18035.18 263
18036.45 260
18037.72 272
18038.99 261
18040.26 279
18041.53 293
18042.79 265
18044.06 276
18045.33 261
18046.60 268
18047.87 250
18049.14 263
18050.41 261
18051.68 256
18052.95 283
18054.22 260
18055.49 288
18056.76 274
18058.03 287
18059.30 268
18060.57 259
18061.84 273
18063.11 266
18064.38 278
18065.65 298
18066.92 260
18068.19 269
18069.46 284
18070.73 275
18072.00 269
18073.27 251
18074.54 267
18075.81 288
18077.08 272
18078.35 266
18079.62 297
18080.89 271
18082.16 275
18083.43 287
18084.70 284
18085.97 270
18087.24 258
18088.51 298
18089.78 279
18091.05 252
18092.32 265
18093.59 262
18094.87 285
18096.14 265
18097.41 282
18098.68 272
18099.95 293
18101.22 267
18102.49 280
18103.76 290
18105.03 298
18106.31 298
18107.58 291
18108.85 244
18110.12 287
18111.39 290
18112.66 295
18113.93 269
18115.21 273
18116.48 273
18117.75 292
18119.02 287
18120.29 272
18121.56 259
18122.84 259
18124.11 249
18125.38 278
18126.65 266
18127.92 278
18129.20 285
18130.47 259
18131.74 281
18133.01 269
18134.29 283
18135.56 302
18136.83 285
18138.10 294
18139.38 281
18140.65 260
18141.92 259
18143.19 288
18144.47 283
18145.74 286
18147.01 277
18148.28 295
18149.56 284
18150.83 256
18152.10 263
18153.38 284
18154.65 289
18155.92 275
18157.19 284
18158.47 261
18159.74 249
18161.01 268
18162.29 252
18163.56 263
18164.83 298
18166.11 249
18167.38 247
18168.65 254
18169.93 268
18171.20 266
18172.48 254
18173.75 262
18175.02 281
18176.30 296
18177.57 270
18178.84 272
18180.12 281
18181.39 273
18182.67 282
18183.94 286
18185.21 261
18186.49 267
18187.76 280
18189.04 281
18190.31 270
18191.59 289
18192.86 271
18194.13 272
18195.41 278
18196.68 298
18197.96 276
18199.23 272
18200.51 289
18201.78 282
18203.06 278
18204.33 271
18205.61 271
18206.88 254
18208.16 272
18209.43 279
18210.71 286
18211.98 256
18213.26 261
18214.53 252
18215.81 248
18217.08 249
18218.36 243
18219.63 274
18220.91 263
18222.18 284
18223.46 262
18224.73 256
18226.01 255
18227.28 239
18228.56 268
18229.84 254
18231.11 256
18232.39 252
18233.66 267
18234.94 290
18236.21 274
18237.49 263
18238.77 270
18240.04 289
18241.32 283
18242.59 276
18243.87 296
18245.15 269
18246.42 294
18247.70 266
18248.98 250
18250.25 258
18251.53 282
18252.81 275
18254.08 276
18255.36 277
18256.63 264
18257.91 269
18259.19 263
18260.46 276
18261.74 269
18263.02 277
18264.30 286
18265.57 291
18266.85 264
18268.13 271
18269.40 254
18270.68 314
18271.96 285
18273.23 275
18274.51 286
18275.79 271
18277.07 279
18278.34 262
18279.62 251
18280.90 273
18282.18 289
18283.45 279
18284.73 285
18286.01 268
18287.29 286
18288.56 264
18289.84 307
18291.12 271
18292.40 268
18293.68 301
18294.95 280
18296.23 274
18297.51 280
18298.79 262
18300.07 277
18301.34 269
18302.62 269
18303.90 283
18305.18 292
18306.46 301
18307.74 274
18309.01 271
18310.29 270
18311.57 274
18312.85 288
18314.13 287
18315.41 289
18316.69 280
18317.96 271
18319.24 277
18320.52 299
18321.80 283
18323.08 279
18324.36 271
18325.64 266
18326.92 256
18328.20 259
18329.47 273
18330.75 311
18332.03 291
18333.31 285
18334.59 290
18335.87 275
18337.15 244
18338.43 267
18339.71 282
18340.99 288
18342.27 300
18343.55 298
18344.83 278
18346.11 285
18347.39 266
18348.67 257
18349.95 273
18351.23 276
18352.51 284
18353.79 278
18355.07 281
18356.35 277
18357.63 298
18358.91 257
18360.19 289
18361.47 301
18362.75 295
18364.03 292
18365.31 252
18366.59 281
18367.87 293
18369.15 289
18370.43 269
18371.71 281
18372.99 269
18374.27 289
18375.55 276
18376.83 263
18378.12 289
18379.40 267
18380.68 264
18381.96 257
18383.24 287
18384.52 277
18385.80 272
18387.08 268
18388.36 285
18389.65 274
18390.93 302
18392.21 274
18393.49 257
18394.77 260
18396.05 246
18397.33 264
18398.62 265
18399.90 270
18401.18 261
18402.46 277
18403.74 268
18405.02 262
18406.31 277
18407.59 267
18408.87 271
18410.15 287
18411.43 266
18412.72 258
18414.00 266
18415.28 247
18416.56 238
18417.84 247
18419.13 253
18420.41 265
18421.69 252
18422.97 273
18424.26 262
18425.54 255
18426.82 247
18428.10 269
18429.39 264
18430.67 264
18431.95 265
18433.23 283
18434.52 255
18435.80 258
18437.08 286
18438.37 262
18439.65 272
18440.93 248
18442.22 282
18443.50 266
18444.78 271
18446.06 262
18447.35 260
18448.63 264
18449.91 251
18451.20 256
18452.48 251
18453.76 249
18455.05 270
18456.33 257
18457.62 279
18458.90 272
18460.18 257
18461.47 271
18462.75 256
18464.03 263
18465.32 250
18466.60 298
18467.89 279
18469.17 250
18470.45 252
18471.74 274
18473.02 279
18474.31 276
18475.59 248
18476.88 274
18478.16 253
18479.44 276
18480.73 286
18482.01 274
18483.30 271
18484.58 271
18485.87 273
18487.15 269
18488.44 256
18489.72 254
18491.01 270
18492.29 261
18493.58 265
18494.86 257
18496.15 264
18497.43 275
18498.72 260
18500.00 285
18501.29 245
18502.57 261
18503.86 258
18505.14 271
18506.43 287
18507.71 259
18509.00 269
18510.28 269
18511.57 272
18512.85 290
18514.14 274
18515.42 257
18516.71 265
18518.00 258
18519.28 259
18520.57 246
18521.85 248
18523.14 263
18524.43 259
18525.71 270
18527.00 256
18528.28 249
18529.57 266
18530.86 270
18532.14 254
18533.43 253
18534.71 275
18536.00 276
18537.29 291
18538.57 268
18539.86 247
18541.15 256
18542.43 273
18543.72 284
18545.01 264
18546.29 264
18547.58 270
18548.87 271
18550.15 283
18551.44 297
18552.73 296
18554.01 258
18555.30 271
18556.59 260
18557.88 273
18559.16 281
18560.45 275
18561.74 260
18563.02 272
18564.31 281
18565.60 253
18566.89 278
18568.17 287
18569.46 277
18570.75 299
18572.04 270
18573.32 250
18574.61 282
18575.90 263
18577.19 279
18578.48 284
18579.76 263
18581.05 261
18582.34 281
18583.63 277
18584.92 276
18586.20 268
18587.49 274
18588.78 242
18590.07 267
18591.36 277
18592.64 286
18593.93 274
18595.22 292
18596.51 273
18597.80 250
18599.09 262
18600.38 269
18601.66 299
18602.95 288
18604.24 265
18605.53 273
18606.82 265
18608.11 265
18609.40 282
18610.69 260
18611.98 285
18613.26 301
18614.55 269
18615.84 276
18617.13 258
18618.42 248
18619.71 289
18621.00 278
18622.29 281
18623.58 282
18624.87 249
18626.16 270
18627.45 266
18628.74 256
18630.03 270
18631.32 279
18632.61 281
18633.89 252
18635.18 269
18636.47 283
18637.76 276
18639.05 269
18640.34 282
18641.63 261
18642.92 264
18644.21 266
18645.50 299
18646.79 263
18648.09 248
18649.38 263
18650.67 287
18651.96 275
18653.25 260
18654.54 254
18655.83 262
18657.12 248
18658.41 256
18659.70 236
18660.99 242
18662.28 273
18663.57 250
18664.86 268
18666.15 247
18667.44 241
18668.74 219
18670.03 259
18671.32 263
18672.61 247
18673.90 229
18675.19 229
18676.48 259
18677.77 232
18679.06 241
18680.36 261
18681.65 268
18682.94 231
18684.23 229
18685.52 245
18686.81 239
18688.11 251
18689.40 259
18690.69 231
18691.98 222
18693.27 240
18694.56 230
18695.86 243
18697.15 234
18698.44 240
18699.73 271
18701.02 274
18702.32 217
18703.61 235
18704.90 246
18706.19 250
18707.48 212
18708.78 257
18710.07 253
18711.36 259
18712.65 257
18713.95 248
18715.24 224
18716.53 239
18717.83 233
18719.12 249
18720.41 232
18721.70 231
18723.00 270
18724.29 257
18725.58 263
18726.87 225
18728.17 230
18729.46 242
18730.75 227
18732.05 236
18733.34 221
18734.63 238
18735.93 245
18737.22 232
18738.51 237
18739.81 271
18741.10 250
18742.39 246
18743.69 255
18744.98 237
18746.27 222
18747.57 223
18748.86 244
18750.16 220
18751.45 238
18752.74 258
18754.04 237
18755.33 250
18756.63 215
18757.92 227
18759.21 249
18760.51 216
18761.80 246
18763.10 231
18764.39 238
18765.69 253
18766.98 254
18768.27 257
18769.57 240
18770.86 256
18772.16 263
18773.45 236
18774.75 230
18776.04 238
18777.34 255
18778.63 245
18779.93 246
18781.22 247
18782.52 212
18783.81 224
18785.11 246
18786.40 213
18787.70 242
18788.99 241
18790.29 228
18791.58 232
18792.88 247
18794.17 242
18795.47 260
18796.76 243
18798.06 241
18799.35 242
18800.65 228
18801.94 244
18803.24 244
18804.54 219
18805.83 230
18807.13 239
18808.42 248
18809.72 237
18811.01 237
18812.31 241
18813.61 242
18814.90 229
18816.20 238
18817.49 240
18818.79 235
18820.09 238
18821.38 232
18822.68 244
18823.98 239
18825.27 238
18826.57 264
18827.87 235
18829.16 226
18830.46 240
18831.75 242
18833.05 235
18834.35 230
18835.64 236
18836.94 249
18838.24 235
18839.54 257
18840.83 264
18842.13 257
18843.43 251
18844.72 249
18846.02 241
18847.32 231
18848.61 262
18849.91 232
18851.21 243
18852.51 253
18853.80 245
18855.10 212
18856.40 241
18857.70 248
18858.99 247
18860.29 233
18861.59 227
18862.89 242
18864.18 230
18865.48 240
18866.78 242
18868.08 257
18869.38 248
18870.67 247
18871.97 247
18873.27 252
18874.57 248
18875.87 235
18877.16 241
18878.46 260
18879.76 236
18881.06 245
18882.36 238
18883.66 235
18884.95 258
18886.25 231
18887.55 247
18888.85 245
18890.15 226
18891.45 243
18892.75 245
18894.04 245
18895.34 235
18896.64 223
18897.94 252
18899.24 239
18900.54 233
18901.84 234
18903.14 246
18904.44 255
18905.74 256
18907.03 252
18908.33 238
18909.63 224
18910.93 229
18912.23 241
18913.53 251
18914.83 228
18916.13 218
18917.43 244
18918.73 238
18920.03 236
18921.33 231
18922.63 246
18923.93 260
18925.23 249
18926.53 248
18927.83 238
18929.13 254
18930.43 266
18931.73 252
18933.03 229
18934.33 229
18935.63 230
18936.93 230
18938.23 238
18939.53 223
18940.83 232
18942.13 221
18943.43 225
18944.73 232
18946.03 236
18947.33 255
18948.63 222
18949.93 260
18951.23 245
18952.53 233
18953.84 229
18955.14 233
18956.44 250
18957.74 255
18959.04 253
18960.34 253
18961.64 241
18962.94 251
18964.24 238
18965.54 241
18966.85 236
18968.15 223
18969.45 238
18970.75 230
18972.05 244
18973.35 221
18974.65 244
18975.96 224
18977.26 217
18978.56 252
18979.86 250
18981.16 240
18982.46 237
18983.77 224
18985.07 245
18986.37 240
18987.67 234
18988.97 230
18990.28 224
18991.58 223
18992.88 239
18994.18 230
18995.49 230
18996.79 212
18998.09 255
18999.39 252
19000.69 237
19002.00 235
19003.30 238
19004.60 224
19005.90 225
19007.21 232
19008.51 230
19009.81 244
19011.12 245
19012.42 204
19013.72 225
19015.02 239
19016.33 221
19017.63 254
19018.93 232
19020.24 232
19021.54 225
19022.84 234
19024.15 222
19025.45 233
19026.75 214
19028.06 217
19029.36 220
19030.66 216
19031.97 204
19033.27 236
19034.57 238
19035.88 218
19037.18 229
19038.48 239
19039.79 224
19041.09 235
19042.40 243
19043.70 241
19045.00 250
19046.31 228
19047.61 218
19048.92 212
19050.22 217
19051.52 217
19052.83 226
19054.13 235
19055.44 221
19056.74 211
19058.05 221
19059.35 236
19060.65 246
19061.96 218
19063.26 218
19064.57 219
19065.87 241
19067.18 212
19068.48 238
19069.79 244
19071.09 242
19072.40 238
19073.70 216
19075.01 216
19076.31 241
19077.62 224
19078.92 240
19080.23 237
19081.53 260
19082.84 225
19084.14 234
19085.45 229
19086.75 252
19088.06 240
19089.36 233
19090.67 248
19091.98 246
19093.28 253
19094.59 212
19095.89 225
19097.20 237
19098.50 236
19099.81 236
19101.12 205
19102.42 206
19103.73 226
19105.03 247
19106.34 217
19107.65 226
19108.95 215
19110.26 245
19111.56 219
19112.87 216
19114.18 223
19115.48 253
19116.79 243
19118.10 241
19119.40 230
19120.71 245
19122.02 236
19123.32 226
19124.63 234
19125.94 210
19127.24 231
19128.55 231
19129.86 241
19131.16 231
19132.47 225
19133.78 222
19135.08 241
19136.39 219
19137.70 225
19139.01 251
19140.31 215
19141.62 215
19142.93 200
19144.23 231
19145.54 249
19146.85 252
19148.16 226
19149.46 246
19150.77 233
19152.08 238
19153.39 211
19154.69 227
19156.00 227
19157.31 231
19158.62 234
19159.93 208
19161.23 231
19162.54 224
19163.85 223
19165.16 218
19166.47 210
19167.77 215
19169.08 247
19170.39 241
19171.70 240
19173.01 213
19174.32 224
19175.62 265
19176.93 237
19178.24 242
19179.55 233
19180.86 210
19182.17 248
19183.48 230
19184.78 227
19186.09 244
19187.40 233
19188.71 258
19190.02 236
19191.33 227
19192.64 234
19193.95 251
19195.26 222
19196.56 242
19197.87 240
19199.18 230
19200.49 205
19201.80 243
19203.11 236
19204.42 215
19205.73 238
19207.04 230
19208.35 239
19209.66 218
19210.97 225
19212.28 221
19213.59 211
19214.90 219
19216.21 210
19217.52 243
19218.83 243
19220.14 227
19221.45 222
19222.76 228
19224.07 239
19225.38 220
19226.69 229
19228.00 229
19229.31 232
19230.62 219
19231.93 235
19233.24 212
19234.55 217
19235.86 241
19237.17 236
19238.48 216
19239.79 216
19241.10 213
19242.41 216
19243.72 241
19245.03 209
19246.35 220
19247.66 226
19248.97 226
19250.28 209
19251.59 207
19252.90 232
19254.21 213
19255.52 240
19256.83 224
19258.14 233
19259.46 235
19260.77 223
19262.08 215
19263.39 220
19264.70 227
19266.01 216
19267.32 238
19268.64 226
19269.95 219
19271.26 218
19272.57 218
19273.88 214
19275.20 215
19276.51 219
19277.82 219
19279.13 205
19280.44 222
19281.75 202
19283.07 209
19284.38 239
19285.69 220
19287.00 206
19288.32 209
19289.63 231
19290.94 225
19292.25 258
19293.57 216
19294.88 217
19296.19 242
19297.50 234
19298.82 228
19300.13 234
19301.44 206
19302.75 229
19304.07 219
19305.38 230
19306.69 229
19308.01 215
19309.32 225
19310.63 237
19311.94 237
19313.26 213
19314.57 235
19315.88 216
19317.20 231
19318.51 227
19319.82 221
19321.14 228
19322.45 214
19323.76 236
19325.08 217
19326.39 211
19327.70 224
19329.02 226
19330.33 219
19331.65 218
19332.96 194
19334.27 205
19335.59 233
19336.90 214
19338.22 213
19339.53 194
19340.84 209
19342.16 222
19343.47 222
19344.79 218
19346.10 230
19347.41 227
19348.73 217
19350.04 204
19351.36 215
19352.67 222
19353.99 223
19355.30 211
19356.62 210
19357.93 221
19359.25 218
19360.56 221
19361.87 223
19363.19 217
19364.50 223
19365.82 229
19367.13 220
19368.45 212
19369.76 224
19371.08 215
19372.39 219
19373.71 212
19375.02 214
19376.34 227
19377.66 232
19378.97 207
19380.29 203
19381.60 198
19382.92 217
19384.23 222
19385.55 245
19386.86 238
19388.18 220
19389.50 219
19390.81 225
19392.13 189
19393.44 225
19394.76 233
19396.07 226
19397.39 203
19398.71 217
19400.02 215
19401.34 196
19402.65 221
19403.97 212
19405.29 217
19406.60 201
19407.92 238
19409.24 198
19410.55 196
19411.87 217
19413.19 201
19414.50 203
19415.82 208
19417.14 207
19418.45 198
19419.77 211
19421.09 211
19422.40 227
19423.72 211
19425.04 215
19426.35 198
19427.67 220
19428.99 220
19430.30 228
19431.62 208
19432.94 221
19434.26 209
19435.57 207
19436.89 217
19438.21 203
19439.53 181
19440.84 195
19442.16 210
19443.48 232
19444.80 233
19446.11 207
19447.43 211
19448.75 221
19450.07 220
19451.38 201
19452.70 212
19454.02 219
19455.34 214
19456.66 222
19457.97 216
19459.29 223
19460.61 214
19461.93 228
19463.25 240
19464.57 216
19465.88 230
19467.20 221
19468.52 209
19469.84 213
19471.16 216
19472.48 229
19473.79 230
19475.11 204
19476.43 198
19477.75 213
19479.07 204
19480.39 226
19481.71 223
19483.03 211
19484.34 208
19485.66 202
19486.98 212
19488.30 200
19489.62 212
19490.94 230
19492.26 216
19493.58 196
19494.90 212
19496.22 217
19497.54 218
19498.86 218
19500.18 211
19501.50 217
19502.81 269
19504.13 222
19505.45 232
19506.77 223
19508.09 219
19509.41 224
19510.73 210
19512.05 226
19513.37 217
19514.69 209
19516.01 228
19517.33 222
19518.65 224
19519.97 219
19521.29 231
19522.61 236
19523.93 222
19525.25 213
19526.57 200
19527.89 200
19529.22 233
19530.54 214
19531.86 214
19533.18 219
19534.50 234
19535.82 225
19537.14 220
19538.46 217
19539.78 200
19541.10 223
19542.42 231
19543.74 224
19545.06 199
19546.39 203
19547.71 232
19549.03 214
19550.35 212
19551.67 204
19552.99 230
19554.31 209
19555.63 196
19556.96 209
19558.28 211
19559.60 205
19560.92 208
19562.24 235
19563.56 212
19564.88 204
19566.21 202
19567.53 216
19568.85 216
19570.17 217
19571.49 232
19572.82 215
19574.14 231
19575.46 222
19576.78 204
19578.10 210
19579.43 232
19580.75 229
19582.07 231
19583.39 223
19584.72 214
19586.04 233
19587.36 214
19588.68 211
19590.01 222
19591.33 221
19592.65 221
19593.97 230
19595.30 214
19596.62 213
19597.94 209
19599.26 200
19600.59 220
19601.91 223
19603.23 216
19604.56 228
19605.88 232
19607.20 215
19608.53 214
19609.85 218
19611.17 222
19612.49 238
19613.82 219
19615.14 213
19616.47 227
19617.79 201
19619.11 216
19620.44 229
19621.76 217
19623.08 199
19624.41 222
19625.73 217
19627.05 199
19628.38 210
19629.70 247
19631.03 232
19632.35 219
19633.67 227
19635.00 223
19636.32 206
19637.65 225
19638.97 218
19640.29 232
19641.62 215
19642.94 220
19644.27 203
19645.59 225
19646.92 215
19648.24 218
19649.57 203
19650.89 221
19652.21 193
19653.54 218
19654.86 214
19656.19 227
19657.51 228
19658.84 256
19660.16 228
19661.49 231
19662.81 206
19664.14 225
19665.46 216
19666.79 229
19668.11 204
19669.44 207
19670.76 220
19672.09 218
19673.41 205
19674.74 225
19676.07 228
19677.39 205
19678.72 205
19680.04 215
19681.37 225
19682.69 226
19684.02 247
19685.34 228
19686.67 229
19688.00 229
19689.32 237
19690.65 231
19691.97 220
19693.30 256
19694.63 219
19695.95 213
19697.28 202
19698.60 200
19699.93 216
19701.26 207
19702.58 226
19703.91 211
19705.24 233
19706.56 227
19707.89 218
19709.22 223
19710.54 217
19711.87 212
19713.20 218
19714.52 212
19715.85 243
19717.18 198
19718.50 203
19719.83 225
19721.16 231
19722.48 234
19723.81 220
19725.14 225
19726.47 233
19727.79 233
19729.12 232
19730.45 241
19731.77 226
19733.10 227
19734.43 245
19735.76 246
19737.08 252
19738.41 219
19739.74 227
19741.07 221
19742.39 233
19743.72 222
19745.05 205
19746.38 203
19747.71 221
19749.03 228
19750.36 204
19751.69 227
19753.02 225
19754.35 211
19755.67 214
19757.00 212
19758.33 204
19759.66 218
19760.99 212
19762.31 237
19763.64 252
19764.97 226
19766.30 212
19767.63 237
19768.96 228
19770.29 214
19771.61 222
19772.94 234
19774.27 245
19775.60 252
19776.93 211
19778.26 204
19779.59 230
19780.92 235
19782.25 217
19783.57 213
19784.90 214
19786.23 212
19787.56 218
19788.89 208
19790.22 205
19791.55 217
19792.88 236
19794.21 238
19795.54 218
19796.87 217
19798.20 203
19799.53 235
19800.86 213
19802.19 219
19803.52 201
19804.85 231
19806.18 223
19807.50 208
19808.83 187
19810.16 216
19811.49 237
19812.82 249
19814.15 240
19815.49 220
19816.82 205
19818.15 222
19819.48 215
19820.81 227
19822.14 204
19823.47 229
19824.80 248
19826.13 211
19827.46 218
19828.79 225
19830.12 219
19831.45 232
19832.78 245
19834.11 224
19835.44 221
19836.77 206
19838.10 242
19839.44 221
19840.77 223
19842.10 229
19843.43 226
19844.76 214
19846.09 228
19847.42 227
19848.75 210
19850.08 221
19851.42 215
19852.75 230
19854.08 224
19855.41 232
19856.74 232
19858.07 236
19859.40 234
19860.74 214
19862.07 216
19863.40 235
19864.73 266
19866.06 250
19867.40 246
19868.73 234
19870.06 215
19871.39 238
19872.72 240
19874.06 228
19875.39 259
19876.72 222
19878.05 225
19879.38 258
19880.72 223
19882.05 235
19883.38 225
19884.71 243
19886.05 221
19887.38 211
19888.71 224
19890.04 238
19891.38 231
19892.71 250
19894.04 226
19895.38 227
19896.71 224
19898.04 245
19899.37 228
19900.71 224
19902.04 221
19903.37 233
19904.71 227
19906.04 199
19907.37 223
19908.71 225
19910.04 215
19911.37 216
19912.71 211
19914.04 222
19915.37 227
19916.71 225
19918.04 237
19919.37 223
19920.71 211
19922.04 234
19923.37 225
19924.71 218
19926.04 235
19927.38 220
19928.71 238
19930.04 227
19931.38 227
19932.71 216
19934.05 224
19935.38 236
19936.71 206
19938.05 226
19939.38 234
19940.72 231
19942.05 243
19943.39 233
19944.72 236
19946.06 234
19947.39 229
19948.72 226
19950.06 218
19951.39 235
19952.73 232
19954.06 220
19955.40 227
19956.73 235
19958.07 226
19959.40 223
19960.74 254
19962.07 248
19963.41 240
19964.74 231
19966.08 217
19967.41 243
19968.75 224
19970.08 230
19971.42 242
19972.76 208
19974.09 237
19975.43 236
19976.76 231
19978.10 237
19979.43 233
19980.77 224
19982.10 220
19983.44 228
19984.78 242
19986.11 229
19987.45 224
19988.78 230
19990.12 242
19991.46 231
19992.79 223
19994.13 241
19995.46 218
19996.80 231
19998.14 237
19999.47 234
20000.81 228
20002.15 217
20003.48 211
20004.82 234
20006.16 221
20007.49 229
20008.83 220
20010.17 206
20011.50 232
20012.84 217
20014.18 219
20015.51 234
20016.85 204
20018.19 237
20019.52 243
20020.86 238
20022.20 215
20023.53 221
20024.87 244
20026.21 263
20027.55 247
20028.88 224
20030.22 237
20031.56 242
20032.90 242
20034.23 225
20035.57 236
20036.91 228
20038.25 219
20039.58 229
20040.92 231
20042.26 208
20043.60 209
20044.93 252
20046.27 218
20047.61 229
20048.95 228
20050.29 224
20051.62 225
20052.96 219
20054.30 224
20055.64 209
20056.98 246
20058.32 231
20059.65 232
20060.99 234
20062.33 219
20063.67 228
20065.01 227
20066.35 224
20067.68 230
20069.02 213
20070.36 217
20071.70 246
20073.04 241
20074.38 246
20075.72 248
20077.06 260
20078.40 236
20079.73 236
20081.07 213
20082.41 225
20083.75 233
20085.09 236
20086.43 244
20087.77 219
20089.11 218
20090.45 237
20091.79 240
20093.13 239
20094.47 232
20095.81 235
20097.15 260
20098.48 247
20099.82 223
20101.16 224
20102.50 235
20103.84 249
20105.18 223
20106.52 231
20107.86 216
20109.20 230
20110.54 252
20111.88 240
20113.22 234
20114.56 226
20115.90 197
20117.24 227
20118.58 229
20119.93 237
20121.27 245
20122.61 223
20123.95 215
20125.29 234
20126.63 246
20127.97 240
20129.31 244
20130.65 222
20131.99 240
20133.33 222
20134.67 244
20136.01 235
