# Supplementary material for: MALDI-TOF MS typing enables the classification of brewing yeasts of the genus Saccharomyces to major beer styles
Source: PLoS One. 2017 Aug 9;12(8):e0181694. doi: 10.1371/journal.pone.0181694 (PMC5549903; doi:10.1371/journal.pone.0181694)
Supplement: S7 File — The directory includes 90 raw files and was zipped to “.zip”; the folder has three strains with 30 spectra per strain; S1 Text explains the raw files with an example and Table 1 represents the yeast strains used within the experiment. (ZIP) [file pone.0181694.s010.zip › 19-21/30279-120-Lag-Lag-Lag-YPG-18h-E-E_2016-09-20_1_0_B8_1.dat]

1999.90 616
2000.32 616
2000.75 624
2001.17 626
2001.59 597
2002.01 602
2002.43 603
2002.86 563
2003.28 562
2003.70 532
2004.12 521
2004.54 566
2004.97 622
2005.39 526
2005.81 498
2006.23 524
2006.66 581
2007.08 565
2007.50 568
2007.92 559
2008.35 527
2008.77 574
2009.19 589
2009.61 614
2010.04 537
2010.46 491
2010.88 565
2011.31 531
2011.73 507
2012.15 526
2012.57 519
2013.00 558
2013.42 545
2013.84 547
2014.27 536
2014.69 506
2015.11 554
2015.54 522
2015.96 556
2016.38 564
2016.81 543
2017.23 524
2017.65 521
2018.08 561
2018.50 562
2018.93 590
2019.35 595
2019.77 604
2020.20 592
2020.62 552
2021.04 538
2021.47 543
2021.89 599
2022.32 559
2022.74 594
2023.17 626
2023.59 591
2024.01 577
2024.44 549
2024.86 542
2025.29 566
2025.71 520
2026.14 565
2026.56 552
2026.98 530
2027.41 562
2027.83 561
2028.26 492
2028.68 524
2029.11 501
2029.53 530
2029.96 496
2030.38 491
2030.81 502
2031.23 499
2031.66 549
2032.08 520
2032.51 504
2032.93 469
2033.36 487
2033.78 510
2034.21 541
2034.63 497
2035.06 441
2035.49 504
2035.91 524
2036.34 545
2036.76 501
2037.19 534
2037.61 526
2038.04 544
2038.47 569
2038.89 543
2039.32 556
2039.74 564
2040.17 552
2040.59 551
2041.02 589
2041.45 511
2041.87 542
2042.30 549
2042.73 547
2043.15 533
2043.58 551
2044.00 579
2044.43 530
2044.86 506
2045.28 598
2045.71 553
2046.14 493
2046.56 524
2046.99 558
2047.42 573
2047.84 531
2048.27 520
2048.70 532
2049.12 508
2049.55 537
2049.98 547
2050.40 584
2050.83 584
2051.26 540
2051.69 527
2052.11 540
2052.54 549
2052.97 513
2053.40 587
2053.82 591
2054.25 568
2054.68 543
2055.10 578
2055.53 572
2055.96 546
2056.39 578
2056.82 659
2057.24 633
2057.67 614
2058.10 609
2058.53 606
2058.95 679
2059.38 665
2059.81 589
2060.24 626
2060.67 626
2061.09 566
2061.52 585
2061.95 610
2062.38 630
2062.81 621
2063.24 582
2063.66 658
2064.09 702
2064.52 707
2064.95 750
2065.38 748
2065.81 853
2066.24 831
2066.66 761
2067.09 787
2067.52 798
2067.95 741
2068.38 684
2068.81 638
2069.24 654
2069.67 674
2070.10 635
2070.52 576
2070.95 583
2071.38 510
2071.81 554
2072.24 597
2072.67 595
2073.10 549
2073.53 563
2073.96 552
2074.39 600
2074.82 554
2075.25 617
2075.68 575
2076.11 547
2076.54 579
2076.97 570
2077.40 571
2077.83 561
2078.26 570
2078.69 566
2079.12 601
2079.55 581
2079.98 611
2080.41 584
2080.84 581
2081.27 594
2081.70 548
2082.13 527
2082.56 520
2082.99 488
2083.42 536
2083.85 511
2084.28 538
2084.71 575
2085.14 545
2085.57 530
2086.00 546
2086.43 577
2086.86 542
2087.29 561
2087.73 552
2088.16 533
2088.59 547
2089.02 550
2089.45 591
2089.88 522
2090.31 547
2090.74 539
2091.17 542
2091.61 535
2092.04 617
2092.47 535
2092.90 553
2093.33 533
2093.76 537
2094.19 535
2094.63 550
2095.06 532
2095.49 480
2095.92 521
2096.35 534
2096.78 549
2097.22 553
2097.65 530
2098.08 534
2098.51 567
2098.94 533
2099.38 500
2099.81 541
2100.24 537
2100.67 534
2101.11 525
2101.54 505
2101.97 503
2102.40 557
2102.83 582
2103.27 532
2103.70 485
2104.13 538
2104.56 570
2105.00 600
2105.43 564
2105.86 536
2106.30 541
2106.73 595
2107.16 516
2107.59 531
2108.03 560
2108.46 591
2108.89 584
2109.33 606
2109.76 544
2110.19 538
2110.63 548
2111.06 546
2111.49 535
2111.93 544
2112.36 507
2112.79 518
2113.23 504
2113.66 580
2114.09 567
2114.53 570
2114.96 532
2115.40 548
2115.83 596
2116.26 523
2116.70 540
2117.13 513
2117.56 525
2118.00 549
2118.43 548
2118.87 587
2119.30 528
2119.73 545
2120.17 533
2120.60 540
2121.04 584
2121.47 528
2121.91 513
2122.34 570
2122.78 542
2123.21 543
2123.64 508
2124.08 571
2124.51 531
2124.95 562
2125.38 555
2125.82 572
2126.25 544
2126.69 527
2127.12 519
2127.56 582
2127.99 572
2128.43 567
2128.86 570
2129.30 567
2129.73 578
2130.17 563
2130.60 592
2131.04 579
2131.47 564
2131.91 587
2132.35 584
2132.78 587
2133.22 566
2133.65 559
2134.09 546
2134.52 515
2134.96 550
2135.40 524
2135.83 484
2136.27 507
2136.70 464
2137.14 503
2137.57 471
2138.01 514
2138.45 501
2138.88 474
2139.32 492
2139.76 519
2140.19 527
2140.63 464
2141.06 507
2141.50 507
2141.94 531
2142.37 524
2142.81 518
2143.25 466
2143.68 499
2144.12 490
2144.56 507
2144.99 514
2145.43 466
2145.87 475
2146.30 491
2146.74 498
2147.18 487
2147.62 519
2148.05 597
2148.49 547
2148.93 517
2149.36 578
2149.80 582
2150.24 542
2150.68 580
2151.11 601
2151.55 560
2151.99 557
2152.43 551
2152.86 561
2153.30 566
2153.74 573
2154.18 591
2154.61 562
2155.05 527
2155.49 559
2155.93 564
2156.37 527
2156.80 546
2157.24 542
2157.68 571
2158.12 590
2158.56 547
2158.99 576
2159.43 588
2159.87 564
2160.31 559
2160.75 563
2161.19 560
2161.62 545
2162.06 574
2162.50 572
2162.94 563
2163.38 559
2163.82 591
2164.26 606
2164.69 615
2165.13 670
2165.57 658
2166.01 690
2166.45 743
2166.89 695
2167.33 647
2167.77 718
2168.21 673
2168.65 637
2169.08 607
2169.52 599
2169.96 637
2170.40 587
2170.84 676
2171.28 621
2171.72 672
2172.16 691
2172.60 685
2173.04 639
2173.48 649
2173.92 707
2174.36 733
2174.80 725
2175.24 735
2175.68 764
2176.12 778
2176.56 720
2177.00 731
2177.44 727
2177.88 701
2178.32 652
2178.76 661
2179.20 640
2179.64 632
2180.08 607
2180.52 610
2180.96 635
2181.40 590
2181.84 597
2182.28 563
2182.72 587
2183.16 590
2183.60 582
2184.04 587
2184.48 565
2184.93 559
2185.37 555
2185.81 554
2186.25 535
2186.69 572
2187.13 608
2187.57 603
2188.01 617
2188.45 606
2188.89 600
2189.34 548
2189.78 562
2190.22 620
2190.66 589
2191.10 599
2191.54 563
2191.98 580
2192.43 616
2192.87 643
2193.31 667
2193.75 675
2194.19 678
2194.63 688
2195.08 730
2195.52 655
2195.96 597
2196.40 671
2196.84 605
2197.29 654
2197.73 631
2198.17 626
2198.61 627
2199.06 566
2199.50 540
2199.94 586
2200.38 575
2200.82 609
2201.27 580
2201.71 603
2202.15 625
2202.59 657
2203.04 647
2203.48 646
2203.92 633
2204.37 637
2204.81 621
2205.25 603
2205.69 558
2206.14 550
2206.58 597
2207.02 559
2207.47 597
2207.91 627
2208.35 661
2208.80 630
2209.24 613
2209.68 596
2210.13 645
2210.57 632
2211.01 692
2211.46 653
2211.90 635
2212.34 627
2212.79 624
2213.23 603
2213.67 558
2214.12 614
2214.56 640
2215.01 618
2215.45 620
2215.89 591
2216.34 551
2216.78 591
2217.23 534
2217.67 582
2218.11 640
2218.56 618
2219.00 605
2219.45 571
2219.89 585
2220.34 566
2220.78 627
2221.22 648
2221.67 593
2222.11 631
2222.56 595
2223.00 559
2223.45 610
2223.89 626
2224.34 629
2224.78 643
2225.23 628
2225.67 675
2226.12 634
2226.56 609
2227.01 638
2227.45 597
2227.90 614
2228.34 613
2228.79 640
2229.23 675
2229.68 651
2230.12 597
2230.57 586
2231.01 668
2231.46 596
2231.90 575
2232.35 617
2232.80 644
2233.24 694
2233.69 631
2234.13 603
2234.58 602
2235.02 626
2235.47 592
2235.92 546
2236.36 622
2236.81 594
2237.25 562
2237.70 581
2238.15 599
2238.59 553
2239.04 543
2239.49 536
2239.93 591
2240.38 548
2240.82 546
2241.27 566
2241.72 553
2242.16 589
2242.61 566
2243.06 579
2243.50 605
2243.95 554
2244.40 529
2244.84 535
2245.29 547
2245.74 546
2246.19 533
2246.63 566
2247.08 583
2247.53 512
2247.97 576
2248.42 573
2248.87 576
2249.32 568
2249.76 567
2250.21 545
2250.66 559
2251.10 559
2251.55 556
2252.00 563
2252.45 556
2252.89 584
2253.34 571
2253.79 575
2254.24 615
2254.69 576
2255.13 549
2255.58 528
2256.03 512
2256.48 529
2256.93 487
2257.37 528
2257.82 579
2258.27 574
2258.72 521
2259.17 575
2259.61 578
2260.06 549
2260.51 547
2260.96 560
2261.41 575
2261.86 582
2262.31 543
2262.75 570
2263.20 606
2263.65 596
2264.10 571
2264.55 563
2265.00 616
2265.45 590
2265.90 554
2266.34 570
2266.79 582
2267.24 600
2267.69 617
2268.14 618
2268.59 584
2269.04 580
2269.49 576
2269.94 603
2270.39 590
2270.84 607
2271.29 604
2271.74 594
2272.18 652
2272.63 717
2273.08 735
2273.53 675
2273.98 676
2274.43 681
2274.88 702
2275.33 706
2275.78 712
2276.23 732
2276.68 790
2277.13 825
2277.58 805
2278.03 779
2278.48 757
2278.93 703
2279.38 669
2279.83 665
2280.28 718
2280.73 685
2281.19 620
2281.64 619
2282.09 635
2282.54 599
2282.99 606
2283.44 570
2283.89 619
2284.34 574
2284.79 578
2285.24 578
2285.69 572
2286.14 584
2286.59 582
2287.04 613
2287.50 601
2287.95 626
2288.40 671
2288.85 702
2289.30 652
2289.75 715
2290.20 775
2290.65 777
2291.11 765
2291.56 805
2292.01 783
2292.46 761
2292.91 771
2293.36 803
2293.82 765
2294.27 802
2294.72 721
2295.17 694
2295.62 699
2296.07 700
2296.53 712
2296.98 676
2297.43 615
2297.88 646
2298.33 625
2298.79 622
2299.24 600
2299.69 640
2300.14 604
2300.60 567
2301.05 626
2301.50 598
2301.95 585
2302.41 586
2302.86 564
2303.31 557
2303.76 567
2304.22 559
2304.67 587
2305.12 547
2305.57 496
2306.03 528
2306.48 608
2306.93 620
2307.39 608
2307.84 607
2308.29 608
2308.75 632
2309.20 681
2309.65 669
2310.11 708
2310.56 679
2311.01 647
2311.47 647
2311.92 640
2312.37 694
2312.83 694
2313.28 680
2313.73 628
2314.19 651
2314.64 627
2315.09 602
2315.55 599
2316.00 616
2316.46 645
2316.91 630
2317.36 603
2317.82 617
2318.27 655
2318.73 612
2319.18 620
2319.63 590
2320.09 653
2320.54 665
2321.00 651
2321.45 703
2321.91 607
2322.36 660
2322.82 676
2323.27 735
2323.72 820
2324.18 787
2324.63 886
2325.09 969
2325.54 986
2326.00 996
2326.45 924
2326.91 886
2327.36 879
2327.82 868
2328.27 826
2328.73 845
2329.18 786
2329.64 715
2330.09 658
2330.55 651
2331.00 657
2331.46 633
2331.92 630
2332.37 600
2332.83 608
2333.28 567
2333.74 608
2334.19 577
2334.65 601
2335.10 590
2335.56 551
2336.02 599
2336.47 605
2336.93 607
2337.38 573
2337.84 581
2338.30 595
2338.75 568
2339.21 541
2339.66 545
2340.12 592
2340.58 583
2341.03 585
2341.49 579
2341.95 600
2342.40 564
2342.86 576
2343.32 566
2343.77 570
2344.23 552
2344.68 574
2345.14 561
2345.60 572
2346.06 618
2346.51 635
2346.97 608
2347.43 610
2347.88 599
2348.34 594
2348.80 567
2349.25 634
2349.71 617
2350.17 615
2350.63 577
2351.08 592
2351.54 613
2352.00 626
2352.46 603
2352.91 602
2353.37 571
2353.83 568
2354.29 593
2354.74 549
2355.20 544
2355.66 550
2356.12 580
2356.57 584
2357.03 603
2357.49 551
2357.95 573
2358.41 577
2358.86 584
2359.32 598
2359.78 573
2360.24 613
2360.70 581
2361.15 562
2361.61 547
2362.07 602
2362.53 576
2362.99 606
2363.45 578
2363.91 611
2364.36 601
2364.82 585
2365.28 599
2365.74 658
2366.20 642
2366.66 640
2367.12 652
2367.57 641
2368.03 618
2368.49 608
2368.95 625
2369.41 567
2369.87 574
2370.33 613
2370.79 596
2371.25 641
2371.71 614
2372.17 623
2372.63 633
2373.09 625
2373.54 661
2374.00 629
2374.46 664
2374.92 649
2375.38 673
2375.84 632
2376.30 609
2376.76 627
2377.22 644
2377.68 632
2378.14 666
2378.60 659
2379.06 619
2379.52 652
2379.98 619
2380.44 606
2380.90 618
2381.36 593
2381.82 647
2382.28 594
2382.74 598
2383.20 604
2383.66 601
2384.12 586
2384.59 632
2385.05 564
2385.51 578
2385.97 602
2386.43 579
2386.89 565
2387.35 543
2387.81 593
2388.27 577
2388.73 577
2389.19 578
2389.65 608
2390.12 596
2390.58 649
2391.04 621
2391.50 607
2391.96 592
2392.42 610
2392.88 617
2393.34 612
2393.81 600
2394.27 613
2394.73 612
2395.19 549
2395.65 576
2396.11 538
2396.57 593
2397.04 603
2397.50 619
2397.96 631
2398.42 673
2398.88 595
2399.35 596
2399.81 566
2400.27 534
2400.73 560
2401.19 584
2401.66 561
2402.12 553
2402.58 541
2403.04 582
2403.51 622
2403.97 548
2404.43 567
2404.89 587
2405.36 574
2405.82 540
2406.28 590
2406.74 609
2407.21 638
2407.67 570
2408.13 582
2408.59 556
2409.06 551
2409.52 549
2409.98 586
2410.45 544
2410.91 567
2411.37 576
2411.84 520
2412.30 529
2412.76 597
2413.23 556
2413.69 581
2414.15 591
2414.62 554
2415.08 569
2415.54 592
2416.01 563
2416.47 568
2416.93 620
2417.40 627
2417.86 646
2418.32 620
2418.79 626
2419.25 580
2419.72 615
2420.18 606
2420.64 639
2421.11 604
2421.57 575
2422.04 577
2422.50 616
2422.96 641
2423.43 641
2423.89 579
2424.36 609
2424.82 579
2425.29 606
2425.75 584
2426.22 554
2426.68 621
2427.15 603
2427.61 598
2428.07 546
2428.54 567
2429.00 583
2429.47 551
2429.93 558
2430.40 562
2430.86 571
2431.33 565
2431.79 521
2432.26 570
2432.72 531
2433.19 539
2433.65 526
2434.12 554
2434.59 537
2435.05 578
2435.52 553
2435.98 549
2436.45 556
2436.91 566
2437.38 590
2437.84 596
2438.31 567
2438.78 615
2439.24 602
2439.71 577
2440.17 646
2440.64 609
2441.10 582
2441.57 556
2442.04 611
2442.50 631
2442.97 600
2443.44 622
2443.90 556
2444.37 549
2444.83 606
2445.30 575
2445.77 599
2446.23 608
2446.70 593
2447.17 583
2447.63 570
2448.10 585
2448.57 596
2449.03 599
2449.50 519
2449.97 580
2450.43 575
2450.90 568
2451.37 604
2451.83 635
2452.30 598
2452.77 579
2453.24 567
2453.70 582
2454.17 603
2454.64 552
2455.10 532
2455.57 538
2456.04 588
2456.51 543
2456.97 593
2457.44 574
2457.91 549
2458.38 528
2458.84 527
2459.31 564
2459.78 607
2460.25 555
2460.72 553
2461.18 543
2461.65 568
2462.12 592
2462.59 541
2463.06 535
2463.52 515
2463.99 519
2464.46 574
2464.93 586
2465.40 541
2465.86 593
2466.33 578
2466.80 562
2467.27 573
2467.74 578
2468.21 524
2468.68 552
2469.14 609
2469.61 609
2470.08 530
2470.55 545
2471.02 530
2471.49 507
2471.96 552
2472.43 578
2472.90 539
2473.36 527
2473.83 512
2474.30 521
2474.77 540
2475.24 534
2475.71 534
2476.18 564
2476.65 589
2477.12 593
2477.59 535
2478.06 574
2478.53 580
2479.00 534
2479.47 498
2479.94 531
2480.41 496
2480.87 541
2481.34 575
2481.81 519
2482.28 515
2482.75 490
2483.22 505
2483.69 552
2484.16 531
2484.63 498
2485.10 571
2485.57 611
2486.05 577
2486.52 561
2486.99 570
2487.46 611
2487.93 627
2488.40 616
2488.87 654
2489.34 655
2489.81 662
2490.28 702
2490.75 614
2491.22 604
2491.69 561
2492.16 613
2492.63 641
2493.10 574
2493.58 569
2494.05 629
2494.52 612
2494.99 631
2495.46 625
2495.93 630
2496.40 622
2496.87 601
2497.34 580
2497.82 578
2498.29 567
2498.76 547
2499.23 572
2499.70 580
2500.17 541
2500.64 556
2501.12 553
2501.59 541
2502.06 536
2502.53 550
2503.00 570
2503.48 591
2503.95 544
2504.42 546
2504.89 526
2505.36 515
2505.84 529
2506.31 548
2506.78 604
2507.25 560
2507.72 571
2508.20 626
2508.67 591
2509.14 638
2509.61 639
2510.09 652
2510.56 654
2511.03 650
2511.50 644
2511.98 716
2512.45 727
2512.92 766
2513.40 742
2513.87 722
2514.34 746
2514.81 712
2515.29 650
2515.76 641
2516.23 616
2516.71 618
2517.18 620
2517.65 632
2518.13 655
2518.60 655
2519.07 595
2519.55 629
2520.02 614
2520.49 627
2520.97 660
2521.44 616
2521.91 634
2522.39 650
2522.86 637
2523.34 655
2523.81 677
2524.28 579
2524.76 663
2525.23 630
2525.70 644
2526.18 618
2526.65 629
2527.13 641
2527.60 665
2528.08 673
2528.55 705
2529.02 694
2529.50 614
2529.97 645
2530.45 647
2530.92 628
2531.40 634
2531.87 652
2532.34 683
2532.82 740
2533.29 689
2533.77 635
2534.24 612
2534.72 623
2535.19 661
2535.67 613
2536.14 636
2536.62 630
2537.09 650
2537.57 658
2538.04 650
2538.52 687
2538.99 685
2539.47 651
2539.94 696
2540.42 675
2540.90 653
2541.37 687
2541.85 690
2542.32 675
2542.80 664
2543.27 631
2543.75 654
2544.22 676
2544.70 674
2545.18 630
2545.65 630
2546.13 626
2546.60 704
2547.08 709
2547.56 695
2548.03 749
2548.51 787
2548.98 760
2549.46 729
2549.94 706
2550.41 735
2550.89 713
2551.37 706
2551.84 672
2552.32 697
2552.80 720
2553.27 701
2553.75 707
2554.23 683
2554.70 611
2555.18 625
2555.66 649
2556.13 654
2556.61 664
2557.09 592
2557.56 616
2558.04 628
2558.52 598
2558.99 655
2559.47 637
2559.95 575
2560.43 618
2560.90 637
2561.38 650
2561.86 635
2562.33 632
2562.81 621
2563.29 602
2563.77 581
2564.25 619
2564.72 606
2565.20 595
2565.68 594
2566.16 562
2566.63 573
2567.11 586
2567.59 567
2568.07 530
2568.55 554
2569.02 624
2569.50 560
2569.98 519
2570.46 512
2570.94 552
2571.41 546
2571.89 581
2572.37 568
2572.85 611
2573.33 542
2573.81 558
2574.28 558
2574.76 549
2575.24 534
2575.72 583
2576.20 607
2576.68 600
2577.16 574
2577.64 577
2578.11 568
2578.59 583
2579.07 570
2579.55 595
2580.03 618
2580.51 585
2580.99 595
2581.47 550
2581.95 564
2582.43 576
2582.91 560
2583.39 547
2583.86 569
2584.34 576
2584.82 552
2585.30 591
2585.78 590
2586.26 520
2586.74 583
2587.22 563
2587.70 547
2588.18 555
2588.66 608
2589.14 570
2589.62 576
2590.10 585
2590.58 579
2591.06 582
2591.54 578
2592.02 605
2592.50 599
2592.98 547
2593.46 578
2593.94 580
2594.42 581
2594.90 553
2595.38 506
2595.86 510
2596.35 604
2596.83 541
2597.31 576
2597.79 573
2598.27 549
2598.75 534
2599.23 564
2599.71 576
2600.19 568
2600.67 567
2601.15 547
2601.63 563
2602.12 605
2602.60 611
2603.08 583
2603.56 607
2604.04 554
2604.52 564
2605.00 601
2605.48 597
2605.97 582
2606.45 548
2606.93 563
2607.41 571
2607.89 550
2608.37 582
2608.86 567
2609.34 555
2609.82 591
2610.30 553
2610.78 547
2611.26 598
2611.75 613
2612.23 627
2612.71 600
2613.19 544
2613.68 571
2614.16 583
2614.64 559
2615.12 562
2615.60 560
2616.09 566
2616.57 556
2617.05 574
2617.53 562
2618.02 570
2618.50 569
2618.98 555
2619.46 596
2619.95 617
2620.43 595
2620.91 603
2621.40 569
2621.88 531
2622.36 529
2622.85 564
2623.33 564
2623.81 541
2624.29 527
2624.78 608
2625.26 611
2625.74 596
2626.23 590
2626.71 574
2627.19 593
2627.68 581
2628.16 635
2628.64 619
2629.13 592
2629.61 631
2630.10 629
2630.58 627
2631.06 603
2631.55 668
2632.03 646
2632.51 683
2633.00 637
2633.48 657
2633.97 640
2634.45 649
2634.94 622
2635.42 637
2635.90 629
2636.39 596
2636.87 619
2637.36 591
2637.84 568
2638.33 554
2638.81 547
2639.29 562
2639.78 555
2640.26 526
2640.75 531
2641.23 572
2641.72 554
2642.20 500
2642.69 517
2643.17 537
2643.66 503
2644.14 544
2644.63 542
2645.11 528
2645.60 552
2646.08 563
2646.57 584
2647.05 637
2647.54 579
2648.02 578
2648.51 641
2648.99 595
2649.48 596
2649.97 661
2650.45 639
2650.94 613
2651.42 619
2651.91 582
2652.39 556
2652.88 564
2653.37 595
2653.85 597
2654.34 598
2654.82 611
2655.31 553
2655.80 579
2656.28 576
2656.77 587
2657.25 601
2657.74 565
2658.23 594
2658.71 578
2659.20 547
2659.69 545
2660.17 585
2660.66 593
2661.14 618
2661.63 562
2662.12 551
2662.60 589
2663.09 614
2663.58 602
2664.06 609
2664.55 561
2665.04 594
2665.53 629
2666.01 632
2666.50 612
2666.99 596
2667.47 671
2667.96 611
2668.45 602
2668.94 588
2669.42 582
2669.91 585
2670.40 586
2670.88 611
2671.37 582
2671.86 637
2672.35 639
2672.83 611
2673.32 684
2673.81 709
2674.30 753
2674.79 742
2675.27 767
2675.76 772
2676.25 811
2676.74 775
2677.23 767
2677.71 721
2678.20 681
2678.69 727
2679.18 661
2679.67 613
2680.15 574
2680.64 616
2681.13 587
2681.62 609
2682.11 620
2682.60 593
2683.08 575
2683.57 597
2684.06 606
2684.55 582
2685.04 544
2685.53 608
2686.02 645
2686.51 603
2686.99 600
2687.48 541
2687.97 576
2688.46 585
2688.95 569
2689.44 628
2689.93 646
2690.42 642
2690.91 677
2691.40 614
2691.89 642
2692.38 643
2692.87 665
2693.35 650
2693.84 593
2694.33 598
2694.82 613
2695.31 665
2695.80 616
2696.29 615
2696.78 601
2697.27 621
2697.76 602
2698.25 574
2698.74 633
2699.23 621
2699.72 599
2700.21 636
2700.70 652
2701.19 625
2701.68 562
2702.17 591
2702.66 574
2703.15 599
2703.64 533
2704.13 606
2704.62 619
2705.12 591
2705.61 615
2706.10 628
2706.59 567
2707.08 563
2707.57 619
2708.06 588
2708.55 583
2709.04 578
2709.53 594
2710.02 589
2710.51 550
2711.01 538
2711.50 548
2711.99 617
2712.48 580
2712.97 601
2713.46 583
2713.95 601
2714.44 613
2714.94 584
2715.43 550
2715.92 578
2716.41 652
2716.90 609
2717.39 596
2717.89 605
2718.38 583
2718.87 609
2719.36 552
2719.85 583
2720.34 595
2720.84 609
2721.33 678
2721.82 683
2722.31 700
2722.80 668
2723.30 716
2723.79 694
2724.28 698
2724.77 658
2725.27 633
2725.76 644
2726.25 623
2726.74 614
2727.24 612
2727.73 558
2728.22 569
2728.71 606
2729.21 610
2729.70 594
2730.19 585
2730.69 605
2731.18 604
2731.67 607
2732.16 556
2732.66 618
2733.15 576
2733.64 619
2734.14 557
2734.63 576
2735.12 623
2735.62 588
2736.11 612
2736.60 632
2737.10 653
2737.59 668
2738.08 645
2738.58 613
2739.07 649
2739.56 680
2740.06 735
2740.55 680
2741.05 704
2741.54 675
2742.03 660
2742.53 670
2743.02 647
2743.52 680
2744.01 621
2744.50 648
2745.00 652
2745.49 670
2745.99 640
2746.48 697
2746.97 703
2747.47 755
2747.96 655
2748.46 698
2748.95 727
2749.45 670
2749.94 631
2750.44 621
2750.93 643
2751.43 601
2751.92 598
2752.42 596
2752.91 608
2753.41 611
2753.90 663
2754.40 609
2754.89 608
2755.39 561
2755.88 591
2756.38 642
2756.87 619
2757.37 572
2757.86 544
2758.36 610
2758.85 649
2759.35 613
2759.84 567
2760.34 643
2760.83 633
2761.33 619
2761.83 616
2762.32 643
2762.82 664
2763.31 625
2763.81 621
2764.30 661
2764.80 673
2765.30 654
2765.79 649
2766.29 600
2766.78 619
2767.28 595
2767.78 638
2768.27 617
2768.77 590
2769.27 576
2769.76 571
2770.26 598
2770.76 604
2771.25 569
2771.75 572
2772.24 563
2772.74 613
2773.24 683
2773.73 625
2774.23 646
2774.73 629
2775.23 707
2775.72 693
2776.22 695
2776.72 661
2777.21 686
2777.71 644
2778.21 686
2778.70 739
2779.20 684
2779.70 666
2780.20 707
2780.69 661
2781.19 646
2781.69 607
2782.19 612
2782.68 651
2783.18 624
2783.68 599
2784.18 619
2784.67 625
2785.17 544
2785.67 613
2786.17 644
2786.67 630
2787.16 595
2787.66 588
2788.16 593
2788.66 579
2789.16 640
2789.65 624
2790.15 620
2790.65 623
2791.15 630
2791.65 620
2792.15 635
2792.64 604
2793.14 609
2793.64 622
2794.14 615
2794.64 593
2795.14 617
2795.64 632
2796.13 603
2796.63 608
2797.13 634
2797.63 625
2798.13 604
2798.63 598
2799.13 625
2799.63 593
2800.13 620
2800.62 678
2801.12 616
2801.62 631
2802.12 592
2802.62 596
2803.12 591
2803.62 608
2804.12 606
2804.62 614
2805.12 626
2805.62 645
2806.12 603
2806.62 605
2807.12 640
2807.62 651
2808.12 658
2808.62 623
2809.12 654
2809.62 680
2810.12 705
2810.62 727
2811.12 723
2811.62 714
2812.12 715
2812.62 697
2813.12 638
2813.62 659
2814.12 686
2814.62 679
2815.12 636
2815.62 634
2816.12 634
2816.62 661
2817.12 700
2817.62 676
2818.12 634
2818.62 613
2819.12 624
2819.63 651
2820.13 665
2820.63 663
2821.13 652
2821.63 613
2822.13 628
2822.63 609
2823.13 618
2823.63 581
2824.13 605
2824.64 603
2825.14 605
2825.64 608
2826.14 555
2826.64 593
2827.14 586
2827.64 630
2828.15 627
2828.65 605
2829.15 580
2829.65 586
2830.15 584
2830.65 583
2831.16 588
2831.66 559
2832.16 552
2832.66 598
2833.16 578
2833.67 552
2834.17 632
2834.67 638
2835.17 651
2835.68 600
2836.18 642
2836.68 607
2837.18 615
2837.68 645
2838.19 672
2838.69 611
2839.19 624
2839.70 576
2840.20 649
2840.70 635
2841.20 613
2841.71 652
2842.21 642
2842.71 606
2843.21 636
2843.72 601
2844.22 625
2844.72 647
2845.23 581
2845.73 631
2846.23 680
2846.74 701
2847.24 684
2847.74 663
2848.25 623
2848.75 693
2849.25 694
2849.76 691
2850.26 662
2850.76 568
2851.27 668
2851.77 674
2852.28 557
2852.78 624
2853.28 581
2853.79 625
2854.29 657
2854.79 613
2855.30 601
2855.80 571
2856.31 582
2856.81 562
2857.31 611
2857.82 597
2858.32 591
2858.83 607
2859.33 663
2859.84 593
2860.34 580
2860.85 612
2861.35 594
2861.85 623
2862.36 613
2862.86 643
2863.37 667
2863.87 614
2864.38 562
2864.88 584
2865.39 599
2865.89 606
2866.40 599
2866.90 591
2867.41 613
2867.91 590
2868.42 559
2868.92 565
2869.43 641
2869.93 612
2870.44 628
2870.94 625
2871.45 684
2871.96 632
2872.46 678
2872.97 670
2873.47 640
2873.98 680
2874.48 672
2874.99 646
2875.49 656
2876.00 698
2876.51 651
2877.01 668
2877.52 627
2878.02 653
2878.53 676
2879.04 650
2879.54 661
2880.05 606
2880.55 601
2881.06 595
2881.57 654
2882.07 668
2882.58 629
2883.09 687
2883.59 658
2884.10 669
2884.61 753
2885.11 754
2885.62 723
2886.13 705
2886.63 784
2887.14 785
2887.65 851
2888.15 879
2888.66 876
2889.17 880
2889.67 795
2890.18 822
2890.69 855
2891.20 833
2891.70 798
2892.21 848
2892.72 764
2893.22 777
2893.73 746
2894.24 854
2894.75 889
2895.25 914
2895.76 978
2896.27 990
2896.78 963
2897.29 897
2897.79 916
2898.30 966
2898.81 852
2899.32 811
2899.82 829
2900.33 797
2900.84 804
2901.35 792
2901.86 748
2902.36 747
2902.87 745
2903.38 745
2903.89 730
2904.40 668
2904.91 684
2905.41 664
2905.92 731
2906.43 694
2906.94 708
2907.45 723
2907.96 642
2908.47 616
2908.97 621
2909.48 638
2909.99 646
2910.50 700
2911.01 669
2911.52 614
2912.03 640
2912.54 594
2913.05 612
2913.55 589
2914.06 646
2914.57 679
2915.08 698
2915.59 716
2916.10 671
2916.61 680
2917.12 675
2917.63 624
2918.14 672
2918.65 666
2919.16 637
2919.67 675
2920.18 678
2920.69 643
2921.20 713
2921.71 685
2922.22 672
2922.73 718
2923.24 643
2923.75 683
2924.26 696
2924.77 650
2925.28 652
2925.79 665
2926.30 596
2926.81 652
2927.32 616
2927.83 638
2928.34 652
2928.85 622
2929.36 652
2929.87 637
2930.38 624
2930.89 606
2931.40 648
2931.91 648
2932.42 641
2932.93 642
2933.45 643
2933.96 632
2934.47 675
2934.98 634
2935.49 647
2936.00 635
2936.51 665
2937.02 654
2937.53 663
2938.04 705
2938.56 696
2939.07 738
2939.58 706
2940.09 727
2940.60 711
2941.11 723
2941.62 693
2942.14 670
2942.65 715
2943.16 646
2943.67 605
2944.18 635
2944.70 636
2945.21 658
2945.72 703
2946.23 686
2946.74 670
2947.26 627
2947.77 623
2948.28 566
2948.79 608
2949.30 605
2949.82 587
2950.33 522
2950.84 596
2951.35 626
2951.87 610
2952.38 631
2952.89 585
2953.40 603
2953.92 595
2954.43 661
2954.94 644
2955.45 629
2955.97 623
2956.48 644
2956.99 689
2957.51 656
2958.02 644
2958.53 685
2959.04 671
2959.56 699
2960.07 685
2960.58 654
2961.10 700
2961.61 734
2962.12 708
2962.64 681
2963.15 694
2963.66 736
2964.18 726
2964.69 683
2965.21 659
2965.72 681
2966.23 705
2966.75 727
2967.26 736
2967.77 686
2968.29 643
2968.80 594
2969.32 623
2969.83 655
2970.34 643
2970.86 646
2971.37 666
2971.89 642
2972.40 655
2972.91 652
2973.43 677
2973.94 746
2974.46 697
2974.97 718
2975.49 753
2976.00 724
2976.52 658
2977.03 697
2977.55 714
2978.06 732
2978.57 756
2979.09 751
2979.60 739
2980.12 726
2980.63 710
2981.15 746
2981.66 779
2982.18 793
2982.69 830
2983.21 744
2983.73 748
2984.24 766
2984.76 777
2985.27 768
2985.79 787
2986.30 834
2986.82 818
2987.33 860
2987.85 839
2988.36 859
2988.88 878
2989.40 900
2989.91 895
2990.43 860
2990.94 881
2991.46 947
2991.97 925
2992.49 933
2993.01 897
2993.52 910
2994.04 912
2994.55 868
2995.07 897
2995.59 881
2996.10 961
2996.62 965
2997.14 971
2997.65 921
2998.17 1062
2998.69 1127
2999.20 1148
2999.72 1132
3000.24 1106
3000.75 1175
3001.27 1262
3001.79 1341
3002.30 1474
3002.82 1699
3003.34 2008
3003.85 2204
3004.37 2344
3004.89 2528
3005.40 2651
3005.92 2539
3006.44 2399
3006.96 2417
3007.47 2271
3007.99 2010
3008.51 1769
3009.03 1572
3009.54 1406
3010.06 1296
3010.58 1115
3011.10 1045
3011.61 1000
3012.13 1058
3012.65 1026
3013.17 940
3013.68 955
3014.20 916
3014.72 927
3015.24 946
3015.76 928
3016.27 889
3016.79 885
3017.31 863
3017.83 863
3018.35 842
3018.86 838
3019.38 908
3019.90 833
3020.42 894
3020.94 832
3021.46 922
3021.97 939
3022.49 885
3023.01 946
3023.53 918
3024.05 912
3024.57 897
3025.09 875
3025.61 851
3026.12 832
3026.64 834
3027.16 800
3027.68 762
3028.20 797
3028.72 790
3029.24 834
3029.76 801
3030.28 795
3030.80 787
3031.32 767
3031.84 778
3032.35 766
3032.87 800
3033.39 764
3033.91 767
3034.43 767
3034.95 767
3035.47 782
3035.99 788
3036.51 730
3037.03 826
3037.55 765
3038.07 764
3038.59 770
3039.11 824
3039.63 770
3040.15 720
3040.67 761
3041.19 757
3041.71 697
3042.23 732
3042.75 790
3043.27 771
3043.79 759
3044.31 760
3044.83 798
3045.35 722
3045.87 714
3046.40 699
3046.92 773
3047.44 745
3047.96 713
3048.48 731
3049.00 793
3049.52 780
3050.04 737
3050.56 775
3051.08 712
3051.60 784
3052.12 787
3052.65 761
3053.17 717
3053.69 743
3054.21 724
3054.73 755
3055.25 776
3055.77 758
3056.30 755
3056.82 815
3057.34 784
3057.86 811
3058.38 832
3058.90 780
3059.42 748
3059.95 785
3060.47 806
3060.99 785
3061.51 818
3062.03 788
3062.56 731
3063.08 740
3063.60 806
3064.12 830
3064.64 860
3065.17 872
3065.69 841
3066.21 880
3066.73 962
3067.26 1003
3067.78 1037
3068.30 1116
3068.82 1052
3069.35 977
3069.87 945
3070.39 887
3070.91 936
3071.44 943
3071.96 934
3072.48 999
3073.01 922
3073.53 911
3074.05 887
3074.57 896
3075.10 969
3075.62 914
3076.14 919
3076.67 992
3077.19 981
3077.71 1000
3078.24 982
3078.76 1063
3079.28 1060
3079.81 1096
3080.33 1123
3080.85 1117
3081.38 1148
3081.90 1227
3082.42 1256
3082.95 1262
3083.47 1229
3084.00 1220
3084.52 1260
3085.04 1277
3085.57 1233
3086.09 1179
3086.62 1274
3087.14 1405
3087.66 1405
3088.19 1470
3088.71 1564
3089.24 1785
3089.76 1930
3090.29 1987
3090.81 2058
3091.33 2063
3091.86 2028
3092.38 2011
3092.91 1972
3093.43 1763
3093.96 1647
3094.48 1534
3095.01 1503
3095.53 1514
3096.06 1435
3096.58 1413
3097.11 1406
3097.63 1476
3098.16 1491
3098.68 1530
3099.21 1529
3099.73 1620
3100.26 1827
3100.78 2146
3101.31 2531
3101.83 3019
3102.36 3583
3102.88 3968
3103.41 4336
3103.93 4566
3104.46 4505
3104.99 4375
3105.51 4069
3106.04 3662
3106.56 3212
3107.09 2658
3107.61 2273
3108.14 2006
3108.67 1863
3109.19 1691
3109.72 1552
3110.24 1431
3110.77 1375
3111.30 1343
3111.82 1364
3112.35 1378
3112.87 1325
3113.40 1333
3113.93 1189
3114.45 1210
3114.98 1168
3115.51 1102
3116.03 1089
3116.56 1076
3117.09 1102
3117.61 1058
3118.14 962
3118.67 982
3119.19 1046
3119.72 1028
3120.25 1001
3120.77 1080
3121.30 1129
3121.83 1101
3122.35 1100
3122.88 1151
3123.41 1128
3123.94 1051
3124.46 1117
3124.99 1048
3125.52 1042
3126.05 1029
3126.57 1011
3127.10 1001
3127.63 972
3128.16 928
3128.68 941
3129.21 868
3129.74 817
3130.27 883
3130.79 874
3131.32 871
3131.85 857
3132.38 887
3132.91 873
3133.43 873
3133.96 830
3134.49 814
3135.02 781
3135.55 829
3136.07 819
3136.60 870
3137.13 880
3137.66 838
3138.19 878
3138.72 888
3139.24 837
3139.77 777
3140.30 830
3140.83 790
3141.36 794
3141.89 756
3142.42 782
3142.95 764
3143.47 748
3144.00 772
3144.53 839
3145.06 844
3145.59 815
3146.12 850
3146.65 782
3147.18 838
3147.71 820
3148.24 880
3148.76 828
3149.29 812
3149.82 863
3150.35 888
3150.88 819
3151.41 822
3151.94 821
3152.47 828
3153.00 789
3153.53 790
3154.06 881
3154.59 878
3155.12 836
3155.65 862
3156.18 919
3156.71 939
3157.24 988
3157.77 967
3158.30 941
3158.83 880
3159.36 897
3159.89 876
3160.42 901
3160.95 900
3161.48 929
3162.01 938
3162.54 854
3163.07 837
3163.60 844
3164.13 882
3164.66 860
3165.20 831
3165.73 818
3166.26 777
3166.79 775
3167.32 815
3167.85 786
3168.38 818
3168.91 758
3169.44 751
3169.97 820
3170.50 784
3171.04 770
3171.57 831
3172.10 795
3172.63 764
3173.16 854
3173.69 879
3174.22 859
3174.75 919
3175.29 931
3175.82 875
3176.35 914
3176.88 852
3177.41 885
3177.94 844
3178.48 830
3179.01 802
3179.54 813
3180.07 808
3180.60 778
3181.14 750
3181.67 743
3182.20 764
3182.73 731
3183.26 757
3183.80 738
3184.33 715
3184.86 718
3185.39 754
3185.93 739
3186.46 683
3186.99 702
3187.52 742
3188.06 789
3188.59 709
3189.12 776
3189.65 811
3190.19 727
3190.72 724
3191.25 818
3191.79 740
3192.32 763
3192.85 726
3193.38 728
3193.92 743
3194.45 710
3194.98 739
3195.52 744
3196.05 745
3196.58 739
3197.12 820
3197.65 820
3198.18 740
3198.72 690
3199.25 738
3199.78 777
3200.32 774
3200.85 744
3201.39 768
3201.92 865
3202.45 811
3202.99 771
3203.52 799
3204.05 832
3204.59 831
3205.12 877
3205.66 829
3206.19 857
3206.72 829
3207.26 892
3207.79 917
3208.33 956
3208.86 896
3209.40 944
3209.93 908
3210.47 930
3211.00 952
3211.53 956
3212.07 950
3212.60 930
3213.14 922
3213.67 937
3214.21 917
3214.74 829
3215.28 828
3215.81 879
3216.35 837
3216.88 790
3217.42 803
3217.95 849
3218.49 813
3219.02 759
3219.56 816
3220.09 859
3220.63 822
3221.16 869
3221.70 856
3222.23 807
3222.77 853
3223.31 881
3223.84 998
3224.38 965
3224.91 992
3225.45 1021
3225.98 1015
3226.52 969
3227.06 963
3227.59 991
3228.13 969
3228.66 903
3229.20 909
3229.74 928
3230.27 863
3230.81 935
3231.34 952
3231.88 915
3232.42 954
3232.95 960
3233.49 993
3234.03 976
3234.56 966
3235.10 1011
3235.64 1010
3236.17 982
3236.71 1085
3237.25 1059
3237.78 1083
3238.32 1135
3238.86 1136
3239.39 1083
3239.93 1093
3240.47 1076
3241.00 1088
3241.54 1043
3242.08 993
3242.61 1086
3243.15 1088
3243.69 1103
3244.23 1038
3244.76 1106
3245.30 1130
3245.84 1151
3246.38 1192
3246.91 1230
3247.45 1216
3247.99 1266
3248.53 1314
3249.06 1356
3249.60 1372
3250.14 1539
3250.68 1672
3251.21 1839
3251.75 2236
3252.29 2385
3252.83 2615
3253.37 2681
3253.90 2784
3254.44 2910
3254.98 2797
3255.52 2717
3256.06 2573
3256.60 2251
3257.13 2046
3257.67 1907
3258.21 1819
3258.75 1797
3259.29 1783
3259.83 1753
3260.36 1878
3260.90 1883
3261.44 2007
3261.98 2133
3262.52 2193
3263.06 2338
3263.60 2380
3264.14 2488
3264.68 2442
3265.21 2528
3265.75 2676
3266.29 2827
3266.83 3013
3267.37 3110
3267.91 3021
3268.45 2863
3268.99 2622
3269.53 2569
3270.07 2362
3270.61 2149
3271.15 1938
3271.69 1726
3272.23 1657
3272.76 1546
3273.30 1493
3273.84 1423
3274.38 1405
3274.92 1420
3275.46 1378
3276.00 1379
3276.54 1380
3277.08 1401
3277.62 1381
3278.16 1334
3278.70 1340
3279.24 1310
3279.78 1370
3280.32 1366
3280.86 1337
3281.41 1268
3281.95 1324
3282.49 1369
3283.03 1263
3283.57 1277
3284.11 1351
3284.65 1301
3285.19 1415
3285.73 1321
3286.27 1297
3286.81 1379
3287.35 1394
3287.89 1428
3288.43 1404
3288.97 1413
3289.52 1463
3290.06 1508
3290.60 1502
3291.14 1498
3291.68 1539
3292.22 1624
3292.76 1762
3293.30 1830
3293.85 1916
3294.39 2085
3294.93 2201
3295.47 2326
3296.01 2406
3296.55 2554
3297.09 2572
3297.64 2587
3298.18 2482
3298.72 2236
3299.26 2060
3299.80 1991
3300.34 1854
3300.89 1712
3301.43 1685
3301.97 1639
3302.51 1496
3303.06 1433
3303.60 1477
3304.14 1412
3304.68 1441
3305.22 1477
3305.77 1387
3306.31 1411
3306.85 1481
3307.39 1453
3307.94 1519
3308.48 1565
3309.02 1609
3309.56 1668
3310.11 1648
3310.65 1639
3311.19 1626
3311.74 1602
3312.28 1628
3312.82 1639
3313.36 1572
3313.91 1594
3314.45 1625
3314.99 1593
3315.54 1731
3316.08 1762
3316.62 1780
3317.17 1930
3317.71 1953
3318.25 2073
3318.80 2097
3319.34 2300
3319.88 2367
3320.43 2261
3320.97 2288
3321.51 2248
3322.06 2257
3322.60 2259
3323.14 2111
3323.69 2063
3324.23 1964
3324.78 1804
3325.32 1836
3325.86 1805
3326.41 1889
3326.95 1850
3327.50 1763
3328.04 1749
3328.59 1766
3329.13 1754
3329.67 1791
3330.22 1820
3330.76 2092
3331.31 2323
3331.85 2716
3332.40 3496
3332.94 4373
3333.49 5597
3334.03 6815
3334.57 8597
3335.12 9889
3335.66 11090
3336.21 11879
3336.75 12239
3337.30 12218
3337.84 11717
3338.39 10899
3338.93 9934
3339.48 8725
3340.02 7439
3340.57 6245
3341.11 5184
3341.66 4232
3342.20 3456
3342.75 2870
3343.30 2510
3343.84 2124
3344.39 1974
3344.93 1786
3345.48 1604
3346.02 1584
3346.57 1572
3347.11 1617
3347.66 1604
3348.21 1525
3348.75 1483
3349.30 1517
3349.84 1597
3350.39 1538
3350.94 1502
3351.48 1491
3352.03 1475
3352.57 1605
3353.12 1637
3353.67 1527
3354.21 1424
3354.76 1366
3355.31 1327
3355.85 1423
3356.40 1340
3356.95 1289
3357.49 1282
3358.04 1315
3358.59 1251
3359.13 1269
3359.68 1222
3360.23 1288
3360.77 1297
3361.32 1294
3361.87 1312
3362.41 1294
3362.96 1416
3363.51 1420
3364.05 1363
3364.60 1362
3365.15 1316
3365.70 1335
3366.24 1364
3366.79 1294
3367.34 1260
3367.89 1282
3368.43 1335
3368.98 1254
3369.53 1212
3370.08 1288
3370.62 1339
3371.17 1370
3371.72 1455
3372.27 1646
3372.81 1648
3373.36 1693
3373.91 1791
3374.46 1814
3375.01 1835
3375.55 1825
3376.10 1917
3376.65 1811
3377.20 1565
3377.75 1490
3378.30 1512
3378.84 1313
3379.39 1298
3379.94 1247
3380.49 1224
3381.04 1185
3381.59 1119
3382.13 1110
3382.68 1082
3383.23 1102
3383.78 1141
3384.33 1086
3384.88 1085
3385.43 1028
3385.98 1004
3386.52 1041
3387.07 1027
3387.62 980
3388.17 1034
3388.72 1022
3389.27 937
3389.82 900
3390.37 961
3390.92 991
3391.47 991
3392.02 984
3392.57 1000
3393.12 1004
3393.66 967
3394.21 966
3394.76 945
3395.31 956
3395.86 946
3396.41 895
3396.96 1025
3397.51 1048
3398.06 954
3398.61 995
3399.16 1020
3399.71 1062
3400.26 1063
3400.81 1032
3401.36 1076
3401.91 989
3402.46 974
3403.01 942
3403.56 948
3404.11 948
3404.66 913
3405.21 908
3405.77 926
3406.32 957
3406.87 942
3407.42 886
3407.97 883
3408.52 917
3409.07 1010
3409.62 1057
3410.17 1000
3410.72 1096
3411.27 1091
3411.82 1095
3412.37 1133
3412.93 1212
3413.48 1234
3414.03 1134
3414.58 1071
3415.13 1045
3415.68 1139
3416.23 1084
3416.78 1077
3417.34 1080
3417.89 1049
3418.44 998
3418.99 1017
3419.54 995
3420.09 978
3420.65 966
3421.20 960
3421.75 1015
3422.30 991
3422.85 1040
3423.40 1049
3423.96 1062
3424.51 1119
3425.06 1123
3425.61 1083
3426.17 1068
3426.72 986
3427.27 973
3427.82 980
3428.37 940
3428.93 903
3429.48 903
3430.03 879
3430.58 871
3431.14 841
3431.69 865
3432.24 915
3432.79 855
3433.35 862
3433.90 806
3434.45 848
3435.01 838
3435.56 875
3436.11 825
3436.66 855
3437.22 914
3437.77 911
3438.32 871
3438.88 889
3439.43 886
3439.98 940
3440.54 991
3441.09 926
3441.64 910
3442.20 930
3442.75 944
3443.30 968
3443.86 996
3444.41 925
3444.96 830
3445.52 873
3446.07 911
3446.63 865
3447.18 869
3447.73 852
3448.29 863
3448.84 903
3449.40 871
3449.95 802
3450.50 806
3451.06 855
3451.61 868
3452.17 882
3452.72 849
3453.27 812
3453.83 857
3454.38 806
3454.94 796
3455.49 795
3456.05 789
3456.60 778
3457.16 759
3457.71 815
3458.27 809
3458.82 825
3459.38 899
3459.93 862
3460.49 834
3461.04 879
3461.60 895
3462.15 848
3462.71 860
3463.26 885
3463.82 909
3464.37 888
3464.93 885
3465.48 952
3466.04 877
3466.59 895
3467.15 918
3467.70 935
3468.26 914
3468.81 978
3469.37 1011
3469.93 1012
3470.48 1069
3471.04 1150
3471.59 1141
3472.15 1195
3472.70 1266
3473.26 1197
3473.82 1189
3474.37 1206
3474.93 1154
3475.48 1159
3476.04 1154
3476.60 1202
3477.15 1201
3477.71 1184
3478.27 1215
3478.82 1209
3479.38 1256
3479.93 1301
3480.49 1276
3481.05 1270
3481.60 1329
3482.16 1386
3482.72 1385
3483.27 1404
3483.83 1392
3484.39 1447
3484.95 1459
3485.50 1434
3486.06 1467
3486.62 1534
3487.17 1494
3487.73 1678
3488.29 1759
3488.84 1933
3489.40 2459
3489.96 2972
3490.52 3643
3491.07 4523
3491.63 5061
3492.19 5669
3492.75 6283
3493.30 6398
3493.86 6028
3494.42 5600
3494.98 5078
3495.53 4341
3496.09 3809
3496.65 3200
3497.21 2710
3497.77 2338
3498.32 2074
3498.88 1953
3499.44 1862
3500.00 1836
3500.56 1840
3501.11 1802
3501.67 1882
3502.23 1864
3502.79 1959
3503.35 2050
3503.91 2128
3504.46 2257
3505.02 2286
3505.58 2336
3506.14 2309
3506.70 2373
3507.26 2169
3507.81 2036
3508.37 2018
3508.93 1914
3509.49 1788
3510.05 1729
3510.61 1618
3511.17 1612
3511.73 1492
3512.29 1397
3512.85 1379
3513.40 1337
3513.96 1291
3514.52 1171
3515.08 1153
3515.64 1107
3516.20 1106
3516.76 1100
3517.32 1046
3517.88 1022
3518.44 1025
3519.00 1010
3519.56 964
3520.12 936
3520.68 966
3521.24 1034
3521.80 1015
3522.36 1045
3522.92 1007
3523.48 1057
3524.04 1028
3524.60 1111
3525.16 1045
3525.72 1054
3526.28 1033
3526.84 996
3527.40 988
3527.96 994
3528.52 1024
3529.08 1004
3529.64 1040
3530.20 989
3530.76 1004
3531.32 1011
3531.88 983
3532.44 976
3533.00 978
3533.56 891
3534.12 964
3534.68 979
3535.25 1008
3535.81 952
3536.37 939
3536.93 983
3537.49 944
3538.05 994
3538.61 921
3539.17 970
3539.73 971
3540.30 906
3540.86 865
3541.42 918
3541.98 892
3542.54 945
3543.10 1001
3543.66 1032
3544.23 952
3544.79 1009
3545.35 1029
3545.91 935
3546.47 872
3547.03 949
3547.60 955
3548.16 873
3548.72 873
3549.28 865
3549.84 866
3550.41 903
3550.97 846
3551.53 786
3552.09 855
3552.65 810
3553.22 788
3553.78 746
3554.34 767
3554.90 828
3555.47 770
3556.03 802
3556.59 779
3557.15 831
3557.72 792
3558.28 804
3558.84 806
3559.41 832
3559.97 823
3560.53 862
3561.09 864
3561.66 840
3562.22 814
3562.78 867
3563.35 821
3563.91 860
3564.47 869
3565.04 874
3565.60 852
3566.16 848
3566.73 838
3567.29 843
3567.85 809
3568.42 814
3568.98 816
3569.54 786
3570.11 862
3570.67 767
3571.23 774
3571.80 860
3572.36 848
3572.93 811
3573.49 858
3574.05 957
3574.62 1009
3575.18 1048
3575.75 1221
3576.31 1290
3576.87 1424
3577.44 1388
3578.00 1355
3578.57 1427
3579.13 1402
3579.70 1399
3580.26 1340
3580.82 1257
3581.39 1167
3581.95 1134
3582.52 1068
3583.08 1029
3583.65 932
3584.21 908
3584.78 904
3585.34 866
3585.91 843
3586.47 774
3587.04 785
3587.60 767
3588.17 796
3588.73 767
3589.30 738
3589.86 758
3590.43 788
3590.99 752
3591.56 783
3592.12 744
3592.69 700
3593.25 700
3593.82 763
3594.39 709
3594.95 723
3595.52 728
3596.08 719
3596.65 741
3597.21 783
3597.78 782
3598.35 725
3598.91 701
3599.48 733
3600.04 768
3600.61 755
3601.18 741
3601.74 715
3602.31 683
3602.87 667
3603.44 717
3604.01 718
3604.57 659
3605.14 662
3605.71 674
3606.27 758
3606.84 747
3607.41 695
3607.97 680
3608.54 700
3609.11 732
3609.67 665
3610.24 712
3610.81 739
3611.37 727
3611.94 687
3612.51 718
3613.07 661
3613.64 700
3614.21 698
3614.78 667
3615.34 702
3615.91 662
3616.48 708
3617.04 723
3617.61 760
3618.18 820
3618.75 791
3619.31 823
3619.88 795
3620.45 785
3621.02 768
3621.58 794
3622.15 739
3622.72 783
3623.29 732
3623.86 702
3624.42 704
3624.99 677
3625.56 699
3626.13 710
3626.70 685
3627.26 663
3627.83 669
3628.40 648
3628.97 665
3629.54 696
3630.11 669
3630.67 655
3631.24 689
3631.81 630
3632.38 679
3632.95 702
3633.52 716
3634.08 685
3634.65 636
3635.22 703
3635.79 662
3636.36 698
3636.93 689
3637.50 669
3638.07 688
3638.64 707
3639.20 723
3639.77 700
3640.34 761
3640.91 809
3641.48 737
3642.05 764
3642.62 816
3643.19 868
3643.76 837
3644.33 830
3644.90 765
3645.47 758
3646.04 757
3646.61 775
3647.18 786
3647.75 734
3648.32 730
3648.89 765
3649.46 780
3650.03 772
3650.60 803
3651.17 787
3651.74 794
3652.31 938
3652.88 977
3653.45 965
3654.02 948
3654.59 960
3655.16 961
3655.73 976
3656.30 933
3656.87 894
3657.44 920
3658.01 910
3658.58 879
3659.15 932
3659.72 881
3660.29 887
3660.86 901
3661.43 830
3662.00 871
3662.58 904
3663.15 899
3663.72 910
3664.29 999
3664.86 1068
3665.43 1093
3666.00 1186
3666.57 1283
3667.14 1281
3667.72 1287
3668.29 1205
3668.86 1145
3669.43 1055
3670.00 954
3670.57 906
3671.14 824
3671.72 831
3672.29 836
3672.86 873
3673.43 868
3674.00 787
3674.57 826
3675.15 823
3675.72 835
3676.29 860
3676.86 816
3677.43 841
3678.01 824
3678.58 805
3679.15 790
3679.72 772
3680.30 844
3680.87 812
3681.44 817
3682.01 795
3682.58 800
3683.16 776
3683.73 818
3684.30 740
3684.88 729
3685.45 710
3686.02 730
3686.59 690
3687.17 695
3687.74 788
3688.31 760
3688.88 735
3689.46 782
3690.03 820
3690.60 812
3691.18 788
3691.75 792
3692.32 798
3692.90 778
3693.47 777
3694.04 763
3694.62 757
3695.19 752
3695.76 726
3696.34 711
3696.91 680
3697.48 689
3698.06 705
3698.63 753
3699.21 713
3699.78 686
3700.35 708
3700.93 727
3701.50 691
3702.08 669
3702.65 678
3703.22 710
3703.80 734
3704.37 733
3704.95 751
3705.52 728
3706.09 744
3706.67 790
3707.24 844
3707.82 753
3708.39 741
3708.97 748
3709.54 752
3710.12 673
3710.69 710
3711.26 721
3711.84 708
3712.41 702
3712.99 685
3713.56 713
3714.14 741
3714.71 693
3715.29 711
3715.86 701
3716.44 619
3717.01 588
3717.59 631
3718.16 713
3718.74 733
3719.32 692
3719.89 631
3720.47 712
3721.04 746
3721.62 633
3722.19 641
3722.77 664
3723.34 649
3723.92 650
3724.49 707
3725.07 695
3725.65 662
3726.22 680
3726.80 697
3727.37 651
3727.95 651
3728.53 645
3729.10 672
3729.68 703
3730.25 649
3730.83 656
3731.41 741
3731.98 722
3732.56 765
3733.14 757
3733.71 719
3734.29 717
3734.87 700
3735.44 842
3736.02 804
3736.60 707
3737.17 713
3737.75 762
3738.33 773
3738.90 709
3739.48 752
3740.06 729
3740.63 698
3741.21 720
3741.79 662
3742.36 649
3742.94 628
3743.52 629
3744.10 696
3744.67 687
3745.25 636
3745.83 637
3746.40 718
3746.98 788
3747.56 699
3748.14 768
3748.71 782
3749.29 753
3749.87 677
3750.45 664
3751.03 694
3751.60 728
3752.18 738
3752.76 703
3753.34 632
3753.92 664
3754.49 665
3755.07 732
3755.65 747
3756.23 661
3756.81 682
3757.38 687
3757.96 726
3758.54 729
3759.12 684
3759.70 708
3760.28 771
3760.85 805
3761.43 753
3762.01 708
3762.59 727
3763.17 760
3763.75 740
3764.33 754
3764.91 781
3765.48 806
3766.06 821
3766.64 814
3767.22 769
3767.80 725
3768.38 711
3768.96 760
3769.54 737
3770.12 741
3770.70 776
3771.28 746
3771.85 734
3772.43 766
3773.01 796
3773.59 827
3774.17 831
3774.75 835
3775.33 765
3775.91 795
3776.49 784
3777.07 741
3777.65 757
3778.23 743
3778.81 765
3779.39 717
3779.97 803
3780.55 882
3781.13 768
3781.71 740
3782.29 790
3782.87 831
3783.45 776
3784.03 778
3784.61 772
3785.19 823
3785.77 765
3786.35 731
3786.93 779
3787.51 836
3788.10 781
3788.68 728
3789.26 768
3789.84 787
3790.42 802
3791.00 760
3791.58 768
3792.16 815
3792.74 782
3793.32 793
3793.90 820
3794.48 849
3795.07 854
3795.65 833
3796.23 892
3796.81 836
3797.39 867
3797.97 859
3798.55 849
3799.14 827
3799.72 938
3800.30 1014
3800.88 994
3801.46 1054
3802.04 1044
3802.62 1089
3803.21 1167
3803.79 1159
3804.37 1110
3804.95 1080
3805.53 1056
3806.12 1094
3806.70 1042
3807.28 1095
3807.86 1141
3808.44 1240
3809.03 1226
3809.61 1266
3810.19 1301
3810.77 1201
3811.36 1205
3811.94 1162
3812.52 1187
3813.10 1198
3813.69 1230
3814.27 1207
3814.85 1202
3815.43 1220
3816.02 1330
3816.60 1264
3817.18 1250
3817.77 1198
3818.35 1103
3818.93 1099
3819.51 1066
3820.10 1044
3820.68 1024
3821.26 1062
3821.85 1039
3822.43 1081
3823.01 1068
3823.60 1069
3824.18 1075
3824.76 1042
3825.35 988
3825.93 954
3826.51 897
3827.10 847
3827.68 828
3828.27 830
3828.85 796
3829.43 867
3830.02 914
3830.60 920
3831.18 827
3831.77 790
3832.35 816
3832.94 843
3833.52 867
3834.10 834
3834.69 838
3835.27 842
3835.86 810
3836.44 831
3837.03 818
3837.61 832
3838.19 786
3838.78 811
3839.36 828
3839.95 805
3840.53 781
3841.12 783
3841.70 806
3842.29 721
3842.87 713
3843.46 705
3844.04 754
3844.63 744
3845.21 746
3845.80 726
3846.38 734
3846.97 739
3847.55 731
3848.14 731
3848.72 715
3849.31 741
3849.89 746
3850.48 757
3851.06 785
3851.65 831
3852.23 741
3852.82 748
3853.41 718
3853.99 732
3854.58 772
3855.16 804
3855.75 785
3856.33 753
3856.92 728
3857.51 731
3858.09 753
3858.68 727
3859.26 731
3859.85 724
3860.44 714
3861.02 749
3861.61 824
3862.20 779
3862.78 789
3863.37 734
3863.95 837
3864.54 774
3865.13 710
3865.71 684
3866.30 757
3866.89 725
3867.47 679
3868.06 732
3868.65 706
3869.23 697
3869.82 701
3870.41 688
3870.99 712
3871.58 721
3872.17 758
3872.76 757
3873.34 677
3873.93 665
3874.52 707
3875.10 761
3875.69 701
3876.28 725
3876.87 753
3877.45 746
3878.04 699
3878.63 689
3879.22 653
3879.80 658
3880.39 718
3880.98 681
3881.57 692
3882.15 715
3882.74 702
3883.33 632
3883.92 677
3884.51 658
3885.09 654
3885.68 679
3886.27 679
3886.86 710
3887.45 685
3888.04 710
3888.62 728
3889.21 704
3889.80 728
3890.39 717
3890.98 736
3891.57 707
3892.15 745
3892.74 723
3893.33 704
3893.92 685
3894.51 712
3895.10 734
3895.69 725
3896.28 673
3896.86 654
3897.45 703
3898.04 724
3898.63 695
3899.22 709
3899.81 642
3900.40 706
3900.99 693
3901.58 678
3902.17 686
3902.76 700
3903.34 713
3903.93 746
3904.52 713
3905.11 717
3905.70 699
3906.29 757
3906.88 807
3907.47 754
3908.06 808
3908.65 810
3909.24 796
3909.83 789
3910.42 801
3911.01 755
3911.60 712
3912.19 709
3912.78 725
3913.37 724
3913.96 744
3914.55 709
3915.14 773
3915.73 751
3916.32 753
3916.91 747
3917.50 755
3918.09 791
3918.68 762
3919.28 770
3919.87 706
3920.46 705
3921.05 686
3921.64 699
3922.23 727
3922.82 737
3923.41 704
3924.00 720
3924.59 647
3925.18 628
3925.77 685
3926.37 660
3926.96 664
3927.55 643
3928.14 651
3928.73 634
3929.32 640
3929.91 585
3930.51 639
3931.10 654
3931.69 654
3932.28 618
3932.87 632
3933.46 615
3934.05 640
3934.65 667
3935.24 670
3935.83 677
3936.42 608
3937.01 618
3937.61 621
3938.20 682
3938.79 703
3939.38 752
3939.97 725
3940.57 758
3941.16 685
3941.75 713
3942.34 749
3942.94 800
3943.53 758
3944.12 709
3944.71 734
3945.31 757
3945.90 724
3946.49 725
3947.08 726
3947.68 698
3948.27 678
3948.86 683
3949.45 682
3950.05 668
3950.64 657
3951.23 671
3951.83 636
3952.42 660
3953.01 691
3953.61 712
3954.20 689
3954.79 699
3955.39 696
3955.98 706
3956.57 719
3957.17 750
3957.76 702
3958.35 703
3958.95 748
3959.54 794
3960.13 740
3960.73 746
3961.32 765
3961.92 793
3962.51 776
3963.10 687
3963.70 746
3964.29 753
3964.88 803
3965.48 856
3966.07 873
3966.67 976
3967.26 991
3967.86 1083
3968.45 1083
3969.04 1041
3969.64 1004
3970.23 1059
3970.83 1006
3971.42 934
3972.02 879
3972.61 856
3973.21 817
3973.80 846
3974.40 865
3974.99 889
3975.58 933
3976.18 975
3976.77 1008
3977.37 1097
3977.96 1057
3978.56 1019
3979.15 1011
3979.75 920
3980.35 903
3980.94 872
3981.54 844
3982.13 855
3982.73 943
3983.32 857
3983.92 818
3984.51 813
3985.11 881
3985.70 794
3986.30 803
3986.90 801
3987.49 854
3988.09 821
3988.68 757
3989.28 867
3989.87 835
3990.47 795
3991.07 788
3991.66 742
3992.26 758
3992.85 830
3993.45 817
3994.05 798
3994.64 846
3995.24 812
3995.84 797
3996.43 837
3997.03 809
3997.62 828
3998.22 854
3998.82 834
3999.41 826
4000.01 769
4000.61 788
4001.20 775
4001.80 766
4002.40 761
4003.00 793
4003.59 781
4004.19 795
4004.79 775
4005.38 799
4005.98 801
4006.58 769
4007.17 810
4007.77 865
4008.37 811
4008.97 765
4009.56 778
4010.16 791
4010.76 822
4011.36 736
4011.95 782
4012.55 760
4013.15 714
4013.75 678
4014.34 732
4014.94 771
4015.54 762
4016.14 743
4016.74 798
4017.33 788
4017.93 783
4018.53 781
4019.13 780
4019.73 899
4020.32 859
4020.92 818
4021.52 828
4022.12 783
4022.72 743
4023.32 772
4023.91 746
4024.51 744
4025.11 789
4025.71 784
4026.31 815
4026.91 839
4027.51 837
4028.10 855
4028.70 872
4029.30 912
4029.90 887
4030.50 905
4031.10 882
4031.70 845
4032.30 903
4032.90 842
4033.49 796
4034.09 772
4034.69 886
4035.29 832
4035.89 811
4036.49 817
4037.09 770
4037.69 802
4038.29 733
4038.89 710
4039.49 756
4040.09 701
4040.69 700
4041.29 636
4041.89 663
4042.49 655
4043.09 687
4043.69 659
4044.29 650
4044.89 634
4045.49 653
4046.09 601
4046.69 655
4047.29 624
4047.89 698
4048.49 616
4049.09 647
4049.69 658
4050.29 631
4050.89 626
4051.49 667
4052.09 674
4052.69 648
4053.29 668
4053.89 672
4054.49 626
4055.09 643
4055.69 692
4056.30 663
4056.90 630
4057.50 614
4058.10 644
4058.70 678
4059.30 670
4059.90 659
4060.50 663
4061.10 630
4061.71 688
4062.31 716
4062.91 709
4063.51 666
4064.11 647
4064.71 688
4065.31 701
4065.92 690
4066.52 723
4067.12 736
4067.72 712
4068.32 654
4068.92 655
4069.53 689
4070.13 640
4070.73 621
4071.33 642
4071.93 638
4072.54 614
4073.14 606
4073.74 605
4074.34 646
4074.94 627
4075.55 679
4076.15 653
4076.75 639
4077.35 644
4077.96 660
4078.56 612
4079.16 625
4079.76 611
4080.37 611
4080.97 648
4081.57 647
4082.17 628
4082.78 642
4083.38 622
4083.98 618
4084.59 640
4085.19 673
4085.79 664
4086.39 655
4087.00 675
4087.60 659
4088.20 726
4088.81 681
4089.41 705
4090.01 671
4090.62 641
4091.22 604
4091.82 642
4092.43 606
4093.03 578
4093.63 622
4094.24 650
4094.84 672
4095.45 610
4096.05 605
4096.65 695
4097.26 677
4097.86 698
4098.47 653
4099.07 670
4099.67 655
4100.28 624
4100.88 679
4101.49 644
4102.09 598
4102.69 631
4103.30 610
4103.90 596
4104.51 628
4105.11 590
4105.72 595
4106.32 601
4106.93 637
4107.53 639
4108.13 614
4108.74 621
4109.34 594
4109.95 582
4110.55 598
4111.16 612
4111.76 608
4112.37 607
4112.97 608
4113.58 566
4114.18 599
4114.79 622
4115.39 624
4116.00 610
4116.60 583
4117.21 598
4117.82 621
4118.42 611
4119.03 674
4119.63 621
4120.24 600
4120.84 608
4121.45 650
4122.05 597
4122.66 626
4123.27 571
4123.87 644
4124.48 640
4125.08 616
4125.69 603
4126.30 599
4126.90 602
4127.51 613
4128.11 618
4128.72 576
4129.33 595
4129.93 616
4130.54 626
4131.15 645
4131.75 663
4132.36 635
4132.96 668
4133.57 636
4134.18 649
4134.78 611
4135.39 662
4136.00 677
4136.60 689
4137.21 666
4137.82 699
4138.43 717
4139.03 730
4139.64 721
4140.25 704
4140.85 719
4141.46 721
4142.07 741
4142.68 709
4143.28 688
4143.89 695
4144.50 676
4145.10 710
4145.71 729
4146.32 627
4146.93 672
4147.53 681
4148.14 668
4148.75 646
4149.36 668
4149.97 660
4150.57 624
4151.18 611
4151.79 668
4152.40 679
4153.00 611
4153.61 617
4154.22 639
4154.83 595
4155.44 631
4156.05 635
4156.65 669
4157.26 660
4157.87 710
4158.48 745
4159.09 736
4159.70 748
4160.30 780
4160.91 683
4161.52 722
4162.13 696
4162.74 638
4163.35 688
4163.96 638
4164.56 614
4165.17 636
4165.78 638
4166.39 612
4167.00 614
4167.61 694
4168.22 635
4168.83 663
4169.44 655
4170.05 685
4170.66 682
4171.26 650
4171.87 621
4172.48 670
4173.09 635
4173.70 641
4174.31 646
4174.92 715
4175.53 713
4176.14 742
4176.75 731
4177.36 638
4177.97 725
4178.58 682
4179.19 646
4179.80 758
4180.41 705
4181.02 671
4181.63 650
4182.24 648
4182.85 633
4183.46 664
4184.07 706
4184.68 674
4185.29 689
4185.90 726
4186.51 707
4187.12 628
4187.73 596
4188.34 670
4188.95 692
4189.56 656
4190.18 638
4190.79 627
4191.40 628
4192.01 685
4192.62 717
4193.23 795
4193.84 812
4194.45 708
4195.06 768
4195.67 810
4196.28 779
4196.90 748
4197.51 829
4198.12 756
4198.73 768
4199.34 726
4199.95 687
4200.56 645
4201.18 660
4201.79 653
4202.40 639
4203.01 703
4203.62 695
4204.23 709
4204.85 682
4205.46 667
4206.07 628
4206.68 644
4207.29 692
4207.90 760
4208.52 796
4209.13 696
4209.74 791
4210.35 762
4210.97 757
4211.58 785
4212.19 778
4212.80 748
4213.41 786
4214.03 780
4214.64 775
4215.25 754
4215.86 761
4216.48 762
4217.09 746
4217.70 746
4218.32 826
4218.93 832
4219.54 803
4220.15 911
4220.77 858
4221.38 857
4221.99 840
4222.61 850
4223.22 901
4223.83 776
4224.44 808
4225.06 929
4225.67 928
4226.28 1000
4226.90 1026
4227.51 1094
4228.13 1177
4228.74 1241
4229.35 1179
4229.97 1180
4230.58 1142
4231.19 1007
4231.81 1036
4232.42 953
4233.03 885
4233.65 867
4234.26 824
4234.88 858
4235.49 842
4236.10 804
4236.72 764
4237.33 788
4237.95 820
4238.56 851
4239.17 816
4239.79 813
4240.40 777
4241.02 807
4241.63 855
4242.25 820
4242.86 807
4243.48 865
4244.09 898
4244.71 873
4245.32 896
4245.93 874
4246.55 873
4247.16 849
4247.78 810
4248.39 788
4249.01 863
4249.62 856
4250.24 837
4250.85 840
4251.47 799
4252.08 788
4252.70 832
4253.32 847
4253.93 803
4254.55 808
4255.16 807
4255.78 829
4256.39 811
4257.01 811
4257.62 810
4258.24 802
4258.85 851
4259.47 812
4260.09 832
4260.70 852
4261.32 994
4261.93 1005
4262.55 985
4263.17 1012
4263.78 1084
4264.40 1119
4265.01 1117
4265.63 1041
4266.25 1006
4266.86 974
4267.48 942
4268.10 908
4268.71 851
4269.33 900
4269.94 808
4270.56 823
4271.18 833
4271.79 827
4272.41 836
4273.03 813
4273.64 856
4274.26 834
4274.88 856
4275.49 963
4276.11 991
4276.73 1010
4277.35 1015
4277.96 1034
4278.58 1037
4279.20 979
4279.81 943
4280.43 943
4281.05 932
4281.67 884
4282.28 867
4282.90 832
4283.52 798
4284.14 763
4284.75 745
4285.37 792
4285.99 720
4286.61 730
4287.22 753
4287.84 714
4288.46 720
4289.08 723
4289.70 727
4290.31 776
4290.93 739
4291.55 708
4292.17 724
4292.79 745
4293.40 729
4294.02 753
4294.64 768
4295.26 751
4295.88 753
4296.50 738
4297.11 786
4297.73 755
4298.35 753
4298.97 816
4299.59 771
4300.21 768
4300.83 726
4301.44 757
4302.06 836
4302.68 777
4303.30 764
4303.92 786
4304.54 802
4305.16 779
4305.78 805
4306.40 830
4307.02 840
4307.63 819
4308.25 782
4308.87 800
4309.49 752
4310.11 768
4310.73 800
4311.35 791
4311.97 846
4312.59 812
4313.21 854
4313.83 808
4314.45 828
4315.07 852
4315.69 894
4316.31 901
4316.93 835
4317.55 789
4318.17 850
4318.79 873
4319.41 937
4320.03 923
4320.65 924
4321.27 1004
4321.89 938
4322.51 1027
4323.13 1005
4323.75 1032
4324.37 1010
4324.99 1078
4325.61 1044
4326.23 1142
4326.85 1171
4327.47 1178
4328.09 1143
4328.71 1194
4329.33 1246
4329.96 1332
4330.58 1493
4331.20 1556
4331.82 1718
4332.44 1864
4333.06 2015
4333.68 2129
4334.30 2111
4334.92 2107
4335.54 2123
4336.17 2170
4336.79 2161
4337.41 2220
4338.03 2302
4338.65 2305
4339.27 2244
4339.89 2046
4340.52 1902
4341.14 1804
4341.76 1742
4342.38 1722
4343.00 1830
4343.62 1858
4344.25 2064
4344.87 2375
4345.49 2858
4346.11 3174
4346.73 3545
4347.36 3674
4347.98 3792
4348.60 3699
4349.22 3418
4349.84 3118
4350.47 2808
4351.09 2397
4351.71 2229
4352.33 1978
4352.96 1835
4353.58 1657
4354.20 1542
4354.82 1500
4355.45 1407
4356.07 1328
4356.69 1280
4357.31 1249
4357.94 1244
4358.56 1277
4359.18 1282
4359.81 1302
4360.43 1265
4361.05 1279
4361.68 1237
4362.30 1168
4362.92 1202
4363.55 1161
4364.17 1107
4364.79 1167
4365.42 1121
4366.04 1096
4366.66 1054
4367.29 1052
4367.91 1077
4368.53 1048
4369.16 975
4369.78 908
4370.40 878
4371.03 969
4371.65 948
4372.27 873
4372.90 903
4373.52 939
4374.15 905
4374.77 840
4375.39 881
4376.02 890
4376.64 900
4377.27 870
4377.89 881
4378.52 862
4379.14 902
4379.76 1007
4380.39 945
4381.01 914
4381.64 905
4382.26 913
4382.89 950
4383.51 966
4384.14 897
4384.76 874
4385.39 907
4386.01 959
4386.64 918
4387.26 887
4387.89 839
4388.51 839
4389.14 866
4389.76 868
4390.39 809
4391.01 789
4391.64 856
4392.26 861
4392.89 884
4393.51 844
4394.14 859
4394.76 864
4395.39 903
4396.01 896
4396.64 877
4397.26 900
4397.89 901
4398.52 878
4399.14 908
4399.77 897
4400.39 919
4401.02 885
4401.65 865
4402.27 872
4402.90 822
4403.52 806
4404.15 794
4404.78 837
4405.40 850
4406.03 854
4406.65 838
4407.28 835
4407.91 825
4408.53 842
4409.16 848
4409.79 895
4410.41 858
4411.04 822
4411.67 870
4412.29 825
4412.92 882
4413.55 834
4414.17 840
4414.80 814
4415.43 844
4416.05 819
4416.68 854
4417.31 792
4417.94 784
4418.56 815
4419.19 765
4419.82 787
4420.44 806
4421.07 822
4421.70 784
4422.33 743
4422.95 742
4423.58 763
4424.21 698
4424.84 771
4425.46 799
4426.09 705
4426.72 717
4427.35 778
4427.97 747
4428.60 730
4429.23 686
4429.86 709
4430.49 709
4431.11 712
4431.74 736
4432.37 780
4433.00 789
4433.63 778
4434.26 783
4434.88 758
4435.51 759
4436.14 784
4436.77 774
4437.40 747
4438.03 711
4438.65 706
4439.28 753
4439.91 761
4440.54 685
4441.17 756
4441.80 782
4442.43 758
4443.06 771
4443.68 756
4444.31 823
4444.94 798
4445.57 753
4446.20 787
4446.83 747
4447.46 750
4448.09 810
4448.72 839
4449.35 788
4449.98 774
4450.61 804
4451.24 764
4451.86 791
4452.49 810
4453.12 851
4453.75 837
4454.38 894
4455.01 925
4455.64 959
4456.27 1019
4456.90 1096
4457.53 1045
4458.16 1047
4458.79 1031
4459.42 908
4460.05 887
4460.68 913
4461.31 880
4461.94 861
4462.57 798
4463.20 735
4463.83 681
4464.46 725
4465.09 746
4465.72 757
4466.36 751
4466.99 764
4467.62 775
4468.25 780
4468.88 768
4469.51 787
4470.14 739
4470.77 715
4471.40 724
4472.03 801
4472.66 712
4473.29 685
4473.93 698
4474.56 706
4475.19 705
4475.82 664
4476.45 740
4477.08 763
4477.71 705
4478.34 727
4478.98 695
4479.61 695
4480.24 741
4480.87 730
4481.50 752
4482.13 743
4482.76 782
4483.40 776
4484.03 761
4484.66 743
4485.29 729
4485.92 719
4486.56 767
4487.19 743
4487.82 773
4488.45 777
4489.08 817
4489.72 829
4490.35 847
4490.98 836
4491.61 845
4492.25 811
4492.88 785
4493.51 806
4494.14 762
4494.78 758
4495.41 856
4496.04 826
4496.67 876
4497.31 859
4497.94 816
4498.57 836
4499.20 876
4499.84 955
4500.47 980
4501.10 1025
4501.74 1147
4502.37 1128
4503.00 1106
4503.64 1136
4504.27 1135
4504.90 1059
4505.53 1020
4506.17 1024
4506.80 1011
4507.43 983
4508.07 940
4508.70 929
4509.34 924
4509.97 866
4510.60 954
4511.24 856
4511.87 855
4512.50 869
4513.14 846
4513.77 800
4514.41 719
4515.04 775
4515.67 755
4516.31 701
4516.94 742
4517.58 789
4518.21 742
4518.84 732
4519.48 721
4520.11 745
4520.75 734
4521.38 708
4522.02 687
4522.65 663
4523.28 699
4523.92 752
4524.55 733
4525.19 700
4525.82 720
4526.46 760
4527.09 774
4527.73 742
4528.36 724
4529.00 763
4529.63 746
4530.27 738
4530.90 774
4531.54 809
4532.17 797
4532.81 745
4533.44 835
4534.08 838
4534.71 762
4535.35 729
4535.99 746
4536.62 712
4537.26 687
4537.89 688
4538.53 680
4539.16 672
4539.80 707
4540.43 667
4541.07 683
4541.71 652
4542.34 675
4542.98 717
4543.61 747
4544.25 686
4544.89 689
4545.52 710
4546.16 758
4546.79 739
4547.43 732
4548.07 671
4548.70 694
4549.34 713
4549.98 678
4550.61 635
4551.25 676
4551.89 700
4552.52 693
4553.16 722
4553.80 704
4554.43 705
4555.07 685
4555.71 689
4556.34 652
4556.98 624
4557.62 764
4558.25 714
4558.89 677
4559.53 724
4560.16 692
4560.80 720
4561.44 709
4562.08 666
4562.71 726
4563.35 711
4563.99 687
4564.63 684
4565.26 671
4565.90 665
4566.54 686
4567.18 725
4567.81 699
4568.45 683
4569.09 675
4569.73 663
4570.36 680
4571.00 640
4571.64 678
4572.28 700
4572.92 680
4573.55 677
4574.19 681
4574.83 654
4575.47 680
4576.11 665
4576.75 694
4577.38 718
4578.02 680
4578.66 737
4579.30 733
4579.94 778
4580.58 751
4581.21 731
4581.85 775
4582.49 772
4583.13 765
4583.77 795
4584.41 752
4585.05 777
4585.69 821
4586.32 889
4586.96 936
4587.60 878
4588.24 959
4588.88 1000
4589.52 1095
4590.16 1046
4590.80 1185
4591.44 1306
4592.08 1355
4592.72 1328
4593.36 1399
4594.00 1277
4594.63 1199
4595.27 1180
4595.91 1052
4596.55 954
4597.19 918
4597.83 861
4598.47 847
4599.11 863
4599.75 845
4600.39 826
4601.03 865
4601.67 839
4602.31 802
4602.95 825
4603.59 793
4604.23 867
4604.87 780
4605.51 883
4606.15 812
4606.79 748
4607.43 787
4608.08 766
4608.72 774
4609.36 744
4610.00 777
4610.64 792
4611.28 778
4611.92 753
4612.56 810
4613.20 712
4613.84 698
4614.48 763
4615.12 736
4615.76 754
4616.41 733
4617.05 736
4617.69 736
4618.33 785
4618.97 778
4619.61 742
4620.25 786
4620.89 749
4621.54 738
4622.18 732
4622.82 690
4623.46 712
4624.10 715
4624.74 745
4625.38 754
4626.03 739
4626.67 789
4627.31 794
4627.95 785
4628.59 791
4629.24 808
4629.88 850
4630.52 887
4631.16 946
4631.80 1010
4632.45 1066
4633.09 1099
4633.73 1123
4634.37 1030
4635.02 978
4635.66 953
4636.30 941
4636.94 943
4637.58 933
4638.23 984
4638.87 1022
4639.51 1001
4640.16 955
4640.80 924
4641.44 862
4642.08 908
4642.73 866
4643.37 866
4644.01 812
4644.66 814
4645.30 854
4645.94 822
4646.58 811
4647.23 824
4647.87 839
4648.51 792
4649.16 772
4649.80 748
4650.44 739
4651.09 767
4651.73 711
4652.37 702
4653.02 747
4653.66 736
4654.31 755
4654.95 750
4655.59 744
4656.24 750
4656.88 776
4657.52 753
4658.17 765
4658.81 708
4659.46 701
4660.10 698
4660.75 710
4661.39 658
4662.03 657
4662.68 717
4663.32 703
4663.97 684
4664.61 661
4665.26 651
4665.90 683
4666.54 707
4667.19 720
4667.83 741
4668.48 675
4669.12 681
4669.77 680
4670.41 694
4671.06 692
4671.70 684
4672.35 709
4672.99 644
4673.64 675
4674.28 673
4674.93 670
4675.57 689
4676.22 710
4676.86 704
4677.51 718
4678.15 723
4678.80 695
4679.44 720
4680.09 709
4680.73 697
4681.38 756
4682.03 741
4682.67 759
4683.32 753
4683.96 764
4684.61 753
4685.25 744
4685.90 778
4686.55 812
4687.19 803
4687.84 857
4688.48 853
4689.13 890
4689.78 1002
4690.42 1071
4691.07 1076
4691.72 1026
4692.36 1043
4693.01 1039
4693.65 1050
4694.30 1107
4694.95 985
4695.59 958
4696.24 967
4696.89 1002
4697.53 1027
4698.18 1045
4698.83 1167
4699.47 1198
4700.12 1208
4700.77 1267
4701.41 1239
4702.06 1215
4702.71 1130
4703.36 1071
4704.00 959
4704.65 970
4705.30 970
4705.94 940
4706.59 893
4707.24 901
4707.89 964
4708.53 851
4709.18 837
4709.83 867
4710.48 808
4711.12 863
4711.77 940
4712.42 904
4713.07 830
4713.71 953
4714.36 931
4715.01 840
4715.66 816
4716.31 821
4716.95 835
4717.60 812
4718.25 824
4718.90 838
4719.55 793
4720.19 813
4720.84 835
4721.49 826
4722.14 802
4722.79 795
4723.44 809
4724.08 893
4724.73 855
4725.38 839
4726.03 829
4726.68 801
4727.33 785
4727.98 764
4728.63 746
4729.27 751
4729.92 719
4730.57 727
4731.22 714
4731.87 774
4732.52 761
4733.17 747
4733.82 723
4734.47 678
4735.12 694
4735.77 749
4736.41 725
4737.06 707
4737.71 711
4738.36 715
4739.01 799
4739.66 794
4740.31 745
4740.96 778
4741.61 755
4742.26 713
4742.91 706
4743.56 782
4744.21 746
4744.86 769
4745.51 709
4746.16 703
4746.81 725
4747.46 708
4748.11 738
4748.76 811
4749.41 788
4750.06 767
4750.71 734
4751.36 750
4752.01 800
4752.66 817
4753.31 818
4753.96 843
4754.61 838
4755.26 835
4755.92 819
4756.57 741
4757.22 731
4757.87 744
4758.52 772
4759.17 755
4759.82 733
4760.47 739
4761.12 769
4761.77 785
4762.42 802
4763.08 808
4763.73 798
4764.38 799
4765.03 773
4765.68 756
4766.33 780
4766.98 710
4767.64 703
4768.29 716
4768.94 651
4769.59 733
4770.24 747
4770.89 733
4771.54 722
4772.20 741
4772.85 717
4773.50 725
4774.15 736
4774.80 693
4775.46 755
4776.11 710
4776.76 684
4777.41 717
4778.06 704
4778.72 645
4779.37 700
4780.02 715
4780.67 736
4781.33 708
4781.98 699
4782.63 732
4783.28 690
4783.94 713
4784.59 685
4785.24 735
4785.89 659
4786.55 707
4787.20 706
4787.85 736
4788.51 753
4789.16 762
4789.81 788
4790.46 772
4791.12 782
4791.77 805
4792.42 769
4793.08 762
4793.73 799
4794.38 805
4795.04 792
4795.69 741
4796.34 730
4797.00 753
4797.65 760
4798.30 756
4798.96 766
4799.61 784
4800.27 831
4800.92 809
4801.57 808
4802.23 856
4802.88 847
4803.53 835
4804.19 833
4804.84 849
4805.50 843
4806.15 847
4806.81 878
4807.46 858
4808.11 801
4808.77 781
4809.42 860
4810.08 826
4810.73 851
4811.39 891
4812.04 869
4812.69 866
4813.35 876
4814.00 911
4814.66 915
4815.31 942
4815.97 887
4816.62 888
4817.28 854
4817.93 908
4818.59 911
4819.24 910
4819.90 970
4820.55 1045
4821.21 1101
4821.86 1129
4822.52 1081
4823.17 1106
4823.83 1115
4824.48 1092
4825.14 1089
4825.79 1131
4826.45 1069
4827.11 1063
4827.76 1061
4828.42 1041
4829.07 962
4829.73 1024
4830.38 981
4831.04 996
4831.70 1055
4832.35 1099
4833.01 1088
4833.66 1148
4834.32 1116
4834.98 1143
4835.63 1192
4836.29 1111
4836.94 1090
4837.60 1118
4838.26 1179
4838.91 1155
4839.57 1170
4840.23 1172
4840.88 1207
4841.54 1168
4842.20 1165
4842.85 1171
4843.51 1213
4844.17 1239
4844.82 1220
4845.48 1200
4846.14 1201
4846.79 1174
4847.45 1214
4848.11 1257
4848.76 1284
4849.42 1274
4850.08 1270
4850.73 1384
4851.39 1456
4852.05 1490
4852.71 1486
4853.36 1421
4854.02 1382
4854.68 1377
4855.34 1388
4855.99 1468
4856.65 1628
4857.31 1772
4857.97 1834
4858.62 1835
4859.28 1810
4859.94 1836
4860.60 1878
4861.25 1680
4861.91 1593
4862.57 1535
4863.23 1440
4863.89 1437
4864.54 1455
4865.20 1460
4865.86 1572
4866.52 1469
4867.18 1560
4867.84 1576
4868.49 1557
4869.15 1533
4869.81 1403
4870.47 1430
4871.13 1354
4871.79 1327
4872.44 1368
4873.10 1336
4873.76 1341
4874.42 1362
4875.08 1328
4875.74 1378
4876.40 1337
4877.06 1402
4877.72 1477
4878.37 1555
4879.03 1596
4879.69 1626
4880.35 1690
4881.01 1579
4881.67 1561
4882.33 1463
4882.99 1358
4883.65 1373
4884.31 1339
4884.97 1360
4885.63 1289
4886.29 1294
4886.95 1268
4887.61 1256
4888.26 1291
4888.92 1206
4889.58 1255
4890.24 1234
4890.90 1259
4891.56 1191
4892.22 1297
4892.88 1293
4893.54 1315
4894.20 1259
4894.86 1235
4895.52 1258
4896.18 1166
4896.84 1187
4897.51 1170
4898.17 1262
4898.83 1310
4899.49 1373
4900.15 1343
4900.81 1290
4901.47 1281
4902.13 1320
4902.79 1222
4903.45 1115
4904.11 1085
4904.77 1077
4905.43 1030
4906.09 1012
4906.75 1055
4907.41 1052
4908.08 1014
4908.74 1015
4909.40 1005
4910.06 1043
4910.72 1050
4911.38 995
4912.04 943
4912.70 986
4913.37 958
4914.03 996
4914.69 959
4915.35 925
4916.01 949
4916.67 998
4917.33 964
4918.00 925
4918.66 947
4919.32 945
4919.98 904
4920.64 906
4921.31 878
4921.97 930
4922.63 884
4923.29 918
4923.95 891
4924.62 873
4925.28 890
4925.94 862
4926.60 950
4927.26 855
4927.93 955
4928.59 911
4929.25 922
4929.91 949
4930.58 940
4931.24 952
4931.90 968
4932.56 872
4933.23 840
4933.89 868
4934.55 853
4935.22 857
4935.88 851
4936.54 889
4937.20 864
4937.87 840
4938.53 881
4939.19 886
4939.86 836
4940.52 855
4941.18 843
4941.85 897
4942.51 818
4943.17 827
4943.84 789
4944.50 823
4945.16 802
4945.83 837
4946.49 799
4947.15 798
4947.82 800
4948.48 770
4949.15 815
4949.81 809
4950.47 790
4951.14 812
4951.80 802
4952.47 788
4953.13 794
4953.79 837
4954.46 813
4955.12 824
4955.79 830
4956.45 795
4957.11 838
4957.78 817
4958.44 822
4959.11 855
4959.77 899
4960.44 874
4961.10 900
4961.77 963
4962.43 961
4963.10 1012
4963.76 1040
4964.42 1048
4965.09 1104
4965.75 1091
4966.42 1115
4967.08 975
4967.75 966
4968.41 932
4969.08 928
4969.74 864
4970.41 853
4971.08 872
4971.74 914
4972.41 889
4973.07 870
4973.74 920
4974.40 987
4975.07 1014
4975.73 1070
4976.40 1189
4977.06 1161
4977.73 1174
4978.40 1051
4979.06 990
4979.73 932
4980.39 943
4981.06 927
4981.73 956
4982.39 880
4983.06 841
4983.72 790
4984.39 812
4985.06 804
4985.72 771
4986.39 818
4987.05 778
4987.72 739
4988.39 753
4989.05 756
4989.72 794
4990.39 773
4991.05 693
4991.72 790
4992.39 769
4993.05 801
4993.72 782
4994.39 762
4995.05 723
4995.72 788
4996.39 780
4997.05 723
4997.72 748
4998.39 698
4999.06 732
4999.72 673
5000.39 730
5001.06 716
5001.73 715
5002.39 673
5003.06 653
5003.73 750
5004.39 711
5005.06 703
5005.73 624
5006.40 684
5007.07 667
5007.73 704
5008.40 656
5009.07 710
5009.74 768
5010.40 717
5011.07 724
5011.74 740
5012.41 669
5013.08 678
5013.74 684
5014.41 669
5015.08 666
5015.75 641
5016.42 674
5017.09 670
5017.75 712
5018.42 660
5019.09 635
5019.76 688
5020.43 693
5021.10 668
5021.76 667
5022.43 683
5023.10 684
5023.77 703
5024.44 715
5025.11 755
5025.78 738
5026.45 721
5027.12 684
5027.78 720
5028.45 697
5029.12 705
5029.79 690
5030.46 690
5031.13 701
5031.80 701
5032.47 667
5033.14 706
5033.81 663
5034.48 648
5035.15 657
5035.82 679
5036.49 665
5037.16 660
5037.83 666
5038.50 636
5039.16 710
5039.83 712
5040.50 714
5041.17 725
5041.84 720
5042.51 693
5043.18 696
5043.85 690
5044.52 683
5045.20 700
5045.87 705
5046.54 663
5047.21 610
5047.88 649
5048.55 697
5049.22 656
5049.89 634
5050.56 720
5051.23 731
5051.90 697
5052.57 669
5053.24 713
5053.91 650
5054.58 661
5055.25 687
5055.92 655
5056.60 635
5057.27 638
5057.94 713
5058.61 686
5059.28 616
5059.95 620
5060.62 686
5061.29 656
5061.96 693
5062.64 696
5063.31 701
5063.98 736
5064.65 753
5065.32 747
5065.99 717
5066.66 718
5067.34 734
5068.01 738
5068.68 736
5069.35 706
5070.02 691
5070.70 733
5071.37 709
5072.04 727
5072.71 681
5073.38 761
5074.06 785
5074.73 754
5075.40 732
5076.07 725
5076.74 796
5077.42 849
5078.09 908
5078.76 909
5079.43 927
5080.11 970
5080.78 892
5081.45 884
5082.12 895
5082.80 829
5083.47 908
5084.14 881
5084.82 831
5085.49 900
5086.16 812
5086.83 812
5087.51 814
5088.18 818
5088.85 818
5089.53 801
5090.20 888
5090.87 903
5091.55 830
5092.22 772
5092.89 798
5093.57 850
5094.24 864
5094.91 860
5095.59 848
5096.26 834
5096.93 817
5097.61 759
5098.28 762
5098.96 775
5099.63 774
5100.30 732
5100.98 770
5101.65 790
5102.32 808
5103.00 865
5103.67 874
5104.35 888
5105.02 887
5105.70 905
5106.37 913
5107.04 914
5107.72 802
5108.39 811
5109.07 787
5109.74 748
5110.42 782
5111.09 798
5111.77 785
5112.44 816
5113.11 816
5113.79 759
5114.46 815
5115.14 875
5115.81 791
5116.49 887
5117.16 987
5117.84 1061
5118.51 1104
5119.19 1118
5119.86 1156
5120.54 1151
5121.21 1212
5121.89 1195
5122.57 1090
5123.24 1019
5123.92 1061
5124.59 1093
5125.27 973
5125.94 871
5126.62 900
5127.29 860
5127.97 877
5128.64 837
5129.32 819
5130.00 841
5130.67 861
5131.35 843
5132.02 875
5132.70 785
5133.38 808
5134.05 858
5134.73 846
5135.40 820
5136.08 836
5136.76 774
5137.43 829
5138.11 752
5138.79 752
5139.46 795
5140.14 766
5140.82 752
5141.49 768
5142.17 802
5142.85 790
5143.52 705
5144.20 678
5144.88 687
5145.55 707
5146.23 726
5146.91 716
5147.58 699
5148.26 673
5148.94 633
5149.61 692
5150.29 708
5150.97 674
5151.65 699
5152.32 688
5153.00 679
5153.68 678
5154.36 675
5155.03 667
5155.71 677
5156.39 663
5157.07 686
5157.74 694
5158.42 714
5159.10 636
5159.78 672
5160.45 640
5161.13 675
5161.81 650
5162.49 637
5163.17 616
5163.84 610
5164.52 684
5165.20 663
5165.88 709
5166.56 705
5167.24 685
5167.91 713
5168.59 642
5169.27 692
5169.95 678
5170.63 665
5171.31 637
5171.98 681
5172.66 692
5173.34 684
5174.02 683
5174.70 620
5175.38 603
5176.06 629
5176.74 640
5177.41 646
5178.09 627
5178.77 686
5179.45 641
5180.13 692
5180.81 689
5181.49 680
5182.17 690
5182.85 673
5183.53 618
5184.21 602
5184.89 617
5185.57 659
5186.24 633
5186.92 709
5187.60 668
5188.28 627
5188.96 654
5189.64 591
5190.32 622
5191.00 599
5191.68 622
5192.36 603
5193.04 647
5193.72 650
5194.40 643
5195.08 665
5195.76 627
5196.44 688
5197.12 654
5197.80 643
5198.48 662
5199.16 664
5199.84 666
5200.52 650
5201.21 737
5201.89 740
5202.57 730
5203.25 701
5203.93 694
5204.61 690
5205.29 682
5205.97 685
5206.65 684
5207.33 700
5208.01 743
5208.69 775
5209.37 741
5210.06 821
5210.74 830
5211.42 799
5212.10 834
5212.78 865
5213.46 862
5214.14 885
5214.82 920
5215.51 937
5216.19 900
5216.87 881
5217.55 873
5218.23 914
5218.91 873
5219.60 887
5220.28 832
5220.96 903
5221.64 887
5222.32 966
5223.00 996
5223.69 985
5224.37 1092
5225.05 1008
5225.73 975
5226.41 915
5227.10 858
5227.78 798
5228.46 855
5229.14 811
5229.83 826
5230.51 797
5231.19 784
5231.87 798
5232.56 821
5233.24 811
5233.92 810
5234.60 820
5235.29 813
5235.97 788
5236.65 763
5237.34 802
5238.02 765
5238.70 792
5239.38 804
5240.07 801
5240.75 777
5241.43 854
5242.12 861
5242.80 824
5243.48 791
5244.17 766
5244.85 723
5245.53 708
5246.22 687
5246.90 754
5247.58 799
5248.27 795
5248.95 831
5249.63 824
5250.32 839
5251.00 941
5251.69 980
5252.37 1061
5253.05 1063
5253.74 1031
5254.42 1057
5255.11 1005
5255.79 868
5256.47 858
5257.16 861
5257.84 826
5258.53 854
5259.21 858
5259.89 946
5260.58 954
5261.26 963
5261.95 1041
5262.63 1021
5263.32 960
5264.00 936
5264.69 938
5265.37 898
5266.06 831
5266.74 876
5267.43 897
5268.11 858
5268.79 814
5269.48 834
5270.16 816
5270.85 821
5271.53 860
5272.22 868
5272.91 814
5273.59 840
5274.28 831
5274.96 841
5275.65 767
5276.33 800
5277.02 783
5277.70 777
5278.39 805
5279.07 790
5279.76 811
5280.45 810
5281.13 770
5281.82 793
5282.50 829
5283.19 798
5283.87 738
5284.56 702
5285.25 732
5285.93 700
5286.62 713
5287.30 754
5287.99 756
5288.68 687
5289.36 714
5290.05 799
5290.74 723
5291.42 740
5292.11 746
5292.79 777
5293.48 775
5294.17 720
5294.85 770
5295.54 766
5296.23 783
5296.91 778
5297.60 756
5298.29 808
5298.98 860
5299.66 818
5300.35 853
5301.04 929
5301.72 897
5302.41 948
5303.10 1003
5303.78 991
5304.47 1030
5305.16 1042
5305.85 1066
5306.53 1095
5307.22 1016
5307.91 1008
5308.60 952
5309.28 1028
5309.97 1026
5310.66 1053
5311.35 1147
5312.03 1228
5312.72 1184
5313.41 1208
5314.10 1142
5314.79 1131
5315.47 1059
5316.16 1011
5316.85 992
5317.54 956
5318.23 958
5318.91 966
5319.60 1037
5320.29 1110
5320.98 1107
5321.67 1075
5322.36 1091
5323.04 1064
5323.73 994
5324.42 917
5325.11 877
5325.80 840
5326.49 840
5327.18 856
5327.86 794
5328.55 844
5329.24 817
5329.93 748
5330.62 729
5331.31 747
5332.00 727
5332.69 761
5333.38 732
5334.06 706
5334.75 763
5335.44 752
5336.13 701
5336.82 724
5337.51 760
5338.20 708
5338.89 704
5339.58 732
5340.27 689
5340.96 683
5341.65 712
5342.34 702
5343.03 733
5343.72 689
5344.41 711
5345.10 659
5345.79 716
5346.48 716
5347.17 719
5347.86 744
5348.55 719
5349.24 711
5349.93 684
5350.62 680
5351.31 678
5352.00 685
5352.69 697
5353.38 741
5354.07 662
5354.76 674
5355.45 697
5356.14 650
5356.83 624
5357.52 620
5358.21 649
5358.90 632
5359.59 671
5360.29 669
5360.98 696
5361.67 667
5362.36 724
5363.05 696
5363.74 689
5364.43 683
5365.12 695
5365.81 639
5366.50 660
5367.20 694
5367.89 631
5368.58 636
5369.27 607
5369.96 686
5370.65 674
5371.34 646
5372.04 687
5372.73 667
5373.42 693
5374.11 649
5374.80 629
5375.49 664
5376.19 659
5376.88 623
5377.57 694
5378.26 739
5378.95 645
5379.65 631
5380.34 628
5381.03 618
5381.72 589
5382.42 630
5383.11 611
5383.80 611
5384.49 594
5385.19 631
5385.88 663
5386.57 653
5387.26 704
5387.96 659
5388.65 636
5389.34 666
5390.03 651
5390.73 699
5391.42 630
5392.11 702
5392.80 730
5393.50 727
5394.19 699
5394.88 714
5395.58 699
5396.27 665
5396.96 611
5397.66 644
5398.35 666
5399.04 658
5399.74 637
5400.43 607
5401.12 615
5401.82 622
5402.51 599
5403.20 614
5403.90 663
5404.59 693
5405.29 689
5405.98 605
5406.67 660
5407.37 644
5408.06 654
5408.75 688
5409.45 711
5410.14 700
5410.84 663
5411.53 698
5412.23 721
5412.92 654
5413.61 660
5414.31 638
5415.00 749
5415.70 724
5416.39 703
5417.09 756
5417.78 687
5418.47 710
5419.17 717
5419.86 697
5420.56 705
5421.25 762
5421.95 754
5422.64 809
5423.34 798
5424.03 743
5424.73 777
5425.42 769
5426.12 706
5426.81 664
5427.51 764
5428.20 723
5428.90 761
5429.59 762
5430.29 725
5430.99 791
5431.68 856
5432.38 766
5433.07 802
5433.77 808
5434.46 842
5435.16 832
5435.85 790
5436.55 838
5437.25 832
5437.94 863
5438.64 858
5439.33 893
5440.03 821
5440.73 810
5441.42 838
5442.12 861
5442.81 920
5443.51 896
5444.21 822
5444.90 921
5445.60 1004
5446.29 1039
5446.99 1069
5447.69 1052
5448.38 1116
5449.08 1094
5449.78 1111
5450.47 1096
5451.17 1042
5451.87 1003
5452.56 1059
5453.26 987
5453.96 982
5454.65 942
5455.35 993
5456.05 978
5456.75 911
5457.44 897
5458.14 970
5458.84 973
5459.53 956
5460.23 1004
5460.93 988
5461.63 997
5462.32 969
5463.02 1078
5463.72 1063
5464.42 1066
5465.11 1094
5465.81 1113
5466.51 991
5467.21 987
5467.90 1021
5468.60 1079
5469.30 1030
5470.00 1125
5470.70 1121
5471.39 1126
5472.09 1102
5472.79 1168
5473.49 1236
5474.19 1196
5474.88 1259
5475.58 1297
5476.28 1415
5476.98 1400
5477.68 1559
5478.38 1714
5479.07 1821
5479.77 2058
5480.47 2312
5481.17 2492
5481.87 2574
5482.57 2449
5483.27 2365
5483.96 2223
5484.66 2045
5485.36 1802
5486.06 1704
5486.76 1661
5487.46 1592
5488.16 1530
5488.86 1425
5489.56 1589
5490.26 1612
5490.96 1566
5491.65 1576
5492.35 1590
5493.05 1571
5493.75 1681
5494.45 1815
5495.15 1797
5495.85 1820
5496.55 1766
5497.25 1807
5497.95 2008
5498.65 2142
5499.35 2544
5500.05 3025
5500.75 3497
5501.45 3855
5502.15 3960
5502.85 3862
5503.55 3673
5504.25 3197
5504.95 2743
5505.65 2254
5506.35 2019
5507.05 1921
5507.75 1733
5508.45 1618
5509.15 1505
5509.85 1385
5510.55 1431
5511.25 1395
5511.95 1400
5512.65 1390
5513.35 1307
5514.05 1403
5514.76 1381
5515.46 1406
5516.16 1341
5516.86 1357
5517.56 1280
5518.26 1307
5518.96 1284
5519.66 1283
5520.36 1319
5521.06 1242
5521.77 1172
5522.47 1198
5523.17 1166
5523.87 1189
5524.57 1103
5525.27 1069
5525.97 1041
5526.67 1040
5527.38 1075
5528.08 1036
5528.78 971
5529.48 1020
5530.18 1045
5530.88 1047
5531.59 1015
5532.29 1042
5532.99 1049
5533.69 989
5534.39 948
5535.10 957
5535.80 982
5536.50 940
5537.20 947
5537.90 962
5538.61 975
5539.31 982
5540.01 951
5540.71 871
5541.42 948
5542.12 898
5542.82 899
5543.52 862
5544.23 894
5544.93 865
5545.63 824
5546.33 895
5547.04 861
5547.74 886
5548.44 880
5549.15 813
5549.85 869
5550.55 845
5551.26 856
5551.96 898
5552.66 880
5553.36 840
5554.07 873
5554.77 881
5555.47 806
5556.18 856
5556.88 864
5557.58 889
5558.29 867
5558.99 859
5559.70 905
5560.40 854
5561.10 870
5561.81 900
5562.51 922
5563.21 915
5563.92 869
5564.62 914
5565.33 928
5566.03 934
5566.73 898
5567.44 910
5568.14 904
5568.85 797
5569.55 809
5570.25 846
5570.96 872
5571.66 866
5572.37 914
5573.07 866
5573.78 887
5574.48 875
5575.19 907
5575.89 884
5576.59 881
5577.30 885
5578.00 881
5578.71 892
5579.41 937
5580.12 862
5580.82 846
5581.53 835
5582.23 834
5582.94 782
5583.64 782
5584.35 791
5585.05 787
5585.76 875
5586.46 862
5587.17 821
5587.88 839
5588.58 811
5589.29 819
5589.99 776
5590.70 737
5591.40 787
5592.11 791
5592.81 767
5593.52 741
5594.23 764
5594.93 809
5595.64 812
5596.34 817
5597.05 778
5597.76 775
5598.46 770
5599.17 767
5599.87 733
5600.58 791
5601.29 782
5601.99 774
5602.70 767
5603.41 795
5604.11 834
5604.82 845
5605.52 859
5606.23 876
5606.94 863
5607.64 827
5608.35 798
5609.06 807
5609.76 791
5610.47 779
5611.18 769
5611.88 772
5612.59 825
5613.30 794
5614.01 783
5614.71 848
5615.42 816
5616.13 773
5616.83 806
5617.54 858
5618.25 854
5618.96 875
5619.66 836
5620.37 848
5621.08 852
5621.79 833
5622.49 843
5623.20 853
5623.91 839
5624.62 842
5625.32 882
5626.03 873
5626.74 897
5627.45 915
5628.16 938
5628.86 1006
5629.57 1021
5630.28 1022
5630.99 1047
5631.70 1053
5632.40 1026
5633.11 1034
5633.82 1054
5634.53 1002
5635.24 1047
5635.95 1033
5636.65 1050
5637.36 1083
5638.07 1118
5638.78 1173
5639.49 1182
5640.20 1239
5640.91 1297
5641.61 1380
5642.32 1348
5643.03 1331
5643.74 1264
5644.45 1196
5645.16 1113
5645.87 1050
5646.58 979
5647.29 991
5648.00 997
5648.70 997
5649.41 992
5650.12 982
5650.83 1028
5651.54 1033
5652.25 988
5652.96 1020
5653.67 1000
5654.38 1044
5655.09 1019
5655.80 995
5656.51 986
5657.22 1053
5657.93 1123
5658.64 1097
5659.35 1156
5660.06 1218
5660.77 1240
5661.48 1207
5662.19 1273
5662.90 1242
5663.61 1184
5664.32 1175
5665.03 1165
5665.74 1166
5666.45 1053
5667.16 1086
5667.87 1000
5668.58 994
5669.29 996
5670.00 1060
5670.71 1129
5671.42 1166
5672.13 1153
5672.84 1129
5673.56 1148
5674.27 1139
5674.98 1076
5675.69 1017
5676.40 977
5677.11 969
5677.82 939
5678.53 974
5679.24 981
5679.95 987
5680.67 975
5681.38 994
5682.09 999
5682.80 1037
5683.51 1009
5684.22 988
5684.93 904
5685.65 917
5686.36 875
5687.07 868
5687.78 846
5688.49 822
5689.20 840
5689.92 874
5690.63 827
5691.34 870
5692.05 821
5692.76 797
5693.47 813
5694.19 801
5694.90 810
5695.61 803
5696.32 810
5697.04 770
5697.75 830
5698.46 768
5699.17 783
5699.89 754
5700.60 809
5701.31 792
5702.02 792
5702.74 774
5703.45 798
5704.16 820
5704.87 796
5705.59 721
5706.30 756
5707.01 808
5707.72 807
5708.44 829
5709.15 755
5709.86 780
5710.58 743
5711.29 732
5712.00 725
5712.72 706
5713.43 713
5714.14 714
5714.86 719
5715.57 759
5716.28 715
5717.00 690
5717.71 707
5718.42 714
5719.14 711
5719.85 693
5720.56 748
5721.28 724
5721.99 756
5722.71 729
5723.42 707
5724.13 739
5724.85 734
5725.56 746
5726.28 738
5726.99 791
5727.70 756
5728.42 789
5729.13 795
5729.85 809
5730.56 805
5731.28 790
5731.99 800
5732.70 755
5733.42 735
5734.13 726
5734.85 686
5735.56 659
5736.28 686
5736.99 653
5737.71 686
5738.42 728
5739.14 684
5739.85 653
5740.57 676
5741.28 654
5742.00 636
5742.71 637
5743.43 657
5744.14 645
5744.86 669
5745.57 602
5746.29 644
5747.00 653
5747.72 664
5748.43 691
5749.15 649
5749.87 635
5750.58 636
5751.30 652
5752.01 618
5752.73 582
5753.44 631
5754.16 680
5754.88 667
5755.59 658
5756.31 655
5757.02 691
5757.74 692
5758.46 653
5759.17 650
5759.89 663
5760.60 635
5761.32 625
5762.04 718
5762.75 693
5763.47 693
5764.19 706
5764.90 650
5765.62 664
5766.34 620
5767.05 622
5767.77 652
5768.49 685
5769.20 696
5769.92 716
5770.64 693
5771.35 719
5772.07 751
5772.79 775
5773.50 716
5774.22 705
5774.94 691
5775.65 648
5776.37 651
5777.09 679
5777.81 650
5778.52 654
5779.24 670
5779.96 634
5780.68 636
5781.39 658
5782.11 688
5782.83 647
5783.55 631
5784.26 645
5784.98 644
5785.70 692
5786.42 665
5787.14 662
5787.85 694
5788.57 633
5789.29 656
5790.01 690
5790.73 680
5791.44 652
5792.16 625
5792.88 633
5793.60 649
5794.32 631
5795.03 615
5795.75 643
5796.47 653
5797.19 676
5797.91 643
5798.63 636
5799.35 666
5800.06 643
5800.78 624
5801.50 624
5802.22 624
5802.94 604
5803.66 624
5804.38 654
5805.10 621
5805.82 600
5806.53 658
5807.25 626
5807.97 640
5808.69 639
5809.41 641
5810.13 675
5810.85 638
5811.57 644
5812.29 655
5813.01 639
5813.73 650
5814.45 589
5815.17 575
5815.89 592
5816.61 672
5817.33 635
5818.05 624
5818.77 636
5819.49 667
5820.20 684
5820.92 633
5821.64 640
5822.36 626
5823.09 678
5823.81 604
5824.53 640
5825.25 639
5825.97 630
5826.69 641
5827.41 644
5828.13 665
5828.85 623
5829.57 662
5830.29 660
5831.01 663
5831.73 647
5832.45 608
5833.17 629
5833.89 685
5834.61 671
5835.33 678
5836.05 675
5836.78 616
5837.50 633
5838.22 649
5838.94 646
5839.66 631
5840.38 620
5841.10 653
5841.82 644
5842.54 644
5843.27 639
5843.99 637
5844.71 637
5845.43 637
5846.15 633
5846.87 607
5847.59 624
5848.32 663
5849.04 658
5849.76 664
5850.48 709
5851.20 734
5851.93 699
5852.65 680
5853.37 749
5854.09 715
5854.81 727
5855.54 724
5856.26 703
5856.98 720
5857.70 700
5858.42 675
5859.15 676
5859.87 692
5860.59 688
5861.31 686
5862.04 669
5862.76 703
5863.48 698
5864.20 700
5864.93 687
5865.65 702
5866.37 685
5867.10 690
5867.82 695
5868.54 700
5869.26 704
5869.99 733
5870.71 759
5871.43 756
5872.16 768
5872.88 753
5873.60 758
5874.33 759
5875.05 727
5875.77 735
5876.50 748
5877.22 773
5877.94 778
5878.67 822
5879.39 870
5880.11 894
5880.84 917
5881.56 843
5882.28 834
5883.01 815
5883.73 803
5884.46 827
5885.18 804
5885.90 804
5886.63 865
5887.35 820
5888.08 828
5888.80 803
5889.52 824
5890.25 832
5890.97 849
5891.70 813
5892.42 816
5893.15 790
5893.87 786
5894.59 796
5895.32 763
5896.04 769
5896.77 839
5897.49 866
5898.22 795
5898.94 785
5899.67 809
5900.39 801
5901.12 835
5901.84 802
5902.57 851
5903.29 858
5904.02 869
5904.74 836
5905.47 844
5906.19 854
5906.92 882
5907.64 861
5908.37 902
5909.09 904
5909.82 880
5910.55 889
5911.27 889
5912.00 878
5912.72 916
5913.45 935
5914.17 953
5914.90 930
5915.63 891
5916.35 902
5917.08 944
5917.80 945
5918.53 973
5919.25 906
5919.98 948
5920.71 971
5921.43 979
5922.16 965
5922.89 956
5923.61 1003
5924.34 1025
5925.06 1045
5925.79 1027
5926.52 1090
5927.24 1057
5927.97 1102
5928.70 1119
5929.42 1113
5930.15 1178
5930.88 1162
5931.60 1147
5932.33 1164
5933.06 1175
5933.78 1231
5934.51 1247
5935.24 1295
5935.97 1280
5936.69 1254
5937.42 1362
5938.15 1333
5938.87 1366
5939.60 1414
5940.33 1408
5941.06 1376
5941.78 1420
5942.51 1457
5943.24 1533
5943.97 1606
5944.69 1569
5945.42 1699
5946.15 1653
5946.88 1645
5947.60 1738
5948.33 1775
5949.06 1806
5949.79 1892
5950.52 2037
5951.24 2220
5951.97 2472
5952.70 2941
5953.43 3046
5954.16 3218
5954.88 3203
5955.61 3140
5956.34 2985
5957.07 2726
5957.80 2483
5958.53 2331
5959.25 2211
5959.98 2192
5960.71 2207
5961.44 2188
5962.17 2137
5962.90 2176
5963.63 2224
5964.36 2239
5965.08 2445
5965.81 2625
5966.54 2881
5967.27 3138
5968.00 3189
5968.73 3264
5969.46 3249
5970.19 3052
5970.92 2820
5971.65 2602
5972.37 2529
5973.10 2517
5973.83 2429
5974.56 2404
5975.29 2269
5976.02 2244
5976.75 2333
5977.48 2275
5978.21 2266
5978.94 2351
5979.67 2416
5980.40 2536
5981.13 2477
5981.86 2558
5982.59 2723
5983.32 2777
5984.05 2743
5984.78 2709
5985.51 2732
5986.24 2713
5986.97 2751
5987.70 2743
5988.43 2724
5989.16 2628
5989.89 2701
5990.62 2695
5991.35 2704
5992.08 2694
5992.81 2746
5993.54 2725
5994.27 2712
5995.00 2695
5995.74 2718
5996.47 2776
5997.20 2840
5997.93 2864
5998.66 2821
5999.39 2827
6000.12 2827
6000.85 2816
6001.58 2714
6002.31 2679
6003.04 2619
6003.78 2622
6004.51 2672
6005.24 2661
6005.97 2655
6006.70 2809
6007.43 2913
6008.16 3234
6008.90 3650
6009.63 4108
6010.36 4777
6011.09 5564
6011.82 6162
6012.55 6662
6013.29 7009
6014.02 7227
6014.75 7185
6015.48 6930
6016.21 6371
6016.95 6064
6017.68 5376
6018.41 4852
6019.14 4365
6019.87 3917
6020.61 3416
6021.34 3116
6022.07 2822
6022.80 2612
6023.54 2494
6024.27 2452
6025.00 2388
6025.73 2313
6026.47 2320
6027.20 2374
6027.93 2388
6028.66 2471
6029.40 2473
6030.13 2425
6030.86 2390
6031.59 2382
6032.33 2341
6033.06 2237
6033.79 2104
6034.53 2071
6035.26 1984
6035.99 1966
6036.73 1968
6037.46 1949
6038.19 1941
6038.93 1974
6039.66 1940
6040.39 1934
6041.13 2017
6041.86 2006
6042.59 2030
6043.33 2087
6044.06 2069
6044.79 2078
6045.53 2108
6046.26 2166
6047.00 2105
6047.73 2161
6048.46 2263
6049.20 2303
6049.93 2287
6050.67 2364
6051.40 2472
6052.13 2560
6052.87 2576
6053.60 2706
6054.34 2710
6055.07 2553
6055.81 2557
6056.54 2397
6057.27 2347
6058.01 2221
6058.74 2170
6059.48 2104
6060.21 2120
6060.95 2045
6061.68 1994
6062.42 1980
6063.15 1979
6063.89 1906
6064.62 1971
6065.36 2056
6066.09 1863
6066.83 1823
6067.56 1803
6068.30 1849
6069.03 1787
6069.77 1772
6070.50 1829
6071.24 1833
6071.97 1804
6072.71 1793
6073.44 1722
6074.18 1674
6074.91 1734
6075.65 1681
6076.39 1672
6077.12 1638
6077.86 1630
6078.59 1640
6079.33 1612
6080.06 1579
6080.80 1606
6081.54 1612
6082.27 1582
6083.01 1571
6083.74 1564
6084.48 1551
6085.22 1535
6085.95 1492
6086.69 1565
6087.42 1530
6088.16 1512
6088.90 1562
6089.63 1599
6090.37 1640
6091.11 1573
6091.84 1594
6092.58 1607
6093.32 1620
6094.05 1598
6094.79 1563
6095.53 1570
6096.26 1586
6097.00 1578
6097.74 1568
6098.47 1544
6099.21 1443
6099.95 1521
6100.69 1480
6101.42 1510
6102.16 1477
6102.90 1430
6103.63 1412
6104.37 1474
6105.11 1485
6105.85 1540
6106.58 1542
6107.32 1542
6108.06 1469
6108.80 1501
6109.53 1601
6110.27 1556
6111.01 1600
6111.75 1535
6112.49 1584
6113.22 1615
6113.96 1665
6114.70 1694
6115.44 1725
6116.17 1795
6116.91 1721
6117.65 1751
6118.39 1767
6119.13 1698
6119.87 1612
6120.60 1674
6121.34 1655
6122.08 1647
6122.82 1698
6123.56 1736
6124.30 1672
6125.03 1714
6125.77 1694
6126.51 1708
6127.25 1729
6127.99 1725
6128.73 1740
6129.47 1740
6130.21 1680
6130.94 1754
6131.68 1689
6132.42 1703
6133.16 1781
6133.90 1748
6134.64 1829
6135.38 1907
6136.12 1966
6136.86 1880
6137.60 1939
6138.34 1969
6139.08 2062
6139.81 2165
6140.55 2132
6141.29 2120
6142.03 2146
6142.77 2188
6143.51 2151
6144.25 2132
6144.99 2062
6145.73 2067
6146.47 2056
6147.21 2096
6147.95 2022
6148.69 1950
6149.43 1930
6150.17 1923
6150.91 1952
6151.65 1980
6152.39 2019
6153.13 2030
6153.87 2037
6154.61 2094
6155.35 2159
6156.09 2096
6156.83 2066
6157.58 2032
6158.32 2108
6159.06 2082
6159.80 2089
6160.54 2110
6161.28 2116
6162.02 2230
6162.76 2235
6163.50 2330
6164.24 2454
6164.98 2701
6165.72 2881
6166.46 2963
6167.21 3004
6167.95 3019
6168.69 3077
6169.43 3080
6170.17 3072
6170.91 2981
6171.65 2953
6172.39 2870
6173.14 2828
6173.88 2823
6174.62 2730
6175.36 2727
6176.10 2693
6176.84 2742
6177.59 2813
6178.33 2941
6179.07 3128
6179.81 3440
6180.55 3877
6181.30 4326
6182.04 4954
6182.78 5531
6183.52 6071
6184.26 6224
6185.01 6101
6185.75 5986
6186.49 5702
6187.23 5242
6187.97 4676
6188.72 4286
6189.46 3972
6190.20 3753
6190.94 3522
6191.69 3457
6192.43 3368
6193.17 3408
6193.92 3361
6194.66 3351
6195.40 3328
6196.14 3376
6196.89 3339
6197.63 3298
6198.37 3268
6199.12 3429
6199.86 3364
6200.60 3324
6201.34 3270
6202.09 3210
6202.83 3330
6203.57 3489
6204.32 3804
6205.06 4246
6205.80 5054
6206.55 6144
6207.29 7700
6208.03 9460
6208.78 11415
6209.52 12561
6210.27 13406
6211.01 13603
6211.75 12961
6212.50 11742
6213.24 10520
6213.98 9005
6214.73 7598
6215.47 6124
6216.22 5063
6216.96 4328
6217.71 3670
6218.45 3369
6219.19 3189
6219.94 2876
6220.68 2731
6221.43 2694
6222.17 2634
6222.92 2714
6223.66 2648
6224.40 2668
6225.15 2607
6225.89 2739
6226.64 2612
6227.38 2460
6228.13 2412
6228.87 2237
6229.62 2116
6230.36 2040
6231.11 1970
6231.85 1850
6232.60 1755
6233.34 1788
6234.09 1883
6234.83 1949
6235.58 1939
6236.32 1960
6237.07 2028
6237.81 2117
6238.56 2222
6239.30 2406
6240.05 2656
6240.80 2822
6241.54 2809
6242.29 2761
6243.03 2621
6243.78 2502
6244.52 2417
6245.27 2322
6246.02 2350
6246.76 2293
6247.51 2369
6248.25 2369
6249.00 2322
6249.75 2327
6250.49 2245
6251.24 2127
6251.98 2182
6252.73 2199
6253.48 2077
6254.22 1994
6254.97 2062
6255.72 2090
6256.46 1949
6257.21 1963
6257.95 1976
6258.70 1948
6259.45 2040
6260.19 1911
6260.94 1939
6261.69 1907
6262.43 1895
6263.18 1840
6263.93 1821
6264.68 1852
6265.42 1853
6266.17 1760
6266.92 1713
6267.66 1816
6268.41 1864
6269.16 1808
6269.91 1764
6270.65 1796
6271.40 1823
6272.15 1797
6272.89 1820
6273.64 1802
6274.39 1755
6275.14 1778
6275.88 1837
6276.63 1828
6277.38 1858
6278.13 1866
6278.88 1817
6279.62 1813
6280.37 1784
6281.12 1733
6281.87 1655
6282.62 1656
6283.36 1607
6284.11 1592
6284.86 1572
6285.61 1578
6286.36 1579
6287.10 1537
6287.85 1547
6288.60 1542
6289.35 1564
6290.10 1481
6290.85 1494
6291.59 1459
6292.34 1452
6293.09 1478
6293.84 1436
6294.59 1443
6295.34 1477
6296.09 1422
6296.84 1443
6297.58 1412
6298.33 1416
6299.08 1419
6299.83 1414
6300.58 1402
6301.33 1398
6302.08 1396
6302.83 1375
6303.58 1391
6304.33 1363
6305.08 1276
6305.83 1347
6306.58 1372
6307.32 1389
6308.07 1448
6308.82 1460
6309.57 1454
6310.32 1477
6311.07 1491
6311.82 1524
6312.57 1562
6313.32 1598
6314.07 1609
6314.82 1767
6315.57 1797
6316.32 1702
6317.07 1758
6317.82 1801
6318.57 1812
6319.32 1734
6320.07 1647
6320.82 1573
6321.57 1477
6322.32 1412
6323.07 1350
6323.82 1332
6324.58 1305
6325.33 1284
6326.08 1368
6326.83 1339
6327.58 1214
6328.33 1293
6329.08 1315
6329.83 1321
6330.58 1300
6331.33 1272
6332.08 1227
6332.83 1264
6333.58 1239
6334.34 1232
6335.09 1244
6335.84 1270
6336.59 1214
6337.34 1274
6338.09 1268
6338.84 1235
6339.59 1285
6340.35 1262
6341.10 1308
6341.85 1257
6342.60 1248
6343.35 1286
6344.10 1302
6344.86 1225
6345.61 1229
6346.36 1234
6347.11 1301
6347.86 1293
6348.62 1266
6349.37 1270
6350.12 1339
6350.87 1324
6351.62 1390
6352.38 1394
6353.13 1537
6353.88 1513
6354.63 1524
6355.38 1482
6356.14 1471
6356.89 1436
6357.64 1437
6358.39 1394
6359.15 1376
6359.90 1359
6360.65 1332
6361.40 1332
6362.16 1395
6362.91 1289
6363.66 1290
6364.42 1372
6365.17 1382
6365.92 1386
6366.67 1486
6367.43 1523
6368.18 1514
6368.93 1585
6369.69 1576
6370.44 1526
6371.19 1560
6371.95 1462
6372.70 1368
6373.45 1353
6374.21 1351
6374.96 1358
6375.71 1363
6376.47 1376
6377.22 1372
6377.98 1383
6378.73 1394
6379.48 1419
6380.24 1507
6380.99 1447
6381.74 1543
6382.50 1526
6383.25 1499
6384.01 1455
6384.76 1454
6385.51 1422
6386.27 1421
6387.02 1334
6387.78 1306
6388.53 1269
6389.29 1285
6390.04 1291
6390.79 1275
6391.55 1301
6392.30 1272
6393.06 1249
6393.81 1235
6394.57 1214
6395.32 1219
6396.08 1206
6396.83 1218
6397.59 1287
6398.34 1236
6399.10 1246
6399.85 1242
6400.61 1248
6401.36 1257
6402.12 1199
6402.87 1237
6403.63 1193
6404.38 1262
6405.14 1219
6405.89 1218
6406.65 1206
6407.40 1235
6408.16 1352
6408.91 1385
6409.67 1433
6410.43 1429
6411.18 1447
6411.94 1481
6412.69 1418
6413.45 1391
6414.20 1333
6414.96 1313
6415.72 1320
6416.47 1362
6417.23 1334
6417.98 1341
6418.74 1409
6419.50 1393
6420.25 1348
6421.01 1289
6421.77 1219
6422.52 1256
6423.28 1277
6424.03 1296
6424.79 1201
6425.55 1167
6426.30 1197
6427.06 1172
6427.82 1222
6428.57 1187
6429.33 1203
6430.09 1198
6430.84 1216
6431.60 1167
6432.36 1232
6433.11 1189
6433.87 1228
6434.63 1221
6435.39 1187
6436.14 1204
6436.90 1257
6437.66 1265
6438.41 1315
6439.17 1252
6439.93 1261
6440.69 1283
6441.44 1289
6442.20 1352
6442.96 1282
6443.72 1249
6444.47 1247
6445.23 1269
6445.99 1314
6446.75 1301
6447.50 1294
6448.26 1303
6449.02 1273
6449.78 1273
6450.54 1337
6451.29 1372
6452.05 1375
6452.81 1327
6453.57 1320
6454.33 1335
6455.08 1374
6455.84 1388
6456.60 1390
6457.36 1369
6458.12 1324
6458.88 1318
6459.64 1408
6460.39 1423
6461.15 1396
6461.91 1410
6462.67 1429
6463.43 1441
6464.19 1449
6464.95 1491
6465.70 1511
6466.46 1504
6467.22 1543
6467.98 1578
6468.74 1607
6469.50 1589
6470.26 1591
6471.02 1595
6471.78 1619
6472.54 1653
6473.30 1678
6474.05 1582
6474.81 1545
6475.57 1604
6476.33 1664
6477.09 1693
6477.85 1671
6478.61 1676
6479.37 1747
6480.13 1741
6480.89 1794
6481.65 1810
6482.41 1820
6483.17 1888
6483.93 1833
6484.69 1854
6485.45 1828
6486.21 1892
6486.97 1977
6487.73 1928
6488.49 1932
6489.25 1996
6490.01 2047
6490.77 2112
6491.53 2152
6492.29 2212
6493.05 2235
6493.81 2360
6494.57 2402
6495.33 2454
6496.10 2449
6496.86 2416
6497.62 2393
6498.38 2349
6499.14 2383
6499.90 2318
6500.66 2375
6501.42 2379
6502.18 2412
6502.94 2465
6503.70 2609
6504.47 2821
6505.23 3322
6505.99 3957
6506.75 4886
6507.51 5952
6508.27 7071
6509.03 8041
6509.79 8401
6510.56 8399
6511.32 7874
6512.08 7111
6512.84 6435
6513.60 5658
6514.36 4845
6515.13 4152
6515.89 3660
6516.65 3229
6517.41 3042
6518.17 2899
6518.94 2793
6519.70 2812
6520.46 2824
6521.22 2876
6521.98 2852
6522.75 2877
6523.51 2989
6524.27 3143
6525.03 3336
6525.79 3577
6526.56 3751
6527.32 3872
6528.08 4038
6528.84 4058
6529.61 4055
6530.37 3951
6531.13 3923
6531.90 3780
6532.66 3838
6533.42 3951
6534.18 4364
6534.95 5100
6535.71 5913
6536.47 6741
6537.24 7196
6538.00 7383
6538.76 7113
6539.53 6636
6540.29 5916
6541.05 5273
6541.82 4493
6542.58 3922
6543.34 3430
6544.11 3172
6544.87 2856
6545.63 2781
6546.40 2720
6547.16 2577
6547.92 2555
6548.69 2463
6549.45 2452
6550.21 2438
6550.98 2361
6551.74 2279
6552.51 2338
6553.27 2324
6554.03 2280
6554.80 2281
6555.56 2199
6556.33 2244
6557.09 2210
6557.85 2165
6558.62 2222
6559.38 2207
6560.15 2281
6560.91 2342
6561.68 2413
6562.44 2411
6563.21 2425
6563.97 2371
6564.74 2412
6565.50 2581
6566.26 2525
6567.03 2629
6567.79 2533
6568.56 2564
6569.32 2519
6570.09 2450
6570.85 2489
6571.62 2425
6572.38 2483
6573.15 2618
6573.91 2685
6574.68 2695
6575.44 2783
6576.21 2687
6576.98 2719
6577.74 2724
6578.51 2727
6579.27 2748
6580.04 2804
6580.80 2778
6581.57 2783
6582.33 2798
6583.10 2757
6583.87 2817
6584.63 2916
6585.40 2829
6586.16 2742
6586.93 2750
6587.70 2708
6588.46 2769
6589.23 2772
6589.99 2882
6590.76 3021
6591.53 3118
6592.29 3400
6593.06 3662
6593.82 3945
6594.59 4155
6595.36 4274
6596.12 4403
6596.89 4270
6597.66 3989
6598.42 3873
6599.19 3567
6599.96 3307
6600.72 3062
6601.49 2865
6602.26 2753
6603.02 2527
6603.79 2427
6604.56 2344
6605.33 2201
6606.09 2195
6606.86 2193
6607.63 2222
6608.39 2287
6609.16 2276
6609.93 2236
6610.70 2189
6611.46 2175
6612.23 2154
6613.00 2152
6613.77 2200
6614.53 2225
6615.30 2158
6616.07 2143
6616.84 2114
6617.60 2145
6618.37 2127
6619.14 2203
6619.91 2348
6620.68 2404
6621.44 2445
6622.21 2492
6622.98 2557
6623.75 2604
6624.52 2565
6625.28 2545
6626.05 2548
6626.82 2532
6627.59 2463
6628.36 2357
6629.13 2195
6629.89 2152
6630.66 2138
6631.43 2199
6632.20 2300
6632.97 2429
6633.74 2473
6634.51 2594
6635.27 2610
6636.04 2720
6636.81 2892
6637.58 2946
6638.35 2908
6639.12 2883
6639.89 2889
6640.66 2899
6641.43 2912
6642.19 2839
6642.96 2869
6643.73 2792
6644.50 2731
6645.27 2576
6646.04 2497
6646.81 2442
6647.58 2282
6648.35 2116
6649.12 2102
6649.89 2081
6650.66 1982
6651.43 2049
6652.20 2028
6652.97 1990
6653.74 2035
6654.51 2041
6655.28 2015
6656.05 1950
6656.82 1970
6657.59 2028
6658.36 1941
6659.13 1990
6659.90 1963
6660.67 1979
6661.44 1938
6662.21 1875
6662.98 1958
6663.75 1839
6664.52 1838
6665.29 1836
6666.06 1931
6666.83 1959
6667.60 1971
6668.37 1985
6669.14 2034
6669.91 2036
6670.68 2029
6671.46 2134
6672.23 2133
6673.00 2152
6673.77 2108
6674.54 2117
6675.31 2074
6676.08 2007
6676.85 2060
6677.62 2109
6678.40 2162
6679.17 2131
6679.94 2179
6680.71 2172
6681.48 2230
6682.25 2371
6683.02 2415
6683.80 2513
6684.57 2660
6685.34 2788
6686.11 2940
6686.88 2893
6687.65 2819
6688.43 2623
6689.20 2466
6689.97 2311
6690.74 2272
6691.51 2113
6692.29 2170
6693.06 2082
6693.83 1932
6694.60 1895
6695.37 1924
6696.15 1931
6696.92 1947
6697.69 1880
6698.46 1868
6699.24 1829
6700.01 1844
6700.78 1867
6701.55 1845
6702.33 1798
6703.10 1805
6703.87 1821
6704.64 1759
6705.42 1811
6706.19 1815
6706.96 1768
6707.74 1731
6708.51 1749
6709.28 1800
6710.06 1712
6710.83 1707
6711.60 1645
6712.37 1620
6713.15 1658
6713.92 1653
6714.69 1626
6715.47 1626
6716.24 1655
6717.01 1668
6717.79 1733
6718.56 1728
6719.34 1696
6720.11 1687
6720.88 1660
6721.66 1661
6722.43 1688
6723.20 1669
6723.98 1684
6724.75 1643
6725.53 1621
6726.30 1646
6727.07 1684
6727.85 1634
6728.62 1614
6729.40 1642
6730.17 1597
6730.95 1605
6731.72 1567
6732.49 1679
6733.27 1660
6734.04 1630
6734.82 1686
6735.59 1700
6736.37 1725
6737.14 1729
6737.92 1750
6738.69 1797
6739.47 1715
6740.24 1745
6741.01 1745
6741.79 1714
6742.56 1788
6743.34 1790
6744.11 1771
6744.89 1798
6745.67 1812
6746.44 1848
6747.22 1901
6747.99 1852
6748.77 1884
6749.54 1883
6750.32 1990
6751.09 2107
6751.87 2264
6752.64 2321
6753.42 2326
6754.19 2398
6754.97 2401
6755.75 2364
6756.52 2245
6757.30 2103
6758.07 2108
6758.85 2069
6759.63 2044
6760.40 2072
6761.18 1929
6761.95 1969
6762.73 1986
6763.51 1957
6764.28 1872
6765.06 1875
6765.83 1911
6766.61 1900
6767.39 1912
6768.16 1988
6768.94 1995
6769.72 1896
6770.49 1891
6771.27 1845
6772.05 1732
6772.82 1745
6773.60 1736
6774.38 1604
6775.15 1648
6775.93 1686
6776.71 1623
6777.48 1621
6778.26 1589
6779.04 1616
6779.82 1618
6780.59 1574
6781.37 1616
6782.15 1643
6782.92 1628
6783.70 1583
6784.48 1545
6785.26 1510
6786.03 1575
6786.81 1575
6787.59 1580
6788.37 1549
6789.14 1628
6789.92 1624
6790.70 1553
6791.48 1512
6792.25 1570
6793.03 1511
6793.81 1506
6794.59 1491
6795.37 1529
6796.14 1558
6796.92 1548
6797.70 1494
6798.48 1516
6799.26 1493
6800.04 1534
6800.81 1538
6801.59 1511
6802.37 1573
6803.15 1612
6803.93 1641
6804.71 1720
6805.48 1798
6806.26 1794
6807.04 1784
6807.82 1796
6808.60 1738
6809.38 1651
6810.16 1629
6810.94 1563
6811.71 1555
6812.49 1560
6813.27 1549
6814.05 1598
6814.83 1617
6815.61 1587
6816.39 1619
6817.17 1584
6817.95 1589
6818.73 1576
6819.51 1565
6820.29 1618
6821.07 1610
6821.84 1568
6822.62 1529
6823.40 1557
6824.18 1583
6824.96 1601
6825.74 1543
6826.52 1543
6827.30 1490
6828.08 1481
6828.86 1471
6829.64 1482
6830.42 1420
6831.20 1492
6831.98 1530
6832.76 1516
6833.54 1474
6834.32 1495
6835.10 1453
6835.88 1534
6836.66 1630
6837.44 1654
6838.22 1756
6839.01 1793
6839.79 1827
6840.57 1809
6841.35 1867
6842.13 1813
6842.91 1768
6843.69 1697
6844.47 1636
6845.25 1569
6846.03 1592
6846.81 1615
6847.59 1665
6848.37 1736
6849.16 1902
6849.94 2087
6850.72 2207
6851.50 2377
6852.28 2444
6853.06 2434
6853.84 2322
6854.62 2233
6855.41 2148
6856.19 1991
6856.97 1929
6857.75 1802
6858.53 1707
6859.31 1687
6860.10 1643
6860.88 1647
6861.66 1571
6862.44 1615
6863.22 1632
6864.00 1638
6864.79 1638
6865.57 1711
6866.35 1671
6867.13 1715
6867.91 1814
6868.70 1796
6869.48 1870
6870.26 1750
6871.04 1730
6871.83 1699
6872.61 1666
6873.39 1769
6874.17 1770
6874.96 1764
6875.74 1848
6876.52 1886
6877.30 1871
6878.09 1877
6878.87 1959
6879.65 2077
6880.43 2266
6881.22 2405
6882.00 2571
6882.78 2839
6883.57 2832
6884.35 2935
6885.13 2767
6885.92 2839
6886.70 3011
6887.48 3219
6888.27 3457
6889.05 3643
6889.83 3936
6890.62 3932
6891.40 3735
6892.18 3445
6892.97 3153
6893.75 2784
6894.53 2577
6895.32 2376
6896.10 2222
6896.88 2143
6897.67 2173
6898.45 2100
6899.24 2038
6900.02 2065
6900.80 2038
6901.59 2038
6902.37 2135
6903.16 2100
6903.94 2086
6904.73 2039
6905.51 2143
6906.29 2044
6907.08 2023
6907.86 2066
6908.65 2041
6909.43 1951
6910.22 1830
6911.00 1896
6911.79 1828
6912.57 1840
6913.35 1784
6914.14 1817
6914.92 1840
6915.71 1793
6916.49 1804
6917.28 1818
6918.06 1823
6918.85 1766
6919.63 1793
6920.42 1796
6921.20 1816
6921.99 1881
6922.78 1796
6923.56 1774
6924.35 1894
6925.13 1847
6925.92 1861
6926.70 1936
6927.49 1949
6928.27 1984
6929.06 2034
6929.84 2065
6930.63 2066
6931.42 2055
6932.20 2015
6932.99 2032
6933.77 2061
6934.56 2087
6935.35 2062
6936.13 2040
6936.92 2062
6937.70 2111
6938.49 2195
6939.28 2264
6940.06 2440
6940.85 2572
6941.63 2691
6942.42 2898
6943.21 2986
6943.99 3081
6944.78 3186
6945.57 3262
6946.35 3310
6947.14 3469
6947.93 3658
6948.71 3889
6949.50 3997
6950.29 3953
6951.07 3879
6951.86 3800
6952.65 3528
6953.44 3238
6954.22 2936
6955.01 2972
6955.80 2881
6956.58 2770
6957.37 2733
6958.16 2720
6958.95 2702
6959.73 2865
6960.52 2813
6961.31 2762
6962.09 2812
6962.88 2858
6963.67 2818
6964.46 2962
6965.25 3004
6966.03 3054
6966.82 3226
6967.61 3447
6968.40 3623
6969.18 3611
6969.97 3827
6970.76 3885
6971.55 4022
6972.34 3949
6973.12 3931
6973.91 3926
6974.70 3793
6975.49 3666
6976.28 3648
6977.07 3793
6977.85 3734
6978.64 3895
6979.43 4043
6980.22 4220
6981.01 4631
6981.80 5260
6982.59 6197
6983.37 7624
6984.16 9462
6984.95 11627
6985.74 13521
6986.53 15063
6987.32 15515
6988.11 15192
6988.90 14018
6989.69 12564
6990.47 10843
6991.26 8962
6992.05 7360
6992.84 6082
6993.63 5173
6994.42 4379
6995.21 3751
6996.00 3420
6996.79 3126
6997.58 2887
6998.37 2763
6999.16 2707
6999.95 2668
7000.74 2620
7001.53 2674
7002.32 2685
7003.11 2668
7003.90 2611
7004.69 2484
7005.48 2354
7006.27 2275
7007.06 2191
7007.85 2075
7008.64 1970
7009.43 1954
7010.22 1916
7011.01 1978
7011.80 2050
7012.59 2155
7013.38 2233
7014.17 2271
7014.96 2297
7015.75 2356
7016.54 2309
7017.33 2299
7018.12 2217
7018.91 2171
7019.70 2266
7020.49 2211
7021.28 2197
7022.07 2319
7022.87 2371
7023.66 2450
7024.45 2564
7025.24 2557
7026.03 2607
7026.82 2611
7027.61 2548
7028.40 2510
7029.19 2395
7029.99 2406
7030.78 2409
7031.57 2382
7032.36 2354
7033.15 2336
7033.94 2382
7034.74 2442
7035.53 2597
7036.32 2700
7037.11 2798
7037.90 2959
7038.69 3083
7039.49 2980
7040.28 2894
7041.07 2783
7041.86 2776
7042.65 2673
7043.45 2642
7044.24 2582
7045.03 2500
7045.82 2478
7046.61 2512
7047.41 2578
7048.20 2636
7048.99 2722
7049.78 2856
7050.58 3157
7051.37 3203
7052.16 3354
7052.95 3406
7053.75 3155
7054.54 2984
7055.33 2785
7056.13 2639
7056.92 2455
7057.71 2397
7058.50 2403
7059.30 2441
7060.09 2356
7060.88 2487
7061.68 2385
7062.47 2326
7063.26 2276
7064.06 2294
7064.85 2260
7065.64 2185
7066.44 2238
7067.23 2066
7068.02 2132
7068.82 2108
7069.61 2048
7070.40 2010
7071.20 1908
7071.99 1888
7072.78 1867
7073.58 1897
7074.37 1956
7075.17 1898
7075.96 1839
7076.75 1789
7077.55 1757
7078.34 1823
7079.14 1789
7079.93 1741
7080.72 1816
7081.52 1760
7082.31 1713
7083.11 1745
7083.90 1749
7084.70 1728
7085.49 1644
7086.28 1681
7087.08 1730
7087.87 1704
7088.67 1717
7089.46 1746
7090.26 1659
7091.05 1641
7091.85 1650
7092.64 1590
7093.44 1583
7094.23 1565
7095.03 1570
7095.82 1540
7096.62 1484
7097.41 1498
7098.21 1472
7099.00 1430
7099.80 1424
7100.59 1464
7101.39 1452
7102.18 1467
7102.98 1512
7103.77 1481
7104.57 1346
7105.37 1382
7106.16 1402
7106.96 1365
7107.75 1361
7108.55 1435
7109.34 1364
7110.14 1408
7110.94 1335
7111.73 1332
7112.53 1327
7113.32 1357
7114.12 1356
7114.92 1345
7115.71 1300
7116.51 1311
7117.30 1359
7118.10 1295
7118.90 1330
7119.69 1335
7120.49 1308
7121.29 1298
7122.08 1224
7122.88 1220
7123.68 1320
7124.47 1323
7125.27 1296
7126.07 1261
7126.86 1337
7127.66 1335
7128.46 1319
7129.25 1368
7130.05 1409
7130.85 1426
7131.64 1381
7132.44 1425
7133.24 1343
7134.04 1347
7134.83 1300
7135.63 1305
7136.43 1256
7137.23 1276
7138.02 1274
7138.82 1280
7139.62 1277
7140.42 1204
7141.21 1172
7142.01 1176
7142.81 1204
7143.61 1217
7144.40 1211
7145.20 1217
7146.00 1178
7146.80 1140
7147.59 1103
7148.39 1105
7149.19 1090
7149.99 1085
7150.79 1049
7151.59 1099
7152.38 1099
7153.18 1055
7153.98 1046
7154.78 1087
7155.58 1072
7156.38 1104
7157.17 1102
7157.97 1141
7158.77 1127
7159.57 1131
7160.37 1123
7161.17 1046
7161.97 1111
7162.76 1092
7163.56 1055
7164.36 1022
7165.16 1061
7165.96 1079
7166.76 1061
7167.56 1054
7168.36 1016
7169.16 1026
7169.96 1054
7170.75 1077
7171.55 1045
7172.35 1036
7173.15 956
7173.95 980
7174.75 962
7175.55 983
7176.35 944
7177.15 960
7177.95 958
7178.75 954
7179.55 921
7180.35 968
7181.15 1021
7181.95 1043
7182.75 1004
7183.55 1004
7184.35 1002
7185.15 1018
7185.95 1021
7186.75 1034
7187.55 971
7188.35 944
7189.15 959
7189.95 938
7190.75 908
7191.55 972
7192.35 941
7193.15 901
7193.95 897
7194.75 928
7195.55 915
7196.35 952
7197.15 939
7197.95 973
7198.76 931
7199.56 921
7200.36 891
7201.16 929
7201.96 944
7202.76 894
7203.56 944
7204.36 958
7205.16 953
7205.96 931
7206.77 948
7207.57 911
7208.37 948
7209.17 931
7209.97 977
7210.77 990
7211.57 993
7212.38 984
7213.18 1009
7213.98 1018
7214.78 972
7215.58 923
7216.38 976
7217.19 1021
7217.99 1004
7218.79 1028
7219.59 1009
7220.39 1051
7221.20 1014
7222.00 979
7222.80 1026
7223.60 1025
7224.40 1002
7225.21 1000
7226.01 956
7226.81 916
7227.61 943
7228.42 939
7229.22 944
7230.02 930
7230.82 933
7231.63 938
7232.43 938
7233.23 948
7234.03 963
7234.84 957
7235.64 1015
7236.44 1079
7237.25 1079
7238.05 1131
7238.85 1060
7239.65 1038
7240.46 990
7241.26 944
7242.06 1019
7242.87 929
7243.67 933
7244.47 906
7245.28 895
7246.08 961
7246.88 937
7247.69 971
7248.49 949
7249.30 939
7250.10 930
7250.90 911
7251.71 915
7252.51 941
7253.31 1002
7254.12 990
7254.92 1076
7255.73 1055
7256.53 1033
7257.33 1018
7258.14 1008
7258.94 992
7259.75 973
7260.55 912
7261.35 916
7262.16 892
7262.96 925
7263.77 865
7264.57 907
7265.38 939
7266.18 930
7266.99 906
7267.79 906
7268.59 934
7269.40 908
7270.20 904
7271.01 857
7271.81 910
7272.62 928
7273.42 896
7274.23 902
7275.03 911
7275.84 862
7276.64 935
7277.45 874
7278.25 902
7279.06 937
7279.86 972
7280.67 981
7281.48 1014
7282.28 1089
7283.09 1147
7283.89 1259
7284.70 1268
7285.50 1281
7286.31 1307
7287.11 1293
7287.92 1217
7288.73 1183
7289.53 1120
7290.34 1099
7291.14 1057
7291.95 989
7292.76 1023
7293.56 978
7294.37 987
7295.17 1008
7295.98 960
7296.79 1001
7297.59 1033
7298.40 1065
7299.21 1041
7300.01 976
7300.82 1042
7301.62 1058
7302.43 1088
7303.24 1106
7304.04 1064
7304.85 1098
7305.66 1102
7306.46 1064
7307.27 1092
7308.08 1106
7308.89 1173
7309.69 1193
7310.50 1217
7311.31 1274
7312.11 1260
7312.92 1277
7313.73 1219
7314.53 1237
7315.34 1322
7316.15 1353
7316.96 1517
7317.76 1708
7318.57 1936
7319.38 2266
7320.19 2452
7320.99 2469
7321.80 2225
7322.61 2134
7323.42 1916
7324.22 1737
7325.03 1559
7325.84 1446
7326.65 1403
7327.46 1303
7328.26 1278
7329.07 1282
7329.88 1284
7330.69 1245
7331.50 1244
7332.30 1227
7333.11 1230
7333.92 1212
7334.73 1304
7335.54 1254
7336.35 1265
7337.15 1238
7337.96 1181
7338.77 1230
7339.58 1251
7340.39 1205
7341.20 1194
7342.01 1125
7342.82 1102
7343.62 1088
7344.43 1111
7345.24 1071
7346.05 1062
7346.86 1045
7347.67 1076
7348.48 1059
7349.29 1013
7350.10 997
7350.91 954
7351.71 957
7352.52 959
7353.33 967
7354.14 932
7354.95 940
7355.76 949
7356.57 938
7357.38 1000
7358.19 1000
7359.00 962
7359.81 968
7360.62 967
7361.43 991
7362.24 993
7363.05 978
7363.86 1013
7364.67 1121
7365.48 1066
7366.29 1065
7367.10 1016
7367.91 1021
7368.72 1007
7369.53 998
7370.34 983
7371.15 992
7371.96 1000
7372.77 979
7373.58 923
7374.39 925
7375.20 895
7376.01 905
7376.82 904
7377.63 970
7378.45 981
7379.26 965
7380.07 996
7380.88 1079
7381.69 1146
7382.50 1188
7383.31 1167
7384.12 1125
7384.93 1095
7385.74 1056
7386.56 1027
7387.37 1001
7388.18 939
7388.99 901
7389.80 888
7390.61 880
7391.42 895
7392.24 865
7393.05 863
7393.86 868
7394.67 866
7395.48 865
7396.29 870
7397.10 894
7397.92 910
7398.73 892
7399.54 895
7400.35 872
7401.16 912
7401.98 916
7402.79 921
7403.60 903
7404.41 906
7405.23 848
7406.04 861
7406.85 839
7407.66 896
7408.47 854
7409.29 813
7410.10 846
7410.91 803
7411.72 819
7412.54 758
7413.35 759
7414.16 776
7414.98 797
7415.79 817
7416.60 778
7417.41 758
7418.23 770
7419.04 791
7419.85 772
7420.67 807
7421.48 768
7422.29 739
7423.11 754
7423.92 752
7424.73 743
7425.54 706
7426.36 736
7427.17 743
7427.99 718
7428.80 746
7429.61 781
7430.43 773
7431.24 793
7432.05 796
7432.87 759
7433.68 777
7434.49 799
7435.31 776
7436.12 756
7436.94 749
7437.75 765
7438.56 772
7439.38 776
7440.19 749
7441.01 757
7441.82 772
7442.64 760
7443.45 740
7444.26 735
7445.08 776
7445.89 762
7446.71 775
7447.52 716
7448.34 736
7449.15 757
7449.97 675
7450.78 723
7451.59 754
7452.41 787
7453.22 749
7454.04 759
7454.85 768
7455.67 770
7456.48 769
7457.30 773
7458.11 747
7458.93 729
7459.74 799
7460.56 785
7461.38 811
7462.19 830
7463.01 787
7463.82 807
7464.64 789
7465.45 787
7466.27 804
7467.08 868
7467.90 811
7468.72 805
7469.53 865
7470.35 860
7471.16 844
7471.98 865
7472.79 864
7473.61 849
7474.43 904
7475.24 941
7476.06 907
7476.87 858
7477.69 859
7478.51 853
7479.32 905
7480.14 916
7480.96 843
7481.77 855
7482.59 849
7483.41 820
7484.22 826
7485.04 834
7485.85 807
7486.67 846
7487.49 789
7488.31 843
7489.12 869
7489.94 849
7490.76 802
7491.57 810
7492.39 802
7493.21 814
7494.02 822
7494.84 788
7495.66 824
7496.48 816
7497.29 798
7498.11 776
7498.93 808
7499.74 822
7500.56 839
7501.38 815
7502.20 817
7503.01 800
7503.83 848
7504.65 837
7505.47 828
7506.29 832
7507.10 841
7507.92 792
7508.74 800
7509.56 776
7510.37 779
7511.19 836
7512.01 840
7512.83 846
7513.65 780
7514.47 796
7515.28 850
7516.10 811
7516.92 789
7517.74 796
7518.56 818
7519.38 793
7520.19 796
7521.01 754
7521.83 772
7522.65 793
7523.47 850
7524.29 813
7525.11 819
7525.92 790
7526.74 813
7527.56 793
7528.38 833
7529.20 851
7530.02 824
7530.84 871
7531.66 772
7532.48 823
7533.30 879
7534.12 849
7534.93 849
7535.75 811
7536.57 815
7537.39 817
7538.21 763
7539.03 835
7539.85 836
7540.67 869
7541.49 838
7542.31 822
7543.13 847
7543.95 859
7544.77 858
7545.59 853
7546.41 855
7547.23 837
7548.05 872
7548.87 873
7549.69 803
7550.51 833
7551.33 836
7552.15 836
7552.97 860
7553.79 866
7554.61 837
7555.43 885
7556.25 894
7557.07 877
7557.89 931
7558.71 938
7559.53 899
7560.36 954
7561.18 920
7562.00 934
7562.82 997
7563.64 1011
7564.46 986
7565.28 988
7566.10 966
7566.92 962
7567.74 930
7568.56 958
7569.39 963
7570.21 978
7571.03 941
7571.85 945
7572.67 969
7573.49 1028
7574.31 1000
7575.14 958
7575.96 987
7576.78 985
7577.60 1040
7578.42 1017
7579.24 1001
7580.06 1008
7580.89 996
7581.71 1016
7582.53 1010
7583.35 1044
7584.17 1079
7585.00 1101
7585.82 1081
7586.64 1087
7587.46 1124
7588.29 1192
7589.11 1241
7589.93 1265
7590.75 1212
7591.57 1223
7592.40 1235
7593.22 1274
7594.04 1265
7594.86 1265
7595.69 1341
7596.51 1340
7597.33 1406
7598.15 1422
7598.98 1451
7599.80 1418
7600.62 1469
7601.45 1534
7602.27 1534
7603.09 1544
7603.92 1593
7604.74 1624
7605.56 1691
7606.38 1775
7607.21 1783
7608.03 1734
7608.85 1697
7609.68 1680
7610.50 1618
7611.32 1617
7612.15 1505
7612.97 1499
7613.80 1460
7614.62 1536
7615.44 1561
7616.27 1609
7617.09 1711
7617.91 1843
7618.74 1965
7619.56 2012
7620.39 2097
7621.21 2062
7622.03 1987
7622.86 1859
7623.68 1746
7624.51 1743
7625.33 1760
7626.15 1778
7626.98 1775
7627.80 1729
7628.63 1769
7629.45 1804
7630.28 1810
7631.10 1868
7631.93 1921
7632.75 1949
7633.58 2032
7634.40 1914
7635.22 1815
7636.05 1820
7636.87 1644
7637.70 1627
7638.52 1498
7639.35 1445
7640.17 1387
7641.00 1288
7641.82 1313
7642.65 1297
7643.47 1335
7644.30 1348
7645.13 1403
7645.95 1514
7646.78 1540
7647.60 1522
7648.43 1458
7649.25 1437
7650.08 1359
7650.90 1314
7651.73 1272
7652.55 1217
7653.38 1160
7654.21 1137
7655.03 1129
7655.86 1072
7656.68 1056
7657.51 1101
7658.34 1084
7659.16 1118
7659.99 1086
7660.81 1064
7661.64 1087
7662.47 1100
7663.29 1049
7664.12 1000
7664.95 1070
7665.77 1113
7666.60 1102
7667.42 1126
7668.25 1108
7669.08 1092
7669.90 1027
7670.73 1015
7671.56 991
7672.38 1003
7673.21 1015
7674.04 1036
7674.87 976
7675.69 990
7676.52 1014
7677.35 1020
7678.17 1014
7679.00 1001
7679.83 987
7680.65 1009
7681.48 1081
7682.31 1044
7683.14 1053
7683.96 1196
7684.79 1282
7685.62 1313
7686.45 1353
7687.27 1291
7688.10 1237
7688.93 1222
7689.76 1168
7690.58 1130
7691.41 1100
7692.24 1091
7693.07 1089
7693.90 1067
7694.72 1056
7695.55 1024
7696.38 1068
7697.21 1110
7698.04 1081
7698.86 1039
7699.69 1119
7700.52 1101
7701.35 1060
7702.18 1077
7703.01 1090
7703.83 1085
7704.66 1073
7705.49 1033
7706.32 976
7707.15 960
7707.98 937
7708.81 944
7709.63 935
7710.46 925
7711.29 939
7712.12 967
7712.95 964
7713.78 893
7714.61 892
7715.44 915
7716.27 869
7717.10 905
7717.93 841
7718.75 879
7719.58 901
7720.41 891
7721.24 861
7722.07 856
7722.90 841
7723.73 853
7724.56 843
7725.39 837
7726.22 856
7727.05 864
7727.88 859
7728.71 908
7729.54 845
7730.37 844
7731.20 836
7732.03 847
7732.86 821
7733.69 810
7734.52 825
7735.35 782
7736.18 799
7737.01 813
7737.84 832
7738.67 795
7739.50 808
7740.33 769
7741.16 769
7741.99 802
7742.82 844
7743.65 771
7744.48 746
7745.31 768
7746.14 808
7746.98 809
7747.81 782
7748.64 817
7749.47 859
7750.30 809
7751.13 793
7751.96 802
7752.79 800
7753.62 760
7754.45 771
7755.29 764
7756.12 804
7756.95 788
7757.78 744
7758.61 768
7759.44 782
7760.27 769
7761.11 772
7761.94 806
7762.77 786
7763.60 786
7764.43 821
7765.26 786
7766.10 782
7766.93 766
7767.76 816
7768.59 777
7769.42 827
7770.26 801
7771.09 797
7771.92 823
7772.75 848
7773.58 856
7774.42 792
7775.25 777
7776.08 791
7776.91 865
7777.75 825
7778.58 818
7779.41 878
7780.24 834
7781.08 828
7781.91 842
7782.74 831
7783.57 853
7784.41 819
7785.24 850
7786.07 845
7786.91 855
7787.74 806
7788.57 788
7789.40 860
7790.24 875
7791.07 870
7791.90 896
7792.74 898
7793.57 913
7794.40 933
7795.24 925
7796.07 924
7796.90 919
7797.74 926
7798.57 981
7799.40 934
7800.24 973
7801.07 955
7801.91 971
7802.74 1022
7803.57 990
7804.41 990
7805.24 1023
7806.07 1035
7806.91 1064
7807.74 1039
7808.58 1022
7809.41 1070
7810.25 1141
7811.08 1172
7811.91 1203
7812.75 1213
7813.58 1300
7814.42 1364
7815.25 1341
7816.09 1358
7816.92 1350
7817.75 1392
7818.59 1382
7819.42 1460
7820.26 1432
7821.09 1451
7821.93 1556
7822.76 1551
7823.60 1689
7824.43 1722
7825.27 1619
7826.10 1585
7826.94 1643
7827.77 1555
7828.61 1484
7829.44 1471
7830.28 1438
7831.11 1379
7831.95 1442
7832.78 1562
7833.62 1594
7834.46 1644
7835.29 1740
7836.13 1757
7836.96 1640
7837.80 1712
7838.63 1665
7839.47 1526
7840.31 1418
7841.14 1444
7841.98 1405
7842.81 1288
7843.65 1309
7844.48 1290
7845.32 1326
7846.16 1236
7846.99 1183
7847.83 1158
7848.67 1209
7849.50 1124
7850.34 1174
7851.17 1161
7852.01 1168
7852.85 1192
7853.68 1193
7854.52 1152
7855.36 1174
7856.19 1172
7857.03 1128
7857.87 1167
7858.70 1179
7859.54 1233
7860.38 1199
7861.21 1263
7862.05 1222
7862.89 1162
7863.72 1183
7864.56 1155
7865.40 1153
7866.24 1156
7867.07 1201
7867.91 1224
7868.75 1227
7869.59 1228
7870.42 1225
7871.26 1323
7872.10 1339
7872.94 1390
7873.77 1400
7874.61 1392
7875.45 1438
7876.29 1500
7877.12 1656
7877.96 1812
7878.80 1967
7879.64 2049
7880.47 2064
7881.31 2025
7882.15 1979
7882.99 1947
7883.83 1921
7884.66 1806
7885.50 1740
7886.34 1687
7887.18 1563
7888.02 1474
7888.86 1500
7889.69 1547
7890.53 1534
7891.37 1571
7892.21 1709
7893.05 1734
7893.89 1716
7894.73 1697
7895.56 1705
7896.40 1568
7897.24 1483
7898.08 1439
7898.92 1386
7899.76 1355
7900.60 1310
7901.44 1297
7902.28 1276
7903.12 1216
7903.95 1189
7904.79 1142
7905.63 1203
7906.47 1264
7907.31 1240
7908.15 1160
7908.99 1198
7909.83 1217
7910.67 1185
7911.51 1209
7912.35 1224
7913.19 1228
7914.03 1287
7914.87 1293
7915.71 1309
7916.55 1332
7917.39 1336
7918.23 1374
7919.07 1342
7919.91 1354
7920.75 1299
7921.59 1277
7922.43 1216
7923.27 1183
7924.11 1239
7924.95 1150
7925.79 1109
7926.63 1127
7927.47 1088
7928.31 1052
7929.15 1035
7929.99 1042
7930.83 1056
7931.67 1101
7932.51 1076
7933.35 1026
7934.19 1067
7935.04 1048
7935.88 1078
7936.72 1049
7937.56 987
7938.40 1010
7939.24 984
7940.08 1026
7940.92 1033
7941.76 998
7942.60 1014
7943.45 1051
7944.29 1090
7945.13 1102
7945.97 1143
7946.81 1114
7947.65 1137
7948.49 1144
7949.34 1154
7950.18 1186
7951.02 1234
7951.86 1243
7952.70 1216
7953.54 1295
7954.39 1339
7955.23 1428
7956.07 1492
7956.91 1575
7957.75 1587
7958.60 1520
7959.44 1512
7960.28 1430
7961.12 1372
7961.96 1410
7962.81 1404
7963.65 1390
7964.49 1380
7965.33 1412
7966.18 1551
7967.02 1602
7967.86 1715
7968.70 1883
7969.55 1921
7970.39 1816
7971.23 1735
7972.08 1619
7972.92 1540
7973.76 1376
7974.60 1299
7975.45 1197
7976.29 1219
7977.13 1194
7977.98 1173
7978.82 1098
7979.66 1122
7980.51 1085
7981.35 1031
7982.19 1056
7983.04 1073
7983.88 1029
7984.72 1005
7985.57 996
7986.41 1016
7987.25 1020
7988.10 1012
7988.94 949
7989.78 908
7990.63 881
7991.47 917
7992.32 909
7993.16 906
7994.00 924
7994.85 862
7995.69 851
7996.54 845
7997.38 799
7998.22 839
7999.07 833
7999.91 816
8000.76 815
8001.60 787
8002.45 810
8003.29 753
8004.13 795
8004.98 792
8005.82 759
8006.67 763
8007.51 775
8008.36 773
8009.20 694
8010.05 734
8010.89 725
8011.74 730
8012.58 727
8013.43 726
8014.27 723
8015.12 718
8015.96 760
8016.81 716
8017.65 681
8018.50 671
8019.34 706
8020.19 723
8021.03 724
8021.88 684
8022.72 674
8023.57 675
8024.41 672
8025.26 653
8026.11 679
8026.95 691
8027.80 753
8028.64 709
8029.49 707
8030.33 712
8031.18 708
8032.03 733
8032.87 706
8033.72 723
8034.56 726
8035.41 705
8036.26 700
8037.10 698
8037.95 664
8038.80 694
8039.64 683
8040.49 665
8041.34 703
8042.18 656
8043.03 694
8043.87 661
8044.72 742
8045.57 749
8046.41 746
8047.26 669
8048.11 612
8048.96 628
8049.80 673
8050.65 653
8051.50 649
8052.34 655
8053.19 676
8054.04 665
8054.88 653
8055.73 618
8056.58 639
8057.43 648
8058.27 610
8059.12 632
8059.97 646
8060.82 660
8061.66 632
8062.51 613
8063.36 608
8064.21 610
8065.05 631
8065.90 639
8066.75 616
8067.60 600
8068.44 622
8069.29 630
8070.14 635
8070.99 634
8071.84 626
8072.68 579
8073.53 601
8074.38 609
8075.23 612
8076.08 573
8076.93 623
8077.77 588
8078.62 611
8079.47 630
8080.32 588
8081.17 617
8082.02 552
8082.87 588
8083.71 600
8084.56 589
8085.41 575
8086.26 636
8087.11 652
8087.96 665
8088.81 607
8089.66 572
8090.51 569
8091.35 649
8092.20 591
8093.05 570
8093.90 579
8094.75 581
8095.60 583
8096.45 554
8097.30 564
8098.15 558
8099.00 606
8099.85 598
8100.70 579
8101.55 569
8102.40 634
8103.25 599
8104.10 640
8104.95 584
8105.80 577
8106.65 544
8107.50 617
8108.35 582
8109.20 555
8110.05 541
8110.90 567
8111.75 587
8112.60 571
8113.45 597
8114.30 569
8115.15 627
8116.00 661
8116.85 633
8117.70 599
8118.55 594
8119.40 604
8120.25 594
8121.10 629
8121.95 623
8122.80 600
8123.65 607
8124.50 670
8125.35 657
8126.20 655
8127.06 647
8127.91 628
8128.76 654
8129.61 704
8130.46 647
8131.31 642
8132.16 705
8133.01 696
8133.86 729
8134.72 719
8135.57 722
8136.42 706
8137.27 715
8138.12 682
8138.97 672
8139.83 649
8140.68 680
8141.53 669
8142.38 716
8143.23 648
8144.08 677
8144.94 634
8145.79 660
8146.64 687
8147.49 649
8148.34 614
8149.20 636
8150.05 678
8150.90 635
8151.75 658
8152.60 683
8153.46 710
8154.31 692
8155.16 768
8156.01 761
8156.87 787
8157.72 783
8158.57 807
8159.42 790
8160.28 731
8161.13 707
8161.98 659
8162.84 658
8163.69 661
8164.54 617
8165.39 621
8166.25 606
8167.10 601
8167.95 605
8168.81 566
8169.66 605
8170.51 592
8171.37 569
8172.22 566
8173.07 587
8173.93 565
8174.78 560
8175.63 566
8176.49 559
8177.34 546
8178.19 550
8179.05 589
8179.90 542
8180.76 570
8181.61 558
8182.46 565
8183.32 523
8184.17 557
8185.02 542
8185.88 530
8186.73 514
8187.59 564
8188.44 552
8189.30 543
8190.15 552
8191.00 519
8191.86 549
8192.71 526
8193.57 572
8194.42 562
8195.28 546
8196.13 556
8196.99 590
8197.84 547
8198.69 502
8199.55 525
8200.40 549
8201.26 536
8202.11 577
8202.97 585
8203.82 548
8204.68 552
8205.53 577
8206.39 562
8207.24 528
8208.10 609
8208.95 549
8209.81 524
8210.67 553
8211.52 574
8212.38 504
8213.23 529
8214.09 563
8214.94 574
8215.80 607
8216.65 556
8217.51 583
8218.37 572
8219.22 575
8220.08 553
8220.93 550
8221.79 560
8222.64 585
8223.50 589
8224.36 611
8225.21 583
8226.07 612
8226.92 611
8227.78 607
8228.64 592
8229.49 581
8230.35 594
8231.21 564
8232.06 560
8232.92 517
8233.78 561
8234.63 539
8235.49 574
8236.35 535
8237.20 523
8238.06 523
8238.92 556
8239.77 552
8240.63 526
8241.49 546
8242.34 518
8243.20 564
8244.06 516
8244.91 553
8245.77 572
8246.63 596
8247.49 521
8248.34 555
8249.20 549
8250.06 536
8250.92 509
8251.77 564
8252.63 572
8253.49 567
8254.35 567
8255.20 563
8256.06 547
8256.92 552
8257.78 574
8258.63 545
8259.49 610
8260.35 545
8261.21 555
8262.07 537
8262.92 597
8263.78 558
8264.64 575
8265.50 563
8266.36 562
8267.22 592
8268.07 587
8268.93 595
8269.79 581
8270.65 636
8271.51 616
8272.37 631
8273.22 586
8274.08 667
8274.94 711
8275.80 648
8276.66 623
8277.52 703
8278.38 704
8279.24 780
8280.09 851
8280.95 870
8281.81 875
8282.67 835
8283.53 787
8284.39 757
8285.25 723
8286.11 699
8286.97 714
8287.83 706
8288.69 720
8289.55 665
8290.41 750
8291.26 689
8292.12 722
8292.98 766
8293.84 728
8294.70 793
8295.56 813
8296.42 793
8297.28 730
8298.14 726
8299.00 727
8299.86 693
8300.72 630
8301.58 679
8302.44 653
8303.30 662
8304.16 592
8305.02 623
8305.88 631
8306.74 628
8307.60 647
8308.46 628
8309.33 602
8310.19 586
8311.05 614
8311.91 590
8312.77 630
8313.63 556
8314.49 622
8315.35 572
8316.21 558
8317.07 586
8317.93 609
8318.79 561
8319.65 602
8320.52 602
8321.38 538
8322.24 554
8323.10 555
8323.96 573
8324.82 554
8325.68 566
8326.54 568
8327.41 552
8328.27 570
8329.13 575
8329.99 590
8330.85 553
8331.71 571
8332.57 537
8333.44 572
8334.30 548
8335.16 569
8336.02 554
8336.88 585
8337.75 548
8338.61 566
8339.47 504
8340.33 550
8341.19 550
8342.06 546
8342.92 532
8343.78 564
8344.64 553
8345.50 557
8346.37 548
8347.23 536
8348.09 536
8348.95 604
8349.82 577
8350.68 572
8351.54 576
8352.40 570
8353.27 611
8354.13 547
8354.99 627
8355.86 553
8356.72 558
8357.58 593
8358.45 581
8359.31 561
8360.17 570
8361.03 577
8361.90 567
8362.76 561
8363.62 559
8364.49 556
8365.35 545
8366.21 562
8367.08 564
8367.94 574
8368.80 589
8369.67 577
8370.53 549
8371.40 532
8372.26 539
8373.12 579
8373.99 611
8374.85 601
8375.71 622
8376.58 586
8377.44 570
8378.31 546
8379.17 576
8380.03 544
8380.90 571
8381.76 559
8382.63 599
8383.49 573
8384.36 587
8385.22 557
8386.08 586
8386.95 585
8387.81 597
8388.68 605
8389.54 594
8390.41 583
8391.27 528
8392.14 613
8393.00 590
8393.87 630
8394.73 612
8395.60 612
8396.46 628
8397.33 594
8398.19 580
8399.06 603
8399.92 612
8400.79 626
8401.65 614
8402.52 642
8403.38 618
8404.25 610
8405.11 608
8405.98 605
8406.84 626
8407.71 597
8408.58 632
8409.44 660
8410.31 640
8411.17 632
8412.04 643
8412.90 629
8413.77 672
8414.64 664
8415.50 704
8416.37 722
8417.23 686
8418.10 710
8418.97 708
8419.83 721
8420.70 708
8421.56 726
8422.43 714
8423.30 737
8424.16 768
8425.03 791
8425.90 755
8426.76 810
8427.63 842
8428.50 830
8429.36 819
8430.23 808
8431.10 845
8431.96 863
8432.83 873
8433.70 856
8434.56 853
8435.43 893
8436.30 911
8437.16 921
8438.03 962
8438.90 1037
8439.77 1043
8440.63 1057
8441.50 1098
8442.37 1166
8443.24 1250
8444.10 1337
8444.97 1255
8445.84 1279
8446.71 1315
8447.57 1347
8448.44 1349
8449.31 1322
8450.18 1294
8451.04 1295
8451.91 1266
8452.78 1281
8453.65 1355
8454.52 1548
8455.38 1672
8456.25 1806
8457.12 1883
8457.99 1881
8458.86 1943
8459.72 1894
8460.59 1774
8461.46 1685
8462.33 1527
8463.20 1375
8464.07 1346
8464.93 1281
8465.80 1205
8466.67 1156
8467.54 1094
8468.41 1091
8469.28 1054
8470.15 1051
8471.02 970
8471.88 992
8472.75 948
8473.62 980
8474.49 988
8475.36 968
8476.23 918
8477.10 941
8477.97 930
8478.84 920
8479.71 951
8480.58 1043
8481.44 1034
8482.31 1010
8483.18 1012
8484.05 1048
8484.92 1029
8485.79 986
8486.66 980
8487.53 992
8488.40 957
8489.27 920
8490.14 966
8491.01 931
8491.88 902
8492.75 919
8493.62 947
8494.49 889
8495.36 923
8496.23 943
8497.10 900
8497.97 896
8498.84 872
8499.71 869
8500.58 851
8501.45 837
8502.32 853
8503.19 886
8504.06 878
8504.93 850
8505.80 828
8506.67 879
8507.55 876
8508.42 881
8509.29 925
8510.16 918
8511.03 915
8511.90 928
8512.77 962
8513.64 925
8514.51 894
8515.38 910
8516.25 968
8517.13 936
8518.00 965
8518.87 930
8519.74 956
8520.61 959
8521.48 1007
8522.35 1058
8523.23 1121
8524.10 1179
8524.97 1240
8525.84 1390
8526.71 1505
8527.58 1532
8528.46 1524
8529.33 1556
8530.20 1483
8531.07 1402
8531.94 1318
8532.81 1223
8533.69 1172
8534.56 1089
8535.43 1012
8536.30 968
8537.18 922
8538.05 940
8538.92 877
8539.79 882
8540.66 875
8541.54 875
8542.41 914
8543.28 899
8544.15 799
8545.03 816
8545.90 882
8546.77 851
8547.64 832
8548.52 865
8549.39 857
8550.26 869
8551.14 895
8552.01 951
8552.88 1026
8553.76 1075
8554.63 1135
8555.50 1145
8556.37 1144
8557.25 1171
8558.12 1148
8558.99 1118
8559.87 1103
8560.74 1005
8561.61 964
8562.49 945
8563.36 848
8564.24 864
8565.11 868
8565.98 837
8566.86 835
8567.73 806
8568.60 820
8569.48 781
8570.35 827
8571.23 782
8572.10 794
8572.97 834
8573.85 811
8574.72 801
8575.60 780
8576.47 801
8577.34 814
8578.22 778
8579.09 776
8579.97 777
8580.84 785
8581.72 790
8582.59 796
8583.47 820
8584.34 840
8585.21 802
8586.09 857
8586.96 848
8587.84 856
8588.71 861
8589.59 851
8590.46 817
8591.34 851
8592.21 899
8593.09 888
8593.96 899
8594.84 943
8595.71 879
8596.59 858
8597.46 935
8598.34 933
8599.22 920
8600.09 904
8600.97 907
8601.84 910
8602.72 917
8603.59 928
8604.47 907
8605.34 938
8606.22 925
8607.10 958
8607.97 975
8608.85 984
8609.72 1003
8610.60 987
8611.47 958
8612.35 969
8613.23 1001
8614.10 1029
8614.98 1050
8615.86 1003
8616.73 1065
8617.61 1084
8618.48 1100
8619.36 1090
8620.24 1114
8621.11 1144
8621.99 1138
8622.87 1082
8623.74 1111
8624.62 1190
8625.50 1147
8626.37 1223
8627.25 1203
8628.13 1201
8629.00 1214
8629.88 1224
8630.76 1247
8631.64 1250
8632.51 1282
8633.39 1303
8634.27 1314
8635.14 1319
8636.02 1300
8636.90 1386
8637.78 1348
8638.65 1326
8639.53 1289
8640.41 1338
8641.29 1422
8642.16 1445
8643.04 1466
8643.92 1494
8644.80 1464
8645.67 1517
8646.55 1578
8647.43 1577
8648.31 1582
8649.18 1605
8650.06 1695
8650.94 1715
8651.82 1741
8652.70 1708
8653.58 1692
8654.45 1739
8655.33 1714
8656.21 1777
8657.09 1749
8657.97 1820
8658.84 1850
8659.72 1931
8660.60 1998
8661.48 2144
8662.36 2198
8663.24 2390
8664.12 2565
8664.99 2613
8665.87 2729
8666.75 2870
8667.63 2913
8668.51 2823
8669.39 2855
8670.27 2833
8671.15 2734
8672.03 2875
8672.91 3003
8673.78 2991
8674.66 3074
8675.54 3134
8676.42 3131
8677.30 2981
8678.18 2833
8679.06 2712
8679.94 2553
8680.82 2381
8681.70 2267
8682.58 2135
8683.46 2072
8684.34 2036
8685.22 2022
8686.10 2017
8686.98 2139
8687.86 2244
8688.74 2395
8689.62 2814
8690.50 3143
8691.38 3558
8692.26 3923
8693.14 4277
8694.02 4510
8694.90 4505
8695.78 4373
8696.66 4123
8697.54 3728
8698.42 3296
8699.30 3008
8700.18 2785
8701.06 2432
8701.94 2313
8702.82 2142
8703.70 1957
8704.58 1830
8705.46 1792
8706.34 1692
8707.23 1640
8708.11 1528
8708.99 1437
8709.87 1417
8710.75 1353
8711.63 1340
8712.51 1254
8713.39 1170
8714.27 1216
8715.16 1183
8716.04 1150
8716.92 1134
8717.80 1113
8718.68 1149
8719.56 1164
8720.44 1126
8721.33 1139
8722.21 1109
8723.09 1173
8723.97 1118
8724.85 1127
8725.73 1116
8726.62 1142
8727.50 1113
8728.38 1181
8729.26 1213
8730.14 1216
8731.03 1217
8731.91 1278
8732.79 1270
8733.67 1248
8734.55 1207
8735.44 1215
8736.32 1130
8737.20 1109
8738.08 1140
8738.97 1108
8739.85 1148
8740.73 1132
8741.61 1083
8742.50 1108
8743.38 1108
8744.26 1059
8745.14 1091
8746.03 1093
8746.91 1071
8747.79 1128
8748.68 1116
8749.56 1072
8750.44 1066
8751.33 1099
8752.21 1075
8753.09 1114
8753.97 1147
8754.86 1098
8755.74 1123
8756.62 1147
8757.51 1150
8758.39 1182
8759.28 1173
8760.16 1185
8761.04 1210
8761.93 1205
8762.81 1176
8763.69 1147
8764.58 1204
8765.46 1159
8766.34 1164
8767.23 1142
8768.11 1128
8769.00 1128
8769.88 1201
8770.76 1157
8771.65 1186
8772.53 1152
8773.42 1203
8774.30 1190
8775.19 1103
8776.07 1096
8776.95 1060
8777.84 1056
8778.72 1087
8779.61 1041
8780.49 1026
8781.38 1040
8782.26 1053
8783.15 1042
8784.03 1017
8784.92 1065
8785.80 1000
8786.69 1019
8787.57 1037
8788.46 1069
8789.34 1069
8790.23 1074
8791.11 1078
8792.00 1088
8792.88 1055
8793.77 1047
8794.65 1049
8795.54 1050
8796.42 1005
8797.31 1020
8798.19 1026
8799.08 1028
8799.96 1032
8800.85 1037
8801.74 996
8802.62 999
8803.51 952
8804.39 939
8805.28 991
8806.16 986
8807.05 1008
8807.94 1003
8808.82 965
8809.71 929
8810.59 950
8811.48 945
8812.37 933
8813.25 926
8814.14 947
8815.03 954
8815.91 956
8816.80 983
8817.68 994
8818.57 1054
8819.46 1083
8820.34 1073
8821.23 1024
8822.12 1001
8823.00 983
8823.89 937
8824.78 944
8825.66 925
8826.55 917
8827.44 947
8828.33 887
8829.21 867
8830.10 893
8830.99 926
8831.87 901
8832.76 890
8833.65 902
8834.54 882
8835.42 863
8836.31 861
8837.20 835
8838.08 814
8838.97 840
8839.86 804
8840.75 791
8841.64 789
8842.52 822
8843.41 805
8844.30 847
8845.19 817
8846.07 777
8846.96 753
8847.85 760
8848.74 740
8849.63 776
8850.51 725
8851.40 740
8852.29 721
8853.18 691
8854.07 709
8854.96 722
8855.84 701
8856.73 706
8857.62 716
8858.51 691
8859.40 710
8860.29 718
8861.17 675
8862.06 676
8862.95 707
8863.84 707
8864.73 739
8865.62 730
8866.51 723
8867.40 699
8868.29 717
8869.17 707
8870.06 673
8870.95 654
8871.84 688
8872.73 675
8873.62 659
8874.51 629
8875.40 660
8876.29 648
8877.18 615
8878.07 675
8878.96 658
8879.85 635
8880.74 630
8881.63 610
8882.51 616
8883.40 595
8884.29 662
8885.18 666
8886.07 648
8886.96 649
8887.85 646
8888.74 652
8889.63 671
8890.52 646
8891.41 637
8892.30 626
8893.19 607
8894.09 594
8894.98 589
8895.87 568
8896.76 600
8897.65 582
8898.54 599
8899.43 630
8900.32 573
8901.21 559
8902.10 560
8902.99 565
8903.88 583
8904.77 556
8905.66 546
8906.55 578
8907.44 569
8908.34 609
8909.23 566
8910.12 582
8911.01 585
8911.90 570
8912.79 581
8913.68 563
8914.57 571
8915.47 554
8916.36 543
8917.25 543
8918.14 602
8919.03 576
8919.92 557
8920.81 582
8921.71 550
8922.60 552
8923.49 529
8924.38 557
8925.27 544
8926.16 533
8927.06 514
8927.95 524
8928.84 523
8929.73 540
8930.62 518
8931.52 539
8932.41 499
8933.30 516
8934.19 539
8935.09 525
8935.98 507
8936.87 514
8937.76 510
8938.66 542
8939.55 524
8940.44 508
8941.33 499
8942.23 526
8943.12 512
8944.01 529
8944.90 508
8945.80 482
8946.69 488
8947.58 529
8948.48 515
8949.37 466
8950.26 512
8951.16 528
8952.05 528
8952.94 508
8953.84 495
8954.73 469
8955.62 502
8956.52 468
8957.41 492
8958.30 471
8959.20 497
8960.09 471
8960.98 484
8961.88 527
8962.77 474
8963.66 496
8964.56 483
8965.45 517
8966.35 510
8967.24 524
8968.13 518
8969.03 509
8969.92 468
8970.82 502
8971.71 546
8972.60 514
8973.50 498
8974.39 521
8975.29 521
8976.18 564
8977.08 514
8977.97 579
8978.87 552
8979.76 511
8980.65 527
8981.55 499
8982.44 548
8983.34 527
8984.23 540
8985.13 512
8986.02 504
8986.92 505
8987.81 527
8988.71 514
8989.60 512
8990.50 532
8991.39 492
8992.29 499
8993.18 524
8994.08 539
8994.97 516
8995.87 472
8996.76 500
8997.66 489
8998.56 494
8999.45 500
9000.35 504
9001.24 495
9002.14 478
9003.03 480
9003.93 496
9004.83 462
9005.72 473
9006.62 466
9007.51 452
9008.41 483
9009.31 485
9010.20 480
9011.10 468
9011.99 458
9012.89 466
9013.79 456
9014.68 462
9015.58 454
9016.48 457
9017.37 474
9018.27 470
9019.16 452
9020.06 488
9020.96 481
9021.85 464
9022.75 489
9023.65 491
9024.54 484
9025.44 425
9026.34 473
9027.24 464
9028.13 450
9029.03 444
9029.93 483
9030.82 451
9031.72 489
9032.62 451
9033.52 448
9034.41 498
9035.31 463
9036.21 441
9037.10 446
9038.00 464
9038.90 449
9039.80 488
9040.69 457
9041.59 517
9042.49 477
9043.39 447
9044.29 486
9045.18 465
9046.08 461
9046.98 447
9047.88 501
9048.78 469
9049.67 494
9050.57 501
9051.47 489
9052.37 501
9053.27 489
9054.16 486
9055.06 506
9055.96 505
9056.86 506
9057.76 478
9058.66 497
9059.55 503
9060.45 503
9061.35 506
9062.25 485
9063.15 459
9064.05 484
9064.95 512
9065.85 498
9066.74 478
9067.64 491
9068.54 515
9069.44 509
9070.34 501
9071.24 522
9072.14 489
9073.04 481
9073.94 516
9074.84 508
9075.74 477
9076.64 535
9077.53 494
9078.43 519
9079.33 475
9080.23 477
9081.13 528
9082.03 500
9082.93 501
9083.83 516
9084.73 498
9085.63 586
9086.53 533
9087.43 535
9088.33 560
9089.23 535
9090.13 562
9091.03 549
9091.93 564
9092.83 587
9093.73 610
9094.63 596
9095.53 587
9096.43 576
9097.33 592
9098.23 572
9099.13 577
9100.04 556
9100.94 608
9101.84 559
9102.74 509
9103.64 530
9104.54 519
9105.44 545
9106.34 528
9107.24 546
9108.14 508
9109.04 496
9109.94 519
9110.85 516
9111.75 522
9112.65 504
9113.55 509
9114.45 534
9115.35 506
9116.25 491
9117.15 494
9118.06 473
9118.96 482
9119.86 490
9120.76 484
9121.66 483
9122.56 455
9123.46 492
9124.37 512
9125.27 514
9126.17 486
9127.07 494
9127.97 469
9128.88 486
9129.78 489
9130.68 477
9131.58 478
9132.48 518
9133.39 489
9134.29 488
9135.19 530
9136.09 527
9137.00 472
9137.90 474
9138.80 464
9139.70 448
9140.61 460
9141.51 474
9142.41 464
9143.31 464
9144.22 483
9145.12 490
9146.02 463
9146.92 456
9147.83 469
9148.73 438
9149.63 480
9150.54 451
9151.44 467
9152.34 490
9153.25 430
9154.15 443
9155.05 457
9155.96 460
9156.86 449
9157.76 467
9158.67 456
9159.57 490
9160.47 461
9161.38 478
9162.28 465
9163.18 463
9164.09 445
9164.99 472
9165.90 499
9166.80 513
9167.70 487
9168.61 484
9169.51 515
9170.42 488
9171.32 504
9172.22 532
9173.13 498
9174.03 485
9174.94 497
9175.84 490
9176.74 492
9177.65 449
9178.55 470
9179.46 443
9180.36 475
9181.27 470
9182.17 471
9183.08 468
9183.98 459
9184.89 439
9185.79 465
9186.70 468
9187.60 475
9188.51 489
9189.41 470
9190.32 467
9191.22 449
9192.13 473
9193.03 468
9193.94 471
9194.84 432
9195.75 493
9196.65 519
9197.56 503
9198.46 501
9199.37 522
9200.27 547
9201.18 518
9202.08 560
9202.99 551
9203.90 495
9204.80 508
9205.71 521
9206.61 513
9207.52 506
9208.42 496
9209.33 461
9210.24 466
9211.14 519
9212.05 475
9212.95 465
9213.86 459
9214.77 463
9215.67 448
9216.58 446
9217.49 444
9218.39 470
9219.30 488
9220.21 488
9221.11 498
9222.02 475
9222.93 441
9223.83 436
9224.74 494
9225.65 484
9226.55 466
9227.46 489
9228.37 462
9229.27 426
9230.18 436
9231.09 448
9231.99 426
9232.90 450
9233.81 457
9234.72 463
9235.62 438
9236.53 456
9237.44 453
9238.34 417
9239.25 436
9240.16 425
9241.07 459
9241.97 465
9242.88 449
9243.79 419
9244.70 460
9245.61 492
9246.51 418
9247.42 406
9248.33 433
9249.24 402
9250.14 479
9251.05 440
9251.96 476
9252.87 439
9253.78 441
9254.69 462
9255.59 461
9256.50 435
9257.41 438
9258.32 424
9259.23 455
9260.14 437
9261.04 431
9261.95 430
9262.86 438
9263.77 454
9264.68 455
9265.59 432
9266.50 425
9267.40 436
9268.31 431
9269.22 472
9270.13 430
9271.04 452
9271.95 484
9272.86 448
9273.77 423
9274.68 457
9275.59 445
9276.49 464
9277.40 451
9278.31 448
9279.22 425
9280.13 438
9281.04 440
9281.95 459
9282.86 471
9283.77 474
9284.68 450
9285.59 464
9286.50 451
9287.41 445
9288.32 459
9289.23 451
9290.14 458
9291.05 472
9291.96 472
9292.87 436
9293.78 475
9294.69 479
9295.60 485
9296.51 484
9297.42 484
9298.33 485
9299.24 482
9300.15 467
9301.06 453
9301.97 450
9302.88 450
9303.79 464
9304.70 483
9305.61 445
9306.53 495
9307.44 476
9308.35 520
9309.26 509
9310.17 539
9311.08 500
9311.99 540
9312.90 566
9313.81 549
9314.72 515
9315.63 543
9316.55 526
9317.46 530
9318.37 543
9319.28 514
9320.19 470
9321.10 473
9322.01 480
9322.93 486
9323.84 464
9324.75 483
9325.66 490
9326.57 455
9327.48 450
9328.40 444
9329.31 468
9330.22 489
9331.13 464
9332.04 465
9332.96 508
9333.87 484
9334.78 494
9335.69 473
9336.60 491
9337.52 511
9338.43 488
9339.34 544
9340.25 529
9341.17 494
9342.08 493
9342.99 529
9343.90 527
9344.82 488
9345.73 520
9346.64 495
9347.55 468
9348.47 479
9349.38 458
9350.29 455
9351.21 468
9352.12 454
9353.03 502
9353.94 461
9354.86 486
9355.77 461
9356.68 495
9357.60 462
9358.51 468
9359.42 465
9360.34 439
9361.25 458
9362.16 443
9363.08 487
9363.99 462
9364.90 470
9365.82 478
9366.73 469
9367.65 484
9368.56 472
9369.47 457
9370.39 454
9371.30 445
9372.21 460
9373.13 480
9374.04 477
9374.96 462
9375.87 445
9376.79 440
9377.70 471
9378.61 493
9379.53 505
9380.44 471
9381.36 485
9382.27 437
9383.19 454
9384.10 467
9385.01 503
9385.93 503
9386.84 467
9387.76 491
9388.67 506
9389.59 489
9390.50 506
9391.42 530
9392.33 556
9393.25 536
9394.16 566
9395.08 549
9395.99 534
9396.91 519
9397.82 517
9398.74 505
9399.65 506
9400.57 549
9401.48 520
9402.40 468
9403.32 467
9404.23 465
9405.15 449
9406.06 443
9406.98 464
9407.89 442
9408.81 471
9409.73 459
9410.64 503
9411.56 477
9412.47 494
9413.39 459
9414.30 439
9415.22 433
9416.14 444
9417.05 435
9417.97 471
9418.89 444
9419.80 453
9420.72 461
9421.63 440
9422.55 468
9423.47 476
9424.38 470
9425.30 469
9426.22 456
9427.13 442
9428.05 460
9428.97 464
9429.88 464
9430.80 470
9431.72 472
9432.63 463
9433.55 471
9434.47 466
9435.38 479
9436.30 478
9437.22 474
9438.14 486
9439.05 466
9439.97 480
9440.89 515
9441.81 506
9442.72 484
9443.64 497
9444.56 534
9445.47 541
9446.39 493
9447.31 484
9448.23 485
9449.15 464
9450.06 488
9450.98 508
9451.90 517
9452.82 514
9453.73 510
9454.65 505
9455.57 488
9456.49 499
9457.41 477
9458.32 463
9459.24 463
9460.16 451
9461.08 463
9462.00 469
9462.92 493
9463.83 472
9464.75 440
9465.67 478
9466.59 470
9467.51 460
9468.43 466
9469.35 504
9470.26 499
9471.18 519
9472.10 514
9473.02 503
9473.94 467
9474.86 479
9475.78 465
9476.70 471
9477.62 494
9478.54 479
9479.45 510
9480.37 524
9481.29 522
9482.21 503
9483.13 516
9484.05 510
9484.97 510
9485.89 535
9486.81 500
9487.73 493
9488.65 486
9489.57 480
9490.49 475
9491.41 474
9492.33 482
9493.25 477
9494.17 487
9495.09 478
9496.01 490
9496.93 505
9497.85 508
9498.77 498
9499.69 484
9500.61 499
9501.53 476
9502.45 506
9503.37 519
9504.29 497
9505.21 504
9506.13 517
9507.05 493
9507.97 481
9508.89 504
9509.81 492
9510.73 526
9511.65 502
9512.57 521
9513.49 533
9514.42 510
9515.34 512
9516.26 535
9517.18 559
9518.10 562
9519.02 540
9519.94 584
9520.86 618
9521.78 588
9522.71 631
9523.63 609
9524.55 609
9525.47 647
9526.39 637
9527.31 597
9528.23 612
9529.16 598
9530.08 570
9531.00 576
9531.92 544
9532.84 549
9533.76 542
9534.69 551
9535.61 543
9536.53 583
9537.45 554
9538.37 547
9539.30 531
9540.22 548
9541.14 575
9542.06 565
9542.98 516
9543.91 545
9544.83 554
9545.75 536
9546.67 559
9547.60 550
9548.52 538
9549.44 554
9550.36 582
9551.29 583
9552.21 565
9553.13 564
9554.06 559
9554.98 546
9555.90 604
9556.82 581
9557.75 594
9558.67 586
9559.59 573
9560.52 608
9561.44 619
9562.36 590
9563.29 613
9564.21 607
9565.13 604
9566.06 630
9566.98 651
9567.90 646
9568.83 651
9569.75 662
9570.67 665
9571.60 633
9572.52 672
9573.44 663
9574.37 659
9575.29 649
9576.22 701
9577.14 721
9578.06 738
9578.99 740
9579.91 727
9580.84 723
9581.76 739
9582.68 722
9583.61 727
9584.53 717
9585.46 729
9586.38 719
9587.31 715
9588.23 703
9589.15 704
9590.08 697
9591.00 671
9591.93 666
9592.85 698
9593.78 692
9594.70 692
9595.63 694
9596.55 721
9597.48 748
9598.40 753
9599.33 732
9600.25 761
9601.18 763
9602.10 783
9603.03 714
9603.95 743
9604.88 744
9605.80 783
9606.73 769
9607.65 759
9608.58 762
9609.50 765
9610.43 739
9611.35 757
9612.28 729
9613.21 748
9614.13 759
9615.06 788
9615.98 761
9616.91 779
9617.84 764
9618.76 800
9619.69 848
9620.61 777
9621.54 808
9622.47 806
9623.39 793
9624.32 851
9625.24 855
9626.17 816
9627.10 839
9628.02 866
9628.95 834
9629.88 862
9630.80 837
9631.73 895
9632.65 867
9633.58 877
9634.51 900
9635.43 915
9636.36 942
9637.29 954
9638.22 958
9639.14 977
9640.07 975
9641.00 1016
9641.92 1065
9642.85 1017
9643.78 1028
9644.70 1057
9645.63 1068
9646.56 1101
9647.49 1134
9648.41 1109
9649.34 1104
9650.27 1118
9651.20 1158
9652.12 1151
9653.05 1080
9653.98 1102
9654.91 1081
9655.83 1043
9656.76 1071
9657.69 1071
9658.62 1041
9659.55 1007
9660.47 975
9661.40 1031
9662.33 1060
9663.26 1086
9664.19 1079
9665.11 1078
9666.04 1107
9666.97 1116
9667.90 1098
9668.83 1107
9669.75 1154
9670.68 1165
9671.61 1134
9672.54 1121
9673.47 1117
9674.40 1118
9675.33 1118
9676.25 1130
9677.18 1132
9678.11 1103
9679.04 1147
9679.97 1211
9680.90 1192
9681.83 1195
9682.76 1260
9683.69 1243
9684.61 1219
9685.54 1223
9686.47 1254
9687.40 1241
9688.33 1220
9689.26 1254
9690.19 1242
9691.12 1241
9692.05 1250
9692.98 1297
9693.91 1287
9694.84 1304
9695.77 1297
9696.70 1282
9697.63 1344
9698.56 1338
9699.49 1351
9700.42 1357
9701.35 1340
9702.28 1327
9703.21 1339
9704.14 1337
9705.07 1278
9706.00 1276
9706.93 1319
9707.86 1274
9708.79 1306
9709.72 1315
9710.65 1320
9711.58 1346
9712.51 1403
9713.44 1471
9714.37 1494
9715.30 1500
9716.23 1502
9717.16 1518
9718.09 1484
9719.02 1483
9719.95 1386
9720.88 1362
9721.81 1331
9722.75 1271
9723.68 1243
9724.61 1188
9725.54 1188
9726.47 1198
9727.40 1151
9728.33 1167
9729.26 1152
9730.19 1160
9731.13 1146
9732.06 1140
9732.99 1143
9733.92 1184
9734.85 1152
9735.78 1093
9736.71 1128
9737.65 1102
9738.58 1100
9739.51 1109
9740.44 1075
9741.37 1021
9742.30 1007
9743.24 1045
9744.17 1040
9745.10 1041
9746.03 1020
9746.96 1025
9747.90 1072
9748.83 1067
9749.76 1045
9750.69 1037
9751.63 1017
9752.56 1054
9753.49 1038
9754.42 1035
9755.36 997
9756.29 1006
9757.22 995
9758.15 987
9759.09 1011
9760.02 981
9760.95 967
9761.88 963
9762.82 1002
9763.75 1040
9764.68 1048
9765.62 1011
9766.55 986
9767.48 1002
9768.41 1063
9769.35 1079
9770.28 1115
9771.21 1060
9772.15 1047
9773.08 1062
9774.01 1058
9774.95 1058
9775.88 1035
9776.81 1048
9777.75 1051
9778.68 1051
9779.62 1013
9780.55 1075
9781.48 1065
9782.42 1083
9783.35 1112
9784.28 1135
9785.22 1111
9786.15 1103
9787.09 1100
9788.02 1055
9788.95 1057
9789.89 1061
9790.82 1090
9791.76 1070
9792.69 1049
9793.63 1046
9794.56 1038
9795.49 1069
9796.43 1056
9797.36 1122
9798.30 1112
9799.23 1137
9800.17 1198
9801.10 1158
9802.04 1118
9802.97 1095
9803.91 1051
9804.84 995
9805.78 974
9806.71 945
9807.65 904
9808.58 907
9809.52 893
9810.45 872
9811.39 865
9812.32 871
9813.26 814
9814.19 827
9815.13 809
9816.06 811
9817.00 853
9817.93 797
9818.87 783
9819.80 771
9820.74 799
9821.68 815
9822.61 779
9823.55 795
9824.48 747
9825.42 809
9826.35 818
9827.29 800
9828.23 797
9829.16 804
9830.10 825
9831.03 789
9831.97 776
9832.91 789
9833.84 769
9834.78 780
9835.72 772
9836.65 797
9837.59 788
9838.52 759
9839.46 823
9840.40 843
9841.33 786
9842.27 806
9843.21 851
9844.14 809
9845.08 810
9846.02 817
9846.95 785
9847.89 791
9848.83 817
9849.77 788
9850.70 796
9851.64 806
9852.58 812
9853.51 804
9854.45 792
9855.39 817
9856.33 786
9857.26 843
9858.20 816
9859.14 812
9860.08 775
9861.01 776
9861.95 763
9862.89 735
9863.83 790
9864.76 786
9865.70 764
9866.64 737
9867.58 764
9868.51 785
9869.45 745
9870.39 781
9871.33 826
9872.27 815
9873.20 793
9874.14 806
9875.08 837
9876.02 774
9876.96 797
9877.90 800
9878.83 782
9879.77 791
9880.71 807
9881.65 756
9882.59 740
9883.53 729
9884.47 758
9885.40 759
9886.34 771
9887.28 720
9888.22 749
9889.16 746
9890.10 738
9891.04 740
9891.98 726
9892.91 735
9893.85 697
9894.79 737
9895.73 746
9896.67 750
9897.61 756
9898.55 758
9899.49 746
9900.43 757
9901.37 752
9902.31 748
9903.25 749
9904.19 757
9905.13 760
9906.07 735
9907.01 766
9907.95 760
9908.89 781
9909.83 751
9910.77 769
9911.71 768
9912.65 775
9913.59 775
9914.53 760
9915.47 794
9916.41 775
9917.35 815
9918.29 777
9919.23 807
9920.17 799
9921.11 817
9922.05 845
9922.99 905
9923.93 957
9924.87 994
9925.81 962
9926.75 1048
9927.69 1068
9928.63 1119
9929.57 1054
9930.51 1079
9931.45 1032
9932.39 1003
9933.34 959
9934.28 927
9935.22 898
9936.16 858
9937.10 843
9938.04 832
9938.98 811
9939.92 770
9940.87 792
9941.81 739
9942.75 735
9943.69 762
9944.63 807
9945.57 826
9946.51 857
9947.46 880
9948.40 918
9949.34 925
9950.28 993
9951.22 1022
9952.16 1024
9953.11 1000
9954.05 958
9954.99 994
9955.93 957
9956.87 944
9957.82 879
9958.76 804
9959.70 812
9960.64 782
9961.59 748
9962.53 761
9963.47 765
9964.41 727
9965.35 721
9966.30 691
9967.24 696
9968.18 698
9969.13 678
9970.07 679
9971.01 678
9971.95 629
9972.90 663
9973.84 652
9974.78 665
9975.73 664
9976.67 647
9977.61 658
9978.55 661
9979.50 706
9980.44 641
9981.38 686
9982.33 686
9983.27 692
9984.21 705
9985.16 679
9986.10 670
9987.04 698
9987.99 677
9988.93 699
9989.88 653
9990.82 642
9991.76 637
9992.71 663
9993.65 667
9994.59 712
9995.54 685
9996.48 642
9997.43 649
9998.37 656
9999.31 617
10000.26 630
10001.20 625
10002.15 633
10003.09 601
10004.04 600
10004.98 611
10005.92 643
10006.87 635
10007.81 650
10008.76 616
10009.70 617
10010.65 619
10011.59 614
10012.54 601
10013.48 596
10014.43 588
10015.37 598
10016.32 599
10017.26 637
10018.21 587
10019.15 587
10020.10 577
10021.04 603
10021.99 625
10022.93 607
10023.88 635
10024.82 595
10025.77 586
10026.71 605
10027.66 612
10028.60 626
10029.55 608
10030.49 613
10031.44 610
10032.39 561
10033.33 554
10034.28 575
10035.22 594
10036.17 621
10037.11 615
10038.06 603
10039.01 556
10039.95 588
10040.90 621
10041.84 572
10042.79 562
10043.74 570
10044.68 583
10045.63 561
10046.58 552
10047.52 531
10048.47 547
10049.41 578
10050.36 566
10051.31 552
10052.25 576
10053.20 570
10054.15 568
10055.09 558
10056.04 546
10056.99 527
10057.93 542
10058.88 585
10059.83 584
10060.78 535
10061.72 532
10062.67 585
10063.62 566
10064.56 550
10065.51 536
10066.46 558
10067.41 544
10068.35 547
10069.30 549
10070.25 547
10071.20 569
10072.14 565
10073.09 568
10074.04 539
10074.99 565
10075.93 543
10076.88 578
10077.83 562
10078.78 522
10079.72 562
10080.67 561
10081.62 585
10082.57 559
10083.52 523
10084.46 540
10085.41 546
10086.36 553
10087.31 545
10088.26 555
10089.21 567
10090.15 565
10091.10 562
10092.05 540
10093.00 539
10093.95 545
10094.90 561
10095.85 568
10096.79 543
10097.74 519
10098.69 567
10099.64 549
10100.59 576
10101.54 551
10102.49 560
10103.44 553
10104.39 582
10105.33 554
10106.28 557
10107.23 543
10108.18 580
10109.13 546
10110.08 545
10111.03 547
10111.98 555
10112.93 572
10113.88 552
10114.83 525
10115.78 540
10116.73 556
10117.68 530
10118.63 563
10119.58 526
10120.53 516
10121.48 545
10122.43 533
10123.38 549
10124.33 546
10125.28 529
10126.23 537
10127.18 539
10128.13 547
10129.08 550
10130.03 556
10130.98 581
10131.93 584
10132.88 612
10133.83 585
10134.78 575
10135.73 598
10136.68 564
10137.63 569
10138.58 565
10139.53 616
10140.48 644
10141.43 601
10142.38 627
10143.33 585
10144.29 656
10145.24 644
10146.19 627
10147.14 625
10148.09 618
10149.04 590
10149.99 616
10150.94 621
10151.89 615
10152.85 637
10153.80 631
10154.75 692
10155.70 692
10156.65 663
10157.60 690
10158.55 717
10159.51 729
10160.46 716
10161.41 748
10162.36 765
10163.31 745
10164.26 746
10165.22 735
10166.17 766
10167.12 748
10168.07 781
10169.02 816
10169.98 758
10170.93 769
10171.88 826
10172.83 819
10173.79 806
10174.74 802
10175.69 814
10176.64 901
10177.60 929
10178.55 895
10179.50 913
10180.45 963
10181.41 945
10182.36 892
10183.31 943
10184.26 880
10185.22 925
10186.17 905
10187.12 876
10188.08 899
10189.03 909
10189.98 929
10190.93 926
10191.89 926
10192.84 960
10193.79 891
10194.75 895
10195.70 936
10196.65 919
10197.61 918
10198.56 935
10199.51 939
10200.47 948
10201.42 1010
10202.38 992
10203.33 1025
10204.28 1069
10205.24 1086
10206.19 1094
10207.14 1191
10208.10 1181
10209.05 1173
10210.01 1206
10210.96 1128
10211.91 1111
10212.87 1091
10213.82 1082
10214.78 1018
10215.73 963
10216.69 967
10217.64 990
10218.59 947
10219.55 943
10220.50 878
10221.46 872
10222.41 881
10223.37 880
10224.32 845
10225.28 869
10226.23 871
10227.19 858
10228.14 894
10229.10 861
10230.05 868
10231.01 858
10231.96 913
10232.92 983
10233.87 953
10234.83 967
10235.78 1017
10236.74 1080
10237.69 1061
10238.65 1048
10239.60 1055
10240.56 1010
10241.51 1042
10242.47 981
10243.42 946
10244.38 940
10245.34 862
10246.29 845
10247.25 848
10248.20 796
10249.16 795
10250.11 791
10251.07 816
10252.03 836
10252.98 800
10253.94 791
10254.89 781
10255.85 810
10256.81 769
10257.76 730
10258.72 714
10259.68 758
10260.63 703
10261.59 690
10262.55 666
10263.50 643
10264.46 670
10265.41 651
10266.37 652
10267.33 680
10268.28 657
10269.24 651
10270.20 650
10271.16 653
10272.11 636
10273.07 648
10274.03 627
10274.98 642
10275.94 619
10276.90 613
10277.85 647
10278.81 604
10279.77 598
10280.73 616
10281.68 604
10282.64 604
10283.60 580
10284.56 592
10285.51 544
10286.47 559
10287.43 549
10288.39 589
10289.34 622
10290.30 632
10291.26 602
10292.22 574
10293.18 613
10294.13 607
10295.09 587
10296.05 590
10297.01 580
10297.97 620
10298.92 596
10299.88 592
10300.84 578
10301.80 557
10302.76 571
10303.72 567
10304.67 567
10305.63 528
10306.59 557
10307.55 602
10308.51 574
10309.47 560
10310.43 580
10311.38 533
10312.34 580
10313.30 575
10314.26 548
10315.22 554
10316.18 549
10317.14 549
10318.10 529
10319.06 541
10320.01 545
10320.97 521
10321.93 525
10322.89 550
10323.85 547
10324.81 531
10325.77 511
10326.73 514
10327.69 534
10328.65 525
10329.61 564
10330.57 542
10331.53 524
10332.49 551
10333.45 526
10334.41 520
10335.37 558
10336.33 518
10337.29 523
10338.25 495
10339.21 523
10340.17 510
10341.13 553
10342.09 514
10343.05 481
10344.01 513
10344.97 495
10345.93 491
10346.89 488
10347.85 496
10348.81 514
10349.77 480
10350.73 496
10351.69 472
10352.65 497
10353.61 476
10354.57 482
10355.53 485
10356.49 480
10357.46 496
10358.42 461
10359.38 462
10360.34 417
10361.30 447
10362.26 470
10363.22 469
10364.18 471
10365.14 451
10366.11 450
10367.07 455
10368.03 465
10368.99 457
10369.95 460
10370.91 449
10371.87 455
10372.84 483
10373.80 477
10374.76 470
10375.72 432
10376.68 424
10377.64 478
10378.61 472
10379.57 461
10380.53 432
10381.49 442
10382.45 418
10383.42 456
10384.38 475
10385.34 464
10386.30 460
10387.27 449
10388.23 454
10389.19 456
10390.15 480
10391.11 430
10392.08 462
10393.04 435
10394.00 444
10394.96 453
10395.93 441
10396.89 468
10397.85 469
10398.82 449
10399.78 462
10400.74 467
10401.70 462
10402.67 443
10403.63 446
10404.59 431
10405.56 447
10406.52 457
10407.48 466
10408.45 473
10409.41 445
10410.37 413
10411.34 414
10412.30 415
10413.26 465
10414.23 456
10415.19 453
10416.15 472
10417.12 457
10418.08 459
10419.04 508
10420.01 518
10420.97 472
10421.94 479
10422.90 503
10423.86 512
10424.83 476
10425.79 448
10426.76 476
10427.72 454
10428.68 458
10429.65 430
10430.61 448
10431.58 428
10432.54 423
10433.51 441
10434.47 433
10435.44 429
10436.40 380
10437.36 421
10438.33 417
10439.29 409
10440.26 388
10441.22 406
10442.19 417
10443.15 400
10444.12 424
10445.08 444
10446.05 404
10447.01 423
10447.98 424
10448.94 370
10449.91 405
10450.87 400
10451.84 426
10452.80 401
10453.77 398
10454.73 400
10455.70 389
10456.67 390
10457.63 393
10458.60 411
10459.56 398
10460.53 434
10461.49 402
10462.46 397
10463.43 395
10464.39 410
10465.36 416
10466.32 418
10467.29 412
10468.25 374
10469.22 408
10470.19 404
10471.15 409
10472.12 401
10473.09 396
10474.05 392
10475.02 385
10475.98 420
10476.95 395
10477.92 393
10478.88 423
10479.85 447
10480.82 442
10481.78 423
10482.75 430
10483.72 444
10484.68 433
10485.65 429
10486.62 391
10487.58 407
10488.55 420
10489.52 436
10490.49 422
10491.45 420
10492.42 394
10493.39 403
10494.35 422
10495.32 405
10496.29 398
10497.26 419
10498.22 409
10499.19 410
10500.16 406
10501.13 399
10502.09 382
10503.06 401
10504.03 372
10505.00 365
10505.96 404
10506.93 386
10507.90 416
10508.87 417
10509.84 399
10510.80 390
10511.77 420
10512.74 394
10513.71 420
10514.68 404
10515.64 425
10516.61 371
10517.58 409
10518.55 406
10519.52 400
10520.49 403
10521.45 392
10522.42 401
10523.39 391
10524.36 390
10525.33 398
10526.30 385
10527.27 389
10528.23 383
10529.20 389
10530.17 395
10531.14 413
10532.11 396
10533.08 419
10534.05 392
10535.02 404
10535.99 420
10536.96 435
10537.93 393
10538.89 446
10539.86 417
10540.83 409
10541.80 393
10542.77 412
10543.74 448
10544.71 420
10545.68 418
10546.65 404
10547.62 404
10548.59 394
10549.56 378
10550.53 383
10551.50 398
10552.47 369
10553.44 408
10554.41 416
10555.38 399
10556.35 410
10557.32 433
10558.29 394
10559.26 436
10560.23 403
10561.20 439
10562.17 451
10563.14 432
10564.11 447
10565.08 446
10566.05 462
10567.02 447
10567.99 450
10568.96 431
10569.93 438
10570.91 396
10571.88 404
10572.85 430
10573.82 418
10574.79 408
10575.76 437
10576.73 432
10577.70 483
10578.67 405
10579.64 398
10580.62 414
10581.59 434
10582.56 425
10583.53 427
10584.50 442
10585.47 463
10586.44 446
10587.42 417
10588.39 439
10589.36 457
10590.33 417
10591.30 413
10592.27 464
10593.25 474
10594.22 427
10595.19 437
10596.16 461
10597.13 433
10598.10 441
10599.08 428
10600.05 452
10601.02 445
10601.99 428
10602.97 444
10603.94 443
10604.91 481
10605.88 484
10606.85 513
10607.83 470
10608.80 464
10609.77 501
10610.74 505
10611.72 485
10612.69 489
10613.66 479
10614.64 522
10615.61 532
10616.58 504
10617.55 484
10618.53 492
10619.50 484
10620.47 481
10621.45 510
10622.42 447
10623.39 481
10624.37 520
10625.34 481
10626.31 450
10627.29 437
10628.26 471
10629.23 511
10630.21 526
10631.18 480
10632.15 463
10633.13 468
10634.10 504
10635.07 531
10636.05 470
10637.02 508
10638.00 518
10638.97 556
10639.94 577
10640.92 561
10641.89 578
10642.87 587
10643.84 547
10644.81 532
10645.79 514
10646.76 475
10647.74 495
10648.71 490
10649.68 440
10650.66 494
10651.63 458
10652.61 449
10653.58 449
10654.56 423
10655.53 430
10656.51 441
10657.48 421
10658.46 396
10659.43 386
10660.41 429
10661.38 410
10662.36 391
10663.33 416
10664.31 396
10665.28 418
10666.26 393
10667.23 413
10668.21 388
10669.18 379
10670.16 409
10671.13 405
10672.11 425
10673.08 415
10674.06 402
10675.03 397
10676.01 417
10676.99 420
10677.96 435
10678.94 406
10679.91 424
10680.89 417
10681.86 420
10682.84 437
10683.82 416
10684.79 397
10685.77 417
10686.74 412
10687.72 431
10688.70 384
10689.67 401
10690.65 415
10691.63 403
10692.60 385
10693.58 412
10694.55 385
10695.53 370
10696.51 385
10697.48 405
10698.46 390
10699.44 390
10700.41 431
10701.39 393
10702.37 387
10703.34 379
10704.32 415
10705.30 412
10706.27 394
10707.25 388
10708.23 417
10709.21 407
10710.18 372
10711.16 388
10712.14 414
10713.11 459
10714.09 399
10715.07 418
10716.05 409
10717.02 386
10718.00 395
10718.98 378
10719.96 423
10720.93 419
10721.91 419
10722.89 421
10723.87 411
10724.85 403
10725.82 398
10726.80 408
10727.78 390
10728.76 388
10729.74 412
10730.71 428
10731.69 391
10732.67 370
10733.65 400
10734.63 407
10735.60 413
10736.58 416
10737.56 424
10738.54 404
10739.52 413
10740.50 418
10741.48 429
10742.45 403
10743.43 437
10744.41 459
10745.39 442
10746.37 444
10747.35 431
10748.33 425
10749.31 430
10750.28 425
10751.26 403
10752.24 445
10753.22 421
10754.20 410
10755.18 421
10756.16 417
10757.14 436
10758.12 435
10759.10 441
10760.08 443
10761.06 413
10762.04 410
10763.01 431
10763.99 426
10764.97 445
10765.95 411
10766.93 427
10767.91 425
10768.89 413
10769.87 425
10770.85 442
10771.83 435
10772.81 427
10773.79 425
10774.77 441
10775.75 444
10776.73 414
10777.71 460
10778.69 442
10779.67 468
10780.65 470
10781.63 471
10782.62 441
10783.60 421
10784.58 454
10785.56 447
10786.54 469
10787.52 463
10788.50 440
10789.48 427
10790.46 437
10791.44 444
10792.42 448
10793.40 454
10794.38 420
10795.37 424
10796.35 443
10797.33 413
10798.31 439
10799.29 429
10800.27 430
10801.25 450
10802.23 445
10803.21 449
10804.20 437
10805.18 459
10806.16 432
10807.14 435
10808.12 412
10809.10 452
10810.09 445
10811.07 438
10812.05 437
10813.03 468
10814.01 441
10815.00 451
10815.98 445
10816.96 440
10817.94 454
10818.92 455
10819.91 460
10820.89 453
10821.87 476
10822.85 455
10823.83 456
10824.82 460
10825.80 487
10826.78 496
10827.76 496
10828.75 469
10829.73 476
10830.71 455
10831.69 489
10832.68 482
10833.66 453
10834.64 476
10835.63 466
10836.61 493
10837.59 478
10838.57 478
10839.56 488
10840.54 491
10841.52 487
10842.51 500
10843.49 508
10844.47 497
10845.46 474
10846.44 495
10847.42 516
10848.41 491
10849.39 511
10850.37 533
10851.36 512
10852.34 525
10853.32 539
10854.31 557
10855.29 548
10856.28 536
10857.26 544
10858.24 518
10859.23 526
10860.21 545
10861.20 549
10862.18 580
10863.16 526
10864.15 548
10865.13 555
10866.12 571
10867.10 540
10868.08 561
10869.07 539
10870.05 607
10871.04 580
10872.02 560
10873.01 537
10873.99 534
10874.98 602
10875.96 590
10876.95 571
10877.93 568
10878.92 590
10879.90 622
10880.89 604
10881.87 585
10882.86 592
10883.84 628
10884.83 620
10885.81 624
10886.80 602
10887.78 647
10888.77 656
10889.75 651
10890.74 671
10891.72 652
10892.71 642
10893.69 648
10894.68 686
10895.66 664
10896.65 664
10897.64 676
10898.62 675
10899.61 632
10900.59 649
10901.58 712
10902.56 700
10903.55 734
10904.54 704
10905.52 702
10906.51 713
10907.49 730
10908.48 737
10909.47 717
10910.45 746
10911.44 773
10912.43 776
10913.41 806
10914.40 807
10915.39 840
10916.37 809
10917.36 815
10918.35 868
10919.33 834
10920.32 818
10921.31 810
10922.29 838
10923.28 871
10924.27 791
10925.25 874
10926.24 897
10927.23 869
10928.21 874
10929.20 872
10930.19 862
10931.18 880
10932.16 913
10933.15 899
10934.14 923
10935.12 879
10936.11 903
10937.10 950
10938.09 964
10939.07 933
10940.06 927
10941.05 984
10942.04 984
10943.02 1019
10944.01 1032
10945.00 1017
10945.99 1058
10946.98 1062
10947.96 1068
10948.95 1066
10949.94 1096
10950.93 1157
10951.92 1163
10952.90 1226
10953.89 1262
10954.88 1308
10955.87 1364
10956.86 1413
10957.85 1509
10958.83 1536
10959.82 1543
10960.81 1593
10961.80 1584
10962.79 1572
10963.78 1534
10964.77 1523
10965.75 1448
10966.74 1404
10967.73 1325
10968.72 1315
10969.71 1246
10970.70 1226
10971.69 1255
10972.68 1172
10973.67 1139
10974.66 1147
10975.64 1171
10976.63 1179
10977.62 1153
10978.61 1140
10979.60 1148
10980.59 1154
10981.58 1146
10982.57 1163
10983.56 1171
10984.55 1203
10985.54 1190
10986.53 1193
10987.52 1253
10988.51 1219
10989.50 1252
10990.49 1287
10991.48 1284
10992.47 1341
10993.46 1457
10994.45 1516
10995.44 1564
10996.43 1700
10997.42 1810
10998.41 1911
10999.40 1954
11000.39 2024
11001.38 2081
11002.37 2104
11003.36 2054
11004.35 1985
11005.34 1935
11006.33 1807
11007.32 1771
11008.31 1662
11009.30 1522
11010.30 1374
11011.29 1339
11012.28 1279
11013.27 1187
11014.26 1141
11015.25 1074
11016.24 1067
11017.23 1020
11018.22 975
11019.21 965
11020.21 1003
11021.20 965
11022.19 940
11023.18 889
11024.17 887
11025.16 903
11026.15 906
11027.14 873
11028.14 856
11029.13 879
11030.12 876
11031.11 868
11032.10 845
11033.09 812
11034.09 844
11035.08 881
11036.07 886
11037.06 872
11038.05 840
11039.05 837
11040.04 842
11041.03 847
11042.02 825
11043.02 838
11044.01 819
11045.00 855
11045.99 780
11046.98 798
11047.98 833
11048.97 849
11049.96 816
11050.95 757
11051.95 742
11052.94 797
11053.93 701
11054.93 767
11055.92 774
11056.91 714
11057.90 736
11058.90 743
11059.89 801
11060.88 763
11061.88 781
11062.87 784
11063.86 784
11064.86 770
11065.85 807
11066.84 780
11067.84 778
11068.83 807
11069.82 788
11070.82 820
11071.81 782
11072.80 781
11073.80 827
11074.79 803
11075.78 791
11076.78 774
11077.77 803
11078.77 781
11079.76 773
11080.75 802
11081.75 770
11082.74 798
11083.74 787
11084.73 785
11085.72 765
11086.72 742
11087.71 749
11088.71 719
11089.70 727
11090.70 720
11091.69 748
11092.68 731
11093.68 690
11094.67 744
11095.67 721
11096.66 709
11097.66 700
11098.65 705
11099.65 678
11100.64 712
11101.64 689
11102.63 718
11103.63 746
11104.62 726
11105.62 693
11106.61 685
11107.61 713
11108.60 687
11109.60 701
11110.59 718
11111.59 701
11112.58 686
11113.58 715
11114.57 692
11115.57 739
11116.56 694
11117.56 694
11118.56 669
11119.55 656
11120.55 673
11121.54 676
11122.54 684
11123.54 689
11124.53 696
11125.53 715
11126.52 739
11127.52 733
11128.51 730
11129.51 722
11130.51 686
11131.50 665
11132.50 748
11133.50 724
11134.49 694
11135.49 648
11136.49 674
11137.48 694
11138.48 677
11139.47 689
11140.47 653
11141.47 679
11142.46 719
11143.46 684
11144.46 689
11145.46 702
11146.45 701
11147.45 717
11148.45 686
11149.44 662
11150.44 670
11151.44 704
11152.43 709
11153.43 721
11154.43 710
11155.43 723
11156.42 683
11157.42 698
11158.42 689
11159.42 699
11160.41 709
11161.41 669
11162.41 646
11163.41 673
11164.40 666
11165.40 662
11166.40 668
11167.40 682
11168.39 678
11169.39 682
11170.39 653
11171.39 637
11172.39 640
11173.38 679
11174.38 690
11175.38 652
11176.38 664
11177.38 701
11178.38 669
11179.37 665
11180.37 671
11181.37 678
11182.37 668
11183.37 679
11184.37 687
11185.37 671
11186.36 676
11187.36 671
11188.36 717
11189.36 695
11190.36 690
11191.36 710
11192.36 724
11193.36 703
11194.36 661
11195.35 716
11196.35 755
11197.35 740
11198.35 707
11199.35 743
11200.35 728
11201.35 737
11202.35 717
11203.35 786
11204.35 788
11205.35 735
11206.35 769
11207.35 788
11208.35 763
11209.35 780
11210.35 794
11211.35 763
11212.35 777
11213.35 793
11214.35 762
11215.34 783
11216.35 715
11217.35 714
11218.35 759
11219.35 765
11220.35 724
11221.35 736
11222.35 743
11223.35 712
11224.35 687
11225.35 689
11226.35 719
11227.35 723
11228.35 704
11229.35 741
11230.35 719
11231.35 697
11232.35 729
11233.35 727
11234.35 735
11235.35 674
11236.35 738
11237.36 759
11238.36 726
11239.36 736
11240.36 726
11241.36 707
11242.36 726
11243.36 717
11244.36 712
11245.36 727
11246.37 724
11247.37 718
11248.37 726
11249.37 689
11250.37 743
11251.37 747
11252.38 774
11253.38 766
11254.38 764
11255.38 729
11256.38 755
11257.38 757
11258.39 755
11259.39 792
11260.39 794
11261.39 765
11262.39 767
11263.40 773
11264.40 753
11265.40 759
11266.40 779
11267.40 819
11268.41 804
11269.41 801
11270.41 817
11271.41 844
11272.42 872
11273.42 873
11274.42 867
11275.42 856
11276.43 893
11277.43 914
11278.43 897
11279.44 901
11280.44 895
11281.44 912
11282.44 855
11283.45 830
11284.45 853
11285.45 867
11286.46 865
11287.46 795
11288.46 764
11289.47 766
11290.47 790
11291.47 741
11292.48 721
11293.48 720
11294.48 681
11295.49 683
11296.49 674
11297.49 700
11298.50 695
11299.50 661
11300.51 649
11301.51 661
11302.51 688
11303.52 680
11304.52 703
11305.53 685
11306.53 665
11307.53 681
11308.54 672
11309.54 675
11310.55 670
11311.55 666
11312.55 695
11313.56 703
11314.56 694
11315.57 743
11316.57 742
11317.58 737
11318.58 733
11319.59 775
11320.59 754
11321.59 750
11322.60 744
11323.60 772
11324.61 727
11325.61 728
11326.62 759
11327.62 708
11328.63 672
11329.63 676
11330.64 643
11331.64 654
11332.65 666
11333.65 703
11334.66 687
11335.67 678
11336.67 666
11337.68 687
11338.68 677
11339.69 679
11340.69 697
11341.70 743
11342.70 685
11343.71 696
11344.72 672
11345.72 713
11346.73 655
11347.73 681
11348.74 657
11349.74 673
11350.75 679
11351.76 635
11352.76 624
11353.77 636
11354.78 624
11355.78 623
11356.79 628
11357.79 599
11358.80 582
11359.81 592
11360.81 586
11361.82 588
11362.83 591
11363.83 577
11364.84 612
11365.85 597
11366.85 601
11367.86 571
11368.87 589
11369.87 598
11370.88 546
11371.89 553
11372.89 545
11373.90 548
11374.91 562
11375.92 536
11376.92 531
11377.93 537
11378.94 541
11379.94 528
11380.95 527
11381.96 502
11382.97 508
11383.97 527
11384.98 504
11385.99 495
11387.00 508
11388.00 526
11389.01 528
11390.02 515
11391.03 496
11392.04 529
11393.04 505
11394.05 533
11395.06 515
11396.07 493
11397.08 552
11398.08 507
11399.09 510
11400.10 523
11401.11 503
11402.12 491
11403.12 533
11404.13 528
11405.14 510
11406.15 502
11407.16 491
11408.17 515
11409.18 481
11410.18 481
11411.19 498
11412.20 502
11413.21 478
11414.22 480
11415.23 471
11416.24 484
11417.25 481
11418.25 500
11419.26 488
11420.27 476
11421.28 476
11422.29 508
11423.30 479
11424.31 477
11425.32 490
11426.33 463
11427.34 466
11428.35 474
11429.36 462
11430.37 472
11431.38 451
11432.39 448
11433.39 465
11434.40 477
11435.41 471
11436.42 494
11437.43 471
11438.44 439
11439.45 424
11440.46 438
11441.47 489
11442.48 503
11443.49 476
11444.50 443
11445.51 430
11446.52 471
11447.53 445
11448.55 469
11449.56 458
11450.57 439
11451.58 438
11452.59 433
11453.60 455
11454.61 451
11455.62 440
11456.63 438
11457.64 423
11458.65 409
11459.66 438
11460.67 424
11461.68 435
11462.69 414
11463.71 422
11464.72 435
11465.73 439
11466.74 448
11467.75 435
11468.76 422
11469.77 408
11470.78 405
11471.80 427
11472.81 423
11473.82 407
11474.83 400
11475.84 414
11476.85 407
11477.86 377
11478.88 417
11479.89 402
11480.90 399
11481.91 388
11482.92 383
11483.93 395
11484.95 397
11485.96 399
11486.97 385
11487.98 415
11489.00 388
11490.01 400
11491.02 383
11492.03 409
11493.04 395
11494.06 365
11495.07 357
11496.08 390
11497.09 389
11498.11 417
11499.12 417
11500.13 404
11501.14 390
11502.16 390
11503.17 396
11504.18 393
11505.20 383
11506.21 386
11507.22 437
11508.23 398
11509.25 401
11510.26 362
11511.27 377
11512.29 408
11513.30 385
11514.31 369
11515.33 368
11516.34 390
11517.35 401
11518.37 380
11519.38 392
11520.39 396
11521.41 417
11522.42 411
11523.43 366
11524.45 386
11525.46 394
11526.47 405
11527.49 389
11528.50 364
11529.52 391
11530.53 404
11531.54 410
11532.56 396
11533.57 408
11534.59 397
11535.60 428
11536.62 428
11537.63 421
11538.64 399
11539.66 445
11540.67 441
11541.69 448
11542.70 439
11543.72 434
11544.73 435
11545.75 469
11546.76 467
11547.77 451
11548.79 427
11549.80 399
11550.82 408
11551.83 391
11552.85 405
11553.86 383
11554.88 386
11555.89 404
11556.91 363
11557.92 338
11558.94 338
11559.95 383
11560.97 375
11561.99 393
11563.00 411
11564.02 356
11565.03 360
11566.05 365
11567.06 383
11568.08 366
11569.09 346
11570.11 365
11571.13 369
11572.14 342
11573.16 348
11574.17 358
11575.19 348
11576.20 357
11577.22 357
11578.24 342
11579.25 354
11580.27 383
11581.29 367
11582.30 323
11583.32 356
11584.33 369
11585.35 371
11586.37 375
11587.38 380
11588.40 346
11589.42 357
11590.43 340
11591.45 348
11592.47 345
11593.48 361
11594.50 337
11595.52 347
11596.53 366
11597.55 364
11598.57 358
11599.58 359
11600.60 384
11601.62 335
11602.64 369
11603.65 355
11604.67 362
11605.69 353
11606.70 373
11607.72 360
11608.74 357
11609.76 352
11610.77 346
11611.79 339
11612.81 343
11613.83 342
11614.84 346
11615.86 366
11616.88 320
11617.90 356
11618.92 339
11619.93 352
11620.95 380
11621.97 360
11622.99 360
11624.01 359
11625.02 365
11626.04 355
11627.06 368
11628.08 350
11629.10 340
11630.11 351
11631.13 369
11632.15 365
11633.17 321
11634.19 341
11635.21 348
11636.23 351
11637.24 354
11638.26 377
11639.28 380
11640.30 335
11641.32 334
11642.34 367
11643.36 341
11644.38 362
11645.39 354
11646.41 363
11647.43 358
11648.45 333
11649.47 317
11650.49 378
11651.51 346
11652.53 373
11653.55 350
11654.57 351
11655.59 347
11656.61 364
11657.63 365
11658.65 351
11659.67 342
11660.69 350
11661.70 372
11662.72 357
11663.74 383
11664.76 371
11665.78 335
11666.80 328
11667.82 344
11668.84 331
11669.86 362
11670.88 349
11671.90 346
11672.92 390
11673.95 341
11674.97 349
11675.99 363
11677.01 405
11678.03 338
11679.05 326
11680.07 330
11681.09 349
11682.11 318
11683.13 345
11684.15 350
11685.17 389
11686.19 383
11687.21 382
11688.23 376
11689.25 360
11690.28 355
11691.30 334
11692.32 366
11693.34 360
11694.36 367
11695.38 324
11696.40 375
11697.42 359
11698.44 362
11699.47 339
11700.49 356
11701.51 352
11702.53 359
11703.55 341
11704.57 359
11705.60 357
11706.62 333
11707.64 369
11708.66 356
11709.68 370
11710.70 350
11711.73 376
11712.75 333
11713.77 375
11714.79 355
11715.81 364
11716.84 354
11717.86 367
11718.88 372
11719.90 360
11720.92 351
11721.95 350
11722.97 361
11723.99 365
11725.01 375
11726.04 394
11727.06 374
11728.08 343
11729.11 369
11730.13 370
11731.15 412
11732.17 381
11733.20 386
11734.22 399
11735.24 371
11736.26 373
11737.29 388
11738.31 392
11739.33 394
11740.36 397
11741.38 371
11742.40 385
11743.43 386
11744.45 373
11745.47 410
11746.50 416
11747.52 396
11748.54 380
11749.57 372
11750.59 392
11751.62 379
11752.64 399
11753.66 388
11754.69 400
11755.71 410
11756.73 405
11757.76 409
11758.78 374
11759.81 406
11760.83 373
11761.85 418
11762.88 389
11763.90 427
11764.93 426
11765.95 421
11766.98 407
11768.00 440
11769.02 420
11770.05 454
11771.07 450
11772.10 419
11773.12 450
11774.15 406
11775.17 410
11776.20 398
11777.22 419
11778.25 442
11779.27 448
11780.30 449
11781.32 443
11782.35 418
11783.37 441
11784.40 430
11785.42 451
11786.45 453
11787.47 428
11788.50 461
11789.52 432
11790.55 462
11791.57 466
11792.60 449
11793.62 443
11794.65 452
11795.67 446
11796.70 430
11797.73 464
11798.75 464
11799.78 472
11800.80 452
11801.83 469
11802.85 482
11803.88 487
11804.91 476
11805.93 517
11806.96 485
11807.98 490
11809.01 468
11810.04 493
11811.06 480
11812.09 454
11813.12 453
11814.14 502
11815.17 479
11816.19 477
11817.22 469
11818.25 499
11819.27 524
11820.30 462
11821.33 511
11822.35 514
11823.38 503
11824.41 511
11825.44 520
11826.46 531
11827.49 548
11828.52 537
11829.54 571
11830.57 548
11831.60 544
11832.62 543
11833.65 564
11834.68 558
11835.71 573
11836.73 572
11837.76 553
11838.79 596
11839.82 576
11840.84 553
11841.87 521
11842.90 579
11843.93 545
11844.95 518
11845.98 576
11847.01 573
11848.04 558
11849.07 616
11850.09 648
11851.12 587
11852.15 629
11853.18 603
11854.21 601
11855.23 636
11856.26 663
11857.29 661
11858.32 697
11859.35 659
11860.38 676
11861.40 675
11862.43 673
11863.46 662
11864.49 660
11865.52 677
11866.55 688
11867.58 679
11868.60 678
11869.63 718
11870.66 693
11871.69 681
11872.72 718
11873.75 723
11874.78 705
11875.81 748
11876.84 727
11877.86 724
11878.89 744
11879.92 805
11880.95 737
11881.98 746
11883.01 736
11884.04 798
11885.07 810
11886.10 872
11887.13 853
11888.16 872
11889.19 883
11890.22 856
11891.25 835
11892.28 869
11893.31 920
11894.34 927
11895.37 952
11896.40 974
11897.43 1033
11898.46 1040
11899.49 1080
11900.52 1198
11901.55 1172
11902.58 1246
11903.61 1245
11904.64 1240
11905.67 1249
11906.70 1281
11907.73 1325
11908.76 1277
11909.79 1271
11910.82 1213
11911.85 1171
11912.88 1103
11913.91 1123
11914.94 1085
11915.97 1038
11917.01 991
11918.04 982
11919.07 986
11920.10 1002
11921.13 930
11922.16 978
11923.19 963
11924.22 988
11925.25 1038
11926.28 997
11927.32 1032
11928.35 1083
11929.38 1115
11930.41 1134
11931.44 1146
11932.47 1138
11933.50 1152
11934.54 1179
11935.57 1175
11936.60 1135
11937.63 1082
11938.66 1071
11939.70 1054
11940.73 1043
11941.76 974
11942.79 908
11943.82 935
11944.85 926
11945.89 889
11946.92 812
11947.95 795
11948.98 799
11950.02 800
11951.05 780
11952.08 758
11953.11 743
11954.15 755
11955.18 784
11956.21 800
11957.24 743
11958.28 741
11959.31 775
11960.34 711
11961.37 725
11962.41 714
11963.44 763
11964.47 767
11965.51 758
11966.54 769
11967.57 776
11968.60 734
11969.64 745
11970.67 735
11971.70 734
11972.74 739
11973.77 745
11974.80 757
11975.84 756
11976.87 716
11977.90 744
11978.94 760
11979.97 761
11981.00 760
11982.04 754
11983.07 787
11984.11 805
11985.14 753
11986.17 773
11987.21 783
11988.24 776
11989.28 827
11990.31 779
11991.34 798
11992.38 818
11993.41 764
11994.45 801
11995.48 829
11996.51 820
11997.55 825
11998.58 816
11999.62 814
12000.65 807
12001.69 845
12002.72 843
12003.76 853
12004.79 859
12005.82 855
12006.86 879
12007.89 877
12008.93 845
12009.96 894
12011.00 872
12012.03 906
12013.07 902
12014.10 908
12015.14 951
12016.17 949
12017.21 991
12018.24 979
12019.28 957
12020.32 997
12021.35 971
12022.39 996
12023.42 1018
12024.46 1002
12025.49 984
12026.53 1008
12027.56 944
12028.60 976
12029.64 969
12030.67 880
12031.71 926
12032.74 927
12033.78 945
12034.81 943
12035.85 920
12036.89 891
12037.92 910
12038.96 907
12039.99 874
12041.03 933
12042.07 882
12043.10 846
12044.14 853
12045.18 880
12046.21 885
12047.25 898
12048.29 894
12049.32 865
12050.36 880
12051.40 873
12052.43 879
12053.47 924
12054.51 921
12055.54 904
12056.58 944
12057.62 969
12058.65 931
12059.69 917
12060.73 913
12061.76 924
12062.80 918
12063.84 926
12064.88 858
12065.91 810
12066.95 793
12067.99 791
12069.03 853
12070.06 829
12071.10 790
12072.14 830
12073.18 786
12074.21 791
12075.25 759
12076.29 746
12077.33 762
12078.36 736
12079.40 738
12080.44 722
12081.48 735
12082.52 725
12083.55 723
12084.59 740
12085.63 768
12086.67 760
12087.71 757
12088.74 772
12089.78 787
12090.82 797
12091.86 774
12092.90 791
12093.94 779
12094.98 789
12096.01 826
12097.05 822
12098.09 822
12099.13 779
12100.17 815
12101.21 845
12102.25 824
12103.28 811
12104.32 827
12105.36 818
12106.40 824
12107.44 834
12108.48 787
12109.52 809
12110.56 788
12111.60 799
12112.64 777
12113.68 729
12114.72 727
12115.76 727
12116.79 693
12117.83 673
12118.87 668
12119.91 616
12120.95 672
12121.99 626
12123.03 615
12124.07 633
12125.11 626
12126.15 638
12127.19 641
12128.23 602
12129.27 585
12130.31 583
12131.35 631
12132.39 612
12133.43 610
12134.47 575
12135.51 593
12136.55 609
12137.59 604
12138.63 607
12139.67 592
12140.71 605
12141.76 623
12142.80 589
12143.84 621
12144.88 587
12145.92 616
12146.96 624
12148.00 606
12149.04 612
12150.08 613
12151.12 590
12152.16 591
12153.20 559
12154.25 593
12155.29 585
12156.33 608
12157.37 612
12158.41 583
12159.45 573
12160.49 575
12161.53 588
12162.58 575
12163.62 543
12164.66 557
12165.70 587
12166.74 584
12167.78 546
12168.82 535
12169.87 537
12170.91 583
12171.95 562
12172.99 556
12174.03 553
12175.08 592
12176.12 603
12177.16 536
12178.20 544
12179.24 538
12180.29 566
12181.33 588
12182.37 586
12183.41 577
12184.46 570
12185.50 542
12186.54 549
12187.58 551
12188.63 569
12189.67 533
12190.71 519
12191.75 516
12192.80 558
12193.84 519
12194.88 533
12195.92 552
12196.97 499
12198.01 523
12199.05 496
12200.10 567
12201.14 504
12202.18 526
12203.23 539
12204.27 518
12205.31 504
12206.36 515
12207.40 551
12208.44 516
12209.49 476
12210.53 510
12211.57 513
12212.62 513
12213.66 517
12214.70 533
12215.75 478
12216.79 511
12217.84 525
12218.88 541
12219.92 567
12220.97 520
12222.01 526
12223.06 538
12224.10 520
12225.14 516
12226.19 544
12227.23 527
12228.28 521
12229.32 518
12230.36 514
12231.41 495
12232.45 495
12233.50 512
12234.54 498
12235.59 474
12236.63 509
12237.68 492
12238.72 503
12239.77 544
12240.81 500
12241.86 517
12242.90 513
12243.94 521
12244.99 505
12246.03 551
12247.08 539
12248.13 533
12249.17 532
12250.22 520
12251.26 500
12252.31 506
12253.35 497
12254.40 470
12255.44 484
12256.49 485
12257.53 509
12258.58 486
12259.62 503
12260.67 474
12261.72 494
12262.76 479
12263.81 474
12264.85 452
12265.90 480
12266.94 464
12267.99 464
12269.04 490
12270.08 446
12271.13 490
12272.17 435
12273.22 433
12274.27 452
12275.31 451
12276.36 486
12277.41 492
12278.45 425
12279.50 444
12280.55 458
12281.59 457
12282.64 425
12283.69 448
12284.73 456
12285.78 447
12286.83 428
12287.87 417
12288.92 419
12289.97 417
12291.01 434
12292.06 436
12293.11 458
12294.15 463
12295.20 433
12296.25 415
12297.30 462
12298.34 456
12299.39 437
12300.44 454
12301.48 405
12302.53 445
12303.58 430
12304.63 472
12305.67 438
12306.72 439
12307.77 422
12308.82 447
12309.87 441
12310.91 423
12311.96 454
12313.01 428
12314.06 458
12315.10 457
12316.15 426
12317.20 442
12318.25 409
12319.30 439
12320.34 415
12321.39 431
12322.44 395
12323.49 444
12324.54 416
12325.59 422
12326.63 403
12327.68 428
12328.73 439
12329.78 416
12330.83 419
12331.88 414
12332.93 442
12333.98 434
12335.02 417
12336.07 416
12337.12 419
12338.17 435
12339.22 457
12340.27 441
12341.32 420
12342.37 418
12343.42 444
12344.47 434
12345.51 423
12346.56 439
12347.61 427
12348.66 434
12349.71 421
12350.76 411
12351.81 457
12352.86 444
12353.91 408
12354.96 417
12356.01 460
12357.06 448
12358.11 423
12359.16 424
12360.21 450
12361.26 422
12362.31 424
12363.36 442
12364.41 450
12365.46 430
12366.51 422
12367.56 466
12368.61 441
12369.66 459
12370.71 429
12371.76 435
12372.81 441
12373.86 416
12374.91 438
12375.96 423
12377.01 433
12378.06 427
12379.11 432
12380.17 450
12381.22 450
12382.27 453
12383.32 442
12384.37 430
12385.42 421
12386.47 432
12387.52 452
12388.57 446
12389.62 432
12390.67 436
12391.73 454
12392.78 417
12393.83 437
12394.88 458
12395.93 462
12396.98 424
12398.03 452
12399.09 452
12400.14 446
12401.19 457
12402.24 451
12403.29 463
12404.34 424
12405.40 410
12406.45 472
12407.50 480
12408.55 457
12409.60 410
12410.66 447
12411.71 458
12412.76 447
12413.81 481
12414.86 481
12415.92 465
12416.97 486
12418.02 487
12419.07 451
12420.13 479
12421.18 457
12422.23 500
12423.28 472
12424.34 488
12425.39 484
12426.44 466
12427.49 469
12428.55 469
12429.60 509
12430.65 494
12431.71 476
12432.76 473
12433.81 459
12434.86 499
12435.92 461
12436.97 480
12438.02 488
12439.08 442
12440.13 504
12441.18 493
12442.24 502
12443.29 492
12444.34 493
12445.40 475
12446.45 542
12447.50 525
12448.56 490
12449.61 496
12450.67 532
12451.72 535
12452.77 543
12453.83 538
12454.88 528
12455.94 540
12456.99 585
12458.04 556
12459.10 543
12460.15 544
12461.21 567
12462.26 590
12463.31 609
12464.37 612
12465.42 644
12466.48 654
12467.53 689
12468.59 716
12469.64 742
12470.70 766
12471.75 813
12472.80 871
12473.86 898
12474.91 943
12475.97 966
12477.02 1007
12478.08 1010
12479.13 1036
12480.19 1047
12481.24 989
12482.30 1006
12483.35 981
12484.41 949
12485.46 884
12486.52 892
12487.57 854
12488.63 820
12489.69 771
12490.74 751
12491.80 690
12492.85 654
12493.91 634
12494.96 622
12496.02 639
12497.07 623
12498.13 609
12499.19 604
12500.24 601
12501.30 573
12502.35 572
12503.41 565
12504.47 593
12505.52 550
12506.58 559
12507.63 559
12508.69 570
12509.75 585
12510.80 534
12511.86 566
12512.91 557
12513.97 579
12515.03 591
12516.08 569
12517.14 573
12518.20 577
12519.25 560
12520.31 568
12521.37 578
12522.42 601
12523.48 574
12524.54 561
12525.59 581
12526.65 552
12527.71 593
12528.77 565
12529.82 548
12530.88 561
12531.94 575
12532.99 577
12534.05 561
12535.11 579
12536.17 578
12537.22 573
12538.28 577
12539.34 571
12540.40 574
12541.45 581
12542.51 589
12543.57 599
12544.63 634
12545.68 652
12546.74 650
12547.80 660
12548.86 669
12549.92 688
12550.97 730
12552.03 679
12553.09 718
12554.15 702
12555.21 741
12556.26 751
12557.32 709
12558.38 698
12559.44 692
12560.50 667
12561.56 677
12562.61 669
12563.67 658
12564.73 654
12565.79 654
12566.85 633
12567.91 639
12568.97 595
12570.02 582
12571.08 560
12572.14 601
12573.20 599
12574.26 558
12575.32 555
12576.38 545
12577.44 582
12578.50 586
12579.56 601
12580.61 598
12581.67 606
12582.73 566
12583.79 573
12584.85 597
12585.91 615
12586.97 595
12588.03 583
12589.09 603
12590.15 590
12591.21 592
12592.27 580
12593.33 574
12594.39 545
12595.45 576
12596.51 591
12597.57 559
12598.63 592
12599.69 552
12600.75 574
12601.81 581
12602.87 577
12603.93 564
12604.99 619
12606.05 618
12607.11 579
12608.17 585
12609.23 585
12610.29 602
12611.35 610
12612.41 631
12613.47 615
12614.53 669
12615.59 654
12616.66 634
12617.72 599
12618.78 650
12619.84 648
12620.90 628
12621.96 655
12623.02 672
12624.08 697
12625.14 687
12626.20 724
12627.26 700
12628.33 714
12629.39 708
12630.45 774
12631.51 741
12632.57 764
12633.63 734
12634.69 738
12635.76 730
12636.82 746
12637.88 726
12638.94 705
12640.00 673
12641.06 657
12642.13 681
12643.19 661
12644.25 621
12645.31 589
12646.37 628
12647.44 609
12648.50 622
12649.56 549
12650.62 585
12651.68 569
12652.75 549
12653.81 581
12654.87 571
12655.93 555
12657.00 564
12658.06 587
12659.12 590
12660.18 587
12661.25 592
12662.31 563
12663.37 601
12664.43 584
12665.50 567
12666.56 575
12667.62 543
12668.69 587
12669.75 580
12670.81 575
12671.88 621
12672.94 555
12674.00 580
12675.06 569
12676.13 598
12677.19 609
12678.25 615
12679.32 617
12680.38 606
12681.44 595
12682.51 615
12683.57 610
12684.64 575
12685.70 602
12686.76 613
12687.83 626
12688.89 584
12689.95 567
12691.02 641
12692.08 634
12693.15 613
12694.21 607
12695.27 555
12696.34 581
12697.40 570
12698.47 584
12699.53 557
12700.59 595
12701.66 637
12702.72 655
12703.79 663
12704.85 659
12705.92 656
12706.98 623
12708.05 658
12709.11 630
12710.18 624
12711.24 631
12712.30 686
12713.37 645
12714.43 676
12715.50 675
12716.56 689
12717.63 716
12718.69 680
12719.76 675
12720.82 690
12721.89 706
12722.95 715
12724.02 680
12725.09 674
12726.15 731
12727.22 756
12728.28 752
12729.35 720
12730.41 723
12731.48 731
12732.54 766
12733.61 749
12734.68 760
12735.74 732
12736.81 750
12737.87 757
12738.94 750
12740.00 710
12741.07 723
12742.14 716
12743.20 711
12744.27 698
12745.33 666
12746.40 718
12747.47 686
12748.53 672
12749.60 699
12750.67 673
12751.73 657
12752.80 639
12753.87 652
12754.93 645
12756.00 638
12757.07 648
12758.13 657
12759.20 674
12760.27 665
12761.33 663
12762.40 641
12763.47 681
12764.53 631
12765.60 634
12766.67 635
12767.73 632
12768.80 623
12769.87 638
12770.94 604
12772.00 615
12773.07 600
12774.14 603
12775.21 588
12776.27 602
12777.34 594
12778.41 575
12779.48 544
12780.54 576
12781.61 580
12782.68 593
12783.75 548
12784.81 553
12785.88 571
12786.95 548
12788.02 543
12789.09 557
12790.15 556
12791.22 550
12792.29 560
12793.36 543
12794.43 553
12795.49 539
12796.56 545
12797.63 538
12798.70 532
12799.77 510
12800.84 539
12801.90 535
12802.97 559
12804.04 554
12805.11 538
12806.18 573
12807.25 587
12808.32 571
12809.39 547
12810.45 564
12811.52 574
12812.59 595
12813.66 628
12814.73 577
12815.80 574
12816.87 599
12817.94 627
12819.01 602
12820.08 600
12821.15 599
12822.21 628
12823.28 624
12824.35 614
12825.42 590
12826.49 625
12827.56 638
12828.63 632
12829.70 594
12830.77 594
12831.84 573
12832.91 579
12833.98 555
12835.05 560
12836.12 568
12837.19 584
12838.26 567
12839.33 551
12840.40 544
12841.47 527
12842.54 518
12843.61 525
12844.68 499
12845.75 498
12846.82 495
12847.89 490
12848.96 481
12850.03 523
12851.10 478
12852.18 466
12853.25 456
12854.32 438
12855.39 439
12856.46 449
12857.53 468
12858.60 468
12859.67 440
12860.74 440
12861.81 466
12862.88 479
12863.96 476
12865.03 461
12866.10 454
12867.17 451
12868.24 449
12869.31 454
12870.38 456
12871.45 447
12872.53 414
12873.60 414
12874.67 435
12875.74 426
12876.81 436
12877.88 435
12878.96 434
12880.03 463
12881.10 428
12882.17 434
12883.24 464
12884.31 457
12885.39 455
12886.46 441
12887.53 425
12888.60 435
12889.68 415
12890.75 411
12891.82 418
12892.89 405
12893.96 413
12895.04 409
12896.11 403
12897.18 413
12898.25 424
12899.33 420
12900.40 375
12901.47 385
12902.54 397
12903.62 414
12904.69 439
12905.76 398
12906.84 382
12907.91 409
12908.98 426
12910.06 422
12911.13 392
12912.20 392
12913.27 408
12914.35 400
12915.42 369
12916.49 382
12917.57 403
12918.64 399
12919.71 413
12920.79 410
12921.86 405
12922.94 366
12924.01 389
12925.08 391
12926.16 399
12927.23 406
12928.30 381
12929.38 382
12930.45 393
12931.53 388
12932.60 382
12933.67 361
12934.75 399
12935.82 386
12936.90 362
12937.97 380
12939.04 355
12940.12 389
12941.19 365
12942.27 323
12943.34 347
12944.42 328
12945.49 357
12946.56 339
12947.64 357
12948.71 357
12949.79 371
12950.86 404
12951.94 372
12953.01 335
12954.09 349
12955.16 363
12956.24 384
12957.31 390
12958.39 347
12959.46 358
12960.54 364
12961.61 375
12962.69 399
12963.76 350
12964.84 352
12965.91 381
12966.99 368
12968.07 347
12969.14 332
12970.22 365
12971.29 356
12972.37 349
12973.44 362
12974.52 328
12975.59 335
12976.67 355
12977.75 333
12978.82 321
12979.90 362
12980.97 360
12982.05 345
12983.13 317
12984.20 346
12985.28 352
12986.35 338
12987.43 352
12988.51 360
12989.58 350
12990.66 352
12991.74 371
12992.81 365
12993.89 353
12994.97 333
12996.04 342
12997.12 344
12998.20 324
12999.27 331
13000.35 323
13001.43 369
13002.50 334
13003.58 350
13004.66 330
13005.73 337
13006.81 357
13007.89 324
13008.97 331
13010.04 331
13011.12 338
13012.20 349
13013.27 385
13014.35 348
13015.43 320
13016.51 353
13017.58 340
13018.66 339
13019.74 343
13020.82 325
13021.89 346
13022.97 362
13024.05 350
13025.13 357
13026.21 334
13027.28 367
13028.36 372
13029.44 347
13030.52 332
13031.60 344
13032.67 370
13033.75 344
13034.83 340
13035.91 341
13036.99 369
13038.07 356
13039.14 360
13040.22 357
13041.30 374
13042.38 360
13043.46 366
13044.54 341
13045.62 335
13046.69 350
13047.77 325
13048.85 335
13049.93 339
13051.01 330
13052.09 329
13053.17 337
13054.25 318
13055.33 343
13056.40 328
13057.48 328
13058.56 339
13059.64 317
13060.72 371
13061.80 346
13062.88 343
13063.96 352
13065.04 328
13066.12 360
13067.20 369
13068.28 369
13069.36 337
13070.44 331
13071.52 343
13072.60 340
13073.68 308
13074.76 317
13075.84 350
13076.92 366
13078.00 353
13079.08 319
13080.16 331
13081.24 320
13082.32 349
13083.40 344
13084.48 335
13085.56 321
13086.64 352
13087.72 341
13088.80 352
13089.88 323
13090.96 327
13092.04 346
13093.12 358
13094.20 344
13095.28 324
13096.36 337
13097.44 355
13098.52 340
13099.61 340
13100.69 339
13101.77 343
13102.85 364
13103.93 380
13105.01 343
13106.09 353
13107.17 335
13108.25 339
13109.34 361
13110.42 356
13111.50 330
13112.58 334
13113.66 326
13114.74 350
13115.82 331
13116.91 335
13117.99 351
13119.07 358
13120.15 342
13121.23 365
13122.31 370
13123.40 342
13124.48 365
13125.56 361
13126.64 376
13127.72 329
13128.81 347
13129.89 351
13130.97 353
13132.05 357
13133.14 362
13134.22 359
13135.30 351
13136.38 338
13137.47 364
13138.55 352
13139.63 351
13140.71 347
13141.80 361
13142.88 387
13143.96 331
13145.04 357
13146.13 354
13147.21 371
13148.29 350
13149.38 358
13150.46 342
13151.54 362
13152.62 358
13153.71 365
13154.79 339
13155.87 349
13156.96 365
13158.04 378
13159.12 370
13160.21 351
13161.29 390
13162.37 374
13163.46 375
13164.54 355
13165.62 365
13166.71 379
13167.79 401
13168.88 355
13169.96 382
13171.04 366
13172.13 370
13173.21 409
13174.30 414
13175.38 368
13176.46 363
13177.55 368
13178.63 384
13179.72 395
13180.80 375
13181.88 348
13182.97 357
13184.05 384
13185.14 380
13186.22 348
13187.31 390
13188.39 384
13189.48 388
13190.56 373
13191.65 370
13192.73 358
13193.81 398
13194.90 379
13195.98 371
13197.07 387
13198.15 373
13199.24 393
13200.32 402
13201.41 380
13202.49 417
13203.58 394
13204.67 381
13205.75 376
13206.84 384
13207.92 392
13209.01 403
13210.09 394
13211.18 374
13212.26 417
13213.35 392
13214.43 390
13215.52 367
13216.61 391
13217.69 399
13218.78 408
13219.86 398
13220.95 412
13222.04 411
13223.12 405
13224.21 398
13225.29 381
13226.38 416
13227.47 393
13228.55 423
13229.64 386
13230.72 420
13231.81 401
13232.90 402
13233.98 373
13235.07 426
13236.16 427
13237.24 407
13238.33 410
13239.42 410
13240.50 417
13241.59 436
13242.68 411
13243.76 381
13244.85 416
13245.94 404
13247.02 434
13248.11 457
13249.20 443
13250.29 433
13251.37 440
13252.46 412
13253.55 439
13254.63 475
13255.72 443
13256.81 461
13257.90 463
13258.98 480
13260.07 449
13261.16 488
13262.25 467
13263.33 454
13264.42 470
13265.51 483
13266.60 475
13267.69 464
13268.77 466
13269.86 494
13270.95 507
13272.04 476
13273.13 504
13274.21 506
13275.30 518
13276.39 486
13277.48 517
13278.57 482
13279.65 517
13280.74 489
13281.83 484
13282.92 503
13284.01 484
13285.10 498
13286.19 516
13287.27 537
13288.36 520
13289.45 546
13290.54 537
13291.63 544
13292.72 557
13293.81 551
13294.90 543
13295.98 553
13297.07 570
13298.16 559
13299.25 537
13300.34 570
13301.43 558
13302.52 545
13303.61 535
13304.70 557
13305.79 571
13306.88 569
13307.97 554
13309.06 612
13310.15 573
13311.24 578
13312.32 602
13313.41 587
13314.50 605
13315.59 636
13316.68 617
13317.77 590
13318.86 606
13319.95 669
13321.04 605
13322.13 627
13323.22 645
13324.31 656
13325.40 666
13326.49 666
13327.58 611
13328.68 620
13329.77 637
13330.86 675
13331.95 668
13333.04 686
13334.13 669
13335.22 714
13336.31 688
13337.40 689
13338.49 683
13339.58 692
13340.67 674
13341.76 715
13342.85 684
13343.94 700
13345.04 705
13346.13 700
13347.22 677
13348.31 673
13349.40 725
13350.49 739
13351.58 734
13352.67 723
13353.77 734
13354.86 739
13355.95 741
13357.04 726
13358.13 733
13359.22 737
13360.31 743
13361.41 743
13362.50 781
13363.59 819
13364.68 811
13365.77 832
13366.87 847
13367.96 824
13369.05 826
13370.14 810
13371.23 773
13372.33 829
13373.42 812
13374.51 792
13375.60 772
13376.69 761
13377.79 762
13378.88 760
13379.97 742
13381.06 711
13382.16 689
13383.25 693
13384.34 684
13385.43 650
13386.53 663
13387.62 621
13388.71 658
13389.81 624
13390.90 587
13391.99 623
13393.08 630
13394.18 627
13395.27 616
13396.36 594
13397.46 588
13398.55 583
13399.64 605
13400.74 578
13401.83 569
13402.92 623
13404.02 629
13405.11 598
13406.20 604
13407.30 595
13408.39 580
13409.48 621
13410.58 571
13411.67 589
13412.77 636
13413.86 605
13414.95 630
13416.05 586
13417.14 597
13418.23 602
13419.33 602
13420.42 613
13421.52 616
13422.61 604
13423.71 580
13424.80 598
13425.89 592
13426.99 579
13428.08 583
13429.18 648
13430.27 618
13431.37 634
13432.46 627
13433.56 636
13434.65 621
13435.74 613
13436.84 613
13437.93 608
13439.03 637
13440.12 637
13441.22 640
13442.31 647
13443.41 644
13444.50 657
13445.60 635
13446.69 671
13447.79 700
13448.88 690
13449.98 673
13451.08 674
13452.17 732
13453.27 647
13454.36 644
13455.46 677
13456.55 664
13457.65 678
13458.74 699
13459.84 676
13460.94 692
13462.03 720
13463.13 700
13464.22 702
13465.32 724
13466.41 707
13467.51 700
13468.61 726
13469.70 741
13470.80 805
13471.90 774
13472.99 746
13474.09 731
13475.18 757
13476.28 738
13477.38 769
13478.47 755
13479.57 738
13480.67 746
13481.76 755
13482.86 790
13483.96 782
13485.05 779
13486.15 789
13487.25 784
13488.34 788
13489.44 792
13490.54 771
13491.63 809
13492.73 775
13493.83 806
13494.93 831
13496.02 780
13497.12 846
13498.22 819
13499.31 833
13500.41 881
13501.51 859
13502.61 873
13503.70 888
13504.80 933
13505.90 893
13507.00 868
13508.09 882
13509.19 877
13510.29 876
13511.39 870
13512.49 800
13513.58 822
13514.68 829
13515.78 807
13516.88 775
13517.98 821
13519.07 820
13520.17 763
13521.27 728
13522.37 762
13523.47 761
13524.57 747
13525.66 746
13526.76 706
13527.86 742
13528.96 716
13530.06 724
13531.16 704
13532.25 699
13533.35 716
13534.45 694
13535.55 690
13536.65 682
13537.75 686
13538.85 650
13539.95 658
13541.05 661
13542.14 666
13543.24 663
13544.34 657
13545.44 649
13546.54 665
13547.64 654
13548.74 656
13549.84 660
13550.94 621
13552.04 621
13553.14 579
13554.24 615
13555.34 629
13556.44 581
13557.54 610
13558.64 628
13559.74 612
13560.84 621
13561.94 601
13563.04 625
13564.13 598
13565.23 617
13566.34 601
13567.44 589
13568.54 605
13569.64 606
13570.74 618
13571.84 589
13572.94 594
13574.04 619
13575.14 612
13576.24 609
13577.34 624
13578.44 598
13579.54 606
13580.64 567
13581.74 621
13582.84 592
13583.94 611
13585.04 623
13586.14 601
13587.24 622
13588.35 624
13589.45 606
13590.55 609
13591.65 613
13592.75 610
13593.85 620
13594.95 592
13596.05 639
13597.15 652
13598.26 626
13599.36 644
13600.46 636
13601.56 662
13602.66 592
13603.76 623
13604.86 655
13605.97 637
13607.07 653
13608.17 683
13609.27 637
13610.37 661
13611.47 644
13612.58 658
13613.68 669
13614.78 650
13615.88 667
13616.98 677
13618.09 679
13619.19 648
13620.29 675
13621.39 689
13622.50 696
13623.60 658
13624.70 680
13625.80 698
13626.91 683
13628.01 688
13629.11 720
13630.21 717
13631.32 718
13632.42 695
13633.52 713
13634.62 732
13635.73 674
13636.83 715
13637.93 686
13639.04 729
13640.14 716
13641.24 728
13642.35 742
13643.45 724
13644.55 726
13645.65 695
13646.76 694
13647.86 716
13648.96 698
13650.07 701
13651.17 723
13652.28 707
13653.38 689
13654.48 659
13655.59 663
13656.69 680
13657.79 659
13658.90 664
13660.00 688
13661.11 680
13662.21 659
13663.31 634
13664.42 657
13665.52 643
13666.63 654
13667.73 635
13668.83 656
13669.94 675
13671.04 668
13672.15 667
13673.25 630
13674.36 617
13675.46 613
13676.56 678
13677.67 619
13678.77 635
13679.88 644
13680.98 633
13682.09 656
13683.19 642
13684.30 665
13685.40 641
13686.51 667
13687.61 656
13688.72 670
13689.82 647
13690.93 638
13692.03 633
13693.14 663
13694.24 700
13695.35 710
13696.45 680
13697.56 671
13698.66 653
13699.77 684
13700.87 668
13701.98 663
13703.09 711
13704.19 749
13705.30 701
13706.40 668
13707.51 669
13708.61 663
13709.72 686
13710.83 679
13711.93 708
13713.04 738
13714.14 742
13715.25 728
13716.36 746
13717.46 773
13718.57 764
13719.67 785
13720.78 758
13721.89 741
13722.99 808
13724.10 787
13725.21 788
13726.31 801
13727.42 826
13728.53 827
13729.63 805
13730.74 834
13731.85 820
13732.95 840
13734.06 840
13735.17 840
13736.27 820
13737.38 859
13738.49 862
13739.59 899
13740.70 910
13741.81 875
13742.92 931
13744.02 907
13745.13 932
13746.24 902
13747.35 915
13748.45 939
13749.56 952
13750.67 940
13751.78 978
13752.88 998
13753.99 1035
13755.10 1070
13756.21 1081
13757.31 1040
13758.42 1065
13759.53 1140
13760.64 1150
13761.75 1149
13762.85 1183
13763.96 1222
13765.07 1241
13766.18 1298
13767.29 1298
13768.39 1303
13769.50 1301
13770.61 1329
13771.72 1338
13772.83 1282
13773.94 1338
13775.04 1324
13776.15 1342
13777.26 1337
13778.37 1350
13779.48 1336
13780.59 1291
13781.70 1228
13782.80 1191
13783.91 1183
13785.02 1146
13786.13 1077
13787.24 1085
13788.35 1050
13789.46 1004
13790.57 996
13791.68 946
13792.79 947
13793.90 916
13795.00 909
13796.11 866
13797.22 859
13798.33 850
13799.44 823
13800.55 838
13801.66 854
13802.77 861
13803.88 837
13804.99 827
13806.10 798
13807.21 808
13808.32 790
13809.43 801
13810.54 795
13811.65 743
13812.76 747
13813.87 742
13814.98 780
13816.09 778
13817.20 757
13818.31 761
13819.42 754
13820.53 791
13821.64 767
13822.75 758
13823.86 764
13824.97 764
13826.08 764
13827.19 710
13828.30 709
13829.41 742
13830.53 733
13831.64 718
13832.75 726
13833.86 727
13834.97 744
13836.08 734
13837.19 730
13838.30 747
13839.41 742
13840.52 769
13841.64 776
13842.75 781
13843.86 742
13844.97 788
13846.08 743
13847.19 746
13848.30 772
13849.41 760
13850.53 775
13851.64 770
13852.75 779
13853.86 819
13854.97 807
13856.08 814
13857.20 789
13858.31 809
13859.42 825
13860.53 793
13861.64 842
13862.76 794
13863.87 792
13864.98 847
13866.09 823
13867.20 850
13868.32 814
13869.43 811
13870.54 846
13871.65 849
13872.77 827
13873.88 831
13874.99 815
13876.10 796
13877.22 852
13878.33 867
13879.44 836
13880.55 859
13881.67 852
13882.78 905
13883.89 927
13885.01 933
13886.12 897
13887.23 946
13888.34 994
13889.46 999
13890.57 968
13891.68 995
13892.80 1019
13893.91 1058
13895.02 1110
13896.14 1106
13897.25 1088
13898.36 1119
13899.48 1094
13900.59 1076
13901.70 1040
13902.82 1031
13903.93 1067
13905.05 997
13906.16 946
13907.27 937
13908.39 924
13909.50 921
13910.61 901
13911.73 890
13912.84 845
13913.96 853
13915.07 851
13916.19 826
13917.30 806
13918.41 821
13919.53 803
13920.64 779
13921.76 809
13922.87 810
13923.99 827
13925.10 781
13926.21 786
13927.33 779
13928.44 776
13929.56 767
13930.67 762
13931.79 772
13932.90 784
13934.02 812
13935.13 813
13936.25 767
13937.36 780
13938.48 747
13939.59 809
13940.71 767
13941.82 771
13942.94 778
13944.05 790
13945.17 761
13946.28 721
13947.40 752
13948.52 706
13949.63 740
13950.75 703
13951.86 716
13952.98 696
13954.09 733
13955.21 718
13956.32 743
13957.44 729
13958.56 708
13959.67 719
13960.79 687
13961.90 680
13963.02 651
13964.14 678
13965.25 678
13966.37 703
13967.48 704
13968.60 714
13969.72 709
13970.83 736
13971.95 682
13973.07 684
13974.18 701
13975.30 707
13976.42 712
13977.53 695
13978.65 690
13979.77 723
13980.88 724
13982.00 705
13983.12 689
13984.23 721
13985.35 690
13986.47 695
13987.58 690
13988.70 707
13989.82 733
13990.94 714
13992.05 690
13993.17 702
13994.29 728
13995.40 740
13996.52 728
13997.64 748
13998.76 694
13999.87 734
14000.99 722
14002.11 772
14003.23 697
14004.35 721
14005.46 754
14006.58 737
14007.70 762
14008.82 738
14009.93 721
14011.05 736
14012.17 738
14013.29 777
14014.41 776
14015.52 734
14016.64 732
14017.76 721
14018.88 753
14020.00 758
14021.12 745
14022.23 742
14023.35 747
14024.47 755
14025.59 763
14026.71 763
14027.83 768
14028.95 744
14030.06 727
14031.18 737
14032.30 753
14033.42 768
14034.54 770
14035.66 770
14036.78 748
14037.90 816
14039.02 811
14040.14 802
14041.25 783
14042.37 808
14043.49 789
14044.61 815
14045.73 833
14046.85 826
14047.97 809
14049.09 834
14050.21 829
14051.33 861
14052.45 880
14053.57 835
14054.69 863
14055.81 882
14056.93 882
14058.05 901
14059.17 887
14060.29 895
14061.41 928
14062.53 940
14063.65 932
14064.77 964
14065.89 955
14067.01 954
14068.13 967
14069.25 1004
14070.37 986
14071.49 987
14072.61 984
14073.73 1025
14074.85 1028
14075.97 1027
14077.09 1012
14078.21 1026
14079.33 997
14080.45 1041
14081.57 1044
14082.69 962
14083.82 989
14084.94 1021
14086.06 1006
14087.18 989
14088.30 978
14089.42 987
14090.54 1000
14091.66 966
14092.78 990
14093.91 990
14095.03 1014
14096.15 1019
14097.27 1047
14098.39 1004
14099.51 992
14100.63 1034
14101.76 992
14102.88 958
14104.00 989
14105.12 987
14106.24 988
14107.36 972
14108.49 950
14109.61 938
14110.73 898
14111.85 962
14112.97 927
14114.10 870
14115.22 856
14116.34 879
14117.46 839
14118.58 822
14119.71 815
14120.83 808
14121.95 815
14123.07 816
14124.20 796
14125.32 813
14126.44 761
14127.56 766
14128.69 773
14129.81 758
14130.93 750
14132.06 758
14133.18 773
14134.30 790
14135.42 777
14136.55 765
14137.67 766
14138.79 781
14139.92 743
14141.04 744
14142.16 736
14143.29 754
14144.41 727
14145.53 728
14146.66 753
14147.78 730
14148.90 731
14150.03 752
14151.15 738
14152.27 717
14153.40 714
14154.52 716
14155.64 721
14156.77 703
14157.89 708
14159.02 708
14160.14 726
14161.26 717
14162.39 711
14163.51 689
14164.64 693
14165.76 715
14166.88 696
14168.01 718
14169.13 739
14170.26 721
14171.38 701
14172.51 719
14173.63 679
14174.75 682
14175.88 703
14177.00 698
14178.13 693
14179.25 670
14180.38 674
14181.50 701
14182.63 662
14183.75 654
14184.88 670
14186.00 670
14187.13 662
14188.25 673
14189.38 630
14190.50 626
14191.63 675
14192.75 665
14193.88 690
14195.00 650
14196.13 685
14197.25 657
14198.38 651
14199.50 644
14200.63 644
14201.76 669
14202.88 664
14204.01 626
14205.13 654
14206.26 657
14207.38 633
14208.51 609
14209.64 598
14210.76 635
14211.89 621
14213.01 632
14214.14 597
14215.27 611
14216.39 616
14217.52 602
14218.64 610
14219.77 618
14220.90 662
14222.02 597
14223.15 595
14224.28 612
14225.40 630
14226.53 620
14227.66 602
14228.78 581
14229.91 591
14231.04 597
14232.16 602
14233.29 590
14234.42 614
14235.54 603
14236.67 597
14237.80 590
14238.92 593
14240.05 576
14241.18 580
14242.31 601
14243.43 581
14244.56 590
14245.69 580
14246.82 578
14247.94 576
14249.07 544
14250.20 548
14251.33 559
14252.45 596
14253.58 585
14254.71 571
14255.84 543
14256.96 561
14258.09 590
14259.22 572
14260.35 535
14261.47 545
14262.60 553
14263.73 551
14264.86 568
14265.99 512
14267.12 555
14268.24 521
14269.37 525
14270.50 551
14271.63 545
14272.76 522
14273.89 535
14275.01 510
14276.14 520
14277.27 513
14278.40 510
14279.53 524
14280.66 522
14281.79 506
14282.91 517
14284.04 499
14285.17 494
14286.30 480
14287.43 486
14288.56 489
14289.69 504
14290.82 503
14291.95 515
14293.08 510
14294.20 507
14295.33 506
14296.46 489
14297.59 513
14298.72 503
14299.85 504
14300.98 492
14302.11 499
14303.24 464
14304.37 456
14305.50 494
14306.63 484
14307.76 472
14308.89 457
14310.02 488
14311.15 481
14312.28 472
14313.41 476
14314.54 454
14315.67 459
14316.80 464
14317.93 489
14319.06 471
14320.19 452
14321.32 464
14322.45 471
14323.58 436
14324.71 430
14325.84 450
14326.97 470
14328.10 450
14329.23 452
14330.36 475
14331.49 466
14332.62 432
14333.76 459
14334.89 462
14336.02 459
14337.15 443
14338.28 457
14339.41 448
14340.54 419
14341.67 413
14342.80 424
14343.93 462
14345.07 429
14346.20 448
14347.33 454
14348.46 478
14349.59 454
14350.72 462
14351.85 436
14352.99 423
14354.12 420
14355.25 446
14356.38 433
14357.51 436
14358.64 471
14359.78 440
14360.91 461
14362.04 440
14363.17 459
14364.30 427
14365.44 435
14366.57 426
14367.70 442
14368.83 430
14369.96 439
14371.10 430
14372.23 448
14373.36 417
14374.49 452
14375.63 461
14376.76 454
14377.89 458
14379.02 425
14380.16 470
14381.29 468
14382.42 443
14383.55 425
14384.69 451
14385.82 459
14386.95 442
14388.09 416
14389.22 451
14390.35 414
14391.49 437
14392.62 460
14393.75 442
14394.89 454
14396.02 432
14397.15 449
14398.28 424
14399.42 441
14400.55 445
14401.69 450
14402.82 459
14403.95 447
14405.09 433
14406.22 469
14407.35 454
14408.49 461
14409.62 455
14410.75 461
14411.89 491
14413.02 436
14414.16 475
14415.29 458
14416.42 461
14417.56 449
14418.69 491
14419.83 455
14420.96 458
14422.10 441
14423.23 466
14424.36 472
14425.50 468
14426.63 465
14427.77 495
14428.90 511
14430.04 514
14431.17 469
14432.31 464
14433.44 465
14434.58 487
14435.71 502
14436.85 467
14437.98 496
14439.12 474
14440.25 493
14441.39 472
14442.52 469
14443.66 483
14444.79 488
14445.93 492
14447.06 463
14448.20 459
14449.33 452
14450.47 458
14451.60 467
14452.74 436
14453.87 450
14455.01 484
14456.14 458
14457.28 464
14458.42 480
14459.55 460
14460.69 500
14461.82 486
14462.96 465
14464.10 454
14465.23 466
14466.37 463
14467.50 464
14468.64 464
14469.78 481
14470.91 494
14472.05 480
14473.18 491
14474.32 476
14475.46 478
14476.59 463
14477.73 484
14478.87 489
14480.00 469
14481.14 483
14482.28 474
14483.41 443
14484.55 481
14485.69 505
14486.82 492
14487.96 472
14489.10 485
14490.23 484
14491.37 506
14492.51 460
14493.65 472
14494.78 497
14495.92 500
14497.06 481
14498.19 465
14499.33 495
14500.47 482
14501.61 490
14502.74 503
14503.88 477
14505.02 483
14506.16 489
14507.29 477
14508.43 499
14509.57 445
14510.71 494
14511.85 505
14512.98 494
14514.12 503
14515.26 475
14516.40 483
14517.54 479
14518.67 453
14519.81 456
14520.95 486
14522.09 491
14523.23 459
14524.36 446
14525.50 457
14526.64 439
14527.78 455
14528.92 469
14530.06 481
14531.19 455
14532.33 480
14533.47 483
14534.61 440
14535.75 457
14536.89 458
14538.03 467
14539.17 445
14540.31 463
14541.44 460
14542.58 450
14543.72 433
14544.86 472
14546.00 464
14547.14 439
14548.28 439
14549.42 473
14550.56 471
14551.70 474
14552.84 478
14553.98 468
14555.12 462
14556.25 435
14557.39 508
14558.53 491
14559.67 483
14560.81 446
14561.95 446
14563.09 460
14564.23 471
14565.37 480
14566.51 505
14567.65 516
14568.79 478
14569.93 466
14571.07 491
14572.21 503
14573.35 481
14574.49 520
14575.63 506
14576.77 513
14577.92 477
14579.06 518
14580.20 490
14581.34 531
14582.48 528
14583.62 534
14584.76 548
14585.90 525
14587.04 520
14588.18 527
14589.32 540
14590.46 499
14591.60 529
14592.74 537
14593.89 561
14595.03 543
14596.17 569
14597.31 544
14598.45 559
14599.59 542
14600.73 564
14601.87 531
14603.02 568
14604.16 580
14605.30 585
14606.44 583
14607.58 587
14608.72 599
14609.86 581
14611.01 602
14612.15 583
14613.29 613
14614.43 607
14615.57 585
14616.72 620
14617.86 661
14619.00 616
14620.14 623
14621.28 616
14622.43 622
14623.57 636
14624.71 687
14625.85 656
14627.00 642
14628.14 679
14629.28 701
14630.42 714
14631.56 718
14632.71 725
14633.85 729
14634.99 760
14636.14 752
14637.28 759
14638.42 751
14639.56 752
14640.71 702
14641.85 736
14642.99 780
14644.14 685
14645.28 727
14646.42 657
14647.56 676
14648.71 646
14649.85 645
14650.99 617
14652.14 582
14653.28 566
14654.42 539
14655.57 547
14656.71 514
14657.85 503
14659.00 519
14660.14 507
14661.29 485
14662.43 514
14663.57 485
14664.72 509
14665.86 489
14667.00 471
14668.15 445
14669.29 454
14670.44 485
14671.58 487
14672.73 444
14673.87 432
14675.01 442
14676.16 459
14677.30 472
14678.45 440
14679.59 461
14680.74 422
14681.88 456
14683.02 412
14684.17 436
14685.31 432
14686.46 433
14687.60 430
14688.75 413
14689.89 410
14691.04 395
14692.18 399
14693.33 395
14694.47 392
14695.62 408
14696.76 414
14697.91 407
14699.05 413
14700.20 402
14701.34 403
14702.49 388
14703.63 392
14704.78 400
14705.92 400
14707.07 398
14708.22 420
14709.36 377
14710.51 405
14711.65 399
14712.80 394
14713.94 404
14715.09 409
14716.23 403
14717.38 387
14718.53 410
14719.67 398
14720.82 412
14721.96 397
14723.11 390
14724.26 395
14725.40 426
14726.55 411
14727.70 389
14728.84 383
14729.99 361
14731.13 365
14732.28 393
14733.43 397
14734.57 367
14735.72 391
14736.87 390
14738.01 422
14739.16 360
14740.31 398
14741.45 366
14742.60 402
14743.75 375
14744.89 401
14746.04 388
14747.19 354
14748.34 351
14749.48 388
14750.63 403
14751.78 373
14752.92 379
14754.07 358
14755.22 362
14756.37 343
14757.51 383
14758.66 395
14759.81 363
14760.96 349
14762.10 362
14763.25 377
14764.40 357
14765.55 371
14766.70 350
14767.84 364
14768.99 343
14770.14 345
14771.29 348
14772.43 378
14773.58 348
14774.73 378
14775.88 346
14777.03 373
14778.18 349
14779.32 359
14780.47 331
14781.62 339
14782.77 325
14783.92 343
14785.07 356
14786.21 343
14787.36 368
14788.51 338
14789.66 364
14790.81 308
14791.96 352
14793.11 307
14794.26 339
14795.40 334
14796.55 338
14797.70 323
14798.85 314
14800.00 324
14801.15 334
14802.30 334
14803.45 310
14804.60 323
14805.75 315
14806.90 320
14808.05 321
14809.19 313
14810.34 320
14811.49 341
14812.64 339
14813.79 329
14814.94 315
14816.09 287
14817.24 321
14818.39 319
14819.54 332
14820.69 319
14821.84 331
14822.99 290
14824.14 296
14825.29 280
14826.44 303
14827.59 305
14828.74 298
14829.89 312
14831.04 320
14832.19 287
14833.34 269
14834.49 297
14835.64 288
14836.79 283
14837.95 300
14839.10 287
14840.25 289
14841.40 290
14842.55 311
14843.70 291
14844.85 301
14846.00 317
14847.15 299
14848.30 314
14849.45 276
14850.60 274
14851.76 287
14852.91 299
14854.06 282
14855.21 279
14856.36 320
14857.51 305
14858.66 275
14859.81 268
14860.97 278
14862.12 285
14863.27 304
14864.42 282
14865.57 294
14866.72 298
14867.88 283
14869.03 291
14870.18 272
14871.33 296
14872.48 301
14873.64 302
14874.79 273
14875.94 291
14877.09 274
14878.24 293
14879.40 287
14880.55 292
14881.70 290
14882.85 303
14884.00 299
14885.16 294
14886.31 276
14887.46 278
14888.61 283
14889.77 284
14890.92 294
14892.07 277
14893.23 265
14894.38 261
14895.53 301
14896.68 268
14897.84 278
14898.99 275
14900.14 292
14901.30 289
14902.45 305
14903.60 286
14904.75 296
14905.91 282
14907.06 298
14908.21 311
14909.37 266
14910.52 280
14911.67 293
14912.83 317
14913.98 272
14915.14 293
14916.29 292
14917.44 273
14918.60 281
14919.75 266
14920.90 284
14922.06 277
14923.21 289
14924.37 289
14925.52 253
14926.67 262
14927.83 309
14928.98 315
14930.14 303
14931.29 287
14932.44 286
14933.60 269
14934.75 286
14935.91 284
14937.06 290
14938.22 302
14939.37 297
14940.52 281
14941.68 285
14942.83 272
14943.99 283
14945.14 294
14946.30 287
14947.45 275
14948.61 255
14949.76 287
14950.92 303
14952.07 301
14953.23 307
14954.38 297
14955.54 279
14956.69 279
14957.85 290
14959.00 322
14960.16 275
14961.31 290
14962.47 308
14963.62 294
14964.78 305
14965.94 301
14967.09 274
14968.25 280
14969.40 301
14970.56 294
14971.71 282
14972.87 280
14974.03 329
14975.18 324
14976.34 305
14977.49 270
14978.65 291
14979.81 324
14980.96 311
14982.12 283
14983.27 296
14984.43 298
14985.59 277
14986.74 291
14987.90 264
14989.06 289
14990.21 259
14991.37 274
14992.53 273
14993.68 275
14994.84 268
14996.00 306
14997.15 283
14998.31 290
14999.47 286
15000.62 263
15001.78 270
15002.94 282
15004.09 287
15005.25 288
15006.41 280
15007.56 281
15008.72 284
15009.88 294
15011.04 287
15012.19 278
15013.35 296
15014.51 286
15015.67 272
15016.82 296
15017.98 273
15019.14 231
15020.30 258
15021.45 281
15022.61 258
15023.77 269
15024.93 228
15026.08 266
15027.24 251
15028.40 279
15029.56 273
15030.72 280
15031.87 248
15033.03 246
15034.19 277
15035.35 283
15036.51 257
15037.67 267
15038.82 265
15039.98 264
15041.14 286
15042.30 268
15043.46 256
15044.62 256
15045.78 280
15046.93 257
15048.09 278
15049.25 273
15050.41 267
15051.57 254
15052.73 258
15053.89 244
15055.05 269
15056.20 261
15057.36 289
15058.52 278
15059.68 263
15060.84 284
15062.00 251
15063.16 282
15064.32 249
15065.48 266
15066.64 260
15067.80 268
15068.96 263
15070.12 267
15071.28 268
15072.44 264
15073.60 256
15074.76 264
15075.91 259
15077.07 256
15078.23 257
15079.39 256
15080.55 287
15081.71 253
15082.87 247
15084.03 265
15085.19 252
15086.35 257
15087.51 250
15088.68 284
15089.84 260
15091.00 289
15092.16 283
15093.32 272
15094.48 282
15095.64 287
15096.80 286
15097.96 291
15099.12 277
15100.28 278
15101.44 282
15102.60 290
15103.76 287
15104.92 301
15106.08 294
15107.25 291
15108.41 307
15109.57 283
15110.73 282
15111.89 266
15113.05 274
15114.21 272
15115.37 305
15116.54 272
15117.70 325
15118.86 300
15120.02 315
15121.18 315
15122.34 319
15123.50 268
15124.67 277
15125.83 295
15126.99 303
15128.15 300
15129.31 288
15130.47 290
15131.64 281
15132.80 298
15133.96 305
15135.12 311
15136.28 305
15137.45 309
15138.61 328
15139.77 299
15140.93 279
15142.10 310
15143.26 311
15144.42 338
15145.58 307
15146.75 319
15147.91 308
15149.07 308
15150.23 314
15151.40 311
15152.56 318
15153.72 314
15154.88 334
15156.05 324
15157.21 320
15158.37 298
15159.54 320
15160.70 330
15161.86 356
15163.03 307
15164.19 312
15165.35 334
15166.52 342
15167.68 358
15168.84 316
15170.01 341
15171.17 334
15172.33 344
15173.50 333
15174.66 360
15175.82 328
15176.99 358
15178.15 380
15179.31 360
15180.48 369
15181.64 353
15182.81 363
15183.97 370
15185.13 382
15186.30 372
15187.46 373
15188.63 392
15189.79 408
15190.95 409
15192.12 382
15193.28 386
15194.45 397
15195.61 379
15196.78 399
15197.94 388
15199.10 386
15200.27 401
15201.43 386
15202.60 421
15203.76 393
15204.93 425
15206.09 431
15207.26 422
15208.42 421
15209.59 380
15210.75 410
15211.92 400
15213.08 407
15214.25 430
15215.41 405
15216.58 409
15217.74 439
15218.91 412
15220.07 415
15221.24 456
15222.40 460
15223.57 471
15224.74 446
15225.90 464
15227.07 466
15228.23 439
15229.40 421
15230.56 452
15231.73 476
15232.89 472
15234.06 480
15235.23 449
15236.39 452
15237.56 457
15238.72 461
15239.89 498
15241.06 472
15242.22 479
15243.39 477
15244.56 482
15245.72 492
15246.89 477
15248.05 487
15249.22 478
15250.39 429
15251.55 438
15252.72 451
15253.89 414
15255.05 419
15256.22 427
15257.39 423
15258.55 422
15259.72 434
15260.89 392
15262.05 386
15263.22 371
15264.39 400
15265.56 371
15266.72 362
15267.89 385
15269.06 373
15270.22 392
15271.39 388
15272.56 396
15273.73 368
15274.89 368
15276.06 362
15277.23 361
15278.40 331
15279.56 365
15280.73 367
15281.90 358
15283.07 380
15284.23 365
15285.40 371
15286.57 391
15287.74 360
15288.91 336
15290.07 355
15291.24 351
15292.41 390
15293.58 378
15294.75 384
15295.92 352
15297.08 395
15298.25 380
15299.42 356
15300.59 367
15301.76 356
15302.93 344
15304.09 372
15305.26 336
15306.43 332
15307.60 392
15308.77 357
15309.94 355
15311.11 365
15312.28 371
15313.44 359
15314.61 371
15315.78 343
15316.95 369
15318.12 375
15319.29 385
15320.46 363
15321.63 364
15322.80 362
15323.97 385
15325.14 408
15326.30 349
15327.47 384
15328.64 370
15329.81 393
15330.98 381
15332.15 387
15333.32 353
15334.49 387
15335.66 411
15336.83 392
15338.00 398
15339.17 405
15340.34 395
15341.51 385
15342.68 408
15343.85 416
15345.02 406
15346.19 389
15347.36 429
15348.53 431
15349.70 429
15350.87 395
15352.04 420
15353.21 388
15354.38 405
15355.55 452
15356.72 444
15357.90 425
15359.07 429
15360.24 429
15361.41 436
15362.58 440
15363.75 443
15364.92 428
15366.09 452
15367.26 460
15368.43 426
15369.60 449
15370.77 443
15371.95 465
15373.12 462
15374.29 445
15375.46 466
15376.63 454
15377.80 463
15378.97 428
15380.15 445
15381.32 408
15382.49 410
15383.66 416
15384.83 440
15386.00 462
15387.17 433
15388.35 443
15389.52 414
15390.69 427
15391.86 411
15393.03 403
15394.21 392
15395.38 397
15396.55 406
15397.72 407
15398.89 408
15400.07 400
15401.24 376
15402.41 388
15403.58 372
15404.76 380
15405.93 380
15407.10 403
15408.27 368
15409.45 376
15410.62 364
15411.79 346
15412.96 356
15414.14 357
15415.31 361
15416.48 321
15417.66 350
15418.83 350
15420.00 321
15421.17 332
15422.35 312
15423.52 322
15424.69 352
15425.87 363
15427.04 354
15428.21 340
15429.39 322
15430.56 317
15431.73 324
15432.91 336
15434.08 305
15435.25 306
15436.43 320
15437.60 313
15438.77 304
15439.95 348
15441.12 337
15442.30 319
15443.47 297
15444.64 290
15445.82 331
15446.99 306
15448.17 320
15449.34 297
15450.51 314
15451.69 319
15452.86 334
15454.04 325
15455.21 324
15456.39 323
15457.56 322
15458.73 324
15459.91 322
15461.08 305
15462.26 333
15463.43 346
15464.61 304
15465.78 300
15466.96 309
15468.13 310
15469.31 295
15470.48 286
15471.66 305
15472.83 327
15474.01 317
15475.18 340
15476.36 331
15477.53 350
15478.71 302
15479.88 340
15481.06 355
15482.23 312
15483.41 329
15484.58 304
15485.76 313
15486.93 311
15488.11 331
15489.29 334
15490.46 322
15491.64 312
15492.81 338
15493.99 313
15495.16 309
15496.34 312
15497.52 323
15498.69 332
15499.87 327
15501.04 348
15502.22 383
15503.40 350
15504.57 329
15505.75 321
15506.92 326
15508.10 355
15509.28 358
15510.45 332
15511.63 337
15512.81 334
15513.98 326
15515.16 365
15516.34 328
15517.51 322
15518.69 327
15519.87 341
15521.04 354
15522.22 330
15523.40 339
15524.57 370
15525.75 363
15526.93 344
15528.11 359
15529.28 322
15530.46 350
15531.64 352
15532.81 386
15533.99 372
15535.17 352
15536.35 361
15537.52 367
15538.70 366
15539.88 324
15541.06 352
15542.23 357
15543.41 374
15544.59 340
15545.77 365
15546.95 333
15548.12 373
15549.30 376
15550.48 378
15551.66 368
15552.83 364
15554.01 363
15555.19 362
15556.37 372
15557.55 379
15558.73 376
15559.90 369
15561.08 388
15562.26 385
15563.44 383
15564.62 385
15565.80 413
15566.97 366
15568.15 359
15569.33 404
15570.51 385
15571.69 450
15572.87 420
15574.05 397
15575.23 387
15576.40 435
15577.58 420
15578.76 402
15579.94 385
15581.12 392
15582.30 402
15583.48 398
15584.66 424
15585.84 404
15587.02 434
15588.20 438
15589.38 435
15590.56 426
15591.73 404
15592.91 434
15594.09 465
15595.27 452
15596.45 458
15597.63 412
15598.81 490
15599.99 504
15601.17 470
15602.35 459
15603.53 468
15604.71 495
15605.89 503
15607.07 474
15608.25 481
15609.43 493
15610.61 528
15611.79 522
15612.97 526
15614.15 476
15615.33 500
15616.51 515
15617.69 520
15618.88 515
15620.06 541
15621.24 510
15622.42 560
15623.60 542
15624.78 533
15625.96 559
15627.14 567
15628.32 553
15629.50 561
15630.68 558
15631.86 606
15633.05 580
15634.23 567
15635.41 569
15636.59 610
15637.77 583
15638.95 630
15640.13 607
15641.31 598
15642.50 597
15643.68 620
15644.86 609
15646.04 581
15647.22 612
15648.40 637
15649.58 647
15650.77 618
15651.95 608
15653.13 599
15654.31 632
15655.49 611
15656.68 638
15657.86 651
15659.04 626
15660.22 622
15661.40 616
15662.59 638
15663.77 604
15664.95 603
15666.13 614
15667.32 635
15668.50 616
15669.68 612
15670.86 635
15672.05 640
15673.23 600
15674.41 624
15675.59 587
15676.78 600
15677.96 600
15679.14 591
15680.32 575
15681.51 542
15682.69 548
15683.87 591
15685.06 579
15686.24 588
15687.42 596
15688.61 567
15689.79 593
15690.97 595
15692.16 583
15693.34 563
15694.52 558
15695.71 560
15696.89 559
15698.07 549
15699.26 582
15700.44 587
15701.62 606
15702.81 563
15703.99 563
15705.17 607
15706.36 558
15707.54 589
15708.73 590
15709.91 573
15711.09 605
15712.28 585
15713.46 602
15714.65 584
15715.83 608
15717.02 612
15718.20 585
15719.38 636
15720.57 634
15721.75 645
15722.94 627
15724.12 620
15725.31 626
15726.49 637
15727.68 654
15728.86 623
15730.04 642
15731.23 638
15732.41 676
15733.60 700
15734.78 670
15735.97 682
15737.15 689
15738.34 699
15739.52 697
15740.71 705
15741.89 679
15743.08 728
15744.27 725
15745.45 750
15746.64 762
15747.82 762
15749.01 740
15750.19 794
15751.38 768
15752.56 780
15753.75 781
15754.93 799
15756.12 812
15757.31 805
15758.49 819
15759.68 823
15760.86 809
15762.05 783
15763.24 787
15764.42 807
15765.61 833
15766.79 815
15767.98 777
15769.17 768
15770.35 744
15771.54 712
15772.72 746
15773.91 743
15775.10 748
15776.28 749
15777.47 720
15778.66 707
15779.84 708
15781.03 718
15782.22 671
15783.40 656
15784.59 675
15785.78 684
15786.96 686
15788.15 682
15789.34 662
15790.53 672
15791.71 660
15792.90 675
15794.09 663
15795.27 643
15796.46 661
15797.65 621
15798.84 599
15800.02 571
15801.21 613
15802.40 614
15803.59 635
15804.77 629
15805.96 585
15807.15 584
15808.34 590
15809.52 549
15810.71 567
15811.90 556
15813.09 566
15814.28 541
15815.46 547
15816.65 544
15817.84 523
15819.03 543
15820.22 568
15821.40 571
15822.59 546
15823.78 563
15824.97 580
15826.16 552
15827.35 524
15828.53 559
15829.72 550
15830.91 562
15832.10 524
15833.29 524
15834.48 568
15835.67 550
15836.85 566
15838.04 531
15839.23 513
15840.42 514
15841.61 532
15842.80 538
15843.99 568
15845.18 529
15846.37 506
15847.55 528
15848.74 542
15849.93 529
15851.12 521
15852.31 528
15853.50 511
15854.69 527
15855.88 528
15857.07 546
15858.26 515
15859.45 507
15860.64 505
15861.83 541
15863.02 545
15864.21 559
15865.40 550
15866.59 532
15867.78 543
15868.97 523
15870.16 526
15871.35 531
15872.54 544
15873.73 535
15874.92 527
15876.11 547
15877.30 553
15878.49 579
15879.68 574
15880.87 561
15882.06 576
15883.25 584
15884.44 561
15885.63 540
15886.82 563
15888.01 584
15889.20 594
15890.39 575
15891.59 599
15892.78 625
15893.97 601
15895.16 591
15896.35 600
15897.54 608
15898.73 605
15899.92 617
15901.11 616
15902.30 606
15903.50 623
15904.69 630
15905.88 641
15907.07 609
15908.26 637
15909.45 661
15910.64 654
15911.84 615
15913.03 639
15914.22 634
15915.41 673
15916.60 663
15917.79 643
15918.99 631
15920.18 649
15921.37 649
15922.56 629
15923.75 656
15924.95 634
15926.14 659
15927.33 648
15928.52 621
15929.71 587
15930.91 618
15932.10 650
15933.29 639
15934.48 653
15935.68 648
15936.87 604
15938.06 592
15939.25 575
15940.45 551
15941.64 605
15942.83 570
15944.03 563
15945.22 536
15946.41 533
15947.60 507
15948.80 535
15949.99 517
15951.18 536
15952.38 512
15953.57 476
15954.76 488
15955.96 462
15957.15 482
15958.34 449
15959.54 432
15960.73 436
15961.92 432
15963.12 410
15964.31 447
15965.50 413
15966.70 409
15967.89 400
15969.08 411
15970.28 394
15971.47 421
15972.67 403
15973.86 402
15975.05 420
15976.25 392
15977.44 411
15978.64 377
15979.83 397
15981.02 375
15982.22 379
15983.41 360
15984.61 388
15985.80 368
15987.00 366
15988.19 376
15989.38 368
15990.58 368
15991.77 367
15992.97 356
15994.16 340
15995.36 346
15996.55 339
15997.75 349
15998.94 354
16000.14 364
16001.33 320
16002.53 361
16003.72 330
16004.92 363
16006.11 360
16007.31 351
16008.50 339
16009.70 318
16010.89 340
16012.09 339
16013.28 355
16014.48 347
16015.67 349
16016.87 351
16018.07 355
16019.26 351
16020.46 344
16021.65 327
16022.85 341
16024.04 311
16025.24 362
16026.44 321
16027.63 334
16028.83 324
16030.02 332
16031.22 326
16032.42 320
16033.61 334
16034.81 342
16036.00 329
16037.20 334
16038.40 346
16039.59 313
16040.79 320
16041.99 331
16043.18 319
16044.38 312
16045.58 320
16046.77 320
16047.97 332
16049.17 320
16050.36 303
16051.56 310
16052.76 295
16053.95 328
16055.15 321
16056.35 330
16057.54 290
16058.74 307
16059.94 310
16061.14 305
16062.33 302
16063.53 301
16064.73 328
16065.92 324
16067.12 311
16068.32 312
16069.52 331
16070.71 317
16071.91 316
16073.11 292
16074.31 294
16075.50 276
16076.70 308
16077.90 291
16079.10 308
16080.30 291
16081.49 325
16082.69 289
16083.89 273
16085.09 281
16086.29 279
16087.48 320
16088.68 296
16089.88 281
16091.08 291
16092.28 278
16093.48 291
16094.67 305
16095.87 280
16097.07 276
16098.27 259
16099.47 298
16100.67 276
16101.87 273
16103.06 264
16104.26 283
16105.46 276
16106.66 279
16107.86 265
16109.06 248
16110.26 300
16111.46 267
16112.66 260
16113.86 265
16115.05 282
16116.25 239
16117.45 272
16118.65 244
16119.85 255
16121.05 289
16122.25 271
16123.45 263
16124.65 265
16125.85 262
16127.05 272
16128.25 274
16129.45 250
16130.65 253
16131.85 238
16133.05 267
16134.25 256
16135.45 274
16136.65 238
16137.85 241
16139.05 246
16140.25 252
16141.45 261
16142.65 253
16143.85 268
16145.05 251
16146.25 281
16147.45 262
16148.65 273
16149.85 246
16151.05 262
16152.25 258
16153.45 279
16154.65 240
16155.85 249
16157.05 259
16158.25 250
16159.46 241
16160.66 234
16161.86 244
16163.06 238
16164.26 253
16165.46 229
16166.66 256
16167.86 242
16169.06 251
16170.27 248
16171.47 260
16172.67 256
16173.87 251
16175.07 269
16176.27 254
16177.47 228
16178.67 246
16179.88 243
16181.08 267
16182.28 248
16183.48 237
16184.68 249
16185.89 251
16187.09 263
16188.29 238
16189.49 245
16190.69 261
16191.90 280
16193.10 260
16194.30 257
16195.50 247
16196.70 272
16197.91 264
16199.11 270
16200.31 260
16201.51 253
16202.72 249
16203.92 254
16205.12 255
16206.32 228
16207.53 267
16208.73 243
16209.93 268
16211.13 261
16212.34 260
16213.54 263
16214.74 274
16215.95 279
16217.15 257
16218.35 280
16219.55 255
16220.76 266
16221.96 250
16223.16 292
16224.37 260
16225.57 274
16226.77 250
16227.98 275
16229.18 273
16230.38 270
16231.59 291
16232.79 299
16233.99 275
16235.20 264
16236.40 280
16237.61 258
16238.81 268
16240.01 275
16241.22 293
16242.42 277
16243.63 270
16244.83 254
16246.03 311
16247.24 296
16248.44 280
16249.65 285
16250.85 303
16252.05 274
16253.26 262
16254.46 280
16255.67 292
16256.87 281
16258.08 289
16259.28 316
16260.49 278
16261.69 309
16262.89 277
16264.10 284
16265.30 291
16266.51 305
16267.71 266
16268.92 270
16270.12 292
16271.33 287
16272.53 278
16273.74 288
16274.94 297
16276.15 282
16277.35 289
16278.56 273
16279.77 294
16280.97 270
16282.18 292
16283.38 307
16284.59 277
16285.79 279
16287.00 285
16288.20 308
16289.41 268
16290.61 274
16291.82 269
16293.03 305
16294.23 300
16295.44 308
16296.64 305
16297.85 294
16299.06 282
16300.26 331
16301.47 275
16302.67 292
16303.88 279
16305.09 297
16306.29 274
16307.50 285
16308.71 267
16309.91 283
16311.12 286
16312.33 284
16313.53 307
16314.74 292
16315.95 290
16317.15 264
16318.36 296
16319.57 272
16320.77 272
16321.98 299
16323.19 275
16324.39 267
16325.60 280
16326.81 272
16328.01 268
16329.22 265
16330.43 259
16331.64 257
16332.84 278
16334.05 275
16335.26 282
16336.47 263
16337.67 244
16338.88 243
16340.09 266
16341.30 281
16342.50 257
16343.71 249
16344.92 259
16346.13 280
16347.33 247
16348.54 246
16349.75 269
16350.96 253
16352.17 278
16353.37 247
16354.58 239
16355.79 245
16357.00 239
16358.21 226
16359.41 240
16360.62 247
16361.83 240
16363.04 252
16364.25 251
16365.46 235
16366.67 218
16367.87 237
16369.08 237
16370.29 234
16371.50 259
16372.71 257
16373.92 247
16375.13 235
16376.34 241
16377.54 265
16378.75 252
16379.96 237
16381.17 215
16382.38 240
16383.59 237
16384.80 237
16386.01 252
16387.22 247
16388.43 262
16389.64 222
16390.85 239
16392.05 247
16393.26 264
16394.47 247
16395.68 247
16396.89 250
16398.10 238
16399.31 232
16400.52 248
16401.73 234
16402.94 236
16404.15 246
16405.36 267
16406.57 253
16407.78 236
16408.99 230
16410.20 234
16411.41 235
16412.62 238
16413.83 241
16415.04 241
16416.25 247
16417.46 233
16418.67 221
16419.88 213
16421.10 241
16422.31 239
16423.52 266
16424.73 255
16425.94 235
16427.15 244
16428.36 213
16429.57 238
16430.78 246
16431.99 251
16433.20 256
16434.41 247
16435.63 237
16436.84 256
16438.05 257
16439.26 238
16440.47 230
16441.68 256
16442.89 220
16444.10 255
16445.32 249
16446.53 255
16447.74 260
16448.95 234
16450.16 246
16451.37 248
16452.59 257
16453.80 249
16455.01 240
16456.22 220
16457.43 221
16458.64 253
16459.86 250
16461.07 248
16462.28 239
16463.49 237
16464.70 230
16465.92 259
16467.13 229
16468.34 238
16469.55 245
16470.77 245
16471.98 231
16473.19 246
16474.40 210
16475.62 219
16476.83 228
16478.04 236
16479.25 221
16480.47 238
16481.68 239
16482.89 242
16484.11 227
16485.32 239
16486.53 235
16487.74 234
16488.96 278
16490.17 264
16491.38 243
16492.60 226
16493.81 224
16495.02 247
16496.24 240
16497.45 250
16498.66 237
16499.88 245
16501.09 224
16502.30 241
16503.52 240
16504.73 262
16505.94 243
16507.16 262
16508.37 217
16509.59 250
16510.80 234
16512.01 266
16513.23 265
16514.44 261
16515.66 237
16516.87 261
16518.08 262
16519.30 260
16520.51 244
16521.73 259
16522.94 252
16524.16 282
16525.37 262
16526.58 275
16527.80 275
16529.01 274
16530.23 269
16531.44 270
16532.66 255
16533.87 255
16535.09 279
16536.30 274
16537.52 259
16538.73 281
16539.95 283
16541.16 264
16542.38 276
16543.59 282
16544.81 265
16546.02 314
16547.24 291
16548.45 305
16549.67 283
16550.88 292
16552.10 294
16553.31 294
16554.53 300
16555.74 288
16556.96 296
16558.18 320
16559.39 305
16560.61 302
16561.82 299
16563.04 297
16564.25 312
16565.47 290
16566.69 303
16567.90 301
16569.12 304
16570.33 284
16571.55 303
16572.77 305
16573.98 322
16575.20 312
16576.41 294
16577.63 283
16578.85 265
16580.06 313
16581.28 317
16582.50 303
16583.71 292
16584.93 297
16586.15 272
16587.36 304
16588.58 273
16589.80 314
16591.01 278
16592.23 271
16593.45 261
16594.66 258
16595.88 288
16597.10 283
16598.32 268
16599.53 265
16600.75 304
16601.97 263
16603.18 280
16604.40 269
16605.62 281
16606.84 247
16608.05 265
16609.27 247
16610.49 251
16611.71 222
16612.92 245
16614.14 233
16615.36 221
16616.58 229
16617.79 257
16619.01 235
16620.23 240
16621.45 251
16622.67 251
16623.88 241
16625.10 237
16626.32 248
16627.54 237
16628.76 210
16629.97 247
16631.19 233
16632.41 221
16633.63 230
16634.85 224
16636.07 233
16637.29 236
16638.50 207
16639.72 229
16640.94 238
16642.16 209
16643.38 224
16644.60 253
16645.82 231
16647.03 210
16648.25 204
16649.47 231
16650.69 218
16651.91 213
16653.13 212
16654.35 210
16655.57 208
16656.79 252
16658.01 231
16659.23 210
16660.45 205
16661.66 201
16662.88 206
16664.10 222
16665.32 218
16666.54 221
16667.76 228
16668.98 231
16670.20 213
16671.42 222
16672.64 226
16673.86 230
16675.08 207
16676.30 228
16677.52 241
16678.74 216
16679.96 218
16681.18 230
16682.40 204
16683.62 211
16684.84 231
16686.06 226
16687.28 238
16688.50 213
16689.72 216
16690.94 223
16692.16 211
16693.39 194
16694.61 210
16695.83 229
16697.05 206
16698.27 220
16699.49 218
16700.71 212
16701.93 209
16703.15 229
16704.37 220
16705.59 203
16706.81 209
16708.04 221
16709.26 218
16710.48 227
16711.70 201
16712.92 209
16714.14 218
16715.36 201
16716.58 209
16717.81 200
16719.03 220
16720.25 223
16721.47 201
16722.69 226
16723.91 223
16725.14 194
16726.36 223
16727.58 216
16728.80 216
16730.02 193
16731.24 192
16732.47 246
16733.69 202
16734.91 219
16736.13 221
16737.36 225
16738.58 215
16739.80 217
16741.02 212
16742.24 215
16743.47 207
16744.69 228
16745.91 213
16747.13 209
16748.36 200
16749.58 195
16750.80 198
16752.02 224
16753.25 201
16754.47 217
16755.69 217
16756.92 224
16758.14 224
16759.36 209
16760.59 209
16761.81 205
16763.03 236
16764.25 207
16765.48 212
16766.70 214
16767.92 228
16769.15 221
16770.37 193
16771.59 189
16772.82 207
16774.04 209
16775.27 210
16776.49 211
16777.71 216
16778.94 215
16780.16 224
16781.38 203
16782.61 204
16783.83 201
16785.06 195
16786.28 200
16787.50 218
16788.73 201
16789.95 216
16791.18 231
16792.40 216
16793.62 199
16794.85 216
16796.07 199
16797.30 222
16798.52 220
16799.75 228
16800.97 206
16802.19 224
16803.42 204
16804.64 201
16805.87 208
16807.09 208
16808.32 213
16809.54 237
16810.77 212
16811.99 203
16813.22 218
16814.44 226
16815.67 227
16816.89 222
16818.12 231
16819.34 234
16820.57 238
16821.79 228
16823.02 245
16824.24 232
16825.47 233
16826.70 227
16827.92 260
16829.15 232
16830.37 225
16831.60 235
16832.82 215
16834.05 232
16835.27 247
16836.50 241
16837.73 237
16838.95 277
16840.18 260
16841.40 250
16842.63 227
16843.86 277
16845.08 261
16846.31 271
16847.53 272
16848.76 256
16849.99 240
16851.21 275
16852.44 275
16853.67 271
16854.89 280
16856.12 307
16857.35 276
16858.57 277
16859.80 293
16861.03 286
16862.25 263
16863.48 306
16864.71 316
16865.93 314
16867.16 322
16868.39 311
16869.61 304
16870.84 320
16872.07 349
16873.30 341
16874.52 321
16875.75 360
16876.98 348
16878.20 345
16879.43 348
16880.66 374
16881.89 363
16883.11 361
16884.34 365
16885.57 368
16886.80 352
16888.02 373
16889.25 367
16890.48 354
16891.71 365
16892.94 359
16894.16 383
16895.39 344
16896.62 369
16897.85 344
16899.08 379
16900.30 347
16901.53 355
16902.76 327
16903.99 329
16905.22 353
16906.45 334
16907.67 337
16908.90 333
16910.13 318
16911.36 327
16912.59 344
16913.82 303
16915.04 301
16916.27 306
16917.50 312
16918.73 295
16919.96 309
16921.19 325
16922.42 288
16923.65 308
16924.88 289
16926.10 319
16927.33 299
16928.56 307
16929.79 292
16931.02 298
16932.25 268
16933.48 299
16934.71 297
16935.94 310
16937.17 301
16938.40 293
16939.63 289
16940.86 274
16942.09 247
16943.32 284
16944.55 282
16945.78 276
16947.01 285
16948.24 264
16949.47 280
16950.70 273
16951.93 265
16953.16 282
16954.39 287
16955.62 293
16956.85 291
16958.08 254
16959.31 242
16960.54 267
16961.77 252
16963.00 256
16964.23 272
16965.46 278
16966.69 296
16967.92 281
16969.15 247
16970.38 238
16971.61 250
16972.84 245
16974.07 264
16975.30 258
16976.54 247
16977.77 248
16979.00 229
16980.23 234
16981.46 249
16982.69 244
16983.92 233
16985.15 240
16986.38 256
16987.62 233
16988.85 250
16990.08 251
16991.31 244
16992.54 233
16993.77 252
16995.00 235
16996.24 235
16997.47 214
16998.70 243
16999.93 245
17001.16 235
17002.39 218
17003.63 217
17004.86 240
17006.09 246
17007.32 230
17008.55 221
17009.79 258
17011.02 226
17012.25 227
17013.48 230
17014.72 215
17015.95 218
17017.18 254
17018.41 221
17019.64 239
17020.88 239
17022.11 247
17023.34 206
17024.58 225
17025.81 240
17027.04 235
17028.27 232
17029.51 209
17030.74 243
17031.97 233
17033.21 201
17034.44 216
17035.67 228
17036.90 206
17038.14 223
17039.37 190
17040.60 214
17041.84 220
17043.07 210
17044.30 239
17045.54 223
17046.77 211
17048.00 223
17049.24 213
17050.47 199
17051.70 217
17052.94 207
17054.17 229
17055.41 209
17056.64 224
17057.87 218
17059.11 202
17060.34 215
17061.58 207
17062.81 233
17064.04 206
17065.28 218
17066.51 207
17067.75 231
17068.98 212
17070.21 205
17071.45 212
17072.68 217
17073.92 175
17075.15 203
17076.39 193
17077.62 208
17078.86 198
17080.09 184
17081.33 187
17082.56 184
17083.80 212
17085.03 205
17086.26 202
17087.50 181
17088.73 193
17089.97 202
17091.20 219
17092.44 194
17093.68 197
17094.91 198
17096.15 207
17097.38 209
17098.62 176
17099.85 179
17101.09 192
17102.32 175
17103.56 179
17104.79 199
17106.03 169
17107.26 184
17108.50 187
17109.74 202
17110.97 179
17112.21 187
17113.44 178
17114.68 206
17115.92 175
17117.15 189
17118.39 194
17119.62 189
17120.86 190
17122.10 202
17123.33 207
17124.57 190
17125.80 189
17127.04 181
17128.28 188
17129.51 176
17130.75 191
17131.99 157
17133.22 176
17134.46 185
17135.70 182
17136.93 168
17138.17 187
17139.41 192
17140.64 177
17141.88 197
17143.12 165
17144.35 158
17145.59 179
17146.83 166
17148.07 170
17149.30 181
17150.54 161
17151.78 180
17153.02 168
17154.25 188
17155.49 179
17156.73 185
17157.96 181
17159.20 159
17160.44 184
17161.68 171
17162.92 166
17164.15 159
17165.39 159
17166.63 162
17167.87 172
17169.10 164
17170.34 175
17171.58 163
17172.82 170
17174.06 162
17175.29 163
17176.53 181
17177.77 178
17179.01 181
17180.25 158
17181.49 170
17182.72 180
17183.96 170
17185.20 164
17186.44 175
17187.68 187
17188.92 178
17190.15 176
17191.39 178
17192.63 176
17193.87 180
17195.11 164
17196.35 160
17197.59 172
17198.83 167
17200.07 179
17201.30 172
17202.54 188
17203.78 163
17205.02 161
17206.26 163
17207.50 176
17208.74 152
17209.98 165
17211.22 176
17212.46 151
17213.70 153
17214.94 148
17216.18 176
17217.42 152
17218.66 156
17219.90 157
17221.14 162
17222.38 151
17223.62 188
17224.86 158
17226.10 163
17227.34 139
17228.58 155
17229.82 153
17231.06 147
17232.30 144
17233.54 160
17234.78 168
17236.02 182
17237.26 154
17238.50 142
17239.74 172
17240.98 151
17242.22 165
17243.46 153
17244.70 154
17245.94 151
17247.18 162
17248.42 152
17249.66 147
17250.90 141
17252.14 163
17253.39 160
17254.63 150
17255.87 138
17257.11 165
17258.35 169
17259.59 155
17260.83 163
17262.07 176
17263.31 173
17264.56 156
17265.80 150
17267.04 146
17268.28 157
17269.52 160
17270.76 164
17272.00 160
17273.25 126
17274.49 149
17275.73 156
17276.97 161
17278.21 144
17279.45 151
17280.70 168
17281.94 163
17283.18 152
17284.42 163
17285.66 150
17286.91 138
17288.15 164
17289.39 159
17290.63 171
17291.88 158
17293.12 170
17294.36 152
17295.60 133
17296.85 145
17298.09 181
17299.33 150
17300.57 151
17301.82 179
17303.06 180
17304.30 154
17305.54 146
17306.79 147
17308.03 159
17309.27 169
17310.52 140
17311.76 155
17313.00 159
17314.25 151
17315.49 176
17316.73 153
17317.97 140
17319.22 162
17320.46 153
17321.71 156
17322.95 147
17324.19 165
17325.44 164
17326.68 176
17327.92 159
17329.17 156
17330.41 137
17331.65 154
17332.90 153
17334.14 149
17335.39 149
17336.63 163
17337.87 178
17339.12 154
17340.36 151
17341.61 159
17342.85 160
17344.09 152
17345.34 147
17346.58 134
17347.83 144
17349.07 158
17350.32 152
17351.56 138
17352.80 141
17354.05 143
17355.29 142
17356.54 145
17357.78 152
17359.03 154
17360.27 167
17361.52 165
17362.76 153
17364.01 164
17365.25 166
17366.50 169
17367.74 168
17368.99 144
17370.23 161
17371.48 162
17372.72 153
17373.97 164
17375.21 141
17376.46 152
17377.70 166
17378.95 157
17380.19 150
17381.44 174
17382.69 156
17383.93 157
17385.18 166
17386.42 151
17387.67 156
17388.91 148
17390.16 163
17391.41 153
17392.65 156
17393.90 151
17395.14 165
17396.39 149
17397.64 157
17398.88 151
17400.13 138
17401.37 140
17402.62 163
17403.87 147
17405.11 136
17406.36 127
17407.61 142
17408.85 147
17410.10 153
17411.35 142
17412.59 155
17413.84 142
17415.09 166
17416.33 145
17417.58 163
17418.83 162
17420.07 162
17421.32 155
17422.57 150
17423.82 139
17425.06 170
17426.31 157
17427.56 150
17428.80 165
17430.05 138
17431.30 157
17432.55 166
17433.79 146
17435.04 141
17436.29 147
17437.54 151
17438.78 179
17440.03 148
17441.28 157
17442.53 151
17443.77 153
17445.02 161
17446.27 166
17447.52 155
17448.77 150
17450.01 162
17451.26 174
17452.51 152
17453.76 161
17455.01 155
17456.25 172
17457.50 175
17458.75 166
17460.00 161
17461.25 178
17462.50 154
17463.74 157
17464.99 144
17466.24 175
17467.49 162
17468.74 175
17469.99 162
17471.24 161
17472.49 157
17473.73 159
17474.98 167
17476.23 150
17477.48 174
17478.73 178
17479.98 177
17481.23 180
17482.48 158
17483.73 155
17484.98 157
17486.23 179
17487.47 180
17488.72 178
17489.97 170
17491.22 189
17492.47 170
17493.72 181
17494.97 179
17496.22 181
17497.47 178
17498.72 177
17499.97 176
17501.22 158
17502.47 140
17503.72 171
17504.97 173
17506.22 164
17507.47 187
17508.72 159
17509.97 184
17511.22 189
17512.47 185
17513.72 177
17514.97 176
17516.22 150
17517.47 180
17518.72 194
17519.97 166
17521.22 162
17522.47 166
17523.72 188
17524.98 189
17526.23 172
17527.48 173
17528.73 165
17529.98 166
17531.23 182
17532.48 176
17533.73 179
17534.98 188
17536.23 176
17537.48 183
17538.74 174
17539.99 183
17541.24 208
17542.49 197
17543.74 179
17544.99 165
17546.24 169
17547.50 190
17548.75 178
17550.00 182
17551.25 177
17552.50 203
17553.75 190
17555.01 195
17556.26 182
17557.51 185
17558.76 201
17560.01 195
17561.26 187
17562.52 183
17563.77 185
17565.02 183
17566.27 176
17567.53 199
17568.78 191
17570.03 175
17571.28 196
17572.53 198
17573.79 200
17575.04 189
17576.29 191
17577.54 187
17578.80 189
17580.05 211
17581.30 199
17582.56 213
17583.81 183
17585.06 179
17586.31 191
17587.57 204
17588.82 207
17590.07 198
17591.33 214
17592.58 203
17593.83 202
17595.08 200
17596.34 201
17597.59 193
17598.84 177
17600.10 198
17601.35 207
17602.61 219
17603.86 219
17605.11 223
17606.37 215
17607.62 209
17608.87 190
17610.13 232
17611.38 208
17612.63 220
17613.89 200
17615.14 208
17616.40 215
17617.65 214
17618.90 238
17620.16 198
17621.41 203
17622.67 199
17623.92 213
17625.17 220
17626.43 214
17627.68 216
17628.94 207
17630.19 224
17631.45 216
17632.70 214
17633.96 202
17635.21 217
17636.47 210
17637.72 217
17638.97 234
17640.23 218
17641.48 222
17642.74 179
17643.99 198
17645.25 230
17646.50 237
17647.76 209
17649.01 197
17650.27 229
17651.52 193
17652.78 215
17654.04 197
17655.29 213
17656.55 224
17657.80 204
17659.06 216
17660.31 204
17661.57 202
17662.82 197
17664.08 196
17665.33 199
17666.59 196
17667.85 200
17669.10 193
17670.36 198
17671.61 200
17672.87 200
17674.13 183
17675.38 196
17676.64 199
17677.89 198
17679.15 188
17680.41 200
17681.66 187
17682.92 178
17684.18 177
17685.43 191
17686.69 204
17687.95 193
17689.20 181
17690.46 186
17691.71 180
17692.97 169
17694.23 170
17695.49 177
17696.74 156
17698.00 171
17699.26 182
17700.51 178
17701.77 184
17703.03 187
17704.28 174
17705.54 189
17706.80 179
17708.06 159
17709.31 172
17710.57 178
17711.83 183
17713.08 166
17714.34 189
17715.60 191
17716.86 184
17718.11 186
17719.37 159
17720.63 182
17721.89 161
17723.15 189
17724.40 176
17725.66 192
17726.92 187
17728.18 185
17729.43 179
17730.69 176
17731.95 173
17733.21 197
17734.47 179
17735.73 165
17736.98 165
17738.24 168
17739.50 181
17740.76 181
17742.02 190
17743.28 175
17744.53 167
17745.79 178
17747.05 178
17748.31 167
17749.57 164
17750.83 169
17752.09 183
17753.34 185
17754.60 167
17755.86 168
17757.12 166
17758.38 171
17759.64 162
17760.90 175
17762.16 177
17763.42 167
17764.68 173
17765.94 171
17767.19 167
17768.45 175
17769.71 165
17770.97 182
17772.23 180
17773.49 145
17774.75 174
17776.01 169
17777.27 171
17778.53 180
17779.79 186
17781.05 164
17782.31 161
17783.57 166
17784.83 157
17786.09 162
17787.35 167
17788.61 148
17789.87 164
17791.13 166
17792.39 173
17793.65 177
17794.91 145
17796.17 164
17797.43 163
17798.69 152
17799.95 167
17801.21 155
17802.47 156
17803.73 157
17805.00 165
17806.26 150
17807.52 147
17808.78 148
17810.04 164
17811.30 160
17812.56 163
17813.82 161
17815.08 156
17816.34 150
17817.60 164
17818.87 138
17820.13 151
17821.39 138
17822.65 147
17823.91 128
17825.17 144
17826.43 166
17827.69 163
17828.96 143
17830.22 134
17831.48 146
17832.74 153
17834.00 137
17835.26 139
17836.53 150
17837.79 144
17839.05 132
17840.31 125
17841.57 140
17842.84 148
17844.10 147
17845.36 155
17846.62 154
17847.88 127
17849.15 123
17850.41 150
17851.67 134
17852.93 133
17854.20 143
17855.46 155
17856.72 149
17857.98 142
17859.25 130
17860.51 132
17861.77 152
17863.03 143
17864.30 160
17865.56 143
17866.82 126
17868.09 129
17869.35 151
17870.61 158
17871.87 147
17873.14 136
17874.40 133
17875.66 143
17876.93 122
17878.19 134
17879.45 140
17880.72 145
17881.98 138
17883.24 134
17884.51 131
17885.77 123
17887.03 133
17888.30 145
17889.56 143
17890.83 150
17892.09 144
17893.35 126
17894.62 132
17895.88 134
17897.14 134
17898.41 154
17899.67 143
17900.94 144
17902.20 134
17903.46 131
17904.73 148
17905.99 147
17907.26 150
17908.52 147
17909.79 163
17911.05 159
17912.32 156
17913.58 144
17914.84 149
17916.11 152
17917.37 133
17918.64 167
17919.90 152
17921.17 144
17922.43 139
17923.70 133
17924.96 149
17926.23 127
17927.49 137
17928.76 142
17930.02 149
17931.29 155
17932.55 144
17933.82 138
17935.08 137
17936.35 141
17937.61 141
17938.88 135
17940.14 124
17941.41 144
17942.68 144
17943.94 122
17945.21 124
17946.47 131
17947.74 139
17949.00 152
17950.27 119
17951.54 134
17952.80 151
17954.07 143
17955.33 136
17956.60 126
17957.87 121
17959.13 136
17960.40 157
17961.66 136
17962.93 128
17964.20 154
17965.46 139
17966.73 147
17968.00 143
17969.26 122
17970.53 132
17971.80 134
17973.06 116
17974.33 119
17975.60 136
17976.86 149
17978.13 148
17979.40 136
17980.66 132
17981.93 127
17983.20 144
17984.46 150
17985.73 133
17987.00 116
17988.26 136
17989.53 142
17990.80 116
17992.07 123
17993.33 133
17994.60 141
17995.87 142
17997.14 126
17998.40 139
17999.67 124
18000.94 150
18002.21 148
18003.47 134
18004.74 128
18006.01 125
18007.28 155
18008.55 151
18009.81 125
18011.08 126
18012.35 140
18013.62 136
18014.89 129
18016.15 146
18017.42 127
18018.69 129
18019.96 117
18021.23 127
18022.49 113
18023.76 138
18025.03 138
18026.30 142
18027.57 132
18028.84 122
18030.11 127
18031.37 140
18032.64 141
18033.91 136
18035.18 109
18036.45 142
18037.72 134
18038.99 133
18040.26 138
18041.53 119
18042.79 131
18044.06 127
18045.33 138
18046.60 129
18047.87 119
18049.14 122
18050.41 130
18051.68 147
18052.95 134
18054.22 127
18055.49 149
18056.76 144
18058.03 112
18059.30 142
18060.57 137
18061.84 136
18063.11 140
18064.38 146
18065.65 145
18066.92 124
18068.19 146
18069.46 127
18070.73 140
18072.00 137
18073.27 132
18074.54 139
18075.81 144
18077.08 148
18078.35 130
18079.62 136
18080.89 147
18082.16 154
18083.43 160
18084.70 147
18085.97 147
18087.24 135
18088.51 129
18089.78 139
18091.05 139
18092.32 127
18093.59 132
18094.87 141
18096.14 143
18097.41 130
18098.68 142
18099.95 131
18101.22 147
18102.49 150
18103.76 163
18105.03 138
18106.31 137
18107.58 127
18108.85 119
18110.12 145
18111.39 136
18112.66 153
18113.93 132
18115.21 126
18116.48 143
18117.75 147
18119.02 133
18120.29 148
18121.56 135
18122.84 158
18124.11 148
18125.38 128
18126.65 136
18127.92 152
18129.20 151
18130.47 129
18131.74 146
18133.01 146
18134.29 125
18135.56 124
18136.83 133
18138.10 142
18139.38 159
18140.65 141
18141.92 112
18143.19 133
18144.47 157
18145.74 134
18147.01 137
18148.28 133
18149.56 147
18150.83 125
18152.10 139
18153.38 120
18154.65 127
18155.92 148
18157.19 134
18158.47 128
18159.74 136
18161.01 146
18162.29 123
18163.56 138
18164.83 141
18166.11 135
18167.38 138
18168.65 134
18169.93 145
18171.20 141
18172.48 125
18173.75 128
18175.02 133
18176.30 126
18177.57 139
18178.84 165
18180.12 135
18181.39 125
18182.67 124
18183.94 130
18185.21 152
18186.49 136
18187.76 140
18189.04 138
18190.31 123
18191.59 129
18192.86 135
18194.13 132
18195.41 143
18196.68 159
18197.96 143
18199.23 123
18200.51 128
18201.78 142
18203.06 146
18204.33 136
18205.61 133
18206.88 123
18208.16 132
18209.43 131
18210.71 151
18211.98 154
18213.26 138
18214.53 155
18215.81 128
18217.08 131
18218.36 144
18219.63 144
18220.91 124
18222.18 122
18223.46 128
18224.73 143
18226.01 153
18227.28 123
18228.56 143
18229.84 137
18231.11 139
18232.39 141
18233.66 122
18234.94 133
18236.21 132
18237.49 138
18238.77 138
18240.04 136
18241.32 155
18242.59 116
18243.87 130
18245.15 135
18246.42 132
18247.70 139
18248.98 127
18250.25 139
18251.53 123
18252.81 121
18254.08 145
18255.36 156
18256.63 131
18257.91 133
18259.19 156
18260.46 139
18261.74 115
18263.02 153
18264.30 138
18265.57 136
18266.85 142
18268.13 127
18269.40 151
18270.68 129
18271.96 129
18273.23 134
18274.51 129
18275.79 133
18277.07 140
18278.34 151
18279.62 129
18280.90 128
18282.18 129
18283.45 158
18284.73 151
18286.01 115
18287.29 127
18288.56 132
18289.84 135
18291.12 133
18292.40 150
18293.68 156
18294.95 121
18296.23 142
18297.51 127
18298.79 124
18300.07 128
18301.34 121
18302.62 138
18303.90 127
18305.18 144
18306.46 157
18307.74 121
18309.01 147
18310.29 153
18311.57 156
18312.85 150
18314.13 135
18315.41 145
18316.69 138
18317.96 120
18319.24 116
18320.52 157
18321.80 125
18323.08 140
18324.36 140
18325.64 150
18326.92 115
18328.20 134
18329.47 141
18330.75 158
18332.03 123
18333.31 128
18334.59 140
18335.87 156
18337.15 144
18338.43 140
18339.71 133
18340.99 134
18342.27 146
18343.55 125
18344.83 144
18346.11 128
18347.39 137
18348.67 132
18349.95 162
18351.23 140
18352.51 145
18353.79 140
18355.07 138
18356.35 132
18357.63 145
18358.91 156
18360.19 126
18361.47 132
18362.75 130
18364.03 155
18365.31 147
18366.59 127
18367.87 124
18369.15 154
18370.43 141
18371.71 124
18372.99 141
18374.27 153
18375.55 122
18376.83 132
18378.12 125
18379.40 126
18380.68 129
18381.96 128
18383.24 135
18384.52 119
18385.80 132
18387.08 134
18388.36 130
18389.65 118
18390.93 116
18392.21 131
18393.49 120
18394.77 116
18396.05 140
18397.33 165
18398.62 126
18399.90 124
18401.18 121
18402.46 132
18403.74 121
18405.02 119
18406.31 111
18407.59 134
18408.87 126
18410.15 135
18411.43 134
18412.72 145
18414.00 134
18415.28 148
18416.56 121
18417.84 136
18419.13 143
18420.41 138
18421.69 127
18422.97 132
18424.26 132
18425.54 117
18426.82 138
18428.10 149
18429.39 134
18430.67 138
18431.95 137
18433.23 136
18434.52 123
18435.80 134
18437.08 129
18438.37 133
18439.65 154
18440.93 143
18442.22 116
18443.50 126
18444.78 118
18446.06 135
18447.35 140
18448.63 145
18449.91 135
18451.20 132
18452.48 134
18453.76 134
18455.05 144
18456.33 167
18457.62 155
18458.90 130
18460.18 138
18461.47 140
18462.75 125
18464.03 137
18465.32 125
18466.60 109
18467.89 128
18469.17 111
18470.45 128
18471.74 129
18473.02 140
18474.31 127
18475.59 122
18476.88 133
18478.16 123
18479.44 130
18480.73 116
18482.01 120
18483.30 139
18484.58 140
18485.87 147
18487.15 140
18488.44 129
18489.72 148
18491.01 125
18492.29 128
18493.58 144
18494.86 137
18496.15 144
18497.43 117
18498.72 134
18500.00 130
18501.29 119
18502.57 125
18503.86 127
18505.14 121
18506.43 114
18507.71 125
18509.00 133
18510.28 126
18511.57 129
18512.85 128
18514.14 132
18515.42 149
18516.71 140
18518.00 144
18519.28 142
18520.57 123
18521.85 140
18523.14 131
18524.43 131
18525.71 134
18527.00 134
18528.28 149
18529.57 147
18530.86 137
18532.14 144
18533.43 143
18534.71 144
18536.00 131
18537.29 143
18538.57 137
18539.86 134
18541.15 138
18542.43 164
18543.72 126
18545.01 122
18546.29 148
18547.58 142
18548.87 128
18550.15 121
18551.44 128
18552.73 144
18554.01 129
18555.30 148
18556.59 141
18557.88 120
18559.16 123
18560.45 147
18561.74 141
18563.02 137
18564.31 118
18565.60 131
18566.89 143
18568.17 148
18569.46 143
18570.75 137
18572.04 154
18573.32 138
18574.61 140
18575.90 140
18577.19 158
18578.48 137
18579.76 144
18581.05 148
18582.34 113
18583.63 143
18584.92 144
18586.20 130
18587.49 123
18588.78 126
18590.07 148
18591.36 153
18592.64 125
18593.93 131
18595.22 124
18596.51 134
18597.80 150
18599.09 147
18600.38 131
18601.66 147
18602.95 151
18604.24 131
18605.53 151
18606.82 143
18608.11 165
18609.40 143
18610.69 133
18611.98 155
18613.26 138
18614.55 142
18615.84 144
18617.13 140
18618.42 147
18619.71 149
18621.00 127
18622.29 135
18623.58 148
18624.87 147
18626.16 129
18627.45 147
18628.74 148
18630.03 150
18631.32 139
18632.61 130
18633.89 139
18635.18 139
18636.47 147
18637.76 136
18639.05 120
18640.34 119
18641.63 138
18642.92 124
18644.21 147
18645.50 126
18646.79 134
18648.09 138
18649.38 149
18650.67 126
18651.96 143
18653.25 114
18654.54 140
18655.83 119
18657.12 118
18658.41 130
18659.70 129
18660.99 128
18662.28 123
18663.57 126
18664.86 123
18666.15 135
18667.44 120
18668.74 128
18670.03 113
18671.32 134
18672.61 120
18673.90 127
18675.19 122
18676.48 125
18677.77 119
18679.06 151
18680.36 131
18681.65 121
18682.94 131
18684.23 131
18685.52 136
18686.81 119
18688.11 114
18689.40 124
18690.69 132
18691.98 135
18693.27 133
18694.56 113
18695.86 128
18697.15 128
18698.44 126
18699.73 127
18701.02 127
18702.32 125
18703.61 122
18704.90 120
18706.19 121
18707.48 124
18708.78 104
18710.07 114
18711.36 106
18712.65 113
18713.95 95
18715.24 133
18716.53 131
18717.83 129
18719.12 118
18720.41 118
18721.70 115
18723.00 118
18724.29 118
18725.58 143
18726.87 119
18728.17 131
18729.46 126
18730.75 121
18732.05 114
18733.34 110
18734.63 129
18735.93 132
18737.22 116
18738.51 132
18739.81 123
18741.10 122
18742.39 118
18743.69 123
18744.98 119
18746.27 131
18747.57 121
18748.86 129
18750.16 119
18751.45 130
18752.74 129
18754.04 129
18755.33 120
18756.63 126
18757.92 119
18759.21 125
18760.51 118
18761.80 115
18763.10 113
18764.39 117
18765.69 130
18766.98 104
18768.27 106
18769.57 114
18770.86 138
18772.16 111
18773.45 121
18774.75 132
18776.04 131
18777.34 105
18778.63 99
18779.93 118
18781.22 129
18782.52 109
18783.81 122
18785.11 106
18786.40 116
18787.70 118
18788.99 126
18790.29 129
18791.58 119
18792.88 122
18794.17 122
18795.47 131
18796.76 112
18798.06 120
18799.35 129
18800.65 121
18801.94 119
18803.24 101
18804.54 118
18805.83 116
18807.13 120
18808.42 110
18809.72 119
18811.01 124
18812.31 123
18813.61 119
18814.90 126
18816.20 123
18817.49 118
18818.79 131
18820.09 119
18821.38 117
18822.68 126
18823.98 124
18825.27 129
18826.57 108
18827.87 114
18829.16 126
18830.46 130
18831.75 127
18833.05 137
18834.35 127
18835.64 111
18836.94 112
18838.24 116
18839.54 124
18840.83 100
18842.13 111
18843.43 127
18844.72 129
18846.02 122
18847.32 119
18848.61 128
18849.91 117
18851.21 110
18852.51 122
18853.80 122
18855.10 111
18856.40 120
18857.70 110
18858.99 110
18860.29 105
18861.59 131
18862.89 108
18864.18 112
18865.48 123
18866.78 118
18868.08 123
18869.38 132
18870.67 106
18871.97 115
18873.27 122
18874.57 119
18875.87 125
18877.16 120
18878.46 121
18879.76 108
18881.06 136
18882.36 120
18883.66 98
18884.95 110
18886.25 120
18887.55 124
18888.85 116
18890.15 109
18891.45 122
18892.75 119
18894.04 129
18895.34 115
18896.64 106
18897.94 116
18899.24 121
18900.54 126
18901.84 104
18903.14 110
18904.44 128
18905.74 121
18907.03 130
18908.33 109
18909.63 119
18910.93 125
18912.23 132
18913.53 111
18914.83 114
18916.13 127
18917.43 114
18918.73 125
18920.03 114
18921.33 112
18922.63 108
18923.93 123
18925.23 134
18926.53 115
18927.83 101
18929.13 114
18930.43 120
18931.73 135
18933.03 116
18934.33 120
18935.63 130
18936.93 127
18938.23 116
18939.53 104
18940.83 106
18942.13 124
18943.43 117
18944.73 123
18946.03 99
18947.33 114
18948.63 112
18949.93 108
18951.23 124
18952.53 125
18953.84 123
18955.14 106
18956.44 104
18957.74 103
18959.04 125
18960.34 117
18961.64 110
18962.94 117
18964.24 124
18965.54 114
18966.85 113
18968.15 132
18969.45 119
18970.75 115
18972.05 94
18973.35 117
18974.65 117
18975.96 105
18977.26 112
18978.56 116
18979.86 92
18981.16 129
18982.46 130
18983.77 108
18985.07 115
18986.37 115
18987.67 114
18988.97 117
18990.28 103
18991.58 121
18992.88 129
18994.18 123
18995.49 104
18996.79 105
18998.09 114
18999.39 104
19000.69 136
19002.00 112
19003.30 113
19004.60 118
19005.90 137
19007.21 118
19008.51 117
19009.81 99
19011.12 105
19012.42 135
19013.72 122
19015.02 110
19016.33 112
19017.63 133
19018.93 120
19020.24 134
19021.54 125
19022.84 114
19024.15 114
19025.45 122
19026.75 110
19028.06 119
19029.36 108
19030.66 121
19031.97 134
19033.27 126
19034.57 108
19035.88 129
19037.18 118
19038.48 113
19039.79 114
19041.09 122
19042.40 112
19043.70 100
19045.00 117
19046.31 96
19047.61 111
19048.92 116
19050.22 115
19051.52 112
19052.83 106
19054.13 118
19055.44 111
19056.74 127
19058.05 90
19059.35 117
19060.65 126
19061.96 139
19063.26 95
19064.57 116
19065.87 122
19067.18 115
19068.48 132
19069.79 137
19071.09 122
19072.40 111
19073.70 108
19075.01 117
19076.31 121
19077.62 110
19078.92 110
19080.23 129
19081.53 123
19082.84 95
19084.14 113
19085.45 118
19086.75 116
19088.06 114
19089.36 117
19090.67 134
19091.98 112
19093.28 115
19094.59 90
19095.89 111
19097.20 120
19098.50 113
19099.81 128
19101.12 131
19102.42 92
19103.73 113
19105.03 126
19106.34 119
19107.65 126
19108.95 101
19110.26 134
19111.56 123
19112.87 123
19114.18 108
19115.48 134
19116.79 122
19118.10 129
19119.40 119
19120.71 124
19122.02 109
19123.32 123
19124.63 119
19125.94 100
19127.24 112
19128.55 124
19129.86 100
19131.16 123
19132.47 112
19133.78 110
19135.08 121
19136.39 116
19137.70 121
19139.01 121
19140.31 112
19141.62 107
19142.93 112
19144.23 128
19145.54 118
19146.85 123
19148.16 122
19149.46 117
19150.77 111
19152.08 126
19153.39 135
19154.69 120
19156.00 119
19157.31 128
19158.62 128
19159.93 113
19161.23 125
19162.54 139
19163.85 120
19165.16 125
19166.47 115
19167.77 109
19169.08 113
19170.39 109
19171.70 130
19173.01 116
19174.32 135
19175.62 134
19176.93 129
19178.24 112
19179.55 129
19180.86 121
19182.17 122
19183.48 119
19184.78 102
19186.09 122
19187.40 130
19188.71 121
19190.02 102
19191.33 110
19192.64 130
19193.95 125
19195.26 119
19196.56 123
19197.87 119
19199.18 105
19200.49 123
19201.80 145
19203.11 108
19204.42 107
19205.73 110
19207.04 132
19208.35 117
19209.66 122
19210.97 100
19212.28 134
19213.59 102
19214.90 114
19216.21 136
19217.52 110
19218.83 124
19220.14 110
19221.45 110
19222.76 119
19224.07 91
19225.38 111
19226.69 115
19228.00 111
19229.31 115
19230.62 122
19231.93 124
19233.24 113
19234.55 104
19235.86 115
19237.17 115
19238.48 101
19239.79 110
19241.10 114
19242.41 124
19243.72 112
19245.03 132
19246.35 127
19247.66 108
19248.97 103
19250.28 108
19251.59 108
19252.90 83
19254.21 113
19255.52 117
19256.83 121
19258.14 100
19259.46 111
19260.77 110
19262.08 128
19263.39 111
19264.70 121
19266.01 127
19267.32 100
19268.64 112
19269.95 125
19271.26 92
19272.57 104
19273.88 101
19275.20 128
19276.51 110
19277.82 109
19279.13 108
19280.44 99
19281.75 115
19283.07 93
19284.38 121
19285.69 121
19287.00 117
19288.32 103
19289.63 105
19290.94 120
19292.25 111
19293.57 103
19294.88 114
19296.19 118
19297.50 95
19298.82 111
19300.13 120
19301.44 113
19302.75 113
19304.07 111
19305.38 121
19306.69 115
19308.01 110
19309.32 110
19310.63 96
19311.94 100
19313.26 117
19314.57 104
19315.88 109
19317.20 101
19318.51 109
19319.82 120
19321.14 96
19322.45 112
19323.76 125
19325.08 115
19326.39 107
19327.70 99
19329.02 117
19330.33 110
19331.65 110
19332.96 113
19334.27 102
19335.59 114
19336.90 118
19338.22 139
19339.53 101
19340.84 93
19342.16 96
19343.47 109
19344.79 110
19346.10 116
19347.41 111
19348.73 113
19350.04 112
19351.36 115
19352.67 106
19353.99 110
19355.30 115
19356.62 91
19357.93 102
19359.25 112
19360.56 118
19361.87 121
19363.19 105
19364.50 107
19365.82 114
19367.13 111
19368.45 105
19369.76 102
19371.08 103
19372.39 132
19373.71 105
19375.02 118
19376.34 126
19377.66 110
19378.97 105
19380.29 116
19381.60 94
19382.92 106
19384.23 109
19385.55 100
19386.86 117
19388.18 123
19389.50 120
19390.81 126
19392.13 112
19393.44 118
19394.76 111
19396.07 103
19397.39 121
19398.71 109
19400.02 113
19401.34 96
19402.65 111
19403.97 106
19405.29 119
19406.60 116
19407.92 116
19409.24 114
19410.55 101
19411.87 109
19413.19 122
19414.50 104
19415.82 113
19417.14 108
19418.45 111
19419.77 107
19421.09 114
19422.40 133
19423.72 116
19425.04 86
19426.35 106
19427.67 119
19428.99 120
19430.30 104
19431.62 117
19432.94 106
19434.26 111
19435.57 131
19436.89 113
19438.21 111
19439.53 103
19440.84 113
19442.16 106
19443.48 108
19444.80 100
19446.11 133
19447.43 111
19448.75 121
19450.07 111
19451.38 106
19452.70 97
19454.02 103
19455.34 113
19456.66 112
19457.97 99
19459.29 94
19460.61 116
19461.93 116
19463.25 120
19464.57 122
19465.88 122
19467.20 88
19468.52 116
19469.84 108
19471.16 107
19472.48 109
19473.79 112
19475.11 111
19476.43 109
19477.75 115
19479.07 115
19480.39 112
19481.71 123
19483.03 105
19484.34 111
19485.66 109
19486.98 103
19488.30 114
19489.62 108
19490.94 114
19492.26 105
19493.58 107
19494.90 107
19496.22 126
19497.54 123
19498.86 97
19500.18 113
19501.50 116
19502.81 120
19504.13 112
19505.45 111
19506.77 106
19508.09 118
19509.41 122
19510.73 121
19512.05 116
19513.37 119
19514.69 109
19516.01 94
19517.33 103
19518.65 103
19519.97 116
19521.29 101
19522.61 97
19523.93 110
19525.25 131
19526.57 106
19527.89 125
19529.22 111
19530.54 104
19531.86 124
19533.18 92
19534.50 98
19535.82 110
19537.14 100
19538.46 111
19539.78 111
19541.10 113
19542.42 112
19543.74 118
19545.06 112
19546.39 110
19547.71 123
19549.03 129
19550.35 108
19551.67 118
19552.99 118
19554.31 106
19555.63 114
19556.96 110
19558.28 114
19559.60 104
19560.92 114
19562.24 103
19563.56 100
19564.88 97
19566.21 116
19567.53 100
19568.85 99
19570.17 107
19571.49 119
19572.82 107
19574.14 87
19575.46 93
19576.78 98
19578.10 104
19579.43 110
19580.75 111
19582.07 119
19583.39 109
19584.72 111
19586.04 102
19587.36 110
19588.68 124
19590.01 131
19591.33 126
19592.65 117
19593.97 119
19595.30 122
19596.62 104
19597.94 113
19599.26 124
19600.59 118
19601.91 109
19603.23 116
19604.56 114
19605.88 107
19607.20 111
19608.53 111
19609.85 112
19611.17 107
19612.49 117
19613.82 135
19615.14 124
19616.47 104
19617.79 118
19619.11 107
19620.44 111
19621.76 101
19623.08 105
19624.41 118
19625.73 107
19627.05 111
19628.38 99
19629.70 118
19631.03 123
19632.35 122
19633.67 122
19635.00 120
19636.32 111
19637.65 122
19638.97 130
19640.29 102
19641.62 108
19642.94 109
19644.27 103
19645.59 131
19646.92 95
19648.24 121
19649.57 96
19650.89 111
19652.21 102
19653.54 117
19654.86 120
19656.19 111
19657.51 109
19658.84 114
19660.16 106
19661.49 125
19662.81 126
19664.14 104
19665.46 131
19666.79 131
19668.11 103
19669.44 115
19670.76 124
19672.09 123
19673.41 126
19674.74 126
19676.07 109
19677.39 109
19678.72 94
19680.04 115
19681.37 125
19682.69 122
19684.02 110
19685.34 117
19686.67 116
19688.00 113
19689.32 110
19690.65 122
19691.97 115
19693.30 112
19694.63 130
19695.95 113
19697.28 114
19698.60 110
19699.93 117
19701.26 116
19702.58 110
19703.91 147
19705.24 146
19706.56 130
19707.89 113
19709.22 112
19710.54 111
19711.87 125
19713.20 130
19714.52 107
19715.85 117
19717.18 129
19718.50 129
19719.83 107
19721.16 121
19722.48 125
19723.81 129
19725.14 117
19726.47 112
19727.79 113
19729.12 113
19730.45 115
19731.77 98
19733.10 123
19734.43 143
19735.76 109
19737.08 120
19738.41 121
19739.74 116
19741.07 117
19742.39 131
19743.72 113
19745.05 111
19746.38 100
19747.71 117
19749.03 124
19750.36 106
19751.69 121
19753.02 126
19754.35 114
19755.67 105
19757.00 115
19758.33 114
19759.66 104
19760.99 111
19762.31 111
19763.64 110
19764.97 109
19766.30 119
19767.63 122
19768.96 126
19770.29 112
19771.61 121
19772.94 122
19774.27 118
19775.60 107
19776.93 127
19778.26 129
19779.59 127
19780.92 119
19782.25 128
19783.57 123
19784.90 127
19786.23 103
19787.56 110
19788.89 119
19790.22 100
19791.55 115
19792.88 112
19794.21 126
19795.54 115
19796.87 107
19798.20 108
19799.53 122
19800.86 111
19802.19 117
19803.52 132
19804.85 120
19806.18 114
19807.50 135
19808.83 124
19810.16 116
19811.49 119
19812.82 129
19814.15 117
19815.49 111
19816.82 106
19818.15 113
19819.48 130
19820.81 124
19822.14 118
19823.47 121
19824.80 123
19826.13 118
19827.46 127
19828.79 125
19830.12 124
19831.45 122
19832.78 116
19834.11 138
19835.44 125
19836.77 121
19838.10 130
19839.44 131
19840.77 125
19842.10 134
19843.43 119
19844.76 132
19846.09 106
19847.42 106
19848.75 116
19850.08 128
19851.42 127
19852.75 110
19854.08 106
19855.41 97
19856.74 115
19858.07 125
19859.40 119
19860.74 125
19862.07 126
19863.40 122
19864.73 127
19866.06 110
19867.40 129
19868.73 122
19870.06 99
19871.39 122
19872.72 104
19874.06 119
19875.39 102
19876.72 110
19878.05 105
19879.38 117
19880.72 115
19882.05 129
19883.38 108
19884.71 123
19886.05 109
19887.38 123
19888.71 116
19890.04 126
19891.38 105
19892.71 138
19894.04 117
19895.38 115
19896.71 121
19898.04 111
19899.37 129
19900.71 110
19902.04 112
19903.37 123
19904.71 132
19906.04 102
19907.37 108
19908.71 117
19910.04 110
19911.37 98
19912.71 115
19914.04 117
19915.37 117
19916.71 120
19918.04 97
19919.37 113
19920.71 98
19922.04 130
19923.37 118
19924.71 114
19926.04 113
19927.38 120
19928.71 113
19930.04 118
19931.38 119
19932.71 123
19934.05 137
19935.38 111
19936.71 110
19938.05 121
19939.38 127
19940.72 100
19942.05 112
19943.39 134
19944.72 127
19946.06 118
19947.39 122
19948.72 119
19950.06 121
19951.39 109
19952.73 123
19954.06 113
19955.40 108
19956.73 126
19958.07 116
19959.40 114
19960.74 117
19962.07 123
19963.41 111
19964.74 120
19966.08 127
19967.41 118
19968.75 112
19970.08 135
19971.42 125
19972.76 118
19974.09 119
19975.43 126
19976.76 123
19978.10 128
19979.43 122
19980.77 94
19982.10 123
19983.44 116
19984.78 131
19986.11 105
19987.45 113
19988.78 130
19990.12 125
19991.46 122
19992.79 123
19994.13 113
19995.46 123
19996.80 114
19998.14 113
19999.47 113
20000.81 137
20002.15 107
20003.48 110
20004.82 119
20006.16 98
20007.49 131
20008.83 130
20010.17 131
20011.50 118
20012.84 110
20014.18 120
20015.51 126
20016.85 124
20018.19 104
20019.52 131
20020.86 128
20022.20 112
20023.53 106
20024.87 119
20026.21 114
20027.55 128
20028.88 123
20030.22 113
20031.56 112
20032.90 111
20034.23 128
20035.57 128
20036.91 123
20038.25 141
20039.58 119
20040.92 120
20042.26 97
20043.60 109
20044.93 112
20046.27 124
20047.61 118
20048.95 111
20050.29 117
20051.62 132
20052.96 133
20054.30 122
20055.64 121
20056.98 118
20058.32 122
20059.65 115
20060.99 127
20062.33 127
20063.67 119
20065.01 114
20066.35 123
20067.68 124
20069.02 118
20070.36 124
20071.70 134
20073.04 123
20074.38 132
20075.72 129
20077.06 136
20078.40 136
20079.73 117
20081.07 127
20082.41 116
20083.75 128
20085.09 112
20086.43 119
20087.77 121
20089.11 121
20090.45 139
20091.79 131
20093.13 123
20094.47 120
20095.81 119
20097.15 115
20098.48 127
20099.82 131
20101.16 132
20102.50 143
20103.84 137
20105.18 146
20106.52 117
20107.86 126
20109.20 131
20110.54 125
20111.88 119
20113.22 132
20114.56 125
20115.90 136
20117.24 99
20118.58 140
20119.93 134
20121.27 141
20122.61 130
20123.95 135
20125.29 128
20126.63 120
20127.97 138
20129.31 140
20130.65 140
20131.99 121
20133.33 144
20134.67 118
20136.01 128
20137.35 127
20138.69 119
