# Supplementary material for: MALDI-TOF MS typing enables the classification of brewing yeasts of the genus Saccharomyces to major beer styles
Source: PLoS One. 2017 Aug 9;12(8):e0181694. doi: 10.1371/journal.pone.0181694 (PMC5549903; doi:10.1371/journal.pone.0181694)
Supplement: S7 File — The directory includes 90 raw files and was zipped to “.zip”; the folder has three strains with 30 spectra per strain; S1 Text explains the raw files with an example and Table 1 represents the yeast strains used within the experiment. (ZIP) [file pone.0181694.s010.zip › 19-21/30279-120-Lag-Lag-Lag-YPG-18h-E-E_2016-09-27_9_0_B8_1.dat]

1999.34 583
1999.77 606
2000.19 534
2000.61 542
2001.03 616
2001.45 610
2001.88 577
2002.30 583
2002.72 517
2003.14 524
2003.56 524
2003.99 545
2004.41 576
2004.83 517
2005.25 547
2005.68 543
2006.10 494
2006.52 553
2006.94 553
2007.37 545
2007.79 567
2008.21 598
2008.64 583
2009.06 622
2009.48 551
2009.90 533
2010.33 565
2010.75 593
2011.17 647
2011.60 559
2012.02 463
2012.44 490
2012.87 598
2013.29 576
2013.71 509
2014.14 499
2014.56 530
2014.98 533
2015.41 491
2015.83 515
2016.25 578
2016.68 615
2017.10 611
2017.53 547
2017.95 631
2018.37 680
2018.80 555
2019.22 558
2019.65 582
2020.07 675
2020.49 657
2020.92 619
2021.34 569
2021.77 601
2022.19 558
2022.61 479
2023.04 552
2023.46 538
2023.89 565
2024.31 477
2024.74 509
2025.16 536
2025.59 495
2026.01 492
2026.44 559
2026.86 551
2027.29 582
2027.71 619
2028.14 508
2028.56 507
2028.98 491
2029.41 524
2029.84 570
2030.26 623
2030.69 527
2031.11 526
2031.54 598
2031.96 530
2032.39 555
2032.81 554
2033.24 551
2033.66 605
2034.09 587
2034.51 627
2034.94 579
2035.37 575
2035.79 576
2036.22 573
2036.64 532
2037.07 541
2037.49 560
2037.92 535
2038.35 581
2038.77 635
2039.20 577
2039.62 575
2040.05 629
2040.48 582
2040.90 576
2041.33 560
2041.76 577
2042.18 566
2042.61 547
2043.03 534
2043.46 526
2043.89 556
2044.31 571
2044.74 580
2045.17 548
2045.59 573
2046.02 547
2046.45 539
2046.87 554
2047.30 538
2047.73 522
2048.16 538
2048.58 527
2049.01 512
2049.44 542
2049.86 492
2050.29 507
2050.72 517
2051.15 537
2051.57 539
2052.00 558
2052.43 479
2052.86 524
2053.28 510
2053.71 512
2054.14 515
2054.57 549
2054.99 554
2055.42 519
2055.85 544
2056.28 575
2056.70 656
2057.13 646
2057.56 568
2057.99 572
2058.42 579
2058.84 523
2059.27 584
2059.70 579
2060.13 561
2060.56 536
2060.99 586
2061.41 588
2061.84 562
2062.27 568
2062.70 575
2063.13 596
2063.56 625
2063.99 650
2064.41 603
2064.84 570
2065.27 601
2065.70 607
2066.13 626
2066.56 626
2066.99 658
2067.42 640
2067.85 586
2068.27 578
2068.70 552
2069.13 576
2069.56 538
2069.99 517
2070.42 485
2070.85 495
2071.28 519
2071.71 529
2072.14 540
2072.57 550
2073.00 560
2073.43 558
2073.86 555
2074.29 531
2074.72 602
2075.15 639
2075.58 636
2076.01 641
2076.44 600
2076.87 566
2077.30 616
2077.73 627
2078.16 584
2078.59 595
2079.02 594
2079.45 601
2079.88 610
2080.31 641
2080.74 650
2081.17 586
2081.60 531
2082.03 536
2082.46 541
2082.89 549
2083.32 555
2083.75 489
2084.18 539
2084.61 523
2085.04 550
2085.47 560
2085.90 553
2086.34 602
2086.77 603
2087.20 577
2087.63 556
2088.06 543
2088.49 538
2088.92 530
2089.35 523
2089.79 560
2090.22 462
2090.65 530
2091.08 549
2091.51 538
2091.94 542
2092.37 516
2092.81 521
2093.24 517
2093.67 578
2094.10 592
2094.53 543
2094.96 503
2095.40 515
2095.83 530
2096.26 551
2096.69 496
2097.12 527
2097.56 552
2097.99 523
2098.42 495
2098.85 520
2099.29 511
2099.72 472
2100.15 518
2100.58 509
2101.01 493
2101.45 529
2101.88 560
2102.31 579
2102.75 541
2103.18 495
2103.61 527
2104.04 497
2104.48 502
2104.91 467
2105.34 503
2105.77 486
2106.21 531
2106.64 498
2107.07 519
2107.51 598
2107.94 601
2108.37 509
2108.81 522
2109.24 545
2109.67 568
2110.11 636
2110.54 518
2110.97 516
2111.41 469
2111.84 522
2112.27 516
2112.71 519
2113.14 563
2113.58 481
2114.01 490
2114.44 496
2114.88 492
2115.31 544
2115.75 480
2116.18 499
2116.61 491
2117.05 503
2117.48 473
2117.92 490
2118.35 502
2118.78 485
2119.22 511
2119.65 518
2120.09 527
2120.52 521
2120.96 555
2121.39 605
2121.83 570
2122.26 565
2122.69 523
2123.13 565
2123.56 545
2124.00 583
2124.43 580
2124.87 578
2125.30 618
2125.74 552
2126.17 574
2126.61 610
2127.04 582
2127.48 593
2127.91 578
2128.35 541
2128.79 523
2129.22 528
2129.66 570
2130.09 550
2130.53 511
2130.96 555
2131.40 563
2131.83 533
2132.27 540
2132.70 501
2133.14 547
2133.58 573
2134.01 602
2134.45 590
2134.88 539
2135.32 581
2135.76 640
2136.19 661
2136.63 538
2137.06 553
2137.50 624
2137.94 624
2138.37 562
2138.81 552
2139.25 561
2139.68 533
2140.12 579
2140.56 550
2140.99 532
2141.43 525
2141.87 505
2142.30 522
2142.74 499
2143.18 484
2143.61 510
2144.05 538
2144.49 506
2144.92 522
2145.36 532
2145.80 569
2146.23 549
2146.67 502
2147.11 531
2147.55 546
2147.98 572
2148.42 540
2148.86 585
2149.30 633
2149.73 654
2150.17 662
2150.61 752
2151.05 666
2151.48 633
2151.92 600
2152.36 619
2152.80 603
2153.23 599
2153.67 568
2154.11 572
2154.55 572
2154.99 559
2155.42 597
2155.86 545
2156.30 544
2156.74 600
2157.18 619
2157.61 638
2158.05 583
2158.49 592
2158.93 618
2159.37 599
2159.81 608
2160.24 588
2160.68 559
2161.12 544
2161.56 527
2162.00 603
2162.44 575
2162.88 542
2163.32 627
2163.75 542
2164.19 583
2164.63 583
2165.07 590
2165.51 587
2165.95 583
2166.39 603
2166.83 575
2167.27 599
2167.71 537
2168.15 557
2168.59 534
2169.02 541
2169.46 518
2169.90 585
2170.34 602
2170.78 573
2171.22 588
2171.66 569
2172.10 558
2172.54 587
2172.98 587
2173.42 678
2173.86 624
2174.30 589
2174.74 603
2175.18 603
2175.62 626
2176.06 559
2176.50 613
2176.94 648
2177.38 693
2177.82 628
2178.26 675
2178.70 655
2179.14 623
2179.58 586
2180.02 657
2180.47 667
2180.91 641
2181.35 571
2181.79 610
2182.23 658
2182.67 579
2183.11 576
2183.55 573
2183.99 562
2184.43 589
2184.87 564
2185.31 592
2185.76 583
2186.20 601
2186.64 548
2187.08 595
2187.52 636
2187.96 615
2188.40 667
2188.84 673
2189.29 630
2189.73 639
2190.17 701
2190.61 647
2191.05 646
2191.49 627
2191.94 647
2192.38 635
2192.82 566
2193.26 609
2193.70 641
2194.14 663
2194.59 616
2195.03 649
2195.47 624
2195.91 642
2196.36 596
2196.80 675
2197.24 705
2197.68 642
2198.12 647
2198.57 588
2199.01 622
2199.45 677
2199.89 644
2200.34 611
2200.78 640
2201.22 596
2201.66 639
2202.11 632
2202.55 673
2202.99 640
2203.44 601
2203.88 687
2204.32 735
2204.76 654
2205.21 609
2205.65 590
2206.09 679
2206.54 662
2206.98 617
2207.42 613
2207.87 628
2208.31 649
2208.75 618
2209.20 614
2209.64 643
2210.08 562
2210.53 622
2210.97 628
2211.42 635
2211.86 584
2212.30 579
2212.75 668
2213.19 660
2213.63 639
2214.08 650
2214.52 629
2214.97 622
2215.41 593
2215.85 587
2216.30 553
2216.74 577
2217.19 599
2217.63 530
2218.08 577
2218.52 561
2218.97 525
2219.41 539
2219.85 583
2220.30 652
2220.74 681
2221.19 651
2221.63 677
2222.08 596
2222.52 628
2222.97 621
2223.41 710
2223.86 715
2224.30 703
2224.75 716
2225.19 670
2225.64 682
2226.08 671
2226.53 723
2226.97 726
2227.42 707
2227.86 681
2228.31 698
2228.75 755
2229.20 686
2229.65 694
2230.09 730
2230.54 737
2230.98 736
2231.43 762
2231.87 740
2232.32 833
2232.76 865
2233.21 849
2233.66 857
2234.10 824
2234.55 768
2234.99 732
2235.44 780
2235.89 788
2236.33 803
2236.78 751
2237.23 686
2237.67 701
2238.12 659
2238.56 657
2239.01 679
2239.46 688
2239.90 693
2240.35 629
2240.80 626
2241.24 598
2241.69 521
2242.14 580
2242.58 603
2243.03 589
2243.48 562
2243.93 540
2244.37 602
2244.82 611
2245.27 558
2245.71 585
2246.16 570
2246.61 581
2247.05 549
2247.50 551
2247.95 566
2248.40 611
2248.84 653
2249.29 605
2249.74 658
2250.19 654
2250.63 635
2251.08 624
2251.53 677
2251.98 639
2252.43 686
2252.87 643
2253.32 653
2253.77 675
2254.22 701
2254.66 607
2255.11 594
2255.56 541
2256.01 534
2256.46 575
2256.91 543
2257.35 542
2257.80 545
2258.25 561
2258.70 547
2259.15 555
2259.60 571
2260.04 578
2260.49 625
2260.94 615
2261.39 582
2261.84 612
2262.29 642
2262.74 661
2263.19 676
2263.63 615
2264.08 627
2264.53 643
2264.98 674
2265.43 657
2265.88 695
2266.33 662
2266.78 691
2267.23 741
2267.68 691
2268.13 659
2268.58 703
2269.02 750
2269.47 730
2269.92 755
2270.37 735
2270.82 780
2271.27 760
2271.72 818
2272.17 753
2272.62 740
2273.07 757
2273.52 764
2273.97 739
2274.42 697
2274.87 702
2275.32 752
2275.77 696
2276.22 733
2276.67 713
2277.12 734
2277.57 713
2278.02 749
2278.47 775
2278.92 721
2279.37 746
2279.82 729
2280.27 623
2280.73 595
2281.18 613
2281.63 584
2282.08 635
2282.53 564
2282.98 631
2283.43 614
2283.88 618
2284.33 642
2284.78 598
2285.23 552
2285.68 500
2286.14 582
2286.59 640
2287.04 639
2287.49 629
2287.94 633
2288.39 701
2288.84 655
2289.30 718
2289.75 806
2290.20 865
2290.65 823
2291.10 877
2291.55 862
2292.00 932
2292.46 1041
2292.91 954
2293.36 992
2293.81 1040
2294.26 1039
2294.72 1007
2295.17 964
2295.62 982
2296.07 891
2296.52 821
2296.98 827
2297.43 803
2297.88 822
2298.33 775
2298.79 728
2299.24 707
2299.69 673
2300.14 608
2300.60 590
2301.05 598
2301.50 571
2301.95 589
2302.41 616
2302.86 625
2303.31 565
2303.76 586
2304.22 560
2304.67 583
2305.12 535
2305.58 578
2306.03 577
2306.48 543
2306.94 590
2307.39 596
2307.84 615
2308.30 670
2308.75 661
2309.20 723
2309.66 700
2310.11 739
2310.56 685
2311.02 728
2311.47 690
2311.92 756
2312.38 761
2312.83 671
2313.28 714
2313.74 685
2314.19 698
2314.65 701
2315.10 708
2315.55 663
2316.01 637
2316.46 660
2316.92 631
2317.37 664
2317.83 710
2318.28 702
2318.73 715
2319.19 682
2319.64 704
2320.10 687
2320.55 722
2321.01 717
2321.46 708
2321.92 665
2322.37 665
2322.82 727
2323.28 699
2323.73 737
2324.19 735
2324.64 791
2325.10 810
2325.55 819
2326.01 783
2326.46 778
2326.92 791
2327.37 828
2327.83 772
2328.29 793
2328.74 710
2329.20 669
2329.65 604
2330.11 616
2330.56 706
2331.02 720
2331.47 644
2331.93 690
2332.38 657
2332.84 650
2333.30 644
2333.75 610
2334.21 626
2334.66 715
2335.12 648
2335.58 698
2336.03 670
2336.49 631
2336.94 658
2337.40 619
2337.86 608
2338.31 598
2338.77 606
2339.22 615
2339.68 613
2340.14 592
2340.59 655
2341.05 682
2341.51 647
2341.96 667
2342.42 746
2342.88 716
2343.33 683
2343.79 652
2344.25 642
2344.70 675
2345.16 713
2345.62 613
2346.08 649
2346.53 678
2346.99 626
2347.45 650
2347.90 690
2348.36 669
2348.82 730
2349.28 642
2349.73 687
2350.19 739
2350.65 652
2351.11 670
2351.56 724
2352.02 636
2352.48 651
2352.94 708
2353.39 612
2353.85 595
2354.31 620
2354.77 605
2355.22 577
2355.68 574
2356.14 576
2356.60 597
2357.06 613
2357.51 612
2357.97 591
2358.43 602
2358.89 592
2359.35 638
2359.81 611
2360.26 635
2360.72 626
2361.18 683
2361.64 660
2362.10 630
2362.56 687
2363.02 670
2363.47 657
2363.93 738
2364.39 667
2364.85 716
2365.31 737
2365.77 706
2366.23 626
2366.69 713
2367.15 726
2367.60 687
2368.06 671
2368.52 694
2368.98 666
2369.44 626
2369.90 631
2370.36 634
2370.82 634
2371.28 621
2371.74 577
2372.20 666
2372.66 605
2373.12 575
2373.58 590
2374.04 573
2374.50 579
2374.96 620
2375.42 663
2375.88 602
2376.34 657
2376.80 634
2377.26 606
2377.72 614
2378.18 620
2378.64 633
2379.10 678
2379.56 595
2380.02 575
2380.48 583
2380.94 621
2381.40 645
2381.86 575
2382.32 622
2382.78 588
2383.24 590
2383.70 655
2384.16 703
2384.62 630
2385.08 599
2385.54 559
2386.00 652
2386.47 646
2386.93 640
2387.39 562
2387.85 603
2388.31 632
2388.77 619
2389.23 616
2389.69 653
2390.15 685
2390.62 650
2391.08 610
2391.54 623
2392.00 576
2392.46 579
2392.92 640
2393.38 631
2393.85 627
2394.31 558
2394.77 571
2395.23 642
2395.69 619
2396.16 617
2396.62 613
2397.08 598
2397.54 621
2398.00 689
2398.47 653
2398.93 715
2399.39 623
2399.85 603
2400.31 621
2400.78 583
2401.24 574
2401.70 639
2402.16 629
2402.63 593
2403.09 601
2403.55 549
2404.01 579
2404.48 603
2404.94 593
2405.40 602
2405.86 616
2406.33 575
2406.79 601
2407.25 585
2407.72 589
2408.18 539
2408.64 511
2409.11 548
2409.57 585
2410.03 567
2410.49 624
2410.96 567
2411.42 572
2411.88 615
2412.35 637
2412.81 582
2413.28 588
2413.74 578
2414.20 584
2414.67 611
2415.13 585
2415.59 649
2416.06 650
2416.52 645
2416.98 666
2417.45 667
2417.91 650
2418.38 735
2418.84 719
2419.30 617
2419.77 677
2420.23 779
2420.70 754
2421.16 716
2421.63 650
2422.09 721
2422.55 672
2423.02 663
2423.48 676
2423.95 635
2424.41 622
2424.88 652
2425.34 605
2425.81 615
2426.27 652
2426.74 633
2427.20 616
2427.67 622
2428.13 639
2428.60 579
2429.06 604
2429.53 602
2429.99 596
2430.46 640
2430.92 575
2431.39 533
2431.85 525
2432.32 546
2432.78 515
2433.25 603
2433.71 608
2434.18 554
2434.64 607
2435.11 601
2435.58 579
2436.04 676
2436.51 673
2436.97 641
2437.44 663
2437.90 591
2438.37 615
2438.84 656
2439.30 711
2439.77 681
2440.23 662
2440.70 727
2441.17 712
2441.63 691
2442.10 700
2442.57 691
2443.03 726
2443.50 715
2443.96 688
2444.43 700
2444.90 676
2445.36 619
2445.83 616
2446.30 620
2446.76 641
2447.23 652
2447.70 588
2448.16 614
2448.63 641
2449.10 668
2449.57 641
2450.03 660
2450.50 554
2450.97 576
2451.43 593
2451.90 608
2452.37 597
2452.84 559
2453.30 523
2453.77 546
2454.24 551
2454.71 596
2455.17 562
2455.64 547
2456.11 586
2456.58 565
2457.04 593
2457.51 581
2457.98 581
2458.45 558
2458.91 547
2459.38 554
2459.85 550
2460.32 590
2460.79 539
2461.25 517
2461.72 599
2462.19 583
2462.66 561
2463.13 532
2463.60 574
2464.06 575
2464.53 562
2465.00 567
2465.47 611
2465.94 561
2466.41 625
2466.87 590
2467.34 577
2467.81 591
2468.28 579
2468.75 577
2469.22 559
2469.69 579
2470.16 592
2470.63 602
2471.09 598
2471.56 601
2472.03 602
2472.50 596
2472.97 550
2473.44 565
2473.91 559
2474.38 588
2474.85 546
2475.32 598
2475.79 587
2476.26 614
2476.73 631
2477.20 636
2477.67 605
2478.14 552
2478.60 608
2479.07 644
2479.54 630
2480.01 612
2480.48 546
2480.95 566
2481.42 606
2481.89 615
2482.36 582
2482.83 598
2483.30 606
2483.77 604
2484.25 580
2484.72 607
2485.19 595
2485.66 606
2486.13 574
2486.60 564
2487.07 572
2487.54 664
2488.01 609
2488.48 571
2488.95 609
2489.42 632
2489.89 666
2490.36 617
2490.83 599
2491.30 577
2491.78 648
2492.25 620
2492.72 604
2493.19 591
2493.66 612
2494.13 621
2494.60 674
2495.07 631
2495.55 595
2496.02 703
2496.49 696
2496.96 668
2497.43 628
2497.90 648
2498.37 648
2498.85 572
2499.32 570
2499.79 543
2500.26 546
2500.73 534
2501.20 481
2501.68 511
2502.15 572
2502.62 532
2503.09 573
2503.56 526
2504.04 575
2504.51 574
2504.98 543
2505.45 544
2505.93 592
2506.40 609
2506.87 634
2507.34 652
2507.82 620
2508.29 581
2508.76 583
2509.23 664
2509.71 696
2510.18 667
2510.65 681
2511.12 727
2511.60 747
2512.07 717
2512.54 709
2513.02 687
2513.49 685
2513.96 685
2514.44 647
2514.91 658
2515.38 660
2515.85 635
2516.33 622
2516.80 647
2517.27 615
2517.75 576
2518.22 586
2518.70 597
2519.17 596
2519.64 631
2520.12 626
2520.59 624
2521.06 678
2521.54 615
2522.01 617
2522.49 582
2522.96 555
2523.43 605
2523.91 569
2524.38 641
2524.86 630
2525.33 627
2525.80 554
2526.28 571
2526.75 536
2527.23 527
2527.70 565
2528.18 584
2528.65 610
2529.12 565
2529.60 573
2530.07 609
2530.55 629
2531.02 666
2531.50 625
2531.97 642
2532.45 699
2532.92 703
2533.40 662
2533.87 655
2534.35 638
2534.82 616
2535.30 616
2535.77 658
2536.25 626
2536.72 665
2537.20 675
2537.67 639
2538.15 624
2538.62 655
2539.10 651
2539.57 597
2540.05 620
2540.53 647
2541.00 632
2541.48 639
2541.95 636
2542.43 612
2542.90 599
2543.38 626
2543.86 629
2544.33 556
2544.81 664
2545.28 625
2545.76 682
2546.24 724
2546.71 730
2547.19 747
2547.66 722
2548.14 775
2548.62 765
2549.09 736
2549.57 741
2550.05 689
2550.52 762
2551.00 748
2551.48 739
2551.95 687
2552.43 776
2552.91 784
2553.38 751
2553.86 758
2554.34 731
2554.81 707
2555.29 714
2555.77 717
2556.24 735
2556.72 726
2557.20 714
2557.68 687
2558.15 655
2558.63 608
2559.11 619
2559.58 674
2560.06 611
2560.54 547
2561.02 570
2561.49 570
2561.97 565
2562.45 591
2562.93 604
2563.41 584
2563.88 545
2564.36 564
2564.84 571
2565.32 540
2565.79 565
2566.27 620
2566.75 631
2567.23 602
2567.71 544
2568.18 575
2568.66 540
2569.14 550
2569.62 605
2570.10 569
2570.58 569
2571.05 572
2571.53 542
2572.01 589
2572.49 565
2572.97 561
2573.45 613
2573.93 637
2574.40 568
2574.88 548
2575.36 569
2575.84 626
2576.32 629
2576.80 530
2577.28 587
2577.76 615
2578.24 568
2578.72 587
2579.19 610
2579.67 541
2580.15 617
2580.63 632
2581.11 622
2581.59 590
2582.07 561
2582.55 560
2583.03 560
2583.51 568
2583.99 583
2584.47 611
2584.95 566
2585.43 548
2585.91 538
2586.39 561
2586.87 615
2587.35 612
2587.83 606
2588.31 590
2588.79 617
2589.27 557
2589.75 608
2590.23 605
2590.71 564
2591.19 553
2591.67 596
2592.15 624
2592.63 612
2593.11 574
2593.59 643
2594.07 593
2594.55 532
2595.03 563
2595.51 581
2595.99 560
2596.47 583
2596.96 577
2597.44 550
2597.92 570
2598.40 531
2598.88 516
2599.36 494
2599.84 455
2600.32 509
2600.80 582
2601.28 552
2601.77 548
2602.25 506
2602.73 562
2603.21 629
2603.69 610
2604.17 611
2604.65 589
2605.14 593
2605.62 605
2606.10 669
2606.58 594
2607.06 582
2607.54 624
2608.03 611
2608.51 599
2608.99 612
2609.47 637
2609.95 658
2610.44 632
2610.92 680
2611.40 673
2611.88 649
2612.37 635
2612.85 621
2613.33 630
2613.81 625
2614.29 551
2614.78 508
2615.26 540
2615.74 556
2616.22 603
2616.71 626
2617.19 625
2617.67 595
2618.16 606
2618.64 526
2619.12 535
2619.60 591
2620.09 624
2620.57 630
2621.05 589
2621.54 610
2622.02 617
2622.50 628
2622.99 605
2623.47 636
2623.95 601
2624.44 610
2624.92 584
2625.40 589
2625.89 606
2626.37 633
2626.85 637
2627.34 555
2627.82 553
2628.30 590
2628.79 671
2629.27 683
2629.76 631
2630.24 640
2630.72 628
2631.21 616
2631.69 586
2632.18 603
2632.66 571
2633.14 582
2633.63 603
2634.11 637
2634.60 568
2635.08 569
2635.57 608
2636.05 618
2636.53 609
2637.02 618
2637.50 591
2637.99 565
2638.47 632
2638.96 607
2639.44 567
2639.93 585
2640.41 557
2640.90 605
2641.38 642
2641.87 621
2642.35 607
2642.84 634
2643.32 615
2643.81 587
2644.29 576
2644.78 585
2645.26 572
2645.75 572
2646.23 504
2646.72 568
2647.20 602
2647.69 567
2648.18 594
2648.66 655
2649.15 607
2649.63 596
2650.12 547
2650.60 593
2651.09 606
2651.58 670
2652.06 606
2652.55 580
2653.03 568
2653.52 626
2654.01 716
2654.49 658
2654.98 650
2655.46 670
2655.95 648
2656.44 648
2656.92 634
2657.41 659
2657.90 651
2658.38 666
2658.87 666
2659.36 658
2659.84 596
2660.33 594
2660.82 568
2661.30 625
2661.79 640
2662.28 588
2662.76 642
2663.25 632
2663.74 578
2664.22 564
2664.71 563
2665.20 625
2665.68 658
2666.17 637
2666.66 605
2667.15 615
2667.63 562
2668.12 587
2668.61 561
2669.10 654
2669.58 628
2670.07 617
2670.56 641
2671.05 616
2671.53 639
2672.02 652
2672.51 667
2673.00 706
2673.48 731
2673.97 741
2674.46 751
2674.95 780
2675.44 739
2675.92 747
2676.41 765
2676.90 772
2677.39 726
2677.88 733
2678.37 709
2678.85 611
2679.34 690
2679.83 677
2680.32 658
2680.81 599
2681.30 622
2681.79 595
2682.27 686
2682.76 784
2683.25 668
2683.74 638
2684.23 619
2684.72 623
2685.21 652
2685.70 744
2686.18 696
2686.67 660
2687.16 630
2687.65 583
2688.14 602
2688.63 600
2689.12 594
2689.61 625
2690.10 628
2690.59 679
2691.08 671
2691.57 639
2692.06 632
2692.55 701
2693.04 665
2693.53 684
2694.02 666
2694.51 653
2694.99 653
2695.48 690
2695.97 680
2696.46 663
2696.95 642
2697.44 713
2697.93 675
2698.42 703
2698.92 688
2699.41 716
2699.90 699
2700.39 731
2700.88 712
2701.37 710
2701.86 701
2702.35 714
2702.84 731
2703.33 744
2703.82 735
2704.31 692
2704.80 785
2705.29 739
2705.78 679
2706.27 576
2706.76 612
2707.25 631
2707.75 643
2708.24 654
2708.73 617
2709.22 576
2709.71 611
2710.20 565
2710.69 549
2711.18 639
2711.68 574
2712.17 606
2712.66 577
2713.15 568
2713.64 605
2714.13 611
2714.62 594
2715.12 570
2715.61 577
2716.10 562
2716.59 582
2717.08 517
2717.57 572
2718.07 580
2718.56 606
2719.05 583
2719.54 632
2720.03 590
2720.53 647
2721.02 667
2721.51 719
2722.00 739
2722.50 646
2722.99 656
2723.48 756
2723.97 629
2724.47 630
2724.96 628
2725.45 585
2725.94 614
2726.44 646
2726.93 667
2727.42 619
2727.91 616
2728.41 594
2728.90 625
2729.39 593
2729.89 661
2730.38 654
2730.87 652
2731.37 685
2731.86 677
2732.35 708
2732.84 693
2733.34 708
2733.83 703
2734.32 681
2734.82 724
2735.31 704
2735.81 668
2736.30 646
2736.79 733
2737.29 829
2737.78 736
2738.27 707
2738.77 654
2739.26 660
2739.75 680
2740.25 643
2740.74 648
2741.24 604
2741.73 609
2742.22 634
2742.72 599
2743.21 630
2743.71 631
2744.20 586
2744.70 559
2745.19 559
2745.68 634
2746.18 598
2746.67 579
2747.17 565
2747.66 635
2748.16 639
2748.65 560
2749.15 566
2749.64 570
2750.14 590
2750.63 602
2751.13 584
2751.62 551
2752.12 564
2752.61 580
2753.11 587
2753.60 524
2754.10 571
2754.59 588
2755.09 608
2755.58 610
2756.08 580
2756.57 574
2757.07 641
2757.56 639
2758.06 636
2758.56 602
2759.05 614
2759.55 664
2760.04 639
2760.54 628
2761.03 628
2761.53 639
2762.03 631
2762.52 591
2763.02 629
2763.51 674
2764.01 666
2764.51 621
2765.00 579
2765.50 631
2765.99 599
2766.49 565
2766.99 648
2767.48 617
2767.98 508
2768.48 578
2768.97 634
2769.47 668
2769.97 643
2770.46 583
2770.96 605
2771.46 595
2771.95 614
2772.45 614
2772.95 631
2773.44 607
2773.94 646
2774.44 650
2774.93 620
2775.43 584
2775.93 644
2776.43 636
2776.92 639
2777.42 639
2777.92 655
2778.41 643
2778.91 570
2779.41 619
2779.91 648
2780.40 636
2780.90 619
2781.40 580
2781.90 624
2782.39 645
2782.89 660
2783.39 647
2783.89 659
2784.39 622
2784.88 618
2785.38 624
2785.88 603
2786.38 644
2786.88 670
2787.37 646
2787.87 673
2788.37 632
2788.87 688
2789.37 668
2789.87 656
2790.36 628
2790.86 613
2791.36 636
2791.86 632
2792.36 618
2792.86 614
2793.36 640
2793.85 583
2794.35 581
2794.85 595
2795.35 672
2795.85 621
2796.35 629
2796.85 649
2797.35 737
2797.85 729
2798.34 751
2798.84 757
2799.34 727
2799.84 726
2800.34 736
2800.84 717
2801.34 687
2801.84 696
2802.34 729
2802.84 638
2803.34 683
2803.84 649
2804.34 656
2804.84 645
2805.34 613
2805.84 648
2806.34 653
2806.84 633
2807.34 752
2807.84 773
2808.34 746
2808.84 758
2809.34 772
2809.84 779
2810.34 756
2810.84 755
2811.34 788
2811.84 803
2812.34 832
2812.84 807
2813.34 750
2813.84 774
2814.34 740
2814.84 748
2815.34 746
2815.84 747
2816.34 678
2816.84 683
2817.34 658
2817.85 658
2818.35 654
2818.85 657
2819.35 671
2819.85 685
2820.35 687
2820.85 676
2821.35 656
2821.85 638
2822.35 626
2822.86 624
2823.36 586
2823.86 568
2824.36 621
2824.86 641
2825.36 589
2825.87 641
2826.37 625
2826.87 659
2827.37 593
2827.87 542
2828.37 544
2828.88 581
2829.38 637
2829.88 600
2830.38 592
2830.88 550
2831.39 576
2831.89 545
2832.39 584
2832.89 592
2833.39 602
2833.90 606
2834.40 657
2834.90 625
2835.40 632
2835.91 627
2836.41 639
2836.91 647
2837.41 661
2837.92 668
2838.42 678
2838.92 654
2839.42 642
2839.93 671
2840.43 635
2840.93 628
2841.44 622
2841.94 585
2842.44 638
2842.95 593
2843.45 635
2843.95 578
2844.45 617
2844.96 653
2845.46 644
2845.96 688
2846.47 608
2846.97 632
2847.48 652
2847.98 707
2848.48 693
2848.99 674
2849.49 675
2849.99 685
2850.50 657
2851.00 661
2851.50 665
2852.01 614
2852.51 617
2853.02 589
2853.52 601
2854.02 614
2854.53 617
2855.03 688
2855.54 621
2856.04 631
2856.55 649
2857.05 699
2857.55 696
2858.06 708
2858.56 657
2859.07 650
2859.57 700
2860.08 675
2860.58 673
2861.09 627
2861.59 628
2862.10 606
2862.60 621
2863.11 656
2863.61 640
2864.12 697
2864.62 686
2865.13 674
2865.63 683
2866.14 643
2866.64 645
2867.15 653
2867.65 610
2868.16 650
2868.66 671
2869.17 663
2869.67 630
2870.18 619
2870.68 642
2871.19 634
2871.69 602
2872.20 631
2872.71 601
2873.21 678
2873.72 664
2874.22 680
2874.73 659
2875.24 667
2875.74 654
2876.25 637
2876.75 653
2877.26 655
2877.77 669
2878.27 628
2878.78 628
2879.28 692
2879.79 698
2880.30 636
2880.80 664
2881.31 684
2881.82 599
2882.32 570
2882.83 683
2883.34 666
2883.84 695
2884.35 678
2884.86 691
2885.36 761
2885.87 796
2886.38 810
2886.88 895
2887.39 889
2887.90 844
2888.41 818
2888.91 863
2889.42 943
2889.93 878
2890.43 877
2890.94 869
2891.45 803
2891.96 829
2892.46 834
2892.97 804
2893.48 764
2893.99 775
2894.49 760
2895.00 764
2895.51 711
2896.02 722
2896.53 761
2897.03 783
2897.54 802
2898.05 757
2898.56 782
2899.07 766
2899.57 747
2900.08 695
2900.59 675
2901.10 692
2901.61 735
2902.11 724
2902.62 666
2903.13 747
2903.64 740
2904.15 716
2904.66 709
2905.16 733
2905.67 750
2906.18 785
2906.69 759
2907.20 789
2907.71 760
2908.22 716
2908.73 737
2909.24 721
2909.74 720
2910.25 666
2910.76 680
2911.27 671
2911.78 652
2912.29 621
2912.80 590
2913.31 618
2913.82 636
2914.33 675
2914.84 699
2915.35 672
2915.86 646
2916.36 681
2916.87 678
2917.38 683
2917.89 700
2918.40 748
2918.91 771
2919.42 744
2919.93 737
2920.44 705
2920.95 749
2921.46 790
2921.97 774
2922.48 735
2922.99 746
2923.50 787
2924.01 755
2924.52 734
2925.03 784
2925.54 782
2926.05 789
2926.57 779
2927.08 750
2927.59 756
2928.10 801
2928.61 754
2929.12 691
2929.63 636
2930.14 687
2930.65 633
2931.16 697
2931.67 622
2932.18 605
2932.69 580
2933.20 634
2933.72 619
2934.23 667
2934.74 591
2935.25 610
2935.76 634
2936.27 663
2936.78 699
2937.29 656
2937.81 649
2938.32 679
2938.83 685
2939.34 691
2939.85 703
2940.36 693
2940.88 740
2941.39 731
2941.90 767
2942.41 863
2942.92 839
2943.43 809
2943.95 874
2944.46 768
2944.97 809
2945.48 735
2945.99 754
2946.51 752
2947.02 779
2947.53 716
2948.04 730
2948.56 711
2949.07 667
2949.58 664
2950.09 690
2950.61 614
2951.12 725
2951.63 672
2952.14 637
2952.66 697
2953.17 634
2953.68 649
2954.19 692
2954.71 659
2955.22 590
2955.73 579
2956.25 596
2956.76 576
2957.27 658
2957.79 612
2958.30 636
2958.81 628
2959.33 623
2959.84 636
2960.35 716
2960.87 666
2961.38 698
2961.89 729
2962.41 649
2962.92 674
2963.43 648
2963.95 675
2964.46 675
2964.97 707
2965.49 679
2966.00 654
2966.52 638
2967.03 696
2967.54 671
2968.06 719
2968.57 671
2969.09 657
2969.60 737
2970.12 772
2970.63 740
2971.14 757
2971.66 687
2972.17 667
2972.69 684
2973.20 734
2973.72 674
2974.23 634
2974.75 587
2975.26 663
2975.77 717
2976.29 714
2976.80 721
2977.32 758
2977.83 659
2978.35 763
2978.86 780
2979.38 854
2979.89 827
2980.41 781
2980.92 742
2981.44 780
2981.95 843
2982.47 810
2982.99 773
2983.50 792
2984.02 790
2984.53 846
2985.05 869
2985.56 784
2986.08 790
2986.59 811
2987.11 907
2987.63 856
2988.14 811
2988.66 789
2989.17 816
2989.69 795
2990.20 819
2990.72 841
2991.24 819
2991.75 823
2992.27 788
2992.79 837
2993.30 818
2993.82 836
2994.33 861
2994.85 879
2995.37 917
2995.88 993
2996.40 952
2996.92 1002
2997.43 1069
2997.95 1043
2998.47 1097
2998.98 1120
2999.50 1114
3000.02 1140
3000.53 1158
3001.05 1185
3001.57 1211
3002.08 1286
3002.60 1405
3003.12 1603
3003.64 1928
3004.15 2150
3004.67 2447
3005.19 2598
3005.70 2794
3006.22 2881
3006.74 2787
3007.26 2530
3007.77 2333
3008.29 2060
3008.81 1789
3009.33 1531
3009.84 1355
3010.36 1252
3010.88 1232
3011.40 1142
3011.92 1064
3012.43 977
3012.95 923
3013.47 945
3013.99 947
3014.50 953
3015.02 891
3015.54 850
3016.06 866
3016.58 940
3017.10 903
3017.61 887
3018.13 885
3018.65 993
3019.17 927
3019.69 922
3020.21 882
3020.73 882
3021.24 929
3021.76 829
3022.28 866
3022.80 911
3023.32 946
3023.84 974
3024.36 985
3024.88 996
3025.39 936
3025.91 983
3026.43 931
3026.95 977
3027.47 923
3027.99 909
3028.51 812
3029.03 840
3029.55 847
3030.07 793
3030.59 790
3031.11 780
3031.63 735
3032.15 745
3032.66 800
3033.18 767
3033.70 788
3034.22 770
3034.74 780
3035.26 808
3035.78 772
3036.30 757
3036.82 833
3037.34 794
3037.86 750
3038.38 755
3038.90 850
3039.42 775
3039.94 730
3040.46 769
3040.98 725
3041.51 762
3042.03 788
3042.55 767
3043.07 727
3043.59 801
3044.11 808
3044.63 780
3045.15 773
3045.67 784
3046.19 774
3046.71 671
3047.23 708
3047.75 696
3048.27 723
3048.79 793
3049.32 737
3049.84 722
3050.36 723
3050.88 725
3051.40 759
3051.92 771
3052.44 811
3052.96 780
3053.49 743
3054.01 717
3054.53 709
3055.05 711
3055.57 750
3056.09 767
3056.62 750
3057.14 815
3057.66 749
3058.18 740
3058.70 769
3059.22 762
3059.75 792
3060.27 786
3060.79 817
3061.31 768
3061.83 709
3062.36 787
3062.88 831
3063.40 791
3063.92 800
3064.45 797
3064.97 810
3065.49 833
3066.01 857
3066.54 949
3067.06 925
3067.58 955
3068.10 955
3068.63 917
3069.15 922
3069.67 925
3070.19 976
3070.72 899
3071.24 896
3071.76 949
3072.29 883
3072.81 844
3073.33 856
3073.85 878
3074.38 880
3074.90 955
3075.42 971
3075.95 975
3076.47 1009
3076.99 1000
3077.52 1036
3078.04 985
3078.57 1105
3079.09 1215
3079.61 1207
3080.14 1139
3080.66 1156
3081.18 1123
3081.71 1135
3082.23 1190
3082.76 1224
3083.28 1167
3083.80 1154
3084.33 1153
3084.85 1063
3085.38 1032
3085.90 1087
3086.42 1082
3086.95 1002
3087.47 1114
3088.00 1234
3088.52 1337
3089.05 1522
3089.57 1570
3090.09 1606
3090.62 1788
3091.14 1814
3091.67 1858
3092.19 1739
3092.72 1608
3093.24 1527
3093.77 1418
3094.29 1423
3094.82 1407
3095.34 1437
3095.87 1515
3096.39 1563
3096.92 1479
3097.44 1497
3097.97 1549
3098.49 1667
3099.02 1587
3099.54 1678
3100.07 1694
3100.59 1813
3101.12 2023
3101.64 2332
3102.17 2620
3102.70 2932
3103.22 3453
3103.75 3583
3104.27 3521
3104.80 3522
3105.32 3457
3105.85 3111
3106.38 2642
3106.90 2139
3107.43 1869
3107.95 1624
3108.48 1345
3109.01 1319
3109.53 1280
3110.06 1254
3110.58 1161
3111.11 1106
3111.64 1104
3112.16 1092
3112.69 1082
3113.22 1027
3113.74 1040
3114.27 1016
3114.80 918
3115.32 951
3115.85 996
3116.38 954
3116.90 868
3117.43 883
3117.96 853
3118.48 898
3119.01 913
3119.54 856
3120.06 921
3120.59 994
3121.12 989
3121.65 1044
3122.17 1057
3122.70 1080
3123.23 1128
3123.76 1115
3124.28 1037
3124.81 979
3125.34 950
3125.87 905
3126.39 948
3126.92 907
3127.45 912
3127.98 892
3128.50 877
3129.03 879
3129.56 863
3130.09 803
3130.62 834
3131.14 861
3131.67 781
3132.20 780
3132.73 849
3133.26 865
3133.78 826
3134.31 845
3134.84 915
3135.37 824
3135.90 780
3136.43 834
3136.95 781
3137.48 792
3138.01 727
3138.54 833
3139.07 821
3139.60 798
3140.13 766
3140.65 790
3141.18 812
3141.71 824
3142.24 758
3142.77 693
3143.30 764
3143.83 756
3144.36 736
3144.89 734
3145.42 733
3145.94 761
3146.47 749
3147.00 762
3147.53 771
3148.06 824
3148.59 804
3149.12 779
3149.65 777
3150.18 765
3150.71 760
3151.24 778
3151.77 734
3152.30 742
3152.83 821
3153.36 816
3153.89 804
3154.42 783
3154.95 775
3155.48 790
3156.01 774
3156.54 747
3157.07 689
3157.60 716
3158.13 713
3158.66 779
3159.19 700
3159.72 732
3160.25 739
3160.78 778
3161.31 803
3161.84 723
3162.37 690
3162.90 709
3163.43 761
3163.97 753
3164.50 732
3165.03 741
3165.56 718
3166.09 640
3166.62 669
3167.15 711
3167.68 676
3168.21 671
3168.74 663
3169.28 699
3169.81 667
3170.34 665
3170.87 678
3171.40 674
3171.93 681
3172.46 728
3172.99 701
3173.53 751
3174.06 729
3174.59 784
3175.12 727
3175.65 675
3176.18 718
3176.72 777
3177.25 757
3177.78 776
3178.31 772
3178.84 683
3179.38 703
3179.91 661
3180.44 683
3180.97 690
3181.50 644
3182.04 698
3182.57 734
3183.10 688
3183.63 679
3184.17 699
3184.70 647
3185.23 613
3185.76 622
3186.30 603
3186.83 655
3187.36 637
3187.89 658
3188.43 664
3188.96 707
3189.49 682
3190.03 683
3190.56 643
3191.09 632
3191.63 661
3192.16 623
3192.69 651
3193.22 690
3193.76 702
3194.29 684
3194.82 663
3195.36 680
3195.89 632
3196.43 722
3196.96 651
3197.49 631
3198.03 673
3198.56 714
3199.09 736
3199.63 719
3200.16 712
3200.69 700
3201.23 719
3201.76 727
3202.30 757
3202.83 794
3203.36 764
3203.90 748
3204.43 775
3204.97 764
3205.50 797
3206.04 737
3206.57 787
3207.10 799
3207.64 897
3208.17 893
3208.71 883
3209.24 971
3209.78 1047
3210.31 1068
3210.85 1078
3211.38 1124
3211.91 1211
3212.45 1111
3212.98 1083
3213.52 1037
3214.05 996
3214.59 932
3215.12 921
3215.66 926
3216.19 833
3216.73 762
3217.26 768
3217.80 733
3218.34 707
3218.87 736
3219.41 705
3219.94 680
3220.48 702
3221.01 699
3221.55 710
3222.08 735
3222.62 821
3223.15 814
3223.69 838
3224.23 900
3224.76 923
3225.30 954
3225.83 949
3226.37 900
3226.91 962
3227.44 890
3227.98 836
3228.51 817
3229.05 815
3229.59 844
3230.12 874
3230.66 814
3231.20 852
3231.73 822
3232.27 835
3232.81 832
3233.34 807
3233.88 893
3234.41 848
3234.95 843
3235.49 920
3236.02 885
3236.56 973
3237.10 1034
3237.64 985
3238.17 1022
3238.71 996
3239.25 1046
3239.78 1060
3240.32 1062
3240.86 987
3241.39 937
3241.93 987
3242.47 934
3243.01 960
3243.54 968
3244.08 911
3244.62 859
3245.16 916
3245.69 981
3246.23 969
3246.77 982
3247.31 965
3247.84 946
3248.38 976
3248.92 1045
3249.46 1102
3250.00 1112
3250.53 1211
3251.07 1287
3251.61 1475
3252.15 1614
3252.69 1792
3253.22 1903
3253.76 1984
3254.30 2115
3254.84 2141
3255.38 2112
3255.92 1940
3256.45 1702
3256.99 1594
3257.53 1469
3258.07 1370
3258.61 1345
3259.15 1289
3259.69 1345
3260.23 1380
3260.76 1398
3261.30 1409
3261.84 1530
3262.38 1640
3262.92 1738
3263.46 1766
3264.00 1891
3264.54 1905
3265.08 1788
3265.62 1885
3266.15 2001
3266.69 2104
3267.23 2044
3267.77 2130
3268.31 2203
3268.85 1942
3269.39 1897
3269.93 1819
3270.47 1558
3271.01 1460
3271.55 1339
3272.09 1226
3272.63 1241
3273.17 1256
3273.71 1114
3274.25 1132
3274.79 1101
3275.33 1122
3275.87 1138
3276.41 1157
3276.95 1091
3277.49 1080
3278.03 1027
3278.57 1030
3279.11 1163
3279.65 1116
3280.19 1079
3280.73 1056
3281.27 1073
3281.81 1047
3282.35 1117
3282.89 1059
3283.43 1132
3283.97 1100
3284.52 1084
3285.06 1077
3285.60 1106
3286.14 1071
3286.68 1074
3287.22 1119
3287.76 1154
3288.30 1168
3288.84 1136
3289.38 1175
3289.93 1109
3290.47 1118
3291.01 1109
3291.55 1218
3292.09 1183
3292.63 1327
3293.17 1413
3293.72 1505
3294.26 1640
3294.80 1708
3295.34 1827
3295.88 1923
3296.42 2084
3296.97 2161
3297.51 2155
3298.05 2102
3298.59 2058
3299.13 1886
3299.68 1618
3300.22 1594
3300.76 1448
3301.30 1472
3301.84 1306
3302.39 1233
3302.93 1203
3303.47 1223
3304.01 1156
3304.56 1179
3305.10 1129
3305.64 1110
3306.18 1184
3306.73 1129
3307.27 1132
3307.81 1238
3308.35 1286
3308.90 1223
3309.44 1245
3309.98 1273
3310.52 1345
3311.07 1320
3311.61 1305
3312.15 1308
3312.70 1301
3313.24 1279
3313.78 1275
3314.33 1262
3314.87 1332
3315.41 1325
3315.96 1434
3316.50 1445
3317.04 1465
3317.59 1559
3318.13 1589
3318.67 1694
3319.22 1786
3319.76 1867
3320.30 1942
3320.85 1902
3321.39 1986
3321.94 1869
3322.48 1720
3323.02 1699
3323.57 1668
3324.11 1664
3324.66 1618
3325.20 1521
3325.74 1562
3326.29 1545
3326.83 1459
3327.38 1387
3327.92 1426
3328.47 1432
3329.01 1466
3329.55 1324
3330.10 1331
3330.64 1395
3331.19 1511
3331.73 1682
3332.28 2121
3332.82 2672
3333.37 3509
3333.91 4526
3334.46 5786
3335.00 7004
3335.55 8088
3336.09 8960
3336.64 9467
3337.18 9725
3337.73 9479
3338.27 8845
3338.82 7941
3339.36 6933
3339.91 5965
3340.45 4959
3341.00 4184
3341.54 3462
3342.09 2892
3342.63 2456
3343.18 1947
3343.73 1713
3344.27 1496
3344.82 1423
3345.36 1343
3345.91 1250
3346.45 1210
3347.00 1186
3347.55 1172
3348.09 1248
3348.64 1134
3349.18 1121
3349.73 1132
3350.28 1104
3350.82 1078
3351.37 964
3351.92 969
3352.46 978
3353.01 994
3353.55 1000
3354.10 988
3354.65 955
3355.19 1017
3355.74 1074
3356.29 1120
3356.83 1043
3357.38 1085
3357.93 1078
3358.47 1091
3359.02 1104
3359.57 1028
3360.12 982
3360.66 1034
3361.21 1051
3361.76 1075
3362.30 972
3362.85 967
3363.40 1088
3363.95 1131
3364.49 1076
3365.04 1009
3365.59 1039
3366.14 1035
3366.68 1021
3367.23 1024
3367.78 1041
3368.33 1022
3368.87 970
3369.42 1033
3369.97 1034
3370.52 983
3371.06 1125
3371.61 1228
3372.16 1241
3372.71 1380
3373.26 1531
3373.80 1617
3374.35 1704
3374.90 1820
3375.45 1841
3376.00 1754
3376.54 1686
3377.09 1585
3377.64 1510
3378.19 1405
3378.74 1217
3379.29 1226
3379.84 1135
3380.38 1019
3380.93 998
3381.48 921
3382.03 982
3382.58 909
3383.13 876
3383.68 854
3384.23 789
3384.77 834
3385.32 806
3385.87 794
3386.42 874
3386.97 845
3387.52 819
3388.07 792
3388.62 795
3389.17 826
3389.72 807
3390.27 806
3390.82 872
3391.37 844
3391.92 819
3392.46 856
3393.01 862
3393.56 852
3394.11 841
3394.66 838
3395.21 814
3395.76 850
3396.31 832
3396.86 825
3397.41 927
3397.96 901
3398.51 893
3399.06 930
3399.61 897
3400.16 920
3400.71 984
3401.26 903
3401.81 920
3402.37 927
3402.92 824
3403.47 835
3404.02 891
3404.57 799
3405.12 846
3405.67 828
3406.22 829
3406.77 773
3407.32 740
3407.87 853
3408.42 782
3408.97 833
3409.52 844
3410.08 871
3410.63 898
3411.18 901
3411.73 957
3412.28 1033
3412.83 1104
3413.38 1102
3413.93 1081
3414.48 1049
3415.04 1026
3415.59 982
3416.14 955
3416.69 996
3417.24 885
3417.79 984
3418.35 987
3418.90 872
3419.45 873
3420.00 839
3420.55 839
3421.10 870
3421.66 808
3422.21 891
3422.76 859
3423.31 814
3423.86 863
3424.42 948
3424.97 829
3425.52 916
3426.07 956
3426.63 872
3427.18 826
3427.73 778
3428.28 738
3428.84 752
3429.39 686
3429.94 679
3430.49 738
3431.05 739
3431.60 683
3432.15 686
3432.70 677
3433.26 707
3433.81 685
3434.36 727
3434.92 786
3435.47 734
3436.02 769
3436.58 788
3437.13 817
3437.68 836
3438.24 756
3438.79 777
3439.34 757
3439.90 755
3440.45 787
3441.00 858
3441.56 775
3442.11 778
3442.66 777
3443.22 760
3443.77 792
3444.32 812
3444.88 742
3445.43 761
3445.99 756
3446.54 774
3447.09 748
3447.65 730
3448.20 678
3448.76 718
3449.31 800
3449.86 737
3450.42 726
3450.97 754
3451.53 678
3452.08 655
3452.64 721
3453.19 733
3453.75 671
3454.30 646
3454.85 639
3455.41 646
3455.96 686
3456.52 697
3457.07 763
3457.63 751
3458.18 770
3458.74 747
3459.29 722
3459.85 720
3460.40 740
3460.96 762
3461.51 740
3462.07 733
3462.62 788
3463.18 789
3463.73 785
3464.29 803
3464.85 812
3465.40 789
3465.96 764
3466.51 793
3467.07 848
3467.62 824
3468.18 849
3468.73 869
3469.29 784
3469.85 831
3470.40 881
3470.96 946
3471.51 850
3472.07 961
3472.63 896
3473.18 938
3473.74 910
3474.29 948
3474.85 937
3475.41 937
3475.96 885
3476.52 864
3477.08 868
3477.63 935
3478.19 999
3478.75 960
3479.30 963
3479.86 1007
3480.42 975
3480.97 989
3481.53 986
3482.09 1031
3482.64 1027
3483.20 1017
3483.76 1063
3484.31 1085
3484.87 1096
3485.43 1154
3485.98 1137
3486.54 1122
3487.10 1082
3487.66 1180
3488.21 1247
3488.77 1387
3489.33 1506
3489.89 1928
3490.44 2394
3491.00 3039
3491.56 3431
3492.12 3942
3492.67 4578
3493.23 4585
3493.79 4575
3494.35 4376
3494.90 3900
3495.46 3502
3496.02 2853
3496.58 2482
3497.14 1991
3497.69 1785
3498.25 1674
3498.81 1579
3499.37 1485
3499.93 1432
3500.49 1309
3501.04 1395
3501.60 1492
3502.16 1590
3502.72 1672
3503.28 1836
3503.84 2023
3504.39 2112
3504.95 2190
3505.51 2312
3506.07 2317
3506.63 2265
3507.19 2198
3507.75 2070
3508.31 1852
3508.86 1694
3509.42 1643
3509.98 1516
3510.54 1392
3511.10 1256
3511.66 1222
3512.22 1246
3512.78 1320
3513.34 1202
3513.90 1086
3514.46 1076
3515.02 976
3515.58 922
3516.13 905
3516.69 919
3517.25 938
3517.81 909
3518.37 896
3518.93 925
3519.49 856
3520.05 851
3520.61 948
3521.17 904
3521.73 885
3522.29 968
3522.85 1008
3523.41 1032
3523.97 1100
3524.53 1111
3525.09 1083
3525.65 1088
3526.21 1136
3526.77 1058
3527.33 1000
3527.89 978
3528.46 941
3529.02 898
3529.58 938
3530.14 912
3530.70 859
3531.26 863
3531.82 908
3532.38 916
3532.94 925
3533.50 876
3534.06 931
3534.62 908
3535.18 957
3535.75 927
3536.31 880
3536.87 877
3537.43 844
3537.99 887
3538.55 883
3539.11 798
3539.67 795
3540.24 896
3540.80 922
3541.36 837
3541.92 799
3542.48 893
3543.04 932
3543.61 955
3544.17 897
3544.73 945
3545.29 912
3545.85 936
3546.41 831
3546.98 922
3547.54 897
3548.10 816
3548.66 774
3549.23 833
3549.79 817
3550.35 756
3550.91 827
3551.47 802
3552.04 790
3552.60 763
3553.16 814
3553.72 844
3554.29 764
3554.85 722
3555.41 784
3555.97 754
3556.54 796
3557.10 756
3557.66 704
3558.23 705
3558.79 733
3559.35 738
3559.91 759
3560.48 778
3561.04 776
3561.60 816
3562.17 864
3562.73 812
3563.29 781
3563.86 773
3564.42 791
3564.98 766
3565.55 826
3566.11 806
3566.67 830
3567.24 806
3567.80 760
3568.36 788
3568.93 764
3569.49 705
3570.06 716
3570.62 761
3571.18 741
3571.75 719
3572.31 693
3572.88 758
3573.44 837
3574.00 821
3574.57 925
3575.13 981
3575.70 1051
3576.26 1126
3576.82 1221
3577.39 1301
3577.95 1427
3578.52 1381
3579.08 1397
3579.65 1353
3580.21 1254
3580.78 1129
3581.34 1127
3581.91 1044
3582.47 969
3583.04 942
3583.60 856
3584.17 788
3584.73 798
3585.30 739
3585.86 718
3586.43 718
3586.99 687
3587.56 706
3588.12 725
3588.69 643
3589.25 728
3589.82 748
3590.38 728
3590.95 728
3591.51 643
3592.08 688
3592.64 633
3593.21 620
3593.78 598
3594.34 610
3594.91 645
3595.47 697
3596.04 694
3596.60 735
3597.17 774
3597.74 726
3598.30 764
3598.87 827
3599.43 794
3600.00 825
3600.57 792
3601.13 755
3601.70 775
3602.27 757
3602.83 664
3603.40 720
3603.96 695
3604.53 680
3605.10 636
3605.66 662
3606.23 660
3606.80 671
3607.36 616
3607.93 642
3608.50 679
3609.07 613
3609.63 612
3610.20 607
3610.77 599
3611.33 600
3611.90 613
3612.47 646
3613.03 629
3613.60 663
3614.17 681
3614.74 642
3615.30 717
3615.87 823
3616.44 797
3617.01 877
3617.57 891
3618.14 953
3618.71 1035
3619.28 1079
3619.84 1045
3620.41 1033
3620.98 1006
3621.55 991
3622.12 895
3622.68 812
3623.25 842
3623.82 758
3624.39 710
3624.96 620
3625.52 631
3626.09 663
3626.66 603
3627.23 599
3627.80 642
3628.37 653
3628.93 608
3629.50 592
3630.07 636
3630.64 632
3631.21 598
3631.78 581
3632.34 616
3632.91 662
3633.48 598
3634.05 590
3634.62 616
3635.19 604
3635.76 617
3636.33 657
3636.90 654
3637.47 647
3638.03 641
3638.60 662
3639.17 667
3639.74 604
3640.31 668
3640.88 712
3641.45 752
3642.02 785
3642.59 827
3643.16 809
3643.73 823
3644.30 788
3644.87 791
3645.44 763
3646.01 690
3646.58 680
3647.15 702
3647.72 679
3648.29 627
3648.86 709
3649.43 660
3650.00 690
3650.57 741
3651.14 746
3651.71 796
3652.28 800
3652.85 837
3653.42 883
3653.99 883
3654.56 860
3655.13 919
3655.70 878
3656.27 798
3656.84 771
3657.41 853
3657.98 783
3658.55 814
3659.12 844
3659.69 905
3660.27 877
3660.84 920
3661.41 866
3661.98 875
3662.55 820
3663.12 839
3663.69 797
3664.26 818
3664.83 803
3665.41 802
3665.98 806
3666.55 787
3667.12 860
3667.69 881
3668.26 824
3668.83 817
3669.41 826
3669.98 772
3670.55 781
3671.12 774
3671.69 740
3672.26 738
3672.84 776
3673.41 772
3673.98 748
3674.55 764
3675.12 807
3675.70 770
3676.27 833
3676.84 882
3677.41 822
3677.98 844
3678.56 834
3679.13 790
3679.70 759
3680.27 774
3680.85 835
3681.42 765
3681.99 775
3682.56 723
3683.14 686
3683.71 714
3684.28 682
3684.86 687
3685.43 653
3686.00 711
3686.57 675
3687.15 744
3687.72 747
3688.29 745
3688.87 807
3689.44 797
3690.01 834
3690.59 848
3691.16 895
3691.73 955
3692.31 842
3692.88 817
3693.45 807
3694.03 755
3694.60 744
3695.17 725
3695.75 670
3696.32 745
3696.89 677
3697.47 678
3698.04 697
3698.62 679
3699.19 658
3699.76 638
3700.34 628
3700.91 579
3701.49 639
3702.06 694
3702.63 729
3703.21 659
3703.78 695
3704.36 732
3704.93 721
3705.51 724
3706.08 766
3706.65 761
3707.23 694
3707.80 717
3708.38 779
3708.95 756
3709.53 711
3710.10 739
3710.68 701
3711.25 709
3711.83 749
3712.40 754
3712.98 692
3713.55 731
3714.13 682
3714.70 656
3715.28 726
3715.85 673
3716.43 634
3717.00 688
3717.58 679
3718.15 660
3718.73 613
3719.30 661
3719.88 613
3720.46 631
3721.03 675
3721.61 663
3722.18 603
3722.76 622
3723.33 647
3723.91 672
3724.49 598
3725.06 581
3725.64 633
3726.21 582
3726.79 606
3727.37 620
3727.94 656
3728.52 647
3729.09 616
3729.67 632
3730.25 710
3730.82 767
3731.40 747
3731.98 764
3732.55 819
3733.13 888
3733.71 877
3734.28 846
3734.86 860
3735.44 806
3736.01 873
3736.59 875
3737.17 760
3737.74 726
3738.32 670
3738.90 746
3739.47 682
3740.05 653
3740.63 672
3741.20 661
3741.78 609
3742.36 666
3742.94 677
3743.51 651
3744.09 627
3744.67 632
3745.25 647
3745.82 574
3746.40 623
3746.98 707
3747.56 675
3748.13 636
3748.71 647
3749.29 664
3749.87 660
3750.45 661
3751.02 607
3751.60 624
3752.18 596
3752.76 566
3753.34 621
3753.91 612
3754.49 596
3755.07 570
3755.65 591
3756.23 614
3756.80 646
3757.38 633
3757.96 639
3758.54 710
3759.12 598
3759.70 627
3760.28 745
3760.85 657
3761.43 636
3762.01 639
3762.59 659
3763.17 652
3763.75 632
3764.33 627
3764.91 665
3765.49 646
3766.06 685
3766.64 683
3767.22 684
3767.80 643
3768.38 686
3768.96 617
3769.54 610
3770.12 625
3770.70 673
3771.28 635
3771.86 649
3772.44 611
3773.02 651
3773.60 633
3774.18 647
3774.76 637
3775.34 619
3775.92 634
3776.50 562
3777.08 635
3777.66 594
3778.24 635
3778.82 608
3779.40 600
3779.98 608
3780.56 594
3781.14 640
3781.72 621
3782.30 621
3782.88 602
3783.46 682
3784.04 604
3784.62 550
3785.20 559
3785.78 609
3786.36 587
3786.94 626
3787.52 633
3788.10 645
3788.68 588
3789.26 576
3789.84 625
3790.43 584
3791.01 581
3791.59 616
3792.17 658
3792.75 651
3793.33 584
3793.91 617
3794.49 639
3795.07 638
3795.66 574
3796.24 586
3796.82 631
3797.40 609
3797.98 620
3798.56 587
3799.15 587
3799.73 672
3800.31 690
3800.89 693
3801.47 656
3802.05 669
3802.64 697
3803.22 720
3803.80 734
3804.38 648
3804.96 720
3805.55 708
3806.13 671
3806.71 663
3807.29 706
3807.87 779
3808.46 840
3809.04 826
3809.62 785
3810.20 796
3810.79 839
3811.37 808
3811.95 849
3812.53 803
3813.12 850
3813.70 758
3814.28 721
3814.87 771
3815.45 778
3816.03 739
3816.61 749
3817.20 792
3817.78 714
3818.36 716
3818.95 766
3819.53 637
3820.11 648
3820.70 700
3821.28 738
3821.86 720
3822.45 697
3823.03 709
3823.61 685
3824.20 678
3824.78 695
3825.36 648
3825.95 647
3826.53 662
3827.11 654
3827.70 619
3828.28 623
3828.87 623
3829.45 663
3830.03 665
3830.62 674
3831.20 700
3831.79 686
3832.37 726
3832.95 713
3833.54 680
3834.12 645
3834.71 661
3835.29 651
3835.88 654
3836.46 656
3837.05 689
3837.63 664
3838.21 653
3838.80 611
3839.38 626
3839.97 642
3840.55 622
3841.14 595
3841.72 683
3842.31 686
3842.89 670
3843.48 668
3844.06 686
3844.65 701
3845.23 754
3845.82 822
3846.40 842
3846.99 758
3847.57 762
3848.16 772
3848.74 787
3849.33 690
3849.92 665
3850.50 684
3851.09 715
3851.67 628
3852.26 635
3852.84 666
3853.43 635
3854.02 726
3854.60 730
3855.19 639
3855.77 619
3856.36 639
3856.94 742
3857.53 672
3858.12 700
3858.70 778
3859.29 804
3859.88 801
3860.46 854
3861.05 912
3861.63 950
3862.22 952
3862.81 1036
3863.39 1032
3863.98 1012
3864.57 925
3865.15 933
3865.74 960
3866.33 847
3866.91 853
3867.50 812
3868.09 793
3868.67 757
3869.26 737
3869.85 706
3870.44 682
3871.02 688
3871.61 747
3872.20 681
3872.78 739
3873.37 701
3873.96 649
3874.55 630
3875.13 641
3875.72 669
3876.31 708
3876.90 688
3877.48 700
3878.07 726
3878.66 686
3879.25 728
3879.83 672
3880.42 631
3881.01 633
3881.60 667
3882.19 679
3882.77 585
3883.36 585
3883.95 581
3884.54 595
3885.13 660
3885.71 599
3886.30 588
3886.89 546
3887.48 627
3888.07 688
3888.66 674
3889.24 680
3889.83 735
3890.42 742
3891.01 784
3891.60 793
3892.19 741
3892.78 780
3893.36 739
3893.95 758
3894.54 717
3895.13 651
3895.72 662
3896.31 685
3896.90 658
3897.49 627
3898.08 641
3898.67 574
3899.26 620
3899.84 658
3900.43 695
3901.02 674
3901.61 659
3902.20 675
3902.79 664
3903.38 607
3903.97 613
3904.56 580
3905.15 598
3905.74 617
3906.33 609
3906.92 686
3907.51 687
3908.10 615
3908.69 646
3909.28 662
3909.87 631
3910.46 625
3911.05 606
3911.64 650
3912.23 629
3912.82 614
3913.41 588
3914.00 578
3914.59 610
3915.18 599
3915.77 607
3916.36 595
3916.95 625
3917.54 588
3918.13 591
3918.72 571
3919.32 608
3919.91 589
3920.50 605
3921.09 610
3921.68 579
3922.27 602
3922.86 590
3923.45 561
3924.04 566
3924.63 604
3925.23 571
3925.82 560
3926.41 556
3927.00 546
3927.59 536
3928.18 576
3928.77 569
3929.36 552
3929.96 550
3930.55 566
3931.14 530
3931.73 588
3932.32 568
3932.91 499
3933.51 519
3934.10 531
3934.69 499
3935.28 537
3935.87 551
3936.47 539
3937.06 523
3937.65 497
3938.24 561
3938.83 573
3939.43 553
3940.02 553
3940.61 590
3941.20 611
3941.80 561
3942.39 589
3942.98 597
3943.57 594
3944.17 604
3944.76 632
3945.35 584
3945.94 563
3946.54 533
3947.13 546
3947.72 592
3948.32 566
3948.91 543
3949.50 536
3950.10 587
3950.69 551
3951.28 566
3951.87 614
3952.47 584
3953.06 616
3953.65 592
3954.25 611
3954.84 624
3955.43 619
3956.03 591
3956.62 600
3957.22 611
3957.81 643
3958.40 666
3959.00 632
3959.59 634
3960.18 631
3960.78 653
3961.37 639
3961.97 622
3962.56 664
3963.15 622
3963.75 646
3964.34 663
3964.94 699
3965.53 668
3966.12 695
3966.72 685
3967.31 740
3967.91 750
3968.50 702
3969.10 771
3969.69 752
3970.29 724
3970.88 664
3971.47 685
3972.07 662
3972.66 705
3973.26 646
3973.85 644
3974.45 642
3975.04 612
3975.64 639
3976.23 640
3976.83 653
3977.42 628
3978.02 682
3978.61 650
3979.21 635
3979.80 673
3980.40 657
3981.00 600
3981.59 628
3982.19 613
3982.78 616
3983.38 627
3983.97 649
3984.57 666
3985.16 677
3985.76 654
3986.36 656
3986.95 648
3987.55 684
3988.14 690
3988.74 620
3989.34 676
3989.93 631
3990.53 684
3991.12 668
3991.72 712
3992.32 658
3992.91 624
3993.51 720
3994.10 688
3994.70 675
3995.30 663
3995.89 722
3996.49 690
3997.09 756
3997.68 772
3998.28 709
3998.88 751
3999.47 695
4000.07 715
4000.67 779
4001.26 743
4001.86 685
4002.46 689
4003.06 701
4003.65 694
4004.25 666
4004.85 698
4005.44 672
4006.04 656
4006.64 657
4007.24 669
4007.83 644
4008.43 645
4009.03 645
4009.63 708
4010.22 673
4010.82 626
4011.42 653
4012.02 646
4012.61 615
4013.21 620
4013.81 680
4014.41 669
4015.01 635
4015.60 662
4016.20 702
4016.80 797
4017.40 803
4018.00 811
4018.59 847
4019.19 767
4019.79 780
4020.39 822
4020.99 758
4021.59 773
4022.18 699
4022.78 691
4023.38 653
4023.98 632
4024.58 690
4025.18 710
4025.78 672
4026.37 668
4026.97 701
4027.57 680
4028.17 649
4028.77 641
4029.37 638
4029.97 635
4030.57 658
4031.17 606
4031.76 610
4032.36 677
4032.96 652
4033.56 663
4034.16 646
4034.76 633
4035.36 706
4035.96 692
4036.56 697
4037.16 633
4037.76 649
4038.36 655
4038.96 641
4039.56 603
4040.16 564
4040.76 554
4041.36 548
4041.96 554
4042.56 553
4043.16 574
4043.76 530
4044.36 554
4044.96 541
4045.56 562
4046.16 538
4046.76 545
4047.36 536
4047.96 575
4048.56 577
4049.16 582
4049.76 578
4050.36 617
4050.96 569
4051.56 573
4052.16 597
4052.76 600
4053.36 549
4053.97 631
4054.57 647
4055.17 608
4055.77 572
4056.37 548
4056.97 564
4057.57 536
4058.17 557
4058.77 550
4059.37 506
4059.98 545
4060.58 621
4061.18 592
4061.78 543
4062.38 562
4062.98 601
4063.58 660
4064.19 603
4064.79 650
4065.39 619
4065.99 582
4066.59 602
4067.19 657
4067.80 655
4068.40 644
4069.00 610
4069.60 629
4070.20 597
4070.81 566
4071.41 529
4072.01 533
4072.61 537
4073.21 574
4073.82 554
4074.42 562
4075.02 541
4075.62 534
4076.23 539
4076.83 527
4077.43 555
4078.03 534
4078.64 563
4079.24 521
4079.84 536
4080.44 540
4081.05 526
4081.65 530
4082.25 499
4082.86 585
4083.46 510
4084.06 461
4084.67 496
4085.27 470
4085.87 489
4086.47 551
4087.08 548
4087.68 560
4088.28 578
4088.89 574
4089.49 572
4090.09 574
4090.70 548
4091.30 538
4091.91 596
4092.51 562
4093.11 546
4093.72 486
4094.32 509
4094.92 535
4095.53 553
4096.13 501
4096.74 552
4097.34 598
4097.94 574
4098.55 579
4099.15 592
4099.76 533
4100.36 565
4100.97 611
4101.57 623
4102.17 539
4102.78 577
4103.38 518
4103.99 564
4104.59 527
4105.20 545
4105.80 533
4106.41 486
4107.01 591
4107.62 561
4108.22 547
4108.82 531
4109.43 581
4110.03 518
4110.64 513
4111.24 500
4111.85 563
4112.45 510
4113.06 526
4113.67 508
4114.27 500
4114.88 525
4115.48 504
4116.09 492
4116.69 511
4117.30 512
4117.90 517
4118.51 493
4119.11 476
4119.72 480
4120.33 525
4120.93 507
4121.54 512
4122.14 530
4122.75 560
4123.35 554
4123.96 551
4124.57 506
4125.17 534
4125.78 569
4126.39 521
4126.99 477
4127.60 525
4128.20 538
4128.81 522
4129.42 500
4130.02 502
4130.63 496
4131.24 521
4131.84 556
4132.45 572
4133.06 581
4133.66 645
4134.27 605
4134.88 643
4135.48 612
4136.09 624
4136.70 624
4137.30 603
4137.91 657
4138.52 648
4139.12 685
4139.73 644
4140.34 603
4140.95 585
4141.55 638
4142.16 670
4142.77 562
4143.38 606
4143.98 630
4144.59 640
4145.20 651
4145.81 597
4146.41 588
4147.02 571
4147.63 553
4148.24 613
4148.84 572
4149.45 522
4150.06 535
4150.67 595
4151.28 594
4151.88 507
4152.49 527
4153.10 511
4153.71 531
4154.32 523
4154.92 510
4155.53 499
4156.14 538
4156.75 534
4157.36 533
4157.97 448
4158.57 586
4159.18 616
4159.79 610
4160.40 582
4161.01 529
4161.62 578
4162.23 574
4162.84 542
4163.44 590
4164.05 583
4164.66 524
4165.27 575
4165.88 612
4166.49 585
4167.10 588
4167.71 641
4168.32 683
4168.93 585
4169.54 645
4170.15 714
4170.75 676
4171.36 649
4171.97 684
4172.58 689
4173.19 714
4173.80 689
4174.41 748
4175.02 680
4175.63 720
4176.24 615
4176.85 621
4177.46 653
4178.07 563
4178.68 568
4179.29 598
4179.90 564
4180.51 605
4181.12 547
4181.73 585
4182.34 530
4182.95 556
4183.56 536
4184.17 529
4184.78 499
4185.39 527
4186.00 532
4186.61 553
4187.23 543
4187.84 542
4188.45 603
4189.06 588
4189.67 546
4190.28 523
4190.89 515
4191.50 538
4192.11 573
4192.72 586
4193.33 619
4193.94 703
4194.56 722
4195.17 699
4195.78 728
4196.39 678
4197.00 690
4197.61 705
4198.22 639
4198.84 627
4199.45 628
4200.06 623
4200.67 583
4201.28 540
4201.89 575
4202.50 603
4203.12 530
4203.73 563
4204.34 537
4204.95 563
4205.56 571
4206.18 576
4206.79 554
4207.40 544
4208.01 566
4208.62 555
4209.24 570
4209.85 582
4210.46 595
4211.07 687
4211.69 657
4212.30 651
4212.91 639
4213.52 636
4214.14 614
4214.75 668
4215.36 726
4215.97 692
4216.59 664
4217.20 667
4217.81 606
4218.43 605
4219.04 656
4219.65 681
4220.26 744
4220.88 759
4221.49 839
4222.10 888
4222.72 900
4223.33 915
4223.94 978
4224.56 916
4225.17 942
4225.78 977
4226.40 1022
4227.01 1125
4227.62 1249
4228.24 1255
4228.85 1380
4229.46 1415
4230.08 1403
4230.69 1267
4231.31 1196
4231.92 1062
4232.53 1012
4233.15 966
4233.76 833
4234.38 870
4234.99 776
4235.60 773
4236.22 716
4236.83 704
4237.45 688
4238.06 700
4238.68 731
4239.29 704
4239.90 673
4240.52 704
4241.13 657
4241.75 708
4242.36 744
4242.98 728
4243.59 763
4244.21 669
4244.82 773
4245.44 772
4246.05 725
4246.67 691
4247.28 715
4247.90 708
4248.51 672
4249.13 703
4249.74 632
4250.36 656
4250.97 696
4251.59 637
4252.20 659
4252.82 656
4253.43 696
4254.05 703
4254.66 642
4255.28 680
4255.89 660
4256.51 660
4257.13 651
4257.74 706
4258.36 647
4258.97 655
4259.59 639
4260.21 710
4260.82 706
4261.44 714
4262.05 794
4262.67 769
4263.29 859
4263.90 933
4264.52 911
4265.13 883
4265.75 941
4266.37 883
4266.98 842
4267.60 755
4268.22 733
4268.83 748
4269.45 747
4270.07 728
4270.68 676
4271.30 703
4271.92 688
4272.53 653
4273.15 685
4273.77 702
4274.38 721
4275.00 711
4275.62 699
4276.23 811
4276.85 730
4277.47 751
4278.09 797
4278.70 830
4279.32 792
4279.94 782
4280.56 807
4281.17 699
4281.79 664
4282.41 698
4283.03 686
4283.64 607
4284.26 606
4284.88 640
4285.50 612
4286.11 647
4286.73 625
4287.35 538
4287.97 621
4288.59 638
4289.20 628
4289.82 581
4290.44 578
4291.06 608
4291.68 615
4292.29 582
4292.91 552
4293.53 531
4294.15 569
4294.77 650
4295.39 613
4296.00 662
4296.62 653
4297.24 638
4297.86 626
4298.48 573
4299.10 589
4299.72 645
4300.33 660
4300.95 608
4301.57 617
4302.19 593
4302.81 603
4303.43 602
4304.05 603
4304.67 600
4305.29 669
4305.91 646
4306.53 622
4307.14 644
4307.76 586
4308.38 606
4309.00 597
4309.62 626
4310.24 632
4310.86 568
4311.48 574
4312.10 621
4312.72 535
4313.34 643
4313.96 660
4314.58 658
4315.20 595
4315.82 648
4316.44 652
4317.06 606
4317.68 623
4318.30 602
4318.92 599
4319.54 634
4320.16 668
4320.78 678
4321.40 700
4322.02 722
4322.64 684
4323.26 755
4323.88 755
4324.50 740
4325.12 745
4325.74 787
4326.36 788
4326.99 814
4327.61 808
4328.23 800
4328.85 806
4329.47 850
4330.09 841
4330.71 842
4331.33 850
4331.95 950
4332.57 1052
4333.19 1164
4333.82 1231
4334.44 1233
4335.06 1234
4335.68 1159
4336.30 1225
4336.92 1218
4337.54 1237
4338.17 1311
4338.79 1402
4339.41 1294
4340.03 1285
4340.65 1225
4341.27 1141
4341.90 1104
4342.52 1017
4343.14 1060
4343.76 1087
4344.38 1205
4345.01 1352
4345.63 1413
4346.25 1699
4346.87 1847
4347.49 1990
4348.12 2129
4348.74 2166
4349.36 1989
4349.98 1891
4350.61 1677
4351.23 1407
4351.85 1300
4352.47 1119
4353.10 1038
4353.72 1016
4354.34 976
4354.96 996
4355.59 950
4356.21 906
4356.83 855
4357.46 824
4358.08 863
4358.70 833
4359.32 854
4359.95 887
4360.57 859
4361.19 811
4361.82 733
4362.44 776
4363.06 780
4363.69 761
4364.31 769
4364.93 735
4365.56 812
4366.18 794
4366.80 773
4367.43 762
4368.05 762
4368.67 742
4369.30 738
4369.92 784
4370.55 692
4371.17 695
4371.79 667
4372.42 669
4373.04 673
4373.67 659
4374.29 659
4374.91 672
4375.54 689
4376.16 679
4376.79 708
4377.41 668
4378.04 665
4378.66 685
4379.28 697
4379.91 741
4380.53 736
4381.16 774
4381.78 753
4382.41 771
4383.03 660
4383.66 712
4384.28 736
4384.91 697
4385.53 743
4386.16 696
4386.78 729
4387.41 728
4388.03 731
4388.66 743
4389.28 746
4389.91 750
4390.53 727
4391.16 737
4391.78 698
4392.41 747
4393.03 702
4393.66 752
4394.28 744
4394.91 769
4395.54 739
4396.16 715
4396.79 688
4397.41 677
4398.04 684
4398.66 696
4399.29 638
4399.92 714
4400.54 594
4401.17 615
4401.79 706
4402.42 695
4403.05 649
4403.67 652
4404.30 630
4404.93 677
4405.55 667
4406.18 633
4406.80 620
4407.43 620
4408.06 644
4408.68 615
4409.31 657
4409.94 647
4410.56 681
4411.19 656
4411.82 617
4412.44 596
4413.07 614
4413.70 645
4414.33 633
4414.95 641
4415.58 617
4416.21 581
4416.83 568
4417.46 561
4418.09 619
4418.72 595
4419.34 577
4419.97 551
4420.60 589
4421.22 601
4421.85 628
4422.48 610
4423.11 601
4423.73 604
4424.36 628
4424.99 558
4425.62 588
4426.25 570
4426.87 609
4427.50 593
4428.13 552
4428.76 529
4429.39 545
4430.01 536
4430.64 606
4431.27 524
4431.90 602
4432.53 578
4433.15 524
4433.78 551
4434.41 571
4435.04 532
4435.67 511
4436.30 502
4436.93 510
4437.55 518
4438.18 559
4438.81 514
4439.44 534
4440.07 538
4440.70 558
4441.33 577
4441.96 542
4442.58 533
4443.21 519
4443.84 539
4444.47 551
4445.10 533
4445.73 565
4446.36 555
4446.99 544
4447.62 574
4448.25 613
4448.88 599
4449.51 599
4450.14 560
4450.76 557
4451.39 574
4452.02 567
4452.65 532
4453.28 548
4453.91 547
4454.54 560
4455.17 581
4455.80 599
4456.43 685
4457.06 624
4457.69 735
4458.32 703
4458.95 650
4459.58 639
4460.21 575
4460.84 596
4461.47 595
4462.10 601
4462.73 607
4463.36 545
4464.00 517
4464.63 501
4465.26 506
4465.89 509
4466.52 475
4467.15 550
4467.78 540
4468.41 536
4469.04 543
4469.67 549
4470.30 509
4470.93 517
4471.56 550
4472.20 550
4472.83 509
4473.46 465
4474.09 506
4474.72 497
4475.35 502
4475.98 513
4476.61 491
4477.25 537
4477.88 544
4478.51 543
4479.14 546
4479.77 535
4480.40 557
4481.03 581
4481.67 592
4482.30 562
4482.93 601
4483.56 551
4484.19 621
4484.83 573
4485.46 574
4486.09 564
4486.72 546
4487.35 522
4487.99 562
4488.62 605
4489.25 562
4489.88 566
4490.52 570
4491.15 564
4491.78 530
4492.41 563
4493.05 585
4493.68 530
4494.31 548
4494.94 538
4495.58 527
4496.21 533
4496.84 521
4497.47 525
4498.11 592
4498.74 577
4499.37 578
4500.01 602
4500.64 693
4501.27 744
4501.91 734
4502.54 716
4503.17 740
4503.80 775
4504.44 792
4505.07 797
4505.71 749
4506.34 719
4506.97 715
4507.61 693
4508.24 684
4508.87 649
4509.51 650
4510.14 624
4510.77 537
4511.41 578
4512.04 673
4512.68 667
4513.31 626
4513.94 575
4514.58 627
4515.21 619
4515.85 616
4516.48 582
4517.11 576
4517.75 605
4518.38 594
4519.02 578
4519.65 580
4520.29 596
4520.92 598
4521.55 574
4522.19 493
4522.82 565
4523.46 530
4524.09 561
4524.73 534
4525.36 564
4526.00 559
4526.63 594
4527.27 590
4527.90 661
4528.54 638
4529.17 709
4529.81 785
4530.44 880
4531.08 1033
4531.71 995
4532.35 989
4532.98 1019
4533.62 1081
4534.25 1073
4534.89 1078
4535.53 1013
4536.16 831
4536.80 745
4537.43 672
4538.07 680
4538.70 630
4539.34 596
4539.98 541
4540.61 567
4541.25 583
4541.88 538
4542.52 581
4543.16 558
4543.79 560
4544.43 588
4545.06 574
4545.70 550
4546.34 588
4546.97 551
4547.61 558
4548.25 543
4548.88 524
4549.52 510
4550.15 527
4550.79 511
4551.43 525
4552.06 551
4552.70 547
4553.34 561
4553.97 521
4554.61 559
4555.25 524
4555.89 555
4556.52 565
4557.16 521
4557.80 483
4558.43 506
4559.07 558
4559.71 588
4560.35 515
4560.98 573
4561.62 578
4562.26 545
4562.89 550
4563.53 573
4564.17 533
4564.81 478
4565.44 517
4566.08 538
4566.72 541
4567.36 542
4568.00 536
4568.63 619
4569.27 586
4569.91 570
4570.55 591
4571.19 617
4571.82 630
4572.46 588
4573.10 569
4573.74 560
4574.38 625
4575.01 556
4575.65 547
4576.29 537
4576.93 519
4577.57 536
4578.21 550
4578.84 568
4579.48 520
4580.12 535
4580.76 525
4581.40 524
4582.04 530
4582.68 571
4583.32 537
4583.95 576
4584.59 552
4585.23 558
4585.87 550
4586.51 534
4587.15 586
4587.79 525
4588.43 623
4589.07 648
4589.71 696
4590.35 746
4590.99 759
4591.62 779
4592.26 827
4592.90 811
4593.54 852
4594.18 762
4594.82 784
4595.46 716
4596.10 663
4596.74 693
4597.38 606
4598.02 584
4598.66 604
4599.30 579
4599.94 646
4600.58 605
4601.22 544
4601.86 583
4602.50 648
4603.14 598
4603.78 592
4604.42 572
4605.06 577
4605.70 588
4606.34 547
4606.98 630
4607.62 616
4608.27 612
4608.91 599
4609.55 621
4610.19 649
4610.83 598
4611.47 608
4612.11 625
4612.75 600
4613.39 567
4614.03 552
4614.67 523
4615.31 533
4615.96 605
4616.60 589
4617.24 541
4617.88 585
4618.52 547
4619.16 508
4619.80 580
4620.44 541
4621.09 537
4621.73 479
4622.37 507
4623.01 561
4623.65 535
4624.29 517
4624.94 507
4625.58 514
4626.22 558
4626.86 547
4627.50 540
4628.15 534
4628.79 559
4629.43 560
4630.07 587
4630.71 597
4631.36 577
4632.00 619
4632.64 599
4633.28 662
4633.93 656
4634.57 692
4635.21 687
4635.85 680
4636.50 719
4637.14 781
4637.78 739
4638.42 699
4639.07 782
4639.71 795
4640.35 776
4640.99 769
4641.64 774
4642.28 740
4642.92 706
4643.57 645
4644.21 672
4644.85 700
4645.50 698
4646.14 657
4646.78 615
4647.43 644
4648.07 635
4648.71 626
4649.36 616
4650.00 635
4650.64 658
4651.29 673
4651.93 729
4652.57 756
4653.22 739
4653.86 792
4654.50 738
4655.15 763
4655.79 773
4656.44 642
4657.08 630
4657.72 643
4658.37 627
4659.01 598
4659.66 582
4660.30 546
4660.94 547
4661.59 529
4662.23 511
4662.88 567
4663.52 538
4664.17 524
4664.81 556
4665.46 525
4666.10 535
4666.74 519
4667.39 515
4668.03 496
4668.68 540
4669.32 548
4669.97 488
4670.61 493
4671.26 469
4671.90 510
4672.55 550
4673.19 514
4673.84 557
4674.48 548
4675.13 523
4675.77 545
4676.42 510
4677.07 535
4677.71 540
4678.36 563
4679.00 582
4679.65 591
4680.29 573
4680.94 532
4681.58 515
4682.23 509
4682.88 496
4683.52 558
4684.17 547
4684.81 550
4685.46 589
4686.10 566
4686.75 588
4687.40 602
4688.04 584
4688.69 650
4689.34 641
4689.98 645
4690.63 668
4691.27 709
4691.92 721
4692.57 731
4693.21 713
4693.86 666
4694.51 639
4695.15 676
4695.80 685
4696.45 620
4697.09 635
4697.74 659
4698.39 661
4699.03 648
4699.68 684
4700.33 740
4700.97 680
4701.62 706
4702.27 703
4702.92 691
4703.56 661
4704.21 631
4704.86 600
4705.50 596
4706.15 582
4706.80 583
4707.45 569
4708.09 563
4708.74 520
4709.39 549
4710.04 541
4710.68 573
4711.33 550
4711.98 569
4712.63 560
4713.28 575
4713.92 601
4714.57 568
4715.22 585
4715.87 595
4716.52 599
4717.16 606
4717.81 622
4718.46 613
4719.11 601
4719.76 581
4720.41 609
4721.05 587
4721.70 642
4722.35 655
4723.00 599
4723.65 641
4724.30 629
4724.94 634
4725.59 636
4726.24 587
4726.89 608
4727.54 613
4728.19 594
4728.84 628
4729.49 640
4730.14 644
4730.78 614
4731.43 586
4732.08 632
4732.73 558
4733.38 552
4734.03 592
4734.68 577
4735.33 602
4735.98 564
4736.63 562
4737.28 591
4737.93 612
4738.58 566
4739.23 564
4739.88 594
4740.53 621
4741.18 590
4741.83 610
4742.47 612
4743.12 599
4743.77 577
4744.42 623
4745.07 601
4745.72 631
4746.37 605
4747.03 605
4747.68 627
4748.33 610
4748.98 584
4749.63 600
4750.28 603
4750.93 621
4751.58 645
4752.23 663
4752.88 659
4753.53 658
4754.18 639
4754.83 634
4755.48 632
4756.13 669
4756.78 683
4757.43 638
4758.08 617
4758.74 643
4759.39 595
4760.04 620
4760.69 694
4761.34 677
4761.99 699
4762.64 727
4763.29 727
4763.94 710
4764.60 683
4765.25 632
4765.90 670
4766.55 652
4767.20 619
4767.85 633
4768.51 603
4769.16 614
4769.81 637
4770.46 640
4771.11 668
4771.76 615
4772.42 659
4773.07 613
4773.72 643
4774.37 621
4775.02 601
4775.68 612
4776.33 604
4776.98 609
4777.63 639
4778.29 597
4778.94 621
4779.59 624
4780.24 630
4780.89 605
4781.55 616
4782.20 610
4782.85 609
4783.51 605
4784.16 610
4784.81 616
4785.46 610
4786.12 560
4786.77 566
4787.42 582
4788.08 584
4788.73 596
4789.38 623
4790.03 612
4790.69 646
4791.34 681
4791.99 723
4792.65 702
4793.30 659
4793.95 640
4794.61 685
4795.26 684
4795.91 650
4796.57 641
4797.22 638
4797.87 630
4798.53 648
4799.18 634
4799.84 675
4800.49 716
4801.14 722
4801.80 796
4802.45 697
4803.11 709
4803.76 817
4804.41 708
4805.07 711
4805.72 681
4806.38 655
4807.03 696
4807.68 718
4808.34 694
4808.99 687
4809.65 680
4810.30 705
4810.96 700
4811.61 710
4812.27 677
4812.92 718
4813.58 702
4814.23 725
4814.89 710
4815.54 731
4816.19 728
4816.85 785
4817.50 757
4818.16 715
4818.81 746
4819.47 788
4820.13 753
4820.78 722
4821.44 839
4822.09 866
4822.75 919
4823.40 913
4824.06 909
4824.71 961
4825.37 907
4826.02 866
4826.68 837
4827.33 882
4827.99 885
4828.65 823
4829.30 815
4829.96 797
4830.61 790
4831.27 780
4831.93 831
4832.58 852
4833.24 841
4833.89 847
4834.55 801
4835.21 824
4835.86 907
4836.52 975
4837.17 989
4837.83 1073
4838.49 1015
4839.14 1045
4839.80 1123
4840.46 1073
4841.11 1022
4841.77 1043
4842.43 1035
4843.08 1064
4843.74 1031
4844.40 1103
4845.05 1061
4845.71 1075
4846.37 1100
4847.02 1017
4847.68 1083
4848.34 1130
4849.00 1216
4849.65 1236
4850.31 1415
4850.97 1521
4851.62 1439
4852.28 1440
4852.94 1496
4853.60 1421
4854.25 1387
4854.91 1199
4855.57 1256
4856.23 1249
4856.88 1290
4857.54 1407
4858.20 1511
4858.86 1648
4859.52 1727
4860.17 1724
4860.83 1703
4861.49 1538
4862.15 1440
4862.81 1375
4863.46 1305
4864.12 1220
4864.78 1158
4865.44 1157
4866.10 1243
4866.75 1194
4867.41 1160
4868.07 1239
4868.73 1239
4869.39 1154
4870.05 1170
4870.71 1122
4871.36 1060
4872.02 1069
4872.68 1117
4873.34 1053
4874.00 1024
4874.66 1012
4875.32 1015
4875.98 981
4876.63 917
4877.29 902
4877.95 926
4878.61 976
4879.27 1011
4879.93 945
4880.59 997
4881.25 964
4881.91 967
4882.57 925
4883.23 922
4883.89 896
4884.55 898
4885.21 896
4885.87 853
4886.52 907
4887.18 859
4887.84 871
4888.50 893
4889.16 846
4889.82 852
4890.48 871
4891.14 843
4891.80 878
4892.46 887
4893.12 836
4893.78 859
4894.44 828
4895.10 820
4895.76 758
4896.42 758
4897.09 771
4897.75 784
4898.41 739
4899.07 768
4899.73 777
4900.39 818
4901.05 783
4901.71 795
4902.37 793
4903.03 807
4903.69 760
4904.35 656
4905.01 744
4905.67 676
4906.33 689
4907.00 688
4907.66 652
4908.32 705
4908.98 706
4909.64 700
4910.30 716
4910.96 668
4911.62 675
4912.29 682
4912.95 686
4913.61 663
4914.27 683
4914.93 681
4915.59 685
4916.26 612
4916.92 630
4917.58 644
4918.24 605
4918.90 651
4919.56 622
4920.23 593
4920.89 597
4921.55 609
4922.21 632
4922.87 647
4923.54 582
4924.20 558
4924.86 599
4925.52 540
4926.19 563
4926.85 628
4927.51 593
4928.17 649
4928.84 579
4929.50 614
4930.16 624
4930.82 601
4931.49 598
4932.15 608
4932.81 620
4933.47 599
4934.14 596
4934.80 592
4935.46 603
4936.13 593
4936.79 565
4937.45 608
4938.11 568
4938.78 558
4939.44 558
4940.10 555
4940.77 592
4941.43 566
4942.09 574
4942.76 555
4943.42 575
4944.08 566
4944.75 593
4945.41 539
4946.08 591
4946.74 578
4947.40 541
4948.07 557
4948.73 516
4949.39 509
4950.06 530
4950.72 576
4951.39 523
4952.05 513
4952.71 518
4953.38 511
4954.04 517
4954.71 502
4955.37 488
4956.04 546
4956.70 563
4957.36 589
4958.03 544
4958.69 521
4959.36 537
4960.02 599
4960.69 611
4961.35 648
4962.02 694
4962.68 669
4963.35 682
4964.01 688
4964.68 778
4965.34 710
4966.01 685
4966.67 651
4967.34 669
4968.00 597
4968.67 608
4969.33 581
4970.00 583
4970.66 560
4971.33 569
4971.99 601
4972.66 581
4973.32 545
4973.99 561
4974.66 577
4975.32 542
4975.99 570
4976.65 611
4977.32 605
4977.98 559
4978.65 647
4979.32 608
4979.98 593
4980.65 595
4981.31 554
4981.98 523
4982.65 540
4983.31 524
4983.98 468
4984.64 543
4985.31 498
4985.98 525
4986.64 531
4987.31 536
4987.98 560
4988.64 560
4989.31 555
4989.98 550
4990.64 580
4991.31 555
4991.98 497
4992.64 502
4993.31 506
4993.98 547
4994.64 562
4995.31 531
4995.98 495
4996.64 512
4997.31 565
4997.98 534
4998.65 522
4999.31 486
4999.98 446
5000.65 457
5001.31 496
5001.98 447
5002.65 495
5003.32 503
5003.98 463
5004.65 504
5005.32 521
5005.99 535
5006.66 445
5007.32 479
5007.99 491
5008.66 558
5009.33 503
5009.99 521
5010.66 558
5011.33 489
5012.00 486
5012.67 519
5013.33 522
5014.00 489
5014.67 474
5015.34 525
5016.01 494
5016.68 458
5017.34 479
5018.01 454
5018.68 489
5019.35 462
5020.02 475
5020.69 492
5021.36 494
5022.02 485
5022.69 543
5023.36 648
5024.03 608
5024.70 595
5025.37 588
5026.04 557
5026.71 543
5027.38 549
5028.05 549
5028.71 504
5029.38 480
5030.05 513
5030.72 487
5031.39 447
5032.06 474
5032.73 465
5033.40 482
5034.07 428
5034.74 445
5035.41 499
5036.08 509
5036.75 489
5037.42 485
5038.09 465
5038.76 510
5039.43 486
5040.10 516
5040.77 489
5041.44 468
5042.11 492
5042.78 513
5043.45 505
5044.12 481
5044.79 467
5045.46 475
5046.13 545
5046.80 513
5047.47 476
5048.14 484
5048.81 494
5049.48 490
5050.15 503
5050.82 553
5051.49 479
5052.16 477
5052.83 496
5053.51 478
5054.18 492
5054.85 510
5055.52 499
5056.19 487
5056.86 458
5057.53 457
5058.20 500
5058.87 493
5059.55 468
5060.22 473
5060.89 454
5061.56 472
5062.23 447
5062.90 525
5063.57 503
5064.25 482
5064.92 497
5065.59 473
5066.26 473
5066.93 489
5067.60 474
5068.28 451
5068.95 457
5069.62 468
5070.29 487
5070.96 488
5071.64 483
5072.31 452
5072.98 421
5073.65 443
5074.32 480
5075.00 477
5075.67 511
5076.34 549
5077.01 494
5077.69 542
5078.36 541
5079.03 549
5079.70 520
5080.38 527
5081.05 572
5081.72 543
5082.39 528
5083.07 511
5083.74 550
5084.41 500
5085.09 544
5085.76 551
5086.43 467
5087.10 506
5087.78 502
5088.45 471
5089.12 549
5089.80 533
5090.47 626
5091.14 622
5091.82 641
5092.49 597
5093.16 618
5093.84 615
5094.51 584
5095.18 605
5095.86 564
5096.53 537
5097.21 516
5097.88 526
5098.55 548
5099.23 539
5099.90 510
5100.57 532
5101.25 518
5101.92 516
5102.60 492
5103.27 503
5103.95 584
5104.62 613
5105.29 572
5105.97 584
5106.64 550
5107.32 565
5107.99 520
5108.67 518
5109.34 524
5110.01 493
5110.69 515
5111.36 564
5112.04 553
5112.71 553
5113.39 541
5114.06 539
5114.74 475
5115.41 485
5116.09 522
5116.76 528
5117.44 555
5118.11 683
5118.79 685
5119.46 728
5120.14 684
5120.81 675
5121.49 672
5122.16 711
5122.84 679
5123.52 653
5124.19 618
5124.87 621
5125.54 613
5126.22 566
5126.89 554
5127.57 539
5128.24 572
5128.92 531
5129.60 530
5130.27 538
5130.95 536
5131.62 536
5132.30 525
5132.98 535
5133.65 529
5134.33 546
5135.01 559
5135.68 547
5136.36 588
5137.03 533
5137.71 481
5138.39 570
5139.06 573
5139.74 562
5140.42 515
5141.09 557
5141.77 547
5142.45 542
5143.12 539
5143.80 516
5144.48 508
5145.15 514
5145.83 460
5146.51 465
5147.18 479
5147.86 468
5148.54 461
5149.22 478
5149.89 490
5150.57 480
5151.25 535
5151.93 516
5152.60 507
5153.28 510
5153.96 464
5154.63 468
5155.31 492
5155.99 430
5156.67 490
5157.35 429
5158.02 486
5158.70 532
5159.38 522
5160.06 486
5160.73 495
5161.41 513
5162.09 504
5162.77 467
5163.45 427
5164.12 449
5164.80 456
5165.48 503
5166.16 533
5166.84 520
5167.52 528
5168.19 487
5168.87 522
5169.55 519
5170.23 479
5170.91 481
5171.59 445
5172.27 501
5172.94 497
5173.62 453
5174.30 432
5174.98 451
5175.66 466
5176.34 451
5177.02 480
5177.70 424
5178.38 425
5179.06 481
5179.73 480
5180.41 474
5181.09 507
5181.77 522
5182.45 477
5183.13 493
5183.81 463
5184.49 472
5185.17 491
5185.85 465
5186.53 462
5187.21 534
5187.89 488
5188.57 508
5189.25 465
5189.93 470
5190.61 432
5191.29 443
5191.97 493
5192.65 478
5193.33 485
5194.01 455
5194.69 452
5195.37 471
5196.05 479
5196.73 472
5197.41 464
5198.09 442
5198.77 474
5199.45 461
5200.13 468
5200.81 467
5201.49 493
5202.17 474
5202.85 495
5203.53 498
5204.21 488
5204.89 463
5205.58 488
5206.26 427
5206.94 447
5207.62 461
5208.30 525
5208.98 479
5209.66 481
5210.34 495
5211.02 524
5211.71 485
5212.39 506
5213.07 528
5213.75 545
5214.43 510
5215.11 525
5215.79 530
5216.48 548
5217.16 584
5217.84 551
5218.52 482
5219.20 522
5219.88 516
5220.57 510
5221.25 519
5221.93 534
5222.61 532
5223.29 573
5223.98 613
5224.66 606
5225.34 584
5226.02 532
5226.70 496
5227.39 459
5228.07 481
5228.75 475
5229.43 475
5230.12 537
5230.80 488
5231.48 490
5232.16 481
5232.85 537
5233.53 517
5234.21 545
5234.89 532
5235.58 567
5236.26 532
5236.94 520
5237.63 525
5238.31 584
5238.99 570
5239.67 558
5240.36 562
5241.04 576
5241.72 603
5242.41 546
5243.09 541
5243.77 570
5244.46 508
5245.14 559
5245.82 555
5246.51 507
5247.19 517
5247.88 551
5248.56 555
5249.24 510
5249.93 546
5250.61 558
5251.29 562
5251.98 585
5252.66 612
5253.35 583
5254.03 591
5254.71 552
5255.40 599
5256.08 581
5256.77 518
5257.45 501
5258.14 539
5258.82 551
5259.50 515
5260.19 509
5260.87 535
5261.56 594
5262.24 610
5262.93 620
5263.61 576
5264.30 598
5264.98 563
5265.67 537
5266.35 584
5267.03 573
5267.72 568
5268.40 568
5269.09 557
5269.77 582
5270.46 536
5271.14 516
5271.83 543
5272.52 522
5273.20 519
5273.89 561
5274.57 536
5275.26 578
5275.94 553
5276.63 545
5277.31 555
5278.00 511
5278.68 520
5279.37 503
5280.06 526
5280.74 568
5281.43 578
5282.11 606
5282.80 623
5283.48 593
5284.17 608
5284.86 602
5285.54 569
5286.23 538
5286.92 565
5287.60 524
5288.29 520
5288.97 512
5289.66 529
5290.35 539
5291.03 507
5291.72 497
5292.41 498
5293.09 513
5293.78 546
5294.47 595
5295.15 530
5295.84 477
5296.53 547
5297.21 605
5297.90 635
5298.59 644
5299.27 624
5299.96 626
5300.65 648
5301.33 671
5302.02 648
5302.71 668
5303.40 682
5304.08 678
5304.77 669
5305.46 685
5306.15 707
5306.83 693
5307.52 702
5308.21 704
5308.90 753
5309.58 778
5310.27 726
5310.96 707
5311.65 717
5312.33 783
5313.02 851
5313.71 808
5314.40 807
5315.09 828
5315.77 844
5316.46 846
5317.15 879
5317.84 835
5318.53 844
5319.21 767
5319.90 796
5320.59 816
5321.28 785
5321.97 798
5322.66 805
5323.35 758
5324.03 721
5324.72 673
5325.41 640
5326.10 619
5326.79 586
5327.48 632
5328.17 573
5328.86 616
5329.54 586
5330.23 609
5330.92 574
5331.61 567
5332.30 538
5332.99 611
5333.68 600
5334.37 573
5335.06 614
5335.75 572
5336.44 593
5337.12 593
5337.81 607
5338.50 626
5339.19 603
5339.88 623
5340.57 630
5341.26 629
5341.95 592
5342.64 641
5343.33 669
5344.02 634
5344.71 668
5345.40 639
5346.09 690
5346.78 655
5347.47 669
5348.16 666
5348.85 701
5349.54 795
5350.23 899
5350.92 985
5351.61 1086
5352.30 1014
5352.99 1080
5353.68 1036
5354.37 1044
5355.07 928
5355.76 814
5356.45 760
5357.14 692
5357.83 609
5358.52 605
5359.21 548
5359.90 553
5360.59 619
5361.28 614
5361.97 629
5362.66 596
5363.36 631
5364.05 598
5364.74 610
5365.43 562
5366.12 583
5366.81 551
5367.50 528
5368.19 498
5368.89 515
5369.58 497
5370.27 515
5370.96 502
5371.65 502
5372.34 532
5373.04 513
5373.73 522
5374.42 495
5375.11 489
5375.80 511
5376.49 509
5377.19 519
5377.88 522
5378.57 531
5379.26 535
5379.96 555
5380.65 500
5381.34 439
5382.03 507
5382.72 536
5383.42 517
5384.11 540
5384.80 517
5385.49 485
5386.19 504
5386.88 541
5387.57 514
5388.26 505
5388.96 510
5389.65 521
5390.34 656
5391.04 683
5391.73 654
5392.42 624
5393.12 620
5393.81 650
5394.50 622
5395.19 649
5395.89 602
5396.58 609
5397.27 609
5397.97 587
5398.66 552
5399.35 487
5400.05 543
5400.74 536
5401.43 517
5402.13 475
5402.82 546
5403.52 544
5404.21 550
5404.90 536
5405.60 545
5406.29 560
5406.98 549
5407.68 576
5408.37 563
5409.07 512
5409.76 514
5410.45 554
5411.15 549
5411.84 542
5412.54 507
5413.23 548
5413.93 531
5414.62 550
5415.32 555
5416.01 532
5416.70 558
5417.40 549
5418.09 544
5418.79 524
5419.48 587
5420.18 569
5420.87 583
5421.57 578
5422.26 573
5422.96 558
5423.65 590
5424.35 592
5425.04 622
5425.74 575
5426.43 608
5427.13 539
5427.82 532
5428.52 566
5429.21 618
5429.91 634
5430.60 616
5431.30 573
5432.00 623
5432.69 567
5433.39 506
5434.08 556
5434.78 587
5435.47 560
5436.17 556
5436.86 571
5437.56 613
5438.26 628
5438.95 647
5439.65 623
5440.34 614
5441.04 587
5441.74 552
5442.43 621
5443.13 608
5443.83 647
5444.52 646
5445.22 690
5445.91 732
5446.61 828
5447.31 868
5448.00 987
5448.70 943
5449.40 977
5450.09 1032
5450.79 974
5451.49 946
5452.18 919
5452.88 839
5453.58 810
5454.27 728
5454.97 745
5455.67 702
5456.37 675
5457.06 667
5457.76 674
5458.46 629
5459.15 655
5459.85 647
5460.55 648
5461.25 692
5461.94 681
5462.64 693
5463.34 681
5464.04 732
5464.73 754
5465.43 705
5466.13 709
5466.83 723
5467.53 770
5468.22 732
5468.92 679
5469.62 745
5470.32 702
5471.01 717
5471.71 735
5472.41 760
5473.11 760
5473.81 769
5474.51 748
5475.20 793
5475.90 826
5476.60 849
5477.30 871
5478.00 916
5478.70 960
5479.39 1074
5480.09 1203
5480.79 1359
5481.49 1375
5482.19 1488
5482.89 1450
5483.59 1331
5484.29 1237
5484.98 1190
5485.68 1094
5486.38 1008
5487.08 968
5487.78 978
5488.48 954
5489.18 948
5489.88 881
5490.58 933
5491.28 970
5491.98 963
5492.68 996
5493.37 1049
5494.07 1059
5494.77 1093
5495.47 964
5496.17 1094
5496.87 1055
5497.57 1065
5498.27 1148
5498.97 1151
5499.67 1401
5500.37 1428
5501.07 1898
5501.77 2210
5502.47 2195
5503.17 2288
5503.87 2191
5504.57 1955
5505.27 1691
5505.97 1397
5506.67 1291
5507.37 1147
5508.07 1068
5508.77 941
5509.47 932
5510.17 871
5510.87 892
5511.58 843
5512.28 792
5512.98 863
5513.68 874
5514.38 848
5515.08 856
5515.78 923
5516.48 948
5517.18 920
5517.88 877
5518.58 951
5519.28 873
5519.99 860
5520.69 867
5521.39 830
5522.09 863
5522.79 904
5523.49 854
5524.19 850
5524.90 743
5525.60 714
5526.30 693
5527.00 704
5527.70 673
5528.40 684
5529.10 635
5529.81 658
5530.51 663
5531.21 714
5531.91 697
5532.61 624
5533.32 639
5534.02 653
5534.72 635
5535.42 678
5536.12 645
5536.83 615
5537.53 690
5538.23 642
5538.93 666
5539.64 650
5540.34 729
5541.04 668
5541.74 678
5542.45 626
5543.15 708
5543.85 664
5544.55 651
5545.26 632
5545.96 718
5546.66 683
5547.36 627
5548.07 628
5548.77 617
5549.47 677
5550.18 617
5550.88 608
5551.58 614
5552.29 635
5552.99 602
5553.69 597
5554.40 631
5555.10 613
5555.80 631
5556.51 615
5557.21 577
5557.91 608
5558.62 588
5559.32 611
5560.02 642
5560.73 625
5561.43 612
5562.14 657
5562.84 684
5563.54 653
5564.25 729
5564.95 669
5565.65 609
5566.36 711
5567.06 665
5567.77 637
5568.47 620
5569.18 535
5569.88 594
5570.58 583
5571.29 587
5571.99 584
5572.70 581
5573.40 602
5574.11 633
5574.81 633
5575.52 595
5576.22 644
5576.93 629
5577.63 674
5578.33 646
5579.04 606
5579.74 651
5580.45 605
5581.15 617
5581.86 592
5582.56 575
5583.27 579
5583.97 584
5584.68 560
5585.39 591
5586.09 562
5586.80 511
5587.50 554
5588.21 523
5588.91 509
5589.62 539
5590.32 563
5591.03 532
5591.73 530
5592.44 544
5593.15 591
5593.85 565
5594.56 575
5595.26 552
5595.97 534
5596.68 615
5597.38 557
5598.09 569
5598.79 518
5599.50 541
5600.21 525
5600.91 547
5601.62 483
5602.33 556
5603.03 563
5603.74 545
5604.44 552
5605.15 525
5605.86 542
5606.56 530
5607.27 512
5607.98 524
5608.68 537
5609.39 518
5610.10 554
5610.80 557
5611.51 533
5612.22 525
5612.93 605
5613.63 504
5614.34 541
5615.05 529
5615.75 548
5616.46 524
5617.17 579
5617.88 581
5618.58 560
5619.29 599
5620.00 600
5620.71 598
5621.41 600
5622.12 610
5622.83 606
5623.54 568
5624.24 551
5624.95 560
5625.66 537
5626.37 597
5627.08 612
5627.78 600
5628.49 607
5629.20 595
5629.91 567
5630.62 598
5631.32 610
5632.03 607
5632.74 625
5633.45 595
5634.16 607
5634.86 680
5635.57 700
5636.28 710
5636.99 737
5637.70 707
5638.41 665
5639.12 717
5639.82 817
5640.53 822
5641.24 766
5641.95 781
5642.66 767
5643.37 811
5644.08 765
5644.79 674
5645.50 676
5646.21 708
5646.91 633
5647.62 661
5648.33 648
5649.04 640
5649.75 606
5650.46 609
5651.17 615
5651.88 649
5652.59 622
5653.30 660
5654.01 616
5654.72 608
5655.43 654
5656.14 640
5656.85 653
5657.56 701
5658.27 727
5658.98 685
5659.69 711
5660.40 742
5661.11 728
5661.82 809
5662.53 746
5663.24 738
5663.95 764
5664.66 782
5665.37 687
5666.08 699
5666.79 653
5667.50 671
5668.21 596
5668.92 665
5669.63 721
5670.34 740
5671.05 789
5671.76 792
5672.47 862
5673.18 903
5673.89 843
5674.61 807
5675.32 727
5676.03 672
5676.74 644
5677.45 692
5678.16 639
5678.87 619
5679.58 674
5680.29 644
5681.01 660
5681.72 688
5682.43 718
5683.14 724
5683.85 726
5684.56 760
5685.27 711
5685.99 654
5686.70 601
5687.41 628
5688.12 621
5688.83 642
5689.54 640
5690.26 620
5690.97 564
5691.68 606
5692.39 660
5693.10 641
5693.82 652
5694.53 647
5695.24 624
5695.95 589
5696.67 580
5697.38 562
5698.09 572
5698.80 584
5699.51 580
5700.23 596
5700.94 589
5701.65 590
5702.36 579
5703.08 589
5703.79 560
5704.50 598
5705.22 653
5705.93 648
5706.64 661
5707.35 605
5708.07 604
5708.78 617
5709.49 556
5710.21 549
5710.92 598
5711.63 575
5712.35 555
5713.06 537
5713.77 526
5714.49 567
5715.20 581
5715.91 539
5716.63 573
5717.34 571
5718.05 601
5718.77 591
5719.48 610
5720.19 550
5720.91 560
5721.62 550
5722.34 570
5723.05 610
5723.76 616
5724.48 590
5725.19 612
5725.91 617
5726.62 701
5727.33 717
5728.05 731
5728.76 740
5729.48 739
5730.19 728
5730.91 791
5731.62 758
5732.34 767
5733.05 705
5733.76 639
5734.48 635
5735.19 658
5735.91 616
5736.62 603
5737.34 626
5738.05 602
5738.77 629
5739.48 601
5740.20 570
5740.91 597
5741.63 609
5742.34 650
5743.06 645
5743.77 652
5744.49 655
5745.20 695
5745.92 652
5746.63 623
5747.35 622
5748.07 605
5748.78 662
5749.50 648
5750.21 671
5750.93 712
5751.64 708
5752.36 692
5753.07 720
5753.79 705
5754.51 719
5755.22 749
5755.94 758
5756.65 787
5757.37 835
5758.09 839
5758.80 763
5759.52 854
5760.24 863
5760.95 872
5761.67 832
5762.38 894
5763.10 852
5763.82 865
5764.53 913
5765.25 890
5765.97 884
5766.68 899
5767.40 995
5768.12 1065
5768.83 1168
5769.55 1363
5770.27 1684
5770.98 1941
5771.70 2230
5772.42 2397
5773.13 2366
5773.85 2145
5774.57 1796
5775.29 1609
5776.00 1444
5776.72 1176
5777.44 1108
5778.16 989
5778.87 989
5779.59 960
5780.31 958
5781.03 986
5781.74 1002
5782.46 977
5783.18 1048
5783.90 1062
5784.61 1029
5785.33 1003
5786.05 1016
5786.77 1051
5787.48 1113
5788.20 1079
5788.92 1032
5789.64 967
5790.36 953
5791.08 931
5791.79 1039
5792.51 976
5793.23 962
5793.95 945
5794.67 872
5795.38 895
5796.10 860
5796.82 833
5797.54 826
5798.26 817
5798.98 867
5799.70 928
5800.41 1081
5801.13 1190
5801.85 1306
5802.57 1360
5803.29 1320
5804.01 1172
5804.73 1060
5805.45 1080
5806.17 996
5806.89 913
5807.60 844
5808.32 809
5809.04 820
5809.76 818
5810.48 778
5811.20 865
5811.92 880
5812.64 812
5813.36 794
5814.08 771
5814.80 749
5815.52 786
5816.24 774
5816.96 763
5817.68 754
5818.40 758
5819.12 790
5819.84 761
5820.56 764
5821.28 735
5822.00 795
5822.72 744
5823.44 711
5824.16 710
5824.88 712
5825.60 710
5826.32 688
5827.04 662
5827.76 685
5828.48 698
5829.20 684
5829.92 719
5830.64 663
5831.36 657
5832.08 688
5832.80 719
5833.52 711
5834.25 719
5834.97 699
5835.69 706
5836.41 663
5837.13 639
5837.85 620
5838.57 622
5839.29 685
5840.01 667
5840.73 644
5841.46 669
5842.18 667
5842.90 644
5843.62 712
5844.34 703
5845.06 690
5845.78 667
5846.51 655
5847.23 690
5847.95 626
5848.67 629
5849.39 629
5850.11 620
5850.84 608
5851.56 662
5852.28 615
5853.00 651
5853.72 619
5854.45 595
5855.17 567
5855.89 619
5856.61 649
5857.33 668
5858.06 650
5858.78 648
5859.50 588
5860.22 630
5860.95 614
5861.67 651
5862.39 663
5863.11 622
5863.84 625
5864.56 651
5865.28 682
5866.01 673
5866.73 610
5867.45 636
5868.17 614
5868.90 649
5869.62 643
5870.34 621
5871.07 578
5871.79 619
5872.51 618
5873.24 569
5873.96 594
5874.68 635
5875.41 636
5876.13 611
5876.85 584
5877.58 651
5878.30 623
5879.02 703
5879.75 648
5880.47 632
5881.19 642
5881.92 655
5882.64 673
5883.37 625
5884.09 705
5884.81 688
5885.54 612
5886.26 654
5886.99 690
5887.71 684
5888.43 691
5889.16 664
5889.88 651
5890.61 678
5891.33 625
5892.05 629
5892.78 664
5893.50 633
5894.23 638
5894.95 665
5895.68 668
5896.40 671
5897.13 661
5897.85 641
5898.58 635
5899.30 669
5900.03 631
5900.75 653
5901.48 698
5902.20 669
5902.93 704
5903.65 722
5904.38 711
5905.10 699
5905.83 686
5906.55 683
5907.28 720
5908.00 759
5908.73 711
5909.45 702
5910.18 747
5910.90 715
5911.63 722
5912.36 747
5913.08 760
5913.81 763
5914.53 750
5915.26 766
5915.98 771
5916.71 785
5917.44 761
5918.16 781
5918.89 768
5919.61 747
5920.34 748
5921.07 755
5921.79 710
5922.52 758
5923.25 797
5923.97 863
5924.70 853
5925.42 844
5926.15 855
5926.88 842
5927.60 836
5928.33 848
5929.06 895
5929.78 934
5930.51 880
5931.24 919
5931.96 913
5932.69 908
5933.42 918
5934.15 948
5934.87 955
5935.60 958
5936.33 950
5937.05 1053
5937.78 1081
5938.51 1031
5939.24 1108
5939.96 1089
5940.69 1104
5941.42 1128
5942.14 1137
5942.87 1097
5943.60 1147
5944.33 1238
5945.06 1238
5945.78 1227
5946.51 1281
5947.24 1344
5947.97 1329
5948.69 1313
5949.42 1364
5950.15 1426
5950.88 1476
5951.61 1509
5952.33 1687
5953.06 1861
5953.79 2045
5954.52 2128
5955.25 2155
5955.98 2152
5956.70 2075
5957.43 1967
5958.16 1881
5958.89 1752
5959.62 1767
5960.35 1765
5961.07 1766
5961.80 1721
5962.53 1714
5963.26 1718
5963.99 1634
5964.72 1779
5965.45 1860
5966.18 1947
5966.90 2044
5967.63 2222
5968.36 2363
5969.09 2454
5969.82 2473
5970.55 2420
5971.28 2309
5972.01 2248
5972.74 2222
5973.47 2215
5974.20 2139
5974.93 2047
5975.66 2049
5976.39 2105
5977.12 2110
5977.84 2034
5978.57 2082
5979.30 2186
5980.03 2251
5980.76 2318
5981.49 2411
5982.22 2499
5982.95 2501
5983.68 2622
5984.41 2602
5985.14 2619
5985.87 2616
5986.60 2632
5987.33 2662
5988.06 2599
5988.79 2585
5989.53 2573
5990.26 2539
5990.99 2548
5991.72 2549
5992.45 2566
5993.18 2709
5993.91 2665
5994.64 2689
5995.37 2739
5996.10 2848
5996.83 2881
5997.56 2882
5998.29 3007
5999.02 3009
5999.75 2978
6000.49 2931
6001.22 2931
6001.95 2854
6002.68 2795
6003.41 2824
6004.14 2817
6004.87 2795
6005.60 2683
6006.34 2713
6007.07 2720
6007.80 2777
6008.53 2828
6009.26 3034
6009.99 3454
6010.72 4003
6011.46 4718
6012.19 5830
6012.92 7127
6013.65 8157
6014.38 9432
6015.12 9958
6015.85 10157
6016.58 9999
6017.31 9444
6018.04 8726
6018.78 7418
6019.51 6426
6020.24 5434
6020.97 4684
6021.70 4075
6022.44 3564
6023.17 3118
6023.90 2772
6024.63 2562
6025.37 2423
6026.10 2318
6026.83 2257
6027.56 2235
6028.30 2200
6029.03 2094
6029.76 2195
6030.50 2228
6031.23 2287
6031.96 2295
6032.69 2213
6033.43 2068
6034.16 1945
6034.89 1842
6035.63 1798
6036.36 1898
6037.09 1748
6037.83 1721
6038.56 1701
6039.29 1727
6040.03 1788
6040.76 1797
6041.49 1842
6042.23 1912
6042.96 1891
6043.69 1884
6044.43 1932
6045.16 1925
6045.90 1913
6046.63 1995
6047.36 1954
6048.10 2034
6048.83 2026
6049.57 2087
6050.30 2144
6051.03 2239
6051.77 2360
6052.50 2505
6053.24 2656
6053.97 2778
6054.70 2761
6055.44 2824
6056.17 2663
6056.91 2633
6057.64 2487
6058.38 2296
6059.11 2210
6059.85 2095
6060.58 2071
6061.32 2069
6062.05 2017
6062.79 1936
6063.52 1937
6064.26 1957
6064.99 1963
6065.72 1907
6066.46 1934
6067.20 1810
6067.93 1820
6068.67 1849
6069.40 1809
6070.14 1808
6070.87 1730
6071.61 1682
6072.34 1721
6073.08 1702
6073.81 1719
6074.55 1620
6075.28 1632
6076.02 1663
6076.76 1581
6077.49 1622
6078.23 1597
6078.96 1619
6079.70 1615
6080.43 1658
6081.17 1576
6081.91 1563
6082.64 1544
6083.38 1579
6084.11 1557
6084.85 1454
6085.59 1408
6086.32 1420
6087.06 1497
6087.80 1417
6088.53 1412
6089.27 1439
6090.00 1532
6090.74 1538
6091.48 1509
6092.21 1528
6092.95 1536
6093.69 1585
6094.42 1550
6095.16 1548
6095.90 1489
6096.63 1463
6097.37 1404
6098.11 1347
6098.85 1359
6099.58 1381
6100.32 1361
6101.06 1349
6101.79 1371
6102.53 1325
6103.27 1292
6104.01 1312
6104.74 1362
6105.48 1382
6106.22 1352
6106.96 1304
6107.69 1314
6108.43 1351
6109.17 1312
6109.91 1342
6110.64 1343
6111.38 1379
6112.12 1421
6112.86 1451
6113.59 1401
6114.33 1434
6115.07 1452
6115.81 1488
6116.55 1563
6117.28 1523
6118.02 1535
6118.76 1537
6119.50 1504
6120.24 1463
6120.98 1520
6121.71 1495
6122.45 1499
6123.19 1452
6123.93 1513
6124.67 1530
6125.41 1501
6126.15 1487
6126.88 1455
6127.62 1560
6128.36 1591
6129.10 1541
6129.84 1462
6130.58 1486
6131.32 1491
6132.06 1471
6132.80 1473
6133.53 1475
6134.27 1502
6135.01 1512
6135.75 1553
6136.49 1650
6137.23 1585
6137.97 1696
6138.71 1794
6139.45 1977
6140.19 2017
6140.93 2053
6141.67 2031
6142.41 2028
6143.15 1994
6143.89 1941
6144.63 1925
6145.37 1926
6146.11 1920
6146.85 1871
6147.59 1854
6148.33 1715
6149.07 1716
6149.81 1729
6150.55 1712
6151.29 1743
6152.03 1752
6152.77 1705
6153.51 1738
6154.25 1776
6154.99 1852
6155.73 1811
6156.47 1799
6157.21 1747
6157.95 1864
6158.69 1912
6159.43 1858
6160.17 1838
6160.91 1930
6161.65 1913
6162.39 1859
6163.13 2034
6163.88 2063
6164.62 2216
6165.36 2248
6166.10 2402
6166.84 2558
6167.58 2647
6168.32 2772
6169.06 2770
6169.80 2864
6170.55 2769
6171.29 2732
6172.03 2595
6172.77 2465
6173.51 2493
6174.25 2510
6174.99 2407
6175.74 2484
6176.48 2371
6177.22 2466
6177.96 2456
6178.70 2526
6179.44 2657
6180.19 2833
6180.93 3229
6181.67 3735
6182.41 4336
6183.15 5057
6183.90 5485
6184.64 5958
6185.38 6025
6186.12 5983
6186.87 5678
6187.61 5166
6188.35 4699
6189.09 4251
6189.84 3782
6190.58 3538
6191.32 3346
6192.06 3196
6192.81 3034
6193.55 3108
6194.29 3048
6195.03 2968
6195.78 2940
6196.52 3004
6197.26 2890
6198.01 2928
6198.75 2846
6199.49 2816
6200.23 2755
6200.98 2710
6201.72 2743
6202.46 2728
6203.21 2858
6203.95 2857
6204.69 3082
6205.44 3422
6206.18 4008
6206.92 4786
6207.67 6245
6208.41 8104
6209.15 10004
6209.90 11681
6210.64 12847
6211.39 13338
6212.13 12994
6212.87 12018
6213.62 10809
6214.36 9219
6215.11 7624
6215.85 6329
6216.59 5245
6217.34 4313
6218.08 3727
6218.83 3222
6219.57 2930
6220.31 2776
6221.06 2598
6221.80 2399
6222.55 2387
6223.29 2296
6224.04 2251
6224.78 2251
6225.53 2213
6226.27 2183
6227.02 2013
6227.76 1908
6228.50 1834
6229.25 1779
6229.99 1679
6230.74 1562
6231.48 1545
6232.23 1524
6232.97 1505
6233.72 1543
6234.46 1502
6235.21 1589
6235.96 1593
6236.70 1630
6237.45 1657
6238.19 1668
6238.94 1741
6239.68 1880
6240.43 1962
6241.17 2191
6241.92 2221
6242.66 2205
6243.41 2036
6244.16 2000
6244.90 1978
6245.65 2046
6246.39 2126
6247.14 2240
6247.88 2229
6248.63 2291
6249.38 2399
6250.12 2400
6250.87 2398
6251.62 2136
6252.36 2185
6253.11 2051
6253.85 2023
6254.60 1895
6255.35 1778
6256.09 1751
6256.84 1768
6257.59 1779
6258.33 1756
6259.08 1693
6259.83 1668
6260.57 1660
6261.32 1652
6262.07 1687
6262.81 1550
6263.56 1617
6264.31 1619
6265.05 1545
6265.80 1555
6266.55 1594
6267.30 1520
6268.04 1434
6268.79 1517
6269.54 1473
6270.28 1514
6271.03 1513
6271.78 1495
6272.53 1533
6273.27 1581
6274.02 1613
6274.77 1588
6275.52 1594
6276.26 1561
6277.01 1551
6277.76 1599
6278.51 1688
6279.25 1737
6280.00 1707
6280.75 1677
6281.50 1604
6282.25 1536
6282.99 1513
6283.74 1574
6284.49 1481
6285.24 1470
6285.99 1459
6286.74 1358
6287.48 1405
6288.23 1366
6288.98 1326
6289.73 1331
6290.48 1319
6291.23 1252
6291.97 1266
6292.72 1271
6293.47 1260
6294.22 1229
6294.97 1235
6295.72 1152
6296.47 1184
6297.22 1246
6297.96 1205
6298.71 1181
6299.46 1197
6300.21 1217
6300.96 1135
6301.71 1174
6302.46 1145
6303.21 1067
6303.96 1079
6304.71 1102
6305.46 1079
6306.21 1070
6306.96 1073
6307.71 1061
6308.45 1064
6309.20 1059
6309.95 1078
6310.70 1116
6311.45 1175
6312.20 1193
6312.95 1209
6313.70 1252
6314.45 1184
6315.20 1233
6315.95 1221
6316.70 1166
6317.45 1233
6318.20 1275
6318.95 1228
6319.70 1210
6320.45 1138
6321.20 1148
6321.95 1044
6322.70 1081
6323.46 1048
6324.21 1011
6324.96 948
6325.71 1035
6326.46 1063
6327.21 1026
6327.96 1044
6328.71 1044
6329.46 1030
6330.21 996
6330.96 986
6331.71 1021
6332.46 1073
6333.21 1071
6333.97 1015
6334.72 973
6335.47 971
6336.22 950
6336.97 1004
6337.72 998
6338.47 980
6339.22 938
6339.98 1032
6340.73 1060
6341.48 998
6342.23 991
6342.98 1005
6343.73 975
6344.49 951
6345.24 940
6345.99 940
6346.74 937
6347.49 965
6348.24 1020
6349.00 944
6349.75 981
6350.50 1021
6351.25 1095
6352.01 1101
6352.76 1128
6353.51 1126
6354.26 1262
6355.01 1286
6355.77 1265
6356.52 1268
6357.27 1232
6358.02 1193
6358.78 1182
6359.53 1128
6360.28 1065
6361.03 1058
6361.79 1045
6362.54 1021
6363.29 1046
6364.05 1040
6364.80 1077
6365.55 1077
6366.30 1031
6367.06 1120
6367.81 1223
6368.56 1333
6369.32 1402
6370.07 1432
6370.82 1305
6371.58 1251
6372.33 1230
6373.08 1203
6373.84 1130
6374.59 1071
6375.34 1103
6376.10 1050
6376.85 1058
6377.60 1060
6378.36 1017
6379.11 1024
6379.87 1066
6380.62 1114
6381.37 1093
6382.13 1099
6382.88 1117
6383.64 1110
6384.39 1115
6385.14 1095
6385.90 1051
6386.65 1071
6387.41 1034
6388.16 1016
6388.91 1034
6389.67 986
6390.42 1049
6391.18 1016
6391.93 1013
6392.69 959
6393.44 983
6394.20 992
6394.95 945
6395.71 958
6396.46 937
6397.21 988
6397.97 1009
6398.72 1013
6399.48 1051
6400.23 980
6400.99 924
6401.74 938
6402.50 962
6403.26 949
6404.01 872
6404.77 933
6405.52 953
6406.28 913
6407.03 909
6407.79 969
6408.54 964
6409.30 988
6410.05 981
6410.81 1033
6411.56 1003
6412.32 966
6413.08 949
6413.83 1005
6414.59 960
6415.34 913
6416.10 965
6416.86 911
6417.61 917
6418.37 940
6419.12 1047
6419.88 952
6420.64 899
6421.39 959
6422.15 908
6422.91 871
6423.66 938
6424.42 927
6425.17 956
6425.93 901
6426.69 923
6427.44 902
6428.20 910
6428.96 912
6429.71 969
6430.47 919
6431.23 890
6431.98 913
6432.74 948
6433.50 902
6434.26 932
6435.01 910
6435.77 853
6436.53 904
6437.28 939
6438.04 909
6438.80 928
6439.56 992
6440.31 993
6441.07 981
6441.83 957
6442.59 995
6443.34 969
6444.10 997
6444.86 1011
6445.62 1045
6446.37 961
6447.13 1007
6447.89 1049
6448.65 1087
6449.40 1109
6450.16 1032
6450.92 1008
6451.68 1015
6452.44 1052
6453.19 1009
6453.95 1035
6454.71 1109
6455.47 1120
6456.23 1066
6456.99 1078
6457.74 1102
6458.50 1072
6459.26 1069
6460.02 1113
6460.78 1130
6461.54 1146
6462.30 1128
6463.05 1207
6463.81 1191
6464.57 1195
6465.33 1200
6466.09 1248
6466.85 1214
6467.61 1257
6468.37 1309
6469.13 1307
6469.88 1252
6470.64 1302
6471.40 1230
6472.16 1276
6472.92 1275
6473.68 1281
6474.44 1319
6475.20 1274
6475.96 1319
6476.72 1310
6477.48 1340
6478.24 1349
6479.00 1388
6479.76 1391
6480.52 1409
6481.28 1418
6482.04 1467
6482.80 1476
6483.56 1462
6484.32 1524
6485.08 1562
6485.84 1603
6486.60 1601
6487.36 1546
6488.12 1620
6488.88 1744
6489.64 1695
6490.40 1726
6491.16 1696
6491.92 1794
6492.68 1814
6493.44 1827
6494.20 1928
6494.96 1984
6495.72 2009
6496.48 2009
6497.24 2015
6498.00 2042
6498.76 2086
6499.52 2000
6500.28 1952
6501.05 2028
6501.81 1930
6502.57 1907
6503.33 1983
6504.09 2138
6504.85 2181
6505.61 2361
6506.37 2927
6507.13 3536
6507.90 4503
6508.66 5591
6509.42 6560
6510.18 7336
6510.94 7531
6511.70 7230
6512.46 6683
6513.23 6061
6513.99 5214
6514.75 4609
6515.51 3855
6516.27 3372
6517.03 2969
6517.80 2753
6518.56 2565
6519.32 2508
6520.08 2438
6520.84 2357
6521.61 2408
6522.37 2345
6523.13 2436
6523.89 2520
6524.66 2573
6525.42 2740
6526.18 2883
6526.94 3215
6527.71 3422
6528.47 3595
6529.23 3799
6529.99 3756
6530.76 3892
6531.52 3786
6532.28 3592
6533.04 3493
6533.81 3366
6534.57 3632
6535.33 4094
6536.10 4861
6536.86 5741
6537.62 6402
6538.38 6756
6539.15 6600
6539.91 6263
6540.67 5742
6541.44 5141
6542.20 4464
6542.96 3780
6543.73 3323
6544.49 2908
6545.25 2693
6546.02 2579
6546.78 2490
6547.55 2478
6548.31 2485
6549.07 2453
6549.84 2407
6550.60 2329
6551.36 2281
6552.13 2230
6552.89 2205
6553.66 2192
6554.42 2131
6555.18 2071
6555.95 2087
6556.71 2077
6557.48 1964
6558.24 1999
6559.01 1910
6559.77 1988
6560.53 2016
6561.30 2093
6562.06 2116
6562.83 2089
6563.59 2148
6564.36 2176
6565.12 2213
6565.89 2244
6566.65 2334
6567.42 2313
6568.18 2357
6568.95 2305
6569.71 2172
6570.48 2161
6571.24 2217
6572.01 2284
6572.77 2237
6573.54 2289
6574.30 2378
6575.07 2499
6575.83 2551
6576.60 2561
6577.36 2583
6578.13 2605
6578.89 2579
6579.66 2566
6580.42 2494
6581.19 2461
6581.96 2488
6582.72 2533
6583.49 2645
6584.25 2520
6585.02 2601
6585.78 2565
6586.55 2498
6587.32 2572
6588.08 2520
6588.85 2495
6589.61 2482
6590.38 2504
6591.15 2542
6591.91 2625
6592.68 2820
6593.45 3121
6594.21 3463
6594.98 3746
6595.74 4121
6596.51 4377
6597.28 4446
6598.04 4388
6598.81 4084
6599.58 3922
6600.34 3599
6601.11 3405
6601.88 3098
6602.64 2870
6603.41 2563
6604.18 2454
6604.95 2302
6605.71 2254
6606.48 2075
6607.25 2086
6608.01 1996
6608.78 2073
6609.55 2079
6610.32 2006
6611.08 2088
6611.85 2075
6612.62 2103
6613.38 1996
6614.15 1880
6614.92 1952
6615.69 2002
6616.46 1911
6617.22 1852
6617.99 1814
6618.76 1920
6619.53 1992
6620.29 1991
6621.06 1975
6621.83 2099
6622.60 2219
6623.37 2251
6624.13 2330
6624.90 2286
6625.67 2252
6626.44 2311
6627.21 2274
6627.98 2198
6628.74 2053
6629.51 2006
6630.28 1968
6631.05 1898
6631.82 1895
6632.59 1985
6633.35 2083
6634.12 2265
6634.89 2339
6635.66 2446
6636.43 2546
6637.20 2659
6637.97 2647
6638.74 2628
6639.51 2628
6640.27 2632
6641.04 2602
6641.81 2578
6642.58 2555
6643.35 2592
6644.12 2487
6644.89 2478
6645.66 2291
6646.43 2214
6647.20 2176
6647.97 2045
6648.74 1912
6649.51 1915
6650.28 1805
6651.05 1763
6651.82 1764
6652.58 1779
6653.35 1750
6654.12 1713
6654.89 1767
6655.66 1702
6656.43 1641
6657.20 1621
6657.97 1629
6658.74 1654
6659.51 1599
6660.28 1585
6661.05 1511
6661.83 1536
6662.60 1552
6663.37 1599
6664.14 1539
6664.91 1520
6665.68 1504
6666.45 1557
6667.22 1565
6667.99 1544
6668.76 1531
6669.53 1514
6670.30 1584
6671.07 1642
6671.84 1714
6672.61 1707
6673.38 1740
6674.16 1756
6674.93 1784
6675.70 1777
6676.47 1689
6677.24 1740
6678.01 1747
6678.78 1726
6679.55 1702
6680.33 1685
6681.10 1706
6681.87 1669
6682.64 1731
6683.41 1787
6684.18 1843
6684.95 1973
6685.73 2106
6686.50 2157
6687.27 2193
6688.04 2234
6688.81 2209
6689.58 2059
6690.36 1967
6691.13 1816
6691.90 1792
6692.67 1672
6693.44 1631
6694.22 1507
6694.99 1432
6695.76 1463
6696.53 1455
6697.31 1462
6698.08 1426
6698.85 1397
6699.62 1480
6700.40 1485
6701.17 1389
6701.94 1390
6702.71 1403
6703.49 1383
6704.26 1395
6705.03 1340
6705.80 1306
6706.58 1321
6707.35 1342
6708.12 1318
6708.90 1324
6709.67 1351
6710.44 1345
6711.22 1310
6711.99 1325
6712.76 1361
6713.54 1316
6714.31 1237
6715.08 1302
6715.86 1242
6716.63 1250
6717.40 1329
6718.18 1286
6718.95 1298
6719.72 1296
6720.50 1306
6721.27 1330
6722.04 1313
6722.82 1289
6723.59 1348
6724.37 1334
6725.14 1242
6725.91 1279
6726.69 1266
6727.46 1223
6728.24 1273
6729.01 1227
6729.78 1194
6730.56 1206
6731.33 1216
6732.11 1220
6732.88 1224
6733.66 1273
6734.43 1269
6735.20 1265
6735.98 1277
6736.75 1265
6737.53 1250
6738.30 1310
6739.08 1345
6739.85 1303
6740.63 1274
6741.40 1286
6742.18 1304
6742.95 1331
6743.73 1377
6744.50 1340
6745.28 1330
6746.05 1313
6746.83 1367
6747.60 1412
6748.38 1322
6749.15 1364
6749.93 1440
6750.70 1462
6751.48 1544
6752.25 1607
6753.03 1699
6753.81 1729
6754.58 1781
6755.36 1885
6756.13 1895
6756.91 1794
6757.68 1719
6758.46 1639
6759.24 1570
6760.01 1584
6760.79 1482
6761.56 1435
6762.34 1489
6763.12 1488
6763.89 1426
6764.67 1319
6765.44 1320
6766.22 1331
6767.00 1365
6767.77 1431
6768.55 1420
6769.33 1484
6770.10 1498
6770.88 1412
6771.66 1409
6772.43 1339
6773.21 1320
6773.99 1300
6774.76 1228
6775.54 1209
6776.32 1240
6777.09 1185
6777.87 1217
6778.65 1183
6779.42 1218
6780.20 1240
6780.98 1257
6781.76 1168
6782.53 1201
6783.31 1232
6784.09 1202
6784.87 1188
6785.64 1171
6786.42 1187
6787.20 1142
6787.98 1184
6788.75 1158
6789.53 1138
6790.31 1119
6791.09 1082
6791.86 1096
6792.64 1071
6793.42 1110
6794.20 1075
6794.98 1067
6795.75 1054
6796.53 1053
6797.31 1083
6798.09 1064
6798.87 1044
6799.64 1072
6800.42 1055
6801.20 1052
6801.98 1080
6802.76 1105
6803.54 1085
6804.31 1086
6805.09 1050
6805.87 1104
6806.65 1129
6807.43 1194
6808.21 1123
6808.99 1090
6809.76 1113
6810.54 1032
6811.32 1077
6812.10 1088
6812.88 1090
6813.66 1079
6814.44 1130
6815.22 1124
6816.00 1066
6816.78 1063
6817.55 1030
6818.33 1060
6819.11 1102
6819.89 1061
6820.67 1044
6821.45 1056
6822.23 1082
6823.01 1035
6823.79 1060
6824.57 1059
6825.35 1036
6826.13 1061
6826.91 1052
6827.69 1065
6828.47 1048
6829.25 1064
6830.03 1038
6830.81 1016
6831.59 966
6832.37 1060
6833.15 998
6833.93 1012
6834.71 1017
6835.49 1020
6836.27 1047
6837.05 1083
6837.83 1210
6838.61 1266
6839.39 1381
6840.17 1371
6840.95 1507
6841.73 1487
6842.51 1462
6843.29 1418
6844.08 1311
6844.86 1275
6845.64 1260
6846.42 1203
6847.20 1157
6847.98 1197
6848.76 1309
6849.54 1441
6850.32 1576
6851.10 1802
6851.89 1896
6852.67 2009
6853.45 2075
6854.23 1907
6855.01 1809
6855.79 1725
6856.57 1601
6857.35 1473
6858.14 1388
6858.92 1241
6859.70 1191
6860.48 1178
6861.26 1122
6862.04 1084
6862.83 1086
6863.61 1084
6864.39 1105
6865.17 1098
6865.95 1107
6866.74 1101
6867.52 1141
6868.30 1243
6869.08 1232
6869.86 1261
6870.65 1199
6871.43 1177
6872.21 1142
6872.99 1239
6873.78 1219
6874.56 1135
6875.34 1193
6876.12 1246
6876.91 1320
6877.69 1387
6878.47 1379
6879.25 1381
6880.04 1386
6880.82 1510
6881.60 1578
6882.39 1662
6883.17 1761
6883.95 1832
6884.74 1787
6885.52 1798
6886.30 1788
6887.08 1820
6887.87 1959
6888.65 2115
6889.43 2300
6890.22 2349
6891.00 2406
6891.78 2387
6892.57 2189
6893.35 2108
6894.14 1997
6894.92 1919
6895.70 1732
6896.49 1610
6897.27 1586
6898.05 1553
6898.84 1539
6899.62 1527
6900.41 1460
6901.19 1479
6901.97 1455
6902.76 1448
6903.54 1542
6904.33 1554
6905.11 1538
6905.89 1511
6906.68 1507
6907.46 1501
6908.25 1449
6909.03 1425
6909.82 1500
6910.60 1439
6911.39 1448
6912.17 1357
6912.96 1398
6913.74 1461
6914.52 1430
6915.31 1328
6916.09 1299
6916.88 1356
6917.66 1353
6918.45 1395
6919.23 1415
6920.02 1402
6920.80 1401
6921.59 1344
6922.37 1370
6923.16 1392
6923.95 1432
6924.73 1456
6925.52 1470
6926.30 1415
6927.09 1437
6927.87 1486
6928.66 1615
6929.44 1523
6930.23 1452
6931.01 1514
6931.80 1557
6932.59 1549
6933.37 1514
6934.16 1564
6934.94 1606
6935.73 1537
6936.52 1524
6937.30 1531
6938.09 1572
6938.87 1603
6939.66 1656
6940.45 1751
6941.23 1931
6942.02 2035
6942.81 2061
6943.59 2227
6944.38 2324
6945.16 2454
6945.95 2466
6946.74 2410
6947.52 2494
6948.31 2539
6949.10 2680
6949.88 2725
6950.67 2749
6951.46 2753
6952.25 2662
6953.03 2573
6953.82 2388
6954.61 2295
6955.39 2194
6956.18 2153
6956.97 2117
6957.75 2169
6958.54 2204
6959.33 2085
6960.12 2123
6960.90 2085
6961.69 2162
6962.48 2090
6963.27 2068
6964.05 2168
6964.84 2210
6965.63 2299
6966.42 2394
6967.20 2452
6967.99 2528
6968.78 2711
6969.57 2857
6970.36 2879
6971.14 3095
6971.93 3195
6972.72 3186
6973.51 3165
6974.30 3110
6975.08 3046
6975.87 3106
6976.66 3131
6977.45 3135
6978.24 3141
6979.03 3267
6979.81 3412
6980.60 3474
6981.39 3623
6982.18 4048
6982.97 4862
6983.76 5834
6984.55 7469
6985.34 9449
6986.12 11582
6986.91 13272
6987.70 14433
6988.49 14796
6989.28 13816
6990.07 12762
6990.86 11321
6991.65 9265
6992.44 7630
6993.23 6283
6994.01 5292
6994.80 4209
6995.59 3652
6996.38 3112
6997.17 2888
6997.96 2681
6998.75 2424
6999.54 2300
7000.33 2189
7001.12 2173
7001.91 2101
7002.70 2069
7003.49 1967
7004.28 2033
7005.07 1975
7005.86 1907
7006.65 1728
7007.44 1616
7008.23 1651
7009.02 1637
7009.81 1582
7010.60 1647
7011.39 1745
7012.18 1843
7012.97 1986
7013.76 2180
7014.55 2168
7015.34 2212
7016.13 2268
7016.92 2229
7017.71 2080
7018.50 2028
7019.29 1942
7020.08 1970
7020.88 1943
7021.67 1962
7022.46 1996
7023.25 2113
7024.04 2254
7024.83 2374
7025.62 2437
7026.41 2524
7027.20 2386
7027.99 2365
7028.79 2290
7029.58 2240
7030.37 2194
7031.16 2095
7031.95 1997
7032.74 1941
7033.53 1854
7034.33 1775
7035.12 1748
7035.91 1808
7036.70 1841
7037.49 1869
7038.28 1963
7039.08 2043
7039.87 2059
7040.66 1972
7041.45 1966
7042.24 1871
7043.04 1905
7043.83 1812
7044.62 1764
7045.41 1805
7046.20 1788
7047.00 1801
7047.79 1820
7048.58 1850
7049.37 1916
7050.17 2018
7050.96 2055
7051.75 2155
7052.54 2174
7053.34 2213
7054.13 2116
7054.92 2075
7055.71 2062
7056.51 1902
7057.30 1825
7058.09 1816
7058.89 1756
7059.68 1683
7060.47 1652
7061.26 1707
7062.06 1757
7062.85 1730
7063.64 1701
7064.44 1764
7065.23 1687
7066.02 1669
7066.82 1652
7067.61 1600
7068.40 1650
7069.20 1590
7069.99 1546
7070.78 1474
7071.58 1423
7072.37 1510
7073.17 1402
7073.96 1413
7074.75 1369
7075.55 1287
7076.34 1330
7077.13 1322
7077.93 1289
7078.72 1247
7079.52 1270
7080.31 1276
7081.10 1231
7081.90 1230
7082.69 1285
7083.49 1261
7084.28 1250
7085.08 1264
7085.87 1278
7086.67 1270
7087.46 1384
7088.25 1401
7089.05 1412
7089.84 1429
7090.64 1450
7091.43 1432
7092.23 1387
7093.02 1393
7093.82 1338
7094.61 1219
7095.41 1182
7096.20 1197
7097.00 1119
7097.79 1141
7098.59 1109
7099.38 1050
7100.18 1073
7100.97 1058
7101.77 1046
7102.56 1082
7103.36 1020
7104.15 1019
7104.95 1050
7105.75 981
7106.54 1044
7107.34 1031
7108.13 975
7108.93 946
7109.72 938
7110.52 974
7111.32 930
7112.11 948
7112.91 935
7113.70 897
7114.50 860
7115.30 943
7116.09 945
7116.89 911
7117.68 907
7118.48 963
7119.28 886
7120.07 907
7120.87 883
7121.67 962
7122.46 936
7123.26 944
7124.06 891
7124.85 908
7125.65 909
7126.45 956
7127.24 890
7128.04 953
7128.84 942
7129.63 938
7130.43 979
7131.23 955
7132.02 954
7132.82 1016
7133.62 1015
7134.41 903
7135.21 897
7136.01 873
7136.81 960
7137.60 883
7138.40 883
7139.20 876
7140.00 842
7140.79 803
7141.59 770
7142.39 795
7143.19 821
7143.98 837
7144.78 866
7145.58 822
7146.38 794
7147.18 754
7147.97 771
7148.77 783
7149.57 785
7150.37 779
7151.17 766
7151.96 735
7152.76 753
7153.56 780
7154.36 764
7155.16 761
7155.95 772
7156.75 806
7157.55 820
7158.35 841
7159.15 857
7159.95 819
7160.75 850
7161.54 801
7162.34 767
7163.14 798
7163.94 763
7164.74 767
7165.54 796
7166.34 814
7167.14 774
7167.93 777
7168.73 765
7169.53 752
7170.33 750
7171.13 759
7171.93 730
7172.73 711
7173.53 731
7174.33 738
7175.13 745
7175.93 746
7176.73 717
7177.53 702
7178.33 651
7179.13 702
7179.93 699
7180.73 739
7181.53 750
7182.32 760
7183.12 799
7183.92 802
7184.72 805
7185.52 855
7186.32 848
7187.12 841
7187.92 782
7188.72 756
7189.53 750
7190.33 719
7191.13 658
7191.93 665
7192.73 656
7193.53 675
7194.33 690
7195.13 705
7195.93 665
7196.73 646
7197.53 638
7198.33 685
7199.13 714
7199.93 694
7200.73 682
7201.53 724
7202.33 725
7203.14 693
7203.94 681
7204.74 687
7205.54 695
7206.34 679
7207.14 702
7207.94 719
7208.74 672
7209.55 644
7210.35 664
7211.15 648
7211.95 702
7212.75 688
7213.55 740
7214.35 715
7215.16 760
7215.96 748
7216.76 690
7217.56 667
7218.36 686
7219.16 694
7219.97 682
7220.77 730
7221.57 751
7222.37 737
7223.17 721
7223.98 730
7224.78 717
7225.58 745
7226.38 709
7227.19 678
7227.99 725
7228.79 748
7229.59 671
7230.40 689
7231.20 727
7232.00 659
7232.80 707
7233.61 694
7234.41 718
7235.21 731
7236.01 789
7236.82 845
7237.62 866
7238.42 843
7239.23 845
7240.03 850
7240.83 862
7241.63 828
7242.44 766
7243.24 763
7244.04 693
7244.85 737
7245.65 761
7246.45 760
7247.26 759
7248.06 749
7248.86 746
7249.67 743
7250.47 711
7251.28 748
7252.08 729
7252.88 709
7253.69 754
7254.49 787
7255.29 776
7256.10 813
7256.90 811
7257.71 825
7258.51 804
7259.31 809
7260.12 787
7260.92 790
7261.73 738
7262.53 752
7263.34 761
7264.14 805
7264.94 847
7265.75 814
7266.55 785
7267.36 826
7268.16 823
7268.97 786
7269.77 836
7270.58 858
7271.38 795
7272.19 827
7272.99 851
7273.80 782
7274.60 776
7275.41 798
7276.21 793
7277.02 810
7277.82 806
7278.63 853
7279.43 826
7280.24 800
7281.04 874
7281.85 835
7282.65 927
7283.46 1063
7284.26 1206
7285.07 1328
7285.87 1403
7286.68 1465
7287.49 1440
7288.29 1456
7289.10 1370
7289.90 1244
7290.71 1107
7291.52 1046
7292.32 985
7293.13 932
7293.93 877
7294.74 828
7295.55 824
7296.35 882
7297.16 837
7297.96 851
7298.77 871
7299.58 837
7300.38 814
7301.19 857
7302.00 839
7302.80 829
7303.61 876
7304.42 789
7305.22 813
7306.03 840
7306.84 902
7307.64 878
7308.45 908
7309.26 961
7310.06 1032
7310.87 1088
7311.68 1070
7312.48 1114
7313.29 1149
7314.10 1127
7314.90 1115
7315.71 1100
7316.52 1073
7317.33 1108
7318.13 1185
7318.94 1296
7319.75 1380
7320.56 1573
7321.36 1683
7322.17 1760
7322.98 1704
7323.79 1692
7324.59 1611
7325.40 1496
7326.21 1390
7327.02 1272
7327.83 1214
7328.63 1120
7329.44 1049
7330.25 984
7331.06 968
7331.87 946
7332.67 934
7333.48 906
7334.29 954
7335.10 894
7335.91 890
7336.72 880
7337.52 928
7338.33 940
7339.14 955
7339.95 984
7340.76 969
7341.57 1006
7342.38 1048
7343.18 1038
7343.99 974
7344.80 998
7345.61 981
7346.42 933
7347.23 884
7348.04 890
7348.85 812
7349.66 863
7350.46 853
7351.27 840
7352.08 827
7352.89 834
7353.70 807
7354.51 789
7355.32 780
7356.13 812
7356.94 799
7357.75 803
7358.56 843
7359.37 815
7360.18 935
7360.99 929
7361.80 1015
7362.61 1006
7363.42 997
7364.23 997
7365.04 965
7365.85 1006
7366.66 988
7367.47 985
7368.28 934
7369.09 935
7369.90 883
7370.71 906
7371.52 861
7372.33 836
7373.14 852
7373.95 852
7374.76 835
7375.57 801
7376.38 816
7377.19 836
7378.00 879
7378.81 877
7379.62 913
7380.43 987
7381.24 1043
7382.06 1118
7382.87 1147
7383.68 1202
7384.49 1151
7385.30 1137
7386.11 1079
7386.92 1035
7387.73 964
7388.54 935
7389.36 873
7390.17 869
7390.98 817
7391.79 838
7392.60 773
7393.41 807
7394.22 780
7395.04 713
7395.85 739
7396.66 752
7397.47 715
7398.28 740
7399.09 784
7399.91 770
7400.72 803
7401.53 864
7402.34 865
7403.15 872
7403.97 871
7404.78 877
7405.59 848
7406.40 821
7407.21 839
7408.03 865
7408.84 823
7409.65 796
7410.46 746
7411.28 722
7412.09 730
7412.90 724
7413.71 709
7414.53 712
7415.34 702
7416.15 714
7416.96 630
7417.78 676
7418.59 659
7419.40 689
7420.22 643
7421.03 688
7421.84 620
7422.66 652
7423.47 595
7424.28 577
7425.09 645
7425.91 624
7426.72 661
7427.53 610
7428.35 576
7429.16 599
7429.98 603
7430.79 584
7431.60 603
7432.42 613
7433.23 615
7434.04 617
7434.86 632
7435.67 586
7436.48 578
7437.30 623
7438.11 629
7438.93 640
7439.74 598
7440.55 572
7441.37 612
7442.18 670
7443.00 642
7443.81 618
7444.63 598
7445.44 636
7446.25 585
7447.07 613
7447.88 589
7448.70 614
7449.51 604
7450.33 580
7451.14 601
7451.96 574
7452.77 636
7453.59 532
7454.40 543
7455.22 621
7456.03 602
7456.85 547
7457.66 559
7458.48 572
7459.29 526
7460.11 546
7460.92 591
7461.74 618
7462.55 569
7463.37 558
7464.18 546
7465.00 595
7465.81 620
7466.63 638
7467.44 584
7468.26 564
7469.08 633
7469.89 621
7470.71 598
7471.52 630
7472.34 596
7473.15 593
7473.97 625
7474.79 603
7475.60 627
7476.42 565
7477.23 551
7478.05 573
7478.87 578
7479.68 563
7480.50 580
7481.32 556
7482.13 582
7482.95 619
7483.76 634
7484.58 628
7485.40 631
7486.21 589
7487.03 549
7487.85 623
7488.66 564
7489.48 580
7490.30 575
7491.11 566
7491.93 532
7492.75 528
7493.57 533
7494.38 589
7495.20 561
7496.02 516
7496.83 564
7497.65 560
7498.47 590
7499.29 521
7500.10 573
7500.92 554
7501.74 565
7502.55 562
7503.37 560
7504.19 515
7505.01 573
7505.83 552
7506.64 557
7507.46 528
7508.28 526
7509.10 551
7509.91 531
7510.73 536
7511.55 502
7512.37 546
7513.19 554
7514.00 577
7514.82 524
7515.64 537
7516.46 546
7517.28 520
7518.10 534
7518.91 512
7519.73 491
7520.55 530
7521.37 538
7522.19 504
7523.01 543
7523.82 544
7524.64 544
7525.46 524
7526.28 537
7527.10 522
7527.92 558
7528.74 517
7529.56 527
7530.38 515
7531.19 574
7532.01 544
7532.83 577
7533.65 554
7534.47 521
7535.29 532
7536.11 501
7536.93 549
7537.75 562
7538.57 576
7539.39 553
7540.21 550
7541.03 524
7541.85 545
7542.67 518
7543.48 542
7544.30 540
7545.12 566
7545.94 564
7546.76 577
7547.58 565
7548.40 554
7549.22 512
7550.04 513
7550.86 522
7551.68 564
7552.50 535
7553.32 549
7554.14 532
7554.97 531
7555.79 534
7556.61 544
7557.43 531
7558.25 561
7559.07 560
7559.89 550
7560.71 551
7561.53 524
7562.35 538
7563.17 521
7563.99 560
7564.81 555
7565.63 562
7566.45 547
7567.28 539
7568.10 559
7568.92 559
7569.74 572
7570.56 576
7571.38 554
7572.20 572
7573.02 582
7573.84 546
7574.67 523
7575.49 636
7576.31 595
7577.13 539
7577.95 581
7578.77 576
7579.60 611
7580.42 578
7581.24 572
7582.06 616
7582.88 602
7583.70 601
7584.53 580
7585.35 603
7586.17 591
7586.99 577
7587.81 630
7588.64 657
7589.46 652
7590.28 637
7591.10 677
7591.93 639
7592.75 639
7593.57 636
7594.39 699
7595.22 689
7596.04 699
7596.86 700
7597.68 656
7598.51 731
7599.33 755
7600.15 741
7600.97 719
7601.80 750
7602.62 734
7603.44 747
7604.27 775
7605.09 756
7605.91 814
7606.73 865
7607.56 890
7608.38 915
7609.20 818
7610.03 819
7610.85 842
7611.67 776
7612.50 775
7613.32 780
7614.15 782
7614.97 745
7615.79 768
7616.62 751
7617.44 753
7618.26 849
7619.09 916
7619.91 891
7620.73 882
7621.56 982
7622.38 982
7623.21 908
7624.03 884
7624.85 892
7625.68 894
7626.50 864
7627.33 890
7628.15 870
7628.98 884
7629.80 872
7630.62 877
7631.45 967
7632.27 996
7633.10 957
7633.92 950
7634.75 997
7635.57 957
7636.40 898
7637.22 902
7638.05 885
7638.87 813
7639.70 773
7640.52 756
7641.35 691
7642.17 734
7643.00 776
7643.82 756
7644.65 749
7645.47 772
7646.30 807
7647.12 820
7647.95 828
7648.77 853
7649.60 850
7650.42 823
7651.25 818
7652.08 806
7652.90 811
7653.73 747
7654.55 702
7655.38 758
7656.20 742
7657.03 711
7657.86 662
7658.68 651
7659.51 625
7660.33 663
7661.16 664
7661.99 650
7662.81 650
7663.64 624
7664.46 619
7665.29 646
7666.12 647
7666.94 694
7667.77 695
7668.60 659
7669.42 668
7670.25 645
7671.08 670
7671.90 607
7672.73 581
7673.56 587
7674.38 576
7675.21 615
7676.04 623
7676.86 607
7677.69 614
7678.52 618
7679.34 585
7680.17 624
7681.00 619
7681.83 586
7682.65 631
7683.48 602
7684.31 634
7685.13 609
7685.96 736
7686.79 725
7687.62 739
7688.44 727
7689.27 715
7690.10 704
7690.93 632
7691.76 621
7692.58 643
7693.41 600
7694.24 623
7695.07 581
7695.89 641
7696.72 614
7697.55 601
7698.38 640
7699.21 679
7700.03 664
7700.86 653
7701.69 683
7702.52 676
7703.35 635
7704.18 649
7705.00 625
7705.83 605
7706.66 638
7707.49 616
7708.32 610
7709.15 609
7709.98 612
7710.80 559
7711.63 543
7712.46 573
7713.29 566
7714.12 570
7714.95 584
7715.78 594
7716.61 561
7717.44 565
7718.27 596
7719.09 584
7719.92 566
7720.75 539
7721.58 521
7722.41 546
7723.24 541
7724.07 564
7724.90 551
7725.73 539
7726.56 567
7727.39 580
7728.22 548
7729.05 593
7729.88 595
7730.71 612
7731.54 565
7732.37 571
7733.20 589
7734.03 540
7734.86 551
7735.69 518
7736.52 568
7737.35 552
7738.18 484
7739.01 507
7739.84 546
7740.67 514
7741.50 533
7742.33 545
7743.16 546
7743.99 591
7744.82 586
7745.65 582
7746.48 597
7747.31 661
7748.14 696
7748.98 675
7749.81 706
7750.64 712
7751.47 706
7752.30 629
7753.13 677
7753.96 602
7754.79 582
7755.62 612
7756.45 547
7757.29 563
7758.12 573
7758.95 580
7759.78 565
7760.61 561
7761.44 577
7762.27 552
7763.11 559
7763.94 540
7764.77 535
7765.60 535
7766.43 529
7767.26 487
7768.10 522
7768.93 533
7769.76 494
7770.59 508
7771.42 564
7772.26 509
7773.09 538
7773.92 585
7774.75 558
7775.58 519
7776.42 555
7777.25 542
7778.08 516
7778.91 525
7779.75 548
7780.58 552
7781.41 504
7782.24 537
7783.08 547
7783.91 496
7784.74 494
7785.57 521
7786.41 540
7787.24 525
7788.07 553
7788.91 588
7789.74 543
7790.57 535
7791.40 604
7792.24 554
7793.07 572
7793.90 561
7794.74 552
7795.57 542
7796.40 530
7797.24 540
7798.07 535
7798.90 570
7799.74 626
7800.57 587
7801.40 604
7802.24 575
7803.07 591
7803.91 600
7804.74 611
7805.57 589
7806.41 614
7807.24 606
7808.07 618
7808.91 596
7809.74 614
7810.58 613
7811.41 635
7812.25 670
7813.08 667
7813.91 665
7814.75 697
7815.58 760
7816.42 801
7817.25 809
7818.09 845
7818.92 770
7819.75 841
7820.59 859
7821.42 791
7822.26 853
7823.09 834
7823.93 869
7824.76 864
7825.60 901
7826.43 945
7827.27 892
7828.10 876
7828.94 883
7829.77 830
7830.61 752
7831.44 818
7832.28 805
7833.11 817
7833.95 812
7834.78 772
7835.62 884
7836.46 899
7837.29 887
7838.13 788
7838.96 839
7839.80 859
7840.63 807
7841.47 781
7842.31 768
7843.14 729
7843.98 742
7844.81 744
7845.65 759
7846.48 717
7847.32 674
7848.16 650
7848.99 675
7849.83 654
7850.67 617
7851.50 647
7852.34 617
7853.17 632
7854.01 651
7854.85 613
7855.68 659
7856.52 648
7857.36 632
7858.19 603
7859.03 621
7859.87 680
7860.70 656
7861.54 629
7862.38 636
7863.21 661
7864.05 620
7864.89 621
7865.73 657
7866.56 655
7867.40 615
7868.24 610
7869.07 654
7869.91 626
7870.75 656
7871.59 696
7872.42 677
7873.26 671
7874.10 676
7874.94 711
7875.77 750
7876.61 748
7877.45 773
7878.29 765
7879.12 848
7879.96 880
7880.80 904
7881.64 897
7882.47 854
7883.31 933
7884.15 874
7884.99 888
7885.83 872
7886.67 809
7887.50 726
7888.34 736
7889.18 744
7890.02 676
7890.86 731
7891.69 809
7892.53 759
7893.37 807
7894.21 818
7895.05 846
7895.89 780
7896.73 701
7897.57 754
7898.40 666
7899.24 692
7900.08 650
7900.92 670
7901.76 673
7902.60 707
7903.44 660
7904.28 640
7905.12 619
7905.95 614
7906.79 671
7907.63 652
7908.47 674
7909.31 628
7910.15 651
7910.99 647
7911.83 683
7912.67 627
7913.51 652
7914.35 687
7915.19 721
7916.03 735
7916.87 753
7917.71 792
7918.55 845
7919.39 882
7920.23 809
7921.07 852
7921.91 845
7922.75 780
7923.59 759
7924.43 734
7925.27 696
7926.11 692
7926.95 621
7927.79 620
7928.63 592
7929.47 632
7930.31 608
7931.15 622
7931.99 636
7932.83 637
7933.67 639
7934.51 628
7935.35 635
7936.19 598
7937.04 629
7937.88 630
7938.72 586
7939.56 605
7940.40 616
7941.24 576
7942.08 592
7942.92 582
7943.76 640
7944.60 634
7945.45 606
7946.29 642
7947.13 634
7947.97 584
7948.81 658
7949.65 654
7950.49 636
7951.34 678
7952.18 654
7953.02 653
7953.86 680
7954.70 738
7955.54 722
7956.39 747
7957.23 738
7958.07 761
7958.91 747
7959.75 764
7960.60 789
7961.44 760
7962.28 792
7963.12 697
7963.96 675
7964.81 666
7965.65 631
7966.49 729
7967.33 754
7968.18 812
7969.02 831
7969.86 840
7970.70 851
7971.55 810
7972.39 771
7973.23 752
7974.08 704
7974.92 709
7975.76 671
7976.60 592
7977.45 593
7978.29 609
7979.13 584
7979.98 570
7980.82 566
7981.66 599
7982.51 612
7983.35 573
7984.19 574
7985.04 559
7985.88 558
7986.72 557
7987.57 521
7988.41 530
7989.25 536
7990.10 543
7990.94 550
7991.78 515
7992.63 512
7993.47 481
7994.32 481
7995.16 484
7996.00 460
7996.85 459
7997.69 438
7998.53 479
7999.38 464
8000.22 476
8001.07 504
8001.91 480
8002.76 488
8003.60 473
8004.44 473
8005.29 490
8006.13 454
8006.98 473
8007.82 471
8008.67 469
8009.51 482
8010.36 423
8011.20 425
8012.05 403
8012.89 467
8013.74 446
8014.58 445
8015.43 434
8016.27 422
8017.12 407
8017.96 448
8018.81 469
8019.65 447
8020.50 434
8021.34 410
8022.19 432
8023.03 429
8023.88 439
8024.72 422
8025.57 485
8026.41 471
8027.26 430
8028.11 424
8028.95 411
8029.80 401
8030.64 423
8031.49 451
8032.33 477
8033.18 483
8034.03 430
8034.87 444
8035.72 453
8036.56 410
8037.41 450
8038.26 428
8039.10 401
8039.95 411
8040.80 446
8041.64 402
8042.49 426
8043.33 414
8044.18 409
8045.03 449
8045.87 446
8046.72 461
8047.57 455
8048.41 413
8049.26 468
8050.11 454
8050.95 435
8051.80 418
8052.65 395
8053.49 383
8054.34 383
8055.19 378
8056.04 371
8056.88 379
8057.73 408
8058.58 380
8059.42 390
8060.27 407
8061.12 385
8061.97 382
8062.81 387
8063.66 395
8064.51 404
8065.36 420
8066.20 414
8067.05 390
8067.90 385
8068.75 422
8069.60 391
8070.44 388
8071.29 382
8072.14 397
8072.99 351
8073.84 402
8074.68 372
8075.53 365
8076.38 376
8077.23 376
8078.08 388
8078.92 354
8079.77 387
8080.62 357
8081.47 398
8082.32 398
8083.17 397
8084.02 389
8084.86 380
8085.71 374
8086.56 382
8087.41 416
8088.26 375
8089.11 334
8089.96 354
8090.81 368
8091.65 346
8092.50 374
8093.35 371
8094.20 345
8095.05 382
8095.90 386
8096.75 366
8097.60 377
8098.45 381
8099.30 347
8100.15 374
8101.00 372
8101.85 383
8102.70 386
8103.54 378
8104.39 390
8105.24 377
8106.09 343
8106.94 378
8107.79 390
8108.64 390
8109.49 344
8110.34 409
8111.19 373
8112.04 371
8112.89 389
8113.74 387
8114.59 414
8115.44 391
8116.29 387
8117.14 348
8117.99 401
8118.84 413
8119.70 396
8120.55 405
8121.40 379
8122.25 350
8123.10 405
8123.95 416
8124.80 419
8125.65 422
8126.50 443
8127.35 422
8128.20 397
8129.05 403
8129.90 414
8130.76 387
8131.61 379
8132.46 432
8133.31 428
8134.16 455
8135.01 438
8135.86 479
8136.71 465
8137.56 398
8138.42 398
8139.27 404
8140.12 402
8140.97 364
8141.82 414
8142.67 403
8143.53 390
8144.38 404
8145.23 377
8146.08 356
8146.93 349
8147.78 419
8148.64 418
8149.49 399
8150.34 398
8151.19 355
8152.05 417
8152.90 415
8153.75 401
8154.60 425
8155.45 432
8156.31 501
8157.16 470
8158.01 470
8158.86 465
8159.72 458
8160.57 476
8161.42 433
8162.27 419
8163.13 375
8163.98 413
8164.83 402
8165.69 414
8166.54 395
8167.39 381
8168.24 397
8169.10 360
8169.95 387
8170.80 420
8171.66 376
8172.51 374
8173.36 392
8174.22 352
8175.07 347
8175.92 390
8176.78 359
8177.63 381
8178.48 363
8179.34 350
8180.19 348
8181.04 414
8181.90 400
8182.75 348
8183.61 361
8184.46 343
8185.31 330
8186.17 344
8187.02 358
8187.87 350
8188.73 324
8189.58 343
8190.44 362
8191.29 352
8192.15 346
8193.00 350
8193.85 329
8194.71 337
8195.56 323
8196.42 350
8197.27 369
8198.13 314
8198.98 342
8199.84 347
8200.69 331
8201.55 341
8202.40 328
8203.25 334
8204.11 334
8204.96 329
8205.82 361
8206.67 372
8207.53 349
8208.38 341
8209.24 372
8210.09 350
8210.95 328
8211.81 363
8212.66 331
8213.52 346
8214.37 335
8215.23 380
8216.08 370
8216.94 371
8217.79 397
8218.65 360
8219.50 347
8220.36 347
8221.22 354
8222.07 382
8222.93 384
8223.78 351
8224.64 360
8225.50 353
8226.35 378
8227.21 352
8228.06 363
8228.92 346
8229.78 322
8230.63 367
8231.49 398
8232.34 384
8233.20 343
8234.06 344
8234.91 363
8235.77 375
8236.63 331
8237.48 373
8238.34 364
8239.20 327
8240.05 331
8240.91 329
8241.77 325
8242.62 336
8243.48 380
8244.34 335
8245.19 351
8246.05 368
8246.91 364
8247.77 341
8248.62 315
8249.48 358
8250.34 365
8251.20 346
8252.05 349
8252.91 339
8253.77 334
8254.62 375
8255.48 380
8256.34 362
8257.20 362
8258.06 373
8258.91 340
8259.77 351
8260.63 373
8261.49 377
8262.34 349
8263.20 353
8264.06 387
8264.92 368
8265.78 329
8266.63 365
8267.49 373
8268.35 357
8269.21 395
8270.07 375
8270.93 378
8271.78 390
8272.64 381
8273.50 364
8274.36 358
8275.22 349
8276.08 371
8276.93 363
8277.79 376
8278.65 390
8279.51 405
8280.37 453
8281.23 423
8282.09 442
8282.95 450
8283.81 408
8284.66 382
8285.52 417
8286.38 410
8287.24 372
8288.10 354
8288.96 374
8289.82 395
8290.68 364
8291.54 387
8292.40 365
8293.26 357
8294.12 388
8294.98 422
8295.84 442
8296.70 379
8297.56 386
8298.42 429
8299.28 399
8300.13 366
8300.99 352
8301.85 382
8302.71 400
8303.57 418
8304.43 400
8305.29 382
8306.16 400
8307.02 403
8307.88 357
8308.74 370
8309.60 379
8310.46 402
8311.32 380
8312.18 395
8313.04 349
8313.90 355
8314.76 367
8315.62 367
8316.48 432
8317.34 368
8318.20 374
8319.06 377
8319.92 355
8320.78 351
8321.65 412
8322.51 395
8323.37 367
8324.23 388
8325.09 382
8325.95 379
8326.81 373
8327.67 348
8328.53 390
8329.40 405
8330.26 355
8331.12 376
8331.98 358
8332.84 358
8333.70 384
8334.57 398
8335.43 387
8336.29 357
8337.15 401
8338.01 399
8338.87 363
8339.74 368
8340.60 357
8341.46 380
8342.32 378
8343.18 369
8344.05 362
8344.91 362
8345.77 381
8346.63 387
8347.49 421
8348.36 394
8349.22 404
8350.08 395
8350.94 390
8351.81 383
8352.67 395
8353.53 383
8354.39 360
8355.26 387
8356.12 406
8356.98 388
8357.85 372
8358.71 400
8359.57 449
8360.43 419
8361.30 416
8362.16 425
8363.02 426
8363.89 406
8364.75 411
8365.61 415
8366.48 419
8367.34 435
8368.20 404
8369.07 373
8369.93 420
8370.79 412
8371.66 440
8372.52 448
8373.38 443
8374.25 397
8375.11 427
8375.98 446
8376.84 434
8377.70 399
8378.57 413
8379.43 414
8380.30 408
8381.16 433
8382.02 395
8382.89 441
8383.75 414
8384.62 411
8385.48 414
8386.34 461
8387.21 417
8388.07 442
8388.94 460
8389.80 450
8390.67 404
8391.53 453
8392.40 451
8393.26 438
8394.13 442
8394.99 470
8395.85 449
8396.72 484
8397.58 456
8398.45 479
8399.31 508
8400.18 470
8401.04 474
8401.91 497
8402.77 503
8403.64 494
8404.50 496
8405.37 492
8406.24 486
8407.10 481
8407.97 519
8408.83 517
8409.70 500
8410.56 513
8411.43 514
8412.29 565
8413.16 579
8414.03 547
8414.89 569
8415.76 592
8416.62 606
8417.49 599
8418.35 607
8419.22 599
8420.09 599
8420.95 633
8421.82 587
8422.69 599
8423.55 633
8424.42 661
8425.28 633
8426.15 632
8427.02 658
8427.88 688
8428.75 689
8429.62 693
8430.48 699
8431.35 682
8432.22 711
8433.08 743
8433.95 714
8434.82 766
8435.68 738
8436.55 749
8437.42 806
8438.28 795
8439.15 806
8440.02 900
8440.89 920
8441.75 943
8442.62 947
8443.49 970
8444.35 996
8445.22 1037
8446.09 931
8446.96 991
8447.82 1057
8448.69 1006
8449.56 1069
8450.43 1079
8451.29 1076
8452.16 1103
8453.03 1196
8453.90 1335
8454.76 1602
8455.63 1876
8456.50 2303
8457.37 2672
8458.24 2866
8459.10 2876
8459.97 2768
8460.84 2615
8461.71 2416
8462.58 2136
8463.45 1841
8464.31 1681
8465.18 1450
8466.05 1282
8466.92 1205
8467.79 1086
8468.66 1004
8469.52 924
8470.39 881
8471.26 849
8472.13 826
8473.00 818
8473.87 817
8474.74 785
8475.61 832
8476.47 820
8477.34 733
8478.21 753
8479.08 791
8479.95 762
8480.82 761
8481.69 816
8482.56 840
8483.43 884
8484.30 938
8485.17 905
8486.04 898
8486.91 897
8487.78 882
8488.64 880
8489.51 880
8490.38 801
8491.25 797
8492.12 792
8492.99 755
8493.86 814
8494.73 863
8495.60 864
8496.47 867
8497.34 923
8498.21 876
8499.08 883
8499.95 879
8500.82 782
8501.69 756
8502.56 789
8503.43 778
8504.30 786
8505.17 766
8506.05 800
8506.92 771
8507.79 769
8508.66 776
8509.53 809
8510.40 787
8511.27 801
8512.14 805
8513.01 834
8513.88 841
8514.75 872
8515.62 909
8516.49 870
8517.37 834
8518.24 829
8519.11 885
8519.98 894
8520.85 918
8521.72 906
8522.59 932
8523.46 1006
8524.33 1173
8525.21 1266
8526.08 1420
8526.95 1497
8527.82 1581
8528.69 1654
8529.56 1678
8530.44 1616
8531.31 1488
8532.18 1364
8533.05 1278
8533.92 1235
8534.80 1115
8535.67 994
8536.54 989
8537.41 958
8538.28 901
8539.16 830
8540.03 830
8540.90 853
8541.77 833
8542.64 817
8543.52 765
8544.39 785
8545.26 799
8546.13 773
8547.01 719
8547.88 711
8548.75 747
8549.62 809
8550.50 789
8551.37 799
8552.24 841
8553.12 879
8553.99 964
8554.86 1024
8555.73 1050
8556.61 1033
8557.48 1060
8558.35 1033
8559.23 968
8560.10 929
8560.97 872
8561.85 834
8562.72 825
8563.59 810
8564.47 748
8565.34 750
8566.21 719
8567.09 715
8567.96 719
8568.83 720
8569.71 691
8570.58 659
8571.46 651
8572.33 659
8573.20 684
8574.08 647
8574.95 667
8575.83 641
8576.70 654
8577.57 691
8578.45 665
8579.32 618
8580.20 613
8581.07 630
8581.94 661
8582.82 691
8583.69 678
8584.57 641
8585.44 626
8586.32 677
8587.19 684
8588.07 624
8588.94 653
8589.82 725
8590.69 689
8591.57 673
8592.44 708
8593.32 737
8594.19 737
8595.07 715
8595.94 698
8596.82 678
8597.69 689
8598.57 712
8599.44 701
8600.32 700
8601.19 700
8602.07 724
8602.94 705
8603.82 737
8604.69 734
8605.57 711
8606.44 718
8607.32 684
8608.20 758
8609.07 738
8609.95 767
8610.82 782
8611.70 752
8612.57 774
8613.45 765
8614.33 784
8615.20 815
8616.08 775
8616.95 760
8617.83 735
8618.71 755
8619.58 802
8620.46 812
8621.34 800
8622.21 867
8623.09 823
8623.97 784
8624.84 813
8625.72 874
8626.59 834
8627.47 857
8628.35 837
8629.22 927
8630.10 886
8630.98 861
8631.86 898
8632.73 940
8633.61 900
8634.49 994
8635.36 982
8636.24 928
8637.12 926
8637.99 956
8638.87 951
8639.75 957
8640.63 1003
8641.50 995
8642.38 956
8643.26 962
8644.14 1021
8645.01 1044
8645.89 1049
8646.77 1065
8647.65 1117
8648.52 1143
8649.40 1141
8650.28 1154
8651.16 1146
8652.04 1181
8652.91 1204
8653.79 1220
8654.67 1253
8655.55 1263
8656.43 1291
8657.30 1267
8658.18 1246
8659.06 1291
8659.94 1307
8660.82 1320
8661.70 1367
8662.57 1509
8663.45 1640
8664.33 1749
8665.21 1848
8666.09 1996
8666.97 2008
8667.85 1974
8668.72 1961
8669.60 1932
8670.48 1922
8671.36 1954
8672.24 1909
8673.12 1915
8674.00 2058
8674.88 2160
8675.76 2137
8676.63 2175
8677.51 2139
8678.39 2159
8679.27 2027
8680.15 1882
8681.03 1818
8681.91 1699
8682.79 1649
8683.67 1509
8684.55 1437
8685.43 1441
8686.31 1396
8687.19 1405
8688.07 1446
8688.95 1583
8689.83 1698
8690.71 1931
8691.59 2219
8692.47 2464
8693.35 2789
8694.23 3008
8695.11 3096
8695.99 3077
8696.87 2931
8697.75 2633
8698.63 2493
8699.51 2282
8700.39 2009
8701.27 1842
8702.15 1720
8703.03 1546
8703.91 1510
8704.79 1447
8705.67 1341
8706.55 1316
8707.43 1258
8708.31 1145
8709.19 1111
8710.07 1078
8710.96 1059
8711.84 1012
8712.72 1015
8713.60 994
8714.48 969
8715.36 898
8716.24 878
8717.12 892
8718.00 863
8718.89 832
8719.77 858
8720.65 827
8721.53 871
8722.41 876
8723.29 815
8724.17 818
8725.06 843
8725.94 847
8726.82 875
8727.70 855
8728.58 896
8729.46 887
8730.35 876
8731.23 913
8732.11 943
8732.99 933
8733.87 925
8734.76 966
8735.64 936
8736.52 911
8737.40 930
8738.29 871
8739.17 867
8740.05 881
8740.93 910
8741.81 832
8742.70 833
8743.58 862
8744.46 865
8745.34 833
8746.23 837
8747.11 890
8747.99 836
8748.88 854
8749.76 846
8750.64 780
8751.52 870
8752.41 861
8753.29 861
8754.17 867
8755.06 846
8755.94 915
8756.82 930
8757.71 926
8758.59 905
8759.47 951
8760.36 979
8761.24 933
8762.12 907
8763.01 942
8763.89 922
8764.77 928
8765.66 945
8766.54 947
8767.42 878
8768.31 899
8769.19 910
8770.08 899
8770.96 902
8771.84 898
8772.73 929
8773.61 968
8774.50 915
8775.38 902
8776.26 879
8777.15 872
8778.03 875
8778.92 881
8779.80 913
8780.69 931
8781.57 970
8782.46 1002
8783.34 1014
8784.22 1094
8785.11 1073
8785.99 1061
8786.88 1055
8787.76 994
8788.65 1027
8789.53 977
8790.42 952
8791.30 942
8792.19 904
8793.07 872
8793.96 850
8794.84 848
8795.73 794
8796.61 778
8797.50 773
8798.38 777
8799.27 788
8800.15 760
8801.04 756
8801.93 746
8802.81 696
8803.70 666
8804.58 681
8805.47 700
8806.35 660
8807.24 682
8808.12 673
8809.01 637
8809.90 666
8810.78 672
8811.67 681
8812.55 659
8813.44 677
8814.33 705
8815.21 659
8816.10 675
8816.98 634
8817.87 702
8818.76 698
8819.64 691
8820.53 690
8821.42 696
8822.30 683
8823.19 649
8824.08 652
8824.96 668
8825.85 629
8826.74 603
8827.62 641
8828.51 628
8829.40 615
8830.28 604
8831.17 604
8832.06 614
8832.94 558
8833.83 572
8834.72 603
8835.61 580
8836.49 609
8837.38 609
8838.27 568
8839.16 578
8840.04 555
8840.93 571
8841.82 563
8842.70 521
8843.59 542
8844.48 540
8845.37 593
8846.26 577
8847.14 566
8848.03 566
8848.92 524
8849.81 536
8850.69 516
8851.58 534
8852.47 512
8853.36 469
8854.25 509
8855.13 549
8856.02 519
8856.91 492
8857.80 511
8858.69 512
8859.58 496
8860.46 492
8861.35 512
8862.24 523
8863.13 509
8864.02 487
8864.91 507
8865.80 512
8866.68 537
8867.57 529
8868.46 490
8869.35 467
8870.24 504
8871.13 506
8872.02 479
8872.91 473
8873.80 444
8874.69 466
8875.57 443
8876.46 437
8877.35 452
8878.24 438
8879.13 415
8880.02 457
8880.91 444
8881.80 434
8882.69 438
8883.58 447
8884.47 450
8885.36 435
8886.25 451
8887.14 468
8888.03 489
8888.92 461
8889.81 500
8890.70 426
8891.59 451
8892.48 438
8893.37 436
8894.26 446
8895.15 402
8896.04 409
8896.93 402
8897.82 375
8898.71 377
8899.60 354
8900.49 412
8901.38 411
8902.27 417
8903.16 410
8904.05 395
8904.94 407
8905.83 402
8906.72 379
8907.61 376
8908.50 400
8909.40 378
8910.29 397
8911.18 370
8912.07 393
8912.96 423
8913.85 395
8914.74 380
8915.63 408
8916.52 363
8917.42 385
8918.31 380
8919.20 386
8920.09 384
8920.98 356
8921.87 357
8922.76 352
8923.66 387
8924.55 353
8925.44 357
8926.33 403
8927.22 372
8928.11 384
8929.01 363
8929.90 337
8930.79 346
8931.68 347
8932.57 356
8933.47 337
8934.36 347
8935.25 382
8936.14 377
8937.03 347
8937.93 336
8938.82 351
8939.71 368
8940.60 351
8941.50 340
8942.39 324
8943.28 341
8944.17 372
8945.07 342
8945.96 334
8946.85 353
8947.75 369
8948.64 323
8949.53 295
8950.42 338
8951.32 348
8952.21 361
8953.10 334
8954.00 359
8954.89 341
8955.78 337
8956.68 360
8957.57 356
8958.46 350
8959.36 337
8960.25 353
8961.14 361
8962.04 354
8962.93 362
8963.82 349
8964.72 367
8965.61 363
8966.50 336
8967.40 341
8968.29 340
8969.19 343
8970.08 329
8970.97 348
8971.87 334
8972.76 347
8973.66 339
8974.55 312
8975.44 326
8976.34 331
8977.23 311
8978.13 335
8979.02 342
8979.91 312
8980.81 336
8981.70 329
8982.60 327
8983.49 322
8984.39 333
8985.28 311
8986.18 335
8987.07 308
8987.97 327
8988.86 325
8989.76 338
8990.65 326
8991.55 325
8992.44 308
8993.34 321
8994.23 349
8995.13 344
8996.02 324
8996.92 325
8997.81 325
8998.71 345
8999.60 314
9000.50 324
9001.39 295
9002.29 337
9003.18 313
9004.08 336
9004.98 285
9005.87 320
9006.77 310
9007.66 344
9008.56 305
9009.45 298
9010.35 315
9011.25 285
9012.14 292
9013.04 338
9013.93 345
9014.83 314
9015.73 299
9016.62 294
9017.52 314
9018.42 319
9019.31 340
9020.21 323
9021.10 305
9022.00 335
9022.90 344
9023.79 327
9024.69 292
9025.59 326
9026.48 330
9027.38 334
9028.28 323
9029.17 348
9030.07 326
9030.97 322
9031.87 303
9032.76 273
9033.66 310
9034.56 300
9035.45 326
9036.35 325
9037.25 301
9038.15 291
9039.04 342
9039.94 315
9040.84 317
9041.73 299
9042.63 311
9043.53 334
9044.43 348
9045.33 299
9046.22 298
9047.12 298
9048.02 307
9048.92 298
9049.81 339
9050.71 298
9051.61 345
9052.51 337
9053.41 338
9054.30 326
9055.20 314
9056.10 287
9057.00 315
9057.90 329
9058.80 292
9059.69 319
9060.59 333
9061.49 369
9062.39 334
9063.29 318
9064.19 340
9065.08 338
9065.98 315
9066.88 358
9067.78 325
9068.68 298
9069.58 304
9070.48 298
9071.38 296
9072.27 308
9073.17 318
9074.07 338
9074.97 342
9075.87 307
9076.77 311
9077.67 296
9078.57 332
9079.47 311
9080.37 317
9081.27 314
9082.17 311
9083.07 340
9083.97 321
9084.87 336
9085.76 299
9086.66 316
9087.56 340
9088.46 327
9089.36 316
9090.26 367
9091.16 335
9092.06 331
9092.96 357
9093.86 359
9094.76 360
9095.66 376
9096.56 356
9097.46 347
9098.36 316
9099.26 340
9100.17 328
9101.07 330
9101.97 297
9102.87 331
9103.77 332
9104.67 306
9105.57 328
9106.47 318
9107.37 313
9108.27 314
9109.17 328
9110.07 309
9110.97 294
9111.87 334
9112.77 317
9113.68 346
9114.58 337
9115.48 298
9116.38 301
9117.28 309
9118.18 302
9119.08 324
9119.98 315
9120.89 333
9121.79 307
9122.69 327
9123.59 295
9124.49 331
9125.39 296
9126.29 316
9127.20 307
9128.10 300
9129.00 326
9129.90 307
9130.80 320
9131.71 312
9132.61 331
9133.51 292
9134.41 311
9135.31 326
9136.22 301
9137.12 323
9138.02 320
9138.92 326
9139.83 277
9140.73 300
9141.63 300
9142.53 284
9143.43 321
9144.34 338
9145.24 325
9146.14 359
9147.05 322
9147.95 347
9148.85 315
9149.75 317
9150.66 310
9151.56 321
9152.46 320
9153.37 312
9154.27 317
9155.17 327
9156.07 333
9156.98 311
9157.88 322
9158.78 359
9159.69 336
9160.59 332
9161.49 328
9162.40 342
9163.30 365
9164.20 343
9165.11 332
9166.01 326
9166.92 378
9167.82 343
9168.72 306
9169.63 313
9170.53 316
9171.43 336
9172.34 330
9173.24 356
9174.15 336
9175.05 335
9175.95 322
9176.86 330
9177.76 327
9178.67 328
9179.57 314
9180.48 335
9181.38 334
9182.28 304
9183.19 320
9184.09 329
9185.00 342
9185.90 333
9186.81 311
9187.71 314
9188.62 329
9189.52 336
9190.43 348
9191.33 314
9192.24 329
9193.14 283
9194.05 307
9194.95 328
9195.86 316
9196.76 326
9197.67 337
9198.57 325
9199.48 323
9200.38 359
9201.29 327
9202.19 355
9203.10 362
9204.00 347
9204.91 337
9205.81 342
9206.72 322
9207.63 337
9208.53 326
9209.44 317
9210.34 324
9211.25 305
9212.15 312
9213.06 327
9213.97 301
9214.87 318
9215.78 343
9216.68 357
9217.59 347
9218.50 341
9219.40 351
9220.31 308
9221.22 310
9222.12 337
9223.03 366
9223.94 315
9224.84 319
9225.75 298
9226.65 320
9227.56 334
9228.47 362
9229.37 317
9230.28 295
9231.19 321
9232.10 327
9233.00 304
9233.91 314
9234.82 292
9235.72 316
9236.63 313
9237.54 309
9238.44 313
9239.35 307
9240.26 313
9241.17 302
9242.07 305
9242.98 324
9243.89 321
9244.80 309
9245.70 281
9246.61 293
9247.52 303
9248.43 307
9249.33 285
9250.24 309
9251.15 287
9252.06 302
9252.97 283
9253.87 348
9254.78 291
9255.69 297
9256.60 297
9257.51 324
9258.41 323
9259.32 287
9260.23 300
9261.14 295
9262.05 320
9262.96 329
9263.86 340
9264.77 299
9265.68 335
9266.59 306
9267.50 331
9268.41 314
9269.32 309
9270.22 336
9271.13 323
9272.04 334
9272.95 343
9273.86 335
9274.77 328
9275.68 348
9276.59 302
9277.50 314
9278.40 324
9279.31 351
9280.22 346
9281.13 304
9282.04 297
9282.95 322
9283.86 322
9284.77 315
9285.68 312
9286.59 336
9287.50 323
9288.41 325
9289.32 341
9290.23 339
9291.14 335
9292.05 307
9292.96 320
9293.87 341
9294.78 340
9295.69 360
9296.60 358
9297.51 363
9298.42 354
9299.33 326
9300.24 398
9301.15 382
9302.06 347
9302.97 355
9303.88 366
9304.79 363
9305.70 334
9306.61 368
9307.52 361
9308.43 361
9309.34 367
9310.25 364
9311.16 385
9312.07 392
9312.98 410
9313.90 380
9314.81 399
9315.72 373
9316.63 370
9317.54 369
9318.45 381
9319.36 371
9320.27 368
9321.18 353
9322.10 387
9323.01 390
9323.92 382
9324.83 343
9325.74 356
9326.65 330
9327.56 340
9328.48 359
9329.39 353
9330.30 371
9331.21 335
9332.12 330
9333.03 315
9333.95 364
9334.86 348
9335.77 350
9336.68 354
9337.59 348
9338.51 377
9339.42 379
9340.33 380
9341.24 385
9342.15 374
9343.07 345
9343.98 364
9344.89 351
9345.80 341
9346.72 341
9347.63 347
9348.54 362
9349.45 350
9350.37 351
9351.28 356
9352.19 361
9353.11 336
9354.02 293
9354.93 343
9355.84 361
9356.76 372
9357.67 357
9358.58 351
9359.50 358
9360.41 350
9361.32 362
9362.24 346
9363.15 336
9364.06 367
9364.98 347
9365.89 361
9366.80 347
9367.72 334
9368.63 351
9369.54 348
9370.46 333
9371.37 343
9372.28 358
9373.20 350
9374.11 357
9375.03 365
9375.94 364
9376.85 378
9377.77 340
9378.68 370
9379.60 353
9380.51 402
9381.42 334
9382.34 339
9383.25 390
9384.17 408
9385.08 370
9386.00 359
9386.91 388
9387.82 363
9388.74 376
9389.65 403
9390.57 425
9391.48 399
9392.40 423
9393.31 406
9394.23 419
9395.14 417
9396.06 418
9396.97 437
9397.89 416
9398.80 458
9399.72 414
9400.63 381
9401.55 383
9402.46 399
9403.38 358
9404.29 375
9405.21 414
9406.12 414
9407.04 357
9407.95 392
9408.87 385
9409.79 363
9410.70 404
9411.62 356
9412.53 371
9413.45 399
9414.36 370
9415.28 401
9416.20 388
9417.11 386
9418.03 383
9418.94 385
9419.86 383
9420.78 386
9421.69 410
9422.61 405
9423.52 406
9424.44 399
9425.36 413
9426.27 426
9427.19 424
9428.11 397
9429.02 424
9429.94 447
9430.86 450
9431.77 399
9432.69 400
9433.61 397
9434.52 400
9435.44 424
9436.36 435
9437.27 417
9438.19 426
9439.11 434
9440.02 460
9440.94 446
9441.86 458
9442.78 460
9443.69 471
9444.61 533
9445.53 493
9446.44 471
9447.36 471
9448.28 489
9449.20 509
9450.11 451
9451.03 450
9451.95 497
9452.87 467
9453.78 495
9454.70 470
9455.62 482
9456.54 475
9457.46 466
9458.37 471
9459.29 488
9460.21 495
9461.13 472
9462.05 450
9462.96 472
9463.88 462
9464.80 454
9465.72 431
9466.64 446
9467.56 472
9468.47 488
9469.39 448
9470.31 448
9471.23 444
9472.15 467
9473.07 423
9473.98 427
9474.90 468
9475.82 424
9476.74 445
9477.66 474
9478.58 456
9479.50 463
9480.42 494
9481.34 460
9482.26 499
9483.17 553
9484.09 509
9485.01 532
9485.93 528
9486.85 500
9487.77 516
9488.69 467
9489.61 441
9490.53 471
9491.45 469
9492.37 462
9493.29 459
9494.21 477
9495.13 443
9496.05 445
9496.97 464
9497.89 464
9498.81 438
9499.73 460
9500.65 440
9501.57 420
9502.49 445
9503.41 462
9504.33 465
9505.25 498
9506.17 464
9507.09 481
9508.01 489
9508.93 476
9509.85 518
9510.77 532
9511.69 509
9512.61 489
9513.53 549
9514.45 526
9515.37 516
9516.29 506
9517.21 493
9518.13 571
9519.05 579
9519.98 592
9520.90 604
9521.82 701
9522.74 734
9523.66 732
9524.58 716
9525.50 732
9526.42 765
9527.34 700
9528.27 700
9529.19 655
9530.11 654
9531.03 643
9531.95 599
9532.87 576
9533.79 566
9534.72 548
9535.64 576
9536.56 553
9537.48 528
9538.40 544
9539.32 562
9540.25 569
9541.17 529
9542.09 538
9543.01 570
9543.93 543
9544.86 516
9545.78 565
9546.70 566
9547.62 540
9548.55 549
9549.47 591
9550.39 538
9551.31 562
9552.24 543
9553.16 599
9554.08 619
9555.00 611
9555.93 580
9556.85 550
9557.77 610
9558.69 575
9559.62 579
9560.54 587
9561.46 600
9562.39 586
9563.31 608
9564.23 590
9565.15 586
9566.08 614
9567.00 581
9567.92 562
9568.85 615
9569.77 646
9570.69 607
9571.62 608
9572.54 609
9573.46 612
9574.39 601
9575.31 600
9576.23 657
9577.16 637
9578.08 685
9579.01 701
9579.93 696
9580.85 659
9581.78 650
9582.70 673
9583.63 694
9584.55 638
9585.47 679
9586.40 711
9587.32 672
9588.25 651
9589.17 667
9590.09 698
9591.02 665
9591.94 645
9592.87 688
9593.79 683
9594.72 689
9595.64 697
9596.57 725
9597.49 737
9598.42 737
9599.34 748
9600.26 787
9601.19 823
9602.11 809
9603.04 769
9603.96 808
9604.89 755
9605.81 727
9606.74 777
9607.66 760
9608.59 751
9609.51 736
9610.44 735
9611.37 787
9612.29 825
9613.22 728
9614.14 752
9615.07 795
9615.99 745
9616.92 757
9617.84 730
9618.77 760
9619.70 756
9620.62 772
9621.55 811
9622.47 794
9623.40 771
9624.32 815
9625.25 825
9626.18 755
9627.10 816
9628.03 805
9628.95 806
9629.88 814
9630.81 809
9631.73 796
9632.66 811
9633.59 872
9634.51 873
9635.44 835
9636.37 913
9637.29 887
9638.22 871
9639.15 892
9640.07 912
9641.00 979
9641.93 955
9642.85 954
9643.78 1017
9644.71 1032
9645.63 1055
9646.56 1046
9647.49 1016
9648.41 1068
9649.34 1084
9650.27 1052
9651.20 1104
9652.12 1085
9653.05 1079
9653.98 1016
9654.91 1030
9655.83 1075
9656.76 1010
9657.69 1026
9658.62 1038
9659.54 1019
9660.47 1029
9661.40 1049
9662.33 1043
9663.25 1024
9664.18 1005
9665.11 1010
9666.04 993
9666.97 1048
9667.89 1078
9668.82 1118
9669.75 1102
9670.68 1076
9671.61 1136
9672.53 1109
9673.46 1138
9674.39 1158
9675.32 1179
9676.25 1184
9677.18 1186
9678.11 1219
9679.03 1198
9679.96 1199
9680.89 1223
9681.82 1246
9682.75 1244
9683.68 1283
9684.61 1222
9685.54 1299
9686.46 1314
9687.39 1307
9688.32 1341
9689.25 1332
9690.18 1334
9691.11 1325
9692.04 1350
9692.97 1347
9693.90 1368
9694.83 1433
9695.76 1471
9696.69 1537
9697.61 1586
9698.54 1635
9699.47 1689
9700.40 1813
9701.33 1874
9702.26 1853
9703.19 1808
9704.12 1717
9705.05 1648
9705.98 1664
9706.91 1593
9707.84 1527
9708.77 1481
9709.70 1410
9710.63 1425
9711.56 1366
9712.49 1411
9713.42 1519
9714.35 1514
9715.28 1441
9716.21 1525
9717.14 1615
9718.07 1613
9719.00 1552
9719.94 1482
9720.87 1490
9721.80 1428
9722.73 1316
9723.66 1275
9724.59 1241
9725.52 1184
9726.45 1138
9727.38 1117
9728.31 1108
9729.24 1066
9730.17 1088
9731.10 1143
9732.04 1110
9732.97 1105
9733.90 1092
9734.83 1128
9735.76 1105
9736.69 1097
9737.62 1124
9738.55 1075
9739.49 1085
9740.42 1051
9741.35 972
9742.28 1009
9743.21 983
9744.14 913
9745.08 988
9746.01 930
9746.94 885
9747.87 862
9748.80 865
9749.74 859
9750.67 884
9751.60 867
9752.53 849
9753.46 840
9754.40 815
9755.33 829
9756.26 839
9757.19 838
9758.13 863
9759.06 834
9759.99 841
9760.92 858
9761.85 789
9762.79 791
9763.72 819
9764.65 836
9765.59 836
9766.52 850
9767.45 829
9768.38 892
9769.32 819
9770.25 843
9771.18 812
9772.12 835
9773.05 816
9773.98 855
9774.92 828
9775.85 787
9776.78 852
9777.71 898
9778.65 886
9779.58 858
9780.52 891
9781.45 877
9782.38 951
9783.32 948
9784.25 893
9785.18 839
9786.12 895
9787.05 871
9787.98 869
9788.92 882
9789.85 850
9790.79 797
9791.72 764
9792.65 752
9793.59 762
9794.52 738
9795.46 760
9796.39 770
9797.32 778
9798.26 801
9799.19 825
9800.13 808
9801.06 801
9802.00 800
9802.93 797
9803.87 791
9804.80 780
9805.73 786
9806.67 752
9807.60 741
9808.54 682
9809.47 742
9810.41 745
9811.34 686
9812.28 633
9813.21 641
9814.15 635
9815.08 636
9816.02 641
9816.95 644
9817.89 616
9818.82 635
9819.76 603
9820.69 603
9821.63 599
9822.57 611
9823.50 622
9824.44 627
9825.37 604
9826.31 592
9827.24 599
9828.18 567
9829.11 565
9830.05 605
9830.99 595
9831.92 569
9832.86 572
9833.79 583
9834.73 599
9835.67 587
9836.60 548
9837.54 600
9838.47 599
9839.41 606
9840.35 554
9841.28 549
9842.22 567
9843.16 602
9844.09 566
9845.03 562
9845.97 565
9846.90 613
9847.84 596
9848.78 591
9849.71 553
9850.65 526
9851.59 585
9852.52 586
9853.46 547
9854.40 540
9855.33 572
9856.27 576
9857.21 558
9858.14 554
9859.08 531
9860.02 565
9860.96 527
9861.89 533
9862.83 558
9863.77 571
9864.71 525
9865.64 526
9866.58 521
9867.52 496
9868.46 521
9869.39 503
9870.33 527
9871.27 519
9872.21 510
9873.15 535
9874.08 521
9875.02 529
9875.96 517
9876.90 490
9877.83 502
9878.77 504
9879.71 510
9880.65 498
9881.59 500
9882.53 492
9883.46 526
9884.40 523
9885.34 545
9886.28 491
9887.22 497
9888.16 499
9889.10 475
9890.03 459
9890.97 456
9891.91 465
9892.85 498
9893.79 486
9894.73 465
9895.67 490
9896.61 508
9897.54 478
9898.48 504
9899.42 484
9900.36 462
9901.30 480
9902.24 460
9903.18 482
9904.12 522
9905.06 495
9906.00 492
9906.94 503
9907.88 496
9908.82 477
9909.76 514
9910.70 514
9911.63 506
9912.57 457
9913.51 489
9914.45 510
9915.39 518
9916.33 503
9917.27 507
9918.21 514
9919.15 508
9920.09 509
9921.03 525
9921.97 509
9922.91 518
9923.85 560
9924.79 599
9925.74 635
9926.68 609
9927.62 622
9928.56 687
9929.50 703
9930.44 691
9931.38 653
9932.32 709
9933.26 666
9934.20 604
9935.14 579
9936.08 594
9937.02 560
9937.96 535
9938.90 514
9939.85 519
9940.79 498
9941.73 502
9942.67 521
9943.61 512
9944.55 526
9945.49 535
9946.43 536
9947.38 513
9948.32 577
9949.26 627
9950.20 646
9951.14 657
9952.08 653
9953.02 647
9953.97 637
9954.91 670
9955.85 640
9956.79 636
9957.73 590
9958.68 547
9959.62 558
9960.56 536
9961.50 509
9962.44 497
9963.39 450
9964.33 459
9965.27 448
9966.21 482
9967.15 465
9968.10 471
9969.04 455
9969.98 427
9970.92 437
9971.87 424
9972.81 412
9973.75 443
9974.69 447
9975.64 420
9976.58 406
9977.52 428
9978.47 381
9979.41 393
9980.35 406
9981.29 463
9982.24 384
9983.18 402
9984.12 431
9985.07 427
9986.01 403
9986.95 434
9987.90 405
9988.84 417
9989.78 415
9990.73 405
9991.67 433
9992.61 423
9993.56 413
9994.50 397
9995.44 410
9996.39 406
9997.33 406
9998.27 397
9999.22 387
10000.16 370
10001.11 387
10002.05 374
10002.99 392
10003.94 367
10004.88 387
10005.83 427
10006.77 425
10007.72 429
10008.66 388
10009.60 383
10010.55 402
10011.49 419
10012.44 401
10013.38 431
10014.33 422
10015.27 398
10016.21 399
10017.16 357
10018.10 392
10019.05 407
10019.99 392
10020.94 412
10021.88 376
10022.83 375
10023.77 382
10024.72 405
10025.66 395
10026.61 361
10027.55 367
10028.50 373
10029.44 416
10030.39 388
10031.33 387
10032.28 389
10033.23 391
10034.17 385
10035.12 370
10036.06 372
10037.01 389
10037.95 386
10038.90 372
10039.84 425
10040.79 366
10041.74 372
10042.68 372
10043.63 344
10044.57 342
10045.52 384
10046.47 342
10047.41 369
10048.36 355
10049.30 353
10050.25 352
10051.20 373
10052.14 345
10053.09 371
10054.04 362
10054.98 367
10055.93 361
10056.88 349
10057.82 373
10058.77 382
10059.72 402
10060.66 400
10061.61 397
10062.56 340
10063.50 345
10064.45 355
10065.40 370
10066.34 368
10067.29 355
10068.24 364
10069.18 339
10070.13 355
10071.08 321
10072.03 340
10072.97 379
10073.92 337
10074.87 348
10075.82 376
10076.76 368
10077.71 366
10078.66 360
10079.61 347
10080.55 380
10081.50 332
10082.45 336
10083.40 334
10084.34 338
10085.29 327
10086.24 317
10087.19 315
10088.14 340
10089.08 352
10090.03 371
10090.98 353
10091.93 348
10092.88 328
10093.83 341
10094.77 351
10095.72 352
10096.67 335
10097.62 332
10098.57 336
10099.52 337
10100.46 348
10101.41 331
10102.36 343
10103.31 372
10104.26 375
10105.21 360
10106.16 344
10107.11 355
10108.05 347
10109.00 345
10109.95 337
10110.90 354
10111.85 368
10112.80 370
10113.75 381
10114.70 351
10115.65 360
10116.60 350
10117.55 374
10118.50 381
10119.45 367
10120.39 375
10121.34 378
10122.29 388
10123.24 351
10124.19 368
10125.14 363
10126.09 398
10127.04 381
10127.99 361
10128.94 385
10129.89 357
10130.84 332
10131.79 316
10132.74 352
10133.69 345
10134.64 357
10135.59 375
10136.54 380
10137.49 374
10138.44 378
10139.39 371
10140.34 410
10141.30 359
10142.25 360
10143.20 376
10144.15 391
10145.10 385
10146.05 390
10147.00 418
10147.95 430
10148.90 380
10149.85 380
10150.80 406
10151.75 372
10152.70 422
10153.66 409
10154.61 396
10155.56 447
10156.51 397
10157.46 392
10158.41 408
10159.36 413
10160.31 438
10161.27 422
10162.22 389
10163.17 428
10164.12 441
10165.07 398
10166.02 454
10166.98 436
10167.93 454
10168.88 459
10169.83 490
10170.78 457
10171.73 450
10172.69 472
10173.64 469
10174.59 478
10175.54 462
10176.50 456
10177.45 471
10178.40 498
10179.35 474
10180.30 467
10181.26 489
10182.21 473
10183.16 452
10184.11 500
10185.07 446
10186.02 503
10186.97 454
10187.92 467
10188.88 502
10189.83 490
10190.78 506
10191.74 521
10192.69 515
10193.64 513
10194.59 467
10195.55 484
10196.50 452
10197.45 480
10198.41 522
10199.36 494
10200.31 556
10201.27 499
10202.22 486
10203.17 527
10204.13 537
10205.08 559
10206.03 565
10206.99 574
10207.94 551
10208.89 607
10209.85 573
10210.80 621
10211.76 601
10212.71 596
10213.66 572
10214.62 527
10215.57 527
10216.53 508
10217.48 511
10218.43 512
10219.39 541
10220.34 527
10221.30 500
10222.25 480
10223.21 480
10224.16 511
10225.11 518
10226.07 506
10227.02 505
10227.98 484
10228.93 498
10229.89 518
10230.84 491
10231.80 526
10232.75 567
10233.71 575
10234.66 572
10235.62 591
10236.57 637
10237.53 657
10238.48 681
10239.44 661
10240.39 616
10241.35 627
10242.30 649
10243.26 607
10244.21 578
10245.17 547
10246.12 519
10247.08 499
10248.03 488
10248.99 453
10249.94 439
10250.90 467
10251.86 462
10252.81 488
10253.77 463
10254.72 487
10255.68 456
10256.63 437
10257.59 459
10258.55 434
10259.50 495
10260.46 458
10261.41 407
10262.37 417
10263.33 398
10264.28 394
10265.24 409
10266.20 382
10267.15 390
10268.11 392
10269.07 444
10270.02 426
10270.98 395
10271.94 414
10272.89 417
10273.85 400
10274.81 419
10275.76 393
10276.72 379
10277.68 399
10278.63 410
10279.59 410
10280.55 364
10281.50 392
10282.46 405
10283.42 375
10284.38 376
10285.33 364
10286.29 401
10287.25 378
10288.20 388
10289.16 377
10290.12 368
10291.08 348
10292.03 362
10292.99 365
10293.95 391
10294.91 381
10295.86 365
10296.82 398
10297.78 400
10298.74 374
10299.70 381
10300.65 366
10301.61 384
10302.57 382
10303.53 365
10304.49 353
10305.44 367
10306.40 384
10307.36 379
10308.32 393
10309.28 367
10310.24 378
10311.19 355
10312.15 355
10313.11 374
10314.07 410
10315.03 426
10315.99 416
10316.95 401
10317.90 386
10318.86 369
10319.82 360
10320.78 366
10321.74 352
10322.70 397
10323.66 341
10324.62 361
10325.58 363
10326.54 393
10327.49 373
10328.45 384
10329.41 370
10330.37 384
10331.33 393
10332.29 375
10333.25 355
10334.21 345
10335.17 344
10336.13 352
10337.09 385
10338.05 377
10339.01 339
10339.97 330
10340.93 337
10341.89 335
10342.85 339
10343.81 353
10344.77 345
10345.73 320
10346.69 322
10347.65 333
10348.61 326
10349.57 326
10350.53 319
10351.49 343
10352.45 346
10353.41 358
10354.37 348
10355.33 337
10356.29 341
10357.25 335
10358.21 351
10359.17 358
10360.13 342
10361.09 318
10362.06 350
10363.02 336
10363.98 291
10364.94 330
10365.90 322
10366.86 301
10367.82 324
10368.78 297
10369.74 308
10370.70 297
10371.67 347
10372.63 311
10373.59 307
10374.55 321
10375.51 315
10376.47 288
10377.43 274
10378.40 305
10379.36 328
10380.32 320
10381.28 299
10382.24 310
10383.20 343
10384.17 336
10385.13 314
10386.09 316
10387.05 338
10388.01 296
10388.98 299
10389.94 316
10390.90 323
10391.86 314
10392.82 326
10393.79 327
10394.75 327
10395.71 307
10396.67 347
10397.64 341
10398.60 278
10399.56 281
10400.52 314
10401.49 309
10402.45 304
10403.41 309
10404.37 314
10405.34 319
10406.30 313
10407.26 326
10408.23 324
10409.19 300
10410.15 303
10411.11 309
10412.08 299
10413.04 314
10414.00 323
10414.97 303
10415.93 347
10416.89 334
10417.86 327
10418.82 336
10419.78 355
10420.75 345
10421.71 360
10422.68 374
10423.64 340
10424.60 356
10425.57 316
10426.53 313
10427.49 322
10428.46 345
10429.42 346
10430.39 322
10431.35 288
10432.31 286
10433.28 318
10434.24 290
10435.21 310
10436.17 288
10437.13 306
10438.10 283
10439.06 308
10440.03 296
10440.99 273
10441.96 273
10442.92 276
10443.89 304
10444.85 273
10445.82 285
10446.78 271
10447.74 302
10448.71 311
10449.67 306
10450.64 272
10451.60 271
10452.57 305
10453.53 270
10454.50 297
10455.46 291
10456.43 286
10457.39 287
10458.36 278
10459.33 304
10460.29 300
10461.26 271
10462.22 292
10463.19 292
10464.15 298
10465.12 270
10466.08 310
10467.05 311
10468.01 281
10468.98 282
10469.95 307
10470.91 284
10471.88 252
10472.84 301
10473.81 285
10474.78 305
10475.74 271
10476.71 335
10477.67 315
10478.64 288
10479.61 311
10480.57 310
10481.54 297
10482.51 309
10483.47 346
10484.44 339
10485.41 283
10486.37 326
10487.34 343
10488.30 317
10489.27 318
10490.24 314
10491.20 305
10492.17 334
10493.14 317
10494.11 298
10495.07 286
10496.04 282
10497.01 318
10497.97 285
10498.94 328
10499.91 275
10500.88 300
10501.84 311
10502.81 255
10503.78 277
10504.74 318
10505.71 296
10506.68 295
10507.65 314
10508.61 293
10509.58 277
10510.55 278
10511.52 309
10512.49 291
10513.45 270
10514.42 310
10515.39 329
10516.36 303
10517.32 278
10518.29 295
10519.26 303
10520.23 295
10521.20 306
10522.17 310
10523.13 305
10524.10 297
10525.07 310
10526.04 273
10527.01 302
10527.98 307
10528.94 288
10529.91 300
10530.88 283
10531.85 317
10532.82 334
10533.79 303
10534.76 309
10535.72 321
10536.69 334
10537.66 324
10538.63 341
10539.60 323
10540.57 322
10541.54 316
10542.51 324
10543.48 297
10544.45 306
10545.42 284
10546.38 298
10547.35 284
10548.32 317
10549.29 322
10550.26 343
10551.23 335
10552.20 326
10553.17 321
10554.14 287
10555.11 342
10556.08 310
10557.05 314
10558.02 317
10558.99 341
10559.96 324
10560.93 336
10561.90 351
10562.87 354
10563.84 341
10564.81 350
10565.78 363
10566.75 356
10567.72 362
10568.69 341
10569.66 315
10570.63 320
10571.60 322
10572.57 317
10573.54 354
10574.51 351
10575.48 322
10576.46 315
10577.43 320
10578.40 297
10579.37 300
10580.34 304
10581.31 332
10582.28 319
10583.25 328
10584.22 314
10585.19 323
10586.16 332
10587.14 320
10588.11 328
10589.08 293
10590.05 328
10591.02 350
10591.99 337
10592.96 313
10593.94 339
10594.91 338
10595.88 334
10596.85 320
10597.82 342
10598.79 329
10599.77 329
10600.74 322
10601.71 310
10602.68 325
10603.65 332
10604.62 347
10605.60 334
10606.57 340
10607.54 348
10608.51 352
10609.49 355
10610.46 373
10611.43 374
10612.40 360
10613.37 381
10614.35 396
10615.32 402
10616.29 384
10617.26 373
10618.24 364
10619.21 371
10620.18 366
10621.16 373
10622.13 365
10623.10 385
10624.07 347
10625.05 357
10626.02 351
10626.99 358
10627.97 365
10628.94 385
10629.91 366
10630.89 359
10631.86 360
10632.83 354
10633.80 347
10634.78 367
10635.75 344
10636.73 410
10637.70 411
10638.67 375
10639.65 394
10640.62 421
10641.59 428
10642.57 448
10643.54 431
10644.51 398
10645.49 424
10646.46 401
10647.44 394
10648.41 381
10649.38 387
10650.36 333
10651.33 351
10652.31 356
10653.28 329
10654.25 318
10655.23 336
10656.20 298
10657.18 308
10658.15 293
10659.13 314
10660.10 321
10661.08 309
10662.05 303
10663.03 313
10664.00 300
10664.97 300
10665.95 320
10666.92 324
10667.90 337
10668.87 308
10669.85 309
10670.82 321
10671.80 339
10672.77 300
10673.75 307
10674.72 299
10675.70 307
10676.68 322
10677.65 341
10678.63 324
10679.60 322
10680.58 308
10681.55 348
10682.53 338
10683.50 344
10684.48 321
10685.45 342
10686.43 306
10687.41 331
10688.38 323
10689.36 307
10690.33 310
10691.31 318
10692.29 313
10693.26 298
10694.24 291
10695.21 327
10696.19 306
10697.17 286
10698.14 291
10699.12 282
10700.10 295
10701.07 302
10702.05 305
10703.02 310
10704.00 286
10704.98 302
10705.95 309
10706.93 275
10707.91 290
10708.88 275
10709.86 284
10710.84 304
10711.82 292
10712.79 307
10713.77 291
10714.75 278
10715.72 262
10716.70 288
10717.68 319
10718.65 301
10719.63 277
10720.61 293
10721.59 313
10722.56 279
10723.54 285
10724.52 287
10725.50 296
10726.47 307
10727.45 306
10728.43 292
10729.41 310
10730.38 311
10731.36 323
10732.34 326
10733.32 288
10734.30 302
10735.27 322
10736.25 303
10737.23 277
10738.21 300
10739.19 301
10740.16 307
10741.14 298
10742.12 296
10743.10 280
10744.08 314
10745.06 335
10746.03 342
10747.01 310
10747.99 300
10748.97 305
10749.95 325
10750.93 299
10751.91 299
10752.88 338
10753.86 336
10754.84 329
10755.82 306
10756.80 329
10757.78 305
10758.76 326
10759.74 315
10760.72 325
10761.70 328
10762.67 348
10763.65 347
10764.63 330
10765.61 306
10766.59 296
10767.57 318
10768.55 322
10769.53 321
10770.51 295
10771.49 311
10772.47 340
10773.45 331
10774.43 316
10775.41 353
10776.39 329
10777.37 350
10778.35 361
10779.33 324
10780.31 336
10781.29 354
10782.27 363
10783.25 352
10784.23 361
10785.21 351
10786.19 340
10787.17 330
10788.15 358
10789.13 331
10790.11 360
10791.09 365
10792.07 360
10793.05 351
10794.03 367
10795.01 361
10795.99 362
10796.97 336
10797.96 318
10798.94 345
10799.92 345
10800.90 342
10801.88 314
10802.86 352
10803.84 324
10804.82 327
10805.80 325
10806.79 318
10807.77 326
10808.75 335
10809.73 332
10810.71 349
10811.69 339
10812.67 341
10813.65 334
10814.64 356
10815.62 342
10816.60 327
10817.58 329
10818.56 328
10819.54 339
10820.53 348
10821.51 342
10822.49 356
10823.47 344
10824.45 372
10825.44 365
10826.42 361
10827.40 361
10828.38 324
10829.37 350
10830.35 342
10831.33 354
10832.31 348
10833.29 347
10834.28 355
10835.26 365
10836.24 380
10837.22 327
10838.21 343
10839.19 352
10840.17 351
10841.16 353
10842.14 361
10843.12 391
10844.10 394
10845.09 360
10846.07 338
10847.05 372
10848.04 388
10849.02 352
10850.00 361
10850.99 374
10851.97 389
10852.95 413
10853.94 371
10854.92 394
10855.90 387
10856.89 355
10857.87 365
10858.85 361
10859.84 403
10860.82 407
10861.80 403
10862.79 387
10863.77 427
10864.76 401
10865.74 402
10866.72 400
10867.71 378
10868.69 401
10869.68 409
10870.66 414
10871.64 386
10872.63 397
10873.61 395
10874.60 393
10875.58 421
10876.56 427
10877.55 419
10878.53 421
10879.52 459
10880.50 428
10881.49 391
10882.47 417
10883.46 412
10884.44 438
10885.43 413
10886.41 427
10887.40 406
10888.38 425
10889.37 450
10890.35 439
10891.34 410
10892.32 432
10893.31 426
10894.29 452
10895.28 471
10896.26 432
10897.25 476
10898.23 477
10899.22 495
10900.20 473
10901.19 466
10902.17 481
10903.16 479
10904.15 511
10905.13 528
10906.12 523
10907.10 533
10908.09 491
10909.07 498
10910.06 528
10911.05 543
10912.03 552
10913.02 557
10914.00 562
10914.99 533
10915.98 549
10916.96 523
10917.95 552
10918.94 517
10919.92 549
10920.91 541
10921.89 566
10922.88 567
10923.87 557
10924.85 594
10925.84 585
10926.83 593
10927.81 591
10928.80 588
10929.79 598
10930.77 615
10931.76 608
10932.75 584
10933.74 593
10934.72 616
10935.71 607
10936.70 602
10937.68 635
10938.67 646
10939.66 629
10940.65 644
10941.63 715
10942.62 716
10943.61 646
10944.59 639
10945.58 718
10946.57 715
10947.56 730
10948.54 774
10949.53 764
10950.52 745
10951.51 796
10952.50 836
10953.48 838
10954.47 863
10955.46 950
10956.45 975
10957.44 998
10958.42 1058
10959.41 1067
10960.40 1115
10961.39 1095
10962.38 1079
10963.36 1081
10964.35 1074
10965.34 1035
10966.33 1029
10967.32 934
10968.31 924
10969.30 939
10970.28 855
10971.27 848
10972.26 839
10973.25 761
10974.24 715
10975.23 732
10976.22 717
10977.21 764
10978.19 812
10979.18 803
10980.17 758
10981.16 768
10982.15 776
10983.14 790
10984.13 830
10985.12 856
10986.11 811
10987.10 832
10988.09 861
10989.08 852
10990.07 870
10991.06 848
10992.04 883
10993.03 926
10994.02 999
10995.01 1026
10996.00 1140
10996.99 1179
10997.98 1295
10998.97 1292
10999.96 1360
11000.95 1457
11001.94 1459
11002.93 1418
11003.92 1411
11004.91 1395
11005.90 1303
11006.89 1260
11007.88 1257
11008.87 1134
11009.87 1021
11010.86 961
11011.85 895
11012.84 860
11013.83 820
11014.82 800
11015.81 757
11016.80 729
11017.79 668
11018.78 668
11019.77 684
11020.76 628
11021.75 619
11022.74 599
11023.74 622
11024.73 635
11025.72 684
11026.71 649
11027.70 652
11028.69 621
11029.68 624
11030.67 607
11031.67 606
11032.66 656
11033.65 636
11034.64 599
11035.63 632
11036.62 600
11037.61 602
11038.61 585
11039.60 606
11040.59 636
11041.58 627
11042.57 627
11043.56 597
11044.56 607
11045.55 605
11046.54 587
11047.53 578
11048.53 579
11049.52 594
11050.51 523
11051.50 515
11052.49 524
11053.49 543
11054.48 560
11055.47 561
11056.46 533
11057.46 544
11058.45 530
11059.44 556
11060.43 557
11061.43 531
11062.42 538
11063.41 548
11064.41 578
11065.40 539
11066.39 531
11067.38 574
11068.38 574
11069.37 569
11070.36 543
11071.36 565
11072.35 589
11073.34 575
11074.34 595
11075.33 565
11076.32 540
11077.32 544
11078.31 556
11079.30 548
11080.30 570
11081.29 558
11082.28 550
11083.28 551
11084.27 576
11085.27 540
11086.26 491
11087.25 486
11088.25 543
11089.24 548
11090.24 531
11091.23 522
11092.22 515
11093.22 522
11094.21 515
11095.21 508
11096.20 540
11097.19 491
11098.19 531
11099.18 505
11100.18 522
11101.17 500
11102.17 492
11103.16 472
11104.16 468
11105.15 486
11106.15 455
11107.14 498
11108.13 498
11109.13 477
11110.12 491
11111.12 530
11112.11 501
11113.11 469
11114.10 452
11115.10 497
11116.09 478
11117.09 478
11118.09 471
11119.08 478
11120.08 491
11121.07 443
11122.07 460
11123.06 459
11124.06 444
11125.05 471
11126.05 476
11127.04 472
11128.04 495
11129.04 465
11130.03 510
11131.03 497
11132.02 437
11133.02 471
11134.02 454
11135.01 467
11136.01 452
11137.00 457
11138.00 420
11139.00 411
11139.99 427
11140.99 474
11141.98 469
11142.98 455
11143.98 464
11144.97 430
11145.97 444
11146.97 434
11147.96 475
11148.96 457
11149.96 461
11150.95 460
11151.95 460
11152.95 452
11153.94 446
11154.94 484
11155.94 439
11156.93 437
11157.93 457
11158.93 464
11159.93 415
11160.92 439
11161.92 422
11162.92 435
11163.92 442
11164.91 424
11165.91 433
11166.91 442
11167.90 429
11168.90 462
11169.90 434
11170.90 430
11171.90 433
11172.89 425
11173.89 449
11174.89 445
11175.89 405
11176.88 416
11177.88 381
11178.88 424
11179.88 437
11180.88 407
11181.87 410
11182.87 450
11183.87 431
11184.87 412
11185.87 439
11186.87 393
11187.86 405
11188.86 416
11189.86 420
11190.86 444
11191.86 417
11192.86 446
11193.86 468
11194.85 445
11195.85 410
11196.85 416
11197.85 454
11198.85 434
11199.85 458
11200.85 461
11201.85 420
11202.84 413
11203.84 455
11204.84 443
11205.84 456
11206.84 418
11207.84 462
11208.84 455
11209.84 476
11210.84 426
11211.84 444
11212.84 442
11213.84 434
11214.84 451
11215.84 426
11216.84 445
11217.84 441
11218.84 450
11219.84 435
11220.84 448
11221.84 456
11222.84 441
11223.84 449
11224.84 437
11225.84 452
11226.84 451
11227.84 452
11228.84 418
11229.84 431
11230.84 454
11231.84 430
11232.84 470
11233.84 437
11234.84 453
11235.84 447
11236.84 444
11237.84 487
11238.84 451
11239.84 445
11240.84 451
11241.84 441
11242.84 420
11243.84 450
11244.84 476
11245.85 443
11246.85 459
11247.85 488
11248.85 504
11249.85 499
11250.85 523
11251.85 485
11252.85 520
11253.86 475
11254.86 472
11255.86 486
11256.86 462
11257.86 454
11258.86 471
11259.86 509
11260.87 480
11261.87 462
11262.87 478
11263.87 517
11264.87 519
11265.87 488
11266.88 485
11267.88 525
11268.88 497
11269.88 529
11270.88 526
11271.89 547
11272.89 548
11273.89 565
11274.89 619
11275.90 579
11276.90 622
11277.90 620
11278.90 591
11279.90 612
11280.91 621
11281.91 646
11282.91 638
11283.92 591
11284.92 614
11285.92 580
11286.92 542
11287.93 558
11288.93 544
11289.93 501
11290.94 522
11291.94 500
11292.94 488
11293.94 497
11294.95 488
11295.95 509
11296.95 536
11297.96 513
11298.96 489
11299.96 465
11300.97 500
11301.97 469
11302.97 466
11303.98 453
11304.98 457
11305.98 447
11306.99 422
11307.99 460
11309.00 461
11310.00 477
11311.00 517
11312.01 496
11313.01 513
11314.02 505
11315.02 535
11316.02 554
11317.03 555
11318.03 532
11319.04 530
11320.04 515
11321.04 517
11322.05 535
11323.05 534
11324.06 550
11325.06 552
11326.07 540
11327.07 546
11328.08 528
11329.08 485
11330.09 501
11331.09 482
11332.10 475
11333.10 486
11334.10 476
11335.11 490
11336.11 538
11337.12 496
11338.12 506
11339.13 548
11340.14 517
11341.14 543
11342.15 589
11343.15 587
11344.16 580
11345.16 579
11346.17 555
11347.17 551
11348.18 565
11349.18 516
11350.19 512
11351.19 547
11352.20 497
11353.21 505
11354.21 509
11355.22 514
11356.22 479
11357.23 455
11358.24 490
11359.24 499
11360.25 510
11361.25 473
11362.26 476
11363.27 477
11364.27 461
11365.28 462
11366.28 483
11367.29 482
11368.30 441
11369.30 456
11370.31 450
11371.32 467
11372.32 475
11373.33 441
11374.34 454
11375.34 434
11376.35 459
11377.36 466
11378.36 441
11379.37 466
11380.38 453
11381.38 461
11382.39 425
11383.40 441
11384.41 450
11385.41 467
11386.42 441
11387.43 428
11388.43 437
11389.44 444
11390.45 426
11391.46 483
11392.46 439
11393.47 432
11394.48 468
11395.49 447
11396.49 430
11397.50 436
11398.51 451
11399.52 447
11400.53 450
11401.53 435
11402.54 466
11403.55 483
11404.56 470
11405.57 457
11406.57 470
11407.58 444
11408.59 436
11409.60 425
11410.61 429
11411.61 473
11412.62 476
11413.63 468
11414.64 441
11415.65 447
11416.66 435
11417.67 443
11418.67 474
11419.68 425
11420.69 486
11421.70 426
11422.71 449
11423.72 459
11424.73 493
11425.74 472
11426.74 475
11427.75 440
11428.76 471
11429.77 475
11430.78 463
11431.79 475
11432.80 473
11433.81 465
11434.82 458
11435.83 455
11436.84 500
11437.85 486
11438.86 477
11439.87 511
11440.88 473
11441.88 450
11442.89 457
11443.90 458
11444.91 451
11445.92 478
11446.93 476
11447.94 465
11448.95 458
11449.96 473
11450.97 445
11451.98 449
11452.99 434
11454.00 454
11455.01 466
11456.02 490
11457.04 476
11458.05 478
11459.06 468
11460.07 466
11461.08 483
11462.09 457
11463.10 479
11464.11 480
11465.12 449
11466.13 473
11467.14 496
11468.15 467
11469.16 498
11470.17 477
11471.18 482
11472.20 504
11473.21 492
11474.22 497
11475.23 490
11476.24 527
11477.25 501
11478.26 524
11479.27 523
11480.28 538
11481.30 542
11482.31 558
11483.32 518
11484.33 537
11485.34 525
11486.35 523
11487.37 538
11488.38 525
11489.39 526
11490.40 515
11491.41 576
11492.42 567
11493.44 556
11494.45 557
11495.46 575
11496.47 592
11497.48 619
11498.50 615
11499.51 586
11500.52 566
11501.53 627
11502.55 616
11503.56 625
11504.57 661
11505.58 630
11506.60 610
11507.61 656
11508.62 649
11509.63 661
11510.65 685
11511.66 691
11512.67 655
11513.68 648
11514.70 697
11515.71 737
11516.72 725
11517.74 764
11518.75 783
11519.76 800
11520.78 804
11521.79 824
11522.80 836
11523.81 911
11524.83 890
11525.84 976
11526.85 944
11527.87 974
11528.88 993
11529.90 1038
11530.91 1111
11531.92 1167
11532.94 1240
11533.95 1279
11534.96 1360
11535.98 1469
11536.99 1579
11538.01 1708
11539.02 1838
11540.03 1844
11541.05 1922
11542.06 1831
11543.08 1816
11544.09 1784
11545.10 1755
11546.12 1677
11547.13 1574
11548.15 1464
11549.16 1328
11550.18 1222
11551.19 1125
11552.20 1064
11553.22 973
11554.23 950
11555.25 870
11556.26 826
11557.28 794
11558.29 780
11559.31 727
11560.32 772
11561.34 733
11562.35 710
11563.37 742
11564.38 766
11565.40 724
11566.41 751
11567.43 739
11568.44 739
11569.46 720
11570.47 750
11571.49 701
11572.50 757
11573.52 751
11574.53 704
11575.55 723
11576.57 738
11577.58 734
11578.60 739
11579.61 732
11580.63 733
11581.64 725
11582.66 737
11583.68 706
11584.69 731
11585.71 705
11586.72 694
11587.74 733
11588.76 728
11589.77 693
11590.79 707
11591.81 712
11592.82 742
11593.84 749
11594.85 768
11595.87 815
11596.89 843
11597.90 895
11598.92 965
11599.94 963
11600.95 924
11601.97 1018
11602.99 972
11604.00 952
11605.02 908
11606.04 959
11607.05 884
11608.07 840
11609.09 791
11610.11 797
11611.12 808
11612.14 742
11613.16 706
11614.17 723
11615.19 688
11616.21 683
11617.23 705
11618.24 653
11619.26 677
11620.28 656
11621.30 656
11622.31 683
11623.33 657
11624.35 641
11625.37 647
11626.38 621
11627.40 636
11628.42 636
11629.44 639
11630.46 627
11631.47 632
11632.49 610
11633.51 602
11634.53 595
11635.55 611
11636.56 609
11637.58 545
11638.60 568
11639.62 609
11640.64 603
11641.66 581
11642.67 568
11643.69 550
11644.71 543
11645.73 551
11646.75 558
11647.77 567
11648.79 527
11649.80 526
11650.82 509
11651.84 517
11652.86 516
11653.88 526
11654.90 502
11655.92 501
11656.94 490
11657.96 466
11658.98 463
11660.00 481
11661.01 475
11662.03 452
11663.05 476
11664.07 481
11665.09 491
11666.11 472
11667.13 487
11668.15 470
11669.17 497
11670.19 517
11671.21 522
11672.23 482
11673.25 479
11674.27 475
11675.29 470
11676.31 483
11677.33 480
11678.35 501
11679.37 426
11680.39 432
11681.41 469
11682.43 492
11683.45 470
11684.47 466
11685.49 473
11686.51 479
11687.53 433
11688.55 430
11689.57 423
11690.59 480
11691.61 482
11692.63 471
11693.66 451
11694.68 439
11695.70 443
11696.72 431
11697.74 464
11698.76 429
11699.78 451
11700.80 439
11701.82 423
11702.84 420
11703.86 443
11704.89 398
11705.91 417
11706.93 388
11707.95 418
11708.97 400
11709.99 417
11711.01 420
11712.04 402
11713.06 424
11714.08 393
11715.10 408
11716.12 406
11717.14 381
11718.17 376
11719.19 416
11720.21 372
11721.23 359
11722.25 362
11723.28 386
11724.30 404
11725.32 382
11726.34 391
11727.36 399
11728.39 362
11729.41 373
11730.43 394
11731.45 388
11732.48 412
11733.50 395
11734.52 375
11735.54 377
11736.57 368
11737.59 374
11738.61 376
11739.63 355
11740.66 376
11741.68 347
11742.70 347
11743.72 382
11744.75 394
11745.77 381
11746.79 397
11747.82 385
11748.84 373
11749.86 403
11750.89 396
11751.91 365
11752.93 402
11753.96 380
11754.98 385
11756.00 352
11757.03 354
11758.05 377
11759.07 343
11760.10 364
11761.12 344
11762.14 327
11763.17 331
11764.19 368
11765.22 380
11766.24 353
11767.26 357
11768.29 354
11769.31 364
11770.34 371
11771.36 378
11772.38 370
11773.41 398
11774.43 361
11775.46 394
11776.48 360
11777.51 367
11778.53 383
11779.55 337
11780.58 402
11781.60 347
11782.63 373
11783.65 347
11784.68 393
11785.70 398
11786.73 389
11787.75 359
11788.78 357
11789.80 373
11790.83 355
11791.85 366
11792.88 385
11793.90 404
11794.93 389
11795.95 387
11796.98 372
11798.00 351
11799.03 354
11800.05 369
11801.08 362
11802.10 384
11803.13 379
11804.15 365
11805.18 350
11806.21 354
11807.23 369
11808.26 383
11809.28 355
11810.31 357
11811.33 356
11812.36 349
11813.39 363
11814.41 364
11815.44 379
11816.46 376
11817.49 367
11818.52 366
11819.54 372
11820.57 392
11821.59 378
11822.62 377
11823.65 419
11824.67 389
11825.70 418
11826.73 426
11827.75 432
11828.78 400
11829.81 401
11830.83 406
11831.86 420
11832.89 420
11833.91 406
11834.94 416
11835.97 411
11836.99 402
11838.02 395
11839.05 402
11840.08 393
11841.10 433
11842.13 418
11843.16 408
11844.18 396
11845.21 371
11846.24 427
11847.27 409
11848.29 408
11849.32 402
11850.35 421
11851.38 419
11852.40 425
11853.43 442
11854.46 431
11855.49 446
11856.51 470
11857.54 449
11858.57 411
11859.60 438
11860.63 442
11861.65 443
11862.68 428
11863.71 435
11864.74 449
11865.77 453
11866.80 442
11867.82 464
11868.85 487
11869.88 483
11870.91 467
11871.94 482
11872.97 517
11873.99 481
11875.02 479
11876.05 490
11877.08 511
11878.11 476
11879.14 535
11880.17 538
11881.20 552
11882.22 510
11883.25 524
11884.28 539
11885.31 537
11886.34 555
11887.37 524
11888.40 564
11889.43 570
11890.46 580
11891.49 597
11892.52 610
11893.55 563
11894.57 598
11895.60 614
11896.63 630
11897.66 603
11898.69 666
11899.72 691
11900.75 737
11901.78 745
11902.81 790
11903.84 810
11904.87 791
11905.90 865
11906.93 851
11907.96 828
11908.99 817
11910.02 788
11911.05 767
11912.08 777
11913.11 735
11914.14 723
11915.17 670
11916.20 656
11917.23 638
11918.26 658
11919.29 645
11920.33 618
11921.36 643
11922.39 640
11923.42 648
11924.45 629
11925.48 629
11926.51 627
11927.54 675
11928.57 699
11929.60 726
11930.63 718
11931.66 757
11932.70 782
11933.73 769
11934.76 754
11935.79 785
11936.82 780
11937.85 742
11938.88 704
11939.91 704
11940.95 662
11941.98 671
11943.01 644
11944.04 619
11945.07 651
11946.10 594
11947.14 548
11948.17 582
11949.20 545
11950.23 532
11951.26 531
11952.29 517
11953.33 512
11954.36 547
11955.39 517
11956.42 515
11957.46 495
11958.49 485
11959.52 543
11960.55 505
11961.58 487
11962.62 476
11963.65 525
11964.68 515
11965.71 478
11966.75 508
11967.78 492
11968.81 536
11969.84 526
11970.88 544
11971.91 521
11972.94 503
11973.98 536
11975.01 523
11976.04 498
11977.07 521
11978.11 530
11979.14 519
11980.17 510
11981.21 521
11982.24 546
11983.27 521
11984.31 548
11985.34 506
11986.37 518
11987.41 567
11988.44 567
11989.47 540
11990.51 513
11991.54 484
11992.58 516
11993.61 523
11994.64 533
11995.68 513
11996.71 518
11997.74 527
11998.78 569
11999.81 551
12000.85 582
12001.88 603
12002.91 575
12003.95 533
12004.98 543
12006.02 575
12007.05 584
12008.09 559
12009.12 593
12010.15 563
12011.19 598
12012.22 614
12013.26 629
12014.29 597
12015.33 623
12016.36 620
12017.40 613
12018.43 620
12019.47 612
12020.50 614
12021.54 619
12022.57 649
12023.61 633
12024.64 635
12025.68 634
12026.71 615
12027.75 667
12028.78 623
12029.82 629
12030.85 653
12031.89 679
12032.92 648
12033.96 648
12034.99 609
12036.03 627
12037.07 622
12038.10 636
12039.14 606
12040.17 589
12041.21 630
12042.24 630
12043.28 629
12044.32 620
12045.35 632
12046.39 629
12047.42 607
12048.46 651
12049.50 661
12050.53 643
12051.57 655
12052.61 689
12053.64 668
12054.68 665
12055.71 713
12056.75 724
12057.79 711
12058.82 750
12059.86 733
12060.90 695
12061.93 732
12062.97 701
12064.01 706
12065.04 650
12066.08 668
12067.12 621
12068.15 622
12069.19 619
12070.23 614
12071.27 589
12072.30 586
12073.34 583
12074.38 565
12075.41 565
12076.45 589
12077.49 581
12078.53 580
12079.56 550
12080.60 605
12081.64 567
12082.68 548
12083.71 549
12084.75 543
12085.79 550
12086.83 601
12087.86 583
12088.90 596
12089.94 591
12090.98 587
12092.02 560
12093.05 568
12094.09 585
12095.13 590
12096.17 605
12097.21 617
12098.25 636
12099.28 631
12100.32 633
12101.36 680
12102.40 683
12103.44 702
12104.48 665
12105.51 675
12106.55 676
12107.59 707
12108.63 678
12109.67 640
12110.71 626
12111.75 633
12112.79 617
12113.82 597
12114.86 576
12115.90 536
12116.94 522
12117.98 542
12119.02 521
12120.06 517
12121.10 505
12122.14 503
12123.18 482
12124.22 478
12125.25 496
12126.29 486
12127.33 490
12128.37 502
12129.41 470
12130.45 477
12131.49 465
12132.53 483
12133.57 465
12134.61 461
12135.65 460
12136.69 489
12137.73 468
12138.77 458
12139.81 420
12140.85 456
12141.89 474
12142.93 482
12143.97 449
12145.01 436
12146.05 461
12147.09 437
12148.13 440
12149.17 433
12150.21 446
12151.25 438
12152.29 428
12153.34 434
12154.38 424
12155.42 407
12156.46 436
12157.50 421
12158.54 383
12159.58 411
12160.62 423
12161.66 419
12162.70 428
12163.74 415
12164.78 407
12165.83 425
12166.87 396
12167.91 430
12168.95 384
12169.99 380
12171.03 380
12172.07 402
12173.11 420
12174.16 423
12175.20 393
12176.24 389
12177.28 424
12178.32 433
12179.36 415
12180.41 399
12181.45 386
12182.49 387
12183.53 425
12184.57 394
12185.62 399
12186.66 378
12187.70 403
12188.74 413
12189.78 419
12190.83 387
12191.87 382
12192.91 409
12193.95 393
12195.00 379
12196.04 376
12197.08 377
12198.12 399
12199.17 398
12200.21 383
12201.25 397
12202.29 375
12203.34 410
12204.38 397
12205.42 404
12206.46 370
12207.51 378
12208.55 400
12209.59 376
12210.64 397
12211.68 362
12212.72 369
12213.77 393
12214.81 359
12215.85 384
12216.90 390
12217.94 394
12218.98 372
12220.03 370
12221.07 364
12222.11 363
12223.16 356
12224.20 376
12225.24 394
12226.29 365
12227.33 365
12228.37 403
12229.42 412
12230.46 341
12231.51 393
12232.55 396
12233.59 356
12234.64 365
12235.68 367
12236.73 371
12237.77 330
12238.82 373
12239.86 376
12240.90 381
12241.95 370
12242.99 360
12244.04 394
12245.08 384
12246.13 378
12247.17 365
12248.22 356
12249.26 382
12250.31 362
12251.35 338
12252.39 343
12253.44 354
12254.48 366
12255.53 347
12256.57 343
12257.62 371
12258.66 331
12259.71 329
12260.75 349
12261.80 347
12262.85 333
12263.89 334
12264.94 350
12265.98 337
12267.03 344
12268.07 334
12269.12 337
12270.16 323
12271.21 326
12272.25 335
12273.30 329
12274.35 330
12275.39 311
12276.44 320
12277.48 347
12278.53 317
12279.58 324
12280.62 336
12281.67 317
12282.71 319
12283.76 313
12284.81 314
12285.85 336
12286.90 331
12287.95 312
12288.99 299
12290.04 300
12291.08 302
12292.13 322
12293.18 317
12294.22 318
12295.27 321
12296.32 283
12297.36 307
12298.41 305
12299.46 317
12300.50 306
12301.55 310
12302.60 327
12303.65 308
12304.69 319
12305.74 327
12306.79 353
12307.83 339
12308.88 303
12309.93 310
12310.98 306
12312.02 282
12313.07 294
12314.12 311
12315.17 302
12316.21 327
12317.26 316
12318.31 322
12319.36 299
12320.40 282
12321.45 300
12322.50 306
12323.55 317
12324.60 284
12325.64 304
12326.69 317
12327.74 322
12328.79 310
12329.84 298
12330.88 330
12331.93 310
12332.98 327
12334.03 312
12335.08 323
12336.13 292
12337.17 318
12338.22 299
12339.27 301
12340.32 322
12341.37 292
12342.42 287
12343.47 295
12344.51 298
12345.56 290
12346.61 304
12347.66 294
12348.71 308
12349.76 311
12350.81 274
12351.86 268
12352.91 327
12353.95 305
12355.00 281
12356.05 269
12357.10 309
12358.15 329
12359.20 318
12360.25 286
12361.30 300
12362.35 325
12363.40 296
12364.45 307
12365.50 304
12366.55 292
12367.60 299
12368.65 321
12369.70 296
12370.75 289
12371.80 274
12372.85 296
12373.90 309
12374.95 322
12376.00 295
12377.05 305
12378.10 302
12379.15 302
12380.20 302
12381.25 295
12382.30 278
12383.35 312
12384.40 298
12385.45 297
12386.50 330
12387.55 314
12388.60 305
12389.65 286
12390.70 296
12391.75 288
12392.80 300
12393.86 316
12394.91 318
12395.96 294
12397.01 322
12398.06 294
12399.11 303
12400.16 316
12401.21 303
12402.26 313
12403.32 330
12404.37 330
12405.42 305
12406.47 300
12407.52 285
12408.57 334
12409.62 307
12410.68 302
12411.73 329
12412.78 328
12413.83 309
12414.88 315
12415.93 344
12416.99 323
12418.04 324
12419.09 312
12420.14 316
12421.19 332
12422.25 324
12423.30 324
12424.35 321
12425.40 317
12426.45 330
12427.51 304
12428.56 352
12429.61 351
12430.66 324
12431.72 357
12432.77 348
12433.82 355
12434.87 343
12435.93 350
12436.98 349
12438.03 334
12439.08 324
12440.14 368
12441.19 342
12442.24 327
12443.30 324
12444.35 369
12445.40 349
12446.45 337
12447.51 337
12448.56 337
12449.61 336
12450.67 328
12451.72 335
12452.77 348
12453.83 355
12454.88 373
12455.93 406
12456.99 391
12458.04 401
12459.10 407
12460.15 421
12461.20 402
12462.26 417
12463.31 431
12464.36 428
12465.42 474
12466.47 512
12467.53 515
12468.58 477
12469.63 519
12470.69 545
12471.74 624
12472.80 626
12473.85 649
12474.90 721
12475.96 715
12477.01 778
12478.07 795
12479.12 796
12480.18 762
12481.23 726
12482.29 711
12483.34 729
12484.40 703
12485.45 678
12486.50 620
12487.56 608
12488.61 589
12489.67 554
12490.72 531
12491.78 481
12492.83 465
12493.89 447
12494.94 441
12496.00 427
12497.05 421
12498.11 424
12499.17 447
12500.22 426
12501.28 416
12502.33 422
12503.39 402
12504.44 398
12505.50 421
12506.55 429
12507.61 434
12508.67 434
12509.72 423
12510.78 432
12511.83 425
12512.89 416
12513.94 421
12515.00 395
12516.06 406
12517.11 394
12518.17 387
12519.22 420
12520.28 420
12521.34 421
12522.39 429
12523.45 448
12524.51 433
12525.56 432
12526.62 420
12527.68 406
12528.73 398
12529.79 404
12530.85 441
12531.90 440
12532.96 432
12534.02 422
12535.07 422
12536.13 422
12537.19 432
12538.24 412
12539.30 384
12540.36 422
12541.41 445
12542.47 431
12543.53 399
12544.59 395
12545.64 452
12546.70 463
12547.76 472
12548.82 481
12549.87 449
12550.93 475
12551.99 472
12553.05 480
12554.10 485
12555.16 498
12556.22 486
12557.28 472
12558.33 512
12559.39 511
12560.45 500
12561.51 518
12562.57 475
12563.62 487
12564.68 465
12565.74 483
12566.80 452
12567.86 436
12568.91 467
12569.97 460
12571.03 441
12572.09 436
12573.15 498
12574.21 443
12575.26 405
12576.32 441
12577.38 441
12578.44 426
12579.50 425
12580.56 408
12581.62 428
12582.68 441
12583.73 433
12584.79 432
12585.85 425
12586.91 433
12587.97 412
12589.03 434
12590.09 430
12591.15 421
12592.21 419
12593.27 397
12594.33 410
12595.38 426
12596.44 412
12597.50 432
12598.56 449
12599.62 420
12600.68 422
12601.74 438
12602.80 414
12603.86 437
12604.92 445
12605.98 475
12607.04 439
12608.10 443
12609.16 438
12610.22 442
12611.28 450
12612.34 465
12613.40 479
12614.46 488
12615.52 496
12616.58 475
12617.64 497
12618.70 468
12619.76 492
12620.82 544
12621.88 496
12622.94 523
12624.00 518
12625.07 514
12626.13 565
12627.19 570
12628.25 532
12629.31 533
12630.37 553
12631.43 573
12632.49 558
12633.55 586
12634.61 530
12635.67 540
12636.73 568
12637.80 551
12638.86 542
12639.92 512
12640.98 534
12642.04 488
12643.10 464
12644.16 509
12645.23 460
12646.29 469
12647.35 488
12648.41 469
12649.47 457
12650.53 474
12651.59 437
12652.66 443
12653.72 416
12654.78 473
12655.84 465
12656.90 468
12657.97 474
12659.03 468
12660.09 461
12661.15 438
12662.21 440
12663.28 494
12664.34 473
12665.40 460
12666.46 456
12667.53 456
12668.59 486
12669.65 431
12670.71 419
12671.78 454
12672.84 476
12673.90 467
12674.96 491
12676.03 465
12677.09 449
12678.15 443
12679.22 496
12680.28 443
12681.34 476
12682.40 459
12683.47 475
12684.53 484
12685.59 464
12686.66 473
12687.72 486
12688.78 500
12689.85 481
12690.91 494
12691.97 490
12693.04 507
12694.10 473
12695.16 516
12696.23 508
12697.29 512
12698.35 500
12699.42 530
12700.48 520
12701.55 535
12702.61 544
12703.67 552
12704.74 559
12705.80 565
12706.87 551
12707.93 542
12708.99 554
12710.06 565
12711.12 614
12712.19 557
12713.25 580
12714.32 620
12715.38 607
12716.44 587
12717.51 571
12718.57 584
12719.64 595
12720.70 568
12721.77 570
12722.83 563
12723.90 562
12724.96 561
12726.03 622
12727.09 583
12728.16 627
12729.22 644
12730.29 629
12731.35 694
12732.42 706
12733.48 682
12734.55 652
12735.61 703
12736.68 708
12737.74 671
12738.81 652
12739.87 634
12740.94 645
12742.00 618
12743.07 619
12744.14 555
12745.20 629
12746.27 613
12747.33 585
12748.40 576
12749.46 560
12750.53 543
12751.60 531
12752.66 489
12753.73 498
12754.79 519
12755.86 522
12756.93 517
12757.99 474
12759.06 490
12760.12 466
12761.19 488
12762.26 453
12763.32 467
12764.39 458
12765.46 471
12766.52 473
12767.59 482
12768.66 455
12769.72 459
12770.79 463
12771.86 465
12772.92 485
12773.99 425
12775.06 474
12776.12 456
12777.19 451
12778.26 418
12779.33 455
12780.39 425
12781.46 440
12782.53 435
12783.59 417
12784.66 404
12785.73 401
12786.80 411
12787.86 402
12788.93 397
12790.00 384
12791.07 409
12792.13 404
12793.20 416
12794.27 393
12795.34 378
12796.40 411
12797.47 414
12798.54 367
12799.61 380
12800.68 402
12801.74 414
12802.81 427
12803.88 399
12804.95 370
12806.02 375
12807.09 424
12808.15 367
12809.22 402
12810.29 394
12811.36 385
12812.43 392
12813.50 397
12814.56 408
12815.63 438
12816.70 424
12817.77 408
12818.84 398
12819.91 405
12820.98 385
12822.04 446
12823.11 421
12824.18 416
12825.25 410
12826.32 422
12827.39 404
12828.46 399
12829.53 379
12830.60 400
12831.67 404
12832.74 406
12833.81 378
12834.87 367
12835.94 374
12837.01 361
12838.08 372
12839.15 377
12840.22 374
12841.29 405
12842.36 375
12843.43 385
12844.50 386
12845.57 385
12846.64 356
12847.71 367
12848.78 338
12849.85 351
12850.92 362
12851.99 346
12853.06 328
12854.13 348
12855.20 348
12856.27 354
12857.34 334
12858.41 322
12859.48 353
12860.55 357
12861.62 319
12862.69 327
12863.77 335
12864.84 331
12865.91 331
12866.98 357
12868.05 319
12869.12 308
12870.19 335
12871.26 333
12872.33 329
12873.40 341
12874.47 321
12875.54 334
12876.62 315
12877.69 301
12878.76 301
12879.83 316
12880.90 293
12881.97 343
12883.04 302
12884.12 308
12885.19 296
12886.26 325
12887.33 318
12888.40 307
12889.47 334
12890.54 307
12891.62 264
12892.69 268
12893.76 293
12894.83 295
12895.90 284
12896.98 290
12898.05 302
12899.12 310
12900.19 293
12901.26 265
12902.34 294
12903.41 278
12904.48 280
12905.55 276
12906.63 306
12907.70 270
12908.77 285
12909.84 279
12910.92 265
12911.99 279
12913.06 279
12914.13 296
12915.21 271
12916.28 269
12917.35 280
12918.42 306
12919.50 266
12920.57 247
12921.64 280
12922.72 306
12923.79 307
12924.86 265
12925.94 276
12927.01 287
12928.08 280
12929.16 266
12930.23 286
12931.30 272
12932.38 293
12933.45 271
12934.52 274
12935.60 291
12936.67 276
12937.74 256
12938.82 251
12939.89 264
12940.97 272
12942.04 259
12943.11 255
12944.19 249
12945.26 227
12946.34 241
12947.41 250
12948.48 254
12949.56 240
12950.63 263
12951.71 259
12952.78 266
12953.85 242
12954.93 255
12956.00 265
12957.08 263
12958.15 261
12959.23 248
12960.30 246
12961.38 245
12962.45 243
12963.53 248
12964.60 249
12965.68 243
12966.75 253
12967.83 270
12968.90 255
12969.98 259
12971.05 260
12972.13 250
12973.20 278
12974.28 233
12975.35 281
12976.43 264
12977.50 249
12978.58 251
12979.65 247
12980.73 276
12981.80 248
12982.88 282
12983.95 257
12985.03 259
12986.11 277
12987.18 250
12988.26 248
12989.33 258
12990.41 274
12991.48 262
12992.56 250
12993.64 270
12994.71 234
12995.79 247
12996.86 275
12997.94 261
12999.02 236
13000.09 228
13001.17 269
13002.25 272
13003.32 259
13004.40 232
13005.48 275
13006.55 255
13007.63 283
13008.71 274
13009.78 258
13010.86 241
13011.94 248
13013.01 262
13014.09 234
13015.17 237
13016.24 231
13017.32 238
13018.40 258
13019.47 282
13020.55 286
13021.63 269
13022.71 243
13023.78 248
13024.86 275
13025.94 261
13027.01 248
13028.09 229
13029.17 248
13030.25 264
13031.32 272
13032.40 248
13033.48 258
13034.56 256
13035.64 262
13036.71 236
13037.79 253
13038.87 262
13039.95 272
13041.02 239
13042.10 275
13043.18 276
13044.26 261
13045.34 258
13046.41 267
13047.49 247
13048.57 257
13049.65 273
13050.73 268
13051.81 253
13052.88 270
13053.96 251
13055.04 260
13056.12 286
13057.20 259
13058.28 267
13059.36 263
13060.44 243
13061.51 247
13062.59 274
13063.67 251
13064.75 268
13065.83 266
13066.91 236
13067.99 269
13069.07 257
13070.15 300
13071.23 255
13072.30 257
13073.38 259
13074.46 259
13075.54 260
13076.62 279
13077.70 265
13078.78 253
13079.86 252
13080.94 255
13082.02 261
13083.10 260
13084.18 259
13085.26 275
13086.34 267
13087.42 257
13088.50 269
13089.58 287
13090.66 254
13091.74 248
13092.82 250
13093.90 263
13094.98 296
13096.06 261
13097.14 285
13098.22 259
13099.30 257
13100.38 272
13101.46 271
13102.54 261
13103.62 284
13104.70 280
13105.78 264
13106.86 275
13107.94 266
13109.03 264
13110.11 274
13111.19 283
13112.27 291
13113.35 270
13114.43 295
13115.51 307
13116.59 257
13117.67 286
13118.75 258
13119.84 268
13120.92 299
13122.00 288
13123.08 322
13124.16 260
13125.24 299
13126.32 306
13127.41 295
13128.49 281
13129.57 307
13130.65 308
13131.73 308
13132.81 284
13133.90 307
13134.98 288
13136.06 288
13137.14 301
13138.22 266
13139.30 270
13140.39 301
13141.47 288
13142.55 261
13143.63 280
13144.72 272
13145.80 299
13146.88 286
13147.96 289
13149.04 259
13150.13 286
13151.21 306
13152.29 281
13153.38 300
13154.46 296
13155.54 271
13156.62 287
13157.71 311
13158.79 283
13159.87 302
13160.95 278
13162.04 276
13163.12 287
13164.20 302
13165.29 254
13166.37 273
13167.45 277
13168.54 271
13169.62 261
13170.70 254
13171.79 279
13172.87 274
13173.95 289
13175.04 264
13176.12 260
13177.20 256
13178.29 294
13179.37 289
13180.45 265
13181.54 253
13182.62 286
13183.71 267
13184.79 261
13185.87 274
13186.96 286
13188.04 294
13189.13 286
13190.21 282
13191.29 266
13192.38 277
13193.46 286
13194.55 295
13195.63 291
13196.72 263
13197.80 267
13198.88 290
13199.97 297
13201.05 282
13202.14 285
13203.22 267
13204.31 282
13205.39 308
13206.48 298
13207.56 280
13208.65 279
13209.73 273
13210.82 316
13211.90 281
13212.99 311
13214.07 284
13215.16 288
13216.24 296
13217.33 288
13218.41 287
13219.50 304
13220.58 305
13221.67 272
13222.75 292
13223.84 290
13224.92 282
13226.01 298
13227.10 329
13228.18 299
13229.27 302
13230.35 272
13231.44 290
13232.52 292
13233.61 292
13234.70 277
13235.78 322
13236.87 296
13237.95 315
13239.04 318
13240.13 289
13241.21 311
13242.30 277
13243.39 292
13244.47 307
13245.56 335
13246.64 329
13247.73 329
13248.82 320
13249.90 298
13250.99 330
13252.08 327
13253.16 311
13254.25 319
13255.34 361
13256.42 320
13257.51 333
13258.60 337
13259.69 367
13260.77 317
13261.86 336
13262.95 334
13264.03 359
13265.12 340
13266.21 311
13267.30 318
13268.38 337
13269.47 351
13270.56 324
13271.64 341
13272.73 364
13273.82 359
13274.91 348
13275.99 367
13277.08 341
13278.17 314
13279.26 370
13280.35 388
13281.43 343
13282.52 382
13283.61 376
13284.70 382
13285.79 374
13286.87 385
13287.96 372
13289.05 346
13290.14 341
13291.23 356
13292.31 380
13293.40 368
13294.49 396
13295.58 382
13296.67 373
13297.76 393
13298.85 392
13299.93 423
13301.02 403
13302.11 418
13303.20 420
13304.29 431
13305.38 452
13306.47 441
13307.56 439
13308.64 420
13309.73 407
13310.82 446
13311.91 433
13313.00 443
13314.09 433
13315.18 431
13316.27 461
13317.36 456
13318.45 448
13319.54 468
13320.63 457
13321.72 456
13322.81 463
13323.89 418
13324.98 486
13326.07 474
13327.16 464
13328.25 451
13329.34 487
13330.43 509
13331.52 509
13332.61 482
13333.70 505
13334.79 525
13335.88 513
13336.97 506
13338.06 492
13339.15 497
13340.24 507
13341.33 521
13342.42 530
13343.52 546
13344.61 513
13345.70 522
13346.79 527
13347.88 519
13348.97 525
13350.06 539
13351.15 481
13352.24 514
13353.33 497
13354.42 501
13355.51 521
13356.60 520
13357.69 520
13358.79 529
13359.88 532
13360.97 563
13362.06 591
13363.15 592
13364.24 608
13365.33 600
13366.42 618
13367.51 620
13368.61 616
13369.70 637
13370.79 623
13371.88 603
13372.97 572
13374.06 605
13375.16 582
13376.25 591
13377.34 566
13378.43 585
13379.52 580
13380.61 554
13381.71 491
13382.80 539
13383.89 540
13384.98 524
13386.08 500
13387.17 476
13388.26 509
13389.35 464
13390.44 445
13391.54 451
13392.63 475
13393.72 453
13394.81 467
13395.91 453
13397.00 451
13398.09 450
13399.18 424
13400.28 436
13401.37 460
13402.46 435
13403.56 429
13404.65 391
13405.74 423
13406.83 472
13407.93 415
13409.02 404
13410.11 454
13411.21 436
13412.30 423
13413.39 442
13414.49 424
13415.58 433
13416.67 474
13417.77 442
13418.86 438
13419.95 425
13421.05 402
13422.14 428
13423.23 424
13424.33 438
13425.42 463
13426.52 460
13427.61 433
13428.70 450
13429.80 475
13430.89 447
13431.98 456
13433.08 454
13434.17 435
13435.27 434
13436.36 441
13437.46 432
13438.55 413
13439.64 462
13440.74 484
13441.83 483
13442.93 484
13444.02 466
13445.12 481
13446.21 480
13447.31 432
13448.40 475
13449.50 458
13450.59 483
13451.68 483
13452.78 453
13453.87 518
13454.97 520
13456.06 477
13457.16 479
13458.25 495
13459.35 558
13460.44 530
13461.54 531
13462.64 550
13463.73 523
13464.83 559
13465.92 505
13467.02 518
13468.11 543
13469.21 559
13470.30 531
13471.40 496
13472.49 486
13473.59 526
13474.69 580
13475.78 568
13476.88 581
13477.97 579
13479.07 603
13480.17 585
13481.26 573
13482.36 576
13483.45 615
13484.55 579
13485.65 610
13486.74 585
13487.84 569
13488.93 558
13490.03 607
13491.13 600
13492.22 637
13493.32 602
13494.42 626
13495.51 601
13496.61 637
13497.71 644
13498.80 656
13499.90 660
13501.00 673
13502.09 688
13503.19 653
13504.29 691
13505.38 663
13506.48 671
13507.58 688
13508.68 722
13509.77 665
13510.87 682
13511.97 719
13513.07 651
13514.16 642
13515.26 620
13516.36 605
13517.45 645
13518.55 634
13519.65 572
13520.75 589
13521.85 571
13522.94 568
13524.04 588
13525.14 565
13526.24 503
13527.33 558
13528.43 549
13529.53 540
13530.63 486
13531.73 497
13532.82 520
13533.92 503
13535.02 488
13536.12 515
13537.22 500
13538.32 491
13539.41 464
13540.51 458
13541.61 486
13542.71 448
13543.81 518
13544.91 455
13546.00 440
13547.10 439
13548.20 419
13549.30 445
13550.40 428
13551.50 436
13552.60 428
13553.70 439
13554.80 380
13555.89 398
13556.99 410
13558.09 456
13559.19 409
13560.29 372
13561.39 413
13562.49 427
13563.59 410
13564.69 429
13565.79 444
13566.89 425
13567.99 425
13569.09 431
13570.19 430
13571.29 415
13572.39 417
13573.49 391
13574.59 427
13575.69 418
13576.79 403
13577.88 401
13578.98 417
13580.08 433
13581.19 391
13582.29 373
13583.39 392
13584.49 420
13585.59 432
13586.69 411
13587.79 434
13588.89 433
13589.99 406
13591.09 424
13592.19 409
13593.29 390
13594.39 386
13595.49 412
13596.59 386
13597.69 375
13598.79 424
13599.89 409
13600.99 424
13602.09 436
13603.20 410
13604.30 402
13605.40 447
13606.50 432
13607.60 451
13608.70 408
13609.80 457
13610.90 448
13612.01 453
13613.11 407
13614.21 429
13615.31 412
13616.41 440
13617.51 418
13618.61 432
13619.72 418
13620.82 407
13621.92 434
13623.02 417
13624.12 439
13625.22 421
13626.33 411
13627.43 438
13628.53 442
13629.63 425
13630.73 426
13631.84 441
13632.94 470
13634.04 442
13635.14 441
13636.25 442
13637.35 410
13638.45 423
13639.55 423
13640.65 422
13641.76 442
13642.86 460
13643.96 415
13645.07 429
13646.17 437
13647.27 408
13648.37 414
13649.48 409
13650.58 417
13651.68 409
13652.79 396
13653.89 390
13654.99 409
13656.09 404
13657.20 471
13658.30 463
13659.40 427
13660.51 397
13661.61 399
13662.71 412
13663.82 412
13664.92 421
13666.02 402
13667.13 425
13668.23 413
13669.34 382
13670.44 406
13671.54 432
13672.65 417
13673.75 433
13674.85 440
13675.96 418
13677.06 410
13678.17 420
13679.27 409
13680.37 411
13681.48 413
13682.58 402
13683.69 414
13684.79 419
13685.89 423
13687.00 434
13688.10 448
13689.21 410
13690.31 409
13691.42 396
13692.52 394
13693.63 407
13694.73 459
13695.84 418
13696.94 437
13698.05 447
13699.15 434
13700.25 430
13701.36 437
13702.46 477
13703.57 437
13704.67 442
13705.78 418
13706.89 408
13707.99 438
13709.10 440
13710.20 461
13711.31 448
13712.41 469
13713.52 478
13714.62 461
13715.73 476
13716.83 477
13717.94 482
13719.04 517
13720.15 476
13721.26 504
13722.36 480
13723.47 507
13724.57 527
13725.68 510
13726.79 468
13727.89 506
13729.00 532
13730.10 517
13731.21 478
13732.32 540
13733.42 509
13734.53 548
13735.63 570
13736.74 543
13737.85 594
13738.95 593
13740.06 562
13741.17 578
13742.27 593
13743.38 590
13744.49 598
13745.59 637
13746.70 612
13747.81 618
13748.91 621
13750.02 599
13751.13 640
13752.23 654
13753.34 676
13754.45 696
13755.56 697
13756.66 736
13757.77 721
13758.88 752
13759.98 736
13761.09 784
13762.20 779
13763.31 810
13764.41 858
13765.52 825
13766.63 859
13767.74 844
13768.84 912
13769.95 904
13771.06 902
13772.17 945
13773.28 942
13774.38 944
13775.49 910
13776.60 904
13777.71 878
13778.82 850
13779.92 837
13781.03 820
13782.14 814
13783.25 755
13784.36 745
13785.46 704
13786.57 693
13787.68 697
13788.79 658
13789.90 634
13791.01 611
13792.12 639
13793.22 590
13794.33 562
13795.44 567
13796.55 552
13797.66 546
13798.77 538
13799.88 550
13800.99 539
13802.10 546
13803.20 505
13804.31 510
13805.42 518
13806.53 523
13807.64 486
13808.75 499
13809.86 492
13810.97 500
13812.08 498
13813.19 520
13814.30 530
13815.41 498
13816.52 461
13817.63 469
13818.74 495
13819.84 477
13820.95 444
13822.06 449
13823.17 480
13824.28 465
13825.39 451
13826.50 428
13827.61 434
13828.72 470
13829.83 474
13830.94 461
13832.05 426
13833.16 451
13834.28 490
13835.39 474
13836.50 446
13837.61 458
13838.72 460
13839.83 456
13840.94 473
13842.05 465
13843.16 468
13844.27 451
13845.38 461
13846.49 464
13847.60 452
13848.71 468
13849.82 487
13850.93 467
13852.05 475
13853.16 477
13854.27 495
13855.38 475
13856.49 469
13857.60 456
13858.71 474
13859.82 490
13860.94 450
13862.05 463
13863.16 470
13864.27 488
13865.38 508
13866.49 471
13867.60 482
13868.72 482
13869.83 459
13870.94 436
13872.05 473
13873.16 490
13874.27 469
13875.39 471
13876.50 530
13877.61 524
13878.72 490
13879.83 503
13880.95 529
13882.06 519
13883.17 539
13884.28 557
13885.40 572
13886.51 525
13887.62 561
13888.73 582
13889.85 584
13890.96 591
13892.07 598
13893.18 601
13894.30 633
13895.41 640
13896.52 660
13897.63 606
13898.75 605
13899.86 659
13900.97 610
13902.09 639
13903.20 604
13904.31 606
13905.43 570
13906.54 574
13907.65 583
13908.77 550
13909.88 519
13910.99 548
13912.11 497
13913.22 507
13914.33 511
13915.45 477
13916.56 501
13917.67 471
13918.79 499
13919.90 482
13921.01 477
13922.13 464
13923.24 462
13924.36 481
13925.47 462
13926.58 499
13927.70 477
13928.81 458
13929.93 438
13931.04 431
13932.15 461
13933.27 480
13934.38 450
13935.50 427
13936.61 430
13937.73 406
13938.84 463
13939.95 458
13941.07 424
13942.18 458
13943.30 453
13944.41 445
13945.53 444
13946.64 399
13947.76 398
13948.87 405
13949.99 440
13951.10 424
13952.22 395
13953.33 403
13954.45 403
13955.56 389
13956.68 405
13957.79 418
13958.91 394
13960.02 405
13961.14 383
13962.25 401
13963.37 390
13964.49 385
13965.60 403
13966.72 420
13967.83 409
13968.95 412
13970.06 415
13971.18 402
13972.30 399
13973.41 384
13974.53 404
13975.64 426
13976.76 401
13977.88 409
13978.99 389
13980.11 386
13981.22 420
13982.34 438
13983.46 447
13984.57 436
13985.69 422
13986.80 436
13987.92 420
13989.04 406
13990.15 401
13991.27 436
13992.39 422
13993.50 404
13994.62 395
13995.74 432
13996.85 436
13997.97 421
13999.09 412
14000.21 434
14001.32 409
14002.44 428
14003.56 420
14004.67 441
14005.79 442
14006.91 448
14008.02 462
14009.14 427
14010.26 448
14011.38 473
14012.49 441
14013.61 439
14014.73 439
14015.85 438
14016.96 467
14018.08 406
14019.20 435
14020.32 437
14021.44 434
14022.55 449
14023.67 460
14024.79 436
14025.91 451
14027.02 431
14028.14 422
14029.26 441
14030.38 477
14031.50 458
14032.62 431
14033.73 436
14034.85 447
14035.97 492
14037.09 455
14038.21 429
14039.33 467
14040.44 454
14041.56 428
14042.68 432
14043.80 447
14044.92 475
14046.04 450
14047.16 449
14048.27 494
14049.39 461
14050.51 482
14051.63 466
14052.75 482
14053.87 520
14054.99 495
14056.11 520
14057.23 491
14058.35 515
14059.47 537
14060.59 505
14061.70 530
14062.82 529
14063.94 540
14065.06 552
14066.18 565
14067.30 569
14068.42 557
14069.54 554
14070.66 572
14071.78 567
14072.90 578
14074.02 576
14075.14 603
14076.26 615
14077.38 610
14078.50 595
14079.62 568
14080.74 573
14081.86 583
14082.98 567
14084.10 570
14085.22 541
14086.34 552
14087.46 551
14088.58 538
14089.70 547
14090.82 559
14091.94 520
14093.07 561
14094.19 567
14095.31 564
14096.43 580
14097.55 542
14098.67 581
14099.79 577
14100.91 584
14102.03 557
14103.15 578
14104.27 565
14105.39 558
14106.52 537
14107.64 539
14108.76 539
14109.88 534
14111.00 500
14112.12 497
14113.24 445
14114.37 479
14115.49 495
14116.61 508
14117.73 495
14118.85 444
14119.97 448
14121.10 465
14122.22 443
14123.34 429
14124.46 481
14125.58 424
14126.70 420
14127.83 431
14128.95 434
14130.07 442
14131.19 440
14132.32 429
14133.44 406
14134.56 407
14135.68 394
14136.80 421
14137.93 401
14139.05 400
14140.17 399
14141.29 421
14142.42 369
14143.54 374
14144.66 403
14145.78 403
14146.91 403
14148.03 427
14149.15 434
14150.28 431
14151.40 395
14152.52 407
14153.65 431
14154.77 441
14155.89 380
14157.01 424
14158.14 437
14159.26 418
14160.38 367
14161.51 392
14162.63 372
14163.75 382
14164.88 393
14166.00 365
14167.12 406
14168.25 408
14169.37 412
14170.50 376
14171.62 358
14172.74 355
14173.87 380
14174.99 410
14176.12 372
14177.24 383
14178.36 400
14179.49 405
14180.61 397
14181.74 375
14182.86 380
14183.98 382
14185.11 370
14186.23 359
14187.36 363
14188.48 398
14189.61 347
14190.73 366
14191.85 357
14192.98 373
14194.10 384
14195.23 360
14196.35 363
14197.48 345
14198.60 356
14199.73 376
14200.85 356
14201.98 361
14203.10 360
14204.23 339
14205.35 342
14206.48 340
14207.60 353
14208.73 328
14209.85 333
14210.98 331
14212.10 328
14213.23 321
14214.36 323
14215.48 320
14216.61 318
14217.73 328
14218.86 343
14219.98 326
14221.11 348
14222.23 333
14223.36 345
14224.49 348
14225.61 322
14226.74 316
14227.86 320
14228.99 377
14230.12 338
14231.24 304
14232.37 341
14233.49 316
14234.62 294
14235.75 317
14236.87 305
14238.00 316
14239.13 311
14240.25 306
14241.38 328
14242.51 321
14243.63 345
14244.76 308
14245.89 322
14247.01 314
14248.14 313
14249.27 332
14250.39 336
14251.52 332
14252.65 300
14253.77 318
14254.90 299
14256.03 310
14257.15 332
14258.28 333
14259.41 303
14260.54 314
14261.66 311
14262.79 320
14263.92 295
14265.05 297
14266.17 313
14267.30 307
14268.43 283
14269.56 306
14270.68 307
14271.81 320
14272.94 298
14274.07 296
14275.20 287
14276.32 295
14277.45 279
14278.58 282
14279.71 297
14280.83 300
14281.96 294
14283.09 268
14284.22 275
14285.35 306
14286.48 274
14287.60 281
14288.73 271
14289.86 271
14290.99 290
14292.12 270
14293.25 273
14294.38 291
14295.50 292
14296.63 268
14297.76 280
14298.89 283
14300.02 314
14301.15 303
14302.28 285
14303.41 262
14304.53 254
14305.66 263
14306.79 261
14307.92 263
14309.05 270
14310.18 255
14311.31 254
14312.44 272
14313.57 249
14314.70 248
14315.83 257
14316.96 278
14318.09 263
14319.22 280
14320.35 254
14321.48 269
14322.60 243
14323.73 269
14324.86 248
14325.99 242
14327.12 248
14328.25 254
14329.38 228
14330.51 273
14331.64 247
14332.77 234
14333.90 236
14335.03 253
14336.17 233
14337.30 253
14338.43 241
14339.56 242
14340.69 258
14341.82 237
14342.95 261
14344.08 264
14345.21 268
14346.34 258
14347.47 234
14348.60 241
14349.73 243
14350.86 256
14351.99 239
14353.12 244
14354.26 250
14355.39 261
14356.52 265
14357.65 261
14358.78 254
14359.91 267
14361.04 240
14362.17 266
14363.30 211
14364.44 271
14365.57 264
14366.70 243
14367.83 241
14368.96 235
14370.09 240
14371.23 239
14372.36 226
14373.49 226
14374.62 238
14375.75 263
14376.88 250
14378.02 261
14379.15 243
14380.28 242
14381.41 228
14382.54 270
14383.68 251
14384.81 252
14385.94 254
14387.07 243
14388.21 265
14389.34 246
14390.47 244
14391.60 229
14392.73 253
14393.87 246
14395.00 250
14396.13 274
14397.27 248
14398.40 270
14399.53 264
14400.66 258
14401.80 258
14402.93 282
14404.06 284
14405.19 279
14406.33 238
14407.46 247
14408.59 257
14409.73 292
14410.86 305
14411.99 268
14413.13 253
14414.26 260
14415.39 301
14416.53 243
14417.66 231
14418.79 250
14419.93 265
14421.06 290
14422.19 288
14423.33 287
14424.46 283
14425.60 253
14426.73 284
14427.86 266
14429.00 284
14430.13 292
14431.27 293
14432.40 276
14433.53 265
14434.67 277
14435.80 281
14436.94 294
14438.07 275
14439.21 298
14440.34 288
14441.47 289
14442.61 290
14443.74 294
14444.88 259
14446.01 282
14447.15 298
14448.28 306
14449.42 312
14450.55 298
14451.69 296
14452.82 283
14453.96 285
14455.09 299
14456.23 279
14457.36 279
14458.50 335
14459.63 313
14460.77 295
14461.90 305
14463.04 295
14464.17 282
14465.31 312
14466.44 299
14467.58 316
14468.71 300
14469.85 303
14470.98 288
14472.12 291
14473.26 313
14474.39 315
14475.53 315
14476.66 322
14477.80 308
14478.93 303
14480.07 302
14481.21 326
14482.34 311
14483.48 337
14484.61 302
14485.75 290
14486.89 301
14488.02 319
14489.16 295
14490.30 288
14491.43 302
14492.57 311
14493.70 320
14494.84 346
14495.98 330
14497.11 306
14498.25 313
14499.39 299
14500.52 310
14501.66 300
14502.80 292
14503.93 330
14505.07 331
14506.21 311
14507.35 325
14508.48 324
14509.62 327
14510.76 331
14511.89 327
14513.03 319
14514.17 331
14515.31 309
14516.44 290
14517.58 314
14518.72 332
14519.86 301
14520.99 291
14522.13 290
14523.27 297
14524.41 274
14525.54 290
14526.68 275
14527.82 296
14528.96 276
14530.09 255
14531.23 266
14532.37 271
14533.51 276
14534.65 297
14535.78 267
14536.92 290
14538.06 314
14539.20 317
14540.34 260
14541.48 272
14542.61 282
14543.75 327
14544.89 295
14546.03 283
14547.17 278
14548.31 274
14549.45 250
14550.58 292
14551.72 310
14552.86 277
14554.00 289
14555.14 276
14556.28 263
14557.42 248
14558.56 258
14559.70 305
14560.83 295
14561.97 281
14563.11 261
14564.25 282
14565.39 296
14566.53 255
14567.67 273
14568.81 285
14569.95 290
14571.09 272
14572.23 263
14573.37 290
14574.51 242
14575.65 272
14576.79 263
14577.93 285
14579.07 276
14580.21 282
14581.35 281
14582.49 294
14583.63 298
14584.77 312
14585.91 319
14587.05 293
14588.19 291
14589.33 287
14590.47 306
14591.61 280
14592.75 297
14593.89 297
14595.03 315
14596.17 292
14597.31 305
14598.45 311
14599.59 314
14600.73 289
14601.87 270
14603.01 296
14604.15 344
14605.29 300
14606.43 303
14607.58 319
14608.72 327
14609.86 305
14611.00 318
14612.14 360
14613.28 356
14614.42 317
14615.56 281
14616.70 354
14617.85 307
14618.99 348
14620.13 334
14621.27 325
14622.41 345
14623.55 356
14624.69 352
14625.84 319
14626.98 379
14628.12 371
14629.26 398
14630.40 404
14631.54 399
14632.69 403
14633.83 393
14634.97 367
14636.11 388
14637.25 385
14638.40 406
14639.54 402
14640.68 390
14641.82 404
14642.97 375
14644.11 385
14645.25 360
14646.39 360
14647.54 335
14648.68 328
14649.82 331
14650.96 348
14652.11 305
14653.25 322
14654.39 339
14655.53 309
14656.68 282
14657.82 300
14658.96 278
14660.11 269
14661.25 293
14662.39 263
14663.53 286
14664.68 276
14665.82 243
14666.96 252
14668.11 268
14669.25 266
14670.39 277
14671.54 278
14672.68 270
14673.82 272
14674.97 275
14676.11 244
14677.26 257
14678.40 259
14679.54 257
14680.69 262
14681.83 239
14682.97 242
14684.12 244
14685.26 237
14686.41 246
14687.55 249
14688.69 242
14689.84 255
14690.98 234
14692.13 228
14693.27 215
14694.42 236
14695.56 228
14696.70 249
14697.85 249
14698.99 237
14700.14 212
14701.28 246
14702.43 232
14703.57 213
14704.72 245
14705.86 241
14707.01 233
14708.15 229
14709.30 211
14710.44 235
14711.58 219
14712.73 205
14713.87 204
14715.02 232
14716.17 233
14717.31 201
14718.46 209
14719.60 200
14720.75 210
14721.89 211
14723.04 214
14724.18 226
14725.33 232
14726.47 225
14727.62 247
14728.76 225
14729.91 210
14731.06 217
14732.20 203
14733.35 222
14734.49 200
14735.64 204
14736.79 233
14737.93 210
14739.08 202
14740.22 245
14741.37 215
14742.52 240
14743.66 228
14744.81 207
14745.95 225
14747.10 220
14748.25 222
14749.39 213
14750.54 209
14751.69 186
14752.83 214
14753.98 200
14755.13 207
14756.27 188
14757.42 202
14758.57 204
14759.71 194
14760.86 207
14762.01 189
14763.15 197
14764.30 192
14765.45 211
14766.60 207
14767.74 193
14768.89 189
14770.04 222
14771.18 206
14772.33 223
14773.48 205
14774.63 202
14775.77 191
14776.92 186
14778.07 193
14779.22 192
14780.36 189
14781.51 182
14782.66 191
14783.81 206
14784.96 197
14786.10 199
14787.25 207
14788.40 173
14789.55 170
14790.70 196
14791.84 184
14792.99 184
14794.14 182
14795.29 171
14796.44 211
14797.58 170
14798.73 179
14799.88 195
14801.03 194
14802.18 189
14803.33 169
14804.48 176
14805.62 192
14806.77 185
14807.92 188
14809.07 180
14810.22 186
14811.37 189
14812.52 185
14813.67 182
14814.81 163
14815.96 175
14817.11 197
14818.26 176
14819.41 168
14820.56 167
14821.71 166
14822.86 178
14824.01 189
14825.16 161
14826.31 167
14827.46 173
14828.61 204
14829.76 186
14830.91 170
14832.06 171
14833.20 184
14834.35 161
14835.50 171
14836.65 161
14837.80 170
14838.95 167
14840.10 165
14841.25 162
14842.40 187
14843.55 168
14844.70 161
14845.85 184
14847.00 184
14848.15 170
14849.31 171
14850.46 166
14851.61 179
14852.76 168
14853.91 169
14855.06 161
14856.21 170
14857.36 172
14858.51 156
14859.66 170
14860.81 188
14861.96 184
14863.11 172
14864.26 178
14865.41 187
14866.57 156
14867.72 155
14868.87 161
14870.02 172
14871.17 160
14872.32 156
14873.47 172
14874.62 150
14875.77 164
14876.93 164
14878.08 181
14879.23 168
14880.38 190
14881.53 171
14882.68 161
14883.84 163
14884.99 179
14886.14 165
14887.29 182
14888.44 168
14889.59 157
14890.75 165
14891.90 159
14893.05 161
14894.20 165
14895.35 150
14896.51 152
14897.66 159
14898.81 171
14899.96 168
14901.12 177
14902.27 174
14903.42 166
14904.57 175
14905.73 171
14906.88 152
14908.03 159
14909.18 151
14910.34 161
14911.49 163
14912.64 181
14913.79 159
14914.95 156
14916.10 168
14917.25 154
14918.41 155
14919.56 172
14920.71 151
14921.87 153
14923.02 139
14924.17 167
14925.33 142
14926.48 157
14927.63 134
14928.79 159
14929.94 161
14931.09 171
14932.25 167
14933.40 157
14934.55 167
14935.71 141
14936.86 174
14938.01 161
14939.17 169
14940.32 158
14941.48 176
14942.63 157
14943.78 146
14944.94 159
14946.09 160
14947.25 171
14948.40 189
14949.55 145
14950.71 165
14951.86 168
14953.02 141
14954.17 149
14955.33 154
14956.48 154
14957.63 133
14958.79 168
14959.94 137
14961.10 183
14962.25 177
14963.41 151
14964.56 163
14965.72 149
14966.87 166
14968.03 187
14969.18 157
14970.34 158
14971.49 158
14972.65 166
14973.80 179
14974.96 164
14976.11 161
14977.27 143
14978.42 166
14979.58 166
14980.73 166
14981.89 153
14983.05 171
14984.20 145
14985.36 158
14986.51 163
14987.67 123
14988.82 145
14989.98 152
14991.13 168
14992.29 158
14993.45 157
14994.60 165
14995.76 159
14996.91 134
14998.07 146
14999.23 160
15000.38 178
15001.54 172
15002.70 149
15003.85 153
15005.01 144
15006.16 150
15007.32 138
15008.48 144
15009.63 127
15010.79 166
15011.95 168
15013.10 159
15014.26 124
15015.42 149
15016.57 164
15017.73 162
15018.89 145
15020.04 154
15021.20 146
15022.36 153
15023.52 149
15024.67 139
15025.83 146
15026.99 143
15028.14 147
15029.30 146
15030.46 144
15031.62 138
15032.77 151
15033.93 155
15035.09 162
15036.25 163
15037.40 158
15038.56 154
15039.72 139
15040.88 172
15042.03 150
15043.19 159
15044.35 160
15045.51 150
15046.67 140
15047.82 166
15048.98 155
15050.14 174
15051.30 161
15052.46 146
15053.61 172
15054.77 154
15055.93 138
15057.09 155
15058.25 155
15059.41 172
15060.56 150
15061.72 157
15062.88 169
15064.04 139
15065.20 143
15066.36 134
15067.52 147
15068.68 170
15069.83 158
15070.99 148
15072.15 158
15073.31 157
15074.47 160
15075.63 150
15076.79 138
15077.95 137
15079.11 143
15080.27 159
15081.43 147
15082.58 173
15083.74 149
15084.90 147
15086.06 149
15087.22 154
15088.38 137
15089.54 156
15090.70 179
15091.86 133
15093.02 148
15094.18 151
15095.34 156
15096.50 150
15097.66 154
15098.82 166
15099.98 164
15101.14 127
15102.30 147
15103.46 160
15104.62 150
15105.78 145
15106.94 153
15108.10 147
15109.26 127
15110.42 146
15111.58 164
15112.74 170
15113.90 166
15115.06 145
15116.22 158
15117.39 173
15118.55 160
15119.71 144
15120.87 161
15122.03 160
15123.19 158
15124.35 184
15125.51 170
15126.67 163
15127.83 160
15128.99 160
15130.16 175
15131.32 170
15132.48 176
15133.64 160
15134.80 164
15135.96 164
15137.12 150
15138.28 143
15139.45 183
15140.61 158
15141.77 150
15142.93 158
15144.09 189
15145.25 179
15146.42 173
15147.58 162
15148.74 157
15149.90 160
15151.06 172
15152.23 172
15153.39 168
15154.55 169
15155.71 151
15156.87 161
15158.04 171
15159.20 194
15160.36 192
15161.52 200
15162.69 176
15163.85 181
15165.01 169
15166.17 186
15167.34 186
15168.50 178
15169.66 169
15170.82 180
15171.99 174
15173.15 194
15174.31 172
15175.48 199
15176.64 201
15177.80 179
15178.96 184
15180.13 191
15181.29 196
15182.45 175
15183.62 198
15184.78 211
15185.94 207
15187.11 210
15188.27 198
15189.43 182
15190.60 191
15191.76 201
15192.92 185
15194.09 162
15195.25 175
15196.42 200
15197.58 209
15198.74 216
15199.91 202
15201.07 180
15202.23 188
15203.40 200
15204.56 200
15205.73 181
15206.89 229
15208.05 209
15209.22 216
15210.38 206
15211.55 218
15212.71 194
15213.88 186
15215.04 213
15216.21 213
15217.37 190
15218.53 200
15219.70 197
15220.86 213
15222.03 211
15223.19 218
15224.36 217
15225.52 198
15226.69 221
15227.85 241
15229.02 238
15230.18 239
15231.35 212
15232.51 243
15233.68 226
15234.84 219
15236.01 246
15237.17 230
15238.34 239
15239.50 246
15240.67 238
15241.83 233
15243.00 260
15244.17 224
15245.33 231
15246.50 232
15247.66 222
15248.83 235
15249.99 241
15251.16 235
15252.33 239
15253.49 229
15254.66 210
15255.82 207
15256.99 220
15258.16 226
15259.32 216
15260.49 198
15261.65 208
15262.82 194
15263.99 210
15265.15 200
15266.32 218
15267.49 202
15268.65 191
15269.82 217
15270.98 206
15272.15 198
15273.32 196
15274.48 202
15275.65 221
15276.82 196
15277.99 221
15279.15 220
15280.32 224
15281.49 205
15282.65 201
15283.82 199
15284.99 187
15286.15 167
15287.32 181
15288.49 195
15289.66 180
15290.82 193
15291.99 191
15293.16 210
15294.33 209
15295.49 202
15296.66 208
15297.83 201
15299.00 212
15300.16 206
15301.33 181
15302.50 191
15303.67 188
15304.83 216
15306.00 199
15307.17 209
15308.34 185
15309.51 210
15310.67 204
15311.84 199
15313.01 189
15314.18 216
15315.35 207
15316.52 203
15317.68 189
15318.85 200
15320.02 212
15321.19 196
15322.36 204
15323.53 194
15324.69 197
15325.86 212
15327.03 215
15328.20 215
15329.37 209
15330.54 219
15331.71 208
15332.88 230
15334.05 220
15335.21 215
15336.38 215
15337.55 209
15338.72 195
15339.89 207
15341.06 192
15342.23 220
15343.40 207
15344.57 201
15345.74 214
15346.91 202
15348.08 215
15349.25 205
15350.42 194
15351.58 213
15352.75 202
15353.92 220
15355.09 232
15356.26 201
15357.43 217
15358.60 226
15359.77 202
15360.94 230
15362.11 223
15363.28 207
15364.45 218
15365.62 240
15366.79 215
15367.96 221
15369.13 225
15370.31 226
15371.48 239
15372.65 233
15373.82 214
15374.99 208
15376.16 207
15377.33 212
15378.50 196
15379.67 197
15380.84 224
15382.01 200
15383.18 197
15384.35 201
15385.52 210
15386.69 188
15387.87 204
15389.04 199
15390.21 206
15391.38 217
15392.55 202
15393.72 202
15394.89 206
15396.06 193
15397.24 214
15398.41 189
15399.58 195
15400.75 192
15401.92 213
15403.09 186
15404.26 185
15405.44 205
15406.61 214
15407.78 186
15408.95 168
15410.12 193
15411.30 186
15412.47 185
15413.64 198
15414.81 186
15415.98 170
15417.16 175
15418.33 190
15419.50 178
15420.67 167
15421.84 168
15423.02 189
15424.19 198
15425.36 163
15426.53 172
15427.71 174
15428.88 177
15430.05 169
15431.22 168
15432.40 180
15433.57 177
15434.74 192
15435.92 188
15437.09 194
15438.26 165
15439.43 175
15440.61 174
15441.78 167
15442.95 185
15444.13 180
15445.30 196
15446.47 191
15447.65 199
15448.82 169
15449.99 194
15451.17 150
15452.34 148
15453.51 159
15454.69 172
15455.86 158
15457.03 176
15458.21 178
15459.38 177
15460.56 176
15461.73 181
15462.90 171
15464.08 157
15465.25 176
15466.43 179
15467.60 167
15468.77 177
15469.95 180
15471.12 204
15472.30 189
15473.47 168
15474.64 162
15475.82 176
15476.99 168
15478.17 184
15479.34 187
15480.52 175
15481.69 162
15482.87 172
15484.04 166
15485.22 177
15486.39 146
15487.56 171
15488.74 175
15489.91 161
15491.09 172
15492.26 164
15493.44 174
15494.61 181
15495.79 198
15496.96 160
15498.14 196
15499.32 159
15500.49 186
15501.67 196
15502.84 190
15504.02 171
15505.19 171
15506.37 162
15507.54 171
15508.72 191
15509.89 161
15511.07 185
15512.25 180
15513.42 196
15514.60 183
15515.77 206
15516.95 188
15518.13 183
15519.30 187
15520.48 189
15521.65 167
15522.83 189
15524.01 185
15525.18 195
15526.36 167
15527.53 189
15528.71 177
15529.89 179
15531.06 192
15532.24 176
15533.42 174
15534.59 164
15535.77 178
15536.95 179
15538.12 185
15539.30 196
15540.48 190
15541.65 172
15542.83 193
15544.01 178
15545.18 188
15546.36 171
15547.54 171
15548.72 167
15549.89 171
15551.07 202
15552.25 163
15553.42 198
15554.60 190
15555.78 200
15556.96 188
15558.13 207
15559.31 206
15560.49 185
15561.67 174
15562.84 183
15564.02 176
15565.20 212
15566.38 214
15567.56 180
15568.73 184
15569.91 192
15571.09 210
15572.27 206
15573.45 219
15574.62 184
15575.80 213
15576.98 198
15578.16 206
15579.34 202
15580.52 216
15581.69 214
15582.87 209
15584.05 223
15585.23 199
15586.41 220
15587.59 219
15588.76 219
15589.94 218
15591.12 217
15592.30 218
15593.48 219
15594.66 197
15595.84 226
15597.02 204
15598.20 232
15599.37 237
15600.55 228
15601.73 221
15602.91 218
15604.09 261
15605.27 253
15606.45 252
15607.63 224
15608.81 248
15609.99 223
15611.17 249
15612.35 250
15613.53 231
15614.71 238
15615.89 256
15617.07 256
15618.25 235
15619.43 263
15620.60 251
15621.78 265
15622.96 240
15624.14 259
15625.32 291
15626.50 271
15627.68 251
15628.87 273
15630.05 255
15631.23 300
15632.41 290
15633.59 291
15634.77 273
15635.95 297
15637.13 291
15638.31 309
15639.49 268
15640.67 262
15641.85 274
15643.03 294
15644.21 289
15645.39 277
15646.57 320
15647.75 308
15648.93 314
15650.12 322
15651.30 323
15652.48 285
15653.66 282
15654.84 308
15656.02 303
15657.20 323
15658.38 281
15659.56 295
15660.75 319
15661.93 322
15663.11 309
15664.29 296
15665.47 301
15666.65 280
15667.84 312
15669.02 308
15670.20 318
15671.38 304
15672.56 316
15673.74 310
15674.93 307
15676.11 307
15677.29 277
15678.47 306
15679.65 304
15680.84 288
15682.02 294
15683.20 269
15684.38 302
15685.56 247
15686.75 288
15687.93 299
15689.11 266
15690.29 264
15691.48 241
15692.66 269
15693.84 254
15695.02 267
15696.21 245
15697.39 281
15698.57 264
15699.76 265
15700.94 261
15702.12 294
15703.30 270
15704.49 242
15705.67 241
15706.85 266
15708.04 289
15709.22 282
15710.40 257
15711.59 269
15712.77 275
15713.95 282
15715.14 277
15716.32 263
15717.50 288
15718.69 271
15719.87 272
15721.05 279
15722.24 271
15723.42 315
15724.61 297
15725.79 268
15726.97 276
15728.16 292
15729.34 292
15730.53 316
15731.71 317
15732.89 307
15734.08 303
15735.26 316
15736.45 336
15737.63 320
15738.81 323
15740.00 336
15741.18 299
15742.37 301
15743.55 348
15744.74 328
15745.92 327
15747.11 350
15748.29 330
15749.48 350
15750.66 330
15751.84 334
15753.03 376
15754.21 347
15755.40 334
15756.58 361
15757.77 352
15758.95 338
15760.14 350
15761.32 321
15762.51 332
15763.70 360
15764.88 343
15766.07 346
15767.25 370
15768.44 351
15769.62 316
15770.81 339
15771.99 330
15773.18 340
15774.36 348
15775.55 315
15776.74 323
15777.92 305
15779.11 324
15780.29 307
15781.48 302
15782.67 323
15783.85 310
15785.04 308
15786.22 320
15787.41 323
15788.60 297
15789.78 303
15790.97 335
15792.15 291
15793.34 284
15794.53 294
15795.71 263
15796.90 258
15798.09 291
15799.27 280
15800.46 304
15801.65 279
15802.83 276
15804.02 260
15805.21 253
15806.39 261
15807.58 255
15808.77 281
15809.95 275
15811.14 265
15812.33 246
15813.52 250
15814.70 256
15815.89 266
15817.08 288
15818.26 237
15819.45 263
15820.64 259
15821.83 246
15823.01 258
15824.20 244
15825.39 257
15826.58 260
15827.76 251
15828.95 243
15830.14 255
15831.33 279
15832.52 259
15833.70 277
15834.89 258
15836.08 256
15837.27 251
15838.46 253
15839.64 241
15840.83 243
15842.02 231
15843.21 247
15844.40 232
15845.58 248
15846.77 264
15847.96 223
15849.15 237
15850.34 248
15851.53 252
15852.72 258
15853.90 271
15855.09 252
15856.28 248
15857.47 269
15858.66 249
15859.85 249
15861.04 258
15862.23 279
15863.41 241
15864.60 239
15865.79 241
15866.98 267
15868.17 266
15869.36 252
15870.55 234
15871.74 233
15872.93 250
15874.12 253
15875.31 259
15876.50 271
15877.69 241
15878.88 238
15880.06 271
15881.25 277
15882.44 258
15883.63 253
15884.82 268
15886.01 241
15887.20 274
15888.39 289
15889.58 271
15890.77 245
15891.96 272
15893.15 289
15894.34 264
15895.53 273
15896.72 295
15897.91 280
15899.10 257
15900.30 249
15901.49 284
15902.68 313
15903.87 286
15905.06 302
15906.25 298
15907.44 307
15908.63 297
15909.82 301
15911.01 283
15912.20 303
15913.39 303
15914.58 294
15915.77 302
15916.96 290
15918.16 282
15919.35 281
15920.54 286
15921.73 286
15922.92 288
15924.11 291
15925.30 270
15926.49 269
15927.69 319
15928.88 276
15930.07 288
15931.26 285
15932.45 285
15933.64 291
15934.84 292
15936.03 279
15937.22 284
15938.41 288
15939.60 293
15940.79 284
15941.99 296
15943.18 279
15944.37 286
15945.56 270
15946.75 267
15947.95 275
15949.14 257
15950.33 243
15951.52 244
15952.72 254
15953.91 250
15955.10 241
15956.29 226
15957.49 223
15958.68 256
15959.87 209
15961.06 207
15962.26 226
15963.45 219
15964.64 205
15965.83 205
15967.03 227
15968.22 215
15969.41 218
15970.61 213
15971.80 194
15972.99 197
15974.19 179
15975.38 214
15976.57 196
15977.76 177
15978.96 194
15980.15 203
15981.34 205
15982.54 190
15983.73 197
15984.93 201
15986.12 185
15987.31 172
15988.51 205
15989.70 207
15990.89 178
15992.09 171
15993.28 183
15994.48 184
15995.67 181
15996.86 171
15998.06 168
15999.25 152
16000.45 168
16001.64 195
16002.83 198
16004.03 190
16005.22 182
16006.42 188
16007.61 182
16008.81 177
16010.00 176
16011.19 183
16012.39 189
16013.58 177
16014.78 172
16015.97 147
16017.17 178
16018.36 162
16019.56 157
16020.75 179
16021.95 172
16023.14 166
16024.34 167
16025.53 187
16026.73 184
16027.92 159
16029.12 160
16030.31 180
16031.51 190
16032.70 167
16033.90 159
16035.09 163
16036.29 172
16037.48 184
16038.68 160
16039.88 181
16041.07 157
16042.27 170
16043.46 163
16044.66 177
16045.85 165
16047.05 151
16048.25 157
16049.44 152
16050.64 157
16051.83 160
16053.03 156
16054.23 166
16055.42 152
16056.62 162
16057.82 167
16059.01 145
16060.21 158
16061.40 171
16062.60 146
16063.80 150
16064.99 165
16066.19 172
16067.39 147
16068.58 146
16069.78 161
16070.98 145
16072.17 144
16073.37 164
16074.57 157
16075.76 169
16076.96 145
16078.16 147
16079.36 159
16080.55 171
16081.75 163
16082.95 156
16084.14 160
16085.34 142
16086.54 157
16087.74 150
16088.93 172
16090.13 154
16091.33 159
16092.53 142
16093.72 140
16094.92 153
16096.12 159
16097.32 155
16098.51 147
16099.71 117
16100.91 144
16102.11 148
16103.31 157
16104.50 139
16105.70 133
16106.90 137
16108.10 141
16109.30 142
16110.49 137
16111.69 138
16112.89 140
16114.09 160
16115.29 150
16116.49 137
16117.68 141
16118.88 143
16120.08 133
16121.28 140
16122.48 114
16123.68 118
16124.88 149
16126.08 147
16127.27 165
16128.47 144
16129.67 153
16130.87 137
16132.07 133
16133.27 144
16134.47 137
16135.67 130
16136.87 161
16138.07 150
16139.27 161
16140.46 138
16141.66 120
16142.86 146
16144.06 137
16145.26 148
16146.46 142
16147.66 128
16148.86 125
16150.06 132
16151.26 159
16152.46 152
16153.66 142
16154.86 159
16156.06 146
16157.26 128
16158.46 145
16159.66 147
16160.86 144
16162.06 150
16163.26 130
16164.46 147
16165.66 156
16166.86 138
16168.06 124
16169.26 126
16170.46 143
16171.66 159
16172.86 136
16174.06 140
16175.26 171
16176.47 138
16177.67 144
16178.87 133
16180.07 128
16181.27 136
16182.47 130
16183.67 139
16184.87 144
16186.07 146
16187.27 147
16188.47 143
16189.68 149
16190.88 147
16192.08 125
16193.28 130
16194.48 146
16195.68 148
16196.88 146
16198.08 152
16199.29 140
16200.49 143
16201.69 126
16202.89 126
16204.09 145
16205.29 144
16206.50 130
16207.70 135
16208.90 121
16210.10 123
16211.30 141
16212.51 141
16213.71 113
16214.91 145
16216.11 139
16217.31 148
16218.52 151
16219.72 136
16220.92 135
16222.12 152
16223.33 161
16224.53 146
16225.73 134
16226.93 150
16228.14 161
16229.34 158
16230.54 154
16231.74 134
16232.95 136
16234.15 146
16235.35 150
16236.56 136
16237.76 152
16238.96 161
16240.16 151
16241.37 139
16242.57 149
16243.77 153
16244.98 156
16246.18 155
16247.38 145
16248.59 159
16249.79 163
16250.99 159
16252.20 157
16253.40 161
16254.60 195
16255.81 151
16257.01 150
16258.22 179
16259.42 155
16260.62 155
16261.83 145
16263.03 167
16264.23 173
16265.44 170
16266.64 148
16267.85 157
16269.05 151
16270.25 149
16271.46 170
16272.66 168
16273.87 152
16275.07 161
16276.28 168
16277.48 160
16278.69 143
16279.89 161
16281.09 177
16282.30 161
16283.50 157
16284.71 166
16285.91 151
16287.12 147
16288.32 147
16289.53 171
16290.73 165
16291.94 160
16293.14 158
16294.35 160
16295.55 162
16296.76 147
16297.96 166
16299.17 164
16300.37 165
16301.58 155
16302.78 167
16303.99 183
16305.19 159
16306.40 151
16307.61 156
16308.81 157
16310.02 163
16311.22 159
16312.43 179
16313.63 171
16314.84 180
16316.05 174
16317.25 141
16318.46 151
16319.66 169
16320.87 165
16322.08 161
16323.28 163
16324.49 146
16325.69 155
16326.90 153
16328.11 160
16329.31 143
16330.52 169
16331.73 160
16332.93 146
16334.14 171
16335.35 145
16336.55 134
16337.76 165
16338.97 151
16340.17 148
16341.38 136
16342.59 145
16343.79 144
16345.00 132
16346.21 130
16347.41 150
16348.62 152
16349.83 137
16351.03 134
16352.24 138
16353.45 164
16354.66 133
16355.86 127
16357.07 157
16358.28 145
16359.49 135
16360.69 136
16361.90 129
16363.11 116
16364.32 138
16365.52 129
16366.73 130
16367.94 111
16369.15 147
16370.35 132
16371.56 141
16372.77 137
16373.98 146
16375.19 133
16376.39 133
16377.60 138
16378.81 132
16380.02 141
16381.23 131
16382.44 125
16383.64 147
16384.85 142
16386.06 135
16387.27 119
16388.48 139
16389.69 145
16390.90 128
16392.10 121
16393.31 124
16394.52 120
16395.73 141
16396.94 139
16398.15 147
16399.36 149
16400.57 130
16401.77 143
16402.98 159
16404.19 131
16405.40 138
16406.61 133
16407.82 158
16409.03 125
16410.24 134
16411.45 126
16412.66 149
16413.87 146
16415.08 124
16416.29 148
16417.50 154
16418.71 157
16419.92 145
16421.12 133
16422.33 137
16423.54 145
16424.75 162
16425.96 116
16427.17 122
16428.38 119
16429.59 137
16430.80 162
16432.01 119
16433.22 127
16434.43 126
16435.64 126
16436.86 114
16438.07 126
16439.28 126
16440.49 126
16441.70 150
16442.91 132
16444.12 145
16445.33 135
16446.54 133
16447.75 119
16448.96 118
16450.17 139
16451.38 125
16452.59 135
16453.80 139
16455.02 143
16456.23 145
16457.44 132
16458.65 129
16459.86 123
16461.07 131
16462.28 135
16463.49 122
16464.70 132
16465.92 127
16467.13 110
16468.34 120
16469.55 114
16470.76 120
16471.97 126
16473.19 118
16474.40 142
16475.61 134
16476.82 123
16478.03 126
16479.24 130
16480.46 120
16481.67 135
16482.88 125
16484.09 137
16485.30 135
16486.52 126
16487.73 121
16488.94 126
16490.15 133
16491.37 115
16492.58 117
16493.79 133
16495.00 128
16496.21 124
16497.43 108
16498.64 122
16499.85 123
16501.07 131
16502.28 111
16503.49 126
16504.70 128
16505.92 137
16507.13 123
16508.34 140
16509.56 137
16510.77 132
16511.98 119
16513.19 105
16514.41 128
16515.62 118
16516.83 131
16518.05 109
16519.26 125
16520.47 130
16521.69 133
16522.90 113
16524.11 123
16525.33 159
16526.54 135
16527.76 126
16528.97 132
16530.18 136
16531.40 118
16532.61 126
16533.82 130
16535.04 128
16536.25 117
16537.47 137
16538.68 143
16539.89 135
16541.11 127
16542.32 128
16543.54 114
16544.75 130
16545.97 138
16547.18 146
16548.39 126
16549.61 133
16550.82 156
16552.04 143
16553.25 138
16554.47 145
16555.68 136
16556.90 128
16558.11 144
16559.33 156
16560.54 154
16561.76 140
16562.97 124
16564.19 129
16565.40 140
16566.62 155
16567.83 130
16569.05 137
16570.26 159
16571.48 125
16572.69 114
16573.91 147
16575.12 126
16576.34 135
16577.55 153
16578.77 140
16579.98 150
16581.20 139
16582.42 142
16583.63 146
16584.85 132
16586.06 133
16587.28 139
16588.49 135
16589.71 145
16590.93 127
16592.14 133
16593.36 122
16594.57 143
16595.79 128
16597.01 141
16598.22 142
16599.44 141
16600.66 150
16601.87 106
16603.09 140
16604.30 128
16605.52 130
16606.74 137
16607.95 133
16609.17 123
16610.39 158
16611.60 140
16612.82 127
16614.04 111
16615.25 126
16616.47 119
16617.69 130
16618.91 121
16620.12 129
16621.34 114
16622.56 120
16623.77 132
16624.99 124
16626.21 116
16627.43 126
16628.64 137
16629.86 120
16631.08 124
16632.30 120
16633.51 127
16634.73 110
16635.95 125
16637.17 118
16638.38 120
16639.60 134
16640.82 116
16642.04 115
16643.26 125
16644.47 115
16645.69 118
16646.91 121
16648.13 108
16649.35 116
16650.56 112
16651.78 116
16653.00 117
16654.22 116
16655.44 105
16656.65 107
16657.87 124
16659.09 136
16660.31 114
16661.53 105
16662.75 116
16663.97 117
16665.18 116
16666.40 129
16667.62 114
16668.84 127
16670.06 117
16671.28 112
16672.50 125
16673.72 108
16674.94 112
16676.15 117
16677.37 126
16678.59 123
16679.81 129
16681.03 124
16682.25 128
16683.47 134
16684.69 114
16685.91 99
16687.13 114
16688.35 119
16689.57 96
16690.79 123
16692.01 137
16693.23 128
16694.45 117
16695.67 120
16696.89 113
16698.11 113
16699.33 125
16700.55 116
16701.77 114
16702.99 132
16704.21 112
16705.43 114
16706.65 114
16707.87 118
16709.09 125
16710.31 129
16711.53 128
16712.75 117
16713.97 124
16715.19 130
16716.41 114
16717.63 113
16718.85 114
16720.07 126
16721.29 125
16722.51 126
16723.73 121
16724.95 127
16726.18 126
16727.40 115
16728.62 106
16729.84 98
16731.06 120
16732.28 142
16733.50 117
16734.72 110
16735.94 117
16737.17 127
16738.39 122
16739.61 121
16740.83 115
16742.05 125
16743.27 111
16744.49 112
16745.72 129
16746.94 108
16748.16 114
16749.38 118
16750.60 116
16751.83 115
16753.05 120
16754.27 121
16755.49 133
16756.71 106
16757.94 109
16759.16 110
16760.38 121
16761.60 131
16762.82 108
16764.05 124
16765.27 129
16766.49 126
16767.71 122
16768.94 136
16770.16 120
16771.38 101
16772.60 134
16773.83 106
16775.05 113
16776.27 125
16777.49 122
16778.72 123
16779.94 121
16781.16 107
16782.39 117
16783.61 115
16784.83 114
16786.06 118
16787.28 120
16788.50 115
16789.73 107
16790.95 125
16792.17 112
16793.40 115
16794.62 144
16795.84 126
16797.07 131
16798.29 109
16799.51 119
16800.74 120
16801.96 114
16803.18 113
16804.41 119
16805.63 123
16806.86 116
16808.08 123
16809.30 121
16810.53 117
16811.75 121
16812.98 140
16814.20 141
16815.42 137
16816.65 122
16817.87 126
16819.10 111
16820.32 121
16821.54 143
16822.77 131
16823.99 126
16825.22 109
16826.44 111
16827.67 126
16828.89 125
16830.12 104
16831.34 122
16832.57 132
16833.79 142
16835.02 137
16836.24 125
16837.47 151
16838.69 141
16839.92 152
16841.14 153
16842.37 141
16843.59 128
16844.82 151
16846.04 148
16847.27 142
16848.49 128
16849.72 135
16850.94 158
16852.17 144
16853.39 153
16854.62 162
16855.85 149
16857.07 155
16858.30 156
16859.52 151
16860.75 158
16861.97 140
16863.20 157
16864.43 146
16865.65 162
16866.88 143
16868.10 159
16869.33 181
16870.56 179
16871.78 166
16873.01 170
16874.24 180
16875.46 174
16876.69 165
16877.92 162
16879.14 185
16880.37 170
16881.59 169
16882.82 148
16884.05 180
16885.27 190
16886.50 157
16887.73 176
16888.96 183
16890.18 184
16891.41 182
16892.64 207
16893.86 186
16895.09 180
16896.32 168
16897.54 176
16898.77 196
16900.00 159
16901.23 151
16902.45 162
16903.68 182
16904.91 176
16906.14 187
16907.36 177
16908.59 144
16909.82 171
16911.05 169
16912.27 155
16913.50 161
16914.73 133
16915.96 153
16917.19 156
16918.41 155
16919.64 152
16920.87 165
16922.10 167
16923.33 175
16924.55 168
16925.78 160
16927.01 144
16928.24 138
16929.47 148
16930.69 155
16931.92 170
16933.15 144
16934.38 157
16935.61 133
16936.84 147
16938.07 135
16939.29 169
16940.52 173
16941.75 142
16942.98 148
16944.21 136
16945.44 136
16946.67 137
16947.90 146
16949.13 130
16950.35 141
16951.58 151
16952.81 142
16954.04 154
16955.27 149
16956.50 143
16957.73 138
16958.96 139
16960.19 134
16961.42 161
16962.65 166
16963.88 147
16965.11 140
16966.34 136
16967.57 115
16968.80 136
16970.03 137
16971.26 130
16972.49 129
16973.72 144
16974.95 133
16976.18 128
16977.41 143
16978.64 130
16979.87 129
16981.10 132
16982.33 122
16983.56 134
16984.79 127
16986.02 121
16987.25 137
16988.48 135
16989.71 148
16990.94 123
16992.17 116
16993.40 126
16994.63 124
16995.86 107
16997.09 121
16998.32 149
16999.55 118
17000.79 122
17002.02 143
17003.25 149
17004.48 113
17005.71 131
17006.94 131
17008.17 145
17009.40 126
17010.63 116
17011.87 134
17013.10 159
17014.33 135
17015.56 121
17016.79 134
17018.02 139
17019.25 138
17020.49 132
17021.72 125
17022.95 129
17024.18 146
17025.41 119
17026.64 117
17027.88 128
17029.11 126
17030.34 126
17031.57 115
17032.80 114
17034.04 115
17035.27 112
17036.50 112
17037.73 118
17038.97 111
17040.20 146
17041.43 105
17042.66 120
17043.90 118
17045.13 114
17046.36 126
17047.59 124
17048.83 103
17050.06 114
17051.29 126
17052.52 110
17053.76 112
17054.99 116
17056.22 111
17057.46 121
17058.69 107
17059.92 117
17061.15 114
17062.39 120
17063.62 134
17064.85 119
17066.09 115
17067.32 132
17068.55 117
17069.79 129
17071.02 124
17072.25 107
17073.49 122
17074.72 112
17075.96 115
17077.19 120
17078.42 107
17079.66 131
17080.89 123
17082.12 102
17083.36 108
17084.59 115
17085.83 108
17087.06 127
17088.29 131
17089.53 115
17090.76 95
17092.00 111
17093.23 122
17094.46 111
17095.70 124
17096.93 101
17098.17 99
17099.40 112
17100.64 99
17101.87 99
17103.11 119
17104.34 117
17105.58 106
17106.81 115
17108.05 124
17109.28 119
17110.51 109
17111.75 106
17112.98 106
17114.22 87
17115.45 116
17116.69 113
17117.93 117
17119.16 108
17120.40 114
17121.63 119
17122.87 112
17124.10 102
17125.34 134
17126.57 111
17127.81 105
17129.04 89
17130.28 116
17131.51 115
17132.75 112
17133.99 101
17135.22 100
17136.46 98
17137.69 116
17138.93 101
17140.17 86
17141.40 98
17142.64 102
17143.87 118
17145.11 100
17146.35 103
17147.58 111
17148.82 120
17150.05 114
17151.29 101
17152.53 109
17153.76 112
17155.00 117
17156.24 101
17157.47 90
17158.71 99
17159.95 99
17161.18 103
17162.42 99
17163.66 99
17164.89 119
17166.13 98
17167.37 100
17168.60 126
17169.84 109
17171.08 93
17172.32 113
17173.55 106
17174.79 112
17176.03 110
17177.26 95
17178.50 107
17179.74 79
17180.98 86
17182.21 93
17183.45 95
17184.69 103
17185.93 89
17187.16 92
17188.40 103
17189.64 97
17190.88 98
17192.12 98
17193.35 92
17194.59 109
17195.83 114
17197.07 100
17198.31 82
17199.54 86
17200.78 100
17202.02 101
17203.26 94
17204.50 95
17205.73 103
17206.97 112
17208.21 111
17209.45 107
17210.69 113
17211.93 90
17213.17 95
17214.40 100
17215.64 98
17216.88 90
17218.12 95
17219.36 93
17220.60 107
17221.84 104
17223.08 98
17224.31 94
17225.55 101
17226.79 98
17228.03 82
17229.27 89
17230.51 90
17231.75 108
17232.99 94
17234.23 103
17235.47 95
17236.71 82
17237.95 97
17239.19 100
17240.43 105
17241.66 100
17242.90 89
17244.14 86
17245.38 96
17246.62 95
17247.86 91
17249.10 93
17250.34 101
17251.58 95
17252.82 97
17254.06 97
17255.30 98
17256.54 89
17257.78 85
17259.02 92
17260.26 90
17261.50 87
17262.74 108
17263.99 92
17265.23 98
17266.47 92
17267.71 93
17268.95 96
17270.19 86
17271.43 91
17272.67 98
17273.91 98
17275.15 92
17276.39 94
17277.63 104
17278.87 72
17280.11 89
17281.36 110
17282.60 98
17283.84 96
17285.08 103
17286.32 89
17287.56 112
17288.80 90
17290.04 89
17291.29 96
17292.53 95
17293.77 81
17295.01 100
17296.25 105
17297.49 101
17298.73 84
17299.98 83
17301.22 94
17302.46 90
17303.70 105
17304.94 84
17306.19 109
17307.43 96
17308.67 94
17309.91 91
17311.15 103
17312.40 79
17313.64 101
17314.88 111
17316.12 90
17317.37 86
17318.61 85
17319.85 79
17321.09 89
17322.33 90
17323.58 86
17324.82 93
17326.06 74
17327.31 93
17328.55 89
17329.79 102
17331.03 99
17332.28 102
17333.52 89
17334.76 96
17336.01 99
17337.25 107
17338.49 91
17339.73 83
17340.98 86
17342.22 89
17343.46 106
17344.71 99
17345.95 88
17347.19 90
17348.44 93
17349.68 82
17350.92 92
17352.17 86
17353.41 99
17354.66 97
17355.90 89
17357.14 97
17358.39 90
17359.63 82
17360.87 76
17362.12 76
17363.36 95
17364.61 103
17365.85 94
17367.09 112
17368.34 102
17369.58 106
17370.83 93
17372.07 90
17373.32 100
17374.56 83
17375.80 96
17377.05 90
17378.29 97
17379.54 106
17380.78 93
17382.03 73
17383.27 89
17384.52 80
17385.76 80
17387.01 87
17388.25 108
17389.50 118
17390.74 102
17391.99 89
17393.23 105
17394.48 94
17395.72 79
17396.97 91
17398.21 84
17399.46 100
17400.70 85
17401.95 99
17403.19 83
17404.44 99
17405.68 99
17406.93 94
17408.18 93
17409.42 94
17410.67 92
17411.91 99
17413.16 100
17414.40 94
17415.65 90
17416.90 98
17418.14 92
17419.39 88
17420.63 85
17421.88 94
17423.13 95
17424.37 97
17425.62 98
17426.86 99
17428.11 86
17429.36 111
17430.60 99
17431.85 90
17433.10 100
17434.34 107
17435.59 93
17436.84 86
17438.08 92
17439.33 90
17440.58 89
17441.82 86
17443.07 97
17444.32 103
17445.56 99
17446.81 101
17448.06 108
17449.30 100
17450.55 100
17451.80 86
17453.05 81
17454.29 94
17455.54 111
17456.79 103
17458.04 103
17459.28 97
17460.53 79
17461.78 107
17463.03 115
17464.27 98
17465.52 100
17466.77 104
17468.02 112
17469.26 115
17470.51 105
17471.76 85
17473.01 107
17474.25 97
17475.50 91
17476.75 104
17478.00 90
17479.25 75
17480.50 91
17481.74 99
17482.99 86
17484.24 105
17485.49 103
17486.74 107
17487.99 105
17489.23 88
17490.48 108
17491.73 104
17492.98 120
17494.23 116
17495.48 84
17496.73 104
17497.97 96
17499.22 96
17500.47 86
17501.72 105
17502.97 113
17504.22 107
17505.47 102
17506.72 104
17507.97 96
17509.22 98
17510.46 103
17511.71 91
17512.96 98
17514.21 86
17515.46 97
17516.71 101
17517.96 96
17519.21 108
17520.46 97
17521.71 93
17522.96 112
17524.21 99
17525.46 101
17526.71 103
17527.96 104
17529.21 108
17530.46 111
17531.71 102
17532.96 94
17534.21 105
17535.46 106
17536.71 105
17537.96 112
17539.21 103
17540.46 109
17541.71 93
17542.96 117
17544.21 107
17545.46 102
17546.71 109
17547.96 113
17549.21 109
17550.46 106
17551.71 96
17552.97 99
17554.22 99
17555.47 100
17556.72 92
17557.97 98
17559.22 108
17560.47 115
17561.72 106
17562.97 112
17564.22 123
17565.48 107
17566.73 106
17567.98 94
17569.23 111
17570.48 108
17571.73 109
17572.98 102
17574.24 113
17575.49 127
17576.74 99
17577.99 113
17579.24 116
17580.49 111
17581.75 121
17583.00 111
17584.25 98
17585.50 114
17586.75 117
17588.00 129
17589.26 116
17590.51 120
17591.76 127
17593.01 105
17594.27 106
17595.52 108
17596.77 101
17598.02 104
17599.27 100
17600.53 123
17601.78 123
17603.03 111
17604.28 109
17605.54 121
17606.79 144
17608.04 109
17609.30 110
17610.55 124
17611.80 124
17613.05 124
17614.31 110
17615.56 133
17616.81 135
17618.07 132
17619.32 108
17620.57 104
17621.83 126
17623.08 102
17624.33 137
17625.59 90
17626.84 128
17628.09 127
17629.35 113
17630.60 109
17631.85 117
17633.11 105
17634.36 116
17635.61 103
17636.87 102
17638.12 102
17639.38 109
17640.63 116
17641.88 133
17643.14 119
17644.39 122
17645.65 110
17646.90 111
17648.15 132
17649.41 133
17650.66 131
17651.92 129
17653.17 101
17654.42 115
17655.68 117
17656.93 123
17658.19 110
17659.44 115
17660.70 106
17661.95 115
17663.21 110
17664.46 121
17665.72 116
17666.97 120
17668.23 112
17669.48 131
17670.74 102
17671.99 108
17673.25 115
17674.50 114
17675.76 118
17677.01 114
17678.27 105
17679.52 111
17680.78 109
17682.03 103
17683.29 103
17684.54 101
17685.80 112
17687.05 114
17688.31 91
17689.57 95
17690.82 105
17692.08 102
17693.33 106
17694.59 115
17695.84 109
17697.10 107
17698.36 120
17699.61 134
17700.87 140
17702.12 94
17703.38 105
17704.64 116
17705.89 113
17707.15 105
17708.40 107
17709.66 123
17710.92 103
17712.17 124
17713.43 108
17714.69 106
17715.94 96
17717.20 103
17718.46 106
17719.71 109
17720.97 98
17722.23 104
17723.48 132
17724.74 112
17726.00 108
17727.25 109
17728.51 127
17729.77 95
17731.03 122
17732.28 104
17733.54 110
17734.80 112
17736.05 120
17737.31 102
17738.57 90
17739.83 102
17741.08 92
17742.34 96
17743.60 96
17744.86 112
17746.11 120
17747.37 113
17748.63 102
17749.89 105
17751.15 103
17752.40 90
17753.66 82
17754.92 94
17756.18 113
17757.43 99
17758.69 95
17759.95 98
17761.21 105
17762.47 80
17763.73 78
17764.98 95
17766.24 101
17767.50 109
17768.76 111
17770.02 99
17771.28 93
17772.53 100
17773.79 120
17775.05 103
17776.31 108
17777.57 84
17778.83 107
17780.09 101
17781.35 98
17782.60 84
17783.86 86
17785.12 94
17786.38 113
17787.64 110
17788.90 95
17790.16 78
17791.42 99
17792.68 97
17793.94 100
17795.20 111
17796.46 104
17797.72 78
17798.97 95
17800.23 94
17801.49 94
17802.75 98
17804.01 94
17805.27 93
17806.53 104
17807.79 97
17809.05 73
17810.31 81
17811.57 107
17812.83 87
17814.09 93
17815.35 84
17816.61 88
17817.87 86
17819.13 74
17820.39 103
17821.65 90
17822.91 99
17824.17 105
17825.43 93
17826.69 94
17827.96 106
17829.22 96
17830.48 92
17831.74 91
17833.00 82
17834.26 92
17835.52 86
17836.78 91
17838.04 85
17839.30 96
17840.56 92
17841.82 99
17843.09 88
17844.35 83
17845.61 84
17846.87 94
17848.13 99
17849.39 106
17850.65 87
17851.91 98
17853.18 86
17854.44 89
17855.70 86
17856.96 78
17858.22 103
17859.48 84
17860.74 81
17862.01 93
17863.27 92
17864.53 88
17865.79 97
17867.05 88
17868.32 97
17869.58 75
17870.84 100
17872.10 95
17873.36 78
17874.63 82
17875.89 99
17877.15 101
17878.41 81
17879.68 84
17880.94 90
17882.20 90
17883.46 92
17884.73 86
17885.99 89
17887.25 92
17888.51 102
17889.78 73
17891.04 94
17892.30 79
17893.56 85
17894.83 81
17896.09 84
17897.35 89
17898.62 95
17899.88 96
17901.14 94
17902.41 78
17903.67 75
17904.93 86
17906.20 76
17907.46 79
17908.72 94
17909.99 99
17911.25 83
17912.51 86
17913.78 74
17915.04 87
17916.30 83
17917.57 78
17918.83 77
17920.09 79
17921.36 93
17922.62 99
17923.89 91
17925.15 86
17926.41 94
17927.68 90
17928.94 100
17930.21 82
17931.47 86
17932.73 97
17934.00 109
17935.26 93
17936.53 83
17937.79 92
17939.06 87
17940.32 82
17941.59 93
17942.85 93
17944.11 101
17945.38 78
17946.64 86
17947.91 87
17949.17 83
17950.44 82
17951.70 87
17952.97 86
17954.23 79
17955.50 91
17956.76 82
17958.03 88
17959.29 87
17960.56 83
17961.82 84
17963.09 89
17964.35 84
17965.62 89
17966.89 90
17968.15 93
17969.42 98
17970.68 76
17971.95 84
17973.21 89
17974.48 94
17975.74 91
17977.01 79
17978.28 93
17979.54 97
17980.81 95
17982.07 77
17983.34 85
17984.61 96
17985.87 80
17987.14 91
17988.40 79
17989.67 92
17990.94 96
17992.20 74
17993.47 81
17994.74 95
17996.00 113
17997.27 91
17998.54 70
17999.80 71
18001.07 97
18002.34 103
18003.60 113
18004.87 90
18006.14 62
18007.40 81
18008.67 84
18009.94 93
18011.20 85
18012.47 88
18013.74 99
18015.00 81
18016.27 80
18017.54 87
18018.81 106
18020.07 89
18021.34 81
18022.61 78
18023.88 79
18025.14 76
18026.41 76
18027.68 95
18028.95 109
18030.21 92
18031.48 86
18032.75 89
18034.02 80
18035.28 73
18036.55 92
18037.82 99
18039.09 86
18040.36 98
18041.62 84
18042.89 82
18044.16 90
18045.43 86
18046.70 95
18047.97 91
18049.23 86
18050.50 102
18051.77 97
18053.04 88
18054.31 94
18055.58 95
18056.84 104
18058.11 81
18059.38 80
18060.65 96
18061.92 91
18063.19 113
18064.46 90
18065.73 79
18067.00 107
18068.26 95
18069.53 83
18070.80 78
18072.07 94
18073.34 97
18074.61 98
18075.88 87
18077.15 87
18078.42 101
18079.69 80
18080.96 105
18082.23 96
18083.50 92
18084.77 91
18086.03 87
18087.30 98
18088.57 92
18089.84 82
18091.11 107
18092.38 97
18093.65 82
18094.92 95
18096.19 97
18097.46 106
18098.73 102
18100.00 107
18101.27 70
18102.54 94
18103.81 102
18105.08 87
18106.35 89
18107.63 87
18108.90 98
18110.17 104
18111.44 90
18112.71 108
18113.98 89
18115.25 105
18116.52 98
18117.79 97
18119.06 97
18120.33 101
18121.60 101
18122.87 92
18124.14 97
18125.42 89
18126.69 100
18127.96 101
18129.23 90
18130.50 94
18131.77 110
18133.04 112
18134.31 87
18135.58 89
18136.86 87
18138.13 83
18139.40 100
18140.67 85
18141.94 95
18143.21 109
18144.49 104
18145.76 85
18147.03 88
18148.30 93
18149.57 91
18150.84 93
18152.12 91
18153.39 93
18154.66 94
18155.93 88
18157.20 89
18158.48 94
18159.75 92
18161.02 89
18162.29 97
18163.57 66
18164.84 84
18166.11 84
18167.38 93
18168.66 84
18169.93 75
18171.20 83
18172.47 92
18173.75 91
18175.02 90
18176.29 91
18177.56 83
18178.84 106
18180.11 92
18181.38 75
18182.66 83
18183.93 81
18185.20 92
18186.48 93
18187.75 108
18189.02 92
18190.30 91
18191.57 95
18192.84 88
18194.12 92
18195.39 84
18196.66 85
18197.94 73
18199.21 78
18200.48 90
18201.76 81
18203.03 97
18204.30 91
18205.58 98
18206.85 86
18208.13 112
18209.40 87
18210.67 107
18211.95 99
18213.22 89
18214.50 101
18215.77 82
18217.04 93
18218.32 90
18219.59 78
18220.87 95
18222.14 110
18223.42 97
18224.69 79
18225.97 81
18227.24 104
18228.51 96
18229.79 88
18231.06 96
18232.34 85
18233.61 91
18234.89 77
18236.16 88
18237.44 91
18238.71 81
18239.99 96
18241.26 97
18242.54 89
18243.81 97
18245.09 85
18246.36 88
18247.64 86
18248.91 99
18250.19 86
18251.47 80
18252.74 95
18254.02 92
18255.29 92
18256.57 94
18257.84 97
18259.12 82
18260.39 96
18261.67 101
18262.95 90
18264.22 90
18265.50 96
18266.77 85
18268.05 89
18269.33 101
18270.60 89
18271.88 93
18273.15 97
18274.43 77
18275.71 88
18276.98 82
18278.26 87
18279.54 104
18280.81 98
18282.09 81
18283.37 86
18284.64 81
18285.92 80
18287.20 73
18288.47 84
18289.75 100
18291.03 78
18292.30 97
18293.58 100
18294.86 111
18296.13 78
18297.41 102
18298.69 90
18299.96 83
18301.24 91
18302.52 102
18303.80 105
18305.07 95
18306.35 81
18307.63 100
18308.91 115
18310.18 91
18311.46 87
18312.74 97
18314.02 106
18315.29 90
18316.57 90
18317.85 95
18319.13 92
18320.40 96
18321.68 88
18322.96 102
18324.24 96
18325.52 104
18326.79 97
18328.07 87
18329.35 90
18330.63 97
18331.91 102
18333.19 100
18334.46 100
18335.74 85
18337.02 99
18338.30 102
18339.58 90
18340.86 96
18342.13 95
18343.41 110
18344.69 87
18345.97 102
18347.25 100
18348.53 90
18349.81 95
18351.09 81
18352.36 83
18353.64 93
18354.92 86
18356.20 104
18357.48 80
18358.76 78
18360.04 91
18361.32 80
18362.60 100
18363.88 100
18365.16 116
18366.44 101
18367.72 78
18369.00 102
18370.27 88
18371.55 92
18372.83 89
18374.11 93
18375.39 112
18376.67 95
18377.95 103
18379.23 114
18380.51 91
18381.79 85
18383.07 92
18384.35 102
18385.63 86
18386.91 83
18388.19 81
18389.47 96
18390.75 92
18392.03 80
18393.31 76
18394.60 97
18395.88 78
18397.16 89
18398.44 88
18399.72 91
18401.00 93
18402.28 80
18403.56 96
18404.84 77
18406.12 90
18407.40 112
18408.68 90
18409.96 91
18411.24 80
18412.53 89
18413.81 89
18415.09 88
18416.37 97
18417.65 88
18418.93 78
18420.21 91
18421.49 80
18422.78 72
18424.06 83
18425.34 79
18426.62 94
18427.90 106
18429.18 92
18430.46 83
18431.75 93
18433.03 93
18434.31 70
18435.59 92
18436.87 85
18438.16 101
18439.44 91
18440.72 84
18442.00 103
18443.28 78
18444.57 88
18445.85 104
18447.13 101
18448.41 98
18449.70 99
18450.98 87
18452.26 80
18453.54 81
18454.83 84
18456.11 75
18457.39 97
18458.67 87
18459.96 92
18461.24 92
18462.52 74
18463.80 82
18465.09 85
18466.37 95
18467.65 89
18468.94 89
18470.22 89
18471.50 87
18472.78 86
18474.07 91
18475.35 98
18476.63 82
18477.92 75
18479.20 83
18480.48 102
18481.77 88
18483.05 108
18484.34 97
18485.62 88
18486.90 97
18488.19 90
18489.47 103
18490.75 88
18492.04 86
18493.32 82
18494.61 80
18495.89 89
18497.17 90
18498.46 75
18499.74 101
18501.03 95
18502.31 104
18503.59 90
18504.88 96
18506.16 86
18507.45 92
18508.73 95
18510.02 84
18511.30 74
18512.58 99
18513.87 89
18515.15 87
18516.44 95
18517.72 101
18519.01 78
18520.29 97
18521.58 89
18522.86 99
18524.15 111
18525.43 95
18526.72 111
18528.00 91
18529.29 94
18530.57 90
18531.86 87
18533.14 87
18534.43 71
18535.71 90
18537.00 102
18538.28 99
18539.57 94
18540.86 80
18542.14 86
18543.43 113
18544.71 103
18546.00 103
18547.28 104
18548.57 84
18549.85 92
18551.14 89
18552.43 80
18553.71 88
18555.00 96
18556.28 99
18557.57 86
18558.86 81
18560.14 89
18561.43 99
18562.72 96
18564.00 93
18565.29 101
18566.57 79
18567.86 104
18569.15 93
18570.43 101
18571.72 98
18573.01 85
18574.29 92
18575.58 114
18576.87 98
18578.15 83
18579.44 102
18580.73 90
18582.01 93
18583.30 92
18584.59 93
18585.88 82
18587.16 111
18588.45 107
18589.74 107
18591.02 95
18592.31 104
18593.60 113
18594.89 114
18596.17 95
18597.46 103
18598.75 112
18600.04 100
18601.32 100
18602.61 97
18603.90 110
18605.19 110
18606.47 109
18607.76 94
18609.05 82
18610.34 84
18611.63 97
18612.91 105
18614.20 87
18615.49 98
18616.78 89
18618.07 87
18619.35 89
18620.64 85
18621.93 87
18623.22 82
18624.51 84
18625.80 104
18627.09 91
18628.37 98
18629.66 95
18630.95 109
18632.24 85
18633.53 100
18634.82 108
18636.11 101
18637.39 109
18638.68 99
18639.97 97
18641.26 105
18642.55 102
18643.84 92
18645.13 92
18646.42 97
18647.71 95
18649.00 95
18650.29 88
18651.58 91
18652.86 88
18654.15 83
18655.44 83
18656.73 87
18658.02 90
18659.31 74
18660.60 94
18661.89 83
18663.18 75
18664.47 88
18665.76 103
18667.05 84
18668.34 98
18669.63 97
18670.92 92
18672.21 84
18673.50 69
18674.79 81
18676.08 95
18677.37 99
18678.66 80
18679.95 101
18681.24 80
18682.53 67
18683.82 101
18685.11 89
18686.40 94
18687.69 79
18688.99 100
18690.28 96
18691.57 87
18692.86 65
18694.15 102
18695.44 93
18696.73 96
18698.02 85
18699.31 103
18700.60 82
18701.89 79
18703.19 96
18704.48 86
18705.77 81
18707.06 94
18708.35 86
18709.64 79
18710.93 96
18712.22 79
18713.52 80
18714.81 86
18716.10 79
18717.39 77
18718.68 91
18719.97 96
18721.27 84
18722.56 70
18723.85 100
18725.14 103
18726.43 83
18727.72 83
18729.02 71
18730.31 83
18731.60 71
18732.89 86
18734.19 75
18735.48 92
18736.77 89
18738.06 95
18739.35 110
18740.65 74
18741.94 98
18743.23 84
18744.52 86
18745.82 81
18747.11 67
18748.40 73
18749.70 85
18750.99 76
18752.28 90
18753.57 62
18754.87 86
18756.16 76
18757.45 81
18758.75 86
18760.04 93
18761.33 85
18762.63 94
18763.92 84
18765.21 89
18766.50 80
18767.80 79
18769.09 67
18770.38 79
18771.68 78
18772.97 68
18774.27 106
18775.56 72
18776.85 87
18778.15 81
18779.44 85
18780.73 91
18782.03 71
18783.32 78
18784.62 70
18785.91 76
18787.20 89
18788.50 91
18789.79 76
18791.09 73
18792.38 55
18793.67 77
18794.97 79
18796.26 89
18797.56 82
18798.85 82
18800.15 96
18801.44 83
18802.74 85
18804.03 86
18805.32 99
18806.62 78
18807.91 70
18809.21 94
18810.50 78
18811.80 66
18813.09 74
18814.39 84
18815.68 85
18816.98 73
18818.27 81
18819.57 79
18820.86 86
18822.16 79
18823.45 71
18824.75 84
18826.05 82
18827.34 94
18828.64 76
18829.93 84
18831.23 69
18832.52 97
18833.82 96
18835.11 81
18836.41 79
18837.71 72
18839.00 78
18840.30 78
18841.59 86
18842.89 87
18844.18 104
18845.48 90
18846.78 86
18848.07 77
18849.37 72
18850.67 95
18851.96 92
18853.26 97
18854.55 94
18855.85 79
18857.15 75
18858.44 82
18859.74 81
18861.04 77
18862.33 85
18863.63 92
18864.93 77
18866.22 93
18867.52 80
18868.82 85
18870.11 71
18871.41 80
18872.71 84
18874.00 88
18875.30 88
18876.60 80
18877.90 88
18879.19 89
18880.49 89
18881.79 95
18883.09 86
18884.38 82
18885.68 87
18886.98 77
18888.27 74
18889.57 87
18890.87 60
18892.17 82
18893.47 74
18894.76 68
18896.06 97
18897.36 79
18898.66 83
18899.95 78
18901.25 92
18902.55 86
18903.85 92
18905.15 95
18906.44 91
18907.74 82
18909.04 69
18910.34 67
18911.64 96
18912.94 77
18914.23 95
18915.53 90
18916.83 90
18918.13 81
18919.43 76
18920.73 96
18922.03 91
18923.32 93
18924.62 100
18925.92 85
18927.22 72
18928.52 75
18929.82 90
18931.12 91
18932.42 85
18933.72 84
18935.01 82
18936.31 79
18937.61 74
18938.91 76
18940.21 70
18941.51 76
18942.81 75
18944.11 78
18945.41 80
18946.71 75
18948.01 64
18949.31 76
18950.61 70
18951.91 85
18953.21 76
18954.51 73
18955.81 73
18957.11 68
18958.41 68
18959.71 77
18961.01 82
18962.31 64
18963.61 85
18964.91 75
18966.21 58
18967.51 70
18968.81 69
18970.11 66
18971.41 83
18972.71 77
18974.01 85
18975.31 83
18976.61 71
18977.91 83
18979.21 72
18980.51 71
18981.81 85
18983.11 86
18984.41 66
18985.71 76
18987.02 69
18988.32 58
18989.62 87
18990.92 72
18992.22 57
18993.52 75
18994.82 81
18996.12 82
18997.42 82
18998.73 83
19000.03 68
19001.33 64
19002.63 70
19003.93 66
19005.23 74
19006.53 79
19007.84 76
19009.14 83
19010.44 74
19011.74 91
19013.04 82
19014.34 78
19015.65 91
19016.95 87
19018.25 87
19019.55 78
19020.85 80
19022.16 89
19023.46 72
19024.76 76
19026.06 68
19027.37 79
19028.67 91
19029.97 77
19031.27 81
19032.57 64
19033.88 85
19035.18 80
19036.48 83
19037.79 83
19039.09 71
19040.39 71
19041.69 95
19043.00 78
19044.30 82
19045.60 75
19046.90 74
19048.21 75
19049.51 63
19050.81 90
19052.12 73
19053.42 75
19054.72 84
19056.03 87
19057.33 73
19058.63 75
19059.94 79
19061.24 81
19062.54 76
19063.85 65
19065.15 87
19066.45 76
19067.76 73
19069.06 79
19070.37 93
19071.67 80
19072.97 77
19074.28 73
19075.58 72
19076.88 79
19078.19 93
19079.49 74
19080.80 81
19082.10 87
19083.41 78
19084.71 87
19086.01 83
19087.32 79
19088.62 80
19089.93 83
19091.23 70
19092.54 85
19093.84 77
19095.14 69
19096.45 68
19097.75 82
19099.06 84
19100.36 91
19101.67 81
19102.97 80
19104.28 78
19105.58 86
19106.89 91
19108.19 55
19109.50 78
19110.80 81
19112.11 80
19113.41 88
19114.72 80
19116.02 72
19117.33 92
19118.64 94
19119.94 80
19121.25 76
19122.55 80
19123.86 79
19125.16 80
19126.47 83
19127.77 66
19129.08 84
19130.39 70
19131.69 64
19133.00 71
19134.30 82
19135.61 83
19136.92 77
19138.22 73
19139.53 93
19140.83 85
19142.14 90
19143.45 80
19144.75 69
19146.06 76
19147.37 83
19148.67 84
19149.98 101
19151.28 94
19152.59 78
19153.90 65
19155.20 74
19156.51 87
19157.82 92
19159.12 76
19160.43 77
19161.74 76
19163.05 74
19164.35 91
19165.66 85
19166.97 68
19168.27 84
19169.58 94
19170.89 72
19172.19 76
19173.50 87
19174.81 80
19176.12 98
19177.42 61
19178.73 82
19180.04 75
19181.35 91
19182.65 75
19183.96 76
19185.27 84
19186.58 83
19187.89 89
19189.19 95
19190.50 84
19191.81 65
19193.12 77
19194.42 70
19195.73 84
19197.04 75
19198.35 71
19199.66 92
19200.97 70
19202.27 85
19203.58 56
19204.89 77
19206.20 61
19207.51 74
19208.82 75
19210.12 79
19211.43 79
19212.74 74
19214.05 77
19215.36 74
19216.67 80
19217.98 105
19219.28 101
19220.59 97
19221.90 82
19223.21 76
19224.52 100
19225.83 73
19227.14 77
19228.45 69
19229.76 67
19231.07 64
19232.38 81
19233.68 77
19234.99 87
19236.30 89
19237.61 92
19238.92 68
19240.23 66
19241.54 74
19242.85 71
19244.16 76
19245.47 66
19246.78 69
19248.09 78
19249.40 88
19250.71 81
19252.02 86
19253.33 81
19254.64 89
19255.95 64
19257.26 82
19258.57 75
19259.88 80
19261.19 82
19262.50 69
19263.81 79
19265.12 73
19266.43 67
19267.74 74
19269.05 71
19270.36 56
19271.67 60
19272.99 77
19274.30 89
19275.61 69
19276.92 86
19278.23 75
19279.54 77
19280.85 78
19282.16 69
19283.47 79
19284.78 67
19286.09 81
19287.41 75
19288.72 89
19290.03 60
19291.34 77
19292.65 85
19293.96 67
19295.27 79
19296.58 77
19297.90 65
19299.21 73
19300.52 59
19301.83 91
19303.14 85
19304.45 84
19305.77 70
19307.08 92
19308.39 63
19309.70 79
19311.01 84
19312.33 71
19313.64 79
19314.95 73
19316.26 98
19317.57 72
19318.89 83
19320.20 75
19321.51 89
19322.82 96
19324.14 83
19325.45 64
19326.76 82
19328.07 75
19329.39 55
19330.70 86
19332.01 77
19333.32 81
19334.64 102
19335.95 87
19337.26 97
19338.58 84
19339.89 78
19341.20 76
19342.51 83
19343.83 84
19345.14 80
19346.45 74
19347.77 68
19349.08 80
19350.39 71
19351.71 77
19353.02 73
19354.33 74
19355.65 75
19356.96 79
19358.27 69
19359.59 75
19360.90 68
19362.21 69
19363.53 72
19364.84 86
19366.16 83
19367.47 64
19368.78 63
19370.10 62
19371.41 68
19372.73 71
19374.04 76
19375.35 88
19376.67 70
19377.98 69
19379.30 80
19380.61 77
19381.93 93
19383.24 68
19384.55 70
19385.87 86
19387.18 81
19388.50 59
19389.81 81
19391.13 67
19392.44 73
19393.76 81
19395.07 72
19396.39 80
19397.70 76
19399.02 95
19400.33 77
19401.65 70
19402.96 76
19404.28 79
19405.59 85
19406.91 73
19408.22 66
19409.54 64
19410.85 80
19412.17 96
19413.48 69
19414.80 83
19416.11 79
19417.43 87
19418.75 79
19420.06 77
19421.38 86
19422.69 90
19424.01 69
19425.32 87
19426.64 67
19427.96 79
19429.27 83
19430.59 69
19431.90 59
19433.22 63
19434.54 71
19435.85 84
19437.17 80
19438.49 78
19439.80 74
19441.12 73
19442.43 80
19443.75 79
19445.07 81
19446.38 84
19447.70 73
19449.02 69
19450.33 74
19451.65 75
19452.97 74
19454.28 71
19455.60 87
19456.92 78
19458.23 85
19459.55 84
19460.87 85
19462.19 79
19463.50 74
19464.82 87
19466.14 64
19467.45 89
19468.77 79
19470.09 86
19471.41 86
19472.72 71
19474.04 84
19475.36 68
19476.68 86
19477.99 78
19479.31 79
19480.63 74
19481.95 77
19483.27 84
19484.58 80
19485.90 75
19487.22 65
19488.54 71
19489.85 89
19491.17 72
19492.49 73
19493.81 73
19495.13 70
19496.45 80
19497.76 80
19499.08 80
19500.40 93
19501.72 93
19503.04 71
19504.36 88
19505.67 66
19506.99 72
19508.31 85
19509.63 71
19510.95 63
19512.27 82
19513.59 68
19514.91 77
19516.22 74
19517.54 68
19518.86 78
19520.18 79
19521.50 69
19522.82 84
19524.14 86
19525.46 74
19526.78 77
19528.10 79
19529.42 76
19530.74 76
19532.06 81
19533.37 101
19534.69 69
19536.01 76
19537.33 69
19538.65 78
19539.97 77
19541.29 80
19542.61 66
19543.93 84
19545.25 78
19546.57 69
19547.89 74
19549.21 81
19550.53 68
19551.85 75
19553.17 78
19554.49 82
19555.81 74
19557.13 59
19558.45 74
19559.77 105
19561.09 89
19562.41 72
19563.74 84
19565.06 69
19566.38 84
19567.70 70
19569.02 85
19570.34 70
19571.66 84
19572.98 90
19574.30 75
19575.62 75
19576.94 78
19578.26 86
19579.59 85
19580.91 88
19582.23 83
19583.55 92
19584.87 78
19586.19 80
19587.51 76
19588.83 69
19590.16 76
19591.48 78
19592.80 78
19594.12 72
19595.44 64
19596.76 71
19598.08 83
19599.41 84
19600.73 68
19602.05 78
19603.37 79
19604.69 78
19606.02 82
19607.34 66
19608.66 69
19609.98 83
19611.30 87
19612.63 100
19613.95 76
19615.27 71
19616.59 77
19617.91 70
19619.24 55
19620.56 64
19621.88 62
19623.20 77
19624.53 80
19625.85 89
19627.17 79
19628.50 73
19629.82 83
19631.14 91
19632.46 87
19633.79 74
19635.11 67
19636.43 82
19637.76 67
19639.08 66
19640.40 87
19641.72 89
19643.05 76
19644.37 84
19645.69 82
19647.02 84
19648.34 77
19649.66 65
19650.99 59
19652.31 98
19653.64 86
19654.96 78
19656.28 95
19657.61 81
19658.93 88
19660.25 66
19661.58 72
19662.90 69
19664.23 78
19665.55 64
19666.87 87
19668.20 93
19669.52 70
19670.85 88
19672.17 84
19673.49 87
19674.82 88
19676.14 76
19677.47 65
19678.79 65
19680.12 95
19681.44 64
19682.76 83
19684.09 81
19685.41 83
19686.74 74
19688.06 76
19689.39 72
19690.71 81
19692.04 93
19693.36 81
19694.69 89
19696.01 71
19697.34 72
19698.66 79
19699.99 82
19701.31 72
19702.64 80
19703.96 76
19705.29 93
19706.61 86
19707.94 88
19709.26 78
19710.59 68
19711.92 79
19713.24 86
19714.57 80
19715.89 80
19717.22 72
19718.54 64
19719.87 89
19721.20 91
19722.52 92
19723.85 66
19725.17 67
19726.50 84
19727.83 90
19729.15 87
19730.48 63
19731.80 79
19733.13 84
19734.46 79
19735.78 95
19737.11 77
19738.44 75
19739.76 83
19741.09 72
19742.41 78
19743.74 78
19745.07 71
19746.39 60
19747.72 79
19749.05 79
19750.37 79
19751.70 96
19753.03 80
19754.36 62
19755.68 70
19757.01 84
19758.34 92
19759.66 81
19760.99 84
19762.32 89
19763.65 87
19764.97 83
19766.30 82
19767.63 76
19768.95 82
19770.28 70
19771.61 81
19772.94 69
19774.27 58
19775.59 94
19776.92 88
19778.25 72
19779.58 70
19780.90 77
19782.23 79
19783.56 79
19784.89 58
19786.22 73
19787.54 80
19788.87 72
19790.20 74
19791.53 95
19792.86 81
19794.18 76
19795.51 81
19796.84 68
19798.17 83
19799.50 85
19800.83 63
19802.16 61
19803.48 79
19804.81 94
19806.14 74
19807.47 70
19808.80 79
19810.13 68
19811.46 72
19812.79 70
19814.11 83
19815.44 83
19816.77 78
19818.10 72
19819.43 75
19820.76 74
19822.09 70
19823.42 78
19824.75 94
19826.08 76
19827.41 70
19828.74 74
19830.07 67
19831.39 84
19832.72 83
19834.05 83
19835.38 78
19836.71 85
19838.04 95
19839.37 92
19840.70 91
19842.03 69
19843.36 60
19844.69 71
19846.02 78
19847.35 77
19848.68 74
19850.01 71
19851.34 82
19852.67 84
19854.00 94
19855.33 72
19856.66 75
19857.99 65
19859.33 93
19860.66 74
19861.99 83
19863.32 93
19864.65 79
19865.98 66
19867.31 75
19868.64 83
19869.97 86
19871.30 78
19872.63 76
19873.96 77
19875.29 70
19876.63 71
19877.96 82
19879.29 88
19880.62 82
19881.95 72
19883.28 86
19884.61 73
19885.94 88
19887.28 86
19888.61 70
19889.94 74
19891.27 74
19892.60 76
19893.93 92
19895.26 88
19896.60 68
19897.93 74
19899.26 74
19900.59 69
19901.92 84
19903.26 81
19904.59 83
19905.92 82
19907.25 80
19908.58 79
19909.92 63
19911.25 82
19912.58 91
19913.91 84
19915.24 76
19916.58 85
19917.91 80
19919.24 84
19920.57 77
19921.91 64
19923.24 74
19924.57 85
19925.91 77
19927.24 81
19928.57 69
19929.90 68
19931.24 67
19932.57 81
19933.90 77
19935.24 84
19936.57 74
19937.90 65
19939.23 78
19940.57 86
19941.90 75
19943.23 73
19944.57 81
19945.90 76
19947.23 84
19948.57 77
19949.90 78
19951.23 94
19952.57 88
19953.90 76
19955.24 64
19956.57 78
19957.90 70
19959.24 86
19960.57 75
19961.90 83
19963.24 82
19964.57 83
19965.91 78
19967.24 85
19968.58 83
19969.91 88
19971.24 94
19972.58 87
19973.91 63
19975.25 73
19976.58 84
19977.92 76
19979.25 85
19980.58 73
19981.92 71
19983.25 65
19984.59 95
19985.92 86
19987.26 92
19988.59 75
19989.93 72
19991.26 77
19992.60 71
19993.93 83
19995.27 99
19996.60 76
19997.94 85
19999.27 81
20000.61 72
20001.94 75
20003.28 83
20004.61 71
20005.95 74
20007.28 76
20008.62 78
20009.96 91
20011.29 94
20012.63 94
20013.96 87
20015.30 76
20016.63 73
20017.97 74
20019.30 104
20020.64 86
20021.98 88
20023.31 77
20024.65 85
20025.98 87
20027.32 92
20028.66 77
20029.99 82
20031.33 85
20032.67 74
20034.00 93
20035.34 76
20036.67 71
20038.01 73
20039.35 69
20040.68 69
20042.02 80
20043.36 75
20044.69 84
20046.03 85
20047.37 74
20048.70 75
20050.04 74
20051.38 73
20052.71 84
20054.05 81
20055.39 77
20056.73 86
20058.06 76
20059.40 83
20060.74 78
20062.07 64
20063.41 62
20064.75 81
20066.09 100
20067.42 93
20068.76 70
20070.10 87
20071.44 86
20072.77 90
20074.11 85
20075.45 72
20076.79 76
20078.13 82
20079.46 89
20080.80 90
20082.14 80
20083.48 83
20084.81 67
20086.15 84
20087.49 86
20088.83 81
20090.17 80
20091.51 75
20092.84 86
20094.18 81
20095.52 103
20096.86 78
20098.20 93
20099.54 94
20100.87 77
20102.21 63
20103.55 76
20104.89 84
20106.23 105
20107.57 83
20108.91 75
20110.25 81
20111.58 89
20112.92 92
20114.26 77
20115.60 85
20116.94 77
20118.28 72
20119.62 94
20120.96 93
20122.30 75
20123.64 60
20124.98 88
20126.31 85
20127.65 62
20128.99 78
