# Supplementary material for: MALDI-TOF MS typing enables the classification of brewing yeasts of the genus Saccharomyces to major beer styles
Source: PLoS One. 2017 Aug 9;12(8):e0181694. doi: 10.1371/journal.pone.0181694 (PMC5549903; doi:10.1371/journal.pone.0181694)
Supplement: S7 File — The directory includes 90 raw files and was zipped to “.zip”; the folder has three strains with 30 spectra per strain; S1 Text explains the raw files with an example and Table 1 represents the yeast strains used within the experiment. (ZIP) [file pone.0181694.s010.zip › 19-21/30279-120-Lag-Lag-Lag-YPG-18h-E-E_2016-09-23_7_0_B8_1.dat]

1999.90 453
2000.32 484
2000.75 396
2001.17 475
2001.59 488
2002.01 447
2002.43 448
2002.86 466
2003.28 378
2003.70 395
2004.12 353
2004.54 309
2004.97 358
2005.39 398
2005.81 405
2006.23 384
2006.66 418
2007.08 389
2007.50 404
2007.92 338
2008.35 369
2008.77 389
2009.19 369
2009.61 371
2010.04 396
2010.46 368
2010.88 365
2011.31 361
2011.73 369
2012.15 355
2012.57 365
2013.00 375
2013.42 382
2013.84 357
2014.27 363
2014.69 363
2015.11 361
2015.54 346
2015.96 319
2016.38 322
2016.81 367
2017.23 444
2017.65 392
2018.08 397
2018.50 438
2018.93 422
2019.35 480
2019.77 462
2020.20 397
2020.62 433
2021.04 402
2021.47 403
2021.89 415
2022.32 419
2022.74 388
2023.17 357
2023.59 437
2024.01 380
2024.44 352
2024.86 375
2025.29 378
2025.71 384
2026.14 373
2026.56 343
2026.98 372
2027.41 387
2027.83 372
2028.26 347
2028.68 367
2029.11 379
2029.53 332
2029.96 346
2030.38 328
2030.81 320
2031.23 336
2031.66 376
2032.08 369
2032.51 349
2032.93 394
2033.36 369
2033.78 353
2034.21 348
2034.63 394
2035.06 385
2035.49 391
2035.91 394
2036.34 363
2036.76 391
2037.19 376
2037.61 331
2038.04 338
2038.47 387
2038.89 402
2039.32 370
2039.74 416
2040.17 358
2040.59 342
2041.02 329
2041.45 381
2041.87 374
2042.30 338
2042.73 372
2043.15 368
2043.58 345
2044.00 368
2044.43 368
2044.86 376
2045.28 348
2045.71 364
2046.14 382
2046.56 364
2046.99 371
2047.42 350
2047.84 349
2048.27 366
2048.70 340
2049.12 363
2049.55 297
2049.98 325
2050.40 300
2050.83 361
2051.26 374
2051.69 368
2052.11 310
2052.54 347
2052.97 324
2053.40 342
2053.82 356
2054.25 391
2054.68 363
2055.10 395
2055.53 446
2055.96 423
2056.39 384
2056.82 392
2057.24 451
2057.67 407
2058.10 395
2058.53 423
2058.95 405
2059.38 422
2059.81 416
2060.24 392
2060.67 426
2061.09 383
2061.52 394
2061.95 454
2062.38 425
2062.81 388
2063.24 405
2063.66 479
2064.09 426
2064.52 424
2064.95 456
2065.38 547
2065.81 510
2066.24 535
2066.66 585
2067.09 595
2067.52 515
2067.95 427
2068.38 487
2068.81 449
2069.24 426
2069.67 421
2070.10 428
2070.52 411
2070.95 396
2071.38 362
2071.81 332
2072.24 366
2072.67 347
2073.10 319
2073.53 413
2073.96 362
2074.39 363
2074.82 414
2075.25 444
2075.68 406
2076.11 393
2076.54 407
2076.97 422
2077.40 367
2077.83 398
2078.26 418
2078.69 424
2079.12 393
2079.55 431
2079.98 420
2080.41 380
2080.84 391
2081.27 382
2081.70 372
2082.13 363
2082.56 377
2082.99 381
2083.42 366
2083.85 389
2084.28 412
2084.71 355
2085.14 373
2085.57 406
2086.00 367
2086.43 408
2086.86 365
2087.29 423
2087.73 345
2088.16 407
2088.59 368
2089.02 361
2089.45 334
2089.88 344
2090.31 343
2090.74 338
2091.17 383
2091.61 353
2092.04 348
2092.47 360
2092.90 395
2093.33 389
2093.76 389
2094.19 314
2094.63 347
2095.06 344
2095.49 378
2095.92 342
2096.35 354
2096.78 307
2097.22 351
2097.65 349
2098.08 289
2098.51 341
2098.94 340
2099.38 355
2099.81 346
2100.24 348
2100.67 346
2101.11 373
2101.54 345
2101.97 332
2102.40 344
2102.83 370
2103.27 392
2103.70 349
2104.13 338
2104.56 353
2105.00 346
2105.43 367
2105.86 373
2106.30 352
2106.73 384
2107.16 389
2107.59 440
2108.03 426
2108.46 428
2108.89 354
2109.33 365
2109.76 382
2110.19 387
2110.63 369
2111.06 382
2111.49 411
2111.93 358
2112.36 375
2112.79 373
2113.23 370
2113.66 322
2114.09 352
2114.53 351
2114.96 377
2115.40 382
2115.83 419
2116.26 348
2116.70 338
2117.13 337
2117.56 275
2118.00 351
2118.43 312
2118.87 324
2119.30 378
2119.73 362
2120.17 353
2120.60 332
2121.04 376
2121.47 386
2121.91 372
2122.34 376
2122.78 403
2123.21 371
2123.64 378
2124.08 355
2124.51 407
2124.95 329
2125.38 367
2125.82 415
2126.25 386
2126.69 379
2127.12 399
2127.56 410
2127.99 418
2128.43 418
2128.86 417
2129.30 388
2129.73 412
2130.17 450
2130.60 426
2131.04 434
2131.47 454
2131.91 455
2132.35 402
2132.78 423
2133.22 402
2133.65 431
2134.09 361
2134.52 412
2134.96 365
2135.40 388
2135.83 422
2136.27 403
2136.70 404
2137.14 392
2137.57 388
2138.01 377
2138.45 357
2138.88 332
2139.32 376
2139.76 391
2140.19 344
2140.63 377
2141.06 386
2141.50 371
2141.94 378
2142.37 357
2142.81 412
2143.25 347
2143.68 350
2144.12 341
2144.56 349
2144.99 383
2145.43 365
2145.87 343
2146.30 317
2146.74 361
2147.18 398
2147.62 385
2148.05 377
2148.49 415
2148.93 420
2149.36 431
2149.80 470
2150.24 492
2150.68 472
2151.11 427
2151.55 490
2151.99 453
2152.43 454
2152.86 443
2153.30 421
2153.74 385
2154.18 405
2154.61 385
2155.05 385
2155.49 436
2155.93 394
2156.37 396
2156.80 429
2157.24 390
2157.68 417
2158.12 381
2158.56 378
2158.99 359
2159.43 384
2159.87 378
2160.31 356
2160.75 437
2161.19 375
2161.62 390
2162.06 362
2162.50 390
2162.94 393
2163.38 442
2163.82 408
2164.26 397
2164.69 427
2165.13 445
2165.57 462
2166.01 398
2166.45 448
2166.89 476
2167.33 478
2167.77 433
2168.21 471
2168.65 469
2169.08 431
2169.52 433
2169.96 462
2170.40 444
2170.84 487
2171.28 460
2171.72 526
2172.16 455
2172.60 417
2173.04 461
2173.48 467
2173.92 469
2174.36 463
2174.80 458
2175.24 470
2175.68 492
2176.12 492
2176.56 484
2177.00 473
2177.44 419
2177.88 455
2178.32 415
2178.76 439
2179.20 459
2179.64 414
2180.08 429
2180.52 479
2180.96 447
2181.40 410
2181.84 391
2182.28 408
2182.72 433
2183.16 407
2183.60 381
2184.04 398
2184.48 369
2184.93 385
2185.37 385
2185.81 337
2186.25 355
2186.69 372
2187.13 410
2187.57 399
2188.01 392
2188.45 368
2188.89 403
2189.34 435
2189.78 448
2190.22 412
2190.66 427
2191.10 392
2191.54 394
2191.98 425
2192.43 394
2192.87 405
2193.31 451
2193.75 446
2194.19 376
2194.63 392
2195.08 426
2195.52 466
2195.96 483
2196.40 459
2196.84 455
2197.29 431
2197.73 461
2198.17 454
2198.61 454
2199.06 403
2199.50 408
2199.94 432
2200.38 405
2200.82 376
2201.27 381
2201.71 433
2202.15 445
2202.59 409
2203.04 461
2203.48 396
2203.92 364
2204.37 422
2204.81 422
2205.25 448
2205.69 488
2206.14 448
2206.58 423
2207.02 436
2207.47 402
2207.91 408
2208.35 412
2208.80 436
2209.24 473
2209.68 447
2210.13 436
2210.57 384
2211.01 421
2211.46 397
2211.90 435
2212.34 422
2212.79 415
2213.23 414
2213.67 432
2214.12 470
2214.56 411
2215.01 426
2215.45 428
2215.89 397
2216.34 468
2216.78 398
2217.23 393
2217.67 364
2218.11 395
2218.56 390
2219.00 431
2219.45 477
2219.89 393
2220.34 374
2220.78 403
2221.22 456
2221.67 451
2222.11 478
2222.56 450
2223.00 447
2223.45 469
2223.89 436
2224.34 480
2224.78 478
2225.23 460
2225.67 437
2226.12 453
2226.56 478
2227.01 495
2227.45 437
2227.90 481
2228.34 505
2228.79 520
2229.23 478
2229.68 489
2230.12 510
2230.57 499
2231.01 496
2231.46 498
2231.90 573
2232.35 536
2232.80 520
2233.24 515
2233.69 524
2234.13 490
2234.58 487
2235.02 421
2235.47 439
2235.92 418
2236.36 474
2236.81 448
2237.25 423
2237.70 442
2238.15 476
2238.59 454
2239.04 402
2239.49 457
2239.93 406
2240.38 400
2240.82 432
2241.27 439
2241.72 417
2242.16 412
2242.61 395
2243.06 443
2243.50 403
2243.95 387
2244.40 390
2244.84 353
2245.29 371
2245.74 414
2246.19 381
2246.63 377
2247.08 342
2247.53 396
2247.97 362
2248.42 361
2248.87 372
2249.32 398
2249.76 448
2250.21 392
2250.66 382
2251.10 380
2251.55 442
2252.00 421
2252.45 431
2252.89 427
2253.34 468
2253.79 459
2254.24 400
2254.69 401
2255.13 387
2255.58 363
2256.03 403
2256.48 429
2256.93 386
2257.37 377
2257.82 433
2258.27 439
2258.72 396
2259.17 410
2259.61 402
2260.06 374
2260.51 431
2260.96 440
2261.41 461
2261.86 520
2262.31 554
2262.75 514
2263.20 542
2263.65 531
2264.10 544
2264.55 545
2265.00 555
2265.45 504
2265.90 472
2266.34 447
2266.79 478
2267.24 460
2267.69 451
2268.14 504
2268.59 465
2269.04 490
2269.49 443
2269.94 453
2270.39 415
2270.84 518
2271.29 565
2271.74 528
2272.18 511
2272.63 551
2273.08 530
2273.53 487
2273.98 558
2274.43 548
2274.88 535
2275.33 540
2275.78 548
2276.23 594
2276.68 605
2277.13 563
2277.58 545
2278.03 541
2278.48 527
2278.93 568
2279.38 517
2279.83 506
2280.28 504
2280.73 487
2281.19 469
2281.64 537
2282.09 471
2282.54 453
2282.99 413
2283.44 432
2283.89 448
2284.34 464
2284.79 386
2285.24 454
2285.69 427
2286.14 402
2286.59 416
2287.04 413
2287.50 406
2287.95 488
2288.40 507
2288.85 531
2289.30 545
2289.75 545
2290.20 587
2290.65 583
2291.11 610
2291.56 658
2292.01 694
2292.46 647
2292.91 661
2293.36 647
2293.82 599
2294.27 619
2294.72 577
2295.17 516
2295.62 499
2296.07 475
2296.53 454
2296.98 456
2297.43 426
2297.88 429
2298.33 437
2298.79 470
2299.24 399
2299.69 410
2300.14 408
2300.60 442
2301.05 401
2301.50 381
2301.95 371
2302.41 414
2302.86 389
2303.31 369
2303.76 362
2304.22 335
2304.67 355
2305.12 354
2305.57 369
2306.03 356
2306.48 384
2306.93 393
2307.39 439
2307.84 415
2308.29 429
2308.75 449
2309.20 444
2309.65 509
2310.11 519
2310.56 513
2311.01 471
2311.47 490
2311.92 488
2312.37 419
2312.83 451
2313.28 490
2313.73 489
2314.19 463
2314.64 426
2315.09 438
2315.55 455
2316.00 462
2316.46 465
2316.91 444
2317.36 459
2317.82 465
2318.27 438
2318.73 492
2319.18 481
2319.63 493
2320.09 515
2320.54 466
2321.00 448
2321.45 476
2321.91 448
2322.36 478
2322.82 499
2323.27 517
2323.72 528
2324.18 570
2324.63 634
2325.09 647
2325.54 599
2326.00 615
2326.45 637
2326.91 605
2327.36 515
2327.82 565
2328.27 562
2328.73 490
2329.18 470
2329.64 486
2330.09 443
2330.55 466
2331.00 459
2331.46 503
2331.92 516
2332.37 459
2332.83 399
2333.28 444
2333.74 474
2334.19 441
2334.65 402
2335.10 396
2335.56 432
2336.02 415
2336.47 443
2336.93 426
2337.38 454
2337.84 453
2338.30 396
2338.75 425
2339.21 396
2339.66 443
2340.12 430
2340.58 478
2341.03 500
2341.49 533
2341.95 500
2342.40 458
2342.86 438
2343.32 440
2343.77 422
2344.23 451
2344.68 450
2345.14 452
2345.60 442
2346.06 480
2346.51 528
2346.97 505
2347.43 484
2347.88 505
2348.34 560
2348.80 519
2349.25 538
2349.71 495
2350.17 497
2350.63 437
2351.08 485
2351.54 517
2352.00 463
2352.46 476
2352.91 472
2353.37 488
2353.83 415
2354.29 413
2354.74 409
2355.20 451
2355.66 430
2356.12 402
2356.57 407
2357.03 396
2357.49 379
2357.95 392
2358.41 397
2358.86 430
2359.32 441
2359.78 461
2360.24 488
2360.70 513
2361.15 517
2361.61 508
2362.07 472
2362.53 468
2362.99 492
2363.45 490
2363.91 539
2364.36 469
2364.82 452
2365.28 458
2365.74 495
2366.20 458
2366.66 513
2367.12 498
2367.57 484
2368.03 473
2368.49 499
2368.95 528
2369.41 441
2369.87 486
2370.33 490
2370.79 469
2371.25 432
2371.71 479
2372.17 404
2372.63 420
2373.09 472
2373.54 449
2374.00 426
2374.46 479
2374.92 464
2375.38 447
2375.84 476
2376.30 419
2376.76 453
2377.22 445
2377.68 522
2378.14 475
2378.60 425
2379.06 454
2379.52 464
2379.98 451
2380.44 481
2380.90 450
2381.36 445
2381.82 490
2382.28 475
2382.74 395
2383.20 441
2383.66 464
2384.12 436
2384.59 475
2385.05 399
2385.51 486
2385.97 402
2386.43 413
2386.89 455
2387.35 449
2387.81 422
2388.27 394
2388.73 446
2389.19 472
2389.65 389
2390.12 424
2390.58 485
2391.04 428
2391.50 468
2391.96 461
2392.42 473
2392.88 437
2393.34 440
2393.81 493
2394.27 449
2394.73 405
2395.19 401
2395.65 450
2396.11 473
2396.57 486
2397.04 427
2397.50 457
2397.96 382
2398.42 435
2398.88 417
2399.35 424
2399.81 454
2400.27 485
2400.73 447
2401.19 447
2401.66 420
2402.12 407
2402.58 421
2403.04 414
2403.51 411
2403.97 411
2404.43 410
2404.89 403
2405.36 405
2405.82 368
2406.28 397
2406.74 415
2407.21 420
2407.67 422
2408.13 422
2408.59 379
2409.06 405
2409.52 383
2409.98 433
2410.45 424
2410.91 362
2411.37 365
2411.84 407
2412.30 389
2412.76 384
2413.23 385
2413.69 377
2414.15 444
2414.62 492
2415.08 425
2415.54 416
2416.01 490
2416.47 485
2416.93 452
2417.40 422
2417.86 459
2418.32 512
2418.79 529
2419.25 502
2419.72 454
2420.18 476
2420.64 459
2421.11 475
2421.57 500
2422.04 502
2422.50 511
2422.96 489
2423.43 496
2423.89 448
2424.36 441
2424.82 422
2425.29 468
2425.75 419
2426.22 416
2426.68 446
2427.15 419
2427.61 465
2428.07 440
2428.54 461
2429.00 456
2429.47 415
2429.93 365
2430.40 398
2430.86 408
2431.33 402
2431.79 410
2432.26 382
2432.72 423
2433.19 426
2433.65 440
2434.12 480
2434.59 469
2435.05 500
2435.52 492
2435.98 451
2436.45 481
2436.91 476
2437.38 450
2437.84 462
2438.31 469
2438.78 510
2439.24 539
2439.71 487
2440.17 514
2440.64 524
2441.10 591
2441.57 565
2442.04 554
2442.50 511
2442.97 520
2443.44 472
2443.90 457
2444.37 462
2444.83 474
2445.30 444
2445.77 464
2446.23 454
2446.70 396
2447.17 400
2447.63 411
2448.10 417
2448.57 430
2449.03 366
2449.50 418
2449.97 425
2450.43 413
2450.90 384
2451.37 394
2451.83 397
2452.30 395
2452.77 426
2453.24 442
2453.70 467
2454.17 434
2454.64 401
2455.10 401
2455.57 381
2456.04 375
2456.51 377
2456.97 396
2457.44 408
2457.91 411
2458.38 390
2458.84 378
2459.31 402
2459.78 372
2460.25 401
2460.72 366
2461.18 364
2461.65 400
2462.12 436
2462.59 423
2463.06 449
2463.52 427
2463.99 407
2464.46 420
2464.93 440
2465.40 413
2465.86 424
2466.33 453
2466.80 447
2467.27 468
2467.74 463
2468.21 448
2468.68 439
2469.14 420
2469.61 398
2470.08 362
2470.55 373
2471.02 403
2471.49 418
2471.96 384
2472.43 448
2472.90 436
2473.36 400
2473.83 364
2474.30 374
2474.77 400
2475.24 413
2475.71 400
2476.18 407
2476.65 397
2477.12 416
2477.59 428
2478.06 438
2478.53 475
2479.00 469
2479.47 432
2479.94 404
2480.41 394
2480.87 416
2481.34 470
2481.81 355
2482.28 441
2482.75 382
2483.22 374
2483.69 400
2484.16 383
2484.63 380
2485.10 409
2485.57 395
2486.05 426
2486.52 415
2486.99 443
2487.46 428
2487.93 438
2488.40 430
2488.87 440
2489.34 437
2489.81 427
2490.28 441
2490.75 425
2491.22 453
2491.69 431
2492.16 387
2492.63 409
2493.10 481
2493.58 425
2494.05 415
2494.52 421
2494.99 402
2495.46 415
2495.93 411
2496.40 449
2496.87 419
2497.34 439
2497.82 433
2498.29 419
2498.76 440
2499.23 407
2499.70 349
2500.17 357
2500.64 398
2501.12 416
2501.59 405
2502.06 403
2502.53 368
2503.00 414
2503.48 388
2503.95 377
2504.42 392
2504.89 413
2505.36 432
2505.84 414
2506.31 432
2506.78 450
2507.25 410
2507.72 461
2508.20 458
2508.67 463
2509.14 474
2509.61 430
2510.09 502
2510.56 527
2511.03 513
2511.50 565
2511.98 616
2512.45 638
2512.92 573
2513.40 592
2513.87 526
2514.34 561
2514.81 545
2515.29 522
2515.76 495
2516.23 455
2516.71 465
2517.18 441
2517.65 432
2518.13 406
2518.60 428
2519.07 477
2519.55 474
2520.02 460
2520.49 492
2520.97 480
2521.44 459
2521.91 437
2522.39 450
2522.86 454
2523.34 462
2523.81 466
2524.28 498
2524.76 483
2525.23 436
2525.70 453
2526.18 482
2526.65 505
2527.13 461
2527.60 488
2528.08 530
2528.55 478
2529.02 470
2529.50 528
2529.97 484
2530.45 514
2530.92 452
2531.40 461
2531.87 478
2532.34 441
2532.82 447
2533.29 465
2533.77 466
2534.24 496
2534.72 449
2535.19 438
2535.67 419
2536.14 412
2536.62 464
2537.09 427
2537.57 389
2538.04 390
2538.52 431
2538.99 440
2539.47 443
2539.94 447
2540.42 444
2540.90 465
2541.37 461
2541.85 418
2542.32 441
2542.80 429
2543.27 463
2543.75 443
2544.22 443
2544.70 411
2545.18 405
2545.65 488
2546.13 483
2546.60 535
2547.08 513
2547.56 547
2548.03 548
2548.51 521
2548.98 559
2549.46 642
2549.94 611
2550.41 621
2550.89 605
2551.37 556
2551.84 579
2552.32 618
2552.80 635
2553.27 542
2553.75 537
2554.23 548
2554.70 585
2555.18 565
2555.66 581
2556.13 521
2556.61 537
2557.09 504
2557.56 503
2558.04 531
2558.52 505
2558.99 508
2559.47 547
2559.95 443
2560.43 457
2560.90 456
2561.38 436
2561.86 385
2562.33 440
2562.81 488
2563.29 436
2563.77 452
2564.25 413
2564.72 410
2565.20 366
2565.68 359
2566.16 393
2566.63 400
2567.11 380
2567.59 417
2568.07 468
2568.55 417
2569.02 444
2569.50 412
2569.98 401
2570.46 412
2570.94 435
2571.41 435
2571.89 373
2572.37 405
2572.85 443
2573.33 398
2573.81 422
2574.28 428
2574.76 431
2575.24 421
2575.72 445
2576.20 448
2576.68 433
2577.16 392
2577.64 429
2578.11 452
2578.59 396
2579.07 415
2579.55 427
2580.03 450
2580.51 398
2580.99 413
2581.47 407
2581.95 463
2582.43 490
2582.91 464
2583.39 401
2583.86 390
2584.34 412
2584.82 393
2585.30 412
2585.78 392
2586.26 436
2586.74 428
2587.22 391
2587.70 380
2588.18 422
2588.66 448
2589.14 418
2589.62 428
2590.10 405
2590.58 429
2591.06 394
2591.54 395
2592.02 431
2592.50 438
2592.98 386
2593.46 368
2593.94 426
2594.42 397
2594.90 417
2595.38 453
2595.86 442
2596.35 391
2596.83 414
2597.31 459
2597.79 435
2598.27 375
2598.75 403
2599.23 421
2599.71 440
2600.19 397
2600.67 373
2601.15 364
2601.63 409
2602.12 453
2602.60 422
2603.08 432
2603.56 410
2604.04 451
2604.52 422
2605.00 422
2605.48 404
2605.97 377
2606.45 378
2606.93 368
2607.41 398
2607.89 405
2608.37 397
2608.86 412
2609.34 407
2609.82 390
2610.30 404
2610.78 457
2611.26 475
2611.75 453
2612.23 451
2612.71 425
2613.19 401
2613.68 418
2614.16 379
2614.64 437
2615.12 399
2615.60 431
2616.09 390
2616.57 383
2617.05 351
2617.53 419
2618.02 399
2618.50 443
2618.98 471
2619.46 400
2619.95 421
2620.43 419
2620.91 393
2621.40 384
2621.88 385
2622.36 421
2622.85 413
2623.33 428
2623.81 405
2624.29 463
2624.78 437
2625.26 422
2625.74 413
2626.23 407
2626.71 456
2627.19 464
2627.68 431
2628.16 448
2628.64 454
2629.13 443
2629.61 484
2630.10 455
2630.58 486
2631.06 516
2631.55 525
2632.03 481
2632.51 527
2633.00 555
2633.48 533
2633.97 519
2634.45 491
2634.94 470
2635.42 457
2635.90 462
2636.39 452
2636.87 455
2637.36 442
2637.84 387
2638.33 388
2638.81 434
2639.29 426
2639.78 441
2640.26 415
2640.75 418
2641.23 434
2641.72 408
2642.20 384
2642.69 450
2643.17 414
2643.66 444
2644.14 411
2644.63 398
2645.11 391
2645.60 387
2646.08 407
2646.57 416
2647.05 396
2647.54 429
2648.02 445
2648.51 416
2648.99 464
2649.48 443
2649.97 381
2650.45 379
2650.94 414
2651.42 420
2651.91 441
2652.39 420
2652.88 455
2653.37 462
2653.85 504
2654.34 502
2654.82 503
2655.31 461
2655.80 445
2656.28 482
2656.77 456
2657.25 464
2657.74 432
2658.23 444
2658.71 533
2659.20 507
2659.69 462
2660.17 403
2660.66 417
2661.14 505
2661.63 476
2662.12 467
2662.60 452
2663.09 435
2663.58 429
2664.06 384
2664.55 452
2665.04 430
2665.53 462
2666.01 424
2666.50 433
2666.99 418
2667.47 463
2667.96 484
2668.45 486
2668.94 468
2669.42 475
2669.91 478
2670.40 485
2670.88 514
2671.37 532
2671.86 571
2672.35 572
2672.83 634
2673.32 632
2673.81 662
2674.30 653
2674.79 731
2675.27 722
2675.76 722
2676.25 723
2676.74 749
2677.23 640
2677.71 580
2678.20 566
2678.69 568
2679.18 561
2679.67 549
2680.15 546
2680.64 517
2681.13 468
2681.62 492
2682.11 492
2682.60 493
2683.08 542
2683.57 460
2684.06 525
2684.55 471
2685.04 523
2685.53 529
2686.02 483
2686.51 469
2686.99 487
2687.48 521
2687.97 475
2688.46 508
2688.95 500
2689.44 482
2689.93 454
2690.42 454
2690.91 461
2691.40 476
2691.89 510
2692.38 507
2692.87 465
2693.35 475
2693.84 464
2694.33 482
2694.82 560
2695.31 464
2695.80 482
2696.29 516
2696.78 475
2697.27 472
2697.76 480
2698.25 478
2698.74 499
2699.23 493
2699.72 469
2700.21 499
2700.70 513
2701.19 425
2701.68 430
2702.17 438
2702.66 496
2703.15 515
2703.64 538
2704.13 518
2704.62 512
2705.12 474
2705.61 469
2706.10 491
2706.59 444
2707.08 429
2707.57 478
2708.06 443
2708.55 411
2709.04 404
2709.53 453
2710.02 446
2710.51 436
2711.01 456
2711.50 478
2711.99 438
2712.48 447
2712.97 426
2713.46 456
2713.95 445
2714.44 443
2714.94 421
2715.43 413
2715.92 410
2716.41 410
2716.90 437
2717.39 377
2717.89 402
2718.38 434
2718.87 429
2719.36 452
2719.85 417
2720.34 431
2720.84 510
2721.33 500
2721.82 502
2722.31 448
2722.80 509
2723.30 516
2723.79 498
2724.28 487
2724.77 490
2725.27 460
2725.76 464
2726.25 454
2726.74 462
2727.24 447
2727.73 382
2728.22 422
2728.71 468
2729.21 393
2729.70 445
2730.19 465
2730.69 429
2731.18 393
2731.67 479
2732.16 430
2732.66 457
2733.15 500
2733.64 453
2734.14 467
2734.63 496
2735.12 487
2735.62 546
2736.11 488
2736.60 537
2737.10 477
2737.59 505
2738.08 465
2738.58 450
2739.07 507
2739.56 526
2740.06 456
2740.55 485
2741.05 453
2741.54 489
2742.03 453
2742.53 452
2743.02 446
2743.52 413
2744.01 444
2744.50 488
2745.00 553
2745.49 439
2745.99 400
2746.48 453
2746.97 481
2747.47 471
2747.96 512
2748.46 489
2748.95 460
2749.45 451
2749.94 459
2750.44 453
2750.93 424
2751.43 411
2751.92 421
2752.42 438
2752.91 437
2753.41 430
2753.90 451
2754.40 437
2754.89 404
2755.39 417
2755.88 433
2756.38 475
2756.87 451
2757.37 443
2757.86 447
2758.36 415
2758.85 450
2759.35 454
2759.84 458
2760.34 445
2760.83 472
2761.33 410
2761.83 448
2762.32 440
2762.82 394
2763.31 423
2763.81 437
2764.30 421
2764.80 402
2765.30 460
2765.79 442
2766.29 447
2766.78 499
2767.28 498
2767.78 428
2768.27 438
2768.77 421
2769.27 424
2769.76 366
2770.26 464
2770.76 461
2771.25 470
2771.75 454
2772.24 414
2772.74 472
2773.24 415
2773.73 468
2774.23 509
2774.73 502
2775.23 513
2775.72 478
2776.22 506
2776.72 524
2777.21 552
2777.71 553
2778.21 553
2778.70 509
2779.20 504
2779.70 501
2780.20 486
2780.69 488
2781.19 420
2781.69 456
2782.19 481
2782.68 457
2783.18 476
2783.68 417
2784.18 469
2784.67 459
2785.17 474
2785.67 476
2786.17 445
2786.67 436
2787.16 437
2787.66 473
2788.16 474
2788.66 485
2789.16 466
2789.65 492
2790.15 486
2790.65 464
2791.15 471
2791.65 503
2792.15 410
2792.64 413
2793.14 488
2793.64 499
2794.14 452
2794.64 491
2795.14 483
2795.64 541
2796.13 535
2796.63 545
2797.13 596
2797.63 590
2798.13 620
2798.63 581
2799.13 614
2799.63 569
2800.13 566
2800.62 528
2801.12 462
2801.62 439
2802.12 412
2802.62 483
2803.12 480
2803.62 523
2804.12 459
2804.62 460
2805.12 437
2805.62 439
2806.12 493
2806.62 502
2807.12 557
2807.62 607
2808.12 554
2808.62 542
2809.12 498
2809.62 503
2810.12 623
2810.62 602
2811.12 583
2811.62 613
2812.12 617
2812.62 633
2813.12 642
2813.62 631
2814.12 594
2814.62 601
2815.12 652
2815.62 614
2816.12 567
2816.62 523
2817.12 537
2817.62 498
2818.12 473
2818.62 483
2819.12 437
2819.63 425
2820.13 444
2820.63 448
2821.13 434
2821.63 446
2822.13 434
2822.63 437
2823.13 415
2823.63 475
2824.13 438
2824.64 424
2825.14 482
2825.64 448
2826.14 438
2826.64 463
2827.14 416
2827.64 444
2828.15 458
2828.65 442
2829.15 441
2829.65 434
2830.15 439
2830.65 488
2831.16 448
2831.66 407
2832.16 387
2832.66 391
2833.16 483
2833.67 420
2834.17 390
2834.67 426
2835.17 468
2835.68 496
2836.18 509
2836.68 432
2837.18 418
2837.68 501
2838.19 500
2838.69 476
2839.19 457
2839.70 465
2840.20 456
2840.70 467
2841.20 440
2841.71 463
2842.21 446
2842.71 420
2843.21 450
2843.72 464
2844.22 511
2844.72 524
2845.23 492
2845.73 490
2846.23 507
2846.74 543
2847.24 576
2847.74 523
2848.25 505
2848.75 534
2849.25 545
2849.76 525
2850.26 528
2850.76 504
2851.27 484
2851.77 504
2852.28 510
2852.78 486
2853.28 460
2853.79 462
2854.29 481
2854.79 480
2855.30 466
2855.80 472
2856.31 486
2856.81 491
2857.31 454
2857.82 449
2858.32 481
2858.83 519
2859.33 499
2859.84 542
2860.34 506
2860.85 497
2861.35 495
2861.85 510
2862.36 446
2862.86 423
2863.37 458
2863.87 420
2864.38 447
2864.88 441
2865.39 438
2865.89 459
2866.40 462
2866.90 458
2867.41 458
2867.91 487
2868.42 460
2868.92 435
2869.43 484
2869.93 493
2870.44 465
2870.94 491
2871.45 506
2871.96 556
2872.46 535
2872.97 509
2873.47 560
2873.98 612
2874.48 548
2874.99 560
2875.49 515
2876.00 562
2876.51 559
2877.01 565
2877.52 518
2878.02 520
2878.53 516
2879.04 513
2879.54 455
2880.05 510
2880.55 491
2881.06 487
2881.57 539
2882.07 557
2882.58 608
2883.09 581
2883.59 570
2884.10 567
2884.61 584
2885.11 540
2885.62 584
2886.13 544
2886.63 582
2887.14 588
2887.65 573
2888.15 588
2888.66 634
2889.17 619
2889.67 674
2890.18 638
2890.69 568
2891.20 538
2891.70 578
2892.21 626
2892.72 541
2893.22 541
2893.73 535
2894.24 557
2894.75 566
2895.25 522
2895.76 584
2896.27 566
2896.78 531
2897.29 546
2897.79 599
2898.30 523
2898.81 571
2899.32 571
2899.82 554
2900.33 525
2900.84 465
2901.35 521
2901.86 554
2902.36 545
2902.87 514
2903.38 515
2903.89 534
2904.40 510
2904.91 495
2905.41 512
2905.92 541
2906.43 505
2906.94 481
2907.45 484
2907.96 479
2908.47 475
2908.97 436
2909.48 415
2909.99 454
2910.50 423
2911.01 474
2911.52 488
2912.03 423
2912.54 493
2913.05 495
2913.55 447
2914.06 476
2914.57 494
2915.08 445
2915.59 507
2916.10 548
2916.61 512
2917.12 501
2917.63 463
2918.14 501
2918.65 526
2919.16 513
2919.67 493
2920.18 535
2920.69 498
2921.20 461
2921.71 467
2922.22 553
2922.73 562
2923.24 507
2923.75 574
2924.26 649
2924.77 646
2925.28 662
2925.79 663
2926.30 695
2926.81 663
2927.32 603
2927.83 598
2928.34 651
2928.85 633
2929.36 599
2929.87 552
2930.38 532
2930.89 500
2931.40 471
2931.91 468
2932.42 453
2932.93 470
2933.45 476
2933.96 432
2934.47 470
2934.98 463
2935.49 486
2936.00 525
2936.51 465
2937.02 468
2937.53 526
2938.04 513
2938.56 576
2939.07 642
2939.58 618
2940.09 703
2940.60 750
2941.11 777
2941.62 775
2942.14 819
2942.65 844
2943.16 819
2943.67 784
2944.18 758
2944.70 829
2945.21 760
2945.72 699
2946.23 674
2946.74 665
2947.26 609
2947.77 530
2948.28 576
2948.79 512
2949.30 527
2949.82 533
2950.33 572
2950.84 506
2951.35 458
2951.87 450
2952.38 504
2952.89 489
2953.40 448
2953.92 496
2954.43 509
2954.94 444
2955.45 464
2955.97 497
2956.48 493
2956.99 505
2957.51 538
2958.02 502
2958.53 429
2959.04 465
2959.56 531
2960.07 519
2960.58 548
2961.10 482
2961.61 488
2962.12 515
2962.64 517
2963.15 502
2963.66 570
2964.18 563
2964.69 614
2965.21 533
2965.72 519
2966.23 554
2966.75 526
2967.26 549
2967.77 548
2968.29 520
2968.80 514
2969.32 501
2969.83 500
2970.34 478
2970.86 500
2971.37 525
2971.89 513
2972.40 462
2972.91 481
2973.43 526
2973.94 520
2974.46 512
2974.97 494
2975.49 520
2976.00 526
2976.52 526
2977.03 570
2977.55 510
2978.06 534
2978.57 576
2979.09 519
2979.60 590
2980.12 579
2980.63 555
2981.15 534
2981.66 541
2982.18 590
2982.69 541
2983.21 591
2983.73 632
2984.24 601
2984.76 581
2985.27 591
2985.79 602
2986.30 599
2986.82 671
2987.33 653
2987.85 706
2988.36 664
2988.88 625
2989.40 646
2989.91 670
2990.43 727
2990.94 698
2991.46 717
2991.97 655
2992.49 680
2993.01 678
2993.52 702
2994.04 675
2994.55 753
2995.07 695
2995.59 740
2996.10 810
2996.62 832
2997.14 843
2997.65 833
2998.17 927
2998.69 881
2999.20 927
2999.72 915
3000.24 930
3000.75 983
3001.27 1124
3001.79 1144
3002.30 1319
3002.82 1447
3003.34 1634
3003.85 1883
3004.37 2285
3004.89 2570
3005.40 2718
3005.92 2895
3006.44 2906
3006.96 2707
3007.47 2500
3007.99 2224
3008.51 1966
3009.03 1732
3009.54 1363
3010.06 1217
3010.58 1104
3011.10 951
3011.61 852
3012.13 816
3012.65 717
3013.17 697
3013.68 721
3014.20 743
3014.72 714
3015.24 654
3015.76 724
3016.27 677
3016.79 691
3017.31 660
3017.83 673
3018.35 699
3018.86 751
3019.38 725
3019.90 708
3020.42 659
3020.94 674
3021.46 624
3021.97 634
3022.49 635
3023.01 630
3023.53 719
3024.05 765
3024.57 736
3025.09 764
3025.61 783
3026.12 708
3026.64 701
3027.16 662
3027.68 615
3028.20 612
3028.72 594
3029.24 600
3029.76 617
3030.28 580
3030.80 625
3031.32 618
3031.84 567
3032.35 572
3032.87 605
3033.39 576
3033.91 589
3034.43 526
3034.95 504
3035.47 615
3035.99 630
3036.51 632
3037.03 636
3037.55 589
3038.07 641
3038.59 599
3039.11 603
3039.63 542
3040.15 504
3040.67 579
3041.19 549
3041.71 599
3042.23 543
3042.75 554
3043.27 543
3043.79 571
3044.31 543
3044.83 560
3045.35 550
3045.87 580
3046.40 574
3046.92 565
3047.44 575
3047.96 515
3048.48 534
3049.00 609
3049.52 573
3050.04 538
3050.56 512
3051.08 498
3051.60 519
3052.12 516
3052.65 522
3053.17 569
3053.69 562
3054.21 591
3054.73 546
3055.25 543
3055.77 514
3056.30 537
3056.82 571
3057.34 502
3057.86 486
3058.38 573
3058.90 555
3059.42 489
3059.95 482
3060.47 524
3060.99 535
3061.51 561
3062.03 529
3062.56 559
3063.08 599
3063.60 597
3064.12 570
3064.64 555
3065.17 565
3065.69 607
3066.21 654
3066.73 662
3067.26 712
3067.78 667
3068.30 644
3068.82 687
3069.35 712
3069.87 684
3070.39 665
3070.91 701
3071.44 682
3071.96 640
3072.48 623
3073.01 657
3073.53 632
3074.05 676
3074.57 674
3075.10 718
3075.62 724
3076.14 865
3076.67 845
3077.19 817
3077.71 854
3078.24 879
3078.76 887
3079.28 853
3079.81 897
3080.33 921
3080.85 930
3081.38 894
3081.90 934
3082.42 890
3082.95 932
3083.47 880
3084.00 903
3084.52 893
3085.04 861
3085.57 890
3086.09 912
3086.62 886
3087.14 1040
3087.66 1084
3088.19 1194
3088.71 1304
3089.24 1402
3089.76 1521
3090.29 1587
3090.81 1690
3091.33 1693
3091.86 1626
3092.38 1658
3092.91 1446
3093.43 1343
3093.96 1254
3094.48 1205
3095.01 1146
3095.53 1114
3096.06 988
3096.58 913
3097.11 1022
3097.63 1105
3098.16 983
3098.68 1060
3099.21 1224
3099.73 1287
3100.26 1513
3100.78 1814
3101.31 2091
3101.83 2305
3102.36 2775
3102.88 3167
3103.41 3417
3103.93 3584
3104.46 3724
3104.99 3603
3105.51 3229
3106.04 2695
3106.56 2521
3107.09 2046
3107.61 1689
3108.14 1415
3108.67 1190
3109.19 1119
3109.72 1091
3110.24 983
3110.77 1064
3111.30 987
3111.82 1011
3112.35 950
3112.87 885
3113.40 875
3113.93 883
3114.45 799
3114.98 803
3115.51 747
3116.03 754
3116.56 767
3117.09 756
3117.61 742
3118.14 728
3118.67 732
3119.19 693
3119.72 758
3120.25 766
3120.77 794
3121.30 785
3121.83 788
3122.35 797
3122.88 863
3123.41 893
3123.94 815
3124.46 770
3124.99 834
3125.52 769
3126.05 746
3126.57 748
3127.10 745
3127.63 756
3128.16 742
3128.68 729
3129.21 752
3129.74 700
3130.27 652
3130.79 671
3131.32 664
3131.85 717
3132.38 731
3132.91 678
3133.43 639
3133.96 672
3134.49 614
3135.02 597
3135.55 625
3136.07 721
3136.60 710
3137.13 643
3137.66 645
3138.19 574
3138.72 586
3139.24 609
3139.77 646
3140.30 558
3140.83 580
3141.36 591
3141.89 589
3142.42 530
3142.95 495
3143.47 577
3144.00 557
3144.53 542
3145.06 567
3145.59 587
3146.12 603
3146.65 584
3147.18 632
3147.71 659
3148.24 647
3148.76 617
3149.29 633
3149.82 644
3150.35 647
3150.88 708
3151.41 757
3151.94 674
3152.47 645
3153.00 656
3153.53 625
3154.06 615
3154.59 563
3155.12 613
3155.65 579
3156.18 562
3156.71 580
3157.24 589
3157.77 611
3158.30 548
3158.83 609
3159.36 656
3159.89 639
3160.42 589
3160.95 632
3161.48 603
3162.01 626
3162.54 587
3163.07 615
3163.60 618
3164.13 564
3164.66 554
3165.20 585
3165.73 584
3166.26 560
3166.79 567
3167.32 571
3167.85 553
3168.38 525
3168.91 550
3169.44 519
3169.97 477
3170.50 524
3171.04 567
3171.57 587
3172.10 623
3172.63 623
3173.16 641
3173.69 664
3174.22 673
3174.75 692
3175.29 691
3175.82 695
3176.35 703
3176.88 730
3177.41 670
3177.94 698
3178.48 708
3179.01 590
3179.54 595
3180.07 580
3180.60 551
3181.14 526
3181.67 510
3182.20 503
3182.73 450
3183.26 511
3183.80 508
3184.33 491
3184.86 448
3185.39 452
3185.93 464
3186.46 459
3186.99 475
3187.52 492
3188.06 487
3188.59 496
3189.12 487
3189.65 496
3190.19 499
3190.72 504
3191.25 536
3191.79 554
3192.32 529
3192.85 524
3193.38 552
3193.92 555
3194.45 572
3194.98 526
3195.52 577
3196.05 535
3196.58 603
3197.12 586
3197.65 593
3198.18 606
3198.72 619
3199.25 612
3199.78 576
3200.32 548
3200.85 590
3201.39 604
3201.92 628
3202.45 605
3202.99 607
3203.52 568
3204.05 572
3204.59 592
3205.12 610
3205.66 618
3206.19 601
3206.72 599
3207.26 692
3207.79 688
3208.33 702
3208.86 722
3209.40 813
3209.93 835
3210.47 891
3211.00 861
3211.53 987
3212.07 966
3212.60 850
3213.14 894
3213.67 807
3214.21 740
3214.74 685
3215.28 724
3215.81 643
3216.35 581
3216.88 564
3217.42 652
3217.95 579
3218.49 496
3219.02 594
3219.56 598
3220.09 622
3220.63 577
3221.16 573
3221.70 557
3222.23 603
3222.77 646
3223.31 649
3223.84 683
3224.38 733
3224.91 730
3225.45 734
3225.98 713
3226.52 682
3227.06 684
3227.59 715
3228.13 697
3228.66 645
3229.20 653
3229.74 700
3230.27 701
3230.81 682
3231.34 703
3231.88 756
3232.42 759
3232.95 626
3233.49 672
3234.03 668
3234.56 671
3235.10 690
3235.64 715
3236.17 741
3236.71 746
3237.25 783
3237.78 739
3238.32 762
3238.86 751
3239.39 803
3239.93 876
3240.47 789
3241.00 765
3241.54 781
3242.08 785
3242.61 714
3243.15 683
3243.69 771
3244.23 852
3244.76 866
3245.30 830
3245.84 902
3246.38 855
3246.91 839
3247.45 900
3247.99 885
3248.53 873
3249.06 983
3249.60 1053
3250.14 1177
3250.68 1370
3251.21 1522
3251.75 1719
3252.29 1893
3252.83 2155
3253.37 2467
3253.90 2488
3254.44 2410
3254.98 2337
3255.52 2105
3256.06 1927
3256.60 1757
3257.13 1468
3257.67 1380
3258.21 1287
3258.75 1346
3259.29 1280
3259.83 1227
3260.36 1294
3260.90 1328
3261.44 1393
3261.98 1407
3262.52 1538
3263.06 1602
3263.60 1639
3264.14 1865
3264.68 1911
3265.21 1919
3265.75 2042
3266.29 2175
3266.83 2186
3267.37 2226
3267.91 2314
3268.45 2314
3268.99 2128
3269.53 2025
3270.07 1741
3270.61 1511
3271.15 1402
3271.69 1286
3272.23 1134
3272.76 1076
3273.30 1074
3273.84 1001
3274.38 1005
3274.92 956
3275.46 911
3276.00 879
3276.54 955
3277.08 962
3277.62 950
3278.16 959
3278.70 956
3279.24 1002
3279.78 1013
3280.32 979
3280.86 932
3281.41 967
3281.95 910
3282.49 907
3283.03 917
3283.57 987
3284.11 914
3284.65 984
3285.19 994
3285.73 956
3286.27 984
3286.81 1019
3287.35 1025
3287.89 1068
3288.43 1123
3288.97 987
3289.52 989
3290.06 1017
3290.60 1009
3291.14 978
3291.68 1045
3292.22 1160
3292.76 1274
3293.30 1375
3293.85 1478
3294.39 1554
3294.93 1657
3295.47 1821
3296.01 1802
3296.55 1853
3297.09 1923
3297.64 1928
3298.18 1866
3298.72 1788
3299.26 1692
3299.80 1547
3300.34 1399
3300.89 1377
3301.43 1294
3301.97 1191
3302.51 1121
3303.06 1090
3303.60 1099
3304.14 1039
3304.68 1038
3305.22 1087
3305.77 1044
3306.31 1047
3306.85 1023
3307.39 1038
3307.94 1003
3308.48 1022
3309.02 1111
3309.56 1185
3310.11 1156
3310.65 1078
3311.19 1118
3311.74 1094
3312.28 1082
3312.82 1092
3313.36 1075
3313.91 1118
3314.45 1118
3314.99 1124
3315.54 1174
3316.08 1235
3316.62 1233
3317.17 1289
3317.71 1386
3318.25 1569
3318.80 1629
3319.34 1635
3319.88 1720
3320.43 1744
3320.97 1876
3321.51 1769
3322.06 1905
3322.60 1725
3323.14 1727
3323.69 1681
3324.23 1589
3324.78 1510
3325.32 1385
3325.86 1400
3326.41 1440
3326.95 1399
3327.50 1443
3328.04 1433
3328.59 1350
3329.13 1296
3329.67 1347
3330.22 1511
3330.76 1674
3331.31 2076
3331.85 2602
3332.40 3260
3332.94 4099
3333.49 5132
3334.03 6657
3334.57 8302
3335.12 9710
3335.66 11130
3336.21 12351
3336.75 12946
3337.30 13114
3337.84 12626
3338.39 11584
3338.93 10587
3339.48 9094
3340.02 7518
3340.57 6330
3341.11 4990
3341.66 3977
3342.20 3159
3342.75 2607
3343.30 2161
3343.84 1831
3344.39 1692
3344.93 1485
3345.48 1342
3346.02 1246
3346.57 1238
3347.11 1211
3347.66 1185
3348.21 1099
3348.75 1105
3349.30 1015
3349.84 997
3350.39 969
3350.94 951
3351.48 919
3352.03 856
3352.57 868
3353.12 872
3353.67 927
3354.21 840
3354.76 892
3355.31 946
3355.85 974
3356.40 1000
3356.95 1009
3357.49 1084
3358.04 1053
3358.59 942
3359.13 941
3359.68 988
3360.23 1025
3360.77 973
3361.32 921
3361.87 964
3362.41 919
3362.96 995
3363.51 1061
3364.05 1031
3364.60 1084
3365.15 1107
3365.70 971
3366.24 980
3366.79 1022
3367.34 987
3367.89 950
3368.43 940
3368.98 982
3369.53 974
3370.08 1034
3370.62 1068
3371.17 1118
3371.72 1158
3372.27 1199
3372.81 1405
3373.36 1502
3373.91 1615
3374.46 1651
3375.01 1749
3375.55 1650
3376.10 1602
3376.65 1543
3377.20 1435
3377.75 1264
3378.30 1218
3378.84 1095
3379.39 1017
3379.94 930
3380.49 883
3381.04 848
3381.59 854
3382.13 833
3382.68 805
3383.23 748
3383.78 789
3384.33 752
3384.88 734
3385.43 732
3385.98 688
3386.52 670
3387.07 717
3387.62 676
3388.17 708
3388.72 688
3389.27 683
3389.82 686
3390.37 693
3390.92 736
3391.47 721
3392.02 707
3392.57 694
3393.12 713
3393.66 760
3394.21 746
3394.76 735
3395.31 725
3395.86 778
3396.41 783
3396.96 812
3397.51 867
3398.06 915
3398.61 864
3399.16 899
3399.71 919
3400.26 945
3400.81 889
3401.36 898
3401.91 850
3402.46 754
3403.01 658
3403.56 757
3404.11 736
3404.66 733
3405.21 680
3405.77 702
3406.32 772
3406.87 682
3407.42 678
3407.97 715
3408.52 713
3409.07 740
3409.62 799
3410.17 810
3410.72 821
3411.27 822
3411.82 944
3412.37 990
3412.93 976
3413.48 938
3414.03 951
3414.58 878
3415.13 851
3415.68 821
3416.23 879
3416.78 847
3417.34 800
3417.89 765
3418.44 800
3418.99 796
3419.54 707
3420.09 791
3420.65 700
3421.20 718
3421.75 771
3422.30 819
3422.85 734
3423.40 717
3423.96 804
3424.51 740
3425.06 823
3425.61 844
3426.17 822
3426.72 771
3427.27 713
3427.82 713
3428.37 622
3428.93 586
3429.48 600
3430.03 618
3430.58 616
3431.14 583
3431.69 558
3432.24 598
3432.79 559
3433.35 599
3433.90 579
3434.45 571
3435.01 613
3435.56 624
3436.11 638
3436.66 602
3437.22 631
3437.77 682
3438.32 633
3438.88 618
3439.43 644
3439.98 680
3440.54 611
3441.09 621
3441.64 548
3442.20 589
3442.75 618
3443.30 622
3443.86 586
3444.41 561
3444.96 560
3445.52 566
3446.07 567
3446.63 548
3447.18 619
3447.73 608
3448.29 602
3448.84 605
3449.40 525
3449.95 500
3450.50 502
3451.06 545
3451.61 575
3452.17 573
3452.72 519
3453.27 520
3453.83 563
3454.38 491
3454.94 556
3455.49 566
3456.05 536
3456.60 577
3457.16 503
3457.71 559
3458.27 586
3458.82 535
3459.38 561
3459.93 597
3460.49 562
3461.04 626
3461.60 567
3462.15 552
3462.71 590
3463.26 646
3463.82 625
3464.37 695
3464.93 673
3465.48 647
3466.04 698
3466.59 625
3467.15 618
3467.70 603
3468.26 639
3468.81 655
3469.37 718
3469.93 725
3470.48 706
3471.04 726
3471.59 791
3472.15 784
3472.70 818
3473.26 787
3473.82 833
3474.37 771
3474.93 708
3475.48 742
3476.04 690
3476.60 659
3477.15 711
3477.71 785
3478.27 777
3478.82 789
3479.38 791
3479.93 775
3480.49 841
3481.05 825
3481.60 847
3482.16 900
3482.72 988
3483.27 970
3483.83 996
3484.39 951
3484.95 921
3485.50 959
3486.06 906
3486.62 950
3487.17 1016
3487.73 1096
3488.29 1285
3488.84 1578
3489.40 1749
3489.96 2207
3490.52 2732
3491.07 3358
3491.63 3809
3492.19 4145
3492.75 4440
3493.30 4516
3493.86 4249
3494.42 3968
3494.98 3720
3495.53 3164
3496.09 2694
3496.65 2036
3497.21 1779
3497.77 1547
3498.32 1292
3498.88 1218
3499.44 1211
3500.00 1206
3500.56 1146
3501.11 1130
3501.67 1219
3502.23 1249
3502.79 1240
3503.35 1344
3503.91 1423
3504.46 1434
3505.02 1534
3505.58 1577
3506.14 1656
3506.70 1561
3507.26 1547
3507.81 1507
3508.37 1340
3508.93 1290
3509.49 1218
3510.05 1114
3510.61 1122
3511.17 1102
3511.73 1017
3512.29 976
3512.85 894
3513.40 858
3513.96 839
3514.52 760
3515.08 714
3515.64 740
3516.20 742
3516.76 772
3517.32 709
3517.88 740
3518.44 688
3519.00 643
3519.56 657
3520.12 694
3520.68 737
3521.24 739
3521.80 698
3522.36 765
3522.92 695
3523.48 703
3524.04 722
3524.60 733
3525.16 734
3525.72 705
3526.28 693
3526.84 709
3527.40 635
3527.96 565
3528.52 668
3529.08 700
3529.64 649
3530.20 652
3530.76 681
3531.32 635
3531.88 675
3532.44 649
3533.00 661
3533.56 612
3534.12 683
3534.68 698
3535.25 685
3535.81 606
3536.37 620
3536.93 618
3537.49 581
3538.05 634
3538.61 658
3539.17 715
3539.73 639
3540.30 622
3540.86 678
3541.42 625
3541.98 709
3542.54 650
3543.10 686
3543.66 685
3544.23 708
3544.79 690
3545.35 685
3545.91 768
3546.47 708
3547.03 748
3547.60 721
3548.16 711
3548.72 625
3549.28 652
3549.84 633
3550.41 633
3550.97 610
3551.53 639
3552.09 587
3552.65 588
3553.22 573
3553.78 572
3554.34 554
3554.90 540
3555.47 532
3556.03 559
3556.59 539
3557.15 524
3557.72 554
3558.28 566
3558.84 560
3559.41 561
3559.97 592
3560.53 584
3561.09 496
3561.66 534
3562.22 629
3562.78 583
3563.35 553
3563.91 616
3564.47 621
3565.04 650
3565.60 678
3566.16 646
3566.73 616
3567.29 580
3567.85 609
3568.42 614
3568.98 550
3569.54 585
3570.11 625
3570.67 612
3571.23 598
3571.80 550
3572.36 556
3572.93 540
3573.49 602
3574.05 623
3574.62 659
3575.18 759
3575.75 780
3576.31 790
3576.87 847
3577.44 887
3578.00 883
3578.57 926
3579.13 873
3579.70 812
3580.26 797
3580.82 742
3581.39 680
3581.95 701
3582.52 691
3583.08 625
3583.65 555
3584.21 558
3584.78 597
3585.34 534
3585.91 563
3586.47 500
3587.04 541
3587.60 535
3588.17 571
3588.73 555
3589.30 536
3589.86 554
3590.43 576
3590.99 528
3591.56 526
3592.12 552
3592.69 556
3593.25 516
3593.82 516
3594.39 559
3594.95 598
3595.52 547
3596.08 568
3596.65 542
3597.21 554
3597.78 563
3598.35 603
3598.91 606
3599.48 542
3600.04 564
3600.61 509
3601.18 538
3601.74 580
3602.31 518
3602.87 532
3603.44 556
3604.01 509
3604.57 561
3605.14 564
3605.71 509
3606.27 518
3606.84 502
3607.41 509
3607.97 467
3608.54 489
3609.11 513
3609.67 494
3610.24 437
3610.81 477
3611.37 453
3611.94 481
3612.51 488
3613.07 573
3613.64 563
3614.21 638
3614.78 648
3615.34 839
3615.91 962
3616.48 1049
3617.04 1221
3617.61 1263
3618.18 1475
3618.75 1512
3619.31 1517
3619.88 1444
3620.45 1387
3621.02 1299
3621.58 1184
3622.15 1028
3622.72 951
3623.29 862
3623.86 750
3624.42 703
3624.99 604
3625.56 560
3626.13 569
3626.70 551
3627.26 498
3627.83 506
3628.40 496
3628.97 556
3629.54 584
3630.11 490
3630.67 484
3631.24 452
3631.81 516
3632.38 479
3632.95 506
3633.52 518
3634.08 483
3634.65 473
3635.22 485
3635.79 473
3636.36 530
3636.93 539
3637.50 571
3638.07 549
3638.64 536
3639.20 561
3639.77 553
3640.34 665
3640.91 625
3641.48 678
3642.05 694
3642.62 689
3643.19 746
3643.76 765
3644.33 750
3644.90 740
3645.47 697
3646.04 649
3646.61 639
3647.18 657
3647.75 654
3648.32 662
3648.89 635
3649.46 665
3650.03 645
3650.60 663
3651.17 653
3651.74 646
3652.31 693
3652.88 632
3653.45 700
3654.02 677
3654.59 665
3655.16 742
3655.73 753
3656.30 746
3656.87 721
3657.44 722
3658.01 689
3658.58 780
3659.15 731
3659.72 767
3660.29 800
3660.86 790
3661.43 761
3662.00 746
3662.58 720
3663.15 720
3663.72 746
3664.29 700
3664.86 723
3665.43 735
3666.00 750
3666.57 789
3667.14 806
3667.72 778
3668.29 733
3668.86 679
3669.43 684
3670.00 573
3670.57 636
3671.14 618
3671.72 638
3672.29 638
3672.86 616
3673.43 575
3674.00 584
3674.57 660
3675.15 641
3675.72 619
3676.29 636
3676.86 643
3677.43 606
3678.01 623
3678.58 691
3679.15 672
3679.72 668
3680.30 653
3680.87 669
3681.44 626
3682.01 580
3682.58 612
3683.16 583
3683.73 511
3684.30 549
3684.88 587
3685.45 554
3686.02 565
3686.59 575
3687.17 547
3687.74 636
3688.31 584
3688.88 591
3689.46 636
3690.03 669
3690.60 637
3691.18 671
3691.75 650
3692.32 679
3692.90 650
3693.47 589
3694.04 555
3694.62 586
3695.19 580
3695.76 576
3696.34 532
3696.91 474
3697.48 524
3698.06 477
3698.63 524
3699.21 518
3699.78 568
3700.35 563
3700.93 568
3701.50 501
3702.08 464
3702.65 518
3703.22 521
3703.80 544
3704.37 575
3704.95 569
3705.52 552
3706.09 599
3706.67 597
3707.24 599
3707.82 611
3708.39 614
3708.97 590
3709.54 605
3710.12 592
3710.69 557
3711.26 538
3711.84 523
3712.41 553
3712.99 489
3713.56 569
3714.14 506
3714.71 540
3715.29 552
3715.86 524
3716.44 548
3717.01 545
3717.59 541
3718.16 520
3718.74 553
3719.32 536
3719.89 478
3720.47 477
3721.04 507
3721.62 532
3722.19 508
3722.77 483
3723.34 506
3723.92 544
3724.49 508
3725.07 490
3725.65 531
3726.22 511
3726.80 496
3727.37 533
3727.95 535
3728.53 537
3729.10 597
3729.68 625
3730.25 680
3730.83 714
3731.41 740
3731.98 784
3732.56 889
3733.14 961
3733.71 1017
3734.29 997
3734.87 1112
3735.44 975
3736.02 887
3736.60 907
3737.17 828
3737.75 667
3738.33 663
3738.90 677
3739.48 640
3740.06 512
3740.63 520
3741.21 566
3741.79 505
3742.36 528
3742.94 510
3743.52 478
3744.10 492
3744.67 509
3745.25 488
3745.83 406
3746.40 426
3746.98 494
3747.56 478
3748.14 463
3748.71 449
3749.29 482
3749.87 537
3750.45 471
3751.03 425
3751.60 478
3752.18 500
3752.76 446
3753.34 486
3753.92 438
3754.49 387
3755.07 431
3755.65 488
3756.23 541
3756.81 454
3757.38 409
3757.96 442
3758.54 524
3759.12 533
3759.70 507
3760.28 529
3760.85 541
3761.43 559
3762.01 553
3762.59 569
3763.17 544
3763.75 565
3764.33 646
3764.91 602
3765.48 513
3766.06 553
3766.64 567
3767.22 545
3767.80 594
3768.38 568
3768.96 525
3769.54 519
3770.12 554
3770.70 576
3771.28 569
3771.85 574
3772.43 481
3773.01 488
3773.59 527
3774.17 483
3774.75 495
3775.33 519
3775.91 478
3776.49 502
3777.07 519
3777.65 469
3778.23 492
3778.81 514
3779.39 506
3779.97 565
3780.55 536
3781.13 477
3781.71 506
3782.29 536
3782.87 480
3783.45 454
3784.03 441
3784.61 476
3785.19 476
3785.77 446
3786.35 513
3786.93 482
3787.51 500
3788.10 486
3788.68 515
3789.26 466
3789.84 483
3790.42 475
3791.00 490
3791.58 456
3792.16 508
3792.74 505
3793.32 473
3793.90 540
3794.48 448
3795.07 456
3795.65 471
3796.23 473
3796.81 427
3797.39 433
3797.97 473
3798.55 462
3799.14 451
3799.72 433
3800.30 494
3800.88 508
3801.46 535
3802.04 522
3802.62 563
3803.21 546
3803.79 558
3804.37 549
3804.95 564
3805.53 558
3806.12 563
3806.70 581
3807.28 599
3807.86 598
3808.44 605
3809.03 618
3809.61 723
3810.19 710
3810.77 639
3811.36 634
3811.94 660
3812.52 659
3813.10 580
3813.69 590
3814.27 607
3814.85 607
3815.43 562
3816.02 559
3816.60 545
3817.18 540
3817.77 576
3818.35 526
3818.93 505
3819.51 542
3820.10 544
3820.68 526
3821.26 509
3821.85 534
3822.43 580
3823.01 582
3823.60 583
3824.18 533
3824.76 508
3825.35 554
3825.93 534
3826.51 542
3827.10 587
3827.68 527
3828.27 464
3828.85 493
3829.43 478
3830.02 522
3830.60 545
3831.18 512
3831.77 542
3832.35 534
3832.94 510
3833.52 529
3834.10 511
3834.69 520
3835.27 528
3835.86 539
3836.44 543
3837.03 533
3837.61 596
3838.19 604
3838.78 563
3839.36 566
3839.95 542
3840.53 548
3841.12 535
3841.70 571
3842.29 572
3842.87 606
3843.46 618
3844.04 656
3844.63 675
3845.21 700
3845.80 722
3846.38 730
3846.97 701
3847.55 693
3848.14 707
3848.72 690
3849.31 644
3849.89 561
3850.48 609
3851.06 624
3851.65 637
3852.23 619
3852.82 589
3853.41 524
3853.99 539
3854.58 638
3855.16 606
3855.75 641
3856.33 698
3856.92 724
3857.51 790
3858.09 858
3858.68 932
3859.26 970
3859.85 1262
3860.44 1467
3861.02 1511
3861.61 1650
3862.20 1713
3862.78 1713
3863.37 1783
3863.95 1711
3864.54 1643
3865.13 1408
3865.71 1165
3866.30 1086
3866.89 935
3867.47 813
3868.06 743
3868.65 709
3869.23 717
3869.82 633
3870.41 586
3870.99 554
3871.58 569
3872.17 595
3872.76 640
3873.34 663
3873.93 613
3874.52 588
3875.10 610
3875.69 592
3876.28 581
3876.87 640
3877.45 548
3878.04 544
3878.63 572
3879.22 535
3879.80 506
3880.39 537
3880.98 515
3881.57 522
3882.15 535
3882.74 509
3883.33 507
3883.92 498
3884.51 495
3885.09 503
3885.68 495
3886.27 521
3886.86 533
3887.45 589
3888.04 610
3888.62 636
3889.21 679
3889.80 687
3890.39 733
3890.98 735
3891.57 741
3892.15 664
3892.74 718
3893.33 639
3893.92 597
3894.51 646
3895.10 581
3895.69 638
3896.28 616
3896.86 566
3897.45 614
3898.04 608
3898.63 580
3899.22 599
3899.81 605
3900.40 628
3900.99 622
3901.58 591
3902.17 587
3902.76 548
3903.34 600
3903.93 599
3904.52 565
3905.11 554
3905.70 565
3906.29 562
3906.88 497
3907.47 561
3908.06 602
3908.65 557
3909.24 543
3909.83 529
3910.42 533
3911.01 594
3911.60 525
3912.19 447
3912.78 451
3913.37 475
3913.96 453
3914.55 493
3915.14 492
3915.73 503
3916.32 480
3916.91 482
3917.50 476
3918.09 439
3918.68 437
3919.28 452
3919.87 469
3920.46 465
3921.05 481
3921.64 432
3922.23 459
3922.82 453
3923.41 467
3924.00 478
3924.59 461
3925.18 442
3925.77 429
3926.37 439
3926.96 465
3927.55 413
3928.14 425
3928.73 434
3929.32 402
3929.91 460
3930.51 441
3931.10 426
3931.69 400
3932.28 467
3932.87 456
3933.46 407
3934.05 413
3934.65 467
3935.24 419
3935.83 428
3936.42 465
3937.01 469
3937.61 431
3938.20 432
3938.79 478
3939.38 418
3939.97 458
3940.57 473
3941.16 450
3941.75 496
3942.34 512
3942.94 491
3943.53 490
3944.12 535
3944.71 476
3945.31 465
3945.90 440
3946.49 478
3947.08 446
3947.68 396
3948.27 414
3948.86 449
3949.45 444
3950.05 458
3950.64 434
3951.23 475
3951.83 482
3952.42 417
3953.01 460
3953.61 463
3954.20 420
3954.79 417
3955.39 457
3955.98 444
3956.57 452
3957.17 532
3957.76 546
3958.35 584
3958.95 559
3959.54 557
3960.13 547
3960.73 547
3961.32 564
3961.92 545
3962.51 489
3963.10 528
3963.70 522
3964.29 541
3964.88 557
3965.48 550
3966.07 566
3966.67 550
3967.26 575
3967.86 631
3968.45 602
3969.04 606
3969.64 538
3970.23 619
3970.83 565
3971.42 489
3972.02 503
3972.61 552
3973.21 504
3973.80 521
3974.40 482
3974.99 461
3975.58 466
3976.18 516
3976.77 519
3977.37 555
3977.96 560
3978.56 529
3979.15 509
3979.75 515
3980.35 506
3980.94 505
3981.54 549
3982.13 468
3982.73 492
3983.32 514
3983.92 486
3984.51 510
3985.11 501
3985.70 510
3986.30 529
3986.90 532
3987.49 482
3988.09 504
3988.68 505
3989.28 533
3989.87 515
3990.47 539
3991.07 501
3991.66 541
3992.26 545
3992.85 522
3993.45 489
3994.05 518
3994.64 574
3995.24 547
3995.84 536
3996.43 547
3997.03 552
3997.62 538
3998.22 576
3998.82 550
3999.41 565
4000.01 635
4000.61 613
4001.20 602
4001.80 603
4002.40 536
4003.00 555
4003.59 576
4004.19 516
4004.79 523
4005.38 539
4005.98 539
4006.58 483
4007.17 568
4007.77 543
4008.37 484
4008.97 477
4009.56 544
4010.16 532
4010.76 468
4011.36 472
4011.95 467
4012.55 535
4013.15 501
4013.75 521
4014.34 526
4014.94 501
4015.54 541
4016.14 566
4016.74 570
4017.33 637
4017.93 658
4018.53 682
4019.13 619
4019.73 620
4020.32 643
4020.92 591
4021.52 508
4022.12 554
4022.72 528
4023.32 494
4023.91 472
4024.51 496
4025.11 545
4025.71 554
4026.31 509
4026.91 530
4027.51 538
4028.10 572
4028.70 599
4029.30 662
4029.90 618
4030.50 598
4031.10 563
4031.70 565
4032.30 573
4032.90 607
4033.49 597
4034.09 625
4034.69 562
4035.29 583
4035.89 591
4036.49 565
4037.09 579
4037.69 527
4038.29 515
4038.89 472
4039.49 462
4040.09 457
4040.69 435
4041.29 440
4041.89 435
4042.49 438
4043.09 402
4043.69 433
4044.29 428
4044.89 438
4045.49 451
4046.09 477
4046.69 475
4047.29 451
4047.89 410
4048.49 478
4049.09 444
4049.69 415
4050.29 397
4050.89 439
4051.49 471
4052.09 488
4052.69 447
4053.29 476
4053.89 494
4054.49 465
4055.09 434
4055.69 447
4056.30 423
4056.90 418
4057.50 460
4058.10 466
4058.70 453
4059.30 414
4059.90 414
4060.50 422
4061.10 479
4061.71 490
4062.31 455
4062.91 459
4063.51 509
4064.11 526
4064.71 547
4065.31 540
4065.92 581
4066.52 523
4067.12 540
4067.72 542
4068.32 497
4068.92 475
4069.53 510
4070.13 472
4070.73 418
4071.33 460
4071.93 443
4072.54 419
4073.14 395
4073.74 436
4074.34 443
4074.94 383
4075.55 429
4076.15 412
4076.75 374
4077.35 403
4077.96 405
4078.56 412
4079.16 421
4079.76 378
4080.37 353
4080.97 395
4081.57 380
4082.17 410
4082.78 399
4083.38 334
4083.98 369
4084.59 406
4085.19 390
4085.79 358
4086.39 381
4087.00 390
4087.60 399
4088.20 412
4088.81 370
4089.41 399
4090.01 369
4090.62 372
4091.22 387
4091.82 417
4092.43 388
4093.03 382
4093.63 407
4094.24 399
4094.84 413
4095.45 418
4096.05 413
4096.65 409
4097.26 428
4097.86 393
4098.47 415
4099.07 441
4099.67 424
4100.28 380
4100.88 402
4101.49 411
4102.09 369
4102.69 379
4103.30 435
4103.90 398
4104.51 380
4105.11 392
4105.72 438
4106.32 444
4106.93 399
4107.53 401
4108.13 364
4108.74 372
4109.34 414
4109.95 414
4110.55 402
4111.16 363
4111.76 373
4112.37 406
4112.97 405
4113.58 412
4114.18 426
4114.79 406
4115.39 393
4116.00 409
4116.60 375
4117.21 369
4117.82 418
4118.42 375
4119.03 343
4119.63 335
4120.24 409
4120.84 378
4121.45 415
4122.05 425
4122.66 366
4123.27 398
4123.87 367
4124.48 404
4125.08 412
4125.69 384
4126.30 388
4126.90 431
4127.51 372
4128.11 379
4128.72 375
4129.33 447
4129.93 380
4130.54 361
4131.15 382
4131.75 368
4132.36 398
4132.96 367
4133.57 390
4134.18 405
4134.78 424
4135.39 427
4136.00 420
4136.60 425
4137.21 419
4137.82 449
4138.43 447
4139.03 481
4139.64 513
4140.25 508
4140.85 511
4141.46 472
4142.07 491
4142.68 522
4143.28 456
4143.89 451
4144.50 515
4145.10 478
4145.71 463
4146.32 467
4146.93 432
4147.53 457
4148.14 435
4148.75 443
4149.36 412
4149.97 381
4150.57 359
4151.18 384
4151.79 360
4152.40 379
4153.00 360
4153.61 343
4154.22 347
4154.83 372
4155.44 363
4156.05 365
4156.65 413
4157.26 404
4157.87 454
4158.48 439
4159.09 457
4159.70 462
4160.30 421
4160.91 412
4161.52 431
4162.13 452
4162.74 417
4163.35 393
4163.96 430
4164.56 449
4165.17 421
4165.78 418
4166.39 432
4167.00 480
4167.61 449
4168.22 477
4168.83 499
4169.44 505
4170.05 502
4170.66 555
4171.26 632
4171.87 550
4172.48 539
4173.09 557
4173.70 556
4174.31 575
4174.92 605
4175.53 530
4176.14 549
4176.75 577
4177.36 559
4177.97 559
4178.58 515
4179.19 481
4179.80 459
4180.41 475
4181.02 472
4181.63 449
4182.24 419
4182.85 411
4183.46 405
4184.07 424
4184.68 390
4185.29 420
4185.90 428
4186.51 427
4187.12 445
4187.73 392
4188.34 441
4188.95 415
4189.56 442
4190.18 470
4190.79 398
4191.40 399
4192.01 437
4192.62 479
4193.23 531
4193.84 495
4194.45 501
4195.06 522
4195.67 539
4196.28 531
4196.90 525
4197.51 531
4198.12 518
4198.73 506
4199.34 510
4199.95 504
4200.56 452
4201.18 439
4201.79 427
4202.40 387
4203.01 425
4203.62 470
4204.23 389
4204.85 397
4205.46 472
4206.07 485
4206.68 501
4207.29 464
4207.90 478
4208.52 482
4209.13 527
4209.74 495
4210.35 460
4210.97 436
4211.58 480
4212.19 528
4212.80 528
4213.41 529
4214.03 539
4214.64 514
4215.25 554
4215.86 555
4216.48 532
4217.09 494
4217.70 566
4218.32 595
4218.93 613
4219.54 642
4220.15 675
4220.77 667
4221.38 740
4221.99 807
4222.61 768
4223.22 802
4223.83 795
4224.44 801
4225.06 861
4225.67 903
4226.28 948
4226.90 951
4227.51 1022
4228.13 1006
4228.74 1019
4229.35 980
4229.97 972
4230.58 853
4231.19 844
4231.81 759
4232.42 706
4233.03 624
4233.65 592
4234.26 634
4234.88 548
4235.49 545
4236.10 560
4236.72 537
4237.33 513
4237.95 502
4238.56 530
4239.17 554
4239.79 561
4240.40 514
4241.02 543
4241.63 526
4242.25 572
4242.86 566
4243.48 510
4244.09 567
4244.71 548
4245.32 563
4245.93 518
4246.55 556
4247.16 515
4247.78 515
4248.39 543
4249.01 505
4249.62 487
4250.24 505
4250.85 522
4251.47 502
4252.08 518
4252.70 529
4253.32 534
4253.93 527
4254.55 486
4255.16 489
4255.78 467
4256.39 489
4257.01 498
4257.62 505
4258.24 527
4258.85 543
4259.47 557
4260.09 561
4260.70 548
4261.32 559
4261.93 626
4262.55 562
4263.17 704
4263.78 689
4264.40 743
4265.01 657
4265.63 569
4266.25 617
4266.86 560
4267.48 571
4268.10 556
4268.71 524
4269.33 544
4269.94 573
4270.56 503
4271.18 458
4271.79 519
4272.41 507
4273.03 571
4273.64 550
4274.26 481
4274.88 554
4275.49 563
4276.11 612
4276.73 584
4277.35 602
4277.96 627
4278.58 591
4279.20 599
4279.81 564
4280.43 577
4281.05 576
4281.67 499
4282.28 456
4282.90 498
4283.52 492
4284.14 491
4284.75 463
4285.37 472
4285.99 432
4286.61 416
4287.22 426
4287.84 419
4288.46 459
4289.08 398
4289.70 389
4290.31 399
4290.93 365
4291.55 430
4292.17 416
4292.79 414
4293.40 402
4294.02 397
4294.64 450
4295.26 446
4295.88 428
4296.50 380
4297.11 433
4297.73 428
4298.35 415
4298.97 397
4299.59 416
4300.21 433
4300.83 459
4301.44 409
4302.06 404
4302.68 418
4303.30 438
4303.92 469
4304.54 459
4305.16 452
4305.78 401
4306.40 406
4307.02 433
4307.63 402
4308.25 475
4308.87 458
4309.49 412
4310.11 426
4310.73 438
4311.35 392
4311.97 429
4312.59 453
4313.21 451
4313.83 454
4314.45 472
4315.07 462
4315.69 479
4316.31 404
4316.93 409
4317.55 433
4318.17 449
4318.79 446
4319.41 455
4320.03 479
4320.65 484
4321.27 445
4321.89 489
4322.51 493
4323.13 512
4323.75 497
4324.37 529
4324.99 528
4325.61 586
4326.23 587
4326.85 563
4327.47 609
4328.09 610
4328.71 634
4329.33 685
4329.96 703
4330.58 639
4331.20 719
4331.82 817
4332.44 871
4333.06 881
4333.68 915
4334.30 974
4334.92 962
4335.54 1000
4336.17 1044
4336.79 1155
4337.41 1108
4338.03 1193
4338.65 1246
4339.27 1156
4339.89 1196
4340.52 1107
4341.14 989
4341.76 876
4342.38 875
4343.00 875
4343.62 946
4344.25 1096
4344.87 1186
4345.49 1278
4346.11 1360
4346.73 1369
4347.36 1507
4347.98 1449
4348.60 1349
4349.22 1262
4349.84 1279
4350.47 1216
4351.09 1114
4351.71 1010
4352.33 965
4352.96 875
4353.58 775
4354.20 775
4354.82 732
4355.45 726
4356.07 710
4356.69 703
4357.31 599
4357.94 617
4358.56 603
4359.18 596
4359.81 601
4360.43 618
4361.05 623
4361.68 621
4362.30 628
4362.92 595
4363.55 618
4364.17 608
4364.79 558
4365.42 579
4366.04 560
4366.66 545
4367.29 531
4367.91 502
4368.53 494
4369.16 523
4369.78 532
4370.40 474
4371.03 412
4371.65 466
4372.27 493
4372.90 484
4373.52 481
4374.15 515
4374.77 499
4375.39 495
4376.02 480
4376.64 461
4377.27 487
4377.89 491
4378.52 536
4379.14 521
4379.76 470
4380.39 489
4381.01 498
4381.64 443
4382.26 505
4382.89 540
4383.51 570
4384.14 559
4384.76 578
4385.39 508
4386.01 489
4386.64 529
4387.26 534
4387.89 588
4388.51 531
4389.14 578
4389.76 592
4390.39 625
4391.01 582
4391.64 617
4392.26 581
4392.89 577
4393.51 547
4394.14 518
4394.76 540
4395.39 557
4396.01 484
4396.64 499
4397.26 452
4397.89 506
4398.52 445
4399.14 446
4399.77 453
4400.39 458
4401.02 444
4401.65 465
4402.27 510
4402.90 468
4403.52 479
4404.15 487
4404.78 466
4405.40 427
4406.03 426
4406.65 485
4407.28 470
4407.91 517
4408.53 496
4409.16 491
4409.79 525
4410.41 513
4411.04 545
4411.67 566
4412.29 521
4412.92 491
4413.55 494
4414.17 479
4414.80 454
4415.43 439
4416.05 421
4416.68 411
4417.31 386
4417.94 414
4418.56 429
4419.19 424
4419.82 498
4420.44 412
4421.07 414
4421.70 390
4422.33 375
4422.95 416
4423.58 426
4424.21 383
4424.84 366
4425.46 402
4426.09 379
4426.72 405
4427.35 438
4427.97 364
4428.60 409
4429.23 380
4429.86 401
4430.49 385
4431.11 384
4431.74 408
4432.37 398
4433.00 403
4433.63 398
4434.26 407
4434.88 440
4435.51 399
4436.14 425
4436.77 463
4437.40 449
4438.03 414
4438.65 421
4439.28 379
4439.91 450
4440.54 392
4441.17 397
4441.80 395
4442.43 408
4443.06 416
4443.68 455
4444.31 441
4444.94 425
4445.57 436
4446.20 445
4446.83 436
4447.46 419
4448.09 446
4448.72 490
4449.35 516
4449.98 461
4450.61 446
4451.24 497
4451.86 470
4452.49 415
4453.12 404
4453.75 430
4454.38 521
4455.01 576
4455.64 584
4456.27 537
4456.90 526
4457.53 639
4458.16 576
4458.79 520
4459.42 512
4460.05 469
4460.68 440
4461.31 434
4461.94 422
4462.57 465
4463.20 356
4463.83 413
4464.46 410
4465.09 360
4465.72 456
4466.36 404
4466.99 391
4467.62 370
4468.25 363
4468.88 433
4469.51 440
4470.14 433
4470.77 452
4471.40 417
4472.03 418
4472.66 373
4473.29 297
4473.93 355
4474.56 387
4475.19 398
4475.82 398
4476.45 420
4477.08 361
4477.71 364
4478.34 362
4478.98 403
4479.61 403
4480.24 405
4480.87 364
4481.50 406
4482.13 427
4482.76 417
4483.40 383
4484.03 454
4484.66 441
4485.29 455
4485.92 463
4486.56 426
4487.19 439
4487.82 451
4488.45 482
4489.08 496
4489.72 423
4490.35 415
4490.98 442
4491.61 487
4492.25 451
4492.88 475
4493.51 465
4494.14 477
4494.78 488
4495.41 442
4496.04 403
4496.67 456
4497.31 490
4497.94 461
4498.57 523
4499.20 554
4499.84 551
4500.47 635
4501.10 645
4501.74 731
4502.37 686
4503.00 722
4503.64 731
4504.27 767
4504.90 646
4505.53 628
4506.17 615
4506.80 571
4507.43 565
4508.07 546
4508.70 524
4509.34 480
4509.97 526
4510.60 525
4511.24 485
4511.87 538
4512.50 559
4513.14 559
4513.77 545
4514.41 548
4515.04 464
4515.67 441
4516.31 471
4516.94 505
4517.58 460
4518.21 454
4518.84 466
4519.48 484
4520.11 487
4520.75 506
4521.38 546
4522.02 555
4522.65 502
4523.28 494
4523.92 549
4524.55 575
4525.19 560
4525.82 601
4526.46 692
4527.09 690
4527.73 823
4528.36 987
4529.00 1247
4529.63 1332
4530.27 1528
4530.90 1790
4531.54 1926
4532.17 2054
4532.81 2058
4533.44 2040
4534.08 1827
4534.71 1666
4535.35 1425
4535.99 1234
4536.62 1051
4537.26 886
4537.89 746
4538.53 695
4539.16 605
4539.80 555
4540.43 521
4541.07 529
4541.71 468
4542.34 453
4542.98 448
4543.61 443
4544.25 434
4544.89 491
4545.52 499
4546.16 456
4546.79 427
4547.43 423
4548.07 446
4548.70 442
4549.34 461
4549.98 433
4550.61 397
4551.25 383
4551.89 418
4552.52 440
4553.16 425
4553.80 460
4554.43 445
4555.07 457
4555.71 435
4556.34 448
4556.98 442
4557.62 488
4558.25 481
4558.89 477
4559.53 472
4560.16 513
4560.80 464
4561.44 496
4562.08 475
4562.71 460
4563.35 468
4563.99 506
4564.63 539
4565.26 446
4565.90 479
4566.54 523
4567.18 592
4567.81 585
4568.45 641
4569.09 647
4569.73 654
4570.36 661
4571.00 635
4571.64 579
4572.28 556
4572.92 564
4573.55 533
4574.19 570
4574.83 517
4575.47 464
4576.11 480
4576.75 442
4577.38 437
4578.02 472
4578.66 468
4579.30 463
4579.94 455
4580.58 484
4581.21 509
4581.85 487
4582.49 450
4583.13 455
4583.77 486
4584.41 521
4585.05 502
4585.69 534
4586.32 541
4586.96 517
4587.60 559
4588.24 564
4588.88 586
4589.52 572
4590.16 617
4590.80 624
4591.44 578
4592.08 644
4592.72 672
4593.36 672
4594.00 605
4594.63 565
4595.27 508
4595.91 490
4596.55 424
4597.19 435
4597.83 476
4598.47 493
4599.11 522
4599.75 446
4600.39 474
4601.03 506
4601.67 466
4602.31 465
4602.95 446
4603.59 463
4604.23 487
4604.87 446
4605.51 469
4606.15 525
4606.79 490
4607.43 497
4608.08 488
4608.72 535
4609.36 517
4610.00 449
4610.64 500
4611.28 451
4611.92 510
4612.56 501
4613.20 450
4613.84 449
4614.48 422
4615.12 453
4615.76 361
4616.41 423
4617.05 402
4617.69 398
4618.33 418
4618.97 399
4619.61 417
4620.25 399
4620.89 375
4621.54 386
4622.18 400
4622.82 425
4623.46 386
4624.10 412
4624.74 368
4625.38 368
4626.03 358
4626.67 385
4627.31 392
4627.95 412
4628.59 420
4629.24 414
4629.88 418
4630.52 490
4631.16 481
4631.80 492
4632.45 480
4633.09 474
4633.73 509
4634.37 431
4635.02 449
4635.66 457
4636.30 495
4636.94 533
4637.58 564
4638.23 510
4638.87 542
4639.51 534
4640.16 488
4640.80 546
4641.44 514
4642.08 481
4642.73 491
4643.37 502
4644.01 416
4644.66 420
4645.30 446
4645.94 471
4646.58 479
4647.23 427
4647.87 445
4648.51 430
4649.16 415
4649.80 399
4650.44 420
4651.09 471
4651.73 461
4652.37 480
4653.02 472
4653.66 472
4654.31 505
4654.95 490
4655.59 514
4656.24 491
4656.88 429
4657.52 421
4658.17 407
4658.81 376
4659.46 383
4660.10 375
4660.75 419
4661.39 389
4662.03 349
4662.68 369
4663.32 362
4663.97 378
4664.61 378
4665.26 413
4665.90 415
4666.54 352
4667.19 367
4667.83 406
4668.48 379
4669.12 358
4669.77 382
4670.41 327
4671.06 348
4671.70 363
4672.35 355
4672.99 360
4673.64 385
4674.28 410
4674.93 374
4675.57 393
4676.22 369
4676.86 375
4677.51 390
4678.15 440
4678.80 412
4679.44 400
4680.09 413
4680.73 415
4681.38 415
4682.03 425
4682.67 413
4683.32 367
4683.96 391
4684.61 432
4685.25 465
4685.90 411
4686.55 403
4687.19 454
4687.84 467
4688.48 456
4689.13 440
4689.78 458
4690.42 511
4691.07 476
4691.72 486
4692.36 508
4693.01 460
4693.65 434
4694.30 462
4694.95 463
4695.59 463
4696.24 527
4696.89 498
4697.53 510
4698.18 566
4698.83 549
4699.47 502
4700.12 563
4700.77 511
4701.41 462
4702.06 474
4702.71 502
4703.36 422
4704.00 430
4704.65 415
4705.30 430
4705.94 424
4706.59 397
4707.24 393
4707.89 422
4708.53 402
4709.18 444
4709.83 392
4710.48 405
4711.12 465
4711.77 447
4712.42 434
4713.07 425
4713.71 506
4714.36 435
4715.01 438
4715.66 427
4716.31 481
4716.95 418
4717.60 424
4718.25 480
4718.90 436
4719.55 444
4720.19 516
4720.84 534
4721.49 530
4722.14 524
4722.79 535
4723.44 565
4724.08 555
4724.73 543
4725.38 534
4726.03 558
4726.68 554
4727.33 485
4727.98 472
4728.63 471
4729.27 474
4729.92 465
4730.57 438
4731.22 412
4731.87 406
4732.52 405
4733.17 408
4733.82 409
4734.47 414
4735.12 433
4735.77 453
4736.41 455
4737.06 386
4737.71 427
4738.36 450
4739.01 427
4739.66 480
4740.31 493
4740.96 475
4741.61 459
4742.26 506
4742.91 530
4743.56 488
4744.21 453
4744.86 452
4745.51 466
4746.16 439
4746.81 457
4747.46 467
4748.11 460
4748.76 486
4749.41 477
4750.06 469
4750.71 486
4751.36 459
4752.01 463
4752.66 487
4753.31 531
4753.96 515
4754.61 497
4755.26 510
4755.92 537
4756.57 496
4757.22 549
4757.87 539
4758.52 519
4759.17 559
4759.82 598
4760.47 637
4761.12 676
4761.77 729
4762.42 693
4763.08 686
4763.73 668
4764.38 637
4765.03 542
4765.68 527
4766.33 553
4766.98 514
4767.64 514
4768.29 482
4768.94 491
4769.59 484
4770.24 521
4770.89 540
4771.54 469
4772.20 501
4772.85 521
4773.50 510
4774.15 464
4774.80 509
4775.46 461
4776.11 444
4776.76 502
4777.41 503
4778.06 490
4778.72 493
4779.37 477
4780.02 451
4780.67 463
4781.33 485
4781.98 450
4782.63 471
4783.28 472
4783.94 493
4784.59 513
4785.24 479
4785.89 501
4786.55 534
4787.20 492
4787.85 468
4788.51 520
4789.16 543
4789.81 500
4790.46 519
4791.12 536
4791.77 560
4792.42 509
4793.08 472
4793.73 514
4794.38 484
4795.04 510
4795.69 557
4796.34 553
4797.00 525
4797.65 498
4798.30 591
4798.96 622
4799.61 619
4800.27 646
4800.92 654
4801.57 695
4802.23 676
4802.88 701
4803.53 720
4804.19 709
4804.84 582
4805.50 567
4806.15 614
4806.81 644
4807.46 554
4808.11 557
4808.77 552
4809.42 546
4810.08 529
4810.73 495
4811.39 509
4812.04 545
4812.69 564
4813.35 553
4814.00 521
4814.66 527
4815.31 579
4815.97 572
4816.62 602
4817.28 543
4817.93 588
4818.59 574
4819.24 604
4819.90 639
4820.55 703
4821.21 722
4821.86 739
4822.52 800
4823.17 804
4823.83 870
4824.48 848
4825.14 860
4825.79 796
4826.45 816
4827.11 722
4827.76 705
4828.42 719
4829.07 650
4829.73 625
4830.38 687
4831.04 685
4831.70 681
4832.35 689
4833.01 729
4833.66 723
4834.32 774
4834.98 832
4835.63 871
4836.29 842
4836.94 895
4837.60 964
4838.26 922
4838.91 911
4839.57 958
4840.23 959
4840.88 938
4841.54 910
4842.20 912
4842.85 910
4843.51 901
4844.17 871
4844.82 910
4845.48 888
4846.14 928
4846.79 973
4847.45 1092
4848.11 1154
4848.76 1244
4849.42 1174
4850.08 1356
4850.73 1450
4851.39 1475
4852.05 1333
4852.71 1336
4853.36 1303
4854.02 1186
4854.68 1179
4855.34 1208
4855.99 1227
4856.65 1337
4857.31 1405
4857.97 1531
4858.62 1658
4859.28 1725
4859.94 1614
4860.60 1483
4861.25 1402
4861.91 1292
4862.57 1200
4863.23 1147
4863.89 1143
4864.54 1104
4865.20 1071
4865.86 1100
4866.52 1097
4867.18 1120
4867.84 1098
4868.49 1145
4869.15 1107
4869.81 1057
4870.47 1061
4871.13 977
4871.79 945
4872.44 942
4873.10 923
4873.76 809
4874.42 822
4875.08 838
4875.74 839
4876.40 796
4877.06 819
4877.72 827
4878.37 808
4879.03 803
4879.69 848
4880.35 864
4881.01 863
4881.67 773
4882.33 781
4882.99 794
4883.65 758
4884.31 720
4884.97 666
4885.63 663
4886.29 678
4886.95 680
4887.61 727
4888.26 689
4888.92 666
4889.58 639
4890.24 696
4890.90 726
4891.56 706
4892.22 656
4892.88 683
4893.54 658
4894.20 605
4894.86 625
4895.52 607
4896.18 571
4896.84 589
4897.51 548
4898.17 563
4898.83 551
4899.49 578
4900.15 574
4900.81 568
4901.47 587
4902.13 599
4902.79 529
4903.45 522
4904.11 521
4904.77 534
4905.43 500
4906.09 490
4906.75 477
4907.41 476
4908.08 485
4908.74 544
4909.40 530
4910.06 523
4910.72 520
4911.38 505
4912.04 526
4912.70 501
4913.37 542
4914.03 506
4914.69 510
4915.35 484
4916.01 474
4916.67 518
4917.33 504
4918.00 437
4918.66 385
4919.32 394
4919.98 417
4920.64 463
4921.31 439
4921.97 434
4922.63 445
4923.29 456
4923.95 505
4924.62 452
4925.28 470
4925.94 465
4926.60 446
4927.26 462
4927.93 465
4928.59 480
4929.25 441
4929.91 456
4930.58 467
4931.24 456
4931.90 481
4932.56 508
4933.23 481
4933.89 436
4934.55 465
4935.22 466
4935.88 415
4936.54 441
4937.20 476
4937.87 446
4938.53 431
4939.19 429
4939.86 449
4940.52 437
4941.18 423
4941.85 447
4942.51 411
4943.17 445
4943.84 461
4944.50 419
4945.16 420
4945.83 465
4946.49 402
4947.15 405
4947.82 443
4948.48 408
4949.15 384
4949.81 373
4950.47 413
4951.14 403
4951.80 432
4952.47 365
4953.13 397
4953.79 399
4954.46 443
4955.12 456
4955.79 398
4956.45 366
4957.11 406
4957.78 448
4958.44 491
4959.11 486
4959.77 587
4960.44 614
4961.10 630
4961.77 617
4962.43 627
4963.10 623
4963.76 615
4964.42 623
4965.09 579
4965.75 538
4966.42 535
4967.08 515
4967.75 459
4968.41 453
4969.08 474
4969.74 464
4970.41 401
4971.08 448
4971.74 415
4972.41 440
4973.07 411
4973.74 415
4974.40 429
4975.07 441
4975.73 478
4976.40 478
4977.06 514
4977.73 476
4978.40 453
4979.06 440
4979.73 484
4980.39 403
4981.06 429
4981.73 456
4982.39 406
4983.06 439
4983.72 402
4984.39 421
4985.06 464
4985.72 508
4986.39 487
4987.05 450
4987.72 447
4988.39 438
4989.05 396
4989.72 385
4990.39 394
4991.05 362
4991.72 390
4992.39 356
4993.05 364
4993.72 402
4994.39 407
4995.05 402
4995.72 434
4996.39 345
4997.05 365
4997.72 346
4998.39 379
4999.06 391
4999.72 408
5000.39 362
5001.06 321
5001.73 356
5002.39 385
5003.06 368
5003.73 357
5004.39 344
5005.06 351
5005.73 350
5006.40 343
5007.07 368
5007.73 346
5008.40 357
5009.07 393
5009.74 384
5010.40 333
5011.07 349
5011.74 315
5012.41 345
5013.08 327
5013.74 366
5014.41 345
5015.08 391
5015.75 374
5016.42 383
5017.09 368
5017.75 362
5018.42 367
5019.09 380
5019.76 398
5020.43 401
5021.10 467
5021.76 434
5022.43 482
5023.10 473
5023.77 447
5024.44 424
5025.11 412
5025.78 399
5026.45 390
5027.12 422
5027.78 384
5028.45 348
5029.12 339
5029.79 363
5030.46 373
5031.13 343
5031.80 356
5032.47 340
5033.14 325
5033.81 338
5034.48 378
5035.15 368
5035.82 325
5036.49 314
5037.16 337
5037.83 344
5038.50 331
5039.16 322
5039.83 360
5040.50 354
5041.17 384
5041.84 398
5042.51 354
5043.18 345
5043.85 363
5044.52 395
5045.20 351
5045.87 376
5046.54 350
5047.21 345
5047.88 340
5048.55 343
5049.22 347
5049.89 330
5050.56 303
5051.23 359
5051.90 387
5052.57 327
5053.24 353
5053.91 385
5054.58 364
5055.25 337
5055.92 323
5056.60 321
5057.27 328
5057.94 321
5058.61 336
5059.28 306
5059.95 320
5060.62 360
5061.29 368
5061.96 347
5062.64 323
5063.31 349
5063.98 376
5064.65 400
5065.32 354
5065.99 314
5066.66 341
5067.34 342
5068.01 335
5068.68 314
5069.35 337
5070.02 347
5070.70 369
5071.37 347
5072.04 300
5072.71 345
5073.38 348
5074.06 361
5074.73 343
5075.40 333
5076.07 347
5076.74 353
5077.42 334
5078.09 322
5078.76 356
5079.43 377
5080.11 347
5080.78 400
5081.45 369
5082.12 385
5082.80 387
5083.47 393
5084.14 366
5084.82 340
5085.49 336
5086.16 326
5086.83 317
5087.51 319
5088.18 378
5088.85 388
5089.53 437
5090.20 405
5090.87 364
5091.55 418
5092.22 410
5092.89 397
5093.57 399
5094.24 411
5094.91 426
5095.59 386
5096.26 420
5096.93 433
5097.61 418
5098.28 389
5098.96 351
5099.63 377
5100.30 405
5100.98 411
5101.65 396
5102.32 375
5103.00 339
5103.67 344
5104.35 406
5105.02 409
5105.70 383
5106.37 356
5107.04 328
5107.72 407
5108.39 402
5109.07 356
5109.74 362
5110.42 371
5111.09 372
5111.77 343
5112.44 361
5113.11 367
5113.79 349
5114.46 392
5115.14 360
5115.81 407
5116.49 431
5117.16 442
5117.84 526
5118.51 517
5119.19 550
5119.86 525
5120.54 533
5121.21 499
5121.89 487
5122.57 471
5123.24 436
5123.92 385
5124.59 428
5125.27 403
5125.94 377
5126.62 391
5127.29 404
5127.97 429
5128.64 373
5129.32 395
5130.00 333
5130.67 350
5131.35 399
5132.02 373
5132.70 397
5133.38 362
5134.05 369
5134.73 397
5135.40 371
5136.08 410
5136.76 388
5137.43 402
5138.11 378
5138.79 377
5139.46 360
5140.14 368
5140.82 392
5141.49 415
5142.17 395
5142.85 341
5143.52 334
5144.20 323
5144.88 361
5145.55 340
5146.23 333
5146.91 335
5147.58 341
5148.26 330
5148.94 311
5149.61 334
5150.29 361
5150.97 378
5151.65 290
5152.32 304
5153.00 355
5153.68 322
5154.36 300
5155.03 338
5155.71 327
5156.39 367
5157.07 327
5157.74 361
5158.42 375
5159.10 350
5159.78 382
5160.45 355
5161.13 344
5161.81 375
5162.49 355
5163.17 361
5163.84 397
5164.52 343
5165.20 334
5165.88 377
5166.56 354
5167.24 370
5167.91 386
5168.59 371
5169.27 378
5169.95 355
5170.63 353
5171.31 341
5171.98 333
5172.66 346
5173.34 367
5174.02 321
5174.70 317
5175.38 317
5176.06 345
5176.74 322
5177.41 309
5178.09 345
5178.77 338
5179.45 316
5180.13 349
5180.81 365
5181.49 315
5182.17 306
5182.85 321
5183.53 327
5184.21 350
5184.89 334
5185.57 337
5186.24 327
5186.92 327
5187.60 289
5188.28 288
5188.96 313
5189.64 278
5190.32 305
5191.00 304
5191.68 323
5192.36 358
5193.04 322
5193.72 308
5194.40 300
5195.08 302
5195.76 312
5196.44 311
5197.12 289
5197.80 283
5198.48 314
5199.16 311
5199.84 302
5200.52 341
5201.21 322
5201.89 329
5202.57 360
5203.25 352
5203.93 380
5204.61 373
5205.29 341
5205.97 350
5206.65 323
5207.33 346
5208.01 322
5208.69 365
5209.37 379
5210.06 336
5210.74 355
5211.42 336
5212.10 351
5212.78 333
5213.46 350
5214.14 356
5214.82 372
5215.51 373
5216.19 378
5216.87 373
5217.55 342
5218.23 321
5218.91 337
5219.60 338
5220.28 351
5220.96 344
5221.64 390
5222.32 416
5223.00 389
5223.69 412
5224.37 379
5225.05 327
5225.73 356
5226.41 346
5227.10 401
5227.78 370
5228.46 332
5229.14 357
5229.83 344
5230.51 317
5231.19 318
5231.87 325
5232.56 358
5233.24 369
5233.92 382
5234.60 348
5235.29 378
5235.97 338
5236.65 410
5237.34 395
5238.02 335
5238.70 355
5239.38 390
5240.07 383
5240.75 410
5241.43 395
5242.12 398
5242.80 434
5243.48 418
5244.17 388
5244.85 380
5245.53 405
5246.22 401
5246.90 361
5247.58 394
5248.27 416
5248.95 407
5249.63 387
5250.32 368
5251.00 362
5251.69 365
5252.37 391
5253.05 399
5253.74 405
5254.42 416
5255.11 382
5255.79 361
5256.47 361
5257.16 354
5257.84 356
5258.53 369
5259.21 353
5259.89 350
5260.58 391
5261.26 398
5261.95 379
5262.63 389
5263.32 400
5264.00 443
5264.69 437
5265.37 398
5266.06 380
5266.74 422
5267.43 432
5268.11 407
5268.79 395
5269.48 372
5270.16 322
5270.85 334
5271.53 351
5272.22 397
5272.91 346
5273.59 317
5274.28 364
5274.96 354
5275.65 357
5276.33 348
5277.02 351
5277.70 434
5278.39 391
5279.07 359
5279.76 402
5280.45 380
5281.13 396
5281.82 362
5282.50 392
5283.19 376
5283.87 363
5284.56 379
5285.25 349
5285.93 330
5286.62 364
5287.30 356
5287.99 368
5288.68 329
5289.36 365
5290.05 358
5290.74 361
5291.42 349
5292.11 353
5292.79 356
5293.48 389
5294.17 378
5294.85 395
5295.54 410
5296.23 416
5296.91 428
5297.60 411
5298.29 422
5298.98 387
5299.66 433
5300.35 495
5301.04 485
5301.72 482
5302.41 478
5303.10 490
5303.78 562
5304.47 557
5305.16 516
5305.85 577
5306.53 605
5307.22 545
5307.91 569
5308.60 529
5309.28 562
5309.97 549
5310.66 612
5311.35 655
5312.03 672
5312.72 737
5313.41 744
5314.10 763
5314.79 811
5315.47 786
5316.16 840
5316.85 803
5317.54 769
5318.23 682
5318.91 694
5319.60 702
5320.29 682
5320.98 660
5321.67 622
5322.36 600
5323.04 525
5323.73 530
5324.42 475
5325.11 485
5325.80 462
5326.49 419
5327.18 445
5327.86 440
5328.55 445
5329.24 431
5329.93 435
5330.62 439
5331.31 439
5332.00 420
5332.69 460
5333.38 463
5334.06 439
5334.75 434
5335.44 445
5336.13 469
5336.82 451
5337.51 481
5338.20 479
5338.89 419
5339.58 464
5340.27 511
5340.96 517
5341.65 480
5342.34 464
5343.03 455
5343.72 502
5344.41 513
5345.10 530
5345.79 546
5346.48 581
5347.17 648
5347.86 713
5348.55 799
5349.24 899
5349.93 1020
5350.62 1051
5351.31 1118
5352.00 1140
5352.69 1083
5353.38 1048
5354.07 961
5354.76 911
5355.45 780
5356.14 704
5356.83 593
5357.52 491
5358.21 483
5358.90 458
5359.59 461
5360.29 472
5360.98 449
5361.67 446
5362.36 475
5363.05 476
5363.74 393
5364.43 388
5365.12 340
5365.81 389
5366.50 406
5367.20 417
5367.89 380
5368.58 376
5369.27 353
5369.96 370
5370.65 387
5371.34 372
5372.04 421
5372.73 371
5373.42 379
5374.11 432
5374.80 394
5375.49 366
5376.19 384
5376.88 353
5377.57 363
5378.26 380
5378.95 405
5379.65 425
5380.34 371
5381.03 318
5381.72 347
5382.42 362
5383.11 358
5383.80 338
5384.49 345
5385.19 369
5385.88 377
5386.57 375
5387.26 381
5387.96 424
5388.65 425
5389.34 473
5390.03 506
5390.73 445
5391.42 463
5392.11 416
5392.80 405
5393.50 418
5394.19 419
5394.88 414
5395.58 399
5396.27 390
5396.96 385
5397.66 348
5398.35 354
5399.04 376
5399.74 403
5400.43 393
5401.12 421
5401.82 387
5402.51 393
5403.20 382
5403.90 388
5404.59 375
5405.29 358
5405.98 394
5406.67 412
5407.37 402
5408.06 360
5408.75 389
5409.45 410
5410.14 403
5410.84 384
5411.53 388
5412.23 390
5412.92 401
5413.61 406
5414.31 367
5415.00 360
5415.70 390
5416.39 385
5417.09 386
5417.78 364
5418.47 396
5419.17 369
5419.86 443
5420.56 443
5421.25 445
5421.95 411
5422.64 377
5423.34 383
5424.03 388
5424.73 413
5425.42 414
5426.12 430
5426.81 403
5427.51 404
5428.20 477
5428.90 448
5429.59 435
5430.29 457
5430.99 455
5431.68 455
5432.38 435
5433.07 421
5433.77 425
5434.46 437
5435.16 458
5435.85 481
5436.55 490
5437.25 456
5437.94 430
5438.64 471
5439.33 462
5440.03 422
5440.73 424
5441.42 438
5442.12 402
5442.81 455
5443.51 537
5444.21 516
5444.90 515
5445.60 620
5446.29 701
5446.99 759
5447.69 849
5448.38 847
5449.08 875
5449.78 800
5450.47 797
5451.17 771
5451.87 717
5452.56 655
5453.26 603
5453.96 572
5454.65 497
5455.35 468
5456.05 510
5456.75 476
5457.44 458
5458.14 489
5458.84 489
5459.53 511
5460.23 482
5460.93 496
5461.63 539
5462.32 560
5463.02 583
5463.72 538
5464.42 552
5465.11 511
5465.81 540
5466.51 533
5467.21 529
5467.90 520
5468.60 541
5469.30 553
5470.00 522
5470.70 537
5471.39 573
5472.09 618
5472.79 639
5473.49 617
5474.19 682
5474.88 637
5475.58 643
5476.28 661
5476.98 680
5477.68 794
5478.38 891
5479.07 952
5479.77 1078
5480.47 1222
5481.17 1227
5481.87 1308
5482.57 1186
5483.27 1113
5483.96 939
5484.66 876
5485.36 843
5486.06 874
5486.76 747
5487.46 748
5488.16 764
5488.86 693
5489.56 708
5490.26 682
5490.96 742
5491.65 785
5492.35 785
5493.05 787
5493.75 787
5494.45 808
5495.15 879
5495.85 895
5496.55 849
5497.25 839
5497.95 1017
5498.65 1223
5499.35 1430
5500.05 1653
5500.75 1883
5501.45 1941
5502.15 1975
5502.85 1859
5503.55 1680
5504.25 1405
5504.95 1190
5505.65 985
5506.35 918
5507.05 820
5507.75 726
5508.45 703
5509.15 690
5509.85 642
5510.55 635
5511.25 612
5511.95 615
5512.65 636
5513.35 701
5514.05 699
5514.76 695
5515.46 655
5516.16 694
5516.86 667
5517.56 688
5518.26 678
5518.96 699
5519.66 668
5520.36 632
5521.06 629
5521.77 623
5522.47 660
5523.17 600
5523.87 546
5524.57 546
5525.27 509
5525.97 497
5526.67 491
5527.38 484
5528.08 548
5528.78 534
5529.48 488
5530.18 495
5530.88 514
5531.59 492
5532.29 480
5532.99 483
5533.69 440
5534.39 437
5535.10 469
5535.80 455
5536.50 482
5537.20 505
5537.90 447
5538.61 467
5539.31 487
5540.01 458
5540.71 439
5541.42 427
5542.12 474
5542.82 497
5543.52 409
5544.23 405
5544.93 457
5545.63 405
5546.33 434
5547.04 453
5547.74 434
5548.44 426
5549.15 484
5549.85 434
5550.55 435
5551.26 421
5551.96 407
5552.66 442
5553.36 475
5554.07 436
5554.77 448
5555.47 409
5556.18 429
5556.88 454
5557.58 405
5558.29 419
5558.99 427
5559.70 413
5560.40 435
5561.10 451
5561.81 468
5562.51 454
5563.21 456
5563.92 504
5564.62 493
5565.33 477
5566.03 449
5566.73 446
5567.44 451
5568.14 440
5568.85 443
5569.55 458
5570.25 457
5570.96 386
5571.66 410
5572.37 461
5573.07 409
5573.78 382
5574.48 449
5575.19 450
5575.89 446
5576.59 468
5577.30 451
5578.00 414
5578.71 429
5579.41 435
5580.12 452
5580.82 409
5581.53 416
5582.23 439
5582.94 413
5583.64 399
5584.35 381
5585.05 392
5585.76 414
5586.46 355
5587.17 380
5587.88 427
5588.58 380
5589.29 360
5589.99 335
5590.70 394
5591.40 401
5592.11 433
5592.81 401
5593.52 395
5594.23 393
5594.93 342
5595.64 356
5596.34 355
5597.05 386
5597.76 397
5598.46 390
5599.17 364
5599.87 345
5600.58 360
5601.29 327
5601.99 360
5602.70 355
5603.41 366
5604.11 351
5604.82 351
5605.52 341
5606.23 336
5606.94 388
5607.64 379
5608.35 386
5609.06 395
5609.76 369
5610.47 347
5611.18 353
5611.88 347
5612.59 365
5613.30 375
5614.01 387
5614.71 383
5615.42 338
5616.13 388
5616.83 387
5617.54 377
5618.25 376
5618.96 372
5619.66 374
5620.37 339
5621.08 435
5621.79 409
5622.49 347
5623.20 361
5623.91 375
5624.62 358
5625.32 367
5626.03 383
5626.74 388
5627.45 410
5628.16 410
5628.86 388
5629.57 420
5630.28 425
5630.99 374
5631.70 408
5632.40 409
5633.11 419
5633.82 420
5634.53 402
5635.24 413
5635.95 461
5636.65 500
5637.36 458
5638.07 494
5638.78 517
5639.49 556
5640.20 533
5640.91 491
5641.61 432
5642.32 436
5643.03 488
5643.74 460
5644.45 450
5645.16 438
5645.87 431
5646.58 433
5647.29 436
5648.00 447
5648.70 427
5649.41 439
5650.12 428
5650.83 411
5651.54 421
5652.25 443
5652.96 407
5653.67 439
5654.38 419
5655.09 438
5655.80 475
5656.51 513
5657.22 480
5657.93 463
5658.64 508
5659.35 537
5660.06 469
5660.77 478
5661.48 486
5662.19 500
5662.90 481
5663.61 461
5664.32 422
5665.03 434
5665.74 441
5666.45 427
5667.16 447
5667.87 475
5668.58 496
5669.29 537
5670.00 562
5670.71 620
5671.42 599
5672.13 620
5672.84 619
5673.56 629
5674.27 546
5674.98 495
5675.69 533
5676.40 471
5677.11 452
5677.82 469
5678.53 413
5679.24 399
5679.95 430
5680.67 454
5681.38 451
5682.09 438
5682.80 470
5683.51 475
5684.22 460
5684.93 423
5685.65 425
5686.36 464
5687.07 483
5687.78 440
5688.49 430
5689.20 426
5689.92 409
5690.63 381
5691.34 403
5692.05 441
5692.76 456
5693.47 413
5694.19 412
5694.90 439
5695.61 402
5696.32 422
5697.04 411
5697.75 381
5698.46 364
5699.17 411
5699.89 399
5700.60 388
5701.31 436
5702.02 377
5702.74 408
5703.45 374
5704.16 461
5704.87 459
5705.59 445
5706.30 442
5707.01 441
5707.72 415
5708.44 384
5709.15 460
5709.86 383
5710.58 381
5711.29 404
5712.00 418
5712.72 419
5713.43 377
5714.14 410
5714.86 403
5715.57 383
5716.28 398
5717.00 387
5717.71 399
5718.42 389
5719.14 357
5719.85 412
5720.56 431
5721.28 361
5721.99 370
5722.71 410
5723.42 405
5724.13 394
5724.85 399
5725.56 419
5726.28 434
5726.99 469
5727.70 516
5728.42 483
5729.13 447
5729.85 463
5730.56 492
5731.28 464
5731.99 452
5732.70 420
5733.42 382
5734.13 468
5734.85 442
5735.56 456
5736.28 443
5736.99 429
5737.71 424
5738.42 394
5739.14 442
5739.85 451
5740.57 400
5741.28 427
5742.00 449
5742.71 440
5743.43 429
5744.14 423
5744.86 433
5745.57 481
5746.29 472
5747.00 477
5747.72 486
5748.43 485
5749.15 486
5749.87 479
5750.58 502
5751.30 506
5752.01 501
5752.73 533
5753.44 574
5754.16 557
5754.88 584
5755.59 648
5756.31 603
5757.02 632
5757.74 608
5758.46 640
5759.17 653
5759.89 650
5760.60 628
5761.32 632
5762.04 653
5762.75 676
5763.47 719
5764.19 726
5764.90 730
5765.62 764
5766.34 873
5767.05 999
5767.77 1053
5768.49 1298
5769.20 1663
5769.92 2003
5770.64 2121
5771.35 2369
5772.07 2169
5772.79 1968
5773.50 1683
5774.22 1345
5774.94 1208
5775.65 954
5776.37 864
5777.09 826
5777.81 837
5778.52 793
5779.24 821
5779.96 740
5780.68 789
5781.39 783
5782.11 796
5782.83 820
5783.55 835
5784.26 925
5784.98 931
5785.70 902
5786.42 877
5787.14 785
5787.85 809
5788.57 771
5789.29 742
5790.01 739
5790.73 729
5791.44 758
5792.16 713
5792.88 762
5793.60 710
5794.32 648
5795.03 641
5795.75 686
5796.47 712
5797.19 678
5797.91 798
5798.63 872
5799.35 1046
5800.06 1151
5800.78 1220
5801.50 1238
5802.22 1216
5802.94 1159
5803.66 1069
5804.38 936
5805.10 744
5805.82 664
5806.53 666
5807.25 708
5807.97 663
5808.69 644
5809.41 641
5810.13 667
5810.85 693
5811.57 673
5812.29 706
5813.01 634
5813.73 573
5814.45 599
5815.17 551
5815.89 581
5816.61 602
5817.33 569
5818.05 539
5818.77 525
5819.49 515
5820.20 557
5820.92 560
5821.64 503
5822.36 552
5823.09 518
5823.81 562
5824.53 540
5825.25 540
5825.97 515
5826.69 521
5827.41 523
5828.13 534
5828.85 537
5829.57 519
5830.29 501
5831.01 551
5831.73 554
5832.45 516
5833.17 520
5833.89 490
5834.61 491
5835.33 499
5836.05 499
5836.78 495
5837.50 455
5838.22 522
5838.94 529
5839.66 448
5840.38 443
5841.10 464
5841.82 498
5842.54 465
5843.27 472
5843.99 457
5844.71 466
5845.43 496
5846.15 453
5846.87 437
5847.59 441
5848.32 446
5849.04 468
5849.76 443
5850.48 482
5851.20 414
5851.93 454
5852.65 458
5853.37 448
5854.09 417
5854.81 484
5855.54 526
5856.26 445
5856.98 416
5857.70 431
5858.42 470
5859.15 482
5859.87 429
5860.59 429
5861.31 426
5862.04 498
5862.76 450
5863.48 449
5864.20 437
5864.93 428
5865.65 408
5866.37 448
5867.10 441
5867.82 421
5868.54 429
5869.26 446
5869.99 448
5870.71 409
5871.43 412
5872.16 413
5872.88 434
5873.60 446
5874.33 422
5875.05 430
5875.77 436
5876.50 448
5877.22 440
5877.94 417
5878.67 422
5879.39 458
5880.11 476
5880.84 454
5881.56 492
5882.28 477
5883.01 450
5883.73 457
5884.46 463
5885.18 480
5885.90 511
5886.63 484
5887.35 464
5888.08 428
5888.80 481
5889.52 475
5890.25 453
5890.97 456
5891.70 468
5892.42 451
5893.15 467
5893.87 458
5894.59 437
5895.32 437
5896.04 474
5896.77 474
5897.49 472
5898.22 447
5898.94 442
5899.67 462
5900.39 488
5901.12 459
5901.84 505
5902.57 505
5903.29 505
5904.02 493
5904.74 502
5905.47 533
5906.19 505
5906.92 456
5907.64 497
5908.37 506
5909.09 517
5909.82 543
5910.55 538
5911.27 523
5912.00 544
5912.72 544
5913.45 530
5914.17 535
5914.90 528
5915.63 508
5916.35 488
5917.08 525
5917.80 549
5918.53 565
5919.25 568
5919.98 556
5920.71 531
5921.43 527
5922.16 598
5922.89 569
5923.61 556
5924.34 617
5925.06 671
5925.79 605
5926.52 597
5927.24 608
5927.97 608
5928.70 600
5929.42 641
5930.15 656
5930.88 657
5931.60 658
5932.33 702
5933.06 698
5933.78 727
5934.51 705
5935.24 701
5935.97 693
5936.69 715
5937.42 757
5938.15 773
5938.87 830
5939.60 852
5940.33 844
5941.06 853
5941.78 842
5942.51 870
5943.24 901
5943.97 906
5944.69 927
5945.42 880
5946.15 1013
5946.88 985
5947.60 999
5948.33 1013
5949.06 1034
5949.79 1166
5950.52 1249
5951.24 1379
5951.97 1439
5952.70 1576
5953.43 1691
5954.16 1641
5954.88 1631
5955.61 1529
5956.34 1548
5957.07 1479
5957.80 1395
5958.53 1365
5959.25 1291
5959.98 1314
5960.71 1322
5961.44 1368
5962.17 1356
5962.90 1385
5963.63 1382
5964.36 1481
5965.08 1584
5965.81 1650
5966.54 1757
5967.27 1851
5968.00 1936
5968.73 1996
5969.46 1966
5970.19 1987
5970.92 1863
5971.65 1812
5972.37 1714
5973.10 1679
5973.83 1652
5974.56 1657
5975.29 1698
5976.02 1700
5976.75 1815
5977.48 1838
5978.21 1826
5978.94 1744
5979.67 1918
5980.40 1912
5981.13 2014
5981.86 2152
5982.59 2180
5983.32 2120
5984.05 2080
5984.78 2169
5985.51 2159
5986.24 2209
5986.97 2161
5987.70 2176
5988.43 2107
5989.16 2135
5989.89 2131
5990.62 2205
5991.35 2167
5992.08 2196
5992.81 2322
5993.54 2329
5994.27 2334
5995.00 2284
5995.74 2466
5996.47 2537
5997.20 2612
5997.93 2685
5998.66 2574
5999.39 2693
6000.12 2624
6000.85 2585
6001.58 2611
6002.31 2559
6003.04 2498
6003.78 2397
6004.51 2314
6005.24 2336
6005.97 2387
6006.70 2423
6007.43 2462
6008.16 2613
6008.90 3047
6009.63 3632
6010.36 4384
6011.09 5436
6011.82 6788
6012.55 8177
6013.29 9534
6014.02 10212
6014.75 10458
6015.48 10461
6016.21 10034
6016.95 8950
6017.68 7902
6018.41 6749
6019.14 5645
6019.87 4688
6020.61 3834
6021.34 3205
6022.07 2827
6022.80 2556
6023.54 2327
6024.27 2151
6025.00 1965
6025.73 1956
6026.47 1958
6027.20 1882
6027.93 1899
6028.66 2003
6029.40 2015
6030.13 1996
6030.86 1993
6031.59 1951
6032.33 1803
6033.06 1775
6033.79 1612
6034.53 1454
6035.26 1414
6035.99 1344
6036.73 1386
6037.46 1391
6038.19 1465
6038.93 1477
6039.66 1544
6040.39 1547
6041.13 1506
6041.86 1611
6042.59 1542
6043.33 1606
6044.06 1618
6044.79 1644
6045.53 1620
6046.26 1690
6047.00 1773
6047.73 1694
6048.46 1732
6049.20 1789
6049.93 1945
6050.67 2042
6051.40 2153
6052.13 2235
6052.87 2461
6053.60 2480
6054.34 2390
6055.07 2374
6055.81 2202
6056.54 2062
6057.27 1969
6058.01 1809
6058.74 1757
6059.48 1725
6060.21 1662
6060.95 1639
6061.68 1669
6062.42 1698
6063.15 1688
6063.89 1622
6064.62 1563
6065.36 1568
6066.09 1532
6066.83 1532
6067.56 1516
6068.30 1528
6069.03 1465
6069.77 1449
6070.50 1448
6071.24 1430
6071.97 1437
6072.71 1439
6073.44 1392
6074.18 1379
6074.91 1356
6075.65 1315
6076.39 1378
6077.12 1345
6077.86 1301
6078.59 1272
6079.33 1283
6080.06 1277
6080.80 1297
6081.54 1239
6082.27 1227
6083.01 1209
6083.74 1196
6084.48 1165
6085.22 1152
6085.95 1122
6086.69 1051
6087.42 1131
6088.16 1215
6088.90 1176
6089.63 1176
6090.37 1192
6091.11 1244
6091.84 1228
6092.58 1214
6093.32 1164
6094.05 1174
6094.79 1151
6095.53 1108
6096.26 1038
6097.00 1043
6097.74 1020
6098.47 1088
6099.21 1081
6099.95 1038
6100.69 1073
6101.42 1056
6102.16 1089
6102.90 1075
6103.63 1010
6104.37 1061
6105.11 1000
6105.85 976
6106.58 986
6107.32 992
6108.06 989
6108.80 1058
6109.53 1062
6110.27 1079
6111.01 1025
6111.75 1069
6112.49 1150
6113.22 1065
6113.96 1092
6114.70 1103
6115.44 1167
6116.17 1100
6116.91 1098
6117.65 1158
6118.39 1156
6119.13 1164
6119.87 1115
6120.60 1131
6121.34 1141
6122.08 1137
6122.82 1188
6123.56 1266
6124.30 1182
6125.03 1198
6125.77 1241
6126.51 1210
6127.25 1239
6127.99 1209
6128.73 1257
6129.47 1327
6130.21 1209
6130.94 1222
6131.68 1185
6132.42 1166
6133.16 1228
6133.90 1276
6134.64 1245
6135.38 1276
6136.12 1341
6136.86 1314
6137.60 1375
6138.34 1373
6139.08 1485
6139.81 1500
6140.55 1571
6141.29 1517
6142.03 1529
6142.77 1583
6143.51 1606
6144.25 1558
6144.99 1484
6145.73 1516
6146.47 1480
6147.21 1426
6147.95 1440
6148.69 1443
6149.43 1448
6150.17 1505
6150.91 1512
6151.65 1520
6152.39 1509
6153.13 1550
6153.87 1642
6154.61 1688
6155.35 1704
6156.09 1860
6156.83 1947
6157.58 2051
6158.32 2101
6159.06 2142
6159.80 2209
6160.54 2213
6161.28 2159
6162.02 2184
6162.76 2242
6163.50 2203
6164.24 2281
6164.98 2311
6165.72 2419
6166.46 2464
6167.21 2431
6167.95 2492
6168.69 2606
6169.43 2540
6170.17 2518
6170.91 2453
6171.65 2337
6172.39 2222
6173.14 2152
6173.88 2286
6174.62 2183
6175.36 2203
6176.10 2150
6176.84 2189
6177.59 2316
6178.33 2535
6179.07 2703
6179.81 3054
6180.55 3452
6181.30 4113
6182.04 4771
6182.78 5345
6183.52 5837
6184.26 6069
6185.01 5894
6185.75 5575
6186.49 5157
6187.23 4578
6187.97 4007
6188.72 3499
6189.46 3257
6190.20 2989
6190.94 2857
6191.69 2884
6192.43 2795
6193.17 2794
6193.92 2829
6194.66 2679
6195.40 2730
6196.14 2763
6196.89 2691
6197.63 2614
6198.37 2564
6199.12 2522
6199.86 2566
6200.60 2644
6201.34 2482
6202.09 2628
6202.83 2714
6203.57 2827
6204.32 3310
6205.06 3832
6205.80 4758
6206.55 6181
6207.29 7923
6208.03 10100
6208.78 11668
6209.52 12897
6210.27 13283
6211.01 12911
6211.75 12098
6212.50 10884
6213.24 9316
6213.98 7694
6214.73 6304
6215.47 5017
6216.22 4045
6216.96 3466
6217.71 2934
6218.45 2493
6219.19 2340
6219.94 2224
6220.68 2136
6221.43 2020
6222.17 2049
6222.92 1950
6223.66 1950
6224.40 1910
6225.15 1922
6225.89 1834
6226.64 1730
6227.38 1581
6228.13 1493
6228.87 1356
6229.62 1312
6230.36 1293
6231.11 1216
6231.85 1268
6232.60 1266
6233.34 1268
6234.09 1297
6234.83 1325
6235.58 1392
6236.32 1428
6237.07 1498
6237.81 1583
6238.56 1674
6239.30 1866
6240.05 1884
6240.80 2024
6241.54 1988
6242.29 1898
6243.03 1822
6243.78 1801
6244.52 1783
6245.27 1789
6246.02 1889
6246.76 2000
6247.51 2018
6248.25 2040
6249.00 2034
6249.75 1961
6250.49 1846
6251.24 1749
6251.98 1737
6252.73 1675
6253.48 1590
6254.22 1531
6254.97 1470
6255.72 1454
6256.46 1452
6257.21 1429
6257.95 1502
6258.70 1474
6259.45 1425
6260.19 1448
6260.94 1416
6261.69 1399
6262.43 1372
6263.18 1387
6263.93 1338
6264.68 1368
6265.42 1381
6266.17 1301
6266.92 1301
6267.66 1355
6268.41 1349
6269.16 1356
6269.91 1389
6270.65 1447
6271.40 1491
6272.15 1422
6272.89 1370
6273.64 1416
6274.39 1372
6275.14 1386
6275.88 1382
6276.63 1493
6277.38 1453
6278.13 1424
6278.88 1473
6279.62 1439
6280.37 1396
6281.12 1332
6281.87 1264
6282.62 1178
6283.36 1146
6284.11 1139
6284.86 1064
6285.61 1097
6286.36 1118
6287.10 1097
6287.85 1120
6288.60 1024
6289.35 1055
6290.10 1023
6290.85 999
6291.59 964
6292.34 980
6293.09 1037
6293.84 974
6294.59 985
6295.34 945
6296.09 968
6296.84 982
6297.58 997
6298.33 907
6299.08 1007
6299.83 919
6300.58 874
6301.33 877
6302.08 869
6302.83 868
6303.58 857
6304.33 907
6305.08 940
6305.83 977
6306.58 926
6307.32 949
6308.07 971
6308.82 935
6309.57 885
6310.32 897
6311.07 956
6311.82 882
6312.57 911
6313.32 914
6314.07 928
6314.82 943
6315.57 944
6316.32 1013
6317.07 1009
6317.82 1003
6318.57 961
6319.32 920
6320.07 846
6320.82 729
6321.57 816
6322.32 795
6323.07 860
6323.82 790
6324.58 792
6325.33 824
6326.08 779
6326.83 800
6327.58 769
6328.33 807
6329.08 798
6329.83 794
6330.58 782
6331.33 781
6332.08 761
6332.83 767
6333.58 819
6334.34 816
6335.09 796
6335.84 744
6336.59 770
6337.34 800
6338.09 807
6338.84 762
6339.59 805
6340.35 753
6341.10 768
6341.85 815
6342.60 763
6343.35 807
6344.10 753
6344.86 803
6345.61 784
6346.36 809
6347.11 834
6347.86 813
6348.62 779
6349.37 849
6350.12 896
6350.87 878
6351.62 899
6352.38 988
6353.13 1032
6353.88 1026
6354.63 1077
6355.38 1052
6356.14 1003
6356.89 971
6357.64 909
6358.39 925
6359.15 888
6359.90 851
6360.65 833
6361.40 789
6362.16 874
6362.91 816
6363.66 867
6364.42 866
6365.17 882
6365.92 914
6366.67 966
6367.43 1095
6368.18 1135
6368.93 1127
6369.69 1046
6370.44 1009
6371.19 939
6371.95 860
6372.70 781
6373.45 783
6374.21 808
6374.96 788
6375.71 815
6376.47 753
6377.22 802
6377.98 793
6378.73 774
6379.48 814
6380.24 871
6380.99 868
6381.74 856
6382.50 842
6383.25 880
6384.01 834
6384.76 785
6385.51 770
6386.27 792
6387.02 764
6387.78 751
6388.53 735
6389.29 736
6390.04 730
6390.79 703
6391.55 735
6392.30 726
6393.06 744
6393.81 703
6394.57 682
6395.32 708
6396.08 717
6396.83 729
6397.59 703
6398.34 735
6399.10 769
6399.85 707
6400.61 695
6401.36 650
6402.12 694
6402.87 682
6403.63 634
6404.38 635
6405.14 640
6405.89 670
6406.65 649
6407.40 696
6408.16 705
6408.91 715
6409.67 730
6410.43 704
6411.18 641
6411.94 635
6412.69 681
6413.45 677
6414.20 699
6414.96 663
6415.72 707
6416.47 697
6417.23 647
6417.98 729
6418.74 713
6419.50 664
6420.25 655
6421.01 642
6421.77 646
6422.52 658
6423.28 682
6424.03 665
6424.79 687
6425.55 697
6426.30 699
6427.06 665
6427.82 689
6428.57 685
6429.33 686
6430.09 714
6430.84 677
6431.60 682
6432.36 701
6433.11 703
6433.87 683
6434.63 705
6435.39 681
6436.14 759
6436.90 760
6437.66 775
6438.41 742
6439.17 768
6439.93 759
6440.69 810
6441.44 716
6442.20 795
6442.96 786
6443.72 759
6444.47 786
6445.23 852
6445.99 793
6446.75 789
6447.50 845
6448.26 865
6449.02 812
6449.78 833
6450.54 870
6451.29 864
6452.05 845
6452.81 815
6453.57 833
6454.33 879
6455.08 888
6455.84 868
6456.60 834
6457.36 883
6458.12 868
6458.88 910
6459.64 917
6460.39 902
6461.15 911
6461.91 919
6462.67 949
6463.43 1013
6464.19 1042
6464.95 1093
6465.70 1127
6466.46 1123
6467.22 1133
6467.98 1095
6468.74 1065
6469.50 1081
6470.26 1021
6471.02 1044
6471.78 1093
6472.54 1061
6473.30 1133
6474.05 1154
6474.81 1157
6475.57 1162
6476.33 1142
6477.09 1213
6477.85 1243
6478.61 1220
6479.37 1245
6480.13 1285
6480.89 1265
6481.65 1356
6482.41 1316
6483.17 1318
6483.93 1311
6484.69 1301
6485.45 1340
6486.21 1430
6486.97 1404
6487.73 1420
6488.49 1426
6489.25 1431
6490.01 1520
6490.77 1670
6491.53 1732
6492.29 1746
6493.05 1805
6493.81 1982
6494.57 1895
6495.33 1919
6496.10 1838
6496.86 1929
6497.62 1869
6498.38 1858
6499.14 1854
6499.90 1782
6500.66 1849
6501.42 1807
6502.18 1895
6502.94 2034
6503.70 2234
6504.47 2696
6505.23 3280
6505.99 4150
6506.75 5414
6507.51 6970
6508.27 8151
6509.03 8845
6509.79 8888
6510.56 8626
6511.32 7942
6512.08 6894
6512.84 5923
6513.60 4828
6514.36 3986
6515.13 3403
6515.89 3013
6516.65 2611
6517.41 2423
6518.17 2339
6518.94 2308
6519.70 2281
6520.46 2227
6521.22 2268
6521.98 2272
6522.75 2315
6523.51 2277
6524.27 2296
6525.03 2503
6525.79 2731
6526.56 2891
6527.32 3119
6528.08 3083
6528.84 3084
6529.61 3036
6530.37 2999
6531.13 2997
6531.90 3076
6532.66 3153
6533.42 3703
6534.18 4446
6534.95 5520
6535.71 6510
6536.47 7298
6537.24 7816
6538.00 7729
6538.76 7285
6539.53 6515
6540.29 5724
6541.05 4749
6541.82 3913
6542.58 3327
6543.34 2806
6544.11 2557
6544.87 2349
6545.63 2268
6546.40 2162
6547.16 2206
6547.92 2180
6548.69 2050
6549.45 2041
6550.21 1981
6550.98 1854
6551.74 1813
6552.51 1781
6553.27 1821
6554.03 1766
6554.80 1681
6555.56 1698
6556.33 1646
6557.09 1627
6557.85 1610
6558.62 1638
6559.38 1668
6560.15 1691
6560.91 1758
6561.68 1792
6562.44 1796
6563.21 1867
6563.97 1973
6564.74 1971
6565.50 1969
6566.26 1927
6567.03 1957
6567.79 1888
6568.56 1928
6569.32 1843
6570.09 1889
6570.85 1926
6571.62 1926
6572.38 2070
6573.15 2070
6573.91 2125
6574.68 2145
6575.44 2175
6576.21 2223
6576.98 2131
6577.74 2127
6578.51 2127
6579.27 2036
6580.04 2087
6580.80 2017
6581.57 2046
6582.33 2086
6583.10 2146
6583.87 2074
6584.63 2114
6585.40 2022
6586.16 2010
6586.93 2108
6587.70 2004
6588.46 2053
6589.23 2056
6589.99 2098
6590.76 2218
6591.53 2280
6592.29 2531
6593.06 2873
6593.82 3159
6594.59 3472
6595.36 3582
6596.12 3595
6596.89 3632
6597.66 3553
6598.42 3368
6599.19 3113
6599.96 2774
6600.72 2490
6601.49 2310
6602.26 2078
6603.02 1901
6603.79 1823
6604.56 1698
6605.33 1671
6606.09 1613
6606.86 1549
6607.63 1521
6608.39 1547
6609.16 1599
6609.93 1629
6610.70 1615
6611.46 1591
6612.23 1538
6613.00 1494
6613.77 1522
6614.53 1476
6615.30 1429
6616.07 1382
6616.84 1397
6617.60 1469
6618.37 1437
6619.14 1463
6619.91 1467
6620.68 1556
6621.44 1671
6622.21 1720
6622.98 1845
6623.75 1859
6624.52 1839
6625.28 1823
6626.05 1737
6626.82 1603
6627.59 1561
6628.36 1486
6629.13 1502
6629.89 1438
6630.66 1395
6631.43 1456
6632.20 1599
6632.97 1630
6633.74 1822
6634.51 1965
6635.27 2063
6636.04 2071
6636.81 2041
6637.58 2085
6638.35 2036
6639.12 1970
6639.89 1961
6640.66 1919
6641.43 1954
6642.19 1942
6642.96 1955
6643.73 1875
6644.50 1783
6645.27 1648
6646.04 1593
6646.81 1535
6647.58 1425
6648.35 1348
6649.12 1357
6649.89 1321
6650.66 1303
6651.43 1250
6652.20 1270
6652.97 1239
6653.74 1215
6654.51 1208
6655.28 1195
6656.05 1206
6656.82 1215
6657.59 1194
6658.36 1207
6659.13 1162
6659.90 1174
6660.67 1151
6661.44 1114
6662.21 1140
6662.98 1131
6663.75 1160
6664.52 1148
6665.29 1184
6666.06 1148
6666.83 1136
6667.60 1180
6668.37 1202
6669.14 1197
6669.91 1239
6670.68 1317
6671.46 1348
6672.23 1388
6673.00 1307
6673.77 1349
6674.54 1390
6675.31 1335
6676.08 1268
6676.85 1226
6677.62 1290
6678.40 1318
6679.17 1323
6679.94 1320
6680.71 1370
6681.48 1426
6682.25 1486
6683.02 1511
6683.80 1563
6684.57 1689
6685.34 1806
6686.11 1762
6686.88 1787
6687.65 1709
6688.43 1600
6689.20 1514
6689.97 1373
6690.74 1331
6691.51 1196
6692.29 1106
6693.06 1120
6693.83 1131
6694.60 1052
6695.37 1093
6696.15 1063
6696.92 1092
6697.69 1104
6698.46 1098
6699.24 1065
6700.01 1044
6700.78 1033
6701.55 1042
6702.33 1023
6703.10 1034
6703.87 966
6704.64 981
6705.42 951
6706.19 968
6706.96 974
6707.74 978
6708.51 941
6709.28 911
6710.06 969
6710.83 951
6711.60 941
6712.37 935
6713.15 903
6713.92 899
6714.69 893
6715.47 877
6716.24 877
6717.01 904
6717.79 872
6718.56 821
6719.34 842
6720.11 900
6720.88 884
6721.66 894
6722.43 874
6723.20 830
6723.98 850
6724.75 859
6725.53 829
6726.30 838
6727.07 836
6727.85 792
6728.62 848
6729.40 858
6730.17 878
6730.95 895
6731.72 874
6732.49 904
6733.27 907
6734.04 892
6734.82 968
6735.59 993
6736.37 967
6737.14 960
6737.92 941
6738.69 1013
6739.47 1004
6740.24 961
6741.01 953
6741.79 1008
6742.56 916
6743.34 929
6744.11 1008
6744.89 1014
6745.67 1016
6746.44 1015
6747.22 1005
6747.99 1059
6748.77 1086
6749.54 1143
6750.32 1141
6751.09 1207
6751.87 1258
6752.64 1331
6753.42 1466
6754.19 1442
6754.97 1478
6755.75 1409
6756.52 1322
6757.30 1249
6758.07 1217
6758.85 1222
6759.63 1127
6760.40 1083
6761.18 1105
6761.95 1123
6762.73 1128
6763.51 1058
6764.28 1040
6765.06 1030
6765.83 995
6766.61 1028
6767.39 1107
6768.16 1046
6768.94 1070
6769.72 992
6770.49 991
6771.27 933
6772.05 944
6772.82 960
6773.60 858
6774.38 832
6775.15 874
6775.93 882
6776.71 859
6777.48 865
6778.26 884
6779.04 822
6779.82 876
6780.59 887
6781.37 905
6782.15 883
6782.92 874
6783.70 781
6784.48 879
6785.26 845
6786.03 823
6786.81 881
6787.59 865
6788.37 816
6789.14 776
6789.92 783
6790.70 813
6791.48 826
6792.25 783
6793.03 727
6793.81 751
6794.59 790
6795.37 815
6796.14 729
6796.92 710
6797.70 787
6798.48 779
6799.26 766
6800.04 749
6800.81 774
6801.59 759
6802.37 792
6803.15 792
6803.93 778
6804.71 828
6805.48 820
6806.26 780
6807.04 793
6807.82 747
6808.60 778
6809.38 764
6810.16 770
6810.94 761
6811.71 735
6812.49 742
6813.27 778
6814.05 713
6814.83 731
6815.61 709
6816.39 743
6817.17 739
6817.95 777
6818.73 796
6819.51 748
6820.29 730
6821.07 728
6821.84 710
6822.62 779
6823.40 798
6824.18 771
6824.96 745
6825.74 791
6826.52 783
6827.30 761
6828.08 792
6828.86 738
6829.64 769
6830.42 784
6831.20 761
6831.98 780
6832.76 792
6833.54 785
6834.32 804
6835.10 825
6835.88 903
6836.66 979
6837.44 1064
6838.22 1178
6839.01 1286
6839.79 1322
6840.57 1333
6841.35 1245
6842.13 1184
6842.91 1068
6843.69 1025
6844.47 981
6845.25 916
6846.03 947
6846.81 959
6847.59 1072
6848.37 1190
6849.16 1422
6849.94 1653
6850.72 1939
6851.50 1961
6852.28 1982
6853.06 1902
6853.84 1764
6854.62 1637
6855.41 1486
6856.19 1301
6856.97 1125
6857.75 1045
6858.53 954
6859.31 921
6860.10 903
6860.88 803
6861.66 756
6862.44 788
6863.22 842
6864.00 849
6864.79 865
6865.57 857
6866.35 857
6867.13 809
6867.91 888
6868.70 919
6869.48 915
6870.26 852
6871.04 843
6871.83 891
6872.61 831
6873.39 891
6874.17 896
6874.96 958
6875.74 975
6876.52 1023
6877.30 1034
6878.09 1081
6878.87 1101
6879.65 1128
6880.43 1228
6881.22 1421
6882.00 1449
6882.78 1480
6883.57 1535
6884.35 1487
6885.13 1462
6885.92 1521
6886.70 1548
6887.48 1728
6888.27 1927
6889.05 2057
6889.83 2055
6890.62 1904
6891.40 1826
6892.18 1673
6892.97 1500
6893.75 1404
6894.53 1322
6895.32 1198
6896.10 1181
6896.88 1185
6897.67 1171
6898.45 1126
6899.24 1135
6900.02 1130
6900.80 1196
6901.59 1158
6902.37 1203
6903.16 1213
6903.94 1161
6904.73 1133
6905.51 1130
6906.29 1170
6907.08 1167
6907.86 1066
6908.65 1078
6909.43 1028
6910.22 1091
6911.00 1040
6911.79 1013
6912.57 1057
6913.35 992
6914.14 929
6914.92 1001
6915.71 1013
6916.49 1017
6917.28 1020
6918.06 1030
6918.85 1075
6919.63 1012
6920.42 1049
6921.20 1070
6921.99 991
6922.78 1060
6923.56 1055
6924.35 1088
6925.13 1141
6925.92 1144
6926.70 1172
6927.49 1165
6928.27 1179
6929.06 1159
6929.84 1158
6930.63 1156
6931.42 1184
6932.20 1104
6932.99 1099
6933.77 1145
6934.56 1150
6935.35 1155
6936.13 1175
6936.92 1232
6937.70 1237
6938.49 1348
6939.28 1403
6940.06 1490
6940.85 1638
6941.63 1744
6942.42 1907
6943.21 1971
6943.99 1987
6944.78 2075
6945.57 2044
6946.35 2077
6947.14 2071
6947.93 2151
6948.71 2129
6949.50 2114
6950.29 2159
6951.07 2021
6951.86 1972
6952.65 1851
6953.44 1788
6954.22 1715
6955.01 1648
6955.80 1635
6956.58 1700
6957.37 1670
6958.16 1659
6958.95 1664
6959.73 1655
6960.52 1700
6961.31 1685
6962.09 1745
6962.88 1824
6963.67 1796
6964.46 1846
6965.25 1934
6966.03 2053
6966.82 2118
6967.61 2298
6968.40 2480
6969.18 2519
6969.97 2633
6970.76 2680
6971.55 2698
6972.34 2604
6973.12 2698
6973.91 2579
6974.70 2565
6975.49 2650
6976.28 2623
6977.07 2642
6977.85 2602
6978.64 2722
6979.43 2882
6980.22 3185
6981.01 3680
6981.80 4492
6982.59 5702
6983.37 7268
6984.16 9419
6984.95 11556
6985.74 13053
6986.53 13958
6987.32 14051
6988.11 13275
6988.90 11706
6989.69 10137
6990.47 8254
6991.26 6645
6992.05 5308
6992.84 4270
6993.63 3453
6994.42 2946
6995.21 2527
6996.00 2280
6996.79 2051
6997.58 1879
6998.37 1780
6999.16 1770
6999.95 1750
7000.74 1754
7001.53 1737
7002.32 1672
7003.11 1601
7003.90 1564
7004.69 1495
7005.48 1417
7006.27 1311
7007.06 1210
7007.85 1242
7008.64 1269
7009.43 1270
7010.22 1340
7011.01 1500
7011.80 1569
7012.59 1729
7013.38 1724
7014.17 1750
7014.96 1788
7015.75 1849
7016.54 1714
7017.33 1605
7018.12 1531
7018.91 1433
7019.70 1442
7020.49 1495
7021.28 1565
7022.07 1607
7022.87 1691
7023.66 1744
7024.45 1818
7025.24 1852
7026.03 1892
7026.82 1886
7027.61 1844
7028.40 1708
7029.19 1654
7029.99 1610
7030.78 1475
7031.57 1405
7032.36 1395
7033.15 1362
7033.94 1294
7034.74 1334
7035.53 1405
7036.32 1471
7037.11 1487
7037.90 1563
7038.69 1511
7039.49 1468
7040.28 1405
7041.07 1430
7041.86 1342
7042.65 1376
7043.45 1326
7044.24 1411
7045.03 1363
7045.82 1312
7046.61 1428
7047.41 1465
7048.20 1480
7048.99 1588
7049.78 1623
7050.58 1650
7051.37 1689
7052.16 1661
7052.95 1567
7053.75 1534
7054.54 1428
7055.33 1368
7056.13 1338
7056.92 1328
7057.71 1292
7058.50 1279
7059.30 1309
7060.09 1324
7060.88 1293
7061.68 1303
7062.47 1293
7063.26 1346
7064.06 1313
7064.85 1274
7065.64 1222
7066.44 1185
7067.23 1199
7068.02 1218
7068.82 1160
7069.61 1133
7070.40 1125
7071.20 1089
7071.99 1094
7072.78 1098
7073.58 1074
7074.37 1093
7075.17 1014
7075.96 1003
7076.75 1000
7077.55 987
7078.34 969
7079.14 970
7079.93 994
7080.72 993
7081.52 979
7082.31 988
7083.11 971
7083.90 989
7084.70 1049
7085.49 1110
7086.28 1236
7087.08 1283
7087.87 1338
7088.67 1392
7089.46 1408
7090.26 1306
7091.05 1293
7091.85 1212
7092.64 1059
7093.44 1019
7094.23 944
7095.03 847
7095.82 860
7096.62 828
7097.41 837
7098.21 733
7099.00 796
7099.80 793
7100.59 784
7101.39 765
7102.18 771
7102.98 751
7103.77 821
7104.57 791
7105.37 749
7106.16 718
7106.96 746
7107.75 687
7108.55 662
7109.34 669
7110.14 656
7110.94 721
7111.73 689
7112.53 703
7113.32 687
7114.12 723
7114.92 724
7115.71 719
7116.51 706
7117.30 715
7118.10 694
7118.90 735
7119.69 743
7120.49 688
7121.29 684
7122.08 688
7122.88 688
7123.68 702
7124.47 698
7125.27 642
7126.07 660
7126.86 710
7127.66 708
7128.46 677
7129.25 754
7130.05 762
7130.85 785
7131.64 777
7132.44 767
7133.24 758
7134.04 734
7134.83 731
7135.63 780
7136.43 663
7137.23 620
7138.02 675
7138.82 690
7139.62 632
7140.42 655
7141.21 661
7142.01 627
7142.81 651
7143.61 613
7144.40 625
7145.20 643
7146.00 627
7146.80 612
7147.59 571
7148.39 616
7149.19 587
7149.99 582
7150.79 613
7151.59 552
7152.38 589
7153.18 618
7153.98 591
7154.78 587
7155.58 638
7156.38 706
7157.17 715
7157.97 638
7158.77 663
7159.57 627
7160.37 620
7161.17 639
7161.97 602
7162.76 595
7163.56 612
7164.36 637
7165.16 635
7165.96 690
7166.76 614
7167.56 613
7168.36 611
7169.16 596
7169.96 614
7170.75 574
7171.55 540
7172.35 564
7173.15 585
7173.95 558
7174.75 562
7175.55 595
7176.35 538
7177.15 522
7177.95 491
7178.75 520
7179.55 555
7180.35 517
7181.15 588
7181.95 599
7182.75 575
7183.55 650
7184.35 621
7185.15 604
7185.95 577
7186.75 583
7187.55 571
7188.35 530
7189.15 543
7189.95 482
7190.75 495
7191.55 507
7192.35 521
7193.15 513
7193.95 501
7194.75 503
7195.55 487
7196.35 523
7197.15 491
7197.95 493
7198.76 499
7199.56 509
7200.36 495
7201.16 483
7201.96 506
7202.76 476
7203.56 482
7204.36 464
7205.16 466
7205.96 451
7206.77 491
7207.57 471
7208.37 489
7209.17 440
7209.97 493
7210.77 503
7211.57 492
7212.38 460
7213.18 487
7213.98 513
7214.78 477
7215.58 541
7216.38 514
7217.19 506
7217.99 523
7218.79 504
7219.59 503
7220.39 525
7221.20 514
7222.00 517
7222.80 516
7223.60 491
7224.40 502
7225.21 491
7226.01 545
7226.81 512
7227.61 524
7228.42 565
7229.22 526
7230.02 535
7230.82 493
7231.63 497
7232.43 546
7233.23 566
7234.03 634
7234.84 652
7235.64 714
7236.44 722
7237.25 734
7238.05 672
7238.85 725
7239.65 649
7240.46 662
7241.26 625
7242.06 552
7242.87 551
7243.67 572
7244.47 576
7245.28 589
7246.08 546
7246.88 549
7247.69 587
7248.49 592
7249.30 551
7250.10 549
7250.90 548
7251.71 606
7252.51 656
7253.31 689
7254.12 653
7254.92 658
7255.73 629
7256.53 675
7257.33 679
7258.14 612
7258.94 588
7259.75 586
7260.55 561
7261.35 597
7262.16 591
7262.96 576
7263.77 608
7264.57 624
7265.38 597
7266.18 631
7266.99 628
7267.79 615
7268.59 584
7269.40 620
7270.20 602
7271.01 574
7271.81 607
7272.62 592
7273.42 580
7274.23 595
7275.03 658
7275.84 677
7276.64 664
7277.45 628
7278.25 663
7279.06 684
7279.86 661
7280.67 767
7281.48 830
7282.28 915
7283.09 1060
7283.89 1125
7284.70 1228
7285.50 1324
7286.31 1312
7287.11 1239
7287.92 1106
7288.73 1000
7289.53 890
7290.34 796
7291.14 746
7291.95 718
7292.76 726
7293.56 696
7294.37 675
7295.17 651
7295.98 631
7296.79 664
7297.59 652
7298.40 643
7299.21 652
7300.01 691
7300.82 694
7301.62 689
7302.43 663
7303.24 703
7304.04 707
7304.85 720
7305.66 715
7306.46 766
7307.27 782
7308.08 808
7308.89 819
7309.69 866
7310.50 897
7311.31 917
7312.11 943
7312.92 947
7313.73 966
7314.53 908
7315.34 966
7316.15 990
7316.96 1118
7317.76 1208
7318.57 1416
7319.38 1480
7320.19 1594
7320.99 1555
7321.80 1530
7322.61 1610
7323.42 1430
7324.22 1347
7325.03 1216
7325.84 1079
7326.65 962
7327.46 934
7328.26 859
7329.07 825
7329.88 822
7330.69 747
7331.50 745
7332.30 779
7333.11 758
7333.92 741
7334.73 732
7335.54 753
7336.35 774
7337.15 804
7337.96 797
7338.77 864
7339.58 864
7340.39 837
7341.20 829
7342.01 804
7342.82 861
7343.62 793
7344.43 788
7345.24 781
7346.05 740
7346.86 746
7347.67 703
7348.48 695
7349.29 685
7350.10 718
7350.91 715
7351.71 717
7352.52 678
7353.33 678
7354.14 611
7354.95 612
7355.76 628
7356.57 626
7357.38 677
7358.19 713
7359.00 756
7359.81 777
7360.62 782
7361.43 747
7362.24 806
7363.05 779
7363.86 749
7364.67 742
7365.48 803
7366.29 745
7367.10 696
7367.91 705
7368.72 687
7369.53 706
7370.34 692
7371.15 629
7371.96 657
7372.77 652
7373.58 644
7374.39 602
7375.20 640
7376.01 669
7376.82 697
7377.63 749
7378.45 784
7379.26 828
7380.07 903
7380.88 928
7381.69 1007
7382.50 1037
7383.31 1012
7384.12 904
7384.93 877
7385.74 815
7386.56 798
7387.37 676
7388.18 702
7388.99 646
7389.80 632
7390.61 680
7391.42 625
7392.24 561
7393.05 574
7393.86 583
7394.67 577
7395.48 537
7396.29 582
7397.10 597
7397.92 594
7398.73 586
7399.54 612
7400.35 649
7401.16 618
7401.98 639
7402.79 667
7403.60 680
7404.41 602
7405.23 615
7406.04 608
7406.85 607
7407.66 557
7408.47 556
7409.29 554
7410.10 585
7410.91 540
7411.72 517
7412.54 524
7413.35 494
7414.16 486
7414.98 425
7415.79 465
7416.60 482
7417.41 457
7418.23 424
7419.04 472
7419.85 480
7420.67 460
7421.48 475
7422.29 482
7423.11 486
7423.92 462
7424.73 472
7425.54 428
7426.36 475
7427.17 437
7427.99 428
7428.80 416
7429.61 413
7430.43 412
7431.24 457
7432.05 445
7432.87 452
7433.68 436
7434.49 435
7435.31 465
7436.12 463
7436.94 485
7437.75 483
7438.56 482
7439.38 436
7440.19 439
7441.01 446
7441.82 447
7442.64 461
7443.45 468
7444.26 458
7445.08 446
7445.89 408
7446.71 459
7447.52 441
7448.34 420
7449.15 419
7449.97 417
7450.78 442
7451.59 409
7452.41 420
7453.22 429
7454.04 424
7454.85 404
7455.67 423
7456.48 409
7457.30 406
7458.11 402
7458.93 425
7459.74 424
7460.56 373
7461.38 401
7462.19 386
7463.01 398
7463.82 431
7464.64 413
7465.45 438
7466.27 437
7467.08 426
7467.90 428
7468.72 399
7469.53 412
7470.35 440
7471.16 443
7471.98 412
7472.79 392
7473.61 413
7474.43 405
7475.24 400
7476.06 410
7476.87 442
7477.69 423
7478.51 386
7479.32 409
7480.14 416
7480.96 360
7481.77 382
7482.59 392
7483.41 399
7484.22 358
7485.04 371
7485.85 388
7486.67 378
7487.49 372
7488.31 360
7489.12 409
7489.94 387
7490.76 346
7491.57 391
7492.39 361
7493.21 342
7494.02 384
7494.84 401
7495.66 389
7496.48 387
7497.29 387
7498.11 386
7498.93 357
7499.74 350
7500.56 351
7501.38 368
7502.20 358
7503.01 387
7503.83 386
7504.65 366
7505.47 344
7506.29 359
7507.10 372
7507.92 384
7508.74 372
7509.56 362
7510.37 343
7511.19 358
7512.01 345
7512.83 350
7513.65 332
7514.47 342
7515.28 365
7516.10 346
7516.92 375
7517.74 331
7518.56 357
7519.38 332
7520.19 346
7521.01 368
7521.83 351
7522.65 351
7523.47 323
7524.29 364
7525.11 364
7525.92 390
7526.74 365
7527.56 371
7528.38 387
7529.20 414
7530.02 365
7530.84 358
7531.66 350
7532.48 359
7533.30 371
7534.12 395
7534.93 363
7535.75 371
7536.57 333
7537.39 354
7538.21 351
7539.03 364
7539.85 366
7540.67 345
7541.49 332
7542.31 355
7543.13 340
7543.95 362
7544.77 320
7545.59 364
7546.41 356
7547.23 342
7548.05 319
7548.87 350
7549.69 379
7550.51 356
7551.33 349
7552.15 326
7552.97 366
7553.79 347
7554.61 360
7555.43 408
7556.25 363
7557.07 362
7557.89 385
7558.71 371
7559.53 370
7560.36 376
7561.18 371
7562.00 374
7562.82 395
7563.64 361
7564.46 370
7565.28 343
7566.10 369
7566.92 362
7567.74 365
7568.56 367
7569.39 364
7570.21 374
7571.03 362
7571.85 354
7572.67 351
7573.49 339
7574.31 370
7575.14 390
7575.96 393
7576.78 397
7577.60 361
7578.42 380
7579.24 354
7580.06 354
7580.89 346
7581.71 381
7582.53 368
7583.35 392
7584.17 351
7585.00 371
7585.82 392
7586.64 360
7587.46 385
7588.29 359
7589.11 383
7589.93 390
7590.75 379
7591.57 396
7592.40 388
7593.22 448
7594.04 474
7594.86 424
7595.69 461
7596.51 458
7597.33 446
7598.15 429
7598.98 469
7599.80 477
7600.62 406
7601.45 441
7602.27 490
7603.09 504
7603.92 553
7604.74 513
7605.56 502
7606.38 490
7607.21 498
7608.03 516
7608.85 459
7609.68 466
7610.50 465
7611.32 452
7612.15 411
7612.97 464
7613.80 467
7614.62 449
7615.44 522
7616.27 540
7617.09 549
7617.91 538
7618.74 563
7619.56 565
7620.39 568
7621.21 535
7622.03 528
7622.86 519
7623.68 521
7624.51 551
7625.33 562
7626.15 562
7626.98 555
7627.80 547
7628.63 522
7629.45 558
7630.28 580
7631.10 518
7631.93 583
7632.75 592
7633.58 566
7634.40 585
7635.22 564
7636.05 525
7636.87 478
7637.70 515
7638.52 449
7639.35 457
7640.17 430
7641.00 427
7641.82 434
7642.65 463
7643.47 435
7644.30 477
7645.13 508
7645.95 504
7646.78 517
7647.60 518
7648.43 558
7649.25 532
7650.08 617
7650.90 606
7651.73 594
7652.55 541
7653.38 561
7654.21 525
7655.03 460
7655.86 487
7656.68 464
7657.51 403
7658.34 408
7659.16 434
7659.99 417
7660.81 418
7661.64 386
7662.47 389
7663.29 379
7664.12 430
7664.95 400
7665.77 394
7666.60 386
7667.42 447
7668.25 411
7669.08 378
7669.90 366
7670.73 361
7671.56 398
7672.38 374
7673.21 382
7674.04 336
7674.87 348
7675.69 381
7676.52 387
7677.35 405
7678.17 379
7679.00 349
7679.83 401
7680.65 389
7681.48 351
7682.31 409
7683.14 458
7683.96 474
7684.79 470
7685.62 452
7686.45 463
7687.27 446
7688.10 451
7688.93 444
7689.76 390
7690.58 479
7691.41 407
7692.24 395
7693.07 391
7693.90 402
7694.72 407
7695.55 431
7696.38 445
7697.21 437
7698.04 483
7698.86 461
7699.69 455
7700.52 466
7701.35 471
7702.18 432
7703.01 412
7703.83 407
7704.66 436
7705.49 376
7706.32 377
7707.15 376
7707.98 374
7708.81 354
7709.63 372
7710.46 352
7711.29 339
7712.12 381
7712.95 375
7713.78 374
7714.61 370
7715.44 389
7716.27 328
7717.10 356
7717.93 361
7718.75 392
7719.58 363
7720.41 370
7721.24 334
7722.07 371
7722.90 378
7723.73 375
7724.56 366
7725.39 373
7726.22 351
7727.05 410
7727.88 423
7728.71 404
7729.54 422
7730.37 425
7731.20 431
7732.03 415
7732.86 401
7733.69 398
7734.52 369
7735.35 406
7736.18 393
7737.01 354
7737.84 333
7738.67 336
7739.50 392
7740.33 349
7741.16 356
7741.99 355
7742.82 345
7743.65 390
7744.48 332
7745.31 403
7746.14 482
7746.98 562
7747.81 551
7748.64 568
7749.47 579
7750.30 509
7751.13 489
7751.96 500
7752.79 496
7753.62 418
7754.45 399
7755.29 392
7756.12 430
7756.95 443
7757.78 413
7758.61 425
7759.44 436
7760.27 398
7761.11 371
7761.94 395
7762.77 368
7763.60 360
7764.43 369
7765.26 350
7766.10 361
7766.93 363
7767.76 345
7768.59 374
7769.42 367
7770.26 366
7771.09 391
7771.92 397
7772.75 375
7773.58 374
7774.42 336
7775.25 364
7776.08 365
7776.91 362
7777.75 374
7778.58 347
7779.41 367
7780.24 351
7781.08 350
7781.91 370
7782.74 374
7783.57 362
7784.41 372
7785.24 350
7786.07 345
7786.91 363
7787.74 419
7788.57 385
7789.40 326
7790.24 377
7791.07 385
7791.90 364
7792.74 371
7793.57 390
7794.40 340
7795.24 375
7796.07 370
7796.90 386
7797.74 396
7798.57 385
7799.40 407
7800.24 432
7801.07 414
7801.91 432
7802.74 432
7803.57 407
7804.41 430
7805.24 420
7806.07 418
7806.91 379
7807.74 457
7808.58 397
7809.41 414
7810.25 441
7811.08 439
7811.91 494
7812.75 502
7813.58 548
7814.42 605
7815.25 583
7816.09 597
7816.92 610
7817.75 614
7818.59 567
7819.42 550
7820.26 569
7821.09 636
7821.93 584
7822.76 555
7823.60 558
7824.43 550
7825.27 534
7826.10 552
7826.94 478
7827.77 488
7828.61 499
7829.44 503
7830.28 467
7831.11 527
7831.95 521
7832.78 589
7833.62 569
7834.46 582
7835.29 600
7836.13 607
7836.96 546
7837.80 517
7838.63 458
7839.47 493
7840.31 530
7841.14 483
7841.98 501
7842.81 455
7843.65 452
7844.48 483
7845.32 473
7846.16 442
7846.99 454
7847.83 435
7848.67 406
7849.50 446
7850.34 410
7851.17 403
7852.01 408
7852.85 439
7853.68 393
7854.52 415
7855.36 408
7856.19 403
7857.03 414
7857.87 465
7858.70 400
7859.54 445
7860.38 428
7861.21 459
7862.05 428
7862.89 406
7863.72 435
7864.56 402
7865.40 389
7866.24 401
7867.07 455
7867.91 456
7868.75 426
7869.59 410
7870.42 436
7871.26 441
7872.10 448
7872.94 464
7873.77 435
7874.61 452
7875.45 480
7876.29 532
7877.12 545
7877.96 578
7878.80 588
7879.64 605
7880.47 590
7881.31 547
7882.15 622
7882.99 592
7883.83 581
7884.66 564
7885.50 509
7886.34 503
7887.18 481
7888.02 503
7888.86 463
7889.69 498
7890.53 526
7891.37 540
7892.21 537
7893.05 508
7893.89 518
7894.73 517
7895.56 513
7896.40 474
7897.24 467
7898.08 489
7898.92 457
7899.76 520
7900.60 494
7901.44 469
7902.28 450
7903.12 483
7903.95 469
7904.79 435
7905.63 458
7906.47 463
7907.31 438
7908.15 492
7908.99 447
7909.83 459
7910.67 437
7911.51 476
7912.35 475
7913.19 493
7914.03 527
7914.87 531
7915.71 600
7916.55 694
7917.39 707
7918.23 789
7919.07 846
7919.91 843
7920.75 824
7921.59 764
7922.43 688
7923.27 635
7924.11 579
7924.95 567
7925.79 480
7926.63 447
7927.47 456
7928.31 440
7929.15 429
7929.99 406
7930.83 399
7931.67 417
7932.51 422
7933.35 401
7934.19 387
7935.04 418
7935.88 386
7936.72 389
7937.56 347
7938.40 353
7939.24 397
7940.08 399
7940.92 410
7941.76 411
7942.60 409
7943.45 431
7944.29 421
7945.13 458
7945.97 496
7946.81 467
7947.65 463
7948.49 445
7949.34 468
7950.18 443
7951.02 416
7951.86 454
7952.70 482
7953.54 473
7954.39 469
7955.23 456
7956.07 485
7956.91 517
7957.75 518
7958.60 530
7959.44 510
7960.28 524
7961.12 488
7961.96 455
7962.81 401
7963.65 429
7964.49 446
7965.33 469
7966.18 517
7967.02 541
7967.86 593
7968.70 606
7969.55 539
7970.39 534
7971.23 523
7972.08 447
7972.92 425
7973.76 412
7974.60 412
7975.45 367
7976.29 385
7977.13 357
7977.98 371
7978.82 379
7979.66 366
7980.51 357
7981.35 311
7982.19 374
7983.04 398
7983.88 343
7984.72 380
7985.57 378
7986.41 350
7987.25 351
7988.10 339
7988.94 332
7989.78 326
7990.63 365
7991.47 351
7992.32 355
7993.16 342
7994.00 345
7994.85 342
7995.69 345
7996.54 366
7997.38 330
7998.22 323
7999.07 357
7999.91 318
8000.76 295
8001.60 328
8002.45 305
8003.29 317
8004.13 324
8004.98 348
8005.82 334
8006.67 306
8007.51 273
8008.36 295
8009.20 263
8010.05 282
8010.89 261
8011.74 320
8012.58 313
8013.43 292
8014.27 309
8015.12 290
8015.96 285
8016.81 264
8017.65 286
8018.50 245
8019.34 270
8020.19 260
8021.03 291
8021.88 304
8022.72 250
8023.57 285
8024.41 307
8025.26 288
8026.11 270
8026.95 283
8027.80 274
8028.64 275
8029.49 287
8030.33 322
8031.18 309
8032.03 294
8032.87 257
8033.72 273
8034.56 292
8035.41 298
8036.26 298
8037.10 288
8037.95 309
8038.80 276
8039.64 261
8040.49 272
8041.34 279
8042.18 280
8043.03 301
8043.87 274
8044.72 298
8045.57 254
8046.41 288
8047.26 270
8048.11 251
8048.96 267
8049.80 288
8050.65 336
8051.50 290
8052.34 284
8053.19 254
8054.04 271
8054.88 300
8055.73 292
8056.58 260
8057.43 261
8058.27 273
8059.12 311
8059.97 302
8060.82 273
8061.66 282
8062.51 295
8063.36 270
8064.21 287
8065.05 281
8065.90 285
8066.75 260
8067.60 263
8068.44 263
8069.29 277
8070.14 300
8070.99 230
8071.84 247
8072.68 244
8073.53 271
8074.38 253
8075.23 283
8076.08 241
8076.93 236
8077.77 267
8078.62 267
8079.47 269
8080.32 256
8081.17 260
8082.02 251
8082.87 232
8083.71 238
8084.56 249
8085.41 263
8086.26 244
8087.11 256
8087.96 251
8088.81 268
8089.66 253
8090.51 281
8091.35 268
8092.20 218
8093.05 269
8093.90 256
8094.75 262
8095.60 256
8096.45 236
8097.30 231
8098.15 247
8099.00 243
8099.85 282
8100.70 263
8101.55 254
8102.40 252
8103.25 254
8104.10 260
8104.95 257
8105.80 273
8106.65 268
8107.50 253
8108.35 255
8109.20 287
8110.05 293
8110.90 269
8111.75 261
8112.60 286
8113.45 300
8114.30 265
8115.15 262
8116.00 302
8116.85 293
8117.70 253
8118.55 253
8119.40 291
8120.25 287
8121.10 283
8121.95 304
8122.80 294
8123.65 305
8124.50 257
8125.35 300
8126.20 285
8127.06 286
8127.91 255
8128.76 258
8129.61 270
8130.46 302
8131.31 283
8132.16 321
8133.01 340
8133.86 360
8134.72 305
8135.57 301
8136.42 285
8137.27 294
8138.12 312
8138.97 297
8139.83 293
8140.68 298
8141.53 304
8142.38 283
8143.23 268
8144.08 256
8144.94 271
8145.79 274
8146.64 264
8147.49 257
8148.34 271
8149.20 245
8150.05 308
8150.90 331
8151.75 284
8152.60 311
8153.46 338
8154.31 321
8155.16 338
8156.01 301
8156.87 355
8157.72 323
8158.57 313
8159.42 305
8160.28 297
8161.13 262
8161.98 248
8162.84 264
8163.69 273
8164.54 275
8165.39 241
8166.25 224
8167.10 259
8167.95 301
8168.81 265
8169.66 246
8170.51 268
8171.37 245
8172.22 262
8173.07 253
8173.93 281
8174.78 268
8175.63 231
8176.49 280
8177.34 234
8178.19 232
8179.05 267
8179.90 251
8180.76 234
8181.61 210
8182.46 246
8183.32 244
8184.17 278
8185.02 254
8185.88 238
8186.73 227
8187.59 249
8188.44 251
8189.30 278
8190.15 243
8191.00 244
8191.86 249
8192.71 243
8193.57 209
8194.42 227
8195.28 223
8196.13 252
8196.99 211
8197.84 237
8198.69 268
8199.55 261
8200.40 223
8201.26 224
8202.11 240
8202.97 227
8203.82 215
8204.68 224
8205.53 194
8206.39 232
8207.24 236
8208.10 215
8208.95 220
8209.81 225
8210.67 231
8211.52 258
8212.38 230
8213.23 256
8214.09 258
8214.94 235
8215.80 241
8216.65 261
8217.51 264
8218.37 256
8219.22 246
8220.08 243
8220.93 237
8221.79 218
8222.64 253
8223.50 255
8224.36 241
8225.21 244
8226.07 232
8226.92 229
8227.78 227
8228.64 223
8229.49 238
8230.35 239
8231.21 233
8232.06 229
8232.92 227
8233.78 209
8234.63 218
8235.49 234
8236.35 233
8237.20 238
8238.06 229
8238.92 266
8239.77 213
8240.63 207
8241.49 233
8242.34 250
8243.20 248
8244.06 236
8244.91 213
8245.77 226
8246.63 223
8247.49 237
8248.34 197
8249.20 241
8250.06 239
8250.92 211
8251.77 237
8252.63 244
8253.49 261
8254.35 223
8255.20 236
8256.06 257
8256.92 251
8257.78 249
8258.63 261
8259.49 271
8260.35 249
8261.21 245
8262.07 246
8262.92 225
8263.78 212
8264.64 253
8265.50 263
8266.36 276
8267.22 247
8268.07 264
8268.93 279
8269.79 263
8270.65 282
8271.51 242
8272.37 252
8273.22 255
8274.08 252
8274.94 259
8275.80 254
8276.66 267
8277.52 265
8278.38 300
8279.24 363
8280.09 289
8280.95 300
8281.81 295
8282.67 244
8283.53 239
8284.39 263
8285.25 224
8286.11 277
8286.97 248
8287.83 249
8288.69 264
8289.55 239
8290.41 236
8291.26 263
8292.12 276
8292.98 282
8293.84 277
8294.70 278
8295.56 272
8296.42 256
8297.28 285
8298.14 249
8299.00 253
8299.86 264
8300.72 273
8301.58 250
8302.44 294
8303.30 254
8304.16 281
8305.02 260
8305.88 237
8306.74 244
8307.60 255
8308.46 231
8309.33 261
8310.19 255
8311.05 274
8311.91 253
8312.77 244
8313.63 259
8314.49 257
8315.35 259
8316.21 255
8317.07 263
8317.93 240
8318.79 242
8319.65 228
8320.52 238
8321.38 224
8322.24 245
8323.10 251
8323.96 267
8324.82 266
8325.68 232
8326.54 252
8327.41 224
8328.27 283
8329.13 251
8329.99 270
8330.85 268
8331.71 283
8332.57 261
8333.44 242
8334.30 251
8335.16 234
8336.02 246
8336.88 233
8337.75 235
8338.61 242
8339.47 262
8340.33 213
8341.19 253
8342.06 246
8342.92 255
8343.78 257
8344.64 242
8345.50 271
8346.37 233
8347.23 226
8348.09 259
8348.95 294
8349.82 244
8350.68 269
8351.54 280
8352.40 262
8353.27 288
8354.13 280
8354.99 284
8355.86 278
8356.72 277
8357.58 260
8358.45 251
8359.31 281
8360.17 258
8361.03 241
8361.90 255
8362.76 242
8363.62 268
8364.49 277
8365.35 257
8366.21 279
8367.08 260
8367.94 258
8368.80 262
8369.67 263
8370.53 271
8371.40 259
8372.26 265
8373.12 281
8373.99 259
8374.85 296
8375.71 270
8376.58 292
8377.44 246
8378.31 265
8379.17 259
8380.03 311
8380.90 264
8381.76 255
8382.63 259
8383.49 274
8384.36 312
8385.22 274
8386.08 302
8386.95 296
8387.81 275
8388.68 263
8389.54 255
8390.41 287
8391.27 304
8392.14 287
8393.00 287
8393.87 293
8394.73 296
8395.60 309
8396.46 312
8397.33 290
8398.19 315
8399.06 288
8399.92 284
8400.79 313
8401.65 294
8402.52 300
8403.38 310
8404.25 307
8405.11 310
8405.98 331
8406.84 318
8407.71 346
8408.58 338
8409.44 362
8410.31 379
8411.17 349
8412.04 373
8412.90 381
8413.77 392
8414.64 377
8415.50 393
8416.37 381
8417.23 353
8418.10 353
8418.97 364
8419.83 354
8420.70 395
8421.56 379
8422.43 384
8423.30 380
8424.16 409
8425.03 410
8425.90 405
8426.76 385
8427.63 440
8428.50 460
8429.36 428
8430.23 408
8431.10 419
8431.96 478
8432.83 479
8433.70 465
8434.56 466
8435.43 504
8436.30 509
8437.16 528
8438.03 543
8438.90 593
8439.77 603
8440.63 606
8441.50 660
8442.37 646
8443.24 616
8444.10 647
8444.97 661
8445.84 625
8446.71 639
8447.57 674
8448.44 691
8449.31 675
8450.18 696
8451.04 724
8451.91 790
8452.78 953
8453.65 1130
8454.52 1418
8455.38 1698
8456.25 1907
8457.12 1932
8457.99 1937
8458.86 1770
8459.72 1643
8460.59 1457
8461.46 1284
8462.33 1106
8463.20 942
8464.07 815
8464.93 716
8465.80 686
8466.67 610
8467.54 591
8468.41 573
8469.28 589
8470.15 539
8471.02 492
8471.88 517
8472.75 504
8473.62 524
8474.49 516
8475.36 459
8476.23 475
8477.10 448
8477.97 479
8478.84 501
8479.71 532
8480.58 531
8481.44 558
8482.31 578
8483.18 614
8484.05 622
8484.92 563
8485.79 537
8486.66 530
8487.53 530
8488.40 493
8489.27 498
8490.14 501
8491.01 489
8491.88 536
8492.75 503
8493.62 531
8494.49 567
8495.36 534
8496.23 479
8497.10 514
8497.97 473
8498.84 525
8499.71 466
8500.58 480
8501.45 473
8502.32 469
8503.19 474
8504.06 474
8504.93 473
8505.80 526
8506.67 459
8507.55 519
8508.42 512
8509.29 510
8510.16 498
8511.03 494
8511.90 534
8512.77 524
8513.64 511
8514.51 510
8515.38 505
8516.25 538
8517.13 530
8518.00 550
8518.87 571
8519.74 577
8520.61 627
8521.48 624
8522.35 677
8523.23 785
8524.10 857
8524.97 949
8525.84 1018
8526.71 1113
8527.58 1011
8528.46 982
8529.33 975
8530.20 920
8531.07 825
8531.94 755
8532.81 675
8533.69 639
8534.56 614
8535.43 578
8536.30 596
8537.18 550
8538.05 534
8538.92 518
8539.79 551
8540.66 524
8541.54 497
8542.41 464
8543.28 494
8544.15 461
8545.03 478
8545.90 434
8546.77 470
8547.64 459
8548.52 484
8549.39 520
8550.26 510
8551.14 587
8552.01 646
8552.88 669
8553.76 681
8554.63 688
8555.50 689
8556.37 653
8557.25 654
8558.12 606
8558.99 583
8559.87 555
8560.74 513
8561.61 496
8562.49 481
8563.36 420
8564.24 464
8565.11 447
8565.98 422
8566.86 416
8567.73 423
8568.60 430
8569.48 465
8570.35 407
8571.23 450
8572.10 424
8572.97 425
8573.85 407
8574.72 393
8575.60 393
8576.47 422
8577.34 400
8578.22 366
8579.09 385
8579.97 378
8580.84 372
8581.72 407
8582.59 402
8583.47 411
8584.34 433
8585.21 426
8586.09 454
8586.96 395
8587.84 439
8588.71 412
8589.59 429
8590.46 463
8591.34 458
8592.21 453
8593.09 486
8593.96 431
8594.84 440
8595.71 455
8596.59 425
8597.46 460
8598.34 425
8599.22 454
8600.09 461
8600.97 458
8601.84 474
8602.72 505
8603.59 509
8604.47 466
8605.34 466
8606.22 482
8607.10 486
8607.97 478
8608.85 515
8609.72 501
8610.60 477
8611.47 483
8612.35 482
8613.23 486
8614.10 513
8614.98 492
8615.86 486
8616.73 537
8617.61 531
8618.48 538
8619.36 551
8620.24 542
8621.11 554
8621.99 567
8622.87 555
8623.74 571
8624.62 575
8625.50 573
8626.37 551
8627.25 611
8628.13 607
8629.00 613
8629.88 639
8630.76 631
8631.64 602
8632.51 631
8633.39 629
8634.27 614
8635.14 626
8636.02 602
8636.90 625
8637.78 609
8638.65 624
8639.53 676
8640.41 668
8641.29 692
8642.16 716
8643.04 672
8643.92 691
8644.80 692
8645.67 732
8646.55 713
8647.43 738
8648.31 768
8649.18 748
8650.06 748
8650.94 771
8651.82 807
8652.70 798
8653.58 840
8654.45 825
8655.33 829
8656.21 817
8657.09 928
8657.97 903
8658.84 911
8659.72 965
8660.60 968
8661.48 1061
8662.36 1142
8663.24 1208
8664.12 1297
8664.99 1337
8665.87 1335
8666.75 1304
8667.63 1320
8668.51 1336
8669.39 1320
8670.27 1309
8671.15 1431
8672.03 1536
8672.91 1734
8673.78 1806
8674.66 1983
8675.54 2113
8676.42 1942
8677.30 1918
8678.18 1734
8679.06 1523
8679.94 1383
8680.82 1282
8681.70 1196
8682.58 1048
8683.46 1018
8684.34 979
8685.22 980
8686.10 938
8686.98 1001
8687.86 1061
8688.74 1229
8689.62 1394
8690.50 1595
8691.38 1777
8692.26 1965
8693.14 1997
8694.02 2010
8694.90 1912
8695.78 1788
8696.66 1618
8697.54 1444
8698.42 1232
8699.30 1116
8700.18 1092
8701.06 1111
8701.94 1030
8702.82 1035
8703.70 1064
8704.58 986
8705.46 982
8706.34 910
8707.23 821
8708.11 777
8708.99 705
8709.87 687
8710.75 625
8711.63 643
8712.51 635
8713.39 608
8714.27 609
8715.16 550
8716.04 563
8716.92 494
8717.80 544
8718.68 551
8719.56 554
8720.44 534
8721.33 542
8722.21 564
8723.09 534
8723.97 546
8724.85 528
8725.73 513
8726.62 531
8727.50 573
8728.38 582
8729.26 608
8730.14 582
8731.03 596
8731.91 634
8732.79 592
8733.67 585
8734.55 558
8735.44 538
8736.32 587
8737.20 572
8738.08 571
8738.97 534
8739.85 599
8740.73 565
8741.61 552
8742.50 536
8743.38 574
8744.26 511
8745.14 533
8746.03 535
8746.91 571
8747.79 603
8748.68 508
8749.56 532
8750.44 554
8751.33 529
8752.21 558
8753.09 536
8753.97 529
8754.86 553
8755.74 554
8756.62 575
8757.51 551
8758.39 576
8759.28 569
8760.16 582
8761.04 552
8761.93 522
8762.81 543
8763.69 584
8764.58 579
8765.46 523
8766.34 577
8767.23 554
8768.11 587
8769.00 551
8769.88 577
8770.76 596
8771.65 576
8772.53 607
8773.42 551
8774.30 570
8775.19 568
8776.07 556
8776.95 550
8777.84 532
8778.72 608
8779.61 647
8780.49 679
8781.38 762
8782.26 748
8783.15 765
8784.03 753
8784.92 729
8785.80 653
8786.69 639
8787.57 659
8788.46 617
8789.34 598
8790.23 548
8791.11 514
8792.00 512
8792.88 483
8793.77 470
8794.65 453
8795.54 429
8796.42 479
8797.31 426
8798.19 401
8799.08 406
8799.96 439
8800.85 418
8801.74 446
8802.62 421
8803.51 434
8804.39 397
8805.28 428
8806.16 425
8807.05 438
8807.94 462
8808.82 414
8809.71 424
8810.59 400
8811.48 388
8812.37 398
8813.25 403
8814.14 454
8815.03 428
8815.91 450
8816.80 449
8817.68 491
8818.57 522
8819.46 479
8820.34 447
8821.23 465
8822.12 471
8823.00 441
8823.89 406
8824.78 405
8825.66 384
8826.55 393
8827.44 381
8828.33 384
8829.21 362
8830.10 366
8830.99 371
8831.87 386
8832.76 368
8833.65 348
8834.54 359
8835.42 344
8836.31 349
8837.20 335
8838.08 345
8838.97 352
8839.86 357
8840.75 351
8841.64 366
8842.52 343
8843.41 391
8844.30 387
8845.19 362
8846.07 350
8846.96 370
8847.85 332
8848.74 301
8849.63 369
8850.51 340
8851.40 318
8852.29 324
8853.18 331
8854.07 341
8854.96 336
8855.84 340
8856.73 328
8857.62 353
8858.51 326
8859.40 327
8860.29 327
8861.17 333
8862.06 319
8862.95 337
8863.84 344
8864.73 331
8865.62 327
8866.51 315
8867.40 305
8868.29 335
8869.17 320
8870.06 311
8870.95 326
8871.84 310
8872.73 310
8873.62 274
8874.51 298
8875.40 286
8876.29 307
8877.18 291
8878.07 279
8878.96 276
8879.85 293
8880.74 286
8881.63 275
8882.51 286
8883.40 280
8884.29 264
8885.18 274
8886.07 282
8886.96 300
8887.85 267
8888.74 281
8889.63 262
8890.52 273
8891.41 284
8892.30 245
8893.19 282
8894.09 272
8894.98 258
8895.87 284
8896.76 250
8897.65 262
8898.54 243
8899.43 253
8900.32 252
8901.21 236
8902.10 276
8902.99 254
8903.88 253
8904.77 250
8905.66 245
8906.55 237
8907.44 235
8908.34 241
8909.23 264
8910.12 274
8911.01 263
8911.90 284
8912.79 263
8913.68 284
8914.57 272
8915.47 273
8916.36 256
8917.25 256
8918.14 249
8919.03 246
8919.92 239
8920.81 259
8921.71 243
8922.60 232
8923.49 215
8924.38 234
8925.27 238
8926.16 237
8927.06 238
8927.95 239
8928.84 247
8929.73 254
8930.62 254
8931.52 227
8932.41 260
8933.30 216
8934.19 236
8935.09 206
8935.98 230
8936.87 221
8937.76 213
8938.66 204
8939.55 229
8940.44 204
8941.33 218
8942.23 194
8943.12 210
8944.01 197
8944.90 219
8945.80 213
8946.69 213
8947.58 217
8948.48 235
8949.37 187
8950.26 212
8951.16 224
8952.05 235
8952.94 222
8953.84 210
8954.73 219
8955.62 224
8956.52 216
8957.41 224
8958.30 232
8959.20 238
8960.09 224
8960.98 238
8961.88 225
8962.77 228
8963.66 216
8964.56 198
8965.45 216
8966.35 215
8967.24 221
8968.13 226
8969.03 240
8969.92 214
8970.82 235
8971.71 211
8972.60 208
8973.50 256
8974.39 206
8975.29 234
8976.18 225
8977.08 212
8977.97 216
8978.87 220
8979.76 235
8980.65 245
8981.55 234
8982.44 213
8983.34 213
8984.23 227
8985.13 203
8986.02 190
8986.92 220
8987.81 242
8988.71 234
8989.60 216
8990.50 213
8991.39 220
8992.29 206
8993.18 209
8994.08 213
8994.97 233
8995.87 215
8996.76 195
8997.66 218
8998.56 195
8999.45 213
9000.35 222
9001.24 211
9002.14 206
9003.03 200
9003.93 218
9004.83 212
9005.72 248
9006.62 214
9007.51 204
9008.41 201
9009.31 186
9010.20 196
9011.10 212
9011.99 178
9012.89 217
9013.79 241
9014.68 228
9015.58 186
9016.48 202
9017.37 209
9018.27 222
9019.16 200
9020.06 182
9020.96 196
9021.85 199
9022.75 208
9023.65 191
9024.54 226
9025.44 224
9026.34 215
9027.24 223
9028.13 219
9029.03 192
9029.93 193
9030.82 210
9031.72 193
9032.62 209
9033.52 177
9034.41 184
9035.31 237
9036.21 240
9037.10 227
9038.00 216
9038.90 216
9039.80 217
9040.69 224
9041.59 208
9042.49 180
9043.39 193
9044.29 222
9045.18 193
9046.08 195
9046.98 210
9047.88 210
9048.78 203
9049.67 231
9050.57 233
9051.47 231
9052.37 210
9053.27 212
9054.16 227
9055.06 215
9055.96 221
9056.86 224
9057.76 215
9058.66 206
9059.55 216
9060.45 219
9061.35 236
9062.25 214
9063.15 198
9064.05 230
9064.95 219
9065.85 219
9066.74 226
9067.64 224
9068.54 205
9069.44 218
9070.34 225
9071.24 213
9072.14 247
9073.04 213
9073.94 202
9074.84 221
9075.74 224
9076.64 227
9077.53 184
9078.43 220
9079.33 212
9080.23 189
9081.13 232
9082.03 239
9082.93 255
9083.83 237
9084.73 225
9085.63 224
9086.53 200
9087.43 215
9088.33 232
9089.23 229
9090.13 224
9091.03 237
9091.93 229
9092.83 229
9093.73 207
9094.63 232
9095.53 216
9096.43 190
9097.33 196
9098.23 232
9099.13 241
9100.04 242
9100.94 265
9101.84 244
9102.74 229
9103.64 245
9104.54 251
9105.44 214
9106.34 196
9107.24 197
9108.14 212
9109.04 202
9109.94 216
9110.85 205
9111.75 179
9112.65 214
9113.55 221
9114.45 198
9115.35 214
9116.25 196
9117.15 211
9118.06 223
9118.96 211
9119.86 193
9120.76 224
9121.66 208
9122.56 212
9123.46 197
9124.37 218
9125.27 225
9126.17 232
9127.07 233
9127.97 229
9128.88 219
9129.78 211
9130.68 222
9131.58 225
9132.48 212
9133.39 191
9134.29 223
9135.19 208
9136.09 192
9137.00 198
9137.90 201
9138.80 207
9139.70 196
9140.61 206
9141.51 217
9142.41 225
9143.31 194
9144.22 225
9145.12 220
9146.02 212
9146.92 215
9147.83 213
9148.73 213
9149.63 195
9150.54 185
9151.44 199
9152.34 230
9153.25 208
9154.15 205
9155.05 214
9155.96 228
9156.86 240
9157.76 212
9158.67 210
9159.57 224
9160.47 221
9161.38 204
9162.28 209
9163.18 195
9164.09 224
9164.99 206
9165.90 230
9166.80 221
9167.70 202
9168.61 231
9169.51 231
9170.42 224
9171.32 224
9172.22 234
9173.13 213
9174.03 204
9174.94 211
9175.84 208
9176.74 203
9177.65 237
9178.55 208
9179.46 211
9180.36 201
9181.27 200
9182.17 200
9183.08 219
9183.98 209
9184.89 234
9185.79 222
9186.70 214
9187.60 238
9188.51 229
9189.41 204
9190.32 201
9191.22 242
9192.13 202
9193.03 208
9193.94 226
9194.84 233
9195.75 242
9196.65 244
9197.56 253
9198.46 274
9199.37 273
9200.27 264
9201.18 302
9202.08 275
9202.99 283
9203.90 254
9204.80 259
9205.71 236
9206.61 221
9207.52 231
9208.42 242
9209.33 230
9210.24 218
9211.14 245
9212.05 231
9212.95 223
9213.86 193
9214.77 203
9215.67 247
9216.58 221
9217.49 203
9218.39 230
9219.30 215
9220.21 238
9221.11 216
9222.02 218
9222.93 243
9223.83 228
9224.74 226
9225.65 238
9226.55 229
9227.46 207
9228.37 202
9229.27 213
9230.18 238
9231.09 217
9231.99 204
9232.90 254
9233.81 228
9234.72 224
9235.62 224
9236.53 208
9237.44 213
9238.34 219
9239.25 242
9240.16 197
9241.07 196
9241.97 208
9242.88 210
9243.79 216
9244.70 184
9245.61 226
9246.51 224
9247.42 201
9248.33 207
9249.24 216
9250.14 197
9251.05 220
9251.96 193
9252.87 185
9253.78 215
9254.69 219
9255.59 220
9256.50 220
9257.41 204
9258.32 207
9259.23 202
9260.14 200
9261.04 200
9261.95 218
9262.86 225
9263.77 248
9264.68 239
9265.59 223
9266.50 231
9267.40 209
9268.31 199
9269.22 213
9270.13 229
9271.04 225
9271.95 223
9272.86 226
9273.77 218
9274.68 228
9275.59 239
9276.49 251
9277.40 244
9278.31 213
9279.22 228
9280.13 207
9281.04 205
9281.95 194
9282.86 206
9283.77 209
9284.68 233
9285.59 225
9286.50 230
9287.41 233
9288.32 211
9289.23 222
9290.14 218
9291.05 234
9291.96 240
9292.87 232
9293.78 239
9294.69 234
9295.60 232
9296.51 208
9297.42 227
9298.33 242
9299.24 218
9300.15 240
9301.06 253
9301.97 241
9302.88 215
9303.79 233
9304.70 240
9305.61 240
9306.53 231
9307.44 243
9308.35 266
9309.26 235
9310.17 267
9311.08 249
9311.99 255
9312.90 259
9313.81 232
9314.72 205
9315.63 221
9316.55 221
9317.46 227
9318.37 247
9319.28 242
9320.19 227
9321.10 223
9322.01 251
9322.93 241
9323.84 222
9324.75 253
9325.66 221
9326.57 260
9327.48 224
9328.40 245
9329.31 249
9330.22 249
9331.13 258
9332.04 226
9332.96 221
9333.87 222
9334.78 235
9335.69 231
9336.60 226
9337.52 236
9338.43 239
9339.34 205
9340.25 259
9341.17 217
9342.08 247
9342.99 239
9343.90 262
9344.82 253
9345.73 268
9346.64 257
9347.55 254
9348.47 257
9349.38 252
9350.29 241
9351.21 241
9352.12 238
9353.03 221
9353.94 245
9354.86 277
9355.77 233
9356.68 217
9357.60 235
9358.51 258
9359.42 235
9360.34 255
9361.25 258
9362.16 256
9363.08 248
9363.99 240
9364.90 273
9365.82 244
9366.73 250
9367.65 264
9368.56 221
9369.47 228
9370.39 243
9371.30 229
9372.21 244
9373.13 250
9374.04 248
9374.96 270
9375.87 254
9376.79 288
9377.70 247
9378.61 260
9379.53 270
9380.44 266
9381.36 271
9382.27 275
9383.19 275
9384.10 261
9385.01 268
9385.93 289
9386.84 316
9387.76 274
9388.67 289
9389.59 269
9390.50 273
9391.42 318
9392.33 330
9393.25 319
9394.16 300
9395.08 285
9395.99 281
9396.91 321
9397.82 324
9398.74 309
9399.65 307
9400.57 276
9401.48 305
9402.40 294
9403.32 294
9404.23 287
9405.15 293
9406.06 293
9406.98 286
9407.89 290
9408.81 291
9409.73 268
9410.64 284
9411.56 294
9412.47 273
9413.39 272
9414.30 288
9415.22 312
9416.14 285
9417.05 283
9417.97 295
9418.89 294
9419.80 309
9420.72 307
9421.63 307
9422.55 314
9423.47 307
9424.38 308
9425.30 323
9426.22 302
9427.13 307
9428.05 324
9428.97 337
9429.88 305
9430.80 328
9431.72 331
9432.63 333
9433.55 355
9434.47 345
9435.38 334
9436.30 354
9437.22 366
9438.14 398
9439.05 380
9439.97 364
9440.89 420
9441.81 450
9442.72 450
9443.64 479
9444.56 424
9445.47 407
9446.39 430
9447.31 386
9448.23 378
9449.15 386
9450.06 388
9450.98 370
9451.90 399
9452.82 400
9453.73 437
9454.65 409
9455.57 420
9456.49 414
9457.41 385
9458.32 364
9459.24 352
9460.16 363
9461.08 366
9462.00 350
9462.92 332
9463.83 326
9464.75 332
9465.67 361
9466.59 336
9467.51 362
9468.43 352
9469.35 385
9470.26 348
9471.18 349
9472.10 357
9473.02 342
9473.94 332
9474.86 344
9475.78 341
9476.70 381
9477.62 403
9478.54 377
9479.45 412
9480.37 413
9481.29 436
9482.21 411
9483.13 440
9484.05 403
9484.97 432
9485.89 393
9486.81 387
9487.73 363
9488.65 368
9489.57 346
9490.49 377
9491.41 346
9492.33 336
9493.25 325
9494.17 346
9495.09 337
9496.01 322
9496.93 347
9497.85 396
9498.77 384
9499.69 363
9500.61 356
9501.53 425
9502.45 403
9503.37 364
9504.29 401
9505.21 407
9506.13 405
9507.05 430
9507.97 380
9508.89 380
9509.81 392
9510.73 393
9511.65 382
9512.57 399
9513.49 419
9514.42 411
9515.34 465
9516.26 479
9517.18 480
9518.10 526
9519.02 588
9519.94 588
9520.86 640
9521.78 655
9522.71 686
9523.63 682
9524.55 667
9525.47 646
9526.39 621
9527.31 559
9528.23 538
9529.16 492
9530.08 488
9531.00 499
9531.92 482
9532.84 471
9533.76 474
9534.69 438
9535.61 470
9536.53 427
9537.45 464
9538.37 442
9539.30 422
9540.22 440
9541.14 433
9542.06 440
9542.98 421
9543.91 410
9544.83 465
9545.75 429
9546.67 441
9547.60 485
9548.52 487
9549.44 484
9550.36 469
9551.29 454
9552.21 439
9553.13 446
9554.06 440
9554.98 462
9555.90 474
9556.82 499
9557.75 515
9558.67 494
9559.59 461
9560.52 485
9561.44 475
9562.36 481
9563.29 515
9564.21 496
9565.13 447
9566.06 463
9566.98 497
9567.90 466
9568.83 456
9569.75 496
9570.67 458
9571.60 464
9572.52 493
9573.44 481
9574.37 493
9575.29 502
9576.22 511
9577.14 553
9578.06 571
9578.99 570
9579.91 539
9580.84 511
9581.76 552
9582.68 535
9583.61 544
9584.53 553
9585.46 559
9586.38 537
9587.31 535
9588.23 534
9589.15 565
9590.08 554
9591.00 497
9591.93 529
9592.85 525
9593.78 525
9594.70 584
9595.63 636
9596.55 620
9597.48 648
9598.40 660
9599.33 685
9600.25 650
9601.18 701
9602.10 699
9603.03 674
9603.95 679
9604.88 696
9605.80 695
9606.73 606
9607.65 631
9608.58 622
9609.50 645
9610.43 681
9611.35 658
9612.28 604
9613.21 646
9614.13 624
9615.06 623
9615.98 585
9616.91 605
9617.84 582
9618.76 644
9619.69 594
9620.61 580
9621.54 623
9622.47 599
9623.39 650
9624.32 613
9625.24 651
9626.17 662
9627.10 692
9628.02 690
9628.95 704
9629.88 709
9630.80 701
9631.73 723
9632.65 734
9633.58 732
9634.51 736
9635.43 791
9636.36 777
9637.29 784
9638.22 794
9639.14 804
9640.07 816
9641.00 839
9641.92 818
9642.85 875
9643.78 966
9644.70 904
9645.63 952
9646.56 968
9647.49 936
9648.41 935
9649.34 944
9650.27 948
9651.20 915
9652.12 916
9653.05 950
9653.98 911
9654.91 882
9655.83 882
9656.76 885
9657.69 853
9658.62 853
9659.55 833
9660.47 869
9661.40 885
9662.33 868
9663.26 905
9664.19 882
9665.11 917
9666.04 880
9666.97 902
9667.90 937
9668.83 983
9669.75 1000
9670.68 1039
9671.61 963
9672.54 986
9673.47 1007
9674.40 1020
9675.33 1029
9676.25 1038
9677.18 1076
9678.11 1106
9679.04 1094
9679.97 1052
9680.90 1078
9681.83 1163
9682.76 1159
9683.69 1091
9684.61 1163
9685.54 1155
9686.47 1175
9687.40 1149
9688.33 1170
9689.26 1185
9690.19 1139
9691.12 1174
9692.05 1226
9692.98 1197
9693.91 1240
9694.84 1320
9695.77 1413
9696.70 1554
9697.63 1580
9698.56 1612
9699.49 1756
9700.42 1765
9701.35 1675
9702.28 1614
9703.21 1500
9704.14 1463
9705.07 1382
9706.00 1345
9706.93 1214
9707.86 1189
9708.79 1242
9709.72 1192
9710.65 1185
9711.58 1294
9712.51 1404
9713.44 1453
9714.37 1509
9715.30 1546
9716.23 1536
9717.16 1513
9718.09 1452
9719.02 1370
9719.95 1329
9720.88 1251
9721.81 1185
9722.75 1129
9723.68 1035
9724.61 1019
9725.54 967
9726.47 954
9727.40 929
9728.33 963
9729.26 945
9730.19 938
9731.13 971
9732.06 960
9732.99 977
9733.92 977
9734.85 993
9735.78 958
9736.71 960
9737.65 922
9738.58 859
9739.51 795
9740.44 798
9741.37 815
9742.30 832
9743.24 802
9744.17 763
9745.10 722
9746.03 723
9746.96 720
9747.90 703
9748.83 687
9749.76 656
9750.69 654
9751.63 660
9752.56 646
9753.49 646
9754.42 622
9755.36 626
9756.29 627
9757.22 651
9758.15 656
9759.09 666
9760.02 644
9760.95 632
9761.88 663
9762.82 630
9763.75 625
9764.68 656
9765.62 643
9766.55 625
9767.48 632
9768.41 622
9769.35 610
9770.28 606
9771.21 624
9772.15 646
9773.08 646
9774.01 663
9774.95 609
9775.88 643
9776.81 708
9777.75 675
9778.68 654
9779.62 685
9780.55 676
9781.48 670
9782.42 690
9783.35 657
9784.28 641
9785.22 655
9786.15 644
9787.09 632
9788.02 619
9788.95 589
9789.89 572
9790.82 607
9791.76 557
9792.69 604
9793.63 602
9794.56 569
9795.49 547
9796.43 572
9797.36 633
9798.30 587
9799.23 569
9800.17 608
9801.10 580
9802.04 552
9802.97 541
9803.91 529
9804.84 491
9805.78 512
9806.71 474
9807.65 468
9808.58 494
9809.52 467
9810.45 466
9811.39 466
9812.32 495
9813.26 457
9814.19 481
9815.13 480
9816.06 473
9817.00 444
9817.93 412
9818.87 452
9819.80 483
9820.74 444
9821.68 435
9822.61 408
9823.55 452
9824.48 428
9825.42 417
9826.35 406
9827.29 381
9828.23 424
9829.16 404
9830.10 398
9831.03 416
9831.97 432
9832.91 412
9833.84 390
9834.78 400
9835.72 398
9836.65 404
9837.59 375
9838.52 389
9839.46 410
9840.40 387
9841.33 378
9842.27 423
9843.21 392
9844.14 417
9845.08 431
9846.02 404
9846.95 395
9847.89 394
9848.83 387
9849.77 385
9850.70 408
9851.64 405
9852.58 429
9853.51 407
9854.45 395
9855.39 406
9856.33 387
9857.26 441
9858.20 415
9859.14 395
9860.08 402
9861.01 363
9861.95 357
9862.89 383
9863.83 389
9864.76 388
9865.70 354
9866.64 343
9867.58 351
9868.51 359
9869.45 371
9870.39 348
9871.33 327
9872.27 372
9873.20 368
9874.14 411
9875.08 353
9876.02 385
9876.96 374
9877.90 345
9878.83 354
9879.77 310
9880.71 375
9881.65 348
9882.59 359
9883.53 335
9884.47 339
9885.40 324
9886.34 329
9887.28 342
9888.22 359
9889.16 338
9890.10 319
9891.04 338
9891.98 319
9892.91 308
9893.85 325
9894.79 330
9895.73 327
9896.67 347
9897.61 343
9898.55 344
9899.49 324
9900.43 332
9901.37 311
9902.31 345
9903.25 331
9904.19 334
9905.13 333
9906.07 365
9907.01 357
9907.95 329
9908.89 366
9909.83 317
9910.77 345
9911.71 323
9912.65 356
9913.59 334
9914.53 325
9915.47 314
9916.41 331
9917.35 317
9918.29 316
9919.23 358
9920.17 371
9921.11 329
9922.05 364
9922.99 431
9923.93 453
9924.87 450
9925.81 469
9926.75 511
9927.69 494
9928.63 498
9929.57 484
9930.51 456
9931.45 454
9932.39 415
9933.34 415
9934.28 365
9935.22 347
9936.16 368
9937.10 339
9938.04 319
9938.98 348
9939.92 333
9940.87 365
9941.81 329
9942.75 339
9943.69 323
9944.63 359
9945.57 339
9946.51 407
9947.46 406
9948.40 470
9949.34 455
9950.28 486
9951.22 466
9952.16 481
9953.11 445
9954.05 448
9954.99 404
9955.93 381
9956.87 369
9957.82 350
9958.76 348
9959.70 320
9960.64 309
9961.59 299
9962.53 331
9963.47 317
9964.41 288
9965.35 284
9966.30 315
9967.24 267
9968.18 281
9969.13 296
9970.07 249
9971.01 278
9971.95 278
9972.90 285
9973.84 253
9974.78 276
9975.73 269
9976.67 264
9977.61 255
9978.55 257
9979.50 275
9980.44 271
9981.38 252
9982.33 281
9983.27 272
9984.21 257
9985.16 313
9986.10 291
9987.04 298
9987.99 249
9988.93 260
9989.88 282
9990.82 275
9991.76 274
9992.71 281
9993.65 268
9994.59 268
9995.54 271
9996.48 254
9997.43 243
9998.37 253
9999.31 279
10000.26 245
10001.20 253
10002.15 258
10003.09 274
10004.04 271
10004.98 270
10005.92 256
10006.87 260
10007.81 281
10008.76 252
10009.70 249
10010.65 277
10011.59 274
10012.54 256
10013.48 255
10014.43 260
10015.37 249
10016.32 248
10017.26 266
10018.21 270
10019.15 250
10020.10 258
10021.04 287
10021.99 261
10022.93 246
10023.88 252
10024.82 258
10025.77 235
10026.71 229
10027.66 252
10028.60 264
10029.55 286
10030.49 239
10031.44 239
10032.39 223
10033.33 262
10034.28 232
10035.22 251
10036.17 245
10037.11 241
10038.06 245
10039.01 251
10039.95 277
10040.90 235
10041.84 229
10042.79 253
10043.74 239
10044.68 238
10045.63 247
10046.58 275
10047.52 211
10048.47 245
10049.41 241
10050.36 260
10051.31 229
10052.25 251
10053.20 246
10054.15 227
10055.09 235
10056.04 248
10056.99 220
10057.93 246
10058.88 240
10059.83 241
10060.78 274
10061.72 246
10062.67 206
10063.62 234
10064.56 261
10065.51 259
10066.46 225
10067.41 227
10068.35 231
10069.30 230
10070.25 215
10071.20 214
10072.14 218
10073.09 253
10074.04 235
10074.99 232
10075.93 235
10076.88 225
10077.83 196
10078.78 209
10079.72 208
10080.67 238
10081.62 220
10082.57 198
10083.52 203
10084.46 233
10085.41 197
10086.36 217
10087.31 246
10088.26 215
10089.21 225
10090.15 215
10091.10 247
10092.05 234
10093.00 233
10093.95 238
10094.90 237
10095.85 242
10096.79 222
10097.74 215
10098.69 258
10099.64 236
10100.59 201
10101.54 242
10102.49 258
10103.44 242
10104.39 218
10105.33 252
10106.28 239
10107.23 236
10108.18 248
10109.13 247
10110.08 230
10111.03 218
10111.98 224
10112.93 235
10113.88 247
10114.83 224
10115.78 227
10116.73 230
10117.68 245
10118.63 220
10119.58 239
10120.53 239
10121.48 232
10122.43 258
10123.38 246
10124.33 230
10125.28 215
10126.23 224
10127.18 225
10128.13 221
10129.08 243
10130.03 238
10130.98 270
10131.93 241
10132.88 246
10133.83 241
10134.78 272
10135.73 270
10136.68 266
10137.63 244
10138.58 252
10139.53 242
10140.48 243
10141.43 271
10142.38 239
10143.33 248
10144.29 274
10145.24 266
10146.19 244
10147.14 238
10148.09 254
10149.04 237
10149.99 251
10150.94 258
10151.89 258
10152.85 253
10153.80 282
10154.75 274
10155.70 275
10156.65 267
10157.60 227
10158.55 291
10159.51 317
10160.46 304
10161.41 298
10162.36 305
10163.31 283
10164.26 281
10165.22 307
10166.17 297
10167.12 278
10168.07 288
10169.02 280
10169.98 296
10170.93 294
10171.88 296
10172.83 334
10173.79 350
10174.74 329
10175.69 301
10176.64 321
10177.60 311
10178.55 316
10179.50 324
10180.45 316
10181.41 309
10182.36 325
10183.31 346
10184.26 327
10185.22 302
10186.17 296
10187.12 331
10188.08 299
10189.03 303
10189.98 305
10190.93 306
10191.89 310
10192.84 314
10193.79 324
10194.75 303
10195.70 334
10196.65 330
10197.61 330
10198.56 293
10199.51 318
10200.47 318
10201.42 315
10202.38 344
10203.33 359
10204.28 379
10205.24 362
10206.19 364
10207.14 373
10208.10 378
10209.05 399
10210.01 363
10210.96 349
10211.91 387
10212.87 391
10213.82 346
10214.78 330
10215.73 361
10216.69 353
10217.64 363
10218.59 328
10219.55 330
10220.50 321
10221.46 297
10222.41 312
10223.37 321
10224.32 308
10225.28 355
10226.23 356
10227.19 330
10228.14 309
10229.10 341
10230.05 336
10231.01 374
10231.96 395
10232.92 433
10233.87 470
10234.83 456
10235.78 501
10236.74 531
10237.69 539
10238.65 488
10239.60 463
10240.56 497
10241.51 465
10242.47 412
10243.42 398
10244.38 376
10245.34 333
10246.29 342
10247.25 341
10248.20 315
10249.16 310
10250.11 321
10251.07 328
10252.03 297
10252.98 291
10253.94 308
10254.89 341
10255.85 302
10256.81 302
10257.76 266
10258.72 287
10259.68 289
10260.63 274
10261.59 284
10262.55 284
10263.50 287
10264.46 240
10265.41 266
10266.37 247
10267.33 253
10268.28 273
10269.24 271
10270.20 269
10271.16 263
10272.11 277
10273.07 284
10274.03 260
10274.98 270
10275.94 270
10276.90 257
10277.85 234
10278.81 270
10279.77 232
10280.73 239
10281.68 234
10282.64 244
10283.60 276
10284.56 222
10285.51 267
10286.47 273
10287.43 245
10288.39 235
10289.34 230
10290.30 233
10291.26 272
10292.22 269
10293.18 283
10294.13 273
10295.09 266
10296.05 264
10297.01 229
10297.97 239
10298.92 228
10299.88 246
10300.84 276
10301.80 253
10302.76 262
10303.72 250
10304.67 267
10305.63 260
10306.59 251
10307.55 246
10308.51 261
10309.47 264
10310.43 260
10311.38 267
10312.34 248
10313.30 251
10314.26 252
10315.22 268
10316.18 242
10317.14 266
10318.10 275
10319.06 259
10320.01 244
10320.97 245
10321.93 261
10322.89 261
10323.85 257
10324.81 276
10325.77 274
10326.73 270
10327.69 283
10328.65 280
10329.61 270
10330.57 268
10331.53 273
10332.49 287
10333.45 260
10334.41 285
10335.37 263
10336.33 241
10337.29 261
10338.25 274
10339.21 254
10340.17 226
10341.13 211
10342.09 212
10343.05 234
10344.01 216
10344.97 236
10345.93 239
10346.89 225
10347.85 222
10348.81 237
10349.77 237
10350.73 228
10351.69 226
10352.65 226
10353.61 230
10354.57 224
10355.53 242
10356.49 235
10357.46 250
10358.42 218
10359.38 228
10360.34 270
10361.30 257
10362.26 223
10363.22 213
10364.18 198
10365.14 195
10366.11 208
10367.07 212
10368.03 229
10368.99 250
10369.95 199
10370.91 199
10371.87 221
10372.84 238
10373.80 237
10374.76 247
10375.72 246
10376.68 188
10377.64 187
10378.61 214
10379.57 212
10380.53 216
10381.49 235
10382.45 240
10383.42 211
10384.38 202
10385.34 208
10386.30 234
10387.27 207
10388.23 210
10389.19 217
10390.15 206
10391.11 232
10392.08 183
10393.04 192
10394.00 194
10394.96 211
10395.93 217
10396.89 236
10397.85 222
10398.82 217
10399.78 226
10400.74 233
10401.70 220
10402.67 203
10403.63 228
10404.59 225
10405.56 199
10406.52 199
10407.48 212
10408.45 233
10409.41 226
10410.37 205
10411.34 221
10412.30 207
10413.26 207
10414.23 223
10415.19 208
10416.15 222
10417.12 229
10418.08 244
10419.04 229
10420.01 209
10420.97 217
10421.94 240
10422.90 215
10423.86 220
10424.83 216
10425.79 242
10426.76 224
10427.72 213
10428.68 219
10429.65 182
10430.61 214
10431.58 203
10432.54 193
10433.51 209
10434.47 217
10435.44 214
10436.40 198
10437.36 203
10438.33 196
10439.29 216
10440.26 211
10441.22 195
10442.19 183
10443.15 206
10444.12 183
10445.08 193
10446.05 179
10447.01 202
10447.98 193
10448.94 205
10449.91 209
10450.87 197
10451.84 185
10452.80 207
10453.77 199
10454.73 183
10455.70 207
10456.67 219
10457.63 225
10458.60 190
10459.56 214
10460.53 205
10461.49 217
10462.46 201
10463.43 209
10464.39 217
10465.36 179
10466.32 176
10467.29 201
10468.25 207
10469.22 185
10470.19 200
10471.15 165
10472.12 199
10473.09 220
10474.05 215
10475.02 187
10475.98 211
10476.95 224
10477.92 205
10478.88 216
10479.85 222
10480.82 223
10481.78 226
10482.75 260
10483.72 234
10484.68 219
10485.65 200
10486.62 205
10487.58 204
10488.55 180
10489.52 181
10490.49 182
10491.45 195
10492.42 211
10493.39 205
10494.35 203
10495.32 188
10496.29 204
10497.26 199
10498.22 163
10499.19 185
10500.16 197
10501.13 227
10502.09 205
10503.06 193
10504.03 196
10505.00 195
10505.96 168
10506.93 209
10507.90 215
10508.87 228
10509.84 186
10510.80 187
10511.77 206
10512.74 204
10513.71 207
10514.68 182
10515.64 197
10516.61 182
10517.58 203
10518.55 187
10519.52 194
10520.49 213
10521.45 178
10522.42 181
10523.39 195
10524.36 178
10525.33 204
10526.30 202
10527.27 180
10528.23 190
10529.20 185
10530.17 196
10531.14 209
10532.11 170
10533.08 181
10534.05 184
10535.02 203
10535.99 187
10536.96 209
10537.93 189
10538.89 193
10539.86 219
10540.83 203
10541.80 221
10542.77 205
10543.74 211
10544.71 205
10545.68 182
10546.65 192
10547.62 220
10548.59 196
10549.56 197
10550.53 199
10551.50 181
10552.47 198
10553.44 190
10554.41 216
10555.38 208
10556.35 210
10557.32 224
10558.29 219
10559.26 228
10560.23 216
10561.20 230
10562.17 226
10563.14 225
10564.11 219
10565.08 244
10566.05 222
10567.02 221
10567.99 191
10568.96 192
10569.93 214
10570.91 203
10571.88 200
10572.85 203
10573.82 213
10574.79 219
10575.76 201
10576.73 182
10577.70 208
10578.67 218
10579.64 207
10580.62 217
10581.59 206
10582.56 199
10583.53 193
10584.50 205
10585.47 201
10586.44 185
10587.42 222
10588.39 226
10589.36 200
10590.33 237
10591.30 202
10592.27 229
10593.25 220
10594.22 243
10595.19 237
10596.16 207
10597.13 214
10598.10 237
10599.08 209
10600.05 218
10601.02 252
10601.99 241
10602.97 242
10603.94 217
10604.91 240
10605.88 286
10606.85 271
10607.83 283
10608.80 289
10609.77 326
10610.74 302
10611.72 288
10612.69 288
10613.66 274
10614.64 246
10615.61 251
10616.58 245
10617.55 234
10618.53 261
10619.50 250
10620.47 260
10621.45 240
10622.42 252
10623.39 260
10624.37 242
10625.34 243
10626.31 250
10627.29 261
10628.26 255
10629.23 252
10630.21 255
10631.18 243
10632.15 245
10633.13 253
10634.10 280
10635.07 242
10636.05 269
10637.02 282
10638.00 318
10638.97 337
10639.94 334
10640.92 330
10641.89 328
10642.87 317
10643.84 299
10644.81 298
10645.79 273
10646.76 255
10647.74 214
10648.71 225
10649.68 240
10650.66 233
10651.63 224
10652.61 231
10653.58 233
10654.56 223
10655.53 219
10656.51 221
10657.48 205
10658.46 234
10659.43 207
10660.41 201
10661.38 202
10662.36 243
10663.33 200
10664.31 191
10665.28 206
10666.26 209
10667.23 235
10668.21 208
10669.18 202
10670.16 224
10671.13 214
10672.11 217
10673.08 204
10674.06 225
10675.03 202
10676.01 210
10676.99 225
10677.96 238
10678.94 203
10679.91 212
10680.89 232
10681.86 230
10682.84 210
10683.82 214
10684.79 216
10685.77 215
10686.74 210
10687.72 209
10688.70 186
10689.67 204
10690.65 204
10691.63 194
10692.60 198
10693.58 183
10694.55 183
10695.53 166
10696.51 189
10697.48 177
10698.46 178
10699.44 197
10700.41 185
10701.39 163
10702.37 202
10703.34 195
10704.32 186
10705.30 190
10706.27 184
10707.25 190
10708.23 189
10709.21 181
10710.18 199
10711.16 189
10712.14 187
10713.11 190
10714.09 212
10715.07 226
10716.05 215
10717.02 180
10718.00 184
10718.98 218
10719.96 194
10720.93 200
10721.91 167
10722.89 188
10723.87 185
10724.85 196
10725.82 212
10726.80 227
10727.78 174
10728.76 187
10729.74 216
10730.71 220
10731.69 187
10732.67 200
10733.65 214
10734.63 199
10735.60 202
10736.58 177
10737.56 208
10738.54 224
10739.52 234
10740.50 179
10741.48 173
10742.45 225
10743.43 194
10744.41 174
10745.39 185
10746.37 190
10747.35 198
10748.33 203
10749.31 196
10750.28 219
10751.26 182
10752.24 194
10753.22 190
10754.20 203
10755.18 192
10756.16 203
10757.14 225
10758.12 178
10759.10 174
10760.08 195
10761.06 198
10762.04 201
10763.01 186
10763.99 213
10764.97 191
10765.95 201
10766.93 195
10767.91 178
10768.89 177
10769.87 203
10770.85 226
10771.83 184
10772.81 194
10773.79 206
10774.77 202
10775.75 201
10776.73 184
10777.71 181
10778.69 192
10779.67 208
10780.65 195
10781.63 214
10782.62 220
10783.60 219
10784.58 225
10785.56 217
10786.54 191
10787.52 215
10788.50 177
10789.48 242
10790.46 225
10791.44 201
10792.42 227
10793.40 197
10794.38 169
10795.37 181
10796.35 202
10797.33 217
10798.31 222
10799.29 228
10800.27 206
10801.25 193
10802.23 197
10803.21 182
10804.20 183
10805.18 190
10806.16 189
10807.14 186
10808.12 204
10809.10 205
10810.09 196
10811.07 210
10812.05 203
10813.03 205
10814.01 213
10815.00 232
10815.98 221
10816.96 235
10817.94 215
10818.92 228
10819.91 218
10820.89 249
10821.87 243
10822.85 222
10823.83 196
10824.82 184
10825.80 217
10826.78 204
10827.76 237
10828.75 210
10829.73 250
10830.71 227
10831.69 216
10832.68 217
10833.66 192
10834.64 205
10835.63 193
10836.61 227
10837.59 207
10838.57 216
10839.56 230
10840.54 245
10841.52 252
10842.51 247
10843.49 239
10844.47 237
10845.46 225
10846.44 224
10847.42 226
10848.41 258
10849.39 252
10850.37 227
10851.36 251
10852.34 232
10853.32 231
10854.31 251
10855.29 251
10856.28 236
10857.26 234
10858.24 236
10859.23 248
10860.21 256
10861.20 229
10862.18 271
10863.16 289
10864.15 262
10865.13 258
10866.12 268
10867.10 262
10868.08 243
10869.07 274
10870.05 260
10871.04 245
10872.02 263
10873.01 247
10873.99 274
10874.98 268
10875.96 266
10876.95 265
10877.93 280
10878.92 256
10879.90 241
10880.89 291
10881.87 279
10882.86 280
10883.84 263
10884.83 282
10885.81 296
10886.80 285
10887.78 319
10888.77 310
10889.75 296
10890.74 305
10891.72 340
10892.71 277
10893.69 302
10894.68 284
10895.66 320
10896.65 340
10897.64 307
10898.62 328
10899.61 326
10900.59 341
10901.58 349
10902.56 333
10903.55 348
10904.54 295
10905.52 334
10906.51 342
10907.49 342
10908.48 361
10909.47 335
10910.45 355
10911.44 367
10912.43 352
10913.41 391
10914.40 409
10915.39 387
10916.37 385
10917.36 390
10918.35 392
10919.33 351
10920.32 360
10921.31 407
10922.29 360
10923.28 389
10924.27 402
10925.25 386
10926.24 413
10927.23 416
10928.21 418
10929.20 415
10930.19 448
10931.18 414
10932.16 438
10933.15 443
10934.14 424
10935.12 457
10936.11 425
10937.10 431
10938.09 443
10939.07 463
10940.06 469
10941.05 457
10942.04 471
10943.02 523
10944.01 503
10945.00 488
10945.99 514
10946.98 534
10947.96 540
10948.95 530
10949.94 584
10950.93 638
10951.92 625
10952.90 620
10953.89 702
10954.88 710
10955.87 743
10956.86 814
10957.85 861
10958.83 850
10959.82 844
10960.81 866
10961.80 807
10962.79 774
10963.78 756
10964.77 703
10965.75 664
10966.74 654
10967.73 645
10968.72 639
10969.71 625
10970.70 570
10971.69 554
10972.68 593
10973.67 578
10974.66 571
10975.64 577
10976.63 562
10977.62 558
10978.61 553
10979.60 557
10980.59 537
10981.58 605
10982.57 597
10983.56 586
10984.55 583
10985.54 598
10986.53 603
10987.52 629
10988.51 632
10989.50 655
10990.49 649
10991.48 689
10992.47 742
10993.46 761
10994.45 815
10995.44 912
10996.43 1026
10997.42 1119
10998.41 1149
10999.40 1214
11000.39 1211
11001.38 1218
11002.37 1190
11003.36 1105
11004.35 970
11005.34 896
11006.33 832
11007.32 796
11008.31 749
11009.30 653
11010.30 610
11011.29 590
11012.28 532
11013.27 516
11014.26 483
11015.25 443
11016.24 480
11017.23 478
11018.22 448
11019.21 425
11020.21 453
11021.20 461
11022.19 442
11023.18 460
11024.17 429
11025.16 434
11026.15 401
11027.14 419
11028.14 433
11029.13 401
11030.12 404
11031.11 409
11032.10 433
11033.09 432
11034.09 443
11035.08 390
11036.07 375
11037.06 405
11038.05 418
11039.05 420
11040.04 398
11041.03 394
11042.02 382
11043.02 377
11044.01 382
11045.00 378
11045.99 380
11046.98 371
11047.98 386
11048.97 332
11049.96 367
11050.95 350
11051.95 347
11052.94 357
11053.93 346
11054.93 324
11055.92 370
11056.91 369
11057.90 336
11058.90 371
11059.89 350
11060.88 355
11061.88 331
11062.87 354
11063.86 354
11064.86 359
11065.85 374
11066.84 366
11067.84 369
11068.83 381
11069.82 379
11070.82 403
11071.81 388
11072.80 367
11073.80 370
11074.79 370
11075.78 386
11076.78 378
11077.77 372
11078.77 361
11079.76 346
11080.75 367
11081.75 352
11082.74 365
11083.74 334
11084.73 346
11085.72 358
11086.72 353
11087.71 352
11088.71 354
11089.70 344
11090.70 313
11091.69 319
11092.68 311
11093.68 327
11094.67 326
11095.67 311
11096.66 319
11097.66 328
11098.65 320
11099.65 325
11100.64 300
11101.64 322
11102.63 324
11103.63 324
11104.62 319
11105.62 310
11106.61 317
11107.61 316
11108.60 328
11109.60 301
11110.59 298
11111.59 288
11112.58 292
11113.58 339
11114.57 302
11115.57 277
11116.56 288
11117.56 286
11118.56 325
11119.55 310
11120.55 295
11121.54 300
11122.54 307
11123.54 292
11124.53 314
11125.53 306
11126.52 301
11127.52 340
11128.51 289
11129.51 294
11130.51 287
11131.50 302
11132.50 291
11133.50 297
11134.49 274
11135.49 291
11136.49 255
11137.48 284
11138.48 277
11139.47 266
11140.47 280
11141.47 299
11142.46 278
11143.46 283
11144.46 290
11145.46 283
11146.45 269
11147.45 278
11148.45 294
11149.44 299
11150.44 280
11151.44 271
11152.43 277
11153.43 270
11154.43 273
11155.43 273
11156.42 265
11157.42 292
11158.42 227
11159.42 255
11160.41 251
11161.41 234
11162.41 246
11163.41 220
11164.40 256
11165.40 276
11166.40 267
11167.40 240
11168.39 267
11169.39 258
11170.39 260
11171.39 235
11172.39 271
11173.38 244
11174.38 258
11175.38 245
11176.38 225
11177.38 229
11178.38 261
11179.37 259
11180.37 271
11181.37 235
11182.37 251
11183.37 253
11184.37 277
11185.37 258
11186.36 261
11187.36 240
11188.36 267
11189.36 266
11190.36 265
11191.36 261
11192.36 252
11193.36 270
11194.36 272
11195.35 266
11196.35 271
11197.35 274
11198.35 263
11199.35 269
11200.35 259
11201.35 259
11202.35 288
11203.35 285
11204.35 281
11205.35 300
11206.35 272
11207.35 258
11208.35 267
11209.35 298
11210.35 269
11211.35 264
11212.35 278
11213.35 281
11214.35 282
11215.34 292
11216.35 273
11217.35 279
11218.35 266
11219.35 279
11220.35 270
11221.35 270
11222.35 249
11223.35 252
11224.35 278
11225.35 305
11226.35 236
11227.35 251
11228.35 237
11229.35 268
11230.35 277
11231.35 254
11232.35 274
11233.35 238
11234.35 261
11235.35 280
11236.35 286
11237.36 265
11238.36 274
11239.36 276
11240.36 279
11241.36 268
11242.36 255
11243.36 262
11244.36 280
11245.36 251
11246.37 290
11247.37 296
11248.37 269
11249.37 284
11250.37 288
11251.37 263
11252.38 257
11253.38 295
11254.38 268
11255.38 298
11256.38 281
11257.38 287
11258.39 308
11259.39 301
11260.39 288
11261.39 302
11262.39 323
11263.40 287
11264.40 293
11265.40 288
11266.40 318
11267.40 280
11268.41 291
11269.41 346
11270.41 333
11271.41 363
11272.42 376
11273.42 406
11274.42 348
11275.42 362
11276.43 358
11277.43 341
11278.43 367
11279.44 363
11280.44 329
11281.44 348
11282.44 341
11283.45 332
11284.45 320
11285.45 276
11286.46 312
11287.46 292
11288.46 290
11289.47 282
11290.47 285
11291.47 283
11292.48 292
11293.48 260
11294.48 269
11295.49 260
11296.49 296
11297.49 283
11298.50 281
11299.50 284
11300.51 285
11301.51 280
11302.51 257
11303.52 269
11304.52 288
11305.53 307
11306.53 285
11307.53 273
11308.54 286
11309.54 267
11310.55 304
11311.55 299
11312.55 270
11313.56 294
11314.56 330
11315.57 304
11316.57 295
11317.58 323
11318.58 324
11319.59 316
11320.59 284
11321.59 326
11322.60 318
11323.60 319
11324.61 323
11325.61 325
11326.62 332
11327.62 309
11328.63 309
11329.63 315
11330.64 304
11331.64 296
11332.65 284
11333.65 319
11334.66 328
11335.67 346
11336.67 341
11337.68 356
11338.68 373
11339.69 377
11340.69 421
11341.70 434
11342.70 395
11343.71 365
11344.72 395
11345.72 341
11346.73 354
11347.73 336
11348.74 339
11349.74 312
11350.75 293
11351.76 328
11352.76 304
11353.77 329
11354.78 303
11355.78 319
11356.79 299
11357.79 282
11358.80 293
11359.81 274
11360.81 278
11361.82 292
11362.83 301
11363.83 321
11364.84 284
11365.85 296
11366.85 292
11367.86 297
11368.87 291
11369.87 280
11370.88 281
11371.89 254
11372.89 255
11373.90 293
11374.91 270
11375.92 291
11376.92 295
11377.93 282
11378.94 256
11379.94 273
11380.95 274
11381.96 292
11382.97 295
11383.97 274
11384.98 290
11385.99 292
11387.00 296
11388.00 262
11389.01 271
11390.02 279
11391.03 274
11392.04 284
11393.04 299
11394.05 278
11395.06 277
11396.07 283
11397.08 283
11398.08 286
11399.09 265
11400.10 303
11401.11 278
11402.12 286
11403.12 309
11404.13 302
11405.14 309
11406.15 295
11407.16 284
11408.17 303
11409.18 263
11410.18 278
11411.19 284
11412.20 294
11413.21 276
11414.22 293
11415.23 288
11416.24 271
11417.25 298
11418.25 295
11419.26 277
11420.27 282
11421.28 300
11422.29 311
11423.30 289
11424.31 293
11425.32 289
11426.33 282
11427.34 288
11428.35 308
11429.36 293
11430.37 321
11431.38 313
11432.39 293
11433.39 274
11434.40 277
11435.41 283
11436.42 281
11437.43 303
11438.44 306
11439.45 291
11440.46 308
11441.47 304
11442.48 305
11443.49 340
11444.50 311
11445.51 321
11446.52 337
11447.53 314
11448.55 339
11449.56 340
11450.57 313
11451.58 313
11452.59 343
11453.60 300
11454.61 301
11455.62 316
11456.63 356
11457.64 314
11458.65 296
11459.66 320
11460.67 335
11461.68 322
11462.69 315
11463.71 332
11464.72 367
11465.73 350
11466.74 340
11467.75 343
11468.76 367
11469.77 332
11470.78 363
11471.80 362
11472.81 357
11473.82 337
11474.83 342
11475.84 346
11476.85 353
11477.86 352
11478.88 359
11479.89 365
11480.90 364
11481.91 364
11482.92 371
11483.93 392
11484.95 374
11485.96 350
11486.97 391
11487.98 396
11489.00 383
11490.01 411
11491.02 405
11492.03 380
11493.04 390
11494.06 425
11495.07 416
11496.08 437
11497.09 433
11498.11 452
11499.12 457
11500.13 460
11501.14 449
11502.16 473
11503.17 480
11504.18 450
11505.20 457
11506.21 519
11507.22 477
11508.23 469
11509.25 508
11510.26 540
11511.27 555
11512.29 559
11513.30 549
11514.31 540
11515.33 576
11516.34 586
11517.35 643
11518.37 642
11519.38 669
11520.39 733
11521.41 712
11522.42 766
11523.43 756
11524.45 780
11525.46 755
11526.47 820
11527.49 839
11528.50 827
11529.52 902
11530.53 907
11531.54 981
11532.56 1106
11533.57 1213
11534.59 1293
11535.60 1489
11536.62 1599
11537.63 1669
11538.64 1754
11539.66 1901
11540.67 1799
11541.69 1744
11542.70 1627
11543.72 1522
11544.73 1411
11545.75 1277
11546.76 1147
11547.77 1000
11548.79 873
11549.80 797
11550.82 729
11551.83 732
11552.85 671
11553.86 647
11554.88 653
11555.89 617
11556.91 594
11557.92 597
11558.94 573
11559.95 553
11560.97 558
11561.99 560
11563.00 559
11564.02 572
11565.03 541
11566.05 568
11567.06 582
11568.08 569
11569.09 560
11570.11 542
11571.13 548
11572.14 552
11573.16 577
11574.17 547
11575.19 555
11576.20 576
11577.22 550
11578.24 582
11579.25 562
11580.27 567
11581.29 580
11582.30 555
11583.32 540
11584.33 526
11585.35 518
11586.37 534
11587.38 546
11588.40 567
11589.42 559
11590.43 521
11591.45 598
11592.47 678
11593.48 686
11594.50 758
11595.52 804
11596.53 811
11597.55 887
11598.57 909
11599.58 973
11600.60 949
11601.62 912
11602.64 865
11603.65 819
11604.67 784
11605.69 739
11606.70 677
11607.72 632
11608.74 623
11609.76 612
11610.77 572
11611.79 560
11612.81 560
11613.83 523
11614.84 511
11615.86 525
11616.88 501
11617.90 502
11618.92 495
11619.93 496
11620.95 498
11621.97 484
11622.99 466
11624.01 488
11625.02 484
11626.04 449
11627.06 454
11628.08 449
11629.10 451
11630.11 462
11631.13 475
11632.15 418
11633.17 424
11634.19 425
11635.21 418
11636.23 453
11637.24 408
11638.26 439
11639.28 393
11640.30 419
11641.32 406
11642.34 409
11643.36 413
11644.38 374
11645.39 384
11646.41 391
11647.43 373
11648.45 400
11649.47 405
11650.49 371
11651.51 330
11652.53 328
11653.55 362
11654.57 382
11655.59 355
11656.61 347
11657.63 374
11658.65 351
11659.67 346
11660.69 336
11661.70 332
11662.72 363
11663.74 338
11664.76 337
11665.78 350
11666.80 367
11667.82 332
11668.84 334
11669.86 344
11670.88 348
11671.90 328
11672.92 331
11673.95 313
11674.97 324
11675.99 354
11677.01 337
11678.03 321
11679.05 322
11680.07 339
11681.09 333
11682.11 343
11683.13 335
11684.15 321
11685.17 304
11686.19 306
11687.21 327
11688.23 319
11689.25 296
11690.28 328
11691.30 326
11692.32 306
11693.34 312
11694.36 320
11695.38 333
11696.40 313
11697.42 293
11698.44 307
11699.47 320
11700.49 279
11701.51 276
11702.53 287
11703.55 317
11704.57 319
11705.60 274
11706.62 281
11707.64 287
11708.66 306
11709.68 273
11710.70 303
11711.73 298
11712.75 284
11713.77 273
11714.79 282
11715.81 282
11716.84 287
11717.86 279
11718.88 263
11719.90 257
11720.92 257
11721.95 276
11722.97 274
11723.99 248
11725.01 268
11726.04 278
11727.06 277
11728.08 258
11729.11 281
11730.13 276
11731.15 246
11732.17 262
11733.20 274
11734.22 238
11735.24 257
11736.26 257
11737.29 281
11738.31 260
11739.33 241
11740.36 255
11741.38 274
11742.40 225
11743.43 228
11744.45 239
11745.47 236
11746.50 244
11747.52 239
11748.54 227
11749.57 231
11750.59 267
11751.62 255
11752.64 262
11753.66 242
11754.69 227
11755.71 242
11756.73 241
11757.76 245
11758.78 224
11759.81 235
11760.83 258
11761.85 249
11762.88 233
11763.90 224
11764.93 242
11765.95 260
11766.98 245
11768.00 243
11769.02 252
11770.05 225
11771.07 229
11772.10 242
11773.12 242
11774.15 246
11775.17 217
11776.20 245
11777.22 249
11778.25 228
11779.27 212
11780.30 216
11781.32 234
11782.35 227
11783.37 255
11784.40 221
11785.42 234
11786.45 213
11787.47 258
11788.50 234
11789.52 238
11790.55 231
11791.57 213
11792.60 221
11793.62 239
11794.65 218
11795.67 221
11796.70 225
11797.73 228
11798.75 236
11799.78 211
11800.80 231
11801.83 233
11802.85 230
11803.88 245
11804.91 217
11805.93 216
11806.96 246
11807.98 222
11809.01 233
11810.04 240
11811.06 215
11812.09 222
11813.12 244
11814.14 230
11815.17 221
11816.19 238
11817.22 225
11818.25 235
11819.27 233
11820.30 254
11821.33 259
11822.35 250
11823.38 252
11824.41 233
11825.44 259
11826.46 239
11827.49 238
11828.52 251
11829.54 260
11830.57 257
11831.60 273
11832.62 239
11833.65 249
11834.68 234
11835.71 240
11836.73 223
11837.76 245
11838.79 259
11839.82 245
11840.84 232
11841.87 262
11842.90 247
11843.93 257
11844.95 271
11845.98 268
11847.01 251
11848.04 238
11849.07 270
11850.09 254
11851.12 268
11852.15 256
11853.18 271
11854.21 266
11855.23 274
11856.26 273
11857.29 294
11858.32 298
11859.35 302
11860.38 286
11861.40 268
11862.43 262
11863.46 274
11864.49 259
11865.52 275
11866.55 292
11867.58 300
11868.60 291
11869.63 296
11870.66 313
11871.69 311
11872.72 300
11873.75 302
11874.78 310
11875.81 287
11876.84 304
11877.86 331
11878.89 343
11879.92 313
11880.95 316
11881.98 334
11883.01 327
11884.04 327
11885.07 329
11886.10 317
11887.13 337
11888.16 355
11889.19 349
11890.22 363
11891.25 397
11892.28 369
11893.31 384
11894.34 387
11895.37 410
11896.40 406
11897.43 455
11898.46 471
11899.49 485
11900.52 498
11901.55 531
11902.58 545
11903.61 538
11904.64 552
11905.67 550
11906.70 509
11907.73 545
11908.76 493
11909.79 470
11910.82 499
11911.85 460
11912.88 457
11913.91 410
11914.94 385
11915.97 374
11917.01 413
11918.04 369
11919.07 388
11920.10 390
11921.13 383
11922.16 368
11923.19 370
11924.22 396
11925.25 398
11926.28 448
11927.32 451
11928.35 486
11929.38 509
11930.41 510
11931.44 510
11932.47 511
11933.50 523
11934.54 480
11935.57 453
11936.60 486
11937.63 496
11938.66 431
11939.70 406
11940.73 419
11941.76 409
11942.79 360
11943.82 359
11944.85 363
11945.89 331
11946.92 324
11947.95 327
11948.98 315
11950.02 351
11951.05 333
11952.08 329
11953.11 308
11954.15 311
11955.18 330
11956.21 314
11957.24 319
11958.28 328
11959.31 323
11960.34 324
11961.37 322
11962.41 321
11963.44 331
11964.47 344
11965.51 318
11966.54 343
11967.57 333
11968.60 334
11969.64 331
11970.67 339
11971.70 338
11972.74 319
11973.77 305
11974.80 320
11975.84 336
11976.87 328
11977.90 325
11978.94 301
11979.97 338
11981.00 319
11982.04 331
11983.07 368
11984.11 360
11985.14 339
11986.17 330
11987.21 346
11988.24 309
11989.28 350
11990.31 384
11991.34 374
11992.38 365
11993.41 353
11994.45 360
11995.48 340
11996.51 321
11997.55 343
11998.58 343
11999.62 321
12000.65 348
12001.69 374
12002.72 352
12003.76 334
12004.79 377
12005.82 390
12006.86 394
12007.89 388
12008.93 352
12009.96 416
12011.00 393
12012.03 393
12013.07 390
12014.10 401
12015.14 443
12016.17 418
12017.21 449
12018.24 450
12019.28 437
12020.32 433
12021.35 450
12022.39 428
12023.42 441
12024.46 449
12025.49 434
12026.53 410
12027.56 440
12028.60 443
12029.64 437
12030.67 448
12031.71 431
12032.74 444
12033.78 443
12034.81 434
12035.85 449
12036.89 465
12037.92 454
12038.96 470
12039.99 435
12041.03 488
12042.07 453
12043.10 429
12044.14 495
12045.18 501
12046.21 479
12047.25 502
12048.29 517
12049.32 507
12050.36 492
12051.40 557
12052.43 563
12053.47 548
12054.51 550
12055.54 563
12056.58 599
12057.62 605
12058.65 622
12059.69 606
12060.73 579
12061.76 587
12062.80 530
12063.84 543
12064.88 482
12065.91 487
12066.95 484
12067.99 467
12069.03 444
12070.06 439
12071.10 420
12072.14 410
12073.18 437
12074.21 444
12075.25 433
12076.29 405
12077.33 397
12078.36 435
12079.40 421
12080.44 425
12081.48 424
12082.52 438
12083.55 429
12084.59 409
12085.63 440
12086.67 442
12087.71 455
12088.74 437
12089.78 438
12090.82 474
12091.86 454
12092.90 440
12093.94 487
12094.98 514
12096.01 508
12097.05 532
12098.09 548
12099.13 521
12100.17 556
12101.21 566
12102.25 579
12103.28 589
12104.32 580
12105.36 566
12106.40 572
12107.44 523
12108.48 498
12109.52 505
12110.56 446
12111.60 450
12112.64 419
12113.68 391
12114.72 413
12115.76 403
12116.79 407
12117.83 362
12118.87 341
12119.91 354
12120.95 335
12121.99 354
12123.03 330
12124.07 325
12125.11 341
12126.15 347
12127.19 342
12128.23 342
12129.27 316
12130.31 307
12131.35 313
12132.39 310
12133.43 326
12134.47 303
12135.51 313
12136.55 302
12137.59 339
12138.63 314
12139.67 303
12140.71 326
12141.76 292
12142.80 305
12143.84 316
12144.88 324
12145.92 334
12146.96 330
12148.00 312
12149.04 306
12150.08 291
12151.12 292
12152.16 283
12153.20 288
12154.25 303
12155.29 281
12156.33 302
12157.37 300
12158.41 298
12159.45 293
12160.49 284
12161.53 284
12162.58 293
12163.62 279
12164.66 271
12165.70 278
12166.74 283
12167.78 304
12168.82 278
12169.87 264
12170.91 287
12171.95 305
12172.99 306
12174.03 271
12175.08 292
12176.12 285
12177.16 284
12178.20 276
12179.24 315
12180.29 297
12181.33 285
12182.37 278
12183.41 290
12184.46 282
12185.50 298
12186.54 308
12187.58 288
12188.63 259
12189.67 278
12190.71 281
12191.75 266
12192.80 267
12193.84 286
12194.88 287
12195.92 246
12196.97 271
12198.01 260
12199.05 265
12200.10 254
12201.14 291
12202.18 279
12203.23 262
12204.27 284
12205.31 273
12206.36 278
12207.40 271
12208.44 282
12209.49 257
12210.53 272
12211.57 275
12212.62 285
12213.66 276
12214.70 281
12215.75 266
12216.79 281
12217.84 270
12218.88 247
12219.92 254
12220.97 258
12222.01 273
12223.06 259
12224.10 260
12225.14 263
12226.19 238
12227.23 271
12228.28 244
12229.32 253
12230.36 246
12231.41 265
12232.45 243
12233.50 242
12234.54 233
12235.59 207
12236.63 241
12237.68 227
12238.72 244
12239.77 238
12240.81 232
12241.86 275
12242.90 246
12243.94 259
12244.99 248
12246.03 272
12247.08 252
12248.13 239
12249.17 262
12250.22 261
12251.26 263
12252.31 243
12253.35 230
12254.40 230
12255.44 239
12256.49 260
12257.53 251
12258.58 256
12259.62 250
12260.67 234
12261.72 240
12262.76 219
12263.81 239
12264.85 217
12265.90 221
12266.94 219
12267.99 211
12269.04 239
12270.08 241
12271.13 219
12272.17 220
12273.22 226
12274.27 223
12275.31 228
12276.36 226
12277.41 234
12278.45 221
12279.50 231
12280.55 238
12281.59 209
12282.64 222
12283.69 214
12284.73 213
12285.78 238
12286.83 245
12287.87 226
12288.92 216
12289.97 206
12291.01 194
12292.06 181
12293.11 217
12294.15 212
12295.20 211
12296.25 190
12297.30 215
12298.34 209
12299.39 223
12300.44 233
12301.48 218
12302.53 212
12303.58 217
12304.63 212
12305.67 205
12306.72 212
12307.77 209
12308.82 227
12309.87 205
12310.91 227
12311.96 248
12313.01 232
12314.06 218
12315.10 223
12316.15 217
12317.20 198
12318.25 237
12319.30 219
12320.34 188
12321.39 204
12322.44 215
12323.49 186
12324.54 183
12325.59 175
12326.63 215
12327.68 204
12328.73 218
12329.78 216
12330.83 210
12331.88 203
12332.93 196
12333.98 197
12335.02 187
12336.07 215
12337.12 217
12338.17 229
12339.22 194
12340.27 206
12341.32 203
12342.37 201
12343.42 173
12344.47 201
12345.51 214
12346.56 204
12347.61 200
12348.66 196
12349.71 206
12350.76 204
12351.81 219
12352.86 193
12353.91 204
12354.96 200
12356.01 194
12357.06 207
12358.11 213
12359.16 200
12360.21 186
12361.26 212
12362.31 209
12363.36 206
12364.41 221
12365.46 208
12366.51 188
12367.56 192
12368.61 205
12369.66 214
12370.71 200
12371.76 235
12372.81 197
12373.86 206
12374.91 189
12375.96 184
12377.01 197
12378.06 223
12379.11 187
12380.17 179
12381.22 213
12382.27 206
12383.32 203
12384.37 195
12385.42 183
12386.47 196
12387.52 208
12388.57 215
12389.62 212
12390.67 199
12391.73 209
12392.78 212
12393.83 214
12394.88 193
12395.93 224
12396.98 217
12398.03 210
12399.09 219
12400.14 215
12401.19 218
12402.24 210
12403.29 226
12404.34 209
12405.40 199
12406.45 205
12407.50 224
12408.55 221
12409.60 219
12410.66 193
12411.71 210
12412.76 225
12413.81 223
12414.86 232
12415.92 233
12416.97 234
12418.02 200
12419.07 210
12420.13 229
12421.18 227
12422.23 230
12423.28 227
12424.34 224
12425.39 224
12426.44 229
12427.49 243
12428.55 238
12429.60 239
12430.65 214
12431.71 199
12432.76 236
12433.81 226
12434.86 251
12435.92 225
12436.97 243
12438.02 219
12439.08 244
12440.13 234
12441.18 248
12442.24 227
12443.29 250
12444.34 268
12445.40 260
12446.45 253
12447.50 240
12448.56 242
12449.61 255
12450.67 253
12451.72 268
12452.77 256
12453.83 284
12454.88 277
12455.94 274
12456.99 278
12458.04 280
12459.10 312
12460.15 299
12461.21 319
12462.26 342
12463.31 338
12464.37 357
12465.42 350
12466.48 394
12467.53 409
12468.59 464
12469.64 463
12470.70 545
12471.75 573
12472.80 631
12473.86 655
12474.91 689
12475.97 720
12477.02 717
12478.08 697
12479.13 709
12480.19 690
12481.24 581
12482.30 558
12483.35 562
12484.41 553
12485.46 495
12486.52 491
12487.57 430
12488.63 406
12489.69 360
12490.74 351
12491.80 324
12492.85 350
12493.91 357
12494.96 302
12496.02 314
12497.07 294
12498.13 281
12499.19 315
12500.24 320
12501.30 288
12502.35 289
12503.41 302
12504.47 309
12505.52 322
12506.58 316
12507.63 308
12508.69 331
12509.75 308
12510.80 305
12511.86 304
12512.91 294
12513.97 315
12515.03 292
12516.08 286
12517.14 261
12518.20 306
12519.25 321
12520.31 328
12521.37 312
12522.42 294
12523.48 323
12524.54 339
12525.59 326
12526.65 300
12527.71 290
12528.77 314
12529.82 301
12530.88 290
12531.94 315
12532.99 283
12534.05 289
12535.11 309
12536.17 336
12537.22 307
12538.28 314
12539.34 300
12540.40 327
12541.45 319
12542.51 333
12543.57 301
12544.63 278
12545.68 295
12546.74 304
12547.80 329
12548.86 339
12549.92 353
12550.97 359
12552.03 393
12553.09 359
12554.15 395
12555.21 352
12556.26 356
12557.32 387
12558.38 406
12559.44 388
12560.50 375
12561.56 343
12562.61 354
12563.67 358
12564.73 346
12565.79 333
12566.85 361
12567.91 321
12568.97 304
12570.02 306
12571.08 291
12572.14 297
12573.20 296
12574.26 286
12575.32 261
12576.38 306
12577.44 286
12578.50 294
12579.56 302
12580.61 278
12581.67 303
12582.73 278
12583.79 316
12584.85 262
12585.91 269
12586.97 272
12588.03 310
12589.09 312
12590.15 297
12591.21 316
12592.27 297
12593.33 306
12594.39 289
12595.45 292
12596.51 294
12597.57 291
12598.63 285
12599.69 308
12600.75 305
12601.81 302
12602.87 302
12603.93 314
12604.99 281
12606.05 308
12607.11 294
12608.17 329
12609.23 301
12610.29 334
12611.35 307
12612.41 312
12613.47 321
12614.53 323
12615.59 331
12616.66 315
12617.72 342
12618.78 330
12619.84 377
12620.90 329
12621.96 349
12623.02 361
12624.08 401
12625.14 354
12626.20 399
12627.26 402
12628.33 377
12629.39 439
12630.45 424
12631.51 427
12632.57 421
12633.63 398
12634.69 404
12635.76 381
12636.82 352
12637.88 339
12638.94 356
12640.00 348
12641.06 312
12642.13 326
12643.19 327
12644.25 308
12645.31 330
12646.37 313
12647.44 313
12648.50 325
12649.56 321
12650.62 304
12651.68 294
12652.75 266
12653.81 287
12654.87 302
12655.93 301
12657.00 274
12658.06 303
12659.12 286
12660.18 296
12661.25 330
12662.31 317
12663.37 326
12664.43 310
12665.50 288
12666.56 292
12667.62 307
12668.69 279
12669.75 311
12670.81 326
12671.88 295
12672.94 326
12674.00 323
12675.06 332
12676.13 291
12677.19 315
12678.25 339
12679.32 325
12680.38 320
12681.44 346
12682.51 346
12683.57 319
12684.64 325
12685.70 312
12686.76 329
12687.83 326
12688.89 317
12689.95 330
12691.02 320
12692.08 322
12693.15 316
12694.21 326
12695.27 355
12696.34 363
12697.40 367
12698.47 369
12699.53 366
12700.59 344
12701.66 354
12702.72 346
12703.79 398
12704.85 389
12705.92 384
12706.98 368
12708.05 412
12709.11 369
12710.18 404
12711.24 423
12712.30 394
12713.37 416
12714.43 411
12715.50 389
12716.56 384
12717.63 408
12718.69 403
12719.76 398
12720.82 381
12721.89 394
12722.95 359
12724.02 404
12725.09 418
12726.15 430
12727.22 450
12728.28 436
12729.35 466
12730.41 455
12731.48 472
12732.54 482
12733.61 474
12734.68 457
12735.74 492
12736.81 458
12737.87 463
12738.94 409
12740.00 410
12741.07 419
12742.14 405
12743.20 378
12744.27 362
12745.33 343
12746.40 350
12747.47 324
12748.53 318
12749.60 306
12750.67 297
12751.73 313
12752.80 308
12753.87 315
12754.93 300
12756.00 314
12757.07 291
12758.13 302
12759.20 309
12760.27 275
12761.33 301
12762.40 299
12763.47 303
12764.53 298
12765.60 279
12766.67 286
12767.73 270
12768.80 260
12769.87 283
12770.94 277
12772.00 272
12773.07 280
12774.14 284
12775.21 268
12776.27 265
12777.34 247
12778.41 249
12779.48 246
12780.54 243
12781.61 249
12782.68 254
12783.75 248
12784.81 252
12785.88 261
12786.95 244
12788.02 241
12789.09 243
12790.15 238
12791.22 252
12792.29 250
12793.36 247
12794.43 245
12795.49 248
12796.56 265
12797.63 230
12798.70 241
12799.77 231
12800.84 242
12801.90 236
12802.97 234
12804.04 254
12805.11 228
12806.18 246
12807.25 236
12808.32 246
12809.39 248
12810.45 245
12811.52 256
12812.59 264
12813.66 266
12814.73 270
12815.80 261
12816.87 258
12817.94 274
12819.01 243
12820.08 262
12821.15 242
12822.21 285
12823.28 260
12824.35 246
12825.42 236
12826.49 237
12827.56 235
12828.63 230
12829.70 246
12830.77 233
12831.84 252
12832.91 235
12833.98 240
12835.05 225
12836.12 236
12837.19 223
12838.26 219
12839.33 209
12840.40 224
12841.47 235
12842.54 208
12843.61 224
12844.68 236
12845.75 214
12846.82 207
12847.89 219
12848.96 224
12850.03 213
12851.10 198
12852.18 218
12853.25 223
12854.32 209
12855.39 217
12856.46 226
12857.53 218
12858.60 214
12859.67 205
12860.74 214
12861.81 226
12862.88 200
12863.96 205
12865.03 196
12866.10 200
12867.17 221
12868.24 187
12869.31 189
12870.38 211
12871.45 208
12872.53 201
12873.60 196
12874.67 183
12875.74 192
12876.81 213
12877.88 203
12878.96 199
12880.03 189
12881.10 186
12882.17 199
12883.24 190
12884.31 192
12885.39 211
12886.46 197
12887.53 183
12888.60 187
12889.68 172
12890.75 183
12891.82 181
12892.89 189
12893.96 191
12895.04 183
12896.11 216
12897.18 194
12898.25 180
12899.33 167
12900.40 187
12901.47 202
12902.54 208
12903.62 181
12904.69 166
12905.76 183
12906.84 160
12907.91 167
12908.98 177
12910.06 166
12911.13 161
12912.20 169
12913.27 158
12914.35 185
12915.42 162
12916.49 155
12917.57 172
12918.64 182
12919.71 153
12920.79 161
12921.86 173
12922.94 168
12924.01 188
12925.08 177
12926.16 169
12927.23 153
12928.30 180
12929.38 176
12930.45 162
12931.53 163
12932.60 170
12933.67 183
12934.75 172
12935.82 166
12936.90 147
12937.97 158
12939.04 170
12940.12 165
12941.19 171
12942.27 176
12943.34 165
12944.42 185
12945.49 152
12946.56 158
12947.64 173
12948.71 165
12949.79 186
12950.86 161
12951.94 173
12953.01 164
12954.09 157
12955.16 161
12956.24 164
12957.31 149
12958.39 174
12959.46 157
12960.54 154
12961.61 151
12962.69 158
12963.76 173
12964.84 177
12965.91 161
12966.99 146
12968.07 133
12969.14 166
12970.22 150
12971.29 144
12972.37 165
12973.44 157
12974.52 156
12975.59 168
12976.67 169
12977.75 173
12978.82 174
12979.90 156
12980.97 161
12982.05 156
12983.13 145
12984.20 161
12985.28 178
12986.35 162
12987.43 161
12988.51 160
12989.58 170
12990.66 182
12991.74 162
12992.81 156
12993.89 147
12994.97 181
12996.04 158
12997.12 157
12998.20 186
12999.27 169
13000.35 174
13001.43 183
13002.50 173
13003.58 165
13004.66 166
13005.73 181
13006.81 166
13007.89 169
13008.97 187
13010.04 176
13011.12 177
13012.20 166
13013.27 174
13014.35 158
13015.43 162
13016.51 180
13017.58 158
13018.66 172
13019.74 156
13020.82 167
13021.89 176
13022.97 173
13024.05 168
13025.13 192
13026.21 168
13027.28 142
13028.36 164
13029.44 173
13030.52 175
13031.60 162
13032.67 165
13033.75 184
13034.83 180
13035.91 212
13036.99 183
13038.07 175
13039.14 182
13040.22 189
13041.30 184
13042.38 152
13043.46 172
13044.54 205
13045.62 184
13046.69 201
13047.77 177
13048.85 185
13049.93 164
13051.01 186
13052.09 167
13053.17 171
13054.25 193
13055.33 180
13056.40 207
13057.48 176
13058.56 199
13059.64 161
13060.72 169
13061.80 180
13062.88 172
13063.96 170
13065.04 205
13066.12 186
13067.20 168
13068.28 181
13069.36 159
13070.44 177
13071.52 174
13072.60 199
13073.68 186
13074.76 184
13075.84 183
13076.92 170
13078.00 178
13079.08 174
13080.16 178
13081.24 183
13082.32 193
13083.40 165
13084.48 153
13085.56 157
13086.64 181
13087.72 176
13088.80 192
13089.88 161
13090.96 180
13092.04 177
13093.12 187
13094.20 186
13095.28 162
13096.36 164
13097.44 195
13098.52 177
13099.61 155
13100.69 149
13101.77 186
13102.85 186
13103.93 187
13105.01 178
13106.09 184
13107.17 176
13108.25 170
13109.34 194
13110.42 178
13111.50 192
13112.58 183
13113.66 176
13114.74 192
13115.82 203
13116.91 191
13117.99 195
13119.07 201
13120.15 183
13121.23 196
13122.31 209
13123.40 209
13124.48 191
13125.56 204
13126.64 193
13127.72 201
13128.81 181
13129.89 220
13130.97 212
13132.05 197
13133.14 197
13134.22 200
13135.30 188
13136.38 183
13137.47 190
13138.55 181
13139.63 192
13140.71 188
13141.80 203
13142.88 179
13143.96 207
13145.04 164
13146.13 190
13147.21 194
13148.29 174
13149.38 186
13150.46 154
13151.54 182
13152.62 209
13153.71 186
13154.79 190
13155.87 184
13156.96 167
13158.04 187
13159.12 160
13160.21 172
13161.29 193
13162.37 187
13163.46 196
13164.54 184
13165.62 189
13166.71 198
13167.79 175
13168.88 204
13169.96 187
13171.04 175
13172.13 171
13173.21 169
13174.30 194
13175.38 167
13176.46 190
13177.55 176
13178.63 204
13179.72 196
13180.80 197
13181.88 185
13182.97 173
13184.05 201
13185.14 199
13186.22 192
13187.31 180
13188.39 181
13189.48 200
13190.56 208
13191.65 195
13192.73 195
13193.81 194
13194.90 199
13195.98 207
13197.07 169
13198.15 196
13199.24 189
13200.32 186
13201.41 205
13202.49 190
13203.58 180
13204.67 174
13205.75 201
13206.84 187
13207.92 195
13209.01 176
13210.09 175
13211.18 195
13212.26 183
13213.35 197
13214.43 180
13215.52 181
13216.61 183
13217.69 175
13218.78 178
13219.86 204
13220.95 213
13222.04 202
13223.12 188
13224.21 169
13225.29 203
13226.38 206
13227.47 193
13228.55 180
13229.64 204
13230.72 206
13231.81 214
13232.90 182
13233.98 204
13235.07 194
13236.16 191
13237.24 200
13238.33 204
13239.42 199
13240.50 214
13241.59 211
13242.68 206
13243.76 209
13244.85 201
13245.94 192
13247.02 195
13248.11 170
13249.20 202
13250.29 179
13251.37 204
13252.46 216
13253.55 220
13254.63 204
13255.72 225
13256.81 206
13257.90 213
13258.98 215
13260.07 213
13261.16 228
13262.25 222
13263.33 238
13264.42 231
13265.51 208
13266.60 244
13267.69 214
13268.77 231
13269.86 207
13270.95 224
13272.04 244
13273.13 229
13274.21 232
13275.30 219
13276.39 239
13277.48 265
13278.57 259
13279.65 272
13280.74 257
13281.83 265
13282.92 267
13284.01 260
13285.10 236
13286.19 253
13287.27 258
13288.36 260
13289.45 263
13290.54 248
13291.63 252
13292.72 289
13293.81 275
13294.90 269
13295.98 290
13297.07 261
13298.16 243
13299.25 236
13300.34 252
13301.43 270
13302.52 286
13303.61 302
13304.70 279
13305.79 281
13306.88 296
13307.97 309
13309.06 278
13310.15 286
13311.24 297
13312.32 291
13313.41 298
13314.50 314
13315.59 327
13316.68 341
13317.77 300
13318.86 307
13319.95 318
13321.04 322
13322.13 313
13323.22 326
13324.31 300
13325.40 325
13326.49 322
13327.58 326
13328.68 356
13329.77 348
13330.86 349
13331.95 359
13333.04 373
13334.13 342
13335.22 387
13336.31 396
13337.40 352
13338.49 386
13339.58 379
13340.67 371
13341.76 407
13342.85 435
13343.94 399
13345.04 384
13346.13 397
13347.22 408
13348.31 399
13349.40 424
13350.49 401
13351.58 378
13352.67 416
13353.77 400
13354.86 372
13355.95 396
13357.04 400
13358.13 394
13359.22 439
13360.31 455
13361.41 465
13362.50 469
13363.59 477
13364.68 482
13365.77 533
13366.87 504
13367.96 524
13369.05 524
13370.14 527
13371.23 517
13372.33 466
13373.42 469
13374.51 436
13375.60 437
13376.69 429
13377.79 409
13378.88 388
13379.97 379
13381.06 375
13382.16 375
13383.25 347
13384.34 340
13385.43 351
13386.53 350
13387.62 316
13388.71 295
13389.81 312
13390.90 330
13391.99 296
13393.08 286
13394.18 306
13395.27 279
13396.36 303
13397.46 306
13398.55 313
13399.64 253
13400.74 266
13401.83 272
13402.92 306
13404.02 307
13405.11 274
13406.20 288
13407.30 274
13408.39 307
13409.48 293
13410.58 297
13411.67 308
13412.77 291
13413.86 283
13414.95 279
13416.05 290
13417.14 286
13418.23 284
13419.33 279
13420.42 294
13421.52 291
13422.61 303
13423.71 304
13424.80 304
13425.89 322
13426.99 292
13428.08 295
13429.18 313
13430.27 279
13431.37 297
13432.46 285
13433.56 311
13434.65 322
13435.74 310
13436.84 304
13437.93 300
13439.03 279
13440.12 320
13441.22 327
13442.31 292
13443.41 332
13444.50 302
13445.60 326
13446.69 330
13447.79 346
13448.88 348
13449.98 324
13451.08 311
13452.17 327
13453.27 326
13454.36 331
13455.46 345
13456.55 341
13457.65 335
13458.74 341
13459.84 383
13460.94 353
13462.03 342
13463.13 356
13464.22 356
13465.32 384
13466.41 359
13467.51 357
13468.61 359
13469.70 371
13470.80 370
13471.90 365
13472.99 357
13474.09 377
13475.18 380
13476.28 390
13477.38 355
13478.47 407
13479.57 389
13480.67 387
13481.76 395
13482.86 398
13483.96 398
13485.05 398
13486.15 419
13487.25 416
13488.34 416
13489.44 427
13490.54 423
13491.63 426
13492.73 475
13493.83 447
13494.93 433
13496.02 436
13497.12 452
13498.22 469
13499.31 456
13500.41 486
13501.51 503
13502.61 521
13503.70 504
13504.80 505
13505.90 487
13507.00 491
13508.09 492
13509.19 489
13510.29 470
13511.39 490
13512.49 461
13513.58 452
13514.68 462
13515.78 434
13516.88 436
13517.98 433
13519.07 395
13520.17 397
13521.27 437
13522.37 408
13523.47 395
13524.57 399
13525.66 393
13526.76 376
13527.86 365
13528.96 368
13530.06 379
13531.16 365
13532.25 335
13533.35 357
13534.45 350
13535.55 355
13536.65 316
13537.75 315
13538.85 309
13539.95 323
13541.05 322
13542.14 300
13543.24 292
13544.34 306
13545.44 288
13546.54 305
13547.64 303
13548.74 302
13549.84 249
13550.94 307
13552.04 268
13553.14 268
13554.24 272
13555.34 300
13556.44 274
13557.54 276
13558.64 280
13559.74 271
13560.84 273
13561.94 275
13563.04 281
13564.13 267
13565.23 255
13566.34 276
13567.44 292
13568.54 268
13569.64 246
13570.74 292
13571.84 270
13572.94 261
13574.04 263
13575.14 256
13576.24 285
13577.34 275
13578.44 249
13579.54 272
13580.64 250
13581.74 270
13582.84 273
13583.94 275
13585.04 266
13586.14 290
13587.24 278
13588.35 265
13589.45 270
13590.55 246
13591.65 277
13592.75 279
13593.85 304
13594.95 261
13596.05 288
13597.15 287
13598.26 288
13599.36 249
13600.46 276
13601.56 263
13602.66 254
13603.76 281
13604.86 259
13605.97 266
13607.07 279
13608.17 287
13609.27 272
13610.37 280
13611.47 266
13612.58 272
13613.68 261
13614.78 265
13615.88 258
13616.98 270
13618.09 263
13619.19 263
13620.29 270
13621.39 284
13622.50 260
13623.60 269
13624.70 286
13625.80 284
13626.91 279
13628.01 268
13629.11 308
13630.21 274
13631.32 292
13632.42 276
13633.52 288
13634.62 235
13635.73 261
13636.83 288
13637.93 269
13639.04 273
13640.14 269
13641.24 284
13642.35 219
13643.45 256
13644.55 265
13645.65 258
13646.76 266
13647.86 259
13648.96 264
13650.07 287
13651.17 276
13652.28 260
13653.38 259
13654.48 274
13655.59 240
13656.69 258
13657.79 252
13658.90 242
13660.00 262
13661.11 284
13662.21 266
13663.31 258
13664.42 265
13665.52 247
13666.63 260
13667.73 245
13668.83 273
13669.94 246
13671.04 258
13672.15 281
13673.25 299
13674.36 258
13675.46 259
13676.56 284
13677.67 250
13678.77 254
13679.88 250
13680.98 258
13682.09 266
13683.19 273
13684.30 252
13685.40 256
13686.51 273
13687.61 286
13688.72 262
13689.82 250
13690.93 251
13692.03 279
13693.14 272
13694.24 270
13695.35 295
13696.45 283
13697.56 265
13698.66 259
13699.77 281
13700.87 273
13701.98 287
13703.09 275
13704.19 261
13705.30 283
13706.40 276
13707.51 295
13708.61 285
13709.72 308
13710.83 295
13711.93 302
13713.04 332
13714.14 335
13715.25 320
13716.36 318
13717.46 329
13718.57 300
13719.67 327
13720.78 343
13721.89 341
13722.99 334
13724.10 337
13725.21 332
13726.31 355
13727.42 351
13728.53 329
13729.63 333
13730.74 366
13731.85 331
13732.95 383
13734.06 359
13735.17 377
13736.27 381
13737.38 376
13738.49 377
13739.59 346
13740.70 381
13741.81 356
13742.92 407
13744.02 384
13745.13 426
13746.24 405
13747.35 434
13748.45 433
13749.56 443
13750.67 452
13751.78 447
13752.88 483
13753.99 484
13755.10 515
13756.21 517
13757.31 521
13758.42 566
13759.53 570
13760.64 545
13761.75 570
13762.85 578
13763.96 612
13765.07 591
13766.18 630
13767.29 607
13768.39 635
13769.50 652
13770.61 610
13771.72 635
13772.83 634
13773.94 630
13775.04 653
13776.15 659
13777.26 594
13778.37 578
13779.48 599
13780.59 571
13781.70 501
13782.80 519
13783.91 476
13785.02 471
13786.13 459
13787.24 440
13788.35 403
13789.46 398
13790.57 406
13791.68 385
13792.79 395
13793.90 345
13795.00 353
13796.11 369
13797.22 322
13798.33 333
13799.44 331
13800.55 355
13801.66 342
13802.77 317
13803.88 309
13804.99 288
13806.10 336
13807.21 297
13808.32 333
13809.43 330
13810.54 316
13811.65 320
13812.76 317
13813.87 311
13814.98 293
13816.09 304
13817.20 282
13818.31 296
13819.42 305
13820.53 306
13821.64 281
13822.75 289
13823.86 286
13824.97 281
13826.08 292
13827.19 270
13828.30 281
13829.41 287
13830.53 309
13831.64 299
13832.75 314
13833.86 290
13834.97 288
13836.08 306
13837.19 315
13838.30 288
13839.41 307
13840.52 305
13841.64 299
13842.75 284
13843.86 279
13844.97 301
13846.08 307
13847.19 303
13848.30 300
13849.41 280
13850.53 292
13851.64 306
13852.75 311
13853.86 302
13854.97 284
13856.08 310
13857.20 313
13858.31 312
13859.42 314
13860.53 290
13861.64 308
13862.76 308
13863.87 295
13864.98 281
13866.09 284
13867.20 319
13868.32 309
13869.43 352
13870.54 298
13871.65 298
13872.77 334
13873.88 331
13874.99 344
13876.10 303
13877.22 291
13878.33 325
13879.44 340
13880.55 344
13881.67 305
13882.78 328
13883.89 321
13885.01 367
13886.12 332
13887.23 358
13888.34 347
13889.46 383
13890.57 378
13891.68 401
13892.80 392
13893.91 390
13895.02 400
13896.14 424
13897.25 414
13898.36 386
13899.48 380
13900.59 377
13901.70 371
13902.82 365
13903.93 385
13905.05 361
13906.16 350
13907.27 328
13908.39 313
13909.50 303
13910.61 307
13911.73 294
13912.84 298
13913.96 303
13915.07 295
13916.19 288
13917.30 270
13918.41 260
13919.53 266
13920.64 282
13921.76 265
13922.87 281
13923.99 256
13925.10 306
13926.21 275
13927.33 284
13928.44 290
13929.56 290
13930.67 287
13931.79 247
13932.90 259
13934.02 265
13935.13 296
13936.25 301
13937.36 283
13938.48 258
13939.59 277
13940.71 266
13941.82 273
13942.94 256
13944.05 249
13945.17 283
13946.28 269
13947.40 247
13948.52 269
13949.63 257
13950.75 268
13951.86 206
13952.98 227
13954.09 237
13955.21 244
13956.32 265
13957.44 256
13958.56 258
13959.67 218
13960.79 242
13961.90 223
13963.02 241
13964.14 240
13965.25 219
13966.37 251
13967.48 258
13968.60 237
13969.72 274
13970.83 251
13971.95 234
13973.07 262
13974.18 246
13975.30 267
13976.42 251
13977.53 244
13978.65 254
13979.77 253
13980.88 264
13982.00 251
13983.12 250
13984.23 247
13985.35 239
13986.47 244
13987.58 241
13988.70 260
13989.82 253
13990.94 249
13992.05 262
13993.17 273
13994.29 243
13995.40 258
13996.52 252
13997.64 251
13998.76 263
13999.87 235
14000.99 257
14002.11 247
14003.23 209
14004.35 255
14005.46 227
14006.58 263
14007.70 231
14008.82 232
14009.93 257
14011.05 260
14012.17 247
14013.29 265
14014.41 272
14015.52 247
14016.64 236
14017.76 255
14018.88 257
14020.00 262
14021.12 242
14022.23 258
14023.35 243
14024.47 246
14025.59 256
14026.71 235
14027.83 252
14028.95 229
14030.06 255
14031.18 236
14032.30 248
14033.42 252
14034.54 265
14035.66 284
14036.78 259
14037.90 291
14039.02 234
14040.14 266
14041.25 284
14042.37 258
14043.49 274
14044.61 272
14045.73 264
14046.85 276
14047.97 276
14049.09 263
14050.21 296
14051.33 297
14052.45 278
14053.57 254
14054.69 285
14055.81 306
14056.93 274
14058.05 308
14059.17 293
14060.29 291
14061.41 308
14062.53 331
14063.65 310
14064.77 316
14065.89 333
14067.01 348
14068.13 321
14069.25 361
14070.37 320
14071.49 340
14072.61 344
14073.73 317
14074.85 338
14075.97 325
14077.09 309
14078.21 310
14079.33 333
14080.45 320
14081.57 336
14082.69 311
14083.82 299
14084.94 327
14086.06 331
14087.18 306
14088.30 295
14089.42 290
14090.54 303
14091.66 309
14092.78 321
14093.91 318
14095.03 327
14096.15 345
14097.27 319
14098.39 312
14099.51 330
14100.63 330
14101.76 319
14102.88 342
14104.00 313
14105.12 293
14106.24 290
14107.36 303
14108.49 301
14109.61 265
14110.73 287
14111.85 318
14112.97 296
14114.10 280
14115.22 258
14116.34 271
14117.46 271
14118.58 275
14119.71 271
14120.83 241
14121.95 263
14123.07 234
14124.20 243
14125.32 257
14126.44 243
14127.56 250
14128.69 250
14129.81 265
14130.93 224
14132.06 223
14133.18 226
14134.30 218
14135.42 230
14136.55 230
14137.67 245
14138.79 240
14139.92 236
14141.04 272
14142.16 256
14143.29 245
14144.41 248
14145.53 222
14146.66 228
14147.78 220
14148.90 226
14150.03 244
14151.15 235
14152.27 230
14153.40 246
14154.52 223
14155.64 237
14156.77 228
14157.89 222
14159.02 234
14160.14 215
14161.26 235
14162.39 237
14163.51 239
14164.64 225
14165.76 220
14166.88 239
14168.01 221
14169.13 220
14170.26 243
14171.38 211
14172.51 209
14173.63 211
14174.75 218
14175.88 219
14177.00 209
14178.13 200
14179.25 223
14180.38 189
14181.50 204
14182.63 211
14183.75 231
14184.88 217
14186.00 201
14187.13 221
14188.25 207
14189.38 218
14190.50 219
14191.63 215
14192.75 202
14193.88 211
14195.00 187
14196.13 208
14197.25 206
14198.38 203
14199.50 201
14200.63 225
14201.76 205
14202.88 195
14204.01 182
14205.13 195
14206.26 208
14207.38 189
14208.51 212
14209.64 205
14210.76 199
14211.89 174
14213.01 194
14214.14 172
14215.27 192
14216.39 208
14217.52 202
14218.64 186
14219.77 194
14220.90 208
14222.02 190
14223.15 164
14224.28 191
14225.40 207
14226.53 197
14227.66 198
14228.78 207
14229.91 183
14231.04 178
14232.16 160
14233.29 207
14234.42 188
14235.54 181
14236.67 165
14237.80 180
14238.92 186
14240.05 176
14241.18 188
14242.31 200
14243.43 191
14244.56 169
14245.69 190
14246.82 193
14247.94 188
14249.07 180
14250.20 201
14251.33 186
14252.45 184
14253.58 196
14254.71 187
14255.84 199
14256.96 184
14258.09 186
14259.22 202
14260.35 190
14261.47 222
14262.60 196
14263.73 199
14264.86 177
14265.99 190
14267.12 180
14268.24 195
14269.37 176
14270.50 173
14271.63 193
14272.76 161
14273.89 178
14275.01 163
14276.14 169
14277.27 186
14278.40 189
14279.53 178
14280.66 168
14281.79 162
14282.91 170
14284.04 172
14285.17 161
14286.30 160
14287.43 171
14288.56 186
14289.69 178
14290.82 149
14291.95 173
14293.08 188
14294.20 176
14295.33 166
14296.46 153
14297.59 168
14298.72 158
14299.85 168
14300.98 169
14302.11 162
14303.24 155
14304.37 159
14305.50 170
14306.63 157
14307.76 157
14308.89 159
14310.02 168
14311.15 157
14312.28 151
14313.41 158
14314.54 161
14315.67 153
14316.80 163
14317.93 158
14319.06 151
14320.19 167
14321.32 169
14322.45 178
14323.58 148
14324.71 162
14325.84 181
14326.97 165
14328.10 144
14329.23 143
14330.36 164
14331.49 160
14332.62 144
14333.76 145
14334.89 151
14336.02 155
14337.15 145
14338.28 149
14339.41 156
14340.54 129
14341.67 148
14342.80 146
14343.93 154
14345.07 142
14346.20 147
14347.33 157
14348.46 150
14349.59 129
14350.72 156
14351.85 154
14352.99 167
14354.12 150
14355.25 146
14356.38 161
14357.51 115
14358.64 149
14359.78 147
14360.91 145
14362.04 128
14363.17 136
14364.30 157
14365.44 155
14366.57 138
14367.70 170
14368.83 149
14369.96 165
14371.10 152
14372.23 156
14373.36 162
14374.49 155
14375.63 149
14376.76 171
14377.89 164
14379.02 143
14380.16 151
14381.29 152
14382.42 153
14383.55 145
14384.69 171
14385.82 178
14386.95 176
14388.09 177
14389.22 143
14390.35 153
14391.49 147
14392.62 179
14393.75 148
14394.89 165
14396.02 154
14397.15 174
14398.28 173
14399.42 168
14400.55 188
14401.69 169
14402.82 172
14403.95 170
14405.09 158
14406.22 156
14407.35 172
14408.49 168
14409.62 177
14410.75 177
14411.89 198
14413.02 176
14414.16 176
14415.29 186
14416.42 156
14417.56 169
14418.69 162
14419.83 157
14420.96 165
14422.10 180
14423.23 174
14424.36 194
14425.50 167
14426.63 175
14427.77 184
14428.90 189
14430.04 196
14431.17 176
14432.31 172
14433.44 161
14434.58 174
14435.71 189
14436.85 177
14437.98 182
14439.12 193
14440.25 210
14441.39 182
14442.52 208
14443.66 163
14444.79 202
14445.93 203
14447.06 178
14448.20 176
14449.33 190
14450.47 198
14451.60 185
14452.74 208
14453.87 192
14455.01 202
14456.14 201
14457.28 192
14458.42 197
14459.55 220
14460.69 197
14461.82 212
14462.96 217
14464.10 194
14465.23 200
14466.37 200
14467.50 206
14468.64 205
14469.78 215
14470.91 228
14472.05 220
14473.18 203
14474.32 213
14475.46 221
14476.59 205
14477.73 217
14478.87 220
14480.00 228
14481.14 204
14482.28 196
14483.41 210
14484.55 212
14485.69 211
14486.82 206
14487.96 189
14489.10 208
14490.23 202
14491.37 194
14492.51 184
14493.65 188
14494.78 207
14495.92 211
14497.06 227
14498.19 193
14499.33 208
14500.47 225
14501.61 239
14502.74 218
14503.88 239
14505.02 221
14506.16 225
14507.29 193
14508.43 226
14509.57 181
14510.71 193
14511.85 225
14512.98 215
14514.12 208
14515.26 190
14516.40 213
14517.54 204
14518.67 226
14519.81 188
14520.95 206
14522.09 188
14523.23 191
14524.36 193
14525.50 204
14526.64 190
14527.78 184
14528.92 180
14530.06 208
14531.19 189
14532.33 162
14533.47 179
14534.61 170
14535.75 189
14536.89 171
14538.03 210
14539.17 182
14540.31 176
14541.44 175
14542.58 174
14543.72 184
14544.86 169
14546.00 183
14547.14 176
14548.28 184
14549.42 180
14550.56 159
14551.70 165
14552.84 173
14553.98 169
14555.12 163
14556.25 202
14557.39 206
14558.53 183
14559.67 187
14560.81 188
14561.95 185
14563.09 174
14564.23 189
14565.37 205
14566.51 183
14567.65 181
14568.79 188
14569.93 186
14571.07 162
14572.21 202
14573.35 171
14574.49 175
14575.63 165
14576.77 196
14577.92 208
14579.06 177
14580.20 184
14581.34 197
14582.48 191
14583.62 192
14584.76 206
14585.90 216
14587.04 183
14588.18 179
14589.32 200
14590.46 223
14591.60 212
14592.74 213
14593.89 200
14595.03 218
14596.17 211
14597.31 207
14598.45 211
14599.59 194
14600.73 208
14601.87 211
14603.02 200
14604.16 221
14605.30 198
14606.44 214
14607.58 223
14608.72 204
14609.86 213
14611.01 228
14612.15 216
14613.29 208
14614.43 222
14615.57 223
14616.72 225
14617.86 216
14619.00 241
14620.14 249
14621.28 224
14622.43 264
14623.57 281
14624.71 277
14625.85 251
14627.00 277
14628.14 304
14629.28 306
14630.42 296
14631.56 285
14632.71 294
14633.85 293
14634.99 288
14636.14 292
14637.28 290
14638.42 306
14639.56 302
14640.71 269
14641.85 260
14642.99 270
14644.14 241
14645.28 266
14646.42 248
14647.56 224
14648.71 229
14649.85 242
14650.99 195
14652.14 221
14653.28 206
14654.42 195
14655.57 193
14656.71 199
14657.85 211
14659.00 195
14660.14 180
14661.29 199
14662.43 194
14663.57 177
14664.72 181
14665.86 195
14667.00 182
14668.15 184
14669.29 158
14670.44 171
14671.58 176
14672.73 169
14673.87 152
14675.01 172
14676.16 181
14677.30 171
14678.45 161
14679.59 162
14680.74 155
14681.88 158
14683.02 160
14684.17 187
14685.31 150
14686.46 152
14687.60 161
14688.75 148
14689.89 147
14691.04 126
14692.18 141
14693.33 170
14694.47 156
14695.62 151
14696.76 154
14697.91 129
14699.05 164
14700.20 138
14701.34 140
14702.49 123
14703.63 147
14704.78 149
14705.92 151
14707.07 143
14708.22 147
14709.36 158
14710.51 140
14711.65 133
14712.80 137
14713.94 167
14715.09 149
14716.23 148
14717.38 139
14718.53 145
14719.67 147
14720.82 150
14721.96 142
14723.11 141
14724.26 119
14725.40 134
14726.55 145
14727.70 143
14728.84 126
14729.99 136
14731.13 136
14732.28 129
14733.43 129
14734.57 141
14735.72 142
14736.87 142
14738.01 141
14739.16 136
14740.31 128
14741.45 135
14742.60 143
14743.75 136
14744.89 129
14746.04 125
14747.19 151
14748.34 149
14749.48 130
14750.63 132
14751.78 138
14752.92 132
14754.07 127
14755.22 130
14756.37 115
14757.51 138
14758.66 131
14759.81 114
14760.96 102
14762.10 96
14763.25 134
14764.40 133
14765.55 149
14766.70 146
14767.84 131
14768.99 156
14770.14 127
14771.29 123
14772.43 123
14773.58 143
14774.73 117
14775.88 112
14777.03 122
14778.18 123
14779.32 126
14780.47 122
14781.62 134
14782.77 125
14783.92 109
14785.07 117
14786.21 128
14787.36 126
14788.51 109
14789.66 120
14790.81 111
14791.96 140
14793.11 117
14794.26 96
14795.40 112
14796.55 108
14797.70 120
14798.85 118
14800.00 109
14801.15 98
14802.30 119
14803.45 123
14804.60 112
14805.75 98
14806.90 106
14808.05 123
14809.19 118
14810.34 112
14811.49 131
14812.64 106
14813.79 99
14814.94 116
14816.09 111
14817.24 132
14818.39 112
14819.54 105
14820.69 114
14821.84 128
14822.99 118
14824.14 114
14825.29 118
14826.44 127
14827.59 107
14828.74 102
14829.89 105
14831.04 112
14832.19 124
14833.34 111
14834.49 110
14835.64 109
14836.79 99
14837.95 102
14839.10 114
14840.25 103
14841.40 109
14842.55 107
14843.70 104
14844.85 110
14846.00 88
14847.15 99
14848.30 97
14849.45 109
14850.60 102
14851.76 100
14852.91 110
14854.06 96
14855.21 110
14856.36 92
14857.51 105
14858.66 109
14859.81 100
14860.97 102
14862.12 90
14863.27 111
14864.42 119
14865.57 101
14866.72 105
14867.88 123
14869.03 104
14870.18 104
14871.33 104
14872.48 102
14873.64 96
14874.79 111
14875.94 110
14877.09 99
14878.24 122
14879.40 101
14880.55 102
14881.70 115
14882.85 98
14884.00 116
14885.16 110
14886.31 96
14887.46 88
14888.61 103
14889.77 97
14890.92 96
14892.07 105
14893.23 107
14894.38 101
14895.53 110
14896.68 96
14897.84 109
14898.99 90
14900.14 95
14901.30 88
14902.45 93
14903.60 90
14904.75 110
14905.91 125
14907.06 106
14908.21 101
14909.37 88
14910.52 93
14911.67 100
14912.83 101
14913.98 96
14915.14 104
14916.29 102
14917.44 105
14918.60 99
14919.75 104
14920.90 104
14922.06 87
14923.21 108
14924.37 104
14925.52 105
14926.67 101
14927.83 108
14928.98 109
14930.14 96
14931.29 87
14932.44 105
14933.60 88
14934.75 92
14935.91 97
14937.06 94
14938.22 110
14939.37 99
14940.52 98
14941.68 99
14942.83 97
14943.99 101
14945.14 101
14946.30 122
14947.45 101
14948.61 93
14949.76 102
14950.92 109
14952.07 112
14953.23 107
14954.38 109
14955.54 88
14956.69 117
14957.85 89
14959.00 112
14960.16 103
14961.31 94
14962.47 86
14963.62 103
14964.78 96
14965.94 114
14967.09 105
14968.25 99
14969.40 101
14970.56 100
14971.71 98
14972.87 102
14974.03 108
14975.18 114
14976.34 117
14977.49 119
14978.65 107
14979.81 114
14980.96 105
14982.12 85
14983.27 102
14984.43 104
14985.59 97
14986.74 80
14987.90 95
14989.06 95
14990.21 92
14991.37 89
14992.53 98
14993.68 97
14994.84 101
14996.00 86
14997.15 88
14998.31 104
14999.47 98
15000.62 90
15001.78 88
15002.94 101
15004.09 103
15005.25 94
15006.41 102
15007.56 95
15008.72 69
15009.88 78
15011.04 91
15012.19 101
15013.35 100
15014.51 92
15015.67 92
15016.82 87
15017.98 73
15019.14 106
15020.30 105
15021.45 100
15022.61 91
15023.77 102
15024.93 95
15026.08 80
15027.24 80
15028.40 85
15029.56 99
15030.72 97
15031.87 100
15033.03 100
15034.19 100
15035.35 92
15036.51 97
15037.67 102
15038.82 88
15039.98 89
15041.14 100
15042.30 110
15043.46 77
15044.62 96
15045.78 100
15046.93 84
15048.09 97
15049.25 87
15050.41 93
15051.57 86
15052.73 91
15053.89 77
15055.05 107
15056.20 97
15057.36 95
15058.52 88
15059.68 94
15060.84 88
15062.00 95
15063.16 98
15064.32 93
15065.48 98
15066.64 109
15067.80 100
15068.96 104
15070.12 124
15071.28 93
15072.44 107
15073.60 96
15074.76 85
15075.91 87
15077.07 89
15078.23 80
15079.39 91
15080.55 98
15081.71 91
15082.87 103
15084.03 87
15085.19 85
15086.35 81
15087.51 88
15088.68 106
15089.84 95
15091.00 84
15092.16 82
15093.32 108
15094.48 89
15095.64 80
15096.80 109
15097.96 99
15099.12 86
15100.28 86
15101.44 80
15102.60 91
15103.76 90
15104.92 86
15106.08 91
15107.25 91
15108.41 84
15109.57 99
15110.73 84
15111.89 94
15113.05 97
15114.21 91
15115.37 110
15116.54 98
15117.70 93
15118.86 114
15120.02 113
15121.18 88
15122.34 92
15123.50 94
15124.67 93
15125.83 89
15126.99 91
15128.15 95
15129.31 98
15130.47 79
15131.64 114
15132.80 103
15133.96 99
15135.12 103
15136.28 98
15137.45 85
15138.61 92
15139.77 98
15140.93 103
15142.10 105
15143.26 102
15144.42 94
15145.58 98
15146.75 95
15147.91 91
15149.07 93
15150.23 110
15151.40 84
15152.56 88
15153.72 108
15154.88 101
15156.05 92
15157.21 113
15158.37 104
15159.54 112
15160.70 100
15161.86 113
15163.03 100
15164.19 111
15165.35 99
15166.52 106
15167.68 110
15168.84 94
15170.01 97
15171.17 122
15172.33 117
15173.50 101
15174.66 107
15175.82 105
15176.99 110
15178.15 116
15179.31 106
15180.48 121
15181.64 121
15182.81 113
15183.97 114
15185.13 104
15186.30 124
15187.46 120
15188.63 113
15189.79 116
15190.95 118
15192.12 133
15193.28 124
15194.45 117
15195.61 115
15196.78 132
15197.94 115
15199.10 114
15200.27 117
15201.43 113
15202.60 107
15203.76 124
15204.93 125
15206.09 116
15207.26 105
15208.42 105
15209.59 104
15210.75 114
15211.92 100
15213.08 95
15214.25 110
15215.41 123
15216.58 113
15217.74 145
15218.91 104
15220.07 130
15221.24 108
15222.40 125
15223.57 122
15224.74 101
15225.90 129
15227.07 140
15228.23 119
15229.40 118
15230.56 153
15231.73 140
15232.89 145
15234.06 131
15235.23 117
15236.39 128
15237.56 127
15238.72 114
15239.89 126
15241.06 109
15242.22 138
15243.39 135
15244.56 136
15245.72 108
15246.89 116
15248.05 139
15249.22 143
15250.39 129
15251.55 108
15252.72 110
15253.89 118
15255.05 119
15256.22 104
15257.39 116
15258.55 116
15259.72 116
15260.89 135
15262.05 126
15263.22 112
15264.39 81
15265.56 109
15266.72 116
15267.89 109
15269.06 102
15270.22 109
15271.39 124
15272.56 96
15273.73 106
15274.89 116
15276.06 94
15277.23 83
15278.40 115
15279.56 122
15280.73 114
15281.90 99
15283.07 123
15284.23 115
15285.40 100
15286.57 106
15287.74 121
15288.91 107
15290.07 134
15291.24 107
15292.41 121
15293.58 105
15294.75 111
15295.92 95
15297.08 110
15298.25 111
15299.42 100
15300.59 126
15301.76 126
15302.93 125
15304.09 107
15305.26 117
15306.43 128
15307.60 103
15308.77 132
15309.94 108
15311.11 124
15312.28 127
15313.44 116
15314.61 115
15315.78 128
15316.95 116
15318.12 124
15319.29 117
15320.46 100
15321.63 120
15322.80 126
15323.97 128
15325.14 108
15326.30 106
15327.47 110
15328.64 111
15329.81 121
15330.98 119
15332.15 104
15333.32 94
15334.49 123
15335.66 139
15336.83 95
15338.00 112
15339.17 115
15340.34 122
15341.51 110
15342.68 130
15343.85 107
15345.02 137
15346.19 138
15347.36 123
15348.53 113
15349.70 122
15350.87 101
15352.04 119
15353.21 139
15354.38 121
15355.55 112
15356.72 136
15357.90 116
15359.07 115
15360.24 128
15361.41 131
15362.58 120
15363.75 122
15364.92 123
15366.09 127
15367.26 133
15368.43 139
15369.60 126
15370.77 119
15371.95 109
15373.12 114
15374.29 137
15375.46 129
15376.63 114
15377.80 101
15378.97 113
15380.15 129
15381.32 119
15382.49 122
15383.66 128
15384.83 118
15386.00 97
15387.17 110
15388.35 105
15389.52 129
15390.69 114
15391.86 113
15393.03 104
15394.21 137
15395.38 119
15396.55 126
15397.72 121
15398.89 118
15400.07 108
15401.24 105
15402.41 120
15403.58 111
15404.76 115
15405.93 125
15407.10 107
15408.27 100
15409.45 110
15410.62 117
15411.79 110
15412.96 110
15414.14 95
15415.31 96
15416.48 113
15417.66 114
15418.83 108
15420.00 90
15421.17 96
15422.35 94
15423.52 102
15424.69 94
15425.87 97
15427.04 99
15428.21 97
15429.39 112
15430.56 109
15431.73 81
15432.91 80
15434.08 103
15435.25 100
15436.43 92
15437.60 102
15438.77 103
15439.95 107
15441.12 104
15442.30 99
15443.47 92
15444.64 109
15445.82 93
15446.99 96
15448.17 100
15449.34 98
15450.51 108
15451.69 104
15452.86 86
15454.04 100
15455.21 84
15456.39 102
15457.56 101
15458.73 100
15459.91 86
15461.08 97
15462.26 90
15463.43 86
15464.61 95
15465.78 96
15466.96 81
15468.13 111
15469.31 110
15470.48 98
15471.66 107
15472.83 91
15474.01 116
15475.18 105
15476.36 98
15477.53 97
15478.71 93
15479.88 107
15481.06 114
15482.23 106
15483.41 92
15484.58 94
15485.76 94
15486.93 111
15488.11 111
15489.29 93
15490.46 88
15491.64 93
15492.81 93
15493.99 95
15495.16 87
15496.34 113
15497.52 110
15498.69 87
15499.87 93
15501.04 97
15502.22 96
15503.40 99
15504.57 100
15505.75 100
15506.92 101
15508.10 97
15509.28 79
15510.45 100
15511.63 83
15512.81 107
15513.98 96
15515.16 110
15516.34 104
15517.51 94
15518.69 105
15519.87 98
15521.04 102
15522.22 112
15523.40 99
15524.57 99
15525.75 91
15526.93 112
15528.11 121
15529.28 90
15530.46 99
15531.64 94
15532.81 108
15533.99 93
15535.17 111
15536.35 104
15537.52 115
15538.70 99
15539.88 106
15541.06 98
15542.23 94
15543.41 105
15544.59 107
15545.77 104
15546.95 117
15548.12 116
15549.30 114
15550.48 122
15551.66 111
15552.83 107
15554.01 104
15555.19 104
15556.37 101
15557.55 108
15558.73 99
15559.90 107
15561.08 116
15562.26 106
15563.44 106
15564.62 98
15565.80 112
15566.97 123
15568.15 120
15569.33 123
15570.51 105
15571.69 115
15572.87 118
15574.05 113
15575.23 122
15576.40 104
15577.58 125
15578.76 133
15579.94 130
15581.12 126
15582.30 140
15583.48 109
15584.66 115
15585.84 116
15587.02 117
15588.20 124
15589.38 124
15590.56 118
15591.73 106
15592.91 129
15594.09 134
15595.27 132
15596.45 123
15597.63 119
15598.81 118
15599.99 124
15601.17 136
15602.35 120
15603.53 151
15604.71 148
15605.89 143
15607.07 126
15608.25 128
15609.43 140
15610.61 143
15611.79 129
15612.97 147
15614.15 137
15615.33 146
15616.51 135
15617.69 151
15618.88 142
15620.06 148
15621.24 135
15622.42 155
15623.60 137
15624.78 149
15625.96 145
15627.14 136
15628.32 135
15629.50 163
15630.68 165
15631.86 152
15633.05 163
15634.23 139
15635.41 140
15636.59 170
15637.77 162
15638.95 171
15640.13 168
15641.31 170
15642.50 160
15643.68 169
15644.86 144
15646.04 174
15647.22 179
15648.40 182
15649.58 160
15650.77 179
15651.95 180
15653.13 163
15654.31 174
15655.49 163
15656.68 181
15657.86 179
15659.04 165
15660.22 163
15661.40 170
15662.59 168
15663.77 165
15664.95 182
15666.13 176
15667.32 182
15668.50 166
15669.68 158
15670.86 188
15672.05 153
15673.23 145
15674.41 177
15675.59 172
15676.78 174
15677.96 155
15679.14 142
15680.32 142
15681.51 139
15682.69 148
15683.87 157
15685.06 140
15686.24 147
15687.42 171
15688.61 138
15689.79 132
15690.97 149
15692.16 146
15693.34 140
15694.52 147
15695.71 150
15696.89 163
15698.07 149
15699.26 143
15700.44 145
15701.62 158
15702.81 148
15703.99 161
15705.17 151
15706.36 169
15707.54 173
15708.73 156
15709.91 160
15711.09 154
15712.28 162
15713.46 166
15714.65 169
15715.83 156
15717.02 150
15718.20 155
15719.38 158
15720.57 142
15721.75 159
15722.94 161
15724.12 163
15725.31 134
15726.49 132
15727.68 169
15728.86 169
15730.04 163
15731.23 152
15732.41 152
15733.60 153
15734.78 169
15735.97 154
15737.15 188
15738.34 153
15739.52 184
15740.71 174
15741.89 168
15743.08 172
15744.27 172
15745.45 181
15746.64 200
15747.82 179
15749.01 178
15750.19 159
15751.38 206
15752.56 189
15753.75 197
15754.93 219
15756.12 179
15757.31 184
15758.49 193
15759.68 191
15760.86 182
15762.05 190
15763.24 173
15764.42 192
15765.61 181
15766.79 161
15767.98 174
15769.17 176
15770.35 172
15771.54 186
15772.72 172
15773.91 179
15775.10 180
15776.28 162
15777.47 168
15778.66 168
15779.84 190
15781.03 162
15782.22 190
15783.40 189
15784.59 173
15785.78 167
15786.96 169
15788.15 167
15789.34 187
15790.53 153
15791.71 139
15792.90 154
15794.09 173
15795.27 166
15796.46 150
15797.65 175
15798.84 169
15800.02 153
15801.21 149
15802.40 153
15803.59 156
15804.77 153
15805.96 148
15807.15 159
15808.34 151
15809.52 138
15810.71 152
15811.90 131
15813.09 148
15814.28 152
15815.46 153
15816.65 125
15817.84 147
15819.03 157
15820.22 142
15821.40 115
15822.59 128
15823.78 128
15824.97 152
15826.16 155
15827.35 126
15828.53 134
15829.72 134
15830.91 142
15832.10 144
15833.29 141
15834.48 105
15835.67 130
15836.85 142
15838.04 148
15839.23 120
15840.42 136
15841.61 131
15842.80 146
15843.99 134
15845.18 122
15846.37 131
15847.55 130
15848.74 126
15849.93 142
15851.12 131
15852.31 132
15853.50 162
15854.69 125
15855.88 124
15857.07 130
15858.26 155
15859.45 131
15860.64 133
15861.83 144
15863.02 154
15864.21 146
15865.40 152
15866.59 147
15867.78 124
15868.97 142
15870.16 131
15871.35 148
15872.54 160
15873.73 140
15874.92 135
15876.11 141
15877.30 130
15878.49 142
15879.68 127
15880.87 146
15882.06 149
15883.25 155
15884.44 137
15885.63 146
15886.82 120
15888.01 135
15889.20 163
15890.39 159
15891.59 144
15892.78 142
15893.97 160
15895.16 160
15896.35 165
15897.54 147
15898.73 161
15899.92 168
15901.11 151
15902.30 171
15903.50 173
15904.69 149
15905.88 175
15907.07 160
15908.26 172
15909.45 160
15910.64 173
15911.84 173
15913.03 189
15914.22 154
15915.41 174
15916.60 171
15917.79 138
15918.99 141
15920.18 164
15921.37 154
15922.56 156
15923.75 169
15924.95 195
15926.14 164
15927.33 180
15928.52 172
15929.71 160
15930.91 149
15932.10 172
15933.29 172
15934.48 172
15935.68 163
15936.87 178
15938.06 134
15939.25 150
15940.45 152
15941.64 146
15942.83 146
15944.03 142
15945.22 146
15946.41 136
15947.60 161
15948.80 127
15949.99 123
15951.18 138
15952.38 131
15953.57 131
15954.76 128
15955.96 133
15957.15 142
15958.34 109
15959.54 131
15960.73 132
15961.92 133
15963.12 121
15964.31 117
15965.50 127
15966.70 117
15967.89 121
15969.08 117
15970.28 123
15971.47 125
15972.67 121
15973.86 123
15975.05 123
15976.25 109
15977.44 114
15978.64 114
15979.83 118
15981.02 97
15982.22 112
15983.41 106
15984.61 94
15985.80 104
15987.00 102
15988.19 120
15989.38 103
15990.58 95
15991.77 97
15992.97 105
15994.16 91
15995.36 116
15996.55 101
15997.75 114
15998.94 92
16000.14 100
16001.33 117
16002.53 115
16003.72 108
16004.92 103
16006.11 104
16007.31 101
16008.50 111
16009.70 98
16010.89 87
16012.09 98
16013.28 108
16014.48 97
16015.67 96
16016.87 110
16018.07 90
16019.26 107
16020.46 98
16021.65 98
16022.85 92
16024.04 100
16025.24 107
16026.44 98
16027.63 89
16028.83 94
16030.02 90
16031.22 85
16032.42 86
16033.61 79
16034.81 94
16036.00 81
16037.20 99
16038.40 91
16039.59 106
16040.79 108
16041.99 98
16043.18 107
16044.38 98
16045.58 95
16046.77 85
16047.97 99
16049.17 105
16050.36 117
16051.56 91
16052.76 93
16053.95 108
16055.15 114
16056.35 107
16057.54 98
16058.74 101
16059.94 98
16061.14 87
16062.33 82
16063.53 80
16064.73 96
16065.92 102
16067.12 94
16068.32 90
16069.52 81
16070.71 98
16071.91 80
16073.11 82
16074.31 81
16075.50 101
16076.70 91
16077.90 90
16079.10 88
16080.30 95
16081.49 91
16082.69 93
16083.89 84
16085.09 114
16086.29 99
16087.48 97
16088.68 105
16089.88 95
16091.08 83
16092.28 89
16093.48 105
16094.67 82
16095.87 96
16097.07 96
16098.27 74
16099.47 81
16100.67 72
16101.87 99
16103.06 92
16104.26 80
16105.46 79
16106.66 99
16107.86 86
16109.06 89
16110.26 81
16111.46 112
16112.66 74
16113.86 86
16115.05 92
16116.25 85
16117.45 85
16118.65 90
16119.85 91
16121.05 85
16122.25 78
16123.45 86
16124.65 74
16125.85 72
16127.05 86
16128.25 75
16129.45 83
16130.65 83
16131.85 78
16133.05 78
16134.25 74
16135.45 84
16136.65 87
16137.85 84
16139.05 93
16140.25 90
16141.45 93
16142.65 99
16143.85 97
16145.05 90
16146.25 88
16147.45 93
16148.65 86
16149.85 82
16151.05 81
16152.25 86
16153.45 71
16154.65 81
16155.85 87
16157.05 87
16158.25 76
16159.46 76
16160.66 84
16161.86 88
16163.06 86
16164.26 89
16165.46 98
16166.66 99
16167.86 99
16169.06 89
16170.27 99
16171.47 80
16172.67 92
16173.87 71
16175.07 90
16176.27 92
16177.47 80
16178.67 85
16179.88 85
16181.08 82
16182.28 76
16183.48 91
16184.68 87
16185.89 88
16187.09 96
16188.29 86
16189.49 97
16190.69 98
16191.90 91
16193.10 81
16194.30 93
16195.50 88
16196.70 95
16197.91 87
16199.11 75
16200.31 74
16201.51 88
16202.72 86
16203.92 83
16205.12 93
16206.32 91
16207.53 85
16208.73 86
16209.93 85
16211.13 95
16212.34 106
16213.54 106
16214.74 112
16215.95 94
16217.15 85
16218.35 90
16219.55 107
16220.76 105
16221.96 94
16223.16 95
16224.37 91
16225.57 103
16226.77 95
16227.98 104
16229.18 86
16230.38 90
16231.59 90
16232.79 100
16233.99 82
16235.20 95
16236.40 104
16237.61 103
16238.81 105
16240.01 88
16241.22 88
16242.42 94
16243.63 108
16244.83 90
16246.03 89
16247.24 106
16248.44 99
16249.65 106
16250.85 97
16252.05 75
16253.26 99
16254.46 98
16255.67 90
16256.87 91
16258.08 104
16259.28 97
16260.49 97
16261.69 104
16262.89 102
16264.10 109
16265.30 111
16266.51 102
16267.71 102
16268.92 108
16270.12 96
16271.33 124
16272.53 88
16273.74 94
16274.94 116
16276.15 97
16277.35 98
16278.56 97
16279.77 98
16280.97 104
16282.18 95
16283.38 90
16284.59 106
16285.79 103
16287.00 93
16288.20 91
16289.41 91
16290.61 100
16291.82 101
16293.03 97
16294.23 106
16295.44 100
16296.64 102
16297.85 104
16299.06 101
16300.26 103
16301.47 107
16302.67 102
16303.88 108
16305.09 101
16306.29 114
16307.50 117
16308.71 114
16309.91 100
16311.12 101
16312.33 104
16313.53 106
16314.74 94
16315.95 113
16317.15 83
16318.36 102
16319.57 94
16320.77 97
16321.98 95
16323.19 90
16324.39 91
16325.60 105
16326.81 95
16328.01 92
16329.22 84
16330.43 86
16331.64 95
16332.84 100
16334.05 77
16335.26 104
16336.47 98
16337.67 95
16338.88 91
16340.09 90
16341.30 90
16342.50 98
16343.71 97
16344.92 84
16346.13 69
16347.33 80
16348.54 91
16349.75 88
16350.96 86
16352.17 90
16353.37 96
16354.58 71
16355.79 98
16357.00 84
16358.21 76
16359.41 95
16360.62 82
16361.83 83
16363.04 91
16364.25 79
16365.46 77
16366.67 73
16367.87 90
16369.08 101
16370.29 93
16371.50 74
16372.71 85
16373.92 68
16375.13 83
16376.34 84
16377.54 83
16378.75 85
16379.96 93
16381.17 71
16382.38 99
16383.59 82
16384.80 91
16386.01 92
16387.22 83
16388.43 88
16389.64 84
16390.85 61
16392.05 65
16393.26 84
16394.47 67
16395.68 99
16396.89 77
16398.10 89
16399.31 80
16400.52 99
16401.73 90
16402.94 77
16404.15 78
16405.36 92
16406.57 93
16407.78 77
16408.99 78
16410.20 76
16411.41 81
16412.62 80
16413.83 70
16415.04 97
16416.25 86
16417.46 88
16418.67 83
16419.88 76
16421.10 84
16422.31 78
16423.52 90
16424.73 98
16425.94 81
16427.15 85
16428.36 85
16429.57 99
16430.78 78
16431.99 100
16433.20 76
16434.41 87
16435.63 66
16436.84 80
16438.05 95
16439.26 89
16440.47 80
16441.68 91
16442.89 93
16444.10 90
16445.32 85
16446.53 79
16447.74 102
16448.95 71
16450.16 77
16451.37 83
16452.59 92
16453.80 83
16455.01 79
16456.22 71
16457.43 82
16458.64 84
16459.86 89
16461.07 65
16462.28 82
16463.49 72
16464.70 83
16465.92 92
16467.13 92
16468.34 90
16469.55 87
16470.77 78
16471.98 64
16473.19 67
16474.40 65
16475.62 88
16476.83 100
16478.04 72
16479.25 76
16480.47 84
16481.68 69
16482.89 94
16484.11 89
16485.32 78
16486.53 99
16487.74 94
16488.96 70
16490.17 68
16491.38 75
16492.60 81
16493.81 72
16495.02 81
16496.24 100
16497.45 91
16498.66 83
16499.88 104
16501.09 78
16502.30 80
16503.52 89
16504.73 102
16505.94 78
16507.16 89
16508.37 97
16509.59 100
16510.80 84
16512.01 82
16513.23 78
16514.44 108
16515.66 82
16516.87 86
16518.08 85
16519.30 85
16520.51 80
16521.73 82
16522.94 84
16524.16 85
16525.37 96
16526.58 68
16527.80 92
16529.01 79
16530.23 82
16531.44 87
16532.66 82
16533.87 74
16535.09 76
16536.30 81
16537.52 105
16538.73 83
16539.95 74
16541.16 86
16542.38 91
16543.59 85
16544.81 81
16546.02 97
16547.24 86
16548.45 87
16549.67 95
16550.88 96
16552.10 86
16553.31 91
16554.53 84
16555.74 93
16556.96 87
16558.18 92
16559.39 99
16560.61 94
16561.82 97
16563.04 88
16564.25 115
16565.47 101
16566.69 97
16567.90 92
16569.12 103
16570.33 92
16571.55 93
16572.77 85
16573.98 94
16575.20 102
16576.41 108
16577.63 102
16578.85 96
16580.06 89
16581.28 91
16582.50 103
16583.71 97
16584.93 111
16586.15 94
16587.36 119
16588.58 88
16589.80 85
16591.01 76
16592.23 90
16593.45 80
16594.66 95
16595.88 88
16597.10 85
16598.32 79
16599.53 79
16600.75 87
16601.97 81
16603.18 87
16604.40 92
16605.62 88
16606.84 76
16608.05 73
16609.27 78
16610.49 82
16611.71 72
16612.92 70
16614.14 79
16615.36 88
16616.58 82
16617.79 93
16619.01 80
16620.23 75
16621.45 79
16622.67 90
16623.88 84
16625.10 70
16626.32 77
16627.54 86
16628.76 92
16629.97 84
16631.19 76
16632.41 78
16633.63 86
16634.85 99
16636.07 73
16637.29 91
16638.50 79
16639.72 115
16640.94 67
16642.16 89
16643.38 82
16644.60 76
16645.82 97
16647.03 76
16648.25 91
16649.47 89
16650.69 94
16651.91 82
16653.13 56
16654.35 77
16655.57 91
16656.79 70
16658.01 67
16659.23 85
16660.45 77
16661.66 64
16662.88 83
16664.10 71
16665.32 79
16666.54 65
16667.76 90
16668.98 100
16670.20 88
16671.42 80
16672.64 68
16673.86 78
16675.08 69
16676.30 76
16677.52 71
16678.74 89
16679.96 66
16681.18 76
16682.40 75
16683.62 69
16684.84 86
16686.06 89
16687.28 93
16688.50 87
16689.72 84
16690.94 81
16692.16 75
16693.39 86
16694.61 87
16695.83 81
16697.05 87
16698.27 84
16699.49 82
16700.71 83
16701.93 83
16703.15 84
16704.37 79
16705.59 86
16706.81 74
16708.04 69
16709.26 74
16710.48 84
16711.70 59
16712.92 76
16714.14 74
16715.36 89
16716.58 71
16717.81 76
16719.03 80
16720.25 74
16721.47 75
16722.69 72
16723.91 80
16725.14 67
16726.36 76
16727.58 72
16728.80 83
16730.02 81
16731.24 80
16732.47 88
16733.69 85
16734.91 76
16736.13 79
16737.36 70
16738.58 80
16739.80 80
16741.02 86
16742.24 80
16743.47 73
16744.69 73
16745.91 66
16747.13 95
16748.36 83
16749.58 67
16750.80 73
16752.02 88
16753.25 68
16754.47 86
16755.69 67
16756.92 78
16758.14 91
16759.36 63
16760.59 66
16761.81 64
16763.03 74
16764.25 80
16765.48 76
16766.70 82
16767.92 101
16769.15 80
16770.37 78
16771.59 67
16772.82 73
16774.04 82
16775.27 74
16776.49 82
16777.71 77
16778.94 73
16780.16 68
16781.38 72
16782.61 82
16783.83 71
16785.06 75
16786.28 72
16787.50 74
16788.73 61
16789.95 79
16791.18 76
16792.40 59
16793.62 82
16794.85 72
16796.07 78
16797.30 86
16798.52 84
16799.75 70
16800.97 92
16802.19 83
16803.42 71
16804.64 92
16805.87 86
16807.09 83
16808.32 63
16809.54 75
16810.77 72
16811.99 77
16813.22 84
16814.44 66
16815.67 87
16816.89 77
16818.12 81
16819.34 80
16820.57 72
16821.79 85
16823.02 96
16824.24 100
16825.47 83
16826.70 70
16827.92 73
16829.15 89
16830.37 84
16831.60 84
16832.82 89
16834.05 81
16835.27 87
16836.50 72
16837.73 66
16838.95 60
16840.18 84
16841.40 95
16842.63 90
16843.86 84
16845.08 84
16846.31 79
16847.53 92
16848.76 91
16849.99 86
16851.21 93
16852.44 89
16853.67 93
16854.89 85
16856.12 94
16857.35 101
16858.57 108
16859.80 104
16861.03 92
16862.25 76
16863.48 93
16864.71 96
16865.93 98
16867.16 101
16868.39 103
16869.61 100
16870.84 114
16872.07 90
16873.30 99
16874.52 103
16875.75 103
16876.98 94
16878.20 99
16879.43 96
16880.66 90
16881.89 94
16883.11 94
16884.34 108
16885.57 107
16886.80 99
16888.02 95
16889.25 111
16890.48 96
16891.71 88
16892.94 108
16894.16 101
16895.39 103
16896.62 118
16897.85 97
16899.08 92
16900.30 98
16901.53 101
16902.76 111
16903.99 107
16905.22 98
16906.45 102
16907.67 103
16908.90 96
16910.13 94
16911.36 89
16912.59 86
16913.82 99
16915.04 106
16916.27 84
16917.50 97
16918.73 117
16919.96 95
16921.19 83
16922.42 86
16923.65 101
16924.88 87
16926.10 93
16927.33 98
16928.56 102
16929.79 107
16931.02 101
16932.25 91
16933.48 109
16934.71 97
16935.94 94
16937.17 73
16938.40 81
16939.63 88
16940.86 106
16942.09 89
16943.32 90
16944.55 75
16945.78 82
16947.01 96
16948.24 83
16949.47 96
16950.70 90
16951.93 78
16953.16 80
16954.39 74
16955.62 96
16956.85 96
16958.08 81
16959.31 86
16960.54 100
16961.77 97
16963.00 99
16964.23 100
16965.46 91
16966.69 88
16967.92 98
16969.15 92
16970.38 111
16971.61 90
16972.84 104
16974.07 84
16975.30 81
16976.54 89
16977.77 95
16979.00 85
16980.23 76
16981.46 102
16982.69 81
16983.92 90
16985.15 91
16986.38 85
16987.62 71
16988.85 86
16990.08 100
16991.31 88
16992.54 92
16993.77 73
16995.00 85
16996.24 88
16997.47 79
16998.70 79
16999.93 86
17001.16 99
17002.39 80
17003.63 73
17004.86 76
17006.09 89
17007.32 100
17008.55 94
17009.79 88
17011.02 81
17012.25 72
17013.48 72
17014.72 94
17015.95 80
17017.18 67
17018.41 69
17019.64 86
17020.88 70
17022.11 86
17023.34 73
17024.58 86
17025.81 96
17027.04 97
17028.27 76
17029.51 67
17030.74 83
17031.97 84
17033.21 68
17034.44 83
17035.67 88
17036.90 95
17038.14 99
17039.37 83
17040.60 68
17041.84 77
17043.07 61
17044.30 99
17045.54 85
17046.77 76
17048.00 62
17049.24 77
17050.47 69
17051.70 70
17052.94 62
17054.17 74
17055.41 71
17056.64 83
17057.87 65
17059.11 69
17060.34 82
17061.58 80
17062.81 99
17064.04 84
17065.28 92
17066.51 82
17067.75 74
17068.98 75
17070.21 79
17071.45 75
17072.68 79
17073.92 84
17075.15 65
17076.39 73
17077.62 82
17078.86 69
17080.09 61
17081.33 73
17082.56 72
17083.80 77
17085.03 81
17086.26 80
17087.50 74
17088.73 77
17089.97 73
17091.20 92
17092.44 81
17093.68 78
17094.91 75
17096.15 77
17097.38 77
17098.62 70
17099.85 77
17101.09 71
17102.32 88
17103.56 84
17104.79 84
17106.03 63
17107.26 68
17108.50 62
17109.74 80
17110.97 81
17112.21 79
17113.44 68
17114.68 80
17115.92 84
17117.15 62
17118.39 84
17119.62 72
17120.86 57
17122.10 65
17123.33 60
17124.57 59
17125.80 59
17127.04 67
17128.28 65
17129.51 79
17130.75 74
17131.99 66
17133.22 77
17134.46 88
17135.70 60
17136.93 74
17138.17 66
17139.41 83
17140.64 71
17141.88 73
17143.12 61
17144.35 82
17145.59 81
17146.83 79
17148.07 65
17149.30 78
17150.54 75
17151.78 70
17153.02 69
17154.25 69
17155.49 73
17156.73 58
17157.96 68
17159.20 75
17160.44 65
17161.68 66
17162.92 64
17164.15 60
17165.39 70
17166.63 68
17167.87 74
17169.10 60
17170.34 92
17171.58 75
17172.82 49
17174.06 70
17175.29 72
17176.53 76
17177.77 69
17179.01 65
17180.25 62
17181.49 80
17182.72 54
17183.96 59
17185.20 70
17186.44 70
17187.68 67
17188.92 67
17190.15 67
17191.39 70
17192.63 85
17193.87 62
17195.11 70
17196.35 59
17197.59 56
17198.83 66
17200.07 62
17201.30 65
17202.54 62
17203.78 57
17205.02 70
17206.26 53
17207.50 63
17208.74 75
17209.98 67
17211.22 56
17212.46 70
17213.70 69
17214.94 49
17216.18 75
17217.42 69
17218.66 74
17219.90 55
17221.14 54
17222.38 60
17223.62 71
17224.86 64
17226.10 62
17227.34 72
17228.58 47
17229.82 55
17231.06 54
17232.30 93
17233.54 85
17234.78 70
17236.02 60
17237.26 59
17238.50 66
17239.74 67
17240.98 61
17242.22 65
17243.46 59
17244.70 47
17245.94 53
17247.18 62
17248.42 72
17249.66 65
17250.90 55
17252.14 69
17253.39 52
17254.63 55
17255.87 70
17257.11 55
17258.35 66
17259.59 54
17260.83 63
17262.07 61
17263.31 47
17264.56 59
17265.80 47
17267.04 59
17268.28 68
17269.52 63
17270.76 57
17272.00 72
17273.25 55
17274.49 71
17275.73 76
17276.97 78
17278.21 72
17279.45 60
17280.70 56
17281.94 58
17283.18 59
17284.42 56
17285.66 59
17286.91 56
17288.15 57
17289.39 68
17290.63 70
17291.88 58
17293.12 64
17294.36 60
17295.60 76
17296.85 54
17298.09 68
17299.33 67
17300.57 72
17301.82 75
17303.06 70
17304.30 66
17305.54 65
17306.79 61
17308.03 68
17309.27 61
17310.52 57
17311.76 69
17313.00 65
17314.25 70
17315.49 53
17316.73 58
17317.97 49
17319.22 51
17320.46 49
17321.71 59
17322.95 75
17324.19 56
17325.44 65
17326.68 53
17327.92 61
17329.17 67
17330.41 68
17331.65 69
17332.90 62
17334.14 65
17335.39 62
17336.63 78
17337.87 70
17339.12 58
17340.36 57
17341.61 63
17342.85 69
17344.09 62
17345.34 58
17346.58 50
17347.83 66
17349.07 85
17350.32 67
17351.56 84
17352.80 62
17354.05 63
17355.29 53
17356.54 48
17357.78 48
17359.03 57
17360.27 56
17361.52 74
17362.76 61
17364.01 63
17365.25 59
17366.50 62
17367.74 59
17368.99 51
17370.23 65
17371.48 77
17372.72 63
17373.97 59
17375.21 49
17376.46 58
17377.70 66
17378.95 61
17380.19 66
17381.44 64
17382.69 52
17383.93 65
17385.18 62
17386.42 69
17387.67 72
17388.91 48
17390.16 59
17391.41 71
17392.65 73
17393.90 61
17395.14 47
17396.39 66
17397.64 58
17398.88 70
17400.13 61
17401.37 61
17402.62 54
17403.87 57
17405.11 65
17406.36 71
17407.61 55
17408.85 69
17410.10 82
17411.35 76
17412.59 66
17413.84 61
17415.09 59
17416.33 60
17417.58 45
17418.83 50
17420.07 65
17421.32 54
17422.57 59
17423.82 63
17425.06 58
17426.31 75
17427.56 50
17428.80 63
17430.05 70
17431.30 66
17432.55 49
17433.79 75
17435.04 50
17436.29 69
17437.54 60
17438.78 54
17440.03 50
17441.28 63
17442.53 71
17443.77 62
17445.02 62
17446.27 58
17447.52 70
17448.77 72
17450.01 80
17451.26 54
17452.51 53
17453.76 75
17455.01 74
17456.25 61
17457.50 48
17458.75 57
17460.00 76
17461.25 71
17462.50 63
17463.74 55
17464.99 59
17466.24 76
17467.49 65
17468.74 70
17469.99 56
17471.24 75
17472.49 60
17473.73 94
17474.98 65
17476.23 61
17477.48 80
17478.73 66
17479.98 80
17481.23 78
17482.48 57
17483.73 62
17484.98 68
17486.23 67
17487.47 66
17488.72 60
17489.97 67
17491.22 68
17492.47 74
17493.72 60
17494.97 59
17496.22 57
17497.47 62
17498.72 72
17499.97 71
17501.22 65
17502.47 60
17503.72 69
17504.97 77
17506.22 75
17507.47 52
17508.72 65
17509.97 60
17511.22 78
17512.47 68
17513.72 91
17514.97 72
17516.22 72
17517.47 72
17518.72 67
17519.97 67
17521.22 57
17522.47 71
17523.72 78
17524.98 74
17526.23 59
17527.48 74
17528.73 78
17529.98 82
17531.23 76
17532.48 67
17533.73 81
17534.98 94
17536.23 75
17537.48 81
17538.74 81
17539.99 74
17541.24 92
17542.49 88
17543.74 69
17544.99 65
17546.24 83
17547.50 76
17548.75 76
17550.00 71
17551.25 71
17552.50 79
17553.75 74
17555.01 78
17556.26 57
17557.51 74
17558.76 94
17560.01 66
17561.26 69
17562.52 58
17563.77 78
17565.02 87
17566.27 84
17567.53 61
17568.78 77
17570.03 82
17571.28 68
17572.53 66
17573.79 61
17575.04 82
17576.29 72
17577.54 71
17578.80 79
17580.05 76
17581.30 70
17582.56 65
17583.81 70
17585.06 74
17586.31 86
17587.57 71
17588.82 76
17590.07 76
17591.33 75
17592.58 61
17593.83 78
17595.08 82
17596.34 70
17597.59 71
17598.84 84
17600.10 87
17601.35 77
17602.61 75
17603.86 75
17605.11 84
17606.37 95
17607.62 72
17608.87 78
17610.13 70
17611.38 95
17612.63 89
17613.89 85
17615.14 85
17616.40 68
17617.65 78
17618.90 68
17620.16 77
17621.41 86
17622.67 71
17623.92 92
17625.17 79
17626.43 78
17627.68 65
17628.94 86
17630.19 68
17631.45 69
17632.70 86
17633.96 80
17635.21 69
17636.47 66
17637.72 78
17638.97 80
17640.23 75
17641.48 82
17642.74 73
17643.99 88
17645.25 81
17646.50 80
17647.76 69
17649.01 97
17650.27 84
17651.52 77
17652.78 77
17654.04 71
17655.29 72
17656.55 67
17657.80 70
17659.06 80
17660.31 63
17661.57 65
17662.82 82
17664.08 72
17665.33 67
17666.59 84
17667.85 75
17669.10 58
17670.36 72
17671.61 53
17672.87 57
17674.13 61
17675.38 58
17676.64 60
17677.89 62
17679.15 69
17680.41 66
17681.66 55
17682.92 61
17684.18 74
17685.43 63
17686.69 61
17687.95 78
17689.20 78
17690.46 71
17691.71 71
17692.97 78
17694.23 58
17695.49 69
17696.74 57
17698.00 68
17699.26 64
17700.51 79
17701.77 76
17703.03 71
17704.28 62
17705.54 65
17706.80 61
17708.06 77
17709.31 62
17710.57 63
17711.83 66
17713.08 66
17714.34 42
17715.60 71
17716.86 69
17718.11 86
17719.37 73
17720.63 68
17721.89 68
17723.15 66
17724.40 77
17725.66 62
17726.92 67
17728.18 73
17729.43 75
17730.69 75
17731.95 67
17733.21 75
17734.47 77
17735.73 71
17736.98 56
17738.24 71
17739.50 70
17740.76 77
17742.02 74
17743.28 69
17744.53 83
17745.79 72
17747.05 70
17748.31 51
17749.57 70
17750.83 64
17752.09 67
17753.34 87
17754.60 69
17755.86 60
17757.12 66
17758.38 59
17759.64 64
17760.90 72
17762.16 57
17763.42 53
17764.68 55
17765.94 73
17767.19 68
17768.45 64
17769.71 69
17770.97 63
17772.23 72
17773.49 57
17774.75 65
17776.01 71
17777.27 58
17778.53 67
17779.79 66
17781.05 50
17782.31 65
17783.57 56
17784.83 78
17786.09 75
17787.35 68
17788.61 58
17789.87 51
17791.13 77
17792.39 70
17793.65 56
17794.91 70
17796.17 74
17797.43 59
17798.69 71
17799.95 62
17801.21 62
17802.47 57
17803.73 58
17805.00 64
17806.26 56
17807.52 72
17808.78 65
17810.04 80
17811.30 67
17812.56 76
17813.82 62
17815.08 64
17816.34 56
17817.60 58
17818.87 56
17820.13 50
17821.39 59
17822.65 59
17823.91 66
17825.17 59
17826.43 79
17827.69 61
17828.96 55
17830.22 55
17831.48 56
17832.74 64
17834.00 61
17835.26 60
17836.53 70
17837.79 61
17839.05 57
17840.31 54
17841.57 72
17842.84 54
17844.10 54
17845.36 66
17846.62 54
17847.88 62
17849.15 53
17850.41 70
17851.67 68
17852.93 60
17854.20 54
17855.46 61
17856.72 60
17857.98 50
17859.25 58
17860.51 68
17861.77 75
17863.03 60
17864.30 67
17865.56 53
17866.82 61
17868.09 45
17869.35 57
17870.61 53
17871.87 58
17873.14 60
17874.40 57
17875.66 65
17876.93 57
17878.19 56
17879.45 59
17880.72 52
17881.98 56
17883.24 58
17884.51 66
17885.77 56
17887.03 62
17888.30 69
17889.56 66
17890.83 63
17892.09 65
17893.35 64
17894.62 48
17895.88 70
17897.14 70
17898.41 54
17899.67 71
17900.94 58
17902.20 74
17903.46 60
17904.73 46
17905.99 59
17907.26 51
17908.52 58
17909.79 57
17911.05 56
17912.32 57
17913.58 47
17914.84 55
17916.11 49
17917.37 66
17918.64 57
17919.90 50
17921.17 59
17922.43 54
17923.70 53
17924.96 43
17926.23 63
17927.49 62
17928.76 59
17930.02 67
17931.29 69
17932.55 58
17933.82 63
17935.08 53
17936.35 47
17937.61 64
17938.88 57
17940.14 52
17941.41 59
17942.68 51
17943.94 48
17945.21 48
17946.47 43
17947.74 59
17949.00 46
17950.27 50
17951.54 75
17952.80 68
17954.07 56
17955.33 48
17956.60 60
17957.87 68
17959.13 48
17960.40 49
17961.66 58
17962.93 42
17964.20 50
17965.46 52
17966.73 61
17968.00 57
17969.26 64
17970.53 58
17971.80 59
17973.06 63
17974.33 48
17975.60 59
17976.86 64
17978.13 66
17979.40 44
17980.66 54
17981.93 63
17983.20 62
17984.46 59
17985.73 59
17987.00 51
17988.26 63
17989.53 72
17990.80 76
17992.07 63
17993.33 72
17994.60 62
17995.87 47
17997.14 43
17998.40 74
17999.67 71
18000.94 57
18002.21 69
18003.47 58
18004.74 51
18006.01 56
18007.28 61
18008.55 64
18009.81 69
18011.08 47
18012.35 72
18013.62 66
18014.89 55
18016.15 51
18017.42 71
18018.69 72
18019.96 54
18021.23 57
18022.49 58
18023.76 58
18025.03 66
18026.30 71
18027.57 58
18028.84 52
18030.11 60
18031.37 63
18032.64 67
18033.91 61
18035.18 66
18036.45 73
18037.72 60
18038.99 59
18040.26 58
18041.53 49
18042.79 73
18044.06 56
18045.33 67
18046.60 66
18047.87 52
18049.14 59
18050.41 73
18051.68 55
18052.95 55
18054.22 65
18055.49 81
18056.76 72
18058.03 64
18059.30 62
18060.57 51
18061.84 64
18063.11 64
18064.38 75
18065.65 58
18066.92 64
18068.19 63
18069.46 76
18070.73 67
18072.00 50
18073.27 63
18074.54 67
18075.81 64
18077.08 62
18078.35 58
18079.62 63
18080.89 65
18082.16 62
18083.43 65
18084.70 60
18085.97 58
18087.24 61
18088.51 60
18089.78 58
18091.05 55
18092.32 55
18093.59 68
18094.87 63
18096.14 65
18097.41 58
18098.68 62
18099.95 75
18101.22 67
18102.49 66
18103.76 54
18105.03 51
18106.31 57
18107.58 66
18108.85 65
18110.12 55
18111.39 72
18112.66 63
18113.93 54
18115.21 60
18116.48 73
18117.75 70
18119.02 73
18120.29 78
18121.56 64
18122.84 58
18124.11 61
18125.38 72
18126.65 74
18127.92 50
18129.20 56
18130.47 64
18131.74 54
18133.01 49
18134.29 55
18135.56 66
18136.83 62
18138.10 60
18139.38 53
18140.65 67
18141.92 50
18143.19 59
18144.47 67
18145.74 77
18147.01 60
18148.28 69
18149.56 70
18150.83 66
18152.10 67
18153.38 65
18154.65 49
18155.92 56
18157.19 68
18158.47 62
18159.74 65
18161.01 66
18162.29 57
18163.56 63
18164.83 78
18166.11 63
18167.38 56
18168.65 62
18169.93 54
18171.20 46
18172.48 76
18173.75 74
18175.02 72
18176.30 62
18177.57 56
18178.84 69
18180.12 66
18181.39 62
18182.67 69
18183.94 51
18185.21 53
18186.49 60
18187.76 63
18189.04 67
18190.31 58
18191.59 60
18192.86 54
18194.13 62
18195.41 67
18196.68 62
18197.96 60
18199.23 55
18200.51 47
18201.78 69
18203.06 57
18204.33 56
18205.61 55
18206.88 59
18208.16 69
18209.43 53
18210.71 55
18211.98 57
18213.26 77
18214.53 62
18215.81 56
18217.08 60
18218.36 71
18219.63 68
18220.91 67
18222.18 61
18223.46 49
18224.73 52
18226.01 52
18227.28 71
18228.56 45
18229.84 62
18231.11 62
18232.39 66
18233.66 47
18234.94 54
18236.21 58
18237.49 65
18238.77 38
18240.04 51
18241.32 52
18242.59 50
18243.87 74
18245.15 58
18246.42 49
18247.70 50
18248.98 56
18250.25 70
18251.53 69
18252.81 64
18254.08 64
18255.36 53
18256.63 57
18257.91 72
18259.19 61
18260.46 54
18261.74 56
18263.02 46
18264.30 54
18265.57 49
18266.85 52
18268.13 60
18269.40 42
18270.68 59
18271.96 48
18273.23 68
18274.51 68
18275.79 55
18277.07 68
18278.34 62
18279.62 62
18280.90 54
18282.18 67
18283.45 63
18284.73 68
18286.01 62
18287.29 50
18288.56 61
18289.84 59
18291.12 53
18292.40 72
18293.68 62
18294.95 54
18296.23 58
18297.51 71
18298.79 56
18300.07 62
18301.34 65
18302.62 52
18303.90 55
18305.18 49
18306.46 54
18307.74 53
18309.01 60
18310.29 62
18311.57 67
18312.85 58
18314.13 67
18315.41 53
18316.69 65
18317.96 62
18319.24 63
18320.52 60
18321.80 55
18323.08 65
18324.36 70
18325.64 68
18326.92 62
18328.20 62
18329.47 62
18330.75 55
18332.03 44
18333.31 75
18334.59 59
18335.87 65
18337.15 55
18338.43 57
18339.71 58
18340.99 53
18342.27 52
18343.55 71
18344.83 71
18346.11 62
18347.39 66
18348.67 63
18349.95 74
18351.23 68
18352.51 69
18353.79 63
18355.07 75
18356.35 68
18357.63 53
18358.91 60
18360.19 55
18361.47 46
18362.75 72
18364.03 49
18365.31 64
18366.59 61
18367.87 68
18369.15 65
18370.43 67
18371.71 67
18372.99 63
18374.27 67
18375.55 64
18376.83 63
18378.12 68
18379.40 73
18380.68 71
18381.96 73
18383.24 61
18384.52 65
18385.80 62
18387.08 74
18388.36 69
18389.65 66
18390.93 65
18392.21 57
18393.49 62
18394.77 68
18396.05 59
18397.33 58
18398.62 66
18399.90 55
18401.18 59
18402.46 56
18403.74 58
18405.02 68
18406.31 74
18407.59 67
18408.87 57
18410.15 46
18411.43 65
18412.72 58
18414.00 69
18415.28 44
18416.56 53
18417.84 43
18419.13 50
18420.41 62
18421.69 64
18422.97 74
18424.26 56
18425.54 73
18426.82 57
18428.10 57
18429.39 57
18430.67 62
18431.95 64
18433.23 43
18434.52 55
18435.80 59
18437.08 56
18438.37 63
18439.65 59
18440.93 71
18442.22 71
18443.50 55
18444.78 59
18446.06 81
18447.35 56
18448.63 53
18449.91 63
18451.20 52
18452.48 69
18453.76 74
18455.05 65
18456.33 48
18457.62 62
18458.90 68
18460.18 70
18461.47 50
18462.75 52
18464.03 72
18465.32 61
18466.60 63
18467.89 64
18469.17 55
18470.45 65
18471.74 65
18473.02 55
18474.31 55
18475.59 56
18476.88 66
18478.16 63
18479.44 53
18480.73 63
18482.01 54
18483.30 62
18484.58 59
18485.87 59
18487.15 55
18488.44 52
18489.72 57
18491.01 59
18492.29 55
18493.58 55
18494.86 65
18496.15 65
18497.43 69
18498.72 64
18500.00 64
18501.29 62
18502.57 67
18503.86 67
18505.14 62
18506.43 66
18507.71 58
18509.00 70
18510.28 59
18511.57 44
18512.85 51
18514.14 53
18515.42 65
18516.71 55
18518.00 67
18519.28 41
18520.57 54
18521.85 72
18523.14 60
18524.43 70
18525.71 70
18527.00 53
18528.28 60
18529.57 55
18530.86 58
18532.14 71
18533.43 57
18534.71 72
18536.00 64
18537.29 67
18538.57 68
18539.86 61
18541.15 76
18542.43 67
18543.72 77
18545.01 73
18546.29 62
18547.58 72
18548.87 69
18550.15 72
18551.44 69
18552.73 58
18554.01 62
18555.30 67
18556.59 69
18557.88 55
18559.16 65
18560.45 67
18561.74 69
18563.02 67
18564.31 58
18565.60 76
18566.89 51
18568.17 73
18569.46 67
18570.75 64
18572.04 62
18573.32 53
18574.61 55
18575.90 64
18577.19 62
18578.48 52
18579.76 66
18581.05 50
18582.34 52
18583.63 53
18584.92 71
18586.20 59
18587.49 70
18588.78 61
18590.07 60
18591.36 51
18592.64 59
18593.93 60
18595.22 57
18596.51 59
18597.80 61
18599.09 71
18600.38 58
18601.66 63
18602.95 75
18604.24 68
18605.53 50
18606.82 74
18608.11 79
18609.40 61
18610.69 61
18611.98 61
18613.26 62
18614.55 65
18615.84 59
18617.13 52
18618.42 76
18619.71 62
18621.00 63
18622.29 62
18623.58 68
18624.87 57
18626.16 71
18627.45 56
18628.74 64
18630.03 50
18631.32 57
18632.61 54
18633.89 54
18635.18 51
18636.47 46
18637.76 58
18639.05 56
18640.34 62
18641.63 52
18642.92 49
18644.21 46
18645.50 52
18646.79 64
18648.09 69
18649.38 53
18650.67 64
18651.96 64
18653.25 58
18654.54 52
18655.83 65
18657.12 65
18658.41 60
18659.70 56
18660.99 54
18662.28 71
18663.57 51
18664.86 55
18666.15 47
18667.44 58
18668.74 61
18670.03 52
18671.32 45
18672.61 40
18673.90 69
18675.19 59
18676.48 63
18677.77 53
18679.06 62
18680.36 58
18681.65 59
18682.94 43
18684.23 59
18685.52 62
18686.81 49
18688.11 56
18689.40 59
18690.69 56
18691.98 69
18693.27 58
18694.56 70
18695.86 61
18697.15 62
18698.44 65
18699.73 56
18701.02 56
18702.32 60
18703.61 55
18704.90 58
18706.19 51
18707.48 50
18708.78 67
18710.07 61
18711.36 62
18712.65 60
18713.95 44
18715.24 61
18716.53 51
18717.83 58
18719.12 53
18720.41 53
18721.70 62
18723.00 57
18724.29 56
18725.58 56
18726.87 59
18728.17 56
18729.46 52
18730.75 53
18732.05 77
18733.34 61
18734.63 52
18735.93 68
18737.22 63
18738.51 58
18739.81 49
18741.10 49
18742.39 54
18743.69 48
18744.98 59
18746.27 58
18747.57 62
18748.86 55
18750.16 64
18751.45 46
18752.74 50
18754.04 67
18755.33 43
18756.63 52
18757.92 65
18759.21 47
18760.51 51
18761.80 60
18763.10 65
18764.39 52
18765.69 45
18766.98 61
18768.27 42
18769.57 54
18770.86 58
18772.16 57
18773.45 53
18774.75 58
18776.04 48
18777.34 58
18778.63 51
18779.93 61
18781.22 50
18782.52 54
18783.81 49
18785.11 49
18786.40 53
18787.70 41
18788.99 38
18790.29 56
18791.58 57
18792.88 64
18794.17 59
18795.47 59
18796.76 59
18798.06 62
18799.35 45
18800.65 45
18801.94 54
18803.24 64
18804.54 48
18805.83 54
18807.13 56
18808.42 59
18809.72 57
18811.01 52
18812.31 51
18813.61 62
18814.90 59
18816.20 50
18817.49 52
18818.79 54
18820.09 61
18821.38 53
18822.68 53
18823.98 47
18825.27 56
18826.57 70
18827.87 67
18829.16 55
18830.46 54
18831.75 54
18833.05 47
18834.35 42
18835.64 49
18836.94 66
18838.24 58
18839.54 56
18840.83 54
18842.13 56
18843.43 43
18844.72 57
18846.02 56
18847.32 53
18848.61 56
18849.91 47
18851.21 51
18852.51 52
18853.80 47
18855.10 47
18856.40 60
18857.70 58
18858.99 58
18860.29 64
18861.59 55
18862.89 59
18864.18 43
18865.48 49
18866.78 40
18868.08 46
18869.38 45
18870.67 51
18871.97 53
18873.27 54
18874.57 44
18875.87 59
18877.16 61
18878.46 53
18879.76 59
18881.06 48
18882.36 54
18883.66 55
18884.95 51
18886.25 53
18887.55 43
18888.85 53
18890.15 58
18891.45 60
18892.75 66
18894.04 50
18895.34 50
18896.64 58
18897.94 59
18899.24 50
18900.54 59
18901.84 47
18903.14 67
18904.44 52
18905.74 65
18907.03 62
18908.33 55
18909.63 56
18910.93 66
18912.23 57
18913.53 59
18914.83 51
18916.13 46
18917.43 56
18918.73 65
18920.03 54
18921.33 48
18922.63 67
18923.93 59
18925.23 56
18926.53 55
18927.83 53
18929.13 63
18930.43 46
18931.73 49
18933.03 57
18934.33 59
18935.63 55
18936.93 55
18938.23 65
18939.53 56
18940.83 58
18942.13 65
18943.43 56
18944.73 50
18946.03 47
18947.33 59
18948.63 48
18949.93 52
18951.23 44
18952.53 40
18953.84 47
18955.14 58
18956.44 59
18957.74 63
18959.04 57
18960.34 58
18961.64 51
18962.94 63
18964.24 56
18965.54 47
18966.85 52
18968.15 47
18969.45 56
18970.75 43
18972.05 49
18973.35 46
18974.65 52
18975.96 61
18977.26 50
18978.56 46
18979.86 52
18981.16 53
18982.46 51
18983.77 62
18985.07 48
18986.37 53
18987.67 54
18988.97 53
18990.28 54
18991.58 58
18992.88 47
18994.18 59
18995.49 60
18996.79 59
18998.09 41
18999.39 51
19000.69 58
19002.00 46
19003.30 55
19004.60 52
19005.90 52
19007.21 49
19008.51 49
19009.81 59
19011.12 52
19012.42 55
19013.72 54
19015.02 47
19016.33 51
19017.63 55
19018.93 47
19020.24 41
19021.54 69
19022.84 54
19024.15 53
19025.45 50
19026.75 46
19028.06 55
19029.36 48
19030.66 53
19031.97 51
19033.27 48
19034.57 38
19035.88 62
19037.18 55
19038.48 53
19039.79 44
19041.09 64
19042.40 55
19043.70 47
19045.00 57
19046.31 50
19047.61 56
19048.92 62
19050.22 56
19051.52 58
19052.83 56
19054.13 47
19055.44 48
19056.74 65
19058.05 58
19059.35 52
19060.65 48
19061.96 44
19063.26 63
19064.57 47
19065.87 47
19067.18 48
19068.48 48
19069.79 55
19071.09 53
19072.40 50
19073.70 52
19075.01 46
19076.31 51
19077.62 54
19078.92 48
19080.23 50
19081.53 49
19082.84 61
19084.14 59
19085.45 51
19086.75 52
19088.06 53
19089.36 57
19090.67 47
19091.98 54
19093.28 56
19094.59 46
19095.89 52
19097.20 50
19098.50 45
19099.81 67
19101.12 46
19102.42 46
19103.73 50
19105.03 52
19106.34 52
19107.65 64
19108.95 58
19110.26 57
19111.56 54
19112.87 56
19114.18 54
19115.48 42
19116.79 53
19118.10 61
19119.40 59
19120.71 55
19122.02 56
19123.32 71
19124.63 64
19125.94 63
19127.24 43
19128.55 45
19129.86 55
19131.16 74
19132.47 46
19133.78 60
19135.08 55
19136.39 63
19137.70 64
19139.01 52
19140.31 58
19141.62 48
19142.93 65
19144.23 51
19145.54 52
19146.85 58
19148.16 65
19149.46 63
19150.77 52
19152.08 60
19153.39 57
19154.69 60
19156.00 50
19157.31 47
19158.62 52
19159.93 50
19161.23 59
19162.54 72
19163.85 62
19165.16 54
19166.47 48
19167.77 50
19169.08 61
19170.39 55
19171.70 48
19173.01 53
19174.32 53
19175.62 52
19176.93 53
19178.24 73
19179.55 49
19180.86 68
19182.17 54
19183.48 51
19184.78 61
19186.09 56
19187.40 61
19188.71 57
19190.02 62
19191.33 46
19192.64 49
19193.95 49
19195.26 44
19196.56 58
19197.87 55
19199.18 54
19200.49 54
19201.80 51
19203.11 56
19204.42 57
19205.73 49
19207.04 49
19208.35 53
19209.66 54
19210.97 44
19212.28 56
19213.59 54
19214.90 48
19216.21 58
19217.52 55
19218.83 46
19220.14 52
19221.45 52
19222.76 54
19224.07 42
19225.38 54
19226.69 55
19228.00 62
19229.31 53
19230.62 51
19231.93 63
19233.24 61
19234.55 54
19235.86 43
19237.17 53
19238.48 43
19239.79 49
19241.10 54
19242.41 41
19243.72 47
19245.03 61
19246.35 72
19247.66 59
19248.97 56
19250.28 49
19251.59 60
19252.90 61
19254.21 58
19255.52 45
19256.83 60
19258.14 56
19259.46 59
19260.77 61
19262.08 67
19263.39 59
19264.70 47
19266.01 56
19267.32 61
19268.64 50
19269.95 50
19271.26 45
19272.57 54
19273.88 37
19275.20 52
19276.51 55
19277.82 57
19279.13 49
19280.44 59
19281.75 53
19283.07 54
19284.38 52
19285.69 40
19287.00 55
19288.32 60
19289.63 68
19290.94 48
19292.25 53
19293.57 50
19294.88 60
19296.19 64
19297.50 58
19298.82 46
19300.13 50
19301.44 57
19302.75 64
19304.07 52
19305.38 48
19306.69 64
19308.01 51
19309.32 53
19310.63 59
19311.94 58
19313.26 64
19314.57 73
19315.88 54
19317.20 53
19318.51 38
19319.82 56
19321.14 40
19322.45 57
19323.76 47
19325.08 39
19326.39 50
19327.70 61
19329.02 56
19330.33 59
19331.65 66
19332.96 43
19334.27 50
19335.59 46
19336.90 45
19338.22 37
19339.53 56
19340.84 43
19342.16 43
19343.47 51
19344.79 56
19346.10 44
19347.41 43
19348.73 57
19350.04 57
19351.36 54
19352.67 64
19353.99 42
19355.30 51
19356.62 57
19357.93 49
19359.25 64
19360.56 50
19361.87 52
19363.19 49
19364.50 47
19365.82 51
19367.13 59
19368.45 48
19369.76 49
19371.08 55
19372.39 53
19373.71 50
19375.02 54
19376.34 44
19377.66 55
19378.97 49
19380.29 46
19381.60 55
19382.92 51
19384.23 54
19385.55 42
19386.86 47
19388.18 52
19389.50 59
19390.81 57
19392.13 44
19393.44 48
19394.76 55
19396.07 54
19397.39 51
19398.71 56
19400.02 39
19401.34 45
19402.65 53
19403.97 52
19405.29 44
19406.60 54
19407.92 49
19409.24 65
19410.55 67
19411.87 55
19413.19 66
19414.50 62
19415.82 52
19417.14 49
19418.45 53
19419.77 59
19421.09 59
19422.40 55
19423.72 67
19425.04 50
19426.35 49
19427.67 43
19428.99 51
19430.30 48
19431.62 51
19432.94 51
19434.26 43
19435.57 37
19436.89 39
19438.21 41
19439.53 45
19440.84 40
19442.16 50
19443.48 59
19444.80 42
19446.11 59
19447.43 55
19448.75 63
19450.07 44
19451.38 61
19452.70 56
19454.02 62
19455.34 62
19456.66 52
19457.97 59
19459.29 49
19460.61 54
19461.93 61
19463.25 49
19464.57 53
19465.88 54
19467.20 47
19468.52 56
19469.84 64
19471.16 55
19472.48 44
19473.79 55
19475.11 46
19476.43 51
19477.75 45
19479.07 50
19480.39 50
19481.71 53
19483.03 55
19484.34 53
19485.66 44
19486.98 47
19488.30 57
19489.62 45
19490.94 53
19492.26 50
19493.58 50
19494.90 54
19496.22 55
19497.54 44
19498.86 38
19500.18 50
19501.50 55
19502.81 59
19504.13 48
19505.45 50
19506.77 57
19508.09 38
19509.41 49
19510.73 52
19512.05 40
19513.37 59
19514.69 59
19516.01 54
19517.33 42
19518.65 47
19519.97 60
19521.29 44
19522.61 58
19523.93 57
19525.25 51
19526.57 57
19527.89 34
19529.22 45
19530.54 52
19531.86 51
19533.18 58
19534.50 53
19535.82 52
19537.14 45
19538.46 54
19539.78 61
19541.10 49
19542.42 47
19543.74 44
19545.06 60
19546.39 55
19547.71 59
19549.03 49
19550.35 44
19551.67 41
19552.99 53
19554.31 61
19555.63 47
19556.96 49
19558.28 58
19559.60 58
19560.92 50
19562.24 51
19563.56 51
19564.88 59
19566.21 65
19567.53 47
19568.85 55
19570.17 54
19571.49 34
19572.82 61
19574.14 45
19575.46 46
19576.78 40
19578.10 44
19579.43 48
19580.75 54
19582.07 51
19583.39 39
19584.72 52
19586.04 50
19587.36 51
19588.68 56
19590.01 68
19591.33 44
19592.65 49
19593.97 59
19595.30 47
19596.62 52
19597.94 61
19599.26 61
19600.59 51
19601.91 59
19603.23 60
19604.56 55
19605.88 62
19607.20 67
19608.53 48
19609.85 56
19611.17 51
19612.49 47
19613.82 54
19615.14 63
19616.47 50
19617.79 42
19619.11 65
19620.44 46
19621.76 58
19623.08 46
19624.41 50
19625.73 45
19627.05 53
19628.38 40
19629.70 54
19631.03 55
19632.35 61
19633.67 46
19635.00 46
19636.32 50
19637.65 49
19638.97 56
19640.29 43
19641.62 49
19642.94 52
19644.27 53
19645.59 56
19646.92 61
19648.24 58
19649.57 58
19650.89 41
19652.21 47
19653.54 60
19654.86 60
19656.19 49
19657.51 52
19658.84 53
19660.16 50
19661.49 51
19662.81 48
19664.14 59
19665.46 50
19666.79 59
19668.11 57
19669.44 74
19670.76 60
19672.09 47
19673.41 60
19674.74 39
19676.07 53
19677.39 62
19678.72 65
19680.04 39
19681.37 46
19682.69 41
19684.02 50
19685.34 52
19686.67 48
19688.00 54
19689.32 55
19690.65 48
19691.97 56
19693.30 50
19694.63 49
19695.95 51
19697.28 56
19698.60 60
19699.93 53
19701.26 57
19702.58 53
19703.91 57
19705.24 58
19706.56 55
19707.89 51
19709.22 49
19710.54 48
19711.87 55
19713.20 44
19714.52 52
19715.85 52
19717.18 49
19718.50 59
19719.83 48
19721.16 55
19722.48 49
19723.81 58
19725.14 63
19726.47 66
19727.79 44
19729.12 42
19730.45 46
19731.77 54
19733.10 56
19734.43 53
19735.76 53
19737.08 52
19738.41 48
19739.74 37
19741.07 42
19742.39 48
19743.72 57
19745.05 44
19746.38 63
19747.71 62
19749.03 71
19750.36 54
19751.69 64
19753.02 42
19754.35 46
19755.67 56
19757.00 58
19758.33 38
19759.66 51
19760.99 46
19762.31 54
19763.64 51
19764.97 48
19766.30 54
19767.63 44
19768.96 53
19770.29 51
19771.61 61
19772.94 46
19774.27 62
19775.60 52
19776.93 50
19778.26 53
19779.59 47
19780.92 62
19782.25 50
19783.57 60
19784.90 53
19786.23 63
19787.56 55
19788.89 49
19790.22 41
19791.55 41
19792.88 42
19794.21 55
19795.54 49
19796.87 57
19798.20 57
19799.53 52
19800.86 53
19802.19 51
19803.52 29
19804.85 45
19806.18 53
19807.50 63
19808.83 53
19810.16 43
19811.49 43
19812.82 47
19814.15 47
19815.49 46
19816.82 45
19818.15 38
19819.48 61
19820.81 55
19822.14 48
19823.47 63
19824.80 48
19826.13 58
19827.46 71
19828.79 51
19830.12 48
19831.45 57
19832.78 54
19834.11 63
19835.44 44
19836.77 47
19838.10 49
19839.44 56
19840.77 57
19842.10 63
19843.43 52
19844.76 52
19846.09 56
19847.42 38
19848.75 44
19850.08 51
19851.42 64
19852.75 63
19854.08 42
19855.41 46
19856.74 54
19858.07 47
19859.40 56
19860.74 50
19862.07 47
19863.40 49
19864.73 46
19866.06 54
19867.40 35
19868.73 41
19870.06 48
19871.39 64
19872.72 55
19874.06 63
19875.39 49
19876.72 47
19878.05 54
19879.38 53
19880.72 32
19882.05 56
19883.38 44
19884.71 47
19886.05 40
19887.38 46
19888.71 51
19890.04 46
19891.38 55
19892.71 53
19894.04 45
19895.38 53
19896.71 50
19898.04 46
19899.37 54
19900.71 57
19902.04 54
19903.37 51
19904.71 49
19906.04 41
19907.37 51
19908.71 43
19910.04 42
19911.37 52
19912.71 47
19914.04 57
19915.37 53
19916.71 40
19918.04 48
19919.37 47
19920.71 60
19922.04 58
19923.37 44
19924.71 50
19926.04 52
19927.38 44
19928.71 58
19930.04 48
19931.38 63
19932.71 39
19934.05 57
19935.38 36
19936.71 49
19938.05 43
19939.38 48
19940.72 45
19942.05 59
19943.39 57
19944.72 58
19946.06 62
19947.39 55
19948.72 60
19950.06 60
19951.39 45
19952.73 40
19954.06 43
19955.40 43
19956.73 46
19958.07 55
19959.40 38
19960.74 40
19962.07 43
19963.41 39
19964.74 48
19966.08 51
19967.41 60
19968.75 55
19970.08 60
19971.42 52
19972.76 47
19974.09 57
19975.43 47
19976.76 65
19978.10 48
19979.43 58
19980.77 41
19982.10 53
19983.44 54
19984.78 46
19986.11 51
19987.45 52
19988.78 52
19990.12 56
19991.46 65
19992.79 42
19994.13 64
19995.46 63
19996.80 58
19998.14 53
19999.47 52
20000.81 50
20002.15 49
20003.48 35
20004.82 48
20006.16 56
20007.49 53
20008.83 60
20010.17 56
20011.50 55
20012.84 44
20014.18 46
20015.51 45
20016.85 48
20018.19 42
20019.52 56
20020.86 46
20022.20 54
20023.53 47
20024.87 54
20026.21 49
20027.55 57
20028.88 70
20030.22 46
20031.56 56
20032.90 48
20034.23 54
20035.57 58
20036.91 56
20038.25 52
20039.58 52
20040.92 46
20042.26 52
20043.60 49
20044.93 45
20046.27 47
20047.61 49
20048.95 72
20050.29 60
20051.62 47
20052.96 40
20054.30 52
20055.64 54
20056.98 65
20058.32 40
20059.65 47
20060.99 34
20062.33 50
20063.67 47
20065.01 50
20066.35 52
20067.68 67
20069.02 59
20070.36 48
20071.70 45
20073.04 51
20074.38 50
20075.72 52
20077.06 56
20078.40 54
20079.73 57
20081.07 45
20082.41 57
20083.75 47
20085.09 45
20086.43 38
20087.77 48
20089.11 64
20090.45 47
20091.79 44
20093.13 50
20094.47 56
20095.81 53
20097.15 53
20098.48 66
20099.82 57
20101.16 55
20102.50 55
20103.84 41
20105.18 48
20106.52 54
20107.86 56
20109.20 53
20110.54 44
20111.88 51
20113.22 49
20114.56 59
20115.90 55
20117.24 56
20118.58 60
20119.93 51
20121.27 39
20122.61 39
20123.95 56
20125.29 52
20126.63 54
20127.97 40
20129.31 55
20130.65 53
20131.99 48
20133.33 51
20134.67 46
20136.01 66
