# Supplementary material for: MALDI-TOF MS typing enables the classification of brewing yeasts of the genus Saccharomyces to major beer styles
Source: PLoS One. 2017 Aug 9;12(8):e0181694. doi: 10.1371/journal.pone.0181694 (PMC5549903; doi:10.1371/journal.pone.0181694)
Supplement: S7 File — The directory includes 90 raw files and was zipped to “.zip”; the folder has three strains with 30 spectra per strain; S1 Text explains the raw files with an example and Table 1 represents the yeast strains used within the experiment. (ZIP) [file pone.0181694.s010.zip › 19-21/30280-128-Lag-Lag-Lag-YPG-18h-E-E_2016-09-20_1_0_C2_1.dat]

1999.90 2093
2000.32 1977
2000.75 1966
2001.17 1955
2001.59 2015
2002.01 2013
2002.43 1899
2002.86 1756
2003.28 1733
2003.70 1794
2004.12 1805
2004.54 1759
2004.97 1748
2005.39 1827
2005.81 1781
2006.23 1788
2006.66 1772
2007.08 1747
2007.50 1796
2007.92 1732
2008.35 1757
2008.77 1813
2009.19 1766
2009.61 1800
2010.04 1766
2010.46 1741
2010.88 1830
2011.31 1744
2011.73 1732
2012.15 1657
2012.57 1723
2013.00 1644
2013.42 1727
2013.84 1749
2014.27 1703
2014.69 1810
2015.11 1934
2015.54 1875
2015.96 2006
2016.38 2087
2016.81 2019
2017.23 2126
2017.65 2064
2018.08 2084
2018.50 2064
2018.93 1994
2019.35 1994
2019.77 2017
2020.20 1946
2020.62 1855
2021.04 1943
2021.47 1937
2021.89 1885
2022.32 1894
2022.74 1856
2023.17 1876
2023.59 1795
2024.01 1855
2024.44 1833
2024.86 1789
2025.29 1754
2025.71 1816
2026.14 1758
2026.56 1726
2026.98 1731
2027.41 1776
2027.83 1715
2028.26 1714
2028.68 1804
2029.11 1724
2029.53 1727
2029.96 1732
2030.38 1748
2030.81 1805
2031.23 1743
2031.66 1716
2032.08 1738
2032.51 1626
2032.93 1657
2033.36 1721
2033.78 1758
2034.21 1769
2034.63 1659
2035.06 1770
2035.49 1757
2035.91 1775
2036.34 1774
2036.76 1792
2037.19 1772
2037.61 1761
2038.04 1837
2038.47 1848
2038.89 1742
2039.32 1724
2039.74 1749
2040.17 1906
2040.59 1936
2041.02 1826
2041.45 1856
2041.87 1844
2042.30 1822
2042.73 1774
2043.15 1722
2043.58 1814
2044.00 1839
2044.43 1850
2044.86 1844
2045.28 1904
2045.71 1774
2046.14 1828
2046.56 1803
2046.99 1770
2047.42 1754
2047.84 1798
2048.27 1799
2048.70 1769
2049.12 1769
2049.55 1743
2049.98 1786
2050.40 1743
2050.83 1746
2051.26 1738
2051.69 1690
2052.11 1741
2052.54 1692
2052.97 1737
2053.40 1723
2053.82 1733
2054.25 1776
2054.68 1845
2055.10 1837
2055.53 1987
2055.96 2027
2056.39 1964
2056.82 2029
2057.24 2030
2057.67 2098
2058.10 1998
2058.53 1988
2058.95 1983
2059.38 1949
2059.81 1925
2060.24 1843
2060.67 1790
2061.09 1760
2061.52 1743
2061.95 1781
2062.38 1786
2062.81 1894
2063.24 1829
2063.66 1907
2064.09 1937
2064.52 1968
2064.95 2049
2065.38 2112
2065.81 2181
2066.24 2103
2066.66 2050
2067.09 2040
2067.52 2034
2067.95 1872
2068.38 1824
2068.81 1809
2069.24 1801
2069.67 1750
2070.10 1750
2070.52 1740
2070.95 1699
2071.38 1710
2071.81 1702
2072.24 1688
2072.67 1745
2073.10 1756
2073.53 1784
2073.96 1816
2074.39 1841
2074.82 1861
2075.25 1810
2075.68 1823
2076.11 1828
2076.54 1834
2076.97 1788
2077.40 1825
2077.83 1786
2078.26 1804
2078.69 1797
2079.12 1824
2079.55 1903
2079.98 1888
2080.41 1795
2080.84 1849
2081.27 1867
2081.70 1857
2082.13 1888
2082.56 1872
2082.99 1770
2083.42 1817
2083.85 1855
2084.28 1788
2084.71 1763
2085.14 1761
2085.57 1706
2086.00 1757
2086.43 1797
2086.86 1741
2087.29 1786
2087.73 1745
2088.16 1697
2088.59 1690
2089.02 1698
2089.45 1697
2089.88 1725
2090.31 1662
2090.74 1665
2091.17 1563
2091.61 1586
2092.04 1659
2092.47 1690
2092.90 1757
2093.33 1718
2093.76 1761
2094.19 1714
2094.63 1739
2095.06 1758
2095.49 1740
2095.92 1702
2096.35 1653
2096.78 1660
2097.22 1674
2097.65 1769
2098.08 1704
2098.51 1631
2098.94 1614
2099.38 1720
2099.81 1701
2100.24 1694
2100.67 1652
2101.11 1735
2101.54 1734
2101.97 1679
2102.40 1720
2102.83 1667
2103.27 1724
2103.70 1726
2104.13 1748
2104.56 1755
2105.00 1701
2105.43 1694
2105.86 1694
2106.30 1634
2106.73 1734
2107.16 1789
2107.59 1781
2108.03 1682
2108.46 1731
2108.89 1730
2109.33 1751
2109.76 1708
2110.19 1740
2110.63 1668
2111.06 1590
2111.49 1628
2111.93 1682
2112.36 1647
2112.79 1659
2113.23 1738
2113.66 1726
2114.09 1734
2114.53 1694
2114.96 1735
2115.40 1619
2115.83 1641
2116.26 1671
2116.70 1674
2117.13 1656
2117.56 1600
2118.00 1592
2118.43 1623
2118.87 1687
2119.30 1688
2119.73 1680
2120.17 1700
2120.60 1655
2121.04 1733
2121.47 1713
2121.91 1737
2122.34 1798
2122.78 1814
2123.21 1828
2123.64 1741
2124.08 1716
2124.51 1792
2124.95 1716
2125.38 1653
2125.82 1721
2126.25 1714
2126.69 1708
2127.12 1824
2127.56 1782
2127.99 1838
2128.43 1826
2128.86 1948
2129.30 1917
2129.73 1916
2130.17 1899
2130.60 2021
2131.04 1969
2131.47 1891
2131.91 1866
2132.35 1853
2132.78 1951
2133.22 1822
2133.65 1785
2134.09 1823
2134.52 1916
2134.96 1816
2135.40 1851
2135.83 1888
2136.27 1866
2136.70 1880
2137.14 1776
2137.57 1691
2138.01 1788
2138.45 1780
2138.88 1747
2139.32 1781
2139.76 1736
2140.19 1686
2140.63 1673
2141.06 1725
2141.50 1693
2141.94 1706
2142.37 1668
2142.81 1771
2143.25 1802
2143.68 1738
2144.12 1722
2144.56 1731
2144.99 1667
2145.43 1805
2145.87 1767
2146.30 1759
2146.74 1789
2147.18 1801
2147.62 1820
2148.05 1936
2148.49 1930
2148.93 1973
2149.36 2037
2149.80 2061
2150.24 2143
2150.68 2187
2151.11 2201
2151.55 2079
2151.99 2042
2152.43 1941
2152.86 1935
2153.30 1892
2153.74 1861
2154.18 1894
2154.61 1852
2155.05 1815
2155.49 1807
2155.93 1831
2156.37 1872
2156.80 1822
2157.24 1817
2157.68 1848
2158.12 1858
2158.56 1827
2158.99 1750
2159.43 1739
2159.87 1860
2160.31 1833
2160.75 1892
2161.19 1813
2161.62 1850
2162.06 1765
2162.50 1747
2162.94 1842
2163.38 1819
2163.82 1871
2164.26 1858
2164.69 1889
2165.13 1977
2165.57 2003
2166.01 2054
2166.45 2046
2166.89 1981
2167.33 1951
2167.77 1950
2168.21 2024
2168.65 1990
2169.08 1955
2169.52 1967
2169.96 1920
2170.40 1963
2170.84 1973
2171.28 1939
2171.72 1948
2172.16 1940
2172.60 1961
2173.04 1927
2173.48 1968
2173.92 1965
2174.36 1972
2174.80 2037
2175.24 2031
2175.68 2007
2176.12 2051
2176.56 2121
2177.00 2002
2177.44 2043
2177.88 2020
2178.32 2071
2178.76 1986
2179.20 2057
2179.64 2029
2180.08 1971
2180.52 1962
2180.96 1983
2181.40 1920
2181.84 1830
2182.28 1806
2182.72 1785
2183.16 1801
2183.60 1801
2184.04 1830
2184.48 1771
2184.93 1792
2185.37 1752
2185.81 1811
2186.25 1831
2186.69 1815
2187.13 1794
2187.57 1817
2188.01 1880
2188.45 1791
2188.89 1914
2189.34 1845
2189.78 1843
2190.22 1884
2190.66 1838
2191.10 1830
2191.54 1813
2191.98 1843
2192.43 1946
2192.87 1955
2193.31 1967
2193.75 2087
2194.19 2164
2194.63 2163
2195.08 2256
2195.52 2210
2195.96 2299
2196.40 2161
2196.84 2075
2197.29 2103
2197.73 2076
2198.17 2133
2198.61 1928
2199.06 1920
2199.50 1923
2199.94 1854
2200.38 1850
2200.82 1857
2201.27 1831
2201.71 1862
2202.15 1855
2202.59 1936
2203.04 1818
2203.48 1810
2203.92 1936
2204.37 1924
2204.81 1928
2205.25 1869
2205.69 1860
2206.14 1842
2206.58 1925
2207.02 1896
2207.47 1862
2207.91 1907
2208.35 1989
2208.80 2103
2209.24 2004
2209.68 1991
2210.13 1989
2210.57 2049
2211.01 1995
2211.46 2020
2211.90 1967
2212.34 1919
2212.79 1939
2213.23 1976
2213.67 1934
2214.12 1907
2214.56 1922
2215.01 1974
2215.45 1918
2215.89 1988
2216.34 1956
2216.78 1879
2217.23 1855
2217.67 1857
2218.11 1893
2218.56 1899
2219.00 1861
2219.45 1935
2219.89 1921
2220.34 1922
2220.78 1982
2221.22 1915
2221.67 1957
2222.11 1998
2222.56 2058
2223.00 2032
2223.45 2071
2223.89 1983
2224.34 2033
2224.78 2091
2225.23 2123
2225.67 2280
2226.12 2259
2226.56 2270
2227.01 2210
2227.45 2182
2227.90 2226
2228.34 2280
2228.79 2283
2229.23 2336
2229.68 2275
2230.12 2330
2230.57 2234
2231.01 2357
2231.46 2415
2231.90 2380
2232.35 2324
2232.80 2333
2233.24 2225
2233.69 2179
2234.13 2155
2234.58 2200
2235.02 2154
2235.47 2141
2235.92 2090
2236.36 2020
2236.81 1987
2237.25 1980
2237.70 2007
2238.15 2062
2238.59 2041
2239.04 2088
2239.49 2112
2239.93 2076
2240.38 2004
2240.82 2032
2241.27 1948
2241.72 1983
2242.16 1921
2242.61 1924
2243.06 1905
2243.50 1826
2243.95 1902
2244.40 1959
2244.84 1834
2245.29 1790
2245.74 1799
2246.19 1879
2246.63 1892
2247.08 1862
2247.53 1833
2247.97 1861
2248.42 1874
2248.87 1853
2249.32 1815
2249.76 1860
2250.21 1902
2250.66 1975
2251.10 1972
2251.55 2018
2252.00 2083
2252.45 2125
2252.89 2067
2253.34 2172
2253.79 2258
2254.24 2223
2254.69 2253
2255.13 2277
2255.58 2222
2256.03 2168
2256.48 2094
2256.93 2111
2257.37 2014
2257.82 2001
2258.27 1969
2258.72 1975
2259.17 1951
2259.61 1925
2260.06 2044
2260.51 2067
2260.96 2097
2261.41 2027
2261.86 2077
2262.31 2125
2262.75 2212
2263.20 2214
2263.65 2126
2264.10 2120
2264.55 2052
2265.00 1992
2265.45 1947
2265.90 1931
2266.34 1848
2266.79 1931
2267.24 1922
2267.69 1921
2268.14 2022
2268.59 2077
2269.04 2165
2269.49 2207
2269.94 2226
2270.39 2241
2270.84 2168
2271.29 2291
2271.74 2282
2272.18 2240
2272.63 2202
2273.08 2311
2273.53 2422
2273.98 2428
2274.43 2488
2274.88 2598
2275.33 2738
2275.78 2814
2276.23 2843
2276.68 2994
2277.13 2963
2277.58 2780
2278.03 2743
2278.48 2573
2278.93 2381
2279.38 2273
2279.83 2217
2280.28 2158
2280.73 2140
2281.19 2122
2281.64 1984
2282.09 1997
2282.54 1978
2282.99 1959
2283.44 1990
2283.89 1918
2284.34 1814
2284.79 1899
2285.24 1914
2285.69 1873
2286.14 1852
2286.59 1892
2287.04 1943
2287.50 1984
2287.95 2089
2288.40 2215
2288.85 2287
2289.30 2420
2289.75 2389
2290.20 2493
2290.65 2622
2291.11 2756
2291.56 2727
2292.01 2622
2292.46 2662
2292.91 2685
2293.36 2505
2293.82 2394
2294.27 2312
2294.72 2329
2295.17 2242
2295.62 2121
2296.07 2040
2296.53 2119
2296.98 2007
2297.43 2031
2297.88 2001
2298.33 2006
2298.79 2035
2299.24 1955
2299.69 1931
2300.14 1924
2300.60 1936
2301.05 1919
2301.50 1855
2301.95 1778
2302.41 1761
2302.86 1819
2303.31 1784
2303.76 1826
2304.22 1740
2304.67 1715
2305.12 1787
2305.57 1794
2306.03 1792
2306.48 1832
2306.93 1900
2307.39 1922
2307.84 2016
2308.29 2045
2308.75 2103
2309.20 2093
2309.65 2141
2310.11 2151
2310.56 2100
2311.01 2126
2311.47 2201
2311.92 2105
2312.37 2142
2312.83 2098
2313.28 2128
2313.73 2097
2314.19 2119
2314.64 2177
2315.09 2117
2315.55 2070
2316.00 2088
2316.46 2044
2316.91 2061
2317.36 2134
2317.82 2150
2318.27 2130
2318.73 2059
2319.18 2083
2319.63 2110
2320.09 2170
2320.54 2131
2321.00 2140
2321.45 2100
2321.91 2112
2322.36 2147
2322.82 2196
2323.27 2190
2323.72 2170
2324.18 2322
2324.63 2360
2325.09 2443
2325.54 2502
2326.00 2475
2326.45 2374
2326.91 2345
2327.36 2229
2327.82 2255
2328.27 2190
2328.73 2180
2329.18 2131
2329.64 2049
2330.09 1920
2330.55 1918
2331.00 1869
2331.46 1901
2331.92 1921
2332.37 1942
2332.83 1901
2333.28 1967
2333.74 1912
2334.19 1869
2334.65 1908
2335.10 1917
2335.56 1943
2336.02 1870
2336.47 1885
2336.93 1967
2337.38 1897
2337.84 1824
2338.30 1972
2338.75 1825
2339.21 1756
2339.66 1864
2340.12 1883
2340.58 1871
2341.03 1839
2341.49 1875
2341.95 1841
2342.40 1905
2342.86 1959
2343.32 1986
2343.77 2004
2344.23 2000
2344.68 1999
2345.14 1987
2345.60 2028
2346.06 2011
2346.51 1966
2346.97 2009
2347.43 2096
2347.88 2120
2348.34 2123
2348.80 2132
2349.25 2008
2349.71 2020
2350.17 2008
2350.63 1960
2351.08 1956
2351.54 2028
2352.00 2025
2352.46 1934
2352.91 1926
2353.37 1914
2353.83 1838
2354.29 1810
2354.74 1806
2355.20 1776
2355.66 1729
2356.12 1836
2356.57 1818
2357.03 1948
2357.49 1980
2357.95 2047
2358.41 2138
2358.86 2241
2359.32 2326
2359.78 2417
2360.24 2537
2360.70 2610
2361.15 2704
2361.61 2733
2362.07 2763
2362.53 2741
2362.99 2643
2363.45 2512
2363.91 2399
2364.36 2330
2364.82 2294
2365.28 2286
2365.74 2234
2366.20 2198
2366.66 2167
2367.12 2114
2367.57 2121
2368.03 2100
2368.49 2096
2368.95 1978
2369.41 2018
2369.87 1945
2370.33 1913
2370.79 1938
2371.25 1958
2371.71 1936
2372.17 1934
2372.63 1965
2373.09 1991
2373.54 2069
2374.00 2004
2374.46 2063
2374.92 2132
2375.38 2140
2375.84 2074
2376.30 2107
2376.76 2113
2377.22 2042
2377.68 2019
2378.14 2064
2378.60 2017
2379.06 1984
2379.52 2062
2379.98 2014
2380.44 2056
2380.90 2068
2381.36 2031
2381.82 1998
2382.28 2042
2382.74 1983
2383.20 2045
2383.66 1978
2384.12 1934
2384.59 1969
2385.05 2008
2385.51 1894
2385.97 1858
2386.43 1889
2386.89 2008
2387.35 2035
2387.81 1989
2388.27 1976
2388.73 2056
2389.19 2183
2389.65 2208
2390.12 2264
2390.58 2167
2391.04 2115
2391.50 2207
2391.96 2245
2392.42 2164
2392.88 2058
2393.34 2043
2393.81 1994
2394.27 2008
2394.73 1964
2395.19 2024
2395.65 2060
2396.11 2039
2396.57 2064
2397.04 2200
2397.50 2251
2397.96 2354
2398.42 2207
2398.88 2335
2399.35 2347
2399.81 2180
2400.27 2189
2400.73 2272
2401.19 2115
2401.66 2048
2402.12 2008
2402.58 1913
2403.04 1975
2403.51 1903
2403.97 1816
2404.43 1786
2404.89 1797
2405.36 1833
2405.82 1864
2406.28 1987
2406.74 1865
2407.21 1825
2407.67 1882
2408.13 1931
2408.59 1885
2409.06 1890
2409.52 1828
2409.98 1799
2410.45 1781
2410.91 1719
2411.37 1711
2411.84 1774
2412.30 1788
2412.76 1776
2413.23 1834
2413.69 1822
2414.15 1891
2414.62 1890
2415.08 1888
2415.54 1901
2416.01 1960
2416.47 1981
2416.93 2026
2417.40 2000
2417.86 2095
2418.32 2058
2418.79 2100
2419.25 2029
2419.72 1963
2420.18 1992
2420.64 1958
2421.11 1928
2421.57 2023
2422.04 2014
2422.50 2023
2422.96 2034
2423.43 2073
2423.89 2084
2424.36 2013
2424.82 1947
2425.29 1981
2425.75 2042
2426.22 2092
2426.68 1974
2427.15 1924
2427.61 1957
2428.07 1877
2428.54 1841
2429.00 1814
2429.47 1722
2429.93 1709
2430.40 1773
2430.86 1743
2431.33 1760
2431.79 1788
2432.26 1803
2432.72 1715
2433.19 1819
2433.65 1850
2434.12 1818
2434.59 1826
2435.05 1878
2435.52 1933
2435.98 1991
2436.45 2049
2436.91 2040
2437.38 2019
2437.84 2010
2438.31 2046
2438.78 2062
2439.24 2119
2439.71 2195
2440.17 2113
2440.64 2104
2441.10 2175
2441.57 2141
2442.04 2121
2442.50 2156
2442.97 2144
2443.44 2019
2443.90 2088
2444.37 2039
2444.83 1963
2445.30 1921
2445.77 1838
2446.23 1887
2446.70 1825
2447.17 1797
2447.63 1856
2448.10 1819
2448.57 1817
2449.03 1958
2449.50 1923
2449.97 1851
2450.43 1815
2450.90 1907
2451.37 1884
2451.83 1867
2452.30 1846
2452.77 1870
2453.24 1842
2453.70 1788
2454.17 1831
2454.64 1904
2455.10 1848
2455.57 1830
2456.04 1879
2456.51 1861
2456.97 1798
2457.44 1886
2457.91 1843
2458.38 1825
2458.84 1748
2459.31 1777
2459.78 1855
2460.25 1844
2460.72 1757
2461.18 1812
2461.65 1783
2462.12 1830
2462.59 1901
2463.06 1809
2463.52 1840
2463.99 1868
2464.46 1915
2464.93 1918
2465.40 1894
2465.86 1873
2466.33 1833
2466.80 1896
2467.27 1889
2467.74 1980
2468.21 2064
2468.68 2167
2469.14 2198
2469.61 2116
2470.08 2210
2470.55 2198
2471.02 2133
2471.49 2229
2471.96 2259
2472.43 2155
2472.90 2107
2473.36 2087
2473.83 2017
2474.30 1990
2474.77 1910
2475.24 1998
2475.71 2025
2476.18 1983
2476.65 1972
2477.12 2048
2477.59 2013
2478.06 1940
2478.53 1899
2479.00 1947
2479.47 1909
2479.94 1910
2480.41 1815
2480.87 1816
2481.34 1793
2481.81 1777
2482.28 1742
2482.75 1788
2483.22 1791
2483.69 1795
2484.16 1837
2484.63 1914
2485.10 1921
2485.57 2067
2486.05 2085
2486.52 2172
2486.99 2182
2487.46 2216
2487.93 2238
2488.40 2282
2488.87 2303
2489.34 2218
2489.81 2153
2490.28 2102
2490.75 2012
2491.22 1990
2491.69 2020
2492.16 2029
2492.63 1875
2493.10 1922
2493.58 1872
2494.05 1940
2494.52 1991
2494.99 2066
2495.46 1995
2495.93 2004
2496.40 2048
2496.87 2001
2497.34 1920
2497.82 1943
2498.29 1844
2498.76 1819
2499.23 1877
2499.70 1762
2500.17 1847
2500.64 1758
2501.12 1743
2501.59 1725
2502.06 1772
2502.53 1770
2503.00 1818
2503.48 1798
2503.95 1771
2504.42 1846
2504.89 1828
2505.36 1829
2505.84 1894
2506.31 1925
2506.78 1860
2507.25 1895
2507.72 1896
2508.20 2040
2508.67 2050
2509.14 2078
2509.61 2182
2510.09 2245
2510.56 2409
2511.03 2491
2511.50 2662
2511.98 2607
2512.45 2637
2512.92 2535
2513.40 2548
2513.87 2511
2514.34 2418
2514.81 2385
2515.29 2355
2515.76 2292
2516.23 2219
2516.71 2164
2517.18 2117
2517.65 2149
2518.13 1985
2518.60 1989
2519.07 2067
2519.55 2008
2520.02 2050
2520.49 2054
2520.97 2074
2521.44 2087
2521.91 2037
2522.39 2043
2522.86 2038
2523.34 1985
2523.81 2001
2524.28 2073
2524.76 2141
2525.23 2268
2525.70 2282
2526.18 2284
2526.65 2359
2527.13 2371
2527.60 2394
2528.08 2392
2528.55 2405
2529.02 2204
2529.50 2197
2529.97 2084
2530.45 2131
2530.92 2112
2531.40 2076
2531.87 2090
2532.34 2030
2532.82 1995
2533.29 1997
2533.77 1995
2534.24 1885
2534.72 1977
2535.19 1949
2535.67 1965
2536.14 1960
2536.62 1961
2537.09 1968
2537.57 1977
2538.04 1917
2538.52 1969
2538.99 2106
2539.47 2090
2539.94 2094
2540.42 2033
2540.90 2086
2541.37 2026
2541.85 2077
2542.32 2043
2542.80 1998
2543.27 1941
2543.75 1953
2544.22 1985
2544.70 2048
2545.18 2112
2545.65 2139
2546.13 2223
2546.60 2220
2547.08 2299
2547.56 2351
2548.03 2414
2548.51 2445
2548.98 2434
2549.46 2428
2549.94 2465
2550.41 2414
2550.89 2446
2551.37 2442
2551.84 2353
2552.32 2365
2552.80 2272
2553.27 2256
2553.75 2178
2554.23 2077
2554.70 2140
2555.18 2084
2555.66 2047
2556.13 2052
2556.61 2011
2557.09 1959
2557.56 1964
2558.04 2002
2558.52 1998
2558.99 2028
2559.47 1970
2559.95 2022
2560.43 1925
2560.90 1977
2561.38 2028
2561.86 1978
2562.33 2016
2562.81 2002
2563.29 1886
2563.77 1899
2564.25 1914
2564.72 1921
2565.20 1969
2565.68 1874
2566.16 1907
2566.63 1937
2567.11 1878
2567.59 1862
2568.07 1840
2568.55 1853
2569.02 1865
2569.50 1865
2569.98 1869
2570.46 1806
2570.94 1822
2571.41 1796
2571.89 1808
2572.37 1796
2572.85 1791
2573.33 1836
2573.81 1814
2574.28 1780
2574.76 1882
2575.24 2003
2575.72 1857
2576.20 1940
2576.68 1921
2577.16 1873
2577.64 1863
2578.11 1826
2578.59 1873
2579.07 1868
2579.55 1944
2580.03 1843
2580.51 1889
2580.99 1907
2581.47 1860
2581.95 1753
2582.43 1829
2582.91 1774
2583.39 1823
2583.86 1786
2584.34 1732
2584.82 1790
2585.30 1834
2585.78 1877
2586.26 1947
2586.74 1861
2587.22 1787
2587.70 1854
2588.18 1841
2588.66 1887
2589.14 1883
2589.62 1846
2590.10 1873
2590.58 1864
2591.06 1868
2591.54 1800
2592.02 1836
2592.50 1861
2592.98 1852
2593.46 1846
2593.94 1852
2594.42 1834
2594.90 1823
2595.38 1796
2595.86 1827
2596.35 1876
2596.83 1852
2597.31 1857
2597.79 1941
2598.27 1913
2598.75 1878
2599.23 1917
2599.71 1939
2600.19 1892
2600.67 1923
2601.15 1882
2601.63 1826
2602.12 1878
2602.60 1917
2603.08 1817
2603.56 1847
2604.04 1833
2604.52 1766
2605.00 1822
2605.48 1815
2605.97 1864
2606.45 1896
2606.93 1851
2607.41 1885
2607.89 1871
2608.37 1936
2608.86 1883
2609.34 1887
2609.82 1890
2610.30 1957
2610.78 1933
2611.26 1945
2611.75 1922
2612.23 1954
2612.71 1948
2613.19 1946
2613.68 1877
2614.16 1856
2614.64 1913
2615.12 1883
2615.60 1876
2616.09 1858
2616.57 1900
2617.05 1941
2617.53 1971
2618.02 1907
2618.50 1943
2618.98 1975
2619.46 1910
2619.95 1924
2620.43 1906
2620.91 1902
2621.40 1814
2621.88 1816
2622.36 1835
2622.85 1832
2623.33 1847
2623.81 1860
2624.29 1858
2624.78 1931
2625.26 1904
2625.74 1909
2626.23 1972
2626.71 1936
2627.19 2029
2627.68 2058
2628.16 2036
2628.64 2102
2629.13 2119
2629.61 2214
2630.10 2247
2630.58 2304
2631.06 2358
2631.55 2374
2632.03 2348
2632.51 2281
2633.00 2279
2633.48 2148
2633.97 2193
2634.45 2103
2634.94 2152
2635.42 2138
2635.90 2007
2636.39 1971
2636.87 2038
2637.36 1995
2637.84 2008
2638.33 2001
2638.81 2001
2639.29 1974
2639.78 2023
2640.26 1961
2640.75 2051
2641.23 2044
2641.72 1973
2642.20 1951
2642.69 1970
2643.17 2024
2643.66 2016
2644.14 1975
2644.63 1903
2645.11 1893
2645.60 1927
2646.08 1850
2646.57 1881
2647.05 1891
2647.54 1862
2648.02 1927
2648.51 1993
2648.99 1937
2649.48 1871
2649.97 1956
2650.45 1944
2650.94 2013
2651.42 2066
2651.91 2035
2652.39 2124
2652.88 2095
2653.37 2247
2653.85 2315
2654.34 2353
2654.82 2398
2655.31 2306
2655.80 2346
2656.28 2380
2656.77 2438
2657.25 2315
2657.74 2260
2658.23 2210
2658.71 2138
2659.20 2063
2659.69 2049
2660.17 2043
2660.66 1950
2661.14 1996
2661.63 2030
2662.12 2131
2662.60 2014
2663.09 1871
2663.58 1995
2664.06 2013
2664.55 1995
2665.04 2089
2665.53 2016
2666.01 2030
2666.50 2065
2666.99 2060
2667.47 2070
2667.96 2044
2668.45 1994
2668.94 2078
2669.42 2079
2669.91 2023
2670.40 2064
2670.88 2104
2671.37 2121
2671.86 2136
2672.35 2223
2672.83 2264
2673.32 2226
2673.81 2318
2674.30 2351
2674.79 2453
2675.27 2363
2675.76 2217
2676.25 2263
2676.74 2316
2677.23 2170
2677.71 2103
2678.20 2039
2678.69 1969
2679.18 1958
2679.67 1997
2680.15 1914
2680.64 1923
2681.13 1953
2681.62 2007
2682.11 1979
2682.60 1998
2683.08 1877
2683.57 1883
2684.06 1885
2684.55 1954
2685.04 1901
2685.53 1899
2686.02 1829
2686.51 1795
2686.99 1743
2687.48 1770
2687.97 1886
2688.46 1831
2688.95 1881
2689.44 1836
2689.93 1968
2690.42 1908
2690.91 1913
2691.40 1986
2691.89 1897
2692.38 1957
2692.87 1999
2693.35 1917
2693.84 1869
2694.33 2022
2694.82 2080
2695.31 2021
2695.80 1944
2696.29 1955
2696.78 2041
2697.27 1947
2697.76 1902
2698.25 1898
2698.74 1960
2699.23 1920
2699.72 1985
2700.21 1844
2700.70 1919
2701.19 1876
2701.68 1891
2702.17 1969
2702.66 1900
2703.15 1945
2703.64 2031
2704.13 1982
2704.62 2049
2705.12 1898
2705.61 1945
2706.10 1939
2706.59 1909
2707.08 1974
2707.57 1944
2708.06 1841
2708.55 1817
2709.04 1875
2709.53 1835
2710.02 1819
2710.51 1927
2711.01 1894
2711.50 1806
2711.99 1808
2712.48 1909
2712.97 1832
2713.46 1832
2713.95 1854
2714.44 1881
2714.94 1841
2715.43 1809
2715.92 1800
2716.41 1836
2716.90 1737
2717.39 1751
2717.89 1769
2718.38 1862
2718.87 1793
2719.36 1856
2719.85 1889
2720.34 1884
2720.84 1879
2721.33 2003
2721.82 1986
2722.31 2021
2722.80 2010
2723.30 1930
2723.79 1927
2724.28 1875
2724.77 1843
2725.27 1889
2725.76 1885
2726.25 1863
2726.74 1895
2727.24 1880
2727.73 1910
2728.22 1901
2728.71 1973
2729.21 1987
2729.70 2059
2730.19 2012
2730.69 1997
2731.18 1998
2731.67 1991
2732.16 2072
2732.66 1973
2733.15 1991
2733.64 2130
2734.14 2098
2734.63 2141
2735.12 2102
2735.62 2103
2736.11 2167
2736.60 2145
2737.10 2149
2737.59 2128
2738.08 2152
2738.58 2042
2739.07 2102
2739.56 2110
2740.06 2073
2740.55 2001
2741.05 1927
2741.54 2003
2742.03 1976
2742.53 1938
2743.02 1861
2743.52 1942
2744.01 1976
2744.50 1927
2745.00 1928
2745.49 1992
2745.99 1917
2746.48 1946
2746.97 1918
2747.47 1903
2747.96 1937
2748.46 1935
2748.95 1946
2749.45 1944
2749.94 1932
2750.44 1837
2750.93 1830
2751.43 1787
2751.92 1816
2752.42 1900
2752.91 1852
2753.41 1999
2753.90 2023
2754.40 2005
2754.89 1957
2755.39 1919
2755.88 1997
2756.38 1952
2756.87 1963
2757.37 1930
2757.86 1957
2758.36 1970
2758.85 2037
2759.35 1999
2759.84 2108
2760.34 2098
2760.83 2104
2761.33 2203
2761.83 2172
2762.32 2134
2762.82 2219
2763.31 2252
2763.81 2249
2764.30 2088
2764.80 2093
2765.30 2165
2765.79 2125
2766.29 1981
2766.78 1948
2767.28 1956
2767.78 1935
2768.27 1921
2768.77 1939
2769.27 1903
2769.76 1972
2770.26 1937
2770.76 1975
2771.25 1965
2771.75 1879
2772.24 1872
2772.74 1946
2773.24 1997
2773.73 2062
2774.23 2144
2774.73 2117
2775.23 2139
2775.72 2220
2776.22 2215
2776.72 2236
2777.21 2184
2777.71 2174
2778.21 2182
2778.70 2132
2779.20 2024
2779.70 2073
2780.20 2030
2780.69 2006
2781.19 2005
2781.69 2035
2782.19 1900
2782.68 1801
2783.18 1943
2783.68 1947
2784.18 1888
2784.67 1872
2785.17 1881
2785.67 1916
2786.17 1924
2786.67 1822
2787.16 1882
2787.66 1972
2788.16 1940
2788.66 1956
2789.16 1909
2789.65 1925
2790.15 1942
2790.65 1829
2791.15 1877
2791.65 1840
2792.15 1822
2792.64 1857
2793.14 1844
2793.64 1852
2794.14 1931
2794.64 1897
2795.14 1899
2795.64 1909
2796.13 1956
2796.63 1908
2797.13 1934
2797.63 2066
2798.13 2018
2798.63 1965
2799.13 1940
2799.63 1967
2800.13 1929
2800.62 1897
2801.12 1908
2801.62 1882
2802.12 1916
2802.62 1875
2803.12 1863
2803.62 1879
2804.12 1862
2804.62 1963
2805.12 1941
2805.62 1924
2806.12 1925
2806.62 1949
2807.12 1915
2807.62 2014
2808.12 2091
2808.62 2145
2809.12 2157
2809.62 2313
2810.12 2539
2810.62 2728
2811.12 3084
2811.62 3217
2812.12 3387
2812.62 3548
2813.12 3648
2813.62 3561
2814.12 3531
2814.62 3481
2815.12 3177
2815.62 2944
2816.12 2833
2816.62 2656
2817.12 2523
2817.62 2355
2818.12 2178
2818.62 2181
2819.12 2153
2819.63 2125
2820.13 2056
2820.63 2105
2821.13 2079
2821.63 2025
2822.13 2009
2822.63 1895
2823.13 1954
2823.63 1942
2824.13 1873
2824.64 1809
2825.14 1868
2825.64 1838
2826.14 1913
2826.64 1911
2827.14 1838
2827.64 1884
2828.15 1925
2828.65 1884
2829.15 1759
2829.65 1801
2830.15 1761
2830.65 1777
2831.16 1788
2831.66 1842
2832.16 1904
2832.66 1910
2833.16 1991
2833.67 2023
2834.17 1947
2834.67 2023
2835.17 2076
2835.68 2126
2836.18 2128
2836.68 2089
2837.18 2070
2837.68 2065
2838.19 2083
2838.69 2164
2839.19 2137
2839.70 2150
2840.20 2143
2840.70 2098
2841.20 2146
2841.71 2160
2842.21 2150
2842.71 2079
2843.21 2115
2843.72 2046
2844.22 2093
2844.72 2076
2845.23 2138
2845.73 2190
2846.23 2174
2846.74 2154
2847.24 2065
2847.74 2277
2848.25 2331
2848.75 2275
2849.25 2295
2849.76 2258
2850.26 2168
2850.76 2206
2851.27 2206
2851.77 2198
2852.28 2113
2852.78 2063
2853.28 2099
2853.79 2037
2854.29 2054
2854.79 1939
2855.30 2083
2855.80 2113
2856.31 2153
2856.81 2284
2857.31 2195
2857.82 2215
2858.32 2249
2858.83 2376
2859.33 2348
2859.84 2315
2860.34 2202
2860.85 2153
2861.35 2123
2861.85 2140
2862.36 2038
2862.86 1961
2863.37 1948
2863.87 1959
2864.38 1891
2864.88 1922
2865.39 1860
2865.89 1973
2866.40 1900
2866.90 1956
2867.41 1973
2867.91 1957
2868.42 1924
2868.92 1908
2869.43 1994
2869.93 2163
2870.44 2176
2870.94 2310
2871.45 2295
2871.96 2342
2872.46 2455
2872.97 2469
2873.47 2456
2873.98 2434
2874.48 2439
2874.99 2418
2875.49 2390
2876.00 2297
2876.51 2233
2877.01 2187
2877.52 2204
2878.02 2099
2878.53 2100
2879.04 2077
2879.54 2103
2880.05 2001
2880.55 2033
2881.06 2098
2881.57 2185
2882.07 2116
2882.58 2108
2883.09 2069
2883.59 2099
2884.10 2161
2884.61 2125
2885.11 2180
2885.62 2143
2886.13 2221
2886.63 2246
2887.14 2235
2887.65 2295
2888.15 2224
2888.66 2125
2889.17 2166
2889.67 2223
2890.18 2239
2890.69 2242
2891.20 2145
2891.70 2161
2892.21 2104
2892.72 2079
2893.22 2143
2893.73 2145
2894.24 2177
2894.75 2138
2895.25 2150
2895.76 2138
2896.27 2309
2896.78 2185
2897.29 2163
2897.79 2268
2898.30 2292
2898.81 2231
2899.32 2230
2899.82 2206
2900.33 2193
2900.84 2213
2901.35 2217
2901.86 2207
2902.36 2295
2902.87 2328
2903.38 2399
2903.89 2337
2904.40 2438
2904.91 2454
2905.41 2393
2905.92 2422
2906.43 2346
2906.94 2324
2907.45 2289
2907.96 2318
2908.47 2222
2908.97 2192
2909.48 2200
2909.99 2167
2910.50 2064
2911.01 2102
2911.52 2151
2912.03 2147
2912.54 2220
2913.05 2252
2913.55 2176
2914.06 2110
2914.57 2083
2915.08 2105
2915.59 2166
2916.10 2145
2916.61 2182
2917.12 2132
2917.63 2166
2918.14 2231
2918.65 2285
2919.16 2272
2919.67 2319
2920.18 2361
2920.69 2480
2921.20 2463
2921.71 2486
2922.22 2370
2922.73 2334
2923.24 2404
2923.75 2372
2924.26 2330
2924.77 2280
2925.28 2247
2925.79 2250
2926.30 2196
2926.81 2130
2927.32 2094
2927.83 2134
2928.34 2142
2928.85 2167
2929.36 2138
2929.87 2176
2930.38 2162
2930.89 2145
2931.40 2090
2931.91 2156
2932.42 2137
2932.93 2121
2933.45 2149
2933.96 2188
2934.47 2176
2934.98 2203
2935.49 2211
2936.00 2307
2936.51 2425
2937.02 2564
2937.53 2853
2938.04 3232
2938.56 3668
2939.07 4272
2939.58 4876
2940.09 5177
2940.60 5552
2941.11 5860
2941.62 5903
2942.14 5857
2942.65 5591
2943.16 5315
2943.67 4793
2944.18 4387
2944.70 4073
2945.21 3687
2945.72 3470
2946.23 3099
2946.74 2790
2947.26 2660
2947.77 2507
2948.28 2361
2948.79 2424
2949.30 2362
2949.82 2303
2950.33 2241
2950.84 2150
2951.35 2157
2951.87 1991
2952.38 2020
2952.89 2010
2953.40 1971
2953.92 1948
2954.43 1929
2954.94 1993
2955.45 1977
2955.97 2035
2956.48 2013
2956.99 1999
2957.51 1956
2958.02 2049
2958.53 2063
2959.04 1949
2959.56 2041
2960.07 2049
2960.58 2124
2961.10 2166
2961.61 2174
2962.12 2217
2962.64 2180
2963.15 2243
2963.66 2255
2964.18 2244
2964.69 2238
2965.21 2296
2965.72 2332
2966.23 2298
2966.75 2345
2967.26 2386
2967.77 2361
2968.29 2442
2968.80 2442
2969.32 2341
2969.83 2379
2970.34 2433
2970.86 2380
2971.37 2389
2971.89 2318
2972.40 2271
2972.91 2258
2973.43 2266
2973.94 2256
2974.46 2288
2974.97 2375
2975.49 2359
2976.00 2336
2976.52 2380
2977.03 2456
2977.55 2424
2978.06 2361
2978.57 2341
2979.09 2566
2979.60 2611
2980.12 2532
2980.63 2501
2981.15 2467
2981.66 2545
2982.18 2529
2982.69 2481
2983.21 2432
2983.73 2491
2984.24 2515
2984.76 2567
2985.27 2508
2985.79 2533
2986.30 2609
2986.82 2693
2987.33 2712
2987.85 2754
2988.36 2741
2988.88 2781
2989.40 2735
2989.91 2767
2990.43 2760
2990.94 2713
2991.46 2770
2991.97 2825
2992.49 2724
2993.01 2714
2993.52 2814
2994.04 2915
2994.55 2930
2995.07 3041
2995.59 3143
2996.10 3227
2996.62 3412
2997.14 3529
2997.65 3599
2998.17 3566
2998.69 3516
2999.20 3588
2999.72 3577
3000.24 3690
3000.75 3769
3001.27 3961
3001.79 4416
3002.30 4960
3002.82 5863
3003.34 6787
3003.85 7577
3004.37 8067
3004.89 8325
3005.40 8571
3005.92 8058
3006.44 7701
3006.96 6939
3007.47 6190
3007.99 5569
3008.51 4813
3009.03 4243
3009.54 3912
3010.06 3508
3010.58 3210
3011.10 3049
3011.61 2950
3012.13 2810
3012.65 2652
3013.17 2728
3013.68 2785
3014.20 2670
3014.72 2738
3015.24 2839
3015.76 2766
3016.27 2765
3016.79 2686
3017.31 2634
3017.83 2636
3018.35 2717
3018.86 2696
3019.38 2607
3019.90 2621
3020.42 2598
3020.94 2653
3021.46 2750
3021.97 2679
3022.49 2657
3023.01 2662
3023.53 2699
3024.05 2677
3024.57 2548
3025.09 2608
3025.61 2585
3026.12 2562
3026.64 2493
3027.16 2518
3027.68 2566
3028.20 2588
3028.72 2444
3029.24 2513
3029.76 2328
3030.28 2363
3030.80 2379
3031.32 2277
3031.84 2339
3032.35 2419
3032.87 2380
3033.39 2384
3033.91 2437
3034.43 2450
3034.95 2371
3035.47 2400
3035.99 2409
3036.51 2339
3037.03 2341
3037.55 2358
3038.07 2342
3038.59 2346
3039.11 2350
3039.63 2342
3040.15 2316
3040.67 2254
3041.19 2181
3041.71 2278
3042.23 2231
3042.75 2271
3043.27 2364
3043.79 2324
3044.31 2399
3044.83 2397
3045.35 2339
3045.87 2312
3046.40 2371
3046.92 2367
3047.44 2343
3047.96 2331
3048.48 2344
3049.00 2426
3049.52 2402
3050.04 2274
3050.56 2335
3051.08 2296
3051.60 2276
3052.12 2275
3052.65 2202
3053.17 2309
3053.69 2232
3054.21 2203
3054.73 2299
3055.25 2267
3055.77 2315
3056.30 2298
3056.82 2296
3057.34 2308
3057.86 2302
3058.38 2264
3058.90 2287
3059.42 2317
3059.95 2334
3060.47 2270
3060.99 2325
3061.51 2348
3062.03 2317
3062.56 2366
3063.08 2403
3063.60 2510
3064.12 2505
3064.64 2545
3065.17 2666
3065.69 2703
3066.21 2770
3066.73 2845
3067.26 2872
3067.78 2979
3068.30 2992
3068.82 2977
3069.35 2886
3069.87 2958
3070.39 3031
3070.91 2943
3071.44 2845
3071.96 2840
3072.48 2844
3073.01 2879
3073.53 2803
3074.05 2817
3074.57 2874
3075.10 2871
3075.62 2881
3076.14 2997
3076.67 3135
3077.19 3076
3077.71 3056
3078.24 3199
3078.76 3231
3079.28 3209
3079.81 3259
3080.33 3356
3080.85 3324
3081.38 3357
3081.90 3385
3082.42 3440
3082.95 3439
3083.47 3371
3084.00 3288
3084.52 3404
3085.04 3331
3085.57 3283
3086.09 3335
3086.62 3469
3087.14 3915
3087.66 4194
3088.19 4686
3088.71 5237
3089.24 5811
3089.76 6090
3090.29 6292
3090.81 6293
3091.33 5954
3091.86 5715
3092.38 5355
3092.91 4843
3093.43 4554
3093.96 4314
3094.48 3950
3095.01 3966
3095.53 3804
3096.06 3716
3096.58 3704
3097.11 3618
3097.63 3709
3098.16 3672
3098.68 3713
3099.21 3970
3099.73 4272
3100.26 4862
3100.78 5825
3101.31 6810
3101.83 8052
3102.36 8826
3102.88 9381
3103.41 9822
3103.93 9660
3104.46 9112
3104.99 7996
3105.51 7258
3106.04 6479
3106.56 5494
3107.09 4857
3107.61 4437
3108.14 3919
3108.67 3810
3109.19 3610
3109.72 3545
3110.24 3389
3110.77 3285
3111.30 3247
3111.82 3287
3112.35 3198
3112.87 3071
3113.40 3023
3113.93 2893
3114.45 2876
3114.98 2885
3115.51 2866
3116.03 2693
3116.56 2691
3117.09 2721
3117.61 2698
3118.14 2702
3118.67 2690
3119.19 2788
3119.72 2797
3120.25 2829
3120.77 2841
3121.30 2908
3121.83 3094
3122.35 3104
3122.88 3085
3123.41 3195
3123.94 3226
3124.46 3242
3124.99 3383
3125.52 3374
3126.05 3652
3126.57 3690
3127.10 3653
3127.63 3599
3128.16 3433
3128.68 3311
3129.21 3183
3129.74 3096
3130.27 2983
3130.79 2979
3131.32 2811
3131.85 2759
3132.38 2720
3132.91 2637
3133.43 2674
3133.96 2730
3134.49 2661
3135.02 2627
3135.55 2654
3136.07 2615
3136.60 2641
3137.13 2549
3137.66 2528
3138.19 2412
3138.72 2444
3139.24 2436
3139.77 2430
3140.30 2341
3140.83 2145
3141.36 2204
3141.89 2202
3142.42 2193
3142.95 2214
3143.47 2154
3144.00 2138
3144.53 2241
3145.06 2317
3145.59 2333
3146.12 2373
3146.65 2407
3147.18 2580
3147.71 2531
3148.24 2633
3148.76 2564
3149.29 2639
3149.82 2574
3150.35 2639
3150.88 2603
3151.41 2684
3151.94 2608
3152.47 2658
3153.00 2622
3153.53 2495
3154.06 2531
3154.59 2535
3155.12 2657
3155.65 2681
3156.18 2657
3156.71 2664
3157.24 2642
3157.77 2657
3158.30 2724
3158.83 2660
3159.36 2634
3159.89 2651
3160.42 2658
3160.95 2648
3161.48 2612
3162.01 2522
3162.54 2504
3163.07 2530
3163.60 2591
3164.13 2486
3164.66 2379
3165.20 2456
3165.73 2363
3166.26 2268
3166.79 2262
3167.32 2348
3167.85 2271
3168.38 2239
3168.91 2194
3169.44 2179
3169.97 2249
3170.50 2325
3171.04 2435
3171.57 2591
3172.10 2681
3172.63 2692
3173.16 2817
3173.69 2871
3174.22 2990
3174.75 3069
3175.29 2939
3175.82 2821
3176.35 2728
3176.88 2658
3177.41 2527
3177.94 2444
3178.48 2375
3179.01 2289
3179.54 2266
3180.07 2145
3180.60 2165
3181.14 2154
3181.67 2116
3182.20 2088
3182.73 2185
3183.26 2119
3183.80 2080
3184.33 2105
3184.86 2119
3185.39 2033
3185.93 2042
3186.46 2117
3186.99 2081
3187.52 2069
3188.06 2073
3188.59 2052
3189.12 2076
3189.65 2124
3190.19 2159
3190.72 2150
3191.25 2170
3191.79 2120
3192.32 2105
3192.85 2152
3193.38 2177
3193.92 2098
3194.45 2108
3194.98 2135
3195.52 2106
3196.05 2150
3196.58 2231
3197.12 2198
3197.65 2170
3198.18 2223
3198.72 2365
3199.25 2304
3199.78 2307
3200.32 2302
3200.85 2429
3201.39 2335
3201.92 2328
3202.45 2363
3202.99 2318
3203.52 2204
3204.05 2296
3204.59 2224
3205.12 2213
3205.66 2365
3206.19 2456
3206.72 2560
3207.26 2717
3207.79 2849
3208.33 2970
3208.86 3154
3209.40 3301
3209.93 3418
3210.47 3561
3211.00 3566
3211.53 3610
3212.07 3474
3212.60 3285
3213.14 3146
3213.67 3061
3214.21 2811
3214.74 2741
3215.28 2627
3215.81 2495
3216.35 2400
3216.88 2256
3217.42 2287
3217.95 2174
3218.49 2180
3219.02 2244
3219.56 2210
3220.09 2265
3220.63 2359
3221.16 2341
3221.70 2372
3222.23 2302
3222.77 2517
3223.31 2718
3223.84 2845
3224.38 2823
3224.91 2802
3225.45 2720
3225.98 2671
3226.52 2757
3227.06 2603
3227.59 2512
3228.13 2428
3228.66 2425
3229.20 2382
3229.74 2421
3230.27 2299
3230.81 2331
3231.34 2294
3231.88 2302
3232.42 2444
3232.95 2410
3233.49 2340
3234.03 2353
3234.56 2336
3235.10 2407
3235.64 2452
3236.17 2520
3236.71 2573
3237.25 2596
3237.78 2603
3238.32 2568
3238.86 2621
3239.39 2642
3239.93 2653
3240.47 2553
3241.00 2593
3241.54 2585
3242.08 2567
3242.61 2552
3243.15 2476
3243.69 2486
3244.23 2512
3244.76 2560
3245.30 2594
3245.84 2696
3246.38 2758
3246.91 2796
3247.45 2913
3247.99 2967
3248.53 2961
3249.06 3212
3249.60 3307
3250.14 3946
3250.68 4647
3251.21 5344
3251.75 6215
3252.29 6662
3252.83 7234
3253.37 7328
3253.90 7036
3254.44 6755
3254.98 6039
3255.52 5402
3256.06 4741
3256.60 4286
3257.13 3891
3257.67 3493
3258.21 3236
3258.75 3184
3259.29 3097
3259.83 3167
3260.36 3282
3260.90 3231
3261.44 3396
3261.98 3742
3262.52 3523
3263.06 3424
3263.60 3488
3264.14 3504
3264.68 3384
3265.21 3172
3265.75 3114
3266.29 3030
3266.83 2777
3267.37 2742
3267.91 2634
3268.45 2595
3268.99 2621
3269.53 2605
3270.07 2568
3270.61 2461
3271.15 2638
3271.69 2720
3272.23 2656
3272.76 2638
3273.30 2612
3273.84 2617
3274.38 2755
3274.92 2666
3275.46 2804
3276.00 2639
3276.54 2718
3277.08 2817
3277.62 2688
3278.16 2634
3278.70 2736
3279.24 2730
3279.78 2718
3280.32 2755
3280.86 2757
3281.41 2704
3281.95 2709
3282.49 2683
3283.03 2834
3283.57 2884
3284.11 2913
3284.65 2935
3285.19 2912
3285.73 2949
3286.27 2985
3286.81 3024
3287.35 3021
3287.89 2992
3288.43 3064
3288.97 3066
3289.52 2938
3290.06 3004
3290.60 3044
3291.14 3027
3291.68 3046
3292.22 3303
3292.76 3422
3293.30 3588
3293.85 3799
3294.39 4070
3294.93 4200
3295.47 4363
3296.01 4656
3296.55 4504
3297.09 4575
3297.64 4380
3298.18 4165
3298.72 4041
3299.26 3792
3299.80 3769
3300.34 3616
3300.89 3371
3301.43 3309
3301.97 3110
3302.51 3064
3303.06 2995
3303.60 2940
3304.14 2983
3304.68 3077
3305.22 2968
3305.77 2942
3306.31 2910
3306.85 2941
3307.39 3017
3307.94 3133
3308.48 3179
3309.02 3156
3309.56 3259
3310.11 3196
3310.65 3227
3311.19 3197
3311.74 3149
3312.28 3187
3312.82 3243
3313.36 3249
3313.91 3257
3314.45 3355
3314.99 3416
3315.54 3459
3316.08 3562
3316.62 3800
3317.17 3972
3317.71 4130
3318.25 4436
3318.80 4607
3319.34 4710
3319.88 4903
3320.43 4826
3320.97 4530
3321.51 4373
3322.06 4136
3322.60 3915
3323.14 3784
3323.69 3601
3324.23 3454
3324.78 3321
3325.32 3208
3325.86 3240
3326.41 3141
3326.95 3073
3327.50 3006
3328.04 2991
3328.59 2944
3329.13 2841
3329.67 2768
3330.22 2847
3330.76 2985
3331.31 3264
3331.85 3664
3332.40 4083
3332.94 4688
3333.49 5408
3334.03 6161
3334.57 6732
3335.12 7266
3335.66 7578
3336.21 7570
3336.75 7465
3337.30 7246
3337.84 6699
3338.39 6124
3338.93 5517
3339.48 4928
3340.02 4419
3340.57 3951
3341.11 3662
3341.66 3266
3342.20 2997
3342.75 2851
3343.30 2605
3343.84 2569
3344.39 2519
3344.93 2487
3345.48 2405
3346.02 2361
3346.57 2480
3347.11 2444
3347.66 2427
3348.21 2536
3348.75 2505
3349.30 2531
3349.84 2517
3350.39 2592
3350.94 2522
3351.48 2476
3352.03 2443
3352.57 2375
3353.12 2315
3353.67 2330
3354.21 2243
3354.76 2275
3355.31 2220
3355.85 2242
3356.40 2271
3356.95 2219
3357.49 2225
3358.04 2220
3358.59 2262
3359.13 2219
3359.68 2283
3360.23 2278
3360.77 2244
3361.32 2184
3361.87 2165
3362.41 2169
3362.96 2220
3363.51 2186
3364.05 2256
3364.60 2174
3365.15 2322
3365.70 2238
3366.24 2162
3366.79 2213
3367.34 2227
3367.89 2178
3368.43 2184
3368.98 2202
3369.53 2248
3370.08 2181
3370.62 2304
3371.17 2268
3371.72 2289
3372.27 2282
3372.81 2330
3373.36 2409
3373.91 2433
3374.46 2394
3375.01 2442
3375.55 2270
3376.10 2257
3376.65 2206
3377.20 2140
3377.75 2091
3378.30 2117
3378.84 2052
3379.39 2073
3379.94 2047
3380.49 2029
3381.04 1978
3381.59 2149
3382.13 2081
3382.68 2054
3383.23 2081
3383.78 2039
3384.33 2058
3384.88 1990
3385.43 1951
3385.98 1931
3386.52 1975
3387.07 1993
3387.62 1969
3388.17 2036
3388.72 2077
3389.27 2123
3389.82 2086
3390.37 2053
3390.92 2043
3391.47 2139
3392.02 2105
3392.57 2113
3393.12 2070
3393.66 2014
3394.21 2026
3394.76 2013
3395.31 2027
3395.86 2058
3396.41 2057
3396.96 2063
3397.51 2067
3398.06 2127
3398.61 2118
3399.16 2052
3399.71 2118
3400.26 2127
3400.81 2080
3401.36 2055
3401.91 2055
3402.46 2005
3403.01 1955
3403.56 2020
3404.11 2072
3404.66 2096
3405.21 2031
3405.77 2068
3406.32 2112
3406.87 2105
3407.42 2008
3407.97 1992
3408.52 2049
3409.07 2098
3409.62 2085
3410.17 2088
3410.72 2145
3411.27 2152
3411.82 2128
3412.37 2187
3412.93 2164
3413.48 2149
3414.03 2166
3414.58 2203
3415.13 2284
3415.68 2357
3416.23 2547
3416.78 2636
3417.34 2799
3417.89 2817
3418.44 2900
3418.99 3022
3419.54 2760
3420.09 2626
3420.65 2643
3421.20 2602
3421.75 2481
3422.30 2523
3422.85 2481
3423.40 2470
3423.96 2541
3424.51 2489
3425.06 2485
3425.61 2467
3426.17 2455
3426.72 2390
3427.27 2313
3427.82 2279
3428.37 2209
3428.93 2181
3429.48 2161
3430.03 2146
3430.58 2136
3431.14 2128
3431.69 2109
3432.24 2089
3432.79 2169
3433.35 2145
3433.90 2240
3434.45 2232
3435.01 2268
3435.56 2273
3436.11 2232
3436.66 2317
3437.22 2400
3437.77 2342
3438.32 2324
3438.88 2252
3439.43 2235
3439.98 2228
3440.54 2161
3441.09 2131
3441.64 2074
3442.20 2028
3442.75 2092
3443.30 2033
3443.86 2057
3444.41 2090
3444.96 2118
3445.52 2084
3446.07 2058
3446.63 2214
3447.18 2123
3447.73 2214
3448.29 2185
3448.84 2116
3449.40 2096
3449.95 2034
3450.50 2067
3451.06 2075
3451.61 2104
3452.17 2088
3452.72 2112
3453.27 2064
3453.83 2096
3454.38 1993
3454.94 2048
3455.49 2055
3456.05 2113
3456.60 2167
3457.16 2121
3457.71 2131
3458.27 2143
3458.82 2122
3459.38 2149
3459.93 2216
3460.49 2256
3461.04 2304
3461.60 2349
3462.15 2353
3462.71 2407
3463.26 2363
3463.82 2346
3464.37 2383
3464.93 2359
3465.48 2350
3466.04 2404
3466.59 2465
3467.15 2510
3467.70 2490
3468.26 2631
3468.81 2734
3469.37 2770
3469.93 2818
3470.48 2852
3471.04 2976
3471.59 2967
3472.15 2933
3472.70 2843
3473.26 2745
3473.82 2916
3474.37 2916
3474.93 2831
3475.48 2807
3476.04 2794
3476.60 2851
3477.15 2901
3477.71 2903
3478.27 2833
3478.82 3057
3479.38 3032
3479.93 2940
3480.49 2976
3481.05 3093
3481.60 3099
3482.16 3223
3482.72 3223
3483.27 3266
3483.83 3348
3484.39 3396
3484.95 3438
3485.50 3560
3486.06 3525
3486.62 3673
3487.17 3881
3487.73 4246
3488.29 4764
3488.84 5641
3489.40 6895
3489.96 8474
3490.52 10078
3491.07 12084
3491.63 13421
3492.19 13935
3492.75 13639
3493.30 12982
3493.86 11807
3494.42 10474
3494.98 8945
3495.53 7549
3496.09 6525
3496.65 5758
3497.21 5142
3497.77 4637
3498.32 4487
3498.88 4412
3499.44 4458
3500.00 4397
3500.56 4590
3501.11 4926
3501.67 5155
3502.23 5586
3502.79 6230
3503.35 6820
3503.91 7066
3504.46 7265
3505.02 7464
3505.58 7418
3506.14 7069
3506.70 6797
3507.26 6463
3507.81 5975
3508.37 5296
3508.93 4880
3509.49 4591
3510.05 4395
3510.61 4127
3511.17 3956
3511.73 3831
3512.29 3753
3512.85 3529
3513.40 3447
3513.96 3274
3514.52 3096
3515.08 3048
3515.64 2993
3516.20 2840
3516.76 2719
3517.32 2682
3517.88 2725
3518.44 2639
3519.00 2608
3519.56 2635
3520.12 2652
3520.68 2624
3521.24 2496
3521.80 2506
3522.36 2581
3522.92 2566
3523.48 2494
3524.04 2515
3524.60 2562
3525.16 2515
3525.72 2556
3526.28 2576
3526.84 2522
3527.40 2615
3527.96 2515
3528.52 2576
3529.08 2590
3529.64 2590
3530.20 2574
3530.76 2580
3531.32 2561
3531.88 2615
3532.44 2639
3533.00 2592
3533.56 2567
3534.12 2520
3534.68 2580
3535.25 2527
3535.81 2570
3536.37 2529
3536.93 2588
3537.49 2500
3538.05 2452
3538.61 2465
3539.17 2454
3539.73 2482
3540.30 2532
3540.86 2558
3541.42 2557
3541.98 2526
3542.54 2620
3543.10 2653
3543.66 2652
3544.23 2597
3544.79 2636
3545.35 2559
3545.91 2506
3546.47 2551
3547.03 2473
3547.60 2347
3548.16 2426
3548.72 2508
3549.28 2424
3549.84 2376
3550.41 2394
3550.97 2414
3551.53 2407
3552.09 2320
3552.65 2399
3553.22 2350
3553.78 2323
3554.34 2274
3554.90 2165
3555.47 2216
3556.03 2256
3556.59 2256
3557.15 2257
3557.72 2160
3558.28 2199
3558.84 2244
3559.41 2191
3559.97 2262
3560.53 2268
3561.09 2233
3561.66 2311
3562.22 2409
3562.78 2491
3563.35 2580
3563.91 2721
3564.47 2727
3565.04 2767
3565.60 2764
3566.16 2747
3566.73 2588
3567.29 2660
3567.85 2611
3568.42 2524
3568.98 2417
3569.54 2434
3570.11 2351
3570.67 2169
3571.23 2208
3571.80 2219
3572.36 2167
3572.93 2217
3573.49 2183
3574.05 2248
3574.62 2297
3575.18 2349
3575.75 2367
3576.31 2392
3576.87 2464
3577.44 2416
3578.00 2399
3578.57 2388
3579.13 2361
3579.70 2303
3580.26 2276
3580.82 2370
3581.39 2284
3581.95 2263
3582.52 2217
3583.08 2299
3583.65 2282
3584.21 2177
3584.78 2156
3585.34 2208
3585.91 2135
3586.47 2038
3587.04 2052
3587.60 2102
3588.17 2073
3588.73 2148
3589.30 2122
3589.86 2147
3590.43 2226
3590.99 2113
3591.56 2157
3592.12 2106
3592.69 2146
3593.25 2177
3593.82 2154
3594.39 2086
3594.95 2195
3595.52 2251
3596.08 2247
3596.65 2241
3597.21 2197
3597.78 2142
3598.35 2195
3598.91 2178
3599.48 2152
3600.04 2118
3600.61 2180
3601.18 2150
3601.74 2149
3602.31 2101
3602.87 2104
3603.44 2112
3604.01 2078
3604.57 2180
3605.14 2137
3605.71 2131
3606.27 2145
3606.84 2052
3607.41 2016
3607.97 1999
3608.54 2052
3609.11 2034
3609.67 2101
3610.24 1998
3610.81 1963
3611.37 1970
3611.94 2083
3612.51 2072
3613.07 2129
3613.64 2419
3614.21 2667
3614.78 3039
3615.34 3565
3615.91 4115
3616.48 4461
3617.04 4960
3617.61 5324
3618.18 5565
3618.75 5389
3619.31 5158
3619.88 4867
3620.45 4619
3621.02 4106
3621.58 3696
3622.15 3419
3622.72 2959
3623.29 2656
3623.86 2468
3624.42 2431
3624.99 2218
3625.56 2104
3626.13 2118
3626.70 2080
3627.26 2009
3627.83 1951
3628.40 2050
3628.97 1964
3629.54 1978
3630.11 2047
3630.67 1939
3631.24 2007
3631.81 1945
3632.38 1934
3632.95 1990
3633.52 1993
3634.08 2017
3634.65 2000
3635.22 1957
3635.79 1988
3636.36 1986
3636.93 1977
3637.50 2048
3638.07 2047
3638.64 2221
3639.20 2317
3639.77 2315
3640.34 2387
3640.91 2584
3641.48 2505
3642.05 2595
3642.62 2612
3643.19 2640
3643.76 2561
3644.33 2510
3644.90 2497
3645.47 2498
3646.04 2561
3646.61 2477
3647.18 2510
3647.75 2510
3648.32 2470
3648.89 2453
3649.46 2385
3650.03 2599
3650.60 2558
3651.17 2498
3651.74 2560
3652.31 2539
3652.88 2481
3653.45 2444
3654.02 2501
3654.59 2562
3655.16 2346
3655.73 2311
3656.30 2445
3656.87 2367
3657.44 2459
3658.01 2426
3658.58 2554
3659.15 2605
3659.72 2645
3660.29 2582
3660.86 2513
3661.43 2428
3662.00 2536
3662.58 2545
3663.15 2380
3663.72 2377
3664.29 2420
3664.86 2413
3665.43 2368
3666.00 2462
3666.57 2416
3667.14 2417
3667.72 2394
3668.29 2322
3668.86 2221
3669.43 2219
3670.00 2214
3670.57 2161
3671.14 2148
3671.72 2074
3672.29 2199
3672.86 2181
3673.43 2234
3674.00 2239
3674.57 2252
3675.15 2278
3675.72 2249
3676.29 2340
3676.86 2377
3677.43 2451
3678.01 2453
3678.58 2383
3679.15 2373
3679.72 2421
3680.30 2341
3680.87 2160
3681.44 2195
3682.01 2170
3682.58 2099
3683.16 2026
3683.73 1948
3684.30 2044
3684.88 2012
3685.45 1938
3686.02 2016
3686.59 1993
3687.17 2010
3687.74 2106
3688.31 2154
3688.88 2159
3689.46 2267
3690.03 2294
3690.60 2273
3691.18 2253
3691.75 2271
3692.32 2280
3692.90 2226
3693.47 2157
3694.04 2095
3694.62 2145
3695.19 2167
3695.76 2060
3696.34 2051
3696.91 2079
3697.48 2055
3698.06 2037
3698.63 2046
3699.21 1956
3699.78 1991
3700.35 2062
3700.93 2004
3701.50 2023
3702.08 2018
3702.65 2026
3703.22 2099
3703.80 2121
3704.37 2200
3704.95 2188
3705.52 2167
3706.09 2233
3706.67 2147
3707.24 2141
3707.82 2126
3708.39 2147
3708.97 2077
3709.54 2122
3710.12 2104
3710.69 2187
3711.26 2165
3711.84 2145
3712.41 2132
3712.99 2141
3713.56 2117
3714.14 2065
3714.71 2027
3715.29 2075
3715.86 2138
3716.44 2134
3717.01 2043
3717.59 2121
3718.16 2127
3718.74 2052
3719.32 1959
3719.89 1954
3720.47 1999
3721.04 1996
3721.62 1900
3722.19 1963
3722.77 2092
3723.34 1992
3723.92 2034
3724.49 2001
3725.07 2022
3725.65 2006
3726.22 2047
3726.80 2005
3727.37 2150
3727.95 2230
3728.53 2285
3729.10 2534
3729.68 2743
3730.25 3110
3730.83 3570
3731.41 3989
3731.98 4493
3732.56 4767
3733.14 4940
3733.71 4995
3734.29 4745
3734.87 4625
3735.44 4348
3736.02 3990
3736.60 3496
3737.17 3170
3737.75 2972
3738.33 2673
3738.90 2473
3739.48 2470
3740.06 2221
3740.63 2183
3741.21 2143
3741.79 2056
3742.36 1959
3742.94 1984
3743.52 2036
3744.10 2029
3744.67 1915
3745.25 1962
3745.83 1919
3746.40 1973
3746.98 2024
3747.56 1896
3748.14 1918
3748.71 1922
3749.29 1945
3749.87 1909
3750.45 1864
3751.03 1841
3751.60 1889
3752.18 2004
3752.76 1952
3753.34 1913
3753.92 1997
3754.49 2033
3755.07 1926
3755.65 2013
3756.23 2090
3756.81 2053
3757.38 2093
3757.96 2140
3758.54 2246
3759.12 2238
3759.70 2377
3760.28 2591
3760.85 2598
3761.43 2549
3762.01 2638
3762.59 2612
3763.17 2595
3763.75 2508
3764.33 2577
3764.91 2581
3765.48 2512
3766.06 2450
3766.64 2438
3767.22 2455
3767.80 2324
3768.38 2340
3768.96 2272
3769.54 2342
3770.12 2292
3770.70 2304
3771.28 2341
3771.85 2224
3772.43 2240
3773.01 2155
3773.59 2240
3774.17 2167
3774.75 2045
3775.33 2026
3775.91 2030
3776.49 1997
3777.07 1979
3777.65 1989
3778.23 1989
3778.81 1978
3779.39 1987
3779.97 1938
3780.55 1863
3781.13 1902
3781.71 1937
3782.29 1933
3782.87 1895
3783.45 1833
3784.03 1769
3784.61 1781
3785.19 1871
3785.77 1892
3786.35 1919
3786.93 1995
3787.51 1931
3788.10 1917
3788.68 1960
3789.26 1963
3789.84 1963
3790.42 1984
3791.00 1869
3791.58 1972
3792.16 2020
3792.74 2053
3793.32 1968
3793.90 1897
3794.48 1966
3795.07 1949
3795.65 1934
3796.23 1896
3796.81 1939
3797.39 1934
3797.97 1799
3798.55 1938
3799.14 1938
3799.72 1968
3800.30 2011
3800.88 2011
3801.46 2017
3802.04 1989
3802.62 1967
3803.21 2002
3803.79 2053
3804.37 2185
3804.95 2211
3805.53 2299
3806.12 2442
3806.70 2531
3807.28 2635
3807.86 2734
3808.44 2861
3809.03 2864
3809.61 2861
3810.19 2775
3810.77 2631
3811.36 2608
3811.94 2523
3812.52 2375
3813.10 2471
3813.69 2401
3814.27 2440
3814.85 2520
3815.43 2465
3816.02 2395
3816.60 2397
3817.18 2299
3817.77 2272
3818.35 2146
3818.93 2104
3819.51 2097
3820.10 2094
3820.68 2147
3821.26 2158
3821.85 2131
3822.43 2194
3823.01 2249
3823.60 2227
3824.18 2262
3824.76 2290
3825.35 2360
3825.93 2245
3826.51 2223
3827.10 2178
3827.68 2099
3828.27 2089
3828.85 2064
3829.43 2135
3830.02 2097
3830.60 2068
3831.18 2109
3831.77 2140
3832.35 2171
3832.94 2254
3833.52 2318
3834.10 2322
3834.69 2322
3835.27 2310
3835.86 2417
3836.44 2482
3837.03 2411
3837.61 2426
3838.19 2423
3838.78 2362
3839.36 2299
3839.95 2297
3840.53 2263
3841.12 2271
3841.70 2365
3842.29 2536
3842.87 2631
3843.46 2787
3844.04 3177
3844.63 3557
3845.21 3730
3845.80 3823
3846.38 3885
3846.97 3806
3847.55 3578
3848.14 3485
3848.72 3214
3849.31 2958
3849.89 2947
3850.48 2770
3851.06 2671
3851.65 2786
3852.23 2715
3852.82 2604
3853.41 2667
3853.99 2640
3854.58 2729
3855.16 2703
3855.75 2690
3856.33 2920
3856.92 3235
3857.51 3412
3858.09 3879
3858.68 4638
3859.26 5263
3859.85 5996
3860.44 6509
3861.02 6892
3861.61 6923
3862.20 6936
3862.78 6731
3863.37 6222
3863.95 5814
3864.54 5108
3865.13 4467
3865.71 4075
3866.30 3715
3866.89 3339
3867.47 2943
3868.06 2782
3868.65 2688
3869.23 2586
3869.82 2540
3870.41 2579
3870.99 2513
3871.58 2425
3872.17 2464
3872.76 2562
3873.34 2494
3873.93 2500
3874.52 2417
3875.10 2375
3875.69 2347
3876.28 2316
3876.87 2257
3877.45 2229
3878.04 2317
3878.63 2299
3879.22 2166
3879.80 2200
3880.39 2281
3880.98 2262
3881.57 2248
3882.15 2260
3882.74 2261
3883.33 2170
3883.92 2174
3884.51 2232
3885.09 2348
3885.68 2365
3886.27 2404
3886.86 2532
3887.45 2624
3888.04 2824
3888.62 2986
3889.21 3153
3889.80 3175
3890.39 3118
3890.98 3043
3891.57 3036
3892.15 3055
3892.74 2882
3893.33 2759
3893.92 2704
3894.51 2628
3895.10 2558
3895.69 2547
3896.28 2475
3896.86 2496
3897.45 2561
3898.04 2536
3898.63 2570
3899.22 2615
3899.81 2526
3900.40 2505
3900.99 2400
3901.58 2421
3902.17 2344
3902.76 2257
3903.34 2239
3903.93 2206
3904.52 2132
3905.11 2221
3905.70 2160
3906.29 2229
3906.88 2254
3907.47 2214
3908.06 2130
3908.65 2170
3909.24 2124
3909.83 2020
3910.42 2099
3911.01 2097
3911.60 2081
3912.19 1993
3912.78 2008
3913.37 2001
3913.96 1963
3914.55 1950
3915.14 1909
3915.73 1868
3916.32 1916
3916.91 1914
3917.50 1871
3918.09 2009
3918.68 1998
3919.28 1964
3919.87 1881
3920.46 1871
3921.05 1949
3921.64 2000
3922.23 1954
3922.82 1961
3923.41 1893
3924.00 1878
3924.59 1851
3925.18 1878
3925.77 1848
3926.37 1799
3926.96 1846
3927.55 1857
3928.14 1796
3928.73 1805
3929.32 1820
3929.91 1811
3930.51 1763
3931.10 1781
3931.69 1798
3932.28 1816
3932.87 1820
3933.46 1859
3934.05 1838
3934.65 1847
3935.24 1777
3935.83 1827
3936.42 1923
3937.01 1873
3937.61 1883
3938.20 1955
3938.79 2037
3939.38 2073
3939.97 2144
3940.57 2180
3941.16 2143
3941.75 2153
3942.34 2180
3942.94 2238
3943.53 2157
3944.12 2110
3944.71 2021
3945.31 1948
3945.90 1846
3946.49 1866
3947.08 1847
3947.68 1827
3948.27 1765
3948.86 1761
3949.45 1828
3950.05 1884
3950.64 1855
3951.23 1852
3951.83 1803
3952.42 1869
3953.01 1882
3953.61 1919
3954.20 1876
3954.79 1860
3955.39 1956
3955.98 2011
3956.57 2053
3957.17 1914
3957.76 2028
3958.35 2056
3958.95 2104
3959.54 2104
3960.13 2038
3960.73 1997
3961.32 2086
3961.92 2031
3962.51 2181
3963.10 2212
3963.70 2254
3964.29 2184
3964.88 2256
3965.48 2278
3966.07 2256
3966.67 2246
3967.26 2122
3967.86 2130
3968.45 2180
3969.04 2189
3969.64 2106
3970.23 2040
3970.83 1992
3971.42 2016
3972.02 1955
3972.61 1957
3973.21 1973
3973.80 1946
3974.40 1938
3974.99 1907
3975.58 2020
3976.18 2094
3976.77 2126
3977.37 2217
3977.96 2213
3978.56 2237
3979.15 2187
3979.75 2116
3980.35 2109
3980.94 2112
3981.54 2150
3982.13 2163
3982.73 2108
3983.32 2185
3983.92 2231
3984.51 2129
3985.11 2189
3985.70 2225
3986.30 2146
3986.90 2150
3987.49 2136
3988.09 2120
3988.68 2193
3989.28 2134
3989.87 2160
3990.47 2241
3991.07 2389
3991.66 2482
3992.26 2394
3992.85 2478
3993.45 2521
3994.05 2537
3994.64 2575
3995.24 2497
3995.84 2608
3996.43 2482
3997.03 2455
3997.62 2438
3998.22 2322
3998.82 2301
3999.41 2292
4000.01 2246
4000.61 2146
4001.20 2019
4001.80 1992
4002.40 1980
4003.00 1943
4003.59 1883
4004.19 1906
4004.79 1924
4005.38 1890
4005.98 1943
4006.58 1911
4007.17 1884
4007.77 1921
4008.37 1830
4008.97 1812
4009.56 1804
4010.16 1900
4010.76 1943
4011.36 1867
4011.95 1817
4012.55 1853
4013.15 1865
4013.75 1912
4014.34 1836
4014.94 1944
4015.54 1913
4016.14 1769
4016.74 1878
4017.33 1962
4017.93 1891
4018.53 1880
4019.13 1899
4019.73 1915
4020.32 1846
4020.92 1940
4021.52 1928
4022.12 1914
4022.72 1892
4023.32 1964
4023.91 2014
4024.51 2101
4025.11 2170
4025.71 2216
4026.31 2283
4026.91 2369
4027.51 2373
4028.10 2435
4028.70 2417
4029.30 2357
4029.90 2325
4030.50 2345
4031.10 2219
4031.70 2127
4032.30 2062
4032.90 2051
4033.49 1987
4034.09 1954
4034.69 1983
4035.29 1902
4035.89 1846
4036.49 1812
4037.09 1735
4037.69 1785
4038.29 1673
4038.89 1676
4039.49 1730
4040.09 1741
4040.69 1653
4041.29 1576
4041.89 1698
4042.49 1778
4043.09 1704
4043.69 1705
4044.29 1666
4044.89 1764
4045.49 1784
4046.09 1715
4046.69 1752
4047.29 1785
4047.89 1866
4048.49 1818
4049.09 1878
4049.69 1784
4050.29 1830
4050.89 1779
4051.49 1849
4052.09 1833
4052.69 1860
4053.29 1833
4053.89 1765
4054.49 1770
4055.09 1766
4055.69 1729
4056.30 1737
4056.90 1781
4057.50 1811
4058.10 1771
4058.70 1823
4059.30 1838
4059.90 1867
4060.50 1981
4061.10 2008
4061.71 2101
4062.31 2261
4062.91 2403
4063.51 2530
4064.11 2727
4064.71 2764
4065.31 2865
4065.92 2927
4066.52 2909
4067.12 2750
4067.72 2704
4068.32 2527
4068.92 2347
4069.53 2158
4070.13 2117
4070.73 2000
4071.33 1880
4071.93 1879
4072.54 1804
4073.14 1719
4073.74 1782
4074.34 1710
4074.94 1642
4075.55 1662
4076.15 1797
4076.75 1686
4077.35 1761
4077.96 1765
4078.56 1680
4079.16 1634
4079.76 1738
4080.37 1638
4080.97 1665
4081.57 1687
4082.17 1697
4082.78 1714
4083.38 1632
4083.98 1629
4084.59 1690
4085.19 1651
4085.79 1580
4086.39 1579
4087.00 1645
4087.60 1616
4088.20 1562
4088.81 1680
4089.41 1679
4090.01 1628
4090.62 1588
4091.22 1664
4091.82 1750
4092.43 1632
4093.03 1726
4093.63 1782
4094.24 1755
4094.84 1735
4095.45 1812
4096.05 1781
4096.65 1808
4097.26 1832
4097.86 1926
4098.47 1927
4099.07 1755
4099.67 1799
4100.28 1802
4100.88 1874
4101.49 1805
4102.09 1831
4102.69 1871
4103.30 1889
4103.90 1851
4104.51 1948
4105.11 1809
4105.72 1821
4106.32 1822
4106.93 1787
4107.53 1837
4108.13 1802
4108.74 1699
4109.34 1642
4109.95 1670
4110.55 1714
4111.16 1725
4111.76 1646
4112.37 1602
4112.97 1693
4113.58 1741
4114.18 1668
4114.79 1657
4115.39 1691
4116.00 1700
4116.60 1670
4117.21 1644
4117.82 1562
4118.42 1726
4119.03 1689
4119.63 1639
4120.24 1611
4120.84 1631
4121.45 1662
4122.05 1670
4122.66 1622
4123.27 1659
4123.87 1611
4124.48 1663
4125.08 1730
4125.69 1707
4126.30 1745
4126.90 1778
4127.51 1685
4128.11 1698
4128.72 1663
4129.33 1663
4129.93 1681
4130.54 1696
4131.15 1661
4131.75 1687
4132.36 1743
4132.96 1762
4133.57 1745
4134.18 1755
4134.78 1815
4135.39 1772
4136.00 1778
4136.60 1898
4137.21 1892
4137.82 1922
4138.43 1972
4139.03 1936
4139.64 2006
4140.25 2070
4140.85 2138
4141.46 2223
4142.07 2264
4142.68 2236
4143.28 2288
4143.89 2252
4144.50 2216
4145.10 2240
4145.71 2148
4146.32 2106
4146.93 2049
4147.53 1995
4148.14 1863
4148.75 1844
4149.36 1831
4149.97 1834
4150.57 1780
4151.18 1764
4151.79 1726
4152.40 1774
4153.00 1740
4153.61 1649
4154.22 1709
4154.83 1727
4155.44 1722
4156.05 1772
4156.65 1765
4157.26 1831
4157.87 1878
4158.48 1904
4159.09 1828
4159.70 1910
4160.30 1839
4160.91 1831
4161.52 1825
4162.13 1873
4162.74 1841
4163.35 1883
4163.96 1858
4164.56 1842
4165.17 1930
4165.78 1933
4166.39 1918
4167.00 2006
4167.61 2034
4168.22 2215
4168.83 2402
4169.44 2505
4170.05 2576
4170.66 2754
4171.26 2758
4171.87 2890
4172.48 2857
4173.09 2798
4173.70 2740
4174.31 2625
4174.92 2503
4175.53 2421
4176.14 2358
4176.75 2243
4177.36 2098
4177.97 2009
4178.58 2045
4179.19 1939
4179.80 1921
4180.41 1902
4181.02 1858
4181.63 1891
4182.24 1881
4182.85 1798
4183.46 1856
4184.07 1839
4184.68 1857
4185.29 1848
4185.90 1858
4186.51 1756
4187.12 1759
4187.73 1744
4188.34 1714
4188.95 1754
4189.56 1756
4190.18 1791
4190.79 1807
4191.40 1888
4192.01 1945
4192.62 2073
4193.23 2168
4193.84 2223
4194.45 2234
4195.06 2205
4195.67 2196
4196.28 2086
4196.90 2054
4197.51 2064
4198.12 2010
4198.73 1983
4199.34 1953
4199.95 1912
4200.56 1831
4201.18 1882
4201.79 1907
4202.40 1864
4203.01 1859
4203.62 1863
4204.23 1817
4204.85 1814
4205.46 1846
4206.07 1895
4206.68 1959
4207.29 1964
4207.90 1963
4208.52 2017
4209.13 2026
4209.74 2004
4210.35 1970
4210.97 2034
4211.58 2055
4212.19 2087
4212.80 2017
4213.41 1942
4214.03 1967
4214.64 1991
4215.25 2009
4215.86 2041
4216.48 2074
4217.09 2041
4217.70 2093
4218.32 2180
4218.93 2151
4219.54 2160
4220.15 2145
4220.77 2142
4221.38 2216
4221.99 2057
4222.61 2071
4223.22 2054
4223.83 2162
4224.44 2148
4225.06 2249
4225.67 2482
4226.28 2632
4226.90 2770
4227.51 2914
4228.13 3026
4228.74 2977
4229.35 2928
4229.97 2819
4230.58 2691
4231.19 2497
4231.81 2344
4232.42 2173
4233.03 2058
4233.65 2066
4234.26 2074
4234.88 2150
4235.49 2131
4236.10 2073
4236.72 2052
4237.33 2030
4237.95 1991
4238.56 1925
4239.17 1918
4239.79 1930
4240.40 1951
4241.02 1959
4241.63 1944
4242.25 1934
4242.86 1930
4243.48 1974
4244.09 1988
4244.71 1857
4245.32 1911
4245.93 1964
4246.55 2000
4247.16 1972
4247.78 1907
4248.39 1905
4249.01 2045
4249.62 1972
4250.24 1925
4250.85 1941
4251.47 1905
4252.08 1949
4252.70 1884
4253.32 1865
4253.93 1899
4254.55 1880
4255.16 1867
4255.78 1855
4256.39 1852
4257.01 1930
4257.62 1932
4258.24 1968
4258.85 1954
4259.47 1924
4260.09 2082
4260.70 2204
4261.32 2217
4261.93 2282
4262.55 2431
4263.17 2404
4263.78 2404
4264.40 2345
4265.01 2332
4265.63 2334
4266.25 2272
4266.86 2203
4267.48 2092
4268.10 2021
4268.71 2020
4269.33 2081
4269.94 2066
4270.56 1906
4271.18 1993
4271.79 1945
4272.41 1924
4273.03 2036
4273.64 2047
4274.26 2156
4274.88 2255
4275.49 2244
4276.11 2414
4276.73 2474
4277.35 2595
4277.96 2577
4278.58 2549
4279.20 2585
4279.81 2479
4280.43 2357
4281.05 2205
4281.67 2163
4282.28 2148
4282.90 2004
4283.52 1906
4284.14 1927
4284.75 1829
4285.37 1817
4285.99 1778
4286.61 1752
4287.22 1791
4287.84 1659
4288.46 1748
4289.08 1729
4289.70 1713
4290.31 1657
4290.93 1694
4291.55 1688
4292.17 1669
4292.79 1717
4293.40 1754
4294.02 1745
4294.64 1716
4295.26 1737
4295.88 1763
4296.50 1774
4297.11 1752
4297.73 1781
4298.35 1857
4298.97 1799
4299.59 1824
4300.21 1823
4300.83 1886
4301.44 1912
4302.06 1892
4302.68 1883
4303.30 1912
4303.92 1888
4304.54 1957
4305.16 1908
4305.78 1953
4306.40 1963
4307.02 1889
4307.63 1901
4308.25 1880
4308.87 1869
4309.49 1817
4310.11 1847
4310.73 1894
4311.35 1868
4311.97 1898
4312.59 1910
4313.21 1902
4313.83 1918
4314.45 1905
4315.07 1932
4315.69 1967
4316.31 1861
4316.93 1901
4317.55 1863
4318.17 1880
4318.79 1890
4319.41 1883
4320.03 1867
4320.65 1938
4321.27 1914
4321.89 2014
4322.51 2119
4323.13 2109
4323.75 2082
4324.37 2153
4324.99 2195
4325.61 2259
4326.23 2217
4326.85 2258
4327.47 2304
4328.09 2377
4328.71 2492
4329.33 2888
4329.96 3075
4330.58 3426
4331.20 3868
4331.82 4130
4332.44 4361
4333.06 4441
4333.68 4322
4334.30 4082
4334.92 3638
4335.54 3376
4336.17 3142
4336.79 2817
4337.41 2697
4338.03 2624
4338.65 2524
4339.27 2470
4339.89 2444
4340.52 2378
4341.14 2397
4341.76 2365
4342.38 2530
4343.00 2655
4343.62 2790
4344.25 2980
4344.87 3309
4345.49 3476
4346.11 3574
4346.73 3683
4347.36 3707
4347.98 3521
4348.60 3342
4349.22 3149
4349.84 2944
4350.47 2731
4351.09 2687
4351.71 2697
4352.33 2495
4352.96 2467
4353.58 2344
4354.20 2262
4354.82 2161
4355.45 2129
4356.07 2035
4356.69 2156
4357.31 2102
4357.94 2155
4358.56 2200
4359.18 2124
4359.81 2096
4360.43 2055
4361.05 1986
4361.68 2027
4362.30 2016
4362.92 1965
4363.55 1957
4364.17 1937
4364.79 1939
4365.42 1936
4366.04 1983
4366.66 1970
4367.29 1905
4367.91 1927
4368.53 1895
4369.16 1861
4369.78 1813
4370.40 1801
4371.03 1875
4371.65 1837
4372.27 1890
4372.90 1862
4373.52 1816
4374.15 1911
4374.77 1947
4375.39 1946
4376.02 1888
4376.64 1853
4377.27 1853
4377.89 1866
4378.52 1840
4379.14 1979
4379.76 1895
4380.39 2023
4381.01 1937
4381.64 1923
4382.26 2020
4382.89 2032
4383.51 1952
4384.14 1997
4384.76 1965
4385.39 1944
4386.01 1990
4386.64 2031
4387.26 1999
4387.89 1966
4388.51 1924
4389.14 2056
4389.76 2013
4390.39 2056
4391.01 2118
4391.64 2033
4392.26 2008
4392.89 1944
4393.51 2008
4394.14 1917
4394.76 1872
4395.39 1808
4396.01 1834
4396.64 1829
4397.26 1794
4397.89 1701
4398.52 1768
4399.14 1814
4399.77 1819
4400.39 1811
4401.02 1782
4401.65 1701
4402.27 1740
4402.90 1724
4403.52 1740
4404.15 1787
4404.78 1767
4405.40 1802
4406.03 1750
4406.65 1729
4407.28 1692
4407.91 1637
4408.53 1707
4409.16 1737
4409.79 1728
4410.41 1712
4411.04 1682
4411.67 1699
4412.29 1665
4412.92 1666
4413.55 1689
4414.17 1655
4414.80 1657
4415.43 1610
4416.05 1724
4416.68 1745
4417.31 1671
4417.94 1738
4418.56 1727
4419.19 1770
4419.82 1765
4420.44 1752
4421.07 1655
4421.70 1612
4422.33 1625
4422.95 1608
4423.58 1635
4424.21 1642
4424.84 1584
4425.46 1604
4426.09 1597
4426.72 1517
4427.35 1493
4427.97 1498
4428.60 1553
4429.23 1559
4429.86 1559
4430.49 1569
4431.11 1582
4431.74 1542
4432.37 1597
4433.00 1596
4433.63 1607
4434.26 1595
4434.88 1639
4435.51 1554
4436.14 1553
4436.77 1532
4437.40 1561
4438.03 1588
4438.65 1549
4439.28 1531
4439.91 1574
4440.54 1625
4441.17 1507
4441.80 1569
4442.43 1581
4443.06 1537
4443.68 1615
4444.31 1672
4444.94 1739
4445.57 1774
4446.20 1801
4446.83 1789
4447.46 1896
4448.09 1834
4448.72 1795
4449.35 1710
4449.98 1743
4450.61 1659
4451.24 1671
4451.86 1646
4452.49 1657
4453.12 1672
4453.75 1673
4454.38 1666
4455.01 1679
4455.64 1705
4456.27 1738
4456.90 1730
4457.53 1663
4458.16 1653
4458.79 1705
4459.42 1640
4460.05 1581
4460.68 1575
4461.31 1537
4461.94 1528
4462.57 1555
4463.20 1542
4463.83 1511
4464.46 1513
4465.09 1476
4465.72 1501
4466.36 1564
4466.99 1532
4467.62 1509
4468.25 1471
4468.88 1554
4469.51 1505
4470.14 1578
4470.77 1548
4471.40 1545
4472.03 1538
4472.66 1574
4473.29 1493
4473.93 1474
4474.56 1493
4475.19 1474
4475.82 1535
4476.45 1497
4477.08 1540
4477.71 1532
4478.34 1515
4478.98 1523
4479.61 1515
4480.24 1558
4480.87 1532
4481.50 1551
4482.13 1628
4482.76 1587
4483.40 1600
4484.03 1665
4484.66 1721
4485.29 1784
4485.92 1702
4486.56 1619
4487.19 1607
4487.82 1623
4488.45 1595
4489.08 1659
4489.72 1640
4490.35 1638
4490.98 1629
4491.61 1617
4492.25 1590
4492.88 1567
4493.51 1642
4494.14 1604
4494.78 1604
4495.41 1609
4496.04 1670
4496.67 1614
4497.31 1648
4497.94 1680
4498.57 1730
4499.20 1754
4499.84 1846
4500.47 1877
4501.10 1964
4501.74 2060
4502.37 2046
4503.00 2013
4503.64 2040
4504.27 1959
4504.90 1911
4505.53 1964
4506.17 1950
4506.80 1826
4507.43 1745
4508.07 1739
4508.70 1831
4509.34 1865
4509.97 1865
4510.60 1783
4511.24 1720
4511.87 1707
4512.50 1691
4513.14 1728
4513.77 1816
4514.41 1737
4515.04 1678
4515.67 1627
4516.31 1653
4516.94 1701
4517.58 1707
4518.21 1736
4518.84 1736
4519.48 1749
4520.11 1731
4520.75 1787
4521.38 1854
4522.02 1882
4522.65 1894
4523.28 1923
4523.92 1945
4524.55 2007
4525.19 2046
4525.82 2177
4526.46 2282
4527.09 2551
4527.73 3024
4528.36 3398
4529.00 3798
4529.63 4254
4530.27 4781
4530.90 5177
4531.54 5124
4532.17 4990
4532.81 4811
4533.44 4622
4534.08 4174
4534.71 3644
4535.35 3157
4535.99 2753
4536.62 2470
4537.26 2238
4537.89 2175
4538.53 1972
4539.16 1864
4539.80 1759
4540.43 1724
4541.07 1762
4541.71 1704
4542.34 1700
4542.98 1692
4543.61 1699
4544.25 1733
4544.89 1598
4545.52 1590
4546.16 1607
4546.79 1574
4547.43 1582
4548.07 1555
4548.70 1511
4549.34 1466
4549.98 1508
4550.61 1592
4551.25 1556
4551.89 1611
4552.52 1582
4553.16 1631
4553.80 1650
4554.43 1609
4555.07 1568
4555.71 1618
4556.34 1623
4556.98 1706
4557.62 1799
4558.25 1805
4558.89 1774
4559.53 1873
4560.16 1902
4560.80 1894
4561.44 1826
4562.08 1851
4562.71 1887
4563.35 1902
4563.99 1879
4564.63 1890
4565.26 1905
4565.90 1990
4566.54 1964
4567.18 1972
4567.81 2022
4568.45 2042
4569.09 2072
4569.73 2015
4570.36 2109
4571.00 2143
4571.64 2060
4572.28 2104
4572.92 1950
4573.55 2002
4574.19 2011
4574.83 1998
4575.47 1908
4576.11 1856
4576.75 1762
4577.38 1763
4578.02 1724
4578.66 1738
4579.30 1625
4579.94 1594
4580.58 1598
4581.21 1691
4581.85 1656
4582.49 1681
4583.13 1684
4583.77 1689
4584.41 1733
4585.05 1792
4585.69 1773
4586.32 1793
4586.96 1719
4587.60 1808
4588.24 1838
4588.88 1767
4589.52 1793
4590.16 1816
4590.80 1896
4591.44 1938
4592.08 1911
4592.72 1910
4593.36 1877
4594.00 1806
4594.63 1809
4595.27 1790
4595.91 1675
4596.55 1660
4597.19 1630
4597.83 1717
4598.47 1710
4599.11 1713
4599.75 1683
4600.39 1683
4601.03 1683
4601.67 1672
4602.31 1659
4602.95 1656
4603.59 1653
4604.23 1669
4604.87 1682
4605.51 1697
4606.15 1675
4606.79 1644
4607.43 1570
4608.08 1652
4608.72 1625
4609.36 1535
4610.00 1555
4610.64 1612
4611.28 1634
4611.92 1644
4612.56 1625
4613.20 1605
4613.84 1611
4614.48 1641
4615.12 1686
4615.76 1647
4616.41 1551
4617.05 1552
4617.69 1576
4618.33 1573
4618.97 1521
4619.61 1496
4620.25 1467
4620.89 1516
4621.54 1461
4622.18 1457
4622.82 1495
4623.46 1507
4624.10 1454
4624.74 1498
4625.38 1519
4626.03 1527
4626.67 1525
4627.31 1493
4627.95 1530
4628.59 1519
4629.24 1546
4629.88 1631
4630.52 1716
4631.16 1692
4631.80 1731
4632.45 1796
4633.09 1809
4633.73 1826
4634.37 1724
4635.02 1700
4635.66 1644
4636.30 1680
4636.94 1629
4637.58 1650
4638.23 1646
4638.87 1669
4639.51 1682
4640.16 1644
4640.80 1617
4641.44 1572
4642.08 1654
4642.73 1619
4643.37 1553
4644.01 1572
4644.66 1618
4645.30 1645
4645.94 1621
4646.58 1576
4647.23 1589
4647.87 1595
4648.51 1660
4649.16 1683
4649.80 1693
4650.44 1671
4651.09 1743
4651.73 1750
4652.37 1762
4653.02 1748
4653.66 1769
4654.31 1730
4654.95 1643
4655.59 1621
4656.24 1562
4656.88 1644
4657.52 1659
4658.17 1596
4658.81 1513
4659.46 1519
4660.10 1550
4660.75 1592
4661.39 1576
4662.03 1535
4662.68 1460
4663.32 1496
4663.97 1519
4664.61 1531
4665.26 1533
4665.90 1482
4666.54 1457
4667.19 1477
4667.83 1450
4668.48 1409
4669.12 1459
4669.77 1387
4670.41 1452
4671.06 1437
4671.70 1465
4672.35 1535
4672.99 1607
4673.64 1554
4674.28 1529
4674.93 1495
4675.57 1602
4676.22 1568
4676.86 1561
4677.51 1615
4678.15 1552
4678.80 1617
4679.44 1661
4680.09 1701
4680.73 1695
4681.38 1649
4682.03 1614
4682.67 1650
4683.32 1735
4683.96 1657
4684.61 1672
4685.25 1661
4685.90 1631
4686.55 1638
4687.19 1722
4687.84 1717
4688.48 1711
4689.13 1763
4689.78 1763
4690.42 1771
4691.07 1699
4691.72 1771
4692.36 1693
4693.01 1689
4693.65 1662
4694.30 1700
4694.95 1647
4695.59 1793
4696.24 1787
4696.89 1759
4697.53 1757
4698.18 1857
4698.83 1921
4699.47 1998
4700.12 1931
4700.77 1822
4701.41 1785
4702.06 1822
4702.71 1793
4703.36 1775
4704.00 1756
4704.65 1758
4705.30 1826
4705.94 1671
4706.59 1688
4707.24 1761
4707.89 1802
4708.53 1693
4709.18 1696
4709.83 1731
4710.48 1678
4711.12 1729
4711.77 1803
4712.42 1753
4713.07 1736
4713.71 1758
4714.36 1803
4715.01 1752
4715.66 1714
4716.31 1791
4716.95 1805
4717.60 1797
4718.25 1817
4718.90 1779
4719.55 1906
4720.19 1973
4720.84 1971
4721.49 2036
4722.14 2034
4722.79 1997
4723.44 2058
4724.08 2081
4724.73 2177
4725.38 2301
4726.03 2439
4726.68 2579
4727.33 2554
4727.98 2505
4728.63 2376
4729.27 2303
4729.92 2131
4730.57 1995
4731.22 1932
4731.87 1900
4732.52 1850
4733.17 1848
4733.82 1828
4734.47 1745
4735.12 1746
4735.77 1738
4736.41 1711
4737.06 1699
4737.71 1723
4738.36 1766
4739.01 1783
4739.66 1790
4740.31 1849
4740.96 1828
4741.61 1877
4742.26 1861
4742.91 1881
4743.56 1812
4744.21 1764
4744.86 1801
4745.51 1865
4746.16 1864
4746.81 1908
4747.46 1849
4748.11 1900
4748.76 1916
4749.41 2027
4750.06 2066
4750.71 2140
4751.36 2151
4752.01 2153
4752.66 2199
4753.31 2225
4753.96 2184
4754.61 2086
4755.26 2073
4755.92 1992
4756.57 2021
4757.22 2062
4757.87 2118
4758.52 2161
4759.17 2240
4759.82 2212
4760.47 2301
4761.12 2312
4761.77 2180
4762.42 2134
4763.08 2056
4763.73 1983
4764.38 1927
4765.03 1976
4765.68 1892
4766.33 1867
4766.98 1908
4767.64 1970
4768.29 1934
4768.94 1842
4769.59 1837
4770.24 1810
4770.89 1805
4771.54 1797
4772.20 1822
4772.85 1737
4773.50 1762
4774.15 1784
4774.80 1788
4775.46 1743
4776.11 1779
4776.76 1755
4777.41 1770
4778.06 1745
4778.72 1813
4779.37 1754
4780.02 1747
4780.67 1820
4781.33 1867
4781.98 1869
4782.63 1973
4783.28 1875
4783.94 1901
4784.59 1946
4785.24 1903
4785.89 1907
4786.55 1981
4787.20 2046
4787.85 2062
4788.51 2135
4789.16 2188
4789.81 2229
4790.46 2189
4791.12 2155
4791.77 2114
4792.42 2052
4793.08 2123
4793.73 2125
4794.38 2093
4795.04 2166
4795.69 2140
4796.34 2198
4797.00 2257
4797.65 2356
4798.30 2619
4798.96 2904
4799.61 3035
4800.27 3161
4800.92 3231
4801.57 3252
4802.23 3193
4802.88 2969
4803.53 2770
4804.19 2664
4804.84 2413
4805.50 2297
4806.15 2203
4806.81 2184
4807.46 2074
4808.11 2092
4808.77 2016
4809.42 1965
4810.08 1938
4810.73 1974
4811.39 1974
4812.04 2012
4812.69 1985
4813.35 1980
4814.00 2082
4814.66 2093
4815.31 2116
4815.97 2048
4816.62 2026
4817.28 1989
4817.93 2037
4818.59 2031
4819.24 2084
4819.90 2200
4820.55 2244
4821.21 2274
4821.86 2310
4822.52 2423
4823.17 2434
4823.83 2290
4824.48 2214
4825.14 2237
4825.79 2172
4826.45 2140
4827.11 2195
4827.76 2141
4828.42 2157
4829.07 2141
4829.73 2116
4830.38 2111
4831.04 2123
4831.70 2140
4832.35 2193
4833.01 2178
4833.66 2228
4834.32 2266
4834.98 2345
4835.63 2319
4836.29 2391
4836.94 2306
4837.60 2297
4838.26 2430
4838.91 2451
4839.57 2391
4840.23 2393
4840.88 2456
4841.54 2443
4842.20 2520
4842.85 2434
4843.51 2388
4844.17 2323
4844.82 2442
4845.48 2447
4846.14 2459
4846.79 2455
4847.45 2518
4848.11 2563
4848.76 2626
4849.42 2692
4850.08 2812
4850.73 2668
4851.39 2577
4852.05 2652
4852.71 2611
4853.36 2534
4854.02 2510
4854.68 2626
4855.34 2709
4855.99 2868
4856.65 3044
4857.31 3149
4857.97 3191
4858.62 3301
4859.28 3133
4859.94 3053
4860.60 2971
4861.25 2864
4861.91 2722
4862.57 2566
4863.23 2540
4863.89 2577
4864.54 2503
4865.20 2549
4865.86 2521
4866.52 2602
4867.18 2501
4867.84 2447
4868.49 2417
4869.15 2483
4869.81 2385
4870.47 2350
4871.13 2378
4871.79 2346
4872.44 2275
4873.10 2213
4873.76 2216
4874.42 2265
4875.08 2283
4875.74 2220
4876.40 2210
4877.06 2191
4877.72 2245
4878.37 2247
4879.03 2201
4879.69 2124
4880.35 2125
4881.01 2072
4881.67 2136
4882.33 2016
4882.99 1947
4883.65 1972
4884.31 2056
4884.97 2077
4885.63 2020
4886.29 2002
4886.95 1936
4887.61 1912
4888.26 1961
4888.92 2027
4889.58 2056
4890.24 2073
4890.90 2031
4891.56 2034
4892.22 1966
4892.88 1965
4893.54 1901
4894.20 1962
4894.86 1951
4895.52 1974
4896.18 1975
4896.84 2057
4897.51 2075
4898.17 2010
4898.83 2091
4899.49 2137
4900.15 2099
4900.81 2105
4901.47 2039
4902.13 1967
4902.79 1881
4903.45 1846
4904.11 1876
4904.77 1833
4905.43 1771
4906.09 1780
4906.75 1799
4907.41 1765
4908.08 1735
4908.74 1833
4909.40 1822
4910.06 1827
4910.72 1789
4911.38 1712
4912.04 1712
4912.70 1752
4913.37 1755
4914.03 1721
4914.69 1688
4915.35 1605
4916.01 1647
4916.67 1633
4917.33 1645
4918.00 1630
4918.66 1683
4919.32 1623
4919.98 1580
4920.64 1632
4921.31 1623
4921.97 1616
4922.63 1615
4923.29 1640
4923.95 1578
4924.62 1582
4925.28 1595
4925.94 1584
4926.60 1644
4927.26 1614
4927.93 1634
4928.59 1676
4929.25 1612
4929.91 1665
4930.58 1618
4931.24 1646
4931.90 1664
4932.56 1664
4933.23 1670
4933.89 1661
4934.55 1679
4935.22 1599
4935.88 1621
4936.54 1553
4937.20 1522
4937.87 1626
4938.53 1646
4939.19 1696
4939.86 1657
4940.52 1636
4941.18 1607
4941.85 1594
4942.51 1631
4943.17 1616
4943.84 1604
4944.50 1650
4945.16 1727
4945.83 1711
4946.49 1673
4947.15 1636
4947.82 1647
4948.48 1703
4949.15 1573
4949.81 1623
4950.47 1676
4951.14 1712
4951.80 1624
4952.47 1617
4953.13 1666
4953.79 1708
4954.46 1620
4955.12 1674
4955.79 1718
4956.45 1859
4957.11 1898
4957.78 2097
4958.44 2355
4959.11 2609
4959.77 2768
4960.44 2963
4961.10 3029
4961.77 2932
4962.43 3022
4963.10 2918
4963.76 2821
4964.42 2658
4965.09 2459
4965.75 2232
4966.42 2138
4967.08 1963
4967.75 1844
4968.41 1780
4969.08 1715
4969.74 1708
4970.41 1648
4971.08 1686
4971.74 1687
4972.41 1666
4973.07 1647
4973.74 1647
4974.40 1738
4975.07 1715
4975.73 1746
4976.40 1786
4977.06 1764
4977.73 1704
4978.40 1696
4979.06 1572
4979.73 1624
4980.39 1526
4981.06 1545
4981.73 1554
4982.39 1536
4983.06 1528
4983.72 1501
4984.39 1539
4985.06 1587
4985.72 1640
4986.39 1657
4987.05 1701
4987.72 1687
4988.39 1670
4989.05 1680
4989.72 1688
4990.39 1738
4991.05 1743
4991.72 1645
4992.39 1618
4993.05 1596
4993.72 1608
4994.39 1561
4995.05 1610
4995.72 1641
4996.39 1682
4997.05 1608
4997.72 1590
4998.39 1609
4999.06 1613
4999.72 1515
5000.39 1539
5001.06 1564
5001.73 1527
5002.39 1504
5003.06 1436
5003.73 1455
5004.39 1455
5005.06 1455
5005.73 1418
5006.40 1425
5007.07 1495
5007.73 1479
5008.40 1464
5009.07 1472
5009.74 1520
5010.40 1496
5011.07 1540
5011.74 1485
5012.41 1442
5013.08 1426
5013.74 1438
5014.41 1445
5015.08 1460
5015.75 1396
5016.42 1441
5017.09 1449
5017.75 1475
5018.42 1486
5019.09 1393
5019.76 1422
5020.43 1439
5021.10 1427
5021.76 1416
5022.43 1402
5023.10 1443
5023.77 1478
5024.44 1495
5025.11 1516
5025.78 1473
5026.45 1489
5027.12 1429
5027.78 1385
5028.45 1413
5029.12 1384
5029.79 1442
5030.46 1477
5031.13 1439
5031.80 1442
5032.47 1398
5033.14 1360
5033.81 1424
5034.48 1437
5035.15 1513
5035.82 1454
5036.49 1442
5037.16 1489
5037.83 1430
5038.50 1435
5039.16 1471
5039.83 1524
5040.50 1499
5041.17 1466
5041.84 1456
5042.51 1431
5043.18 1364
5043.85 1408
5044.52 1431
5045.20 1440
5045.87 1477
5046.54 1457
5047.21 1362
5047.88 1386
5048.55 1415
5049.22 1438
5049.89 1514
5050.56 1419
5051.23 1481
5051.90 1488
5052.57 1434
5053.24 1429
5053.91 1446
5054.58 1392
5055.25 1421
5055.92 1454
5056.60 1387
5057.27 1456
5057.94 1440
5058.61 1382
5059.28 1370
5059.95 1396
5060.62 1384
5061.29 1413
5061.96 1392
5062.64 1379
5063.31 1376
5063.98 1363
5064.65 1378
5065.32 1370
5065.99 1403
5066.66 1418
5067.34 1385
5068.01 1350
5068.68 1387
5069.35 1450
5070.02 1472
5070.70 1473
5071.37 1470
5072.04 1531
5072.71 1492
5073.38 1437
5074.06 1467
5074.73 1460
5075.40 1434
5076.07 1467
5076.74 1478
5077.42 1412
5078.09 1526
5078.76 1528
5079.43 1505
5080.11 1455
5080.78 1438
5081.45 1480
5082.12 1441
5082.80 1371
5083.47 1400
5084.14 1439
5084.82 1435
5085.49 1441
5086.16 1467
5086.83 1514
5087.51 1546
5088.18 1631
5088.85 1609
5089.53 1695
5090.20 1692
5090.87 1692
5091.55 1701
5092.22 1647
5092.89 1599
5093.57 1586
5094.24 1575
5094.91 1519
5095.59 1557
5096.26 1480
5096.93 1508
5097.61 1500
5098.28 1513
5098.96 1479
5099.63 1502
5100.30 1562
5100.98 1632
5101.65 1648
5102.32 1579
5103.00 1557
5103.67 1661
5104.35 1607
5105.02 1490
5105.70 1585
5106.37 1602
5107.04 1564
5107.72 1550
5108.39 1520
5109.07 1479
5109.74 1529
5110.42 1509
5111.09 1532
5111.77 1573
5112.44 1533
5113.11 1538
5113.79 1539
5114.46 1575
5115.14 1586
5115.81 1717
5116.49 1861
5117.16 1832
5117.84 1949
5118.51 2065
5119.19 2116
5119.86 2116
5120.54 1958
5121.21 1959
5121.89 1837
5122.57 1778
5123.24 1686
5123.92 1678
5124.59 1648
5125.27 1629
5125.94 1616
5126.62 1611
5127.29 1593
5127.97 1559
5128.64 1568
5129.32 1545
5130.00 1580
5130.67 1629
5131.35 1619
5132.02 1570
5132.70 1541
5133.38 1587
5134.05 1620
5134.73 1614
5135.40 1552
5136.08 1602
5136.76 1588
5137.43 1587
5138.11 1613
5138.79 1636
5139.46 1645
5140.14 1553
5140.82 1553
5141.49 1603
5142.17 1554
5142.85 1488
5143.52 1515
5144.20 1427
5144.88 1431
5145.55 1442
5146.23 1448
5146.91 1466
5147.58 1498
5148.26 1417
5148.94 1438
5149.61 1455
5150.29 1439
5150.97 1460
5151.65 1463
5152.32 1455
5153.00 1403
5153.68 1431
5154.36 1440
5155.03 1499
5155.71 1529
5156.39 1530
5157.07 1585
5157.74 1583
5158.42 1516
5159.10 1603
5159.78 1555
5160.45 1536
5161.13 1481
5161.81 1485
5162.49 1409
5163.17 1443
5163.84 1535
5164.52 1472
5165.20 1537
5165.88 1480
5166.56 1486
5167.24 1476
5167.91 1449
5168.59 1463
5169.27 1439
5169.95 1456
5170.63 1428
5171.31 1422
5171.98 1453
5172.66 1376
5173.34 1337
5174.02 1411
5174.70 1391
5175.38 1390
5176.06 1456
5176.74 1479
5177.41 1405
5178.09 1405
5178.77 1466
5179.45 1513
5180.13 1450
5180.81 1434
5181.49 1423
5182.17 1410
5182.85 1435
5183.53 1432
5184.21 1326
5184.89 1392
5185.57 1401
5186.24 1427
5186.92 1420
5187.60 1405
5188.28 1360
5188.96 1412
5189.64 1372
5190.32 1379
5191.00 1430
5191.68 1404
5192.36 1400
5193.04 1336
5193.72 1294
5194.40 1279
5195.08 1331
5195.76 1363
5196.44 1314
5197.12 1339
5197.80 1357
5198.48 1316
5199.16 1335
5199.84 1372
5200.52 1389
5201.21 1374
5201.89 1353
5202.57 1354
5203.25 1345
5203.93 1316
5204.61 1430
5205.29 1451
5205.97 1443
5206.65 1399
5207.33 1351
5208.01 1359
5208.69 1364
5209.37 1411
5210.06 1460
5210.74 1439
5211.42 1400
5212.10 1433
5212.78 1494
5213.46 1503
5214.14 1480
5214.82 1458
5215.51 1468
5216.19 1466
5216.87 1460
5217.55 1447
5218.23 1416
5218.91 1472
5219.60 1464
5220.28 1470
5220.96 1515
5221.64 1528
5222.32 1548
5223.00 1512
5223.69 1525
5224.37 1496
5225.05 1491
5225.73 1494
5226.41 1443
5227.10 1504
5227.78 1464
5228.46 1487
5229.14 1549
5229.83 1543
5230.51 1511
5231.19 1417
5231.87 1437
5232.56 1480
5233.24 1559
5233.92 1523
5234.60 1586
5235.29 1617
5235.97 1478
5236.65 1512
5237.34 1612
5238.02 1654
5238.70 1641
5239.38 1662
5240.07 1646
5240.75 1680
5241.43 1740
5242.12 1711
5242.80 1731
5243.48 1748
5244.17 1779
5244.85 1754
5245.53 1703
5246.22 1689
5246.90 1642
5247.58 1577
5248.27 1538
5248.95 1571
5249.63 1622
5250.32 1573
5251.00 1569
5251.69 1626
5252.37 1616
5253.05 1662
5253.74 1622
5254.42 1594
5255.11 1544
5255.79 1527
5256.47 1520
5257.16 1489
5257.84 1529
5258.53 1561
5259.21 1588
5259.89 1594
5260.58 1674
5261.26 1728
5261.95 1669
5262.63 1763
5263.32 1665
5264.00 1682
5264.69 1602
5265.37 1693
5266.06 1671
5266.74 1681
5267.43 1610
5268.11 1629
5268.79 1630
5269.48 1597
5270.16 1650
5270.85 1639
5271.53 1613
5272.22 1531
5272.91 1551
5273.59 1561
5274.28 1580
5274.96 1642
5275.65 1561
5276.33 1593
5277.02 1577
5277.70 1644
5278.39 1661
5279.07 1661
5279.76 1657
5280.45 1719
5281.13 1714
5281.82 1742
5282.50 1694
5283.19 1751
5283.87 1747
5284.56 1741
5285.25 1672
5285.93 1729
5286.62 1719
5287.30 1704
5287.99 1700
5288.68 1711
5289.36 1692
5290.05 1718
5290.74 1749
5291.42 1746
5292.11 1716
5292.79 1750
5293.48 1768
5294.17 1771
5294.85 1788
5295.54 1785
5296.23 1829
5296.91 1853
5297.60 1921
5298.29 1997
5298.98 2001
5299.66 2014
5300.35 2052
5301.04 2065
5301.72 2078
5302.41 2170
5303.10 2282
5303.78 2372
5304.47 2482
5305.16 2514
5305.85 2520
5306.53 2531
5307.22 2563
5307.91 2415
5308.60 2470
5309.28 2528
5309.97 2533
5310.66 2797
5311.35 3017
5312.03 3282
5312.72 3619
5313.41 3957
5314.10 4161
5314.79 4304
5315.47 4248
5316.16 4017
5316.85 3801
5317.54 3513
5318.23 3283
5318.91 3043
5319.60 2770
5320.29 2580
5320.98 2374
5321.67 2204
5322.36 2053
5323.04 1985
5323.73 1878
5324.42 1758
5325.11 1750
5325.80 1736
5326.49 1724
5327.18 1676
5327.86 1638
5328.55 1639
5329.24 1647
5329.93 1697
5330.62 1664
5331.31 1619
5332.00 1565
5332.69 1556
5333.38 1548
5334.06 1630
5334.75 1601
5335.44 1546
5336.13 1549
5336.82 1535
5337.51 1532
5338.20 1550
5338.89 1557
5339.58 1580
5340.27 1660
5340.96 1669
5341.65 1703
5342.34 1709
5343.03 1715
5343.72 1759
5344.41 1682
5345.10 1766
5345.79 1827
5346.48 1913
5347.17 2054
5347.86 2115
5348.55 2192
5349.24 2210
5349.93 2225
5350.62 2263
5351.31 2236
5352.00 2213
5352.69 2095
5353.38 1989
5354.07 1903
5354.76 1859
5355.45 1809
5356.14 1768
5356.83 1678
5357.52 1656
5358.21 1658
5358.90 1649
5359.59 1691
5360.29 1746
5360.98 1747
5361.67 1709
5362.36 1676
5363.05 1694
5363.74 1655
5364.43 1737
5365.12 1704
5365.81 1581
5366.50 1547
5367.20 1552
5367.89 1540
5368.58 1541
5369.27 1483
5369.96 1528
5370.65 1492
5371.34 1556
5372.04 1587
5372.73 1534
5373.42 1540
5374.11 1525
5374.80 1533
5375.49 1551
5376.19 1546
5376.88 1586
5377.57 1574
5378.26 1585
5378.95 1582
5379.65 1530
5380.34 1544
5381.03 1534
5381.72 1515
5382.42 1520
5383.11 1548
5383.80 1547
5384.49 1553
5385.19 1561
5385.88 1567
5386.57 1626
5387.26 1709
5387.96 1719
5388.65 1726
5389.34 1785
5390.03 1753
5390.73 1761
5391.42 1764
5392.11 1803
5392.80 1677
5393.50 1623
5394.19 1650
5394.88 1674
5395.58 1721
5396.27 1641
5396.96 1558
5397.66 1572
5398.35 1600
5399.04 1569
5399.74 1509
5400.43 1531
5401.12 1469
5401.82 1520
5402.51 1556
5403.20 1505
5403.90 1537
5404.59 1541
5405.29 1559
5405.98 1570
5406.67 1561
5407.37 1534
5408.06 1580
5408.75 1582
5409.45 1529
5410.14 1510
5410.84 1544
5411.53 1538
5412.23 1501
5412.92 1566
5413.61 1521
5414.31 1566
5415.00 1565
5415.70 1560
5416.39 1643
5417.09 1612
5417.78 1575
5418.47 1623
5419.17 1630
5419.86 1605
5420.56 1684
5421.25 1678
5421.95 1666
5422.64 1622
5423.34 1617
5424.03 1615
5424.73 1660
5425.42 1670
5426.12 1668
5426.81 1687
5427.51 1685
5428.20 1743
5428.90 1755
5429.59 1798
5430.29 1751
5430.99 1659
5431.68 1651
5432.38 1721
5433.07 1773
5433.77 1756
5434.46 1683
5435.16 1654
5435.85 1717
5436.55 1725
5437.25 1756
5437.94 1753
5438.64 1746
5439.33 1691
5440.03 1748
5440.73 1716
5441.42 1715
5442.12 1705
5442.81 1821
5443.51 1847
5444.21 1942
5444.90 2077
5445.60 2149
5446.29 2229
5446.99 2343
5447.69 2384
5448.38 2292
5449.08 2293
5449.78 2180
5450.47 2188
5451.17 2049
5451.87 1987
5452.56 1957
5453.26 1900
5453.96 1865
5454.65 1907
5455.35 1797
5456.05 1805
5456.75 1773
5457.44 1804
5458.14 1773
5458.84 1841
5459.53 1864
5460.23 1932
5460.93 1911
5461.63 1844
5462.32 1989
5463.02 2009
5463.72 1999
5464.42 2023
5465.11 1987
5465.81 1993
5466.51 1955
5467.21 1934
5467.90 1955
5468.60 1882
5469.30 1885
5470.00 1924
5470.70 1910
5471.39 2094
5472.09 2074
5472.79 2095
5473.49 2124
5474.19 2194
5474.88 2142
5475.58 2249
5476.28 2301
5476.98 2502
5477.68 2642
5478.38 2857
5479.07 3077
5479.77 3335
5480.47 3491
5481.17 3468
5481.87 3299
5482.57 3112
5483.27 2907
5483.96 2793
5484.66 2620
5485.36 2497
5486.06 2524
5486.76 2482
5487.46 2413
5488.16 2460
5488.86 2384
5489.56 2387
5490.26 2415
5490.96 2496
5491.65 2536
5492.35 2568
5493.05 2588
5493.75 2582
5494.45 2579
5495.15 2522
5495.85 2524
5496.55 2617
5497.25 2834
5497.95 3092
5498.65 3587
5499.35 4155
5500.05 4545
5500.75 4895
5501.45 4913
5502.15 4613
5502.85 4148
5503.55 3753
5504.25 3329
5504.95 2922
5505.65 2690
5506.35 2603
5507.05 2440
5507.75 2388
5508.45 2303
5509.15 2331
5509.85 2251
5510.55 2209
5511.25 2181
5511.95 2111
5512.65 2095
5513.35 2166
5514.05 2229
5514.76 2137
5515.46 2162
5516.16 2185
5516.86 2101
5517.56 2097
5518.26 2054
5518.96 2136
5519.66 2194
5520.36 2180
5521.06 2158
5521.77 2028
5522.47 1970
5523.17 1932
5523.87 1936
5524.57 1885
5525.27 1840
5525.97 1804
5526.67 1785
5527.38 1808
5528.08 1764
5528.78 1703
5529.48 1749
5530.18 1800
5530.88 1785
5531.59 1809
5532.29 1805
5532.99 1860
5533.69 1846
5534.39 1839
5535.10 1792
5535.80 1815
5536.50 1823
5537.20 1804
5537.90 1792
5538.61 1829
5539.31 1824
5540.01 1856
5540.71 1782
5541.42 1732
5542.12 1790
5542.82 1826
5543.52 1744
5544.23 1719
5544.93 1740
5545.63 1739
5546.33 1770
5547.04 1775
5547.74 1756
5548.44 1744
5549.15 1774
5549.85 1803
5550.55 1793
5551.26 1806
5551.96 1813
5552.66 1740
5553.36 1796
5554.07 1725
5554.77 1759
5555.47 1763
5556.18 1733
5556.88 1701
5557.58 1766
5558.29 1767
5558.99 1802
5559.70 1836
5560.40 1833
5561.10 1851
5561.81 1962
5562.51 2013
5563.21 1956
5563.92 1969
5564.62 1954
5565.33 1938
5566.03 1865
5566.73 1885
5567.44 1863
5568.14 1783
5568.85 1714
5569.55 1678
5570.25 1697
5570.96 1715
5571.66 1678
5572.37 1686
5573.07 1693
5573.78 1702
5574.48 1740
5575.19 1879
5575.89 1823
5576.59 1684
5577.30 1750
5578.00 1789
5578.71 1710
5579.41 1698
5580.12 1623
5580.82 1596
5581.53 1590
5582.23 1617
5582.94 1622
5583.64 1595
5584.35 1608
5585.05 1651
5585.76 1625
5586.46 1682
5587.17 1668
5587.88 1554
5588.58 1581
5589.29 1592
5589.99 1576
5590.70 1518
5591.40 1588
5592.11 1616
5592.81 1594
5593.52 1580
5594.23 1544
5594.93 1590
5595.64 1625
5596.34 1618
5597.05 1613
5597.76 1570
5598.46 1586
5599.17 1586
5599.87 1584
5600.58 1543
5601.29 1552
5601.99 1596
5602.70 1593
5603.41 1531
5604.11 1517
5604.82 1541
5605.52 1543
5606.23 1557
5606.94 1508
5607.64 1487
5608.35 1585
5609.06 1561
5609.76 1574
5610.47 1592
5611.18 1551
5611.88 1602
5612.59 1566
5613.30 1512
5614.01 1533
5614.71 1536
5615.42 1565
5616.13 1593
5616.83 1578
5617.54 1571
5618.25 1565
5618.96 1551
5619.66 1580
5620.37 1544
5621.08 1583
5621.79 1586
5622.49 1604
5623.20 1624
5623.91 1595
5624.62 1599
5625.32 1608
5626.03 1605
5626.74 1681
5627.45 1636
5628.16 1619
5628.86 1654
5629.57 1742
5630.28 1669
5630.99 1618
5631.70 1641
5632.40 1696
5633.11 1720
5633.82 1798
5634.53 1751
5635.24 1817
5635.95 1819
5636.65 1906
5637.36 1885
5638.07 1958
5638.78 2074
5639.49 2057
5640.20 2156
5640.91 2120
5641.61 2040
5642.32 2028
5643.03 1978
5643.74 1886
5644.45 1817
5645.16 1748
5645.87 1746
5646.58 1698
5647.29 1653
5648.00 1660
5648.70 1727
5649.41 1673
5650.12 1786
5650.83 1870
5651.54 1809
5652.25 1735
5652.96 1821
5653.67 1795
5654.38 1799
5655.09 1810
5655.80 1851
5656.51 1879
5657.22 1844
5657.93 1915
5658.64 1899
5659.35 1963
5660.06 1973
5660.77 1831
5661.48 1938
5662.19 1873
5662.90 1843
5663.61 1823
5664.32 1788
5665.03 1789
5665.74 1753
5666.45 1790
5667.16 1763
5667.87 1805
5668.58 1847
5669.29 1914
5670.00 2035
5670.71 2022
5671.42 2065
5672.13 2056
5672.84 2004
5673.56 1939
5674.27 1847
5674.98 1837
5675.69 1811
5676.40 1770
5677.11 1778
5677.82 1810
5678.53 1793
5679.24 1800
5679.95 1814
5680.67 1778
5681.38 1747
5682.09 1730
5682.80 1780
5683.51 1689
5684.22 1714
5684.93 1719
5685.65 1696
5686.36 1712
5687.07 1746
5687.78 1746
5688.49 1745
5689.20 1760
5689.92 1718
5690.63 1682
5691.34 1717
5692.05 1767
5692.76 1754
5693.47 1734
5694.19 1752
5694.90 1746
5695.61 1687
5696.32 1750
5697.04 1700
5697.75 1704
5698.46 1785
5699.17 1755
5699.89 1788
5700.60 1783
5701.31 1802
5702.02 1826
5702.74 1769
5703.45 1770
5704.16 1810
5704.87 1856
5705.59 1866
5706.30 1849
5707.01 1823
5707.72 1824
5708.44 1750
5709.15 1821
5709.86 1795
5710.58 1761
5711.29 1784
5712.00 1838
5712.72 1794
5713.43 1813
5714.14 1863
5714.86 1848
5715.57 1835
5716.28 1854
5717.00 1818
5717.71 1837
5718.42 1909
5719.14 1905
5719.85 1893
5720.56 1933
5721.28 1947
5721.99 1912
5722.71 1931
5723.42 2000
5724.13 2042
5724.85 2005
5725.56 1991
5726.28 2051
5726.99 2042
5727.70 2073
5728.42 2088
5729.13 1986
5729.85 1985
5730.56 2051
5731.28 2124
5731.99 2099
5732.70 2069
5733.42 2113
5734.13 2166
5734.85 2184
5735.56 2122
5736.28 2162
5736.99 2158
5737.71 2243
5738.42 2240
5739.14 2155
5739.85 2251
5740.57 2250
5741.28 2234
5742.00 2272
5742.71 2293
5743.43 2424
5744.14 2397
5744.86 2431
5745.57 2362
5746.29 2502
5747.00 2603
5747.72 2650
5748.43 2695
5749.15 2772
5749.87 2810
5750.58 2759
5751.30 2778
5752.01 2757
5752.73 2809
5753.44 2840
5754.16 3030
5754.88 3041
5755.59 3039
5756.31 3141
5757.02 3277
5757.74 3208
5758.46 3335
5759.17 3462
5759.89 3614
5760.60 3836
5761.32 4066
5762.04 4263
5762.75 4236
5763.47 4392
5764.19 4529
5764.90 4733
5765.62 4825
5766.34 5525
5767.05 6522
5767.77 8074
5768.49 10055
5769.20 12199
5769.92 14297
5770.64 15130
5771.35 14789
5772.07 13614
5772.79 11499
5773.50 9750
5774.22 7985
5774.94 6730
5775.65 5996
5776.37 5498
5777.09 5180
5777.81 5114
5778.52 5108
5779.24 5007
5779.96 4862
5780.68 4864
5781.39 4944
5782.11 4985
5782.83 4973
5783.55 5109
5784.26 5094
5784.98 5166
5785.70 5210
5786.42 4824
5787.14 4646
5787.85 4446
5788.57 4327
5789.29 4302
5790.01 4226
5790.73 3963
5791.44 3855
5792.16 3700
5792.88 3478
5793.60 3439
5794.32 3409
5795.03 3274
5795.75 3198
5796.47 3172
5797.19 3124
5797.91 3068
5798.63 3013
5799.35 3005
5800.06 3008
5800.78 3008
5801.50 2905
5802.22 3007
5802.94 2967
5803.66 2867
5804.38 2849
5805.10 2781
5805.82 2880
5806.53 2883
5807.25 2901
5807.97 3014
5808.69 3207
5809.41 3195
5810.13 3325
5810.85 3259
5811.57 3131
5812.29 3026
5813.01 2874
5813.73 2701
5814.45 2684
5815.17 2585
5815.89 2602
5816.61 2583
5817.33 2505
5818.05 2444
5818.77 2533
5819.49 2529
5820.20 2502
5820.92 2556
5821.64 2495
5822.36 2502
5823.09 2508
5823.81 2470
5824.53 2491
5825.25 2469
5825.97 2451
5826.69 2410
5827.41 2397
5828.13 2361
5828.85 2456
5829.57 2387
5830.29 2359
5831.01 2356
5831.73 2351
5832.45 2331
5833.17 2297
5833.89 2262
5834.61 2204
5835.33 2288
5836.05 2273
5836.78 2230
5837.50 2159
5838.22 2237
5838.94 2195
5839.66 2230
5840.38 2255
5841.10 2279
5841.82 2276
5842.54 2264
5843.27 2277
5843.99 2252
5844.71 2232
5845.43 2149
5846.15 2130
5846.87 2092
5847.59 2148
5848.32 2172
5849.04 2167
5849.76 2148
5850.48 2116
5851.20 2124
5851.93 2165
5852.65 2100
5853.37 2219
5854.09 2175
5854.81 2140
5855.54 2150
5856.26 2123
5856.98 2124
5857.70 2109
5858.42 2085
5859.15 2062
5859.87 2051
5860.59 2076
5861.31 1968
5862.04 1962
5862.76 2006
5863.48 2030
5864.20 2019
5864.93 2040
5865.65 2069
5866.37 1989
5867.10 1997
5867.82 2031
5868.54 2006
5869.26 1968
5869.99 1893
5870.71 1860
5871.43 1911
5872.16 1854
5872.88 1847
5873.60 1886
5874.33 1844
5875.05 1823
5875.77 1793
5876.50 1843
5877.22 1919
5877.94 1850
5878.67 1892
5879.39 1888
5880.11 1894
5880.84 1934
5881.56 1944
5882.28 1896
5883.01 1942
5883.73 1920
5884.46 1970
5885.18 1910
5885.90 1948
5886.63 1903
5887.35 1877
5888.08 1895
5888.80 1958
5889.52 1929
5890.25 1959
5890.97 1893
5891.70 1888
5892.42 1926
5893.15 1929
5893.87 1979
5894.59 1965
5895.32 1923
5896.04 1926
5896.77 1901
5897.49 1992
5898.22 1944
5898.94 1943
5899.67 2007
5900.39 2017
5901.12 1974
5901.84 2087
5902.57 2054
5903.29 2067
5904.02 2089
5904.74 2118
5905.47 2116
5906.19 2196
5906.92 2151
5907.64 2182
5908.37 2097
5909.09 2129
5909.82 2128
5910.55 2119
5911.27 2146
5912.00 2171
5912.72 2206
5913.45 2167
5914.17 2239
5914.90 2205
5915.63 2231
5916.35 2263
5917.08 2249
5917.80 2264
5918.53 2231
5919.25 2244
5919.98 2289
5920.71 2361
5921.43 2337
5922.16 2367
5922.89 2344
5923.61 2411
5924.34 2524
5925.06 2444
5925.79 2450
5926.52 2472
5927.24 2525
5927.97 2475
5928.70 2516
5929.42 2628
5930.15 2663
5930.88 2657
5931.60 2703
5932.33 2694
5933.06 2699
5933.78 2739
5934.51 2807
5935.24 2836
5935.97 2911
5936.69 2886
5937.42 2915
5938.15 3014
5938.87 3068
5939.60 3139
5940.33 3155
5941.06 3194
5941.78 3235
5942.51 3299
5943.24 3281
5943.97 3373
5944.69 3400
5945.42 3413
5946.15 3418
5946.88 3530
5947.60 3656
5948.33 3737
5949.06 3693
5949.79 3872
5950.52 3932
5951.24 4069
5951.97 4245
5952.70 4450
5953.43 4476
5954.16 4600
5954.88 4636
5955.61 4527
5956.34 4535
5957.07 4426
5957.80 4488
5958.53 4446
5959.25 4496
5959.98 4632
5960.71 4620
5961.44 4525
5962.17 4648
5962.90 4770
5963.63 4906
5964.36 5145
5965.08 5511
5965.81 5691
5966.54 5936
5967.27 6102
5968.00 6225
5968.73 6044
5969.46 6039
5970.19 5924
5970.92 5839
5971.65 5746
5972.37 5826
5973.10 5810
5973.83 5804
5974.56 5714
5975.29 5701
5976.02 5928
5976.75 6094
5977.48 6170
5978.21 6354
5978.94 6627
5979.67 6818
5980.40 6885
5981.13 6967
5981.86 7197
5982.59 7342
5983.32 7391
5984.05 7417
5984.78 7211
5985.51 7367
5986.24 7359
5986.97 7311
5987.70 7385
5988.43 7556
5989.16 7530
5989.89 7710
5990.62 7755
5991.35 7940
5992.08 7986
5992.81 8155
5993.54 8190
5994.27 8323
5995.00 8543
5995.74 8607
5996.47 8583
5997.20 8779
5997.93 8654
5998.66 8487
5999.39 8277
6000.12 8182
6000.85 8175
6001.58 8026
6002.31 7703
6003.04 7540
6003.78 7578
6004.51 7535
6005.24 7617
6005.97 7872
6006.70 8354
6007.43 9135
6008.16 10279
6008.90 11908
6009.63 13804
6010.36 16219
6011.09 18926
6011.82 21429
6012.55 23311
6013.29 24537
6014.02 24552
6014.75 24026
6015.48 22248
6016.21 20094
6016.95 17832
6017.68 15318
6018.41 13159
6019.14 11227
6019.87 9767
6020.61 8490
6021.34 7669
6022.07 7060
6022.80 6487
6023.54 6135
6024.27 5901
6025.00 5753
6025.73 5447
6026.47 5407
6027.20 5386
6027.93 5403
6028.66 5231
6029.40 5164
6030.13 5030
6030.86 4830
6031.59 4790
6032.33 4641
6033.06 4349
6033.79 4170
6034.53 4166
6035.26 4226
6035.99 4226
6036.73 4252
6037.46 4394
6038.19 4382
6038.93 4522
6039.66 4692
6040.39 4749
6041.13 4781
6041.86 4833
6042.59 4902
6043.33 4955
6044.06 4936
6044.79 4949
6045.53 4956
6046.26 5011
6047.00 5157
6047.73 5309
6048.46 5377
6049.20 5428
6049.93 5600
6050.67 5816
6051.40 5937
6052.13 6156
6052.87 6124
6053.60 6056
6054.34 6065
6055.07 6034
6055.81 5730
6056.54 5685
6057.27 5650
6058.01 5579
6058.74 5547
6059.48 5425
6060.21 5347
6060.95 5230
6061.68 5212
6062.42 5236
6063.15 5188
6063.89 5072
6064.62 5035
6065.36 4906
6066.09 4955
6066.83 4847
6067.56 4748
6068.30 4758
6069.03 4785
6069.77 4661
6070.50 4589
6071.24 4547
6071.97 4459
6072.71 4493
6073.44 4459
6074.18 4465
6074.91 4425
6075.65 4368
6076.39 4359
6077.12 4355
6077.86 4378
6078.59 4319
6079.33 4233
6080.06 4221
6080.80 4184
6081.54 4114
6082.27 4010
6083.01 3985
6083.74 3897
6084.48 3861
6085.22 3811
6085.95 3791
6086.69 3815
6087.42 3957
6088.16 4055
6088.90 3994
6089.63 4036
6090.37 4170
6091.11 4202
6091.84 4268
6092.58 4159
6093.32 4151
6094.05 4116
6094.79 3981
6095.53 3936
6096.26 3916
6097.00 3820
6097.74 3783
6098.47 3760
6099.21 3745
6099.95 3659
6100.69 3654
6101.42 3766
6102.16 3744
6102.90 3787
6103.63 3737
6104.37 3698
6105.11 3645
6105.85 3633
6106.58 3616
6107.32 3718
6108.06 3650
6108.80 3699
6109.53 3801
6110.27 3788
6111.01 3869
6111.75 3816
6112.49 3935
6113.22 3940
6113.96 4019
6114.70 4152
6115.44 4142
6116.17 4153
6116.91 4093
6117.65 4049
6118.39 4134
6119.13 4127
6119.87 4198
6120.60 4258
6121.34 4107
6122.08 4168
6122.82 4164
6123.56 4336
6124.30 4414
6125.03 4360
6125.77 4266
6126.51 4294
6127.25 4338
6127.99 4345
6128.73 4324
6129.47 4380
6130.21 4366
6130.94 4324
6131.68 4381
6132.42 4495
6133.16 4628
6133.90 4780
6134.64 4819
6135.38 4979
6136.12 5203
6136.86 5523
6137.60 5649
6138.34 5760
6139.08 5929
6139.81 6018
6140.55 6080
6141.29 6126
6142.03 6074
6142.77 5967
6143.51 5793
6144.25 5618
6144.99 5474
6145.73 5439
6146.47 5484
6147.21 5382
6147.95 5260
6148.69 5251
6149.43 5336
6150.17 5317
6150.91 5303
6151.65 5365
6152.39 5430
6153.13 5370
6153.87 5459
6154.61 5629
6155.35 5697
6156.09 5733
6156.83 5839
6157.58 5714
6158.32 5759
6159.06 5983
6159.80 5949
6160.54 6136
6161.28 6318
6162.02 6624
6162.76 6790
6163.50 7216
6164.24 7380
6164.98 7671
6165.72 8088
6166.46 8264
6167.21 8321
6167.95 8222
6168.69 8191
6169.43 8155
6170.17 8055
6170.91 7928
6171.65 7871
6172.39 7728
6173.14 7675
6173.88 7624
6174.62 7595
6175.36 7863
6176.10 7943
6176.84 8138
6177.59 8605
6178.33 9552
6179.07 10779
6179.81 12503
6180.55 14408
6181.30 16496
6182.04 18260
6182.78 18925
6183.52 19174
6184.26 18992
6185.01 17951
6185.75 16410
6186.49 15008
6187.23 13670
6187.97 12144
6188.72 11047
6189.46 10296
6190.20 9841
6190.94 9332
6191.69 9201
6192.43 9003
6193.17 8904
6193.92 8697
6194.66 8578
6195.40 8513
6196.14 8299
6196.89 8270
6197.63 8132
6198.37 8115
6199.12 8197
6199.86 8106
6200.60 8055
6201.34 8111
6202.09 8399
6202.83 8932
6203.57 9646
6204.32 11208
6205.06 13397
6205.80 16316
6206.55 20090
6207.29 23951
6208.03 27324
6208.78 29938
6209.52 30822
6210.27 30103
6211.01 28065
6211.75 25049
6212.50 21895
6213.24 18880
6213.98 16002
6214.73 13509
6215.47 11356
6216.22 9849
6216.96 8692
6217.71 7922
6218.45 7317
6219.19 6969
6219.94 6701
6220.68 6542
6221.43 6482
6222.17 6523
6222.92 6425
6223.66 6365
6224.40 6311
6225.15 6116
6225.89 5895
6226.64 5613
6227.38 5310
6228.13 5200
6228.87 4989
6229.62 4851
6230.36 4759
6231.11 4646
6231.85 4792
6232.60 4745
6233.34 4795
6234.09 4830
6234.83 4929
6235.58 5003
6236.32 5080
6237.07 5362
6237.81 5677
6238.56 6163
6239.30 6594
6240.05 6805
6240.80 6977
6241.54 6930
6242.29 6843
6243.03 6560
6243.78 6315
6244.52 6361
6245.27 6337
6246.02 6246
6246.76 6233
6247.51 6155
6248.25 5990
6249.00 5806
6249.75 5637
6250.49 5604
6251.24 5377
6251.98 5185
6252.73 5082
6253.48 5065
6254.22 5130
6254.97 5030
6255.72 4893
6256.46 4903
6257.21 4847
6257.95 4823
6258.70 4840
6259.45 4859
6260.19 4732
6260.94 4626
6261.69 4555
6262.43 4540
6263.18 4554
6263.93 4456
6264.68 4447
6265.42 4335
6266.17 4185
6266.92 4267
6267.66 4325
6268.41 4220
6269.16 4252
6269.91 4319
6270.65 4359
6271.40 4368
6272.15 4257
6272.89 4320
6273.64 4266
6274.39 4286
6275.14 4558
6275.88 4458
6276.63 4448
6277.38 4560
6278.13 4647
6278.88 4612
6279.62 4563
6280.37 4515
6281.12 4388
6281.87 4239
6282.62 4089
6283.36 3881
6284.11 3872
6284.86 3789
6285.61 3678
6286.36 3663
6287.10 3594
6287.85 3608
6288.60 3564
6289.35 3577
6290.10 3545
6290.85 3493
6291.59 3485
6292.34 3458
6293.09 3510
6293.84 3469
6294.59 3364
6295.34 3368
6296.09 3391
6296.84 3313
6297.58 3330
6298.33 3313
6299.08 3216
6299.83 3142
6300.58 3163
6301.33 3108
6302.08 3056
6302.83 3097
6303.58 3075
6304.33 3104
6305.08 3024
6305.83 3147
6306.58 3069
6307.32 3084
6308.07 3066
6308.82 3173
6309.57 3276
6310.32 3276
6311.07 3291
6311.82 3359
6312.57 3389
6313.32 3382
6314.07 3428
6314.82 3471
6315.57 3473
6316.32 3549
6317.07 3510
6317.82 3475
6318.57 3400
6319.32 3288
6320.07 3261
6320.82 3200
6321.57 3092
6322.32 2986
6323.07 2901
6323.82 2918
6324.58 2967
6325.33 2901
6326.08 2900
6326.83 2870
6327.58 2834
6328.33 2764
6329.08 2851
6329.83 2843
6330.58 2778
6331.33 2728
6332.08 2741
6332.83 2717
6333.58 2636
6334.34 2645
6335.09 2674
6335.84 2697
6336.59 2724
6337.34 2687
6338.09 2672
6338.84 2629
6339.59 2612
6340.35 2544
6341.10 2594
6341.85 2575
6342.60 2542
6343.35 2472
6344.10 2505
6344.86 2610
6345.61 2644
6346.36 2735
6347.11 2759
6347.86 2798
6348.62 2836
6349.37 2940
6350.12 2932
6350.87 2923
6351.62 3051
6352.38 3028
6353.13 3166
6353.88 3199
6354.63 3116
6355.38 3027
6356.14 2952
6356.89 2926
6357.64 2838
6358.39 2839
6359.15 2828
6359.90 2667
6360.65 2632
6361.40 2618
6362.16 2621
6362.91 2590
6363.66 2547
6364.42 2581
6365.17 2651
6365.92 2694
6366.67 2841
6367.43 2878
6368.18 2851
6368.93 2746
6369.69 2823
6370.44 2828
6371.19 2707
6371.95 2608
6372.70 2610
6373.45 2581
6374.21 2512
6374.96 2509
6375.71 2557
6376.47 2507
6377.22 2555
6377.98 2541
6378.73 2592
6379.48 2669
6380.24 2726
6380.99 2667
6381.74 2685
6382.50 2760
6383.25 2749
6384.01 2638
6384.76 2593
6385.51 2620
6386.27 2548
6387.02 2494
6387.78 2461
6388.53 2475
6389.29 2431
6390.04 2421
6390.79 2394
6391.55 2404
6392.30 2376
6393.06 2358
6393.81 2374
6394.57 2373
6395.32 2435
6396.08 2368
6396.83 2330
6397.59 2307
6398.34 2335
6399.10 2413
6399.85 2347
6400.61 2304
6401.36 2325
6402.12 2319
6402.87 2333
6403.63 2336
6404.38 2317
6405.14 2376
6405.89 2332
6406.65 2346
6407.40 2286
6408.16 2246
6408.91 2322
6409.67 2330
6410.43 2356
6411.18 2359
6411.94 2292
6412.69 2244
6413.45 2317
6414.20 2310
6414.96 2286
6415.72 2249
6416.47 2297
6417.23 2344
6417.98 2306
6418.74 2303
6419.50 2346
6420.25 2295
6421.01 2259
6421.77 2303
6422.52 2254
6423.28 2279
6424.03 2294
6424.79 2343
6425.55 2309
6426.30 2274
6427.06 2286
6427.82 2286
6428.57 2281
6429.33 2285
6430.09 2350
6430.84 2344
6431.60 2348
6432.36 2357
6433.11 2427
6433.87 2444
6434.63 2509
6435.39 2530
6436.14 2497
6436.90 2555
6437.66 2542
6438.41 2494
6439.17 2535
6439.93 2505
6440.69 2601
6441.44 2609
6442.20 2607
6442.96 2633
6443.72 2649
6444.47 2695
6445.23 2748
6445.99 2784
6446.75 2852
6447.50 2820
6448.26 2779
6449.02 2831
6449.78 2875
6450.54 2933
6451.29 2920
6452.05 2849
6452.81 2840
6453.57 2865
6454.33 2873
6455.08 2876
6455.84 2899
6456.60 2949
6457.36 2960
6458.12 2974
6458.88 2995
6459.64 3020
6460.39 3009
6461.15 3103
6461.91 3189
6462.67 3304
6463.43 3290
6464.19 3318
6464.95 3380
6465.70 3364
6466.46 3395
6467.22 3461
6467.98 3475
6468.74 3544
6469.50 3440
6470.26 3383
6471.02 3379
6471.78 3448
6472.54 3477
6473.30 3355
6474.05 3362
6474.81 3432
6475.57 3554
6476.33 3593
6477.09 3621
6477.85 3651
6478.61 3787
6479.37 3833
6480.13 3964
6480.89 3933
6481.65 3943
6482.41 4113
6483.17 4180
6483.93 4157
6484.69 4166
6485.45 4218
6486.21 4266
6486.97 4302
6487.73 4283
6488.49 4378
6489.25 4540
6490.01 4747
6490.77 4754
6491.53 4674
6492.29 4768
6493.05 4867
6493.81 4800
6494.57 4775
6495.33 4717
6496.10 4651
6496.86 4689
6497.62 4650
6498.38 4514
6499.14 4597
6499.90 4685
6500.66 4679
6501.42 4802
6502.18 5223
6502.94 5780
6503.70 6813
6504.47 8537
6505.23 11070
6505.99 14093
6506.75 17473
6507.51 20252
6508.27 22067
6509.03 22595
6509.79 21848
6510.56 19985
6511.32 17550
6512.08 15298
6512.84 12763
6513.60 10654
6514.36 8937
6515.13 7591
6515.89 6638
6516.65 6024
6517.41 5556
6518.17 5271
6518.94 4956
6519.70 4792
6520.46 4673
6521.22 4650
6521.98 4767
6522.75 4692
6523.51 4918
6524.27 5068
6525.03 5164
6525.79 5221
6526.56 5392
6527.32 5354
6528.08 5259
6528.84 5134
6529.61 4994
6530.37 4954
6531.13 4786
6531.90 4620
6532.66 4514
6533.42 4450
6534.18 4414
6534.95 4543
6535.71 4497
6536.47 4576
6537.24 4471
6538.00 4380
6538.76 4317
6539.53 4302
6540.29 4291
6541.05 4224
6541.82 4227
6542.58 4303
6543.34 4434
6544.11 4618
6544.87 4673
6545.63 4874
6546.40 4969
6547.16 5030
6547.92 5019
6548.69 5002
6549.45 4859
6550.21 4774
6550.98 4768
6551.74 4697
6552.51 4720
6553.27 4846
6554.03 4839
6554.80 4890
6555.56 4862
6556.33 4830
6557.09 4838
6557.85 4873
6558.62 4937
6559.38 4981
6560.15 5010
6560.91 5111
6561.68 5248
6562.44 5096
6563.21 5074
6563.97 5109
6564.74 5146
6565.50 5081
6566.26 5181
6567.03 5142
6567.79 5120
6568.56 5119
6569.32 5194
6570.09 5144
6570.85 5236
6571.62 5248
6572.38 5156
6573.15 5107
6573.91 5207
6574.68 5212
6575.44 5159
6576.21 5198
6576.98 5261
6577.74 5226
6578.51 5368
6579.27 5330
6580.04 5395
6580.80 5531
6581.57 5462
6582.33 5544
6583.10 5605
6583.87 5589
6584.63 5654
6585.40 5530
6586.16 5388
6586.93 5524
6587.70 5454
6588.46 5659
6589.23 5757
6589.99 5948
6590.76 6394
6591.53 6694
6592.29 7200
6593.06 7654
6593.82 8139
6594.59 8515
6595.36 8665
6596.12 8806
6596.89 8713
6597.66 8524
6598.42 8310
6599.19 7859
6599.96 7546
6600.72 7041
6601.49 6682
6602.26 6087
6603.02 5668
6603.79 5445
6604.56 5347
6605.33 5227
6606.09 5183
6606.86 4981
6607.63 4978
6608.39 4964
6609.16 4986
6609.93 4939
6610.70 4933
6611.46 4849
6612.23 4823
6613.00 4809
6613.77 4794
6614.53 4799
6615.30 4838
6616.07 4867
6616.84 4885
6617.60 4967
6618.37 5203
6619.14 5382
6619.91 5479
6620.68 5576
6621.44 5881
6622.21 6024
6622.98 6052
6623.75 6108
6624.52 6152
6625.28 6141
6626.05 5845
6626.82 5658
6627.59 5475
6628.36 5340
6629.13 5188
6629.89 5141
6630.66 5330
6631.43 5548
6632.20 5685
6632.97 5887
6633.74 6152
6634.51 6461
6635.27 6641
6636.04 6775
6636.81 6958
6637.58 7265
6638.35 7414
6639.12 7686
6639.89 8113
6640.66 8208
6641.43 8416
6642.19 8388
6642.96 8360
6643.73 7974
6644.50 7341
6645.27 6694
6646.04 6222
6646.81 5790
6647.58 5414
6648.35 5027
6649.12 4786
6649.89 4497
6650.66 4271
6651.43 4215
6652.20 4198
6652.97 4152
6653.74 4032
6654.51 3990
6655.28 3928
6656.05 3870
6656.82 3767
6657.59 3799
6658.36 3835
6659.13 3762
6659.90 3684
6660.67 3699
6661.44 3705
6662.21 3708
6662.98 3689
6663.75 3588
6664.52 3598
6665.29 3586
6666.06 3624
6666.83 3659
6667.60 3691
6668.37 3651
6669.14 3767
6669.91 3764
6670.68 3844
6671.46 3944
6672.23 3856
6673.00 3855
6673.77 3893
6674.54 3841
6675.31 3813
6676.08 3879
6676.85 3887
6677.62 3971
6678.40 3998
6679.17 3929
6679.94 3889
6680.71 4011
6681.48 3889
6682.25 3927
6683.02 4025
6683.80 4072
6684.57 4066
6685.34 4151
6686.11 4139
6686.88 4092
6687.65 4006
6688.43 3845
6689.20 3723
6689.97 3710
6690.74 3583
6691.51 3599
6692.29 3487
6693.06 3407
6693.83 3360
6694.60 3388
6695.37 3352
6696.15 3277
6696.92 3313
6697.69 3288
6698.46 3269
6699.24 3210
6700.01 3221
6700.78 3162
6701.55 3174
6702.33 3135
6703.10 3120
6703.87 3070
6704.64 3065
6705.42 3076
6706.19 3016
6706.96 2971
6707.74 2993
6708.51 2989
6709.28 2886
6710.06 2880
6710.83 2874
6711.60 3001
6712.37 2994
6713.15 2909
6713.92 2978
6714.69 2929
6715.47 2921
6716.24 2854
6717.01 2817
6717.79 2901
6718.56 2937
6719.34 2980
6720.11 2896
6720.88 2880
6721.66 2880
6722.43 2889
6723.20 2868
6723.98 2824
6724.75 2794
6725.53 2808
6726.30 2761
6727.07 2709
6727.85 2692
6728.62 2691
6729.40 2720
6730.17 2708
6730.95 2747
6731.72 2744
6732.49 2753
6733.27 2768
6734.04 2701
6734.82 2744
6735.59 2760
6736.37 2717
6737.14 2684
6737.92 2817
6738.69 2890
6739.47 2887
6740.24 2806
6741.01 2861
6741.79 2823
6742.56 2851
6743.34 2790
6744.11 2854
6744.89 2933
6745.67 2956
6746.44 2971
6747.22 2995
6747.99 3035
6748.77 3118
6749.54 3148
6750.32 3228
6751.09 3250
6751.87 3271
6752.64 3230
6753.42 3268
6754.19 3288
6754.97 3227
6755.75 3306
6756.52 3352
6757.30 3262
6758.07 3135
6758.85 3194
6759.63 3263
6760.40 3177
6761.18 3260
6761.95 3143
6762.73 3156
6763.51 3163
6764.28 3134
6765.06 3232
6765.83 3238
6766.61 3239
6767.39 3278
6768.16 3378
6768.94 3309
6769.72 3219
6770.49 3170
6771.27 3198
6772.05 3096
6772.82 3082
6773.60 2967
6774.38 2953
6775.15 2899
6775.93 2918
6776.71 2899
6777.48 2922
6778.26 2925
6779.04 2882
6779.82 2918
6780.59 2833
6781.37 2922
6782.15 2874
6782.92 2896
6783.70 2828
6784.48 2726
6785.26 2734
6786.03 2796
6786.81 2763
6787.59 2724
6788.37 2738
6789.14 2691
6789.92 2548
6790.70 2565
6791.48 2558
6792.25 2538
6793.03 2549
6793.81 2543
6794.59 2589
6795.37 2602
6796.14 2598
6796.92 2690
6797.70 2668
6798.48 2737
6799.26 2814
6800.04 2771
6800.81 2766
6801.59 2762
6802.37 2725
6803.15 2775
6803.93 2801
6804.71 2743
6805.48 2814
6806.26 2794
6807.04 2805
6807.82 2774
6808.60 2678
6809.38 2681
6810.16 2724
6810.94 2650
6811.71 2721
6812.49 2663
6813.27 2662
6814.05 2698
6814.83 2605
6815.61 2623
6816.39 2655
6817.17 2584
6817.95 2718
6818.73 2707
6819.51 2620
6820.29 2700
6821.07 2618
6821.84 2619
6822.62 2702
6823.40 2646
6824.18 2688
6824.96 2671
6825.74 2658
6826.52 2557
6827.30 2607
6828.08 2683
6828.86 2629
6829.64 2622
6830.42 2613
6831.20 2627
6831.98 2814
6832.76 2805
6833.54 2979
6834.32 3393
6835.10 3939
6835.88 4609
6836.66 5450
6837.44 6154
6838.22 6779
6839.01 6953
6839.79 6916
6840.57 6805
6841.35 6317
6842.13 5820
6842.91 5171
6843.69 4641
6844.47 4215
6845.25 3974
6846.03 3718
6846.81 3556
6847.59 3582
6848.37 3837
6849.16 3989
6849.94 4184
6850.72 4283
6851.50 4312
6852.28 4281
6853.06 4127
6853.84 3951
6854.62 3688
6855.41 3519
6856.19 3343
6856.97 3225
6857.75 3121
6858.53 2908
6859.31 2767
6860.10 2717
6860.88 2715
6861.66 2704
6862.44 2732
6863.22 2739
6864.00 2694
6864.79 2762
6865.57 2800
6866.35 2809
6867.13 2860
6867.91 2853
6868.70 2886
6869.48 2929
6870.26 2963
6871.04 2944
6871.83 2967
6872.61 2892
6873.39 3013
6874.17 3142
6874.96 3162
6875.74 3201
6876.52 3245
6877.30 3291
6878.09 3492
6878.87 3516
6879.65 3605
6880.43 3667
6881.22 3790
6882.00 3966
6882.78 4045
6883.57 4035
6884.35 4043
6885.13 4053
6885.92 4142
6886.70 4250
6887.48 4395
6888.27 4518
6889.05 4634
6889.83 4725
6890.62 4550
6891.40 4386
6892.18 4331
6892.97 4151
6893.75 3913
6894.53 3837
6895.32 3764
6896.10 3738
6896.88 3722
6897.67 3706
6898.45 3668
6899.24 3635
6900.02 3632
6900.80 3650
6901.59 3518
6902.37 3604
6903.16 3624
6903.94 3612
6904.73 3607
6905.51 3591
6906.29 3545
6907.08 3522
6907.86 3471
6908.65 3533
6909.43 3481
6910.22 3389
6911.00 3352
6911.79 3399
6912.57 3352
6913.35 3346
6914.14 3417
6914.92 3435
6915.71 3423
6916.49 3426
6917.28 3465
6918.06 3519
6918.85 3506
6919.63 3474
6920.42 3542
6921.20 3500
6921.99 3600
6922.78 3669
6923.56 3705
6924.35 3787
6925.13 3876
6925.92 3976
6926.70 3979
6927.49 3988
6928.27 4129
6929.06 4107
6929.84 4101
6930.63 4167
6931.42 4202
6932.20 4113
6932.99 4094
6933.77 4139
6934.56 4164
6935.35 4201
6936.13 4358
6936.92 4401
6937.70 4638
6938.49 4881
6939.28 5155
6940.06 5477
6940.85 5818
6941.63 6135
6942.42 6364
6943.21 6506
6943.99 6629
6944.78 6578
6945.57 6547
6946.35 6711
6947.14 6629
6947.93 6716
6948.71 6692
6949.50 6718
6950.29 6494
6951.07 6324
6951.86 6172
6952.65 5927
6953.44 5913
6954.22 5851
6955.01 5672
6955.80 5798
6956.58 5702
6957.37 5706
6958.16 5717
6958.95 5774
6959.73 5895
6960.52 5850
6961.31 5858
6962.09 5943
6962.88 6051
6963.67 6269
6964.46 6567
6965.25 6834
6966.03 7339
6966.82 7481
6967.61 7843
6968.40 8224
6969.18 8333
6969.97 8597
6970.76 8651
6971.55 8653
6972.34 8656
6973.12 8548
6973.91 8490
6974.70 8390
6975.49 8506
6976.28 8680
6977.07 8897
6977.85 9176
6978.64 9681
6979.43 10509
6980.22 11908
6981.01 14086
6981.80 17084
6982.59 21114
6983.37 25610
6984.16 29675
6984.95 33560
6985.74 35477
6986.53 35943
6987.32 34688
6988.11 31832
6988.90 28398
6989.69 24528
6990.47 20717
6991.26 17457
6992.05 14639
6992.84 12336
6993.63 10426
6994.42 8993
6995.21 8009
6996.00 7234
6996.79 6731
6997.58 6343
6998.37 6153
6999.16 5854
6999.95 5802
7000.74 5606
7001.53 5424
7002.32 5299
7003.11 5118
7003.90 4980
7004.69 4667
7005.48 4380
7006.27 4252
7007.06 4020
7007.85 4038
7008.64 3997
7009.43 4158
7010.22 4241
7011.01 4562
7011.80 4631
7012.59 4744
7013.38 4811
7014.17 4861
7014.96 4844
7015.75 4774
7016.54 4737
7017.33 4701
7018.12 4634
7018.91 4506
7019.70 4651
7020.49 4795
7021.28 4916
7022.07 5098
7022.87 5171
7023.66 5412
7024.45 5557
7025.24 5799
7026.03 5791
7026.82 5910
7027.61 5970
7028.40 5946
7029.19 5833
7029.99 5473
7030.78 5220
7031.57 4990
7032.36 4691
7033.15 4601
7033.94 4476
7034.74 4464
7035.53 4401
7036.32 4383
7037.11 4357
7037.90 4370
7038.69 4313
7039.49 4362
7040.28 4277
7041.07 4197
7041.86 4261
7042.65 4235
7043.45 4250
7044.24 4244
7045.03 4257
7045.82 4252
7046.61 4344
7047.41 4396
7048.20 4570
7048.99 4674
7049.78 4771
7050.58 4900
7051.37 4805
7052.16 4797
7052.95 4663
7053.75 4555
7054.54 4358
7055.33 4236
7056.13 4233
7056.92 4205
7057.71 4085
7058.50 4198
7059.30 4219
7060.09 4215
7060.88 4069
7061.68 4038
7062.47 3966
7063.26 3914
7064.06 3947
7064.85 3827
7065.64 3712
7066.44 3679
7067.23 3623
7068.02 3502
7068.82 3442
7069.61 3530
7070.40 3310
7071.20 3231
7071.99 3173
7072.78 3167
7073.58 3227
7074.37 3136
7075.17 3065
7075.96 3031
7076.75 2950
7077.55 2938
7078.34 2989
7079.14 2893
7079.93 2885
7080.72 2895
7081.52 2939
7082.31 2910
7083.11 2865
7083.90 2843
7084.70 2872
7085.49 2867
7086.28 2824
7087.08 2833
7087.87 2813
7088.67 2751
7089.46 2713
7090.26 2656
7091.05 2731
7091.85 2639
7092.64 2607
7093.44 2606
7094.23 2550
7095.03 2474
7095.82 2424
7096.62 2474
7097.41 2545
7098.21 2440
7099.00 2406
7099.80 2441
7100.59 2421
7101.39 2455
7102.18 2444
7102.98 2427
7103.77 2317
7104.57 2334
7105.37 2374
7106.16 2296
7106.96 2278
7107.75 2250
7108.55 2256
7109.34 2255
7110.14 2229
7110.94 2176
7111.73 2177
7112.53 2262
7113.32 2236
7114.12 2243
7114.92 2237
7115.71 2254
7116.51 2275
7117.30 2254
7118.10 2249
7118.90 2189
7119.69 2099
7120.49 2150
7121.29 2177
7122.08 2093
7122.88 2220
7123.68 2148
7124.47 2113
7125.27 2129
7126.07 2178
7126.86 2250
7127.66 2249
7128.46 2343
7129.25 2400
7130.05 2437
7130.85 2379
7131.64 2357
7132.44 2353
7133.24 2306
7134.04 2265
7134.83 2267
7135.63 2193
7136.43 2139
7137.23 2040
7138.02 1988
7138.82 2042
7139.62 2002
7140.42 1988
7141.21 1992
7142.01 2044
7142.81 2023
7143.61 1950
7144.40 1981
7145.20 1967
7146.00 1989
7146.80 1916
7147.59 1905
7148.39 1954
7149.19 1917
7149.99 1826
7150.79 1843
7151.59 1800
7152.38 1866
7153.18 1920
7153.98 1998
7154.78 1972
7155.58 2016
7156.38 2019
7157.17 2000
7157.97 2008
7158.77 2045
7159.57 1979
7160.37 1941
7161.17 1920
7161.97 1953
7162.76 1928
7163.56 1925
7164.36 1917
7165.16 1897
7165.96 1841
7166.76 1775
7167.56 1839
7168.36 1817
7169.16 1845
7169.96 1859
7170.75 1828
7171.55 1857
7172.35 1853
7173.15 1856
7173.95 1774
7174.75 1807
7175.55 1768
7176.35 1752
7177.15 1763
7177.95 1817
7178.75 1777
7179.55 1832
7180.35 1856
7181.15 1851
7181.95 1890
7182.75 1846
7183.55 1849
7184.35 1804
7185.15 1800
7185.95 1787
7186.75 1746
7187.55 1714
7188.35 1693
7189.15 1658
7189.95 1632
7190.75 1650
7191.55 1627
7192.35 1613
7193.15 1586
7193.95 1591
7194.75 1600
7195.55 1581
7196.35 1666
7197.15 1641
7197.95 1607
7198.76 1602
7199.56 1577
7200.36 1683
7201.16 1651
7201.96 1629
7202.76 1623
7203.56 1693
7204.36 1658
7205.16 1620
7205.96 1571
7206.77 1628
7207.57 1716
7208.37 1687
7209.17 1686
7209.97 1688
7210.77 1759
7211.57 1757
7212.38 1808
7213.18 1780
7213.98 1849
7214.78 1788
7215.58 1745
7216.38 1743
7217.19 1800
7217.99 1769
7218.79 1776
7219.59 1774
7220.39 1741
7221.20 1736
7222.00 1732
7222.80 1778
7223.60 1720
7224.40 1726
7225.21 1737
7226.01 1743
7226.81 1770
7227.61 1742
7228.42 1753
7229.22 1793
7230.02 1749
7230.82 1861
7231.63 1969
7232.43 2005
7233.23 2059
7234.03 2071
7234.84 2208
7235.64 2348
7236.44 2376
7237.25 2408
7238.05 2353
7238.85 2294
7239.65 2251
7240.46 2082
7241.26 2005
7242.06 1934
7242.87 1902
7243.67 1871
7244.47 1809
7245.28 1784
7246.08 1794
7246.88 1865
7247.69 1793
7248.49 1801
7249.30 1740
7250.10 1783
7250.90 1779
7251.71 1759
7252.51 1763
7253.31 1772
7254.12 1757
7254.92 1752
7255.73 1727
7256.53 1778
7257.33 1799
7258.14 1736
7258.94 1769
7259.75 1801
7260.55 1777
7261.35 1751
7262.16 1759
7262.96 1748
7263.77 1798
7264.57 1818
7265.38 1833
7266.18 1806
7266.99 1847
7267.79 1927
7268.59 1944
7269.40 1942
7270.20 1872
7271.01 1908
7271.81 1860
7272.62 1890
7273.42 1898
7274.23 1912
7275.03 1901
7275.84 1994
7276.64 2015
7277.45 1970
7278.25 1966
7279.06 2094
7279.86 2298
7280.67 2384
7281.48 2645
7282.28 2893
7283.09 3183
7283.89 3431
7284.70 3554
7285.50 3561
7286.31 3380
7287.11 3283
7287.92 3064
7288.73 2776
7289.53 2636
7290.34 2408
7291.14 2316
7291.95 2189
7292.76 2048
7293.56 2041
7294.37 1952
7295.17 1951
7295.98 2021
7296.79 2008
7297.59 2020
7298.40 1990
7299.21 2043
7300.01 2021
7300.82 1965
7301.62 2018
7302.43 2029
7303.24 1984
7304.04 2028
7304.85 2037
7305.66 2015
7306.46 2089
7307.27 2096
7308.08 2053
7308.89 2039
7309.69 2086
7310.50 2199
7311.31 2158
7312.11 2130
7312.92 2138
7313.73 2202
7314.53 2261
7315.34 2295
7316.15 2399
7316.96 2531
7317.76 2699
7318.57 2825
7319.38 3047
7320.19 3179
7320.99 3367
7321.80 3339
7322.61 3325
7323.42 3206
7324.22 2915
7325.03 2734
7325.84 2649
7326.65 2447
7327.46 2323
7328.26 2259
7329.07 2140
7329.88 2103
7330.69 2115
7331.50 2035
7332.30 1979
7333.11 1986
7333.92 1990
7334.73 2012
7335.54 2042
7336.35 2058
7337.15 2057
7337.96 2140
7338.77 2159
7339.58 2166
7340.39 2152
7341.20 2199
7342.01 2217
7342.82 2071
7343.62 2086
7344.43 2103
7345.24 2020
7346.05 1945
7346.86 1988
7347.67 1941
7348.48 1882
7349.29 1849
7350.10 1870
7350.91 1875
7351.71 1870
7352.52 1907
7353.33 1868
7354.14 1875
7354.95 1846
7355.76 1935
7356.57 1977
7357.38 1986
7358.19 2057
7359.00 2127
7359.81 2109
7360.62 2160
7361.43 2161
7362.24 2136
7363.05 2190
7363.86 2148
7364.67 2108
7365.48 2111
7366.29 2069
7367.10 1945
7367.91 1920
7368.72 1976
7369.53 1960
7370.34 1904
7371.15 1914
7371.96 1927
7372.77 1917
7373.58 1857
7374.39 1898
7375.20 1963
7376.01 1890
7376.82 2004
7377.63 2110
7378.45 2144
7379.26 2197
7380.07 2294
7380.88 2338
7381.69 2410
7382.50 2348
7383.31 2358
7384.12 2320
7384.93 2197
7385.74 2123
7386.56 2107
7387.37 1989
7388.18 1918
7388.99 1886
7389.80 1837
7390.61 1859
7391.42 1807
7392.24 1757
7393.05 1769
7393.86 1721
7394.67 1713
7395.48 1689
7396.29 1711
7397.10 1708
7397.92 1723
7398.73 1743
7399.54 1677
7400.35 1760
7401.16 1777
7401.98 1758
7402.79 1726
7403.60 1651
7404.41 1681
7405.23 1630
7406.04 1630
7406.85 1600
7407.66 1674
7408.47 1633
7409.29 1612
7410.10 1609
7410.91 1617
7411.72 1570
7412.54 1577
7413.35 1579
7414.16 1567
7414.98 1542
7415.79 1493
7416.60 1549
7417.41 1570
7418.23 1573
7419.04 1586
7419.85 1535
7420.67 1527
7421.48 1550
7422.29 1509
7423.11 1514
7423.92 1531
7424.73 1485
7425.54 1501
7426.36 1526
7427.17 1521
7427.99 1482
7428.80 1512
7429.61 1534
7430.43 1517
7431.24 1520
7432.05 1509
7432.87 1558
7433.68 1493
7434.49 1504
7435.31 1536
7436.12 1532
7436.94 1582
7437.75 1525
7438.56 1543
7439.38 1546
7440.19 1497
7441.01 1520
7441.82 1527
7442.64 1497
7443.45 1438
7444.26 1468
7445.08 1468
7445.89 1464
7446.71 1477
7447.52 1448
7448.34 1462
7449.15 1434
7449.97 1436
7450.78 1442
7451.59 1421
7452.41 1426
7453.22 1440
7454.04 1435
7454.85 1479
7455.67 1423
7456.48 1434
7457.30 1433
7458.11 1477
7458.93 1417
7459.74 1412
7460.56 1379
7461.38 1390
7462.19 1424
7463.01 1378
7463.82 1386
7464.64 1386
7465.45 1400
7466.27 1403
7467.08 1396
7467.90 1394
7468.72 1421
7469.53 1364
7470.35 1390
7471.16 1393
7471.98 1369
7472.79 1365
7473.61 1366
7474.43 1388
7475.24 1385
7476.06 1401
7476.87 1415
7477.69 1349
7478.51 1395
7479.32 1411
7480.14 1433
7480.96 1421
7481.77 1419
7482.59 1432
7483.41 1446
7484.22 1429
7485.04 1372
7485.85 1411
7486.67 1430
7487.49 1438
7488.31 1390
7489.12 1396
7489.94 1419
7490.76 1422
7491.57 1402
7492.39 1399
7493.21 1405
7494.02 1327
7494.84 1358
7495.66 1390
7496.48 1463
7497.29 1364
7498.11 1344
7498.93 1329
7499.74 1355
7500.56 1400
7501.38 1394
7502.20 1389
7503.01 1414
7503.83 1381
7504.65 1376
7505.47 1426
7506.29 1371
7507.10 1418
7507.92 1335
7508.74 1415
7509.56 1332
7510.37 1395
7511.19 1420
7512.01 1446
7512.83 1423
7513.65 1385
7514.47 1369
7515.28 1390
7516.10 1400
7516.92 1407
7517.74 1400
7518.56 1405
7519.38 1371
7520.19 1390
7521.01 1415
7521.83 1434
7522.65 1430
7523.47 1441
7524.29 1515
7525.11 1488
7525.92 1474
7526.74 1467
7527.56 1465
7528.38 1489
7529.20 1542
7530.02 1534
7530.84 1517
7531.66 1499
7532.48 1526
7533.30 1491
7534.12 1505
7534.93 1461
7535.75 1477
7536.57 1489
7537.39 1470
7538.21 1427
7539.03 1407
7539.85 1460
7540.67 1416
7541.49 1418
7542.31 1423
7543.13 1402
7543.95 1458
7544.77 1425
7545.59 1416
7546.41 1394
7547.23 1414
7548.05 1400
7548.87 1451
7549.69 1419
7550.51 1407
7551.33 1402
7552.15 1370
7552.97 1408
7553.79 1395
7554.61 1354
7555.43 1430
7556.25 1471
7557.07 1427
7557.89 1419
7558.71 1380
7559.53 1423
7560.36 1492
7561.18 1429
7562.00 1415
7562.82 1439
7563.64 1453
7564.46 1459
7565.28 1415
7566.10 1450
7566.92 1524
7567.74 1507
7568.56 1445
7569.39 1499
7570.21 1541
7571.03 1557
7571.85 1499
7572.67 1482
7573.49 1515
7574.31 1493
7575.14 1528
7575.96 1519
7576.78 1508
7577.60 1509
7578.42 1529
7579.24 1565
7580.06 1530
7580.89 1526
7581.71 1481
7582.53 1493
7583.35 1511
7584.17 1592
7585.00 1601
7585.82 1556
7586.64 1529
7587.46 1598
7588.29 1565
7589.11 1574
7589.93 1581
7590.75 1611
7591.57 1620
7592.40 1615
7593.22 1633
7594.04 1649
7594.86 1661
7595.69 1660
7596.51 1668
7597.33 1687
7598.15 1694
7598.98 1715
7599.80 1722
7600.62 1711
7601.45 1715
7602.27 1764
7603.09 1726
7603.92 1744
7604.74 1741
7605.56 1786
7606.38 1755
7607.21 1802
7608.03 1738
7608.85 1669
7609.68 1661
7610.50 1726
7611.32 1704
7612.15 1810
7612.97 1775
7613.80 1759
7614.62 1842
7615.44 1879
7616.27 1955
7617.09 2032
7617.91 2064
7618.74 2065
7619.56 2142
7620.39 2065
7621.21 2076
7622.03 2040
7622.86 2027
7623.68 1995
7624.51 2003
7625.33 2024
7626.15 2093
7626.98 2032
7627.80 2054
7628.63 2123
7629.45 2109
7630.28 2191
7631.10 2252
7631.93 2311
7632.75 2218
7633.58 2280
7634.40 2244
7635.22 2077
7636.05 2002
7636.87 1906
7637.70 1887
7638.52 1867
7639.35 1771
7640.17 1730
7641.00 1784
7641.82 1752
7642.65 1700
7643.47 1714
7644.30 1780
7645.13 1867
7645.95 1932
7646.78 2026
7647.60 2069
7648.43 2128
7649.25 2298
7650.08 2376
7650.90 2408
7651.73 2389
7652.55 2372
7653.38 2228
7654.21 2092
7655.03 1970
7655.86 1915
7656.68 1808
7657.51 1748
7658.34 1711
7659.16 1665
7659.99 1632
7660.81 1571
7661.64 1596
7662.47 1592
7663.29 1617
7664.12 1609
7664.95 1571
7665.77 1581
7666.60 1599
7667.42 1595
7668.25 1575
7669.08 1573
7669.90 1516
7670.73 1501
7671.56 1562
7672.38 1519
7673.21 1488
7674.04 1485
7674.87 1491
7675.69 1502
7676.52 1506
7677.35 1523
7678.17 1496
7679.00 1516
7679.83 1525
7680.65 1504
7681.48 1509
7682.31 1519
7683.14 1530
7683.96 1543
7684.79 1602
7685.62 1604
7686.45 1559
7687.27 1597
7688.10 1631
7688.93 1630
7689.76 1573
7690.58 1621
7691.41 1595
7692.24 1632
7693.07 1669
7693.90 1751
7694.72 1781
7695.55 1813
7696.38 1861
7697.21 1903
7698.04 1905
7698.86 1911
7699.69 1846
7700.52 1800
7701.35 1719
7702.18 1710
7703.01 1736
7703.83 1681
7704.66 1597
7705.49 1684
7706.32 1595
7707.15 1565
7707.98 1610
7708.81 1570
7709.63 1590
7710.46 1548
7711.29 1530
7712.12 1595
7712.95 1539
7713.78 1472
7714.61 1528
7715.44 1533
7716.27 1525
7717.10 1533
7717.93 1513
7718.75 1542
7719.58 1493
7720.41 1500
7721.24 1542
7722.07 1528
7722.90 1510
7723.73 1538
7724.56 1505
7725.39 1577
7726.22 1588
7727.05 1625
7727.88 1670
7728.71 1693
7729.54 1673
7730.37 1647
7731.20 1633
7732.03 1613
7732.86 1613
7733.69 1554
7734.52 1585
7735.35 1513
7736.18 1455
7737.01 1492
7737.84 1501
7738.67 1521
7739.50 1487
7740.33 1483
7741.16 1484
7741.99 1516
7742.82 1537
7743.65 1632
7744.48 1682
7745.31 1809
7746.14 1985
7746.98 2070
7747.81 2061
7748.64 2076
7749.47 2014
7750.30 1963
7751.13 1978
7751.96 1817
7752.79 1775
7753.62 1632
7754.45 1556
7755.29 1552
7756.12 1495
7756.95 1493
7757.78 1433
7758.61 1434
7759.44 1432
7760.27 1419
7761.11 1416
7761.94 1459
7762.77 1398
7763.60 1404
7764.43 1391
7765.26 1432
7766.10 1367
7766.93 1391
7767.76 1378
7768.59 1394
7769.42 1393
7770.26 1345
7771.09 1350
7771.92 1416
7772.75 1388
7773.58 1391
7774.42 1392
7775.25 1436
7776.08 1425
7776.91 1432
7777.75 1447
7778.58 1409
7779.41 1451
7780.24 1416
7781.08 1432
7781.91 1433
7782.74 1438
7783.57 1418
7784.41 1449
7785.24 1425
7786.07 1372
7786.91 1463
7787.74 1484
7788.57 1445
7789.40 1458
7790.24 1469
7791.07 1449
7791.90 1491
7792.74 1506
7793.57 1538
7794.40 1452
7795.24 1472
7796.07 1460
7796.90 1467
7797.74 1493
7798.57 1488
7799.40 1531
7800.24 1568
7801.07 1565
7801.91 1576
7802.74 1591
7803.57 1600
7804.41 1525
7805.24 1559
7806.07 1609
7806.91 1612
7807.74 1572
7808.58 1575
7809.41 1668
7810.25 1655
7811.08 1644
7811.91 1693
7812.75 1793
7813.58 1853
7814.42 1887
7815.25 1926
7816.09 1982
7816.92 2011
7817.75 1988
7818.59 1946
7819.42 1957
7820.26 1991
7821.09 2042
7821.93 2035
7822.76 2067
7823.60 2038
7824.43 2035
7825.27 2066
7826.10 1995
7826.94 1961
7827.77 1991
7828.61 1938
7829.44 1867
7830.28 1823
7831.11 1817
7831.95 1838
7832.78 1869
7833.62 1915
7834.46 1976
7835.29 1933
7836.13 1870
7836.96 1883
7837.80 1773
7838.63 1688
7839.47 1652
7840.31 1718
7841.14 1670
7841.98 1651
7842.81 1636
7843.65 1607
7844.48 1556
7845.32 1506
7846.16 1511
7846.99 1530
7847.83 1559
7848.67 1513
7849.50 1476
7850.34 1510
7851.17 1524
7852.01 1452
7852.85 1536
7853.68 1578
7854.52 1600
7855.36 1563
7856.19 1496
7857.03 1496
7857.87 1549
7858.70 1541
7859.54 1545
7860.38 1555
7861.21 1560
7862.05 1598
7862.89 1568
7863.72 1565
7864.56 1622
7865.40 1582
7866.24 1587
7867.07 1580
7867.91 1545
7868.75 1563
7869.59 1669
7870.42 1631
7871.26 1630
7872.10 1653
7872.94 1663
7873.77 1677
7874.61 1758
7875.45 1769
7876.29 1832
7877.12 1975
7877.96 2096
7878.80 2067
7879.64 2107
7880.47 2103
7881.31 2196
7882.15 2164
7882.99 2084
7883.83 2174
7884.66 2069
7885.50 1999
7886.34 1959
7887.18 1956
7888.02 1857
7888.86 1860
7889.69 1768
7890.53 1881
7891.37 1929
7892.21 2003
7893.05 1993
7893.89 1921
7894.73 1793
7895.56 1804
7896.40 1713
7897.24 1711
7898.08 1639
7898.92 1638
7899.76 1638
7900.60 1611
7901.44 1541
7902.28 1561
7903.12 1560
7903.95 1597
7904.79 1527
7905.63 1554
7906.47 1540
7907.31 1555
7908.15 1541
7908.99 1542
7909.83 1576
7910.67 1575
7911.51 1599
7912.35 1621
7913.19 1634
7914.03 1777
7914.87 1831
7915.71 1898
7916.55 1918
7917.39 1977
7918.23 2044
7919.07 2055
7919.91 2011
7920.75 1944
7921.59 1823
7922.43 1792
7923.27 1703
7924.11 1681
7924.95 1620
7925.79 1550
7926.63 1472
7927.47 1494
7928.31 1426
7929.15 1371
7929.99 1363
7930.83 1326
7931.67 1394
7932.51 1320
7933.35 1360
7934.19 1400
7935.04 1374
7935.88 1392
7936.72 1441
7937.56 1409
7938.40 1409
7939.24 1417
7940.08 1450
7940.92 1371
7941.76 1380
7942.60 1409
7943.45 1411
7944.29 1407
7945.13 1415
7945.97 1402
7946.81 1401
7947.65 1372
7948.49 1394
7949.34 1423
7950.18 1434
7951.02 1447
7951.86 1476
7952.70 1432
7953.54 1442
7954.39 1493
7955.23 1551
7956.07 1502
7956.91 1478
7957.75 1467
7958.60 1484
7959.44 1493
7960.28 1444
7961.12 1404
7961.96 1408
7962.81 1376
7963.65 1364
7964.49 1356
7965.33 1365
7966.18 1441
7967.02 1483
7967.86 1456
7968.70 1514
7969.55 1477
7970.39 1456
7971.23 1417
7972.08 1343
7972.92 1330
7973.76 1335
7974.60 1350
7975.45 1355
7976.29 1317
7977.13 1283
7977.98 1299
7978.82 1273
7979.66 1240
7980.51 1222
7981.35 1205
7982.19 1257
7983.04 1215
7983.88 1200
7984.72 1235
7985.57 1264
7986.41 1216
7987.25 1260
7988.10 1289
7988.94 1204
7989.78 1174
7990.63 1159
7991.47 1167
7992.32 1144
7993.16 1129
7994.00 1186
7994.85 1208
7995.69 1169
7996.54 1099
7997.38 1126
7998.22 1146
7999.07 1149
7999.91 1175
8000.76 1124
8001.60 1102
8002.45 1127
8003.29 1089
8004.13 1151
8004.98 1128
8005.82 1108
8006.67 1139
8007.51 1096
8008.36 1064
8009.20 1111
8010.05 1121
8010.89 1107
8011.74 1129
8012.58 1112
8013.43 1101
8014.27 1117
8015.12 1143
8015.96 1116
8016.81 1094
8017.65 1062
8018.50 1088
8019.34 1060
8020.19 1068
8021.03 1074
8021.88 1046
8022.72 1020
8023.57 1100
8024.41 1111
8025.26 1097
8026.11 1073
8026.95 1065
8027.80 1078
8028.64 1096
8029.49 1102
8030.33 1026
8031.18 1047
8032.03 1076
8032.87 1078
8033.72 1058
8034.56 1042
8035.41 1082
8036.26 1157
8037.10 1139
8037.95 1119
8038.80 1094
8039.64 1081
8040.49 1080
8041.34 1107
8042.18 1099
8043.03 1088
8043.87 1077
8044.72 1113
8045.57 1094
8046.41 1083
8047.26 1115
8048.11 1140
8048.96 1128
8049.80 1127
8050.65 1120
8051.50 1073
8052.34 1091
8053.19 1128
8054.04 1084
8054.88 1066
8055.73 1059
8056.58 1034
8057.43 1040
8058.27 1030
8059.12 1026
8059.97 1022
8060.82 1028
8061.66 1024
8062.51 1053
8063.36 1068
8064.21 1064
8065.05 1011
8065.90 1051
8066.75 1056
8067.60 1037
8068.44 1012
8069.29 1021
8070.14 1009
8070.99 987
8071.84 986
8072.68 1017
8073.53 1003
8074.38 1015
8075.23 1028
8076.08 999
8076.93 1025
8077.77 1002
8078.62 1030
8079.47 1024
8080.32 1021
8081.17 1026
8082.02 1046
8082.87 997
8083.71 1021
8084.56 1010
8085.41 1041
8086.26 1054
8087.11 1030
8087.96 994
8088.81 994
8089.66 1010
8090.51 1026
8091.35 995
8092.20 1009
8093.05 1002
8093.90 1037
8094.75 1053
8095.60 1009
8096.45 1042
8097.30 969
8098.15 981
8099.00 941
8099.85 1000
8100.70 1005
8101.55 1029
8102.40 1018
8103.25 1013
8104.10 1017
8104.95 998
8105.80 1024
8106.65 1004
8107.50 1041
8108.35 1003
8109.20 1008
8110.05 1058
8110.90 1068
8111.75 1011
8112.60 1038
8113.45 1083
8114.30 1037
8115.15 1032
8116.00 1070
8116.85 1069
8117.70 1031
8118.55 1055
8119.40 1068
8120.25 1105
8121.10 1057
8121.95 1074
8122.80 1124
8123.65 1119
8124.50 1102
8125.35 1066
8126.20 1121
8127.06 1126
8127.91 1049
8128.76 1063
8129.61 1099
8130.46 1101
8131.31 1135
8132.16 1104
8133.01 1122
8133.86 1132
8134.72 1124
8135.57 1133
8136.42 1149
8137.27 1174
8138.12 1158
8138.97 1135
8139.83 1134
8140.68 1104
8141.53 1128
8142.38 1122
8143.23 1156
8144.08 1137
8144.94 1169
8145.79 1209
8146.64 1164
8147.49 1199
8148.34 1202
8149.20 1250
8150.05 1205
8150.90 1179
8151.75 1226
8152.60 1235
8153.46 1233
8154.31 1351
8155.16 1380
8156.01 1386
8156.87 1336
8157.72 1333
8158.57 1313
8159.42 1260
8160.28 1210
8161.13 1198
8161.98 1177
8162.84 1109
8163.69 1112
8164.54 1154
8165.39 1136
8166.25 1121
8167.10 1117
8167.95 1072
8168.81 1112
8169.66 1120
8170.51 1074
8171.37 1073
8172.22 1082
8173.07 1090
8173.93 1079
8174.78 1089
8175.63 1050
8176.49 1050
8177.34 1058
8178.19 1056
8179.05 1051
8179.90 1015
8180.76 1053
8181.61 1033
8182.46 1021
8183.32 1044
8184.17 1055
8185.02 1052
8185.88 1051
8186.73 1063
8187.59 1060
8188.44 1034
8189.30 1005
8190.15 1008
8191.00 1061
8191.86 1044
8192.71 1008
8193.57 1024
8194.42 1052
8195.28 1027
8196.13 1006
8196.99 1025
8197.84 1042
8198.69 1023
8199.55 1021
8200.40 1028
8201.26 1058
8202.11 1047
8202.97 1016
8203.82 1037
8204.68 1032
8205.53 1045
8206.39 1024
8207.24 1052
8208.10 1062
8208.95 1037
8209.81 1073
8210.67 1042
8211.52 1025
8212.38 1029
8213.23 1036
8214.09 1067
8214.94 1105
8215.80 1075
8216.65 1063
8217.51 1119
8218.37 1095
8219.22 1108
8220.08 1103
8220.93 1125
8221.79 1152
8222.64 1182
8223.50 1144
8224.36 1107
8225.21 1135
8226.07 1090
8226.92 1109
8227.78 1066
8228.64 1065
8229.49 1055
8230.35 1051
8231.21 1094
8232.06 1055
8232.92 1034
8233.78 1000
8234.63 1032
8235.49 1018
8236.35 998
8237.20 980
8238.06 998
8238.92 987
8239.77 998
8240.63 975
8241.49 987
8242.34 992
8243.20 984
8244.06 948
8244.91 944
8245.77 953
8246.63 956
8247.49 973
8248.34 950
8249.20 982
8250.06 960
8250.92 979
8251.77 969
8252.63 977
8253.49 973
8254.35 998
8255.20 993
8256.06 950
8256.92 968
8257.78 958
8258.63 977
8259.49 990
8260.35 995
8261.21 973
8262.07 988
8262.92 1010
8263.78 1036
8264.64 992
8265.50 976
8266.36 1019
8267.22 1043
8268.07 1052
8268.93 1048
8269.79 1047
8270.65 1060
8271.51 1024
8272.37 1033
8273.22 1034
8274.08 989
8274.94 1008
8275.80 990
8276.66 1008
8277.52 1001
8278.38 1010
8279.24 1014
8280.09 996
8280.95 1009
8281.81 1044
8282.67 996
8283.53 995
8284.39 1002
8285.25 998
8286.11 991
8286.97 972
8287.83 1012
8288.69 1014
8289.55 976
8290.41 994
8291.26 1017
8292.12 975
8292.98 1045
8293.84 1023
8294.70 1017
8295.56 1029
8296.42 1053
8297.28 1052
8298.14 1032
8299.00 1048
8299.86 1002
8300.72 1031
8301.58 1025
8302.44 1042
8303.30 1021
8304.16 986
8305.02 1017
8305.88 1052
8306.74 1030
8307.60 1031
8308.46 1052
8309.33 1019
8310.19 1009
8311.05 1052
8311.91 1037
8312.77 1002
8313.63 978
8314.49 991
8315.35 1069
8316.21 1015
8317.07 1001
8317.93 1023
8318.79 1020
8319.65 1017
8320.52 1012
8321.38 1007
8322.24 979
8323.10 995
8323.96 975
8324.82 1000
8325.68 967
8326.54 1004
8327.41 1006
8328.27 1001
8329.13 998
8329.99 1014
8330.85 1002
8331.71 1018
8332.57 1002
8333.44 991
8334.30 1030
8335.16 1051
8336.02 1022
8336.88 1064
8337.75 1015
8338.61 997
8339.47 1030
8340.33 1043
8341.19 1018
8342.06 1006
8342.92 1054
8343.78 1082
8344.64 1071
8345.50 1036
8346.37 1016
8347.23 1047
8348.09 1071
8348.95 1032
8349.82 1060
8350.68 1059
8351.54 1074
8352.40 1104
8353.27 1109
8354.13 1023
8354.99 1048
8355.86 1063
8356.72 1072
8357.58 1048
8358.45 1053
8359.31 1055
8360.17 1045
8361.03 1056
8361.90 1046
8362.76 1052
8363.62 1088
8364.49 1079
8365.35 1111
8366.21 1084
8367.08 1035
8367.94 1052
8368.80 1108
8369.67 1112
8370.53 1088
8371.40 1080
8372.26 1082
8373.12 1088
8373.99 1140
8374.85 1099
8375.71 1084
8376.58 1085
8377.44 1074
8378.31 1102
8379.17 1094
8380.03 1106
8380.90 1110
8381.76 1149
8382.63 1148
8383.49 1130
8384.36 1095
8385.22 1151
8386.08 1193
8386.95 1178
8387.81 1163
8388.68 1179
8389.54 1175
8390.41 1138
8391.27 1123
8392.14 1165
8393.00 1107
8393.87 1146
8394.73 1200
8395.60 1241
8396.46 1215
8397.33 1146
8398.19 1200
8399.06 1205
8399.92 1174
8400.79 1235
8401.65 1240
8402.52 1261
8403.38 1267
8404.25 1251
8405.11 1260
8405.98 1255
8406.84 1242
8407.71 1268
8408.58 1314
8409.44 1325
8410.31 1315
8411.17 1365
8412.04 1319
8412.90 1307
8413.77 1353
8414.64 1363
8415.50 1422
8416.37 1366
8417.23 1385
8418.10 1418
8418.97 1402
8419.83 1400
8420.70 1444
8421.56 1456
8422.43 1439
8423.30 1498
8424.16 1509
8425.03 1506
8425.90 1516
8426.76 1517
8427.63 1588
8428.50 1605
8429.36 1648
8430.23 1678
8431.10 1653
8431.96 1657
8432.83 1644
8433.70 1690
8434.56 1654
8435.43 1697
8436.30 1743
8437.16 1832
8438.03 1842
8438.90 1845
8439.77 1792
8440.63 1899
8441.50 1876
8442.37 1942
8443.24 1936
8444.10 1874
8444.97 1972
8445.84 1919
8446.71 1894
8447.57 1972
8448.44 2034
8449.31 2138
8450.18 2248
8451.04 2390
8451.91 2666
8452.78 2962
8453.65 3426
8454.52 3887
8455.38 4210
8456.25 4420
8457.12 4421
8457.99 4331
8458.86 4084
8459.72 3814
8460.59 3490
8461.46 3133
8462.33 2940
8463.20 2673
8464.07 2437
8464.93 2276
8465.80 2107
8466.67 2053
8467.54 1924
8468.41 1906
8469.28 1892
8470.15 1858
8471.02 1772
8471.88 1711
8472.75 1703
8473.62 1712
8474.49 1703
8475.36 1702
8476.23 1716
8477.10 1644
8477.97 1645
8478.84 1687
8479.71 1741
8480.58 1692
8481.44 1748
8482.31 1764
8483.18 1768
8484.05 1748
8484.92 1759
8485.79 1702
8486.66 1700
8487.53 1698
8488.40 1621
8489.27 1664
8490.14 1676
8491.01 1656
8491.88 1620
8492.75 1638
8493.62 1662
8494.49 1712
8495.36 1731
8496.23 1700
8497.10 1706
8497.97 1671
8498.84 1656
8499.71 1667
8500.58 1668
8501.45 1610
8502.32 1604
8503.19 1581
8504.06 1660
8504.93 1652
8505.80 1717
8506.67 1684
8507.55 1778
8508.42 1742
8509.29 1716
8510.16 1707
8511.03 1742
8511.90 1702
8512.77 1748
8513.64 1769
8514.51 1785
8515.38 1832
8516.25 1842
8517.13 1878
8518.00 1847
8518.87 1890
8519.74 1921
8520.61 2000
8521.48 2045
8522.35 2231
8523.23 2387
8524.10 2526
8524.97 2630
8525.84 2754
8526.71 2771
8527.58 2788
8528.46 2646
8529.33 2565
8530.20 2453
8531.07 2366
8531.94 2256
8532.81 2192
8533.69 2108
8534.56 2043
8535.43 2014
8536.30 1952
8537.18 1918
8538.05 1921
8538.92 1838
8539.79 1804
8540.66 1720
8541.54 1738
8542.41 1676
8543.28 1687
8544.15 1741
8545.03 1696
8545.90 1647
8546.77 1699
8547.64 1677
8548.52 1636
8549.39 1681
8550.26 1774
8551.14 1809
8552.01 1972
8552.88 1995
8553.76 2011
8554.63 2119
8555.50 2078
8556.37 2049
8557.25 1993
8558.12 1943
8558.99 1829
8559.87 1789
8560.74 1792
8561.61 1675
8562.49 1641
8563.36 1615
8564.24 1623
8565.11 1591
8565.98 1579
8566.86 1527
8567.73 1479
8568.60 1544
8569.48 1539
8570.35 1546
8571.23 1531
8572.10 1535
8572.97 1542
8573.85 1517
8574.72 1481
8575.60 1504
8576.47 1519
8577.34 1488
8578.22 1502
8579.09 1460
8579.97 1509
8580.84 1506
8581.72 1495
8582.59 1503
8583.47 1509
8584.34 1531
8585.21 1538
8586.09 1530
8586.96 1620
8587.84 1608
8588.71 1591
8589.59 1626
8590.46 1611
8591.34 1618
8592.21 1610
8593.09 1627
8593.96 1579
8594.84 1612
8595.71 1645
8596.59 1664
8597.46 1656
8598.34 1704
8599.22 1622
8600.09 1693
8600.97 1691
8601.84 1727
8602.72 1771
8603.59 1703
8604.47 1704
8605.34 1769
8606.22 1805
8607.10 1766
8607.97 1772
8608.85 1799
8609.72 1758
8610.60 1821
8611.47 1826
8612.35 1837
8613.23 1847
8614.10 1843
8614.98 1872
8615.86 1897
8616.73 1922
8617.61 1922
8618.48 1990
8619.36 1997
8620.24 2064
8621.11 2098
8621.99 2167
8622.87 2169
8623.74 2107
8624.62 2095
8625.50 2099
8626.37 2126
8627.25 2162
8628.13 2124
8629.00 2106
8629.88 2112
8630.76 2158
8631.64 2163
8632.51 2150
8633.39 2175
8634.27 2187
8635.14 2178
8636.02 2172
8636.90 2128
8637.78 2228
8638.65 2279
8639.53 2282
8640.41 2251
8641.29 2284
8642.16 2341
8643.04 2414
8643.92 2444
8644.80 2521
8645.67 2576
8646.55 2609
8647.43 2633
8648.31 2718
8649.18 2713
8650.06 2683
8650.94 2672
8651.82 2641
8652.70 2712
8653.58 2692
8654.45 2679
8655.33 2697
8656.21 2818
8657.09 2955
8657.97 3094
8658.84 3338
8659.72 3584
8660.60 4064
8661.48 4465
8662.36 4890
8663.24 5337
8664.12 5588
8664.99 5628
8665.87 5690
8666.75 5555
8667.63 5277
8668.51 4900
8669.39 4525
8670.27 4124
8671.15 3909
8672.03 3759
8672.91 3475
8673.78 3244
8674.66 3130
8675.54 3002
8676.42 2872
8677.30 2685
8678.18 2666
8679.06 2625
8679.94 2499
8680.82 2456
8681.70 2390
8682.58 2403
8683.46 2332
8684.34 2326
8685.22 2289
8686.10 2400
8686.98 2423
8687.86 2591
8688.74 2766
8689.62 2897
8690.50 3137
8691.38 3338
8692.26 3384
8693.14 3504
8694.02 3526
8694.90 3435
8695.78 3275
8696.66 3106
8697.54 3040
8698.42 2965
8699.30 2774
8700.18 2688
8701.06 2613
8701.94 2534
8702.82 2455
8703.70 2372
8704.58 2325
8705.46 2263
8706.34 2133
8707.23 2087
8708.11 1953
8708.99 1921
8709.87 1872
8710.75 1795
8711.63 1761
8712.51 1727
8713.39 1704
8714.27 1715
8715.16 1672
8716.04 1659
8716.92 1688
8717.80 1665
8718.68 1681
8719.56 1676
8720.44 1719
8721.33 1720
8722.21 1729
8723.09 1738
8723.97 1759
8724.85 1754
8725.73 1779
8726.62 1779
8727.50 1833
8728.38 1905
8729.26 1916
8730.14 1860
8731.03 1865
8731.91 1852
8732.79 1834
8733.67 1832
8734.55 1829
8735.44 1858
8736.32 1759
8737.20 1804
8738.08 1811
8738.97 1775
8739.85 1753
8740.73 1776
8741.61 1832
8742.50 1748
8743.38 1732
8744.26 1739
8745.14 1689
8746.03 1703
8746.91 1690
8747.79 1673
8748.68 1632
8749.56 1652
8750.44 1671
8751.33 1613
8752.21 1612
8753.09 1682
8753.97 1723
8754.86 1706
8755.74 1737
8756.62 1726
8757.51 1695
8758.39 1725
8759.28 1723
8760.16 1705
8761.04 1730
8761.93 1724
8762.81 1714
8763.69 1762
8764.58 1812
8765.46 1824
8766.34 1736
8767.23 1772
8768.11 1783
8769.00 1769
8769.88 1778
8770.76 1738
8771.65 1686
8772.53 1753
8773.42 1695
8774.30 1691
8775.19 1668
8776.07 1677
8776.95 1791
8777.84 1825
8778.72 1831
8779.61 1870
8780.49 1967
8781.38 2045
8782.26 2028
8783.15 2017
8784.03 1996
8784.92 2009
8785.80 1922
8786.69 1853
8787.57 1814
8788.46 1767
8789.34 1670
8790.23 1576
8791.11 1560
8792.00 1550
8792.88 1487
8793.77 1509
8794.65 1511
8795.54 1453
8796.42 1418
8797.31 1451
8798.19 1408
8799.08 1423
8799.96 1387
8800.85 1333
8801.74 1337
8802.62 1357
8803.51 1367
8804.39 1315
8805.28 1306
8806.16 1290
8807.05 1275
8807.94 1236
8808.82 1280
8809.71 1279
8810.59 1286
8811.48 1333
8812.37 1248
8813.25 1247
8814.14 1315
8815.03 1275
8815.91 1268
8816.80 1230
8817.68 1207
8818.57 1235
8819.46 1274
8820.34 1245
8821.23 1257
8822.12 1181
8823.00 1212
8823.89 1245
8824.78 1247
8825.66 1231
8826.55 1236
8827.44 1169
8828.33 1126
8829.21 1168
8830.10 1192
8830.99 1193
8831.87 1229
8832.76 1204
8833.65 1175
8834.54 1144
8835.42 1177
8836.31 1185
8837.20 1219
8838.08 1202
8838.97 1196
8839.86 1214
8840.75 1163
8841.64 1220
8842.52 1222
8843.41 1205
8844.30 1196
8845.19 1174
8846.07 1153
8846.96 1145
8847.85 1163
8848.74 1167
8849.63 1153
8850.51 1143
8851.40 1121
8852.29 1206
8853.18 1196
8854.07 1157
8854.96 1168
8855.84 1169
8856.73 1187
8857.62 1159
8858.51 1178
8859.40 1127
8860.29 1096
8861.17 1130
8862.06 1182
8862.95 1212
8863.84 1192
8864.73 1156
8865.62 1151
8866.51 1134
8867.40 1119
8868.29 1081
8869.17 1094
8870.06 1092
8870.95 1107
8871.84 1063
8872.73 1094
8873.62 1086
8874.51 1078
8875.40 1089
8876.29 1092
8877.18 1089
8878.07 1111
8878.96 1074
8879.85 1041
8880.74 1073
8881.63 1066
8882.51 988
8883.40 1001
8884.29 1001
8885.18 1017
8886.07 1019
8886.96 1026
8887.85 1033
8888.74 1036
8889.63 1013
8890.52 981
8891.41 1007
8892.30 964
8893.19 961
8894.09 985
8894.98 998
8895.87 957
8896.76 998
8897.65 957
8898.54 953
8899.43 973
8900.32 1011
8901.21 955
8902.10 930
8902.99 952
8903.88 932
8904.77 920
8905.66 909
8906.55 927
8907.44 969
8908.34 953
8909.23 937
8910.12 945
8911.01 960
8911.90 1003
8912.79 1001
8913.68 994
8914.57 951
8915.47 974
8916.36 952
8917.25 922
8918.14 931
8919.03 938
8919.92 946
8920.81 986
8921.71 971
8922.60 942
8923.49 933
8924.38 953
8925.27 957
8926.16 921
8927.06 921
8927.95 907
8928.84 925
8929.73 909
8930.62 935
8931.52 903
8932.41 943
8933.30 931
8934.19 964
8935.09 927
8935.98 954
8936.87 936
8937.76 881
8938.66 916
8939.55 901
8940.44 902
8941.33 874
8942.23 902
8943.12 910
8944.01 874
8944.90 925
8945.80 887
8946.69 892
8947.58 905
8948.48 911
8949.37 907
8950.26 926
8951.16 898
8952.05 891
8952.94 914
8953.84 922
8954.73 914
8955.62 911
8956.52 898
8957.41 894
8958.30 919
8959.20 914
8960.09 904
8960.98 893
8961.88 920
8962.77 882
8963.66 934
8964.56 925
8965.45 929
8966.35 934
8967.24 882
8968.13 887
8969.03 893
8969.92 912
8970.82 916
8971.71 940
8972.60 938
8973.50 867
8974.39 885
8975.29 896
8976.18 909
8977.08 876
8977.97 865
8978.87 839
8979.76 896
8980.65 888
8981.55 867
8982.44 862
8983.34 883
8984.23 901
8985.13 875
8986.02 892
8986.92 889
8987.81 896
8988.71 862
8989.60 856
8990.50 847
8991.39 874
8992.29 862
8993.18 905
8994.08 882
8994.97 866
8995.87 910
8996.76 881
8997.66 848
8998.56 876
8999.45 905
9000.35 856
9001.24 901
9002.14 880
9003.03 842
9003.93 884
9004.83 883
9005.72 865
9006.62 856
9007.51 839
9008.41 838
9009.31 859
9010.20 879
9011.10 844
9011.99 832
9012.89 830
9013.79 885
9014.68 884
9015.58 853
9016.48 873
9017.37 899
9018.27 830
9019.16 888
9020.06 894
9020.96 846
9021.85 869
9022.75 876
9023.65 888
9024.54 851
9025.44 877
9026.34 893
9027.24 907
9028.13 889
9029.03 892
9029.93 864
9030.82 850
9031.72 858
9032.62 861
9033.52 844
9034.41 874
9035.31 862
9036.21 875
9037.10 888
9038.00 817
9038.90 834
9039.80 881
9040.69 844
9041.59 860
9042.49 879
9043.39 879
9044.29 901
9045.18 880
9046.08 831
9046.98 859
9047.88 892
9048.78 859
9049.67 847
9050.57 889
9051.47 849
9052.37 873
9053.27 874
9054.16 846
9055.06 876
9055.96 929
9056.86 891
9057.76 852
9058.66 887
9059.55 921
9060.45 949
9061.35 902
9062.25 912
9063.15 865
9064.05 870
9064.95 871
9065.85 891
9066.74 906
9067.64 914
9068.54 892
9069.44 916
9070.34 845
9071.24 834
9072.14 891
9073.04 906
9073.94 946
9074.84 903
9075.74 890
9076.64 888
9077.53 926
9078.43 931
9079.33 924
9080.23 930
9081.13 890
9082.03 927
9082.93 885
9083.83 866
9084.73 896
9085.63 915
9086.53 932
9087.43 943
9088.33 914
9089.23 920
9090.13 914
9091.03 912
9091.93 926
9092.83 885
9093.73 916
9094.63 900
9095.53 918
9096.43 902
9097.33 902
9098.23 892
9099.13 938
9100.04 930
9100.94 889
9101.84 891
9102.74 864
9103.64 882
9104.54 910
9105.44 890
9106.34 899
9107.24 925
9108.14 855
9109.04 875
9109.94 843
9110.85 831
9111.75 878
9112.65 887
9113.55 844
9114.45 848
9115.35 862
9116.25 910
9117.15 923
9118.06 876
9118.96 887
9119.86 949
9120.76 953
9121.66 915
9122.56 953
9123.46 949
9124.37 951
9125.27 947
9126.17 913
9127.07 924
9127.97 896
9128.88 920
9129.78 923
9130.68 882
9131.58 896
9132.48 882
9133.39 865
9134.29 914
9135.19 894
9136.09 868
9137.00 881
9137.90 882
9138.80 858
9139.70 869
9140.61 833
9141.51 862
9142.41 847
9143.31 854
9144.22 862
9145.12 845
9146.02 871
9146.92 871
9147.83 861
9148.73 906
9149.63 866
9150.54 873
9151.44 831
9152.34 889
9153.25 844
9154.15 840
9155.05 899
9155.96 886
9156.86 839
9157.76 876
9158.67 893
9159.57 852
9160.47 861
9161.38 846
9162.28 897
9163.18 896
9164.09 880
9164.99 893
9165.90 919
9166.80 927
9167.70 893
9168.61 923
9169.51 925
9170.42 900
9171.32 919
9172.22 909
9173.13 863
9174.03 887
9174.94 895
9175.84 882
9176.74 857
9177.65 889
9178.55 891
9179.46 923
9180.36 896
9181.27 887
9182.17 927
9183.08 918
9183.98 907
9184.89 901
9185.79 885
9186.70 941
9187.60 932
9188.51 928
9189.41 911
9190.32 918
9191.22 937
9192.13 973
9193.03 970
9193.94 989
9194.84 975
9195.75 997
9196.65 1006
9197.56 1027
9198.46 1074
9199.37 1061
9200.27 1081
9201.18 1055
9202.08 1047
9202.99 1030
9203.90 1015
9204.80 1027
9205.71 1020
9206.61 980
9207.52 992
9208.42 944
9209.33 920
9210.24 904
9211.14 882
9212.05 892
9212.95 947
9213.86 940
9214.77 920
9215.67 923
9216.58 956
9217.49 944
9218.39 923
9219.30 940
9220.21 911
9221.11 916
9222.02 908
9222.93 937
9223.83 933
9224.74 880
9225.65 892
9226.55 929
9227.46 946
9228.37 880
9229.27 923
9230.18 881
9231.09 877
9231.99 915
9232.90 911
9233.81 887
9234.72 924
9235.62 878
9236.53 911
9237.44 865
9238.34 885
9239.25 901
9240.16 922
9241.07 906
9241.97 888
9242.88 870
9243.79 855
9244.70 910
9245.61 895
9246.51 887
9247.42 890
9248.33 875
9249.24 902
9250.14 911
9251.05 895
9251.96 882
9252.87 889
9253.78 898
9254.69 924
9255.59 938
9256.50 925
9257.41 906
9258.32 911
9259.23 917
9260.14 918
9261.04 946
9261.95 962
9262.86 961
9263.77 1008
9264.68 1007
9265.59 964
9266.50 969
9267.40 982
9268.31 947
9269.22 945
9270.13 920
9271.04 898
9271.95 921
9272.86 952
9273.77 913
9274.68 957
9275.59 973
9276.49 921
9277.40 917
9278.31 922
9279.22 932
9280.13 980
9281.04 964
9281.95 943
9282.86 941
9283.77 895
9284.68 923
9285.59 905
9286.50 904
9287.41 941
9288.32 956
9289.23 958
9290.14 977
9291.05 963
9291.96 916
9292.87 949
9293.78 940
9294.69 968
9295.60 978
9296.51 954
9297.42 931
9298.33 962
9299.24 1015
9300.15 992
9301.06 961
9301.97 930
9302.88 954
9303.79 959
9304.70 997
9305.61 924
9306.53 947
9307.44 982
9308.35 1008
9309.26 1016
9310.17 1014
9311.08 1035
9311.99 1004
9312.90 1004
9313.81 981
9314.72 1003
9315.63 948
9316.55 949
9317.46 951
9318.37 1001
9319.28 983
9320.19 948
9321.10 1000
9322.01 1008
9322.93 957
9323.84 977
9324.75 949
9325.66 971
9326.57 972
9327.48 962
9328.40 962
9329.31 983
9330.22 1011
9331.13 988
9332.04 983
9332.96 1024
9333.87 999
9334.78 961
9335.69 975
9336.60 965
9337.52 962
9338.43 957
9339.34 976
9340.25 1019
9341.17 1008
9342.08 986
9342.99 978
9343.90 1003
9344.82 995
9345.73 1034
9346.64 989
9347.55 1015
9348.47 1010
9349.38 1020
9350.29 1034
9351.21 979
9352.12 971
9353.03 972
9353.94 994
9354.86 1030
9355.77 1010
9356.68 971
9357.60 1025
9358.51 1056
9359.42 1041
9360.34 962
9361.25 1067
9362.16 1030
9363.08 1028
9363.99 1022
9364.90 1095
9365.82 1042
9366.73 1045
9367.65 1017
9368.56 1068
9369.47 1068
9370.39 1076
9371.30 1055
9372.21 1045
9373.13 1087
9374.04 1050
9374.96 1119
9375.87 1051
9376.79 1081
9377.70 1081
9378.61 1044
9379.53 1061
9380.44 1116
9381.36 1151
9382.27 1090
9383.19 1096
9384.10 1120
9385.01 1188
9385.93 1159
9386.84 1130
9387.76 1149
9388.67 1174
9389.59 1180
9390.50 1223
9391.42 1211
9392.33 1254
9393.25 1225
9394.16 1205
9395.08 1265
9395.99 1261
9396.91 1277
9397.82 1267
9398.74 1282
9399.65 1264
9400.57 1275
9401.48 1238
9402.40 1210
9403.32 1240
9404.23 1287
9405.15 1212
9406.06 1269
9406.98 1241
9407.89 1250
9408.81 1254
9409.73 1293
9410.64 1253
9411.56 1306
9412.47 1275
9413.39 1289
9414.30 1285
9415.22 1280
9416.14 1310
9417.05 1230
9417.97 1291
9418.89 1266
9419.80 1293
9420.72 1251
9421.63 1285
9422.55 1267
9423.47 1298
9424.38 1346
9425.30 1358
9426.22 1362
9427.13 1317
9428.05 1386
9428.97 1418
9429.88 1376
9430.80 1376
9431.72 1342
9432.63 1437
9433.55 1483
9434.47 1521
9435.38 1543
9436.30 1565
9437.22 1604
9438.14 1594
9439.05 1623
9439.97 1640
9440.89 1627
9441.81 1700
9442.72 1697
9443.64 1715
9444.56 1713
9445.47 1757
9446.39 1794
9447.31 1822
9448.23 1851
9449.15 1986
9450.06 2120
9450.98 2191
9451.90 2301
9452.82 2380
9453.73 2511
9454.65 2415
9455.57 2323
9456.49 2190
9457.41 2138
9458.32 1969
9459.24 1948
9460.16 1849
9461.08 1697
9462.00 1637
9462.92 1602
9463.83 1509
9464.75 1496
9465.67 1464
9466.59 1417
9467.51 1404
9468.43 1363
9469.35 1385
9470.26 1350
9471.18 1320
9472.10 1327
9473.02 1333
9473.94 1318
9474.86 1342
9475.78 1357
9476.70 1328
9477.62 1335
9478.54 1333
9479.45 1384
9480.37 1328
9481.29 1300
9482.21 1344
9483.13 1365
9484.05 1346
9484.97 1338
9485.89 1361
9486.81 1388
9487.73 1358
9488.65 1330
9489.57 1376
9490.49 1347
9491.41 1385
9492.33 1389
9493.25 1328
9494.17 1393
9495.09 1352
9496.01 1328
9496.93 1374
9497.85 1373
9498.77 1345
9499.69 1366
9500.61 1421
9501.53 1424
9502.45 1450
9503.37 1450
9504.29 1448
9505.21 1457
9506.13 1417
9507.05 1445
9507.97 1457
9508.89 1473
9509.81 1504
9510.73 1459
9511.65 1482
9512.57 1515
9513.49 1548
9514.42 1561
9515.34 1624
9516.26 1630
9517.18 1653
9518.10 1733
9519.02 1724
9519.94 1786
9520.86 1838
9521.78 1905
9522.71 1933
9523.63 1954
9524.55 1918
9525.47 1832
9526.39 1858
9527.31 1803
9528.23 1794
9529.16 1809
9530.08 1761
9531.00 1824
9531.92 1831
9532.84 1795
9533.76 1766
9534.69 1764
9535.61 1797
9536.53 1763
9537.45 1675
9538.37 1697
9539.30 1663
9540.22 1599
9541.14 1519
9542.06 1584
9542.98 1583
9543.91 1608
9544.83 1554
9545.75 1521
9546.67 1495
9547.60 1528
9548.52 1558
9549.44 1570
9550.36 1532
9551.29 1522
9552.21 1589
9553.13 1556
9554.06 1601
9554.98 1606
9555.90 1538
9556.82 1560
9557.75 1613
9558.67 1623
9559.59 1642
9560.52 1573
9561.44 1587
9562.36 1647
9563.29 1628
9564.21 1574
9565.13 1591
9566.06 1630
9566.98 1614
9567.90 1606
9568.83 1571
9569.75 1695
9570.67 1679
9571.60 1703
9572.52 1792
9573.44 1741
9574.37 1733
9575.29 1769
9576.22 1841
9577.14 1859
9578.06 1847
9578.99 1892
9579.91 1872
9580.84 1911
9581.76 1921
9582.68 1937
9583.61 1917
9584.53 1863
9585.46 1852
9586.38 1876
9587.31 1897
9588.23 1879
9589.15 1873
9590.08 1924
9591.00 1907
9591.93 1885
9592.85 1970
9593.78 2075
9594.70 2131
9595.63 2218
9596.55 2354
9597.48 2394
9598.40 2515
9599.33 2544
9600.25 2576
9601.18 2536
9602.10 2483
9603.03 2508
9603.95 2430
9604.88 2276
9605.80 2213
9606.73 2127
9607.65 2123
9608.58 2073
9609.50 2003
9610.43 1892
9611.35 1858
9612.28 1866
9613.21 1823
9614.13 1820
9615.06 1881
9615.98 1823
9616.91 1810
9617.84 1832
9618.76 1840
9619.69 1852
9620.61 1809
9621.54 1845
9622.47 1800
9623.39 1846
9624.32 1842
9625.24 1803
9626.17 1864
9627.10 1843
9628.02 1860
9628.95 1898
9629.88 1894
9630.80 1894
9631.73 1875
9632.65 1920
9633.58 1944
9634.51 1935
9635.43 1899
9636.36 1946
9637.29 2024
9638.22 2052
9639.14 2004
9640.07 2078
9641.00 2124
9641.92 2188
9642.85 2202
9643.78 2224
9644.70 2249
9645.63 2200
9646.56 2145
9647.49 2159
9648.41 2190
9649.34 2190
9650.27 2109
9651.20 2086
9652.12 2161
9653.05 2118
9653.98 2119
9654.91 2140
9655.83 2094
9656.76 2156
9657.69 2176
9658.62 2151
9659.55 2177
9660.47 2156
9661.40 2186
9662.33 2200
9663.26 2182
9664.19 2172
9665.11 2227
9666.04 2260
9666.97 2289
9667.90 2287
9668.83 2316
9669.75 2322
9670.68 2286
9671.61 2311
9672.54 2334
9673.47 2374
9674.40 2395
9675.33 2464
9676.25 2459
9677.18 2458
9678.11 2438
9679.04 2466
9679.97 2455
9680.90 2457
9681.83 2460
9682.76 2497
9683.69 2511
9684.61 2496
9685.54 2444
9686.47 2460
9687.40 2469
9688.33 2461
9689.26 2492
9690.19 2501
9691.12 2481
9692.05 2532
9692.98 2506
9693.91 2468
9694.84 2471
9695.77 2556
9696.70 2606
9697.63 2585
9698.56 2665
9699.49 2615
9700.42 2606
9701.35 2577
9702.28 2594
9703.21 2575
9704.14 2515
9705.07 2503
9706.00 2500
9706.93 2430
9707.86 2410
9708.79 2442
9709.72 2437
9710.65 2515
9711.58 2499
9712.51 2555
9713.44 2586
9714.37 2579
9715.30 2508
9716.23 2547
9717.16 2552
9718.09 2503
9719.02 2475
9719.95 2435
9720.88 2364
9721.81 2306
9722.75 2251
9723.68 2181
9724.61 2138
9725.54 2109
9726.47 2076
9727.40 2062
9728.33 2027
9729.26 1966
9730.19 2039
9731.13 2053
9732.06 1980
9732.99 1968
9733.92 2008
9734.85 1964
9735.78 1989
9736.71 1976
9737.65 1931
9738.58 1897
9739.51 1887
9740.44 1904
9741.37 1808
9742.30 1816
9743.24 1806
9744.17 1777
9745.10 1778
9746.03 1743
9746.96 1772
9747.90 1853
9748.83 1757
9749.76 1797
9750.69 1751
9751.63 1737
9752.56 1721
9753.49 1712
9754.42 1672
9755.36 1722
9756.29 1701
9757.22 1655
9758.15 1684
9759.09 1683
9760.02 1683
9760.95 1664
9761.88 1696
9762.82 1712
9763.75 1679
9764.68 1678
9765.62 1673
9766.55 1728
9767.48 1681
9768.41 1741
9769.35 1699
9770.28 1728
9771.21 1727
9772.15 1709
9773.08 1689
9774.01 1702
9774.95 1654
9775.88 1653
9776.81 1659
9777.75 1651
9778.68 1675
9779.62 1648
9780.55 1661
9781.48 1700
9782.42 1678
9783.35 1642
9784.28 1666
9785.22 1661
9786.15 1672
9787.09 1650
9788.02 1666
9788.95 1613
9789.89 1564
9790.82 1603
9791.76 1640
9792.69 1575
9793.63 1605
9794.56 1629
9795.49 1593
9796.43 1645
9797.36 1656
9798.30 1655
9799.23 1669
9800.17 1653
9801.10 1692
9802.04 1598
9802.97 1552
9803.91 1564
9804.84 1564
9805.78 1487
9806.71 1453
9807.65 1413
9808.58 1440
9809.52 1374
9810.45 1387
9811.39 1425
9812.32 1399
9813.26 1378
9814.19 1407
9815.13 1376
9816.06 1369
9817.00 1334
9817.93 1338
9818.87 1358
9819.80 1349
9820.74 1359
9821.68 1367
9822.61 1374
9823.55 1279
9824.48 1332
9825.42 1316
9826.35 1309
9827.29 1291
9828.23 1342
9829.16 1322
9830.10 1331
9831.03 1296
9831.97 1335
9832.91 1274
9833.84 1313
9834.78 1349
9835.72 1315
9836.65 1321
9837.59 1302
9838.52 1313
9839.46 1260
9840.40 1285
9841.33 1321
9842.27 1320
9843.21 1289
9844.14 1304
9845.08 1281
9846.02 1295
9846.95 1293
9847.89 1297
9848.83 1301
9849.77 1284
9850.70 1287
9851.64 1276
9852.58 1334
9853.51 1314
9854.45 1312
9855.39 1279
9856.33 1300
9857.26 1259
9858.20 1301
9859.14 1262
9860.08 1278
9861.01 1261
9861.95 1270
9862.89 1239
9863.83 1252
9864.76 1267
9865.70 1265
9866.64 1296
9867.58 1213
9868.51 1223
9869.45 1252
9870.39 1261
9871.33 1211
9872.27 1235
9873.20 1255
9874.14 1274
9875.08 1222
9876.02 1290
9876.96 1272
9877.90 1231
9878.83 1245
9879.77 1239
9880.71 1261
9881.65 1248
9882.59 1249
9883.53 1273
9884.47 1297
9885.40 1270
9886.34 1254
9887.28 1193
9888.22 1253
9889.16 1235
9890.10 1250
9891.04 1227
9891.98 1240
9892.91 1217
9893.85 1209
9894.79 1250
9895.73 1212
9896.67 1213
9897.61 1180
9898.55 1219
9899.49 1244
9900.43 1252
9901.37 1234
9902.31 1260
9903.25 1257
9904.19 1259
9905.13 1234
9906.07 1260
9907.01 1289
9907.95 1282
9908.89 1298
9909.83 1316
9910.77 1282
9911.71 1272
9912.65 1283
9913.59 1258
9914.53 1308
9915.47 1270
9916.41 1306
9917.35 1347
9918.29 1314
9919.23 1361
9920.17 1423
9921.11 1513
9922.05 1552
9922.99 1647
9923.93 1663
9924.87 1741
9925.81 1828
9926.75 1864
9927.69 1854
9928.63 1820
9929.57 1797
9930.51 1733
9931.45 1706
9932.39 1646
9933.34 1564
9934.28 1536
9935.22 1470
9936.16 1395
9937.10 1386
9938.04 1346
9938.98 1301
9939.92 1294
9940.87 1260
9941.81 1236
9942.75 1262
9943.69 1274
9944.63 1233
9945.57 1283
9946.51 1299
9947.46 1320
9948.40 1336
9949.34 1337
9950.28 1345
9951.22 1329
9952.16 1366
9953.11 1346
9954.05 1319
9954.99 1295
9955.93 1307
9956.87 1270
9957.82 1204
9958.76 1196
9959.70 1167
9960.64 1152
9961.59 1123
9962.53 1103
9963.47 1066
9964.41 1080
9965.35 1080
9966.30 1053
9967.24 1090
9968.18 1100
9969.13 1083
9970.07 1090
9971.01 1080
9971.95 1093
9972.90 1076
9973.84 1024
9974.78 1017
9975.73 1043
9976.67 1040
9977.61 1028
9978.55 1055
9979.50 1069
9980.44 1039
9981.38 1014
9982.33 1029
9983.27 1023
9984.21 1060
9985.16 1065
9986.10 1103
9987.04 1076
9987.99 1089
9988.93 1111
9989.88 1041
9990.82 1053
9991.76 1021
9992.71 1060
9993.65 1066
9994.59 1055
9995.54 1014
9996.48 1083
9997.43 1041
9998.37 1053
9999.31 1089
10000.26 1054
10001.20 1067
10002.15 1067
10003.09 1035
10004.04 1048
10004.98 1051
10005.92 1052
10006.87 1070
10007.81 1019
10008.76 1062
10009.70 1036
10010.65 1036
10011.59 1031
10012.54 1037
10013.48 1017
10014.43 1025
10015.37 1047
10016.32 1017
10017.26 1025
10018.21 1040
10019.15 1034
10020.10 1037
10021.04 1044
10021.99 1052
10022.93 1013
10023.88 1029
10024.82 979
10025.77 987
10026.71 997
10027.66 1012
10028.60 994
10029.55 1017
10030.49 1026
10031.44 1008
10032.39 970
10033.33 948
10034.28 933
10035.22 974
10036.17 1004
10037.11 976
10038.06 977
10039.01 1011
10039.95 977
10040.90 975
10041.84 983
10042.79 980
10043.74 962
10044.68 986
10045.63 976
10046.58 974
10047.52 965
10048.47 935
10049.41 965
10050.36 971
10051.31 1000
10052.25 969
10053.20 977
10054.15 949
10055.09 942
10056.04 918
10056.99 973
10057.93 978
10058.88 954
10059.83 973
10060.78 978
10061.72 962
10062.67 1010
10063.62 971
10064.56 936
10065.51 961
10066.46 964
10067.41 992
10068.35 965
10069.30 955
10070.25 946
10071.20 948
10072.14 931
10073.09 987
10074.04 961
10074.99 964
10075.93 900
10076.88 922
10077.83 962
10078.78 949
10079.72 903
10080.67 926
10081.62 946
10082.57 932
10083.52 964
10084.46 945
10085.41 922
10086.36 933
10087.31 954
10088.26 902
10089.21 893
10090.15 915
10091.10 949
10092.05 924
10093.00 921
10093.95 932
10094.90 924
10095.85 981
10096.79 947
10097.74 955
10098.69 946
10099.64 998
10100.59 964
10101.54 925
10102.49 982
10103.44 960
10104.39 924
10105.33 992
10106.28 986
10107.23 958
10108.18 953
10109.13 950
10110.08 924
10111.03 934
10111.98 965
10112.93 932
10113.88 962
10114.83 966
10115.78 977
10116.73 944
10117.68 948
10118.63 981
10119.58 1016
10120.53 946
10121.48 929
10122.43 961
10123.38 932
10124.33 973
10125.28 920
10126.23 945
10127.18 950
10128.13 951
10129.08 938
10130.03 953
10130.98 937
10131.93 958
10132.88 946
10133.83 979
10134.78 959
10135.73 930
10136.68 977
10137.63 1021
10138.58 982
10139.53 942
10140.48 984
10141.43 1011
10142.38 990
10143.33 1011
10144.29 995
10145.24 996
10146.19 994
10147.14 969
10148.09 996
10149.04 978
10149.99 957
10150.94 1021
10151.89 1030
10152.85 966
10153.80 982
10154.75 991
10155.70 1019
10156.65 1040
10157.60 1076
10158.55 1081
10159.51 1044
10160.46 1036
10161.41 1085
10162.36 1025
10163.31 1044
10164.26 1083
10165.22 1093
10166.17 1082
10167.12 1090
10168.07 1093
10169.02 1131
10169.98 1146
10170.93 1126
10171.88 1123
10172.83 1156
10173.79 1131
10174.74 1161
10175.69 1147
10176.64 1146
10177.60 1138
10178.55 1147
10179.50 1166
10180.45 1175
10181.41 1188
10182.36 1180
10183.31 1169
10184.26 1158
10185.22 1162
10186.17 1182
10187.12 1156
10188.08 1138
10189.03 1184
10189.98 1124
10190.93 1153
10191.89 1214
10192.84 1194
10193.79 1218
10194.75 1205
10195.70 1189
10196.65 1199
10197.61 1227
10198.56 1206
10199.51 1205
10200.47 1208
10201.42 1280
10202.38 1249
10203.33 1270
10204.28 1312
10205.24 1337
10206.19 1289
10207.14 1285
10208.10 1366
10209.05 1401
10210.01 1349
10210.96 1323
10211.91 1330
10212.87 1312
10213.82 1305
10214.78 1235
10215.73 1284
10216.69 1249
10217.64 1262
10218.59 1248
10219.55 1213
10220.50 1162
10221.46 1165
10222.41 1168
10223.37 1218
10224.32 1190
10225.28 1149
10226.23 1234
10227.19 1239
10228.14 1282
10229.10 1262
10230.05 1299
10231.01 1330
10231.96 1378
10232.92 1392
10233.87 1488
10234.83 1469
10235.78 1472
10236.74 1528
10237.69 1516
10238.65 1489
10239.60 1461
10240.56 1427
10241.51 1434
10242.47 1368
10243.42 1329
10244.38 1311
10245.34 1291
10246.29 1287
10247.25 1227
10248.20 1189
10249.16 1200
10250.11 1202
10251.07 1178
10252.03 1161
10252.98 1118
10253.94 1143
10254.89 1163
10255.85 1133
10256.81 1164
10257.76 1122
10258.72 1112
10259.68 1043
10260.63 1075
10261.59 1056
10262.55 1077
10263.50 1036
10264.46 1029
10265.41 1071
10266.37 1061
10267.33 1046
10268.28 1066
10269.24 1039
10270.20 1022
10271.16 1057
10272.11 1085
10273.07 1047
10274.03 1037
10274.98 1021
10275.94 1005
10276.90 1039
10277.85 1010
10278.81 1017
10279.77 1015
10280.73 1019
10281.68 989
10282.64 991
10283.60 982
10284.56 1002
10285.51 999
10286.47 1000
10287.43 1012
10288.39 1045
10289.34 997
10290.30 1025
10291.26 999
10292.22 987
10293.18 1022
10294.13 1012
10295.09 1065
10296.05 1032
10297.01 1029
10297.97 993
10298.92 1015
10299.88 1005
10300.84 1001
10301.80 982
10302.76 985
10303.72 967
10304.67 1005
10305.63 991
10306.59 970
10307.55 976
10308.51 996
10309.47 1034
10310.43 1029
10311.38 1027
10312.34 1040
10313.30 1068
10314.26 1099
10315.22 1065
10316.18 1037
10317.14 1056
10318.10 1087
10319.06 1036
10320.01 1026
10320.97 1001
10321.93 974
10322.89 1012
10323.85 1002
10324.81 924
10325.77 944
10326.73 966
10327.69 953
10328.65 970
10329.61 968
10330.57 978
10331.53 940
10332.49 954
10333.45 969
10334.41 972
10335.37 929
10336.33 938
10337.29 932
10338.25 908
10339.21 913
10340.17 899
10341.13 917
10342.09 904
10343.05 889
10344.01 902
10344.97 917
10345.93 949
10346.89 918
10347.85 887
10348.81 882
10349.77 890
10350.73 908
10351.69 920
10352.65 906
10353.61 878
10354.57 922
10355.53 894
10356.49 884
10357.46 878
10358.42 900
10359.38 848
10360.34 843
10361.30 878
10362.26 838
10363.22 871
10364.18 837
10365.14 870
10366.11 862
10367.07 886
10368.03 849
10368.99 852
10369.95 844
10370.91 858
10371.87 814
10372.84 877
10373.80 888
10374.76 862
10375.72 841
10376.68 867
10377.64 856
10378.61 824
10379.57 820
10380.53 861
10381.49 859
10382.45 831
10383.42 844
10384.38 843
10385.34 843
10386.30 864
10387.27 833
10388.23 845
10389.19 839
10390.15 824
10391.11 772
10392.08 802
10393.04 791
10394.00 804
10394.96 790
10395.93 802
10396.89 802
10397.85 795
10398.82 819
10399.78 794
10400.74 762
10401.70 804
10402.67 803
10403.63 791
10404.59 785
10405.56 753
10406.52 798
10407.48 815
10408.45 798
10409.41 798
10410.37 793
10411.34 816
10412.30 813
10413.26 816
10414.23 793
10415.19 777
10416.15 839
10417.12 814
10418.08 802
10419.04 812
10420.01 812
10420.97 820
10421.94 796
10422.90 788
10423.86 764
10424.83 811
10425.79 799
10426.76 823
10427.72 800
10428.68 778
10429.65 783
10430.61 799
10431.58 805
10432.54 783
10433.51 791
10434.47 801
10435.44 814
10436.40 760
10437.36 795
10438.33 792
10439.29 800
10440.26 756
10441.22 746
10442.19 752
10443.15 767
10444.12 807
10445.08 806
10446.05 806
10447.01 769
10447.98 763
10448.94 788
10449.91 770
10450.87 753
10451.84 740
10452.80 779
10453.77 788
10454.73 789
10455.70 805
10456.67 796
10457.63 766
10458.60 766
10459.56 746
10460.53 745
10461.49 762
10462.46 798
10463.43 788
10464.39 767
10465.36 778
10466.32 789
10467.29 774
10468.25 744
10469.22 757
10470.19 785
10471.15 796
10472.12 804
10473.09 762
10474.05 778
10475.02 799
10475.98 780
10476.95 804
10477.92 812
10478.88 790
10479.85 791
10480.82 830
10481.78 820
10482.75 802
10483.72 794
10484.68 795
10485.65 815
10486.62 812
10487.58 785
10488.55 830
10489.52 845
10490.49 806
10491.45 819
10492.42 852
10493.39 831
10494.35 789
10495.32 784
10496.29 828
10497.26 829
10498.22 822
10499.19 859
10500.16 875
10501.13 850
10502.09 869
10503.06 796
10504.03 787
10505.00 833
10505.96 845
10506.93 843
10507.90 812
10508.87 824
10509.84 811
10510.80 816
10511.77 833
10512.74 798
10513.71 815
10514.68 817
10515.64 837
10516.61 811
10517.58 823
10518.55 810
10519.52 801
10520.49 786
10521.45 749
10522.42 782
10523.39 806
10524.36 805
10525.33 834
10526.30 799
10527.27 814
10528.23 827
10529.20 831
10530.17 808
10531.14 794
10532.11 827
10533.08 819
10534.05 814
10535.02 834
10535.99 832
10536.96 861
10537.93 843
10538.89 846
10539.86 823
10540.83 793
10541.80 835
10542.77 833
10543.74 811
10544.71 822
10545.68 860
10546.65 860
10547.62 814
10548.59 844
10549.56 890
10550.53 852
10551.50 828
10552.47 795
10553.44 854
10554.41 851
10555.38 828
10556.35 865
10557.32 844
10558.29 870
10559.26 897
10560.23 862
10561.20 902
10562.17 887
10563.14 902
10564.11 922
10565.08 909
10566.05 888
10567.02 866
10567.99 896
10568.96 899
10569.93 884
10570.91 925
10571.88 936
10572.85 904
10573.82 898
10574.79 891
10575.76 899
10576.73 883
10577.70 896
10578.67 922
10579.64 883
10580.62 909
10581.59 888
10582.56 910
10583.53 873
10584.50 910
10585.47 931
10586.44 951
10587.42 913
10588.39 975
10589.36 917
10590.33 919
10591.30 954
10592.27 962
10593.25 952
10594.22 947
10595.19 971
10596.16 960
10597.13 994
10598.10 999
10599.08 991
10600.05 1014
10601.02 1027
10601.99 1043
10602.97 1034
10603.94 1069
10604.91 1101
10605.88 1125
10606.85 1134
10607.83 1186
10608.80 1185
10609.77 1222
10610.74 1221
10611.72 1193
10612.69 1185
10613.66 1198
10614.64 1180
10615.61 1150
10616.58 1129
10617.55 1120
10618.53 1122
10619.50 1014
10620.47 1011
10621.45 988
10622.42 1000
10623.39 990
10624.37 936
10625.34 929
10626.31 942
10627.29 936
10628.26 962
10629.23 944
10630.21 940
10631.18 930
10632.15 938
10633.13 989
10634.10 979
10635.07 952
10636.05 994
10637.02 989
10638.00 977
10638.97 975
10639.94 980
10640.92 941
10641.89 925
10642.87 974
10643.84 981
10644.81 962
10645.79 881
10646.76 931
10647.74 905
10648.71 923
10649.68 925
10650.66 906
10651.63 914
10652.61 893
10653.58 892
10654.56 902
10655.53 853
10656.51 882
10657.48 850
10658.46 890
10659.43 883
10660.41 839
10661.38 854
10662.36 861
10663.33 828
10664.31 834
10665.28 846
10666.26 805
10667.23 807
10668.21 778
10669.18 819
10670.16 829
10671.13 824
10672.11 814
10673.08 845
10674.06 859
10675.03 854
10676.01 894
10676.99 869
10677.96 828
10678.94 850
10679.91 873
10680.89 888
10681.86 863
10682.84 869
10683.82 867
10684.79 864
10685.77 856
10686.74 868
10687.72 830
10688.70 848
10689.67 844
10690.65 889
10691.63 869
10692.60 853
10693.58 847
10694.55 844
10695.53 847
10696.51 838
10697.48 813
10698.46 847
10699.44 881
10700.41 848
10701.39 840
10702.37 840
10703.34 837
10704.32 825
10705.30 818
10706.27 814
10707.25 838
10708.23 811
10709.21 880
10710.18 853
10711.16 851
10712.14 851
10713.11 867
10714.09 838
10715.07 819
10716.05 808
10717.02 799
10718.00 840
10718.98 811
10719.96 840
10720.93 829
10721.91 814
10722.89 843
10723.87 845
10724.85 833
10725.82 804
10726.80 842
10727.78 874
10728.76 811
10729.74 833
10730.71 832
10731.69 819
10732.67 835
10733.65 845
10734.63 870
10735.60 824
10736.58 833
10737.56 825
10738.54 847
10739.52 841
10740.50 793
10741.48 793
10742.45 852
10743.43 842
10744.41 838
10745.39 819
10746.37 815
10747.35 811
10748.33 823
10749.31 834
10750.28 835
10751.26 847
10752.24 865
10753.22 838
10754.20 862
10755.18 837
10756.16 852
10757.14 840
10758.12 813
10759.10 836
10760.08 852
10761.06 828
10762.04 839
10763.01 825
10763.99 836
10764.97 829
10765.95 830
10766.93 795
10767.91 825
10768.89 831
10769.87 840
10770.85 845
10771.83 816
10772.81 864
10773.79 868
10774.77 877
10775.75 948
10776.73 891
10777.71 885
10778.69 894
10779.67 846
10780.65 885
10781.63 908
10782.62 884
10783.60 884
10784.58 883
10785.56 866
10786.54 897
10787.52 870
10788.50 895
10789.48 912
10790.46 906
10791.44 888
10792.42 868
10793.40 892
10794.38 879
10795.37 877
10796.35 908
10797.33 869
10798.31 866
10799.29 912
10800.27 888
10801.25 866
10802.23 829
10803.21 900
10804.20 858
10805.18 860
10806.16 869
10807.14 890
10808.12 908
10809.10 845
10810.09 868
10811.07 871
10812.05 898
10813.03 906
10814.01 899
10815.00 874
10815.98 895
10816.96 912
10817.94 902
10818.92 923
10819.91 918
10820.89 915
10821.87 972
10822.85 970
10823.83 948
10824.82 943
10825.80 985
10826.78 980
10827.76 949
10828.75 949
10829.73 926
10830.71 954
10831.69 897
10832.68 949
10833.66 964
10834.64 959
10835.63 958
10836.61 962
10837.59 966
10838.57 963
10839.56 984
10840.54 1003
10841.52 1003
10842.51 993
10843.49 982
10844.47 1004
10845.46 1034
10846.44 1053
10847.42 1007
10848.41 1012
10849.39 1051
10850.37 1065
10851.36 1086
10852.34 1124
10853.32 1096
10854.31 1097
10855.29 1096
10856.28 1085
10857.26 1137
10858.24 1093
10859.23 1069
10860.21 1072
10861.20 1072
10862.18 1106
10863.16 1049
10864.15 1039
10865.13 1065
10866.12 1047
10867.10 1065
10868.08 1114
10869.07 1094
10870.05 1068
10871.04 1074
10872.02 1062
10873.01 1061
10873.99 1071
10874.98 1123
10875.96 1105
10876.95 1096
10877.93 1070
10878.92 1037
10879.90 1096
10880.89 1132
10881.87 1132
10882.86 1142
10883.84 1163
10884.83 1131
10885.81 1145
10886.80 1151
10887.78 1150
10888.77 1169
10889.75 1151
10890.74 1150
10891.72 1171
10892.71 1188
10893.69 1192
10894.68 1195
10895.66 1189
10896.65 1231
10897.64 1252
10898.62 1275
10899.61 1221
10900.59 1206
10901.58 1248
10902.56 1265
10903.55 1254
10904.54 1300
10905.52 1265
10906.51 1274
10907.49 1266
10908.48 1273
10909.47 1318
10910.45 1339
10911.44 1331
10912.43 1357
10913.41 1377
10914.40 1368
10915.39 1341
10916.37 1413
10917.36 1419
10918.35 1395
10919.33 1383
10920.32 1414
10921.31 1454
10922.29 1440
10923.28 1443
10924.27 1452
10925.25 1437
10926.24 1456
10927.23 1462
10928.21 1463
10929.20 1447
10930.19 1472
10931.18 1505
10932.16 1478
10933.15 1516
10934.14 1512
10935.12 1539
10936.11 1533
10937.10 1569
10938.09 1527
10939.07 1566
10940.06 1602
10941.05 1591
10942.04 1611
10943.02 1623
10944.01 1648
10945.00 1694
10945.99 1692
10946.98 1770
10947.96 1787
10948.95 1808
10949.94 1828
10950.93 1944
10951.92 1925
10952.90 1970
10953.89 2046
10954.88 2087
10955.87 2170
10956.86 2204
10957.85 2245
10958.83 2266
10959.82 2260
10960.81 2300
10961.80 2234
10962.79 2236
10963.78 2169
10964.77 2149
10965.75 2119
10966.74 2024
10967.73 1960
10968.72 1950
10969.71 1890
10970.70 1892
10971.69 1874
10972.68 1827
10973.67 1788
10974.66 1799
10975.64 1791
10976.63 1783
10977.62 1759
10978.61 1765
10979.60 1764
10980.59 1780
10981.58 1777
10982.57 1798
10983.56 1813
10984.55 1828
10985.54 1838
10986.53 1859
10987.52 1883
10988.51 1921
10989.50 1984
10990.49 1974
10991.48 2086
10992.47 2221
10993.46 2250
10994.45 2326
10995.44 2377
10996.43 2450
10997.42 2535
10998.41 2590
10999.40 2675
11000.39 2612
11001.38 2640
11002.37 2723
11003.36 2625
11004.35 2562
11005.34 2456
11006.33 2376
11007.32 2270
11008.31 2171
11009.30 2112
11010.30 2018
11011.29 1916
11012.28 1804
11013.27 1758
11014.26 1696
11015.25 1651
11016.24 1561
11017.23 1513
11018.22 1524
11019.21 1503
11020.21 1492
11021.20 1444
11022.19 1454
11023.18 1438
11024.17 1380
11025.16 1423
11026.15 1459
11027.14 1385
11028.14 1421
11029.13 1411
11030.12 1423
11031.11 1355
11032.10 1382
11033.09 1412
11034.09 1422
11035.08 1363
11036.07 1359
11037.06 1341
11038.05 1373
11039.05 1377
11040.04 1341
11041.03 1324
11042.02 1333
11043.02 1348
11044.01 1335
11045.00 1364
11045.99 1368
11046.98 1355
11047.98 1327
11048.97 1333
11049.96 1316
11050.95 1284
11051.95 1283
11052.94 1291
11053.93 1296
11054.93 1289
11055.92 1287
11056.91 1288
11057.90 1332
11058.90 1319
11059.89 1334
11060.88 1295
11061.88 1342
11062.87 1320
11063.86 1307
11064.86 1344
11065.85 1358
11066.84 1362
11067.84 1279
11068.83 1324
11069.82 1343
11070.82 1350
11071.81 1285
11072.80 1314
11073.80 1315
11074.79 1310
11075.78 1337
11076.78 1365
11077.77 1376
11078.77 1366
11079.76 1339
11080.75 1389
11081.75 1366
11082.74 1374
11083.74 1316
11084.73 1317
11085.72 1285
11086.72 1319
11087.71 1314
11088.71 1311
11089.70 1277
11090.70 1274
11091.69 1284
11092.68 1235
11093.68 1245
11094.67 1177
11095.67 1189
11096.66 1200
11097.66 1201
11098.65 1200
11099.65 1202
11100.64 1211
11101.64 1214
11102.63 1232
11103.63 1247
11104.62 1234
11105.62 1167
11106.61 1166
11107.61 1210
11108.60 1175
11109.60 1187
11110.59 1196
11111.59 1191
11112.58 1167
11113.58 1186
11114.57 1169
11115.57 1159
11116.56 1150
11117.56 1163
11118.56 1154
11119.55 1169
11120.55 1151
11121.54 1166
11122.54 1178
11123.54 1198
11124.53 1139
11125.53 1162
11126.52 1159
11127.52 1178
11128.51 1196
11129.51 1207
11130.51 1196
11131.50 1168
11132.50 1156
11133.50 1149
11134.49 1175
11135.49 1162
11136.49 1156
11137.48 1126
11138.48 1153
11139.47 1129
11140.47 1169
11141.47 1144
11142.46 1147
11143.46 1127
11144.46 1131
11145.46 1139
11146.45 1134
11147.45 1189
11148.45 1155
11149.44 1124
11150.44 1120
11151.44 1177
11152.43 1113
11153.43 1107
11154.43 1083
11155.43 1131
11156.42 1148
11157.42 1161
11158.42 1083
11159.42 1137
11160.41 1178
11161.41 1129
11162.41 1102
11163.41 1099
11164.40 1112
11165.40 1086
11166.40 1089
11167.40 1068
11168.39 1086
11169.39 1068
11170.39 1107
11171.39 1095
11172.39 1065
11173.38 1047
11174.38 1088
11175.38 1053
11176.38 1056
11177.38 1078
11178.38 1062
11179.37 1082
11180.37 1072
11181.37 1098
11182.37 1045
11183.37 1018
11184.37 1039
11185.37 1038
11186.36 1047
11187.36 1063
11188.36 1072
11189.36 1092
11190.36 1025
11191.36 1048
11192.36 1047
11193.36 1008
11194.36 1081
11195.35 1087
11196.35 1090
11197.35 1068
11198.35 1075
11199.35 1088
11200.35 1075
11201.35 1053
11202.35 1108
11203.35 1087
11204.35 1057
11205.35 1070
11206.35 1053
11207.35 1082
11208.35 1103
11209.35 1117
11210.35 1098
11211.35 1101
11212.35 1064
11213.35 1091
11214.35 1075
11215.34 1065
11216.35 1089
11217.35 1073
11218.35 1063
11219.35 1098
11220.35 1110
11221.35 1075
11222.35 1129
11223.35 1128
11224.35 1114
11225.35 1127
11226.35 1092
11227.35 1114
11228.35 1148
11229.35 1117
11230.35 1186
11231.35 1125
11232.35 1125
11233.35 1108
11234.35 1116
11235.35 1122
11236.35 1139
11237.36 1154
11238.36 1169
11239.36 1166
11240.36 1150
11241.36 1126
11242.36 1103
11243.36 1191
11244.36 1178
11245.36 1190
11246.37 1229
11247.37 1179
11248.37 1191
11249.37 1192
11250.37 1223
11251.37 1242
11252.38 1189
11253.38 1250
11254.38 1242
11255.38 1228
11256.38 1232
11257.38 1215
11258.39 1277
11259.39 1287
11260.39 1319
11261.39 1268
11262.39 1301
11263.40 1256
11264.40 1246
11265.40 1318
11266.40 1302
11267.40 1318
11268.41 1359
11269.41 1363
11270.41 1360
11271.41 1374
11272.42 1386
11273.42 1401
11274.42 1427
11275.42 1395
11276.43 1472
11277.43 1530
11278.43 1468
11279.44 1461
11280.44 1472
11281.44 1483
11282.44 1464
11283.45 1416
11284.45 1418
11285.45 1378
11286.46 1348
11287.46 1343
11288.46 1365
11289.47 1311
11290.47 1287
11291.47 1294
11292.48 1296
11293.48 1274
11294.48 1240
11295.49 1274
11296.49 1308
11297.49 1278
11298.50 1257
11299.50 1252
11300.51 1218
11301.51 1251
11302.51 1265
11303.52 1275
11304.52 1245
11305.53 1257
11306.53 1230
11307.53 1251
11308.54 1251
11309.54 1234
11310.55 1271
11311.55 1282
11312.55 1273
11313.56 1265
11314.56 1290
11315.57 1320
11316.57 1326
11317.58 1336
11318.58 1308
11319.59 1291
11320.59 1349
11321.59 1349
11322.60 1333
11323.60 1301
11324.61 1333
11325.61 1345
11326.62 1325
11327.62 1312
11328.63 1377
11329.63 1343
11330.64 1332
11331.64 1361
11332.65 1385
11333.65 1368
11334.66 1384
11335.67 1383
11336.67 1425
11337.68 1442
11338.68 1430
11339.69 1430
11340.69 1466
11341.70 1449
11342.70 1454
11343.71 1480
11344.72 1516
11345.72 1525
11346.73 1474
11347.73 1431
11348.74 1481
11349.74 1420
11350.75 1413
11351.76 1387
11352.76 1397
11353.77 1414
11354.78 1350
11355.78 1386
11356.79 1390
11357.79 1408
11358.80 1374
11359.81 1380
11360.81 1408
11361.82 1450
11362.83 1441
11363.83 1372
11364.84 1388
11365.85 1421
11366.85 1418
11367.86 1429
11368.87 1423
11369.87 1410
11370.88 1380
11371.89 1371
11372.89 1395
11373.90 1425
11374.91 1442
11375.92 1464
11376.92 1452
11377.93 1440
11378.94 1454
11379.94 1467
11380.95 1436
11381.96 1450
11382.97 1446
11383.97 1447
11384.98 1491
11385.99 1475
11387.00 1480
11388.00 1461
11389.01 1471
11390.02 1510
11391.03 1520
11392.04 1502
11393.04 1551
11394.05 1532
11395.06 1554
11396.07 1550
11397.08 1562
11398.08 1555
11399.09 1605
11400.10 1536
11401.11 1542
11402.12 1570
11403.12 1593
11404.13 1620
11405.14 1597
11406.15 1614
11407.16 1616
11408.17 1671
11409.18 1680
11410.18 1677
11411.19 1692
11412.20 1704
11413.21 1667
11414.22 1690
11415.23 1716
11416.24 1628
11417.25 1658
11418.25 1687
11419.26 1690
11420.27 1685
11421.28 1693
11422.29 1697
11423.30 1650
11424.31 1723
11425.32 1696
11426.33 1727
11427.34 1750
11428.35 1716
11429.36 1734
11430.37 1759
11431.38 1728
11432.39 1772
11433.39 1762
11434.40 1752
11435.41 1761
11436.42 1792
11437.43 1789
11438.44 1816
11439.45 1787
11440.46 1798
11441.47 1836
11442.48 1800
11443.49 1760
11444.50 1821
11445.51 1812
11446.52 1811
11447.53 1838
11448.55 1879
11449.56 1919
11450.57 1882
11451.58 1896
11452.59 1929
11453.60 1895
11454.61 1923
11455.62 1941
11456.63 1950
11457.64 1977
11458.65 1945
11459.66 1972
11460.67 1986
11461.68 1963
11462.69 2001
11463.71 1999
11464.72 2028
11465.73 2025
11466.74 2081
11467.75 2091
11468.76 2139
11469.77 2139
11470.78 2189
11471.80 2188
11472.81 2187
11473.82 2184
11474.83 2225
11475.84 2322
11476.85 2343
11477.86 2311
11478.88 2334
11479.89 2363
11480.90 2424
11481.91 2390
11482.92 2420
11483.93 2490
11484.95 2473
11485.96 2540
11486.97 2569
11487.98 2624
11489.00 2661
11490.01 2692
11491.02 2729
11492.03 2764
11493.04 2785
11494.06 2919
11495.07 2857
11496.08 2869
11497.09 2895
11498.11 3040
11499.12 3101
11500.13 3099
11501.14 3141
11502.16 3146
11503.17 3187
11504.18 3197
11505.20 3326
11506.21 3387
11507.22 3409
11508.23 3499
11509.25 3548
11510.26 3669
11511.27 3785
11512.29 3885
11513.30 3892
11514.31 4048
11515.33 4094
11516.34 4258
11517.35 4454
11518.37 4550
11519.38 4604
11520.39 4865
11521.41 4961
11522.42 5107
11523.43 5301
11524.45 5439
11525.46 5546
11526.47 5808
11527.49 5994
11528.50 6277
11529.52 6618
11530.53 7009
11531.54 7374
11532.56 7689
11533.57 8060
11534.59 8586
11535.60 9086
11536.62 9434
11537.63 9796
11538.64 9955
11539.66 10298
11540.67 10346
11541.69 10346
11542.70 10078
11543.72 9758
11544.73 9306
11545.75 8888
11546.76 8457
11547.77 7882
11548.79 7187
11549.80 6704
11550.82 6318
11551.83 5836
11552.85 5411
11553.86 4996
11554.88 4649
11555.89 4357
11556.91 4128
11557.92 3987
11558.94 3888
11559.95 3700
11560.97 3621
11561.99 3469
11563.00 3469
11564.02 3388
11565.03 3317
11566.05 3205
11567.06 3185
11568.08 3200
11569.09 3118
11570.11 3165
11571.13 2999
11572.14 3069
11573.16 3012
11574.17 2987
11575.19 2923
11576.20 2826
11577.22 2809
11578.24 2777
11579.25 2794
11580.27 2692
11581.29 2710
11582.30 2653
11583.32 2627
11584.33 2572
11585.35 2571
11586.37 2550
11587.38 2525
11588.40 2492
11589.42 2485
11590.43 2486
11591.45 2478
11592.47 2500
11593.48 2448
11594.50 2435
11595.52 2470
11596.53 2459
11597.55 2483
11598.57 2502
11599.58 2534
11600.60 2528
11601.62 2533
11602.64 2611
11603.65 2694
11604.67 2698
11605.69 2700
11606.70 2747
11607.72 2752
11608.74 2783
11609.76 2786
11610.77 2771
11611.79 2731
11612.81 2787
11613.83 2850
11614.84 2941
11615.86 3008
11616.88 3040
11617.90 3084
11618.92 3027
11619.93 3072
11620.95 3145
11621.97 3148
11622.99 3050
11624.01 3048
11625.02 2987
11626.04 3010
11627.06 2948
11628.08 2842
11629.10 2794
11630.11 2795
11631.13 2714
11632.15 2665
11633.17 2635
11634.19 2606
11635.21 2572
11636.23 2537
11637.24 2542
11638.26 2535
11639.28 2463
11640.30 2457
11641.32 2445
11642.34 2359
11643.36 2344
11644.38 2337
11645.39 2326
11646.41 2297
11647.43 2183
11648.45 2266
11649.47 2252
11650.49 2165
11651.51 2149
11652.53 2138
11653.55 2132
11654.57 2133
11655.59 2129
11656.61 2075
11657.63 2036
11658.65 1998
11659.67 2002
11660.69 1995
11661.70 1988
11662.72 1936
11663.74 1905
11664.76 1861
11665.78 1861
11666.80 1870
11667.82 1817
11668.84 1818
11669.86 1834
11670.88 1799
11671.90 1763
11672.92 1737
11673.95 1751
11674.97 1754
11675.99 1697
11677.01 1695
11678.03 1728
11679.05 1695
11680.07 1701
11681.09 1658
11682.11 1666
11683.13 1690
11684.15 1661
11685.17 1621
11686.19 1600
11687.21 1654
11688.23 1597
11689.25 1608
11690.28 1597
11691.30 1541
11692.32 1588
11693.34 1552
11694.36 1549
11695.38 1535
11696.40 1553
11697.42 1556
11698.44 1538
11699.47 1476
11700.49 1456
11701.51 1439
11702.53 1474
11703.55 1424
11704.57 1408
11705.60 1431
11706.62 1415
11707.64 1437
11708.66 1391
11709.68 1412
11710.70 1359
11711.73 1388
11712.75 1345
11713.77 1344
11714.79 1348
11715.81 1337
11716.84 1315
11717.86 1312
11718.88 1272
11719.90 1301
11720.92 1274
11721.95 1268
11722.97 1245
11723.99 1254
11725.01 1270
11726.04 1244
11727.06 1267
11728.08 1285
11729.11 1273
11730.13 1237
11731.15 1204
11732.17 1223
11733.20 1209
11734.22 1189
11735.24 1194
11736.26 1173
11737.29 1163
11738.31 1158
11739.33 1155
11740.36 1165
11741.38 1145
11742.40 1144
11743.43 1125
11744.45 1168
11745.47 1156
11746.50 1090
11747.52 1088
11748.54 1101
11749.57 1092
11750.59 1092
11751.62 1060
11752.64 1057
11753.66 1085
11754.69 1074
11755.71 1093
11756.73 1046
11757.76 1052
11758.78 1047
11759.81 1027
11760.83 1053
11761.85 1037
11762.88 1034
11763.90 1046
11764.93 1036
11765.95 1028
11766.98 1040
11768.00 1076
11769.02 1070
11770.05 1030
11771.07 1042
11772.10 1031
11773.12 1021
11774.15 1049
11775.17 1049
11776.20 1062
11777.22 1022
11778.25 1003
11779.27 1012
11780.30 1015
11781.32 1018
11782.35 974
11783.37 975
11784.40 988
11785.42 999
11786.45 1008
11787.47 987
11788.50 973
11789.52 967
11790.55 987
11791.57 982
11792.60 965
11793.62 951
11794.65 968
11795.67 1004
11796.70 970
11797.73 947
11798.75 957
11799.78 980
11800.80 1001
11801.83 1016
11802.85 963
11803.88 999
11804.91 941
11805.93 1019
11806.96 967
11807.98 942
11809.01 958
11810.04 980
11811.06 964
11812.09 942
11813.12 945
11814.14 959
11815.17 963
11816.19 922
11817.22 950
11818.25 984
11819.27 985
11820.30 917
11821.33 933
11822.35 953
11823.38 957
11824.41 1005
11825.44 984
11826.46 970
11827.49 996
11828.52 973
11829.54 941
11830.57 964
11831.60 971
11832.62 958
11833.65 950
11834.68 940
11835.71 920
11836.73 947
11837.76 928
11838.79 956
11839.82 925
11840.84 970
11841.87 960
11842.90 939
11843.93 965
11844.95 950
11845.98 960
11847.01 919
11848.04 963
11849.07 958
11850.09 929
11851.12 924
11852.15 942
11853.18 955
11854.21 941
11855.23 948
11856.26 958
11857.29 977
11858.32 978
11859.35 979
11860.38 985
11861.40 988
11862.43 972
11863.46 955
11864.49 948
11865.52 968
11866.55 985
11867.58 1032
11868.60 972
11869.63 973
11870.66 984
11871.69 968
11872.72 983
11873.75 969
11874.78 989
11875.81 966
11876.84 1009
11877.86 997
11878.89 997
11879.92 1017
11880.95 1009
11881.98 993
11883.01 1010
11884.04 1046
11885.07 1051
11886.10 1061
11887.13 1099
11888.16 1065
11889.19 1050
11890.22 1038
11891.25 1046
11892.28 1076
11893.31 1052
11894.34 1072
11895.37 1114
11896.40 1096
11897.43 1159
11898.46 1130
11899.49 1123
11900.52 1152
11901.55 1171
11902.58 1199
11903.61 1232
11904.64 1228
11905.67 1264
11906.70 1203
11907.73 1203
11908.76 1220
11909.79 1262
11910.82 1195
11911.85 1166
11912.88 1163
11913.91 1247
11914.94 1185
11915.97 1198
11917.01 1179
11918.04 1176
11919.07 1202
11920.10 1187
11921.13 1223
11922.16 1235
11923.19 1258
11924.22 1291
11925.25 1323
11926.28 1334
11927.32 1347
11928.35 1383
11929.38 1414
11930.41 1385
11931.44 1428
11932.47 1413
11933.50 1455
11934.54 1399
11935.57 1399
11936.60 1385
11937.63 1365
11938.66 1378
11939.70 1342
11940.73 1285
11941.76 1253
11942.79 1218
11943.82 1255
11944.85 1278
11945.89 1221
11946.92 1127
11947.95 1126
11948.98 1104
11950.02 1073
11951.05 1099
11952.08 1077
11953.11 1051
11954.15 1109
11955.18 1101
11956.21 1048
11957.24 1011
11958.28 1033
11959.31 1044
11960.34 1064
11961.37 1018
11962.41 1044
11963.44 1024
11964.47 1048
11965.51 1065
11966.54 1051
11967.57 1087
11968.60 1077
11969.64 1063
11970.67 1065
11971.70 1087
11972.74 1054
11973.77 1056
11974.80 1046
11975.84 1088
11976.87 1065
11977.90 1082
11978.94 1079
11979.97 1077
11981.00 1022
11982.04 1046
11983.07 1062
11984.11 1063
11985.14 1073
11986.17 1055
11987.21 1071
11988.24 1031
11989.28 1069
11990.31 1058
11991.34 1071
11992.38 1039
11993.41 1061
11994.45 1062
11995.48 1090
11996.51 1123
11997.55 1127
11998.58 1067
11999.62 1058
12000.65 1068
12001.69 1097
12002.72 1131
12003.76 1078
12004.79 1127
12005.82 1118
12006.86 1144
12007.89 1122
12008.93 1192
12009.96 1141
12011.00 1165
12012.03 1173
12013.07 1211
12014.10 1166
12015.14 1154
12016.17 1182
12017.21 1208
12018.24 1181
12019.28 1163
12020.32 1193
12021.35 1207
12022.39 1188
12023.42 1172
12024.46 1183
12025.49 1193
12026.53 1218
12027.56 1180
12028.60 1187
12029.64 1163
12030.67 1182
12031.71 1207
12032.74 1170
12033.78 1160
12034.81 1177
12035.85 1189
12036.89 1190
12037.92 1212
12038.96 1171
12039.99 1197
12041.03 1177
12042.07 1179
12043.10 1132
12044.14 1148
12045.18 1153
12046.21 1153
12047.25 1172
12048.29 1184
12049.32 1164
12050.36 1139
12051.40 1175
12052.43 1187
12053.47 1214
12054.51 1154
12055.54 1195
12056.58 1227
12057.62 1185
12058.65 1181
12059.69 1211
12060.73 1177
12061.76 1145
12062.80 1185
12063.84 1149
12064.88 1139
12065.91 1125
12066.95 1105
12067.99 1166
12069.03 1149
12070.06 1120
12071.10 1163
12072.14 1113
12073.18 1136
12074.21 1109
12075.25 1103
12076.29 1126
12077.33 1101
12078.36 1105
12079.40 1062
12080.44 1124
12081.48 1097
12082.52 1141
12083.55 1119
12084.59 1129
12085.63 1141
12086.67 1143
12087.71 1118
12088.74 1133
12089.78 1115
12090.82 1121
12091.86 1101
12092.90 1084
12093.94 1110
12094.98 1124
12096.01 1164
12097.05 1149
12098.09 1155
12099.13 1178
12100.17 1145
12101.21 1180
12102.25 1196
12103.28 1163
12104.32 1151
12105.36 1181
12106.40 1211
12107.44 1178
12108.48 1123
12109.52 1131
12110.56 1155
12111.60 1091
12112.64 1062
12113.68 1086
12114.72 1072
12115.76 1087
12116.79 1058
12117.83 1063
12118.87 1046
12119.91 1046
12120.95 993
12121.99 1021
12123.03 1026
12124.07 1012
12125.11 988
12126.15 985
12127.19 1025
12128.23 1016
12129.27 1006
12130.31 965
12131.35 999
12132.39 958
12133.43 970
12134.47 957
12135.51 992
12136.55 1009
12137.59 994
12138.63 1012
12139.67 1030
12140.71 1019
12141.76 1023
12142.80 974
12143.84 965
12144.88 1010
12145.92 1008
12146.96 943
12148.00 955
12149.04 933
12150.08 974
12151.12 977
12152.16 995
12153.20 951
12154.25 959
12155.29 949
12156.33 963
12157.37 955
12158.41 952
12159.45 969
12160.49 965
12161.53 934
12162.58 939
12163.62 936
12164.66 930
12165.70 959
12166.74 928
12167.78 966
12168.82 963
12169.87 952
12170.91 939
12171.95 963
12172.99 968
12174.03 932
12175.08 932
12176.12 955
12177.16 980
12178.20 954
12179.24 902
12180.29 937
12181.33 952
12182.37 931
12183.41 948
12184.46 955
12185.50 915
12186.54 911
12187.58 976
12188.63 927
12189.67 925
12190.71 956
12191.75 941
12192.80 932
12193.84 931
12194.88 954
12195.92 953
12196.97 917
12198.01 929
12199.05 937
12200.10 932
12201.14 937
12202.18 901
12203.23 925
12204.27 943
12205.31 917
12206.36 939
12207.40 961
12208.44 942
12209.49 938
12210.53 908
12211.57 916
12212.62 918
12213.66 898
12214.70 876
12215.75 933
12216.79 936
12217.84 964
12218.88 920
12219.92 901
12220.97 882
12222.01 893
12223.06 910
12224.10 892
12225.14 917
12226.19 917
12227.23 905
12228.28 898
12229.32 915
12230.36 935
12231.41 925
12232.45 918
12233.50 943
12234.54 922
12235.59 927
12236.63 916
12237.68 886
12238.72 923
12239.77 914
12240.81 944
12241.86 936
12242.90 926
12243.94 926
12244.99 911
12246.03 911
12247.08 924
12248.13 908
12249.17 918
12250.22 915
12251.26 906
12252.31 924
12253.35 905
12254.40 899
12255.44 902
12256.49 880
12257.53 850
12258.58 871
12259.62 882
12260.67 879
12261.72 848
12262.76 851
12263.81 846
12264.85 845
12265.90 850
12266.94 820
12267.99 825
12269.04 814
12270.08 804
12271.13 822
12272.17 836
12273.22 823
12274.27 824
12275.31 823
12276.36 824
12277.41 841
12278.45 805
12279.50 772
12280.55 832
12281.59 827
12282.64 821
12283.69 821
12284.73 815
12285.78 823
12286.83 812
12287.87 830
12288.92 830
12289.97 833
12291.01 829
12292.06 854
12293.11 821
12294.15 840
12295.20 806
12296.25 840
12297.30 786
12298.34 800
12299.39 785
12300.44 802
12301.48 857
12302.53 819
12303.58 803
12304.63 823
12305.67 813
12306.72 807
12307.77 785
12308.82 763
12309.87 811
12310.91 815
12311.96 838
12313.01 811
12314.06 834
12315.10 803
12316.15 802
12317.20 783
12318.25 786
12319.30 790
12320.34 797
12321.39 777
12322.44 804
12323.49 774
12324.54 783
12325.59 820
12326.63 796
12327.68 816
12328.73 812
12329.78 810
12330.83 858
12331.88 841
12332.93 800
12333.98 807
12335.02 801
12336.07 808
12337.12 778
12338.17 794
12339.22 780
12340.27 820
12341.32 822
12342.37 791
12343.42 790
12344.47 815
12345.51 802
12346.56 816
12347.61 804
12348.66 768
12349.71 793
12350.76 842
12351.81 799
12352.86 825
12353.91 822
12354.96 837
12356.01 828
12357.06 790
12358.11 791
12359.16 831
12360.21 808
12361.26 834
12362.31 848
12363.36 821
12364.41 838
12365.46 811
12366.51 828
12367.56 900
12368.61 873
12369.66 810
12370.71 831
12371.76 860
12372.81 899
12373.86 857
12374.91 859
12375.96 866
12377.01 866
12378.06 842
12379.11 831
12380.17 883
12381.22 879
12382.27 836
12383.32 880
12384.37 842
12385.42 839
12386.47 872
12387.52 857
12388.57 897
12389.62 882
12390.67 871
12391.73 864
12392.78 833
12393.83 850
12394.88 863
12395.93 855
12396.98 859
12398.03 867
12399.09 851
12400.14 848
12401.19 895
12402.24 852
12403.29 882
12404.34 883
12405.40 864
12406.45 900
12407.50 867
12408.55 909
12409.60 906
12410.66 897
12411.71 955
12412.76 922
12413.81 890
12414.86 921
12415.92 918
12416.97 973
12418.02 953
12419.07 928
12420.13 971
12421.18 933
12422.23 947
12423.28 948
12424.34 931
12425.39 978
12426.44 990
12427.49 985
12428.55 964
12429.60 991
12430.65 981
12431.71 971
12432.76 956
12433.81 983
12434.86 978
12435.92 1023
12436.97 990
12438.02 1021
12439.08 996
12440.13 1021
12441.18 1055
12442.24 1041
12443.29 1018
12444.34 1039
12445.40 1064
12446.45 1060
12447.50 1095
12448.56 1080
12449.61 1125
12450.67 1085
12451.72 1131
12452.77 1145
12453.83 1132
12454.88 1155
12455.94 1186
12456.99 1211
12458.04 1239
12459.10 1313
12460.15 1305
12461.21 1321
12462.26 1369
12463.31 1409
12464.37 1428
12465.42 1481
12466.48 1615
12467.53 1650
12468.59 1724
12469.64 1857
12470.70 1897
12471.75 1940
12472.80 2103
12473.86 2144
12474.91 2218
12475.97 2315
12477.02 2258
12478.08 2336
12479.13 2326
12480.19 2335
12481.24 2279
12482.30 2222
12483.35 2153
12484.41 2124
12485.46 2031
12486.52 1936
12487.57 1863
12488.63 1743
12489.69 1678
12490.74 1640
12491.80 1571
12492.85 1558
12493.91 1457
12494.96 1429
12496.02 1407
12497.07 1322
12498.13 1320
12499.19 1293
12500.24 1253
12501.30 1265
12502.35 1251
12503.41 1206
12504.47 1158
12505.52 1155
12506.58 1201
12507.63 1165
12508.69 1174
12509.75 1188
12510.80 1170
12511.86 1152
12512.91 1168
12513.97 1162
12515.03 1162
12516.08 1174
12517.14 1160
12518.20 1163
12519.25 1110
12520.31 1122
12521.37 1148
12522.42 1130
12523.48 1128
12524.54 1100
12525.59 1125
12526.65 1091
12527.71 1103
12528.77 1121
12529.82 1138
12530.88 1129
12531.94 1111
12532.99 1122
12534.05 1145
12535.11 1126
12536.17 1127
12537.22 1108
12538.28 1165
12539.34 1183
12540.40 1198
12541.45 1190
12542.51 1211
12543.57 1231
12544.63 1207
12545.68 1264
12546.74 1272
12547.80 1259
12548.86 1326
12549.92 1351
12550.97 1373
12552.03 1413
12553.09 1457
12554.15 1454
12555.21 1482
12556.26 1488
12557.32 1466
12558.38 1509
12559.44 1442
12560.50 1474
12561.56 1452
12562.61 1453
12563.67 1439
12564.73 1382
12565.79 1376
12566.85 1379
12567.91 1344
12568.97 1321
12570.02 1305
12571.08 1256
12572.14 1287
12573.20 1258
12574.26 1211
12575.32 1191
12576.38 1222
12577.44 1175
12578.50 1203
12579.56 1156
12580.61 1144
12581.67 1176
12582.73 1121
12583.79 1159
12584.85 1152
12585.91 1155
12586.97 1119
12588.03 1118
12589.09 1123
12590.15 1103
12591.21 1079
12592.27 1084
12593.33 1115
12594.39 1083
12595.45 1072
12596.51 1119
12597.57 1116
12598.63 1075
12599.69 1098
12600.75 1070
12601.81 1075
12602.87 1061
12603.93 1044
12604.99 1057
12606.05 1058
12607.11 1098
12608.17 1123
12609.23 1064
12610.29 1067
12611.35 1113
12612.41 1075
12613.47 1097
12614.53 1088
12615.59 1104
12616.66 1154
12617.72 1130
12618.78 1138
12619.84 1183
12620.90 1147
12621.96 1165
12623.02 1128
12624.08 1177
12625.14 1146
12626.20 1156
12627.26 1182
12628.33 1185
12629.39 1189
12630.45 1180
12631.51 1199
12632.57 1194
12633.63 1183
12634.69 1147
12635.76 1171
12636.82 1171
12637.88 1170
12638.94 1110
12640.00 1185
12641.06 1134
12642.13 1123
12643.19 1128
12644.25 1097
12645.31 1095
12646.37 1054
12647.44 1064
12648.50 1066
12649.56 1021
12650.62 995
12651.68 1062
12652.75 1063
12653.81 1031
12654.87 1002
12655.93 1035
12657.00 981
12658.06 953
12659.12 1015
12660.18 1007
12661.25 1007
12662.31 944
12663.37 1037
12664.43 1001
12665.50 987
12666.56 1006
12667.62 997
12668.69 946
12669.75 966
12670.81 964
12671.88 999
12672.94 947
12674.00 968
12675.06 972
12676.13 987
12677.19 950
12678.25 987
12679.32 970
12680.38 973
12681.44 961
12682.51 955
12683.57 1008
12684.64 974
12685.70 1000
12686.76 957
12687.83 1019
12688.89 995
12689.95 971
12691.02 961
12692.08 971
12693.15 994
12694.21 972
12695.27 1027
12696.34 1024
12697.40 1022
12698.47 1024
12699.53 1001
12700.59 1031
12701.66 1049
12702.72 1014
12703.79 1065
12704.85 1062
12705.92 1077
12706.98 1064
12708.05 1092
12709.11 1090
12710.18 1077
12711.24 1092
12712.30 1077
12713.37 1075
12714.43 1071
12715.50 1080
12716.56 1058
12717.63 1107
12718.69 1093
12719.76 1087
12720.82 1095
12721.89 1096
12722.95 1099
12724.02 1099
12725.09 1064
12726.15 1062
12727.22 1119
12728.28 1102
12729.35 1118
12730.41 1144
12731.48 1155
12732.54 1152
12733.61 1164
12734.68 1098
12735.74 1152
12736.81 1122
12737.87 1147
12738.94 1123
12740.00 1109
12741.07 1124
12742.14 1104
12743.20 1085
12744.27 1077
12745.33 1064
12746.40 1045
12747.47 1028
12748.53 991
12749.60 998
12750.67 1029
12751.73 1079
12752.80 990
12753.87 1016
12754.93 1029
12756.00 1035
12757.07 997
12758.13 1002
12759.20 991
12760.27 983
12761.33 960
12762.40 916
12763.47 948
12764.53 956
12765.60 938
12766.67 916
12767.73 911
12768.80 900
12769.87 911
12770.94 892
12772.00 926
12773.07 896
12774.14 899
12775.21 878
12776.27 921
12777.34 885
12778.41 877
12779.48 878
12780.54 879
12781.61 878
12782.68 857
12783.75 879
12784.81 841
12785.88 869
12786.95 857
12788.02 843
12789.09 793
12790.15 839
12791.22 833
12792.29 806
12793.36 804
12794.43 838
12795.49 791
12796.56 832
12797.63 814
12798.70 798
12799.77 793
12800.84 797
12801.90 822
12802.97 815
12804.04 863
12805.11 787
12806.18 796
12807.25 795
12808.32 814
12809.39 775
12810.45 775
12811.52 804
12812.59 782
12813.66 797
12814.73 776
12815.80 776
12816.87 768
12817.94 799
12819.01 833
12820.08 809
12821.15 800
12822.21 804
12823.28 771
12824.35 811
12825.42 760
12826.49 786
12827.56 826
12828.63 805
12829.70 782
12830.77 817
12831.84 798
12832.91 769
12833.98 785
12835.05 775
12836.12 780
12837.19 771
12838.26 780
12839.33 729
12840.40 778
12841.47 723
12842.54 741
12843.61 753
12844.68 744
12845.75 761
12846.82 738
12847.89 763
12848.96 729
12850.03 723
12851.10 711
12852.18 750
12853.25 717
12854.32 739
12855.39 738
12856.46 731
12857.53 726
12858.60 736
12859.67 762
12860.74 716
12861.81 735
12862.88 741
12863.96 715
12865.03 683
12866.10 710
12867.17 756
12868.24 712
12869.31 720
12870.38 715
12871.45 710
12872.53 679
12873.60 688
12874.67 707
12875.74 725
12876.81 705
12877.88 725
12878.96 691
12880.03 719
12881.10 689
12882.17 696
12883.24 678
12884.31 694
12885.39 676
12886.46 723
12887.53 691
12888.60 687
12889.68 705
12890.75 721
12891.82 667
12892.89 675
12893.96 691
12895.04 665
12896.11 687
12897.18 727
12898.25 716
12899.33 671
12900.40 673
12901.47 651
12902.54 664
12903.62 667
12904.69 698
12905.76 710
12906.84 682
12907.91 680
12908.98 661
12910.06 647
12911.13 661
12912.20 635
12913.27 649
12914.35 661
12915.42 654
12916.49 657
12917.57 670
12918.64 670
12919.71 659
12920.79 675
12921.86 644
12922.94 639
12924.01 655
12925.08 628
12926.16 624
12927.23 623
12928.30 639
12929.38 636
12930.45 649
12931.53 620
12932.60 615
12933.67 624
12934.75 616
12935.82 628
12936.90 622
12937.97 605
12939.04 601
12940.12 634
12941.19 626
12942.27 648
12943.34 626
12944.42 630
12945.49 609
12946.56 611
12947.64 600
12948.71 602
12949.79 610
12950.86 589
12951.94 597
12953.01 616
12954.09 626
12955.16 600
12956.24 619
12957.31 611
12958.39 615
12959.46 578
12960.54 559
12961.61 611
12962.69 622
12963.76 581
12964.84 595
12965.91 611
12966.99 591
12968.07 612
12969.14 605
12970.22 589
12971.29 596
12972.37 619
12973.44 601
12974.52 598
12975.59 599
12976.67 601
12977.75 600
12978.82 640
12979.90 606
12980.97 605
12982.05 630
12983.13 602
12984.20 611
12985.28 628
12986.35 619
12987.43 630
12988.51 597
12989.58 614
12990.66 647
12991.74 609
12992.81 584
12993.89 594
12994.97 603
12996.04 597
12997.12 602
12998.20 609
12999.27 595
13000.35 632
13001.43 629
13002.50 625
13003.58 618
13004.66 635
13005.73 603
13006.81 611
13007.89 610
13008.97 580
13010.04 614
13011.12 663
13012.20 639
13013.27 612
13014.35 600
13015.43 603
13016.51 596
13017.58 596
13018.66 619
13019.74 617
13020.82 647
13021.89 607
13022.97 616
13024.05 592
13025.13 624
13026.21 631
13027.28 595
13028.36 596
13029.44 613
13030.52 602
13031.60 636
13032.67 610
13033.75 598
13034.83 629
13035.91 620
13036.99 645
13038.07 608
13039.14 617
13040.22 619
13041.30 642
13042.38 650
13043.46 606
13044.54 622
13045.62 635
13046.69 617
13047.77 670
13048.85 632
13049.93 587
13051.01 623
13052.09 605
13053.17 617
13054.25 622
13055.33 625
13056.40 600
13057.48 604
13058.56 602
13059.64 591
13060.72 581
13061.80 587
13062.88 572
13063.96 585
13065.04 590
13066.12 611
13067.20 582
13068.28 610
13069.36 620
13070.44 625
13071.52 613
13072.60 602
13073.68 639
13074.76 640
13075.84 623
13076.92 600
13078.00 640
13079.08 599
13080.16 619
13081.24 615
13082.32 636
13083.40 643
13084.48 585
13085.56 599
13086.64 594
13087.72 608
13088.80 558
13089.88 592
13090.96 608
13092.04 616
13093.12 579
13094.20 570
13095.28 608
13096.36 637
13097.44 606
13098.52 588
13099.61 624
13100.69 619
13101.77 647
13102.85 602
13103.93 617
13105.01 601
13106.09 611
13107.17 622
13108.25 627
13109.34 622
13110.42 640
13111.50 631
13112.58 634
13113.66 645
13114.74 631
13115.82 623
13116.91 633
13117.99 636
13119.07 649
13120.15 663
13121.23 616
13122.31 623
13123.40 629
13124.48 641
13125.56 618
13126.64 615
13127.72 631
13128.81 650
13129.89 662
13130.97 638
13132.05 656
13133.14 643
13134.22 655
13135.30 673
13136.38 651
13137.47 610
13138.55 623
13139.63 661
13140.71 702
13141.80 631
13142.88 621
13143.96 590
13145.04 642
13146.13 633
13147.21 626
13148.29 643
13149.38 630
13150.46 656
13151.54 642
13152.62 632
13153.71 619
13154.79 662
13155.87 647
13156.96 664
13158.04 635
13159.12 660
13160.21 670
13161.29 647
13162.37 634
13163.46 642
13164.54 669
13165.62 675
13166.71 647
13167.79 638
13168.88 620
13169.96 644
13171.04 644
13172.13 671
13173.21 628
13174.30 611
13175.38 639
13176.46 620
13177.55 640
13178.63 634
13179.72 627
13180.80 616
13181.88 604
13182.97 631
13184.05 623
13185.14 664
13186.22 640
13187.31 637
13188.39 643
13189.48 657
13190.56 635
13191.65 651
13192.73 649
13193.81 639
13194.90 655
13195.98 620
13197.07 615
13198.15 626
13199.24 613
13200.32 634
13201.41 624
13202.49 641
13203.58 645
13204.67 651
13205.75 652
13206.84 631
13207.92 593
13209.01 628
13210.09 644
13211.18 640
13212.26 620
13213.35 618
13214.43 632
13215.52 643
13216.61 631
13217.69 629
13218.78 636
13219.86 603
13220.95 629
13222.04 636
13223.12 635
13224.21 639
13225.29 613
13226.38 654
13227.47 633
13228.55 609
13229.64 609
13230.72 630
13231.81 624
13232.90 619
13233.98 611
13235.07 631
13236.16 658
13237.24 657
13238.33 663
13239.42 612
13240.50 634
13241.59 648
13242.68 639
13243.76 665
13244.85 664
13245.94 665
13247.02 655
13248.11 654
13249.20 659
13250.29 673
13251.37 661
13252.46 646
13253.55 635
13254.63 660
13255.72 660
13256.81 713
13257.90 680
13258.98 690
13260.07 641
13261.16 658
13262.25 672
13263.33 677
13264.42 671
13265.51 674
13266.60 656
13267.69 675
13268.77 686
13269.86 720
13270.95 677
13272.04 669
13273.13 690
13274.21 695
13275.30 680
13276.39 679
13277.48 675
13278.57 681
13279.65 710
13280.74 686
13281.83 710
13282.92 709
13284.01 706
13285.10 691
13286.19 716
13287.27 712
13288.36 722
13289.45 746
13290.54 744
13291.63 743
13292.72 754
13293.81 757
13294.90 737
13295.98 725
13297.07 734
13298.16 705
13299.25 717
13300.34 751
13301.43 725
13302.52 700
13303.61 725
13304.70 719
13305.79 737
13306.88 760
13307.97 760
13309.06 756
13310.15 760
13311.24 764
13312.32 797
13313.41 776
13314.50 747
13315.59 782
13316.68 790
13317.77 773
13318.86 769
13319.95 784
13321.04 789
13322.13 768
13323.22 778
13324.31 820
13325.40 829
13326.49 828
13327.58 809
13328.68 831
13329.77 797
13330.86 848
13331.95 876
13333.04 837
13334.13 819
13335.22 823
13336.31 859
13337.40 850
13338.49 826
13339.58 828
13340.67 830
13341.76 811
13342.85 857
13343.94 903
13345.04 883
13346.13 864
13347.22 873
13348.31 861
13349.40 871
13350.49 864
13351.58 873
13352.67 888
13353.77 877
13354.86 874
13355.95 882
13357.04 855
13358.13 851
13359.22 863
13360.31 876
13361.41 896
13362.50 884
13363.59 889
13364.68 870
13365.77 903
13366.87 910
13367.96 907
13369.05 943
13370.14 923
13371.23 919
13372.33 907
13373.42 897
13374.51 872
13375.60 884
13376.69 876
13377.79 898
13378.88 860
13379.97 864
13381.06 830
13382.16 839
13383.25 831
13384.34 827
13385.43 842
13386.53 798
13387.62 767
13388.71 779
13389.81 780
13390.90 753
13391.99 769
13393.08 770
13394.18 756
13395.27 774
13396.36 752
13397.46 793
13398.55 782
13399.64 740
13400.74 735
13401.83 762
13402.92 747
13404.02 711
13405.11 762
13406.20 741
13407.30 695
13408.39 754
13409.48 766
13410.58 737
13411.67 709
13412.77 752
13413.86 745
13414.95 723
13416.05 733
13417.14 758
13418.23 754
13419.33 735
13420.42 723
13421.52 789
13422.61 760
13423.71 728
13424.80 751
13425.89 792
13426.99 773
13428.08 746
13429.18 770
13430.27 801
13431.37 766
13432.46 753
13433.56 775
13434.65 734
13435.74 780
13436.84 746
13437.93 779
13439.03 762
13440.12 745
13441.22 757
13442.31 779
13443.41 789
13444.50 792
13445.60 803
13446.69 774
13447.79 800
13448.88 778
13449.98 816
13451.08 813
13452.17 803
13453.27 793
13454.36 831
13455.46 830
13456.55 855
13457.65 850
13458.74 830
13459.84 853
13460.94 864
13462.03 843
13463.13 836
13464.22 849
13465.32 843
13466.41 852
13467.51 845
13468.61 820
13469.70 851
13470.80 849
13471.90 861
13472.99 851
13474.09 871
13475.18 897
13476.28 861
13477.38 846
13478.47 882
13479.57 893
13480.67 870
13481.76 863
13482.86 890
13483.96 907
13485.05 892
13486.15 886
13487.25 894
13488.34 924
13489.44 958
13490.54 973
13491.63 945
13492.73 930
13493.83 925
13494.93 918
13496.02 931
13497.12 927
13498.22 936
13499.31 976
13500.41 953
13501.51 969
13502.61 978
13503.70 966
13504.80 956
13505.90 935
13507.00 967
13508.09 947
13509.19 930
13510.29 909
13511.39 950
13512.49 963
13513.58 942
13514.68 913
13515.78 916
13516.88 899
13517.98 902
13519.07 912
13520.17 911
13521.27 904
13522.37 895
13523.47 929
13524.57 937
13525.66 905
13526.76 900
13527.86 900
13528.96 905
13530.06 912
13531.16 921
13532.25 947
13533.35 874
13534.45 887
13535.55 883
13536.65 867
13537.75 847
13538.85 828
13539.95 873
13541.05 838
13542.14 793
13543.24 834
13544.34 813
13545.44 807
13546.54 792
13547.64 787
13548.74 796
13549.84 790
13550.94 760
13552.04 774
13553.14 768
13554.24 767
13555.34 746
13556.44 779
13557.54 787
13558.64 755
13559.74 770
13560.84 753
13561.94 762
13563.04 736
13564.13 749
13565.23 751
13566.34 748
13567.44 757
13568.54 743
13569.64 753
13570.74 762
13571.84 769
13572.94 750
13574.04 743
13575.14 733
13576.24 768
13577.34 777
13578.44 705
13579.54 727
13580.64 757
13581.74 786
13582.84 769
13583.94 755
13585.04 749
13586.14 772
13587.24 749
13588.35 738
13589.45 760
13590.55 763
13591.65 774
13592.75 752
13593.85 749
13594.95 732
13596.05 746
13597.15 774
13598.26 733
13599.36 741
13600.46 734
13601.56 741
13602.66 774
13603.76 781
13604.86 737
13605.97 757
13607.07 766
13608.17 767
13609.27 780
13610.37 746
13611.47 702
13612.58 744
13613.68 758
13614.78 748
13615.88 762
13616.98 735
13618.09 761
13619.19 727
13620.29 744
13621.39 755
13622.50 770
13623.60 759
13624.70 704
13625.80 761
13626.91 765
13628.01 747
13629.11 755
13630.21 772
13631.32 771
13632.42 771
13633.52 791
13634.62 784
13635.73 747
13636.83 757
13637.93 728
13639.04 783
13640.14 762
13641.24 788
13642.35 777
13643.45 759
13644.55 779
13645.65 761
13646.76 778
13647.86 788
13648.96 738
13650.07 763
13651.17 757
13652.28 751
13653.38 764
13654.48 772
13655.59 796
13656.69 768
13657.79 766
13658.90 775
13660.00 740
13661.11 784
13662.21 754
13663.31 773
13664.42 730
13665.52 764
13666.63 767
13667.73 767
13668.83 743
13669.94 778
13671.04 797
13672.15 800
13673.25 744
13674.36 750
13675.46 793
13676.56 781
13677.67 773
13678.77 784
13679.88 792
13680.98 807
13682.09 782
13683.19 792
13684.30 797
13685.40 790
13686.51 803
13687.61 793
13688.72 800
13689.82 816
13690.93 777
13692.03 849
13693.14 811
13694.24 786
13695.35 831
13696.45 838
13697.56 816
13698.66 795
13699.77 795
13700.87 812
13701.98 813
13703.09 831
13704.19 887
13705.30 849
13706.40 842
13707.51 905
13708.61 873
13709.72 834
13710.83 873
13711.93 869
13713.04 885
13714.14 883
13715.25 875
13716.36 882
13717.46 959
13718.57 875
13719.67 891
13720.78 902
13721.89 895
13722.99 898
13724.10 941
13725.21 951
13726.31 937
13727.42 961
13728.53 944
13729.63 935
13730.74 967
13731.85 982
13732.95 979
13734.06 999
13735.17 979
13736.27 1003
13737.38 970
13738.49 1006
13739.59 985
13740.70 1022
13741.81 992
13742.92 1065
13744.02 1008
13745.13 976
13746.24 1024
13747.35 1037
13748.45 1082
13749.56 1087
13750.67 1102
13751.78 1109
13752.88 1156
13753.99 1136
13755.10 1175
13756.21 1183
13757.31 1222
13758.42 1259
13759.53 1254
13760.64 1249
13761.75 1243
13762.85 1268
13763.96 1266
13765.07 1304
13766.18 1336
13767.29 1311
13768.39 1302
13769.50 1361
13770.61 1319
13771.72 1317
13772.83 1305
13773.94 1334
13775.04 1328
13776.15 1291
13777.26 1311
13778.37 1317
13779.48 1288
13780.59 1253
13781.70 1238
13782.80 1203
13783.91 1238
13785.02 1185
13786.13 1140
13787.24 1120
13788.35 1139
13789.46 1053
13790.57 1087
13791.68 1015
13792.79 1034
13793.90 1012
13795.00 962
13796.11 963
13797.22 954
13798.33 944
13799.44 952
13800.55 954
13801.66 945
13802.77 910
13803.88 911
13804.99 923
13806.10 904
13807.21 879
13808.32 882
13809.43 903
13810.54 878
13811.65 896
13812.76 877
13813.87 875
13814.98 876
13816.09 836
13817.20 871
13818.31 859
13819.42 883
13820.53 853
13821.64 865
13822.75 898
13823.86 896
13824.97 855
13826.08 871
13827.19 872
13828.30 880
13829.41 900
13830.53 855
13831.64 897
13832.75 887
13833.86 871
13834.97 899
13836.08 914
13837.19 887
13838.30 905
13839.41 878
13840.52 905
13841.64 882
13842.75 872
13843.86 882
13844.97 886
13846.08 904
13847.19 922
13848.30 914
13849.41 927
13850.53 914
13851.64 878
13852.75 926
13853.86 938
13854.97 916
13856.08 908
13857.20 920
13858.31 877
13859.42 927
13860.53 902
13861.64 922
13862.76 929
13863.87 933
13864.98 927
13866.09 910
13867.20 909
13868.32 919
13869.43 955
13870.54 930
13871.65 959
13872.77 968
13873.88 953
13874.99 962
13876.10 962
13877.22 981
13878.33 974
13879.44 971
13880.55 959
13881.67 990
13882.78 1014
13883.89 1048
13885.01 1027
13886.12 1006
13887.23 1050
13888.34 1077
13889.46 1067
13890.57 1073
13891.68 1036
13892.80 1108
13893.91 1121
13895.02 1135
13896.14 1148
13897.25 1138
13898.36 1123
13899.48 1111
13900.59 1098
13901.70 1108
13902.82 1132
13903.93 1105
13905.05 1079
13906.16 1028
13907.27 1056
13908.39 1008
13909.50 1058
13910.61 981
13911.73 1020
13912.84 996
13913.96 989
13915.07 943
13916.19 921
13917.30 948
13918.41 859
13919.53 901
13920.64 910
13921.76 921
13922.87 852
13923.99 867
13925.10 844
13926.21 879
13927.33 856
13928.44 842
13929.56 819
13930.67 863
13931.79 834
13932.90 818
13934.02 858
13935.13 855
13936.25 846
13937.36 837
13938.48 843
13939.59 848
13940.71 849
13941.82 798
13942.94 818
13944.05 785
13945.17 810
13946.28 822
13947.40 864
13948.52 796
13949.63 797
13950.75 774
13951.86 772
13952.98 807
13954.09 784
13955.21 837
13956.32 774
13957.44 800
13958.56 822
13959.67 796
13960.79 787
13961.90 853
13963.02 794
13964.14 822
13965.25 807
13966.37 799
13967.48 784
13968.60 784
13969.72 790
13970.83 815
13971.95 788
13973.07 815
13974.18 827
13975.30 826
13976.42 826
13977.53 801
13978.65 851
13979.77 792
13980.88 800
13982.00 783
13983.12 802
13984.23 816
13985.35 794
13986.47 833
13987.58 811
13988.70 800
13989.82 788
13990.94 796
13992.05 820
13993.17 825
13994.29 789
13995.40 831
13996.52 823
13997.64 810
13998.76 792
13999.87 811
14000.99 818
14002.11 802
14003.23 797
14004.35 833
14005.46 831
14006.58 810
14007.70 844
14008.82 838
14009.93 821
14011.05 795
14012.17 832
14013.29 802
14014.41 821
14015.52 776
14016.64 811
14017.76 846
14018.88 827
14020.00 818
14021.12 840
14022.23 823
14023.35 738
14024.47 773
14025.59 817
14026.71 808
14027.83 811
14028.95 842
14030.06 798
14031.18 802
14032.30 780
14033.42 841
14034.54 846
14035.66 803
14036.78 832
14037.90 824
14039.02 851
14040.14 818
14041.25 852
14042.37 830
14043.49 833
14044.61 861
14045.73 865
14046.85 877
14047.97 891
14049.09 853
14050.21 863
14051.33 878
14052.45 879
14053.57 895
14054.69 891
14055.81 862
14056.93 874
14058.05 898
14059.17 891
14060.29 898
14061.41 902
14062.53 926
14063.65 928
14064.77 954
14065.89 944
14067.01 956
14068.13 931
14069.25 917
14070.37 967
14071.49 966
14072.61 989
14073.73 965
14074.85 979
14075.97 982
14077.09 976
14078.21 994
14079.33 989
14080.45 979
14081.57 951
14082.69 997
14083.82 1011
14084.94 1012
14086.06 1017
14087.18 1017
14088.30 997
14089.42 1036
14090.54 1035
14091.66 1050
14092.78 1077
14093.91 1007
14095.03 1021
14096.15 1054
14097.27 1039
14098.39 1040
14099.51 1047
14100.63 1033
14101.76 1040
14102.88 999
14104.00 1018
14105.12 1024
14106.24 1031
14107.36 1003
14108.49 1003
14109.61 995
14110.73 1019
14111.85 1002
14112.97 1003
14114.10 960
14115.22 969
14116.34 976
14117.46 1006
14118.58 952
14119.71 940
14120.83 931
14121.95 929
14123.07 933
14124.20 877
14125.32 879
14126.44 873
14127.56 860
14128.69 860
14129.81 841
14130.93 846
14132.06 847
14133.18 842
14134.30 828
14135.42 834
14136.55 805
14137.67 817
14138.79 848
14139.92 825
14141.04 825
14142.16 837
14143.29 799
14144.41 747
14145.53 757
14146.66 794
14147.78 785
14148.90 767
14150.03 775
14151.15 760
14152.27 774
14153.40 743
14154.52 786
14155.64 804
14156.77 796
14157.89 773
14159.02 787
14160.14 803
14161.26 800
14162.39 792
14163.51 747
14164.64 747
14165.76 763
14166.88 744
14168.01 767
14169.13 798
14170.26 755
14171.38 773
14172.51 756
14173.63 775
14174.75 720
14175.88 705
14177.00 755
14178.13 784
14179.25 758
14180.38 740
14181.50 700
14182.63 723
14183.75 723
14184.88 733
14186.00 759
14187.13 709
14188.25 735
14189.38 726
14190.50 735
14191.63 720
14192.75 709
14193.88 765
14195.00 709
14196.13 702
14197.25 719
14198.38 712
14199.50 705
14200.63 712
14201.76 689
14202.88 700
14204.01 704
14205.13 692
14206.26 699
14207.38 696
14208.51 686
14209.64 726
14210.76 722
14211.89 708
14213.01 681
14214.14 680
14215.27 659
14216.39 647
14217.52 684
14218.64 658
14219.77 637
14220.90 678
14222.02 717
14223.15 683
14224.28 650
14225.40 666
14226.53 676
14227.66 682
14228.78 678
14229.91 637
14231.04 660
14232.16 669
14233.29 676
14234.42 655
14235.54 680
14236.67 686
14237.80 636
14238.92 637
14240.05 654
14241.18 642
14242.31 639
14243.43 656
14244.56 653
14245.69 672
14246.82 629
14247.94 636
14249.07 639
14250.20 643
14251.33 640
14252.45 657
14253.58 620
14254.71 619
14255.84 639
14256.96 607
14258.09 634
14259.22 618
14260.35 607
14261.47 612
14262.60 630
14263.73 615
14264.86 598
14265.99 598
14267.12 591
14268.24 601
14269.37 593
14270.50 609
14271.63 608
14272.76 617
14273.89 597
14275.01 600
14276.14 598
14277.27 607
14278.40 609
14279.53 617
14280.66 575
14281.79 589
14282.91 579
14284.04 582
14285.17 576
14286.30 563
14287.43 592
14288.56 582
14289.69 552
14290.82 585
14291.95 593
14293.08 579
14294.20 588
14295.33 590
14296.46 564
14297.59 591
14298.72 581
14299.85 590
14300.98 591
14302.11 589
14303.24 571
14304.37 578
14305.50 557
14306.63 588
14307.76 584
14308.89 567
14310.02 555
14311.15 569
14312.28 557
14313.41 576
14314.54 546
14315.67 568
14316.80 571
14317.93 583
14319.06 578
14320.19 566
14321.32 561
14322.45 557
14323.58 571
14324.71 545
14325.84 566
14326.97 538
14328.10 551
14329.23 542
14330.36 574
14331.49 506
14332.62 578
14333.76 578
14334.89 580
14336.02 568
14337.15 557
14338.28 564
14339.41 544
14340.54 562
14341.67 574
14342.80 537
14343.93 540
14345.07 537
14346.20 554
14347.33 559
14348.46 541
14349.59 547
14350.72 557
14351.85 548
14352.99 540
14354.12 547
14355.25 561
14356.38 570
14357.51 594
14358.64 563
14359.78 536
14360.91 540
14362.04 565
14363.17 567
14364.30 590
14365.44 552
14366.57 580
14367.70 584
14368.83 548
14369.96 530
14371.10 559
14372.23 559
14373.36 543
14374.49 556
14375.63 563
14376.76 572
14377.89 559
14379.02 562
14380.16 550
14381.29 569
14382.42 543
14383.55 563
14384.69 572
14385.82 579
14386.95 557
14388.09 562
14389.22 553
14390.35 570
14391.49 567
14392.62 545
14393.75 573
14394.89 537
14396.02 552
14397.15 556
14398.28 572
14399.42 573
14400.55 598
14401.69 572
14402.82 605
14403.95 572
14405.09 588
14406.22 581
14407.35 573
14408.49 567
14409.62 597
14410.75 581
14411.89 618
14413.02 599
14414.16 582
14415.29 615
14416.42 585
14417.56 635
14418.69 601
14419.83 625
14420.96 575
14422.10 620
14423.23 610
14424.36 611
14425.50 613
14426.63 635
14427.77 666
14428.90 608
14430.04 626
14431.17 613
14432.31 639
14433.44 637
14434.58 647
14435.71 639
14436.85 646
14437.98 632
14439.12 654
14440.25 664
14441.39 669
14442.52 646
14443.66 673
14444.79 668
14445.93 623
14447.06 662
14448.20 671
14449.33 716
14450.47 661
14451.60 645
14452.74 676
14453.87 705
14455.01 717
14456.14 694
14457.28 727
14458.42 752
14459.55 737
14460.69 754
14461.82 752
14462.96 733
14464.10 733
14465.23 737
14466.37 777
14467.50 727
14468.64 788
14469.78 773
14470.91 796
14472.05 762
14473.18 783
14474.32 755
14475.46 776
14476.59 708
14477.73 749
14478.87 713
14480.00 709
14481.14 681
14482.28 694
14483.41 688
14484.55 670
14485.69 670
14486.82 630
14487.96 603
14489.10 580
14490.23 599
14491.37 595
14492.51 590
14493.65 570
14494.78 592
14495.92 595
14497.06 593
14498.19 601
14499.33 559
14500.47 587
14501.61 554
14502.74 574
14503.88 574
14505.02 554
14506.16 550
14507.29 529
14508.43 507
14509.57 590
14510.71 562
14511.85 553
14512.98 544
14514.12 563
14515.26 544
14516.40 543
14517.54 552
14518.67 543
14519.81 568
14520.95 542
14522.09 552
14523.23 531
14524.36 513
14525.50 537
14526.64 554
14527.78 531
14528.92 542
14530.06 536
14531.19 552
14532.33 537
14533.47 558
14534.61 560
14535.75 519
14536.89 563
14538.03 536
14539.17 547
14540.31 503
14541.44 511
14542.58 509
14543.72 526
14544.86 498
14546.00 528
14547.14 544
14548.28 540
14549.42 531
14550.56 539
14551.70 570
14552.84 561
14553.98 575
14555.12 554
14556.25 542
14557.39 556
14558.53 546
14559.67 556
14560.81 521
14561.95 548
14563.09 571
14564.23 549
14565.37 573
14566.51 532
14567.65 542
14568.79 560
14569.93 565
14571.07 554
14572.21 545
14573.35 528
14574.49 544
14575.63 562
14576.77 550
14577.92 572
14579.06 549
14580.20 571
14581.34 561
14582.48 534
14583.62 545
14584.76 547
14585.90 563
14587.04 548
14588.18 559
14589.32 556
14590.46 532
14591.60 565
14592.74 555
14593.89 559
14595.03 581
14596.17 553
14597.31 558
14598.45 570
14599.59 575
14600.73 568
14601.87 579
14603.02 595
14604.16 567
14605.30 596
14606.44 579
14607.58 561
14608.72 568
14609.86 554
14611.01 552
14612.15 583
14613.29 551
14614.43 570
14615.57 561
14616.72 580
14617.86 603
14619.00 592
14620.14 598
14621.28 585
14622.43 598
14623.57 602
14624.71 601
14625.85 585
14627.00 567
14628.14 607
14629.28 610
14630.42 609
14631.56 618
14632.71 621
14633.85 609
14634.99 620
14636.14 629
14637.28 633
14638.42 585
14639.56 625
14640.71 623
14641.85 600
14642.99 603
14644.14 605
14645.28 606
14646.42 586
14647.56 574
14648.71 565
14649.85 552
14650.99 576
14652.14 546
14653.28 535
14654.42 538
14655.57 565
14656.71 551
14657.85 537
14659.00 522
14660.14 527
14661.29 501
14662.43 537
14663.57 485
14664.72 508
14665.86 531
14667.00 506
14668.15 513
14669.29 545
14670.44 531
14671.58 496
14672.73 517
14673.87 492
14675.01 488
14676.16 468
14677.30 479
14678.45 486
14679.59 486
14680.74 472
14681.88 463
14683.02 488
14684.17 492
14685.31 464
14686.46 476
14687.60 485
14688.75 462
14689.89 492
14691.04 479
14692.18 499
14693.33 479
14694.47 499
14695.62 485
14696.76 488
14697.91 488
14699.05 488
14700.20 464
14701.34 473
14702.49 474
14703.63 485
14704.78 468
14705.92 469
14707.07 468
14708.22 467
14709.36 485
14710.51 492
14711.65 481
14712.80 472
14713.94 465
14715.09 475
14716.23 460
14717.38 458
14718.53 460
14719.67 465
14720.82 476
14721.96 466
14723.11 478
14724.26 461
14725.40 469
14726.55 474
14727.70 446
14728.84 476
14729.99 448
14731.13 476
14732.28 441
14733.43 449
14734.57 459
14735.72 479
14736.87 477
14738.01 466
14739.16 466
14740.31 459
14741.45 464
14742.60 466
14743.75 468
14744.89 459
14746.04 476
14747.19 478
14748.34 450
14749.48 456
14750.63 457
14751.78 478
14752.92 501
14754.07 462
14755.22 448
14756.37 471
14757.51 481
14758.66 461
14759.81 482
14760.96 457
14762.10 465
14763.25 456
14764.40 478
14765.55 462
14766.70 443
14767.84 447
14768.99 444
14770.14 492
14771.29 492
14772.43 497
14773.58 461
14774.73 473
14775.88 448
14777.03 489
14778.18 451
14779.32 446
14780.47 471
14781.62 449
14782.77 452
14783.92 419
14785.07 422
14786.21 462
14787.36 460
14788.51 449
14789.66 423
14790.81 439
14791.96 448
14793.11 462
14794.26 436
14795.40 432
14796.55 426
14797.70 437
14798.85 425
14800.00 407
14801.15 414
14802.30 411
14803.45 418
14804.60 411
14805.75 407
14806.90 402
14808.05 430
14809.19 402
14810.34 432
14811.49 407
14812.64 420
14813.79 434
14814.94 417
14816.09 402
14817.24 413
14818.39 438
14819.54 425
14820.69 414
14821.84 436
14822.99 387
14824.14 429
14825.29 437
14826.44 461
14827.59 397
14828.74 420
14829.89 421
14831.04 423
14832.19 425
14833.34 418
14834.49 406
14835.64 413
14836.79 411
14837.95 411
14839.10 402
14840.25 422
14841.40 449
14842.55 414
14843.70 431
14844.85 379
14846.00 401
14847.15 415
14848.30 412
14849.45 414
14850.60 401
14851.76 435
14852.91 413
14854.06 415
14855.21 403
14856.36 389
14857.51 422
14858.66 401
14859.81 397
14860.97 414
14862.12 395
14863.27 415
14864.42 387
14865.57 383
14866.72 400
14867.88 389
14869.03 405
14870.18 420
14871.33 409
14872.48 377
14873.64 400
14874.79 378
14875.94 396
14877.09 416
14878.24 421
14879.40 374
14880.55 415
14881.70 417
14882.85 422
14884.00 426
14885.16 430
14886.31 412
14887.46 410
14888.61 397
14889.77 376
14890.92 398
14892.07 386
14893.23 403
14894.38 390
14895.53 383
14896.68 388
14897.84 448
14898.99 403
14900.14 418
14901.30 364
14902.45 390
14903.60 412
14904.75 410
14905.91 386
14907.06 389
14908.21 405
14909.37 401
14910.52 360
14911.67 385
14912.83 377
14913.98 371
14915.14 419
14916.29 406
14917.44 420
14918.60 405
14919.75 403
14920.90 387
14922.06 368
14923.21 357
14924.37 389
14925.52 391
14926.67 367
14927.83 392
14928.98 395
14930.14 436
14931.29 389
14932.44 384
14933.60 387
14934.75 394
14935.91 383
14937.06 402
14938.22 407
14939.37 415
14940.52 386
14941.68 408
14942.83 372
14943.99 377
14945.14 395
14946.30 390
14947.45 419
14948.61 399
14949.76 383
14950.92 361
14952.07 383
14953.23 369
14954.38 401
14955.54 406
14956.69 416
14957.85 385
14959.00 425
14960.16 416
14961.31 394
14962.47 408
14963.62 388
14964.78 386
14965.94 382
14967.09 396
14968.25 403
14969.40 423
14970.56 388
14971.71 408
14972.87 401
14974.03 390
14975.18 392
14976.34 418
14977.49 412
14978.65 353
14979.81 388
14980.96 370
14982.12 374
14983.27 386
14984.43 388
14985.59 369
14986.74 387
14987.90 403
14989.06 409
14990.21 388
14991.37 401
14992.53 379
14993.68 387
14994.84 386
14996.00 389
14997.15 376
14998.31 406
14999.47 419
15000.62 385
15001.78 419
15002.94 378
15004.09 398
15005.25 372
15006.41 405
15007.56 370
15008.72 391
15009.88 402
15011.04 417
15012.19 383
15013.35 355
15014.51 386
15015.67 396
15016.82 397
15017.98 412
15019.14 418
15020.30 397
15021.45 413
15022.61 357
15023.77 396
15024.93 381
15026.08 396
15027.24 393
15028.40 414
15029.56 394
15030.72 394
15031.87 392
15033.03 388
15034.19 399
15035.35 403
15036.51 409
15037.67 403
15038.82 396
15039.98 387
15041.14 413
15042.30 382
15043.46 411
15044.62 396
15045.78 402
15046.93 378
15048.09 361
15049.25 397
15050.41 390
15051.57 369
15052.73 390
15053.89 394
15055.05 368
15056.20 374
15057.36 362
15058.52 398
15059.68 377
15060.84 401
15062.00 383
15063.16 418
15064.32 378
15065.48 396
15066.64 386
15067.80 371
15068.96 373
15070.12 408
15071.28 394
15072.44 368
15073.60 379
15074.76 374
15075.91 370
15077.07 367
15078.23 377
15079.39 399
15080.55 406
15081.71 369
15082.87 393
15084.03 383
15085.19 398
15086.35 402
15087.51 394
15088.68 395
15089.84 349
15091.00 394
15092.16 371
15093.32 404
15094.48 348
15095.64 372
15096.80 384
15097.96 395
15099.12 353
15100.28 361
15101.44 374
15102.60 392
15103.76 370
15104.92 362
15106.08 401
15107.25 400
15108.41 408
15109.57 407
15110.73 404
15111.89 357
15113.05 407
15114.21 376
15115.37 400
15116.54 364
15117.70 395
15118.86 381
15120.02 381
15121.18 368
15122.34 394
15123.50 401
15124.67 423
15125.83 404
15126.99 414
15128.15 391
15129.31 394
15130.47 376
15131.64 391
15132.80 419
15133.96 404
15135.12 377
15136.28 395
15137.45 417
15138.61 374
15139.77 399
15140.93 409
15142.10 379
15143.26 393
15144.42 410
15145.58 398
15146.75 394
15147.91 428
15149.07 408
15150.23 405
15151.40 382
15152.56 409
15153.72 400
15154.88 388
15156.05 391
15157.21 401
15158.37 411
15159.54 412
15160.70 395
15161.86 431
15163.03 410
15164.19 421
15165.35 420
15166.52 386
15167.68 407
15168.84 427
15170.01 423
15171.17 383
15172.33 408
15173.50 395
15174.66 434
15175.82 394
15176.99 411
15178.15 382
15179.31 394
15180.48 396
15181.64 389
15182.81 399
15183.97 396
15185.13 421
15186.30 413
15187.46 417
15188.63 411
15189.79 430
15190.95 376
15192.12 419
15193.28 422
15194.45 403
15195.61 433
15196.78 433
15197.94 416
15199.10 411
15200.27 389
15201.43 421
15202.60 437
15203.76 413
15204.93 417
15206.09 443
15207.26 446
15208.42 427
15209.59 444
15210.75 423
15211.92 430
15213.08 421
15214.25 451
15215.41 396
15216.58 423
15217.74 445
15218.91 412
15220.07 440
15221.24 439
15222.40 431
15223.57 400
15224.74 420
15225.90 415
15227.07 437
15228.23 409
15229.40 423
15230.56 438
15231.73 461
15232.89 433
15234.06 437
15235.23 464
15236.39 434
15237.56 442
15238.72 453
15239.89 468
15241.06 462
15242.22 439
15243.39 440
15244.56 450
15245.72 429
15246.89 445
15248.05 432
15249.22 425
15250.39 439
15251.55 431
15252.72 420
15253.89 453
15255.05 423
15256.22 409
15257.39 430
15258.55 423
15259.72 444
15260.89 424
15262.05 425
15263.22 410
15264.39 416
15265.56 420
15266.72 416
15267.89 413
15269.06 405
15270.22 444
15271.39 434
15272.56 419
15273.73 408
15274.89 426
15276.06 411
15277.23 421
15278.40 403
15279.56 432
15280.73 408
15281.90 404
15283.07 414
15284.23 399
15285.40 411
15286.57 396
15287.74 387
15288.91 408
15290.07 407
15291.24 418
15292.41 412
15293.58 397
15294.75 414
15295.92 443
15297.08 446
15298.25 440
15299.42 416
15300.59 391
15301.76 417
15302.93 393
15304.09 420
15305.26 426
15306.43 421
15307.60 434
15308.77 422
15309.94 415
15311.11 420
15312.28 397
15313.44 418
15314.61 398
15315.78 413
15316.95 454
15318.12 429
15319.29 452
15320.46 390
15321.63 403
15322.80 437
15323.97 438
15325.14 414
15326.30 421
15327.47 415
15328.64 414
15329.81 405
15330.98 381
15332.15 426
15333.32 401
15334.49 415
15335.66 402
15336.83 422
15338.00 407
15339.17 431
15340.34 416
15341.51 444
15342.68 430
15343.85 439
15345.02 419
15346.19 421
15347.36 405
15348.53 414
15349.70 432
15350.87 417
15352.04 423
15353.21 421
15354.38 435
15355.55 423
15356.72 418
15357.90 423
15359.07 417
15360.24 403
15361.41 422
15362.58 431
15363.75 431
15364.92 432
15366.09 382
15367.26 406
15368.43 443
15369.60 449
15370.77 450
15371.95 426
15373.12 402
15374.29 410
15375.46 423
15376.63 431
15377.80 430
15378.97 450
15380.15 410
15381.32 424
15382.49 464
15383.66 403
15384.83 461
15386.00 432
15387.17 435
15388.35 425
15389.52 425
15390.69 414
15391.86 407
15393.03 416
15394.21 410
15395.38 431
15396.55 423
15397.72 415
15398.89 423
15400.07 424
15401.24 418
15402.41 423
15403.58 410
15404.76 405
15405.93 402
15407.10 433
15408.27 418
15409.45 411
15410.62 404
15411.79 412
15412.96 424
15414.14 413
15415.31 411
15416.48 413
15417.66 381
15418.83 402
15420.00 401
15421.17 403
15422.35 411
15423.52 414
15424.69 418
15425.87 431
15427.04 408
15428.21 383
15429.39 424
15430.56 413
15431.73 399
15432.91 380
15434.08 427
15435.25 411
15436.43 408
15437.60 416
15438.77 399
15439.95 413
15441.12 402
15442.30 397
15443.47 392
15444.64 388
15445.82 408
15446.99 395
15448.17 396
15449.34 408
15450.51 393
15451.69 412
15452.86 407
15454.04 405
15455.21 384
15456.39 413
15457.56 399
15458.73 407
15459.91 424
15461.08 391
15462.26 392
15463.43 406
15464.61 403
15465.78 414
15466.96 423
15468.13 412
15469.31 403
15470.48 427
15471.66 399
15472.83 428
15474.01 413
15475.18 415
15476.36 415
15477.53 419
15478.71 432
15479.88 421
15481.06 418
15482.23 433
15483.41 421
15484.58 410
15485.76 418
15486.93 413
15488.11 408
15489.29 396
15490.46 420
15491.64 440
15492.81 415
15493.99 423
15495.16 421
15496.34 421
15497.52 448
15498.69 419
15499.87 433
15501.04 444
15502.22 462
15503.40 448
15504.57 447
15505.75 436
15506.92 392
15508.10 435
15509.28 446
15510.45 447
15511.63 428
15512.81 418
15513.98 426
15515.16 455
15516.34 424
15517.51 426
15518.69 432
15519.87 474
15521.04 441
15522.22 426
15523.40 435
15524.57 436
15525.75 434
15526.93 461
15528.11 446
15529.28 444
15530.46 451
15531.64 417
15532.81 453
15533.99 469
15535.17 455
15536.35 440
15537.52 413
15538.70 447
15539.88 439
15541.06 418
15542.23 438
15543.41 439
15544.59 426
15545.77 463
15546.95 460
15548.12 473
15549.30 472
15550.48 471
15551.66 475
15552.83 489
15554.01 482
15555.19 476
15556.37 477
15557.55 470
15558.73 438
15559.90 434
15561.08 454
15562.26 474
15563.44 466
15564.62 474
15565.80 503
15566.97 460
15568.15 474
15569.33 470
15570.51 483
15571.69 493
15572.87 459
15574.05 474
15575.23 477
15576.40 487
15577.58 480
15578.76 492
15579.94 475
15581.12 477
15582.30 522
15583.48 521
15584.66 514
15585.84 513
15587.02 498
15588.20 501
15589.38 531
15590.56 526
15591.73 522
15592.91 542
15594.09 581
15595.27 527
15596.45 493
15597.63 534
15598.81 532
15599.99 553
15601.17 540
15602.35 551
15603.53 520
15604.71 534
15605.89 558
15607.07 549
15608.25 556
15609.43 554
15610.61 559
15611.79 577
15612.97 596
15614.15 554
15615.33 598
15616.51 571
15617.69 554
15618.88 574
15620.06 575
15621.24 586
15622.42 618
15623.60 571
15624.78 586
15625.96 586
15627.14 613
15628.32 600
15629.50 556
15630.68 611
15631.86 588
15633.05 612
15634.23 593
15635.41 620
15636.59 638
15637.77 625
15638.95 609
15640.13 623
15641.31 634
15642.50 655
15643.68 662
15644.86 667
15646.04 621
15647.22 599
15648.40 630
15649.58 645
15650.77 644
15651.95 626
15653.13 654
15654.31 653
15655.49 614
15656.68 664
15657.86 607
15659.04 662
15660.22 642
15661.40 654
15662.59 643
15663.77 668
15664.95 653
15666.13 619
15667.32 626
15668.50 635
15669.68 628
15670.86 639
15672.05 636
15673.23 650
15674.41 636
15675.59 627
15676.78 615
15677.96 616
15679.14 614
15680.32 619
15681.51 613
15682.69 594
15683.87 590
15685.06 607
15686.24 602
15687.42 609
15688.61 612
15689.79 583
15690.97 611
15692.16 582
15693.34 565
15694.52 611
15695.71 595
15696.89 600
15698.07 598
15699.26 577
15700.44 593
15701.62 602
15702.81 599
15703.99 641
15705.17 593
15706.36 593
15707.54 594
15708.73 602
15709.91 603
15711.09 603
15712.28 617
15713.46 636
15714.65 628
15715.83 653
15717.02 632
15718.20 624
15719.38 651
15720.57 682
15721.75 693
15722.94 627
15724.12 659
15725.31 641
15726.49 674
15727.68 650
15728.86 678
15730.04 657
15731.23 656
15732.41 660
15733.60 663
15734.78 690
15735.97 638
15737.15 644
15738.34 678
15739.52 704
15740.71 700
15741.89 705
15743.08 697
15744.27 682
15745.45 720
15746.64 693
15747.82 714
15749.01 731
15750.19 724
15751.38 695
15752.56 735
15753.75 668
15754.93 704
15756.12 719
15757.31 734
15758.49 743
15759.68 752
15760.86 757
15762.05 731
15763.24 730
15764.42 756
15765.61 761
15766.79 767
15767.98 759
15769.17 747
15770.35 762
15771.54 710
15772.72 734
15773.91 729
15775.10 735
15776.28 736
15777.47 699
15778.66 733
15779.84 675
15781.03 673
15782.22 676
15783.40 653
15784.59 678
15785.78 703
15786.96 689
15788.15 679
15789.34 650
15790.53 645
15791.71 666
15792.90 671
15794.09 660
15795.27 671
15796.46 608
15797.65 635
15798.84 609
15800.02 614
15801.21 599
15802.40 581
15803.59 602
15804.77 574
15805.96 582
15807.15 562
15808.34 582
15809.52 561
15810.71 561
15811.90 554
15813.09 555
15814.28 569
15815.46 564
15816.65 564
15817.84 568
15819.03 566
15820.22 567
15821.40 543
15822.59 546
15823.78 570
15824.97 527
15826.16 525
15827.35 527
15828.53 573
15829.72 521
15830.91 569
15832.10 555
15833.29 507
15834.48 542
15835.67 580
15836.85 560
15838.04 520
15839.23 518
15840.42 526
15841.61 523
15842.80 557
15843.99 547
15845.18 555
15846.37 572
15847.55 534
15848.74 555
15849.93 558
15851.12 529
15852.31 534
15853.50 526
15854.69 521
15855.88 532
15857.07 543
15858.26 581
15859.45 554
15860.64 523
15861.83 517
15863.02 525
15864.21 544
15865.40 532
15866.59 558
15867.78 543
15868.97 525
15870.16 506
15871.35 532
15872.54 549
15873.73 512
15874.92 531
15876.11 508
15877.30 522
15878.49 547
15879.68 534
15880.87 540
15882.06 523
15883.25 567
15884.44 548
15885.63 553
15886.82 524
15888.01 542
15889.20 553
15890.39 544
15891.59 552
15892.78 543
15893.97 548
15895.16 550
15896.35 560
15897.54 527
15898.73 524
15899.92 567
15901.11 557
15902.30 563
15903.50 548
15904.69 539
15905.88 529
15907.07 585
15908.26 562
15909.45 563
15910.64 529
15911.84 556
15913.03 553
15914.22 524
15915.41 577
15916.60 536
15917.79 529
15918.99 549
15920.18 539
15921.37 550
15922.56 532
15923.75 539
15924.95 530
15926.14 566
15927.33 550
15928.52 522
15929.71 515
15930.91 535
15932.10 504
15933.29 505
15934.48 522
15935.68 525
15936.87 536
15938.06 517
15939.25 494
15940.45 525
15941.64 526
15942.83 511
15944.03 488
15945.22 476
15946.41 487
15947.60 488
15948.80 481
15949.99 467
15951.18 478
15952.38 485
15953.57 466
15954.76 468
15955.96 466
15957.15 458
15958.34 467
15959.54 432
15960.73 430
15961.92 452
15963.12 453
15964.31 434
15965.50 453
15966.70 424
15967.89 444
15969.08 453
15970.28 451
15971.47 425
15972.67 382
15973.86 431
15975.05 431
15976.25 425
15977.44 407
15978.64 433
15979.83 423
15981.02 405
15982.22 393
15983.41 419
15984.61 444
15985.80 418
15987.00 404
15988.19 407
15989.38 423
15990.58 426
15991.77 438
15992.97 412
15994.16 428
15995.36 421
15996.55 430
15997.75 420
15998.94 376
16000.14 395
16001.33 427
16002.53 417
16003.72 410
16004.92 399
16006.11 393
16007.31 409
16008.50 406
16009.70 429
16010.89 397
16012.09 393
16013.28 421
16014.48 411
16015.67 403
16016.87 414
16018.07 391
16019.26 421
16020.46 392
16021.65 407
16022.85 393
16024.04 408
16025.24 389
16026.44 381
16027.63 378
16028.83 377
16030.02 389
16031.22 377
16032.42 402
16033.61 398
16034.81 391
16036.00 407
16037.20 427
16038.40 389
16039.59 382
16040.79 376
16041.99 414
16043.18 383
16044.38 405
16045.58 372
16046.77 393
16047.97 399
16049.17 385
16050.36 382
16051.56 409
16052.76 398
16053.95 407
16055.15 414
16056.35 410
16057.54 396
16058.74 380
16059.94 413
16061.14 402
16062.33 419
16063.53 394
16064.73 394
16065.92 400
16067.12 395
16068.32 399
16069.52 384
16070.71 373
16071.91 395
16073.11 379
16074.31 366
16075.50 367
16076.70 381
16077.90 385
16079.10 383
16080.30 393
16081.49 402
16082.69 416
16083.89 386
16085.09 393
16086.29 370
16087.48 385
16088.68 367
16089.88 369
16091.08 404
16092.28 350
16093.48 360
16094.67 352
16095.87 342
16097.07 336
16098.27 358
16099.47 381
16100.67 385
16101.87 377
16103.06 362
16104.26 352
16105.46 361
16106.66 396
16107.86 370
16109.06 387
16110.26 375
16111.46 370
16112.66 377
16113.86 371
16115.05 363
16116.25 360
16117.45 371
16118.65 356
16119.85 371
16121.05 372
16122.25 356
16123.45 387
16124.65 355
16125.85 365
16127.05 386
16128.25 356
16129.45 365
16130.65 381
16131.85 381
16133.05 375
16134.25 364
16135.45 366
16136.65 382
16137.85 359
16139.05 360
16140.25 356
16141.45 346
16142.65 306
16143.85 346
16145.05 369
16146.25 380
16147.45 361
16148.65 383
16149.85 356
16151.05 347
16152.25 371
16153.45 372
16154.65 350
16155.85 389
16157.05 386
16158.25 360
16159.46 349
16160.66 368
16161.86 375
16163.06 377
16164.26 385
16165.46 390
16166.66 379
16167.86 386
16169.06 361
16170.27 386
16171.47 365
16172.67 369
16173.87 355
16175.07 383
16176.27 385
16177.47 383
16178.67 368
16179.88 384
16181.08 360
16182.28 380
16183.48 367
16184.68 357
16185.89 378
16187.09 394
16188.29 397
16189.49 387
16190.69 398
16191.90 402
16193.10 404
16194.30 375
16195.50 388
16196.70 358
16197.91 384
16199.11 383
16200.31 388
16201.51 418
16202.72 427
16203.92 413
16205.12 389
16206.32 388
16207.53 401
16208.73 414
16209.93 377
16211.13 414
16212.34 376
16213.54 408
16214.74 410
16215.95 409
16217.15 387
16218.35 385
16219.55 422
16220.76 408
16221.96 380
16223.16 390
16224.37 406
16225.57 399
16226.77 412
16227.98 427
16229.18 418
16230.38 415
16231.59 438
16232.79 414
16233.99 398
16235.20 399
16236.40 405
16237.61 423
16238.81 436
16240.01 428
16241.22 429
16242.42 426
16243.63 403
16244.83 429
16246.03 439
16247.24 447
16248.44 414
16249.65 461
16250.85 426
16252.05 450
16253.26 428
16254.46 419
16255.67 432
16256.87 440
16258.08 445
16259.28 457
16260.49 466
16261.69 448
16262.89 448
16264.10 472
16265.30 447
16266.51 453
16267.71 450
16268.92 431
16270.12 449
16271.33 435
16272.53 446
16273.74 468
16274.94 465
16276.15 428
16277.35 464
16278.56 458
16279.77 462
16280.97 458
16282.18 457
16283.38 485
16284.59 441
16285.79 475
16287.00 457
16288.20 481
16289.41 462
16290.61 477
16291.82 454
16293.03 438
16294.23 430
16295.44 474
16296.64 477
16297.85 439
16299.06 444
16300.26 486
16301.47 484
16302.67 458
16303.88 435
16305.09 482
16306.29 507
16307.50 463
16308.71 492
16309.91 495
16311.12 469
16312.33 459
16313.53 474
16314.74 452
16315.95 470
16317.15 458
16318.36 460
16319.57 461
16320.77 429
16321.98 455
16323.19 455
16324.39 442
16325.60 412
16326.81 483
16328.01 461
16329.22 443
16330.43 425
16331.64 450
16332.84 440
16334.05 418
16335.26 422
16336.47 422
16337.67 424
16338.88 395
16340.09 398
16341.30 434
16342.50 430
16343.71 413
16344.92 442
16346.13 403
16347.33 419
16348.54 402
16349.75 413
16350.96 388
16352.17 396
16353.37 435
16354.58 410
16355.79 400
16357.00 379
16358.21 390
16359.41 376
16360.62 404
16361.83 376
16363.04 384
16364.25 403
16365.46 393
16366.67 386
16367.87 400
16369.08 384
16370.29 395
16371.50 411
16372.71 401
16373.92 399
16375.13 375
16376.34 384
16377.54 386
16378.75 395
16379.96 389
16381.17 410
16382.38 383
16383.59 385
16384.80 380
16386.01 424
16387.22 363
16388.43 390
16389.64 396
16390.85 378
16392.05 367
16393.26 397
16394.47 399
16395.68 385
16396.89 384
16398.10 393
16399.31 434
16400.52 375
16401.73 391
16402.94 373
16404.15 397
16405.36 363
16406.57 370
16407.78 397
16408.99 391
16410.20 401
16411.41 396
16412.62 393
16413.83 410
16415.04 376
16416.25 390
16417.46 416
16418.67 387
16419.88 367
16421.10 384
16422.31 404
16423.52 386
16424.73 390
16425.94 387
16427.15 378
16428.36 382
16429.57 377
16430.78 361
16431.99 374
16433.20 356
16434.41 363
16435.63 408
16436.84 387
16438.05 361
16439.26 365
16440.47 383
16441.68 346
16442.89 361
16444.10 389
16445.32 380
16446.53 348
16447.74 375
16448.95 374
16450.16 363
16451.37 365
16452.59 382
16453.80 368
16455.01 365
16456.22 362
16457.43 378
16458.64 369
16459.86 348
16461.07 368
16462.28 358
16463.49 364
16464.70 390
16465.92 372
16467.13 358
16468.34 375
16469.55 357
16470.77 334
16471.98 364
16473.19 355
16474.40 346
16475.62 353
16476.83 348
16478.04 344
16479.25 365
16480.47 370
16481.68 339
16482.89 327
16484.11 331
16485.32 347
16486.53 356
16487.74 321
16488.96 359
16490.17 370
16491.38 367
16492.60 365
16493.81 376
16495.02 353
16496.24 348
16497.45 376
16498.66 362
16499.88 343
16501.09 342
16502.30 358
16503.52 351
16504.73 340
16505.94 348
16507.16 347
16508.37 338
16509.59 327
16510.80 323
16512.01 336
16513.23 324
16514.44 325
16515.66 360
16516.87 314
16518.08 336
16519.30 333
16520.51 359
16521.73 359
16522.94 353
16524.16 322
16525.37 353
16526.58 351
16527.80 336
16529.01 350
16530.23 381
16531.44 355
16532.66 346
16533.87 356
16535.09 378
16536.30 355
16537.52 325
16538.73 385
16539.95 367
16541.16 339
16542.38 334
16543.59 369
16544.81 346
16546.02 349
16547.24 346
16548.45 352
16549.67 352
16550.88 359
16552.10 345
16553.31 354
16554.53 355
16555.74 353
16556.96 369
16558.18 361
16559.39 328
16560.61 306
16561.82 362
16563.04 345
16564.25 342
16565.47 354
16566.69 348
16567.90 371
16569.12 344
16570.33 361
16571.55 335
16572.77 333
16573.98 358
16575.20 358
16576.41 347
16577.63 348
16578.85 341
16580.06 346
16581.28 337
16582.50 322
16583.71 351
16584.93 340
16586.15 337
16587.36 367
16588.58 352
16589.80 350
16591.01 339
16592.23 354
16593.45 352
16594.66 325
16595.88 336
16597.10 338
16598.32 333
16599.53 323
16600.75 342
16601.97 320
16603.18 350
16604.40 317
16605.62 352
16606.84 322
16608.05 352
16609.27 324
16610.49 325
16611.71 347
16612.92 366
16614.14 323
16615.36 308
16616.58 341
16617.79 330
16619.01 349
16620.23 322
16621.45 323
16622.67 322
16623.88 342
16625.10 293
16626.32 308
16627.54 297
16628.76 354
16629.97 337
16631.19 308
16632.41 342
16633.63 314
16634.85 342
16636.07 308
16637.29 317
16638.50 320
16639.72 330
16640.94 317
16642.16 335
16643.38 330
16644.60 335
16645.82 318
16647.03 306
16648.25 323
16649.47 310
16650.69 319
16651.91 302
16653.13 329
16654.35 324
16655.57 331
16656.79 336
16658.01 340
16659.23 318
16660.45 316
16661.66 324
16662.88 325
16664.10 306
16665.32 324
16666.54 304
16667.76 297
16668.98 323
16670.20 293
16671.42 307
16672.64 315
16673.86 323
16675.08 315
16676.30 307
16677.52 331
16678.74 333
16679.96 318
16681.18 319
16682.40 305
16683.62 335
16684.84 322
16686.06 310
16687.28 324
16688.50 329
16689.72 299
16690.94 314
16692.16 318
16693.39 300
16694.61 322
16695.83 302
16697.05 336
16698.27 310
16699.49 329
16700.71 332
16701.93 330
16703.15 315
16704.37 318
16705.59 308
16706.81 325
16708.04 307
16709.26 311
16710.48 312
16711.70 349
16712.92 324
16714.14 294
16715.36 306
16716.58 313
16717.81 343
16719.03 310
16720.25 307
16721.47 299
16722.69 298
16723.91 330
16725.14 318
16726.36 297
16727.58 309
16728.80 307
16730.02 325
16731.24 289
16732.47 299
16733.69 317
16734.91 313
16736.13 313
16737.36 307
16738.58 296
16739.80 299
16741.02 325
16742.24 284
16743.47 330
16744.69 318
16745.91 326
16747.13 328
16748.36 321
16749.58 319
16750.80 294
16752.02 319
16753.25 327
16754.47 314
16755.69 310
16756.92 326
16758.14 325
16759.36 296
16760.59 303
16761.81 303
16763.03 307
16764.25 314
16765.48 315
16766.70 319
16767.92 327
16769.15 316
16770.37 294
16771.59 307
16772.82 324
16774.04 332
16775.27 326
16776.49 298
16777.71 294
16778.94 294
16780.16 313
16781.38 307
16782.61 305
16783.83 334
16785.06 338
16786.28 329
16787.50 329
16788.73 316
16789.95 297
16791.18 311
16792.40 299
16793.62 307
16794.85 298
16796.07 325
16797.30 300
16798.52 311
16799.75 307
16800.97 310
16802.19 337
16803.42 335
16804.64 334
16805.87 301
16807.09 327
16808.32 335
16809.54 331
16810.77 303
16811.99 332
16813.22 312
16814.44 307
16815.67 309
16816.89 312
16818.12 338
16819.34 322
16820.57 315
16821.79 316
16823.02 297
16824.24 337
16825.47 320
16826.70 310
16827.92 326
16829.15 308
16830.37 317
16831.60 343
16832.82 341
16834.05 321
16835.27 305
16836.50 315
16837.73 358
16838.95 322
16840.18 361
16841.40 346
16842.63 351
16843.86 329
16845.08 330
16846.31 345
16847.53 360
16848.76 326
16849.99 313
16851.21 316
16852.44 340
16853.67 343
16854.89 351
16856.12 334
16857.35 333
16858.57 352
16859.80 337
16861.03 363
16862.25 344
16863.48 362
16864.71 330
16865.93 337
16867.16 337
16868.39 328
16869.61 338
16870.84 340
16872.07 350
16873.30 362
16874.52 379
16875.75 346
16876.98 360
16878.20 364
16879.43 332
16880.66 343
16881.89 361
16883.11 373
16884.34 349
16885.57 355
16886.80 350
16888.02 350
16889.25 362
16890.48 362
16891.71 349
16892.94 381
16894.16 355
16895.39 346
16896.62 352
16897.85 356
16899.08 386
16900.30 356
16901.53 338
16902.76 371
16903.99 346
16905.22 339
16906.45 349
16907.67 353
16908.90 354
16910.13 335
16911.36 350
16912.59 368
16913.82 323
16915.04 356
16916.27 356
16917.50 365
16918.73 349
16919.96 358
16921.19 340
16922.42 347
16923.65 369
16924.88 366
16926.10 339
16927.33 366
16928.56 323
16929.79 352
16931.02 325
16932.25 343
16933.48 359
16934.71 355
16935.94 337
16937.17 343
16938.40 346
16939.63 345
16940.86 338
16942.09 377
16943.32 348
16944.55 359
16945.78 345
16947.01 330
16948.24 343
16949.47 332
16950.70 365
16951.93 336
16953.16 341
16954.39 331
16955.62 341
16956.85 329
16958.08 353
16959.31 347
16960.54 360
16961.77 350
16963.00 332
16964.23 362
16965.46 340
16966.69 346
16967.92 343
16969.15 351
16970.38 344
16971.61 353
16972.84 343
16974.07 356
16975.30 345
16976.54 342
16977.77 344
16979.00 378
16980.23 363
16981.46 355
16982.69 343
16983.92 342
16985.15 348
16986.38 331
16987.62 324
16988.85 345
16990.08 337
16991.31 337
16992.54 334
16993.77 326
16995.00 354
16996.24 329
16997.47 348
16998.70 350
16999.93 334
17001.16 338
17002.39 332
17003.63 330
17004.86 314
17006.09 332
17007.32 327
17008.55 332
17009.79 305
17011.02 319
17012.25 307
17013.48 337
17014.72 341
17015.95 340
17017.18 338
17018.41 351
17019.64 326
17020.88 339
17022.11 325
17023.34 318
17024.58 328
17025.81 311
17027.04 323
17028.27 322
17029.51 320
17030.74 302
17031.97 335
17033.21 301
17034.44 293
17035.67 302
17036.90 333
17038.14 341
17039.37 333
17040.60 333
17041.84 327
17043.07 313
17044.30 325
17045.54 296
17046.77 346
17048.00 317
17049.24 333
17050.47 336
17051.70 328
17052.94 352
17054.17 327
17055.41 315
17056.64 308
17057.87 318
17059.11 327
17060.34 318
17061.58 304
17062.81 308
17064.04 285
17065.28 292
17066.51 336
17067.75 314
17068.98 328
17070.21 297
17071.45 342
17072.68 319
17073.92 320
17075.15 295
17076.39 313
17077.62 322
17078.86 305
17080.09 289
17081.33 286
17082.56 303
17083.80 309
17085.03 307
17086.26 314
17087.50 324
17088.73 306
17089.97 331
17091.20 295
17092.44 283
17093.68 297
17094.91 320
17096.15 313
17097.38 325
17098.62 310
17099.85 334
17101.09 300
17102.32 310
17103.56 317
17104.79 319
17106.03 323
17107.26 302
17108.50 311
17109.74 300
17110.97 308
17112.21 312
17113.44 319
17114.68 287
17115.92 306
17117.15 292
17118.39 313
17119.62 320
17120.86 285
17122.10 320
17123.33 292
17124.57 317
17125.80 320
17127.04 324
17128.28 314
17129.51 319
17130.75 328
17131.99 300
17133.22 269
17134.46 311
17135.70 323
17136.93 304
17138.17 285
17139.41 306
17140.64 321
17141.88 315
17143.12 305
17144.35 305
17145.59 325
17146.83 290
17148.07 308
17149.30 328
17150.54 329
17151.78 322
17153.02 319
17154.25 310
17155.49 324
17156.73 300
17157.96 321
17159.20 315
17160.44 284
17161.68 313
17162.92 290
17164.15 304
17165.39 282
17166.63 291
17167.87 304
17169.10 306
17170.34 288
17171.58 297
17172.82 299
17174.06 304
17175.29 306
17176.53 305
17177.77 303
17179.01 313
17180.25 317
17181.49 281
17182.72 297
17183.96 278
17185.20 314
17186.44 303
17187.68 312
17188.92 309
17190.15 299
17191.39 286
17192.63 307
17193.87 278
17195.11 302
17196.35 291
17197.59 285
17198.83 299
17200.07 298
17201.30 302
17202.54 294
17203.78 287
17205.02 269
17206.26 309
17207.50 272
17208.74 307
17209.98 297
17211.22 300
17212.46 278
17213.70 290
17214.94 287
17216.18 291
17217.42 285
17218.66 297
17219.90 305
17221.14 294
17222.38 284
17223.62 315
17224.86 296
17226.10 292
17227.34 298
17228.58 290
17229.82 290
17231.06 288
17232.30 292
17233.54 275
17234.78 296
17236.02 300
17237.26 315
17238.50 291
17239.74 294
17240.98 297
17242.22 278
17243.46 270
17244.70 282
17245.94 292
17247.18 294
17248.42 303
17249.66 274
17250.90 267
17252.14 297
17253.39 280
17254.63 270
17255.87 269
17257.11 288
17258.35 271
17259.59 274
17260.83 291
17262.07 294
17263.31 280
17264.56 278
17265.80 269
17267.04 285
17268.28 258
17269.52 267
17270.76 283
17272.00 265
17273.25 255
17274.49 315
17275.73 280
17276.97 268
17278.21 264
17279.45 274
17280.70 293
17281.94 305
17283.18 296
17284.42 264
17285.66 283
17286.91 260
17288.15 270
17289.39 270
17290.63 281
17291.88 269
17293.12 280
17294.36 284
17295.60 260
17296.85 266
17298.09 262
17299.33 254
17300.57 275
17301.82 304
17303.06 266
17304.30 265
17305.54 266
17306.79 271
17308.03 271
17309.27 277
17310.52 265
17311.76 262
17313.00 276
17314.25 265
17315.49 280
17316.73 252
17317.97 268
17319.22 268
17320.46 299
17321.71 268
17322.95 278
17324.19 261
17325.44 294
17326.68 278
17327.92 280
17329.17 283
17330.41 276
17331.65 293
17332.90 272
17334.14 271
17335.39 273
17336.63 286
17337.87 284
17339.12 277
17340.36 275
17341.61 274
17342.85 253
17344.09 281
17345.34 255
17346.58 259
17347.83 274
17349.07 272
17350.32 298
17351.56 280
17352.80 257
17354.05 287
17355.29 283
17356.54 277
17357.78 281
17359.03 271
17360.27 279
17361.52 266
17362.76 288
17364.01 279
17365.25 286
17366.50 279
17367.74 286
17368.99 284
17370.23 269
17371.48 270
17372.72 274
17373.97 277
17375.21 267
17376.46 296
17377.70 274
17378.95 274
17380.19 280
17381.44 276
17382.69 265
17383.93 254
17385.18 250
17386.42 260
17387.67 285
17388.91 279
17390.16 279
17391.41 288
17392.65 278
17393.90 296
17395.14 284
17396.39 282
17397.64 259
17398.88 256
17400.13 254
17401.37 281
17402.62 298
17403.87 289
17405.11 258
17406.36 270
17407.61 275
17408.85 274
17410.10 281
17411.35 257
17412.59 277
17413.84 310
17415.09 279
17416.33 264
17417.58 276
17418.83 285
17420.07 281
17421.32 286
17422.57 262
17423.82 292
17425.06 285
17426.31 292
17427.56 275
17428.80 275
17430.05 269
17431.30 275
17432.55 270
17433.79 279
17435.04 274
17436.29 279
17437.54 285
17438.78 290
17440.03 298
17441.28 302
17442.53 278
17443.77 269
17445.02 287
17446.27 270
17447.52 260
17448.77 272
17450.01 283
17451.26 294
17452.51 291
17453.76 300
17455.01 275
17456.25 259
17457.50 270
17458.75 288
17460.00 294
17461.25 270
17462.50 288
17463.74 296
17464.99 307
17466.24 256
17467.49 275
17468.74 272
17469.99 279
17471.24 303
17472.49 289
17473.73 283
17474.98 283
17476.23 279
17477.48 275
17478.73 270
17479.98 268
17481.23 264
17482.48 293
17483.73 301
17484.98 297
17486.23 310
17487.47 282
17488.72 294
17489.97 289
17491.22 311
17492.47 287
17493.72 287
17494.97 286
17496.22 266
17497.47 299
17498.72 304
17499.97 300
17501.22 327
17502.47 315
17503.72 280
17504.97 275
17506.22 301
17507.47 323
17508.72 295
17509.97 306
17511.22 320
17512.47 308
17513.72 287
17514.97 308
17516.22 310
17517.47 277
17518.72 308
17519.97 287
17521.22 327
17522.47 278
17523.72 282
17524.98 291
17526.23 285
17527.48 299
17528.73 283
17529.98 304
17531.23 290
17532.48 315
17533.73 321
17534.98 304
17536.23 282
17537.48 306
17538.74 303
17539.99 304
17541.24 314
17542.49 324
17543.74 310
17544.99 290
17546.24 293
17547.50 297
17548.75 278
17550.00 301
17551.25 340
17552.50 304
17553.75 280
17555.01 300
17556.26 289
17557.51 278
17558.76 298
17560.01 289
17561.26 306
17562.52 302
17563.77 290
17565.02 302
17566.27 311
17567.53 296
17568.78 303
17570.03 309
17571.28 305
17572.53 317
17573.79 283
17575.04 303
17576.29 280
17577.54 292
17578.80 287
17580.05 307
17581.30 313
17582.56 299
17583.81 281
17585.06 307
17586.31 292
17587.57 306
17588.82 284
17590.07 286
17591.33 306
17592.58 278
17593.83 283
17595.08 302
17596.34 304
17597.59 315
17598.84 289
17600.10 302
17601.35 292
17602.61 291
17603.86 288
17605.11 278
17606.37 289
17607.62 286
17608.87 315
17610.13 300
17611.38 279
17612.63 299
17613.89 292
17615.14 311
17616.40 288
17617.65 305
17618.90 310
17620.16 299
17621.41 295
17622.67 287
17623.92 300
17625.17 301
17626.43 302
17627.68 295
17628.94 289
17630.19 268
17631.45 305
17632.70 307
17633.96 288
17635.21 283
17636.47 297
17637.72 281
17638.97 304
17640.23 307
17641.48 283
17642.74 274
17643.99 278
17645.25 286
17646.50 287
17647.76 292
17649.01 289
17650.27 299
17651.52 290
17652.78 289
17654.04 282
17655.29 311
17656.55 279
17657.80 306
17659.06 276
17660.31 297
17661.57 251
17662.82 287
17664.08 297
17665.33 319
17666.59 310
17667.85 272
17669.10 306
17670.36 286
17671.61 306
17672.87 319
17674.13 296
17675.38 308
17676.64 307
17677.89 290
17679.15 323
17680.41 293
17681.66 322
17682.92 296
17684.18 297
17685.43 300
17686.69 305
17687.95 305
17689.20 284
17690.46 275
17691.71 297
17692.97 319
17694.23 285
17695.49 297
17696.74 310
17698.00 315
17699.26 299
17700.51 312
17701.77 285
17703.03 322
17704.28 287
17705.54 317
17706.80 301
17708.06 299
17709.31 313
17710.57 303
17711.83 286
17713.08 281
17714.34 319
17715.60 293
17716.86 289
17718.11 281
17719.37 308
17720.63 293
17721.89 333
17723.15 318
17724.40 319
17725.66 313
17726.92 326
17728.18 322
17729.43 316
17730.69 307
17731.95 284
17733.21 345
17734.47 329
17735.73 295
17736.98 304
17738.24 322
17739.50 306
17740.76 295
17742.02 316
17743.28 314
17744.53 308
17745.79 309
17747.05 299
17748.31 289
17749.57 318
17750.83 324
17752.09 326
17753.34 302
17754.60 318
17755.86 278
17757.12 312
17758.38 306
17759.64 306
17760.90 308
17762.16 302
17763.42 328
17764.68 320
17765.94 302
17767.19 277
17768.45 291
17769.71 313
17770.97 293
17772.23 280
17773.49 317
17774.75 291
17776.01 303
17777.27 284
17778.53 293
17779.79 277
17781.05 308
17782.31 301
17783.57 284
17784.83 274
17786.09 276
17787.35 276
17788.61 291
17789.87 311
17791.13 277
17792.39 291
17793.65 269
17794.91 322
17796.17 295
17797.43 295
17798.69 267
17799.95 296
17801.21 302
17802.47 288
17803.73 288
17805.00 284
17806.26 276
17807.52 293
17808.78 284
17810.04 288
17811.30 281
17812.56 281
17813.82 286
17815.08 278
17816.34 288
17817.60 283
17818.87 270
17820.13 274
17821.39 288
17822.65 286
17823.91 277
17825.17 273
17826.43 270
17827.69 262
17828.96 258
17830.22 269
17831.48 274
17832.74 275
17834.00 259
17835.26 279
17836.53 286
17837.79 269
17839.05 266
17840.31 283
17841.57 280
17842.84 272
17844.10 275
17845.36 268
17846.62 289
17847.88 268
17849.15 290
17850.41 280
17851.67 273
17852.93 275
17854.20 276
17855.46 280
17856.72 276
17857.98 259
17859.25 268
17860.51 288
17861.77 269
17863.03 262
17864.30 278
17865.56 271
17866.82 248
17868.09 263
17869.35 262
17870.61 257
17871.87 260
17873.14 280
17874.40 259
17875.66 263
17876.93 266
17878.19 266
17879.45 264
17880.72 269
17881.98 252
17883.24 248
17884.51 295
17885.77 287
17887.03 252
17888.30 262
17889.56 259
17890.83 291
17892.09 255
17893.35 260
17894.62 260
17895.88 272
17897.14 280
17898.41 275
17899.67 269
17900.94 264
17902.20 270
17903.46 284
17904.73 262
17905.99 270
17907.26 273
17908.52 271
17909.79 284
17911.05 271
17912.32 268
17913.58 272
17914.84 282
17916.11 275
17917.37 254
17918.64 272
17919.90 265
17921.17 287
17922.43 268
17923.70 272
17924.96 275
17926.23 260
17927.49 280
17928.76 252
17930.02 274
17931.29 264
17932.55 263
17933.82 249
17935.08 262
17936.35 264
17937.61 275
17938.88 275
17940.14 279
17941.41 274
17942.68 268
17943.94 276
17945.21 274
17946.47 257
17947.74 255
17949.00 259
17950.27 270
17951.54 283
17952.80 282
17954.07 278
17955.33 241
17956.60 279
17957.87 273
17959.13 294
17960.40 274
17961.66 254
17962.93 279
17964.20 255
17965.46 263
17966.73 259
17968.00 262
17969.26 275
17970.53 284
17971.80 268
17973.06 271
17974.33 266
17975.60 284
17976.86 266
17978.13 270
17979.40 264
17980.66 264
17981.93 278
17983.20 275
17984.46 264
17985.73 247
17987.00 286
17988.26 297
17989.53 284
17990.80 293
17992.07 295
17993.33 300
17994.60 291
17995.87 277
17997.14 274
17998.40 296
17999.67 273
18000.94 287
18002.21 261
18003.47 285
18004.74 277
18006.01 275
18007.28 281
18008.55 295
18009.81 289
18011.08 304
18012.35 272
18013.62 294
18014.89 275
18016.15 274
18017.42 275
18018.69 264
18019.96 287
18021.23 268
18022.49 290
18023.76 288
18025.03 307
18026.30 283
18027.57 294
18028.84 279
18030.11 281
18031.37 287
18032.64 295
18033.91 293
18035.18 288
18036.45 278
18037.72 286
18038.99 281
18040.26 283
18041.53 289
18042.79 293
18044.06 296
18045.33 277
18046.60 308
18047.87 279
18049.14 285
18050.41 275
18051.68 300
18052.95 281
18054.22 305
18055.49 299
18056.76 289
18058.03 278
18059.30 291
18060.57 299
18061.84 262
18063.11 303
18064.38 287
18065.65 305
18066.92 273
18068.19 280
18069.46 266
18070.73 280
18072.00 265
18073.27 288
18074.54 290
18075.81 293
18077.08 298
18078.35 282
18079.62 285
18080.89 294
18082.16 291
18083.43 287
18084.70 311
18085.97 285
18087.24 293
18088.51 280
18089.78 287
18091.05 292
18092.32 278
18093.59 276
18094.87 291
18096.14 301
18097.41 286
18098.68 262
18099.95 283
18101.22 289
18102.49 277
18103.76 296
18105.03 299
18106.31 290
18107.58 258
18108.85 309
18110.12 275
18111.39 275
18112.66 280
18113.93 290
18115.21 284
18116.48 294
18117.75 306
18119.02 297
18120.29 293
18121.56 284
18122.84 280
18124.11 286
18125.38 281
18126.65 295
18127.92 295
18129.20 303
18130.47 287
18131.74 275
18133.01 294
18134.29 272
18135.56 286
18136.83 256
18138.10 275
18139.38 287
18140.65 259
18141.92 286
18143.19 281
18144.47 286
18145.74 274
18147.01 288
18148.28 273
18149.56 284
18150.83 269
18152.10 282
18153.38 266
18154.65 291
18155.92 287
18157.19 279
18158.47 273
18159.74 295
18161.01 309
18162.29 285
18163.56 286
18164.83 272
18166.11 272
18167.38 297
18168.65 280
18169.93 266
18171.20 287
18172.48 300
18173.75 284
18175.02 265
18176.30 283
18177.57 285
18178.84 298
18180.12 301
18181.39 278
18182.67 272
18183.94 257
18185.21 266
18186.49 272
18187.76 280
18189.04 276
18190.31 304
18191.59 268
18192.86 270
18194.13 266
18195.41 265
18196.68 297
18197.96 272
18199.23 281
18200.51 275
18201.78 267
18203.06 246
18204.33 276
18205.61 257
18206.88 282
18208.16 275
18209.43 251
18210.71 260
18211.98 287
18213.26 282
18214.53 281
18215.81 263
18217.08 275
18218.36 273
18219.63 263
18220.91 284
18222.18 258
18223.46 261
18224.73 265
18226.01 285
18227.28 268
18228.56 280
18229.84 297
18231.11 283
18232.39 259
18233.66 251
18234.94 304
18236.21 296
18237.49 289
18238.77 284
18240.04 285
18241.32 281
18242.59 270
18243.87 266
18245.15 297
18246.42 274
18247.70 274
18248.98 276
18250.25 293
18251.53 264
18252.81 279
18254.08 264
18255.36 284
18256.63 311
18257.91 262
18259.19 260
18260.46 288
18261.74 268
18263.02 263
18264.30 279
18265.57 292
18266.85 289
18268.13 270
18269.40 294
18270.68 282
18271.96 284
18273.23 268
18274.51 284
18275.79 279
18277.07 279
18278.34 276
18279.62 264
18280.90 265
18282.18 275
18283.45 263
18284.73 261
18286.01 279
18287.29 277
18288.56 290
18289.84 262
18291.12 269
18292.40 284
18293.68 275
18294.95 254
18296.23 285
18297.51 274
18298.79 255
18300.07 293
18301.34 273
18302.62 291
18303.90 260
18305.18 302
18306.46 293
18307.74 280
18309.01 256
18310.29 282
18311.57 257
18312.85 287
18314.13 282
18315.41 281
18316.69 286
18317.96 282
18319.24 282
18320.52 280
18321.80 292
18323.08 285
18324.36 271
18325.64 270
18326.92 295
18328.20 264
18329.47 303
18330.75 302
18332.03 284
18333.31 273
18334.59 274
18335.87 287
18337.15 275
18338.43 291
18339.71 295
18340.99 266
18342.27 278
18343.55 293
18344.83 313
18346.11 287
18347.39 282
18348.67 300
18349.95 269
18351.23 275
18352.51 279
18353.79 308
18355.07 271
18356.35 277
18357.63 293
18358.91 273
18360.19 292
18361.47 282
18362.75 270
18364.03 312
18365.31 284
18366.59 270
18367.87 277
18369.15 274
18370.43 276
18371.71 283
18372.99 301
18374.27 263
18375.55 268
18376.83 276
18378.12 295
18379.40 284
18380.68 261
18381.96 270
18383.24 272
18384.52 261
18385.80 270
18387.08 301
18388.36 305
18389.65 263
18390.93 284
18392.21 289
18393.49 259
18394.77 274
18396.05 269
18397.33 267
18398.62 285
18399.90 272
18401.18 271
18402.46 280
18403.74 248
18405.02 282
18406.31 281
18407.59 308
18408.87 295
18410.15 270
18411.43 287
18412.72 263
18414.00 297
18415.28 280
18416.56 271
18417.84 275
18419.13 282
18420.41 307
18421.69 275
18422.97 288
18424.26 268
18425.54 281
18426.82 281
18428.10 285
18429.39 252
18430.67 276
18431.95 266
18433.23 296
18434.52 290
18435.80 285
18437.08 277
18438.37 274
18439.65 289
18440.93 293
18442.22 226
18443.50 290
18444.78 293
18446.06 265
18447.35 268
18448.63 279
18449.91 278
18451.20 265
18452.48 277
18453.76 280
18455.05 278
18456.33 297
18457.62 289
18458.90 268
18460.18 283
18461.47 284
18462.75 282
18464.03 300
18465.32 285
18466.60 275
18467.89 282
18469.17 276
18470.45 256
18471.74 282
18473.02 298
18474.31 290
18475.59 276
18476.88 291
18478.16 289
18479.44 288
18480.73 276
18482.01 287
18483.30 298
18484.58 295
18485.87 300
18487.15 305
18488.44 308
18489.72 282
18491.01 289
18492.29 279
18493.58 289
18494.86 272
18496.15 292
18497.43 281
18498.72 306
18500.00 300
18501.29 333
18502.57 304
18503.86 296
18505.14 284
18506.43 305
18507.71 292
18509.00 320
18510.28 293
18511.57 281
18512.85 287
18514.14 289
18515.42 286
18516.71 284
18518.00 307
18519.28 285
18520.57 282
18521.85 303
18523.14 301
18524.43 291
18525.71 296
18527.00 289
18528.28 306
18529.57 297
18530.86 294
18532.14 282
18533.43 291
18534.71 304
18536.00 285
18537.29 318
18538.57 286
18539.86 306
18541.15 305
18542.43 279
18543.72 293
18545.01 271
18546.29 295
18547.58 286
18548.87 301
18550.15 299
18551.44 302
18552.73 301
18554.01 284
18555.30 301
18556.59 288
18557.88 273
18559.16 287
18560.45 282
18561.74 278
18563.02 279
18564.31 285
18565.60 303
18566.89 288
18568.17 281
18569.46 304
18570.75 295
18572.04 287
18573.32 273
18574.61 242
18575.90 282
18577.19 275
18578.48 303
18579.76 271
18581.05 299
18582.34 281
18583.63 291
18584.92 260
18586.20 279
18587.49 302
18588.78 291
18590.07 282
18591.36 275
18592.64 269
18593.93 269
18595.22 283
18596.51 279
18597.80 282
18599.09 278
18600.38 278
18601.66 301
18602.95 271
18604.24 284
18605.53 289
18606.82 273
18608.11 300
18609.40 280
18610.69 259
18611.98 276
18613.26 277
18614.55 311
18615.84 281
18617.13 286
18618.42 309
18619.71 283
18621.00 275
18622.29 282
18623.58 271
18624.87 305
18626.16 271
18627.45 279
18628.74 256
18630.03 260
18631.32 277
18632.61 284
18633.89 303
18635.18 274
18636.47 253
18637.76 258
18639.05 279
18640.34 270
18641.63 266
18642.92 299
18644.21 273
18645.50 280
18646.79 278
18648.09 278
18649.38 303
18650.67 290
18651.96 261
18653.25 267
18654.54 257
18655.83 279
18657.12 275
18658.41 278
18659.70 264
18660.99 262
18662.28 275
18663.57 286
18664.86 266
18666.15 261
18667.44 269
18668.74 275
18670.03 277
18671.32 231
18672.61 274
18673.90 277
18675.19 273
18676.48 290
18677.77 268
18679.06 241
18680.36 257
18681.65 257
18682.94 256
18684.23 239
18685.52 273
18686.81 274
18688.11 284
18689.40 259
18690.69 272
18691.98 270
18693.27 267
18694.56 264
18695.86 269
18697.15 254
18698.44 251
18699.73 262
18701.02 270
18702.32 266
18703.61 243
18704.90 267
18706.19 253
18707.48 249
18708.78 244
18710.07 236
18711.36 255
18712.65 262
18713.95 246
18715.24 251
18716.53 261
18717.83 236
18719.12 251
18720.41 241
18721.70 255
18723.00 252
18724.29 269
18725.58 264
18726.87 245
18728.17 249
18729.46 259
18730.75 283
18732.05 259
18733.34 257
18734.63 269
18735.93 282
18737.22 247
18738.51 284
18739.81 253
18741.10 277
18742.39 264
18743.69 261
18744.98 230
18746.27 260
18747.57 254
18748.86 273
18750.16 242
18751.45 245
18752.74 237
18754.04 239
18755.33 247
18756.63 231
18757.92 247
18759.21 248
18760.51 260
18761.80 235
18763.10 272
18764.39 229
18765.69 246
18766.98 247
18768.27 237
18769.57 234
18770.86 239
18772.16 248
18773.45 254
18774.75 254
18776.04 251
18777.34 244
18778.63 257
18779.93 261
18781.22 235
18782.52 253
18783.81 249
18785.11 272
18786.40 259
18787.70 245
18788.99 270
18790.29 275
18791.58 284
18792.88 278
18794.17 268
18795.47 255
18796.76 278
18798.06 257
18799.35 284
18800.65 251
18801.94 276
18803.24 263
18804.54 246
18805.83 242
18807.13 266
18808.42 270
18809.72 239
18811.01 261
18812.31 236
18813.61 263
18814.90 234
18816.20 251
18817.49 239
18818.79 263
18820.09 258
18821.38 265
18822.68 248
18823.98 252
18825.27 249
18826.57 251
18827.87 241
18829.16 242
18830.46 236
18831.75 245
18833.05 233
18834.35 258
18835.64 255
18836.94 233
18838.24 249
18839.54 253
18840.83 253
18842.13 241
18843.43 248
18844.72 250
18846.02 250
18847.32 245
18848.61 230
18849.91 239
18851.21 221
18852.51 260
18853.80 233
18855.10 251
18856.40 241
18857.70 242
18858.99 232
18860.29 262
18861.59 251
18862.89 259
18864.18 227
18865.48 246
18866.78 240
18868.08 251
18869.38 224
18870.67 235
18871.97 250
18873.27 251
18874.57 255
18875.87 234
18877.16 269
18878.46 232
18879.76 236
18881.06 243
18882.36 250
18883.66 258
18884.95 241
18886.25 235
18887.55 268
18888.85 223
18890.15 241
18891.45 233
18892.75 247
18894.04 246
18895.34 250
18896.64 261
18897.94 231
18899.24 237
18900.54 226
18901.84 256
18903.14 232
18904.44 244
18905.74 235
18907.03 235
18908.33 232
18909.63 244
18910.93 260
18912.23 268
18913.53 255
18914.83 249
18916.13 232
18917.43 228
18918.73 241
18920.03 270
18921.33 253
18922.63 236
18923.93 264
18925.23 250
18926.53 258
18927.83 214
18929.13 231
18930.43 223
18931.73 230
18933.03 233
18934.33 246
18935.63 264
18936.93 219
18938.23 230
18939.53 230
18940.83 241
18942.13 244
18943.43 245
18944.73 248
18946.03 257
18947.33 237
18948.63 237
18949.93 224
18951.23 241
18952.53 249
18953.84 233
18955.14 244
18956.44 242
18957.74 268
18959.04 239
18960.34 255
18961.64 241
18962.94 234
18964.24 231
18965.54 255
18966.85 234
18968.15 251
18969.45 228
18970.75 225
18972.05 261
18973.35 235
18974.65 251
18975.96 236
18977.26 243
18978.56 245
18979.86 249
18981.16 240
18982.46 250
18983.77 238
18985.07 255
18986.37 222
18987.67 235
18988.97 239
18990.28 240
18991.58 244
18992.88 244
18994.18 243
18995.49 234
18996.79 238
18998.09 248
18999.39 228
19000.69 237
19002.00 259
19003.30 240
19004.60 242
19005.90 217
19007.21 235
19008.51 214
19009.81 229
19011.12 227
19012.42 222
19013.72 240
19015.02 243
19016.33 224
19017.63 225
19018.93 266
19020.24 245
19021.54 255
19022.84 235
19024.15 230
19025.45 223
19026.75 220
19028.06 236
19029.36 227
19030.66 221
19031.97 242
19033.27 229
19034.57 225
19035.88 222
19037.18 235
19038.48 251
19039.79 250
19041.09 237
19042.40 247
19043.70 235
19045.00 205
19046.31 241
19047.61 238
19048.92 220
19050.22 228
19051.52 247
19052.83 236
19054.13 256
19055.44 250
19056.74 235
19058.05 232
19059.35 224
19060.65 235
19061.96 217
19063.26 223
19064.57 236
19065.87 252
19067.18 240
19068.48 246
19069.79 246
19071.09 253
19072.40 265
19073.70 261
19075.01 260
19076.31 243
19077.62 244
19078.92 244
19080.23 280
19081.53 260
19082.84 248
19084.14 243
19085.45 234
19086.75 254
19088.06 238
19089.36 250
19090.67 236
19091.98 235
19093.28 234
19094.59 218
19095.89 243
19097.20 211
19098.50 244
19099.81 258
19101.12 255
19102.42 238
19103.73 234
19105.03 252
19106.34 259
19107.65 241
19108.95 233
19110.26 240
19111.56 231
19112.87 229
19114.18 242
19115.48 261
19116.79 233
19118.10 255
19119.40 251
19120.71 263
19122.02 245
19123.32 247
19124.63 260
19125.94 228
19127.24 261
19128.55 247
19129.86 244
19131.16 246
19132.47 239
19133.78 254
19135.08 260
19136.39 230
19137.70 251
19139.01 255
19140.31 230
19141.62 248
19142.93 244
19144.23 233
19145.54 244
19146.85 229
19148.16 254
19149.46 232
19150.77 192
19152.08 224
19153.39 247
19154.69 231
19156.00 246
19157.31 247
19158.62 230
19159.93 246
19161.23 248
19162.54 255
19163.85 246
19165.16 248
19166.47 250
19167.77 257
19169.08 245
19170.39 236
19171.70 249
19173.01 233
19174.32 237
19175.62 230
19176.93 242
19178.24 239
19179.55 248
19180.86 219
19182.17 224
19183.48 242
19184.78 213
19186.09 236
19187.40 254
19188.71 230
19190.02 241
19191.33 238
19192.64 219
19193.95 221
19195.26 249
19196.56 247
19197.87 231
19199.18 223
19200.49 268
19201.80 234
19203.11 221
19204.42 233
19205.73 242
19207.04 253
19208.35 227
19209.66 224
19210.97 241
19212.28 232
19213.59 246
19214.90 246
19216.21 242
19217.52 239
19218.83 232
19220.14 244
19221.45 245
19222.76 228
19224.07 234
19225.38 221
19226.69 243
19228.00 229
19229.31 238
19230.62 252
19231.93 222
19233.24 224
19234.55 228
19235.86 261
19237.17 246
19238.48 257
19239.79 235
19241.10 242
19242.41 247
19243.72 248
19245.03 233
19246.35 245
19247.66 222
19248.97 247
19250.28 255
19251.59 233
19252.90 227
19254.21 232
19255.52 253
19256.83 248
19258.14 239
19259.46 232
19260.77 245
19262.08 242
19263.39 217
19264.70 234
19266.01 250
19267.32 249
19268.64 216
19269.95 232
19271.26 235
19272.57 240
19273.88 251
19275.20 266
19276.51 264
19277.82 248
19279.13 242
19280.44 250
19281.75 233
19283.07 249
19284.38 231
19285.69 235
19287.00 242
19288.32 232
19289.63 241
19290.94 251
19292.25 247
19293.57 233
19294.88 247
19296.19 235
19297.50 221
19298.82 227
19300.13 232
19301.44 228
19302.75 221
19304.07 244
19305.38 228
19306.69 244
19308.01 227
19309.32 249
19310.63 212
19311.94 221
19313.26 220
19314.57 240
19315.88 237
19317.20 231
19318.51 242
19319.82 225
19321.14 236
19322.45 236
19323.76 258
19325.08 229
19326.39 235
19327.70 224
19329.02 225
19330.33 231
19331.65 210
19332.96 228
19334.27 228
19335.59 239
19336.90 234
19338.22 254
19339.53 233
19340.84 228
19342.16 249
19343.47 233
19344.79 218
19346.10 248
19347.41 231
19348.73 252
19350.04 219
19351.36 211
19352.67 239
19353.99 216
19355.30 222
19356.62 221
19357.93 214
19359.25 223
19360.56 236
19361.87 231
19363.19 205
19364.50 211
19365.82 237
19367.13 238
19368.45 239
19369.76 218
19371.08 229
19372.39 248
19373.71 254
19375.02 253
19376.34 243
19377.66 242
19378.97 229
19380.29 241
19381.60 251
19382.92 232
19384.23 236
19385.55 255
19386.86 258
19388.18 250
19389.50 211
19390.81 232
19392.13 245
19393.44 243
19394.76 216
19396.07 244
19397.39 225
19398.71 224
19400.02 236
19401.34 230
19402.65 232
19403.97 239
19405.29 219
19406.60 232
19407.92 253
19409.24 213
19410.55 229
19411.87 217
19413.19 221
19414.50 224
19415.82 233
19417.14 225
19418.45 215
19419.77 218
19421.09 245
19422.40 222
19423.72 215
19425.04 232
19426.35 225
19427.67 190
19428.99 243
19430.30 229
19431.62 243
19432.94 234
19434.26 234
19435.57 246
19436.89 229
19438.21 240
19439.53 233
19440.84 221
19442.16 225
19443.48 220
19444.80 227
19446.11 236
19447.43 251
19448.75 219
19450.07 244
19451.38 230
19452.70 228
19454.02 230
19455.34 244
19456.66 229
19457.97 231
19459.29 233
19460.61 251
19461.93 246
19463.25 230
19464.57 243
19465.88 238
19467.20 245
19468.52 204
19469.84 221
19471.16 231
19472.48 236
19473.79 207
19475.11 248
19476.43 235
19477.75 230
19479.07 218
19480.39 240
19481.71 239
19483.03 226
19484.34 227
19485.66 239
19486.98 213
19488.30 208
19489.62 226
19490.94 220
19492.26 210
19493.58 229
19494.90 241
19496.22 217
19497.54 230
19498.86 241
19500.18 237
19501.50 208
19502.81 242
19504.13 240
19505.45 231
19506.77 231
19508.09 229
19509.41 233
19510.73 228
19512.05 232
19513.37 231
19514.69 224
19516.01 232
19517.33 234
19518.65 232
19519.97 221
19521.29 228
19522.61 207
19523.93 238
19525.25 214
19526.57 216
19527.89 232
19529.22 225
19530.54 231
19531.86 234
19533.18 223
19534.50 225
19535.82 217
19537.14 220
19538.46 224
19539.78 236
19541.10 223
19542.42 226
19543.74 240
19545.06 237
19546.39 218
19547.71 233
19549.03 238
19550.35 228
19551.67 236
19552.99 244
19554.31 210
19555.63 209
19556.96 233
19558.28 234
19559.60 241
19560.92 237
19562.24 238
19563.56 243
19564.88 228
19566.21 235
19567.53 224
19568.85 223
19570.17 240
19571.49 258
19572.82 227
19574.14 214
19575.46 197
19576.78 209
19578.10 201
19579.43 212
19580.75 211
19582.07 211
19583.39 192
19584.72 226
19586.04 240
19587.36 232
19588.68 223
19590.01 226
19591.33 237
19592.65 231
19593.97 225
19595.30 223
19596.62 211
19597.94 221
19599.26 225
19600.59 209
19601.91 206
19603.23 205
19604.56 199
19605.88 243
19607.20 218
19608.53 220
19609.85 229
19611.17 227
19612.49 218
19613.82 200
19615.14 225
19616.47 228
19617.79 210
19619.11 219
19620.44 214
19621.76 227
19623.08 215
19624.41 206
19625.73 216
19627.05 232
19628.38 209
19629.70 222
19631.03 227
19632.35 230
19633.67 222
19635.00 233
19636.32 225
19637.65 227
19638.97 202
19640.29 231
19641.62 239
19642.94 226
19644.27 219
19645.59 217
19646.92 218
19648.24 217
19649.57 222
19650.89 244
19652.21 246
19653.54 225
19654.86 235
19656.19 213
19657.51 231
19658.84 226
19660.16 210
19661.49 220
19662.81 240
19664.14 233
19665.46 224
19666.79 230
19668.11 196
19669.44 199
19670.76 249
19672.09 222
19673.41 197
19674.74 218
19676.07 262
19677.39 250
19678.72 193
19680.04 213
19681.37 226
19682.69 227
19684.02 206
19685.34 233
19686.67 216
19688.00 209
19689.32 228
19690.65 228
19691.97 236
19693.30 232
19694.63 234
19695.95 214
19697.28 222
19698.60 212
19699.93 228
19701.26 250
19702.58 250
19703.91 224
19705.24 215
19706.56 242
19707.89 224
19709.22 217
19710.54 227
19711.87 223
19713.20 224
19714.52 218
19715.85 232
19717.18 207
19718.50 206
19719.83 219
19721.16 219
19722.48 229
19723.81 239
19725.14 233
19726.47 215
19727.79 213
19729.12 221
19730.45 223
19731.77 231
19733.10 223
19734.43 218
19735.76 233
19737.08 239
19738.41 236
19739.74 234
19741.07 234
19742.39 217
19743.72 216
19745.05 217
19746.38 204
19747.71 211
19749.03 221
19750.36 220
19751.69 223
19753.02 228
19754.35 234
19755.67 233
19757.00 251
19758.33 210
19759.66 202
19760.99 223
19762.31 217
19763.64 226
19764.97 239
19766.30 224
19767.63 211
19768.96 234
19770.29 218
19771.61 226
19772.94 224
19774.27 234
19775.60 231
19776.93 204
19778.26 207
19779.59 216
19780.92 228
19782.25 234
19783.57 218
19784.90 233
19786.23 207
19787.56 208
19788.89 234
19790.22 226
19791.55 219
19792.88 217
19794.21 223
19795.54 216
19796.87 214
19798.20 211
19799.53 188
19800.86 234
19802.19 231
19803.52 225
19804.85 229
19806.18 211
19807.50 207
19808.83 251
19810.16 220
19811.49 203
19812.82 256
19814.15 243
19815.49 203
19816.82 229
19818.15 205
19819.48 222
19820.81 236
19822.14 217
19823.47 225
19824.80 231
19826.13 236
19827.46 216
19828.79 216
19830.12 198
19831.45 228
19832.78 227
19834.11 230
19835.44 233
19836.77 201
19838.10 236
19839.44 247
19840.77 217
19842.10 217
19843.43 215
19844.76 219
19846.09 229
19847.42 227
19848.75 231
19850.08 219
19851.42 233
19852.75 205
19854.08 213
19855.41 216
19856.74 228
19858.07 248
19859.40 211
19860.74 230
19862.07 217
19863.40 212
19864.73 240
19866.06 213
19867.40 218
19868.73 236
19870.06 213
19871.39 243
19872.72 219
19874.06 200
19875.39 231
19876.72 229
19878.05 185
19879.38 209
19880.72 235
19882.05 213
19883.38 207
19884.71 218
19886.05 209
19887.38 205
19888.71 235
19890.04 225
19891.38 238
19892.71 209
19894.04 228
19895.38 233
19896.71 221
19898.04 217
19899.37 222
19900.71 213
19902.04 220
19903.37 228
19904.71 245
19906.04 226
19907.37 211
19908.71 220
19910.04 215
19911.37 227
19912.71 238
19914.04 218
19915.37 233
19916.71 222
19918.04 219
19919.37 219
19920.71 227
19922.04 205
19923.37 227
19924.71 236
19926.04 222
19927.38 213
19928.71 249
19930.04 216
19931.38 194
19932.71 205
19934.05 227
19935.38 227
19936.71 226
19938.05 232
19939.38 220
19940.72 233
19942.05 204
19943.39 237
19944.72 253
19946.06 224
19947.39 237
19948.72 224
19950.06 225
19951.39 222
19952.73 227
19954.06 217
19955.40 221
19956.73 208
19958.07 207
19959.40 223
19960.74 218
19962.07 253
19963.41 233
19964.74 235
19966.08 224
19967.41 213
19968.75 234
19970.08 201
19971.42 216
19972.76 240
19974.09 224
19975.43 235
19976.76 226
19978.10 237
19979.43 216
19980.77 223
19982.10 242
19983.44 246
19984.78 250
19986.11 233
19987.45 224
19988.78 252
19990.12 238
19991.46 220
19992.79 235
19994.13 237
19995.46 232
19996.80 219
19998.14 262
19999.47 242
20000.81 222
20002.15 241
20003.48 254
20004.82 235
20006.16 232
20007.49 226
20008.83 253
20010.17 242
20011.50 214
20012.84 247
20014.18 243
20015.51 241
20016.85 231
20018.19 238
20019.52 231
20020.86 235
20022.20 249
20023.53 217
20024.87 242
20026.21 247
20027.55 206
20028.88 239
20030.22 225
20031.56 224
20032.90 227
20034.23 239
20035.57 225
20036.91 224
20038.25 242
20039.58 241
20040.92 216
20042.26 247
20043.60 235
20044.93 230
20046.27 229
20047.61 215
20048.95 258
20050.29 252
20051.62 251
20052.96 251
20054.30 225
20055.64 239
20056.98 222
20058.32 225
20059.65 244
20060.99 244
20062.33 238
20063.67 240
20065.01 234
20066.35 205
20067.68 224
20069.02 230
20070.36 261
20071.70 200
20073.04 243
20074.38 233
20075.72 237
20077.06 193
20078.40 227
20079.73 217
20081.07 253
20082.41 248
20083.75 236
20085.09 236
20086.43 228
20087.77 242
20089.11 239
20090.45 241
20091.79 220
20093.13 240
20094.47 245
20095.81 232
20097.15 229
20098.48 249
20099.82 236
20101.16 233
20102.50 261
20103.84 255
20105.18 232
20106.52 234
20107.86 224
20109.20 225
20110.54 235
20111.88 213
20113.22 251
20114.56 239
20115.90 223
20117.24 244
20118.58 243
20119.93 245
20121.27 227
20122.61 230
20123.95 231
20125.29 234
20126.63 236
20127.97 227
20129.31 256
20130.65 228
20131.99 234
20133.33 254
20134.67 250
20136.01 227
20137.35 217
20138.69 245
