# Supplementary material for: MALDI-TOF MS typing enables the classification of brewing yeasts of the genus Saccharomyces to major beer styles
Source: PLoS One. 2017 Aug 9;12(8):e0181694. doi: 10.1371/journal.pone.0181694 (PMC5549903; doi:10.1371/journal.pone.0181694)
Supplement: S7 File — The directory includes 90 raw files and was zipped to “.zip”; the folder has three strains with 30 spectra per strain; S1 Text explains the raw files with an example and Table 1 represents the yeast strains used within the experiment. (ZIP) [file pone.0181694.s010.zip › 19-21/30279-120-Lag-Lag-Lag-YPG-18h-E-E_2016-09-22_6_0_B12_1.dat]

1999.90 1876
2000.32 1823
2000.75 1856
2001.17 2058
2001.59 1932
2002.01 1903
2002.43 1988
2002.86 1854
2003.28 1830
2003.70 1746
2004.12 1746
2004.54 1648
2004.97 1622
2005.39 1633
2005.81 1702
2006.23 1656
2006.66 1656
2007.08 1649
2007.50 1586
2007.92 1707
2008.35 1760
2008.77 1791
2009.19 1668
2009.61 1609
2010.04 1753
2010.46 1714
2010.88 1667
2011.31 1676
2011.73 1571
2012.15 1649
2012.57 1605
2013.00 1520
2013.42 1494
2013.84 1616
2014.27 1535
2014.69 1464
2015.11 1528
2015.54 1588
2015.96 1636
2016.38 1665
2016.81 1649
2017.23 1697
2017.65 1717
2018.08 1743
2018.50 1786
2018.93 1816
2019.35 1809
2019.77 1845
2020.20 1853
2020.62 1831
2021.04 1773
2021.47 1788
2021.89 1794
2022.32 1747
2022.74 1694
2023.17 1693
2023.59 1695
2024.01 1698
2024.44 1610
2024.86 1637
2025.29 1599
2025.71 1593
2026.14 1601
2026.56 1540
2026.98 1589
2027.41 1557
2027.83 1578
2028.26 1572
2028.68 1591
2029.11 1552
2029.53 1532
2029.96 1468
2030.38 1471
2030.81 1510
2031.23 1565
2031.66 1616
2032.08 1553
2032.51 1626
2032.93 1642
2033.36 1715
2033.78 1656
2034.21 1595
2034.63 1639
2035.06 1642
2035.49 1635
2035.91 1557
2036.34 1615
2036.76 1632
2037.19 1658
2037.61 1609
2038.04 1557
2038.47 1556
2038.89 1581
2039.32 1590
2039.74 1505
2040.17 1546
2040.59 1633
2041.02 1559
2041.45 1685
2041.87 1662
2042.30 1642
2042.73 1621
2043.15 1636
2043.58 1646
2044.00 1618
2044.43 1654
2044.86 1629
2045.28 1684
2045.71 1658
2046.14 1662
2046.56 1597
2046.99 1533
2047.42 1511
2047.84 1561
2048.27 1577
2048.70 1565
2049.12 1547
2049.55 1590
2049.98 1639
2050.40 1551
2050.83 1633
2051.26 1578
2051.69 1591
2052.11 1636
2052.54 1614
2052.97 1576
2053.40 1539
2053.82 1549
2054.25 1559
2054.68 1590
2055.10 1640
2055.53 1586
2055.96 1727
2056.39 1814
2056.82 1782
2057.24 1819
2057.67 1818
2058.10 1828
2058.53 1821
2058.95 1811
2059.38 1743
2059.81 1727
2060.24 1727
2060.67 1857
2061.09 1785
2061.52 1736
2061.95 1765
2062.38 1729
2062.81 1764
2063.24 1745
2063.66 1729
2064.09 1811
2064.52 1886
2064.95 1937
2065.38 2047
2065.81 2112
2066.24 2164
2066.66 2225
2067.09 2170
2067.52 2133
2067.95 2089
2068.38 1923
2068.81 1843
2069.24 1815
2069.67 1794
2070.10 1733
2070.52 1602
2070.95 1610
2071.38 1623
2071.81 1625
2072.24 1570
2072.67 1625
2073.10 1665
2073.53 1618
2073.96 1656
2074.39 1718
2074.82 1756
2075.25 1772
2075.68 1840
2076.11 1847
2076.54 1854
2076.97 1800
2077.40 1850
2077.83 1775
2078.26 1840
2078.69 1747
2079.12 1797
2079.55 1863
2079.98 1851
2080.41 1835
2080.84 1780
2081.27 1790
2081.70 1873
2082.13 1858
2082.56 1784
2082.99 1835
2083.42 1747
2083.85 1765
2084.28 1771
2084.71 1809
2085.14 1757
2085.57 1750
2086.00 1705
2086.43 1702
2086.86 1669
2087.29 1568
2087.73 1634
2088.16 1626
2088.59 1662
2089.02 1681
2089.45 1634
2089.88 1603
2090.31 1652
2090.74 1613
2091.17 1597
2091.61 1545
2092.04 1597
2092.47 1619
2092.90 1645
2093.33 1572
2093.76 1590
2094.19 1535
2094.63 1602
2095.06 1628
2095.49 1565
2095.92 1596
2096.35 1551
2096.78 1497
2097.22 1543
2097.65 1563
2098.08 1549
2098.51 1603
2098.94 1492
2099.38 1475
2099.81 1548
2100.24 1502
2100.67 1534
2101.11 1553
2101.54 1493
2101.97 1481
2102.40 1460
2102.83 1514
2103.27 1536
2103.70 1478
2104.13 1553
2104.56 1587
2105.00 1604
2105.43 1554
2105.86 1534
2106.30 1584
2106.73 1614
2107.16 1634
2107.59 1663
2108.03 1769
2108.46 1735
2108.89 1715
2109.33 1668
2109.76 1799
2110.19 1731
2110.63 1690
2111.06 1673
2111.49 1556
2111.93 1537
2112.36 1493
2112.79 1536
2113.23 1532
2113.66 1578
2114.09 1572
2114.53 1526
2114.96 1514
2115.40 1511
2115.83 1476
2116.26 1513
2116.70 1538
2117.13 1494
2117.56 1464
2118.00 1486
2118.43 1437
2118.87 1577
2119.30 1508
2119.73 1528
2120.17 1608
2120.60 1520
2121.04 1592
2121.47 1584
2121.91 1562
2122.34 1553
2122.78 1630
2123.21 1556
2123.64 1550
2124.08 1671
2124.51 1597
2124.95 1589
2125.38 1503
2125.82 1566
2126.25 1578
2126.69 1550
2127.12 1672
2127.56 1702
2127.99 1620
2128.43 1606
2128.86 1702
2129.30 1749
2129.73 1718
2130.17 1715
2130.60 1788
2131.04 1806
2131.47 1823
2131.91 1854
2132.35 1747
2132.78 1702
2133.22 1693
2133.65 1606
2134.09 1675
2134.52 1633
2134.96 1618
2135.40 1605
2135.83 1704
2136.27 1641
2136.70 1611
2137.14 1634
2137.57 1673
2138.01 1622
2138.45 1552
2138.88 1594
2139.32 1590
2139.76 1601
2140.19 1568
2140.63 1534
2141.06 1512
2141.50 1569
2141.94 1472
2142.37 1446
2142.81 1479
2143.25 1477
2143.68 1483
2144.12 1445
2144.56 1493
2144.99 1497
2145.43 1478
2145.87 1500
2146.30 1528
2146.74 1534
2147.18 1524
2147.62 1653
2148.05 1627
2148.49 1666
2148.93 1722
2149.36 1744
2149.80 1756
2150.24 1833
2150.68 1931
2151.11 1906
2151.55 1827
2151.99 1871
2152.43 1874
2152.86 1876
2153.30 1806
2153.74 1753
2154.18 1754
2154.61 1713
2155.05 1703
2155.49 1803
2155.93 1694
2156.37 1650
2156.80 1745
2157.24 1662
2157.68 1634
2158.12 1657
2158.56 1732
2158.99 1649
2159.43 1631
2159.87 1635
2160.31 1650
2160.75 1644
2161.19 1673
2161.62 1719
2162.06 1726
2162.50 1734
2162.94 1667
2163.38 1603
2163.82 1703
2164.26 1701
2164.69 1742
2165.13 1765
2165.57 1769
2166.01 1794
2166.45 1783
2166.89 1861
2167.33 1885
2167.77 1843
2168.21 1748
2168.65 1812
2169.08 1880
2169.52 1734
2169.96 1850
2170.40 1847
2170.84 1896
2171.28 1877
2171.72 1889
2172.16 1921
2172.60 1993
2173.04 1884
2173.48 1830
2173.92 1913
2174.36 1886
2174.80 1923
2175.24 1912
2175.68 2003
2176.12 2110
2176.56 2110
2177.00 1990
2177.44 2044
2177.88 1972
2178.32 2016
2178.76 1980
2179.20 1830
2179.64 1950
2180.08 1841
2180.52 1944
2180.96 1837
2181.40 1810
2181.84 1796
2182.28 1740
2182.72 1638
2183.16 1593
2183.60 1603
2184.04 1560
2184.48 1580
2184.93 1588
2185.37 1582
2185.81 1601
2186.25 1662
2186.69 1633
2187.13 1704
2187.57 1706
2188.01 1723
2188.45 1761
2188.89 1787
2189.34 1770
2189.78 1829
2190.22 1729
2190.66 1781
2191.10 1796
2191.54 1742
2191.98 1692
2192.43 1668
2192.87 1671
2193.31 1738
2193.75 1752
2194.19 1815
2194.63 1865
2195.08 1863
2195.52 1998
2195.96 1928
2196.40 1915
2196.84 1936
2197.29 1950
2197.73 1941
2198.17 1869
2198.61 1783
2199.06 1731
2199.50 1698
2199.94 1676
2200.38 1658
2200.82 1697
2201.27 1673
2201.71 1650
2202.15 1673
2202.59 1670
2203.04 1684
2203.48 1768
2203.92 1747
2204.37 1830
2204.81 1756
2205.25 1802
2205.69 1783
2206.14 1786
2206.58 1856
2207.02 1859
2207.47 1976
2207.91 1927
2208.35 1885
2208.80 1913
2209.24 1916
2209.68 1892
2210.13 1906
2210.57 1940
2211.01 1953
2211.46 1845
2211.90 1852
2212.34 1878
2212.79 1781
2213.23 1764
2213.67 1837
2214.12 1846
2214.56 1772
2215.01 1867
2215.45 1838
2215.89 1794
2216.34 1791
2216.78 1785
2217.23 1768
2217.67 1748
2218.11 1803
2218.56 1665
2219.00 1696
2219.45 1709
2219.89 1739
2220.34 1733
2220.78 1753
2221.22 1787
2221.67 1799
2222.11 1877
2222.56 1828
2223.00 1956
2223.45 1996
2223.89 1961
2224.34 2018
2224.78 2048
2225.23 1990
2225.67 1957
2226.12 2025
2226.56 1996
2227.01 2027
2227.45 1998
2227.90 1946
2228.34 1974
2228.79 2064
2229.23 2076
2229.68 2043
2230.12 2155
2230.57 2146
2231.01 2189
2231.46 2231
2231.90 2239
2232.35 2290
2232.80 2268
2233.24 2170
2233.69 2200
2234.13 2168
2234.58 2028
2235.02 2068
2235.47 2057
2235.92 1905
2236.36 1848
2236.81 1797
2237.25 1774
2237.70 1784
2238.15 1742
2238.59 1729
2239.04 1793
2239.49 1823
2239.93 1768
2240.38 1866
2240.82 1839
2241.27 1806
2241.72 1777
2242.16 1754
2242.61 1721
2243.06 1757
2243.50 1701
2243.95 1664
2244.40 1672
2244.84 1784
2245.29 1736
2245.74 1590
2246.19 1599
2246.63 1694
2247.08 1698
2247.53 1629
2247.97 1610
2248.42 1691
2248.87 1684
2249.32 1632
2249.76 1681
2250.21 1668
2250.66 1687
2251.10 1715
2251.55 1770
2252.00 1724
2252.45 1792
2252.89 1896
2253.34 1893
2253.79 1862
2254.24 1945
2254.69 1839
2255.13 1837
2255.58 1824
2256.03 1790
2256.48 1903
2256.93 1895
2257.37 1844
2257.82 1749
2258.27 1744
2258.72 1708
2259.17 1699
2259.61 1724
2260.06 1767
2260.51 1859
2260.96 1962
2261.41 2003
2261.86 2142
2262.31 2320
2262.75 2326
2263.20 2322
2263.65 2308
2264.10 2397
2264.55 2444
2265.00 2314
2265.45 2203
2265.90 2101
2266.34 2137
2266.79 2149
2267.24 2123
2267.69 2125
2268.14 2104
2268.59 2107
2269.04 2095
2269.49 2068
2269.94 2118
2270.39 2164
2270.84 2209
2271.29 2128
2271.74 2176
2272.18 2156
2272.63 2040
2273.08 2148
2273.53 2206
2273.98 2123
2274.43 2225
2274.88 2272
2275.33 2449
2275.78 2457
2276.23 2478
2276.68 2521
2277.13 2514
2277.58 2497
2278.03 2485
2278.48 2472
2278.93 2422
2279.38 2319
2279.83 2208
2280.28 2138
2280.73 2069
2281.19 2045
2281.64 2003
2282.09 1897
2282.54 1948
2282.99 1986
2283.44 1916
2283.89 1856
2284.34 1807
2284.79 1765
2285.24 1826
2285.69 1801
2286.14 1787
2286.59 1799
2287.04 1779
2287.50 1828
2287.95 1941
2288.40 2030
2288.85 2204
2289.30 2274
2289.75 2268
2290.20 2451
2290.65 2642
2291.11 2785
2291.56 2855
2292.01 2776
2292.46 2789
2292.91 2799
2293.36 2715
2293.82 2618
2294.27 2567
2294.72 2457
2295.17 2330
2295.62 2290
2296.07 2233
2296.53 2216
2296.98 2054
2297.43 2017
2297.88 2023
2298.33 1926
2298.79 1918
2299.24 1819
2299.69 1745
2300.14 1738
2300.60 1738
2301.05 1712
2301.50 1726
2301.95 1738
2302.41 1703
2302.86 1598
2303.31 1697
2303.76 1701
2304.22 1594
2304.67 1647
2305.12 1599
2305.57 1632
2306.03 1694
2306.48 1661
2306.93 1686
2307.39 1754
2307.84 1800
2308.29 1905
2308.75 1941
2309.20 1925
2309.65 2018
2310.11 2024
2310.56 2062
2311.01 2015
2311.47 1995
2311.92 2033
2312.37 2079
2312.83 1961
2313.28 1878
2313.73 1925
2314.19 1960
2314.64 1958
2315.09 1914
2315.55 1842
2316.00 1873
2316.46 1826
2316.91 1857
2317.36 1887
2317.82 1882
2318.27 2003
2318.73 2011
2319.18 1944
2319.63 1953
2320.09 1984
2320.54 1984
2321.00 1975
2321.45 2032
2321.91 1984
2322.36 2061
2322.82 2090
2323.27 1979
2323.72 2072
2324.18 2047
2324.63 2206
2325.09 2321
2325.54 2388
2326.00 2475
2326.45 2398
2326.91 2495
2327.36 2494
2327.82 2345
2328.27 2289
2328.73 2160
2329.18 2058
2329.64 2091
2330.09 2033
2330.55 1992
2331.00 1979
2331.46 1903
2331.92 1890
2332.37 1862
2332.83 1900
2333.28 1838
2333.74 1894
2334.19 1812
2334.65 1819
2335.10 1806
2335.56 1806
2336.02 1795
2336.47 1790
2336.93 1750
2337.38 1807
2337.84 1807
2338.30 1831
2338.75 1896
2339.21 1929
2339.66 1985
2340.12 1942
2340.58 2026
2341.03 2039
2341.49 2034
2341.95 2046
2342.40 2047
2342.86 1995
2343.32 2006
2343.77 1999
2344.23 2036
2344.68 1976
2345.14 2048
2345.60 2081
2346.06 2131
2346.51 2134
2346.97 2057
2347.43 2078
2347.88 2150
2348.34 2026
2348.80 1980
2349.25 2044
2349.71 1948
2350.17 1949
2350.63 1978
2351.08 1896
2351.54 1927
2352.00 1829
2352.46 1900
2352.91 1783
2353.37 1803
2353.83 1823
2354.29 1728
2354.74 1659
2355.20 1750
2355.66 1714
2356.12 1663
2356.57 1705
2357.03 1752
2357.49 1725
2357.95 1798
2358.41 1834
2358.86 1856
2359.32 1937
2359.78 2036
2360.24 2100
2360.70 2111
2361.15 2088
2361.61 2107
2362.07 2189
2362.53 2216
2362.99 2212
2363.45 2173
2363.91 2101
2364.36 2176
2364.82 2061
2365.28 1970
2365.74 1911
2366.20 1969
2366.66 1988
2367.12 1942
2367.57 1951
2368.03 1937
2368.49 1941
2368.95 1943
2369.41 1965
2369.87 1928
2370.33 1847
2370.79 1839
2371.25 1815
2371.71 1824
2372.17 1901
2372.63 1871
2373.09 1813
2373.54 1983
2374.00 1962
2374.46 1889
2374.92 2021
2375.38 1989
2375.84 2048
2376.30 2118
2376.76 2048
2377.22 1992
2377.68 2075
2378.14 2013
2378.60 1960
2379.06 1899
2379.52 1992
2379.98 1973
2380.44 1936
2380.90 1895
2381.36 1931
2381.82 1903
2382.28 1885
2382.74 1856
2383.20 1844
2383.66 1941
2384.12 1940
2384.59 1929
2385.05 1869
2385.51 1885
2385.97 1788
2386.43 1745
2386.89 1727
2387.35 1826
2387.81 1874
2388.27 1791
2388.73 1749
2389.19 1854
2389.65 1782
2390.12 1859
2390.58 1870
2391.04 1891
2391.50 1852
2391.96 1857
2392.42 1918
2392.88 1829
2393.34 1908
2393.81 1931
2394.27 1797
2394.73 1885
2395.19 1920
2395.65 1808
2396.11 1804
2396.57 1760
2397.04 1867
2397.50 1908
2397.96 1929
2398.42 1872
2398.88 1908
2399.35 1957
2399.81 1883
2400.27 1963
2400.73 1918
2401.19 1845
2401.66 1831
2402.12 1811
2402.58 1752
2403.04 1736
2403.51 1650
2403.97 1672
2404.43 1707
2404.89 1699
2405.36 1734
2405.82 1727
2406.28 1790
2406.74 1770
2407.21 1740
2407.67 1747
2408.13 1776
2408.59 1754
2409.06 1705
2409.52 1663
2409.98 1683
2410.45 1649
2410.91 1670
2411.37 1618
2411.84 1591
2412.30 1678
2412.76 1712
2413.23 1698
2413.69 1743
2414.15 1854
2414.62 1813
2415.08 1788
2415.54 1834
2416.01 1860
2416.47 1964
2416.93 2039
2417.40 2026
2417.86 2110
2418.32 2115
2418.79 2147
2419.25 2130
2419.72 2092
2420.18 2039
2420.64 1976
2421.11 2028
2421.57 2090
2422.04 1990
2422.50 2027
2422.96 2096
2423.43 2127
2423.89 2082
2424.36 2061
2424.82 2068
2425.29 2025
2425.75 2040
2426.22 1956
2426.68 1952
2427.15 1896
2427.61 1867
2428.07 1905
2428.54 1796
2429.00 1713
2429.47 1787
2429.93 1777
2430.40 1776
2430.86 1688
2431.33 1661
2431.79 1675
2432.26 1709
2432.72 1685
2433.19 1740
2433.65 1756
2434.12 1743
2434.59 1884
2435.05 1885
2435.52 1868
2435.98 1924
2436.45 1868
2436.91 1866
2437.38 2049
2437.84 2091
2438.31 2055
2438.78 2008
2439.24 2091
2439.71 2258
2440.17 2322
2440.64 2309
2441.10 2333
2441.57 2479
2442.04 2393
2442.50 2424
2442.97 2390
2443.44 2253
2443.90 2203
2444.37 1984
2444.83 2106
2445.30 2035
2445.77 1880
2446.23 1872
2446.70 1905
2447.17 1716
2447.63 1682
2448.10 1744
2448.57 1721
2449.03 1737
2449.50 1741
2449.97 1697
2450.43 1719
2450.90 1747
2451.37 1772
2451.83 1810
2452.30 1745
2452.77 1795
2453.24 1744
2453.70 1798
2454.17 1795
2454.64 1692
2455.10 1683
2455.57 1612
2456.04 1684
2456.51 1672
2456.97 1633
2457.44 1639
2457.91 1653
2458.38 1702
2458.84 1714
2459.31 1717
2459.78 1716
2460.25 1787
2460.72 1701
2461.18 1760
2461.65 1682
2462.12 1778
2462.59 1684
2463.06 1683
2463.52 1727
2463.99 1758
2464.46 1758
2464.93 1718
2465.40 1793
2465.86 1737
2466.33 1832
2466.80 1778
2467.27 1797
2467.74 1746
2468.21 1806
2468.68 1810
2469.14 1747
2469.61 1755
2470.08 1745
2470.55 1852
2471.02 1813
2471.49 1788
2471.96 1842
2472.43 1817
2472.90 1767
2473.36 1750
2473.83 1723
2474.30 1735
2474.77 1708
2475.24 1721
2475.71 1709
2476.18 1791
2476.65 1745
2477.12 1786
2477.59 1783
2478.06 1779
2478.53 1777
2479.00 1864
2479.47 1795
2479.94 1805
2480.41 1840
2480.87 1716
2481.34 1852
2481.81 1789
2482.28 1730
2482.75 1686
2483.22 1655
2483.69 1718
2484.16 1678
2484.63 1711
2485.10 1671
2485.57 1695
2486.05 1701
2486.52 1738
2486.99 1789
2487.46 1847
2487.93 1848
2488.40 1791
2488.87 1898
2489.34 1842
2489.81 1854
2490.28 1824
2490.75 1847
2491.22 1866
2491.69 1838
2492.16 1872
2492.63 1872
2493.10 1866
2493.58 1817
2494.05 1805
2494.52 1748
2494.99 1823
2495.46 1813
2495.93 1786
2496.40 1802
2496.87 1813
2497.34 1916
2497.82 1880
2498.29 1835
2498.76 1787
2499.23 1766
2499.70 1762
2500.17 1670
2500.64 1569
2501.12 1616
2501.59 1570
2502.06 1625
2502.53 1634
2503.00 1617
2503.48 1604
2503.95 1605
2504.42 1652
2504.89 1697
2505.36 1635
2505.84 1653
2506.31 1666
2506.78 1776
2507.25 1788
2507.72 1787
2508.20 1838
2508.67 1840
2509.14 1831
2509.61 1989
2510.09 2053
2510.56 2167
2511.03 2351
2511.50 2258
2511.98 2424
2512.45 2480
2512.92 2527
2513.40 2537
2513.87 2488
2514.34 2515
2514.81 2432
2515.29 2236
2515.76 2162
2516.23 2096
2516.71 2006
2517.18 1963
2517.65 1918
2518.13 1930
2518.60 1954
2519.07 2050
2519.55 2013
2520.02 2018
2520.49 2025
2520.97 2066
2521.44 2104
2521.91 1980
2522.39 1923
2522.86 1950
2523.34 1878
2523.81 1854
2524.28 1776
2524.76 1758
2525.23 1844
2525.70 1805
2526.18 1909
2526.65 1945
2527.13 2069
2527.60 1978
2528.08 2016
2528.55 2018
2529.02 2044
2529.50 1990
2529.97 1941
2530.45 1960
2530.92 1934
2531.40 1984
2531.87 1928
2532.34 1945
2532.82 1915
2533.29 1891
2533.77 1889
2534.24 1871
2534.72 1889
2535.19 1919
2535.67 1903
2536.14 1933
2536.62 1850
2537.09 1815
2537.57 1873
2538.04 1908
2538.52 1963
2538.99 2062
2539.47 1922
2539.94 1871
2540.42 1943
2540.90 1920
2541.37 1930
2541.85 1882
2542.32 1928
2542.80 1926
2543.27 1948
2543.75 1829
2544.22 1834
2544.70 1856
2545.18 1903
2545.65 1931
2546.13 2004
2546.60 2021
2547.08 2164
2547.56 2166
2548.03 2191
2548.51 2221
2548.98 2302
2549.46 2333
2549.94 2363
2550.41 2314
2550.89 2221
2551.37 2247
2551.84 2159
2552.32 2148
2552.80 2195
2553.27 2155
2553.75 2166
2554.23 2100
2554.70 2163
2555.18 2257
2555.66 2246
2556.13 2213
2556.61 2222
2557.09 2248
2557.56 2336
2558.04 2329
2558.52 2245
2558.99 2155
2559.47 2211
2559.95 2049
2560.43 2082
2560.90 2050
2561.38 1893
2561.86 1928
2562.33 1917
2562.81 1896
2563.29 1808
2563.77 1824
2564.25 1797
2564.72 1706
2565.20 1633
2565.68 1679
2566.16 1716
2566.63 1613
2567.11 1684
2567.59 1742
2568.07 1658
2568.55 1631
2569.02 1669
2569.50 1589
2569.98 1653
2570.46 1609
2570.94 1607
2571.41 1550
2571.89 1558
2572.37 1576
2572.85 1622
2573.33 1649
2573.81 1681
2574.28 1654
2574.76 1639
2575.24 1748
2575.72 1691
2576.20 1704
2576.68 1738
2577.16 1714
2577.64 1801
2578.11 1787
2578.59 1778
2579.07 1790
2579.55 1772
2580.03 1750
2580.51 1736
2580.99 1778
2581.47 1762
2581.95 1784
2582.43 1747
2582.91 1722
2583.39 1643
2583.86 1651
2584.34 1712
2584.82 1688
2585.30 1685
2585.78 1716
2586.26 1704
2586.74 1626
2587.22 1655
2587.70 1694
2588.18 1643
2588.66 1685
2589.14 1679
2589.62 1685
2590.10 1694
2590.58 1653
2591.06 1684
2591.54 1745
2592.02 1784
2592.50 1763
2592.98 1658
2593.46 1740
2593.94 1763
2594.42 1783
2594.90 1849
2595.38 1811
2595.86 1769
2596.35 1820
2596.83 1750
2597.31 1796
2597.79 1834
2598.27 1813
2598.75 1824
2599.23 1838
2599.71 1768
2600.19 1856
2600.67 1836
2601.15 1732
2601.63 1722
2602.12 1695
2602.60 1747
2603.08 1756
2603.56 1841
2604.04 1839
2604.52 1713
2605.00 1705
2605.48 1616
2605.97 1654
2606.45 1642
2606.93 1651
2607.41 1699
2607.89 1684
2608.37 1703
2608.86 1722
2609.34 1773
2609.82 1774
2610.30 1719
2610.78 1737
2611.26 1804
2611.75 1749
2612.23 1781
2612.71 1882
2613.19 1935
2613.68 1881
2614.16 1910
2614.64 1849
2615.12 1836
2615.60 1741
2616.09 1836
2616.57 1710
2617.05 1755
2617.53 1698
2618.02 1665
2618.50 1708
2618.98 1706
2619.46 1700
2619.95 1689
2620.43 1652
2620.91 1725
2621.40 1727
2621.88 1702
2622.36 1698
2622.85 1692
2623.33 1700
2623.81 1653
2624.29 1659
2624.78 1727
2625.26 1685
2625.74 1665
2626.23 1701
2626.71 1747
2627.19 1770
2627.68 1790
2628.16 1860
2628.64 1914
2629.13 1996
2629.61 1982
2630.10 2080
2630.58 2021
2631.06 2060
2631.55 2110
2632.03 2117
2632.51 2145
2633.00 2052
2633.48 2104
2633.97 2132
2634.45 2095
2634.94 1995
2635.42 1956
2635.90 1888
2636.39 1809
2636.87 1831
2637.36 1790
2637.84 1705
2638.33 1738
2638.81 1751
2639.29 1685
2639.78 1740
2640.26 1777
2640.75 1711
2641.23 1719
2641.72 1715
2642.20 1751
2642.69 1769
2643.17 1740
2643.66 1777
2644.14 1786
2644.63 1734
2645.11 1726
2645.60 1719
2646.08 1652
2646.57 1679
2647.05 1683
2647.54 1749
2648.02 1794
2648.51 1809
2648.99 1848
2649.48 1884
2649.97 1815
2650.45 1756
2650.94 1820
2651.42 1878
2651.91 1871
2652.39 1854
2652.88 1872
2653.37 1946
2653.85 1982
2654.34 1909
2654.82 1920
2655.31 2035
2655.80 2096
2656.28 2063
2656.77 2075
2657.25 2081
2657.74 2000
2658.23 1988
2658.71 2022
2659.20 1876
2659.69 1899
2660.17 1826
2660.66 1750
2661.14 1784
2661.63 1788
2662.12 1749
2662.60 1781
2663.09 1803
2663.58 1797
2664.06 1833
2664.55 1874
2665.04 1882
2665.53 1873
2666.01 1891
2666.50 1879
2666.99 1881
2667.47 1891
2667.96 1932
2668.45 1925
2668.94 1971
2669.42 1967
2669.91 2009
2670.40 1915
2670.88 1943
2671.37 1950
2671.86 2129
2672.35 2255
2672.83 2377
2673.32 2495
2673.81 2801
2674.30 2828
2674.79 2925
2675.27 3030
2675.76 2946
2676.25 2966
2676.74 2844
2677.23 2734
2677.71 2598
2678.20 2398
2678.69 2372
2679.18 2282
2679.67 2186
2680.15 2141
2680.64 2178
2681.13 2125
2681.62 2133
2682.11 2121
2682.60 2168
2683.08 2185
2683.57 2212
2684.06 2306
2684.55 2277
2685.04 2195
2685.53 2319
2686.02 2277
2686.51 2188
2686.99 2115
2687.48 2054
2687.97 2056
2688.46 1974
2688.95 1961
2689.44 1943
2689.93 1933
2690.42 1949
2690.91 2035
2691.40 1986
2691.89 1949
2692.38 1885
2692.87 1981
2693.35 1903
2693.84 1963
2694.33 1969
2694.82 1977
2695.31 2049
2695.80 2054
2696.29 2034
2696.78 2011
2697.27 2051
2697.76 2046
2698.25 1923
2698.74 1964
2699.23 2008
2699.72 1990
2700.21 1965
2700.70 1988
2701.19 1998
2701.68 1940
2702.17 1991
2702.66 1934
2703.15 1903
2703.64 1906
2704.13 1928
2704.62 1864
2705.12 1847
2705.61 1834
2706.10 1826
2706.59 1851
2707.08 1836
2707.57 1812
2708.06 1750
2708.55 1793
2709.04 1738
2709.53 1778
2710.02 1773
2710.51 1761
2711.01 1714
2711.50 1808
2711.99 1776
2712.48 1825
2712.97 1811
2713.46 1771
2713.95 1831
2714.44 1828
2714.94 1782
2715.43 1783
2715.92 1819
2716.41 1753
2716.90 1668
2717.39 1711
2717.89 1719
2718.38 1678
2718.87 1671
2719.36 1686
2719.85 1711
2720.34 1662
2720.84 1828
2721.33 1903
2721.82 1925
2722.31 2019
2722.80 2027
2723.30 2054
2723.79 2060
2724.28 1971
2724.77 1942
2725.27 1805
2725.76 1876
2726.25 1887
2726.74 1881
2727.24 1814
2727.73 1761
2728.22 1725
2728.71 1677
2729.21 1708
2729.70 1746
2730.19 1791
2730.69 1853
2731.18 1967
2731.67 1909
2732.16 1876
2732.66 1834
2733.15 1922
2733.64 2023
2734.14 2000
2734.63 2023
2735.12 1988
2735.62 1893
2736.11 1972
2736.60 2019
2737.10 2033
2737.59 2022
2738.08 2023
2738.58 2116
2739.07 2125
2739.56 2102
2740.06 2057
2740.55 2106
2741.05 2109
2741.54 2001
2742.03 1948
2742.53 1892
2743.02 1911
2743.52 1885
2744.01 1826
2744.50 1916
2745.00 1874
2745.49 1883
2745.99 1882
2746.48 1881
2746.97 1931
2747.47 1898
2747.96 1930
2748.46 1856
2748.95 1832
2749.45 1880
2749.94 1884
2750.44 1815
2750.93 1829
2751.43 1794
2751.92 1828
2752.42 1829
2752.91 1773
2753.41 1783
2753.90 1793
2754.40 1790
2754.89 1761
2755.39 1780
2755.88 1859
2756.38 1894
2756.87 1872
2757.37 1876
2757.86 1896
2758.36 1839
2758.85 1819
2759.35 1861
2759.84 1806
2760.34 1849
2760.83 1909
2761.33 1876
2761.83 1868
2762.32 1852
2762.82 1902
2763.31 1925
2763.81 1957
2764.30 1890
2764.80 1894
2765.30 1865
2765.79 1799
2766.29 1824
2766.78 1906
2767.28 1874
2767.78 1783
2768.27 1842
2768.77 1792
2769.27 1816
2769.76 1726
2770.26 1732
2770.76 1709
2771.25 1810
2771.75 1779
2772.24 1790
2772.74 1869
2773.24 1952
2773.73 1863
2774.23 1992
2774.73 1996
2775.23 2184
2775.72 2229
2776.22 2241
2776.72 2307
2777.21 2233
2777.71 2331
2778.21 2316
2778.70 2247
2779.20 2228
2779.70 2143
2780.20 2093
2780.69 2106
2781.19 2096
2781.69 1999
2782.19 1852
2782.68 1893
2783.18 1896
2783.68 1821
2784.18 1879
2784.67 1872
2785.17 1800
2785.67 1829
2786.17 1867
2786.67 1851
2787.16 1855
2787.66 1918
2788.16 1892
2788.66 1869
2789.16 1938
2789.65 1926
2790.15 1911
2790.65 1906
2791.15 1902
2791.65 1894
2792.15 1972
2792.64 1973
2793.14 2078
2793.64 1980
2794.14 1904
2794.64 2014
2795.14 2003
2795.64 2119
2796.13 2210
2796.63 2312
2797.13 2539
2797.63 2503
2798.13 2505
2798.63 2584
2799.13 2490
2799.63 2436
2800.13 2401
2800.62 2319
2801.12 2253
2801.62 2155
2802.12 2044
2802.62 2045
2803.12 1935
2803.62 1859
2804.12 1813
2804.62 1804
2805.12 1743
2805.62 1787
2806.12 1828
2806.62 1941
2807.12 1909
2807.62 2114
2808.12 2212
2808.62 2291
2809.12 2331
2809.62 2391
2810.12 2439
2810.62 2600
2811.12 2552
2811.62 2685
2812.12 2830
2812.62 2779
2813.12 2835
2813.62 2820
2814.12 2646
2814.62 2605
2815.12 2639
2815.62 2716
2816.12 2571
2816.62 2468
2817.12 2441
2817.62 2282
2818.12 2173
2818.62 2196
2819.12 2032
2819.63 1975
2820.13 1996
2820.63 1988
2821.13 1948
2821.63 1876
2822.13 1821
2822.63 1828
2823.13 1891
2823.63 1847
2824.13 1843
2824.64 1872
2825.14 1931
2825.64 1876
2826.14 1833
2826.64 1844
2827.14 1848
2827.64 1836
2828.15 1812
2828.65 1822
2829.15 1866
2829.65 1825
2830.15 1775
2830.65 1723
2831.16 1746
2831.66 1724
2832.16 1749
2832.66 1724
2833.16 1760
2833.67 1815
2834.17 1818
2834.67 1828
2835.17 1926
2835.68 1986
2836.18 1952
2836.68 1951
2837.18 1949
2837.68 1981
2838.19 1984
2838.69 1954
2839.19 1964
2839.70 1979
2840.20 1994
2840.70 2015
2841.20 1980
2841.71 2030
2842.21 2025
2842.71 2027
2843.21 2003
2843.72 2018
2844.22 2057
2844.72 2079
2845.23 2014
2845.73 1990
2846.23 1972
2846.74 2082
2847.24 2175
2847.74 2218
2848.25 2149
2848.75 2264
2849.25 2306
2849.76 2297
2850.26 2193
2850.76 2195
2851.27 2242
2851.77 2140
2852.28 2098
2852.78 1972
2853.28 1925
2853.79 1922
2854.29 1921
2854.79 1821
2855.30 1837
2855.80 1967
2856.31 2036
2856.81 2037
2857.31 1982
2857.82 1983
2858.32 2042
2858.83 2074
2859.33 2156
2859.84 2095
2860.34 2119
2860.85 2072
2861.35 2047
2861.85 2006
2862.36 1991
2862.86 1987
2863.37 1990
2863.87 2036
2864.38 1960
2864.88 1873
2865.39 1883
2865.89 1823
2866.40 1819
2866.90 1846
2867.41 1936
2867.91 1823
2868.42 1901
2868.92 1921
2869.43 1938
2869.93 1969
2870.44 2038
2870.94 2143
2871.45 2075
2871.96 2140
2872.46 2160
2872.97 2206
2873.47 2297
2873.98 2323
2874.48 2348
2874.99 2329
2875.49 2296
2876.00 2175
2876.51 2213
2877.01 2166
2877.52 2101
2878.02 2062
2878.53 2140
2879.04 2102
2879.54 2150
2880.05 2114
2880.55 2205
2881.06 2238
2881.57 2417
2882.07 2532
2882.58 2460
2883.09 2416
2883.59 2425
2884.10 2453
2884.61 2389
2885.11 2244
2885.62 2303
2886.13 2253
2886.63 2327
2887.14 2338
2887.65 2288
2888.15 2339
2888.66 2373
2889.17 2388
2889.67 2465
2890.18 2460
2890.69 2429
2891.20 2435
2891.70 2304
2892.21 2208
2892.72 2137
2893.22 2161
2893.73 2144
2894.24 2133
2894.75 2239
2895.25 2126
2895.76 2204
2896.27 2284
2896.78 2206
2897.29 2277
2897.79 2268
2898.30 2278
2898.81 2308
2899.32 2263
2899.82 2241
2900.33 2157
2900.84 2117
2901.35 2194
2901.86 2203
2902.36 2163
2902.87 2172
2903.38 2170
2903.89 2163
2904.40 2197
2904.91 2142
2905.41 2071
2905.92 2130
2906.43 2097
2906.94 2048
2907.45 2025
2907.96 1990
2908.47 2004
2908.97 1920
2909.48 1954
2909.99 1983
2910.50 1956
2911.01 1893
2911.52 1905
2912.03 1851
2912.54 1962
2913.05 1863
2913.55 1879
2914.06 1995
2914.57 1901
2915.08 1901
2915.59 1937
2916.10 1913
2916.61 1925
2917.12 1964
2917.63 1973
2918.14 1886
2918.65 1903
2919.16 2010
2919.67 1944
2920.18 2070
2920.69 2112
2921.20 2181
2921.71 2237
2922.22 2224
2922.73 2264
2923.24 2417
2923.75 2554
2924.26 2723
2924.77 2874
2925.28 2938
2925.79 2962
2926.30 3019
2926.81 3031
2927.32 2982
2927.83 2940
2928.34 2772
2928.85 2654
2929.36 2500
2929.87 2395
2930.38 2211
2930.89 2092
2931.40 1962
2931.91 1955
2932.42 1914
2932.93 1885
2933.45 1884
2933.96 1880
2934.47 1828
2934.98 1771
2935.49 1835
2936.00 1874
2936.51 1968
2937.02 2072
2937.53 2179
2938.04 2227
2938.56 2267
2939.07 2378
2939.58 2741
2940.09 3029
2940.60 3282
2941.11 3352
2941.62 3584
2942.14 3677
2942.65 3676
2943.16 3558
2943.67 3528
2944.18 3448
2944.70 3298
2945.21 3003
2945.72 2927
2946.23 2885
2946.74 2709
2947.26 2556
2947.77 2407
2948.28 2356
2948.79 2288
2949.30 2165
2949.82 2138
2950.33 2041
2950.84 1989
2951.35 2046
2951.87 1971
2952.38 1949
2952.89 1924
2953.40 1866
2953.92 1873
2954.43 1841
2954.94 1884
2955.45 1845
2955.97 1828
2956.48 1870
2956.99 1831
2957.51 1862
2958.02 1845
2958.53 1870
2959.04 1945
2959.56 1936
2960.07 1908
2960.58 1891
2961.10 1976
2961.61 2009
2962.12 2085
2962.64 2115
2963.15 2092
2963.66 2097
2964.18 2173
2964.69 2097
2965.21 2054
2965.72 2097
2966.23 2147
2966.75 2094
2967.26 2123
2967.77 2073
2968.29 2131
2968.80 2068
2969.32 2003
2969.83 1949
2970.34 1934
2970.86 1926
2971.37 1991
2971.89 1988
2972.40 1966
2972.91 2071
2973.43 2034
2973.94 2078
2974.46 2086
2974.97 2017
2975.49 1952
2976.00 1977
2976.52 2007
2977.03 2101
2977.55 2097
2978.06 2086
2978.57 2030
2979.09 2131
2979.60 2157
2980.12 2132
2980.63 2195
2981.15 2194
2981.66 2221
2982.18 2200
2982.69 2201
2983.21 2260
2983.73 2235
2984.24 2106
2984.76 2220
2985.27 2304
2985.79 2339
2986.30 2377
2986.82 2361
2987.33 2437
2987.85 2375
2988.36 2475
2988.88 2525
2989.40 2466
2989.91 2352
2990.43 2420
2990.94 2487
2991.46 2407
2991.97 2384
2992.49 2402
2993.01 2294
2993.52 2309
2994.04 2280
2994.55 2385
2995.07 2378
2995.59 2500
2996.10 2537
2996.62 2655
2997.14 2705
2997.65 2947
2998.17 3142
2998.69 3116
2999.20 3154
2999.72 3134
3000.24 3154
3000.75 3156
3001.27 3238
3001.79 3286
3002.30 3551
3002.82 4032
3003.34 4616
3003.85 5343
3004.37 6288
3004.89 7105
3005.40 8025
3005.92 8371
3006.44 8436
3006.96 8371
3007.47 7889
3007.99 7270
3008.51 6365
3009.03 5586
3009.54 4792
3010.06 4051
3010.58 3568
3011.10 3129
3011.61 2930
3012.13 2809
3012.65 2669
3013.17 2655
3013.68 2551
3014.20 2448
3014.72 2497
3015.24 2429
3015.76 2542
3016.27 2532
3016.79 2516
3017.31 2431
3017.83 2446
3018.35 2443
3018.86 2377
3019.38 2401
3019.90 2351
3020.42 2322
3020.94 2305
3021.46 2316
3021.97 2377
3022.49 2368
3023.01 2390
3023.53 2482
3024.05 2650
3024.57 2686
3025.09 2666
3025.61 2633
3026.12 2612
3026.64 2595
3027.16 2584
3027.68 2551
3028.20 2526
3028.72 2425
3029.24 2299
3029.76 2282
3030.28 2229
3030.80 2118
3031.32 2078
3031.84 2115
3032.35 2101
3032.87 2014
3033.39 2100
3033.91 2171
3034.43 2196
3034.95 2178
3035.47 2203
3035.99 2288
3036.51 2265
3037.03 2199
3037.55 2148
3038.07 2150
3038.59 2123
3039.11 2138
3039.63 2121
3040.15 2130
3040.67 2064
3041.19 2070
3041.71 2016
3042.23 1973
3042.75 1958
3043.27 1960
3043.79 2049
3044.31 2057
3044.83 2067
3045.35 2069
3045.87 2041
3046.40 2104
3046.92 2055
3047.44 1975
3047.96 1934
3048.48 2079
3049.00 2106
3049.52 1954
3050.04 1945
3050.56 2019
3051.08 1991
3051.60 1907
3052.12 1945
3052.65 1962
3053.17 1930
3053.69 1986
3054.21 1888
3054.73 2006
3055.25 1928
3055.77 1952
3056.30 2088
3056.82 2023
3057.34 2040
3057.86 2085
3058.38 2057
3058.90 1979
3059.42 2042
3059.95 2077
3060.47 2057
3060.99 2086
3061.51 2135
3062.03 2024
3062.56 1999
3063.08 2064
3063.60 2113
3064.12 2112
3064.64 2207
3065.17 2248
3065.69 2365
3066.21 2338
3066.73 2365
3067.26 2447
3067.78 2447
3068.30 2460
3068.82 2468
3069.35 2503
3069.87 2537
3070.39 2445
3070.91 2515
3071.44 2428
3071.96 2372
3072.48 2322
3073.01 2310
3073.53 2376
3074.05 2321
3074.57 2313
3075.10 2391
3075.62 2444
3076.14 2449
3076.67 2522
3077.19 2529
3077.71 2515
3078.24 2574
3078.76 2534
3079.28 2710
3079.81 2747
3080.33 2719
3080.85 2832
3081.38 2930
3081.90 2960
3082.42 2911
3082.95 2951
3083.47 2939
3084.00 2866
3084.52 2863
3085.04 2911
3085.57 2826
3086.09 2760
3086.62 2851
3087.14 2875
3087.66 2946
3088.19 3226
3088.71 3530
3089.24 3809
3089.76 4162
3090.29 4768
3090.81 4879
3091.33 5018
3091.86 4977
3092.38 4850
3092.91 4492
3093.43 4181
3093.96 3848
3094.48 3568
3095.01 3381
3095.53 3240
3096.06 3105
3096.58 3051
3097.11 2993
3097.63 2979
3098.16 3097
3098.68 3049
3099.21 3153
3099.73 3463
3100.26 3849
3100.78 4343
3101.31 5032
3101.83 5918
3102.36 7280
3102.88 8463
3103.41 9664
3103.93 10409
3104.46 10344
3104.99 10443
3105.51 9921
3106.04 8911
3106.56 7599
3107.09 6555
3107.61 5557
3108.14 4833
3108.67 4067
3109.19 3716
3109.72 3333
3110.24 3287
3110.77 3272
3111.30 3252
3111.82 3203
3112.35 3023
3112.87 2864
3113.40 2901
3113.93 2904
3114.45 2717
3114.98 2816
3115.51 2670
3116.03 2548
3116.56 2456
3117.09 2412
3117.61 2374
3118.14 2374
3118.67 2343
3119.19 2327
3119.72 2394
3120.25 2433
3120.77 2572
3121.30 2585
3121.83 2702
3122.35 2857
3122.88 2891
3123.41 2737
3123.94 2764
3124.46 2812
3124.99 2825
3125.52 2749
3126.05 2672
3126.57 2612
3127.10 2655
3127.63 2651
3128.16 2617
3128.68 2578
3129.21 2481
3129.74 2476
3130.27 2468
3130.79 2413
3131.32 2312
3131.85 2285
3132.38 2382
3132.91 2350
3133.43 2303
3133.96 2251
3134.49 2263
3135.02 2360
3135.55 2469
3136.07 2322
3136.60 2234
3137.13 2221
3137.66 2316
3138.19 2364
3138.72 2171
3139.24 2123
3139.77 2162
3140.30 2073
3140.83 1996
3141.36 2123
3141.89 2021
3142.42 1909
3142.95 2037
3143.47 2046
3144.00 2049
3144.53 2056
3145.06 2042
3145.59 2103
3146.12 2163
3146.65 2187
3147.18 2281
3147.71 2336
3148.24 2359
3148.76 2426
3149.29 2463
3149.82 2497
3150.35 2475
3150.88 2510
3151.41 2450
3151.94 2382
3152.47 2364
3153.00 2366
3153.53 2182
3154.06 2174
3154.59 2191
3155.12 2114
3155.65 2245
3156.18 2207
3156.71 2230
3157.24 2193
3157.77 2148
3158.30 2239
3158.83 2313
3159.36 2220
3159.89 2324
3160.42 2317
3160.95 2257
3161.48 2272
3162.01 2165
3162.54 2318
3163.07 2276
3163.60 2275
3164.13 2273
3164.66 2302
3165.20 2239
3165.73 2179
3166.26 2162
3166.79 2136
3167.32 2089
3167.85 2127
3168.38 2035
3168.91 1966
3169.44 1978
3169.97 1927
3170.50 1875
3171.04 2061
3171.57 2212
3172.10 2170
3172.63 2232
3173.16 2335
3173.69 2532
3174.22 2612
3174.75 2697
3175.29 2715
3175.82 2750
3176.35 2634
3176.88 2592
3177.41 2555
3177.94 2425
3178.48 2356
3179.01 2228
3179.54 2176
3180.07 2192
3180.60 2078
3181.14 2041
3181.67 2090
3182.20 2027
3182.73 2005
3183.26 1981
3183.80 1911
3184.33 1905
3184.86 1909
3185.39 1890
3185.93 1834
3186.46 1863
3186.99 1821
3187.52 1787
3188.06 1754
3188.59 1802
3189.12 1878
3189.65 1929
3190.19 1853
3190.72 1956
3191.25 1867
3191.79 1848
3192.32 1906
3192.85 1975
3193.38 1953
3193.92 1959
3194.45 1892
3194.98 1937
3195.52 1974
3196.05 1950
3196.58 1974
3197.12 2011
3197.65 2031
3198.18 2039
3198.72 2070
3199.25 2019
3199.78 2092
3200.32 2112
3200.85 2060
3201.39 2109
3201.92 2124
3202.45 2105
3202.99 2127
3203.52 2038
3204.05 2127
3204.59 2188
3205.12 2144
3205.66 2171
3206.19 2139
3206.72 2190
3207.26 2270
3207.79 2398
3208.33 2520
3208.86 2605
3209.40 2630
3209.93 2646
3210.47 2811
3211.00 2890
3211.53 2899
3212.07 2833
3212.60 2807
3213.14 2679
3213.67 2622
3214.21 2544
3214.74 2494
3215.28 2323
3215.81 2203
3216.35 2151
3216.88 1995
3217.42 2050
3217.95 1940
3218.49 2011
3219.02 1940
3219.56 2040
3220.09 2005
3220.63 1972
3221.16 1947
3221.70 2039
3222.23 2171
3222.77 2169
3223.31 2359
3223.84 2388
3224.38 2440
3224.91 2401
3225.45 2506
3225.98 2501
3226.52 2515
3227.06 2568
3227.59 2493
3228.13 2381
3228.66 2253
3229.20 2310
3229.74 2281
3230.27 2279
3230.81 2260
3231.34 2278
3231.88 2184
3232.42 2204
3232.95 2261
3233.49 2202
3234.03 2243
3234.56 2293
3235.10 2284
3235.64 2359
3236.17 2325
3236.71 2381
3237.25 2486
3237.78 2476
3238.32 2542
3238.86 2480
3239.39 2562
3239.93 2533
3240.47 2508
3241.00 2512
3241.54 2451
3242.08 2319
3242.61 2280
3243.15 2312
3243.69 2309
3244.23 2342
3244.76 2302
3245.30 2360
3245.84 2404
3246.38 2472
3246.91 2543
3247.45 2460
3247.99 2526
3248.53 2583
3249.06 2560
3249.60 2657
3250.14 2809
3250.68 3044
3251.21 3240
3251.75 3493
3252.29 3811
3252.83 4216
3253.37 4644
3253.90 4959
3254.44 4946
3254.98 5064
3255.52 4916
3256.06 4719
3256.60 4505
3257.13 4174
3257.67 3984
3258.21 3699
3258.75 3649
3259.29 3591
3259.83 3457
3260.36 3571
3260.90 3580
3261.44 3922
3261.98 3988
3262.52 4155
3263.06 4414
3263.60 4679
3264.14 4969
3264.68 5013
3265.21 4942
3265.75 4957
3266.29 4790
3266.83 4803
3267.37 4917
3267.91 4969
3268.45 5034
3268.99 4804
3269.53 4492
3270.07 4129
3270.61 3737
3271.15 3556
3271.69 3247
3272.23 3011
3272.76 2933
3273.30 2863
3273.84 2712
3274.38 2826
3274.92 2779
3275.46 2770
3276.00 2723
3276.54 2775
3277.08 2826
3277.62 2800
3278.16 2788
3278.70 2799
3279.24 2818
3279.78 2795
3280.32 2796
3280.86 2835
3281.41 2814
3281.95 2850
3282.49 2857
3283.03 2807
3283.57 2861
3284.11 2887
3284.65 2898
3285.19 2931
3285.73 2925
3286.27 2975
3286.81 2960
3287.35 3054
3287.89 2936
3288.43 2863
3288.97 3010
3289.52 3122
3290.06 2974
3290.60 2942
3291.14 3005
3291.68 3181
3292.22 3263
3292.76 3459
3293.30 3618
3293.85 3795
3294.39 4209
3294.93 4586
3295.47 5102
3296.01 5431
3296.55 5664
3297.09 5781
3297.64 5788
3298.18 5634
3298.72 5574
3299.26 5217
3299.80 4817
3300.34 4339
3300.89 4199
3301.43 3806
3301.97 3693
3302.51 3561
3303.06 3327
3303.60 3359
3304.14 3236
3304.68 3143
3305.22 3036
3305.77 3094
3306.31 3094
3306.85 3059
3307.39 3042
3307.94 3095
3308.48 3132
3309.02 3204
3309.56 3375
3310.11 3501
3310.65 3483
3311.19 3409
3311.74 3460
3312.28 3446
3312.82 3419
3313.36 3435
3313.91 3323
3314.45 3421
3314.99 3456
3315.54 3456
3316.08 3616
3316.62 3631
3317.17 3939
3317.71 4137
3318.25 4253
3318.80 4500
3319.34 4602
3319.88 4784
3320.43 4910
3320.97 4876
3321.51 4850
3322.06 4708
3322.60 4629
3323.14 4523
3323.69 4383
3324.23 4180
3324.78 4023
3325.32 3851
3325.86 3808
3326.41 3658
3326.95 3675
3327.50 3588
3328.04 3522
3328.59 3530
3329.13 3555
3329.67 3616
3330.22 3618
3330.76 3800
3331.31 4056
3331.85 4628
3332.40 5777
3332.94 7347
3333.49 9289
3334.03 11939
3334.57 14773
3335.12 17939
3335.66 21130
3336.21 23371
3336.75 24945
3337.30 25172
3337.84 24570
3338.39 23139
3338.93 20711
3339.48 18160
3340.02 15696
3340.57 13165
3341.11 10937
3341.66 8849
3342.20 7344
3342.75 6176
3343.30 5317
3343.84 4633
3344.39 4218
3344.93 3916
3345.48 3698
3346.02 3518
3346.57 3443
3347.11 3339
3347.66 3448
3348.21 3416
3348.75 3324
3349.30 3335
3349.84 3303
3350.39 3256
3350.94 3078
3351.48 2983
3352.03 2986
3352.57 3128
3353.12 3015
3353.67 3062
3354.21 3093
3354.76 3171
3355.31 3322
3355.85 3303
3356.40 3339
3356.95 3322
3357.49 3325
3358.04 3202
3358.59 3104
3359.13 2975
3359.68 2845
3360.23 2797
3360.77 2838
3361.32 2856
3361.87 2731
3362.41 2672
3362.96 2735
3363.51 2761
3364.05 2680
3364.60 2714
3365.15 2722
3365.70 2680
3366.24 2604
3366.79 2682
3367.34 2627
3367.89 2626
3368.43 2603
3368.98 2559
3369.53 2608
3370.08 2621
3370.62 2585
3371.17 2741
3371.72 2869
3372.27 3126
3372.81 3292
3373.36 3475
3373.91 3641
3374.46 3927
3375.01 3878
3375.55 3880
3376.10 3704
3376.65 3651
3377.20 3498
3377.75 3311
3378.30 3124
3378.84 3021
3379.39 2849
3379.94 2746
3380.49 2577
3381.04 2510
3381.59 2409
3382.13 2401
3382.68 2391
3383.23 2407
3383.78 2392
3384.33 2367
3384.88 2354
3385.43 2321
3385.98 2235
3386.52 2223
3387.07 2262
3387.62 2235
3388.17 2306
3388.72 2210
3389.27 2209
3389.82 2293
3390.37 2234
3390.92 2257
3391.47 2246
3392.02 2187
3392.57 2236
3393.12 2306
3393.66 2252
3394.21 2236
3394.76 2310
3395.31 2330
3395.86 2351
3396.41 2500
3396.96 2559
3397.51 2548
3398.06 2557
3398.61 2566
3399.16 2624
3399.71 2662
3400.26 2719
3400.81 2744
3401.36 2589
3401.91 2470
3402.46 2431
3403.01 2438
3403.56 2400
3404.11 2307
3404.66 2300
3405.21 2226
3405.77 2230
3406.32 2148
3406.87 2224
3407.42 2146
3407.97 2107
3408.52 2118
3409.07 2130
3409.62 2175
3410.17 2185
3410.72 2269
3411.27 2414
3411.82 2425
3412.37 2369
3412.93 2431
3413.48 2409
3414.03 2450
3414.58 2561
3415.13 2442
3415.68 2329
3416.23 2338
3416.78 2333
3417.34 2417
3417.89 2421
3418.44 2440
3418.99 2402
3419.54 2487
3420.09 2434
3420.65 2341
3421.20 2320
3421.75 2291
3422.30 2272
3422.85 2295
3423.40 2427
3423.96 2554
3424.51 2577
3425.06 2565
3425.61 2622
3426.17 2649
3426.72 2616
3427.27 2396
3427.82 2364
3428.37 2231
3428.93 2162
3429.48 2105
3430.03 2051
3430.58 2063
3431.14 2085
3431.69 2013
3432.24 1993
3432.79 2035
3433.35 1960
3433.90 1956
3434.45 2049
3435.01 2081
3435.56 2113
3436.11 2066
3436.66 2026
3437.22 2070
3437.77 2154
3438.32 2224
3438.88 2206
3439.43 2136
3439.98 2083
3440.54 2131
3441.09 2186
3441.64 2050
3442.20 2129
3442.75 2034
3443.30 2083
3443.86 2161
3444.41 1997
3444.96 2029
3445.52 1954
3446.07 1875
3446.63 1874
3447.18 1869
3447.73 1950
3448.29 1904
3448.84 1970
3449.40 1906
3449.95 1925
3450.50 1800
3451.06 1877
3451.61 1870
3452.17 1814
3452.72 1819
3453.27 1786
3453.83 1822
3454.38 1801
3454.94 1854
3455.49 1889
3456.05 1815
3456.60 1853
3457.16 1937
3457.71 1843
3458.27 1913
3458.82 1900
3459.38 1928
3459.93 1937
3460.49 1963
3461.04 1995
3461.60 2049
3462.15 2052
3462.71 2067
3463.26 2096
3463.82 2093
3464.37 2088
3464.93 2062
3465.48 2056
3466.04 2088
3466.59 2084
3467.15 2086
3467.70 2160
3468.26 2171
3468.81 2176
3469.37 2266
3469.93 2249
3470.48 2278
3471.04 2402
3471.59 2450
3472.15 2559
3472.70 2634
3473.26 2602
3473.82 2631
3474.37 2565
3474.93 2394
3475.48 2412
3476.04 2347
3476.60 2380
3477.15 2441
3477.71 2393
3478.27 2511
3478.82 2596
3479.38 2534
3479.93 2567
3480.49 2606
3481.05 2749
3481.60 2776
3482.16 2792
3482.72 2901
3483.27 2844
3483.83 2830
3484.39 2961
3484.95 3047
3485.50 3075
3486.06 3077
3486.62 2960
3487.17 3186
3487.73 3165
3488.29 3519
3488.84 3857
3489.40 4251
3489.96 5040
3490.52 6154
3491.07 7557
3491.63 8977
3492.19 10555
3492.75 11582
3493.30 11990
3493.86 12050
3494.42 11454
3494.98 10473
3495.53 9110
3496.09 7782
3496.65 6605
3497.21 5673
3497.77 4931
3498.32 4416
3498.88 4011
3499.44 3865
3500.00 3782
3500.56 3971
3501.11 4073
3501.67 4119
3502.23 4605
3502.79 5019
3503.35 5487
3503.91 6222
3504.46 6530
3505.02 7179
3505.58 7622
3506.14 7635
3506.70 7541
3507.26 7197
3507.81 6819
3508.37 6378
3508.93 5990
3509.49 5405
3510.05 4975
3510.61 4400
3511.17 4106
3511.73 3833
3512.29 3591
3512.85 3491
3513.40 3333
3513.96 3224
3514.52 3060
3515.08 3002
3515.64 2784
3516.20 2694
3516.76 2701
3517.32 2530
3517.88 2551
3518.44 2548
3519.00 2504
3519.56 2568
3520.12 2396
3520.68 2316
3521.24 2378
3521.80 2392
3522.36 2357
3522.92 2441
3523.48 2462
3524.04 2505
3524.60 2490
3525.16 2503
3525.72 2552
3526.28 2552
3526.84 2474
3527.40 2395
3527.96 2380
3528.52 2460
3529.08 2366
3529.64 2350
3530.20 2307
3530.76 2282
3531.32 2282
3531.88 2377
3532.44 2458
3533.00 2503
3533.56 2487
3534.12 2582
3534.68 2615
3535.25 2561
3535.81 2642
3536.37 2520
3536.93 2577
3537.49 2604
3538.05 2606
3538.61 2575
3539.17 2556
3539.73 2504
3540.30 2536
3540.86 2611
3541.42 2631
3541.98 2601
3542.54 2709
3543.10 2895
3543.66 2903
3544.23 2966
3544.79 2955
3545.35 3005
3545.91 2870
3546.47 2808
3547.03 2712
3547.60 2604
3548.16 2537
3548.72 2441
3549.28 2357
3549.84 2419
3550.41 2321
3550.97 2345
3551.53 2345
3552.09 2292
3552.65 2270
3553.22 2236
3553.78 2198
3554.34 2196
3554.90 2231
3555.47 2142
3556.03 2083
3556.59 2088
3557.15 2045
3557.72 2116
3558.28 2121
3558.84 2115
3559.41 2147
3559.97 2115
3560.53 2185
3561.09 2222
3561.66 2253
3562.22 2296
3562.78 2342
3563.35 2295
3563.91 2319
3564.47 2370
3565.04 2361
3565.60 2380
3566.16 2443
3566.73 2487
3567.29 2444
3567.85 2306
3568.42 2343
3568.98 2404
3569.54 2364
3570.11 2205
3570.67 2199
3571.23 2173
3571.80 2189
3572.36 2161
3572.93 2241
3573.49 2398
3574.05 2573
3574.62 2794
3575.18 3132
3575.75 3665
3576.31 3951
3576.87 4286
3577.44 4612
3578.00 4846
3578.57 5022
3579.13 4847
3579.70 4691
3580.26 4437
3580.82 4116
3581.39 3840
3581.95 3453
3582.52 3190
3583.08 2942
3583.65 2631
3584.21 2514
3584.78 2401
3585.34 2372
3585.91 2294
3586.47 2138
3587.04 2098
3587.60 2115
3588.17 2032
3588.73 1955
3589.30 1998
3589.86 1969
3590.43 1993
3590.99 1974
3591.56 1970
3592.12 1992
3592.69 2017
3593.25 1893
3593.82 1873
3594.39 1935
3594.95 1912
3595.52 1979
3596.08 2041
3596.65 1967
3597.21 2054
3597.78 2062
3598.35 2067
3598.91 2071
3599.48 2163
3600.04 2143
3600.61 2130
3601.18 2147
3601.74 2094
3602.31 2106
3602.87 2092
3603.44 2084
3604.01 2137
3604.57 2107
3605.14 2182
3605.71 2300
3606.27 2259
3606.84 2141
3607.41 2143
3607.97 2117
3608.54 2082
3609.11 2086
3609.67 2054
3610.24 2036
3610.81 1933
3611.37 1944
3611.94 1877
3612.51 1978
3613.07 2033
3613.64 2071
3614.21 2207
3614.78 2339
3615.34 2673
3615.91 3182
3616.48 3813
3617.04 4303
3617.61 4900
3618.18 5307
3618.75 5743
3619.31 5884
3619.88 5857
3620.45 5556
3621.02 5233
3621.58 4744
3622.15 4230
3622.72 3788
3623.29 3264
3623.86 3041
3624.42 2683
3624.99 2439
3625.56 2291
3626.13 2163
3626.70 2048
3627.26 2003
3627.83 2000
3628.40 2035
3628.97 2074
3629.54 1996
3630.11 2021
3630.67 2023
3631.24 2027
3631.81 2027
3632.38 1950
3632.95 1909
3633.52 1987
3634.08 2028
3634.65 1983
3635.22 1898
3635.79 1982
3636.36 1926
3636.93 1894
3637.50 1947
3638.07 1953
3638.64 2031
3639.20 2046
3639.77 2048
3640.34 2161
3640.91 2248
3641.48 2358
3642.05 2461
3642.62 2529
3643.19 2619
3643.76 2666
3644.33 2634
3644.90 2585
3645.47 2528
3646.04 2363
3646.61 2427
3647.18 2417
3647.75 2354
3648.32 2427
3648.89 2440
3649.46 2364
3650.03 2327
3650.60 2375
3651.17 2401
3651.74 2459
3652.31 2620
3652.88 2644
3653.45 2687
3654.02 2833
3654.59 2724
3655.16 2757
3655.73 2804
3656.30 2836
3656.87 2724
3657.44 2768
3658.01 2712
3658.58 2680
3659.15 2751
3659.72 2811
3660.29 2887
3660.86 2889
3661.43 2865
3662.00 2747
3662.58 2729
3663.15 2690
3663.72 2513
3664.29 2512
3664.86 2638
3665.43 2547
3666.00 2607
3666.57 2709
3667.14 2838
3667.72 2854
3668.29 2849
3668.86 2773
3669.43 2685
3670.00 2459
3670.57 2391
3671.14 2452
3671.72 2394
3672.29 2252
3672.86 2263
3673.43 2371
3674.00 2301
3674.57 2293
3675.15 2270
3675.72 2340
3676.29 2315
3676.86 2356
3677.43 2282
3678.01 2337
3678.58 2311
3679.15 2371
3679.72 2381
3680.30 2402
3680.87 2389
3681.44 2339
3682.01 2214
3682.58 2187
3683.16 2175
3683.73 2104
3684.30 2078
3684.88 1994
3685.45 2025
3686.02 2005
3686.59 1996
3687.17 2012
3687.74 2053
3688.31 2082
3688.88 2215
3689.46 2326
3690.03 2536
3690.60 2539
3691.18 2468
3691.75 2484
3692.32 2561
3692.90 2439
3693.47 2379
3694.04 2333
3694.62 2185
3695.19 2111
3695.76 2123
3696.34 2085
3696.91 1948
3697.48 1950
3698.06 1986
3698.63 1967
3699.21 1975
3699.78 1916
3700.35 1987
3700.93 2071
3701.50 2120
3702.08 2112
3702.65 2034
3703.22 2068
3703.80 2131
3704.37 2131
3704.95 2143
3705.52 2186
3706.09 2216
3706.67 2231
3707.24 2159
3707.82 2165
3708.39 2220
3708.97 2178
3709.54 2114
3710.12 2166
3710.69 2130
3711.26 2080
3711.84 2007
3712.41 2070
3712.99 2094
3713.56 2050
3714.14 1954
3714.71 1994
3715.29 2013
3715.86 1998
3716.44 2037
3717.01 1948
3717.59 2038
3718.16 1975
3718.74 1863
3719.32 1990
3719.89 2017
3720.47 1943
3721.04 1804
3721.62 1817
3722.19 1952
3722.77 1975
3723.34 1749
3723.92 1759
3724.49 1771
3725.07 1841
3725.65 1743
3726.22 1785
3726.80 1859
3727.37 1758
3727.95 1812
3728.53 1849
3729.10 1942
3729.68 2053
3730.25 2203
3730.83 2398
3731.41 2733
3731.98 2948
3732.56 3209
3733.14 3607
3733.71 3771
3734.29 3819
3734.87 3796
3735.44 3738
3736.02 3646
3736.60 3507
3737.17 3247
3737.75 2899
3738.33 2609
3738.90 2375
3739.48 2248
3740.06 2239
3740.63 2182
3741.21 2066
3741.79 2033
3742.36 1932
3742.94 1896
3743.52 1902
3744.10 1840
3744.67 1795
3745.25 1751
3745.83 1889
3746.40 1906
3746.98 1815
3747.56 1749
3748.14 1687
3748.71 1793
3749.29 1777
3749.87 1738
3750.45 1771
3751.03 1757
3751.60 1693
3752.18 1758
3752.76 1756
3753.34 1639
3753.92 1633
3754.49 1714
3755.07 1762
3755.65 1691
3756.23 1730
3756.81 1812
3757.38 1790
3757.96 1803
3758.54 1821
3759.12 1881
3759.70 1930
3760.28 2022
3760.85 2110
3761.43 2141
3762.01 2138
3762.59 2179
3763.17 2236
3763.75 2178
3764.33 2225
3764.91 2224
3765.48 2189
3766.06 2104
3766.64 2115
3767.22 2074
3767.80 2068
3768.38 2076
3768.96 2022
3769.54 2005
3770.12 1973
3770.70 1983
3771.28 1988
3771.85 1992
3772.43 2022
3773.01 2047
3773.59 1960
3774.17 1961
3774.75 1949
3775.33 1926
3775.91 2014
3776.49 1906
3777.07 1912
3777.65 1899
3778.23 1912
3778.81 1914
3779.39 1899
3779.97 1887
3780.55 1867
3781.13 1821
3781.71 1808
3782.29 1769
3782.87 1746
3783.45 1743
3784.03 1708
3784.61 1743
3785.19 1664
3785.77 1718
3786.35 1822
3786.93 1770
3787.51 1794
3788.10 1780
3788.68 1790
3789.26 1750
3789.84 1866
3790.42 1783
3791.00 1789
3791.58 1824
3792.16 1879
3792.74 1863
3793.32 1860
3793.90 1895
3794.48 1952
3795.07 2005
3795.65 1935
3796.23 1991
3796.81 1984
3797.39 1923
3797.97 1951
3798.55 1918
3799.14 1891
3799.72 2001
3800.30 2012
3800.88 2136
3801.46 2105
3802.04 2179
3802.62 2353
3803.21 2483
3803.79 2497
3804.37 2418
3804.95 2424
3805.53 2412
3806.12 2444
3806.70 2496
3807.28 2650
3807.86 2743
3808.44 2809
3809.03 2933
3809.61 3118
3810.19 3146
3810.77 3072
3811.36 3078
3811.94 2960
3812.52 2791
3813.10 2676
3813.69 2643
3814.27 2654
3814.85 2636
3815.43 2748
3816.02 2690
3816.60 2707
3817.18 2756
3817.77 2556
3818.35 2555
3818.93 2479
3819.51 2278
3820.10 2219
3820.68 2191
3821.26 2234
3821.85 2304
3822.43 2232
3823.01 2279
3823.60 2330
3824.18 2346
3824.76 2360
3825.35 2333
3825.93 2249
3826.51 2197
3827.10 2094
3827.68 2059
3828.27 2065
3828.85 2043
3829.43 2001
3830.02 2005
3830.60 2024
3831.18 2049
3831.77 2110
3832.35 2193
3832.94 2199
3833.52 2076
3834.10 2146
3834.69 2114
3835.27 2132
3835.86 2195
3836.44 2146
3837.03 2105
3837.61 2201
3838.19 2154
3838.78 2062
3839.36 2120
3839.95 2147
3840.53 2127
3841.12 2103
3841.70 2103
3842.29 2146
3842.87 2155
3843.46 2135
3844.04 2240
3844.63 2328
3845.21 2447
3845.80 2556
3846.38 2690
3846.97 2732
3847.55 2761
3848.14 2611
3848.72 2568
3849.31 2451
3849.89 2387
3850.48 2284
3851.06 2262
3851.65 2314
3852.23 2266
3852.82 2251
3853.41 2233
3853.99 2240
3854.58 2261
3855.16 2277
3855.75 2261
3856.33 2328
3856.92 2339
3857.51 2520
3858.09 2735
3858.68 2995
3859.26 3477
3859.85 4059
3860.44 4750
3861.02 5508
3861.61 6143
3862.20 6273
3862.78 6445
3863.37 6612
3863.95 6247
3864.54 5901
3865.13 5621
3865.71 5067
3866.30 4473
3866.89 3977
3867.47 3579
3868.06 3238
3868.65 3035
3869.23 2787
3869.82 2562
3870.41 2401
3870.99 2331
3871.58 2256
3872.17 2323
3872.76 2408
3873.34 2412
3873.93 2470
3874.52 2466
3875.10 2483
3875.69 2381
3876.28 2417
3876.87 2290
3877.45 2168
3878.04 2101
3878.63 2182
3879.22 2053
3879.80 2065
3880.39 2059
3880.98 2013
3881.57 1969
3882.15 1962
3882.74 1868
3883.33 1894
3883.92 1901
3884.51 1906
3885.09 1881
3885.68 1828
3886.27 1871
3886.86 1907
3887.45 1965
3888.04 2077
3888.62 2116
3889.21 2211
3889.80 2270
3890.39 2374
3890.98 2425
3891.57 2501
3892.15 2581
3892.74 2436
3893.33 2420
3893.92 2309
3894.51 2239
3895.10 2237
3895.69 2236
3896.28 2082
3896.86 2102
3897.45 2085
3898.04 2112
3898.63 2104
3899.22 2167
3899.81 2221
3900.40 2233
3900.99 2256
3901.58 2259
3902.17 2151
3902.76 2138
3903.34 2028
3903.93 1998
3904.52 2002
3905.11 1896
3905.70 1905
3906.29 1938
3906.88 1937
3907.47 1948
3908.06 1943
3908.65 1907
3909.24 1969
3909.83 1986
3910.42 1908
3911.01 1888
3911.60 1822
3912.19 1803
3912.78 1755
3913.37 1732
3913.96 1740
3914.55 1664
3915.14 1696
3915.73 1670
3916.32 1659
3916.91 1735
3917.50 1797
3918.09 1758
3918.68 1773
3919.28 1703
3919.87 1724
3920.46 1799
3921.05 1809
3921.64 1785
3922.23 1810
3922.82 1802
3923.41 1723
3924.00 1643
3924.59 1601
3925.18 1603
3925.77 1603
3926.37 1693
3926.96 1665
3927.55 1640
3928.14 1607
3928.73 1586
3929.32 1607
3929.91 1573
3930.51 1642
3931.10 1541
3931.69 1533
3932.28 1523
3932.87 1553
3933.46 1566
3934.05 1563
3934.65 1606
3935.24 1515
3935.83 1517
3936.42 1581
3937.01 1606
3937.61 1598
3938.20 1631
3938.79 1640
3939.38 1786
3939.97 1764
3940.57 1692
3941.16 1779
3941.75 1777
3942.34 1779
3942.94 1842
3943.53 1832
3944.12 1784
3944.71 1766
3945.31 1716
3945.90 1696
3946.49 1697
3947.08 1690
3947.68 1603
3948.27 1581
3948.86 1586
3949.45 1531
3950.05 1527
3950.64 1575
3951.23 1552
3951.83 1592
3952.42 1603
3953.01 1663
3953.61 1630
3954.20 1587
3954.79 1562
3955.39 1563
3955.98 1636
3956.57 1595
3957.17 1680
3957.76 1729
3958.35 1777
3958.95 1849
3959.54 1981
3960.13 1914
3960.73 1877
3961.32 1943
3961.92 1915
3962.51 1817
3963.10 1882
3963.70 1877
3964.29 1781
3964.88 1964
3965.48 1996
3966.07 2038
3966.67 2153
3967.26 2139
3967.86 2149
3968.45 2239
3969.04 2220
3969.64 2141
3970.23 2084
3970.83 1999
3971.42 1916
3972.02 1854
3972.61 1759
3973.21 1729
3973.80 1770
3974.40 1683
3974.99 1655
3975.58 1699
3976.18 1840
3976.77 1832
3977.37 1897
3977.96 1947
3978.56 1967
3979.15 1932
3979.75 1927
3980.35 1890
3980.94 1884
3981.54 1856
3982.13 1784
3982.73 1807
3983.32 1756
3983.92 1713
3984.51 1749
3985.11 1773
3985.70 1778
3986.30 1765
3986.90 1807
3987.49 1805
3988.09 1733
3988.68 1707
3989.28 1768
3989.87 1755
3990.47 1713
3991.07 1725
3991.66 1753
3992.26 1809
3992.85 1828
3993.45 1834
3994.05 1902
3994.64 1917
3995.24 1903
3995.84 1942
3996.43 1970
3997.03 2022
3997.62 1925
3998.22 2026
3998.82 2035
3999.41 1963
4000.01 1925
4000.61 1954
4001.20 1899
4001.80 1878
4002.40 1848
4003.00 1888
4003.59 1852
4004.19 1821
4004.79 1796
4005.38 1821
4005.98 1808
4006.58 1847
4007.17 1821
4007.77 1738
4008.37 1782
4008.97 1810
4009.56 1749
4010.16 1743
4010.76 1729
4011.36 1749
4011.95 1721
4012.55 1700
4013.15 1732
4013.75 1775
4014.34 1787
4014.94 1870
4015.54 2012
4016.14 2050
4016.74 2117
4017.33 2199
4017.93 2235
4018.53 2313
4019.13 2310
4019.73 2200
4020.32 2205
4020.92 2057
4021.52 1932
4022.12 1983
4022.72 1900
4023.32 1860
4023.91 1798
4024.51 1824
4025.11 1817
4025.71 1785
4026.31 1674
4026.91 1784
4027.51 1861
4028.10 1926
4028.70 1971
4029.30 1923
4029.90 1981
4030.50 1954
4031.10 1952
4031.70 1931
4032.30 1936
4032.90 2006
4033.49 1917
4034.09 1885
4034.69 1988
4035.29 2005
4035.89 1880
4036.49 1859
4037.09 1783
4037.69 1790
4038.29 1835
4038.89 1782
4039.49 1732
4040.09 1607
4040.69 1608
4041.29 1592
4041.89 1586
4042.49 1617
4043.09 1562
4043.69 1555
4044.29 1562
4044.89 1636
4045.49 1630
4046.09 1620
4046.69 1581
4047.29 1608
4047.89 1573
4048.49 1638
4049.09 1592
4049.69 1646
4050.29 1700
4050.89 1680
4051.49 1575
4052.09 1583
4052.69 1560
4053.29 1700
4053.89 1697
4054.49 1658
4055.09 1587
4055.69 1680
4056.30 1581
4056.90 1510
4057.50 1586
4058.10 1537
4058.70 1600
4059.30 1583
4059.90 1604
4060.50 1648
4061.10 1634
4061.71 1610
4062.31 1679
4062.91 1593
4063.51 1750
4064.11 1844
4064.71 1936
4065.31 1846
4065.92 1863
4066.52 1958
4067.12 1948
4067.72 2017
4068.32 1972
4068.92 1898
4069.53 1807
4070.13 1871
4070.73 1700
4071.33 1646
4071.93 1541
4072.54 1651
4073.14 1549
4073.74 1541
4074.34 1487
4074.94 1433
4075.55 1475
4076.15 1465
4076.75 1415
4077.35 1434
4077.96 1433
4078.56 1472
4079.16 1415
4079.76 1364
4080.37 1436
4080.97 1480
4081.57 1442
4082.17 1402
4082.78 1432
4083.38 1441
4083.98 1434
4084.59 1457
4085.19 1458
4085.79 1401
4086.39 1404
4087.00 1398
4087.60 1410
4088.20 1477
4088.81 1445
4089.41 1471
4090.01 1428
4090.62 1441
4091.22 1448
4091.82 1461
4092.43 1410
4093.03 1503
4093.63 1494
4094.24 1497
4094.84 1545
4095.45 1534
4096.05 1511
4096.65 1581
4097.26 1614
4097.86 1611
4098.47 1544
4099.07 1513
4099.67 1583
4100.28 1524
4100.88 1483
4101.49 1559
4102.09 1505
4102.69 1522
4103.30 1555
4103.90 1491
4104.51 1496
4105.11 1463
4105.72 1461
4106.32 1467
4106.93 1446
4107.53 1379
4108.13 1444
4108.74 1496
4109.34 1432
4109.95 1389
4110.55 1446
4111.16 1478
4111.76 1477
4112.37 1421
4112.97 1368
4113.58 1440
4114.18 1436
4114.79 1399
4115.39 1403
4116.00 1409
4116.60 1444
4117.21 1341
4117.82 1409
4118.42 1388
4119.03 1419
4119.63 1426
4120.24 1508
4120.84 1445
4121.45 1430
4122.05 1495
4122.66 1477
4123.27 1399
4123.87 1408
4124.48 1454
4125.08 1469
4125.69 1501
4126.30 1473
4126.90 1461
4127.51 1446
4128.11 1468
4128.72 1443
4129.33 1436
4129.93 1420
4130.54 1468
4131.15 1449
4131.75 1464
4132.36 1503
4132.96 1538
4133.57 1613
4134.18 1627
4134.78 1617
4135.39 1671
4136.00 1672
4136.60 1732
4137.21 1714
4137.82 1794
4138.43 1792
4139.03 1818
4139.64 1798
4140.25 1878
4140.85 1863
4141.46 1842
4142.07 1905
4142.68 1893
4143.28 1933
4143.89 1942
4144.50 1885
4145.10 1852
4145.71 1906
4146.32 1884
4146.93 1852
4147.53 1773
4148.14 1642
4148.75 1650
4149.36 1604
4149.97 1589
4150.57 1546
4151.18 1554
4151.79 1531
4152.40 1492
4153.00 1491
4153.61 1478
4154.22 1448
4154.83 1460
4155.44 1473
4156.05 1506
4156.65 1492
4157.26 1427
4157.87 1513
4158.48 1525
4159.09 1526
4159.70 1588
4160.30 1654
4160.91 1620
4161.52 1626
4162.13 1620
4162.74 1599
4163.35 1571
4163.96 1570
4164.56 1544
4165.17 1484
4165.78 1587
4166.39 1635
4167.00 1698
4167.61 1618
4168.22 1659
4168.83 1761
4169.44 1819
4170.05 1996
4170.66 2083
4171.26 2079
4171.87 2089
4172.48 2231
4173.09 2206
4173.70 2257
4174.31 2221
4174.92 2169
4175.53 2134
4176.14 2162
4176.75 2022
4177.36 1982
4177.97 1967
4178.58 1849
4179.19 1911
4179.80 1922
4180.41 1815
4181.02 1801
4181.63 1694
4182.24 1656
4182.85 1603
4183.46 1603
4184.07 1591
4184.68 1659
4185.29 1655
4185.90 1465
4186.51 1535
4187.12 1529
4187.73 1522
4188.34 1577
4188.95 1545
4189.56 1512
4190.18 1570
4190.79 1557
4191.40 1591
4192.01 1640
4192.62 1716
4193.23 1834
4193.84 1833
4194.45 1973
4195.06 2113
4195.67 2102
4196.28 2044
4196.90 2091
4197.51 2058
4198.12 1962
4198.73 1907
4199.34 1857
4199.95 1761
4200.56 1692
4201.18 1598
4201.79 1669
4202.40 1654
4203.01 1671
4203.62 1620
4204.23 1572
4204.85 1647
4205.46 1718
4206.07 1756
4206.68 1675
4207.29 1742
4207.90 1835
4208.52 1833
4209.13 1797
4209.74 1954
4210.35 1869
4210.97 1928
4211.58 1977
4212.19 1901
4212.80 1971
4213.41 2023
4214.03 2018
4214.64 1990
4215.25 1976
4215.86 1997
4216.48 1964
4217.09 2059
4217.70 2142
4218.32 2181
4218.93 2286
4219.54 2430
4220.15 2590
4220.77 2731
4221.38 2861
4221.99 3057
4222.61 3137
4223.22 3186
4223.83 3236
4224.44 3316
4225.06 3220
4225.67 3251
4226.28 3285
4226.90 3467
4227.51 3566
4228.13 3910
4228.74 4179
4229.35 4228
4229.97 4210
4230.58 3965
4231.19 3671
4231.81 3317
4232.42 3036
4233.03 2759
4233.65 2456
4234.26 2404
4234.88 2218
4235.49 2202
4236.10 2152
4236.72 2098
4237.33 2108
4237.95 2063
4238.56 1982
4239.17 1950
4239.79 2007
4240.40 1947
4241.02 1932
4241.63 2002
4242.25 2036
4242.86 2128
4243.48 2132
4244.09 2171
4244.71 2210
4245.32 2126
4245.93 2148
4246.55 2056
4247.16 2060
4247.78 2134
4248.39 2079
4249.01 2015
4249.62 1929
4250.24 1920
4250.85 1968
4251.47 1907
4252.08 1934
4252.70 1853
4253.32 1850
4253.93 1905
4254.55 1904
4255.16 1892
4255.78 1919
4256.39 1966
4257.01 1871
4257.62 1834
4258.24 1888
4258.85 1868
4259.47 1893
4260.09 1978
4260.70 2174
4261.32 2209
4261.93 2274
4262.55 2417
4263.17 2473
4263.78 2638
4264.40 2638
4265.01 2627
4265.63 2526
4266.25 2522
4266.86 2412
4267.48 2312
4268.10 2179
4268.71 2107
4269.33 2029
4269.94 1961
4270.56 1929
4271.18 1909
4271.79 1807
4272.41 1854
4273.03 1794
4273.64 1937
4274.26 2023
4274.88 2030
4275.49 2153
4276.11 2304
4276.73 2320
4277.35 2421
4277.96 2438
4278.58 2426
4279.20 2431
4279.81 2360
4280.43 2312
4281.05 2224
4281.67 2164
4282.28 2058
4282.90 1946
4283.52 1857
4284.14 1767
4284.75 1758
4285.37 1696
4285.99 1644
4286.61 1648
4287.22 1626
4287.84 1629
4288.46 1641
4289.08 1577
4289.70 1586
4290.31 1612
4290.93 1489
4291.55 1488
4292.17 1571
4292.79 1600
4293.40 1545
4294.02 1511
4294.64 1542
4295.26 1547
4295.88 1602
4296.50 1574
4297.11 1558
4297.73 1576
4298.35 1595
4298.97 1630
4299.59 1578
4300.21 1570
4300.83 1591
4301.44 1564
4302.06 1590
4302.68 1684
4303.30 1688
4303.92 1709
4304.54 1682
4305.16 1699
4305.78 1642
4306.40 1584
4307.02 1551
4307.63 1569
4308.25 1555
4308.87 1587
4309.49 1613
4310.11 1634
4310.73 1582
4311.35 1693
4311.97 1694
4312.59 1635
4313.21 1644
4313.83 1609
4314.45 1639
4315.07 1628
4315.69 1598
4316.31 1652
4316.93 1659
4317.55 1653
4318.17 1627
4318.79 1590
4319.41 1622
4320.03 1633
4320.65 1668
4321.27 1705
4321.89 1717
4322.51 1694
4323.13 1808
4323.75 1712
4324.37 1737
4324.99 1838
4325.61 1807
4326.23 1822
4326.85 1817
4327.47 1894
4328.09 1922
4328.71 1941
4329.33 2009
4329.96 2159
4330.58 2278
4331.20 2402
4331.82 2553
4332.44 2762
4333.06 2832
4333.68 2987
4334.30 3008
4334.92 3178
4335.54 3116
4336.17 3141
4336.79 3165
4337.41 3225
4338.03 3313
4338.65 3440
4339.27 3485
4339.89 3367
4340.52 3225
4341.14 3225
4341.76 3082
4342.38 2772
4343.00 2786
4343.62 2881
4344.25 3144
4344.87 3266
4345.49 3674
4346.11 4300
4346.73 4705
4347.36 5155
4347.98 5369
4348.60 5226
4349.22 4979
4349.84 4578
4350.47 4080
4351.09 3595
4351.71 3360
4352.33 3049
4352.96 2855
4353.58 2673
4354.20 2506
4354.82 2425
4355.45 2411
4356.07 2234
4356.69 2182
4357.31 2073
4357.94 2078
4358.56 2138
4359.18 2069
4359.81 2097
4360.43 2093
4361.05 2102
4361.68 2070
4362.30 1979
4362.92 1925
4363.55 1888
4364.17 1778
4364.79 1816
4365.42 1833
4366.04 1859
4366.66 1974
4367.29 1916
4367.91 1928
4368.53 1891
4369.16 1754
4369.78 1683
4370.40 1679
4371.03 1713
4371.65 1719
4372.27 1715
4372.90 1719
4373.52 1702
4374.15 1634
4374.77 1672
4375.39 1733
4376.02 1745
4376.64 1724
4377.27 1738
4377.89 1742
4378.52 1742
4379.14 1696
4379.76 1716
4380.39 1740
4381.01 1690
4381.64 1785
4382.26 1769
4382.89 1822
4383.51 1870
4384.14 1836
4384.76 1810
4385.39 1809
4386.01 1713
4386.64 1773
4387.26 1864
4387.89 1868
4388.51 1798
4389.14 1806
4389.76 1739
4390.39 1875
4391.01 2021
4391.64 2019
4392.26 1983
4392.89 2031
4393.51 2002
4394.14 1927
4394.76 1939
4395.39 1891
4396.01 1804
4396.64 1762
4397.26 1775
4397.89 1704
4398.52 1703
4399.14 1653
4399.77 1685
4400.39 1679
4401.02 1739
4401.65 1710
4402.27 1724
4402.90 1661
4403.52 1623
4404.15 1638
4404.78 1595
4405.40 1659
4406.03 1680
4406.65 1682
4407.28 1765
4407.91 1730
4408.53 1692
4409.16 1749
4409.79 1727
4410.41 1687
4411.04 1710
4411.67 1649
4412.29 1658
4412.92 1645
4413.55 1650
4414.17 1643
4414.80 1618
4415.43 1603
4416.05 1459
4416.68 1512
4417.31 1491
4417.94 1522
4418.56 1545
4419.19 1569
4419.82 1612
4420.44 1587
4421.07 1611
4421.70 1554
4422.33 1566
4422.95 1545
4423.58 1484
4424.21 1519
4424.84 1521
4425.46 1470
4426.09 1499
4426.72 1386
4427.35 1369
4427.97 1324
4428.60 1341
4429.23 1374
4429.86 1414
4430.49 1386
4431.11 1351
4431.74 1423
4432.37 1365
4433.00 1377
4433.63 1410
4434.26 1452
4434.88 1394
4435.51 1419
4436.14 1430
4436.77 1414
4437.40 1419
4438.03 1464
4438.65 1440
4439.28 1412
4439.91 1445
4440.54 1396
4441.17 1458
4441.80 1414
4442.43 1453
4443.06 1448
4443.68 1415
4444.31 1444
4444.94 1506
4445.57 1553
4446.20 1537
4446.83 1514
4447.46 1590
4448.09 1619
4448.72 1645
4449.35 1722
4449.98 1594
4450.61 1578
4451.24 1673
4451.86 1638
4452.49 1582
4453.12 1563
4453.75 1537
4454.38 1541
4455.01 1508
4455.64 1635
4456.27 1764
4456.90 1794
4457.53 1829
4458.16 1837
4458.79 1810
4459.42 1749
4460.05 1691
4460.68 1581
4461.31 1524
4461.94 1502
4462.57 1500
4463.20 1469
4463.83 1386
4464.46 1445
4465.09 1426
4465.72 1414
4466.36 1462
4466.99 1495
4467.62 1465
4468.25 1436
4468.88 1466
4469.51 1397
4470.14 1393
4470.77 1419
4471.40 1480
4472.03 1429
4472.66 1492
4473.29 1453
4473.93 1371
4474.56 1409
4475.19 1394
4475.82 1415
4476.45 1342
4477.08 1343
4477.71 1331
4478.34 1344
4478.98 1415
4479.61 1438
4480.24 1434
4480.87 1425
4481.50 1404
4482.13 1452
4482.76 1517
4483.40 1531
4484.03 1536
4484.66 1477
4485.29 1545
4485.92 1488
4486.56 1535
4487.19 1534
4487.82 1542
4488.45 1546
4489.08 1546
4489.72 1692
4490.35 1600
4490.98 1598
4491.61 1651
4492.25 1579
4492.88 1557
4493.51 1525
4494.14 1552
4494.78 1499
4495.41 1508
4496.04 1573
4496.67 1607
4497.31 1587
4497.94 1608
4498.57 1702
4499.20 1644
4499.84 1743
4500.47 1913
4501.10 2067
4501.74 2138
4502.37 2300
4503.00 2326
4503.64 2439
4504.27 2340
4504.90 2410
4505.53 2303
4506.17 2170
4506.80 2076
4507.43 1928
4508.07 1956
4508.70 1952
4509.34 1848
4509.97 1779
4510.60 1803
4511.24 1796
4511.87 1842
4512.50 1819
4513.14 1822
4513.77 1764
4514.41 1811
4515.04 1768
4515.67 1730
4516.31 1735
4516.94 1740
4517.58 1725
4518.21 1652
4518.84 1561
4519.48 1623
4520.11 1669
4520.75 1700
4521.38 1684
4522.02 1715
4522.65 1736
4523.28 1765
4523.92 1862
4524.55 1905
4525.19 1942
4525.82 2108
4526.46 2179
4527.09 2331
4527.73 2551
4528.36 2864
4529.00 3495
4529.63 4336
4530.27 5302
4530.90 6086
4531.54 7090
4532.17 7700
4532.81 7992
4533.44 7970
4534.08 7529
4534.71 6729
4535.35 6118
4535.99 5319
4536.62 4498
4537.26 3806
4537.89 3166
4538.53 2735
4539.16 2394
4539.80 2196
4540.43 2054
4541.07 1866
4541.71 1843
4542.34 1839
4542.98 1759
4543.61 1774
4544.25 1785
4544.89 1737
4545.52 1696
4546.16 1697
4546.79 1763
4547.43 1640
4548.07 1583
4548.70 1661
4549.34 1628
4549.98 1639
4550.61 1672
4551.25 1558
4551.89 1594
4552.52 1620
4553.16 1605
4553.80 1665
4554.43 1619
4555.07 1580
4555.71 1523
4556.34 1572
4556.98 1566
4557.62 1561
4558.25 1619
4558.89 1587
4559.53 1687
4560.16 1712
4560.80 1720
4561.44 1813
4562.08 1795
4562.71 1724
4563.35 1730
4563.99 1730
4564.63 1721
4565.26 1836
4565.90 1865
4566.54 1880
4567.18 1856
4567.81 2004
4568.45 2083
4569.09 2066
4569.73 2120
4570.36 2202
4571.00 2167
4571.64 2161
4572.28 2088
4572.92 2025
4573.55 1974
4574.19 1899
4574.83 1856
4575.47 1803
4576.11 1768
4576.75 1767
4577.38 1727
4578.02 1615
4578.66 1590
4579.30 1605
4579.94 1632
4580.58 1568
4581.21 1593
4581.85 1669
4582.49 1629
4583.13 1623
4583.77 1642
4584.41 1642
4585.05 1791
4585.69 1773
4586.32 1763
4586.96 1733
4587.60 1887
4588.24 1994
4588.88 1990
4589.52 2036
4590.16 2143
4590.80 2074
4591.44 2160
4592.08 2268
4592.72 2407
4593.36 2443
4594.00 2456
4594.63 2323
4595.27 2149
4595.91 2021
4596.55 1866
4597.19 1749
4597.83 1667
4598.47 1633
4599.11 1692
4599.75 1662
4600.39 1607
4601.03 1670
4601.67 1743
4602.31 1711
4602.95 1720
4603.59 1694
4604.23 1732
4604.87 1699
4605.51 1762
4606.15 1843
4606.79 1786
4607.43 1732
4608.08 1688
4608.72 1724
4609.36 1762
4610.00 1735
4610.64 1679
4611.28 1719
4611.92 1726
4612.56 1724
4613.20 1585
4613.84 1548
4614.48 1527
4615.12 1563
4615.76 1554
4616.41 1549
4617.05 1485
4617.69 1485
4618.33 1464
4618.97 1413
4619.61 1403
4620.25 1334
4620.89 1324
4621.54 1334
4622.18 1405
4622.82 1412
4623.46 1437
4624.10 1357
4624.74 1342
4625.38 1306
4626.03 1330
4626.67 1349
4627.31 1406
4627.95 1450
4628.59 1396
4629.24 1381
4629.88 1427
4630.52 1460
4631.16 1550
4631.80 1609
4632.45 1670
4633.09 1758
4633.73 1776
4634.37 1743
4635.02 1743
4635.66 1742
4636.30 1668
4636.94 1739
4637.58 1817
4638.23 1863
4638.87 1834
4639.51 1834
4640.16 1801
4640.80 1868
4641.44 1820
4642.08 1757
4642.73 1685
4643.37 1667
4644.01 1580
4644.66 1613
4645.30 1665
4645.94 1570
4646.58 1543
4647.23 1568
4647.87 1523
4648.51 1538
4649.16 1514
4649.80 1588
4650.44 1590
4651.09 1561
4651.73 1683
4652.37 1733
4653.02 1739
4653.66 1822
4654.31 1817
4654.95 1831
4655.59 1736
4656.24 1677
4656.88 1657
4657.52 1644
4658.17 1529
4658.81 1526
4659.46 1514
4660.10 1379
4660.75 1367
4661.39 1341
4662.03 1419
4662.68 1346
4663.32 1331
4663.97 1397
4664.61 1405
4665.26 1356
4665.90 1336
4666.54 1372
4667.19 1341
4667.83 1331
4668.48 1235
4669.12 1246
4669.77 1246
4670.41 1297
4671.06 1304
4671.70 1304
4672.35 1293
4672.99 1267
4673.64 1329
4674.28 1344
4674.93 1352
4675.57 1345
4676.22 1365
4676.86 1452
4677.51 1371
4678.15 1410
4678.80 1430
4679.44 1451
4680.09 1459
4680.73 1448
4681.38 1489
4682.03 1519
4682.67 1489
4683.32 1562
4683.96 1467
4684.61 1447
4685.25 1460
4685.90 1573
4686.55 1544
4687.19 1488
4687.84 1526
4688.48 1526
4689.13 1606
4689.78 1631
4690.42 1783
4691.07 1754
4691.72 1748
4692.36 1841
4693.01 1879
4693.65 1761
4694.30 1715
4694.95 1684
4695.59 1622
4696.24 1652
4696.89 1743
4697.53 1762
4698.18 1732
4698.83 1802
4699.47 1952
4700.12 1930
4700.77 1975
4701.41 1984
4702.06 1965
4702.71 1971
4703.36 1770
4704.00 1775
4704.65 1760
4705.30 1666
4705.94 1568
4706.59 1585
4707.24 1562
4707.89 1570
4708.53 1548
4709.18 1592
4709.83 1620
4710.48 1581
4711.12 1558
4711.77 1562
4712.42 1518
4713.07 1563
4713.71 1566
4714.36 1571
4715.01 1517
4715.66 1553
4716.31 1526
4716.95 1545
4717.60 1595
4718.25 1594
4718.90 1591
4719.55 1605
4720.19 1696
4720.84 1669
4721.49 1698
4722.14 1798
4722.79 1832
4723.44 1868
4724.08 1661
4724.73 1765
4725.38 1712
4726.03 1678
4726.68 1626
4727.33 1708
4727.98 1635
4728.63 1601
4729.27 1656
4729.92 1608
4730.57 1541
4731.22 1474
4731.87 1498
4732.52 1451
4733.17 1407
4733.82 1498
4734.47 1489
4735.12 1419
4735.77 1462
4736.41 1446
4737.06 1426
4737.71 1437
4738.36 1538
4739.01 1563
4739.66 1587
4740.31 1608
4740.96 1625
4741.61 1656
4742.26 1679
4742.91 1681
4743.56 1623
4744.21 1559
4744.86 1543
4745.51 1532
4746.16 1461
4746.81 1541
4747.46 1583
4748.11 1543
4748.76 1574
4749.41 1536
4750.06 1587
4750.71 1628
4751.36 1638
4752.01 1657
4752.66 1737
4753.31 1748
4753.96 1677
4754.61 1715
4755.26 1808
4755.92 1709
4756.57 1723
4757.22 1680
4757.87 1668
4758.52 1661
4759.17 1630
4759.82 1704
4760.47 1795
4761.12 2006
4761.77 2115
4762.42 2090
4763.08 2107
4763.73 2029
4764.38 2075
4765.03 1942
4765.68 1889
4766.33 1834
4766.98 1746
4767.64 1762
4768.29 1648
4768.94 1657
4769.59 1657
4770.24 1668
4770.89 1656
4771.54 1659
4772.20 1567
4772.85 1582
4773.50 1614
4774.15 1639
4774.80 1616
4775.46 1566
4776.11 1612
4776.76 1567
4777.41 1530
4778.06 1529
4778.72 1569
4779.37 1491
4780.02 1431
4780.67 1500
4781.33 1511
4781.98 1473
4782.63 1482
4783.28 1435
4783.94 1459
4784.59 1525
4785.24 1497
4785.89 1547
4786.55 1474
4787.20 1487
4787.85 1565
4788.51 1648
4789.16 1683
4789.81 1688
4790.46 1716
4791.12 1738
4791.77 1730
4792.42 1718
4793.08 1656
4793.73 1662
4794.38 1627
4795.04 1664
4795.69 1696
4796.34 1666
4797.00 1650
4797.65 1651
4798.30 1680
4798.96 1773
4799.61 1844
4800.27 1981
4800.92 1972
4801.57 2131
4802.23 2142
4802.88 2059
4803.53 2112
4804.19 2062
4804.84 1992
4805.50 1961
4806.15 1919
4806.81 1833
4807.46 1785
4808.11 1715
4808.77 1722
4809.42 1648
4810.08 1669
4810.73 1619
4811.39 1612
4812.04 1580
4812.69 1647
4813.35 1745
4814.00 1663
4814.66 1670
4815.31 1618
4815.97 1697
4816.62 1752
4817.28 1685
4817.93 1716
4818.59 1737
4819.24 1811
4819.90 1821
4820.55 1875
4821.21 2001
4821.86 2012
4822.52 2070
4823.17 2195
4823.83 2278
4824.48 2314
4825.14 2415
4825.79 2330
4826.45 2260
4827.11 2213
4827.76 2155
4828.42 2091
4829.07 2079
4829.73 2090
4830.38 2033
4831.04 2082
4831.70 2065
4832.35 2110
4833.01 2177
4833.66 2202
4834.32 2291
4834.98 2354
4835.63 2494
4836.29 2500
4836.94 2517
4837.60 2724
4838.26 2798
4838.91 2783
4839.57 2773
4840.23 2676
4840.88 2872
4841.54 2767
4842.20 2743
4842.85 2721
4843.51 2651
4844.17 2637
4844.82 2623
4845.48 2611
4846.14 2672
4846.79 2698
4847.45 2802
4848.11 2759
4848.76 3104
4849.42 3255
4850.08 3660
4850.73 4038
4851.39 4326
4852.05 4207
4852.71 3951
4853.36 3891
4854.02 3573
4854.68 3296
4855.34 3069
4855.99 3027
4856.65 3101
4857.31 3313
4857.97 3544
4858.62 3642
4859.28 3814
4859.94 3909
4860.60 3848
4861.25 3663
4861.91 3497
4862.57 3306
4863.23 3032
4863.89 2860
4864.54 2835
4865.20 2770
4865.86 2808
4866.52 2890
4867.18 2931
4867.84 2875
4868.49 2841
4869.15 2810
4869.81 2687
4870.47 2592
4871.13 2672
4871.79 2600
4872.44 2493
4873.10 2428
4873.76 2494
4874.42 2484
4875.08 2521
4875.74 2378
4876.40 2339
4877.06 2470
4877.72 2401
4878.37 2373
4879.03 2470
4879.69 2583
4880.35 2718
4881.01 2599
4881.67 2471
4882.33 2454
4882.99 2319
4883.65 2263
4884.31 2216
4884.97 2195
4885.63 2234
4886.29 2217
4886.95 2174
4887.61 2156
4888.26 2085
4888.92 2175
4889.58 2251
4890.24 2258
4890.90 2271
4891.56 2313
4892.22 2363
4892.88 2241
4893.54 2232
4894.20 2264
4894.86 2255
4895.52 2113
4896.18 2087
4896.84 2001
4897.51 2011
4898.17 2089
4898.83 2036
4899.49 2158
4900.15 2236
4900.81 2192
4901.47 2232
4902.13 2114
4902.79 2040
4903.45 2054
4904.11 1951
4904.77 1872
4905.43 1913
4906.09 1890
4906.75 1806
4907.41 1787
4908.08 1750
4908.74 1790
4909.40 1772
4910.06 1766
4910.72 1729
4911.38 1771
4912.04 1689
4912.70 1656
4913.37 1680
4914.03 1629
4914.69 1593
4915.35 1543
4916.01 1611
4916.67 1580
4917.33 1519
4918.00 1573
4918.66 1554
4919.32 1502
4919.98 1592
4920.64 1542
4921.31 1563
4921.97 1530
4922.63 1483
4923.29 1524
4923.95 1540
4924.62 1509
4925.28 1522
4925.94 1463
4926.60 1472
4927.26 1484
4927.93 1465
4928.59 1429
4929.25 1425
4929.91 1471
4930.58 1542
4931.24 1561
4931.90 1558
4932.56 1536
4933.23 1502
4933.89 1477
4934.55 1479
4935.22 1512
4935.88 1470
4936.54 1437
4937.20 1496
4937.87 1505
4938.53 1504
4939.19 1479
4939.86 1429
4940.52 1461
4941.18 1502
4941.85 1439
4942.51 1522
4943.17 1504
4943.84 1458
4944.50 1398
4945.16 1432
4945.83 1378
4946.49 1447
4947.15 1410
4947.82 1381
4948.48 1361
4949.15 1392
4949.81 1387
4950.47 1357
4951.14 1408
4951.80 1367
4952.47 1420
4953.13 1419
4953.79 1414
4954.46 1451
4955.12 1463
4955.79 1446
4956.45 1422
4957.11 1424
4957.78 1474
4958.44 1490
4959.11 1587
4959.77 1676
4960.44 1823
4961.10 1915
4961.77 2048
4962.43 2169
4963.10 2207
4963.76 2247
4964.42 2263
4965.09 2121
4965.75 2150
4966.42 2087
4967.08 1880
4967.75 1787
4968.41 1740
4969.08 1633
4969.74 1543
4970.41 1535
4971.08 1512
4971.74 1421
4972.41 1523
4973.07 1549
4973.74 1537
4974.40 1589
4975.07 1686
4975.73 1802
4976.40 1765
4977.06 1693
4977.73 1821
4978.40 1796
4979.06 1710
4979.73 1680
4980.39 1601
4981.06 1513
4981.73 1481
4982.39 1536
4983.06 1499
4983.72 1488
4984.39 1519
4985.06 1600
4985.72 1607
4986.39 1597
4987.05 1602
4987.72 1628
4988.39 1659
4989.05 1548
4989.72 1470
4990.39 1521
4991.05 1455
4991.72 1446
4992.39 1382
4993.05 1437
4993.72 1415
4994.39 1379
4995.05 1330
4995.72 1313
4996.39 1326
4997.05 1321
4997.72 1322
4998.39 1332
4999.06 1306
4999.72 1393
5000.39 1390
5001.06 1313
5001.73 1233
5002.39 1244
5003.06 1309
5003.73 1290
5004.39 1279
5005.06 1211
5005.73 1206
5006.40 1241
5007.07 1247
5007.73 1235
5008.40 1227
5009.07 1281
5009.74 1345
5010.40 1245
5011.07 1292
5011.74 1342
5012.41 1321
5013.08 1391
5013.74 1367
5014.41 1325
5015.08 1280
5015.75 1321
5016.42 1378
5017.09 1295
5017.75 1291
5018.42 1249
5019.09 1231
5019.76 1302
5020.43 1352
5021.10 1438
5021.76 1484
5022.43 1524
5023.10 1527
5023.77 1635
5024.44 1579
5025.11 1539
5025.78 1588
5026.45 1600
5027.12 1491
5027.78 1397
5028.45 1397
5029.12 1421
5029.79 1300
5030.46 1325
5031.13 1287
5031.80 1230
5032.47 1215
5033.14 1238
5033.81 1178
5034.48 1172
5035.15 1185
5035.82 1213
5036.49 1185
5037.16 1250
5037.83 1281
5038.50 1249
5039.16 1250
5039.83 1191
5040.50 1246
5041.17 1165
5041.84 1212
5042.51 1207
5043.18 1210
5043.85 1197
5044.52 1171
5045.20 1192
5045.87 1256
5046.54 1205
5047.21 1246
5047.88 1248
5048.55 1275
5049.22 1178
5049.89 1239
5050.56 1240
5051.23 1301
5051.90 1215
5052.57 1188
5053.24 1265
5053.91 1281
5054.58 1312
5055.25 1245
5055.92 1221
5056.60 1232
5057.27 1255
5057.94 1271
5058.61 1201
5059.28 1212
5059.95 1205
5060.62 1221
5061.29 1239
5061.96 1324
5062.64 1267
5063.31 1254
5063.98 1209
5064.65 1281
5065.32 1271
5065.99 1208
5066.66 1189
5067.34 1238
5068.01 1269
5068.68 1295
5069.35 1212
5070.02 1214
5070.70 1161
5071.37 1182
5072.04 1187
5072.71 1218
5073.38 1253
5074.06 1240
5074.73 1248
5075.40 1277
5076.07 1245
5076.74 1306
5077.42 1308
5078.09 1330
5078.76 1365
5079.43 1349
5080.11 1381
5080.78 1414
5081.45 1413
5082.12 1398
5082.80 1354
5083.47 1344
5084.14 1339
5084.82 1321
5085.49 1294
5086.16 1277
5086.83 1280
5087.51 1262
5088.18 1289
5088.85 1378
5089.53 1479
5090.20 1485
5090.87 1519
5091.55 1535
5092.22 1573
5092.89 1596
5093.57 1576
5094.24 1526
5094.91 1458
5095.59 1447
5096.26 1383
5096.93 1472
5097.61 1413
5098.28 1368
5098.96 1325
5099.63 1388
5100.30 1379
5100.98 1287
5101.65 1265
5102.32 1351
5103.00 1394
5103.67 1364
5104.35 1440
5105.02 1434
5105.70 1454
5106.37 1379
5107.04 1417
5107.72 1330
5108.39 1305
5109.07 1325
5109.74 1328
5110.42 1343
5111.09 1321
5111.77 1375
5112.44 1351
5113.11 1341
5113.79 1362
5114.46 1315
5115.14 1303
5115.81 1315
5116.49 1427
5117.16 1556
5117.84 1671
5118.51 1793
5119.19 1902
5119.86 1935
5120.54 2106
5121.21 2185
5121.89 2105
5122.57 1973
5123.24 1917
5123.92 1759
5124.59 1614
5125.27 1516
5125.94 1487
5126.62 1515
5127.29 1446
5127.97 1358
5128.64 1346
5129.32 1362
5130.00 1411
5130.67 1406
5131.35 1424
5132.02 1420
5132.70 1427
5133.38 1419
5134.05 1441
5134.73 1371
5135.40 1414
5136.08 1384
5136.76 1379
5137.43 1365
5138.11 1368
5138.79 1418
5139.46 1426
5140.14 1434
5140.82 1486
5141.49 1450
5142.17 1443
5142.85 1345
5143.52 1348
5144.20 1333
5144.88 1231
5145.55 1262
5146.23 1205
5146.91 1229
5147.58 1233
5148.26 1244
5148.94 1235
5149.61 1193
5150.29 1224
5150.97 1258
5151.65 1256
5152.32 1234
5153.00 1238
5153.68 1206
5154.36 1179
5155.03 1188
5155.71 1240
5156.39 1254
5157.07 1281
5157.74 1293
5158.42 1329
5159.10 1338
5159.78 1315
5160.45 1284
5161.13 1253
5161.81 1210
5162.49 1210
5163.17 1241
5163.84 1279
5164.52 1204
5165.20 1175
5165.88 1191
5166.56 1203
5167.24 1209
5167.91 1243
5168.59 1284
5169.27 1226
5169.95 1207
5170.63 1127
5171.31 1163
5171.98 1204
5172.66 1188
5173.34 1126
5174.02 1137
5174.70 1196
5175.38 1167
5176.06 1206
5176.74 1218
5177.41 1214
5178.09 1170
5178.77 1164
5179.45 1192
5180.13 1214
5180.81 1272
5181.49 1213
5182.17 1190
5182.85 1224
5183.53 1199
5184.21 1225
5184.89 1121
5185.57 1147
5186.24 1172
5186.92 1079
5187.60 1105
5188.28 1164
5188.96 1137
5189.64 1074
5190.32 1119
5191.00 1138
5191.68 1118
5192.36 1115
5193.04 1166
5193.72 1184
5194.40 1105
5195.08 1140
5195.76 1130
5196.44 1123
5197.12 1081
5197.80 1094
5198.48 1136
5199.16 1125
5199.84 1130
5200.52 1156
5201.21 1193
5201.89 1154
5202.57 1136
5203.25 1107
5203.93 1179
5204.61 1184
5205.29 1195
5205.97 1232
5206.65 1239
5207.33 1212
5208.01 1194
5208.69 1246
5209.37 1231
5210.06 1311
5210.74 1348
5211.42 1402
5212.10 1342
5212.78 1355
5213.46 1379
5214.14 1357
5214.82 1418
5215.51 1432
5216.19 1365
5216.87 1356
5217.55 1330
5218.23 1336
5218.91 1322
5219.60 1301
5220.28 1320
5220.96 1306
5221.64 1366
5222.32 1360
5223.00 1422
5223.69 1465
5224.37 1509
5225.05 1457
5225.73 1457
5226.41 1369
5227.10 1352
5227.78 1271
5228.46 1245
5229.14 1201
5229.83 1218
5230.51 1226
5231.19 1257
5231.87 1257
5232.56 1246
5233.24 1212
5233.92 1275
5234.60 1302
5235.29 1285
5235.97 1278
5236.65 1291
5237.34 1250
5238.02 1286
5238.70 1273
5239.38 1315
5240.07 1299
5240.75 1339
5241.43 1324
5242.12 1348
5242.80 1427
5243.48 1309
5244.17 1293
5244.85 1283
5245.53 1234
5246.22 1324
5246.90 1308
5247.58 1267
5248.27 1239
5248.95 1284
5249.63 1269
5250.32 1327
5251.00 1297
5251.69 1285
5252.37 1358
5253.05 1421
5253.74 1439
5254.42 1463
5255.11 1306
5255.79 1326
5256.47 1301
5257.16 1326
5257.84 1266
5258.53 1239
5259.21 1262
5259.89 1287
5260.58 1291
5261.26 1282
5261.95 1392
5262.63 1365
5263.32 1383
5264.00 1426
5264.69 1437
5265.37 1419
5266.06 1396
5266.74 1365
5267.43 1337
5268.11 1306
5268.79 1286
5269.48 1332
5270.16 1328
5270.85 1334
5271.53 1326
5272.22 1312
5272.91 1320
5273.59 1269
5274.28 1208
5274.96 1288
5275.65 1237
5276.33 1247
5277.02 1263
5277.70 1264
5278.39 1268
5279.07 1221
5279.76 1224
5280.45 1300
5281.13 1328
5281.82 1442
5282.50 1456
5283.19 1468
5283.87 1354
5284.56 1367
5285.25 1335
5285.93 1320
5286.62 1368
5287.30 1273
5287.99 1269
5288.68 1247
5289.36 1241
5290.05 1256
5290.74 1250
5291.42 1254
5292.11 1266
5292.79 1225
5293.48 1320
5294.17 1312
5294.85 1337
5295.54 1395
5296.23 1376
5296.91 1443
5297.60 1359
5298.29 1456
5298.98 1501
5299.66 1570
5300.35 1592
5301.04 1661
5301.72 1693
5302.41 1736
5303.10 1823
5303.78 1856
5304.47 1831
5305.16 1901
5305.85 1883
5306.53 1831
5307.22 1857
5307.91 1812
5308.60 1800
5309.28 1811
5309.97 1751
5310.66 1851
5311.35 1969
5312.03 2040
5312.72 2208
5313.41 2489
5314.10 2624
5314.79 2798
5315.47 2855
5316.16 2814
5316.85 2855
5317.54 2703
5318.23 2556
5318.91 2442
5319.60 2294
5320.29 2279
5320.98 2212
5321.67 2137
5322.36 2098
5323.04 1916
5323.73 1818
5324.42 1744
5325.11 1681
5325.80 1654
5326.49 1613
5327.18 1565
5327.86 1531
5328.55 1496
5329.24 1502
5329.93 1494
5330.62 1496
5331.31 1531
5332.00 1572
5332.69 1483
5333.38 1470
5334.06 1498
5334.75 1537
5335.44 1588
5336.13 1487
5336.82 1512
5337.51 1578
5338.20 1553
5338.89 1437
5339.58 1457
5340.27 1471
5340.96 1594
5341.65 1590
5342.34 1635
5343.03 1657
5343.72 1675
5344.41 1738
5345.10 1673
5345.79 1725
5346.48 1784
5347.17 1971
5347.86 2064
5348.55 2332
5349.24 2677
5349.93 3080
5350.62 3359
5351.31 3720
5352.00 3863
5352.69 3870
5353.38 3846
5354.07 3518
5354.76 3211
5355.45 2885
5356.14 2525
5356.83 2229
5357.52 1996
5358.21 1840
5358.90 1771
5359.59 1629
5360.29 1509
5360.98 1530
5361.67 1560
5362.36 1512
5363.05 1441
5363.74 1404
5364.43 1414
5365.12 1408
5365.81 1358
5366.50 1281
5367.20 1276
5367.89 1297
5368.58 1289
5369.27 1273
5369.96 1249
5370.65 1244
5371.34 1228
5372.04 1334
5372.73 1350
5373.42 1343
5374.11 1320
5374.80 1288
5375.49 1341
5376.19 1289
5376.88 1327
5377.57 1347
5378.26 1374
5378.95 1320
5379.65 1345
5380.34 1392
5381.03 1270
5381.72 1325
5382.42 1268
5383.11 1241
5383.80 1289
5384.49 1251
5385.19 1306
5385.88 1313
5386.57 1403
5387.26 1372
5387.96 1468
5388.65 1495
5389.34 1489
5390.03 1555
5390.73 1612
5391.42 1666
5392.11 1580
5392.80 1592
5393.50 1541
5394.19 1475
5394.88 1527
5395.58 1515
5396.27 1445
5396.96 1359
5397.66 1305
5398.35 1360
5399.04 1331
5399.74 1307
5400.43 1257
5401.12 1222
5401.82 1242
5402.51 1238
5403.20 1246
5403.90 1282
5404.59 1307
5405.29 1262
5405.98 1299
5406.67 1273
5407.37 1301
5408.06 1288
5408.75 1366
5409.45 1350
5410.14 1373
5410.84 1323
5411.53 1328
5412.23 1293
5412.92 1295
5413.61 1319
5414.31 1296
5415.00 1320
5415.70 1341
5416.39 1300
5417.09 1241
5417.78 1263
5418.47 1335
5419.17 1337
5419.86 1298
5420.56 1310
5421.25 1376
5421.95 1398
5422.64 1432
5423.34 1407
5424.03 1374
5424.73 1443
5425.42 1400
5426.12 1379
5426.81 1320
5427.51 1354
5428.20 1371
5428.90 1317
5429.59 1365
5430.29 1368
5430.99 1363
5431.68 1386
5432.38 1375
5433.07 1457
5433.77 1486
5434.46 1420
5435.16 1373
5435.85 1351
5436.55 1433
5437.25 1537
5437.94 1449
5438.64 1363
5439.33 1419
5440.03 1475
5440.73 1440
5441.42 1447
5442.12 1354
5442.81 1381
5443.51 1468
5444.21 1471
5444.90 1467
5445.60 1643
5446.29 1831
5446.99 1980
5447.69 2046
5448.38 2167
5449.08 2253
5449.78 2223
5450.47 2212
5451.17 2042
5451.87 1975
5452.56 1862
5453.26 1794
5453.96 1817
5454.65 1693
5455.35 1538
5456.05 1480
5456.75 1458
5457.44 1506
5458.14 1563
5458.84 1565
5459.53 1559
5460.23 1575
5460.93 1583
5461.63 1580
5462.32 1634
5463.02 1586
5463.72 1659
5464.42 1659
5465.11 1667
5465.81 1746
5466.51 1675
5467.21 1703
5467.90 1707
5468.60 1679
5469.30 1733
5470.00 1636
5470.70 1686
5471.39 1722
5472.09 1734
5472.79 1827
5473.49 1853
5474.19 1846
5474.88 1929
5475.58 1955
5476.28 1970
5476.98 1989
5477.68 2187
5478.38 2243
5479.07 2418
5479.77 2809
5480.47 3326
5481.17 3539
5481.87 3666
5482.57 3735
5483.27 3428
5483.96 3290
5484.66 2957
5485.36 2763
5486.06 2598
5486.76 2376
5487.46 2200
5488.16 2198
5488.86 2198
5489.56 2152
5490.26 2223
5490.96 2222
5491.65 2320
5492.35 2425
5493.05 2419
5493.75 2476
5494.45 2558
5495.15 2668
5495.85 2571
5496.55 2613
5497.25 2665
5497.95 2759
5498.65 2951
5499.35 3410
5500.05 3924
5500.75 4689
5501.45 5357
5502.15 5738
5502.85 5813
5503.55 5590
5504.25 5154
5504.95 4367
5505.65 3641
5506.35 3174
5507.05 2862
5507.75 2551
5508.45 2407
5509.15 2218
5509.85 2063
5510.55 2044
5511.25 1985
5511.95 2034
5512.65 2064
5513.35 2045
5514.05 2022
5514.76 2140
5515.46 2210
5516.16 2197
5516.86 2186
5517.56 2084
5518.26 2057
5518.96 2057
5519.66 2012
5520.36 2021
5521.06 2024
5521.77 1983
5522.47 1939
5523.17 1854
5523.87 1813
5524.57 1665
5525.27 1661
5525.97 1571
5526.67 1578
5527.38 1597
5528.08 1482
5528.78 1433
5529.48 1501
5530.18 1523
5530.88 1575
5531.59 1568
5532.29 1571
5532.99 1542
5533.69 1544
5534.39 1461
5535.10 1553
5535.80 1556
5536.50 1508
5537.20 1503
5537.90 1492
5538.61 1537
5539.31 1469
5540.01 1482
5540.71 1521
5541.42 1489
5542.12 1440
5542.82 1483
5543.52 1506
5544.23 1441
5544.93 1436
5545.63 1381
5546.33 1520
5547.04 1517
5547.74 1429
5548.44 1437
5549.15 1450
5549.85 1481
5550.55 1530
5551.26 1491
5551.96 1533
5552.66 1541
5553.36 1477
5554.07 1384
5554.77 1419
5555.47 1411
5556.18 1344
5556.88 1396
5557.58 1380
5558.29 1423
5558.99 1428
5559.70 1395
5560.40 1465
5561.10 1496
5561.81 1469
5562.51 1475
5563.21 1518
5563.92 1596
5564.62 1582
5565.33 1649
5566.03 1633
5566.73 1596
5567.44 1547
5568.14 1542
5568.85 1422
5569.55 1419
5570.25 1396
5570.96 1405
5571.66 1396
5572.37 1397
5573.07 1393
5573.78 1440
5574.48 1471
5575.19 1502
5575.89 1521
5576.59 1557
5577.30 1497
5578.00 1528
5578.71 1470
5579.41 1464
5580.12 1374
5580.82 1397
5581.53 1341
5582.23 1293
5582.94 1280
5583.64 1281
5584.35 1297
5585.05 1325
5585.76 1298
5586.46 1321
5587.17 1323
5587.88 1319
5588.58 1324
5589.29 1320
5589.99 1257
5590.70 1230
5591.40 1244
5592.11 1262
5592.81 1323
5593.52 1243
5594.23 1233
5594.93 1224
5595.64 1232
5596.34 1269
5597.05 1192
5597.76 1232
5598.46 1238
5599.17 1240
5599.87 1246
5600.58 1258
5601.29 1227
5601.99 1202
5602.70 1217
5603.41 1207
5604.11 1293
5604.82 1205
5605.52 1239
5606.23 1278
5606.94 1293
5607.64 1218
5608.35 1270
5609.06 1201
5609.76 1232
5610.47 1236
5611.18 1215
5611.88 1189
5612.59 1186
5613.30 1246
5614.01 1234
5614.71 1218
5615.42 1236
5616.13 1214
5616.83 1220
5617.54 1224
5618.25 1240
5618.96 1253
5619.66 1219
5620.37 1274
5621.08 1272
5621.79 1266
5622.49 1223
5623.20 1300
5623.91 1295
5624.62 1272
5625.32 1310
5626.03 1286
5626.74 1273
5627.45 1305
5628.16 1343
5628.86 1360
5629.57 1344
5630.28 1398
5630.99 1412
5631.70 1383
5632.40 1372
5633.11 1408
5633.82 1433
5634.53 1460
5635.24 1430
5635.95 1491
5636.65 1480
5637.36 1517
5638.07 1551
5638.78 1626
5639.49 1569
5640.20 1694
5640.91 1827
5641.61 1806
5642.32 1876
5643.03 1832
5643.74 1678
5644.45 1687
5645.16 1520
5645.87 1411
5646.58 1446
5647.29 1483
5648.00 1450
5648.70 1418
5649.41 1437
5650.12 1437
5650.83 1438
5651.54 1411
5652.25 1428
5652.96 1468
5653.67 1438
5654.38 1409
5655.09 1491
5655.80 1477
5656.51 1462
5657.22 1529
5657.93 1578
5658.64 1579
5659.35 1537
5660.06 1615
5660.77 1659
5661.48 1635
5662.19 1617
5662.90 1688
5663.61 1725
5664.32 1735
5665.03 1715
5665.74 1587
5666.45 1527
5667.16 1501
5667.87 1541
5668.58 1580
5669.29 1558
5670.00 1545
5670.71 1685
5671.42 1783
5672.13 1882
5672.84 1933
5673.56 1940
5674.27 1873
5674.98 1703
5675.69 1672
5676.40 1580
5677.11 1477
5677.82 1404
5678.53 1459
5679.24 1466
5679.95 1412
5680.67 1478
5681.38 1501
5682.09 1562
5682.80 1526
5683.51 1441
5684.22 1451
5684.93 1529
5685.65 1530
5686.36 1461
5687.07 1462
5687.78 1400
5688.49 1412
5689.20 1433
5689.92 1440
5690.63 1383
5691.34 1396
5692.05 1354
5692.76 1379
5693.47 1371
5694.19 1363
5694.90 1366
5695.61 1292
5696.32 1299
5697.04 1285
5697.75 1319
5698.46 1262
5699.17 1221
5699.89 1287
5700.60 1354
5701.31 1283
5702.02 1322
5702.74 1313
5703.45 1331
5704.16 1346
5704.87 1290
5705.59 1294
5706.30 1342
5707.01 1305
5707.72 1316
5708.44 1309
5709.15 1277
5709.86 1278
5710.58 1307
5711.29 1330
5712.00 1321
5712.72 1315
5713.43 1316
5714.14 1256
5714.86 1240
5715.57 1307
5716.28 1332
5717.00 1293
5717.71 1334
5718.42 1307
5719.14 1323
5719.85 1312
5720.56 1307
5721.28 1265
5721.99 1282
5722.71 1349
5723.42 1399
5724.13 1412
5724.85 1457
5725.56 1449
5726.28 1539
5726.99 1554
5727.70 1671
5728.42 1680
5729.13 1704
5729.85 1629
5730.56 1677
5731.28 1620
5731.99 1572
5732.70 1545
5733.42 1548
5734.13 1510
5734.85 1477
5735.56 1423
5736.28 1394
5736.99 1410
5737.71 1444
5738.42 1414
5739.14 1416
5739.85 1407
5740.57 1404
5741.28 1407
5742.00 1427
5742.71 1400
5743.43 1415
5744.14 1414
5744.86 1484
5745.57 1430
5746.29 1446
5747.00 1502
5747.72 1533
5748.43 1536
5749.15 1562
5749.87 1622
5750.58 1600
5751.30 1610
5752.01 1737
5752.73 1709
5753.44 1812
5754.16 2012
5754.88 2103
5755.59 2090
5756.31 2214
5757.02 2130
5757.74 2086
5758.46 2059
5759.17 2058
5759.89 2067
5760.60 2041
5761.32 2025
5762.04 2130
5762.75 2121
5763.47 2236
5764.19 2139
5764.90 2142
5765.62 2265
5766.34 2312
5767.05 2412
5767.77 2609
5768.49 3000
5769.20 3554
5769.92 4212
5770.64 5116
5771.35 5802
5772.07 6120
5772.79 5815
5773.50 5548
5774.22 4887
5774.94 4161
5775.65 3423
5776.37 3007
5777.09 2708
5777.81 2653
5778.52 2609
5779.24 2398
5779.96 2390
5780.68 2399
5781.39 2448
5782.11 2502
5782.83 2432
5783.55 2519
5784.26 2576
5784.98 2453
5785.70 2483
5786.42 2493
5787.14 2448
5787.85 2487
5788.57 2375
5789.29 2353
5790.01 2369
5790.73 2321
5791.44 2377
5792.16 2316
5792.88 2231
5793.60 2205
5794.32 2219
5795.03 2144
5795.75 2153
5796.47 2195
5797.19 2201
5797.91 2336
5798.63 2529
5799.35 2740
5800.06 3108
5800.78 3567
5801.50 3871
5802.22 4009
5802.94 4084
5803.66 3753
5804.38 3354
5805.10 2930
5805.82 2607
5806.53 2388
5807.25 2177
5807.97 2136
5808.69 2135
5809.41 2048
5810.13 2074
5810.85 2129
5811.57 2109
5812.29 2112
5813.01 2011
5813.73 2025
5814.45 2030
5815.17 1941
5815.89 1919
5816.61 1954
5817.33 1902
5818.05 1868
5818.77 1903
5819.49 1874
5820.20 1908
5820.92 1913
5821.64 1810
5822.36 1815
5823.09 1767
5823.81 1745
5824.53 1670
5825.25 1703
5825.97 1640
5826.69 1607
5827.41 1588
5828.13 1596
5828.85 1544
5829.57 1607
5830.29 1618
5831.01 1571
5831.73 1538
5832.45 1563
5833.17 1583
5833.89 1566
5834.61 1547
5835.33 1521
5836.05 1514
5836.78 1471
5837.50 1514
5838.22 1479
5838.94 1489
5839.66 1453
5840.38 1421
5841.10 1472
5841.82 1453
5842.54 1452
5843.27 1505
5843.99 1454
5844.71 1459
5845.43 1416
5846.15 1464
5846.87 1519
5847.59 1471
5848.32 1483
5849.04 1454
5849.76 1450
5850.48 1459
5851.20 1484
5851.93 1430
5852.65 1393
5853.37 1436
5854.09 1418
5854.81 1416
5855.54 1457
5856.26 1459
5856.98 1438
5857.70 1490
5858.42 1454
5859.15 1404
5859.87 1432
5860.59 1330
5861.31 1295
5862.04 1304
5862.76 1383
5863.48 1392
5864.20 1416
5864.93 1377
5865.65 1384
5866.37 1405
5867.10 1352
5867.82 1304
5868.54 1313
5869.26 1341
5869.99 1339
5870.71 1272
5871.43 1267
5872.16 1380
5872.88 1332
5873.60 1338
5874.33 1367
5875.05 1365
5875.77 1353
5876.50 1379
5877.22 1350
5877.94 1322
5878.67 1352
5879.39 1453
5880.11 1424
5880.84 1440
5881.56 1460
5882.28 1380
5883.01 1342
5883.73 1373
5884.46 1352
5885.18 1395
5885.90 1453
5886.63 1420
5887.35 1421
5888.08 1471
5888.80 1383
5889.52 1383
5890.25 1448
5890.97 1447
5891.70 1443
5892.42 1376
5893.15 1311
5893.87 1315
5894.59 1303
5895.32 1361
5896.04 1416
5896.77 1323
5897.49 1318
5898.22 1314
5898.94 1330
5899.67 1362
5900.39 1329
5901.12 1307
5901.84 1367
5902.57 1359
5903.29 1377
5904.02 1411
5904.74 1440
5905.47 1463
5906.19 1408
5906.92 1409
5907.64 1416
5908.37 1408
5909.09 1459
5909.82 1449
5910.55 1415
5911.27 1454
5912.00 1475
5912.72 1478
5913.45 1486
5914.17 1477
5914.90 1442
5915.63 1510
5916.35 1543
5917.08 1499
5917.80 1548
5918.53 1561
5919.25 1542
5919.98 1530
5920.71 1540
5921.43 1571
5922.16 1629
5922.89 1579
5923.61 1613
5924.34 1620
5925.06 1710
5925.79 1725
5926.52 1682
5927.24 1619
5927.97 1623
5928.70 1723
5929.42 1710
5930.15 1730
5930.88 1743
5931.60 1719
5932.33 1794
5933.06 1833
5933.78 1774
5934.51 1765
5935.24 1888
5935.97 1972
5936.69 2023
5937.42 2040
5938.15 2100
5938.87 2142
5939.60 2192
5940.33 2215
5941.06 2162
5941.78 2193
5942.51 2180
5943.24 2218
5943.97 2265
5944.69 2415
5945.42 2423
5946.15 2514
5946.88 2565
5947.60 2595
5948.33 2633
5949.06 2617
5949.79 2639
5950.52 2846
5951.24 3031
5951.97 3369
5952.70 3874
5953.43 4206
5954.16 4427
5954.88 4455
5955.61 4363
5956.34 4229
5957.07 3916
5957.80 3774
5958.53 3572
5959.25 3510
5959.98 3410
5960.71 3377
5961.44 3264
5962.17 3311
5962.90 3310
5963.63 3359
5964.36 3398
5965.08 3551
5965.81 3834
5966.54 4260
5967.27 4540
5968.00 4863
5968.73 5077
5969.46 5043
5970.19 4852
5970.92 4673
5971.65 4548
5972.37 4328
5973.10 4189
5973.83 4246
5974.56 4127
5975.29 4056
5976.02 4075
5976.75 3931
5977.48 4039
5978.21 4216
5978.94 4305
5979.67 4389
5980.40 4493
5981.13 4740
5981.86 4913
5982.59 5023
5983.32 5115
5984.05 5168
5984.78 5222
5985.51 5261
5986.24 5305
5986.97 5278
5987.70 5260
5988.43 5190
5989.16 5113
5989.89 5157
5990.62 5141
5991.35 5285
5992.08 5232
5992.81 5337
5993.54 5311
5994.27 5378
5995.00 5537
5995.74 5673
5996.47 5769
5997.20 5947
5997.93 6080
5998.66 6106
5999.39 6218
6000.12 6114
6000.85 6136
6001.58 5992
6002.31 6007
6003.04 5748
6003.78 5754
6004.51 5546
6005.24 5505
6005.97 5380
6006.70 5432
6007.43 5444
6008.16 5768
6008.90 6369
6009.63 7117
6010.36 8416
6011.09 10272
6011.82 12653
6012.55 15358
6013.29 17921
6014.02 20146
6014.75 21456
6015.48 21928
6016.21 21618
6016.95 20289
6017.68 18256
6018.41 16390
6019.14 14080
6019.87 11794
6020.61 9907
6021.34 8435
6022.07 7340
6022.80 6512
6023.54 5860
6024.27 5208
6025.00 4899
6025.73 4701
6026.47 4455
6027.20 4409
6027.93 4365
6028.66 4331
6029.40 4270
6030.13 4404
6030.86 4436
6031.59 4511
6032.33 4300
6033.06 4136
6033.79 3980
6034.53 3747
6035.26 3462
6035.99 3263
6036.73 3247
6037.46 3269
6038.19 3255
6038.93 3304
6039.66 3396
6040.39 3480
6041.13 3518
6041.86 3558
6042.59 3655
6043.33 3701
6044.06 3621
6044.79 3709
6045.53 3730
6046.26 3739
6047.00 3744
6047.73 3884
6048.46 3940
6049.20 3903
6049.93 4087
6050.67 4316
6051.40 4569
6052.13 4812
6052.87 5034
6053.60 5208
6054.34 5394
6055.07 5471
6055.81 5222
6056.54 4971
6057.27 4756
6058.01 4470
6058.74 4254
6059.48 4077
6060.21 4093
6060.95 4063
6061.68 3975
6062.42 3882
6063.15 3818
6063.89 3729
6064.62 3612
6065.36 3623
6066.09 3630
6066.83 3652
6067.56 3585
6068.30 3528
6069.03 3432
6069.77 3328
6070.50 3281
6071.24 3216
6071.97 3262
6072.71 3230
6073.44 3270
6074.18 3248
6074.91 3237
6075.65 3181
6076.39 3191
6077.12 3210
6077.86 3181
6078.59 3125
6079.33 3179
6080.06 3132
6080.80 3125
6081.54 3054
6082.27 3011
6083.01 2945
6083.74 2810
6084.48 2823
6085.22 2779
6085.95 2746
6086.69 2684
6087.42 2684
6088.16 2616
6088.90 2699
6089.63 2684
6090.37 2728
6091.11 2813
6091.84 2848
6092.58 2870
6093.32 2812
6094.05 2766
6094.79 2838
6095.53 2699
6096.26 2699
6097.00 2662
6097.74 2603
6098.47 2574
6099.21 2576
6099.95 2572
6100.69 2514
6101.42 2442
6102.16 2500
6102.90 2452
6103.63 2470
6104.37 2434
6105.11 2445
6105.85 2462
6106.58 2567
6107.32 2494
6108.06 2419
6108.80 2470
6109.53 2491
6110.27 2412
6111.01 2414
6111.75 2448
6112.49 2558
6113.22 2541
6113.96 2554
6114.70 2651
6115.44 2744
6116.17 2977
6116.91 2991
6117.65 3012
6118.39 3009
6119.13 2933
6119.87 2899
6120.60 2876
6121.34 2867
6122.08 2805
6122.82 2775
6123.56 2766
6124.30 2845
6125.03 2815
6125.77 2807
6126.51 2770
6127.25 2719
6127.99 2820
6128.73 2830
6129.47 2753
6130.21 2745
6130.94 2753
6131.68 2707
6132.42 2751
6133.16 2753
6133.90 2793
6134.64 2866
6135.38 2915
6136.12 2938
6136.86 3031
6137.60 3205
6138.34 3263
6139.08 3363
6139.81 3575
6140.55 3629
6141.29 3708
6142.03 3692
6142.77 3643
6143.51 3590
6144.25 3526
6144.99 3453
6145.73 3349
6146.47 3361
6147.21 3305
6147.95 3334
6148.69 3234
6149.43 3180
6150.17 3119
6150.91 3196
6151.65 3317
6152.39 3307
6153.13 3285
6153.87 3249
6154.61 3314
6155.35 3369
6156.09 3458
6156.83 3443
6157.58 3444
6158.32 3555
6159.06 3507
6159.80 3627
6160.54 3645
6161.28 3616
6162.02 3645
6162.76 3816
6163.50 3961
6164.24 4132
6164.98 4486
6165.72 4743
6166.46 4977
6167.21 5260
6167.95 5320
6168.69 5443
6169.43 5549
6170.17 5483
6170.91 5388
6171.65 5206
6172.39 5030
6173.14 5001
6173.88 4792
6174.62 4732
6175.36 4701
6176.10 4651
6176.84 4735
6177.59 4820
6178.33 4949
6179.07 5315
6179.81 5854
6180.55 6597
6181.30 7551
6182.04 8870
6182.78 10248
6183.52 11116
6184.26 12065
6185.01 12323
6185.75 12142
6186.49 11475
6187.23 10455
6187.97 9470
6188.72 8467
6189.46 7651
6190.20 6904
6190.94 6531
6191.69 6375
6192.43 6121
6193.17 5966
6193.92 6037
6194.66 6022
6195.40 5872
6196.14 5817
6196.89 5744
6197.63 5655
6198.37 5685
6199.12 5631
6199.86 5697
6200.60 5546
6201.34 5386
6202.09 5435
6202.83 5627
6203.57 5802
6204.32 6153
6205.06 6867
6205.80 8252
6206.55 10437
6207.29 13695
6208.03 17198
6208.78 21299
6209.52 24940
6210.27 27466
6211.01 28216
6211.75 27636
6212.50 25478
6213.24 22641
6213.98 19529
6214.73 16231
6215.47 13291
6216.22 11182
6216.96 9083
6217.71 7706
6218.45 6634
6219.19 5848
6219.94 5388
6220.68 4992
6221.43 4763
6222.17 4584
6222.92 4479
6223.66 4418
6224.40 4410
6225.15 4337
6225.89 4211
6226.64 4042
6227.38 3805
6228.13 3644
6228.87 3389
6229.62 3203
6230.36 3114
6231.11 3027
6231.85 2966
6232.60 2923
6233.34 2973
6234.09 3030
6234.83 3036
6235.58 3051
6236.32 3144
6237.07 3250
6237.81 3276
6238.56 3554
6239.30 3794
6240.05 4159
6240.80 4620
6241.54 4765
6242.29 4813
6243.03 4777
6243.78 4624
6244.52 4309
6245.27 4258
6246.02 4345
6246.76 4531
6247.51 4466
6248.25 4535
6249.00 4502
6249.75 4413
6250.49 4393
6251.24 4288
6251.98 4103
6252.73 3895
6253.48 3796
6254.22 3674
6254.97 3637
6255.72 3612
6256.46 3542
6257.21 3544
6257.95 3482
6258.70 3390
6259.45 3405
6260.19 3360
6260.94 3384
6261.69 3324
6262.43 3227
6263.18 3260
6263.93 3230
6264.68 3202
6265.42 3122
6266.17 3167
6266.92 3116
6267.66 3121
6268.41 3228
6269.16 3218
6269.91 3356
6270.65 3475
6271.40 3471
6272.15 3425
6272.89 3413
6273.64 3360
6274.39 3353
6275.14 3375
6275.88 3382
6276.63 3456
6277.38 3540
6278.13 3603
6278.88 3592
6279.62 3568
6280.37 3571
6281.12 3420
6281.87 3304
6282.62 3104
6283.36 3039
6284.11 2930
6284.86 2756
6285.61 2756
6286.36 2755
6287.10 2695
6287.85 2702
6288.60 2686
6289.35 2673
6290.10 2605
6290.85 2550
6291.59 2579
6292.34 2550
6293.09 2521
6293.84 2539
6294.59 2553
6295.34 2518
6296.09 2476
6296.84 2491
6297.58 2514
6298.33 2462
6299.08 2524
6299.83 2451
6300.58 2382
6301.33 2398
6302.08 2452
6302.83 2456
6303.58 2384
6304.33 2378
6305.08 2404
6305.83 2443
6306.58 2399
6307.32 2410
6308.07 2419
6308.82 2367
6309.57 2342
6310.32 2447
6311.07 2437
6311.82 2475
6312.57 2542
6313.32 2549
6314.07 2496
6314.82 2550
6315.57 2659
6316.32 2661
6317.07 2725
6317.82 2710
6318.57 2768
6319.32 2665
6320.07 2548
6320.82 2478
6321.57 2400
6322.32 2328
6323.07 2272
6323.82 2248
6324.58 2185
6325.33 2163
6326.08 2143
6326.83 2167
6327.58 2219
6328.33 2170
6329.08 2142
6329.83 2172
6330.58 2170
6331.33 2205
6332.08 2153
6332.83 2190
6333.58 2187
6334.34 2158
6335.09 2175
6335.84 2205
6336.59 2161
6337.34 2097
6338.09 2115
6338.84 2121
6339.59 2132
6340.35 2127
6341.10 2157
6341.85 2145
6342.60 2130
6343.35 2164
6344.10 2058
6344.86 2112
6345.61 2173
6346.36 2168
6347.11 2239
6347.86 2189
6348.62 2235
6349.37 2241
6350.12 2291
6350.87 2337
6351.62 2442
6352.38 2557
6353.13 2683
6353.88 2806
6354.63 2949
6355.38 3096
6356.14 2983
6356.89 2912
6357.64 2885
6358.39 2762
6359.15 2623
6359.90 2570
6360.65 2436
6361.40 2362
6362.16 2341
6362.91 2379
6363.66 2438
6364.42 2391
6365.17 2446
6365.92 2543
6366.67 2731
6367.43 3024
6368.18 3296
6368.93 3505
6369.69 3574
6370.44 3572
6371.19 3285
6371.95 3010
6372.70 2862
6373.45 2661
6374.21 2509
6374.96 2434
6375.71 2456
6376.47 2364
6377.22 2334
6377.98 2326
6378.73 2345
6379.48 2473
6380.24 2430
6380.99 2456
6381.74 2543
6382.50 2424
6383.25 2415
6384.01 2357
6384.76 2367
6385.51 2360
6386.27 2270
6387.02 2231
6387.78 2250
6388.53 2273
6389.29 2342
6390.04 2247
6390.79 2347
6391.55 2268
6392.30 2225
6393.06 2172
6393.81 2134
6394.57 2027
6395.32 2047
6396.08 1995
6396.83 2076
6397.59 2080
6398.34 1906
6399.10 1931
6399.85 1987
6400.61 1949
6401.36 1889
6402.12 1859
6402.87 1854
6403.63 1852
6404.38 1896
6405.14 1812
6405.89 1773
6406.65 1809
6407.40 1885
6408.16 1884
6408.91 1896
6409.67 1897
6410.43 1938
6411.18 2009
6411.94 2003
6412.69 2017
6413.45 1995
6414.20 1927
6414.96 1830
6415.72 1899
6416.47 1965
6417.23 1943
6417.98 1958
6418.74 1996
6419.50 1920
6420.25 1893
6421.01 1897
6421.77 1844
6422.52 1891
6423.28 1899
6424.03 1883
6424.79 1926
6425.55 1852
6426.30 1827
6427.06 1830
6427.82 1894
6428.57 1844
6429.33 1841
6430.09 1841
6430.84 1815
6431.60 1886
6432.36 1841
6433.11 1855
6433.87 1788
6434.63 1791
6435.39 1729
6436.14 1850
6436.90 1823
6437.66 1825
6438.41 1873
6439.17 1916
6439.93 1956
6440.69 1969
6441.44 1931
6442.20 1952
6442.96 1961
6443.72 1931
6444.47 1894
6445.23 1875
6445.99 1932
6446.75 1906
6447.50 1876
6448.26 1930
6449.02 1983
6449.78 1921
6450.54 1924
6451.29 1874
6452.05 1911
6452.81 1958
6453.57 2019
6454.33 2000
6455.08 1956
6455.84 1937
6456.60 1957
6457.36 2028
6458.12 2053
6458.88 2037
6459.64 2078
6460.39 2091
6461.15 2042
6461.91 2103
6462.67 2106
6463.43 2210
6464.19 2144
6464.95 2119
6465.70 2175
6466.46 2219
6467.22 2296
6467.98 2266
6468.74 2305
6469.50 2266
6470.26 2220
6471.02 2200
6471.78 2203
6472.54 2277
6473.30 2325
6474.05 2230
6474.81 2260
6475.57 2291
6476.33 2224
6477.09 2265
6477.85 2358
6478.61 2393
6479.37 2386
6480.13 2352
6480.89 2411
6481.65 2503
6482.41 2613
6483.17 2665
6483.93 2617
6484.69 2580
6485.45 2633
6486.21 2694
6486.97 2695
6487.73 2657
6488.49 2743
6489.25 2822
6490.01 2828
6490.77 2858
6491.53 3064
6492.29 3104
6493.05 3138
6493.81 3222
6494.57 3294
6495.33 3384
6496.10 3376
6496.86 3417
6497.62 3397
6498.38 3287
6499.14 3349
6499.90 3300
6500.66 3266
6501.42 3322
6502.18 3319
6502.94 3455
6503.70 3515
6504.47 3744
6505.23 4200
6505.99 4951
6506.75 6058
6507.51 7724
6508.27 9319
6509.03 10674
6509.79 11549
6510.56 11744
6511.32 11263
6512.08 10486
6512.84 9478
6513.60 8370
6514.36 7227
6515.13 6212
6515.89 5401
6516.65 4913
6517.41 4592
6518.17 4361
6518.94 4175
6519.70 4153
6520.46 4204
6521.22 4184
6521.98 4225
6522.75 4343
6523.51 4442
6524.27 4608
6525.03 4935
6525.79 5261
6526.56 5856
6527.32 6487
6528.08 6887
6528.84 7327
6529.61 7236
6530.37 7210
6531.13 7106
6531.90 6756
6532.66 6488
6533.42 6381
6534.18 6681
6534.95 7519
6535.71 8310
6536.47 9377
6537.24 10350
6538.00 10574
6538.76 10423
6539.53 9893
6540.29 9058
6541.05 8066
6541.82 6996
6542.58 6079
6543.34 5290
6544.11 4895
6544.87 4401
6545.63 4170
6546.40 4066
6547.16 3982
6547.92 3952
6548.69 3875
6549.45 3798
6550.21 3714
6550.98 3624
6551.74 3503
6552.51 3541
6553.27 3542
6554.03 3442
6554.80 3582
6555.56 3489
6556.33 3479
6557.09 3434
6557.85 3382
6558.62 3489
6559.38 3445
6560.15 3468
6560.91 3588
6561.68 3686
6562.44 3739
6563.21 3943
6563.97 3971
6564.74 4100
6565.50 4114
6566.26 4109
6567.03 4074
6567.79 4062
6568.56 4108
6569.32 4057
6570.09 3994
6570.85 3965
6571.62 4023
6572.38 4097
6573.15 4096
6573.91 4180
6574.68 4390
6575.44 4354
6576.21 4426
6576.98 4511
6577.74 4631
6578.51 4563
6579.27 4589
6580.04 4487
6580.80 4442
6581.57 4611
6582.33 4704
6583.10 4705
6583.87 4677
6584.63 4672
6585.40 4750
6586.16 4584
6586.93 4566
6587.70 4552
6588.46 4562
6589.23 4652
6589.99 4670
6590.76 4789
6591.53 5138
6592.29 5545
6593.06 6230
6593.82 6941
6594.59 7843
6595.36 8597
6596.12 9050
6596.89 9304
6597.66 9344
6598.42 9066
6599.19 8503
6599.96 7802
6600.72 7171
6601.49 6494
6602.26 6077
6603.02 5468
6603.79 5032
6604.56 4704
6605.33 4323
6606.09 4237
6606.86 4138
6607.63 3938
6608.39 3952
6609.16 4000
6609.93 4014
6610.70 3993
6611.46 4011
6612.23 3878
6613.00 3861
6613.77 3853
6614.53 3695
6615.30 3587
6616.07 3498
6616.84 3530
6617.60 3483
6618.37 3586
6619.14 3697
6619.91 3767
6620.68 3996
6621.44 4073
6622.21 4306
6622.98 4692
6623.75 4751
6624.52 4835
6625.28 4833
6626.05 4766
6626.82 4646
6627.59 4434
6628.36 4158
6629.13 4067
6629.89 4010
6630.66 3904
6631.43 3903
6632.20 4092
6632.97 4261
6633.74 4550
6634.51 4901
6635.27 5167
6636.04 5540
6636.81 5644
6637.58 5693
6638.35 5708
6639.12 5628
6639.89 5562
6640.66 5565
6641.43 5414
6642.19 5666
6642.96 5573
6643.73 5390
6644.50 5321
6645.27 5059
6646.04 4858
6646.81 4607
6647.58 4201
6648.35 3968
6649.12 3709
6649.89 3574
6650.66 3495
6651.43 3430
6652.20 3330
6652.97 3273
6653.74 3259
6654.51 3220
6655.28 3249
6656.05 3172
6656.82 3250
6657.59 3153
6658.36 3095
6659.13 3076
6659.90 3039
6660.67 3129
6661.44 3098
6662.21 3056
6662.98 3107
6663.75 3125
6664.52 3084
6665.29 3066
6666.06 3085
6666.83 3014
6667.60 3039
6668.37 3032
6669.14 3086
6669.91 3173
6670.68 3314
6671.46 3330
6672.23 3414
6673.00 3492
6673.77 3417
6674.54 3410
6675.31 3334
6676.08 3292
6676.85 3383
6677.62 3335
6678.40 3391
6679.17 3450
6679.94 3399
6680.71 3413
6681.48 3550
6682.25 3445
6683.02 3462
6683.80 3687
6684.57 3825
6685.34 4099
6686.11 4261
6686.88 4460
6687.65 4550
6688.43 4474
6689.20 4242
6689.97 4027
6690.74 3713
6691.51 3418
6692.29 3304
6693.06 3154
6693.83 2976
6694.60 2975
6695.37 2901
6696.15 2867
6696.92 2764
6697.69 2802
6698.46 2841
6699.24 2805
6700.01 2803
6700.78 2822
6701.55 2812
6702.33 2828
6703.10 2792
6703.87 2706
6704.64 2693
6705.42 2666
6706.19 2686
6706.96 2670
6707.74 2601
6708.51 2575
6709.28 2529
6710.06 2528
6710.83 2542
6711.60 2557
6712.37 2528
6713.15 2561
6713.92 2478
6714.69 2477
6715.47 2559
6716.24 2460
6717.01 2460
6717.79 2471
6718.56 2404
6719.34 2463
6720.11 2460
6720.88 2520
6721.66 2564
6722.43 2492
6723.20 2437
6723.98 2389
6724.75 2394
6725.53 2385
6726.30 2410
6727.07 2391
6727.85 2354
6728.62 2369
6729.40 2392
6730.17 2342
6730.95 2436
6731.72 2379
6732.49 2513
6733.27 2528
6734.04 2487
6734.82 2504
6735.59 2483
6736.37 2453
6737.14 2505
6737.92 2518
6738.69 2541
6739.47 2606
6740.24 2599
6741.01 2624
6741.79 2571
6742.56 2659
6743.34 2547
6744.11 2591
6744.89 2654
6745.67 2661
6746.44 2680
6747.22 2686
6747.99 2709
6748.77 2797
6749.54 2857
6750.32 2928
6751.09 3005
6751.87 3139
6752.64 3369
6753.42 3446
6754.19 3605
6754.97 3702
6755.75 3712
6756.52 3651
6757.30 3490
6758.07 3354
6758.85 3219
6759.63 3186
6760.40 3056
6761.18 3055
6761.95 3083
6762.73 2992
6763.51 2999
6764.28 2911
6765.06 2835
6765.83 2900
6766.61 2887
6767.39 2839
6768.16 2810
6768.94 2847
6769.72 2873
6770.49 2841
6771.27 2842
6772.05 2704
6772.82 2735
6773.60 2681
6774.38 2599
6775.15 2501
6775.93 2462
6776.71 2441
6777.48 2459
6778.26 2399
6779.04 2495
6779.82 2493
6780.59 2532
6781.37 2470
6782.15 2502
6782.92 2417
6783.70 2414
6784.48 2387
6785.26 2451
6786.03 2404
6786.81 2388
6787.59 2347
6788.37 2377
6789.14 2328
6789.92 2256
6790.70 2243
6791.48 2191
6792.25 2233
6793.03 2169
6793.81 2091
6794.59 2051
6795.37 2041
6796.14 2094
6796.92 2150
6797.70 2191
6798.48 2231
6799.26 2290
6800.04 2324
6800.81 2342
6801.59 2344
6802.37 2269
6803.15 2193
6803.93 2221
6804.71 2327
6805.48 2394
6806.26 2362
6807.04 2304
6807.82 2351
6808.60 2351
6809.38 2272
6810.16 2098
6810.94 2185
6811.71 2136
6812.49 2120
6813.27 2080
6814.05 2142
6814.83 2216
6815.61 2195
6816.39 2171
6817.17 2249
6817.95 2186
6818.73 2164
6819.51 2179
6820.29 2177
6821.07 2171
6821.84 2197
6822.62 2138
6823.40 2128
6824.18 2203
6824.96 2193
6825.74 2138
6826.52 2127
6827.30 2120
6828.08 2088
6828.86 2108
6829.64 2096
6830.42 2068
6831.20 2068
6831.98 2072
6832.76 2014
6833.54 2005
6834.32 2011
6835.10 2173
6835.88 2219
6836.66 2303
6837.44 2514
6838.22 2728
6839.01 2944
6839.79 3171
6840.57 3259
6841.35 3178
6842.13 3094
6842.91 2974
6843.69 2829
6844.47 2698
6845.25 2614
6846.03 2496
6846.81 2439
6847.59 2518
6848.37 2800
6849.16 3066
6849.94 3576
6850.72 4059
6851.50 4439
6852.28 4747
6853.06 4670
6853.84 4651
6854.62 4344
6855.41 4013
6856.19 3587
6856.97 3309
6857.75 2978
6858.53 2739
6859.31 2507
6860.10 2461
6860.88 2389
6861.66 2383
6862.44 2362
6863.22 2297
6864.00 2274
6864.79 2323
6865.57 2225
6866.35 2265
6867.13 2331
6867.91 2349
6868.70 2361
6869.48 2409
6870.26 2488
6871.04 2393
6871.83 2379
6872.61 2434
6873.39 2362
6874.17 2370
6874.96 2439
6875.74 2420
6876.52 2509
6877.30 2531
6878.09 2618
6878.87 2718
6879.65 2847
6880.43 2962
6881.22 3204
6882.00 3379
6882.78 3634
6883.57 3904
6884.35 3974
6885.13 3934
6885.92 3830
6886.70 3942
6887.48 4207
6888.27 4599
6889.05 4927
6889.83 5272
6890.62 5363
6891.40 5344
6892.18 5128
6892.97 4734
6893.75 4295
6894.53 3887
6895.32 3538
6896.10 3339
6896.88 3128
6897.67 3096
6898.45 3112
6899.24 2969
6900.02 2972
6900.80 2934
6901.59 2924
6902.37 2946
6903.16 2993
6903.94 2964
6904.73 2903
6905.51 2898
6906.29 2865
6907.08 2882
6907.86 2798
6908.65 2735
6909.43 2760
6910.22 2746
6911.00 2653
6911.79 2593
6912.57 2569
6913.35 2525
6914.14 2512
6914.92 2454
6915.71 2494
6916.49 2492
6917.28 2521
6918.06 2579
6918.85 2507
6919.63 2582
6920.42 2607
6921.20 2599
6921.99 2643
6922.78 2595
6923.56 2583
6924.35 2623
6925.13 2693
6925.92 2684
6926.70 2671
6927.49 2702
6928.27 2782
6929.06 2729
6929.84 2744
6930.63 2795
6931.42 2717
6932.20 2747
6932.99 2779
6933.77 2710
6934.56 2741
6935.35 2648
6936.13 2706
6936.92 2719
6937.70 2814
6938.49 2927
6939.28 3124
6940.06 3190
6940.85 3348
6941.63 3661
6942.42 3961
6943.21 3984
6943.99 4188
6944.78 4265
6945.57 4363
6946.35 4439
6947.14 4454
6947.93 4609
6948.71 4721
6949.50 4788
6950.29 4858
6951.07 4825
6951.86 4627
6952.65 4498
6953.44 4195
6954.22 3965
6955.01 3890
6955.80 3958
6956.58 3805
6957.37 3787
6958.16 3872
6958.95 3739
6959.73 3719
6960.52 3759
6961.31 3741
6962.09 3876
6962.88 3885
6963.67 3872
6964.46 4055
6965.25 4223
6966.03 4322
6966.82 4595
6967.61 4871
6968.40 5092
6969.18 5273
6969.97 5464
6970.76 5641
6971.55 5853
6972.34 5774
6973.12 5720
6973.91 5665
6974.70 5551
6975.49 5530
6976.28 5560
6977.07 5626
6977.85 5751
6978.64 6023
6979.43 6158
6980.22 6468
6981.01 7014
6981.80 8018
6982.59 9621
6983.37 11914
6984.16 14960
6984.95 18381
6985.74 22258
6986.53 24828
6987.32 26506
6988.11 26685
6988.90 25246
6989.69 22722
6990.47 19980
6991.26 16772
6992.05 13958
6992.84 11706
6993.63 9684
6994.42 8048
6995.21 6867
6996.00 6077
6996.79 5391
6997.58 4928
6998.37 4539
6999.16 4242
6999.95 4042
7000.74 3988
7001.53 3980
7002.32 3849
7003.11 3845
7003.90 3693
7004.69 3643
7005.48 3458
7006.27 3325
7007.06 3170
7007.85 3068
7008.64 3057
7009.43 3109
7010.22 3200
7011.01 3349
7011.80 3553
7012.59 3770
7013.38 3976
7014.17 4082
7014.96 4056
7015.75 3974
7016.54 3890
7017.33 3840
7018.12 3741
7018.91 3598
7019.70 3461
7020.49 3469
7021.28 3514
7022.07 3671
7022.87 3868
7023.66 3958
7024.45 4201
7025.24 4272
7026.03 4361
7026.82 4435
7027.61 4391
7028.40 4497
7029.19 4485
7029.99 4288
7030.78 4153
7031.57 4094
7032.36 3932
7033.15 3780
7033.94 3738
7034.74 3575
7035.53 3587
7036.32 3702
7037.11 3745
7037.90 3935
7038.69 4070
7039.49 4084
7040.28 4005
7041.07 3902
7041.86 3809
7042.65 3748
7043.45 3647
7044.24 3516
7045.03 3455
7045.82 3474
7046.61 3433
7047.41 3530
7048.20 3696
7048.99 3823
7049.78 4116
7050.58 4371
7051.37 4464
7052.16 4526
7052.95 4495
7053.75 4433
7054.54 4195
7055.33 4012
7056.13 3726
7056.92 3598
7057.71 3442
7058.50 3476
7059.30 3461
7060.09 3434
7060.88 3384
7061.68 3450
7062.47 3464
7063.26 3333
7064.06 3289
7064.85 3277
7065.64 3162
7066.44 3294
7067.23 3243
7068.02 3167
7068.82 3110
7069.61 3035
7070.40 3026
7071.20 3040
7071.99 3079
7072.78 2963
7073.58 2931
7074.37 2826
7075.17 2780
7075.96 2818
7076.75 2768
7077.55 2669
7078.34 2621
7079.14 2693
7079.93 2664
7080.72 2623
7081.52 2695
7082.31 2727
7083.11 2710
7083.90 2748
7084.70 2848
7085.49 2947
7086.28 3223
7087.08 3520
7087.87 3732
7088.67 3944
7089.46 4153
7090.26 4221
7091.05 4165
7091.85 3809
7092.64 3516
7093.44 3331
7094.23 3120
7095.03 2883
7095.82 2748
7096.62 2570
7097.41 2402
7098.21 2303
7099.00 2323
7099.80 2257
7100.59 2254
7101.39 2225
7102.18 2175
7102.98 2129
7103.77 2111
7104.57 2178
7105.37 2124
7106.16 2063
7106.96 1967
7107.75 1969
7108.55 1978
7109.34 1961
7110.14 1990
7110.94 1948
7111.73 1966
7112.53 1916
7113.32 1904
7114.12 1892
7114.92 1930
7115.71 1952
7116.51 1941
7117.30 1946
7118.10 2012
7118.90 1960
7119.69 1941
7120.49 1970
7121.29 1960
7122.08 1944
7122.88 1941
7123.68 1984
7124.47 1967
7125.27 1966
7126.07 1976
7126.86 1990
7127.66 2001
7128.46 2096
7129.25 2151
7130.05 2179
7130.85 2176
7131.64 2202
7132.44 2111
7133.24 2170
7134.04 2147
7134.83 2073
7135.63 2014
7136.43 1970
7137.23 1979
7138.02 1932
7138.82 1904
7139.62 1879
7140.42 1870
7141.21 1853
7142.01 1896
7142.81 1866
7143.61 1960
7144.40 1919
7145.20 1929
7146.00 1895
7146.80 1851
7147.59 1782
7148.39 1803
7149.19 1794
7149.99 1752
7150.79 1730
7151.59 1753
7152.38 1785
7153.18 1700
7153.98 1728
7154.78 1831
7155.58 1823
7156.38 1777
7157.17 1817
7157.97 1830
7158.77 1868
7159.57 1851
7160.37 1863
7161.17 1790
7161.97 1772
7162.76 1743
7163.56 1745
7164.36 1769
7165.16 1781
7165.96 1809
7166.76 1774
7167.56 1750
7168.36 1721
7169.16 1730
7169.96 1645
7170.75 1595
7171.55 1627
7172.35 1654
7173.15 1642
7173.95 1681
7174.75 1589
7175.55 1570
7176.35 1592
7177.15 1587
7177.95 1510
7178.75 1512
7179.55 1600
7180.35 1617
7181.15 1624
7181.95 1597
7182.75 1716
7183.55 1714
7184.35 1698
7185.15 1707
7185.95 1643
7186.75 1656
7187.55 1649
7188.35 1611
7189.15 1535
7189.95 1511
7190.75 1487
7191.55 1486
7192.35 1483
7193.15 1449
7193.95 1464
7194.75 1454
7195.55 1462
7196.35 1477
7197.15 1466
7197.95 1462
7198.76 1435
7199.56 1478
7200.36 1414
7201.16 1462
7201.96 1486
7202.76 1458
7203.56 1459
7204.36 1440
7205.16 1460
7205.96 1462
7206.77 1485
7207.57 1433
7208.37 1475
7209.17 1469
7209.97 1437
7210.77 1451
7211.57 1464
7212.38 1543
7213.18 1565
7213.98 1579
7214.78 1540
7215.58 1554
7216.38 1543
7217.19 1551
7217.99 1599
7218.79 1607
7219.59 1569
7220.39 1639
7221.20 1596
7222.00 1604
7222.80 1578
7223.60 1620
7224.40 1590
7225.21 1580
7226.01 1575
7226.81 1589
7227.61 1549
7228.42 1546
7229.22 1510
7230.02 1515
7230.82 1518
7231.63 1610
7232.43 1566
7233.23 1640
7234.03 1697
7234.84 1766
7235.64 1899
7236.44 1969
7237.25 1994
7238.05 2064
7238.85 2037
7239.65 2022
7240.46 1994
7241.26 1905
7242.06 1892
7242.87 1779
7243.67 1766
7244.47 1682
7245.28 1643
7246.08 1683
7246.88 1703
7247.69 1708
7248.49 1724
7249.30 1738
7250.10 1714
7250.90 1701
7251.71 1672
7252.51 1699
7253.31 1751
7254.12 1786
7254.92 1813
7255.73 1876
7256.53 1899
7257.33 1905
7258.14 1902
7258.94 1900
7259.75 1882
7260.55 1784
7261.35 1758
7262.16 1727
7262.96 1790
7263.77 1853
7264.57 1853
7265.38 1870
7266.18 1879
7266.99 1832
7267.79 1824
7268.59 1873
7269.40 1891
7270.20 1871
7271.01 1856
7271.81 1886
7272.62 1906
7273.42 1895
7274.23 1823
7275.03 1868
7275.84 1868
7276.64 1868
7277.45 1868
7278.25 1920
7279.06 1928
7279.86 1975
7280.67 2049
7281.48 2111
7282.28 2326
7283.09 2576
7283.89 3035
7284.70 3433
7285.50 3731
7286.31 3768
7287.11 3689
7287.92 3589
7288.73 3412
7289.53 3059
7290.34 2864
7291.14 2640
7291.95 2422
7292.76 2296
7293.56 2180
7294.37 2065
7295.17 2054
7295.98 1989
7296.79 1974
7297.59 1986
7298.40 1989
7299.21 1991
7300.01 2020
7300.82 2066
7301.62 2076
7302.43 2046
7303.24 2042
7304.04 2142
7304.85 2155
7305.66 2201
7306.46 2174
7307.27 2270
7308.08 2352
7308.89 2397
7309.69 2520
7310.50 2664
7311.31 2865
7312.11 2969
7312.92 2983
7313.73 2954
7314.53 2935
7315.34 2835
7316.15 2857
7316.96 2921
7317.76 3172
7318.57 3298
7319.38 3578
7320.19 3974
7320.99 4323
7321.80 4549
7322.61 4513
7323.42 4397
7324.22 4150
7325.03 3807
7325.84 3531
7326.65 3289
7327.46 2989
7328.26 2809
7329.07 2517
7329.88 2432
7330.69 2342
7331.50 2256
7332.30 2263
7333.11 2237
7333.92 2171
7334.73 2073
7335.54 2082
7336.35 2203
7337.15 2269
7337.96 2313
7338.77 2396
7339.58 2418
7340.39 2401
7341.20 2488
7342.01 2584
7342.82 2567
7343.62 2442
7344.43 2426
7345.24 2330
7346.05 2265
7346.86 2201
7347.67 2173
7348.48 2127
7349.29 2125
7350.10 2151
7350.91 2110
7351.71 2108
7352.52 1997
7353.33 1975
7354.14 1957
7354.95 2006
7355.76 1973
7356.57 1907
7357.38 1965
7358.19 1951
7359.00 2017
7359.81 2119
7360.62 2246
7361.43 2200
7362.24 2315
7363.05 2328
7363.86 2365
7364.67 2411
7365.48 2380
7366.29 2371
7367.10 2304
7367.91 2310
7368.72 2296
7369.53 2248
7370.34 2174
7371.15 2174
7371.96 2066
7372.77 2039
7373.58 2066
7374.39 2012
7375.20 1985
7376.01 1973
7376.82 1962
7377.63 1972
7378.45 2050
7379.26 2146
7380.07 2339
7380.88 2498
7381.69 2640
7382.50 2832
7383.31 2911
7384.12 2885
7384.93 2711
7385.74 2620
7386.56 2588
7387.37 2365
7388.18 2265
7388.99 2188
7389.80 2054
7390.61 1979
7391.42 1906
7392.24 1861
7393.05 1785
7393.86 1796
7394.67 1733
7395.48 1769
7396.29 1796
7397.10 1740
7397.92 1726
7398.73 1808
7399.54 1823
7400.35 1964
7401.16 2066
7401.98 2096
7402.79 2075
7403.60 2116
7404.41 2102
7405.23 1948
7406.04 1958
7406.85 1942
7407.66 1886
7408.47 1879
7409.29 1832
7410.10 1742
7410.91 1753
7411.72 1752
7412.54 1658
7413.35 1647
7414.16 1622
7414.98 1605
7415.79 1572
7416.60 1543
7417.41 1496
7418.23 1513
7419.04 1468
7419.85 1454
7420.67 1467
7421.48 1422
7422.29 1432
7423.11 1465
7423.92 1368
7424.73 1362
7425.54 1345
7426.36 1408
7427.17 1389
7427.99 1394
7428.80 1369
7429.61 1343
7430.43 1392
7431.24 1353
7432.05 1330
7432.87 1380
7433.68 1368
7434.49 1346
7435.31 1368
7436.12 1353
7436.94 1381
7437.75 1416
7438.56 1411
7439.38 1413
7440.19 1396
7441.01 1440
7441.82 1443
7442.64 1458
7443.45 1397
7444.26 1333
7445.08 1403
7445.89 1398
7446.71 1409
7447.52 1351
7448.34 1343
7449.15 1307
7449.97 1320
7450.78 1301
7451.59 1362
7452.41 1399
7453.22 1314
7454.04 1313
7454.85 1308
7455.67 1299
7456.48 1246
7457.30 1344
7458.11 1290
7458.93 1329
7459.74 1347
7460.56 1355
7461.38 1315
7462.19 1290
7463.01 1322
7463.82 1330
7464.64 1331
7465.45 1286
7466.27 1284
7467.08 1331
7467.90 1336
7468.72 1318
7469.53 1341
7470.35 1335
7471.16 1376
7471.98 1327
7472.79 1398
7473.61 1341
7474.43 1413
7475.24 1407
7476.06 1406
7476.87 1398
7477.69 1383
7478.51 1345
7479.32 1395
7480.14 1297
7480.96 1314
7481.77 1336
7482.59 1292
7483.41 1316
7484.22 1310
7485.04 1328
7485.85 1326
7486.67 1308
7487.49 1294
7488.31 1255
7489.12 1239
7489.94 1281
7490.76 1227
7491.57 1218
7492.39 1256
7493.21 1241
7494.02 1250
7494.84 1249
7495.66 1298
7496.48 1303
7497.29 1257
7498.11 1249
7498.93 1318
7499.74 1287
7500.56 1267
7501.38 1239
7502.20 1295
7503.01 1291
7503.83 1253
7504.65 1224
7505.47 1216
7506.29 1183
7507.10 1208
7507.92 1164
7508.74 1217
7509.56 1269
7510.37 1229
7511.19 1172
7512.01 1191
7512.83 1208
7513.65 1172
7514.47 1186
7515.28 1213
7516.10 1234
7516.92 1222
7517.74 1230
7518.56 1260
7519.38 1191
7520.19 1167
7521.01 1175
7521.83 1219
7522.65 1264
7523.47 1265
7524.29 1208
7525.11 1191
7525.92 1168
7526.74 1206
7527.56 1223
7528.38 1213
7529.20 1216
7530.02 1201
7530.84 1177
7531.66 1248
7532.48 1290
7533.30 1295
7534.12 1275
7534.93 1252
7535.75 1296
7536.57 1256
7537.39 1220
7538.21 1235
7539.03 1280
7539.85 1216
7540.67 1251
7541.49 1271
7542.31 1240
7543.13 1258
7543.95 1246
7544.77 1303
7545.59 1265
7546.41 1246
7547.23 1269
7548.05 1281
7548.87 1271
7549.69 1271
7550.51 1268
7551.33 1287
7552.15 1309
7552.97 1251
7553.79 1250
7554.61 1227
7555.43 1290
7556.25 1308
7557.07 1309
7557.89 1334
7558.71 1363
7559.53 1414
7560.36 1419
7561.18 1372
7562.00 1441
7562.82 1398
7563.64 1418
7564.46 1404
7565.28 1402
7566.10 1429
7566.92 1405
7567.74 1420
7568.56 1403
7569.39 1411
7570.21 1407
7571.03 1425
7571.85 1423
7572.67 1394
7573.49 1428
7574.31 1456
7575.14 1417
7575.96 1438
7576.78 1415
7577.60 1461
7578.42 1451
7579.24 1431
7580.06 1396
7580.89 1426
7581.71 1430
7582.53 1444
7583.35 1430
7584.17 1400
7585.00 1461
7585.82 1554
7586.64 1541
7587.46 1623
7588.29 1622
7589.11 1637
7589.93 1631
7590.75 1671
7591.57 1686
7592.40 1704
7593.22 1707
7594.04 1699
7594.86 1729
7595.69 1754
7596.51 1742
7597.33 1867
7598.15 1888
7598.98 1911
7599.80 1935
7600.62 1908
7601.45 1984
7602.27 2104
7603.09 2150
7603.92 2203
7604.74 2380
7605.56 2427
7606.38 2434
7607.21 2458
7608.03 2456
7608.85 2409
7609.68 2315
7610.50 2254
7611.32 2172
7612.15 2066
7612.97 2061
7613.80 1988
7614.62 1938
7615.44 2038
7616.27 2105
7617.09 2150
7617.91 2231
7618.74 2370
7619.56 2443
7620.39 2426
7621.21 2447
7622.03 2445
7622.86 2327
7623.68 2290
7624.51 2251
7625.33 2225
7626.15 2312
7626.98 2359
7627.80 2285
7628.63 2311
7629.45 2418
7630.28 2467
7631.10 2593
7631.93 2675
7632.75 2749
7633.58 2850
7634.40 2725
7635.22 2642
7636.05 2564
7636.87 2467
7637.70 2237
7638.52 2131
7639.35 2054
7640.17 1970
7641.00 1825
7641.82 1825
7642.65 1858
7643.47 1901
7644.30 1913
7645.13 1911
7645.95 2069
7646.78 2157
7647.60 2187
7648.43 2251
7649.25 2245
7650.08 2274
7650.90 2273
7651.73 2191
7652.55 2176
7653.38 2066
7654.21 1991
7655.03 1909
7655.86 1748
7656.68 1734
7657.51 1651
7658.34 1607
7659.16 1528
7659.99 1476
7660.81 1498
7661.64 1562
7662.47 1426
7663.29 1496
7664.12 1480
7664.95 1478
7665.77 1508
7666.60 1491
7667.42 1484
7668.25 1518
7669.08 1488
7669.90 1471
7670.73 1512
7671.56 1441
7672.38 1470
7673.21 1508
7674.04 1420
7674.87 1401
7675.69 1375
7676.52 1429
7677.35 1390
7678.17 1360
7679.00 1307
7679.83 1342
7680.65 1408
7681.48 1409
7682.31 1398
7683.14 1383
7683.96 1468
7684.79 1557
7685.62 1571
7686.45 1630
7687.27 1653
7688.10 1671
7688.93 1605
7689.76 1561
7690.58 1586
7691.41 1551
7692.24 1524
7693.07 1459
7693.90 1471
7694.72 1434
7695.55 1423
7696.38 1532
7697.21 1626
7698.04 1583
7698.86 1601
7699.69 1643
7700.52 1659
7701.35 1665
7702.18 1628
7703.01 1574
7703.83 1543
7704.66 1510
7705.49 1442
7706.32 1442
7707.15 1418
7707.98 1415
7708.81 1364
7709.63 1378
7710.46 1327
7711.29 1361
7712.12 1319
7712.95 1367
7713.78 1317
7714.61 1388
7715.44 1342
7716.27 1331
7717.10 1362
7717.93 1342
7718.75 1299
7719.58 1292
7720.41 1278
7721.24 1240
7722.07 1295
7722.90 1271
7723.73 1248
7724.56 1249
7725.39 1247
7726.22 1272
7727.05 1331
7727.88 1269
7728.71 1310
7729.54 1363
7730.37 1319
7731.20 1347
7732.03 1329
7732.86 1288
7733.69 1284
7734.52 1278
7735.35 1334
7736.18 1309
7737.01 1214
7737.84 1236
7738.67 1239
7739.50 1259
7740.33 1233
7741.16 1228
7741.99 1179
7742.82 1264
7743.65 1263
7744.48 1302
7745.31 1471
7746.14 1564
7746.98 1620
7747.81 1767
7748.64 1835
7749.47 1865
7750.30 1885
7751.13 1860
7751.96 1718
7752.79 1639
7753.62 1576
7754.45 1532
7755.29 1486
7756.12 1438
7756.95 1412
7757.78 1387
7758.61 1359
7759.44 1407
7760.27 1325
7761.11 1310
7761.94 1250
7762.77 1215
7763.60 1251
7764.43 1207
7765.26 1171
7766.10 1190
7766.93 1174
7767.76 1150
7768.59 1192
7769.42 1197
7770.26 1147
7771.09 1160
7771.92 1185
7772.75 1100
7773.58 1116
7774.42 1135
7775.25 1131
7776.08 1120
7776.91 1149
7777.75 1133
7778.58 1111
7779.41 1156
7780.24 1126
7781.08 1140
7781.91 1159
7782.74 1157
7783.57 1176
7784.41 1165
7785.24 1152
7786.07 1144
7786.91 1216
7787.74 1179
7788.57 1208
7789.40 1227
7790.24 1204
7791.07 1181
7791.90 1221
7792.74 1226
7793.57 1216
7794.40 1206
7795.24 1242
7796.07 1244
7796.90 1265
7797.74 1252
7798.57 1308
7799.40 1334
7800.24 1291
7801.07 1329
7801.91 1330
7802.74 1399
7803.57 1395
7804.41 1339
7805.24 1338
7806.07 1387
7806.91 1422
7807.74 1386
7808.58 1426
7809.41 1409
7810.25 1391
7811.08 1499
7811.91 1467
7812.75 1524
7813.58 1590
7814.42 1623
7815.25 1649
7816.09 1675
7816.92 1762
7817.75 1808
7818.59 1751
7819.42 1723
7820.26 1750
7821.09 1827
7821.93 1901
7822.76 1926
7823.60 1971
7824.43 1959
7825.27 2050
7826.10 1903
7826.94 1875
7827.77 1838
7828.61 1770
7829.44 1752
7830.28 1761
7831.11 1699
7831.95 1713
7832.78 1727
7833.62 1833
7834.46 1898
7835.29 1949
7836.13 1991
7836.96 1973
7837.80 1947
7838.63 1916
7839.47 1871
7840.31 1828
7841.14 1717
7841.98 1713
7842.81 1692
7843.65 1566
7844.48 1564
7845.32 1519
7846.16 1488
7846.99 1479
7847.83 1392
7848.67 1487
7849.50 1406
7850.34 1427
7851.17 1411
7852.01 1378
7852.85 1345
7853.68 1358
7854.52 1424
7855.36 1372
7856.19 1361
7857.03 1430
7857.87 1396
7858.70 1351
7859.54 1446
7860.38 1373
7861.21 1379
7862.05 1353
7862.89 1425
7863.72 1349
7864.56 1383
7865.40 1369
7866.24 1353
7867.07 1386
7867.91 1370
7868.75 1360
7869.59 1366
7870.42 1417
7871.26 1443
7872.10 1415
7872.94 1445
7873.77 1504
7874.61 1540
7875.45 1503
7876.29 1585
7877.12 1672
7877.96 1730
7878.80 1806
7879.64 1879
7880.47 1920
7881.31 1967
7882.15 1961
7882.99 1892
7883.83 1909
7884.66 1875
7885.50 1858
7886.34 1772
7887.18 1685
7888.02 1715
7888.86 1648
7889.69 1607
7890.53 1626
7891.37 1623
7892.21 1705
7893.05 1660
7893.89 1708
7894.73 1715
7895.56 1693
7896.40 1603
7897.24 1551
7898.08 1597
7898.92 1587
7899.76 1506
7900.60 1475
7901.44 1447
7902.28 1427
7903.12 1449
7903.95 1456
7904.79 1417
7905.63 1421
7906.47 1403
7907.31 1389
7908.15 1442
7908.99 1397
7909.83 1430
7910.67 1458
7911.51 1464
7912.35 1481
7913.19 1496
7914.03 1585
7914.87 1636
7915.71 1738
7916.55 1824
7917.39 1988
7918.23 2082
7919.07 2186
7919.91 2235
7920.75 2322
7921.59 2158
7922.43 2021
7923.27 2015
7924.11 1862
7924.95 1730
7925.79 1676
7926.63 1635
7927.47 1496
7928.31 1487
7929.15 1408
7929.99 1424
7930.83 1430
7931.67 1343
7932.51 1370
7933.35 1318
7934.19 1280
7935.04 1305
7935.88 1334
7936.72 1325
7937.56 1331
7938.40 1293
7939.24 1278
7940.08 1341
7940.92 1356
7941.76 1348
7942.60 1344
7943.45 1406
7944.29 1430
7945.13 1459
7945.97 1490
7946.81 1516
7947.65 1517
7948.49 1537
7949.34 1510
7950.18 1520
7951.02 1522
7951.86 1528
7952.70 1482
7953.54 1591
7954.39 1712
7955.23 1604
7956.07 1709
7956.91 1689
7957.75 1716
7958.60 1697
7959.44 1738
7960.28 1644
7961.12 1661
7961.96 1614
7962.81 1610
7963.65 1600
7964.49 1583
7965.33 1563
7966.18 1581
7967.02 1672
7967.86 1787
7968.70 1890
7969.55 1896
7970.39 1961
7971.23 1902
7972.08 1895
7972.92 1773
7973.76 1596
7974.60 1598
7975.45 1469
7976.29 1455
7977.13 1430
7977.98 1311
7978.82 1349
7979.66 1293
7980.51 1283
7981.35 1300
7982.19 1257
7983.04 1249
7983.88 1235
7984.72 1212
7985.57 1232
7986.41 1246
7987.25 1276
7988.10 1265
7988.94 1190
7989.78 1201
7990.63 1176
7991.47 1177
7992.32 1145
7993.16 1136
7994.00 1133
7994.85 1130
7995.69 1162
7996.54 1100
7997.38 1094
7998.22 1115
7999.07 1190
7999.91 1135
8000.76 1122
8001.60 1099
8002.45 1062
8003.29 1099
8004.13 1095
8004.98 1063
8005.82 1090
8006.67 1060
8007.51 997
8008.36 1020
8009.20 1020
8010.05 1026
8010.89 1016
8011.74 980
8012.58 972
8013.43 999
8014.27 1026
8015.12 993
8015.96 1027
8016.81 975
8017.65 970
8018.50 932
8019.34 921
8020.19 936
8021.03 934
8021.88 939
8022.72 946
8023.57 935
8024.41 960
8025.26 970
8026.11 952
8026.95 951
8027.80 933
8028.64 972
8029.49 931
8030.33 931
8031.18 961
8032.03 928
8032.87 921
8033.72 973
8034.56 947
8035.41 932
8036.26 908
8037.10 983
8037.95 974
8038.80 948
8039.64 952
8040.49 957
8041.34 980
8042.18 967
8043.03 965
8043.87 1014
8044.72 1010
8045.57 986
8046.41 981
8047.26 1001
8048.11 1002
8048.96 1007
8049.80 1003
8050.65 987
8051.50 978
8052.34 950
8053.19 958
8054.04 967
8054.88 948
8055.73 956
8056.58 907
8057.43 926
8058.27 905
8059.12 903
8059.97 920
8060.82 908
8061.66 913
8062.51 906
8063.36 890
8064.21 934
8065.05 955
8065.90 898
8066.75 920
8067.60 913
8068.44 900
8069.29 902
8070.14 887
8070.99 888
8071.84 917
8072.68 913
8073.53 915
8074.38 865
8075.23 874
8076.08 895
8076.93 888
8077.77 874
8078.62 907
8079.47 877
8080.32 858
8081.17 908
8082.02 880
8082.87 888
8083.71 891
8084.56 867
8085.41 884
8086.26 899
8087.11 865
8087.96 909
8088.81 880
8089.66 948
8090.51 919
8091.35 882
8092.20 873
8093.05 853
8093.90 876
8094.75 874
8095.60 879
8096.45 903
8097.30 878
8098.15 817
8099.00 853
8099.85 828
8100.70 806
8101.55 833
8102.40 838
8103.25 873
8104.10 838
8104.95 832
8105.80 861
8106.65 853
8107.50 859
8108.35 856
8109.20 861
8110.05 814
8110.90 862
8111.75 807
8112.60 833
8113.45 881
8114.30 882
8115.15 873
8116.00 870
8116.85 849
8117.70 913
8118.55 888
8119.40 898
8120.25 903
8121.10 887
8121.95 918
8122.80 875
8123.65 891
8124.50 857
8125.35 928
8126.20 934
8127.06 975
8127.91 940
8128.76 958
8129.61 946
8130.46 965
8131.31 971
8132.16 973
8133.01 993
8133.86 1003
8134.72 982
8135.57 1052
8136.42 1029
8137.27 1030
8138.12 1019
8138.97 984
8139.83 1006
8140.68 1007
8141.53 966
8142.38 936
8143.23 961
8144.08 927
8144.94 927
8145.79 927
8146.64 961
8147.49 1001
8148.34 966
8149.20 964
8150.05 965
8150.90 996
8151.75 1019
8152.60 973
8153.46 1041
8154.31 1045
8155.16 1057
8156.01 1042
8156.87 1096
8157.72 1091
8158.57 1101
8159.42 1049
8160.28 1066
8161.13 1033
8161.98 970
8162.84 934
8163.69 934
8164.54 939
8165.39 863
8166.25 855
8167.10 888
8167.95 870
8168.81 855
8169.66 812
8170.51 835
8171.37 903
8172.22 901
8173.07 846
8173.93 812
8174.78 825
8175.63 824
8176.49 784
8177.34 803
8178.19 801
8179.05 810
8179.90 811
8180.76 822
8181.61 844
8182.46 811
8183.32 796
8184.17 807
8185.02 810
8185.88 759
8186.73 783
8187.59 800
8188.44 769
8189.30 784
8190.15 760
8191.00 749
8191.86 756
8192.71 776
8193.57 785
8194.42 835
8195.28 828
8196.13 789
8196.99 799
8197.84 798
8198.69 767
8199.55 776
8200.40 780
8201.26 780
8202.11 819
8202.97 775
8203.82 813
8204.68 777
8205.53 784
8206.39 783
8207.24 818
8208.10 790
8208.95 795
8209.81 806
8210.67 815
8211.52 829
8212.38 771
8213.23 782
8214.09 782
8214.94 794
8215.80 807
8216.65 834
8217.51 807
8218.37 799
8219.22 837
8220.08 856
8220.93 845
8221.79 825
8222.64 828
8223.50 855
8224.36 836
8225.21 870
8226.07 859
8226.92 843
8227.78 826
8228.64 828
8229.49 831
8230.35 812
8231.21 786
8232.06 780
8232.92 806
8233.78 767
8234.63 753
8235.49 765
8236.35 778
8237.20 775
8238.06 760
8238.92 774
8239.77 765
8240.63 758
8241.49 749
8242.34 760
8243.20 767
8244.06 774
8244.91 770
8245.77 780
8246.63 758
8247.49 743
8248.34 780
8249.20 784
8250.06 769
8250.92 745
8251.77 740
8252.63 749
8253.49 785
8254.35 769
8255.20 763
8256.06 753
8256.92 778
8257.78 794
8258.63 770
8259.49 781
8260.35 785
8261.21 811
8262.07 740
8262.92 784
8263.78 791
8264.64 753
8265.50 791
8266.36 776
8267.22 787
8268.07 767
8268.93 808
8269.79 824
8270.65 819
8271.51 782
8272.37 798
8273.22 824
8274.08 816
8274.94 855
8275.80 846
8276.66 847
8277.52 879
8278.38 852
8279.24 916
8280.09 943
8280.95 941
8281.81 923
8282.67 937
8283.53 906
8284.39 897
8285.25 866
8286.11 833
8286.97 866
8287.83 857
8288.69 904
8289.55 838
8290.41 844
8291.26 849
8292.12 846
8292.98 846
8293.84 887
8294.70 892
8295.56 885
8296.42 884
8297.28 899
8298.14 882
8299.00 896
8299.86 865
8300.72 847
8301.58 869
8302.44 861
8303.30 838
8304.16 896
8305.02 895
8305.88 838
8306.74 834
8307.60 833
8308.46 835
8309.33 828
8310.19 825
8311.05 833
8311.91 803
8312.77 818
8313.63 803
8314.49 774
8315.35 819
8316.21 819
8317.07 807
8317.93 809
8318.79 773
8319.65 786
8320.52 765
8321.38 787
8322.24 770
8323.10 824
8323.96 780
8324.82 768
8325.68 820
8326.54 865
8327.41 828
8328.27 768
8329.13 782
8329.99 783
8330.85 802
8331.71 806
8332.57 792
8333.44 805
8334.30 781
8335.16 791
8336.02 810
8336.88 825
8337.75 794
8338.61 825
8339.47 820
8340.33 812
8341.19 831
8342.06 802
8342.92 808
8343.78 842
8344.64 841
8345.50 821
8346.37 854
8347.23 873
8348.09 850
8348.95 863
8349.82 848
8350.68 823
8351.54 840
8352.40 835
8353.27 833
8354.13 853
8354.99 848
8355.86 835
8356.72 809
8357.58 810
8358.45 794
8359.31 793
8360.17 837
8361.03 827
8361.90 827
8362.76 841
8363.62 800
8364.49 851
8365.35 831
8366.21 842
8367.08 816
8367.94 824
8368.80 864
8369.67 856
8370.53 861
8371.40 833
8372.26 819
8373.12 809
8373.99 838
8374.85 855
8375.71 846
8376.58 875
8377.44 851
8378.31 892
8379.17 847
8380.03 858
8380.90 860
8381.76 897
8382.63 905
8383.49 916
8384.36 940
8385.22 965
8386.08 926
8386.95 924
8387.81 955
8388.68 937
8389.54 955
8390.41 964
8391.27 954
8392.14 924
8393.00 952
8393.87 973
8394.73 977
8395.60 978
8396.46 989
8397.33 975
8398.19 1004
8399.06 933
8399.92 975
8400.79 1017
8401.65 1035
8402.52 1059
8403.38 1054
8404.25 1018
8405.11 1062
8405.98 1041
8406.84 1079
8407.71 1043
8408.58 1057
8409.44 1086
8410.31 1119
8411.17 1164
8412.04 1155
8412.90 1141
8413.77 1152
8414.64 1183
8415.50 1167
8416.37 1143
8417.23 1158
8418.10 1186
8418.97 1205
8419.83 1250
8420.70 1230
8421.56 1250
8422.43 1295
8423.30 1289
8424.16 1325
8425.03 1383
8425.90 1333
8426.76 1361
8427.63 1422
8428.50 1409
8429.36 1381
8430.23 1428
8431.10 1467
8431.96 1487
8432.83 1477
8433.70 1495
8434.56 1524
8435.43 1587
8436.30 1617
8437.16 1703
8438.03 1735
8438.90 1777
8439.77 1891
8440.63 1955
8441.50 1991
8442.37 2076
8443.24 2115
8444.10 2166
8444.97 2158
8445.84 2147
8446.71 2159
8447.57 2149
8448.44 2225
8449.31 2227
8450.18 2247
8451.04 2236
8451.91 2451
8452.78 2760
8453.65 3159
8454.52 3756
8455.38 4383
8456.25 5006
8457.12 5594
8457.99 5947
8458.86 5895
8459.72 5759
8460.59 5357
8461.46 4788
8462.33 4254
8463.20 3829
8464.07 3463
8464.93 3040
8465.80 2773
8466.67 2513
8467.54 2291
8468.41 2131
8469.28 2051
8470.15 1931
8471.02 1758
8471.88 1749
8472.75 1687
8473.62 1649
8474.49 1649
8475.36 1602
8476.23 1623
8477.10 1609
8477.97 1593
8478.84 1636
8479.71 1668
8480.58 1665
8481.44 1684
8482.31 1754
8483.18 1762
8484.05 1885
8484.92 1913
8485.79 1843
8486.66 1793
8487.53 1795
8488.40 1748
8489.27 1699
8490.14 1661
8491.01 1606
8491.88 1659
8492.75 1633
8493.62 1671
8494.49 1738
8495.36 1723
8496.23 1735
8497.10 1687
8497.97 1696
8498.84 1635
8499.71 1617
8500.58 1585
8501.45 1569
8502.32 1562
8503.19 1520
8504.06 1469
8504.93 1494
8505.80 1502
8506.67 1559
8507.55 1535
8508.42 1570
8509.29 1625
8510.16 1659
8511.03 1715
8511.90 1703
8512.77 1687
8513.64 1671
8514.51 1681
8515.38 1703
8516.25 1714
8517.13 1762
8518.00 1738
8518.87 1724
8519.74 1816
8520.61 1882
8521.48 2007
8522.35 2017
8523.23 2184
8524.10 2471
8524.97 2726
8525.84 2954
8526.71 3093
8527.58 3280
8528.46 3253
8529.33 3270
8530.20 3143
8531.07 2886
8531.94 2681
8532.81 2534
8533.69 2341
8534.56 2190
8535.43 2076
8536.30 1984
8537.18 1927
8538.05 1806
8538.92 1758
8539.79 1697
8540.66 1614
8541.54 1644
8542.41 1588
8543.28 1536
8544.15 1467
8545.03 1510
8545.90 1559
8546.77 1549
8547.64 1545
8548.52 1526
8549.39 1586
8550.26 1634
8551.14 1744
8552.01 1839
8552.88 1913
8553.76 2051
8554.63 2200
8555.50 2212
8556.37 2141
8557.25 2169
8558.12 2129
8558.99 2035
8559.87 1963
8560.74 1783
8561.61 1713
8562.49 1655
8563.36 1536
8564.24 1459
8565.11 1478
8565.98 1449
8566.86 1413
8567.73 1374
8568.60 1401
8569.48 1417
8570.35 1336
8571.23 1288
8572.10 1281
8572.97 1270
8573.85 1276
8574.72 1277
8575.60 1284
8576.47 1262
8577.34 1188
8578.22 1222
8579.09 1209
8579.97 1220
8580.84 1183
8581.72 1235
8582.59 1276
8583.47 1222
8584.34 1253
8585.21 1194
8586.09 1212
8586.96 1290
8587.84 1311
8588.71 1272
8589.59 1272
8590.46 1325
8591.34 1310
8592.21 1348
8593.09 1304
8593.96 1336
8594.84 1367
8595.71 1354
8596.59 1339
8597.46 1367
8598.34 1322
8599.22 1314
8600.09 1324
8600.97 1371
8601.84 1391
8602.72 1382
8603.59 1334
8604.47 1371
8605.34 1374
8606.22 1362
8607.10 1422
8607.97 1474
8608.85 1432
8609.72 1399
8610.60 1364
8611.47 1439
8612.35 1443
8613.23 1440
8614.10 1408
8614.98 1423
8615.86 1463
8616.73 1449
8617.61 1469
8618.48 1498
8619.36 1502
8620.24 1524
8621.11 1533
8621.99 1529
8622.87 1523
8623.74 1537
8624.62 1550
8625.50 1583
8626.37 1591
8627.25 1580
8628.13 1671
8629.00 1650
8629.88 1620
8630.76 1652
8631.64 1660
8632.51 1695
8633.39 1682
8634.27 1677
8635.14 1637
8636.02 1669
8636.90 1706
8637.78 1677
8638.65 1769
8639.53 1726
8640.41 1770
8641.29 1735
8642.16 1740
8643.04 1762
8643.92 1832
8644.80 1840
8645.67 1910
8646.55 1860
8647.43 1896
8648.31 1943
8649.18 1962
8650.06 2015
8650.94 2104
8651.82 2092
8652.70 2022
8653.58 2096
8654.45 2099
8655.33 2116
8656.21 2206
8657.09 2167
8657.97 2201
8658.84 2243
8659.72 2373
8660.60 2423
8661.48 2546
8662.36 2639
8663.24 2828
8664.12 3057
8664.99 3202
8665.87 3309
8666.75 3369
8667.63 3389
8668.51 3345
8669.39 3393
8670.27 3371
8671.15 3339
8672.03 3416
8672.91 3591
8673.78 3692
8674.66 3948
8675.54 4038
8676.42 3996
8677.30 3988
8678.18 3817
8679.06 3716
8679.94 3559
8680.82 3206
8681.70 3115
8682.58 2932
8683.46 2832
8684.34 2671
8685.22 2591
8686.10 2591
8686.98 2656
8687.86 2779
8688.74 2971
8689.62 3286
8690.50 3601
8691.38 3989
8692.26 4479
8693.14 4909
8694.02 5137
8694.90 5162
8695.78 5046
8696.66 4914
8697.54 4563
8698.42 4099
8699.30 3748
8700.18 3452
8701.06 3253
8701.94 2984
8702.82 2738
8703.70 2626
8704.58 2537
8705.46 2373
8706.34 2234
8707.23 2201
8708.11 2110
8708.99 2014
8709.87 1905
8710.75 1850
8711.63 1791
8712.51 1800
8713.39 1703
8714.27 1597
8715.16 1591
8716.04 1586
8716.92 1565
8717.80 1463
8718.68 1420
8719.56 1496
8720.44 1453
8721.33 1448
8722.21 1448
8723.09 1488
8723.97 1530
8724.85 1512
8725.73 1501
8726.62 1533
8727.50 1512
8728.38 1528
8729.26 1486
8730.14 1588
8731.03 1626
8731.91 1661
8732.79 1665
8733.67 1687
8734.55 1605
8735.44 1589
8736.32 1601
8737.20 1569
8738.08 1587
8738.97 1539
8739.85 1576
8740.73 1564
8741.61 1498
8742.50 1519
8743.38 1480
8744.26 1456
8745.14 1480
8746.03 1460
8746.91 1481
8747.79 1461
8748.68 1480
8749.56 1460
8750.44 1487
8751.33 1502
8752.21 1494
8753.09 1504
8753.97 1503
8754.86 1537
8755.74 1590
8756.62 1559
8757.51 1596
8758.39 1598
8759.28 1601
8760.16 1714
8761.04 1672
8761.93 1645
8762.81 1656
8763.69 1665
8764.58 1671
8765.46 1653
8766.34 1621
8767.23 1612
8768.11 1621
8769.00 1602
8769.88 1591
8770.76 1602
8771.65 1617
8772.53 1610
8773.42 1629
8774.30 1621
8775.19 1652
8776.07 1576
8776.95 1604
8777.84 1633
8778.72 1642
8779.61 1714
8780.49 1831
8781.38 1943
8782.26 1986
8783.15 2071
8784.03 2141
8784.92 2164
8785.80 2059
8786.69 2028
8787.57 1978
8788.46 1910
8789.34 1828
8790.23 1788
8791.11 1678
8792.00 1690
8792.88 1579
8793.77 1553
8794.65 1514
8795.54 1448
8796.42 1450
8797.31 1377
8798.19 1385
8799.08 1371
8799.96 1333
8800.85 1342
8801.74 1411
8802.62 1323
8803.51 1309
8804.39 1291
8805.28 1291
8806.16 1272
8807.05 1195
8807.94 1260
8808.82 1242
8809.71 1246
8810.59 1255
8811.48 1208
8812.37 1154
8813.25 1159
8814.14 1156
8815.03 1232
8815.91 1224
8816.80 1231
8817.68 1229
8818.57 1297
8819.46 1280
8820.34 1242
8821.23 1264
8822.12 1268
8823.00 1240
8823.89 1194
8824.78 1207
8825.66 1207
8826.55 1188
8827.44 1178
8828.33 1210
8829.21 1184
8830.10 1105
8830.99 1147
8831.87 1178
8832.76 1165
8833.65 1152
8834.54 1129
8835.42 1103
8836.31 1101
8837.20 1115
8838.08 1050
8838.97 1078
8839.86 1075
8840.75 1111
8841.64 1111
8842.52 1095
8843.41 1043
8844.30 1085
8845.19 1107
8846.07 1042
8846.96 1058
8847.85 1033
8848.74 1055
8849.63 1042
8850.51 1023
8851.40 1050
8852.29 1020
8853.18 974
8854.07 995
8854.96 970
8855.84 992
8856.73 956
8857.62 991
8858.51 1008
8859.40 1063
8860.29 1026
8861.17 972
8862.06 978
8862.95 998
8863.84 1005
8864.73 1004
8865.62 978
8866.51 994
8867.40 981
8868.29 981
8869.17 951
8870.06 907
8870.95 913
8871.84 932
8872.73 879
8873.62 911
8874.51 884
8875.40 900
8876.29 912
8877.18 884
8878.07 905
8878.96 862
8879.85 864
8880.74 856
8881.63 851
8882.51 822
8883.40 843
8884.29 891
8885.18 866
8886.07 863
8886.96 884
8887.85 848
8888.74 869
8889.63 845
8890.52 841
8891.41 856
8892.30 871
8893.19 874
8894.09 864
8894.98 822
8895.87 838
8896.76 803
8897.65 802
8898.54 796
8899.43 818
8900.32 806
8901.21 809
8902.10 804
8902.99 816
8903.88 802
8904.77 811
8905.66 802
8906.55 787
8907.44 775
8908.34 767
8909.23 782
8910.12 761
8911.01 796
8911.90 792
8912.79 762
8913.68 815
8914.57 800
8915.47 823
8916.36 833
8917.25 794
8918.14 790
8919.03 768
8919.92 817
8920.81 810
8921.71 787
8922.60 769
8923.49 771
8924.38 743
8925.27 725
8926.16 718
8927.06 762
8927.95 781
8928.84 772
8929.73 743
8930.62 752
8931.52 753
8932.41 755
8933.30 761
8934.19 765
8935.09 720
8935.98 729
8936.87 705
8937.76 704
8938.66 731
8939.55 698
8940.44 709
8941.33 737
8942.23 700
8943.12 718
8944.01 721
8944.90 784
8945.80 777
8946.69 729
8947.58 697
8948.48 714
8949.37 730
8950.26 719
8951.16 735
8952.05 695
8952.94 704
8953.84 737
8954.73 742
8955.62 708
8956.52 710
8957.41 711
8958.30 711
8959.20 696
8960.09 682
8960.98 718
8961.88 738
8962.77 719
8963.66 689
8964.56 715
8965.45 739
8966.35 705
8967.24 714
8968.13 707
8969.03 743
8969.92 718
8970.82 713
8971.71 714
8972.60 678
8973.50 726
8974.39 700
8975.29 704
8976.18 707
8977.08 705
8977.97 711
8978.87 708
8979.76 730
8980.65 686
8981.55 695
8982.44 672
8983.34 672
8984.23 628
8985.13 642
8986.02 642
8986.92 682
8987.81 683
8988.71 667
8989.60 684
8990.50 688
8991.39 700
8992.29 675
8993.18 688
8994.08 682
8994.97 725
8995.87 676
8996.76 706
8997.66 673
8998.56 705
8999.45 716
9000.35 698
9001.24 676
9002.14 651
9003.03 682
9003.93 644
9004.83 663
9005.72 640
9006.62 649
9007.51 634
9008.41 644
9009.31 648
9010.20 630
9011.10 654
9011.99 648
9012.89 632
9013.79 638
9014.68 657
9015.58 645
9016.48 648
9017.37 622
9018.27 627
9019.16 621
9020.06 658
9020.96 649
9021.85 628
9022.75 625
9023.65 649
9024.54 642
9025.44 629
9026.34 653
9027.24 658
9028.13 680
9029.03 689
9029.93 656
9030.82 666
9031.72 665
9032.62 654
9033.52 626
9034.41 637
9035.31 622
9036.21 624
9037.10 661
9038.00 646
9038.90 614
9039.80 603
9040.69 637
9041.59 672
9042.49 647
9043.39 634
9044.29 628
9045.18 649
9046.08 627
9046.98 643
9047.88 633
9048.78 660
9049.67 645
9050.57 704
9051.47 676
9052.37 701
9053.27 684
9054.16 667
9055.06 706
9055.96 681
9056.86 688
9057.76 683
9058.66 649
9059.55 660
9060.45 675
9061.35 682
9062.25 701
9063.15 651
9064.05 695
9064.95 675
9065.85 705
9066.74 704
9067.64 716
9068.54 662
9069.44 715
9070.34 698
9071.24 654
9072.14 655
9073.04 684
9073.94 689
9074.84 664
9075.74 683
9076.64 679
9077.53 715
9078.43 673
9079.33 690
9080.23 667
9081.13 678
9082.03 695
9082.93 677
9083.83 699
9084.73 678
9085.63 660
9086.53 691
9087.43 665
9088.33 708
9089.23 715
9090.13 730
9091.03 746
9091.93 697
9092.83 707
9093.73 717
9094.63 718
9095.53 671
9096.43 702
9097.33 725
9098.23 674
9099.13 680
9100.04 700
9100.94 703
9101.84 704
9102.74 684
9103.64 679
9104.54 705
9105.44 669
9106.34 687
9107.24 666
9108.14 687
9109.04 689
9109.94 680
9110.85 652
9111.75 700
9112.65 677
9113.55 666
9114.45 669
9115.35 693
9116.25 662
9117.15 644
9118.06 710
9118.96 690
9119.86 677
9120.76 674
9121.66 689
9122.56 653
9123.46 682
9124.37 657
9125.27 674
9126.17 714
9127.07 686
9127.97 670
9128.88 663
9129.78 672
9130.68 679
9131.58 703
9132.48 736
9133.39 718
9134.29 693
9135.19 635
9136.09 627
9137.00 619
9137.90 642
9138.80 643
9139.70 666
9140.61 644
9141.51 618
9142.41 637
9143.31 639
9144.22 641
9145.12 650
9146.02 624
9146.92 617
9147.83 633
9148.73 644
9149.63 652
9150.54 668
9151.44 682
9152.34 665
9153.25 630
9154.15 668
9155.05 659
9155.96 685
9156.86 655
9157.76 664
9158.67 665
9159.57 666
9160.47 667
9161.38 617
9162.28 643
9163.18 670
9164.09 670
9164.99 657
9165.90 669
9166.80 676
9167.70 659
9168.61 699
9169.51 714
9170.42 693
9171.32 656
9172.22 710
9173.13 707
9174.03 672
9174.94 680
9175.84 660
9176.74 663
9177.65 687
9178.55 699
9179.46 669
9180.36 654
9181.27 650
9182.17 684
9183.08 641
9183.98 690
9184.89 675
9185.79 727
9186.70 690
9187.60 690
9188.51 665
9189.41 658
9190.32 652
9191.22 659
9192.13 668
9193.03 691
9193.94 678
9194.84 698
9195.75 723
9196.65 734
9197.56 778
9198.46 810
9199.37 844
9200.27 861
9201.18 868
9202.08 852
9202.99 875
9203.90 863
9204.80 847
9205.71 776
9206.61 784
9207.52 782
9208.42 727
9209.33 715
9210.24 717
9211.14 671
9212.05 688
9212.95 725
9213.86 711
9214.77 663
9215.67 655
9216.58 691
9217.49 700
9218.39 715
9219.30 694
9220.21 680
9221.11 710
9222.02 677
9222.93 670
9223.83 702
9224.74 674
9225.65 699
9226.55 706
9227.46 663
9228.37 624
9229.27 628
9230.18 661
9231.09 670
9231.99 640
9232.90 666
9233.81 663
9234.72 645
9235.62 648
9236.53 633
9237.44 620
9238.34 631
9239.25 628
9240.16 620
9241.07 654
9241.97 632
9242.88 648
9243.79 630
9244.70 622
9245.61 601
9246.51 614
9247.42 668
9248.33 665
9249.24 675
9250.14 673
9251.05 619
9251.96 647
9252.87 625
9253.78 651
9254.69 635
9255.59 661
9256.50 633
9257.41 613
9258.32 656
9259.23 686
9260.14 633
9261.04 647
9261.95 659
9262.86 647
9263.77 679
9264.68 661
9265.59 684
9266.50 654
9267.40 670
9268.31 677
9269.22 662
9270.13 633
9271.04 642
9271.95 634
9272.86 686
9273.77 660
9274.68 687
9275.59 642
9276.49 670
9277.40 640
9278.31 632
9279.22 647
9280.13 652
9281.04 658
9281.95 640
9282.86 647
9283.77 676
9284.68 660
9285.59 645
9286.50 641
9287.41 651
9288.32 675
9289.23 619
9290.14 677
9291.05 640
9291.96 667
9292.87 641
9293.78 653
9294.69 689
9295.60 722
9296.51 699
9297.42 695
9298.33 693
9299.24 685
9300.15 688
9301.06 720
9301.97 717
9302.88 707
9303.79 725
9304.70 750
9305.61 707
9306.53 739
9307.44 716
9308.35 750
9309.26 750
9310.17 759
9311.08 768
9311.99 749
9312.90 768
9313.81 771
9314.72 790
9315.63 807
9316.55 750
9317.46 734
9318.37 739
9319.28 721
9320.19 711
9321.10 750
9322.01 691
9322.93 735
9323.84 707
9324.75 713
9325.66 709
9326.57 683
9327.48 667
9328.40 673
9329.31 684
9330.22 686
9331.13 688
9332.04 639
9332.96 666
9333.87 691
9334.78 700
9335.69 699
9336.60 697
9337.52 678
9338.43 654
9339.34 672
9340.25 662
9341.17 680
9342.08 685
9342.99 667
9343.90 679
9344.82 725
9345.73 733
9346.64 706
9347.55 668
9348.47 695
9349.38 752
9350.29 760
9351.21 696
9352.12 662
9353.03 680
9353.94 689
9354.86 696
9355.77 714
9356.68 685
9357.60 723
9358.51 693
9359.42 665
9360.34 683
9361.25 700
9362.16 678
9363.08 688
9363.99 695
9364.90 720
9365.82 723
9366.73 714
9367.65 704
9368.56 701
9369.47 725
9370.39 695
9371.30 672
9372.21 723
9373.13 683
9374.04 692
9374.96 704
9375.87 702
9376.79 750
9377.70 750
9378.61 761
9379.53 732
9380.44 738
9381.36 783
9382.27 785
9383.19 737
9384.10 753
9385.01 821
9385.93 783
9386.84 798
9387.76 822
9388.67 790
9389.59 780
9390.50 775
9391.42 841
9392.33 856
9393.25 890
9394.16 882
9395.08 900
9395.99 873
9396.91 860
9397.82 887
9398.74 875
9399.65 797
9400.57 824
9401.48 834
9402.40 831
9403.32 824
9404.23 801
9405.15 798
9406.06 773
9406.98 811
9407.89 792
9408.81 794
9409.73 794
9410.64 817
9411.56 772
9412.47 781
9413.39 766
9414.30 777
9415.22 759
9416.14 786
9417.05 765
9417.97 770
9418.89 788
9419.80 794
9420.72 810
9421.63 785
9422.55 816
9423.47 846
9424.38 812
9425.30 798
9426.22 779
9427.13 777
9428.05 837
9428.97 874
9429.88 832
9430.80 851
9431.72 849
9432.63 874
9433.55 890
9434.47 869
9435.38 860
9436.30 853
9437.22 857
9438.14 885
9439.05 932
9439.97 970
9440.89 986
9441.81 1012
9442.72 1007
9443.64 1056
9444.56 1068
9445.47 1039
9446.39 1008
9447.31 1039
9448.23 1054
9449.15 1032
9450.06 1002
9450.98 996
9451.90 998
9452.82 1046
9453.73 1051
9454.65 1038
9455.57 1014
9456.49 993
9457.41 1012
9458.32 996
9459.24 953
9460.16 964
9461.08 1009
9462.00 899
9462.92 906
9463.83 912
9464.75 905
9465.67 916
9466.59 914
9467.51 879
9468.43 886
9469.35 876
9470.26 885
9471.18 882
9472.10 893
9473.02 885
9473.94 890
9474.86 925
9475.78 942
9476.70 945
9477.62 932
9478.54 941
9479.45 985
9480.37 1010
9481.29 991
9482.21 1030
9483.13 1067
9484.05 1014
9484.97 1030
9485.89 1029
9486.81 988
9487.73 986
9488.65 1002
9489.57 932
9490.49 909
9491.41 910
9492.33 899
9493.25 895
9494.17 888
9495.09 886
9496.01 890
9496.93 886
9497.85 877
9498.77 898
9499.69 918
9500.61 883
9501.53 904
9502.45 946
9503.37 963
9504.29 969
9505.21 964
9506.13 939
9507.05 973
9507.97 1016
9508.89 991
9509.81 982
9510.73 1036
9511.65 971
9512.57 983
9513.49 1020
9514.42 1033
9515.34 1029
9516.26 1117
9517.18 1109
9518.10 1120
9519.02 1203
9519.94 1254
9520.86 1338
9521.78 1369
9522.71 1437
9523.63 1455
9524.55 1397
9525.47 1354
9526.39 1323
9527.31 1364
9528.23 1293
9529.16 1228
9530.08 1199
9531.00 1162
9531.92 1135
9532.84 1141
9533.76 1074
9534.69 1076
9535.61 1049
9536.53 1066
9537.45 1033
9538.37 985
9539.30 978
9540.22 1028
9541.14 1001
9542.06 985
9542.98 1010
9543.91 1033
9544.83 1033
9545.75 1031
9546.67 1023
9547.60 1051
9548.52 1103
9549.44 1104
9550.36 1102
9551.29 1120
9552.21 1138
9553.13 1109
9554.06 1131
9554.98 1106
9555.90 1074
9556.82 1111
9557.75 1110
9558.67 1122
9559.59 1104
9560.52 1072
9561.44 1098
9562.36 1078
9563.29 1124
9564.21 1138
9565.13 1101
9566.06 1106
9566.98 1128
9567.90 1130
9568.83 1132
9569.75 1159
9570.67 1104
9571.60 1093
9572.52 1146
9573.44 1164
9574.37 1146
9575.29 1155
9576.22 1174
9577.14 1219
9578.06 1213
9578.99 1244
9579.91 1226
9580.84 1262
9581.76 1255
9582.68 1279
9583.61 1284
9584.53 1241
9585.46 1256
9586.38 1268
9587.31 1231
9588.23 1225
9589.15 1234
9590.08 1277
9591.00 1247
9591.93 1255
9592.85 1239
9593.78 1226
9594.70 1260
9595.63 1311
9596.55 1348
9597.48 1455
9598.40 1400
9599.33 1361
9600.25 1403
9601.18 1478
9602.10 1446
9603.03 1415
9603.95 1412
9604.88 1435
9605.80 1475
9606.73 1421
9607.65 1406
9608.58 1348
9609.50 1389
9610.43 1340
9611.35 1348
9612.28 1383
9613.21 1372
9614.13 1306
9615.06 1282
9615.98 1326
9616.91 1348
9617.84 1322
9618.76 1356
9619.69 1345
9620.61 1349
9621.54 1368
9622.47 1380
9623.39 1396
9624.32 1422
9625.24 1361
9626.17 1395
9627.10 1440
9628.02 1447
9628.95 1460
9629.88 1482
9630.80 1471
9631.73 1455
9632.65 1498
9633.58 1552
9634.51 1552
9635.43 1582
9636.36 1613
9637.29 1630
9638.22 1614
9639.14 1638
9640.07 1642
9641.00 1681
9641.92 1709
9642.85 1760
9643.78 1799
9644.70 1853
9645.63 1916
9646.56 1963
9647.49 1947
9648.41 1994
9649.34 1973
9650.27 1959
9651.20 2046
9652.12 2044
9653.05 1980
9653.98 1971
9654.91 2061
9655.83 1990
9656.76 1932
9657.69 1964
9658.62 1932
9659.55 1902
9660.47 1862
9661.40 1862
9662.33 1918
9663.26 1921
9664.19 1911
9665.11 1961
9666.04 1973
9666.97 1954
9667.90 1951
9668.83 1976
9669.75 1996
9670.68 2074
9671.61 2123
9672.54 2119
9673.47 2139
9674.40 2153
9675.33 2142
9676.25 2124
9677.18 2158
9678.11 2239
9679.04 2312
9679.97 2294
9680.90 2288
9681.83 2322
9682.76 2331
9683.69 2375
9684.61 2500
9685.54 2476
9686.47 2439
9687.40 2522
9688.33 2603
9689.26 2610
9690.19 2584
9691.12 2686
9692.05 2696
9692.98 2722
9693.91 2760
9694.84 2816
9695.77 2983
9696.70 3066
9697.63 3162
9698.56 3372
9699.49 3508
9700.42 3560
9701.35 3533
9702.28 3473
9703.21 3524
9704.14 3357
9705.07 3301
9706.00 3074
9706.93 2971
9707.86 2826
9708.79 2761
9709.72 2722
9710.65 2649
9711.58 2623
9712.51 2622
9713.44 2639
9714.37 2649
9715.30 2696
9716.23 2693
9717.16 2692
9718.09 2662
9719.02 2648
9719.95 2534
9720.88 2493
9721.81 2464
9722.75 2321
9723.68 2242
9724.61 2094
9725.54 2092
9726.47 2065
9727.40 1985
9728.33 1923
9729.26 1921
9730.19 1915
9731.13 1990
9732.06 2016
9732.99 2014
9733.92 1957
9734.85 1937
9735.78 1946
9736.71 1938
9737.65 1903
9738.58 1874
9739.51 1865
9740.44 1855
9741.37 1803
9742.30 1759
9743.24 1794
9744.17 1726
9745.10 1745
9746.03 1746
9746.96 1630
9747.90 1665
9748.83 1648
9749.76 1663
9750.69 1659
9751.63 1646
9752.56 1634
9753.49 1645
9754.42 1656
9755.36 1592
9756.29 1610
9757.22 1594
9758.15 1590
9759.09 1579
9760.02 1557
9760.95 1614
9761.88 1635
9762.82 1589
9763.75 1637
9764.68 1617
9765.62 1597
9766.55 1674
9767.48 1712
9768.41 1684
9769.35 1675
9770.28 1626
9771.21 1657
9772.15 1686
9773.08 1705
9774.01 1691
9774.95 1674
9775.88 1649
9776.81 1715
9777.75 1708
9778.68 1759
9779.62 1759
9780.55 1694
9781.48 1724
9782.42 1746
9783.35 1769
9784.28 1781
9785.22 1746
9786.15 1793
9787.09 1757
9788.02 1796
9788.95 1653
9789.89 1616
9790.82 1628
9791.76 1627
9792.69 1609
9793.63 1542
9794.56 1517
9795.49 1529
9796.43 1594
9797.36 1594
9798.30 1612
9799.23 1654
9800.17 1681
9801.10 1680
9802.04 1637
9802.97 1627
9803.91 1550
9804.84 1487
9805.78 1498
9806.71 1458
9807.65 1425
9808.58 1360
9809.52 1318
9810.45 1325
9811.39 1275
9812.32 1234
9813.26 1268
9814.19 1257
9815.13 1250
9816.06 1196
9817.00 1195
9817.93 1200
9818.87 1226
9819.80 1196
9820.74 1141
9821.68 1160
9822.61 1191
9823.55 1181
9824.48 1163
9825.42 1133
9826.35 1113
9827.29 1133
9828.23 1174
9829.16 1163
9830.10 1103
9831.03 1089
9831.97 1097
9832.91 1116
9833.84 1120
9834.78 1119
9835.72 1122
9836.65 1091
9837.59 1121
9838.52 1110
9839.46 1112
9840.40 1085
9841.33 1148
9842.27 1135
9843.21 1126
9844.14 1132
9845.08 1140
9846.02 1113
9846.95 1116
9847.89 1138
9848.83 1155
9849.77 1156
9850.70 1159
9851.64 1152
9852.58 1146
9853.51 1125
9854.45 1144
9855.39 1144
9856.33 1138
9857.26 1103
9858.20 1123
9859.14 1109
9860.08 1070
9861.01 1103
9861.95 1062
9862.89 1076
9863.83 1073
9864.76 1070
9865.70 1050
9866.64 1077
9867.58 1070
9868.51 1048
9869.45 1076
9870.39 1076
9871.33 1069
9872.27 1054
9873.20 1052
9874.14 1068
9875.08 1057
9876.02 1077
9876.96 1052
9877.90 1054
9878.83 1080
9879.77 1067
9880.71 1042
9881.65 1073
9882.59 1045
9883.53 1055
9884.47 1040
9885.40 1045
9886.34 1018
9887.28 1034
9888.22 1042
9889.16 1008
9890.10 1049
9891.04 988
9891.98 1012
9892.91 1046
9893.85 1003
9894.79 1008
9895.73 1014
9896.67 1042
9897.61 999
9898.55 983
9899.49 1010
9900.43 989
9901.37 1002
9902.31 1038
9903.25 1015
9904.19 954
9905.13 1031
9906.07 1015
9907.01 1004
9907.95 1022
9908.89 1018
9909.83 1029
9910.77 1010
9911.71 1045
9912.65 1038
9913.59 1006
9914.53 1017
9915.47 1030
9916.41 1073
9917.35 1095
9918.29 1055
9919.23 1055
9920.17 1109
9921.11 1144
9922.05 1205
9922.99 1188
9923.93 1266
9924.87 1339
9925.81 1368
9926.75 1433
9927.69 1476
9928.63 1542
9929.57 1534
9930.51 1509
9931.45 1473
9932.39 1458
9933.34 1374
9934.28 1387
9935.22 1253
9936.16 1229
9937.10 1178
9938.04 1125
9938.98 1090
9939.92 1087
9940.87 1068
9941.81 1052
9942.75 1085
9943.69 1097
9944.63 1138
9945.57 1143
9946.51 1201
9947.46 1270
9948.40 1340
9949.34 1420
9950.28 1510
9951.22 1509
9952.16 1558
9953.11 1566
9954.05 1523
9954.99 1480
9955.93 1448
9956.87 1351
9957.82 1291
9958.76 1252
9959.70 1209
9960.64 1147
9961.59 1096
9962.53 1061
9963.47 1002
9964.41 992
9965.35 950
9966.30 913
9967.24 931
9968.18 931
9969.13 883
9970.07 900
9971.01 878
9971.95 834
9972.90 850
9973.84 801
9974.78 794
9975.73 805
9976.67 861
9977.61 857
9978.55 805
9979.50 816
9980.44 809
9981.38 839
9982.33 884
9983.27 807
9984.21 814
9985.16 856
9986.10 857
9987.04 850
9987.99 840
9988.93 827
9989.88 839
9990.82 851
9991.76 822
9992.71 795
9993.65 805
9994.59 808
9995.54 817
9996.48 831
9997.43 801
9998.37 843
9999.31 794
10000.26 768
10001.20 801
10002.15 790
10003.09 802
10004.04 787
10004.98 793
10005.92 783
10006.87 770
10007.81 793
10008.76 780
10009.70 804
10010.65 772
10011.59 793
10012.54 799
10013.48 779
10014.43 785
10015.37 801
10016.32 780
10017.26 783
10018.21 781
10019.15 800
10020.10 782
10021.04 781
10021.99 815
10022.93 820
10023.88 787
10024.82 799
10025.77 816
10026.71 793
10027.66 794
10028.60 787
10029.55 743
10030.49 813
10031.44 806
10032.39 797
10033.33 828
10034.28 777
10035.22 756
10036.17 766
10037.11 752
10038.06 780
10039.01 779
10039.95 772
10040.90 733
10041.84 732
10042.79 713
10043.74 744
10044.68 723
10045.63 708
10046.58 740
10047.52 746
10048.47 727
10049.41 752
10050.36 725
10051.31 760
10052.25 726
10053.20 747
10054.15 717
10055.09 697
10056.04 683
10056.99 686
10057.93 685
10058.88 729
10059.83 743
10060.78 728
10061.72 707
10062.67 665
10063.62 730
10064.56 717
10065.51 717
10066.46 714
10067.41 717
10068.35 699
10069.30 679
10070.25 695
10071.20 700
10072.14 692
10073.09 710
10074.04 684
10074.99 688
10075.93 707
10076.88 722
10077.83 707
10078.78 732
10079.72 700
10080.67 721
10081.62 733
10082.57 714
10083.52 669
10084.46 661
10085.41 678
10086.36 709
10087.31 659
10088.26 663
10089.21 675
10090.15 671
10091.10 685
10092.05 712
10093.00 711
10093.95 685
10094.90 716
10095.85 711
10096.79 716
10097.74 702
10098.69 725
10099.64 725
10100.59 681
10101.54 712
10102.49 696
10103.44 699
10104.39 681
10105.33 705
10106.28 652
10107.23 690
10108.18 692
10109.13 677
10110.08 695
10111.03 717
10111.98 683
10112.93 686
10113.88 713
10114.83 684
10115.78 690
10116.73 675
10117.68 693
10118.63 715
10119.58 699
10120.53 670
10121.48 668
10122.43 656
10123.38 676
10124.33 692
10125.28 715
10126.23 715
10127.18 662
10128.13 683
10129.08 704
10130.03 693
10130.98 710
10131.93 730
10132.88 722
10133.83 747
10134.78 709
10135.73 698
10136.68 715
10137.63 734
10138.58 737
10139.53 744
10140.48 714
10141.43 712
10142.38 783
10143.33 752
10144.29 761
10145.24 752
10146.19 771
10147.14 736
10148.09 795
10149.04 788
10149.99 773
10150.94 807
10151.89 800
10152.85 813
10153.80 782
10154.75 792
10155.70 818
10156.65 804
10157.60 827
10158.55 828
10159.51 851
10160.46 846
10161.41 824
10162.36 832
10163.31 871
10164.26 849
10165.22 885
10166.17 882
10167.12 864
10168.07 870
10169.02 863
10169.98 900
10170.93 942
10171.88 930
10172.83 901
10173.79 914
10174.74 925
10175.69 934
10176.64 945
10177.60 969
10178.55 1006
10179.50 963
10180.45 1003
10181.41 953
10182.36 980
10183.31 1026
10184.26 1023
10185.22 979
10186.17 998
10187.12 1054
10188.08 1026
10189.03 1065
10189.98 1058
10190.93 1069
10191.89 1067
10192.84 1054
10193.79 1007
10194.75 990
10195.70 996
10196.65 1098
10197.61 1081
10198.56 1063
10199.51 1113
10200.47 1084
10201.42 1081
10202.38 1163
10203.33 1150
10204.28 1166
10205.24 1166
10206.19 1204
10207.14 1235
10208.10 1257
10209.05 1289
10210.01 1314
10210.96 1300
10211.91 1206
10212.87 1243
10213.82 1232
10214.78 1209
10215.73 1185
10216.69 1132
10217.64 1140
10218.59 1109
10219.55 1091
10220.50 1111
10221.46 1072
10222.41 1075
10223.37 1082
10224.32 1097
10225.28 1074
10226.23 1109
10227.19 1059
10228.14 1093
10229.10 1121
10230.05 1112
10231.01 1153
10231.96 1204
10232.92 1313
10233.87 1342
10234.83 1397
10235.78 1475
10236.74 1513
10237.69 1568
10238.65 1586
10239.60 1559
10240.56 1508
10241.51 1468
10242.47 1419
10243.42 1336
10244.38 1325
10245.34 1295
10246.29 1255
10247.25 1105
10248.20 1097
10249.16 1072
10250.11 1090
10251.07 1076
10252.03 1062
10252.98 988
10253.94 1002
10254.89 947
10255.85 972
10256.81 957
10257.76 949
10258.72 958
10259.68 902
10260.63 885
10261.59 893
10262.55 858
10263.50 832
10264.46 831
10265.41 855
10266.37 836
10267.33 844
10268.28 860
10269.24 849
10270.20 853
10271.16 841
10272.11 829
10273.07 825
10274.03 808
10274.98 814
10275.94 862
10276.90 851
10277.85 814
10278.81 816
10279.77 823
10280.73 851
10281.68 835
10282.64 793
10283.60 818
10284.56 815
10285.51 787
10286.47 761
10287.43 711
10288.39 702
10289.34 757
10290.30 763
10291.26 756
10292.22 728
10293.18 769
10294.13 802
10295.09 824
10296.05 771
10297.01 779
10297.97 781
10298.92 775
10299.88 779
10300.84 765
10301.80 775
10302.76 739
10303.72 767
10304.67 736
10305.63 759
10306.59 755
10307.55 737
10308.51 751
10309.47 737
10310.43 736
10311.38 774
10312.34 767
10313.30 714
10314.26 759
10315.22 769
10316.18 769
10317.14 758
10318.10 744
10319.06 721
10320.01 736
10320.97 681
10321.93 714
10322.89 752
10323.85 732
10324.81 743
10325.77 777
10326.73 707
10327.69 723
10328.65 732
10329.61 737
10330.57 697
10331.53 713
10332.49 755
10333.45 753
10334.41 749
10335.37 700
10336.33 694
10337.29 694
10338.25 683
10339.21 684
10340.17 667
10341.13 680
10342.09 689
10343.05 679
10344.01 672
10344.97 631
10345.93 660
10346.89 696
10347.85 640
10348.81 660
10349.77 664
10350.73 679
10351.69 685
10352.65 642
10353.61 672
10354.57 665
10355.53 680
10356.49 667
10357.46 646
10358.42 652
10359.38 630
10360.34 659
10361.30 636
10362.26 612
10363.22 627
10364.18 613
10365.14 652
10366.11 653
10367.07 614
10368.03 644
10368.99 616
10369.95 620
10370.91 613
10371.87 615
10372.84 620
10373.80 638
10374.76 640
10375.72 617
10376.68 591
10377.64 627
10378.61 632
10379.57 626
10380.53 629
10381.49 623
10382.45 597
10383.42 591
10384.38 596
10385.34 628
10386.30 623
10387.27 598
10388.23 612
10389.19 614
10390.15 577
10391.11 591
10392.08 629
10393.04 607
10394.00 608
10394.96 633
10395.93 609
10396.89 600
10397.85 592
10398.82 622
10399.78 615
10400.74 651
10401.70 640
10402.67 651
10403.63 581
10404.59 587
10405.56 622
10406.52 642
10407.48 665
10408.45 595
10409.41 603
10410.37 608
10411.34 622
10412.30 630
10413.26 602
10414.23 659
10415.19 657
10416.15 677
10417.12 676
10418.08 677
10419.04 713
10420.01 683
10420.97 734
10421.94 735
10422.90 705
10423.86 723
10424.83 700
10425.79 711
10426.76 686
10427.72 677
10428.68 669
10429.65 661
10430.61 670
10431.58 635
10432.54 607
10433.51 625
10434.47 592
10435.44 600
10436.40 581
10437.36 587
10438.33 585
10439.29 609
10440.26 604
10441.22 566
10442.19 604
10443.15 575
10444.12 585
10445.08 565
10446.05 598
10447.01 582
10447.98 554
10448.94 559
10449.91 556
10450.87 579
10451.84 604
10452.80 570
10453.77 545
10454.73 576
10455.70 587
10456.67 581
10457.63 581
10458.60 530
10459.56 563
10460.53 584
10461.49 582
10462.46 549
10463.43 555
10464.39 582
10465.36 609
10466.32 587
10467.29 557
10468.25 537
10469.22 553
10470.19 564
10471.15 533
10472.12 586
10473.09 570
10474.05 570
10475.02 580
10475.98 564
10476.95 585
10477.92 594
10478.88 637
10479.85 630
10480.82 602
10481.78 592
10482.75 632
10483.72 638
10484.68 604
10485.65 602
10486.62 621
10487.58 619
10488.55 639
10489.52 587
10490.49 569
10491.45 555
10492.42 570
10493.39 580
10494.35 545
10495.32 575
10496.29 555
10497.26 587
10498.22 581
10499.19 554
10500.16 566
10501.13 579
10502.09 546
10503.06 600
10504.03 549
10505.00 556
10505.96 557
10506.93 573
10507.90 598
10508.87 584
10509.84 559
10510.80 538
10511.77 567
10512.74 576
10513.71 572
10514.68 540
10515.64 582
10516.61 550
10517.58 581
10518.55 558
10519.52 562
10520.49 565
10521.45 582
10522.42 552
10523.39 551
10524.36 540
10525.33 579
10526.30 547
10527.27 526
10528.23 571
10529.20 589
10530.17 560
10531.14 551
10532.11 579
10533.08 581
10534.05 571
10535.02 561
10535.99 569
10536.96 613
10537.93 599
10538.89 625
10539.86 615
10540.83 628
10541.80 621
10542.77 631
10543.74 594
10544.71 599
10545.68 616
10546.65 614
10547.62 591
10548.59 598
10549.56 582
10550.53 553
10551.50 589
10552.47 599
10553.44 579
10554.41 580
10555.38 615
10556.35 627
10557.32 661
10558.29 637
10559.26 645
10560.23 658
10561.20 658
10562.17 678
10563.14 696
10564.11 686
10565.08 696
10566.05 673
10567.02 653
10567.99 656
10568.96 647
10569.93 633
10570.91 616
10571.88 662
10572.85 613
10573.82 587
10574.79 592
10575.76 634
10576.73 589
10577.70 642
10578.67 611
10579.64 611
10580.62 565
10581.59 589
10582.56 602
10583.53 624
10584.50 638
10585.47 644
10586.44 639
10587.42 631
10588.39 608
10589.36 644
10590.33 666
10591.30 657
10592.27 632
10593.25 626
10594.22 665
10595.19 634
10596.16 610
10597.13 632
10598.10 657
10599.08 675
10600.05 639
10601.02 651
10601.99 619
10602.97 642
10603.94 712
10604.91 693
10605.88 666
10606.85 665
10607.83 691
10608.80 691
10609.77 706
10610.74 686
10611.72 692
10612.69 743
10613.66 725
10614.64 738
10615.61 728
10616.58 705
10617.55 707
10618.53 674
10619.50 671
10620.47 637
10621.45 684
10622.42 706
10623.39 662
10624.37 669
10625.34 671
10626.31 683
10627.29 666
10628.26 669
10629.23 665
10630.21 671
10631.18 675
10632.15 688
10633.13 686
10634.10 704
10635.07 730
10636.05 748
10637.02 727
10638.00 757
10638.97 792
10639.94 808
10640.92 798
10641.89 771
10642.87 785
10643.84 775
10644.81 764
10645.79 760
10646.76 752
10647.74 720
10648.71 700
10649.68 653
10650.66 677
10651.63 671
10652.61 652
10653.58 626
10654.56 606
10655.53 635
10656.51 610
10657.48 592
10658.46 595
10659.43 593
10660.41 585
10661.38 596
10662.36 575
10663.33 561
10664.31 614
10665.28 589
10666.26 613
10667.23 607
10668.21 579
10669.18 570
10670.16 590
10671.13 596
10672.11 589
10673.08 578
10674.06 585
10675.03 611
10676.01 598
10676.99 575
10677.96 599
10678.94 576
10679.91 586
10680.89 605
10681.86 586
10682.84 600
10683.82 596
10684.79 566
10685.77 594
10686.74 574
10687.72 580
10688.70 570
10689.67 578
10690.65 567
10691.63 549
10692.60 564
10693.58 568
10694.55 517
10695.53 528
10696.51 534
10697.48 562
10698.46 542
10699.44 540
10700.41 526
10701.39 562
10702.37 545
10703.34 547
10704.32 568
10705.30 563
10706.27 545
10707.25 535
10708.23 539
10709.21 552
10710.18 544
10711.16 564
10712.14 536
10713.11 558
10714.09 567
10715.07 578
10716.05 540
10717.02 551
10718.00 558
10718.98 559
10719.96 584
10720.93 563
10721.91 534
10722.89 554
10723.87 525
10724.85 529
10725.82 544
10726.80 518
10727.78 519
10728.76 552
10729.74 533
10730.71 545
10731.69 552
10732.67 522
10733.65 517
10734.63 537
10735.60 529
10736.58 565
10737.56 555
10738.54 528
10739.52 555
10740.50 527
10741.48 512
10742.45 521
10743.43 565
10744.41 552
10745.39 536
10746.37 577
10747.35 546
10748.33 557
10749.31 544
10750.28 564
10751.26 554
10752.24 533
10753.22 563
10754.20 555
10755.18 547
10756.16 560
10757.14 576
10758.12 534
10759.10 534
10760.08 518
10761.06 528
10762.04 535
10763.01 519
10763.99 558
10764.97 542
10765.95 560
10766.93 524
10767.91 534
10768.89 556
10769.87 550
10770.85 541
10771.83 516
10772.81 531
10773.79 536
10774.77 527
10775.75 567
10776.73 536
10777.71 540
10778.69 543
10779.67 573
10780.65 565
10781.63 575
10782.62 584
10783.60 567
10784.58 578
10785.56 566
10786.54 570
10787.52 572
10788.50 564
10789.48 544
10790.46 580
10791.44 585
10792.42 581
10793.40 568
10794.38 628
10795.37 594
10796.35 578
10797.33 574
10798.31 551
10799.29 537
10800.27 556
10801.25 607
10802.23 570
10803.21 571
10804.20 569
10805.18 593
10806.16 598
10807.14 598
10808.12 571
10809.10 529
10810.09 569
10811.07 607
10812.05 567
10813.03 571
10814.01 577
10815.00 573
10815.98 616
10816.96 567
10817.94 574
10818.92 584
10819.91 595
10820.89 594
10821.87 597
10822.85 601
10823.83 554
10824.82 616
10825.80 609
10826.78 595
10827.76 553
10828.75 589
10829.73 572
10830.71 596
10831.69 542
10832.68 592
10833.66 587
10834.64 597
10835.63 577
10836.61 616
10837.59 617
10838.57 601
10839.56 609
10840.54 618
10841.52 585
10842.51 601
10843.49 599
10844.47 622
10845.46 589
10846.44 635
10847.42 620
10848.41 639
10849.39 629
10850.37 674
10851.36 647
10852.34 637
10853.32 679
10854.31 684
10855.29 678
10856.28 658
10857.26 677
10858.24 669
10859.23 639
10860.21 696
10861.20 686
10862.18 675
10863.16 714
10864.15 706
10865.13 711
10866.12 745
10867.10 735
10868.08 734
10869.07 697
10870.05 726
10871.04 679
10872.02 670
10873.01 728
10873.99 707
10874.98 682
10875.96 729
10876.95 748
10877.93 693
10878.92 680
10879.90 684
10880.89 723
10881.87 745
10882.86 720
10883.84 757
10884.83 792
10885.81 745
10886.80 769
10887.78 801
10888.77 757
10889.75 763
10890.74 756
10891.72 798
10892.71 756
10893.69 796
10894.68 809
10895.66 803
10896.65 798
10897.64 787
10898.62 794
10899.61 832
10900.59 866
10901.58 880
10902.56 888
10903.55 829
10904.54 850
10905.52 892
10906.51 875
10907.49 868
10908.48 888
10909.47 907
10910.45 967
10911.44 916
10912.43 922
10913.41 956
10914.40 983
10915.39 1003
10916.37 1018
10917.36 1016
10918.35 991
10919.33 1005
10920.32 977
10921.31 996
10922.29 1004
10923.28 1084
10924.27 1034
10925.25 1039
10926.24 1079
10927.23 1060
10928.21 1094
10929.20 1055
10930.19 1103
10931.18 1071
10932.16 1062
10933.15 1131
10934.14 1166
10935.12 1101
10936.11 1116
10937.10 1138
10938.09 1117
10939.07 1183
10940.06 1208
10941.05 1230
10942.04 1198
10943.02 1276
10944.01 1284
10945.00 1278
10945.99 1268
10946.98 1334
10947.96 1343
10948.95 1392
10949.94 1417
10950.93 1478
10951.92 1473
10952.90 1574
10953.89 1632
10954.88 1713
10955.87 1778
10956.86 1855
10957.85 1876
10958.83 1935
10959.82 1964
10960.81 1999
10961.80 1964
10962.79 1979
10963.78 1937
10964.77 1897
10965.75 1900
10966.74 1838
10967.73 1761
10968.72 1710
10969.71 1651
10970.70 1619
10971.69 1545
10972.68 1506
10973.67 1501
10974.66 1448
10975.64 1482
10976.63 1442
10977.62 1454
10978.61 1490
10979.60 1497
10980.59 1477
10981.58 1489
10982.57 1478
10983.56 1542
10984.55 1546
10985.54 1583
10986.53 1569
10987.52 1587
10988.51 1615
10989.50 1643
10990.49 1754
10991.48 1771
10992.47 1859
10993.46 1927
10994.45 2018
10995.44 2144
10996.43 2233
10997.42 2430
10998.41 2492
10999.40 2593
11000.39 2714
11001.38 2667
11002.37 2680
11003.36 2743
11004.35 2693
11005.34 2574
11006.33 2438
11007.32 2276
11008.31 2151
11009.30 2038
11010.30 1931
11011.29 1763
11012.28 1646
11013.27 1586
11014.26 1476
11015.25 1405
11016.24 1349
11017.23 1338
11018.22 1270
11019.21 1268
11020.21 1275
11021.20 1222
11022.19 1170
11023.18 1137
11024.17 1074
11025.16 1123
11026.15 1127
11027.14 1115
11028.14 1139
11029.13 1149
11030.12 1152
11031.11 1153
11032.10 1159
11033.09 1146
11034.09 1140
11035.08 1092
11036.07 1101
11037.06 1087
11038.05 1081
11039.05 1080
11040.04 1081
11041.03 1040
11042.02 1067
11043.02 1041
11044.01 1061
11045.00 1054
11045.99 1000
11046.98 1001
11047.98 999
11048.97 1002
11049.96 960
11050.95 967
11051.95 930
11052.94 969
11053.93 944
11054.93 932
11055.92 978
11056.91 964
11057.90 969
11058.90 952
11059.89 958
11060.88 982
11061.88 965
11062.87 963
11063.86 968
11064.86 984
11065.85 973
11066.84 1003
11067.84 983
11068.83 1033
11069.82 978
11070.82 951
11071.81 936
11072.80 994
11073.80 971
11074.79 966
11075.78 979
11076.78 932
11077.77 936
11078.77 967
11079.76 982
11080.75 987
11081.75 966
11082.74 937
11083.74 927
11084.73 920
11085.72 934
11086.72 923
11087.71 898
11088.71 889
11089.70 901
11090.70 922
11091.69 924
11092.68 929
11093.68 882
11094.67 891
11095.67 900
11096.66 909
11097.66 850
11098.65 887
11099.65 858
11100.64 866
11101.64 872
11102.63 884
11103.63 860
11104.62 852
11105.62 882
11106.61 865
11107.61 901
11108.60 894
11109.60 865
11110.59 841
11111.59 843
11112.58 852
11113.58 860
11114.57 856
11115.57 837
11116.56 854
11117.56 859
11118.56 860
11119.55 862
11120.55 861
11121.54 825
11122.54 861
11123.54 812
11124.53 834
11125.53 843
11126.52 839
11127.52 830
11128.51 829
11129.51 865
11130.51 857
11131.50 845
11132.50 776
11133.50 847
11134.49 832
11135.49 837
11136.49 832
11137.48 800
11138.48 827
11139.47 826
11140.47 835
11141.47 776
11142.46 781
11143.46 774
11144.46 811
11145.46 811
11146.45 792
11147.45 784
11148.45 828
11149.44 842
11150.44 821
11151.44 819
11152.43 803
11153.43 808
11154.43 811
11155.43 801
11156.42 797
11157.42 812
11158.42 802
11159.42 777
11160.41 774
11161.41 762
11162.41 794
11163.41 769
11164.40 778
11165.40 789
11166.40 746
11167.40 764
11168.39 727
11169.39 735
11170.39 722
11171.39 758
11172.39 740
11173.38 722
11174.38 751
11175.38 737
11176.38 771
11177.38 769
11178.38 752
11179.37 740
11180.37 739
11181.37 754
11182.37 769
11183.37 758
11184.37 726
11185.37 705
11186.36 701
11187.36 745
11188.36 743
11189.36 794
11190.36 768
11191.36 753
11192.36 739
11193.36 753
11194.36 747
11195.35 793
11196.35 789
11197.35 792
11198.35 793
11199.35 773
11200.35 738
11201.35 805
11202.35 761
11203.35 731
11204.35 756
11205.35 767
11206.35 807
11207.35 771
11208.35 769
11209.35 783
11210.35 823
11211.35 813
11212.35 790
11213.35 777
11214.35 750
11215.34 761
11216.35 779
11217.35 788
11218.35 804
11219.35 789
11220.35 755
11221.35 770
11222.35 752
11223.35 758
11224.35 771
11225.35 768
11226.35 768
11227.35 780
11228.35 754
11229.35 788
11230.35 798
11231.35 759
11232.35 760
11233.35 787
11234.35 801
11235.35 815
11236.35 781
11237.36 787
11238.36 749
11239.36 788
11240.36 785
11241.36 806
11242.36 831
11243.36 802
11244.36 796
11245.36 812
11246.37 811
11247.37 802
11248.37 799
11249.37 835
11250.37 816
11251.37 815
11252.38 820
11253.38 822
11254.38 828
11255.38 833
11256.38 875
11257.38 862
11258.39 860
11259.39 905
11260.39 842
11261.39 839
11262.39 846
11263.40 846
11264.40 870
11265.40 922
11266.40 904
11267.40 858
11268.41 898
11269.41 921
11270.41 933
11271.41 965
11272.42 986
11273.42 977
11274.42 997
11275.42 1021
11276.43 1014
11277.43 1013
11278.43 1054
11279.44 1080
11280.44 1062
11281.44 1041
11282.44 1084
11283.45 1018
11284.45 991
11285.45 1000
11286.46 1006
11287.46 933
11288.46 931
11289.47 954
11290.47 916
11291.47 864
11292.48 857
11293.48 853
11294.48 844
11295.49 807
11296.49 850
11297.49 842
11298.50 802
11299.50 833
11300.51 779
11301.51 804
11302.51 851
11303.52 830
11304.52 809
11305.53 788
11306.53 840
11307.53 855
11308.54 846
11309.54 812
11310.55 835
11311.55 887
11312.55 882
11313.56 845
11314.56 836
11315.57 878
11316.57 891
11317.58 934
11318.58 942
11319.59 900
11320.59 924
11321.59 887
11322.60 908
11323.60 887
11324.61 960
11325.61 939
11326.62 945
11327.62 901
11328.63 914
11329.63 888
11330.64 929
11331.64 865
11332.65 881
11333.65 879
11334.66 893
11335.67 889
11336.67 863
11337.68 932
11338.68 941
11339.69 953
11340.69 976
11341.70 994
11342.70 965
11343.71 966
11344.72 954
11345.72 959
11346.73 972
11347.73 956
11348.74 927
11349.74 904
11350.75 878
11351.76 887
11352.76 832
11353.77 842
11354.78 864
11355.78 822
11356.79 819
11357.79 818
11358.80 815
11359.81 789
11360.81 780
11361.82 813
11362.83 825
11363.83 790
11364.84 798
11365.85 801
11366.85 795
11367.86 767
11368.87 768
11369.87 741
11370.88 745
11371.89 780
11372.89 737
11373.90 748
11374.91 743
11375.92 750
11376.92 759
11377.93 753
11378.94 770
11379.94 724
11380.95 735
11381.96 716
11382.97 745
11383.97 738
11384.98 706
11385.99 751
11387.00 793
11388.00 740
11389.01 742
11390.02 759
11391.03 755
11392.04 745
11393.04 708
11394.05 766
11395.06 787
11396.07 755
11397.08 761
11398.08 720
11399.09 754
11400.10 797
11401.11 778
11402.12 777
11403.12 756
11404.13 769
11405.14 783
11406.15 758
11407.16 733
11408.17 724
11409.18 738
11410.18 766
11411.19 750
11412.20 766
11413.21 745
11414.22 771
11415.23 736
11416.24 805
11417.25 747
11418.25 755
11419.26 782
11420.27 779
11421.28 751
11422.29 799
11423.30 784
11424.31 783
11425.32 805
11426.33 784
11427.34 817
11428.35 770
11429.36 778
11430.37 800
11431.38 778
11432.39 824
11433.39 804
11434.40 784
11435.41 800
11436.42 796
11437.43 799
11438.44 820
11439.45 826
11440.46 806
11441.47 798
11442.48 795
11443.49 809
11444.50 760
11445.51 783
11446.52 848
11447.53 836
11448.55 853
11449.56 846
11450.57 859
11451.58 857
11452.59 865
11453.60 853
11454.61 820
11455.62 839
11456.63 841
11457.64 860
11458.65 822
11459.66 812
11460.67 858
11461.68 868
11462.69 865
11463.71 873
11464.72 826
11465.73 839
11466.74 837
11467.75 836
11468.76 871
11469.77 892
11470.78 897
11471.80 874
11472.81 885
11473.82 883
11474.83 928
11475.84 921
11476.85 928
11477.86 927
11478.88 913
11479.89 966
11480.90 970
11481.91 972
11482.92 945
11483.93 979
11484.95 996
11485.96 995
11486.97 1002
11487.98 984
11489.00 1045
11490.01 987
11491.02 998
11492.03 1046
11493.04 1066
11494.06 1108
11495.07 1130
11496.08 1121
11497.09 1121
11498.11 1116
11499.12 1133
11500.13 1163
11501.14 1173
11502.16 1207
11503.17 1207
11504.18 1207
11505.20 1209
11506.21 1210
11507.22 1199
11508.23 1226
11509.25 1304
11510.26 1314
11511.27 1298
11512.29 1350
11513.30 1379
11514.31 1441
11515.33 1454
11516.34 1447
11517.35 1518
11518.37 1562
11519.38 1627
11520.39 1673
11521.41 1722
11522.42 1723
11523.43 1719
11524.45 1786
11525.46 1893
11526.47 1884
11527.49 1983
11528.50 2085
11529.52 2150
11530.53 2232
11531.54 2326
11532.56 2439
11533.57 2573
11534.59 2739
11535.60 2884
11536.62 2989
11537.63 3185
11538.64 3279
11539.66 3358
11540.67 3462
11541.69 3473
11542.70 3504
11543.72 3476
11544.73 3426
11545.75 3240
11546.76 3103
11547.77 2922
11548.79 2745
11549.80 2520
11550.82 2394
11551.83 2187
11552.85 2036
11553.86 1869
11554.88 1807
11555.89 1722
11556.91 1604
11557.92 1597
11558.94 1562
11559.95 1472
11560.97 1477
11561.99 1445
11563.00 1430
11564.02 1474
11565.03 1404
11566.05 1370
11567.06 1366
11568.08 1389
11569.09 1422
11570.11 1347
11571.13 1388
11572.14 1359
11573.16 1386
11574.17 1403
11575.19 1421
11576.20 1426
11577.22 1410
11578.24 1425
11579.25 1440
11580.27 1488
11581.29 1458
11582.30 1461
11583.32 1470
11584.33 1444
11585.35 1477
11586.37 1488
11587.38 1496
11588.40 1573
11589.42 1573
11590.43 1558
11591.45 1624
11592.47 1675
11593.48 1755
11594.50 1821
11595.52 1919
11596.53 1977
11597.55 2059
11598.57 2147
11599.58 2173
11600.60 2227
11601.62 2268
11602.64 2282
11603.65 2282
11604.67 2217
11605.69 2133
11606.70 2080
11607.72 1986
11608.74 1897
11609.76 1872
11610.77 1769
11611.79 1644
11612.81 1590
11613.83 1508
11614.84 1432
11615.86 1414
11616.88 1417
11617.90 1391
11618.92 1326
11619.93 1338
11620.95 1330
11621.97 1297
11622.99 1288
11624.01 1303
11625.02 1275
11626.04 1254
11627.06 1224
11628.08 1202
11629.10 1127
11630.11 1150
11631.13 1183
11632.15 1160
11633.17 1182
11634.19 1154
11635.21 1089
11636.23 1080
11637.24 1108
11638.26 1090
11639.28 1096
11640.30 1054
11641.32 1055
11642.34 1072
11643.36 1055
11644.38 1032
11645.39 973
11646.41 1027
11647.43 1026
11648.45 1000
11649.47 967
11650.49 973
11651.51 962
11652.53 911
11653.55 916
11654.57 957
11655.59 970
11656.61 933
11657.63 925
11658.65 963
11659.67 935
11660.69 916
11661.70 933
11662.72 900
11663.74 890
11664.76 872
11665.78 898
11666.80 904
11667.82 886
11668.84 881
11669.86 855
11670.88 880
11671.90 891
11672.92 894
11673.95 897
11674.97 935
11675.99 906
11677.01 909
11678.03 911
11679.05 856
11680.07 901
11681.09 905
11682.11 894
11683.13 902
11684.15 907
11685.17 888
11686.19 929
11687.21 898
11688.23 859
11689.25 845
11690.28 873
11691.30 843
11692.32 839
11693.34 813
11694.36 835
11695.38 856
11696.40 810
11697.42 796
11698.44 801
11699.47 784
11700.49 791
11701.51 810
11702.53 809
11703.55 810
11704.57 798
11705.60 777
11706.62 767
11707.64 745
11708.66 775
11709.68 771
11710.70 780
11711.73 752
11712.75 764
11713.77 733
11714.79 751
11715.81 735
11716.84 708
11717.86 693
11718.88 734
11719.90 736
11720.92 728
11721.95 703
11722.97 651
11723.99 663
11725.01 686
11726.04 699
11727.06 716
11728.08 715
11729.11 696
11730.13 653
11731.15 685
11732.17 687
11733.20 692
11734.22 738
11735.24 692
11736.26 707
11737.29 664
11738.31 699
11739.33 696
11740.36 670
11741.38 677
11742.40 689
11743.43 696
11744.45 684
11745.47 677
11746.50 680
11747.52 657
11748.54 667
11749.57 666
11750.59 647
11751.62 672
11752.64 640
11753.66 631
11754.69 645
11755.71 664
11756.73 651
11757.76 642
11758.78 632
11759.81 648
11760.83 683
11761.85 671
11762.88 659
11763.90 644
11764.93 671
11765.95 689
11766.98 665
11768.00 669
11769.02 682
11770.05 617
11771.07 637
11772.10 645
11773.12 661
11774.15 648
11775.17 632
11776.20 663
11777.22 636
11778.25 652
11779.27 646
11780.30 667
11781.32 645
11782.35 640
11783.37 620
11784.40 636
11785.42 654
11786.45 649
11787.47 649
11788.50 635
11789.52 612
11790.55 601
11791.57 638
11792.60 632
11793.62 627
11794.65 624
11795.67 630
11796.70 653
11797.73 629
11798.75 612
11799.78 651
11800.80 644
11801.83 633
11802.85 642
11803.88 637
11804.91 639
11805.93 637
11806.96 618
11807.98 635
11809.01 639
11810.04 620
11811.06 651
11812.09 641
11813.12 604
11814.14 605
11815.17 649
11816.19 625
11817.22 626
11818.25 642
11819.27 633
11820.30 637
11821.33 662
11822.35 648
11823.38 647
11824.41 632
11825.44 654
11826.46 677
11827.49 667
11828.52 671
11829.54 656
11830.57 659
11831.60 675
11832.62 662
11833.65 695
11834.68 691
11835.71 677
11836.73 685
11837.76 695
11838.79 674
11839.82 683
11840.84 685
11841.87 686
11842.90 676
11843.93 680
11844.95 682
11845.98 697
11847.01 664
11848.04 673
11849.07 678
11850.09 732
11851.12 712
11852.15 685
11853.18 737
11854.21 708
11855.23 733
11856.26 743
11857.29 762
11858.32 774
11859.35 750
11860.38 749
11861.40 744
11862.43 744
11863.46 736
11864.49 776
11865.52 809
11866.55 785
11867.58 789
11868.60 757
11869.63 777
11870.66 772
11871.69 790
11872.72 801
11873.75 789
11874.78 783
11875.81 801
11876.84 801
11877.86 803
11878.89 854
11879.92 868
11880.95 834
11881.98 905
11883.01 876
11884.04 867
11885.07 906
11886.10 947
11887.13 913
11888.16 891
11889.19 921
11890.22 966
11891.25 947
11892.28 992
11893.31 1002
11894.34 1030
11895.37 1066
11896.40 1129
11897.43 1138
11898.46 1176
11899.49 1200
11900.52 1271
11901.55 1264
11902.58 1348
11903.61 1376
11904.64 1378
11905.67 1416
11906.70 1403
11907.73 1424
11908.76 1408
11909.79 1387
11910.82 1344
11911.85 1330
11912.88 1290
11913.91 1253
11914.94 1228
11915.97 1212
11917.01 1200
11918.04 1163
11919.07 1098
11920.10 1124
11921.13 1130
11922.16 1134
11923.19 1117
11924.22 1070
11925.25 1131
11926.28 1140
11927.32 1157
11928.35 1225
11929.38 1255
11930.41 1266
11931.44 1257
11932.47 1287
11933.50 1305
11934.54 1277
11935.57 1259
11936.60 1255
11937.63 1236
11938.66 1196
11939.70 1145
11940.73 1142
11941.76 1112
11942.79 1071
11943.82 1044
11944.85 1013
11945.89 954
11946.92 1002
11947.95 952
11948.98 877
11950.02 854
11951.05 864
11952.08 863
11953.11 855
11954.15 848
11955.18 818
11956.21 852
11957.24 855
11958.28 857
11959.31 867
11960.34 856
11961.37 819
11962.41 838
11963.44 828
11964.47 833
11965.51 825
11966.54 828
11967.57 828
11968.60 834
11969.64 852
11970.67 826
11971.70 850
11972.74 860
11973.77 861
11974.80 875
11975.84 864
11976.87 869
11977.90 848
11978.94 857
11979.97 844
11981.00 864
11982.04 872
11983.07 888
11984.11 865
11985.14 897
11986.17 882
11987.21 893
11988.24 912
11989.28 925
11990.31 917
11991.34 884
11992.38 957
11993.41 904
11994.45 899
11995.48 923
11996.51 912
11997.55 940
11998.58 970
11999.62 981
12000.65 1002
12001.69 922
12002.72 925
12003.76 968
12004.79 980
12005.82 979
12006.86 1005
12007.89 995
12008.93 1016
12009.96 1037
12011.00 1020
12012.03 1034
12013.07 1056
12014.10 1051
12015.14 1055
12016.17 1118
12017.21 1102
12018.24 1104
12019.28 1131
12020.32 1142
12021.35 1115
12022.39 1138
12023.42 1135
12024.46 1130
12025.49 1125
12026.53 1109
12027.56 1130
12028.60 1149
12029.64 1137
12030.67 1118
12031.71 1116
12032.74 1108
12033.78 1099
12034.81 1104
12035.85 1112
12036.89 1147
12037.92 1097
12038.96 1139
12039.99 1160
12041.03 1108
12042.07 1111
12043.10 1142
12044.14 1138
12045.18 1108
12046.21 1124
12047.25 1115
12048.29 1100
12049.32 1108
12050.36 1193
12051.40 1172
12052.43 1164
12053.47 1214
12054.51 1241
12055.54 1206
12056.58 1207
12057.62 1228
12058.65 1242
12059.69 1176
12060.73 1198
12061.76 1225
12062.80 1210
12063.84 1187
12064.88 1195
12065.91 1146
12066.95 1120
12067.99 1100
12069.03 1101
12070.06 1060
12071.10 1041
12072.14 1017
12073.18 991
12074.21 1021
12075.25 1026
12076.29 1023
12077.33 1002
12078.36 1012
12079.40 1038
12080.44 1016
12081.48 1010
12082.52 999
12083.55 945
12084.59 942
12085.63 977
12086.67 1005
12087.71 1002
12088.74 1007
12089.78 1008
12090.82 1032
12091.86 1045
12092.90 1051
12093.94 1093
12094.98 1095
12096.01 1089
12097.05 1136
12098.09 1104
12099.13 1128
12100.17 1147
12101.21 1208
12102.25 1208
12103.28 1200
12104.32 1158
12105.36 1177
12106.40 1193
12107.44 1128
12108.48 1135
12109.52 1103
12110.56 1060
12111.60 1068
12112.64 1029
12113.68 985
12114.72 986
12115.76 935
12116.79 949
12117.83 955
12118.87 912
12119.91 885
12120.95 887
12121.99 877
12123.03 853
12124.07 849
12125.11 861
12126.15 811
12127.19 782
12128.23 805
12129.27 841
12130.31 798
12131.35 793
12132.39 783
12133.43 769
12134.47 768
12135.51 770
12136.55 770
12137.59 759
12138.63 766
12139.67 801
12140.71 816
12141.76 755
12142.80 786
12143.84 786
12144.88 796
12145.92 777
12146.96 718
12148.00 773
12149.04 786
12150.08 808
12151.12 768
12152.16 721
12153.20 748
12154.25 757
12155.29 712
12156.33 700
12157.37 699
12158.41 690
12159.45 708
12160.49 687
12161.53 682
12162.58 725
12163.62 739
12164.66 720
12165.70 717
12166.74 708
12167.78 714
12168.82 707
12169.87 711
12170.91 667
12171.95 683
12172.99 701
12174.03 696
12175.08 697
12176.12 708
12177.16 699
12178.20 693
12179.24 699
12180.29 712
12181.33 679
12182.37 698
12183.41 711
12184.46 695
12185.50 693
12186.54 692
12187.58 692
12188.63 668
12189.67 712
12190.71 750
12191.75 707
12192.80 686
12193.84 684
12194.88 708
12195.92 712
12196.97 685
12198.01 654
12199.05 656
12200.10 688
12201.14 671
12202.18 691
12203.23 673
12204.27 689
12205.31 699
12206.36 691
12207.40 646
12208.44 650
12209.49 692
12210.53 670
12211.57 701
12212.62 654
12213.66 659
12214.70 630
12215.75 629
12216.79 641
12217.84 623
12218.88 656
12219.92 644
12220.97 640
12222.01 630
12223.06 649
12224.10 680
12225.14 645
12226.19 648
12227.23 689
12228.28 682
12229.32 659
12230.36 639
12231.41 655
12232.45 668
12233.50 634
12234.54 653
12235.59 662
12236.63 664
12237.68 651
12238.72 668
12239.77 660
12240.81 661
12241.86 646
12242.90 625
12243.94 645
12244.99 630
12246.03 653
12247.08 646
12248.13 621
12249.17 644
12250.22 636
12251.26 647
12252.31 666
12253.35 679
12254.40 639
12255.44 648
12256.49 642
12257.53 591
12258.58 606
12259.62 586
12260.67 566
12261.72 612
12262.76 610
12263.81 580
12264.85 547
12265.90 583
12266.94 578
12267.99 595
12269.04 559
12270.08 576
12271.13 585
12272.17 572
12273.22 576
12274.27 563
12275.31 548
12276.36 590
12277.41 586
12278.45 575
12279.50 607
12280.55 584
12281.59 570
12282.64 583
12283.69 560
12284.73 569
12285.78 604
12286.83 561
12287.87 585
12288.92 570
12289.97 574
12291.01 562
12292.06 556
12293.11 543
12294.15 545
12295.20 566
12296.25 547
12297.30 561
12298.34 576
12299.39 580
12300.44 503
12301.48 553
12302.53 540
12303.58 545
12304.63 547
12305.67 551
12306.72 537
12307.77 542
12308.82 547
12309.87 511
12310.91 560
12311.96 564
12313.01 572
12314.06 568
12315.10 541
12316.15 541
12317.20 523
12318.25 545
12319.30 526
12320.34 546
12321.39 525
12322.44 499
12323.49 524
12324.54 507
12325.59 536
12326.63 535
12327.68 529
12328.73 513
12329.78 505
12330.83 502
12331.88 486
12332.93 518
12333.98 482
12335.02 512
12336.07 489
12337.12 499
12338.17 505
12339.22 484
12340.27 525
12341.32 499
12342.37 488
12343.42 490
12344.47 501
12345.51 519
12346.56 520
12347.61 521
12348.66 512
12349.71 522
12350.76 495
12351.81 497
12352.86 499
12353.91 503
12354.96 487
12356.01 509
12357.06 551
12358.11 504
12359.16 477
12360.21 513
12361.26 544
12362.31 474
12363.36 503
12364.41 541
12365.46 543
12366.51 542
12367.56 520
12368.61 516
12369.66 520
12370.71 549
12371.76 534
12372.81 547
12373.86 532
12374.91 511
12375.96 544
12377.01 551
12378.06 494
12379.11 532
12380.17 578
12381.22 532
12382.27 528
12383.32 537
12384.37 533
12385.42 532
12386.47 542
12387.52 540
12388.57 519
12389.62 575
12390.67 545
12391.73 541
12392.78 529
12393.83 503
12394.88 557
12395.93 551
12396.98 527
12398.03 536
12399.09 536
12400.14 554
12401.19 551
12402.24 534
12403.29 538
12404.34 551
12405.40 547
12406.45 537
12407.50 536
12408.55 514
12409.60 523
12410.66 564
12411.71 569
12412.76 546
12413.81 590
12414.86 561
12415.92 590
12416.97 555
12418.02 585
12419.07 571
12420.13 575
12421.18 557
12422.23 569
12423.28 588
12424.34 600
12425.39 579
12426.44 624
12427.49 602
12428.55 564
12429.60 629
12430.65 626
12431.71 605
12432.76 609
12433.81 612
12434.86 611
12435.92 628
12436.97 637
12438.02 622
12439.08 620
12440.13 626
12441.18 610
12442.24 611
12443.29 607
12444.34 611
12445.40 613
12446.45 666
12447.50 657
12448.56 657
12449.61 689
12450.67 659
12451.72 671
12452.77 699
12453.83 725
12454.88 696
12455.94 723
12456.99 703
12458.04 727
12459.10 757
12460.15 787
12461.21 783
12462.26 829
12463.31 840
12464.37 909
12465.42 914
12466.48 976
12467.53 993
12468.59 1034
12469.64 1097
12470.70 1182
12471.75 1201
12472.80 1296
12473.86 1373
12474.91 1437
12475.97 1487
12477.02 1484
12478.08 1535
12479.13 1540
12480.19 1527
12481.24 1577
12482.30 1530
12483.35 1482
12484.41 1454
12485.46 1385
12486.52 1359
12487.57 1298
12488.63 1245
12489.69 1159
12490.74 1114
12491.80 1058
12492.85 999
12493.91 949
12494.96 931
12496.02 932
12497.07 908
12498.13 827
12499.19 837
12500.24 840
12501.30 817
12502.35 788
12503.41 787
12504.47 760
12505.52 785
12506.58 734
12507.63 756
12508.69 755
12509.75 752
12510.80 745
12511.86 769
12512.91 779
12513.97 790
12515.03 776
12516.08 743
12517.14 764
12518.20 767
12519.25 778
12520.31 755
12521.37 748
12522.42 770
12523.48 786
12524.54 772
12525.59 755
12526.65 744
12527.71 736
12528.77 732
12529.82 736
12530.88 758
12531.94 747
12532.99 725
12534.05 771
12535.11 747
12536.17 750
12537.22 760
12538.28 787
12539.34 789
12540.40 790
12541.45 776
12542.51 788
12543.57 799
12544.63 834
12545.68 848
12546.74 827
12547.80 836
12548.86 864
12549.92 895
12550.97 860
12552.03 894
12553.09 945
12554.15 955
12555.21 967
12556.26 994
12557.32 944
12558.38 930
12559.44 915
12560.50 950
12561.56 954
12562.61 923
12563.67 902
12564.73 906
12565.79 885
12566.85 842
12567.91 822
12568.97 871
12570.02 821
12571.08 815
12572.14 816
12573.20 847
12574.26 832
12575.32 779
12576.38 795
12577.44 775
12578.50 766
12579.56 782
12580.61 765
12581.67 761
12582.73 779
12583.79 774
12584.85 776
12585.91 784
12586.97 819
12588.03 773
12589.09 780
12590.15 784
12591.21 777
12592.27 773
12593.33 783
12594.39 806
12595.45 773
12596.51 781
12597.57 773
12598.63 783
12599.69 758
12600.75 759
12601.81 777
12602.87 791
12603.93 741
12604.99 759
12606.05 780
12607.11 790
12608.17 810
12609.23 788
12610.29 839
12611.35 831
12612.41 864
12613.47 820
12614.53 858
12615.59 899
12616.66 864
12617.72 868
12618.78 856
12619.84 863
12620.90 932
12621.96 931
12623.02 924
12624.08 955
12625.14 971
12626.20 990
12627.26 1016
12628.33 986
12629.39 997
12630.45 1005
12631.51 996
12632.57 1012
12633.63 1042
12634.69 1035
12635.76 1051
12636.82 1033
12637.88 985
12638.94 971
12640.00 988
12641.06 960
12642.13 910
12643.19 893
12644.25 871
12645.31 877
12646.37 873
12647.44 841
12648.50 839
12649.56 824
12650.62 797
12651.68 849
12652.75 840
12653.81 820
12654.87 814
12655.93 836
12657.00 824
12658.06 823
12659.12 782
12660.18 772
12661.25 811
12662.31 794
12663.37 809
12664.43 828
12665.50 837
12666.56 792
12667.62 801
12668.69 831
12669.75 828
12670.81 824
12671.88 829
12672.94 862
12674.00 877
12675.06 845
12676.13 858
12677.19 887
12678.25 867
12679.32 917
12680.38 871
12681.44 893
12682.51 886
12683.57 918
12684.64 879
12685.70 899
12686.76 906
12687.83 922
12688.89 889
12689.95 895
12691.02 897
12692.08 927
12693.15 972
12694.21 941
12695.27 963
12696.34 977
12697.40 979
12698.47 1006
12699.53 1029
12700.59 1038
12701.66 1025
12702.72 1038
12703.79 1038
12704.85 1069
12705.92 1092
12706.98 1111
12708.05 1096
12709.11 1106
12710.18 1110
12711.24 1109
12712.30 1086
12713.37 1131
12714.43 1100
12715.50 1108
12716.56 1135
12717.63 1156
12718.69 1164
12719.76 1156
12720.82 1168
12721.89 1159
12722.95 1161
12724.02 1157
12725.09 1179
12726.15 1235
12727.22 1222
12728.28 1229
12729.35 1267
12730.41 1307
12731.48 1321
12732.54 1312
12733.61 1359
12734.68 1374
12735.74 1339
12736.81 1401
12737.87 1293
12738.94 1323
12740.00 1299
12741.07 1269
12742.14 1270
12743.20 1239
12744.27 1185
12745.33 1162
12746.40 1122
12747.47 1124
12748.53 1065
12749.60 984
12750.67 1006
12751.73 986
12752.80 971
12753.87 934
12754.93 944
12756.00 954
12757.07 963
12758.13 918
12759.20 900
12760.27 899
12761.33 864
12762.40 871
12763.47 894
12764.53 856
12765.60 877
12766.67 875
12767.73 883
12768.80 853
12769.87 814
12770.94 819
12772.00 810
12773.07 830
12774.14 793
12775.21 775
12776.27 762
12777.34 782
12778.41 795
12779.48 779
12780.54 765
12781.61 758
12782.68 789
12783.75 767
12784.81 741
12785.88 733
12786.95 711
12788.02 731
12789.09 748
12790.15 702
12791.22 731
12792.29 722
12793.36 714
12794.43 709
12795.49 727
12796.56 716
12797.63 704
12798.70 726
12799.77 684
12800.84 736
12801.90 723
12802.97 715
12804.04 715
12805.11 733
12806.18 735
12807.25 731
12808.32 728
12809.39 747
12810.45 725
12811.52 734
12812.59 753
12813.66 766
12814.73 743
12815.80 768
12816.87 737
12817.94 731
12819.01 706
12820.08 719
12821.15 740
12822.21 768
12823.28 773
12824.35 728
12825.42 737
12826.49 734
12827.56 766
12828.63 776
12829.70 759
12830.77 762
12831.84 736
12832.91 740
12833.98 723
12835.05 701
12836.12 692
12837.19 713
12838.26 692
12839.33 686
12840.40 693
12841.47 664
12842.54 655
12843.61 665
12844.68 666
12845.75 648
12846.82 629
12847.89 653
12848.96 635
12850.03 634
12851.10 647
12852.18 664
12853.25 662
12854.32 614
12855.39 622
12856.46 622
12857.53 621
12858.60 609
12859.67 589
12860.74 573
12861.81 584
12862.88 598
12863.96 610
12865.03 572
12866.10 589
12867.17 582
12868.24 573
12869.31 596
12870.38 560
12871.45 567
12872.53 576
12873.60 571
12874.67 562
12875.74 562
12876.81 565
12877.88 561
12878.96 564
12880.03 566
12881.10 542
12882.17 545
12883.24 547
12884.31 552
12885.39 563
12886.46 556
12887.53 546
12888.60 512
12889.68 555
12890.75 545
12891.82 538
12892.89 515
12893.96 534
12895.04 537
12896.11 486
12897.18 507
12898.25 506
12899.33 506
12900.40 504
12901.47 510
12902.54 511
12903.62 476
12904.69 522
12905.76 497
12906.84 470
12907.91 485
12908.98 519
12910.06 523
12911.13 464
12912.20 498
12913.27 454
12914.35 480
12915.42 485
12916.49 448
12917.57 459
12918.64 470
12919.71 477
12920.79 460
12921.86 462
12922.94 448
12924.01 478
12925.08 446
12926.16 442
12927.23 466
12928.30 468
12929.38 459
12930.45 464
12931.53 445
12932.60 448
12933.67 472
12934.75 436
12935.82 435
12936.90 443
12937.97 425
12939.04 431
12940.12 412
12941.19 418
12942.27 421
12943.34 460
12944.42 476
12945.49 460
12946.56 433
12947.64 430
12948.71 419
12949.79 450
12950.86 438
12951.94 429
12953.01 436
12954.09 437
12955.16 424
12956.24 431
12957.31 457
12958.39 435
12959.46 425
12960.54 432
12961.61 433
12962.69 434
12963.76 437
12964.84 397
12965.91 418
12966.99 414
12968.07 438
12969.14 439
12970.22 423
12971.29 439
12972.37 430
12973.44 418
12974.52 423
12975.59 457
12976.67 436
12977.75 405
12978.82 424
12979.90 421
12980.97 408
12982.05 437
12983.13 436
12984.20 430
12985.28 423
12986.35 406
12987.43 421
12988.51 485
12989.58 443
12990.66 433
12991.74 433
12992.81 435
12993.89 417
12994.97 438
12996.04 412
12997.12 440
12998.20 427
12999.27 451
13000.35 440
13001.43 417
13002.50 425
13003.58 422
13004.66 446
13005.73 441
13006.81 427
13007.89 431
13008.97 414
13010.04 425
13011.12 439
13012.20 443
13013.27 436
13014.35 426
13015.43 461
13016.51 423
13017.58 432
13018.66 418
13019.74 433
13020.82 421
13021.89 396
13022.97 424
13024.05 451
13025.13 460
13026.21 436
13027.28 438
13028.36 451
13029.44 443
13030.52 456
13031.60 443
13032.67 441
13033.75 445
13034.83 439
13035.91 463
13036.99 452
13038.07 448
13039.14 484
13040.22 449
13041.30 459
13042.38 439
13043.46 473
13044.54 444
13045.62 453
13046.69 455
13047.77 474
13048.85 442
13049.93 461
13051.01 432
13052.09 451
13053.17 475
13054.25 470
13055.33 493
13056.40 475
13057.48 449
13058.56 459
13059.64 455
13060.72 434
13061.80 437
13062.88 449
13063.96 443
13065.04 437
13066.12 468
13067.20 421
13068.28 425
13069.36 474
13070.44 434
13071.52 426
13072.60 421
13073.68 423
13074.76 434
13075.84 426
13076.92 424
13078.00 426
13079.08 426
13080.16 409
13081.24 422
13082.32 442
13083.40 423
13084.48 427
13085.56 407
13086.64 451
13087.72 455
13088.80 431
13089.88 451
13090.96 480
13092.04 475
13093.12 441
13094.20 440
13095.28 446
13096.36 464
13097.44 441
13098.52 421
13099.61 452
13100.69 439
13101.77 442
13102.85 470
13103.93 448
13105.01 455
13106.09 471
13107.17 458
13108.25 459
13109.34 458
13110.42 467
13111.50 465
13112.58 466
13113.66 492
13114.74 489
13115.82 468
13116.91 478
13117.99 486
13119.07 496
13120.15 483
13121.23 495
13122.31 507
13123.40 539
13124.48 516
13125.56 506
13126.64 497
13127.72 506
13128.81 502
13129.89 477
13130.97 493
13132.05 490
13133.14 498
13134.22 452
13135.30 483
13136.38 508
13137.47 468
13138.55 473
13139.63 483
13140.71 486
13141.80 446
13142.88 476
13143.96 479
13145.04 463
13146.13 447
13147.21 434
13148.29 483
13149.38 488
13150.46 463
13151.54 468
13152.62 458
13153.71 475
13154.79 452
13155.87 463
13156.96 468
13158.04 464
13159.12 458
13160.21 467
13161.29 458
13162.37 462
13163.46 488
13164.54 494
13165.62 471
13166.71 464
13167.79 450
13168.88 455
13169.96 469
13171.04 453
13172.13 475
13173.21 450
13174.30 453
13175.38 464
13176.46 478
13177.55 440
13178.63 466
13179.72 453
13180.80 447
13181.88 442
13182.97 458
13184.05 458
13185.14 441
13186.22 445
13187.31 445
13188.39 403
13189.48 418
13190.56 435
13191.65 477
13192.73 467
13193.81 466
13194.90 459
13195.98 458
13197.07 445
13198.15 460
13199.24 443
13200.32 470
13201.41 480
13202.49 469
13203.58 448
13204.67 436
13205.75 461
13206.84 478
13207.92 462
13209.01 467
13210.09 451
13211.18 462
13212.26 473
13213.35 465
13214.43 460
13215.52 459
13216.61 460
13217.69 485
13218.78 467
13219.86 462
13220.95 473
13222.04 468
13223.12 499
13224.21 469
13225.29 459
13226.38 483
13227.47 476
13228.55 480
13229.64 492
13230.72 466
13231.81 477
13232.90 484
13233.98 522
13235.07 468
13236.16 491
13237.24 466
13238.33 479
13239.42 479
13240.50 474
13241.59 500
13242.68 492
13243.76 496
13244.85 479
13245.94 517
13247.02 489
13248.11 483
13249.20 496
13250.29 528
13251.37 510
13252.46 502
13253.55 488
13254.63 508
13255.72 503
13256.81 519
13257.90 528
13258.98 521
13260.07 552
13261.16 517
13262.25 523
13263.33 520
13264.42 517
13265.51 513
13266.60 521
13267.69 531
13268.77 571
13269.86 551
13270.95 532
13272.04 538
13273.13 536
13274.21 561
13275.30 544
13276.39 547
13277.48 578
13278.57 559
13279.65 595
13280.74 582
13281.83 570
13282.92 560
13284.01 602
13285.10 601
13286.19 568
13287.27 592
13288.36 588
13289.45 597
13290.54 657
13291.63 639
13292.72 620
13293.81 630
13294.90 616
13295.98 599
13297.07 593
13298.16 653
13299.25 622
13300.34 642
13301.43 647
13302.52 649
13303.61 684
13304.70 687
13305.79 665
13306.88 680
13307.97 687
13309.06 648
13310.15 682
13311.24 713
13312.32 720
13313.41 696
13314.50 722
13315.59 754
13316.68 730
13317.77 708
13318.86 717
13319.95 739
13321.04 748
13322.13 744
13323.22 724
13324.31 735
13325.40 738
13326.49 751
13327.58 722
13328.68 716
13329.77 738
13330.86 759
13331.95 768
13333.04 784
13334.13 816
13335.22 787
13336.31 794
13337.40 809
13338.49 801
13339.58 799
13340.67 826
13341.76 863
13342.85 847
13343.94 863
13345.04 842
13346.13 876
13347.22 849
13348.31 846
13349.40 858
13350.49 849
13351.58 855
13352.67 853
13353.77 839
13354.86 817
13355.95 903
13357.04 867
13358.13 862
13359.22 939
13360.31 904
13361.41 913
13362.50 952
13363.59 939
13364.68 968
13365.77 1034
13366.87 1013
13367.96 1003
13369.05 1011
13370.14 980
13371.23 999
13372.33 1005
13373.42 969
13374.51 986
13375.60 971
13376.69 959
13377.79 954
13378.88 948
13379.97 910
13381.06 868
13382.16 850
13383.25 872
13384.34 829
13385.43 796
13386.53 802
13387.62 783
13388.71 800
13389.81 782
13390.90 769
13391.99 765
13393.08 727
13394.18 728
13395.27 755
13396.36 696
13397.46 722
13398.55 722
13399.64 683
13400.74 705
13401.83 706
13402.92 689
13404.02 695
13405.11 695
13406.20 702
13407.30 709
13408.39 699
13409.48 709
13410.58 706
13411.67 691
13412.77 655
13413.86 668
13414.95 702
13416.05 689
13417.14 701
13418.23 684
13419.33 681
13420.42 675
13421.52 717
13422.61 705
13423.71 686
13424.80 670
13425.89 660
13426.99 705
13428.08 695
13429.18 718
13430.27 712
13431.37 724
13432.46 712
13433.56 704
13434.65 678
13435.74 710
13436.84 745
13437.93 764
13439.03 749
13440.12 740
13441.22 794
13442.31 766
13443.41 759
13444.50 748
13445.60 767
13446.69 786
13447.79 800
13448.88 775
13449.98 752
13451.08 773
13452.17 809
13453.27 818
13454.36 829
13455.46 831
13456.55 831
13457.65 841
13458.74 825
13459.84 821
13460.94 836
13462.03 825
13463.13 869
13464.22 890
13465.32 898
13466.41 843
13467.51 854
13468.61 875
13469.70 862
13470.80 880
13471.90 875
13472.99 928
13474.09 915
13475.18 893
13476.28 896
13477.38 950
13478.47 944
13479.57 885
13480.67 896
13481.76 906
13482.86 952
13483.96 932
13485.05 926
13486.15 941
13487.25 1003
13488.34 954
13489.44 955
13490.54 973
13491.63 997
13492.73 1033
13493.83 1022
13494.93 1044
13496.02 1029
13497.12 1072
13498.22 1111
13499.31 1115
13500.41 1146
13501.51 1092
13502.61 1095
13503.70 1112
13504.80 1116
13505.90 1111
13507.00 1113
13508.09 1124
13509.19 1123
13510.29 1097
13511.39 1112
13512.49 1117
13513.58 1130
13514.68 1068
13515.78 1104
13516.88 1040
13517.98 1022
13519.07 989
13520.17 979
13521.27 973
13522.37 948
13523.47 968
13524.57 934
13525.66 912
13526.76 928
13527.86 898
13528.96 857
13530.06 841
13531.16 878
13532.25 859
13533.35 836
13534.45 851
13535.55 817
13536.65 819
13537.75 798
13538.85 759
13539.95 763
13541.05 750
13542.14 768
13543.24 783
13544.34 747
13545.44 732
13546.54 713
13547.64 715
13548.74 733
13549.84 765
13550.94 705
13552.04 708
13553.14 709
13554.24 706
13555.34 668
13556.44 672
13557.54 678
13558.64 700
13559.74 670
13560.84 709
13561.94 677
13563.04 651
13564.13 693
13565.23 672
13566.34 677
13567.44 698
13568.54 672
13569.64 647
13570.74 676
13571.84 688
13572.94 642
13574.04 647
13575.14 659
13576.24 664
13577.34 659
13578.44 620
13579.54 659
13580.64 685
13581.74 679
13582.84 672
13583.94 661
13585.04 638
13586.14 664
13587.24 698
13588.35 659
13589.45 646
13590.55 667
13591.65 673
13592.75 678
13593.85 693
13594.95 704
13596.05 696
13597.15 692
13598.26 684
13599.36 673
13600.46 689
13601.56 677
13602.66 689
13603.76 684
13604.86 687
13605.97 725
13607.07 679
13608.17 714
13609.27 664
13610.37 657
13611.47 697
13612.58 716
13613.68 690
13614.78 651
13615.88 671
13616.98 674
13618.09 680
13619.19 674
13620.29 682
13621.39 679
13622.50 683
13623.60 668
13624.70 692
13625.80 675
13626.91 725
13628.01 664
13629.11 697
13630.21 722
13631.32 671
13632.42 691
13633.52 724
13634.62 685
13635.73 661
13636.83 687
13637.93 681
13639.04 679
13640.14 708
13641.24 708
13642.35 657
13643.45 665
13644.55 692
13645.65 678
13646.76 667
13647.86 700
13648.96 685
13650.07 679
13651.17 680
13652.28 666
13653.38 672
13654.48 694
13655.59 689
13656.69 660
13657.79 651
13658.90 650
13660.00 670
13661.11 671
13662.21 634
13663.31 673
13664.42 653
13665.52 642
13666.63 632
13667.73 668
13668.83 653
13669.94 649
13671.04 659
13672.15 639
13673.25 656
13674.36 629
13675.46 626
13676.56 654
13677.67 679
13678.77 685
13679.88 665
13680.98 674
13682.09 650
13683.19 674
13684.30 707
13685.40 696
13686.51 690
13687.61 668
13688.72 677
13689.82 677
13690.93 678
13692.03 668
13693.14 684
13694.24 711
13695.35 702
13696.45 699
13697.56 692
13698.66 694
13699.77 719
13700.87 728
13701.98 734
13703.09 730
13704.19 710
13705.30 735
13706.40 713
13707.51 757
13708.61 749
13709.72 769
13710.83 747
13711.93 766
13713.04 762
13714.14 767
13715.25 795
13716.36 770
13717.46 808
13718.57 804
13719.67 809
13720.78 815
13721.89 845
13722.99 811
13724.10 819
13725.21 852
13726.31 880
13727.42 848
13728.53 897
13729.63 882
13730.74 886
13731.85 872
13732.95 908
13734.06 908
13735.17 911
13736.27 933
13737.38 948
13738.49 1000
13739.59 997
13740.70 956
13741.81 998
13742.92 1017
13744.02 991
13745.13 985
13746.24 1037
13747.35 1042
13748.45 1046
13749.56 1103
13750.67 1117
13751.78 1119
13752.88 1136
13753.99 1188
13755.10 1193
13756.21 1173
13757.31 1237
13758.42 1275
13759.53 1264
13760.64 1340
13761.75 1385
13762.85 1411
13763.96 1473
13765.07 1478
13766.18 1499
13767.29 1552
13768.39 1528
13769.50 1547
13770.61 1532
13771.72 1560
13772.83 1593
13773.94 1649
13775.04 1614
13776.15 1588
13777.26 1582
13778.37 1541
13779.48 1536
13780.59 1528
13781.70 1467
13782.80 1417
13783.91 1348
13785.02 1341
13786.13 1306
13787.24 1243
13788.35 1196
13789.46 1172
13790.57 1122
13791.68 1074
13792.79 1018
13793.90 1003
13795.00 995
13796.11 984
13797.22 946
13798.33 949
13799.44 974
13800.55 907
13801.66 878
13802.77 845
13803.88 837
13804.99 853
13806.10 851
13807.21 824
13808.32 843
13809.43 784
13810.54 830
13811.65 811
13812.76 822
13813.87 768
13814.98 783
13816.09 771
13817.20 799
13818.31 806
13819.42 799
13820.53 772
13821.64 771
13822.75 751
13823.86 776
13824.97 753
13826.08 759
13827.19 744
13828.30 757
13829.41 730
13830.53 754
13831.64 734
13832.75 760
13833.86 761
13834.97 754
13836.08 752
13837.19 769
13838.30 770
13839.41 741
13840.52 734
13841.64 752
13842.75 769
13843.86 800
13844.97 758
13846.08 743
13847.19 730
13848.30 803
13849.41 818
13850.53 802
13851.64 772
13852.75 741
13853.86 777
13854.97 784
13856.08 796
13857.20 811
13858.31 811
13859.42 784
13860.53 772
13861.64 798
13862.76 785
13863.87 754
13864.98 778
13866.09 789
13867.20 794
13868.32 791
13869.43 817
13870.54 789
13871.65 780
13872.77 779
13873.88 782
13874.99 839
13876.10 824
13877.22 827
13878.33 817
13879.44 823
13880.55 843
13881.67 867
13882.78 842
13883.89 822
13885.01 817
13886.12 857
13887.23 888
13888.34 927
13889.46 937
13890.57 913
13891.68 957
13892.80 961
13893.91 950
13895.02 960
13896.14 988
13897.25 1006
13898.36 1005
13899.48 986
13900.59 968
13901.70 983
13902.82 985
13903.93 958
13905.05 924
13906.16 932
13907.27 931
13908.39 900
13909.50 865
13910.61 862
13911.73 818
13912.84 845
13913.96 825
13915.07 773
13916.19 768
13917.30 804
13918.41 782
13919.53 722
13920.64 763
13921.76 753
13922.87 719
13923.99 759
13925.10 794
13926.21 755
13927.33 750
13928.44 707
13929.56 743
13930.67 734
13931.79 750
13932.90 721
13934.02 711
13935.13 713
13936.25 723
13937.36 709
13938.48 737
13939.59 710
13940.71 729
13941.82 733
13942.94 698
13944.05 663
13945.17 673
13946.28 664
13947.40 689
13948.52 688
13949.63 690
13950.75 683
13951.86 676
13952.98 673
13954.09 657
13955.21 648
13956.32 667
13957.44 684
13958.56 652
13959.67 597
13960.79 659
13961.90 681
13963.02 664
13964.14 667
13965.25 636
13966.37 644
13967.48 664
13968.60 643
13969.72 648
13970.83 634
13971.95 633
13973.07 654
13974.18 679
13975.30 675
13976.42 653
13977.53 677
13978.65 679
13979.77 654
13980.88 655
13982.00 661
13983.12 682
13984.23 661
13985.35 670
13986.47 654
13987.58 668
13988.70 673
13989.82 672
13990.94 686
13992.05 700
13993.17 665
13994.29 688
13995.40 681
13996.52 672
13997.64 670
13998.76 674
13999.87 702
14000.99 668
14002.11 695
14003.23 697
14004.35 703
14005.46 698
14006.58 723
14007.70 689
14008.82 700
14009.93 714
14011.05 681
14012.17 690
14013.29 716
14014.41 694
14015.52 681
14016.64 684
14017.76 707
14018.88 684
14020.00 664
14021.12 672
14022.23 677
14023.35 703
14024.47 712
14025.59 738
14026.71 714
14027.83 711
14028.95 686
14030.06 684
14031.18 707
14032.30 728
14033.42 763
14034.54 770
14035.66 744
14036.78 762
14037.90 781
14039.02 742
14040.14 762
14041.25 734
14042.37 778
14043.49 771
14044.61 734
14045.73 781
14046.85 756
14047.97 783
14049.09 789
14050.21 782
14051.33 797
14052.45 806
14053.57 813
14054.69 834
14055.81 816
14056.93 867
14058.05 859
14059.17 923
14060.29 893
14061.41 904
14062.53 895
14063.65 903
14064.77 923
14065.89 938
14067.01 929
14068.13 945
14069.25 962
14070.37 966
14071.49 962
14072.61 995
14073.73 998
14074.85 960
14075.97 1031
14077.09 1018
14078.21 1055
14079.33 1014
14080.45 1044
14081.57 1049
14082.69 1006
14083.82 952
14084.94 981
14086.06 958
14087.18 983
14088.30 966
14089.42 982
14090.54 989
14091.66 970
14092.78 982
14093.91 978
14095.03 1009
14096.15 985
14097.27 992
14098.39 993
14099.51 973
14100.63 944
14101.76 972
14102.88 987
14104.00 1033
14105.12 975
14106.24 941
14107.36 953
14108.49 940
14109.61 914
14110.73 882
14111.85 874
14112.97 874
14114.10 874
14115.22 869
14116.34 875
14117.46 841
14118.58 779
14119.71 769
14120.83 761
14121.95 748
14123.07 753
14124.20 754
14125.32 758
14126.44 742
14127.56 712
14128.69 709
14129.81 678
14130.93 697
14132.06 717
14133.18 709
14134.30 707
14135.42 711
14136.55 730
14137.67 710
14138.79 700
14139.92 664
14141.04 677
14142.16 673
14143.29 686
14144.41 673
14145.53 657
14146.66 630
14147.78 659
14148.90 667
14150.03 670
14151.15 670
14152.27 654
14153.40 644
14154.52 658
14155.64 651
14156.77 636
14157.89 657
14159.02 617
14160.14 650
14161.26 651
14162.39 646
14163.51 671
14164.64 667
14165.76 652
14166.88 667
14168.01 673
14169.13 680
14170.26 678
14171.38 665
14172.51 625
14173.63 634
14174.75 647
14175.88 659
14177.00 631
14178.13 579
14179.25 596
14180.38 667
14181.50 627
14182.63 619
14183.75 609
14184.88 632
14186.00 651
14187.13 640
14188.25 659
14189.38 621
14190.50 610
14191.63 615
14192.75 607
14193.88 615
14195.00 586
14196.13 595
14197.25 635
14198.38 626
14199.50 583
14200.63 600
14201.76 585
14202.88 591
14204.01 579
14205.13 585
14206.26 606
14207.38 574
14208.51 527
14209.64 551
14210.76 540
14211.89 581
14213.01 562
14214.14 543
14215.27 534
14216.39 543
14217.52 558
14218.64 557
14219.77 582
14220.90 562
14222.02 541
14223.15 560
14224.28 541
14225.40 527
14226.53 546
14227.66 522
14228.78 542
14229.91 567
14231.04 516
14232.16 530
14233.29 504
14234.42 536
14235.54 539
14236.67 541
14237.80 524
14238.92 521
14240.05 525
14241.18 555
14242.31 525
14243.43 535
14244.56 550
14245.69 542
14246.82 512
14247.94 505
14249.07 512
14250.20 521
14251.33 531
14252.45 520
14253.58 497
14254.71 489
14255.84 529
14256.96 536
14258.09 520
14259.22 513
14260.35 497
14261.47 493
14262.60 513
14263.73 504
14264.86 502
14265.99 489
14267.12 517
14268.24 502
14269.37 501
14270.50 497
14271.63 484
14272.76 495
14273.89 529
14275.01 502
14276.14 477
14277.27 479
14278.40 506
14279.53 472
14280.66 490
14281.79 503
14282.91 484
14284.04 484
14285.17 479
14286.30 456
14287.43 464
14288.56 495
14289.69 474
14290.82 422
14291.95 442
14293.08 444
14294.20 453
14295.33 455
14296.46 447
14297.59 442
14298.72 447
14299.85 429
14300.98 453
14302.11 391
14303.24 442
14304.37 458
14305.50 442
14306.63 449
14307.76 432
14308.89 445
14310.02 417
14311.15 457
14312.28 435
14313.41 428
14314.54 437
14315.67 419
14316.80 425
14317.93 441
14319.06 447
14320.19 426
14321.32 438
14322.45 436
14323.58 413
14324.71 391
14325.84 401
14326.97 414
14328.10 421
14329.23 424
14330.36 402
14331.49 397
14332.62 430
14333.76 411
14334.89 423
14336.02 403
14337.15 388
14338.28 408
14339.41 411
14340.54 441
14341.67 422
14342.80 386
14343.93 435
14345.07 441
14346.20 393
14347.33 404
14348.46 400
14349.59 405
14350.72 408
14351.85 429
14352.99 420
14354.12 417
14355.25 434
14356.38 414
14357.51 416
14358.64 438
14359.78 446
14360.91 396
14362.04 419
14363.17 408
14364.30 428
14365.44 423
14366.57 428
14367.70 416
14368.83 415
14369.96 441
14371.10 415
14372.23 441
14373.36 432
14374.49 457
14375.63 445
14376.76 455
14377.89 410
14379.02 423
14380.16 422
14381.29 439
14382.42 416
14383.55 420
14384.69 435
14385.82 451
14386.95 447
14388.09 432
14389.22 417
14390.35 443
14391.49 455
14392.62 427
14393.75 422
14394.89 411
14396.02 436
14397.15 449
14398.28 440
14399.42 430
14400.55 443
14401.69 446
14402.82 416
14403.95 439
14405.09 447
14406.22 459
14407.35 458
14408.49 452
14409.62 439
14410.75 449
14411.89 470
14413.02 460
14414.16 438
14415.29 447
14416.42 481
14417.56 503
14418.69 470
14419.83 479
14420.96 468
14422.10 472
14423.23 500
14424.36 429
14425.50 495
14426.63 474
14427.77 497
14428.90 498
14430.04 485
14431.17 490
14432.31 506
14433.44 499
14434.58 478
14435.71 490
14436.85 496
14437.98 486
14439.12 519
14440.25 487
14441.39 511
14442.52 533
14443.66 501
14444.79 506
14445.93 518
14447.06 522
14448.20 498
14449.33 516
14450.47 513
14451.60 542
14452.74 525
14453.87 534
14455.01 517
14456.14 494
14457.28 541
14458.42 531
14459.55 524
14460.69 539
14461.82 571
14462.96 525
14464.10 545
14465.23 555
14466.37 541
14467.50 532
14468.64 575
14469.78 551
14470.91 538
14472.05 559
14473.18 564
14474.32 567
14475.46 564
14476.59 547
14477.73 545
14478.87 565
14480.00 565
14481.14 527
14482.28 528
14483.41 557
14484.55 569
14485.69 560
14486.82 552
14487.96 560
14489.10 549
14490.23 553
14491.37 575
14492.51 528
14493.65 547
14494.78 553
14495.92 562
14497.06 565
14498.19 549
14499.33 547
14500.47 588
14501.61 587
14502.74 589
14503.88 599
14505.02 565
14506.16 605
14507.29 599
14508.43 596
14509.57 585
14510.71 544
14511.85 585
14512.98 574
14514.12 529
14515.26 580
14516.40 555
14517.54 545
14518.67 549
14519.81 540
14520.95 549
14522.09 520
14523.23 538
14524.36 534
14525.50 514
14526.64 496
14527.78 515
14528.92 501
14530.06 464
14531.19 469
14532.33 485
14533.47 494
14534.61 505
14535.75 485
14536.89 470
14538.03 487
14539.17 492
14540.31 468
14541.44 476
14542.58 484
14543.72 501
14544.86 487
14546.00 509
14547.14 480
14548.28 451
14549.42 458
14550.56 465
14551.70 452
14552.84 477
14553.98 473
14555.12 448
14556.25 450
14557.39 466
14558.53 488
14559.67 490
14560.81 492
14561.95 484
14563.09 442
14564.23 460
14565.37 475
14566.51 501
14567.65 487
14568.79 474
14569.93 496
14571.07 494
14572.21 477
14573.35 507
14574.49 493
14575.63 490
14576.77 493
14577.92 487
14579.06 465
14580.20 522
14581.34 485
14582.48 491
14583.62 512
14584.76 504
14585.90 525
14587.04 539
14588.18 531
14589.32 500
14590.46 528
14591.60 529
14592.74 536
14593.89 499
14595.03 524
14596.17 592
14597.31 584
14598.45 551
14599.59 533
14600.73 545
14601.87 572
14603.02 568
14604.16 585
14605.30 579
14606.44 572
14607.58 595
14608.72 581
14609.86 586
14611.01 548
14612.15 554
14613.29 583
14614.43 602
14615.57 614
14616.72 578
14617.86 601
14619.00 594
14620.14 606
14621.28 622
14622.43 678
14623.57 673
14624.71 660
14625.85 665
14627.00 630
14628.14 685
14629.28 682
14630.42 679
14631.56 717
14632.71 701
14633.85 739
14634.99 723
14636.14 705
14637.28 712
14638.42 726
14639.56 746
14640.71 738
14641.85 718
14642.99 725
14644.14 706
14645.28 692
14646.42 652
14647.56 652
14648.71 623
14649.85 658
14650.99 602
14652.14 605
14653.28 594
14654.42 584
14655.57 543
14656.71 572
14657.85 539
14659.00 497
14660.14 524
14661.29 493
14662.43 501
14663.57 483
14664.72 491
14665.86 485
14667.00 471
14668.15 473
14669.29 467
14670.44 466
14671.58 462
14672.73 460
14673.87 457
14675.01 454
14676.16 435
14677.30 434
14678.45 423
14679.59 423
14680.74 395
14681.88 415
14683.02 403
14684.17 404
14685.31 414
14686.46 402
14687.60 392
14688.75 424
14689.89 394
14691.04 403
14692.18 385
14693.33 386
14694.47 405
14695.62 385
14696.76 389
14697.91 381
14699.05 385
14700.20 391
14701.34 408
14702.49 375
14703.63 357
14704.78 353
14705.92 371
14707.07 356
14708.22 379
14709.36 395
14710.51 383
14711.65 367
14712.80 366
14713.94 392
14715.09 377
14716.23 363
14717.38 393
14718.53 367
14719.67 353
14720.82 361
14721.96 375
14723.11 361
14724.26 375
14725.40 369
14726.55 365
14727.70 367
14728.84 378
14729.99 350
14731.13 379
14732.28 390
14733.43 385
14734.57 379
14735.72 386
14736.87 370
14738.01 353
14739.16 373
14740.31 381
14741.45 372
14742.60 390
14743.75 389
14744.89 372
14746.04 353
14747.19 349
14748.34 337
14749.48 365
14750.63 383
14751.78 346
14752.92 339
14754.07 346
14755.22 357
14756.37 336
14757.51 329
14758.66 347
14759.81 327
14760.96 353
14762.10 348
14763.25 338
14764.40 322
14765.55 360
14766.70 343
14767.84 334
14768.99 351
14770.14 331
14771.29 334
14772.43 337
14773.58 338
14774.73 314
14775.88 330
14777.03 337
14778.18 316
14779.32 332
14780.47 341
14781.62 327
14782.77 348
14783.92 337
14785.07 353
14786.21 322
14787.36 355
14788.51 326
14789.66 312
14790.81 312
14791.96 338
14793.11 326
14794.26 310
14795.40 280
14796.55 292
14797.70 308
14798.85 322
14800.00 365
14801.15 297
14802.30 278
14803.45 310
14804.60 302
14805.75 320
14806.90 322
14808.05 330
14809.19 346
14810.34 304
14811.49 309
14812.64 300
14813.79 297
14814.94 336
14816.09 304
14817.24 296
14818.39 312
14819.54 305
14820.69 336
14821.84 327
14822.99 277
14824.14 305
14825.29 314
14826.44 305
14827.59 297
14828.74 282
14829.89 287
14831.04 293
14832.19 281
14833.34 283
14834.49 303
14835.64 303
14836.79 278
14837.95 283
14839.10 280
14840.25 273
14841.40 276
14842.55 282
14843.70 296
14844.85 278
14846.00 274
14847.15 263
14848.30 275
14849.45 273
14850.60 269
14851.76 276
14852.91 287
14854.06 296
14855.21 270
14856.36 271
14857.51 254
14858.66 276
14859.81 276
14860.97 281
14862.12 271
14863.27 280
14864.42 276
14865.57 288
14866.72 275
14867.88 278
14869.03 304
14870.18 297
14871.33 297
14872.48 269
14873.64 283
14874.79 283
14875.94 270
14877.09 295
14878.24 293
14879.40 276
14880.55 277
14881.70 298
14882.85 279
14884.00 292
14885.16 273
14886.31 289
14887.46 259
14888.61 272
14889.77 280
14890.92 271
14892.07 278
14893.23 272
14894.38 240
14895.53 263
14896.68 260
14897.84 286
14898.99 252
14900.14 254
14901.30 275
14902.45 273
14903.60 281
14904.75 261
14905.91 273
14907.06 294
14908.21 283
14909.37 270
14910.52 256
14911.67 247
14912.83 267
14913.98 273
14915.14 276
14916.29 262
14917.44 269
14918.60 262
14919.75 257
14920.90 285
14922.06 256
14923.21 275
14924.37 271
14925.52 291
14926.67 285
14927.83 258
14928.98 262
14930.14 263
14931.29 254
14932.44 270
14933.60 271
14934.75 262
14935.91 283
14937.06 278
14938.22 261
14939.37 252
14940.52 266
14941.68 292
14942.83 263
14943.99 262
14945.14 258
14946.30 250
14947.45 266
14948.61 247
14949.76 252
14950.92 290
14952.07 265
14953.23 272
14954.38 250
14955.54 255
14956.69 267
14957.85 252
14959.00 269
14960.16 270
14961.31 273
14962.47 267
14963.62 268
14964.78 276
14965.94 284
14967.09 269
14968.25 270
14969.40 284
14970.56 270
14971.71 265
14972.87 274
14974.03 294
14975.18 275
14976.34 272
14977.49 258
14978.65 276
14979.81 244
14980.96 272
14982.12 268
14983.27 270
14984.43 285
14985.59 257
14986.74 245
14987.90 249
14989.06 279
14990.21 252
14991.37 256
14992.53 245
14993.68 247
14994.84 262
14996.00 269
14997.15 258
14998.31 282
14999.47 281
15000.62 275
15001.78 262
15002.94 256
15004.09 236
15005.25 245
15006.41 245
15007.56 248
15008.72 249
15009.88 260
15011.04 259
15012.19 252
15013.35 249
15014.51 270
15015.67 236
15016.82 247
15017.98 261
15019.14 267
15020.30 263
15021.45 265
15022.61 268
15023.77 220
15024.93 219
15026.08 253
15027.24 228
15028.40 223
15029.56 237
15030.72 256
15031.87 248
15033.03 246
15034.19 233
15035.35 236
15036.51 242
15037.67 244
15038.82 245
15039.98 258
15041.14 242
15042.30 265
15043.46 247
15044.62 251
15045.78 259
15046.93 265
15048.09 239
15049.25 230
15050.41 240
15051.57 240
15052.73 255
15053.89 250
15055.05 245
15056.20 244
15057.36 253
15058.52 264
15059.68 252
15060.84 237
15062.00 240
15063.16 223
15064.32 253
15065.48 246
15066.64 249
15067.80 255
15068.96 246
15070.12 251
15071.28 250
15072.44 228
15073.60 259
15074.76 254
15075.91 243
15077.07 247
15078.23 245
15079.39 236
15080.55 261
15081.71 255
15082.87 232
15084.03 244
15085.19 236
15086.35 237
15087.51 276
15088.68 246
15089.84 235
15091.00 251
15092.16 255
15093.32 241
15094.48 260
15095.64 239
15096.80 242
15097.96 239
15099.12 264
15100.28 249
15101.44 258
15102.60 257
15103.76 278
15104.92 238
15106.08 253
15107.25 257
15108.41 269
15109.57 248
15110.73 242
15111.89 263
15113.05 254
15114.21 242
15115.37 256
15116.54 256
15117.70 241
15118.86 254
15120.02 276
15121.18 276
15122.34 264
15123.50 270
15124.67 242
15125.83 285
15126.99 289
15128.15 261
15129.31 284
15130.47 274
15131.64 257
15132.80 307
15133.96 259
15135.12 262
15136.28 258
15137.45 268
15138.61 259
15139.77 268
15140.93 281
15142.10 261
15143.26 253
15144.42 267
15145.58 285
15146.75 271
15147.91 254
15149.07 272
15150.23 255
15151.40 282
15152.56 245
15153.72 263
15154.88 278
15156.05 262
15157.21 259
15158.37 266
15159.54 259
15160.70 279
15161.86 267
15163.03 287
15164.19 293
15165.35 297
15166.52 309
15167.68 288
15168.84 293
15170.01 312
15171.17 295
15172.33 274
15173.50 311
15174.66 304
15175.82 300
15176.99 309
15178.15 306
15179.31 318
15180.48 286
15181.64 294
15182.81 295
15183.97 319
15185.13 325
15186.30 324
15187.46 315
15188.63 319
15189.79 309
15190.95 318
15192.12 309
15193.28 323
15194.45 349
15195.61 339
15196.78 344
15197.94 332
15199.10 355
15200.27 355
15201.43 324
15202.60 321
15203.76 321
15204.93 352
15206.09 324
15207.26 323
15208.42 323
15209.59 360
15210.75 349
15211.92 342
15213.08 331
15214.25 353
15215.41 354
15216.58 346
15217.74 346
15218.91 321
15220.07 329
15221.24 354
15222.40 346
15223.57 328
15224.74 341
15225.90 366
15227.07 386
15228.23 369
15229.40 369
15230.56 374
15231.73 392
15232.89 391
15234.06 366
15235.23 377
15236.39 382
15237.56 396
15238.72 398
15239.89 390
15241.06 389
15242.22 383
15243.39 367
15244.56 362
15245.72 390
15246.89 395
15248.05 380
15249.22 393
15250.39 376
15251.55 364
15252.72 362
15253.89 338
15255.05 319
15256.22 355
15257.39 337
15258.55 324
15259.72 340
15260.89 323
15262.05 322
15263.22 298
15264.39 310
15265.56 314
15266.72 306
15267.89 304
15269.06 274
15270.22 304
15271.39 328
15272.56 313
15273.73 334
15274.89 325
15276.06 321
15277.23 312
15278.40 320
15279.56 315
15280.73 294
15281.90 311
15283.07 290
15284.23 306
15285.40 313
15286.57 312
15287.74 307
15288.91 303
15290.07 321
15291.24 296
15292.41 272
15293.58 293
15294.75 281
15295.92 289
15297.08 289
15298.25 289
15299.42 320
15300.59 301
15301.76 287
15302.93 312
15304.09 325
15305.26 302
15306.43 303
15307.60 283
15308.77 287
15309.94 288
15311.11 275
15312.28 275
15313.44 290
15314.61 284
15315.78 301
15316.95 311
15318.12 314
15319.29 292
15320.46 282
15321.63 303
15322.80 295
15323.97 284
15325.14 306
15326.30 308
15327.47 324
15328.64 269
15329.81 317
15330.98 301
15332.15 336
15333.32 324
15334.49 319
15335.66 336
15336.83 301
15338.00 304
15339.17 287
15340.34 324
15341.51 334
15342.68 325
15343.85 337
15345.02 329
15346.19 326
15347.36 334
15348.53 332
15349.70 343
15350.87 355
15352.04 332
15353.21 328
15354.38 343
15355.55 348
15356.72 347
15357.90 337
15359.07 345
15360.24 319
15361.41 351
15362.58 374
15363.75 362
15364.92 321
15366.09 371
15367.26 379
15368.43 365
15369.60 349
15370.77 391
15371.95 377
15373.12 375
15374.29 365
15375.46 376
15376.63 355
15377.80 350
15378.97 355
15380.15 361
15381.32 369
15382.49 376
15383.66 357
15384.83 348
15386.00 348
15387.17 333
15388.35 335
15389.52 326
15390.69 328
15391.86 305
15393.03 318
15394.21 327
15395.38 344
15396.55 316
15397.72 307
15398.89 335
15400.07 331
15401.24 340
15402.41 310
15403.58 326
15404.76 339
15405.93 341
15407.10 328
15408.27 321
15409.45 333
15410.62 312
15411.79 312
15412.96 318
15414.14 327
15415.31 309
15416.48 306
15417.66 282
15418.83 291
15420.00 309
15421.17 310
15422.35 295
15423.52 270
15424.69 284
15425.87 259
15427.04 258
15428.21 264
15429.39 271
15430.56 270
15431.73 256
15432.91 279
15434.08 297
15435.25 273
15436.43 268
15437.60 265
15438.77 286
15439.95 261
15441.12 282
15442.30 253
15443.47 269
15444.64 278
15445.82 272
15446.99 268
15448.17 252
15449.34 265
15450.51 272
15451.69 281
15452.86 264
15454.04 246
15455.21 258
15456.39 277
15457.56 274
15458.73 260
15459.91 252
15461.08 270
15462.26 269
15463.43 242
15464.61 263
15465.78 272
15466.96 270
15468.13 265
15469.31 266
15470.48 248
15471.66 251
15472.83 268
15474.01 266
15475.18 273
15476.36 279
15477.53 254
15478.71 265
15479.88 256
15481.06 276
15482.23 267
15483.41 272
15484.58 266
15485.76 276
15486.93 279
15488.11 282
15489.29 253
15490.46 280
15491.64 261
15492.81 264
15493.99 267
15495.16 281
15496.34 274
15497.52 259
15498.69 258
15499.87 255
15501.04 283
15502.22 264
15503.40 267
15504.57 281
15505.75 273
15506.92 299
15508.10 279
15509.28 284
15510.45 285
15511.63 268
15512.81 260
15513.98 268
15515.16 266
15516.34 274
15517.51 265
15518.69 280
15519.87 272
15521.04 270
15522.22 264
15523.40 274
15524.57 261
15525.75 287
15526.93 273
15528.11 269
15529.28 273
15530.46 269
15531.64 271
15532.81 274
15533.99 268
15535.17 308
15536.35 283
15537.52 284
15538.70 292
15539.88 294
15541.06 300
15542.23 268
15543.41 303
15544.59 290
15545.77 288
15546.95 290
15548.12 317
15549.30 301
15550.48 300
15551.66 305
15552.83 292
15554.01 316
15555.19 311
15556.37 304
15557.55 331
15558.73 296
15559.90 287
15561.08 317
15562.26 310
15563.44 326
15564.62 324
15565.80 323
15566.97 342
15568.15 351
15569.33 317
15570.51 340
15571.69 327
15572.87 317
15574.05 332
15575.23 334
15576.40 326
15577.58 330
15578.76 316
15579.94 324
15581.12 344
15582.30 333
15583.48 358
15584.66 360
15585.84 336
15587.02 325
15588.20 370
15589.38 386
15590.56 383
15591.73 347
15592.91 345
15594.09 345
15595.27 372
15596.45 377
15597.63 378
15598.81 370
15599.99 380
15601.17 390
15602.35 400
15603.53 394
15604.71 403
15605.89 409
15607.07 433
15608.25 418
15609.43 414
15610.61 408
15611.79 393
15612.97 433
15614.15 422
15615.33 458
15616.51 417
15617.69 417
15618.88 427
15620.06 433
15621.24 449
15622.42 473
15623.60 474
15624.78 452
15625.96 410
15627.14 449
15628.32 498
15629.50 479
15630.68 464
15631.86 443
15633.05 495
15634.23 486
15635.41 493
15636.59 512
15637.77 474
15638.95 470
15640.13 491
15641.31 514
15642.50 502
15643.68 497
15644.86 515
15646.04 527
15647.22 505
15648.40 495
15649.58 561
15650.77 503
15651.95 502
15653.13 530
15654.31 518
15655.49 530
15656.68 526
15657.86 517
15659.04 493
15660.22 504
15661.40 556
15662.59 511
15663.77 508
15664.95 521
15666.13 546
15667.32 513
15668.50 526
15669.68 533
15670.86 533
15672.05 511
15673.23 497
15674.41 507
15675.59 476
15676.78 484
15677.96 483
15679.14 480
15680.32 463
15681.51 458
15682.69 460
15683.87 479
15685.06 455
15686.24 473
15687.42 492
15688.61 497
15689.79 457
15690.97 428
15692.16 453
15693.34 458
15694.52 452
15695.71 436
15696.89 459
15698.07 441
15699.26 432
15700.44 426
15701.62 463
15702.81 457
15703.99 458
15705.17 435
15706.36 449
15707.54 427
15708.73 454
15709.91 451
15711.09 446
15712.28 473
15713.46 445
15714.65 476
15715.83 459
15717.02 478
15718.20 473
15719.38 499
15720.57 488
15721.75 486
15722.94 471
15724.12 460
15725.31 470
15726.49 474
15727.68 516
15728.86 478
15730.04 492
15731.23 495
15732.41 508
15733.60 493
15734.78 474
15735.97 513
15737.15 555
15738.34 513
15739.52 493
15740.71 526
15741.89 543
15743.08 550
15744.27 511
15745.45 543
15746.64 550
15747.82 550
15749.01 564
15750.19 580
15751.38 554
15752.56 566
15753.75 595
15754.93 575
15756.12 577
15757.31 610
15758.49 572
15759.68 603
15760.86 588
15762.05 593
15763.24 586
15764.42 570
15765.61 584
15766.79 555
15767.98 567
15769.17 563
15770.35 551
15771.54 525
15772.72 550
15773.91 540
15775.10 574
15776.28 543
15777.47 523
15778.66 542
15779.84 530
15781.03 527
15782.22 499
15783.40 486
15784.59 515
15785.78 522
15786.96 487
15788.15 492
15789.34 465
15790.53 504
15791.71 496
15792.90 443
15794.09 465
15795.27 470
15796.46 472
15797.65 428
15798.84 460
15800.02 466
15801.21 461
15802.40 469
15803.59 447
15804.77 442
15805.96 440
15807.15 428
15808.34 437
15809.52 443
15810.71 428
15811.90 429
15813.09 415
15814.28 437
15815.46 425
15816.65 440
15817.84 428
15819.03 423
15820.22 426
15821.40 416
15822.59 425
15823.78 414
15824.97 410
15826.16 402
15827.35 372
15828.53 431
15829.72 412
15830.91 412
15832.10 410
15833.29 405
15834.48 376
15835.67 395
15836.85 409
15838.04 434
15839.23 384
15840.42 379
15841.61 402
15842.80 377
15843.99 441
15845.18 428
15846.37 392
15847.55 358
15848.74 408
15849.93 434
15851.12 406
15852.31 414
15853.50 412
15854.69 431
15855.88 413
15857.07 418
15858.26 421
15859.45 414
15860.64 430
15861.83 418
15863.02 422
15864.21 413
15865.40 442
15866.59 443
15867.78 438
15868.97 449
15870.16 408
15871.35 399
15872.54 411
15873.73 451
15874.92 462
15876.11 443
15877.30 446
15878.49 440
15879.68 455
15880.87 443
15882.06 469
15883.25 471
15884.44 442
15885.63 459
15886.82 451
15888.01 466
15889.20 453
15890.39 471
15891.59 461
15892.78 460
15893.97 479
15895.16 480
15896.35 511
15897.54 469
15898.73 478
15899.92 481
15901.11 477
15902.30 500
15903.50 528
15904.69 521
15905.88 498
15907.07 507
15908.26 499
15909.45 516
15910.64 564
15911.84 573
15913.03 556
15914.22 563
15915.41 534
15916.60 545
15917.79 526
15918.99 547
15920.18 532
15921.37 498
15922.56 536
15923.75 550
15924.95 532
15926.14 546
15927.33 523
15928.52 525
15929.71 520
15930.91 537
15932.10 524
15933.29 546
15934.48 512
15935.68 537
15936.87 507
15938.06 519
15939.25 517
15940.45 486
15941.64 505
15942.83 502
15944.03 516
15945.22 487
15946.41 437
15947.60 444
15948.80 442
15949.99 480
15951.18 462
15952.38 404
15953.57 409
15954.76 363
15955.96 384
15957.15 396
15958.34 416
15959.54 386
15960.73 377
15961.92 359
15963.12 365
15964.31 363
15965.50 355
15966.70 331
15967.89 357
15969.08 351
15970.28 338
15971.47 333
15972.67 346
15973.86 346
15975.05 329
15976.25 313
15977.44 317
15978.64 333
15979.83 345
15981.02 336
15982.22 295
15983.41 303
15984.61 325
15985.80 307
15987.00 295
15988.19 286
15989.38 292
15990.58 286
15991.77 327
15992.97 294
15994.16 297
15995.36 282
15996.55 303
15997.75 303
15998.94 295
16000.14 267
16001.33 290
16002.53 278
16003.72 289
16004.92 262
16006.11 259
16007.31 278
16008.50 302
16009.70 291
16010.89 278
16012.09 269
16013.28 283
16014.48 257
16015.67 281
16016.87 306
16018.07 291
16019.26 278
16020.46 282
16021.65 294
16022.85 274
16024.04 262
16025.24 284
16026.44 272
16027.63 273
16028.83 267
16030.02 273
16031.22 275
16032.42 285
16033.61 272
16034.81 274
16036.00 277
16037.20 275
16038.40 269
16039.59 269
16040.79 294
16041.99 283
16043.18 264
16044.38 247
16045.58 281
16046.77 303
16047.97 292
16049.17 268
16050.36 271
16051.56 253
16052.76 277
16053.95 275
16055.15 270
16056.35 261
16057.54 285
16058.74 272
16059.94 273
16061.14 256
16062.33 275
16063.53 261
16064.73 254
16065.92 282
16067.12 265
16068.32 253
16069.52 249
16070.71 273
16071.91 261
16073.11 266
16074.31 245
16075.50 273
16076.70 246
16077.90 226
16079.10 230
16080.30 229
16081.49 245
16082.69 236
16083.89 232
16085.09 246
16086.29 251
16087.48 219
16088.68 212
16089.88 252
16091.08 248
16092.28 238
16093.48 243
16094.67 233
16095.87 248
16097.07 252
16098.27 240
16099.47 239
16100.67 241
16101.87 249
16103.06 237
16104.26 237
16105.46 213
16106.66 251
16107.86 229
16109.06 224
16110.26 228
16111.46 232
16112.66 257
16113.86 253
16115.05 227
16116.25 246
16117.45 250
16118.65 231
16119.85 230
16121.05 235
16122.25 203
16123.45 226
16124.65 227
16125.85 238
16127.05 212
16128.25 218
16129.45 231
16130.65 206
16131.85 246
16133.05 220
16134.25 239
16135.45 224
16136.65 202
16137.85 226
16139.05 230
16140.25 228
16141.45 214
16142.65 251
16143.85 232
16145.05 210
16146.25 222
16147.45 220
16148.65 229
16149.85 227
16151.05 230
16152.25 199
16153.45 220
16154.65 231
16155.85 239
16157.05 206
16158.25 217
16159.46 202
16160.66 240
16161.86 221
16163.06 221
16164.26 220
16165.46 215
16166.66 219
16167.86 226
16169.06 243
16170.27 236
16171.47 200
16172.67 216
16173.87 232
16175.07 242
16176.27 240
16177.47 209
16178.67 231
16179.88 254
16181.08 203
16182.28 220
16183.48 207
16184.68 216
16185.89 233
16187.09 247
16188.29 242
16189.49 229
16190.69 242
16191.90 243
16193.10 223
16194.30 201
16195.50 238
16196.70 244
16197.91 216
16199.11 241
16200.31 239
16201.51 233
16202.72 256
16203.92 240
16205.12 227
16206.32 233
16207.53 246
16208.73 227
16209.93 212
16211.13 229
16212.34 244
16213.54 260
16214.74 229
16215.95 224
16217.15 242
16218.35 259
16219.55 237
16220.76 244
16221.96 228
16223.16 234
16224.37 254
16225.57 251
16226.77 253
16227.98 252
16229.18 259
16230.38 254
16231.59 246
16232.79 255
16233.99 256
16235.20 256
16236.40 253
16237.61 245
16238.81 235
16240.01 247
16241.22 248
16242.42 271
16243.63 261
16244.83 279
16246.03 273
16247.24 257
16248.44 244
16249.65 248
16250.85 274
16252.05 270
16253.26 304
16254.46 266
16255.67 265
16256.87 290
16258.08 284
16259.28 266
16260.49 297
16261.69 283
16262.89 290
16264.10 275
16265.30 276
16266.51 298
16267.71 299
16268.92 303
16270.12 287
16271.33 283
16272.53 293
16273.74 269
16274.94 262
16276.15 275
16277.35 269
16278.56 280
16279.77 283
16280.97 290
16282.18 294
16283.38 321
16284.59 279
16285.79 263
16287.00 268
16288.20 273
16289.41 294
16290.61 275
16291.82 279
16293.03 297
16294.23 267
16295.44 276
16296.64 296
16297.85 266
16299.06 256
16300.26 272
16301.47 293
16302.67 288
16303.88 269
16305.09 268
16306.29 290
16307.50 297
16308.71 267
16309.91 267
16311.12 284
16312.33 270
16313.53 271
16314.74 273
16315.95 275
16317.15 291
16318.36 259
16319.57 286
16320.77 256
16321.98 255
16323.19 274
16324.39 262
16325.60 269
16326.81 276
16328.01 264
16329.22 281
16330.43 264
16331.64 254
16332.84 228
16334.05 242
16335.26 247
16336.47 217
16337.67 247
16338.88 219
16340.09 231
16341.30 252
16342.50 218
16343.71 219
16344.92 237
16346.13 236
16347.33 222
16348.54 234
16349.75 239
16350.96 242
16352.17 237
16353.37 232
16354.58 240
16355.79 226
16357.00 219
16358.21 238
16359.41 246
16360.62 227
16361.83 213
16363.04 220
16364.25 235
16365.46 242
16366.67 216
16367.87 223
16369.08 223
16370.29 218
16371.50 208
16372.71 224
16373.92 211
16375.13 217
16376.34 236
16377.54 230
16378.75 227
16379.96 212
16381.17 209
16382.38 227
16383.59 222
16384.80 234
16386.01 200
16387.22 226
16388.43 229
16389.64 229
16390.85 226
16392.05 204
16393.26 236
16394.47 228
16395.68 225
16396.89 235
16398.10 212
16399.31 210
16400.52 203
16401.73 218
16402.94 223
16404.15 237
16405.36 211
16406.57 207
16407.78 244
16408.99 230
16410.20 213
16411.41 230
16412.62 242
16413.83 224
16415.04 219
16416.25 233
16417.46 234
16418.67 226
16419.88 206
16421.10 204
16422.31 213
16423.52 215
16424.73 204
16425.94 224
16427.15 211
16428.36 238
16429.57 216
16430.78 212
16431.99 208
16433.20 219
16434.41 223
16435.63 217
16436.84 203
16438.05 208
16439.26 225
16440.47 237
16441.68 237
16442.89 203
16444.10 220
16445.32 216
16446.53 238
16447.74 222
16448.95 222
16450.16 201
16451.37 227
16452.59 228
16453.80 236
16455.01 227
16456.22 228
16457.43 233
16458.64 216
16459.86 200
16461.07 205
16462.28 214
16463.49 204
16464.70 216
16465.92 205
16467.13 215
16468.34 213
16469.55 219
16470.77 205
16471.98 213
16473.19 223
16474.40 228
16475.62 217
16476.83 204
16478.04 209
16479.25 193
16480.47 187
16481.68 189
16482.89 185
16484.11 218
16485.32 198
16486.53 177
16487.74 204
16488.96 194
16490.17 215
16491.38 180
16492.60 199
16493.81 198
16495.02 199
16496.24 216
16497.45 195
16498.66 227
16499.88 216
16501.09 199
16502.30 194
16503.52 215
16504.73 220
16505.94 204
16507.16 215
16508.37 216
16509.59 216
16510.80 232
16512.01 211
16513.23 208
16514.44 220
16515.66 196
16516.87 209
16518.08 224
16519.30 217
16520.51 219
16521.73 218
16522.94 215
16524.16 235
16525.37 220
16526.58 208
16527.80 227
16529.01 237
16530.23 239
16531.44 224
16532.66 235
16533.87 208
16535.09 258
16536.30 211
16537.52 232
16538.73 223
16539.95 238
16541.16 243
16542.38 224
16543.59 227
16544.81 249
16546.02 219
16547.24 224
16548.45 234
16549.67 219
16550.88 235
16552.10 227
16553.31 223
16554.53 244
16555.74 246
16556.96 245
16558.18 221
16559.39 226
16560.61 251
16561.82 245
16563.04 213
16564.25 220
16565.47 242
16566.69 239
16567.90 233
16569.12 244
16570.33 260
16571.55 229
16572.77 257
16573.98 220
16575.20 211
16576.41 222
16577.63 222
16578.85 235
16580.06 235
16581.28 224
16582.50 232
16583.71 206
16584.93 216
16586.15 210
16587.36 238
16588.58 232
16589.80 207
16591.01 203
16592.23 207
16593.45 220
16594.66 217
16595.88 222
16597.10 204
16598.32 217
16599.53 225
16600.75 216
16601.97 208
16603.18 197
16604.40 221
16605.62 229
16606.84 210
16608.05 213
16609.27 218
16610.49 212
16611.71 195
16612.92 183
16614.14 195
16615.36 202
16616.58 208
16617.79 199
16619.01 185
16620.23 188
16621.45 211
16622.67 200
16623.88 187
16625.10 179
16626.32 205
16627.54 212
16628.76 206
16629.97 188
16631.19 196
16632.41 201
16633.63 190
16634.85 198
16636.07 201
16637.29 197
16638.50 220
16639.72 216
16640.94 174
16642.16 200
16643.38 177
16644.60 223
16645.82 198
16647.03 187
16648.25 198
16649.47 198
16650.69 182
16651.91 212
16653.13 178
16654.35 209
16655.57 181
16656.79 175
16658.01 186
16659.23 173
16660.45 173
16661.66 200
16662.88 205
16664.10 183
16665.32 180
16666.54 192
16667.76 187
16668.98 186
16670.20 192
16671.42 216
16672.64 193
16673.86 165
16675.08 189
16676.30 201
16677.52 201
16678.74 191
16679.96 190
16681.18 212
16682.40 178
16683.62 203
16684.84 197
16686.06 195
16687.28 189
16688.50 180
16689.72 196
16690.94 208
16692.16 203
16693.39 194
16694.61 200
16695.83 181
16697.05 183
16698.27 179
16699.49 191
16700.71 182
16701.93 187
16703.15 177
16704.37 197
16705.59 189
16706.81 187
16708.04 195
16709.26 182
16710.48 194
16711.70 164
16712.92 174
16714.14 153
16715.36 175
16716.58 168
16717.81 170
16719.03 154
16720.25 175
16721.47 190
16722.69 187
16723.91 173
16725.14 197
16726.36 184
16727.58 185
16728.80 183
16730.02 176
16731.24 188
16732.47 163
16733.69 155
16734.91 174
16736.13 188
16737.36 174
16738.58 179
16739.80 173
16741.02 179
16742.24 192
16743.47 179
16744.69 183
16745.91 191
16747.13 177
16748.36 190
16749.58 196
16750.80 170
16752.02 168
16753.25 185
16754.47 186
16755.69 178
16756.92 195
16758.14 186
16759.36 183
16760.59 192
16761.81 177
16763.03 182
16764.25 181
16765.48 192
16766.70 190
16767.92 190
16769.15 178
16770.37 185
16771.59 182
16772.82 206
16774.04 200
16775.27 168
16776.49 167
16777.71 193
16778.94 188
16780.16 180
16781.38 166
16782.61 185
16783.83 205
16785.06 199
16786.28 175
16787.50 180
16788.73 179
16789.95 196
16791.18 172
16792.40 170
16793.62 184
16794.85 191
16796.07 192
16797.30 173
16798.52 182
16799.75 179
16800.97 191
16802.19 197
16803.42 204
16804.64 194
16805.87 179
16807.09 189
16808.32 177
16809.54 177
16810.77 190
16811.99 210
16813.22 198
16814.44 198
16815.67 187
16816.89 197
16818.12 203
16819.34 180
16820.57 208
16821.79 201
16823.02 190
16824.24 197
16825.47 193
16826.70 185
16827.92 162
16829.15 195
16830.37 207
16831.60 205
16832.82 213
16834.05 194
16835.27 200
16836.50 204
16837.73 210
16838.95 205
16840.18 202
16841.40 211
16842.63 227
16843.86 219
16845.08 207
16846.31 212
16847.53 217
16848.76 227
16849.99 227
16851.21 220
16852.44 255
16853.67 265
16854.89 260
16856.12 254
16857.35 239
16858.57 247
16859.80 260
16861.03 266
16862.25 255
16863.48 263
16864.71 254
16865.93 246
16867.16 231
16868.39 235
16869.61 249
16870.84 257
16872.07 309
16873.30 281
16874.52 301
16875.75 281
16876.98 270
16878.20 271
16879.43 284
16880.66 263
16881.89 301
16883.11 305
16884.34 305
16885.57 299
16886.80 304
16888.02 286
16889.25 297
16890.48 301
16891.71 294
16892.94 313
16894.16 277
16895.39 322
16896.62 291
16897.85 300
16899.08 299
16900.30 274
16901.53 284
16902.76 297
16903.99 299
16905.22 295
16906.45 263
16907.67 265
16908.90 276
16910.13 235
16911.36 274
16912.59 270
16913.82 239
16915.04 254
16916.27 249
16917.50 255
16918.73 251
16919.96 256
16921.19 240
16922.42 268
16923.65 247
16924.88 258
16926.10 240
16927.33 262
16928.56 253
16929.79 239
16931.02 243
16932.25 242
16933.48 260
16934.71 258
16935.94 272
16937.17 228
16938.40 238
16939.63 249
16940.86 246
16942.09 251
16943.32 228
16944.55 233
16945.78 236
16947.01 257
16948.24 213
16949.47 227
16950.70 238
16951.93 234
16953.16 244
16954.39 239
16955.62 221
16956.85 209
16958.08 217
16959.31 234
16960.54 237
16961.77 231
16963.00 244
16964.23 248
16965.46 231
16966.69 219
16967.92 210
16969.15 222
16970.38 214
16971.61 208
16972.84 209
16974.07 210
16975.30 223
16976.54 219
16977.77 221
16979.00 199
16980.23 209
16981.46 248
16982.69 221
16983.92 201
16985.15 204
16986.38 192
16987.62 195
16988.85 219
16990.08 213
16991.31 213
16992.54 235
16993.77 227
16995.00 240
16996.24 204
16997.47 214
16998.70 205
16999.93 207
17001.16 227
17002.39 208
17003.63 212
17004.86 215
17006.09 212
17007.32 196
17008.55 217
17009.79 220
17011.02 204
17012.25 236
17013.48 189
17014.72 199
17015.95 205
17017.18 213
17018.41 193
17019.64 200
17020.88 179
17022.11 198
17023.34 180
17024.58 179
17025.81 184
17027.04 211
17028.27 180
17029.51 219
17030.74 205
17031.97 212
17033.21 194
17034.44 203
17035.67 209
17036.90 192
17038.14 197
17039.37 198
17040.60 203
17041.84 187
17043.07 198
17044.30 189
17045.54 187
17046.77 170
17048.00 195
17049.24 194
17050.47 197
17051.70 184
17052.94 190
17054.17 180
17055.41 166
17056.64 179
17057.87 175
17059.11 212
17060.34 201
17061.58 183
17062.81 178
17064.04 171
17065.28 182
17066.51 184
17067.75 182
17068.98 203
17070.21 184
17071.45 206
17072.68 194
17073.92 173
17075.15 166
17076.39 172
17077.62 193
17078.86 162
17080.09 172
17081.33 163
17082.56 175
17083.80 178
17085.03 164
17086.26 173
17087.50 166
17088.73 181
17089.97 186
17091.20 155
17092.44 161
17093.68 178
17094.91 160
17096.15 179
17097.38 158
17098.62 182
17099.85 187
17101.09 160
17102.32 153
17103.56 178
17104.79 175
17106.03 169
17107.26 164
17108.50 166
17109.74 156
17110.97 169
17112.21 180
17113.44 153
17114.68 145
17115.92 148
17117.15 158
17118.39 173
17119.62 154
17120.86 172
17122.10 172
17123.33 172
17124.57 174
17125.80 160
17127.04 166
17128.28 163
17129.51 171
17130.75 163
17131.99 148
17133.22 165
17134.46 158
17135.70 158
17136.93 160
17138.17 162
17139.41 155
17140.64 169
17141.88 166
17143.12 174
17144.35 176
17145.59 180
17146.83 172
17148.07 162
17149.30 161
17150.54 154
17151.78 177
17153.02 173
17154.25 172
17155.49 149
17156.73 152
17157.96 169
17159.20 159
17160.44 150
17161.68 168
17162.92 159
17164.15 140
17165.39 153
17166.63 153
17167.87 156
17169.10 176
17170.34 154
17171.58 175
17172.82 167
17174.06 158
17175.29 143
17176.53 142
17177.77 148
17179.01 172
17180.25 169
17181.49 155
17182.72 149
17183.96 146
17185.20 145
17186.44 159
17187.68 161
17188.92 167
17190.15 165
17191.39 150
17192.63 148
17193.87 168
17195.11 159
17196.35 147
17197.59 162
17198.83 158
17200.07 161
17201.30 162
17202.54 156
17203.78 156
17205.02 151
17206.26 166
17207.50 158
17208.74 147
17209.98 136
17211.22 158
17212.46 176
17213.70 169
17214.94 161
17216.18 152
17217.42 140
17218.66 162
17219.90 142
17221.14 155
17222.38 159
17223.62 153
17224.86 143
17226.10 138
17227.34 154
17228.58 169
17229.82 147
17231.06 148
17232.30 171
17233.54 130
17234.78 153
17236.02 164
17237.26 172
17238.50 155
17239.74 145
17240.98 136
17242.22 138
17243.46 138
17244.70 145
17245.94 151
17247.18 148
17248.42 146
17249.66 142
17250.90 142
17252.14 135
17253.39 134
17254.63 145
17255.87 153
17257.11 147
17258.35 136
17259.59 100
17260.83 128
17262.07 159
17263.31 158
17264.56 144
17265.80 123
17267.04 143
17268.28 140
17269.52 142
17270.76 140
17272.00 158
17273.25 144
17274.49 148
17275.73 144
17276.97 143
17278.21 123
17279.45 134
17280.70 157
17281.94 124
17283.18 143
17284.42 156
17285.66 136
17286.91 143
17288.15 125
17289.39 137
17290.63 130
17291.88 133
17293.12 145
17294.36 125
17295.60 143
17296.85 143
17298.09 136
17299.33 145
17300.57 140
17301.82 148
17303.06 154
17304.30 147
17305.54 149
17306.79 142
17308.03 130
17309.27 131
17310.52 148
17311.76 143
17313.00 144
17314.25 152
17315.49 139
17316.73 135
17317.97 126
17319.22 163
17320.46 143
17321.71 153
17322.95 128
17324.19 131
17325.44 132
17326.68 142
17327.92 121
17329.17 150
17330.41 138
17331.65 148
17332.90 148
17334.14 153
17335.39 146
17336.63 116
17337.87 121
17339.12 125
17340.36 119
17341.61 147
17342.85 159
17344.09 134
17345.34 147
17346.58 129
17347.83 134
17349.07 144
17350.32 135
17351.56 139
17352.80 140
17354.05 130
17355.29 143
17356.54 141
17357.78 140
17359.03 141
17360.27 118
17361.52 130
17362.76 155
17364.01 153
17365.25 142
17366.50 143
17367.74 143
17368.99 139
17370.23 137
17371.48 143
17372.72 143
17373.97 120
17375.21 134
17376.46 126
17377.70 136
17378.95 144
17380.19 136
17381.44 133
17382.69 133
17383.93 116
17385.18 144
17386.42 131
17387.67 112
17388.91 151
17390.16 141
17391.41 163
17392.65 129
17393.90 131
17395.14 135
17396.39 151
17397.64 134
17398.88 145
17400.13 126
17401.37 124
17402.62 130
17403.87 126
17405.11 131
17406.36 133
17407.61 139
17408.85 119
17410.10 130
17411.35 130
17412.59 152
17413.84 148
17415.09 148
17416.33 134
17417.58 161
17418.83 132
17420.07 128
17421.32 134
17422.57 128
17423.82 144
17425.06 130
17426.31 150
17427.56 143
17428.80 152
17430.05 126
17431.30 143
17432.55 142
17433.79 140
17435.04 148
17436.29 142
17437.54 145
17438.78 135
17440.03 128
17441.28 165
17442.53 141
17443.77 154
17445.02 147
17446.27 142
17447.52 131
17448.77 155
17450.01 150
17451.26 146
17452.51 153
17453.76 126
17455.01 140
17456.25 147
17457.50 169
17458.75 150
17460.00 153
17461.25 155
17462.50 129
17463.74 151
17464.99 162
17466.24 142
17467.49 138
17468.74 145
17469.99 136
17471.24 157
17472.49 147
17473.73 146
17474.98 144
17476.23 130
17477.48 137
17478.73 157
17479.98 150
17481.23 153
17482.48 130
17483.73 141
17484.98 140
17486.23 152
17487.47 156
17488.72 137
17489.97 146
17491.22 133
17492.47 154
17493.72 152
17494.97 162
17496.22 135
17497.47 157
17498.72 154
17499.97 141
17501.22 120
17502.47 143
17503.72 143
17504.97 142
17506.22 145
17507.47 160
17508.72 142
17509.97 144
17511.22 139
17512.47 140
17513.72 154
17514.97 142
17516.22 155
17517.47 169
17518.72 152
17519.97 156
17521.22 145
17522.47 149
17523.72 149
17524.98 157
17526.23 140
17527.48 165
17528.73 172
17529.98 147
17531.23 154
17532.48 152
17533.73 160
17534.98 157
17536.23 155
17537.48 143
17538.74 157
17539.99 155
17541.24 159
17542.49 157
17543.74 177
17544.99 146
17546.24 170
17547.50 160
17548.75 162
17550.00 158
17551.25 162
17552.50 134
17553.75 178
17555.01 160
17556.26 176
17557.51 157
17558.76 157
17560.01 152
17561.26 163
17562.52 161
17563.77 156
17565.02 171
17566.27 174
17567.53 171
17568.78 167
17570.03 158
17571.28 165
17572.53 171
17573.79 172
17575.04 161
17576.29 162
17577.54 169
17578.80 149
17580.05 128
17581.30 162
17582.56 175
17583.81 146
17585.06 158
17586.31 178
17587.57 168
17588.82 166
17590.07 169
17591.33 173
17592.58 154
17593.83 160
17595.08 171
17596.34 152
17597.59 170
17598.84 153
17600.10 183
17601.35 166
17602.61 161
17603.86 150
17605.11 170
17606.37 182
17607.62 180
17608.87 158
17610.13 174
17611.38 173
17612.63 181
17613.89 174
17615.14 170
17616.40 177
17617.65 171
17618.90 157
17620.16 161
17621.41 183
17622.67 160
17623.92 174
17625.17 195
17626.43 175
17627.68 178
17628.94 176
17630.19 186
17631.45 153
17632.70 177
17633.96 186
17635.21 168
17636.47 191
17637.72 178
17638.97 170
17640.23 158
17641.48 171
17642.74 145
17643.99 166
17645.25 172
17646.50 175
17647.76 151
17649.01 161
17650.27 182
17651.52 187
17652.78 156
17654.04 163
17655.29 173
17656.55 170
17657.80 190
17659.06 161
17660.31 164
17661.57 169
17662.82 162
17664.08 159
17665.33 160
17666.59 169
17667.85 150
17669.10 177
17670.36 167
17671.61 156
17672.87 166
17674.13 169
17675.38 155
17676.64 149
17677.89 149
17679.15 166
17680.41 144
17681.66 144
17682.92 146
17684.18 155
17685.43 154
17686.69 150
17687.95 144
17689.20 170
17690.46 154
17691.71 152
17692.97 178
17694.23 148
17695.49 171
17696.74 177
17698.00 156
17699.26 141
17700.51 138
17701.77 148
17703.03 160
17704.28 150
17705.54 159
17706.80 151
17708.06 150
17709.31 162
17710.57 168
17711.83 160
17713.08 161
17714.34 157
17715.60 153
17716.86 150
17718.11 161
17719.37 153
17720.63 144
17721.89 171
17723.15 153
17724.40 153
17725.66 139
17726.92 137
17728.18 165
17729.43 180
17730.69 158
17731.95 154
17733.21 157
17734.47 155
17735.73 170
17736.98 138
17738.24 150
17739.50 155
17740.76 163
17742.02 152
17743.28 137
17744.53 141
17745.79 140
17747.05 162
17748.31 152
17749.57 159
17750.83 141
17752.09 137
17753.34 136
17754.60 145
17755.86 147
17757.12 156
17758.38 164
17759.64 157
17760.90 130
17762.16 131
17763.42 132
17764.68 127
17765.94 152
17767.19 150
17768.45 136
17769.71 151
17770.97 133
17772.23 124
17773.49 130
17774.75 117
17776.01 142
17777.27 135
17778.53 140
17779.79 141
17781.05 136
17782.31 145
17783.57 145
17784.83 120
17786.09 139
17787.35 147
17788.61 141
17789.87 125
17791.13 144
17792.39 154
17793.65 141
17794.91 149
17796.17 134
17797.43 114
17798.69 154
17799.95 138
17801.21 130
17802.47 120
17803.73 135
17805.00 141
17806.26 124
17807.52 118
17808.78 125
17810.04 143
17811.30 145
17812.56 134
17813.82 131
17815.08 132
17816.34 137
17817.60 134
17818.87 125
17820.13 121
17821.39 141
17822.65 133
17823.91 128
17825.17 146
17826.43 138
17827.69 126
17828.96 142
17830.22 131
17831.48 151
17832.74 108
17834.00 122
17835.26 153
17836.53 135
17837.79 126
17839.05 119
17840.31 121
17841.57 115
17842.84 112
17844.10 110
17845.36 122
17846.62 118
17847.88 132
17849.15 121
17850.41 113
17851.67 107
17852.93 128
17854.20 121
17855.46 131
17856.72 130
17857.98 128
17859.25 139
17860.51 118
17861.77 113
17863.03 121
17864.30 111
17865.56 142
17866.82 122
17868.09 136
17869.35 132
17870.61 119
17871.87 112
17873.14 132
17874.40 125
17875.66 124
17876.93 131
17878.19 136
17879.45 145
17880.72 129
17881.98 129
17883.24 140
17884.51 131
17885.77 133
17887.03 112
17888.30 112
17889.56 126
17890.83 129
17892.09 125
17893.35 126
17894.62 128
17895.88 141
17897.14 117
17898.41 101
17899.67 133
17900.94 118
17902.20 116
17903.46 113
17904.73 115
17905.99 120
17907.26 115
17908.52 116
17909.79 131
17911.05 127
17912.32 121
17913.58 136
17914.84 116
17916.11 126
17917.37 124
17918.64 111
17919.90 119
17921.17 118
17922.43 116
17923.70 119
17924.96 112
17926.23 107
17927.49 112
17928.76 126
17930.02 119
17931.29 120
17932.55 129
17933.82 107
17935.08 137
17936.35 111
17937.61 138
17938.88 124
17940.14 135
17941.41 124
17942.68 130
17943.94 124
17945.21 119
17946.47 126
17947.74 128
17949.00 148
17950.27 135
17951.54 117
17952.80 124
17954.07 119
17955.33 120
17956.60 135
17957.87 118
17959.13 129
17960.40 129
17961.66 132
17962.93 131
17964.20 126
17965.46 128
17966.73 122
17968.00 103
17969.26 122
17970.53 108
17971.80 113
17973.06 133
17974.33 109
17975.60 123
17976.86 123
17978.13 134
17979.40 132
17980.66 134
17981.93 137
17983.20 127
17984.46 131
17985.73 107
17987.00 136
17988.26 128
17989.53 130
17990.80 104
17992.07 113
17993.33 121
17994.60 126
17995.87 125
17997.14 134
17998.40 133
17999.67 113
18000.94 120
18002.21 128
18003.47 115
18004.74 112
18006.01 130
18007.28 127
18008.55 134
18009.81 132
18011.08 124
18012.35 119
18013.62 121
18014.89 117
18016.15 111
18017.42 123
18018.69 124
18019.96 110
18021.23 132
18022.49 117
18023.76 99
18025.03 127
18026.30 121
18027.57 115
18028.84 125
18030.11 109
18031.37 117
18032.64 122
18033.91 142
18035.18 117
18036.45 116
18037.72 134
18038.99 138
18040.26 118
18041.53 115
18042.79 131
18044.06 138
18045.33 125
18046.60 131
18047.87 123
18049.14 126
18050.41 131
18051.68 130
18052.95 111
18054.22 106
18055.49 122
18056.76 132
18058.03 137
18059.30 116
18060.57 130
18061.84 122
18063.11 144
18064.38 148
18065.65 111
18066.92 135
18068.19 128
18069.46 138
18070.73 127
18072.00 130
18073.27 120
18074.54 134
18075.81 136
18077.08 108
18078.35 124
18079.62 115
18080.89 108
18082.16 149
18083.43 143
18084.70 128
18085.97 140
18087.24 122
18088.51 126
18089.78 127
18091.05 134
18092.32 125
18093.59 131
18094.87 140
18096.14 128
18097.41 141
18098.68 147
18099.95 130
18101.22 151
18102.49 131
18103.76 130
18105.03 123
18106.31 137
18107.58 135
18108.85 143
18110.12 142
18111.39 137
18112.66 130
18113.93 128
18115.21 132
18116.48 150
18117.75 133
18119.02 118
18120.29 147
18121.56 141
18122.84 123
18124.11 130
18125.38 116
18126.65 137
18127.92 139
18129.20 128
18130.47 127
18131.74 141
18133.01 127
18134.29 108
18135.56 135
18136.83 137
18138.10 139
18139.38 124
18140.65 131
18141.92 117
18143.19 120
18144.47 134
18145.74 133
18147.01 120
18148.28 124
18149.56 118
18150.83 138
18152.10 118
18153.38 127
18154.65 100
18155.92 125
18157.19 128
18158.47 134
18159.74 123
18161.01 129
18162.29 132
18163.56 123
18164.83 129
18166.11 135
18167.38 131
18168.65 118
18169.93 128
18171.20 115
18172.48 138
18173.75 125
18175.02 128
18176.30 130
18177.57 125
18178.84 123
18180.12 110
18181.39 119
18182.67 112
18183.94 135
18185.21 118
18186.49 112
18187.76 128
18189.04 129
18190.31 116
18191.59 107
18192.86 111
18194.13 129
18195.41 136
18196.68 124
18197.96 111
18199.23 114
18200.51 111
18201.78 129
18203.06 125
18204.33 108
18205.61 110
18206.88 132
18208.16 124
18209.43 121
18210.71 132
18211.98 128
18213.26 155
18214.53 125
18215.81 140
18217.08 113
18218.36 115
18219.63 137
18220.91 139
18222.18 136
18223.46 128
18224.73 129
18226.01 123
18227.28 146
18228.56 135
18229.84 124
18231.11 119
18232.39 144
18233.66 147
18234.94 145
18236.21 121
18237.49 123
18238.77 150
18240.04 133
18241.32 143
18242.59 130
18243.87 115
18245.15 137
18246.42 127
18247.70 123
18248.98 124
18250.25 123
18251.53 137
18252.81 119
18254.08 122
18255.36 121
18256.63 122
18257.91 125
18259.19 141
18260.46 134
18261.74 127
18263.02 118
18264.30 123
18265.57 126
18266.85 109
18268.13 134
18269.40 126
18270.68 118
18271.96 99
18273.23 137
18274.51 136
18275.79 137
18277.07 125
18278.34 132
18279.62 144
18280.90 114
18282.18 142
18283.45 125
18284.73 116
18286.01 120
18287.29 122
18288.56 125
18289.84 131
18291.12 130
18292.40 128
18293.68 123
18294.95 138
18296.23 111
18297.51 125
18298.79 121
18300.07 141
18301.34 131
18302.62 133
18303.90 131
18305.18 135
18306.46 129
18307.74 113
18309.01 139
18310.29 116
18311.57 138
18312.85 120
18314.13 106
18315.41 139
18316.69 134
18317.96 128
18319.24 125
18320.52 112
18321.80 145
18323.08 126
18324.36 130
18325.64 150
18326.92 134
18328.20 155
18329.47 112
18330.75 135
18332.03 126
18333.31 122
18334.59 119
18335.87 134
18337.15 145
18338.43 125
18339.71 130
18340.99 132
18342.27 135
18343.55 131
18344.83 139
18346.11 118
18347.39 133
18348.67 130
18349.95 135
18351.23 121
18352.51 145
18353.79 131
18355.07 150
18356.35 133
18357.63 141
18358.91 128
18360.19 125
18361.47 123
18362.75 127
18364.03 132
18365.31 130
18366.59 131
18367.87 121
18369.15 105
18370.43 104
18371.71 109
18372.99 109
18374.27 108
18375.55 126
18376.83 127
18378.12 130
18379.40 126
18380.68 119
18381.96 130
18383.24 134
18384.52 129
18385.80 122
18387.08 109
18388.36 112
18389.65 134
18390.93 139
18392.21 120
18393.49 108
18394.77 126
18396.05 127
18397.33 108
18398.62 124
18399.90 122
18401.18 128
18402.46 129
18403.74 126
18405.02 140
18406.31 127
18407.59 135
18408.87 115
18410.15 110
18411.43 114
18412.72 126
18414.00 112
18415.28 126
18416.56 98
18417.84 111
18419.13 107
18420.41 117
18421.69 108
18422.97 105
18424.26 136
18425.54 108
18426.82 119
18428.10 107
18429.39 110
18430.67 144
18431.95 118
18433.23 101
18434.52 119
18435.80 116
18437.08 135
18438.37 127
18439.65 113
18440.93 136
18442.22 135
18443.50 129
18444.78 111
18446.06 131
18447.35 118
18448.63 124
18449.91 134
18451.20 109
18452.48 104
18453.76 130
18455.05 116
18456.33 132
18457.62 121
18458.90 123
18460.18 126
18461.47 131
18462.75 117
18464.03 102
18465.32 123
18466.60 105
18467.89 114
18469.17 101
18470.45 114
18471.74 141
18473.02 111
18474.31 108
18475.59 128
18476.88 121
18478.16 132
18479.44 122
18480.73 133
18482.01 120
18483.30 127
18484.58 135
18485.87 115
18487.15 114
18488.44 127
18489.72 133
18491.01 128
18492.29 128
18493.58 117
18494.86 115
18496.15 101
18497.43 141
18498.72 104
18500.00 118
18501.29 120
18502.57 128
18503.86 116
18505.14 114
18506.43 105
18507.71 117
18509.00 142
18510.28 130
18511.57 129
18512.85 138
18514.14 133
18515.42 131
18516.71 119
18518.00 117
18519.28 121
18520.57 134
18521.85 124
18523.14 129
18524.43 122
18525.71 116
18527.00 132
18528.28 130
18529.57 113
18530.86 121
18532.14 116
18533.43 126
18534.71 118
18536.00 108
18537.29 120
18538.57 136
18539.86 132
18541.15 118
18542.43 131
18543.72 134
18545.01 131
18546.29 129
18547.58 142
18548.87 122
18550.15 122
18551.44 108
18552.73 130
18554.01 115
18555.30 116
18556.59 109
18557.88 113
18559.16 136
18560.45 109
18561.74 126
18563.02 125
18564.31 120
18565.60 138
18566.89 118
18568.17 129
18569.46 133
18570.75 139
18572.04 131
18573.32 124
18574.61 126
18575.90 137
18577.19 112
18578.48 119
18579.76 127
18581.05 119
18582.34 128
18583.63 133
18584.92 128
18586.20 128
18587.49 126
18588.78 128
18590.07 136
18591.36 126
18592.64 133
18593.93 135
18595.22 139
18596.51 144
18597.80 132
18599.09 139
18600.38 141
18601.66 128
18602.95 153
18604.24 144
18605.53 144
18606.82 134
18608.11 117
18609.40 144
18610.69 141
18611.98 147
18613.26 134
18614.55 130
18615.84 129
18617.13 132
18618.42 109
18619.71 124
18621.00 138
18622.29 146
18623.58 148
18624.87 137
18626.16 135
18627.45 143
18628.74 134
18630.03 132
18631.32 135
18632.61 122
18633.89 130
18635.18 128
18636.47 129
18637.76 150
18639.05 141
18640.34 138
18641.63 128
18642.92 132
18644.21 130
18645.50 123
18646.79 112
18648.09 121
18649.38 116
18650.67 122
18651.96 118
18653.25 145
18654.54 124
18655.83 129
18657.12 122
18658.41 101
18659.70 104
18660.99 111
18662.28 116
18663.57 123
18664.86 121
18666.15 111
18667.44 108
18668.74 124
18670.03 119
18671.32 107
18672.61 125
18673.90 117
18675.19 119
18676.48 116
18677.77 108
18679.06 108
18680.36 123
18681.65 112
18682.94 144
18684.23 125
18685.52 108
18686.81 103
18688.11 112
18689.40 115
18690.69 115
18691.98 122
18693.27 116
18694.56 98
18695.86 115
18697.15 135
18698.44 113
18699.73 121
18701.02 105
18702.32 118
18703.61 109
18704.90 119
18706.19 119
18707.48 90
18708.78 111
18710.07 117
18711.36 108
18712.65 112
18713.95 100
18715.24 104
18716.53 113
18717.83 136
18719.12 112
18720.41 107
18721.70 120
18723.00 100
18724.29 111
18725.58 134
18726.87 111
18728.17 101
18729.46 102
18730.75 123
18732.05 112
18733.34 107
18734.63 120
18735.93 116
18737.22 104
18738.51 104
18739.81 113
18741.10 115
18742.39 111
18743.69 116
18744.98 122
18746.27 105
18747.57 96
18748.86 93
18750.16 104
18751.45 115
18752.74 125
18754.04 133
18755.33 121
18756.63 117
18757.92 93
18759.21 103
18760.51 103
18761.80 103
18763.10 111
18764.39 101
18765.69 110
18766.98 116
18768.27 124
18769.57 131
18770.86 109
18772.16 132
18773.45 125
18774.75 115
18776.04 126
18777.34 102
18778.63 98
18779.93 122
18781.22 109
18782.52 104
18783.81 101
18785.11 89
18786.40 103
18787.70 112
18788.99 116
18790.29 99
18791.58 107
18792.88 106
18794.17 129
18795.47 114
18796.76 118
18798.06 122
18799.35 117
18800.65 106
18801.94 119
18803.24 110
18804.54 121
18805.83 118
18807.13 111
18808.42 95
18809.72 116
18811.01 122
18812.31 134
18813.61 108
18814.90 104
18816.20 119
18817.49 130
18818.79 137
18820.09 109
18821.38 118
18822.68 116
18823.98 110
18825.27 93
18826.57 108
18827.87 91
18829.16 107
18830.46 109
18831.75 111
18833.05 108
18834.35 122
18835.64 112
18836.94 113
18838.24 115
18839.54 128
18840.83 117
18842.13 112
18843.43 105
18844.72 100
18846.02 105
18847.32 114
18848.61 134
18849.91 120
18851.21 95
18852.51 97
18853.80 114
18855.10 113
18856.40 99
18857.70 99
18858.99 128
18860.29 134
18861.59 119
18862.89 95
18864.18 101
18865.48 114
18866.78 120
18868.08 127
18869.38 115
18870.67 111
18871.97 116
18873.27 108
18874.57 98
18875.87 104
18877.16 102
18878.46 90
18879.76 101
18881.06 112
18882.36 110
18883.66 112
18884.95 106
18886.25 113
18887.55 107
18888.85 113
18890.15 106
18891.45 109
18892.75 123
18894.04 115
18895.34 106
18896.64 115
18897.94 113
18899.24 122
18900.54 121
18901.84 102
18903.14 103
18904.44 101
18905.74 106
18907.03 123
18908.33 114
18909.63 101
18910.93 104
18912.23 120
18913.53 120
18914.83 122
18916.13 110
18917.43 111
18918.73 132
18920.03 110
18921.33 127
18922.63 90
18923.93 123
18925.23 115
18926.53 108
18927.83 117
18929.13 115
18930.43 122
18931.73 122
18933.03 110
18934.33 105
18935.63 101
18936.93 124
18938.23 102
18939.53 105
18940.83 108
18942.13 101
18943.43 114
18944.73 114
18946.03 114
18947.33 109
18948.63 118
18949.93 124
18951.23 105
18952.53 105
18953.84 100
18955.14 126
18956.44 115
18957.74 114
18959.04 102
18960.34 110
18961.64 121
18962.94 98
18964.24 95
18965.54 99
18966.85 133
18968.15 89
18969.45 96
18970.75 97
18972.05 113
18973.35 121
18974.65 106
18975.96 90
18977.26 102
18978.56 114
18979.86 124
18981.16 115
18982.46 111
18983.77 104
18985.07 120
18986.37 123
18987.67 114
18988.97 109
18990.28 109
18991.58 115
18992.88 102
18994.18 106
18995.49 98
18996.79 115
18998.09 105
18999.39 118
19000.69 104
19002.00 100
19003.30 110
19004.60 110
19005.90 108
19007.21 100
19008.51 90
19009.81 110
19011.12 126
19012.42 112
19013.72 107
19015.02 120
19016.33 119
19017.63 109
19018.93 94
19020.24 97
19021.54 119
19022.84 114
19024.15 102
19025.45 106
19026.75 112
19028.06 103
19029.36 110
19030.66 97
19031.97 110
19033.27 118
19034.57 114
19035.88 119
19037.18 113
19038.48 95
19039.79 102
19041.09 108
19042.40 88
19043.70 116
19045.00 123
19046.31 121
19047.61 111
19048.92 108
19050.22 128
19051.52 112
19052.83 112
19054.13 119
19055.44 103
19056.74 96
19058.05 118
19059.35 113
19060.65 117
19061.96 100
19063.26 78
19064.57 106
19065.87 110
19067.18 113
19068.48 105
19069.79 105
19071.09 105
19072.40 106
19073.70 101
19075.01 107
19076.31 100
19077.62 101
19078.92 103
19080.23 108
19081.53 104
19082.84 107
19084.14 97
19085.45 107
19086.75 107
19088.06 113
19089.36 109
19090.67 113
19091.98 120
19093.28 107
19094.59 112
19095.89 117
19097.20 98
19098.50 102
19099.81 122
19101.12 100
19102.42 107
19103.73 123
19105.03 123
19106.34 102
19107.65 105
19108.95 109
19110.26 105
19111.56 94
19112.87 103
19114.18 110
19115.48 116
19116.79 109
19118.10 100
19119.40 99
19120.71 111
19122.02 119
19123.32 111
19124.63 96
19125.94 98
19127.24 119
19128.55 112
19129.86 119
19131.16 115
19132.47 104
19133.78 118
19135.08 121
19136.39 129
19137.70 106
19139.01 101
19140.31 107
19141.62 108
19142.93 103
19144.23 111
19145.54 86
19146.85 115
19148.16 105
19149.46 90
19150.77 106
19152.08 99
19153.39 102
19154.69 106
19156.00 106
19157.31 100
19158.62 94
19159.93 107
19161.23 101
19162.54 107
19163.85 96
19165.16 109
19166.47 102
19167.77 116
19169.08 118
19170.39 108
19171.70 99
19173.01 98
19174.32 116
19175.62 100
19176.93 104
19178.24 92
19179.55 97
19180.86 113
19182.17 120
19183.48 109
19184.78 100
19186.09 128
19187.40 119
19188.71 111
19190.02 92
19191.33 101
19192.64 112
19193.95 112
19195.26 101
19196.56 100
19197.87 96
19199.18 100
19200.49 99
19201.80 119
19203.11 91
19204.42 102
19205.73 95
19207.04 91
19208.35 109
19209.66 104
19210.97 96
19212.28 95
19213.59 95
19214.90 96
19216.21 105
19217.52 103
19218.83 101
19220.14 119
19221.45 94
19222.76 106
19224.07 98
19225.38 130
19226.69 122
19228.00 107
19229.31 97
19230.62 97
19231.93 105
19233.24 103
19234.55 106
19235.86 121
19237.17 94
19238.48 83
19239.79 102
19241.10 98
19242.41 98
19243.72 109
19245.03 106
19246.35 101
19247.66 99
19248.97 114
19250.28 91
19251.59 106
19252.90 110
19254.21 95
19255.52 92
19256.83 98
19258.14 95
19259.46 118
19260.77 95
19262.08 99
19263.39 109
19264.70 110
19266.01 104
19267.32 79
19268.64 91
19269.95 106
19271.26 113
19272.57 103
19273.88 96
19275.20 93
19276.51 105
19277.82 99
19279.13 92
19280.44 93
19281.75 99
19283.07 100
19284.38 96
19285.69 93
19287.00 111
19288.32 88
19289.63 120
19290.94 120
19292.25 111
19293.57 91
19294.88 91
19296.19 110
19297.50 94
19298.82 90
19300.13 105
19301.44 108
19302.75 87
19304.07 96
19305.38 116
19306.69 118
19308.01 107
19309.32 100
19310.63 103
19311.94 113
19313.26 99
19314.57 93
19315.88 90
19317.20 88
19318.51 110
19319.82 107
19321.14 101
19322.45 94
19323.76 91
19325.08 96
19326.39 106
19327.70 87
19329.02 115
19330.33 95
19331.65 98
19332.96 98
19334.27 94
19335.59 106
19336.90 103
19338.22 105
19339.53 94
19340.84 88
19342.16 89
19343.47 107
19344.79 97
19346.10 102
19347.41 69
19348.73 87
19350.04 98
19351.36 106
19352.67 94
19353.99 93
19355.30 101
19356.62 96
19357.93 111
19359.25 96
19360.56 95
19361.87 86
19363.19 96
19364.50 92
19365.82 88
19367.13 90
19368.45 99
19369.76 111
19371.08 116
19372.39 102
19373.71 92
19375.02 93
19376.34 97
19377.66 100
19378.97 99
19380.29 86
19381.60 89
19382.92 107
19384.23 89
19385.55 83
19386.86 97
19388.18 125
19389.50 92
19390.81 88
19392.13 90
19393.44 97
19394.76 108
19396.07 116
19397.39 108
19398.71 105
19400.02 103
19401.34 100
19402.65 111
19403.97 77
19405.29 89
19406.60 84
19407.92 102
19409.24 87
19410.55 88
19411.87 100
19413.19 115
19414.50 103
19415.82 101
19417.14 92
19418.45 68
19419.77 106
19421.09 85
19422.40 98
19423.72 91
19425.04 110
19426.35 84
19427.67 102
19428.99 94
19430.30 98
19431.62 99
19432.94 104
19434.26 98
19435.57 91
19436.89 106
19438.21 99
19439.53 104
19440.84 103
19442.16 112
19443.48 99
19444.80 89
19446.11 83
19447.43 107
19448.75 102
19450.07 109
19451.38 96
19452.70 109
19454.02 92
19455.34 98
19456.66 91
19457.97 104
19459.29 95
19460.61 96
19461.93 98
19463.25 92
19464.57 99
19465.88 115
19467.20 85
19468.52 99
19469.84 109
19471.16 91
19472.48 106
19473.79 92
19475.11 100
19476.43 102
19477.75 91
19479.07 104
19480.39 107
19481.71 92
19483.03 90
19484.34 94
19485.66 93
19486.98 105
19488.30 96
19489.62 99
19490.94 96
19492.26 100
19493.58 92
19494.90 90
19496.22 121
19497.54 105
19498.86 97
19500.18 112
19501.50 92
19502.81 93
19504.13 96
19505.45 101
19506.77 98
19508.09 100
19509.41 91
19510.73 94
19512.05 94
19513.37 93
19514.69 110
19516.01 101
19517.33 93
19518.65 103
19519.97 102
19521.29 90
19522.61 102
19523.93 77
19525.25 99
19526.57 99
19527.89 88
19529.22 80
19530.54 98
19531.86 82
19533.18 88
19534.50 83
19535.82 79
19537.14 107
19538.46 88
19539.78 92
19541.10 87
19542.42 86
19543.74 89
19545.06 94
19546.39 89
19547.71 94
19549.03 102
19550.35 86
19551.67 95
19552.99 109
19554.31 106
19555.63 95
19556.96 98
19558.28 94
19559.60 94
19560.92 108
19562.24 104
19563.56 93
19564.88 79
19566.21 98
19567.53 96
19568.85 92
19570.17 96
19571.49 106
19572.82 98
19574.14 91
19575.46 86
19576.78 85
19578.10 110
19579.43 102
19580.75 101
19582.07 101
19583.39 98
19584.72 92
19586.04 87
19587.36 95
19588.68 122
19590.01 115
19591.33 101
19592.65 94
19593.97 106
19595.30 83
19596.62 93
19597.94 93
19599.26 103
19600.59 91
19601.91 105
19603.23 104
19604.56 106
19605.88 93
19607.20 98
19608.53 118
19609.85 111
19611.17 87
19612.49 104
19613.82 99
19615.14 104
19616.47 101
19617.79 81
19619.11 105
19620.44 100
19621.76 95
19623.08 93
19624.41 87
19625.73 90
19627.05 79
19628.38 125
19629.70 102
19631.03 86
19632.35 100
19633.67 88
19635.00 82
19636.32 95
19637.65 93
19638.97 101
19640.29 87
19641.62 107
19642.94 103
19644.27 97
19645.59 111
19646.92 92
19648.24 100
19649.57 85
19650.89 114
19652.21 105
19653.54 100
19654.86 98
19656.19 98
19657.51 89
19658.84 110
19660.16 96
19661.49 109
19662.81 97
19664.14 97
19665.46 99
19666.79 111
19668.11 107
19669.44 92
19670.76 109
19672.09 90
19673.41 103
19674.74 101
19676.07 97
19677.39 102
19678.72 96
19680.04 116
19681.37 119
19682.69 106
19684.02 93
19685.34 101
19686.67 100
19688.00 105
19689.32 107
19690.65 93
19691.97 99
19693.30 88
19694.63 97
19695.95 118
19697.28 85
19698.60 106
19699.93 98
19701.26 114
19702.58 113
19703.91 99
19705.24 110
19706.56 115
19707.89 116
19709.22 81
19710.54 87
19711.87 97
19713.20 91
19714.52 91
19715.85 101
19717.18 101
19718.50 115
19719.83 96
19721.16 108
19722.48 93
19723.81 110
19725.14 125
19726.47 107
19727.79 89
19729.12 84
19730.45 96
19731.77 90
19733.10 94
19734.43 99
19735.76 114
19737.08 106
19738.41 104
19739.74 98
19741.07 92
19742.39 87
19743.72 86
19745.05 107
19746.38 85
19747.71 90
19749.03 77
19750.36 87
19751.69 91
19753.02 106
19754.35 88
19755.67 98
19757.00 102
19758.33 100
19759.66 85
19760.99 74
19762.31 97
19763.64 101
19764.97 90
19766.30 97
19767.63 97
19768.96 94
19770.29 104
19771.61 90
19772.94 87
19774.27 83
19775.60 101
19776.93 79
19778.26 96
19779.59 91
19780.92 124
19782.25 119
19783.57 110
19784.90 91
19786.23 94
19787.56 105
19788.89 103
19790.22 95
19791.55 90
19792.88 87
19794.21 94
19795.54 96
19796.87 88
19798.20 98
19799.53 87
19800.86 117
19802.19 101
19803.52 105
19804.85 88
19806.18 92
19807.50 102
19808.83 95
19810.16 87
19811.49 94
19812.82 109
19814.15 91
19815.49 103
19816.82 99
19818.15 90
19819.48 105
19820.81 102
19822.14 87
19823.47 92
19824.80 105
19826.13 76
19827.46 82
19828.79 85
19830.12 102
19831.45 98
19832.78 93
19834.11 98
19835.44 104
19836.77 104
19838.10 85
19839.44 91
19840.77 93
19842.10 107
19843.43 98
19844.76 96
19846.09 94
19847.42 103
19848.75 98
19850.08 108
19851.42 83
19852.75 98
19854.08 92
19855.41 97
19856.74 89
19858.07 88
19859.40 95
19860.74 93
19862.07 87
19863.40 105
19864.73 104
19866.06 103
19867.40 118
19868.73 105
19870.06 106
19871.39 78
19872.72 93
19874.06 88
19875.39 107
19876.72 96
19878.05 85
19879.38 118
19880.72 111
19882.05 87
19883.38 84
19884.71 95
19886.05 75
19887.38 103
19888.71 93
19890.04 116
19891.38 97
19892.71 98
19894.04 88
19895.38 104
19896.71 100
19898.04 104
19899.37 109
19900.71 107
19902.04 104
19903.37 98
19904.71 94
19906.04 99
19907.37 91
19908.71 106
19910.04 86
19911.37 93
19912.71 110
19914.04 92
19915.37 115
19916.71 78
19918.04 93
19919.37 106
19920.71 106
19922.04 99
19923.37 90
19924.71 101
19926.04 95
19927.38 104
19928.71 92
19930.04 98
19931.38 97
19932.71 106
19934.05 105
19935.38 112
19936.71 98
19938.05 124
19939.38 102
19940.72 89
19942.05 87
19943.39 85
19944.72 113
19946.06 87
19947.39 96
19948.72 90
19950.06 93
19951.39 83
19952.73 100
19954.06 95
19955.40 103
19956.73 96
19958.07 99
19959.40 87
19960.74 101
19962.07 88
19963.41 88
19964.74 101
19966.08 79
19967.41 104
19968.75 85
19970.08 96
19971.42 87
19972.76 105
19974.09 110
19975.43 100
19976.76 109
19978.10 104
19979.43 102
19980.77 111
19982.10 106
19983.44 104
19984.78 102
19986.11 89
19987.45 95
19988.78 93
19990.12 104
19991.46 85
19992.79 100
19994.13 89
19995.46 92
19996.80 90
19998.14 86
19999.47 110
20000.81 119
20002.15 90
20003.48 83
20004.82 93
20006.16 90
20007.49 113
20008.83 100
20010.17 80
20011.50 98
20012.84 95
20014.18 98
20015.51 109
20016.85 89
20018.19 93
20019.52 101
20020.86 110
20022.20 97
20023.53 92
20024.87 86
20026.21 111
20027.55 100
20028.88 100
20030.22 109
20031.56 95
20032.90 109
20034.23 93
20035.57 103
20036.91 91
20038.25 92
20039.58 97
20040.92 118
20042.26 123
20043.60 99
20044.93 100
20046.27 95
20047.61 93
20048.95 84
20050.29 92
20051.62 93
20052.96 100
20054.30 101
20055.64 101
20056.98 94
20058.32 91
20059.65 105
20060.99 89
20062.33 105
20063.67 89
20065.01 102
20066.35 95
20067.68 91
20069.02 92
20070.36 100
20071.70 84
20073.04 99
20074.38 92
20075.72 101
20077.06 90
20078.40 91
20079.73 76
20081.07 106
20082.41 99
20083.75 96
20085.09 83
20086.43 93
20087.77 98
20089.11 92
20090.45 110
20091.79 97
20093.13 91
20094.47 110
20095.81 108
20097.15 94
20098.48 103
20099.82 106
20101.16 101
20102.50 96
20103.84 87
20105.18 93
20106.52 106
20107.86 91
20109.20 102
20110.54 82
20111.88 90
20113.22 88
20114.56 101
20115.90 103
20117.24 85
20118.58 102
20119.93 93
20121.27 95
20122.61 105
20123.95 85
20125.29 92
20126.63 98
20127.97 101
20129.31 118
20130.65 80
20131.99 89
20133.33 93
20134.67 99
20136.01 109
