# Supplementary material for: MALDI-TOF MS typing enables the classification of brewing yeasts of the genus Saccharomyces to major beer styles
Source: PLoS One. 2017 Aug 9;12(8):e0181694. doi: 10.1371/journal.pone.0181694 (PMC5549903; doi:10.1371/journal.pone.0181694)
Supplement: S7 File — The directory includes 90 raw files and was zipped to “.zip”; the folder has three strains with 30 spectra per strain; S1 Text explains the raw files with an example and Table 1 represents the yeast strains used within the experiment. (ZIP) [file pone.0181694.s010.zip › 19-21/30278-69-Lag-Lag-Lag-YPG-18h-E-E_2016-10-03_5_0_H1_1.dat]

1998.43 1274
1998.85 1256
1999.27 1246
1999.69 1274
2000.11 1327
2000.54 1231
2000.96 1192
2001.38 1176
2001.80 1184
2002.23 1241
2002.65 1260
2003.07 1153
2003.49 1233
2003.92 1264
2004.34 1264
2004.76 1287
2005.18 1266
2005.61 1324
2006.03 1274
2006.45 1359
2006.87 1272
2007.30 1218
2007.72 1231
2008.14 1300
2008.57 1281
2008.99 1230
2009.41 1253
2009.84 1254
2010.26 1312
2010.68 1312
2011.11 1226
2011.53 1200
2011.95 1245
2012.38 1264
2012.80 1250
2013.22 1246
2013.65 1342
2014.07 1298
2014.49 1347
2014.92 1345
2015.34 1357
2015.77 1377
2016.19 1335
2016.61 1360
2017.04 1387
2017.46 1341
2017.89 1367
2018.31 1360
2018.73 1338
2019.16 1310
2019.58 1309
2020.01 1306
2020.43 1343
2020.85 1371
2021.28 1300
2021.70 1248
2022.13 1243
2022.55 1333
2022.98 1217
2023.40 1209
2023.83 1253
2024.25 1211
2024.68 1170
2025.10 1227
2025.53 1206
2025.95 1262
2026.38 1278
2026.80 1322
2027.23 1261
2027.65 1258
2028.08 1289
2028.50 1270
2028.93 1230
2029.35 1172
2029.78 1246
2030.20 1214
2030.63 1243
2031.05 1309
2031.48 1275
2031.90 1269
2032.33 1244
2032.75 1279
2033.18 1263
2033.61 1293
2034.03 1219
2034.46 1367
2034.88 1303
2035.31 1198
2035.74 1327
2036.16 1321
2036.59 1337
2037.01 1312
2037.44 1369
2037.87 1326
2038.29 1243
2038.72 1284
2039.14 1307
2039.57 1278
2040.00 1246
2040.42 1219
2040.85 1192
2041.28 1262
2041.70 1255
2042.13 1297
2042.56 1274
2042.98 1251
2043.41 1239
2043.84 1180
2044.26 1240
2044.69 1226
2045.12 1277
2045.54 1304
2045.97 1247
2046.40 1260
2046.82 1137
2047.25 1191
2047.68 1272
2048.11 1235
2048.53 1185
2048.96 1226
2049.39 1176
2049.82 1125
2050.24 1214
2050.67 1216
2051.10 1210
2051.53 1102
2051.95 1158
2052.38 1265
2052.81 1204
2053.24 1173
2053.66 1223
2054.09 1223
2054.52 1259
2054.95 1243
2055.38 1206
2055.80 1249
2056.23 1287
2056.66 1279
2057.09 1200
2057.52 1196
2057.94 1288
2058.37 1238
2058.80 1176
2059.23 1245
2059.66 1212
2060.09 1249
2060.51 1269
2060.94 1275
2061.37 1240
2061.80 1255
2062.23 1212
2062.66 1361
2063.09 1434
2063.52 1405
2063.94 1355
2064.37 1316
2064.80 1425
2065.23 1338
2065.66 1263
2066.09 1292
2066.52 1374
2066.95 1352
2067.38 1284
2067.81 1309
2068.24 1283
2068.66 1242
2069.09 1281
2069.52 1234
2069.95 1317
2070.38 1232
2070.81 1124
2071.24 1222
2071.67 1274
2072.10 1218
2072.53 1199
2072.96 1272
2073.39 1260
2073.82 1321
2074.25 1322
2074.68 1314
2075.11 1448
2075.54 1316
2075.97 1327
2076.40 1340
2076.83 1450
2077.26 1416
2077.69 1316
2078.12 1386
2078.55 1323
2078.98 1336
2079.41 1381
2079.84 1335
2080.27 1248
2080.70 1302
2081.14 1300
2081.57 1214
2082.00 1253
2082.43 1278
2082.86 1280
2083.29 1240
2083.72 1275
2084.15 1232
2084.58 1186
2085.01 1230
2085.44 1300
2085.88 1251
2086.31 1216
2086.74 1239
2087.17 1250
2087.60 1290
2088.03 1255
2088.46 1201
2088.89 1227
2089.33 1227
2089.76 1262
2090.19 1274
2090.62 1348
2091.05 1282
2091.48 1215
2091.92 1260
2092.35 1211
2092.78 1195
2093.21 1195
2093.64 1209
2094.07 1202
2094.51 1173
2094.94 1242
2095.37 1238
2095.80 1206
2096.24 1146
2096.67 1154
2097.10 1215
2097.53 1188
2097.96 1150
2098.40 1115
2098.83 1188
2099.26 1092
2099.69 1075
2100.13 1119
2100.56 1235
2100.99 1158
2101.43 1136
2101.86 1148
2102.29 1163
2102.72 1163
2103.16 1204
2103.59 1226
2104.02 1233
2104.46 1202
2104.89 1238
2105.32 1206
2105.76 1124
2106.19 1187
2106.62 1238
2107.05 1270
2107.49 1241
2107.92 1169
2108.36 1232
2108.79 1226
2109.22 1170
2109.66 1176
2110.09 1186
2110.52 1171
2110.96 1221
2111.39 1142
2111.82 1126
2112.26 1140
2112.69 1168
2113.13 1172
2113.56 1146
2113.99 1100
2114.43 1150
2114.86 1216
2115.30 1193
2115.73 1144
2116.16 1120
2116.60 1105
2117.03 1123
2117.47 1158
2117.90 1153
2118.34 1101
2118.77 1185
2119.21 1238
2119.64 1225
2120.07 1220
2120.51 1236
2120.94 1250
2121.38 1231
2121.81 1193
2122.25 1263
2122.68 1242
2123.12 1219
2123.55 1165
2123.99 1171
2124.42 1236
2124.86 1259
2125.29 1249
2125.73 1291
2126.16 1279
2126.60 1260
2127.04 1231
2127.47 1261
2127.91 1258
2128.34 1233
2128.78 1308
2129.21 1203
2129.65 1284
2130.08 1264
2130.52 1339
2130.96 1261
2131.39 1259
2131.83 1232
2132.26 1275
2132.70 1286
2133.14 1311
2133.57 1281
2134.01 1304
2134.44 1269
2134.88 1313
2135.32 1263
2135.75 1238
2136.19 1296
2136.62 1276
2137.06 1209
2137.50 1229
2137.93 1222
2138.37 1229
2138.81 1195
2139.24 1206
2139.68 1207
2140.12 1152
2140.55 1132
2140.99 1195
2141.43 1248
2141.86 1266
2142.30 1228
2142.74 1201
2143.18 1208
2143.61 1217
2144.05 1216
2144.49 1193
2144.92 1217
2145.36 1272
2145.80 1236
2146.24 1290
2146.67 1313
2147.11 1424
2147.55 1368
2147.99 1469
2148.42 1378
2148.86 1370
2149.30 1393
2149.74 1364
2150.17 1405
2150.61 1371
2151.05 1304
2151.49 1347
2151.92 1239
2152.36 1218
2152.80 1198
2153.24 1182
2153.68 1239
2154.11 1286
2154.55 1281
2154.99 1220
2155.43 1254
2155.87 1228
2156.31 1155
2156.74 1152
2157.18 1262
2157.62 1369
2158.06 1364
2158.50 1374
2158.94 1271
2159.38 1269
2159.81 1302
2160.25 1297
2160.69 1307
2161.13 1295
2161.57 1347
2162.01 1391
2162.45 1447
2162.89 1431
2163.33 1341
2163.76 1367
2164.20 1345
2164.64 1354
2165.08 1427
2165.52 1429
2165.96 1299
2166.40 1297
2166.84 1297
2167.28 1323
2167.72 1279
2168.16 1279
2168.60 1288
2169.04 1276
2169.48 1251
2169.92 1296
2170.36 1329
2170.80 1276
2171.24 1265
2171.68 1291
2172.12 1376
2172.56 1326
2173.00 1361
2173.44 1380
2173.88 1407
2174.32 1390
2174.76 1376
2175.20 1400
2175.64 1369
2176.08 1333
2176.52 1402
2176.96 1428
2177.40 1337
2177.84 1336
2178.28 1322
2178.72 1321
2179.16 1289
2179.60 1293
2180.04 1252
2180.48 1251
2180.92 1256
2181.37 1244
2181.81 1264
2182.25 1270
2182.69 1191
2183.13 1261
2183.57 1263
2184.01 1270
2184.45 1231
2184.89 1291
2185.34 1292
2185.78 1272
2186.22 1271
2186.66 1288
2187.10 1330
2187.54 1321
2187.98 1331
2188.43 1321
2188.87 1324
2189.31 1321
2189.75 1319
2190.19 1339
2190.63 1351
2191.08 1335
2191.52 1410
2191.96 1370
2192.40 1373
2192.84 1394
2193.29 1398
2193.73 1368
2194.17 1386
2194.61 1445
2195.05 1435
2195.50 1430
2195.94 1399
2196.38 1372
2196.82 1382
2197.27 1359
2197.71 1324
2198.15 1298
2198.59 1296
2199.04 1235
2199.48 1278
2199.92 1301
2200.37 1218
2200.81 1246
2201.25 1276
2201.69 1376
2202.14 1418
2202.58 1440
2203.02 1372
2203.47 1357
2203.91 1251
2204.35 1243
2204.80 1272
2205.24 1366
2205.68 1395
2206.13 1346
2206.57 1383
2207.01 1368
2207.46 1341
2207.90 1416
2208.34 1390
2208.79 1377
2209.23 1411
2209.67 1420
2210.12 1415
2210.56 1335
2211.01 1360
2211.45 1339
2211.89 1328
2212.34 1320
2212.78 1301
2213.23 1333
2213.67 1334
2214.11 1277
2214.56 1248
2215.00 1316
2215.45 1343
2215.89 1344
2216.34 1252
2216.78 1281
2217.22 1216
2217.67 1265
2218.11 1299
2218.56 1326
2219.00 1313
2219.45 1272
2219.89 1425
2220.34 1451
2220.78 1441
2221.23 1415
2221.67 1427
2222.12 1362
2222.56 1412
2223.01 1482
2223.45 1411
2223.90 1440
2224.34 1464
2224.79 1530
2225.23 1470
2225.68 1473
2226.12 1383
2226.57 1475
2227.01 1422
2227.46 1450
2227.91 1443
2228.35 1488
2228.80 1430
2229.24 1501
2229.69 1503
2230.13 1456
2230.58 1421
2231.03 1460
2231.47 1527
2231.92 1611
2232.36 1556
2232.81 1573
2233.26 1561
2233.70 1527
2234.15 1588
2234.59 1616
2235.04 1541
2235.49 1501
2235.93 1489
2236.38 1435
2236.83 1434
2237.27 1334
2237.72 1375
2238.17 1406
2238.61 1426
2239.06 1344
2239.51 1313
2239.95 1265
2240.40 1199
2240.85 1220
2241.29 1212
2241.74 1255
2242.19 1265
2242.63 1283
2243.08 1276
2243.53 1221
2243.98 1172
2244.42 1215
2244.87 1244
2245.32 1243
2245.76 1239
2246.21 1223
2246.66 1289
2247.11 1293
2247.55 1313
2248.00 1388
2248.45 1349
2248.90 1311
2249.35 1246
2249.79 1256
2250.24 1288
2250.69 1428
2251.14 1399
2251.58 1304
2252.03 1321
2252.48 1359
2252.93 1345
2253.38 1383
2253.82 1279
2254.27 1298
2254.72 1373
2255.17 1314
2255.62 1259
2256.07 1276
2256.51 1212
2256.96 1285
2257.41 1233
2257.86 1243
2258.31 1263
2258.76 1258
2259.21 1264
2259.65 1273
2260.10 1269
2260.55 1245
2261.00 1305
2261.45 1370
2261.90 1421
2262.35 1284
2262.80 1333
2263.25 1380
2263.69 1418
2264.14 1428
2264.59 1408
2265.04 1422
2265.49 1440
2265.94 1467
2266.39 1469
2266.84 1532
2267.29 1559
2267.74 1566
2268.19 1680
2268.64 1722
2269.09 1593
2269.54 1559
2269.99 1587
2270.44 1597
2270.89 1577
2271.34 1626
2271.79 1504
2272.24 1550
2272.69 1518
2273.14 1497
2273.59 1529
2274.04 1528
2274.49 1535
2274.94 1463
2275.39 1507
2275.84 1441
2276.29 1494
2276.74 1488
2277.19 1432
2277.64 1349
2278.09 1306
2278.54 1298
2278.99 1311
2279.44 1282
2279.89 1265
2280.34 1256
2280.79 1260
2281.25 1286
2281.70 1321
2282.15 1331
2282.60 1238
2283.05 1241
2283.50 1253
2283.95 1306
2284.40 1190
2284.85 1216
2285.31 1338
2285.76 1390
2286.21 1413
2286.66 1484
2287.11 1538
2287.56 1529
2288.01 1538
2288.47 1566
2288.92 1628
2289.37 1727
2289.82 1805
2290.27 1721
2290.72 1758
2291.18 1746
2291.63 1725
2292.08 1763
2292.53 1614
2292.98 1549
2293.44 1609
2293.89 1584
2294.34 1497
2294.79 1479
2295.24 1526
2295.70 1520
2296.15 1515
2296.60 1420
2297.05 1339
2297.51 1376
2297.96 1377
2298.41 1300
2298.86 1289
2299.32 1274
2299.77 1189
2300.22 1268
2300.67 1178
2301.13 1200
2301.58 1203
2302.03 1235
2302.49 1244
2302.94 1258
2303.39 1287
2303.85 1248
2304.30 1230
2304.75 1255
2305.20 1304
2305.66 1338
2306.11 1417
2306.56 1407
2307.02 1417
2307.47 1419
2307.93 1511
2308.38 1463
2308.83 1532
2309.29 1509
2309.74 1456
2310.19 1555
2310.65 1479
2311.10 1516
2311.55 1461
2312.01 1442
2312.46 1415
2312.92 1385
2313.37 1345
2313.82 1357
2314.28 1488
2314.73 1385
2315.19 1430
2315.64 1430
2316.10 1448
2316.55 1414
2317.00 1360
2317.46 1388
2317.91 1387
2318.37 1341
2318.82 1379
2319.28 1423
2319.73 1397
2320.19 1468
2320.64 1443
2321.10 1468
2321.55 1540
2322.01 1467
2322.46 1443
2322.92 1488
2323.37 1423
2323.83 1506
2324.28 1485
2324.74 1405
2325.19 1449
2325.65 1415
2326.10 1407
2326.56 1326
2327.01 1405
2327.47 1433
2327.92 1349
2328.38 1298
2328.83 1268
2329.29 1306
2329.74 1357
2330.20 1297
2330.66 1308
2331.11 1322
2331.57 1300
2332.02 1274
2332.48 1322
2332.94 1287
2333.39 1223
2333.85 1234
2334.30 1229
2334.76 1230
2335.22 1286
2335.67 1324
2336.13 1369
2336.58 1294
2337.04 1407
2337.50 1343
2337.95 1369
2338.41 1382
2338.87 1407
2339.32 1384
2339.78 1399
2340.24 1458
2340.69 1485
2341.15 1435
2341.61 1456
2342.06 1390
2342.52 1460
2342.98 1528
2343.43 1531
2343.89 1510
2344.35 1525
2344.81 1453
2345.26 1483
2345.72 1443
2346.18 1443
2346.63 1484
2347.09 1482
2347.55 1471
2348.01 1437
2348.46 1410
2348.92 1424
2349.38 1462
2349.84 1371
2350.29 1407
2350.75 1341
2351.21 1298
2351.67 1324
2352.13 1353
2352.58 1332
2353.04 1343
2353.50 1216
2353.96 1291
2354.41 1320
2354.87 1265
2355.33 1281
2355.79 1368
2356.25 1369
2356.71 1477
2357.16 1443
2357.62 1415
2358.08 1491
2358.54 1584
2359.00 1625
2359.46 1561
2359.91 1565
2360.37 1558
2360.83 1560
2361.29 1573
2361.75 1498
2362.21 1524
2362.67 1456
2363.13 1492
2363.58 1516
2364.04 1572
2364.50 1573
2364.96 1492
2365.42 1534
2365.88 1536
2366.34 1570
2366.80 1476
2367.26 1492
2367.72 1471
2368.18 1366
2368.64 1297
2369.10 1359
2369.55 1372
2370.01 1332
2370.47 1311
2370.93 1262
2371.39 1266
2371.85 1283
2372.31 1288
2372.77 1344
2373.23 1309
2373.69 1271
2374.15 1266
2374.61 1302
2375.07 1380
2375.53 1348
2375.99 1328
2376.45 1329
2376.91 1284
2377.37 1328
2377.83 1296
2378.29 1279
2378.75 1336
2379.21 1284
2379.68 1362
2380.14 1334
2380.60 1354
2381.06 1277
2381.52 1344
2381.98 1305
2382.44 1295
2382.90 1324
2383.36 1369
2383.82 1398
2384.28 1350
2384.74 1329
2385.20 1260
2385.67 1315
2386.13 1383
2386.59 1377
2387.05 1332
2387.51 1353
2387.97 1377
2388.43 1384
2388.89 1309
2389.36 1409
2389.82 1353
2390.28 1349
2390.74 1331
2391.20 1278
2391.66 1251
2392.13 1240
2392.59 1351
2393.05 1297
2393.51 1338
2393.97 1284
2394.43 1330
2394.90 1272
2395.36 1308
2395.82 1404
2396.28 1419
2396.74 1452
2397.21 1361
2397.67 1310
2398.13 1386
2398.59 1319
2399.06 1327
2399.52 1306
2399.98 1190
2400.44 1326
2400.91 1348
2401.37 1233
2401.83 1233
2402.29 1218
2402.76 1177
2403.22 1275
2403.68 1257
2404.14 1233
2404.61 1270
2405.07 1200
2405.53 1278
2406.00 1357
2406.46 1334
2406.92 1291
2407.39 1218
2407.85 1193
2408.31 1226
2408.78 1230
2409.24 1297
2409.70 1227
2410.17 1210
2410.63 1165
2411.09 1208
2411.56 1186
2412.02 1261
2412.48 1256
2412.95 1191
2413.41 1273
2413.87 1232
2414.34 1294
2414.80 1277
2415.27 1348
2415.73 1332
2416.19 1410
2416.66 1360
2417.12 1392
2417.59 1434
2418.05 1439
2418.51 1430
2418.98 1348
2419.44 1328
2419.91 1455
2420.37 1421
2420.84 1500
2421.30 1454
2421.77 1466
2422.23 1422
2422.69 1341
2423.16 1477
2423.62 1430
2424.09 1424
2424.55 1332
2425.02 1357
2425.48 1391
2425.95 1291
2426.41 1318
2426.88 1243
2427.34 1235
2427.81 1212
2428.27 1191
2428.74 1226
2429.20 1222
2429.67 1205
2430.13 1233
2430.60 1185
2431.07 1229
2431.53 1252
2432.00 1245
2432.46 1268
2432.93 1352
2433.39 1391
2433.86 1358
2434.32 1344
2434.79 1343
2435.26 1321
2435.72 1341
2436.19 1451
2436.65 1468
2437.12 1505
2437.59 1501
2438.05 1502
2438.52 1504
2438.98 1500
2439.45 1543
2439.92 1604
2440.38 1633
2440.85 1512
2441.32 1470
2441.78 1376
2442.25 1412
2442.72 1352
2443.18 1306
2443.65 1369
2444.12 1338
2444.58 1419
2445.05 1370
2445.52 1232
2445.98 1159
2446.45 1206
2446.92 1212
2447.38 1200
2447.85 1175
2448.32 1246
2448.78 1211
2449.25 1207
2449.72 1120
2450.19 1145
2450.65 1183
2451.12 1200
2451.59 1194
2452.06 1210
2452.52 1229
2452.99 1203
2453.46 1164
2453.93 1135
2454.39 1105
2454.86 1187
2455.33 1211
2455.80 1194
2456.26 1176
2456.73 1192
2457.20 1213
2457.67 1191
2458.14 1155
2458.60 1215
2459.07 1194
2459.54 1273
2460.01 1247
2460.48 1281
2460.95 1249
2461.41 1275
2461.88 1242
2462.35 1229
2462.82 1239
2463.29 1275
2463.76 1259
2464.22 1315
2464.69 1291
2465.16 1286
2465.63 1275
2466.10 1303
2466.57 1234
2467.04 1234
2467.51 1237
2467.97 1333
2468.44 1342
2468.91 1364
2469.38 1313
2469.85 1322
2470.32 1335
2470.79 1256
2471.26 1257
2471.73 1274
2472.20 1184
2472.67 1159
2473.14 1128
2473.61 1161
2474.07 1157
2474.54 1257
2475.01 1253
2475.48 1250
2475.95 1228
2476.42 1262
2476.89 1274
2477.36 1277
2477.83 1258
2478.30 1233
2478.77 1399
2479.24 1327
2479.71 1219
2480.18 1231
2480.65 1218
2481.12 1154
2481.59 1212
2482.06 1231
2482.53 1198
2483.00 1246
2483.47 1259
2483.95 1327
2484.42 1409
2484.89 1377
2485.36 1340
2485.83 1352
2486.30 1366
2486.77 1328
2487.24 1312
2487.71 1305
2488.18 1321
2488.65 1231
2489.12 1209
2489.59 1255
2490.07 1318
2490.54 1358
2491.01 1325
2491.48 1333
2491.95 1309
2492.42 1405
2492.89 1419
2493.36 1371
2493.84 1339
2494.31 1374
2494.78 1395
2495.25 1361
2495.72 1337
2496.19 1316
2496.66 1257
2497.14 1270
2497.61 1249
2498.08 1223
2498.55 1183
2499.02 1194
2499.50 1270
2499.97 1269
2500.44 1174
2500.91 1230
2501.38 1213
2501.86 1217
2502.33 1205
2502.80 1252
2503.27 1249
2503.74 1223
2504.22 1282
2504.69 1300
2505.16 1220
2505.63 1249
2506.11 1229
2506.58 1308
2507.05 1336
2507.52 1450
2508.00 1434
2508.47 1491
2508.94 1437
2509.42 1471
2509.89 1477
2510.36 1565
2510.83 1541
2511.31 1530
2511.78 1543
2512.25 1445
2512.73 1447
2513.20 1452
2513.67 1454
2514.15 1417
2514.62 1326
2515.09 1364
2515.57 1344
2516.04 1314
2516.51 1238
2516.99 1335
2517.46 1340
2517.94 1291
2518.41 1320
2518.88 1298
2519.36 1264
2519.83 1271
2520.30 1256
2520.78 1254
2521.25 1260
2521.73 1305
2522.20 1254
2522.67 1214
2523.15 1259
2523.62 1279
2524.10 1189
2524.57 1252
2525.05 1285
2525.52 1284
2525.99 1230
2526.47 1365
2526.94 1357
2527.42 1312
2527.89 1293
2528.37 1293
2528.84 1240
2529.32 1296
2529.79 1310
2530.27 1364
2530.74 1332
2531.22 1260
2531.69 1294
2532.17 1370
2532.64 1367
2533.12 1368
2533.59 1355
2534.07 1317
2534.54 1303
2535.02 1282
2535.49 1365
2535.97 1313
2536.44 1313
2536.92 1335
2537.39 1437
2537.87 1345
2538.34 1282
2538.82 1268
2539.30 1352
2539.77 1310
2540.25 1308
2540.72 1371
2541.20 1303
2541.68 1294
2542.15 1325
2542.63 1292
2543.10 1318
2543.58 1311
2544.06 1344
2544.53 1374
2545.01 1397
2545.48 1374
2545.96 1437
2546.44 1458
2546.91 1502
2547.39 1476
2547.87 1499
2548.34 1560
2548.82 1550
2549.30 1530
2549.77 1513
2550.25 1554
2550.73 1544
2551.20 1473
2551.68 1453
2552.16 1509
2552.63 1410
2553.11 1459
2553.59 1449
2554.06 1429
2554.54 1317
2555.02 1372
2555.50 1399
2555.97 1356
2556.45 1357
2556.93 1292
2557.40 1328
2557.88 1303
2558.36 1202
2558.84 1173
2559.31 1224
2559.79 1209
2560.27 1267
2560.75 1177
2561.23 1208
2561.70 1154
2562.18 1167
2562.66 1229
2563.14 1217
2563.61 1284
2564.09 1233
2564.57 1155
2565.05 1175
2565.53 1215
2566.00 1227
2566.48 1194
2566.96 1156
2567.44 1165
2567.92 1190
2568.40 1195
2568.87 1186
2569.35 1236
2569.83 1195
2570.31 1234
2570.79 1232
2571.27 1256
2571.75 1252
2572.22 1288
2572.70 1303
2573.18 1227
2573.66 1202
2574.14 1251
2574.62 1252
2575.10 1264
2575.58 1235
2576.06 1242
2576.54 1290
2577.01 1270
2577.49 1216
2577.97 1230
2578.45 1283
2578.93 1150
2579.41 1187
2579.89 1173
2580.37 1157
2580.85 1161
2581.33 1141
2581.81 1147
2582.29 1147
2582.77 1232
2583.25 1177
2583.73 1228
2584.21 1221
2584.69 1137
2585.17 1145
2585.65 1171
2586.13 1188
2586.61 1185
2587.09 1180
2587.57 1185
2588.05 1213
2588.53 1169
2589.01 1177
2589.49 1215
2589.97 1194
2590.45 1242
2590.93 1239
2591.41 1176
2591.89 1210
2592.37 1231
2592.85 1254
2593.33 1285
2593.81 1269
2594.30 1301
2594.78 1293
2595.26 1145
2595.74 1280
2596.22 1302
2596.70 1225
2597.18 1198
2597.66 1244
2598.14 1175
2598.62 1177
2599.11 1302
2599.59 1260
2600.07 1279
2600.55 1248
2601.03 1186
2601.51 1218
2601.99 1188
2602.48 1230
2602.96 1188
2603.44 1224
2603.92 1274
2604.40 1233
2604.88 1271
2605.37 1301
2605.85 1255
2606.33 1242
2606.81 1263
2607.29 1348
2607.78 1411
2608.26 1348
2608.74 1323
2609.22 1320
2609.70 1346
2610.19 1342
2610.67 1316
2611.15 1304
2611.63 1348
2612.12 1377
2612.60 1301
2613.08 1312
2613.56 1272
2614.05 1246
2614.53 1246
2615.01 1214
2615.49 1140
2615.98 1154
2616.46 1162
2616.94 1203
2617.43 1263
2617.91 1205
2618.39 1173
2618.87 1174
2619.36 1175
2619.84 1163
2620.32 1216
2620.81 1199
2621.29 1163
2621.77 1178
2622.26 1266
2622.74 1268
2623.22 1242
2623.71 1264
2624.19 1295
2624.67 1201
2625.16 1250
2625.64 1294
2626.13 1222
2626.61 1241
2627.09 1244
2627.58 1283
2628.06 1225
2628.55 1239
2629.03 1232
2629.51 1209
2630.00 1104
2630.48 1238
2630.97 1271
2631.45 1194
2631.93 1132
2632.42 1182
2632.90 1223
2633.39 1168
2633.87 1207
2634.36 1146
2634.84 1283
2635.33 1224
2635.81 1177
2636.29 1292
2636.78 1134
2637.26 1189
2637.75 1233
2638.23 1227
2638.72 1243
2639.20 1229
2639.69 1292
2640.17 1278
2640.66 1255
2641.14 1257
2641.63 1284
2642.11 1213
2642.60 1246
2643.08 1296
2643.57 1206
2644.05 1199
2644.54 1175
2645.03 1238
2645.51 1243
2646.00 1247
2646.48 1232
2646.97 1242
2647.45 1219
2647.94 1249
2648.43 1264
2648.91 1291
2649.40 1258
2649.88 1210
2650.37 1222
2650.85 1206
2651.34 1210
2651.83 1234
2652.31 1266
2652.80 1263
2653.29 1239
2653.77 1275
2654.26 1250
2654.74 1257
2655.23 1229
2655.72 1230
2656.20 1250
2656.69 1289
2657.18 1376
2657.66 1320
2658.15 1244
2658.64 1155
2659.12 1277
2659.61 1306
2660.10 1210
2660.58 1212
2661.07 1196
2661.56 1183
2662.05 1186
2662.53 1170
2663.02 1219
2663.51 1220
2663.99 1199
2664.48 1217
2664.97 1313
2665.46 1246
2665.94 1205
2666.43 1236
2666.92 1211
2667.41 1271
2667.89 1249
2668.38 1251
2668.87 1277
2669.36 1322
2669.84 1249
2670.33 1303
2670.82 1279
2671.31 1285
2671.80 1321
2672.28 1329
2672.77 1336
2673.26 1385
2673.75 1479
2674.24 1418
2674.72 1428
2675.21 1447
2675.70 1427
2676.19 1356
2676.68 1356
2677.17 1313
2677.65 1349
2678.14 1385
2678.63 1354
2679.12 1278
2679.61 1275
2680.10 1314
2680.59 1415
2681.07 1363
2681.56 1406
2682.05 1417
2682.54 1375
2683.03 1332
2683.52 1285
2684.01 1267
2684.50 1247
2684.99 1220
2685.47 1183
2685.96 1250
2686.45 1246
2686.94 1272
2687.43 1270
2687.92 1270
2688.41 1229
2688.90 1375
2689.39 1269
2689.88 1353
2690.37 1284
2690.86 1312
2691.35 1279
2691.84 1331
2692.33 1275
2692.82 1293
2693.31 1307
2693.80 1318
2694.29 1349
2694.78 1319
2695.27 1283
2695.76 1329
2696.25 1333
2696.74 1213
2697.23 1239
2697.72 1292
2698.21 1312
2698.70 1348
2699.19 1320
2699.68 1325
2700.17 1322
2700.66 1383
2701.15 1295
2701.64 1309
2702.13 1377
2702.62 1288
2703.11 1196
2703.61 1217
2704.10 1261
2704.59 1206
2705.08 1224
2705.57 1188
2706.06 1221
2706.55 1189
2707.04 1248
2707.53 1213
2708.02 1237
2708.52 1087
2709.01 1192
2709.50 1196
2709.99 1191
2710.48 1213
2710.97 1211
2711.46 1145
2711.96 1154
2712.45 1163
2712.94 1054
2713.43 1107
2713.92 1139
2714.41 1178
2714.91 1213
2715.40 1168
2715.89 1122
2716.38 1118
2716.87 1136
2717.37 1144
2717.86 1183
2718.35 1186
2718.84 1200
2719.33 1202
2719.83 1245
2720.32 1201
2720.81 1229
2721.30 1267
2721.80 1202
2722.29 1183
2722.78 1160
2723.27 1200
2723.77 1185
2724.26 1184
2724.75 1239
2725.24 1175
2725.74 1176
2726.23 1142
2726.72 1153
2727.22 1183
2727.71 1154
2728.20 1233
2728.70 1238
2729.19 1240
2729.68 1262
2730.18 1240
2730.67 1188
2731.16 1319
2731.65 1360
2732.15 1307
2732.64 1298
2733.14 1356
2733.63 1381
2734.12 1414
2734.62 1361
2735.11 1347
2735.60 1395
2736.10 1344
2736.59 1308
2737.08 1244
2737.58 1307
2738.07 1300
2738.57 1254
2739.06 1162
2739.55 1239
2740.05 1189
2740.54 1211
2741.04 1268
2741.53 1213
2742.03 1201
2742.52 1152
2743.01 1161
2743.51 1155
2744.00 1175
2744.50 1162
2744.99 1232
2745.49 1130
2745.98 1130
2746.48 1165
2746.97 1220
2747.47 1161
2747.96 1214
2748.46 1155
2748.95 1124
2749.45 1156
2749.94 1151
2750.44 1179
2750.93 1202
2751.43 1179
2751.92 1185
2752.42 1204
2752.91 1175
2753.41 1205
2753.90 1165
2754.40 1175
2754.89 1149
2755.39 1237
2755.88 1251
2756.38 1142
2756.87 1188
2757.37 1249
2757.87 1203
2758.36 1224
2758.86 1213
2759.35 1188
2759.85 1156
2760.35 1246
2760.84 1255
2761.34 1155
2761.83 1160
2762.33 1247
2762.83 1204
2763.32 1193
2763.82 1152
2764.31 1156
2764.81 1249
2765.31 1138
2765.80 1207
2766.30 1162
2766.80 1114
2767.29 1195
2767.79 1148
2768.29 1120
2768.78 1108
2769.28 1109
2769.78 1111
2770.27 1168
2770.77 1176
2771.27 1237
2771.76 1203
2772.26 1237
2772.76 1289
2773.26 1246
2773.75 1241
2774.25 1248
2774.75 1185
2775.24 1221
2775.74 1232
2776.24 1262
2776.74 1292
2777.23 1236
2777.73 1253
2778.23 1240
2778.73 1220
2779.22 1198
2779.72 1209
2780.22 1218
2780.72 1180
2781.21 1259
2781.71 1248
2782.21 1338
2782.71 1239
2783.21 1291
2783.70 1367
2784.20 1326
2784.70 1249
2785.20 1227
2785.70 1237
2786.20 1302
2786.69 1266
2787.19 1275
2787.69 1267
2788.19 1207
2788.69 1276
2789.19 1234
2789.68 1290
2790.18 1297
2790.68 1273
2791.18 1287
2791.68 1363
2792.18 1320
2792.68 1370
2793.18 1345
2793.67 1336
2794.17 1408
2794.67 1398
2795.17 1406
2795.67 1430
2796.17 1452
2796.67 1334
2797.17 1327
2797.67 1433
2798.17 1490
2798.67 1414
2799.17 1343
2799.66 1354
2800.16 1343
2800.66 1312
2801.16 1272
2801.66 1240
2802.16 1276
2802.66 1227
2803.16 1264
2803.66 1379
2804.16 1417
2804.66 1325
2805.16 1320
2805.66 1375
2806.16 1434
2806.66 1483
2807.16 1399
2807.66 1602
2808.16 1627
2808.66 1539
2809.16 1534
2809.66 1565
2810.16 1657
2810.66 1617
2811.16 1700
2811.66 1639
2812.17 1602
2812.67 1523
2813.17 1552
2813.67 1572
2814.17 1452
2814.67 1423
2815.17 1438
2815.67 1390
2816.17 1286
2816.67 1283
2817.17 1288
2817.67 1277
2818.18 1235
2818.68 1224
2819.18 1239
2819.68 1184
2820.18 1283
2820.68 1256
2821.18 1197
2821.68 1272
2822.19 1229
2822.69 1178
2823.19 1168
2823.69 1174
2824.19 1174
2824.69 1131
2825.20 1136
2825.70 1137
2826.20 1163
2826.70 1183
2827.20 1150
2827.70 1140
2828.21 1164
2828.71 1166
2829.21 1240
2829.71 1152
2830.22 1179
2830.72 1222
2831.22 1214
2831.72 1262
2832.22 1271
2832.73 1247
2833.23 1196
2833.73 1201
2834.23 1228
2834.74 1261
2835.24 1218
2835.74 1269
2836.24 1314
2836.75 1284
2837.25 1237
2837.75 1259
2838.26 1253
2838.76 1231
2839.26 1189
2839.76 1167
2840.27 1175
2840.77 1198
2841.27 1206
2841.78 1287
2842.28 1256
2842.78 1179
2843.29 1181
2843.79 1239
2844.29 1320
2844.80 1256
2845.30 1333
2845.80 1291
2846.31 1271
2846.81 1242
2847.32 1236
2847.82 1244
2848.32 1265
2848.83 1292
2849.33 1178
2849.83 1211
2850.34 1261
2850.84 1243
2851.35 1203
2851.85 1249
2852.35 1204
2852.86 1231
2853.36 1262
2853.87 1300
2854.37 1132
2854.88 1240
2855.38 1254
2855.88 1309
2856.39 1317
2856.89 1399
2857.40 1328
2857.90 1365
2858.41 1346
2858.91 1252
2859.42 1363
2859.92 1375
2860.43 1377
2860.93 1380
2861.44 1336
2861.94 1244
2862.45 1357
2862.95 1330
2863.46 1312
2863.96 1283
2864.47 1201
2864.97 1173
2865.48 1141
2865.98 1248
2866.49 1254
2866.99 1213
2867.50 1268
2868.00 1243
2868.51 1265
2869.02 1323
2869.52 1277
2870.03 1249
2870.53 1243
2871.04 1264
2871.54 1336
2872.05 1368
2872.56 1280
2873.06 1215
2873.57 1206
2874.07 1165
2874.58 1278
2875.09 1171
2875.59 1175
2876.10 1226
2876.61 1254
2877.11 1222
2877.62 1147
2878.12 1259
2878.63 1278
2879.14 1292
2879.64 1258
2880.15 1295
2880.66 1321
2881.16 1275
2881.67 1319
2882.18 1315
2882.68 1385
2883.19 1512
2883.70 1440
2884.20 1446
2884.71 1477
2885.22 1459
2885.73 1505
2886.23 1527
2886.74 1460
2887.25 1500
2887.75 1497
2888.26 1492
2888.77 1518
2889.28 1477
2889.78 1436
2890.29 1459
2890.80 1404
2891.31 1402
2891.81 1416
2892.32 1347
2892.83 1323
2893.34 1315
2893.84 1388
2894.35 1350
2894.86 1367
2895.37 1460
2895.88 1294
2896.38 1379
2896.89 1385
2897.40 1323
2897.91 1353
2898.42 1348
2898.92 1266
2899.43 1313
2899.94 1320
2900.45 1321
2900.96 1366
2901.47 1431
2901.98 1368
2902.48 1309
2902.99 1356
2903.50 1365
2904.01 1460
2904.52 1439
2905.03 1360
2905.54 1326
2906.04 1270
2906.55 1211
2907.06 1302
2907.57 1282
2908.08 1299
2908.59 1214
2909.10 1217
2909.61 1193
2910.12 1194
2910.63 1210
2911.14 1221
2911.64 1211
2912.15 1216
2912.66 1285
2913.17 1348
2913.68 1354
2914.19 1250
2914.70 1277
2915.21 1332
2915.72 1372
2916.23 1310
2916.74 1317
2917.25 1371
2917.76 1331
2918.27 1373
2918.78 1419
2919.29 1368
2919.80 1430
2920.31 1491
2920.82 1495
2921.33 1539
2921.84 1517
2922.35 1604
2922.86 1615
2923.37 1540
2923.88 1539
2924.39 1535
2924.90 1538
2925.41 1531
2925.92 1462
2926.44 1349
2926.95 1416
2927.46 1388
2927.97 1299
2928.48 1313
2928.99 1273
2929.50 1254
2930.01 1273
2930.52 1154
2931.03 1178
2931.54 1181
2932.05 1222
2932.57 1229
2933.08 1234
2933.59 1324
2934.10 1306
2934.61 1280
2935.12 1334
2935.63 1337
2936.15 1443
2936.66 1485
2937.17 1601
2937.68 1696
2938.19 1733
2938.70 1764
2939.22 1823
2939.73 1855
2940.24 1875
2940.75 1914
2941.26 1898
2941.77 1912
2942.29 1893
2942.80 1899
2943.31 1934
2943.82 1811
2944.34 1826
2944.85 1713
2945.36 1640
2945.87 1629
2946.38 1607
2946.90 1511
2947.41 1400
2947.92 1447
2948.43 1426
2948.95 1438
2949.46 1353
2949.97 1387
2950.48 1379
2951.00 1276
2951.51 1254
2952.02 1297
2952.54 1328
2953.05 1246
2953.56 1223
2954.08 1251
2954.59 1236
2955.10 1234
2955.61 1208
2956.13 1212
2956.64 1198
2957.15 1235
2957.67 1198
2958.18 1134
2958.69 1257
2959.21 1297
2959.72 1288
2960.23 1274
2960.75 1309
2961.26 1331
2961.78 1328
2962.29 1267
2962.80 1301
2963.32 1360
2963.83 1380
2964.35 1318
2964.86 1338
2965.37 1263
2965.89 1288
2966.40 1326
2966.92 1340
2967.43 1365
2967.94 1293
2968.46 1292
2968.97 1306
2969.49 1277
2970.00 1297
2970.52 1229
2971.03 1271
2971.54 1341
2972.06 1269
2972.57 1224
2973.09 1272
2973.60 1268
2974.12 1342
2974.63 1352
2975.15 1320
2975.66 1272
2976.18 1312
2976.69 1278
2977.21 1305
2977.72 1356
2978.24 1430
2978.75 1389
2979.27 1366
2979.78 1375
2980.30 1366
2980.81 1361
2981.33 1450
2981.84 1384
2982.36 1354
2982.88 1389
2983.39 1373
2983.91 1409
2984.42 1410
2984.94 1442
2985.45 1438
2985.97 1474
2986.49 1349
2987.00 1362
2987.52 1434
2988.03 1440
2988.55 1411
2989.07 1466
2989.58 1380
2990.10 1406
2990.61 1409
2991.13 1456
2991.65 1431
2992.16 1503
2992.68 1456
2993.20 1547
2993.71 1558
2994.23 1605
2994.75 1665
2995.26 1698
2995.78 1769
2996.30 1728
2996.81 1706
2997.33 1763
2997.85 1870
2998.36 1772
2998.88 1786
2999.40 1902
2999.91 2022
3000.43 2130
3000.95 2183
3001.46 2539
3001.98 2638
3002.50 2784
3003.02 2933
3003.53 2756
3004.05 2911
3004.57 2916
3005.09 2678
3005.60 2531
3006.12 2459
3006.64 2294
3007.16 2087
3007.67 1959
3008.19 1798
3008.71 1685
3009.23 1564
3009.74 1523
3010.26 1567
3010.78 1528
3011.30 1506
3011.82 1482
3012.33 1427
3012.85 1512
3013.37 1447
3013.89 1511
3014.41 1434
3014.93 1424
3015.44 1476
3015.96 1479
3016.48 1411
3017.00 1464
3017.52 1439
3018.04 1410
3018.55 1387
3019.07 1452
3019.59 1468
3020.11 1440
3020.63 1450
3021.15 1491
3021.67 1527
3022.19 1440
3022.71 1460
3023.22 1479
3023.74 1544
3024.26 1429
3024.78 1408
3025.30 1464
3025.82 1485
3026.34 1408
3026.86 1395
3027.38 1422
3027.90 1414
3028.42 1329
3028.94 1360
3029.46 1315
3029.98 1238
3030.49 1271
3031.01 1353
3031.53 1343
3032.05 1308
3032.57 1310
3033.09 1369
3033.61 1302
3034.13 1311
3034.65 1336
3035.17 1366
3035.69 1397
3036.21 1324
3036.73 1287
3037.25 1290
3037.77 1299
3038.29 1277
3038.81 1319
3039.34 1248
3039.86 1273
3040.38 1340
3040.90 1246
3041.42 1322
3041.94 1358
3042.46 1399
3042.98 1346
3043.50 1276
3044.02 1302
3044.54 1370
3045.06 1341
3045.58 1290
3046.10 1188
3046.63 1216
3047.15 1260
3047.67 1248
3048.19 1222
3048.71 1191
3049.23 1276
3049.75 1268
3050.27 1301
3050.79 1251
3051.32 1236
3051.84 1217
3052.36 1227
3052.88 1214
3053.40 1188
3053.92 1310
3054.45 1266
3054.97 1206
3055.49 1193
3056.01 1214
3056.53 1249
3057.05 1269
3057.58 1238
3058.10 1210
3058.62 1236
3059.14 1301
3059.66 1255
3060.19 1261
3060.71 1343
3061.23 1335
3061.75 1389
3062.28 1355
3062.80 1373
3063.32 1385
3063.84 1473
3064.37 1363
3064.89 1437
3065.41 1412
3065.93 1417
3066.46 1511
3066.98 1366
3067.50 1424
3068.02 1439
3068.55 1401
3069.07 1367
3069.59 1380
3070.12 1404
3070.64 1420
3071.16 1428
3071.69 1454
3072.21 1510
3072.73 1404
3073.26 1515
3073.78 1607
3074.30 1573
3074.83 1609
3075.35 1624
3075.87 1607
3076.40 1643
3076.92 1594
3077.44 1743
3077.97 1719
3078.49 1748
3079.01 1752
3079.54 1749
3080.06 1756
3080.59 1835
3081.11 1719
3081.63 1685
3082.16 1755
3082.68 1740
3083.21 1674
3083.73 1645
3084.25 1684
3084.78 1729
3085.30 1767
3085.83 1798
3086.35 1758
3086.88 1894
3087.40 2032
3087.93 1999
3088.45 2177
3088.97 2213
3089.50 2210
3090.02 2241
3090.55 2139
3091.07 2129
3091.60 2006
3092.12 2000
3092.65 1884
3093.17 1916
3093.70 1796
3094.22 1859
3094.75 1902
3095.27 1891
3095.80 1708
3096.32 1889
3096.85 2043
3097.37 2128
3097.90 2179
3098.43 2425
3098.95 2694
3099.48 2826
3100.00 3138
3100.53 3492
3101.05 3651
3101.58 4006
3102.10 4048
3102.63 3925
3103.16 3760
3103.68 3493
3104.21 3179
3104.73 2934
3105.26 2691
3105.79 2547
3106.31 2280
3106.84 2050
3107.36 1895
3107.89 1923
3108.42 1804
3108.94 1786
3109.47 1709
3110.00 1757
3110.52 1696
3111.05 1654
3111.57 1642
3112.10 1573
3112.63 1515
3113.15 1514
3113.68 1584
3114.21 1524
3114.74 1463
3115.26 1537
3115.79 1494
3116.32 1521
3116.84 1493
3117.37 1443
3117.90 1517
3118.42 1496
3118.95 1627
3119.48 1637
3120.01 1631
3120.53 1559
3121.06 1624
3121.59 1622
3122.11 1694
3122.64 1682
3123.17 1656
3123.70 1606
3124.22 1570
3124.75 1523
3125.28 1449
3125.81 1524
3126.34 1493
3126.86 1510
3127.39 1490
3127.92 1443
3128.45 1344
3128.98 1370
3129.50 1421
3130.03 1384
3130.56 1399
3131.09 1348
3131.62 1363
3132.14 1300
3132.67 1337
3133.20 1296
3133.73 1322
3134.26 1346
3134.79 1334
3135.31 1327
3135.84 1369
3136.37 1263
3136.90 1281
3137.43 1244
3137.96 1288
3138.49 1355
3139.02 1372
3139.54 1245
3140.07 1278
3140.60 1276
3141.13 1294
3141.66 1242
3142.19 1213
3142.72 1299
3143.25 1353
3143.78 1382
3144.31 1281
3144.84 1301
3145.37 1347
3145.89 1439
3146.42 1386
3146.95 1374
3147.48 1454
3148.01 1444
3148.54 1473
3149.07 1387
3149.60 1442
3150.13 1442
3150.66 1446
3151.19 1469
3151.72 1427
3152.25 1435
3152.78 1460
3153.31 1420
3153.84 1423
3154.37 1441
3154.90 1447
3155.43 1458
3155.96 1401
3156.49 1385
3157.02 1367
3157.55 1404
3158.08 1387
3158.61 1402
3159.14 1385
3159.68 1407
3160.21 1313
3160.74 1356
3161.27 1338
3161.80 1320
3162.33 1329
3162.86 1260
3163.39 1320
3163.92 1311
3164.45 1289
3164.98 1311
3165.51 1273
3166.05 1241
3166.58 1337
3167.11 1310
3167.64 1253
3168.17 1255
3168.70 1234
3169.23 1253
3169.76 1219
3170.30 1279
3170.83 1243
3171.36 1289
3171.89 1283
3172.42 1355
3172.95 1363
3173.49 1321
3174.02 1320
3174.55 1314
3175.08 1294
3175.61 1302
3176.15 1303
3176.68 1304
3177.21 1253
3177.74 1263
3178.27 1362
3178.81 1323
3179.34 1312
3179.87 1233
3180.40 1277
3180.93 1249
3181.47 1315
3182.00 1263
3182.53 1179
3183.06 1213
3183.60 1233
3184.13 1246
3184.66 1224
3185.20 1133
3185.73 1154
3186.26 1160
3186.79 1208
3187.33 1262
3187.86 1307
3188.39 1401
3188.93 1287
3189.46 1280
3189.99 1260
3190.52 1222
3191.06 1210
3191.59 1290
3192.12 1258
3192.66 1265
3193.19 1221
3193.72 1262
3194.26 1248
3194.79 1338
3195.33 1282
3195.86 1309
3196.39 1269
3196.93 1347
3197.46 1273
3197.99 1307
3198.53 1408
3199.06 1408
3199.60 1428
3200.13 1388
3200.66 1417
3201.20 1382
3201.73 1456
3202.27 1476
3202.80 1424
3203.33 1425
3203.87 1369
3204.40 1475
3204.94 1573
3205.47 1577
3206.01 1555
3206.54 1650
3207.07 1755
3207.61 1672
3208.14 1602
3208.68 1622
3209.21 1605
3209.75 1692
3210.28 1625
3210.82 1581
3211.35 1620
3211.89 1535
3212.42 1447
3212.96 1395
3213.49 1383
3214.03 1392
3214.56 1411
3215.10 1338
3215.63 1327
3216.17 1254
3216.70 1327
3217.24 1269
3217.78 1209
3218.31 1253
3218.85 1207
3219.38 1268
3219.92 1288
3220.45 1278
3220.99 1387
3221.52 1473
3222.06 1503
3222.60 1469
3223.13 1458
3223.67 1499
3224.20 1489
3224.74 1451
3225.28 1464
3225.81 1452
3226.35 1440
3226.88 1409
3227.42 1428
3227.96 1381
3228.49 1366
3229.03 1467
3229.57 1436
3230.10 1425
3230.64 1415
3231.18 1399
3231.71 1378
3232.25 1353
3232.79 1448
3233.32 1495
3233.86 1495
3234.40 1535
3234.93 1494
3235.47 1471
3236.01 1526
3236.54 1515
3237.08 1449
3237.62 1544
3238.15 1448
3238.69 1478
3239.23 1524
3239.77 1554
3240.30 1550
3240.84 1481
3241.38 1384
3241.92 1481
3242.45 1472
3242.99 1564
3243.53 1549
3244.07 1452
3244.60 1480
3245.14 1601
3245.68 1671
3246.22 1655
3246.75 1695
3247.29 1773
3247.83 1867
3248.37 2076
3248.91 2152
3249.44 2396
3249.98 2586
3250.52 2649
3251.06 2812
3251.60 2744
3252.14 2915
3252.67 3033
3253.21 2989
3253.75 2854
3254.29 2550
3254.83 2504
3255.37 2455
3255.90 2325
3256.44 2193
3256.98 2193
3257.52 2188
3258.06 2189
3258.60 2197
3259.14 2260
3259.68 2235
3260.21 2399
3260.75 2414
3261.29 2452
3261.83 2572
3262.37 2689
3262.91 2633
3263.45 2663
3263.99 2646
3264.53 2554
3265.07 2564
3265.61 2495
3266.15 2556
3266.69 2493
3267.23 2360
3267.76 2208
3268.30 2180
3268.84 2162
3269.38 2026
3269.92 2040
3270.46 1954
3271.00 1916
3271.54 1759
3272.08 1796
3272.62 1842
3273.16 1927
3273.70 1858
3274.24 1774
3274.78 1822
3275.32 1857
3275.86 1791
3276.40 1779
3276.94 1886
3277.48 1949
3278.03 1867
3278.57 1880
3279.11 1926
3279.65 1974
3280.19 1937
3280.73 1967
3281.27 1977
3281.81 1810
3282.35 1934
3282.89 1963
3283.43 1895
3283.97 1918
3284.51 1975
3285.05 1877
3285.60 1931
3286.14 1987
3286.68 2032
3287.22 2165
3287.76 2094
3288.30 2171
3288.84 2425
3289.38 2527
3289.93 2567
3290.47 2613
3291.01 2774
3291.55 3011
3292.09 3115
3292.63 3210
3293.18 3383
3293.72 3553
3294.26 3381
3294.80 3438
3295.34 3385
3295.88 3373
3296.43 3281
3296.97 3060
3297.51 2889
3298.05 2892
3298.59 2703
3299.14 2611
3299.68 2601
3300.22 2518
3300.76 2533
3301.31 2404
3301.85 2288
3302.39 2251
3302.93 2254
3303.48 2266
3304.02 2308
3304.56 2333
3305.10 2447
3305.65 2368
3306.19 2364
3306.73 2577
3307.27 2624
3307.82 2505
3308.36 2602
3308.90 2564
3309.45 2470
3309.99 2431
3310.53 2618
3311.07 2543
3311.62 2621
3312.16 2648
3312.70 2650
3313.25 2802
3313.79 2826
3314.33 2939
3314.88 2990
3315.42 3198
3315.97 3353
3316.51 3574
3317.05 3656
3317.60 3790
3318.14 3869
3318.68 3973
3319.23 4043
3319.77 4036
3320.32 4132
3320.86 4055
3321.40 4005
3321.95 3958
3322.49 3765
3323.04 3647
3323.58 3536
3324.12 3522
3324.67 3449
3325.21 3324
3325.76 3177
3326.30 3382
3326.85 3622
3327.39 3778
3327.93 3727
3328.48 4300
3329.02 5438
3329.57 6596
3330.11 8155
3330.66 10304
3331.20 12346
3331.75 14836
3332.29 17122
3332.84 19431
3333.38 21451
3333.93 22850
3334.47 24065
3335.02 24321
3335.56 24013
3336.11 23183
3336.65 21869
3337.20 20007
3337.74 17725
3338.29 15321
3338.83 12644
3339.38 10659
3339.92 8786
3340.47 7199
3341.02 6003
3341.56 5136
3342.11 4383
3342.65 3762
3343.20 3339
3343.74 3134
3344.29 3132
3344.84 2916
3345.38 2721
3345.93 2837
3346.47 2746
3347.02 2810
3347.57 2790
3348.11 2795
3348.66 2877
3349.21 2880
3349.75 2937
3350.30 2904
3350.84 2908
3351.39 2892
3351.94 2853
3352.48 2900
3353.03 2740
3353.58 2580
3354.12 2493
3354.67 2376
3355.22 2386
3355.76 2291
3356.31 2260
3356.86 2229
3357.40 2278
3357.95 2260
3358.50 2210
3359.05 2248
3359.59 2305
3360.14 2336
3360.69 2343
3361.23 2352
3361.78 2440
3362.33 2447
3362.88 2364
3363.42 2405
3363.97 2401
3364.52 2346
3365.07 2308
3365.61 2292
3366.16 2276
3366.71 2280
3367.26 2285
3367.80 2297
3368.35 2341
3368.90 2328
3369.45 2308
3370.00 2426
3370.54 2513
3371.09 2588
3371.64 2781
3372.19 2835
3372.74 2901
3373.28 2774
3373.83 2793
3374.38 2839
3374.93 2711
3375.48 2522
3376.03 2402
3376.57 2343
3377.12 2230
3377.67 2178
3378.22 2151
3378.77 2140
3379.32 2034
3379.87 2014
3380.42 2050
3380.96 2057
3381.51 1998
3382.06 1947
3382.61 1944
3383.16 2004
3383.71 1969
3384.26 1903
3384.81 1915
3385.36 1893
3385.91 1800
3386.45 1796
3387.00 1793
3387.55 1727
3388.10 1726
3388.65 1753
3389.20 1681
3389.75 1748
3390.30 1650
3390.85 1698
3391.40 1703
3391.95 1631
3392.50 1656
3393.05 1700
3393.60 1656
3394.15 1758
3394.70 1706
3395.25 1724
3395.80 1741
3396.35 1823
3396.90 1855
3397.45 1845
3398.00 1736
3398.55 1795
3399.10 1732
3399.65 1708
3400.20 1598
3400.75 1673
3401.30 1669
3401.85 1618
3402.40 1572
3402.95 1568
3403.50 1525
3404.06 1544
3404.61 1500
3405.16 1450
3405.71 1495
3406.26 1583
3406.81 1496
3407.36 1522
3407.91 1495
3408.46 1605
3409.01 1632
3409.56 1674
3410.12 1677
3410.67 1618
3411.22 1638
3411.77 1607
3412.32 1600
3412.87 1584
3413.42 1645
3413.98 1663
3414.53 1571
3415.08 1600
3415.63 1623
3416.18 1710
3416.73 1582
3417.29 1522
3417.84 1472
3418.39 1591
3418.94 1540
3419.49 1447
3420.05 1505
3420.60 1470
3421.15 1484
3421.70 1439
3422.25 1550
3422.81 1506
3423.36 1532
3423.91 1492
3424.46 1440
3425.01 1386
3425.57 1407
3426.12 1304
3426.67 1313
3427.23 1358
3427.78 1341
3428.33 1264
3428.88 1281
3429.44 1350
3429.99 1338
3430.54 1350
3431.09 1380
3431.65 1289
3432.20 1389
3432.75 1370
3433.31 1367
3433.86 1414
3434.41 1384
3434.97 1377
3435.52 1375
3436.07 1503
3436.63 1437
3437.18 1440
3437.73 1427
3438.29 1390
3438.84 1379
3439.39 1360
3439.95 1347
3440.50 1351
3441.05 1342
3441.61 1355
3442.16 1290
3442.72 1357
3443.27 1280
3443.82 1355
3444.38 1417
3444.93 1354
3445.48 1352
3446.04 1360
3446.59 1327
3447.15 1311
3447.70 1296
3448.26 1310
3448.81 1238
3449.36 1225
3449.92 1230
3450.47 1272
3451.03 1219
3451.58 1307
3452.14 1191
3452.69 1182
3453.25 1129
3453.80 1256
3454.36 1285
3454.91 1264
3455.47 1241
3456.02 1245
3456.58 1279
3457.13 1186
3457.69 1125
3458.24 1238
3458.80 1280
3459.35 1310
3459.91 1284
3460.46 1361
3461.02 1337
3461.57 1285
3462.13 1303
3462.68 1386
3463.24 1411
3463.79 1453
3464.35 1373
3464.90 1371
3465.46 1370
3466.02 1399
3466.57 1399
3467.13 1392
3467.68 1430
3468.24 1436
3468.80 1480
3469.35 1532
3469.91 1489
3470.46 1411
3471.02 1442
3471.58 1478
3472.13 1419
3472.69 1459
3473.24 1428
3473.80 1481
3474.36 1469
3474.91 1412
3475.47 1563
3476.03 1547
3476.58 1533
3477.14 1559
3477.70 1615
3478.25 1641
3478.81 1773
3479.37 1789
3479.92 1730
3480.48 1822
3481.04 1839
3481.59 1764
3482.15 1737
3482.71 1843
3483.26 1886
3483.82 1751
3484.38 1724
3484.94 1862
3485.49 1884
3486.05 2038
3486.61 2210
3487.17 2510
3487.72 2881
3488.28 3189
3488.84 3645
3489.40 3972
3489.95 4107
3490.51 4374
3491.07 4707
3491.63 4616
3492.18 4530
3492.74 4268
3493.30 4182
3493.86 3933
3494.42 3365
3494.97 3082
3495.53 2827
3496.09 2636
3496.65 2392
3497.21 2200
3497.76 2137
3498.32 2187
3498.88 2045
3499.44 2124
3500.00 2086
3500.56 2233
3501.11 2250
3501.67 2252
3502.23 2302
3502.79 2414
3503.35 2476
3503.91 2428
3504.47 2392
3505.03 2376
3505.58 2244
3506.14 2217
3506.70 2193
3507.26 2078
3507.82 2027
3508.38 1915
3508.94 1846
3509.50 1693
3510.06 1680
3510.62 1664
3511.17 1503
3511.73 1469
3512.29 1493
3512.85 1540
3513.41 1455
3513.97 1447
3514.53 1375
3515.09 1347
3515.65 1347
3516.21 1368
3516.77 1390
3517.33 1357
3517.89 1419
3518.45 1481
3519.01 1470
3519.57 1525
3520.13 1488
3520.69 1436
3521.25 1525
3521.81 1544
3522.37 1529
3522.93 1552
3523.49 1545
3524.05 1613
3524.61 1576
3525.17 1571
3525.73 1522
3526.29 1486
3526.85 1453
3527.41 1450
3527.97 1408
3528.54 1371
3529.10 1451
3529.66 1385
3530.22 1380
3530.78 1382
3531.34 1325
3531.90 1294
3532.46 1278
3533.02 1326
3533.58 1316
3534.14 1310
3534.71 1345
3535.27 1397
3535.83 1410
3536.39 1327
3536.95 1264
3537.51 1304
3538.07 1316
3538.64 1277
3539.20 1246
3539.76 1329
3540.32 1307
3540.88 1295
3541.44 1259
3542.00 1319
3542.57 1311
3543.13 1274
3543.69 1233
3544.25 1246
3544.81 1297
3545.38 1264
3545.94 1270
3546.50 1288
3547.06 1276
3547.62 1228
3548.19 1265
3548.75 1250
3549.31 1242
3549.87 1221
3550.44 1161
3551.00 1237
3551.56 1244
3552.12 1209
3552.69 1202
3553.25 1202
3553.81 1165
3554.37 1206
3554.94 1211
3555.50 1151
3556.06 1152
3556.63 1230
3557.19 1201
3557.75 1200
3558.31 1229
3558.88 1253
3559.44 1241
3560.00 1231
3560.57 1275
3561.13 1299
3561.69 1272
3562.26 1316
3562.82 1431
3563.38 1425
3563.95 1449
3564.51 1436
3565.07 1405
3565.64 1366
3566.20 1356
3566.77 1412
3567.33 1299
3567.89 1268
3568.46 1356
3569.02 1263
3569.59 1273
3570.15 1294
3570.71 1260
3571.28 1332
3571.84 1409
3572.41 1390
3572.97 1392
3573.53 1343
3574.10 1504
3574.66 1489
3575.23 1493
3575.79 1605
3576.36 1587
3576.92 1576
3577.48 1465
3578.05 1457
3578.61 1479
3579.18 1480
3579.74 1437
3580.31 1420
3580.87 1291
3581.44 1317
3582.00 1255
3582.57 1197
3583.13 1248
3583.70 1222
3584.26 1222
3584.83 1179
3585.39 1101
3585.96 1085
3586.52 1185
3587.09 1159
3587.65 1158
3588.22 1173
3588.79 1135
3589.35 1175
3589.92 1102
3590.48 1160
3591.05 1166
3591.61 1150
3592.18 1131
3592.74 1156
3593.31 1153
3593.88 1150
3594.44 1157
3595.01 1172
3595.57 1148
3596.14 1169
3596.71 1211
3597.27 1191
3597.84 1145
3598.40 1223
3598.97 1177
3599.54 1164
3600.10 1173
3600.67 1166
3601.24 1212
3601.80 1215
3602.37 1118
3602.94 1180
3603.50 1145
3604.07 1113
3604.64 1112
3605.20 1076
3605.77 1193
3606.34 1153
3606.90 1111
3607.47 1079
3608.04 1078
3608.60 1079
3609.17 1107
3609.74 1137
3610.30 1140
3610.87 1119
3611.44 1197
3612.01 1275
3612.57 1297
3613.14 1356
3613.71 1452
3614.28 1504
3614.84 1618
3615.41 1653
3615.98 1766
3616.55 1867
3617.11 1776
3617.68 1823
3618.25 1858
3618.82 1789
3619.39 1776
3619.95 1671
3620.52 1478
3621.09 1427
3621.66 1341
3622.23 1314
3622.79 1232
3623.36 1262
3623.93 1180
3624.50 1183
3625.07 1165
3625.63 1145
3626.20 1120
3626.77 1128
3627.34 1140
3627.91 1142
3628.48 1067
3629.05 1083
3629.61 1104
3630.18 1037
3630.75 1114
3631.32 1068
3631.89 1077
3632.46 1154
3633.03 1106
3633.60 1051
3634.16 1050
3634.73 1159
3635.30 1088
3635.87 1091
3636.44 1128
3637.01 1117
3637.58 1151
3638.15 1250
3638.72 1255
3639.29 1318
3639.86 1361
3640.43 1361
3641.00 1256
3641.57 1328
3642.14 1313
3642.71 1282
3643.27 1307
3643.84 1216
3644.41 1215
3644.98 1289
3645.55 1274
3646.12 1256
3646.69 1247
3647.26 1200
3647.83 1209
3648.40 1286
3648.97 1241
3649.54 1293
3650.12 1295
3650.69 1293
3651.26 1286
3651.83 1357
3652.40 1321
3652.97 1358
3653.54 1357
3654.11 1444
3654.68 1393
3655.25 1427
3655.82 1339
3656.39 1309
3656.96 1355
3657.53 1366
3658.10 1432
3658.67 1403
3659.25 1415
3659.82 1317
3660.39 1353
3660.96 1377
3661.53 1340
3662.10 1333
3662.67 1274
3663.24 1308
3663.81 1356
3664.39 1337
3664.96 1348
3665.53 1364
3666.10 1334
3666.67 1358
3667.24 1301
3667.81 1379
3668.39 1284
3668.96 1263
3669.53 1278
3670.10 1223
3670.67 1313
3671.25 1318
3671.82 1237
3672.39 1288
3672.96 1288
3673.53 1322
3674.11 1308
3674.68 1261
3675.25 1273
3675.82 1246
3676.39 1243
3676.97 1278
3677.54 1253
3678.11 1253
3678.68 1291
3679.26 1238
3679.83 1181
3680.40 1170
3680.97 1158
3681.55 1147
3682.12 1147
3682.69 1135
3683.27 1129
3683.84 1107
3684.41 1221
3684.98 1198
3685.56 1148
3686.13 1196
3686.70 1225
3687.28 1222
3687.85 1323
3688.42 1366
3689.00 1429
3689.57 1340
3690.14 1302
3690.72 1288
3691.29 1342
3691.86 1278
3692.44 1169
3693.01 1223
3693.58 1188
3694.16 1203
3694.73 1152
3695.31 1134
3695.88 1098
3696.45 1144
3697.03 1120
3697.60 1052
3698.18 1067
3698.75 1092
3699.32 1106
3699.90 1132
3700.47 1102
3701.05 1191
3701.62 1174
3702.19 1151
3702.77 1201
3703.34 1227
3703.92 1147
3704.49 1207
3705.07 1262
3705.64 1193
3706.22 1145
3706.79 1278
3707.37 1195
3707.94 1231
3708.51 1235
3709.09 1218
3709.66 1243
3710.24 1214
3710.81 1170
3711.39 1214
3711.96 1132
3712.54 1092
3713.11 1119
3713.69 1147
3714.27 1146
3714.84 1070
3715.42 1055
3715.99 1091
3716.57 1138
3717.14 1081
3717.72 1077
3718.29 1070
3718.87 1101
3719.44 1073
3720.02 1035
3720.60 1081
3721.17 1033
3721.75 1027
3722.32 1062
3722.90 1127
3723.47 1014
3724.05 1023
3724.63 1057
3725.20 1098
3725.78 980
3726.36 1001
3726.93 1161
3727.51 1212
3728.08 1221
3728.66 1215
3729.24 1308
3729.81 1387
3730.39 1370
3730.97 1403
3731.54 1470
3732.12 1537
3732.70 1480
3733.27 1463
3733.85 1469
3734.43 1417
3735.00 1388
3735.58 1329
3736.16 1332
3736.73 1246
3737.31 1175
3737.89 1184
3738.47 1155
3739.04 1145
3739.62 1112
3740.20 1145
3740.77 1130
3741.35 1112
3741.93 1115
3742.51 1116
3743.08 1040
3743.66 1028
3744.24 1087
3744.82 1148
3745.39 1058
3745.97 1072
3746.55 1106
3747.13 1161
3747.71 1094
3748.28 1047
3748.86 1091
3749.44 1072
3750.02 1087
3750.59 1107
3751.17 1103
3751.75 1088
3752.33 1141
3752.91 1056
3753.49 1073
3754.06 999
3754.64 1000
3755.22 1043
3755.80 1066
3756.38 1093
3756.96 1210
3757.53 1156
3758.11 1190
3758.69 1217
3759.27 1173
3759.85 1102
3760.43 1117
3761.01 1184
3761.59 1173
3762.17 1131
3762.74 1123
3763.32 1176
3763.90 1212
3764.48 1144
3765.06 1151
3765.64 1212
3766.22 1241
3766.80 1153
3767.38 1046
3767.96 1092
3768.54 1108
3769.12 1103
3769.70 1105
3770.27 1094
3770.85 1107
3771.43 1059
3772.01 1091
3772.59 1089
3773.17 1069
3773.75 1044
3774.33 1031
3774.91 1004
3775.49 1006
3776.07 1031
3776.65 1023
3777.23 1038
3777.81 1066
3778.39 1010
3778.97 1015
3779.55 1061
3780.13 1047
3780.71 1104
3781.29 1101
3781.88 1060
3782.46 1053
3783.04 1046
3783.62 982
3784.20 987
3784.78 1032
3785.36 1050
3785.94 1039
3786.52 1104
3787.10 1063
3787.68 1082
3788.26 1110
3788.84 1077
3789.43 1124
3790.01 1084
3790.59 1042
3791.17 1107
3791.75 1135
3792.33 1135
3792.91 1106
3793.49 1070
3794.08 1128
3794.66 1126
3795.24 1137
3795.82 1187
3796.40 1141
3796.98 1160
3797.56 1224
3798.15 1158
3798.73 1205
3799.31 1319
3799.89 1285
3800.47 1355
3801.06 1338
3801.64 1395
3802.22 1408
3802.80 1407
3803.38 1354
3803.97 1394
3804.55 1425
3805.13 1505
3805.71 1453
3806.29 1376
3806.88 1436
3807.46 1452
3808.04 1415
3808.62 1508
3809.21 1503
3809.79 1526
3810.37 1497
3810.95 1451
3811.54 1523
3812.12 1476
3812.70 1436
3813.29 1502
3813.87 1553
3814.45 1487
3815.03 1458
3815.62 1457
3816.20 1365
3816.78 1377
3817.37 1331
3817.95 1281
3818.53 1341
3819.12 1286
3819.70 1266
3820.28 1246
3820.87 1281
3821.45 1338
3822.03 1326
3822.62 1333
3823.20 1275
3823.78 1229
3824.37 1257
3824.95 1232
3825.54 1180
3826.12 1136
3826.70 1185
3827.29 1191
3827.87 1212
3828.46 1187
3829.04 1253
3829.62 1228
3830.21 1192
3830.79 1168
3831.38 1244
3831.96 1266
3832.54 1260
3833.13 1274
3833.71 1208
3834.30 1186
3834.88 1197
3835.47 1185
3836.05 1189
3836.64 1202
3837.22 1257
3837.81 1169
3838.39 1106
3838.98 1139
3839.56 1117
3840.15 1233
3840.73 1194
3841.31 1150
3841.90 1187
3842.49 1287
3843.07 1261
3843.66 1308
3844.24 1370
3844.83 1360
3845.41 1263
3846.00 1257
3846.58 1292
3847.17 1235
3847.75 1221
3848.34 1175
3848.92 1167
3849.51 1222
3850.10 1211
3850.68 1157
3851.27 1149
3851.85 1179
3852.44 1284
3853.02 1185
3853.61 1178
3854.20 1176
3854.78 1244
3855.37 1321
3855.95 1338
3856.54 1345
3857.13 1367
3857.71 1494
3858.30 1582
3858.89 1619
3859.47 1726
3860.06 1860
3860.64 1795
3861.23 1785
3861.82 1823
3862.40 1717
3862.99 1743
3863.58 1728
3864.16 1643
3864.75 1538
3865.34 1435
3865.92 1385
3866.51 1451
3867.10 1342
3867.69 1254
3868.27 1347
3868.86 1264
3869.45 1162
3870.03 1189
3870.62 1301
3871.21 1351
3871.80 1242
3872.38 1155
3872.97 1196
3873.56 1237
3874.15 1257
3874.73 1255
3875.32 1245
3875.91 1233
3876.50 1193
3877.08 1144
3877.67 1145
3878.26 1167
3878.85 1168
3879.43 1132
3880.02 1124
3880.61 1090
3881.20 1126
3881.79 1073
3882.37 1082
3882.96 1144
3883.55 1077
3884.14 1101
3884.73 1081
3885.32 1059
3885.90 1119
3886.49 1073
3887.08 1145
3887.67 1142
3888.26 1174
3888.85 1166
3889.44 1209
3890.02 1193
3890.61 1177
3891.20 1215
3891.79 1275
3892.38 1214
3892.97 1204
3893.56 1151
3894.15 1086
3894.74 1078
3895.32 1083
3895.91 1120
3896.50 1117
3897.09 1067
3897.68 1074
3898.27 1052
3898.86 1072
3899.45 1044
3900.04 984
3900.63 959
3901.22 986
3901.81 1042
3902.40 1036
3902.99 1070
3903.58 1036
3904.17 1010
3904.76 1021
3905.35 1047
3905.94 1030
3906.53 1076
3907.12 1064
3907.71 984
3908.30 998
3908.89 1022
3909.48 1064
3910.07 1028
3910.66 951
3911.25 1014
3911.84 1013
3912.43 955
3913.02 995
3913.61 991
3914.20 960
3914.79 975
3915.38 956
3915.97 993
3916.56 1026
3917.15 1031
3917.74 1043
3918.33 1042
3918.92 988
3919.52 992
3920.11 1004
3920.70 960
3921.29 947
3921.88 993
3922.47 947
3923.06 975
3923.65 985
3924.24 956
3924.84 956
3925.43 931
3926.02 913
3926.61 916
3927.20 934
3927.79 943
3928.38 943
3928.98 951
3929.57 941
3930.16 908
3930.75 837
3931.34 902
3931.93 906
3932.53 895
3933.12 872
3933.71 954
3934.30 962
3934.89 930
3935.49 959
3936.08 950
3936.67 996
3937.26 1008
3937.86 919
3938.45 975
3939.04 931
3939.63 968
3940.23 986
3940.82 1060
3941.41 1049
3942.00 955
3942.60 1061
3943.19 1045
3943.78 939
3944.37 963
3944.97 946
3945.56 944
3946.15 966
3946.75 929
3947.34 969
3947.93 934
3948.52 904
3949.12 987
3949.71 1009
3950.30 929
3950.90 914
3951.49 954
3952.08 950
3952.68 932
3953.27 991
3953.86 984
3954.46 1010
3955.05 1030
3955.65 1049
3956.24 1009
3956.83 1025
3957.43 1025
3958.02 1028
3958.61 1032
3959.21 1066
3959.80 1034
3960.40 985
3960.99 973
3961.58 1016
3962.18 1039
3962.77 1067
3963.37 1070
3963.96 1070
3964.55 1066
3965.15 1133
3965.74 1216
3966.34 1188
3966.93 1208
3967.53 1105
3968.12 1130
3968.72 1148
3969.31 1107
3969.91 1085
3970.50 1019
3971.10 1032
3971.69 1078
3972.28 1121
3972.88 1041
3973.47 1072
3974.07 1032
3974.66 1034
3975.26 1110
3975.85 1140
3976.45 1203
3977.05 1159
3977.64 1126
3978.24 1038
3978.83 1075
3979.43 1124
3980.02 1131
3980.62 1050
3981.21 1077
3981.81 1054
3982.40 1130
3983.00 1132
3983.60 1122
3984.19 1148
3984.79 1163
3985.38 1096
3985.98 1112
3986.58 1091
3987.17 1061
3987.77 1123
3988.36 1110
3988.96 1077
3989.56 1067
3990.15 1135
3990.75 1123
3991.34 1152
3991.94 1185
3992.54 1176
3993.13 1146
3993.73 1118
3994.33 1132
3994.92 1222
3995.52 1143
3996.12 1176
3996.71 1189
3997.31 1206
3997.91 1197
3998.50 1169
3999.10 1125
3999.70 1087
4000.29 1134
4000.89 1137
4001.49 1157
4002.09 1103
4002.68 1071
4003.28 1092
4003.88 1084
4004.47 1080
4005.07 1041
4005.67 1085
4006.27 1068
4006.86 1056
4007.46 1080
4008.06 1072
4008.66 996
4009.25 1041
4009.85 990
4010.45 1003
4011.05 1021
4011.64 1009
4012.24 1051
4012.84 1157
4013.44 1172
4014.04 1107
4014.63 1083
4015.23 1173
4015.83 1231
4016.43 1231
4017.03 1175
4017.63 1177
4018.22 1154
4018.82 1117
4019.42 1138
4020.02 1090
4020.62 1087
4021.22 1129
4021.81 1095
4022.41 1034
4023.01 1071
4023.61 1029
4024.21 1064
4024.81 1080
4025.41 1101
4026.01 1116
4026.60 1092
4027.20 1035
4027.80 1067
4028.40 1069
4029.00 1057
4029.60 1145
4030.20 1059
4030.80 1040
4031.40 1088
4032.00 1033
4032.60 1007
4033.20 1014
4033.80 1017
4034.39 1088
4034.99 1034
4035.59 1040
4036.19 1005
4036.79 1019
4037.39 1014
4037.99 1014
4038.59 937
4039.19 921
4039.79 922
4040.39 951
4040.99 940
4041.59 982
4042.19 945
4042.79 924
4043.39 919
4043.99 934
4044.59 896
4045.19 895
4045.79 886
4046.39 967
4046.99 919
4047.60 1003
4048.20 962
4048.80 986
4049.40 987
4050.00 942
4050.60 990
4051.20 1011
4051.80 947
4052.40 911
4053.00 968
4053.60 1019
4054.20 941
4054.80 952
4055.41 953
4056.01 997
4056.61 937
4057.21 860
4057.81 945
4058.41 919
4059.01 896
4059.61 960
4060.22 1019
4060.82 1032
4061.42 1111
4062.02 991
4062.62 1053
4063.22 1099
4063.82 1101
4064.43 1176
4065.03 1131
4065.63 1144
4066.23 1150
4066.83 1082
4067.44 1017
4068.04 969
4068.64 922
4069.24 929
4069.84 966
4070.45 959
4071.05 951
4071.65 939
4072.25 941
4072.86 948
4073.46 914
4074.06 931
4074.66 911
4075.27 866
4075.87 843
4076.47 924
4077.07 943
4077.68 890
4078.28 919
4078.88 876
4079.48 907
4080.09 825
4080.69 875
4081.29 898
4081.90 895
4082.50 839
4083.10 806
4083.71 863
4084.31 809
4084.91 908
4085.52 844
4086.12 867
4086.72 883
4087.33 854
4087.93 884
4088.53 858
4089.14 888
4089.74 909
4090.34 910
4090.95 964
4091.55 932
4092.15 877
4092.76 909
4093.36 960
4093.97 976
4094.57 987
4095.17 889
4095.78 953
4096.38 961
4096.99 878
4097.59 934
4098.19 978
4098.80 952
4099.40 936
4100.01 947
4100.61 962
4101.22 931
4101.82 932
4102.43 916
4103.03 928
4103.63 956
4104.24 960
4104.84 887
4105.45 925
4106.05 891
4106.66 906
4107.26 895
4107.87 885
4108.47 844
4109.08 845
4109.68 880
4110.29 862
4110.89 885
4111.50 890
4112.10 912
4112.71 886
4113.31 875
4113.92 865
4114.53 912
4115.13 932
4115.74 888
4116.34 891
4116.95 887
4117.55 852
4118.16 819
4118.76 831
4119.37 880
4119.98 918
4120.58 915
4121.19 872
4121.79 864
4122.40 887
4123.01 892
4123.61 933
4124.22 939
4124.82 884
4125.43 899
4126.04 917
4126.64 888
4127.25 861
4127.86 909
4128.46 904
4129.07 932
4129.68 910
4130.28 919
4130.89 938
4131.50 1023
4132.10 1035
4132.71 1076
4133.32 1070
4133.92 1016
4134.53 1090
4135.14 1024
4135.74 1038
4136.35 1054
4136.96 1064
4137.56 1060
4138.17 993
4138.78 1049
4139.39 997
4139.99 1029
4140.60 988
4141.21 993
4141.82 1080
4142.42 1005
4143.03 1021
4143.64 1030
4144.25 1037
4144.85 1004
4145.46 977
4146.07 1002
4146.68 898
4147.28 909
4147.89 866
4148.50 828
4149.11 898
4149.72 910
4150.32 831
4150.93 853
4151.54 878
4152.15 864
4152.76 895
4153.37 871
4153.97 839
4154.58 882
4155.19 912
4155.80 873
4156.41 920
4157.02 935
4157.62 907
4158.23 887
4158.84 900
4159.45 923
4160.06 917
4160.67 917
4161.28 897
4161.89 920
4162.49 943
4163.10 936
4163.71 902
4164.32 948
4164.93 966
4165.54 973
4166.15 1055
4166.76 1081
4167.37 1121
4167.98 1061
4168.59 1107
4169.20 1160
4169.81 1222
4170.42 1149
4171.02 1167
4171.63 1153
4172.24 1061
4172.85 1119
4173.46 1052
4174.07 1090
4174.68 1044
4175.29 1044
4175.90 1051
4176.51 1015
4177.12 1028
4177.73 974
4178.34 962
4178.95 942
4179.56 970
4180.17 883
4180.78 935
4181.39 858
4182.00 884
4182.61 906
4183.23 903
4183.84 941
4184.45 906
4185.06 891
4185.67 890
4186.28 993
4186.89 964
4187.50 908
4188.11 923
4188.72 954
4189.33 952
4189.94 995
4190.55 972
4191.17 1091
4191.78 994
4192.39 1023
4193.00 988
4193.61 1016
4194.22 1049
4194.83 1041
4195.44 1106
4196.06 1106
4196.67 1030
4197.28 992
4197.89 981
4198.50 912
4199.11 964
4199.72 974
4200.34 979
4200.95 1029
4201.56 1008
4202.17 956
4202.78 972
4203.40 959
4204.01 953
4204.62 868
4205.23 965
4205.84 1072
4206.46 970
4207.07 1015
4207.68 1055
4208.29 1047
4208.90 998
4209.52 1078
4210.13 1067
4210.74 1101
4211.35 1069
4211.97 1052
4212.58 1084
4213.19 1056
4213.80 1058
4214.42 1080
4215.03 1057
4215.64 1058
4216.26 1108
4216.87 1170
4217.48 1191
4218.09 1211
4218.71 1231
4219.32 1234
4219.93 1397
4220.55 1326
4221.16 1369
4221.77 1370
4222.39 1381
4223.00 1464
4223.61 1559
4224.23 1600
4224.84 1678
4225.45 1786
4226.07 1736
4226.68 1877
4227.30 1920
4227.91 1798
4228.52 1708
4229.14 1616
4229.75 1662
4230.36 1480
4230.98 1337
4231.59 1330
4232.21 1278
4232.82 1232
4233.43 1144
4234.05 1176
4234.66 1208
4235.28 1183
4235.89 1171
4236.51 1122
4237.12 1114
4237.73 1146
4238.35 1096
4238.96 1096
4239.58 1094
4240.19 1074
4240.81 1136
4241.42 1222
4242.04 1178
4242.65 1071
4243.27 1062
4243.88 1031
4244.50 997
4245.11 1033
4245.73 1110
4246.34 1109
4246.96 1074
4247.57 1065
4248.19 1037
4248.80 1041
4249.42 1043
4250.03 1017
4250.65 1085
4251.26 1066
4251.88 1052
4252.49 1073
4253.11 1139
4253.72 1075
4254.34 1034
4254.96 1053
4255.57 1024
4256.19 1116
4256.80 1079
4257.42 1126
4258.03 1182
4258.65 1210
4259.27 1243
4259.88 1257
4260.50 1285
4261.12 1300
4261.73 1365
4262.35 1361
4262.96 1401
4263.58 1363
4264.20 1312
4264.81 1291
4265.43 1236
4266.05 1227
4266.66 1150
4267.28 1116
4267.90 1093
4268.51 1129
4269.13 1091
4269.75 1173
4270.36 1131
4270.98 1095
4271.60 1116
4272.21 1093
4272.83 1146
4273.45 1166
4274.06 1136
4274.68 1222
4275.30 1225
4275.92 1243
4276.53 1184
4277.15 1241
4277.77 1185
4278.38 1150
4279.00 1173
4279.62 1164
4280.24 1117
4280.85 1111
4281.47 1073
4282.09 1038
4282.71 1044
4283.32 941
4283.94 936
4284.56 1002
4285.18 970
4285.80 985
4286.41 968
4287.03 939
4287.65 928
4288.27 954
4288.89 1007
4289.50 977
4290.12 939
4290.74 985
4291.36 929
4291.98 952
4292.60 994
4293.21 981
4293.83 979
4294.45 973
4295.07 924
4295.69 968
4296.31 940
4296.93 960
4297.54 973
4298.16 968
4298.78 1011
4299.40 987
4300.02 1023
4300.64 1030
4301.26 1013
4301.88 1002
4302.50 1008
4303.12 1006
4303.73 955
4304.35 983
4304.97 1027
4305.59 997
4306.21 1002
4306.83 924
4307.45 965
4308.07 975
4308.69 1004
4309.31 1006
4309.93 1060
4310.55 1052
4311.17 1024
4311.79 1029
4312.41 1057
4313.03 1048
4313.65 1034
4314.27 1085
4314.89 1067
4315.51 1051
4316.13 1070
4316.75 1081
4317.37 1067
4317.99 1110
4318.61 1012
4319.23 1003
4319.85 1095
4320.47 1100
4321.09 1074
4321.71 1052
4322.33 1153
4322.95 1179
4323.57 1158
4324.19 1116
4324.81 1225
4325.43 1195
4326.05 1171
4326.68 1229
4327.30 1319
4327.92 1359
4328.54 1417
4329.16 1441
4329.78 1611
4330.40 1633
4331.02 1606
4331.64 1686
4332.26 1649
4332.89 1724
4333.51 1774
4334.13 1856
4334.75 1929
4335.37 1927
4335.99 1908
4336.61 1865
4337.24 1808
4337.86 1723
4338.48 1746
4339.10 1776
4339.72 1668
4340.34 1691
4340.97 1764
4341.59 1852
4342.21 1944
4342.83 2039
4343.45 2261
4344.08 2378
4344.70 2596
4345.32 2846
4345.94 2706
4346.57 2694
4347.19 2715
4347.81 2419
4348.43 2223
4349.05 2135
4349.68 1916
4350.30 1760
4350.92 1695
4351.54 1667
4352.17 1525
4352.79 1442
4353.41 1390
4354.04 1346
4354.66 1309
4355.28 1253
4355.90 1257
4356.53 1271
4357.15 1276
4357.77 1291
4358.40 1254
4359.02 1299
4359.64 1275
4360.27 1228
4360.89 1164
4361.51 1150
4362.14 1210
4362.76 1116
4363.38 1109
4364.01 1070
4364.63 1182
4365.25 1132
4365.88 1140
4366.50 1163
4367.12 1080
4367.75 1108
4368.37 1068
4369.00 1031
4369.62 1023
4370.24 1038
4370.87 1021
4371.49 1059
4372.12 1067
4372.74 1055
4373.36 1012
4373.99 1088
4374.61 1076
4375.24 1098
4375.86 1116
4376.49 1173
4377.11 1099
4377.73 1147
4378.36 1198
4378.98 1165
4379.61 1136
4380.23 1137
4380.86 1150
4381.48 1127
4382.11 1073
4382.73 1171
4383.36 1144
4383.98 1116
4384.61 1119
4385.23 1165
4385.86 1222
4386.48 1198
4387.11 1226
4387.73 1214
4388.36 1281
4388.98 1275
4389.61 1297
4390.23 1348
4390.86 1335
4391.48 1310
4392.11 1362
4392.74 1360
4393.36 1209
4393.99 1204
4394.61 1209
4395.24 1126
4395.86 1149
4396.49 1159
4397.12 1094
4397.74 1102
4398.37 1093
4398.99 1067
4399.62 1091
4400.25 1091
4400.87 1062
4401.50 1053
4402.12 1081
4402.75 988
4403.38 980
4404.00 1046
4404.63 1067
4405.26 1032
4405.88 997
4406.51 1072
4407.14 1044
4407.76 980
4408.39 1020
4409.02 960
4409.64 974
4410.27 977
4410.90 997
4411.52 952
4412.15 965
4412.78 966
4413.40 1010
4414.03 946
4414.66 902
4415.29 972
4415.91 973
4416.54 918
4417.17 948
4417.79 940
4418.42 976
4419.05 982
4419.68 881
4420.30 874
4420.93 940
4421.56 1014
4422.19 905
4422.81 879
4423.44 897
4424.07 899
4424.70 879
4425.33 896
4425.95 833
4426.58 844
4427.21 861
4427.84 871
4428.47 845
4429.09 834
4429.72 913
4430.35 967
4430.98 917
4431.61 876
4432.23 866
4432.86 906
4433.49 974
4434.12 908
4434.75 862
4435.38 859
4436.01 896
4436.63 945
4437.26 886
4437.89 889
4438.52 860
4439.15 852
4439.78 899
4440.41 870
4441.04 846
4441.67 900
4442.29 946
4442.92 889
4443.55 839
4444.18 842
4444.81 868
4445.44 845
4446.07 932
4446.70 878
4447.33 859
4447.96 936
4448.59 871
4449.22 833
4449.85 834
4450.48 894
4451.11 915
4451.74 970
4452.37 960
4453.00 990
4453.63 946
4454.26 1017
4454.89 941
4455.52 983
4456.15 1000
4456.78 958
4457.41 963
4458.04 888
4458.67 921
4459.30 892
4459.93 904
4460.56 878
4461.19 842
4461.82 859
4462.45 808
4463.08 837
4463.71 800
4464.34 859
4464.97 913
4465.60 871
4466.23 808
4466.86 812
4467.49 797
4468.12 801
4468.76 854
4469.39 839
4470.02 799
4470.65 839
4471.28 839
4471.91 820
4472.54 877
4473.17 874
4473.80 828
4474.44 857
4475.07 879
4475.70 840
4476.33 844
4476.96 803
4477.59 832
4478.22 831
4478.86 840
4479.49 847
4480.12 852
4480.75 918
4481.38 932
4482.02 924
4482.65 897
4483.28 873
4483.91 973
4484.54 876
4485.18 939
4485.81 958
4486.44 995
4487.07 926
4487.70 934
4488.34 926
4488.97 929
4489.60 919
4490.23 886
4490.87 868
4491.50 865
4492.13 901
4492.76 865
4493.40 858
4494.03 840
4494.66 872
4495.30 861
4495.93 861
4496.56 956
4497.19 929
4497.83 958
4498.46 1067
4499.09 1103
4499.73 1081
4500.36 1097
4500.99 1068
4501.63 1087
4502.26 1072
4502.89 1150
4503.53 1128
4504.16 1021
4504.79 1012
4505.43 976
4506.06 1003
4506.69 988
4507.33 1032
4507.96 1010
4508.59 961
4509.23 940
4509.86 994
4510.50 943
4511.13 951
4511.76 915
4512.40 926
4513.03 854
4513.67 904
4514.30 928
4514.93 890
4515.57 855
4516.20 878
4516.84 882
4517.47 878
4518.11 882
4518.74 940
4519.37 948
4520.01 912
4520.64 896
4521.28 911
4521.91 952
4522.55 940
4523.18 838
4523.82 943
4524.45 996
4525.09 1009
4525.72 1147
4526.36 1199
4526.99 1269
4527.63 1331
4528.26 1395
4528.90 1453
4529.53 1541
4530.17 1546
4530.80 1661
4531.44 1659
4532.07 1597
4532.71 1533
4533.34 1481
4533.98 1433
4534.62 1256
4535.25 1112
4535.89 1078
4536.52 1060
4537.16 937
4537.79 917
4538.43 924
4539.07 866
4539.70 891
4540.34 882
4540.97 873
4541.61 839
4542.25 839
4542.88 875
4543.52 847
4544.15 880
4544.79 842
4545.43 812
4546.06 816
4546.70 836
4547.34 848
4547.97 837
4548.61 842
4549.25 891
4549.88 863
4550.52 908
4551.16 859
4551.79 853
4552.43 872
4553.07 920
4553.70 921
4554.34 891
4554.98 875
4555.61 937
4556.25 859
4556.89 896
4557.53 892
4558.16 925
4558.80 877
4559.44 856
4560.07 837
4560.71 854
4561.35 884
4561.99 885
4562.62 880
4563.26 856
4563.90 863
4564.54 891
4565.18 938
4565.81 919
4566.45 885
4567.09 905
4567.73 909
4568.36 927
4569.00 921
4569.64 964
4570.28 876
4570.92 932
4571.55 932
4572.19 935
4572.83 911
4573.47 913
4574.11 937
4574.75 882
4575.38 892
4576.02 869
4576.66 876
4577.30 865
4577.94 913
4578.58 876
4579.22 820
4579.85 874
4580.49 845
4581.13 865
4581.77 889
4582.41 954
4583.05 981
4583.69 956
4584.33 958
4584.97 1002
4585.61 1002
4586.24 1055
4586.88 1075
4587.52 1049
4588.16 1062
4588.80 1045
4589.44 1029
4590.08 1025
4590.72 1044
4591.36 1012
4592.00 952
4592.64 1013
4593.28 937
4593.92 953
4594.56 930
4595.20 864
4595.84 905
4596.48 946
4597.12 949
4597.76 891
4598.40 860
4599.04 816
4599.68 876
4600.32 848
4600.96 882
4601.60 883
4602.24 921
4602.88 919
4603.52 906
4604.16 903
4604.80 882
4605.44 838
4606.08 927
4606.72 929
4607.36 938
4608.00 921
4608.64 847
4609.28 863
4609.93 882
4610.57 888
4611.21 817
4611.85 900
4612.49 914
4613.13 903
4613.77 827
4614.41 884
4615.05 869
4615.69 893
4616.34 871
4616.98 855
4617.62 839
4618.26 774
4618.90 810
4619.54 824
4620.18 832
4620.83 835
4621.47 917
4622.11 848
4622.75 862
4623.39 849
4624.03 864
4624.68 848
4625.32 830
4625.96 832
4626.60 825
4627.24 819
4627.89 832
4628.53 846
4629.17 860
4629.81 951
4630.45 1004
4631.10 1055
4631.74 991
4632.38 941
4633.02 1047
4633.67 966
4634.31 923
4634.95 974
4635.59 951
4636.24 957
4636.88 1011
4637.52 1005
4638.17 991
4638.81 988
4639.45 995
4640.09 946
4640.74 989
4641.38 991
4642.02 963
4642.67 924
4643.31 933
4643.95 922
4644.60 922
4645.24 887
4645.88 859
4646.53 951
4647.17 929
4647.81 957
4648.46 941
4649.10 1035
4649.74 1034
4650.39 1066
4651.03 1115
4651.67 1077
4652.32 1050
4652.96 1057
4653.61 1076
4654.25 993
4654.89 998
4655.54 971
4656.18 860
4656.83 929
4657.47 915
4658.11 905
4658.76 890
4659.40 851
4660.05 816
4660.69 829
4661.33 844
4661.98 790
4662.62 764
4663.27 813
4663.91 838
4664.56 793
4665.20 770
4665.85 797
4666.49 815
4667.14 811
4667.78 846
4668.43 812
4669.07 762
4669.72 810
4670.36 818
4671.01 794
4671.65 796
4672.30 803
4672.94 847
4673.59 863
4674.23 886
4674.88 841
4675.52 845
4676.17 866
4676.81 858
4677.46 839
4678.10 815
4678.75 815
4679.40 821
4680.04 899
4680.69 901
4681.33 830
4681.98 864
4682.62 873
4683.27 834
4683.92 851
4684.56 857
4685.21 910
4685.85 854
4686.50 892
4687.15 959
4687.79 941
4688.44 953
4689.09 1013
4689.73 941
4690.38 998
4691.02 964
4691.67 951
4692.32 935
4692.96 942
4693.61 994
4694.26 1023
4694.90 1011
4695.55 955
4696.20 1063
4696.84 1091
4697.49 1162
4698.14 1130
4698.78 1094
4699.43 1053
4700.08 1079
4700.73 1041
4701.37 1111
4702.02 951
4702.67 987
4703.31 957
4703.96 947
4704.61 934
4705.26 934
4705.90 947
4706.55 919
4707.20 892
4707.85 835
4708.49 851
4709.14 901
4709.79 922
4710.44 861
4711.09 884
4711.73 881
4712.38 921
4713.03 868
4713.68 908
4714.33 909
4714.97 823
4715.62 924
4716.27 924
4716.92 918
4717.57 856
4718.21 908
4718.86 920
4719.51 920
4720.16 891
4720.81 951
4721.46 890
4722.11 879
4722.75 891
4723.40 921
4724.05 982
4724.70 903
4725.35 879
4726.00 973
4726.65 948
4727.30 894
4727.94 869
4728.59 830
4729.24 808
4729.89 839
4730.54 840
4731.19 844
4731.84 832
4732.49 822
4733.14 807
4733.79 802
4734.44 805
4735.09 843
4735.74 822
4736.38 855
4737.03 865
4737.68 865
4738.33 925
4738.98 972
4739.63 937
4740.28 947
4740.93 908
4741.58 938
4742.23 923
4742.88 909
4743.53 897
4744.18 913
4744.83 889
4745.48 910
4746.13 905
4746.78 871
4747.43 973
4748.08 910
4748.73 928
4749.39 971
4750.04 998
4750.69 908
4751.34 991
4751.99 965
4752.64 968
4753.29 957
4753.94 997
4754.59 964
4755.24 915
4755.89 917
4756.54 950
4757.19 1044
4757.84 959
4758.50 1042
4759.15 992
4759.80 1038
4760.45 1109
4761.10 1121
4761.75 1020
4762.40 1079
4763.05 1067
4763.71 1009
4764.36 1012
4765.01 969
4765.66 1031
4766.31 966
4766.96 989
4767.62 994
4768.27 978
4768.92 914
4769.57 974
4770.22 862
4770.87 915
4771.53 880
4772.18 939
4772.83 972
4773.48 982
4774.13 927
4774.79 925
4775.44 998
4776.09 918
4776.74 921
4777.40 915
4778.05 932
4778.70 903
4779.35 929
4780.01 922
4780.66 954
4781.31 960
4781.96 962
4782.62 922
4783.27 947
4783.92 895
4784.57 983
4785.23 940
4785.88 918
4786.53 979
4787.19 966
4787.84 968
4788.49 976
4789.15 1016
4789.80 967
4790.45 974
4791.11 983
4791.76 1006
4792.41 996
4793.07 1026
4793.72 937
4794.37 990
4795.03 975
4795.68 905
4796.33 982
4796.99 1034
4797.64 1036
4798.29 1051
4798.95 1039
4799.60 1056
4800.26 1071
4800.91 1078
4801.56 1034
4802.22 1027
4802.87 1019
4803.53 975
4804.18 1021
4804.83 1005
4805.49 953
4806.14 983
4806.80 1006
4807.45 1003
4808.11 1003
4808.76 969
4809.42 859
4810.07 902
4810.72 951
4811.38 983
4812.03 1044
4812.69 1048
4813.34 1082
4814.00 1033
4814.65 1017
4815.31 1063
4815.96 1081
4816.62 1075
4817.27 1144
4817.93 1152
4818.58 1162
4819.24 1130
4819.89 1214
4820.55 1204
4821.20 1242
4821.86 1261
4822.52 1252
4823.17 1264
4823.83 1284
4824.48 1206
4825.14 1116
4825.79 1133
4826.45 1160
4827.10 1160
4827.76 1183
4828.42 1158
4829.07 1112
4829.73 1166
4830.38 1182
4831.04 1168
4831.70 1128
4832.35 1156
4833.01 1272
4833.66 1270
4834.32 1276
4834.98 1257
4835.63 1333
4836.29 1348
4836.95 1354
4837.60 1336
4838.26 1285
4838.92 1370
4839.57 1328
4840.23 1297
4840.89 1339
4841.54 1349
4842.20 1324
4842.86 1279
4843.51 1363
4844.17 1312
4844.83 1354
4845.48 1419
4846.14 1456
4846.80 1498
4847.45 1609
4848.11 1709
4848.77 1629
4849.43 1601
4850.08 1674
4850.74 1677
4851.40 1604
4852.06 1574
4852.71 1592
4853.37 1573
4854.03 1556
4854.69 1513
4855.34 1557
4856.00 1603
4856.66 1614
4857.32 1590
4857.97 1648
4858.63 1675
4859.29 1604
4859.95 1590
4860.61 1530
4861.26 1426
4861.92 1435
4862.58 1496
4863.24 1544
4863.90 1465
4864.55 1433
4865.21 1421
4865.87 1406
4866.53 1381
4867.19 1312
4867.85 1394
4868.51 1424
4869.16 1383
4869.82 1361
4870.48 1298
4871.14 1267
4871.80 1299
4872.46 1224
4873.12 1255
4873.78 1248
4874.43 1238
4875.09 1235
4875.75 1308
4876.41 1268
4877.07 1334
4877.73 1222
4878.39 1278
4879.05 1321
4879.71 1302
4880.37 1315
4881.03 1302
4881.69 1263
4882.34 1161
4883.00 1252
4883.66 1208
4884.32 1232
4884.98 1177
4885.64 1120
4886.30 1178
4886.96 1217
4887.62 1296
4888.28 1231
4888.94 1256
4889.60 1261
4890.26 1274
4890.92 1226
4891.58 1187
4892.24 1225
4892.90 1186
4893.56 1201
4894.22 1138
4894.88 1260
4895.54 1246
4896.20 1190
4896.86 1264
4897.52 1274
4898.19 1320
4898.85 1373
4899.51 1325
4900.17 1229
4900.83 1234
4901.49 1181
4902.15 1153
4902.81 1130
4903.47 1124
4904.13 1103
4904.79 1138
4905.45 1119
4906.12 1047
4906.78 1022
4907.44 1113
4908.10 1059
4908.76 1030
4909.42 943
4910.08 1021
4910.74 1063
4911.41 1075
4912.07 1019
4912.73 1001
4913.39 961
4914.05 954
4914.71 893
4915.38 901
4916.04 944
4916.70 923
4917.36 943
4918.02 958
4918.68 902
4919.35 958
4920.01 934
4920.67 897
4921.33 920
4921.99 943
4922.66 926
4923.32 881
4923.98 879
4924.64 941
4925.31 937
4925.97 967
4926.63 924
4927.29 951
4927.96 883
4928.62 888
4929.28 833
4929.94 869
4930.61 865
4931.27 860
4931.93 862
4932.59 854
4933.26 877
4933.92 857
4934.58 898
4935.25 862
4935.91 861
4936.57 909
4937.24 904
4937.90 874
4938.56 866
4939.23 884
4939.89 842
4940.55 880
4941.22 893
4941.88 893
4942.54 840
4943.21 845
4943.87 827
4944.53 827
4945.20 859
4945.86 886
4946.52 881
4947.19 869
4947.85 878
4948.52 867
4949.18 892
4949.84 896
4950.51 869
4951.17 870
4951.84 844
4952.50 889
4953.17 934
4953.83 899
4954.49 846
4955.16 852
4955.82 914
4956.49 959
4957.15 950
4957.82 992
4958.48 989
4959.15 1044
4959.81 1080
4960.47 1119
4961.14 1101
4961.80 1164
4962.47 1177
4963.13 1107
4963.80 1170
4964.46 1126
4965.13 1082
4965.79 1057
4966.46 1019
4967.12 919
4967.79 844
4968.45 923
4969.12 885
4969.79 916
4970.45 960
4971.12 945
4971.78 904
4972.45 898
4973.11 964
4973.78 934
4974.44 969
4975.11 980
4975.78 945
4976.44 947
4977.11 944
4977.77 897
4978.44 938
4979.11 921
4979.77 810
4980.44 866
4981.10 867
4981.77 823
4982.44 781
4983.10 873
4983.77 906
4984.43 842
4985.10 848
4985.77 838
4986.43 852
4987.10 889
4987.77 840
4988.43 847
4989.10 829
4989.77 829
4990.43 829
4991.10 804
4991.77 828
4992.43 785
4993.10 795
4993.77 836
4994.43 849
4995.10 789
4995.77 754
4996.44 777
4997.10 815
4997.77 787
4998.44 819
4999.10 788
4999.77 742
5000.44 777
5001.11 814
5001.77 823
5002.44 804
5003.11 736
5003.78 743
5004.44 784
5005.11 784
5005.78 828
5006.45 801
5007.12 791
5007.78 778
5008.45 779
5009.12 799
5009.79 838
5010.46 807
5011.12 857
5011.79 850
5012.46 811
5013.13 780
5013.80 759
5014.47 738
5015.13 744
5015.80 809
5016.47 810
5017.14 834
5017.81 839
5018.48 841
5019.14 852
5019.81 858
5020.48 890
5021.15 850
5021.82 840
5022.49 864
5023.16 891
5023.83 883
5024.50 878
5025.16 834
5025.83 851
5026.50 841
5027.17 820
5027.84 778
5028.51 767
5029.18 736
5029.85 736
5030.52 756
5031.19 780
5031.86 763
5032.53 731
5033.20 747
5033.87 768
5034.54 786
5035.21 764
5035.88 795
5036.54 787
5037.21 738
5037.88 729
5038.55 703
5039.22 793
5039.89 765
5040.56 762
5041.23 770
5041.90 777
5042.58 834
5043.25 800
5043.92 757
5044.59 789
5045.26 777
5045.93 754
5046.60 742
5047.27 823
5047.94 750
5048.61 752
5049.28 784
5049.95 790
5050.62 756
5051.29 786
5051.96 769
5052.63 781
5053.30 803
5053.98 759
5054.65 754
5055.32 748
5055.99 750
5056.66 791
5057.33 741
5058.00 750
5058.67 746
5059.34 763
5060.02 790
5060.69 818
5061.36 808
5062.03 809
5062.70 746
5063.37 725
5064.04 693
5064.72 724
5065.39 748
5066.06 777
5066.73 748
5067.40 747
5068.08 721
5068.75 728
5069.42 770
5070.09 765
5070.76 761
5071.44 746
5072.11 732
5072.78 721
5073.45 738
5074.12 755
5074.80 803
5075.47 806
5076.14 810
5076.81 812
5077.49 824
5078.16 831
5078.83 871
5079.50 800
5080.18 790
5080.85 873
5081.52 861
5082.20 823
5082.87 776
5083.54 782
5084.21 809
5084.89 839
5085.56 808
5086.23 847
5086.91 882
5087.58 900
5088.25 893
5088.93 855
5089.60 871
5090.27 909
5090.95 835
5091.62 909
5092.29 859
5092.97 799
5093.64 782
5094.31 825
5094.99 826
5095.66 719
5096.34 726
5097.01 796
5097.68 822
5098.36 772
5099.03 803
5099.70 832
5100.38 814
5101.05 819
5101.73 878
5102.40 820
5103.08 859
5103.75 855
5104.42 768
5105.10 799
5105.77 809
5106.45 833
5107.12 790
5107.80 827
5108.47 770
5109.15 761
5109.82 754
5110.49 819
5111.17 832
5111.84 796
5112.52 805
5113.19 846
5113.87 907
5114.54 886
5115.22 968
5115.89 927
5116.57 949
5117.24 1011
5117.92 1047
5118.59 1061
5119.27 1073
5119.94 1007
5120.62 1044
5121.30 977
5121.97 984
5122.65 954
5123.32 914
5124.00 869
5124.67 858
5125.35 944
5126.02 911
5126.70 832
5127.38 825
5128.05 844
5128.73 864
5129.40 839
5130.08 862
5130.76 888
5131.43 883
5132.11 902
5132.78 837
5133.46 837
5134.14 804
5134.81 801
5135.49 838
5136.17 801
5136.84 877
5137.52 822
5138.20 829
5138.87 835
5139.55 809
5140.22 841
5140.90 820
5141.58 814
5142.26 819
5142.93 777
5143.61 800
5144.29 766
5144.96 756
5145.64 731
5146.32 727
5146.99 759
5147.67 789
5148.35 812
5149.03 745
5149.70 718
5150.38 698
5151.06 764
5151.73 748
5152.41 785
5153.09 781
5153.77 770
5154.44 781
5155.12 818
5155.80 812
5156.48 765
5157.16 776
5157.83 750
5158.51 747
5159.19 779
5159.87 703
5160.55 789
5161.22 748
5161.90 742
5162.58 802
5163.26 748
5163.94 795
5164.61 773
5165.29 776
5165.97 767
5166.65 734
5167.33 784
5168.01 720
5168.68 724
5169.36 751
5170.04 743
5170.72 704
5171.40 726
5172.08 663
5172.76 694
5173.44 628
5174.11 663
5174.79 717
5175.47 714
5176.15 754
5176.83 708
5177.51 702
5178.19 699
5178.87 763
5179.55 739
5180.23 732
5180.91 717
5181.58 735
5182.26 730
5182.94 712
5183.62 672
5184.30 738
5184.98 736
5185.66 802
5186.34 744
5187.02 693
5187.70 742
5188.38 740
5189.06 717
5189.74 708
5190.42 715
5191.10 749
5191.78 744
5192.46 751
5193.14 744
5193.82 725
5194.50 756
5195.18 707
5195.86 735
5196.54 695
5197.22 709
5197.90 741
5198.58 792
5199.26 802
5199.94 763
5200.63 710
5201.31 732
5201.99 777
5202.67 740
5203.35 749
5204.03 723
5204.71 747
5205.39 787
5206.07 777
5206.75 828
5207.43 813
5208.11 814
5208.80 798
5209.48 784
5210.16 756
5210.84 793
5211.52 867
5212.20 821
5212.88 747
5213.57 794
5214.25 768
5214.93 814
5215.61 820
5216.29 804
5216.97 707
5217.66 767
5218.34 871
5219.02 863
5219.70 800
5220.38 829
5221.06 838
5221.75 784
5222.43 841
5223.11 830
5223.79 826
5224.47 849
5225.16 883
5225.84 804
5226.52 776
5227.20 772
5227.89 760
5228.57 782
5229.25 744
5229.93 809
5230.62 839
5231.30 751
5231.98 765
5232.66 768
5233.35 777
5234.03 851
5234.71 778
5235.40 814
5236.08 779
5236.76 807
5237.44 800
5238.13 768
5238.81 776
5239.49 804
5240.18 762
5240.86 837
5241.54 802
5242.23 776
5242.91 816
5243.59 789
5244.28 788
5244.96 757
5245.64 766
5246.33 806
5247.01 819
5247.70 817
5248.38 815
5249.06 828
5249.75 851
5250.43 888
5251.11 874
5251.80 894
5252.48 897
5253.17 887
5253.85 836
5254.53 838
5255.22 832
5255.90 823
5256.59 797
5257.27 833
5257.96 830
5258.64 790
5259.32 848
5260.01 896
5260.69 817
5261.38 821
5262.06 864
5262.75 832
5263.43 847
5264.12 905
5264.80 848
5265.49 845
5266.17 908
5266.86 867
5267.54 848
5268.23 856
5268.91 814
5269.60 825
5270.28 799
5270.97 790
5271.65 844
5272.34 855
5273.02 796
5273.71 805
5274.39 810
5275.08 786
5275.76 791
5276.45 814
5277.14 865
5277.82 809
5278.51 802
5279.19 825
5279.88 887
5280.56 873
5281.25 858
5281.94 818
5282.62 832
5283.31 856
5283.99 828
5284.68 864
5285.37 800
5286.05 801
5286.74 755
5287.43 779
5288.11 798
5288.80 823
5289.48 781
5290.17 761
5290.86 814
5291.54 813
5292.23 832
5292.92 850
5293.60 816
5294.29 868
5294.98 922
5295.66 851
5296.35 897
5297.04 954
5297.72 955
5298.41 968
5299.10 1014
5299.79 1013
5300.47 955
5301.16 955
5301.85 1025
5302.53 1053
5303.22 1049
5303.91 1062
5304.60 1025
5305.28 1105
5305.97 1110
5306.66 1026
5307.35 1099
5308.03 1103
5308.72 1115
5309.41 1120
5310.10 1143
5310.78 1180
5311.47 1193
5312.16 1229
5312.85 1240
5313.54 1215
5314.22 1215
5314.91 1281
5315.60 1216
5316.29 1185
5316.98 1119
5317.66 1096
5318.35 1150
5319.04 1112
5319.73 1040
5320.42 1053
5321.11 1035
5321.80 983
5322.48 984
5323.17 915
5323.86 899
5324.55 881
5325.24 877
5325.93 922
5326.62 886
5327.30 849
5327.99 847
5328.68 892
5329.37 823
5330.06 896
5330.75 925
5331.44 910
5332.13 817
5332.82 854
5333.51 819
5334.20 801
5334.88 847
5335.57 862
5336.26 926
5336.95 896
5337.64 858
5338.33 870
5339.02 898
5339.71 831
5340.40 810
5341.09 861
5341.78 885
5342.47 930
5343.16 997
5343.85 954
5344.54 994
5345.23 1009
5345.92 1009
5346.61 1114
5347.30 1174
5347.99 1212
5348.68 1241
5349.37 1328
5350.06 1263
5350.75 1231
5351.44 1259
5352.13 1250
5352.82 1173
5353.51 1208
5354.20 1120
5354.90 1078
5355.59 946
5356.28 927
5356.97 931
5357.66 932
5358.35 861
5359.04 882
5359.73 882
5360.42 835
5361.11 861
5361.80 831
5362.49 839
5363.19 841
5363.88 836
5364.57 811
5365.26 818
5365.95 827
5366.64 782
5367.33 783
5368.03 787
5368.72 821
5369.41 816
5370.10 753
5370.79 717
5371.48 770
5372.18 781
5372.87 813
5373.56 754
5374.25 830
5374.94 854
5375.63 853
5376.33 863
5377.02 835
5377.71 868
5378.40 885
5379.10 884
5379.79 878
5380.48 880
5381.17 820
5381.86 807
5382.56 794
5383.25 867
5383.94 836
5384.63 870
5385.33 787
5386.02 796
5386.71 830
5387.40 878
5388.10 820
5388.79 842
5389.48 871
5390.18 889
5390.87 865
5391.56 818
5392.26 832
5392.95 860
5393.64 866
5394.33 858
5395.03 873
5395.72 815
5396.41 810
5397.11 790
5397.80 817
5398.49 816
5399.19 810
5399.88 823
5400.58 781
5401.27 802
5401.96 744
5402.66 818
5403.35 834
5404.04 811
5404.74 829
5405.43 816
5406.13 820
5406.82 801
5407.51 784
5408.21 801
5408.90 782
5409.60 805
5410.29 820
5410.98 819
5411.68 812
5412.37 778
5413.07 814
5413.76 783
5414.46 836
5415.15 808
5415.84 842
5416.54 826
5417.23 865
5417.93 831
5418.62 845
5419.32 862
5420.01 862
5420.71 909
5421.40 817
5422.10 791
5422.79 864
5423.49 819
5424.18 830
5424.88 850
5425.57 797
5426.27 843
5426.96 851
5427.66 901
5428.35 855
5429.05 895
5429.74 811
5430.44 807
5431.14 841
5431.83 869
5432.53 873
5433.22 905
5433.92 885
5434.61 930
5435.31 863
5436.01 864
5436.70 907
5437.40 898
5438.09 944
5438.79 940
5439.49 947
5440.18 934
5440.88 880
5441.57 972
5442.27 1024
5442.97 1058
5443.66 1070
5444.36 1113
5445.06 1119
5445.75 1131
5446.45 1169
5447.15 1222
5447.84 1190
5448.54 1236
5449.24 1170
5449.93 1178
5450.63 1130
5451.33 1127
5452.02 1090
5452.72 998
5453.42 949
5454.11 971
5454.81 977
5455.51 955
5456.20 971
5456.90 979
5457.60 1033
5458.30 982
5458.99 960
5459.69 1000
5460.39 947
5461.09 972
5461.78 1026
5462.48 997
5463.18 1037
5463.88 1038
5464.57 1040
5465.27 1017
5465.97 968
5466.67 999
5467.36 1041
5468.06 1059
5468.76 1036
5469.46 1109
5470.16 1109
5470.85 1184
5471.55 1174
5472.25 1218
5472.95 1131
5473.65 1272
5474.35 1278
5475.04 1344
5475.74 1376
5476.44 1480
5477.14 1516
5477.84 1549
5478.54 1640
5479.23 1687
5479.93 1814
5480.63 1754
5481.33 1662
5482.03 1637
5482.73 1536
5483.43 1454
5484.13 1466
5484.83 1371
5485.52 1372
5486.22 1290
5486.92 1249
5487.62 1274
5488.32 1332
5489.02 1333
5489.72 1311
5490.42 1354
5491.12 1407
5491.82 1415
5492.52 1432
5493.22 1428
5493.92 1427
5494.62 1574
5495.31 1557
5496.01 1701
5496.71 1840
5497.41 1946
5498.11 2108
5498.81 2381
5499.51 2407
5500.21 2518
5500.91 2455
5501.61 2263
5502.31 2193
5503.01 1895
5503.71 1750
5504.41 1646
5505.11 1491
5505.81 1428
5506.51 1350
5507.22 1213
5507.92 1266
5508.62 1241
5509.32 1280
5510.02 1239
5510.72 1194
5511.42 1231
5512.12 1183
5512.82 1215
5513.52 1214
5514.22 1223
5514.92 1192
5515.62 1131
5516.32 1169
5517.03 1187
5517.73 1168
5518.43 1162
5519.13 1127
5519.83 1101
5520.53 1080
5521.23 1061
5521.93 1086
5522.63 998
5523.34 1009
5524.04 975
5524.74 1000
5525.44 984
5526.14 940
5526.84 919
5527.55 910
5528.25 959
5528.95 987
5529.65 983
5530.35 979
5531.05 950
5531.76 927
5532.46 872
5533.16 921
5533.86 875
5534.56 913
5535.27 911
5535.97 883
5536.67 931
5537.37 898
5538.08 928
5538.78 917
5539.48 919
5540.18 905
5540.89 905
5541.59 867
5542.29 902
5542.99 855
5543.70 952
5544.40 955
5545.10 882
5545.80 881
5546.51 867
5547.21 924
5547.91 920
5548.62 912
5549.32 908
5550.02 914
5550.73 908
5551.43 866
5552.13 819
5552.84 898
5553.54 840
5554.24 857
5554.95 881
5555.65 871
5556.35 911
5557.06 876
5557.76 868
5558.46 873
5559.17 842
5559.87 837
5560.57 875
5561.28 885
5561.98 943
5562.69 861
5563.39 908
5564.09 914
5564.80 928
5565.50 929
5566.21 953
5566.91 914
5567.61 883
5568.32 914
5569.02 914
5569.73 898
5570.43 846
5571.14 895
5571.84 980
5572.54 906
5573.25 879
5573.95 903
5574.66 885
5575.36 922
5576.07 894
5576.77 842
5577.48 882
5578.18 797
5578.89 867
5579.59 850
5580.30 858
5581.00 773
5581.71 800
5582.41 797
5583.12 840
5583.82 780
5584.53 834
5585.23 803
5585.94 865
5586.64 827
5587.35 821
5588.06 778
5588.76 792
5589.47 845
5590.17 821
5590.88 812
5591.58 785
5592.29 803
5592.99 753
5593.70 747
5594.41 796
5595.11 781
5595.82 710
5596.52 806
5597.23 840
5597.94 812
5598.64 763
5599.35 764
5600.06 746
5600.76 770
5601.47 751
5602.17 766
5602.88 756
5603.59 739
5604.29 800
5605.00 813
5605.71 775
5606.41 741
5607.12 800
5607.83 779
5608.53 740
5609.24 739
5609.95 753
5610.65 732
5611.36 714
5612.07 778
5612.78 813
5613.48 817
5614.19 809
5614.90 834
5615.60 799
5616.31 776
5617.02 800
5617.73 777
5618.43 734
5619.14 698
5619.85 705
5620.56 751
5621.26 791
5621.97 838
5622.68 790
5623.39 770
5624.09 769
5624.80 804
5625.51 791
5626.22 792
5626.93 787
5627.63 772
5628.34 808
5629.05 819
5629.76 854
5630.47 854
5631.17 846
5631.88 864
5632.59 870
5633.30 941
5634.01 919
5634.72 903
5635.42 889
5636.13 901
5636.84 915
5637.55 1008
5638.26 1061
5638.97 976
5639.68 1011
5640.39 1016
5641.09 1026
5641.80 1012
5642.51 943
5643.22 943
5643.93 906
5644.64 859
5645.35 902
5646.06 917
5646.77 871
5647.48 834
5648.19 903
5648.89 803
5649.60 825
5650.31 834
5651.02 816
5651.73 877
5652.44 838
5653.15 761
5653.86 874
5654.57 915
5655.28 845
5655.99 877
5656.70 907
5657.41 900
5658.12 913
5658.83 915
5659.54 922
5660.25 955
5660.96 952
5661.67 996
5662.38 906
5663.09 906
5663.80 860
5664.51 920
5665.22 866
5665.93 854
5666.64 910
5667.35 916
5668.06 958
5668.77 935
5669.48 998
5670.19 987
5670.91 971
5671.62 956
5672.33 940
5673.04 897
5673.75 935
5674.46 900
5675.17 880
5675.88 888
5676.59 881
5677.30 868
5678.01 861
5678.73 863
5679.44 867
5680.15 857
5680.86 827
5681.57 852
5682.28 793
5682.99 859
5683.71 883
5684.42 875
5685.13 865
5685.84 812
5686.55 811
5687.26 857
5687.98 792
5688.69 817
5689.40 813
5690.11 835
5690.82 894
5691.54 878
5692.25 853
5692.96 773
5693.67 843
5694.38 809
5695.10 771
5695.81 818
5696.52 831
5697.23 826
5697.95 829
5698.66 822
5699.37 826
5700.08 815
5700.80 869
5701.51 871
5702.22 823
5702.93 839
5703.65 833
5704.36 844
5705.07 824
5705.78 804
5706.50 834
5707.21 841
5707.92 811
5708.64 887
5709.35 859
5710.06 839
5710.78 786
5711.49 812
5712.20 787
5712.92 817
5713.63 777
5714.34 809
5715.06 782
5715.77 812
5716.48 818
5717.20 770
5717.91 820
5718.62 804
5719.34 846
5720.05 822
5720.77 868
5721.48 851
5722.19 873
5722.91 843
5723.62 901
5724.33 849
5725.05 876
5725.76 897
5726.48 903
5727.19 932
5727.91 926
5728.62 937
5729.33 912
5730.05 908
5730.76 838
5731.48 865
5732.19 880
5732.91 922
5733.62 888
5734.34 872
5735.05 862
5735.77 899
5736.48 938
5737.20 880
5737.91 935
5738.63 890
5739.34 898
5740.06 875
5740.77 916
5741.49 892
5742.20 927
5742.92 905
5743.63 927
5744.35 897
5745.06 904
5745.78 879
5746.49 951
5747.21 1030
5747.92 991
5748.64 1004
5749.35 1011
5750.07 1065
5750.79 1101
5751.50 1070
5752.22 1104
5752.93 1082
5753.65 1077
5754.36 1161
5755.08 1149
5755.80 1121
5756.51 1150
5757.23 1176
5757.95 1154
5758.66 1157
5759.38 1172
5760.09 1199
5760.81 1273
5761.53 1246
5762.24 1273
5762.96 1270
5763.68 1457
5764.39 1444
5765.11 1671
5765.83 1763
5766.54 1988
5767.26 2134
5767.98 2395
5768.69 2669
5769.41 2790
5770.13 2772
5770.84 2647
5771.56 2360
5772.28 2184
5772.99 1983
5773.71 1790
5774.43 1678
5775.15 1545
5775.86 1436
5776.58 1424
5777.30 1502
5778.01 1521
5778.73 1464
5779.45 1429
5780.17 1422
5780.88 1424
5781.60 1513
5782.32 1423
5783.04 1352
5783.76 1396
5784.47 1431
5785.19 1476
5785.91 1407
5786.63 1369
5787.34 1266
5788.06 1318
5788.78 1347
5789.50 1285
5790.22 1224
5790.94 1290
5791.65 1249
5792.37 1154
5793.09 1154
5793.81 1172
5794.53 1192
5795.25 1253
5795.96 1327
5796.68 1359
5797.40 1453
5798.12 1445
5798.84 1459
5799.56 1492
5800.28 1459
5800.99 1502
5801.71 1442
5802.43 1349
5803.15 1304
5803.87 1278
5804.59 1206
5805.31 1123
5806.03 1083
5806.75 1095
5807.47 1131
5808.18 1153
5808.90 1088
5809.62 1093
5810.34 1111
5811.06 1141
5811.78 1079
5812.50 1111
5813.22 1126
5813.94 1084
5814.66 1064
5815.38 1073
5816.10 1022
5816.82 959
5817.54 1050
5818.26 1035
5818.98 1056
5819.70 1051
5820.42 1017
5821.14 1015
5821.86 1013
5822.58 1028
5823.30 976
5824.02 956
5824.74 1006
5825.46 969
5826.18 937
5826.90 988
5827.62 975
5828.34 954
5829.06 957
5829.78 1003
5830.50 963
5831.22 990
5831.95 952
5832.67 974
5833.39 968
5834.11 937
5834.83 905
5835.55 913
5836.27 948
5836.99 873
5837.71 951
5838.43 939
5839.15 946
5839.88 917
5840.60 938
5841.32 845
5842.04 872
5842.76 876
5843.48 937
5844.20 913
5844.93 930
5845.65 893
5846.37 936
5847.09 939
5847.81 906
5848.53 892
5849.26 810
5849.98 836
5850.70 883
5851.42 908
5852.14 858
5852.87 846
5853.59 905
5854.31 942
5855.03 902
5855.75 919
5856.48 933
5857.20 937
5857.92 899
5858.64 910
5859.37 869
5860.09 878
5860.81 835
5861.53 833
5862.26 835
5862.98 891
5863.70 910
5864.42 885
5865.15 956
5865.87 859
5866.59 858
5867.31 873
5868.04 870
5868.76 889
5869.48 860
5870.21 865
5870.93 884
5871.65 854
5872.38 892
5873.10 899
5873.82 900
5874.55 921
5875.27 935
5875.99 880
5876.72 888
5877.44 924
5878.16 930
5878.89 890
5879.61 862
5880.33 873
5881.06 985
5881.78 914
5882.51 970
5883.23 994
5883.95 947
5884.68 893
5885.40 906
5886.13 936
5886.85 924
5887.57 889
5888.30 964
5889.02 928
5889.75 953
5890.47 948
5891.20 961
5891.92 947
5892.64 940
5893.37 987
5894.09 966
5894.82 979
5895.54 967
5896.27 928
5896.99 972
5897.72 923
5898.44 929
5899.17 990
5899.89 933
5900.62 947
5901.34 977
5902.07 979
5902.79 956
5903.52 940
5904.24 935
5904.97 956
5905.69 1013
5906.42 1002
5907.14 1015
5907.87 947
5908.59 1073
5909.32 1057
5910.04 1043
5910.77 1054
5911.50 1000
5912.22 1017
5912.95 1056
5913.67 1063
5914.40 1051
5915.12 1057
5915.85 1056
5916.58 1121
5917.30 1105
5918.03 1132
5918.75 1063
5919.48 1084
5920.21 1048
5920.93 1105
5921.66 1131
5922.39 1177
5923.11 1179
5923.84 1178
5924.56 1220
5925.29 1244
5926.02 1177
5926.74 1180
5927.47 1246
5928.20 1278
5928.92 1240
5929.65 1263
5930.38 1297
5931.10 1283
5931.83 1306
5932.56 1348
5933.28 1345
5934.01 1324
5934.74 1339
5935.47 1403
5936.19 1375
5936.92 1381
5937.65 1395
5938.37 1380
5939.10 1364
5939.83 1343
5940.56 1427
5941.28 1515
5942.01 1528
5942.74 1527
5943.47 1531
5944.19 1682
5944.92 1631
5945.65 1655
5946.38 1749
5947.11 1850
5947.83 1884
5948.56 1908
5949.29 2052
5950.02 2155
5950.74 2247
5951.47 2369
5952.20 2390
5952.93 2401
5953.66 2383
5954.39 2329
5955.11 2258
5955.84 2104
5956.57 2138
5957.30 2028
5958.03 2107
5958.76 2137
5959.48 2067
5960.21 2064
5960.94 2200
5961.67 2242
5962.40 2192
5963.13 2300
5963.86 2471
5964.59 2501
5965.31 2679
5966.04 2678
5966.77 2707
5967.50 2703
5968.23 2597
5968.96 2567
5969.69 2512
5970.42 2428
5971.15 2402
5971.88 2418
5972.61 2364
5973.34 2292
5974.06 2277
5974.79 2289
5975.52 2358
5976.25 2443
5976.98 2457
5977.71 2458
5978.44 2561
5979.17 2544
5979.90 2568
5980.63 2630
5981.36 2668
5982.09 2720
5982.82 2772
5983.55 2761
5984.28 2687
5985.01 2785
5985.74 2845
5986.47 2755
5987.20 2748
5987.93 2817
5988.66 2716
5989.39 2776
5990.12 2919
5990.85 2939
5991.58 2926
5992.32 2936
5993.05 3060
5993.78 3111
5994.51 2991
5995.24 2983
5995.97 3033
5996.70 3034
5997.43 3062
5998.16 3078
5998.89 3029
5999.62 3014
6000.35 2950
6001.09 2907
6001.82 2843
6002.55 2901
6003.28 2961
6004.01 3096
6004.74 3194
6005.47 3257
6006.20 3413
6006.94 3856
6007.67 4271
6008.40 4780
6009.13 5422
6009.86 6287
6010.59 6873
6011.33 7378
6012.06 7664
6012.79 7730
6013.52 7411
6014.25 7293
6014.98 6698
6015.72 6243
6016.45 5599
6017.18 5079
6017.91 4467
6018.64 3916
6019.38 3360
6020.11 3074
6020.84 2798
6021.57 2586
6022.31 2475
6023.04 2386
6023.77 2283
6024.50 2246
6025.24 2221
6025.97 2219
6026.70 2257
6027.43 2245
6028.17 2328
6028.90 2188
6029.63 2184
6030.37 2113
6031.10 2101
6031.83 1964
6032.56 1968
6033.30 1973
6034.03 1932
6034.76 1988
6035.50 1954
6036.23 2016
6036.96 2018
6037.70 2028
6038.43 2021
6039.16 2049
6039.90 2011
6040.63 1966
6041.36 1975
6042.10 2111
6042.83 2160
6043.56 2049
6044.30 2093
6045.03 2043
6045.77 2094
6046.50 2200
6047.23 2108
6047.97 2160
6048.70 2274
6049.44 2289
6050.17 2459
6050.90 2413
6051.64 2450
6052.37 2412
6053.11 2389
6053.84 2387
6054.57 2341
6055.31 2319
6056.04 2298
6056.78 2237
6057.51 2212
6058.25 2166
6058.98 2096
6059.72 2052
6060.45 2112
6061.19 2122
6061.92 2077
6062.66 2083
6063.39 1977
6064.13 2052
6064.86 1975
6065.60 1955
6066.33 1900
6067.07 1985
6067.80 1879
6068.54 1840
6069.27 1865
6070.01 1835
6070.74 1783
6071.48 1802
6072.21 1787
6072.95 1781
6073.68 1760
6074.42 1780
6075.15 1765
6075.89 1648
6076.63 1650
6077.36 1736
6078.10 1645
6078.83 1593
6079.57 1639
6080.30 1665
6081.04 1648
6081.78 1581
6082.51 1603
6083.25 1617
6083.98 1595
6084.72 1622
6085.46 1578
6086.19 1593
6086.93 1594
6087.67 1535
6088.40 1622
6089.14 1535
6089.88 1620
6090.61 1576
6091.35 1630
6092.09 1598
6092.82 1563
6093.56 1526
6094.30 1516
6095.03 1552
6095.77 1566
6096.51 1549
6097.24 1445
6097.98 1444
6098.72 1546
6099.45 1515
6100.19 1524
6100.93 1508
6101.67 1516
6102.40 1500
6103.14 1495
6103.88 1432
6104.61 1450
6105.35 1443
6106.09 1509
6106.83 1466
6107.56 1490
6108.30 1500
6109.04 1532
6109.78 1532
6110.51 1520
6111.25 1541
6111.99 1598
6112.73 1622
6113.47 1642
6114.20 1662
6114.94 1663
6115.68 1696
6116.42 1712
6117.16 1634
6117.89 1623
6118.63 1677
6119.37 1712
6120.11 1598
6120.85 1649
6121.59 1717
6122.32 1692
6123.06 1653
6123.80 1675
6124.54 1672
6125.28 1731
6126.02 1645
6126.76 1736
6127.49 1744
6128.23 1682
6128.97 1731
6129.71 1644
6130.45 1624
6131.19 1712
6131.93 1788
6132.67 1821
6133.41 1788
6134.15 1967
6134.88 1930
6135.62 1901
6136.36 1929
6137.10 1946
6137.84 1991
6138.58 2087
6139.32 2077
6140.06 2057
6140.80 2052
6141.54 2102
6142.28 2126
6143.02 2090
6143.76 1996
6144.50 2054
6145.24 2026
6145.98 2084
6146.72 1990
6147.46 2029
6148.20 2049
6148.94 2029
6149.68 2105
6150.42 2092
6151.16 2131
6151.90 2097
6152.64 2119
6153.38 2134
6154.12 2194
6154.86 2261
6155.60 2205
6156.34 2215
6157.08 2226
6157.82 2321
6158.56 2370
6159.30 2362
6160.04 2440
6160.78 2494
6161.52 2547
6162.27 2755
6163.01 2848
6163.75 3001
6164.49 3124
6165.23 3225
6165.97 3288
6166.71 3309
6167.45 3314
6168.19 3314
6168.94 3083
6169.68 3040
6170.42 3073
6171.16 3052
6171.90 2875
6172.64 2976
6173.38 3063
6174.13 2926
6174.87 3061
6175.61 3146
6176.35 3414
6177.09 3592
6177.83 3870
6178.58 4176
6179.32 4571
6180.06 5119
6180.80 5489
6181.54 5697
6182.28 5809
6183.03 5707
6183.77 5515
6184.51 5331
6185.25 5051
6186.00 4737
6186.74 4472
6187.48 4198
6188.22 3926
6188.97 3762
6189.71 3708
6190.45 3609
6191.19 3558
6191.94 3482
6192.68 3465
6193.42 3523
6194.16 3455
6194.91 3357
6195.65 3357
6196.39 3352
6197.13 3277
6197.88 3395
6198.62 3425
6199.36 3506
6200.11 3560
6200.85 3700
6201.59 4100
6202.34 4546
6203.08 5214
6203.82 6037
6204.57 6981
6205.31 8302
6206.05 9406
6206.80 10735
6207.54 11597
6208.28 12105
6209.03 11897
6209.77 11772
6210.52 11021
6211.26 9760
6212.00 8377
6212.75 7171
6213.49 6198
6214.23 5241
6214.98 4499
6215.72 3863
6216.47 3447
6217.21 3166
6217.95 3013
6218.70 2846
6219.44 2720
6220.19 2670
6220.93 2678
6221.68 2559
6222.42 2606
6223.17 2587
6223.91 2523
6224.65 2459
6225.40 2375
6226.14 2298
6226.89 2131
6227.63 2092
6228.38 2094
6229.12 2003
6229.87 2070
6230.61 1974
6231.36 2056
6232.10 2009
6232.85 1927
6233.59 2050
6234.34 2021
6235.08 2104
6235.83 2197
6236.57 2251
6237.32 2356
6238.06 2388
6238.81 2480
6239.56 2554
6240.30 2522
6241.05 2414
6241.79 2397
6242.54 2414
6243.28 2342
6244.03 2335
6244.77 2394
6245.52 2357
6246.27 2413
6247.01 2366
6247.76 2358
6248.50 2293
6249.25 2268
6250.00 2233
6250.74 2166
6251.49 2130
6252.23 2114
6252.98 2127
6253.73 2152
6254.47 2178
6255.22 2117
6255.97 2147
6256.71 2133
6257.46 2130
6258.21 2050
6258.95 2029
6259.70 2031
6260.45 2007
6261.19 1968
6261.94 1976
6262.69 1962
6263.43 1973
6264.18 1877
6264.93 1953
6265.67 1982
6266.42 1939
6267.17 1948
6267.92 1887
6268.66 1910
6269.41 1919
6270.16 1910
6270.90 1935
6271.65 1904
6272.40 1937
6273.15 1969
6273.89 1985
6274.64 2032
6275.39 1970
6276.14 2047
6276.89 2073
6277.63 2057
6278.38 2015
6279.13 1928
6279.88 1843
6280.62 1794
6281.37 1860
6282.12 1805
6282.87 1696
6283.62 1660
6284.36 1640
6285.11 1702
6285.86 1638
6286.61 1659
6287.36 1642
6288.11 1610
6288.85 1645
6289.60 1599
6290.35 1601
6291.10 1662
6291.85 1688
6292.60 1640
6293.35 1669
6294.09 1620
6294.84 1689
6295.59 1659
6296.34 1584
6297.09 1602
6297.84 1581
6298.59 1541
6299.34 1575
6300.09 1598
6300.83 1557
6301.58 1546
6302.33 1544
6303.08 1522
6303.83 1514
6304.58 1539
6305.33 1566
6306.08 1536
6306.83 1582
6307.58 1581
6308.33 1638
6309.08 1625
6309.83 1665
6310.58 1727
6311.33 1683
6312.08 1726
6312.83 1727
6313.58 1766
6314.33 1804
6315.08 1841
6315.83 1722
6316.58 1779
6317.33 1706
6318.08 1686
6318.83 1647
6319.58 1635
6320.33 1592
6321.08 1552
6321.83 1519
6322.58 1522
6323.33 1446
6324.08 1449
6324.83 1472
6325.58 1463
6326.33 1365
6327.08 1387
6327.83 1336
6328.58 1388
6329.33 1366
6330.08 1402
6330.84 1376
6331.59 1409
6332.34 1411
6333.09 1347
6333.84 1330
6334.59 1332
6335.34 1335
6336.09 1326
6336.84 1363
6337.60 1383
6338.35 1352
6339.10 1366
6339.85 1396
6340.60 1345
6341.35 1340
6342.10 1356
6342.86 1285
6343.61 1298
6344.36 1356
6345.11 1348
6345.86 1349
6346.61 1422
6347.37 1465
6348.12 1434
6348.87 1432
6349.62 1496
6350.37 1496
6351.13 1549
6351.88 1694
6352.63 1631
6353.38 1605
6354.14 1590
6354.89 1583
6355.64 1587
6356.39 1517
6357.14 1517
6357.90 1509
6358.65 1489
6359.40 1506
6360.16 1401
6360.91 1441
6361.66 1502
6362.41 1486
6363.17 1519
6363.92 1455
6364.67 1487
6365.42 1627
6366.18 1632
6366.93 1576
6367.68 1622
6368.44 1537
6369.19 1525
6369.94 1477
6370.70 1493
6371.45 1456
6372.20 1458
6372.96 1413
6373.71 1454
6374.46 1487
6375.22 1488
6375.97 1494
6376.72 1469
6377.48 1426
6378.23 1500
6378.99 1452
6379.74 1464
6380.49 1504
6381.25 1558
6382.00 1536
6382.75 1424
6383.51 1434
6384.26 1464
6385.02 1448
6385.77 1390
6386.53 1428
6387.28 1365
6388.03 1364
6388.79 1384
6389.54 1368
6390.30 1293
6391.05 1333
6391.81 1357
6392.56 1338
6393.31 1304
6394.07 1351
6394.82 1350
6395.58 1321
6396.33 1300
6397.09 1281
6397.84 1325
6398.60 1326
6399.35 1269
6400.11 1248
6400.86 1297
6401.62 1302
6402.37 1277
6403.13 1299
6403.88 1302
6404.64 1286
6405.39 1320
6406.15 1279
6406.90 1301
6407.66 1294
6408.42 1399
6409.17 1314
6409.93 1344
6410.68 1359
6411.44 1339
6412.19 1373
6412.95 1369
6413.71 1396
6414.46 1418
6415.22 1394
6415.97 1345
6416.73 1371
6417.48 1367
6418.24 1300
6419.00 1257
6419.75 1265
6420.51 1213
6421.27 1283
6422.02 1286
6422.78 1319
6423.53 1268
6424.29 1309
6425.05 1262
6425.80 1250
6426.56 1270
6427.32 1325
6428.07 1283
6428.83 1263
6429.59 1296
6430.34 1343
6431.10 1298
6431.86 1332
6432.61 1357
6433.37 1448
6434.13 1383
6434.89 1424
6435.64 1414
6436.40 1400
6437.16 1378
6437.91 1395
6438.67 1459
6439.43 1453
6440.19 1453
6440.94 1483
6441.70 1495
6442.46 1461
6443.22 1464
6443.97 1422
6444.73 1454
6445.49 1449
6446.25 1470
6447.00 1526
6447.76 1526
6448.52 1486
6449.28 1510
6450.04 1523
6450.79 1557
6451.55 1591
6452.31 1544
6453.07 1596
6453.83 1620
6454.58 1641
6455.34 1590
6456.10 1577
6456.86 1602
6457.62 1618
6458.38 1611
6459.13 1649
6459.89 1676
6460.65 1675
6461.41 1676
6462.17 1740
6462.93 1788
6463.69 1803
6464.44 1752
6465.20 1767
6465.96 1765
6466.72 1785
6467.48 1744
6468.24 1758
6469.00 1767
6469.76 1754
6470.52 1764
6471.28 1783
6472.03 1768
6472.79 1861
6473.55 1873
6474.31 1851
6475.07 1874
6475.83 1954
6476.59 1884
6477.35 1875
6478.11 1939
6478.87 2000
6479.63 2022
6480.39 2015
6481.15 2116
6481.91 2126
6482.67 2219
6483.43 2215
6484.19 2224
6484.95 2147
6485.71 2178
6486.47 2252
6487.23 2294
6487.99 2377
6488.75 2427
6489.51 2465
6490.27 2517
6491.03 2539
6491.79 2620
6492.55 2597
6493.31 2624
6494.07 2582
6494.83 2642
6495.59 2660
6496.35 2623
6497.11 2575
6497.87 2596
6498.64 2572
6499.40 2625
6500.16 2806
6500.92 3039
6501.68 3401
6502.44 3812
6503.20 4450
6503.96 5113
6504.72 5864
6505.48 6587
6506.25 7460
6507.01 8079
6507.77 8302
6508.53 8383
6509.29 8014
6510.05 7456
6510.81 6751
6511.57 5853
6512.34 5234
6513.10 4539
6513.86 4032
6514.62 3637
6515.38 3329
6516.15 3201
6516.91 3023
6517.67 2987
6518.43 2959
6519.19 2964
6519.95 2909
6520.72 2982
6521.48 3156
6522.24 3269
6523.00 3407
6523.77 3577
6524.53 3767
6525.29 3922
6526.05 4058
6526.81 4116
6527.58 4016
6528.34 3955
6529.10 4005
6529.86 3970
6530.63 4077
6531.39 4183
6532.15 4441
6532.92 4738
6533.68 5139
6534.44 5384
6535.20 5688
6535.97 5727
6536.73 5747
6537.49 5365
6538.26 4959
6539.02 4496
6539.78 4161
6540.55 3796
6541.31 3434
6542.07 3130
6542.84 2913
6543.60 2747
6544.36 2611
6545.13 2619
6545.89 2580
6546.65 2556
6547.42 2577
6548.18 2490
6548.94 2460
6549.71 2424
6550.47 2442
6551.24 2476
6552.00 2453
6552.76 2486
6553.53 2517
6554.29 2466
6555.06 2386
6555.82 2412
6556.58 2415
6557.35 2456
6558.11 2532
6558.88 2535
6559.64 2544
6560.41 2581
6561.17 2599
6561.93 2733
6562.70 2725
6563.46 2722
6564.23 2717
6564.99 2726
6565.76 2684
6566.52 2680
6567.29 2721
6568.05 2661
6568.82 2628
6569.58 2678
6570.35 2686
6571.11 2714
6571.88 2741
6572.64 2763
6573.41 2702
6574.17 2740
6574.94 2821
6575.70 2827
6576.47 2816
6577.23 2787
6578.00 2839
6578.76 2935
6579.53 2935
6580.29 2914
6581.06 2892
6581.83 2970
6582.59 3014
6583.36 3044
6584.12 2938
6584.89 3011
6585.65 3026
6586.42 2982
6587.19 3002
6587.95 3009
6588.72 3098
6589.48 3216
6590.25 3474
6591.02 3547
6591.78 3645
6592.55 3872
6593.32 3947
6594.08 3957
6594.85 3951
6595.61 3818
6596.38 3851
6597.15 3601
6597.91 3404
6598.68 3181
6599.45 3045
6600.21 2951
6600.98 2720
6601.75 2651
6602.51 2564
6603.28 2530
6604.05 2542
6604.82 2575
6605.58 2630
6606.35 2549
6607.12 2551
6607.88 2599
6608.65 2547
6609.42 2566
6610.19 2501
6610.95 2518
6611.72 2517
6612.49 2388
6613.25 2359
6614.02 2412
6614.79 2402
6615.56 2449
6616.32 2463
6617.09 2576
6617.86 2826
6618.63 2899
6619.40 3050
6620.16 3105
6620.93 3194
6621.70 3307
6622.47 3244
6623.24 3286
6624.00 3182
6624.77 3012
6625.54 2941
6626.31 2869
6627.08 2695
6627.84 2610
6628.61 2528
6629.38 2483
6630.15 2591
6630.92 2548
6631.69 2622
6632.46 2751
6633.22 2839
6633.99 2901
6634.76 3012
6635.53 3013
6636.30 2895
6637.07 2938
6637.84 2920
6638.61 2905
6639.37 2883
6640.14 2905
6640.91 2852
6641.68 2733
6642.45 2669
6643.22 2649
6643.99 2516
6644.76 2328
6645.53 2258
6646.30 2255
6647.07 2155
6647.84 2100
6648.61 2048
6649.37 1979
6650.14 1902
6650.91 1958
6651.68 2027
6652.45 2027
6653.22 2029
6653.99 1971
6654.76 2014
6655.53 1973
6656.30 2051
6657.07 2011
6657.84 1960
6658.61 1979
6659.38 1852
6660.15 1919
6660.92 1943
6661.69 1933
6662.46 1914
6663.23 1962
6664.00 1901
6664.77 1937
6665.55 2010
6666.32 2010
6667.09 2028
6667.86 2026
6668.63 2001
6669.40 2124
6670.17 2034
6670.94 2006
6671.71 1951
6672.48 1976
6673.25 2102
6674.02 2051
6674.79 2029
6675.57 2031
6676.34 1945
6677.11 2041
6677.88 2110
6678.65 2074
6679.42 2116
6680.19 2165
6680.96 2221
6681.74 2255
6682.51 2251
6683.28 2343
6684.05 2412
6684.82 2385
6685.59 2304
6686.37 2237
6687.14 2170
6687.91 2054
6688.68 1935
6689.45 1913
6690.22 1850
6691.00 1748
6691.77 1743
6692.54 1757
6693.31 1682
6694.08 1741
6694.86 1715
6695.63 1669
6696.40 1739
6697.17 1734
6697.95 1693
6698.72 1705
6699.49 1643
6700.26 1619
6701.04 1647
6701.81 1620
6702.58 1624
6703.35 1595
6704.13 1587
6704.90 1594
6705.67 1587
6706.44 1589
6707.22 1600
6707.99 1578
6708.76 1529
6709.54 1537
6710.31 1564
6711.08 1603
6711.86 1523
6712.63 1456
6713.40 1455
6714.17 1429
6714.95 1517
6715.72 1438
6716.50 1450
6717.27 1406
6718.04 1426
6718.82 1393
6719.59 1408
6720.36 1390
6721.14 1440
6721.91 1436
6722.68 1489
6723.46 1491
6724.23 1466
6725.01 1474
6725.78 1428
6726.55 1405
6727.33 1460
6728.10 1451
6728.88 1471
6729.65 1474
6730.42 1444
6731.20 1436
6731.97 1529
6732.75 1534
6733.52 1481
6734.30 1526
6735.07 1489
6735.84 1452
6736.62 1426
6737.39 1519
6738.17 1495
6738.94 1482
6739.72 1525
6740.49 1513
6741.27 1541
6742.04 1510
6742.82 1594
6743.59 1553
6744.37 1603
6745.14 1581
6745.92 1614
6746.69 1624
6747.47 1632
6748.24 1706
6749.02 1726
6749.79 1806
6750.57 1824
6751.34 1840
6752.12 1884
6752.90 1863
6753.67 1821
6754.45 1718
6755.22 1730
6756.00 1682
6756.77 1650
6757.55 1645
6758.33 1746
6759.10 1720
6759.88 1652
6760.65 1705
6761.43 1644
6762.20 1621
6762.98 1637
6763.76 1697
6764.53 1641
6765.31 1605
6766.09 1624
6766.86 1616
6767.64 1552
6768.41 1552
6769.19 1565
6769.97 1506
6770.74 1478
6771.52 1397
6772.30 1465
6773.07 1479
6773.85 1450
6774.63 1476
6775.40 1394
6776.18 1408
6776.96 1416
6777.74 1400
6778.51 1421
6779.29 1494
6780.07 1477
6780.84 1401
6781.62 1415
6782.40 1430
6783.17 1477
6783.95 1437
6784.73 1439
6785.51 1374
6786.28 1314
6787.06 1353
6787.84 1281
6788.62 1236
6789.39 1293
6790.17 1300
6790.95 1299
6791.73 1348
6792.51 1288
6793.28 1254
6794.06 1231
6794.84 1267
6795.62 1329
6796.39 1379
6797.17 1347
6797.95 1300
6798.73 1302
6799.51 1272
6800.29 1304
6801.06 1378
6801.84 1321
6802.62 1438
6803.40 1353
6804.18 1425
6804.96 1383
6805.73 1418
6806.51 1340
6807.29 1286
6808.07 1335
6808.85 1362
6809.63 1334
6810.41 1279
6811.18 1301
6811.96 1312
6812.74 1332
6813.52 1326
6814.30 1315
6815.08 1273
6815.86 1337
6816.64 1329
6817.42 1323
6818.20 1333
6818.98 1380
6819.76 1404
6820.53 1340
6821.31 1332
6822.09 1356
6822.87 1413
6823.65 1326
6824.43 1320
6825.21 1288
6825.99 1302
6826.77 1263
6827.55 1325
6828.33 1339
6829.11 1341
6829.89 1318
6830.67 1430
6831.45 1377
6832.23 1380
6833.01 1377
6833.79 1458
6834.57 1486
6835.35 1541
6836.13 1682
6836.91 1756
6837.69 1736
6838.47 1842
6839.25 1791
6840.03 1696
6840.81 1685
6841.59 1636
6842.37 1580
6843.16 1557
6843.94 1606
6844.72 1633
6845.50 1701
6846.28 1749
6847.06 1902
6847.84 2019
6848.62 2095
6849.40 2246
6850.18 2236
6850.96 2320
6851.75 2208
6852.53 2067
6853.31 1937
6854.09 1869
6854.87 1808
6855.65 1622
6856.43 1560
6857.22 1589
6858.00 1556
6858.78 1508
6859.56 1534
6860.34 1517
6861.12 1531
6861.90 1562
6862.69 1499
6863.47 1507
6864.25 1544
6865.03 1568
6865.81 1565
6866.60 1588
6867.38 1584
6868.16 1525
6868.94 1555
6869.72 1591
6870.51 1618
6871.29 1530
6872.07 1501
6872.85 1611
6873.64 1719
6874.42 1697
6875.20 1712
6875.98 1807
6876.77 1943
6877.55 2051
6878.33 2125
6879.11 2344
6879.90 2382
6880.68 2493
6881.46 2509
6882.25 2561
6883.03 2484
6883.81 2481
6884.59 2421
6885.38 2481
6886.16 2557
6886.94 2499
6887.73 2457
6888.51 2453
6889.29 2377
6890.08 2294
6890.86 2147
6891.64 2143
6892.43 2055
6893.21 1928
6893.99 1920
6894.78 1959
6895.56 1835
6896.35 1900
6897.13 1883
6897.91 1836
6898.70 1802
6899.48 1778
6900.26 1770
6901.05 1854
6901.83 1872
6902.62 1843
6903.40 1797
6904.18 1815
6904.97 1774
6905.75 1796
6906.54 1814
6907.32 1800
6908.11 1727
6908.89 1732
6909.67 1721
6910.46 1685
6911.24 1698
6912.03 1633
6912.81 1702
6913.60 1629
6914.38 1700
6915.17 1683
6915.95 1762
6916.74 1763
6917.52 1754
6918.31 1820
6919.09 1807
6919.88 1705
6920.66 1721
6921.45 1773
6922.23 1768
6923.02 1751
6923.80 1797
6924.59 1783
6925.37 1828
6926.16 1849
6926.94 1753
6927.73 1803
6928.51 1832
6929.30 1864
6930.09 1836
6930.87 1941
6931.66 1837
6932.44 1817
6933.23 1863
6934.01 1927
6934.80 1986
6935.59 2043
6936.37 2149
6937.16 2200
6937.94 2303
6938.73 2376
6939.52 2482
6940.30 2585
6941.09 2660
6941.88 2703
6942.66 2716
6943.45 2813
6944.23 2812
6945.02 2900
6945.81 2942
6946.59 2808
6947.38 2882
6948.17 3066
6948.95 2838
6949.74 2688
6950.53 2634
6951.31 2585
6952.10 2552
6952.89 2465
6953.67 2516
6954.46 2584
6955.25 2475
6956.04 2531
6956.82 2501
6957.61 2472
6958.40 2445
6959.18 2554
6959.97 2450
6960.76 2545
6961.55 2635
6962.33 2611
6963.12 2741
6963.91 2763
6964.70 2995
6965.48 3090
6966.27 3166
6967.06 3353
6967.85 3540
6968.63 3426
6969.42 3561
6970.21 3551
6971.00 3472
6971.79 3549
6972.57 3533
6973.36 3504
6974.15 3469
6974.94 3547
6975.73 3567
6976.52 3758
6977.30 4126
6978.09 4664
6978.88 5160
6979.67 5913
6980.46 7045
6981.25 8408
6982.03 9509
6982.82 10788
6983.61 11951
6984.40 12807
6985.19 13021
6985.98 12702
6986.77 11772
6987.55 10606
6988.34 9102
6989.13 7629
6989.92 6593
6990.71 5567
6991.50 4694
6992.29 3919
6993.08 3450
6993.87 3095
6994.66 2929
6995.45 2707
6996.24 2663
6997.02 2548
6997.81 2502
6998.60 2536
6999.39 2348
7000.18 2260
7000.97 2272
7001.76 2207
7002.55 2199
7003.34 2085
7004.13 2008
7004.92 1886
7005.71 1857
7006.50 1895
7007.29 1962
7008.08 2007
7008.87 2063
7009.66 2199
7010.45 2223
7011.24 2247
7012.03 2278
7012.82 2248
7013.61 2291
7014.40 2268
7015.19 2135
7015.98 2068
7016.77 2041
7017.56 2042
7018.35 2033
7019.15 2052
7019.94 2086
7020.73 2213
7021.52 2190
7022.31 2200
7023.10 2280
7023.89 2244
7024.68 2260
7025.47 2284
7026.26 2262
7027.05 2135
7027.85 2087
7028.64 2070
7029.43 2108
7030.22 2047
7031.01 2113
7031.80 2078
7032.59 2113
7033.38 2077
7034.18 2041
7034.97 2190
7035.76 2244
7036.55 2161
7037.34 2232
7038.13 2275
7038.93 2258
7039.72 2321
7040.51 2326
7041.30 2321
7042.09 2298
7042.89 2296
7043.68 2363
7044.47 2360
7045.26 2361
7046.05 2450
7046.85 2561
7047.64 2625
7048.43 2611
7049.22 2753
7050.01 2702
7050.81 2534
7051.60 2415
7052.39 2330
7053.18 2221
7053.98 2115
7054.77 2029
7055.56 2053
7056.36 2058
7057.15 2058
7057.94 2070
7058.73 1947
7059.53 1942
7060.32 1999
7061.11 1972
7061.91 1885
7062.70 1852
7063.49 1851
7064.29 1925
7065.08 1854
7065.87 1774
7066.66 1771
7067.46 1712
7068.25 1656
7069.04 1687
7069.84 1684
7070.63 1640
7071.43 1612
7072.22 1703
7073.01 1657
7073.81 1620
7074.60 1566
7075.39 1583
7076.19 1592
7076.98 1555
7077.78 1550
7078.57 1513
7079.36 1516
7080.16 1510
7080.95 1543
7081.75 1485
7082.54 1494
7083.33 1590
7084.13 1557
7084.92 1640
7085.72 1628
7086.51 1604
7087.31 1564
7088.10 1611
7088.90 1594
7089.69 1526
7090.48 1478
7091.28 1453
7092.07 1366
7092.87 1341
7093.66 1379
7094.46 1305
7095.25 1311
7096.05 1296
7096.84 1355
7097.64 1315
7098.43 1255
7099.23 1241
7100.02 1287
7100.82 1299
7101.61 1264
7102.41 1271
7103.20 1243
7104.00 1213
7104.80 1201
7105.59 1196
7106.39 1210
7107.18 1183
7107.98 1200
7108.77 1205
7109.57 1156
7110.36 1163
7111.16 1200
7111.96 1131
7112.75 1183
7113.55 1225
7114.34 1244
7115.14 1247
7115.94 1224
7116.73 1235
7117.53 1213
7118.32 1191
7119.12 1213
7119.92 1215
7120.71 1198
7121.51 1131
7122.31 1143
7123.10 1155
7123.90 1206
7124.70 1172
7125.49 1212
7126.29 1202
7127.09 1229
7127.88 1240
7128.68 1240
7129.48 1212
7130.27 1222
7131.07 1211
7131.87 1231
7132.66 1209
7133.46 1181
7134.26 1203
7135.06 1166
7135.85 1180
7136.65 1112
7137.45 1166
7138.24 1140
7139.04 1128
7139.84 1145
7140.64 1083
7141.43 1090
7142.23 1146
7143.03 1125
7143.83 1125
7144.62 1093
7145.42 1066
7146.22 1072
7147.02 1149
7147.82 1103
7148.61 1080
7149.41 1090
7150.21 1095
7151.01 1030
7151.81 1017
7152.60 1134
7153.40 1073
7154.20 1090
7155.00 1097
7155.80 1114
7156.59 1093
7157.39 1107
7158.19 1113
7158.99 1152
7159.79 1107
7160.59 1040
7161.39 1045
7162.18 1076
7162.98 1044
7163.78 1078
7164.58 1069
7165.38 1067
7166.18 1045
7166.98 1011
7167.78 1021
7168.57 1038
7169.37 993
7170.17 1000
7170.97 1005
7171.77 982
7172.57 1001
7173.37 1016
7174.17 990
7174.97 982
7175.77 956
7176.57 1017
7177.37 969
7178.17 980
7178.97 1033
7179.77 988
7180.56 1003
7181.36 1034
7182.16 1084
7182.96 1012
7183.76 1008
7184.56 1001
7185.36 954
7186.16 930
7186.96 920
7187.76 988
7188.56 1021
7189.36 957
7190.16 931
7190.96 986
7191.76 937
7192.57 922
7193.37 926
7194.17 959
7194.97 993
7195.77 965
7196.57 1023
7197.37 1016
7198.17 984
7198.97 979
7199.77 1034
7200.57 1071
7201.37 966
7202.17 994
7202.97 1049
7203.77 1015
7204.58 1014
7205.38 1002
7206.18 1032
7206.98 976
7207.78 998
7208.58 1005
7209.38 1008
7210.18 978
7210.99 976
7211.79 1032
7212.59 1055
7213.39 1040
7214.19 1101
7214.99 1064
7215.79 1067
7216.60 1039
7217.40 1026
7218.20 1047
7219.00 1068
7219.80 1052
7220.60 1016
7221.41 1056
7222.21 1051
7223.01 1095
7223.81 1148
7224.62 1122
7225.42 1085
7226.22 1104
7227.02 1092
7227.82 1147
7228.63 1134
7229.43 1094
7230.23 1159
7231.03 1188
7231.84 1261
7232.64 1333
7233.44 1338
7234.24 1377
7235.05 1408
7235.85 1398
7236.65 1416
7237.45 1393
7238.26 1384
7239.06 1310
7239.86 1202
7240.67 1193
7241.47 1238
7242.27 1155
7243.08 1166
7243.88 1229
7244.68 1204
7245.49 1187
7246.29 1186
7247.09 1267
7247.90 1228
7248.70 1181
7249.50 1167
7250.31 1168
7251.11 1152
7251.91 1179
7252.72 1178
7253.52 1176
7254.32 1165
7255.13 1184
7255.93 1216
7256.74 1246
7257.54 1165
7258.34 1180
7259.15 1209
7259.95 1207
7260.76 1252
7261.56 1235
7262.36 1280
7263.17 1297
7263.97 1251
7264.78 1255
7265.58 1311
7266.39 1264
7267.19 1264
7268.00 1290
7268.80 1318
7269.60 1277
7270.41 1304
7271.21 1253
7272.02 1244
7272.82 1305
7273.63 1223
7274.43 1268
7275.24 1295
7276.04 1364
7276.85 1324
7277.65 1368
7278.46 1541
7279.26 1633
7280.07 1698
7280.87 1841
7281.68 1977
7282.48 1991
7283.29 2034
7284.09 2123
7284.90 2014
7285.71 1929
7286.51 1823
7287.32 1733
7288.12 1626
7288.93 1537
7289.73 1450
7290.54 1366
7291.35 1348
7292.15 1349
7292.96 1276
7293.76 1262
7294.57 1273
7295.38 1271
7296.18 1299
7296.99 1275
7297.79 1310
7298.60 1291
7299.41 1391
7300.21 1321
7301.02 1308
7301.82 1336
7302.63 1365
7303.44 1352
7304.24 1347
7305.05 1417
7305.86 1539
7306.66 1610
7307.47 1624
7308.28 1600
7309.08 1631
7309.89 1651
7310.70 1682
7311.50 1614
7312.31 1573
7313.12 1635
7313.93 1666
7314.73 1840
7315.54 1924
7316.35 1966
7317.15 2073
7317.96 2175
7318.77 2166
7319.58 2169
7320.38 2160
7321.19 2008
7322.00 1880
7322.81 1852
7323.61 1765
7324.42 1564
7325.23 1536
7326.04 1486
7326.84 1444
7327.65 1372
7328.46 1381
7329.27 1348
7330.08 1291
7330.88 1355
7331.69 1419
7332.50 1378
7333.31 1353
7334.12 1386
7334.92 1404
7335.73 1437
7336.54 1502
7337.35 1514
7338.16 1548
7338.97 1562
7339.78 1539
7340.58 1525
7341.39 1453
7342.20 1403
7343.01 1371
7343.82 1375
7344.63 1278
7345.44 1257
7346.24 1245
7347.05 1265
7347.86 1238
7348.67 1173
7349.48 1167
7350.29 1181
7351.10 1149
7351.91 1159
7352.72 1064
7353.53 1121
7354.34 1100
7355.14 1088
7355.95 1107
7356.76 1089
7357.57 1123
7358.38 1150
7359.19 1105
7360.00 1169
7360.81 1208
7361.62 1205
7362.43 1202
7363.24 1211
7364.05 1221
7364.86 1199
7365.67 1213
7366.48 1190
7367.29 1183
7368.10 1173
7368.91 1156
7369.72 1131
7370.53 1141
7371.34 1188
7372.15 1152
7372.96 1141
7373.77 1126
7374.58 1148
7375.39 1191
7376.20 1248
7377.01 1273
7377.82 1337
7378.63 1384
7379.44 1461
7380.26 1488
7381.07 1498
7381.88 1459
7382.69 1310
7383.50 1284
7384.31 1259
7385.12 1224
7385.93 1154
7386.74 1159
7387.55 1108
7388.36 1089
7389.18 1091
7389.99 1036
7390.80 1067
7391.61 1017
7392.42 1053
7393.23 1069
7394.04 1061
7394.86 1060
7395.67 1049
7396.48 1129
7397.29 1119
7398.10 1107
7398.91 1171
7399.73 1167
7400.54 1155
7401.35 1149
7402.16 1090
7402.97 1107
7403.79 1112
7404.60 1111
7405.41 1105
7406.22 1070
7407.03 1070
7407.85 1054
7408.66 1001
7409.47 986
7410.28 996
7411.10 979
7411.91 916
7412.72 993
7413.53 908
7414.35 899
7415.16 892
7415.97 886
7416.78 903
7417.60 890
7418.41 907
7419.22 913
7420.03 860
7420.85 834
7421.66 859
7422.47 867
7423.29 922
7424.10 847
7424.91 872
7425.73 896
7426.54 845
7427.35 851
7428.17 850
7428.98 876
7429.79 871
7430.61 888
7431.42 853
7432.23 866
7433.05 881
7433.86 872
7434.67 869
7435.49 827
7436.30 821
7437.12 833
7437.93 858
7438.74 848
7439.56 903
7440.37 846
7441.18 836
7442.00 862
7442.81 850
7443.63 851
7444.44 825
7445.26 830
7446.07 840
7446.88 821
7447.70 862
7448.51 824
7449.33 829
7450.14 817
7450.96 834
7451.77 827
7452.59 824
7453.40 815
7454.22 833
7455.03 862
7455.85 826
7456.66 829
7457.47 811
7458.29 851
7459.10 834
7459.92 826
7460.74 838
7461.55 837
7462.37 791
7463.18 773
7464.00 799
7464.81 860
7465.63 878
7466.44 854
7467.26 849
7468.07 863
7468.89 864
7469.70 830
7470.52 854
7471.34 845
7472.15 866
7472.97 879
7473.78 863
7474.60 841
7475.41 801
7476.23 831
7477.05 803
7477.86 827
7478.68 831
7479.49 837
7480.31 871
7481.13 818
7481.94 866
7482.76 871
7483.58 876
7484.39 851
7485.21 810
7486.03 842
7486.84 821
7487.66 796
7488.48 839
7489.29 841
7490.11 812
7490.93 845
7491.74 827
7492.56 781
7493.38 781
7494.19 806
7495.01 853
7495.83 811
7496.64 786
7497.46 813
7498.28 816
7499.10 886
7499.91 853
7500.73 835
7501.55 798
7502.36 837
7503.18 847
7504.00 819
7504.82 825
7505.63 809
7506.45 794
7507.27 781
7508.09 781
7508.90 830
7509.72 855
7510.54 828
7511.36 839
7512.18 791
7512.99 829
7513.81 803
7514.63 778
7515.45 740
7516.27 823
7517.08 809
7517.90 783
7518.72 747
7519.54 806
7520.36 827
7521.18 816
7521.99 777
7522.81 807
7523.63 842
7524.45 802
7525.27 794
7526.09 826
7526.91 870
7527.72 889
7528.54 862
7529.36 829
7530.18 839
7531.00 845
7531.82 834
7532.64 820
7533.46 816
7534.28 850
7535.10 854
7535.91 868
7536.73 871
7537.55 825
7538.37 871
7539.19 864
7540.01 880
7540.83 888
7541.65 870
7542.47 844
7543.29 911
7544.11 931
7544.93 924
7545.75 905
7546.57 903
7547.39 904
7548.21 905
7549.03 926
7549.85 952
7550.67 909
7551.49 900
7552.31 908
7553.13 893
7553.95 945
7554.77 923
7555.59 907
7556.41 937
7557.23 1001
7558.05 991
7558.87 982
7559.69 993
7560.51 1038
7561.33 1003
7562.15 997
7562.97 1019
7563.79 1027
7564.61 972
7565.44 994
7566.26 1048
7567.08 1041
7567.90 1032
7568.72 1002
7569.54 1019
7570.36 1043
7571.18 1037
7572.00 1031
7572.82 1059
7573.65 1029
7574.47 1047
7575.29 1069
7576.11 1029
7576.93 1050
7577.75 1052
7578.57 1039
7579.40 1001
7580.22 1086
7581.04 1123
7581.86 1171
7582.68 1129
7583.50 1143
7584.33 1190
7585.15 1182
7585.97 1162
7586.79 1172
7587.61 1230
7588.44 1257
7589.26 1203
7590.08 1257
7590.90 1240
7591.72 1190
7592.55 1196
7593.37 1217
7594.19 1250
7595.01 1279
7595.84 1275
7596.66 1334
7597.48 1372
7598.30 1381
7599.13 1418
7599.95 1495
7600.77 1532
7601.59 1616
7602.42 1699
7603.24 1737
7604.06 1721
7604.89 1724
7605.71 1688
7606.53 1680
7607.36 1594
7608.18 1501
7609.00 1478
7609.82 1442
7610.65 1407
7611.47 1469
7612.29 1413
7613.12 1435
7613.94 1538
7614.77 1573
7615.59 1708
7616.41 1636
7617.24 1631
7618.06 1750
7618.88 1662
7619.71 1663
7620.53 1607
7621.35 1657
7622.18 1641
7623.00 1585
7623.83 1581
7624.65 1566
7625.47 1615
7626.30 1760
7627.12 1757
7627.95 1764
7628.77 1736
7629.60 1849
7630.42 1886
7631.24 1909
7632.07 1904
7632.89 1859
7633.72 1684
7634.54 1552
7635.37 1441
7636.19 1452
7637.02 1341
7637.84 1325
7638.67 1334
7639.49 1273
7640.31 1281
7641.14 1261
7641.96 1342
7642.79 1448
7643.61 1440
7644.44 1497
7645.26 1493
7646.09 1473
7646.92 1503
7647.74 1481
7648.57 1450
7649.39 1406
7650.22 1353
7651.04 1379
7651.87 1262
7652.69 1164
7653.52 1145
7654.34 1139
7655.17 1093
7656.00 1104
7656.82 1090
7657.65 1059
7658.47 1073
7659.30 1063
7660.12 1049
7660.95 1060
7661.78 965
7662.60 958
7663.43 1020
7664.25 1033
7665.08 1052
7665.91 1026
7666.73 1041
7667.56 1035
7668.39 1032
7669.21 1042
7670.04 1008
7670.87 958
7671.69 993
7672.52 982
7673.35 954
7674.17 1001
7675.00 952
7675.83 1021
7676.65 1059
7677.48 1074
7678.31 1047
7679.13 1036
7679.96 1041
7680.79 1109
7681.61 1164
7682.44 1221
7683.27 1216
7684.10 1186
7684.92 1188
7685.75 1143
7686.58 1097
7687.40 1073
7688.23 1068
7689.06 1103
7689.89 1042
7690.71 1063
7691.54 1069
7692.37 1132
7693.20 1115
7694.03 1132
7694.85 1118
7695.68 1199
7696.51 1199
7697.34 1220
7698.16 1124
7698.99 1143
7699.82 1128
7700.65 1141
7701.48 1073
7702.31 1078
7703.13 1071
7703.96 1014
7704.79 1014
7705.62 1033
7706.45 1011
7707.28 992
7708.10 1002
7708.93 989
7709.76 1020
7710.59 1042
7711.42 1028
7712.25 1002
7713.08 1024
7713.90 965
7714.73 915
7715.56 940
7716.39 975
7717.22 924
7718.05 907
7718.88 948
7719.71 940
7720.54 953
7721.37 978
7722.20 976
7723.02 963
7723.85 955
7724.68 917
7725.51 943
7726.34 953
7727.17 980
7728.00 970
7728.83 1022
7729.66 931
7730.49 944
7731.32 930
7732.15 921
7732.98 926
7733.81 887
7734.64 872
7735.47 873
7736.30 818
7737.13 849
7737.96 880
7738.79 815
7739.62 827
7740.45 897
7741.28 894
7742.11 987
7742.94 1053
7743.77 1084
7744.60 1174
7745.43 1219
7746.26 1264
7747.09 1273
7747.92 1272
7748.75 1210
7749.59 1168
7750.42 1108
7751.25 1031
7752.08 979
7752.91 963
7753.74 899
7754.57 868
7755.40 885
7756.23 848
7757.06 830
7757.90 823
7758.73 834
7759.56 840
7760.39 821
7761.22 854
7762.05 849
7762.88 851
7763.71 821
7764.55 815
7765.38 825
7766.21 857
7767.04 859
7767.87 802
7768.70 795
7769.54 778
7770.37 809
7771.20 797
7772.03 808
7772.86 822
7773.70 811
7774.53 842
7775.36 843
7776.19 772
7777.02 770
7777.86 801
7778.69 838
7779.52 827
7780.35 822
7781.19 861
7782.02 853
7782.85 828
7783.68 793
7784.52 792
7785.35 790
7786.18 845
7787.01 826
7787.85 780
7788.68 814
7789.51 820
7790.35 814
7791.18 887
7792.01 855
7792.84 843
7793.68 867
7794.51 847
7795.34 856
7796.18 828
7797.01 820
7797.84 895
7798.68 908
7799.51 862
7800.34 875
7801.18 907
7802.01 903
7802.84 897
7803.68 915
7804.51 927
7805.35 937
7806.18 934
7807.01 996
7807.85 944
7808.68 959
7809.51 994
7810.35 1016
7811.18 1037
7812.02 982
7812.85 1022
7813.68 1069
7814.52 1064
7815.35 1036
7816.19 1032
7817.02 1088
7817.86 1064
7818.69 1092
7819.52 1073
7820.36 1122
7821.19 1117
7822.03 1177
7822.86 1126
7823.70 1092
7824.53 1102
7825.37 1111
7826.20 1118
7827.04 1067
7827.87 1100
7828.71 1061
7829.54 1057
7830.38 1101
7831.21 1070
7832.05 1047
7832.88 1043
7833.72 1130
7834.55 1041
7835.39 1059
7836.22 1091
7837.06 1035
7837.89 1034
7838.73 1041
7839.57 1012
7840.40 1003
7841.24 922
7842.07 926
7842.91 886
7843.74 897
7844.58 893
7845.42 895
7846.25 900
7847.09 924
7847.92 893
7848.76 862
7849.60 841
7850.43 881
7851.27 886
7852.10 864
7852.94 839
7853.78 946
7854.61 912
7855.45 848
7856.29 905
7857.12 852
7857.96 927
7858.79 952
7859.63 931
7860.47 881
7861.30 906
7862.14 917
7862.98 907
7863.81 932
7864.65 895
7865.49 896
7866.33 956
7867.16 940
7868.00 920
7868.84 940
7869.67 957
7870.51 1028
7871.35 992
7872.19 1000
7873.02 1048
7873.86 1090
7874.70 1178
7875.54 1284
7876.37 1261
7877.21 1272
7878.05 1259
7878.89 1248
7879.72 1325
7880.56 1290
7881.40 1241
7882.24 1201
7883.07 1263
7883.91 1114
7884.75 1139
7885.59 1099
7886.43 1053
7887.26 1050
7888.10 1048
7888.94 1093
7889.78 1095
7890.62 1097
7891.45 1105
7892.29 1084
7893.13 1096
7893.97 1046
7894.81 975
7895.65 972
7896.49 968
7897.32 981
7898.16 929
7899.00 991
7899.84 933
7900.68 916
7901.52 925
7902.36 873
7903.20 929
7904.03 945
7904.87 917
7905.71 875
7906.55 926
7907.39 905
7908.23 935
7909.07 932
7909.91 896
7910.75 971
7911.59 1008
7912.43 1021
7913.27 1013
7914.11 1057
7914.94 1034
7915.78 1079
7916.62 1087
7917.46 1088
7918.30 1034
7919.14 980
7919.98 970
7920.82 938
7921.66 922
7922.50 935
7923.34 902
7924.18 807
7925.02 798
7925.86 802
7926.70 851
7927.54 816
7928.38 853
7929.22 836
7930.06 848
7930.90 866
7931.74 826
7932.59 855
7933.43 867
7934.27 820
7935.11 880
7935.95 844
7936.79 833
7937.63 816
7938.47 831
7939.31 864
7940.15 829
7940.99 829
7941.83 867
7942.67 861
7943.52 871
7944.36 882
7945.20 924
7946.04 891
7946.88 873
7947.72 892
7948.56 914
7949.40 844
7950.25 847
7951.09 911
7951.93 935
7952.77 973
7953.61 979
7954.45 1003
7955.29 988
7956.14 1041
7956.98 1072
7957.82 1014
7958.66 1015
7959.50 982
7960.35 989
7961.19 981
7962.03 954
7962.87 1041
7963.71 1067
7964.56 1157
7965.40 1159
7966.24 1224
7967.08 1184
7967.93 1092
7968.77 1072
7969.61 1032
7970.45 1043
7971.29 984
7972.14 961
7972.98 923
7973.82 893
7974.67 909
7975.51 880
7976.35 887
7977.19 842
7978.04 856
7978.88 857
7979.72 858
7980.57 814
7981.41 806
7982.25 844
7983.09 812
7983.94 866
7984.78 785
7985.62 785
7986.47 734
7987.31 789
7988.15 768
7989.00 732
7989.84 703
7990.68 731
7991.53 727
7992.37 708
7993.22 711
7994.06 725
7994.90 739
7995.75 729
7996.59 725
7997.43 748
7998.28 739
7999.12 697
7999.97 701
8000.81 682
8001.65 684
8002.50 681
8003.34 747
8004.19 678
8005.03 672
8005.88 682
8006.72 710
8007.57 648
8008.41 653
8009.25 652
8010.10 656
8010.94 650
8011.79 686
8012.63 658
8013.48 683
8014.32 638
8015.17 629
8016.01 664
8016.86 640
8017.70 605
8018.55 580
8019.39 650
8020.24 638
8021.08 670
8021.93 636
8022.77 634
8023.62 656
8024.46 607
8025.31 599
8026.15 587
8027.00 663
8027.84 627
8028.69 643
8029.54 657
8030.38 635
8031.23 624
8032.07 627
8032.92 634
8033.76 648
8034.61 604
8035.46 633
8036.30 691
8037.15 655
8037.99 654
8038.84 733
8039.69 660
8040.53 655
8041.38 670
8042.22 623
8043.07 642
8043.92 652
8044.76 594
8045.61 593
8046.46 646
8047.30 620
8048.15 655
8049.00 639
8049.84 599
8050.69 589
8051.54 595
8052.38 631
8053.23 598
8054.08 579
8054.92 586
8055.77 614
8056.62 632
8057.46 633
8058.31 605
8059.16 596
8060.01 616
8060.85 585
8061.70 564
8062.55 617
8063.40 574
8064.24 602
8065.09 609
8065.94 577
8066.79 584
8067.63 567
8068.48 616
8069.33 583
8070.18 578
8071.02 573
8071.87 604
8072.72 595
8073.57 605
8074.42 614
8075.26 613
8076.11 574
8076.96 568
8077.81 571
8078.66 583
8079.50 617
8080.35 561
8081.20 570
8082.05 531
8082.90 570
8083.75 562
8084.59 602
8085.44 580
8086.29 575
8087.14 567
8087.99 570
8088.84 571
8089.69 602
8090.53 604
8091.38 594
8092.23 556
8093.08 582
8093.93 576
8094.78 560
8095.63 593
8096.48 586
8097.33 591
8098.18 566
8099.02 547
8099.87 594
8100.72 592
8101.57 592
8102.42 591
8103.27 603
8104.12 599
8104.97 595
8105.82 563
8106.67 639
8107.52 566
8108.37 558
8109.22 569
8110.07 621
8110.92 576
8111.77 591
8112.62 608
8113.47 591
8114.32 579
8115.17 600
8116.02 577
8116.87 600
8117.72 645
8118.57 646
8119.42 629
8120.27 581
8121.12 626
8121.97 635
8122.82 668
8123.67 672
8124.52 690
8125.37 706
8126.22 684
8127.07 668
8127.93 642
8128.78 673
8129.63 685
8130.48 713
8131.33 650
8132.18 670
8133.03 661
8133.88 670
8134.73 662
8135.58 639
8136.44 592
8137.29 639
8138.14 682
8138.99 618
8139.84 624
8140.69 637
8141.54 625
8142.39 675
8143.25 700
8144.10 654
8144.95 683
8145.80 666
8146.65 701
8147.50 700
8148.36 689
8149.21 657
8150.06 691
8150.91 710
8151.76 722
8152.62 676
8153.47 680
8154.32 715
8155.17 650
8156.02 697
8156.88 627
8157.73 623
8158.58 617
8159.43 608
8160.29 636
8161.14 615
8161.99 613
8162.84 619
8163.70 615
8164.55 612
8165.40 581
8166.25 570
8167.11 550
8167.96 537
8168.81 563
8169.67 638
8170.52 596
8171.37 597
8172.23 565
8173.08 576
8173.93 568
8174.78 548
8175.64 598
8176.49 513
8177.34 547
8178.20 528
8179.05 555
8179.90 551
8180.76 549
8181.61 546
8182.47 560
8183.32 525
8184.17 538
8185.03 563
8185.88 577
8186.73 558
8187.59 566
8188.44 592
8189.30 585
8190.15 552
8191.00 552
8191.86 578
8192.71 537
8193.57 546
8194.42 579
8195.27 590
8196.13 530
8196.98 509
8197.84 523
8198.69 541
8199.55 551
8200.40 563
8201.26 553
8202.11 567
8202.96 534
8203.82 516
8204.67 570
8205.53 574
8206.38 602
8207.24 592
8208.09 578
8208.95 572
8209.80 586
8210.66 572
8211.51 569
8212.37 545
8213.22 578
8214.08 566
8214.93 565
8215.79 587
8216.65 588
8217.50 590
8218.36 603
8219.21 626
8220.07 624
8220.92 654
8221.78 620
8222.63 599
8223.49 616
8224.35 623
8225.20 583
8226.06 557
8226.91 595
8227.77 578
8228.63 558
8229.48 555
8230.34 561
8231.19 547
8232.05 549
8232.91 545
8233.76 526
8234.62 555
8235.47 527
8236.33 531
8237.19 565
8238.04 572
8238.90 553
8239.76 559
8240.61 559
8241.47 576
8242.33 566
8243.18 539
8244.04 574
8244.90 554
8245.75 541
8246.61 567
8247.47 566
8248.33 568
8249.18 560
8250.04 543
8250.90 535
8251.75 525
8252.61 549
8253.47 596
8254.33 548
8255.18 498
8256.04 545
8256.90 542
8257.76 570
8258.61 562
8259.47 548
8260.33 538
8261.19 543
8262.04 543
8262.90 542
8263.76 514
8264.62 557
8265.48 565
8266.33 575
8267.19 565
8268.05 535
8268.91 559
8269.77 560
8270.62 561
8271.48 561
8272.34 573
8273.20 561
8274.06 560
8274.92 565
8275.77 594
8276.63 566
8277.49 595
8278.35 628
8279.21 656
8280.07 611
8280.93 588
8281.78 615
8282.64 610
8283.50 588
8284.36 608
8285.22 629
8286.08 616
8286.94 592
8287.80 575
8288.66 560
8289.51 572
8290.37 616
8291.23 593
8292.09 633
8292.95 672
8293.81 625
8294.67 610
8295.53 597
8296.39 633
8297.25 593
8298.11 557
8298.97 600
8299.83 641
8300.69 594
8301.55 612
8302.41 584
8303.27 597
8304.13 597
8304.99 585
8305.85 567
8306.71 556
8307.57 618
8308.43 583
8309.29 612
8310.15 574
8311.01 557
8311.87 559
8312.73 612
8313.59 603
8314.45 603
8315.31 541
8316.17 557
8317.03 592
8317.89 595
8318.75 640
8319.61 620
8320.47 629
8321.33 650
8322.20 636
8323.06 589
8323.92 589
8324.78 577
8325.64 628
8326.50 590
8327.36 586
8328.22 585
8329.08 606
8329.94 595
8330.81 608
8331.67 619
8332.53 598
8333.39 580
8334.25 561
8335.11 598
8335.97 583
8336.84 578
8337.70 568
8338.56 590
8339.42 593
8340.28 596
8341.15 595
8342.01 616
8342.87 610
8343.73 614
8344.59 618
8345.45 594
8346.32 621
8347.18 644
8348.04 670
8348.90 660
8349.77 658
8350.63 635
8351.49 633
8352.35 668
8353.22 647
8354.08 594
8354.94 614
8355.80 604
8356.67 629
8357.53 622
8358.39 610
8359.25 596
8360.12 620
8360.98 654
8361.84 642
8362.71 651
8363.57 615
8364.43 679
8365.29 651
8366.16 614
8367.02 617
8367.88 616
8368.75 677
8369.61 647
8370.47 638
8371.34 646
8372.20 626
8373.06 676
8373.93 667
8374.79 642
8375.65 609
8376.52 640
8377.38 703
8378.25 690
8379.11 709
8379.97 645
8380.84 696
8381.70 694
8382.56 689
8383.43 722
8384.29 738
8385.16 751
8386.02 724
8386.89 745
8387.75 695
8388.61 690
8389.48 710
8390.34 710
8391.21 688
8392.07 697
8392.94 725
8393.80 717
8394.67 735
8395.53 775
8396.39 728
8397.26 722
8398.12 725
8398.99 769
8399.85 772
8400.72 820
8401.58 779
8402.45 748
8403.31 789
8404.18 822
8405.04 848
8405.91 808
8406.77 858
8407.64 833
8408.50 826
8409.37 895
8410.24 873
8411.10 897
8411.97 908
8412.83 922
8413.70 927
8414.56 934
8415.43 915
8416.29 881
8417.16 929
8418.03 915
8418.89 915
8419.76 934
8420.62 927
8421.49 945
8422.36 1012
8423.22 1026
8424.09 1005
8424.95 1052
8425.82 1070
8426.69 1067
8427.55 1056
8428.42 1043
8429.28 1057
8430.15 1044
8431.02 1056
8431.88 1120
8432.75 1137
8433.62 1164
8434.48 1138
8435.35 1142
8436.22 1239
8437.08 1273
8437.95 1328
8438.82 1348
8439.68 1373
8440.55 1386
8441.42 1407
8442.29 1374
8443.15 1390
8444.02 1358
8444.89 1375
8445.75 1462
8446.62 1513
8447.49 1550
8448.36 1602
8449.22 1842
8450.09 2009
8450.96 2289
8451.83 2563
8452.69 2902
8453.56 3280
8454.43 3441
8455.30 3451
8456.16 3407
8457.03 3128
8457.90 2837
8458.77 2455
8459.64 2193
8460.50 1938
8461.37 1664
8462.24 1539
8463.11 1485
8463.98 1354
8464.84 1288
8465.71 1198
8466.58 1173
8467.45 1125
8468.32 1114
8469.19 1119
8470.05 1107
8470.92 1015
8471.79 1052
8472.66 1025
8473.53 1081
8474.40 1090
8475.27 1063
8476.13 1105
8477.00 1182
8477.87 1181
8478.74 1222
8479.61 1217
8480.48 1259
8481.35 1222
8482.22 1212
8483.09 1218
8483.96 1199
8484.82 1150
8485.69 1162
8486.56 1132
8487.43 1129
8488.30 1171
8489.17 1104
8490.04 1139
8490.91 1127
8491.78 1193
8492.65 1143
8493.52 1165
8494.39 1159
8495.26 1096
8496.13 1130
8497.00 1093
8497.87 1111
8498.74 1071
8499.61 1086
8500.48 1023
8501.35 1053
8502.22 1069
8503.09 1099
8503.96 1084
8504.83 1110
8505.70 1103
8506.57 1143
8507.44 1190
8508.31 1246
8509.18 1206
8510.05 1214
8510.92 1192
8511.79 1211
8512.66 1237
8513.53 1239
8514.40 1278
8515.27 1287
8516.15 1301
8517.02 1266
8517.89 1381
8518.76 1415
8519.63 1486
8520.50 1582
8521.37 1703
8522.24 1916
8523.11 2056
8523.98 2141
8524.86 2133
8525.73 2079
8526.60 1998
8527.47 1877
8528.34 1770
8529.21 1663
8530.08 1518
8530.96 1446
8531.83 1409
8532.70 1355
8533.57 1241
8534.44 1259
8535.31 1285
8536.19 1244
8537.06 1194
8537.93 1133
8538.80 1175
8539.67 1085
8540.55 1089
8541.42 1148
8542.29 1110
8543.16 1050
8544.03 1028
8544.91 1052
8545.78 1139
8546.65 1175
8547.52 1194
8548.40 1210
8549.27 1250
8550.14 1373
8551.01 1346
8551.89 1385
8552.76 1331
8553.63 1316
8554.51 1297
8555.38 1266
8556.25 1210
8557.12 1192
8558.00 1098
8558.87 1038
8559.74 1073
8560.62 1021
8561.49 1023
8562.36 1011
8563.24 1035
8564.11 987
8564.98 1025
8565.86 971
8566.73 947
8567.60 994
8568.48 951
8569.35 966
8570.22 933
8571.10 957
8571.97 936
8572.84 924
8573.72 914
8574.59 881
8575.46 909
8576.34 947
8577.21 915
8578.09 944
8578.96 915
8579.83 973
8580.71 959
8581.58 917
8582.46 930
8583.33 1003
8584.21 990
8585.08 998
8585.95 963
8586.83 974
8587.70 1038
8588.58 1049
8589.45 1051
8590.33 1000
8591.20 1013
8592.08 984
8592.95 1017
8593.83 1016
8594.70 1042
8595.58 1036
8596.45 1051
8597.33 1056
8598.20 1079
8599.08 1029
8599.95 1065
8600.83 1091
8601.70 1116
8602.58 1141
8603.45 1072
8604.33 1091
8605.20 1146
8606.08 1108
8606.95 1078
8607.83 1120
8608.70 1164
8609.58 1160
8610.45 1142
8611.33 1177
8612.21 1187
8613.08 1113
8613.96 1161
8614.83 1165
8615.71 1186
8616.59 1181
8617.46 1274
8618.34 1209
8619.21 1270
8620.09 1260
8620.97 1264
8621.84 1279
8622.72 1344
8623.59 1311
8624.47 1327
8625.35 1272
8626.22 1286
8627.10 1323
8627.98 1367
8628.85 1349
8629.73 1333
8630.61 1374
8631.48 1373
8632.36 1347
8633.24 1349
8634.11 1397
8634.99 1401
8635.87 1371
8636.74 1406
8637.62 1523
8638.50 1509
8639.37 1452
8640.25 1489
8641.13 1544
8642.01 1484
8642.88 1547
8643.76 1561
8644.64 1653
8645.52 1674
8646.39 1670
8647.27 1725
8648.15 1690
8649.03 1708
8649.90 1714
8650.78 1723
8651.66 1738
8652.54 1747
8653.41 1751
8654.29 1761
8655.17 1752
8656.05 1847
8656.93 1922
8657.80 2046
8658.68 2176
8659.56 2279
8660.44 2421
8661.32 2515
8662.19 2593
8663.07 2633
8663.95 2725
8664.83 2592
8665.71 2588
8666.59 2561
8667.46 2476
8668.34 2594
8669.22 2627
8670.10 2702
8670.98 2652
8671.86 2768
8672.74 2737
8673.62 2789
8674.49 2669
8675.37 2580
8676.25 2500
8677.13 2347
8678.01 2196
8678.89 2058
8679.77 2071
8680.65 2047
8681.53 1933
8682.41 2020
8683.29 2081
8684.16 2123
8685.04 2306
8685.92 2529
8686.80 2812
8687.68 3155
8688.56 3483
8689.44 3847
8690.32 3956
8691.20 3940
8692.08 3778
8692.96 3624
8693.84 3363
8694.72 3137
8695.60 2789
8696.48 2507
8697.36 2267
8698.24 2107
8699.12 1844
8700.00 1920
8700.88 1790
8701.76 1678
8702.64 1595
8703.52 1494
8704.40 1446
8705.28 1461
8706.16 1438
8707.04 1428
8707.92 1359
8708.80 1320
8709.69 1299
8710.57 1282
8711.45 1231
8712.33 1229
8713.21 1202
8714.09 1184
8714.97 1124
8715.85 1160
8716.73 1187
8717.61 1226
8718.49 1252
8719.38 1199
8720.26 1220
8721.14 1188
8722.02 1296
8722.90 1297
8723.78 1267
8724.66 1301
8725.54 1250
8726.43 1330
8727.31 1326
8728.19 1316
8729.07 1342
8729.95 1336
8730.83 1306
8731.72 1294
8732.60 1331
8733.48 1274
8734.36 1288
8735.24 1287
8736.13 1286
8737.01 1237
8737.89 1273
8738.77 1289
8739.65 1260
8740.54 1225
8741.42 1242
8742.30 1256
8743.18 1275
8744.07 1269
8744.95 1320
8745.83 1295
8746.71 1318
8747.60 1297
8748.48 1337
8749.36 1363
8750.24 1316
8751.13 1346
8752.01 1396
8752.89 1511
8753.77 1490
8754.66 1530
8755.54 1510
8756.42 1531
8757.31 1498
8758.19 1517
8759.07 1568
8759.96 1477
8760.84 1485
8761.72 1470
8762.61 1458
8763.49 1432
8764.37 1445
8765.26 1388
8766.14 1454
8767.02 1370
8767.91 1469
8768.79 1395
8769.67 1369
8770.56 1330
8771.44 1382
8772.32 1366
8773.21 1358
8774.09 1413
8774.98 1472
8775.86 1492
8776.74 1527
8777.63 1634
8778.51 1731
8779.40 1760
8780.28 1750
8781.17 1806
8782.05 1791
8782.93 1737
8783.82 1622
8784.70 1601
8785.59 1507
8786.47 1466
8787.36 1405
8788.24 1353
8789.13 1279
8790.01 1242
8790.89 1181
8791.78 1165
8792.66 1122
8793.55 1171
8794.43 1183
8795.32 1163
8796.20 1144
8797.09 1155
8797.97 1100
8798.86 1073
8799.74 1070
8800.63 1056
8801.52 988
8802.40 994
8803.29 971
8804.17 1014
8805.06 996
8805.94 1015
8806.83 959
8807.71 942
8808.60 946
8809.48 940
8810.37 970
8811.26 998
8812.14 979
8813.03 980
8813.91 963
8814.80 994
8815.69 1016
8816.57 948
8817.46 996
8818.34 945
8819.23 952
8820.12 943
8821.00 913
8821.89 930
8822.77 902
8823.66 892
8824.55 921
8825.43 912
8826.32 983
8827.21 952
8828.09 907
8828.98 898
8829.87 876
8830.75 931
8831.64 907
8832.53 914
8833.41 878
8834.30 917
8835.19 879
8836.08 880
8836.96 882
8837.85 942
8838.74 911
8839.62 909
8840.51 909
8841.40 916
8842.29 931
8843.17 915
8844.06 862
8844.95 877
8845.84 821
8846.72 840
8847.61 810
8848.50 801
8849.39 776
8850.27 798
8851.16 863
8852.05 826
8852.94 822
8853.82 806
8854.71 812
8855.60 856
8856.49 825
8857.38 810
8858.26 801
8859.15 806
8860.04 783
8860.93 821
8861.82 794
8862.71 790
8863.59 718
8864.48 778
8865.37 736
8866.26 738
8867.15 730
8868.04 772
8868.93 743
8869.81 749
8870.70 726
8871.59 746
8872.48 720
8873.37 715
8874.26 711
8875.15 685
8876.04 700
8876.93 659
8877.81 693
8878.70 673
8879.59 662
8880.48 681
8881.37 672
8882.26 657
8883.15 679
8884.04 673
8884.93 704
8885.82 676
8886.71 653
8887.60 667
8888.49 689
8889.38 661
8890.27 656
8891.16 656
8892.05 655
8892.94 689
8893.83 652
8894.72 664
8895.61 614
8896.50 630
8897.39 633
8898.28 598
8899.17 625
8900.06 619
8900.95 609
8901.84 560
8902.73 606
8903.62 617
8904.51 670
8905.40 598
8906.29 603
8907.18 584
8908.07 604
8908.96 614
8909.85 610
8910.74 607
8911.63 597
8912.52 596
8913.41 595
8914.31 566
8915.20 576
8916.09 605
8916.98 567
8917.87 579
8918.76 552
8919.65 604
8920.54 606
8921.43 604
8922.33 556
8923.22 618
8924.11 624
8925.00 576
8925.89 612
8926.78 577
8927.67 588
8928.57 587
8929.46 582
8930.35 581
8931.24 574
8932.13 529
8933.03 562
8933.92 552
8934.81 567
8935.70 529
8936.59 557
8937.49 535
8938.38 517
8939.27 546
8940.16 533
8941.05 529
8941.95 528
8942.84 557
8943.73 543
8944.62 504
8945.52 554
8946.41 510
8947.30 533
8948.19 515
8949.09 545
8949.98 522
8950.87 545
8951.76 531
8952.66 512
8953.55 554
8954.44 546
8955.34 563
8956.23 588
8957.12 534
8958.02 530
8958.91 493
8959.80 514
8960.69 546
8961.59 546
8962.48 538
8963.37 571
8964.27 522
8965.16 515
8966.05 577
8966.95 548
8967.84 544
8968.74 574
8969.63 563
8970.52 542
8971.42 557
8972.31 520
8973.20 548
8974.10 529
8974.99 554
8975.89 527
8976.78 532
8977.67 533
8978.57 538
8979.46 515
8980.36 555
8981.25 519
8982.15 520
8983.04 548
8983.93 531
8984.83 503
8985.72 531
8986.62 534
8987.51 483
8988.41 511
8989.30 509
8990.20 518
8991.09 512
8991.99 518
8992.88 511
8993.78 484
8994.67 483
8995.57 508
8996.46 531
8997.36 543
8998.25 501
8999.15 479
9000.04 514
9000.94 508
9001.83 516
9002.73 503
9003.62 499
9004.52 481
9005.41 498
9006.31 476
9007.20 497
9008.10 471
9009.00 463
9009.89 462
9010.79 484
9011.68 477
9012.58 469
9013.47 457
9014.37 463
9015.27 497
9016.16 450
9017.06 461
9017.95 498
9018.85 495
9019.75 492
9020.64 459
9021.54 436
9022.43 483
9023.33 503
9024.23 461
9025.12 470
9026.02 506
9026.92 466
9027.81 487
9028.71 525
9029.61 493
9030.50 502
9031.40 506
9032.30 484
9033.19 486
9034.09 482
9034.99 486
9035.88 486
9036.78 488
9037.68 502
9038.58 483
9039.47 487
9040.37 533
9041.27 529
9042.16 471
9043.06 484
9043.96 500
9044.86 459
9045.75 477
9046.65 508
9047.55 512
9048.45 474
9049.34 497
9050.24 505
9051.14 476
9052.04 500
9052.94 531
9053.83 498
9054.73 480
9055.63 497
9056.53 515
9057.43 494
9058.32 493
9059.22 511
9060.12 559
9061.02 533
9061.92 527
9062.81 541
9063.71 517
9064.61 532
9065.51 503
9066.41 500
9067.31 532
9068.21 501
9069.10 516
9070.00 533
9070.90 523
9071.80 521
9072.70 524
9073.60 501
9074.50 537
9075.40 480
9076.29 493
9077.19 480
9078.09 492
9078.99 478
9079.89 477
9080.79 521
9081.69 507
9082.59 477
9083.49 529
9084.39 481
9085.29 506
9086.19 521
9087.09 507
9087.98 509
9088.88 489
9089.78 532
9090.68 519
9091.58 500
9092.48 530
9093.38 544
9094.28 475
9095.18 486
9096.08 508
9096.98 526
9097.88 498
9098.78 496
9099.68 483
9100.58 505
9101.48 484
9102.38 478
9103.28 479
9104.18 480
9105.08 493
9105.99 484
9106.89 518
9107.79 489
9108.69 466
9109.59 483
9110.49 456
9111.39 477
9112.29 489
9113.19 467
9114.09 458
9114.99 478
9115.89 480
9116.79 461
9117.69 467
9118.60 506
9119.50 522
9120.40 532
9121.30 495
9122.20 506
9123.10 470
9124.00 497
9124.90 510
9125.81 464
9126.71 457
9127.61 452
9128.51 452
9129.41 485
9130.31 480
9131.22 471
9132.12 489
9133.02 523
9133.92 503
9134.82 502
9135.72 485
9136.63 487
9137.53 487
9138.43 479
9139.33 528
9140.23 515
9141.14 479
9142.04 486
9142.94 465
9143.84 473
9144.75 451
9145.65 494
9146.55 507
9147.45 508
9148.36 454
9149.26 419
9150.16 460
9151.06 459
9151.97 435
9152.87 455
9153.77 477
9154.67 499
9155.58 470
9156.48 483
9157.38 486
9158.29 499
9159.19 482
9160.09 456
9161.00 491
9161.90 474
9162.80 505
9163.71 494
9164.61 517
9165.51 462
9166.42 509
9167.32 505
9168.22 479
9169.13 483
9170.03 466
9170.93 476
9171.84 482
9172.74 494
9173.64 498
9174.55 537
9175.45 511
9176.36 463
9177.26 487
9178.16 472
9179.07 476
9179.97 474
9180.88 480
9181.78 473
9182.69 484
9183.59 466
9184.49 483
9185.40 472
9186.30 473
9187.21 484
9188.11 493
9189.02 468
9189.92 504
9190.82 515
9191.73 542
9192.63 511
9193.54 490
9194.44 520
9195.35 539
9196.25 518
9197.16 549
9198.06 521
9198.97 502
9199.87 501
9200.78 521
9201.68 504
9202.59 508
9203.49 546
9204.40 504
9205.30 480
9206.21 466
9207.12 521
9208.02 495
9208.93 494
9209.83 505
9210.74 526
9211.64 494
9212.55 489
9213.45 521
9214.36 523
9215.27 521
9216.17 525
9217.08 539
9217.98 516
9218.89 512
9219.80 521
9220.70 492
9221.61 492
9222.51 467
9223.42 456
9224.33 492
9225.23 486
9226.14 489
9227.05 488
9227.95 479
9228.86 536
9229.77 490
9230.67 505
9231.58 489
9232.49 489
9233.39 515
9234.30 537
9235.21 485
9236.11 492
9237.02 522
9237.93 506
9238.83 445
9239.74 473
9240.65 480
9241.55 482
9242.46 486
9243.37 503
9244.28 504
9245.18 521
9246.09 456
9247.00 482
9247.91 478
9248.81 452
9249.72 491
9250.63 488
9251.54 464
9252.44 498
9253.35 489
9254.26 509
9255.17 475
9256.07 469
9256.98 474
9257.89 482
9258.80 518
9259.71 474
9260.61 484
9261.52 486
9262.43 496
9263.34 502
9264.25 482
9265.16 509
9266.06 499
9266.97 465
9267.88 476
9268.79 468
9269.70 449
9270.61 484
9271.51 514
9272.42 521
9273.33 477
9274.24 499
9275.15 499
9276.06 496
9276.97 501
9277.88 516
9278.78 534
9279.69 478
9280.60 499
9281.51 489
9282.42 500
9283.33 487
9284.24 476
9285.15 454
9286.06 474
9286.97 503
9287.88 527
9288.79 502
9289.70 495
9290.60 500
9291.51 526
9292.42 533
9293.33 522
9294.24 523
9295.15 519
9296.06 541
9296.97 504
9297.88 544
9298.79 542
9299.70 532
9300.61 526
9301.52 498
9302.43 508
9303.34 515
9304.25 552
9305.16 583
9306.07 563
9306.98 579
9307.89 576
9308.80 590
9309.71 580
9310.63 565
9311.54 586
9312.45 607
9313.36 566
9314.27 524
9315.18 581
9316.09 537
9317.00 507
9317.91 504
9318.82 494
9319.73 511
9320.64 488
9321.55 535
9322.47 519
9323.38 491
9324.29 496
9325.20 503
9326.11 515
9327.02 521
9327.93 483
9328.84 475
9329.76 503
9330.67 512
9331.58 508
9332.49 532
9333.40 514
9334.31 528
9335.23 517
9336.14 504
9337.05 497
9337.96 530
9338.87 548
9339.78 531
9340.70 535
9341.61 488
9342.52 500
9343.43 526
9344.34 536
9345.26 541
9346.17 488
9347.08 511
9347.99 537
9348.91 539
9349.82 539
9350.73 502
9351.64 522
9352.56 551
9353.47 536
9354.38 513
9355.29 518
9356.21 530
9357.12 514
9358.03 493
9358.94 503
9359.86 520
9360.77 489
9361.68 488
9362.60 500
9363.51 518
9364.42 534
9365.34 520
9366.25 546
9367.16 556
9368.08 527
9368.99 541
9369.90 549
9370.82 542
9371.73 520
9372.64 544
9373.56 533
9374.47 546
9375.38 562
9376.30 562
9377.21 573
9378.12 585
9379.04 583
9379.95 592
9380.87 582
9381.78 575
9382.69 550
9383.61 608
9384.52 582
9385.44 628
9386.35 624
9387.27 645
9388.18 616
9389.09 616
9390.01 642
9390.92 655
9391.84 611
9392.75 635
9393.67 631
9394.58 620
9395.50 630
9396.41 676
9397.32 632
9398.24 621
9399.15 589
9400.07 597
9400.98 561
9401.90 577
9402.81 586
9403.73 551
9404.64 583
9405.56 572
9406.47 570
9407.39 568
9408.30 573
9409.22 574
9410.14 555
9411.05 587
9411.97 557
9412.88 583
9413.80 573
9414.71 546
9415.63 583
9416.54 565
9417.46 565
9418.38 603
9419.29 562
9420.21 578
9421.12 636
9422.04 631
9422.95 597
9423.87 595
9424.79 559
9425.70 556
9426.62 578
9427.54 586
9428.45 606
9429.37 598
9430.28 628
9431.20 600
9432.12 585
9433.03 633
9433.95 608
9434.87 599
9435.78 613
9436.70 658
9437.62 642
9438.53 665
9439.45 657
9440.37 665
9441.28 687
9442.20 635
9443.12 670
9444.03 671
9444.95 678
9445.87 690
9446.79 667
9447.70 657
9448.62 683
9449.54 731
9450.45 740
9451.37 722
9452.29 716
9453.21 699
9454.12 687
9455.04 657
9455.96 666
9456.88 625
9457.79 635
9458.71 652
9459.63 646
9460.55 624
9461.47 621
9462.38 656
9463.30 627
9464.22 642
9465.14 617
9466.06 658
9466.97 649
9467.89 625
9468.81 657
9469.73 619
9470.65 638
9471.56 650
9472.48 652
9473.40 656
9474.32 668
9475.24 704
9476.16 737
9477.08 755
9477.99 729
9478.91 696
9479.83 706
9480.75 716
9481.67 709
9482.59 682
9483.51 680
9484.43 689
9485.34 682
9486.26 671
9487.18 638
9488.10 642
9489.02 666
9489.94 623
9490.86 640
9491.78 667
9492.70 646
9493.62 646
9494.54 667
9495.46 657
9496.38 684
9497.30 636
9498.22 665
9499.13 645
9500.05 630
9500.97 683
9501.89 705
9502.81 709
9503.73 635
9504.65 689
9505.57 693
9506.49 708
9507.41 709
9508.33 673
9509.25 708
9510.17 755
9511.09 726
9512.01 728
9512.93 761
9513.86 783
9514.78 783
9515.70 793
9516.62 861
9517.54 870
9518.46 930
9519.38 906
9520.30 919
9521.22 921
9522.14 878
9523.06 892
9523.98 823
9524.90 832
9525.82 820
9526.75 793
9527.67 786
9528.59 797
9529.51 753
9530.43 777
9531.35 802
9532.27 762
9533.19 788
9534.11 770
9535.04 754
9535.96 728
9536.88 712
9537.80 728
9538.72 765
9539.64 777
9540.57 784
9541.49 797
9542.41 802
9543.33 817
9544.25 811
9545.17 775
9546.10 823
9547.02 758
9547.94 744
9548.86 765
9549.78 814
9550.71 808
9551.63 791
9552.55 814
9553.47 813
9554.40 784
9555.32 778
9556.24 796
9557.16 810
9558.09 841
9559.01 864
9559.93 815
9560.85 799
9561.78 832
9562.70 864
9563.62 857
9564.54 819
9565.47 798
9566.39 812
9567.31 838
9568.24 816
9569.16 803
9570.08 824
9571.00 818
9571.93 856
9572.85 900
9573.77 879
9574.70 880
9575.62 872
9576.54 840
9577.47 916
9578.39 907
9579.31 926
9580.24 882
9581.16 890
9582.09 877
9583.01 868
9583.93 878
9584.86 912
9585.78 856
9586.70 880
9587.63 934
9588.55 906
9589.48 904
9590.40 944
9591.32 955
9592.25 945
9593.17 944
9594.10 948
9595.02 957
9595.95 972
9596.87 975
9597.79 1003
9598.72 995
9599.64 1032
9600.57 954
9601.49 1010
9602.42 1019
9603.34 959
9604.27 985
9605.19 986
9606.12 940
9607.04 956
9607.97 1024
9608.89 990
9609.82 964
9610.74 934
9611.67 917
9612.59 928
9613.52 959
9614.44 1023
9615.37 1024
9616.29 997
9617.22 1010
9618.14 1015
9619.07 1033
9619.99 994
9620.92 1032
9621.85 1078
9622.77 1055
9623.70 1085
9624.62 1066
9625.55 998
9626.47 1028
9627.40 1127
9628.33 1065
9629.25 1119
9630.18 1114
9631.10 1163
9632.03 1097
9632.96 1095
9633.88 1110
9634.81 1133
9635.73 1173
9636.66 1197
9637.59 1249
9638.51 1261
9639.44 1308
9640.37 1294
9641.29 1410
9642.22 1370
9643.15 1297
9644.07 1352
9645.00 1373
9645.93 1351
9646.85 1273
9647.78 1265
9648.71 1317
9649.63 1318
9650.56 1261
9651.49 1219
9652.41 1283
9653.34 1230
9654.27 1257
9655.20 1243
9656.12 1237
9657.05 1282
9657.98 1338
9658.90 1275
9659.83 1274
9660.76 1273
9661.69 1305
9662.61 1307
9663.54 1293
9664.47 1310
9665.40 1331
9666.32 1313
9667.25 1292
9668.18 1324
9669.11 1373
9670.04 1429
9670.96 1419
9671.89 1378
9672.82 1308
9673.75 1374
9674.68 1409
9675.60 1484
9676.53 1480
9677.46 1473
9678.39 1500
9679.32 1519
9680.25 1560
9681.17 1516
9682.10 1522
9683.03 1499
9683.96 1524
9684.89 1463
9685.82 1570
9686.75 1519
9687.67 1583
9688.60 1605
9689.53 1609
9690.46 1645
9691.39 1642
9692.32 1712
9693.25 1764
9694.18 1811
9695.11 1808
9696.03 1887
9696.96 1844
9697.89 1813
9698.82 1806
9699.75 1763
9700.68 1747
9701.61 1629
9702.54 1592
9703.47 1561
9704.40 1471
9705.33 1518
9706.26 1553
9707.19 1574
9708.12 1570
9709.05 1586
9709.98 1533
9710.91 1639
9711.84 1629
9712.77 1592
9713.70 1581
9714.63 1497
9715.56 1444
9716.49 1453
9717.42 1407
9718.35 1374
9719.28 1275
9720.21 1275
9721.14 1274
9722.07 1284
9723.00 1240
9723.93 1236
9724.86 1244
9725.79 1262
9726.72 1253
9727.65 1251
9728.58 1245
9729.51 1236
9730.44 1187
9731.37 1188
9732.31 1181
9733.24 1199
9734.17 1174
9735.10 1159
9736.03 1171
9736.96 1102
9737.89 1169
9738.82 1147
9739.75 1133
9740.69 1125
9741.62 1152
9742.55 1062
9743.48 1097
9744.41 1074
9745.34 1091
9746.27 1168
9747.21 1128
9748.14 1084
9749.07 1035
9750.00 1096
9750.93 1096
9751.86 1124
9752.80 1118
9753.73 1090
9754.66 1148
9755.59 1153
9756.52 1104
9757.46 1120
9758.39 1141
9759.32 1170
9760.25 1134
9761.18 1133
9762.12 1164
9763.05 1185
9763.98 1192
9764.91 1171
9765.85 1165
9766.78 1165
9767.71 1182
9768.64 1136
9769.58 1186
9770.51 1191
9771.44 1195
9772.37 1224
9773.31 1256
9774.24 1203
9775.17 1242
9776.11 1278
9777.04 1231
9777.97 1234
9778.91 1242
9779.84 1237
9780.77 1276
9781.71 1243
9782.64 1235
9783.57 1200
9784.51 1182
9785.44 1169
9786.37 1154
9787.31 1188
9788.24 1160
9789.17 1120
9790.11 1161
9791.04 1147
9791.97 1168
9792.91 1256
9793.84 1242
9794.77 1198
9795.71 1199
9796.64 1217
9797.58 1179
9798.51 1142
9799.44 1134
9800.38 1113
9801.31 1068
9802.25 1018
9803.18 992
9804.12 989
9805.05 974
9805.98 925
9806.92 921
9807.85 935
9808.79 892
9809.72 896
9810.66 863
9811.59 847
9812.53 865
9813.46 865
9814.40 848
9815.33 896
9816.27 912
9817.20 877
9818.14 835
9819.07 804
9820.01 835
9820.94 821
9821.88 790
9822.81 838
9823.75 785
9824.68 807
9825.62 818
9826.55 815
9827.49 810
9828.42 828
9829.36 796
9830.29 821
9831.23 796
9832.17 812
9833.10 838
9834.04 781
9834.97 837
9835.91 805
9836.84 818
9837.78 830
9838.72 814
9839.65 824
9840.59 830
9841.52 826
9842.46 815
9843.40 843
9844.33 860
9845.27 821
9846.20 828
9847.14 816
9848.08 855
9849.01 851
9849.95 844
9850.89 867
9851.82 853
9852.76 856
9853.70 825
9854.63 822
9855.57 839
9856.51 847
9857.44 824
9858.38 803
9859.32 786
9860.25 789
9861.19 815
9862.13 837
9863.07 794
9864.00 747
9864.94 811
9865.88 810
9866.81 785
9867.75 802
9868.69 824
9869.63 831
9870.56 827
9871.50 790
9872.44 788
9873.38 816
9874.31 799
9875.25 792
9876.19 758
9877.13 823
9878.07 833
9879.00 796
9879.94 744
9880.88 765
9881.82 815
9882.75 807
9883.69 788
9884.63 785
9885.57 795
9886.51 774
9887.45 737
9888.38 741
9889.32 759
9890.26 735
9891.20 742
9892.14 753
9893.08 758
9894.01 763
9894.95 761
9895.89 734
9896.83 719
9897.77 763
9898.71 808
9899.65 786
9900.59 746
9901.52 774
9902.46 747
9903.40 815
9904.34 784
9905.28 767
9906.22 795
9907.16 808
9908.10 787
9909.04 777
9909.98 796
9910.92 743
9911.86 772
9912.80 798
9913.73 808
9914.67 785
9915.61 834
9916.55 853
9917.49 868
9918.43 889
9919.37 890
9920.31 991
9921.25 1053
9922.19 1076
9923.13 1095
9924.07 1130
9925.01 1158
9925.95 1110
9926.89 1057
9927.83 1020
9928.77 969
9929.71 915
9930.65 860
9931.59 813
9932.53 781
9933.47 782
9934.41 777
9935.36 820
9936.30 772
9937.24 768
9938.18 735
9939.12 792
9940.06 785
9941.00 781
9941.94 795
9942.88 816
9943.82 826
9944.76 885
9945.70 888
9946.64 866
9947.59 892
9948.53 899
9949.47 868
9950.41 847
9951.35 835
9952.29 809
9953.23 804
9954.17 710
9955.12 736
9956.06 701
9957.00 704
9957.94 706
9958.88 720
9959.82 689
9960.77 638
9961.71 666
9962.65 626
9963.59 620
9964.53 633
9965.48 657
9966.42 656
9967.36 642
9968.30 587
9969.24 591
9970.19 592
9971.13 615
9972.07 617
9973.01 631
9973.95 628
9974.90 623
9975.84 623
9976.78 617
9977.72 622
9978.67 614
9979.61 609
9980.55 608
9981.50 626
9982.44 616
9983.38 627
9984.32 596
9985.27 590
9986.21 564
9987.15 618
9988.10 625
9989.04 605
9989.98 580
9990.92 606
9991.87 577
9992.81 617
9993.75 600
9994.70 608
9995.64 621
9996.58 607
9997.53 656
9998.47 616
9999.41 624
10000.36 646
10001.30 638
10002.25 570
10003.19 563
10004.13 566
10005.08 588
10006.02 595
10006.96 591
10007.91 569
10008.85 602
10009.80 618
10010.74 591
10011.68 602
10012.63 609
10013.57 605
10014.52 570
10015.46 585
10016.41 574
10017.35 615
10018.29 603
10019.24 558
10020.18 574
10021.13 575
10022.07 586
10023.02 585
10023.96 600
10024.91 597
10025.85 596
10026.80 592
10027.74 552
10028.69 553
10029.63 573
10030.58 560
10031.52 577
10032.47 576
10033.41 566
10034.36 556
10035.30 542
10036.25 559
10037.19 567
10038.14 521
10039.08 510
10040.03 512
10040.97 533
10041.92 540
10042.87 522
10043.81 557
10044.76 526
10045.70 527
10046.65 508
10047.59 520
10048.54 497
10049.49 490
10050.43 504
10051.38 523
10052.32 538
10053.27 532
10054.22 530
10055.16 512
10056.11 503
10057.05 539
10058.00 542
10058.95 501
10059.89 533
10060.84 529
10061.79 524
10062.73 505
10063.68 509
10064.63 517
10065.57 510
10066.52 524
10067.47 505
10068.41 503
10069.36 519
10070.31 547
10071.25 510
10072.20 524
10073.15 504
10074.10 480
10075.04 524
10075.99 505
10076.94 525
10077.88 535
10078.83 482
10079.78 506
10080.73 511
10081.67 513
10082.62 485
10083.57 512
10084.52 519
10085.46 508
10086.41 499
10087.36 497
10088.31 537
10089.25 511
10090.20 538
10091.15 530
10092.10 528
10093.05 520
10093.99 518
10094.94 514
10095.89 556
10096.84 536
10097.79 526
10098.73 502
10099.68 508
10100.63 508
10101.58 532
10102.53 490
10103.48 502
10104.42 489
10105.37 487
10106.32 511
10107.27 489
10108.22 488
10109.17 507
10110.12 509
10111.06 526
10112.01 525
10112.96 511
10113.91 498
10114.86 522
10115.81 520
10116.76 504
10117.71 531
10118.66 498
10119.61 526
10120.56 533
10121.50 495
10122.45 525
10123.40 493
10124.35 493
10125.30 520
10126.25 544
10127.20 558
10128.15 515
10129.10 515
10130.05 489
10131.00 512
10131.95 536
10132.90 552
10133.85 539
10134.80 553
10135.75 549
10136.70 561
10137.65 517
10138.60 572
10139.55 550
10140.50 495
10141.45 578
10142.40 499
10143.35 530
10144.30 546
10145.25 578
10146.20 556
10147.15 536
10148.10 555
10149.05 563
10150.00 543
10150.95 549
10151.90 498
10152.86 525
10153.81 540
10154.76 581
10155.71 556
10156.66 540
10157.61 573
10158.56 568
10159.51 598
10160.46 584
10161.41 565
10162.37 560
10163.32 597
10164.27 598
10165.22 623
10166.17 627
10167.12 609
10168.07 612
10169.03 654
10169.98 664
10170.93 635
10171.88 655
10172.83 671
10173.78 644
10174.74 631
10175.69 673
10176.64 634
10177.59 675
10178.54 686
10179.49 670
10180.45 664
10181.40 659
10182.35 656
10183.30 687
10184.26 638
10185.21 640
10186.16 676
10187.11 670
10188.06 642
10189.02 670
10189.97 672
10190.92 687
10191.87 690
10192.83 708
10193.78 746
10194.73 679
10195.69 659
10196.64 722
10197.59 733
10198.54 727
10199.50 748
10200.45 756
10201.40 778
10202.36 760
10203.31 767
10204.26 836
10205.22 835
10206.17 812
10207.12 786
10208.08 772
10209.03 771
10209.98 761
10210.94 692
10211.89 730
10212.84 696
10213.80 655
10214.75 726
10215.70 686
10216.66 649
10217.61 692
10218.56 655
10219.52 711
10220.47 652
10221.43 654
10222.38 661
10223.33 643
10224.29 644
10225.24 657
10226.20 705
10227.15 729
10228.11 773
10229.06 766
10230.01 831
10230.97 859
10231.92 849
10232.88 845
10233.83 839
10234.79 872
10235.74 848
10236.70 852
10237.65 782
10238.60 749
10239.56 735
10240.51 684
10241.47 650
10242.42 651
10243.38 692
10244.33 662
10245.29 610
10246.24 609
10247.20 615
10248.15 631
10249.11 622
10250.07 638
10251.02 615
10251.98 618
10252.93 602
10253.89 589
10254.84 611
10255.80 562
10256.75 554
10257.71 565
10258.67 573
10259.62 550
10260.58 536
10261.53 547
10262.49 580
10263.44 550
10264.40 579
10265.36 549
10266.31 540
10267.27 552
10268.22 567
10269.18 559
10270.14 546
10271.09 527
10272.05 565
10273.01 549
10273.96 520
10274.92 562
10275.87 538
10276.83 486
10277.79 498
10278.74 496
10279.70 504
10280.66 511
10281.61 538
10282.57 511
10283.53 537
10284.49 515
10285.44 532
10286.40 518
10287.36 554
10288.31 535
10289.27 550
10290.23 529
10291.18 570
10292.14 519
10293.10 538
10294.06 514
10295.01 520
10295.97 548
10296.93 496
10297.89 547
10298.84 559
10299.80 530
10300.76 515
10301.72 543
10302.67 502
10303.63 498
10304.59 516
10305.55 535
10306.51 518
10307.46 480
10308.42 501
10309.38 527
10310.34 508
10311.30 497
10312.25 514
10313.21 484
10314.17 500
10315.13 521
10316.09 528
10317.05 488
10318.00 512
10318.96 504
10319.92 511
10320.88 503
10321.84 521
10322.80 504
10323.76 552
10324.71 512
10325.67 524
10326.63 529
10327.59 518
10328.55 520
10329.51 490
10330.47 480
10331.43 454
10332.39 492
10333.35 485
10334.30 475
10335.26 460
10336.22 487
10337.18 482
10338.14 509
10339.10 475
10340.06 495
10341.02 488
10341.98 480
10342.94 512
10343.90 496
10344.86 475
10345.82 496
10346.78 435
10347.74 462
10348.70 478
10349.66 447
10350.62 464
10351.58 444
10352.54 477
10353.50 450
10354.46 446
10355.42 486
10356.38 434
10357.34 450
10358.30 458
10359.26 438
10360.22 456
10361.18 449
10362.14 435
10363.10 437
10364.06 430
10365.02 443
10365.98 459
10366.94 448
10367.90 447
10368.87 464
10369.83 451
10370.79 460
10371.75 435
10372.71 439
10373.67 463
10374.63 443
10375.59 446
10376.55 443
10377.51 438
10378.48 438
10379.44 461
10380.40 450
10381.36 439
10382.32 432
10383.28 449
10384.24 468
10385.21 453
10386.17 425
10387.13 439
10388.09 444
10389.05 464
10390.01 459
10390.98 451
10391.94 441
10392.90 458
10393.86 469
10394.82 460
10395.79 452
10396.75 449
10397.71 439
10398.67 465
10399.63 427
10400.60 456
10401.56 435
10402.52 473
10403.48 424
10404.45 444
10405.41 455
10406.37 474
10407.33 446
10408.30 467
10409.26 450
10410.22 467
10411.18 479
10412.15 510
10413.11 492
10414.07 544
10415.04 507
10416.00 528
10416.96 529
10417.93 527
10418.89 490
10419.85 513
10420.81 496
10421.78 433
10422.74 463
10423.70 465
10424.67 437
10425.63 412
10426.59 417
10427.56 444
10428.52 389
10429.49 410
10430.45 459
10431.41 441
10432.38 411
10433.34 424
10434.30 433
10435.27 413
10436.23 407
10437.20 432
10438.16 412
10439.12 433
10440.09 432
10441.05 438
10442.02 426
10442.98 422
10443.94 405
10444.91 412
10445.87 426
10446.84 416
10447.80 410
10448.77 399
10449.73 394
10450.70 433
10451.66 431
10452.63 440
10453.59 422
10454.55 410
10455.52 439
10456.48 407
10457.45 389
10458.41 387
10459.38 395
10460.34 385
10461.31 389
10462.27 401
10463.24 380
10464.20 402
10465.17 417
10466.14 438
10467.10 402
10468.07 394
10469.03 426
10470.00 410
10470.96 416
10471.93 429
10472.89 391
10473.86 441
10474.82 420
10475.79 454
10476.76 473
10477.72 466
10478.69 431
10479.65 423
10480.62 422
10481.59 438
10482.55 444
10483.52 427
10484.48 416
10485.45 451
10486.42 432
10487.38 438
10488.35 419
10489.32 438
10490.28 424
10491.25 417
10492.21 424
10493.18 418
10494.15 414
10495.11 451
10496.08 459
10497.05 455
10498.01 461
10498.98 459
10499.95 442
10500.92 438
10501.88 437
10502.85 421
10503.82 420
10504.78 417
10505.75 436
10506.72 449
10507.68 438
10508.65 466
10509.62 429
10510.59 434
10511.55 421
10512.52 430
10513.49 459
10514.46 396
10515.42 427
10516.39 412
10517.36 425
10518.33 444
10519.29 459
10520.26 442
10521.23 439
10522.20 405
10523.17 397
10524.13 404
10525.10 443
10526.07 427
10527.04 430
10528.01 468
10528.97 447
10529.94 472
10530.91 453
10531.88 446
10532.85 465
10533.82 441
10534.78 441
10535.75 431
10536.72 435
10537.69 466
10538.66 478
10539.63 470
10540.60 426
10541.56 434
10542.53 425
10543.50 420
10544.47 430
10545.44 400
10546.41 394
10547.38 417
10548.35 425
10549.32 427
10550.29 456
10551.25 443
10552.22 450
10553.19 452
10554.16 476
10555.13 476
10556.10 499
10557.07 512
10558.04 508
10559.01 457
10559.98 450
10560.95 503
10561.92 484
10562.89 468
10563.86 466
10564.83 472
10565.80 463
10566.77 445
10567.74 483
10568.71 477
10569.68 472
10570.65 462
10571.62 470
10572.59 465
10573.56 454
10574.53 452
10575.50 465
10576.47 455
10577.44 443
10578.41 467
10579.38 478
10580.35 439
10581.32 452
10582.29 481
10583.26 467
10584.23 448
10585.21 476
10586.18 477
10587.15 475
10588.12 488
10589.09 471
10590.06 489
10591.03 496
10592.00 511
10592.97 479
10593.94 508
10594.92 468
10595.89 475
10596.86 479
10597.83 507
10598.80 494
10599.77 506
10600.74 529
10601.71 564
10602.69 608
10603.66 567
10604.63 588
10605.60 590
10606.57 555
10607.54 571
10608.52 552
10609.49 535
10610.46 570
10611.43 567
10612.40 501
10613.38 510
10614.35 513
10615.32 498
10616.29 496
10617.27 514
10618.24 476
10619.21 478
10620.18 466
10621.15 503
10622.13 478
10623.10 483
10624.07 490
10625.04 491
10626.02 493
10626.99 495
10627.96 473
10628.94 486
10629.91 448
10630.88 515
10631.85 544
10632.83 540
10633.80 507
10634.77 543
10635.75 541
10636.72 539
10637.69 527
10638.67 503
10639.64 532
10640.61 490
10641.59 496
10642.56 460
10643.53 513
10644.51 491
10645.48 433
10646.45 441
10647.43 440
10648.40 474
10649.37 460
10650.35 425
10651.32 442
10652.30 431
10653.27 440
10654.24 450
10655.22 428
10656.19 422
10657.16 432
10658.14 449
10659.11 461
10660.09 448
10661.06 433
10662.04 466
10663.01 458
10663.98 457
10664.96 443
10665.93 437
10666.91 425
10667.88 407
10668.86 406
10669.83 427
10670.81 457
10671.78 441
10672.76 459
10673.73 458
10674.71 445
10675.68 456
10676.66 451
10677.63 427
10678.61 425
10679.58 456
10680.56 455
10681.53 472
10682.51 429
10683.48 426
10684.46 440
10685.43 429
10686.41 446
10687.38 414
10688.36 441
10689.33 457
10690.31 459
10691.28 427
10692.26 420
10693.24 430
10694.21 458
10695.19 455
10696.16 451
10697.14 428
10698.12 481
10699.09 452
10700.07 458
10701.04 462
10702.02 429
10703.00 431
10703.97 432
10704.95 428
10705.92 439
10706.90 431
10707.88 420
10708.85 444
10709.83 450
10710.81 432
10711.78 426
10712.76 421
10713.74 433
10714.71 413
10715.69 435
10716.67 441
10717.64 475
10718.62 448
10719.60 440
10720.57 458
10721.55 444
10722.53 462
10723.50 428
10724.48 432
10725.46 431
10726.44 428
10727.41 422
10728.39 414
10729.37 432
10730.35 410
10731.32 418
10732.30 435
10733.28 426
10734.26 482
10735.23 444
10736.21 431
10737.19 444
10738.17 455
10739.14 437
10740.12 451
10741.10 464
10742.08 471
10743.06 470
10744.03 446
10745.01 444
10745.99 436
10746.97 434
10747.95 435
10748.92 478
10749.90 433
10750.88 440
10751.86 440
10752.84 436
10753.82 462
10754.79 438
10755.77 439
10756.75 470
10757.73 493
10758.71 490
10759.69 477
10760.67 458
10761.65 460
10762.62 451
10763.60 458
10764.58 417
10765.56 453
10766.54 437
10767.52 466
10768.50 426
10769.48 498
10770.46 471
10771.44 482
10772.42 496
10773.39 512
10774.37 501
10775.35 486
10776.33 450
10777.31 470
10778.29 480
10779.27 479
10780.25 486
10781.23 486
10782.21 514
10783.19 486
10784.17 470
10785.15 518
10786.13 502
10787.11 462
10788.09 492
10789.07 473
10790.05 480
10791.03 509
10792.01 540
10792.99 516
10793.97 480
10794.95 472
10795.93 454
10796.91 461
10797.89 467
10798.87 488
10799.85 498
10800.83 478
10801.82 458
10802.80 484
10803.78 454
10804.76 475
10805.74 475
10806.72 493
10807.70 499
10808.68 486
10809.66 501
10810.64 489
10811.62 444
10812.61 497
10813.59 501
10814.57 485
10815.55 474
10816.53 483
10817.51 501
10818.49 479
10819.47 507
10820.46 482
10821.44 507
10822.42 483
10823.40 483
10824.38 502
10825.36 507
10826.35 482
10827.33 496
10828.31 506
10829.29 525
10830.27 532
10831.25 515
10832.24 547
10833.22 517
10834.20 509
10835.18 513
10836.17 512
10837.15 527
10838.13 515
10839.11 530
10840.09 548
10841.08 514
10842.06 581
10843.04 541
10844.02 556
10845.01 532
10845.99 514
10846.97 566
10847.96 566
10848.94 556
10849.92 550
10850.90 574
10851.89 559
10852.87 566
10853.85 550
10854.84 574
10855.82 576
10856.80 567
10857.78 584
10858.77 586
10859.75 579
10860.73 600
10861.72 650
10862.70 596
10863.68 579
10864.67 582
10865.65 599
10866.64 614
10867.62 612
10868.60 623
10869.59 615
10870.57 616
10871.55 601
10872.54 645
10873.52 586
10874.51 612
10875.49 638
10876.47 681
10877.46 660
10878.44 637
10879.43 657
10880.41 638
10881.39 636
10882.38 685
10883.36 683
10884.35 655
10885.33 658
10886.32 674
10887.30 688
10888.29 685
10889.27 671
10890.25 643
10891.24 652
10892.22 650
10893.21 638
10894.19 679
10895.18 719
10896.16 719
10897.15 699
10898.13 697
10899.12 709
10900.10 736
10901.09 721
10902.07 732
10903.06 744
10904.04 774
10905.03 756
10906.01 730
10907.00 772
10907.99 806
10908.97 768
10909.96 782
10910.94 828
10911.93 822
10912.91 737
10913.90 787
10914.88 798
10915.87 801
10916.86 854
10917.84 834
10918.83 774
10919.81 809
10920.80 830
10921.79 804
10922.77 823
10923.76 849
10924.74 834
10925.73 859
10926.72 889
10927.70 877
10928.69 863
10929.68 888
10930.66 886
10931.65 902
10932.64 903
10933.62 866
10934.61 940
10935.60 983
10936.58 900
10937.57 912
10938.56 951
10939.54 995
10940.53 975
10941.52 982
10942.50 989
10943.49 1020
10944.48 1025
10945.47 1100
10946.45 1066
10947.44 1100
10948.43 1150
10949.41 1240
10950.40 1282
10951.39 1314
10952.38 1343
10953.36 1416
10954.35 1414
10955.34 1352
10956.33 1360
10957.31 1292
10958.30 1253
10959.29 1266
10960.28 1238
10961.27 1178
10962.25 1131
10963.24 1095
10964.23 1068
10965.22 1026
10966.21 1035
10967.19 1052
10968.18 1022
10969.17 1032
10970.16 974
10971.15 1057
10972.13 1014
10973.12 996
10974.11 991
10975.10 1032
10976.09 1040
10977.08 1076
10978.07 1068
10979.05 1057
10980.04 1072
10981.03 1104
10982.02 1065
10983.01 1062
10984.00 1116
10984.99 1107
10985.98 1177
10986.96 1184
10987.95 1256
10988.94 1314
10989.93 1388
10990.92 1475
10991.91 1561
10992.90 1653
10993.89 1787
10994.88 1824
10995.87 1772
10996.86 1759
10997.85 1664
10998.84 1553
10999.83 1501
11000.82 1420
11001.81 1349
11002.79 1223
11003.78 1161
11004.77 1081
11005.76 1074
11006.75 1003
11007.74 964
11008.73 959
11009.72 952
11010.71 886
11011.70 923
11012.69 894
11013.68 857
11014.67 874
11015.67 901
11016.66 861
11017.65 857
11018.64 814
11019.63 846
11020.62 811
11021.61 796
11022.60 775
11023.59 784
11024.58 787
11025.57 795
11026.56 769
11027.55 777
11028.54 762
11029.53 724
11030.52 784
11031.52 779
11032.51 796
11033.50 736
11034.49 751
11035.48 775
11036.47 704
11037.46 730
11038.45 729
11039.45 734
11040.44 708
11041.43 691
11042.42 714
11043.41 697
11044.40 689
11045.39 709
11046.39 696
11047.38 685
11048.37 693
11049.36 675
11050.35 682
11051.35 685
11052.34 725
11053.33 687
11054.32 705
11055.31 738
11056.31 722
11057.30 701
11058.29 693
11059.28 693
11060.27 695
11061.27 702
11062.26 729
11063.25 692
11064.24 727
11065.24 732
11066.23 727
11067.22 688
11068.21 676
11069.21 700
11070.20 708
11071.19 725
11072.19 690
11073.18 696
11074.17 678
11075.16 719
11076.16 688
11077.15 740
11078.14 720
11079.14 744
11080.13 684
11081.12 708
11082.12 697
11083.11 677
11084.10 687
11085.10 644
11086.09 625
11087.08 642
11088.08 629
11089.07 642
11090.06 661
11091.06 652
11092.05 647
11093.04 677
11094.04 687
11095.03 641
11096.03 636
11097.02 660
11098.01 651
11099.01 651
11100.00 664
11101.00 652
11101.99 632
11102.98 622
11103.98 630
11104.97 594
11105.97 582
11106.96 656
11107.96 588
11108.95 624
11109.95 624
11110.94 619
11111.93 646
11112.93 615
11113.92 591
11114.92 639
11115.91 583
11116.91 594
11117.90 590
11118.90 602
11119.89 602
11120.89 596
11121.88 622
11122.88 617
11123.87 630
11124.87 622
11125.86 646
11126.86 555
11127.85 558
11128.85 590
11129.84 602
11130.84 553
11131.84 533
11132.83 550
11133.83 581
11134.82 607
11135.82 566
11136.81 599
11137.81 605
11138.81 574
11139.80 610
11140.80 613
11141.79 597
11142.79 565
11143.79 570
11144.78 599
11145.78 618
11146.77 608
11147.77 597
11148.77 616
11149.76 617
11150.76 566
11151.75 592
11152.75 581
11153.75 568
11154.74 554
11155.74 575
11156.74 565
11157.73 573
11158.73 583
11159.73 584
11160.72 551
11161.72 539
11162.72 542
11163.71 527
11164.71 517
11165.71 531
11166.71 541
11167.70 516
11168.70 560
11169.70 557
11170.69 548
11171.69 558
11172.69 541
11173.69 540
11174.68 540
11175.68 497
11176.68 513
11177.68 532
11178.67 547
11179.67 584
11180.67 544
11181.67 565
11182.66 518
11183.66 514
11184.66 517
11185.66 524
11186.66 588
11187.65 525
11188.65 578
11189.65 569
11190.65 517
11191.65 514
11192.64 517
11193.64 546
11194.64 550
11195.64 526
11196.64 548
11197.64 534
11198.63 508
11199.63 520
11200.63 550
11201.63 539
11202.63 555
11203.63 535
11204.63 562
11205.63 521
11206.62 523
11207.62 566
11208.62 521
11209.62 544
11210.62 545
11211.62 532
11212.62 509
11213.62 509
11214.62 541
11215.62 556
11216.61 568
11217.61 578
11218.61 552
11219.61 539
11220.61 523
11221.61 572
11222.61 554
11223.61 547
11224.61 556
11225.61 553
11226.61 543
11227.61 529
11228.61 538
11229.61 558
11230.61 589
11231.61 552
11232.61 558
11233.61 568
11234.61 601
11235.61 576
11236.61 585
11237.61 630
11238.61 606
11239.61 540
11240.61 581
11241.61 570
11242.61 542
11243.61 572
11244.61 571
11245.61 599
11246.61 593
11247.61 582
11248.62 591
11249.62 599
11250.62 567
11251.62 610
11252.62 598
11253.62 603
11254.62 621
11255.62 639
11256.62 596
11257.62 618
11258.62 631
11259.63 619
11260.63 636
11261.63 675
11262.63 664
11263.63 655
11264.63 669
11265.63 684
11266.64 696
11267.64 702
11268.64 696
11269.64 747
11270.64 736
11271.64 754
11272.65 704
11273.65 700
11274.65 723
11275.65 747
11276.65 741
11277.65 699
11278.66 700
11279.66 684
11280.66 683
11281.66 652
11282.67 658
11283.67 612
11284.67 598
11285.67 591
11286.67 589
11287.68 555
11288.68 598
11289.68 592
11290.68 561
11291.69 569
11292.69 603
11293.69 592
11294.70 571
11295.70 551
11296.70 568
11297.70 573
11298.71 553
11299.71 550
11300.71 580
11301.72 559
11302.72 544
11303.72 576
11304.72 616
11305.73 596
11306.73 554
11307.73 595
11308.74 586
11309.74 619
11310.74 564
11311.75 610
11312.75 636
11313.76 684
11314.76 644
11315.76 641
11316.77 652
11317.77 633
11318.77 629
11319.78 670
11320.78 636
11321.79 655
11322.79 655
11323.79 615
11324.80 608
11325.80 633
11326.81 625
11327.81 584
11328.81 644
11329.82 625
11330.82 655
11331.83 627
11332.83 587
11333.84 633
11334.84 674
11335.85 661
11336.85 689
11337.85 654
11338.86 656
11339.86 625
11340.87 596
11341.87 653
11342.88 632
11343.88 607
11344.89 581
11345.89 586
11346.90 583
11347.90 587
11348.91 595
11349.91 574
11350.92 569
11351.92 574
11352.93 630
11353.94 624
11354.94 615
11355.95 596
11356.95 625
11357.96 611
11358.96 607
11359.97 627
11360.97 577
11361.98 577
11362.99 550
11363.99 574
11365.00 581
11366.00 581
11367.01 569
11368.02 601
11369.02 581
11370.03 615
11371.03 566
11372.04 585
11373.05 592
11374.05 610
11375.06 604
11376.06 620
11377.07 617
11378.08 573
11379.08 623
11380.09 578
11381.10 550
11382.10 597
11383.11 639
11384.12 521
11385.12 555
11386.13 530
11387.14 588
11388.14 579
11389.15 584
11390.16 584
11391.17 620
11392.17 607
11393.18 615
11394.19 604
11395.19 595
11396.20 631
11397.21 613
11398.22 632
11399.22 643
11400.23 610
11401.24 604
11402.25 605
11403.25 603
11404.26 610
11405.27 609
11406.28 561
11407.28 586
11408.29 617
11409.30 635
11410.31 625
11411.31 603
11412.32 629
11413.33 611
11414.34 568
11415.35 657
11416.35 656
11417.36 637
11418.37 595
11419.38 608
11420.39 653
11421.40 672
11422.40 611
11423.41 631
11424.42 608
11425.43 615
11426.44 633
11427.45 639
11428.46 646
11429.46 642
11430.47 655
11431.48 635
11432.49 642
11433.50 657
11434.51 668
11435.52 682
11436.53 651
11437.54 647
11438.54 664
11439.55 700
11440.56 651
11441.57 647
11442.58 643
11443.59 666
11444.60 652
11445.61 666
11446.62 644
11447.63 677
11448.64 653
11449.65 679
11450.66 672
11451.67 672
11452.68 665
11453.69 674
11454.70 682
11455.71 684
11456.72 701
11457.73 652
11458.74 694
11459.75 654
11460.76 677
11461.77 713
11462.78 728
11463.79 677
11464.80 679
11465.81 724
11466.82 708
11467.83 686
11468.84 727
11469.85 720
11470.86 727
11471.87 733
11472.88 743
11473.89 744
11474.90 722
11475.91 761
11476.92 742
11477.93 785
11478.95 749
11479.96 769
11480.97 769
11481.98 754
11482.99 763
11484.00 750
11485.01 797
11486.02 816
11487.03 837
11488.05 821
11489.06 838
11490.07 819
11491.08 877
11492.09 853
11493.10 908
11494.11 917
11495.13 863
11496.14 881
11497.15 910
11498.16 928
11499.17 932
11500.18 878
11501.20 881
11502.21 965
11503.22 949
11504.23 994
11505.24 1000
11506.26 999
11507.27 1046
11508.28 1076
11509.29 1071
11510.30 1114
11511.32 1156
11512.33 1155
11513.34 1192
11514.35 1240
11515.37 1243
11516.38 1260
11517.39 1289
11518.40 1345
11519.42 1322
11520.43 1345
11521.44 1386
11522.45 1369
11523.47 1497
11524.48 1590
11525.49 1621
11526.51 1730
11527.52 1879
11528.53 1950
11529.55 2090
11530.56 2222
11531.57 2385
11532.59 2439
11533.60 2543
11534.61 2527
11535.63 2499
11536.64 2462
11537.65 2299
11538.67 2131
11539.68 2026
11540.69 1884
11541.71 1786
11542.72 1603
11543.73 1443
11544.75 1367
11545.76 1318
11546.78 1243
11547.79 1185
11548.80 1175
11549.82 1119
11550.83 1044
11551.85 1026
11552.86 1019
11553.87 1020
11554.89 963
11555.90 978
11556.92 981
11557.93 998
11558.95 950
11559.96 982
11560.97 973
11561.99 957
11563.00 944
11564.02 938
11565.03 929
11566.05 923
11567.06 949
11568.08 934
11569.09 917
11570.11 926
11571.12 951
11572.14 962
11573.15 933
11574.17 913
11575.18 958
11576.20 928
11577.21 912
11578.23 923
11579.24 948
11580.26 893
11581.27 901
11582.29 915
11583.30 913
11584.32 926
11585.33 944
11586.35 969
11587.37 963
11588.38 1044
11589.40 1052
11590.41 1104
11591.43 1122
11592.44 1206
11593.46 1227
11594.48 1207
11595.49 1184
11596.51 1225
11597.52 1194
11598.54 1176
11599.56 1172
11600.57 1115
11601.59 1068
11602.61 1011
11603.62 986
11604.64 956
11605.66 955
11606.67 934
11607.69 914
11608.70 895
11609.72 926
11610.74 935
11611.75 920
11612.77 947
11613.79 948
11614.81 941
11615.82 908
11616.84 960
11617.86 884
11618.87 914
11619.89 858
11620.91 885
11621.92 860
11622.94 883
11623.96 827
11624.98 870
11625.99 794
11627.01 817
11628.03 821
11629.05 791
11630.06 766
11631.08 787
11632.10 797
11633.12 818
11634.13 834
11635.15 750
11636.17 756
11637.19 792
11638.20 764
11639.22 713
11640.24 754
11641.26 716
11642.28 749
11643.29 743
11644.31 735
11645.33 712
11646.35 723
11647.37 724
11648.39 684
11649.40 677
11650.42 675
11651.44 738
11652.46 687
11653.48 662
11654.50 704
11655.51 691
11656.53 680
11657.55 649
11658.57 656
11659.59 691
11660.61 658
11661.63 658
11662.65 644
11663.67 656
11664.68 640
11665.70 651
11666.72 645
11667.74 651
11668.76 614
11669.78 616
11670.80 645
11671.82 688
11672.84 678
11673.86 700
11674.88 683
11675.90 658
11676.92 633
11677.94 646
11678.96 648
11679.98 635
11680.99 634
11682.01 642
11683.03 632
11684.05 620
11685.07 650
11686.09 606
11687.11 638
11688.13 642
11689.15 635
11690.17 595
11691.19 642
11692.21 583
11693.24 628
11694.26 625
11695.28 578
11696.30 571
11697.32 597
11698.34 585
11699.36 564
11700.38 540
11701.40 580
11702.42 590
11703.44 566
11704.46 576
11705.48 600
11706.50 562
11707.52 545
11708.54 593
11709.57 543
11710.59 563
11711.61 557
11712.63 517
11713.65 534
11714.67 555
11715.69 529
11716.71 533
11717.73 518
11718.76 541
11719.78 524
11720.80 549
11721.82 544
11722.84 559
11723.86 542
11724.89 544
11725.91 488
11726.93 524
11727.95 550
11728.97 519
11729.99 518
11731.02 488
11732.04 544
11733.06 500
11734.08 544
11735.10 529
11736.13 505
11737.15 488
11738.17 522
11739.19 546
11740.22 543
11741.24 539
11742.26 525
11743.28 504
11744.30 516
11745.33 490
11746.35 469
11747.37 525
11748.40 534
11749.42 487
11750.44 510
11751.46 510
11752.49 524
11753.51 500
11754.53 518
11755.56 510
11756.58 484
11757.60 507
11758.62 540
11759.65 509
11760.67 510
11761.69 508
11762.72 523
11763.74 547
11764.76 500
11765.79 528
11766.81 536
11767.83 523
11768.86 528
11769.88 527
11770.91 534
11771.93 542
11772.95 550
11773.98 549
11775.00 538
11776.02 531
11777.05 530
11778.07 502
11779.10 513
11780.12 487
11781.14 517
11782.17 497
11783.19 511
11784.22 495
11785.24 527
11786.26 558
11787.29 566
11788.31 576
11789.34 562
11790.36 548
11791.39 551
11792.41 542
11793.44 536
11794.46 525
11795.49 512
11796.51 501
11797.54 529
11798.56 523
11799.59 521
11800.61 530
11801.63 513
11802.66 543
11803.69 480
11804.71 504
11805.74 522
11806.76 550
11807.79 550
11808.81 565
11809.84 562
11810.86 544
11811.89 537
11812.91 577
11813.94 555
11814.96 551
11815.99 562
11817.01 569
11818.04 566
11819.07 583
11820.09 579
11821.12 584
11822.14 608
11823.17 587
11824.20 580
11825.22 603
11826.25 581
11827.27 604
11828.30 583
11829.33 588
11830.35 591
11831.38 612
11832.40 594
11833.43 592
11834.46 581
11835.48 589
11836.51 581
11837.54 580
11838.56 571
11839.59 606
11840.62 603
11841.64 588
11842.67 589
11843.70 581
11844.72 603
11845.75 625
11846.78 617
11847.80 620
11848.83 624
11849.86 614
11850.89 636
11851.91 650
11852.94 638
11853.97 638
11854.99 674
11856.02 680
11857.05 639
11858.08 642
11859.10 642
11860.13 671
11861.16 664
11862.19 684
11863.21 712
11864.24 709
11865.27 696
11866.30 671
11867.33 667
11868.35 696
11869.38 703
11870.41 646
11871.44 659
11872.47 682
11873.49 704
11874.52 690
11875.55 708
11876.58 726
11877.61 722
11878.63 774
11879.66 771
11880.69 792
11881.72 796
11882.75 788
11883.78 797
11884.81 783
11885.83 848
11886.86 812
11887.89 823
11888.92 838
11889.95 897
11890.98 893
11892.01 913
11893.04 966
11894.06 993
11895.09 1026
11896.12 1073
11897.15 1100
11898.18 1090
11899.21 1076
11900.24 1017
11901.27 1003
11902.30 1019
11903.33 1011
11904.36 935
11905.39 956
11906.42 942
11907.45 953
11908.48 904
11909.50 854
11910.53 871
11911.56 837
11912.59 841
11913.62 863
11914.65 828
11915.68 843
11916.71 849
11917.74 878
11918.77 887
11919.80 917
11920.83 947
11921.86 992
11922.89 1003
11923.92 1005
11924.95 1037
11925.99 1021
11927.02 1023
11928.05 1041
11929.08 1006
11930.11 1019
11931.14 971
11932.17 947
11933.20 884
11934.23 884
11935.26 819
11936.29 782
11937.32 785
11938.35 782
11939.38 741
11940.41 693
11941.45 742
11942.48 734
11943.51 717
11944.54 745
11945.57 751
11946.60 737
11947.63 709
11948.66 736
11949.70 714
11950.73 732
11951.76 706
11952.79 717
11953.82 704
11954.85 711
11955.88 689
11956.92 697
11957.95 689
11958.98 694
11960.01 702
11961.04 710
11962.08 707
11963.11 767
11964.14 717
11965.17 728
11966.20 706
11967.24 710
11968.27 741
11969.30 735
11970.33 749
11971.36 702
11972.40 713
11973.43 714
11974.46 741
11975.49 711
11976.53 691
11977.56 715
11978.59 725
11979.62 751
11980.66 742
11981.69 745
11982.72 739
11983.76 731
11984.79 754
11985.82 781
11986.85 758
11987.89 759
11988.92 788
11989.95 799
11990.99 779
11992.02 755
11993.05 777
11994.09 780
11995.12 800
11996.15 780
11997.19 779
11998.22 796
11999.25 799
12000.29 801
12001.32 852
12002.35 786
12003.39 791
12004.42 817
12005.46 791
12006.49 828
12007.52 857
12008.56 841
12009.59 857
12010.63 869
12011.66 859
12012.69 879
12013.73 888
12014.76 904
12015.80 901
12016.83 906
12017.86 860
12018.90 884
12019.93 864
12020.97 888
12022.00 836
12023.04 884
12024.07 850
12025.11 871
12026.14 921
12027.18 911
12028.21 886
12029.25 904
12030.28 860
12031.32 873
12032.35 884
12033.39 863
12034.42 849
12035.46 835
12036.49 830
12037.53 814
12038.56 806
12039.60 810
12040.63 793
12041.67 799
12042.70 830
12043.74 859
12044.77 818
12045.81 840
12046.84 864
12047.88 882
12048.92 840
12049.95 859
12050.99 836
12052.02 900
12053.06 885
12054.09 861
12055.13 841
12056.17 844
12057.20 856
12058.24 829
12059.27 772
12060.31 790
12061.35 786
12062.38 772
12063.42 773
12064.46 725
12065.49 742
12066.53 757
12067.56 760
12068.60 766
12069.64 766
12070.67 732
12071.71 787
12072.75 771
12073.78 780
12074.82 730
12075.86 746
12076.89 762
12077.93 754
12078.97 712
12080.01 731
12081.04 715
12082.08 687
12083.12 721
12084.15 756
12085.19 726
12086.23 725
12087.27 791
12088.30 758
12089.34 729
12090.38 743
12091.41 790
12092.45 803
12093.49 839
12094.53 780
12095.57 794
12096.60 818
12097.64 795
12098.68 822
12099.72 787
12100.75 770
12101.79 755
12102.83 761
12103.87 732
12104.91 724
12105.94 740
12106.98 697
12108.02 684
12109.06 640
12110.10 670
12111.14 664
12112.17 674
12113.21 661
12114.25 624
12115.29 650
12116.33 651
12117.37 642
12118.40 611
12119.44 612
12120.48 597
12121.52 631
12122.56 592
12123.60 584
12124.64 580
12125.68 594
12126.72 610
12127.75 587
12128.79 601
12129.83 593
12130.87 641
12131.91 605
12132.95 576
12133.99 597
12135.03 607
12136.07 594
12137.11 592
12138.15 582
12139.19 596
12140.23 556
12141.27 591
12142.31 570
12143.35 572
12144.38 533
12145.42 569
12146.46 564
12147.50 547
12148.54 577
12149.58 545
12150.62 557
12151.66 559
12152.70 571
12153.74 572
12154.78 553
12155.82 556
12156.87 528
12157.91 551
12158.95 583
12159.99 588
12161.03 558
12162.07 548
12163.11 576
12164.15 556
12165.19 565
12166.23 576
12167.27 539
12168.31 549
12169.35 525
12170.39 532
12171.43 577
12172.47 553
12173.52 554
12174.56 555
12175.60 521
12176.64 582
12177.68 567
12178.72 533
12179.76 561
12180.80 558
12181.85 510
12182.89 529
12183.93 524
12184.97 565
12186.01 562
12187.05 560
12188.09 535
12189.14 510
12190.18 503
12191.22 504
12192.26 543
12193.30 575
12194.34 539
12195.39 537
12196.43 501
12197.47 492
12198.51 523
12199.55 528
12200.60 524
12201.64 530
12202.68 536
12203.72 509
12204.77 516
12205.81 517
12206.85 505
12207.89 532
12208.94 515
12209.98 493
12211.02 510
12212.06 518
12213.11 536
12214.15 545
12215.19 537
12216.23 521
12217.28 500
12218.32 511
12219.36 527
12220.41 522
12221.45 539
12222.49 484
12223.54 523
12224.58 507
12225.62 504
12226.66 492
12227.71 479
12228.75 485
12229.79 502
12230.84 479
12231.88 485
12232.93 502
12233.97 501
12235.01 525
12236.06 541
12237.10 500
12238.14 520
12239.19 499
12240.23 480
12241.28 492
12242.32 496
12243.36 499
12244.41 503
12245.45 480
12246.50 511
12247.54 478
12248.58 508
12249.63 464
12250.67 447
12251.72 481
12252.76 495
12253.80 484
12254.85 483
12255.89 462
12256.94 493
12257.98 476
12259.03 458
12260.07 464
12261.12 444
12262.16 490
12263.21 468
12264.25 458
12265.30 471
12266.34 459
12267.39 470
12268.43 475
12269.48 462
12270.52 464
12271.57 476
12272.61 452
12273.66 463
12274.70 464
12275.75 492
12276.79 492
12277.84 494
12278.88 479
12279.93 486
12280.98 474
12282.02 467
12283.07 473
12284.11 454
12285.16 462
12286.20 472
12287.25 436
12288.30 469
12289.34 460
12290.39 441
12291.43 419
12292.48 454
12293.53 478
12294.57 436
12295.62 443
12296.66 445
12297.71 446
12298.76 505
12299.80 483
12300.85 432
12301.90 456
12302.94 465
12303.99 481
12305.04 463
12306.08 518
12307.13 460
12308.18 459
12309.22 433
12310.27 444
12311.32 438
12312.36 451
12313.41 447
12314.46 453
12315.50 475
12316.55 430
12317.60 441
12318.65 452
12319.69 446
12320.74 457
12321.79 452
12322.83 439
12323.88 437
12324.93 446
12325.98 441
12327.02 428
12328.07 410
12329.12 418
12330.17 440
12331.21 448
12332.26 424
12333.31 449
12334.36 435
12335.41 445
12336.45 426
12337.50 454
12338.55 436
12339.60 425
12340.65 436
12341.69 442
12342.74 448
12343.79 465
12344.84 452
12345.89 432
12346.94 418
12347.98 443
12349.03 473
12350.08 469
12351.13 471
12352.18 438
12353.23 447
12354.28 476
12355.32 468
12356.37 476
12357.42 462
12358.47 439
12359.52 447
12360.57 472
12361.62 445
12362.67 446
12363.72 448
12364.76 472
12365.81 477
12366.86 454
12367.91 435
12368.96 441
12370.01 416
12371.06 469
12372.11 468
12373.16 474
12374.21 456
12375.26 453
12376.31 446
12377.36 458
12378.41 438
12379.46 438
12380.51 447
12381.56 428
12382.61 426
12383.66 452
12384.71 483
12385.76 473
12386.81 483
12387.86 445
12388.91 469
12389.96 464
12391.01 468
12392.06 450
12393.11 475
12394.16 478
12395.21 471
12396.26 494
12397.31 457
12398.36 464
12399.41 475
12400.46 475
12401.51 431
12402.56 470
12403.61 436
12404.66 463
12405.71 469
12406.77 465
12407.82 483
12408.87 485
12409.92 473
12410.97 459
12412.02 487
12413.07 474
12414.12 495
12415.17 515
12416.23 505
12417.28 497
12418.33 486
12419.38 519
12420.43 518
12421.48 501
12422.53 531
12423.59 499
12424.64 525
12425.69 502
12426.74 533
12427.79 554
12428.84 537
12429.90 518
12430.95 549
12432.00 521
12433.05 516
12434.10 520
12435.16 516
12436.21 507
12437.26 498
12438.31 515
12439.37 523
12440.42 527
12441.47 533
12442.52 547
12443.58 543
12444.63 549
12445.68 541
12446.73 530
12447.79 592
12448.84 615
12449.89 620
12450.94 611
12452.00 648
12453.05 621
12454.10 615
12455.16 645
12456.21 683
12457.26 642
12458.31 673
12459.37 698
12460.42 740
12461.47 749
12462.53 806
12463.58 910
12464.63 899
12465.69 954
12466.74 997
12467.79 1087
12468.85 1107
12469.90 1096
12470.95 1144
12472.01 1129
12473.06 1057
12474.12 969
12475.17 978
12476.22 957
12477.28 914
12478.33 851
12479.39 799
12480.44 779
12481.49 775
12482.55 748
12483.60 702
12484.66 699
12485.71 632
12486.76 649
12487.82 657
12488.87 620
12489.93 602
12490.98 598
12492.04 638
12493.09 604
12494.15 576
12495.20 566
12496.25 586
12497.31 582
12498.36 585
12499.42 588
12500.47 622
12501.53 590
12502.58 599
12503.64 645
12504.69 582
12505.75 601
12506.80 584
12507.86 586
12508.91 576
12509.97 555
12511.03 586
12512.08 563
12513.14 594
12514.19 571
12515.25 574
12516.30 570
12517.36 605
12518.41 596
12519.47 596
12520.52 582
12521.58 595
12522.64 576
12523.69 585
12524.75 568
12525.80 557
12526.86 570
12527.92 583
12528.97 572
12530.03 584
12531.08 588
12532.14 578
12533.20 598
12534.25 606
12535.31 630
12536.37 618
12537.42 612
12538.48 630
12539.54 628
12540.59 595
12541.65 629
12542.70 650
12543.76 662
12544.82 713
12545.88 678
12546.93 731
12547.99 735
12549.05 731
12550.10 719
12551.16 716
12552.22 699
12553.27 724
12554.33 689
12555.39 649
12556.45 649
12557.50 667
12558.56 675
12559.62 644
12560.67 639
12561.73 621
12562.79 646
12563.85 610
12564.90 626
12565.96 651
12567.02 620
12568.08 643
12569.14 634
12570.19 628
12571.25 598
12572.31 594
12573.37 625
12574.42 579
12575.48 593
12576.54 603
12577.60 603
12578.66 627
12579.72 572
12580.77 634
12581.83 625
12582.89 638
12583.95 627
12585.01 592
12586.07 624
12587.12 607
12588.18 603
12589.24 590
12590.30 577
12591.36 564
12592.42 627
12593.48 633
12594.53 628
12595.59 592
12596.65 592
12597.71 611
12598.77 634
12599.83 606
12600.89 663
12601.95 586
12603.01 621
12604.07 630
12605.13 679
12606.18 656
12607.24 652
12608.30 633
12609.36 668
12610.42 725
12611.48 685
12612.54 679
12613.60 742
12614.66 722
12615.72 710
12616.78 715
12617.84 722
12618.90 744
12619.96 792
12621.02 813
12622.08 737
12623.14 786
12624.20 815
12625.26 813
12626.32 764
12627.38 748
12628.44 770
12629.50 780
12630.56 710
12631.62 700
12632.68 688
12633.74 670
12634.80 657
12635.86 662
12636.92 648
12637.98 620
12639.04 607
12640.11 613
12641.17 589
12642.23 585
12643.29 589
12644.35 604
12645.41 606
12646.47 606
12647.53 547
12648.59 621
12649.65 585
12650.72 589
12651.78 559
12652.84 589
12653.90 589
12654.96 582
12656.02 594
12657.08 595
12658.14 588
12659.21 580
12660.27 579
12661.33 566
12662.39 570
12663.45 580
12664.51 613
12665.58 602
12666.64 636
12667.70 566
12668.76 585
12669.82 641
12670.89 603
12671.95 609
12673.01 608
12674.07 618
12675.13 613
12676.20 611
12677.26 615
12678.32 611
12679.38 620
12680.45 616
12681.51 580
12682.57 615
12683.63 641
12684.70 640
12685.76 652
12686.82 607
12687.88 613
12688.95 647
12690.01 629
12691.07 629
12692.14 609
12693.20 615
12694.26 650
12695.32 694
12696.39 687
12697.45 689
12698.51 691
12699.58 689
12700.64 696
12701.70 703
12702.77 679
12703.83 707
12704.89 698
12705.96 716
12707.02 723
12708.08 699
12709.15 717
12710.21 700
12711.28 683
12712.34 698
12713.40 660
12714.47 667
12715.53 728
12716.59 727
12717.66 716
12718.72 725
12719.79 783
12720.85 771
12721.92 771
12722.98 783
12724.04 744
12725.11 790
12726.17 762
12727.24 780
12728.30 763
12729.37 766
12730.43 724
12731.49 760
12732.56 736
12733.62 709
12734.69 710
12735.75 726
12736.82 701
12737.88 689
12738.95 683
12740.01 675
12741.08 665
12742.14 649
12743.21 641
12744.27 666
12745.34 639
12746.40 687
12747.47 656
12748.53 642
12749.60 620
12750.66 605
12751.73 631
12752.79 621
12753.86 612
12754.93 648
12755.99 638
12757.06 634
12758.12 605
12759.19 622
12760.25 558
12761.32 578
12762.39 610
12763.45 603
12764.52 580
12765.58 574
12766.65 602
12767.72 573
12768.78 577
12769.85 559
12770.91 587
12771.98 598
12773.05 582
12774.11 556
12775.18 530
12776.25 534
12777.31 544
12778.38 547
12779.45 526
12780.51 541
12781.58 597
12782.65 522
12783.71 532
12784.78 553
12785.85 546
12786.91 548
12787.98 544
12789.05 563
12790.11 509
12791.18 540
12792.25 508
12793.31 541
12794.38 546
12795.45 518
12796.52 530
12797.58 530
12798.65 536
12799.72 533
12800.79 514
12801.85 539
12802.92 570
12803.99 550
12805.06 521
12806.12 574
12807.19 544
12808.26 551
12809.33 555
12810.39 549
12811.46 566
12812.53 569
12813.60 536
12814.67 565
12815.73 574
12816.80 581
12817.87 555
12818.94 532
12820.01 585
12821.08 584
12822.14 558
12823.21 561
12824.28 568
12825.35 574
12826.42 554
12827.49 563
12828.55 544
12829.62 574
12830.69 555
12831.76 534
12832.83 538
12833.90 533
12834.97 515
12836.04 467
12837.11 494
12838.17 508
12839.24 481
12840.31 458
12841.38 486
12842.45 503
12843.52 509
12844.59 502
12845.66 486
12846.73 488
12847.80 494
12848.87 496
12849.94 484
12851.01 494
12852.08 463
12853.14 451
12854.21 437
12855.28 459
12856.35 445
12857.42 488
12858.49 444
12859.56 457
12860.63 476
12861.70 448
12862.77 431
12863.84 440
12864.91 414
12865.98 449
12867.05 466
12868.12 443
12869.19 435
12870.26 468
12871.34 441
12872.41 462
12873.48 448
12874.55 452
12875.62 459
12876.69 449
12877.76 460
12878.83 437
12879.90 424
12880.97 438
12882.04 449
12883.11 425
12884.18 424
12885.25 438
12886.33 444
12887.40 414
12888.47 389
12889.54 444
12890.61 448
12891.68 441
12892.75 418
12893.82 373
12894.89 444
12895.97 416
12897.04 419
12898.11 428
12899.18 398
12900.25 428
12901.32 403
12902.40 390
12903.47 416
12904.54 420
12905.61 416
12906.68 390
12907.75 402
12908.83 395
12909.90 418
12910.97 389
12912.04 376
12913.11 400
12914.19 411
12915.26 402
12916.33 408
12917.40 391
12918.48 388
12919.55 413
12920.62 396
12921.69 380
12922.77 384
12923.84 411
12924.91 399
12925.98 410
12927.06 400
12928.13 372
12929.20 399
12930.27 405
12931.35 396
12932.42 394
12933.49 360
12934.57 398
12935.64 397
12936.71 384
12937.79 379
12938.86 385
12939.93 383
12941.01 366
12942.08 401
12943.15 372
12944.23 369
12945.30 390
12946.37 414
12947.45 371
12948.52 392
12949.59 379
12950.67 374
12951.74 378
12952.81 369
12953.89 390
12954.96 360
12956.04 385
12957.11 388
12958.18 383
12959.26 332
12960.33 392
12961.41 360
12962.48 381
12963.55 356
12964.63 383
12965.70 332
12966.78 366
12967.85 349
12968.93 361
12970.00 369
12971.07 356
12972.15 357
12973.22 373
12974.30 375
12975.37 382
12976.45 385
12977.52 376
12978.60 378
12979.67 375
12980.75 390
12981.82 355
12982.90 373
12983.97 352
12985.05 390
12986.12 353
12987.20 333
12988.27 388
12989.35 367
12990.42 386
12991.50 379
12992.57 374
12993.65 388
12994.73 403
12995.80 369
12996.88 383
12997.95 344
12999.03 396
13000.10 381
13001.18 389
13002.25 390
13003.33 359
13004.41 391
13005.48 411
13006.56 388
13007.63 363
13008.71 365
13009.79 389
13010.86 422
13011.94 366
13013.02 381
13014.09 393
13015.17 373
13016.24 373
13017.32 367
13018.40 384
13019.47 388
13020.55 375
13021.63 392
13022.70 379
13023.78 378
13024.86 393
13025.93 389
13027.01 400
13028.09 360
13029.16 414
13030.24 387
13031.32 444
13032.40 432
13033.47 429
13034.55 387
13035.63 366
13036.70 385
13037.78 385
13038.86 400
13039.94 407
13041.01 407
13042.09 425
13043.17 419
13044.25 376
13045.32 384
13046.40 361
13047.48 388
13048.56 379
13049.63 367
13050.71 349
13051.79 374
13052.87 379
13053.95 370
13055.02 391
13056.10 371
13057.18 388
13058.26 376
13059.34 364
13060.41 379
13061.49 376
13062.57 372
13063.65 399
13064.73 396
13065.81 387
13066.88 355
13067.96 372
13069.04 385
13070.12 385
13071.20 356
13072.28 364
13073.36 384
13074.43 385
13075.51 376
13076.59 357
13077.67 376
13078.75 363
13079.83 366
13080.91 388
13081.99 386
13083.07 360
13084.15 359
13085.23 351
13086.30 377
13087.38 379
13088.46 375
13089.54 400
13090.62 362
13091.70 362
13092.78 363
13093.86 382
13094.94 372
13096.02 376
13097.10 363
13098.18 400
13099.26 396
13100.34 404
13101.42 392
13102.50 409
13103.58 389
13104.66 366
13105.74 365
13106.82 358
13107.90 408
13108.98 416
13110.06 405
13111.14 378
13112.22 420
13113.30 398
13114.38 425
13115.46 378
13116.54 388
13117.62 404
13118.70 419
13119.78 388
13120.86 401
13121.95 363
13123.03 396
13124.11 418
13125.19 415
13126.27 392
13127.35 384
13128.43 394
13129.51 402
13130.59 424
13131.67 386
13132.76 416
13133.84 404
13134.92 417
13136.00 411
13137.08 392
13138.16 396
13139.24 408
13140.32 403
13141.41 375
13142.49 410
13143.57 385
13144.65 396
13145.73 413
13146.81 411
13147.90 386
13148.98 380
13150.06 423
13151.14 430
13152.22 393
13153.31 395
13154.39 437
13155.47 381
13156.55 370
13157.63 403
13158.72 412
13159.80 383
13160.88 426
13161.96 406
13163.05 419
13164.13 384
13165.21 417
13166.29 426
13167.38 420
13168.46 393
13169.54 381
13170.62 418
13171.71 389
13172.79 411
13173.87 410
13174.96 420
13176.04 423
13177.12 407
13178.20 391
13179.29 411
13180.37 408
13181.45 390
13182.54 383
13183.62 397
13184.70 422
13185.79 438
13186.87 411
13187.95 380
13189.04 409
13190.12 434
13191.20 439
13192.29 390
13193.37 396
13194.46 422
13195.54 423
13196.62 428
13197.71 439
13198.79 388
13199.88 430
13200.96 415
13202.04 412
13203.13 421
13204.21 434
13205.30 421
13206.38 426
13207.46 421
13208.55 384
13209.63 433
13210.72 443
13211.80 431
13212.89 434
13213.97 400
13215.05 431
13216.14 420
13217.22 422
13218.31 432
13219.39 430
13220.48 443
13221.56 446
13222.65 432
13223.73 416
13224.82 441
13225.90 431
13226.99 436
13228.07 440
13229.16 458
13230.24 455
13231.33 469
13232.41 454
13233.50 417
13234.58 483
13235.67 431
13236.76 463
13237.84 456
13238.93 460
13240.01 465
13241.10 471
13242.18 486
13243.27 484
13244.35 463
13245.44 471
13246.53 470
13247.61 437
13248.70 447
13249.78 462
13250.87 489
13251.96 464
13253.04 477
13254.13 481
13255.21 502
13256.30 519
13257.39 478
13258.47 488
13259.56 534
13260.65 467
13261.73 509
13262.82 519
13263.91 504
13264.99 537
13266.08 529
13267.17 500
13268.25 517
13269.34 528
13270.43 547
13271.51 536
13272.60 554
13273.69 522
13274.77 521
13275.86 563
13276.95 524
13278.04 566
13279.12 551
13280.21 575
13281.30 561
13282.38 548
13283.47 582
13284.56 587
13285.65 554
13286.73 561
13287.82 545
13288.91 548
13290.00 562
13291.08 568
13292.17 557
13293.26 583
13294.35 613
13295.44 593
13296.52 591
13297.61 615
13298.70 632
13299.79 606
13300.88 575
13301.96 605
13303.05 628
13304.14 626
13305.23 623
13306.32 643
13307.41 631
13308.49 650
13309.58 630
13310.67 636
13311.76 649
13312.85 641
13313.94 626
13315.02 636
13316.11 619
13317.20 611
13318.29 622
13319.38 626
13320.47 638
13321.56 616
13322.65 659
13323.74 655
13324.82 665
13325.91 665
13327.00 668
13328.09 694
13329.18 692
13330.27 638
13331.36 638
13332.45 624
13333.54 628
13334.63 673
13335.72 670
13336.81 686
13337.90 643
13338.99 706
13340.08 696
13341.17 662
13342.26 676
13343.35 676
13344.44 698
13345.53 700
13346.61 686
13347.70 712
13348.79 688
13349.89 699
13350.98 701
13352.07 682
13353.16 705
13354.25 724
13355.34 734
13356.43 717
13357.52 726
13358.61 713
13359.70 739
13360.79 741
13361.88 752
13362.97 752
13364.06 760
13365.15 725
13366.24 723
13367.33 663
13368.42 663
13369.51 671
13370.60 646
13371.70 671
13372.79 655
13373.88 639
13374.97 633
13376.06 630
13377.15 618
13378.24 581
13379.33 621
13380.43 560
13381.52 561
13382.61 594
13383.70 580
13384.79 563
13385.88 568
13386.97 564
13388.07 560
13389.16 551
13390.25 589
13391.34 540
13392.43 526
13393.52 563
13394.62 583
13395.71 613
13396.80 549
13397.89 545
13398.98 597
13400.08 552
13401.17 563
13402.26 555
13403.35 556
13404.45 562
13405.54 568
13406.63 559
13407.72 572
13408.82 561
13409.91 564
13411.00 592
13412.09 594
13413.19 558
13414.28 561
13415.37 560
13416.46 555
13417.56 568
13418.65 572
13419.74 559
13420.84 575
13421.93 608
13423.02 594
13424.11 573
13425.21 577
13426.30 591
13427.39 584
13428.49 565
13429.58 592
13430.67 593
13431.77 591
13432.86 629
13433.95 567
13435.05 576
13436.14 617
13437.24 570
13438.33 589
13439.42 629
13440.52 602
13441.61 595
13442.70 591
13443.80 605
13444.89 644
13445.99 605
13447.08 599
13448.17 639
13449.27 629
13450.36 631
13451.46 613
13452.55 636
13453.64 625
13454.74 652
13455.83 661
13456.93 650
13458.02 629
13459.12 641
13460.21 641
13461.31 687
13462.40 656
13463.50 630
13464.59 651
13465.69 652
13466.78 634
13467.87 659
13468.97 641
13470.06 666
13471.16 676
13472.25 672
13473.35 665
13474.44 654
13475.54 649
13476.64 698
13477.73 707
13478.83 670
13479.92 670
13481.02 680
13482.11 677
13483.21 714
13484.30 690
13485.40 714
13486.49 728
13487.59 748
13488.69 755
13489.78 715
13490.88 740
13491.97 782
13493.07 716
13494.17 756
13495.26 771
13496.36 779
13497.45 729
13498.55 730
13499.65 729
13500.74 733
13501.84 708
13502.93 736
13504.03 721
13505.13 708
13506.22 742
13507.32 725
13508.42 696
13509.51 697
13510.61 714
13511.71 681
13512.80 710
13513.90 663
13515.00 682
13516.09 671
13517.19 653
13518.29 611
13519.38 606
13520.48 627
13521.58 644
13522.68 662
13523.77 629
13524.87 630
13525.97 648
13527.06 640
13528.16 619
13529.26 582
13530.36 626
13531.45 603
13532.55 584
13533.65 594
13534.75 587
13535.84 570
13536.94 568
13538.04 565
13539.14 539
13540.23 537
13541.33 560
13542.43 576
13543.53 570
13544.63 542
13545.72 543
13546.82 558
13547.92 537
13549.02 525
13550.12 570
13551.22 547
13552.31 539
13553.41 563
13554.51 525
13555.61 539
13556.71 530
13557.81 532
13558.90 507
13560.00 540
13561.10 518
13562.20 510
13563.30 525
13564.40 530
13565.50 519
13566.60 552
13567.69 529
13568.79 559
13569.89 516
13570.99 550
13572.09 538
13573.19 520
13574.29 514
13575.39 528
13576.49 535
13577.59 494
13578.69 521
13579.79 525
13580.89 541
13581.98 523
13583.08 556
13584.18 535
13585.28 517
13586.38 551
13587.48 580
13588.58 525
13589.68 536
13590.78 551
13591.88 542
13592.98 593
13594.08 587
13595.18 567
13596.28 522
13597.38 566
13598.48 565
13599.58 564
13600.68 556
13601.78 524
13602.88 539
13603.98 524
13605.08 528
13606.18 528
13607.29 573
13608.39 529
13609.49 573
13610.59 566
13611.69 560
13612.79 553
13613.89 566
13614.99 567
13616.09 560
13617.19 583
13618.29 571
13619.39 590
13620.50 595
13621.60 588
13622.70 579
13623.80 558
13624.90 525
13626.00 592
13627.10 555
13628.20 561
13629.31 552
13630.41 564
13631.51 575
13632.61 576
13633.71 578
13634.81 539
13635.91 570
13637.02 604
13638.12 562
13639.22 594
13640.32 562
13641.42 599
13642.53 586
13643.63 543
13644.73 576
13645.83 559
13646.93 560
13648.04 596
13649.14 543
13650.24 558
13651.34 540
13652.45 559
13653.55 583
13654.65 551
13655.75 607
13656.85 573
13657.96 596
13659.06 559
13660.16 551
13661.27 549
13662.37 565
13663.47 594
13664.57 586
13665.68 621
13666.78 577
13667.88 580
13668.99 575
13670.09 589
13671.19 600
13672.29 615
13673.40 593
13674.50 604
13675.60 603
13676.71 584
13677.81 604
13678.91 623
13680.02 623
13681.12 603
13682.23 633
13683.33 606
13684.43 640
13685.54 630
13686.64 624
13687.74 622
13688.85 644
13689.95 607
13691.06 664
13692.16 665
13693.26 634
13694.37 662
13695.47 664
13696.58 658
13697.68 634
13698.78 637
13699.89 668
13700.99 683
13702.10 662
13703.20 685
13704.31 677
13705.41 683
13706.51 674
13707.62 695
13708.72 679
13709.83 686
13710.93 716
13712.04 663
13713.14 722
13714.25 718
13715.35 756
13716.46 684
13717.56 701
13718.67 718
13719.77 763
13720.88 732
13721.98 785
13723.09 743
13724.19 762
13725.30 749
13726.40 724
13727.51 777
13728.61 740
13729.72 740
13730.83 807
13731.93 813
13733.04 810
13734.14 790
13735.25 812
13736.35 872
13737.46 879
13738.57 872
13739.67 906
13740.78 938
13741.88 930
13742.99 925
13744.09 948
13745.20 979
13746.31 1033
13747.41 1040
13748.52 1077
13749.63 1077
13750.73 1089
13751.84 1134
13752.94 1170
13754.05 1137
13755.16 1157
13756.26 1141
13757.37 1138
13758.48 1181
13759.58 1183
13760.69 1119
13761.80 1122
13762.90 1109
13764.01 1127
13765.12 1097
13766.22 1088
13767.33 1056
13768.44 1029
13769.55 1021
13770.65 981
13771.76 962
13772.87 944
13773.97 889
13775.08 857
13776.19 844
13777.30 834
13778.40 833
13779.51 816
13780.62 796
13781.73 777
13782.83 735
13783.94 750
13785.05 718
13786.16 740
13787.26 729
13788.37 720
13789.48 688
13790.59 739
13791.70 708
13792.80 697
13793.91 714
13795.02 662
13796.13 684
13797.24 679
13798.35 656
13799.45 661
13800.56 636
13801.67 600
13802.78 643
13803.89 617
13805.00 658
13806.10 656
13807.21 663
13808.32 620
13809.43 584
13810.54 614
13811.65 679
13812.76 637
13813.86 654
13814.97 632
13816.08 609
13817.19 586
13818.30 609
13819.41 656
13820.52 671
13821.63 638
13822.74 632
13823.85 658
13824.96 607
13826.06 621
13827.17 621
13828.28 643
13829.39 649
13830.50 616
13831.61 623
13832.72 615
13833.83 627
13834.94 625
13836.05 653
13837.16 614
13838.27 605
13839.38 627
13840.49 657
13841.60 647
13842.71 649
13843.82 623
13844.93 625
13846.04 654
13847.15 638
13848.26 621
13849.37 640
13850.48 633
13851.59 651
13852.70 701
13853.81 682
13854.92 664
13856.03 650
13857.14 654
13858.25 651
13859.37 682
13860.48 666
13861.59 673
13862.70 639
13863.81 653
13864.92 622
13866.03 668
13867.14 671
13868.25 685
13869.36 655
13870.47 650
13871.59 641
13872.70 681
13873.81 690
13874.92 670
13876.03 669
13877.14 679
13878.25 709
13879.36 726
13880.48 694
13881.59 707
13882.70 734
13883.81 754
13884.92 738
13886.03 766
13887.15 729
13888.26 777
13889.37 712
13890.48 730
13891.59 713
13892.71 723
13893.82 734
13894.93 677
13896.04 689
13897.15 678
13898.27 693
13899.38 660
13900.49 651
13901.60 644
13902.72 655
13903.83 641
13904.94 631
13906.05 644
13907.17 626
13908.28 595
13909.39 626
13910.50 600
13911.62 640
13912.73 595
13913.84 576
13914.95 590
13916.07 597
13917.18 601
13918.29 587
13919.41 594
13920.52 581
13921.63 605
13922.75 592
13923.86 604
13924.97 604
13926.09 565
13927.20 579
13928.31 602
13929.43 562
13930.54 559
13931.65 581
13932.77 563
13933.88 573
13934.99 571
13936.11 589
13937.22 563
13938.34 546
13939.45 527
13940.56 566
13941.68 560
13942.79 541
13943.91 560
13945.02 549
13946.13 508
13947.25 553
13948.36 567
13949.48 522
13950.59 514
13951.70 516
13952.82 553
13953.93 554
13955.05 523
13956.16 529
13957.28 520
13958.39 527
13959.51 557
13960.62 546
13961.74 515
13962.85 528
13963.97 544
13965.08 554
13966.20 553
13967.31 501
13968.43 534
13969.54 526
13970.66 555
13971.77 527
13972.89 516
13974.00 565
13975.12 534
13976.23 548
13977.35 532
13978.46 541
13979.58 543
13980.69 610
13981.81 549
13982.92 561
13984.04 541
13985.16 558
13986.27 536
13987.39 532
13988.50 523
13989.62 564
13990.74 544
13991.85 544
13992.97 567
13994.08 563
13995.20 573
13996.32 549
13997.43 576
13998.55 549
13999.66 562
14000.78 550
14001.90 548
14003.01 553
14004.13 549
14005.25 552
14006.36 548
14007.48 542
14008.60 531
14009.71 540
14010.83 565
14011.95 570
14013.06 567
14014.18 617
14015.30 599
14016.41 579
14017.53 586
14018.65 602
14019.76 579
14020.88 588
14022.00 592
14023.12 563
14024.23 567
14025.35 581
14026.47 589
14027.59 599
14028.70 605
14029.82 612
14030.94 616
14032.06 588
14033.17 610
14034.29 613
14035.41 686
14036.53 614
14037.64 638
14038.76 638
14039.88 640
14041.00 634
14042.11 629
14043.23 635
14044.35 666
14045.47 657
14046.59 687
14047.71 660
14048.82 665
14049.94 684
14051.06 711
14052.18 764
14053.30 691
14054.42 698
14055.53 705
14056.65 692
14057.77 722
14058.89 724
14060.01 738
14061.13 753
14062.25 782
14063.36 793
14064.48 762
14065.60 777
14066.72 750
14067.84 801
14068.96 798
14070.08 774
14071.20 823
14072.32 773
14073.44 774
14074.55 813
14075.67 791
14076.79 808
14077.91 798
14079.03 798
14080.15 785
14081.27 813
14082.39 837
14083.51 828
14084.63 829
14085.75 887
14086.87 868
14087.99 838
14089.11 759
14090.23 806
14091.35 820
14092.47 851
14093.59 829
14094.71 815
14095.83 802
14096.95 781
14098.07 776
14099.19 762
14100.31 765
14101.43 725
14102.55 727
14103.67 692
14104.79 687
14105.91 693
14107.03 699
14108.15 686
14109.27 642
14110.39 645
14111.51 651
14112.64 633
14113.76 593
14114.88 617
14116.00 625
14117.12 624
14118.24 591
14119.36 635
14120.48 580
14121.60 594
14122.72 585
14123.85 602
14124.97 569
14126.09 587
14127.21 594
14128.33 559
14129.45 595
14130.57 591
14131.70 605
14132.82 563
14133.94 572
14135.06 585
14136.18 578
14137.30 539
14138.43 548
14139.55 580
14140.67 566
14141.79 525
14142.91 582
14144.03 551
14145.16 561
14146.28 579
14147.40 577
14148.52 545
14149.65 537
14150.77 575
14151.89 557
14153.01 560
14154.13 574
14155.26 538
14156.38 542
14157.50 552
14158.62 552
14159.75 555
14160.87 539
14161.99 525
14163.12 515
14164.24 547
14165.36 589
14166.48 553
14167.61 581
14168.73 544
14169.85 528
14170.98 562
14172.10 536
14173.22 544
14174.35 535
14175.47 514
14176.59 531
14177.72 505
14178.84 565
14179.96 525
14181.09 511
14182.21 541
14183.33 550
14184.46 534
14185.58 537
14186.70 521
14187.83 526
14188.95 523
14190.07 525
14191.20 501
14192.32 497
14193.45 506
14194.57 513
14195.69 506
14196.82 494
14197.94 475
14199.07 477
14200.19 495
14201.32 480
14202.44 504
14203.56 500
14204.69 531
14205.81 491
14206.94 493
14208.06 520
14209.19 493
14210.31 479
14211.44 507
14212.56 501
14213.69 472
14214.81 474
14215.93 471
14217.06 480
14218.18 491
14219.31 474
14220.43 472
14221.56 456
14222.68 490
14223.81 450
14224.94 457
14226.06 476
14227.19 470
14228.31 448
14229.44 453
14230.56 455
14231.69 481
14232.81 440
14233.94 446
14235.06 465
14236.19 448
14237.32 459
14238.44 464
14239.57 465
14240.69 430
14241.82 451
14242.94 454
14244.07 445
14245.20 437
14246.32 434
14247.45 424
14248.57 450
14249.70 448
14250.83 437
14251.95 444
14253.08 460
14254.21 429
14255.33 454
14256.46 449
14257.59 452
14258.71 405
14259.84 442
14260.97 452
14262.09 409
14263.22 442
14264.35 434
14265.47 429
14266.60 430
14267.73 425
14268.85 405
14269.98 406
14271.11 427
14272.23 414
14273.36 417
14274.49 387
14275.62 402
14276.74 384
14277.87 425
14279.00 397
14280.12 411
14281.25 410
14282.38 407
14283.51 410
14284.63 403
14285.76 408
14286.89 384
14288.02 378
14289.15 395
14290.27 407
14291.40 417
14292.53 402
14293.66 402
14294.78 391
14295.91 370
14297.04 379
14298.17 442
14299.30 392
14300.42 366
14301.55 371
14302.68 390
14303.81 360
14304.94 359
14306.07 379
14307.19 387
14308.32 371
14309.45 355
14310.58 378
14311.71 404
14312.84 382
14313.97 343
14315.10 375
14316.22 356
14317.35 351
14318.48 357
14319.61 385
14320.74 369
14321.87 407
14323.00 385
14324.13 420
14325.26 359
14326.39 376
14327.51 352
14328.64 379
14329.77 381
14330.90 405
14332.03 391
14333.16 373
14334.29 351
14335.42 341
14336.55 372
14337.68 346
14338.81 364
14339.94 360
14341.07 350
14342.20 382
14343.33 352
14344.46 365
14345.59 354
14346.72 383
14347.85 386
14348.98 383
14350.11 362
14351.24 363
14352.37 388
14353.50 382
14354.63 354
14355.76 364
14356.89 390
14358.02 365
14359.15 362
14360.28 384
14361.41 375
14362.54 366
14363.67 333
14364.80 376
14365.94 391
14367.07 383
14368.20 365
14369.33 404
14370.46 394
14371.59 384
14372.72 399
14373.85 397
14374.98 375
14376.11 370
14377.25 361
14378.38 375
14379.51 391
14380.64 395
14381.77 373
14382.90 369
14384.03 359
14385.16 361
14386.30 401
14387.43 388
14388.56 379
14389.69 364
14390.82 389
14391.95 371
14393.09 402
14394.22 410
14395.35 378
14396.48 400
14397.61 383
14398.75 382
14399.88 375
14401.01 364
14402.14 381
14403.27 368
14404.41 396
14405.54 393
14406.67 391
14407.80 401
14408.94 393
14410.07 432
14411.20 396
14412.33 411
14413.47 399
14414.60 404
14415.73 387
14416.87 422
14418.00 419
14419.13 416
14420.26 445
14421.40 449
14422.53 402
14423.66 415
14424.80 425
14425.93 449
14427.06 445
14428.20 437
14429.33 399
14430.46 437
14431.59 440
14432.73 440
14433.86 441
14435.00 439
14436.13 449
14437.26 461
14438.40 462
14439.53 437
14440.66 439
14441.80 463
14442.93 471
14444.06 457
14445.20 459
14446.33 419
14447.47 434
14448.60 433
14449.73 450
14450.87 475
14452.00 442
14453.14 458
14454.27 471
14455.41 451
14456.54 436
14457.67 443
14458.81 489
14459.94 480
14461.08 485
14462.21 510
14463.35 448
14464.48 450
14465.62 447
14466.75 467
14467.89 483
14469.02 449
14470.15 468
14471.29 446
14472.42 448
14473.56 456
14474.69 455
14475.83 456
14476.96 457
14478.10 457
14479.24 443
14480.37 416
14481.51 451
14482.64 452
14483.78 448
14484.91 467
14486.05 444
14487.18 418
14488.32 465
14489.45 474
14490.59 448
14491.73 450
14492.86 456
14494.00 487
14495.13 451
14496.27 443
14497.40 445
14498.54 463
14499.68 459
14500.81 415
14501.95 424
14503.08 427
14504.22 452
14505.36 460
14506.49 428
14507.63 425
14508.77 433
14509.90 436
14511.04 398
14512.18 403
14513.31 396
14514.45 400
14515.58 422
14516.72 409
14517.86 387
14519.00 405
14520.13 398
14521.27 397
14522.41 427
14523.54 416
14524.68 414
14525.82 414
14526.95 409
14528.09 382
14529.23 407
14530.37 414
14531.50 388
14532.64 409
14533.78 393
14534.91 369
14536.05 380
14537.19 387
14538.33 372
14539.46 407
14540.60 389
14541.74 411
14542.88 419
14544.02 401
14545.15 376
14546.29 387
14547.43 434
14548.57 420
14549.70 387
14550.84 401
14551.98 424
14553.12 418
14554.26 411
14555.39 441
14556.53 446
14557.67 408
14558.81 425
14559.95 416
14561.09 405
14562.22 410
14563.36 399
14564.50 416
14565.64 415
14566.78 428
14567.92 412
14569.06 437
14570.20 417
14571.33 440
14572.47 438
14573.61 473
14574.75 456
14575.89 435
14577.03 433
14578.17 438
14579.31 439
14580.45 397
14581.59 446
14582.72 444
14583.86 438
14585.00 439
14586.14 447
14587.28 435
14588.42 466
14589.56 448
14590.70 454
14591.84 481
14592.98 452
14594.12 468
14595.26 469
14596.40 453
14597.54 486
14598.68 484
14599.82 453
14600.96 459
14602.10 470
14603.24 471
14604.38 475
14605.52 480
14606.66 491
14607.80 492
14608.94 493
14610.08 493
14611.22 505
14612.36 522
14613.50 514
14614.64 517
14615.78 479
14616.92 543
14618.06 526
14619.20 549
14620.34 537
14621.49 529
14622.63 577
14623.77 581
14624.91 553
14626.05 534
14627.19 543
14628.33 564
14629.47 554
14630.61 526
14631.75 542
14632.90 522
14634.04 506
14635.18 509
14636.32 499
14637.46 453
14638.60 460
14639.74 458
14640.88 450
14642.03 431
14643.17 437
14644.31 412
14645.45 408
14646.59 425
14647.73 395
14648.88 410
14650.02 422
14651.16 403
14652.30 388
14653.44 388
14654.59 394
14655.73 388
14656.87 364
14658.01 360
14659.16 400
14660.30 385
14661.44 398
14662.58 396
14663.72 374
14664.87 359
14666.01 367
14667.15 371
14668.29 343
14669.44 355
14670.58 364
14671.72 333
14672.87 337
14674.01 315
14675.15 364
14676.29 350
14677.44 335
14678.58 362
14679.72 329
14680.87 346
14682.01 319
14683.15 328
14684.30 344
14685.44 318
14686.58 324
14687.73 358
14688.87 373
14690.01 337
14691.16 326
14692.30 345
14693.44 325
14694.59 353
14695.73 367
14696.87 347
14698.02 378
14699.16 310
14700.30 343
14701.45 367
14702.59 345
14703.74 323
14704.88 328
14706.02 312
14707.17 336
14708.31 353
14709.46 349
14710.60 331
14711.75 301
14712.89 331
14714.03 324
14715.18 343
14716.32 320
14717.47 348
14718.61 338
14719.76 342
14720.90 319
14722.05 311
14723.19 344
14724.34 348
14725.48 326
14726.63 318
14727.77 316
14728.92 349
14730.06 312
14731.21 286
14732.35 326
14733.50 325
14734.64 321
14735.79 321
14736.93 338
14738.08 331
14739.22 332
14740.37 313
14741.51 343
14742.66 314
14743.80 319
14744.95 307
14746.09 283
14747.24 307
14748.39 321
14749.53 342
14750.68 308
14751.82 340
14752.97 310
14754.11 327
14755.26 273
14756.41 304
14757.55 336
14758.70 328
14759.85 303
14760.99 299
14762.14 290
14763.28 294
14764.43 293
14765.58 299
14766.72 295
14767.87 275
14769.02 325
14770.16 321
14771.31 310
14772.46 290
14773.60 293
14774.75 299
14775.90 312
14777.04 285
14778.19 315
14779.34 287
14780.48 293
14781.63 270
14782.78 298
14783.92 287
14785.07 265
14786.22 286
14787.37 293
14788.51 273
14789.66 278
14790.81 294
14791.96 287
14793.10 287
14794.25 261
14795.40 301
14796.54 263
14797.69 262
14798.84 271
14799.99 314
14801.14 270
14802.28 298
14803.43 295
14804.58 277
14805.73 269
14806.88 242
14808.02 268
14809.17 285
14810.32 289
14811.47 265
14812.62 262
14813.76 271
14814.91 298
14816.06 273
14817.21 265
14818.36 258
14819.51 231
14820.65 296
14821.80 276
14822.95 291
14824.10 239
14825.25 268
14826.40 284
14827.55 288
14828.69 251
14829.84 280
14830.99 260
14832.14 268
14833.29 267
14834.44 242
14835.59 260
14836.74 236
14837.89 261
14839.04 248
14840.19 266
14841.33 277
14842.48 262
14843.63 247
14844.78 237
14845.93 233
14847.08 251
14848.23 257
14849.38 273
14850.53 248
14851.68 265
14852.83 243
14853.98 245
14855.13 254
14856.28 260
14857.43 278
14858.58 246
14859.73 248
14860.88 261
14862.03 269
14863.18 267
14864.33 281
14865.48 271
14866.63 238
14867.78 255
14868.93 272
14870.08 237
14871.23 261
14872.38 258
14873.53 234
14874.68 257
14875.83 265
14876.98 275
14878.14 249
14879.29 257
14880.44 241
14881.59 269
14882.74 259
14883.89 254
14885.04 261
14886.19 245
14887.34 239
14888.49 222
14889.64 239
14890.80 250
14891.95 229
14893.10 245
14894.25 238
14895.40 243
14896.55 246
14897.70 241
14898.86 264
14900.01 257
14901.16 228
14902.31 243
14903.46 256
14904.61 244
14905.77 235
14906.92 251
14908.07 255
14909.22 247
14910.37 244
14911.53 242
14912.68 252
14913.83 235
14914.98 255
14916.13 236
14917.29 248
14918.44 252
14919.59 244
14920.74 250
14921.90 240
14923.05 269
14924.20 252
14925.35 242
14926.51 256
14927.66 231
14928.81 249
14929.96 242
14931.12 239
14932.27 241
14933.42 254
14934.57 242
14935.73 240
14936.88 250
14938.03 252
14939.19 248
14940.34 268
14941.49 265
14942.65 255
14943.80 251
14944.95 250
14946.11 249
14947.26 245
14948.41 247
14949.57 282
14950.72 239
14951.87 246
14953.03 226
14954.18 244
14955.33 253
14956.49 260
14957.64 253
14958.80 262
14959.95 263
14961.10 260
14962.26 261
14963.41 264
14964.57 261
14965.72 248
14966.87 264
14968.03 258
14969.18 246
14970.34 240
14971.49 259
14972.65 271
14973.80 245
14974.95 241
14976.11 268
14977.26 256
14978.42 250
14979.57 243
14980.73 264
14981.88 236
14983.04 251
14984.19 258
14985.35 235
14986.50 234
14987.66 256
14988.81 248
14989.97 246
14991.12 225
14992.28 245
14993.43 225
14994.59 259
14995.74 249
14996.90 257
14998.05 257
14999.21 232
15000.36 255
15001.52 210
15002.67 239
15003.83 236
15004.99 245
15006.14 251
15007.30 248
15008.45 225
15009.61 245
15010.76 250
15011.92 221
15013.08 263
15014.23 256
15015.39 249
15016.54 216
15017.70 229
15018.86 233
15020.01 233
15021.17 228
15022.32 223
15023.48 252
15024.64 232
15025.79 229
15026.95 232
15028.11 269
15029.26 262
15030.42 239
15031.58 228
15032.73 250
15033.89 240
15035.05 238
15036.20 248
15037.36 224
15038.52 236
15039.67 236
15040.83 222
15041.99 219
15043.15 227
15044.30 253
15045.46 268
15046.62 243
15047.77 234
15048.93 239
15050.09 252
15051.25 245
15052.40 254
15053.56 252
15054.72 246
15055.88 242
15057.03 258
15058.19 231
15059.35 245
15060.51 257
15061.66 239
15062.82 247
15063.98 248
15065.14 262
15066.30 253
15067.45 233
15068.61 247
15069.77 265
15070.93 262
15072.09 235
15073.24 234
15074.40 229
15075.56 232
15076.72 225
15077.88 229
15079.04 239
15080.20 228
15081.35 234
15082.51 238
15083.67 226
15084.83 235
15085.99 245
15087.15 240
15088.31 264
15089.46 241
15090.62 242
15091.78 244
15092.94 250
15094.10 233
15095.26 265
15096.42 273
15097.58 257
15098.74 241
15099.90 222
15101.06 234
15102.22 249
15103.37 241
15104.53 236
15105.69 267
15106.85 242
15108.01 251
15109.17 247
15110.33 252
15111.49 266
15112.65 277
15113.81 269
15114.97 261
15116.13 231
15117.29 251
15118.45 244
15119.61 244
15120.77 244
15121.93 273
15123.09 267
15124.25 245
15125.41 264
15126.57 259
15127.73 269
15128.89 282
15130.05 273
15131.21 271
15132.37 253
15133.53 247
15134.69 264
15135.86 255
15137.02 252
15138.18 288
15139.34 261
15140.50 268
15141.66 264
15142.82 265
15143.98 267
15145.14 263
15146.30 268
15147.46 265
15148.63 265
15149.79 291
15150.95 276
15152.11 290
15153.27 273
15154.43 312
15155.59 284
15156.75 268
15157.92 283
15159.08 302
15160.24 305
15161.40 274
15162.56 303
15163.72 269
15164.89 296
15166.05 281
15167.21 304
15168.37 315
15169.53 319
15170.69 304
15171.86 268
15173.02 323
15174.18 297
15175.34 297
15176.51 294
15177.67 309
15178.83 280
15179.99 301
15181.15 312
15182.32 337
15183.48 312
15184.64 325
15185.80 314
15186.97 342
15188.13 298
15189.29 316
15190.46 327
15191.62 320
15192.78 318
15193.94 311
15195.11 347
15196.27 310
15197.43 313
15198.60 312
15199.76 326
15200.92 341
15202.08 322
15203.25 302
15204.41 332
15205.57 334
15206.74 367
15207.90 337
15209.06 329
15210.23 346
15211.39 337
15212.56 350
15213.72 342
15214.88 334
15216.05 333
15217.21 323
15218.37 341
15219.54 355
15220.70 356
15221.87 362
15223.03 356
15224.19 366
15225.36 371
15226.52 372
15227.69 359
15228.85 376
15230.01 362
15231.18 351
15232.34 339
15233.51 347
15234.67 357
15235.84 336
15237.00 329
15238.16 341
15239.33 348
15240.49 343
15241.66 364
15242.82 314
15243.99 321
15245.15 340
15246.32 340
15247.48 322
15248.65 283
15249.81 328
15250.98 308
15252.14 312
15253.31 302
15254.47 280
15255.64 310
15256.80 320
15257.97 282
15259.13 287
15260.30 303
15261.46 301
15262.63 312
15263.80 289
15264.96 292
15266.13 303
15267.29 296
15268.46 289
15269.62 315
15270.79 267
15271.96 299
15273.12 322
15274.29 294
15275.45 288
15276.62 292
15277.79 307
15278.95 330
15280.12 335
15281.28 326
15282.45 276
15283.62 290
15284.78 301
15285.95 293
15287.12 304
15288.28 311
15289.45 322
15290.62 310
15291.78 303
15292.95 317
15294.12 313
15295.28 304
15296.45 276
15297.62 311
15298.78 302
15299.95 277
15301.12 294
15302.28 317
15303.45 305
15304.62 301
15305.78 296
15306.95 316
15308.12 349
15309.29 302
15310.45 311
15311.62 320
15312.79 285
15313.96 310
15315.12 312
15316.29 313
15317.46 301
15318.63 313
15319.79 306
15320.96 331
15322.13 315
15323.30 310
15324.46 320
15325.63 333
15326.80 338
15327.97 322
15329.14 331
15330.30 317
15331.47 327
15332.64 339
15333.81 341
15334.98 289
15336.14 322
15337.31 331
15338.48 343
15339.65 317
15340.82 354
15341.99 341
15343.16 338
15344.32 347
15345.49 346
15346.66 361
15347.83 361
15349.00 385
15350.17 388
15351.34 335
15352.51 366
15353.67 373
15354.84 385
15356.01 387
15357.18 378
15358.35 370
15359.52 406
15360.69 382
15361.86 376
15363.03 349
15364.20 377
15365.37 351
15366.54 361
15367.71 374
15368.87 374
15370.04 348
15371.21 365
15372.38 391
15373.55 356
15374.72 350
15375.89 361
15377.06 344
15378.23 343
15379.40 369
15380.57 342
15381.74 378
15382.91 332
15384.08 357
15385.25 375
15386.42 343
15387.59 337
15388.76 346
15389.93 334
15391.10 325
15392.27 342
15393.44 325
15394.62 334
15395.79 330
15396.96 336
15398.13 314
15399.30 314
15400.47 282
15401.64 337
15402.81 322
15403.98 290
15405.15 300
15406.32 288
15407.49 303
15408.66 273
15409.84 281
15411.01 280
15412.18 288
15413.35 280
15414.52 266
15415.69 255
15416.86 272
15418.03 263
15419.21 264
15420.38 276
15421.55 259
15422.72 276
15423.89 274
15425.06 278
15426.24 270
15427.41 281
15428.58 286
15429.75 264
15430.92 252
15432.09 276
15433.27 277
15434.44 271
15435.61 252
15436.78 269
15437.96 263
15439.13 255
15440.30 269
15441.47 264
15442.64 289
15443.82 266
15444.99 261
15446.16 286
15447.33 272
15448.51 253
15449.68 265
15450.85 286
15452.02 276
15453.20 251
15454.37 285
15455.54 277
15456.72 286
15457.89 290
15459.06 290
15460.23 277
15461.41 282
15462.58 284
15463.75 271
15464.93 276
15466.10 253
15467.27 248
15468.45 263
15469.62 303
15470.79 272
15471.97 274
15473.14 277
15474.31 290
15475.49 277
15476.66 282
15477.83 263
15479.01 281
15480.18 275
15481.36 293
15482.53 271
15483.70 282
15484.88 299
15486.05 280
15487.23 270
15488.40 276
15489.57 290
15490.75 282
15491.92 252
15493.10 281
15494.27 275
15495.44 282
15496.62 304
15497.79 286
15498.97 276
15500.14 279
15501.32 288
15502.49 313
15503.67 293
15504.84 276
15506.02 281
15507.19 335
15508.36 309
15509.54 297
15510.71 261
15511.89 299
15513.06 283
15514.24 297
15515.41 299
15516.59 268
15517.77 297
15518.94 293
15520.12 288
15521.29 273
15522.47 296
15523.64 295
15524.82 301
15525.99 291
15527.17 283
15528.34 282
15529.52 289
15530.69 291
15531.87 298
15533.05 297
15534.22 317
15535.40 303
15536.57 299
15537.75 325
15538.93 320
15540.10 324
15541.28 299
15542.45 298
15543.63 293
15544.81 288
15545.98 293
15547.16 319
15548.33 320
15549.51 302
15550.69 284
15551.86 327
15553.04 310
15554.22 304
15555.39 327
15556.57 317
15557.75 333
15558.92 324
15560.10 326
15561.28 352
15562.45 334
15563.63 292
15564.81 313
15565.99 328
15567.16 341
15568.34 328
15569.52 300
15570.69 285
15571.87 301
15573.05 341
15574.23 359
15575.40 346
15576.58 325
15577.76 332
15578.93 316
15580.11 310
15581.29 363
15582.47 336
15583.65 381
15584.82 341
15586.00 377
15587.18 362
15588.36 354
15589.53 365
15590.71 357
15591.89 350
15593.07 358
15594.25 362
15595.42 384
15596.60 369
15597.78 386
15598.96 355
15600.14 389
15601.32 386
15602.49 389
15603.67 404
15604.85 379
15606.03 389
15607.21 407
15608.39 389
15609.56 421
15610.74 376
15611.92 398
15613.10 380
15614.28 367
15615.46 376
15616.64 386
15617.82 400
15619.00 396
15620.17 393
15621.35 368
15622.53 370
15623.71 393
15624.89 390
15626.07 398
15627.25 410
15628.43 403
15629.61 434
15630.79 450
15631.97 444
15633.15 410
15634.33 389
15635.51 404
15636.69 399
15637.87 451
15639.05 422
15640.22 454
15641.40 464
15642.58 429
15643.76 437
15644.94 427
15646.12 434
15647.30 450
15648.48 439
15649.66 436
15650.85 432
15652.03 441
15653.21 435
15654.39 402
15655.57 405
15656.75 457
15657.93 457
15659.11 446
15660.29 441
15661.47 441
15662.65 419
15663.83 434
15665.01 379
15666.19 429
15667.37 421
15668.55 387
15669.73 390
15670.92 388
15672.10 389
15673.28 399
15674.46 379
15675.64 408
15676.82 407
15678.00 391
15679.18 419
15680.36 386
15681.55 396
15682.73 405
15683.91 416
15685.09 418
15686.27 421
15687.45 394
15688.63 393
15689.82 426
15691.00 434
15692.18 419
15693.36 417
15694.54 433
15695.73 445
15696.91 462
15698.09 451
15699.27 462
15700.45 462
15701.64 442
15702.82 471
15704.00 450
15705.18 434
15706.36 453
15707.55 477
15708.73 457
15709.91 460
15711.09 481
15712.28 459
15713.46 452
15714.64 452
15715.82 495
15717.01 506
15718.19 475
15719.37 456
15720.55 468
15721.74 480
15722.92 472
15724.10 479
15725.29 522
15726.47 514
15727.65 504
15728.84 525
15730.02 505
15731.20 526
15732.39 503
15733.57 565
15734.75 586
15735.94 546
15737.12 541
15738.30 564
15739.49 565
15740.67 583
15741.85 569
15743.04 584
15744.22 561
15745.40 572
15746.59 566
15747.77 564
15748.96 579
15750.14 596
15751.32 579
15752.51 556
15753.69 549
15754.88 543
15756.06 530
15757.24 542
15758.43 557
15759.61 541
15760.80 525
15761.98 528
15763.17 501
15764.35 491
15765.53 492
15766.72 477
15767.90 494
15769.09 475
15770.27 511
15771.46 486
15772.64 468
15773.83 461
15775.01 474
15776.20 459
15777.38 457
15778.57 479
15779.75 453
15780.94 418
15782.12 446
15783.31 428
15784.49 448
15785.68 418
15786.86 431
15788.05 409
15789.23 390
15790.42 394
15791.60 434
15792.79 393
15793.98 378
15795.16 367
15796.35 358
15797.53 385
15798.72 401
15799.90 406
15801.09 394
15802.28 397
15803.46 404
15804.65 388
15805.83 361
15807.02 385
15808.21 388
15809.39 392
15810.58 395
15811.76 376
15812.95 388
15814.14 389
15815.32 363
15816.51 352
15817.70 386
15818.88 373
15820.07 398
15821.26 352
15822.44 390
15823.63 395
15824.82 351
15826.00 369
15827.19 375
15828.38 374
15829.56 356
15830.75 387
15831.94 397
15833.12 382
15834.31 375
15835.50 380
15836.69 387
15837.87 384
15839.06 392
15840.25 381
15841.44 370
15842.62 388
15843.81 381
15845.00 378
15846.18 379
15847.37 368
15848.56 397
15849.75 351
15850.94 349
15852.12 373
15853.31 389
15854.50 420
15855.69 409
15856.87 383
15858.06 383
15859.25 404
15860.44 394
15861.63 387
15862.81 417
15864.00 391
15865.19 380
15866.38 407
15867.57 408
15868.76 390
15869.94 399
15871.13 397
15872.32 388
15873.51 426
15874.70 408
15875.89 406
15877.08 407
15878.26 425
15879.45 418
15880.64 413
15881.83 446
15883.02 446
15884.21 463
15885.40 455
15886.59 446
15887.78 451
15888.97 478
15890.15 482
15891.34 461
15892.53 454
15893.72 446
15894.91 457
15896.10 475
15897.29 455
15898.48 479
15899.67 449
15900.86 484
15902.05 495
15903.24 470
15904.43 501
15905.62 443
15906.81 444
15908.00 472
15909.19 514
15910.38 503
15911.57 478
15912.76 429
15913.95 465
15915.14 472
15916.33 484
15917.52 495
15918.71 477
15919.90 462
15921.09 473
15922.28 451
15923.47 455
15924.66 456
15925.85 433
15927.04 456
15928.23 429
15929.42 425
15930.61 429
15931.80 406
15932.99 403
15934.18 391
15935.38 384
15936.57 416
15937.76 396
15938.95 358
15940.14 371
15941.33 353
15942.52 369
15943.71 368
15944.90 360
15946.10 344
15947.29 345
15948.48 338
15949.67 373
15950.86 347
15952.05 329
15953.24 299
15954.44 366
15955.63 304
15956.82 313
15958.01 340
15959.20 328
15960.39 327
15961.59 319
15962.78 328
15963.97 303
15965.16 303
15966.35 323
15967.55 311
15968.74 280
15969.93 301
15971.12 295
15972.31 283
15973.51 318
15974.70 284
15975.89 298
15977.08 287
15978.28 285
15979.47 288
15980.66 295
15981.85 287
15983.05 267
15984.24 286
15985.43 280
15986.62 288
15987.82 296
15989.01 290
15990.20 280
15991.40 295
15992.59 273
15993.78 310
15994.98 302
15996.17 292
15997.36 292
15998.55 289
15999.75 324
16000.94 311
16002.13 272
16003.33 272
16004.52 257
16005.72 277
16006.91 272
16008.10 271
16009.30 283
16010.49 267
16011.68 263
16012.88 280
16014.07 259
16015.26 240
16016.46 297
16017.65 258
16018.85 272
16020.04 263
16021.23 236
16022.43 284
16023.62 268
16024.82 289
16026.01 289
16027.21 256
16028.40 274
16029.59 280
16030.79 240
16031.98 280
16033.18 261
16034.37 257
16035.57 264
16036.76 283
16037.96 274
16039.15 274
16040.35 241
16041.54 275
16042.73 262
16043.93 266
16045.12 272
16046.32 247
16047.51 261
16048.71 267
16049.91 263
16051.10 241
16052.30 258
16053.49 242
16054.69 250
16055.88 288
16057.08 289
16058.27 267
16059.47 246
16060.66 225
16061.86 247
16063.05 269
16064.25 249
16065.45 278
16066.64 244
16067.84 254
16069.03 233
16070.23 266
16071.42 263
16072.62 249
16073.82 237
16075.01 235
16076.21 229
16077.41 250
16078.60 249
16079.80 253
16080.99 264
16082.19 235
16083.39 258
16084.58 242
16085.78 237
16086.98 237
16088.17 261
16089.37 246
16090.57 219
16091.76 247
16092.96 247
16094.16 234
16095.35 237
16096.55 234
16097.75 236
16098.94 259
16100.14 236
16101.34 235
16102.53 226
16103.73 220
16104.93 218
16106.13 222
16107.32 228
16108.52 220
16109.72 241
16110.92 231
16112.11 211
16113.31 230
16114.51 241
16115.71 222
16116.90 217
16118.10 213
16119.30 224
16120.50 227
16121.69 231
16122.89 220
16124.09 239
16125.29 226
16126.49 234
16127.68 228
16128.88 235
16130.08 236
16131.28 246
16132.48 224
16133.67 226
16134.87 230
16136.07 233
16137.27 226
16138.47 225
16139.67 240
16140.86 253
16142.06 226
16143.26 232
16144.46 227
16145.66 221
16146.86 213
16148.06 241
16149.26 234
16150.45 244
16151.65 243
16152.85 239
16154.05 240
16155.25 241
16156.45 209
16157.65 230
16158.85 235
16160.05 239
16161.25 223
16162.45 239
16163.64 246
16164.84 218
16166.04 209
16167.24 251
16168.44 251
16169.64 239
16170.84 249
16172.04 210
16173.24 252
16174.44 235
16175.64 258
16176.84 239
16178.04 235
16179.24 229
16180.44 231
16181.64 229
16182.84 217
16184.04 224
16185.24 227
16186.44 239
16187.64 236
16188.84 218
16190.04 261
16191.24 239
16192.44 239
16193.64 239
16194.84 234
16196.04 237
16197.24 255
16198.44 237
16199.65 222
16200.85 240
16202.05 280
16203.25 253
16204.45 241
16205.65 250
16206.85 269
16208.05 251
16209.25 259
16210.45 238
16211.65 240
16212.86 264
16214.06 252
16215.26 258
16216.46 217
16217.66 240
16218.86 287
16220.06 259
16221.27 258
16222.47 258
16223.67 275
16224.87 277
16226.07 266
16227.27 255
16228.48 269
16229.68 252
16230.88 249
16232.08 255
16233.28 278
16234.48 259
16235.69 270
16236.89 267
16238.09 265
16239.29 274
16240.50 283
16241.70 285
16242.90 280
16244.10 264
16245.30 249
16246.51 270
16247.71 268
16248.91 241
16250.11 263
16251.32 291
16252.52 293
16253.72 258
16254.92 256
16256.13 268
16257.33 264
16258.53 270
16259.74 296
16260.94 275
16262.14 282
16263.35 288
16264.55 260
16265.75 266
16266.95 270
16268.16 265
16269.36 282
16270.56 269
16271.77 248
16272.97 260
16274.17 254
16275.38 242
16276.58 249
16277.79 292
16278.99 281
16280.19 254
16281.40 258
16282.60 283
16283.80 267
16285.01 265
16286.21 284
16287.42 271
16288.62 286
16289.82 286
16291.03 273
16292.23 278
16293.44 273
16294.64 265
16295.84 278
16297.05 297
16298.25 264
16299.46 267
16300.66 273
16301.87 249
16303.07 248
16304.27 256
16305.48 272
16306.68 259
16307.89 254
16309.09 242
16310.30 275
16311.50 276
16312.71 262
16313.91 263
16315.12 243
16316.32 248
16317.53 255
16318.73 224
16319.94 239
16321.14 250
16322.35 246
16323.55 257
16324.76 253
16325.96 232
16327.17 260
16328.38 226
16329.58 242
16330.79 221
16331.99 247
16333.20 258
16334.40 228
16335.61 234
16336.81 218
16338.02 210
16339.23 223
16340.43 227
16341.64 235
16342.84 221
16344.05 230
16345.26 238
16346.46 227
16347.67 223
16348.87 238
16350.08 248
16351.29 246
16352.49 232
16353.70 250
16354.91 231
16356.11 242
16357.32 226
16358.53 234
16359.73 237
16360.94 208
16362.15 226
16363.35 237
16364.56 240
16365.77 237
16366.97 221
16368.18 218
16369.39 214
16370.59 212
16371.80 227
16373.01 225
16374.21 235
16375.42 225
16376.63 245
16377.84 244
16379.04 213
16380.25 228
16381.46 237
16382.67 225
16383.87 210
16385.08 218
16386.29 210
16387.50 241
16388.70 221
16389.91 210
16391.12 221
16392.33 229
16393.53 227
16394.74 221
16395.95 231
16397.16 230
16398.37 243
16399.57 262
16400.78 217
16401.99 217
16403.20 223
16404.41 245
16405.62 230
16406.82 231
16408.03 202
16409.24 230
16410.45 218
16411.66 203
16412.87 201
16414.07 233
16415.28 216
16416.49 231
16417.70 206
16418.91 212
16420.12 223
16421.33 228
16422.54 207
16423.75 211
16424.95 222
16426.16 209
16427.37 215
16428.58 205
16429.79 237
16431.00 213
16432.21 236
16433.42 196
16434.63 200
16435.84 225
16437.05 223
16438.26 198
16439.47 207
16440.68 200
16441.88 221
16443.09 201
16444.30 220
16445.51 202
16446.72 206
16447.93 203
16449.14 214
16450.35 197
16451.56 213
16452.77 205
16453.98 203
16455.19 199
16456.40 197
16457.61 215
16458.82 188
16460.03 199
16461.24 214
16462.45 199
16463.67 206
16464.88 202
16466.09 241
16467.30 202
16468.51 214
16469.72 215
16470.93 203
16472.14 202
16473.35 222
16474.56 212
16475.77 228
16476.98 202
16478.19 217
16479.40 201
16480.62 220
16481.83 204
16483.04 183
16484.25 200
16485.46 214
16486.67 214
16487.88 191
16489.09 215
16490.31 222
16491.52 203
16492.73 194
16493.94 203
16495.15 218
16496.36 214
16497.57 186
16498.79 216
16500.00 206
16501.21 215
16502.42 196
16503.63 205
16504.85 209
16506.06 195
16507.27 218
16508.48 202
16509.69 215
16510.91 230
16512.12 232
16513.33 208
16514.54 235
16515.76 195
16516.97 209
16518.18 199
16519.39 222
16520.60 228
16521.82 206
16523.03 214
16524.24 225
16525.46 220
16526.67 216
16527.88 185
16529.09 219
16530.31 209
16531.52 200
16532.73 211
16533.95 199
16535.16 214
16536.37 214
16537.58 216
16538.80 233
16540.01 218
16541.22 200
16542.44 215
16543.65 214
16544.86 201
16546.08 219
16547.29 227
16548.50 228
16549.72 197
16550.93 223
16552.15 221
16553.36 208
16554.57 205
16555.79 209
16557.00 174
16558.21 202
16559.43 213
16560.64 200
16561.86 204
16563.07 193
16564.28 196
16565.50 208
16566.71 211
16567.93 176
16569.14 226
16570.36 209
16571.57 204
16572.78 207
16574.00 201
16575.21 180
16576.43 229
16577.64 207
16578.86 194
16580.07 208
16581.29 194
16582.50 225
16583.72 201
16584.93 227
16586.15 216
16587.36 205
16588.58 198
16589.79 221
16591.01 195
16592.22 209
16593.44 200
16594.65 212
16595.87 213
16597.08 198
16598.30 196
16599.51 208
16600.73 184
16601.94 193
16603.16 196
16604.37 171
16605.59 213
16606.81 192
16608.02 189
16609.24 190
16610.45 203
16611.67 183
16612.89 194
16614.10 177
16615.32 191
16616.53 182
16617.75 183
16618.97 207
16620.18 175
16621.40 214
16622.61 173
16623.83 196
16625.05 188
16626.26 207
16627.48 177
16628.70 190
16629.91 180
16631.13 199
16632.35 172
16633.56 197
16634.78 187
16636.00 187
16637.21 191
16638.43 161
16639.65 182
16640.86 177
16642.08 222
16643.30 188
16644.51 183
16645.73 188
16646.95 191
16648.17 182
16649.38 187
16650.60 174
16651.82 188
16653.03 179
16654.25 187
16655.47 184
16656.69 177
16657.90 190
16659.12 180
16660.34 202
16661.56 180
16662.77 188
16663.99 176
16665.21 186
16666.43 174
16667.65 179
16668.86 177
16670.08 196
16671.30 181
16672.52 193
16673.74 197
16674.95 174
16676.17 179
16677.39 194
16678.61 187
16679.83 182
16681.05 201
16682.26 170
16683.48 175
16684.70 184
16685.92 192
16687.14 183
16688.36 198
16689.58 165
16690.79 201
16692.01 170
16693.23 174
16694.45 192
16695.67 179
16696.89 194
16698.11 169
16699.33 190
16700.55 205
16701.76 186
16702.98 172
16704.20 186
16705.42 181
16706.64 179
16707.86 194
16709.08 196
16710.30 187
16711.52 176
16712.74 188
16713.96 186
16715.18 195
16716.40 172
16717.62 191
16718.84 178
16720.06 196
16721.28 163
16722.50 172
16723.72 169
16724.94 183
16726.16 175
16727.38 159
16728.60 156
16729.82 162
16731.04 189
16732.26 184
16733.48 189
16734.70 180
16735.92 176
16737.14 187
16738.36 182
16739.58 180
16740.80 205
16742.02 191
16743.24 203
16744.46 174
16745.68 177
16746.90 173
16748.12 156
16749.35 186
16750.57 195
16751.79 227
16753.01 183
16754.23 196
16755.45 189
16756.67 193
16757.89 173
16759.11 176
16760.33 165
16761.56 196
16762.78 167
16764.00 167
16765.22 169
16766.44 166
16767.66 189
16768.88 170
16770.11 163
16771.33 161
16772.55 198
16773.77 154
16774.99 177
16776.22 182
16777.44 192
16778.66 176
16779.88 185
16781.10 179
16782.33 218
16783.55 202
16784.77 194
16785.99 209
16787.21 195
16788.44 175
16789.66 166
16790.88 187
16792.10 174
16793.33 196
16794.55 175
16795.77 169
16796.99 175
16798.22 187
16799.44 180
16800.66 196
16801.88 179
16803.11 157
16804.33 182
16805.55 187
16806.78 173
16808.00 178
16809.22 182
16810.44 185
16811.67 189
16812.89 197
16814.11 219
16815.34 185
16816.56 198
16817.78 206
16819.01 193
16820.23 184
16821.45 184
16822.68 178
16823.90 215
16825.13 190
16826.35 197
16827.57 182
16828.80 183
16830.02 210
16831.24 207
16832.47 210
16833.69 196
16834.92 202
16836.14 197
16837.36 229
16838.59 188
16839.81 203
16841.04 177
16842.26 203
16843.48 201
16844.71 197
16845.93 211
16847.16 209
16848.38 214
16849.61 212
16850.83 209
16852.06 179
16853.28 212
16854.51 232
16855.73 221
16856.95 209
16858.18 216
16859.40 214
16860.63 222
16861.85 201
16863.08 201
16864.30 196
16865.53 217
16866.75 238
16867.98 221
16869.21 255
16870.43 205
16871.66 235
16872.88 252
16874.11 243
16875.33 203
16876.56 230
16877.78 233
16879.01 243
16880.23 214
16881.46 226
16882.69 220
16883.91 243
16885.14 230
16886.36 240
16887.59 241
16888.81 221
16890.04 228
16891.27 225
16892.49 243
16893.72 219
16894.94 206
16896.17 223
16897.40 205
16898.62 237
16899.85 219
16901.08 222
16902.30 224
16903.53 192
16904.76 231
16905.98 219
16907.21 202
16908.44 226
16909.66 222
16910.89 218
16912.12 200
16913.34 214
16914.57 212
16915.80 197
16917.02 207
16918.25 213
16919.48 218
16920.70 190
16921.93 225
16923.16 203
16924.39 209
16925.61 224
16926.84 238
16928.07 223
16929.30 224
16930.52 208
16931.75 212
16932.98 229
16934.21 217
16935.43 216
16936.66 250
16937.89 208
16939.12 210
16940.34 198
16941.57 217
16942.80 221
16944.03 209
16945.26 223
16946.48 195
16947.71 219
16948.94 209
16950.17 201
16951.40 220
16952.62 232
16953.85 208
16955.08 238
16956.31 227
16957.54 243
16958.77 199
16959.99 208
16961.22 214
16962.45 217
16963.68 201
16964.91 206
16966.14 186
16967.37 190
16968.60 198
16969.82 198
16971.05 196
16972.28 201
16973.51 201
16974.74 172
16975.97 200
16977.20 187
16978.43 202
16979.66 177
16980.89 211
16982.11 207
16983.34 203
16984.57 217
16985.80 187
16987.03 192
16988.26 200
16989.49 194
16990.72 201
16991.95 211
16993.18 188
16994.41 199
16995.64 186
16996.87 194
16998.10 196
16999.33 208
17000.56 196
17001.79 197
17003.02 209
17004.25 192
17005.48 176
17006.71 167
17007.94 185
17009.17 182
17010.40 178
17011.63 193
17012.86 188
17014.09 194
17015.32 190
17016.55 165
17017.78 219
17019.01 188
17020.25 186
17021.48 190
17022.71 186
17023.94 193
17025.17 171
17026.40 179
17027.63 190
17028.86 196
17030.09 187
17031.32 181
17032.55 177
17033.79 186
17035.02 186
17036.25 192
17037.48 209
17038.71 175
17039.94 178
17041.17 209
17042.41 187
17043.64 170
17044.87 183
17046.10 177
17047.33 183
17048.56 175
17049.80 188
17051.03 188
17052.26 193
17053.49 196
17054.72 182
17055.95 186
17057.19 166
17058.42 208
17059.65 191
17060.88 190
17062.12 177
17063.35 179
17064.58 192
17065.81 181
17067.04 191
17068.28 166
17069.51 188
17070.74 175
17071.97 160
17073.21 183
17074.44 165
17075.67 175
17076.90 164
17078.14 178
17079.37 166
17080.60 156
17081.84 165
17083.07 178
17084.30 184
17085.54 169
17086.77 182
17088.00 175
17089.23 175
17090.47 167
17091.70 173
17092.93 188
17094.17 157
17095.40 160
17096.63 166
17097.87 166
17099.10 179
17100.34 173
17101.57 184
17102.80 171
17104.04 171
17105.27 173
17106.50 163
17107.74 188
17108.97 169
17110.21 180
17111.44 149
17112.67 183
17113.91 182
17115.14 160
17116.38 165
17117.61 166
17118.84 176
17120.08 170
17121.31 170
17122.55 173
17123.78 184
17125.02 182
17126.25 170
17127.48 160
17128.72 172
17129.95 170
17131.19 178
17132.42 166
17133.66 168
17134.89 158
17136.13 161
17137.36 174
17138.60 198
17139.83 158
17141.07 161
17142.30 154
17143.54 171
17144.77 164
17146.01 162
17147.24 169
17148.48 175
17149.71 176
17150.95 155
17152.19 179
17153.42 156
17154.66 166
17155.89 166
17157.13 178
17158.36 177
17159.60 166
17160.83 183
17162.07 177
17163.31 177
17164.54 170
17165.78 161
17167.01 168
17168.25 172
17169.49 156
17170.72 156
17171.96 171
17173.19 157
17174.43 166
17175.67 156
17176.90 146
17178.14 179
17179.38 158
17180.61 147
17181.85 152
17183.09 174
17184.32 160
17185.56 157
17186.80 185
17188.03 158
17189.27 149
17190.51 171
17191.74 168
17192.98 163
17194.22 176
17195.45 166
17196.69 163
17197.93 171
17199.16 164
17200.40 163
17201.64 151
17202.88 163
17204.11 163
17205.35 166
17206.59 161
17207.83 157
17209.06 141
17210.30 140
17211.54 157
17212.78 174
17214.01 167
17215.25 157
17216.49 144
17217.73 168
17218.96 172
17220.20 169
17221.44 152
17222.68 145
17223.92 170
17225.15 136
17226.39 158
17227.63 165
17228.87 161
17230.11 165
17231.35 179
17232.58 149
17233.82 155
17235.06 143
17236.30 163
17237.54 153
17238.78 145
17240.01 178
17241.25 148
17242.49 138
17243.73 172
17244.97 140
17246.21 135
17247.45 151
17248.69 162
17249.93 169
17251.16 154
17252.40 148
17253.64 154
17254.88 161
17256.12 134
17257.36 159
17258.60 126
17259.84 155
17261.08 155
17262.32 157
17263.56 134
17264.80 140
17266.04 158
17267.28 146
17268.51 145
17269.75 142
17270.99 177
17272.23 153
17273.47 160
17274.71 164
17275.95 139
17277.19 144
17278.43 160
17279.67 159
17280.91 150
17282.15 140
17283.39 148
17284.63 151
17285.87 141
17287.11 154
17288.35 137
17289.60 134
17290.84 138
17292.08 148
17293.32 158
17294.56 163
17295.80 146
17297.04 154
17298.28 139
17299.52 139
17300.76 142
17302.00 141
17303.24 162
17304.48 157
17305.72 156
17306.96 157
17308.21 146
17309.45 154
17310.69 158
17311.93 159
17313.17 169
17314.41 139
17315.65 143
17316.89 149
17318.14 152
17319.38 156
17320.62 155
17321.86 148
17323.10 156
17324.34 153
17325.59 130
17326.83 132
17328.07 127
17329.31 121
17330.55 139
17331.79 149
17333.04 131
17334.28 157
17335.52 137
17336.76 166
17338.00 136
17339.25 150
17340.49 127
17341.73 113
17342.97 150
17344.22 124
17345.46 154
17346.70 145
17347.94 145
17349.19 142
17350.43 161
17351.67 151
17352.91 156
17354.16 126
17355.40 142
17356.64 155
17357.88 143
17359.13 158
17360.37 146
17361.61 141
17362.86 152
17364.10 153
17365.34 146
17366.58 159
17367.83 172
17369.07 157
17370.31 153
17371.56 159
17372.80 155
17374.04 177
17375.29 145
17376.53 160
17377.78 153
17379.02 161
17380.26 152
17381.51 136
17382.75 155
17383.99 166
17385.24 156
17386.48 145
17387.72 162
17388.97 121
17390.21 153
17391.46 158
17392.70 170
17393.94 141
17395.19 163
17396.43 160
17397.68 170
17398.92 138
17400.17 132
17401.41 137
17402.65 156
17403.90 157
17405.14 147
17406.39 149
17407.63 137
17408.88 161
17410.12 144
17411.37 148
17412.61 136
17413.86 159
17415.10 160
17416.35 143
17417.59 140
17418.84 149
17420.08 153
17421.33 163
17422.57 156
17423.82 132
17425.06 153
17426.31 139
17427.55 156
17428.80 148
17430.04 156
17431.29 151
17432.53 162
17433.78 149
17435.03 144
17436.27 142
17437.52 170
17438.76 164
17440.01 147
17441.25 156
17442.50 156
17443.75 158
17444.99 162
17446.24 140
17447.48 145
17448.73 170
17449.98 145
17451.22 153
17452.47 154
17453.71 140
17454.96 169
17456.21 153
17457.45 155
17458.70 144
17459.95 147
17461.19 147
17462.44 166
17463.69 145
17464.93 172
17466.18 156
17467.43 180
17468.67 147
17469.92 157
17471.17 165
17472.41 132
17473.66 159
17474.91 182
17476.15 175
17477.40 157
17478.65 157
17479.90 156
17481.14 171
17482.39 158
17483.64 182
17484.88 174
17486.13 165
17487.38 155
17488.63 190
17489.87 177
17491.12 183
17492.37 171
17493.62 176
17494.86 171
17496.11 165
17497.36 140
17498.61 163
17499.86 154
17501.10 158
17502.35 185
17503.60 181
17504.85 190
17506.10 136
17507.34 181
17508.59 157
17509.84 163
17511.09 175
17512.34 193
17513.59 181
17514.83 155
17516.08 159
17517.33 163
17518.58 177
17519.83 177
17521.08 185
17522.33 181
17523.57 168
17524.82 167
17526.07 185
17527.32 188
17528.57 153
17529.82 170
17531.07 180
17532.32 173
17533.57 178
17534.82 175
17536.06 148
17537.31 160
17538.56 144
17539.81 158
17541.06 167
17542.31 177
17543.56 164
17544.81 177
17546.06 172
17547.31 185
17548.56 179
17549.81 184
17551.06 177
17552.31 202
17553.56 174
17554.81 173
17556.06 185
17557.31 157
17558.56 182
17559.81 179
17561.06 169
17562.31 151
17563.56 165
17564.81 155
17566.06 165
17567.31 155
17568.56 196
17569.81 185
17571.06 199
17572.31 162
17573.56 188
17574.81 173
17576.06 196
17577.31 197
17578.56 187
17579.81 201
17581.06 175
17582.31 211
17583.57 197
17584.82 177
17586.07 189
17587.32 213
17588.57 186
17589.82 194
17591.07 177
17592.32 180
17593.57 204
17594.83 196
17596.08 190
17597.33 188
17598.58 197
17599.83 186
17601.08 214
17602.33 189
17603.59 191
17604.84 183
17606.09 214
17607.34 192
17608.59 198
17609.84 174
17611.10 193
17612.35 193
17613.60 183
17614.85 204
17616.10 194
17617.36 207
17618.61 197
17619.86 195
17621.11 195
17622.36 217
17623.62 189
17624.87 199
17626.12 176
17627.37 194
17628.63 190
17629.88 223
17631.13 176
17632.38 168
17633.64 203
17634.89 186
17636.14 179
17637.39 194
17638.65 185
17639.90 205
17641.15 179
17642.41 184
17643.66 164
17644.91 180
17646.17 205
17647.42 181
17648.67 194
17649.92 169
17651.18 177
17652.43 203
17653.68 200
17654.94 183
17656.19 195
17657.44 178
17658.70 178
17659.95 186
17661.21 179
17662.46 199
17663.71 174
17664.97 188
17666.22 189
17667.47 181
17668.73 165
17669.98 167
17671.24 175
17672.49 186
17673.74 190
17675.00 175
17676.25 182
17677.51 162
17678.76 177
17680.02 190
17681.27 186
17682.52 145
17683.78 205
17685.03 192
17686.29 196
17687.54 190
17688.80 146
17690.05 177
17691.31 180
17692.56 161
17693.82 179
17695.07 178
17696.32 158
17697.58 200
17698.83 174
17700.09 189
17701.34 151
17702.60 178
17703.86 159
17705.11 186
17706.37 165
17707.62 197
17708.88 172
17710.13 180
17711.39 174
17712.64 170
17713.90 155
17715.15 173
17716.41 162
17717.66 185
17718.92 182
17720.18 138
17721.43 173
17722.69 175
17723.94 172
17725.20 167
17726.45 154
17727.71 177
17728.97 182
17730.22 159
17731.48 168
17732.74 160
17733.99 174
17735.25 165
17736.50 168
17737.76 177
17739.02 189
17740.27 168
17741.53 158
17742.79 147
17744.04 157
17745.30 152
17746.56 140
17747.81 160
17749.07 162
17750.33 160
17751.58 165
17752.84 172
17754.10 138
17755.35 144
17756.61 158
17757.87 168
17759.12 163
17760.38 159
17761.64 160
17762.90 164
17764.15 161
17765.41 164
17766.67 141
17767.93 143
17769.18 151
17770.44 172
17771.70 161
17772.96 148
17774.21 138
17775.47 161
17776.73 176
17777.99 163
17779.24 167
17780.50 164
17781.76 159
17783.02 172
17784.28 161
17785.53 171
17786.79 139
17788.05 161
17789.31 142
17790.57 151
17791.82 133
17793.08 146
17794.34 146
17795.60 151
17796.86 142
17798.12 152
17799.37 141
17800.63 166
17801.89 157
17803.15 134
17804.41 133
17805.67 146
17806.93 169
17808.19 153
17809.44 157
17810.70 155
17811.96 149
17813.22 161
17814.48 153
17815.74 146
17817.00 142
17818.26 157
17819.52 168
17820.78 165
17822.04 137
17823.29 143
17824.55 146
17825.81 155
17827.07 141
17828.33 152
17829.59 152
17830.85 156
17832.11 152
17833.37 154
17834.63 141
17835.89 139
17837.15 139
17838.41 147
17839.67 146
17840.93 153
17842.19 162
17843.45 144
17844.71 149
17845.97 143
17847.23 141
17848.49 127
17849.75 142
17851.01 158
17852.27 150
17853.53 156
17854.79 134
17856.05 163
17857.31 157
17858.57 147
17859.84 127
17861.10 147
17862.36 127
17863.62 160
17864.88 126
17866.14 160
17867.40 134
17868.66 165
17869.92 150
17871.18 150
17872.44 133
17873.71 142
17874.97 150
17876.23 162
17877.49 158
17878.75 138
17880.01 111
17881.27 130
17882.53 149
17883.80 140
17885.06 136
17886.32 118
17887.58 137
17888.84 136
17890.10 133
17891.37 137
17892.63 143
17893.89 152
17895.15 153
17896.41 158
17897.67 141
17898.94 134
17900.20 149
17901.46 137
17902.72 120
17903.99 150
17905.25 131
17906.51 144
17907.77 126
17909.03 132
17910.30 122
17911.56 133
17912.82 122
17914.08 137
17915.35 132
17916.61 138
17917.87 164
17919.14 130
17920.40 136
17921.66 133
17922.92 137
17924.19 150
17925.45 144
17926.71 135
17927.98 135
17929.24 142
17930.50 148
17931.76 141
17933.03 157
17934.29 146
17935.55 129
17936.82 141
17938.08 140
17939.34 150
17940.61 147
17941.87 138
17943.14 138
17944.40 139
17945.66 159
17946.93 153
17948.19 129
17949.45 144
17950.72 131
17951.98 154
17953.25 130
17954.51 140
17955.77 140
17957.04 131
17958.30 151
17959.57 136
17960.83 161
17962.09 144
17963.36 142
17964.62 149
17965.89 158
17967.15 142
17968.42 136
17969.68 138
17970.95 151
17972.21 117
17973.47 136
17974.74 156
17976.00 155
17977.27 157
17978.53 145
17979.80 156
17981.06 140
17982.33 139
17983.59 164
17984.86 140
17986.12 141
17987.39 137
17988.65 127
17989.92 145
17991.18 141
17992.45 152
17993.71 126
17994.98 136
17996.25 136
17997.51 128
17998.78 126
18000.04 136
18001.31 146
18002.57 139
18003.84 137
18005.10 113
18006.37 134
18007.64 144
18008.90 158
18010.17 153
18011.43 150
18012.70 152
18013.97 122
18015.23 137
18016.50 128
18017.76 149
18019.03 138
18020.30 140
18021.56 143
18022.83 143
18024.10 130
18025.36 142
18026.63 143
18027.90 177
18029.16 129
18030.43 149
18031.70 156
18032.96 144
18034.23 141
18035.50 151
18036.76 149
18038.03 120
18039.30 140
18040.56 149
18041.83 140
18043.10 135
18044.37 146
18045.63 136
18046.90 152
18048.17 141
18049.43 132
18050.70 142
18051.97 125
18053.24 127
18054.50 158
18055.77 158
18057.04 128
18058.31 138
18059.57 150
18060.84 154
18062.11 146
18063.38 165
18064.65 156
18065.91 161
18067.18 140
18068.45 135
18069.72 157
18070.98 146
18072.25 134
18073.52 166
18074.79 155
18076.06 160
18077.33 151
18078.59 155
18079.86 144
18081.13 145
18082.40 155
18083.67 142
18084.94 147
18086.21 155
18087.47 141
18088.74 147
18090.01 138
18091.28 144
18092.55 148
18093.82 142
18095.09 148
18096.36 152
18097.62 157
18098.89 158
18100.16 131
18101.43 164
18102.70 152
18103.97 149
18105.24 141
18106.51 173
18107.78 143
18109.05 140
18110.32 117
18111.59 147
18112.86 154
18114.13 149
18115.40 136
18116.66 145
18117.93 155
18119.20 165
18120.47 165
18121.74 128
18123.01 140
18124.28 145
18125.55 149
18126.82 147
18128.09 161
18129.36 163
18130.63 149
18131.90 139
18133.17 156
18134.44 149
18135.71 151
18136.99 152
18138.26 146
18139.53 148
18140.80 128
18142.07 141
18143.34 143
18144.61 152
18145.88 143
18147.15 163
18148.42 138
18149.69 160
18150.96 138
18152.23 137
18153.50 155
18154.78 153
18156.05 144
18157.32 139
18158.59 147
18159.86 126
18161.13 152
18162.40 148
18163.67 152
18164.94 146
18166.22 124
18167.49 147
18168.76 141
18170.03 108
18171.30 136
18172.57 141
18173.85 132
18175.12 126
18176.39 138
18177.66 134
18178.93 136
18180.20 162
18181.48 135
18182.75 158
18184.02 141
18185.29 120
18186.56 147
18187.84 136
18189.11 118
18190.38 126
18191.65 143
18192.93 153
18194.20 122
18195.47 150
18196.74 158
18198.02 129
18199.29 141
18200.56 120
18201.83 139
18203.11 140
18204.38 118
18205.65 141
18206.92 164
18208.20 149
18209.47 141
18210.74 142
18212.02 117
18213.29 141
18214.56 140
18215.84 143
18217.11 128
18218.38 130
18219.65 125
18220.93 148
18222.20 135
18223.47 129
18224.75 134
18226.02 132
18227.30 144
18228.57 146
18229.84 138
18231.12 155
18232.39 149
18233.66 154
18234.94 160
18236.21 144
18237.48 166
18238.76 146
18240.03 140
18241.31 122
18242.58 131
18243.86 150
18245.13 150
18246.40 144
18247.68 145
18248.95 155
18250.23 147
18251.50 150
18252.77 165
18254.05 145
18255.32 146
18256.60 139
18257.87 149
18259.15 163
18260.42 135
18261.70 136
18262.97 148
18264.25 169
18265.52 143
18266.80 139
18268.07 145
18269.35 159
18270.62 142
18271.90 148
18273.17 130
18274.45 131
18275.72 155
18277.00 136
18278.27 171
18279.55 140
18280.82 142
18282.10 155
18283.37 159
18284.65 149
18285.93 142
18287.20 145
18288.48 142
18289.75 168
18291.03 166
18292.30 159
18293.58 137
18294.86 148
18296.13 143
18297.41 144
18298.68 137
18299.96 142
18301.24 155
18302.51 147
18303.79 139
18305.06 152
18306.34 179
18307.62 162
18308.89 147
18310.17 155
18311.45 132
18312.72 141
18314.00 152
18315.28 149
18316.55 149
18317.83 131
18319.11 149
18320.38 185
18321.66 158
18322.94 132
18324.21 151
18325.49 167
18326.77 165
18328.04 135
18329.32 152
18330.60 178
18331.88 136
18333.15 138
18334.43 152
18335.71 157
18336.98 140
18338.26 151
18339.54 143
18340.82 145
18342.09 133
18343.37 149
18344.65 140
18345.93 140
18347.20 161
18348.48 133
18349.76 161
18351.04 147
18352.32 143
18353.59 155
18354.87 153
18356.15 138
18357.43 162
18358.71 144
18359.98 144
18361.26 145
18362.54 148
18363.82 139
18365.10 146
18366.38 149
18367.65 152
18368.93 146
18370.21 141
18371.49 166
18372.77 129
18374.05 133
18375.33 123
18376.60 140
18377.88 140
18379.16 144
18380.44 148
18381.72 161
18383.00 158
18384.28 137
18385.56 133
18386.84 145
18388.11 145
18389.39 129
18390.67 142
18391.95 145
18393.23 137
18394.51 144
18395.79 125
18397.07 135
18398.35 134
18399.63 151
18400.91 129
18402.19 139
18403.47 140
18404.75 150
18406.03 146
18407.31 143
18408.59 132
18409.87 145
18411.15 139
18412.43 151
18413.71 127
18414.99 121
18416.27 138
18417.55 126
18418.83 137
18420.11 134
18421.39 141
18422.67 138
18423.95 138
18425.23 150
18426.51 152
18427.79 119
18429.07 157
18430.35 147
18431.63 147
18432.91 142
18434.19 137
18435.47 148
18436.75 111
18438.04 130
18439.32 126
18440.60 149
18441.88 136
18443.16 152
18444.44 138
18445.72 153
18447.00 139
18448.28 132
18449.57 157
18450.85 160
18452.13 148
18453.41 138
18454.69 131
18455.97 131
18457.25 148
18458.54 131
18459.82 132
18461.10 132
18462.38 155
18463.66 170
18464.94 154
18466.23 128
18467.51 135
18468.79 134
18470.07 130
18471.35 143
18472.64 147
18473.92 156
18475.20 132
18476.48 145
18477.76 133
18479.05 142
18480.33 142
18481.61 147
18482.89 142
18484.18 140
18485.46 131
18486.74 143
18488.02 161
18489.31 134
18490.59 132
18491.87 139
18493.15 151
18494.44 132
18495.72 151
18497.00 149
18498.29 132
18499.57 138
18500.85 150
18502.13 151
18503.42 151
18504.70 139
18505.98 138
18507.27 134
18508.55 128
18509.83 132
18511.12 156
18512.40 149
18513.68 132
18514.97 138
18516.25 140
18517.54 138
18518.82 138
18520.10 138
18521.39 130
18522.67 156
18523.95 141
18525.24 144
18526.52 148
18527.81 147
18529.09 154
18530.37 135
18531.66 125
18532.94 122
18534.23 131
18535.51 153
18536.79 139
18538.08 130
18539.36 162
18540.65 135
18541.93 140
18543.22 132
18544.50 146
18545.79 153
18547.07 134
18548.36 139
18549.64 150
18550.92 155
18552.21 130
18553.49 153
18554.78 164
18556.06 143
18557.35 132
18558.63 139
18559.92 163
18561.20 164
18562.49 135
18563.77 136
18565.06 146
18566.35 158
18567.63 159
18568.92 150
18570.20 163
18571.49 140
18572.77 143
18574.06 143
18575.34 139
18576.63 151
18577.92 141
18579.20 143
18580.49 142
18581.77 138
18583.06 151
18584.34 146
18585.63 136
18586.92 136
18588.20 147
18589.49 134
18590.77 138
18592.06 153
18593.35 146
18594.63 143
18595.92 139
18597.21 152
18598.49 125
18599.78 144
18601.07 136
18602.35 149
18603.64 150
18604.93 140
18606.21 149
18607.50 156
18608.79 129
18610.07 152
18611.36 141
18612.65 127
18613.93 128
18615.22 155
18616.51 146
18617.79 142
18619.08 152
18620.37 134
18621.66 137
18622.94 154
18624.23 150
18625.52 145
18626.80 151
18628.09 142
18629.38 143
18630.67 150
18631.95 135
18633.24 152
18634.53 137
18635.82 134
18637.11 127
18638.39 117
18639.68 129
18640.97 141
18642.26 140
18643.54 139
18644.83 133
18646.12 144
18647.41 157
18648.70 138
18649.99 133
18651.27 145
18652.56 133
18653.85 135
18655.14 146
18656.43 137
18657.72 134
18659.00 112
18660.29 146
18661.58 133
18662.87 124
18664.16 126
18665.45 136
18666.74 148
18668.02 122
18669.31 119
18670.60 133
18671.89 144
18673.18 140
18674.47 141
18675.76 120
18677.05 138
18678.34 125
18679.63 128
18680.92 129
18682.20 135
18683.49 134
18684.78 122
18686.07 124
18687.36 140
18688.65 135
18689.94 135
18691.23 146
18692.52 131
18693.81 148
18695.10 130
18696.39 134
18697.68 107
18698.97 133
18700.26 122
18701.55 145
18702.84 145
18704.13 143
18705.42 134
18706.71 140
18708.00 122
18709.29 123
18710.58 111
18711.87 155
18713.16 158
18714.45 129
18715.74 130
18717.03 124
18718.32 131
18719.61 137
18720.90 128
18722.20 122
18723.49 138
18724.78 136
18726.07 140
18727.36 138
18728.65 120
18729.94 122
18731.23 141
18732.52 136
18733.81 126
18735.10 124
18736.40 119
18737.69 147
18738.98 145
18740.27 142
18741.56 140
18742.85 148
18744.14 124
18745.43 128
18746.73 130
18748.02 141
18749.31 112
18750.60 154
18751.89 137
18753.18 155
18754.48 144
18755.77 136
18757.06 136
18758.35 134
18759.64 132
18760.94 118
18762.23 125
18763.52 113
18764.81 134
18766.10 142
18767.40 127
18768.69 115
18769.98 137
18771.27 131
18772.57 129
18773.86 138
18775.15 133
18776.44 129
18777.74 129
18779.03 146
18780.32 144
18781.61 120
18782.91 129
18784.20 150
18785.49 141
18786.79 132
18788.08 119
18789.37 151
18790.66 132
18791.96 126
18793.25 139
18794.54 130
18795.84 123
18797.13 137
18798.42 123
18799.72 134
18801.01 140
18802.30 122
18803.60 140
18804.89 135
18806.18 127
18807.48 133
18808.77 131
18810.07 144
18811.36 130
18812.65 135
18813.95 132
18815.24 139
18816.53 130
18817.83 121
18819.12 130
18820.42 117
18821.71 107
18823.00 138
18824.30 145
18825.59 123
18826.89 132
18828.18 155
18829.48 140
18830.77 143
18832.07 158
18833.36 116
18834.65 133
18835.95 144
18837.24 130
18838.54 116
18839.83 127
18841.13 128
18842.42 127
18843.72 126
18845.01 134
18846.31 119
18847.60 148
18848.90 142
18850.19 141
18851.49 159
18852.78 146
18854.08 118
18855.37 133
18856.67 167
18857.96 144
18859.26 133
18860.55 128
18861.85 145
18863.15 135
18864.44 142
18865.74 119
18867.03 135
18868.33 138
18869.62 130
18870.92 122
18872.22 134
18873.51 138
18874.81 134
18876.10 158
18877.40 133
18878.70 123
18879.99 139
18881.29 131
18882.58 134
18883.88 130
18885.18 134
18886.47 158
18887.77 154
18889.07 145
18890.36 146
18891.66 132
18892.95 139
18894.25 136
18895.55 147
18896.84 109
18898.14 120
18899.44 126
18900.73 139
18902.03 124
18903.33 132
18904.63 126
18905.92 142
18907.22 131
18908.52 125
18909.81 129
18911.11 121
18912.41 152
18913.71 132
18915.00 160
18916.30 134
18917.60 143
18918.89 144
18920.19 135
18921.49 150
18922.79 131
18924.09 137
18925.38 158
18926.68 126
18927.98 135
18929.28 143
18930.57 137
18931.87 134
18933.17 143
18934.47 136
18935.77 131
18937.06 149
18938.36 142
18939.66 149
18940.96 137
18942.26 133
18943.55 130
18944.85 136
18946.15 135
18947.45 138
18948.75 125
18950.05 113
18951.35 124
18952.64 120
18953.94 154
18955.24 121
18956.54 116
18957.84 120
18959.14 147
18960.44 139
18961.74 153
18963.03 132
18964.33 128
18965.63 124
18966.93 125
18968.23 129
18969.53 138
18970.83 120
18972.13 139
18973.43 156
18974.73 115
18976.03 121
18977.33 124
18978.62 125
18979.92 122
18981.22 122
18982.52 138
18983.82 128
18985.12 139
18986.42 153
18987.72 118
18989.02 129
18990.32 136
18991.62 138
18992.92 127
18994.22 131
18995.52 139
18996.82 128
18998.12 126
18999.42 106
19000.72 132
19002.02 124
19003.32 117
19004.62 132
19005.92 139
19007.22 136
19008.53 142
19009.83 136
19011.13 125
19012.43 129
19013.73 115
19015.03 128
19016.33 125
19017.63 131
19018.93 134
19020.23 133
19021.53 131
19022.83 137
19024.13 120
19025.44 135
19026.74 144
19028.04 131
19029.34 128
19030.64 123
19031.94 127
19033.24 115
19034.54 114
19035.85 129
19037.15 130
19038.45 130
19039.75 115
19041.05 132
19042.35 123
19043.66 147
19044.96 139
19046.26 131
19047.56 131
19048.86 112
19050.16 131
19051.47 122
19052.77 129
19054.07 125
19055.37 139
19056.67 137
19057.98 124
19059.28 137
19060.58 131
19061.88 137
19063.19 128
19064.49 123
19065.79 133
19067.09 140
19068.40 145
19069.70 123
19071.00 138
19072.30 133
19073.61 133
19074.91 140
19076.21 128
19077.52 139
19078.82 136
19080.12 138
19081.42 157
19082.73 140
19084.03 139
19085.33 161
19086.64 143
19087.94 154
19089.24 153
19090.55 121
19091.85 128
19093.15 117
19094.46 140
19095.76 141
19097.06 142
19098.37 119
19099.67 134
19100.97 143
19102.28 128
19103.58 149
19104.89 144
19106.19 131
19107.49 126
19108.80 120
19110.10 123
19111.40 147
19112.71 134
19114.01 129
19115.32 118
19116.62 130
19117.93 133
19119.23 125
19120.53 121
19121.84 138
19123.14 134
19124.45 137
19125.75 133
19127.06 133
19128.36 152
19129.67 138
19130.97 130
19132.28 155
19133.58 132
19134.88 124
19136.19 115
19137.49 139
19138.80 135
19140.10 136
19141.41 120
19142.71 131
19144.02 117
19145.32 119
19146.63 143
19147.94 143
19149.24 138
19150.55 141
19151.85 123
19153.16 116
19154.46 126
19155.77 139
19157.07 132
19158.38 136
19159.68 145
19160.99 139
19162.30 136
19163.60 126
19164.91 122
19166.21 133
19167.52 142
19168.83 136
19170.13 124
19171.44 125
19172.74 116
19174.05 121
19175.36 122
19176.66 119
19177.97 128
19179.27 140
19180.58 137
19181.89 127
19183.19 134
19184.50 124
19185.81 143
19187.11 120
19188.42 137
19189.73 135
19191.03 126
19192.34 121
19193.65 148
19194.95 136
19196.26 146
19197.57 144
19198.87 139
19200.18 127
19201.49 124
19202.80 135
19204.10 124
19205.41 151
19206.72 131
19208.03 139
19209.33 115
19210.64 122
19211.95 135
19213.25 135
19214.56 142
19215.87 126
19217.18 124
19218.49 136
19219.79 125
19221.10 135
19222.41 130
19223.72 149
19225.02 154
19226.33 132
19227.64 133
19228.95 121
19230.26 114
19231.56 122
19232.87 127
19234.18 128
19235.49 144
19236.80 137
19238.11 116
19239.41 117
19240.72 129
19242.03 128
19243.34 137
19244.65 129
19245.96 136
19247.26 139
19248.57 130
19249.88 130
19251.19 133
19252.50 135
19253.81 138
19255.12 136
19256.43 125
19257.74 138
19259.04 130
19260.35 129
19261.66 126
19262.97 124
19264.28 142
19265.59 133
19266.90 126
19268.21 142
19269.52 142
19270.83 137
19272.14 132
19273.45 114
19274.76 114
19276.07 113
19277.38 125
19278.69 124
19279.99 107
19281.30 135
19282.61 127
19283.92 116
19285.23 120
19286.54 116
19287.85 118
19289.16 131
19290.47 119
19291.78 131
19293.09 112
19294.40 118
19295.72 118
19297.03 129
19298.34 113
19299.65 129
19300.96 111
19302.27 127
19303.58 126
19304.89 126
19306.20 129
19307.51 110
19308.82 124
19310.13 126
19311.44 149
19312.75 130
19314.06 130
19315.37 119
19316.69 133
19318.00 112
19319.31 117
19320.62 114
19321.93 133
19323.24 140
19324.55 128
19325.86 129
19327.18 114
19328.49 108
19329.80 113
19331.11 119
19332.42 108
19333.73 129
19335.04 117
19336.36 133
19337.67 129
19338.98 125
19340.29 123
19341.60 129
19342.91 124
19344.23 125
19345.54 132
19346.85 131
19348.16 123
19349.47 121
19350.79 129
19352.10 121
19353.41 126
19354.72 110
19356.04 142
19357.35 126
19358.66 133
19359.97 132
19361.29 126
19362.60 137
19363.91 141
19365.22 129
19366.54 115
19367.85 123
19369.16 128
19370.47 129
19371.79 136
19373.10 127
19374.41 119
19375.73 137
19377.04 124
19378.35 117
19379.67 124
19380.98 141
19382.29 119
19383.60 122
19384.92 109
19386.23 115
19387.54 110
19388.86 116
19390.17 128
19391.49 107
19392.80 125
19394.11 104
19395.43 133
19396.74 119
19398.05 137
19399.37 132
19400.68 131
19402.00 122
19403.31 126
19404.62 129
19405.94 129
19407.25 117
19408.57 126
19409.88 117
19411.19 120
19412.51 134
19413.82 121
19415.14 124
19416.45 119
19417.77 138
19419.08 133
19420.39 122
19421.71 117
19423.02 120
19424.34 126
19425.65 147
19426.97 136
19428.28 120
19429.60 129
19430.91 119
19432.23 136
19433.54 128
19434.86 124
19436.17 126
19437.49 125
19438.80 112
19440.12 136
19441.43 130
19442.75 119
19444.06 114
19445.38 120
19446.69 129
19448.01 111
19449.32 131
19450.64 125
19451.96 126
19453.27 123
19454.59 131
19455.90 122
19457.22 140
19458.53 127
19459.85 130
19461.17 124
19462.48 129
19463.80 131
19465.11 128
19466.43 124
19467.75 113
19469.06 105
19470.38 127
19471.69 135
19473.01 124
19474.33 134
19475.64 125
19476.96 120
19478.28 98
19479.59 126
19480.91 138
19482.23 143
19483.54 114
19484.86 144
19486.18 117
19487.49 130
19488.81 115
19490.13 149
19491.44 133
19492.76 117
19494.08 117
19495.39 103
19496.71 108
19498.03 110
19499.35 128
19500.66 111
19501.98 133
19503.30 132
19504.61 135
19505.93 123
19507.25 125
19508.57 121
19509.88 123
19511.20 118
19512.52 113
19513.84 140
19515.15 124
19516.47 135
19517.79 105
19519.11 131
19520.43 132
19521.74 134
19523.06 127
19524.38 110
19525.70 116
19527.02 123
19528.33 122
19529.65 136
19530.97 129
19532.29 125
19533.61 141
19534.93 106
19536.24 116
19537.56 124
19538.88 125
19540.20 126
19541.52 121
19542.84 114
19544.16 127
19545.47 120
19546.79 119
19548.11 125
19549.43 120
19550.75 132
19552.07 112
19553.39 120
19554.71 108
19556.03 116
19557.34 136
19558.66 129
19559.98 126
19561.30 132
19562.62 106
19563.94 138
19565.26 111
19566.58 104
19567.90 115
19569.22 130
19570.54 129
19571.86 132
19573.18 111
19574.50 126
19575.82 114
19577.14 127
19578.46 120
19579.78 111
19581.10 136
19582.42 138
19583.74 135
19585.06 109
19586.38 114
19587.70 133
19589.02 117
19590.34 112
19591.66 116
19592.98 114
19594.30 123
19595.62 112
19596.94 126
19598.26 116
19599.58 113
19600.90 125
19602.22 114
19603.54 135
19604.86 118
19606.18 124
19607.50 110
19608.82 130
19610.15 116
19611.47 127
19612.79 137
19614.11 139
19615.43 122
19616.75 124
19618.07 126
19619.39 116
19620.71 144
19622.04 124
19623.36 133
19624.68 116
19626.00 119
19627.32 107
19628.64 122
19629.96 123
19631.29 130
19632.61 131
19633.93 137
19635.25 103
19636.57 127
19637.89 127
19639.22 127
19640.54 117
19641.86 130
19643.18 127
19644.50 118
19645.83 138
19647.15 139
19648.47 137
19649.79 130
19651.12 129
19652.44 133
19653.76 124
19655.08 129
19656.40 121
19657.73 139
19659.05 128
19660.37 132
19661.70 130
19663.02 114
19664.34 109
19665.66 119
19666.99 116
19668.31 134
19669.63 134
19670.95 119
19672.28 119
19673.60 124
19674.92 135
19676.25 132
19677.57 126
19678.89 123
19680.22 115
19681.54 139
19682.86 135
19684.19 116
19685.51 135
19686.83 131
19688.16 139
19689.48 112
19690.80 128
19692.13 133
19693.45 119
19694.78 147
19696.10 123
19697.42 133
19698.75 124
19700.07 138
19701.39 130
19702.72 121
19704.04 114
19705.37 126
19706.69 131
19708.02 124
19709.34 101
19710.66 141
19711.99 118
19713.31 119
19714.64 120
19715.96 133
19717.29 141
19718.61 127
19719.93 142
19721.26 136
19722.58 141
19723.91 118
19725.23 134
19726.56 115
19727.88 110
19729.21 122
19730.53 144
19731.86 141
19733.18 126
19734.51 125
19735.83 131
19737.16 117
19738.48 117
19739.81 98
19741.13 143
19742.46 134
19743.78 126
19745.11 107
19746.44 115
19747.76 130
19749.09 117
19750.41 127
19751.74 130
19753.06 146
19754.39 115
19755.72 127
19757.04 123
19758.37 111
19759.69 125
19761.02 139
19762.34 125
19763.67 109
19765.00 140
19766.32 111
19767.65 131
19768.98 129
19770.30 120
19771.63 125
19772.95 125
19774.28 128
19775.61 133
19776.93 135
19778.26 117
19779.59 135
19780.91 144
19782.24 118
19783.57 124
19784.89 143
19786.22 135
19787.55 153
19788.87 109
19790.20 129
19791.53 114
19792.86 131
19794.18 127
19795.51 132
19796.84 125
19798.16 114
19799.49 147
19800.82 134
19802.15 117
19803.47 117
19804.80 134
19806.13 136
19807.46 142
19808.78 110
19810.11 142
19811.44 141
19812.77 128
19814.09 119
19815.42 130
19816.75 121
19818.08 124
19819.41 144
19820.73 121
19822.06 150
19823.39 143
19824.72 149
19826.05 122
19827.37 140
19828.70 137
19830.03 134
19831.36 137
19832.69 121
19834.02 115
19835.34 151
19836.67 147
19838.00 122
19839.33 134
19840.66 140
19841.99 119
19843.32 112
19844.64 121
19845.97 112
19847.30 146
19848.63 132
19849.96 130
19851.29 129
19852.62 115
19853.95 113
19855.28 147
19856.60 126
19857.93 121
19859.26 125
19860.59 137
19861.92 125
19863.25 124
19864.58 140
19865.91 138
19867.24 116
19868.57 132
19869.90 140
19871.23 145
19872.56 123
19873.89 116
19875.22 127
19876.55 120
19877.88 135
19879.21 138
19880.54 134
19881.87 132
19883.20 129
19884.53 138
19885.86 138
19887.19 132
19888.52 129
19889.85 130
19891.18 114
19892.51 138
19893.84 128
19895.17 130
19896.50 138
19897.83 122
19899.16 143
19900.49 131
19901.82 114
19903.15 128
19904.48 131
19905.81 136
19907.15 125
19908.48 118
19909.81 131
19911.14 121
19912.47 120
19913.80 124
19915.13 139
19916.46 124
19917.79 129
19919.13 136
19920.46 118
19921.79 121
19923.12 111
19924.45 123
19925.78 112
19927.11 132
19928.45 124
19929.78 136
19931.11 131
19932.44 115
19933.77 130
19935.10 135
19936.44 126
19937.77 112
19939.10 128
19940.43 132
19941.76 104
19943.10 124
19944.43 138
19945.76 100
19947.09 128
19948.42 137
19949.76 140
19951.09 136
19952.42 111
19953.75 133
19955.09 122
19956.42 124
19957.75 119
19959.08 144
19960.42 111
19961.75 120
19963.08 113
19964.41 132
19965.75 134
19967.08 120
19968.41 131
19969.75 135
19971.08 137
19972.41 135
19973.74 143
19975.08 129
19976.41 147
19977.74 122
19979.08 125
19980.41 154
19981.74 131
19983.08 120
19984.41 137
19985.74 142
19987.08 138
19988.41 130
19989.75 132
19991.08 124
19992.41 135
19993.75 147
19995.08 125
19996.41 121
19997.75 130
19999.08 139
20000.42 152
20001.75 120
20003.08 96
20004.42 120
20005.75 132
20007.09 133
20008.42 129
20009.75 109
20011.09 142
20012.42 124
20013.76 135
20015.09 137
20016.43 131
20017.76 135
20019.10 156
20020.43 137
20021.76 125
20023.10 115
20024.43 123
20025.77 135
20027.10 135
20028.44 145
20029.77 145
20031.11 132
20032.44 128
20033.78 125
20035.11 128
20036.45 131
20037.78 143
20039.12 143
20040.46 112
20041.79 121
20043.13 121
20044.46 123
20045.80 117
20047.13 128
20048.47 131
20049.80 113
20051.14 144
20052.47 133
20053.81 155
20055.15 135
20056.48 127
20057.82 117
20059.15 136
20060.49 102
20061.83 126
20063.16 124
20064.50 128
20065.83 115
20067.17 125
20068.51 121
20069.84 132
20071.18 141
20072.52 127
20073.85 124
20075.19 104
20076.52 126
20077.86 121
20079.20 129
20080.53 105
20081.87 128
20083.21 124
20084.54 150
20085.88 113
20087.22 138
20088.56 145
20089.89 133
20091.23 132
20092.57 114
20093.90 129
20095.24 118
20096.58 159
20097.91 111
20099.25 138
20100.59 112
20101.93 119
20103.26 134
20104.60 115
20105.94 150
20107.28 139
20108.61 145
20109.95 138
20111.29 124
20112.63 118
20113.96 121
20115.30 124
20116.64 130
20117.98 121
20119.32 146
20120.65 143
20121.99 132
20123.33 121
20124.67 123
20126.01 119
